# Supplementary material for: Global, cell non-autonomous gene regulation drives individual lifespan among isogenic C. elegans
Source: eLife. 2021 Feb 1;10:e65026. doi: 10.7554/eLife.65026 (PMC7864635; doi:10.7554/eLife.65026)
Supplement: Source data 1. [file elife-65026-data1.zip › figure_data/Figures 1-3 - base strains/mir-85/mir-85_20180525.tsv]

name	timepoint	timestamp	stage	age	adult_age	ghost_age	length	max_width	projected_area	surface_area	volume	gfp_maximum	gfp_maximum_z	gfp_mean	gfp_mean_z	gfp_median	gfp_median_z	gfp_over_99_mean	gfp_over_99_mean_z	gfp_over_99_median	gfp_over_99_sum	gfp_percentile_95	gfp_percentile_95_z	gfp_percentile_99	gfp_percentile_99_z	gfp_sum	gfp_sum_z	green_yellow_excitation_autofluorescence_maximum	green_yellow_excitation_autofluorescence_mean	green_yellow_excitation_autofluorescence_median	green_yellow_excitation_autofluorescence_over_99_mean	green_yellow_excitation_autofluorescence_over_99_median	green_yellow_excitation_autofluorescence_over_99_sum	green_yellow_excitation_autofluorescence_percentile_95	green_yellow_excitation_autofluorescence_percentile_95_z	green_yellow_excitation_autofluorescence_percentile_99	green_yellow_excitation_autofluorescence_sum
003	2018-05-25t1522	1527279869.78	egg	-1.9982	-49.9976	-297.9979	156.4342	27.8608	2929.4774	9329.3007	50987.7466	0		0		0						0		0		0		0	0	0				0		0	0
003	2018-05-25t1921	1527294257.15	larva	1.9982	-46.0011	-294.0014	159.1768	28.3406	3029.7108	9648.0751	53626.2324	0		0		0						0		0		0		0	0	0				0		0	0
003	2018-05-25t2321	1527308658.2	larva	5.9985	-42.0008	-290.0011	156.3577	28.0718	2973.2568	9470.5102	52371.6701	0		0		0						0		0		0		0	0	0				0		0	0
003	2018-05-26t0321	1527323058.44	larva	9.9986	-38.0007	-286.001	156.4338	27.6249	2890.4374	9205.4042	49756.2828	0		0		0						0		0		0		0	0	0				0		0	0
003	2018-05-26t0721	1527337458.6	larva	13.9986	-34.0007	-282.001	208.3201	31.0338	4519.2705	14337.8932	89656.1643	392.04	-1.5645	299.921	-0.93509	299.1928	0.012403	374.9313	-1.4788	372.3794	9373.2822	345.9512	-1.2724	366.5662	-1.4202	739605	-2.2525	185.898	97.3932	97.1088	142.2418	139.1516	3556.0447	121.867	-2.2773	132.8096	240172
003	2018-05-26t1121	1527351858.76	larva	17.9987	-30.0007	-278.0009	413.9631	40.8125	12955.8667	40886.1624	357787.0499	439.492	-1.1416	312.451	-0.48925	312.2559	0.5092	384.166	-1.0264	381.3021	26891.623	356.5716	-0.79546	374.898	-0.94526	2160600	-1.5462	255.704	101.473	101.0432	147.5979	143.7791	10331.8525	126.9353	-1.0561	138.3169	701688
003	2018-05-26t1521	1527366258.53	larva	21.9986	-26.0007	-274.001	514.7577	37.5556	15405.9549	48542.3358	398192.0801	422.99	-1.2279	247.526	-1.3583	251.6111	-1.0525	347.4661	-1.143	345.3869	28839.6836	316.082	-0.96419	337.0316	-1.0733	2037390	-1.6041	455.227	86.908	86.1465	139.9675	133.1084	11617.3018	115.5497	-1.7937	128.454	715340
003	2018-05-26t1921	1527380659.42	larva	25.9989	-22.0005	-270.0007	573.295	48.9068	22013.8518	69523.8877	709237.5008	492.38	-1.0919	267.405	-1.0239	271.7371	-0.52443	366.8146	-0.98308	362.8698	42917.3086	331.557	-0.8382	355.2306	-0.90114	3115270	-1.5154	306.025	91.8974	91.2455	140.2447	137.2325	16408.6309	120.4376	-1.299	132.4076	1070600
003	2018-05-26t2321	1527395060.62	larva	29.9992	-18.0001	-266.0004	668.8645	43.7415	23000.5776	72451.3494	665387.8384	577.69	-1.0678	244.658	-1.2902	237.0886	-1.3773	490.1278	-0.93785	485.4908	60285.7227	320.4974	-0.87113	448.0999	-0.86916	2986780	-1.3638	362.542	90.0057	89.4915	134.9118	130.8821	16594.1504	115.3445	-1.6149	126.4	1098790
003	2018-05-27t0321	1527409461.03	larva	33.9993	-14	-262.0003	714.6284	49.9334	28843.1519	91020.6727	971874.8914	1185.85	-1.1278	276.194	-1.3793	256.3492	-1.0512	953.3409	-0.92931	941.5708	145861.1562	375.6223	-1.2963	866.245	-0.79602	4206440	-1.4938	345.492	94.7098	94.2918	142.6227	139.1406	21821.2715	122.2289	-2.5409	135.1407	1442430
003	2018-05-27t0721	1527423861.17	larva	37.9994	-10	-258.0002	741.0218	54.3335	31863.3488	100486.5237	1147626.1532	4958.41	0.79586	549.365	1.8535	299.6656	0.16679	4274.0513	1.4751	4252.9434	718040.625	2179.8786	2.4868	3829.1801	1.7398	9223840	-0.13281	169.761	101.607	101.0237	148.1321	146.8471	24886.1895	129.7947	-0.7636	141.9425	1705980
003	2018-05-27t1121	1527438261.05	larva	41.9993	-6	-254.0003	851.4833	49.2914	33670.457	106030.7408	1117764.6646	15448	1.7024	732.108	1.2678	245.563	-1.0993	12608.7539	2.1039	12414.0181	2244358.25	4019.9875	1.6092	10315.3561	1.9792	13026400	0.33168	218.911	84.6943	83.8391	130.7791	128.6714	23278.6836	111.3319	-0.72088	123.9492	1506970
003	2018-05-27t1521	1527452661.29	larva	45.9994	-2	-250.0002	894.2346	58.0177	40555.9222	127734.5265	1558528.7874	12447.1	1.6315	686.159	1.4753	292.0701	0.0023456	8254.0342	1.4275	7934.312	1766363.375	2615.3646	1.028	6205.736	1.158	14640600	0.84187	186.939	96.7516	95.9263	145.024	143.2057	31035.1367	125.665	-0.17006	138.012	2064390
003	2018-05-27t1921	1527467060.99	adult	49.9993	2	-246.0003	946.8941	59.4735	46004.2568	144919.2149	1876252.5162	7987.56	0.59276	581.544	0.76872	272.9648	-0.65303	5309.688	0.49277	4893.3564	1284944.5	2217.0157	0.69331	4292.4864	0.44973	14037900	0.67074	313.85	90.8244	89.6477	144.3338	140.9021	34928.7891	120.1819	-1.1464	134.9889	2192410
003	2018-05-27t2321	1527481460.72	adult	53.9992	5.9999	-242.0004	998.3601	61.212	48667.8347	153235.8408	2029711.2749	5541.35	-0.033077	527.226	0.3413	263.4994	-0.94312	4305.0791	0.12105	4210.8323	1102100.25	1807.337	0.24115	3636.8011	0.15177	13469600	0.50022	204.056	91.8544	90.9984	141.7106	139.8992	36277.9258	120.0317	-1.0757	134.3676	2346700
003	2018-05-28t0321	1527495860.7	adult	57.9992	9.9999	-238.0004	951.4005	68.2584	51823.2175	163278.1225	2415656.8265	3423.91	-0.83892	414.925	-0.85821	241.1747	-0.98561	2436.7002	-0.89093	2299.0758	662782.4375	1349.3513	-0.71147	2058.9803	-0.88477	11254000	-0.19792	206.104	90.6826	89.7675	140.0096	137.6639	38082.6055	117.8466	0.7286	132.1299	2459580
003	2018-05-28t0721	1527510260.64	adult	61.9992	13.9999	-234.0004	976.9784	60.8657	49107.7875	154679.7061	2080518.73	3407.74	-0.62405	422.989	-0.51092	286.1043	-0.069695	2454.3164	-0.59295	2348.8765	633213.625	1215.6083	-0.46374	2077.0533	-0.56885	10888100	-0.2744	248.113	103.131	102.0639	157.3055	154.7503	40584.8047	134.4827	1.68	149.0703	2654690
003	2018-05-28t1147	1527526171.25	adult	66.4188	18.4195	-229.5808	1001.3929	63.653	52871.3411	166526.387	2360211.1116	3140.09	-0.49211	399.428	-0.39196	282.9979	-0.42704	2106.5579	-0.45643	2009.6605	583516.5	1042.1226	-0.30895	1759.0637	-0.42275	11062200	-0.16368	188.73	100.93	99.9203	153.0388	151.2134	42391.7578	131.8903	-0.038441	146.3279	2795260
003	2018-05-28t1547	1527540612.01	adult	70.4302	22.4308	-225.5695	1091.8874	63.8545	55472.1984	174662.8429	2406219.9431	3431.34	-0.40674	401.832	-0.36501	289.8568	-0.21878	2255.3562	-0.39292	2141.4487	656308.6875	1043.0143	-0.2992	1805.5123	-0.39445	11682100	0.021354	275.32	106.84	105.7983	159.3758	156.5763	46378.3516	137.3702	0.64401	151.8877	3106050
003	2018-05-28t1948	1527555068.9	adult	74.446	26.4466	-221.5537	1031.6183	67.4767	57261.1308	180379.7471	2698536.4984	2805.33	-0.43917	379.512	-0.32905	284.0795	-0.40574	1918.9133	-0.35147	1827.2653	575674	911.9347	-0.23474	1560.9618	-0.32828	11367200	0.047359	181.934	104.851	103.541	157.996	156.2405	47398.793	135.9158	-0.10916	150.5261	3140490
003	2018-05-28t2349	1527569487.98	adult	78.4513	30.4519	-217.5484	1046.3384	71.5927	63114.5089	198934.8387	3194177.5335	2325.13	-0.75155	338.432	-0.92859	252.0806	-1.3698	1629.8962	-0.68907	1590.194	537865.75	862.8673	-0.58618	1391.0628	-0.64741	11157100	-0.15356	322.134	94.7317	93.1931	154.905	151.5533	51118.6406	126.2075	-0.54727	144.2751	3123020
003	2018-05-29t0349	1527583909.6	adult	82.4573	34.4579	-213.5423	1138.4286	68.2684	64045.5078	201730.5191	3063118.7172	2918.67	-0.27756	353.114	-0.4088	280.5021	-0.4509	1715.5166	-0.32312	1597.8971	576413.5625	748.0752	-0.32459	1385.3571	-0.30257	11832200	0.31537	190.481	101.401	99.6146	159.3621	157.3783	53545.6719	136.1718	-0.25768	152.2672	3397760
003	2018-05-29t0749	1527598329.31	adult	86.4627	38.4634	-209.5369	1128.5907	66.4261	63753.1394	200822.49	2993557.7725	2649.33	-0.60959	361.727	-0.66186	278.674	-0.56852	2021.1941	-0.46407	1981.4903	675078.8125	775.2692	-0.5932	1733.4374	-0.40675	12065400	0.14215	339.616	101.208	99.734	157.9905	154.4869	52768.8203	133.0993	0.012005	149.1272	3375800
003	2018-05-29t1150	1527612749.71	adult	90.4684	42.469	-205.5312	1149.6677	68.051	62915.4534	198151.3899	2898186.616	2668.37	-0.24773	380.741	0.019238	299.8878	0.13651	2031.3115	-0.018062	2001.8833	670332.8125	770.2562	-0.14809	1703.5278	0.040826	12539700	0.6281	327.447	109.267	108.1326	169.0467	165.4274	55785.4023	140.8797	-0.025791	157.8332	3598700
003	2018-05-29t1550	1527627158.28	adult	94.4708	46.4714	-201.5288	1102.5256	72.3069	64281.1985	202426.2951	3245435.3018	2939.74	-0.14008	356.986	-0.21893	291.3828	-0.087662	1691.658	-0.21747	1603.9427	568397.0625	775.6793	-0.13929	1322.2483	-0.22952	11984700	0.484	270.276	105.178	103.5662	166.1185	163.565	55815.8047	139.7872	-0.098172	157.4567	3531050
003	2018-05-29t1928	1527640275.45	adult	98.1144	50.1151	-197.8852	1147.4742	78.0463	69421.8214	218619.6272	3659472.5937	2101.77	-0.51489	321.244	-0.63265	256.9597	-1.0357	1400.8308	-0.42904	1352.453	508501.5625	698.6324	-0.32698	1219.1614	-0.34586	11640900	0.34072	208.115	103.56	101.8955	162.1783	160.2904	58870.7266	138.0799	-0.17274	154.5781	3752700
003	2018-05-29t2321	1527654260.51	adult	101.9992	53.9998	-194.0004	1132.8824	71.7018	66941.4537	210911.5827	3356511.2453	2781.27	-0.023575	347.703	-0.12547	293.6723	0.048371	1524.9257	-0.17062	1430.9556	533724	661.163	-0.17641	1173.5266	-0.20595	12155300	0.66023	227.782	112.98	111.6043	171.1942	169.1165	59917.9531	148.3838	0.20379	163.9835	3949660
003	2018-05-30t0321	1527668661.85	adult	105.9996	58.0002	-190.0001	1135.9072	70.6161	65938.9037	207709.0398	3209918.3734	3193.66	-0.012579	344.439	-0.31828	289.7903	-0.11667	1660.4114	-0.21474	1518.9945	572841.9375	669.4636	-0.30038	1293.9646	-0.22985	11872500	0.47681	372.033	105.76	104.2269	167.5746	163.4832	57813.2422	140.5982	-0.065116	157.4757	3645430
003	2018-05-30t0721	1527683060.93	adult	109.9993	61.9999	-186.0003	953.6556	74.1921	57027.2681	179716.0496	2949958.434	3038.88	-0.26809	362.613	-0.3596	288.4771	-0.24848	1847.1166	-0.28779	1788.6499	550440.75	745.1329	-0.36539	1466.3291	-0.28424	10799700	-0.0092563	228.81	106.772	104.7498	171.1162	168.7094	50992.6328	143.91	0.42689	162.439	3179980
003	2018-05-30t1121	1527697461.24	adult	113.9994	66	-182.0002	1046.5002	74.6053	62862.6975	198097.9051	3192313.1229	2794.89	0.066302	354.05	0.014066	291.8191	-0.014696	1707.0216	0.039046	1628.2438	561610.125	710.4798	-0.00070414	1403.2722	0.07383	11624900	0.56041	356.728	115.458	112.8344	223.8695	209.5898	73653.0625	154.8001	0.20692	184.0214	3790940
003	2018-05-30t1521	1527711861.76	adult	117.9995	70.0002	-178.0001	1105.149	69.6896	64883.6024	204487.7004	3165644.0943	1775.52	-0.4653	353.125	-0.017456	296.3	0.11452	1492.4923	-0.15344	1481.2664	505954.9062	702.9282	-0.04483	1320.4756	-0.033286	11970200	0.64012	239.589	114.564	112.4953	184.2436	180.5215	62458.5703	154.1943	0.36113	173.0084	3883500
003	2018-05-30t1921	1527726261.75	adult	121.9995	74.0002	-174.0001	1185.8953	68.8642	66443.3284	209162.6413	3163731.8342	3026.65	0.18663	369.474	0.20649	310.2457	0.39286	1720.7288	0.047036	1623.0253	598813.625	690.0715	-0.050357	1399.5245	0.073258	12832600	0.78357	570.719	116.958	112.9364	308.2885	279.8881	107284.4141	159.5503	0.093307	215.3257	4062170
003	2018-05-30t2321	1527740662.21	adult	125.9997	78.0003	-170	1088.6158	77.2489	70119.861	220978.2625	3802063.4622	2105.26	-0.36888	323.474	-0.42391	267.0741	-0.64358	1340.0294	-0.32816	1288.5995	490450.75	656.0602	-0.22094	1167.8808	-0.23896	11829500	0.55897	271.086	106.039	103.4712	180.7157	176.1814	66141.9609	144.8284	0.069944	166.3656	3877830
003	2018-05-31t0321	1527755061.8	adult	129.9995	82.0002	-166.0001	1155.8671	77.8616	72901.1365	229661.1593	3933163.2112	2238.05	-0.24163	323.348	-0.36528	269.2773	-0.56317	1343.254	-0.27194	1261.5641	511779.7812	648.4225	-0.16641	1172.3576	-0.17712	12293700	0.71117	316.919	108.632	105.5616	186.563	182.2897	71080.4922	150.577	0.21203	172.8562	4130200
003	2018-05-31t0721	1527769461.54	adult	133.9995	86.0001	-162.0001	1128.0523	72.6467	69285.046	218321.6123	3577763.3615	2437.22	-0.13143	330.567	-0.29606	275.5599	-0.45447	1511.9692	-0.12995	1438.9868	547332.875	651.3939	-0.14092	1255.4396	-0.081233	11950700	0.61039	251.661	112.664	109.9312	194.4382	190.2533	70386.6406	156.6812	0.11863	180.3398	4073030
003	2018-05-31t1121	1527783863.08	adult	137.9999	90.0005	-157.9997	1087.1229	68.4275	63030.0835	198675.0944	3036441.1536	3039.44	0.18739	339.283	-0.22615	284.6422	-0.27414	1626.6462	-0.050369	1514.0432	536793.25	682.2932	-0.078705	1306.7411	-0.044139	11180400	0.38785	320.019	118.353	116.002	211.3313	204.8721	69739.3438	161.0374	0.083213	190.7745	3900090
003	2018-05-31t1521	1527798273.74	adult	142.0029	94.0035	-153.9968	1079.5501	74.418	65270.2913	205702.5109	3337640.6464	2777.15	0.058087	331.963	-0.27364	276.7522	-0.41939	1536.4412	-0.10617	1441.6787	523926.4375	673.8508	-0.083517	1225.4884	-0.11216	11320300	0.47317	508.614	113.009	110.0679	224.0107	205.8476	76387.6562	156.1775	0.1201	188.4029	3853710
003	2018-05-31t1922	1527812668.1	adult	146.0013	98.0019	-149.9983	1173.1651	74.036	67574.0603	212717.9037	3409185.6267	2976.75	0.10423	344.377	-0.24045	291.7757	-0.17059	1719.2765	-0.0099626	1632.5095	608623.875	661.9423	-0.20052	1359.3696	-0.027227	12165800	0.54578	353.908	121.432	119.2112	222.423	210.1756	78737.7344	165.2939	-0.12811	195.1494	4289820
003	2018-05-31t2321	1527827061.53	adult	149.9995	102.0001	-146.0001	1173.3285	70.1197	66113.2663	208175.9374	3174391.7247	2960.64	0.019318	368.143	0.058249	305.665	0.083168	1944.5892	0.2021	1882.3207	672827.875	743.4966	0.036444	1599.8701	0.29539	12726700	0.63394	344.371	123.089	121.1164	232.6484	228.7686	80496.3594	171.5736	-0.35826	206.7973	4255200
003	2018-06-01t0321	1527841461.43	adult	153.9994	106.0001	-142.0002	1177.7197	74.8478	71431.9273	224981.0777	3667589.6928	2187.06	-0.42133	333.609	-0.42406	284.2284	-0.36561	1539.7416	-0.21901	1501.4918	574323.625	649.6436	-0.25546	1262.0494	-0.17549	12438000	0.60328	566.134	122.014	119.3496	236.5484	223.8472	88232.5625	166.1135	-0.1573	200.1041	4549060
003	2018-06-01t0721	1527855861.52	adult	157.9995	110.0001	-138.0001	1081.9207	77.1653	67766.7386	213634.1653	3661293.4893	2758.52	0.040689	335.123	-0.24872	276.5969	-0.44258	1669.4561	0.0057092	1615.3787	590987.4375	699.0101	-0.022664	1402.1219	0.079274	11849600	0.57511	281.935	109.653	106.0573	206.3169	200.0387	73036.1875	158.1055	0.11357	187.3856	3877210
003	2018-06-01t1121	1527870281.51	adult	162.005	114.0057	-133.9946	1098.372	73.0351	64437.1653	203142.5011	3244784.4533	2683.05	-0.11489	360.884	-0.0092067	297.2133	-0.063291	1872.3964	0.14256	1828.4403	630997.5625	747.4812	0.078851	1535.9267	0.21189	12156400	0.51997	301.002	122.433	120.1834	216.4478	209.6376	72942.8906	167.9	-0.17162	196.7317	4124140
003	2018-06-01t1521	1527884661.7	adult	165.9995	118.0002	-130.0001	1129.1625	72.5484	65528.8234	206335.9575	3294191.9807	2843.53	0.079856	346.279	-0.11492	275.8856	-0.48152	1870.5454	0.1867	1824.9097	641597.0625	759.1908	0.13724	1571.1742	0.27487	11863200	0.5593	347.066	116.493	113.3723	217.301	211.5807	74534.2344	161.9373	0.19456	196.0164	3990920
003	2018-06-01t1921	1527899073.08	adult	170.0027	122.0033	-125.9969	1149.6146	73.8199	66630.0542	209812.7765	3335389.1652	2877.86	0.023796	355.537	-0.084913	290.2901	-0.22293	1889.7316	0.16737	1814.6915	659516.3125	754.9869	0.10947	1470.3708	0.11985	12382300	0.5839	303.584	121.859	119.3305	218.3875	212.1142	76217.2266	166.628	-0.1752	197.0751	4243990
003	2018-06-01t2321	1527913461.82	adult	173.9995	126.0002	-122.0001	1137.5642	72.1024	66407.657	209130.064	3291316.3293	3297.54	0.23046	356.673	-0.1609	285.0627	-0.40913	1982.563	0.23827	1907.4017	689931.9375	783.0317	0.18556	1581.199	0.25813	12377300	0.52799	438.682	129.175	126.0884	242.1561	231.0907	84270.3281	175.1941	-0.47136	213.1251	4482640
003	2018-06-02t0321	1527927861.51	adult	177.9995	130.0001	-118.0002	1027.9263	74.5203	63495.7603	200128.7464	3312945.3824	3392.07	0.29177	379.201	0.20072	305.2092	0.021413	2183.0142	0.50818	2098.5935	724760.6875	825.4132	0.37425	1746.3835	0.54613	12569400	0.57596	390.088	129.498	126.0848	233.7755	224.2712	77613.4531	180.093	-0.50643	209.7139	4292480
003	2018-06-02t0721	1527942263.28	adult	181.9999	134.0006	-113.9997	863.6394	77.9516	50809.8689	160760.802	2659274.0374	3025.52	0.18616	413.528	0.81195	313.8239	0.4846	2225.8323	0.51889	2152.5636	592071.375	998.4622	0.78397	1882.7316	0.63919	10979200	0.36035	668.693	135.633	131.2855	353.0106	315.5735	93900.8281	188.4636	1.4724	245.8723	3601070
003	2018-06-02t1121	1527956661.33	adult	185.9994	138.0001	-110.0002	1167.2394	73.5582	68952.393	217171.1885	3508339.7592	3025.02	0.018693	362.451	-0.086696	291.7095	-0.27797	1979.5291	0.22804	1910.0485	714610	789.7236	0.21198	1531.7603	0.16558	13057700	0.70922	358.54	128.339	124.406	243.1261	236.8348	87768.5312	178.7222	-0.6002	217.2507	4623550
003	2018-06-02t1521	1527971061.94	adult	189.9996	142.0002	-106	1079.9575	74.8916	67049.0843	211284.4349	3523476.3802	3171.19	0.14069	347.199	-0.31742	263.8406	-0.88251	2106.4355	0.40056	2049.8884	739358.875	823.0405	0.35623	1646.1417	0.36821	12155100	0.46889	370.467	120.474	115.4953	243.571	236.7319	85493.4062	178.2256	-0.30407	221.0648	4217660
003	2018-06-02t1921	1527985461.71	adult	193.9995	146.0002	-102.0001	1140.3042	75.3201	66198.3989	208430.5351	3356871.5457	3167.95	0.16933	346.832	-0.28187	265.5869	-0.8358	2095.323	0.38999	2023.0197	724981.75	825.2724	0.36342	1725.9401	0.49693	11994900	0.44716	447.752	123.469	118.5884	262.4446	252.7145	90805.8438	182.0506	0.24502	231.3321	4270050
003	2018-06-02t2321	1527999861.33	adult	197.9994	150.0001	-98.0002	1179.8607	75.8006	69195.2518	217943.2806	3456237.8969	3206.66	0.15303	349.409	-0.33862	273.3024	-0.69863	2217.0249	0.57461	2161.8612	802563	784.1476	0.18765	1746.998	0.56163	12626900	0.59294	390.898	129.461	124.6995	268.222	257.9291	97096.3438	185.3285	-0.6016	235.7694	4678460
003	2018-06-03t0321	1528014268.68	adult	202.0014	154.0021	-93.9982	1161.1412	74.5491	65276.6441	205568.11	3200013.8565	3507.8	0.38052	366.325	-0.026939	285.1652	-0.42838	2356.3743	0.75829	2282.0686	805880	834.5833	0.42383	1916.0073	0.85798	12508200	0.55951	379.854	131.364	126.4154	265.6311	258.1504	90845.8516	191.2798	-0.060211	240.6546	4485420
003	2018-06-03t0721	1528028668.77	adult	206.0015	158.0021	-89.9981	1121.2032	69.8471	63640.2863	200394.4976	3096530.8985	3350.56	0.26157	369.296	0.023947	287.0851	-0.38675	2325.7642	0.71617	2265.606	774479.5	848.4246	0.48985	1892.1229	0.8158	12282400	0.49728	380.72	133.914	128.5996	285.7849	281.2373	95166.3516	195.9772	0.17828	258.7145	4453830
003	2018-06-03t1121	1528043067.62	adult	210.0012	162.0018	-85.9985	1130.4767	70.4535	65452.5564	206132.7598	3223361.0297	3576.2	0.58626	378.035	0.14324	301.374	-0.14565	2229.3186	0.7694	2122.7911	762426.9375	808.4008	0.37064	1793.802	0.81094	12929200	0.68632	469.351	139.887	134.6649	305.2347	291.5325	104390.2734	200.9362	-0.94675	264.4636	4784280
003	2018-06-03t1521	1528057466.58	adult	214.0009	166.0015	-81.9987	1113.9447	74.5956	65435.8391	206114.7357	3294970.0162	3325.09	0.26689	348.232	-0.40714	278.6935	-0.6046	2048.5112	0.35056	1954.1426	700590.875	743.5338	-0.034012	1640.17	0.38382	11907800	0.38817	526.457	137.469	132.7655	280.7774	275.1304	96025.875	197.4181	-0.51916	254.6501	4700750
003	2018-06-03t1921	1528071861.77	adult	217.9995	170.0002	-78.0001	1118.4254	68.3048	61619.0206	193987.0253	2934028.2782	3407.15	0.30456	365.135	-0.048053	284.4183	-0.44526	2228.1536	0.57811	2146.0527	719693.5625	814.0144	0.32749	1866.1947	0.76856	11773400	0.35719	407.772	142.788	137.1816	303.3011	295.003	97966.2656	208.5476	0.85814	270.3596	4604070
003	2018-06-03t2321	1528086261.62	adult	221.9995	174.0001	-74.0001	1134.4707	71.8361	64863.7204	204256.3828	3180168.5551	3047.7	0.068355	354.793	-0.31391	275.2626	-0.70144	2176.5645	0.66394	2121.5331	740031.9375	800.2812	0.31745	1823.9534	0.87392	12036700	0.43033	649.874	143.065	135.5097	357.3815	324.8957	121509.7031	219.2043	-0.037958	294.652	4853610
003	2018-06-04t0321	1528100661.68	adult	225.9995	178.0002	-70.0001	1123.3557	72.3664	64112.2511	201892.6843	3173883.4373	2711.06	-0.25983	357.699	-0.22723	283.1196	-0.50725	2041.3981	0.33583	1991.8348	685909.75	805.1035	0.30786	1715.9515	0.53482	11990100	0.41167	461.581	136.515	130.5158	296.9662	289.5432	99780.6406	200.6132	-0.30686	265.8201	4575980
003	2018-06-04t0721	1528115062.04	adult	229.9996	182.0002	-66	1088.2966	78.0264	66702.5232	210155.9223	3521149.7962	2910.56	-0.089238	337.489	-0.5936	258.2799	-1.0392	2003.6948	0.27023	1948.1046	699289.5	787.5303	0.20903	1712.4433	0.51958	11749000	0.34431	418.306	132.749	125.0597	299.9044	292.2318	104666.6328	204.3797	-0.013397	274.0258	4621380
003	2018-06-04t1121	1528129472.22	adult	234.0024	186.0031	-61.9972	1103.0765	76.688	67903.1208	213919.3021	3564877.4833	3055.02	0.089291	333.389	-0.73767	260.6882	-1.0132	1965.2495	0.28635	1887.7175	697663.5625	741.5674	-0.047176	1618.4039	0.41815	11814000	0.36778	422.635	135.452	127.0964	323.0818	315.8023	114694.0547	208.8562	-0.64234	283.8658	4799870
003	2018-06-04t1521	1528143876.63	adult	238.0037	190.0043	-57.996	1115.6904	78.3554	68747.7455	216556.7337	3659709.2801	2845.74	-0.075657	331.227	-0.78256	268.2435	-0.85061	1786.4363	-0.012992	1738.0199	641330.625	685.0501	-0.40952	1431.1552	0.014641	11885400	0.39261	766.731	139.027	132.3241	308.4344	301.1851	110727.9531	208.6709	-0.97758	273.8819	4988700
003	2018-06-04t1921	1528158280.11	adult	242.0046	194.0053	-53.995	1126.6803	75.8206	67603.3098	212941.4794	3498858.6823	3123.74	0.26266	338.843	-0.62586	271.5098	-0.78071	1918.6757	0.30506	1842.7622	679211.1875	719.5636	-0.1724	1556.3265	0.36958	11966200	0.42041	412.061	142.408	135.201	309.4118	302.3731	109531.7891	214.375	-0.9226	280.0069	5029150
003	2018-06-04t2321	1528172662.02	adult	245.9996	198.0002	-50	1092.3919	80.0815	70293.5065	221794.4167	3798058.381	2622.71	-0.22113	340.704	-0.58706	278.2622	-0.64779	1815.5573	0.15873	1759.96	666309.5	712.5066	-0.20487	1479.3268	0.23552	12490900	0.58472	467.29	142.996	135.4862	355.3562	349.8513	130415.7344	218.0008	-1.0619	311.3901	5242510
003	2018-06-05t0321	1528187063.85	adult	250.0001	202.0008	-45.9995	1116.612	71.234	64076.6505	201873.6717	3115934.5171	3231.53	0.4575	362.62	-0.1455	291.1343	-0.37891	2009.4642	0.58294	1937.692	673170.5	779.6886	0.25763	1624.6615	0.62391	12143800	0.48357	464.271	147.876	140.962	337.3426	329.0925	113009.7656	220.4784	-0.94152	293.9326	4952230
003	2018-06-05t0721	1528201462.88	adult	253.9998	206.0005	-41.9998	972.9842	77.583	61247.1117	193099.36	3284303.7427	2979.98	-0.0013891	343.928	-0.52639	276.971	-0.66428	1918.819	0.17829	1858.1157	614022.0625	746.5666	-0.019713	1547.443	0.23419	10988100	0.12989	559.69	139.645	133.2403	322.6292	313.9101	103241.3594	216.2044	-0.14436	280.0903	4461520
003	2018-06-05t1121	1528215881.06	adult	258.0049	210.0055	-37.9947	954.0635	75.4932	60286.9495	190199.6882	3183499.3011	3247.51	0.46559	355.868	-0.28114	285.7991	-0.48825	1846.3376	0.21463	1759.8844	581596.375	772.5327	0.2057	1510.0837	0.30747	11195600	0.20706	519.469	147.315	140.2618	334.6134	324.9682	105403.2188	226.5144	-0.64029	300.2616	4634530
003	2018-06-05t1521	1528230265.61	adult	262.0006	214.0012	-33.999	1061.0658	76.488	66245.6906	208872.5794	3493307.6859	2866.25	0.1608	344.421	-0.54243	286.3764	-0.52362	1716.4794	0.045547	1630.17	593901.875	697.7315	-0.29555	1356.0631	-0.014428	11905900	0.43192	491.649	146.463	138.5109	356.1549	345.8888	123229.6094	230.0049	-1.0602	305.8358	5062920
003	2018-06-05t1921	1528244663.62	adult	266	218.0007	-29.9996	1046.7844	78.476	64473.651	203121.1761	3435327.225	2187.59	-0.70007	333.612	-0.7314	279.185	-0.63188	1568.6443	-0.37645	1511.991	528633.125	672.0413	-0.48214	1281.6705	-0.28918	11229400	0.22202	468.632	144.645	137.7148	332.1848	315.9397	111946.2656	224.7012	-0.82986	290.2262	4868750
003	2018-06-05t2321	1528259062.06	adult	269.9996	222.0003	-26	1041.0367	78.3898	63075.5135	198721.442	3340680.2447	2229.37	-0.60608	335.522	-0.71027	280.8622	-0.62228	1545.8458	-0.37797	1488.5227	510129.125	679.7578	-0.42113	1267.0686	-0.28893	11050100	0.18228	507.06	145.27	137.0958	344.6715	326.3967	113741.5938	231.634	-0.85249	300.1242	4784310
003	2018-06-06t0321	1528273462.12	adult	273.9996	226.0003	-22	1017.9264	80.2507	63037.8782	198668.356	3369036.8469	2162.75	-0.64233	338.081	-0.69291	286.0161	-0.55355	1542.8347	-0.33806	1495.1761	507592.625	671.834	-0.48174	1252.8308	-0.29373	11118500	0.20519	519.301	147.259	138.2684	342.6051	329.2084	112717.0703	238.7867	-0.88772	306.1635	4842920
003	2018-06-06t0721	1528287861.84	adult	277.9995	230.0002	-18.0001	977.2232	80.9219	61720.4827	194643.9229	3332739.6305	2263.64	-0.47649	346.004	-0.61283	290.1436	-0.54824	1446.8303	-0.52363	1391.4282	467326.1875	707.4026	-0.26309	1199.908	-0.4153	11145800	0.21289	497.708	151.216	141.7284	347.8431	334.2722	112353.3281	247.4119	-1.0122	311.0686	4871120
003	2018-06-06t1121	1528302278.59	adult	282.0042	234.0048	-13.9954	976.4025	80.0608	61892.0902	195147.0276	3407832.0958	2272.88	-0.46031	348.253	-0.58121	296.1413	-0.44215	1574.7349	-0.19369	1517.0796	508639.375	684.8062	-0.4283	1279.897	-0.15981	11236700	0.24028	499.885	154.203	144.9608	348.4273	335.0698	112542.0156	249.458	-0.99816	313.4349	4975500
003	2018-06-06t1521	1528316674.35	adult	286.003	238.0037	-9.9966	960.4349	81.9034	61559.4541	194163.7111	3417191.8999	2082.91	-0.67813	352.997	-0.52666	301.1165	-0.3847	1527.9641	-0.2966	1500.1965	492004.4375	688.3877	-0.42275	1251.9192	-0.23616	11331900	0.27162	509.986	157.689	148.1655	356.6307	341.3509	114835.0781	253.7857	-1.0111	314.2114	5062130
003	2018-06-06t1921	1528331071.65	adult	290.0023	242.0029	-5.9973	931.2519	82.3611	61686.6947	194761.3794	3438711.9858	1886.46	-0.92721	351.762	-0.50619	300.1937	-0.35829	1415.4022	-0.59935	1398.2804	455759.5312	687.3862	-0.40877	1211.7556	-0.3751	11309900	0.26176	468.505	156.276	146.6624	331.4241	317.9583	106718.5703	248.1037	-1.036	299.791	5024590
003	2018-06-06t2321	1528345462.06	adult	293.9996	246.0003	-2	886.9088	88.002	60342.3049	190808.3584	3473927.834	1784.75	-1.0388	355.548	-0.4787	304.0631	-0.3306	1416.3335	-0.58433	1394.8062	446145.0625	694.1305	-0.38431	1191.1797	-0.43038	11176300	0.22545	474.454	158.598	148.8185	336.644	324.4935	106042.8594	253.901	-1.0226	303.7511	4985380
003	2018-06-07t0321	1528359862.05	dead	297.9996	250.0003	2	878.087	84.9749	58617.8537	185389.1054	3286177.2848	1774.67	-1.0535	353.836	-0.50154	302.2474	-0.35449	1370.8468	-0.70428	1348.6845	419479.125	699.9924	-0.33753	1162.0726	-0.52537	10810800	0.11557	455.594	160.446	151.1343	331.3196	317.8714	101383.7891	253.6894	-0.98234	302.4254	4902120
004	2018-05-25t1522	1527279882.72	egg	-1.9982	-53.9976	-206	153.3969	30.0876	3134.159	10006.029	59337.1181	0		0		0						0		0		0		0	0	0				0		0	0
004	2018-05-25t1921	1527294269.96	larva	1.9982	-50.0012	-202.0036	178.5928	29.6425	3583.5252	11395.7909	66779.5588	0		0		0						0		0		0		0	0	0				0		0	0
004	2018-05-25t2321	1527308670.91	larva	5.9985	-46.0009	-198.0033	156.1979	28.5537	3034.5249	9672.1323	54600.6496	0		0		0						0		0		0		0	0	0				0		0	0
004	2018-05-26t0321	1527323071.14	larva	9.9986	-42.0008	-194.0032	156.1912	28.8308	3073.0934	9798.8887	55975.3408	0		0		0						0		0		0		0	0	0				0		0	0
004	2018-05-26t0721	1527337471.27	larva	13.9986	-38.0008	-190.0032	153.3962	27.4593	2883.6481	9191.6092	50159.6468	0		0		0						0		0		0		0	0	0				0		0	0
004	2018-05-26t1121	1527351871.52	larva	17.9987	-34.0007	-186.0031	196.0267	17.857	2730.8167	8622.6582	32325.0787	329.548	-1.5942	251.837	-1.6762	252.1375	-1.1489	320.6867	-1.5249	320.8364	5130.9873	291.6655	-1.4416	312.0585	-1.4832	387074	-2.326	146.93	92.0097	91.4684	131.321	129.7889	2101.1367	114.019	-2.6346	126.8564	141419
004	2018-05-26t1521	1527366271.16	larva	21.9986	-30.0008	-182.0032	374.5041	36.6658	11052.8529	34918.6401	278427.743	400.698	-1.2903	303.15	-0.67927	303.2324	0.23131	373.1929	-1.1746	370.0798	22391.5762	346.2328	-0.94309	364.7654	-1.1	1791320	-1.7087	160.957	101.64	101.1448	144.6624	143.2135	8679.7461	127.1559	-1.3659	138.5321	600594
004	2018-05-26t1921	1527380672.24	larva	25.9989	-26.0005	-178.0029	576.8351	44.9784	19433.7619	61245.065	568138.6468	423.622	-1.4006	293.779	-0.91407	292.9774	-0.087398	373.8206	-1.3117	371.1403	38877.3438	341.5855	-1.1022	362.864	-1.2482	3037080	-1.5475	238.686	101.24	100.8323	147.2238	144.8622	15311.2773	127.0641	-1.6616	139.4781	1046620
004	2018-05-26t2321	1527395073.96	larva	29.9993	-22.0001	-174.0025	808.8531	41.0443	24534.3535	77248.7157	645378.8253	473.372	-1.0985	291.541	-0.73685	290.3808	-0.032177	381.3979	-0.9849	377.0853	49963.125	341.2092	-0.8068	366.9312	-0.90458	3816270	-1.2497	176.175	100.71	100.2843	145.5075	143.5957	19061.4805	127.2556	-0.93403	138.689	1318290
004	2018-05-27t0321	1527409474.29	larva	33.9994	-18	-170.0024	925.5057	45.8422	35277.3229	111112.1428	1105426.9999	750.872	-0.99644	270.728	-1.0388	266.1767	-0.71456	640.2993	-0.81551	631.2671	119735.9609	372.8725	-0.80193	591.6418	-0.72712	5053950	-1.2073	463.972	93.214	92.4044	147.1729	142.6951	27521.3398	123.6196	-1.1475	137.0125	1740120
004	2018-05-27t0721	1527423874.48	larva	37.9995	-13.9999	-166.0023	803.8131	53.0507	35679.9776	112497.2765	1314003.0741	5202.7	-0.291	522.836	0.07423	313.0609	0.94179	3789.8264	-0.26848	3682.8738	712487.375	2073.1636	0.19092	3459.8818	-0.16134	9823570	-0.60019	187.283	101.772	100.8757	149.685	147.4441	28140.7695	130.6819	1.4186	143.2387	1912190
004	2018-05-27t1121	1527438274.4	larva	41.9995	-9.9999	-162.0023	1064.2664	61.751	42606.9048	134294.9544	1541463.2614	14736.4	2.0894	675.691	1.3267	261.7706	-0.95421	11257.5068	2.316	10986.6074	2544196.5	3083.0558	1.3841	9736.8272	2.4293	15208400	1.0017	171.009	87.2536	85.0431	147.7232	146.137	33385.4453	123.6224	-0.29346	139.827	1963900
004	2018-05-27t1521	1527452674.49	larva	45.9995	-5.9999	-158.0023	898.5102	59.1726	45286.2344	142808.7209	1881601.5205	14973.1	2.7637	687.703	1.8843	294.4056	-0.077138	11414.7207	3.1079	11362.1328	2716703.5	2934.6564	1.8995	9820.8399	3.2724	16338400	1.3939	185.39	103.053	102.2146	151.806	149.8076	36129.8242	132.2657	-0.0039174	145.4792	2448330
004	2018-05-27t1921	1527467074.32	larva	49.9994	-2	-154.0024	977.9125	63.2118	51738.1107	163012.6895	2297311.8135	6183.66	0.29144	582.512	0.97668	301.0289	0.15191	4631.3921	0.44271	4474.7434	1259738.625	2064.435	0.78984	4064.5469	0.55853	15791900	1.2152	229.313	101.061	99.8994	153.7909	151.2958	41831.1172	131.7536	0.086895	145.9748	2739760
004	2018-05-27t2321	1527481473.98	adult	53.9993	2	-150.0025	941.0307	75.002	59757.2425	188620.8963	3151414.0205	3469.07	-0.8079	461.941	-0.54282	243.0868	-0.99158	2689.5181	-0.7931	2604.6342	839129.625	1575.4915	-0.50098	2434.4304	-0.73534	14394100	0.72923	324.792	82.4082	81.7378	125.9351	123.5618	39291.75	107.4392	-0.65732	119.156	2567840
004	2018-05-28t0321	1527495874.13	adult	57.9994	6	-146.0024	1070.3267	76.3576	65194.7848	205381.0455	3382881.7039	5239.34	-0.39354	446.719	-0.55332	248.9075	-0.96331	3612.0291	-0.45638	3522.791	1231701.875	1428.1451	-0.51748	2994.5715	-0.4665	15204100	0.97219	253.649	85.3011	84.6953	133.3185	130.819	45461.6172	112.6366	-0.47069	125.5522	2903220
004	2018-05-28t0721	1527510273.81	adult	61.9993	9.9999	-142.0025	1081.936	70.5441	61372.3347	193296.8662	2995716.5976	8263.25	1.2352	471.614	0.42053	311.692	0.39211	3921.0686	0.49594	3485.7439	1258663	1273.4295	0.20871	2765.4257	0.27303	15136000	1.1217	427.714	106.597	105.4709	162.9807	159.9643	52316.8125	138.8152	0.28035	153.9533	3421120
004	2018-05-28t1147	1527526184.62	adult	66.419	14.4196	-137.5828	1039.4752	72.435	62045.4151	195581.9231	3149557.4071	4697.29	-0.15698	426.414	-0.28719	286.8867	-0.25348	2866.3645	-0.26725	2717.7068	928702.125	1176.8344	-0.27241	2247.5666	-0.30306	13814500	0.61916	304.653	96.6508	95.2871	150.1057	147.6797	48634.2344	127.4379	-0.29638	142.148	3131190
004	2018-05-28t1547	1527540625.29	adult	70.4303	18.4309	-133.5715	1119.125	73.4637	66450.1054	209298.5082	3363781.9239	2347.15	-0.6331	385.044	-0.36037	276.0595	-0.6508	1856.1935	-0.44075	1804.8047	645955.3125	1009.728	-0.18446	1655.1404	-0.34363	13365600	0.58298	219.574	100.755	99.5973	154.2938	151.871	53694.2344	131.6604	-0.42921	145.791	3497410
004	2018-05-28t1948	1527555082.29	adult	74.4461	22.4467	-129.5557	1116.9322	74.9531	67927.5131	213949.412	3575038.4865	3437.32	-0.070227	371.447	-0.21105	284.668	-0.32742	2075.6802	-0.11494	1977.046	736866.5	849.4606	-0.14093	1624.5749	-0.13209	13174500	0.7023	279.333	104.081	102.4287	164.8392	161.2718	58517.9258	137.4141	-0.17615	155.2599	3691530
004	2018-05-28t2349	1527569501.41	adult	78.4514	26.452	-125.5504	1039.453	71.5886	62765.104	197808.835	3182065.2406	3320.31	0.2973	397.323	0.49312	314.524	0.57317	1932.2504	0.18364	1826.4081	633778.125	835.9628	0.23686	1549.7747	0.18129	13011900	0.87412	236.775	115.696	114.5471	176.1414	173.1628	57774.3906	150.8956	0.20138	166.0103	3788940
004	2018-05-29t0349	1527583923.17	adult	82.4575	30.4581	-121.5443	1010.9491	80.5141	65071.45	205139.5049	3575714.9036	2637.85	-0.55331	324.489	-0.88878	249.8312	-1.4276	1514.5621	-0.59824	1397.7083	514951.125	709.3626	-0.59598	1183.2121	-0.59887	11009600	-0.12285	243.225	98.7184	97.5992	152.6819	149.6935	51911.8555	129.6851	-0.62424	144.525	3349420
004	2018-05-29t0749	1527598342.65	adult	86.4629	34.4635	-117.5389	939.4487	73.1048	55362.3214	174521.3478	2780367.8481	2406.21	-0.38293	360.3	-0.22778	289.4324	-0.1584	1478.9926	-0.3704	1331.7061	427428.8438	728.425	-0.25769	1163.2345	-0.36914	10411900	0.035721	285.986	104.135	102.5755	165.3689	161.6689	47791.6094	139.6391	-0.077635	156.1698	3009300
004	2018-05-29t1150	1527612763.07	adult	90.4685	38.4691	-113.5333	933.818	74.2966	57399.4055	181030.5469	2983941.7839	2423.6	-0.20197	351.673	-0.094722	287.0955	-0.12203	1457.7347	-0.22825	1359.4307	437320.4062	690.621	-0.13015	1116.9914	-0.26292	10537500	0.27462	335.766	109.049	105.3923	264.2382	260.4675	79271.4453	146.4153	0.11965	234.6539	3267540
004	2018-05-29t1550	1527627171.74	adult	94.4709	42.4716	-109.5309	1003.8357	71.8922	58207.3655	183431.0074	2906475.9954	2962.57	0.13874	370.035	0.20397	309.788	0.35379	1589.8545	-0.090697	1441.0405	484905.625	726.297	0.04373	1157.4299	-0.23153	11257200	0.39758	370.471	122.338	120.1572	209.9856	195.8574	64045.5977	160.5504	0.022442	184.5154	3721750
004	2018-05-29t1928	1527640288.95	adult	98.1146	46.1152	-105.8872	922.1322	73.9298	56114.9062	176984.2602	2880661.1382	3546.54	0.18861	339.905	-0.31512	274.9443	-0.47674	1678.3191	-0.16246	1480.9611	491747.5	682.1312	-0.23401	1184.1174	-0.27471	9959560	0.042206	321.499	110.023	108.0863	195.0449	180.2635	57148.1484	146.614	0.26199	168.5838	3223790
004	2018-05-29t2321	1527654273.95	adult	101.9993	49.9999	-102.0025	1042.2331	80.3721	63637.9643	200572.9618	3350640.2188	2914.98	0.12127	359.613	0.069468	304.5367	0.24558	1535.9406	-0.12733	1405.4186	511468.1875	695.3995	-0.036625	1146.2212	-0.22586	11942400	0.57772	495.88	118.843	115.953	278.6924	273.3609	92804.5547	159.6959	0.089325	243.0417	3946660
004	2018-05-30t0321	1527668675.36	adult	105.9997	54.0003	-98.0021	1020.1321	72.9499	60009.5154	189070.8403	3059490.9921	3318.71	0.30448	363.187	0.023441	304.5583	0.10939	1712.3987	-0.04432	1567.3654	537693.1875	690.0497	-0.13288	1187.3436	-0.30868	11388500	0.32332	342.747	123.252	119.9741	234.4811	227.8038	73627.0625	167.6457	-0.2125	207.3612	3864810
004	2018-05-30t0721	1527683074.45	adult	109.9995	58.0001	-94.0023	1042.2201	73.1396	59644.39	187826.4183	2993907.6415	2668.37	-0.061517	365.878	0.12276	313.96	0.41965	1496.1624	-0.21325	1390.8499	466802.6562	680.0031	-0.11035	1159.0482	-0.26419	11404100	0.39632	309.581	123.379	121.5215	218.1998	210.4101	68078.3438	162.7659	-0.045611	190.8598	3845610
004	2018-05-30t1121	1527697474.84	adult	113.9996	62.0002	-90.0022	970.3466	77.5967	57235.2048	180406.5786	2914648.0898	2630.84	-0.22379	360.89	-0.072452	305.7676	0.072136	1498.5227	-0.36747	1385.3685	449556.8125	702.6637	-0.13836	1191.8593	-0.37514	10795700	0.11885	488.435	128.011	122.9126	339.4008	332.7365	101820.2266	174.8743	-0.2951	260.8424	3829320
004	2018-05-30t1521	1527711875.31	adult	117.9997	66.0003	-86.0021	645.1815	76.0579	37563.2078	119361.2098	1885509.5598	2727.36	-0.12411	389.942	0.24316	312.7977	0.51644	1818.0297	-0.041564	1753.2853	358151.8438	827.4865	0.06624	1457.0497	-0.036667	7656510	-0.48039	391.068	125.476	123.6387	241.0637	227.0317	47489.5547	165.276	1.3061	188.6446	2463720
004	2018-05-30t1921	1527726275.32	adult	121.9997	70.0003	-82.0021	1014.5601	74.6899	60002.643	189053.7565	3078610.3571	2620.01	-0.26144	348.873	-0.29738	289.6131	-0.31178	1611.0616	-0.25597	1489.1971	505873.375	687.5347	-0.22969	1189.5286	-0.41422	10940000	0.13891	348.715	122.672	117.4072	253.3559	246.1691	79553.75	176.1785	-0.49382	226.1952	3846760
004	2018-05-30t2321	1527740675.86	adult	125.9999	74.0005	-78.0019	1061.0912	76.3257	61993.1918	195451.3851	3098359.6866	2999.34	0.16099	336.268	-0.20536	276.7976	-0.38306	1545.2438	-0.10068	1403.4962	502204.2188	689.07	-0.059119	1175.0173	-0.16217	10896800	0.40206	274.209	112.18	109.7546	194.6355	190.1401	63256.5195	152.5972	0.18628	177.3586	3635190
004	2018-05-31t0321	1527755075.31	adult	129.9997	78.0003	-74.0021	991.721	79.4775	61106.798	192635.1873	3227782.6918	3284.71	0.27036	344.723	-0.28875	280.7169	-0.47255	1763.2263	0.0030367	1640.1268	562469.1875	724.5857	-0.016122	1283.674	-0.17961	10995300	0.21007	510.81	122.485	119.0723	275.7275	253.1399	87957.0703	170.2477	-0.17692	217.5595	3906790
004	2018-05-31t0721	1527769475.13	adult	133.9997	82.0003	-70.0021	947.3704	77.8025	60867.5331	191985.0534	3311947.9843	3190.11	0.2602	345.258	-0.18667	288.03	-0.23232	1619.4701	-0.087596	1431.3813	514991.5	698.3483	-0.054038	1188.2738	-0.22724	10964000	0.29027	322.133	121.52	119.315	203.4037	197.0362	64682.375	163.1631	-0.032659	186.1698	3858980
004	2018-05-31t1121	1527783876.69	adult	138.0001	86.0007	-66.0017	1058.6442	75.421	64475.4507	203132.9715	3405441.3835	3174.62	0.18376	340.53	-0.37211	279.4218	-0.51031	1779.3018	0.011411	1660.9928	599624.6875	718.5548	-0.049009	1314.6089	-0.14529	11455100	0.31541	456.233	124.651	120.8984	260.964	238.5115	87944.8594	170.2529	-0.27689	207.1768	4193130
004	2018-05-31t1521	1527798287.72	adult	142.0032	90.0038	-61.9986	1048.8392	76.397	61754.4668	194877.3415	3109290.4965	2911.85	-0.076625	349.916	-0.40504	295.0686	-0.2749	1578.8104	-0.44799	1465.3973	509955.7812	705.8702	-0.2701	1198.1554	-0.55724	11289700	0.2148	440.677	132.593	127.1342	320.2866	313.6373	103452.5547	197.489	-0.93523	277.343	4277990
004	2018-05-31t1922	1527812681.98	adult	146.0016	94.0022	-58.0002	999.6647	84.4927	65602.6334	207208.3556	3658224.08	2350.72	-0.35181	339.302	-0.36869	288.7248	-0.27761	1410.2832	-0.40358	1354.8206	483727.1562	677.4187	-0.18684	1153.9112	-0.36876	11607800	0.3716	510.057	122.291	119.9357	212.0818	204.9236	72744.0547	168.398	-0.22659	192.679	4183690
004	2018-05-31t2321	1527827075.1	adult	149.9997	98.0003	-54.0021	981.3966	76.6853	55989.2272	176401.7161	2812674.9246	1974.97	-0.80114	354.972	-0.23471	296.0662	-0.19575	1379.5938	-0.64119	1343.3378	404220.9688	716.3595	-0.14224	1164.8487	-0.51794	10389300	-0.027356	497.311	134.189	129.1735	277.1866	257.9667	81215.6719	189.424	-0.31338	236.7797	3927450
004	2018-06-01t0321	1527841474.98	adult	153.9996	102.0002	-50.0022	974.758	75.6697	59088.5849	186306.3219	3123453.7816	2047.54	-0.6155	352.882	-0.19239	298.5315	-0.081825	1399.2908	-0.47564	1338.0415	432380.8438	702.02	-0.13066	1150.5942	-0.42742	10883600	0.15107	367.702	127.203	124.2999	240.7329	230.6533	74386.4531	172.8136	-0.30442	211.6666	3923180
004	2018-06-01t0721	1527855875.07	adult	157.9996	106.0003	-46.0022	1003.0376	81.4895	65167.5672	205504.5994	3660563.0007	2210.77	-0.50225	316.213	-0.79162	255.9473	-1.0583	1239.8635	-0.67362	1136.1569	421553.5938	694.0499	-0.16263	1010.8663	-0.65213	10744300	0.11463	484.565	119.258	113.6332	311.6569	301.104	105963.3359	171.6931	-0.36274	239.5693	4052130
004	2018-06-01t1121	1527870295.79	adult	162.0054	110.006	-41.9964	803.6015	77.6098	50130.9691	158311.79	2664797.6462	2661.29	-0.27781	366.527	-0.037917	313.2794	0.17401	1501.5138	-0.48153	1346.0501	393396.625	709.2925	-0.18704	1116.6766	-0.62462	9592010	-0.25304	393.58	140.224	137.0056	273.4516	260.6738	71644.3125	197.1027	-0.035187	241.1588	3669660
004	2018-06-01t1521	1527884675.42	adult	165.9997	114.0004	-38.0021	902.6853	69.6403	50119.9179	158036.4461	2428203.621	1962.19	-1.0017	366.754	-0.07014	315.6517	0.15233	1273.5095	-1.0575	1188.4187	334933	690.8719	-0.3709	1056.1524	-0.91759	9621070	-0.26103	415.64	146.863	141.0814	280.962	273.4297	73893	212.376	-0.81157	253.9019	3852670
004	2018-06-01t1921	1527899087.35	adult	170.0031	118.0037	-33.9987	842.6394	74.464	47035.3064	148339.1759	2302545.498	2587.67	-0.3718	363.614	-0.12518	312.2697	0.11041	1427.6096	-0.67705	1274.1676	351191.9688	688.2176	-0.35123	1086.6445	-0.76339	8943090	-0.45102	322.369	145.859	140.1611	270.5666	267.8469	66559.3828	217.4591	0.41548	254.5569	3587410
004	2018-06-01t2321	1527913475.53	adult	173.9998	122.0004	-30.002	850.9536	71.6412	46792.806	147556.1497	2243534.4282	1997.98	-0.96353	357.617	-0.25522	318.7134	0.21888	1131.5824	-1.3359	1072.3722	277237.6875	620.5901	-0.83089	898.0254	-1.3002	8760190	-0.50954	382.058	149.575	144.034	286.348	279.4786	70155.25	223.6046	-0.18966	263.5612	3664000
004	2018-06-02t0321	1527927875.1	adult	177.9997	126.0003	-26.0021	820.7133	72.2328	45548.9171	143650.5493	2224242.1864	2904.4	0.10396	376.762	0.13876	329.7788	0.42243	1308.9254	-0.95588	1187.6222	312833.1875	664.5712	-0.53434	973.1543	-1.1283	8982000	-0.43	377.193	153.986	146.1781	303.2671	297.0256	72480.8359	238.8252	-0.1985	282.0101	3671010
004	2018-06-02t0721	1527942276.93	adult	182.0002	130.0008	-22.0016	806.18	70.9182	43774.686	138059.2188	2088226.1635	2718.1	-0.21544	374.247	0.078438	323.1895	0.31304	1409.4565	-0.78013	1285.938	324175	695.1311	-0.34285	1029.9168	-0.97979	8577360	-0.56236	374.118	155.245	146.4792	298.4086	293.7496	68633.9844	239.3821	0.50449	278.9103	3558060
004	2018-06-02t1121	1527956674.98	adult	185.9996	134.0002	-18.0022	783.8094	69.1645	42770.2343	134972.6718	2048635.5925	3008.99	0.19376	386.208	0.32964	334.9625	0.539	1393.0127	-0.78178	1227.9117	312034.8438	688.3579	-0.37439	1026.24	-0.98833	8644880	-0.53328	356.55	157.932	148.5408	304.6588	300.4462	68243.5781	249.0996	0.38235	287.3132	3535140
004	2018-06-02t1521	1527971075.68	adult	189.9998	138.0004	-14.002	776.5166	72.4501	43699.1665	137963.4221	2157434.2668	2029.63	-0.80244	366.491	-0.11041	332.8232	0.40692	1103.2075	-1.3968	1021.8048	252634.5312	602.9777	-0.96493	836.7977	-1.5261	8387880	-0.5849	343.324	158.031	151.3926	296.9983	293.594	68012.6172	245.9626	-0.5806	282.4611	3616850
004	2018-06-02t1921	1527985475.43	adult	193.9997	142.0004	-10.0021	767.5906	72.2784	42993.4848	135734.1352	2103624.5344	2212.19	-0.54232	359.581	-0.32393	327.5806	0.21236	1117.3619	-1.3553	1021.4376	251406.4375	586.1302	-1.1104	823.4508	-1.589	8084090	-0.68698	379.112	159.088	152.625	307.7729	302.5274	69248.9062	248.9003	-0.90719	288.4105	3576610
004	2018-06-02t2321	1527999875.02	adult	197.9996	146.0002	-6.0022	773.7526	70.1862	42696.6521	134788.0216	2065488.8206	2161.27	-0.63476	363.04	-0.19382	328.8955	0.30862	1209.1571	-1.1372	1109.2358	270851.1875	596.0477	-1.0177	898.4827	-1.3464	8116130	-0.66538	384.323	160.242	152.4207	296.5363	292.879	66424.1328	248.5505	-0.58463	280.7909	3582380
004	2018-06-03t0321	1528014282.74	adult	202.0018	150.0024	-2	773.4343	70.1212	41922.9599	132282.9103	1994034.9618	3155.54	0.60694	359.157	-0.36376	325.6329	0.13947	1225.5131	-1.0803	1025.1171	269612.875	587.6493	-1.1133	844.9768	-1.5304	7882430	-0.75256	362.38	161.414	153.8641	307.6463	302.5297	67682.1875	251.5808	-0.94272	289.5	3542540
004	2018-06-03t0721	1528028682.92	dead	206.0018	154.0024	2	763.2076	69.8216	41341.931	130470.2628	1962236.1285	1915.52	-0.99021	355.398	-0.29716	318.0072	0.16368	1119.3516	-1.372	1073.1176	242899.2812	603.3055	-0.95627	877.6402	-1.3913	7685830	-0.7968	370.326	163.933	155.6924	320.7019	315.3909	69592.3125	262.3657	0.62064	303.3262	3545220
005	2018-05-25t1522	1527279895.65	egg	-1.9982	-53.9977	-201.9992	1012.5992	48.9773	28519.3897	89833.9537	735428.4649	331.386	-1.164	217.695	-1.5549	217.0186	-1.9164	292.839	-1.0358	288.7324	44804.4	259.9775	-0.97216	281.4026	-0.96455	3326160	-1.4396	185.49	98.969	98.028	150.6	148.1327	23041.8	126.6284	-0.9534	141.3593	1512150
005	2018-05-25t1921	1527294282.91	larva	1.9982	-50.0013	-198.0028	989.0169	38.0958	26409.9239	83329.569	583453.5049	378.158	-1.411	247.641	-1.5644	249.5111	-1.1774	341.239	-1.3248	338.5582	48456	304.4487	-1.1899	328.7524	-1.2706	3514030	-1.419	185.909	99.6111	98.676	151.369	148.6618	21494.4	127.7103	-1.5899	143.0426	1413480
005	2018-05-25t2321	1527308683.83	larva	5.9985	-46.001	-194.0025	961.0069	39.0162	25207.801	79528.6423	555954.6645	414.555	-1.1585	270.514	-0.99152	271.588	-0.51404	366.382	-1.0455	362.532	49827.9	328.0828	-0.8623	352.6114	-0.97228	3667350	-1.2091	187.829	101.493	100.6917	154.746	152.5148	21045.5	129.9286	-0.92165	145.6604	1375940
005	2018-05-26t0321	1527323083.91	larva	9.9985	-42.001	-190.0025	970.687	36.5373	23896.9741	75225.5705	497924.6191	427.579	-1.1531	276.463	-0.9214	276.3663	-0.39447	377.752	-1.0378	373.5666	48730.1	335.2814	-0.84743	362.9679	-0.96357	3561950	-1.2326	202.829	104.098	102.7497	161.338	157.9296	20812.6	133.4482	-0.75343	150.3123	1341200
005	2018-05-26t0721	1527337484.08	larva	13.9986	-38.0009	-186.0024	961.1784	36.8681	23455.9417	73805.1442	492646.7224	434.226	-1.1296	283.681	-0.82272	283.8067	-0.19985	384.191	-1.0077	381.7798	48792.3	340.9369	-0.81657	369.2997	-0.93041	3588000	-1.2405	217.611	107.191	106.0471	164.86	162.4313	20937.2	137.4127	-0.48443	155.1497	1355760
005	2018-05-26t1121	1527351884.38	larva	17.9986	-34.0009	-182.0024	962.437	36.9788	25198.3216	79481.7791	544412.2981	449.608	-1.1788	287.217	-0.81836	287.5923	-0.1265	387.877	-1.0705	383.7111	52751.3	345.9	-0.85667	373.7558	-0.99507	3891500	-1.1659	189.931	107.016	106.0474	162.955	160.7707	22161.9	135.9786	-0.73289	152.3869	1449960
005	2018-05-26t1521	1527366284.01	larva	21.9985	-30.001	-178.0025	954.0824	36.0861	23253.5797	73200.7351	479818.8275	442.395	-1.3033	295.223	-0.81683	294.6629	-0.0031951	399.879	-1.1903	393.2793	50384.8	354.045	-0.96333	383.7504	-1.1206	3704760	-1.3067	197.894	109.572	108.4134	165.423	162.8955	20843.3	139.9292	-0.84269	156.5652	1375020
005	2018-05-26t1921	1527380685.21	larva	25.9989	-26.0006	-174.0021	962.7992	37.0517	24748.7258	78070.7232	527350.9717	467.11	-1.1808	297.847	-0.69336	298.1524	0.1354	403.027	-1.0699	399.9616	54005.6	358.2051	-0.83806	389.315	-0.99131	3973280	-1.1536	210.27	110.293	109.167	169.584	168.0289	22724.3	141.587	-0.49481	158.7512	1471310
005	2018-05-26t2321	1527395087.35	larva	29.9995	-22	-170.0015	956.0536	36.9628	23975.0046	75546.6137	507120.5099	458.816	-1.2154	299.359	-0.69626	299.1617	0.14798	404.098	-1.1012	398.1178	52532.7	357.7233	-0.86879	388.5201	-1.0255	3867420	-1.1994	218.845	112.534	111.4084	172.678	169.4577	22448.1	143.2205	-0.49643	160.9228	1453830
005	2018-05-27t0321	1527409487.65	larva	33.9995	-17.9999	-166.0014	555.9777	49.1915	20074.8211	63394.5377	612128.9794	668.833	-1.0336	299.956	-0.64204	293.8956	0.044529	559.169	-0.89619	554.1484	59831.1	395.4472	-0.71626	523.2373	-0.80945	3192130	-1.3146	169.693	100.141	99.3556	147.115	145.4104	15741.3	127.9496	-1.0337	140.8344	1065700
005	2018-05-27t0721	1527423887.88	larva	37.9996	-13.9999	-162.0014	689.4506	46.7734	26718.662	84223.1012	866419.5999	2781.2	-0.05765	398.306	0.58447	285.3746	-0.35461	2119.79	0.42481	2030.4967	301010	1297.0388	2.0963	1884.832	0.73154	5636030	-1.1302	168.355	95.5281	94.7803	141.007	139.3629	20023	122.9743	-2.4926	135.2208	1351720
005	2018-05-27t1121	1527438287.72	larva	41.9996	-9.9999	-158.0014	706.396	52.2106	30115.1202	94946.9839	1077918.3292	10086.3	0.67841	755.48	1.5044	274.1551	-0.24778	8326.87	0.97977	8286.2031	1323970	4258.0337	1.9285	7364.4177	1.0946	11995500	0.032171	255.451	94.8355	94.2832	141.065	139.2436	22429.3	121.9538	0.44682	133.3359	1505800
005	2018-05-27t1521	1527452687.75	larva	45.9996	-5.9999	-154.0014	709.4031	51.0091	27117.7562	85520.4176	870749.6097	14188.3	2.0257	849.043	2.616	322.4679	1.0211	11833.8	2.5836	11631.7935	1704070	3981.2089	2.3319	10193.6375	2.6929	12180400	0.12016	179.721	104.897	104.1488	152.55	151.6271	21967.3	133.3741	1.1074	145.9489	1504860
005	2018-05-27t1921	1527467087.69	larva	49.9996	-1.9999	-150.0014	783.8202	54.1926	32804.4454	103344.5645	1169910.6538	17073.7	3.9649	704.199	2.4193	319.4029	0.61838	9332.38	2.8658	8673.6929	1623830	2549.4609	1.9286	6748.8733	2.371	12196000	0.2509	305.602	103.426	102.7886	152.208	148.4926	26484.1	130.6405	-0.57179	143.3907	1791240
005	2018-05-27t2321	1527481487.24	adult	53.9994	1.9999	-146.0016	800.915	60.0942	37339.2736	117699.0918	1488832.0248	8357.1	0.25041	572.862	0.25421	303.6555	0.80008	5664.44	0.13416	5413.6055	1115890	1920.9686	-0.10502	4621.2296	0.083861	11236700	-0.19588	169.239	94.721	93.9051	142.839	140.5935	28139.2	123.5657	0.88899	136.5898	1857950
005	2018-05-28t0321	1527495887.39	adult	57.9995	6	-142.0015	904.5272	59.0128	39865.1156	125612.2683	1516716.2389	3844.87	-0.57188	515.564	0.048939	315.5608	0.99796	3202.99	-0.42461	3176.7659	672628	1655.658	-0.14687	2928.2242	-0.32714	10824800	-0.30291	407.761	98.3211	96.9482	157.862	154.1815	33151.1	131.5504	1.4745	148.2321	2064350
005	2018-05-28t0721	1527510287.13	adult	61.9994	9.9999	-138.0016	856.1828	64.1917	44061.0091	138869.7641	1926278.1594	3797.61	-0.57625	430.948	-0.50971	283.3454	-0.082225	2602.86	-0.59886	2449.009	603865	1225.5328	-0.51684	2107.7844	-0.61219	9956630	-0.55708	194.422	96.494	95.4834	148.966	146.3145	34560.1	126.5858	0.70876	141.4286	2229400
005	2018-05-28t1147	1527526197.73	adult	66.419	14.4195	-133.582	886.5416	60.4073	40559.6786	127752.3482	1598813.8064	4216.62	-0.38353	461.851	-0.16867	318.3336	0.91062	2885.92	-0.38799	2640.8663	617588	1252.9332	-0.34867	2314.008	-0.40883	9856820	-0.56371	179.239	99.1972	98.063	152.726	150.6915	32683.3	129.7175	0.62248	144.6918	2117070
005	2018-05-28t1547	1527540638.55	adult	70.4304	18.4309	-129.5706	842.7662	58.3596	40181.9455	126673.113	1609669.1007	2785.54	-0.71702	433.372	-0.36008	309.0676	0.59027	2196.72	-0.60408	2154.6312	465706	1144.8479	-0.44134	1835.146	-0.58452	9154970	-0.76702	223.721	106.508	105.8553	158.068	155.9716	33510.4	136.5547	1.6594	150.3498	2249970
005	2018-05-28t1948	1527555095.7	adult	74.4462	22.4467	-125.5548	904.259	65.5002	46230.8719	145683.6619	2014861.7501	2512.32	-0.93862	356.907	-1.1094	266.7006	-0.40571	1744.28	-0.97099	1641.5541	423859	847.8452	-0.97502	1356.6199	-0.99574	8646420	-0.95888	225.551	94.7729	93.7622	150.393	146.2837	36545.6	124.4727	1.001	139.9285	2295970
005	2018-05-28t2349	1527569514.78	adult	78.4515	26.452	-121.5495	839.4618	56.6997	38412.0629	120999.9924	1516929.0407	4570.43	-0.08497	427.849	-0.15043	321.7264	0.75602	2343.81	-0.35191	1932.5552	473450	955.3523	-0.39374	1583.2275	-0.49022	8637840	-0.87505	203.77	111.256	110.4341	164.519	161.7314	33232.9	142.5605	1.2769	156.6749	2246140
005	2018-05-29t0349	1527583936.52	adult	82.4576	30.4581	-117.5434	910.2811	54.9841	41312.129	130117.7731	1577141.435	5035.02	-0.17968	398.292	-0.60915	299.4572	0.27153	2400.64	-0.53686	2090.6715	523339	861.5067	-0.71518	1674.0088	-0.64687	8661650	-0.91133	254.193	106.945	105.9847	160.293	158.0338	34943.9	137.5052	1.8085	152.4641	2325740
005	2018-05-29t0749	1527598355.99	adult	86.463	34.4635	-113.538	871.5282	56.3335	39910.8845	125699.6772	1559528.343	3264	-0.57335	399.599	-0.55979	323.3965	1.0059	1841.72	-0.68621	1639.314	386762	817.2141	-0.71981	1427.7809	-0.70738	8389180	-0.98127	186.48	108.144	107.5341	160.451	158.2009	33694.8	139.7002	1.9206	153.406	2270380
005	2018-05-29t1150	1527612776.44	adult	90.4687	38.4692	-109.5323	905.5314	57.4147	42801.5686	134808.4341	1719949.4463	3703.98	-0.42511	386.457	-0.60417	307.6395	0.42819	1910.36	-0.61979	1667.0402	429831	777.0389	-0.71275	1406.3318	-0.67217	8688720	-0.88232	246.204	108.39	107.4267	164.423	162.4806	36995.2	141.8818	1.9194	156.8681	2436930
005	2018-05-29t1550	1527627185.03	adult	94.471	42.4715	-105.53	908.9458	57.5673	42657.1083	134342.768	1705459.7359	3610.78	-0.342	395.921	-0.39155	317.5122	0.61899	2151.37	-0.41606	1986.5337	484059	799.6615	-0.567	1522.2744	-0.50879	8872180	-0.80321	205.934	114.984	113.9277	170.841	168.6043	38439.3	148.1471	1.9261	162.7882	2576670
005	2018-05-29t1928	1527640302.39	adult	98.1148	46.1153	-101.8862	898.5382	57.6973	42921.0479	135254.5654	1746346.243	3768.87	-0.31232	383.793	-0.50588	308.0266	0.33896	1991.74	-0.49277	1736.053	450134	761.2085	-0.62724	1435.1727	-0.56332	8659900	-0.87028	205.249	113.014	111.8846	170.946	169.0477	38633.8	147.4264	1.9359	163.2809	2550050
005	2018-05-29t2321	1527654287.38	adult	101.9995	50	-98.0015	896.907	58.594	42483.955	133879.9134	1701375.7455	4721.1	0.39189	411.169	0.16408	335.5827	1.0548	2328.44	0.014266	2008.4592	521571	789.5811	-0.24173	1505.7532	-0.21192	9175650	-0.39913	239.328	122.101	121.0203	189.52	184.8845	42452.5	154.8149	1.1933	174.3145	2724800
005	2018-05-30t0321	1527668688.77	adult	105.9999	54.0004	-94.0011	849.2185	58.4869	42042.884	132542.0858	1741934.0142	3075.09	-0.52475	393.242	-0.46393	313.1595	0.51921	1959.93	-0.5304	1825.2341	433145	832.0419	-0.57307	1469.5062	-0.57291	8683560	-0.86955	394.379	112.77	111.6248	170.689	166.8571	37722.3	145.924	1.9317	161.022	2490180
005	2018-05-30t0721	1527683087.94	adult	109.9996	58.0001	-90.0014	873.3746	65.2259	44386.7026	139937.5299	1911255.9408	4306.55	-0.027956	384.396	-0.36165	314.7071	0.48541	2323.52	-0.23479	2097.5579	541380	727.9653	-0.55618	1569.785	-0.38455	8946050	-0.72034	422.252	112.677	110.3271	283.948	274.4659	66160	152.6424	1.847	229.7282	2622330
005	2018-05-30t1121	1527697488.43	adult	113.9998	62.0003	-86.0012	885.9895	74.6077	49108.2822	154924.2418	2321281.5444	2680.11	-0.96527	325.807	-1.3748	257.8747	-0.50084	1606.06	-1.0906	1510.6555	412757	710.0576	-1.1719	1313.5548	-1.0943	8372920	-1.0462	229.671	88.7867	87.7744	141.864	138.9162	36459.1	118.434	0.68973	133.088	2281730
005	2018-05-30t1521	1527711888.74	adult	117.9998	66.0004	-82.0011	898.9217	61.4095	45305.2023	142766.7475	1929645.1252	3137.48	-0.41812	368.317	-0.53847	303.6766	0.16825	1803.05	-0.49198	1617.4916	429127	724.2502	-0.59438	1360.1193	-0.5248	8747150	-0.80736	289.745	111.405	109.6553	177.758	173.778	42306.4	150.0954	1.7542	167.4463	2645760
005	2018-05-30t1921	1527726288.85	adult	121.9999	70.0004	-78.0011	878.722	60.0026	41458.0833	130606.2182	1656135.897	3167.95	-0.32876	380.6	-0.32828	306.2184	0.22982	1901.47	-0.36636	1780.9771	414521	839.2982	-0.34603	1410.0999	-0.41829	8293280	-0.85771	206.437	119.181	117.9596	178.645	176.9791	38944.6	154.7549	1.7894	170.8849	2596950
005	2018-05-30t2321	1527740689.33	adult	126	74.0005	-74.001	869.8164	63.3433	45503.4721	143433.6187	2027045.3817	3042.28	-0.46523	361.604	-0.61868	295.9675	-0.056308	1859.53	-0.48895	1729.1113	444428	740.8228	-0.5946	1495.5171	-0.47809	8624260	-0.85811	436.302	115.29	113.2618	253.659	247.698	60624.4	150.3032	1.908	194.045	2749660
005	2018-05-31t0321	1527755088.8	adult	129.9999	78.0004	-70.0011	815.7311	74.1579	42073.2354	132696.2281	1958743.053	1600.67	-0.86903	339.44	-0.76369	268.788	-0.86765	1282.68	-0.69849	1247.2771	283473	796.0145	-0.48384	1165.1245	-0.60948	7492790	-1.1655	388.769	109.863	107.2207	187.279	183.0168	41388.6	151.606	1.8291	175.1904	2425110
005	2018-05-31t0721	1527769488.64	adult	133.9998	82.0003	-66.0012	1194.2737	62.029	52160.1496	164618.0906	2092423.9637	1634.97	-0.66989	330.951	-0.49626	271.4389	-0.62342	1353.3	-0.42723	1334.3019	372158	676.7085	-0.32605	1210.0878	-0.32144	9092220	-0.28629	264.186	112.549	109.6373	198.388	194.7811	54556.6	160.1522	1.3044	185.0686	3092050
005	2018-05-31t1121	1527783890.31	adult	138.0003	86.0008	-62.0007	864.9801	63.061	41111.0951	129542.7782	1690662.4105	2456.74	-0.20631	377.62	0.162	314.8227	0.57985	1657.41	-0.10941	1625.8759	358000	733.6851	-0.067745	1400.8588	-0.043828	8147160	-0.31031	321.6	132.642	131.2557	201.837	198.9116	43596.8	171.5265	1.5505	190.9642	2861760
005	2018-05-31t1521	1527798301.75	adult	142.0035	90.004	-57.9975	763.0613	69.5998	40810.28	128830.1004	1855009.5568	3223.72	0.22603	395.384	0.52653	339.0701	0.90565	1863.43	0.11886	1741.3085	398773	740.1774	0.040445	1483.0227	0.12245	8449350	-0.44353	462.944	138.68	133.8884	370.319	369.4928	79248.3	201.646	1.4	318.0144	2963590
005	2018-05-31t1922	1527812695.84	adult	146.0018	94.0023	-53.9992	799.9122	55.0222	36614.0259	115398.4826	1419285.3355	2640.55	-0.081665	390.164	0.48517	324.2064	0.67262	1832.22	0.13031	1769.2512	353618	768.4575	0.16435	1525.8387	0.21484	7518460	-0.53429	301.504	142.308	140.5161	237.741	232.4414	45884	191.1853	1.3148	220.4311	2742270
005	2018-05-31t2321	1527827088.58	adult	149.9998	98.0003	-50.0012	801.0784	60.9943	39582.1892	124773.3917	1676285.0519	2137.79	-0.50025	380.982	0.29921	326.4772	0.61839	1495.43	-0.30904	1414.2336	311049	766.0164	0.14077	1280.1833	-0.18214	7909940	-0.57064	303.178	144.836	143.2077	246.342	242.5553	51239.2	200.8046	1.3959	232.1686	3007080
005	2018-06-01t0321	1527841488.46	adult	153.9998	102.0003	-46.0012	858.896	70.1612	42909.5825	135377.4258	1883498.0176	1733.34	-0.85153	365.206	-0.00102	324.783	0.50438	1284.64	-0.63678	1249.9509	290329	647.0828	-0.36521	1153.3674	-0.43732	8221510	-0.55987	310.133	147.159	143.8352	261.074	258.4067	59002.7	203.9017	1.2304	244.7856	3312840
005	2018-06-01t0721	1527855888.54	adult	157.9998	106.0003	-42.0012	511.7912	109.5971	36589.8859	118503.4451	2318916.3623	1692.25	-0.87443	325.134	-0.65461	279.4676	-0.52251	1223.89	-0.70705	1197.2527	233764	631.7125	-0.42315	1071.1349	-0.56651	6203550	-1.0864	298.601	133.722	127.9871	251.78	248.0493	48089.9	202.6914	1.1944	237.6041	2551410
005	2018-06-01t1121	1527870310.06	adult	162.0058	110.0063	-37.9952	328.3927	121.546	23026.5628	77348.4911	1569259.5187	1727.12	-0.96471	377.152	0.16151	306.1069	0.033952	1354.34	-0.6516	1301.2988	163875	894.4827	0.70356	1189.9346	-0.45355	4532240	-1.6347	304.74	139.151	131.9129	259.999	257.8355	31459.9	213.9637	1.1747	245.5893	1672170
005	2018-06-01t1521	1527884689.04	adult	165.9999	114.0004	-34.0011	337.4341	119.9376	23646.2974	78826.5534	1623087.2771	1778.75	-0.97963	370.414	0.030578	307.3492	0.04285	1326.91	-0.74411	1237.5909	164537	843.8576	0.4888	1136.2809	-0.59038	4565730	-1.6559	306.635	141.387	133.4253	262.595	259.5374	32561.7	219.1641	1.1233	250.5081	1742740
005	2018-06-01t1921	1527899101.53	adult	170.0034	118.0039	-29.9976	382.8653	110.5339	22601.2799	74903.8119	1421349.8757	1536.21	-1.2371	338.961	-0.56393	284.091	-0.4805	1217.89	-0.97218	1188.6141	144929	723.7561	-0.13518	1076.3144	-0.74945	4015670	-1.833	307.469	135	128.9158	252.038	248.9648	29992.5	200.0561	-0.21356	234.8642	1599340
005	2018-06-01t2321	1527913489.27	adult	174	122.0005	-26.001	358.0944	121.5721	24066.3133	80382.1452	1628903.4373	1499.11	-1.1923	366.854	-0.030903	298.11	-0.15682	1213.41	-0.90387	1189.4736	152890	864.5914	0.58883	1108.9491	-0.63615	4608050	-1.6406	317.799	145.055	137.4819	278.897	276.3788	35141.1	224.0214	1.4315	262.7463	1822030
005	2018-06-02t0321	1527927888.83	adult	177.9999	126.0004	-22.0011	334.7699	124.4823	24514.1253	82023.2409	1750999.1151	1573.84	-1.1297	363.541	-0.088875	296.1078	-0.19968	1236.87	-0.86555	1189.8384	158320	867.3297	0.60073	1116.4585	-0.61953	4644230	-1.6287	328.031	145.945	138.8528	281.219	279.006	35996.1	224.299	1.4653	264.1114	1864450
005	2018-06-02t0721	1527942290.6	adult	182.0004	130.0009	-18.0006	351.2558	121.2233	24682.4998	82085.8543	1715163.4359	1665.77	-1.0954	361.22	-0.14301	295.5467	-0.2229	1287.55	-0.82881	1227.5739	166094	851.283	0.53733	1137.113	-0.60654	4649630	-1.6436	334.655	147.804	142.0706	283.716	281.5239	36599.4	227.2615	1.4107	267.9794	1902530
005	2018-06-02t1121	1527956688.62	adult	185.9998	134.0003	-14.0012	336.814	118.056	26991.3071	89136.1154	2005737.335	1438.41	-1.3331	357.806	-0.22147	293.3153	-0.28468	1221.61	-0.97951	1196.9128	172247	839.674	0.49457	1114.7372	-0.68086	5026810	-1.551	339.579	150.438	145.2498	282.78	279.2589	39872	225.8502	1.0684	267.5441	2113500
005	2018-06-02t1521	1527971089.41	adult	190	138.0005	-10.001	324.8448	123.8876	26954.7517	90027.822	2144127.9513	1494.55	-1.383	361.28	-0.18122	300.1413	-0.16246	1206.35	-1.0985	1194.9708	170095	841.7223	0.54629	1105.0361	-0.75416	5065870	-1.5573	362.414	154.283	150.1415	290.571	286.6634	40970.5	233.4803	0.95062	273.7408	2163360
005	2018-06-02t1921	1527985489.2	adult	194	142.0005	-6.001	330.0434	139.5699	25826.6619	88467.983	2072832.672	1329.03	-1.6657	341.857	-0.56942	289.8184	-0.39413	1150.91	-1.307	1146.5273	155373	805.1959	0.38562	1065.2982	-0.89476	4600720	-1.7103	343.671	144.151	132.1921	296.967	293.6721	40090.6	238.0475	0.38641	282.467	1939990
005	2018-06-02t2321	1527999888.74	adult	197.9998	146.0004	-2.0011	324.4915	146.5661	28662.2212	98071.2048	2561346.3045	1383.94	-1.5604	339.72	-0.61242	291.5005	-0.35712	1155.05	-1.2574	1146.1949	172102	767.3147	0.11591	1045.7644	-0.92263	5057070	-1.5705	357.601	153.037	143.2191	309.522	305.3448	46118.7	247.1616	1.1988	294.9297	2278110
005	2018-06-03t0321	1528014297	dead	202.0021	150.0026	2.0011	332.1915	132.2723	22405.7127	78125.7835	1569357.4492	1804.94	-1.1627	366.246	-0.074913	299.6071	-0.19008	1389.82	-0.81122	1354.2904	163998	851.5642	0.71859	1247.9258	-0.42417	4305960	-1.7967	361.417	159.972	151.0328	317.931	315.22	37515.9	265.1719	1.3921	302.7931	1880790
006	2018-05-25t1522	1527279908.41	egg	-1.9982	-53.9979	-217.9998	153.5284	28.356	2900.2666	9245.1073	51132.4101	0		0		0						0		0		0		0	0	0				0		0	0
006	2018-05-25t1921	1527294295.67	larva	1.9982	-50.0014	-214.0033	156.3777	28.8051	3028.0931	9650.9032	54513.6071	0		0		0						0		0		0		0	0	0				0		0	0
006	2018-05-25t2321	1527308696.44	larva	5.9984	-46.0012	-210.0031	156.135	28.8805	3042.6322	9698.331	55043.1856	0		0		0						0		0		0		0	0	0				0		0	0
006	2018-05-26t0321	1527323096.63	larva	9.9985	-42.0012	-206.003	156.1	29.0366	3084.4778	9834.8974	56402.6086	0		0		0						0		0		0		0	0	0				0		0	0
006	2018-05-26t0721	1527337496.77	larva	13.9985	-38.0011	-202.003	156.1381	28.3725	3002.4095	9570.0414	53552.2543	0		0		0						0		0		0		0	0	0				0		0	0
006	2018-05-26t1121	1527351897.06	larva	17.9986	-34.0011	-198.0029	308.187	52.4721	10935.2224	35171.7737	333480.4006	470.283	-1.2583	235.886	-1.5918	235.7415	-1.4848	322.0294	-1.2296	315.7532	18677.707	285.8112	-1.1101	307.9618	-1.1736	1355870	-1.8143	444.079	102.333	102.3814	163.8532	156.1474	9503.4834	134.3582	-1.0404	148.5989	588212
006	2018-05-26t1521	1527366296.67	larva	21.9985	-30.0012	-194.003	368.4036	37.5963	10287.0912	32545.4813	245014.8662	346.162	-1.1585	229.227	-1.4297	228.2273	-1.6068	308.3289	-1.0374	304.349	17266.416	276.271	-0.93713	298.3573	-0.96443	1265560	-1.8379	165.271	85.206	84.7671	129.4275	127.9053	7247.9395	110.6326	-1.8105	122.6654	470422
006	2018-05-26t1921	1527380697.9	larva	25.9989	-26.0008	-190.0027	443.4685	47.0011	14863.8736	46936.1472	448988.2093	423.519	-1.2102	324.131	-0.8277	323.831	0.73679	402.1472	-1.0506	400.725	31769.627	374.5303	-1.001	392.694	-0.97733	2559990	-2.5336	172.26	101.14	100.7573	146.4181	145.5052	11567.0312	127.2984	-0.95759	139.6802	798801
006	2018-05-26t2321	1527395100.55	larva	29.9996	-22.0001	-186.0019	614.8921	46.8301	20549.5786	64759.1944	600360.3085	436.229	-1.1157	282.096	-0.8423	285.3332	-0.16023	387.5269	-0.97968	383.1268	42627.9531	348.7917	-0.79161	374.1947	-0.89732	3082180	-1.4219	246.373	98.3507	97.7563	146.6051	143.3858	16126.5654	125.8824	-1.0049	138.7227	1074580
006	2018-05-27t0321	1527409500.96	larva	33.9997	-18	-182.0018	591.0986	50.7378	23917.5076	75510.8821	811707.2986	1094.72	-1.19	339.938	-1.1514	325.2077	1.366	916.7842	-1.1414	908.3911	116431.5938	412.0176	-1.2662	830.6526	-1.1019	4296820	-2.2293	171.406	101.488	100.9742	148.5781	146.7104	18869.416	129.6434	1.3311	142.6546	1282810
006	2018-05-27t0721	1527423901.31	larva	37.9998	-13.9999	-178.0017	752.6413	49.9969	29141.0249	91881.7014	938680.3916	6013.67	1.5134	532.576	1.9395	297.3734	0.14476	4775.498	2.1822	4614.8149	740202.1875	2144.8947	2.8072	4120.4407	2.385	8210720	-0.24099	174.832	99.3459	98.8361	142.5516	140.6747	22095.5	125.1182	-1.0459	136.6573	1531620
006	2018-05-27t1121	1527438300.99	larva	41.9997	-10	-174.0018	751.2253	50.9113	31121.2069	98136.2962	1075323.0775	11331.9	1.4863	824.233	2.6211	306.8904	0.41032	9638.7344	2.0537	9602.1279	1590391.25	4419.5248	3.057	8611.5901	2.2952	13537200	0.53238	177.341	92.4409	92.0886	141.7065	140.4653	23381.5781	121.4376	-1.0881	134.4676	1518250
006	2018-05-27t1521	1527452701.17	larva	45.9998	-5.9999	-170.0018	857.2735	58.2336	38809.4678	122248.1225	1501405.7611	12398.6	1.582	719.115	1.6752	306.0891	0.48891	9810.0254	1.899	9452.5791	2011055.25	3164.8454	1.5184	8372.2669	1.9623	14677100	0.84946	196.776	90.0663	89.0252	146.9949	144.4734	30133.9609	123.898	-0.35936	139.3778	1838250
006	2018-05-27t1921	1527467101.19	larva	49.9998	-1.9999	-166.0018	931.4966	60.8975	43936.3974	138375.949	1760232.7915	6013.27	0.050223	615.112	0.92703	326.8794	1.1846	4705.8638	0.21504	4603.8652	1087054.5	2000.6022	0.38134	4071.8129	0.28045	14207200	0.71112	498.926	96.1659	95.5797	147.0259	142.8338	33962.9922	124.9592	-0.16615	138.1618	2221140
006	2018-05-27t2321	1527481500.54	adult	53.9996	1.9999	-162.0019	907.4281	60.1571	45826.077	144451.9801	1934317.6445	5639.62	0.049441	554.57	0.62057	300.8595	0.22316	4295.8315	0.19294	4210.064	1035295.375	1984.0128	0.51975	3670.4174	0.24688	13330700	0.47059	173.554	90.2267	88.9998	144.392	142.6927	34798.4844	122.1683	-0.95588	137.2733	2168870
006	2018-05-28t0321	1527495900.8	adult	57.9997	6	-158.0019	934.6777	64.0178	50281.0756	158469.4752	2270177.7314	5834.39	0.27709	499.935	0.43482	287.4209	-0.29935	3795.5237	0.22173	3521.6144	1002018.25	1562.6294	0.33698	3140.8311	0.24391	13159300	0.46327	246.052	97.8142	96.6496	150.8838	149.2963	39833.3281	128.7598	-0.51631	143.1169	2574660
006	2018-05-28t0721	1527510300.49	adult	61.9996	9.9999	-154.002	965.9612	66.592	52512.1694	165476.691	2397440.3405	4594.21	-0.1366	472.43	0.12188	297.928	0.058941	3412.7822	-0.014083	3294.2141	938515.125	1447.0332	0.090854	2855.5319	0.017784	12980500	0.38784	247.424	92.2281	90.5763	151.3488	148.4574	41620.9141	127.8854	-0.42047	142.8615	2534060
006	2018-05-28t1147	1527526211.19	adult	66.4192	14.4195	-149.5823	1000.5907	64.3971	52835.3201	166387.102	2398657.1281	4221.41	-0.34031	447.487	-0.21485	294.3982	0.057362	3004.2312	-0.29652	2896.2563	832172.0625	1285.6586	-0.25402	2417.1682	-0.31368	12381100	0.18488	194.185	103.886	103.1665	153.3833	151.5359	42487.1875	132.914	0.87132	146.6216	2874320
006	2018-05-28t1547	1527540651.86	adult	70.4305	18.4308	-145.571	1028.3466	73.6679	58527.0286	184409.816	2835555.9524	4430.04	-0.26569	400.844	-0.52491	262.3329	-1.0118	2614.7107	-0.40097	2401.3938	800101.4375	1180.906	-0.32543	2125.6631	-0.402	12262200	0.15563	351.8	92.2593	91.0102	147.3911	144.4747	45101.6875	123.4709	-0.70717	139.3994	2822300
006	2018-05-28t1948	1527555109.15	adult	74.4464	22.4467	-141.5551	1020.5385	66.4053	58091.1602	183095.9825	2754007.3678	4544.33	0.10754	403.414	-0.13266	292.1083	-0.17673	2526.2964	-0.086748	2245.9625	767994.125	1040.1092	-0.069488	1926.1308	-0.14013	12260600	0.29807	310.853	98.9317	97.3071	184.6517	166.0817	56134.1172	131.6563	-0.51576	151.5945	3006730
006	2018-05-28t2349	1527569528.38	adult	78.4518	26.4521	-137.5498	950.0923	70.6342	56069.3981	176768.6755	2807049.6817	4528.18	-0.14648	389.389	-0.50653	277.8831	-0.57215	2522.9795	-0.33263	2297.6655	741755.9375	995.2655	-0.40197	1870.4989	-0.40614	11412600	-0.070177	184.539	98.6517	97.4357	153.7723	151.5789	45209.043	131.3795	0.028408	146.4704	2891380
006	2018-05-29t0349	1527583950.19	adult	82.4578	30.4581	-133.5437	1001.077	69.5739	57237.1956	180380.2832	2772521.1807	3302.62	-0.42632	376.74	-0.54214	289.542	-0.23664	2059.8438	-0.4494	1921.9247	617953.125	904.404	-0.43923	1644.036	-0.44925	11275800	-0.091606	246.132	96.2061	94.9745	155.1721	152.2979	46551.625	129.8398	-0.39687	146.0918	2879450
006	2018-05-29t0749	1527598369.52	adult	86.4632	34.4635	-129.5383	1049.2661	71.8471	59118.9492	186297.5521	2840423.7261	3151.9	-0.25007	354.413	-0.46123	280.9485	-0.46702	1699.4471	-0.38145	1554.8267	526828.625	793.8347	-0.3138	1356.923	-0.36991	10959200	0.011439	293.18	104.086	102.6748	160.3216	157.4949	49699.6914	138.1364	-0.032665	152.4693	3218540
006	2018-05-29t1150	1527612789.96	adult	90.4689	38.4692	-125.5327	1100.7295	70.7347	63909.9833	201298.697	3178422.4805	3396.1	-0.23813	346.411	-0.61206	278.306	-0.56919	1634.559	-0.4733	1420.0667	545942.6875	772.7472	-0.42118	1171.7737	-0.53533	11564900	0.11381	201.594	101.297	100.1272	154.8891	152.9965	51732.9531	132.2393	-0.48743	146.695	3381810
006	2018-05-29t1550	1527627198.62	adult	94.4713	42.4716	-121.5302	1036.574	69.951	59659.5259	187980.2686	2886940.4231	2838.21	0.080695	373.363	0.24053	305.2478	0.33058	1506.4944	-0.1308	1366.4587	470026.25	764.2823	0.11092	1194.0863	-0.14269	11645600	0.56851	477.208	116.023	112.8254	309.0549	311.055	96425.125	152.3234	0.15879	222.1317	3618880
006	2018-05-29t1928	1527640316	adult	98.115	46.1153	-117.8865	1064.0534	73.9645	58869.3433	185405.1618	2826140.1736	2184.47	-0.25916	363.973	0.11575	294.0969	0.056264	1544.9219	-0.1077	1487.5331	475835.9375	773.617	0.11537	1284.2739	-0.061777	11207100	0.47035	382.294	115.363	112.9137	232.0596	217.1526	71474.3672	151.3885	0.18347	181.9876	3552140
006	2018-05-29t2321	1527654301.06	adult	101.9997	50.0001	-114.0018	986.0046	68.2728	54994.8986	173301.7288	2585377.7634	2745.71	-0.068682	365.695	0.04205	296.8636	0.1227	1589.1816	-0.14935	1434.078	457684.3125	798.0402	0.063334	1280.4708	-0.13671	10516700	0.25774	426.776	113.445	110.342	260.253	255.6764	74952.8672	151.0056	0.39383	194.3563	3262450
006	2018-05-30t0321	1527668702.36	adult	106.0001	54.0004	-110.0014	985.3483	69.81	56862.8839	179234.6213	2769469.6869	2670.49	-0.02306	370.097	0.17873	300.3424	0.21638	1656.9893	-0.027253	1553.9803	493782.8125	782.2993	0.12357	1354.2732	-0.0018757	11000000	0.42222	353.99	117.125	115.1501	223.0383	203.7651	66465.4141	154.3937	0.37389	180.3189	3481200
006	2018-05-30t0721	1527683101.6	adult	109.9999	58.0002	-106.0016	736.791	84.177	47337.987	150010.6406	2567989.4992	2184.11	-0.79807	330.425	-1.0041	256.5727	-1.2201	1664.624	-0.69118	1634.8073	411162.125	761.3708	-0.71266	1407.1616	-0.65647	8158850	-1.0337	273.809	107.044	105.2361	175.4944	170.3352	43347.1094	142.7952	1.934	161.9841	2643130
006	2018-05-30t1121	1527697502.21	adult	114	62.0004	-102.0015	1033.481	73.2099	55956.0714	176267.7475	2655572.9678	2038.78	-0.73963	341.525	-0.75167	282.3288	-0.46744	1585.1857	-0.57405	1562.3757	464459.4062	667.5781	-0.65739	1338.5386	-0.52556	10001900	-0.42707	288.788	110.948	109.1301	189.1174	182.2755	55411.4141	148.0703	1.4628	169.9594	3249230
006	2018-05-30t1521	1527711902.33	adult	118.0001	66.0004	-98.0014	1016.2883	68.3729	55442.8592	174650.1159	2582896.1681	2824.04	-0.2354	348.086	-0.36492	282.0986	-0.3619	1821.4886	-0.1905	1744.2649	530053.1875	721.1823	-0.28493	1466.0569	-0.1755	10106700	-0.062763	287.943	115.356	113.4723	200.0188	191.3057	58205.4648	156.0677	1.1095	179.7556	3349360
006	2018-05-30t1921	1527726302.46	adult	122.0001	70.0004	-94.0014	990.0829	68.9454	54852.3569	172809.6686	2616515.0214	2513.29	-0.35619	351.131	-0.3376	286.2682	-0.25185	1753.7919	-0.23049	1709.7357	505092.0625	686.2547	-0.34574	1435.3783	-0.19837	10086600	-0.070628	327.308	116.302	113.3406	209.065	201.0309	60210.7305	156.2611	1.1287	183.8278	3340880
006	2018-05-30t2321	1527740703.24	adult	126.0003	74.0007	-90.0012	1000.5917	71.5627	59839.6507	188629.625	3033738.0013	2127.76	-0.4075	339.669	-0.31357	281.3015	-0.30985	1535.3878	-0.24862	1469.2236	480576.375	683.2627	-0.22832	1286.444	-0.19431	10617400	0.2096	275.402	111.648	109.6966	186.1293	178.501	58258.4844	149.82	0.45144	169.2673	3489890
006	2018-05-31t0321	1527755102.59	adult	130.0002	78.0005	-86.0014	997.5515	77.471	62661.7301	197678.3793	3361386.3135	2102.43	-0.56705	318.393	-0.73384	252.2722	-1.2184	1613.8206	-0.37196	1572.8693	527719.3125	695.2414	-0.40385	1377.7972	-0.30306	10408000	-0.07265	280.61	108.694	105.8534	208.7377	203.3292	68257.2188	149.9794	0.8382	182.3437	3553110
006	2018-05-31t0721	1527769502.38	adult	134.0001	82.0004	-82.0014	970.9428	69.0917	54243.0012	170939.7127	2590954.1521	2508.04	-0.32955	359.385	-0.21794	292.4827	-0.069143	1794.4142	-0.17616	1738.3519	509613.625	743.7103	-0.215	1526.4048	-0.10433	10188600	-0.0044539	431.418	116.877	114.4082	214.9921	205.0971	61057.7539	158.8395	1.2246	187.1859	3313450
006	2018-05-31t1121	1527783904.42	adult	138.0007	86.001	-78.0009	1013.6162	74.0212	60519.456	190809.7839	3126533.1638	2367.58	-0.47661	322.025	-0.70581	252.9281	-1.2055	1710.6538	-0.32711	1664.236	542277.25	714.8766	-0.379	1406.9127	-0.29051	10181800	-0.14274	335.398	111.673	108.856	214.3391	199.985	67945.4844	152.2953	1.0399	182.125	3530890
006	2018-05-31t1521	1527798315.95	adult	142.0039	90.0042	-73.9977	965.874	73.7283	58594.2912	184746.9035	3017115.9128	2610.24	-0.13584	348.325	-0.1512	291.0446	-0.027745	1660.0717	-0.10635	1567.4393	509642	709.7804	-0.11215	1398.0387	-0.044864	10659400	0.28648	304.729	113.578	111.7632	202.7495	194.3307	62244.1055	154.7937	0.61507	180.1701	3475730
006	2018-05-31t1922	1527812709.92	adult	146.0022	94.0025	-69.9993	911.0545	79.4157	62667.7122	198238.9199	3531857.7755	2067.55	-0.53925	319.164	-0.66894	260.5512	-0.95136	1456.6112	-0.41003	1414.22	476311.875	678.5484	-0.3756	1234.3732	-0.34799	10419100	-0.0033448	304.552	100.752	97.6379	209.5257	204.2699	68514.8906	144.3455	0.2997	182.3738	3289030
006	2018-05-31t2321	1527827102.4	adult	150.0001	98.0004	-66.0014	976.4233	76.5186	62551.114	197364.8616	3359571.5427	2557.25	-0.08965	323.726	-0.36292	269.144	-0.56617	1585.8488	-0.091905	1506.0588	518572.5625	645.5313	-0.17569	1271.7796	-0.088569	10562200	0.31841	346.997	112.8	109.6196	226.4892	218.6112	74061.9531	161.044	0.76208	197.2701	3680320
006	2018-06-01t0321	1527841502.43	adult	154.0001	102.0004	-62.0014	994.0068	72.7177	56054.1538	176609.9602	2715946.9271	2840.85	-0.076088	355.828	-0.15502	303.711	0.026037	1609.599	-0.22641	1545.1417	473222.0938	683.619	-0.21581	1255.2795	-0.27073	10432200	0.023318	490.226	131.77	130.6488	240.2277	221.8903	70626.9453	177.652	-0.14445	206.6247	3863240
006	2018-06-01t0721	1527855902.5	adult	158.0001	106.0005	-58.0014	960.8194	80.2218	55121.9156	173837.7858	2784223.2164	3442.94	0.42148	330.743	-0.37086	273.0939	-0.58517	1713.4138	0.023492	1614.0604	495176.5938	661.7841	-0.14894	1306.3227	-0.055695	9529690	-0.018718	345.647	125.573	121.2678	241.9137	235.2553	69913.0547	183.9376	1.0888	220.0018	3618120
006	2018-06-01t1121	1527870324.63	adult	162.0063	110.0066	-53.9952	941.7546	73.453	55177.1793	173920.5378	2776636.8978	2483.94	-0.36702	342.582	-0.40971	296.148	-0.17073	1337.1428	-0.63092	1253.1079	386434.2812	652.3048	-0.3921	1053.7231	-0.65801	9880080	-0.15108	480.15	130.576	128.1554	242.3382	229.5445	70035.75	182.6298	-0.22292	214.3609	3765800
006	2018-06-01t1521	1527884703.06	adult	166.0003	114.0006	-50.0012	879.4475	72.8686	50523.1716	159269.9348	2527279.7749	2009.31	-0.39118	340.132	-0.19036	292.3911	-0.052121	1446.8347	-0.2034	1373.8882	383411.1875	664.8596	-0.11533	1172.3734	-0.18774	8981180	-0.087822	584.464	130.567	127.8188	232.6528	225.5196	61653	186.1641	1.396	213.627	3447630
006	2018-06-01t1921	1527899116.18	adult	170.0039	118.0043	-45.9976	613.3316	77.1265	40047.3805	127257.7343	2198583.3678	2121.81	-0.58125	334.495	-0.50637	280.3997	-0.5035	1314.96	-0.60054	1260.7334	274826.625	680.5455	-0.22956	1109.8144	-0.51026	6986940	-0.88731	336.753	129.187	122.2529	266.8587	262.7473	55773.4609	206.4427	1.3532	250.137	2698460
006	2018-06-01t2321	1527913503.33	adult	174.0004	122.0007	-42.0012	596.1786	77.9761	39152.1427	124460.9744	2152164.0253	1785.83	-0.85958	333.181	-0.5571	279.5891	-0.53364	1278.9985	-0.69241	1243.8884	262194.6875	673.5692	-0.2877	1082.1702	-0.59497	6801880	-0.97352	482.325	132.174	124.5289	276.2656	271.8723	56634.4375	212.7758	1.4712	258.4484	2698330
006	2018-06-02t0321	1527927902.81	adult	178.0002	126.0005	-38.0013	528.0067	86.8537	33986.4513	108325.1689	1892441.2694	1470.34	-0.87465	293.748	-1.0379	278.6486	-0.49711	954.1696	-0.85323	914.5007	169842.1875	428.5408	-1.0019	649.2407	-1.0324	5202270	-1.1671	450.914	134.576	132.0645	236.4888	231.2738	42095	194.6985	1.308	221.4029	2383340
006	2018-06-02t0721	1527942304.74	adult	182.0007	130.0011	-34.0008	530.8576	111.3211	39704.1117	127926.0159	2645224.9074	1993.4	-0.56349	315.678	-0.72272	266.9193	-0.7934	1405.868	-0.38238	1343.9449	291014.6875	656.5071	-0.24298	1120.1094	-0.39342	6523790	-0.87879	459.587	133.701	128.5753	256.4445	251.5037	53084.0195	199.6009	1.4574	238.5906	2763070
006	2018-06-02t1121	1527956702.6	adult	186.0002	134.0005	-30.0014	523.3253	111.7048	38670.8749	124876.5051	2562736.6639	2009.63	-0.65162	327.292	-0.61824	274.3274	-0.63922	1429.6002	-0.44745	1384.657	288779.25	725.519	-0.041171	1167.7303	-0.40828	6595270	-0.98182	472.633	135.773	129.6477	265.7937	259.3798	53690.3242	206.7837	1.4138	247.1859	2735970
006	2018-06-02t1521	1527971103.38	adult	190.0004	138.0007	-26.0011	542.2565	83.9365	32928.6114	104933.9654	1750877.2972	2332.24	-0.50111	354.172	-0.23196	295.5598	-0.19537	1456.0115	-0.50024	1367.3611	250433.9688	771.9427	0.13014	1157.4499	-0.50464	6091400	-1.2006	512.536	140.783	133.1364	277.6953	270.6919	47763.6016	218.8643	1.5054	257.1094	2421330
006	2018-06-02t1921	1527985503.26	adult	194.0003	142.0007	-22.0012	557.1154	86.1145	35707.0836	113605.0532	1974795.8894	2428.75	-0.36799	342.472	-0.377	283.8918	-0.42518	1376.7316	-0.52476	1262.6952	257448.8125	689.972	-0.19243	1040.5758	-0.62621	6383670	-1.0491	561.116	137.758	133.0736	256.5378	248.967	47972.5664	206.469	1.3423	236.199	2567800
006	2018-06-02t2321	1527999902.7	adult	198.0002	146.0005	-18.0013	542.9766	77.3316	33132.7291	105294.1031	1713028.5818	1854.6	-0.9044	290.279	-1.3878	271.1712	-0.74512	1123.9572	-1.025	1069.2205	194444.5781	418.868	-1.6138	683.1045	-1.4246	5013410	-1.5236	545.832	139.863	131.9319	272.8661	267.1923	47205.832	218.001	1.1586	251.5109	2415570
006	2018-06-03t0321	1528014311.35	adult	202.0026	150.0029	-13.9989	548.115	72.4654	32806.7892	104285.8393	1639575.2747	1945.35	-0.74172	286.342	-1.3348	268.1938	-0.78658	1138.5491	-0.87371	1115.1502	195830.4375	420.0698	-1.3745	649.395	-1.3288	4904180	-1.4811	483.171	141.28	136.1399	273.0784	267.3743	46969.4883	214.1926	1.5652	247.7637	2419710
006	2018-06-03t0721	1528028711.5	adult	206.0026	154.003	-9.9989	681.3234	71.9481	41774.4531	132289.1363	2127000.1765	2339.4	-0.57895	334.204	-0.66632	283.6228	-0.49751	1473.5397	-0.58609	1449.0623	322705.1875	645.6136	-0.57693	985.3311	-0.95465	7287980	-0.91597	475.493	145.325	138.0409	297.3512	287.4008	65119.9141	228.2206	1.1009	269.7324	3169110
006	2018-06-03t1121	1528043110.75	adult	210.0024	158.0027	-5.9991	534.4509	70.334	29385.3993	93652.3834	1350916.2951	1708.65	-1.1819	300.474	-1.3468	268.8365	-0.82904	1141.0598	-1.2075	1094.5311	175723.2188	495.4958	-1.5158	825.5477	-1.359	4620090	-1.6833	549.431	146.426	137.6179	295.2116	284.4732	45462.5938	229.1475	0.76574	264.9355	2251440
006	2018-06-03t1521	1528057511.75	adult	214.0027	162.003	-1.9988	517.9871	66.0378	28302.6168	90012.2199	1299742.8792	2015.95	-0.79615	298.174	-1.2692	271.6393	-0.73959	1321.6219	-0.75794	1295.2615	196921.6719	449.8542	-1.5072	863.2467	-1.1144	4417740	-1.7003	578.184	149.152	140.3339	301.0878	291.5259	44862.0781	233.075	1.8336	272.6453	2209830
006	2018-06-03t1921	1528071903.28	dead	218.0003	166.0007	1.9988	515.7692	67.2193	27900.9142	88800.6122	1262088.964	2146.15	-0.77471	302.793	-1.349	269.64	-0.82216	1472.7804	-0.61705	1447.3917	215025.9375	468.0483	-1.883	944.1928	-1.207	4420470	-1.7603	536.41	149.527	139.3006	308.5642	300.2992	45050.375	236.6105	-0.087707	279.1963	2182950
007	2018-05-25t1522	1527279921.19	egg	-1.9982	-53.9981	-277.9989	164.6371	26.773	2996.1368	9522.996	50443.4632	0		0		0						0		0		0		0	0	0				0		0	0
007	2018-05-25t1921	1527294308.52	larva	1.9982	-50.0016	-274.0024	167.7394	26.8537	3062.1962	9729.7534	51718.7222	0		0		0						0		0		0		0	0	0				0		0	0
007	2018-05-25t2321	1527308709.14	larva	5.9984	-46.0014	-270.0022	164.7307	27.4873	3059.339	9728.4177	52692.5585	0		0		0						0		0		0		0	0	0				0		0	0
007	2018-05-26t0321	1527323109.3	larva	9.9985	-42.0014	-266.0022	156.4305	27.5423	2894.9843	9219.1002	49816.8055	0		0		0						0		0		0		0	0	0				0		0	0
007	2018-05-26t0721	1527337509.53	larva	13.9985	-38.0013	-262.0021	166.2629	32.8567	3471.8394	11097.3513	69284.4607	378.724	-1.4892	276.639	-1.2239	277.1888	-0.50782	356.05	-1.3997	353.8593	6764.9502	329.8143	-1.2159	346.128	-1.344	524784	-2.208	137.929	87.1204	86.3849	128.1128	127.1483	2434.1426	112.038	-2.5384	122.7858	165267
007	2018-05-26t1121	1527351909.75	larva	17.9986	-34.0012	-258.002	164.6204	27.0059	3050.7958	9704.3322	52201.6936	0		0		0						0		0		0		0	0	0				0		0	0
007	2018-05-26t1521	1527366309.4	larva	21.9985	-30.0013	-254.0021	357.9941	33.7872	9761.7299	30853.8186	224291.7564	356.425	-1.1825	259.048	-1.123	258.4685	-0.84147	327.8805	-1.0697	326.8098	17377.6641	301.0597	-0.91674	317.2782	-0.99991	1357670	-1.7259	137.795	85.0698	84.29	126.1697	125.0883	6686.9941	109.0935	-1.9284	121.2364	445851
007	2018-05-26t1921	1527380710.73	larva	25.9989	-26.001	-250.0018	387.343	39.672	10890.0717	34373.4463	273832.54	423.846	-1.1233	319.048	-0.41963	318.0801	0.66859	394.4898	-0.98199	391.2466	23274.8965	367.0506	-0.75307	385.598	-0.89565	1863560	-1.6629	161.096	96.8335	96.1963	141.0571	139.3113	8322.3682	123.391	-1.1478	135.3218	565604
007	2018-05-26t2321	1527395113.74	larva	29.9997	-22.0001	-246.0009	604.3711	40.6863	19957.1398	62941.6879	552122.2604	436.115	-1.2468	296.087	-0.75386	295.8911	0.056624	378.6691	-1.1441	374.4919	40517.5977	346.6123	-0.91631	368.7078	-1.0686	3145330	-1.3777	277.735	93.352	92.8638	137.6288	134.8388	14726.2842	119.6032	-1.6645	130.3446	991678
007	2018-05-27t0321	1527409514.3	larva	33.9998	-18	-242.0008	634.0331	47.0249	24378.5879	76855.9201	794925.4915	817.744	-0.93481	297.354	-0.66724	286.9448	-0.11777	692.5684	-0.76102	688.079	90033.8984	390.2981	-0.7065	639.1809	-0.66639	3840030	-1.2233	159.472	95.9365	95.2741	142.968	141.7086	18585.8438	124.4055	-1.0924	137.2276	1238920
007	2018-05-27t0721	1527423914.65	larva	37.9999	-13.9999	-238.0007	767.3519	49.8427	30663.8733	96624.0062	1028524.8022	4564.26	0.63751	492.587	1.2772	275.0993	-0.46589	3480.0405	0.9871	3421.0352	567246.625	1998.9118	2.1726	3014.8599	1.1327	7982370	-0.43241	188.052	84.8911	84.314	131.3055	129.1005	21402.7891	112.4327	-1.807	124.4972	1375660
007	2018-05-27t1121	1527438314.31	larva	41.9998	-10	-234.0008	885.6415	57.1754	37522.628	118182.0867	1374328.0342	15732	1.5777	765.442	1.314	246.4025	-0.90099	12409.918	1.8361	12142.29	2457163.75	3977.5483	1.3608	10839.9144	1.9252	15148900	0.952	241.46	82.913	82.2232	128.9107	126.357	25524.3125	109.0212	-0.51197	121.6136	1640930
007	2018-05-27t1521	1527452714.38	larva	45.9999	-6	-230.0008	853.5985	57.0278	40286.7666	126961.6619	1598700.0206	13403.4	1.9396	688.689	1.5608	278.0757	-0.49277	11132.8594	2.4826	11069.7549	2360166.25	3292.2542	1.7953	9579.3386	2.5961	14585700	0.83219	172.612	94.271	93.1653	144.9799	143.5246	30735.75	124.491	-0.51242	138.0561	1996560
007	2018-05-27t1921	1527467114.6	larva	49.9999	-1.9999	-226.0007	916.3686	61.7197	41969.9233	132189.612	1674533.9039	11812.5	1.4958	630.937	1.0948	301.7353	0.30956	6975.4297	1.0199	6304.772	1541570	2446.4903	0.8819	5521.2543	0.90601	13933600	0.63676	351.953	94.0559	92.7743	148.3376	145.373	32782.6094	124.8665	-0.33836	139.965	2077130
007	2018-05-27t2321	1527481513.87	adult	53.9997	1.9999	-222.0009	995.1359	63.6741	52113.9419	164125.1909	2321344.1424	7332.21	0.23825	519.602	0.12054	281.7149	-0.17782	4630.4072	0.055208	4356.5525	1268731.625	1928.8373	0.14919	3818.6266	0.040117	14198100	0.69394	175.283	86.2948	85.231	139.469	136.8557	38214.5156	117.2559	-0.83501	131.8375	2358000
007	2018-05-28t0321	1527495914.15	adult	57.9998	6	-218.0008	951.9425	62.5175	49365.4859	155492.6294	2181272.5566	8327.92	0.71102	519.762	0.35386	294.201	0.01569	5098.8677	0.4583	4888.5293	1320606.75	1950.6466	0.47096	3990.9982	0.36648	13447800	0.50321	273.575	92.5289	91.5194	145.118	142.9105	37585.5703	123.3409	-0.75209	137.8725	2394000
007	2018-05-28t0721	1527510313.91	adult	61.9997	9.9999	-214.0009	1000.7874	65.7323	55307.6246	174344.1009	2542902.1974	5821.13	0.010328	436.711	-0.33368	269.463	-0.7242	4008.3923	-0.0064944	3893.1014	1162433.75	1312.4828	-0.27597	3244.4212	-0.03336	12638400	0.25292	239.843	98.2421	97.0846	151.0004	148.6471	43790.1094	128.5219	0.37212	142.9782	2843130
007	2018-05-28t1147	1527526224.48	adult	66.4193	14.4195	-209.5813	1014.6469	75.1095	59024.9858	186001.6735	2927194.982	3657.34	-0.66666	378.356	-0.92987	260.2739	-0.71108	2515.0496	-0.70283	2385.075	777150.3125	1065.7853	-0.74289	2044.9255	-0.71518	11666600	-0.064239	423.22	93.0588	91.4515	153.1447	148.7208	47321.7109	125.9541	0.97294	142.2995	2869470
007	2018-05-28t1547	1527540665.27	adult	70.4307	18.4308	-205.5699	1008.6629	66.4894	54990.8859	173249.6541	2529781.9401	3899.57	-0.26674	407.454	-0.30663	301.5717	0.13515	2527.3665	-0.27578	2354.2861	727881.5625	996.0604	-0.3401	2063.0626	-0.26266	11726500	0.038656	199.881	101.173	100.155	157.0746	155.0121	45237.4961	133.8761	0.14512	149.2218	2911770
007	2018-05-28t1948	1527555122.61	adult	74.4466	22.4468	-201.554	1021.3828	72.0089	58136.8791	183152.4778	2822060.3391	3680.34	-0.39731	369.503	-0.68953	283.0154	-0.39378	2181.4868	-0.48715	2008.9193	665353.5	848.0201	-0.59724	1665.2344	-0.52569	11235500	-0.12957	297.666	99.0391	97.9452	155.8957	152.7488	47548.1953	131.2433	0.14621	146.797	3011480
007	2018-05-28t2349	1527569541.91	adult	78.452	26.4521	-197.5487	1020.0274	68.3374	56604.2977	178333.557	2645957.2657	3624.13	-0.36169	362.776	-0.68261	282.363	-0.44589	1861.9028	-0.55179	1637.5973	552985.125	877.3559	-0.50267	1395.7547	-0.59057	10743300	-0.25873	279.607	96.516	95.5848	151.8022	149.1062	45085.2539	128.9958	-0.40809	143.796	2858230
007	2018-05-29t0349	1527583963.76	adult	82.458	30.4582	-193.5426	1003.4887	68.0971	57862.6436	182431.0338	2777769.7191	3600.24	-0.2535	359.362	-0.58497	280.5225	-0.52015	1997.5416	-0.38429	1854.2189	605255.125	818.3039	-0.44446	1522.6673	-0.41708	10875400	-0.15712	193.191	106.665	105.4512	161.7299	159.5301	49004.1484	139.097	0.39978	154.2529	3227990
007	2018-05-29t0749	1527598383	adult	86.4634	34.4635	-189.5372	1011.624	70.782	58206.353	183475.4718	2811280.3482	3840.36	0.27726	375.802	0.02269	297.9928	0.10797	2004.9963	0.013142	1837.8892	611523.875	811.9171	-0.028337	1455.6772	-0.09411	11443900	0.38677	231.273	111.168	110.316	166.1853	163.8974	50686.5273	143.7494	0.11599	158.7028	3385280
007	2018-05-29t1150	1527612803.41	adult	90.469	38.4692	-185.5316	1022.9311	67.7302	58136.9062	183226.1151	2785331.129	3677.78	0.46582	365.584	0.12102	283.377	-0.20884	2117.5647	0.31827	1967.2752	643739.6875	849.4844	0.25831	1551.0609	0.17625	11113700	0.44584	331.547	113.484	110.6379	227.1885	218.0166	69065.3125	159.3527	0.64731	199.4218	3449910
007	2018-05-29t1550	1527627212.17	adult	94.4715	42.4716	-181.5291	943.3964	74.236	57490.6147	181439.7165	2915496.7962	3542.09	-0.14232	356.271	-0.47194	276.5978	-0.59899	2008.2074	-0.25383	1897.8724	604470.4375	835.0984	-0.27927	1461.6485	-0.33053	10695300	-0.089737	464.478	107.661	105.5801	207.032	179.3808	62316.625	143.8706	0.52399	164.0735	3231990
007	2018-05-29t1928	1527640329.45	adult	98.1152	46.1153	-177.8855	1004.9651	70.9747	59602.4428	187914.9842	2960288.1986	3089.97	-0.25558	344.853	-0.53185	273.5009	-0.66542	1831.0272	-0.3011	1719.88	571280.5	745.7095	-0.37022	1364.5315	-0.35109	10737400	-0.032854	387.519	101.294	99.0971	193.1904	171.6308	60275.3984	140.2164	0.12322	160.1856	3153890
007	2018-05-29t2321	1527654314.49	adult	101.9999	50.0001	-174.0007	995.5722	72.7681	56958.7587	179500.7704	2781771.1774	3074.62	0.16813	375.404	0.23213	303.5808	0.29992	1885.4609	0.13972	1801.0452	561867.375	732.5573	0.010586	1438.7775	0.070174	11186700	0.46177	379.774	115.611	112.9995	224.5502	216.5042	66915.9453	154.1356	0.3902	185.709	3445090
007	2018-05-30t0321	1527668715.86	adult	106.0003	54.0005	-170.0003	1083.9033	74.2647	65798.6871	207313.6005	3450627.9076	2864.62	-0.69283	321.718	-1.1479	251.1886	-1.3344	1823.5527	-0.71978	1732.7007	627302.125	731.3897	-0.83433	1417.6026	-0.73988	11049400	-0.21093	254.586	92.244	91.1843	146.107	143.9506	50260.8125	123.0762	-0.51842	138.0109	3168120
007	2018-05-30t0721	1527683115.17	adult	110.0001	58.0003	-166.0005	1043.6056	69.0337	57207.1747	180206.5407	2659785.0374	4292.78	0.038462	366.501	-0.4472	285.1183	-0.37627	2541.5083	-0.068317	2345.1095	762452.5	735.5867	-0.48724	1886.3627	-0.15097	10970100	-0.07052	354.667	116.484	114.5568	206.0422	191.0465	61812.6484	154.9171	1.7812	175.6512	3486590
007	2018-05-30t1121	1527697515.83	adult	114.0003	62.0004	-162.0003	1086.0327	69.9846	60321.5153	189954.6808	2876250.9556	4153.09	-0.091075	355.402	-0.62473	282.0551	-0.47513	2380.9382	-0.22579	2191.9136	752376.5	654.2201	-0.6668	1774.6444	-0.29303	11214300	-0.060991	522.535	113.781	112.448	221.4851	179.504	69989.2812	149.4611	1.571	169.3656	3590230
007	2018-05-30t1521	1527711915.83	adult	118.0003	66.0004	-158.0003	1060.4537	69.3413	60067.6887	189210.7396	2902882.893	2753.57	-0.43222	348.176	-0.57677	270.5307	-0.78306	1946.9391	-0.31101	1876.2698	613285.8125	687.7556	-0.52602	1616.507	-0.26878	10943500	-0.048239	299.783	110.968	108.9114	180.1692	176.7786	56753.3086	149.589	1.1372	168.0176	3487840
007	2018-05-30t1921	1527726315.97	adult	122.0003	70.0005	-154.0003	1067.3699	75.0606	61451.5176	193587.1947	3070213.918	4293.52	-0.15691	349.92	-0.76462	263.6096	-1.0272	2559.6807	-0.26321	2396.5692	824217.1875	689.325	-0.70335	2071.33	-0.2588	11242200	-0.10445	245.107	106.573	104.0711	180.4649	176.7877	58109.707	147.906	1.9327	169.195	3423980
007	2018-05-30t2321	1527740716.92	adult	126.0006	74.0007	-150	1030.6781	71.8339	58364.3399	183850.1217	2848261.9285	3986.77	0.094437	388.993	-0.079717	304.6215	0.20512	2596.6978	0.12347	2461.8925	794589.5	765.6143	-0.30644	2059.2351	0.10943	11870100	0.31668	253.898	115.218	113.8785	190.9621	187.841	58434.4141	156.7182	1.4206	177.1817	3515890
007	2018-05-31t0321	1527755116.2	adult	130.0004	78.0005	-146.0002	1053.3363	77.9373	63495.3001	200063.4275	3319295.0433	3380.97	-0.51203	347.078	-0.90192	264.2573	-0.96091	2234.365	-0.51386	2119.4783	741809.1875	712.5131	-0.7863	1865.0943	-0.48947	11509400	-0.060148	228.012	100.551	98.6327	175.7151	172.5039	58337.4219	138.4475	1.4554	161.9538	3334390
007	2018-05-31t0721	1527769515.95	adult	134.0003	82.0005	-142.0003	1154.5995	71.8686	66036.6984	207885.863	3271372.6677	2876.51	-0.18148	343.563	-0.37107	272.8006	-0.58751	2061.875	-0.018499	1982.0557	713408.75	674.4554	-0.33003	1685.9627	0.010368	11863900	0.43732	322.156	105.443	102.9678	190.4601	185.1953	65899.2031	149.8808	0.60406	173.8755	3641150
007	2018-05-31t1121	1527783918.23	adult	138.0009	86.0011	-137.9997	1092.9426	69.5607	62188.7661	195891.2919	3028882.7086	3194.41	0.27373	365.058	0.1286	291.8243	-0.10839	2117.4629	0.42298	2043.7234	690292.875	676.1818	-0.10419	1711.5376	0.45087	11869800	0.53281	342.374	129.666	127.2371	234.807	226.807	76547.0781	172.22	0.54506	207.4182	4216080
007	2018-05-31t1521	1527798329.95	adult	142.0042	90.0044	-133.9964	983.5368	71.1184	57413.3106	180911.8938	2878915.0252	3690.36	0.18517	366.189	-0.10267	287.8859	-0.16831	2225.6389	0.11943	2099.2285	669917.3125	701.0113	-0.24822	1834.0602	0.15667	10986400	0.24723	437.075	121.472	118.3245	243.0571	215.5014	73160.1719	165.2435	1.5384	196.969	3644390
007	2018-05-31t1922	1527812723.74	adult	146.0025	94.0026	-129.9982	1100.2257	71.2722	60800.37	191424.5061	2922552.7657	4184.8	0.84556	377.771	0.32139	302.3745	0.20774	2385.0986	0.65781	2242.127	760846.4375	691.4282	-0.043172	1830.7489	0.56769	12019500	0.61023	475.723	131.149	128.0572	269.8481	231.2064	86081.5312	172.9401	0.79919	205.1381	4172760
007	2018-05-31t2321	1527827116.07	adult	150.0003	98.0005	-126.0003	1063.086	71.4481	59616.207	187726.5223	2909716.3956	4102.21	0.29953	374.114	-0.068572	289.5511	-0.14525	2280.4138	0.1065	2138.618	711489.125	748.5948	-0.20394	1831.6722	0.11093	11664500	0.38439	342.023	119.659	117.3495	206.5298	201.5952	64437.2969	159.2285	1.2441	187.5116	3730830
007	2018-06-01t0321	1527841516.16	adult	154.0004	102.0005	-122.0003	1064.6579	71.7842	62023.0442	195382.8486	3104762.4612	3207.1	0.21758	361.741	-0.014406	282.3982	-0.43293	2150.27	0.45915	2070.4604	698837.75	708.2999	-0.077749	1699.6811	0.45476	11726600	0.39574	756.123	132.759	124.5501	522.535	527.1593	169823.8594	182.6779	0.45325	383.5878	4303660
007	2018-06-01t0721	1527855916.15	adult	158.0004	106.0005	-118.0003	1071.4599	72.7506	61542.4729	193846.3867	3022017.2473	3442.39	0.35334	370.606	0.098672	295.4273	-0.15169	2133.833	0.43662	2047.8679	687094.25	750.5053	0.064593	1726.6064	0.49875	11915300	0.422	518.944	131.746	128.2467	257.0729	239.0954	82777.4688	184.7367	0.3277	222.9691	4235750
007	2018-06-01t1121	1527870338.98	adult	162.0067	110.0069	-113.9939	1069.7835	77.1164	63446.9029	199868.6519	3267316.4502	3001.41	0.094946	340.659	-0.19083	266.3501	-0.64089	2091.5713	0.24994	2029.7552	694401.6875	703.4683	-0.07982	1653.6912	0.2253	11289800	0.46844	266.388	120.298	117.5872	213.9911	211.0409	71045.0625	167.1978	1.1719	198.1665	3986800
007	2018-06-01t1521	1527884716.83	adult	166.0005	114.0007	-110.0001	1045.7155	73.1342	60668.4102	191095.5283	3047773.4624	3592.65	0.49929	380.301	0.31643	300.6878	0.04292	2354.4119	0.68603	2230.9407	746348.5625	763.3821	0.14185	1924.5111	0.76994	12054000	0.5129	303.2	132.522	131.7484	241.4206	236.9776	76530.3359	187.7524	0.94773	223.7473	4200420
007	2018-06-01t1921	1527899130.28	adult	170.0043	118.0045	-105.9963	1031.9559	75.9783	60338.3648	190078.0711	3070186.1592	3167.63	0.12542	377.619	0.14776	308.2575	0.042473	2050.5767	0.34278	1952.3781	647982.1875	734.068	-0.079351	1627.174	0.34734	11909700	0.38979	495.354	142.359	139.9695	264.0544	245.3471	83441.2031	194.0232	-0.52385	228.8781	4489860
007	2018-06-01t2321	1527913517.2	adult	174.0007	122.0008	-102	963.2755	71.1599	54933.7084	173092.2637	2698572.4985	3044.17	0.2021	387.73	0.43703	311.3561	0.47176	2120.0869	0.39223	2070.1686	610585	756.156	0.11169	1767.6443	0.45942	11134000	0.44656	335.214	135.269	133.2796	242.0226	236.8494	69702.5	181.2018	1.4191	218.6967	3884390
007	2018-06-02t0321	1527927916.42	adult	178.0004	126.0006	-98.0002	967.8434	75.2971	56272.2582	177318.8549	2858077.0056	3330.22	0.19726	367.402	0.06114	291.2831	-0.019586	2204.2688	0.27209	2147.2008	648055	734.4004	-0.058554	1764.6817	0.26534	10801200	0.32536	277.522	125.146	122.7347	218.9404	215.6492	64368.4805	171.3197	1.515	203.2084	3679150
007	2018-06-02t0721	1527942318.42	adult	182.001	130.0012	-93.9996	1020.5638	73.9414	58324.5909	183744.2032	2898639.3988	3944.57	0.43301	362.591	-0.022286	281.6458	-0.27727	2359.8262	0.33612	2275.4714	719747	754.3611	-0.049523	1920.0803	0.35229	11050300	0.3611	480.098	122.502	120.8368	229.738	220.3099	70070.1016	170.4054	1.548	205.0688	3733380
007	2018-06-02t1121	1527956716.21	adult	186.0004	134.0005	-90.0002	971.9119	73.7594	55970.7454	176371.0017	2804613.7588	4469.59	1.0297	394.782	0.55646	307.1461	0.29058	2524.3101	0.81465	2368.0359	739622.8125	798.3914	0.2494	2010.4587	0.81149	11548500	0.46848	316.52	141.602	138.7448	243.7708	238.7395	71424.8438	189.3779	1.4152	225.2455	4142270
007	2018-06-02t1521	1527971117	adult	190.0006	138.0008	-86	957.5118	73.2192	56248.6352	177371.3124	2786420.3512	3299.47	0.25596	358.623	0.024152	281.2789	-0.26062	2120.0974	0.29287	2028.595	623308.625	782.7373	0.096616	1718.962	0.30484	10540600	0.30673	322.163	132.007	130.2832	227.5599	222.632	66902.6094	175.206	1.5347	208.2994	3879960
007	2018-06-02t1921	1527985516.99	adult	194.0006	142.0008	-82	963.0481	76.9518	56417.5173	177840.8338	2875273.3214	3519.44	0.46494	366.28	0.17081	281.5009	-0.2973	2340.9275	0.59855	2224.9436	690573.625	780.9117	0.18122	1899.2399	0.62036	10799400	0.35797	281.846	129.953	128.8793	231.0666	228.3463	68164.6406	185.2274	1.5107	215.7703	3831540
007	2018-06-02t2321	1527999916.27	adult	198.0004	146.0006	-78.0002	971.5998	74.5832	58135.7966	183253.2746	2951107.1643	3807.15	0.54983	362.487	0.096388	281.9122	-0.24912	2236.7488	0.42974	2151.9042	679971.625	771.2014	0.1076	1766.0402	0.39652	11005500	0.4248	424.219	130.56	128.5008	227.5976	222.7396	69189.6719	177.3166	1.4826	209.3054	3963940
007	2018-06-03t0321	1528014325.59	adult	202.003	150.0032	-73.9976	1007.9877	77.1742	61906.0063	195162.6469	3239405.062	2788.2	0.057655	333.735	-0.23518	252.7057	-0.99269	1946.0039	0.22778	1877.7976	630505.25	745.5088	0.072462	1619.9701	0.28438	10785000	0.37621	329.094	126.76	124.656	228.4619	223.6703	74021.6562	176.7534	1.3231	209.3082	4096380
007	2018-06-03t0721	1528028725.6	adult	206.003	154.0032	-69.9976	1023.3962	78.9606	59884.219	188724.712	3063963.6163	3174.42	0.16973	343.94	-0.33427	267.6987	-0.78813	2044.719	0.32679	1945.4301	639997.0625	756.7953	0.090994	1699.8414	0.45574	10762600	0.12261	463.926	139.045	135.3336	328.8087	320.2115	102917.125	202.6078	1.2754	269.3136	4351010
007	2018-06-03t1121	1528043124.92	adult	210.0028	158.003	-65.9978	1017.1212	76.0056	59425.0729	187224.0058	3017616.0523	3581.38	0.49387	364.071	0.06564	286.4711	-0.30297	2251.0188	0.5711	2130.5129	700066.8125	751.849	0.10376	1763.555	0.54019	11306600	0.33366	483.996	140.025	137.2149	269.1614	261.8041	83709.1875	192.8323	1.2248	243.9868	4348620
007	2018-06-03t1521	1528057526.18	adult	214.0031	162.0033	-61.9975	946.2374	75.6468	54288.2436	171136.1732	2690311.955	4058.08	0.77578	370.499	0.083395	287.078	-0.35313	2528.4792	0.93672	2392.0959	718088.125	767.6886	0.12712	1963.1048	0.88928	10517700	0.043704	389.539	150.874	148.0147	297.4816	291.7327	84484.7812	208.1149	1.4274	265.6658	4283010
007	2018-06-03t1921	1528071917	adult	218.0006	166.0008	-58	1021.4741	65.2311	55088.907	173518.58	2512323.4011	3023.14	0.069788	366.492	0.03862	291.6371	-0.23299	2114.8684	0.41396	2031.7144	611197	719.9739	-0.05179	1765.6222	0.55983	10567400	0.076546	488.722	148.142	144.3329	313.811	295.5241	90691.375	203.7931	1.3716	255.3487	4271530
007	2018-06-03t2321	1528086316.92	adult	222.0006	170.0007	-54	959.853	76.7068	55798.3973	175884.4838	2821540.8308	3858.05	0.67383	353.873	-0.083696	273.5975	-0.61434	2350.2556	0.67565	2219.387	686274.625	753.4419	0.1119	1872.7512	0.68735	10322100	0.1046	451.291	133.924	130.6446	295.7236	283.2899	86351.2969	196.4982	1.4569	249.7761	3906430
007	2018-06-04t0321	1528100716.93	adult	226.0006	174.0007	-50	1001.2913	74.6516	60174.7838	189650.1505	3126350.7462	2950.19	0.047498	335.167	-0.43959	259.2125	-0.98309	1978.1342	0.25756	1907.9988	623112.25	767.734	0.1473	1622.556	0.33769	10537700	0.096767	432.207	133.227	128.2431	289.0271	278.2694	91043.5469	196.6218	1.1847	250.3004	4188660
007	2018-06-04t0721	1528115117.35	adult	230.0007	178.0009	-45.9999	966.2144	75.6581	54825.3659	172788.6624	2717307.5749	3547.92	0.53569	366.337	-0.087199	291.3049	-0.35774	2225.1843	0.73519	2100.0798	638627.875	764.5756	0.090661	1771.7731	0.73735	10501400	-0.0095274	565.224	152.926	147.4982	362.3323	346.8603	103989.375	238.8395	1.0018	319.9656	4383780
007	2018-06-04t1121	1528129529	adult	234.0039	182.0041	-41.9967	719.7032	103.1021	49047.1292	157058.1895	2836206.4065	3789.77	0.8105	384.823	0.27867	302.8518	-0.11529	2246.4785	0.81789	2150.1516	575098.5	793.3647	0.28057	1831.654	0.91337	9837620	-0.1992	639.585	161.12	151.0469	414.1234	398.3272	106015.5938	260.0906	1.828	353.7701	4118870
007	2018-06-04t1521	1528143933.77	adult	238.0053	186.0054	-37.9954	593.6001	67.1429	29424.1007	93683.9083	1236436.1118	1410.05	-1.5541	268.906	-2.0671	258.7749	-1.0832	726.5022	-2.2805	646.7276	112607.8359	353.9045	-2.7015	490.4216	-2.5035	4154610	-1.8086	534.131	143.483	131.8807	417.6725	412.3337	64739.2305	236.4986	-0.69726	362.1341	2216820
007	2018-06-04t1921	1528158337.13	adult	242.0062	190.0064	-33.9944	836.1567	74.1495	49250.8699	155397.925	2487414.4063	2681.28	-0.20153	377.92	0.16132	299.7106	-0.19012	2138.9561	0.79433	2104.2495	551850.6875	764.3167	0.13539	1845.1906	1.1387	9728030	-0.22544	577.336	163.255	148.3006	436.1649	429.12	112530.5312	290.0667	2.4176	387.4177	4202340
007	2018-06-04t2321	1528172717.37	adult	246.0007	194.0009	-29.9999	848.9494	75.0299	51270.4481	161767.7701	2650577.2502	3367.92	0.70044	361.353	-0.18249	287.4375	-0.4806	2160.7039	1.0277	2088.4391	579068.625	740.443	0.0018233	1722.8332	0.98857	9671610	-0.21776	615.238	160.174	145.3088	460.7196	450.7653	123472.8594	283.5389	1.3681	402.28	4287060
007	2018-06-05t0321	1528187119.58	adult	250.0013	198.0015	-25.9993	852.906	73.8882	50342.7983	158795.7893	2560546.4573	3546.25	0.95556	345.66	-0.51593	286.718	-0.51511	1821.0815	0.28937	1705.0435	480765.5312	662.8547	-0.53992	1439.264	0.22423	9096390	-0.37981	671.036	161.648	146.4831	465.4691	451.2488	122883.8438	277.1826	0.86986	405.1567	4253920
007	2018-06-05t0721	1528201518.75	adult	254.0011	202.0013	-21.9995	849.2549	75.7346	50477.2279	159241.1574	2604669.5744	2909.2	0.25817	359.214	-0.2755	283.9666	-0.60978	1858.2368	0.44466	1777.089	490574.5312	802.0123	0.42929	1496.2052	0.44873	9465300	-0.27459	612.149	162.935	147.4782	474.0054	466.6308	125137.4297	285.3772	0.83623	421.587	4293340
007	2018-06-05t1121	1528215938.49	adult	258.0066	206.0067	-17.9941	835.3926	74.4623	49860.0308	157348.2965	2549845.7428	3097.89	0.47721	360.138	-0.25141	287.4282	-0.53405	2079.6003	0.97364	2010.8632	542775.6875	738.8067	-0.013448	1660.0607	0.93165	9378720	-0.29913	630.332	164.588	148.838	473.5051	465.2888	123584.8281	291.6608	1.1274	411.5864	4286210
007	2018-06-05t1521	1528230321.27	adult	262.0018	210.002	-13.9988	828.2366	73.8086	49519.4632	156324.8849	2552347.9479	3819.88	1.3178	353.161	-0.38321	288.3328	-0.50422	1961.0435	0.66456	1824.5262	507910.25	694.3884	-0.32282	1527.6816	0.51771	9140500	-0.3672	705.57	165.877	149.9827	473.2746	457.2508	122578.125	283.1165	0.89201	417.678	4293240
007	2018-06-05t1921	1528244719.54	adult	266.0013	214.0015	-9.9993	821.751	71.9334	48927.6511	154463.0325	2489613.0538	3020.6	0.40703	343.984	-0.60691	288.032	-0.5464	1663.3895	-0.010707	1574.2917	425827.7188	642.8761	-0.6967	1337.4683	-0.012433	8793960	-0.47248	710.567	168.605	152.2484	508.4236	489.0772	130156.4375	290.4463	0.89236	439.378	4310400
007	2018-06-05t2321	1528259117.84	adult	270.0008	218.001	-5.9998	827.7498	76.3064	49357.1354	155767.1246	2539511.8533	2976.76	0.36061	360.742	-0.27265	291.2498	-0.48998	1935.0896	0.66994	1861.1876	499253.125	729.7419	-0.089694	1562.3228	0.68238	9302100	-0.32565	633.694	169.241	152.5556	468.6035	454.527	120899.6875	292.671	0.9216	407.1238	4364060
007	2018-06-06t0321	1528273517.19	adult	274.0006	222.0008	-2	828.3904	76.2898	49374.6489	155811.9764	2550012.7501	3194.4	0.64765	361.586	-0.30085	293.6909	-0.48423	1937.6223	0.72189	1844.3268	499906.5625	734.2194	-0.077995	1546.9263	0.67532	9324570	-0.3244	657.23	171.867	155.1687	468.9837	453.1825	120997.7891	300.0398	0.9528	413.9491	4432110
007	2018-06-06t0721	1528287916.98	dead	278.0006	226.0008	2	831.2966	76.1717	49219.9603	155295.2582	2522331.3232	2240.92	-0.47758	356.657	-0.48982	293.5853	-0.56765	1457.1846	-0.47051	1394.2732	375953.625	767.3939	0.1139	1244.4907	-0.25219	9170360	-0.37633	571.165	173.456	157.3147	447.6145	434.2236	115484.5469	298.173	0.48323	399.4156	4459890
008	2018-05-25t1522	1527279933.97	larva	0	-45.9983	-229.9992	187.3691	27.509	3510.6599	11136.7297	60856.4275	0		0		0						0		0		0		0	0	0				0		0	0
008	2018-05-25t1921	1527294321.1	larva	3.9964	-42.0018	-226.0028	190.2612	29.5131	3802.9445	12073.0109	70486.0987	0		0		0						0		0		0		0	0	0				0		0	0
008	2018-05-25t2321	1527308721.81	larva	7.9966	-38.0016	-222.0026	195.5348	30.2758	4144.9459	13155.4801	79793.2729	0		0		0						0		0		0		0	0	0				0		0	0
008	2018-05-26t0321	1527323122	larva	11.9967	-34.0016	-218.0025	195.4038	31.1981	4258.2713	13526.2014	83926.6427	0		0		0						0		0		0		0	0	0				0		0	0
008	2018-05-26t0721	1527337522.23	larva	15.9967	-30.0015	-214.0025	286.5309	31.3446	7255.7048	22936.7489	158601.3109	430.068	-1.1417	314.141	-0.46866	313.7265	0.54778	390.7313	-1.0156	387.5165	15629.25	360.2526	-0.78353	380.5069	-0.93386	1228920	-1.757	146.831	94.3984	94.1558	136.0186	135.0604	5440.7451	120.0454	-1.3817	130.8837	369286
008	2018-05-26t1121	1527351922.5	larva	19.9968	-26.0014	-210.0024	312.4952	42.2588	9798.1657	31027.8574	270540.0054	432.557	-1.284	333.988	-1.0792	333.0417	1.4088	412.0182	-1.1992	409.9759	21836.9648	382.9755	-1.1891	404.3084	-1.1511	1749760	-2.9397	159.255	102.669	102.3887	145.3618	144.2683	7704.1777	127.8691	0.36349	139.8924	537883
008	2018-05-26t1521	1527366322.17	larva	23.9967	-22.0015	-206.0025	619.9369	41.758	22304.0996	70502.5956	647733.8645	392.347	-1.1366	281.329	-0.87419	285.3683	-0.17494	367.5616	-0.98276	365.0184	43739.8281	337.366	-0.82668	358.2845	-0.89885	3330090	-1.4615	160.803	96.7698	96.3926	141.9896	140.113	16896.7598	123.4644	-1.1289	135.7085	1145460
008	2018-05-26t1921	1527380723.63	larva	27.9971	-18.0011	-202.0021	636.7013	47.1129	24363.6419	76801.1241	792403.9901	606.333	-1.0407	282.91	-0.8578	285.0054	-0.1846	489.1843	-0.90075	480.4279	63104.7734	344.842	-0.81277	424.0928	-0.84505	3646990	-1.3882	170.232	96.6183	96.2938	142.323	140.479	18359.6641	124.1192	-1.0922	136.4948	1245510
008	2018-05-26t2321	1527395126.94	larva	31.998	-14.0002	-198.0011	635.8769	48.0093	23995.627	75732.4271	753338.3049	1249.75	-1.0748	275.646	-1.3792	250.1804	-1.1998	1018.8738	-0.84222	1000.0942	130415.8438	400.2473	-1.1893	887.8922	-0.75317	3504010	-1.6578	155.721	83.3601	82.2817	132.4753	131.3133	16956.8418	112.6563	-2.9818	126.316	1059670
008	2018-05-27t0321	1527409527.69	larva	35.9983	-10	-194.0009	709.5792	51.2996	29453.881	92937.0164	1024397.1722	5641.97	-0.28622	568.925	0.25225	322.2227	1.3793	4111.0234	-0.2842	3951.8505	641319.625	2274.5901	0.20973	3471.2818	-0.27572	8842790	-0.89971	256.648	97.1759	96.5814	147.185	145.0779	22960.8574	125.858	1.1182	139.2738	1510410
008	2018-05-27t0721	1527423927.92	larva	39.9983	-5.9999	-190.0009	839.57	53.4593	34562.7519	108934.8329	1190896.5972	11445.6	0.8227	693.125	0.95511	243.414	-1.0943	9121.2891	1.042	8932.9775	1669195.875	3770.874	1.3142	8168.5886	1.1839	12644700	0.2165	149.848	88.5051	87.8084	131.9942	130.8344	24154.9375	114.7451	-0.071143	126.9842	1614600
008	2018-05-27t1121	1527438327.74	larva	43.9983	-2	-186.0009	913.9022	58.0412	39522.1453	124591.0455	1449529.463	10653.8	0.94919	653.865	0.99944	266.4376	-0.65419	8736.3887	1.2833	8735.4951	1825905.25	2654.23	0.7624	7579.419	1.367	13610800	0.51857	166.038	85.3754	84.3886	134.7092	132.7044	28154.2266	113.829	-1.2249	127.3336	1777170
008	2018-05-27t1521	1527452727.63	adult	47.9982	2	-182.001	999.4165	61.1727	46001.5559	144785.0007	1849025.0713	11292.1	1.1459	579.51	0.54306	280.9625	-0.21821	7290.5522	0.89691	6864.0566	1764313.625	2000.0473	0.23036	5642.9223	0.72468	14023600	0.64407	238.193	86.2804	85.2432	136.9482	134.7167	33141.4688	115.7037	-1.1342	129.1406	2087900
008	2018-05-27t1921	1527467128.12	adult	51.9984	6.0001	-178.0008	1047.3288	60.3363	49610.7745	156247.2708	2050580.6854	6017.69	-0.088535	486.818	-0.13705	271.7155	-0.46446	4588.1914	0.0027205	4481.9893	1197518	1521.6838	-0.25759	3918.7229	0.034523	12691800	0.24706	191.389	93.9097	93.0068	140.994	138.8066	36799.4336	122.2477	0.078089	134.3067	2448320
008	2018-05-27t2321	1527481527.15	adult	55.9981	9.9999	-174.0011	984.1093	62.9832	46864.6277	147664.0394	1898692.7934	5415.02	-0.28352	471.918	-0.30819	297.6556	0.49396	3738.7173	-0.33042	3566.9688	923463.1875	1392.8723	-0.45066	2974.0885	-0.3807	11622900	-0.07557	300.97	96.3425	95.3864	148.8196	146.8329	36758.4453	127.4489	1.1197	141.3106	2372820
008	2018-05-28t0321	1527495927.49	adult	59.9982	13.9999	-170.001	1051.6369	61.1136	51769.3586	162970.8617	2179435.8202	4221.33	-0.63239	393.949	-0.92175	261.6732	-0.46961	2582.9285	-0.785	2397.7013	702556.5625	1116.5378	-0.81276	2032.8445	-0.82385	10700800	-0.35737	172.591	90.8024	89.779	137.9876	136.2492	37532.625	118.9766	0.54234	131.4345	2466470
008	2018-05-28t0721	1527510327.27	adult	63.9981	17.9999	-166.0011	960.4792	64.2051	48625.5345	153188.269	2085821.9664	3296.88	-0.24873	425.194	0.12397	314.9145	0.47709	2073.127	-0.24713	1927.321	528647.375	1007.3553	-0.054749	1721.0122	-0.20484	10840700	-0.073759	435.925	101.92	101.0252	159.4712	155.6504	40665.1484	135.7701	-0.17756	150.156	2598540
008	2018-05-28t1147	1527526237.8	adult	68.4177	22.4195	-161.5815	996.3793	61.5787	49247.1039	155194.1717	2074254.6222	4367.01	-0.29652	392.369	-0.60406	290.7745	-0.071335	2009.2581	-0.62281	1655.5281	520397.8438	933.7077	-0.59514	1472.4943	-0.68242	10135700	-0.46913	444.027	94.2473	93.4248	146.4265	142.5146	37924.4688	124.6704	-0.45301	138.0633	2434600
008	2018-05-28t1547	1527540678.75	adult	72.4291	26.4309	-157.5701	894.8724	63.3501	47503.844	149764.0174	2118551.119	2869.58	-0.69515	379.876	-0.7379	298.4395	0.23478	1737.9036	-0.75239	1603.7395	432738	874.2958	-0.70045	1351.179	-0.77036	9455100	-0.67857	181.422	99.3595	98.2525	153.2236	151.4799	38152.6875	131.6622	0.86899	146.1001	2473060
008	2018-05-28t1948	1527555136.06	adult	76.445	30.4468	-153.5542	561.0953	70.1449	27801.7627	88222.9847	1181802.0213	3362.22	-0.21954	419.724	0.08518	325.3282	0.77229	1946.4285	-0.2999	1805.6113	284178.5625	888.5746	-0.21954	1315.1963	-0.43007	6124190	-1.4223	233.387	101.566	100.8615	153.73	152.316	22444.5859	134.8453	-0.27282	147.5142	1481940
008	2018-05-28t2349	1527569555.3	adult	80.4504	34.4521	-149.5488	982.1978	65.1133	50934.6343	160542.7694	2261842.9527	2899.81	-0.74775	349.197	-1.0278	276.8807	-0.35937	1630.9541	-0.86127	1445.8182	435464.75	740.9128	-0.90998	1172.9553	-0.91394	9323560	-0.73607	191.158	96.0132	94.993	148.492	146.2796	39647.3516	126.8229	0.55131	141.036	2563550
008	2018-05-29t0349	1527583977.33	adult	84.4565	38.4582	-145.5427	940.725	59.7442	45506.3062	143295.1749	1882365.935	1766	-0.78948	370.61	-0.43813	308.5391	0.29847	1264.835	-0.66947	1211.2778	302295.5625	732.5304	-0.51478	1084.0881	-0.61108	8856460	-0.7123	188.179	107.578	106.515	159.9316	158.0955	38223.6484	138.2865	0.18623	153.2015	2570780
008	2018-05-29t0749	1527598396.59	adult	88.4618	42.4636	-141.5374	989.9785	64.0524	51942.3419	163626.8722	2340287.3335	2601.69	-0.82207	336.45	-1.1231	267.4698	-0.65583	1584.8276	-0.88468	1503.3617	432657.9375	666.0355	-0.98746	1175.8784	-0.92205	9160530	-0.78603	372.141	94.7931	93.0552	183.8785	176.8413	50198.8359	128.3986	0.84437	151.0462	2580930
008	2018-05-29t1150	1527612816.9	adult	92.4675	46.4692	-137.5317	808.2587	74.0995	49860.6562	157970.2208	2522901.399	2659.63	-0.7977	335.551	-1.116	266.0981	-0.72889	1706.74	-0.83171	1649.6373	445459.125	674.9417	-0.96403	1174.8647	-0.90737	8738760	-0.90645	279.057	96.5481	94.924	157.2119	153.1072	41032.3047	131.1249	1.1811	147.7842	2514400
008	2018-05-29t1550	1527627225.72	adult	96.4699	50.4717	-133.5293	741.7525	83.1048	43305.7323	137413.1143	2147586.9009	3354.93	-0.76126	351.356	-1.1383	256.6632	-0.748	1880.1647	-0.92561	1740.5375	426797.375	816.0372	-0.9934	1253.4661	-1.023	7962430	-1.1597	207.138	91.8644	90.4401	149.5639	146.5331	33951.0156	125.2621	1.0692	140.5194	2081830
008	2018-05-29t1928	1527640342.95	adult	100.1136	54.1154	-129.8856	538.6163	143.5033	39838.3248	131714.0854	3140662.2954	2675.5	-0.16641	332.354	-0.37963	243.5263	-1.281	1800.474	-0.073103	1745.1772	374498.5938	888.8284	0.15495	1498.5423	-0.024294	6897330	-0.69763	198.444	101.634	99.7282	164.6189	162.7029	34240.7266	138.7074	-0.22931	156.1503	2109220
008	2018-05-29t2321	1527654327.98	adult	103.9983	58.0001	-126.0009	872.0261	56.9663	39973.284	125899.5501	1571639.6696	3935.95	0.36179	394.273	0.25249	300.7354	0.19445	2386.6926	0.28848	2250.312	503592.125	1059.946	0.45668	1893.8907	0.26915	8289980	-0.36397	386.737	115.13	112.2152	194.6633	190.9745	41073.9531	161.6917	1.1659	182.9818	2420730
008	2018-05-30t0321	1527668729.46	adult	107.9987	62.0005	-122.0004	649	84.5842	41172.3729	131054.7465	2178929.5894	2346.29	-0.17023	338.985	-0.17155	246.0155	-1.1627	1835.5143	0.13978	1815.4283	396471.0938	928.1283	0.48936	1594.6997	0.26159	7290550	-0.40235	212.906	104.666	102.9751	162.4433	159.6146	35087.75	139.5889	-0.48985	154.1333	2251040
008	2018-05-30t0721	1527683128.61	adult	111.9985	66.0003	-118.0007	805.695	61.0549	37841.7529	119242.314	1524798.6912	2891.44	0.10837	385.704	0.38943	303.5143	0.28668	2007.2628	0.2735	1893.8514	399445.3125	883.6127	0.3791	1611.2643	0.2715	7668180	-0.31774	270.485	123.277	121.9225	192.1375	188.5167	38235.3594	162.0688	0.62965	180.1037	2450870
008	2018-05-30t1121	1527697529.37	adult	115.9987	70.0005	-114.0005	913.05	59.0661	40206.5451	126595.3329	1527500.7974	3069.15	0.2068	366.441	0.15934	278.9899	-0.41174	2169.6665	0.46944	2113.6948	459969.2812	890.4678	0.50254	1823.0668	0.57683	7763410	-0.39396	379.938	110.613	109.0806	174.91	171.3075	37080.9297	147.6295	-0.52955	164.883	2343440
008	2018-05-30t1521	1527711929.42	adult	119.9987	74.0005	-110.0005	910.8706	75.1566	49237.8622	155297.9912	2290514.2773	2481.17	-0.52529	323.682	-0.80164	256.056	-1.197	1714.2778	-0.42413	1660.9929	442283.6875	770.8998	-0.40912	1450.2284	-0.36686	8336100	-0.80802	230.254	113.18	110.709	187.8119	184.6037	48455.4648	155.9175	1.7559	176.2161	2914830
008	2018-05-30t1921	1527726329.5	adult	123.9988	78.0005	-106.0004	539.3948	112.6327	38837.6388	125289.7706	2527256.6626	1912.64	-0.68415	340.728	-0.60175	269.0448	-0.8051	1488.8143	-0.49581	1453.9576	302229.3125	770.8436	-0.36273	1273.0602	-0.43083	6887130	-1.1617	244.492	115.324	113.4802	182.0414	178.8423	36954.4023	155.7964	1.5579	172.2604	2331040
008	2018-05-30t2321	1527740730.63	adult	127.9991	82.0008	-102.0001	543.301	113.3389	38970.7829	125722.9978	2534262.6049	2346.86	-0.27345	338.47	-0.278	267.1272	-0.64993	1636.548	-0.14218	1566.9292	332219.25	817.4413	0.068963	1382.6126	-0.077801	6867890	-0.64343	226.062	115.998	114.36	182.3334	179.9015	37013.6719	156.1155	0.73212	173.5893	2353720
008	2018-05-31t0321	1527755129.86	adult	131.9989	86.0006	-98.0003	544.8687	111.047	38714.524	124562.1284	2489992.9353	2403.75	-0.19415	340.644	-0.19776	267.9167	-0.60353	1700.526	-0.040262	1636.5437	343506.25	827.4427	0.15945	1406.417	0.00036551	6865670	-0.55889	249.017	117.275	115.4934	184.9476	182.5595	37359.4219	158.4881	0.73239	175.641	2363680
008	2018-05-31t0721	1527769529.51	adult	135.9988	90.0005	-94.0004	473.2831	117.5403	36622.132	118771.7224	2537825.1963	1981.69	-0.35856	339.213	-0.17066	262.5532	-0.74012	1621.6918	-0.040497	1611.3811	309743.125	840.7772	0.27585	1426.8564	0.084343	6457950	-0.5876	338.906	117.276	115.0328	190.8532	187.2567	36452.9688	159.638	0.53953	179.5318	2232710
008	2018-05-31t1121	1527783932.04	adult	139.9995	94.0012	-89.9997	469.6279	115.6856	35551.8264	115140.2623	2425437.0771	2048.25	-0.49056	337.618	-0.40531	264.8587	-0.78117	1459.2764	-0.34825	1420.5409	269966.125	789.0685	-0.10888	1194.2245	-0.31494	6244920	-0.98974	245.546	118.634	116.589	192.1202	188.9435	35542.2344	160.4138	1.2606	180.234	2194370
008	2018-05-31t1521	1527798343.98	adult	144.0028	98.0045	-85.9964	468.6955	113.6767	35206.0404	113978.4956	2349776.1376	1766.69	-0.49837	334.995	-0.26832	262.8494	-0.73581	1451.7921	-0.22517	1437.6721	267129.75	815.5775	0.12476	1268.2699	-0.12733	6136100	-0.74094	264.724	118.733	116.7122	192.2725	190.4799	35378.1367	161.5919	0.9206	182.4517	2174840
008	2018-05-31t1922	1527812737.54	adult	148.001	102.0027	-81.9982	468.0121	113.4092	35071.8773	113597.4333	2339773.0315	1875.34	-0.42406	336.38	-0.22261	264.4009	-0.68548	1476.6857	-0.17841	1449.4949	270233.4688	804.2474	0.14636	1285.23	-0.081296	6141280	-0.68853	230.048	119.803	117.8477	194.6141	192.1746	35614.3867	163.2279	0.90065	183.0518	2187240
008	2018-05-31t2321	1527827129.73	adult	151.9988	106.0006	-78.0004	413.8246	82.1123	23191.2876	77009.0307	1150758.2095	1730.11	-0.71786	323.48	-0.58208	250.2567	-1.1978	1416.642	-0.35435	1394.4578	174246.9688	884.2155	0.56092	1265.3359	-0.16946	3959720	-1.4891	302.749	120.477	118.0332	214.6653	206.2186	26403.8359	168.2296	-0.044291	193.1932	1474760
008	2018-06-01t0321	1527841529.83	adult	155.9988	110.0006	-74.0003	375.0119	88.6405	22291.731	72113.5937	1178655.0436	1991.09	-0.69529	371.212	0.084787	285.7637	-0.39033	1530.0695	-0.34689	1472.141	179018.125	912.5675	0.73341	1307.1633	-0.20061	4308660	-1.6242	397.725	130.446	127.2098	284.3453	274.4381	33268.4023	185.7798	0.14136	244.6192	1514090
008	2018-06-01t0721	1527855929.75	adult	159.9988	114.0006	-70.0004	371.4496	117.9867	29951.0933	100322.8694	2103762.2472	2121.76	-0.30763	351.083	-0.029038	273.5155	-0.50886	1459.0714	-0.17798	1394.4006	229074.2188	785.8356	0.19831	1186.3189	-0.15843	5481460	-0.84827	330.599	123.406	120.0038	221.1549	215.5845	34721.3203	175.7201	1.009	202.2239	1926740
008	2018-06-01t1121	1527870353.24	adult	164.0054	118.0071	-65.9938	375.7039	117.6752	29382.4063	98510.8076	2026405.8737	2148.15	-0.30798	352.992	-0.013019	274.4611	-0.50261	1479.3091	-0.1705	1403.7457	227813.5938	789.2574	0.21387	1194.9039	-0.15892	5409250	-0.89414	294.144	122.96	119.5001	221.1323	215.2218	34054.3789	176.929	0.97905	204.0064	1884240
008	2018-06-01t1521	1527884730.62	adult	167.9991	122.0008	-62.0001	381.4279	116.0011	26622.3232	88772.4677	1771303.3273	1758.66	-0.80194	353.635	-0.17132	268.8832	-0.75963	1467.559	-0.3793	1447.2792	205458.25	933.9502	0.7924	1347.509	-0.10361	4925080	-1.39	318.614	126.336	121.3559	245.4684	240.8718	34365.5781	183.9409	0.34089	220.9637	1759490
008	2018-06-01t1921	1527899144.63	adult	172.003	126.0047	-57.9962	324.3592	129.2694	25102.6313	85893.9666	1870731.1013	2094.84	-0.69598	359.75	-0.14455	262.0144	-0.94042	1774.5452	-0.064857	1753.3573	234239.9688	978.1408	1.1097	1550.1504	0.19538	4722800	-1.5899	294.057	125.614	121.4458	239.8796	234.422	31664.1035	180.2592	-0.70603	216.046	1649070
008	2018-06-01t2321	1527913531.08	adult	175.9992	130.0009	-54	315.2815	132.0634	24257.9897	83850.6334	1823492.6369	2060.56	-0.7595	367.276	-0.027068	262.9393	-0.92948	1723.4443	-0.15581	1701.4741	218877.4375	1032.3851	1.4451	1538.8789	0.17168	4655220	-1.6333	303.105	127.653	122.8193	240.4247	234.5966	30533.9395	185.817	-0.68636	216.5176	1618000
008	2018-06-02t0321	1527927930.08	adult	179.9989	134.0007	-50.0003	324.7465	131.4149	24897.0459	85323.7399	1886612.9171	2072.28	-0.6631	359.46	-0.12406	262.9726	-0.90548	1690.3619	-0.15488	1673.7919	221437.4062	963.5985	0.97371	1468.0385	0.060939	4682330	-1.5549	309.052	127.726	122.9378	247.5744	243.603	32432.2422	185.0264	-0.069761	221.6333	1663760
008	2018-06-02t0721	1527942332.17	adult	183.9995	138.0012	-45.9997	273.6202	141.4457	20701.475	75094.5586	1670920.1093	2727	-0.13707	360.157	-0.19503	259.3503	-1.0372	2034.4923	0.59363	1962.0635	221759.6562	912.8343	1.1553	1647.2099	0.64376	3907340	-1.9093	326.424	132.506	126.5711	243.0697	235.7957	26494.5977	196.6673	-1.8596	224.7873	1437550
008	2018-06-02t1121	1527956730.07	adult	187.9989	142.0007	-42.0003	304.3709	134.82	23496.7337	81609.0135	1829550.2533	2396.7	-0.29412	368.539	-0.2244	257.7891	-1.2479	1913.9487	0.71097	1879.2047	237329.6406	1057.7023	2.1636	1687.0346	1.1705	4534140	-1.7642	382.839	127.645	120.5547	248.7416	240.2063	30843.9551	193.1305	-3.3213	226.045	1570420
008	2018-06-02t1521	1527971130.76	adult	191.9991	146.0009	-38.0001	300.4295	133.4376	22960.6404	79856.3122	1760016.2277	2408.37	-0.22693	359.421	-0.70804	248.9922	-1.5548	1906.3395	0.89392	1868.7867	230667.0781	1035.9261	1.8326	1698.3692	1.4522	4318080	-1.9915	302.974	127.94	120.6363	246.1102	240.4532	29779.3379	194.2682	-4.2365	226.3879	1537080
008	2018-06-02t1921	1527985530.84	adult	195.9991	150.0009	-34.0001	287.7652	134.3037	22170.6103	77694.2532	1707412.7502	2342.73	-0.53126	352.296	-0.35394	247.9583	-1.2801	1868.5719	0.28139	1840.6158	216754.3438	1007.9899	1.8371	1633.5478	0.65737	4086280	-1.8496	338.036	129.412	121.9777	253.9036	246.7615	29452.8203	195.3266	-2.0707	227.2413	1501050
008	2018-06-02t2321	1527999929.98	adult	199.9989	154.0006	-30.0003	294.3853	131.2024	22222.5742	77374.0111	1684463.4833	2046.86	-0.85462	348.63	-0.41264	249.1762	-1.2434	1737.7588	-0.16163	1722.4576	203317.7812	995.6859	1.4178	1537.415	0.17999	4067110	-1.8342	317.128	129.391	122.3644	246.5751	239.8527	28849.2852	194.8228	-0.81059	224.9294	1509470
008	2018-06-03t0321	1528014340.01	adult	204.0017	158.0034	-25.9975	299.1751	130.4912	22565.3353	77966.1186	1707488.7726	2132.03	-0.82382	343.812	-0.53025	244.5571	-1.3517	1791.3906	-0.0028423	1766.7971	213175.4844	979.8154	1.5411	1574.4161	0.37081	4062830	-1.8656	318.403	130.796	123.1496	250.9158	245.8308	29858.9844	199.0583	-1.4246	229.5201	1545620
008	2018-06-03t0721	1528028739.99	adult	208.0017	162.0034	-21.9975	289.1563	130.6423	21665.5668	75580.8271	1619138.5184	2116.74	-0.83975	343.397	-0.54036	243.0247	-1.3892	1753.7926	-0.11177	1724.6466	199932.3594	983.4748	1.5031	1539.1678	0.24025	3898930	-1.905	315.09	131.427	123.6713	256.1259	251.1208	29198.3516	200.2175	-1.1108	235.2705	1492220
008	2018-06-03t1121	1528043139.15	adult	212.0014	166.0032	-17.9978	295.5323	127.9256	21736.5511	75395.4054	1611285.8954	1989.31	-0.90782	342.967	-0.52115	245.3456	-1.3258	1675.7402	-0.26732	1658.4767	192710.125	962.4195	1.2293	1482.0051	0.063275	3910850	-1.8792	317.139	132.895	125.2647	251.2154	246.0273	28889.7754	202.2216	-0.45021	233.8902	1515400
008	2018-06-03t1521	1528057541.39	adult	216.0021	170.0038	-13.9971	283.659	129.8533	20502.0306	72260.2125	1522651.4445	2033.9	-0.8088	337.078	-0.58951	250.3011	-1.2094	1528.6829	-0.47092	1462.6158	165097.75	891.5526	0.75724	1277.844	-0.34128	3635730	-1.9346	352.212	135.089	127.4559	260.7666	257.3911	28162.793	206.3121	0.21008	242.579	1457070
008	2018-06-03t1921	1528071930.87	adult	219.9991	174.0009	-10.0001	277.2005	129.9792	20479.1619	72016.6796	1525041.1023	2160.3	-0.74129	351.166	-0.35632	251.4976	-1.1902	1598.3677	-0.38933	1524.4721	172623.7031	950.3844	1.1316	1400.3938	-0.10865	3773280	-1.9121	322.837	136.823	129.8043	258.4836	252.2263	27916.2344	208.3254	-0.0094648	239.3476	1470170
008	2018-06-03t2321	1528086330.68	adult	223.9991	178.0008	-6.0001	270.539	133.9994	20387.3193	72805.6806	1576440.1391	2108.19	-0.81727	349.742	-0.40169	250.5723	-1.2188	1689.494	-0.24778	1662.2583	182465.3594	932.2526	1.0822	1465.3773	0.031993	3753780	-1.9297	331.864	137.16	129.8033	259.8945	253.1367	28068.6035	209.4455	-0.21921	241.758	1472140
008	2018-06-04t0321	1528100730.87	adult	227.9991	182.0009	-2.0001	263.0015	132.55	19458.9926	69690.5278	1481516.379	2173.1	-0.77482	349.511	-0.41612	252.0504	-1.1944	1733.2214	-0.1667	1704.6245	178521.8125	917.7491	1.0388	1480.8581	0.07954	3577950	-1.9882	330.118	139.106	131.7464	263.9174	261.1557	27183.4922	212.4976	-0.29036	244.3934	1424030
008	2018-06-04t0721	1528115131.26	dead	231.9992	186.001	2.0001	270.3034	125.069	19342.7413	67783.2382	1389483.4857	2021.61	-0.88224	356.222	-0.27127	259.847	-1.0165	1543.8359	-0.49372	1458.5014	157471.2656	927.944	1.0342	1324.379	-0.2718	3606390	-1.9667	399.79	141.286	134.1116	279.4252	271.0881	28501.373	216.2605	0.2372	253.1726	1430380
009	2018-05-25t1522	1527279946.66	larva	0	-53.9984	-229.9995	190.0268	28.6629	3705.0976	11757.4998	66876.4026	0		0		0						0		0		0		0	0	0				0		0	0
009	2018-05-25t1921	1527294333.75	larva	3.9964	-50.002	-226.0031	209.586	29.3276	4397.2088	13929.6431	83097.3411	0		0		0						0		0		0		0	0	0				0		0	0
009	2018-05-25t2321	1527308734.51	larva	7.9966	-46.0018	-222.0029	218.1999	30.8935	4577.8232	14510.4613	89066.4079	0		0		0						0		0		0		0	0	0				0		0	0
009	2018-05-26t0321	1527323134.63	larva	11.9967	-42.0018	-218.0028	215.3666	30.4999	4647.8378	14729.0675	90928.5957	0		0		0						0		0		0		0	0	0				0		0	0
009	2018-05-26t0721	1527337534.91	larva	15.9967	-38.0017	-214.0028	360.9838	44.598	13101.7666	41550.8294	406623.8603	537.744	-1.2056	309.024	-1.1069	311.3057	0.44992	400.9155	-1.1082	396.4908	28064.0879	368.2466	-1.0928	388.7357	-1.05	2145550	-2.7933	396.232	99.1842	98.8489	146.5696	142.0877	10259.873	125.6476	-0.83693	137.359	688636
009	2018-05-26t1121	1527351935.16	larva	19.9968	-34.0016	-210.0027	293.3963	20.0947	4289.5338	13521.3779	56319.8581	434.549	-1.1485	335.093	-0.48729	334.3888	1.0337	408.4634	-0.9798	407.2265	9803.1221	380.6929	-0.85302	400.1141	-0.8951	803887	-2.5241	179	105.414	105.0431	148.8673	146.1815	3572.8162	130.1253	-0.74422	142.4263	252889
009	2018-05-26t1521	1527366334.91	larva	23.9967	-30.0017	-206.0028	512.0581	45.6024	17853.5279	56335.2612	531837.0332	448.482	-1.3171	326.155	-1.2168	325.8036	1.3327	407.0839	-1.2703	403.8544	38672.9727	376.8095	-1.2716	397.62	-1.2289	3086400	-2.5787	238.51	102.066	101.5182	149.1423	144.9003	14168.5234	128.3858	0.99449	139.6774	965855
009	2018-05-26t1921	1527380736.47	larva	27.9972	-26.0012	-202.0023	572.8299	43.5143	19091.4242	60154.8227	552236.5012	591.184	-1.1873	342.164	-0.80946	339.7641	1.2863	500.6078	-1.0571	497.4272	51061.9961	396.8093	-1.0419	447.9513	-1.0067	3476390	-2.3971	174.437	107.867	107.4164	153.1439	151.4122	15620.6777	134.7525	0.17997	146.6447	1095930
009	2018-05-26t2321	1527395140.3	larva	31.9982	-22.0002	-198.0013	469.6896	45.2943	18321.231	58059.686	583854.6119	428.853	-1.2177	298.995	-0.69054	302.5642	0.24012	390.281	-1.0982	387.0947	37857.2539	357.8027	-0.85466	379.7261	-1.0194	2898760	-1.4057	237.882	102.118	101.9967	150.9621	147.8447	14643.3271	131.296	-1.0276	143.2005	990038
009	2018-05-27t0321	1527409540.98	larva	35.9984	-18	-194.0011	637.9222	47.8108	23634.8585	74572.8623	734791.2303	4868.24	-0.35521	506.263	-0.024382	338.3625	1.7661	3813.6135	-0.25024	3752.7775	480515.3125	1698.9506	-0.12161	3238.0136	-0.22791	6329300	-1.627	183.058	102.258	101.4772	151.6232	149.5922	19104.5215	130.919	1.4169	144.746	1278430
009	2018-05-27t0721	1527423941.23	larva	39.9985	-13.9999	-190.001	414.1248	60.7849	18340.9452	58228.3366	705152.4455	445.225	-1.2273	321.491	-0.96145	320.87	0.69984	406.887	-1.089	404.1684	39468.0391	373.9118	-1.0621	396.1796	-1.0246	3103990	-2.5022	167.746	107.124	106.7061	150.346	149.2608	14583.5615	132.8463	-0.11951	145.0473	1034280
009	2018-05-27t1121	1527438341.17	larva	43.9985	-9.9999	-186.001	851.3837	56.4476	40690.4741	128283.6185	1615763.4033	11282.4	1.0358	683.123	1.1441	273.197	-0.38222	9808.4814	1.5445	9678.7764	2099015	3445.1656	1.3934	8811.0886	1.737	14607200	0.80797	253.174	87.4319	86.7157	139.5152	136.6039	29856.2578	117.0237	-0.57283	131.71	1869560
009	2018-05-27t1521	1527452740.87	larva	47.9984	-6	-182.0011	947.2781	59.6003	47606.6716	150014.7493	1994011.2474	7306.6	0.79108	627.256	1.5835	335.9594	1.1418	5253.1719	0.91221	5109.9915	1313293	2217.8975	1.2751	4556.3516	1.0385	15656300	1.2303	389.803	104.526	103.4206	156.713	153.6253	39178.2422	135.2174	0.10477	148.3689	2608960
009	2018-05-27t1921	1527467141.52	larva	51.9986	-1.9998	-178.0009	1021.9138	71.38	58714.5542	185026.9855	2868592.4189	2774.47	-0.90915	472.128	-0.42321	273.3502	-0.11922	2329.7856	-0.8411	2308.0928	715244.1875	1426.8416	-0.55143	2109.0725	-0.78493	14492000	0.76061	371.098	84.1002	83.3529	132.8838	128.8493	40795.3281	110.9148	-0.53514	124.0786	2581450
009	2018-05-27t2321	1527481540.35	adult	55.9982	1.9998	-174.0012	947.9887	61.932	48845.3449	153984.6521	2107010.6175	4850.53	-0.098213	528.113	0.5027	318.0135	0.71689	3205.4844	-0.12447	3050.4492	823809.5	1477.0164	0.077222	2661.3831	-0.10418	13523400	0.53898	196.407	99.1135	97.9237	151.2975	149.3489	38883.457	128.6581	-0.20174	144.0373	2538000
009	2018-05-28t0321	1527495940.97	adult	59.9984	6	-170.0011	1120.4145	67.1351	61297.7674	193058.6123	2837868.1801	4429.46	-0.39779	452.336	-0.31747	304.241	0.54546	2628.0208	-0.5462	2477.4285	843594.625	1151.7342	-0.53124	2002.8773	-0.60426	14510900	0.78827	181.639	90.8467	89.7451	142.2832	140.8	45672.9023	121.2418	-0.32873	135.5514	2914360
009	2018-05-28t0721	1527510340.75	adult	63.9984	9.9999	-166.0011	1127.6458	75.7662	66901.3341	210737.9808	3422540.4548	3698.3	-0.72291	428.752	-0.68977	283.5913	0.20689	2175.2222	-0.88108	1962.6251	761327.75	1107.2517	-0.80163	1794.9463	-0.8838	14977600	0.90388	248.391	82.3643	81.5453	131.2025	129.3255	45920.8906	110.4404	-0.61215	123.5413	2877230
009	2018-05-28t1147	1527526251.31	adult	68.418	14.4195	-161.5815	1137.3208	74.4237	66028.8013	207951.1046	3260997.2755	2507.86	-0.71056	438.58	-0.18654	320.9483	0.82299	1821.974	-0.62894	1767.0605	630403	1006.0121	-0.44406	1603.0829	-0.56656	15133700	1.0069	171.155	97.4484	96.3249	149.7701	148.0953	51820.4453	129.209	-0.074707	143.6284	3362550
009	2018-05-28t1547	1527540692.18	adult	72.4293	18.4309	-157.5702	1142.9999	71.0199	65288.7511	205801.0409	3128453.3685	2651.43	-0.72723	441.509	-0.26396	316.586	0.79166	1853.3776	-0.68769	1769.1393	633855.125	1030.3647	-0.51429	1565.344	-0.65826	15080200	0.97267	320.973	94.7152	93.8898	146.7724	144.557	50196.1562	125.3619	-0.28108	139.1153	3235090
009	2018-05-28t1948	1527555149.38	adult	76.4452	22.4468	-153.5543	1102.8163	76.9916	69192.5809	218207.6812	3607402.5002	3743.56	-0.17935	438.593	0.1337	327.9617	0.86631	2049.2771	-0.33272	1890.9707	739789.0625	1003.2786	-0.1603	1664.3028	-0.31345	15828800	1.3255	290.967	104.914	103.5482	161.7797	159.3905	58402.4609	137.639	0.15728	153.669	3786340
009	2018-05-28t2349	1527569568.82	adult	80.4506	26.4522	-149.5489	1143.11	75.1998	67083.9918	211324.2448	3342152.736	4209.47	0.3254	457.945	0.74655	337.8092	1.1282	2245.7808	0.072839	2029.0803	788269.0625	990.6745	0.19568	1698.4033	0.0055206	16050100	1.5258	288.49	110.614	108.6864	179.4643	176.0718	62991.9688	147.1745	0.43856	166.2965	3876810
009	2018-05-29t0349	1527583990.73	adult	84.4567	30.4583	-145.5428	1172.1489	75.1658	69459.5773	218779.3477	3496278.0525	4376.93	0.23501	424.585	0.25878	327.863	0.84234	1911.0297	-0.22929	1724.8213	693703.75	894.2943	-0.10188	1469.9934	-0.2569	15409500	1.2999	326.381	109.051	107.4159	187.1892	174.9256	67949.6953	144.1742	0.39837	163.7495	3957770
009	2018-05-29t0749	1527598410.09	adult	88.4621	34.4637	-141.5374	1201.2722	78.1442	74112.0344	233427.2608	3928411.5259	2921.89	-0.29135	405.922	0.071351	323.6951	0.72704	1705.1699	-0.34265	1600.7786	659900.75	784.0032	-0.28472	1343.8286	-0.34248	15699000	1.3762	236.614	108.274	106.7094	172.992	167.6904	66947.9141	143.8959	0.38998	160.3159	4187500
009	2018-05-29t1150	1527612830.36	adult	92.4677	38.4693	-137.5318	1174.6907	80.523	75965.8769	239295.3549	4210505.9003	2258.09	-0.80264	377.047	-0.69573	293.2139	-0.013029	1563.0435	-0.75788	1527.3513	620528.25	776.8286	-0.73385	1265.9812	-0.74864	14940900	0.93848	388.455	92.2095	90.5551	166.1711	158.8459	65969.9297	127.7449	-0.07237	148.3102	3653890
009	2018-05-29t1550	1527627239.21	adult	96.4702	42.4717	-133.5293	1147.2313	76.4278	69955.6939	220320.1419	3642663.8878	4010.09	0.5025	422.359	0.65106	327.6611	0.90901	1884.1216	0.050585	1651.8777	689588.5	863.1073	0.18662	1376.6121	-0.058487	15428300	1.4167	388.801	111.089	108.8385	217.5456	210.562	79621.6953	155.5388	0.64778	190.6596	4057980
009	2018-05-29t1928	1527640356.4	adult	100.1138	46.1154	-129.8857	1167.5974	76.0706	69904.5787	220155.3251	3647311.8648	2879.51	0.04129	395.68	0.42572	319.639	0.7084	1522.6786	-0.15802	1382.6705	557300.375	781.4	0.08054	1219.9746	-0.15297	14444300	1.1941	322.459	115.491	112.7485	223.5042	214.6146	81802.5469	157.8631	0.66892	193.3656	4216000
009	2018-05-29t2321	1527654341.36	adult	103.9985	50.0001	-126.001	1142.4411	74.6235	66903.12	210655.4894	3396503.5917	3848.15	0.56728	398.062	0.50978	311.5537	0.49642	1702.8971	0.012509	1520.9608	596014	819.8943	0.21021	1268.474	-0.079292	13912300	1.0761	364.752	111.431	106.7292	251.313	246.1437	87959.5469	159.5861	0.61086	214.8774	3894530
009	2018-05-30t0321	1527668743.05	adult	107.999	54.0006	-122.0005	1096.3991	76.5344	68983.3186	217466.1315	3658121.1833	3238.45	0.14037	380.441	0.18675	297.3928	0.1328	1505.8771	-0.21569	1352.9786	543621.625	745.7821	-0.049221	1144.783	-0.25706	13698200	1.0041	368.869	105.62	100.7831	257.3127	250.732	92889.8672	153.9534	0.57981	217.2788	3802960
009	2018-05-30t0721	1527683142.17	adult	111.9988	58.0003	-118.0007	1035.547	76.5235	64099.2837	202011.4393	3390607.2995	2976.9	0.1423	395.979	0.574	315.4478	0.48505	1628.2019	-0.059948	1446.756	545447.625	756.4798	0.12982	1230.9937	-0.14907	13248700	0.85272	392.413	117.129	112.2135	293.4623	289.1658	98309.875	167.3211	0.2971	243.903	3918920
009	2018-05-30t1121	1527697542.94	adult	115.999	62.0006	-114.0005	1013.1964	76.418	63413.8853	199902.2573	3359948.7508	2613.02	-0.24544	390.332	0.40536	308.5184	0.1261	1525.1359	-0.34427	1408.7899	506345.125	768.5138	0.12823	1237.8757	-0.30896	12920800	0.67721	477.758	117.181	111.0015	324.6652	308.3212	107788.8359	176.6553	-0.2757	262.1516	3878940
009	2018-05-30t1521	1527711942.86	adult	119.9989	66.0005	-110.0006	1063.4555	75.4848	65739.6139	207342.3932	3424327.501	3051.09	0.095861	392.839	0.47379	319.2366	0.41615	1514.2825	-0.31222	1368.9874	520913.1562	756.4068	0.095417	1171.1384	-0.37355	13481500	0.83583	452.738	124.36	118.4023	329.3037	316.6028	113280.4688	180.2756	0.21034	277.5789	4267780
009	2018-05-30t1921	1527726342.93	adult	123.999	70.0006	-106.0005	1055.2726	79.5916	65291.6933	205712.9333	3510009.3029	2325.67	-0.26086	391.029	0.50058	299.8632	0.078009	1441.8645	-0.25655	1381.835	491675.8125	820.9099	0.32328	1192.0182	-0.20949	13321600	0.86069	492.867	111.076	104.1394	350.4283	333.195	119496.0469	169.6335	0.34603	279.2192	3784130
009	2018-05-30t2321	1527740744.31	adult	127.9993	74.0009	-102.0001	1039.0762	78.2259	64898.7812	204670.3345	3414754.7888	1879.04	-0.81465	395.073	0.4725	310.3185	0.14029	1368.8075	-0.59598	1337.9141	464025.75	828.6832	0.38556	1211.037	-0.39083	13382700	0.79747	614.408	124.553	116.9935	383.4066	362.1998	129974.8438	186.8662	-0.046313	303.4429	4219100
009	2018-05-31t0321	1527755143.28	adult	131.9991	78.0007	-98.0004	1155.9528	76.7401	68286.815	215054.9836	3495567.4165	2201.1	-0.44106	394.353	0.52341	303.8815	0.093316	1441.6333	-0.35615	1371.4641	513221.4375	832.6989	0.38821	1210.2289	-0.27437	14058700	0.99493	652.807	120.665	113.2296	387.0345	358.1187	138171.3281	179.1424	0.36886	295.4181	4301700
009	2018-05-31t0721	1527769543.11	adult	135.999	82.0006	-94.0005	1100.7211	75.3555	66000.1137	207990.7507	3378756.3358	2497.49	-0.41882	403.507	0.62409	326.4588	0.45166	1724.1445	-0.16079	1669.6102	594829.875	843.1226	0.49367	1435.4243	-0.028413	13909700	0.95194	523.832	135.058	128.2944	373.4723	362.9508	128847.9375	193.7444	-0.35527	315.7662	4655720
009	2018-05-31t1121	1527783945.72	adult	139.9997	86.0013	-89.9998	1154.9362	79.8227	71472.8416	225090.1614	3864599.9296	3122.44	0.13572	372.58	0.13521	274.5941	-0.62851	1793.1281	0.017917	1705.8242	668836.75	855.3208	0.48278	1467.2394	0.085124	13894600	0.93992	614.538	114.746	106.6451	392.0081	375.9616	146219	178.17	0.024743	302.8859	4279240
009	2018-05-31t1521	1527798358	adult	144.0031	90.0047	-85.9963	1115.0861	74.0192	66514.0997	209626.1938	3413276.7424	3763.87	0.73684	408.847	0.74185	313.8682	0.12361	2002.2002	0.32352	1814.9983	696765.6875	870.3686	0.74153	1532.9461	0.19489	14203300	1.0477	613.865	138.669	129.3505	424.1545	409.7085	147605.7812	210.3245	-0.36838	340.8482	4817370
009	2018-05-31t1922	1527812751.25	adult	148.0013	94.0029	-81.9982	1116.1959	74.9335	66676.1051	210035.8723	3397824.0173	2862.86	-0.11645	414.938	0.86244	320.0184	0.25385	1918.0754	0.17295	1852.5518	669408.3125	909.6502	0.98858	1612.5678	0.37813	14449400	1.1188	636.324	140.999	132.9527	446.5735	434.2844	155854.1719	212.0701	-0.31069	344.9814	4910000
009	2018-05-31t2321	1527827143.31	adult	151.9991	98.0007	-78.0004	1124.3011	78.3568	69386.299	218721.6242	3699019.3282	3804.16	0.70499	401.578	0.58986	309.3308	0.04278	1987.7148	0.26179	1842.2668	721540.5	879.3497	0.74636	1558.7871	0.22524	14537900	1.1336	629.636	136.297	127.4242	428.4152	408.769	155514.7188	206.7622	-0.20716	348.1155	4934220
009	2018-06-01t0321	1527841543.36	adult	155.9991	102.0007	-74.0004	1176.1184	75.9379	73155.4648	230535.9854	3836950.7113	3307.65	0.26634	377.125	0.12598	288.7433	-0.39878	1849.3701	0.027822	1752.6797	706459.375	847.1311	0.56303	1513.226	0.12985	14399000	1.0948	630.691	135.359	125.6682	440.6229	420.5616	168317.9375	206.2416	-0.26087	346.7903	5168140
009	2018-06-01t0721	1527855943.23	adult	159.999	106.0006	-70.0004	1152.2346	77.2163	70883.5494	223267.202	3743462.1977	3196.46	0.22861	374.142	0.068016	280.4072	-0.59336	1881.4105	0.12615	1757.241	696121.875	870.7555	0.77303	1519.9209	0.18716	13842900	0.94979	699.284	130.858	120.0287	448.039	430.8409	165774.4375	208.1774	-0.67248	350.9887	4841620
009	2018-06-01t1121	1527870367.5	adult	164.0058	110.0074	-65.9937	677.1364	81.245	37450.9565	119339.0421	1754092.468	2829.9	-0.068368	355.026	-0.15315	286.9013	-0.34583	1937.6078	0.19468	1899.0704	379771.125	689.39	-0.17724	1493.34	0.12573	6956030	-0.86985	318.233	136.879	130.6857	256.32	252.1055	50238.7148	201.7625	1.2328	237.1693	2681870
009	2018-06-01t1521	1527884744.22	adult	167.9993	114.0009	-62.0002	1150.8567	79.3032	72232.9464	227528.3958	3885719.1121	3011.94	0.067822	380.156	0.1919	288.6081	-0.41967	1861.1652	0.10837	1745.4904	701659.25	862.7595	0.74224	1503.5713	0.16754	14327700	1.0929	685.779	133.013	121.0894	469.0915	449.413	176847.4844	217.4218	-0.38544	357.6745	5013130
009	2018-06-01t1921	1527899158.78	adult	172.0034	118.005	-57.9961	1124.3409	78.4916	69913.632	220230.571	3743006.5866	2763.41	-0.11271	389.569	0.39552	303.9403	-0.10131	1805.276	0.081448	1730.8726	658925.75	862.4107	0.80105	1491.3439	0.21703	14212300	1.0731	777.509	147.317	137.0069	502.9772	485.7921	183586.6875	225.9942	-0.46851	374.0731	5374430
009	2018-06-01t2321	1527913544.76	adult	175.9995	122.0011	-54	1112.366	84.6916	71875.6927	226540.6541	4099249.5938	2687.14	-0.23522	380.992	0.21682	294.505	-0.29525	1729.991	-0.12079	1654.127	648746.625	868.4148	0.81058	1453.9638	0.07864	14268900	1.082	759.642	135.845	125.1491	504.7757	483.9509	189290.8906	221.8937	-0.41355	386.2053	5087670
009	2018-06-02t0321	1527927943.75	adult	179.9992	126.0008	-50.0003	1172.5409	82.7755	74657.6388	235114.3058	4137423.3735	2774.9	-0.073132	368.596	-0.024888	287.1118	-0.45836	1709.5363	-0.096894	1644.9873	666719.125	838.5292	0.65392	1406.4065	0.019529	14352400	1.1193	757.794	140.936	128.1998	516.8422	499.6812	201568.4688	230.9018	-0.38767	391.2997	5487780
009	2018-06-02t0721	1527942345.83	adult	183.9998	130.0014	-45.9997	1106.7444	77.4353	68013.5582	214242.919	3600159.7914	2495.51	-0.22897	403.914	0.63211	325.6985	0.23049	1673.9147	0.0031511	1621.113	595913.625	888.2743	1.0333	1411.964	0.20279	14341800	1.1413	746.867	161.858	150.0215	523.4489	496.5493	186347.8125	255.8593	-0.37012	411.4017	5747100
009	2018-06-02t1121	1527956743.69	adult	187.9992	134.0008	-42.0003	1084.8774	79.7786	66524.123	209568.4626	3530401.4337	2575.07	-0.10909	411.535	0.74722	339.5846	0.46023	1701.7026	0.10821	1636.2387	592192.5	876.9862	0.93581	1423.0626	0.27151	14290600	1.1352	835.702	166.752	155.7652	548.7994	523.9541	190982.2031	263.4883	-0.31933	429.7103	5790470
009	2018-06-02t1521	1527971144.42	adult	191.9994	138.001	-38.0001	1087.6288	80.6848	68404.2196	215591.6504	3732928.7355	2981.62	0.40121	389.427	0.24517	313.8074	-0.1065	1747.3701	0.25489	1665.181	623811.125	838.2486	0.64203	1396.3222	0.21467	13897500	1.031	883.092	159.847	146.6603	558.1722	535.9684	199267.4844	264.7606	-0.48852	435.4851	5704470
009	2018-06-02t1921	1527985544.61	adult	195.9994	142.001	-34.0001	1040.3741	74.5127	63485.0368	200021.1298	3312624.5648	3095.11	0.61607	414.226	0.39438	337.573	0.048853	1883.5277	0.76957	1789.7756	625331.1875	892.6109	0.88643	1502.834	0.68543	13738600	1.04	799.438	176.63	165.3019	572.0063	557.2719	189906.0938	292.35	-0.49642	465.2299	5858270
009	2018-06-02t2321	1527999943.63	adult	199.9992	146.0007	-30.0003	639.1168	71.5618	36581.9567	116226.7049	1736631.8634	1094.09	-1.9034	332.243	-0.82471	324.5939	0.21938	603.6957	-2.6089	563.9347	115909.5703	442.9749	-2.0944	529.4888	-2.453	6361790	-1.1744	428.336	173.245	166.6579	352.5208	346.2573	67684	252.601	-0.43464	320.0667	3317300
009	2018-06-03t0321	1528014354.31	adult	204.0021	150.0037	-25.9974	530.1235	80.6286	29874.7974	95891.141	1412902.6553	2406.69	-0.36967	385.449	0.28712	340.311	0.57775	1480.6663	-0.50278	1385.1038	232464.5938	666.2823	-0.51725	1064.2752	-0.85714	6021100	-1.2682	479.434	183.305	172.5386	371.8888	364.496	58386.5469	290.7658	1.3292	348.4912	2863410
009	2018-06-03t0721	1528028754.34	adult	208.0021	154.0037	-21.9974	571.7251	72.7968	32865.0089	104754.3773	1560411.1095	2172.12	-0.52818	366.314	-0.51068	336.0625	0.0046503	1191.8593	-1.1984	971.1184	204999.7812	599.6058	-1.1743	779.8382	-1.8892	6275330	-1.3132	481.989	187.807	173.4852	401.816	394.5748	69112.3516	297.4791	-0.37625	372.744	3217320
009	2018-06-03t1121	1528043153.29	adult	212.0018	158.0034	-17.9977	674.8343	83.4637	40883.3857	129643.193	2145448.2936	2845.17	0.28125	463.245	0.32412	358.6875	-0.238	1853.0464	0.83452	1807.6252	396551.9375	1003.0115	1.1323	1576.8418	1.0634	9896310	-0.43136	875.558	211.071	188.9137	667.1012	657.4208	142759.6562	372.2441	-0.13403	557.2914	4509120
009	2018-06-03t1521	1528057555.67	adult	216.0025	162.0041	-13.997	669.0605	63.1349	34888.4319	110673.1045	1515275.0535	2432.91	-0.22406	365.402	-0.40462	330.4241	0.042823	1209.0664	-1.1273	1059.1606	221259.1562	618.5472	-0.97372	837.6428	-1.6141	6678830	-1.1465	466.553	192.042	177.5094	397.116	393.2174	72672.2266	305.2788	0.3792	364.7489	3510140
009	2018-06-03t1921	1528071944.58	adult	219.9994	166.001	-10.0001	931.0813	75.7464	56819.9276	179263.4609	2937556.2401	2832.87	0.25896	423.38	-0.20737	349.4197	-0.36602	1728.2715	0.32661	1678.705	513296.625	881.4419	0.30458	1388.9483	0.15992	12560900	0.69496	880.14	207.619	183.661	656.5413	642.4454	194992.75	357.2389	-0.72327	553.1226	6159650
009	2018-06-03t2321	1528086344.36	adult	223.9994	170.001	-6.0001	697.6082	81.6382	45480.4838	143971.5021	2513747.5704	3971.09	2.1123	457.942	0.01837	362.6173	-0.36837	2026.1964	1.5648	1843.8528	482234.75	971.1176	0.65049	1563.8087	0.80031	10855500	-0.10899	1111.88	222.691	198.9061	735.717	726.9184	175100.6562	392.843	-0.7969	588.2479	5278880
009	2018-06-04t0321	1528100744.7	adult	227.9995	174.001	-2	720.8178	92.2996	45953.635	145756.6273	2599756.8435	4082.45	2.3361	457.217	-0.015741	362.7715	-0.3857	2009.25	1.5005	1891.6619	482220	954.614	0.50442	1624.1354	1.1235	10969100	-0.056432	1168.12	224.972	199.9316	775.3767	751.8996	186090.4062	396.1407	-0.82773	619.8618	5397290
009	2018-06-04t0721	1528115144.98	dead	231.9995	178.0011	2	709.0717	76.2298	41216.3598	130692.9862	2061142.4989	2671.58	0.10328	408.932	-0.033722	342.7791	-0.13993	1719.5122	0.36191	1651.4696	371414.625	810.8269	0.14328	1422.1132	0.43551	8812080	-0.62492	822.935	213.716	187.4773	651.0555	641.7135	140628	374.3167	1.3602	534.779	4605360
010	2018-05-25t1522	1527279959.48	egg	-1.9982	-49.9986	-185.9997	184.1734	27.7833	3483.722	11055.0062	60921.0365	0		0		0						0		0		0		0	0	0				0		0	0
010	2018-05-25t1921	1527294346.53	larva	1.9982	-46.0022	-182.0033	195.5671	30.8405	4031.8495	12802.9627	77522.1937	0		0		0						0		0		0		0	0	0				0		0	0
010	2018-05-25t2321	1527308747.28	larva	5.9984	-42.002	-178.0031	195.567	32.5808	4243.1117	13490.0819	86079.2275	0		0		0						0		0		0		0	0	0				0		0	0
010	2018-05-26t0321	1527323147.43	larva	9.9985	-38.002	-174.003	195.4423	31.4311	4122.7628	13100.079	81023.1674	0		0		0						0		0		0		0	0	0				0		0	0
010	2018-05-26t0721	1527337547.8	larva	13.9986	-34.0019	-170.0029	192.7672	30.0772	3864.8675	12276.5039	72396.1428	0		0		0						0		0		0		0	0	0				0		0	0
010	2018-05-26t1121	1527351947.96	larva	17.9986	-30.0018	-166.0029	338.3406	34.6086	8679.0029	27415.6941	193568.118	397.299	-1.3153	286.453	-0.92451	288.6234	-0.14995	376.2266	-1.1971	374.2878	17682.6504	348.4236	-0.96277	367.7399	-1.1232	1338590	-1.834	147.825	87.7409	87.2387	131.3244	129.821	6172.2451	113.0064	-2.0903	125.7668	410013
010	2018-05-26t1521	1527366347.66	larva	21.9985	-26.0019	-162.003	434.6274	45.4636	15806.6397	49978.87	499462.6954	405.955	-1.2705	296.377	-0.75588	296.15	0.059809	373.2585	-1.1564	370.9839	31353.709	344.7207	-0.92861	362.7391	-1.0831	2481860	-1.5346	165.207	93.867	93.4618	136.3012	134.1699	11449.2988	118.9218	-1.7147	129.8896	786042
010	2018-05-26t1921	1527380749.38	larva	25.999	-22.0014	-158.0025	381.7646	37.3979	10824.2331	34171.5585	264029.8855	470.947	-1.1498	321.956	-0.67878	321.3348	0.6696	414.9988	-0.99284	412.4148	24484.9297	379.2818	-0.89488	402.3821	-0.91251	1869280	-2.3826	221.202	93.5066	93.273	138.4752	135.5836	8170.0361	119.7569	-1.5477	130.8571	542899
010	2018-05-26t2321	1527395153.58	larva	30.0002	-18.0003	-154.0013	508.2722	38.5216	14682.8018	46285.2985	360564.5757	870.973	-1.1221	341.384	-0.88837	335.3632	1.2402	692.1275	-1.0148	681.8726	54678.0742	397.4722	-1.0775	602.9596	-0.97266	2683620	-2.6328	180.91	101.234	100.7984	143.5965	142.4295	11344.1191	126.6912	-0.55828	137.7271	795803
010	2018-05-27t0321	1527409554.34	larva	34.0004	-14.0001	-150.0011	610.3088	61.4892	28390.6936	89709.4688	1134816.99	619.888	-1.0539	250.349	-1.255	239.6465	-1.4142	523.6511	-0.89001	515.3242	78547.6562	348.7728	-0.85204	492.0005	-0.80433	3738960	-1.5621	160.669	85.0952	84.5809	126.8877	125.2863	19033.1504	109.8744	-2.022	120.7519	1270900
010	2018-05-27t0721	1527423954.65	larva	38.0005	-10	-146.001	686.0486	46.6314	26032.6838	82064.2745	825065.2752	4426.71	1.0183	499.03	2.0895	312.5165	0.39644	3400.187	1.7164	3341.825	469225.8125	1789.3428	3.2499	3045.0476	2.1613	6875140	-0.66055	266.04	95.3826	94.6666	142.84	139.853	19711.9219	121.5092	-1.9743	134.3415	1314090
010	2018-05-27t1121	1527438354.47	larva	42.0004	-6	-142.0011	616.4185	46.2927	22653.2261	71409.8931	714098.7889	18688	2.5507	1017.99	3.2716	337.3902	1.7913	13513.0713	2.5565	12948.7104	1621568.5	5613.6614	3.1557	11632.9599	2.6269	12214900	0.099568	170.211	98.0835	97.6372	142.9509	141.6228	17154.1016	124.3401	0.65549	136.6643	1176900
010	2018-05-27t1521	1527452754.24	larva	46.0003	-2.0001	-138.0011	668.5815	80.3432	38498.6871	122422	1857820.3305	7441.95	0.2623	673.5	1.1664	276.7025	-0.34385	6270.3628	0.56175	6238.0757	1266613.25	3031.7642	1.1429	5676.6748	0.71734	13562300	0.50702	206.94	87.8464	86.9652	134.3099	132.0489	27130.5938	115.0172	-1.172	127.7503	1768960
010	2018-05-27t1921	1527467154.89	adult	50.0005	2.0001	-134.001	901.457	52.3539	40084.2179	126290.6128	1492413.8184	11695	0.88804	623.466	0.53593	293.4427	0.50998	7340.106	0.56463	7002.3875	1556102.5	2469.4996	0.29671	5914.2399	0.46867	13170700	0.37209	236.384	80.3744	79.4377	127.5394	125.3478	27038.3516	107.9757	-0.97798	121.0153	1697910
010	2018-05-27t2321	1527481553.61	adult	54.0002	5.9997	-130.0013	879.5307	55.5199	40082.918	126341.5185	1543065.0908	10599.1	0.8084	558.893	0.25252	289.6683	0.23865	6443.228	0.45536	6115.5142	1359521.125	1940.4352	0.0068076	4628.1841	0.18263	11791000	-0.026583	166.566	85.9855	85.2972	130.4924	128.6357	27533.8926	111.3503	-1.0847	123.5156	1814040
010	2018-05-28t0321	1527495954.18	adult	58.0003	9.9999	-126.0012	942.0199	59.21	45879.7689	144611.1053	1872536.5327	7549.22	0.67152	531.962	0.60558	306.8827	0.32683	4930.3965	0.57183	4827.8574	1188225.5	1785.2708	0.49941	3870.7258	0.49223	12818700	0.34545	196.193	97.6301	96.7559	145.0764	142.9426	34963.4219	125.3104	-0.8255	138.1603	2352590
010	2018-05-28t0721	1527510353.98	adult	62.0003	13.9998	-122.0012	1011.5723	63.1428	53516.1381	168586.5666	2369365.4497	2871.84	-0.49639	460.092	0.23245	314.5365	0.49122	2370.6509	-0.2523	2359.2808	666152.875	1241.6795	0.074746	2124.8647	-0.13776	12900000	0.42501	221.02	100.812	99.8423	151.1119	149.0906	42462.4492	130.2754	-0.52382	143.5086	2826560
010	2018-05-28t1147	1527526264.69	adult	66.4199	18.4195	-117.5816	963.129	55.805	45310.4009	142724.4564	1791383.8562	4804.52	0.10876	459.524	0.26111	314.6515	0.48721	3052	0.063433	2921.022	729428	1354.511	0.25806	2474.5358	0.069036	10941700	-0.14087	228.379	101.102	99.8421	162.1601	156.2852	38756.2578	129.9838	-0.59753	148.2853	2407330
010	2018-05-28t1547	1527540705.48	adult	70.4312	22.4308	-113.5702	1028.2709	73.9093	62387.4563	196671.204	3216433.2875	2632.56	-1.0387	362.125	-1.2388	255.7614	-0.35061	2043.9989	-1.0655	2000.5273	666343.625	986.5495	-1.0635	1784.4684	-1.0446	11788600	-0.042834	293.203	79.691	78.6242	131.8445	129.3538	42981.2891	108.3073	0.038146	122.896	2594260
010	2018-05-28t1948	1527555162.76	adult	74.4472	26.4467	-109.5543	931.7838	56.468	42582.311	134105.4253	1655144.7696	3235.4	-0.49239	438.716	-0.13053	321.6299	0.79675	2469.3555	-0.35535	2364.4993	553135.625	1109.044	-0.2784	2059.808	-0.32578	9824600	-0.53705	186.125	98.6376	97.7343	153.748	150.7788	34439.5508	131.1352	0.0072911	145.7847	2208890
010	2018-05-28t2349	1527569582.2	adult	78.4526	30.4521	-105.5489	941.5589	63.8466	49754.4789	156785.1222	2222280.2623	4122.87	0.095083	415.513	0.11796	320.908	0.64656	2278.8401	-0.084291	2053.1729	594777.25	990.1858	-0.0021916	1742.2765	-0.12974	10829900	-0.015015	205.971	105.548	104.5338	158.4188	155.9599	41347.3164	136.7396	-0.16569	150.6548	2751010
010	2018-05-29t0349	1527584004.17	adult	82.4587	34.4582	-101.5428	1012.3897	66.0121	51249.37	161523.7878	2222133.9376	3772.22	-0.40067	383.431	-0.61767	292.4854	-0.066624	2224.1611	-0.50245	2114.3591	598299.375	899.1338	-0.57639	1738.0383	-0.52628	10307400	-0.40771	273.6	103.549	102.8585	165.7949	159.1864	44598.8242	135.4454	0.91746	151.1307	2783600
010	2018-05-29t0749	1527598423.36	adult	86.464	38.4636	-97.5375	981.613	68.3731	50919.4914	160390.7129	2285486.9159	3124.86	-0.70463	356.034	-0.98999	270.1003	-0.56785	2085.9595	-0.7297	2030.4053	556951.1875	836.6781	-0.83356	1745.4867	-0.71412	9503620	-0.68526	221.257	94.4115	93.7103	143.1124	141.3832	38211.0078	122.9714	0.020049	136.3465	2520130
010	2018-05-29t1150	1527612843.77	adult	90.4697	42.4692	-93.5318	954.0952	65.4958	51208.5978	161411.9733	2302674.0183	3346.19	-0.84172	360.596	-1.1697	274.1652	0.034464	1988.9215	-0.99403	1939.0334	535019.875	841.8078	-1.0774	1750.3136	-0.96387	9676220	-0.66237	216.422	89.5039	88.6711	140.4301	137.7005	37775.7109	118.6628	0.74667	132.035	2401750
010	2018-05-29t1550	1527627252.54	adult	94.4721	46.4717	-89.5294	971.1493	73.5177	52096.0448	164250.573	2432302.7522	3789.17	-0.46371	354.975	-0.90281	277.301	-0.48082	2059.3071	-0.63384	1926.3151	564250.125	840.2919	-0.71946	1575.9592	-0.66957	9692950	-0.60571	176.842	101.807	100.8164	157.0618	155.9132	43034.9453	135.3918	1.3823	149.6219	2779950
010	2018-05-29t1928	1527640369.8	adult	98.1158	50.1153	-85.8857	950.3955	72.051	53429.9457	168363.6609	2583152.7897	2224.13	-0.74222	343.967	-0.82656	279.035	-0.5496	1492.1565	-0.68948	1417.0391	417803.8125	731.1968	-0.66813	1237.3115	-0.65951	9610770	-0.59103	190.336	101.131	99.4802	159.9495	158.3004	44785.8672	136.769	0.59086	152.2458	2825710
010	2018-05-29t2321	1527654354.7	adult	102.0005	54	-82.001	923.5265	69.7425	49977.0601	157504.5563	2316024.2311	3509.61	-0.47497	359.923	-0.80155	279.8206	-0.46448	2134.6804	-0.54278	2060.6571	559286.25	783.7119	-0.70686	1517.8339	-0.627	9420640	-0.6688	395.457	103.921	101.2146	247.1962	233.7896	64765.4023	140.7029	1.7522	167.6765	2720030
010	2018-05-30t0321	1527668756.31	adult	106.0009	58.0005	-78.0006	962.0608	71.756	54350.577	171303.8002	2596898.2054	2177.8	-0.58326	364.414	-0.3661	299.6897	0.05559	1634.7065	-0.41169	1602.1592	465891.375	730.0846	-0.40879	1421.7726	-0.32931	10356300	-0.15703	335.244	113.587	112.5582	171.4873	168.4652	48873.8828	148.1892	0.84001	162.7707	3228020
010	2018-05-30t0721	1527683155.67	adult	110.0007	62.0003	-74.0007	966.3253	81.6559	62299.4189	196603.4813	3390269.4865	3351	-0.75115	326.248	-1.287	258.1962	-0.72705	1977.0645	-0.88444	1885.7752	644523	702.1257	-1.0731	1482.6362	-0.93288	10605000	-0.3798	216.069	88.4285	87.272	142.8214	140.0812	46559.7852	119.3852	0.22145	134.5228	2874460
010	2018-05-30t1121	1527697556.46	adult	114.001	66.0005	-70.0005	1031.5197	70.9135	56347.9257	177491.3341	2639257.4509	2126.57	-0.52348	354.049	-0.33929	294.6067	-0.042221	1563.0826	-0.3588	1522.6101	461109.375	732.5204	-0.29518	1337.0328	-0.28735	10444400	-0.006744	311.648	115.861	115.1173	172.8845	169.7521	51000.9219	149.3336	0.68376	164.2436	3417910
010	2018-05-30t1521	1527711956.36	adult	118.0009	70.0005	-66.0006	929.9232	84.7382	59569.9836	187912.0518	3312285.362	2487.99	-0.094675	356.611	0.047532	303.2694	0.26772	1641.5677	-0.012923	1578.1537	510527.5625	691.4999	-0.041453	1381.7165	0.055612	11079200	0.43435	362.135	109.9	106.1892	239.3334	236.566	74432.6797	159.8713	0.40013	206.5489	3414360
010	2018-05-30t1921	1527726356.32	adult	122.0009	74.0005	-62.0006	911.8065	81.6531	51646.6563	162932.9945	2583838.6875	1648.84	-0.84932	342.107	-0.73106	273.1707	-0.73678	1375.4282	-0.65145	1357.7462	372741.0625	748.3104	-0.53631	1253.3547	-0.55567	9238610	-0.64069	193.917	112.998	112.3679	169.4619	167.3172	45924.168	146.6628	1.2301	161.9972	3051520
010	2018-05-30t2321	1527740757.94	adult	126.0014	78.0009	-58.0001	901.6762	82.4895	53570.6613	169045.6184	2783978.3786	1918.46	-0.54015	352.512	-0.25205	297.9955	0.091446	1485.5485	-0.32998	1457.2577	415953.5625	720.0138	-0.22525	1320.1947	-0.22229	9863620	-0.052466	250.87	120.768	120.2831	199.3673	195.3451	55822.8516	161.442	1.3191	185.6952	3379220
010	2018-05-31t0321	1527755156.76	adult	130.001	82.0006	-54.0004	999.5827	72.8692	53549.8208	168683.2833	2515948.3135	2041.87	-0.35518	353.169	-0.047835	295.6276	0.10086	1548.9061	-0.13837	1525.859	435242.625	684.5074	-0.11421	1330.8092	-0.054442	9902850	0.1528	325.1	124.525	123.5584	202.0995	199.1305	56789.957	169.0971	1.2568	190.1098	3491690
010	2018-05-31t0721	1527769556.74	adult	134.001	86.0006	-50.0004	977.8421	79.1352	60127.8374	189565.2167	3201320.7274	1996.59	-0.35158	354.612	0.017991	303.0526	0.2725	1493.7255	-0.1396	1452.8283	469029.8125	665.2023	-0.10841	1321.0809	-0.013872	11123100	0.45084	307.289	120.652	119.7795	194.0943	187.6256	60945.5938	159.859	0.49281	178.7024	3784480
010	2018-05-31t1121	1527783959.48	adult	138.0018	90.0014	-45.9997	885.4703	70.404	48490.2301	152824.9292	2304591.4523	2290.08	-0.24624	370.064	0.2106	313.4718	0.46371	1686.7802	0.010638	1646.6302	428442.1562	736.8843	0.075606	1429.7948	0.10631	9389260	-0.01721	271.426	137.038	136.7069	218.5877	215.8421	55521.2773	187.234	1.3651	207.6424	3476930
010	2018-05-31t1521	1527798371.8	adult	142.0052	94.0048	-41.9963	983.2885	80.6346	57242.2947	180388.8804	2955779.6865	1573.86	-0.58721	327.798	-0.34625	284.0347	-0.19705	1267.0032	-0.35472	1243.4137	380100.9375	611.9945	-0.2753	1132.7671	-0.24246	9805420	0.1133	292.452	112.724	108.5556	209.8772	207.9291	62963.1719	171.1099	1.4273	197.037	3371900
010	2018-05-31t1922	1527812765.04	adult	146.0033	98.0029	-37.9981	741.9287	70.259	44800.585	141848.9068	2216445.2681	2107.19	-0.78716	377.405	0.13561	321.2042	0.30491	1425.6935	-0.6744	1370.5919	335037.9688	714.2627	-0.20051	1246.0458	-0.428	8833160	-0.48135	476.909	146.202	138.1386	383.6179	377.9665	90150.1953	223.6065	0.77815	344.3957	3421870
010	2018-05-31t2321	1527827156.72	adult	150.001	102.0006	-34.0005	775.1458	66.4773	43665.9721	137867.2674	2059906.1618	3166.13	0.13386	409.282	0.73366	350.0346	0.92042	1841.8407	0.013315	1776.8846	421781.5312	767.5152	0.099872	1459.1409	0.013239	9346360	-0.33673	341.126	157.639	153.5228	280.0364	275.7867	64128.3281	228.4663	0.99187	264.8481	3599840
010	2018-06-01t0321	1527841556.79	adult	154.0011	106.0006	-30.0004	830.489	65.2214	42399.0199	133685.0458	1864700.1671	2703.76	-0.26507	378.069	0.15257	322.6365	0.34577	1688.0635	-0.23445	1602.3401	376438.1562	712.2043	-0.20349	1358.8704	-0.19019	8396170	-0.60181	359.553	149.546	142.5678	289.5223	285.0494	64563.4688	227.1286	1.1084	269.1419	3321110
010	2018-06-01t0721	1527855956.6	adult	158.001	110.0006	-26.0005	691.1902	80.7014	39621.6356	125570.7702	1971314.2146	2157.31	-0.73911	388.975	0.35304	331.8219	0.53592	1655.0273	-0.29331	1604.7291	340935.625	766.8942	0.096341	1444.6667	-0.01716	7992280	-0.71817	338.31	150.381	142.1102	281.9453	276.4051	58080.7305	230.2728	1.1678	262.0073	3089890
010	2018-06-01t1121	1527870381.72	adult	162.008	114.0075	-21.9935	434.3951	72.3072	21547.6703	69168.8995	915743.6867	3052.34	0.029137	417.945	0.88808	335.4422	0.63672	1802.6678	-0.046136	1692.126	205504.1406	1010.5728	1.3906	1540.8907	0.17501	4728210	-1.6282	328.534	145.198	136.1916	279.3116	275.4145	31841.5273	231.2145	1.511	264.9192	1642630
010	2018-06-01t1521	1527884757.71	adult	166.0013	118.0009	-18.0002	372.6201	112.0547	25206.7051	83515.6016	1550399.5825	2152.45	-0.79126	383.834	0.25363	318.4139	0.22119	1658.6958	-0.3041	1615.8745	217289.1562	875.7579	0.77132	1454.1704	0.015724	5011340	-1.5771	319.879	146.356	136.209	280.3519	276.298	36726.1016	234.5303	0.83861	266.9803	1910820
010	2018-06-01t1921	1527899172.92	adult	170.0055	122.0051	-13.9959	570.6603	70.3275	32222.6052	102230.59	1528320.9235	3185.83	0.14824	399.291	0.5458	329.562	0.48628	1831.0625	-0.0048098	1747.4033	309449.5625	835.5076	0.48125	1420.3351	-0.067131	6736040	-1.0734	373.503	157.203	145.1143	295.9894	291.5349	50022.2031	245.4793	1.9343	279.4347	2652010
010	2018-06-01t2321	1527913558.47	adult	174.0015	126.0011	-10	564.3096	70.1684	30555.3821	96857.5349	1407117.6772	3302.77	0.27162	396.32	0.49172	327.9747	0.43359	1793.1914	-0.066659	1676.7599	288703.8125	821.4179	0.42116	1447.8046	-0.0068332	6342310	-1.193	413.019	161.123	147.8732	301.1611	296.3193	48486.9336	252.9917	1.9784	284.6121	2578450
010	2018-06-02t0321	1527927957.34	adult	178.0012	130.0008	-6.0003	468.2275	76.292	26683.5362	85373.2022	1287323.8844	3070.05	0.1935	397.977	0.56178	328.3694	0.41647	1832.2546	0.11206	1714.6099	256515.6562	851.8401	0.71455	1491.9486	0.19436	5554170	-1.4358	416.749	165.474	146.9772	338.6012	332.2382	47404.168	273.8612	1.8483	313.8941	2309360
010	2018-06-02t0721	1527942359.45	adult	182.0018	134.0014	-1.9997	439.971	79.4493	25985.756	82940.0435	1328965.248	3773.5	1.0251	382.382	0.25238	316.3846	0.15434	1861.4116	0.22784	1700.697	253151.9844	842.7264	0.68009	1449.4463	0.12929	5193510	-1.5356	448.933	168.785	149.2771	341.1278	335.4795	46393.3828	279.8896	1.8152	316.5929	2292440
010	2018-06-02t1121	1527956757.23	dead	186.0012	138.0007	1.9997	436.391	76.7093	25297.2039	80785.1087	1255589.2073	3296.99	0.47174	390.884	0.42215	326.9501	0.38064	1757.9723	-0.017241	1596.545	233810.3125	814.9982	0.48026	1353.2594	-0.14053	5178430	-1.5428	422.417	173.509	156.1059	340.5435	331.0235	45292.2891	279.7365	1.9422	314.6015	2298650
011	2018-05-25t1522	1527279972.38	egg	-1.9982	-57.9985	-214.003	153.5342	27.5413	2799.0587	8916.9311	47755.68	0		0		0						0		0		0		0	0	0				0		0	0
011	2018-05-25t1921	1527294359.2	larva	1.9982	-54.0022	-210.0067	164.7321	27.0235	2994.996	9520.7255	50575.383	0		0		0						0		0		0		0	0	0				0		0	0
011	2018-05-25t2321	1527308759.89	larva	5.9984	-50.002	-206.0065	164.737	28.2283	3128.5462	9955.673	55233.1512	0		0		0						0		0		0		0	0	0				0		0	0
011	2018-05-26t0321	1527323160.05	larva	9.9984	-46.002	-202.0064	164.8289	27.2808	3025.1034	9621.728	51612.1783	0		0		0						0		0		0		0	0	0				0		0	0
011	2018-05-26t0721	1527337560.48	larva	13.9985	-42.0018	-198.0063	164.7307	27.3166	3060.0684	9735.6339	52672.7262	0		0		0						0		0		0		0	0	0				0		0	0
011	2018-05-26t1121	1527351960.63	larva	17.9986	-38.0018	-194.0063	164.8301	28.1832	3121.8316	9939.8282	55046.0505	0		0		0						0		0		0		0	0	0				0		0	0
011	2018-05-26t1521	1527366360.41	larva	21.9985	-34.0019	-190.0063	355.4257	39.5148	11183.6351	35367.2782	301829.7808	391.72	-1.5424	295.554	-0.98679	295.1196	-0.080421	370.0704	-1.4569	367.8077	22204.2227	342.2838	-1.2552	361.3823	-1.3992	1763570	-1.9774	171.619	97.9196	97.5302	139.1225	137.134	8347.3525	122.9617	-2.1632	133.302	584286
011	2018-05-26t1921	1527380762.23	larva	25.999	-30.0014	-186.0058	369.0401	38.7693	10940.5121	34594.8498	277892.6912	392.291	-1.5497	294.433	-1.01	293.6918	-0.11845	367.4379	-1.469	364.2781	21678.834	340.1475	-1.2726	358.2272	-1.4134	1723320	-1.9954	146.811	90.9146	90.637	133.2897	131.5543	7864.0908	115.8026	-2.536	126.9268	532123
011	2018-05-26t2321	1527395166.85	larva	30.0003	-26.0001	-182.0046	483.9845	45.6891	17395.6347	54926.5333	534824.7389	421.22	-1.1921	301.441	-0.63996	300.7808	0.20687	389.6152	-1.0671	387.1457	36234.2109	355.2381	-0.83307	377.8899	-0.98873	2777480	-1.4136	176.519	96.6392	95.9653	144.1355	141.7933	13404.6016	123.8868	-1.3072	135.7893	890433
011	2018-05-27t0321	1527409567.55	larva	34.0005	-21.9999	-178.0044	597.3405	40.5624	18469.9705	58178.1441	492927.4245	503.528	-1.0873	288.378	-0.8028	287.4018	-0.12545	421.7448	-0.94563	414.7821	41752.7383	348.7667	-0.80739	392.4648	-0.87025	2842250	-1.5921	184.505	90.0875	89.6902	136.5209	133.2996	13515.5723	116.9244	-1.4993	129.2054	887902
011	2018-05-27t0721	1527423967.95	larva	38.0006	-17.9998	-174.0043	722.4309	42.2566	23432.0981	73979.2955	657382.1829	581.736	-1.0559	278	-0.92661	270.7832	-0.56262	484.1293	-0.90458	479.2516	60516.1602	358.214	-0.79932	448.9644	-0.82533	3471940	-1.4856	292.483	88.5986	87.4598	141.7766	138.7582	17722.0781	119.6182	-1.3582	133.8632	1106510
011	2018-05-27t1121	1527438367.88	larva	42.0006	-13.9998	-170.0043	739.074	45.8759	26467.0899	83370.845	803000.3985	4032.46	0.77662	444.764	1.2845	304.5902	0.20493	3245.1694	1.5467	3169.0847	457568.875	1456.5064	2.2096	2847.9109	1.8879	6241380	-0.79637	175.853	92.8109	92.3274	141.1629	139.7347	19903.9766	121.0428	-1.9537	134.3396	1302420
011	2018-05-27t1521	1527452767.36	larva	46.0004	-9.9999	-166.0044	791.0691	50.5068	31994.9296	100742.5281	1112293.1909	13661.9	1.8807	840.067	2.5323	309.8239	0.61461	10537.6436	2.1342	10281.0332	1780861.75	4639.8199	2.9422	9022.1118	2.2111	14192100	0.70728	238.762	95.2844	94.7159	144.629	142.2441	24442.3027	122.6279	-0.55354	136.6877	1609730
011	2018-05-27t1921	1527467168.19	larva	50.0007	-5.9997	-162.0042	828.2003	58.7551	41521.2051	131079.5296	1720535.2693	10004.5	0.803	711.518	1.3854	272.2279	-0.45976	8166.0039	1.1062	8063.3521	1780188.875	3542.5261	1.5493	7190.127	1.2237	15509700	1.0768	199.265	89.5918	88.547	140.577	138.1141	30645.7891	119.8395	-0.32107	134.0003	1952920
011	2018-05-27t2321	1527481566.84	larva	54.0003	-2.0001	-158.0046	985.088	62.6295	49786.6331	156817.7344	2122617.6894	6041.14	-0.007602	598.511	0.71877	287.7432	-0.035597	4849.6025	0.17937	4787.3015	1270595.875	2442.7554	0.69064	4275.1579	0.26834	15625300	1.1184	370.126	90.6919	89.2907	145.906	141.5078	38227.3672	122.6527	-0.23006	137.0207	2367690
011	2018-05-28t0321	1527495967.42	adult	58.0005	2.0001	-154.0044	1053.7418	63.6647	53576.187	168737.7049	2298481.1466	7009.8	0.45622	573.739	0.84207	313.4946	0.57663	4733.7314	0.41822	4509.8955	1330178.5	2021.8302	0.65916	3738.9178	0.35157	16106600	1.2939	231.078	96.6042	95.3255	151.8899	149.1339	42681.0508	128.7117	-0.18299	143.5665	2711970
011	2018-05-28t0721	1527510367.17	adult	62.0004	6	-150.0045	1062.7182	65.4667	57837.0993	182281.5478	2621673.3388	6284.81	0.36354	527.113	0.60482	316.964	0.62314	3954.0647	0.24143	3688.7769	1198081.625	1581.2162	0.3087	3109.2908	0.18678	15952600	1.2763	426.119	98.8921	97.6888	155.9576	152.1757	47255.1562	131.918	-0.019587	146.2906	2992870
011	2018-05-28t1147	1527526278.19	adult	66.4201	10.4197	-145.5847	1085.5656	65.3841	59816.8755	188397.0135	2773431.5486	4369.92	-0.22237	499.483	0.28692	320.6599	0.80053	2801.8101	-0.26886	2672.5815	879768.375	1389.3464	-0.017199	2368.3253	-0.22923	15643300	1.1593	197.214	98.3181	97.3141	150.6612	148.0459	47307.625	129.1954	-0.12584	143.2572	3079230
011	2018-05-28t1547	1527540718.87	adult	70.4314	14.431	-141.5734	1053.5954	65.4692	57115.2882	179950.7183	2586563.7479	3927.61	-0.30896	455.281	-0.0035916	308.786	0.39544	2708.2625	-0.26766	2604.7468	809770.5	1147.9828	-0.23531	2232.006	-0.25031	13612900	0.57495	270.036	97.6458	96.4167	150.6159	148.5691	45034.1484	128.8078	-0.31016	143.2091	2919610
011	2018-05-28t1948	1527555176.18	adult	74.4473	18.447	-137.5575	1074.4443	73.8761	61018.1754	192353.5748	2955855.5023	4176.34	-0.19476	411.097	-0.28387	285.9313	-0.34171	2550.6929	-0.27242	2407.2178	813671	1003.147	-0.33796	1935.5929	-0.32761	13111500	0.44599	370.874	96.7489	95.5303	152.3074	148.519	48586.0469	126.9377	-0.7242	142.556	3085710
011	2018-05-28t2349	1527569595.43	adult	78.4527	22.4523	-133.5522	1124.5556	74.5105	66474.4793	209441.2616	3343257.9849	2906.45	-0.42777	383.925	-0.32066	286.628	-0.33654	1936.1584	-0.36751	1871.797	673783.125	853.2965	-0.34666	1569.8973	-0.34797	13336000	0.60308	265.958	99.6192	97.9897	178.9238	170.7213	62265.5	133.5544	-0.30229	155.7724	3460370
011	2018-05-29t0349	1527584017.59	adult	82.4588	26.4585	-129.546	1008.1726	71.0432	60297.1671	190143.908	3008470.0255	3752.85	0.13343	384.849	0.0093703	290.5444	-0.13097	2002.7494	-0.077717	1719.7526	632868.8125	843.6808	-0.067106	1484.4423	-0.15279	12124300	0.48369	294.063	104.552	102.9242	183.4881	171.8753	57982.2344	138.7318	-0.13804	158.7213	3293800
011	2018-05-29t0749	1527598436.8	adult	86.4642	30.4638	-125.5407	1055.4561	74.2747	62712.3507	197605.4319	3178259.7976	3577.94	-0.21471	354.21	-0.58032	268.2851	-0.86792	1899.1794	-0.38377	1661.791	622930.875	727.3919	-0.52072	1345.7648	-0.46875	11592600	0.09167	286.502	99.5826	97.7518	193.164	188.4985	63357.7773	131.559	-0.508	159.2824	3259140
011	2018-05-29t1150	1527612857.24	adult	90.4698	34.4695	-121.535	595.2836	75.1657	35525.9617	113066.5547	1754875.7752	3214.66	0.2977	405.135	0.67067	294.7437	0.039631	2210.9524	0.48329	2049.7384	411237.1562	1089.9081	0.94025	1806.3052	0.51745	7526600	-0.37358	228.831	107.947	106.818	163.2096	160.755	30356.9883	141.1095	-0.57637	155.9294	2005430
011	2018-05-29t1550	1527627266.01	adult	94.4723	38.4719	-117.5326	1159.4804	74.0727	70048.6421	220596.8638	3614989.7039	2612.1	-0.53069	342.689	-0.69426	272.1895	-0.75834	1638.9344	-0.51145	1548.3081	599850	736.3457	-0.52109	1294.9695	-0.50717	12535200	0.35827	312.741	101.28	100.2097	154.9726	152.6247	56719.9766	133.0427	-0.33302	147.2116	3704710
011	2018-05-29t1928	1527640383.3	adult	98.116	42.1156	-113.8889	992.2039	72.3525	58196.2842	183390.7809	2950288.8128	2611.32	-0.29194	364.123	-0.17473	276.9756	-0.48141	1798.9066	-0.17666	1738.7065	548666.5	821.2984	-0.085934	1505.4464	-0.12202	11070800	0.22298	422.994	109.877	108.2408	190.0461	177.7131	57964.0547	146.0427	0.35194	165.4923	3340710
011	2018-05-29t2321	1527654368.22	adult	102.0007	46.0003	-110.0042	997.0362	75.1929	60225.1012	189883.6094	3070726.7782	2845.53	-0.14218	353.315	-0.21542	279.6841	-0.37407	1667.499	-0.19996	1532.2286	525262.1875	731.7984	-0.17905	1288.9966	-0.22372	11112500	0.29486	355.678	106.268	104.7727	167.8186	164.1081	52862.8594	141.7955	0.00076433	158.0358	3342350
011	2018-05-30t0321	1527668769.81	adult	106.0011	50.0007	-106.0037	1071.6767	71.6615	63285.3	199656.5095	3140676.9755	2453.35	-0.13861	369.366	0.15933	299.6443	0.20163	1667.9845	-0.028406	1610.543	552102.875	725.4597	-0.0076144	1401.9726	0.032742	12224500	0.69482	344.694	112.583	111.0601	180.5106	173.7419	59749.0156	149.1317	0.14812	165.2061	3726040
011	2018-05-30t0721	1527683169.3	adult	110.001	54.0006	-102.0039	1038.8881	75.5793	62904.7607	198256.8876	3235697.6845	2214.37	-0.32954	354.471	-0.10501	289.2631	-0.080291	1583.3126	-0.1747	1535.4583	520909.8438	728.4179	-0.095179	1319.1898	-0.12588	11643300	0.50587	203.165	107.67	106.2298	168.9171	166.3911	55573.7422	144.5834	0.070632	160.4682	3536640
011	2018-05-30t1121	1527697569.86	adult	114.0011	58.0008	-98.0037	981.6671	72.9397	57158.5679	180088.2023	2875479.2018	3200.68	0.28635	388.131	0.44375	316.8484	0.60852	1777.1857	0.10242	1667.6068	531378.5	774.5856	0.15689	1421.074	0.097449	11590700	0.54624	425.386	117.599	115.9659	186.7063	182.896	55825.1992	156.482	0.22313	174.2957	3511850
011	2018-05-30t1521	1527711969.86	adult	118.0011	62.0008	-94.0037	1055.7599	72.8206	62188.5488	195895.1347	3135752.8141	2124.08	-0.36846	359.137	0.041744	302.6387	0.16244	1426.8219	-0.25817	1371.4161	463717.125	703.7045	-0.024779	1201.5981	-0.18526	11672000	0.48457	401.015	121.719	119.1471	235.0029	208.365	76375.9375	161.1154	0.0026877	186.2528	3955880
011	2018-05-30t1921	1527726369.73	adult	122.0011	66.0007	-90.0038	1040.4398	71.4665	61451.6	193740.4145	3042169.7785	3258.19	0.31678	362.628	0.12297	300.9727	0.20867	1622.6758	-0.028962	1487.1871	520878.9375	700.6015	-0.019641	1215.3071	-0.11877	11640700	0.55839	442.544	115.577	113.585	197.9121	189.6292	63529.793	154.6396	0.14224	176.9885	3710140
011	2018-05-30t2321	1527740771.52	adult	126.0016	70.0012	-86.0033	1110.3461	74.2091	63922.6979	201379.1648	3151081.7205	3531.44	0.4721	359.456	0.082626	298.6694	0.13636	1760.2694	0.090461	1629.0007	589690.25	683.9166	-0.05846	1286.3651	-0.045587	12020900	0.63097	442.129	119.013	117.8599	185.9948	182.2557	62308.2422	156.1985	0.12502	174.4397	3980020
011	2018-05-31t0321	1527755170.32	adult	130.0013	74.0009	-82.0036	959.4665	73.3058	57118.4055	180038.1354	2944235.8734	2150.99	-0.40532	351.353	-0.11348	290.1521	-0.19572	1480.3545	-0.25043	1432.248	442626	708.372	-0.032462	1210.171	-0.21722	10481900	0.15398	385.53	122.686	119.6065	242.8955	229.7668	72625.7578	168.1165	0.11115	205.4118	3660090
011	2018-05-31t0721	1527769570.43	adult	134.0013	78.0009	-78.0036	1027.3695	75.7359	62097.8385	195698.7246	3201467.023	3170.88	0.23286	358.278	-0.018354	300.9069	0.060334	1720.7123	-0.0043313	1610.2325	559231.5	693.616	-0.089136	1316.0949	-0.083388	11617900	0.41669	257.197	123.157	121.8877	197.0728	193.7674	64048.6641	165.0397	-0.109	185.4881	3993610
011	2018-05-31t1121	1527783973.2	adult	138.0021	82.0017	-74.0028	1031.2854	78.1031	62669.3809	197508.1639	3259251.2735	3175	0.25395	354.88	-0.035879	299.6966	0.068292	1496.7029	-0.20635	1386.2445	490918.5312	690.3762	-0.074244	1202.3296	-0.20129	11616600	0.45324	246.721	122.053	121.123	195.2062	191.2603	64027.6289	162.327	-0.033273	182.5759	3995280
011	2018-05-31t1521	1527798385.85	adult	142.0056	86.0052	-69.9993	1083.0351	75.8708	64894.9744	204400.9958	3353703.119	2286.13	-0.29662	336.907	-0.30907	286.5931	-0.26645	1361.0389	-0.35094	1276.6814	461392.1875	661.5661	-0.1669	1093.7167	-0.34854	11416800	0.4002	355.87	117.552	114.9719	204.4276	198.4812	69300.9609	162.7104	-0.043923	187.3127	3983480
011	2018-05-31t1922	1527812778.93	adult	146.0036	90.0033	-66.0012	1051.8365	73.3897	63407.3634	199772.2975	3274545.2092	3016.67	0.098487	337.904	-0.3876	288.2486	-0.28673	1376.4368	-0.43851	1252.2278	456977	643.7279	-0.308	1110.3018	-0.43014	11186000	0.26779	380.525	125.891	123.5304	217.2348	206.4361	72121.9375	168.0513	-0.22323	194.1902	4167510
011	2018-05-31t2321	1527827170.27	adult	150.0012	94.0009	-62.0036	702.6427	104.0222	54709.1829	173872.4127	3661996.4119	1994.94	-0.53766	328.48	-0.49637	265.7831	-0.81493	1280.6201	-0.49771	1222.5557	364976.75	706.4096	-0.05344	1074.7041	-0.43467	9343950	-0.1528	294.683	121.563	118.5771	224.1635	219.5873	63886.5938	169.0997	0.027677	203.4478	3457990
011	2018-06-01t0321	1527841570.46	adult	154.0013	98.0009	-58.0036	960.2292	73.4143	55599.5576	175224.4153	2775666.4551	2013.18	-0.72665	347.383	-0.3402	294.5911	-0.21188	1371.6201	-0.60324	1311.9993	399141.4375	680.16	-0.283	1142.5231	-0.51957	10086300	-0.10113	348.733	134.643	131.5345	234.2225	228.732	68158.7344	188.4617	-0.033505	218.0828	3909350
011	2018-06-01t0721	1527855970.34	adult	158.0013	102.0009	-54.0036	940.7491	71.8036	56884.6614	179403.7566	2908918.6487	2617.14	-0.33788	354.69	-0.27981	305.3554	-0.025631	1345.8143	-0.78239	1241.5251	401052.6875	652.6234	-0.52871	1086.9475	-0.73812	10537800	0.0023943	286.786	136.047	132.7101	239.9125	237.1096	71493.9375	191.3431	-0.74309	223.8549	4041950
011	2018-06-01t1121	1527870395.99	adult	162.0084	106.008	-49.9965	941.9582	76.7542	58590.01	184774.3864	3113823.8063	2697.22	-0.22864	344.451	-0.39983	303.54	-0.019709	1275.5597	-0.75237	1152.8568	390321.25	638.9983	-0.48449	992.5131	-0.80067	10532300	0.016919	396.429	126.462	123.5216	237.9205	230.4275	72803.6719	180.0004	-0.5887	215.102	3866810
011	2018-06-01t1521	1527884771.37	adult	166.0015	110.0012	-46.0033	955.7993	75.5507	57690.5604	181870.8205	2993958.3116	2890.43	-0.10636	340.346	-0.56797	293.4594	-0.29555	1303.3099	-0.89439	1159.9194	393599.5938	658.0683	-0.52967	999.6708	-0.95395	10257400	-0.079579	468.692	127.945	122.0403	245.146	239.5728	74034.0859	195.5139	-0.75921	228.0188	3856000
011	2018-06-01t1921	1527899187.18	adult	170.0059	114.0056	-41.9989	918.7475	72.0091	55309.3682	174483.0493	2785432.2284	2146.7	-0.78562	356.262	-0.27436	308.6387	-0.0025794	1278.1069	-1.0433	1188.8538	369372.9062	666.9277	-0.5262	988.5462	-1.0909	10287800	-0.06361	548.535	139.168	132.1776	272.3444	266.3385	78707.5312	213.837	-1.0119	251.0825	4018760
011	2018-06-01t2321	1527913572.29	adult	174.0018	118.0014	-38.003	793.1645	77.7126	50070.8412	158167.1844	2697562.7423	1606.68	-1.2933	359.995	-0.20852	307.6004	-0.0064315	1225.6508	-1.0779	1199.3376	321120.5	701.4491	-0.29575	1053.3226	-0.87596	9407020	-0.32216	611.529	144.13	137.3644	341.3603	304.2895	89436.4062	221.4788	0.2821	268.4595	3766270
011	2018-06-02t0321	1527927971.07	adult	178.0015	122.0011	-34.0034	624.0565	84.512	40861.9396	129737.3815	2330718.4424	1484.04	-1.4755	372.858	0.044712	326.1499	0.37916	1090.7695	-1.3954	1059.656	233424.6875	683.635	-0.41683	937.5382	-1.1872	7951200	-0.74134	547.655	148.459	140.6849	283.9697	275.4836	60769.5156	229.4012	0.24961	263.7466	3165890
011	2018-06-02t0721	1527942373.22	adult	182.0021	126.0017	-30.0028	679.441	80.185	38891.3452	123926.3009	1891050.6693	2218.36	-0.73676	365.309	-0.10196	318.354	0.21146	1238.3409	-1.1215	1105.0624	252621.5469	669.6082	-0.50999	949.0443	-1.1742	7427450	-0.89352	617.083	154.792	144.0768	461.1813	459.1007	94080.9844	244.4188	0.80281	349.2414	3147230
011	2018-06-02t1121	1527956770.92	adult	186.0014	130.0011	-26.0034	800.583	79.055	50724.03	160207.7147	2764191.8695	1915.27	-0.92887	360.139	-0.25095	314.2768	0.013554	1169.4003	-1.2344	1109.7485	309891.0625	681.8917	-0.41345	989.9231	-1.0726	9530730	-0.25503	627.499	151.996	141.8535	387.771	356.4855	102759.3125	242.5919	-0.80349	299.6297	4022410
011	2018-06-02t1521	1527971171.7	adult	190.0016	134.0013	-22.0032	659.9464	79.5111	37301.9852	118859.0417	1820433.1889	2790.91	-0.05973	364.177	-0.11391	316.4984	0.1566	1492.9668	-0.5706	1255.7978	292621.5	653.5098	-0.61506	985.0522	-1.099	7108370	-0.9807	628.241	156.311	143.1995	466.9582	460.3722	91523.8047	255.3252	0.72019	366.0742	3051030
011	2018-06-02t1921	1527985572.08	adult	194.0017	138.0014	-18.0031	726.3095	78.5081	47041.4631	148833.9913	2623683.7644	1886.75	-1.0046	356.583	-0.28239	307.6477	-0.067334	1230.1487	-1.1101	1152.631	302616.5625	671.5396	-0.47864	1001.7084	-1.0431	8749110	-0.48274	650.903	157.96	147.9909	376.4109	341.9004	92597.0781	249.2201	-0.11729	301.544	3875700
011	2018-06-02t2321	1527999971.07	adult	198.0015	142.0011	-14.0034	758.7186	80.6758	47998.8953	151675.7169	2639899.5549	1933.9	-0.94498	355.335	-0.31087	304.7837	-0.13133	1245.5022	-1.0717	1189.1736	312621.0625	668.1076	-0.50247	1003.5183	-1.0371	8903640	-0.43699	591.77	159.656	148.8944	397.8596	365.6371	99862.7656	253.6758	0.018663	317.7558	4000490
011	2018-06-03t0321	1528014382.73	adult	202.0047	146.0043	-10.0001	749.4739	78.9875	47752.8054	150934.167	2637681.2828	1869.6	-1.0033	355.49	-0.32207	302.4073	-0.19969	1277.1945	-0.98671	1227.1613	319298.625	685.1166	-0.38482	1017.8543	-0.99286	8854560	-0.44935	621.557	162.077	151.0137	416.1303	389.2642	104032.5703	259.276	0.07398	333.5492	4037010
011	2018-06-03t0721	1528028782.56	adult	206.0047	150.0043	-6.0002	731.7869	82.8908	48264.6432	152708.918	2763267.3182	1967.8	-0.88234	357.479	-0.28692	300.524	-0.24511	1367.0164	-0.76907	1312.0313	344488.125	692.1335	-0.33663	1060.1634	-0.86784	8989170	-0.41048	623.76	164.643	153.6444	418.2062	396.2095	105387.9688	260.679	0.074912	334.0355	4140120
011	2018-06-03t1121	1528043181.4	adult	210.0043	154.004	-2.0005	728.416	81.0197	46836.2308	148104.7964	2611898.1354	2004.53	-0.75843	367.223	-0.31509	310.5708	-0.27498	1247.7516	-1.0202	1195.6143	305699.125	687.1242	-0.46705	1049.2515	-0.89171	8966470	-0.44024	637.404	170.023	159.4023	431.1291	416.1044	105626.625	267.7215	-0.78171	340.3892	4151450
011	2018-06-03t1521	1528057585.11	dead	214.0054	158.005	2.0005	719.1747	78.4651	44555.4573	140827.5132	2411415.4183	1561.92	-1.3214	378.461	0.053391	321.9279	0.088647	1151.4542	-1.2693	1117.7692	268288.8438	703.4567	-0.29038	1007.8568	-1.0157	8804510	-0.47673	620.594	178.27	165.6401	435.9582	414.0902	101578.25	288.0515	0.53889	358.6813	4147260
012	2018-05-25t1522	1527279985.3	egg	-1.9981	-70.4241	-218.0023	173.0378	26.9555	3172.7817	10075.6197	53814.6658	0		0		0						0		0		0		0	0	0				0		0	0
012	2018-05-25t1921	1527294371.9	larva	1.9981	-66.4278	-214.006	172.9229	27.1285	3203.6604	10174.7507	54802.0933	0		0		0						0		0		0		0	0	0				0		0	0
012	2018-05-25t2321	1527308772.55	larva	5.9983	-62.4276	-210.0058	170.2372	29.2117	3309.3227	10530.9637	60105.6937	0		0		0						0		0		0		0	0	0				0		0	0
012	2018-05-26t0321	1527323172.71	larva	9.9984	-58.4275	-206.0058	172.997	28.1493	3280.1124	10428.0519	57787.8502	0		0		0						0		0		0		0	0	0				0		0	0
012	2018-05-26t0721	1527337573.19	larva	13.9985	-54.4274	-202.0056	221.8621	22.5612	3659.4877	11559.364	53669.1966	410.693	-1.1412	313.913	-0.47186	313.6482	0.55017	385.9001	-1.0061	380.8095	8103.9009	358.3911	-0.77924	376.6888	-0.92321	633477	-1.9041	142.249	94.2856	93.9396	134.0003	133.9184	2814.0063	118.2685	-1.4422	128.6796	190268
012	2018-05-26t1121	1527351973.34	larva	17.9985	-50.4274	-198.0056	173.1296	27.905	3247.5971	10326.8051	56704.0477	0		0		0						0		0		0		0	0	0				0		0	0
012	2018-05-26t1521	1527366373.22	larva	21.9985	-46.4274	-194.0056	378.2406	36.207	11012.1789	34797.7958	272129.2697	420.799	-1.5544	295.534	-1.0098	294.5	-0.10642	376.6235	-1.4874	374.1329	22597.4121	346.4364	-1.2821	365.018	-1.4333	1744240	-2.0159	153.809	96.7594	96.3741	138.4885	137.2399	8309.3105	122.4952	-2.2697	133.2171	571074
012	2018-05-26t1921	1527380775.04	larva	25.999	-42.4269	-190.0051	353.3486	46.6022	11867.2886	37607.2392	351189.2835	453.224	-1.3037	341.965	-1.0821	341.7927	1.8104	423.2968	-1.2417	421.5434	27090.998	391.7025	-1.2322	415.2528	-1.197	2158140	-2.8426	162.41	101.824	101.3251	145.6057	142.7691	9318.7666	128.0346	0.76749	140.3107	642614
012	2018-05-26t2321	1527395180.17	larva	30.0004	-38.4255	-186.0037	533.0484	45.1175	19696.6862	62239.5753	609529.8569	443.713	-1.1248	302.65	-0.60256	301.5618	0.24643	389.6654	-1.0032	386.0829	40914.8672	356.0823	-0.78413	378.2127	-0.92171	3158150	-1.3375	153.856	92.938	92.3602	137.5974	136.5027	14447.7275	119.2966	-1.3906	131.805	969808
012	2018-05-27t0321	1527409580.85	larva	34.0006	-34.4253	-182.0035	606.2696	44.9856	21280.1507	67164.1673	625231.5029	1209.71	-1.162	334.845	-1.1795	322.9143	1.2792	899.5947	-1.1412	866.7675	101654.2031	400.851	-1.2706	770.4752	-1.1173	3783750	-2.3791	163.409	99.127	98.6311	144.7432	143.7612	16355.9834	126.198	0.80706	138.1369	1120140
012	2018-05-27t0721	1527423981.12	larva	38.0007	-30.4252	-178.0034	759.9016	49.8427	30885.3116	97454.0552	1033957.2166	4008.99	0.73673	404.35	0.66683	283.6168	-0.24943	3319.8818	1.4693	3264.8086	544460.625	1345.6974	1.5994	3026.919	1.8666	6597370	-0.59245	164.033	90.7799	89.8241	137.6546	136.2334	22575.3633	118.696	-1.681	131.8974	1481170
012	2018-05-27t1121	1527438381.15	larva	42.0007	-26.4252	-174.0034	693.6637	50.1618	25530.8345	80472.9831	801858.9463	13087.5	0.94674	910.619	2.046	284.0775	0.44077	11151.3252	1.3489	10814.4067	1516580.25	5641.3083	2.4297	10107.9873	1.5311	12325200	0.11712	261.858	84.8525	84.3552	132.8595	130.1438	18068.8984	111.5538	0.14555	124.6276	1148480
012	2018-05-27t1521	1527452780.65	larva	46.0006	-22.4253	-170.0036	848.3334	47.6239	33618.489	105859.1287	1116098.1479	15798.9	2.563	785.247	2.2927	306.7734	0.42663	11553.6826	2.6636	11391.2588	2056555.5	3927.0385	2.4821	9609.7059	2.6492	13955400	0.65069	435.09	94.9541	94.2664	143.5518	139.8253	25552.2266	122.3557	-0.88835	135.2739	1687520
012	2018-05-27t1921	1527467181.46	larva	50.0008	-18.4251	-166.0033	969.9857	59.7069	47165.5088	148694.8984	1892755.4112	16685	2.6868	617.735	1.0043	308.1313	0.51631	9548.998	1.8863	9386.6079	2368151.5	2128.7856	0.57285	6957.0845	1.4815	15297600	1.0359	173.918	96.9192	96.1088	146.4741	144.4774	36325.5859	126.3094	-0.12495	139.4003	2400110
012	2018-05-27t2321	1527481580.05	larva	54.0004	-14.4255	-162.0037	1003.0583	61.239	52018.1193	163891.8932	2262389.4449	11307.9	1.1278	563.081	0.41388	294.9965	0.26641	8420.7393	1.2243	8194.4971	2298861.75	1652.6906	-0.10227	6681.6848	1.0815	15350100	1.0323	228.416	90.8121	89.7624	142.6756	140.2362	38950.4297	120.655	-0.30964	134.8108	2475630
012	2018-05-28t0321	1527495980.76	larva	58.0006	-10.4253	-158.0035	1009.5445	66.9336	55174.6269	173854.0993	2523069.6288	10329.3	1.0167	531.723	0.28592	307.7522	0.6001	7504.1685	1.0618	7364.3892	2168704.75	1369.4724	-0.27553	5532.5497	0.77945	15355600	1.0422	451.601	92.9504	91.7738	145.3932	142.1171	42018.6367	123.2772	-0.24863	137.5417	2684320
012	2018-05-28t0721	1527510380.34	larva	62.0005	-6.4254	-154.0037	1066.2065	66.5626	60817.7796	191763.1063	2869731.2276	7626.89	0.291	465.788	-0.25695	279.7626	-0.22711	5594.8159	0.33785	5387.7471	1784746.25	1164.3031	-0.55206	4508.7014	0.27579	14820000	0.8754	233.756	89.7246	88.529	141.3279	138.7679	45083.6094	119.0869	-0.49791	132.9544	2854770
012	2018-05-28t1147	1527526291.48	larva	66.4202	-2.0057	-149.5839	1142.0598	68.2466	63636.7653	200395.8089	2994920.3522	6744.19	0.44585	460.816	0.045966	308.1563	0.37162	4642.8081	0.45331	4480.5713	1546055.125	1105.7939	-0.27587	3462.3463	0.29946	15343300	1.0849	188.666	101.096	100.0433	154.3895	153.2307	51411.6992	131.8503	0.084358	146.9791	3366100
012	2018-05-28t1547	1527540732.28	adult	70.4316	2.0057	-145.5726	1162.1068	70.8027	64032.6944	201638.036	3053729.2739	6742.7	0.52906	423.152	-0.1792	287.5228	-0.29582	4373.5498	0.4448	4110.2002	1465139.125	969.4739	-0.36934	3000.8082	0.17666	14174300	0.7628	339.601	98.3557	97.2208	151.0628	148.6101	50606.0508	128.8209	-0.50504	143.4521	3294620
012	2018-05-28t1948	1527555189.53	adult	74.4475	6.0216	-141.5567	1205.6999	70.9199	68488.0915	215612.0629	3335617.189	5703.49	0.29308	404.229	-0.28455	281.7799	-0.48043	4012.3171	0.36914	3924.3268	1436409.5	874.6541	-0.44182	3189.4387	0.33049	14467000	0.86762	201.673	97.864	96.6282	153.151	150.6607	54828.0703	129.9192	-0.4754	144.8067	3502450
012	2018-05-28t2349	1527569608.73	adult	78.4528	10.0269	-137.5513	1108.2209	71.3684	64436.7589	202919.624	3194997.3073	5157.6	0.1697	415.941	-0.15499	289.6254	-0.24845	3934.7258	0.38218	3897.0442	1326002.625	922.1569	-0.35304	3066.9059	0.31515	13998900	0.74311	380.32	97.1288	95.8315	152.8044	150.0542	51495.0742	128.5438	-0.69753	144.4261	3268970
012	2018-05-29t0349	1527584030.96	adult	82.459	14.0331	-133.5452	1156.4327	69.9809	66168.0827	208388.3263	3211510.3428	5074.61	0.060255	400.46	-0.36284	287.8834	-0.28383	3693.9382	0.1766	3651.5555	1278102.625	796.4112	-0.57697	2963.5692	0.15547	13847100	0.6651	195.484	94.3147	93.26	149.2809	146.9003	51651.1797	126.2864	-0.82081	141.0084	3261220
012	2018-05-29t0749	1527598450.16	adult	86.4643	18.0384	-129.5398	1136.781	74.6306	67381.7474	212335.7542	3350664.909	4944.86	0.17726	391.285	-0.29443	285.8985	-0.36105	3516.771	0.29357	3452.0521	1237903.375	797.2914	-0.45652	2540.6562	0.13171	13772800	0.7101	383.322	94.1935	92.2886	155.103	152.6216	54596.2695	130.2635	-0.59902	146.6534	3315520
012	2018-05-29t1150	1527612870.65	adult	90.47	22.0441	-125.5341	1067.6148	72.3234	64582.7195	203635.3417	3251788.3927	4609.26	0.16523	378.472	-0.31783	287.3464	-0.30913	3249.7278	0.28563	3153.944	1098408	729.497	-0.47678	2451.4942	0.18899	12756400	0.46589	222.964	105.749	104.1936	163.5578	160.8548	55282.5312	140.6006	0.31271	156.0948	3564250
012	2018-05-29t1550	1527627279.36	adult	94.4724	26.0465	-121.5317	1114.7648	71.0758	65233.1432	205432.6565	3250673.5868	4187.29	0.03145	374.942	-0.34514	287.1719	-0.31343	2891.8616	0.12366	2785.9109	986124.8125	730.6073	-0.47156	2288.7829	0.10252	12781000	0.4759	368.428	104.419	102.8293	164.5172	161.2177	56100.3516	139.7771	0.22512	155.2405	3559440
012	2018-05-29t1928	1527640396.72	adult	98.1161	29.6902	-117.888	1084.0111	74.0537	65631.2012	206883.5125	3323155.9162	4139.61	-0.27065	347.205	-0.85087	267.1476	-0.89901	2763.4763	-0.26894	2719.6052	947872.375	709.1224	-0.74075	2025.4497	-0.36227	11895900	0.065689	295.921	104.065	102.2013	165.5565	162.89	56785.8828	140.3582	1.3859	157.6542	3565460
012	2018-05-29t2321	1527654381.61	adult	102.0008	33.5749	-114.0033	1162.3282	73.4526	67367.3925	212221.5378	3314481.6962	3759.59	-0.31024	349.2	-0.77476	273.4614	-0.72428	2563.439	-0.26733	2491.8628	904893.9375	703.3741	-0.69076	1981.6759	-0.30612	12296000	0.20521	348.204	101.557	99.5319	166.8753	163.397	58906.9805	137.9738	0.6903	155.9203	3576040
012	2018-05-30t0321	1527668783.25	adult	106.0013	37.5754	-110.0029	1129.8514	70.1329	66167.4941	208529.8884	3241206.2196	4313.77	0.39647	364.724	-0.15065	291.3158	-0.093556	2778.3164	0.40739	2639.8545	961297.5	675.6404	-0.31973	2117.5869	0.32292	12613600	0.6403	242.221	112.389	110.8002	178.9798	174.9212	61927	149.3919	0.55598	167.5203	3886870
012	2018-05-30t0721	1527683182.74	adult	110.0011	41.5752	-106.003	1157.5051	74.618	70360.6817	221631.5483	3624892.5725	3574.67	0.4256	350.373	-0.048882	283.8184	-0.19942	2447.1252	0.58264	2347.5447	900542.125	681.9109	-0.089065	1872.5861	0.48794	12875100	0.84333	297.159	112.452	110.5439	184.606	179.9721	67935.0156	151.6738	0.23171	172.004	4132260
012	2018-05-30t1121	1527697583.33	adult	114.0013	45.5754	-102.0028	1098.6324	77.5809	70551.9807	222339.7984	3839991.5024	3925.61	0.58338	351.876	-0.038288	275.5969	-0.40412	2448.3977	0.56551	2346.1283	901010.3125	709.6313	-0.038128	1941.4002	0.53477	12946200	0.85832	448.573	108.123	105.3239	190.815	184.3823	70219.9219	151.0977	0.23869	173.8371	3978070
012	2018-05-30t1521	1527711983.27	adult	118.0013	49.5754	-98.0028	1077.0679	78.1835	71470.2918	225382.4864	3966311.5297	3652.59	0.36088	340.554	-0.21749	265.8647	-0.66354	2313.4695	0.36519	2192.6677	862924.125	735.7445	-0.043816	1891.9689	0.38926	12681900	0.77526	233.556	109.085	106.6555	185.3658	181.1883	69141.4609	149.6398	0.29724	172.1754	4062200
012	2018-05-30t1921	1527726383.01	adult	122.0012	53.5753	-94.0029	1223.1932	79.1801	78784.7607	248148.0146	4302677.5477	3747.93	0.45762	355.004	-0.024852	286.5651	-0.12788	2387.0237	0.47476	2290.3708	981066.75	708.1535	-0.064111	1904.5423	0.45683	14581100	1.226	476.969	112.534	110.0036	196.7858	190.8772	80878.9453	155.518	0.53939	179.1044	4622090
012	2018-05-30t2321	1527740784.97	adult	126.0018	57.5759	-90.0024	1242.2974	84.178	83301.1755	262372.4001	4793039.4919	2961.2	-0.13905	328.993	-0.50647	261.6845	-0.87481	2072.3201	-0.0026949	2001.6024	899386.875	695.5982	-0.28502	1732.8059	0.052873	14272400	1.0717	379.037	102.92	100.1139	187.306	182.8663	81290.7812	145.3479	0.28273	171.4284	4464870
012	2018-05-31t0321	1527755183.8	adult	130.0014	61.5755	-86.0027	1108.0741	81.7672	74263.2467	234106.477	4204296.7103	3361.9	0.32799	351.283	-0.03439	278.4876	-0.3352	2300.1873	0.47968	2151.0337	890172.4375	771.4572	0.1085	1905.4399	0.53012	13593300	1.0043	272.024	106.439	103.2514	193.8613	188.9408	75024.3203	150.8444	0.1651	178.1897	4118760
012	2018-05-31t0721	1527769584.04	adult	134.0015	65.5756	-82.0026	1150.068	82.4475	76693.7095	241742.7009	4313063.5637	3872.94	0.67757	338.861	-0.23853	270.3704	-0.64126	2332.0874	0.62927	2204.0261	932834.9375	707.7717	-0.0089325	1876.2652	0.6486	13545000	0.93041	327.426	115.309	112.2426	208.4993	202.7796	83399.7266	160.4541	0.026594	190.0309	4609120
012	2018-05-31t1121	1527783986.79	adult	138.0023	69.5764	-78.0019	1237.6859	80.4553	78806.3718	248172.876	4347176.0433	3271.21	0.3258	333.521	-0.29501	270.079	-0.63217	2112.053	0.4136	2013.7284	870165.875	694.4639	-0.040595	1770.157	0.5106	13712700	0.98082	397.688	113.762	110.2388	212.2982	205.6836	87466.875	160.3786	0.10402	190.5502	4677330
012	2018-05-31t1521	1527798399.67	adult	142.0059	73.5799	-73.9983	1154.2513	83.3416	78840.9151	248490.5374	4538923.0006	3297.98	0.33484	341.478	-0.14147	281.9668	-0.26732	2058.0166	0.33618	1966.255	845844.8125	697.0163	-0.029725	1701.2661	0.38582	14023200	1.0916	348.644	112.602	109.699	208.4302	201.253	85664.7969	158.9411	0.37344	186.9995	4624110
012	2018-05-31t1922	1527812792.69	adult	146.0039	77.578	-70.0002	1208.9891	82.6073	78155.1454	246193.2301	4348186.4068	2702.62	-0.084235	324.524	-0.5675	271.4908	-0.67775	1893.7242	0.17529	1829.2054	772639.5	659.0123	-0.22277	1600.4595	0.30974	13227600	0.79848	282.322	117.079	113.7266	205.9315	202.2046	84020.0625	166.3433	-0.1456	192.5753	4772140
012	2018-05-31t2321	1527827183.8	adult	150.0014	81.5755	-66.0027	1197.2558	80.8603	79505.0509	250549.6265	4457416.8269	2436.66	-0.23836	324.238	-0.54735	276.8983	-0.53473	1765.0717	0.043583	1699.74	732504.75	643.9531	-0.25562	1478.8743	0.14258	13428300	0.85792	312.849	117.893	114.4154	222.1161	215.5055	92178.1719	166.3008	-0.047763	197.2734	4882530
012	2018-06-01t0321	1527841583.99	adult	154.0015	85.5756	-62.0026	1087.4947	81.378	74344.1194	234442.3388	4251455.8043	2643.23	-0.17925	320.81	-0.69237	274.5231	-0.62503	1727.7893	-0.050711	1627.3164	670382.25	610.0806	-0.46835	1404.8117	-0.0047612	12420200	0.56375	387.054	121.695	118.176	231.073	222.6414	89656.3125	170.2609	-0.27742	204.5827	4711420
012	2018-06-01t0721	1527855983.8	adult	158.0014	89.5755	-58.0027	1186.3614	80.6033	79102.524	249260.7578	4453414.5164	2397.83	-0.35595	326.157	-0.61395	281.6858	-0.46123	1693.2344	-0.098794	1668.5543	699305.8125	638.2449	-0.36897	1387.6522	-0.036731	13441900	0.82426	354.819	119.249	114.6433	234.8717	227.6662	97002.0156	172.6845	-0.20677	208.0963	4914620
012	2018-06-01t1121	1527870410.12	adult	162.0088	93.5828	-53.9954	1202.3854	82.5448	77360.4527	243646.424	4294914.6398	2297.55	-0.46585	310.701	-0.90468	267.2715	-0.8023	1643.9497	-0.19015	1571.7556	664155.6875	599.3855	-0.57238	1339.6971	-0.13851	12534300	0.57538	409.204	122.129	117.7636	250.0945	239.3794	101038.1719	173.453	-0.42911	216.6645	4926940
012	2018-06-01t1521	1527884785.02	adult	166.0018	97.5759	-50.0024	1235.8158	84.0243	78381.8788	246890.4001	4345688.1696	2326.08	-0.50315	319.446	-0.82572	274.7593	-0.65326	1626.9846	-0.26032	1553.4121	665436.6875	640.5875	-0.47238	1274.1255	-0.29391	13060900	0.71036	368.352	118.392	112.3206	258.3987	249.8191	105685.0859	179.4324	-0.58709	229.7536	4840570
012	2018-06-01t1921	1527899201.46	adult	170.0064	101.5804	-45.9978	1192.0014	83.4169	79658.432	251007.5911	4583321.8583	2419.69	-0.45512	321.438	-0.82388	279.9451	-0.54915	1699.5244	-0.17707	1625.7354	705302.625	599.2422	-0.70827	1352.1653	-0.17047	13339000	0.79003	395.022	124.855	120.4159	263.3831	254.7757	109303.9766	182.295	-0.67688	231.4412	5181210
012	2018-06-01t2321	1527913586	adult	174.0021	105.5761	-42.0021	1178.9434	84.5723	79637.3282	250931.9532	4588458.6929	2311.8	-0.49843	322.782	-0.74992	287.7642	-0.35938	1545.3319	-0.35773	1479.9877	641312.75	583.8808	-0.70409	1193.106	-0.42267	13395500	0.80096	377.772	126.657	122.9177	260.868	252.5732	108260.2188	184.2812	-0.18904	230.7645	5256280
012	2018-06-02t0321	1527927984.66	adult	178.0017	109.5758	-38.0025	1230.9717	83.0094	79843.1541	251386.4218	4515531.5186	2478.46	-0.32613	329.906	-0.57696	295.1626	-0.16551	1602.9904	-0.23136	1549.8109	668447	589.7392	-0.59465	1189.5224	-0.37452	13735000	0.89532	363.743	125.943	122.1875	252.8585	246.8071	105441.9766	182.2162	0.12077	226.92	5243390
012	2018-06-02t0721	1527942386.82	adult	182.0023	113.5764	-34.0019	1216.9668	82.6075	80904.7214	254820.5637	4641904.8533	2369.07	-0.39986	327.553	-0.61309	295.5247	-0.15558	1516.4668	-0.33748	1451.1581	639949	598.3954	-0.55591	1158.96	-0.42154	13806700	0.91461	373.912	125.812	121.9769	251.4693	242.3854	106120.0469	184.8202	0.27372	224.1396	5303120
012	2018-06-02t1121	1527956784.49	adult	186.0016	117.5757	-30.0025	1230.6484	84.5858	83375.2991	262749.0088	4768997.8927	2392.77	-0.38709	335.718	-0.48268	304.1365	0.037887	1530.0876	-0.32411	1443.6748	665588.125	594.7024	-0.576	1156.3154	-0.42976	14581900	1.1182	349.641	128.311	124.9615	251.4759	245.8083	109392	186.633	0.34483	227.0498	5573180
012	2018-06-02t1521	1527971185.37	adult	190.0019	121.576	-26.0023	843.0302	93.2244	57777.2188	182783.1273	3469910.9863	2489.51	-0.428	346.965	-0.40264	303.4814	-0.050927	1621.3193	-0.32032	1547.1724	489638.4375	651.0654	-0.50365	1257.7401	-0.37419	10447500	-0.018683	304.578	130.747	127.2569	250.1671	245.3025	75550.4688	191.5647	-0.50184	230.1447	3936910
012	2018-06-02t1921	1527985585.73	adult	194.002	125.5761	-22.0022	879.4154	91.9818	61755.5864	195269.0904	3732770.1346	2462.21	-0.49783	339.076	-0.62344	297.6309	-0.22547	1607.3923	-0.3972	1533.8038	517580.3125	636.2451	-0.71081	1272.5632	-0.39256	10904000	0.10629	445.16	132.66	127.6657	279.9569	272.3841	90146.1172	203.5608	-0.82335	251.6015	4266090
012	2018-06-02t2321	1527999984.73	adult	198.0017	129.5758	-18.0024	844.5509	91.8194	57247.7914	181034.0279	3428700.4652	2427.68	-0.53053	344.608	-0.51585	298.6788	-0.20435	1627.1085	-0.3584	1565.0596	486505.4375	650.3054	-0.62679	1307.7294	-0.30959	10275500	-0.073599	417.331	135.07	128.6177	293.1361	285.9894	87647.7031	216.1986	-0.29076	263.8002	4027510
012	2018-06-03t0321	1528014396.83	adult	202.0051	133.5792	-13.9991	1094.9774	87.0744	73670.2546	232324.4412	4274610.4987	2418.29	-0.40675	332.324	-0.76645	293.2167	-0.35512	1481.9745	-0.54243	1407.5063	569078.1875	597.7396	-0.99456	1155.6689	-0.61525	12758300	0.67257	474.86	140.323	130.2929	317.5891	304.6071	121954.2266	234.0795	-0.62813	283.3502	5387120
012	2018-06-03t0721	1528028796.74	adult	206.005	137.5791	-9.9991	822.37	95.4168	58448.3096	185002.8226	3597815.5947	2368.76	-0.49497	339.35	-0.61586	297.154	-0.25829	1571.3143	-0.36967	1518.5778	479250.875	637.24	-0.72282	1291.3777	-0.26209	10326400	-0.03934	439.383	139.341	131.4695	315.2535	304.3962	96152.3125	229.1888	-0.64067	284.7156	4240150
012	2018-06-03t1121	1528043195.75	adult	210.0048	141.5789	-5.9994	863.415	88.1215	59121.7705	186994.3031	3526122.1865	2811.77	0.048934	341.32	-0.5855	297.8538	-0.26062	1700.3966	-0.040262	1623.7405	523722.1562	629.5702	-0.77254	1327.6819	-0.13185	10506800	0.022112	449.803	141.325	132.6821	318.2191	312.0119	98011.4922	239.8614	-0.40398	290.8664	4350410
012	2018-06-03t1521	1528057601.52	adult	214.0064	145.5805	-1.9978	827.0962	91.1881	57356.2167	181435.7428	3426396.2497	2983.32	0.21095	342.984	-0.54437	298.4252	-0.2358	1735.9803	0.0085587	1676.9753	519058.125	629.0281	-0.77854	1357.3074	-0.073764	10247300	-0.059583	418.678	143.467	134.2569	326.869	320.0702	97733.8438	246.1784	0.032616	300.1013	4286360
012	2018-06-03t1921	1528071985.51	dead	218.0019	149.576	1.9978	836.8676	86.776	56830.9644	179699.2096	3349144.4007	2868.24	0.12638	345.951	-0.49554	302.1213	-0.17798	1747.1622	0.079326	1676.2734	518907.1875	620.1243	-0.83805	1336.8884	-0.097102	10243300	-0.052055	450.932	146.282	135.9553	333.6645	325.7268	99098.3594	252.3264	0.051623	305.3725	4331250
013	2018-05-25t1522	1527279998.07	egg	-1.9981	-53.9989	-206.0036	187.1282	27.9984	3565.8493	11314.5987	62877.9419	0		0		0						0		0		0		0	0	0				0		0	0
013	2018-05-25t1921	1527294384.56	larva	1.9981	-50.0027	-202.0073	190.0878	28.9871	4016.4029	12743.4597	75666.8169	0		0		0						0		0		0		0	0	0				0		0	0
013	2018-05-25t2321	1527308785.24	larva	5.9983	-46.0025	-198.0071	204.007	29.7336	4442.0579	14083.1335	85858.4613	0		0		0						0		0		0		0	0	0				0		0	0
013	2018-05-26t0321	1527323185.4	larva	9.9984	-42.0024	-194.0071	156.134	26.0955	3194.4211	10169.6276	56712.3798	410.108	-1.1394	323.762	-0.35801	323.0114	0.78652	395.1836	-0.99635	395.2225	7113.3047	366.1065	-0.76118	385.9053	-0.91169	563669	-1.9227	144.299	96.9488	96.6108	135.5003	133.9064	2439.0049	120.4649	-1.3267	131.3589	168788
013	2018-05-26t0721	1527337585.9	larva	13.9985	-38.0023	-190.007	211.8364	31.434	4427.1763	14057.2436	86861.1988	438.385	-1.1792	332.569	-0.65059	332.4046	0.96572	404.9122	-1.0179	402.958	10122.8057	375.9026	-0.94314	394.2807	-0.94019	803819	-2.8389	148.112	98.8436	98.1384	138.9197	138.5126	3472.9932	124.1328	-1.25	134.6429	238905
013	2018-05-26t1121	1527351986.05	larva	17.9985	-34.0022	-186.0069	344.9907	35.2848	9283.8833	29318.4537	216365.9968	445.315	-1.1998	327.849	-0.78122	327.8405	0.84826	406.1998	-1.0442	404.2811	20309.9922	375.8813	-0.99179	397.7201	-0.96917	1633670	-2.7813	162.937	95.35	94.8201	139.0191	136.4992	6950.957	121.2137	-1.5628	132.7282	475129
013	2018-05-26t1521	1527366386.04	larva	21.9985	-30.0022	-182.0069	544.3113	38.8423	14940.1745	47058.0776	362460.0214	329.354	-1.1689	234.721	-1.3937	233.8316	-1.536	307.3203	-1.0187	304.8301	24892.9395	280.4583	-0.95554	298.3441	-0.94311	1881060	-1.9462	156.407	82.9978	82.565	124.1119	121.7249	10053.0615	106.6886	-2.1585	117.2597	665145
013	2018-05-26t1921	1527380787.81	larva	25.999	-26.0018	-178.0064	568.3475	50.884	21549.406	68339.9265	677436.3214	409.572	-1.1614	278.134	-0.90066	277.4678	-0.36641	369.1843	-1.0436	366.5381	42456.1914	335.8859	-0.84521	358.8322	-0.96651	3171290	-1.3197	165.634	92.3225	91.843	138.9617	137.0556	15980.5986	120.8973	-1.3635	133.0435	1052660
013	2018-05-26t2321	1527395193.56	larva	30.0006	-22.0002	-174.0048	651.765	42.2632	21412.964	67434.1574	605038.8363	683.944	-1.0013	246.63	-1.2385	238.3925	-1.3592	564.1111	-0.85104	553.8897	64308.6641	304.4197	-0.88272	524.9334	-0.76357	2808380	-1.5209	233.373	75.6448	75.1703	118.6729	114.7253	13528.7109	100.0335	-2.394	110.8719	861368
013	2018-05-27t0321	1527409594.19	larva	34.0008	-18	-170.0046	676.4776	45.2151	23674.4902	74629.1008	699484.311	1138.11	-0.78453	290.955	-0.74325	266.9098	-0.62659	974.6373	-0.55632	963.3338	122804.3047	463.4187	-0.56127	901.2909	-0.43496	3658170	-1.283	284.424	89.1755	88.4026	134.6486	130.5135	16965.7227	115.4924	-1.5552	126.5169	1121200
013	2018-05-27t0721	1527423994.44	larva	38.0009	-13.9999	-166.0046	512.7343	61.4499	24496.0584	77621.8645	985201.4982	4742.16	-0.46077	682.929	0.99888	340.7524	1.967	4107.5293	-0.27057	4085.2458	529871.25	2838.2979	0.69614	3873.3809	-0.12489	8796810	-0.91212	196.134	98.0979	97.2498	144.8268	142.7409	18682.6562	126.2064	1.1144	137.9248	1263600
013	2018-05-27t1121	1527438394.51	larva	42.0009	-9.9999	-162.0046	852.6678	50.4374	34567.2608	108919.4589	1165505.0603	13711.3	1.6264	726.195	1.4863	250.5801	-1.1802	11291.8525	2.0638	11129.3164	2066409	3759.8893	1.7453	9673.0468	2.1207	13255200	0.41396	162.183	88.6868	87.931	133.4743	131.3759	24425.8047	115.158	-1.0247	126.9357	1618800
013	2018-05-27t1521	1527452794.08	larva	46.0008	-6	-158.0047	622.8191	78.4126	34626.8156	109858.7474	1652525.9668	6675.28	1.9829	411.355	0.6685	271.2452	-0.51713	4938.2622	2.5359	4800.0635	898763.6875	1287.8963	1.2233	3713.3181	2.2568	7457050	-0.36945	221.986	90.6319	89.5617	139.9318	137.4974	25467.5938	120.0191	-1.3672	133.0489	1642970
013	2018-05-27t1921	1527467194.9	larva	50.001	-1.9998	-154.0045	1019.1395	56.9538	46883.6249	147600.3782	1823676.7276	6801.05	0.23675	599.309	0.81328	311.1736	0.66546	4773.6973	0.23585	4542.2109	1179103.25	2039.8129	0.41742	3964.7585	0.23742	14777800	0.87799	181.086	94.8267	94.0543	145.8131	143.9387	36015.8438	124.9137	-0.16848	138.9246	2338240
013	2018-05-27t2321	1527481593.35	adult	54.0006	1.9998	-150.0049	979.7819	58.7721	46193.5786	145515.6989	1838034.0604	6983.79	0.32576	550.74	0.52116	283.3808	-0.29649	4838.3931	0.30959	4647.8696	1175729.5	1910.0037	0.35565	3717.6508	0.19475	13368700	0.47212	416.738	91.4853	90.5904	143.1477	139.6276	34784.8984	120.481	-1.0365	134.0169	2220720
013	2018-05-28t0321	1527495994.25	adult	58.0008	6	-146.0046	1045.3001	61.4954	52828.2652	166401.8662	2241950.6405	5459.3	0.037286	469.603	0.035193	292.9212	-0.060979	3319.231	-0.10766	3073.7356	919427	1363.8611	-0.074434	2532.2616	-0.1835	13005200	0.38264	257.16	94.1627	93.1214	145.5076	143.3262	40305.5938	124.6249	-0.70436	138.1514	2607740
013	2018-05-28t0721	1527510393.81	adult	62.0007	9.9999	-142.0048	995.5837	62.0368	51231.0585	161389.1181	2215857.9325	3926.64	-0.57698	441.282	-0.47866	282.9096	-0.037778	2752.5315	-0.59095	2679.917	740431	1208.6157	-0.57454	2194.596	-0.61991	11852400	-0.0045672	253.509	98.2032	97.3362	149.3622	146.9923	40178.4297	127.5059	1.0078	141.6432	2637640
013	2018-05-28t1147	1527526304.82	adult	66.4204	14.4196	-137.585	1044.2238	62.7153	53565.6522	168822.82	2321022.3666	5108.75	0.33074	419.92	0.05576	308.0218	0.28062	2674.5676	0.019138	2291.3779	751553.5	981.1346	-0.11206	1894.1716	-0.12261	11796000	0.18831	189.262	99.7479	98.295	154.3779	152.0337	43380.1797	132.6186	-0.45959	147.5537	2802020
013	2018-05-28t1547	1527540745.77	adult	70.4318	18.431	-133.5737	1061.1782	60.9703	51231.8351	161316.0453	2152115.8383	3922.03	-0.51233	385.612	-0.77422	270.1109	-0.59213	2068.9839	-0.7202	1783.5559	556556.6875	945.5362	-0.71866	1483.4758	-0.79519	10371400	-0.42737	341.881	94.1077	93.2201	142.1979	139.0899	38251.2266	121.9159	-0.22926	134.7	2531120
013	2018-05-28t1948	1527555203.12	adult	74.4477	22.4469	-129.5577	1074.3895	61.3473	55182.4368	173925.3777	2347290.1096	2452.71	-0.52751	374.447	-0.33355	292.4614	-0.15919	1808.011	-0.37171	1790.166	524323.1875	810.6287	-0.34129	1400.8602	-0.3866	10835400	-0.074151	375.498	103.149	100.8253	193.4884	190.5239	56111.6484	139.1405	0.1377	175.9008	2984830
013	2018-05-28t2349	1527569622.3	adult	78.4531	26.4523	-125.5524	991.0398	67.7278	54948.2164	173348.1642	2531989.0812	4748.44	0.36554	397.461	0.00012989	300.8328	0.10124	2385.7178	0.014296	2095.6273	687086.6875	853.0596	-0.16862	1612.3774	-0.16942	11437300	0.19632	233.524	108.413	107.4804	162.3315	160.4098	46751.4805	141.0412	0.14607	155.3896	3119690
013	2018-05-29t0349	1527584044.64	adult	82.4593	30.4585	-121.5462	1002.7153	64.5709	53654.1681	169223.0009	2369872.9589	4480.22	0.011212	394.703	-0.28828	298.6768	0.015438	2205.7556	-0.29831	1881.0349	619817.3125	866.5084	-0.38453	1531.6062	-0.4158	11091200	-0.095846	259.311	100.206	99.0888	162.9318	157.4227	45783.8281	133.5657	-0.20212	149.9837	2815780
013	2018-05-29t0749	1527598463.82	adult	86.4646	34.4638	-117.5409	1026.1745	64.4739	55396.5798	174609.166	2483515.8709	3772.12	0.10254	378.176	-0.094577	291.4493	-0.12297	1922.3142	-0.15423	1693.8995	559393.4375	846.218	-0.09802	1439.7337	-0.21172	10971600	0.14463	302.097	107.878	106.5196	166.8204	163.7817	48544.7422	142.5704	0.16961	157.503	3129760
013	2018-05-29t1150	1527612884.15	adult	90.4702	38.4695	-113.5352	1096.8847	73.8845	62368.0361	196530.2582	3046446.6265	2334.7	-0.57507	328.94	-0.75646	251.7835	-1.3204	1515.7942	-0.51896	1377.2976	495664.7188	815.4645	-0.34666	1234.0093	-0.49085	10729400	-0.11741	339.224	101.835	99.932	202.2941	197.2461	66150.1562	134.5423	-0.28049	163.9929	3321670
013	2018-05-29t1550	1527627292.79	adult	94.4726	42.4719	-109.5328	1151.0867	72.8029	65092.7915	204918.2487	3227004.1218	2602.63	-0.71792	348.105	-0.90891	258.0394	-1.1522	1900.2836	-0.6436	1837.7889	647996.6875	826.8502	-0.68418	1641.4147	-0.59708	11849800	0.035604	317.213	94.9276	93.576	171.1273	161.3944	58354.4219	125.4327	-0.41662	146.9223	3231430
013	2018-05-29t1928	1527640410.31	adult	98.1164	46.1156	-105.8891	1078.8659	66.7651	58893.8236	185522.8198	2686711.6756	2751.65	-0.44826	367.212	-0.42665	284.7308	-0.38552	1932.6642	-0.33536	1852.0331	597193.25	855.7438	-0.30263	1577.8907	-0.30876	11325200	0.043787	390.272	104.866	103.7192	162.3879	159.4948	50177.8594	139.4185	0.2136	154.4315	3234160
013	2018-05-29t2321	1527654395.09	adult	102.001	50.0003	-102.0044	1024.7271	69.4926	58923.6994	185746.3961	2840931.6566	2194.05	-0.65543	352.003	-0.60318	267.5828	-0.88907	1726.9064	-0.46411	1692.9562	533614.0625	790.9658	-0.43624	1503.4003	-0.38683	10844500	-0.13058	259.297	105.705	103.8518	175.2077	167.6824	54139.1719	141.1422	0.48655	160.0792	3256570
013	2018-05-30t0321	1527668796.95	adult	106.0016	54.0008	-98.0039	955.0449	69.8049	55201.22	174152.9562	2666097.5488	2131.51	-0.30657	380.457	0.26648	304.2342	0.31909	1592.2256	-0.099652	1562.2091	460153.1875	818.5778	0.1661	1355.1703	-0.025348	10981500	0.40533	466.26	114.386	112.717	212.2005	183.5202	61325.9531	151.4287	0.31225	172.167	3301650
013	2018-05-30t0721	1527683196.4	adult	110.0014	58.0006	-94.004	1093.0574	66.8552	60426.9573	190285.2461	2839720.6011	2646.6	-0.16161	355.053	-0.12523	279.141	-0.35166	1658.7433	-0.14691	1522.7587	525821.625	766.6778	-0.048871	1325.657	-0.14163	11227800	0.38565	302.539	109.298	107.7812	172.2776	168.5372	54611.9922	144.5806	0.09988	162.363	3456330
013	2018-05-30t1121	1527697596.88	adult	114.0015	62.0008	-90.0039	914.4215	66.8946	51719.6731	163107.2701	2440054.0836	2701.66	-0.17568	374.181	0.028192	292.5503	-0.024471	1848.5587	-0.063974	1727.3971	500959.4062	833.3505	0.030165	1501.2407	-0.042903	10125300	0.074772	585.342	117.166	112.4636	351.4787	320.6139	95250.7344	161.0917	1.1632	250.6413	3170510
013	2018-05-30t1521	1527711996.76	adult	118.0015	66.0007	-86.0039	1069.1156	69.672	60578.8063	191054.2733	2868888.7703	1966.55	-0.679	344.131	-0.59201	267.6962	-0.85322	1611.3794	-0.45274	1593.5448	510807.25	772.6029	-0.38152	1435.0025	-0.35386	10901700	-0.039247	263.191	106.394	104.8705	169.8344	166.8136	53837.5117	140.939	0.27558	159.1642	3370460
013	2018-05-30t1921	1527726396.51	adult	122.0014	70.0007	-82.004	1075.9898	69.4489	59273.7333	186734.2364	2762854.4373	2240.9	-0.39077	368.181	-0.065415	289.8966	-0.1078	1818.0128	-0.10953	1797.3645	565402	773.8266	-0.10542	1609.9186	0.010143	11420200	0.37229	317.985	112.255	110.1247	202.593	187.3443	63006.4141	151.0177	0.5891	174.725	3481910
013	2018-05-30t2321	1527740798.61	adult	126.002	74.0012	-78.0034	1054.6621	69.3409	57051.8104	179710.6451	2645824.6702	2603.85	-0.41412	371.346	-0.26929	291.8364	-0.15291	1938.4445	-0.23471	1891.4073	579594.875	777.8097	-0.30714	1659.1885	-0.1594	11090600	0.080057	262.273	114.008	112.0919	183.9713	181.1233	55007.4141	152.516	1.1327	172.9714	3404980
013	2018-05-31t0321	1527755197.32	adult	130.0017	78.0009	-74.0038	1157.8034	71.9299	63161.9934	198813.2986	2998403.4026	2852.78	-0.052902	354.48	-0.11142	280.4009	-0.31045	1925.6724	0.045674	1854.9111	637397.5625	734.1931	-0.090399	1599.9701	0.092779	11720200	0.51977	284.566	105.857	103.6155	181.7986	179.2357	60175.3242	148.9087	0.32559	170.3465	3499960
013	2018-05-31t0721	1527769597.6	adult	134.0017	82.001	-70.0037	1050.6533	67.458	58338.0036	183810.3647	2721520.479	2841.08	0.067236	376.124	0.25537	300.1846	0.21028	1923.2853	0.18503	1828.5239	588525.3125	777.4592	0.12054	1588.2933	0.22626	11481900	0.53162	242.955	117.193	115.2436	191.185	187.7408	58502.6055	157.87	0.51886	179.7196	3577540
013	2018-05-31t1121	1527784000.47	adult	138.0025	86.0018	-66.0029	920.4657	72.6349	54563.5271	172225.0969	2692905.0244	2349.82	-0.55303	363.736	-0.41717	276.0425	-0.61911	1889.5096	-0.32244	1836.804	540399.75	823.7573	-0.30947	1665.4886	-0.22396	10374800	-0.19382	451.766	105.29	101.2493	200.4499	192.4174	57328.6797	155.5557	1.6287	181.5597	3003180
013	2018-05-31t1521	1527798413.75	adult	142.0062	90.0055	-61.9992	1081.7727	66.0417	58786.8317	185114.4498	2741286.3223	2945.89	0.10393	369.301	0.16798	288.7162	-0.22287	2015.2557	0.31851	1935.6288	620698.75	758.9792	0.13381	1649.6842	0.3785	11360100	0.37597	328.169	127.479	123.9578	235.4342	231.1933	72513.7344	179.542	0.71982	215.207	3921390
013	2018-05-31t1922	1527812806.54	adult	146.0042	94.0034	-58.0012	1086.7705	72.1702	60967.8052	192023.8081	2953020.4996	2779.57	-0.12177	345.497	-0.2433	264.5038	-0.73872	1974.2432	0.037141	1918.7446	629783.5625	771.585	-0.058368	1653.1107	0.094217	11018200	0.31809	248.559	107.608	102.5317	199.3467	195.579	63591.5859	162.3087	1.1856	186.879	3431710
013	2018-05-31t2321	1527827197.44	adult	150.0017	98.0009	-54.0037	1137.783	69.4934	62648.871	197252.1363	2981372.2046	3224.75	0.17659	376.533	0.12438	295.5786	-0.23681	2209.6575	0.60337	2145.0286	724767.625	808.831	0.32674	1775.859	0.65214	12337100	0.50972	426.088	133.542	128.138	274.3202	254.2962	89977.0234	197.6568	-0.42071	235.3784	4375510
013	2018-06-01t0321	1527841597.58	adult	154.0017	102.001	-50.0037	1121.1844	75.7176	66128.745	208280.0392	3344892.6282	2403.63	-0.51536	334.008	-0.65867	266.4222	-0.86363	1818.6006	-0.023874	1788.8905	629235.8125	707.5953	-0.22488	1551.0144	0.19679	11542600	0.28606	788.898	129.968	123.3152	272.5421	238.9297	94299.5781	196.2639	-0.44713	227.0883	4491440
013	2018-06-01t0721	1527855997.49	adult	158.0017	106.0009	-46.0037	1026.7384	68.0663	56166.34	177067.7594	2641717.8074	2649.25	-0.31465	382.545	0.23324	307.219	0.0082121	2041.1973	0.33859	2008.0511	602153.1875	759.1455	0.053144	1751.8326	0.61278	11253300	0.20329	542.876	150.491	143.6561	282.3508	269.1587	83293.4844	222.8655	0.79599	255.9865	4427010
013	2018-06-01t1121	1527870424.4	adult	162.0092	110.0084	-41.9963	859.9612	75.9076	52630.1555	166259.153	2695505.7713	2556.71	-0.33188	392.291	0.45094	317.3905	0.17907	1970.8934	0.44484	1922.8815	541995.6875	773.8246	0.20263	1671.3856	0.69569	10782500	0.081019	455.476	158.403	148.0703	354.3076	342.0802	97434.6016	253.0806	0.70954	310.1814	4353870
013	2018-06-01t1521	1527884798.62	adult	166.002	114.0012	-38.0034	951.6144	69.0427	51327.4222	161705.3098	2405718.1839	2790.94	0.018773	401.88	0.64125	330.578	0.42078	1999.135	0.63462	1938.1943	537767.3125	788.8882	0.33695	1642.8221	0.74298	10797700	0.1051	405.176	159.342	146.6281	330.1142	325.954	88800.7266	260.0219	0.47679	309.3615	4281210
013	2018-06-01t1921	1527899215.68	adult	170.0068	118.006	-33.9987	1046.9306	68.1506	55196.6056	173779.5086	2546542.5913	5529.25	3.5938	394.682	0.12443	325.1452	-0.091324	2214.0146	1.6332	2128.355	639850.25	773.0037	0.091625	1707.4717	1.352	11403600	0.30535	448.477	161.996	146.0936	361.9492	355.6264	104603.3047	269.5498	-1.0254	336.679	4680550
013	2018-06-01t2321	1527913599.69	adult	174.0023	122.0015	-30.0031	892.6992	65.9713	46878.4133	147718.3516	2115822.3912	3374.21	0.82962	400.13	0.54273	328.4091	0.27022	2111.4163	1.0941	1985.0325	519408.375	772.7359	0.21615	1687.8132	1.0549	9832390	-0.16999	450.98	170.036	151.3655	392.1282	388.7543	96463.5312	291.1209	0.91845	364.7463	4178300
013	2018-06-02t0321	1527927998.37	adult	178.002	126.0012	-26.0035	679.9395	88.8676	41438.3352	131950.3715	2190309.8661	3784.75	1.3682	419.416	0.86636	343.3277	0.48792	2180.0959	1.3541	2030.2981	473080.8125	824.1487	0.54619	1720.9511	1.2373	9079940	-0.39831	475.22	178.275	158.9084	403.9718	400.217	87661.875	304.3761	1.037	375.1907	3859470
013	2018-06-02t0721	1527942400.64	adult	182.0026	130.0018	-22.0029	665.2702	99.0795	41833.0296	134380.771	2350219.91	3187.53	0.67278	416.813	0.73021	337.3699	0.2897	2032.3182	1.0345	1878.6234	445077.6875	903.2541	1.0699	1606.2951	0.92338	9116940	-0.39212	467.102	182.503	160.9484	395.3901	390.7161	86590.4297	311.0056	0.97954	370.1572	3991890
013	2018-06-02t1121	1527956798.1	adult	186.0019	134.0011	-18.0036	622.3771	114.354	41469.6049	133761.3252	2568080.8898	2979.26	0.43306	417.823	0.68658	341.0774	0.30393	1913.4274	0.75368	1830.4767	415213.75	862.9834	0.7649	1657.8213	1.1242	9038340	-0.41865	593.518	185.184	159.9049	474.993	467.4964	103073.4688	317.1731	1.0114	429.9656	4005890
013	2018-06-02t1521	1527971199.08	adult	190.0022	138.0014	-14.0033	762.8743	68.0154	42927.0653	135589.3004	2039424.1911	2559.05	-0.067072	397.496	0.20646	329.7318	0.017932	1829.8489	0.56442	1777.7845	411716	799.5436	0.28939	1542.7544	0.77563	8929740	-0.45664	635.506	186.445	160.8596	495.4695	483.3269	111480.6484	324.6531	1.0343	448.1387	4188480
013	2018-06-02t1921	1527985599.46	adult	194.0023	142.0015	-10.0032	729.0191	68.6711	41128.3804	129952.6601	1962880.4229	2381.58	-0.27802	395.082	0.10957	329.3319	-0.034703	1700.2642	0.22712	1630.4963	367257.0625	794.2843	0.2307	1451.8198	0.48261	8503750	-0.59363	626.592	191.99	166.1703	508.3459	492.2167	109802.7188	329.7718	1.0522	452.3777	4132400
013	2018-06-02t2321	1527999998.43	adult	198.002	146.0012	-6.0035	709.8311	67.0176	39966.1989	126406.6729	1894808.4371	2166.38	-0.53849	395.376	0.06565	331.1117	-0.046753	1566.8378	-0.13326	1526.3121	329035.9375	831.5083	0.46868	1368.3687	0.20453	8266130	-0.67592	536.726	195.714	171.0131	457.6234	453.5116	96100.9062	334.9873	1.0713	425.0929	4091800
013	2018-06-03t0321	1528014411.07	adult	202.0055	150.0047	-2	733.4564	67.0969	40174.1678	126856.542	1877053.64	2231.85	-0.45225	392.681	-0.046708	331.2625	-0.099782	1516.7539	-0.26717	1448.7108	320035.0625	803.3525	0.24109	1311.4382	0.011542	8254940	-0.69448	502.194	198.596	173.2983	425.8332	419.1068	89850.8125	340.591	1.0529	400.5588	4174890
013	2018-06-03t0721	1528028810.79	dead	206.0054	154.0046	2	702.4904	66.8116	38487.4248	121574.23	1818227.1994	2638.41	0.059388	408.267	0.19901	349.3875	0.18016	1670.2603	0.1849	1593.5468	337392.5625	774.3763	0.02001	1288.1267	-0.070386	8219650	-0.71725	523.531	205.724	178.8613	415.4881	411.1953	83928.5938	346.6574	1.1379	392.3195	4141830
014	2018-05-25t1522	1527280010.79	larva	0	-45.9991	-166.0041	167.3949	29.6682	3367.7993	10725.7903	62873.1096	0		0		0						0		0		0		0	0	0				0		0	0
014	2018-05-25t1921	1527294397.21	larva	3.9962	-42.0029	-162.0078	170.1943	29.5093	3390.8611	10795.3177	62823.6702	0		0		0						0		0		0		0	0	0				0		0	0
014	2018-05-25t2321	1527308798	larva	7.9964	-38.0027	-158.0076	170.1932	29.3933	3355.6891	10686.9428	61764.1101	0		0		0						0		0		0		0	0	0				0		0	0
014	2018-05-26t0321	1527323198.07	larva	11.9965	-34.0026	-154.0076	164.238	23.7037	2623.3675	8334.8885	39220.3407	420.193	-1.2784	307.581	-0.61916	306.3578	0.31108	381.377	-1.1662	376.9331	5720.6553	353.0588	-0.92427	369.7911	-1.0932	449376	-2.012	246.415	94.5814	93.5771	142.177	132.9995	2132.6558	120.0116	-1.7028	130.9384	138183
014	2018-05-26t0721	1527337598.71	larva	15.9966	-30.0025	-150.0074	361.5804	39.3175	11076.7754	35014.29	294232.3461	401.564	-1.1585	293.854	-0.70925	293.6572	0.042825	369.6921	-1.0352	368.2502	22181.5254	340.1302	-0.82968	359.4733	-0.95741	1738140	-1.6413	157.955	89.7469	89.3173	135.3428	133.4033	8120.5713	115.8676	-1.5933	129.0458	530853
014	2018-05-26t1121	1527351998.89	larva	19.9967	-26.0024	-146.0074	447.8532	49.538	15783.048	49864.5391	495196.2948	315.76	-1.1966	228.619	-1.5432	227.9901	-1.8141	293.7482	-1.047	292.1572	24674.8477	268.4054	-1.0495	285.947	-0.97588	1914680	-2.2614	164.292	74.6179	74.1621	114.3701	112.1332	9607.085	97.2816	-3.1206	107.687	624925
014	2018-05-26t1521	1527366398.68	larva	23.9966	-22.0025	-142.0074	585.8286	46.267	22023.8417	69502.0518	691667.0921	419.68	-1.1236	289.509	-0.76113	290.9318	-0.018924	383.2147	-0.9823	380.5439	44836.1172	345.5329	-0.79865	370.96	-0.89958	3375960	-1.3582	239.693	86.0828	85.7614	131.1079	127.7532	15339.625	111.9156	-1.744	123.6076	1003810
014	2018-05-26t1921	1527380800.62	larva	27.9972	-18.0019	-138.0069	699.8363	49.1257	26292.3331	82924.6283	826060.1908	920.604	-0.90532	289.53	-0.7996	280.0708	-0.31963	755.5737	-0.72569	753.3646	105780.3125	362.335	-0.78778	666.2398	-0.652	4030840	-1.3337	443.236	84.1043	83.3482	136.1533	131.8556	19061.4648	113.0832	-1.729	127.0398	1170900
014	2018-05-26t2321	1527395206.76	larva	31.9989	-14.0002	-134.0052	736.8481	46.8295	28996.5865	91435.4444	942101.7727	4185.11	0.73295	507.143	1.7781	324.6183	0.82508	3511.25	1.4119	3495.8689	540732.5	1825.7966	2.3648	3104.2671	1.6607	7774500	-0.29972	155.267	92.6384	92.1436	138.4926	137.1815	21327.8613	120.2875	-1.3455	132.5799	1420150
014	2018-05-27t0321	1527409607.42	larva	35.9991	-10	-130.005	834.9597	47.1409	33372.6599	105151.368	1108466.1853	10753.5	0.59919	754.765	1.234	257.4569	-0.52931	9498.8096	1.035	9447.292	1681289.375	4133.1764	1.4605	8754.99	1.2495	13311800	0.41016	306.079	78.6494	78.0044	125.6082	122.2182	22232.6445	104.5788	-0.99584	116.635	1387140
014	2018-05-27t0721	1527424007.57	larva	39.9991	-6	-126.005	880.1919	55.3224	39202.4681	123441.334	1490279.7985	16110.4	2.5072	704.32	1.5983	294.6118	0.090623	11193.999	2.394	11007.8926	2317157.75	3055.4408	1.4506	9378.8504	2.3973	14530100	0.80891	248.228	96.1741	95.4023	144.0357	142.1086	29815.3828	123.8021	-0.44604	137.0906	1984070
014	2018-05-27t1121	1527438407.75	larva	43.9992	-1.9999	-122.0049	1013.5342	61.72	50929.5198	160369.7592	2162147.9657	6622.01	0.03218	574.879	0.43829	304.3664	0.63484	4911.3564	0.085889	4754.5793	1316243.5	2058.4927	0.19927	4277.8427	0.14691	15361900	1.0312	174.511	90.513	89.7717	140.5327	138.3008	37662.7734	119.1991	-0.31144	132.3764	2418690
014	2018-05-27t1521	1527452807.38	adult	47.9991	1.9999	-118.005	1072.1605	66.2787	59542.8156	187696.4553	2735819.0161	6285.88	0.16565	503.913	0.19483	303.2892	0.3471	4478.8115	0.20093	4423.3979	1397389.125	1321.2911	-0.21669	3670.9686	0.18856	15700900	1.1552	243.844	95.9278	94.8058	146.9774	144.815	45856.9609	126.5244	-0.12995	139.8346	2988920
014	2018-05-27t1921	1527467208.11	adult	51.9993	6.0002	-114.0048	1057.651	66.6029	57950.9189	182602.3235	2683054.1577	3733.07	-0.56248	486.562	-0.092987	315.9686	0.94809	2819.1289	-0.49533	2750.988	857015.1875	1366.3747	-0.34617	2465.1207	-0.44328	14755500	0.85898	176.665	88.3548	87.175	143.1906	141.5752	43529.9453	120.7503	-0.35682	135.6495	2679450
014	2018-05-27t2321	1527481606.52	adult	55.9988	9.9997	-110.0053	1119.3822	66.1953	58562.7739	184311.9119	2659831.3343	4291.65	-0.46571	418.942	-0.58869	275.405	-0.34844	2465.9399	-0.63888	2250.6313	757043.5625	1114.4058	-0.61337	1976.5807	-0.65755	12849400	0.29397	163.275	88.2549	87.434	134.4205	132.6715	41267.0781	115.6433	-0.92298	128.6214	2706860
014	2018-05-28t0321	1527496007.46	adult	59.9991	14	-106.005	729.5657	77.4884	45815.7301	145093.2206	2392178.6733	5006.51	-0.087603	459.852	-0.049456	299.5867	0.16044	3253.2986	-0.14185	3170.787	780791.6875	1288.2412	-0.16755	2229.4493	-0.32105	11000100	-0.20531	321.672	91.6052	90.4029	145.687	143.6808	34964.8672	122.7403	-0.94623	137.2244	2191290
014	2018-05-28t0721	1527510407.16	adult	63.999	17.9999	-102.0051	1122.9453	70.8769	62741.5347	197536.3561	3012591.841	4336.38	-0.17717	390.475	-0.4761	283.2354	-0.41465	2445.5952	-0.34028	2223.873	804600.8125	952.1642	-0.42741	1760.1473	-0.43474	12813400	0.34807	409.216	94.2874	92.613	172.9038	152.8945	56885.3594	126.0003	-0.7704	143.2502	3094040
014	2018-05-28t1147	1527526318.1	adult	68.4187	22.4196	-97.5854	1034.7919	71.1891	57626.1697	181572.08	2737022.4451	5344.24	0.13761	390.151	-0.44301	285.627	-0.35356	2751.5273	-0.18724	2421.3712	830961.25	882.2478	-0.47358	1791.1597	-0.38786	11766200	0.050782	331.756	97.4812	96.5171	149.05	146.4758	45013.0898	128.3264	-0.56582	141.6495	2939840
014	2018-05-28t1547	1527540759.02	adult	72.4301	26.431	-93.574	1035.3071	75.7579	62133.8519	195810.6542	3181848.3699	2296.97	-0.78509	354.672	-0.84761	271.1834	-0.73649	1636.78	-0.72214	1559.6064	531953.5	793.3884	-0.70439	1340.5508	-0.7071	11510900	-0.060116	403.01	92.1346	90.9671	145.7829	142.2402	47379.4375	121.6946	-1.0367	136.948	2990230
014	2018-05-28t1948	1527555216.6	adult	76.4461	30.447	-89.558	1025.3522	70.4122	60397.7564	190408.3854	2999750.9796	2720.75	-0.31962	352.986	-0.37291	283.1252	-0.36229	1638.4373	-0.33523	1513.7291	517746.1562	743.4561	-0.29819	1311.8589	-0.32114	11137400	0.15803	270.015	102.082	99.8206	193.3345	188.4555	61093.6875	138.0812	-0.13625	169.0496	3220890
014	2018-05-28t2349	1527569635.75	adult	80.4514	34.4523	-85.5527	997.4761	71.3625	59844.9548	188662.9119	3018811.0926	3500.93	-0.15146	350.974	-0.51538	278.4261	-0.54549	1956.9158	-0.27422	1782.2687	612514.625	714.3854	-0.45495	1328.5781	-0.40431	10970700	-0.0059578	421.24	103.013	100.645	220.9669	214.6748	69162.6562	136.1923	-0.17704	185.7388	3219960
014	2018-05-29t0349	1527584058.13	adult	84.4576	38.4585	-81.5465	985.0333	69.8159	56207.7488	177192.4481	2722760.6204	3794.95	-0.049185	368.775	-0.34917	300.0079	0.060423	2072.0459	-0.21572	1791.8344	611253.5625	722.2078	-0.44072	1405.7235	-0.35686	10843100	-0.039834	213.777	106.565	105.4321	163.2329	160.4701	48153.6992	140.2173	0.18022	154.8649	3133340
014	2018-05-29t0749	1527598477.2	adult	88.4629	42.4638	-77.5412	1067.1853	68.7092	57938.1427	182480.3725	2755508.3548	4079.06	0.19275	350.856	-0.3828	286.1566	-0.27553	1874.2758	-0.19963	1610.261	569779.8125	663.1305	-0.41995	1180.6415	-0.3989	10641100	0.033283	291.47	105.823	104.6603	161.5545	159.2147	49112.5586	138.4481	-0.11699	153.4796	3209500
014	2018-05-29t1150	1527612897.51	adult	92.4685	46.4694	-73.5355	1089.3004	80.7523	62442.92	196823.6388	3121583.2749	3322.63	0.027152	344.001	-0.33474	290.4709	-0.10479	1477.0148	-0.33307	1357.7379	482983.8438	654.528	-0.33688	1134.0491	-0.3534	11233000	0.30247	251.57	103.955	102.583	171.7648	164.9368	56167.0781	140.1974	-0.081755	156.7177	3394530
014	2018-05-29t1550	1527627306.14	adult	96.4709	50.4718	-69.5331	490.7444	67.2975	26534.1461	85004.6481	1185451.7621	2874.6	-0.40945	339.671	-0.67402	285.0902	-0.37534	1466.8864	-0.55245	1248.903	205364.0938	626.3331	-0.63255	955.4687	-0.6574	4727880	-1.8778	182.029	103.325	101.5707	163.187	161.5475	22846.1797	139.1762	0.19328	155.5173	1438180
014	2018-05-29t1928	1527640423.83	adult	100.1147	54.1156	-65.8893	1067.4798	68.8447	59485.315	187423.3755	2810128.687	3265.44	0.28981	364.913	0.13223	315.0722	0.58108	1799.8994	0.09787	1651.0978	561568.625	649.2795	-0.15047	1120.4253	-0.21697	11353900	0.50412	491.038	110.248	107.4487	266.0353	254.4913	83003.0234	151.4252	0.15861	187.5899	3430270
014	2018-05-29t2321	1527654408.39	adult	103.9993	58.0002	-62.0047	1044.718	68.7635	57126.6911	179950.008	2697294.8957	4338.72	0.78831	359.298	0.04808	302.2775	0.26688	1855.4935	0.11793	1656.4253	556648.0625	663.2116	-0.13436	1168.1733	-0.18022	10750200	0.36369	467.408	114.498	112.3213	229.1109	189.7342	68733.2578	149.8353	0.16933	171.9507	3425770
014	2018-05-30t0321	1527668810.46	adult	107.9999	62.0008	-58.0042	1087.0695	74.7728	62163.1056	195789.8213	3071373.2042	2911.73	-0.17463	340.734	-0.40685	296.7745	0.042684	1659.8068	-0.25665	1522.3943	541097	588.139	-0.48406	1043.1088	-0.44275	11077600	0.22446	339.77	101.613	99.6854	184.5171	174.6249	60152.5664	139.4316	-0.10309	162.1114	3303550
014	2018-05-30t0721	1527683209.87	adult	111.9997	66.0006	-54.0043	1005.8731	74.673	56575.5302	178230.209	2755454.1237	3542.52	0.409	355.028	0.004787	300.7489	0.22627	1720.6733	0.022394	1591.0964	509319.3125	658.098	-0.14014	1111.9488	-0.22956	10504600	0.31113	320.268	114.926	113.488	186.7965	177.3985	55291.7773	150.4737	0.17364	168.836	3400430
014	2018-05-30t1121	1527697610.34	adult	115.9999	70.0008	-50.0042	1044.0979	83.3301	66887.2673	210841.8136	3698241.2617	2721.91	-0.69171	308.973	-1.1991	252.3205	-1.335	1369.2922	-0.82911	1224.7992	477883	588.3189	-0.93144	961.863	-0.87739	10776700	-0.27888	404.642	93.7202	91.4489	203.1801	194.4233	70909.8594	127.5799	-0.066907	155.7435	3268870
014	2018-05-30t1521	1527712010.15	adult	119.9998	74.0007	-46.0042	950.9255	82.7367	60363.3752	190492.2977	3321099.7198	2684.24	-0.33469	318.203	-0.70973	267.1014	-0.79684	1472.7308	-0.42549	1331.642	463910.2188	575.937	-0.57222	1054.3317	-0.48927	10017300	-0.14922	279.719	97.8777	94.7904	201.3732	192.4053	63432.5703	141.3317	0.11519	173.3706	3081290
014	2018-05-30t1921	1527726409.9	adult	123.9998	78.0006	-42.0043	383.7071	113.2639	29224.8708	94984.2557	2057414.9717	2496.17	-0.09068	366.234	0.16383	312.2184	0.49931	1596.713	-0.052646	1455.9452	242700.375	659.5327	-0.11871	1208.1643	-0.12599	5566400	-0.78789	326.81	112.008	108.1647	210.9543	207.3203	32065.0605	166.8425	0.78746	195.6278	1702400
014	2018-05-30t2321	1527740812.09	adult	128.0004	82.0013	-38.0037	917.3552	80.5435	56767.5643	179083.5045	3006291.0234	2766.78	0.052879	316.237	-0.47388	271.3696	-0.55262	1541.2162	-0.10111	1470.7983	457741.2188	546.5816	-0.39683	965.4358	-0.39301	9371060	0.038885	383.169	110.274	103.5135	237.5496	228.8428	70552.2188	171.676	0.87341	210.6263	3267760
014	2018-05-31t0321	1527755210.7	adult	132	86.0009	-34.0041	912.3316	75.3033	52091.0511	164230.444	2618835.6539	2606.43	-0.23303	341.294	-0.38677	305.3395	0.069454	1559.0636	-0.28271	1483.4189	425624.375	548.6336	-0.75521	1100.7087	-0.51435	9299580	-0.26859	492.046	124.192	116.7657	318.8619	285.8967	87049.3125	196.743	0.90512	244.3184	3383990
014	2018-05-31t0721	1527769611.03	adult	136.0001	90.001	-30.004	906.22	70.9923	50310.963	158589.9191	2447257.3509	2673.23	-0.25493	339.021	-0.62606	304.5894	-0.081723	1432.2321	-0.73368	1315.5353	378109.25	551.5211	-1.2939	911.8104	-1.2771	8928800	-0.46088	557.043	127.247	117.2519	351.4273	338.7335	92776.8047	208.193	-1.0109	264.8992	3351300
014	2018-05-31t1121	1527784014.17	adult	140.0009	94.0018	-26.0031	539.5584	112.5409	32434.1193	105750.688	1976492.2984	3117.74	0.10015	358.179	-0.23628	313.6681	0.13099	1412.0562	-0.72417	1262.7981	241461.5938	601.4895	-0.87311	1009.8474	-0.94775	6090830	-1.2631	529.289	128.261	115.0548	359.1814	336.7699	61420.0156	232.5789	1.0132	293.9281	2181090
014	2018-05-31t1521	1527798427.73	adult	144.0047	98.0056	-21.9994	635.7295	82.8537	31086.3506	98706.4577	1496338.2701	2175.39	-0.73279	281.12	-1.6772	260.8701	-0.99066	1089.4401	-1.2411	992.2527	178668.1719	429.9534	-1.821	589.0934	-1.8013	4585060	-1.6844	502.669	124.725	114.0745	346.2439	316.4618	56783.9922	207.0913	-0.11556	265.3481	2034260
014	2018-05-31t1922	1527812820.37	adult	148.0027	102.0036	-18.0014	590.5997	63.6028	28830.1732	91188.4013	1208520.1516	2453.72	-0.42576	295.104	-1.2801	269.073	-0.78654	1064.1071	-1.0843	898.1849	161744.2812	470.5116	-1.3185	709.5706	-1.3462	4466990	-1.6649	405.957	121.298	109.616	290.2733	284.9922	44121.543	211.729	0.94764	264.8866	1836080
014	2018-05-31t2321	1527827210.99	adult	152.0001	106.001	-14.004	603.1408	143.6174	45113.3856	149200.9361	3500554.3345	3000.5	0.25268	326.344	-0.88489	288.9651	-0.43971	1369.6483	-0.80323	1194.4655	323237	549.4256	-1.3312	895.6535	-1.3414	7691940	-0.7946	382.771	126.589	112.8231	296.6915	292.3472	70019.2031	222.859	-1.0602	275.4312	2983710
014	2018-06-01t0321	1527841611.13	adult	156.0001	110.001	-10.004	617.8291	98.8585	40041.6567	127619.7864	2329524.7533	2840.41	-0.14144	346.064	-0.48147	307.0136	-0.021645	1476.1417	-0.63568	1332.3641	308513.625	561.4333	-1.157	984.2191	-1.0393	7228240	-0.94415	366.38	134.085	119.2126	298.4505	293.9422	62376.1641	236.4136	0.93503	279.0594	2800630
014	2018-06-01t0721	1527856011.07	adult	160.0001	114.001	-6.004	619.6858	94.5167	37936.2869	120837.8395	2113325.8611	2810.08	-0.12675	351.006	-0.38758	312.2828	0.082593	1440.5072	-0.71821	1323.5345	286660.9375	564.6524	-1.1963	965.1684	-1.1354	6950610	-1.031	365.414	136.933	121.7542	300.3911	295.2675	59777.8281	239.2518	0.55355	281.117	2711540
014	2018-06-01t1121	1527870438.69	adult	164.0078	118.0086	-1.9963	598.4192	129.4321	41316.797	135584.49	2877196.9228	2961.23	-0.011404	337.917	-0.6464	300.3224	-0.16823	1426.0928	-0.73782	1247.0781	309462.125	553.1454	-1.2337	964.3231	-1.1053	7305420	-0.92455	359.517	130.937	115.8466	299.1656	294.3512	64918.9297	235.4043	0.70481	279.6275	2830720
014	2018-06-01t1521	1527884812.15	dead	168.0004	122.0013	1.9963	597.6626	126.8901	41237.401	134959.047	2849419.9297	2866.62	-0.1211	338.38	-0.6266	300.3359	-0.16125	1456.7341	-0.66485	1303.6168	314654.5625	553.7137	-1.1902	957.1825	-1.0887	7306300	-0.92085	391.74	132.796	117.1969	296.787	291.3847	64105.9961	232.9158	0.8476	275.8082	2867340
015	2018-05-25t1522	1527280023.55	egg	-1.9981	-53.9992	-246.0043	147.7242	31.5074	3143.9733	10069.9052	62239.0487	0		0		0						0		0		0		0	0	0				0		0	0
015	2018-05-25t1921	1527294410.06	larva	1.9981	-50.0029	-242.008	147.799	31.5868	3168.2666	10144.6976	63027.099	0		0		0						0		0		0		0	0	0				0		0	0
015	2018-05-25t2321	1527308810.87	larva	5.9984	-46.0027	-238.0078	150.5952	30.81	3129.4153	10012.0584	60571.5373	0		0		0						0		0		0		0	0	0				0		0	0
015	2018-05-26t0321	1527323210.85	larva	9.9983	-42.0027	-234.0078	150.5952	30.7566	3129.7434	10014.9915	60577.723	0		0		0						0		0		0		0	0	0				0		0	0
015	2018-05-26t0721	1527337611.51	larva	13.9985	-38.0025	-230.0076	180.8816	20.4753	2631.1686	8322.9906	34608.244	417.916	-1.3406	304.241	-0.71119	303.3746	0.20579	383.2187	-1.2314	377.9538	5748.2803	348.8271	-1.0044	366.4833	-1.168	450885	-2.0799	147.397	92.8978	92.0461	135.3593	133.335	2030.3892	118.9297	-1.8986	131.365	137675
015	2018-05-26t1121	1527352011.88	larva	17.9986	-34.0024	-226.0075	311.8668	31.8281	7887.1459	24917.856	170898.1485	450.033	-1.1674	324.823	-0.69351	324.833	0.75841	403.4972	-1.0102	401.084	17350.3809	371.4879	-0.93262	391.7295	-0.93222	1379200	-2.6098	204.263	95.9915	95.4514	139.051	136.9288	5979.1943	121.2655	-1.4674	132.941	407580
015	2018-05-26t1521	1527366411.51	larva	21.9985	-30.0025	-222.0076	284.997	61.0419	11754.0351	37640.2526	454885.5537	380.969	-1.7229	255.92	-1.7446	254.7874	-1.0868	339.4991	-1.7205	337.2137	21388.4453	302.953	-1.6531	327.0834	-1.6833	1588500	-2.223	212.397	86.3385	85.6211	133.6614	130.0075	8420.666	113.5945	-3.1851	125.1842	535903
015	2018-05-26t1921	1527380813.39	larva	25.9991	-26.002	-218.0071	574.721	53.4842	22223.737	70298.6471	732527.5582	340.392	-1.2252	237.406	-1.5676	236.1354	-1.7477	312.7693	-1.0774	310.0509	36906.7812	281.2655	-1.1118	302.0991	-1.0111	2790710	-2.3779	155.134	72.6467	72.2334	114.1366	112.335	13468.1133	96.1724	-3.8528	107.3252	853962
015	2018-05-26t2321	1527395220.07	larva	30.0009	-22.0001	-214.0052	624.2863	50.6427	22605.2087	71349.6256	705098.1451	680.083	-1.0293	316.893	-0.57942	312.4455	0.48331	554.3691	-0.87152	551.8984	66524.2969	378.5541	-0.79967	502.518	-0.79679	3792570	-1.5501	330.724	95.8335	95.293	141.0963	137.7294	16931.5586	121.9791	-1.2577	133.006	1146940
015	2018-05-27t0321	1527409620.73	larva	34.0011	-17.9999	-210.0051	690.4486	41.9909	21282.0143	67007.1356	563903.024	2858.22	-0.073495	382.27	0.2716	326.8069	0.53639	2061.6633	0.34312	1976.4904	235029.6094	679.2706	-0.24451	1726.1424	0.50116	4338770	-1.605	251.369	101.754	101.2275	147.3793	144.2431	16801.2383	128.0644	-2.8439	140.5877	1154910
015	2018-05-27t0721	1527424020.8	larva	38.0011	-13.9999	-206.005	751.6794	42.4111	26954.5867	85087.5861	783575.5148	14370.2	2.4226	806.649	2.6601	326.6842	0.96827	8694.1846	1.8986	8217.6289	1251962.625	4238.2902	3.1505	7144.7963	1.8719	11544800	-0.035159	392.321	97.2133	96.4518	146.4402	141.1583	21087.3867	123.9941	-0.93068	137.0351	1391320
015	2018-05-27t1121	1527438421	larva	42.0012	-9.9999	-202.005	863.0462	54.9345	39491.5735	124545.3769	1482753.1688	14190.5	0.91906	712.273	0.65055	253.1482	-0.23756	11506.1318	1.1594	11307.2515	2393275.5	3660.6108	0.68264	10069.9491	1.2174	14796800	0.85084	212.227	74.1843	73.596	118.9216	115.3472	24735.6992	98.7197	-0.51009	110.584	1541100
015	2018-05-27t1521	1527452820.73	larva	46.0011	-5.9999	-198.0051	798.0943	57.2156	37965.9659	119712.7197	1503721.2108	9328.24	0.82373	735.563	1.7615	310.2404	0.64743	7749.6592	1.1912	7669.4255	1549931.875	3226.8518	1.538	6851.7209	1.336	14675200	0.84649	167.837	94.6412	93.7148	144.3703	142.2754	28874.0508	123.9189	-0.27915	137.8178	1888190
015	2018-05-27t1921	1527467221.32	larva	50.0013	-1.9998	-194.0049	992.4988	64.1096	51417.5199	161958.1101	2267624.9108	5099.66	0.0083692	570.657	0.89355	331.4081	1.0965	3794.4404	0.1404	3653.0856	1024498.9375	1970.7654	0.69498	3276.2774	0.21813	15383200	1.0969	290.985	99.485	98.4908	153.1973	150.8426	41363.2656	131.6716	0.057636	145.6809	2681820
015	2018-05-27t2321	1527481619.72	adult	54.0008	1.9998	-190.0053	1040.4955	62.6145	53374.4449	168166.6883	2308371.5521	7653.44	0.82864	543.488	0.82558	322.0962	0.74546	4352.9165	0.47993	3987.9728	1218816.625	1751.5761	0.61148	3317.2293	0.36625	15199700	1.0773	223.996	102.064	100.8994	153.4045	151.485	42953.2578	132.6108	-0.10431	146.4923	2854430
015	2018-05-28t0321	1527496020.79	adult	58.0011	6.0001	-186.005	722.3447	119.0276	49939.4768	161322.5534	3166675.4046	3119.94	-0.475	500.067	0.4515	326.1984	0.87948	2745.8352	-0.17633	2737.5127	716663	1432.1539	0.19843	2540.389	-0.023432	13036700	0.43076	235.858	94.8723	93.7265	148.9722	146.7423	38881.7305	126.8863	-0.77838	141.7105	2473320
015	2018-05-28t0721	1527510420.48	adult	62.001	10	-182.0051	1017.4819	65.5143	53385.4448	168190.5213	2432699.2895	5548.42	-0.077539	467.401	-0.14076	295.1699	0.15475	3350.6504	-0.24749	3177.0485	938182.125	1381.6587	-0.23793	2574.3424	-0.31954	13075600	0.37704	355.424	94.7478	93.7769	146.6266	143.5881	41055.4375	123.1031	-0.37905	137.7001	2650570
015	2018-05-28t1147	1527526331.29	adult	66.4207	14.4197	-177.5855	949.6967	67.794	54390.6706	171487.7214	2618181.597	5353.21	0.30472	446.23	0.17911	300.323	0.061861	3263.8215	0.18432	3104.3225	930189.125	1188.3528	0.070653	2448.5981	0.084502	12703700	0.39522	281.5	100.507	99.2586	152.2747	149.4251	43398.2852	130.4206	-0.5829	144.4411	2861330
015	2018-05-28t1547	1527540772.06	adult	70.432	18.431	-173.5741	1083.7182	70.3378	60987.1013	192096.6362	2931066.2546	4344.85	-0.10238	417.422	-0.17979	304.2635	0.1992	2767.4004	-0.13725	2550.1719	882800.75	1019.5126	-0.26549	2198.9671	-0.15297	13314100	0.52452	456.249	97.1372	95.6235	153.1715	150.4789	48861.7148	130.9953	-0.33851	145.2425	3098290
015	2018-05-28t1948	1527555229.92	adult	74.4481	22.4471	-169.5581	1018.7908	68.1767	57020.4774	179770.5359	2678443.2796	5406.89	0.37544	403.728	-0.13726	299.6172	0.039791	2692.8816	-0.01812	2286.4871	805171.5625	942.542	-0.21341	1898.1258	-0.16187	12040800	0.22923	284.526	99.9189	98.6883	153.9091	151.0521	46018.8203	131.6048	-0.5133	145.9287	2979980
015	2018-05-28t2349	1527569648.94	adult	78.4534	26.4523	-165.5528	1077.2739	68.1647	60290.1285	189863.9457	2896523.4987	3552.94	-0.27974	392.544	-0.31735	302.1658	0.12	2065.5483	-0.36712	1889.2719	652713.25	939.7497	-0.2985	1635.9274	-0.37081	12378500	0.27915	234.866	98.7897	97.6572	153.7689	151.8856	48590.9844	130.1568	-0.56419	145.507	3115230
015	2018-05-29t0349	1527584071.67	adult	82.4597	30.4587	-161.5465	1068.8886	68.5681	57651.123	181515.2529	2680831.3765	4909.73	0.0039117	395.045	-0.41576	309.9431	0.39739	2748.3765	-0.20075	2519.8595	830009.6875	810.4821	-0.5686	1979.4318	-0.31178	11930000	0.095537	238.088	110.466	109.7078	162.4422	160.5835	49057.5391	141.4448	1.1576	154.5794	3335960
015	2018-05-29t0749	1527598490.42	adult	86.4649	34.4639	-157.5413	1062.2431	70.3875	61864.424	194911.0459	3029570.9868	3334.8	0.061382	380.527	0.06338	307.1815	0.34477	1853.127	-0.085346	1652.6219	600413.125	818.0318	-0.024071	1328.8783	-0.19254	12308200	0.6	339.299	106.401	104.1782	216.2092	212.7614	70051.7969	141.3514	-0.029688	166.9114	3441530
015	2018-05-29t1150	1527612910.77	adult	90.4705	38.4695	-153.5356	1002.1102	72.4025	53903.5695	169909.1151	2509744.431	4549.34	-0.09461	375.698	-0.56779	291.4674	-0.17053	2443.0056	-0.31722	2197.0322	691370.5625	819.3553	-0.55725	1609.6546	-0.48121	10600700	-0.29639	404.107	107.66	106.7791	161.7172	158.7112	45765.9766	138.9073	0.82542	153.5715	3037740
015	2018-05-29t1550	1527627319.34	adult	94.4729	42.4719	-149.5332	1002.0366	72.6179	56143.3337	176858.1687	2713359.5724	4637.99	0.15161	376.465	-0.35713	301.9658	0.10773	2376.395	-0.14235	2230.3315	698660.125	780.21	-0.42256	1728.6412	-0.23649	11055300	-0.044301	288.114	107.716	106.344	175.1454	165.5495	51492.75	141.1371	0.40968	157.7116	3163190
015	2018-05-29t1928	1527640437.2	adult	98.1168	46.1157	-145.8894	966.2045	73.0913	56542.289	178198.6552	2855362.5586	3282.52	-0.51951	346.91	-0.88286	269.2417	-0.8148	2147.5378	-0.52282	2013.7507	635671.1875	792.3239	-0.68183	1709.9776	-0.53121	10249800	-0.42303	371.466	106.735	104.0242	253.3096	248.2517	74979.6562	142.7986	1.9481	199.4163	3153590
015	2018-05-29t2321	1527654421.6	adult	102.0013	50.0003	-142.0048	1020.3639	72.8898	58421.1492	184029.1932	2892964.384	2743.59	-0.1129	372.179	0.061902	301.8911	0.23711	1766.0555	-0.071134	1700.4739	540413	789.0558	-0.00036912	1395.7462	-0.080861	11371900	0.42632	206.117	110.271	109.2634	167.7398	165.3796	51328.3672	145.9925	0.17394	161.018	3369350
015	2018-05-30t0321	1527668823.84	adult	106.002	54.0009	-138.0042	1046.8797	71.0533	60536.1885	190726.7411	2989598.4058	3689.51	-0.36119	360.037	-0.72318	286.4301	-0.31071	2384.3044	-0.37383	2302.6841	755824.5	707.5378	-0.71566	1803.8311	-0.42553	11398100	-0.071772	422.176	107.809	106.3922	170.8262	165.9146	54151.9219	142.448	1.4763	159.2523	3413020
015	2018-05-30t0721	1527683223.29	adult	110.0018	58.0008	-134.0043	1048.4189	71.0384	60803.9682	191610.6839	3011257.073	3267.78	0.077106	383.646	0.14165	310.8824	0.45674	2221.8896	0.18373	2132.1631	706560.9375	736.7297	-0.13011	1793.604	0.19186	12185000	0.59924	345.779	114.942	113.5177	184.4147	178.8241	58643.8789	152.0132	0.58212	171.4257	3650690
015	2018-05-30t1121	1527697623.7	adult	114.0019	62.0009	-130.0042	1041.8521	83.2678	69506.7997	219162.5654	3907578.3834	3518.12	-0.2235	346.489	-0.63736	280.4558	-0.51334	2153.8311	-0.25872	2040.9071	781840.6875	637.8022	-0.63614	1685.9346	-0.27423	12546700	0.37965	310.81	96.7032	95.2652	161.1149	157.7041	58484.7227	133.3234	-0.34379	150.3443	3501720
015	2018-05-30t1521	1527712023.49	adult	118.0019	66.0008	-126.0043	1009.0444	73.5413	60893.6843	191962.172	3074645.6837	3848.57	0.57354	380.656	0.31099	312.9373	0.52977	2158.5591	0.37164	2048.9457	686421.75	682.2646	-0.082846	1709.5594	0.34536	12101400	0.67049	354.954	119.189	118.0262	182.9806	180.3793	58187.8281	156.6499	0.44682	173.483	3789150
015	2018-05-30t1921	1527726423.21	adult	122.0018	70.0007	-122.0044	1140.2919	74.5314	66560.7858	209564.0187	3385572.0747	3683.74	0.43831	360.732	0.046532	293.0405	0.036148	2099.8325	0.276	2008.2112	730741.6875	656.2721	-0.16323	1570.853	0.16992	12545900	0.76279	269.224	109.215	106.7686	190.0501	184.6647	66137.4453	148.3846	0.14915	173.5901	3798400
015	2018-05-30t2321	1527740825.45	adult	126.0024	74.0014	-118.0037	1035.3651	74.3694	62752.347	197847.4438	3163489.6409	4097.65	0.81851	399.237	0.62125	329.9814	0.83318	2224.7798	0.53262	2077.2542	729727.75	715.9711	0.0052064	1740.9347	0.49345	13084600	0.80296	337.958	122.288	120.5858	241.6895	235.6199	79274.1562	162.2072	-0.024573	197.3783	4007850
015	2018-05-31t0321	1527755224.15	adult	130.002	78.001	-114.0041	1046.9494	75.6822	62595.4136	197228.895	3195447.7177	3802.64	0.63518	385.203	0.39212	316.8291	0.43691	2184.5886	0.49865	2077.5288	716545.0625	703.3845	-0.066084	1608.9152	0.32176	12597700	0.64517	284.109	125.872	124.621	194.3896	191.2863	63759.7812	166.0333	-0.14389	184.5189	4116530
015	2018-05-31t0721	1527769624.56	adult	134.0022	82.0011	-110.004	1047.8529	76.2804	63750.1584	200908.6642	3379391.1961	3923.94	0.68783	389.759	0.41303	309.2935	0.16894	2366.3557	0.72395	2235.7827	787996.4375	738.5344	0.017883	1801.8503	0.61898	12974300	0.6992	318.645	120.94	118.9857	215.4742	210.216	71752.9141	172.0206	-0.31712	199.0744	4025840
015	2018-05-31t1121	1527784027.73	adult	138.003	86.002	-106.0031	1106.3215	70.9819	65553.7467	206530.9751	3278642.5549	4505.78	1.0958	386.632	0.39143	316.903	0.39227	2402.0024	0.75443	2285.2346	823886.875	697.8193	-0.11326	1832.2178	0.65548	13239100	0.78308	291.844	122.261	121.5745	210.2771	205.6287	72125.0547	168.4731	-0.23888	194.1241	4186450
015	2018-05-31t1521	1527798441.48	adult	142.0069	90.0058	-101.9993	1068.8543	73.9236	63762.1703	200901.6513	3231516.2777	3730.48	0.54799	369.592	0.072952	305.6278	0.071982	2095.324	0.38746	1986.9792	697742.875	652.2321	-0.34129	1660.5922	0.39233	12302200	0.51772	421.884	130.308	129.6535	215.8908	211.2857	71891.6328	176.416	-0.18771	200.7742	4337420
015	2018-05-31t1922	1527812834.16	adult	146.0048	94.0038	-98.0013	1055.7306	71.8804	62529.0623	197050.6958	3160078.7217	3565.38	0.47539	366.413	0.085992	295.4297	-0.099523	2066.7556	0.36638	1975.1484	675829.125	695.9812	-0.10128	1652.6578	0.38446	11968500	0.47938	331.151	125.022	122.6381	223.9595	218.87	73234.7422	172.1463	0.088126	203.7361	4083730
015	2018-05-31t2321	1527827224.55	adult	150.0022	98.0011	-94.004	1055.0195	71.6017	59456.0976	187290.7015	2867775.254	4386.29	0.87602	380.473	0.32661	309.7646	0.44375	2277.3364	0.49162	2169.8257	708251.625	709.7304	-0.010794	1776.1925	0.43535	11828500	0.60898	464.465	122.089	119.2335	239.3118	227.8053	74425.9844	168.722	0.9528	207.7735	3795630
015	2018-06-01t0321	1527841624.51	adult	154.0021	102.0011	-90.004	1008.6521	74.583	59094.874	186237.4522	2990246.8253	4144.89	0.76007	383.384	0.36634	310.0952	0.45012	2313.6555	0.52838	2207.6897	714919.5625	687.6533	-0.057807	1915.4853	0.58199	11840100	0.6108	330.714	125.771	123.6316	223.791	218.1965	69151.4219	174.2492	1.195	205.1625	3884200
015	2018-06-01t0721	1527856024.59	adult	158.0022	106.0011	-86.004	1056.2827	77.2415	63039.5376	198552.1101	3283476.8571	2975.42	0.0068968	379.335	0.22112	317.8444	0.33151	1918.7572	0.15829	1859.5439	633189.875	718.4992	-0.083139	1610.0205	0.30776	12495300	0.56238	508.75	131.411	130.3798	264.6939	223.9751	87348.9844	174.342	-0.43346	199.6437	4328690
015	2018-06-01t1121	1527870452.91	adult	162.01	110.009	-81.9961	998.2649	81.8005	66449.6707	209592.5187	3738619.5127	2795.4	0.018256	377.805	0.30177	312.0977	0.37499	1930.9406	0.23358	1850.6659	670036.375	709.4415	-0.018044	1612.599	0.32873	13084200	0.79746	335.258	125.051	123.9974	200.0539	191.8998	69418.7188	162.7749	-0.035341	182.148	4330780
015	2018-06-01t1521	1527884825.76	adult	166.0025	114.0015	-78.0037	1023.8954	82.9679	64513.9796	203381.5281	3518404.4427	3113.35	0.15481	385.109	0.36354	314.2834	0.32456	2061.9275	0.35509	1987.4517	694869.5625	729.2754	0.0016504	1708.7004	0.46842	12959700	0.7101	407.397	127.702	125.6625	251.9896	238.9905	84920.4844	168.8275	-0.24779	203.6083	4297420
015	2018-06-01t1921	1527899244.12	adult	170.0076	118.0066	-73.9986	1094.6313	79.9306	66659.5017	210001.6107	3552198.6591	4104.82	0.80827	359.451	-0.10052	292.5157	-0.23191	2153.9929	0.4616	2023.8069	749589.5	694.5282	-0.17633	1718.3043	0.4875	12499200	0.56668	402.807	127.07	125.496	228.4774	216.726	79510.1406	175.5449	-0.30447	200.8806	4418610
015	2018-06-01t2321	1527913626.97	adult	174.0028	122.0018	-70.0033	973.1901	77.0161	60126.8295	189568.5057	3143810.0674	5798.82	1.9913	387.415	0.36736	311.3456	0.20525	2364.6023	0.72527	2234.0001	742485.125	739.9023	0.017717	1873.5392	0.738	12159400	0.4817	356.465	137.83	134.8212	235.0116	228.8906	73793.6406	186.385	0.35577	214.7299	4325930
015	2018-06-02t0321	1527928025.62	adult	178.0024	126.0014	-66.0037	1095.6425	79.9666	68395.6387	215589.0002	3673047.6977	2695.31	-0.19926	384.984	0.30999	323.3261	0.44587	1944.9625	0.18947	1906.8915	694351.625	700.8645	-0.16417	1627.0348	0.33589	13743600	0.89452	393.98	136.062	134.977	205.8609	201.9726	73492.3594	177.5749	-0.33673	196.3806	4857270
015	2018-06-02t0721	1527942428.11	adult	182.0031	130.0021	-62.003	1018.1973	83.8979	65806.8102	207731.1844	3690330.0962	2693.84	-0.17199	385.568	0.33813	320.9681	0.42644	1995.2605	0.26292	1950.0333	686369.625	719.9042	-0.062362	1654.7792	0.38312	13235800	0.76499	362.704	132.402	130.94	204.5145	200.4609	70352.9844	172.172	-0.37524	193.1411	4545110
015	2018-06-02t1121	1527956825.2	adult	186.0023	134.0013	-58.0038	1101.6595	79.8186	68131.9934	214626.0521	3628365.5012	4490.29	1.1938	371.39	0.042413	311.0272	0.11536	2103.0161	0.41572	1993.3572	748673.75	702.0417	-0.2356	1674.5539	0.43303	13204000	0.75428	382.881	132.004	128.9097	251.0688	242.2648	89380.4922	185.5615	-0.79248	223.2006	4693140
015	2018-06-02t1521	1527971226.21	adult	190.0026	138.0016	-54.0035	1043.9265	73.9868	59823.9855	188417.2805	2987037.7348	2962.44	-0.045319	381.634	0.2166	320.9417	0.304	2084.2944	0.40791	2051.3525	652384.125	666.0234	-0.46519	1735.2119	0.57733	11937500	0.39661	364.586	150.677	147.5056	258.159	247.9268	80803.7656	204.4213	-0.14386	235.6017	4713180
015	2018-06-02t1921	1527985626.54	adult	194.0027	142.0017	-50.0034	957.4228	67.0106	53409.4016	168354.7346	2519180.5822	2903.7	-0.089588	380.161	0.20197	314.9762	0.20281	2028.3915	0.30172	1972.8651	567949.625	739.2505	-0.042324	1676.2098	0.43549	10616700	0.02999	571.535	152.425	147.1046	389.7139	374.6517	109119.8906	220.4954	1.089	282.4407	4256780
015	2018-06-02t2321	1528000025.5	adult	198.0024	146.0014	-46.0037	535.6725	77.8262	30663.6366	97668.6641	1501453.9335	2667.21	-0.17241	408.561	0.7797	322.3974	0.27221	2116.1245	0.8201	2064.7207	340696.0625	825.6724	0.57521	1890.055	1.3404	6551270	-1.1368	351.262	153.985	149.9048	280.2921	274.9028	45127.0273	229.5859	-0.54998	265.0628	2469150
015	2018-06-03t0321	1528014439.12	adult	202.0062	150.0052	-41.9999	972.5693	73.595	55595.2361	175190.1409	2744248.3782	2829.75	-0.15229	352.754	-0.35052	301.9215	-0.12946	1821.172	-0.010022	1776.3037	529961.0625	650.5117	-0.60873	1516.3874	0.15369	10257400	-0.07951	523.706	153.069	148.2184	336.7747	328.1612	98001.4219	231.993	0.73942	293.1295	4450950
015	2018-06-03t0721	1528028838.99	adult	206.0062	154.0051	-38	939.3599	67.1093	53582.434	169052.3556	2543838.7506	2449.99	-0.49784	355.532	-0.29715	302.7723	-0.11915	1800.6818	0.00093226	1759.6045	505991.5625	659.2683	-0.57765	1500.2734	0.17122	9961650	-0.16325	467.606	157.972	152.0958	347.2639	338.9123	97581.1562	245.0082	0.82352	311.2324	4426230
015	2018-06-03t1121	1528043240.64	adult	210.0066	158.0056	-33.9995	525.5419	76.6513	32034.5779	102028.9662	1616042.7759	2459.61	-0.42208	402.838	0.66425	329.0501	0.41759	1872.2234	0.25732	1836.801	314533.5312	814.073	0.48635	1701.0448	0.80202	6746730	-1.0847	407.564	164.732	158.9781	330.966	326.2203	55602.2812	255.5295	0.70269	303.3009	2758940
015	2018-06-03t1521	1528057648.37	adult	214.0088	162.0077	-29.9974	661.4409	71.5165	39082.2585	124148.3693	1910498.5235	2165.63	-0.79154	333.928	-0.72908	282.455	-0.55029	1726.7761	-0.15032	1693.7769	353989.0938	606.9703	-0.91777	1498.3577	0.16199	6819140	-1.0685	448.234	149.357	139.371	336.9271	330.6628	69070.0625	240.1337	0.62971	301.0012	3050010
015	2018-06-03t1921	1528072026.38	adult	218.0027	166.0016	-26.0035	871.2695	75.7786	53341.4909	168417.5791	2741510.8954	2220.83	-0.51455	350.152	-0.57138	308.615	-0.2232	1312.7197	-0.8548	1223.3329	366248.8125	633.162	-0.80433	1105.8335	-0.70544	9758380	-0.19806	382.741	156.98	144.3073	317.4855	313.9619	88578.4453	264.8383	-0.54216	299.5285	4374860
015	2018-06-03t2321	1528086426.47	adult	222.0027	170.0017	-22.0035	868.7433	75.3121	52314.7385	165126.8362	2664740.7748	1512.22	-1.3718	347.157	-0.63561	308.4569	-0.22953	1140.4233	-1.298	1118.8162	312476	627.7696	-0.84365	1032.1432	-0.9406	9483290	-0.28013	409.017	159.302	146.6888	324.6212	318.7544	88946.2188	268.6314	-0.41312	306.4046	4351650
015	2018-06-04t0321	1528100826.67	adult	226.0027	174.0017	-18.0034	869.358	74.9606	51639.122	162915.7126	2630186.9696	1428.96	-1.4626	349.736	-0.65375	312.4165	-0.22908	1130.2596	-1.3315	1110.8452	305170.0938	640.1279	-0.79188	1026.9346	-0.96423	9439020	-0.29635	382.134	163.317	149.9976	328.4495	324.8052	88681.3594	274.8853	-0.48037	311.6188	4407770
015	2018-06-04t0721	1528115227.23	adult	230.0029	178.0019	-14.0032	839.6839	76.0312	50767.7591	160236.8093	2633782.9053	1440.14	-1.4521	348.595	-0.65305	310.8436	-0.23291	1161.2246	-1.2471	1143.1868	308885.75	634.6155	-0.81837	1034.2401	-0.93739	9242640	-0.35458	414.995	165.929	151.8764	339.1832	333.5727	90222.7344	280.7976	-0.16158	318.6657	4399450
015	2018-06-04t1121	1528129641.65	adult	234.0069	182.0059	-9.9992	844.287	77.4477	51067.941	161207.8735	2665887.2652	1540.91	-1.3196	345.259	-0.78967	308.0679	-0.36621	1155.2552	-1.2722	1132.2699	308453.1562	626.3633	-0.91485	1034.3225	-0.94767	9209790	-0.36906	469.376	167.157	152.8221	341.1963	335.0284	91099.4141	283.855	-0.36204	321.1317	4458920
015	2018-06-04t1521	1528144047.55	adult	238.0085	186.0075	-5.9976	842.3898	76.2395	50075.064	158057.0658	2571970.0384	1482.42	-1.3966	346.542	-0.72286	307.8602	-0.32262	1179.3571	-1.2018	1150.2095	308991.5625	634.8845	-0.8315	1055.9482	-0.86915	9064150	-0.41032	501.43	169.512	154.988	344.1874	337.7879	90177.1094	285.7455	-0.10595	325.1832	4433760
015	2018-06-04t1921	1528158450.21	adult	242.0093	190.0082	-1.9969	809.0445	73.5993	47252.2516	149093.9158	2408426.4902	1601.32	-1.264	353.146	-0.51285	312.0006	-0.15891	1233.4464	-1.0585	1196.2198	304661.25	655.2644	-0.65033	1087.1805	-0.76486	8718830	-0.50788	457.741	174.251	162.3171	357.8348	352.0223	88385.2031	289.6208	0.3761	333.303	4302090
015	2018-06-04t2321	1528172827.64	dead	246.003	194.002	1.9969	772.1191	73.517	45584.9464	143946.6209	2330295.3099	1795.22	-1.0227	356.446	-0.47898	315.4593	-0.12614	1245.0636	-1.0273	1193.4641	297570.1875	656.7409	-0.65552	1087.1395	-0.76466	8497310	-0.57757	489.651	178.355	166.2668	369.0076	361.0327	88192.8125	296.9934	0.50462	344.5233	4251800
016	2018-05-25t1522	1527280036.31	egg	-1.9981	-49.9994	-182.0012	167.3925	28.2585	3219.0211	10238.9393	57290.9825	0		0		0						0		0		0		0	0	0				0		0	0
016	2018-05-25t1921	1527294422.82	larva	1.9981	-46.0032	-178.0049	189.8605	38.4371	4304.7613	13967.0708	93576.6914	0		0		0						0		0		0		0	0	0				0		0	0
016	2018-05-25t2321	1527308823.71	larva	5.9984	-42.0029	-174.0047	181.2718	33.5783	3853.6212	12397.98	75370.7005	0		0		0						0		0		0		0	0	0				0		0	0
016	2018-05-26t0321	1527323223.58	larva	9.9983	-38.003	-170.0047	212.2588	25.3065	4024.8229	12736.691	65901.9616	399.364	-1.1484	312.843	-0.48364	312.4068	0.51812	383.7968	-1.0102	382.6863	8827.3252	353.863	-0.79024	373.7169	-0.92875	694199	-1.8858	149.662	93.8717	93.429	133.5631	132.1933	3071.9509	118.0407	-1.4584	128.1198	208301
016	2018-05-26t0721	1527337624.39	larva	13.9986	-34.0028	-166.0045	200.1421	27.3964	3573.0979	11340.997	60308.0615	418.136	-1.1249	325.614	-0.39349	325.8132	0.86136	401.1026	-0.96134	399.3317	8022.0527	371.6259	-0.75866	391.0158	-0.87333	638203	-2.082	150.859	100.411	99.8957	140.9984	140.5002	2819.9688	126.4281	-0.96418	135.1265	196805
016	2018-05-26t1121	1527352024.72	larva	17.9987	-30.0027	-162.0044	377.8809	44.8547	12800.0291	40464.5701	384562.7118	438.685	-1.1695	309.358	-0.53525	309.1402	0.42224	387.818	-1.0541	386.4264	26759.4434	357.943	-0.81508	377.4612	-0.97437	2104870	-1.5583	258.212	101.645	100.905	146.8957	142.672	10135.8018	127.7071	-1.091	138.2624	691592
016	2018-05-26t1521	1527366424.35	larva	21.9986	-26.0028	-158.0045	433.263	38.6318	12596.3801	39752.3278	315077.8798	365.49	-1.1488	243.439	-1.2731	241.2907	-1.2838	324.5952	-1.0203	322.0846	22072.4707	292.8205	-0.90515	312.6009	-0.94571	1641270	-1.7856	215.924	83.946	83.5254	129.211	126.7725	8786.3467	109.4207	-1.8849	122.1062	565964
016	2018-05-26t1921	1527380826.29	larva	25.9991	-22.0022	-154.004	633.9888	47.8209	23870.8834	75271.3113	762734.1018	411.245	-1.1274	273.891	-0.94136	272.802	-0.48522	369.6954	-0.98642	366.2318	46951.3125	334.9918	-0.82335	359.6576	-0.90317	3465280	-1.3755	222.257	94.0037	93.6305	138.1131	136.384	17540.3594	119.7199	-1.3314	131.6678	1189330
016	2018-05-26t2321	1527395233.31	larva	30.001	-18.0003	-150.002	677.5345	47.7406	26201.3659	82722.1635	827781.8132	1146.61	-0.92477	352.581	-0.44225	327.8035	0.83904	992.574	-0.7132	986.1647	137967.7812	567.2915	-0.63273	921.8864	-0.60953	4887480	-1.6514	174.242	104.353	103.8128	149.8156	147.5456	20824.373	131.3454	-0.63825	143.0828	1446550
016	2018-05-27t0321	1527409634.11	larva	34.0013	-14.0001	-146.0018	830.4178	50.8385	36853.9128	116305.3567	1335275.5737	5020.86	-0.27556	600.418	0.67839	308.5178	0.70596	4205.2705	-0.069431	4187.894	815822.5	2720.6739	0.87455	3740.6587	0.019192	11641500	-0.056551	205.4	89.3092	88.051	140.8072	138.0932	27316.5938	119.7679	-0.48403	133.6284	1731620
016	2018-05-27t0721	1527424034.04	larva	38.0012	-10.0001	-142.0018	843.958	61.0696	41382.8392	130538.0601	1707922.9541	7941.91	0.10764	662.704	0.74444	251.7038	-0.80007	7035.4209	0.44293	6985.2644	1533721.75	3667.3966	1.2015	6488.1642	0.61475	14393300	0.73094	235.077	84.0376	83.5927	125.8542	123.7028	27436.2266	108.3797	-0.79159	119.3628	1825210
016	2018-05-27t1121	1527438434.26	larva	42.0013	-6	-138.0018	841.7866	53.3454	37365.8213	117725.7878	1393537.4867	16217.7	3.0185	718.014	2.0624	305.1489	0.26819	11002.1172	2.8571	10515.4414	2167417	2886.3184	1.7645	8198.8654	2.4422	14124100	0.73165	181.658	99.5387	98.9466	149.0971	147.0522	29372.1367	128.9464	-0.3587	141.8159	1958030
016	2018-05-27t1521	1527452834.03	larva	46.0012	-2.0001	-134.0018	989	60.7462	48259.9251	152003.0927	1985923.0659	7518.86	0.49936	599.507	0.92594	316.0723	0.7334	5103.5093	0.44813	4808.5442	1296291.375	2166.4319	0.67603	4189.2347	0.4349	15192100	1.011	208.064	98.1578	97.2019	146.9702	144.9985	37330.418	126.9885	-0.16802	139.7954	2487420
016	2018-05-27t1921	1527467234.58	adult	50.0014	2.0001	-130.0017	965.4201	62.4351	50229.1497	158244.0164	2213675.8572	6619.14	0.33737	542.258	0.58294	310.2276	0.48737	4565.8315	0.33695	4346.7336	1205379.5	1799.5868	0.39338	3706.7242	0.31543	14280900	0.75627	251.843	100.03	99.0533	150.3026	147.7004	39679.8828	128.6587	-0.13308	142.3369	2634380
016	2018-05-27t2321	1527481632.97	adult	54.0009	5.9996	-126.0021	959.9211	67.7713	53684.5138	169230.307	2519451.6004	4919.19	-0.13938	471.571	-0.0013492	288.8137	-0.15731	3504.9194	-0.090589	3337.4358	984882.375	1445.4566	-0.048469	2874.3151	-0.091275	13245000	0.44369	171.999	92.2673	91.2188	142.6895	140.4288	40095.7344	121.8797	-0.96753	135.8192	2591510
016	2018-05-28t0321	1527496034.01	adult	58.0012	9.9999	-122.0018	1086.9026	70.3739	61681.5473	194274.7821	2989319.7218	4141.97	-0.50192	418.499	-0.59536	278.4654	-0.24089	2683.6331	-0.57634	2528.79	866813.5	1172.4414	-0.56623	2207.1436	-0.57872	13499100	0.48454	351.376	89.8256	88.861	138.6135	135.8353	44772.1484	117.8469	-0.57371	130.8959	2897410
016	2018-05-28t0721	1527510433.78	adult	62.0012	13.9999	-118.0019	1093.1462	72.8029	64170.4486	202120.4159	3245952.2713	4004.63	-0.40863	396.083	-0.60474	280.7073	-0.37245	2433.9348	-0.50601	2182.4307	817802.125	1013.539	-0.54558	1839.6365	-0.56222	13282600	0.44481	166.761	93.5005	92.516	143.4893	141.7716	48212.3945	122.7124	-0.63651	136.7768	3135540
016	2018-05-28t1147	1527526344.77	adult	66.4209	18.4196	-113.5822	1006.2254	70.6933	60257.7421	189974.7709	3007617.6711	2914.88	-0.51982	397.054	-0.35401	292.8552	-0.14333	2099.5442	-0.41316	2036.6202	661356.4375	943.9743	-0.36667	1759.7895	-0.37247	12498500	0.27955	397.915	96.5096	95.4938	150.0057	146.9845	47251.7812	127.4888	-0.74846	141.6643	3037930
016	2018-05-28t1547	1527540785.23	adult	70.4321	22.4308	-109.5709	1056.2954	74.6566	63802.4076	201140.4985	3270572.0874	3472.77	-0.51491	367.136	-0.78562	269.7424	-0.75971	2082.8845	-0.59641	1857.8847	695683.4375	891.3392	-0.63596	1575.5599	-0.6395	12231500	0.14343	352.188	91.9958	90.9518	144.722	141.6086	48337.1562	120.2239	-1.1464	135.6308	3064930
016	2018-05-28t1948	1527555243.36	adult	74.4483	26.447	-105.5548	1066.8749	69.6699	56725.1366	178621.5016	2618342.1263	3983.28	-0.39243	374.481	-0.73574	286.8659	-0.19701	2290.6799	-0.52952	2060.0721	682622.625	851.406	-0.67972	1765.8789	-0.56653	11125500	-0.18043	362.937	96.7271	95.618	165.4214	157.4023	49295.5703	129.8904	0.36362	147.9946	2873670
016	2018-05-28t2349	1527569662.26	adult	78.4535	30.4522	-101.5495	1071.351	69.3929	58955.4207	185629.8743	2808451.5889	3184.97	-0.22868	361.194	-0.38657	294.5316	-0.085339	1772.1157	-0.33627	1610.793	547583.75	714.4794	-0.42456	1310.2568	-0.38916	11146100	0.07529	362.304	104.061	103.0597	158.2079	154.9522	48886.2578	135.5198	-0.27139	150.0232	3211210
016	2018-05-29t0349	1527584085.17	adult	82.4599	34.4586	-97.5432	957.4212	70.6598	53220.6107	167677.2628	2535475.3648	3957.14	0.14573	362.468	-0.27219	296.8604	0.012561	1814.5999	-0.23323	1573.4563	506273.3438	695.9392	-0.36763	1224.966	-0.37106	10096600	-0.11611	309.681	110.314	109.3474	165.1548	162.4341	46078.1875	142.1056	0.16151	156.6315	3072790
016	2018-05-29t0749	1527598503.71	adult	86.465	38.4637	-93.538	1002.2298	68.5168	56367.9817	177613.8722	2672185.527	3884.21	0.2701	364.865	-0.11044	310.8537	0.43528	1828.392	-0.1128	1577.6987	539375.625	635.4153	-0.35872	1167.1403	-0.32039	10750000	0.19182	324.843	105.744	103.8895	201.8917	182.7437	59558.0547	141.1494	-0.030865	162.8715	3115550
016	2018-05-29t1150	1527612924.04	adult	90.4707	42.4694	-89.5324	971.669	71.1255	52052.7173	163950.5291	2438136.5536	3162.74	-0.56915	356.256	-0.8372	297.9011	0.12628	1948.2523	-0.61569	1840.426	531872.875	659.1809	-0.84417	1443.5782	-0.66594	9710470	-0.58613	296.527	104.421	103.5097	163.239	159.183	44564.2578	138.1709	1.434	153.3681	2846210
016	2018-05-29t1550	1527627332.73	adult	94.4731	46.4718	-85.53	641.1293	98.9431	40506.7719	129151.6595	2326843.2583	3811.81	0.048509	376.134	-0.18436	278.2839	-0.50886	2154.0029	-0.08987	1960.9971	456648.625	862.3601	-0.13752	1564.6315	-0.18527	7955990	-0.74921	209.773	110.756	109.4339	171.6398	168.8139	36387.6484	145.0572	0.4465	161.8861	2342710
016	2018-05-29t1928	1527640450.56	adult	98.1169	50.1156	-81.8861	999.6969	70.317	56073.2426	176634.7858	2698497.6471	4057.13	0.74778	358.928	0.076839	305.5987	0.32308	1968.7833	0.26695	1857.5281	578822.3125	671.5227	-0.088463	1262.2861	-0.06953	10531700	0.30892	435.089	120.373	119.3653	207.0634	203.4266	60876.6367	159.2182	0.34337	187.3317	3531980
016	2018-05-29t2321	1527654434.91	adult	102.0015	54.0002	-78.0016	894.1491	70.5297	50995.1835	160805.1605	2514335.5206	3708.26	0.56374	363.745	0.13797	310.1694	0.43456	1826.6362	0.14682	1724.1473	487711.875	659.2809	-0.1183	1233.5064	-0.10101	9705450	0.11981	307.313	124.527	123.0188	219.4288	215.0319	58587.4922	168.4518	0.75457	198.8582	3322630
016	2018-05-30t0321	1527668837.2	adult	106.0021	58.0008	-74.0009	976.4445	69.9352	52042.2582	163965.3345	2394279.7046	3213.66	0.15811	365.089	-0.046343	317.6402	0.28946	1753.5211	-0.089128	1558.449	478711.25	668.8398	-0.35076	1158.8833	-0.507	9949410	-0.14371	394.254	135.523	134.3125	247.881	240.2745	67671.5156	184.7009	-0.37487	225.2195	3693280
016	2018-05-30t0721	1527683236.78	adult	110.002	62.0007	-70.0011	887.5146	71.6221	49212.7172	155140.946	2345261.8698	4356.13	0.98526	371.422	0.095622	318.2247	0.34738	1876.4573	0.10734	1773.364	484125.9688	673.0907	-0.26607	1258.6163	-0.27197	9565230	-0.21144	285.071	138.954	136.1419	236.9139	233.4408	61123.7812	192.8253	0.5934	222.8116	3578490
016	2018-05-30t1121	1527697637.18	adult	114.0021	66.0008	-66.001	863.1924	68.9829	47744.4948	150538.4428	2276228.3916	2758.78	-0.21018	362.104	-0.12923	316.7277	0.23564	1647.735	-0.28191	1593.4213	411933.75	623.5745	-0.65082	1097.7098	-0.68778	9044990	-0.41281	367.917	142.885	138.8184	250.0699	245.8561	62517.4766	206.1292	0.24989	235.1829	3569110
016	2018-05-30t1521	1527712036.86	adult	118.002	70.0007	-62.001	893.6247	76.6326	55427.782	174868.2447	2907780.4116	3528.25	0.42001	320.844	-0.38956	264.192	-0.69625	1923.1875	0.19328	1797.9578	557724.375	624.4992	-0.20567	1202.4224	-0.13817	9276250	0.039862	419.058	124.777	121.6318	235.2438	219.0884	68220.7031	176.9357	1.4248	205.4827	3607550
016	2018-05-30t1921	1527726436.61	adult	122.002	74.0006	-58.0011	1030.9355	78.7196	59456.7271	187304.7166	3074542.1397	2265.46	-0.22151	321.993	-0.37755	282.3223	-0.23735	1408.4452	-0.21689	1328.5685	438026.4375	564.5216	-0.33882	996.9656	-0.33751	10004300	0.19974	313.666	127.512	126.9735	221.0571	207.4026	68748.7656	171.2959	1.206	193.6509	3961810
016	2018-05-30t2321	1527740838.94	adult	126.0026	78.0013	-54.0005	842.4205	69.4752	46423.3995	146351.3656	2211340.0164	2162.13	-0.70908	344.617	-0.51474	317.3697	0.15107	1339.7255	-0.87258	1279.0919	326893	551.1045	-1.3193	928.3627	-1.2503	8374890	-0.59776	340.535	142.398	135.262	269.106	265.2971	65661.8672	221.3026	-1.1105	253.5162	3460550
016	2018-05-31t0321	1527755237.63	adult	130.0022	82.0009	-50.0008	450.1055	76.6607	27715.9643	88585.359	1452143.8133	3109.95	0.16527	321.2	-0.98234	299.3836	-0.19055	1825.1371	0.035925	1727.6609	264644.875	446.5255	-1.9503	1043.99	-0.93747	4652910	-1.6907	288.407	138.492	129.2052	258.4902	254.6208	37481.0781	219.294	-0.28368	246.1739	2006200
016	2018-05-31t0721	1527769638.17	adult	134.0024	86.0011	-46.0007	618.4704	102.0562	42829.5166	137510.446	2572151.1195	2561.39	-0.19004	324.371	-0.95556	291.1967	-0.42971	1267.3756	-1.0103	1031.8619	283892.125	583.6799	-1.0965	835.4017	-1.5243	7234450	-0.91749	401.92	141.543	125.8044	299.3569	294.6906	67055.9531	238.2685	-0.76935	281.3936	3156840
016	2018-05-31t1121	1527784041.44	adult	138.0033	90.002	-41.9998	468.5489	75.327	18867.4618	60506.0273	776147.9689	1787.4	-1.0639	284.024	-1.6136	264.6109	-0.9087	1298.4365	-0.88367	1285.0777	129843.6562	411.8721	-1.9038	893.8037	-1.1558	2839670	-2.1757	313.526	141.318	131.5097	272.4954	268.8405	27249.5391	222.4005	0.72196	256.174	1412900
016	2018-05-31t1521	1527798455.36	adult	142.0072	94.0058	-37.9959	516.5234	78.9698	22659.4697	72707.1184	937208.1729	1544.26	-1.3761	272.41	-2.0323	255.6	-1.1743	1075.427	-1.4633	1075.2721	129051.2422	397.5085	-2.4092	751.3342	-1.7796	3256390	-2.07	305.468	135.123	124.8134	266.5352	264.0868	31984.2285	220.0493	-1.6223	252.6095	1615250
016	2018-05-31t1922	1527812848	adult	146.0051	98.0038	-33.998	505.6326	96.0726	34272.6537	111417.5479	2214681.1986	2104.82	-0.83755	345.691	-0.48956	291.8946	-0.34453	1383.7125	-0.80563	1285.6577	250451.9688	688.0228	-0.38141	1092.8867	-0.79726	6232120	-1.229	361.598	149.863	138.201	301.8024	297.7698	54626.2383	244.8778	1.3222	287.1108	2701730
016	2018-05-31t2321	1527827238.03	adult	150.0024	102.001	-30.0007	453.2947	121.8749	34326.1029	111679.0294	2455839.9917	2920.74	-0.062807	346.833	-0.46776	294.463	-0.29016	1723.6882	-0.1849	1623.5977	308540.1875	648.3394	-0.62674	1124.1975	-0.72767	6195830	-1.2396	380.38	152.943	139.1852	304.1444	297.8074	54441.8438	247.9183	1.4568	284.1082	2732180
016	2018-06-01t0321	1527841638.1	adult	154.0024	106.0011	-26.0007	454.2937	119.7894	33161.8224	107880.3997	2304413.6327	2567.71	-0.38991	350.385	-0.40168	297.564	-0.22855	1559.2657	-0.48719	1449.8666	269752.9688	654.1146	-0.60455	1133.5938	-0.71922	6051850	-1.2863	386.663	153.548	140.1896	308.8694	302.299	53434.4062	247.5663	1.1582	286.3155	2652080
016	2018-06-01t0721	1527856038.18	adult	158.0024	110.0011	-22.0007	449.2618	119.6637	33266.6433	108309.1776	2317757.9186	2430.51	-0.52857	348.966	-0.42559	297.0787	-0.23395	1579.6487	-0.44796	1499.1063	274858.875	650.4029	-0.6127	1115.3	-0.74647	6048280	-1.2814	408.277	154.625	140.2097	311.448	303.6988	54191.9531	250.7151	1.6109	290.8199	2679960
016	2018-06-01t1121	1527870467.25	adult	162.0105	114.0092	-17.9926	496.4584	127.773	39071.1341	127472.9689	2883033.3237	2686.46	-0.18965	332.758	-0.74661	286.5139	-0.46767	1473.3082	-0.62255	1389.4023	300554.875	635.7443	-0.73769	1037.3025	-0.96332	6765980	-1.0824	396.415	152.502	137.8643	316.817	313.4558	64630.6758	257.7809	0.91984	296.3399	3100820
016	2018-06-01t1521	1527884839.42	adult	166.0027	118.0014	-14.0003	474.6646	128.6744	39158.7978	127391.695	2991264.8611	2156.74	-0.79503	326.225	-0.87613	284.4467	-0.50625	1459.6837	-0.67419	1418.7916	297775.4688	563.718	-1.1658	1069.7745	-0.86065	6638680	-1.1154	408.413	155.492	140.8827	318.0401	311.0479	64880.1875	259.4435	1.8726	296.1958	3164250
016	2018-06-01t1921	1527899258.42	adult	170.008	122.0067	-9.9951	456.2475	130.2503	38537.0758	125774.474	2990849.0495	2121.87	-0.61537	328.901	-1.0766	287.4161	-0.7168	1257.2922	-0.99478	1153.4685	252715.7344	604.6934	-1.0447	900.6048	-1.3831	6580980	-1.1644	370.421	155.897	139.6055	317.8665	314.482	63891.1641	266.1656	-0.83375	301.0394	3119330
016	2018-06-01t2321	1527913640.62	adult	174.0031	126.0018	-6	449.9826	130.6564	38440.8652	125604.4382	2999756.8224	2014.07	-0.89692	330.132	-0.80127	289.2706	-0.42139	1252.0537	-1.0816	1182.0817	250410.75	589.2162	-1.0553	937.3332	-1.2256	6596030	-1.1208	376.937	159.383	144.6714	314.6187	310.0018	62923.7344	264.7086	0.91382	299.1042	3184470
016	2018-06-02t0321	1527928039.36	adult	178.0027	130.0014	-2.0004	450.7024	127.5281	36400.6878	119122.4645	2720162.0666	1975.11	-0.9325	336.756	-0.66997	298.3314	-0.23762	1286.1907	-1.0002	1231.1329	244376.2344	577.1094	-1.1386	998.3518	-1.058	6376810	-1.1805	369.011	162.32	149.7492	314.8963	311.0598	59830.3047	267.2295	0.93766	298.4694	3073690
016	2018-06-02t0721	1527942441.88	dead	182.0034	134.0021	2.0004	444.0534	127.7343	36591.4189	119733.2904	2769442.2376	2163.64	-0.7247	337.539	-0.65271	297.5356	-0.25113	1368.9559	-0.81903	1315.0168	261470.5781	578.4337	-1.1297	1037.2241	-0.95317	6419660	-1.1705	372.387	162.399	150.5786	317.5243	314.2017	60647.1367	266.0594	0.94003	300.6768	3088670
018	2018-05-25t1522	1527280061.73	egg	-1.9981	-53.9996	-202.0034	150.6337	22.629	2088.5661	6638.5701	28362.5233	0		0		0						0		0		0		0	0	0				0		0	0
018	2018-05-25t1921	1527294448.19	larva	1.9981	-50.0034	-198.0072	173.2276	23.0004	2590.4792	8209.1245	36514.1855	0		0		0						0		0		0		0	0	0				0		0	0
018	2018-05-25t2321	1527308848.94	larva	5.9983	-46.0032	-194.007	173.2286	22.5999	2519.7758	7985.5431	34723.4601	0		0		0						0		0		0		0	0	0				0		0	0
018	2018-05-26t0321	1527323249.07	larva	9.9984	-42.0031	-190.007	176.0278	22.6121	2581.2506	8179.5105	35698.0528	0		0		0						0		0		0		0	0	0				0		0	0
018	2018-05-26t0721	1527337649.9	larva	13.9986	-38.0029	-186.0067	173.2282	22.7745	2572.6829	8156.3531	35926.4936	0		0		0						0		0		0		0	0	0				0		0	0
018	2018-05-26t1121	1527352050.37	larva	17.9987	-34.0028	-182.0066	303.832	34.9264	8573.958	27126.6162	208508.039	460.54	-1.1938	330.465	-0.75349	330.2226	0.91485	409.5665	-1.0412	404.0001	19249.627	376.071	-0.98923	397.0769	-0.9678	1520800	-2.8076	329.214	97.3923	96.8147	145.4331	138.9687	6835.3555	123.6264	-1.3281	135.3808	448199
018	2018-05-26t1521	1527366449.55	larva	21.9985	-30.003	-178.0068	463.737	51.9764	18409.7827	58351.2962	623669.1985	419.025	-1.1552	318.187	-0.6561	317.9509	0.59497	393.6482	-0.98883	391.5358	38577.5234	364.8294	-0.88144	384.1882	-0.90671	3096600	-1.9221	151.86	94.9054	94.621	136.9018	136.3331	13416.377	120.2247	-1.4502	130.9083	923619
018	2018-05-26t1921	1527380851.68	larva	25.9991	-26.0024	-174.0062	485.5783	42.9541	15924.531	50323.6684	445010.2285	421.769	-1.2919	288.678	-0.8855	290.9424	-0.086739	386.1225	-1.1776	383.6363	32820.4141	353.5464	-0.93862	376.2454	-1.1024	2443940	-1.573	155.172	93.7433	93.0666	137.7181	136.1814	11706.04	121.5102	-1.6649	132.412	793631
018	2018-05-26t2321	1527395259.81	larva	30.0013	-22.0002	-170.004	618.4169	44.1595	21768.7482	68680.3934	643523.0241	497.308	-1.0989	277.643	-0.89308	275.7956	-0.40133	432.9737	-0.97098	428.3867	50224.9492	348.4044	-0.80115	406.1672	-0.89673	3211220	-1.3229	182.656	93.0723	92.6248	138.8951	137.1314	16111.8369	120.2313	-1.3466	133.1396	1076470
018	2018-05-27t0321	1527409660.6	larva	34.0016	-17.9999	-166.0038	657.0198	42.9306	22737.4052	71672.8212	661080.5378	1598.42	-0.75489	315.619	-0.66111	288.7754	-0.23008	1278.8649	-0.46422	1248.6903	154742.6562	462.0866	-0.83429	1106.6641	-0.35778	3812360	-1.4564	233.962	96.55	96.0789	143.7867	140.8584	17398.1855	124.2615	-2.0352	136.66	1166230
018	2018-05-27t0721	1527424060.36	larva	38.0015	-14	-162.0038	810.5828	43.3456	28507.348	89768.641	848196.4721	10276.2	1.0745	675.834	1.367	317.7953	0.87667	7121.4771	1.0155	6886.8689	1082464.5	3311.2738	1.66	5908.0201	1.0028	10229400	-0.45216	164.43	98.5511	97.9777	143.7897	141.9427	21856.0352	125.1478	-0.16049	137.5853	1491670
018	2018-05-27t1121	1527438461	larva	42.0017	-9.9998	-158.0036	834.458	51.5916	32641.2602	102817.2938	1075688.1659	12508.5	1.0618	724.66	1.1791	267.5633	-0.34061	10248.0811	1.3868	10105.4473	1772918	3794.0813	1.3697	8850.6204	1.4403	12513400	0.17884	163.768	90.0862	89.2802	135.8247	133.9974	23497.6797	116.9994	0.13442	129.6123	1555610
018	2018-05-27t1521	1527452860.53	larva	46.0015	-6	-154.0038	870.5003	53.4861	37394.2054	117858.5804	1343850.4786	9555.47	0.4103	641.346	0.5935	284.1548	0.27085	7639.7183	0.58832	7521.6519	1512664.25	2903.0725	0.57596	6486.0985	0.59223	12644800	0.21504	172.774	84.3227	83.2775	134.4736	132.7618	26625.7695	113.4906	-0.093854	127.7026	1662510
018	2018-05-27t1921	1527467261.27	larva	50.0018	-1.9998	-150.0036	917.5014	57.9818	41169.5926	129642.1291	1576369.6437	10752.4	1.2618	600.26	0.89534	304.8185	0.39442	5412.5093	0.51856	4758.6777	1174514.5	2169.0445	0.63374	4004.5729	0.3253	13010600	0.36953	172.985	96.5249	95.5978	145.3409	143.3201	31538.9707	125.7749	-0.25674	138.5048	2092180
018	2018-05-27t2321	1527481659.48	adult	54.0013	1.9998	-146.0041	917.204	59.5092	44850.4315	141273.6021	1863851.8483	5487.74	-0.16528	525.845	0.17658	294.1278	0.21977	3854.7744	-0.17204	3655.8779	909726.75	1689.1364	-0.051789	3146.1481	-0.19207	12371000	0.15858	270.92	98.5907	97.5543	149.4064	147.3217	35259.9141	127.448	0.66353	141.19	2319440
018	2018-05-28t0321	1527496060.62	adult	58.0016	6.0001	-142.0037	911.06	60.1888	43959.1714	138532.804	1793037.3839	4833.62	-0.086626	470.668	0.090705	295.4184	-0.010169	2921.6379	-0.20866	2718.1968	674898.375	1469.2444	0.094235	2148.1871	-0.30628	10869600	-0.23406	349.885	96.3522	95.6649	144.7016	142.4219	33426.0703	124.6842	-0.81896	137.582	2225160
018	2018-05-28t0721	1527510460.58	adult	62.0016	10.0001	-138.0038	969.1682	64.5934	49191.7164	154977.4776	2123045.3551	4774.44	0.14501	450.117	0.23586	307.6057	0.27299	3035.988	0.10578	2832.4885	786320.875	1250.7401	0.17954	2249.9024	3.5213e-05	11615300	0.086037	181.533	98.1449	97.0585	152.0606	150.3224	39383.6992	130.8923	-0.5554	144.9736	2532630
018	2018-05-28t1147	1527526371.82	adult	66.4213	14.4198	-133.584	983.2097	63.4456	52108.283	164261.0446	2308553.1288	3447.93	-0.67175	386.767	-0.82849	260.5952	-0.79506	2185.5869	-0.74912	2000.6465	596665.25	1105.7863	-0.65053	1721.8328	-0.77461	10559100	-0.38362	191.571	92.9685	91.5015	146.8707	144.8397	40095.7031	124.0232	0.45334	139.8258	2538130
018	2018-05-28t1547	1527540811.82	adult	70.4325	18.431	-129.5729	986.8667	62.5507	51206.3325	161318.273	2229740.3001	2524.42	-0.8437	386.155	-0.79084	282.1281	-0.15753	1911.6353	-0.78959	1839.8539	514229.875	1002.5023	-0.69081	1620.1704	-0.76619	10364800	-0.43335	173.357	96.8064	95.7161	149.3378	147.8456	40171.8594	127.2826	0.70765	141.7132	2598380
018	2018-05-28t1948	1527555270.37	adult	74.4487	22.4472	-125.5566	1016.9292	63.4429	52796.165	166301.5575	2314780.3857	3335.74	-0.56085	376.501	-0.73325	280.4073	-0.3956	1954.3132	-0.65425	1818.0409	541344.75	854.6947	-0.68911	1475.1737	-0.69449	10419700	-0.3895	230.058	100.53	99.4054	152.586	150.8166	42266.332	130.3933	0.50764	144.7674	2782160
018	2018-05-28t2349	1527569689.05	adult	78.4539	26.4524	-121.5514	1039.5883	64.2196	56159.4987	176896.4609	2547549.502	3269.78	-0.53449	361.198	-0.79103	281.134	-0.42323	1924.1313	-0.61496	1741.4528	567618.75	834.809	-0.65254	1391.3116	-0.67835	10622100	-0.31769	380.549	97.4488	96.2431	152.4238	149.0269	44965.0156	128.332	-0.086491	143.3387	2865770
018	2018-05-29t0349	1527584112.36	adult	82.4604	30.4589	-117.5449	1038.8324	70.255	57740.6215	181911.3958	2720342.6854	3561.62	-0.42118	361.049	-0.74529	284.284	-0.35953	1925.0272	-0.5719	1729.3569	583283.25	772.3504	-0.67125	1407.7371	-0.62872	10906200	-0.22415	408.139	96.1498	94.6069	173.1172	158.3522	52454.5156	129.5317	-0.13325	148.0321	2904400
018	2018-05-29t0749	1527598530.63	adult	86.4655	34.464	-113.5399	1107.238	66.3191	61373.4208	193317.2031	2861803.5769	2834.74	-0.43387	343.467	-0.65422	275.5331	-0.65253	1666.7009	-0.47157	1545.1147	536677.6875	714.3088	-0.51996	1259.3011	-0.49929	11030100	-0.055609	208.583	101.499	100.4542	155.5436	153.3683	50085.0391	132.3309	-0.45711	147.6995	3259550
018	2018-05-29t1150	1527612950.79	adult	90.4711	38.4696	-109.5343	1127.0614	67.6529	62263.0691	196075.7	2958004.3636	3089.69	-0.33076	345.584	-0.61118	276.4524	-0.61938	1814.3599	-0.38279	1762.7878	591481.3125	760.3327	-0.43091	1473.1393	-0.35967	11257800	0.032017	187.464	105.005	103.8184	158.7408	156.8703	51749.5	136.341	-0.10086	151.1979	3420650
018	2018-05-29t1550	1527627359.53	adult	94.4735	42.472	-105.5318	1075.541	72.6696	63826.9	201089.7182	3212919.6537	2800.48	-0.4597	323.777	-0.84522	265.0069	-0.96256	1537.7845	-0.54473	1386.1158	513620.0312	660.786	-0.61154	1178.9953	-0.55753	10793800	-0.14151	230.112	98.6829	97.3219	156.0725	153.5395	52128.2109	131.5162	-0.51532	147.217	3289790
018	2018-05-29t1928	1527640477.8	adult	98.1175	46.116	-101.8879	1074.6568	68.9021	60932.2394	191886.5053	2947358.0037	2965.8	-0.091399	342.732	-0.32122	282.636	-0.29623	1797.4015	-0.12011	1642.7968	573371.0625	693.3174	-0.24571	1303.908	-0.2117	10924900	0.24874	251.489	111.573	110.4093	166.0897	164.2649	52982.6172	144.4212	0.1663	159.2493	3556520
018	2018-05-29t2321	1527654461.72	adult	102.0019	50.0004	-98.0034	1082.0041	72.9481	64574.3492	203451.9756	3260997.4978	2373.04	-0.35359	331.265	-0.46053	270.2007	-0.63537	1530.7529	-0.29958	1470.6713	517394.5	719.6355	-0.22136	1263.9867	-0.25877	11171600	0.28882	410.27	105.381	103.9717	165.5134	161.9779	55943.5234	140.7375	-0.048167	157.1032	3553860
018	2018-05-30t0321	1527668864.34	adult	106.0026	54.0011	-94.0027	1140.4969	72.936	65757.585	207094.7977	3299836.9049	2112.79	-0.29594	345.608	-0.10101	283.2985	-0.21423	1552.8361	-0.10298	1501.9009	534175.625	717.8868	-0.0074493	1353.4095	0.0026914	11875800	0.61972	405.779	113.664	110.9885	258.1001	247.302	88786.4219	150.8587	0.16736	191.1046	3905720
018	2018-05-30t0721	1527683263.61	adult	110.0024	58.0009	-90.0029	1117.6527	73.7305	64552.9968	203306.8732	3202835.0377	2560.92	-0.52428	334.008	-0.74091	264.9398	-0.95837	1853.057	-0.38914	1808.7245	626333.25	690.5934	-0.55626	1498.4341	-0.37048	11265700	0.01048	253.637	102.636	100.9077	164.0854	161.7625	55460.8828	138.0608	0.12082	154.9006	3461800
018	2018-05-30t1121	1527697664.3	adult	114.0026	62.0011	-86.0027	1107.7074	71.3399	62775.3825	197692.6126	3017920.3403	2522.33	-0.28984	355.012	-0.21731	290.5751	-0.098825	1889.3491	-0.082898	1839.207	621595.875	688.6377	-0.27162	1576.7265	-0.030589	11654700	0.41656	476.699	108.578	106.8525	173.871	169.0386	57203.5703	146.1328	0.29947	162.9698	3564510
018	2018-05-30t1521	1527712063.72	adult	118.0024	66.0009	-82.0029	1164.4087	72.8674	68200.5936	214858.2803	3439620.0799	2620.49	-0.090584	340.653	-0.19586	272.1193	-0.49629	1812.2245	0.041802	1727.4852	646964.125	721.2499	-0.049774	1472.9152	0.060301	12136100	0.66013	281.288	108.509	106.4932	184.7945	178.3264	65971.6328	147.2336	0.13002	168.2706	3865750
018	2018-05-30t1921	1527726463.76	adult	122.0024	70.0009	-78.0029	1048.1109	69.2897	60492.6726	190611.5635	2940668.5232	3015.99	-0.32015	362.642	-0.41421	293.103	-0.1353	2088.564	-0.21548	2069.1948	662074.8125	739.8938	-0.42183	1708.4905	-0.18711	11465600	0.13018	399.658	109.942	108.2519	187.9908	179.3751	59593.0859	149.4748	1.0332	169.9832	3476050
018	2018-05-30t2321	1527740865.83	adult	126.003	74.0015	-74.0023	1117.7475	74.1068	67003.2123	211125.8513	3404219.8054	3226.22	0.23694	338.641	-0.19226	279.7914	-0.29825	1934.4254	0.17159	1820.4961	677048.875	644.1103	-0.17792	1504.4694	0.12626	11848400	0.60954	269.924	113.859	112.0007	189.7117	184.3447	66399.1016	152.3137	0.31217	174.1807	3983680
018	2018-05-31t0321	1527755264.71	adult	130.0027	78.0012	-70.0026	1062.2022	74.737	64067.6646	201859.9923	3278959.1016	4239.98	0.53888	360.948	-0.056902	292.4476	-0.0062701	2371.9534	0.32183	2191.5784	794604.375	666.1798	-0.22909	1755.6091	0.20126	12074800	0.59622	333.66	112.94	111.3301	181.7933	177.5887	60900.75	152.5469	0.55598	171.4809	3778170
018	2018-05-31t0721	1527769665.17	adult	134.0028	82.0013	-66.0025	1140.8743	76.5291	68707.2534	216397.0815	3578341.0312	4457.65	0.46628	333.345	-0.45436	274.116	-0.54164	2281.1287	0.12859	2147.7285	818925.1875	589.1857	-0.46111	1599.5211	-0.032496	11958700	0.47811	262.976	108.242	105.9806	180.1111	177.1598	64659.8867	151.3362	0.67078	168.9972	3883170
018	2018-05-31t1121	1527784068.87	adult	138.0039	86.0024	-62.0015	1064.4446	75.9175	64240.4177	202420.8356	3303098.4172	3729.02	0.083971	337.249	-0.49524	276.4864	-0.52543	2286.0481	0.043475	2096.329	768112.125	594.1292	-0.51751	1703.3134	-0.03859	11311700	0.23402	334.127	118.144	116.5153	190.7854	186.7042	64103.8867	159.1873	1.3975	179.1632	3962660
018	2018-05-31t1521	1527798483.49	adult	142.0079	90.0064	-57.9974	1123.4818	79.0574	65357.1735	205836.9413	3315243.5916	3848.39	0.44051	335.141	-0.28218	275.8301	-0.41189	2299.4946	0.34523	2081.8646	786427.125	568.3915	-0.37432	1636.3162	0.16541	11452100	0.48277	467.524	121.969	119.2047	235.6931	208.6398	80607.0469	167.5527	1.293	195.4482	4167810
018	2018-05-31t1922	1527812875.5	adult	146.0057	94.0042	-53.9996	1151.8258	71.8252	65187.5244	205260.9228	3186348.3777	3083.8	0.22502	354.78	0.016941	301.07	0.18425	2112.8765	0.40608	1996.3046	720490.875	581.9201	-0.32178	1654.2963	0.36243	12084900	0.63363	258.042	127.879	127.1286	205.8764	203.1831	70203.8516	171.3241	0.77093	193.6517	4355950
018	2018-05-31t2321	1527827265.08	adult	150.0028	98.0013	-50.0025	1047.2356	76.2941	64427.1843	203041.0818	3347830.3724	3504.93	0.37861	360.038	-0.13636	304.7589	0.0031059	2267.5608	0.63352	2190.9275	764168	607.7261	-0.64366	1703.1969	0.47325	12113100	0.45079	541.844	140.128	135.1077	416.2387	410.2545	140272.4375	195.6389	0.16813	326.8561	4714470
018	2018-06-01t0321	1527841665.21	adult	154.0028	102.0013	-46.0025	1060.9836	81.5295	64773.0142	204096.2999	3490794.4136	3776.29	0.58843	351.81	-0.28517	295.4923	-0.20486	2043.9972	0.31874	1966.5671	692915.0625	640.6409	-0.49996	1498.0945	0.099811	11898600	0.39108	282.455	133.508	131.8126	219.9558	216.3192	74565.0156	184.3841	-0.51084	206.5547	4515360
018	2018-06-01t0721	1527856065.43	adult	158.0029	106.0014	-42.0024	1071.474	80.3998	65877.4335	207521.1932	3537773.3481	3023.34	0.010387	341.15	-0.48097	296.9423	-0.17779	1747.6053	-0.11022	1682.9091	601176.25	555.2606	-0.93173	1264.8623	-0.3352	11730100	0.34405	284.602	132.56	129.8789	222.397	219.3661	76504.5781	185.8158	-0.53123	210.6373	4557940
018	2018-06-01t1121	1527870495.86	adult	162.0114	110.0099	-37.994	1054.8966	80.6952	65137.2422	205252.4894	3506369.5267	2596.24	-0.11536	332.044	-0.3971	290.5201	-0.17849	1837.4583	0.13258	1762.9218	624735.8125	528.7774	-0.5997	1355.8805	-0.013448	11289200	0.35811	344.587	133.105	128.9453	232.2503	227.2312	78965.1094	192.9095	1.3666	218.3206	4525450
018	2018-06-01t1521	1527884866.55	adult	166.0032	114.0017	-34.0021	990.3083	69.6526	54643.6355	172119.9688	2619670.3713	4080.33	0.82589	363.864	-0.076337	312.9393	0.17663	2322.6108	0.72043	2133.3464	664266.6875	588.637	-0.75733	1549.4507	0.19341	10401000	-0.023696	396.129	151.709	146.9606	267.9652	259.5786	76638.0625	217.1907	1.2101	246.5478	4336590
018	2018-06-01t1921	1527899286.87	adult	170.0089	118.0074	-29.9965	990.5749	74.5682	56918.5906	179329.6606	2831255.3501	3919.99	0.72043	350.496	-0.32649	304.7824	-0.013464	2288.4177	0.68702	2103.9639	681948.5	551.5962	-0.98336	1350.7185	-0.18446	10429700	-0.020006	404.509	150.844	145.9101	280.6762	271.3992	83641.5	220.2294	1.1771	254.6364	4488670
018	2018-06-01t2321	1527913668.06	adult	174.0036	122.0021	-26.0017	902.2804	73.9257	53415.5584	168429.256	2691738.4732	3508.99	0.60857	358.368	-0.23922	316.0326	0.16127	2179.0247	0.77365	2027.3585	607947.875	552.5416	-1.2815	1409.6438	-0.043554	9997750	-0.1526	404.877	159.294	148.5287	321.2314	312.3777	89623.5625	249.2876	0.95738	295.7629	4443970
018	2018-06-02t0321	1527928066.82	adult	178.0033	126.0018	-22.002	916.5849	77.3873	51840.5952	163414.8639	2583254.473	3535.08	0.8339	361.764	-0.16517	319.8218	0.20971	1992.1685	0.5804	1804.9085	541869.8125	565.3705	-1.22	1433.4628	0.13328	9805610	-0.18794	468.356	163.508	148.8193	332.4413	326.3326	90424.0469	265.776	0.8848	308.8219	4431900
018	2018-06-02t0721	1527942469.21	adult	182.004	130.0025	-18.0014	606.5913	93.2683	38358.0806	122066.6793	2193747.6965	3456.59	0.77677	386.666	0.33426	326.1442	0.33093	2288.8584	1.2871	2225.3042	460060.5625	716.3151	-0.16932	1809.9166	1.2021	7743370	-0.77934	485.693	164.641	149.2053	389.0334	381.6295	78195.7031	273.7914	1.0836	347.9428	3297110
018	2018-06-02t1121	1527956865.91	adult	186.003	134.0015	-14.0023	608.3618	70.2811	34252.8591	108742.1801	1653227.5676	3569.37	0.92632	355.06	-0.30849	313.7772	0.067447	2145.3767	0.98444	2111.3629	386167.8125	531.6709	-1.4554	1507.1516	0.37533	6363030	-1.1751	465.648	167.105	150.0131	381.6768	376.216	68701.8281	273.0663	0.96269	333.5135	2994690
018	2018-06-02t1521	1527971267.29	adult	190.0034	138.0019	-10.0019	601.6659	69.0997	34045.8337	108267.3426	1624783.9845	3089.48	0.15448	353.026	-0.34796	303.7333	-0.098564	1734.8414	-0.13495	1649.1309	310536.625	679.1619	-0.4474	1367.8297	-0.15547	6291980	-1.2202	479.82	167.844	152.1673	386.7245	381.2858	69223.6953	276.1978	2.3304	347.1333	2991480
018	2018-06-02t1921	1527985667.41	adult	194.0035	142.002	-6.0019	601.6416	69.1803	33927.0085	107882.5554	1619445.8802	3351.54	0.83441	350.7	-0.51915	303.1147	-0.29129	2108.1123	1.1484	2079.0626	375243.9688	554.2881	-1.3398	1552.9817	0.6905	6222480	-1.2384	469.84	172.198	151.5208	389.8731	384.955	69397.4062	293.4828	0.72786	357.23	3055310
018	2018-06-02t2321	1528000066.53	adult	198.0032	146.0017	-2.0021	595.9713	91.3079	36978.2135	117770.1098	2060394.7672	3212.44	0.49304	373.212	0.062897	325.3383	0.31582	2037.3915	0.71062	1967.71	395253.9375	623.6084	-0.81498	1448.238	0.19267	7208600	-0.93489	487.549	180.16	157.3828	393.9494	387.0616	76426.1797	313.0936	2.7685	365.3443	3479790
018	2018-06-03t0321	1528014481.68	dead	202.0074	150.0059	2.0021	607.8188	76.7929	35447.2708	112534.7951	1782041.9071	2772.23	0.063577	369.104	-0.047595	326.2397	0.28599	1857.9956	0.39694	1834.4199	345587.1875	619.3076	-0.84739	1313.7953	-0.12665	6845410	-1.03	479.922	185.269	160.6459	404.3571	401.4306	75210.4297	325.4938	2.7046	377.6645	3436010
019	2018-05-25t1522	1527280074.56	larva	0	-53.9997	-138.0017	187.2305	34.6314	4037.8481	13008.614	80996.8746	0		0		0						0		0		0		0	0	0				0		0	0
019	2018-05-25t1921	1527294461.01	larva	3.9962	-50.0035	-134.0055	184.4813	29.7935	3232.9944	10348.2669	56133.5367	0		0		0						0		0		0		0	0	0				0		0	0
019	2018-05-25t2321	1527308861.74	larva	7.9964	-46.0033	-130.0053	192.8282	29.4608	3486.9255	11127.686	60013.0411	0		0		0						0		0		0		0	0	0				0		0	0
019	2018-05-26t0321	1527323261.85	larva	11.9965	-42.0033	-126.0052	190.0263	29.6505	3276.789	10496.5853	56562.2008	0		0		0						0		0		0		0	0	0				0		0	0
019	2018-05-26t0721	1527337662.73	larva	15.9967	-38.003	-122.005	276.3516	39.7603	8172.7162	25921.8286	212870.5561	409.469	-1.1286	322.876	-0.38868	322.3708	0.77813	390.0909	-0.97842	388.4621	17164	364.3869	-0.76029	381.9801	-0.89115	1413230	-1.8031	184.139	101.989	101.6821	143.6996	140.2725	6322.7847	126.4167	-0.97786	137.1664	446406
019	2018-05-26t1121	1527352063.2	larva	19.9968	-34.0029	-118.0048	231.6665	27.8033	4346.8802	13785.86	73721.2846	451.67	-1.3507	344.275	-1.1726	343.5715	2.0656	420.3655	-1.3308	417.7059	10088.7715	389.9555	-1.3315	408.8668	-1.2945	821783	-3.2618	151.933	99.475	99.1152	141.1426	140.7173	3387.4224	123.8851	0.82499	135.1462	237447
019	2018-05-26t1521	1527366462.14	larva	23.9966	-30.0032	-114.0051	523.5024	44.8152	18758.0694	59264.5878	568618.3516	406.51	-1.1338	287.13	-0.83952	285.3512	-0.19398	376.1052	-0.97477	374.4651	37610.5156	341.7348	-0.83577	365.1837	-0.89132	2858380	-1.6634	156.403	89.0414	88.4326	133.3359	130.4469	13333.5898	115.0699	-1.6341	126.3989	886407
019	2018-05-26t1921	1527380864.48	larva	27.9972	-26.0025	-110.0045	441.8045	48.8561	16778.1939	53022.3627	556175.4844	464.598	-1.1038	269.45	-0.98014	264.9412	-0.67243	414.9656	-0.96665	409.8666	36931.9375	337.1743	-0.81459	396.4351	-0.88562	2390290	-1.5452	220.2	85.2372	84.7933	127.8787	125.2726	11381.2041	110.4172	-1.8175	121.1647	756139
019	2018-05-26t2321	1527395272.95	larva	31.9996	-22.0002	-106.0021	489.3053	38.1658	14474.1845	45643.6002	364155.4455	1275.1	-1.0035	340.831	-0.85399	326.5105	0.91571	1031.2336	-0.86709	1007.2373	80436.2266	411.896	-1.0405	891.5701	-0.81935	2640760	-2.6473	154.765	94.807	94.2549	140.1659	137.8908	10932.9434	122.0919	-1.3154	133.9362	734565
019	2018-05-27t0321	1527409673.94	larva	35.9998	-17.9999	-102.0019	539.8785	52.6593	20521.5156	64817.6084	681835.52	958.517	-0.895	283.597	-0.87559	250.7862	-1.0846	807.507	-0.69749	800.7846	88018.2578	578.2374	-0.3998	748.8427	-0.59315	3084690	-1.6053	632.849	90.0546	89.7	136.4815	130.6562	14876.4873	115.0654	-1.6331	126.6074	979524
019	2018-05-27t0721	1527424073.57	larva	39.9997	-14	-98.002	645.9247	59.197	29726.2174	94318.2191	1119880.634	5314.62	-0.017982	595.637	0.94562	344.5548	1.6121	4269.3887	0.20252	4160.2144	670294	2465.2458	1.0483	3854.403	0.34375	9324100	-0.69653	202.864	108.85	108.2953	154.7661	152.9202	24298.2773	136.2597	1.0806	148.5558	1703940
019	2018-05-27t1121	1527438474.27	larva	43.9999	-9.9998	-94.0018	643.0761	49.7346	25618.8949	80803.1234	864040.2111	14828	1.6933	765.609	1.5887	263.8752	-0.60175	12491.3691	2.2132	12410.4565	1698826.25	3969.2484	1.7113	11071.7141	2.386	10365600	-0.44684	205.853	81.807	81.1651	125.8497	123.5266	17115.5586	106.5916	-1.7113	118.577	1107590
019	2018-05-27t1521	1527452873.87	larva	47.9998	-5.9999	-90.0019	712.5293	48.3847	26251.5096	82740.263	816758.7919	10293.9	0.78187	715.388	1.3144	274.3989	-0.30328	8259.8467	1.0326	8114.7041	1156378.5	4178.1313	1.9656	7186.2106	1.1117	9953200	-0.56486	232.532	82.7361	82.1423	130.6333	127.0504	18288.6562	109.9131	-1.4409	121.7342	1151110
019	2018-05-27t1921	1527467274.59	larva	52	-1.9997	-86.0017	408.0196	60.9704	18108.3189	57680.6517	688848.3391	8326.82	5.2088	473.779	2.027	284.7372	-0.50006	7174.1519	10.0437	7096.127	688718.5625	1115.1527	2.2969	6284.0685	11.1774	4513690	-1.724	179.045	100.08	99.488	148.5735	147.2458	14263.0518	128.8444	-4.4191	141.8098	953459
019	2018-05-27t2321	1527481672.67	adult	55.9995	1.9997	-82.0022	795.5399	54.3401	34234.9272	107843.0791	1255806.502	5547.38	0.90878	517.2	1.3915	281.603	-0.34212	4369.5044	1.3616	4268.6826	790880.3125	1750.3867	1.557	3802.1453	1.5372	9326670	-0.19738	164.88	97.2479	96.4303	146.384	144.9944	26495.4961	126.4016	-0.9897	139.6869	1753670
019	2018-05-28t0321	1527496073.92	adult	59.9998	6.0001	-78.0019	822.7324	55.4691	37898.827	119474.7519	1472408.5608	5051.16	0.56127	486.545	0.93716	288.4913	-0.2098	3599.5781	0.74183	3544.281	719915.625	1555.3366	1.0499	2869.9521	0.71362	9692940	-0.21719	183.643	97.9848	96.9815	147.6096	145.4683	29521.916	127.3322	-0.95556	140.1426	1952050
019	2018-05-28t0721	1527510473.98	adult	63.9998	10.0001	-74.0019	817.7333	54.1275	34278.763	108069.8339	1200812.2411	5072.29	0.93902	497.925	1.4196	300.8799	0.21803	3626.2178	1.1827	3504.6084	656345.4375	1677.7469	1.6939	3070.1684	1.2821	9004960	-0.12581	381.915	95.4257	94.2017	149.5369	146.2132	27066.1875	125.9594	-0.98903	140.3397	1725770
019	2018-05-28t1147	1527526385.24	adult	68.4196	14.4199	-69.5821	873.9588	53.351	37969.0165	119699.842	1374733.746	2497.15	-0.12303	459.58	1.1753	319.1386	0.69423	2196.4758	0.35945	2184.161	439295.1562	1275.0133	1.1202	2034.3712	0.60135	9187920	0.0040961	188.345	107.64	106.6899	157.3033	155.4941	31460.668	136.9089	-0.45875	150.0973	2151930
019	2018-05-28t1547	1527540825.07	adult	72.4307	18.431	-65.571	819.678	46.678	31331.0612	98761.2789	990596.7777	4172.12	-0.40475	461.671	-0.18441	313.4231	0.76514	2950.178	-0.38043	2861.6426	489729.5312	1317.4949	-0.30278	2365.1901	-0.40301	7655430	-1.2113	175.274	108.754	108.131	155.9095	154.7486	25880.9688	136.6545	1.7868	149.0033	1803360
019	2018-05-28t1948	1527555283.94	adult	76.4471	22.4473	-61.5546	839.5401	53.5814	37301.3744	117567.0116	1369922.0339	3126.65	-0.55331	418.674	-0.33814	312.8413	0.56752	2029.6887	-0.55704	1908.6234	399848.6875	1039.1772	-0.4111	1709.303	-0.52357	8224020	-1.0136	222.355	112.021	111.2496	161.6675	159.5934	31848.5	141.8088	1.7512	154.5184	2200430
019	2018-05-28t2349	1527569702.49	adult	80.4522	26.4525	-57.5495	832.9899	64.0204	42140.5548	132842.6211	1822409.186	2755.79	-0.56658	349.826	-0.73935	258.1954	-1.1931	1911.9396	-0.48981	1861.2875	424450.5938	874.4768	-0.45366	1580.3351	-0.46027	7737100	-1.1322	157.957	89.6154	88.9094	135.5418	133.9233	30090.2852	116.1799	-2.1325	128.7831	1982020
019	2018-05-29t0349	1527584125.95	adult	84.4587	30.459	-53.543	813.8796	56.582	34813.217	109667.4827	1281791.828	3754.59	-0.39761	430.236	-0.25896	329.615	1.1095	2332.521	-0.45573	2205.1095	429183.875	969.9201	-0.49184	1760.7088	-0.50792	7893540	-1.1112	371.988	111.947	111.1585	168.1187	162.4854	30933.8477	142.9154	1.9515	157.1398	2053890
019	2018-05-29t0749	1527598544.18	adult	88.4638	34.464	-49.5379	810.8162	59.8305	38551.0497	121588.709	1524383.5235	1622.13	-1.0565	355.541	-1.0163	275.2726	-0.35023	1348.4703	-0.98082	1341.2393	273739.4688	861.7196	-0.83902	1259.196	-0.9167	7206110	-1.366	178.54	95.5443	93.791	153.8982	152.4228	31241.3379	130.2915	1.2573	145.6426	1936490
019	2018-05-29t1150	1527612964.18	adult	92.4693	38.4696	-45.5324	855.7253	53.7592	35541.9831	111875.5356	1292238.0635	2315.6	-0.52127	410.181	0.084685	316.1436	0.51613	1716.5608	-0.35419	1667.2222	322713.4375	923.1226	-0.090387	1501.4257	-0.26346	7695820	-0.88192	200.42	115.327	114.297	170.7971	168.8167	32109.8633	149.0995	0.86706	163.9224	2163760
019	2018-05-29t1550	1527627372.82	adult	96.4717	42.472	-41.53	831.3218	58.5535	37478.4292	118048.1085	1456374.8303	2487.85	-0.65059	384.9	-0.46803	308.1735	0.32744	1714.089	-0.57856	1684.2306	339389.625	825.2724	-0.52593	1367.6795	-0.57233	7593310	-1.179	320.034	114.096	113.1465	167.7664	165.4276	33217.7539	146.0743	1.6038	160.7194	2250890
019	2018-05-29t1928	1527640491.39	adult	100.1158	46.116	-37.8859	837.2168	55.9255	35424.4043	111607.7674	1264467.0819	3769.46	0.60338	404.974	0.69122	308.7372	0.20534	2528.9565	0.89919	2425.2739	472914.875	876.8622	0.55157	2003.7802	0.91015	7568560	-0.64401	198.945	119.044	118.2758	169.5531	167.2776	31706.4336	149.1744	-1.1722	162.6696	2224810
019	2018-05-29t2321	1527654475.07	adult	104.0001	50.0004	-34.0016	850.3682	55.5283	37490.4979	118078.1995	1407479.7106	2139.84	-0.60948	397.132	-0.087491	325.4126	0.77242	1629.4885	-0.4302	1592.435	322638.7188	862.505	-0.22898	1428.6692	-0.34248	7844150	-0.89434	307.466	122.941	122.0152	177.811	175.0424	35206.5742	155.681	1.562	169.6765	2428340
019	2018-05-30t0321	1527668877.86	adult	108.0009	54.0012	-30.0008	798.4214	59.5253	36080.994	113734.2742	1386704.8529	3904.73	0.7037	411.393	0.80686	318.1691	0.48621	2641.1589	0.99363	2551.0643	501820.1875	852.2076	0.44294	2169.1273	1.1036	7809480	-0.51445	192.084	111.141	110.2933	165.4086	163.8896	31427.6406	143.8967	-1.161	158.0012	2109790
019	2018-05-30t0721	1527683276.96	adult	112.0007	58.0009	-26.001	904.43	67.9295	47109.1232	148555.5243	2060276.2242	5093.71	1.1417	340.301	-0.17439	252.1153	-0.99513	2960.4724	0.93998	2709.4353	731236.6875	739.5384	0.019222	2214.312	0.77489	8399300	-0.17119	221.922	95.679	94.7915	144.5759	141.9357	35710.2344	123.7397	-1.1404	137.2587	2361550
019	2018-05-30t1121	1527697677.88	adult	116.0009	62.0012	-22.0008	794.4554	53.8074	34718.7242	109408.6045	1278565.9444	4055.74	0.80035	401.641	0.6506	299.4389	0.0075731	2811.5876	1.197	2669.6909	514520.5312	871.7271	0.51821	2320.3208	1.341	7342400	-0.65544	257.116	105.609	104.4071	163.5304	161.0589	29926.0664	140.6523	-1.4223	156.0247	1930640
019	2018-05-30t1521	1527712077.11	adult	120.0007	66.001	-18.001	806.3401	59.6645	37451.3912	118048.8961	1477521.0144	4902.18	1.3634	389.596	0.42702	301.6703	0.013693	2943.7126	1.409	2740.0632	579911.375	740.2202	0.036536	2199.0934	1.2298	7666870	-0.65475	207.204	114.618	113.35	177.2233	174.9484	34912.9922	150.9823	-1.2419	168.2825	2255570
019	2018-05-30t1921	1527726477.29	adult	124.0008	70.001	-14.0009	884.9314	63.2711	43083.0267	135803.5582	1794671.5179	2414.15	-0.14292	333.379	-0.24244	265.1104	-0.67243	1887.7303	0.16262	1846.2175	428514.7812	654.6618	-0.1412	1593.978	0.23762	7542380	-0.34854	314.042	98.4226	96.1701	176.3423	172.2642	40029.6953	138.9307	-0.44079	163.1268	2226710
019	2018-05-30t2321	1527740879.32	adult	128.0013	74.0016	-10.0004	819.8223	65.4124	39332.5104	124038.5151	1623258.1986	2477.65	-0.13396	340.335	-0.178	269.6597	-0.55277	1835.9484	0.088318	1807.066	380041.3125	708.2079	-0.05146	1526.6733	0.13718	7028250	-0.4874	238.636	101.369	97.9812	182.9147	179.367	37863.3438	147.0055	0.066957	170.3536	2093380
019	2018-05-31t0321	1527755278.16	adult	132.001	78.0013	-6.0007	718.865	57.1154	30868.3355	97291.9627	1152920.1294	3047.18	0.067401	364.84	-0.0081619	300.9104	-0.038595	2126.0837	0.42607	2038.4498	346551.6562	700.1835	-0.14909	1670.6874	0.40881	5933020	-1.1658	232.43	112.051	109.0518	202.0405	199.1143	32932.6094	164.5743	-0.84024	189.5359	1822170
019	2018-05-31t0721	1527769678.61	adult	136.0011	82.0014	-2.0006	708.1328	52.9506	30539.2044	96237.8287	1125641.188	2590.72	-0.29784	375.776	0.14433	322.8649	0.41484	1895.4458	0.11473	1827.4093	305166.7812	683.3329	-0.26593	1475.2259	0.068276	6045860	-1.2003	334.185	137.816	132.6791	258.0658	252.7851	41548.5977	203.6699	0.80564	239.8809	2217310
019	2018-05-31t1121	1527784082.7	dead	140.0023	86.0025	2.0006	752.4483	54.2304	31415.1816	98943.7082	1146550.3744	2087.16	-0.69153	370.636	0.049043	323.9591	0.42807	1748.9729	-0.096235	1759.0649	290329.5	669.3209	-0.35	1440.8248	-0.00034981	6144030	-1.1904	336.967	139.709	133.4391	270.343	264.8876	44876.9336	211.1599	1.0336	251.7028	2315960
021	2018-05-25t1522	1527280100.26	egg	-1.9981	-62.0001	-222.0024	173.1318	26.9068	3144.9582	9986.3414	52982.358	0		0		0						0		0		0		0	0	0				0		0	0
021	2018-05-25t1921	1527294486.44	larva	1.9981	-58.0039	-218.0062	173.4024	29.7535	3470.2046	11041.5399	64547.1428	0		0		0						0		0		0		0	0	0				0		0	0
021	2018-05-25t2321	1527308887.16	larva	5.9983	-54.0037	-214.006	173.1313	30.1994	3445.3455	10968.2861	64381.4692	0		0		0						0		0		0		0	0	0				0		0	0
021	2018-05-26t0321	1527323287.19	larva	9.9983	-50.0037	-210.006	173.1312	29.8874	3411.281	10859.0371	63098.2543	0		0		0						0		0		0		0	0	0				0		0	0
021	2018-05-26t0721	1527337688.22	larva	13.9986	-46.0034	-206.0057	173.1317	28.8242	3304.5207	10512.8078	59069.3761	0		0		0						0		0		0		0	0	0				0		0	0
021	2018-05-26t1121	1527352088.92	larva	17.9988	-42.0032	-202.0055	272.524	48.1175	9219.5153	29344.7839	280858.0266	367.718	-1.1477	225.219	-1.4749	224.5114	-1.7331	287.5303	-1.0365	284.9135	14376.5137	261.613	-0.97104	277.4382	-0.96456	1104920	-1.9931	242.73	81.272	80.7808	121.4192	118.6262	6070.959	104.2444	-2.2075	113.1894	398720
021	2018-05-26t1521	1527366487.55	larva	21.9984	-38.0036	-198.0059	271.8789	33.455	7241.2331	22944.5704	166202.3237	432.577	-1.2083	334.569	-0.73932	334.1385	1.035	411.3177	-1.0477	409.9013	16041.3887	383.9694	-0.98976	401.7921	-0.97387	1302480	-2.9073	169.116	98.3456	98.2206	141.8809	140.3159	5533.356	123.6647	-1.3205	135.7418	382859
021	2018-05-26t1921	1527380890.06	larva	25.9991	-34.0029	-194.0052	433.9877	43.0175	14641.579	46287.2711	418821.3253	433.068	-1.302	327.842	-1.1643	327.159	1.2952	400.8616	-1.2366	398.449	31267.2031	373.4024	-1.2355	393.0665	-1.1921	2554220	-2.7209	174.139	105.575	105.1964	148.39	147.2555	11574.4189	130.9634	1.127	142.3917	822532
021	2018-05-26t2321	1527395299.34	larva	30.0017	-30.0003	-190.0026	477.2285	42.424	16452.4225	51910.9603	484431.8739	436.598	-1.2911	325.065	-1.1606	324.7224	1.1687	402.7837	-1.217	400.7565	35444.9609	372.4068	-1.2155	391.5026	-1.1721	2843020	-2.6271	166.501	105.623	105.3815	147.2236	145.724	12955.6738	131.3144	1.0342	142.3923	923776
021	2018-05-27t0321	1527409700.48	larva	34.002	-26	-186.0023	583.5049	40.2385	19383.1792	61092.2206	537969.8068	600.242	-1.05	295.149	-0.69051	292.093	0.0071018	467.4123	-0.94722	455.1389	48610.8828	360.2201	-0.77797	416.7454	-0.8899	3042100	-1.3588	191.806	96.4889	95.6296	142.7617	140.5203	14847.2178	123.4008	-1.1956	136.6908	994511
021	2018-05-27t0721	1527424100.28	larva	38.0019	-22.0001	-182.0023	645.0712	48.0222	23973.3577	75642.3549	781437.9941	458.534	-1.1082	251.607	-1.1981	246.8464	-1.1695	405.1282	-0.95648	401.3256	51451.2773	312.6737	-0.87863	380.9042	-0.87936	3195160	-1.5227	155.479	89.0448	88.5996	133.4982	131.9192	16954.2695	114.6448	-1.6344	126.4172	1130780
021	2018-05-27t1121	1527438501.01	larva	42.0021	-17.9999	-178.0021	681.8425	47.4382	23743.8436	74885.3851	692395.6961	698.636	-1.0087	278.47	-0.8921	267.8136	-0.60656	605.4371	-0.8488	596.7697	76890.5156	363.5738	-0.77865	567.0627	-0.7559	3512070	-1.2455	203.64	96.121	95.1366	144.9757	143.1376	18411.9141	125.6389	-1.1148	138.7269	1212280
021	2018-05-27t1521	1527452900.47	larva	46.002	-14	-174.0023	617.1191	50.3054	24589.8797	77666.7672	816561.4655	3048.15	0.026703	401.872	0.59448	291.0299	-0.32024	2567.6687	1.1225	2537.5981	333796.9375	1353.3287	3.1305	2266.6566	1.5753	5223130	-1.4812	187.883	97.4905	97.0342	144.356	142.6676	18766.2852	125.2724	-4.0021	138.223	1267080
021	2018-05-27t1921	1527467301.1	larva	50.0022	-9.9998	-170.0021	664.3927	49.4813	24741.2985	77948.8903	798969.2697	15038	2.0328	841.37	2.3716	326.7473	1.2814	12349.1777	2.5187	12271.4492	1617742.25	4374.3506	2.4408	10778.2666	2.6628	11022800	-0.23453	229.66	106.534	105.9064	152.9394	150.4448	20035.0625	134.3748	1.6559	146.5453	1395710
021	2018-05-27t2321	1527481699.15	larva	54.0016	-6.0004	-166.0027	715.5465	49.8197	27584.1554	86946.9319	893016.7464	18128.4	2.6006	822.143	2.1288	328.2737	1.402	14516.1982	3.0438	14341.2759	2119365	3198.4109	1.2416	12390.4949	3.0939	12000000	0.044583	179.014	100.232	99.5335	148.9179	147.3549	21742.0117	128.6292	0.99114	141.5068	1462990
021	2018-05-28t0321	1527496100.34	larva	58.0019	-2	-162.0023	843.0198	49.5647	33651.1237	106081.3804	1109698.4096	11366.6	1.6627	644.484	1.4486	316.1253	0.6255	7300.3809	1.4211	7028.4126	1299467.75	2415.2752	1.1758	5695.1765	1.2714	11455100	-0.058635	188.149	96.6352	95.7156	144.9234	142.8072	25796.3613	125.1709	-0.80576	137.8767	1717590
021	2018-05-28t0721	1527510500.69	adult	62.002	2	-158.0022	878.557	55.7325	39664.148	125025.4211	1496721.8277	5905.62	-0.28614	533.662	-0.041655	283.8223	0.22099	4280.2515	-0.30274	4065.1545	894572.5625	1956.5726	-0.13234	3542.3265	-0.32155	11139700	-0.22717	185.139	93.6897	92.4585	143.945	141.649	30084.4961	122.8236	0.95836	136.5103	1955680
021	2018-05-28t1147	1527526411.77	adult	66.4218	6.4198	-153.5825	861.8969	59.6233	40601.2154	127901.4651	1628678.0736	4323.93	-0.5678	526.762	-0.032737	309.0195	0.96917	3459.5237	-0.48423	3387.3562	740338.0625	1669.8394	-0.30421	3042.5891	-0.43462	11235800	-0.19587	173.393	95.3502	94.5405	145.5312	143.3218	31143.6758	125.1026	1.0738	138.2384	2033820
021	2018-05-28t1547	1527540851.42	adult	70.4328	10.4308	-149.5715	923.4264	60.2389	42777.3098	134715.0787	1704152.9424	5788.53	0.46432	491.354	0.59561	304.683	0.18773	3846.1389	0.4666	3697.9692	865381.25	1500.3682	0.52271	3004.4365	0.40402	11047100	-0.080269	393.202	100.635	99.6934	154.3	151.8229	34717.5078	130.9776	-0.5481	145.4349	2262580
021	2018-05-28t1948	1527555310.84	adult	74.4493	14.4473	-145.555	944.7325	63.2146	48068.5267	151521.4817	2062934.9161	4369.28	0.022839	446.371	0.20941	303.4964	0.1527	3112.1892	0.14524	3002.0374	787383.875	1260.5275	0.19964	2474.1365	0.12528	11253500	-0.017397	288.127	103.219	102.3249	156.1539	153.7233	39506.9258	134.2822	-0.20735	148.7672	2602260
021	2018-05-28t2349	1527569729.06	adult	78.4544	18.4524	-141.5499	965.7276	60.8233	47666.4857	150252.371	1961085.4251	3090.94	-0.60446	414.765	-0.43312	295.9955	0.09055	2340.9365	-0.50328	2289.9788	587575.0625	1079.2086	-0.43987	1977.7851	-0.47154	10374100	-0.39774	180.661	107.363	106.3888	158.1725	156.7248	39701.2969	137.3301	1.4559	151.1549	2685360
021	2018-05-29t0349	1527584152.89	adult	82.461	22.459	-137.5433	864.7238	63.8286	45184.1733	142470.9323	1973343.0347	2407.32	-0.92636	404.321	-0.75669	294.0614	0.38945	1955.1113	-0.861	1935.0626	463361.375	1003.5658	-0.78964	1704.0345	-0.82666	9568670	-0.68149	177.466	94.9119	93.8885	146.8294	144.7881	34798.5625	126.0551	0.96332	139.7182	2246180
021	2018-05-29t0749	1527598570.94	adult	86.466	26.464	-133.5383	824.5837	64.7677	45175.1345	142547.3195	2062088.3187	4312.23	-0.44203	397.166	-0.71463	288.716	0.059097	2455.083	-0.62033	2215.7842	581854.6875	948.8707	-0.7374	1747.9792	-0.71812	9397340	-0.71742	316.434	98.9012	97.6676	155.8925	152.9031	36946.5234	131.2924	1.3075	146.4224	2340100
021	2018-05-29t1150	1527612990.96	adult	90.4716	30.4696	-129.5327	961.9674	64.9141	48855.5637	153878.9928	2124442.7212	3279.42	-0.64658	363.816	-0.91026	275.2151	-0.44594	1859.8771	-0.77142	1742.9707	477988.4062	871.5184	-0.77035	1440.9349	-0.79632	9324610	-0.7316	212.804	100.365	99.2778	153.4197	152.0066	39428.8672	131.4284	1.1647	145.8972	2572350
021	2018-05-29t1550	1527627399.45	adult	94.4739	34.4719	-125.5304	952.6933	64.9582	50617.182	159515.5244	2302438.036	2127.18	-0.91336	351.315	-1.0001	273.6684	-0.49111	1534.1953	-0.87781	1458.7848	408095.9375	808.1756	-0.833	1272.4151	-0.86294	9313710	-0.73569	308.181	99.3983	98.4911	150.1444	147.6422	39938.4102	128.9471	0.79882	142.6264	2635150
021	2018-05-29t1928	1527640518.37	adult	98.1181	38.1161	-121.8862	948.6922	64.6687	49809.6837	156902.5274	2236547.9124	2838.98	-0.76057	360.392	-0.95001	272.8699	-0.49508	1888.7378	-0.77961	1805.4938	492960.5625	844.4232	-0.81434	1476.2803	-0.80098	9404430	-0.71203	288.603	101.267	100.2335	155.0825	152.3679	40476.5273	131.9536	1.333	146.2039	2642550
021	2018-05-29t2321	1527654501.55	adult	102.0023	42.0003	-118.002	928.1198	63.9801	48238.3176	151974.3823	2137856.1991	3552.27	-0.48603	384.258	-0.64944	289.3669	-0.13126	2141.6843	-0.56563	1995.5773	541846.125	911.7949	-0.6029	1622.2863	-0.60959	9717870	-0.58805	191.172	105.148	104.1975	159.5443	157.5685	40364.707	136.9122	1.3562	152.2961	2659200
021	2018-05-30t0321	1527668904.66	adult	106.0031	46.0012	-114.0011	1037.855	71.225	60558.2162	190915.5202	3030187.7087	2117.18	-0.96556	334.91	-1.1788	256.6696	-0.91066	1659.8036	-0.91381	1628.646	526157.75	789.6293	-0.93349	1469.98	-0.87102	10595200	-0.37415	255.185	92.0099	91.2259	144.2681	141.4657	45733	122.0875	0.21605	136.3456	2910820
021	2018-05-30t0721	1527683303.53	adult	110.0028	50.0008	-110.0014	969.6073	69.4416	54043.6051	170299.4092	2549906.1358	3432.53	-0.44066	388.6	-0.51641	286.3527	-0.3056	2394.3193	-0.38371	2290.1851	677592.375	1001.3653	-0.39935	2052.1532	-0.32996	10989600	-0.19524	301.635	112.122	110.9534	176.2496	169.6677	49878.6367	145.3649	1.9589	162.1913	3170810
021	2018-05-30t1121	1527697704.82	adult	114.0032	54.0012	-106.0011	1017.3683	67.5906	54221.8559	170815.1282	2449417.8457	3036.33	-0.47738	382.64	-0.46008	290.1826	-0.22706	2324.7573	-0.31236	2285.5437	662555.8125	941.5553	-0.35792	1946.5996	-0.27134	10869300	-0.19888	310.743	113.97	112.1021	201.6355	192.046	57466.1055	149.4799	1.8865	171.4895	3237420
021	2018-05-30t1521	1527712103.82	adult	118.0029	58.0009	-102.0014	949.8992	64.0724	49936.0152	157301.1239	2238782.0896	4285.57	0.53669	387.403	0.20324	288.2859	-0.1195	2704.8445	0.51539	2602.6549	708669.25	934.7061	0.25118	2167.4867	0.50295	10136800	0.11158	217.305	107.296	105.3176	175.834	173.5566	46068.5	145.5684	0.1687	165.6491	2807500
021	2018-05-30t1921	1527726504.07	adult	122.003	62.001	-98.0013	991.2769	62.8597	51735.0199	162963.9359	2284158.0114	4681.7	0.82199	382.861	0.2356	287.1133	-0.12377	2741.1313	0.6508	2655.3756	745587.75	884.7535	0.23863	2086.1523	0.54229	10378200	0.2309	273.067	118.124	116.1197	186.1698	183.0058	50638.1719	158.0593	0.7704	176.7928	3201980
021	2018-05-30t2321	1527740906.14	adult	126.0036	66.0016	-94.0007	932.9576	64.4177	49157.9887	154887.8493	2205594.6251	4032.06	0.60303	378.746	0.24786	284.4106	-0.18178	2657.7397	0.68458	2608.3251	685696.875	896.3624	0.32535	2049.7222	0.59742	9752710	0.12532	367.153	107.874	105.2689	202.7629	192.6301	52312.8359	147.2382	0.092963	172.9404	2777750
021	2018-05-31t0321	1527755305.2	adult	130.0033	70.0013	-90.001	1001.1746	66.5427	53889.5107	169715.4854	2491974.64	4002.49	-0.19622	378.324	-0.4937	280.8881	-0.50786	2669.4434	-0.17095	2601.9944	755452.5	942.2675	-0.35519	2118.2014	-0.18609	10676300	-0.25549	261.08	107.177	105.3677	173.9409	168.5657	49225.2734	142.653	1.0542	160.8681	3024540
021	2018-05-31t0721	1527769705.61	adult	134.0034	74.0014	-86.0009	993.0043	66.5384	54090.3714	170510.0225	2485152.7102	4563.48	0.21055	374.847	-0.29409	285.948	-0.33381	2647.4841	0.063501	2529.4988	751885.5	920.4981	-0.14383	1989.9917	-0.014651	10613400	-0.10591	380.84	118.168	115.8227	202.43	192.9944	57490.1289	156.0636	1.6019	181.3828	3345820
021	2018-05-31t1121	1527784110.06	adult	138.0046	78.0027	-81.9996	984.4482	66.9078	52710.518	165991.6287	2447291.393	4009.61	0.39599	373.263	0.038046	276.4773	-0.43229	2732.4871	0.50907	2646.916	756898.9375	948.1233	0.25657	2193.5312	0.49992	10305000	0.13689	292.629	113.277	111.5237	179.9768	176.3992	49853.5664	149.1331	0.40305	168.3382	3127350
021	2018-05-31t1521	1527798525.56	adult	142.0089	82.007	-77.9953	973.4444	68.0458	53312.0805	168070.18	2442932.0689	4347.61	0.14637	392.306	-0.12472	303.0135	0.14569	2798.7134	0.14667	2698.9626	783639.75	925.1502	-0.12795	2159.0771	0.093861	10947300	-0.0034509	241.552	118.204	116.3169	186.9166	182.7449	52336.6484	157.5548	1.7075	176.4352	3298490
021	2018-05-31t1922	1527812917.03	adult	146.0066	86.0046	-73.9977	1032.1176	71.5641	60709.8104	191271.209	3045298.6226	3678.94	-0.37335	348.191	-0.8247	255.9257	-1.2575	2544.449	-0.32597	2447.7521	809134.8125	866.5826	-0.54713	2042.2964	-0.33166	11047100	-0.17778	257.189	109.26	107.6833	178.2367	174.5764	56679.2812	145.426	1.9513	166.0066	3466500
021	2018-05-31t2321	1527827305.49	adult	150.0034	90.0014	-70.0009	975.2585	65.5216	53083.124	167282.6646	2425100.1849	4239.81	0.45623	382.615	0.10363	295.4637	0.046782	2682.8616	0.44003	2633.9529	745835.5	917.205	0.16996	2083.101	0.38075	10635600	0.19273	259.821	124.969	123.1659	196.7031	192.7757	54683.4531	163.7826	1.353	184.5976	3473780
021	2018-06-01t0321	1527841705.86	adult	154.0035	94.0015	-66.0008	1034.0723	74.2414	62305.5531	196456.2676	3161909.8678	2873.43	-0.26539	333.677	-0.56112	261.4519	-0.94993	2153.9253	-0.061339	2115.1289	702179.625	771.9227	-0.25418	1746.6229	-0.041861	10857500	0.079532	276.446	117.506	115.2971	200.2197	196.654	65271.6211	160.7352	1.6062	185.1126	3823520
021	2018-06-01t0721	1527856106.36	adult	158.0036	98.0016	-62.0007	964.6109	69.5717	53024.8167	167056.1635	2494388.6146	3819.58	0.59319	382.132	0.35212	294.4534	0.056118	2500.5896	0.6826	2408.5328	695163.875	926.2674	0.48468	2021.2841	0.69016	10607200	0.33603	352.78	129.454	126.861	249.8122	242.9387	69447.7812	179.9706	1.466	222.0744	3593390
021	2018-06-01t1121	1527870538.89	adult	162.0127	102.0107	-57.9916	923.8702	68.7681	50739.5006	159884.9564	2385019.6009	3981.74	0.59995	396.576	0.46535	318.7193	0.68283	2512.759	0.6018	2429.0659	668393.875	916.8877	0.38619	2000.18	0.57669	10531100	0.3105	310.67	133.472	131.6023	218.1358	214.0257	58024.125	175.8802	1.5264	200.8149	3544360
021	2018-06-01t1521	1527884907.52	adult	166.0039	106.0019	-54.0003	1016.8554	70.9353	56661.5932	178578.3618	2673116.4047	3444.15	0.38688	341.095	-0.14804	263.7087	-0.71167	2438.3247	0.6133	2397.0315	724182.4375	788.0547	0.16007	1939.69	0.58921	10110400	0.22659	290.016	119.416	116.0588	213.9509	207.6228	63543.4062	167.801	0.93332	195.5501	3539620
021	2018-06-01t1921	1527899328.98	adult	170.0099	110.0079	-49.9944	926.9682	71.6646	55722.6613	175797.5739	2803718.1733	3801.13	0.5883	364.013	0.13406	293.7755	0.03717	2617.1963	0.7849	2547.6301	761604.125	758.0354	0.10538	2006.2396	0.68182	10590600	0.33133	369.413	127.815	125.4747	216.1261	213.1501	62892.6797	179.8391	1.4385	204.9638	3718660
021	2018-06-01t2321	1527913709.07	adult	174.0044	114.0024	-45.9999	1050.5641	65.7795	55876.7961	175999.4142	2515688.6116	3554.4	0.4125	386.432	0.32352	320.0022	0.34617	2379.1707	0.7803	2364.6499	697097	754.2903	0.049932	1840.025	0.71362	11318200	0.23347	393.574	151.586	147.7358	266.422	258.8561	78061.6562	212.2176	1.1835	246.069	4439810
021	2018-06-02t0321	1527928107.55	adult	178.0039	118.002	-42.0003	1000.7752	72.1168	55019.1176	173348.6621	2603025.577	2790.62	-0.07717	352.003	-0.18461	293.1529	-0.1879	1972.5015	0.24447	1903.585	568080.4375	693.8007	-0.14354	1629.7348	0.34613	10133800	-0.02337	294.957	135.38	130.0038	248.592	245.4363	71594.4844	201.7702	1.3501	234.9368	3897460
021	2018-06-02t0721	1527942510.38	adult	182.0047	122.0027	-37.9995	905.6289	72.4833	50792.2426	160103.1541	2450545.8764	2942.9	-0.026957	369.772	0.053247	299.546	-0.089496	2268.624	0.61504	2245.5027	603454	753.4499	0.056957	1911.837	0.82209	9825950	-0.15971	349.358	137.26	130.8239	272.6089	268.5866	72513.9688	214.6888	1.5734	253.7914	3647400
021	2018-06-02t1121	1527956906.81	adult	186.0037	126.0017	-34.0005	880.4643	67.6485	48962.256	154391.3061	2313645.1733	2714.74	-0.26044	400.606	0.5707	335.0126	0.59798	2103.4272	0.44908	2078.3921	538477.375	812.1667	0.3537	1810.8346	0.74614	10255100	-0.079671	511.871	152.361	145.9813	294.1884	289.4588	75312.2188	231.5409	1.1408	274.7548	3900280
021	2018-06-02t1521	1527971308.1	adult	190.0041	130.0021	-30.0002	478.0497	67.6871	25955.3871	82706.0029	1166964.4153	3129.26	0.093879	352.504	-0.31521	320.5856	0.308	1652.4503	-0.28615	1501.8958	224733.25	490.6096	-1.3941	1010.7336	-0.88114	4789820	-1.6152	320.013	152.888	148.5431	262.9026	258.3787	35754.75	217.6281	0.70228	248.1345	2077440
021	2018-06-02t1921	1527985708.19	adult	194.0041	134.0021	-26.0001	876.4556	63.9912	46476.5592	146510.2308	2092907.4716	2624.84	-0.33676	387.56	0.33267	327.4292	0.40813	1990.8748	0.33187	1954.1368	485773.4375	732.2024	-0.10699	1691.0725	0.58467	9433980	-0.31496	401.472	158.066	148.7929	323.2656	317.6581	78876.7969	248.7533	1.2878	301.2769	3847650
021	2018-06-02t2321	1528000107.27	adult	198.0039	138.0019	-22.0004	850.8845	72.9014	47011.9558	148231.9106	2256637.3006	2945.03	-0.048688	379.652	0.17171	315.1663	0.15521	2127.5239	0.53251	2093.1957	523370.9062	754.5215	0.025468	1824.0758	0.82835	9339830	-0.34131	417.005	153.039	143.1902	337.2845	331.9821	82971.9766	255.1059	1.9531	317.5912	3764920
021	2018-06-03t0321	1528014523.88	adult	202.0085	142.0065	-17.9958	825.8993	68.7553	44238.0088	139493.7595	2035557.7221	2520.12	-0.4063	388.195	0.36304	324.2483	0.3319	1941.743	0.32477	1902.4337	450484.375	755.8172	0.064477	1673.4261	0.64012	8997190	-0.4406	431.627	163.964	151.2597	358.43	354.5764	83155.75	272.4332	1.8679	333.9371	3800200
021	2018-06-03t0721	1528028923.96	adult	206.0085	146.0065	-13.9958	577.4408	81.8164	34147.7463	108413.1071	1777692.3112	2914.76	-0.067841	361.839	-0.17496	319.5487	0.24427	1785.2012	-0.071837	1646.8062	319551	551.1425	-1.2271	1239.4408	-0.46736	6457010	-1.1651	408.282	166.456	156.4923	323.2163	317.7178	57855.7188	255.4068	1.8139	301.2823	2970410
021	2018-06-03t1121	1528043328.55	adult	210.0098	150.0078	-9.9945	596.1004	80.7863	34353.7426	108958.8045	1731992.4194	3086.18	0.42098	423.884	1.0741	346.5709	0.71469	2155.1523	1.0832	2062.5923	387927.4062	831.0516	0.63932	1786.0768	1.2343	7617630	-0.80684	462.639	179.28	165.7345	379.1958	373.3216	68255.25	297.7209	1.6734	354.9879	3221850
021	2018-06-03t1521	1528057738.75	adult	214.0126	154.0106	-5.9917	698.0713	88.7292	40774.4559	129180.6432	2123876.9981	3078.64	0.3313	407.141	0.74938	333.2943	0.48438	2075.7949	0.78642	1997.36	442144.3125	808.4777	0.46927	1778.1835	1.0968	8650530	-0.51943	527.382	179.336	164.998	389.7572	383.9222	83018.2812	307.048	2.567	365.2626	3810350
021	2018-06-03t1921	1528072108.52	adult	218.0042	158.0022	-2.0001	741.5161	70.6695	39865.8101	125790.3722	1861208.1457	3493.5	0.87724	410.444	0.80665	335.8018	0.50612	2222.448	1.2114	2071.4763	464491.625	811.9929	0.50482	1818.1753	1.2975	8565150	-0.53421	469.094	183.461	169.4636	394.8883	389.2797	82531.6484	312.5973	2.4035	372.7874	3828470
021	2018-06-03t2321	1528086508.93	dead	222.0043	162.0023	2.0001	672.1826	64.1321	34827.6041	109968.8104	1541929.916	3242.2	0.63435	423.945	1.0614	348.4419	0.72486	2237.332	1.3293	2138.4355	409431.7812	874.9207	0.94568	1904.5404	1.6337	7744620	-0.77116	517.576	195.064	184.3993	418.1988	413.3054	76530.375	325.3606	2.5692	394.4861	3563420
022	2018-05-25t1522	1527280113.09	egg	-1.9981	-58	-270.0042	173.3885	30.4815	3519.8697	11206.4014	66749.2375	0		0		0						0		0		0		0	0	0				0		0	0
022	2018-05-25t1921	1527294499.17	larva	1.9981	-54.0038	-266.0081	173.2303	28.6524	3367.0456	10704.0008	60634.0638	0		0		0						0		0		0		0	0	0				0		0	0
022	2018-05-25t2321	1527308899.9	larva	5.9983	-50.0036	-262.0079	167.4379	29.0843	3274.1779	10421.6555	59553.2626	0		0		0						0		0		0		0	0	0				0		0	0
022	2018-05-26t0321	1527323300.06	larva	9.9983	-46.0036	-258.0078	167.4379	29.0525	3274.5642	10424.545	59560.1782	0		0		0						0		0		0		0	0	0				0		0	0
022	2018-05-26t0721	1527337700.91	larva	13.9986	-42.0033	-254.0076	161.4404	22.0471	2464.9808	7815.5347	34297.363	421.658	-1.1852	318.032	-0.43066	316.9633	0.61711	390.2693	-1.0596	387.2906	5463.7695	362.0542	-0.81123	382.4489	-0.97689	436976	-1.9304	147.123	94.6754	94.2895	133.7806	132.0026	1872.9283	120.9753	-1.4304	128.3908	130084
022	2018-05-26t1121	1527352101.79	larva	17.9988	-38.0031	-250.0073	170.2376	29.5428	3381.3091	10768.006	62545.8745	0		0		0						0		0		0		0	0	0				0		0	0
022	2018-05-26t1521	1527366500.31	larva	21.9984	-34.0035	-246.0077	261.5289	35.848	7128.4623	22609.4197	169799.5885	417.084	-1.4889	292.818	-0.99973	292.5584	-0.13117	386.8997	-1.3949	384.1763	15089.0908	352.3081	-1.1746	377.7931	-1.3308	1120320	-2.0918	153.024	93.3709	92.722	140.3079	139.4662	5472.0098	122.9411	-2.067	133.5372	357237
022	2018-05-26t1921	1527380902.77	larva	25.9991	-30.0028	-242.0071	284.4585	45.7156	8641.3883	27466.8187	243561.3448	408.595	-1.2843	308.773	-0.6027	308.3732	0.36257	383.2566	-1.1638	378.9818	18013.0586	353.3229	-0.92288	372.9757	-1.0889	1427460	-1.7893	163.995	101.55	101.0313	145.1192	143.0875	6820.605	127.0462	-1.367	139.7377	469467
022	2018-05-26t2321	1527395312.5	larva	30.0018	-26.0001	-238.0044	458.3303	46.4191	16654.9963	52701.2698	514824.3398	405.287	-1.1549	281.05	-0.8599	280.5256	-0.28636	368.2226	-1.0342	364.6741	32771.8086	334.7049	-0.84003	358.1946	-0.95639	2486450	-1.4755	155.599	94.8148	94.0829	140.2502	138.4725	12482.2695	122.385	-1.2683	134.4926	838827
022	2018-05-27t0321	1527409713.73	larva	34.0021	-21.9998	-234.004	458.1535	44.9446	15933.1764	50319.0617	470573.9662	746.006	-1.1071	345.593	-0.63947	339.163	1.1787	650.9625	-0.93768	646.4423	55331.8086	408.2009	-0.95437	603.4383	-0.86228	2928560	-2.4279	356.508	105.648	105.0467	153.2035	149.3371	13022.2949	132.2808	-0.4568	144.6387	895258
022	2018-05-27t0721	1527424113.59	larva	38.0021	-17.9998	-230.0041	685.3651	43.4121	23862.7787	75214.409	699122.6079	2350.42	-0.49862	350.712	-0.39031	309.685	-0.0058891	1763.774	0.081998	1716.0203	223999.2969	524.1887	-1.5063	1541.1274	0.4421	4445980	-1.7364	187.259	101.433	100.874	149.5716	147.4525	18995.5938	129.6323	-4.9852	142.79	1285860
022	2018-05-27t1121	1527438514.23	larva	42.0023	-13.9996	-226.0039	854.5313	55.9511	40238.9116	127052.3985	1541283.0981	6217.55	0.037974	601.077	0.74339	282.825	-0.20561	4960.1704	0.22071	4836.8882	1051556.125	2990.6112	1.2087	4504.2854	0.36113	12701400	0.26105	202.807	95.3864	94.8294	144.1315	141.8307	30555.8711	123.7723	-0.078176	137.4541	2015610
022	2018-05-27t1521	1527452913.71	larva	46.0021	-9.9998	-222.004	816.938	50.6104	33042.4168	104085.3723	1124630.7408	11113.3	1.226	737.809	1.7552	274.5657	-0.52315	9087.6953	1.6017	8874.5918	1590346.75	3977.1056	2.2222	8105.7171	1.7913	12870300	0.31597	171.578	93.2526	92.5819	141.2882	139.379	24725.4336	120.7005	-0.73268	133.9781	1626700
022	2018-05-27t1921	1527467314.42	larva	50.0023	-5.9996	-218.0038	940.2089	55.7712	42738.6248	134569.5198	1647938.7938	12606.4	2.0127	662.454	1.604	315.7268	0.6062	9465.4004	2.2429	9294.1836	2129715	2461.6731	1.2491	7366.4264	2.0312	14883400	0.95049	186.101	103.026	102.156	151.8727	149.9374	34171.3672	131.8584	0.077883	145.3928	2314680
022	2018-05-27t2321	1527481712.31	larva	54.0017	-2.0002	-214.0044	973.5256	60.2868	48630.5248	153138.8554	2070456.3336	6481.91	0.21704	590.143	0.82317	320.5751	0.90921	5003.2051	0.3817	4920.0767	1280820.5	1994.2731	0.4603	4216.7219	0.41124	15054600	0.96684	173.703	97.0746	95.966	148.0834	145.7858	37909.3477	126.8233	-0.097058	140.6703	2476370
022	2018-05-28t0321	1527496113.56	adult	58.0021	2.0002	-210.0041	1010.2994	66.7152	55355.6822	174358.6307	2575281.0669	5903.59	0.066422	517.964	0.28929	302.7649	0.33631	4200.5913	0.1004	4129.0867	1218171.5	1440.9761	-0.10477	3448.421	0.092317	15012200	0.95303	221.299	94.9789	93.7526	149.4224	146.6941	43332.4922	126.0625	-0.17769	141.3066	2752770
022	2018-05-28t0721	1527510514.01	adult	62.0022	6.0003	-206.0039	1112.7454	66.2043	62191.0029	195881.4242	2925053.1623	5093.1	-0.1536	469.772	-0.086096	295.9871	0.14108	3576.1296	-0.13625	3439.5061	1165818.25	1290.2475	-0.28426	3046.1532	-0.097291	15290100	1.0305	349.129	92.6921	91.0341	151.014	147.1019	49230.5742	125.503	-0.15732	141.7757	3016940
022	2018-05-28t1147	1527526425.06	adult	66.4219	10.42	-201.5842	1082.8048	66.5344	60714.8455	191258.1262	2865198.2801	5120.48	-0.11786	465.002	-0.084827	305.7947	0.42734	3527.5181	-0.1173	3350.9552	1121750.75	1153.6199	-0.38222	2889.9854	-0.12147	14762400	0.88121	457.845	96.2769	95.2533	150.119	146.253	47737.8281	126.7844	-0.096364	141.0156	3056500
022	2018-05-28t1547	1527540864.6	adult	70.4329	14.431	-197.5732	1151.4781	74.7175	69568.0642	219157.3873	3542755.9107	4360.89	-0.37117	411.923	-0.54712	278.1212	-0.39215	3088.2747	-0.34933	2972.3512	1124132	1037.4718	-0.58305	2558.8134	-0.3432	14964300	0.92807	374.805	91.6921	90.4138	149.7838	147.1144	54521.3047	123.3715	-0.25729	139.484	3330990
022	2018-05-28t1948	1527555324.32	adult	74.4495	18.4476	-193.5566	1061.0053	75.2004	66606.5113	209981.861	3550817.2196	4572.54	0.007407	406.974	-0.2181	276.4357	-0.64293	3139.7681	0.06508	3019.6682	1092639.25	1072.7845	-0.14886	2601.2738	0.096599	14137000	0.78926	215.93	97.5127	95.9513	157.3584	154.5634	54760.7344	129.5834	-0.59522	146.304	3387300
022	2018-05-28t2349	1527569742.44	adult	78.4545	22.4526	-189.5516	1129.0926	71.4722	66671.3805	210165.8819	3266431.1353	4116.7	0.034205	408.884	-0.010232	296.2584	-0.049171	2763.2502	0.09197	2650.7402	964374.375	949.5338	-0.12713	2212.8107	0.088168	14246300	0.91656	273.652	102.948	101.7937	159.562	156.8512	55687.1211	136.0762	-0.16175	151.7845	3586910
022	2018-05-29t0349	1527584166.37	adult	82.4612	26.4593	-185.545	1134.7662	76.4291	69307.6955	218297.6899	3608069.4677	2752.99	-0.44926	379.105	-0.32257	285.3219	-0.36874	2071.1453	-0.27299	2029.2609	751825.75	849.9285	-0.31305	1784.0794	-0.1956	13724700	0.7409	194.039	102.156	101.0216	155.9553	153.5303	56611.7578	133.9457	-0.31736	148.4933	3698370
022	2018-05-29t0749	1527598584.33	adult	86.4662	30.4643	-181.54	1116.9822	71.1854	65295.872	205640.2668	3251167.5213	4833.85	0.42335	387.171	-0.073542	290.6117	-0.17062	2555.373	0.12573	2335.5349	871382.25	854.8118	-0.14429	1978.7993	0.081858	13202900	0.70176	346.223	104.678	103.534	160.1247	156.8205	54602.5312	136.4355	-0.24417	151.7035	3569610
022	2018-05-29t1150	1527613004.37	adult	90.4717	34.4698	-177.5344	1132.7942	75.8834	65884.4131	207483.2369	3302596.493	3315.72	-0.016885	364.474	-0.17188	277.6452	-0.46403	2135.0017	0.015525	2035.1742	736575.625	796.3075	-0.12916	1639.8483	-0.029367	12548900	0.60992	385.357	105.176	102.8605	215.3999	188.9111	74312.9766	139.4553	-0.10122	162.2932	3621210
022	2018-05-29t1550	1527627412.83	adult	94.4741	38.4722	-173.532	1030.1026	76.831	65338.6343	205964.1818	3512332.2401	3254.76	-0.024354	350.825	-0.29046	277.6721	-0.45414	1918.6539	-0.093518	1804.8866	654261	750.0972	-0.19266	1444.7757	-0.15091	11955800	0.46819	240.04	107.784	106.6648	166.951	162.433	56930.2812	139.8965	-0.08349	156.8246	3673190
022	2018-05-29t1928	1527640531.68	adult	98.1182	42.1163	-169.8879	1069.2623	74.1708	66019.6266	208129.0967	3419003.4848	3167.59	0.073354	346.478	-0.207	274.5069	-0.46706	1975.4967	0.066267	1832.9399	681546.375	711.0586	-0.14409	1453.1309	-0.03469	11936500	0.56402	242.764	110.26	109.0348	166.8444	164.5998	57561.3047	144.1884	0.067902	159.1015	3798550
022	2018-05-29t2321	1527654514.8	adult	102.0024	46.0005	-166.0037	1100.4254	78.7663	67748.3133	213518.1004	3550168.4853	3059.35	0.038984	341.927	-0.24358	271.2676	-0.54474	1880.2935	0.01653	1767.4031	665623.875	701.2217	-0.15152	1433.018	-0.039659	12091900	0.60969	268.759	109.762	108.099	175.3226	169.3387	62064.2188	144.35	0.063234	161.2636	3881630
022	2018-05-30t0321	1527668918.01	adult	106.0033	50.0014	-162.0028	980.1413	75.7698	60653.0514	191205.57	3214027.7349	4444.4	0.21574	353.978	-0.44656	272.4925	-0.6933	2034.3638	-0.19896	1869.9915	644893.3125	765.2028	-0.34004	1597.9588	-0.20957	11204400	0.098689	450.753	110.818	108.5172	242.5058	219.5289	76874.3281	144.998	0.53027	173.603	3507720
022	2018-05-30t0721	1527683316.86	adult	110.003	54.0011	-158.0032	1030.1587	74.387	62616.4594	197311.6894	3278367.0387	4943.39	0.23374	359.341	-0.52254	277.3478	-0.6026	2417.2222	-0.13761	2219.3799	790431.625	771.9346	-0.44688	1819.9871	-0.19943	11747900	0.14707	610.653	113.096	110.0107	288.3232	267.3371	94281.6875	147.9755	1.1328	200.0533	3697460
022	2018-05-30t1121	1527697718.35	adult	114.0034	58.0015	-154.0027	1101.4898	78.2673	66152.2649	208415.9889	3463725.8037	4698.77	0.25361	355.906	-0.47026	269.4884	-0.79628	2576.9565	0.026626	2443.5067	891627	819.6971	-0.29734	1941.3189	-0.04565	12296900	0.37273	294.778	110.225	108.6194	179.9733	174.4421	62270.7578	146.8237	0.77906	166.1076	3808400
022	2018-05-30t1521	1527712117.21	adult	118.0031	62.0012	-150.0031	1120.6217	77.0709	70494.4652	222249.193	3739484.6881	4111.3	0.52843	350.027	-0.14105	267.0172	-0.64555	2339.2588	0.34259	2123.7239	860847.25	792.085	0.036466	1771.2932	0.25122	12871200	0.80625	461.077	109.046	107.333	177.0299	172.8266	65147.0039	145.4792	0.10808	164.6284	4009860
022	2018-05-30t1921	1527726517.46	adult	122.0031	66.0013	-146.003	1128.9355	78.6601	69560.8983	219112.0647	3703944.8188	4093.17	0.20723	343.677	-0.44427	260.8961	-0.95147	2487.4062	0.14073	2381.1597	905415.875	771.6898	-0.23469	1837.5087	0.038451	12483000	0.53957	253.217	106.945	105.345	176.2787	170.4715	64165.4531	141.9028	0.13552	161.4501	3884460
022	2018-05-30t2321	1527740919.43	adult	126.0037	70.0018	-142.0024	1127.592	74.9969	68764.04	216686.5483	3583363.077	4582.72	0.66922	355.373	-0.12755	274.4556	-0.47505	2273.8838	0.24316	2117.6123	816324.25	782.9938	-0.024359	1769.7319	0.19851	12757200	0.7547	552.301	106.601	104.1133	253.707	199.3582	91080.8125	144.1367	0.080418	171.5405	3826760
022	2018-05-31t0321	1527755318.7	adult	130.0035	74.0016	-138.0026	1077.8076	78.5943	64256.4525	202499.5308	3360631.7037	3860.54	0.23395	349.818	-0.28465	268.4287	-0.68832	2306.7004	0.14903	2180.1669	775051.375	737.2621	-0.20033	1761.4269	0.087158	11744800	0.4269	315.483	115.498	113.3663	189.9351	185.9072	63818.2031	154.7507	0.88912	177.2481	3877720
022	2018-05-31t0721	1527769718.93	adult	134.0036	78.0017	-134.0026	1083.8909	76.0187	63784.7375	200935.5967	3235535.0116	3782.72	0.52364	362.347	0.087497	284.548	-0.18	2304.4097	0.46727	2133.0529	769672.8125	749.1394	0.051231	1735.1265	0.35351	12067600	0.66179	285.957	120.439	118.5176	190.9548	187.6986	63778.8867	158.2248	0.5747	178.5694	4011090
022	2018-05-31t1121	1527784123.6	adult	138.0049	82.003	-130.0013	1122.0622	75.111	69744.3216	219745.0603	3681606.0653	3625.55	0.45588	341.584	-0.14883	269.696	-0.55496	2123.0256	0.33788	1921.5077	772781.3125	718.4597	-0.0079948	1663.0866	0.29512	12431300	0.74428	439.548	113.053	110.9911	195.5206	186.7664	71169.5	151.4978	0.20997	175.1373	4114350
022	2018-05-31t1521	1527798539.4	adult	142.0092	86.0074	-125.9969	1129.1204	74.6302	67865.8857	213725.6895	3518916.7857	4410.9	1.0245	360.147	-0.0717	289.096	-0.29679	2275.1287	0.61155	2023.988	807670.6875	716.5362	-0.07087	1665.1689	0.40021	12761800	0.64331	626.377	128.101	123.6062	363.8903	359.121	129181.0469	171.6488	-0.3484	237.6631	4539260
022	2018-05-31t1922	1527812930.93	adult	146.0069	90.005	-121.9992	1142.1795	78.3147	69199.1721	217917.4921	3634577.1828	4303.05	0.88522	353.113	0.0027668	277.5968	-0.38827	2372.3865	0.61704	2129.219	858803.875	726.3846	0.044349	1817.7035	0.52274	12758300	0.80281	470.788	116.299	113.9299	206.1168	190.0851	74614.2969	157.3075	0.22821	179.6745	4201990
022	2018-05-31t2321	1527827318.98	adult	150.0036	94.0017	-118.0026	1168.0526	78.1104	71920.123	226552.9155	3877313.0949	3456.02	0.42149	333.294	-0.38316	262.2656	-0.88773	2057.1436	0.36175	1902.2881	773485.9375	717.3326	-0.00080524	1546.294	0.23988	12518200	0.64981	332.663	120.296	117.5446	213.2073	206.9969	80165.9531	163.7522	-0.073833	191.5728	4518190
022	2018-06-01t0321	1527841719.34	adult	154.0037	98.0018	-114.0025	1164.9094	75.8545	70132.347	220896.6028	3621148.0525	3323	0.25034	348.233	-0.29804	281.0677	-0.49677	2155.5498	0.46452	2045.1831	791086.75	680.0133	-0.25064	1693.7477	0.44842	12754400	0.63005	502.42	130.21	126.5925	274.4531	258.209	100724.2734	174.9645	-0.45476	218.5689	4769070
022	2018-06-01t0721	1527856119.75	adult	158.0038	102.0019	-110.0023	1213.4226	75.9428	71762.6293	225918.633	3711590.8797	2756.94	-0.10441	345.688	-0.2912	282.053	-0.45013	1854.7131	0.10055	1768.0883	695517.4375	747.3891	0.060916	1485.8469	0.12033	12959500	0.70153	292.658	126.826	124.0393	214.6327	210.811	80487.2656	170.4174	-0.28929	198.9037	4754560
022	2018-06-01t1121	1527870553.11	adult	162.013	106.0112	-105.9931	1042.9465	76.622	63958.8684	201646.1761	3407215.211	3505.65	0.39042	352.892	-0.20163	279.4056	-0.52484	2067.0996	0.35183	1927.8481	690411.25	795.281	0.2415	1593.097	0.28218	11781600	0.38021	583.956	128.679	125.1705	262.8627	235.2866	87796.1406	176.6357	-0.18307	215.0188	4296080
022	2018-06-01t1521	1527884921.05	adult	166.0041	110.0023	-102.002	1181.4689	75.8804	71340.0254	224649.7235	3695366.5634	3727.33	0.54385	339.543	-0.42453	270.2886	-0.73296	2084.8	0.37373	1895.0665	777630.375	755.7975	0.078534	1562.8694	0.23188	12650300	0.60786	492.979	122.88	118.7117	257.668	240.6101	96110.1641	172.9389	-0.4108	217.6286	4578150
022	2018-06-01t1921	1527899342.86	adult	170.0102	114.0083	-97.9959	1033.1772	82.4998	70154.3706	221253.7747	4041755.2378	2645.42	-0.18671	320.463	-0.70736	245.7832	-1.2951	1754.2032	-0.025113	1643.2486	642038.375	762.3471	0.11674	1450.5672	0.062072	11710100	0.37544	467.051	120.417	115.6819	260.5747	236.4557	95370.3594	172.1313	-0.24081	213.779	4400150
022	2018-06-01t2321	1527913722.69	adult	174.0046	118.0027	-94.0015	1084.4682	79.4266	67057.7028	211318.049	3622453.4639	3452.58	0.33809	339.627	-0.45643	271.9907	-0.70523	1937.705	0.17578	1835.1975	678196.75	754.7631	0.059841	1496.9416	0.11098	11884900	0.39233	457.061	128.422	124.4346	288.3976	272.8509	100939.1406	177.339	-0.47583	241.3207	4493990
022	2018-06-02t0321	1527928121.08	adult	178.0042	122.0023	-90.002	1066.2987	80.2294	66918.8985	210906.4642	3642041.2262	3763.54	0.56735	348.75	-0.27877	275.5728	-0.61533	2190.8916	0.50896	2007.429	764621.1875	771.0814	0.13931	1656.6244	0.38575	12166900	0.47769	496.11	124.943	121.1361	263.7628	257.6901	92053.2031	176.8903	-0.25429	235.1842	4358900
022	2018-06-02t0721	1527942523.91	adult	182.0049	126.003	-86.0012	1124.5134	75.6625	67043.0905	211106.5551	3492816.806	3553.21	0.4141	346.687	-0.36492	272.0954	-0.71508	2210.584	0.55138	2043.5026	775915	760.5194	0.076469	1619.0695	0.3209	12141700	0.45883	330.449	131.065	126.6703	259.8423	255.3711	91204.6562	182.5705	-0.49618	232.4826	4590140
022	2018-06-02t1121	1527956920.29	adult	186.0039	130.002	-82.0022	1044.0124	76.4226	64718.8358	203973.9162	3394498.4912	4155.12	0.87908	363.408	-0.082632	282.3293	-0.49477	2336.0378	0.73648	2153.7373	789580.75	813.4994	0.3275	1680.2571	0.4332	12278100	0.49586	373.235	128.232	122.9686	274.911	268.8733	92919.9141	183.9726	-0.53969	242.659	4332450
022	2018-06-02t1521	1527971321.54	adult	190.0043	134.0024	-78.0019	1127.8336	78.83	67087.1942	211273.0175	3515356.7101	3168.08	0.1228	343.095	-0.44817	270.5369	-0.75822	2032.9651	0.30459	1911.8066	713570.75	763.3586	0.085482	1608.6708	0.30294	12014800	0.4229	429.141	133.726	129.1273	278.9521	270.9659	97912.1797	186.2359	-0.52501	243.8717	4682970
022	2018-06-02t1921	1527985721.69	adult	194.0043	138.0024	-74.0018	1152.92	78.2978	69500.5973	218846.6882	3663276.1305	4034.89	0.77612	342.464	-0.43725	265.4245	-0.86185	2112.4663	0.41348	1971.8015	768937.75	813.8123	0.32485	1580.2512	0.25097	12432100	0.53847	464.662	123.602	118.6349	280.2995	271.4446	102029.0312	179.9301	-0.62908	244.3951	4486990
022	2018-06-02t2321	1528000120.71	adult	198.0041	142.0022	-70.0021	1083.7382	77.8203	68999.0167	217439.3953	3769741.6787	3715.69	0.66228	337.929	-0.63309	264.0784	-0.93293	2065.4465	0.41837	1943.3145	743560.75	778.4013	0.16891	1546.827	0.21365	12157700	0.46123	442.665	136.193	130.3167	314.5532	308.5352	113239.1484	196.9032	-0.9008	281.8122	4899810
022	2018-06-03t0321	1528014537.97	adult	202.0088	146.007	-65.9973	1172.6778	73.6913	68374.2573	215386.5063	3458530.6103	3554.36	0.51756	344.555	-0.50678	273.767	-0.72735	2033.2192	0.36451	1938.2028	727892.5	779.8062	0.17842	1523.9245	0.16518	12312700	0.50581	1057.7	139.5	132.8282	412.0028	333.7612	147497	196.7851	-0.93011	288.831	4985020
022	2018-06-03t0721	1528028938.04	adult	206.0089	150.007	-61.9973	1121.8056	77.9685	70992.2591	223690.3816	3876158.0917	3228.3	0.17323	332.057	-0.67851	260.5364	-0.98665	1981.9463	0.23208	1910.3265	735302.0625	772.6292	0.12861	1486.5263	0.068504	12298100	0.49983	375.547	131.849	127.0563	291.5566	286.1884	108167.5156	186.7444	-0.80271	257.9389	4883170
022	2018-06-03t1121	1528043342.64	adult	210.0101	154.0083	-57.996	1122.6319	78.1912	70742.1123	222865.9182	3850516.7096	2851.15	-0.14098	333.915	-0.67466	262.1175	-0.96079	1988.2834	0.25225	1914.0307	735664.875	772.8897	0.12987	1548.1254	0.19516	12325800	0.50624	510.525	132.59	126.7447	319.8169	310.6297	118332.2344	190.9676	-0.85539	273.5445	4894280
022	2018-06-03t1521	1528057753.11	adult	214.013	158.0112	-53.9931	1240.7578	75.7942	73387.9097	231059.0788	3801378.0927	3393.77	0.34145	340.702	-0.56369	271.2817	-0.77111	2052.6028	0.37252	1978.032	788199.4375	787.8241	0.21784	1609.0682	0.33218	13069000	0.71732	449.565	135.59	130.0489	309.7302	303.6958	118936.3906	192.9794	-0.91353	267.5553	5201100
022	2018-06-03t1921	1528072122.22	adult	218.0045	162.0026	-50.0017	1108.7019	78.7429	69911.3041	220234.4402	3794829.8432	3424.51	0.42972	344.49	-0.51586	272.6631	-0.75649	2020.6085	0.37012	1929.308	737522.125	775.7178	0.16282	1616.6758	0.39517	12562200	0.58046	411.842	139.56	133.6049	312.9922	307.6141	114242.1406	199.8712	-0.95554	276.8806	5089190
022	2018-06-03t2321	1528086522.61	adult	222.0046	166.0027	-46.0016	1138.4138	81.8479	70026.3187	220541.3975	3808921.3365	2745.47	-0.23436	326.146	-0.83419	251.9219	-1.1834	1901.6746	0.11442	1836.2273	696012.875	774.6622	0.14098	1579.6398	0.2668	11924200	0.39261	392.963	134.629	128.1471	304.3271	299.989	111383.7266	196.0824	-0.71182	267.8081	4922190
022	2018-06-04t0321	1528100922.53	adult	226.0046	170.0027	-42.0016	1195.8414	80.8361	73054.2892	230028.0383	3890134.6673	2878.49	-0.070348	320.631	-0.99355	251.5843	-1.2066	1908.0864	0.19711	1844.3746	728889	760.7439	0.080541	1504.6995	0.1675	12232100	0.48954	698.694	136.799	129.0624	371.4581	342.4021	141896.9844	204.2149	-0.98798	307.2228	5218880
022	2018-06-04t0721	1528115323.02	adult	230.0047	174.0028	-38.0014	1049.2144	80.6406	70049.381	220854.2336	3954139.7561	3471.89	0.50693	332.884	-0.74822	254.2014	-1.1514	2028.3928	0.4118	1954.6091	740363.375	837.1794	0.56297	1603.8049	0.38811	12148600	0.46411	484.1	129.3	120.7311	338.9953	329.6694	123733.2969	203.9875	-0.90047	296.3216	4718800
022	2018-06-04t1121	1528129740.45	adult	234.0095	178.0076	-33.9966	1203.6672	75.341	72186.9186	227297.7537	3755580.0104	2755.17	-0.12289	326.401	-0.87487	262.5667	-0.96882	1785.4208	0.037792	1713.5739	674889.0625	739.7113	-0.032299	1428.5615	0.052617	12307900	0.52135	790.325	144.874	136.7929	400.3167	364.4874	151319.7188	213.0102	-1.0487	324.2085	5462910
022	2018-06-04t1521	1528144146.54	adult	238.0112	182.0093	-29.9949	1192.7955	76.6007	72742.0822	229114.1861	3835370.4929	2753.84	-0.025214	319.1	-1.0327	251.4194	-1.2202	1759.4678	0.086819	1685.707	668597.75	777.1135	0.25461	1431.7238	0.15264	12116200	0.48621	585.048	142.466	132.4357	406.4444	396.0226	154448.8594	223.4053	-1.0581	352.4663	5409420
022	2018-06-04t1921	1528158549.51	adult	242.012	186.0102	-25.9941	1178.317	76.8846	72415.8202	228025.6341	3846353.1008	2642	-0.10405	322.209	-0.99333	252.4591	-1.2214	1726.3501	0.06671	1647.4154	654286.6875	769.3388	0.20662	1393.2692	0.091557	12182700	0.51176	658.056	141.469	129.9539	432.5117	415.2033	163921.9531	229.7031	-1.0618	360.4439	5348940
022	2018-06-04t2321	1528172923.95	adult	246.005	190.0031	-22.0012	1118.4796	80.3668	73643.0575	232082.2428	4114555.8688	2476.8	-0.36318	309.922	-1.2115	239.6175	-1.4582	1651.8037	-0.17995	1585.1058	634292.625	775.1568	0.23498	1351.5146	-0.089434	11896400	0.41801	702.108	135.05	123.2968	429.9378	418.9522	165096.125	220.7512	-1.0594	362.5596	5183910
022	2018-06-05t0321	1528187325.8	adult	250.0055	194.0036	-18.0007	1123.305	78.457	71015.2279	223744.6213	3890743.246	2290.41	-0.57583	320.706	-0.99359	251.4105	-1.2126	1603.6868	-0.28927	1549.5259	594967.8125	803.0837	0.42817	1355.7987	-0.078989	11880500	0.41305	547.893	135.264	124.2493	413.0091	402.4543	153226.3906	220.6041	-1.058	353.3378	5010870
022	2018-06-05t0721	1528201725.67	adult	254.0054	198.0035	-14.0007	1273.7932	76.1262	75723.1817	238330.9957	3944197.1154	2599.4	-0.15512	322.59	-0.9848	261.906	-1.026	1565.9391	-0.31206	1488.5954	620111.875	746.9762	0.049873	1275.4508	-0.24996	12749400	0.67538	565.027	146.115	135.7367	417.0491	407.9023	165151.4375	228.8538	-1.0896	354.8072	5774740
022	2018-06-05t1121	1528216151.48	adult	258.0126	202.0107	-9.9935	1062.6325	79.6017	63939.5265	201445.5236	3367271.3386	2567.76	-0.076995	338.929	-0.85665	271.7951	-0.99895	1573.1099	-0.16271	1523.4419	525418.6875	785.4739	0.23554	1321.0607	0.00042652	11315100	0.27084	592.228	157.416	145.2698	465.8301	459.6646	155587.25	261.3755	-0.91769	407.1034	5255340
022	2018-06-05t1521	1528230528.9	adult	262.0063	206.0044	-5.9998	973.4565	79.796	59667.9911	188054.6598	3216040.6433	2397.81	-0.287	347.642	-0.67024	281.4127	-0.80307	1553.8606	-0.21733	1520.8643	484804.5	808.2882	0.40165	1330.6053	0.027976	10827300	0.12284	645.368	163.358	151.5269	469.6665	456.3107	146535.9375	266.4231	-0.68413	409.9305	5087780
022	2018-06-05t1921	1528244927.93	adult	266.0061	210.0042	-2.0001	995.18	79.3248	60873.8044	191848.5919	3243466.1322	2785.18	0.23685	344.992	-0.91433	279.7803	-0.99375	1521.5325	-0.25414	1460.3778	483847.3125	799.7312	0.21928	1267.4567	-0.14723	10963800	0.1654	672.095	167.02	153.8102	492.0763	480.88	156480.25	281.7265	-0.97496	431.0087	5307910
022	2018-06-05t2321	1528259328.47	dead	270.0062	214.0043	2.0001	997.9627	79.5135	60735.7695	191405.6185	3229228.6245	2721.88	0.16597	352.959	-0.80925	281.7962	-0.98933	1687.6034	0.2396	1625.0406	536657.875	825.4593	0.36998	1408.015	0.37119	11196200	0.23351	610.79	168.713	154.774	491.7208	480.3718	156367.2031	293.1161	-0.76446	434.0431	5351730
023	2018-05-25t1522	1527280125.78	larva	0	-50.0004	-178.0027	167.6314	26.8593	3049.9808	9690.7803	51400.7565	0		0		0						0		0		0		0	0	0				0		0	0
023	2018-05-25t1921	1527294511.79	larva	3.9961	-46.0043	-174.0066	156.4305	27.5717	2894.6337	9216.427	49811.0029	0		0		0						0		0		0		0	0	0				0		0	0
023	2018-05-25t2321	1527308912.48	larva	7.9963	-42.0041	-170.0064	153.5431	27.5028	2819.8792	8984.4986	48273.9275	0		0		0						0		0		0		0	0	0				0		0	0
023	2018-05-26t0321	1527323312.69	larva	11.9964	-38.004	-166.0063	153.8653	20.2043	2407.4805	7634.1249	32482.3058	412.059	-1.1836	319.225	-0.41413	319.1462	0.6742	387.8107	-1.0544	382.4653	5429.3501	359.8763	-0.81078	376.4311	-0.97563	428081	-1.9316	235.584	99.9988	99.3236	146.0651	139.4203	2044.9111	122.6948	-1.3326	133.8302	134098
023	2018-05-26t0721	1527337713.59	larva	15.9966	-34.0038	-162.0061	279.8206	34.5943	6936.8826	21963.8955	149110.5165	433.013	-1.1769	328.502	-0.6721	328.1562	0.84855	403.05	-1.0142	402.7572	15315.9004	371.619	-0.94024	392.6817	-0.93586	1229580	-2.682	153.152	102.954	102.9727	141.3226	140.1855	5370.2568	127.7551	-0.93758	136.5933	385356
023	2018-05-26t1121	1527352114.45	larva	19.9969	-30.0035	-158.0059	411.0708	65.3374	17035.4302	54666.5955	625745.6663	432.354	-1.1419	323.365	-0.5649	322.754	0.73496	403.028	-0.9741	400.2998	36272.5234	373.3119	-0.84166	393.1222	-0.88955	2909310	-1.887	169.493	103.491	103.0094	146.6572	144.7349	13199.1523	129.3591	-0.79561	140.1017	931110
023	2018-05-26t1521	1527366512.85	larva	23.9964	-26.004	-154.0063	534.4678	44.8527	17482.6109	55226.3529	483858.6199	372.796	-1.1496	274.963	-0.9182	274.2847	-0.43655	346.6322	-1.0204	344.5151	32583.4297	319.4888	-0.85223	337.9888	-0.94191	2560730	-1.4981	156.074	87.6843	87.4023	129.1918	126.7625	12144.0264	112.071	-1.734	123.2826	816604
023	2018-05-26t1921	1527380915.51	larva	27.9971	-22.0033	-150.0056	639.7251	45.6747	23438.4308	73857.1395	736090.9474	609.395	-1.3088	325.544	-1.2742	324.9197	1.4164	508.755	-1.2887	499.5281	63594.375	395.4688	-1.3087	475.1258	-1.2542	4044880	-2.3094	161.629	96.2767	96.1466	142.3135	141.0594	17789.1875	123.9385	0.71243	135.604	1196240
023	2018-05-26t2321	1527395325.68	larva	32	-18.0004	-146.0027	692.0522	47.4206	26710.2409	84335.2546	843346.0312	1109.12	-0.79487	271.279	-0.96016	246.1411	-1.1477	926.4562	-0.58857	917.9503	131556.7812	457.1354	-0.56952	854.5092	-0.47295	3837240	-1.2197	374.862	75.5503	75.2863	117.82	114.3778	16730.4336	99.3182	-2.3929	109.9226	1068660
023	2018-05-27t0321	1527409726.92	larva	36.0003	-14.0001	-142.0024	759.4191	46.9098	28378.3248	89522.1528	867728.5388	4485.38	0.92602	545.161	2.305	310.4714	0.46177	3724.2317	1.6578	3685.0549	562359	2324.454	3.6064	3478.6263	2.1231	8194860	-0.20011	170.022	98.8271	97.9014	148.6974	147.007	22453.3008	129.2913	-0.96384	142.1797	1485570
023	2018-05-27t0721	1527424126.72	larva	40.0003	-10.0001	-138.0024	721.334	46.2608	27444.633	86504.9115	872330.1235	10778.5	0.98912	804.839	2.0322	343.4728	1.8941	9465.1445	1.5217	9409.1968	1381911.125	3942.9622	1.9289	8799.8797	1.8247	11689500	-0.045339	174.033	99.3115	98.6282	146.3306	145.2057	21364.2676	127.188	0.73424	139.5363	1442400
023	2018-05-27t1121	1527438527.39	larva	44.0004	-6	-134.0023	789.9331	51.6425	32972.2804	103892.1371	1159728.7378	18742.9	4.6047	773.531	3.0995	323.3549	0.72652	12405.9854	4.3507	12088.0015	2158641.5	3017.8628	2.6655	9695.7895	4.0596	13457100	0.64095	276.239	104.261	103.5524	153.1414	149.2385	26646.5977	131.5011	-0.51834	144.2172	1813840
023	2018-05-27t1521	1527452926.81	larva	48.0003	-2.0001	-130.0024	891.7358	55.0342	42911.1744	135316.636	1696991.8561	6855.31	0.40506	582.971	0.89696	302.5961	0.23906	5019.394	0.50632	4928.3923	1134383	1855.192	0.46325	4184.1377	0.52633	13141300	0.42447	181.406	94.7066	93.695	146.6877	145.0725	33151.4258	125.1245	-0.66436	139.3091	2134880
023	2018-05-27t1921	1527467327.62	adult	52.0005	2.0001	-126.0022	925.0174	56.3029	44238.7363	139491.2905	1751284.6356	6238.64	0.47004	574.586	1.1381	321.8871	0.72234	4614.5635	0.64025	4510.3267	1075193.25	1667.6418	0.57016	3840.6126	0.67533	13346500	0.54265	173.724	102.231	101.4812	149.7164	147.9922	34883.9219	130.4675	-0.44481	143.035	2374620
023	2018-05-27t2321	1527481725.58	adult	55.9999	5.9995	-122.0028	981.3726	59.7648	48174.4603	151814.7675	1966327.9508	4760.81	-0.16232	506.77	0.2808	326.9694	1.0541	3046.5193	-0.22866	2925.2645	773815.875	1334.5334	-0.13746	2465.7796	-0.23769	12823300	0.32432	287.918	98.2621	97.4937	149.8253	147.1018	38055.625	128.198	-0.089812	142.3849	2486420
023	2018-05-28t0321	1527496126.93	adult	60.0003	9.9999	-118.0024	1026.8754	63.0133	52866.4648	166546.9618	2274728.8264	4090.79	-0.13814	450.949	0.14687	302.5787	0.13645	2644.8674	-0.14416	2530.7987	735273.125	1215.542	0.031887	2128.7627	-0.14303	12501200	0.30281	253.816	101.015	100.0229	151.6208	149.4091	42150.5859	129.9704	-0.54747	144.2362	2800340
023	2018-05-28t0721	1527510527.34	adult	64.0004	14	-114.0023	1061.1036	65.3744	52627.5069	165674.283	2245933.7367	3353.77	-0.36418	418.371	-0.13528	297.9148	-0.00052341	2313.2368	-0.29088	2201.095	640766.625	1052.4077	-0.18769	1890.7354	-0.27101	11555800	0.018213	268.111	103.378	102.4635	155.1195	152.353	42968.1094	132.7993	-0.20003	147.2677	2855400
023	2018-05-28t1147	1527526438.47	adult	68.4202	18.4198	-109.5825	953.0613	70.1272	52045.1956	163994.5406	2439842.227	3572.32	-0.55129	418.563	-0.49494	295.8543	0.19037	2633.3008	-0.48996	2536.084	718891.125	1050.5698	-0.56453	2158.0231	-0.48969	11399600	-0.11577	282.767	92.0779	90.9983	145.3401	142.6816	39677.8438	123.1663	-0.31904	137.3318	2507740
023	2018-05-28t1547	1527540877.82	adult	72.4311	22.4307	-105.5716	1067.9834	67.9421	56585.9692	178243.7604	2546611.6253	2291.71	-0.67778	387.027	-0.39498	300.6125	0.080033	1665.7915	-0.5588	1637.9854	494740.0625	850.0242	-0.4445	1459.0952	-0.48526	11464500	-0.0083717	191.238	99.6937	98.5345	154.117	151.816	45772.7578	130.6127	-0.45687	145.8485	2953130
023	2018-05-28t1948	1527555337.81	adult	76.4478	26.4474	-101.5549	1169.814	68.3604	60327.4828	189896.1168	2684940.4229	3029.42	-0.18372	369.039	-0.19138	296.6741	0.014241	1675.1877	-0.29586	1490.2552	531034.5	769.7389	-0.2317	1324.1791	-0.29411	11672700	0.32655	258.533	105.886	104.9338	160.1549	157.8897	50769.1094	137.7435	-0.18028	152.1246	3349160
023	2018-05-28t2349	1527569755.74	adult	80.4528	30.4524	-97.5499	993.0024	70.2704	53845.7419	169645.1106	2510790.4972	2732.39	-0.33323	379.665	-0.14085	309.7559	0.3519	1516.2251	-0.41675	1392.4355	427575.4688	733.1318	-0.33545	1210.0222	-0.40287	10702700	0.017211	483.039	106.736	105.7329	163.0049	159.437	45967.3906	138.3565	-0.095628	153.3122	3008880
023	2018-05-29t0349	1527584179.85	adult	84.4595	34.4591	-93.5432	1028.8078	64.5041	51770.669	163087.9767	2271163.8951	3041.6	-0.28166	373.226	-0.27882	307.9172	0.28524	1599.7028	-0.42519	1409.2032	435119.1562	689.823	-0.46579	1182.2435	-0.46894	10131200	-0.21569	414.377	105.462	103.8765	179.6415	167.3443	48862.4805	138.7027	0.0070305	157.7322	2862760
023	2018-05-29t0749	1527598597.62	adult	88.4644	38.464	-89.5383	1022.2387	65.8518	53842.8122	169647.524	2381256.6686	3695.98	0.3777	371.434	0.1163	312.5397	0.52543	1566.0363	-0.15604	1373.2316	443188.25	677.7526	-0.15858	1087.9643	-0.28968	10481100	0.25835	219.905	112.166	110.9367	168.4224	166.264	47663.5469	146.456	0.12787	160.5011	3165110
023	2018-05-29t1150	1527613017.85	adult	92.47	42.4696	-85.5327	1068.551	72.6833	60707.6545	191229.0785	2985380.1271	2837.32	-0.55651	332.231	-0.89787	266.849	-0.92944	1542.462	-0.65153	1426.7535	490502.9375	608.1033	-0.79304	1044.2522	-0.73026	10549300	-0.30626	309.374	96.2071	95.134	151.356	148.2893	48131.1953	126.8261	-0.77901	142.2431	3054860
023	2018-05-29t1550	1527627426.02	adult	96.4723	46.4719	-81.5304	962.6669	72.395	54918.6156	173170.0617	2642686.6045	3542.46	0.10186	355.09	-0.2363	299.6606	0.13094	1553.4237	-0.29723	1285.7409	447386.0312	646.558	-0.36134	1058.8103	-0.41497	10202800	0.024647	389.155	100.879	98.9768	174.0854	167.7259	50136.6016	139.8419	-0.095677	159.6066	2898550
023	2018-05-29t1928	1527640545.06	adult	100.1165	50.1161	-77.8862	1039.1097	64.2318	54857.8619	172799.993	2480768.1635	2810.45	0.067208	364.748	0.14543	309.3559	0.38215	1479.2168	-0.17107	1312.791	426014.4375	639.869	-0.17973	1090.7859	-0.27882	10479900	0.25769	263.111	121.309	119.503	203.0218	199.0828	58470.2812	159.0662	0.12667	184.25	3485450
023	2018-05-29t2321	1527654528.26	adult	104.0007	54.0003	-74.002	938.7709	71.8325	52133.9969	164329.5353	2479338.2116	2838.05	-0.054205	351.629	-0.1364	303.743	0.29069	1418.7715	-0.28472	1221.6399	387324.625	637.5193	-0.2673	1049.535	-0.34312	9594560	0.013514	228.659	105.303	103.1644	182.0819	180.1361	49708.3711	150.1272	0.38754	171.3104	2873300
023	2018-05-30t0321	1527668931.42	adult	108.0016	58.0012	-70.0011	1032.612	66.159	51199.9971	161172.2911	2220372.1155	2913.95	0.10866	370.587	0.21072	316.6275	0.52382	1468.0643	-0.21125	1294.2411	394909.3125	659.4067	-0.14973	1053.9679	-0.36142	9953210	0.091454	272.399	124.78	123.0643	193.6533	190.6743	52092.7344	163.8217	0.16647	183.0906	3351350
023	2018-05-30t0721	1527683330.35	adult	112.0013	62.0009	-66.0014	940.9592	75.4781	52396.231	165118.7479	2582006.7342	2264.43	-0.35086	323.991	-0.47664	275.6916	-0.45598	1313.4197	-0.38886	1222.352	359877	612.3989	-0.35786	919.9055	-0.47295	8877340	-0.2237	355.194	110.243	105.8566	227.4146	222.1632	62311.5938	159.3868	1.0356	196.7014	3020670
023	2018-05-30t1121	1527697731.85	adult	116.0017	66.0013	-62.001	831.5677	66.126	44036.0523	138862.08	2005816.5185	2984.12	0.07171	376.7	0.23157	332.2086	0.75768	1392.2126	-0.4277	1211.0532	321601.125	649.6907	-0.29234	1033.9481	-0.55316	8693860	-0.36908	415.577	134.679	131.7024	234.2362	227.318	54108.5625	187.7689	0.74342	214.6063	3108270
023	2018-05-30t1521	1527712130.64	adult	120.0014	70.001	-58.0014	974.0604	64.7973	48182.4358	151770.7726	2109425.3178	2053.87	-0.57461	341.339	-0.35375	308.2085	0.16909	1148.847	-0.73858	1041.2928	290658.3125	590.6776	-0.53522	880.2058	-0.81318	8624600	-0.40654	288.423	130.064	126.9262	220.6156	217.3482	55815.7461	183.9897	0.46153	207.9624	3286330
023	2018-05-30t1921	1527726530.8	adult	124.0014	74.001	-54.0013	846.721	64.6966	44621.4581	140672.5545	1996933.3906	2088.36	-0.53986	338.543	-0.3903	305.4078	0.1119	1169.8998	-0.69904	1089.7858	273756.5625	589.2016	-0.52793	919.3155	-0.73811	7917510	-0.57563	281.239	131.402	125.5793	239.2657	235.7042	55988.1641	196.3237	1.142	225.6709	3073090
023	2018-05-30t2321	1527740932.89	adult	128.002	78.0016	-50.0007	591.9747	88.7078	36472.5577	116572.1643	1924783.5081	1912.74	-0.76499	345.33	-0.35243	309.4143	0.1317	1152.1201	-0.85566	1054.7407	220054.9375	594.2405	-0.62606	914.7103	-0.8769	6580260	-1.0305	310.324	134.845	127.1634	259.6926	256.7016	49601.2891	209.4282	1.3129	245.695	2569480
023	2018-05-31t0321	1527755332.17	adult	132.0018	82.0014	-46.0009	577.0691	98.4293	37259.9262	119602.7244	2108291.4555	1843.76	-0.8878	337.606	-0.53127	302.4789	-0.049867	1128.1617	-0.98462	1058.6112	219991.5469	560.5001	-0.87776	880.3891	-1.0258	6569480	-1.0802	369.066	137.055	128.2754	262.9422	259.0877	51273.7227	216.4596	1.2385	248.8985	2666950
023	2018-05-31t0721	1527769732.34	adult	136.0018	86.0014	-42.0009	755.662	72.1709	42889.176	135375.7959	2095237.5836	2077.81	-0.87459	325.23	-0.89782	291.7507	-0.35145	1275.6293	-1.0251	1190.5468	287016.5938	545.8077	-1.2858	846.5512	-1.3844	7297520	-0.92744	500.242	135.007	126.0418	313.1062	290.3094	70448.8906	215.4033	-0.29764	265.3995	3029290
023	2018-05-31t1121	1527784137.26	adult	140.0032	90.0028	-37.9995	699.7191	71.094	41225.5159	130339.9207	2039881.0939	2193.72	-0.75983	324.282	-0.91521	289.2218	-0.40483	1342.3267	-0.89601	1262.9425	289942.5625	551.8401	-1.2431	876.2143	-1.3103	6988280	-1.0155	370.409	136.069	126.6036	287.3127	283.1926	62059.5352	219.7667	-0.054667	265.8872	2932290
023	2018-05-31t1521	1527798553.29	adult	144.0076	94.0072	-33.9951	711.7848	69.8166	42423.991	134183.3906	2097192.2078	2275.53	-0.67824	318.018	-1.0466	281.7848	-0.56442	1321.3149	-0.95543	1254.9133	293331.9062	537.9506	-1.3687	869.4585	-1.3667	7043460	-1.004	364.082	134.947	124.8369	275.8415	271.8119	61236.8086	219.9786	-0.33088	258.4397	2988810
023	2018-05-31t1922	1527812944.94	adult	148.0053	98.0049	-29.9974	700.1153	69.6457	41981.8084	132796.1342	2094373.7744	1890.24	-0.85709	317.113	-0.8935	282.8675	-0.48291	1217.4829	-0.86352	1169.0093	267846.25	530.4096	-1.0294	859.7017	-1.0697	6959360	-0.97487	351.083	137.223	126.9038	286.2574	282.2685	62976.6172	226.0316	1.7223	266.2129	3011490
023	2018-05-31t2321	1527827332.53	adult	152.0019	102.0015	-26.0008	706.6274	68.9122	41458.6807	131094.5839	2029858.0608	2005.14	-0.79665	316.772	-0.92732	280.7469	-0.53814	1224.2035	-0.89232	1172.3156	265652.1562	532.4031	-1.073	871.7318	-1.0867	6865400	-1.013	343.629	139.003	127.7733	286.2264	281.7686	62111.1328	231.0286	1.7832	269.6811	3012610
023	2018-06-01t0321	1527841732.88	adult	156.002	106.0016	-22.0007	711.1977	68.2684	41466.7263	131110.8072	2010095.9166	2284.2	-0.52079	315.061	-1.1411	278.0991	-0.69517	1313.1011	-0.90473	1230.392	284942.9375	532.8752	-1.4518	862.8736	-1.4429	6828310	-1.0349	349.726	140.925	128.7308	296.1552	293.2135	64265.668	237.0308	-0.78412	277.8328	3054280
023	2018-06-01t0721	1527856133.18	adult	160.0021	110.0017	-18.0007	694.6923	67.3692	40405.6203	127799.3094	1949781.4661	2052.85	-0.83517	317.755	-0.98321	282.4446	-0.52674	1246.3138	-0.97197	1190.0358	264218.5312	537.1146	-1.2012	866.7402	-1.2142	6710360	-1.0817	354.874	143.358	131.0759	299.7475	295.3189	63546.4609	242.3866	1.7341	280.6856	3027440
023	2018-06-01t1121	1527870567.34	adult	164.0115	114.0111	-13.9912	712.7088	67.5558	40898.4253	129268.4499	1960085.2695	2148.36	-0.64106	316.144	-1.1665	281.454	-0.67013	1244.2207	-1.0473	1175.9999	266263.2188	533.4098	-1.4626	851.9229	-1.4893	6759790	-1.0621	363.611	143.692	130.5574	305.1246	299.6081	65296.6602	244.8955	-0.81581	286.9055	3072410
023	2018-06-01t1521	1527884934.66	adult	168.0025	118.0021	-10.0002	705.5149	66.7903	40156.0632	126945.0012	1901586.7268	2092.13	-0.68081	314.259	-1.2697	280.547	-0.74587	1235.8098	-1.0555	1163.0413	260755.875	529.6402	-1.5146	849.8826	-1.5112	6604140	-1.127	372.028	146.094	131.9467	314.9394	310.9387	66452.2188	252.9381	-0.83071	296.8289	3070170
023	2018-06-01t1921	1527899356.8	adult	172.0086	122.0082	-5.9941	675.4227	71.9277	40086.6204	126905.4542	1976356.4359	2104.26	-0.80597	316.952	-1.0648	280.8283	-0.59275	1282.4342	-1.0201	1198.663	269311.1875	549.5312	-1.3286	845.3176	-1.4722	6642690	-1.1115	425.414	148.317	131.6677	334.9217	328.1212	70333.5469	263.3094	0.95664	312.2413	3108420
023	2018-06-01t2321	1527913736.43	adult	176.003	126.0026	-1.9998	676.8463	67.9324	36567.1905	115473.3373	1701994.0642	2200.47	-0.64548	326.484	-0.8903	288.3619	-0.46309	1305.7793	-0.9378	1248.1514	250709.625	565.4072	-1.2202	893.8333	-1.3485	6254460	-1.2047	414.838	154.937	138.4597	347.343	341.7183	66689.8516	271.4792	0.84472	322.6727	2968120
023	2018-06-02t0321	1527928134.63	dead	180.0025	130.0021	1.9998	692.1253	71.5926	41123.6393	130160.1587	2025910.6066	2179.92	-0.53952	314.187	-1.385	279.4199	-0.88862	1230.5114	-1.0672	1140.6074	264559.9375	542.153	-1.4957	833.6348	-1.6153	6752820	-1.1176	417.209	151.811	135.2476	341.7793	337.6271	73482.5391	269.3025	-0.81546	320.0647	3262880
024	2018-05-25t1522	1527280138.52	larva	0	-50.0006	-222.0032	170.4305	26.0851	3022.9597	9597.2796	49584.892	0		0		0						0		0		0		0	0	0				0		0	0
024	2018-05-25t1921	1527294524.47	larva	3.9961	-46.0045	-218.0071	167.6326	25.7251	2894.4124	9189.8582	46438.8473	0		0		0						0		0		0		0	0	0				0		0	0
024	2018-05-25t2321	1527308925.28	larva	7.9963	-42.0042	-214.0069	170.4314	27.2721	3010.2024	9575.0685	50627.7727	0		0		0						0		0		0		0	0	0				0		0	0
024	2018-05-26t0321	1527323325.33	larva	11.9963	-38.0042	-210.0069	241.3462	39.1948	6277.1578	19941.3942	151660.2704	379.763	-1.5717	289.775	-1.093	289.3302	-0.23091	357.23	-1.4971	355.9015	12145.8193	330.6052	-1.3235	349.7669	-1.4428	979440	-2.1928	149.335	97.6736	97.2093	137.5578	136.5781	4676.9653	121.542	-2.291	133.1064	330137
024	2018-05-26t0721	1527337726.36	larva	15.9966	-34.0039	-206.0066	321.4967	38.0315	9730.4451	30782.9768	255372.9243	399.413	-1.1929	304.422	-0.59713	303.8655	0.28841	378.1608	-1.0653	375.6624	19664.3633	349.3116	-0.83745	368.9486	-0.98632	1582080	-1.6748	169.004	99.37	98.7686	141.0045	139.0291	7332.2349	124.2738	-1.2629	135.2884	516426
024	2018-05-26t1121	1527352127.14	larva	19.9968	-30.0037	-202.0064	334.1757	42.9762	10409.2532	32938.7879	291480.3995	400.431	-1.4891	301.224	-0.86415	300.669	0.075373	378.3039	-1.3922	377.0512	21185.0156	348.1958	-1.1751	368.3687	-1.3311	1677820	-1.9467	174.394	100.962	100.7537	142.4523	140.1087	7977.3262	125.9278	-1.8957	136.6069	562361
024	2018-05-26t1521	1527366525.44	larva	23.9964	-26.0042	-198.0068	517.2146	46.0194	18288.6109	57810.9066	543540.5008	406.984	-1.1347	282.325	-0.89597	284.0476	-0.23227	366.0291	-0.98131	363.9809	35870.8516	334.6744	-0.85302	355.1789	-0.89927	2739400	-1.715	203.016	82.3757	81.9461	126.4611	123.616	12393.1836	107.5076	-2.0954	119.6591	799292
024	2018-05-26t1921	1527380928.23	larva	27.9971	-22.0034	-194.0061	588.8455	45.5796	21278.7504	67105.5358	659309.5745	515.948	-1.0789	258.717	-1.1047	255.127	-0.93052	429.4469	-0.94722	422.4209	48527.5039	314.5649	-0.86189	399.4063	-0.87244	2920660	-1.4808	169.416	78.347	77.8358	122.9061	120.8709	13888.3838	103.6911	-2.1891	116.4166	884459
024	2018-05-26t2321	1527395339	larva	32.0001	-18.0004	-190.0031	688.9702	48.6922	27408.318	86449.9923	908860.7176	1656.61	-0.69598	362.432	-0.25126	319.6543	0.63269	1353.424	-0.46909	1324.8855	196246.4688	730.2268	-0.29317	1208.1361	-0.36792	5244750	-1.3992	194.311	102.274	101.5618	146.3986	144.5397	21227.791	129.0017	-0.82875	140.6847	1480010
024	2018-05-27t0321	1527409740.1	larva	36.0004	-14.0001	-186.0028	847.8036	44.1568	30106.6354	94759.9328	905776.7379	9243.98	0.91356	701.167	1.6519	324.9352	1.0334	7781.25	1.3445	7728.2998	1245000	3397.4976	1.902	6625.1356	1.4041	11208900	-0.15399	181.32	96.3104	95.6962	143.3476	141.1382	22935.623	123.9012	-0.60344	135.3093	1539620
024	2018-05-27t0721	1527424139.89	larva	40.0004	-10.0002	-182.0028	821.1851	61.2986	37610.7516	118574.9564	1476744.5685	7913.75	0.32679	687.516	1.2063	277.8293	-0.25842	7026.5928	0.74077	6977.4697	1391265.375	3587.1878	1.564	6496.3213	0.95432	13602500	0.51466	155.05	87.2739	86.5998	131.643	130.017	26065.3086	113.5412	-1.1957	125.1076	1726720
024	2018-05-27t1121	1527438540.67	larva	44.0006	-6	-178.0026	904.922	58.2052	42324.8959	133318.4353	1673556.1093	15659.4	1.9682	621.686	0.72184	265.3233	-0.62818	10070.583	1.6035	9671.0264	2245740	2428.1221	0.48985	7602.0399	1.2898	13826900	0.5773	207.079	84.8989	84.0044	133.7303	131.1113	29821.8477	112.2763	-1.2037	126.3313	1888240
024	2018-05-27t1521	1527452940.12	larva	48.0004	-2.0001	-174.0028	937.6532	58.8854	45785.7606	144253.8939	1879735.3442	3825.57	-0.37852	543.319	0.58723	315.2891	0.65118	3157.0239	-0.16366	3076.3748	760842.75	1852.162	0.44472	2844.8202	-0.050783	13065200	0.40041	170.351	93.9978	93.1467	143.6292	141.6944	34614.6406	123.8268	-0.82385	137.0187	2260360
024	2018-05-27t1921	1527467340.99	adult	52.0007	2.0001	-170.0025	977.5926	61.796	47432.9499	149399.9109	1930440.2751	5718.04	0.14456	523.189	0.49	306.8907	0.35095	4050.157	0.20034	3845.7018	1012539.25	1640.7448	0.28185	3364.9215	0.22032	13030600	0.39907	265.468	95.0306	94.0745	145.1186	142.0877	36279.6523	123.6518	-0.9626	136.9041	2366830
024	2018-05-27t2321	1527481738.85	adult	56.0001	5.9995	-166.0031	1015.9706	60.1832	50753.84	159848.1863	2148851.9622	4952.12	-0.45338	437.355	-0.61417	275.9931	-0.079163	3399.3782	-0.51817	3281.4612	907634	1312.747	-0.61283	2774.0415	-0.54128	11641100	-0.077665	224.087	93.6381	92.6369	144.2405	142.0973	38512.2188	122.8743	0.85274	137.1625	2492370
024	2018-05-28t0321	1527496140.24	adult	60.0005	9.9999	-162.0027	972.1803	61.5452	49833.9739	156944.9716	2169146.3619	4134.86	-0.21175	426.24	-0.17092	298.3458	0.041713	2578.2366	-0.26787	2384.0228	675498	1082.7774	-0.2514	1777.5674	-0.40627	11138500	-0.13878	178.349	97.4885	96.373	148.4176	146.3614	38885.4062	127.5585	-0.62887	141.4318	2547570
024	2018-05-28t0721	1527510540.69	adult	64.0006	14	-158.0026	597.7779	64.7228	31839.6066	100957.3624	1400506.4917	1276.96	-0.72842	274.748	-0.93202	266.588	-0.6434	730.2046	-0.73469	710.8281	121944.1641	339.722	-0.81413	429.139	-0.84438	4585820	-1.1135	208.482	98.7619	97.4695	151.6103	149.213	25318.9219	129.7913	-0.7853	144.269	1648440
024	2018-05-28t1147	1527526451.91	adult	68.4204	18.4198	-153.5828	1032.48	61.7793	52689.9478	165959.5468	2261009.8797	4547.1	0.027833	399.82	-0.24868	303.485	0.15816	2235.6538	-0.2888	1933.5388	619276.125	890.5734	-0.35637	1627.5554	-0.36947	11054200	-0.10883	179.383	100.391	99.1943	154.0471	152.4209	42671.043	132.7369	-0.28683	147.0777	2775610
024	2018-05-28t1547	1527540891.21	adult	72.4313	22.4307	-149.5719	941.9714	64.8423	47437.8808	149393.6412	2072949.2724	4251.15	-0.20932	418.932	-0.26553	307.6282	0.34784	2520.4231	-0.32186	2324.9604	627585.375	977.96	-0.40852	1913.8734	-0.37525	10416300	-0.36008	269.145	102.312	101.2456	157.3597	154.596	39182.5742	133.5474	0.27267	148.6895	2543890
024	2018-05-28t1948	1527555351.29	adult	76.448	26.4474	-145.5552	956.2143	66.4921	51440.0198	162130.2556	2359608.0433	3770.05	-0.32014	390.372	-0.46393	300.6163	0.11663	2186.6475	-0.42658	1996.1823	590394.8125	822.1326	-0.56475	1598.5226	-0.49663	10513100	-0.32575	191.805	105.578	104.5261	159.7802	157.9359	43140.6641	139.2508	0.92634	152.7054	2843320
024	2018-05-28t2349	1527569769.05	adult	80.4529	30.4524	-141.5503	1002.9518	66.5303	53483.3202	168483.2364	2423129.6902	4624.18	0.56612	392.238	0.16176	317.0681	0.59668	2102.7451	0.047891	1837.9657	590871.375	756.0415	-0.15028	1363.9983	-0.18071	10989700	0.24965	301.485	110.545	109.2958	167.6358	165.3754	47105.6602	144.348	0.17943	159.7617	3097250
024	2018-05-29t0349	1527584193.47	adult	84.4597	34.4591	-137.5435	942.1632	63.4632	47394.0446	149295.6078	2021493.808	3780.64	-0.037221	392.642	-0.11069	316.9911	0.53678	1712.7097	-0.37738	1395.3438	426464.7188	776.6108	-0.34305	1179.1315	-0.47821	9765010	-0.33043	310.055	110.414	109.1641	167.3161	163.5397	41661.7109	144.1318	0.49731	158.461	2746000
024	2018-05-29t0749	1527598610.93	adult	88.4646	38.464	-133.5386	971.3535	64.115	50827.3424	160113.9624	2243508.9322	3804.09	0.48034	397.659	0.44854	322.8037	0.78857	1905.5286	0.1206	1710.7756	508776.125	740.463	-0.0014364	1304.0929	-0.078178	10598400	0.3122	307.967	115.946	114.0499	190.544	186.2329	50875.25	153.0235	0.41398	175.9058	3090200
024	2018-05-29t1150	1527613031.36	adult	92.4702	42.4697	-129.533	1052.8893	70.9649	57561.6249	181361.4734	2678618.8096	3245.08	-0.31212	343.605	-0.66431	267.0497	-0.90079	1642.6418	-0.49172	1519.1343	496077.8438	724.7345	-0.51595	1132.5611	-0.57736	10357300	-0.26288	314.912	99.3005	96.8162	232.2017	231.4062	70124.9062	132.8878	-0.38557	178.3762	2993220
024	2018-05-29t1550	1527627439.33	adult	96.4724	46.4719	-125.5308	1017.1811	64.8405	53910.8465	169904.0329	2441648.9619	3393.95	-0.39873	341.216	-0.82462	265.9302	-0.9577	1719.2833	-0.58101	1568.3411	486557.1875	715.6315	-0.66306	1174.8387	-0.66781	9634240	-0.57659	378.131	101.336	100.168	157.8568	154.9208	44673.4688	133.4145	0.044954	149.0355	2861230
024	2018-05-29t1928	1527640558.48	adult	100.1167	50.1161	-121.8865	1070.3811	68.8322	56215.8308	177033.1571	2539540.0122	2837.75	-0.13862	335.609	-0.38783	279.3433	-0.37892	1440.6866	-0.33194	1313.4717	425002.5625	636.8494	-0.34065	1003.7939	-0.42786	9882000	-0.0092002	380.494	106.31	103.9988	227.2734	210.9576	67045.6562	143.4211	0.09696	174.0069	3130290
024	2018-05-29t2321	1527654541.69	adult	104.0009	54.0003	-118.0023	856.655	68.6367	44664.219	140801.7076	1989569.3835	2781.19	-0.17604	364.182	-0.11416	305.3424	0.2923	1618.8324	-0.23596	1518.1615	380425.625	690.2371	-0.25985	1089.8662	-0.37447	8525880	-0.37147	278.921	112.927	111.1699	191.2665	186.5716	44947.6328	155.5638	0.89337	177.2319	2643730
024	2018-05-30t0321	1527668944.78	adult	108.0017	58.0012	-114.0015	936.6867	61.2936	44843.8573	141329.2255	1819801.9172	2571	-0.48281	390.521	-0.17949	315.5006	0.49446	1753.2101	-0.39175	1698.8996	413757.5938	811.9647	-0.33199	1397.8538	-0.38244	9200660	-0.5367	222.38	116.199	114.9575	179.3407	176.8312	42324.4062	154.2249	1.5245	170.7588	2737640
024	2018-05-30t0721	1527683343.63	adult	112.0014	62.0009	-110.0018	899.7122	61.5029	45711.8616	144144.4158	1966354.4927	3617.61	-0.21711	384.926	-0.32955	306.8821	0.25191	1825.6946	-0.4302	1588.603	438166.6875	801.7671	-0.43348	1357.9859	-0.4751	9227050	-0.61678	328.937	114.79	113.3941	176.2671	173.817	42304.1016	150.0813	1.4606	166.9372	2751630
024	2018-05-30t1121	1527697745.27	adult	116.0019	66.0013	-106.0013	959.2917	64.2209	48908.3526	154038.3206	2145990.1855	3343.44	-0.21234	383.927	-0.22267	305.9991	0.22689	1843.0023	-0.33654	1662.6321	473651.5938	815.0681	-0.31254	1427.7768	-0.35306	9843120	-0.33709	241.177	116.079	114.9529	175.52	172.9361	45108.6406	150.947	1.1751	166.7733	2976030
024	2018-05-30t1521	1527712144.08	adult	120.0015	70.001	-102.0017	950.2586	62.8867	47604.2541	149939.2751	2032781.1883	3224.35	-0.59402	373.615	-0.76181	286.3411	-0.1917	1983.832	-0.65168	1890.8641	495958	853.1977	-0.69881	1613.3383	-0.6473	9329160	-0.7102	269.415	102.79	101.1031	178.5988	170.7543	44649.6875	138.2252	1.782	160.0777	2566660
024	2018-05-30t1921	1527726544.28	adult	124.0016	74.001	-98.0016	976.4525	64.3518	49385.831	155683.1974	2093321.9867	4476.12	0.19504	399.402	-0.054388	311.9964	0.39705	2379.9292	-0.053836	2187.9639	618781.5625	853.6476	-0.23145	1812.1301	-0.10673	10348900	-0.16993	395.131	119.325	118.1381	181.2739	176.4839	47131.2031	154.0638	1.385	171.0217	3091840
024	2018-05-30t2321	1527740946.34	adult	128.0022	78.0016	-94.001	918.0836	66.8703	47271.5268	149018.0656	2067630.9766	3821.86	0.24404	399.413	0.23761	318.0287	0.62283	2169.5178	0.090877	1984.4077	538040.4375	857.8375	0.031167	1638.22	0.019987	9897440	-0.026282	397.462	118.418	115.2957	252.7235	237.6901	62675.4219	161.5375	1.2866	210.6624	2934400
024	2018-05-31t0321	1527755345.65	adult	132.002	82.0014	-90.0012	977.2615	68.3491	53142.0228	167511.9636	2465012.9051	2556.08	-0.55994	348.555	-0.65949	269.5642	-0.8392	1755.7031	-0.47337	1705.9143	489841.1875	791.1892	-0.46248	1513.8457	-0.40525	9698200	-0.4909	372.209	110.712	107.8937	223.6857	210.2213	62408.3203	150.1366	1.5322	179.4244	3080440
024	2018-05-31t0721	1527769745.7	adult	136.002	86.0014	-86.0012	968.3267	57.313	46774.5943	147462.821	1856328.5639	3564.47	0.25441	397.73	0.33961	310.577	0.46302	2170.5935	0.20075	2096.2454	533966	863.2529	0.14556	1699.8495	0.16653	9778200	0.047273	377.475	130.936	128.9097	251.8632	246.1292	61958.3438	169.9483	1.5462	207.1091	3219070
024	2018-05-31t1121	1527784150.89	adult	140.0034	90.0029	-81.9998	1007.1821	69.2389	54691.3296	172448.6235	2516965.5632	2214.85	-0.70415	333.064	-0.84916	255.6568	-1.2656	1715.5439	-0.54324	1680.3933	492361.125	733.2235	-0.5989	1424.7923	-0.5078	9536620	-0.58399	362.915	108.715	106.2801	186.0018	178.5741	53382.5234	147.7663	1.5759	168.6104	3112820
024	2018-05-31t1521	1527798567.21	adult	144.008	94.0074	-77.9952	886.7607	63.348	46388.5179	146270.3126	2035265.1905	4260.92	0.68497	406.227	0.53444	309.0381	0.44019	2505.6079	0.5442	2358.0483	608862.75	969.9866	0.45106	1936.8993	0.46959	9869680	0.13975	415.58	131.115	128.1404	291.4161	279.9908	70814.1094	174.1677	1.5484	243.8964	3185580
024	2018-05-31t1922	1527812958.94	adult	148.0057	98.0051	-73.9975	923.7827	63.2359	46441.7203	146328.1	1967022.4687	4703.45	0.38794	390.939	-0.027211	300.8905	0.11227	2218.4749	-0.041859	2075.9503	541307.875	905.8421	-0.052779	1750.4229	-0.054001	9522480	-0.30157	390.472	118.046	116.2673	198.2197	191.0864	48365.6055	159.1648	1.5289	180.2275	2875360
024	2018-05-31t2321	1527827345.96	adult	152.0021	102.0015	-70.0011	901.5636	63.0689	43753.3934	137904.2969	1801005.7706	4476.11	1.0481	394.297	0.54864	295.5946	-0.029165	2749.4048	1.0602	2622.3468	632363.125	869.9148	0.47109	2104.676	0.95761	9059760	-0.1445	420.512	122.132	120.3636	199.4358	194.5487	45870.2266	161.6917	-0.035354	183.8079	2806220
024	2018-06-01t0321	1527841746.35	adult	156.0022	106.0016	-66.001	949.7468	64.5445	48360.3127	152360.8679	2097785.9316	4035.77	0.71571	387.986	0.43014	304.9303	0.3163	2342.4375	0.56418	2183.1851	594979.125	798.6629	0.20182	1828.486	0.50685	9839700	0.16333	355.636	130.745	127.1591	267.7649	263.728	68012.2891	177.1221	1.2882	245.5578	3315810
024	2018-06-01t0721	1527856146.79	adult	160.0023	110.0017	-62.0009	986.4614	65.6995	47838.0626	150641.1654	2006583.1336	5079.23	1.2353	390.798	0.45234	299.8385	0.19351	2651.8687	0.79693	2420.9354	668270.875	833.2159	0.2679	1938.7914	0.59933	9820350	0.16122	428.02	124.986	122.5951	221.9778	209.5293	55938.418	167.0427	0.86305	194.3999	3140760
024	2018-06-01t1121	1527870581.64	adult	164.012	114.0114	-57.9912	959.789	59.8827	47022.7402	148139.107	1942902.3113	5197.23	1.3888	392.163	0.50663	303.5684	0.2584	2576.2332	0.80856	2440.0967	636329.5625	911.2841	0.50754	1910.171	0.636	9686040	0.10466	523.889	136.885	135.3878	257.813	237.5028	63679.8164	185.4756	1.5041	217.913	3380930
024	2018-06-01t1521	1527884948.12	adult	168.0027	118.0021	-54.0005	396.9786	165.33	38953.3732	131945.1838	3811137.8224	2990.38	-0.014326	349.027	-0.33775	268.6539	-0.79714	2078.1675	0.36885	2006.584	421868	823.5492	0.37784	1668.2051	0.41222	7055580	-0.95036	434.288	131.469	124.896	289.5894	282.3748	58786.6523	199.5957	0.25749	258.6174	2657650
024	2018-06-01t1921	1527899370.72	adult	172.0089	122.0084	-49.9943	950.7625	62.8952	48770.7242	153663.6145	2123793.7534	3499.16	0.37139	371.714	0.079097	304.8679	0.021239	2115.4487	0.41377	1991.9998	541554.875	738.6366	-0.013441	1753.7399	0.55557	9499900	-0.25535	411.099	144.207	138.1072	295.4897	286.6507	75645.3516	217.6421	1.6233	266.7671	3685500
024	2018-06-01t2321	1527913749.99	adult	176.0032	126.0026	-46	853.1377	66.135	43769.3778	137971.9673	1918019.6653	4372.58	1.1452	393.338	0.43599	318.1593	0.25125	2387.8655	0.88637	2270.8853	549209.0625	741.6131	-0.041124	1787.5953	0.67385	9020810	-0.42505	435.244	155.164	146.517	328.6897	321.179	75598.6328	235.7135	1.5859	297.1214	3558540
024	2018-06-02t0321	1527928148.26	adult	180.0027	130.0021	-42.0005	936.8341	67.5418	48938	154211.7428	2202997.696	4198.99	1.0315	355.554	-0.27463	283.0912	-0.51305	2203.0122	0.61105	2090.1987	566174.125	721.1169	-0.16239	1679.4962	0.46984	9110720	-0.40304	530.023	145.922	135.918	354.6405	339.023	91142.6094	241.3762	1.6779	310.8087	3739100
024	2018-06-02t0721	1527942551.27	adult	184.0035	134.003	-37.9997	860.0988	62.2338	45606.7502	143839.4362	2022011.8968	2973.09	-0.031271	374.878	0.0827	305.7677	-0.036391	2036.7223	0.3498	1998.0846	486776.625	737.3448	-0.075502	1652.1239	0.42773	8956590	-0.44917	403.876	146.923	135.8051	318.1274	312.8643	76032.4609	243.4436	1.5896	297.273	3510280
024	2018-06-02t1121	1527956947.27	adult	188.0024	138.0019	-34.0008	918.3667	60.5947	45771.6912	144246.1519	1921020.3585	2966.82	0.051288	384.341	0.28225	312.8473	0.093099	2014.1688	0.45071	1911.8877	485414.6875	778.1174	0.20635	1581.4065	0.38814	9229550	-0.37408	419.332	150.128	137.6671	330.447	322.6381	79637.7188	250.0386	0.94458	306.2647	3605180
024	2018-06-02t1521	1527971348.53	adult	192.0028	142.0022	-30.0004	911.8395	60.0391	46154.3504	145480.0933	1966729.419	2560.09	-0.40386	372.412	0.03204	307.778	-0.0084537	1928.146	0.19922	1901.1602	466611.3438	691.4211	-0.36321	1627.8654	0.42184	9009400	-0.43617	501.238	151.451	138.806	340.8798	333.9516	82492.9062	248.0317	1.3672	312.4345	3663900
024	2018-06-02t1921	1527985748.71	adult	196.0028	146.0023	-26.0004	805.3127	63.3763	41517.7248	130965.4099	1800898.1635	2742.5	-0.17754	373.743	0.071171	308.2802	-0.004133	1901.7423	0.23087	1838.0085	414579.8125	744.0878	-0.016647	1543.9691	0.30321	8139010	-0.68889	477.684	155.228	141.1205	351.4822	342.9978	76623.125	262.7874	1.485	323.6926	3380400
024	2018-06-02t2321	1528000147.66	adult	200.0025	150.002	-22.0007	760.8548	63.624	38473.793	121348.3161	1664906.3706	2659.18	-0.18878	369.982	0.0029716	300.5409	-0.1811	1722.3085	-0.055981	1675.4429	347906.3125	830.2059	0.60304	1435.1756	0.10817	7468450	-0.87279	469.962	156.798	139.787	375.737	369.37	75898.8672	278.0215	1.6172	342.889	3165120
024	2018-06-03t0321	1528014566.06	adult	204.0076	154.0071	-17.9956	758.3426	63.1471	38004.6717	119873.5344	1633536.0596	2577.39	-0.3301	377.502	0.15115	303.402	-0.11001	1846.8141	0.15025	1765.5742	369362.8125	860.4679	0.77731	1530.2273	0.29945	7529280	-0.86396	487.301	159.421	141.4541	380.2907	374.1048	76058.1484	284.2044	2.2741	349.3382	3179650
024	2018-06-03t0721	1528028966.13	adult	208.0077	158.0071	-13.9955	759.2305	62.7844	37703.8336	118910.2594	1601581.9694	2545.72	-0.29794	374.998	0.10309	302.2327	-0.15164	1773.9716	0.078474	1705.4271	351246.375	839.3064	0.67453	1465.6169	0.2092	7421220	-0.88173	466.139	162.832	144.2272	383.4899	375.7621	75931	288.1521	1.9291	353.9139	3222440
024	2018-06-03t1121	1528043370.9	adult	212.009	162.0084	-9.9942	750.643	63.0675	36830.45	116181.4048	1544100.2703	2695.7	-0.15608	378.928	0.1831	302.5533	-0.13699	1822.4081	0.15419	1774.7616	353547.1562	856.6482	0.78069	1490.4493	0.24767	7323540	-0.91657	501.178	165.654	146.3931	388.2469	379.8738	75319.9062	291.0199	2.2448	358.8533	3201590
024	2018-06-03t1521	1528057783.18	adult	216.0124	166.0118	-5.9908	754.9807	61.4518	36118.4914	113899.0388	1479172.249	2961.73	0.1568	381.317	0.23099	303.4516	-0.12249	1891.2247	0.32369	1817.2891	359332.6875	861.6678	0.82316	1511.7602	0.32121	7242360	-0.93658	563.482	168.611	149.116	392.4315	384.7325	74561.9922	295.8024	2.3474	361.3169	3202430
024	2018-06-03t1921	1528072149.6	adult	220.0031	170.0025	-2.0001	739.7538	62.2352	35778.9153	112867.4746	1480715.3029	2799.28	-0.040241	385.801	0.32144	304.9233	-0.087718	1916.6794	0.36094	1841.1257	362252.4062	874.5758	0.90427	1537.6265	0.37424	7256140	-0.93593	568.286	171.153	150.4659	400.8663	392.6951	75763.7344	299.6819	2.6218	367.401	3219040
024	2018-06-03t2321	1528086550.51	dead	224.0033	174.0028	2.0001	729.578	61.6969	35302.5232	111358.8593	1477282.1664	2989.09	0.20964	384.221	0.28838	307.8241	-0.037837	1892.099	0.34997	1809.2848	351930.4062	828.27	0.60079	1540.7491	0.42136	7126160	-0.96526	574.695	173.457	151.0275	401.506	390.8573	74680.125	307.5229	2.7154	370.9168	3217110
026	2018-05-25t1522	1527280164.16	egg	-1.998	-54.0007	-302.0045	173.23	26.2814	2901.7814	9218.9996	46378.8362	0		0		0						0		0		0		0	0	0				0		0	0
026	2018-05-25t1921	1527294549.89	larva	1.998	-50.0046	-298.0085	167.6297	23.0707	2521.9246	7996.0691	35705.4157	0		0		0						0		0		0		0	0	0				0		0	0
026	2018-05-25t2321	1527308950.75	larva	5.9983	-46.0044	-294.0082	173.1692	22.7327	2597.4652	8230.8144	36435.1913	0		0		0						0		0		0		0	0	0				0		0	0
026	2018-05-26t0321	1527323350.85	larva	9.9983	-42.0044	-290.0082	151.2302	21.0498	2228.6863	7073.3733	30014.1264	399.924	-1.1368	321.83	-0.47909	320.5675	0.71369	390.3731	-0.96561	390.4599	5074.8506	365.0208	-0.79382	382.4872	-0.87792	402931	-2.2686	153.238	89.6892	89.2624	136.2236	134.2645	1770.9067	113.1652	-1.7485	128.1791	112291
026	2018-05-26t0721	1527337751.8	larva	13.9985	-38.0041	-286.0079	304.5588	34.5993	7806.5337	24671.9011	175790.023	407.537	-1.133	312.481	-0.57251	311.8013	0.48919	383.6015	-0.96996	381.2482	16494.8633	356.5696	-0.80712	375.415	-0.88333	1313670	-2.0333	168.236	92.3429	91.6621	138.3166	135.9891	5947.6152	117.8084	-1.4704	128.8292	388210
026	2018-05-26t1121	1527352152.62	larva	17.9988	-34.0039	-282.0077	434.0378	46.9431	15457.9463	49003.0712	469478.2939	446.473	-1.3468	336.338	-1.2127	336.3129	1.8068	414.9871	-1.3231	414.0903	34443.9297	383.241	-1.3268	404.0004	-1.2862	2759320	-2.6894	229.11	101.62	101.1869	144.8661	141.0824	12023.8877	126.346	1.0895	136.4157	833688
026	2018-05-26t1521	1527366550.81	larva	21.9983	-30.0044	-278.0082	504.5216	42.1593	17246.0636	54422.7117	500210.4113	428.341	-1.1265	303.967	-0.58727	305.9521	0.35968	391.2687	-0.99365	387.3986	35996.7227	358.9743	-0.77328	380.8042	-0.91022	2788290	-1.4317	213.434	98.9767	98.658	144.8344	142.4767	13324.7646	125.3818	-1.066	137.701	907913
026	2018-05-26t1921	1527380953.72	larva	25.9991	-26.0036	-274.0074	639.4445	45.4491	22845.7686	72087.6569	672309.2734	524.232	-1.1283	317.863	-0.71029	315.5641	0.51524	465.4445	-0.96369	462.1323	56784.2266	373.6455	-0.89918	434.6655	-0.88917	3854400	-1.8248	294.149	96.3859	95.9385	140.0152	136.243	17081.8535	121.2665	-1.4242	131.4709	1168780
026	2018-05-26t2321	1527395365.4	larva	30.0023	-22.0003	-270.0042	612.6905	46.0165	19849.5427	62636.9252	542184.3164	650.749	-1.0143	318.623	-0.42465	311.9553	0.51402	574.7219	-0.84841	566.0165	60920.5156	392.1752	-0.70163	544.8626	-0.75176	3371350	-1.3207	184.671	91.7741	90.8477	140.3661	138.1504	14878.8125	119.4971	-1.3487	133.8613	971062
026	2018-05-27t0321	1527409766.74	larva	34.0027	-17.9999	-266.0038	794.6788	49.0707	31065.4596	97891.1402	1023291.6249	1899.34	-0.6094	320.137	-0.66983	258.6549	-1.0098	1554.7274	-0.36442	1522.2075	256530.0312	875.687	-0.060697	1381.3582	-0.25922	5259530	-1.4081	211.843	89.1887	88.5314	134.4307	132.0626	22181.0723	115.7696	-1.8163	127.8597	1465280
026	2018-05-27t0721	1527424166.48	larva	38.0026	-14	-262.0039	827.425	50.3443	34633.0662	109109.8849	1211233.5562	6765.41	0.22962	648.438	1.1639	308.0254	0.5596	5762.4756	0.56133	5694.0479	1054533	3333.7579	1.6688	5261.6483	0.74238	11857300	0.023308	281.346	96.4193	95.7257	145.4729	142.7982	26621.5449	125.369	-0.10171	137.7138	1763120
026	2018-05-27t1121	1527438567.31	larva	42.0029	-9.9998	-258.0036	817.8856	49.6456	31428.1405	98977.8832	1019000.3011	10631.2	0.56771	761.195	1.2632	262.4968	-0.35696	9511.9062	1.0282	9586.793	1588488.375	4212.4127	1.508	8678.5173	1.214	12655600	0.21649	147.911	85.8377	85.163	129.9472	127.847	21701.1758	111.2757	-0.16933	123.5099	1427140
026	2018-05-27t1521	1527452966.59	larva	46.0027	-6	-254.0038	865.6776	50.7633	34660.9194	109147.3957	1167785.8681	7458.72	0.069318	639.089	0.6751	298.5617	0.6317	6108.5127	0.26177	6090.0171	1123966.375	2855.2021	0.6564	5384.8272	0.33913	11698500	-0.059711	179.004	93.1155	92.0177	143.2513	140.9212	26358.2402	123.3591	0.85557	136.3707	1704480
026	2018-05-27t1921	1527467367.65	larva	50.003	-1.9997	-250.0035	898.5272	53.445	39737.75	125167.5428	1470433.9187	6370.74	0.42368	572.8	1.0117	315.071	0.54778	4495.7285	0.49055	4167.6624	944103	1968.5912	0.81411	3568.7169	0.43954	11976700	0.11291	187.1	97.8317	97.0342	146.916	145.1017	30852.3711	126.7243	-0.7689	140.2083	2045560
026	2018-05-27t2321	1527481765.43	adult	54.0023	1.9997	-246.0042	1080.2264	55.0991	47629.8381	149942.0448	1814774.02	6634.25	0.25331	541.307	0.46826	323.1911	0.99607	4183.874	0.10445	3870.9236	1050152.375	1645.0242	0.10962	3359.4326	0.067	13579800	0.53579	256.806	96.7485	95.8641	148.5907	145.7361	37296.2578	126.7808	-0.099638	140.7906	2427130
026	2018-05-28t0321	1527496166.72	adult	58.0027	6	-242.0038	991.3871	60.9359	47664.9122	150090.0795	1942979.8761	6626.95	0.28861	506.368	0.25705	320.9858	0.88128	3839.6111	0.027348	3571.51	963742.375	1359.0396	-0.13333	2738.0002	-0.1438	12676900	0.27833	370.344	96.6493	95.5142	151.9651	147.98	38143.2539	127.8001	-0.083208	142.3359	2419620
026	2018-05-28t0721	1527510567.15	adult	62.0028	10.0002	-238.0037	1043.1252	63.4444	52675.5476	165884.8856	2273625.4707	3771.73	-0.33387	463.648	0.088174	305.8207	0.28799	2947.314	-0.15666	2905.7876	816406	1292.379	-0.044976	2574.3293	-0.073981	12805000	0.34398	193.141	101.105	100.0852	152.9973	150.7797	42380.2422	131.368	-0.040382	145.3252	2792320
026	2018-05-28t1147	1527526478.65	adult	66.4227	14.42	-233.5838	997.9581	68.011	54490.0307	171711.7669	2494688.0848	3601.74	-0.36204	413.629	-0.27512	293.7298	-0.098232	2445.9614	-0.32262	2325.9482	699544.9375	1019.5839	-0.32991	1957.4223	-0.32764	11802100	0.055956	179.16	97.3676	96.1486	151.3557	149.9759	43287.7266	129.2333	-0.39975	144.3875	2778190
026	2018-05-28t1547	1527540917.68	adult	70.4335	18.4309	-229.573	1100.5009	67.3144	61083.615	192433.348	2838266.9234	3703.33	-0.27792	396.808	-0.33602	291.8584	-0.17816	2279.8508	-0.32342	2041.6359	729552.25	917.7088	-0.37968	1722.2441	-0.37326	12681600	0.34213	309.536	95.9601	94.5523	151.4725	149.1473	48471.1875	128.0797	-0.71526	143.0413	3066790
026	2018-05-28t1948	1527555378.16	adult	74.4503	22.4477	-225.5562	1112.5409	68.0159	60881.1662	191738.1813	2863261.7187	2879.88	-0.4169	384.464	-0.28773	289.7418	-0.24345	1889.9132	-0.36681	1820.2372	602882.3125	865.229	-0.30352	1563.3333	-0.32909	12251300	0.30352	292.03	100.925	99.8337	154.6443	152.2341	49331.5312	132.0056	-0.49309	146.5503	3216090
026	2018-05-28t2349	1527569795.71	adult	78.4552	26.4525	-221.5513	1127.7279	70.9683	66019.7849	208000.2248	3278712.8148	3351.03	-0.29943	364.284	-0.50728	287.8408	-0.30274	2011.4401	-0.34668	1856.0692	693946.8125	718.2662	-0.54635	1550.0144	-0.37154	12562700	0.36596	231.944	99.2279	98.0082	153.9211	152.0015	53102.7734	130.7554	-0.57193	146.2065	3421970
026	2018-05-29t0349	1527584220.47	adult	82.4621	30.4594	-217.5444	1139.7162	72.7562	69023.0287	217437.8566	3532500.5316	2452.39	-0.60801	351.062	-0.66119	282.6617	-0.45725	1656.8376	-0.53548	1588.2357	598118.375	708.4643	-0.59501	1349.8162	-0.51126	12648400	0.36373	263.566	97.0093	95.4869	167.1571	160.2916	60343.7227	130.7219	-0.51352	149.5934	3495150
026	2018-05-29t0749	1527598637.63	adult	86.4668	34.4642	-213.5397	1168.4842	72.0807	68433.4022	215520.2207	3410228.8565	2419.57	-0.40711	368.819	-0.18597	304.2542	0.22034	1706.1945	-0.27326	1633.58	610817.625	710.9675	-0.3224	1425.7468	-0.22121	13183800	0.73881	382.578	106.939	105.9121	161.8038	158.6619	57925.7617	139.9876	-0.020199	154.0255	3822660
026	2018-05-29t1150	1527613057.96	adult	90.4725	38.4698	-209.534	1083.2412	73.083	64165.6389	202159.8972	3224424.0053	3025.09	-0.20816	357.412	-0.33099	288.3475	-0.22129	1669.8854	-0.31892	1506.9695	561081.5	698.4831	-0.37195	1223.514	-0.37887	11981200	0.38739	286.384	105.113	103.7694	164.9496	161.073	55423.0508	138.0566	-0.13748	154.1392	3523580
026	2018-05-29t1550	1527627465.83	adult	94.4747	42.472	-205.5318	1121.0847	76.956	69730.4421	219668.4065	3703144.6848	2365.73	-0.65543	350.28	-0.69988	282.493	-0.46184	1553.3014	-0.60492	1484.9578	565401.6875	709.3569	-0.62302	1197.7374	-0.61489	12744200	0.37156	358.784	100.078	98.5942	160.3483	155.2064	58366.7891	133.0124	-0.17907	148.8849	3641160
026	2018-05-29t1928	1527640585.25	adult	98.119	46.1163	-201.8875	1200.6169	71.9529	71693.7651	225773.2489	3643302.8093	2579.06	-0.34947	350.165	-0.3708	286.7248	-0.25129	1655.1952	-0.30375	1585.2257	620698.1875	694.154	-0.35302	1260.2885	-0.33348	13110900	0.71695	424.052	107.62	105.708	220.9	191.5997	82837.5	141.8825	0.12263	166.3508	4029510
026	2018-05-29t2321	1527654568.39	adult	102.0032	50.0005	-198.0033	1197.2388	76.4104	72978.0658	229842.4183	3818273.0221	2770.79	-0.46628	351.353	-0.59985	286.8888	-0.32821	1645.5918	-0.49336	1525.1138	628616.0625	691.7667	-0.56531	1184.6148	-0.55181	13388300	0.62247	192.834	104.329	103.0795	162.4081	160.4722	62039.875	138.9339	0.23654	154.8747	3975450
026	2018-05-30t0321	1527668971.7	adult	106.0041	54.0014	-194.0024	1120.0751	76.3603	71480.1997	225286.4962	3822769.3705	2967.78	0.027379	367.729	0.059242	300.8315	0.22281	1715.9742	-0.066746	1582.1661	640058.375	727.1778	-0.077182	1334.0067	-0.096039	13703400	1.0082	388.013	114.418	112.2065	206.4506	191.0341	77006.0781	152.4444	0.48073	175.236	4263780
026	2018-05-30t0721	1527683370.41	adult	110.0037	58.0011	-190.0028	1227.2283	74.3179	73409.3634	231089.0048	3798487.7244	4075.47	0.12834	375.767	-0.20262	306.4651	0.25632	1921.8584	-0.22304	1740.995	737993.625	734.7616	-0.3533	1522.3228	-0.2236	14402000	1.0209	250.789	106.218	104.4933	175.2392	170.345	67291.8594	143.3507	0.33043	162.1007	4071040
026	2018-05-30t1121	1527697772.08	adult	114.0042	62.0015	-186.0023	1195.8447	71.4627	71695.5258	225843.9232	3618112.245	3534.91	0.37092	363.002	0.07502	288.5165	-0.077621	1907.8673	0.13789	1769.939	715450.25	748.1058	0.027268	1424.8183	0.04167	13593700	1.0024	341.911	110.696	108.1713	198.8932	192.3938	74584.9375	152.8758	0.3761	179.5032	4145330
026	2018-05-30t1521	1527712170.88	adult	118.0038	66.0012	-182.0026	1206.2362	76.676	74073.3898	233234.3425	3910306.8342	2892.86	-0.43745	354.205	-0.58763	275.0669	-0.67345	1815.6754	-0.42734	1750.1831	702666.375	798.248	-0.4297	1529.9834	-0.37563	13689700	0.70223	263.445	97.8145	95.5163	176.0044	170.8907	68113.6875	135.3716	-0.10269	159.2827	3780430
026	2018-05-30t1921	1527726571.13	adult	122.0039	70.0013	-178.0026	1186.157	76.268	70918.7193	223360.4598	3709655.2495	3390.6	0.32453	374.954	0.22838	289.867	-0.045504	2076.438	0.2865	1960.3066	770358.5	803.4814	0.16106	1713.952	0.32723	13888700	1.0709	291.073	111.118	108.4681	208.0386	202.1297	77182.3203	152.9391	0.32433	184.1621	4115900
026	2018-05-30t2321	1527740973.32	adult	126.0045	74.0019	-174.002	1183.5039	74.5845	72336.6131	227806.4293	3737127.9039	2537.64	-0.20714	375.663	0.092763	298.3429	0.14391	1871.6002	-0.0075359	1814.0242	707464.875	785.4638	-0.01216	1635.707	0.10248	14181300	1.1056	393.864	108.282	105.7565	215.4204	202.2678	81428.9062	149.9883	0.41392	182.0436	4087660
026	2018-05-31t0321	1527755372.49	adult	130.0043	78.0017	-170.0022	1161.0312	80.9094	72926.9742	229741.2178	3923401.8376	2856.61	0.096456	351.52	-0.028752	285.2953	-0.2207	1741.7313	0.071678	1644.3311	663599.625	697.4699	-0.026386	1456.585	0.14113	13374600	0.92153	499.961	114.304	110.7295	232.3994	212.4708	88544.1719	159.9776	0.20807	192.0153	4349060
026	2018-05-31t0721	1527769772.57	adult	134.0043	82.0017	-166.0022	1193.577	75.9987	72017.8375	226833.6246	3681322.7512	2763.74	0.051663	378.881	0.32447	302.6148	0.25275	1961.5593	0.25589	1885.9475	739507.875	772.8606	0.14918	1670.8586	0.35534	14249700	1.1416	493.651	116.207	112.3515	274.5862	258.4931	103519	161.5393	0.49236	215.9137	4370560
026	2018-05-31t1121	1527784177.92	adult	138.0058	86.0032	-162.0007	1216.7475	74.4547	72493.0844	228290.5698	3678351.8415	2701.65	-0.14387	366.295	0.04211	296.5826	-0.11234	1887.5537	0.13945	1803.7926	715382.875	705.3795	-0.10339	1595.5188	0.29164	13873400	0.9369	484.91	126.155	121.5023	306.8745	287.8116	116305.4219	175.0861	-0.059968	241.8406	4778130
026	2018-05-31t1521	1527798594.94	adult	142.0105	90.0079	-157.996	1146.0786	74.0907	69462.3288	218832.2541	3555698.23	3293.5	0.2285	365.105	-0.019512	290.195	-0.29357	2065.3403	0.34686	1956.4554	749718.5	724.23	-0.06418	1713.3481	0.48169	13244200	0.76079	588.849	125.031	120.8664	303.9125	266.1015	110320.2422	174.7346	-0.48049	229.7159	4535490
026	2018-05-31t1922	1527812986.72	adult	146.0082	94.0056	-153.9982	1230.187	80.2293	74249.9854	233759.1278	3951280.4377	2803.07	0.027969	352.385	-0.070352	280.4055	-0.41432	1869.3418	0.17313	1801.8279	725304.625	730.7495	0.050064	1594.3027	0.30506	13656700	0.93806	391.888	118.53	114.6071	250.3198	237.6561	97124.0938	164.9384	0.10629	209.1766	4593650
026	2018-05-31t2321	1527827373.05	adult	150.0045	98.0018	-150.002	1228.6214	74.491	73599.2077	231745.4502	3812774.1657	2931.18	0.097938	363.97	0.090973	293.7561	-0.091949	1897.6328	0.19748	1806.1802	730588.625	718.4657	0.0071962	1610.3526	0.32607	13987400	1.0083	417.694	122.979	119.6831	241.5651	227.9159	93002.5781	168.9127	0.22851	205.4838	4726080
026	2018-06-01t0321	1527841773.53	adult	154.0046	102.0019	-146.0019	1181.8902	77.0716	72962.7807	229838.5187	3896188.0351	3226.07	0.24106	360.917	-0.014946	288.0044	-0.29062	1912.4946	0.18531	1824.1385	728660.4375	724.7659	-0.0073252	1611.5537	0.32267	13744800	0.91498	442.29	124.121	120.363	259.5833	247.1472	98901.25	170.9467	-0.058811	219.6619	4726900
026	2018-06-01t0721	1527856174.01	adult	158.0047	106.0021	-142.0018	1240.3667	77.6458	75937.4668	239116.9031	3956410.4958	3472.49	0.4342	374.205	0.24499	294.6326	-0.069818	2089.6477	0.39619	2009.6476	829590.125	756.3613	0.12628	1750.9477	0.51155	14829800	1.2095	756.345	122.764	116.7967	390.417	333.6177	154995.5312	174.193	0.48576	247.7933	4865140
026	2018-06-01t1121	1527870609.98	adult	162.0147	110.0121	-137.9918	1203.6681	78.6276	78363.4753	246849.8778	4334204.1002	3563.68	0.49546	359.469	0.071299	280.376	-0.35974	1997.8582	0.30568	1888.9149	817124	769.942	0.16502	1666.8814	0.38486	14687500	1.211	469.757	119.573	115.5479	255.5665	241.8447	104526.6875	168.9837	0.56675	217.2439	4885640
026	2018-06-01t1521	1527884975.27	adult	166.0051	114.0024	-134.0014	1144.871	79.6011	76783.423	241990.4301	4337901.9903	3767.78	0.5679	356.72	-0.15547	281.123	-0.49451	2059.5076	0.33966	1939.7367	825862.5625	726.6799	-0.051223	1684.544	0.4327	14272300	1.0361	522.289	123.851	117.8381	290.6294	277.1773	116542.375	182.8023	-0.020869	246.836	4955260
026	2018-06-01t1921	1527899398.43	adult	170.0115	118.0089	-129.995	1229.1671	77.0443	78950.4897	248730.3781	4251587.0301	4053.94	0.78028	368.375	0.070592	288.405	-0.30684	2250.7979	0.58021	2076.9429	927328.75	737.0711	0.016489	1814.0926	0.63628	15167500	1.2712	485.816	126.645	121.6292	301.1701	283.9286	124082.0938	183.8173	0.34867	249.5842	5214480
026	2018-06-01t2321	1527913777.23	adult	174.0056	122.003	-126.0009	860.3445	79.5697	55520.7912	175901.7504	3013277.8922	3708.53	0.53106	401.869	0.58963	296.6915	-0.17269	2221.9185	0.5672	2079.5254	644356.375	1005.1458	1.218	1819.9582	0.68252	11638500	0.32051	425.631	132.655	127.1264	286.2127	274.3386	83001.6875	192.4511	0.035687	249.33	3841820
026	2018-06-02t0321	1527928175.6	adult	178.0052	126.0025	-122.0013	1257.5748	80.1323	78997.0731	248732.0081	4312807.7871	3907.24	0.66716	370.926	0.070279	292.9909	-0.23745	2119.7371	0.41857	1955.2841	875451.375	754.2501	0.058864	1718.159	0.49199	15284800	1.3102	461.297	133.862	128.9902	296.2164	286.3224	122337.3906	190.17	0.23781	252.4809	5516040
026	2018-06-02t0721	1527942578.57	adult	182.006	130.0033	-118.0005	1283.51	81.3075	82879.7587	260959.529	4637021.0796	3522.19	0.41381	354.473	-0.15673	280.3515	-0.49394	2011.1261	0.28706	1883.0538	870817.625	717.6872	-0.060485	1622.432	0.33285	15317800	1.3103	487.231	127.351	122.6428	273.8698	262.2392	118585.6328	184.4536	0.37457	239.767	5503240
026	2018-06-02t1121	1527956974.42	adult	186.0048	134.0022	-114.0017	1251.2454	78.3434	78027.2297	245680.8788	4201732.0917	3624.05	0.4624	384.084	0.28939	302.7426	-0.022431	2120.748	0.42017	2013.9093	865265.1875	774.5787	0.14661	1744.9816	0.53875	15636800	1.4061	501.557	129.244	123.8678	282.3776	267.5108	115210.0703	191.3629	0.27673	243.178	5261800
026	2018-06-02t1521	1527971375.64	adult	190.0052	138.0025	-110.0013	1258.5598	79.9259	77385.6299	243637.5748	4130826.9043	3674.84	0.5461	365.557	-0.072308	284.0124	-0.48046	2082.5471	0.39162	1924.5524	841349	721.7749	-0.14357	1697.603	0.48565	14758300	1.1915	623.332	135.899	129.2408	327.4811	307.7557	132302.375	201.2301	-0.11474	273.0449	5486510
026	2018-06-02t1921	1527985775.77	adult	194.0052	142.0026	-106.0013	1292.0788	77.8008	82860.0428	260920.4221	4530340.7574	3258.5	0.20709	370.445	0.0098219	298.3835	-0.17861	1946.4088	0.18196	1859.5117	842795	692.0308	-0.31692	1634.018	0.36803	16004300	1.5444	581.387	138.239	131.7477	315.6282	296.8605	136667.0312	207.6273	0.060121	269.306	5972360
026	2018-06-02t2321	1528000175	adult	198.005	146.0023	-102.0015	1279.8682	81.5953	83334.9648	262410.3789	4717143.6865	3558.94	0.45175	363.366	-0.11432	293.4596	-0.27747	1986.7023	0.24195	1878.6401	864215.5	675.2662	-0.39574	1597.3102	0.28786	15778800	1.4791	555.346	135.953	130.2385	311.1758	299.3876	135361.4531	205.3024	0.07129	267.4059	5903620
026	2018-06-03t0321	1528014596.78	adult	202.011	150.0084	-97.9954	1295.798	77.1395	80297.0918	252799.3478	4290766.8399	3250.88	0.27399	370.249	-0.0097006	303.4837	-0.10126	1890.4159	0.13693	1800.6942	793974.6875	681.8891	-0.42484	1522.9365	0.18848	15515700	1.4281	509.052	147.787	140.9572	349.0289	331.7228	146592.125	219.2064	-0.094458	296.302	6193180
026	2018-06-03t0721	1528028994.18	adult	206.0103	154.0077	-93.9962	1266.5588	82.6114	84106.2115	264992.3752	4796124.5359	3672.38	0.60146	361.183	-0.17942	294.2565	-0.28396	1963.1825	0.22649	1833.3693	861837.125	688.4067	-0.36381	1533.5224	0.17653	15831400	1.503	478.676	139.735	133.7116	309.2328	296.9254	135753.1875	212.5869	-0.0013804	273.966	6124860
026	2018-06-03t1121	1528043399.4	adult	210.0118	158.0091	-89.9947	1265.1403	77.8543	81734.6448	257441.8426	4459963.0574	3152.8	0.23163	369.938	-0.0084943	308.2042	-0.0041887	1868.2507	0.14053	1755.0663	797743.0625	684.6056	-0.41208	1502.2715	0.18014	15766000	1.5104	491.884	154.222	148.3008	322.4045	309.5529	137666.7188	226.2337	-0.084584	287.8914	6572630
026	2018-06-03t1521	1528057811.58	adult	214.0152	162.0125	-85.9913	1283.9376	79.597	83222.3661	262055.9569	4614302.8227	2882.39	0.0050025	367.689	-0.045515	308.2038	-0.0099156	1732.4242	-0.085064	1620.2192	751872.125	683.0652	-0.41833	1413.3533	0.0043076	15929400	1.568	467.665	156.32	150.0415	332.6636	317.5853	144376.0156	233.2345	-0.080619	295.6321	6772230
026	2018-06-03t1921	1528072176.88	adult	218.0055	166.0029	-82.001	1279.7677	79.5424	84393.3933	265880.765	4689003.358	3191.57	0.30086	366.48	-0.074072	311.5503	0.064585	1740.1562	-0.097841	1686.5575	765668.75	676.439	-0.46645	1399.7993	-0.055338	16121100	1.6176	443.178	147.326	141.0809	329.4055	319.6163	144938.4062	229.8904	-0.059227	295.6795	6480740
026	2018-06-03t2321	1528086578.46	adult	222.006	170.0033	-78.0005	1253.0853	83.2927	80922.3436	254820.0416	4537766.5533	3122.49	0.35364	374.53	0.093527	317.4495	0.16452	1800.7911	0.1398	1734.3837	759933.875	664.5134	-0.53428	1475.9603	0.23885	15798100	1.5456	496.155	160.79	153.9358	343.1603	332.601	144813.6562	241.3662	-0.10692	306.0883	6782290
026	2018-06-04t0321	1528100977.09	adult	226.0056	174.0029	-74.0009	1260.9504	82.6743	80242.6315	252683.4746	4416995.8226	2724.81	-0.028571	358.891	-0.23696	303.4075	-0.15724	1689.9012	-0.041648	1628.4764	708068.625	661.9002	-0.54593	1325.1211	-0.12216	15026100	1.3313	462.339	158.856	151.899	344.4849	333.844	144339.1875	247.7733	-0.19945	304.4158	6650980
026	2018-06-04t0721	1528115377.84	adult	230.0058	178.0031	-70.0007	1190.8893	80.0706	77375.1951	243741.0835	4285823.871	2960.24	0.34109	368.933	-0.10526	317.5923	0.041165	1689.0924	0.060653	1613.7831	682393.3125	663.3542	-0.55647	1320.1129	-0.059357	14884600	1.3039	571.647	167.603	158.2896	367.0101	352.8792	148272.0938	264.3596	-0.17418	324.1963	6761960
026	2018-06-04t1121	1528129797.05	adult	234.0111	182.0085	-65.9954	1127.2112	77.6757	71768.1833	226101.2722	3905897.1015	2626.96	-0.01164	374.41	-0.11627	320.3839	-0.031064	1638.9686	0.00062143	1597.2703	614613.25	677.2912	-0.51179	1392.2869	0.22387	14005600	1.0768	576.742	169.632	160.6157	359.7422	346.3288	134903.3125	270.6614	-0.47712	323.0943	6345420
026	2018-06-04t1521	1528144203.09	adult	238.0128	186.0102	-61.9937	782.168	83.4973	52318.6005	165993.3565	2915562.2387	2559	-0.071436	393.749	0.15924	328.2202	0.013047	1794.1625	0.45661	1738.432	489806.3438	778.6253	0.15339	1554.8891	0.80551	10735600	0.098465	588.842	178.444	165.7946	408.2009	389.6605	111438.8438	294.5982	0.032614	357.1985	4865290
026	2018-06-04t1921	1528158606.06	adult	242.0136	190.011	-57.9929	800.6622	84.3869	52417.2617	166230.0431	2877260.6094	2726.72	0.17188	391.47	-0.11729	331.373	-0.14132	1731.161	0.36739	1668.9393	474338.125	759.1639	-0.093472	1468.9369	0.59488	10707900	0.076857	615.136	181.177	166.6069	412.3857	395.0281	112993.6953	307.0609	-0.27813	365.9802	4955740
026	2018-06-04t2321	1528172978.96	adult	246.0061	194.0034	-54.0004	699.7166	85.222	44513.3595	141902.0444	2382152.8803	1862.83	-0.91293	336.85	-1.0529	306.5064	-0.51394	1047.2975	-1.6109	935.23	244020.3281	570.2617	-1.3788	784.2988	-1.8721	7833100	-0.82101	483.238	174.107	160.9173	369.2008	362.7984	86023.7969	287.8918	-0.70556	344.1264	4048690
026	2018-06-05t0321	1528187380.66	adult	250.0066	198.0039	-49.9999	1147.5722	80.1839	70307.0011	221430.162	3733373.6575	2806.83	0.28039	373.189	-0.58473	321.0498	-0.45412	1656.0629	0.1594	1576.6006	609431.125	679.905	-0.74457	1312.3953	0.0046589	13699000	1.0522	699.091	187.833	170.7957	426.6728	408.9396	157015.5938	320.7979	-0.39395	383.25	6894970
026	2018-06-05t0721	1528201780.87	adult	254.0066	202.004	-45.9999	674.4605	84.55	42892.3926	136303.1212	2378615.9059	2550.62	-0.057767	414.88	0.38857	349.4707	0.24364	1763.3857	0.43443	1717.1851	394998.4062	809.8595	0.29934	1481.0315	0.61365	9290000	-0.36117	565.954	196.847	177.2918	421.3883	411.1303	94390.9766	337.6085	1.0374	391.594	4407810
026	2018-06-05t1121	1528216208.32	adult	258.0142	206.0116	-41.9922	1032.8344	80.498	66364.0333	209198.4846	3693342.974	2649.82	0.031023	382.414	-0.6637	331.2774	-0.52565	1661.2583	0.13355	1565.8246	576456.625	689.5387	-0.86959	1314.3593	-0.090547	13232700	0.93459	606.04	198.763	180.6279	445.171	431.5489	154474.3438	340.2955	-0.81348	403.7429	6877800
026	2018-06-05t1521	1528230584.06	adult	262.0075	210.0049	-37.999	1036.6053	81.205	66396.6722	209248.1306	3689750.769	2599.55	-0.058713	376.549	-0.77995	327.8584	-0.60689	1586.4398	-0.18949	1517.7666	550494.625	669.7013	-1.0542	1260.4279	-0.3878	13037600	0.87543	608.859	201.875	182.5538	451.5663	440.8719	156693.5	348.3764	-0.7871	413.0001	6989710
026	2018-06-05t1921	1528244982.99	adult	266.0072	214.0046	-33.9993	651.3297	83.4449	36931.8188	117434.5852	1817986.7722	1958.32	-0.86829	333.03	-1.2783	303.6839	-0.81175	1119.6642	-1.6982	892.7401	217214.8438	582.7638	-1.4923	744.7413	-2.4237	6433480	-1.5786	733.462	197.339	177.3262	475.6466	455.6059	92275.4375	339.7233	-0.3102	421.2638	3812190
026	2018-06-05t2321	1528259384.74	adult	270.0077	218.0051	-29.9988	1085.9342	78.9271	65626.8482	206736.5764	3530540.3846	2578.72	-0.13759	374.911	-0.87436	327.1769	-0.6807	1573.6705	-0.36968	1504.5818	539769	664.99	-1.219	1215.814	-0.75556	12845600	0.84646	659.965	207.259	186.0756	471.5604	460.4231	161745.2031	364.7749	-0.75451	433.517	7101310
026	2018-06-06t0321	1528273779.84	adult	274.0063	222.0037	-26.0002	975.5221	78.3001	62926.5246	198607.8683	3469081.4342	2514.77	-0.27891	379.784	-0.87117	331.3727	-0.67869	1591.5823	-0.41406	1495.8937	523630.5625	661.4142	-1.3615	1222.8659	-0.86762	12462200	0.71647	652.795	214.682	194.2789	480.6261	469.5752	158126	372.4658	-0.91636	442.6516	7044560
026	2018-06-06t0721	1528288179.7	adult	278.0063	226.0037	-22.0002	985.7198	77.3749	62217.7155	196172.5793	3383284.5608	2813.66	0.18173	375.101	-0.95228	328.9324	-0.72762	1563.9696	-0.58868	1490.0004	508290.125	663.3369	-1.3932	1179.9096	-1.1508	12174300	0.5898	628.059	217.218	197.8864	484.0257	476.0526	157308.3438	379.5603	-0.84162	448.0274	7050020
026	2018-06-06t1121	1528302603.33	adult	282.0129	230.0102	-17.9936	968.0205	76.8676	61157.5978	192913.7667	3314717.9776	2730.34	0.042539	382.482	-0.87189	333.3882	-0.68366	1612.9912	-0.3902	1517.2247	514544.1875	678.3619	-1.3137	1226.6148	-0.93994	12200400	0.61156	611.279	220.971	202.1063	491.0957	480.7935	156659.5312	384.2698	-0.7753	455.5133	7048520
026	2018-06-06t1521	1528316998.92	adult	286.0116	234.009	-13.9949	636.1619	83.3752	39178.0593	124575.7995	2105796.6601	2750.78	0.1933	400.578	-0.31752	347.1671	-0.21958	1628.7039	0.050791	1566.8789	333884.2812	735.9572	-0.47257	1291.79	-0.12892	8197020	-0.94544	619.057	223.081	200.4886	498.0951	490.8959	102109.4922	396.3363	1.5692	466.0921	4564900
026	2018-06-06t1921	1528331396.08	adult	290.0108	238.0082	-9.9956	945.3738	77.5048	59279.1839	186994.2712	3179627.1796	2769.94	0.10204	384.612	-0.85616	334.2528	-0.6825	1617.8054	-0.39093	1552.7304	501519.6875	678.6633	-1.333	1232.9583	-0.93598	11889100	0.4554	623.529	229.27	213.1721	499.1928	490.7882	154749.7812	390.5614	-0.64971	459.9458	7087200
026	2018-06-06t2321	1528345781.38	adult	294.0068	242.0041	-5.9997	905.2121	77.2837	56448.0446	178159.7314	3036605.285	2611.54	-0.16956	392.695	-0.77509	339.4559	-0.6362	1630.2753	-0.3728	1543.3414	480931.2188	688.0926	-1.3049	1280.3343	-0.73188	11571900	0.29112	686.172	235.99	222.2242	498.6391	489.9476	147098.5469	396.4334	-0.59681	463.9288	6954170
026	2018-06-07t0321	1528360180.71	adult	298.0066	246.0039	-1.9999	908.8605	77.5142	57794.4101	182423.4183	3156338.8425	2548.69	-0.30967	390.006	-0.85306	335.5728	-0.7216	1646.4998	-0.39153	1544.3895	497242.9375	690.971	-1.37	1288.979	-0.80329	11758700	0.41228	743.302	238.112	220.0828	512.6052	499.6711	154806.7812	407.3121	-0.56128	475.1095	7179080
026	2018-06-07t0721	1528374580.08	dead	302.0064	250.0038	1.9999	921.614	77.4516	58638.7469	184991.1685	3200561.7483	2770.17	0.070082	389.724	-0.86945	334.4394	-0.74633	1677.9897	-0.25369	1599.4728	513464.8438	695.5576	-1.3626	1294.5478	-0.80845	11919700	0.51956	718.611	239.139	220.3209	517.8401	508.7239	158459.0781	410.475	-0.55254	480.2396	7314070
027	2018-05-25t1522	1527280177.05	egg	-1.998	-50.0009	-302.0047	184.5363	30.2032	3326.8954	10628.4461	58795.7681	0		0		0						0		0		0		0	0	0				0		0	0
027	2018-05-25t1921	1527294562.75	larva	1.998	-46.0049	-298.0087	192.8272	31.2186	3577.6215	11457.1136	64346.1785	0		0		0						0		0		0		0	0	0				0		0	0
027	2018-05-25t2321	1527308963.55	larva	5.9982	-42.0047	-294.0085	187.2278	29.8323	3421.495	10924.3304	60050.1637	0		0		0						0		0		0		0	0	0				0		0	0
027	2018-05-26t0321	1527323363.69	larva	9.9983	-38.0046	-290.0085	193.5554	22.1337	3411.8021	10796.2708	51416.4745	382.77	-1.1407	295.736	-0.70003	294.789	0.075735	370.3086	-0.98742	369.9949	7035.8638	346.078	-0.80051	364.4427	-0.90066	555984	-2.0424	153.485	84.0556	83.813	130.062	126.8117	2471.1782	108.0757	-1.9586	120.062	158025
[truncated: 5,152 more rows]
