# Supplementary material for: Global, cell non-autonomous gene regulation drives individual lifespan among isogenic C. elegans
Source: eLife. 2021 Feb 1;10:e65026. doi: 10.7554/eLife.65026 (PMC7864635; doi:10.7554/eLife.65026)
Supplement: Source data 1. [file elife-65026-data1.zip › figure_data/Figures 1-3 - base strains/mir-85/mir-85_20180525-spans.tsv]

name	larvaspan	adultspan	lifespan
003	47.9994	248.0003	295.9996
004	51.9994	152.0024	204.0018
005	51.9995	148.0015	200.001
006	51.9997	164.0018	216.0015
007	51.9998	224.0008	276.0006
008	45.9983	184.0009	229.9992
009	53.9984	176.0011	229.9995
010	48.0004	136.001	184.0015
011	56.0004	156.0045	212.0049
012	68.4259	147.5782	216.0041
013	52.0008	152.0047	204.0054
014	45.9991	120.005	166.0041
015	52.001	192.0051	244.0061
016	48.0013	132.0018	180.0031
018	52.0015	148.0038	200.0053
019	53.9997	84.002	138.0017
021	60.002	160.0023	220.0043
022	56.0019	212.0042	268.0061
023	50.0004	128.0023	178.0027
024	50.0006	172.0026	222.0032
026	52.0026	248.0038	300.0065
027	48.0029	252.0038	300.0067
029	54.001	164.0091	218.0101
031	46.0014	192.0104	238.0117
032	58.0012	172.0038	230.0051
033	54.0015	152.0096	206.0112
034	52.0038	200.0051	252.0088
035	56.0037	168.0046	224.0083
036	46.0019	116.0087	162.0106
037	48.0043	180.0041	228.0084
038	58.002	248.0061	306.0081
039	52.0045	168.005	220.0095
040	50.0026	248.0062	298.0088
041	50.0028	184.0079	234.0107
042	56.0048	140.0039	196.0087
043	52.0052	212.0067	264.0119
044	48.0055	152.0085	200.014
045	48.0076	140.004	188.0116
046	48.0058	192.015	240.0208
047	62.0036	168.0051	230.0087
048	52.006	176.0051	228.0112
049	50.0041	212.0123	262.0165
050	48.0066	200.0063	248.0128
051	50.0044	176.0064	226.0108
053	66.2146	115.7947	182.0094
055	48.0073	204.0077	252.015
056	50.0051	200.0067	250.0118
057	50.0052	144.0045	194.0097
058	50.0053	212.0137	262.0191
059	50.0055	104.0037	154.0092
060	48.008	168.018	216.026
061	50.0057	192.0178	242.0235
062	50.0058	252.0089	302.0147
063	50.0059	172.0077	222.0135
064	48.0085	140.0049	188.0134
065	48.0086	220.0099	268.0185
066	48.0087	116.013	164.0218
067	46.0065	160.0175	206.0239
068	52.0089	148.0136	200.0225
069	48.0092	224.0096	272.0188
070	48.0094	248.0097	296.0191
071	56.009	192.0085	248.0175
072	52.0094	136.0058	188.0152
073	48.0098	148.0061	196.0159
074	48.0099	252.0102	300.0201
075	46.0075	164.0217	210.0292
076	50.0075	192.0207	242.0282
077	48.0102	156.0194	204.0296
078	50.0078	172.0092	222.017
079	50.0079	212.0169	262.0248
080	56.0102	156.0356	212.0458
081	54.0079	184.0199	238.0278
082	48.0109	204.0111	252.022
083	50.0084	220.0125	270.0209
084	50.0086	256.0116	306.0201
085	52.011	204.0196	256.0306
086	48.0114	160.0247	208.0361
090	52.0117	120.0143	172.026
092	58.0092	136.0072	194.0164
093	48.0125	112.0161	160.0286
094	46.0102	144.0072	190.0173
095	62.0103	104.0174	166.0277
096	46.0105	260.013	306.0236
097	50.0105	164.0411	214.0516
098	50.0106	168.0284	218.039
099	62.011	204.0136	266.0246
100	50.0109	184.0152	234.0261
101	48.0137	188.0227	236.0364
103	52.0137	148.0199	200.0336
104	48.0142	156.0251	204.0393
105	48.0143	180.0098	228.0242
106	50.0118	196.0193	246.0311
107	56.0143	144.0207	200.035
109	68.4413	155.5861	224.0274
110	48.0152	256.015	304.0301
111	46.0129	260.0148	306.0277
112	46.0131	136.0085	182.0215
113	46.0132	148.0077	194.021
115	48.0161	80.0055	128.0216
116	50.0137	148.0101	198.0237
117	48.0165	252.0163	300.0328
119	46.0146	180.013	226.0276
120	50.0144	172.0137	222.0281
121	50.0146	204.0162	254.0308
122	50.0148	248.0165	298.0313
124	46.0154	152.0104	198.0258
125	50.0152	208.0262	258.0414
126	46.0156	168.0492	214.0648
