# Supplementary material for: Global, cell non-autonomous gene regulation drives individual lifespan among isogenic C. elegans
Source: eLife. 2021 Feb 1;10:e65026. doi: 10.7554/eLife.65026 (PMC7864635; doi:10.7554/eLife.65026)
Supplement: Source data 1. [file elife-65026-data1.zip › figure_data/Figures 1-3 - base strains/mir-63/mir-63_20161202-spans.tsv]

name	larvaspan	adultspan	lifespan
003	48.0356	240.0717	288.1073
005	53.9992	192.0008	246
007	45.035	209.9641	254.999
008	48.0359	251.9653	300.0012
009	48.0358	293.9654	342.0012
010	51.0348	287.9652	339
011	48.036	287.9653	336.0014
012	51.035	191.965	243.0001
013	56.9992	300.0017	357.0009
015	48.0365	222.1855	270.222
016	60.002	312.0011	372.0032
017	51.0358	276.1366	327.1724
018	48.0369	203.9647	252.0016
019	54.0014	264.3055	318.3068
022	48.0369	258.5658	306.6027
025	51.0361	209.9679	261.004
026	45.0359	360.1907	405.2266
028	45.0359	276.2714	321.3073
029	45.0361	270.7521	315.7882
030	45.036	335.9695	381.0055
031	48.0366	240.0769	288.1136
032	54.0021	270.1735	324.1756
033	45.0361	264.5676	309.6037
034	48.0369	173.9645	222.0014
035	51.036	311.9697	363.0057
036	54.0026	234.1118	288.1144
037	48.0367	270.2729	318.3096
038	45.0363	167.9627	212.999
039	60.0055	210.2199	270.2255
040	45.0364	246.0775	291.114
041	51.0359	240.0781	291.114
042	54.0031	300.0047	354.0078
044	51.0361	264.7542	315.7903
045	48.037	305.9714	354.0084
046	48.0371	179.9658	228.0029
047	57.003	252.6031	309.6061
051	48.0372	138.2444	186.2816
053	45.0373	215.9722	261.0095
055	45.0374	270.7545	315.7919
056	57.0035	102.0827	159.0862
057	45.0375	305.9718	351.0093
058	54.0047	258.7884	312.7931
059	57.0039	167.9976	225.0016
060	48.0374	293.9728	342.0102
061	48.0374	245.9881	294.0255
062	45.0374	257.9706	303.0081
063	57.0044	306.0052	363.0096
065	54.0052	222.3741	276.3793
066	48.037	173.9649	222.002
068	51.0361	270.2761	321.3122
069	54.0055	246.0038	300.0092
070	54.0055	270.1748	324.1802
071	51.036	203.9705	255.0065
073	48.037	197.9701	246.0072
074	51.0362	203.9705	255.0067
075	48.0371	209.9764	258.0135
077	48.0371	299.9744	348.0115
078	48.037	287.9739	336.0109
079	54.0063	240.0195	294.0258
080	48.0371	258.5726	306.6097
081	51.0361	167.9575	218.9935
082	48.0371	270.2768	318.3139
084	54.0069	204.0074	258.0142
085	45.0374	138.3771	183.4145
086	51.0362	179.9671	231.0032
087	51.0362	240.084	291.1202
088	54.0071	192.0005	246.0076
089	51.0362	197.9706	249.0069
090	54.0073	312.0045	366.0117
091	51.0365	228.343	279.3795
092	51.0364	305.9757	357.0121
095	51.0365	245.989	297.0256
096	51.0365	228.343	279.3794
097	51.0366	215.9791	267.0157
098	48.0379	197.9701	246.008
099	48.0379	222.1922	270.2301
100	51.0368	197.9704	249.0072
103	45.0384	228.1913	273.2296
104	51.0371	203.9712	255.0083
108	57.0089	197.9999	255.0087
109	51.0379	240.0846	291.1225
110	45.0391	276.2759	321.3151
115	54.0109	270.1724	324.1833
117	48.0393	293.9764	342.0157
