# Supplementary material for: Global, cell non-autonomous gene regulation drives individual lifespan among isogenic C. elegans
Source: eLife. 2021 Feb 1;10:e65026. doi: 10.7554/eLife.65026 (PMC7864635; doi:10.7554/eLife.65026)
Supplement: Source data 1. [file elife-65026-data1.zip › figure_data/Figures 1-3 - base strains/mir-63/mir-63_20161215.tsv]

name	timepoint	timestamp	stage	age	adult_age	ghost_age	length	max_width	projected_area	surface_area	volume	gfp_maximum	gfp_maximum_z	gfp_mean	gfp_mean_z	gfp_median	gfp_median_z	gfp_over_99_mean	gfp_over_99_mean_z	gfp_over_99_median	gfp_over_99_sum	gfp_percentile_95	gfp_percentile_95_z	gfp_percentile_99	gfp_percentile_99_z	gfp_sum	gfp_sum_z	green_yellow_excitation_autofluorescence_maximum	green_yellow_excitation_autofluorescence_mean	green_yellow_excitation_autofluorescence_median	green_yellow_excitation_autofluorescence_over_99_mean	green_yellow_excitation_autofluorescence_over_99_median	green_yellow_excitation_autofluorescence_over_99_sum	green_yellow_excitation_autofluorescence_percentile_95	green_yellow_excitation_autofluorescence_percentile_95_z	green_yellow_excitation_autofluorescence_percentile_99	green_yellow_excitation_autofluorescence_sum
003	2016-12-15t1441	1481834568.4	egg	-3.2378	-57.1059	-326.9993	153.5884	28.6917	2970.4584	9462.6373	53849.9259	0	-0.15039	0	-0.40414	0	-0.55909					0	-0.15034	0	-0.21794	0	213215.0327	0	0	0				0	-0.64949	0	0
003	2016-12-15t2110	1481857880.5	larva	3.2378	-50.6303	-320.5238	153.6416	29.3987	2989.0941	9528.6194	55048.9253	0	-0.66274	0	-0.84777	0	-0.87447					0	-0.75877	0	-0.73815	0	141685.5984	0	0	0				0	-0.84649	0	0
003	2016-12-16t0301	1481878995.23	larva	9.103	-44.7651	-314.6586	153.3077	28.0986	2877.864	9161.7962	50860.4186	0	-1.0438	0	-1.2439	0	-1.1595					0	-1.2539	0	-1.1555	0	-0.18701	0	0	0				0	-1.0372	0	0
003	2016-12-16t0854	1481900122.86	larva	14.9718	-38.8963	-308.7898	150.8702	28.4983	2845.2617	9066.8372	50795.4695	0	-1.3722	0	-1.6331	0	-1.4434					0	-1.7033	0	-1.532	0	-0.9475	0	0	0				0	-1.2421	0	0
003	2016-12-16t1447	1481921349.38	larva	20.868	-33.0001	-302.8935	134.6828	29.0614	2939.2029	9421.1311	57499.4808	808.318	-0.65988	482.596	1.2476	482.9786	1.6563	760.7175	-1.2839	759.6413	12171.4795	616.2726	-0.048519	721.9024	-0.45113	772153	-1.1616	164.368	95.1933	94.8375	139.3319	137.266	2229.3098	120.3011	1.1879	130.8401	152309
003	2016-12-16t2047	1481942952.39	larva	26.8689	-26.9992	-296.8927	381.6576	46.5164	13318.3976	42176.9693	404061.9491	1524.27	-0.12443	503.394	1.012	459.1473	1.2377	1349.4899	-0.61838	1347.4709	95813.7812	933.5694	0.52732	1266.5165	0.22237	3562020	-0.86414	198.846	91.2078	90.8214	137.7889	133.9139	9783.0127	116.2781	0.99304	128.7942	645386
003	2016-12-17t0247	1481964555.05	larva	32.8696	-20.9985	-290.8919	618.113	47.3048	24933.6185	79121.6522	820673.9711	3156.39	1.4202	574.897	1.1265	508.0403	1.335	2258.2007	0.52766	2163.8757	298082.5	1279.3882	1.1656	1955.4087	1.1346	7586920	-0.39539	460.024	89.1548	90.132	149.6421	143.4246	19752.7578	123.5529	1.0581	138.8145	1176580
003	2016-12-17t0847	1481986152.42	larva	38.8689	-14.9992	-284.8927	690.3434	46.5529	22863.7729	72234.3319	650115.3796	1409.66	-0.85376	604.698	0.96549	577.9359	1.5896	1251.2915	-1.1637	1240.5274	152657.5625	966.7862	-0.23106	1185.7014	-0.63284	7365220	-0.82369	242.681	135.426	134.9627	183.1573	180.4543	22345.1934	163.1527	1.9916	175.2574	1649490
003	2016-12-17t1447	1482007756.77	larva	44.8701	-8.998	-278.8915	710.3282	52.5209	31375.9085	98976.8988	1170150.9847	1863.49	-0.63073	437.607	-0.52485	354.9556	-0.2814	1401.2885	-1.1302	1369.5402	232613.8906	933.201	-0.71826	1249.2694	-0.83713	7234960	-1.1662	292.565	77.252	73.732	139.8545	136.5228	23215.8477	117.6038	0.64713	132.1664	1277210
003	2016-12-17t2047	1482029345.84	larva	50.8671	-3.0011	-272.8945	1002.8868	66.2208	49929.9156	157354.4515	2092010.089	2200.43	-0.54038	484.996	-0.55901	347.2954	-0.60236	1719.2428	-0.83787	1687.6483	450441.625	1110.8928	-0.56642	1529.5847	-0.65472	12702500	-0.55262	340.517	80.2702	79.6511	147.7677	139.7286	38715.1406	117.1558	0.47498	132.7807	2102360
003	2016-12-18t0247	1482050953.44	adult	56.8692	3.0011	-266.8924	973.5876	66.5913	51385.8167	161963.8037	2269223.8525	3119.44	0.13639	611.907	-0.042677	383.2184	-0.60075	2502.2527	0.16464	2478.7985	675608.25	1555.416	0.34197	2218.9062	0.22069	16482300	-0.27923	307.217	70.5377	68.4474	130.5481	125.1443	35247.9883	103.6081	-0.18007	120.1523	1900000
003	2016-12-18t0848	1482072561.61	adult	62.8714	9.0033	-260.8901	896.7206	64.0996	48830.4474	154076.9368	2195127.0272	3572.65	0.37997	833.08	1.229	691.8588	1.5782	2966.3933	0.70415	2893.3601	759396.6875	1917.6248	1.0681	2641.094	0.69441	21294300	0.1319	304.693	112.835	112.4534	175.4052	171.7	44903.7383	150.1025	1.4629	165.5255	2884170
003	2016-12-18t1448	1482094163.09	adult	68.8718	15.0037	-254.8897	1019.0135	79.5405	63127.9098	199160.8185	3248047.2127	3049.44	-0.24316	727.648	0.36574	593.909	0.77012	2373.5696	-0.32793	2292.4261	783278	1690.7634	0.2724	2120.3545	-0.30449	23978900	0.28993	435.464	74.3572	73.5573	147.5174	136.985	48680.75	108.1975	-0.38147	127.8106	2450370
003	2016-12-18t2121	1482117787.5	adult	75.4342	21.5661	-248.3274	1093.3019	88.1952	70292.135	221813.5952	3827231.1721	3242.12	-0.065309	692.855	0.086383	393.8492	-0.82822	2680.6887	0.06399	2644.5164	983812.75	1877.7922	0.7528	2351.4015	0.074611	25407000	0.3392	657.891	74.9741	73.4151	159.8453	144.846	58663.2344	110.7824	-0.42028	132.6593	2749300
003	2016-12-19t0321	1482139390.26	adult	81.4349	27.5668	-242.3266	595.9075	74.8615	32409.0769	102606.1568	1539201.2976	2221.6	-1.1199	680.102	0.022149	569.3709	0.64567	2002.2213	-0.92383	1989.7313	340377.625	1563.1608	-0.12017	1900.3639	-0.68847	11543400	-1.6629	325.345	88.0802	85.1379	162.678	158.6232	27655.2578	134.1705	0.62884	151.6197	1494990
003	2016-12-19t0921	1482160989.94	adult	87.4349	33.5668	-236.3267	578.511	57.7067	27022.6673	85449.8591	1101444.2138	2577.54	-0.68658	968.731	2.2336	966.7861	4.0849	2221.7644	-0.49333	2189.2903	317712.3125	1781.5291	0.58613	2106.6142	-0.23387	13763700	-1.389	441.38	140.364	139.3944	203.9131	195.9026	29159.5684	172.1115	2.5172	188.5636	1994290
003	2016-12-19t1514	1482182163.48	adult	93.3164	39.4483	-230.4452	1031.2748	104.0557	70977.8315	224607.8126	4157922.1042	2691.46	-0.4526	606.67	-0.31709	447.7019	-0.19598	2234.8442	-0.32408	2196.7983	826892.375	1417.8711	-0.3354	1964.4823	-0.36331	22430400	-0.15235	466.925	70.4833	68.1266	175.8537	168.0052	65065.8789	106.415	-1.0969	141.6981	2605980
003	2016-12-19t2137	1482205118.61	adult	99.6928	45.8247	-224.0687	1174.7322	100.9646	80557.7467	254244.885	4728028.4323	2320.1	-0.76335	514.83	-0.85304	361.6819	-0.8281	2033.2125	-0.47214	2022.5616	853949.25	1203.3602	-0.79778	1828.02	-0.44481	21597100	-0.19585	498.637	72.6892	69.4501	189.5553	177.4549	79613.2031	113.5405	-0.87124	150.5391	3049310
003	2016-12-20t0329	1482226248.08	adult	105.5621	51.694	-218.1994	294.3338	45.9997	10332.0105	32824.8384	317735.2948	2329.89	-0.58022	1017.25	3.4599	1013.2393	5.3963	2041.3517	-0.22014	2029.1182	114315.6953	1527.8405	0.45534	1841.329	-0.18826	5599960	-2.5102	227.335	140.079	139.8706	189.8288	186.5321	10630.4141	169.1377	1.9195	181.301	771133
003	2016-12-20t0921	1482247370.14	adult	111.4294	57.5613	-212.3322	1024.0635	82.1352	68645.6921	217161.6275	3864106.708	2258.7	-0.47194	561.391	-0.015914	439.3622	0.22376	1806.2581	-0.41829	1790.8038	646640.375	1169.8118	-0.42732	1605.3392	-0.45194	20065800	-0.14937	542.473	95.9363	93.4506	187.4134	178.5203	67094.0078	145.8555	0.53227	168.8083	3429050
003	2016-12-20t1818	1482279569.46	adult	120.3736	66.5055	-203.3879	843.6764	69.6929	40906.0852	129144.7548	1704520.5731	2506.17	0.30094	645.84	1.284	595.0737	2.3242	2026.5195	0.54008	1994.311	435701.6875	1291.0467	0.50783	1899.0409	0.74048	13878500	-0.96057	500.726	143.653	142.1478	228.2167	219.6646	49066.5898	187.0584	2.4062	210.1233	3086950
003	2016-12-20t2131	1482291182.78	adult	123.5995	69.7314	-200.162	838.029	72.9365	47485.4799	149886.292	2271052.6332	2340.77	0.19254	626.903	1.3305	580.8042	2.3994	1935.6519	0.53243	1902.1025	481977.3125	1256.8218	0.59432	1794.5584	0.67701	15569800	-0.55631	1093.63	125.92	126.9464	222.5904	213.1759	55425.0156	179.316	1.911	202.8176	3127350
003	2016-12-21t0323	1482312280.82	adult	129.4601	75.592	-194.3015	1004.3031	81.9088	56408.0493	179800.7496	2825228.7945	2077.65	0.033733	403.083	-0.66439	298.0577	-0.76213	1594.9957	0.064937	1556.577	472118.75	863.9607	-0.61867	1423.2729	0.033252	11897400	-1.1261	364.637	94.6787	88.7298	240.6311	236.5894	71226.8125	157.839	0.64849	214.4392	2794540
003	2016-12-21t0915	1482333408.9	adult	135.329	81.4609	-188.4325	459.122	72.428	18345.0172	59488.5495	669346.915	1211.7	-1.2636	448.395	0.15766	421.0163	1.1413	990.5149	-1.1724	967.1039	97070.4609	791.8404	-0.61166	916.299	-1.1152	4361540	-2.6952	307.56	125.07	125.0736	217.8288	210.3817	21347.2227	168.3014	1.0083	192.1188	1216550
003	2016-12-21t1525	1482355599.07	adult	141.4929	87.6248	-182.2686	875.9165	86.9055	53604.0893	169529.8972	2828000.7131	1472.34	-0.53057	393.732	-0.18965	349.5524	0.37264	1157.9668	-0.42989	1134.1194	324230.6875	733.0206	-0.55396	1028.1212	-0.4819	11021000	-1.0259	359.554	114.128	111.929	234.7603	225.9135	65732.8906	180.3929	1.4282	212.0746	3194560
003	2016-12-21t2104	1482375928.84	adult	147.1401	93.272	-176.6214	501.0255	43.7529	15246.8378	48128.8719	401930.8353	1281.07	-0.68556	498.741	1.5752	470.8555	2.7376	1054.1702	-0.46231	1042.4292	86441.9531	768.4072	-0.073138	947.3919	-0.47147	4059750	-2.7324	341.083	173.257	170.3533	265.832	260.0507	21798.2207	227.3474	3.5408	253.5836	1410310
003	2016-12-22t0306	1482397656.64	adult	153.1756	99.3075	-170.5859	1038.1376	81.1881	65922.4635	207743.1023	3590152.3262	1272.3	-0.48223	348.081	-0.31657	299.2706	-0.1232	977.2262	-0.4328	957.4109	336165.8125	677.3828	-0.25859	869.0787	-0.47358	11965300	-0.45559	425.947	114.075	115.075	215.7289	207.6826	74210.7422	166.0066	0.38354	195.1279	3921310
003	2016-12-22t0847	1482418129.87	adult	158.8626	104.9945	-164.8989	1255.909	72.3469	68513.7781	217447.1626	3243931.9426	1202.98	-0.43658	376.048	0.35432	371.8992	1.5461	938.8778	-0.32767	922.0444	337057.125	635.5541	-0.24752	846.6329	-0.3247	13491500	0.14672	833.501	150.959	155.0985	276.6479	269.6038	99316.5938	218.03	2.6382	255.2674	5415960
003	2016-12-22t1441	1482439364.89	adult	164.7612	110.8931	-159.0003	839.4384	107.1785	58796.4023	186414.204	3549537.62	1246.3	-0.15184	372.143	0.52143	336.2464	0.98169	930.2317	-0.14902	899.8997	285581.125	659.1225	0.13746	826.9872	-0.18008	11388700	-0.33223	529.138	135.427	133.3317	273.4451	264.194	83947.6562	211.215	2.0937	248.1438	4144480
003	2016-12-22t2041	1482460964.44	adult	170.7611	116.893	-153.0004	615.4564	70.1939	33328.7159	105570.2107	1547285.558	787.632	-1.0506	412.625	1.4852	405.0539	2.8033	633.8125	-0.98764	624.2194	110917.1875	517.6469	-0.58881	594.7669	-0.91904	7208140	-1.5003	306.537	173.567	172.4052	244.4293	241.5666	42775.1289	212.434	1.9078	233.2728	3032040
003	2016-12-23t0241	1482482564.03	adult	176.761	122.8929	-147.0006	1010.1633	75.8399	61315.8383	193255.5985	3182314.339	1336.73	0.38384	391.945	1.3094	347.46	1.5552	1048.3412	0.64057	1033.2733	336517.5312	704.9106	0.89552	915.2325	0.56032	12545400	0.26461	423.396	133.959	132.0692	274.7388	255.0489	88191.1484	194.3776	0.92686	230.3776	4287750
003	2016-12-23t0841	1482504165.86	adult	182.7615	128.8934	-141.0001	1079.915	83.4522	65385.2533	206592.2111	3366443.1176	979.761	-0.33509	313.564	-0.12179	290.0446	0.1666	767.5618	-0.23528	754.7644	262506.125	552.1202	-0.032187	705.001	-0.16817	10698500	-0.21129	387.213	97.7903	96.4021	215.2333	204.9671	73609.7969	152.1103	-0.92082	189.463	3336510
003	2016-12-23t1441	1482525764.39	adult	188.7611	134.893	-135.0005	943.6469	70.4753	54695.3636	172636.2949	2653011.8591	1370.86	0.71505	418.893	2.2127	384.395	2.7233	1010.8331	0.78799	985.2969	289098.25	685.006	1.1176	895.9246	0.78622	11973600	0.26519	479.241	151.338	149.6307	245.3866	240.2915	70180.5625	201.7678	0.82393	229.149	4325840
003	2016-12-23t2041	1482547366.14	adult	194.7616	140.8935	-129	768.5971	77.3215	45184.3546	142683.8324	2269666.8135	1173.33	0.33293	396.053	1.8583	374.6477	2.5324	801.0078	0.10976	773.7873	189838.8438	567.7953	0.33081	711.3964	0.080561	9351210	-0.46744	418.495	157.472	154.8313	257.2842	253.1077	60976.3594	211.2647	0.98101	239.8779	3718080
003	2016-12-24t0241	1482568964.48	adult	200.7611	146.893	-123.0004	934.1581	70.0237	53842.6278	169699.6679	2658407.0874	1299.14	0.73872	398.08	2.0114	365.4963	2.3283	958.6825	0.80942	909.9816	270348.4688	618.0498	0.85989	835.903	0.7635	11199600	0.17089	373.906	154.468	151.5254	248.265	244.8387	70010.7344	202.9129	0.52514	232.3645	4345800
003	2016-12-24t0841	1482590564.38	adult	206.7611	152.893	-117.0005	998.0558	70.3232	55934.3829	176244.8431	2667717.9526	764.472	-0.53417	380.105	1.6901	371.6358	2.525	615.0402	-0.43792	606.7579	180206.7812	493.9999	-0.083185	578.7094	-0.35974	11118100	0.21095	509.572	164.894	163.6785	251.133	245.0026	73581.9609	209.7646	0.59788	235.7186	4823140
003	2016-12-24t1441	1482612165.61	adult	212.7614	158.8933	-111.0001	956.2663	90.0383	59370.8177	187797.7826	3109608.0799	1004.53	0.14806	346.492	0.99379	339.1523	1.6651	760.5076	0.20835	745.408	235757.3438	535.0424	0.3513	668.3275	0.1497	10739900	0.16131	571.379	136.595	140.8865	248.8701	242.1519	77149.7422	200.8783	0.1862	231.0034	4233910
003	2016-12-24t2041	1482633765.56	adult	218.7614	164.8933	-105.0001	837.1357	73.8332	48550.3552	153136.9063	2406255.8545	790.013	-0.34785	294.531	-0.14663	276.9987	-0.0047283	634.0753	-0.22877	619.7032	161055.125	465.328	-0.182	575.4284	-0.23778	7477270	-0.73632	283.871	117.634	115.8408	194.3469	189.6951	49364.1172	164.0889	-1.0107	182.3314	2986380
003	2016-12-25t0307	1482656905.7	adult	225.1892	171.3211	-98.5723	1003.8135	73.924	63942.435	202016.7449	3387007.0538	799.239	-0.26215	311.532	0.30153	298.2862	0.60049	652.3489	-0.085874	642.0318	217884.5469	472.4422	-0.045753	590.3936	-0.091696	10389300	0.18597	467.362	114.904	108.8747	263.2419	248.7465	87922.7969	183.5251	-0.52775	230.0116	3831920
003	2016-12-25t0932	1482680044.33	adult	231.6166	177.7485	-92.1449	176.6825	50.9344	6273.1662	20363.833	205423.3478	857.319	-0.046585	381.201	1.9778	366.9746	2.4815	756.1755	0.42111	759.6472	25709.9688	541.2015	0.64871	684.6588	0.46707	1273980	-2.3902	342.071	126.21	125.0808	197.86	189.5582	6727.2407	163.256	-1.1591	181.8554	421794
003	2016-12-25t1524	1482701155.36	adult	237.4808	183.6127	-86.2807	956.3894	73.6415	54297.9692	171965.1814	2581768.2328	885.896	0.086452	316.3	0.50513	315.128	1.0937	641.0773	-0.018148	619.6282	182065.9375	470.2974	0.058533	567.0703	-0.094227	8979430	-0.10691	376.318	124.652	125.8901	251.3326	243.0493	71378.4453	193.9279	-0.38595	228.1733	3538730
003	2016-12-25t2116	1482722284.28	adult	243.35	189.4818	-80.4116	966.8718	75.68	57694.9717	181917.5944	2930109.956	1049.02	0.60846	354.114	1.4193	347.3348	1.9559	766.6119	0.603	739.3555	231516.7812	534.3925	0.71363	675.5804	0.55089	10674400	0.42882	341.027	146.999	152.6562	253.2101	250.3034	76469.4375	213.462	0.059999	241.0668	4431130
003	2016-12-26t0340	1482745339.84	adult	249.7543	195.8862	-74.0073	708.3244	83.1513	43509.0746	137734.0817	2399299.3724	705.261	-0.34881	263.618	-0.63141	254.3353	-0.46499	523.5699	-0.46511	506.5128	119373.9531	374.4536	-0.74992	463.5346	-0.57308	5988080	-0.8676	374.707	126.344	118.2339	298.872	291.4859	68142.8125	210.7	-0.078671	275.4448	2869900
003	2016-12-26t0932	1482766450.14	adult	255.6182	201.7501	-68.1433	567.9891	70.6414	28000.6954	88647.2028	1212070.4179	822.494	0.035353	333.492	0.99283	314.5517	1.0953	712.9144	0.47332	704.8571	104798.4219	537.4397	0.85334	674.4336	0.67046	4902670	-1.142	285.504	151.878	149.5399	248.0864	245.4944	36468.6953	209.7037	-0.14921	235.2461	2232760
003	2016-12-26t1524	1482787575.99	adult	261.4865	207.6184	-62.275	79.6694	35.4232	1811.6322	6120.0622	39673.4466	294.499	-1.5601	206.274	-1.7992	205.8505	-1.5704	283.0858	-1.6026	282.4334	2830.8584	253.448	-1.8475	267.5517	-1.6613	205036	-2.4611	250.186	117.811	116.344	205.0712	200.4894	2050.7119	166.4321	-1.1982	188.4027	117104
003	2016-12-26t2045	1482806834.01	adult	266.836	212.9679	-56.9256	122.0669	41.4569	3337.2127	10958.1577	86488.7667	624.42	-0.51915	383.227	2.1023	385.4655	2.7853	586.9281	-0.067323	583.1921	10564.7061	509.682	0.67171	557.2411	0.080596	689809	-2.2922	228.244	148.015	147.9827	205.3996	202.3502	3697.1919	186.2201	-0.75335	197.3662	266427
003	2016-12-27t0241	1482828163.28	adult	272.7608	218.8927	-51.0008	72.2481	36.5256	1704.6915	5897.1584	38942.3721	368.491	-1.318	272.001	-0.26343	273.3744	0.1391	347.0175	-1.2925	345.1395	3470.1755	320.886	-1.1314	337.3315	-1.224	254049	-2.3942	309.025	167.958	168.4629	268.1439	262.8111	2681.4387	230.9041	0.22699	256.1052	156873
003	2016-12-27t0841	1482849763.85	adult	278.7609	224.8928	-45.0006	194.1668	44.199	5108.2931	16386.8682	127207.4094	477.669	-0.95773	316.754	0.71865	314.6985	1.1178	424.6348	-0.87837	421.9485	11889.7754	386.9846	-0.45085	410.1558	-0.75624	869805	-2.1929	299.004	180.544	180.1667	270.6956	267.9048	7579.4785	239.4097	0.38056	261.4163	495774
003	2016-12-27t1441	1482871363.72	adult	284.7609	230.8928	-39.0006	96.1876	41.2155	2256.4182	7669.7959	53508.4489	0	-2.5401	0	-5.8418	0	-5.9874					0	-4.2509	0	-3.3543	0	-2.433	0	0	0				0	-4.7993	0	0
003	2016-12-27t2041	1482892964.43	adult	290.7611	236.893	-33.0004	139.3473	40.063	1858.5782	6529.6995	32792.2092	0	-2.5666	0	-5.7685	0	-5.9028					0	-4.2496	0	-3.3903	0	-2.4189	0	0	0				0	-4.7609	0	0
003	2016-12-28t0241	1482914564.42	adult	296.7611	242.893	-27.0005	215.5611	31.3241	4476.1878	14229.3591	83072.2861	298.141	-1.5578	191.092	-1.7703	206.93	-1.2137	278.9554	-1.7078	275.6582	4184.3301	253.7281	-1.6939	269.9771	-1.6261	278230	-2.326	122.702	56.2493	58.8545	111.4988	110.7436	1672.4816	90.7876	-2.8282	106.2146	81899
003	2016-12-28t0841	1482936165.67	adult	302.7615	248.8933	-21.0001	234.7211	60.1317	4981.5504	17555.4681	122914.6876	317.116	-1.4978	190.494	-1.7442	206.4352	-1.1885	282.3414	-1.7016	278.9546	4799.8032	252.0099	-1.6921	270.6942	-1.6193	313553	-2.3083	128.476	55.198	58.2383	110.9838	110.3001	1886.7242	88.0374	-2.8802	101.9389	90855.9
003	2016-12-28t1441	1482957765.01	adult	308.7613	254.8932	-15.0003	88.0024	34.0141	1906.0648	6361.281	40000.6881	0	-2.6554	0	-5.6497	0	-5.7786					0	-4.2612	0	-3.4876	0	-2.4016	0	0	0				0	-4.6937	0	0
003	2016-12-28t2041	1482979365.29	adult	314.7613	260.8932	-9.0002	139.2753	40.0658	1857.8953	6528.3897	32782.7641	0	-2.6873	0	-5.6177	0	-5.7483					0	-4.2651	0	-3.5179	0	-2.4002	0	0	0				0	-4.677	0	0
003	2016-12-29t0241	1483000966.18	adult	320.7616	266.8935	-3	124.5714	35.118	1619.4294	5545.8929	27029.4054	0	-2.7203	0	-5.5847	0	-5.7172					0	-4.2686	0	-3.5486	0	-2.4002	0	0	0				0	-4.6612	0	0
003	2016-12-29t0841	1483022565.9	dead	326.7615	272.8934	3	89.7651	40.1171	2111.611	7197.7832	50154.416	0	-2.7549	0	-5.5496	0	-5.684					0	-4.2716	0	-3.5805	0	-2.4013	0	0	0				0	-4.6455	0	0
004	2016-12-15t1441	1481834579.42	larva	0	-57.1059	-314.9993	148.0477	28.6998	2968.5096	9464.5308	54742.4814	0	-0.42142	0	-0.62664	0	-0.7168					0	-0.46334	0	-0.48682	0	181043.8138	0	0	0				0	-0.74635	0	0
004	2016-12-15t2110	1481857891.08	larva	6.4755	-50.6304	-308.5239	150.8897	30.3504	3060.5163	9767.9969	58432.9363	0	-0.88079	0	-1.0672	0	-1.032					0	-1.0381	0	-0.97409	0	1.4363	0	0	0				0	-0.9502	0	0
004	2016-12-16t0301	1481879006	larva	12.3407	-44.7652	-302.6586	170.8345	36.4037	3823.4457	12284.7242	78615.807	0	-1.2305	0	-1.4596	0	-1.3164					0	-1.5071	0	-1.3677	0	-0.68322	0	0	0				0	-1.1483	0	0
004	2016-12-16t0854	1481900134.52	larva	18.2097	-38.8961	-296.7896	130.2862	34.1032	2990.514	9660.1182	62875.4944	0	-1.5364	0	-1.8443	0	-1.5992					0	-1.9337	0	-1.7249	0	-1.2032	0	0	0				0	-1.3624	0	0
004	2016-12-16t1447	1481921361.53	larva	24.1061	-32.9997	-290.8932	186.9714	30.67	3895.9537	12370.8572	75466.374	991.553	-0.61157	487.87	1.0794	478.9636	1.4933	931.9039	-1.1435	921.4388	20501.8848	747.9565	0.13579	900.1839	-0.30778	1039160	-1.302	172.075	108.781	108.3015	152.3855	151.7037	3352.4812	132.7827	1.4177	143.5568	231703
004	2016-12-16t2047	1481942963.84	larva	30.1068	-26.9991	-284.8925	338.0664	42.2682	10518.1081	33342.6402	282328.963	2284.95	0.58334	600.466	1.4689	499.3855	1.3881	2080.8701	0.35736	2059.7661	118609.6016	1559.9165	2.2755	1978.0288	1.3591	3376420	-1.1171	304.926	82.9575	82.7022	134.6552	129.8409	7675.3438	109.2431	0.76304	122.2094	466470
004	2016-12-17t0247	1481964567.12	larva	36.1077	-20.9982	-278.8916	636.7322	46.5429	23209.7125	73224.9621	716290.3595	2312.43	0.28346	570.537	0.90026	519.2787	1.281	1949.1736	-0.037654	1905.1185	239748.3438	1204.4578	0.69037	1792.2266	0.63091	7014750	-0.72667	314.326	92.9991	92.5582	145.551	140.2448	17902.7773	121.6429	0.94889	134.2923	1143420
004	2016-12-17t0847	1481986164.1	larva	42.1069	-14.999	-272.8925	566.6162	58.3094	23744.5058	75019.3567	851379.755	2514.66	0.20068	619.991	0.87603	548.9598	1.2469	2010.9811	-0.13612	1971.467	253383.6094	1266.5608	0.45765	1778.9039	0.25591	7759190	-0.93107	291.807	108.18	107.6527	158.0106	152.7906	19909.3359	134.4392	1.1768	146.5965	1353870
004	2016-12-17t1447	1482007767.87	larva	48.1079	-8.998	-266.8914	833.3535	57.2997	39737.3898	125288.1341	1578410.41	2172.63	-0.44707	555.088	0.081127	507.5111	0.69536	1919.2908	-0.45617	1921.5135	401131.7812	978.3786	-0.7844	1735.9311	-0.14977	11589100	-0.58842	202.037	100.873	100.2585	146.7969	144.183	30680.5488	126.6249	0.83425	138.7693	2106030
004	2016-12-17t2047	1482029356.59	larva	54.1048	-3.0011	-260.8946	1118.6235	67.5126	56749.8723	178681.5838	2491423.7067	3720.01	0.8812	605.569	0.073341	316.8526	-0.97403	3028.4446	1.0313	3024.4758	902476.5	1625.419	0.71646	2520.4436	0.88629	18021700	0.11754	230.679	73.5084	72.766	130.6451	125.9912	38932.2539	103.931	-0.058501	119.159	2187610
004	2016-12-18t0247	1482050964.51	adult	60.107	3.0011	-254.8924	1033.9393	68.3765	57204.0625	180222.4045	2669485.8861	3886.8	0.76712	797.987	1.0708	495.6855	0.12312	3115.0454	0.99924	3086.4303	934513.625	1962.7306	1.304	2708.3308	0.89055	23873400	0.6439	362.133	97.763	97.2851	151.6998	147.1902	45358.2461	128.2697	0.62369	142.3957	2924780
004	2016-12-18t0848	1482072572.36	adult	66.1091	9.0033	-248.8902	1069.7347	72.1963	62452.7639	196791.4765	3082647.8941	3484.53	0.23683	796.815	0.90663	578.9722	0.67354	2849.0613	0.44831	2783.4246	931643	1868.7349	0.84104	2604.2023	0.56956	26001700	0.68296	542.577	72.1847	71.9098	132.1728	125.6114	43220.4961	104.7768	-0.45259	119.5197	2355530
004	2016-12-18t1448	1482094175.41	adult	72.11	15.0041	-242.8893	1186.7042	79.5869	78032.9838	246340.7977	4343281.4322	3456.63	0.15791	669.767	-0.067163	334.4589	-1.2979	2709.9297	0.11337	2619.7544	1102941.375	1904.3206	0.84531	2406.9736	0.1737	27232100	0.66704	283.139	66.8994	65.3219	123.6359	118.6886	50319.8281	96.2752	-1.0171	111.9013	2720060
004	2016-12-18t2121	1482117798.59	adult	78.672	21.5661	-236.3273	1117.1647	75.0431	68244.8988	214981.9397	3502286.7535	3761.76	0.48859	836.952	1.129	586.1065	0.74859	3071.4626	0.68442	3023.0237	1096512.125	2173.4015	1.5896	2831.6618	0.9337	29818100	0.89204	224.07	103.219	102.978	159.9557	156.851	57104.1836	136.7071	0.8013	151.821	3677380
004	2016-12-19t0321	1482139401.99	adult	84.6729	27.5671	-230.3264	1018.9743	76.8788	63584.053	200523.4043	3335438.5123	3827.98	0.64271	821.547	1.0816	591.6973	0.86548	2997.5974	0.6833	2939.6227	995202.375	2079.4865	1.3818	2774.3142	0.9255	27266300	0.48231	331.083	110.649	111.2369	174.5208	169.3976	57940.8984	145.3254	1.1568	162.29	3672330
004	2016-12-19t0921	1482161001.39	adult	90.6728	33.5669	-224.3266	1209.3898	79.0297	77495.4216	244182.7761	4149273.9105	3467.96	0.38331	708.324	0.37208	433.2443	-0.37264	2654.3828	0.29347	2579.7241	1075025	1793.9259	0.68943	2348.7617	0.29077	28626200	0.68722	185.473	74.7539	73.5118	127.2988	124.8767	51556.0234	105.2182	-1.0945	119.9897	3021100
004	2016-12-19t1514	1482182175.59	adult	96.5545	39.4486	-218.4448	1067.5119	90.709	77699.2169	245433.6064	4753548.3154	4116.83	1.369	719.645	0.6303	485.1027	0.19366	2925.1421	0.98265	2823.063	1184682.5	1751.4782	0.74905	2541.6706	0.86901	29075800	0.82548	369.499	81.628	77.0754	174.6061	169.357	70715.4844	129.9568	0.080379	156.5558	3298010
004	2016-12-19t2137	1482205130.15	adult	102.9308	45.8249	-212.0686	1104.1905	81.1877	71815.604	226779.2608	3864431.4376	2638.12	-0.25675	659.756	0.40752	522.7568	0.71185	2031.4403	-0.35129	1979.746	761790.125	1458.9297	0.10987	1868.9699	-0.24278	24707900	0.3263	462.775	95.5802	94.5416	166.1502	159.8723	62306.3203	136.1448	0.24843	152.6867	3579480
004	2016-12-20t0329	1482226259.94	adult	108.8001	51.6943	-206.1992	1058.7537	79.5469	69419.7854	218906.8083	3796470.7932	3706.8	1.4845	753.747	1.4849	473.9571	0.46497	2796.946	1.4396	2744.5995	1012494.5	1761.78	1.3914	2506.0876	1.4432	27263800	0.90608	250.287	124.245	123.0422	184.1029	180.1867	66645.2344	157.161	1.1975	173.3945	4494050
004	2016-12-20t0921	1482247381.63	adult	114.6673	57.5614	-200.332	1100.3593	83.6874	77583.2067	244839.969	4514924.9199	2155.39	-0.49962	561.831	0.15151	449.2287	0.44926	1763.1921	-0.35187	1748.3555	712329.625	1164.3128	-0.28368	1594.7293	-0.32384	22678300	0.39281	350.178	94.1885	93.3869	182.5756	173.9479	73760.5312	133.7773	-0.18275	160.3543	3801920
004	2016-12-20t1818	1482279581.87	adult	123.6118	66.5059	-191.3875	1072.3552	90.5548	72497.5271	228942.3556	4129022.5899	2348.03	0.20515	449.165	-0.45984	285.315	-1.0536	1851.9929	0.33826	1830.2007	700053.3125	1079.2947	-0.090587	1638.6167	0.27125	16961400	-0.2905	262.821	89.0467	86.1285	171.5648	169.1782	64851.5156	130.9713	-0.56038	158.3486	3362580
004	2016-12-20t2131	1482291193.71	adult	126.8373	69.7314	-188.162	1185.4172	79.4671	74944.4887	236086.1991	4012441.3702	1930.12	-0.33969	474.751	-0.023249	336.9583	-0.34424	1597.4108	-0.077443	1576.5194	624587.625	996.8094	-0.21981	1429.7157	-0.094124	18558500	0.1508	347.566	112.395	110.2495	193.0679	188.7579	75489.5625	150.9026	0.36976	176.873	4393620
004	2016-12-21t0323	1482312292.66	adult	132.6981	75.5923	-182.3012	1058.5324	88.3673	68770.0239	216764.8411	3854108.9005	2158.22	0.34041	411.713	-0.40654	310.9532	-0.50031	1623.603	0.32687	1587.163	582873.5	910.2231	-0.23261	1423.2234	0.22643	14750500	-0.41875	327.637	98.0787	95.693	228.411	220.6391	81999.5625	140.4819	-0.3151	190.622	3513870
004	2016-12-21t0915	1482333421.25	adult	138.5672	81.4613	-176.4321	1130.1843	79.2177	72588.2175	228692.5151	3941825.2655	2102.88	0.54106	432.333	0.15291	329.2775	-0.049561	1455.4756	0.228	1416.9233	551625.25	882.854	-0.0019866	1280.2823	0.14521	16361200	0.17981	295.011	118.137	116.0649	194.4859	190.8898	73710.1719	155.826	0.29496	179.6128	4470770
004	2016-12-21t1525	1482355610.9	adult	144.731	87.6251	-170.2684	1026.294	75.7689	64889.8542	204724.7235	3424391.6356	1991.93	0.64188	383.073	-0.16776	326.359	0.12133	1248.8151	-0.010924	1170.0607	423348.3125	718.1015	-0.45261	1052.9059	-0.23663	12966300	-0.43438	624.66	110.148	107.9365	194.3993	186.1604	65901.3672	150.6357	-0.12813	174.8009	3728280
004	2016-12-21t2104	1482375940.38	adult	150.378	93.2722	-164.6213	1150.8269	90.2426	78766.2527	248747.2434	4506788.7104	1677.65	0.26076	352.086	-0.36458	296.7579	-0.23873	1300.5299	0.42496	1274.4441	534517.8125	665.3538	-0.45369	1145.9981	0.35628	14452800	0.15154	320.067	107.171	105.3108	217.9114	212.9477	89561.5938	163.92	0.36296	199.4708	4399260
004	2016-12-22t0306	1482397668.33	adult	156.4136	99.3077	-158.5857	1001.6978	79.1353	67504.1009	213111.5298	3774487.2646	1563.25	0.26382	369.713	0.15139	308.5727	0.14566	1191.1923	0.37462	1167.9887	419299.6562	686.6791	-0.0549	1040.3107	0.27823	12999500	-0.067134	291.934	120.024	116.7054	224.6518	221.2393	79077.4219	163.593	0.17876	203.8394	4220170
004	2016-12-22t0847	1482418142.4	adult	162.1008	104.995	-152.8985	1117.2217	78.0895	73390.8904	231332.5283	4003534.6838	1325.5	-0.060263	337.817	-0.16917	290.9805	-0.10124	971.9722	-0.10181	945.7806	372265.3438	597.7091	-0.35131	853.4508	-0.17891	12917100	0.062453	326.867	115.712	113.3643	215.0712	208.6442	82372.2578	158.2093	-0.22155	194.1649	4424480
004	2016-12-22t1441	1482439377.52	adult	167.9995	110.8936	-146.9999	1087.1507	80.3946	71296.681	224927.9292	3926744.8264	986.172	-0.66056	297.18	-0.73062	274.7715	-0.38161	801.7336	-0.48317	790.4293	298244.9062	504.9148	-0.75054	715.3625	-0.51724	11042000	-0.37177	326.252	102.433	101.8523	203.2357	199.4361	75603.6641	149.0536	-0.76861	183.2804	3806000
004	2016-12-22t2041	1482460976.07	adult	173.9991	116.8932	-141.0003	1082.2809	76.0215	67420.1635	212449.3136	3597259.1566	1232.11	0.064725	329.124	-0.00047413	284.6039	-0.072292	975.1046	0.29205	957.0681	343236.8125	582.9723	-0.056902	870.2957	0.2858	11579600	-0.088581	335.706	120.984	117.1612	246.6891	240.8899	86834.5469	167.0297	-0.13215	218.1797	4256600
004	2016-12-23t0241	1482482576.01	adult	179.9991	122.8932	-135.0003	1021.5339	93.7549	75001.8321	236973.7009	4577112.2985	1022.87	-0.28581	286.594	-0.72141	254.2977	-0.78867	846.6769	0.00047894	835.9172	330204	525.743	-0.29343	775.8877	0.071806	11176600	-0.10452	297.2	98.0391	94.9364	199.8584	194.7142	77944.7812	148.0837	-1.0349	182.6535	3823330
004	2016-12-23t0841	1482504177.28	adult	185.9994	128.8935	-128.9999	1065.9258	79.9077	70565.9854	222486.4403	3977508.3281	1397.56	0.73412	336.507	0.40938	291.3566	0.22408	1021.0161	0.76658	996.3394	375733.9062	596.9152	0.37573	892.8498	0.71633	12374700	0.35627	332.322	124.804	121.5651	233.8228	228.1559	86046.7812	167.9852	-0.36784	205.8864	4589540
004	2016-12-23t1441	1482525776.01	adult	191.9991	134.8932	-123.0003	1048.2569	79.9688	70149.3306	221239.3199	3940348.3408	1281.35	0.55572	330.536	0.3781	287.8404	0.17036	1042.5051	0.97297	1035.124	381556.875	567.2935	0.27294	916.3046	0.95556	12079100	0.33991	431.577	124.123	120.0096	256.666	248.3514	93939.75	179.8675	-0.060527	227.0102	4535940
004	2016-12-23t2041	1482547377.33	adult	197.9994	140.8935	-116.9999	1063.422	78.086	70291.1307	221718.5817	3886321.7892	986.555	-0.081734	317.84	0.18218	281.4958	0.0322	803.9611	0.17306	787.7023	295053.7188	536.1717	0.1358	742.9905	0.28428	11644100	0.27604	346.747	128.882	125.4053	251.6416	247.0653	92352.4609	175.7102	-0.33301	228.1737	4721590
004	2016-12-24t0241	1482568976.21	adult	203.9991	146.8932	-111.0002	867.9283	74.8428	55462.7734	175242.8951	2925635.3755	1077.26	0.22391	313.088	0.14118	283.5702	0.11499	842.614	0.41131	825.1374	244358.0469	519.7061	0.09199	774.8283	0.52986	9053250	-0.44317	393.032	124.093	119.2445	256.6134	248.5883	74417.8906	190.8693	0.051332	235.2963	3588280
004	2016-12-24t0841	1482590576.66	adult	209.9992	152.8934	-105.0001	877.4772	95.052	56483.086	180101.2355	3119655.3241	849.216	-0.28184	310.38	0.14148	278.265	-0.0043313	707.838	-0.033081	697.0903	208812.1875	519.1913	0.17718	661.7069	0.081283	9148440	-0.34322	498.077	137.585	130.8798	292.121	287.3727	86175.6875	206.1843	0.40856	267.5751	4055310
004	2016-12-24t1441	1482612176.76	adult	215.9993	158.8934	-99.0001	736.7397	82.0166	45185.4118	142855.3469	2362918.8438	772.33	-0.41776	305.307	0.080273	275.417	-0.058311	665.2544	-0.13412	652.8888	157000.0312	522.5467	0.28801	627.0527	-0.010646	7197910	-0.85069	274.41	130.83	128.0111	215.1209	212.0804	50768.5234	174.5491	-0.66646	201.3442	3084450
004	2016-12-24t2041	1482633777.59	adult	221.9995	164.8936	-92.9998	503.6849	153.1723	39585.2485	133332.5693	3010356.8997	762.444	-0.3902	320.772	0.48854	304.076	0.74578	635.5116	-0.18936	627.2548	131550.9062	451.8939	-0.26446	593.7796	-0.10989	6608860	-0.95276	503.094	150.316	145.2879	287.1164	280.8474	59433.1016	212.3029	0.34849	265.8281	3096970
004	2016-12-25t0307	1482656917.46	adult	228.4272	171.3214	-86.5721	579.1997	120.827	44252.2656	144299.684	3046357.7171	781.156	-0.28247	309.801	0.28724	291.55	0.42953	605.9883	-0.25105	599.7393	139983.3125	469.2993	-0.039586	572.3844	-0.15101	7131920	-0.72762	387.521	142.564	137.3725	278.7008	269.7959	64379.8945	205.1575	0.035666	248.9063	3281970
004	2016-12-25t0932	1482680056.43	adult	234.8547	177.7489	-80.1446	1035.7935	79.8741	64050.0985	201923.5974	3374745.1785	649.129	-0.60001	283.815	-0.27161	269.7826	-0.13265	545.5026	-0.45655	538.6257	182743.375	422.7623	-0.40554	509.7692	-0.42314	9490770	0.016507	402.809	132.408	128.0402	269.276	262.5663	90207.4531	194.0393	-0.35254	242.8372	4427730
004	2016-12-25t1524	1482701167.54	adult	240.7189	183.6131	-74.2804	746.5196	93.173	42958.1943	139577.8936	2239027.5211	662.303	-0.5259	291.729	-0.045256	276.6086	0.075458	553.4372	-0.38228	548.0254	124523.375	430.8188	-0.28146	515.0225	-0.34861	6561560	-0.77479	366.038	134.687	131.0942	229.916	225.8709	51731.1016	183.5145	-0.69029	212.4072	3029370
004	2016-12-25t2116	1482722295.96	adult	246.5879	189.4821	-68.4114	651.6225	97.7676	42396.9725	136999.3147	2368957.2039	618.018	-0.62285	293.741	0.040665	279.3261	0.17111	530.4324	-0.44967	523.3786	117756	427.3297	-0.26856	501.6637	-0.37969	6499020	-0.74459	354.339	137.006	133.9634	226.8009	223.5261	50349.7891	184.1138	-0.71961	213.2635	3031250
004	2016-12-26t0340	1482745351.26	adult	252.9922	195.8863	-62.0071	845.8524	99.6537	58726.0519	186074.7696	3488028.2775	606.125	-0.63023	287.499	-0.061337	275.6502	0.10211	497.5494	-0.57116	490.1924	152747.6719	399.4839	-0.48979	466.4804	-0.53855	8798040	-0.037397	405.114	141.231	135.7643	273.1408	261.9241	83854.2188	202.44	-0.30833	244.5952	4321950
004	2016-12-26t0932	1482766461.59	adult	258.8562	201.7503	-56.1432	638.0017	112.0828	41108.8433	136585.5208	2369358.7509	567.124	-0.72615	287.524	-0.022482	275.609	0.12638	488.2952	-0.59516	482.3508	104983.4688	401.8971	-0.42782	463.1289	-0.5256	6179180	-0.75168	386.931	137.746	134.0146	233.9626	228.799	50301.9531	189.7184	-0.64707	218.1814	2960300
004	2016-12-26t1524	1482787587.99	adult	264.7246	207.6187	-50.2747	861.5477	103.511	59029.7421	187248.8732	3504001.8393	562.272	-0.72247	284.863	-0.042555	275.4303	0.14902	473.0172	-0.6542	467.4421	145689.3125	385.6018	-0.5488	445.8024	-0.59875	8764940	0.031891	407.324	143.263	137.3872	280.4121	268.1019	86366.9219	206.2256	-0.28481	250.0771	4408060
004	2016-12-26t2045	1482806845.92	adult	270.074	212.9682	-44.9253	847.2139	92.3282	58875.6774	186424.541	3483765.3421	579.431	-0.65054	283.051	-0.046598	274.376	0.14859	462.0255	-0.69598	456.4013	141841.8438	379.1073	-0.5786	434.6244	-0.64022	8678620	0.043785	416.459	144.618	138.5767	290.6803	277.7519	89238.8438	209.7175	-0.23302	252.8963	4434130
004	2016-12-27t0241	1482828175.01	adult	275.9988	218.8929	-39.0005	846.7865	102.3504	58999.4732	187285.1388	3545909.5539	573.565	-0.65223	283.143	-0.0049315	275.0049	0.19414	464.8008	-0.66836	455.5319	143158.6562	377.9089	-0.55578	434.0026	-0.61876	8700120	0.089675	450.475	145.614	139.3068	297.0925	283.5841	91504.5	212.2729	-0.20042	257.7138	4474280
004	2016-12-27t0841	1482849775.34	adult	281.9989	224.893	-33.0005	845.4002	93.8778	59313.3762	187824.5796	3530273.8819	558.551	-0.68566	283.886	0.05091	275.4752	0.23802	461.9196	-0.6695	453.7018	142733.1562	378.2439	-0.51854	430.9924	-0.61277	8770940	0.15134	434.787	147.258	140.5516	304.2955	290.7497	94027.2969	216.5447	-0.13188	264.7261	4549670
004	2016-12-27t1441	1482871375.39	adult	287.9989	230.893	-27.0004	888.2036	89.4225	60317.9285	190719.8025	3556731.1534	589.166	-0.56758	282.38	0.059136	274.5108	0.24915	459.7347	-0.66783	450.4081	144816.4375	374.1376	-0.52551	424.762	-0.62808	8874640	0.22386	430.469	147.56	140.6568	307.177	289.4309	96760.7422	216.6561	-0.15465	267.3485	4637520
004	2016-12-27t2041	1482892976.14	adult	293.9991	236.8932	-21.0002	866.7606	91.6955	59968.2512	189680.3086	3559185.3504	578.92	-0.58767	279.94	0.048652	272.2699	0.2343	452.356	-0.69683	439.2467	141587.4375	371.0866	-0.52435	421.6498	-0.626	8743370	0.22619	450.666	147.825	140.6717	313.2138	295.8033	98035.9297	220.3031	-0.099178	271.5665	4617010
004	2016-12-28t0241	1482914575.96	adult	299.999	242.8932	-15.0003	718.9846	93.0847	45065.8413	146046.844	2499521.0434	543.414	-0.69876	276.822	0.023231	269.3587	0.20442	435.4093	-0.78536	431.1062	102756.5859	364.4961	-0.56064	411.2345	-0.67453	6517220	-0.4131	412.137	143.091	137.6231	261.7228	257.0563	61766.582	203.6449	-0.46708	243.0901	3368800
004	2016-12-28t0841	1482936177.38	adult	305.9994	248.8936	-8.9999	867.6609	92.7939	59708.8168	188904.9906	3572011.6076	600.463	-0.48282	276.882	0.062677	269.5679	0.24417	442.424	-0.7333	433.0227	138036.2812	364.2943	-0.53353	411.1194	-0.65553	8616300	0.27075	435.1	148.323	140.9593	306.6599	292.191	95677.875	220.5845	-0.13014	269.5496	4615670
004	2016-12-28t1441	1482957776.78	adult	311.9993	254.8934	-3.0001	705.0607	94.4165	43220.0392	140508.8332	2340773.5798	516.243	-0.77673	276.389	0.09017	270.2579	0.2945	429.8628	-0.80141	424.8122	97578.8594	362.5041	-0.5232	410.3714	-0.64114	6247490	-0.4332	414.64	144.233	138.8615	266.8887	262.6566	60583.7305	205.8961	-0.44667	246.6608	3260240
004	2016-12-28t2041	1482979377.18	dead	317.9994	260.8935	3.0001	732.5219	108.0274	47552.1336	155042.0157	2718244.2583	497.108	-0.83956	274.119	0.080559	267.846	0.27513	424.6744	-0.82609	420.9641	105743.9375	359.5583	-0.52522	405.7584	-0.65427	6809950	-0.22219	402.809	143.431	138.5772	261.7955	256.2628	65187.0781	202.2659	-0.53122	242.3321	3563250
005	2016-12-15t1441	1481834591.59	larva	0	-45.1071	-302.9991	139.6875	29.0097	2691.6985	8601.3866	48993.1485	0	-0.42142	0	-0.62664	0	-0.7168					0	-0.46334	0	-0.48682	0	181043.8138	0	0	0				0	-0.74635	0	0
005	2016-12-15t2110	1481857902.37	larva	6.4752	-38.6319	-296.5239	148.1035	29.3932	2909.6407	9282.6034	53804.391	0	-0.88078	0	-1.0672	0	-1.032					0	-1.0381	0	-0.97407	0	1.437	0	0	0				0	-0.95019	0	0
005	2016-12-16t0301	1481879017.78	larva	12.3406	-32.7665	-290.6585	148.1035	29.811	2949.9269	9415.2159	55316.5958	0	-1.2305	0	-1.4596	0	-1.3164					0	-1.5071	0	-1.3677	0	-0.68321	0	0	0				0	-1.1483	0	0
005	2016-12-16t0854	1481900146.54	larva	18.2097	-26.8974	-284.7894	150.8976	29.767	3000.0947	9569.5606	56164.5462	0	-1.5364	0	-1.8443	0	-1.5992					0	-1.9337	0	-1.7249	0	-1.2032	0	0	0				0	-1.3624	0	0
005	2016-12-16t1447	1481921372.99	larva	24.1059	-21.0012	-278.8931	343.4576	45.8905	10095.1615	32248.1082	265472.628	1225.91	-0.32799	493.214	1.1155	470.3044	1.4323	1096.7458	-0.89792	1092.9526	59224.2773	831.3036	0.41001	1017.8282	-0.079608	2661390	-0.8878	213.668	104.541	103.8049	152.2993	147.6148	8224.165	130.5975	1.368	143.658	564105
005	2016-12-16t2047	1481942975.16	larva	30.1065	-15.0006	-272.8925	477.0964	42.6665	14712.0952	46622.8809	381228.1485	1539.2	-0.28151	548.186	1.1149	526.7418	1.5828	1333.832	-0.7526	1320.1801	105372.7344	930.1619	0.2706	1238.2605	-0.033063	4306550	-0.91159	182.873	106.319	105.7116	151.7989	148.5672	11992.1094	131.6055	1.301	143.5138	835241
005	2016-12-17t0247	1481964578.22	larva	36.1074	-8.9997	-266.8917	682.6252	55.2275	31916.6893	100808.4621	1237702.2058	1688.9	-0.41405	560.085	0.82949	467.204	0.90673	1489.5724	-0.72037	1474.9147	250248.1562	1082.6257	0.3141	1379.6866	-0.12506	9394310	-0.25607	273.857	111.575	111.1871	161.2246	157.6781	27085.7402	138.8528	1.39	151.5394	1871450
005	2016-12-17t0847	1481986174.85	larva	42.1065	-3.0006	-260.8926	937.8488	59.7192	49150.9911	154982.594	2124846.4653	2366.82	0.040373	595.835	0.71231	550.4411	1.2577	1978.0867	-0.18507	1973.2761	510346.375	1043.1358	-0.21371	1787.8715	0.27198	15341000	0.44052	212.804	111.875	111.2178	159.9362	157.1441	41263.5391	138.845	1.2981	151.9209	2880450
005	2016-12-17t1447	1482007779.5	adult	48.1078	3.0006	-254.8913	1006.8077	68.3987	58851.6067	185574.4195	2852974.6004	2010.67	-0.61792	656.742	0.77208	615.3859	1.4866	1696.4031	-0.78917	1675.7043	522492.1562	1153.6714	-0.27022	1537.7029	-0.49735	20188300	0.85621	376.318	112.304	111.6714	161.9314	158.0273	49874.8594	139.8715	1.2306	152.7971	3452210
005	2016-12-17t2047	1482029367.82	adult	54.1045	8.9974	-248.8946	1115.2662	74.1251	68341.8569	215334.3708	3502638.5724	2777.26	-0.088002	717.351	0.83832	637.1642	1.4108	2284.3589	-0.085131	2266.2554	815516.125	1410.4105	0.098386	1996.5509	-0.015763	25588600	1.3103	381.561	110.54	109.8652	160.8437	156.6101	57421.1914	137.7414	1.063	151.4633	3943090
005	2016-12-18t0247	1482050976.57	adult	60.1069	14.9998	-242.8921	1188.8426	79.7698	77346.2206	243779.4809	4186084.4442	4375.91	1.2584	814.018	1.182	585.498	0.80808	3443.7168	1.4939	3382.0127	1391261.625	1945.5377	1.2553	2982.6817	1.3563	32823700	1.9734	243.104	83.6175	83.0717	151.1964	147.2532	61083.3594	119.4064	0.28672	138.566	3371710
005	2016-12-18t0848	1482072583.83	adult	66.109	21.0018	-236.8901	1259.3434	99.5294	88180.7198	278543.0868	5194727.7142	5065.54	1.8294	864.308	1.3819	513.5245	0.16217	4170.4941	2.4354	4148.0654	1914256.75	2153.2148	1.6438	3667.0981	2.3834	39665700	2.6395	375.717	65.3615	63.5803	125.3757	120.217	57547.4453	97.8777	-0.74597	113.9276	2999630
005	2016-12-18t1448	1482094186.52	adult	72.1097	27.0026	-230.8894	1348.4174	76.439	81975.572	258368.1868	4174215.6625	3797.92	0.50673	958.358	1.992	678.5932	1.4534	3164.1758	0.79323	3132.4102	1357431.375	2412.8786	2.2823	2983.6639	1.1708	41026300	2.6003	359.63	113.214	114.5732	171.3273	168.0595	73499.3906	147.7572	1.3819	162.6021	4846580
005	2016-12-18t2121	1482117810.74	adult	78.672	33.5649	-224.3271	1251.2279	76.0237	78335.9832	246705.087	4098579.8338	4903.08	1.6877	977.955	2.1479	787.4408	2.3956	3872.967	1.9077	3816.7637	1584043.5	2395.1896	2.2196	3545.2765	2.1947	39962200	2.2971	427.243	105.864	109.9236	174.1584	170.5506	71230.7812	148.7417	1.405	164.2512	4325910
005	2016-12-19t0321	1482139413.5	adult	84.6728	39.5656	-218.3263	1236.871	91.4451	83878.0486	264457.0688	4832418.7459	3139.72	-0.10914	907.496	1.7109	672.7921	1.5421	2797.8867	0.36853	2768.3583	1225474.375	2183.7534	1.6809	2645.324	0.69084	39665700	2.1979	265.064	97.205	96.6689	175.0341	171.7018	76664.9297	145.8172	1.1825	164.2288	4248730
005	2016-12-19t0921	1482161012.84	adult	90.6726	45.5655	-212.3265	1104.9483	81.6727	73349.5254	231399.2739	4043064.78	4064.74	1.0707	934.497	2.0612	713.8193	2.0223	3098.0869	1.0248	3008.7717	1186567.25	2232.7231	1.9717	2764.1704	1.0767	35732300	1.6818	361.86	111.764	110.1868	203.3728	200.6427	77891.7656	148.4921	1.208	183.8745	4273520
005	2016-12-19t1514	1482182186.74	adult	96.5542	51.4471	-206.4449	1086.8551	102.2173	78113.201	246580.8291	4968511.3352	4505.47	1.8461	829.119	1.4707	581.2696	1.0373	3386.4561	1.7867	3290.4756	1378287.625	2448.1775	2.8393	3072.503	1.922	33693700	1.4865	743.367	91.31	85.5743	231.9064	225.1718	94385.8984	155.0188	1.4169	206.8329	3710660
005	2016-12-19t2137	1482205141.8	adult	102.9306	57.8235	-200.0685	1119.0337	79.7217	74815.7751	235827.385	4187255.3083	3484.74	0.86605	862.682	2.0332	627.0925	1.6656	2853.2097	1.1854	2797.1626	1112751.75	2186.6019	2.3836	2678.4774	1.4625	33623900	1.6549	431.667	125.592	122.4037	227.9491	222.0014	88900.1484	171.3306	2.112	205.9909	4895080
005	2016-12-20t0329	1482226271.66	adult	108.8	63.6929	-194.1991	1156.4519	81.0361	78724.1248	248305.0252	4413673.7356	3089.01	0.60781	699.242	1.0246	533.317	1.0371	2426.8	0.70077	2397.3506	994988	1738.3036	1.3143	2255.3633	0.88295	28654200	1.1248	284.42	126.138	123.4812	224.1887	220.1917	91917.3594	169.7045	1.8556	206.7942	5169010
005	2016-12-20t0921	1482247393.39	adult	114.6672	69.5601	-188.3319	1225.0355	76.4195	80206.7026	253150.3038	4325759.0593	1592.95	-1.349	538.404	-0.059207	451.5857	0.47353	1290.5576	-1.3565	1259.1459	540743.625	1039.6952	-0.71758	1203.5312	-1.2526	22515000	0.36531	407.296	127.549	124.1554	252.7965	248.8607	105921.7188	177.3855	2.0816	232.4435	5333840
005	2016-12-20t1818	1482279593.25	adult	123.6116	78.5045	-179.3875	870.038	131.7292	71330.7314	228666.2723	4996921.5619	1902.8	-0.52813	427.618	-0.67701	338.5627	-0.43116	1605.9912	-0.23515	1583.8114	595822.75	1091.7404	-0.042521	1479.7605	-0.14298	15850100	-0.50245	462.002	94.5252	87.5543	271.1897	253.8409	100611.3906	156.4303	0.74091	215.287	3503670
005	2016-12-20t2131	1482291205.97	adult	126.8373	81.7302	-176.1618	1096.4792	79.5271	74247.6662	234334.3047	4152205.7635	1535.88	-1.0095	439.354	-0.39704	389.3634	0.30265	1331.3964	-0.71783	1319.8383	515250.4062	936.1523	-0.46414	1234.9428	-0.6201	16993800	-0.16328	478.207	123.283	119.8088	305.4048	277.017	118191.6562	174.2289	1.5557	224.6473	4768480
005	2016-12-21t0323	1482312303.55	adult	132.6978	87.5907	-170.3013	1151.7989	104.0967	81002.5587	256509.5966	4958781.8355	2000.03	0.056848	392.674	-0.62545	303.4593	-0.60263	1609.6161	0.29117	1571.9848	679258	932.9048	-0.13413	1468.5829	0.35661	16555500	-0.022388	463.072	106.772	99.2357	324.7007	316.6958	137023.7188	195.0416	2.4303	280.9999	4501620
005	2016-12-21t0915	1482333432.08	adult	138.5668	93.4597	-164.4323	1204.6059	82.9209	73789.499	233384.5355	3766166.3122	2202.38	0.72894	421.557	0.017897	359.8583	0.41328	1375.4465	0.011847	1341.3443	530922.375	890.8845	0.035585	1228.9047	-0.011398	16245100	0.152	398.098	129.719	125.3782	284.3225	277.9439	109748.4844	201.0254	2.5431	258.7029	4998860
005	2016-12-21t1525	1482355623.44	adult	144.7311	99.624	-158.268	1130.0957	79.9072	72244.2359	227653.0143	3932445.1866	1810.33	0.28029	398.01	0.036799	343.8924	0.41759	1358.0865	0.30219	1346.1733	511998.625	764.0643	-0.22022	1188.2288	0.20202	14997400	0.093035	357.816	128.713	124.2346	268.9978	261.4048	101412.1719	181.1421	1.3673	241.0351	4850020
005	2016-12-21t2104	1482375952.88	adult	150.3781	105.271	-152.621	1316.2466	78.9487	85496.9211	270431.2498	4636779.6546	1672.37	0.24978	398.735	0.32417	330.2506	0.38281	1285.5913	0.37995	1264.6755	573373.75	777.202	0.14985	1163.1654	0.41497	17776800	1.0668	464.508	136.713	130.1586	299.4996	293.0119	133576.8125	219.9066	3.0584	272.5534	6095070
005	2016-12-22t0306	1482397681.08	adult	156.4137	111.3066	-146.5853	1160.0585	78.1491	74998.6272	236354.8195	4057393.4795	1797.6	0.77218	375.311	0.24061	303.8674	0.049715	1310.33	0.75174	1279.7842	512339.0312	748.4137	0.30127	1184.5197	0.7984	14673200	0.41748	846.819	118.373	112.2127	264.3654	256.7926	103366.875	181.5816	1.0237	234.8568	4627930
005	2016-12-22t0847	1482418154.01	adult	162.1007	116.9936	-140.8984	1196.6499	91.7271	85984.2406	271363.745	5123077.1602	1243.93	-0.24299	286.906	-1.0361	253.1871	-0.93332	966.4105	-0.12015	947.7759	432951.9062	568.4305	-0.53076	865.2175	-0.13448	12827600	0.035643	637.929	96.7396	88.4552	277.7894	266.0362	124449.6562	177.5708	0.66128	245.4057	4325230
005	2016-12-22t1441	1482439389.18	adult	167.9993	122.8922	-134.9998	1050.8705	79.8287	69456.6166	219132.9399	3830142.1916	1592.73	0.73561	390.324	0.95913	343.8681	1.2428	1289.5608	1.1832	1265.9575	468110.5625	731.5143	0.72605	1172.1705	1.2836	14132900	0.57571	429.846	139.354	133.3496	297.4854	290.9128	107987.2188	201.9228	1.5538	267.5858	5045730
005	2016-12-22t2041	1482460987.14	adult	173.9988	128.8917	-129.0003	1235.8127	79.0476	80792.2404	254651.9855	4494044.8974	1583.58	0.89183	336.077	0.13329	293.367	0.14499	1115.519	0.78652	1095.7401	470749.0312	640.1277	0.33847	964.5549	0.6723	14156900	0.71213	420.926	113.95	106.5814	300.4234	289.9632	126778.6875	185.926	0.66177	257.8109	4800040
005	2016-12-23t0241	1482482587.71	adult	179.9989	134.8918	-123.0002	1307.3015	74.9585	80644.8918	254054.1685	4217457.5464	1426.49	0.68364	376.509	1.1146	330.4594	1.1904	1038.7495	0.69712	1013.0666	437313.5312	687.9259	0.90113	934.2303	0.74749	15847300	1.36	570.596	138.15	132.3282	326.4032	314.1672	137415.75	206.8883	1.3294	280.5194	5814740
005	2016-12-23t0841	1482504189.79	adult	185.9995	140.8924	-116.9996	1245.5605	84.839	84770.2801	267548.6276	4795705.1652	1345.97	0.60855	340.868	0.50165	307.2208	0.64514	977.7192	0.60647	950.1511	432151.875	639.1482	0.70014	881.2521	0.66541	15043600	1.1887	456.1	123.456	117.6973	339.6937	328.2482	150144.625	208.0692	1.1557	291.7175	5448480
005	2016-12-23t1441	1482525787.98	adult	191.999	146.8919	-111.0001	1205.9617	77.986	80311.2754	253172.1145	4451039.8171	1379.38	0.79724	369.808	1.2326	329.6647	1.296	1055.5752	1.0222	1036.0776	442286	675.7033	1.1356	937.8253	1.0526	15481700	1.3922	437.67	134.192	131.3137	317.3303	311.0029	132961.4062	206.9131	0.91284	279.0362	5617830
005	2016-12-23t2041	1482547389.05	adult	197.9993	152.8922	-104.9998	1050.75	79.0006	70449.6433	222437.8312	3885601.4847	1417.36	0.99241	377.597	1.5111	342.563	1.6894	1034.2349	1.0544	999.014	379564.1875	672.4391	1.2529	902.1675	1.0195	13855900	0.95304	517.512	135.724	130.518	333.6985	317.9378	122467.3672	214.354	0.99008	285.5824	4980380
005	2016-12-24t0241	1482568987.49	adult	203.9989	158.8918	-99.0002	1164.3192	79.3432	74365.3069	234240.8639	4015598.0396	1393.39	1.0224	378.104	1.6071	340.0626	1.6522	938.84	0.78542	896.8603	364269.9375	640.2485	1.1024	822.6456	0.75565	14664400	1.2535	491.608	144.527	135.6804	333.465	322.7828	129384.4141	226.6861	1.2195	296.7442	5605350
005	2016-12-24t0841	1482590587.85	adult	209.999	164.8919	-93.0001	1211.1321	86.8722	82860.7982	261092.0768	4778510.6085	884.841	-0.19066	318.024	0.31575	289.1362	0.29179	747.1525	0.12211	742.2148	322769.875	550.247	0.44279	690.036	0.21793	13722400	1.0229	744.887	125.038	122.6824	313.6116	303.1603	135480.2188	204.3489	0.35127	273.9691	5395270
005	2016-12-24t1441	1482612188.56	adult	215.9992	170.8921	-86.9999	1359.1045	83.2057	92294.2485	291068.1586	5180593.0295	1224.42	0.75816	328.987	0.62499	297.7403	0.54982	843.8663	0.58563	811.2887	405899.6875	575.7995	0.75195	738.9652	0.54092	15816400	1.6941	502.72	136.041	130.7579	337.642	328.7005	162405.7812	222.289	0.7644	298.9801	6540280
005	2016-12-24t2041	1482633788.87	adult	221.9992	176.8921	-80.9998	1033.4108	88.3012	69439.0937	219153.9189	3919651.8098	1812.96	2.4009	399.419	2.3126	360.6414	2.2867	1062.2065	1.5663	982.7891	384518.75	678.0561	1.743	892.156	1.3954	14449000	1.3419	460.066	147.439	140.4673	313.321	303.4301	113422.2188	216.9258	0.48226	277.1565	5333600
005	2016-12-25t0307	1482656929.52	adult	228.4272	183.3201	-74.5719	1236.6841	82.3474	81889.9828	258043.6471	4513435.761	1222.53	0.91798	345.948	1.1307	332.4884	1.5416	820.6919	0.65655	779.3773	350435.4375	531.6527	0.52476	659.7508	0.30073	14765100	1.4873	485.618	144.639	139.1333	315.5011	298.306	134718.9844	217.4118	0.37764	270.4986	6173200
005	2016-12-25t0932	1482680069.11	adult	234.8549	189.7478	-68.1442	1296.1792	76.3928	81942.2349	258074.4548	4367513.2007	1558.54	1.9412	363.383	1.5839	328.3241	1.4419	964.3716	1.3657	894.9088	412751.0312	609.9213	1.3184	798.9558	1.1104	15534200	1.7609	625.627	145.142	138.7122	348.489	334.9238	149153.2969	221.9393	0.3991	298.8229	6204660
005	2016-12-25t1524	1482701179.42	adult	240.7188	195.6117	-62.2802	1322.9665	81.7526	87440.8988	275617.1568	4798190.0997	1334.16	1.3983	295.123	0.033687	274.8904	0.029744	724.4222	0.38239	660.9666	330336.5312	502.4376	0.38845	606.3424	0.14705	13451100	1.2064	424.002	118.992	114.5892	289.9852	278.8311	132233.25	190.5791	-0.50595	253.5239	5423420
005	2016-12-25t2116	1482722308.01	adult	246.5879	201.4808	-56.4112	1358.0317	91.9736	104430.7784	329564.8298	6608040.7455	848.727	0.054351	255.78	-0.83674	229.7596	-1.1285	632.9246	0.021878	604.8153	343678.0625	443.6697	-0.1136	557.5872	-0.068937	13880900	1.3755	390.119	102.678	96.1441	251.7241	246.5089	136686.1875	172.7321	-1.0074	227.295	5572210
005	2016-12-26t0340	1482745363.23	adult	252.9921	207.885	-50.007	1199.1266	77.4393	75681.7461	238454.1926	4028688.6242	1141.33	0.97922	366.435	1.7369	336.3816	1.6567	851.7565	1.1115	824.3353	336443.8125	598.0985	1.4154	759.4033	1.1301	14465800	1.5926	438.373	149.066	140.9682	318.6785	312.6064	125878.0156	225.3782	0.25207	288.1803	5884660
005	2016-12-26t0932	1482766473.47	adult	258.8561	213.749	-44.143	1276.4625	93.1812	93051.4444	293647.6548	5617146.2253	1516.17	2.1851	333.081	0.99495	316.2596	1.1375	749.9581	0.68354	684.8773	362979.7188	529.8667	0.80851	629.3325	0.44229	16110800	2.1113	554.161	140.981	134.442	378.9739	370.7204	183423.3906	238.7884	0.51405	340.0426	6819110
005	2016-12-26t1524	1482787599.57	adult	264.7244	219.6173	-38.2746	1199.166	85.028	83136.8295	262188.8805	4741519.1889	843.249	0.15393	298.831	0.26175	275.3506	0.1471	667.307	0.3227	652.3	288943.9375	501.9147	0.57872	614.8534	0.40545	12933100	1.2385	563.305	136.205	129.9877	345.1416	326.46	149446.3125	216.8267	-0.041396	293.5579	5894810
005	2016-12-26t2045	1482806857.37	adult	270.0738	224.9667	-32.9253	874.222	82.1612	53482.8747	172201.0116	2801702.0791	931.838	0.46881	292.216	0.14976	272.0082	0.092869	662.2443	0.33909	647.3067	185428.4062	475.8618	0.36439	592.0379	0.31413	8177090	-0.10197	416.232	131.726	125.5649	303.5083	296.7121	84982.3125	205.5536	-0.32648	271.0673	3686090
005	2016-12-27t0241	1482828186.63	adult	275.9986	230.8915	-27.0005	1123.7569	83.9607	75673.2463	238783.1363	4230021.6683	853.26	0.25257	294.506	0.23467	277.0656	0.24164	621.9835	0.16757	609.0325	245683.4688	478.9135	0.43379	575.7962	0.25887	11612700	0.94225	566.548	145.446	135.2533	375.4495	363.1577	148302.5625	244.0393	0.49822	334.3254	5735070
005	2016-12-27t0841	1482849786.83	adult	281.9987	236.8916	-21.0004	777.2387	77.6044	41218.7941	132633.443	1960265.6631	760.808	-0.018172	270.17	-0.2355	247.6376	-0.39522	623.2075	0.21455	612.4444	135236.0312	451.2051	0.20156	581.7866	0.34083	5841610	-0.714	463.028	125.551	118.6675	279.503	272.2337	60652.1406	195.9631	-0.57726	246.1337	2714660
005	2016-12-27t1441	1482871386.86	adult	287.9987	242.8916	-15.0004	620.7453	88.91	38927.4496	124919.0283	2087718.2469	876.432	0.40114	284.1	0.094793	270.2292	0.15273	663.8942	0.48301	649.154	135434.4062	440.7894	0.13779	568.8506	0.30353	5778030	-0.69994	610	154.168	136.7149	399.45	388.2187	81487.8047	281.9401	1.2377	356.7527	3135460
005	2016-12-27t2041	1482892988.1	adult	293.999	248.8919	-9.0001	949.3339	79.5006	64490.9753	204282.2079	3639928.7142	852.754	0.35544	278.022	0.008981	263.913	0.046848	622.7508	0.29019	601.4391	209867.0156	438.1972	0.14965	547.6747	0.20574	9344040	0.40757	582.366	151.385	136.8269	424.2998	410.6629	142989.0312	282.518	1.2131	367.7317	5087890
005	2016-12-28t0241	1482914587.55	adult	299.9989	254.8918	-3.0002	872.2672	79.9729	60469.6099	192316.9203	3498760.5812	1175.92	1.5265	288.919	0.27333	273.2024	0.29051	693.5163	0.74907	623.1316	218457.625	451.9768	0.32607	539.04	0.18552	9100380	0.37727	518.276	162.221	146.3686	424.8362	418.9841	133823.4062	298.6628	1.5183	386.1744	5109620
005	2016-12-28t0841	1482936189.06	dead	305.9993	260.8922	3.0002	887.7141	81.2852	61771.9957	195541.3604	3554918.1676	1243.19	1.8273	285.284	0.23647	269.9049	0.25171	698.6543	0.82834	605.2583	224966.6875	451.5405	0.35878	539.0261	0.22118	9173870	0.44376	541.721	163.354	146.9077	432.8235	426.228	139369.1562	303.3874	1.5861	395.6963	5252970
006	2016-12-15t1441	1481834603.02	egg	-3.2376	-51.106	-273.0362	153.3129	28.3634	2912.0948	9272.5591	52004.483	0	-0.1504	0	-0.40415	0	-0.5591					0	-0.15035	0	-0.21795	0	213213.3501	0	0	0				0	-0.64949	0	0
006	2016-12-15t2110	1481857913.8	larva	3.2376	-44.6308	-266.561	147.9967	30.5559	3090.208	9879.7471	59573.9848	0	-0.66272	0	-0.84775	0	-0.87446					0	-0.75875	0	-0.73814	0	141688.1377	0	0	0				0	-0.84649	0	0
006	2016-12-16t0301	1481879029.18	larva	9.103	-38.7654	-260.6956	150.8471	31.485	3168.174	10127.3593	61550.3545	0	-1.0438	0	-1.2439	0	-1.1595					0	-1.2539	0	-1.1555	0	-0.18701	0	0	0				0	-1.0372	0	0
006	2016-12-16t0854	1481900157.23	larva	14.9719	-32.8965	-254.8267	150.828	33.0858	3256.879	10437.4115	64761.8637	0	-1.3722	0	-1.6332	0	-1.4434					0	-1.7033	0	-1.532	0	-0.94751	0	0	0				0	-1.2421	0	0
006	2016-12-16t1447	1481921384.33	larva	20.8683	-27.0001	-248.9303	150.8312	39.0957	3453.5031	11181.514	74875.7675	0	-1.6638	0	-2.0156	0	-1.7267					0	-2.1144	0	-1.8765	0	-1.3795	0	0	0				0	-1.4657	0	0
006	2016-12-16t2047	1481942986.76	larva	26.869	-20.9994	-242.9296	432.7184	51.5586	15705.3425	49755.5522	493465.2184	2325.52	0.82548	450.588	0.65452	389.8456	0.74709	2053.9231	0.42944	2031.7911	172529.5469	971.1132	0.64894	1858.3046	1.3538	3750240	-0.81943	164.971	81.261	80.8871	127.2537	124.8085	10689.3145	107.3856	0.78578	120.1348	676336
006	2016-12-17t0247	1481964589.64	larva	32.8698	-14.9986	-236.9288	595.7693	48.437	23849.0563	75343.9885	795494.5007	2165.34	0.29054	496.057	0.59254	448.3695	0.90828	1699.5295	-0.3021	1639.2553	214140.7188	1046.2645	0.43393	1484.3668	0.25925	6246850	-0.67584	344.535	67.5254	66.5832	123.8022	115.0038	15599.0811	95.9581	0.37518	108.9098	850348
006	2016-12-17t0847	1481986186.18	larva	38.8688	-8.9996	-230.9297	709.5772	55.3354	32860.8783	103689.2611	1268528.1543	2191.76	0.0082792	520.591	0.39569	495.9396	0.99778	1879.151	-0.23038	1855.4709	325093.125	999.8546	-0.13024	1752.4974	0.39431	8993210	-0.51535	314.957	82.759	83.3552	141.8051	135.8545	24532.2852	114.4023	0.70177	128.2815	1429660
006	2016-12-17t1447	1482007790.25	larva	44.87	-2.9984	-224.9286	863.4102	65.2109	44592.6629	140544.1702	1958771.7089	3158.3	0.75528	566.558	0.35007	504.777	0.81081	2652.8049	0.73559	2659.4789	620756.375	1123.7177	-0.15234	2274.3586	0.97994	13234200	-0.11889	331.37	77.7737	76.8898	134.5355	130.2773	31481.3066	112.0324	0.48805	125.6214	1816720
006	2016-12-17t2047	1482029378.93	adult	50.8668	2.9984	-218.9318	853.8152	66.9541	47265.3555	149148.2111	2186440.7215	3084.64	0.38129	790.288	1.5211	672.6817	1.799	2590.1421	0.4659	2547.856	642355.25	1718.9768	1.1998	2380.3173	0.82412	19547000	0.56292	279.214	107.323	106.2011	161.9239	159.0404	40157.125	138.546	1.144	153.4489	2654530
006	2016-12-18t0247	1482050987.4	adult	56.8692	9.0008	-212.9294	1126.0782	72.0992	68800.9649	216911.6305	3478807.987	5376.09	2.4302	726.764	0.74765	446.4074	-0.12573	3768.8994	2.0684	3675.8872	1356803.75	1762.6346	0.93317	3118.5545	1.7585	26105400	1.1964	190.43	72.4424	70.8477	127.4322	124.6274	45875.5781	104.0597	-0.1642	118.1525	2602130
006	2016-12-18t0848	1482072594.6	adult	62.8712	15.0028	-206.9274	1134.0429	91.1823	74609.9027	235502.8658	4112340.0667	3323.88	0.13032	741.653	0.59003	560.6506	0.56599	2710.356	0.31875	2674.9702	1054328.5	1655.2183	0.32686	2378.7152	0.24859	28835500	1.2304	193.7	80.5966	78.8212	143.0797	139.1199	55657.9922	116.1785	0.10013	132.5785	3133600
006	2016-12-18t1448	1482094197.85	adult	68.8721	21.0037	-200.9265	1262.3738	81.611	84953.3569	268413.123	4691119.1643	4174.4	0.89428	805.03	0.91384	516.121	0.15572	3367.167	1.1631	3374.7334	1491655	1906.4479	0.88039	2762.8183	0.7961	35631400	1.9357	321.313	80.4949	77.9163	182.9305	174.9019	81038.2031	123.3529	0.29577	159.0818	3562780
006	2016-12-18t2121	1482117821.58	adult	75.4342	27.5658	-194.3644	1139.7688	71.1662	68442.7688	215998.3479	3374695.273	2922.35	-0.39628	843.055	1.1654	809.9936	2.5393	2407.801	-0.34742	2361.0829	861992.75	1503.229	-0.30822	2140.5647	-0.29367	30152700	0.99989	294.049	123.539	122.4116	186.4798	182.4814	66759.75	160.1688	1.9753	176.2519	4418480
006	2016-12-19t0321	1482139424.76	adult	81.4351	33.5667	-188.3635	1231.7738	77.127	79615.0302	250834.868	4291694.3163	4073.41	0.85891	844.465	1.2184	688.3889	1.6294	3291.2244	1.0702	3250.5229	1365858.125	1823.2268	0.62266	2928.742	1.1528	35041100	1.5952	365.912	103.467	102.5295	175.9951	167.7112	73037.9688	135.3728	0.69031	155.8029	4293360
006	2016-12-19t0921	1482161023.75	adult	87.4348	39.5664	-182.3637	1245.6193	86.9207	81328.3528	256609.0524	4431729.9219	3375.55	0.2052	862.835	1.4508	651.4966	1.4242	2798.0569	0.43216	2761.2471	1189174.125	2077.7968	1.4436	2597.6378	0.67499	36590200	1.7885	454.529	89.4015	88.1686	169.4543	160.9563	72018.0781	131.1189	0.35497	152.0965	3791250
006	2016-12-19t1514	1482182199.21	adult	93.3169	45.4485	-176.4817	1341.505	78.4576	89170.7755	281349.264	4850554.6308	3824.57	0.88736	741.535	0.70325	489.5728	0.16628	2810.856	0.64829	2726.3201	1307048	1868.35	0.99712	2508.3125	0.68657	34442800	1.5478	347.657	88.1786	85.8599	189.8968	184.822	88302.0312	126.7835	-0.011343	164.3737	4095720
006	2016-12-19t2137	1482205152.9	adult	99.6929	51.8245	-170.1056	1269.4083	85.4876	81641.9895	257294.4814	4471279.0575	2914.04	-0.0069759	747.142	0.96585	577.8331	1.105	2352.062	0.10315	2319.9491	1001978.375	1739.5303	0.84123	2148.6355	0.20947	31793100	1.2905	609.771	106.416	104.6303	214.8797	207.5765	91538.7578	157.3307	1.4577	190.2255	4528320
006	2016-12-20t0329	1482226283.21	adult	105.5624	57.6941	-164.2361	1306.1027	90.9942	93721.3326	295212.6133	5743230.9984	2772.31	0.02391	553.648	-0.33868	377.661	-0.54854	2249.2239	0.18015	2210.8715	1097621.25	1365.7245	-0.062006	2089.565	0.34806	26994800	0.75195	432.775	72.312	69.7116	167.1049	159.923	81547.1953	109.5466	-1.2239	144.2147	3525790
006	2016-12-20t0921	1482247404.3	adult	111.4294	63.561	-158.3692	1367.558	86.7878	94969.3485	299765.086	5526329.6143	2909.41	0.4769	488.949	-0.64419	309.4734	-1.0638	2151.7324	0.29115	2109.0388	1065107.5	1255.0749	-0.14032	1944.6514	0.32628	24172200	0.51522	515.446	81.0018	77.512	210.8951	205.5193	104393.0469	125.3844	-0.53687	181.889	4004490
006	2016-12-20t1818	1482279605.14	adult	120.3741	72.5057	-149.4245	1200.3567	83.0775	81405.8732	256663.1805	4581103.3998	2099.55	-0.34831	460.628	-0.50318	368.7176	-0.19428	1666.2736	-0.27178	1645.0602	708166.25	1011.1148	-0.53178	1537.131	-0.17139	19533900	0.067893	604.662	102.927	100.0603	217.1898	211.7977	92305.6641	152.3933	0.62455	191.7114	4364810
006	2016-12-20t2131	1482291217.21	adult	123.5997	75.7313	-146.1989	721.5786	85.9787	48372.7125	154110.8851	2713695.8867	1978.11	-0.40465	439.023	-0.56271	371.924	-0.041704	1646.2778	-0.14195	1617.6973	414862	987.5736	-0.44567	1510.0302	-0.064767	11056400	-1.4169	234.266	92.3707	90.8059	168.2768	164.2945	42405.7461	133.3512	-0.43843	154.6503	2326260
006	2016-12-21t0323	1482312315.92	adult	129.4604	81.592	-140.3381	1230.1764	80.0141	83098.1379	261884.2493	4657620.7522	2070.37	0.02109	427.155	-0.40088	328.434	-0.3711	1654.5529	0.21208	1623.5712	716421.375	963.2748	-0.20555	1505.2394	0.26055	18492800	0.24841	537.149	99.6624	96.464	210.9285	203.0768	91332.0312	145.6149	0.029972	185.4988	4314680
006	2016-12-21t0915	1482333443.56	adult	135.3292	87.4608	-134.4694	1320.0847	86.0806	87949.4454	277109.2354	4909106.8848	2433.46	0.97634	375.192	-0.71521	276.5785	-0.91779	1757.8328	0.83553	1703.052	806845.25	866.1436	-0.27835	1578.8042	0.83658	17194700	0.22772	396.903	98.7399	95.3329	212.6798	206.6771	97620.0469	151.2556	0.15523	187.734	4525150
006	2016-12-21t1525	1482355634.98	adult	141.4935	93.6251	-128.3051	1312.7993	96.2708	97026.7099	306291.9837	5973704.7838	1826.16	0.1543	331.867	-0.99715	246.9208	-1.2603	1506.8829	0.53966	1494.6089	760975.875	734.9849	-0.54439	1358.906	0.55565	16744000	0.39758	350.223	83.4743	79.0935	217.5168	201.4478	109845.9766	130.4269	-1.0402	178.4852	4211610
006	2016-12-21t2104	1482375964.32	adult	147.1405	99.2721	-122.658	1336.9479	92.4497	92335.3719	290991.2649	5547943.7425	1542.36	-0.15554	333.345	-0.76235	278.1893	-0.64693	1173.4008	-0.1132	1157.8004	564405.75	659.9248	-0.63684	1052.4272	-0.1233	16027600	0.45464	809.357	106.332	100.0536	251.2996	241.2123	120875.0938	172.0807	0.85156	223.4617	5112560
006	2016-12-22t0306	1482397692.48	adult	153.1761	105.3077	-116.6224	1226.5314	110.2277	91104.1522	287993.9213	5696054.5086	2215.43	1.5195	356.737	-0.18412	288.9366	-0.32362	1491.0343	1.1528	1440.6301	706750.25	768.7971	0.25025	1294.59	1.0181	16899000	0.93668	600.343	101.457	98.7654	255.1953	238.5655	120962.5781	164.376	0.30587	215.2848	4806110
006	2016-12-22t0847	1482418166.48	adult	158.8634	110.995	-110.9352	879.2833	132.8722	70755.0066	227172.6984	5053428.1369	1846.16	0.9794	301.885	-0.86286	233.0828	-1.3854	1506.6718	1.5039	1487.9855	554455.1875	688.4049	0.065564	1340.1399	1.4921	11097900	-0.55774	320.993	92.8137	85.784	234.6607	229.1041	86355.1328	154.7752	-0.29769	210.1392	3412020
006	2016-12-22t1441	1482439401.41	adult	164.7619	116.8936	-105.0366	1327.0591	84.5927	89986.4788	283504.051	5174532.2674	1422.11	0.2476	338.884	-0.063064	302.4798	0.21213	1103.8441	0.43306	1086.4524	517702.875	631.0822	-0.039581	993.4559	0.46213	15882800	1.0322	467.238	116.064	111.5201	247.4077	237.8595	116034.2188	177.543	0.58087	219.9152	5439700
006	2016-12-22t2041	1482460998.93	adult	170.7613	122.8929	-99.0373	1316.1477	80.511	81229.67	255729.9357	4268777.5766	1042.14	-0.45795	362.459	0.54747	342.079	1.28	846.4802	-0.25064	834.4326	358907.625	567.4651	-0.25435	767.3108	-0.22521	15362100	1.0208	348.237	132.509	130.2191	228.4357	223.559	96856.7578	180.5334	0.53211	210.8738	5616140
006	2016-12-23t0241	1482482598.58	adult	176.7612	128.8928	-93.0374	1158.6541	80.6752	76741.8738	242016.0103	4307476.9724	1500.09	0.77195	363.142	0.74004	317.3574	0.79192	1180.2354	1.1121	1160.8489	472094.125	665.5557	0.61547	1036.975	1.0686	14526000	0.88279	415.987	129.488	125.7025	237.2116	229.7289	94884.6406	181.3386	0.39028	216.5157	5179640
006	2016-12-23t0841	1482504201.42	adult	182.7619	134.8936	-87.0366	728.2992	116.2263	54297.9946	176433.6099	3594493.0402	1218.39	0.2422	304.078	-0.31946	266.7442	-0.4469	944.8481	0.41289	925.7853	267392.0312	559.9809	0.02708	812.917	0.29938	8594770	-0.8707	396.397	117.986	111.2778	281.5116	273.2643	79667.7812	185.8517	0.40428	247.3893	3334890
006	2016-12-23t1441	1482525799.34	adult	188.7614	140.893	-81.0372	1133.207	84.252	78619.1575	247881.0819	4561279.2951	1283.25	0.50075	364.946	1.0588	321.9474	1.0574	968.6676	0.63069	943.8092	397153.7188	630.3186	0.69154	862.8505	0.63945	14938000	1.1852	491.919	135.065	129.8445	273.9951	268.3133	112338.0156	197.6908	0.67324	246.9017	5528470
006	2016-12-23t2041	1482547400.31	adult	194.7616	146.8933	-75.0369	1258.3998	91.3193	85159.7408	268468.6644	4830365.5949	817.942	-0.54747	305.131	-0.14062	285.5372	0.12402	655.0167	-0.44432	646.6165	290827.4375	489.0347	-0.30471	611.6338	-0.37419	13537700	0.82121	302.413	120.346	117.0584	237.851	233.109	105605.8438	173.8972	-0.33191	217.7474	5339380
006	2016-12-24t0241	1482568999.75	adult	200.7615	152.8931	-69.0371	812.2879	85.8347	51314.6989	163123.3489	2717190.6772	1149.18	0.36274	358.936	1.1347	317.7852	1.0314	942.9951	0.74895	932.2483	252722.6875	624.3713	0.91229	850.0775	0.82965	9619120	-0.31018	522.879	126.819	124.7104	214.8744	207.4622	57586.3477	171.1646	-0.53757	196.2038	3398630
006	2016-12-24t0841	1482590599.27	adult	206.7614	158.893	-63.0372	623.1255	72.1184	34523.9179	111168.7696	1616554.9544	1196.41	0.56328	337.03	0.71351	309.0024	0.81944	940.6042	0.83628	924.6855	171189.9688	568.2242	0.54503	805.6275	0.72246	6105300	-1.2962	244.697	124.64	125.4472	205.518	202.2044	37404.2773	175.7376	-0.48944	195.2687	2257860
006	2016-12-24t1441	1482612200.14	adult	212.7616	164.8932	-57.037	1037.4949	83.973	71196.3913	224543.5966	4156528.2444	1028.2	0.20911	308.285	0.11903	294.2072	0.44075	732.0214	0.094749	712.3637	271579.9375	507.0482	0.10982	657.3983	0.096445	11428700	0.36596	486.152	137.537	130.6473	263.9812	257.9128	97937.0391	213.776	0.58116	245.5277	5098780
006	2016-12-24t2041	1482633800.54	adult	218.7617	170.8933	-51.0369	1255.651	82.2913	91713.5451	289410.8783	5518922.5432	929.893	0.019884	289.045	-0.27333	275.6874	-0.040455	698.9282	0.034841	681.4026	333388.7188	473.2926	-0.11201	616.2399	-0.034352	13785700	1.1195	357.649	128.044	120.5036	279.2228	273.951	133189.2812	215.8644	0.51609	257.86	6106920
006	2016-12-25t0307	1482656941.03	adult	225.1896	177.3212	-44.6089	1156.2388	81.7368	77099.5399	243177.7632	4242449.3486	1026.27	0.34765	297.256	-0.030768	286.1545	0.27024	680.8765	0.032943	648.176	273712.375	464.5076	-0.11687	583.0893	-0.12899	11944300	0.63894	444.74	143.58	135.5901	295.7982	290.1196	118910.8594	232.592	0.86628	273.0198	5769320
006	2016-12-25t0932	1482680080.32	adult	231.6172	183.7488	-38.1814	1147.5047	79.8113	71033.1777	223707.5177	3817426.0304	806.957	-0.1854	303.965	0.17494	296.4165	0.57292	585.3823	-0.31119	559.3009	217176.8281	445.8803	-0.22178	515.6678	-0.41782	11273800	0.50306	535.433	155.785	146.5318	321.4965	312.074	119275.1875	254.353	1.3391	296.6122	5777920
006	2016-12-25t1524	1482701191.39	adult	237.4814	189.613	-32.3172	1054.2409	81.7332	67210.5614	212074.3565	3665537.5722	748.874	-0.30061	305.796	0.26025	300.575	0.70385	531.2747	-0.50177	521.0068	186477.4062	442.5194	-0.19921	496.5695	-0.47203	10714200	0.39268	536.263	162.758	153.0501	331.0734	322.9352	116206.7734	266.3599	1.5374	308.695	5702550
006	2016-12-25t2116	1482722319.16	adult	243.3502	195.4818	-26.4484	1041.0013	82.9673	65927.0631	207861.8403	3591110.9962	773.131	-0.19042	310.919	0.4175	305.3914	0.84728	545.4551	-0.399	534.5902	187636.5469	451.7487	-0.064092	512.7343	-0.34214	10692500	0.43403	563.658	168.92	159.9334	333.864	326.7462	114849.1953	276.9831	1.6942	314.9951	5809150
006	2016-12-26t0340	1482745374.99	adult	249.7546	201.8862	-20.044	1096.3631	83.5946	67981.2841	214213.1789	3707769.0499	831.509	0.026461	316.72	0.58903	305.8556	0.87204	585.6487	-0.1751	566.6048	207905.2969	468.4029	0.14676	538.6662	-0.1503	11241000	0.64146	483.135	175.466	162.8131	345.4962	341.1701	122651.1719	289.4088	1.8785	328.1981	6227640
006	2016-12-26t0932	1482766484.66	adult	255.6184	207.75	-14.1802	1123.3901	83.788	70405.5725	221804.5107	3845077.7077	866.843	0.16978	314.88	0.57319	304.7308	0.84749	583.1727	-0.15051	568.0709	214607.5312	467.045	0.17648	537.9834	-0.11387	11558300	0.77492	467.269	176.319	164.014	348.4037	343.9394	128212.5625	291.7347	1.8251	330.1482	6472130
006	2016-12-26t1524	1482787611.27	adult	261.4869	213.6185	-8.3117	1102.1451	83.0702	72022.7787	227049.6133	4002247.1773	871.788	0.22395	319.06	0.69078	306.7211	0.90037	597.4603	-0.04605	581.3591	224645.0938	481.6871	0.36087	555.427	0.030092	11981000	0.93944	495.587	175.613	163.0732	356.7331	351.484	134131.6562	293.7382	1.7717	337.7748	6594440
006	2016-12-26t2045	1482806868.44	adult	266.8361	218.9677	-2.9624	1095.6914	83.2281	72180.0081	227551.29	4023062.0018	751.477	-0.11945	334.804	1.053	325.7639	1.3597	614.2974	0.071964	603.65	231590.125	502.6671	0.60349	574.4084	0.18351	12591700	1.1561	472.343	179.107	167.4802	366.7081	361.3747	138248.9531	299.3186	1.8194	344.8225	6736020
006	2016-12-27t0241	1482828198.04	dead	272.761	224.8926	2.9624	1140.6093	83.2839	75487.0117	237903.7131	4219350.7297	993.079	0.68201	367.171	1.7592	356.5947	2.0771	745.8312	0.79593	729.8195	293857.5	549.8082	1.1044	667.7366	0.79784	14447100	1.7432	479.949	181.99	170.2824	383.2855	377.1224	151014.5	305.8408	1.8924	360.8831	7160760
007	2016-12-15t1441	1481834615.04	larva	0	-51.1058	-302.999	153.6899	28.3702	2901.4781	9238.8405	51684.7917	0	-0.42142	0	-0.62664	0	-0.7168					0	-0.46334	0	-0.48682	0	181043.8138	0	0	0				0	-0.74635	0	0
007	2016-12-15t2110	1481857924.9	larva	6.475	-44.6308	-296.524	148.1	28.1874	2772.6744	8836.537	49035.362	0	-0.88076	0	-1.0672	0	-1.0319					0	-1.0381	0	-0.97405	0	1.4378	0	0	0				0	-0.95018	0	0
007	2016-12-16t0301	1481879040.32	larva	12.3404	-38.7654	-290.6587	145.3062	27.8353	2686.6546	8563.9218	46922.147	0	-1.2304	0	-1.4596	0	-1.3163					0	-1.5071	0	-1.3677	0	-0.68318	0	0	0				0	-1.1483	0	0
007	2016-12-16t0854	1481900169.05	larva	18.2094	-32.8963	-284.7896	147.7276	27.5174	2722.9128	8671.6599	47181.3784	0	-1.5364	0	-1.8443	0	-1.5992					0	-1.9337	0	-1.7249	0	-1.2032	0	0	0				0	-1.3624	0	0
007	2016-12-16t1447	1481921395	larva	24.1055	-27.0002	-278.8935	147.7251	27.4026	2713.0639	8639.163	46825.1033	0	-1.8113	0	-2.2217	0	-1.8814					0	-2.325	0	-2.0536	0	-1.5673	0	0	0				0	-1.5979	0	0
007	2016-12-16t2047	1481942997.46	larva	30.1062	-20.9996	-272.8928	605.3995	46.3085	23042.6354	72694.9442	732781.6806	1691.55	-0.10481	406.658	0.15668	356.6556	0.3721	1457.2035	-0.56928	1436.7715	177778.8281	926.9015	0.26025	1319.8178	0.12044	4957160	-0.76782	150.815	74.2788	73.7244	121.9486	119.7633	14877.7344	101.8771	0.58585	114.6113	905458
007	2016-12-17t0247	1481964601.09	larva	36.1072	-14.9986	-266.8918	833.3614	61.8295	35855.3078	113412.4718	1270098.5076	2573.56	0.5756	393.628	-0.29794	260.5263	-0.57864	1997.3462	0.03392	1950.2557	377498.4375	1094.5366	0.3509	1717.8091	0.49456	7436810	-0.64318	293.941	61.9646	61.2104	109.3067	104.4098	20658.9609	85.4064	0.020091	98.6753	1170700
007	2016-12-17t0847	1481986197.25	larva	42.1062	-8.9996	-260.8928	698.2176	52.6326	29804.617	93992.5583	1068451.0049	2814.97	0.5264	695.428	1.3874	620.2162	1.764	2295.4861	0.28738	2258.6265	362686.8125	1465.7535	1.0563	2051.4363	0.74381	10930700	-0.3573	194.813	99.4384	98.4152	152.2386	150.6224	24053.707	130.7187	1.0744	145.5593	1562970
007	2016-12-17t1447	1482007801.51	larva	48.1074	-2.9984	-254.8917	1059.947	65.7715	58007.303	182979.1973	2677521.9527	3323.48	0.76705	541.435	-0.011639	399.9362	-0.093676	2745.4038	0.77809	2698.125	834602.75	1367.569	0.35721	2390.6687	0.99833	16436400	0.22593	353.283	54.3632	53.3629	105.2256	98.6611	31988.5957	79.3424	-0.58044	92.8698	1650300
007	2016-12-17t2047	1482029390.27	adult	54.1042	2.9984	-248.8948	1030.5889	68.9197	58114.8691	183133.6404	2734646.9975	4140.08	1.3131	643.064	0.32996	526.9198	0.59002	2963.8142	0.93437	2872.0596	900999.5	1344.8666	-0.090018	2503.6208	0.85736	19530500	0.35539	220.108	87.9403	87.274	137.4272	135.5295	41777.8711	116.3935	0.3549	130.0052	2670840
007	2016-12-18t0247	1482050998.72	adult	60.1066	9.0008	-242.8924	900.3314	75.6748	52765.2099	166605.6441	2563012.0912	2616.77	-0.50846	759.603	0.80438	713.1166	1.7814	1961.9647	-0.73604	1880.6472	541502.25	1433.6344	-0.19453	1760.5515	-0.7185	20941500	0.20842	286.828	108.909	108.6356	170.6627	167.8669	47102.9141	147.2043	1.3436	162.047	3002500
007	2016-12-18t0848	1482072606.38	adult	66.1087	15.0029	-236.8903	1111.1949	73.22	66556.8241	209659.4415	3416741.8869	4508.34	1.2681	783.578	0.8134	561.9034	0.54017	3217.8118	1.0028	3128.4288	1119798.5	2038.9817	1.3215	2738.7733	0.7992	27234800	0.85953	179.477	77.7958	77.1607	129.4473	126.8466	45047.668	108.4929	-0.29456	121.7779	2703950
007	2016-12-18t1448	1482094208.84	adult	72.1094	21.0036	-230.8896	1230.2245	111.5539	84286.8108	267349.7623	4973996.9615	3480.83	0.18264	651.382	-0.19835	339.0213	-1.2614	2957.3406	0.48367	2936.1294	1298272.5	1870.1648	0.74879	2698.0768	0.677	28587900	0.85706	367.206	68.1728	65.2073	164.5004	159.1286	72215.6641	106.6627	-0.53301	143.0905	2991970
007	2016-12-18t2121	1482117832.95	adult	78.6716	27.5659	-224.3274	597.8674	64.7589	31257.3732	98803.4014	1401592.5686	4295.51	1.0494	1148.15	3.3777	1104.2487	4.9871	3477.2249	1.3037	3379.1846	570264.875	2502.012	2.5231	3204.2933	1.5922	18818200	-0.63154	297.223	119.823	117.5832	222.7676	217.3201	36533.8828	152.9415	1.6157	192.1073	1963900
007	2016-12-19t0321	1482139436.85	adult	84.6727	33.5669	-218.3263	1115.7326	77.669	70753.426	223043.6351	3734130.9581	2978.98	-0.28473	716.56	0.31302	562.4264	0.62127	2450.8462	-0.17846	2407.7698	906813.0625	1652.4332	0.1565	2297.0582	0.057281	26454000	0.36992	256.483	101.261	100.4743	155.7386	152.3881	57623.2656	131.5883	0.43893	146.6178	3738350
007	2016-12-19t0921	1482161035.23	adult	90.6723	39.5665	-212.3267	1126.8556	85.7826	76548.2742	241344.7682	4363793.882	3425.65	0.33456	696.958	0.28719	457.7751	-0.16325	2678.9224	0.33391	2617.0784	1068890	1701.0771	0.4181	2416.4595	0.41884	27793300	0.57065	273.163	88.0345	85.3149	173.5966	170.2766	69265.0469	130.7336	0.26311	157.9223	3510640
007	2016-12-19t1514	1482182210.37	adult	96.5543	45.4485	-206.4448	1383.981	93.0862	100586.8579	319032.2224	6181989.9385	2525.36	-0.58487	508.646	-0.98956	300.8288	-1.423	2058.7144	-0.52749	2045.2537	1078766.375	1384.7208	-0.35129	1857.3834	-0.48844	26629200	0.47527	409.009	68.9128	65.7518	196.7273	191.4376	103085.1016	105.241	-1.2377	164.8686	3607790
007	2016-12-19t2137	1482205164.49	adult	102.9304	51.8246	-200.0686	1294.2265	93.4634	87463.2575	275873.4303	5127899.4704	2254.42	-0.76563	485.893	-0.98538	326.9252	-1.0783	1902.3875	-0.59262	1875.4753	867488.6875	1242.9943	-0.56487	1759.0268	-0.4744	22140200	-0.056313	337.46	82.0078	78.8044	194.9724	179.6015	88907.4219	122.6337	-0.46716	163.4228	3736770
007	2016-12-20t0329	1482226294.19	adult	108.7998	57.694	-194.1992	1080.8119	81.4529	74275.5561	234517.2568	4205242.7677	2490.76	-0.24119	583.686	0.048954	388.9261	-0.35456	2110.6584	0.069718	2091.7808	816824.8125	1385.3726	0.15568	1910.7321	0.11285	22571200	0.16792	285.314	110.242	110.1356	194.9437	189.5281	75443.1953	154.914	1.0796	178.5457	4263060
007	2016-12-20t0921	1482247416.04	adult	114.6669	63.5612	-188.3321	1147.0524	77.0109	74181.9489	233764.8833	4037473.6757	2615.23	0.19479	486.979	-0.52175	341.882	-0.65629	1875.8914	-0.11233	1839.041	725969.9375	1097.1056	-0.5177	1608.1661	-0.29195	18832900	-0.25476	361.106	100.113	98.8517	161.6539	157.3697	62560.0391	132.8177	-0.23257	150.2963	3871680
007	2016-12-20t1818	1482279616.52	adult	123.6115	72.5057	-179.3875	1119.6017	93.2119	76328.1746	241691.4315	4269002.5933	1286.9	-1.5425	375.382	-1.2035	343.7611	-0.37039	1040.5886	-1.553	1016.2886	414154.2812	678.2277	-1.64	918.0905	-1.6075	14930100	-0.67791	333.812	92.6833	92.1751	185.9191	181.5838	73995.8125	136.1856	-0.29386	169.6154	3686290
007	2016-12-20t2131	1482291228.66	adult	126.8371	75.7313	-176.1619	1192.3939	78.78	74004.0331	233057.4768	3953005.8555	1200.82	-1.5788	334.651	-1.5027	291.4687	-0.90577	924.6647	-1.697	903.7606	357845.2188	636.122	-1.6727	842.8539	-1.6789	12921200	-0.98078	371.257	90.003	88.3347	163.2056	157.6624	63160.5742	124.9918	-0.94762	147.6297	3475110
007	2016-12-21t0323	1482312327.25	adult	132.6978	81.592	-170.3012	1018.9869	77.1292	67579.1316	213542.6009	3677632.7763	1057.51	-1.6325	342.842	-1.1984	316.5219	-0.42429	837.4233	-1.6784	818.5438	295610.4375	585.5084	-1.6429	740.056	-1.7347	12072500	-1.0069	357.973	118.55	116.9279	205.0981	201.4162	72399.6406	162.887	0.81229	190.2635	4174500
007	2016-12-21t0915	1482333454.26	adult	138.5665	87.4607	-164.4326	1076.5067	73.8649	68782.2947	216944.9615	3641976.8099	1074.78	-1.4005	325.704	-1.1829	278.916	-0.81184	895.6678	-1.2839	884.6975	321544.75	590.2647	-1.372	815.1957	-1.2723	11682000	-0.94041	384.606	109.274	105.6208	243.2283	234.2754	87318.9531	152.3447	0.12183	195.7417	3919320
007	2016-12-21t1525	1482355647.36	adult	144.7312	93.6254	-158.2678	1114.8294	75.8133	69961.6508	220839.0532	3634406.969	1331.78	-0.67256	319.121	-1.0435	281.4625	-0.63725	920.9763	-0.95032	876.8222	337077.3125	588.1876	-1.1094	785.809	-1.1024	11649200	-0.77638	593.59	113.613	111.8703	238.2288	223.3845	87191.7422	163.1793	0.48673	198.79	4147330
007	2016-12-21t2104	1482375976.68	adult	150.3782	99.2724	-152.6208	1115.7983	94.8862	78405.0805	247533.3435	4630532.6785	1012.33	-1.1234	260.653	-1.7145	226.8229	-1.5365	752.2785	-1.2273	737.8434	307681.9062	481.7182	-1.4446	658.0798	-1.3115	10637800	-0.89891	301.419	91.74	89.7948	170.2285	166.4579	69623.4375	135.7998	-0.99086	158.0481	3744090
007	2016-12-22t0306	1482397705.02	adult	156.4139	105.3081	-146.5851	1081.1305	77.899	65318.2725	205836.5925	3336072.6666	1072.55	-0.8006	337.494	-0.36205	310.1794	0.17843	845.8518	-0.71849	831.0796	289281.3125	557.6599	-0.79922	729.6956	-0.84214	11510200	-0.49834	389.923	123.326	122.2569	208.2335	203.2884	71215.8516	172.0851	0.57761	194.9729	4206040
007	2016-12-22t0847	1482418177.96	adult	162.1008	110.995	-140.8982	1089.6196	76.0681	67003.7279	211223.6352	3432404.2947	1099.03	-0.56757	325.253	-0.3831	294.1978	-0.030411	789.0925	-0.70485	773.1295	276182.375	529.4308	-0.76978	684.0351	-0.81863	11369500	-0.4011	301.776	130.897	127.2005	228.591	224.0236	80006.8516	183.3647	0.92545	212.5227	4575640
007	2016-12-22t1441	1482439412.87	adult	167.9994	116.8936	-134.9996	1038.4765	73.4786	60583.1123	190976.5108	2946288.1659	885.005	-0.89343	308.59	-0.52363	291.7932	0.018558	725.2791	-0.74432	714.7781	229913.4531	457.7183	-1.0581	649.2086	-0.77804	9768720	-0.76208	345.589	125.009	123.5102	205.172	200.7751	65039.5273	169.7612	0.14101	192.3137	3957300
007	2016-12-22t2041	1482461009.67	adult	173.9985	122.8927	-129.0005	941.464	78.5453	59859.4219	188996.6651	3212711.0613	1311.51	0.25157	351.076	0.42186	318.9543	0.77943	848.0521	-0.15538	813.9072	265440.3125	561.1743	-0.2077	755.0623	-0.18671	10961000	-0.28078	382.394	143.896	140.4201	237.2592	232.9264	74262.125	195.8619	1.0792	222.9758	4492570
007	2016-12-23t0241	1482482609.85	adult	179.9986	128.8928	-123.0005	1093.2923	75.4893	66231.6349	208601.1845	3478280.8895	1026.06	-0.27816	318.309	-0.073835	290.5727	0.15396	752.6982	-0.34039	731.4628	260433.5938	505.3182	-0.44388	669.2241	-0.38337	11002000	-0.15927	357.421	139.678	135.4191	262.8149	256.6407	90933.9531	197.207	0.94013	234.861	4827830
007	2016-12-23t0841	1482504213.6	adult	185.9996	134.8938	-116.9994	962.6628	72.4413	56199.8858	177331.8398	2723054.4282	992.321	-0.25224	355.5	0.81124	331.8181	1.298	755.1132	-0.21674	736.3986	222003.2812	534.0691	-0.10702	673.881	-0.24508	10437500	-0.24794	331.669	155.862	152.172	263.0347	259.3607	77332.2109	217.7724	1.5245	248.6143	4576120
007	2016-12-23t1441	1482525811	adult	191.9989	140.8931	-111.0001	625.4951	76.8876	39330.2763	125686.0068	2056942.67	902.957	-0.37656	331.43	0.39755	296.6709	0.40801	700.7168	-0.31442	691.1188	144347.6562	520.9588	-0.095776	639.5414	-0.29187	6810550	-1.2895	314.674	147.398	143.3367	243.4305	238.795	50146.6797	202.5256	0.75493	228.6701	3028870
007	2016-12-23t2041	1482547411.62	adult	197.999	146.8933	-105	953.8416	70.0067	51846.8664	163644.6861	2367883.0703	855.13	-0.40943	346.425	0.81787	333.8533	1.453	667.1828	-0.35046	648.1166	181473.7188	498.4326	-0.17358	601.4899	-0.3693	9409240	-0.40802	436.77	158.92	156.0114	277.6005	266.9214	75507.3438	217.1719	1.0866	250.5213	4316440
007	2016-12-24t0241	1482569011.16	adult	203.9989	152.8931	-99.0001	765.8965	72.9881	44489.9797	140731.8596	2165552.0634	742.611	-0.62132	331.39	0.55383	321.8739	1.1573	580.5583	-0.60753	564.5085	135270.0938	451.4879	-0.47983	525.6303	-0.64684	7706150	-0.85051	340.409	156.955	152.3468	264.1017	261.1063	61535.707	218.2946	0.94582	249.0002	3649830
007	2016-12-24t0841	1482590610.9	adult	209.9989	158.8931	-93.0002	643.2947	71.0463	36537.1144	115910.8982	1734038.5079	539.028	-1.0758	328.792	0.56124	323.6154	1.231	480.9559	-0.9287	477.7339	92343.5391	425.3236	-0.62563	465.1407	-0.8669	6285180	-1.1984	395.621	163.435	159.0964	271.5363	266.0007	52134.9766	225.5822	1.0141	255.7295	3124220
007	2016-12-24t1441	1482612211.69	adult	215.9991	164.8933	-86.9999	632.5829	73.306	36672.8949	116641.3386	1792042.4141	690.552	-0.63047	326.119	0.55901	318.2952	1.1098	579.0474	-0.4815	572.0063	111177.0938	424.3984	-0.56707	521.9363	-0.52872	6251370	-1.1302	438.765	161.996	157.1759	267.4795	263.1668	51356.0703	227.8477	0.93101	254.6383	3105300
007	2016-12-24t2041	1482633811.49	adult	221.999	170.8932	-81	784.1349	75.512	44808.397	141503.829	2184991.0589	698.593	-0.55985	329.076	0.68113	319.4549	1.1647	568.7632	-0.46401	559.8926	133659.3438	442.336	-0.34931	528.253	-0.44048	7711230	-0.63012	344.469	162.155	156.7923	273.724	268.8474	64325.1406	229.5249	0.84682	259.7043	3799780
007	2016-12-25t0307	1482656952.33	adult	228.427	177.3212	-74.572	774.164	74.4759	45146.4636	142808.7071	2211313.1917	661.151	-0.60886	331.702	0.79825	324.271	1.3184	556.1009	-0.46194	550.6803	131239.8125	438.0236	-0.32266	510.1793	-0.47265	7828510	-0.52549	359.804	164.809	159.7859	274.8853	270.3049	64872.9414	230.4816	0.74238	259.3049	3889670
007	2016-12-25t0932	1482680091.8	adult	234.8547	183.7489	-68.1444	778.4015	70.4591	43215.8637	136588.2965	2006505.5656	647.601	-0.60428	325.518	0.70089	318.0075	1.1644	546.8994	-0.45048	540.3433	124146.1562	429.7474	-0.34121	505.2152	-0.44729	7361590	-0.59806	331.758	163.96	158.8424	275.7326	270.7342	62591.3086	230.4175	0.6275	260.6338	3707950
007	2016-12-25t1524	1482701202.29	adult	240.7187	189.6129	-62.2803	737.367	62.8944	34442.9911	110187.6866	1383399.971	591.967	-0.72735	335.511	0.97311	325.3615	1.3725	517.1418	-0.5446	510.4699	94119.8047	444.9616	-0.14917	491.0872	-0.47853	6084820	-0.91189	338.99	167.29	162.8643	276.6494	272.9322	50350.1953	229.2847	0.50402	261.3851	3033970
007	2016-12-25t2116	1482722331.15	adult	246.5878	195.482	-56.4112	410.7487	162.9675	33283.1971	115558.4701	2783204.0482	551.146	-0.81914	327.878	0.82969	323.8878	1.3395	482.6007	-0.66974	476.7842	83972.5156	423.7783	-0.30224	461.4955	-0.6029	5679170	-0.98005	329.6	173.03	166.2894	288.7084	285.609	50235.2656	247.6416	0.88691	276.6053	2997050
007	2016-12-26t0340	1482745386.57	adult	252.9921	201.8863	-50.0069	395.7717	149.5337	28163.2815	98720.5134	2130065.7571	527.838	-0.86565	315.749	0.58223	314.0667	1.0855	470.0264	-0.70192	465.7406	69563.9062	411.3759	-0.37572	451.5019	-0.62387	4660770	-1.2273	345.356	166.867	161.9704	288.6092	284.3138	42714.1641	241.4336	0.64432	273.2359	2463120
007	2016-12-26t0932	1482766496.8	adult	258.856	207.7503	-44.143	424.7164	106.4435	23915.9696	80143.2336	1270038.566	547.716	-0.78568	318.745	0.67478	315.3253	1.1142	476.7985	-0.65134	469.9909	60076.6133	408.3214	-0.36575	456.1738	-0.56611	4008210	-1.3775	369.572	168.005	164.5002	292.9509	288.7633	36911.8086	233.0368	0.37796	274.0105	2112660
007	2016-12-26t1524	1482787622.86	adult	264.7244	213.6186	-38.2746	523.6081	88.3247	24035.1743	78560.6302	1003901.604	533.179	-0.81321	299.09	0.26739	294.9582	0.61906	468.0973	-0.67894	461.779	59448.3555	392.7348	-0.47965	444.0778	-0.609	3785880	-1.4095	329.858	154.039	149.2731	266.7618	263.7591	33878.7539	215.7231	-0.066736	250.589	1949820
007	2016-12-26t2045	1482806880.23	adult	270.0737	218.9679	-32.9253	473.8183	84.7739	24500.8795	79539.1141	1138465.2707	523.268	-0.82893	305.049	0.4247	296.5969	0.67146	465.8101	-0.67641	460.06	60089.5	412.0055	-0.25797	448.0938	-0.55856	3926290	-1.3373	330.038	162.934	151.9586	291.9945	288.9651	37667.2891	249.9638	0.67028	279.4411	2097120
007	2016-12-27t0241	1482828209.93	adult	275.9986	224.8928	-27.0004	454.5702	81.8965	25659.5874	83570.8379	1223996.0584	509.302	-0.86012	307.833	0.51569	300.467	0.78103	457.0626	-0.70951	453.0835	61703.4531	407.6963	-0.26395	443.3705	-0.56078	4142510	-1.2444	380.667	166.633	158.0874	296.538	293.2842	40032.6289	251.795	0.66879	284.2336	2242380
007	2016-12-27t0841	1482849809.93	adult	281.9986	230.8928	-21.0004	526.6134	71.6751	18436.7519	60618.003	691302.4187	518.17	-0.81893	308.73	0.56968	296.667	0.72007	466.4538	-0.64464	462.662	46178.9258	417.2905	-0.13316	449.3758	-0.49651	3031420	-1.5441	336.758	167.305	154.8023	293.4637	290.0659	29052.9004	256.1906	0.72603	280.1174	1642770
007	2016-12-27t1441	1482871409.58	adult	287.9985	236.8927	-15.0005	456.8385	79.0491	20880.6495	68970.6379	883756.6186	516.51	-0.81259	313.853	0.71163	310.4903	1.0594	453.1454	-0.70497	449.6884	50299.1445	410.824	-0.16042	438.9372	-0.53643	3462740	-1.3906	323.986	171.228	162.2771	293.9325	290.9338	32626.5098	256.6091	0.69742	282.9451	1889160
007	2016-12-27t2041	1482893010.62	adult	293.9988	242.893	-9.0002	464.6852	75.6238	21354.4131	70531.0429	872731.3788	530.968	-0.75282	311.157	0.69433	305.9194	0.98909	460.4149	-0.65015	455.697	52026.8789	411.8738	-0.11472	443.3806	-0.48258	3514820	-1.3527	335.051	171.303	162.1578	299.0291	295.5159	33790.2812	259.2183	0.72166	285.423	1935040
007	2016-12-28t0241	1482914610.83	adult	299.9988	248.893	-3.0002	368.3993	57.0781	11936.4014	38586.33	343277.225	511.624	-0.81061	291.388	0.32437	289.083	0.6462	431.5306	-0.80842	428.3328	27617.9609	381.2998	-0.39032	417.3943	-0.63308	1860220	-1.838	296.369	152.765	147.8605	265.7031	262.0936	17005	222.8984	-0.064774	253.112	975254
007	2016-12-28t0841	1482936212.13	dead	305.9992	254.8934	3.0002	589.3223	54.9359	20497.2681	65856.0029	637959.1769	541.568	-0.69451	318.918	0.9322	314.6284	1.2534	477.739	-0.51806	471.0723	52073.5469	423.6152	0.073172	458.8544	-0.32834	3472380	-1.3254	414.972	182.753	173.059	349.4853	343.5963	38093.8984	279.3384	1.0876	328.3196	1989820
008	2016-12-15t1441	1481834625.77	larva	0	-51.1059	-284.9988	150.8942	28.0481	2817.591	8973.2897	49630.5867	0	-0.42142	0	-0.62664	0	-0.7168					0	-0.46334	0	-0.48682	0	181043.8138	0	0	0				0	-0.74635	0	0
008	2016-12-15t2110	1481857935.9	larva	6.475	-44.6309	-278.5238	167.273	28.1149	3149.9183	10006.3186	55764.7318	0	-0.88077	0	-1.0672	0	-1.0319					0	-1.0381	0	-0.97406	0	1.4376	0	0	0				0	-0.95019	0	0
008	2016-12-16t0301	1481879051.81	larva	12.3406	-38.7653	-272.6582	150.847	28.9638	2890.6887	9215.9286	52444.7116	0	-1.2305	0	-1.4596	0	-1.3164					0	-1.5071	0	-1.3677	0	-0.6832	0	0	0				0	-1.1483	0	0
008	2016-12-16t0854	1481900179.74	larva	18.2094	-32.8965	-266.7894	153.3109	28.647	2940.5118	9365.5611	53031.2582	0	-1.5364	0	-1.8443	0	-1.5992					0	-1.9337	0	-1.7249	0	-1.2032	0	0	0				0	-1.3624	0	0
008	2016-12-16t1447	1481921406.44	larva	24.1057	-27.0002	-260.8931	485.492	34.3754	13130.7687	41403.7658	301478.4832	1604.27	0.12984	431.058	0.69497	389.4561	0.86265	1383.158	-0.47126	1361.6921	98204.2188	1030.5615	1.0656	1292.996	0.45407	3032490	-0.79303	219.236	57.9221	57.264	104.0624	98.6669	7388.4326	79.4786	0.2071	91.061	407482
008	2016-12-16t2047	1481943008.85	larva	30.1064	-20.9995	-254.8924	720.9545	56.3698	27756.9488	87818.9244	915160.2406	1829.72	0.05542	382.122	-0.0094669	330.1573	0.18346	1433.4596	-0.60457	1397.9022	210718.5625	906.1628	0.19421	1242.0216	-0.025977	5611840	-0.62317	612.881	50.1465	49.1384	103.8453	94.2984	15265.2607	73.3823	-0.099655	87.7586	736451
008	2016-12-17t0247	1481964613.17	larva	36.1076	-14.9983	-248.8912	646.4875	42.5629	23316.3907	73502.9632	702843.4815	3416.03	1.518	698.018	1.7637	635.3159	2.1149	2721.9214	1.1102	2633.3329	337518.25	1590.4484	1.8826	2353.7419	1.6599	8638680	-0.40552	183.778	94.2393	93.9777	137.1736	134.0751	17009.5215	118.6597	0.87243	128.8654	1166310
008	2016-12-17t0847	1481986208.64	larva	42.1064	-8.9995	-242.8925	935.1776	57.4414	43177.9847	136011.8859	1684167.8092	4204.3	2.0331	562.142	0.48392	434.1809	0.41413	3099.0713	1.4835	3033.1685	706588.25	1334.5545	0.66201	2461.9531	1.4787	12767400	-0.025045	223.756	62.563	59.6108	127.8272	123.0678	29144.6055	100.1064	0.23173	115.8425	1420930
008	2016-12-17t1447	1482007812.91	larva	48.1075	-2.9984	-236.8913	1085.5413	66.1634	62272.2437	196283.1696	2950689.1777	3307.14	0.7498	536.277	-0.046709	297.8522	-0.84247	2422.4656	0.2956	2384.0205	789723.75	1427.6347	0.53338	2052.8887	0.40603	17460600	0.39798	381.084	60.1443	59.0846	106.8089	103.5801	34819.6875	85.9175	-0.38372	98.4529	1958240
008	2016-12-17t2047	1482029401.09	adult	54.1043	2.9984	-230.8946	1090.7525	70.6243	64022.0487	201792.196	3109752.6418	3343.68	0.49433	598.863	0.02748	343.4199	-0.7762	2552.6758	0.31747	2508.7876	855146.375	1487.0167	0.31862	2187.249	0.31261	20030200	0.43415	221.832	68.7949	67.9204	114.7283	112.0657	38433.9648	94.8432	-0.35992	107.529	2300980
008	2016-12-18t0247	1482051009.61	adult	60.1066	9.0007	-224.8922	1083.5774	71.5615	64844.9441	204348.4879	3230450.8891	2834.75	-0.28953	708.558	0.4501	500.1358	0.15707	2215.9731	-0.35378	2168.7817	751214.875	1729.663	0.64389	2044.4944	-0.23645	23992500	0.66161	259.275	96.5065	95.8514	144.2618	141.5765	48904.7422	123.3082	0.43506	136.2602	3267810
008	2016-12-18t0848	1482072617.89	adult	66.1089	15.003	-218.8899	1280.8225	78.8604	80537.1238	254917.6333	4279445.7509	3271.74	0.022484	634.404	-0.23717	396.6408	-0.75108	2555.9995	0.0076393	2515.3242	1076075.75	1573.2574	0.0072196	2293.7921	0.039848	26659600	0.77717	328.123	60.8616	59.3308	115.6602	110.6306	48692.9609	91.2846	-1.0263	104.9918	2557590
008	2016-12-18t1448	1482094220.31	adult	72.1096	21.0037	-212.8892	1185.9554	75.5884	73388.2179	231170.1172	3793604.5578	4220.54	0.93868	773.436	0.67253	445.8482	-0.40737	3099.7095	0.69675	3006.3113	1187188.75	1876.5665	0.76688	2575.4431	0.46497	29623400	1.0022	408.424	88.3188	88.3525	154.8369	150.2769	59302.5469	125.6597	0.35219	143.2576	3382700
008	2016-12-18t2121	1482117843.79	adult	78.6717	27.5658	-206.3271	1733.9997	87.4565	114671.1164	362329.3757	6350355.934	3492.61	0.20581	470.011	-1.5225	198.5893	-2.4214	2412.8853	-0.32071	2305.751	1442905.375	1481.5112	-0.37577	2052.8942	-0.44246	28094000	0.65325	374.967	69.5371	68.1399	129.9541	123.1665	77712.5547	99.1133	-1.0845	115.4667	4156440
008	2016-12-19t0321	1482139448	adult	84.6728	33.5669	-200.326	781.8145	112.7821	57000.8048	181752.846	3574818.205	2562.38	-0.73982	691.921	0.13264	443.1273	-0.37405	2133.3955	-0.6788	2094.7322	633618.4375	1621.9293	0.068983	1984.1135	-0.51203	20523800	-0.4506	193.554	78.0218	76.4231	133.4671	131.0166	39639.7148	110.9142	-0.64151	125.6585	2314280
008	2016-12-19t0921	1482161046.3	adult	90.6724	39.5665	-194.3264	1402.5033	84.5551	97430.6367	307138.7943	5548749.9065	3618.26	0.55642	644.105	-0.10754	310.7131	-1.4185	2747.5291	0.447	2685.3344	1395744.75	1715.1399	0.4592	2297.4598	0.19371	32677400	1.2543	924.085	78.0925	76.4701	157.2236	148.8642	79869.5938	116.7238	-0.4823	138.4211	3961860
008	2016-12-19t1514	1482182222.15	adult	96.5546	45.4487	-188.4443	1192.5167	96.1103	82589.9179	260642.5942	4846442.6937	4184.95	1.4526	643.478	0.045563	364.2882	-0.86624	2779.7837	0.7293	2693.6482	1198086.75	1593.47	0.275	2457.7953	0.70262	27683700	0.62621	266.97	79.4828	76.8714	188.4017	183.8282	81201.1562	117.2401	-0.59779	160.7853	3419510
008	2016-12-19t2137	1482205175.51	adult	102.9305	51.8246	-182.0683	1143.3325	84.1391	81278.9685	256392.5659	4827785.7894	2606.36	-0.29888	575.556	-0.26705	343.4228	-0.92752	2069.5149	-0.2801	2038.778	875404.75	1413.0625	-0.03346	1892.9612	-0.19225	24325300	0.26929	355.402	76.6216	75.2474	134.8939	131.1067	57060.125	107.6963	-1.2583	123.9262	3238340
008	2016-12-20t0329	1482226305.81	adult	108.8	57.6941	-176.1988	1480.5634	77.5365	92783.0565	292881.0539	4858498.0742	2623.14	-0.053318	527.854	-0.42244	372.4497	-0.51335	1939.8409	-0.27123	1906.9237	938883	1230.6174	-0.35236	1722.2674	-0.30827	25547600	0.63612	262.119	100.033	99.7258	166.1797	163.2936	80431	137.3324	0.15712	156.2045	4841490
008	2016-12-20t0921	1482247427.73	adult	114.6672	63.5613	-170.3316	1266.1993	81.1195	82651.6578	260440.7524	4476199.3833	2696.89	0.31812	512.265	-0.29431	314.5192	-0.93809	2134.9028	0.43825	2100.4709	920143.125	1302.1248	0.19615	1813.123	0.19468	22073500	0.29096	247.338	94.0767	92.0043	182.9167	179.3659	78837.0938	139.3105	0.10456	168.2917	4053760
008	2016-12-20t1818	1482279628.93	adult	123.612	72.5061	-161.3868	1263.9919	93.362	88082.3673	278821.4858	5041736.7891	2294.99	0.1178	434.022	-0.61245	289.9539	-0.99936	1879.5238	0.40244	1870.1683	862701.4375	1060.5005	-0.16318	1652.9132	0.30854	19907300	0.27133	324.422	91.8767	89.9222	180.2993	174.5499	82757.375	134.3019	-0.39015	162.0114	4214110
008	2016-12-20t2131	1482291239.64	adult	126.8372	75.7313	-158.1616	1194.129	93.479	83696.2642	264077.5505	4964680.7134	1656.25	-0.805	375.76	-1.0686	252.0118	-1.3928	1368.307	-0.62898	1357.1541	596581.875	900.9651	-0.60588	1257.3871	-0.5595	16368900	-0.28872	293.796	85.2549	79.8657	209.7681	204.2785	91458.875	139.2338	-0.22352	186.5908	3713870
008	2016-12-21t0323	1482312339.63	adult	132.6983	81.5924	-152.3005	1162.5903	89.5988	78892.6346	249896.9355	4484543.3648	1936.95	-0.056189	393.241	-0.6189	298.0542	-0.67641	1552.9133	0.14658	1534.3481	639800.3125	862.2184	-0.44109	1378.063	0.096804	16166900	-0.1077	1062.88	90.2841	87.7382	204.387	195.6195	84207.4375	138.9756	-0.3909	178.9553	3711760
008	2016-12-21t0915	1482333466.6	adult	138.5669	87.461	-146.4319	1357.5273	75.7562	79352.5668	249883.4371	4029050.729	1800.93	-0.029176	404.867	-0.19117	313.6583	-0.28598	1397.793	0.072203	1372.9113	580084.0625	832.9537	-0.23565	1189.9801	-0.13002	16785800	0.28144	380.788	103.01	101.2536	213.128	204.5126	88448.125	151.1843	0.064101	188.2941	4270800
008	2016-12-21t1525	1482355659.03	adult	144.7315	93.6256	-140.2673	1233.0155	80.5493	79658.3475	250860.1249	4324838.8248	1401.3	-0.53412	373.932	-0.2929	305.9169	-0.22404	1105.0228	-0.42292	1081.7211	459689.5	710.9761	-0.4886	989.118	-0.44337	15532000	0.23187	309.564	113.649	110.5444	223.8378	217.3331	93116.5078	163.8693	0.52055	201.4729	4720630
008	2016-12-21t2104	1482375988.02	adult	150.3784	99.2725	-134.6204	694.5149	124.9378	48857.4426	158239.2378	3013778.376	1744.15	0.39914	358.454	-0.27054	299.2351	-0.19275	1318.502	0.47915	1289.33	337536.5	739.2373	-0.054992	1149.4038	0.36795	9152760	-1.3078	308.84	96.5541	92.0933	221.3766	213.3963	56672.3984	150.4199	-0.287	194.5154	2465410
008	2016-12-22t0306	1482397716.38	adult	156.4141	105.3082	-128.5847	1234.1715	79.4985	80604.2788	253906.7	4399563.2298	1386.88	-0.11874	347.912	-0.19601	299.1586	-0.046293	1133.1531	0.19093	1122.8201	477057.4375	625.5873	-0.40732	981.6009	0.066491	14613000	0.40006	331.236	120.478	117.2146	230.7833	222.259	97159.7812	163.8201	0.18941	205.4679	5060320
008	2016-12-22t0847	1482418190.33	adult	162.1013	110.9954	-122.8975	1210.8467	87.1267	82578.0618	260189.5275	4731125.3473	1118.72	-0.52345	302.874	-0.76416	268.3768	-0.59889	881.8762	-0.39889	866.0511	380088.6562	541.2929	-0.69707	791.5998	-0.41245	13024500	0.094631	353.654	107.367	103.1892	237.6493	230.8437	102426.8438	164.2126	0.052164	212.1005	4617110
008	2016-12-22t1441	1482439425.42	adult	167.9999	116.894	-116.9989	1236.1552	80.592	81900.1652	258571.3705	4454560.8551	1324.09	0.11727	318.845	-0.33758	291.8152	0.01908	910.2263	-0.11256	873.2664	388666.625	583.1392	-0.2408	767.4259	-0.31198	13608900	0.4151	565.688	96.7057	96.9005	219.6788	212.344	93802.8281	149.6049	-0.7444	192.2306	4127590
008	2016-12-22t2041	1482461021.22	adult	173.9987	122.8928	-111.0001	1242.0502	76.0983	77171.2376	243070.0927	3998144.4968	1172.31	-0.076008	322.985	-0.11859	284.3747	-0.077976	793.7535	-0.34659	760.9201	319882.6562	542.5107	-0.33681	671.7044	-0.52851	13006600	0.35476	361.87	120.812	116.7361	244.2124	233.8194	98417.6094	172.5156	0.098346	214.2969	4865120
008	2016-12-23t0241	1482482621.07	adult	179.9987	128.8928	-105.0001	1293.7447	81.2599	82217.5784	258990.6574	4368047.6152	809.249	-0.79892	269.709	-1.0662	245.0808	-1.0282	615.7759	-0.83701	603.7752	264167.8438	454.2521	-0.82	558.5798	-0.85551	11558900	0.015348	350.542	103.969	99.8911	236.5963	228.9612	101499.8281	156.6	-0.69248	204.9675	4455800
008	2016-12-23t0841	1482504224.5	adult	185.9996	134.8937	-98.9992	1175.8176	78.9781	74563.2097	234995.8105	3947502.0872	2345.49	3.0414	340.649	0.49702	304.8856	0.58316	868.271	0.20173	831.5212	337757.4062	574.3515	0.20241	773.4454	0.19207	13239300	0.62595	407.298	123.805	118.8034	267.076	259.2227	103892.5547	181.9786	0.16402	237.6961	4811670
008	2016-12-23t1441	1482525822.56	adult	191.9991	140.8932	-92.9997	1256.8601	78.8302	79061.0729	248978.2105	4196726.8711	773.854	-0.69464	302.834	-0.22465	284.1755	0.071726	607.3358	-0.66614	598.3308	250829.7031	469.3248	-0.50665	566.8423	-0.61954	12484000	0.46513	380.038	130.719	127.1071	248.6155	240.0134	102678.1953	183.3432	0.064563	224.5061	5388760
008	2016-12-23t2041	1482547423.29	adult	197.9993	146.8934	-86.9995	1279.4722	93.8747	96911.9561	305721.1249	6132012.9947	995.592	-0.059204	244.626	-1.446	227.4962	-1.4332	686.8863	-0.27504	658.5995	346190.6875	411.2918	-0.88794	588.8187	-0.42782	12322300	0.48363	369.772	103.633	100.8432	229.321	222.8117	115577.7578	159.3609	-0.89277	205.7323	5220230
008	2016-12-24t0241	1482569023.22	adult	203.9993	152.8934	-80.9995	1191.4754	80.2695	78783.6888	248257.3089	4361184.8523	847.163	-0.35725	297.988	-0.19928	280.7223	0.037493	595.8181	-0.54819	580.2464	244881.25	440.043	-0.57575	540.2382	-0.57786	12232700	0.51822	377.174	132.949	128.6379	264.2794	255.5567	108618.8516	190.0912	0.025953	238.4954	5457680
008	2016-12-24t0841	1482590623.09	adult	209.9993	158.8934	-74.9996	1287.3991	95.9342	97434.6249	308416.6672	6060358.1241	581.153	-0.96798	216.134	-2.0072	200.2821	-2.1285	480.6492	-0.9299	478.058	243689.125	348.9924	-1.2785	431.8842	-1.0273	10950600	0.19505	458.529	102.656	96.3325	271.7114	259.998	137757.6875	169.2649	-0.74391	229.6844	5201180
008	2016-12-24t1441	1482612222.7	adult	215.9991	164.8933	-68.9997	908.5204	105.2885	67281.9619	215548.246	4264547.2846	631.25	-0.78472	245.353	-1.2989	229.8603	-1.2994	479.5321	-0.88251	468.8963	168315.7812	373.8398	-1.0075	444.5951	-0.9099	8588840	-0.43999	306.495	118.221	112.1425	246.3704	241.4978	86476.0156	185.4564	-0.33955	226.7304	4138430
008	2016-12-24t2041	1482633823.83	adult	221.9995	170.8936	-62.9993	750.1991	161.8568	68967.5578	225067.2285	6177994.1323	743.813	-0.4397	249.125	-1.1732	238.302	-1.046	520.256	-0.66359	495.5146	186251.6562	378.8261	-0.91303	454.0114	-0.81501	8907700	-0.27992	391.344	119.732	113.8568	254.1107	247.3616	90971.625	192.0044	-0.23886	232.9657	4281130
008	2016-12-25t0307	1482656963.74	adult	228.4272	177.3213	-56.5716	932.0599	83.5309	61051.3866	193595.7599	3359143.1281	593.147	-0.79381	270.411	-0.63186	270.2268	-0.14969	486.3615	-0.75675	478.3587	155149.3125	403.5945	-0.63427	456.4827	-0.75029	8608000	-0.29931	393.482	135.192	127.451	293.1982	287.7474	93530.2188	229.9711	0.72813	274.0576	4303560
008	2016-12-25t0932	1482680103.66	adult	234.855	183.7491	-50.1438	1266.3876	79.1205	81331.9401	257213.1256	4301514.4115	632.813	-0.6456	269.767	-0.5992	258.035	-0.44861	514.1071	-0.59313	507.1316	218495.5	428.424	-0.35339	488.0525	-0.53831	11447600	0.58133	392.487	135.076	125.6792	294.2247	288.9014	125045.4844	230.7992	0.63778	276.7089	5731950
008	2016-12-25t1524	1482701214.18	adult	240.719	189.6131	-44.2798	672.8362	142.1213	51622.3719	168011.6193	3721397.7578	602.107	-0.6983	285.074	-0.20005	277.1515	0.0899	473.8363	-0.73827	459.3477	127461.9688	395.545	-0.6114	439.6945	-0.75747	7667070	-0.45688	625.101	141.653	135.6587	266.6914	260.6705	71739.9844	215.2327	0.13735	250.1754	3809760
008	2016-12-25t2116	1482722342.43	adult	246.588	195.4821	-38.4108	1043.6692	80.7495	64197.1208	203854.2624	3299080.2837	605.513	-0.65955	286.009	-0.13805	277.3107	0.11827	451.1473	-0.81445	445.7401	151585.5	387.2471	-0.64868	429.9391	-0.77825	9586180	0.14205	589.332	144.901	137.3789	271.5655	265.2672	91246.0156	219.3401	0.1712	253.2347	4856640
008	2016-12-26t0340	1482745397.79	adult	252.9922	201.8863	-32.0066	1046.1967	80.0468	69761.2582	220282.7976	3860378.0186	606.365	-0.6295	286.272	-0.089289	279.3975	0.19803	474.2038	-0.68207	467.4428	172610.1875	385.8346	-0.62072	446.1421	-0.6544	10406800	0.42527	675.347	152.376	144.7461	294.0607	286.9639	107038.0859	233.7771	0.45726	274.7795	5539340
008	2016-12-26t0932	1482766508.23	adult	258.8562	207.7503	-26.1426	1045.6656	86.8604	63561.3195	203764.3166	3269447.2179	591.105	-0.65259	292.632	0.091597	284.2057	0.34021	476.7432	-0.65161	469.7215	158755.4688	397.4328	-0.47095	448.6131	-0.61014	9723580	0.27006	568.893	150.987	140.5895	303.1315	298.0069	100942.7891	242.6007	0.60426	284.0364	5017000
008	2016-12-26t1524	1482787634.52	adult	264.7247	213.6188	-20.2742	1044.3725	90.4623	66276.2246	210210.0505	3524716.5482	577.102	-0.67621	294.044	0.15746	286.8132	0.42301	469.0163	-0.67432	459.7894	162279.625	393.1292	-0.47583	443.0439	-0.61514	10168600	0.43823	610.623	151.77	142.6523	292.1075	287.2634	101069.2031	235.8222	0.39476	273.8628	5248500
008	2016-12-26t2045	1482806891.4	adult	270.0738	218.9679	-14.925	1079.9222	84.9361	68228.9963	216074.7349	3600285.795	564.133	-0.69913	293.511	0.1775	287.5231	0.45795	465.5168	-0.67793	458.6178	165723.9688	391.9899	-0.45305	440.4928	-0.60464	10440800	0.55591	602.107	151.088	143.2105	283.324	278.3441	100863.3594	229.9789	0.22173	266.1525	5374510
008	2016-12-27t0241	1482828221.9	adult	275.9989	224.893	-8.9999	1082.8626	90.5224	73555.6913	232819.3394	4196334.8923	772.099	-0.0099845	295.822	0.26242	291.9505	0.58473	442.0486	-0.78936	435.5314	169746.6562	379.0099	-0.545	419.7916	-0.70672	11333800	0.86062	767.171	156.026	149.9241	278.5728	272.5148	106971.9531	231.3929	0.22008	262.4427	5977830
008	2016-12-27t0841	1482849821.53	adult	281.9988	230.8929	-3	1082.8849	89.9742	75028.5648	238163.3561	4258675.238	648.07	-0.39023	304.298	0.47713	299.6442	0.78779	451.8873	-0.72448	445.481	177139.8125	389.9563	-0.40294	430.3549	-0.6168	11899300	1.0755	620.143	159.489	152.1358	286.9821	280.4431	112496.9609	235.1582	0.2709	268.397	6236660
008	2016-12-27t1441	1482871421.42	dead	287.9988	236.8929	3	1067.1986	83.456	72978.0529	231139.805	4100543.2084	640.556	-0.39428	321.102	0.86192	315.6388	1.1754	504.4789	-0.41561	496.5217	192206.4375	409.3215	-0.17537	470.4929	-0.33241	12211800	1.2194	535.541	163.958	157.362	291.8928	286.2708	111211.1562	237.4062	0.28788	272.0491	6235490
009	2016-12-15t1441	1481834636.96	larva	0	-51.106	-320.9999	156.4116	29.1564	3184.4979	10139.9635	59015.3969	0	-0.42142	0	-0.62664	0	-0.7168					0	-0.46334	0	-0.48682	0	181043.8138	0	0	0				0	-0.74635	0	0
009	2016-12-15t2110	1481857947.66	larva	6.4752	-44.6308	-314.5247	151.13	28.5157	2855.588	9099.0737	51039.117	0	-0.88078	0	-1.0672	0	-1.032					0	-1.0381	0	-0.97407	0	1.4371	0	0	0				0	-0.95019	0	0
009	2016-12-16t0301	1481879062.82	larva	12.3405	-38.7654	-308.6594	153.5517	51.1671	3571.3162	12126.0032	88493.7118	0	-1.2305	0	-1.4596	0	-1.3163					0	-1.5071	0	-1.3677	0	-0.6832	0	0	0				0	-1.1483	0	0
009	2016-12-16t0854	1481900191.9	larva	18.2097	-32.8963	-302.7902	153.5511	48.0363	3465.7281	11608.0252	81503.6277	0	-1.5364	0	-1.8443	0	-1.5992					0	-1.9337	0	-1.7249	0	-1.2032	0	0	0				0	-1.3624	0	0
009	2016-12-16t1447	1481921417.23	larva	24.1056	-27.0003	-296.8942	370.0277	28.5174	8567.0183	27027.2536	169316.2384	1566.24	0.083831	514.595	1.2602	498.3471	1.6299	1445.734	-0.37804	1446.0576	67949.5	891.1556	0.60695	1340.2324	0.54569	2388240	-0.95751	167.96	79.7008	79.1617	122.3732	119.1982	5751.5386	101.6598	0.71085	113.0035	369891
009	2016-12-16t2047	1481943020.12	larva	30.1064	-20.9995	-290.8934	534.0608	35.7848	15215.5791	47981.6977	367218.205	2572.7	0.91708	636.454	1.7126	614.9376	2.2107	2172.9727	0.49422	2134.974	178183.75	1319.5771	1.5104	1944.9044	1.2968	5184550	-0.71759	312.318	82.833	82.3159	125.4105	121.2699	10283.6592	105.1986	0.66575	116.4208	674757
009	2016-12-17t0247	1481964623.97	larva	36.1075	-14.9985	-284.8924	801.3224	50.2201	32644.9523	102851.2457	1118422.3494	2138.69	0.089112	478.011	0.27358	366.2529	0.1812	1817.3276	-0.2335	1815.1013	314397.6875	1099.7456	0.36697	1616.5076	0.30891	8248560	-0.48266	215.73	83.0654	82.5482	128.0257	124.4494	22148.4414	107.7305	0.59229	119.3569	1433380
009	2016-12-17t0847	1481986219.38	larva	42.1062	-8.9997	-278.8936	784.3987	54.8018	32122.6989	101181.4838	1119819.1594	3140.94	0.8799	541.446	0.34364	442.7747	0.47649	2572.0051	0.69897	2509.441	437240.875	1295.9353	0.54597	2210.3038	1.0282	9184000	-0.67329	153.485	72.2958	71.9624	116.5438	114.5756	19812.4395	98.053	0.17521	109.6107	1226280
009	2016-12-17t1447	1482007824.44	larva	48.1076	-2.9983	-272.8922	868.5619	61.3862	43796.6058	138040.8514	1851488.9253	2316.22	-0.29557	540.929	-0.015095	453.7313	0.3009	1927.6455	-0.44368	1893.2377	443358.4688	1111.6225	-0.39355	1696.036	-0.21971	12422400	-0.44842	255.126	88.7129	88.1277	133.0561	129.6167	30602.8984	113.3353	0.43663	125.4039	2037290
009	2016-12-17t2047	1482029412.38	adult	54.1043	2.9983	-266.8956	1065.5234	63.4484	56971.9965	179472.0757	2523155.5206	3329.34	0.47959	604.161	0.063734	400.8203	-0.34884	2860.7969	0.7798	2866.5449	855378.25	1438.4453	0.17899	2487.4581	0.82952	18021500	0.11753	392.54	55.1397	53.5904	107.8995	101.8643	32261.9395	82.8441	-0.75793	96.5076	1644760
009	2016-12-18t0247	1482051021.81	adult	60.1069	9.0009	-260.893	1046.775	64.4438	55476.3933	174785.2443	2433600.6169	4017.23	0.89812	774.46	0.90748	587.1664	0.8208	3291.8906	1.2654	3278.6023	957940.1875	1745.3046	0.68817	2856.2443	1.1417	22508100	0.4411	266.688	86.0241	85.5665	136.3486	132.3008	39677.4414	114.5426	0.1018	128.025	2500120
009	2016-12-18t0848	1482072629.32	adult	66.109	15.003	-254.8909	993.4788	72.2809	56579.87	178457.9775	2691720.4929	4032.32	0.78862	899.914	1.6327	716.9641	1.7517	2885.1633	0.5026	2807.9879	854008.375	2047.2128	1.3447	2575.593	0.52073	26612200	0.77038	354.541	88.4858	87.8212	136.5037	132.373	40405.0859	114.4441	-0.041494	126.9446	2616700
009	2016-12-18t1448	1482094231.76	adult	72.1097	21.0037	-248.8902	1057.4759	72.5596	63382.0664	199749.9845	3189615.9293	4392.7	1.1146	892.102	1.5192	640.9129	1.1521	3738.7507	1.6532	3710.4553	1237526.5	2178.0579	1.6188	3332.6071	1.7741	29519700	0.98765	303.683	86.0846	86.0099	139.5854	136.7808	46202.7734	117.9887	-0.0052601	131.841	2848540
009	2016-12-18t2121	1482117855.08	adult	78.6717	27.5657	-242.3282	1153.4485	73.8554	73626.7717	232157.0655	3853573.2791	4134.86	0.8806	811.427	0.94454	600.0468	0.86263	3344.0735	1.1005	3307.3728	1287468.25	1931.5222	0.90253	2835.6802	0.94081	31160400	1.078	373.164	76.017	74.9116	134.8977	128.0362	51935.625	104.562	-0.81117	121.4741	2919210
009	2016-12-19t0321	1482139459.49	adult	84.6729	33.567	-236.3269	1187.9004	99.9758	79766.5602	252419.1108	4481116.5707	4205.54	1.0552	746.855	0.53481	505.6238	0.14736	3435.7607	1.3739	3405.3186	1429276.5	1896.6051	0.85707	2954.9385	1.2541	31049700	1.0058	330.683	84.68	80.55	205.6546	201.8773	85552.3125	130.4241	0.37809	188.2475	3520490
009	2016-12-19t0921	1482161057.63	adult	90.6724	39.5665	-230.3275	1107.6584	73.5828	68126.3473	214661.7072	3509706.5142	3486.9	0.40512	812.19	1.1478	662.2272	1.5819	2916.8235	0.72606	2883.9921	1038389.125	1827.1069	0.78639	2619.6335	0.80323	28874200	0.72194	239.33	94.3233	93.7378	144.336	140.0556	51383.6094	121.7509	-0.21483	134.702	3353290
009	2016-12-19t1514	1482182233.33	adult	96.5545	45.4486	-224.4453	1071.623	82.1247	72454.0601	229036.1384	4029202.4783	4057.6	1.2963	750.394	0.86637	474.1019	0.097156	3320.5054	1.6717	3285.8777	1255151	1997.4548	1.487	2998.7291	1.7757	28327400	0.71835	264.973	79.7362	77.1039	188.5542	183.7664	71273.5	115.4795	-0.69168	159.2386	3010040
009	2016-12-19t2137	1482205187.28	adult	102.9306	51.8247	-218.0692	1175.2959	74.5882	72490.0618	228417.8433	3776557.5775	3717.83	1.1752	729.026	0.96247	489.285	0.40587	3105.8123	1.6577	3078.0615	1177102.875	1812.4538	1.2145	2762.1826	1.6389	27581200	0.75444	240.199	98.7007	97.8103	155.756	151.5059	59031.5391	129.3185	-0.11311	144.9435	3734150
009	2016-12-20t0329	1482226317.4	adult	108.8001	57.6942	-212.1998	1121.6278	74.3705	69837.4671	220046.663	3627127.1042	2734.75	0.10508	701.67	1.0451	532.1282	1.0256	2363.2832	0.57399	2334.7939	862598.375	1706.7837	1.2108	2198.2928	0.75543	25571000	0.6398	249.982	95.2334	93.9385	159.0131	154.2196	58039.7773	128.1089	-0.32683	146.0534	3470590
009	2016-12-20t0921	1482247439.19	adult	114.6673	63.5613	-206.3326	1092.7055	72.8911	66261.6359	208741.7471	3419629.2116	3401.98	1.3829	616.749	0.64546	465.2717	0.61449	2556.5745	1.3346	2508.6123	884574.75	1494.6891	0.86664	2191.5549	1.0932	21331500	0.16601	389.611	98.5357	96.9402	164.8911	159.4725	57052.3047	132.85	-0.23091	152.2776	3408050
009	2016-12-20t1818	1482279639.86	adult	123.6119	72.506	-197.388	844.4373	121.6856	62486.0932	200429.9007	4154729.1342	2200.43	-0.037937	401.3	-0.94224	262.8962	-1.3157	1712.9214	0.014111	1688.0247	558412.375	1066.0907	-0.14159	1527.8744	-0.017501	13053500	-1.0358	428.055	83.4889	78.88	201.1956	196.497	65589.7578	140.0449	-0.096611	180.285	2715730
009	2016-12-20t2131	1482291251.56	adult	126.8374	75.7314	-194.1625	1110.4201	74.7638	68989.2352	217545.7546	3554950.3725	1668.67	-0.78388	454.473	-0.23738	343.4885	-0.26363	1368.5038	-0.6285	1348.1296	494029.875	993.334	-0.2338	1263.8617	-0.54201	16367900	-0.28892	275.826	114.004	109.7078	216.8771	212.9111	78292.625	167.0285	1.1896	200.528	4105840
009	2016-12-21t0323	1482312350.32	adult	132.6982	81.5922	-188.3017	1177.8804	78.8795	75566.7097	238225.17	4016824.8566	1757.8	-0.37731	404.461	-0.48991	319.4939	-0.3837	1435.6127	-0.15262	1412.5201	567067	821.3918	-0.61842	1317.5999	-0.076768	15939000	-0.15775	532.76	111.921	107.9104	210.2277	205.0223	83039.9531	164.7002	0.90351	193.9304	4410580
009	2016-12-21t0915	1482333477.81	adult	138.5669	87.4609	-182.433	1158.2869	91.3421	79006.4566	249354.5003	4492677.4163	1627.49	-0.35671	338.429	-1.0234	275.5932	-0.86212	1333.6771	-0.10095	1312.0367	549475	651.1416	-1.0869	1201.5259	-0.094834	13925700	-0.40326	318.233	112.543	107.4179	234.8788	231.1413	96770.0469	178.8698	1.4411	218.7749	4630930
009	2016-12-21t1525	1482355671.58	adult	144.7318	93.6259	-176.268	1073.1641	90.4482	74277.3536	234673.6013	4262382.5845	1478.25	-0.38089	327.55	-0.92805	277.332	-0.70702	1173.9039	-0.22553	1153.6653	454300.8125	611.8075	-0.98998	1064.0829	-0.20035	12673200	-0.51045	339.785	116.169	108.6089	253.5417	247.3125	98120.6406	188.7745	1.7414	230.7547	4494690
009	2016-12-21t2104	1482376000.38	adult	150.3787	99.2728	-170.6211	668.383	88.991	40425.1855	129336.1601	2120768.1458	1194.47	-0.74446	344.945	-0.46998	315.8187	0.11502	1016.9742	-0.42956	1014.3038	215598.5312	684.3629	-0.35107	952.5235	-0.30502	7295240	-1.8193	399.21	124.867	117.5975	275.7433	268.0086	58457.5781	203.2603	2.2569	252.7714	2640820
009	2016-12-22t0306	1482397728.89	adult	156.4144	105.3085	-164.5854	1001.4058	82.3895	64782.9707	204467.3104	3486759.1012	1166.26	-0.5973	333.891	-0.41944	290.4556	-0.22375	942.4696	-0.41263	932.3094	318554.7188	615.8021	-0.46376	875.2204	-0.31721	11275500	-0.56627	478.984	132.155	119.8843	298.8782	294.8816	101020.8203	223.666	3.0003	276.051	4462870
009	2016-12-22t0847	1482418201.74	adult	162.1013	110.9954	-158.8985	1036.9397	80.2676	62186.5188	196169.0034	3108407.6959	836.227	-1.1563	299.425	-0.82289	277.2993	-0.40245	703.8502	-0.98592	694.0598	228751.3281	484.9097	-1.0426	657.2499	-0.91976	9725610	-0.89348	392.405	129.073	118.5965	281.9841	277.5298	91644.8359	210.9467	2.1831	262.5514	4192410
009	2016-12-22t1441	1482439436.77	adult	167.9999	116.894	-152.9999	614.2822	122.6914	46835.1321	150947.0382	3182240.4541	693.577	-1.334	298.007	-0.71561	279.2871	-0.27544	587.8909	-1.2136	582.4655	143445.375	467.9704	-0.99128	556.431	-1.1438	7261540	-1.5306	406.379	134.027	125.0305	276.4959	271.8589	67465.0078	209.367	1.8807	256.6814	3265830
009	2016-12-22t2041	1482461031.96	adult	173.9986	122.8927	-147.0013	1023.1183	77.9037	64221.5239	202664.2679	3374545.7606	659.536	-1.2827	274.5	-1.0514	258.5303	-0.7188	530.0786	-1.2751	521.5113	178106.4219	420.1774	-1.1831	498.7035	-1.2379	9200690	-0.82767	381.084	123.578	112.7794	272.8583	267.4986	91680.3906	205.1191	1.4682	251.9973	4142090
009	2016-12-23t0241	1482482633.06	adult	179.9989	128.893	-141.001	1045.3872	74.1378	62008.2555	195515.8627	3063067.2756	712.127	-1.0322	276.792	-0.92156	262.8846	-0.56553	539.0746	-1.1152	529.608	174660.1562	399.3887	-1.2241	481.8789	-1.1828	8968330	-0.79693	417.658	138.652	127.5316	303.2747	296.9749	98261	221.8475	1.9308	279.8496	4492460
009	2016-12-23t0841	1482504236.65	adult	185.9999	134.894	-135	1021.032	93.5856	63831.802	201624.2202	3387888.0457	502.913	-1.4435	264.093	-1.1228	254.0434	-0.76628	442.7954	-1.3717	438.1288	147893.6562	373.7064	-1.3388	425.3723	-1.3362	8796140	-0.75988	398.36	139.363	127.7741	297.2814	291.9785	99291.9922	232.8777	2.0986	277.598	4641750
009	2016-12-23t1441	1482525833.48	adult	191.999	140.8931	-129.0008	1044.484	82.9358	66307.1344	209146.7469	3582061.9559	497.638	-1.3752	260.385	-1.1483	253.4813	-0.75434	418.7744	-1.3764	413.7421	144895.9219	351.8697	-1.4413	396.696	-1.3864	9007770	-0.60993	363.828	138.805	130.7849	267.2935	262.9548	92483.5469	213.939	1.1657	250.3701	4801810
009	2016-12-23t2041	1482547434.54	adult	197.9993	146.8934	-123.0005	950.0773	80.8165	61717.2608	194721.8499	3383231.1224	478.076	-1.3496	258.543	-1.1365	253.1015	-0.73834	402.7664	-1.3625	397.917	129690.7891	343.657	-1.4424	383.8431	-1.3746	8317320	-0.74224	434.321	139.407	132.1211	267.894	263.0403	86261.8516	212.3422	0.92119	249.4535	4484710
009	2016-12-24t0241	1482569034.78	adult	203.9994	152.8934	-117.0005	1003.345	83.2743	64851.3297	204761.2111	3557862.3238	460.857	-1.3329	253.136	-1.2106	248.9985	-0.82576	388.2372	-1.3552	383.6195	131612.4062	331.2338	-1.4878	369.2126	-1.3854	8559540	-0.59246	343.732	138.679	132.2854	259.0157	255.4294	87806.3281	209.014	0.64312	243.5616	4689300
009	2016-12-24t0841	1482590633.93	adult	209.9992	158.8932	-111.0007	998.8409	83.384	65169.7708	205824.5523	3574781.7319	434.875	-1.3424	251.298	-1.2055	247.7087	-0.83664	373.277	-1.3538	369.298	126914.1719	324.172	-1.4907	357.5591	-1.3858	8534320	-0.52664	335.772	139.925	133.0167	261.037	255.8707	88752.5859	211.1078	0.56225	244.5583	4751980
009	2016-12-24t1441	1482612234.63	adult	215.9994	164.8934	-105.0005	971.0052	89.311	64701.3751	204430.5349	3654675.1677	417.257	-1.3413	251.091	-1.1669	248.0065	-0.80503	364.9192	-1.3444	362.1432	123342.6719	321.2553	-1.4656	351.6253	-1.3681	8464280	-0.47676	390.119	141.176	135.1267	260.0493	256.4063	87896.6797	210.769	0.41912	244.0512	4759040
009	2016-12-24t2041	1482633835.05	adult	221.9995	170.8935	-99.0004	664.4325	89.9008	33968.033	110742.2758	1632067.1609	415.676	-1.3115	243.185	-1.311	237.5304	-1.067	366.2297	-1.2974	361.7035	65555.125	320.4583	-1.4311	351.8468	-1.3304	4347910	-1.6145	320.941	135.448	128.1801	249.76	246.1653	44707.0352	205.336	0.1469	236.3196	2421680
009	2016-12-25t0307	1482656975.15	adult	228.4273	177.3213	-92.5726	985.5331	91.4615	65753.5416	207608.746	3730508.1403	469.838	-1.1292	249.525	-1.1192	246.4453	-0.7957	362.8291	-1.279	359.3736	124450.375	317.2226	-1.416	348.3064	-1.3096	8543980	-0.31789	483.408	143.247	136.6726	257.0515	253.4226	88168.6719	211.7629	0.22	241.264	4904940
009	2016-12-25t0932	1482680115.59	adult	234.8552	183.7492	-86.1447	1032.8551	86.3498	68064.6993	214694.7751	3816447.3198	474.927	-1.0868	250.432	-1.0501	248.6523	-0.70097	358.3343	-1.2708	354.871	127208.6797	315.263	-1.3957	343.7884	-1.3033	8884590	-0.15846	453.725	144.102	137.9729	256.4196	250.4694	91028.9531	212.6073	0.14768	241.5292	5112300
009	2016-12-25t1524	1482701225.48	adult	240.719	189.6131	-80.2808	985.0051	89.7819	66647.4257	210816.0003	3804996.6594	471.535	-1.0723	249.771	-1.0212	246.9351	-0.71401	359.4858	-1.2497	355.0665	125101.0469	315.1947	-1.363	344.388	-1.2748	8676060	-0.16673	418.953	144.758	138.7411	253.7812	249.871	88315.875	211.8077	0.047977	239.156	5028300
009	2016-12-25t2116	1482722354.81	adult	246.5883	195.4823	-74.4116	975.757	87.217	65206.0263	205774.8499	3735005.6206	451.83	-1.1107	250.777	-0.95238	248.4015	-0.63969	362.8589	-1.2207	358.4319	123372.0234	318.0297	-1.3051	346.7516	-1.2405	8518150	-0.16469	463.054	145.927	138.7604	263.0416	258.2647	89434.1328	217.8851	0.13441	247.7353	4956710
009	2016-12-26t0340	1482745409.3	adult	252.9923	201.8864	-68.0076	973.0886	88.1185	66326.7646	209564.4775	3788806.9335	452.029	-1.0936	250.211	-0.9108	247.0405	-0.63026	357.5598	-1.2362	353.8395	123715.6797	315.2617	-1.2977	342.9587	-1.2422	8640280	-0.082767	376.549	147	139.9144	258.9444	253.9496	89594.7578	217.4849	0.059228	243.6651	5076200
009	2016-12-26t0932	1482766519.83	adult	258.8564	207.7504	-62.1435	978.1798	81.6737	65222.0134	205913.8266	3637227.2042	436.763	-1.126	253.192	-0.78922	249.9064	-0.51291	361.5176	-1.2147	357.6108	122915.9922	320.9308	-1.21	348.3826	-1.1938	8605980	-0.052105	365.524	149.948	142.4438	261.5978	258.0209	88943.2656	222.6448	0.13205	248.9222	5096730
009	2016-12-26t1524	1482787645.61	adult	264.7246	213.6187	-56.2752	971.878	86.1477	65197.5242	205980.2995	3665411.2516	448.133	-1.0785	255.834	-0.67498	251.3019	-0.43176	376.6117	-1.1389	370.8267	128047.9609	328.2722	-1.1045	359.5249	-1.1113	8690680	0.010394	442.7	152.079	143.3635	270.6055	266.2813	92005.875	231.4566	0.29452	258.2461	5166110
009	2016-12-26t2045	1482806902.62	adult	270.0738	218.9678	-50.9261	957.6216	81.8738	62656.6211	197733.5471	3474229.2214	437.611	-1.101	256.08	-0.62444	252.538	-0.36528	370.0534	-1.1714	364.8503	121007.4609	327.624	-1.0804	356.041	-1.1166	8368180	-0.046437	338.704	153.967	144.8066	274.855	271.182	89877.6016	234.4951	0.3231	261.605	5031340
009	2016-12-27t0241	1482828233.08	adult	275.9989	224.893	-45.001	966.9645	81.5405	63421.6942	200201.3486	3514861.4916	559.435	-0.69794	271.021	-0.26054	262.5309	-0.093377	475.5811	-0.61103	471.6911	157417.3438	366.4874	-0.66768	445.537	-0.54737	8957790	0.1651	351.107	156.546	147.1742	277.1548	273.2951	91738.25	237.534	0.35514	263.9571	5174170
009	2016-12-27t0841	1482849832.84	adult	281.9989	230.8929	-39.001	1007.7712	80.2118	66417.6311	209558.5695	3674014.5377	602.758	-0.53977	319.097	0.78615	313.9858	1.114	505.0645	-0.43301	498.895	175257.375	426.5805	-0.041474	477.8419	-0.3165	11044600	0.82298	360.436	158.772	150.7772	279.3575	275.3159	96937.0547	237.9902	0.33218	265.9349	5495410
009	2016-12-27t1441	1482871432.71	adult	287.9988	236.8929	-33.0011	1003.2828	83.3821	66047.5864	208459.8644	3633284.5314	601.557	-0.5258	337.188	1.1954	331.5162	1.5329	523.9619	-0.30578	517.6372	180766.8438	457.2594	0.30169	500.8981	-0.13582	11614100	1.0411	361.284	162.973	155.3779	288.2939	283.7039	99461.3906	244.7821	0.44519	273.3196	5613450
009	2016-12-27t2041	1482893033.63	adult	293.9991	242.8931	-27.0008	1027.1363	79.7716	67154.6471	211988.3112	3646737.0993	654.956	-0.32579	355.353	1.6085	352.6178	2.0366	557.3848	-0.088445	551.6147	195642.0781	489.7691	0.6676	536.2068	0.13005	12439100	1.3422	413.787	165.791	158.5142	293.82	288.0334	103130.8281	247.0767	0.46556	277.4151	5803530
009	2016-12-28t0241	1482914633.25	adult	299.999	248.893	-21.0009	1060.5026	79.4755	68652.491	216599.0252	3696822.1132	692.729	-0.17344	376.324	2.0804	373.833	2.5444	609.6217	0.25032	602.5549	218244.5625	529.3637	1.1105	583.9356	0.48764	13467500	1.7135	398.449	169.157	161.9893	299.925	294.3305	107373.1719	252.2063	0.54762	282.8565	6053610
009	2016-12-28t0841	1482936235.29	adult	305.9995	254.8936	-15.0003	1057.158	79.1631	68487.7992	216032.4126	3690861.1217	787.598	0.18979	392.614	2.4566	388.9318	2.9175	652.0453	0.54427	644.2618	232780.1719	565.695	1.5263	623.5116	0.80026	14015500	1.9461	420.794	172.557	165.1971	317.9873	311.891	113521.4531	257.4993	0.63497	296.7477	6159940
009	2016-12-28t1441	1482957834.85	adult	311.9994	260.8935	-9.0005	1072.7736	80.2357	69457.4653	219117.6577	3736476.7423	805.13	0.28413	409.917	2.8549	403.1002	3.2716	695.8745	0.85947	688.0656	252602.4531	605.2396	1.9812	667.4892	1.1526	14841400	2.2732	519.211	175.119	167.2415	334.6483	327.486	121477.3125	263.9843	0.74892	311.0678	6340360
009	2016-12-28t2041	1482979435.83	adult	317.9997	266.8937	-3.0002	1065.3247	80.2516	69211.7273	218376.5692	3716470.4305	823.46	0.38505	416.519	3.0316	408.7412	3.435	712.6151	1.0154	704.6203	257254.0625	622.7826	2.2141	686.2101	1.3364	15030500	2.4068	465.383	176.488	167.5822	348.3575	339.7307	125757.0625	270.1695	0.85769	322.5102	6368750
009	2016-12-29t0241	1483001037.18	dead	324.0001	272.8941	3.0002	1078.9002	79.5057	69680.6669	219813.5456	3728735.8686	809.144	0.36489	418.074	3.1028	410.3461	3.5068	727.3527	1.1654	720.886	264756.375	631.5861	2.3584	701.2417	1.4993	15192800	2.5363	485.145	178.287	168.2772	361.4615	353.7298	131571.9844	278.0501	1.0011	335.0217	6478950
010	2016-12-15t1441	1481834647.92	larva	0	-57.1056	-417.0014	153.3114	28.3231	2906.2155	9253.5896	51811.6554	0	-0.42142	0	-0.62664	0	-0.7168					0	-0.46334	0	-0.48682	0	181043.8138	0	0	0				0	-0.74635	0	0
010	2016-12-15t2110	1481857958.39	larva	6.4751	-50.6305	-410.5263	147.7308	28.5139	2803.8934	8939.9805	50206.7661	0	-0.88077	0	-1.0672	0	-1.0319					0	-1.0381	0	-0.97407	0	1.4373	0	0	0				0	-0.95019	0	0
010	2016-12-16t0301	1481879073.44	larva	12.3404	-44.7652	-404.661	164.9784	28.6447	3148.4901	10009.7071	56656.6852	0	-1.2304	0	-1.4596	0	-1.3163					0	-1.5071	0	-1.3677	0	-0.68318	0	0	0				0	-1.1483	0	0
010	2016-12-16t0854	1481900202.53	larva	18.2096	-38.896	-398.7918	296.8427	27.9427	6739.7484	21329.014	129412.2542	1277.11	0.087221	419.068	0.98704	391.4613	1.1289	1171.9355	-0.57228	1166.5081	43361.6172	744.0416	0.60045	1099.0679	0.47921	1532950	-0.72486	145.433	73.6253	73.2731	113.7915	109.8853	4210.2856	95.8144	0.70294	105.597	269321
010	2016-12-16t1447	1481921429.03	larva	24.1059	-32.9997	-392.8955	260.7207	26.5751	5614.6333	17770.1397	101783.4234	1062.69	-0.52548	438.218	0.74341	425.2824	1.1151	920.0934	-1.1611	908.7831	28522.8965	628.7893	-0.25626	842.3128	-0.42	1336130	-1.2261	293.712	67.3113	66.3119	129.5541	117.9516	4016.1758	91.2832	0.47519	104.9707	205232
010	2016-12-16t2047	1481943031.91	larva	30.1067	-26.9989	-386.8947	159.83	28.8671	3132.0113	9969.5981	57308.8286	0	-2.0666	0	-2.5968	0	-2.1668					0	-2.6908	0	-2.3633	0	-1.8631	0	0	0				0	-1.865	0	0
010	2016-12-17t0247	1481964635.23	larva	36.1076	-20.998	-380.8938	620.2026	47.2743	23210.3914	73279.7763	728856.8281	1726.15	-0.37239	434.353	-0.022123	417.0362	0.54617	1476.3267	-0.74005	1467.869	181588.1719	831.419	-0.46181	1297.1705	-0.27628	5342550	-1.0574	238.166	59.3334	58.4657	111.9932	104.1878	13775.1641	83.5406	-0.027744	97.5375	729801
010	2016-12-17t0847	1481986231.37	larva	42.1065	-14.9991	-374.8949	749.7479	53.0443	31912.0716	100637.8248	1143691.455	1690.84	-0.69271	505.153	0.097604	470.6227	0.67853	1404.8217	-1.0384	1382.7225	237414.8594	930.8799	-0.55104	1284.6502	-0.62884	8495150	-0.79792	226.405	96.689	96.0735	141.6877	138.9729	23945.2148	121.69	0.82588	133.4107	1626020
010	2016-12-17t1447	1482007835.09	larva	48.1075	-8.9981	-368.8938	986.2255	59.1671	48598.8702	153138.5846	1986703.0202	3702.89	1.1673	549.305	0.041842	302.1991	-0.81059	2720.0508	0.74021	2657.132	696333	1392.5558	0.43049	2176.893	0.62347	14013300	-0.18115	167.933	66.0256	64.8884	114.4056	112.1662	29287.8379	93.2735	-0.16363	106.7766	1684380
010	2016-12-17t2047	1482029423.67	larva	54.1044	-3.0012	-362.897	1071.4398	66.59	58190.0303	183323.078	2631445.2483	3158.25	0.30369	612.322	0.11958	456.7665	0.067701	2602.427	0.39212	2584.2881	793740.25	1403.7666	0.079295	2254.1119	0.42773	18659300	0.21806	207.11	68.6256	67.4006	127.7279	122.0244	38956.9961	97.3195	-0.27779	114.047	2091230
010	2016-12-18t0247	1482051032.52	adult	60.1068	3.0012	-356.8946	918.4071	71.339	52223.5129	164669.1163	2516713.3055	4651.09	1.5348	824.997	1.2582	651.4739	1.3112	3341.2322	1.3396	3281.4431	915497.625	1845.0339	0.97063	2761.7265	0.98121	22524900	0.4436	263.959	103.197	102.4281	149.9176	146.3855	41077.4297	130.0979	0.69319	142.7169	2817580
010	2016-12-18t0848	1482072639.92	adult	66.1089	9.0033	-350.8925	1004.5555	73.0021	61840.4913	195037.2837	3153205.8421	3949.13	0.70482	918.88	1.7663	658.8521	1.2977	3401.6938	1.2793	3378.7039	1098747.125	2195.3884	1.7628	3089.8303	1.3983	29680700	1.2098	399.942	81.1958	80.2406	145.2764	139.5978	46924.2812	117.7686	0.099881	133.1809	2622700
010	2016-12-18t1448	1482094243.44	adult	72.1099	15.0043	-344.8915	1152.711	71.996	68019.1359	214257.0578	3343129.151	4500.74	1.2251	881.519	1.4437	542.4092	0.36462	3518.6353	1.3237	3452.5826	1252634.125	2178.8865	1.6211	3054.3392	1.293	31323000	1.2404	319.239	85.8639	84.7425	141.9521	137.8337	50534.9531	118.9178	0.038032	132.8319	3051000
010	2016-12-18t2121	1482117866.01	adult	78.6717	21.5661	-338.3297	1229.5269	87.4629	79968.3409	251971.1461	4403125.6268	3216.41	-0.084389	734.565	0.38914	438.8043	-0.45638	2807.7847	0.28199	2797.8708	1170846.25	1892.0714	0.79047	2585.3521	0.49845	30623300	1.0036	343.09	62.8111	60.9446	131.8001	122.5022	54960.6406	94.067	-1.3376	113.4244	2618530
010	2016-12-19t0321	1482139470.5	adult	84.6729	27.5673	-332.3284	1205.2614	84.5619	80452.0411	254367.2124	4524719.2655	3298.79	0.064626	716.538	0.31286	461.3357	-0.22213	2715.3982	0.23851	2699.0878	1140467.25	1832.3962	0.67284	2518.0343	0.45928	30030100	0.86471	991.156	63.9787	62.1174	137.5977	128.2337	57791.0469	95.385	-1.4531	116.7661	2681350
010	2016-12-19t0921	1482161069.02	adult	90.6725	33.5669	-326.3289	1163.5848	76.4736	74070.8212	233485.6986	3926160.895	3065.71	-0.080032	719.62	0.45644	526.6906	0.425	2653.8474	0.29259	2640.1357	1027038.9375	1714.2513	0.4566	2421.3363	0.42807	27798200	0.57133	268.129	98.7699	98.4377	192.9606	188.0604	74675.7344	141.7398	0.8487	172.6502	3815380
010	2016-12-19t1514	1482182244.73	adult	96.5547	39.4491	-320.4467	1099.1547	86.6199	74205.2636	234034.5951	4213888.2746	4462.91	1.7939	695.608	0.44577	429.0438	-0.29814	3033.8203	1.1721	2949.8474	1174088.5	1794.9557	0.87949	2741.0895	1.2646	26882500	0.51153	213.852	75.1843	74.3013	127.3075	124.2669	49268.0039	105.3625	-1.2312	119.6322	2905570
010	2016-12-19t2137	1482205198.18	adult	102.9306	45.825	-314.0708	1209.8093	77.8949	79674.8828	251166.2325	4320861.0563	2307	-0.69589	591.707	-0.13765	456.9268	0.11007	1966.9126	-0.47195	1936.0081	818235.625	1490.686	0.20909	1838.0793	-0.30786	24570600	0.30584	320.843	90.945	89.2901	192.3722	186.4283	80026.8438	137.6682	0.32912	170.4146	3776490
010	2016-12-20t0329	1482226328.66	adult	108.8002	51.6946	-308.2012	1075.5439	79.7999	70250.8217	221479.5657	3845749.4831	2990.89	0.46857	637.784	0.50574	443.6199	0.17258	2420.4727	0.68815	2379.3389	888313.5	1701.0451	1.192	2201.9504	0.76361	23354400	0.29113	470.444	105.962	105.0032	181.0372	175.0731	66440.6562	146.8415	0.65603	166.8771	3880110
010	2016-12-20t0921	1482247450.01	adult	114.6672	57.5616	-302.3341	1092.7018	81.2512	67568.5627	213006.4043	3532684.4883	3516.39	1.5557	606.543	0.55366	393.4959	-0.12472	2487.7673	1.1883	2432.1145	878181.875	1570.5042	1.1306	2250.7156	1.2336	21382400	0.17458	312.318	102.363	101.9909	188.1404	184.0982	66413.5625	153.0427	0.81761	176.2781	3608600
010	2016-12-20t1818	1482279652.15	adult	123.6123	66.5067	-293.3891	1048.4067	84.5847	71494.8337	225815.7444	4050349.7975	1817.4	-0.66875	438.985	-0.56241	348.5658	-0.3142	1463.0454	-0.56829	1438.7936	545715.9375	924.0171	-0.69044	1324.7688	-0.54707	16344300	-0.40817	301.199	106.038	105.897	203.0588	196.2397	75740.9219	154.6853	0.65169	181.4051	3947990
010	2016-12-20t2131	1482291262.63	adult	126.8374	69.7318	-290.164	1130.1175	78.4637	71368.4048	224908.6741	3864991.2697	1901.3	-0.38865	415.363	-0.65038	288.8049	-0.93865	1384.7092	-0.58948	1346.7892	516496.5625	956.4943	-0.38219	1256.7631	-0.56117	15467700	-0.46961	951.1	82.4988	79.2453	200.8602	188.5257	74920.8594	129.0323	-0.7422	166.9983	3072170
010	2016-12-21t0323	1482312361.59	adult	132.6982	75.5926	-284.3031	1134.6133	76.9496	71449.6952	225211.2457	3802338.8232	1423.38	-0.97672	391.319	-0.641	313.733	-0.46235	1139.7653	-0.9072	1119.9694	425132.4375	842.3231	-0.52751	1040.4181	-0.87243	14583300	-0.45547	304.532	103.48	102.5645	202.6456	195.297	75586.7969	152.5311	0.29119	182.2096	3856380
010	2016-12-21t0915	1482333489.14	adult	138.567	81.4614	-278.4344	1081.7434	77.4841	64399.1107	202854.5583	3270354.3657	1909.15	0.1752	354.565	-0.8213	271.4714	-0.9245	1256.3594	-0.30975	1217.5566	423393.0938	757.9818	-0.58667	1098.7729	-0.40799	11924400	-0.88236	246	89.1188	87.3687	170.7275	164.9995	57535.1719	129.9351	-0.99278	154.3605	2997150
010	2016-12-21t1525	1482355683.08	adult	144.732	87.6264	-272.2694	1084.9042	81.3826	66420.0291	209583.5138	3483759.5202	1211.27	-0.91248	339.417	-0.76553	288.8059	-0.51315	981.179	-0.77777	971.8628	340469.125	652.545	-0.784	890.9619	-0.76151	11773000	-0.7442	316.725	108.386	107.3753	219.6589	207.9085	76221.625	161.203	0.38984	194.7778	3759470
010	2016-12-21t2104	1482376011.72	adult	150.3788	93.2732	-266.6226	1053.8012	76.7091	62678.1356	197548.4905	3151931.9576	1158.71	-0.81885	356.201	-0.30379	315.504	0.10918	902.0085	-0.77604	891.5188	295858.7812	624.4471	-0.67437	833.1633	-0.71302	11656700	-0.61834	308.083	108.442	107.2178	193.9418	188.6346	63612.9062	152.5804	-0.18299	178.8914	3548750
010	2016-12-22t0306	1482397740.26	adult	156.4145	99.3089	-260.5868	1036.3797	73.5388	65538.5056	206843.5119	3409727.0135	979.802	-1.0018	320.221	-0.63729	288.3613	-0.26646	810.2138	-0.83127	801.7887	277093.125	570.3313	-0.72608	740.0461	-0.80478	10946500	-0.66153	408.8	106.382	106.9884	202.3676	195.4142	69209.7109	154.3117	-0.25719	183.9865	3636570
010	2016-12-22t0847	1482418214.06	adult	162.1017	104.9961	-254.8997	1079.8074	73.4129	65473.5177	206530.2898	3357829.4282	1876.67	1.1744	387.292	0.67331	316.1573	0.45307	1323.7836	1.0583	1299.4564	452734	756.236	0.62031	1167.7371	1.0079	13245800	0.16092	738.418	116.449	111.5632	244.1854	232.3962	83511.4062	177.2948	0.64866	217.4618	3982670
010	2016-12-22t1441	1482439449.15	adult	168.0003	110.8947	-249.001	1110.3771	76.3165	71851.3376	226740.4625	3841619.7295	1430.62	0.36249	393.1	1.0095	304.7127	0.32229	1198.2209	0.8712	1186.7777	449332.875	789.3043	1.1027	1099.9635	0.99899	14724700	0.75714	469.049	110.792	107.5787	225.1154	215.8446	84418.2656	162.5106	-0.17751	200.4194	4150050
010	2016-12-22t2041	1482461043.05	adult	173.9986	116.893	-243.0027	1091.3128	76.1581	66876.9174	210785.5067	3409320.3181	1660.97	1.0739	409.671	1.5492	319.9109	0.80315	1186.1591	1.0353	1154.6111	415155.6875	816.5342	1.5588	1065.414	1.0859	14309800	0.75963	386.225	125.143	119.2078	265.3803	255.2174	92883.1094	188.0834	0.75242	234.7443	4371240
010	2016-12-23t0241	1482482643.82	adult	179.9989	122.8933	-237.0025	1080.5483	78.355	68742.2681	216657.3127	3673753.0249	1705.43	1.3536	389.722	1.3844	301.54	0.43896	1192.4586	1.2546	1162.2327	428092.625	770.8018	1.5115	1060.5233	1.2864	13978100	0.7739	619.991	121.415	117.3377	238.4025	230.7357	85586.5	173.8003	-0.00094523	215.6301	4354780
010	2016-12-23t0841	1482504248.16	adult	186.0001	128.8945	-231.0013	1030.5594	81.7339	64659.7629	203917.7087	3472396.0993	1554.26	1.1155	377.699	1.2809	303.1804	0.53791	1193.1826	1.4033	1161.6595	403295.7188	779.3332	1.777	1068.8181	1.489	12740200	0.47028	384.061	105.537	101.59	281.7303	275.2264	95224.8438	159.331	-0.69678	230.3587	3559880
010	2016-12-23t1441	1482525844.7	adult	191.9991	134.8935	-225.0023	1075.3875	88.4255	76443.4623	241167.4633	4529017.2132	1282.25	0.55794	291.201	-0.47777	229.4173	-1.402	956.2545	0.6481	936.6516	380589.2812	588.677	0.4431	860.9576	0.7061	11582200	0.18624	354.297	96.5184	90.7321	237.9615	231.2135	94708.6797	158.7474	-0.82063	212.5178	3838920
010	2016-12-23t2041	1482547445.97	adult	197.9995	140.8939	-219.0019	1221.7513	73.4396	71262.394	224419.945	3537882.9071	953.835	-0.16332	314.67	0.11168	283.5673	0.088414	781.6937	0.08783	774.0362	291571.75	534.2831	0.12032	725.4529	0.20328	11715800	0.29799	290.411	119.79	117.8887	219.0069	215.4319	81689.5625	171.8337	-0.46573	203.1806	4460020
010	2016-12-24t0241	1482569046.16	adult	203.9995	146.8939	-213.0019	1060.8142	77.2175	63910.0067	201387.8616	3261793.8575	1086.59	0.24748	338.404	0.71198	284.6914	0.1455	834.0266	0.37793	816.7767	278564.875	606.8888	0.82277	752.8349	0.42601	11292500	0.23393	386.856	124.883	119.8897	249.4255	240.269	83308.125	185.592	-0.12079	223.9419	4167340
010	2016-12-24t0841	1482590645.08	adult	209.9992	152.8936	-207.0022	1006.6676	78.0962	62679.4132	197549.9886	3330202.8783	1014.5	0.14123	350.04	1.0457	295.476	0.46447	844.0248	0.50451	831.4511	275996.125	623.102	1.0659	782.9394	0.66608	11445900	0.34299	402.185	131.69	126.9642	246.6968	240.7019	80669.8516	190.0124	-0.096261	224.4454	4306130
010	2016-12-24t1441	1482612245.85	adult	215.9994	158.8938	-201.002	1014.6688	76.5138	63544.8596	200742.9964	3273750.3445	833.632	-0.2583	310.634	0.20281	288.6011	0.30085	658.5438	-0.16116	643.2385	218636.5312	482.8577	-0.057761	597.0348	-0.15859	10299400	0.065098	378.832	120.216	116.545	235.1156	230.4739	78058.3828	181.5166	-0.45764	216.0004	3985870
010	2016-12-24t2041	1482633846.99	adult	221.9997	164.8941	-195.0016	1036.9911	89.4749	68139.1139	215333.778	3817338.5443	691.911	-0.57759	258.14	-0.96411	235.0676	-1.1341	575.4252	-0.43659	565.6829	204851.3906	446.2262	-0.31477	539.1889	-0.3853	9174040	-0.20197	643.625	105.652	100.2491	260.3803	249.3184	92695.4062	175.6687	-0.71154	228.6307	3754780
010	2016-12-25t0307	1482656986.52	adult	228.4274	171.3218	-188.574	945.2745	74.3947	56004.5944	176541.7035	2815752.7598	838.473	-0.12657	316.471	0.44287	286.5308	0.29319	676.3448	0.046363	661.6066	198169.0312	518.6308	0.4069	633.1909	0.1634	9256470	-0.11115	366.152	128.755	123.4192	269.305	259.1735	78906.375	197.6352	-0.17425	240.7334	3765960
010	2016-12-25t0932	1482680126.6	adult	234.8552	177.7496	-182.1462	1051.3961	78.9724	65730.4293	207192.7316	3457988.7008	821.283	-0.11896	295.796	0.0077866	268.0288	-0.17982	641.1925	-0.040268	630.647	219929.0312	483.3109	0.15216	589.3286	-0.0012354	10143700	0.20497	376.635	119.885	114.3778	243.1026	236.3165	83384.2031	181.6943	-0.68512	220.1719	4111200
010	2016-12-25t1524	1482701236.88	adult	240.7192	183.6136	-176.2822	1030.8792	72.3146	63483.3623	200211.0517	3228094.4246	731.079	-0.32892	300.126	0.15006	284.2423	0.27855	588.3715	-0.22605	578.0338	195339.3438	474.1548	0.1239	552.5922	-0.14469	9942890	0.19757	364.269	123.423	119.3452	269.4596	259.6918	89460.5938	197.1799	-0.33372	235.828	4088870
010	2016-12-25t2116	1482722365.76	adult	246.5883	189.4827	-170.4131	532.9676	122.7048	36012.9106	120491.4847	2121612.3408	661.506	-0.4952	239.263	-1.2185	214.2561	-1.5349	531.9989	-0.44246	521.0123	100547.7969	403.0832	-0.49849	485.578	-0.46908	4504840	-1.3173	291.983	83.1175	78.9598	200.6649	191.4688	37925.6719	134.871	-1.9649	176.2454	1564940
010	2016-12-26t0340	1482745420.27	adult	252.9923	195.8867	-164.0091	563.1592	99.8695	32974.8577	107049.1733	1695003.7673	655.842	-0.48072	238.657	-1.174	213.726	-1.4831	499.6705	-0.56109	488.5847	86942.6719	406.73	-0.42028	462.8165	-0.55942	4130670	-1.3797	317.963	82.1527	76.8394	212.1596	205.0813	36915.7734	139.9294	-1.8355	186.657	1421900
010	2016-12-26t0932	1482766530.73	adult	258.8563	201.7507	-158.145	953.1931	110.7271	57254.5167	183185.9243	2973558.2658	682.846	-0.37116	261.42	-0.60547	256.0388	-0.36038	488.0076	-0.59656	478.5317	146402.2812	398.6012	-0.45966	454.0395	-0.57854	7823270	-0.27774	552.07	104.247	98.4883	232.4258	227.4532	69727.7344	178.2641	-0.9181	214.4855	3119700
010	2016-12-26t1524	1482787657.38	adult	264.7249	207.6192	-152.2765	821.5507	109.3711	51177.8132	164096.1726	2754465.0472	964.141	0.53101	249.96	-0.80295	246.6768	-0.54308	480.2409	-0.61788	471.166	128224.3125	385.4176	-0.55058	450.8474	-0.56878	6667940	-0.57515	1191.44	99.5194	97.5032	226.8599	218.0687	60571.582	160.8308	-1.3271	199.7397	2654780
010	2016-12-26t2045	1482806913.6	adult	270.0738	212.9682	-146.9276	753.7413	115.6729	47009.4455	151442.0387	2566634.5163	902.66	0.37613	248.86	-0.77913	246.0722	-0.51743	469.3896	-0.65791	463.1661	115000.4531	382.2611	-0.54787	440.9671	-0.60177	6097310	-0.7064	1125.3	100.544	98.3842	227.1216	217.4987	55644.793	164.0444	-1.2581	201.7092	2463420
010	2016-12-27t0241	1482828244.27	adult	275.999	218.8934	-141.0024	607.8737	121.7547	42223.3697	138065.3026	2597210.5706	1071.27	0.95782	254.914	-0.60018	242.7907	-0.54838	489.5129	-0.53694	483.2006	108182.3516	389.3905	-0.44329	462.577	-0.4419	5624930	-0.8105	1058.23	98.0898	94.0388	221.6964	213.1866	48994.8945	155.1275	-1.4572	194.0962	2164450
010	2016-12-27t0841	1482849843.81	adult	281.9989	224.8933	-135.0025	776.0002	126.5645	47849.2887	156012.4146	2627611.4899	785.286	0.062612	245.389	-0.75295	239.1481	-0.58833	473.9818	-0.60338	466.3431	118495.4531	373.818	-0.56222	435.2164	-0.58605	6113630	-0.63365	1030.28	95.2602	91.832	226.4488	218.4712	56612.2109	155.755	-1.4473	202.1758	2373310
010	2016-12-27t1441	1482871444.45	adult	287.999	230.8934	-129.0023	840.9077	137.3357	61635.2081	198653.9088	4225149.4443	557.829	-0.67326	261.716	-0.36927	258.4442	-0.11268	465.1293	-0.63742	459.4912	149306.5	393.7492	-0.33034	444.0169	-0.50359	8395060	0.080788	336.199	111.624	106.7874	259.9353	255.3815	83439.2188	189.477	-0.7343	233.9163	3580560
010	2016-12-27t2041	1482893045.5	adult	293.9993	236.8937	-123.0021	838.0388	136.4421	63098.6157	204178.9438	4310560.8085	541.824	-0.71543	259.481	-0.37451	254.1263	-0.17268	462.6193	-0.63738	458.7721	152201.75	390.9925	-0.32443	440.7844	-0.49971	8519550	0.1586	356.821	111.413	105.636	266.789	260.9598	87773.5781	189.3938	-0.75115	240.8861	3658010
010	2016-12-28t0241	1482914644.42	adult	299.999	242.8934	-117.0024	1037.0586	84.789	68614.3142	216859.1886	3800264.9883	643.35	-0.34717	232.217	-0.89895	231.2133	-0.64996	432.1697	-0.80462	423.0324	154716.7656	350.232	-0.70523	405.1915	-0.7152	8302690	0.1332	459.034	96.0974	91.9207	217.7019	210.0988	77937.2734	160.6485	-1.3655	196.3974	3435870
010	2016-12-28t0841	1482936246.42	adult	305.9996	248.894	-111.0018	788.4875	134.1723	55297.1866	180189.7813	3433174.7393	834.658	0.35894	241.1	-0.67748	235.4393	-0.52019	456.8795	-0.64519	448.996	130210.6562	364.7809	-0.52855	432.1397	-0.51145	6868440	-0.27159	1051.71	103.146	100.9429	217.7088	207.1255	62047.0234	161.0156	-1.3648	193.4567	2938420
010	2016-12-28t1441	1482957845.9	adult	311.9994	254.8938	-105.0019	671.3748	150.9612	58161.3763	190657.2572	4658704.7562	536.791	-0.70127	238.68	-0.69059	230.4849	-0.59685	455.4777	-0.64148	450.8919	137554.25	363.5607	-0.5123	431.3552	-0.49475	7205510	-0.1315	326.827	101.784	95.7994	228.1875	221.9359	68912.6172	169.2464	-1.201	206.2812	3072750
010	2016-12-28t2041	1482979447.47	adult	317.9999	260.8943	-99.0015	499.8553	173.2062	52555.538	176143.9329	5477026.6607	560.629	-0.6012	231.744	-0.79759	229.489	-0.58509	451.1473	-0.65679	443.6025	123163.2266	348.6437	-0.63881	411.9597	-0.61025	6305530	-0.38351	362.505	98.7023	89.7836	238.4566	231.0134	65098.6562	183.1932	-0.92134	219.0598	2685590
010	2016-12-29t0241	1483001048.4	adult	324.0001	266.8945	-93.0013	445.4522	139.942	38519.2488	129720.9894	3131460.0442	546.257	-0.64346	241.898	-0.55023	235.7296	-0.41083	453.2934	-0.63086	443.9355	91111.9766	357.5802	-0.51734	418.1507	-0.54541	4845940	-0.82597	311.729	100.645	93.3767	239.4811	231.7572	48135.6992	173.911	-1.1165	218.7721	2016230
010	2016-12-29t0841	1483022648.85	adult	330.0003	272.8947	-87.0011	467.7431	90.1191	32610.5477	104888.4585	1928584.7107	565.761	-0.55498	255.527	-0.23036	253.2252	0.016282	444.5238	-0.67744	434.3799	76013.5703	359.0339	-0.47307	410.9661	-0.57684	4352140	-0.96445	412.869	124.127	116.2162	284.1767	273.9946	48594.2109	207.0203	-0.45173	252.7246	2114130
010	2016-12-29t1441	1483044248.53	adult	336.0002	278.8946	-81.0012	520.3335	97.4249	32526.7967	107965.8974	1808980.7273	470.245	-0.92446	239.309	-0.52929	236.3833	-0.32679	403.3734	-0.95064	400.1539	68976.8516	335.1711	-0.69834	385.1845	-0.74896	4071840	-1.0364	319.202	105.862	99.6268	236.8771	228.9364	40505.9844	177.17	-1.0599	214.3606	1801250
010	2016-12-29t2041	1483065847.19	adult	341.9998	284.8942	-75.0016	506.4813	118.7022	43020.9772	140976.7593	3202562.2469	489.61	-0.83987	225.297	-0.78236	220.648	-0.64477	387.6003	-1.0598	383.3515	86822.4531	327.4197	-0.75412	369.4941	-0.85097	5032900	-0.6866	351.888	104.746	92.8723	252.3706	246.9189	56531.0078	196.0152	-0.6876	233.0081	2339930
010	2016-12-30t0241	1483087449.38	adult	348.0004	290.8948	-69.001	555.825	100.3818	39996.5171	128496.6978	2431492.8174	455.096	-0.97882	214.983	-0.95878	212.2396	-0.79832	380.5005	-1.1128	376.6772	79524.6094	317.3958	-0.83572	362.9324	-0.88639	4478740	-0.85232	369.897	100.894	91.0152	267.5984	261.6528	55928.0586	183.3646	-0.94567	228.2235	2101940
010	2016-12-30t0841	1483109047.22	adult	353.9998	296.8942	-63.0016	563.119	80.0755	36505.5639	117115.0183	1982146.7503	542.943	-0.59611	235.269	-0.50013	233.7861	-0.27957	408.4518	-0.90532	400.9004	78014.2969	337.5558	-0.58813	382.0175	-0.71995	4477170	-0.82859	373.394	104.109	97.6945	288.2852	282.3432	55062.4688	178.685	-1.0434	249.9739	1981200
010	2016-12-30t1507	1483132191.26	adult	360.4287	303.3231	-56.5727	514.5484	120.172	44314.8041	144556.8448	3314541.8144	425.832	-1.1053	220.154	-0.77405	217.0384	-0.61812	366.0219	-1.2353	362.4089	84185.0312	312.8213	-0.83111	349.5469	-0.96464	5062880	-0.58925	310.979	105.288	94.849	247.5554	242.2016	56937.7422	194.2667	-0.74171	228.4396	2421310
010	2016-12-30t2059	1483153308.46	adult	366.2946	309.189	-50.7068	489.4536	124.6985	45292.6996	151587.3711	3699882.3362	467.621	-0.91673	228.775	-0.55819	224.3759	-0.41876	397.9689	-0.98669	393.3546	93920.6562	327.6777	-0.63902	376.7809	-0.7261	5377810	-0.44309	347.865	109.332	98.6178	260.6228	252.9636	61506.9844	199.8475	-0.63832	237.9151	2570080
010	2016-12-31t0251	1483174426.14	adult	372.1606	315.055	-44.8408	677.0047	101.2887	46730.8382	149423.1514	2719874.1357	497.741	-0.77292	214.045	-0.8293	207.5759	-0.76382	401.348	-0.961	393.5136	97928.9141	311.7517	-0.79124	367.6342	-0.78666	5213700	-0.47267	353.674	104.683	93.6789	277.6814	269.8451	67754.25	193.1705	-0.77519	247.0583	2549870
010	2016-12-31t0843	1483195552.66	adult	378.0291	320.9235	-38.9723	642.3597	119.4406	43397.4553	141748.9347	2528622.1522	524.236	-0.63853	227.419	-0.51367	222.3936	-0.39488	411.6737	-0.87361	403.4537	93449.9219	331.7014	-0.53727	387.5239	-0.59788	5144890	-0.46705	403.117	106.271	97.2372	287.8173	280.3382	65334.5234	189.6544	-0.84953	255.0042	2404160
010	2016-12-31t1510	1483218785.14	adult	384.4826	327.377	-32.5188	641.9274	115.9153	42414.2901	137835.7737	2410701.9207	453.283	-0.98953	226.914	-0.48442	220.8356	-0.39265	392.0057	-1.0546	384.91	87025.2578	328.942	-0.5375	371.9312	-0.71541	5020930	-0.48046	364.273	107.683	97.9573	270.811	261.9976	60120.0508	192.5932	-0.79865	240.7768	2382700
010	2016-12-31t2102	1483239937.81	adult	390.3583	333.2527	-26.6431	639.145	109.1195	42513.8922	137635.2869	2399255.9882	454.546	-0.98861	225.321	-0.48186	219.1491	-0.39704	388.3667	-1.0999	381.6684	86217.3984	328.2602	-0.5167	368.0957	-0.73382	5000550	-0.45597	382.168	107.519	97.6399	268.3558	261.2375	59574.9883	193.4403	-0.78792	240.5404	2386180
010	2017-01-01t0254	1483261060.73	adult	396.2258	339.1202	-20.7756	645.3323	113.6477	46571.9945	150564.8318	2867892.0048	465.062	-0.93861	211.253	-0.74468	207.0693	-0.64114	377.9785	-1.2194	372.3617	91848.7891	301.1261	-0.80901	350.9147	-0.87973	5127960	-0.3681	343.812	105.79	96.0182	262.4704	256.032	63780.3164	189.8496	-0.8628	233.4323	2567940
010	2017-01-01t0846	1483282179.65	adult	402.0921	344.9865	-14.9092	637.7902	107.6202	45362.3799	146369.0764	2756979.7376	488.799	-0.81027	210.843	-0.71913	206.9222	-0.61226	381.2529	-1.209	376.7011	90356.9375	298.4296	-0.81609	351.9804	-0.85778	4988120	-0.3922	339.264	106.298	97.3182	256.6594	248.9097	60828.2734	189.3118	-0.87844	231.3793	2514800
010	2017-01-01t1441	1483303448.05	adult	408	350.8944	-9.0013	634.7675	109.5297	44774.2918	144822.8447	2700740.2739	428.716	-1.1771	209.518	-0.71321	205.3523	-0.61647	361.803	-1.4555	357.0161	84661.9141	296.3353	-0.81634	341.0507	-0.9549	4890790	-0.39916	336.547	106.764	97.2229	255.233	250.7236	59724.5117	191.6765	-0.83811	231.8526	2492180
010	2017-01-01t2041	1483325052.44	adult	414.0013	356.8957	-3.0001	638.1986	102.0322	44217.814	142560.2016	2619333.0078	454.721	-1.0395	208.085	-0.70951	203.9437	-0.61693	360.9924	-1.516	352.9865	83389.25	293.3278	-0.82793	336.5958	-0.99222	4805940	-0.40101	336.558	106.323	97.452	249.6686	245.4322	57673.4375	189.9783	-0.87591	228.0525	2455630
010	2017-01-02t0241	1483346653.37	dead	420.0015	362.8959	3.0001	631.9562	99.0623	42242.22	135279.9327	2395959.5609	426.939	-1.2537	206.671	-0.70585	202.956	-0.60791	348.2837	-1.7446	342.8529	76970.6875	291.5365	-0.82516	329.1613	-1.0646	4559580	-0.48313	335.089	105.824	97.1715	244.3354	236.9449	53998.1211	188.8032	-0.90345	226.0307	2334680
011	2016-12-15t1441	1481834660.04	larva	0	-51.1058	-278.9986	170.4656	27.449	3105.2948	9856.887	53463.5853	0	-0.42142	0	-0.62664	0	-0.7168					0	-0.46334	0	-0.48682	0	181043.8138	0	0	0				0	-0.74635	0	0
011	2016-12-15t2110	1481857970.55	larva	6.4751	-44.6307	-272.5235	167.6532	27.8772	3120.3801	9910.3246	54698.622	0	-0.88077	0	-1.0672	0	-1.0319					0	-1.0381	0	-0.97407	0	1.4372	0	0	0				0	-0.95019	0	0
011	2016-12-16t0301	1481879084.81	larva	12.3402	-38.7656	-266.6584	167.6508	31.7373	3556.4287	11330.7189	71007.1707	0	-1.2304	0	-1.4596	0	-1.3163					0	-1.5071	0	-1.3677	0	-0.68316	0	0	0				0	-1.1483	0	0
011	2016-12-16t0854	1481900213.81	larva	18.2094	-32.8964	-260.7892	170.3891	30.3472	3644.7299	11595.2478	71418.4767	0	-1.5364	0	-1.8443	0	-1.5992					0	-1.9337	0	-1.7249	0	-1.2032	0	0	0				0	-1.3624	0	0
011	2016-12-16t1447	1481921440.37	larva	24.1056	-27.0002	-254.8929	383.3334	39.0087	12169.0003	38472.5062	331662.5013	1261.24	-0.28522	412.288	0.56797	394.4891	0.89812	1079.4003	-0.92374	1066.6793	70161.0156	744.3353	0.12391	983.6965	-0.14578	2674100	-0.88453	231.772	82.7941	82.4513	128.96	125.2527	8382.3994	108.5708	0.8678	119.8332	537003
011	2016-12-16t2047	1481943043.44	larva	30.1065	-20.9993	-248.8921	511.6468	41.9109	15575.7148	49220.7269	396156.1387	2948.5	1.3529	681.699	2.019	654.9934	2.4958	2470.8989	0.93689	2444.1113	207555.5	1404.7546	1.7816	2150.5392	1.6837	5675830	-0.60904	484.581	90.1963	89.4114	141.0075	133.1967	11844.6318	115.1247	0.90454	127.4573	750975
011	2016-12-17t0247	1481964646.21	larva	36.1073	-14.9985	-242.8913	872.6758	48.7313	35978.0645	113370.4922	1230111.4762	2208.02	0.16668	411.574	-0.17639	288.7536	-0.37577	1867.7463	-0.1586	1847.4653	354871.8125	1078.4674	0.30126	1647.7013	0.36609	7809200	-0.56953	327.511	61.1272	60.1307	114.2034	106.732	21698.6504	85.4674	0.021654	99.2237	1159830
011	2016-12-17t0847	1481986241.97	larva	42.1061	-8.9997	-236.8925	869.7318	54.9899	40534.0204	127750.7868	1566771.0807	1834.98	-0.53638	462.332	-0.19264	413.7991	0.26626	1583.1963	-0.77285	1570.1389	338804	955.8048	-0.47612	1452.6671	-0.32805	9854140	-0.55205	271.743	81.0914	82.0088	138.8248	134.7778	29708.5117	115.0086	0.64196	128.7198	1728380
011	2016-12-17t1447	1482007846.25	larva	48.1073	-2.9985	-230.8913	998.794	55.9755	47348.2598	149156.9994	1857254.3341	3088.13	0.51877	629.929	0.58986	519.7534	0.78519	2554.4045	0.49273	2509.0374	636046.75	1432.8266	0.54863	2227.1764	0.71165	15666300	0.096565	231.781	74.7691	74.5471	129.199	126.697	32170.5391	107.3703	0.25816	121.6127	1859510
011	2016-12-17t2047	1482029435.69	adult	54.1043	2.9985	-224.8942	943.0734	66.4713	49694.6739	156624.4363	2200808.0398	5273.36	2.4782	824.344	1.5705	713.407	1.9785	3564.0557	1.835	3469.2888	930218.5	1852.6983	1.3699	2995.6973	1.7046	21462600	0.65992	308.311	90.6813	89.9806	139.8965	136.2697	36512.9844	117.5144	0.39207	130.7092	2360980
011	2016-12-18t0247	1482051043.63	adult	60.1066	9.0007	-218.892	1074.9829	70.7021	63424.135	199893.6196	3122797.6995	3255.11	0.13268	660.254	0.11485	576.7762	0.74157	2543.3298	0.13887	2488.1223	844385.5	1289.9679	-0.60142	2123.6822	-0.102	21864300	0.34549	300.022	102.903	103.6744	161.1101	157.4245	53488.5625	138.5034	1.0128	152.1477	3407650
011	2016-12-18t0848	1482072651.04	adult	66.1086	15.0028	-212.89	1189.821	75.2932	76730.4737	242437.9177	4068318.7987	2944.7	-0.30695	643.891	-0.17035	462.3202	-0.2379	2429.5293	-0.18253	2386.4478	974241.25	1563.4262	-0.020522	2119.3417	-0.25785	25762700	0.64875	223.384	66.6897	65.4475	116.6583	112.5876	46779.9961	93.9765	-0.91186	107.7628	2668320
011	2016-12-18t1448	1482094254.16	adult	72.1095	21.0037	-206.8891	1219.7507	74.0439	75277.4292	237119.2728	3882904.5525	3248.26	-0.055067	697.775	0.13267	505.3897	0.068654	2626.6963	-0.011197	2574.2693	1032291.6875	1696.0744	0.25687	2345.6654	0.067693	27419800	0.69335	185.842	73.7772	72.7717	128.516	124.7488	50506.7773	103.3532	-0.68722	118.2795	2899150
011	2016-12-18t2121	1482117878	adult	78.6717	27.5658	-200.3269	1232.8627	83.6686	83788.0342	264051.0895	4737387.7673	3230.68	-0.069395	655.508	-0.18212	441.2042	-0.43675	2649.4863	0.040396	2592.8301	1157825.5	1690.41	0.21763	2346.6304	0.076603	28608300	0.72448	199.21	71.8906	70.383	128.3898	124.4731	56106.3555	102.2337	-0.92796	117.7364	3137520
011	2016-12-19t0321	1482139482.65	adult	84.6729	33.5671	-194.3256	1340.0988	84.1565	88493.989	278930.4951	4902020.8662	3265.23	0.027966	634.832	-0.28531	372.038	-0.96715	2859.9829	0.4664	2867.2576	1321312.125	1747.8551	0.43028	2567.2865	0.54888	29279100	0.7608	285.936	70.0179	67.3679	169.8065	164.2154	78450.5938	103.7941	-1.0136	150.0755	3229290
011	2016-12-19t0921	1482161080.1	adult	90.6722	39.5664	-188.3264	1085.5382	81.8802	69885.2877	220738.6561	3701285.1845	2190.11	-1.0886	705.265	0.34923	639.8449	1.3909	1929.9761	-0.90061	1916.564	704441.25	1376.0023	-0.53183	1823.0552	-0.70382	25691400	0.27645	333.566	115.806	114.6376	183.049	177.7896	66812.8906	146.3731	1.0952	167.3235	4218570
011	2016-12-19t1514	1482182256.37	adult	96.5545	45.4487	-182.4441	1265.7637	87.4622	78112.5643	246257.3324	4109666.8848	2979.94	-0.026774	679.139	0.31934	463.049	0.00018853	2490.2502	0.22466	2474.9879	1016022.0625	1684.3996	0.5478	2304.036	0.39761	27687100	0.6267	297.511	101.411	100.9486	168.4109	164.4594	68711.6562	142.6834	0.75907	158.1233	4134330
011	2016-12-19t2137	1482205210.25	adult	102.9306	51.8248	-176.068	1122.3405	93.2204	75280.2399	237880.4165	4217838.7684	2675.31	-0.20743	593.678	-0.12186	438.5295	-0.058111	2120.751	-0.18428	2067.1165	833455.125	1383.9213	-0.12451	1917.0375	-0.14152	23281700	0.11378	561.379	91.7502	89.7867	211.006	205.3479	82925.3438	137.7889	0.33552	189.6367	3598070
011	2016-12-20t0329	1482226340.07	adult	108.8	57.6942	-170.1986	1152.1368	88.1095	80304.5513	253227.2549	4723129.8699	3799.22	1.6157	544.43	-0.28249	356.0121	-0.67178	2757.1021	1.3601	2713.2615	1155225.75	1411.043	0.23996	2379.7921	1.161	22764300	0.19831	349.222	90.5133	86.9288	203.5384	197.7546	85282.6016	141.8525	0.39428	179.4885	3784630
011	2016-12-20t0921	1482247461.46	adult	114.6671	63.5612	-164.3315	1110.2862	73.4189	68923.9205	217256.0655	3583715.9213	3677.54	1.799	567.599	0.20338	423.043	0.17957	2483.9282	1.1801	2416.0216	894214.125	1297.1506	0.17883	2116.858	0.91582	20426200	0.013552	330.828	121.943	121.2103	192.1543	188.8525	69175.5312	161.5914	1.2615	180.9106	4388370
011	2016-12-20t1818	1482279662.88	adult	123.6119	72.5061	-155.3867	1057.5427	121.4162	76280.4063	242373.3256	4778579.3919	2024.63	-0.32747	385.577	-1.1007	306.8232	-0.80217	1634.3158	-0.16911	1628.0548	648823.375	854.9213	-0.9574	1439.1011	-0.24898	15301600	-0.60705	376.242	104.565	98.9262	269.9521	260.4453	107171.0078	161.088	0.97896	239.1712	4149680
011	2016-12-20t2131	1482291274.44	adult	126.8373	75.7315	-152.1613	1265.7983	91.2607	92493.4844	292819.3462	5562623.2596	1633.58	-0.8435	332.666	-1.5237	245.811	-1.4694	1258.1071	-0.89427	1231.0124	606407.625	738.4016	-1.2607	1085.3138	-1.0242	16001900	-0.36239	374.101	88.4013	82.8901	225.5553	220.1653	108717.6641	147.8906	0.21662	202.0459	4252280
011	2016-12-21t0323	1482312372.7	adult	132.698	81.5921	-146.3006	1185.2636	94.4017	76562.6581	244080.5572	4275068.8338	1523.3	-0.79764	346.457	-1.1568	286.7273	-0.83106	1093.432	-1.0254	1063.6522	437372.8125	722.2283	-1.0491	1000.7574	-0.98629	13840300	-0.61864	687.27	104.728	100.5673	204.2228	198.5001	81689.125	160.3058	0.6824	187.8251	4183670
011	2016-12-21t0915	1482333500.07	adult	138.5667	87.4609	-140.4319	1090.9378	81.5659	70520.0433	222392.4354	3798297.2077	1605.85	-0.39759	383.734	-0.45592	331.2455	-0.019797	1064.1848	-0.82876	1024.4514	391620.0312	691.8065	-0.89653	928.9989	-0.92543	14104900	-0.36037	350.239	122.014	118.2901	238.047	234.3213	87601.3125	173.3877	1.1684	216.6352	4484870
011	2016-12-21t1525	1482355695.61	adult	144.7321	93.6263	-134.2665	1154.0486	91.7493	74457.0644	235640.9633	3985257.0662	1072.13	-1.1895	357.836	-0.51329	320.8573	0.028424	838.1121	-1.1877	823.3506	326025.625	614.7735	-0.97497	762.7873	-1.177	13899800	-0.19193	488.856	121.499	117.9039	252.2911	242.4738	98141.25	177.899	1.2082	223.6385	4719500
011	2016-12-21t2104	1482376024.02	adult	150.3789	99.2731	-128.6197	1072.2456	79.2451	67161.3999	211663.0069	3587529.0756	1075.69	-0.99157	358.311	-0.27263	330.1772	0.38148	819.1167	-1.0259	800.9058	287509.9688	578.983	-0.91969	733.5254	-1.0536	12553800	-0.37132	408.86	132.271	129.075	258.195	251.0859	90626.4375	181.2291	1.1963	224.8918	4634240
011	2016-12-22t0306	1482397752.68	adult	156.4146	105.3088	-122.584	563.5887	91.6047	34057.6084	110513.8247	1777413.1875	1140.05	-0.65415	364.447	0.067525	327.3741	0.52909	831.2391	-0.76471	808.6114	148791.7969	615.2728	-0.4668	757.4911	-0.74185	6497360	-1.9497	386.652	147.228	145.0118	229.9005	225.8803	41152.1797	197.0942	1.7522	216.6258	2624780
011	2016-12-22t0847	1482418225.45	adult	162.1015	110.9957	-116.8971	1090.5802	78.8022	72569.9587	229061.688	3992612.0139	686.306	-1.4921	281.12	-1.1346	262.9333	-0.71873	574.7844	-1.4115	568.1217	217843.2812	462.2842	-1.1813	540.1046	-1.3621	10630000	-0.62258	383.243	114.864	111.0813	240.1418	235.3797	91013.7344	188.7406	1.1706	223.4715	4343360
011	2016-12-22t1441	1482439460.54	adult	168.0001	116.8943	-110.9985	973.7862	75.362	61274.657	193232.9712	3256577.0985	758.301	-1.1851	325.821	-0.21102	312.1281	0.49662	603.6708	-1.1597	591.9611	193174.6562	472.1695	-0.96391	558.0152	-1.1375	10411000	-0.56518	408.149	147.611	143.5558	249.521	243.6924	79846.7188	204.0481	1.6471	231.4818	4716600
011	2016-12-22t2041	1482461054.05	adult	173.9983	122.8925	-105.0003	985.1187	70.4354	59407.7455	187308.6064	2974223.2489	621.108	-1.3731	294.332	-0.66986	291.967	0.11027	507.2714	-1.3554	501.7212	157761.4062	411.1022	-1.2458	477.7385	-1.3238	9130190	-0.84958	374.617	142.365	140.4891	242.2223	238.1861	75331.1484	204.5941	1.4461	230.0832	4416160
011	2016-12-23t0241	1482482655.7	adult	179.9988	128.893	-98.9998	1062.3397	86.3167	69727.0267	220545.0137	3825983.0241	531.213	-1.4667	236.398	-1.7464	228.7506	-1.4525	450.6335	-1.436	447.5351	164030.5938	371.5674	-1.429	427.8281	-1.4135	8592600	-0.91475	324.415	110.648	100.5388	249.448	245.2884	90799.0781	199.1309	1.0175	232.8495	4021830
011	2016-12-23t0841	1482504259.32	adult	185.9998	134.894	-92.9988	957.8954	76.1981	62385.3902	196887.6423	3383705.693	547.685	-1.3345	256.597	-1.2814	252.5239	-0.80662	448.0886	-1.3521	441.0866	146076.875	363.0859	-1.4204	418.2244	-1.3676	8342220	-0.90146	448.315	121.58	118.8131	248.2153	238.2461	80918.1719	184.1085	0.24497	218.4978	3952680
011	2016-12-23t1441	1482525855.39	adult	191.9987	140.8929	-86.9999	604.4992	137.2384	47030.5355	153324.0188	3357116.2698	493.076	-1.3864	242.364	-1.5404	236.7941	-1.2034	415.6125	-1.3883	410.95	101825.0781	354.4647	-1.4207	395.8184	-1.3904	5936940	-1.5596	382.508	114.869	107.5929	252.6391	242.8089	61896.5781	188.3424	0.24449	225.103	2813830
011	2016-12-23t2041	1482547458.04	adult	197.9994	146.8936	-80.9991	937.5682	94.0036	63955.055	203750.3108	3739068.5351	430.852	-1.4673	211.408	-2.1848	204.036	-2.0698	369.6743	-1.4892	364.589	123471.2188	307.7327	-1.7369	350.7525	-1.5274	7043060	-1.1323	392.267	106.041	95.9809	244.5426	233.0497	81677.2188	184.7461	-0.023639	218.6935	3532760
011	2016-12-24t0241	1482569057.59	adult	203.9993	152.8935	-74.9993	708.0852	143.3096	54614.4969	177744.3809	3910573.2751	475.647	-1.2956	232.843	-1.6681	226.1188	-1.4484	398.8148	-1.3141	393.4835	113263.4062	330.4622	-1.4943	373.2889	-1.3662	6612980	-1.1811	412.512	117.898	110.9901	250.5899	235.5043	71167.5234	189.8383	0.017702	220.6526	3348430
011	2016-12-24t0841	1482590656.15	adult	209.9989	158.8931	-68.9997	566.2013	152.4281	44851.8986	149495.774	3419098.4934	478.977	-1.2295	231.003	-1.6682	221.896	-1.5397	399.5287	-1.2501	395.2828	93489.7188	338.2281	-1.3705	380.1499	-1.2769	5389070	-1.4661	350.705	117.77	109.0432	246.5683	239.9918	57696.9844	197.905	0.15012	229.8517	2747450
011	2016-12-24t1441	1482612257.25	adult	215.9992	164.8934	-62.9994	847.1848	135.1114	63363.1601	205063.462	4159722.7097	485.027	-1.1651	216.882	-1.9538	213.9149	-1.7337	371.8694	-1.3164	366.2437	122716.9219	307.8201	-1.5827	350.7554	-1.3724	7154710	-0.86345	403.99	111.53	103.3916	254.2592	241.2765	83905.5312	187.4468	-0.27989	223.4473	3679270
011	2016-12-24t2041	1482633858.42	adult	221.9996	170.8937	-56.999	1049.2507	142.5954	74512.0458	239645.7814	4863781.4649	448.105	-1.2254	209.361	-2.0955	204.0046	-1.9803	361.9825	-1.3148	357.2361	140811.1875	298.8207	-1.6232	341.4938	-1.3827	8128430	-0.508	421.815	110.422	100.1627	284.3471	272.0837	110611.0156	187.851	-0.35904	231.3147	4287140
011	2016-12-25t0307	1482656997.19	adult	228.427	177.3212	-50.5716	1085.7905	123.3405	70188.0345	227645.4075	4073233.6997	466.455	-1.1384	211.753	-2.0005	208.1929	-1.8348	367.6848	-1.2584	362.1868	134940.3125	294.7374	-1.6195	342.183	-1.3413	7753960	-0.54712	428.448	114.027	104.4008	288.5338	273.449	105891.8906	194.0859	-0.2733	243.4942	4175440
011	2016-12-25t0932	1482680138.36	adult	234.8551	183.7493	-44.1435	1099.0349	125.3124	71997.1361	229613.4816	4287208.3062	452.634	-1.1491	209.812	-1.9973	205.5717	-1.8597	353.113	-1.2935	347.7899	132770.5	293.1092	-1.5998	333.2184	-1.3594	7878650	-0.44881	436.627	113.679	104.6617	287.015	273.1424	107917.6484	189.2932	-0.4804	236.767	4268770
011	2016-12-25t1524	1482701248.07	adult	240.7189	189.6131	-38.2797	1071.5207	133.9655	71895.4427	230683.54	4481807.4031	495.824	-1.0027	209.628	-1.9549	205.2503	-1.823	355.4237	-1.2678	350.0735	133283.875	292.1683	-1.5784	335.0156	-1.3256	7856850	-0.40231	452.634	114.831	106.4443	290.4969	277.6683	108936.3438	190.3291	-0.51248	237.5707	4303850
011	2016-12-25t2116	1482722377.19	adult	246.5881	195.4823	-32.4105	1004.5165	90.984	63587.5479	201395.7156	3502500.4124	437.086	-1.1539	207.456	-1.9537	204.3511	-1.7946	349.7484	-1.281	347.0843	116116.4688	285.445	-1.6141	327.198	-1.3492	6885060	-0.63372	449.179	116.172	107.2622	294.5178	282.2081	97779.9062	192.4953	-0.50766	244.3403	3855530
011	2016-12-26t0340	1482745432.42	adult	252.9923	201.8865	-26.0063	1008.1259	131.8651	65823.0969	211928.5318	3970906.4156	485.263	-0.99368	213.649	-1.7437	209.2932	-1.5965	367.401	-1.1895	363.4787	126385.9531	298.7124	-1.4564	343.6503	-1.2382	7336290	-0.45779	453.498	119.288	112.2365	296.0938	285.8374	101856.25	195.3616	-0.48127	246.0245	4096100
011	2016-12-26t0932	1482766542.53	adult	258.8562	207.7504	-20.1423	1000.6776	131.2446	66552.118	214465.9005	3995016.1222	428.448	-1.1515	214.085	-1.6626	209.9068	-1.5078	359.2036	-1.226	354.4601	125002.8594	294.9799	-1.4608	338.9035	-1.249	7429590	-0.39122	441.859	119.961	113.8826	296.0456	285.3006	103023.8516	193.2469	-0.56357	244.1433	4163120
011	2016-12-26t1524	1482787668.33	adult	264.7245	213.6187	-14.2741	759.4967	141.546	55784.1505	181714.7782	3790778.702	523.936	-0.84204	217.28	-1.5149	211.0645	-1.4003	393.8338	-1.0523	387.9604	114605.6406	316.375	-1.2199	365.3004	-1.077	6309390	-0.67895	437.086	121.86	116.1353	264.414	252.1694	76944.4688	200.8203	-0.40893	235.3695	3538580
011	2016-12-26t2045	1482806924.35	adult	270.0734	218.9676	-8.9252	801.7608	125.6983	55848.124	181183.3727	3475986.8715	503.599	-0.89141	217.964	-1.4411	211.6202	-1.3281	385.3834	-1.0922	379.83	112531.9375	319.1125	-1.1633	362.7646	-1.0759	6343630	-0.63482	446.587	123.883	116.587	279.6587	271.3878	81660.3438	209.062	-0.24773	250.9554	3605480
011	2016-12-27t0241	1482828255.22	adult	275.9987	224.8928	-2.9999	802.8559	128.7024	55634.0837	181192.1416	3389828.6004	510.571	-0.85601	224.837	-1.2344	217.1567	-1.1392	417.2353	-0.92132	412.2046	121415.4688	334.2665	-0.98336	391.3516	-0.88275	6520960	-0.54822	447.451	127.551	120.5247	287.9014	280.3046	83779.3125	214.3173	-0.15546	260.6991	3699360
011	2016-12-27t0841	1482849854.73	dead	281.9985	230.8927	2.9999	802.4855	131.7863	54265.913	176522.6884	3371695.3469	587.544	-0.58998	239.499	-0.87594	228.93	-0.82077	472.4236	-0.61192	462.3593	134168.3125	370.9851	-0.59018	431.9771	-0.60654	6778310	-0.4373	464.429	135.73	127.2108	305.1424	297.523	86660.4375	234.3624	0.25368	278.6004	3841420
012	2016-12-15t1441	1481834670.66	egg	-3.2376	-45.1069	-296.9991	153.3119	28.2957	2906.4115	9253.7613	51789.8106	0	-0.1504	0	-0.40415	0	-0.5591					0	-0.15036	0	-0.21795	0	213213.2736	0	0	0				0	-0.64949	0	0
012	2016-12-15t2110	1481857981.38	larva	3.2376	-38.6317	-290.5239	156.1046	28.0672	2937.7459	9347.0087	51944.2877	0	-0.66272	0	-0.84775	0	-0.87446					0	-0.75875	0	-0.73814	0	141688.2531	0	0	0				0	-0.84649	0	0
012	2016-12-16t0301	1481879095.8	larva	9.1027	-32.7666	-284.6588	157.0051	29.9853	3252.2118	10374.4817	62323.0368	0	-1.0438	0	-1.2439	0	-1.1595					0	-1.2539	0	-1.1554	0	-0.18695	0	0	0				0	-1.0372	0	0
012	2016-12-16t0854	1481900224.65	larva	14.9718	-26.8975	-278.7897	372.9643	33.5329	10282.3278	32504.8227	238938.1143	1224.39	0.23341	389.601	0.99573	350.038	0.98055	1064.7626	-0.61108	1052.9192	59626.707	801.5277	1.0818	1006.8614	0.52837	2152160	-0.16121	168.264	69.9717	69.0982	120.8745	114.7994	6768.9702	94.3873	0.73809	107.6736	386523
012	2016-12-16t1447	1481921451.61	larva	20.8682	-21.0011	-272.8933	354.9704	30.8988	8250.7929	26059.2944	162898.7323	968.045	-0.46151	466.41	1.1381	449.5915	1.4224	883.4077	-1.1007	878.0298	39753.3477	713.1283	0.27615	838.8851	-0.22017	2080650	-0.79231	270.075	99.5314	99.2904	145.1829	140.8902	6533.231	124.8613	1.2885	135.5729	444010
012	2016-12-16t2047	1481943055.58	larva	26.8693	-15	-266.8922	615.2385	51.8403	25127.5938	79351.511	865561.9792	1863.24	0.27741	414.132	0.40772	326.8385	0.30098	1593.9185	-0.25482	1575.2513	211991.1562	902.1856	0.42562	1448.9433	0.57111	5495120	-0.40487	159.623	65.8512	64.2759	117.3508	114.9898	15607.6543	96.8317	0.5398	110.5067	873779
012	2016-12-17t0247	1481964657.47	larva	32.8698	-8.9995	-260.8917	592.1781	41.5574	19911.6245	62762.46	563098.2061	3678.23	2.015	795.982	2.6236	761.5011	3.1473	2815.6089	1.3555	2748.6147	298454.5312	1644.444	2.3113	2419.3047	1.9966	8425460	-0.21993	178.076	99.3219	98.682	143.9914	140.9038	15263.0898	124.0221	1.0697	136.0196	1051320
012	2016-12-17t0847	1481986253.58	larva	38.8688	-3.0005	-254.8927	876.2714	60.9519	44160.9557	139237.5071	1853652.6341	1963.5	-0.24331	517.907	0.37751	477.6279	0.86561	1563.4146	-0.69971	1528.8602	362712.1875	970.8037	-0.2188	1411.883	-0.22294	12002500	0.054591	183.141	98.7138	98.1461	145.1992	142.5932	33686.2109	125.8145	1.0037	137.8513	2287690
012	2016-12-17t1447	1482007857.46	adult	44.8698	3.0005	-248.8917	1062.1033	63.451	56335.1703	177512.0156	2517006.0127	3284.25	0.89011	609.138	0.63897	450.1603	0.41266	2575.6228	0.62053	2529.5615	762384.375	1398.9464	0.6652	2170.8929	0.79654	17972000	0.70818	209.889	70.5101	69.4515	120.6231	117.794	35583.8281	99.1606	0.12053	112.55	2080330
012	2016-12-17t2047	1482029446.86	adult	50.8669	8.9976	-242.8946	933.4634	70.4759	55143.4823	173869.5872	2757827.2464	4618.1	1.9797	896.864	2.2473	770.009	2.5173	3478.2429	1.7954	3369.8433	1005212.1875	2101.7245	2.3115	3078.5125	2.0378	25834200	1.5876	361.978	107.856	106.9636	161.2997	157.6102	46615.6094	137.437	1.1093	151.2971	3106800
012	2016-12-18t0247	1482051054.98	adult	56.8692	14.9999	-236.8923	1200.3857	68.2385	65241.6883	205378.9932	2987070.0577	5294.69	2.3474	982.438	2.5069	637.356	1.3097	3938.0571	2.3226	3840.069	1346815.5	2385.7066	2.7108	3409.8777	2.2565	33554200	2.3387	340.661	108.92	107.1596	192.1824	185.5154	65726.3672	141.857	1.1644	169.9997	3720040
012	2016-12-18t0848	1482072662.64	adult	62.8713	21.002	-230.8902	1112.823	74.6022	71588.9476	225761.7515	3819963.7142	5662.09	2.4768	961.487	2.1264	762.2085	2.1208	3983.7434	2.2356	3882.597	1489920	2191.4428	1.8416	3383.3985	1.9557	35870200	2.2552	343.764	83.9157	83.777	153.9475	147.5343	57576.3828	123.9872	0.4138	140.475	3130640
012	2016-12-18t1448	1482094265.85	adult	68.8722	27.0029	-224.8893	1293.7751	78.5229	82327.2163	259788.7754	4362915.6585	5500.74	2.2353	855.183	1.2691	583.6265	0.68891	3891.7163	1.9503	3734.2874	1673438	2083.6177	1.3798	3411.7862	1.9078	36718100	2.0891	328.757	93.4302	93.8413	146.8348	143.1201	63138.9453	124.7859	0.35981	137.8379	4011520
012	2016-12-18t2121	1482117888.8	adult	75.4341	33.5648	-218.3274	1190.8922	78.0063	79585.1736	250947.4557	4405893.7917	4457.43	1.1926	860.543	1.291	629.4339	1.0782	3526.6289	1.3393	3430.7642	1463551	2140.8042	1.4978	3127.8076	1.4308	35682400	1.7697	238.629	77.2214	75.8122	134.8471	131.8177	55961.5469	108.2447	-0.54337	124.1903	3201990
012	2016-12-19t0321	1482139494.02	adult	81.4356	39.5663	-212.3259	1170.8866	78.6298	78208.6952	246455.4825	4379163.6517	3548.06	0.29754	923.984	1.7971	667.329	1.4553	2959	0.55627	2920.0583	1207272	2207.2545	1.7196	2716.836	0.77345	37646800	1.9565	410.347	111.412	110.0734	190.1634	184.5831	77586.6484	148.4423	1.3586	172.9572	4539360
012	2016-12-19t0921	1482161091.01	adult	87.4347	45.5654	-206.3268	1104.5315	80.1562	74152.7444	233851.209	4140084.3589	4400.23	1.3503	963.112	2.1921	793.3901	2.6217	3241.2068	1.1438	3152.7759	1254347	2300.9275	2.0895	2960.6483	1.3469	37197300	1.873	322.345	123.639	120.7871	228.4991	223.2245	88429.1562	165.3609	2.1611	207.2065	4775200
012	2016-12-19t1514	1482182268.11	adult	93.3172	51.4479	-200.4443	1129.0682	88.6252	80323.0816	253423.6658	4811942.7847	3432.01	0.42315	711.832	0.47854	486.4437	0.13921	2661.7532	0.3966	2606.2136	1115274.625	1840.6892	0.91531	2453.9493	0.58163	29756700	0.88454	367.974	78.0251	75.7897	149.3471	144.1121	62576.4375	114.4176	-0.67042	135.0082	3261680
012	2016-12-19t2137	1482205221.19	adult	99.6931	57.8238	-194.0684	1113.1387	83.8551	77462.8923	244596.9829	4443962.955	2620.6	-0.38066	644.277	0.16047	526.3575	0.64461	2144.1462	-0.27198	2111.8661	866235.0625	1463.1677	-0.0035742	1975.0657	-0.14473	25992700	0.44495	346.817	97.9867	96.6949	180.7341	176.8603	73016.5625	140.508	0.56301	166.1419	3953180
012	2016-12-20t0329	1482226352.05	adult	105.5628	63.6935	-188.1987	1151.6437	85.4154	80490.7425	254028.3626	4644932.0542	2768.94	0.019321	588.358	-0.05426	437.3933	0.01017	2010.6581	-0.27922	1961.7983	842465.75	1369.0295	-0.051446	1811.1095	-0.25353	24649800	0.39441	328.808	93.5844	90.5057	189.8352	183.5227	79540.9453	142.6816	0.52393	170.3274	3920810
012	2016-12-20t0921	1482247472.49	adult	111.4296	69.5603	-182.3319	1066.2843	95.0753	78312.4187	247274.5565	4805475.9795	2626.34	0.064147	517.843	-0.39359	416.8796	0.00089982	1810.9835	-0.40858	1730.6525	737070.3125	1153.9454	-0.48071	1557.1474	-0.56246	21091700	0.01667	833.634	104.152	100.8395	296.8289	264.2087	121106.1875	160.8526	1.3155	234.3864	4242100
012	2016-12-20t1818	1482279674.4	adult	120.3745	78.5052	-173.3869	1201.9216	86.2568	82745.5668	260985.1884	4826157.6829	1738.68	-0.92452	440.117	-0.70108	324.4103	-0.68723	1449.7721	-0.75969	1431.7561	624851.75	996.9527	-0.58436	1328.186	-0.69784	18953200	-0.037691	310.449	93.386	88.6943	215.384	210.5325	92830.4922	146.7357	0.33375	190.4388	4021570
012	2016-12-20t2131	1482291285.25	adult	123.5998	81.7305	-170.1617	1094.4746	88.1359	79868.5922	252312.5362	4801244.6384	2630.63	0.66987	456.977	-0.38179	358.3379	-0.20048	1790.8458	0.19497	1744.0512	744991.875	996.0388	-0.41296	1495.5633	-0.10248	18978300	0.093599	473.174	90.7081	87.519	205.077	198.1446	85312.0234	146.72	0.2449	184.3772	3767110
012	2016-12-21t0323	1482312384.08	adult	129.4606	87.5913	-164.3009	1133.7449	82.4961	77220.7244	243392.5279	4429197.6171	2173.73	0.20083	468.178	0.048172	386.4793	0.37611	1525.1033	-0.10769	1459.2487	614616.625	981.6165	-0.12924	1315.1671	-0.26648	18829200	0.31853	351.679	120.975	117.3056	231.6019	224.8244	93335.5781	171.4447	1.3369	210.5402	4865360
012	2016-12-21t0915	1482333511.67	adult	135.3293	93.46	-158.4322	1197.4987	92.5548	82592.8058	260414.2962	4751706.5091	1636.87	-0.48408	419.389	-0.18819	336.1608	-0.068383	1323.2628	-0.30167	1302.2822	570326.25	850.9996	-0.34627	1202.5867	-0.27175	18039600	0.42017	474.716	125.918	123.7213	254.3131	247.0607	109608.9375	184.428	1.8154	228.383	5416250
012	2016-12-21t1525	1482355707.25	adult	141.4948	99.6255	-152.2667	1178.7428	81.4083	80840.0708	254814.54	4628761.0136	1669.52	-0.14882	404.911	-0.043605	331.0853	0.078906	1217.7815	-0.26357	1185.9005	512686.0312	796.572	-0.24542	1077.406	-0.3272	17043500	0.47216	494.433	131.885	127.0293	260.675	247.7132	109744.1641	189.4788	1.877	228.765	5551320
012	2016-12-21t2104	1482376035.38	adult	147.1415	105.2722	-146.62	1194.2784	76.8675	78176.8578	246499.013	4212857.8629	1139.28	-0.97313	359.115	-0.39811	327.4962	0.21926	873.0723	-0.99246	855.4652	356213.5	581.3153	-1.0453	768.3117	-1.065	14640400	0.085261	355.224	129.15	125.1271	244.3224	236.3343	99683.5312	179.3978	1.2076	219.5527	5265200
012	2016-12-22t0306	1482397764.14	adult	153.1773	111.308	-140.5842	1311.5656	111.0686	102398.4425	325402.8347	6724707.074	900.225	-1.2719	258.879	-1.6813	227.9152	-1.5071	683.7838	-1.3383	667.2541	363773	466.8463	-1.4304	605.9063	-1.3961	13770300	0.053809	338.793	97.6063	92.2541	226.0894	218.4854	120279.5625	154.1014	-0.18351	200.6081	5191880
012	2016-12-22t0847	1482418237.86	adult	158.8644	116.9951	-134.8971	1118.1569	87.2042	78852.2738	249824.1632	4594811.1792	1299.29	-0.22451	316.582	-0.62162	292.9347	-0.12143	870.2526	-0.54899	838.3088	357673.8125	553.6031	-0.73292	746.9849	-0.6915	12989700	-0.00093232	555.052	114.92	106.8859	300.2073	293.6844	123385.2188	193.9228	1.5192	273.77	4715290
012	2016-12-22t1441	1482439473.03	adult	164.7631	122.8938	-128.9984	1095.9163	80.3155	74621.416	235292.4685	4235899.2263	1127.45	-0.42182	321.863	-0.36218	297.7752	0.10492	855.759	-0.39866	832.6661	332890.25	536.2017	-0.63866	756.2027	-0.4531	12512400	0.0089728	659.613	122.633	118.4833	262.7498	252.8043	102209.6875	182.5866	0.80743	229.8712	4767370
012	2016-12-22t2041	1482461065.34	adult	170.7609	128.8916	-123.0006	1180.9078	93.967	78195.6096	247392.2149	4322152.2999	743.883	-1.1525	291.163	-0.78522	278.7837	-0.25112	590.8394	-1.1366	579.3864	241062.4844	471.855	-0.89624	551.0324	-1.0949	11863100	-0.061028	390.125	118.293	116.2882	261.9905	252.004	106892.125	177.2272	0.38954	228.5032	4819730
012	2016-12-23t0241	1482482667.22	adult	176.7614	134.8921	-117.0001	1127.8794	91.8949	78511.0887	248125.5747	4506919.1413	826.489	-0.82836	276.545	-0.97191	259.36	-0.67875	675.3152	-0.69295	661.7689	276203.9375	477.4827	-0.72289	614.4253	-0.69562	11302700	-0.12325	499.521	111.873	107.9897	261.2673	255.5256	106858.3438	172.1777	0.01329	230.0752	4572380
012	2016-12-23t0841	1482504270.4	adult	182.7623	140.893	-110.9992	1040.0055	112.1318	78809.2153	250339.6682	5107170.0739	691.803	-1.0317	268.15	-1.0682	258.5568	-0.66248	548.4897	-1.0362	541.6991	224880.7969	409.6213	-1.1063	515.0517	-0.9911	10986100	-0.12113	442.1	118.388	111.7428	268.6809	261.5638	110159.1641	194.2498	0.73409	243.8197	4850360
012	2016-12-23t1441	1482525867.58	adult	188.7615	146.8922	-105	939.3755	104.1398	66292.1304	209961.8705	4024607.212	595.322	-1.182	275	-0.86508	269.3836	-0.34491	506.3887	-1.0939	500.4287	174704.0938	415.1802	-0.98457	475.762	-1.0784	9486670	-0.5066	336.814	124.24	121.1351	260.7418	254.876	89955.9219	187.1577	0.28393	235.5669	4285900
012	2016-12-23t2041	1482547469.66	adult	194.7621	152.8928	-98.9994	1109.8732	76.4427	70845.9927	223618.6776	3756063.6495	592.19	-1.1067	313.87	0.051519	305.7982	0.67162	500.181	-1.032	494.1489	185066.9844	421.3233	-0.85107	476.0881	-0.99205	11602800	0.22563	378.716	145.362	141.8594	252.883	245.981	93566.7188	196.5565	0.46422	231.2105	5373580
012	2016-12-24t0241	1482569069.82	adult	200.7622	158.8929	-92.9993	1161.5601	76.4734	72956.0894	229841.6403	3865228.6454	890.826	-0.28501	295.903	-0.27699	278.4482	-0.037879	638.5605	-0.42477	621.1093	243291.5625	469.9168	-0.36778	581.0617	-0.42569	11258800	0.18892	392.485	136.608	133.4119	260.5562	254.0213	99271.9297	198.823	0.38821	239.4434	5197800
012	2016-12-24t0841	1482590667.59	adult	206.7615	164.8922	-87	740.0413	97.6705	54145.3952	173025.0348	3322974.3578	685.089	-0.73586	278.609	-0.61107	267.6078	-0.30775	563.5473	-0.63944	554.2712	158920.3438	438.0645	-0.5566	524.0059	-0.62062	7849800	-0.77172	339.214	132.239	125.7688	278.299	272.594	78480.3047	214.7597	0.75748	257.6463	3725820
012	2016-12-24t1441	1482612268.09	adult	212.7617	170.8924	-80.9998	1004.2229	81.8292	61603.186	194311.5288	3207916.0407	790.978	-0.40265	292.905	-0.2331	267.3846	-0.28993	632.2297	-0.30323	621.291	203577.9688	486.3351	-0.06886	584.0245	-0.26107	9418070	-0.23142	403.498	141.747	133.9576	309.0645	301.1576	99518.7656	232.3165	1.1489	282.8471	4557740
012	2016-12-24t2041	1482633869.65	adult	218.7621	176.8928	-74.9994	978.8136	84.9946	61909.8641	195460.1263	3324954.5187	695.467	-0.5964	292.889	-0.18455	269.2961	-0.21459	595.7494	-0.38455	589.593	192427.0625	477.9345	-0.071206	562.7624	-0.30091	9459430	-0.15319	462.931	146.938	138.9186	321.0309	311.6133	103692.9766	238.273	1.1769	290.882	4745650
012	2016-12-25t0307	1482657008.88	adult	225.1897	183.3204	-68.5718	980.1894	80.7785	59677.2109	188328.3236	3148790.2226	734.859	-0.43506	287.202	-0.2648	266.265	-0.27119	583.9611	-0.3707	572.5439	182195.8438	459.8934	-0.15823	544.4972	-0.32602	8948050	-0.23386	402.739	148.105	139.5543	318.0202	311.9108	99222.2891	241.926	1.1315	294.4953	4614350
012	2016-12-25t0932	1482680149.8	adult	231.6177	189.7484	-62.1438	942.0489	80.3555	58673.0503	185347.1846	3077525.9564	704.453	-0.46794	278.381	-0.42225	258.9112	-0.44156	569.6204	-0.37877	560.1537	174873.4688	444.4981	-0.2344	528.8463	-0.34881	8524860	-0.29228	404.889	146.902	136.7484	319.4323	313.247	98065.7109	247.3109	1.146	298.6679	4498590
012	2016-12-25t1524	1482701259.43	adult	237.4815	195.6122	-56.28	917.6022	87.9057	60088.1944	189844.0127	3332452.7531	684.696	-0.4819	280.472	-0.33015	262.5183	-0.31561	568.5444	-0.33761	563.0521	178522.9375	443.0584	-0.19421	533.0699	-0.27643	8791690	-0.16097	466.749	150.545	141.1269	322.4155	317.4146	101238.4609	251.6358	1.1464	302.054	4718990
012	2016-12-25t2116	1482722388.16	adult	243.3506	201.4813	-50.4109	872.3299	87.1991	55026.0602	174612.2096	3002617.3065	674.056	-0.47731	279.321	-0.31536	261.3014	-0.31807	562.6216	-0.32122	556.322	162035.0312	437.7777	-0.19556	525.444	-0.27244	8017900	-0.33468	428.056	153.139	143.4494	327.3344	320.5958	94272.2969	256.2971	1.162	303.7045	4395860
012	2016-12-26t0340	1482745443.77	adult	249.7549	207.8856	-44.0066	867.0222	83.6688	56209.0543	178099.3321	3087152.5263	694.454	-0.38093	278.483	-0.28977	261.3436	-0.28311	561.073	-0.28991	554.1501	164955.4688	434.2187	-0.1795	522.9562	-0.2387	8168740	-0.24114	499.141	153.991	143.2064	334.1967	326.0265	98253.8438	261.5875	1.1867	308.6421	4517010
012	2016-12-26t0932	1482766554.09	adult	255.6189	213.7496	-38.1426	809.4076	80.3988	54879.6982	173808.4031	3100463.6312	710.827	-0.30312	281.795	-0.17277	264.7047	-0.1624	574.617	-0.19165	566.3534	164340.4688	440.225	-0.081393	536.2557	-0.1238	8056810	-0.23356	485.211	157.948	147.1141	338.189	328.7792	96722.0625	265.8657	1.2024	310.8232	4515900
012	2016-12-26t1524	1482787680.11	adult	261.4872	219.6179	-32.2743	833.9508	84.3715	55452.245	175603.098	3090905.4156	705.649	-0.28949	280.845	-0.15289	263.6051	-0.15571	561.7968	-0.22263	554.2027	162921.0781	439.0304	-0.051857	521.7217	-0.16794	8122330	-0.17484	462.267	159.079	147.2908	339.3823	329.6841	98420.8594	269.3953	1.2038	313.0046	4600720
012	2016-12-26t2045	1482806935.23	adult	266.8359	224.9666	-26.9256	852.1665	78.02	54449.2505	172040.0914	2973562.2874	754.988	-0.10841	281.181	-0.10884	264.5527	-0.10197	561.1065	-0.19873	552.1173	159354.25	437.2668	-0.032504	513.9782	-0.17876	7983290	-0.17912	413.49	160.966	148.9207	337.4173	332.9686	95826.5	272.6237	1.2121	314.4852	4570160
012	2016-12-27t0241	1482828267.07	adult	272.7614	230.8921	-21.0001	855.0342	80.1528	54730.6041	172982.9678	2989977.5061	732.822	-0.15137	279.523	-0.10356	263.2469	-0.09674	565.3184	-0.14933	553.0002	161681.0469	436.6746	-0.00054136	516.6484	-0.12673	7979270	-0.14221	462.837	160.702	147.7464	336.6357	328.6847	96277.8125	273.6817	1.1777	314.8619	4587400
012	2016-12-27t0841	1482849865.82	adult	278.7611	236.8917	-15.0004	867.2908	81.9968	56142.101	177562.1317	3123833.4746	766.258	-0.015683	279.729	-0.058008	264.1871	-0.038442	571.2067	-0.08852	560.1282	167363.5469	435.2342	0.023359	522.4937	-0.054048	8188790	-0.041905	439.749	159.7	147.68	337.9611	330.4949	99022.5938	270.7425	1.0642	313.0873	4675060
012	2016-12-27t1441	1482871466.9	adult	284.7614	242.8921	-9.0001	831.0817	78.7268	55306.6751	175076.0313	3047501.547	703.796	-0.19509	281.026	0.0099236	265.4957	0.02769	576.3942	-0.027472	573.339	166577.9375	432.6101	0.03551	528.1806	0.019166	8103950	-0.027635	462.766	159.124	147.8042	329.6559	323.8187	95270.5469	262.7073	0.84949	304.7765	4588670
012	2016-12-27t2041	1482893067.55	adult	290.7615	248.8922	-3	846.0469	81.9553	56980.9216	180529.2217	3155884.9984	783.757	0.1021	283.358	0.097904	268.7243	0.13543	581.1557	0.031704	569.7829	173184.3906	432.7329	0.07482	536.2975	0.1105	8416850	0.10581	452.49	157.938	147.8951	325.3778	319.3673	96962.5859	255.6556	0.66255	299.855	4691400
012	2016-12-28t0241	1482914667.28	dead	296.7615	254.8922	3	909.6614	82.8964	60061.9117	189903.5531	3321672.025	1130.22	1.3362	338.579	1.2792	307.511	1.0404	888.8698	1.8682	874.332	279105.125	601.0751	1.8095	807.0255	1.9506	10604000	0.81063	401.11	160.575	152.1169	312.3846	305.7381	98088.7578	252.127	0.5596	289.4859	5029040
017	2016-12-15t1441	1481834726.13	larva	0	-51.1064	-339.0006	148.0934	28.3538	2786.9033	8883.6422	49560.6238	0	-0.42142	0	-0.62664	0	-0.7168					0	-0.46334	0	-0.48682	0	181043.8138	0	0	0				0	-0.74635	0	0
017	2016-12-15t2110	1481858037.24	larva	6.4753	-44.6311	-332.5253	150.8944	28.3003	2837.0093	9037.8331	50379.137	0	-0.88078	0	-1.0672	0	-1.032					0	-1.0381	0	-0.97408	0	1.4367	0	0	0				0	-0.9502	0	0
017	2016-12-16t0301	1481879151.13	larva	12.3403	-38.7661	-326.6603	150.8485	29.1317	2902.8173	9256.5209	52934.2853	0	-1.2304	0	-1.4596	0	-1.3163					0	-1.5071	0	-1.3677	0	-0.68317	0	0	0				0	-1.1483	0	0
017	2016-12-16t0854	1481900280.29	larva	18.2095	-32.8969	-320.7911	392.3835	36.9754	11645.3586	36776.7677	299892.6115	875.824	-0.42293	336.332	0.42806	314.022	0.58925	813.9965	-1.1079	815.2639	51281.7773	602.3938	0.11802	772.5717	-0.17555	2095010	-0.54946	234.625	82.8929	80.8444	189.309	187.7676	11926.4658	113.1646	1.0769	169.8172	516340
017	2016-12-16t1447	1481921507.91	larva	24.106	-27.0004	-314.8945	458.3235	44.2352	15954.4012	50392.9079	475426.3555	1026.96	-0.56872	395.228	0.45251	372.2931	0.74171	906.8561	-1.1808	899.0483	77082.7656	654.149	-0.17284	851.7139	-0.40178	3346000	-0.71301	208.629	95.6417	95.1128	139.5276	136.5177	11859.8457	120.1095	1.1298	132.1767	809703
017	2016-12-16t2047	1481943110.9	larva	30.1069	-20.9995	-308.8937	472.5973	46.7429	17734.5868	56028.4695	569449.0932	1940.22	0.18354	501.815	0.80094	447.3235	1.0175	1722.6777	-0.17485	1708.5588	161931.7031	1016.8487	0.54656	1611.3907	0.6691	4714550	-0.82146	238.433	85.9244	85.4242	134.1224	129.5764	12607.5059	110.3717	0.79019	123.9341	807260
017	2016-12-17t0247	1481964715.36	larva	36.1081	-14.9983	-302.8925	453.4581	38.0777	12041.1388	38308.0221	290596.7368	1808.65	-0.28012	765.862	2.2232	771.621	3.0945	1646.0475	-0.48795	1645.2395	106993.0859	1163.8488	0.56492	1531.8216	0.15369	4962020	-1.1327	209.542	125.888	125.7512	173.0007	171.1955	11245.0459	153.5007	1.7655	165.5696	815629
017	2016-12-17t0847	1481986310.55	larva	42.1068	-8.9996	-296.8938	783.0804	52.7476	33644.7546	106064.3639	1208383.7722	3399.22	1.16	515.791	0.1697	443.4436	0.48132	2150.4336	0.071451	2099.0148	382777.1875	1294.986	0.54307	1878.5169	0.43423	9147040	-0.68	320.12	61.3091	59.6487	114.7331	110.4212	20422.4941	90.1328	-0.042839	104.4813	1087260
017	2016-12-17t1447	1482007913.74	larva	48.1077	-2.9987	-290.8929	957.917	55.786	45623.0973	143772.5409	1795811.5275	2418.9	-0.18725	554.838	0.079442	463.8878	0.3754	2014.2101	-0.31435	1991.9712	483410.4062	1317.401	0.21004	1796.237	-0.044012	13301700	-0.3007	227.542	74.8881	74.1473	126.4713	122.4619	30353.1172	104.1038	0.16042	116.9095	1795370
017	2016-12-17t2047	1482029504.66	adult	54.1051	2.9987	-284.8954	942.4109	64.8534	48208.4661	151885.7289	2076188.1929	4403.04	1.5834	796.591	1.3805	652.0374	1.5215	3362.6475	1.5328	3305.1333	850749.8125	1955.5229	1.6654	2908.273	1.5541	20128300	0.44956	223.54	103.614	102.2868	160.3166	158.4425	40560.1016	135.4887	0.98827	151.1503	2618110
017	2016-12-18t0247	1482051112.36	adult	60.1073	9.0009	-278.8933	1094.069	66.4276	57634.5036	181597.6774	2591153.7906	4144.77	1.0262	848.592	1.422	670.7499	1.4582	3270.7244	1.2335	3222.5095	991029.5	2148.1375	1.8291	2934.037	1.2737	25636800	0.90581	370.573	90.1774	88.9934	182.7226	176.4059	55364.9414	124.0636	0.46377	153.5682	2724350
017	2016-12-18t0848	1482072718.48	adult	66.109	15.0026	-272.8916	1202.4447	69.3004	66210.8019	208458.6828	3085289.7342	3067.37	-0.18338	734.315	0.46646	550.1943	0.44869	2593.0994	0.063425	2556.3425	899805.5	1776.5174	0.58081	2378.7021	0.18475	25452800	0.60437	280.85	78.1652	75.9147	159.0868	150.1609	55203.1328	115.5052	0.0036309	137.4219	2709360
017	2016-12-18t1448	1482094321.84	adult	72.1099	21.0035	-266.8907	1007.9319	73.4122	60368.857	190272.2827	3035505.5193	3209.28	-0.094902	805.011	0.89783	684.8012	1.503	2667.271	0.049522	2625.9417	842857.625	1741.2419	0.38451	2439.2677	0.22953	25374000	0.40662	327.372	94.9418	95.805	156.9087	152.7294	49583.1523	132.6117	0.67613	147.3272	2992570
017	2016-12-18t2121	1482117945.74	adult	78.6721	27.5657	-260.3285	1226.8829	75.4449	73622.1138	231939.2274	3690642.1957	3611.41	0.33062	797.611	0.8447	460.2716	-0.28078	2905.804	0.43159	2845.4109	1118734.5	2109.0299	1.4067	2696.684	0.69518	30656200	1.0081	319.239	87.3813	87.5789	150.1472	146.0665	57806.6836	122.9786	0.11265	138.8461	3358500
017	2016-12-19t0321	1482139552.11	adult	84.6739	33.5675	-254.3267	1131.0428	75.2905	71178.3621	224464.5126	3776957.3584	2587.46	-0.71243	690.659	0.12339	508.2159	0.16899	2211.2173	-0.55614	2191.3608	822572.875	1664.9635	0.19245	2086.0334	-0.32661	25631800	0.25613	381.551	81.3405	79.8326	158.4709	149.8949	58951.1641	118.0274	-0.26979	138.8431	3018710
017	2016-12-19t0921	1482161148.54	adult	90.6729	39.5665	-248.3277	1109.9589	74.0415	68883.31	217167.7404	3567961.0831	2643.51	-0.56634	695.909	0.27936	486.0027	0.077696	2195.9927	-0.46211	2164.7059	790557.375	1690.7803	0.38802	2068.9888	-0.23853	25012400	0.18141	266.688	94.1568	94.3493	163.9009	157.7209	59004.3281	132.6789	0.3666	148.9315	3384180
017	2016-12-19t1514	1482182324.28	adult	96.555	45.4486	-242.4455	1035.892	76.6663	64743.9362	204104.639	3407731.0037	2741.63	-0.31934	548.925	-0.68032	454.7533	-0.072582	2003.1771	-0.62427	1898.7179	677073.875	1278.4993	-0.66996	1705.369	-0.78998	18538800	-0.68282	253.643	83.869	82.7323	147.1894	142.378	49750.0078	116.8888	-0.61653	134.7455	2832510
017	2016-12-19t2137	1482205279.19	adult	102.9314	51.825	-236.0692	1037.5436	79.0289	66283.4447	209161.423	3513409.1217	2441.96	-0.51688	537.409	-0.57263	382.1806	-0.5732	1858.8286	-0.67404	1778.5298	643154.6875	1215.0473	-0.65216	1588.7078	-0.83316	18575500	-0.58747	357.046	104.568	99.0271	274.7128	268.6889	95050.6328	166.8157	1.8729	248.968	3614390
017	2016-12-20t0329	1482226410.01	adult	108.8011	57.6947	-230.1995	1077.1683	92.7042	72070.653	227803.8721	4029710.0358	1790.12	-1.2355	437.02	-1.1893	329.7955	-0.92443	1377.8898	-1.3929	1344.9777	518086.5625	943.1147	-1.2962	1202.7839	-1.469	16417100	-0.80009	330.295	96.3029	92.7057	237.7675	231.3947	89400.5938	144.8103	0.54944	211.3071	3617720
017	2016-12-20t0921	1482247528.86	adult	114.6674	63.561	-224.3332	933.8345	77.9751	59855.6387	188932.9964	3193691.6553	1771.5	-1.0793	468.333	-0.68944	396.3277	-0.095548	1324.3319	-1.2847	1283.4929	414515.9062	886.6012	-1.2506	1179.6565	-1.3093	14612900	-0.9654	329.993	123.66	119.2183	210.492	205.5065	65884	175.933	2.0062	195.6559	3858430
017	2016-12-20t1818	1482279730.01	adult	123.6122	72.5058	-215.3884	978.3145	74.6305	61186.5554	192952.7771	3249816.6614	1710.94	-0.84409	414.115	-0.81307	332.9229	-0.49706	1241.8776	-1.0838	1198.3114	397400.8125	849.0731	-0.97998	1093.0391	-1.1513	13219400	-1.0041	452.634	111.464	108.2146	223.4642	218.2442	71508.5469	153.354	0.58365	192.1193	3558140
017	2016-12-20t2131	1482291342.25	adult	126.8378	75.7314	-212.1628	1071.2178	84.5671	68503.5393	216245.1258	3707815.9372	1096.84	-1.7554	328.672	-1.5658	284.8004	-0.98807	869.3596	-1.8301	847.0682	311230.7188	620.6713	-1.7349	787.8383	-1.8275	11746700	-1.2165	403.688	103.336	102.1061	209.3316	200.3686	74940.6953	148.7723	0.26143	182.0712	3693220
017	2016-12-21t0323	1482312440.17	adult	132.6983	81.5919	-206.3022	1208.7155	98.6656	88634.285	280251.4241	5392889.3711	1011.29	-1.7154	270.873	-2.0258	227.5694	-1.6387	733.213	-1.9442	710.2353	338011.1875	508.5629	-1.9771	654.2791	-1.9809	12478900	-0.9176	435.366	95.4285	89.0794	258.3683	248.1198	119107.7812	157.3985	0.5361	221.7514	4396300
017	2016-12-21t0915	1482333567.62	adult	138.5671	87.4607	-200.4335	1097.9319	75.0362	66897.6952	210859.6846	3397593.7948	1118.6	-1.3177	317.877	-1.2809	293.6429	-0.58892	797.8571	-1.548	770.4337	279250	521.5562	-1.6936	690.2102	-1.6532	11100000	-1.0797	322.795	112.331	108.8047	248.5412	244.6205	86989.4062	161.8174	0.59296	227.4403	3922490
017	2016-12-21t1525	1482355768.06	adult	144.7339	93.6275	-194.2667	1077.0028	105.7936	72832.4752	230528.5349	4173458.1474	872.527	-1.5869	263.904	-1.7996	240.6977	-1.326	623.9874	-1.8012	608.9433	237115.2188	462.3393	-1.7456	559.0438	-1.8373	10014300	-1.2008	463.761	86.0229	84.1952	170.1368	161.1866	64651.9922	125.6925	-1.3509	149.9769	3264310
017	2016-12-21t2104	1482376095.59	adult	150.3804	99.274	-188.6202	1247.9412	74.8606	77390.5233	244027.6929	3943808.1256	1064.98	-1.0138	267.469	-1.6138	238.0514	-1.3281	636.0903	-1.5774	605.7224	256980.4688	469.4932	-1.5104	570.9682	-1.6092	10802800	-0.85341	332.252	96.7612	93.8775	207.7887	199.8264	83946.625	144.0568	-0.59339	184.0579	3908090
017	2016-12-22t0306	1482397824.24	adult	156.4161	105.3097	-182.5844	1077.6398	75.1129	64040.3541	201781.0055	3224326.6765	898.041	-1.1791	300.276	-0.95509	272.5717	-0.5884	680.4204	-1.242	658.0848	227940.8281	494.8631	-1.1614	609.9773	-1.2739	10048400	-0.92152	451.07	113.615	111.8146	198.0505	193.0285	66346.9219	154.8204	-0.23334	182.1991	3802020
017	2016-12-22t0847	1482418296.82	adult	162.103	110.9966	-176.8976	945.2305	76.8763	60680.7287	191807.9371	3223792.9442	767.046	-1.3112	275.132	-1.2365	254.2184	-0.9106	613.5966	-1.2835	603.4424	194510.1094	474.9565	-1.1036	567.4653	-1.2588	8709030	-1.1979	368.008	104.173	101.4206	232.7516	221.6868	73782.25	158.4859	-0.209	198.3479	3297510
017	2016-12-22t1441	1482439531.91	adult	168.0016	116.8952	-170.999	1060.6577	76.873	62834.6901	198032.9047	3183284.1637	803.624	-1.0807	290.709	-0.84798	260.5602	-0.71569	650.114	-1.001	638.0355	213887.5156	511.4319	-0.70803	606.5557	-0.94614	9539610	-0.83227	286.307	107.207	104.9826	201.3995	196.3695	66260.4219	157.927	-0.37888	186.4626	3518010
017	2016-12-22t2041	1482461120.64	adult	173.9985	122.8921	-165.0021	1037.2439	86.969	69966.3567	221059.2191	3951723.4196	706.3	-1.1727	255.593	-1.4152	230.3194	-1.4183	562.1904	-1.162	554.0378	205199.5	446.3072	-1.0023	529.7784	-1.1105	9315610	-0.79197	334.817	91.3014	87.1543	219.7775	212.2126	80218.7812	142.3664	-1.1683	192.6879	3327660
017	2016-12-23t0241	1482482723.23	adult	179.9992	128.8928	-159.0014	1146.9779	78.5612	69535.7002	219166.9457	3585710.9353	833.758	-0.74004	266.218	-1.1375	229.6413	-1.4294	664.0142	-0.66203	656.3321	241701.1875	498.137	-0.49675	611.7674	-0.62853	9667180	-0.5778	336.47	88.6277	85.5728	225.0896	221.4609	81932.6328	134.1996	-1.5931	194.0174	3218340
017	2016-12-23t0841	1482504327.74	adult	186.0004	134.894	-153.0001	1012.9531	76.4184	63296.4925	199557.9787	3321552.528	948.977	-0.35772	351.717	0.73121	314.7265	0.84437	803.0844	-0.039323	794.1752	265820.9375	615.3941	0.51769	754.227	0.10771	11614800	0.11927	337.981	120.298	117.7167	213.0551	208.5355	70521.25	173.0116	-0.17682	199.3	3972610
017	2016-12-23t1441	1482525924.18	adult	191.9995	140.8931	-147.0011	1120.4339	77.4363	69429.7588	218937.6915	3589089.186	1088.07	0.079529	366.734	1.1657	348.4806	1.8024	783.4124	-0.0029255	760.4227	284378.6875	582.1999	0.39157	709.2976	0.022546	13287900	0.71375	388.002	146.69	144.7574	300.3876	296.4296	109040.6875	208.9275	0.98532	263.7491	5315030
017	2016-12-23t2041	1482547526.69	adult	198.0002	146.8937	-141.0004	966.9775	73.952	58784.9964	185406.7739	3031416.9711	1111.92	0.23086	309.726	0.0017424	270.605	-0.26334	813.0325	0.20779	799.9414	249600.9688	561.6026	0.3443	755.5109	0.34213	9503930	-0.37902	357.206	117.239	114.3837	210.3636	206.3378	64581.6406	165.9125	-0.66848	195.6539	3597480
017	2016-12-24t0241	1482569126.47	adult	204.0001	152.8937	-135.0005	796.2802	109.8061	55461.0955	178659.5199	3392294.5946	782.586	-0.52034	256.721	-1.1297	234.7834	-1.2126	632.1841	-0.4068	624.6895	182701.2188	424.9259	-0.70246	573.7824	-0.41946	7418460	-0.93748	372.552	104.851	103.5894	197.0015	190.8032	56933.4375	152.5573	-1.1982	179.3776	3029890
017	2016-12-24t0841	1482590723.44	adult	209.9993	158.8928	-129.0013	943.8755	88.2306	66760.9987	211360.8939	3912555.6784	719.698	-0.61336	239.097	-1.4837	218.4294	-1.6342	618.7808	-0.38463	613.1578	215335.7031	395.3962	-0.88159	575.6418	-0.33387	8311250	-0.59327	389.745	106.821	102.1004	267.1157	260.5397	92956.2656	165.0352	-0.87594	225.1958	3713220
017	2016-12-24t1441	1482612324.78	adult	215.9996	164.8932	-123.001	650.8008	136.8618	52469.5965	171536.6506	3717408.3407	646.323	-0.7455	266.972	-0.80155	251.8128	-0.70133	528.2805	-0.68607	522.5658	144220.5625	430.0814	-0.51755	498.9661	-0.64193	7280050	-0.82643	317.689	116.297	114.5931	235.7526	230.2307	64360.4688	179.5357	-0.51701	215.9843	3171310
017	2016-12-24t2041	1482633925.91	adult	221.9999	170.8935	-117.0006	626.7113	95.5124	36236.0302	115686.5645	1838725.7807	588.696	-0.85182	244.513	-1.2802	222.3172	-1.4815	497.2802	-0.75813	490.315	94483.2266	404.0244	-0.68936	473.6944	-0.71571	4642810	-1.5282	245.297	105.375	103.7101	187.0842	184.2724	35545.9961	151.2863	-1.4171	174.2304	2000860
017	2016-12-25t0307	1482657065.95	adult	228.4277	177.3213	-110.5729	538.7514	116.1032	37185.5172	122422.6179	2230186.6818	548.099	-0.91633	239.696	-1.3485	225.6543	-1.3605	482.6599	-0.77239	479.2134	94118.6719	383.3483	-0.81751	463.635	-0.71331	4654660	-1.4464	269.242	110.887	108.1323	203.7381	199.0321	39728.9297	161.4673	-1.1836	190.1178	2153310
017	2016-12-25t0932	1482680206.78	adult	234.8557	183.7493	-104.1448	461.9923	103.8016	28638.4282	93851.1201	1536645.4922	548.101	-0.88231	256.104	-0.91781	237.2409	-1.0079	493.3711	-0.68334	487.613	74499.0312	397.0911	-0.64199	472.1249	-0.62277	3842070	-1.6139	276.981	118.928	113.4349	227.3542	222.836	34330.4844	177.893	-0.78753	212.2749	1784150
017	2016-12-25t1524	1482701317.71	adult	240.7199	189.6135	-98.2807	635.0982	80.6517	39528.2334	126149.1679	2049738.8308	508.332	-0.96687	250.778	-0.99777	238.9339	-0.92687	440.8636	-0.88572	436.1501	91258.7734	362.0745	-0.92448	418.0044	-0.8752	5184330	-1.1708	285.657	123.365	117.9097	235.098	231.6247	48665.2891	183.768	-0.68369	220.1949	2550330
017	2016-12-25t2116	1482722446.7	adult	246.589	195.4826	-92.4115	652.4765	76.4145	40556.8925	129037.2912	2082475.5586	501.893	-0.96371	249.866	-0.97343	239.1692	-0.88174	421.9154	-0.94894	419.0737	89446.0625	361.1626	-0.89604	404.677	-0.91862	5295160	-1.0903	316.893	125.311	119.1979	237.677	233.3209	50387.5273	189.621	-0.58035	221.0483	2655600
017	2016-12-26t0340	1482745502.3	adult	252.9934	201.887	-86.0072	658.7853	81.1979	39951.9364	127450.6444	2010946.7102	523.964	-0.87729	235.172	-1.2534	225.3033	-1.1867	413.8122	-0.96897	409.0703	86486.7578	353.263	-0.93314	396.7884	-0.93554	4914150	-1.1544	275.027	112.915	109.3932	217.2996	213.5524	45415.6211	167.7579	-1.1557	199.9077	2359460
017	2016-12-26t0932	1482766613.17	adult	258.8575	207.7511	-80.1431	605.8232	100.1641	37570.3982	120878.6783	1997858.4402	482.782	-0.98487	236.255	-1.1675	226.9341	-1.0843	426.9239	-0.89506	422.441	84104	359.4677	-0.83773	408.7768	-0.84212	4639340	-1.1956	291.713	114.685	111.4887	218.75	213.4162	43093.75	170.0871	-1.1116	203.2394	2252080
017	2016-12-26t1524	1482787737.4	adult	264.7254	213.6189	-74.2752	657.6044	80.5347	42890.2768	136803.3422	2307288.3625	463.041	-1.032	242.252	-0.97087	234.4117	-0.83831	406.7521	-0.98739	403.4454	91112.4688	343.3034	-0.95883	389.2479	-0.9347	5421590	-0.93594	308.163	127.051	121.7115	232.6857	227.6721	52121.5938	187.911	-0.70534	219.0184	2843400
017	2016-12-26t2045	1482806992.35	adult	270.0739	218.9675	-68.9266	586.6696	91.0187	37874.9504	121093.9465	2053218.3247	466.771	-1.0084	246.784	-0.82361	238.5204	-0.69513	412.1624	-0.95375	408.2774	81608.1562	348.1415	-0.8804	395.9622	-0.87462	4877450	-1.0609	289.298	129.937	123.9696	244.2731	239.5234	48366.082	194.8666	-0.56634	227.6326	2568080
017	2016-12-27t0241	1482828324.09	adult	275.9994	224.893	-63.0011	605.3956	88.3648	38859.4374	124015.1147	2117548.4173	447.551	-1.0599	245.262	-0.8037	237.5638	-0.66885	401.5607	-1.0047	399.8712	81516.8281	342.3146	-0.90451	385.3039	-0.92018	4976860	-1.0002	291.667	131.164	124.7515	246.7701	244.1647	50094.3281	198.1027	-0.51207	230.528	2661590
017	2016-12-27t0841	1482849922.73	adult	281.9991	230.8926	-57.0015	619.0253	91.1919	37438.1919	119769.8215	1929053.3417	442.823	-1.0676	231.938	-1.0338	224.7253	-0.91641	399.368	-1.0124	395.8941	78276.125	337.3794	-0.92185	383.7245	-0.91168	4542040	-1.0979	345.404	118.269	114.494	234.763	227.5705	46013.5547	177.4361	-0.97817	214.2288	2316070
017	2016-12-27t1441	1482871524.29	adult	287.9995	236.8931	-51.0011	560.8388	95.5737	35243.1186	113569.9669	1883546.0817	452.976	-1.0268	234.295	-0.93776	227.9806	-0.79872	403.0321	-0.98746	400.1108	74560.9375	339.026	-0.87492	386.2667	-0.87697	4317360	-1.1357	329.53	120.434	116.4367	237.0067	232.7115	43846.2422	183.7893	-0.8556	217.7596	2219240
017	2016-12-27t2041	1482893125.1	adult	293.9997	242.8933	-45.0009	564.3752	77.8759	33281.2598	106333.5069	1653426.8612	473.727	-0.94996	233.057	-0.92105	226.5948	-0.79023	405.4808	-0.96836	399.5416	70959.1406	333.1659	-0.9052	379.7682	-0.9024	4059850	-1.1881	305.245	119.79	117.0274	236.9297	233.1554	41462.6914	177.9175	-0.99322	217.7183	2086730
017	2016-12-28t0241	1482914724.24	adult	299.9995	248.8931	-39.0011	618.4204	77.0889	38650.0497	123272.9148	2006011.3804	442.61	-1.0534	243.009	-0.67583	236.2523	-0.53709	394.7472	-1.0271	392.0227	79738.9375	330.9909	-0.90026	376.7535	-0.90656	4902710	-0.9071	315.01	133.145	125.922	263.913	260.6553	53310.4219	204.2935	-0.45353	247.2061	2686210
017	2016-12-28t0841	1482936325.65	adult	305.9999	254.8935	-33.0007	605.0991	90.0203	37784.1943	120872.8995	2000598.1103	451.93	-1.0167	243.084	-0.63644	236.6532	-0.493	391.7644	-1.042	387.4557	77569.3438	330.9938	-0.87411	373.5654	-0.91293	4797760	-0.9141	393.576	133.984	126.5108	269.5745	263.0941	53375.75	205.6759	-0.43914	248.3104	2644450
017	2016-12-28t1441	1482957924.83	adult	311.9996	260.8932	-27.0009	606.0736	89.1031	37857.5268	121129.0953	2006023.1875	459.77	-0.98411	243.465	-0.59152	236.7236	-0.45703	392.0438	-1.0375	388.8025	77624.6719	332.373	-0.83408	372.4582	-0.90563	4817690	-0.88346	329.46	134.788	127.1593	269.0308	263.9403	53268.0938	208.3255	-0.39667	248.8103	2667190
017	2016-12-28t2041	1482979527.14	adult	318.0003	266.8939	-21.0003	604.506	82.7749	37691.6946	120490.0141	1968755.1137	442.135	-1.0458	242.575	-0.57313	235.4548	-0.45129	395.5149	-1.0126	391.6699	77916.4297	329.4701	-0.83834	375.3026	-0.87045	4775810	-0.87273	318.655	135.012	126.6148	266.6328	262.8846	52526.6523	209.4461	-0.38435	248.2087	2658120
017	2016-12-29t0241	1483001127.89	adult	324.0005	272.8941	-15.0001	629.8191	85.1102	35764.8464	114599.8096	1736104.6329	472.527	-0.92626	226.13	-0.87718	218.9427	-0.78745	394.4214	-1.0167	391.5894	74151.2344	320.9068	-0.90223	372.9814	-0.87166	4233150	-1.0251	301.586	121.602	117.302	249.3924	246.3253	46885.7656	186.8115	-0.85414	229.4775	2276400
017	2016-12-29t0841	1483022729.29	adult	330.0009	278.8945	-8.9997	606.3613	73.8077	36298.8686	115518.0909	1822375.6981	490.4	-0.85061	245.462	-0.4391	237.5808	-0.33472	404.0486	-0.94958	400.4801	76769.2344	337.3013	-0.70309	385.0865	-0.76712	4659110	-0.86304	344.85	138.833	129.4949	278.7822	272.6555	52968.6133	217.0415	-0.24914	259.3413	2635180
017	2016-12-29t1441	1483044329.62	adult	336.001	284.8946	-2.9996	607.8377	71.0994	34320.2021	109968.1872	1622429.3085	472.743	-0.91443	227.74	-0.76924	219.9501	-0.69544	409.9599	-0.90515	406.2111	73792.7812	325.4779	-0.8018	388.4324	-0.72464	4092710	-1.0293	303.023	123.021	118.0527	251.964	247.4329	45353.5156	190.6031	-0.78983	234.569	2210810
017	2016-12-29t2041	1483065926.83	dead	342.0002	290.8938	2.9996	620.8127	72.9693	35545.8968	113565.5422	1688869.4137	472.475	-0.91033	227.514	-0.73637	219.4369	-0.67193	410.4663	-0.8973	407.6814	76757.1953	326.0181	-0.76921	390.5771	-0.69004	4236080	-0.95919	351.398	123.454	118.2931	256.8941	252.7956	48039.2031	193.0826	-0.74623	237.8184	2298580
018	2016-12-15t1441	1481834736.94	larva	0	-45.1074	-255.9257	148.1028	28.624	2814.0564	8972.5205	50524.1971	0	-0.42142	0	-0.62664	0	-0.7168					0	-0.46334	0	-0.48682	0	181043.8138	0	0	0				0	-0.74635	0	0
018	2016-12-15t2110	1481858047.82	larva	6.4752	-38.6321	-249.4505	150.8963	28.7338	2884.2176	9191.7559	52028.0805	0	-0.88078	0	-1.0672	0	-1.032					0	-1.0381	0	-0.97407	0	1.4369	0	0	0				0	-0.95019	0	0
018	2016-12-16t0301	1481879161.93	larva	12.3403	-32.7671	-243.5854	150.8998	29.1195	3008.2225	9589.0374	55489.3397	0	-1.2304	0	-1.4596	0	-1.3163					0	-1.5071	0	-1.3677	0	-0.68317	0	0	0				0	-1.1483	0	0
018	2016-12-16t0854	1481900291.72	larva	18.2097	-26.8977	-237.716	220.0814	26.9925	4460.9666	14137.9218	77665.949	1342.86	0.17081	443.273	1.1506	400.645	1.1929	1246.4878	-0.46073	1250.4794	31162.1953	879.8365	1.063	1173.7553	0.62898	1080260	-0.86612	151.825	78.8824	78.2045	116.0146	113.1296	2900.364	100.5544	0.80511	110.0487	192236
018	2016-12-16t1447	1481921520.03	larva	24.1064	-21.001	-231.8193	473.4802	37.3935	15151.7968	47840.3993	405156.1567	1755.84	0.3132	376.306	0.32445	317.1532	0.35319	1515.7491	-0.27377	1492.6458	122775.6797	924.3785	0.71619	1336.0633	0.53755	3036030	-0.79218	177.809	60.111	59.4095	100.1601	97.3971	8112.9717	82.5982	0.27793	92.7798	484975
018	2016-12-16t2047	1481943122.67	larva	30.1071	-15.0002	-225.8186	482.7125	42.6949	16681.0061	52708.8976	484743.3184	1378.49	-0.46792	487.279	0.7025	462.1371	1.1229	1245.9045	-0.88327	1241.5066	110885.5078	799.9275	-0.14407	1176.4453	-0.14943	4318760	-0.90893	176.249	92.1133	91.6017	133.4526	131.275	11877.2842	116.0697	0.92726	126.969	816400
018	2016-12-17t0247	1481964726.66	larva	36.1083	-8.9991	-219.8175	769.7407	50.1171	33100.2062	104423.554	1171794.6504	2377.21	0.3559	506.924	0.46937	351.9451	0.078337	1878.4039	-0.1428	1841.8258	328720.6875	1171.054	0.58716	1584.9147	0.25097	8840760	-0.3656	249.007	93.3415	92.8391	141.3009	138.3012	24727.6504	120.9048	0.92996	133.9597	1627880
018	2016-12-17t0847	1481986322.13	larva	42.107	-3.0004	-213.8187	923.3595	56.6495	42518.5358	133892.3084	1679590.9069	1922.5	-0.44151	500.845	0.068372	441.724	0.46883	1649.7587	-0.6738	1647.5176	369545.9375	1047.7478	-0.19989	1489.6233	-0.26195	11207400	-0.30729	260.687	95.5252	95.492	149.3209	147.3005	33447.875	128.116	1.0028	141.0404	2137570
018	2016-12-17t1447	1482007924.83	adult	48.1077	3.0004	-207.818	1003.4289	66.1769	53703.1651	169219.2424	2391143.0892	4222.41	1.7154	623.748	0.54782	489.2456	0.56139	3399.4287	1.7552	3367.2382	958638.875	1456.2562	0.61732	2940.766	1.9629	17546700	0.41243	433.345	78.0197	78.2452	130.9204	126.9938	36919.5664	108.7498	0.29942	121.2519	2194770
018	2016-12-17t2047	1482029516.34	adult	54.1054	8.998	-201.8203	1077.2277	71.6036	62556.0689	197127.241	3032640.0271	4626.13	1.8127	786.601	1.3122	498.8488	0.38098	3559.1936	1.8277	3508.968	1167415.5	1891.4097	1.4811	2943.9049	1.6154	25723400	1.3314	365.471	86.5236	85.4527	142.3008	138.4378	46674.6562	119.3985	0.45454	133.1975	2829490
018	2016-12-18t0247	1482051123.9	adult	60.1075	15.0001	-195.8182	1053.155	77.0238	64481.6214	203592.9519	3268316.6414	3933.36	0.81386	861.729	1.5131	647.9119	1.2841	3406.9351	1.4385	3402.5525	1148137.125	2033.2173	1.5036	3101.4088	1.5579	29017000	1.4079	392.32	102.077	98.9179	268.1224	267.6081	90357.2578	136.2588	0.92742	214.6647	3437230
018	2016-12-18t0848	1482072729.35	adult	66.109	21.0016	-189.8167	1131.9992	84.8853	76936.1359	242780.106	4318576.6636	2726.88	-0.52636	768.166	0.70486	559.3475	0.52021	2375.5464	-0.26371	2364.6753	952594.125	1787.8012	0.61265	2233.6255	-0.062824	30782700	1.3675	307.389	72.2362	70.4054	138.3368	133.631	55473.0469	107.2463	-0.34758	125.0643	2894720
018	2016-12-18t1448	1482094334	adult	72.1103	27.0029	-183.8154	1252.8436	77.7916	80115.8377	252415.5422	4275784.0886	4401.96	1.1241	832.395	1.0932	518.7394	0.17539	3297.5508	0.99284	3247.7135	1378376.25	2055.2075	1.2717	2977.2245	1.1596	34767500	1.7231	285.316	81.1821	80.2812	140.4525	137.298	58709.1602	115.6796	-0.11287	131.122	3390810
018	2016-12-18t2121	1482117957.25	adult	78.6723	33.5649	-177.2534	1186.5774	86.7646	80922.6951	255055.4596	4618499.9297	3251.87	-0.047137	773.986	0.67398	584.5584	0.73593	2670.6638	0.072714	2626.3264	1127020.125	1898.2026	0.80787	2477.3784	0.30764	32627400	1.2811	286.92	75.902	74.2439	145.0756	140.535	61221.8906	112.3323	-0.4214	131.8021	3199650
018	2016-12-19t0321	1482139562.98	adult	84.6739	39.5665	-171.2518	1234.5304	77.3405	79514.8173	250520.1764	4275863.3236	3780.2	0.59052	866.867	1.4134	592.0869	0.86873	2893.4597	0.51917	2860.6174	1200785.75	2130.0153	1.5267	2663.0708	0.72313	35949900	1.6838	361.418	101.52	99.0522	211.9946	200.1187	87977.7422	139.8332	0.8698	176.2847	4210150
018	2016-12-19t0921	1482161159.44	adult	90.6729	45.5655	-165.2528	1247.1388	79.0862	81923.0466	258265.3109	4444083.8688	2889.58	-0.2829	712.284	0.40166	469.334	-0.064584	2534.302	0.095542	2503.8342	1084681.25	1852.4685	0.86051	2387.9396	0.3649	30423100	0.93872	475.213	97.3906	97.2299	163.825	159.0231	70117.1094	135.1062	0.49574	152.6746	4159750
018	2016-12-19t1514	1482182335.67	adult	96.5552	51.4478	-159.3705	1118.0733	96.636	84376.3189	266387.0471	5352711.1953	2909.18	-0.11363	587.449	-0.38457	414.3101	-0.42739	2280.9497	-0.14012	2256.6013	1001336.875	1424.9084	-0.2307	1992.1566	-0.22106	25771400	0.35248	321.592	66.6205	62.2763	193.2741	186.888	84847.3281	107.7009	-1.1065	164.4903	2922640
018	2016-12-19t2137	1482205290.67	adult	102.9316	57.8242	-152.9941	1166.3876	80.2454	77512.9905	244288.5188	4289944.1069	2238.88	-0.78621	578.656	-0.24218	446.6725	0.016352	1850.8691	-0.68892	1837.8793	747751.125	1368.8361	-0.17162	1733.1848	-0.5288	23372500	0.12733	385.686	92.0061	90.4174	179.0852	174.5987	72350.4141	132.4108	0.050646	162.3338	3716220
018	2016-12-20t0329	1482226421.49	adult	108.8013	63.6939	-147.1244	1146.0279	93.0523	84307.0297	266144.7178	5156237.4969	2387.28	-0.38799	477.312	-0.84914	329.8181	-0.9242	1819.6161	-0.51116	1775.0116	798811.4375	1133.7874	-0.67019	1683.5173	-0.3948	20915800	-0.092433	269.631	86.4127	84.1377	165.0856	161.3431	72472.5781	126.4263	-0.41514	151.1409	3786600
018	2016-12-20t0921	1482247539.85	adult	114.6675	69.5601	-141.2582	1178.897	91.3949	78918.2331	248836.6488	4465078.7392	2544.53	0.088045	496.314	-0.43777	374.8094	-0.31716	1745.2681	-0.38996	1695.3789	719050.4375	1124.4491	-0.42247	1540.9502	-0.45151	20406900	0.010316	323.418	95.6828	92.9844	213.8206	206.2528	88094.0938	148.0212	0.55686	189.1535	3934190
018	2016-12-20t1818	1482279741.63	adult	123.6124	78.505	-132.3133	1211.301	79.6589	78448.7875	247143.9494	4277355.4586	2189.73	-0.055534	469.395	-0.25592	351.8874	-0.27536	1609.7178	-0.22641	1571.2673	658374.5625	1024.6731	-0.30157	1431.0899	-0.26984	19190700	0.13469	365.298	104.285	100.8872	203.6902	197.7753	83309.2969	147.2873	0.27355	183.5314	4263580
018	2016-12-20t2131	1482291353.12	adult	126.8378	81.7305	-129.0879	1171.1904	85.026	84536.0356	266816.3604	5050983.8634	1501.36	-1.0681	367.76	-1.1531	294.3463	-0.87023	1261.6262	-0.88577	1252.3797	555115.5625	788.182	-1.0601	1154.8644	-0.83633	16170800	-0.32846	288.72	89.1781	84.7477	208.1766	203.1043	91597.7188	141.6236	-0.10203	185.1109	3921250
018	2016-12-21t0323	1482312451.56	adult	132.6985	87.5911	-123.2272	1154.2763	92.699	84146.2198	265604.7814	5127006.9057	1299.79	-1.1982	340.874	-1.2209	264.7511	-1.1311	1090.4922	-1.0329	1069.1935	477635.5625	725.7557	-1.0338	989.7458	-1.0179	14918700	-0.3818	320.738	93.5356	88.574	239.2154	232.2562	104776.3594	145.1961	-0.077904	209.5608	4093680
018	2016-12-21t0915	1482333580.13	adult	138.5676	93.4602	-117.3582	1126.5606	81.593	78312.6071	246979.1424	4530110.8793	1403.64	-0.77941	382.38	-0.47283	300.5165	-0.48486	1154.6975	-0.58427	1136.4427	471116.5938	808.9301	-0.34808	1072.0881	-0.48928	15587700	-0.0053472	410.473	116.337	111.7554	267.1498	258.6893	108997.1094	177.3408	1.365	236.8379	4742490
018	2016-12-21t1525	1482355779.63	adult	144.7341	99.6267	-111.1916	1263.8643	80.9983	85604.5433	269933.3199	4865299.8741	1325.83	-0.68427	332.413	-0.86135	269.7674	-0.83478	966.3081	-0.82027	948.4924	430973.4062	682.7645	-0.63108	885.4621	-0.77922	14823300	0.047972	321.609	103.352	100.2426	228.5535	221.0637	101934.875	159.3708	0.29997	203.9198	4608780
018	2016-12-21t2104	1482376107.03	adult	150.3806	105.2732	-105.5451	1290.3696	82.3286	88247.1154	277965.6327	5074565.7606	1436.1	-0.24166	364.815	-0.1765	300.5892	-0.16754	1113.9689	-0.13714	1085.2489	512425.6562	730.0998	-0.10416	983.3251	-0.19963	16772400	0.79037	433.812	127.238	121.1857	289.5958	284.3213	133214.0469	199.4205	2.072	260.0388	5849760
018	2016-12-22t0306	1482397835.69	adult	156.4163	111.3089	-99.5094	1184.236	90.1361	84957.5304	268374.8574	5068763.5844	1283.2	-0.34355	322.381	-0.60279	269.3015	-0.65508	1006.1798	-0.21087	982.4186	444731.4688	621.4742	-0.43093	876.3226	-0.31313	14248000	0.29447	411.171	105.997	100.3655	259.0445	252.5253	114497.6562	171.7025	0.55958	231.4726	4684650
018	2016-12-22t0847	1482418309.32	adult	162.1034	116.9961	-93.8223	1229.5725	82.0464	81330.8534	256186.8102	4583378.1186	1330.95	-0.047991	344.64	-0.052928	289.7932	-0.12735	975.6093	-0.089744	960.3428	413658.3125	648.4485	-0.040259	857.3448	-0.16413	14596500	0.56553	461.657	121.953	116.1515	288.3795	275.5022	122272.9219	189.1961	1.1912	249.9562	5165070
018	2016-12-22t1441	1482439544.36	adult	168.0021	122.8947	-87.9236	1156.0965	87.5601	81394.3289	256776.8202	4768465.2464	1192.33	-0.18597	301.707	-0.64845	251.5205	-0.9282	904.3544	-0.13257	883.9653	383446.25	570.3945	-0.3238	798.0669	-0.19114	12775500	0.15966	446.779	102.232	95.9816	273.1819	258.8059	115829.1016	164.833	-0.075546	230.1127	4328930
018	2016-12-22t2041	1482461132	adult	173.9986	128.8913	-81.9271	1188.2687	81.391	79816.368	251542.9536	4519980.0734	1174.97	-0.06975	329.157	0.00015343	289.8142	0.056897	859.5602	-0.11485	840.5523	357577.0625	580.3189	-0.075267	776.3015	-0.099619	13688000	0.56645	486.158	121.631	117.8708	281.5416	268.5845	117121.3125	173.9959	0.16054	239.0521	5058030
018	2016-12-23t0241	1482482734.84	adult	179.9994	134.892	-75.9263	613.2888	98.0838	40609.3722	131534.3716	2283511.6278	745.192	-0.95276	296.523	-0.51866	275.0033	-0.25061	640.2383	-0.74826	632.0491	136370.75	497.8835	-0.49862	596.6185	-0.69317	6302900	-1.6327	441.68	113.4	109.7709	300.1169	289.9885	63924.8984	166.0202	-0.31376	253.6608	2410420
018	2016-12-23t0841	1482504339.04	adult	186.0006	140.8932	-69.9251	1077.8266	79.128	69686.766	219800.531	3734162.0617	891.228	-0.49828	301.085	-0.34007	261.9883	-0.55541	727.311	-0.31953	719.8387	264741.1875	516.9814	-0.23826	662.3015	-0.29591	10945900	-0.089359	381.517	117.871	112.1765	274.3316	266.7534	99856.6875	177.0465	-0.023462	244.2146	4285210
018	2016-12-23t1441	1482525935.55	adult	191.9996	146.8922	-63.9261	671.7345	81.3706	42406.1637	135642.0719	2251993.3414	728.653	-0.80599	304.962	-0.17834	276.0583	-0.14673	622.2529	-0.60995	615.7997	138140.1562	505.5604	-0.21829	585.6869	-0.53459	6761310	-1.3047	382.802	124.186	120.6014	297.8362	294.4261	66119.625	179.5778	-0.070965	267.2607	2753330
018	2016-12-23t2041	1482547537.78	adult	198.0002	152.8929	-57.9255	1154.5543	78.4469	73226.7805	230834.5592	3862499.955	798.741	-0.55001	315.663	0.13378	300.6372	0.55165	615.3413	-0.54887	603.588	235060.3906	483.3614	-0.29711	569.7588	-0.51584	12056800	0.40238	409.955	147.716	140.7619	307.3141	302.1361	117394	221.2547	1.2263	279.8184	5642030
018	2016-12-24t0241	1482569138.77	adult	204.0005	158.8931	-51.9252	1206.637	81.0969	77432.0041	243968.5878	4166756.6728	592.765	-0.99977	254.359	-1.183	245.4851	-0.92137	477.306	-1.0089	471.1619	192831.625	388.5217	-1.0076	448.2926	-1.012	10266400	-0.076329	386.27	114.232	106.5756	302.7535	296.9374	122312.4062	193.1436	0.12548	270.3952	4610640
018	2016-12-24t0841	1482590734.98	adult	209.9995	164.8921	-45.9263	1173.7179	76.0478	74781.7663	235757.1382	3927591.2744	580.332	-0.97008	253.764	-1.1493	243.756	-0.94431	491.8358	-0.88574	485.3674	192307.8125	393.2874	-0.89962	461.3743	-0.88507	9900110	-0.11871	397.58	116.937	111.5916	271.2312	263.4502	106051.3906	189.6051	-0.10898	240.7162	4562050
018	2016-12-24t1441	1482612336.3	adult	215.9998	170.8924	-39.9259	1218.8155	85.2866	83980.7423	265077.9652	4815772.7617	643.898	-0.75181	260.995	-0.93904	255.1318	-0.61092	494.6871	-0.82144	484.4246	216672.9375	392.1322	-0.84816	460.0465	-0.83374	11412000	0.39362	597.101	121.855	117.8371	306.9794	298.241	134456.9688	196.1853	-0.017992	268.6484	5328120
018	2016-12-24t2041	1482633937.23	adult	222.0001	176.8927	-33.9256	1170.522	86.3466	81236.2729	256076.5312	4746751.9407	649.654	-0.68986	262.325	-0.86704	251.3642	-0.69017	512.0071	-0.69753	500.853	216579	402.868	-0.69962	477.0595	-0.69873	11091600	0.35928	443.836	125.376	117.4278	294.9087	285.228	124746.375	203.0748	0.081456	260.5274	5301160
018	2016-12-25t0307	1482657078	adult	228.4281	183.3207	-27.4976	1078.7908	85.266	77243.6626	243857.9285	4578708.6598	700.39	-0.50213	263.828	-0.78546	252.084	-0.64252	519.1392	-0.61818	506.2531	208693.9531	401.4338	-0.65382	479.6691	-0.6304	10603300	0.27966	594.768	129.743	119.8045	310.8993	298.5401	124981.5312	213.6669	0.27312	272.5519	5214380
018	2016-12-25t0932	1482680218.5	adult	234.856	189.7486	-21.0697	1052.9531	83.0383	73881.6847	233226.6574	4298690.1365	658.173	-0.57473	265.813	-0.6914	254.1526	-0.55303	521.0408	-0.56296	511.5293	200600.7031	399.1065	-0.62343	479.4903	-0.58371	10225000	0.22845	530.191	133.108	121.7599	321.8723	313.9392	123920.8281	223.1635	0.43206	284.6417	5120260
018	2016-12-25t1524	1482701329.77	adult	240.7202	195.6129	-15.2055	1010.631	82.2411	69421.216	219448.1294	3930368.9805	620.746	-0.64491	270.971	-0.52808	258.2417	-0.41319	515.9606	-0.54987	509.1562	186777.75	411.2533	-0.46446	486.387	-0.50403	9796700	0.15554	478.365	137.484	124.5517	328.989	318.8105	119094.0234	233.1757	0.60552	294.3784	4970590
018	2016-12-25t2116	1482722458.42	adult	246.5893	201.4819	-9.3364	1030.1041	82.4499	66994.7331	211691.8854	3763972.4054	730.639	-0.29226	271.955	-0.46287	260.0182	-0.33511	525.74	-0.47125	512.7661	184009	410.0677	-0.43225	485.8254	-0.46769	9498580	0.1169	459.09	138.036	126.6583	326.2054	317.5044	114171.8984	231.0164	0.46646	295.8502	4821200
018	2016-12-26t0340	1482745514.03	adult	252.9936	207.8863	-2.9321	1008.4268	82.4562	68514.0506	216218.644	3890953.5809	802.923	-0.038415	273.496	-0.38033	262.4286	-0.23634	524.7744	-0.44182	512.0103	187344.4375	407.2964	-0.41484	485.3841	-0.43086	9758600	0.23886	554.817	138.828	128.2345	328.5305	320.7595	117285.3906	230.693	0.3819	295.0294	4953520
018	2016-12-26t0932	1482766624.95	dead	258.8578	213.7504	2.9321	1014.2488	83.0411	69239.6549	218607.1359	3934241.3289	771.016	-0.10069	274.16	-0.32093	262.7546	-0.19333	533.6895	-0.37331	519.6012	192661.8906	406.2783	-0.38548	488.85	-0.37581	9890300	0.31813	488.493	139.902	128.757	329.1641	320.4406	118828.2266	232.649	0.36876	298.2733	5046970
020	2016-12-15t1441	1481834759.66	larva	0	-51.1064	-387.4222	148.0811	28.5141	2796.8297	8917.1537	49977.8654	0	-0.42142	0	-0.62664	0	-0.7168					0	-0.46334	0	-0.48682	0	181043.8138	0	0	0				0	-0.74635	0	0
020	2016-12-15t2110	1481858070.43	larva	6.4752	-44.6312	-380.947	150.5196	27.7523	2797.9935	8908.3622	48895.7408	0	-0.88078	0	-1.0672	0	-1.032					0	-1.0381	0	-0.97407	0	1.437	0	0	0				0	-0.95019	0	0
020	2016-12-16t0301	1481879183.67	larva	12.34	-38.7664	-375.0822	190.28	25.6926	3509.6163	11108.2931	58638.3537	1103.13	0.25671	383.097	1.1221	350.4092	1.0973	987.6281	-0.62579	978.3677	19752.5605	736.3761	1.095	934.8	0.57883	737462	-0.36099	117.896	60.4443	59.7244	101.293	99.3673	2025.8596	82.5269	0.54663	95.9997	116355
020	2016-12-16t0854	1481900315.05	larva	18.2098	-32.8966	-369.2123	153.6571	28.2544	2885.2333	9186.4293	51158.687	0	-1.5364	0	-1.8443	0	-1.5992					0	-1.9337	0	-1.7249	0	-1.2032	0	0	0				0	-1.3624	0	0
020	2016-12-16t1447	1481921542.99	larva	24.1065	-26.9999	-363.3157	114.6766	27.0017	2013.2791	6468.8947	33817.9864	879.579	-0.74708	401.544	0.49522	390.9488	0.87314	765.3238	-1.3916	745.9742	9183.8857	594.0062	-0.37074	712.3922	-0.67201	447722	-1.453	130.225	85.743	84.6853	121.764	121.3601	1461.1676	107.155	0.83564	117.5932	95603.4
020	2016-12-16t2047	1481943144.68	larva	30.1069	-20.9994	-357.3152	497.8814	46.7684	18644.387	58924.8712	593855.3014	1271.11	-0.59245	427.932	0.30068	382.9347	0.55913	1107.5703	-1.0888	1097.9955	109649.4609	835.2269	-0.031672	1038.7598	-0.40852	4220270	-0.93068	282.257	88.7516	88.1525	138.2178	131.0283	13683.5576	112.963	0.85253	126.0872	875269
020	2016-12-17t0247	1481964750.51	larva	36.1086	-14.9978	-351.3136	720.8347	49.4035	30208.7653	95283.7254	1065420.7673	2791.51	0.81934	459.679	0.14935	371.1362	0.21625	2202.1367	0.33809	2191.0016	352341.875	1091.1861	0.34045	1888.5087	0.80729	7324070	-0.66556	231.305	90.1971	89.791	134.2396	130.9028	21478.332	114.7153	0.7713	125.8853	1437110
020	2016-12-17t0847	1481986344.84	larva	42.107	-8.9994	-345.3152	812.5179	59.373	36963.7795	116624.7188	1423982.6085	2629.25	0.32495	574.85	0.57003	410.9239	0.24536	2047.6372	-0.081566	2017.3202	399289.25	1409.4767	0.8871	1877.3941	0.43221	11167000	-0.3146	326.451	80.7225	80.594	131.6557	128.6761	25672.8672	110.1077	0.50703	123.6143	1568120
020	2016-12-17t1447	1482007946.77	larva	48.1075	-2.9989	-339.3146	1030.529	60.493	52810.5239	166314.2443	2264763.9335	3396.13	0.84368	570.205	0.1839	402.4019	-0.075597	2810.4092	0.87521	2788.0684	778483.375	1337.5646	0.26919	2456.6367	1.114	15785600	0.11659	227.729	72.0812	71.0025	123.2389	120.6998	34137.168	102.4719	0.11159	115.8529	1995500
020	2016-12-17t2047	1482029538.56	adult	54.1052	2.9989	-333.3169	1088.45	86.0185	64659.3223	205173.0173	3209198.9113	3231.72	0.37918	584.549	-0.070534	346.4302	-0.75383	2600.9736	0.38991	2574.571	879129.125	1451.2792	0.21583	2277.4536	0.46787	19750700	0.39003	242.806	64.2335	63.3147	109.2924	106.4734	36940.8477	89.6557	-0.53204	102.2765	2170320
020	2016-12-18t0247	1482051146.44	adult	60.1074	9.001	-327.3147	1190.8987	72.0827	70171.1166	220971.9639	3535507.6747	2901.09	-0.22293	673.619	0.20756	528.3232	0.37202	2410.5955	-0.06091	2378.5801	884688.5	1643.0887	0.39865	2172.7381	-0.018761	24700300	0.76669	231.765	75.7598	74.9827	128.2639	125.1275	47072.8555	104.9366	-0.26343	119.1576	2777960
020	2016-12-18t0848	1482072752.86	adult	66.1092	15.0028	-321.3129	1240.1225	80.3587	78900.9116	248508.6471	4229192.5427	3334.42	0.085623	750.732	0.58208	413.8996	-0.61623	2887.1553	0.50559	2865.0001	1189508	1971.6646	1.1315	2683.9895	0.70571	30888100	1.3826	283.004	65.0128	62.8544	136.4963	131.1734	56236.4805	99.6026	-0.67262	121.2305	2674890
020	2016-12-18t1448	1482094357.44	adult	72.1105	21.0041	-315.3117	1196.4218	77.6437	75430.2715	237609.4863	4063938.2393	4182.73	0.90005	852.62	1.2375	594.5461	0.78146	3028.4451	0.59007	2979.8439	1193207.375	2045.9045	1.2454	2760.4931	0.78493	33544600	1.5517	310.928	75.3161	74.5209	134.4597	129.7292	52977.125	109.0009	-0.42408	123.9336	2963160
020	2016-12-18t2121	1482117979.59	adult	78.6722	27.5658	-308.75	1033.0382	79.7467	69572.1281	219520.8829	3887579.3433	3952.69	0.68919	887.867	1.4969	720.5852	1.8487	3183.7288	0.85576	3122.969	1155693.5	2155.3714	1.5384	2947.4273	1.1383	32171900	1.2181	505.02	87.1069	86.4048	154.8975	148.6434	56227.8086	121.5475	0.040856	140.1967	3156320
020	2016-12-19t0321	1482139585.35	adult	84.6738	33.5674	-302.7484	1211.0552	77.4348	78205.943	246493.0764	4181885.8618	3330.03	0.098757	753.718	0.58505	587.5055	0.83051	2462.7056	-0.15976	2386.4033	1004783.875	1747.0485	0.42796	2168.5075	-0.17658	30741100	0.96306	424.714	84.0107	80.9357	198.0156	192.8176	80790.3516	120.6357	-0.13348	180.7066	3426460
020	2016-12-19t0921	1482161182.42	adult	90.673	39.5666	-296.7492	1062.3498	80.899	69354.2842	218687.4216	3804316.0948	4103.87	1.1158	833.233	1.305	601.5321	1.0638	3121.1194	1.0628	3047.5879	1129845.25	2086.9737	1.5458	2862.9982	1.2637	30133000	0.89812	345.221	103.077	101.6043	164.3724	159.6901	59502.8125	134.8806	0.48374	152.8389	3727680
020	2016-12-19t1514	1482182358.07	adult	96.5551	45.4487	-290.8671	1078.6146	95.8665	76800.0808	242383.3882	4632073.3598	3736.89	0.90256	684.346	0.35932	423.2792	-0.3487	2904.0837	0.94597	2838.9072	1161633.5	1842.0439	1.0208	2652.8539	1.0896	27344400	0.57765	355.402	76.6636	74.4337	153.1207	145.1103	61248.2578	111.7062	-0.89292	132.2937	3063250
020	2016-12-19t2137	1482205313.09	adult	102.9315	51.8251	-284.4907	1143.5348	76.7878	73111.8749	230408.5921	3910186.3568	2823.47	-0.010908	721.976	0.90602	567.3341	1.1194	2288.7705	0.12995	2246.7496	874310.375	1743.291	0.99843	2126.1687	0.29907	27521000	0.74549	440.243	89.579	87.6371	163.9278	157.9273	62620.4141	125.047	-0.33937	148.4706	3414660
020	2016-12-20t0329	1482226443.78	adult	108.8011	57.6948	-278.621	1069.658	78.269	70363.8914	221997.4706	3840343.4986	5055.15	3.3981	711.202	1.1257	515.8621	0.86888	3263.126	2.3702	3124.5076	1197567.25	1723.0741	1.2644	2831.3842	2.1702	26064100	0.7174	237.033	99.515	97.3743	175.035	172.1353	64237.8516	135.3101	0.050979	159.8329	3647030
020	2016-12-20t0921	1482247563.18	adult	114.6676	63.5613	-272.7545	1221.7474	79.5469	78563.3194	247424.2062	4296649.3957	2502.54	0.024642	643.997	0.89057	467.5164	0.63762	2148.1973	0.46654	2113.0553	880760.875	1560.2899	1.0951	1991.8888	0.61914	26380700	1.0163	328.621	105.924	102.398	210.7843	203.4186	86421.5781	148.3434	0.57359	188.1821	4339060
020	2016-12-20t1818	1482279764.84	adult	123.6125	72.5062	-263.8096	1126.2388	80.2142	73410.8803	231366.1617	4018052.1809	2261.99	0.063482	509.539	0.14869	390.8855	0.18052	1750.136	0.10089	1702.731	670302.0625	1092.5084	-0.039489	1549.2988	0.038402	19494500	0.19263	313.867	106.634	103.485	218.194	213.4258	83568.2969	153.1082	0.57108	194.3464	4079730
020	2016-12-20t2131	1482291375.59	adult	126.8378	75.7314	-260.5844	1228.777	87.0675	84341.992	265737.8658	4917959.3337	1716.09	-0.7033	411.73	-0.68873	326.7288	-0.4705	1269.2147	-0.8675	1240.6314	558454.5	897.8545	-0.61837	1138.6207	-0.8802	18089800	0.056736	369.775	85.9232	82.2236	251.1931	242.4024	110524.9844	141.0141	-0.13302	207.8959	3775120
020	2016-12-21t0323	1482312473.59	adult	132.6983	81.5919	-254.7239	1213.4127	101.153	85263.0638	268833.285	5164305.6683	1357.5	-1.0948	351.52	-1.0986	286.5549	-0.83341	1041.385	-1.1581	1023.9914	462374.9375	725.1219	-1.0365	933.9731	-1.178	15601200	-0.23193	382.918	95.4767	88.7713	279.7914	273.2685	124227.4062	158.9919	0.61628	248.8598	4237450
020	2016-12-21t0915	1482333602.56	adult	138.5675	87.4611	-248.8547	1206.5344	76.8717	76533.337	241061.2312	4061092.7492	1274.4	-1.0235	380.22	-0.49989	327.1754	-0.081365	978.2324	-1.0608	954.5797	391292.9375	698.9444	-0.86306	892.3699	-1.037	15177200	-0.10363	339.983	114.161	110.8847	239.1801	230.1366	95672.0234	157.2755	0.36705	205.4028	4556980
020	2016-12-21t1525	1482355803.81	adult	144.7345	93.6281	-242.6877	1056.8099	86.0134	73776.5757	232705.0806	4380802.1939	1303.19	-0.72934	319.996	-1.0314	263.6208	-0.93864	962.1957	-0.83203	936.9932	370445.3438	648.1334	-0.80616	854.9993	-0.87795	12293600	-0.60892	326.143	82.1877	77.9633	203.7444	193.9074	78441.5781	127.4518	-1.2647	174.5862	3157490
020	2016-12-21t2104	1482376130.46	adult	150.3808	99.2744	-237.0414	1108.272	77.5974	72831.8373	229632.8412	3994927.6233	1183.12	-0.76798	389.568	0.18899	346.0466	0.67609	979.426	-0.54262	971.3363	372181.875	726.5589	-0.12325	896.2099	-0.4974	14781800	0.24225	589.332	105.791	101.2128	245.9019	235.846	93442.7188	158.0914	0.082277	211.7261	4014140
020	2016-12-22t0306	1482397859.5	adult	156.4166	105.3102	-231.0055	782.5086	96.8816	56382.8112	179332.5761	3390864.9477	1560.35	0.25767	367.43	0.11517	288.7848	-0.25776	1183.344	0.34994	1154.2988	347903.125	778.6251	0.47575	1081.0074	0.4252	10779700	-0.70976	497.39	87.6856	83.4346	234.6429	231.1305	68985	134.8578	-1.171	203.9958	2572520
020	2016-12-22t0847	1482418333.09	adult	162.1037	110.9973	-225.3184	1155.3911	81.3267	77542.2539	244435.0405	4364725.267	1583.32	0.51734	393.393	0.77725	322.0433	0.58269	1207.3176	0.67433	1176.5832	487756.3438	825.1863	1.043	1068.4158	0.6329	15883300	0.95097	313.105	99.2908	97.1168	224.0391	215.5898	90511.7969	142.1461	-0.95404	190.6986	4008870
020	2016-12-22t1441	1482439568.23	adult	168.0024	116.896	-219.4198	1210.4735	92.0931	84389.519	266014.4533	4994139.6088	1734.32	1.0616	346.038	0.15579	266.8386	-0.56808	1195.8081	0.86301	1159.5921	526155.5625	745.3934	0.81659	1017.9278	0.67563	15199000	0.90257	489.753	84.2015	78.6156	241.5974	234.5985	106302.8438	137.6177	-1.271	209.7612	3698380
020	2016-12-22t2041	1482461154.61	adult	173.9986	122.8922	-213.4236	1136.8107	79.6607	76942.0511	242711.8098	4305380.1029	1458.66	0.59785	404.842	1.4563	332.3195	1.1108	1127.9324	0.83023	1104.2505	452300.875	800.949	1.451	1028.8667	0.93599	16226900	1.3552	567.646	98.9685	95.7656	246.9449	241.8529	99024.9219	149.2968	-0.87717	214.8567	3966850
020	2016-12-23t0241	1482482756.84	adult	179.9992	128.8928	-207.4229	1218.7524	77.384	80831.6161	254842.1784	4427435.0821	1688.16	1.3122	397.172	1.5365	313.8098	0.7578	1177.89	1.2018	1138.8363	497069.5938	805.9673	1.7706	1028.9953	1.1519	16731300	1.6372	396.775	107.637	102.957	258.9055	253.44	109258.125	159.3216	-0.58307	227.5325	4534300
020	2016-12-23t0841	1482504362.52	adult	186.0008	134.8944	-201.4214	1320.5097	77.9716	85588.31	269556.4139	4646155.5993	1692.81	1.4528	373.81	1.1987	305.3377	0.59517	1260.7031	1.653	1226.8739	563534.3125	756.0475	1.5981	1077.3708	1.5265	16686900	1.7013	399.682	102.62	98.4061	236.8475	230.7933	105870.8125	158.0386	-0.74591	208.7521	4580970
020	2016-12-23t1441	1482525958.96	adult	191.9998	140.8934	-195.4224	1226.2079	103.5981	97128.6581	307961.6078	6460764.6276	1283.04	0.5599	295.088	-0.39319	243.0819	-1.0342	887.1078	0.38766	845.0357	447989.4375	578.1895	0.35966	739.343	0.15798	14884800	1.2076	334.54	90.8779	84.7709	261.2272	257.2485	131919.75	146.9857	-1.2439	233.4414	4584060
020	2016-12-23t2041	1482547560.85	adult	198.0003	146.8939	-189.4218	1246.0148	84.6393	83667.2778	263541.5369	4801066.2401	1307.6	0.71876	330.426	0.46209	272.2472	-0.21878	1039.3473	1.074	1024.1578	453155.4375	661.6334	1.1643	918.2941	1.094	14399000	1.1193	350.019	88.1454	82.5929	235.6456	228.8817	102741.4688	143.0061	-1.4527	198.3015	3841110
020	2016-12-24t0241	1482569161.55	adult	204.0005	152.8941	-183.4216	1262.3036	81.6473	86455.8254	272906.6906	4842119.8766	1282.18	0.74149	327.827	0.47351	268.2591	-0.30165	969.9529	0.90641	947.3043	437448.75	652.6394	1.2063	880.6255	1.0295	14765000	1.2839	358.798	94.0225	88.038	253.8511	250.1375	114486.8281	152.0005	-1.2164	220.0089	4234680
020	2016-12-24t0841	1482590758.68	adult	209.9997	158.8933	-177.4224	1353.6632	86.0239	90292.8097	284383.9271	5109090.1978	1119.34	0.40958	313.537	0.21346	265.6955	-0.3467	872.3314	0.61626	852.0874	410868.0625	590.2541	0.78496	785.3029	0.67748	14746600	1.3289	341.185	96.2439	92.0448	239.4286	231.7364	112770.8516	144.1725	-1.5272	204.1624	4526640
020	2016-12-24t1441	1482612358.49	adult	215.9997	164.8933	-171.4225	1183.5432	88.6279	85244.1273	268873.1594	5115815.901	1334.65	1.0449	306.094	0.098381	262.6203	-0.40692	935.6777	0.9556	905.8641	415440.875	588.222	0.86018	816.7902	0.9245	13574700	1.0322	372.317	98.1269	92.2692	269.8368	263.2838	119807.5312	154.6966	-1.2615	231.7747	4351730
020	2016-12-24t2041	1482633960.84	adult	222.0003	170.8939	-165.4218	1303.3985	98.8069	95036.868	299946.5033	5834243.6023	892.801	-0.043841	280.232	-0.45171	248.9215	-0.75671	707.1686	0.1055	695.7576	350048.4375	500.1005	0.16344	647.9683	0.16349	13855200	1.1681	742.667	94.8957	89.6486	262.2538	252.6369	129815.6172	148.7426	-1.4907	218.9379	4691830
020	2016-12-25t0307	1482657100.41	adult	228.428	177.3216	-158.9942	1212.0405	121.4	97096.5539	306763.6625	6662756.3607	869.242	-0.042883	266.906	-0.71364	231.2526	-1.2084	701.897	0.15439	688.9312	354458	492.4165	0.16965	642.9198	0.21371	13459300	1.1084	382.244	98.1997	90.9559	272.8507	267.5516	137789.5938	162.1875	-1.1635	240.7955	4951910
020	2016-12-25t0932	1482680241.5	adult	234.8561	183.7497	-152.5661	1241.0463	88.5907	87636.0919	276329.2496	5210016.9034	1156.5	0.81776	284.91	-0.24606	252.1344	-0.60731	776.689	0.5492	753.3881	354170.1562	523.8469	0.52555	686.5308	0.51424	12991300	1.0269	370.891	91.2399	85.7134	258.0901	251.7361	117689.0625	150.264	-1.5319	221.5249	4160360
020	2016-12-25t1524	1482701351.75	adult	240.72	189.6136	-146.7021	1272.3148	82.9856	84778.5032	267190.8193	4688177.7284	998.708	0.43758	302.261	0.19973	264.986	-0.23376	779.5459	0.62892	764.4384	344559.2812	537.2524	0.71411	695.2976	0.62989	13350900	1.1776	472.343	104.295	96.4719	277.325	271.3184	122577.6562	172.3348	-0.98202	245.0264	4606710
020	2016-12-25t2116	1482722482.32	adult	246.5896	195.4832	-140.8325	1320.4097	80.599	85975.2271	270688.8767	4761962.3423	1089.43	0.7609	307.571	0.36033	278.2818	0.14374	793.1675	0.75916	768.4974	355339.0625	534.3273	0.74617	699.8516	0.72162	13778300	1.346	422.15	112.751	103.695	309.8513	300.6581	138813.3906	191.0666	-0.5438	278.8019	5050910
020	2016-12-26t0340	1482745536.57	adult	252.9936	201.8872	-134.4286	1235.4281	84.5023	83804.3023	264130.6945	4722241.6109	819.8	0.012337	279.693	-0.23916	256.1814	-0.39626	663.7842	0.21857	654.7207	290073.6875	470.7232	0.19356	607.1532	0.2628	12207200	0.94307	413.404	97.2036	91.2656	256.7734	250.3456	112209.9688	161.8451	-1.3001	224.3264	4242450
020	2016-12-26t0932	1482766647.33	adult	258.8577	207.7513	-128.5645	1285.6058	80.1536	85522.3579	269374.6733	4741026.4407	1026.98	0.6845	287.866	-0.014834	259.5638	-0.2727	711.5303	0.49577	688.3145	317342.5	476.7117	0.29498	626.0521	0.4232	12823000	1.1635	357.334	105.882	99.6966	266.2381	261.4504	118742.2031	164.6168	-1.241	231.7263	4716510
020	2016-12-26t1524	1482787773.09	adult	264.726	213.6196	-122.6962	1223.9324	83.7353	85246.9731	268858.1551	4934706.9266	820.914	0.084274	271.022	-0.34408	249.5568	-0.47375	647.098	0.22109	635.7299	287311.5	459.9654	0.17208	592.1961	0.27087	12030900	0.97734	407.97	96.2989	89.1169	280.4213	275.0769	124507.0547	167.1559	-1.1819	244.2673	4274800
020	2016-12-26t2045	1482807025.11	adult	270.0737	218.9673	-117.3484	1301.3096	84.3363	89653.1238	282509.1662	5163263.5921	1083.07	0.94917	268.262	-0.36345	240.8646	-0.63997	715.6353	0.6151	684.3101	334201.6875	463.5494	0.24439	624.5897	0.51148	12517600	1.1595	368.516	96.8609	90.1857	276.9918	270.7522	129355.1719	159.2943	-1.3647	237.591	4519720
020	2016-12-27t0241	1482828357.48	adult	275.9994	224.893	-111.4228	910.2954	90.8484	63517.1899	201300.7313	3662044.1557	828.507	0.17249	266.775	-0.35007	236.1197	-0.70214	660.0792	0.37018	648.9627	218486.2188	465.4371	0.30177	612.1219	0.48372	8826520	0.12668	413.032	101.518	93.3593	283.042	276.6491	93686.9062	180.9603	-0.88908	247.5068	3358830
020	2016-12-27t0841	1482849957.05	adult	281.9993	230.8929	-105.4229	1243.1174	79.9366	79477.1984	250303.2647	4340417.7773	729.003	-0.12313	283.347	0.039658	250.8298	-0.3226	590.2315	0.033807	582.0779	244946.0781	472.6337	0.41306	556.3482	0.17997	11743600	1.0295	400.149	110.28	102.3381	289.5104	282.0542	120146.8281	187.267	-0.76544	250.6733	4570650
020	2016-12-27t1441	1482871558.67	adult	287.9997	236.8933	-99.4224	682.6864	96.9882	40780.6255	134308.6503	2147790.5736	822.431	0.21905	288.167	0.17912	245.6893	-0.39992	665.9541	0.49463	656.9844	142514.1719	500.3571	0.73059	625.4548	0.66951	6157270	-0.5868	421.793	109.24	102.5863	307.0577	295.527	65710.3438	167.8954	-1.1946	255.7435	2334130
020	2016-12-27t2041	1482893159.03	adult	293.9998	242.8934	-93.4223	805.7195	89.5226	53514.2874	170759.9893	2994525.5737	807.541	0.19973	266.152	-0.23653	233.6541	-0.63188	632.8913	0.34894	624.629	177209.5625	464.3313	0.41213	593.4655	0.50795	7428320	-0.17091	421.566	110.812	101.3819	293.0028	287.5737	82040.7969	193.8203	-0.65778	261.3678	3092770
020	2016-12-28t0241	1482914757.93	adult	299.9995	248.8931	-87.4226	549.4536	82.6773	33825.7073	112081.2969	1864553.8813	730.423	-0.040822	277.398	0.035142	242.7463	-0.39164	631.1833	0.37851	624.8649	112350.6406	487.2302	0.68341	597.571	0.5794	4917710	-0.90251	399.74	112.786	104.1431	294.2836	285.8247	52382.4844	189.192	-0.76908	259.5455	1999460
020	2016-12-28t0841	1482936359.83	adult	306	254.8937	-81.4221	712.1295	113.9307	48467.0461	156058.6892	2817328.209	1002.27	0.96139	277.499	0.075444	244.3685	-0.3202	709.8603	0.89664	671.5981	179594.6562	487.7693	0.72931	611.4676	0.71771	7010460	-0.22752	357.037	105.066	99.9233	281.7856	278.2834	71291.7656	159.0256	-1.406	246.6967	2654270
020	2016-12-28t1441	1482957959.49	adult	312	260.8936	-75.4222	638.5906	100.9283	41255.7122	132234.2871	2254293.4567	1030.11	1.1103	277.298	0.109	247.5976	-0.21334	734.3395	1.0996	705.6405	158617.3438	468.7605	0.57311	597.3215	0.66306	5975760	-0.51877	355.733	106.402	99.9568	280.5088	274.2631	60589.8984	171.9222	-1.1459	249.5232	2292970
020	2016-12-28t2041	1482979561.4	adult	318.0005	266.8941	-69.4217	697.4145	84.8095	46120.4715	146558.6884	2567861.4218	973.68	0.94875	268.305	-0.03992	240.5445	-0.33715	691.3392	0.87932	658.4072	166612.75	445.4101	0.36822	565.3315	0.4784	6443880	-0.33926	370.539	104.801	99.363	286.1819	282.2865	68969.8438	159.5997	-1.4039	250.7359	2517000
020	2016-12-29t0241	1483001162.5	adult	324.0008	272.8944	-63.4214	706.9629	86.3161	45869.6132	146325.114	2503335.5255	926.612	0.81547	265.038	-0.070414	241.0922	-0.29051	679.5518	0.85207	644.4619	163092.4219	427.4664	0.21614	556.1421	0.45129	6343940	-0.33919	381.903	105.817	100.2335	290.3178	284.2677	69676.2734	162.7685	-1.343	257.9327	2532830
020	2016-12-29t0841	1483022763.58	adult	330.0011	278.8947	-57.4211	698.5271	86.8268	45320.6343	144236.8099	2482744.0094	906.551	0.78189	263.574	-0.063462	241.3562	-0.25001	656.4551	0.74751	623.7427	155579.875	420.6424	0.179	535.3428	0.33765	6226410	-0.34527	365.239	106.707	101.008	291.5575	286.7289	69099.125	164.6651	-1.308	259.2573	2520750
020	2016-12-29t1441	1483044363.85	adult	336.0012	284.8948	-51.421	696.7503	80.5748	42943.9576	137020.6034	2229536.8948	878.797	0.71582	262.256	-0.053331	241.1283	-0.22034	643.4683	0.70755	624.1111	144780.3594	413.3493	0.13615	536.9419	0.38754	5891320	-0.4249	361.896	107.215	101.8078	289.8326	286.7964	65212.3438	164.3141	-1.3183	254.4053	2408480
020	2016-12-29t2041	1483065961.27	adult	342.0004	290.8941	-45.4217	697.9953	79.0889	42394.6073	135056.8166	2172339.2814	830.376	0.56158	259.839	-0.065825	239.1763	-0.22913	626.9242	0.64055	614.6463	139177.1719	407.3445	0.10642	533.0244	0.39727	5759850	-0.43791	369.802	108.297	102.1045	286.8492	283.9013	63680.5234	166.4975	-1.2778	253.4149	2400620
020	2016-12-30t0241	1483087564.14	adult	348.0012	296.8949	-39.4209	878.0558	83.6698	57244.8309	180868.1106	3138505.429	743.93	0.23925	251.005	-0.21129	236.4977	-0.25403	565.6655	0.24268	557.9466	169133.9844	374.0238	-0.22056	466.3155	-0.081454	7494760	0.19888	497.308	117.407	107.3073	303.0961	298.3185	90625.7344	204.3907	-0.52747	274.4482	3505640
020	2016-12-30t0841	1483109161.85	adult	354.0006	302.8942	-33.4216	889.9634	82.8705	58683.8693	185406.4969	3246572.1367	758.848	0.33868	249.554	-0.20349	238.9955	-0.1626	555.1484	0.20307	544.8172	169875.4062	357.9299	-0.36475	446.1653	-0.21008	7635100	0.29385	478.951	120.5	110.5434	309.6615	304.3383	94756.4062	205.4358	-0.51401	280.5177	3686690
020	2016-12-30t1507	1483132308.58	adult	360.4303	309.3239	-26.9919	887.0398	83.2594	57818.9584	182627.438	3167290.2719	756.189	0.36821	248.658	-0.18132	238.4829	-0.13598	550.5658	0.21009	539.1208	166270.875	354.8965	-0.36503	462.0007	-0.049967	7493810	0.29417	585.755	123.916	113.8021	323.2238	316.0059	97613.5703	210.0595	-0.43071	288.731	3734460
020	2016-12-30t2059	1483153425.23	adult	366.296	315.1896	-21.1262	890.2258	82.7142	58124.6998	183488.1862	3211972.2969	763.069	0.43953	247.712	-0.16368	236.5481	-0.14456	562.0056	0.34364	550.9141	170287.6875	358.4058	-0.29528	459.3349	-0.039745	7500480	0.34501	579.08	126.409	116.1642	323.5863	314.7528	98046.6562	215.6724	-0.32799	291.7951	3827550
020	2016-12-31t0251	1483174543.75	adult	372.1622	321.0559	-15.2599	889.0296	81.7221	57781.1519	182480.1534	3162442.139	886.713	1.068	249.444	-0.09005	238.7296	-0.060168	577.8552	0.5243	570.3776	174512.2812	354.1463	-0.31211	449.0641	-0.094077	7515240	0.40146	584.92	128.771	118.5769	323.2029	314.6173	97607.2734	217.4187	-0.3015	289.3499	3879620
020	2016-12-31t0843	1483195668.62	adult	378.0303	326.9239	-9.3919	882.3017	82.2894	56380.5151	178050.3823	3046398.1693	895.026	1.1742	251.369	-0.011956	240.1385	0.0073026	599.119	0.76679	583.8413	176740.0938	355.9198	-0.26063	464.9184	0.076114	7392020	0.40725	674.202	131.536	120.8845	325.1845	317.1035	95929.4219	222.4174	-0.21172	293.2279	3868090
020	2016-12-31t1510	1483218901.57	adult	384.4839	333.3775	-2.9383	677.1315	84.9965	39683.7042	127366.3549	1992498.5183	825.379	0.90074	247.635	-0.048524	234.2659	-0.08682	644.0771	1.2553	638.5757	133968.0312	357.7528	-0.20435	504.5952	0.47149	5144860	-0.43085	342.632	117.953	111.3904	276.844	273.4786	57583.5469	184.1227	-0.96299	239.5416	2450600
020	2016-12-31t2102	1483240057.34	dead	390.3605	339.2541	2.9383	664.8033	94.3638	40908.366	130812.2389	2148487.3406	821.603	0.94766	245.264	-0.06043	232.9423	-0.081321	635.7101	1.2709	632.2242	136041.9688	353.6964	-0.21913	511.8991	0.586	5248890	-0.35378	356.295	116.602	110.8893	272.5348	267.6023	58322.4531	180.4973	-1.0384	233.4324	2495390
021	2016-12-15t1441	1481834771.7	egg	-3.2376	-57.1062	-290.9995	135.7878	29.8692	2720.362	8725.8371	50833.9374	0	-0.15041	0	-0.40416	0	-0.5591					0	-0.15036	0	-0.21795	0	213213.0314	0	0	0				0	-0.6495	0	0
021	2016-12-15t2110	1481858082.23	larva	3.2376	-50.6311	-284.5243	150.5215	30.1668	3025.8682	9652.9418	56724.6123	0	-0.66272	0	-0.84775	0	-0.87446					0	-0.75875	0	-0.73814	0	141688.6186	0	0	0				0	-0.84649	0	0
021	2016-12-16t0301	1481879195.27	larva	9.1023	-44.7663	-278.6596	150.8728	31.3699	3155.2661	10073.1617	61033.5767	0	-1.0438	0	-1.2439	0	-1.1595					0	-1.2538	0	-1.1554	0	-0.18686	0	0	0				0	-1.0372	0	0
021	2016-12-16t0854	1481900326.1	larva	14.972	-38.8967	-272.7899	151.7539	24.381	2668.8217	8481.0673	42533.1539	702.364	-0.45117	392.49	1.0152	391.8405	1.27	651.7823	-1.231	648.5915	9776.7344	537.6723	0.16494	618.4072	-0.26653	577352	-0.73659	152.388	93.459	92.7849	138.2058	134.1059	2073.0869	116.7667	1.2076	130.6655	137478
021	2016-12-16t1447	1481921553.61	larva	20.8685	-33.0001	-266.8934	321.4091	36.172	8720.7246	27567.0945	208231.7213	1519.59	0.22348	429.285	0.88705	395.8081	1.0457	1246.5979	-0.55848	1198.6666	58590.1016	729.1333	0.32978	1084.5908	0.26493	2007770	-0.8129	148.681	92.4168	91.9793	133.756	132.3024	6286.5312	116.616	1.1066	127.4481	432233
021	2016-12-16t2047	1481943155.39	larva	26.869	-26.9996	-260.8929	555.4401	46.9964	20189.4571	63783.3072	630357.0054	2799.16	1.387	427.293	0.49683	297.5771	0.09383	2276.0586	0.75986	2252.01	243538.2656	1087.5215	1.0261	1943.3835	1.5164	4569480	-0.62477	271.569	87.6483	87.6536	135.3305	131.3776	14480.3584	114.8597	0.95998	126.1758	937311
021	2016-12-17t0247	1481964761.78	larva	32.8708	-20.9978	-254.8911	727.9657	47.603	26031.061	82092.9311	779832.4852	2691.24	0.88992	531.081	0.82966	452.2798	0.9362	2110.981	0.30896	2077.9396	291315.375	1315.0309	1.2774	1869.7905	0.97538	7322550	-0.4508	181.642	65.9779	65.1917	114.3317	110.3564	15777.7812	90.4841	0.23967	104.4671	909703
021	2016-12-17t0847	1481986355.93	larva	38.8692	-14.9995	-248.8927	793.1265	51.7065	34029.5366	107201.6224	1236499.3222	2886.83	0.77437	507.338	0.30589	441.6289	0.60575	2483.998	0.6687	2469.4611	447119.6562	1175.9652	0.40665	2208.4485	1.2206	9101140	-0.49493	287.007	88.4858	89.3233	138.9794	135.1282	25016.3008	118.2388	0.80327	130.6321	1587350
021	2016-12-17t1447	1482007957.88	larva	44.8697	-8.9989	-242.8922	860.1999	58.7146	41393.0809	130566.5864	1657467.1249	5528.86	3.2928	668.258	1.0401	457.1582	0.46368	3538.8057	2.0565	3376.9985	771459.625	1666.5528	1.4601	2772.1466	1.8623	14517200	0.1051	206.854	98.806	97.9356	147.1203	144.5549	32072.2344	126.58	0.90343	140.2728	2146460
021	2016-12-17t2047	1482029549.85	larva	50.8675	-3.0012	-236.8944	956.0397	62.9774	49173.9261	154862.2181	2138917.2884	5030.74	2.4098	701.534	0.91635	464.2381	0.26066	3634.4868	2.0293	3515.25	937697.625	1666.0047	1.0459	2875.2534	1.6844	18082700	0.32423	406.445	77.8385	77.1785	137.355	132.4357	35437.5859	113.2801	0.35375	126.9797	2006360
021	2016-12-18t0247	1482051158.23	adult	56.8698	3.0012	-230.8921	1208.1161	80.3701	66520.1353	209494.5572	3171593.404	5574.5	2.6318	650.307	0.22152	323.6678	-1.0485	3981.9807	2.3886	3949.9456	1389711.25	1665.2602	0.65532	3034.3379	1.6146	22632600	0.66386	302.474	81.2412	80.1385	172.3937	163.3633	60165.4141	118.3259	0.33723	144.6401	2827440
021	2016-12-18t0848	1482072764.07	adult	62.8714	9.0028	-224.8905	1079.9438	69.6058	63918.0369	201411.7335	3147912.2998	6196.19	3.0128	815.6	1.1068	539.6947	0.40433	4436.5454	2.9171	4376.8516	1481806.125	2008.2503	1.3241	3763.0682	2.6008	27228000	0.99627	283.12	78.7905	76.169	147.3139	143.1949	49202.8281	120.2365	0.26314	136.3141	2630340
021	2016-12-18t1448	1482094368.96	adult	68.8728	15.0041	-218.8891	1176.5204	74.2963	71666.7848	225763.0127	3643799.1727	5537.7	2.2727	809.995	0.94901	481.4498	-0.11813	4179.3755	2.382	4156.9937	1567265.75	1967.1725	1.0516	3493.2681	2.0474	30299500	1.1826	387.849	76.9716	77.0949	141.3507	135.6974	53006.5	112.6755	-0.18138	128.9836	2879280
021	2016-12-18t2121	1482117990.84	adult	75.4344	21.5658	-212.3275	1331.1028	79.8869	79786.2494	251357.0155	4213399.1063	4373.58	1.1058	759.332	0.56395	469.0953	-0.21931	3475.301	1.262	3439.697	1449200.5	1984.3133	1.0546	2998.0088	1.2041	31633000	1.206	302.745	79.4925	78.1481	140.7425	136.3138	58689.6094	113.7711	-0.2753	129.2226	3311580
021	2016-12-19t0321	1482139596.64	adult	81.436	27.5674	-206.3259	1282.8325	76.4987	79441.2888	250300.3253	4129657.8772	6776.18	3.7471	785.548	0.78961	438.9983	-0.43183	4515.8047	2.9646	4385.7651	1874059	2076.9567	1.3474	3596.638	2.3488	32568000	1.2523	243.67	82.8454	81.7435	136.9618	134.0494	56839.1406	114.3804	-0.3831	128.5736	3434690
021	2016-12-19t0921	1482161194.55	adult	87.4354	33.5668	-200.3265	1127.2587	74.5917	71379.2885	224965.6665	3755110.7206	3135.18	-0.063412	840.452	1.2854	656.9265	1.4701	2706.4939	0.28513	2677.3643	1009522.25	1982.8721	1.1689	2526.743	0.54377	31285000	1.05	367.92	98.2499	97.3938	150.0935	146.6563	55984.8906	126.8526	0.12993	140.6673	3657250
021	2016-12-19t1514	1482182369.2	adult	93.3173	39.4487	-194.4446	1264.4471	80.276	84664.8289	267077.7609	4714248.2838	3338.3	0.31234	618.42	-0.22819	329.4835	-1.2188	2692.1086	0.44784	2673.0631	1189912	1672.0971	0.41661	2345.8111	0.37287	27278500	0.5338	250.498	80.7418	77.1982	179.9992	174.4818	79559.6484	124.0871	-0.15506	160.4326	3561520
021	2016-12-19t2137	1482205325.2	adult	99.694	45.8253	-188.0679	1177.0254	82.7341	74839.015	235802.5942	4072664.8461	2839.9	-0.10136	516.515	-0.83982	352.7722	-0.90776	2101.2188	-0.3494	2003.3075	821576.5	1291.1047	-0.52953	1803.2928	-0.49524	20154400	-0.40616	349.013	73.7043	71.9408	146.2391	137.4689	57179.4922	108.4169	-1.1438	127.6465	2875940
021	2016-12-20t0329	1482226454.67	adult	105.5633	51.6946	-182.1987	1069.5615	78.0804	69144.7472	218051.3829	3769435.8476	2276.37	-0.65327	442.399	-1.2502	337.792	-0.92144	1711.9204	-0.85445	1642.9626	618003.25	1057.376	-1.046	1481.4702	-0.9657	15941000	-0.93343	379.575	92.2961	90.4951	180.4647	174.509	65147.75	133.0772	0.017291	161.7238	3325700
021	2016-12-20t0921	1482247574.4	adult	111.4298	57.5612	-176.3321	1058.498	75.2538	66243.9691	208802.7697	3512420.8738	3206.82	0.9106	522.944	-0.34934	357.7339	-0.5854	2347.1809	0.69253	2311.5884	812124.625	1146.1834	-0.50683	2021.8699	0.5034	18070800	-0.47224	284.785	106.972	104.5921	214.4178	209.5565	74188.5625	142.7622	0.3707	175.6564	3696540
021	2016-12-20t1818	1482279775.52	adult	120.3746	66.506	-167.3873	1161.2321	81.1806	75729.5825	238689.4313	4180980.3994	2523.75	0.32906	466.158	-0.44979	399.2942	0.14595	1751.4172	-0.079861	1686.2999	691809.8125	966.1722	-0.69867	1421.8947	-0.46172	18406200	-0.13716	403.53	97.3563	95.8715	219.709	212.6048	86785.0547	142.8782	0.13549	186.4421	3844110
021	2016-12-20t2131	1482291387.71	adult	123.6002	69.7316	-164.1617	1119.9409	77.8766	71170.312	224473.1091	3773052.9879	3798.79	2.5935	544.765	0.50284	353.0929	-0.26176	2498.3213	1.8438	2385.2278	929375.5	1228.3794	0.48451	2060.9277	1.3715	20223900	0.33112	341.081	111.569	109.8613	180.2022	176.5926	67035.2188	147.5522	0.28743	167.4683	4141890
021	2016-12-21t0323	1482312484.12	adult	129.4603	75.5917	-158.3016	1108.3798	76.6687	73820.4893	232857.5864	4082887.7403	2772.18	1.2415	420.444	-0.47434	311.5637	-0.58827	1767.1162	0.49014	1636.0939	680339.75	939.4108	-0.30482	1403.3824	-0.021886	16171100	-0.23543	292.068	99.3811	96.2578	192.3506	189.1094	74055	147.0821	0.10421	177.2143	3822400
021	2016-12-21t0915	1482333613.85	adult	135.3297	81.4611	-152.4322	1129.7123	75.1036	73658.3932	232747.5536	3946898.7867	1806.44	-0.17318	407.906	-0.32509	328.4924	-0.17769	1323.0492	-0.30221	1263.259	509373.9375	859.3705	-0.30869	1147.4479	-0.43417	15667700	-0.12006	998.854	109.267	107.1003	210.3064	201.0261	80967.9688	156.8469	0.43504	188.6849	4196950
021	2016-12-21t1525	1482355816.41	adult	141.4971	87.6284	-146.2648	1154.3115	80.627	76594.2674	241744.8942	4262239.3732	2621.89	1.6948	380.167	-0.36646	271.2474	-0.87313	1671.1478	0.99637	1606.1077	668459.125	799.2558	-0.23224	1351.9922	0.53422	15176300	0.0078165	312.233	81.8974	78.2054	191.5821	179.1579	76632.8438	126.5896	-1.2299	161.8827	3269350
021	2016-12-21t2104	1482376142.75	adult	147.1433	93.2746	-140.6186	1128.3763	78.7224	72673.6932	229121.1598	3929477.4904	2453.63	1.693	436.762	0.69937	338.1811	0.407	1705.2708	1.4442	1640.5352	646297.625	893.4677	0.57688	1414.903	1.0783	16546300	0.59286	448.548	116.747	112.8945	219.9747	214.6689	83370.3984	166.7265	0.59095	200.8226	4422830
021	2016-12-22t0306	1482397871.85	adult	153.1791	99.3105	-134.5828	1191.6377	74.6876	74966.6379	236214.692	3936998.6952	2008	1.0793	400.47	0.48509	320.8091	0.29461	1390.9434	0.84411	1308.2914	545249.8125	826.8788	0.57366	1188.6735	0.64688	15666800	0.58904	761.44	113.554	110.3413	226.0109	218.4818	88596.2734	167.8693	0.47215	204.5455	4442330
021	2016-12-22t0847	1482418344.42	adult	158.866	104.9973	-128.8959	1166.9226	83.4569	75650.0636	238507.3853	4147961.1225	1240.32	-0.35429	326.301	-0.46208	283.1763	-0.32749	970.1653	-0.22665	952.4313	383215.3125	602.9508	-0.44056	839.705	-0.35011	12866000	-0.037308	323.746	101.517	99.6423	200.4385	195.5178	79173.2031	152.2967	-0.41279	185.0549	4002830
021	2016-12-22t1441	1482439579.52	adult	164.7646	110.896	-122.9973	1144.6905	76.286	73821.0343	232625.9682	3981174.3671	1575.25	0.59559	371.152	0.5041	318.6989	0.58181	1072.5105	0.32808	1025.7528	413989.0625	678.3277	0.25882	913.7374	0.15467	14290500	0.54885	414.57	118.611	114.7458	220.4381	215.6364	85089.1016	166.2017	0.071242	201.0435	4566860
021	2016-12-22t2041	1482461166.02	adult	170.7608	116.8922	-117.0011	1109.0505	81.4268	73389.8813	231657.3649	4030338.9827	990.618	-0.57793	293.835	-0.73528	265.28	-0.57778	767.853	-0.52313	746.562	294087.6875	505.5282	-0.67017	682.0722	-0.56798	11241500	-0.25322	283.333	103.389	101.4503	208.2553	203.6407	79761.7812	154.4715	-0.59174	191.8467	3955470
021	2016-12-23t0241	1482482768.08	adult	176.7614	122.8928	-111.0005	1044.0463	79.9755	70508.3279	222734.7	3929497.0676	1318.02	0.3394	313.966	-0.23213	270.3748	-0.39944	939.1474	0.25022	918.7354	345606.25	568.029	-0.078548	813.7675	0.13669	11530100	-0.052276	431.014	107.784	102.4933	250.4324	231.8266	92159.1172	167.5027	-0.17909	210.1048	3958270
021	2016-12-23t0841	1482504374.18	adult	182.7631	128.8945	-104.9988	1109.6154	82.5409	72603.1616	228912.4042	4008301.8318	1054.83	-0.15345	307.198	-0.25442	284.6609	0.024867	776.2934	-0.20333	741.8644	294215.1875	488.1708	-0.5142	648.2163	-0.41415	11628100	0.080126	355.546	119.493	114.9845	257.7844	251.5348	97700.2812	184.2624	0.34183	232.9402	4523040
021	2016-12-23t1441	1482525969.72	adult	188.7619	134.8932	-99	1160.7073	75.2693	70803.3724	222947.4753	3698982.1042	776.997	-0.73762	309.284	-0.13176	291.4858	0.24472	628.158	-0.63962	616.1407	232418.4375	491.7411	-0.38809	584.2769	-0.59682	11437300	0.098769	343.776	116.259	112.5864	228.6369	223.1674	84595.6719	167.8045	-0.43136	207.5548	4299240
021	2016-12-23t2041	1482547572.36	adult	194.7626	140.894	-92.9993	1072.8404	76.8713	68415.3072	215752.7002	3619712.3615	1183.66	0.35854	310.021	-0.033097	281.04	0.0024831	801.0728	0.11002	776.6879	285983	495.6594	-0.25124	685.4833	-0.037539	11062200	0.059235	455.642	126.1	120.5586	273.5861	258.2022	97670.2422	187.4898	0.14565	236.4215	4499500
021	2016-12-24t0241	1482569172.45	adult	200.7626	146.894	-86.9993	1005.0272	78.5121	63427.9851	200129.9133	3381026.6973	1045.61	0.10308	340.554	0.72306	307.1013	0.74099	779.4468	0.11842	758.5004	257996.875	549.3286	0.29038	683.3113	0.051465	11269300	0.19212	385.847	144.649	137.8096	296.4945	289.6519	98139.6719	223.0846	1.2003	270.7283	4786570
021	2016-12-24t0841	1482590769.45	adult	206.7618	152.8932	-81.0001	932.271	75.4964	59566.5198	188069.6223	3150563.6674	986.712	0.030494	326.408	0.47268	296.7209	0.48501	769.6818	0.16733	754.4984	239371.0312	536.8795	0.27975	663.1101	0.042781	10139900	-0.083153	378.488	139.127	131.2018	310.5998	304.7848	96596.5312	221.3617	0.96844	280.746	4321980
021	2016-12-24t1441	1482612369.96	adult	212.7619	158.8933	-75	938.7367	77.3257	56900.4736	179520.0055	2923156.0319	776.029	-0.4412	305.869	0.063717	285.4323	0.20171	639.3353	-0.27489	632.2094	190521.9062	468.9746	-0.21861	581.2449	-0.27461	9086770	-0.32986	373.934	140.826	132.6979	293.6723	289.1534	87514.3438	219.0542	0.74278	269.5034	4183650
021	2016-12-24t2041	1482633971.94	adult	218.7625	164.8939	-68.9994	785.823	82.3809	51570.5754	163964.9076	2822155.6102	739.983	-0.47937	313.062	0.28136	290.9301	0.37486	604.4029	-0.34937	591.0993	163188.7812	479.8356	-0.054494	557.0254	-0.3295	8425740	-0.45728	562.08	152.726	143.1915	302.8853	297.3798	81779.0156	244.467	1.3595	285.5332	4110460
021	2016-12-25t0307	1482657111.18	adult	225.1901	171.3214	-62.5718	779.8324	144.7584	53451.0046	175743.122	3371485.4039	709.536	-0.50308	304.382	0.13511	289.6544	0.36552	563.0422	-0.45782	549.6006	157088.7656	444.1331	-0.29949	520.2836	-0.44964	8486780	-0.36822	589.332	151.055	141.9894	298.6674	294.1472	83328.1953	236.7844	0.98538	280.3751	4211710
021	2016-12-25t0932	1482680253.77	adult	231.6186	177.7499	-56.1433	737.8036	104.0799	47311.3142	151672.4775	2593467.8047	671.966	-0.55748	286.742	-0.22708	267.9052	-0.19828	555.0435	-0.44127	544.0861	137095.75	436.971	-0.30313	518.8769	-0.401	7081950	-0.70975	425.173	141.526	133.2422	293.2929	288.6825	72443.3594	217.2533	0.32165	273.2123	3495410
021	2016-12-25t1524	1482701362.42	adult	237.4821	183.6134	-50.2798	1010.7195	71.8825	58815.0534	185374.5371	2888908.8625	634.692	-0.62314	282.414	-0.28487	267.2977	-0.18758	506.5688	-0.61058	496.6106	156023.2031	414.426	-0.45988	473.2048	-0.59723	8679700	-0.19322	436.443	144.575	134.5959	311.0396	302.342	95800.1953	230.3333	0.58074	285.9272	4443360
021	2016-12-25t2116	1482722494.25	adult	243.352	189.4834	-44.4099	982.1557	70.417	57647.1216	181804.9046	2806669.6494	621.193	-0.63038	279.007	-0.32264	264.8899	-0.22321	494.4251	-0.6302	489.1596	149316.375	404.0224	-0.51321	463.9437	-0.60969	8402290	-0.22419	425.969	145.378	134.0001	325.4614	316.7257	98289.3438	236.9319	0.66378	294.329	4378040
021	2016-12-26t0340	1482745548.41	adult	249.756	195.8873	-38.0059	924.9847	71.3611	54732.9798	172712.1951	2708859.1689	562.657	-0.7727	277.138	-0.32067	265.854	-0.16605	479.7468	-0.66982	474.0892	137207.5938	401.704	-0.48983	453.217	-0.63113	7921440	-0.31217	431.426	147.133	135.4887	327.1213	321.1325	93556.6875	244.257	0.75572	299.1875	4205510
021	2016-12-26t0932	1482766658.64	adult	255.6199	201.7513	-32.142	984.9983	70.9765	56616.9555	178462.6059	2715943.9047	560.126	-0.75991	273.976	-0.34906	261.8793	-0.23368	458.6494	-0.74925	452.8013	135760.2344	393.0299	-0.53518	436.1637	-0.69914	8106690	-0.21919	421.379	147.879	135.5276	333.9732	326.1203	98856.0703	243.2306	0.65767	303.3229	4375590
021	2016-12-26t1524	1482787784.22	adult	261.4881	207.6195	-26.2738	974.0665	68.5404	55912.8915	176234.2388	2680840.5134	563.286	-0.72946	271.766	-0.35332	260.2832	-0.23707	449.8907	-0.7767	443.9961	131817.9688	384.8197	-0.57637	428.3057	-0.71679	7936670	-0.22845	472.594	149.665	136.768	339.6873	328.4915	99528.3672	246.201	0.6627	302.535	4370820
021	2016-12-26t2045	1482807035.96	adult	266.8358	212.9672	-20.9261	942.3068	71.0573	54512.0483	171869.6016	2645763.8377	548.375	-0.75837	272.089	-0.30585	262.4386	-0.15245	448.8109	-0.77022	443.8266	127911.1016	384.7174	-0.54353	429.6066	-0.68456	7751010	-0.24642	426.837	151.742	138.3413	339.6525	332.8112	96800.9531	252.8247	0.76176	312.912	4322670
021	2016-12-27t0241	1482828369.36	adult	272.7618	218.8931	-15.0001	926.1625	69.7828	53853.3052	169824.0291	2627136.318	546.188	-0.74901	271.973	-0.26401	263.159	-0.098785	445.9346	-0.77449	439.1054	125753.5547	382.6295	-0.52839	425.9256	-0.68189	7657120	-0.23612	467.249	153.749	140.5854	346.3782	339.6838	97678.6562	255.949	0.7836	314.3946	4328640
021	2016-12-27t0841	1482849968.05	adult	278.7614	224.8928	-9.0005	891.7905	70.8581	52550.1477	165852.4544	2593116.5801	552.023	-0.71501	276.518	-0.12536	267.1864	0.030215	449.6538	-0.74355	445.145	123654.7969	388.1933	-0.43897	431.3454	-0.62379	7593200	-0.21694	454.038	157.84	144.2555	357.0444	346.5351	98187.2188	261.8876	0.87101	322.4555	4334280
021	2016-12-27t1441	1482871569.59	adult	284.7618	230.8932	-3.0001	864.7512	71.255	50533.0513	159457.5361	2500771.3712	531.885	-0.76789	279.331	-0.025367	270.911	0.15038	451.3806	-0.72163	446.588	119615.8516	390.4979	-0.38175	430.5394	-0.60446	7376030	-0.24369	474.403	161.112	147.5003	363.5389	351.4303	96337.8125	268.5214	0.9745	327.7908	4254310
021	2016-12-27t2041	1482893170.04	dead	290.762	236.8933	3.0001	870.8777	70.785	50387.8702	159003.7717	2444659.832	539.265	-0.7304	279.143	0.010643	271.3662	0.1948	452.9943	-0.69995	449.225	119590.4844	388.9421	-0.36279	430.8464	-0.57786	7353740	-0.21308	451.582	162.535	149.1719	355.5835	348.7892	93874.0469	269.8421	0.9635	324.2879	4281810
022	2016-12-15t1441	1481834782.62	egg	-3.2375	-57.1063	-237.788	145.8025	28.7399	2845.7193	9084.0974	51915.1352	0	-0.15041	0	-0.40416	0	-0.55911					0	-0.15036	0	-0.21796	0	213212.7382	0	0	0				0	-0.6495	0	0
022	2016-12-15t2110	1481858092.92	larva	3.2375	-50.6312	-231.3129	156.4183	30.4034	3194.971	10178.9425	59683.5653	0	-0.66272	0	-0.84775	0	-0.87446					0	-0.75875	0	-0.73813	0	141689.0611	0	0	0				0	-0.84649	0	0
022	2016-12-16t0301	1481879205.96	larva	9.1023	-44.7664	-225.4481	153.3057	28.1174	2895.7313	9218.0476	51332.9227	0	-1.0438	0	-1.2439	0	-1.1595					0	-1.2538	0	-1.1554	0	-0.18685	0	0	0				0	-1.0372	0	0
022	2016-12-16t0854	1481900336.81	larva	14.972	-38.8968	-219.5785	372.3776	47.4494	12229.0119	38872.0433	348418.118	1197.84	0.19858	345.811	0.70024	296.0826	0.60691	1047.9741	-0.63629	1039.5488	69166.2891	649.9701	0.55514	959.6775	0.43181	2254000	-0.12401	147.044	74.6772	74.2183	116.3822	113.1142	7681.2256	98.5758	0.82596	109.3919	486746
022	2016-12-16t1447	1481921565.5	larva	20.8688	-32.9999	-213.6816	355.0091	39.671	10164.7512	32119.7387	259234.2147	1243.09	-0.11995	452.844	1.0463	430.7396	1.2903	1118.8381	-0.74924	1114.4609	61536.0977	767.9025	0.45971	1056.4795	0.20941	2463930	-0.6842	216.256	88.836	87.8751	143.1868	136.697	7875.272	115.9612	1.0922	129.8431	483357
022	2016-12-16t2047	1481943166.65	larva	26.8691	-26.9996	-207.6813	505.7652	41.0554	17577.0985	55480.7395	515013.7719	2575.94	1.1224	471.754	0.79778	374.2405	0.6366	2192.0237	0.63485	2189.3684	206050.2344	1137.7304	1.1887	1928.5836	1.4881	4401460	-0.66471	182.208	64.9675	64.3986	107.0859	102.789	10066.0752	87.3741	0.31938	99.1948	606146
022	2016-12-17t0247	1481964773	larva	32.8709	-20.9978	-201.6795	517.0707	45.5722	17488.1553	55203.15	512029.5126	1699.2	-0.24084	509.862	0.68596	473.2273	1.086	1492.8953	-0.60904	1485.5726	140332.1562	942.8444	0.10926	1372.0824	0.050534	4743750	-0.99046	303.282	98.6103	97.8876	149.6021	144.494	14062.5986	124.5789	1.0835	138.2406	917470
022	2016-12-17t0847	1481986367.35	larva	38.8693	-14.9994	-195.6811	674.8878	50.2547	28169.9117	88845.1472	981474.2333	1739.6	-0.49012	454.756	-0.050356	402.6898	0.32468	1519.7533	-0.76463	1508.098	226443.25	840.9591	-0.6147	1375.7171	-0.28852	6758580	-0.93861	321.341	97.703	97.0375	147.2458	141.7099	21939.6211	123.6618	0.94674	136.6628	1452060
022	2016-12-17t1447	1482007968.87	larva	44.8697	-8.999	-189.6807	651.7276	50.0351	26223.7016	82647.1612	899120.2461	3046.68	0.63581	548.728	0.2291	467.4541	0.53873	2370.5803	0.31486	2327.3079	329510.6562	1084.5458	-0.26869	2003.0408	0.49902	7596050	-1.1031	186.759	98.784	98.213	143.6698	140.7034	19970.1074	124.4845	0.8436	136.1762	1367470
022	2016-12-17t2047	1482029561.34	larva	50.8677	-3.0011	-183.6828	809.5134	56.8947	39581.9395	124993.8864	1588255.8348	2648.48	-0.07338	593.046	0.17715	426.8459	-0.015303	2242.1396	-0.055092	2206.9241	466365.0625	1436.2996	0.3787	2044.2503	0.23989	12325900	-0.61403	183.372	95.0957	94.268	142.8281	140.9302	29708.2383	122.3112	0.63619	135.6876	1976470
022	2016-12-18t0247	1482051168.93	adult	56.8698	3.0011	-177.6807	604.2751	81.7718	36687.2729	116980.1292	1871649.2776	2761.57	-0.2274	590.979	-0.18672	470.5904	0.056036	2398.7087	0.0090022	2384.1329	460552.0938	1356.0198	-0.22696	2148.4456	0.10022	11336700	-1.0683	157.651	72.2928	71.4783	118.0329	116.4598	22662.3105	98.3812	-0.36382	110.8642	1386790
022	2016-12-18t0848	1482072774.86	adult	62.8714	9.0027	-171.679	975.9939	60.0823	51077.5068	161024.2879	2204667.7059	2909.07	-0.28595	591.938	-0.45633	400.2877	-0.67109	2329.6692	-0.25429	2304.5739	624351.3125	1425.2249	-0.32285	2034.0967	-0.33698	15840300	-0.66259	230.488	73.6385	72.7324	126.6061	122.2092	33930.4414	102.1711	-0.46255	116.4517	1970570
022	2016-12-18t1448	1482094380.41	adult	68.873	15.0042	-165.6775	559.1991	63.7132	28969.049	92250.7924	1247939.6298	2515.03	-0.7835	686.929	0.07733	364.0319	-1.0456	2217.3938	-0.56232	2215.3711	337043.8438	1774.0554	0.5072	2104.4149	-0.33179	10439300	-1.6223	331.003	102.002	100.9484	155.3291	150.1716	23610.0195	130.5093	0.61556	144.6196	1550120
022	2016-12-18t2121	1482118001.57	adult	75.4344	21.5657	-159.116	991.2435	67.3474	53955.604	170069.3073	2458499.8726	2552.8	-0.77876	629.334	-0.36994	497.9815	0.014443	2117.7209	-0.78475	2077.6072	599315	1383.7612	-0.64664	1923.7319	-0.67243	17783100	-0.72221	214.243	82.9909	82.6709	138.2104	135.5222	39113.5547	116.717	-0.13241	130.9639	2345070
022	2016-12-19t0321	1482139608.15	adult	81.4362	27.5675	-153.1142	1016.7427	64.5145	55395.4416	174547.4635	2543546.9018	2088.46	-1.2622	658.089	-0.13803	521.5525	0.25048	1779.0768	-1.269	1755.9532	515932.25	1448.8312	-0.4467	1684.9314	-1.0742	19074700	-0.61865	365.471	81.4554	79.8786	146.557	143.0966	42501.5391	122.0555	0.0093402	137.0713	2360980
022	2016-12-19t0921	1482161205.97	adult	87.4356	33.5669	-147.1148	985.5271	66.6428	57162.9274	180227.5112	2758295.6588	2692.42	-0.5582	714.319	0.35295	512.1074	0.24795	2075.6199	-0.72802	2041.6641	620610.375	1590.3776	0.032863	1919.1417	-0.58087	21330300	-0.33572	249.5	104.108	103.6734	156.702	153.8465	46853.8984	134.3895	0.52748	148.1203	3108770
022	2016-12-19t1514	1482182380.57	adult	93.3174	39.4487	-141.233	1027.9882	66.0891	57454.1929	181098.9272	2648993.4817	2982.13	-0.10885	621.267	-0.20665	493.141	0.19716	2293.8247	-0.22449	2241.5305	690441.25	1366.2858	-0.48797	2018.7395	-0.25855	18682700	-0.68277	285.588	69.782	66.0162	145.238	140.354	43716.6445	112.0426	-0.79701	132.3216	2098480
022	2016-12-19t2137	1482205336.64	adult	99.6941	45.8254	-134.8563	1066.2768	68.2713	59288.181	186881.2874	2765606.623	2391.55	-0.67233	649.602	0.20219	471.0295	0.14983	1981.9054	-0.56467	1942.6942	616372.5625	1444.8526	-0.059534	1829.6422	-0.44147	20159100	-0.40547	245.846	109.91	108.7891	164.7703	161.6958	51243.5547	139.4776	0.50818	155.1364	3410830
022	2016-12-20t0329	1482226466	adult	105.5634	51.6947	-128.987	663.3072	103.1217	40628.3265	130283.0843	2144572.4835	2590.86	-0.22383	548.311	-0.38238	439.7796	0.032508	2192.8821	0.071704	2170.1697	467083.875	1283.3741	-0.32478	2022.3862	0.20296	11645000	-1.5885	361.712	66.497	64.8375	139.2019	133.395	29650.0117	99.6238	-1.7474	123.4594	1412260
022	2016-12-20t0921	1482247585.97	adult	111.4301	57.5613	-123.1204	967.2745	88.7001	65284.3749	207644.2232	3685802.8596	2364.78	-0.31723	463.605	-0.86397	290.3684	-1.2532	1912.8334	-0.19941	1887.3184	652276.1875	1122.3276	-0.58712	1687.949	-0.26245	15776500	-0.84355	337.766	71.2924	69.1173	143.6614	137.8838	48988.5391	106.851	-1.5048	128.5085	2426080
022	2016-12-20t1818	1482279787.25	adult	120.3749	66.5061	-114.1756	586.0247	66.7179	30099.374	96386.6092	1278979.1626	2027.4	-0.46348	451.125	-0.59484	276.2924	-1.2226	1759.1559	-0.062406	1736.3344	277946.625	1202.7366	0.17994	1620.9747	0.039917	7123260	-2.189	236.261	79.8535	77.3064	174.9265	167.7426	27638.3828	119.7164	-1.055	147.8795	1260890
022	2016-12-20t2131	1482291398.57	adult	123.6002	69.7315	-110.9502	954.0196	70.5178	55258.6815	174232.083	2688068.8808	1552.01	-1.1063	449.615	-0.45594	382.261	0.07913	1314.0946	-0.91608	1303.8947	379773.3438	864.3738	-0.92151	1203.548	-0.86376	12991200	-1.048	303.721	103.149	100.9696	223.2323	218.4821	64514.1406	149.4681	0.38535	200.08	2980370
022	2016-12-21t0323	1482312495.57	adult	129.4605	75.5918	-105.0899	984.1131	71.3887	58709.6185	185240.4135	2899108.3759	1613.46	-0.77342	444.294	-0.21327	345.2948	-0.15405	1350.342	-0.53941	1327.2158	414555	918.3778	-0.39229	1213.3083	-0.54892	13627400	-0.76553	377.645	111.69	110.021	232.8251	227.9	71477.3125	162.9287	0.90601	207.249	3425750
022	2016-12-21t0915	1482333626.12	adult	135.3301	81.4614	-99.2203	963.2786	66.9705	55068.5356	173784.9705	2619646.1475	1263.1	-1.1693	344.24	-1.0842	296.7543	-0.63014	1022.2937	-1.0892	1015.6957	295442.875	668.0904	-1.1667	895.906	-1.1752	9916530	-1.43	218.267	86.8504	85.3937	161.4526	158.2936	46659.8125	126.0261	-1.1075	147.9642	2501900
022	2016-12-21t1525	1482355827.8	adult	141.4972	87.6285	-93.0532	956.1105	77.5056	56609.1316	178543.8356	2837550.8555	1280.16	-0.90236	345.232	-0.8225	307.4297	-0.29739	920.6116	-1.0892	899.0871	272501.0312	622.6727	-1.0892	795.3358	-1.2118	10210200	-1.2275	294.131	106.085	102.7208	205.507	199.8006	60830.0703	159.4474	0.39336	187.0556	3137460
022	2016-12-21t2104	1482376154.16	adult	147.1434	93.2747	-87.407	885.1107	66.7163	50245.88	158538.2244	2386863.1864	768.788	-1.7246	319.238	-0.96166	300.0894	-0.26216	644.3585	-1.662	638.0197	169466.2812	503.2236	-1.4511	596.413	-1.6348	8389580	-1.5793	415.474	109.636	109.4461	186.0765	178.9389	48938.125	147.7575	-0.33207	168.856	2881240
022	2016-12-22t0306	1482397883.24	adult	153.1793	99.3106	-81.3711	915.9776	68.4676	53412.7913	168536.4275	2594387.6008	1172.61	-0.69371	332.786	-0.55049	309.5838	0.076888	814.7607	-0.93399	784.8683	228133	545.0869	-0.99487	708.281	-1.0371	9288730	-1.2108	361.557	114.871	111.9451	208.0725	203.9905	58260.3047	160.0441	0.099465	191.0771	3206280
022	2016-12-22t0847	1482418356.84	adult	158.8664	104.9977	-75.684	890.8348	70.4163	53866.2358	169968.1689	2716318.6943	913.069	-1.0747	331.402	-0.37834	305.4786	0.14351	709.834	-1.0664	687.3012	200173.1875	540.4126	-0.81101	641.9599	-1.0781	9325670	-1.0793	802.387	126.769	125.3284	225.7319	216.5144	63656.3828	182.2827	0.97889	206.2934	3567280
022	2016-12-22t1441	1482439591.94	adult	164.765	110.8963	-69.7854	952.0854	74.5152	58447.1716	184373.2642	2988931.4523	954.087	-0.81564	317.86	-0.4325	284.0458	-0.20796	713.0518	-0.87706	695.0898	217480.7969	528.2642	-0.68874	645.2246	-0.88119	9691860	-0.84734	271.888	126.147	123.6577	208.0541	204.7952	63456.5117	171.9683	0.33031	195.0581	3846360
022	2016-12-22t2041	1482461178.12	adult	170.7612	116.8925	-63.7892	934.0625	68.8702	51620.0996	162653.3661	2480506.6762	857.3	-0.88837	304.182	-0.54186	273.4827	-0.37935	640.6769	-0.96385	615.9684	172982.7812	485.8196	-0.80248	582.6458	-0.96778	8212310	-1.1898	435.902	131.599	127.1731	267.8485	255.1954	72319.0938	187.2279	0.8208	233.6106	3552910
022	2016-12-23t0241	1482482779.35	adult	176.7615	122.8928	-57.7889	929.5746	69.2092	51211.9937	161360.0789	2445378.0905	692.373	-1.147	293.197	-0.64271	271.6645	-0.36673	547.2421	-1.1508	534.4134	146660.875	439.1651	-0.99557	509.6763	-1.133	7854450	-1.1995	455.197	132.77	128.36	270.6597	256.7373	72536.7969	187.1952	0.63128	232.354	3556780
022	2016-12-23t0841	1482504385.22	adult	182.7632	128.8945	-51.7872	932.006	69.7332	52380.6935	165059.8655	2540015.5382	743.697	-0.90613	287.085	-0.67358	269.3728	-0.37768	523.2543	-1.1284	508.2135	143371.6719	419.6089	-1.031	483.5735	-1.1275	7863250	-1.1	433.541	133.698	129.457	262.2327	248.1212	71851.7656	187.8004	0.48078	228.1095	3661980
022	2016-12-23t1441	1482525980.97	adult	188.762	134.8933	-45.7884	960.7373	68.4387	54502.7246	171797.1471	2642579.3466	592.812	-1.1882	279.656	-0.76548	261.7321	-0.54903	494.5915	-1.1379	486.8833	140958.5625	409.2253	-1.031	467.0974	-1.1169	7966840	-0.97826	389.109	133.399	129.4429	253.5946	242.828	72274.4688	186.3776	0.25509	224.5311	3800280
022	2016-12-23t2041	1482547583.2	adult	194.7626	140.8939	-39.7878	952.6855	68.9549	53571.1293	168848.9341	2581606.3853	630.122	-1.0127	277.163	-0.7555	261.1101	-0.53616	487.2242	-1.0811	477.7739	136909.9844	399.5578	-1.0267	458.0077	-1.0745	7766950	-0.95508	369.572	134.712	130.8521	249.9388	240.6148	70232.8125	187.5298	0.14705	225.6257	3775030
022	2016-12-24t0241	1482569183.71	adult	200.7628	146.894	-33.7877	926.0501	67.5578	51613.5388	162718.9989	2474304.7954	860.604	-0.36077	275.197	-0.74073	261.0497	-0.51082	486.7305	-1.0101	471.7926	131903.9688	390.2133	-1.0283	448.5316	-1.0441	7432520	-0.97573	347.593	135.522	131.612	245.3891	238.7808	66500.4375	189.0518	0.061134	222.4815	3660170
022	2016-12-24t0841	1482590780.64	adult	206.7619	152.8932	-27.7885	940.6459	67.9676	53010.0566	167136.294	2556563.5571	573.887	-1.0184	274.43	-0.70581	262.3206	-0.45172	463.2693	-1.0319	454.4588	128788.8516	378.5722	-1.0601	434.2508	-1.0487	7612420	-0.84309	359.678	137.235	133.897	242.2417	234.7166	67343.1953	187.7957	-0.10414	218.6636	3806770
022	2016-12-24t1441	1482612380.72	adult	212.7619	158.8932	-21.7885	925.667	68.6483	52593.8656	165855.3606	2574851.2242	682.96	-0.68121	279.004	-0.55137	266.3389	-0.31841	495.9919	-0.84656	483.5133	136893.75	389.9887	-0.89998	454.3822	-0.89275	7674830	-0.74936	349.221	139.524	136.1542	244.6564	236.8016	67525.1641	191.5941	-0.098113	222.0532	3838030
022	2016-12-24t2041	1482633983.99	adult	218.7628	164.8941	-15.7876	836.5169	85.74	46511.7551	147546.7969	2243093.4792	720.173	-0.53145	290.895	-0.2306	272.9026	-0.11632	543.8062	-0.59568	534.3847	132688.7031	423.0394	-0.55364	497.6768	-0.62533	7090580	-0.85006	309.026	142.648	138.6823	240.3692	236.4233	58650.0859	197.6084	-0.022282	226.7792	3477060
022	2016-12-25t0307	1482657122.59	adult	225.1902	171.3215	-9.3602	810.9105	71.4414	47030.7305	148559.4448	2304262.9492	890.976	-0.015737	317.084	0.43078	292.3258	0.43824	643.6205	-0.12222	621.9144	158330.6562	488.9668	0.10237	583.6254	-0.12624	7796450	-0.56931	368.701	151.266	147.0743	254.7968	249.4148	62680.0234	209.5233	0.21087	238.2815	3719330
022	2016-12-25t0932	1482680264.63	adult	231.6186	177.7499	-2.9318	792.2748	68.5956	43603.3774	137592.451	2062499.0804	942.143	0.18725	334.788	0.89444	303.6129	0.76758	739.5301	0.34976	728.5544	169352.3906	550.1875	0.73081	672.7997	0.405	7641210	-0.54794	419.228	157.31	153.0128	267.582	259.7493	61276.2734	222.3832	0.46234	249.5481	3590440
022	2016-12-25t1524	1482701373.91	dead	237.4823	183.6135	2.9318	757.7745	68.9396	42072.0166	132812.2026	2007124.2131	991.473	0.3847	343.961	1.15	314.3262	1.0722	754.6656	0.48217	731.7358	166781.1094	566.9503	0.95538	681.218	0.51749	7570580	-0.51262	437.951	165.263	160.0625	292.1723	286.9532	64570.0703	243.0196	0.9176	275.7588	3637450
023	2016-12-15t1441	1481834794.95	larva	0	-51.106	-333.0008	153.3137	28.004	2876.6398	9156.824	50731.515	0	-0.42142	0	-0.62664	0	-0.7168					0	-0.46334	0	-0.48682	0	181043.8138	0	0	0				0	-0.74635	0	0
023	2016-12-15t2110	1481858104.05	larva	6.4747	-44.6313	-326.526	133.009	29.1922	2627.5244	8427.3782	48209.6272	0	-0.88075	0	-1.0672	0	-1.0319					0	-1.0381	0	-0.97404	0	1.4384	0	0	0				0	-0.95018	0	0
023	2016-12-16t0301	1481879218.01	larva	12.3397	-38.7663	-320.661	167.5596	28.7789	3368.9073	10703.2683	61263.3395	0	-1.2304	0	-1.4596	0	-1.3163					0	-1.5071	0	-1.3677	0	-0.68311	0	0	0				0	-1.1483	0	0
023	2016-12-16t0854	1481900348.62	larva	18.2094	-32.8967	-314.7914	327.8916	33.5732	8693.7722	27497.9578	197785.2637	1318.52	0.13988	404.073	0.88575	364.387	0.94025	1123.7329	-0.6444	1112.1267	52815.4492	720.3682	0.51984	1040.3117	0.36139	1887020	-0.61435	142.472	73.936	73.6845	116.7426	114.2331	5486.9009	97.2707	0.73433	107.6931	345281
023	2016-12-16t1447	1481921576.71	larva	24.106	-27	-308.8947	537.3296	38.3064	16005.5721	50515.7314	407917.4225	1232.27	-0.3203	418.384	0.6092	386.8022	0.84394	1083.3344	-0.9179	1073.5405	93166.75	745.8617	0.1289	1007.3436	-0.099948	3580950	-0.65303	200.893	88.1847	87.8729	132.7289	129.1019	11414.6895	112.0459	0.94672	124.2238	754773
023	2016-12-16t2047	1481943177.33	larva	30.1062	-20.9998	-302.8945	584.6794	49.4259	22562.7314	71198.4153	744798.3904	1617.82	-0.19032	470.625	0.5898	442.2919	0.9817	1372.4939	-0.69515	1355.314	164699.2656	823.3655	-0.069383	1253.5777	-0.004218	5621150	-0.6211	272.762	93.39	92.8559	139.8962	135.3484	16787.543	118.1323	0.9769	130.5418	1115450
023	2016-12-17t0247	1481964783.94	larva	36.1081	-14.998	-296.8927	857.8765	48.2261	36046.1795	113585.2216	1251180.6091	2119.96	0.068131	438.353	0.0049416	345.9599	0.035331	1859.1846	-0.17134	1865.9226	355104.25	1085.2957	0.3223	1685.7643	0.43579	8331340	-0.46633	232.793	67.6114	67.0632	113.7454	110.1049	21725.3633	92.722	0.20758	105.0761	1285020
023	2016-12-17t0847	1481986378.8	larva	42.1066	-8.9994	-290.8941	849.4539	58.4245	40304.4405	127122.1426	1587867.5248	1762.32	-0.6152	503.756	0.088127	465.1871	0.63909	1432.3494	-0.9974	1426.4669	303658.0625	954.3083	-0.48065	1280.4907	-0.63629	10678600	-0.40293	221.812	94.6024	94.03	141.9443	138.5007	30092.1875	120.6784	0.79803	133.693	2005380
023	2016-12-17t1447	1482007980.06	larva	48.107	-2.999	-284.8938	1091.5625	64.0728	57266.5578	180308.9908	2544972.8698	3069.54	0.49917	524.653	-0.12568	363.5022	-0.3609	2539.3074	0.47019	2508.3047	764331.5	1343.8315	0.28761	2300.6573	0.84052	15742800	0.10944	585.657	59.9598	56.1374	344.8245	343.8821	103792.1797	82.7523	-0.4784	160.4471	1799150
023	2016-12-17t2047	1482029573.2	adult	54.1051	2.999	-278.8957	1071.034	73.802	63338.2107	199706.95	3114641.9857	4352.23	1.5312	648.486	0.36702	388.1498	-0.44321	3300.4165	1.4394	3228.5867	1092437.875	1678.2854	0.86842	2827.3576	1.4147	21452600	0.6583	215.759	70.1833	67.7742	131.2478	127.5228	43443.0156	107.1223	0.047343	122.4801	2321730
023	2016-12-18t0247	1482051180.08	adult	60.107	9.001	-272.8938	1122.96	75.4473	67514.3293	212654.9097	3467770.4621	4277.59	1.1596	681.212	0.26029	477.1203	-0.018467	3417.5283	1.4545	3372.0583	1206387.5	1689.7151	0.53073	3059.7779	1.4872	24016100	0.66509	573.581	66.047	63.0912	284.2422	260.1205	100337.4922	90.8498	-0.79897	114.63	2328490
023	2016-12-18t0848	1482072786.2	adult	66.1087	15.0027	-266.8921	1126.9665	81.1858	74534.1564	234983.4205	4092097.5513	3919.66	0.67514	763.943	0.67512	523.1986	0.23776	3196.7964	0.97121	3160.2471	1243553.75	1867.0387	0.83625	2852.5785	0.9934	29676100	1.2091	211.721	71.5808	70.5757	123.7499	120.9449	48138.7031	100.5771	-0.63117	114.6696	2780630
023	2016-12-18t1448	1482094391.22	adult	72.1101	21.0041	-260.8907	1146.9203	78.3873	73505.5485	231606.9967	3933969.4747	3915.03	0.62643	849.547	1.2156	597.6392	0.80618	3417.5371	1.1724	3397.0592	1312334.25	2083.6367	1.352	3153.007	1.4636	32563100	1.4142	452.159	75.9228	73.8058	152.3175	145.1846	58489.9102	111.9451	-0.28688	134.8181	2910120
023	2016-12-18t2121	1482118012.68	adult	78.6716	27.5656	-254.3292	1152.806	75.5079	72035.6153	226956.1428	3784540.1921	4476.2	1.2392	886.617	1.4879	716.004	1.8112	3591.7866	1.4786	3541.7858	1350511.75	2079.0883	1.3217	3235.029	1.6465	33315500	1.3765	417.738	91.2317	90.5732	151.0836	144.7252	56807.4375	122.2676	0.076989	137.1953	3428120
023	2016-12-19t0321	1482139619.3	adult	84.6734	33.5674	-248.3273	1182.6727	93.278	83168.7469	262165.3298	4979641.7029	4428.46	1.2987	804.913	0.95985	509.0716	0.17613	3339.5957	1.2223	3264.1423	1449384.5	2058.0172	1.3202	3011.7086	1.3574	34854300	1.5322	556.952	74.5864	72.5255	181.2191	173.6197	78649.0938	113.7294	-0.4944	153.8691	3229740
023	2016-12-19t0921	1482161217.25	adult	90.6729	39.5668	-242.3279	1276.2109	75.1107	81544.8254	256773.3556	4396307.9875	2890.66	-0.28166	711.446	0.3954	586.4157	0.9348	2548.53	0.11899	2536.762	1085673.75	1556.5712	-0.0041664	2380.1544	0.35017	30260600	0.91598	375.218	97.4536	97.4699	154.399	150.5453	65773.9844	129.6995	0.20807	144.7606	4145090
023	2016-12-19t1514	1482182391.95	adult	96.5547	45.4487	-236.446	1102.2805	75.8991	71310.5008	224855.7166	3812639.4433	3599.69	0.7341	762.207	0.95706	657.7819	1.7086	2560.6042	0.34729	2486.9069	952544.8125	1679.7223	0.53377	2225.5922	0.242	28332700	0.71911	312.589	98.2669	97.1184	160.7253	154.0156	59789.8242	128.4487	-5.3245e-05	146.479	3652780
023	2016-12-19t2137	1482205347.86	adult	102.9314	51.8253	-230.0694	1159.6214	79.2744	75624.8106	238280.9654	4128453.5022	3138.6	0.40702	696.668	0.70326	548.7437	0.94942	2516.7134	0.55619	2488.0911	994101.75	1676.397	0.7894	2228.934	0.51556	27455700	0.73576	280.937	104.69	101.9942	189.8633	183.9448	74996.0078	143.9573	0.6622	172.4395	4125820
023	2016-12-20t0329	1482226476.68	adult	108.8005	57.6945	-224.2003	1132.8616	77.3253	72492.8756	228451.3261	3868134.3681	2619.21	-0.058876	627.348	0.41764	559.055	1.2851	2026.9146	-0.097408	1983.5483	768200.625	1287.4786	-0.16567	1798.9235	-0.13696	23718100	0.34835	548.454	105.21	103.5512	179.7411	173.7273	68121.8594	141.0177	0.35046	163.3179	3977690
023	2016-12-20t0921	1482247597.83	adult	114.6675	63.5614	-218.3333	1214.0791	94.3912	86620.9815	273739.0287	5072118.0376	2053.42	-0.6536	480.525	-0.57978	365.4694	-0.41335	1518.8093	-0.87134	1475.635	684983	1071.8077	-0.60576	1364.7412	-0.86988	21666900	0.2225	393.13	91.4162	86.0685	210.2533	204.3612	94824.2188	152.3654	0.78243	191.4431	4121960
023	2016-12-20t1818	1482279797.84	adult	123.6119	72.5059	-209.3888	1178.1115	81.863	78439.1786	247296.1591	4316819.8862	1521.07	-1.1568	409.606	-0.85853	352.2751	-0.27085	1177.7426	-1.2333	1145.8293	481696.6875	824.6423	-1.0744	1068.1685	-1.2162	16746300	-0.33152	685.325	102.115	98.7131	230.7286	218.1785	94368	152.7907	0.55486	198.6468	4174890
023	2016-12-20t2131	1482291409.79	adult	126.8375	75.7314	-206.1633	1163.172	73.0411	73997.0898	233286.2484	3880619.5128	1446.85	-1.1607	407.583	-0.73254	363.6857	-0.014309	1064.7335	-1.3598	1036.4329	410987.1562	755.8204	-1.1905	939.9715	-1.4167	15728200	-0.41732	323.116	109.284	105.0883	223.7739	219.5877	86376.7344	160.5137	0.85841	205.4335	4217150
023	2016-12-21t0323	1482312506.03	adult	132.6975	81.5915	-200.3032	1179.9963	79.7156	74045.8666	233271.4037	3972475.8449	1512.39	-0.81721	384.518	-0.71923	343.6966	-0.053299	1059.144	-1.1129	1011.4645	409888.75	704.0108	-1.1283	912.2487	-1.2404	14851200	-0.39666	343.469	115.552	111.5101	235.3675	230.6964	91087.2188	163.2745	0.83179	209.8435	4462980
023	2016-12-21t0915	1482333636.78	adult	138.5672	87.4612	-194.4336	1183.1524	78.9594	77827.3186	245252.5901	4258525.695	1559.79	-0.48454	368.357	-0.64852	299.8148	-0.4955	1144.1307	-0.61283	1130.4279	464517.0938	712.6431	-0.79894	986.2897	-0.75079	14936500	-0.16126	343.459	104.989	101.1746	217.1827	210.5197	88176.1719	152.9784	0.15333	194.9781	4257210
023	2016-12-21t1525	1482355840.09	adult	144.7348	93.6287	-188.266	1191.3697	75.8048	75369.0469	237448.5819	4071121.1138	1451.78	-0.43345	374.527	-0.28456	304.7367	-0.24386	1107.3203	-0.41615	1078.6073	436284.1875	715.6317	-0.46485	965.51	-0.5197	14722600	0.021855	352.316	110.725	106.0196	236.3438	227.6713	93119.4766	162.3998	0.44843	208.1837	4352590
023	2016-12-21t2104	1482376166.05	adult	150.3809	99.2748	-182.6199	1052.0008	79.1447	69572.5011	219456.7883	3821919.0976	1165.94	-0.80372	357.388	-0.28615	322.0436	0.23063	883.0447	-0.83309	860.1048	320545.25	621.0415	-0.69263	779.9797	-0.89471	12955700	-0.26058	568.041	107.563	103.2422	227.0839	216.1017	82431.4453	156.9878	0.029146	198.513	3899250
023	2016-12-22t0306	1482397895.48	adult	156.4168	105.3108	-176.5839	1135.1198	80.9311	77222.9211	243726.7603	4386859.2053	1438.86	-0.0058613	315.996	-0.70453	274.9467	-0.53995	999.6218	-0.23161	968.3421	402847.5938	608.6434	-0.50493	831.2348	-0.47575	12708100	-0.15139	480.118	93.6343	90.0272	228.2216	220.3441	91973.3125	152.0971	-0.36126	201.177	3765600
023	2016-12-22t0847	1482418368.07	adult	162.1036	110.9976	-170.8971	1255.3221	78.6939	80565.0409	253729.6541	4373425.1677	1669.65	0.71073	335.178	-0.21404	301.8535	0.13818	949.8356	-0.17473	879.9385	399880.8125	549.026	-0.64961	770.5755	-0.49178	14089900	0.41379	344.29	119.177	114.6459	246.7245	237.2609	103871.0156	172.0849	0.41104	219.4018	5009860
023	2016-12-22t1441	1482439603.13	adult	168.0023	116.8963	-164.9985	1125.1665	81.4739	77297.5086	243889.7344	4393065.9102	1607.03	0.7686	345.742	0.15041	303.6722	0.29786	1077.1715	0.45776	1024.3889	434100.125	632.5235	0.081069	904.5735	0.22875	13916100	0.5093	410.196	113.398	110.0058	250.3299	241.4696	100882.9453	171.8099	0.23092	220.8721	4564250
023	2016-12-22t2041	1482461189.36	adult	173.9984	122.8924	-159.0023	1123.0341	81.4818	74582.0546	235089.7413	4138378.8664	1751.01	1.2858	360.538	0.6039	306.491	0.4704	1243.2153	1.2362	1213.6691	483610.75	691.2036	0.69178	1049.2409	1.0195	14013800	0.66767	368.639	117.362	112.5618	246.99	238.2525	96079.0938	170.5037	0.013825	218.2838	4561760
023	2016-12-23t0241	1482482790.33	adult	179.9987	128.8927	-153.002	1201.6242	80.0947	78672.2754	247907.4512	4327211.8298	1681.69	1.2966	347.745	0.52722	295.0263	0.26969	1144.3616	1.0802	1110.4456	469188.25	654.2966	0.65342	940.4118	0.77386	14251600	0.85966	366.388	116.707	112.67	245.9044	235.328	100820.8125	164.451	-0.37683	214.5637	4783000
023	2016-12-23t0841	1482504396.45	adult	186.0004	134.8944	-147.0003	1226.4081	79.0088	78321.8208	246648.1679	4250947.9534	2136.79	2.5334	338.052	0.44209	286.1889	0.086922	1224.9659	1.5208	1160.1483	501011.0938	640.2737	0.7088	986.1281	1.1259	13802300	0.80156	407.689	108.377	103.5296	245.8479	236.2834	100551.7812	160.1846	-0.66434	215.9625	4424940
023	2016-12-23t1441	1482525991.65	adult	191.9991	140.8931	-141.0017	1280.0259	99.3044	94136.8418	298130.9505	5670581.0313	1582.48	1.2976	310.837	-0.050521	260.4675	-0.56633	1101.3425	1.1946	1068.1505	539657.8125	607.893	0.59601	939.5768	1.0605	15218300	1.3107	519.657	114.927	106.0957	291.8654	283.5402	143014.0625	199.29	0.63848	257.9415	5626700
023	2016-12-23t2041	1482547594.37	adult	197.9998	146.8938	-135.0009	1278.8461	76.9067	80045.2535	252079.824	4190732.4644	2169.28	2.8672	362.5	1.1754	309.1812	0.78351	1340.6069	2.2271	1291.4141	560373.6875	697.9248	1.4618	1091.5848	1.8944	15136200	1.3449	387.631	117.327	109.7816	271.9759	264.0268	113685.9375	186.8323	0.047778	244.2055	4899010
023	2016-12-24t0241	1482569194.39	adult	203.9998	152.8938	-129.0009	1192.5365	85.4251	81763.2387	257795.2619	4679949.491	1953.92	2.4381	336.853	0.67701	286.6756	0.1995	1154.0566	1.6222	1064.3867	491628.125	638.2224	1.0854	935.2577	1.2874	14341500	1.1559	407.475	113.949	109.3282	257.468	246.1333	109681.3594	168.7823	-0.66905	221.5757	4851370
023	2016-12-24t0841	1482590791.66	adult	209.9991	158.8931	-123.0017	1160.6394	82.1993	75268.1992	237157.9178	4177609.7156	1471.7	1.3115	336.216	0.7305	299.9988	0.58767	1037.6138	1.2687	1011.6152	407782.1875	622.1224	1.0575	883.6498	1.1519	13195800	0.86565	481.811	113.939	108.5416	244.3387	236.1152	96025.125	170.5112	-0.705	214.779	4471890
023	2016-12-24t1441	1482612392.74	adult	215.9994	164.8934	-117.0014	1295.9181	81.3418	83676.5955	263802.2763	4521876.7929	1205.11	0.70794	296.973	-0.11143	262.8323	-0.40114	821.4559	0.49532	785.409	358976.25	524.9453	0.30891	704.1334	0.36925	12955700	0.84943	471.023	110.852	104.579	257.0389	243.2756	112326.0156	173.294	-0.70408	222.2873	4836010
023	2016-12-24t2041	1482633994.71	adult	221.9999	170.8939	-111.0008	1325.1396	81.5764	87671.8206	276229.2285	4779919.7947	879.168	-0.080067	277.243	-0.52104	255.1031	-0.58831	662.4534	-0.078496	650.3857	302741.1875	456.8832	-0.22017	597.1515	-0.092877	12669500	0.8211	394.788	106.539	101.1063	249.5847	238.796	114060.2188	160.9529	-1.1373	214.8614	4868630
023	2016-12-25t0307	1482657133.32	adult	228.4273	177.3213	-104.5734	1409.1261	83.495	88932.2177	281067.8584	4789548.537	864.219	-0.05655	295.466	-0.047246	279.5598	0.10383	664.3856	-0.0041923	645.7936	308274.9375	459.2245	-0.13077	591.4458	-0.05245	13708100	1.1806	555.807	132.556	123.9538	324.8079	314.8842	150710.8438	207.8119	0.10974	281.708	6149950
023	2016-12-25t0932	1482680276.13	adult	234.8559	183.7499	-98.1449	1275.5855	82.5257	83878.5222	264315.0465	4641052.771	895.099	0.087316	294.56	-0.021032	279.4783	0.12813	663.0009	0.054612	646.1849	290394.375	465.6869	-0.010161	594.1344	0.024256	12873500	0.99291	505.743	120.44	115.1607	265.8572	253.4051	116445.4531	182.2442	-0.67031	230.458	5263730
023	2016-12-25t1524	1482701385.16	adult	240.7195	189.6135	-92.2813	1374.8642	90.2384	94049.6848	296272.6796	5422064.6064	873.166	0.078021	259.382	-0.79764	245.0536	-0.76406	577.9355	-0.27272	554.5526	283188.375	405.6099	-0.51726	512.0772	-0.36459	12706900	0.99242	374.214	108.111	103.1656	244.0974	231.3386	119607.7266	165.5316	-1.1595	209.9309	5296230
023	2016-12-25t2116	1482722517.15	adult	246.5895	195.4835	-86.4113	1214.7785	86.8019	84393.0574	266078.297	4860060.0066	860.15	0.087891	288.675	-0.076418	274.43	0.042749	603.753	-0.11232	588.1285	265651.3125	442.9709	-0.12021	553.8996	-0.089416	12684400	1.0319	449.534	118.316	113.8533	257.6223	242.0691	113353.8281	173.9074	-0.97772	219.3704	5198820
023	2016-12-26t0340	1482745571.68	adult	252.9935	201.8875	-80.0072	1414.6141	88.1324	91445.5316	288276.597	5172253.1563	796.505	-0.057716	264.332	-0.58909	258.2948	-0.34216	538.8719	-0.37485	520.7092	257041.8906	398.4651	-0.49955	485.733	-0.42887	12603100	1.0569	477.507	120.18	114.7445	279.9914	263.61	133555.9062	192.8535	-0.54255	239.392	5730050
023	2016-12-26t0932	1482766681.44	adult	258.8574	207.7513	-74.1434	1232.857	84.2519	82843.9994	261030.7958	4716131.7711	748.886	-0.16858	257.099	-0.70196	248.4214	-0.54984	531.196	-0.3855	512.9867	229476.6562	389.8028	-0.54466	474.8189	-0.45752	11093800	0.66506	615.818	115.566	111.8393	265.4162	251.898	114659.7812	177.4477	-0.93742	222.5275	4986670
023	2016-12-26t1524	1482787806.85	adult	264.7255	213.6195	-68.2752	1109.7202	82.3644	71901.4157	226685.4449	3892524.7678	734.464	-0.18538	272.451	-0.31295	263.2556	-0.14402	535.674	-0.33916	513.745	201413.4062	401.4158	-0.39549	479.0386	-0.40132	10219400	0.45294	400.773	123.844	118.3986	255.575	243.3318	96096.2188	187.6091	-0.71227	227.5589	4645280
023	2016-12-26t2045	1482807057.81	adult	270.073	218.967	-62.9277	1231.2026	80.919	80758.8439	254591.8999	4410925.4557	647.228	-0.4352	263.285	-0.47009	248.2098	-0.46714	505.1145	-0.47322	489.8586	212653.2188	388.1633	-0.49035	456.5734	-0.50715	11081400	0.74208	457.5	127.373	120.7383	280.7162	265.9366	118181.5391	197.9687	-0.49671	244.9535	5361020
023	2016-12-27t0241	1482828391.37	adult	275.999	224.893	-57.0018	1251.0036	77.9877	79549.6318	250543.455	4232192.9866	708.052	-0.21717	266.206	-0.36207	254.3436	-0.28209	508.274	-0.43716	501.4958	210933.7188	392.2839	-0.41494	472.1367	-0.38273	11045100	0.77611	547.054	129.395	122.4187	302.6962	287.6	125618.9219	205.632	-0.34648	257.8821	5368710
023	2016-12-27t0841	1482849990.58	adult	281.9988	230.8928	-51.002	1239.6781	76.3615	77615.7684	244464.9124	4077821.8539	667.802	-0.32511	262.904	-0.38722	251.1766	-0.31472	513.5497	-0.3865	504.4077	208501.1875	390.2696	-0.39985	474.4624	-0.33787	10648900	0.70609	609.849	129.092	121.9298	292.0552	277.6729	118574.4297	204.5212	-0.39206	255.8591	5228880
023	2016-12-27t1441	1482871591.84	adult	287.9991	236.8931	-45.0016	1204.1643	75.6285	74347.0141	234155.4622	3913746.0112	676.815	-0.27201	256.221	-0.48319	245.0279	-0.41481	504.0786	-0.41786	492.7993	195582.5	371.4439	-0.55231	458.5171	-0.40983	9940350	0.54179	457.196	127.645	120.6497	281.0845	268.1976	109060.8047	198.8047	-0.53537	246.2955	4952110
023	2016-12-27t2041	1482893192.47	adult	293.9993	242.8933	-39.0014	1210.4571	76.699	74846.8872	235718.3933	3936671.5667	681.786	-0.23339	253.758	-0.49288	241.9074	-0.44676	501.3469	-0.41305	489.6613	196026.625	369.7037	-0.53824	456.1192	-0.39851	9910270	0.57856	449.294	127.665	120.8068	277.0499	267.4077	108326.5234	198.7731	-0.55331	246.1651	4985820
023	2016-12-28t0241	1482914791.24	adult	299.999	248.8929	-33.0018	1195.177	77.1498	74151.6156	233587.7989	3932128.3096	689.955	-0.1832	254.413	-0.44006	240.7085	-0.43729	521.824	-0.27163	510.9335	201945.8906	376.962	-0.43429	474.8755	-0.24627	9842990	0.60449	422.185	129.217	121.2946	287.0299	277.8969	111080.5859	204.0038	-0.45958	253.8862	4999270
023	2016-12-28t0841	1482936393.26	adult	305.9995	254.8935	-27.0012	1139.0316	77.1341	72067.8718	227244.5729	3881245.7757	808.818	0.26606	256.119	-0.36681	241.0291	-0.39499	541.1276	-0.13173	525.8641	204005.0938	384.2395	-0.32954	487.4525	-0.13232	9631370	0.58572	485.09	131.98	122.4029	312.0966	300.9543	117660.4375	212.9997	-0.28734	270.2294	4963110
023	2016-12-28t1441	1482957992.46	adult	311.9993	260.8933	-21.0014	1105.3743	77.3441	70059.6609	220927.0793	3789773.4503	739.491	0.043087	260.18	-0.24544	244.0483	-0.29288	556.7384	-0.0092438	542.6695	203766.2656	392.3489	-0.21528	496.4134	-0.040894	9503840	0.59228	694.391	135.262	124.8416	323.9755	309.6637	118575.0312	220.293	-0.15035	279.5548	4940860
023	2016-12-28t2041	1482979594.94	adult	318	266.894	-15.0008	1066.1299	79.8016	68422.4016	215782.1972	3725160.6555	801.318	0.30197	271.422	0.024672	252.7352	-0.063752	582.2944	0.18194	562.9814	207879.0938	415.0047	0.051793	521.4873	0.16719	9678620	0.69524	406.627	139.227	129.2971	300.1784	293.6423	107163.6875	226.3363	-0.03888	271.7639	4964700
023	2016-12-29t0241	1483001196.55	adult	324.0004	272.8944	-9.0003	1070.6805	77.664	67610.9773	213179.9451	3652364.1764	817.653	0.39753	296.62	0.58444	274.5894	0.46102	624.4831	0.49114	610.6868	220442.5312	463.1138	0.59027	572.6606	0.5706	10463000	0.99932	431.758	144.492	135.5644	296.116	289.2014	104528.9531	229.8681	0.021353	272.8714	5096800
023	2016-12-29t0841	1483022797.21	adult	330.0006	278.8946	-3.0001	1060.4933	77.7404	67101.6739	211564.1489	3630197.6016	829.251	0.47865	314.092	0.98428	291.615	0.87763	653.4724	0.72745	640.5944	228715.3438	487.5332	0.88697	596.989	0.7909	10990100	1.2285	448.323	150.394	141.4566	298.8924	289.1923	104612.3438	236.4051	0.14233	274.4787	5262280
023	2016-12-29t1441	1483044398.13	dead	336.0009	284.8949	3.0001	1046.8203	80.1432	66388.686	209271.1572	3593412.2208	882.897	0.73228	324.423	1.2361	307.2721	1.2635	675.9195	0.93167	663.0141	234544.0625	498.9819	1.0502	619.4112	1.0051	11232500	1.37	427.956	154.976	146.2116	304.5178	296.1396	105667.6875	242.9409	0.26233	280.5228	5365750
026	2016-12-15t1441	1481834828.74	larva	0	-45.1068	-327.0005	170.9743	26.5895	3271.9149	10379.8114	56396.6717	0	-0.42142	0	-0.62664	0	-0.7168					0	-0.46334	0	-0.48682	0	181043.8138	0	0	0				0	-0.74635	0	0
026	2016-12-15t2110	1481858137.01	larva	6.4745	-38.6323	-320.526	150.8954	28.4947	2861.096	9115.8272	51188.3952	0	-0.88073	0	-1.0672	0	-1.0319					0	-1.038	0	-0.97402	0	1.4392	0	0	0				0	-0.95017	0	0
026	2016-12-16t0301	1481879251.49	larva	12.3397	-32.7671	-314.6608	150.8752	28.1043	2831.4852	9017.6049	50039.5671	0	-1.2304	0	-1.4596	0	-1.3163					0	-1.507	0	-1.3677	0	-0.6831	0	0	0				0	-1.1483	0	0
026	2016-12-16t0854	1481900382.44	larva	18.2094	-26.8974	-308.7911	245.1503	27.2413	4736.4484	15006.3895	82095.6773	1048.85	-0.20295	493.885	1.4925	467.2006	1.6568	969.2247	-0.8756	952.3335	26169.0664	823.5107	0.87113	927.0086	0.13417	1286570	-0.80171	157.552	94.5373	94.1512	136.3832	134.5055	3682.3469	117.8221	1.1773	131.0933	246270
026	2016-12-16t1447	1481921610.83	larva	24.1061	-21.0006	-302.8944	557.4613	42.6459	18704.9844	59085.7046	518381.3211	1277.93	-0.26506	376.055	0.32277	334.2315	0.47353	1133.8508	-0.84265	1122.6874	113385.0859	805.8478	0.32625	1058.4596	-0.00081867	3740990	-0.61218	204.241	71.9905	70.7219	122.6886	119.8349	12268.8613	101.6775	0.71124	115.6203	716161
026	2016-12-16t2047	1481943210.37	larva	30.106	-15.0008	-296.8945	649.2402	48.5368	25904.1413	81716.1009	862499.3265	2405.53	0.72323	457.104	0.49826	424.3791	0.8542	2030.3098	0.28226	1998.0945	278152.4375	905.3822	0.19175	1752.5059	0.93472	6259580	-0.48002	184.882	85.1959	86.1046	138.943	136.7462	19035.1953	118.0337	0.97453	130.7121	1166670
026	2016-12-17t0247	1481964817.46	larva	36.108	-8.9988	-290.8925	689.973	55.8752	31369.1298	98952.1851	1200562.4612	2879.26	0.91754	570.925	0.90287	448.0981	0.76939	1997.2996	0.033827	1935.4795	329554.4375	1402.5247	1.3021	1801.8076	0.64845	9412850	-0.25244	175.711	96.5119	96.2652	142.1702	140.2809	23458.082	124.0053	1.0094	135.017	1591190
026	2016-12-17t0847	1481986412.63	larva	42.1066	-3.0001	-284.8939	985.5682	63.2261	50550.3882	159435.8419	2143201.1508	2879.08	0.5959	573.885	0.56351	442.2881	0.47294	2307.741	0.3056	2249.438	613859.125	1325.8803	0.63592	2007.2436	0.66467	15219400	0.41851	336.288	70.8478	69.8553	126.9081	121.5669	33757.5469	101.822	0.27895	115.658	1878880
026	2016-12-17t1447	1482008013.66	adult	48.1069	3.0001	-278.8936	1148.6402	68.2291	63812.0982	200931.8021	2985660.4811	4921.02	2.4524	694.044	1.0257	467.8886	0.40477	3513.5725	1.9258	3469.4041	1173533.25	1683.4759	1.2839	2864.3539	1.829	23149100	1.3537	174.139	77.3196	75.6619	138.3347	136.3944	46203.7734	116.4219	0.529	130.5904	2578920
026	2016-12-17t2047	1482029606.59	adult	54.105	8.9982	-272.8955	1056.3137	72.5943	62635.7517	197566.9984	3084328.7142	4278.8	1.4557	861.833	1.827	723.1107	2.0507	3441.8391	1.6516	3382.6119	1128923.25	2024.7771	1.8645	3031.7989	1.7668	28197400	1.7214	233.097	76.3806	74.9328	132.7455	130.706	43540.5195	108.9292	0.10728	125.2719	2499020
026	2016-12-18t0247	1482051213.07	adult	60.1068	15	-266.8937	902.4278	77.757	57482.1178	182113.7241	3036377.2059	3198.57	0.075882	809.985	1.154	610.8679	1.0016	2629.3247	0.26828	2581.3455	788797.4375	1851.4037	0.98868	2390.1139	0.35032	24284200	0.70493	161.632	84.995	86.0177	139.0772	137.0559	41723.1484	118.7987	0.26362	131.8031	2548240
026	2016-12-18t0848	1482072819.9	adult	66.1087	21.0019	-260.8918	1143.9915	76.9894	70963.6623	223634.4975	3685283.6275	5010.51	1.774	1047.24	2.6703	703.3123	1.645	4039.0322	2.2377	3961.6443	1498481	2632.9393	2.9976	3591.8457	2.2549	38776300	2.5122	341.223	100.132	100.9682	158.253	155.1089	58711.875	133.8289	0.78284	149.2485	3707570
026	2016-12-18t1448	1482094426.24	adult	72.1104	27.0036	-254.8901	1236.3501	77.2042	77722.4808	244740.8686	4144414.1728	5010.94	1.7465	1091.91	2.9449	808.8955	2.4952	3824.5522	1.7816	3772.6655	1552768.25	2557.0046	2.6896	3534.2569	2.1227	44267000	3.0545	414.701	108.055	106.9718	167.2342	161.2126	67897.0938	138.3121	0.94174	154.2177	4380640
026	2016-12-18t2121	1482118046.05	adult	78.6715	33.5647	-248.329	1278.3382	79.3347	82561.8723	260006.4881	4487686.0147	3490.17	0.20324	889.379	1.5078	674.7036	1.4733	2953.4485	0.50431	2919.5427	1272936.25	2146.2188	1.5124	2761.4831	0.80969	38278000	2.0638	216.086	77.9297	76.3072	141.6258	136.4928	61040.7344	110.5649	-0.51004	128.0594	3354020
026	2016-12-19t0321	1482139652.22	adult	84.6732	39.5664	-242.3273	1156.0768	82.8051	79252.4615	249984.4237	4535150.0741	4186.17	1.034	887.816	1.5668	633.6813	1.2158	3359.6008	1.2539	3287.0322	1387515.125	2247.0423	1.8625	3088.0301	1.4962	36652600	1.781	529.146	73.4585	71.1172	172.3052	166.5589	71162.0312	110.5884	-0.65854	147.0588	3032660
026	2016-12-19t0921	1482161250.87	adult	90.6728	45.566	-236.3277	1312.6251	79.8021	85476.1186	269198.5365	4685018.5493	3276.87	0.1632	814.436	1.1646	598.4221	1.0373	2783.4885	0.50629	2756.5349	1241435.875	1925.1981	1.073	2565.7847	0.70136	36283100	1.7589	388.174	86.3655	86.4183	154.8281	149.91	69053.3438	127.06	0.067641	143.1281	3847580
026	2016-12-19t1514	1482182426.36	adult	96.5549	51.4481	-230.4456	1234.884	83.091	82725.8196	260593.3577	4668820.2846	4427.45	1.7504	778.822	1.0846	503.7236	0.35703	3176.8127	1.4213	3075.8806	1369206.25	1905.6458	1.2116	2710.6901	1.2043	33552400	1.4663	337.73	88.1654	87.1081	163.7145	159.8067	70560.9688	129.7685	0.070325	150.638	3798250
026	2016-12-19t2137	1482205381.75	adult	102.9314	57.8246	-224.0691	1237.1248	81.5024	82608.1481	260278.8181	4639557.4683	4038.03	1.5999	662.198	0.42711	334.2261	-1.0116	2947.1816	1.3612	2862.8645	1270235.25	1933.2736	1.5921	2637.9136	1.3771	28499700	0.89132	315.052	82.3343	79.5941	178.0515	164.413	76740.2031	123.6917	-0.41115	147.6753	3543500
026	2016-12-20t0329	1482226511.13	adult	108.8007	63.6939	-218.1998	1238.7198	78.6696	80054.9332	252424.9804	4284334.01	3463.23	1.1389	641.629	0.53823	387.8135	-0.36526	2704.6147	1.2554	2643.1934	1130529	1777.7477	1.4438	2456.7011	1.3329	26777100	0.82954	639.917	97.8378	95.5492	202.1771	189.7392	84510.0312	138.976	0.24334	170.2316	4083070
026	2016-12-20t0921	1482247631.31	adult	114.6674	69.5606	-212.3331	1152.4887	82.8736	77247.2232	243500.7552	4321347.5223	3170.25	1.033	644.035	0.89089	427.3779	0.22423	2315.6301	0.82243	2263.592	933198.9375	1609.8014	1.2674	2123.7303	0.93215	25923000	0.93923	335.609	97.0749	94.5859	200.8926	187.5409	80959.7344	137.0105	-0.014873	168.7901	3907360
026	2016-12-20t1818	1482279831.46	adult	123.6119	78.5051	-203.3886	1241.6826	81.4723	80821.3869	254543.5756	4545159.8124	1752.08	-0.77634	425.246	-0.70091	295.0281	-0.94005	1489.6136	-0.50639	1472.4475	628616.9375	1054.0362	-0.18816	1402.9538	-0.34323	17913100	-0.109	252.867	81.6889	78.6248	175.1596	171.3744	73917.3594	121.9979	-1.019	155.3032	3441060
026	2016-12-20t2131	1482291442.55	adult	126.8372	81.7304	-200.1633	1243.2039	82.3504	81073.0986	255350.7771	4510367.1487	1892.58	-0.40348	433.756	-0.45617	315.4655	-0.60955	1483.6521	-0.35131	1448.1748	627584.8125	1005.4731	-0.18492	1362.2676	-0.27627	18332700	0.10546	389.947	92.8149	92.4763	177.9767	172.2561	75284.125	139.8995	-0.18967	162.3491	3922820
026	2016-12-21t0323	1482312539.16	adult	132.6973	87.5906	-194.3032	1167.7883	78.2107	75083.3487	236680.9856	4019547.7288	1667.59	-0.53904	422.393	-0.2838	320.7287	-0.36688	1349.2162	-0.37303	1323.1658	528892.75	911.3721	-0.22768	1246.1048	-0.28205	16532900	-0.027372	414.701	117.398	114.5262	212.6763	207.7494	83369.125	161.0925	0.722	194.2701	4595070
026	2016-12-21t0915	1482333670.97	adult	138.5673	93.4605	-188.4332	1274.7256	81.3714	81057.064	255196.4465	4393513.2874	2019.65	0.38389	396.847	-0.29161	300.5526	-0.48433	1333.2611	-0.10205	1280.8547	563969.4375	824.2768	-0.27625	1174.2498	-0.17794	16777500	0.27948	378.752	115.014	110.7183	240.3617	234.0712	101673.0156	166.6491	0.83327	213.2371	4862450
026	2016-12-21t1525	1482355875.76	adult	144.7353	99.6285	-182.2652	1222.0293	77.5711	77402.2568	243821.689	4133201.6468	1292.29	-0.751	354.933	-0.55287	291.7948	-0.46254	999.9736	-0.72373	971.6343	403989.3125	654.2954	-0.77495	895.9877	-0.74504	14332200	-0.079501	468.204	119.396	116.4639	231.018	219.8769	93331.2812	165.2165	0.58648	205.2197	4821190
026	2016-12-21t2104	1482376201	adult	150.3812	105.2744	-176.6193	1237.3805	80.861	79107.5824	249085.4936	4310397.6046	1116.48	-0.90662	309.144	-0.99847	264.4501	-0.83821	890.1844	-0.81156	884.189	367646.1562	584.7539	-0.88843	783.5342	-0.88255	12756200	-0.3155	480.276	104.43	102.5861	220.0499	214.7898	90880.6094	165.086	0.41901	201.3925	4309100
026	2016-12-22t0306	1482397930.32	adult	156.4171	111.3103	-170.5834	1168.5532	81.2666	74931.3973	236173.9573	4044702.142	1581.8	0.30423	363.732	0.056261	290.4984	-0.2228	1221.0568	0.46935	1203.9669	477433.1875	699.4219	0.018826	1069.9965	0.38552	14211400	0.2839	307.299	110.455	105.765	246.5426	243.8072	96398.1641	165.0113	0.24528	224.3107	4315600
026	2016-12-22t0847	1482418404.19	adult	162.1043	116.9975	-164.8962	1160.1233	78.3485	73000.7318	230056.4873	3871822.6174	1871.5	1.1629	381.314	0.57158	290.545	-0.11079	1341.4246	1.1166	1303.9811	511082.75	748.3004	0.57176	1164.4549	0.99557	14513600	0.54072	687.27	114.517	111.5494	224.2964	218.014	85456.9375	156.4479	-0.30196	198.3773	4358730
026	2016-12-22t1441	1482439638.72	adult	168.0028	122.896	-158.9977	1166.3793	82.763	80189.5271	253026.4947	4568482.3194	1720.79	1.0305	313.418	-0.43599	228.7625	-1.4632	1309.8818	1.2527	1267.5992	547530.625	683.4314	0.41282	1127.2832	1.1068	13083000	0.25394	856.402	87.2034	82.6931	212.826	200.9128	88961.2578	137.9933	-1.2545	181.366	3640130
026	2016-12-22t2041	1482461224.44	adult	173.9988	128.892	-153.0017	1188.0141	77.401	74111.1806	233534.7917	3930381.7209	1663.87	1.0808	374.421	0.87101	292.2108	0.11632	1243.2499	1.2363	1200.4596	481137.7188	756.5259	1.1437	1104.5775	1.2464	14480000	0.81251	335.61	132.872	126.6993	264.8596	260.1504	102500.6719	200.2363	1.263	245.035	5138560
026	2016-12-23t0241	1482482823.3	adult	179.9985	134.8917	-147.002	706.6308	97.0304	45070.0159	144114.2183	2465551.6961	1394.09	0.60581	349.717	0.56748	269.4985	-0.39367	1073.6219	0.82359	1048.5406	253374.7656	773.7165	1.533	981.9355	0.95104	8229890	-1.0285	298.602	110.695	106.8429	234.1029	229.9815	55248.2891	164.8224	-0.36189	210.1349	2604990
026	2016-12-23t0841	1482504430.01	adult	186.0004	140.8936	-141.0001	1242.1958	78.7621	76234.656	240089.7096	3936936.7506	1208	0.27274	328.498	0.23994	271.1777	-0.31151	940.2875	0.46806	923.4058	374234.4375	625.6085	0.59615	860.0747	0.57245	13066700	0.57212	485.319	122.935	115.1373	304.8229	286.5101	121319.5312	194.4008	0.63614	263.927	4889990
026	2016-12-23t1441	1482526026.82	adult	191.9995	146.8927	-135.001	1096.7836	78.7073	69132.0801	217926.1701	3661054.6491	1193.65	0.33965	319.343	0.13457	269.1314	-0.33315	942.126	0.59489	918.5434	340107.4688	595.2314	0.49527	844.7231	0.63294	11518100	0.16642	402.463	122.104	116.6125	268.9579	259.863	97093.8047	187.8917	0.22825	238.0693	4404040
026	2016-12-23t2041	1482547627.46	adult	197.9996	152.8929	-129.0009	1104.2813	75.4886	68446.8364	215673.1478	3543681.1152	1059.55	0.10027	297.569	-0.26862	256.4522	-0.64741	776.9555	0.069697	761.8247	278150.0625	533.6635	0.11525	702.5454	0.097475	10629200	-0.034599	594.442	122.605	117.7413	256.0583	248.8625	91668.8516	178.4924	-0.23776	228.7025	4379470
026	2016-12-24t0241	1482569229.42	adult	204.0002	158.8934	-123.0003	443.8785	82.9114	28090.5449	89933.8414	1526549.6498	796.122	-0.48615	334.414	0.62202	289.0567	0.26429	687.5843	-0.19141	681.0732	101074.8906	557.7323	0.41075	653.9449	-0.040933	4909200	-1.6962	406.833	131.919	124.4223	289.5414	278.2828	42562.5781	204.6328	0.50021	258.1913	1936570
026	2016-12-24t0841	1482590825.79	adult	209.9992	164.8924	-117.0013	774.2752	90.9441	48734.6804	154750.8123	2600349.8123	698.652	-0.66723	279.504	-0.56245	257.7697	-0.56259	588.0228	-0.50605	579.8629	149945.8281	435.6887	-0.53698	544.5235	-0.48398	7108630	-0.95247	409.494	122.806	117.8248	272.5435	263.8661	69498.5938	180.6964	-0.38707	238.4084	3123310
026	2016-12-24t1441	1482612426.15	adult	215.9993	170.8925	-111.0012	530.2657	159.0529	48884.534	163773.0269	4199344.5544	584.876	-0.90534	282.577	-0.44259	263.0988	-0.39388	516.5528	-0.73333	510.2164	131204.4062	444.2549	-0.39407	494.8889	-0.66203	7168710	-0.85931	407.296	127.896	122.1726	259.1577	251.5867	65826.0625	193.5518	-0.096913	235.9202	3244600
026	2016-12-24t2041	1482634029.37	adult	222.0002	176.8934	-105.0003	1081.9732	74.2526	68138.0831	214896.8924	3568467.6982	723.783	-0.49291	277.854	-0.50687	256.0163	-0.56343	553.1925	-0.52807	544.9379	196936.5312	437.3884	-0.39321	513.9855	-0.51244	9879380	0.00448	455.587	126.906	120.0745	281.2709	275.3232	100132.4453	193.3857	-0.1989	248.914	4512280
026	2016-12-25t0307	1482657167.51	adult	228.4274	183.3207	-98.5731	549.5279	124.3927	39402.8453	129413.6722	2509405.8127	660.389	-0.61093	269.845	-0.64507	250.839	-0.67634	546.6583	-0.50186	540.9186	112611.6094	422.4369	-0.46373	512.2947	-0.46171	5555040	-1.1852	517.557	118.505	113.2203	255.1831	238.3968	52567.7109	180.8572	-0.64247	223.3461	2439530
026	2016-12-25t0932	1482680309.53	adult	234.8558	189.749	-92.1447	633.116	78.3188	39306.9481	125176.7149	2050338.7083	551.848	-0.87184	269.214	-0.61209	259.4113	-0.41159	462.4494	-0.81786	458.4335	95264.5781	380.2691	-0.79694	437.831	-0.80463	5531000	-1.1264	428.236	137.356	129.7907	319.4382	314.1034	65804.2656	212.8117	0.15318	291.9241	2821980
026	2016-12-25t1524	1482701419.65	adult	240.7197	195.6129	-86.2808	673.9204	87.6357	40808.5825	130453.5637	2082839.5677	604.761	-0.6907	272.819	-0.4851	261.2725	-0.33256	480.904	-0.70665	474.7988	102913.4609	394.3474	-0.6226	452.3824	-0.6886	5825510	-0.98645	519.148	130.763	123.8077	329.4884	318.7397	70510.5156	199.5384	-0.27218	297.9799	2792190
026	2016-12-25t2116	1482722550.8	adult	246.5895	201.4827	-80.411	666.0544	74.0176	41360.9247	131719.301	2153134.8148	528.181	-0.88654	267.546	-0.56478	259.2766	-0.35455	444.2399	-0.84623	438.3116	96400.0625	372.9942	-0.78383	420.473	-0.83085	5786760	-0.94914	645.383	141.943	133.8474	330.8356	321.3344	71791.3281	222.5292	0.25184	300.7124	3070090
026	2016-12-26t0340	1482745604.8	adult	252.9933	207.8866	-74.0072	676.367	100.4986	40122.0435	129692.002	2039381.6297	565.238	-0.75318	267.144	-0.52504	258.0036	-0.34961	461.5923	-0.74198	452.1613	97395.9844	383.334	-0.6447	433.6713	-0.72544	5616710	-0.95232	388.298	131.566	124.0477	320.9062	315.8641	67711.2031	202.9169	-0.29669	296.7259	2766180
026	2016-12-26t0932	1482766715.16	adult	258.8573	213.7506	-68.1432	560.1231	107.1299	38421.0255	123907.7823	2289711.1614	498.976	-0.93519	255.354	-0.74093	248.0772	-0.5584	426.198	-0.89861	422.4841	85665.8047	355.9439	-0.87177	404.6526	-0.86614	5113710	-1.0588	393.007	133.237	128.404	252.9496	248.6682	50842.8672	196.6667	-0.48266	235.7225	2668200
026	2016-12-26t1524	1482787842.41	adult	264.726	219.6192	-62.2745	654.8315	87.0556	41182.8771	131291.6922	2209874.5049	508.989	-0.88866	261.567	-0.55007	255.4816	-0.33114	410.351	-0.96929	404.8158	88635.8281	352.0854	-0.87369	393.2213	-0.91109	5624210	-0.87728	453.918	142.294	135.4606	294.8539	284.0533	63688.4414	214.269	-0.10013	267.259	3059610
026	2016-12-26t2045	1482807091.91	adult	270.0731	224.9663	-56.9274	607.6098	80.6174	38072.9367	121536.9623	2032633.4386	490.999	-0.93143	255.637	-0.63394	250.4262	-0.41498	402.9032	-1.0016	396.9408	80177.7422	345.1697	-0.90937	383.6084	-0.94952	5082840	-1.0012	371.977	138.529	132.5949	279.8076	272.7275	55681.707	204.5582	-0.34881	251.2018	2754370
026	2016-12-27t0241	1482828425.24	adult	275.999	230.8922	-51.0015	655.5063	83.8818	38112.6194	121705.1826	1879932.8033	521.693	-0.82003	263.702	-0.41487	256.6606	-0.22868	441.3042	-0.79332	434.8524	88260.8359	367.7301	-0.65551	417.1187	-0.72326	5256110	-0.91847	396.875	135.597	129.106	300.8407	296.0122	60168.1484	205.8762	-0.34111	268.0743	2702720
026	2016-12-27t0841	1482850023.59	adult	281.9986	236.8918	-45.0019	660.7685	104.9284	40088.2818	129273.6132	2117843.5871	551.29	-0.70963	263.114	-0.38283	257.0578	-0.18094	450.3574	-0.73287	442.8457	94575.0469	367.8843	-0.62078	423.7983	-0.65826	5513020	-0.81107	370.82	136.649	129.6568	294.524	291.799	61850.0312	210.3531	-0.26586	265.6194	2863220
026	2016-12-27t1441	1482871626.15	adult	287.9993	242.8925	-39.0012	676.1419	100.2101	41242.7812	132517.1871	2162720.2779	547.737	-0.70729	261.822	-0.36707	255.704	-0.17438	451.8234	-0.71242	446.8827	97593.8594	366.2263	-0.60423	428.0286	-0.60696	5653520	-0.73708	420.176	137.809	130.0915	301.0329	293.9454	65023.1094	213.8952	-0.21354	271.8379	2975720
026	2016-12-27t2041	1482893226.53	adult	293.9994	248.8926	-33.0011	657.7786	86.486	41280.0982	131577.2639	2220056.1531	486.32	-0.90659	264.361	-0.27357	259.519	-0.051712	408.9398	-0.94832	404.0408	88330.9922	351.4666	-0.7214	389.0897	-0.84088	5700160	-0.69277	419.708	149.004	141.5825	298.477	293.5412	64471.0312	225.9063	0.01901	276.1253	3212830
026	2016-12-28t0241	1482914825.77	adult	299.9992	254.8924	-27.0013	642.0113	80.9517	40011.4829	127426.5133	2132636.9734	478.116	-0.9285	264.693	-0.22753	260.312	0.0017935	406.3579	-0.95807	401.3254	84928.7969	351.8267	-0.68906	389.4937	-0.82083	5532360	-0.71444	410.796	150.267	143.1852	290.5058	285.2008	60715.7031	225.5489	-0.0093931	268.285	3140730
026	2016-12-28t0841	1482936426.33	adult	305.9993	260.8926	-21.0012	854.8299	73.8395	51351.5382	162082.7932	2610136.0265	534.081	-0.72142	265.197	-0.17903	259.5297	0.019348	449.2899	-0.69145	443.1177	120858.9688	369.3494	-0.48183	423.9005	-0.56792	7111250	-0.19625	438.899	147.904	139.9749	298.5723	294.8036	80315.9531	231.0517	0.086811	275.9352	3966050
026	2016-12-28t1441	1482958025.97	adult	311.9992	266.8925	-15.0013	612.673	76.0513	36235.9424	115481.9551	1839194.8183	457.46	-0.99259	268.078	-0.081908	262.9045	0.1297	412.244	-0.91141	408.9419	78326.3594	358.4752	-0.56477	396.2552	-0.73962	5084370	-0.79948	377.153	154.778	147.8675	291.8254	286.8664	55446.8203	233.5479	0.12247	270.9952	2935530
026	2016-12-28t2041	1482979628.79	adult	318	272.8932	-9.0005	832.6201	70.4089	48351.3396	152598.1476	2373800.474	522.052	-0.74596	266.789	-0.07134	259.9753	0.09862	453.1685	-0.64386	448.5374	114651.6406	373.7813	-0.37721	432.1633	-0.46684	6743880	-0.24332	387.166	151.235	142.0663	300.6705	297.282	76069.6406	239.39	0.22812	283.7219	3822920
026	2016-12-29t0241	1483001230.04	adult	324.0004	278.8936	-3.0001	799.1161	73.7059	47884.2628	151219.4432	2415664.652	599.037	-0.44101	266.904	-0.031724	258.5811	0.10187	473.4315	-0.49887	463.9069	118831.3047	375.5842	-0.32838	441.1035	-0.37962	6677950	-0.23065	466.315	152.197	142.2456	317.1499	309.7717	79604.625	241.5472	0.25883	289.471	3807960
026	2016-12-29t0841	1483022831.04	dead	330.0006	284.8939	3.0001	795.5215	73.2331	47266.2105	149312.1783	2354948.5688	626.817	-0.31547	269.566	0.060809	260.9553	0.18972	486.8313	-0.39298	477.6067	120247.3281	377.0126	-0.28279	444.031	-0.33373	6653710	-0.20411	420.542	154.505	143.8593	325.1032	318.5551	80300.4844	244.9448	0.31498	296.8668	3813640
029	2016-12-15t1441	1481834862.88	larva	0	-51.1059	-351.0006	153.6674	28.7433	2933.4557	9344.4026	52899.2283	0	-0.42142	0	-0.62664	0	-0.7168					0	-0.46334	0	-0.48682	0	181043.8138	0	0	0				0	-0.74635	0	0
029	2016-12-15t2110	1481858170.24	larva	6.4743	-44.6316	-344.5264	150.8713	28.6687	2868.9136	9143.1341	51572.0049	0	-0.88072	0	-1.0672	0	-1.0319					0	-1.038	0	-0.974	0	1.4399	0	0	0				0	-0.95016	0	0
029	2016-12-16t0301	1481879285.16	larva	12.3395	-38.7663	-338.6611	150.8636	28.4757	2847.3519	9072.8986	50824.5904	0	-1.2304	0	-1.4596	0	-1.3163					0	-1.507	0	-1.3677	0	-0.68308	0	0	0				0	-1.1483	0	0
029	2016-12-16t0854	1481900416.48	larva	18.2093	-32.8965	-332.7913	311.7273	30.214	7144.4395	22553.5639	139621.368	1496.17	0.36573	374.78	0.68784	318.5359	0.62071	1317.7358	-0.35411	1312.2775	51391.6992	847.1206	0.95155	1242.9147	0.7677	1444780	-0.75234	153.541	70.6144	69.9854	112.3441	108.5682	4381.4214	94.3254	0.67085	105.6012	272219
029	2016-12-16t1447	1481921643.88	larva	24.1058	-27	-326.8948	424.8711	36.1657	12289.3686	38809.3752	298238.3258	1127.43	-0.44714	451.722	0.83479	431.2681	1.1572	1024.1572	-1.006	1018.785	67594.375	755.4979	0.16062	970.7218	-0.17096	2971880	-0.80852	155.856	79.1782	78.5952	123.0775	120.6224	8123.1172	102.5099	0.73015	114.6636	520913
029	2016-12-16t2047	1481943243.49	larva	30.1057	-21.0001	-320.8949	584.2238	43.1964	21027.3863	66337.8345	635738.2223	2071.2	0.33551	465.343	0.55406	420.8094	0.8288	1740.4756	-0.14837	1718.6758	194933.2656	879.4861	0.10933	1564.978	0.58183	5183460	-0.71778	394.759	82.5273	81.8978	129.2455	123.8654	14475.498	105.8197	0.68071	117.6676	919272
029	2016-12-17t0247	1481964851.36	larva	36.1079	-14.9979	-314.8927	874.6648	50.8154	37654.904	118735.0119	1331490.686	2478.45	0.46917	428.319	-0.063011	313.2358	-0.19985	2024.0179	0.073518	1976.4606	402779.5625	1160.4136	0.55432	1810.8154	0.66496	8497850	-0.43339	419.644	50.6003	49.6391	98.9465	93.9525	19690.3633	73.8741	-0.27553	87.6798	1003910
029	2016-12-17t0847	1481986446.28	larva	42.1065	-8.9994	-308.8941	862.976	60.0509	43237.4393	136340.4767	1804364.2934	2945.97	0.66845	592.735	0.6913	492.1211	0.83452	2215.2642	0.16796	2163.8782	502864.9688	1358.8364	0.73496	1974.4217	0.60592	13452700	0.098918	187.523	84.9477	84.3562	129.7054	127.573	29443.123	111.072	0.53359	122.7771	1927970
029	2016-12-17t1447	1482008046.65	larva	48.1066	-2.9993	-302.894	1065.2983	66.1731	58334.0027	183902.0189	2641793.3673	3895.34	1.3704	660.68	0.79891	408.8597	-0.028189	3114.3406	1.3293	3040.1727	952988.25	1669.3238	1.2424	2774.0527	1.6706	20180500	0.85498	163.548	75.3973	74.7665	127.3128	125.1076	38957.7031	106.3518	0.22771	119.9464	2303010
029	2016-12-17t2047	1482029641.28	adult	54.1051	2.9993	-296.8955	1118.3534	73.1038	66501.8152	209625.9633	3273724.3976	3912.33	1.0789	690.818	0.65671	434.2101	-0.10027	3102.6084	1.1426	3047.4481	1079707.75	1773.7421	1.1428	2833.8897	1.426	23991400	1.0585	347.657	72.2903	71.9443	122.0549	119.5432	42475.0938	100.7736	-0.16325	113.7861	2510570
029	2016-12-18t0247	1482051247.37	adult	60.1068	9.0009	-290.8938	1194.7503	80.6053	74253.4644	233809.4704	3960278.616	3209.58	0.086938	672.983	0.20318	390.9092	-0.67595	2725.9993	0.41376	2703.7252	1057687.75	1740.8947	0.67569	2486.1699	0.51339	26080100	0.97169	314.828	62.9577	61.9651	112.4469	107.3964	43629.4023	88.2884	-0.89634	102.6751	2439800
029	2016-12-18t0848	1482072854.56	adult	66.1088	15.0029	-284.8918	1162.5865	78.2189	73854.5867	232794.547	3911893.0757	3267.09	0.0178	764.747	0.68078	483.4473	-0.072828	2681.6604	0.1966	2638.6254	1035120.875	1889.4857	0.8996	2498.8284	0.38974	29467200	1.1792	261.269	88.6045	87.8815	141.1504	138.1689	54484.0586	118.4774	0.13003	132.6806	3414110
029	2016-12-18t1448	1482094459.83	adult	72.1103	21.0044	-278.8904	976.3448	87.4488	69654.5238	220414.4715	4138938.7451	3438.19	0.13907	783.269	0.7427	450.6825	-0.36871	3093.1982	0.68699	3086.7588	1122831	2032.342	1.2071	2883.1801	0.99705	28395100	0.83003	259.823	73.8374	71.4008	156.3294	150.8184	56747.5781	109.8543	-0.38431	136.942	2676760
029	2016-12-18t2121	1482118079	adult	78.6711	27.5653	-272.3295	1204.1589	85.7065	82553.9553	260340.3749	4716386.0703	3553.16	0.26943	808.529	0.92361	499.8329	0.042854	2973.6077	0.53508	2933.0631	1278651.25	2049.8942	1.2388	2762.5929	0.81166	34761900	1.5768	415.977	71.2899	68.2836	144.3181	140.286	62056.793	112.9057	-0.39261	132.2941	3065040
029	2016-12-19t0321	1482139686.41	adult	84.6732	33.5673	-266.3274	1210.8617	84.013	83806.7342	264198.026	4836605.8307	3485.45	0.26853	789.885	0.84983	501.1268	0.10985	3059.7207	0.78122	3043.4153	1337098	2022.9397	1.2195	2857.296	1.0765	34481700	1.4806	256.805	74.9149	71.5018	178.3128	174.7843	77922.6875	116.5196	-0.34858	151.7923	3270340
029	2016-12-19t0921	1482161285.87	adult	90.6731	39.5672	-260.3276	1330.1757	93.8523	90736.9056	285968.8081	5260454.2185	3616.43	0.55433	730.27	0.53598	402.9052	-0.63161	3071.696	0.98136	3047.4802	1452912.25	1900.7874	1.0017	2841.3659	1.2227	34507500	1.5104	410.297	68.6105	64.5951	175.4693	165.4486	82996.9688	115.0038	-0.57383	153.8277	3242050
029	2016-12-19t1514	1482182459.92	adult	96.5547	45.4489	-254.4459	1209.6571	95.3145	88908.6387	280718.3132	5484439.1241	3913.57	1.1195	708.673	0.54607	375.9304	-0.7641	3114.4287	1.3126	3059.7793	1441980.5	1867.4637	1.097	2821.0607	1.4232	32766900	1.3538	329.662	73.95	70.0993	190.5375	186.0759	88218.875	118.3175	-0.54034	163.3207	3419220
029	2016-12-19t2137	1482205415.27	adult	102.9312	51.8254	-248.0694	1319.0944	82.5293	84798.7999	267339.9738	4649175.7749	3049.97	0.28947	684.275	0.60397	443.946	-0.008582	2479.6636	0.4869	2456.4136	1098491	1672.2048	0.7763	2305.6	0.67706	30258600	1.1534	237.24	92.8884	90.6145	193.2015	190.9995	85588.25	139.1089	0.40542	180.1929	4107520
029	2016-12-20t0329	1482226545.17	adult	108.8006	57.6948	-242.2	1149.4289	93.0936	82275.5078	260117.2462	4897689.6005	2980.63	0.45403	642.421	0.54491	410.0451	-0.15099	2492.4551	0.83186	2478.2028	1066770.75	1637.4614	0.9833	2254.7925	0.88171	27496200	0.94265	388.963	83.7485	80.9204	165.746	161.3797	70939.2812	126.9006	-0.39024	151.762	3584520
029	2016-12-20t0921	1482247665.27	adult	114.6673	63.5615	-236.3333	1345.4382	84.0641	85728.145	270726.5566	4650140.4876	3236.11	1.1324	605.912	0.54799	329.7084	-0.78165	2562.5183	1.3472	2525.9001	1148008.25	1565.0478	1.1116	2351.2028	1.4722	27094600	1.1365	301.973	87.0896	84.0276	213.0341	208.0508	95439.2812	134.248	-0.15831	179.8466	3894390
029	2016-12-20t1818	1482279865.77	adult	123.6119	72.5061	-227.3887	1240.4007	81.6704	81043.8823	255234.5889	4496909.2226	2953.21	1.2018	571.122	0.76931	351.2941	-0.28232	2205.9856	1.1634	2156.8076	933131.875	1450.2951	1.3427	1987.7611	1.1816	24128800	1.0764	427.988	106.636	103.2423	204.8292	199.6784	86642.7344	150.1736	0.4211	186.3662	4505170
029	2016-12-20t2131	1482291477.86	adult	126.8375	75.7316	-224.1631	1203.062	105.8851	88338.684	280252.8961	5509086.7927	2584.41	0.77194	473.467	-0.036796	308.6662	-0.69347	1984.8086	0.85518	1955.9845	913011.9375	1205.8382	0.62217	1766.8395	0.81629	21757200	0.79288	360.948	85.2963	75.2684	266.1096	260.2023	122410.4141	165.6683	1.1205	233.7069	3919620
029	2016-12-21t0323	1482312572.72	adult	132.6972	81.5913	-218.3035	1239.4247	135.9727	91755.4647	291044.9519	6021839.745	2410.44	0.79243	416.565	-0.35081	281.5414	-0.90188	1846.9401	0.89644	1803.9091	880990.4375	1018.6872	0.2384	1646.5163	0.86733	19867200	0.70483	926.88	84.8691	76.8643	267.9729	256.9932	127823.0781	151.4526	0.23695	225.8702	4047660
029	2016-12-21t0915	1482333704.25	adult	138.567	87.4612	-212.4336	1172.0132	95.1649	86250.506	272069.3115	5294640.6142	2554.45	1.3938	391.591	-0.35747	278.52	-0.81781	1775.9755	1.0935	1696.7357	797413	934.4177	0.23943	1521.8005	0.88128	17570700	0.46936	734.432	87.2002	80.8776	239.1	215.9036	107355.8906	146.2709	-0.18028	192.4094	3912670
029	2016-12-21t1525	1482355912.37	adult	144.736	93.6301	-206.2647	1214.5178	106.239	87837.608	277457.3931	5379588.2606	1927.89	0.51466	374.434	-0.28576	266.0023	-0.89836	1506.553	0.72796	1465.9859	690001.25	864.6867	0.2889	1316.0887	0.61683	17114200	0.64298	533.623	86.1586	82.8374	201.7997	194.3889	92424.25	139.0398	-0.69667	178.5453	3938050
029	2016-12-21t2104	1482376236.72	adult	150.3816	99.2758	-200.619	1013.5109	87.2403	64494.6359	206679.774	3630337.0178	2191.15	1.3293	369.53	-0.10683	279.5924	-0.55718	1616.9396	1.3788	1592.3362	544908.625	882.7935	0.71988	1451.1383	1.3996	12445400	-0.40106	349.945	106.329	99.9312	258.4952	251.3557	87112.8828	179.2782	1.1023	231.5526	3581060
029	2016-12-22t0306	1482397966.14	adult	156.4176	105.3117	-194.5831	1230.9784	83.6991	85243.4609	268752.444	4883214.1527	1851.24	0.88874	331.498	-0.45744	264.3659	-0.75571	1284.5514	0.67036	1215.0369	571625.375	667.7025	-0.16415	1078.424	0.41594	14719500	0.43104	415.43	103.51	96.1418	257.9027	249.9355	114766.7188	174.6079	0.69601	232.2293	4596170
029	2016-12-22t0847	1482418438.98	adult	162.1045	110.9986	-188.8962	1138.9346	84.406	78647.6495	247965.7833	4527120.3047	1829.15	1.068	336.507	-0.1914	275.4784	-0.44251	1230.0349	0.74926	1202.8217	504314.3125	680.7596	0.15781	1079.8897	0.67625	13784700	0.32239	390.961	97.4943	93.4867	240.1092	231.3415	98444.7812	157.4763	-0.25507	213.1571	3993760
029	2016-12-22t1441	1482439673.44	adult	168.0029	116.8971	-182.9977	1318.8733	79.884	87793.9062	276678.3245	4887906.4303	1428.94	0.35868	325.695	-0.21326	280.0101	-0.25842	1021.3008	0.26693	989.8128	467755.75	603.4008	-0.10869	882.9861	0.14366	14897600	0.81018	362.424	115.964	108.6522	274.9346	269.6264	125920.0469	193.5647	1.1865	252.7843	5304310
029	2016-12-22t2041	1482461258.21	adult	173.9987	122.8928	-177.0019	1280.1137	98.4249	89096.8272	280831.3525	5316997.5379	1007.66	-0.46348	286.066	-0.82889	256.644	-0.76557	780.3272	-0.39387	758.0509	362071.8125	504.7225	-0.59821	689.3305	-0.45623	13267700	0.43587	467.061	98.2276	90.9792	289.0666	277.6762	134126.9062	170.3574	0.007673	249.2971	4555800
029	2016-12-23t0241	1482482857.64	adult	179.9985	128.8927	-171.0021	1233.446	82.6084	82045.7187	258458.4366	4620991.2881	1151.75	0.023732	292.852	-0.59364	264.6586	-0.51944	792.7125	-0.19526	770.0947	339280.9688	517.7772	-0.35211	707.1605	-0.22149	12518800	0.31633	357.325	98.5699	94.4414	246.114	238.4812	105336.8125	159.9346	-0.55841	219.057	4213670
029	2016-12-23t0841	1482504464.37	adult	186.0004	134.8946	-165.0002	773.1845	92.5227	58870.1642	187374.9826	3713700.9117	1109.83	0.033795	298.915	-0.38598	254.6673	-0.74972	882.0665	0.25276	862.2814	270794.4062	563.0013	0.11524	767.7018	0.16687	9153090	-0.64854	444.222	92.3053	83.2401	287.2998	277.087	88201.0312	174.1684	-0.13285	251.3592	2826480
029	2016-12-23t1441	1482526060.18	adult	191.9992	140.8934	-159.0014	1192.845	90.774	86327.5582	272409.7374	5179963.755	1685.86	1.5523	299.542	-0.29628	237.5278	-1.1837	1178.8248	1.4864	1129.1448	530471.1875	645.7519	0.89728	1026.4877	1.4522	13450900	0.76416	384.261	98.488	91.6753	282.9024	274.4003	127306.0859	165.7464	-0.56874	243.5226	4422600
029	2016-12-23t2041	1482547661.42	adult	197.9996	146.8937	-153.001	1285.9228	82.881	82465.4454	259670.8608	4515103.556	1685.73	1.6616	345.802	0.80403	279.2602	-0.028467	1206.2844	1.7129	1182.4399	518702.3125	679.9945	1.3148	1063.8982	1.7665	14867400	1.2627	403.309	114.142	107.7222	282.4018	277.0117	121432.7734	178.645	-0.23253	252.9386	4907430
029	2016-12-24t0241	1482569262.44	adult	203.9999	152.894	-147.0008	1250.9636	82.4922	82833.5397	260926.5135	4630325.2567	1604.26	1.555	328.629	0.49159	263.1844	-0.43974	1179.9386	1.7228	1142.3707	509733.4688	692.0861	1.5369	1035.7077	1.7617	14185300	1.1086	360.786	105.837	100.2867	263.4861	258.6509	113826.0156	162.1201	-0.88633	231.7417	4568430
029	2016-12-24t0841	1482590860.46	adult	209.9993	158.8935	-141.0013	1241.7685	80.5612	81740.4967	257539.7988	4537560.7673	1634.79	1.7289	323.812	0.44771	256.9085	-0.58605	1270.9479	2.1898	1244.4111	542694.75	669.6129	1.4637	1098.2787	2.1872	13799900	1.0461	374.168	103.355	95.7246	288.7024	282.949	123275.9297	172.1186	-0.65483	255.5855	4404660
029	2016-12-24t1441	1482612460.3	adult	215.9993	164.8934	-135.0014	1183.9086	83.483	79931.0755	251985.8256	4539863.8806	1642.33	1.8452	330.492	0.65961	260.741	-0.45811	1294.1217	2.4	1259.1879	539648.75	712.7863	1.9454	1146.3656	2.5488	13762000	1.0875	412.865	102.07	94.2045	293.6153	286.5313	122437.5703	171.9527	-0.74428	254.9783	4250300
029	2016-12-24t2041	1482634062.69	adult	221.9999	170.8941	-129.0007	976.4922	89.9052	71537.5397	226504.5235	4315825.9766	1476.03	1.5057	306.294	0.15275	244.23	-0.88451	1151.3046	1.933	1114.603	429436.625	624.7846	1.2702	1011.9332	1.9997	11398400	0.44907	369.563	99.6657	92.2242	283.9376	276.2563	105908.7344	167.7052	-0.94197	248.1629	3708960
029	2016-12-25t0307	1482657202.08	adult	228.4276	177.3217	-122.5731	1216.2471	81.977	82677.5971	260782.6028	4707246.4682	1750.4	2.3537	328.265	0.71806	256.592	-0.52007	1268.2112	2.5483	1228.4139	546599	715.5835	2.1895	1129.2508	2.7283	14135100	1.3045	385.452	105.333	96.537	289.999	284.9909	124989.5625	185.5095	-0.51264	258.063	4535620
029	2016-12-25t0932	1482680344.28	adult	234.8559	183.7501	-116.1447	1330.1934	82.0896	86981.6382	273880.0889	4795919.2616	1641.73	2.1736	316.319	0.48638	256.102	-0.5006	1122.6775	2.0544	1076.298	509695.5938	628.6021	1.4904	976.1864	2.0503	14335900	1.415	417.416	112.826	103.0618	319.3697	312.4065	144993.8438	195.1724	-0.32202	287.5379	5113370
029	2016-12-25t1524	1482701452.69	adult	240.7194	189.6135	-110.2812	1255.7821	82.3719	81797.8304	257609.5575	4529831.268	1461.22	1.7622	318.618	0.58018	255.4865	-0.48649	1069.2087	1.9243	1035.8519	456552.1562	635.1585	1.6299	920.9282	1.8546	13585900	1.2452	507.209	119.437	111.1967	300.8387	294.1928	128458.125	196.5537	-0.35006	266.8472	5092770
029	2016-12-25t2116	1482722584.86	adult	246.5894	195.4836	-104.4112	1314.9792	79.9079	85310.7294	268580.1762	4670469.74	1197.13	1.077	294.016	0.04703	258.2105	-0.3825	840.5952	0.97737	814.7096	374064.875	523.7361	0.64572	728.4515	0.88054	13075800	1.1443	488.757	111.957	103.9057	308.2616	300.1545	137176.4062	182.5028	-0.76036	265.8419	4979050
029	2016-12-26t0340	1482745638.62	adult	252.9933	201.8874	-98.0074	1248.6743	82.0209	82351.5007	259364.0624	4583959.7526	1465.15	1.953	299.138	0.20382	245.4248	-0.67161	1015.6749	1.8903	978.9902	436740.1875	595.0842	1.3865	855.1243	1.6753	12843800	1.1261	394.593	105.549	95.8619	298.2604	290.5817	128251.9609	184.2957	-0.75162	261.7682	4531870
029	2016-12-26t0932	1482766749.29	adult	258.8573	207.7515	-92.1433	1291.2807	86.2034	86171.4509	271337.1088	4905063.9323	1554.65	2.3032	314.836	0.58749	263.7564	-0.16842	1020.1462	2.0039	969.781	458045.6562	636.7205	1.8408	870.1812	1.8449	14134900	1.5417	513.926	108.075	98.6102	320.8711	312.2343	144071.125	190.96	-0.61769	276.1175	4852160
029	2016-12-26t1524	1482787876.26	adult	264.7259	213.6201	-86.2747	1266.9672	80.8959	84057.5589	264809.0726	4770483.9694	1423.13	1.9627	325.824	0.84982	269.5005	0.0062961	1099.5359	2.496	1073.1616	481596.7188	647.1162	1.9863	974.5134	2.542	14271400	1.6259	435.062	117.561	108.8695	302.4634	292.8503	132478.9688	198.0027	-0.47363	266.3697	5149300
029	2016-12-26t2045	1482807125.01	adult	270.0728	218.967	-80.9278	1298.8639	84.0673	86603.3655	272723.7256	4904461.1964	1542.56	2.4086	309.228	0.51423	248.9785	-0.44905	1066.5908	2.4294	1007.2689	482099.0625	651.2993	2.0742	909.4856	2.2387	13953000	1.5766	456.832	109.437	100.7076	306.5544	297.8615	138562.5938	183.6913	-0.81716	264.6385	4938030
029	2016-12-27t0241	1482828458.88	adult	275.9989	224.893	-75.0018	1298.3489	85.5278	85728.0761	269976.2808	4893456.1561	1545.19	2.4909	305.591	0.46842	245.0586	-0.4961	1224.9032	3.374	1203.0494	547531.75	646.4066	2.0748	1093.1924	3.4613	13650100	1.5387	466.6	110.981	101.432	321.2735	313.2901	143609.2656	191.2198	-0.66344	276.9989	4957300
029	2016-12-27t0841	1482850056.43	adult	281.9982	230.8924	-69.0024	1286.3637	82.8557	86328.4653	271995.3595	4891628.5729	1511.26	2.4585	311.361	0.62461	260.3124	-0.1069	978.455	2.1617	933.5073	440304.7188	625.3055	1.9199	850.4078	2.0395	14001300	1.6964	488.132	113.73	103.7879	323.1739	308.7729	145428.25	196.308	-0.56979	279.2791	5114200
029	2016-12-27t1441	1482871659.17	adult	287.999	236.8931	-63.0017	1273.8938	81.1217	82785.3456	260788.3408	4556762.093	1386.57	2.1214	311.375	0.66026	252.8729	-0.23814	1070.5679	2.7754	1043.484	462485.3125	638.2934	2.1033	950.3416	2.7701	13436800	1.5849	480.689	116.235	104.803	338.8992	326.1897	146404.4375	209.7457	-0.30203	294.3694	5015910
029	2016-12-27t2041	1482893259.79	adult	293.9991	242.8933	-57.0015	1245.3878	83.2344	81911.4416	257990.6347	4556494.9187	1242.77	1.6987	299.246	0.44797	243.2186	-0.41735	966.5412	2.2816	947.049	413679.625	622.2332	1.998	879.3055	2.3944	12778700	1.4447	453.535	121.034	110.621	333.5367	327.0422	142753.7031	214.0523	-0.23103	294.046	5168530
029	2016-12-28t0241	1482914858.46	adult	299.9988	248.8929	-51.0019	1244.0307	78.2588	77104.4427	242917.9219	4023863.0827	1081.31	1.1937	295.837	0.41635	245.01	-0.34094	871.315	1.8061	857.6682	351139.9375	593.2801	1.7583	805.9026	1.9813	11896200	1.2327	476.415	124.639	109.8916	356.1955	349.6885	143546.7812	233.8239	0.16352	322.1569	5011960
029	2016-12-28t0841	1482936459.25	adult	305.999	254.8931	-45.0016	1223.2167	83.3156	79494.4154	250323.6084	4405034.3518	982.953	0.89195	273.838	-0.00029111	230.3065	-0.63515	807.0766	1.4891	795.5141	334936.7812	537.5494	1.2384	726.0645	1.5032	11348100	1.1184	502.659	122.412	107.8548	373.0651	363.1271	154822	228.5742	0.035462	328.3323	5072880
029	2016-12-28t1441	1482958059.49	adult	311.9991	260.8932	-39.0016	1174.2123	82.2838	78526.4853	247455.1547	4440249.2515	934.693	0.75991	268.3	-0.077313	229.1771	-0.62616	760.2366	1.2613	746.1927	311697	506.3847	0.96129	688.0214	1.2958	10980700	1.0574	483.98	124.481	109.76	355.4807	349.5957	145747.0625	230.4396	0.05849	321.5252	5094620
029	2016-12-28t2041	1482979661.8	adult	317.9997	266.8938	-33.0009	1095.0056	85.1785	74957.2555	236507.0249	4314877.6299	863.559	0.53552	260.958	-0.19218	226.896	-0.64324	661.4827	0.68837	650.1017	258639.7188	483.8253	0.76799	609.4025	0.79121	10182800	0.85648	494.08	126.076	109.7685	362.9394	355.8531	141909.3125	234.7498	0.13321	328.9192	4919620
029	2016-12-29t0241	1483001264.6	adult	324.0005	272.8946	-27.0002	1184.8556	85.1413	78135.8789	246129.1193	4412311.5863	745.275	0.11991	254.412	-0.29075	224.7195	-0.65784	613.0436	0.41616	603.8615	250121.7812	460.4636	0.56245	572.0266	0.56602	10358900	0.96549	535.316	126.021	109.4092	365.8201	357.5894	149254.5938	237.8426	0.1835	330.9246	5131190
029	2016-12-29t0841	1483022864.95	adult	330.0006	278.8947	-21.0001	1133.7865	86.208	76408.6479	240859.7367	4376568.1777	766.947	0.23424	254.201	-0.25786	227.1014	-0.56985	593.7854	0.32614	583.4491	236326.5938	447.801	0.46644	551.2185	0.45437	10115900	0.93966	486.336	129.068	111.8543	377.465	372.3983	150231.0781	243.2314	0.28034	341.5025	5136260
029	2016-12-29t1441	1483044467.4	adult	336.0013	284.8954	-14.9994	1134.032	83.4844	75459.1388	237849.9772	4238199.3425	799.585	0.39779	250.126	-0.30492	223.7383	-0.61046	620.1764	0.54669	606.7601	244349.5	441.7318	0.43911	566.9019	0.61191	9839960	0.90208	509.27	129.606	110.9849	387.0176	380.1608	152484.9531	250.8983	0.4223	350.7781	5098690
029	2016-12-29t2041	1483066063.05	adult	342	290.8942	-9.0006	1086.1626	84.7883	72655.513	229029.577	4152065.9669	798.725	0.43141	254.495	-0.17668	225.8078	-0.52902	649.5922	0.80159	638.8096	246195.4531	449.8662	0.56424	594.5301	0.86674	9636970	0.88844	551.549	133.734	113.1122	410.2765	401.6873	155494.7969	265.3254	0.69818	365.0246	5064110
029	2016-12-30t0241	1483087666.54	adult	348.001	296.8952	-2.9996	1048.1324	83.4305	70368.7615	221926.9685	4007196.5564	888.405	0.84853	253.253	-0.16464	224.5505	-0.52209	637.8931	0.77141	626.0635	234106.7812	446.9252	0.57137	581.684	0.8168	9287280	0.82364	541.791	134.76	113.3477	400.5178	389.5125	146990.0156	265.6135	0.69022	358.8556	4941910
029	2016-12-30t0841	1483109263.83	dead	354.0003	302.8944	2.9996	1059.7841	81.8345	69767.5409	219940.4472	3925738.5124	826.135	0.63001	255.019	-0.090002	226.2468	-0.44884	633.7388	0.79687	621.318	230680.9062	447.4785	0.61704	579.7033	0.85132	9274260	0.87645	504.138	136.901	115.1066	405.8515	400.442	147729.9375	268.4091	0.7323	368.4016	4978670
031	2016-12-15t1441	1481834885.88	egg	-3.2371	-51.1058	-273.0358	147.655	27.8401	2745.4942	8747.1256	48069.066	0	-0.15045	0	-0.40419	0	-0.55913					0	-0.15041	0	-0.218	0	213208.4932	0	0	0				0	-0.64951	0	0
031	2016-12-15t2110	1481858192.85	larva	3.2371	-44.6317	-266.5616	163.658	30.9329	3388.3896	10787.0656	64667.1889	0	-0.66269	0	-0.84772	0	-0.87444					0	-0.75871	0	-0.7381	0	141695.4669	0	0	0				0	-0.84647	0	0
031	2016-12-16t0301	1481879307.37	larva	9.1022	-38.7665	-260.6965	176.5471	31.1235	3682.3085	11705.6096	69784.8361	0	-1.0438	0	-1.2439	0	-1.1595					0	-1.2538	0	-1.1554	0	-0.18684	0	0	0				0	-1.0372	0	0
031	2016-12-16t0854	1481900438.31	larva	14.9719	-32.8968	-254.8268	175.9182	26.8537	3326.4274	10550.6749	57937.1657	1140.58	0.1235	416.127	1.1747	394.5342	1.2887	1027.5073	-0.66701	1027.2659	19522.6387	730.1476	0.83374	979.6955	0.47278	759848	-0.6699	246.418	85.3279	84.5182	133.7661	124.524	2541.5564	108.4515	1.0332	119.631	155809
031	2016-12-16t1447	1481921666.75	larva	20.8687	-27	-248.93	391.4886	42.5607	12297.7306	38939.3715	327884.4333	1291.93	-0.059284	408.604	0.7472	380.3127	0.93714	1134.5276	-0.72581	1116.0972	74878.8203	706.7553	0.25474	1036.0364	0.16905	2683300	-0.62228	243.986	94.4581	93.1455	176.2068	169.7192	11629.6514	122.3476	1.233	155.7448	620306
031	2016-12-16t2047	1481943266.28	larva	26.8686	-21.0001	-242.9301	578.7936	49.5626	22145.6154	69859.9352	729401.085	1849.9	0.26163	435.832	0.55466	309.4869	0.17817	1593.817	-0.25494	1584.9291	188070.4062	996.2995	0.73057	1418.0926	0.51218	5101860	-0.49825	359.63	77.71	77.8824	124.7391	120.4283	14719.2139	103.783	0.70183	115.6413	909674
031	2016-12-17t0247	1481964873.73	larva	32.8707	-14.9981	-236.9281	680.6112	45.1372	26641.8563	84164.7944	853162.8115	2807.41	1.0223	484.298	0.51286	420.1441	0.70642	2254.8235	0.52261	2213.0613	317930.125	1179.2651	0.8513	1961.7308	1.1462	6818430	-0.55628	260.601	63.1842	62.0493	120.3601	113.5273	16970.7695	90.5961	0.24245	105.9865	889571
031	2016-12-17t0847	1481986469.15	larva	38.8694	-8.9993	-230.9293	862.1493	49.6822	36473.4556	114910.7958	1290897.4223	2191.11	0.0075349	498.967	0.24916	423.3817	0.47403	1793.1301	-0.35826	1784.7976	346074.125	1132.0744	0.27282	1613.2388	0.14192	9601130	-0.40025	365.353	71.0379	69.4164	130.3907	124.8088	25165.3984	103.5744	0.41528	119.2188	1366910
031	2016-12-17t1447	1482008069.96	larva	44.8696	-2.9991	-224.9291	1000.7362	60.3931	50797.4436	160035.8435	2157338.0014	3555.35	1.1803	556.677	0.28305	436.9141	0.3161	2874.4058	1.066	2862.0215	767466.3125	1315.143	0.41629	2403.9366	1.2096	14831000	0.15988	430.229	65.4912	64.3121	123.9838	116.0117	33103.6875	92.7946	-0.061225	108.3045	1744820
031	2016-12-17t2047	1482029663.62	adult	50.8678	2.9991	-218.9309	661.0292	68.4248	35142.8238	111331.7555	1595677.5333	3100.71	0.39799	598.203	0.21228	504.5307	0.55801	2161.8127	-0.17535	2100.8682	399935.375	1193.0789	-0.32776	1762.7489	-0.24945	11025500	-0.82598	173.632	90.4196	89.7821	138.3366	135.9732	25592.2656	117.5786	0.48818	130.7558	1666520
031	2016-12-18t0247	1482051269.19	adult	56.8694	9.0007	-212.9293	1210.5483	65.1456	64532.6254	203433.68	2855714.5336	2669.61	-0.32085	539.504	-0.5409	345.3429	-0.88549	2024.3887	-0.55358	1966.6897	684243.375	1280.2113	-0.44322	1769.3004	-0.54787	18233600	-0.010683	365.257	71.134	70.4013	123.1083	118.8571	41610.5938	101.9049	-0.23995	114.3549	2404120
031	2016-12-18t0848	1482072877.32	adult	62.8717	15.0029	-206.9271	1025.6163	73.03	57433.1762	180916.6631	2758247.7594	3382.75	0.1894	759.334	0.7136	579.9978	0.71523	2743.3701	0.36844	2679.7883	825754.4375	1845.6713	0.86486	2418.6681	0.31647	22807300	0.3523	347.06	67.804	66.625	134.3087	126.9048	40426.9336	102.1796	-0.46222	118.8167	2036560
031	2016-12-18t1448	1482094482.67	adult	68.8731	21.0044	-200.9256	1088.0554	71.834	64365.2038	202772.0147	3205855.7886	3187.47	-0.10359	701.282	0.17899	501.6573	0.041485	2611.6016	0.029254	2547.5837	880109.75	1647.3894	0.15014	2377.3745	0.13582	23577100	0.23316	191.984	72.6394	70.1723	148.5079	145.5652	50047.1797	107.4144	-0.41649	134.0232	2442140
031	2016-12-18t2121	1482118102.42	adult	75.4342	27.5655	-194.3645	1103.585	73.5721	65305.5906	205880.7529	3242011.321	3589.58	0.29432	782.538	0.73065	581.8563	0.69317	2747.2183	0.16429	2650.2014	936801.4375	1867.9446	0.72491	2470.6784	0.28296	26683000	0.51684	215.347	70.9028	69.8885	124.283	120.9651	42380.5156	101.0293	-0.89338	115.0547	2417640
031	2016-12-19t0321	1482139708.88	adult	81.436	33.5672	-188.3627	1133.3968	73.4022	71409.6768	225522.9157	3736897.2719	3055.46	-0.22884	735.713	0.42691	558.4815	0.5557	2415.4153	-0.28463	2367.6411	900949.9375	1715.2288	0.31421	2192.3385	-0.16566	27411900	0.53735	352.374	81.0427	79.9866	139.4998	134.0659	52033.4219	112.2137	-0.49389	127.7912	3019570
031	2016-12-19t0921	1482161308.02	adult	87.4357	39.567	-182.363	1147.7114	70.4878	66131.2099	208275.2417	3218292.7678	2298.72	-0.99817	653.877	-0.093849	515.9538	0.28041	1883.168	-1.0371	1854.9332	651576.125	1464.6921	-0.33092	1774.1437	-0.84926	22602600	-0.15861	281.988	96.7368	95.6453	160.7089	154.189	55605.2812	126.8259	0.12852	145.2407	3343900
031	2016-12-19t1514	1482182482.2	adult	93.3175	45.4487	-176.4813	1086.1551	70.6891	63751.9042	200852.3774	3118973.0487	2706.77	-0.43448	649.667	0.0082196	479.5427	0.079511	2151.8735	-0.46412	2104.0469	718725.75	1538.282	0.020791	1948.7117	-0.39374	21641700	-0.26398	221.812	92.9608	91.8756	154.2808	150.7734	51529.7891	125.0668	-0.10285	141.9737	3096710
031	2016-12-19t2137	1482205438.16	adult	99.6941	51.8254	-170.1046	1036.0774	71.3064	63763.5245	201072.011	3250781.6611	2063.78	-1.0897	472.012	-1.1883	310.4478	-1.2863	1622.4846	-1.2132	1583.579	540287.375	1152.8952	-0.95202	1476.9087	-1.1613	15706700	-1.0546	372.877	88.3544	86.7263	169.5696	162.8188	56466.6758	124.8419	-0.27021	148.5307	2940080
031	2016-12-20t0329	1482226567.43	adult	105.5634	57.6946	-164.2354	1136.9608	72.1842	66398.3285	209179.4664	3275812.0791	2129.11	-0.85436	530.014	-0.5323	362.9531	-0.68609	1780.9669	-0.72149	1760.1755	619776.5	1270.4975	-0.36587	1677.6682	-0.54181	18395700	-0.55916	358.099	85.9339	84.6834	155.2861	149.4117	54039.5703	123.6485	-0.48007	142.2517	2982590
031	2016-12-20t0921	1482247688.4	adult	111.4303	63.5616	-158.3684	1042.8785	73.6088	63570.922	200452.4884	3224547.9162	1924.38	-0.95941	523.514	-0.34437	396.4773	-0.20132	1689.4307	-0.65816	1673.5137	560891	1220.4199	-0.25693	1571.8616	-0.52869	17363900	-0.58664	413.094	94.272	92.9788	193.4522	187.9448	64226.1328	138.4738	0.14672	171.3258	3126810
031	2016-12-20t1818	1482279889.36	adult	120.375	72.5063	-149.4237	1107.6902	76.7687	70328.0543	221814.754	3712980.6997	1977.46	-0.54322	443.826	-0.66526	316.3417	-0.77699	1544.1577	-0.54694	1506.4225	566705.875	995.5249	-0.58963	1396.269	-0.52627	16280900	-0.52365	353.213	107.641	104.701	219.7185	210.3293	80636.6953	149.5723	0.47953	187.2662	3948580
031	2016-12-20t2131	1482291501.05	adult	123.6005	75.7317	-146.1982	1136.9898	74.7261	71023.7343	223870.8388	3682385.2728	2106.66	-0.19293	422.97	-0.72442	292.0638	-0.975	1582.4988	-0.29054	1539.6571	587107.0625	1012.9135	-0.34774	1441.2471	-0.24404	15667200	-0.53771	283.304	89.3926	86.7756	188.7944	183.6187	70042.7422	131.0886	-0.5541	169.4208	3311190
031	2016-12-21t0323	1482312595.41	adult	129.46	81.5913	-140.3387	1131.4393	73.0713	69697.6416	219644.422	3592797.9438	1963.96	-0.16397	456.491	-0.079791	366.0398	0.11297	1563.6782	-0.012432	1535.0378	569178.875	959.3771	-0.22179	1438.1233	0.074424	16603500	-0.14534	356.114	103.95	100.8371	216.1518	206.1161	78679.2578	144.0384	-0.049783	184.9627	3780870
031	2016-12-21t0915	1482333726.86	adult	135.3299	87.4611	-134.4688	1118.9275	75.5901	70805.6225	223160.5523	3724774.7906	1773.03	-0.23442	386.307	-0.58264	289.9337	-0.72738	1501.6198	0.1651	1468.1215	555599.3125	858.5872	-0.3122	1371.2241	0.22509	14270200	-0.43836	302.223	87.2747	84.4791	178.4535	174.5549	66027.7812	133.2649	-0.74517	162.6465	3223930
031	2016-12-21t1525	1482355936.39	adult	141.4992	93.6304	-128.2995	780.0579	80.873	44603.5166	141598.3532	2226398.5662	1329.59	-0.80659	386.685	-0.28125	312.4836	-0.21689	1128.8806	-0.51035	1118.6727	264158.0625	814.5358	-0.15793	1061.789	-0.37592	9024850	-1.5223	356.588	103.89	100.9192	238.3446	230.6569	55772.6289	150.8646	-0.030703	201.9514	2424680
031	2016-12-21t2104	1482376260.28	adult	147.1447	99.276	-122.654	1062.7652	71.6851	65609.2275	206834.5921	3383684.9576	1306.43	-0.63398	326.904	-0.85328	273.218	-0.7342	1087.1177	-0.36559	1071.3091	372881.375	637.5588	-0.75293	990.5857	-0.32813	11195500	-0.83205	575.704	88.8148	85.012	202.5959	196.8152	69490.3906	138.2882	-0.79287	182.2196	3041640
031	2016-12-22t0306	1482397989.58	adult	153.1806	105.3119	-116.6181	1131.7277	70.9968	67077.4736	211479.6647	3306701.0799	1340.96	-0.33636	335.819	-0.50405	282.9697	-0.43929	1000.5956	-0.36043	957.5826	351209.0625	620.5456	-0.5748	877.3001	-0.4446	11770100	-0.51057	385.274	110.443	105.8239	238.9319	234.0767	83865.1094	165.3143	0.35042	216.7571	3870900
031	2016-12-22t0847	1482418462.66	adult	158.8676	110.9989	-110.9311	1115.2771	72.3929	65576.3469	206631.1477	3227224.6274	925.682	-1.0469	321.387	-0.5427	278.4263	-0.42779	746.8962	-0.94683	734.512	256185.3906	571.5453	-0.62656	689.8944	-0.9016	11007800	-0.58418	335.257	107.523	104.0971	234.2793	227.8342	80357.8125	164.1072	0.13531	211.4738	3682780
031	2016-12-22t1441	1482439697.08	adult	164.766	116.8973	-105.0327	1122.3149	74.194	68190.9517	214858.7459	3474854.9318	1234.55	-0.17843	322.774	-0.34612	278.8214	-0.32702	878.4501	-0.32251	845.3077	313606.6875	553.4103	-0.52993	759.8444	-0.43898	11495000	-0.29987	357.403	123.251	118.706	240.3536	234.9379	85806.25	178.4358	0.62085	220.4625	4389350
031	2016-12-22t2041	1482461280.61	adult	170.7615	122.8927	-99.0373	1150.3864	70.2218	66066.3215	208159.8637	3178911.0787	1108.48	-0.30346	314.843	-0.34258	274.2847	-0.35995	814.1395	-0.36271	785.2832	281692.25	535.8051	-0.4669	715.1484	-0.43496	10869000	-0.36839	407.901	120.743	116.2899	244.2975	238.2021	84526.9219	175.6822	0.3229	221.7149	4168280
031	2016-12-23t0241	1482482879.83	adult	176.7612	128.8925	-93.0375	1068.8693	68.7154	59865.0224	188689.8682	2834966.9899	1069.93	-0.25001	314.844	-0.21477	283.7355	-0.060646	797.1102	-0.25755	768.4779	250292.6094	522.2254	-0.4045	715.9479	-0.27174	9861870	-0.57296	694.935	132.354	127.1942	252.5751	245.8414	79308.5859	191.882	0.82416	229.3666	4145730
031	2016-12-23t0841	1482504486.64	adult	182.7631	134.8944	-87.0356	1061.1603	70.8229	61980.8166	195355.3425	3017170.6328	946.038	-0.41663	277.393	-0.87556	251.4152	-0.85051	719.0569	-0.41258	701.2932	232974.4531	451.7777	-0.78853	637.9184	-0.45877	8981980	-0.74931	325.275	116.541	110.8757	249.1862	244.5125	80736.3203	181.3741	0.2284	229.8059	3773590
031	2016-12-23t1441	1482526082.29	adult	188.7619	140.8932	-81.0368	978.5768	71.4463	58797.3077	185437.31	2940897.8922	910.62	-0.41075	295.031	-0.43662	268.6213	-0.36525	690.4242	-0.40732	676.0807	211960.2188	463.1354	-0.61095	623.4824	-0.42283	9055380	-0.64044	417.24	131.565	124.9944	264.8678	258.4935	81314.4141	199.7572	0.7496	244.0401	4038120
031	2016-12-23t2041	1482547684.46	adult	194.7625	146.8938	-75.0362	1080.3966	74.1778	63308.1067	199434.3567	3130464.371	711.88	-0.8102	279.525	-0.70357	269.5063	-0.30924	576.6096	-0.74188	569.7185	190857.7812	442.0099	-0.68414	534.2581	-0.72688	9241390	-0.50123	335.419	117.62	113.7874	245.1256	240.1641	81136.5703	191.1663	0.27482	226.6463	3888650
031	2016-12-24t0241	1482569285.15	adult	200.7627	152.894	-69.036	1065.7285	74.3825	61463.8615	193615.5154	2992481.3519	590.249	-1.0386	278.505	-0.66664	271.5696	-0.22486	502.6816	-0.94864	495.9402	161863.4688	420.4829	-0.77747	476.5135	-0.91355	8948640	-0.51425	444.468	125.126	119.3864	265.6955	260.4453	85553.9609	209.5158	0.74611	248.5521	4020420
031	2016-12-24t0841	1482590883.1	adult	206.7621	158.8934	-63.0366	1077.8931	73.4949	61975.9664	195188.5031	3035461.1184	563.801	-1.044	274.094	-0.71343	268.4456	-0.28493	470.6525	-1.003	465.6424	152962.0625	401.804	-0.8635	448.1557	-0.98236	8883380	-0.46095	357.84	127.843	120.8995	272.5375	268.6069	88574.7031	217.3491	0.84021	256.6422	4143390
031	2016-12-24t1441	1482612482.82	adult	212.7621	164.8933	-57.0366	995.2856	74.3019	58791.29	185455.2818	2932413.8621	544.739	-1.0377	277.194	-0.59281	270.2294	-0.21243	466.7635	-0.96312	462.3321	143763.1719	399.8337	-0.81505	447.0991	-0.92823	8516520	-0.49928	360.531	132.063	123.6586	284.3176	280.72	87569.8281	224.386	0.90605	264.8506	4057490
031	2016-12-24t2041	1482634085.92	adult	218.7629	170.8942	-51.0358	1014.6876	74.3733	59049.041	186170.6547	2926699.4763	543.415	-0.99613	276.311	-0.56743	268.6049	-0.23342	464.8918	-0.91645	459.0715	143651.5781	398.3625	-0.77052	442.6069	-0.89983	8529990	-0.42661	401.482	133.889	124.166	292.8002	287.7604	90475.2734	230.6169	0.9511	272.4876	4133290
031	2016-12-25t0307	1482657224.14	adult	225.1902	177.3215	-44.6085	970.5767	75.7647	57324.7332	180852.7693	2867830.6595	622.63	-0.7365	281.507	-0.39736	274.345	-0.051234	479.4328	-0.80604	469.2662	143829.8438	407.5317	-0.62755	453.8837	-0.78865	8431150	-0.38442	490.398	139.332	129.8084	314.4843	306.8758	94345.2969	243.4677	1.1753	290.6127	4173000
031	2016-12-25t0932	1482680367.44	adult	231.6189	183.7502	-38.1798	952.6426	76.4834	56833.486	179362.0629	2867662.0105	590.864	-0.78102	282.479	-0.32658	275.2046	-0.00083477	483.0969	-0.74975	474.2346	143479.7812	408.4084	-0.56397	455.693	-0.73186	8383130	-0.33328	496.528	141.176	131.1358	323.4283	313.5014	96058.1875	245.6312	1.0999	296.4434	4189690
031	2016-12-25t1524	1482701474.72	adult	237.482	189.6133	-32.3167	962.1889	75.9635	57272.9837	180691.4558	2885059.8005	594.225	-0.73746	281.15	-0.31434	273.6948	-0.016214	479.888	-0.7281	471.7042	143966.4062	408.2747	-0.51696	453.8003	-0.70122	8414530	-0.26958	541.189	142.371	132.0892	324.4756	316.681	97342.6719	249.9466	1.1015	298.5376	4261030
031	2016-12-25t2116	1482722607.12	adult	243.3522	195.4834	-26.4466	949.7717	75.2766	56293.3119	177588.1613	2819973.5382	577.295	-0.7575	283.792	-0.21166	276.0111	0.070732	490.4294	-0.6483	479.372	144676.6562	415.065	-0.40929	462.8178	-0.61586	8346030	-0.24036	458.872	145.219	134.7827	333.3179	325.0742	98328.7891	255.2919	1.1361	306.4523	4270750
031	2016-12-26t0340	1482745662.16	adult	249.7563	201.8876	-20.0424	949.46	74.7279	54581.3437	172072.5473	2686860.1373	593.449	-0.68116	288.788	-0.052917	279.2098	0.18055	499.7633	-0.57631	492.6839	142932.2969	423.1927	-0.28473	472.4055	-0.52315	8240290	-0.22057	542.065	149.207	138.12	336.9906	329.8463	96379.3203	261.644	1.1881	311.0136	4257480
031	2016-12-26t0932	1482766772.69	adult	255.6204	207.7516	-14.1783	914.5881	73.154	52118.3763	164373.4378	2544515.9491	607.729	-0.61562	300.819	0.25617	290.8803	0.49803	513.1197	-0.48734	505.3932	140081.6719	438.3297	-0.099606	486.9114	-0.40743	8194910	-0.19378	554.325	155.307	144.8304	332.729	327.5997	90835.0156	265.7349	1.1993	311.4945	4230880
031	2016-12-26t1524	1482787898.86	adult	261.4887	213.62	-8.31	893.3149	72.5247	51289.9643	161897.9513	2515287.67	650.033	-0.46137	314.683	0.59415	305.3065	0.86572	542.9174	-0.3161	535.9907	146044.7812	461.6657	0.16716	516.1076	-0.20091	8440100	-0.083067	488.646	161.368	150.9597	341.6446	335.022	91902.3906	275.7293	1.3516	319.3066	4328040
031	2016-12-26t2045	1482807147.18	adult	266.8355	218.9668	-2.9632	898.2794	72.5632	51293.1888	161752.3565	2515683.3623	790.943	0.0046922	328.695	0.92068	319.5487	1.2113	584.7432	-0.078446	576.1639	157295.9062	496.0297	0.53894	554.7606	0.065721	8815600	0.062024	434.863	165.227	154.7587	352.1434	347.5513	94726.5859	284.1404	1.4741	332.9164	4431380
031	2016-12-27t0241	1482828482.25	dead	272.7619	224.8932	2.9632	909.8206	79.0341	53614.7089	170571.2373	2686610.7899	769.907	-0.03262	334.44	1.0636	322.7638	1.2892	616.7307	0.1199	609.3269	173301.3125	520.6967	0.82009	586.0071	0.29771	9369340	0.26301	452.09	165.037	154.5743	361.5026	356.4434	101582.2266	290.0344	1.5411	339.9271	4623510
032	2016-12-15t1441	1481834896.78	egg	-3.2372	-51.1058	-261.7917	984.1487	29.2167	20936.9204	65849.2123	373000.152	417.972	0.55698	202.605	0.94744	205.4773	0.8113	322.764	-1.0001	316.9033	36795.1	274.8162	0.93626	304.3497	0.50187	2306050	321368.2323	318.782	95.0481	88.4603	240.484	234.9813	27415.2	167.5065	2.4212	217.1159	1081840
032	2016-12-15t2110	1481858204.31	larva	3.2372	-44.6315	-255.3174	1078.9794	31.0588	20817.5648	65457.4202	349893.5982	418.886	-0.028224	232.522	0.71048	238.5508	0.73788	362.139	-1.2101	356.6329	41283.9	315.5639	0.42829	344.41	0.030022	2650980	328785.7774	337.527	99.9753	91.8484	273.024	268.1066	31124.8	193.966	2.8721	252.2301	1139820
032	2016-12-16t0301	1481879318.05	larva	9.1021	-38.7665	-249.4525	983.4248	29.2325	19989.6477	62854.1415	345185.945	428.264	-0.44447	241.383	0.37987	246.1233	0.52449	359.999	-1.4466	355.8694	39239.9	316.4446	-0.11146	342.7009	-0.42532	2630830	1.4822	397.514	107.064	97.9127	286.396	278.8246	31217.2	207.9203	3.1263	262.5486	1166890
032	2016-12-16t0854	1481900449.66	larva	14.972	-32.8966	-243.5826	978.843	29.3791	19602.3709	61640.1662	331410.3544	421.424	-0.81959	243.989	0.013184	248.4158	0.27683	363.97	-1.663	360.3638	39308.8	319.7276	-0.59236	348.3426	-0.81916	2617760	0.0088846	404.295	112.588	103.0725	301.965	297.1493	32612.2	217.6754	3.3246	277.9621	1207960
032	2016-12-16t1447	1481921678.43	larva	20.8689	-26.9998	-237.6857	993.0274	51.5081	26211.4374	82624.2295	635839.9351	1356.61	0.021038	301.895	0.025662	269.0381	0.15773	1132.56	-0.72875	1127.4865	159691	621.0048	-0.03272	983.2589	0.064838	4253400	-0.17921	390.791	113.872	105.0406	301.993	296.0833	42581	214.126	3.2575	277.9051	1604340
032	2016-12-16t2047	1481943277.23	larva	26.8685	-21.0001	-231.686	409.3721	74.5136	19560.3396	62711.1829	804373.6904	1840.28	0.25023	461.622	0.72924	343.3454	0.41789	1569.67	-0.29086	1561.6281	161676	1007.0828	0.76551	1382.6153	0.44436	4751480	-0.58149	157.18	93.8074	93.3116	140.287	139.112	14449.5	120.4159	1.0895	134.0615	965559
032	2016-12-17t0247	1481964885.7	larva	32.8709	-14.9977	-225.6837	703.4812	48.7999	27878.4287	88017.9115	912432.5258	2954.35	1.1898	524.605	0.7858	455.5154	0.95933	2169.97	0.39657	2088.8071	321155	1340.3567	1.3569	1905.2155	1.0412	7726380	-0.3663	264.54	59.4152	57.9593	114.036	106.4606	16877.4	87.2743	0.16023	100.7088	875066
032	2016-12-17t0847	1481986480.21	larva	38.8694	-8.9993	-219.6852	908.0147	54.781	41604.0798	131015.6562	1613722.9047	2907.92	0.79761	525.885	0.43153	416.4505	0.424	2102.75	0.10198	2026.9344	460502	1255.3247	0.64858	1784.8691	0.45295	11512700	-0.038215	327.736	65.5694	64.3789	122.732	115.3959	26878.2	93.6972	0.15396	108.8509	1435450
032	2016-12-17t1447	1482008080.89	larva	44.8695	-2.9991	-213.685	1016.2835	62.2927	54196.4722	170857.1631	2374002.8402	5107.36	2.8416	633.468	0.80406	423.4882	0.21823	3662.08	2.2402	3538.356	1040030	1555.9485	1.1316	2842.8914	1.9877	17983500	0.71021	399.015	78.0931	76.9586	179.344	170.1359	50933.7	115.292	0.58113	137.2688	2216990
032	2016-12-17t2047	1482029674.27	adult	50.8677	2.9991	-207.6869	966.691	73.4979	55536.9507	175124.5862	2688402.963	6027.71	3.4489	805.981	1.628	629.6759	1.4816	4033.65	2.6269	3850.6655	1173790	2017.4035	2.0665	3301.0225	2.4245	23397600	1.1904	281.386	74.6363	72.2336	137.907	133.7112	40130.8	110.677	0.27233	126.6878	2166690
032	2016-12-18t0247	1482051280.48	adult	56.8694	9.0008	-201.6851	1206.1974	72.0982	69530.6691	220205.7225	3372384.6494	6153.38	3.2202	803.543	1.276	553.4746	0.67913	4585.9	3.2963	4530.2622	1669270	1930.967	1.4134	3879.6367	3.0595	29196800	1.6705	487.404	78.9364	76.6685	147.569	143.041	53715.3	118.3732	0.3389	135.8589	2868150
032	2016-12-18t0848	1482072887.89	adult	62.8715	15.0029	-195.6831	1112.8726	77.6508	72091.5964	227356.5704	3855500.3052	5636.46	2.4511	869.899	1.4863	591.3135	0.80252	3874.41	2.071	3742.0333	1456780	2058.9302	1.4673	3241.9685	1.7154	32700400	1.7934	301.177	86.2293	85.4383	140.282	137.3553	52746	118.476	0.19242	131.8924	3241440
032	2016-12-18t1448	1482094493.87	adult	68.8731	21.0045	-189.6814	1138.1393	77.6174	75252.6285	237365.3389	4087658.9175	5247.13	1.9789	870.374	1.3767	663.1154	1.3168	3563.26	1.4574	3381.9404	1400360	2055.1386	1.2995	2952.416	1.1209	34155200	1.7272	424.966	97.2617	96.9215	151.548	148.0912	59558.6	129.265	0.55995	142.9966	3816740
032	2016-12-18t2121	1482118113.15	adult	75.4341	27.5654	-183.1205	1251.7587	78.254	82667.3034	260552.0233	4511610.0472	3655.45	0.36249	816.066	0.97151	655.5854	1.2898	2897.15	0.39033	2837.3206	1248670	1784.8013	0.48938	2554.0886	0.42866	35160200	1.697	477.768	98.2286	98.7077	158.097	153.4397	68139.9	134.0585	0.7088	148.6773	4232180
032	2016-12-19t0321	1482139719.63	adult	81.4359	33.5672	-177.1187	1214.2005	82.7676	81869.0653	257918.417	4660494.1393	3457.68	0.20097	828.075	1.0991	593.0071	0.84105	2754.61	0.24009	2716.6016	1176220	2048.8646	1.2672	2538.1202	0.45346	35320700	1.634	205.502	82.8517	80.1297	147.365	144.5771	62924.8	122.4126	0.027607	139.013	3533960
032	2016-12-19t0921	1482161319.28	adult	87.4358	39.5671	-171.1188	1220.9831	79.4626	81672.6532	257478.4015	4498625.4166	3362.14	0.19022	793.729	0.93997	598.7679	0.97927	2633.24	0.16749	2603.2965	1121760	1896.655	0.91935	2400.3273	0.30979	33798600	1.3999	303.635	103.356	102.6344	159.686	155.955	68026.4	135.2281	0.57171	150.5509	4401130
032	2016-12-19t1514	1482182494.5	adult	93.3178	45.4491	-165.2368	1278.1268	77.9967	83340.0717	262442.774	4606318.8331	3381.81	0.3638	711.471	0.47581	487.7371	0.15041	2637.98	0.35648	2546.4724	1147520	1828.659	0.87973	2332.7556	0.34767	30919100	1.0491	367.026	84.4368	80.5573	259.228	257.0362	112764	128.1746	0.06278	198.5947	3669460
032	2016-12-19t2137	1482205448.89	adult	99.694	51.8254	-158.8606	1799.7196	81.2616	93159.9625	293909.921	4777461.5912	3093.42	0.2215	549.392	-0.58241	315.1627	-1.2441	2287.59	-0.013135	2238.7563	1118630	1378.242	-0.26316	1923.1379	-0.25067	26827900	0.56672	465.595	99.5423	90.4735	315.622	306.2137	154339	169.9293	2.1277	273.7275	4860850
032	2016-12-20t0329	1482226579.53	adult	105.5636	57.695	-152.991	791.7213	78.9939	52387.0985	166316.7612	2906452.6687	1603.1	-1.5726	558.71	-0.29716	496.2492	0.5607	1427.42	-1.4023	1416.6987	391114	1107.1424	-0.88719	1343.6065	-1.2635	15264000	-1.0367	370.638	113.576	107.3209	289.363	287.0182	79285.5	165.5571	1.7306	267.7257	3102890
032	2016-12-20t0921	1482247699.6	adult	111.4303	63.5617	-147.1243	1196.1398	81.4269	80887.9798	255109.5926	4559896.1376	2837.56	0.37218	505.347	-0.50193	369.4357	-0.46939	1947.33	-0.12855	1855.4833	821772	1187.0481	-0.36926	1650.1961	-0.34902	21294800	0.049562	456.624	78.7969	73.73	197.968	193.0483	83542.5	135.1525	-0.026741	180.0466	3320420
032	2016-12-20t1818	1482279901.53	adult	120.3753	72.5067	-138.1793	1257.2247	81.659	83188.7723	262009.77	4670290.0885	2745.7	0.68351	429.218	-0.80621	327.8234	-0.64923	1562.07	-0.50656	1490.7045	677937	976.747	-0.65936	1344.0153	-0.65792	18605800	-0.10084	401.987	90.0169	86.3219	201.706	189.9192	87540.2	135.9456	-0.22084	172.0618	3902050
032	2016-12-20t2131	1482291511.6	adult	123.6003	75.7317	-134.9543	1248.6321	82.6838	81128.999	255615.206	4516111.5313	2393.17	0.27887	430.693	-0.64661	329.0855	-0.54233	1629.35	-0.18137	1573.2634	689215	972.281	-0.5047	1297.9627	-0.61761	18215300	-0.051861	325.877	88.4563	83.9943	207.186	199.9516	87639.6	139.3315	-0.13277	184.2299	3741080
032	2016-12-21t0323	1482312606.59	adult	129.46	81.5914	-129.0946	1206.4215	86.397	81014.1234	255243.5358	4650936.1771	2148.2	0.15641	409.31	-0.59623	309.5497	-0.6142	1552.4	-0.040292	1504.6234	656664	923.8911	-0.36939	1316.9127	-0.26167	17275800	-0.0052294	450.434	91.0181	85.1815	250.617	239.5423	106011	150.512	0.27776	215.0142	3841600
032	2016-12-21t0915	1482333738.36	adult	135.3299	87.4613	-123.2246	1117.6066	80.0854	74902.6899	236213.6675	4154285.0405	1810.02	-0.1666	431.778	-0.040421	359.716	0.26745	1305.46	-0.34822	1276.8292	510434	913.74	-0.06479	1175.4688	-0.35161	16847500	0.14868	393.511	107.678	101.5592	278.055	273.9932	108720	172.8966	1.2383	251.6331	4201470
032	2016-12-21t1525	1482355947.86	adult	141.4993	93.6306	-117.0553	1191.2468	82.8944	80951.5346	255127.2412	4600471.467	1375.84	-0.71706	370.709	-0.4898	305.7755	-0.32363	1102	-0.58504	1086.7462	465045	769.0928	-0.37848	988.3852	-0.60616	15624300	0.11937	347.47	95.5713	92.0265	212.878	204.5361	89834.5	143.5151	-0.39378	186.7655	4028040
032	2016-12-21t2104	1482376271.73	adult	147.1448	99.2762	-111.4098	1225.4083	79.8667	80570.101	253853.0653	4434219.8252	1748.95	0.26367	396.019	0.12358	331.2525	0.28532	1143.48	-0.20055	1077.7579	481403	765.6342	-0.087363	985.9604	-0.34346	16637100	0.61708	633.617	118.852	113.2645	269.378	261.1899	113408	175.8727	1.0359	237.0366	4993100
032	2016-12-22t0306	1482398000.94	adult	153.1807	105.312	-105.3739	1183.9575	78.794	76877.5787	242251.4508	4181394.3568	1622.65	0.26151	380.404	0.17812	321.4283	0.30665	1103.03	-0.04431	1063.2122	442315	730.0814	0.034915	960.1592	-0.15413	15243900	0.46974	382.394	113.567	111.8464	233.73	224.5577	93725.8	169.4446	0.54713	209.3063	4550950
032	2016-12-22t0847	1482418475.04	adult	158.8679	110.9993	-99.6867	1220.4563	76.9977	78432.051	247048.6632	4237757.8327	1452.66	0.11323	359.356	0.0805	299.4492	0.016197	1092.94	0.16946	1067.2441	447012	698.9546	0.1282	957.0227	0.081852	14695500	0.50119	345.09	112.638	108.3441	240.565	234.3001	98391.2	167.4342	0.28971	215.908	4606200
032	2016-12-22t1441	1482439709.38	adult	164.7663	116.8977	-93.7882	1153.5526	81.9192	77593.4971	244669.0644	4339050.4107	1656.61	0.78048	349.987	0.13216	298.3875	0.11892	1103.58	0.4323	1060.9036	446951	663.0651	0.16249	930.4251	0.21909	14150000	0.50623	459.548	115.042	109.8004	266.748	258.4812	108033	184.448	0.89095	237.8572	4651170
032	2016-12-22t2041	1482461291.91	adult	170.7615	122.8929	-87.7931	1144.3792	78.4172	76162.1634	240156.2072	4180991.3036	1693.65	1.0592	351.378	0.34035	298.1738	0.21792	1093.85	0.60662	1046.2146	434260	675.9087	0.4737	947.6222	0.49986	13940600	0.58133	429.708	110.142	107.3926	262.822	251.6715	104340	172.5253	0.18677	226.4344	4369780
032	2016-12-23t0241	1482482890.73	adult	176.7612	128.8925	-81.7934	1196.8534	81.0436	80383.7712	253462.7905	4484058.1793	1450.24	0.65352	322.057	-0.072179	264.1384	-0.55758	1052.87	0.65676	1018.0898	441152	682.1936	0.73386	934.9662	0.64272	13486500	0.55835	509.628	116.039	111.764	294.308	284.3763	123315	174.4838	0.1082	239.291	4859230
032	2016-12-23t0841	1482504497.58	adult	182.7631	134.8944	-75.7915	1213.1747	77.4545	78869.8547	248471.9606	4310817.9747	1328.7	0.50909	352.741	0.6947	304.589	0.54959	936.392	0.38199	905.5519	385794	624.4305	0.51294	820.8358	0.33372	14510300	0.98356	377.097	131.117	125.6559	254.901	249.9172	105019	190.9699	0.60525	234.6378	5393630
032	2016-12-23t1441	1482526093.79	adult	188.762	140.8934	-69.7926	1246.1904	82.1714	84042.1306	264713.5967	4810865.0123	1187.69	0.26701	293.708	-0.46492	257.1369	-0.67162	903.282	0.38677	876.4942	395637	574.2296	0.25457	800.9859	0.36492	12860900	0.54057	377.032	102.526	100.4549	258.53	253.3441	113236	165.828	-0.50442	228.0444	4489430
032	2016-12-23t2041	1482547695.25	adult	194.7624	146.8938	-63.7921	1279.9758	84.3142	86335.807	271903.9214	4947535.8106	972.374	-0.16488	269.247	-0.92954	246.5175	-0.93056	748.543	-0.089351	732.6088	336844	492.8734	-0.27372	673.0313	-0.094303	12107500	0.38099	322.493	103.606	99.8285	262.372	258.0157	118067	174.0618	-0.32614	235.7222	4658950
032	2016-12-24t0241	1482569296.71	adult	200.7628	152.8942	-57.7917	1147.0139	76.8581	74519.8978	234987.1703	3986782.3288	719.903	-0.71354	291.666	-0.37187	272.228	-0.20696	559.21	-0.7307	550.6096	217533	447.9977	-0.54943	521.8443	-0.70201	11330100	0.21063	327.855	130.432	125.2741	262.412	258.7689	102078	189.7764	0.085386	241.0029	5066750
032	2016-12-24t0841	1482590894.29	adult	206.7622	158.8935	-51.7924	1231.4272	80.2217	79792.9687	251337.06	4391439.7442	587.745	-0.98319	285.499	-0.45485	287.4499	0.23256	497.083	-0.89956	492.1735	207284	418.3905	-0.72311	474.4824	-0.8568	11877600	0.43932	417.96	126.235	125.917	269.092	259.998	112211	193.4529	0.076622	241.418	5251760
032	2016-12-24t1441	1482612494.17	adult	212.7621	164.8935	-45.7924	620.0321	86.2996	35059.8721	114196.153	1705756.1871	617.562	-0.84985	297.038	-0.13847	285.2477	0.19668	501.751	-0.82359	495.4753	92322.1	434.2111	-0.51849	480.1305	-0.76729	5438460	-1.4138	376.879	126.802	125.9641	210.704	204.4161	38769.5	174.8908	-0.60961	196.2684	2321630
032	2016-12-24t2041	1482634097.07	adult	218.7629	170.8943	-39.7916	846.656	80.1864	58394.8112	184879.7622	3320276.9128	720.746	-0.52994	298.304	-0.059482	281.8239	0.12675	560.098	-0.52946	548.2502	170830	449.5325	-0.32081	524.9054	-0.4896	9075890	-0.26602	370.023	147.446	140.5499	299.765	292.0241	91428.2	226.1284	0.81874	273.3246	4486040
032	2016-12-25t0307	1482657236.15	adult	225.1904	177.3218	-33.3641	513.5151	85.6015	33029.3232	106330.0178	1828348.996	803.528	-0.25062	311.694	0.30531	295.6926	0.52989	659.93	-0.054289	646.7097	114168	477.8349	0.0025951	611.5711	0.016439	5380770	-1.273	420.995	160.734	157.4998	310.472	301.2534	53711.7	229.2111	0.77021	274.752	2774740
032	2016-12-25t0932	1482680378.33	adult	231.6188	183.7502	-26.9357	704.4899	77.3978	39454.2628	125892.7813	1824604.8519	808.51	-0.1811	301.262	0.11186	286.1887	0.29627	620.131	-0.16219	602.2612	128367	471.9952	0.016725	565.8195	-0.15519	6230110	-0.95621	342.648	142.573	139.8664	261.857	255.1596	54204.4	208.9108	0.092867	243.7233	2948400
032	2016-12-25t1524	1482701486.7	adult	237.4823	189.6136	-21.0723	612.6928	81.7369	36266.3826	116296.1685	1824873.7952	715.889	-0.39378	283.63	-0.25652	275.3868	0.029113	515.465	-0.5714	506.2258	97938.3	409.2627	-0.50779	477.0694	-0.57652	5377060	-1.1443	488.75	155.882	150.7793	329.799	317.5208	62661.8	238.9708	0.81009	291.1491	2955210
032	2016-12-25t2116	1482722617.99	adult	243.3521	195.4834	-15.2025	593.0569	79.7051	35146.6507	112962.22	1768371.5236	653.599	-0.53654	283.812	-0.21119	276.6111	0.086591	507.02	-0.57313	497.4046	93291.7	408.7578	-0.46865	473.2998	-0.55838	5220450	-1.1387	483.386	158.721	152.005	350.15	340.4082	64427.6	248.5052	0.96152	308.6322	2919520
032	2016-12-26t0340	1482745672.96	adult	249.7562	201.8876	-8.7983	626.8301	82.1027	36951.5828	118699.3579	1832703.7499	922.458	0.29682	314.104	0.52892	293.1996	0.54361	655.592	0.15166	636.3417	127185	507.4808	0.51975	598.8797	0.18855	6078540	-0.84159	334.399	153.991	150.0548	278.267	275.3556	53983.8	228.6685	0.3681	261.3413	2980030
032	2016-12-26t0932	1482766783.58	adult	255.6203	207.7517	-2.9343	628.4174	80.6234	37712.4889	120423.056	1924752.6015	808.858	-0.0059685	323.353	0.76423	302.6301	0.79449	611.023	-0.01659	599.7166	120983	489.6367	0.39372	566.7757	0.051643	6382340	-0.71583	399.576	165.873	160.6347	303.981	298.8534	60188.2	243.8857	0.67343	283.2154	3273990
032	2016-12-26t1524	1482787910.39	dead	261.4888	213.6202	2.9343	626.0043	73.9684	36205.9982	115430.8066	1819753.347	803.96	0.014343	326.038	0.84484	305.0529	0.85951	622.363	0.077261	613.4363	118249	496.3264	0.50253	583.3995	0.19446	6179060	-0.73599	378.517	172.442	167.0212	308.265	303.6173	58570.4	257.4506	0.92514	292.118	3268130
037	2016-12-15t1441	1481834953.96	egg	-3.2371	-45.1062	-249.7911	153.3124	28.2734	2904.1671	9246.4544	51709.8316	0	-0.15045	0	-0.40419	0	-0.55913					0	-0.1504	0	-0.21799	0	213208.7481	0	0	0				0	-0.64951	0	0
037	2016-12-15t2110	1481858261.13	larva	3.2371	-38.632	-243.3169	153.586	28.691	3015.291	9605.728	55063.3945	0	-0.66269	0	-0.84772	0	-0.87444					0	-0.75871	0	-0.7381	0	141695.0821	0	0	0				0	-0.84647	0	0
037	2016-12-16t0301	1481879373.65	larva	9.1017	-32.7674	-237.4523	150.8623	28.4263	2855.1265	9096.2307	50970.488	0	-1.0438	0	-1.2438	0	-1.1595					0	-1.2538	0	-1.1554	0	-0.18673	0	0	0				0	-1.0372	0	0
037	2016-12-16t0854	1481900506.25	larva	14.9719	-26.8973	-231.5822	247.5775	29.107	4807.2455	15185.2344	87743.2359	1058.07	0.015299	437.17	1.3167	428.8682	1.5264	955.567	-0.775	947.7903	25800.3086	676.8218	0.64845	908.9413	0.328	1151940	-0.52664	129.596	86.4417	85.8511	121.4512	120.5877	3279.1821	109.4177	1.0534	117.8737	227774
037	2016-12-16t1447	1481921734.26	larva	20.8685	-21.0006	-225.6855	421.4943	43.3728	15176.6417	48154.8946	453634.143	1763.73	0.52669	410.479	0.75989	348.2778	0.71276	1502.8373	-0.17592	1491.9282	121729.8203	930.1266	1.0035	1342.7964	0.77473	3306410	-0.44642	380.446	68.2453	67.6143	115.8693	109.2081	9385.4131	91.2518	0.54712	103.1937	549716
037	2016-12-16t2047	1481943334.2	larva	26.8685	-15.0006	-219.6855	521.9095	46.4253	19040.1277	60174.6987	584751.3133	2218.45	0.69857	566.016	1.4359	468.0893	1.3011	1769.4579	0.0063199	1747.0847	178715.25	1189.5337	1.3566	1579.8093	0.82136	5712800	-0.35308	211.767	81.8887	81.5477	124.1158	121.035	12535.7002	105.3728	0.73888	116.4768	826503
037	2016-12-17t0247	1481964941.58	larva	32.8706	-8.9986	-213.6835	800.0158	50.1736	34176.6934	107781.1731	1208747.8738	2317.91	0.4644	435.153	0.18006	371.4251	0.35807	1876.499	-0.039288	1837.8168	339646.3125	973.6008	0.20582	1663.1682	0.59145	7846250	-0.34119	207.273	73.8563	72.4686	129.1768	127.3094	23381.002	109.3098	0.70561	122.6595	1331700
037	2016-12-17t0847	1481986535.6	larva	38.8689	-3.0002	-207.6851	990.4334	53.1242	45329.1496	143244.5175	1712019.4084	2702.61	0.57134	495.913	0.2285	379.6394	0.15832	2229.8027	0.29085	2202.2522	532922.875	1139.4193	0.29525	1913.9929	0.68697	11824500	0.020869	365.353	71.9921	71.1228	128.9373	122.0175	30816.0234	102.2838	0.38115	116.3156	1716580
037	2016-12-17t1447	1482008137.26	adult	44.8694	3.0002	-201.6847	981.5953	62.6501	48548.527	152984.1486	2047277.4407	5603.95	3.3732	720.019	1.3913	467.2703	0.53741	4483.2964	3.4645	4450.3301	1143240.625	1670.3443	1.4714	3687.5192	3.4849	18341800	0.77277	282.574	76.8858	76.4474	150.8692	145.8942	38471.6328	115.1232	0.57632	134.4261	1958590
037	2016-12-17t2047	1482029729.79	adult	50.8673	8.9982	-195.6868	1059.9534	67.139	57384.1629	180754.7417	2611551.6107	5443.27	2.8398	765.189	1.3501	503.989	0.55403	3924.6172	2.4636	3764.5349	1181309.75	1768.8497	1.3446	3197.9525	2.2454	22981700	1.1227	331.575	84.8671	84.3291	136.9062	132.9089	41208.7656	113.333	0.35541	126.8988	2548900
037	2016-12-18t0247	1482051337.48	adult	56.8694	15.0003	-189.6846	1064.2615	72.4268	60424.7006	190335.4075	2918641.4164	5614.42	2.6724	827.796	1.4428	595.1324	0.99229	4277.5073	2.8328	4138.2644	1351692.25	1942.8922	1.4474	3684.5129	2.726	26148400	1.203	373.02	76.0205	76.1996	133.7009	130.8881	42249.4805	111.6971	0.10424	125.3143	2401330
037	2016-12-18t0848	1482072944.05	adult	62.8713	21.0021	-183.6828	1170.5209	70.4777	69716.278	219638.5741	3461774.5974	3865.55	0.6739	800.192	0.99916	614.6683	0.98269	3207.4651	1.067	3180.8596	1170724.75	1783.822	0.69014	2850.5336	1.0503	29143000	1.2752	284.42	92.6924	91.827	141.7431	138.5114	51736.2266	121.2769	0.30493	133.823	3375860
037	2016-12-18t1448	1482094551.84	adult	68.8734	27.0043	-177.6806	1152.2618	71.7074	69354.5149	218464.3807	3472425.3371	4171.95	0.89182	842.329	1.178	641.0043	1.1421	3507.5942	1.3738	3464.7041	1273256.75	1947.9234	0.99731	3173.8968	1.5003	30499900	1.2109	230.333	80.7497	79.7752	134.4002	132.0334	48787.2656	112.3273	-0.19695	126.4811	2923870
037	2016-12-18t2121	1482118169.19	adult	75.4338	33.5647	-171.1202	1096.0301	78.0587	69062.5951	217752.3525	3625246.9531	3831.07	0.54426	837.763	1.1274	685.5557	1.5323	3101.1094	0.69783	3050.8406	1119500.5	1775.6083	0.46334	2786.1337	0.83398	30188000	1.0048	375.428	93.58	92.8231	143.3943	139.2979	51765.3281	121.508	0.1	134.204	3372060
037	2016-12-19t0321	1482139775.32	adult	81.4355	39.5664	-165.1185	1201.8683	78.3573	76921.9262	242311.5637	4128220.3135	4072.77	0.85824	854.414	1.2908	581.9618	0.74975	3288.3218	1.0657	3242.9415	1321905.375	2007.4796	1.149	2993.0895	1.2681	34277400	1.4893	397.596	67.8523	66.4511	127.6328	121.9131	51308.3711	97.7726	-1.2323	114.9941	2722100
037	2016-12-19t0921	1482161375.42	adult	87.4355	45.5664	-159.1185	1191.2565	96.1424	80770.0429	256668.9245	4584652.7301	4477.49	1.4366	796.904	0.96344	487.7433	0.042346	3581.8838	1.691	3517.6484	1511555	1911.0601	0.96104	3187.1523	1.7662	33583900	1.37	210.862	78.2	75.9955	139.8673	135.6471	59024.0195	114.3354	-0.53032	130.6245	3295580
037	2016-12-19t1514	1482182550.29	adult	93.3174	51.4483	-153.2366	1226.5922	80.1216	80552.6491	253774.3033	4420420.9398	3222.96	0.17594	703.912	0.41862	506.3146	0.31114	2759.5352	0.56167	2728.4703	1159004.75	1638.19	0.31632	2544.8651	0.75715	29554500	0.85592	338.202	68.2425	66.7393	137.479	129.1323	57741.1758	100.1767	-1.4294	119.2975	2865230
037	2016-12-19t2137	1482205503.99	adult	99.6935	57.8243	-146.8606	1186.2772	78.577	78029.7351	245935.0786	4248873.8005	3345.42	0.5424	688.153	0.50401	496.5846	0.37836	2459.5164	0.29705	2389.4719	1001023.125	1539.6398	0.2302	2194.5988	0.30329	27981000	0.73481	393.445	85.1893	85.0275	147.7987	143.1226	60154.0859	121.4585	-0.45014	136.5599	3463880
037	2016-12-20t0329	1482226636.21	adult	105.5635	63.6944	-140.9905	1183.5684	82.8971	79912.155	251998.4292	4503936.1641	3218.89	0.63376	610.786	0.12954	425.5892	-0.10022	2486.0159	0.63618	2431.1599	1036668.625	1404.7065	0.06244	2201.6305	0.59023	25424600	0.51257	384.02	89.4275	86.0882	205.0435	197.5426	85503.1406	134.1911	0.07604	176.7768	3722510
037	2016-12-20t0921	1482247756.24	adult	111.4302	69.5611	-135.1238	1153.6505	80.6677	76395.1264	240791.9048	4227726.8032	3003.82	0.61461	601.042	0.32801	444.5911	0.27563	2442.9968	0.88932	2406.1689	974755.6875	1389.8966	0.31352	2175.469	0.85571	23928700	0.47584	710.297	90.9187	88.243	206.5799	198.023	82425.3906	135.3214	-0.017917	172.702	3619650
037	2016-12-20t1818	1482279957.4	adult	120.375	78.5058	-126.1791	849.6388	116.6122	59980.2322	192034.2502	3633741.8762	2557.93	0.38366	495.753	-0.16419	297.5097	-0.98652	2131.5747	0.77693	2097.4497	667182.875	1247.4399	0.34597	1972.353	0.9253	15488800	-0.6677	454.631	75.6013	71.5259	180.2666	174.0853	56423.4297	121.7543	-0.95022	159.443	2362010
037	2016-12-20t2131	1482291567.18	adult	123.5999	81.7308	-122.9541	1250.8976	77.8162	80790.6844	254508.7489	4347935.11	2244.69	0.034342	488.55	-0.063633	357.3422	-0.21211	1772.4493	0.15211	1743.8463	747973.625	1087.948	-0.057947	1572.8748	0.099088	20586000	0.40015	409.151	100.038	95.9551	254.2196	235.9377	107280.6875	151.8875	0.50902	196.6975	4215300
037	2016-12-21t0323	1482312662.09	adult	129.4596	87.5905	-117.0944	1228.2594	83.6083	82869.0507	261166.4516	4674813.7094	1616.48	-0.76821	435.65	-0.30794	352.1174	-0.066267	1289.3142	-0.69021	1262.6666	556983.75	881.5209	-0.54566	1174.9072	-0.65545	18792200	0.31076	801.39	115.04	108.1576	261.2051	255.9947	112840.6172	185.252	2.0355	237.2379	4962360
037	2016-12-21t0915	1482333793.32	adult	135.3294	93.4602	-111.2247	1266.6549	77.5479	81303.7844	256111.8677	4359152.7819	1556.12	-0.63212	398.907	-0.43242	325.3275	-0.22282	1173.0914	-0.69464	1139.0496	497390.75	799.4518	-0.57749	1031.9412	-0.77448	16907700	0.16236	438.459	115.903	111.0385	257.269	252.7321	109082.0312	169.1715	1.0519	227.6833	4912560
037	2016-12-21t1525	1482356007.84	adult	141.5001	99.6309	-105.054	1277.8654	81.6848	82660.6276	260280.794	4558434.6775	1543.72	-0.39205	342.043	-0.86398	292.1576	-0.54031	1052.2642	-0.7232	1035.0712	453525.875	686.2046	-0.78071	951.6873	-0.72123	14740000	-0.10057	373.907	99.4125	96.6656	226.0267	216.0297	97417.5156	153.1263	0.081005	194.5907	4284080
037	2016-12-21t2104	1482376330.62	adult	147.1453	105.2762	-99.4087	1222.6138	81.8274	83307.5022	262549.1744	4723709.52	1281.92	-0.68368	334.895	-0.74032	289.7635	-0.44353	915.1606	-0.86904	896.1253	397179.7188	640.5734	-0.73724	822.9684	-0.88373	14533100	0.056787	359.731	110.227	105.8149	244.6745	236.247	106188.7422	170.8719	0.7926	214.6511	4783390
037	2016-12-22t0306	1482398060.02	adult	153.1812	111.3121	-93.3728	1204.8549	80.6635	80446.372	253637.6236	4462135.0431	1029.95	-0.99645	323.153	-0.69784	300.077	-0.10747	758.4007	-1.1078	748.5338	318528.2812	566.2125	-0.87722	705.3456	-1.0474	13543300	-0.010159	547.731	112.545	109.3022	251.832	246.6526	105769.4531	172.6865	0.70151	225.7716	4716750
037	2016-12-22t0847	1482418533.28	adult	158.8683	116.9991	-87.6858	1255.0839	77.9525	81457.0873	256498.7525	4503373.0775	1067.1	-0.73559	303.831	-0.83083	276.6609	-0.46507	759.4091	-0.90645	735.0265	322748.875	542.5904	-0.79806	679.6029	-0.93947	12906400	-0.025372	528.372	98.109	94.042	242.773	236.7994	103178.5156	154.2104	-0.32403	219.2693	4167570
037	2016-12-22t1441	1482439767.82	adult	164.7667	122.8976	-81.7873	1199.7619	80.4253	79957.7677	252067.2837	4416347.9778	1147.24	-0.37678	315.889	-0.46711	287.2633	-0.13461	756.2758	-0.73211	730.7793	315367	550.4994	-0.5483	685.8265	-0.72452	13162500	0.20642	369.425	116.638	113.1292	239.2813	235.594	99780.3047	173.0591	0.37926	218.6555	4860050
037	2016-12-22t2041	1482461347.09	adult	170.761	128.8918	-75.7931	1206.1732	80.7436	78948.6134	248777.0454	4375179.812	899.881	-0.78922	306.213	-0.5039	281.4226	-0.18729	731.3154	-0.64975	717.3007	301301.9375	531.871	-0.49332	672.7358	-0.60552	12601900	0.16741	346.166	116.437	113.0328	238.9271	232.2514	98437.9531	169.8662	0.072115	211.3769	4791860
037	2016-12-23t0241	1482482947.87	adult	176.7612	134.8921	-69.7928	999.6662	86.2588	63843.0355	203500.197	3517778.5593	759.11	-0.98845	280.159	-0.90047	261.0235	-0.63657	613.8052	-0.91285	605.0695	205010.9531	467.0334	-0.79726	571.1867	-0.87616	9334330	-0.73762	502.601	115.273	111.6747	242.9868	236.2256	81157.5859	170.0062	-0.076062	214.3142	3840680
037	2016-12-23t0841	1482504554.35	adult	182.763	140.8939	-63.791	622.7786	80.7947	41388.0857	131520.4541	2328445.8878	764.879	-0.85489	291.032	-0.59132	282.7228	-0.026165	593.0092	-0.87342	579.8722	128089.9766	455.806	-0.75817	549.7724	-0.84066	6276400	-1.5974	491.041	131.178	127.0011	281.9182	273.6382	60894.3242	200.9512	0.99724	241.3087	2828990
037	2016-12-23t1441	1482526149.92	adult	188.7618	146.8926	-57.7923	1183.5188	78.3287	77816.6806	245243.2406	4258486.8441	827.199	-0.61482	301.314	-0.30224	289.1098	0.18134	576.2003	-0.83345	562.7818	233937.3125	454.9292	-0.67488	533.4689	-0.82231	12219200	0.34142	333.669	131.146	126.0996	237.2811	233.3036	96336.125	199.0823	0.72466	224.9651	5318360
037	2016-12-23t2041	1482547751.82	adult	194.7623	152.8932	-51.7917	1239.4934	77.0506	77175.5507	242977.4892	4067641.7904	618.971	-1.0404	284.245	-0.5998	271.2551	-0.26197	512.1789	-0.98642	505.9081	206408.0938	420.4145	-0.8584	481.853	-0.96576	11443700	0.17666	394.387	133.146	126.16	240.3924	235.6223	96878.1562	201.2993	0.63085	226.1973	5360440
037	2016-12-24t0241	1482569352.34	adult	200.7624	158.8933	-45.7916	1167.2149	79.4244	74067.9355	233366.6946	3945934.1845	705.269	-0.75024	281.122	-0.60803	266.264	-0.36908	536.212	-0.81937	528.0503	207514.0625	430.3363	-0.69581	499.9724	-0.80408	10859500	0.067383	327.317	134.781	124.3186	258.2568	253.8641	99945.3672	214.1306	0.90059	242.8933	5206440
037	2016-12-24t0841	1482590950.73	adult	206.762	164.8929	-39.792	1156.2056	78.4413	71847.6945	226283.5073	3803345.403	638.497	-0.85424	279.23	-0.59698	266.9631	-0.3253	521.3269	-0.80468	510.8982	195497.5938	422.8347	-0.6855	487.6829	-0.79385	10464100	0.014326	345.734	140.338	128.2149	277.038	273.4648	103889.2344	228.5074	1.1968	261.724	5259160
037	2016-12-24t1441	1482612551.03	adult	212.7621	170.8929	-33.792	1097.1117	79.4474	69481.9573	218976.2692	3703265.0317	666.13	-0.72461	278.584	-0.56098	267.8466	-0.27734	516.568	-0.7645	506.8735	187514.1875	420.026	-0.64086	485.6607	-0.74034	10097300	-0.029612	350.127	145.374	131.3103	292.7047	289.2315	106251.8047	241.2544	1.4226	278.2206	5269060
037	2016-12-24t2041	1482634152.71	adult	218.7625	176.8934	-27.7915	989.0625	81.8688	63902.6235	201574.4711	3491226.5778	724.521	-0.52002	281.033	-0.45837	268.0462	-0.24864	545.9712	-0.58688	537.5024	182354.375	437.6124	-0.42557	513.1807	-0.54805	9365130	-0.18093	385.572	151.796	138.8353	294.5555	290.7717	98381.5234	244.9768	1.3746	277.9581	5058450
037	2016-12-25t0307	1482657292.78	adult	225.1903	183.3212	-21.3637	1063.864	80.1616	67008.3964	211171.4817	3600620.4534	669.489	-0.61064	276.625	-0.511	264.7699	-0.31189	526.7556	-0.60895	515.1208	184364.4375	422.5671	-0.49278	491.1956	-0.59815	9674700	-0.022181	405.845	152.897	138.9822	296.2174	291.1717	103676.0938	250.4448	1.3735	281.1671	5347410
037	2016-12-25t0932	1482680436.36	adult	231.6191	189.75	-14.9349	1050.2541	80.0615	66177.5476	208621.5402	3543466.446	749.72	-0.34315	276.544	-0.46512	265.3448	-0.26753	525.3615	-0.56853	514.1948	181775.0625	419.7979	-0.45996	488.5202	-0.55996	9545740	0.0031037	419.317	155.953	143.9364	299.7493	295.6653	103713.25	253.0565	1.3035	284.6084	5383190
037	2016-12-25t1524	1482701541.57	adult	237.4817	195.6125	-9.0724	979.3269	81.0831	62941.382	198647.4186	3400861.2219	654.244	-0.56792	280.401	-0.3318	270.9139	-0.090712	519.3572	-0.55426	508.673	170868.5156	415.5775	-0.4492	483.5588	-0.54175	9202490	-0.042665	387.817	160.958	152.4449	311.3766	307.358	102442.9219	260.4562	1.3806	295.1258	5282490
037	2016-12-25t2116	1482722674.94	adult	243.3521	201.4829	-3.202	981.3794	79.6241	60031.9489	189199.0518	3160747.0941	730.111	-0.31499	297.462	0.1054	292.574	0.50851	559.5848	-0.33497	547.3573	175709.625	442.9929	-0.14648	522.4503	-0.28884	9326030	0.041305	394.814	172.537	166.9838	333.5652	328.1071	104739.4844	279.3845	1.7559	315.7452	5409380
037	2016-12-26t0340	1482745729.24	dead	249.756	207.8869	3.202	984.8591	79.7664	60732.0346	191421.6332	3181378.5064	743.044	-0.23649	310.008	0.43478	305.8705	0.87243	578.7771	-0.20719	570.9417	184051.125	468.9448	0.15194	541.8266	-0.13251	9828810	0.23578	428.443	178.246	172.1042	348.4897	343.6996	110819.7188	293.7747	1.987	330.9992	5651280
038	2016-12-15t1441	1481834965.31	egg	-3.2371	-57.1054	-423.0032	138.897	21.7576	2051.2615	6511.3384	28291.7592	365.075	0.46744	193.546	0.887	184.0606	0.66846	338.904	-0.97533	334.9093	4066.85	299.6289	1.0344	327.4345	0.55646	222385	223638.7483	178.104	82.8916	79.0149	163.068	160.0977	1956.82	132.43	1.7782	152.344	95242.4
038	2016-12-15t2110	1481858272.16	larva	3.2371	-50.6313	-416.5291	146.164	25.6845	2691.4806	8568.947	43315.7904	310.027	-0.1931	190.306	0.42758	186.4556	0.38578	291.607	-1.3175	289.5975	4374.11	253.8179	0.19604	281.1778	-0.11099	282224	161613.3102	168.109	78.3322	73.841	156.931	154.8322	2353.96	126.463	1.578	148.8951	116167
038	2016-12-16t0301	1481879384.53	larva	9.1016	-44.7668	-410.6646	141.9969	21.6773	2137.7633	6778.8851	29764.3127	285.217	-0.64462	189.594	0.031528	186.4739	0.11639	275.611	-1.5741	276.79	3307.34	242.3633	-0.37885	264.4193	-0.59205	226376	-0.04308	174.614	82.5585	79.3953	160.277	158.0743	1923.33	125.9368	1.4846	148.8037	98574.9
038	2016-12-16t0854	1481900516.91	larva	14.9717	-38.8966	-404.7944	298.1362	30.4323	7087.0301	22403.3834	148657.385	1089.59	0.056644	375.031	0.89742	358.7488	1.0409	946.165	-0.7891	929.2762	36900.4	692.1422	0.7017	885.3463	0.27972	1438620	-0.42189	339.501	67.5014	66.7094	154.452	130.9271	6023.63	89.7536	0.64088	106.2062	258935
038	2016-12-16t1447	1481921745.3	larva	20.8685	-32.9999	-398.8977	305.792	29.8439	7462.7533	23619.8601	154670.768	1655.64	0.39245	563.2	1.7925	482.7929	1.655	1544.58	-0.1136	1536.2729	63327.6	1148.4388	1.7354	1466.9676	1.0199	2269690	-0.73898	172.736	92.3687	92.0323	134.842	130.1869	5528.51	115.5781	1.0837	126.5977	372246
038	2016-12-16t2047	1481943345.58	larva	26.8686	-26.9998	-392.8976	656.9532	44.7851	23655.5086	74839.2723	696232.276	2164.11	0.63415	387.41	0.22689	268.0334	-0.11532	1788.77	0.035044	1768.8998	225385	932.6914	0.5245	1572.6659	0.8077	4863940	-0.55478	632.063	64.6381	63.7022	124.994	114.4344	15749.3	90.1293	0.38361	105.0348	811532
038	2016-12-17t0247	1481964952.78	larva	32.8706	-20.9978	-386.8956	689.5491	66.6684	30221.3018	95601.2433	1123897.1631	2966.23	1.2034	411.798	0.021896	274.5445	-0.33466	2294.94	0.58219	2280.6055	364896	947.3178	0.12333	1828.948	0.8995	6544290	-0.61365	280.712	62.9119	61.9501	130.677	127.0031	20777.6	92.9374	0.3004	116.0291	999796
038	2016-12-17t0847	1481986547.64	larva	38.8691	-14.9992	-380.897	764.4384	51.6456	31896.3441	100607.1606	1098373.4453	3866.96	1.8547	522.568	0.40907	332.4103	-0.1826	3154.92	1.666	3111.1467	533182	1418.0375	1.1447	2701.0236	2.1132	8793260	-0.55324	463.787	64.2711	63.5235	117.3	111.6378	19823.6	92.0469	0.1103	106.5331	1081490
038	2016-12-17t1447	1482008148.3	larva	44.8693	-8.999	-374.8968	864.5168	51.7725	39193.8111	123538.8692	1460204.6207	2576.16	0.13217	450.059	-0.44032	359.6796	-0.24693	1999.57	-0.23823	1970.6628	413911	1048.1225	-0.37685	1714.9257	-0.011672	9286060	-0.80806	188.659	58.4148	56.6423	110.651	108.1077	22904.7	87.717	-0.20619	102.7004	1205270
038	2016-12-17t2047	1482029740.78	larva	50.8672	-3.0011	-368.8989	950.9315	58.2538	46427.4059	146314.9746	1878539.2821	2305.47	-0.4309	533.394	-0.22926	443.6835	0.10898	1969.39	-0.46339	1959.1494	480530	1198.3143	-0.31251	1780.6876	-0.21824	12989800	-0.5058	289.733	64.0235	61.8151	122.492	117.638	29888	97.6882	-0.13388	111.9786	1559160
038	2016-12-18t0247	1482051348.9	adult	56.8695	3.0011	-362.8967	1019.4628	70.5045	54042.3524	170385.8442	2446865.352	2557.01	-0.43531	585.341	-0.2255	525.4825	0.4687	1813.71	-0.87023	1751.756	515095	1147.4684	-0.82195	1632.7808	-0.78124	16569800	-0.26583	718.324	110.158	103.151	499.797	481.2857	141942	140.6348	1.1214	374.3253	3118350
038	2016-12-18t0848	1482072955.26	adult	62.8713	9.0029	-356.8949	1106.8907	65.214	55042.5703	173237.126	2355867.6076	3568.39	0.37569	650.936	-0.043989	462.6668	-0.18988	2821.21	0.48562	2763.8413	815329	1547.7283	0.023212	2507.9674	0.4682	18812100	-0.22968	282.13	87.4636	87.4427	147.792	143.6812	42712	122.9786	0.37329	137.6969	2527700
038	2016-12-18t1448	1482094563.18	adult	68.8735	15.0051	-350.8927	1051.2456	65.6367	54903.9894	172880.679	2430990.0991	2847.77	-0.44706	589.511	-0.61269	417.7569	-0.6212	2244.72	-0.52132	2201.9902	646480	1493.0088	-0.28503	2059.5081	-0.40871	16957300	-0.70179	304.531	101.931	101.8538	155.684	151.941	44837	132.4587	0.70266	146.52	2932050
038	2016-12-18t2121	1482118180.05	adult	75.4337	21.5653	-344.3325	541.7812	74.6766	30970.3019	98652.2962	1501830.7157	2949.43	-0.36826	651.193	-0.21292	436.4532	-0.48347	2420.95	-0.32759	2383.4424	394614	1693.9094	0.23191	2239.6175	-0.12066	10553900	-1.7287	218.747	103.892	102.8932	159.147	155.1228	25941	134.4556	0.72806	149.3236	1683770
038	2016-12-19t0321	1482139785.98	adult	81.4353	27.567	-338.3308	872.2845	65.5288	49208.2495	155348.5248	2289491.7459	1816.57	-1.5527	454.392	-1.6205	315.3943	-1.4534	1495.15	-1.7082	1473.4646	385749	1166.8098	-1.2523	1412.0044	-1.5629	11692000	-1.6423	322.993	107.535	105.0653	224.111	217.5085	57820.7	142.3476	1.0469	198.9183	2766990
038	2016-12-19t0921	1482161386.17	adult	87.4354	33.567	-332.3308	932.5612	67.1791	51188.3137	161403.2336	2338577.7433	1315.07	-2.0974	381.606	-2.1065	305.5172	-1.4954	1060.3	-2.3586	1031.4612	285222	764.3303	-2.358	964.4363	-2.348	10228900	-1.8811	283.621	108.694	108.0546	161.845	158.26	43536.3	138.2703	0.73218	152.7994	2913540
038	2016-12-19t1514	1482182561.9	adult	93.3175	39.4492	-326.4486	955.116	64.9284	50692.7085	159776.842	2257489.1902	3254.35	0.21307	484.955	-1.2379	349.3471	-1.0469	2352.5	-0.12544	2302.4894	625764	1099.4685	-1.2772	1959.2712	-0.37336	12872200	-1.5051	267.835	107.98	106.7205	166.874	164.4409	44388.6	141.799	0.78894	157.9697	2866110
038	2016-12-19t2137	1482205514.77	adult	99.6933	45.825	-320.0728	1014.0548	63.1166	52269.13	164588.1753	2305249.3472	2365.21	-0.70589	462.386	-1.2636	332.2323	-1.0915	1776.13	-0.93596	1734.1961	486660	1068.5327	-1.2099	1524.8172	-1.0635	12667500	-1.4976	226.328	107.401	106.4195	161.477	158.5162	44244.6	138.6733	0.46543	153.1482	2942370
038	2016-12-20t0329	1482226648.1	adult	105.5637	51.6953	-314.2025	786.135	70.6525	42238.3099	134189.3011	1892671.0158	1488.16	-1.7296	475.868	-0.97595	350.0639	-0.80664	1264.08	-1.7168	1252.7194	280625	1018.0805	-1.1714	1202.2769	-1.5689	10536700	-1.7574	289.638	108.935	107.8471	171.735	164.8899	38125.2	140.3822	0.40261	156.2068	2412050
038	2016-12-20t0921	1482247767.39	adult	111.4302	57.5618	-308.336	1009.422	66.1504	55841.9345	175986.4597	2571521.2288	1405.8	-1.7156	376.42	-1.6201	288.5275	-1.2714	1184.97	-1.6941	1174.7108	347197	811.7305	-1.6326	1085.2745	-1.6447	11001300	-1.6164	301.4	87.6634	87.5879	143.666	140.3448	42094	121.1901	-0.75594	134.7587	2562050
038	2016-12-20t1818	1482279968.86	adult	120.375	66.5067	-299.3911	1053.0768	67.0238	57582.3933	181442.7845	2635011.6419	1496.53	-1.3112	371.294	-1.3652	274.524	-1.2423	1158.47	-1.4162	1118.6572	349857	837.6101	-1.1761	1046.3493	-1.408	11190800	-1.4493	318.897	77.1151	74.6614	152.627	144.1382	46093.3	115.1866	-1.2878	135.0786	2324250
038	2016-12-20t2131	1482291578.37	adult	123.5999	69.7315	-296.1663	1004.2915	66.7224	54162.8303	170629.9673	2463064.8467	1747.65	-0.78414	407.766	-0.87765	335.5991	-0.46622	1369.98	-0.78585	1358.9971	389076	806.91	-1.1435	1218.9547	-0.82361	11562600	-1.3204	298.858	104.734	103.4305	193.014	185.871	54815.9	143.5855	0.084677	169.3197	2969850
038	2016-12-21t0323	1482312673.48	adult	129.4597	75.5913	-290.3065	949.0692	64.9774	53892.8421	170055.5321	2525491.3529	1586.36	-0.82059	377.947	-0.93955	315.3942	-0.53898	1164.44	-0.99868	1124.8405	328371	755.6493	-1.0692	1037.0687	-1.0376	10642600	-1.3876	245.627	92.5441	91.8789	156.482	151.8927	44128	127.175	-0.90302	144.5185	2605950
038	2016-12-21t0915	1482333805.54	adult	135.3297	81.4613	-284.4365	1010.0812	66.3004	54456.8384	171565.8871	2457078.907	1451.27	-0.82433	353.714	-0.9713	289.0413	-0.74011	1042.66	-1.0359	1007.4817	298200	734.1353	-0.87046	942.8019	-1.0371	10083000	-1.3921	519.595	75.2275	73.086	148.201	141.8241	42385.5	109.5296	-1.933	130.7261	2144440
038	2016-12-21t1525	1482356019.39	adult	141.5002	87.6318	-278.266	956.5929	64.406	52851.575	166616.1957	2423408.9953	1586.31	-0.30961	395.658	-0.16405	320.6455	-0.086968	1171.75	-0.39116	1135.9614	324575	776.0023	-0.34488	1042.6586	-0.43587	10940400	-1.0458	318.744	107.027	105.6566	170.258	165.8087	47161.4	139.6333	-0.58557	157.6098	2959400
038	2016-12-21t2104	1482376342.02	adult	147.1454	93.277	-272.6208	1018.6522	66.1658	55367.3905	174486.6352	2533010.3938	1507.88	-0.22532	351.139	-0.51073	313.308	-0.02991	1032.76	-0.52471	999.1821	299501	628.1054	-0.80203	899.7909	-0.62908	10173900	-1.1041	439.139	106.015	106.46	177.602	171.368	51504.7	142.3397	-0.59575	162.7907	3071670
038	2016-12-22t0306	1482398071.4	adult	153.1813	99.3129	-266.5849	984.7926	65.1663	53515.3412	168662.6611	2463798.8772	1038.72	-0.97783	300.742	-1.0407	256.3763	-0.95509	877.224	-0.74113	864.2998	246500	602.699	-0.67412	804.3903	-0.70017	8423780	-1.4549	405.496	86.0313	83.7147	212.231	186.6535	59637.1	129.4262	-1.3588	165.9265	2409740
038	2016-12-22t0847	1482418545.3	adult	158.8685	105.0001	-260.8977	1033.0688	66.0256	57327.3768	180627.467	2703753.4488	755.557	-1.4215	291.313	-1.0363	275.4265	-0.49113	639.503	-1.2932	631.0962	191851	493.1569	-1.0909	590.2377	-1.2685	8737050	-1.2525	458.338	100.435	98.4891	204.382	196.9634	61314.6	150.4255	-0.4997	177.7554	3012250
038	2016-12-22t1441	1482439780.29	adult	164.7671	110.8987	-254.9991	943.1237	94.1263	57514.0114	183244.9947	2925431.79	918.764	-0.89585	262.14	-1.4118	231.4514	-1.4066	688.21	-0.9603	665.1281	207151	478.6809	-1.0018	614.3474	-1.0003	7871030	-1.4001	688.91	91.5449	88.7761	194.622	185.7208	58581.3	137.7502	-1.2071	168.4434	2748730
038	2016-12-22t2041	1482461358.37	adult	170.761	116.8926	-249.0052	978.6949	104.9303	58056.0977	186175.7585	2900059.7232	753.018	-1.1312	309.164	-0.44874	289.42	0.0061667	614.488	-1.0546	607.762	186804	466.7541	-0.93048	564.0389	-1.0426	9389600	-0.82582	287.987	122.489	120.2111	207.4	203.1722	63049.6	165.7243	-0.1065	193.3302	3720110
038	2016-12-23t0241	1482482959.76	adult	176.7614	122.893	-243.0048	954.3648	63.7043	50263.1766	158328.6763	2247937.8917	842.096	-0.79129	310.904	-0.29266	291.7342	0.14218	680.373	-0.67487	669.2042	179618	459.2643	-0.85254	612.2191	-0.70483	8182990	-1.097	407.341	124.468	122.0749	208.152	203.1859	54952.2	168.1821	-0.15113	193.5076	3276010
038	2016-12-23t0841	1482504565.25	adult	182.7629	128.8946	-237.0032	1072.1406	65.9237	55747.0774	175541.0945	2474645.8624	668.295	-1.0885	235.477	-1.7491	216.0005	-1.783	514.003	-1.1623	501.9359	150603	398.2345	-1.1921	471.4257	-1.1801	6881350	-1.4078	262.077	92.4286	87.6524	209.698	207.3621	61441.5	150.0969	-0.99992	190.8195	2701040
038	2016-12-23t1441	1482526161.2	adult	188.7618	134.8934	-231.0044	956.1023	65.8266	52148.216	164364.9605	2387735.7643	604.709	-1.1591	235.674	-1.7062	218.2726	-1.7084	487.462	-1.1645	474.9611	133565	382.2973	-1.2407	453.3648	-1.1778	6436720	-1.4531	343.848	100.935	95.6949	253.359	247.1448	69420.3	160.8327	-0.68904	221.5598	2756730
038	2016-12-23t2041	1482547762.8	adult	194.7622	140.8939	-225.0039	916.6644	64.1208	49886.2915	157349.5968	2253752.574	715.075	-0.80229	304.399	-0.15671	287.0283	0.16433	590.48	-0.68925	579.0611	154706	457.4283	-0.55973	551.6473	-0.64762	7948160	-0.89931	333.415	138.705	133.3763	254.346	249.7583	66638.5	199.0099	0.55041	234.4448	3621730
038	2016-12-24t0241	1482569363.56	adult	200.7625	146.8941	-219.0037	716.324	107.7627	43794.1008	140938.2905	2355546.8179	621.61	-0.95999	271.867	-0.81531	269.6064	-0.27822	479.383	-1.0385	472.2499	109779	390.1488	-1.0289	449.8853	-1.0378	6221960	-1.3442	323.349	130.428	127.5938	259.284	255.7059	59376	205.3635	0.60713	238.1341	2984970
038	2016-12-24t0841	1482590962.82	adult	206.7622	152.8939	-213.0039	864.7862	68.0208	48183.2723	152124.9284	2233844.1386	672.094	-0.76887	279.093	-0.60009	260.451	-0.50263	536.174	-0.74657	527.8167	135116	432.9248	-0.6001	504.1243	-0.71543	7031750	-1.0177	366	137.773	129.4784	290.957	285.3943	73321.2	222.2072	0.99544	270.3563	3471190
038	2016-12-24t1441	1482612562.33	adult	212.7621	158.8937	-207.0041	836.1562	65.4439	44865.5738	141526.2154	2035135.2196	691.639	-0.65882	266.059	-0.84775	245.1413	-0.89586	536.918	-0.68334	528.7799	126176	423.5312	-0.61062	497.2349	-0.68395	6249190	-1.1729	385.3	137.042	128.784	311.314	305.4631	73158.7	223.7525	0.88665	288.1637	3218850
038	2016-12-24t2041	1482634164.12	adult	218.7626	164.8942	-201.0036	983.4475	65.7123	53316.0915	168056.4513	2409390.2472	736.397	-0.4888	295.016	-0.13542	277.1839	0.00032256	572.634	-0.4785	560.8266	160338	436.8342	-0.43241	527.9432	-0.47446	8233900	-0.51372	590.376	141.562	138.0269	243.394	235.2219	68150.2	198.2824	-0.0024015	226.4014	3950990
038	2016-12-25t0307	1482657304.49	adult	225.1905	171.3221	-194.5757	813.4655	64.1725	43824.2358	138313.503	1972814.2035	746.695	-0.40327	302.97	0.10224	279.9791	0.10214	598.284	-0.31104	589.0529	137605	476.2232	-0.011851	562.4546	-0.23433	6954060	-0.81469	417.968	123.852	120.159	223.113	218.0666	51316.1	174.8504	-0.77422	207.6553	2842760
038	2016-12-25t0932	1482680447.53	adult	231.6191	177.7507	-188.1471	795.7086	65.4702	42194.6952	133085.6471	1887054.7856	882.392	0.022553	334.159	0.87976	288.3343	0.35431	745.467	0.37522	736.5898	164748	593.0682	1.1224	703.5183	0.56586	7384920	-0.62209	351.902	120.667	116.2887	248.237	242.8193	54860.5	171.9453	-0.92087	221.5131	2666740
038	2016-12-25t1524	1482701553.22	adult	237.4818	183.6134	-182.2844	696.2987	64.2926	37152.5862	117734.2468	1654953.8247	878.634	0.065946	325.254	0.71389	278.305	0.10728	763.467	0.52093	754.9377	148876	593.8159	1.2047	713.422	0.69006	6326840	-0.87081	383.872	116.673	114.2776	218.831	211.2141	42672	170.0113	-1.021	200.6674	2269520
038	2016-12-25t2116	1482722685.67	adult	243.3519	189.4836	-176.4142	1023.5024	63.019	52793.8653	166337.477	2279220.4268	1001.09	0.46969	326.19	0.77169	278.0449	0.12449	730.914	0.44128	720.1765	202463	611.7631	1.4418	694.7067	0.65579	9023400	-0.045675	638.807	100.958	100.1047	208.457	199.036	57742.7	152.8127	-1.5003	185.2663	2792810
038	2016-12-26t0340	1482745740.07	adult	249.7559	195.8876	-170.0102	995.1943	63.2378	51962.9332	163801.1427	2248092.4659	1182.07	1.0685	373.414	1.892	302.7845	0.79235	879.704	1.1986	871.7493	240159	721.5965	2.5633	840.9144	1.5505	10168400	0.33333	554.415	117.22	117.5041	232.723	221.9682	63533.5	170.4062	-1.0806	204.8834	3192020
038	2016-12-26t0932	1482766850.94	adult	255.6201	201.7517	-164.1461	1022.6716	62.1084	54039.5451	170280.4515	2391868.8604	1290.5	1.454	373.756	1.9007	295.4564	0.61349	982.09	1.7676	957.9367	277932	744.1007	2.8405	913.0205	2.0419	10576600	0.49219	640.62	113.744	111.2474	222.618	214.5242	63000.9	162.3555	-1.2888	200.4351	3218740
038	2016-12-26t1524	1482787978.62	adult	261.4889	207.6205	-158.2773	1046.7311	64.2382	57890.638	182549.6925	2627960.6765	1115.25	0.97638	365.913	1.7251	304.8406	0.85431	901.055	1.4571	889.3244	273921	673.9966	2.2216	806.7198	1.5066	11093000	0.68302	283.134	115.164	113.7761	203.957	198.5753	62002.9	159.911	-1.3504	186.5812	3491310
038	2016-12-26t2045	1482807224.07	adult	266.8348	212.9665	-152.9314	1089.0526	63.3143	58354.8281	183774.4799	2621031.2359	1091.32	0.9496	341.81	1.2048	278.0545	0.22043	884.355	1.4463	874.9353	270613	704.8991	2.5701	831.9403	1.7274	10444700	0.53402	367.511	102.626	101.1083	210.802	206.5146	64505.5	156.2631	-1.4348	191.6446	3135960
038	2016-12-27t0241	1482828560.47	adult	272.7616	218.8932	-147.0046	1001.2831	65.6533	53360.4725	168137.9814	2374428.3041	1129.17	1.1178	356.231	1.5267	289.4999	0.51462	895.122	1.5777	881.5372	250634	711.2256	2.681	841.2328	1.8595	9952020	0.43286	730.341	109.711	108.2442	227.145	218.1068	63600.7	165.8229	-1.2194	202.8703	3065000
038	2016-12-27t0841	1482850155.67	adult	278.7603	224.8919	-141.0059	1072.7561	67.4802	56804.2669	178939.4078	2523022.9615	1271.04	1.6321	372.38	1.8855	294.7054	0.66012	977.336	2.1	961.8244	291246	731.1137	2.9313	907.0836	2.3499	11083900	0.80893	431.561	125.177	120.4666	238.448	232.8777	71057.5	182.2648	-0.86631	218.0526	3725880
038	2016-12-27t1441	1482871759.67	adult	284.7614	230.893	-135.0048	994.4881	66.7216	53420.6078	168272.0429	2440682.1082	1179.45	1.3898	371.334	1.8904	305.47	0.93335	959.775	2.1013	936.9096	268737	723.7255	2.92	877.9334	2.253	10388400	0.65042	328.803	115.862	112.2324	240.727	233.5357	67403.5	169.1748	-1.1617	208.7952	3241350
038	2016-12-27t2041	1482893360.25	adult	290.7615	236.8932	-129.0046	1046.0341	64.2512	58774.2773	185295.7642	2722407.9775	971.13	0.74011	329.568	1.0546	273.8019	0.24952	844.072	1.5327	833.9276	259974	630.8722	2.0549	790.6967	1.7712	10133200	0.62063	560.024	112.043	107.8814	238.893	232.2413	73579	173.9111	-1.0716	216.2562	3444990
038	2016-12-28t0241	1482914959.09	adult	296.7612	242.8928	-123.005	1064.6124	61.0702	55583.9078	175150.2805	2395952.4818	1094.1	1.2105	327.659	1.0534	275.9277	0.33258	879.385	1.8126	862.5682	256780	626.9275	2.0702	791.4304	1.8468	9540450	0.48755	349.752	110.668	108.4151	212.043	207.0747	61916.6	162.812	-1.3158	195.4242	3222310
038	2016-12-28t0841	1482936559.47	adult	302.7613	248.893	-117.0049	1137.9967	66.9521	62100.5952	195568.3866	2839670.4986	1306.32	2.0169	353.763	1.6319	294.6422	0.78679	953.669	2.3358	935.1363	310896	650.443	2.3633	850.3128	2.3148	11505100	1.1378	504.248	127.141	120.6656	344.179	333.3617	112202	185.8675	-0.84393	285.7529	4134890
038	2016-12-28t1441	1482958159.31	adult	308.7613	254.8929	-111.0049	1136.0752	64.9432	62882.9828	198095.9097	2904513.5623	1315.11	2.1183	307.22	0.70789	262.882	0.11046	948.245	2.3889	921.7137	312921	602.3692	1.9246	831.3428	2.2575	10108400	0.75614	326.938	95.3459	90.622	243.093	238.5743	80220.8	160.2974	-1.3824	217.7071	3137170
038	2016-12-28t2041	1482979763.31	adult	314.7624	260.894	-105.0038	1145.2638	66.3806	63478.5722	200024.541	2914936.7585	1215.55	1.821	345.567	1.5404	293.6953	0.83594	907.986	2.2208	878.7335	302359	643.1883	2.3975	813.7979	2.2048	11479700	1.2404	526.506	133.045	119.3455	398.98	393.7825	132860	247.2622	0.39732	368.9865	4419760
038	2016-12-29t0241	1483001365.42	adult	320.763	266.8946	-99.0032	1064.4378	67.8719	60836.334	191830.2518	2870452.4895	1385.38	2.5308	338.302	1.4282	288.8566	0.76238	931.221	2.4534	891.3216	297060	650.2816	2.5253	823.6732	2.3448	10764100	1.0674	405.761	127.358	122.5952	272.839	261.9672	87035.5	190.5284	-0.77475	239.3525	4052280
038	2016-12-29t0841	1483022964.58	adult	326.7627	272.8944	-93.0034	1045.2944	70.2823	62291.8302	196579.1553	3053490.6839	1369.41	2.552	336.321	1.425	295.1677	0.93867	893.933	2.2965	850.6065	291422	583.7162	1.8785	756.3546	1.9271	10945900	1.1825	315.46	131.942	127.2421	253.149	247.2353	82526.7	189.1296	-0.81003	232.7744	4294190
038	2016-12-29t1441	1483044570.08	adult	332.7643	278.8959	-87.0019	1161.1787	67.8336	64941.0719	204499.7786	3060836.6923	1180.91	1.8902	324.1	1.2091	280.3885	0.64169	900.089	2.4282	874.2438	306030	601.2948	2.1145	809.8772	2.3905	11014200	1.2639	346.075	125.377	119.3947	265.913	260.7766	90410.2	194.4375	-0.70921	242.9604	4260810
038	2016-12-29t2041	1483066164.26	adult	338.7626	284.8943	-81.0035	1110.6294	67.59	62689.9979	197521.5156	2948798.0798	1481.6	3.183	316.577	1.0907	275.7757	0.57298	925.685	2.7047	894.7903	303625	585.8336	2.0006	778.2899	2.2288	10376500	1.1092	514.185	127.462	122.2964	284.004	271.5567	93153.2	184.5416	-0.91415	244.8219	4177810
038	2016-12-30t0241	1483087768.77	adult	344.7639	290.8955	-75.0023	1181.4211	64.2469	62415.9987	196639.09	2755590.5528	1110.41	1.7457	312.578	1.0457	279.8961	0.70055	827.113	2.1051	800.1534	271293	560.3207	1.7762	738.9766	2.0021	10222300	1.1163	399.948	126.82	121.5452	285.762	278.1068	93729.8	201.0058	-0.59105	258.4602	4147390
038	2016-12-30t0841	1483109364.96	adult	350.7628	296.8945	-69.0033	1033.531	76.1737	58886.1458	185685.5472	2812820.6875	1255.03	2.4364	337.071	1.5926	300.1762	1.1913	832.761	2.2442	806.5095	256490	577.486	2.0138	732.0118	2.0212	10378100	1.2333	422.934	140.532	133.4927	308.238	297.6738	94937.3	212.3495	-0.37288	275.2609	4326850
038	2016-12-30t1507	1483132513.9	adult	357.1931	303.3247	-62.5731	1124.8163	68.4842	63755.2789	200859.4833	3029230.5515	1066.75	1.7116	274.332	0.33159	242.5822	-0.063117	783.935	1.9833	749.0417	261834	504.5265	1.2671	694.627	1.8027	9146510	0.86225	326.593	103.794	96.3746	254.085	248.1146	84864.4	178.0516	-1.0585	228.9974	3460610
038	2016-12-30t2059	1483153630.53	adult	363.0588	309.1905	-56.7073	1150.826	64.3834	63777.9228	200851.5781	2939228.1289	985.151	1.42	285.453	0.60108	260.5943	0.37719	797.37	2.191	782.652	266322	514.5579	1.4249	728.5062	2.1533	9531280	1.063	386.44	112.054	106.2436	273.921	266.6835	91489.6	188.2461	-0.86276	246.5169	3741470
038	2016-12-31t0251	1483174750.16	adult	368.9254	315.057	-50.8408	1167.5659	66.2095	64957.1605	204552.894	3012344.3182	1015.33	1.6323	276.907	0.4619	244.6168	0.053112	796.178	2.2947	772.4236	270701	522.2826	1.5602	709.7008	2.0775	9407920	1.0828	384.094	105.532	97.9762	269.408	259.9355	91598.6	181.5075	-1.0002	239.2569	3585440
038	2016-12-31t0843	1483195873.16	adult	374.7929	320.9245	-44.9733	1119.9736	67.6446	63586.6587	200278.5365	3005934.2031	1046.72	1.8649	270.964	0.37685	237.3197	-0.076161	786.331	2.3339	774.1297	261848	516.7164	1.5478	703.0206	2.1029	9009820	0.99889	389.039	107.315	99.4249	270.437	263.6702	90055.4	185.8805	-0.92002	244.1033	3568340
038	2016-12-31t1510	1483219105.79	adult	381.2464	327.378	-38.5198	1093.1846	68.3025	63173.6147	199163.8984	3010646.4086	991.525	1.694	311.447	1.2699	274.5891	0.80952	844.336	2.9989	837.5245	279475	564.7582	2.1567	787.7347	2.945	10283000	1.5778	352.12	130.862	123.8157	278.918	275.7275	92321.8	209.5201	-0.46654	258.2013	4320660
038	2016-12-31t2102	1483240267.11	adult	387.1245	333.2562	-32.6416	1126.5935	68.6008	61847.1109	194782.136	2857800.9766	971.86	1.6866	296.06	0.98926	269.2698	0.72807	814.013	2.8856	803.3221	263740	526.3165	1.7695	746.0222	2.6772	9581100	1.3817	446.343	126.938	121.684	278.943	273.356	90377.6	207.7588	-0.50734	256.6455	4107950
038	2017-01-01t0254	1483261389.02	adult	392.9917	339.1234	-26.7744	1091.2122	71.0383	59921.4199	189218.2741	2708294.6053	944.864	1.6413	310.346	1.335	278.6525	0.98365	767.285	2.6036	757.0021	240928	545.3032	2.0489	717.8594	2.5213	9734300	1.5322	410.33	141.036	132.5748	307.532	298.3165	96565	223.8732	-0.2022	279.6427	4423730
038	2017-01-01t0846	1483282513.39	adult	398.8596	344.9913	-20.9065	1072.2704	67.4089	59243.5282	186659.8048	2713623.3925	770.869	0.77125	287.328	0.89073	260.5045	0.60728	658.882	1.6615	651.6621	204253	490.6068	1.4582	625.6957	1.7468	8902000	1.2701	368.704	130.993	122.9474	281.64	276.363	87308.5	211.1345	-0.45465	261.2638	4058430
038	2017-01-01t1441	1483303768.57	adult	404.7638	350.8955	-15.0023	1073.1825	63.0192	56846.3056	179064.5067	2498509.6077	789.372	0.95199	279.013	0.75705	257.2204	0.5722	666.827	1.8836	658.1758	198714	470.181	1.2664	629.3055	1.8687	8308460	1.099	567.485	131.21	123.0408	302.305	292.7043	90086.8	214.389	-0.39797	271.4959	3907180
038	2017-01-01t2041	1483325383.6	adult	410.768	356.8997	-8.9981	1073.9414	63.8112	58774.2892	185124.7696	2671921.2609	826.428	1.2699	271.863	0.64789	252.5776	0.50583	655.174	1.913	644.4286	201794	446.3226	1.0287	603.6045	1.7034	8357350	1.2146	413.165	129.228	121.0893	300.119	290.2236	92436.6	211.754	-0.4545	269.8362	3972610
038	2017-01-02t0241	1483346981.98	adult	416.7676	362.8992	-2.9986	599.5773	83.0499	35459.7806	113732.6963	1751424.5022	668.642	0.35179	270.383	0.66067	258.4632	0.68767	535.763	0.61863	528.437	99651.9	392.953	0.41861	492.1669	0.63359	5025890	-0.27812	375.551	142.68	132.808	298.87	293.6232	55589.9	232.0502	-0.070219	278.7287	2652130
038	2017-01-02t0841	1483368571.88	dead	422.7648	368.8964	2.9986	1080.7973	67.2104	57689.8385	181713.5604	2610369.5319	802.188	1.3533	273.509	0.77489	258.8939	0.74305	625.841	1.9243	620.1864	189630	433.5689	0.97293	582.7845	1.6708	8262990	1.3852	402.117	142.809	133.3245	300.961	295.2558	91191.2	230.7148	-0.10137	276.7513	4314420
039	2016-12-15t1441	1481834976.48	egg	-3.2372	-45.1064	-339.0006	168.7435	42.5206	4792.2909	15463.651	127871.8081	121.848	0.055788	52.7478	-0.052292	51.8212	-0.2135	94.5926	-1.3506	91.6214	2459.41	75.103	0.14657	85.586	-0.015558	135773	219577.4077	171.837	65.4721	64.85	114.878	112.744	2986.82	90.9314	1.0175	106.8477	168525
039	2016-12-15t2110	1481858284.12	larva	3.2372	-38.6321	-332.5262	165.3168	40.5732	4741.0006	15287.3354	122904.6554	260.567	-0.26802	84.972	-0.2783	84.5128	-0.30324	134.425	-1.5568	128.8116	3495.06	111.0101	-0.34115	123.8897	-0.4618	216084	156944.2048	226.022	70.3726	69.7016	122.158	116.3018	3176.1	97.2181	1.0173	110.1453	178957
039	2016-12-16t0301	1481879396.55	larva	9.1017	-32.7675	-326.6617	171.9173	41.2676	4790.1439	15438.3885	125432.82	229.97	-0.72194	97.2735	-0.5895	96.7767	-0.49733	149.803	-1.7642	145.8235	3894.87	125.6078	-0.80034	139.2437	-0.85873	251160	-0.027386	266.489	72.6578	72.2301	128.164	119.9032	3332.27	98.7429	0.94009	111.8532	187602
039	2016-12-16t0854	1481900529	larva	14.9719	-26.8974	-320.7915	246.8348	35.9493	6760.4523	21446.9489	165537.7607	989.389	-0.074768	389.981	0.99829	367.9735	1.1047	901.402	-0.8563	895.8394	33351.9	658.9518	0.58636	841.3543	0.18969	1414070	-0.43087	158.712	83.0211	82.4422	120.773	117.9542	4468.6	105.0645	0.96209	113.7266	301034
[truncated: 2,411 more rows]
