# Supplementary material for: Global, cell non-autonomous gene regulation drives individual lifespan among isogenic C. elegans
Source: eLife. 2021 Feb 1;10:e65026. doi: 10.7554/eLife.65026 (PMC7864635; doi:10.7554/eLife.65026)
Supplement: Source data 1. [file elife-65026-data1.zip › figure_data/Figures 1-3 - base strains/mir-63/mir-63_20161202.tsv]

name	timepoint	timestamp	stage	age	adult_age	ghost_age	length	max_width	projected_area	surface_area	volume	gfp_maximum	gfp_maximum_z	gfp_mean	gfp_mean_z	gfp_median	gfp_median_z	gfp_over_99_mean	gfp_over_99_mean_z	gfp_over_99_median	gfp_over_99_sum	gfp_percentile_95	gfp_percentile_95_z	gfp_percentile_99	gfp_percentile_99_z	gfp_sum	gfp_sum_z	green_yellow_excitation_autofluorescence_maximum	green_yellow_excitation_autofluorescence_mean	green_yellow_excitation_autofluorescence_median	green_yellow_excitation_autofluorescence_over_99_mean	green_yellow_excitation_autofluorescence_over_99_median	green_yellow_excitation_autofluorescence_over_99_sum	green_yellow_excitation_autofluorescence_percentile_95	green_yellow_excitation_autofluorescence_percentile_95_z	green_yellow_excitation_autofluorescence_percentile_99	green_yellow_excitation_autofluorescence_sum
003	2016-12-02t1423	1480710319.18	egg	-2.9994	-51.0349	-291.1067	153.6644	28.9263	2948.901	9395.4671	53490.5752
003	2016-12-02t2023	1480731914.67	larva	2.9994	-45.0362	-285.1079	153.6796	29.2938	2984.0213	9511.0525	54796.23
003	2016-12-03t0223	1480753511.04	larva	8.9984	-39.0372	-279.1089	164.8645	28.793	3161.4639	10052.5298	57175.1093
003	2016-12-03t0823	1480775110.3	larva	14.9982	-33.0374	-273.1091	153.6396	29.0931	2954.3886	9415.4836	53816.0575
003	2016-12-03t1428	1480796984.24	larva	21.0743	-26.9613	-267.0331	283.0016	29.6144	6582.3198	20832.9165	130189.3881
003	2016-12-03t2023	1480818310.68	larva	26.9983	-21.0373	-261.109	433.8431	38.8325	13375.2072	42252.8692	347619.7336	1624.2501	-1.6631	463.0744	-1.6533	395.0917	-0.85327	1411.6122	-1.7522	1408.6325	101636.0781	888.9753	-1.7842	1272.7622	-1.7239	3309129.5	-1.7892	162.9911	67.8744	67.6247	103.8626	101.6044	7478.1045	89.1844	0.19497	97.7349	485030.5625
003	2016-12-04t0223	1480839910.48	larva	32.9982	-15.0374	-255.1091	574.1794	49.5025	24647.1208	77881.1819	882170.153	2726.8862	-0.57334	545.5438	-0.82308	449.58	-0.28658	2166.0244	-0.48446	2128.4944	281583.1875	1237.9599	-0.71447	1799.6511	-0.63742	7091523.5	-1.1508	226.4358	66.1449	65.7875	105.3637	102.1882	13697.2764	88.2038	0.099031	98.7069	859818
003	2016-12-04t0823	1480861511.48	larva	38.9985	-9.0371	-249.1088	830.0936	49.7828	33611.2446	105859.936	1151806.5407	2432.8845	-0.95086	553.6525	-0.82079	435.9912	-0.442	1898.3361	-1.0237	1856.4504	337903.8125	1277.9014	-0.73319	1723.6061	-0.89628	9827885	-0.8883	321.7384	67.2144	66.771	106.9742	102.6071	19041.4062	87.828	0.037894	98.0809	1193123.125
003	2016-12-04t1428	1480883378.8	larva	45.0727	-2.9628	-243.0346	905.3788	64.3009	46724.8078	147392.7172	2020578.5488	4592.3525	1.2147	758.2372	0.59795	522.765	0.27316	3146.6577	0.92091	2983.0986	770931.125	1901.9315	0.85952	2655.6922	0.81112	18576052	0.12207	153.9596	66.6141	66.2413	105.8332	103.483	25929.1406	88.5347	0.018231	98.6612	1631979
003	2016-12-04t2023	1480904711.18	adult	50.9984	2.9628	-237.1089	1008.3398	66.7064	56958.3902	179569.2038	2669892.6272	4106.2578	0.64926	790.8235	0.6573	604.4614	0.86756	2886.3887	0.40297	2783.4022	860143.8125	1924.7676	0.72723	2499.0192	0.38178	23545980	0.50343	238.5323	61.1128	60.5287	106.2011	98.1183	31647.9336	82.437	-0.20957	93.2473	1819572.625
003	2016-12-05t0223	1480926315.3	adult	56.9995	8.964	-231.1078	1074.417	78.7566	67714.9664	213578.4158	3547064.4768	4906.1514	1.4001	819.8079	0.70066	524.9632	0.19594	2914.2759	0.35911	2735.0907	1031653.625	1947.0726	0.62123	2482.5146	0.24381	28956436	0.89362	260.7618	67.7244	67.2664	108.185	104.4158	38297.4766	89.2875	-0.035485	100.1891	2392095
003	2016-12-05t0823	1480947918.36	adult	63.0004	14.9648	-225.1069	1229.72	75.6335	76932.1396	242406.0509	3983912.5834	4431.2832	0.86724	848.6527	0.75164	556.5777	0.39302	3082.2219	0.52928	2946.545	1239053.25	2121.0192	0.89448	2718.2633	0.54991	34075104	1.2205	267.4261	63.2234	62.7128	103.2733	101.1587	41515.8828	85.5964	-0.17671	96.2088	2538546.5
003	2016-12-05t1428	1480969822.55	adult	69.0849	21.0493	-219.0224	604.5152	81.9578	39726.0842	127392.484	2182086.7071	3441.5857	-0.16414	1040.934	1.7243	1018.7012	3.5785	2823.9287	0.091572	2779.0376	587377.1875	2234.1301	1.0169	2652.1133	0.3489	21579602	-0.30171	195.4331	73.0034	72.7737	111.3028	108.7371	23150.9902	94.8256	0.047132	104.8878	1513433
003	2016-12-05t2023	1480991115.83	adult	74.9997	26.9641	-213.1076	1197.2449	79.3863	76719.0616	241706.0022	4134854.242	5344.021	1.6747	963.5573	1.1716	833.3809	2.1986	3332.864	0.74119	3234.3922	1333145.625	2182.1731	0.77865	2834.4644	0.55963	38543256	1.2393	275.6028	68.5076	68.0242	108.6919	105.8916	43476.7773	91.1295	-0.08894	101.6921	2740372.5
003	2016-12-06t0223	1481012713.98	adult	80.9992	32.9636	-207.1081	1139.012	81.0045	74392.7363	234532.7745	4038478.8827	3508.1914	-0.13885	980.9674	1.166	881.3087	2.4296	2902.3003	0.11642	2848.6029	1126092.5	2189.8943	0.69886	2650.9848	0.21704	38026220	1.0085	294.8789	65.3262	62.9546	178.4103	173.6057	69223.2031	92.6978	-0.084853	148.1448	2532304.5
003	2016-12-06t0823	1481034311.47	adult	86.9985	38.9629	-201.1088	1319.3714	79.175	85358.92	268998.1432	4591775.1872	3564.0195	0.033893	890.8533	0.80374	735.8695	1.5714	2943.0466	0.28449	2916.5916	1312598.75	2096.5908	0.61189	2691.4006	0.38215	39648316	1.1938	231.2607	62.3983	61.9717	104.1948	100.9429	46470.875	85.0628	-0.32064	96.5214	2777101
003	2016-12-06t1428	1481056193.37	adult	93.0768	45.0412	-195.0305	1148.3746	78.2755	76394.098	240790.0024	4232125.4627	4910.2715	1.5056	931.3779	1.1642	778.6137	1.9877	3480.0042	1.1524	3387.0223	1385041.625	2252.4151	1.104	3087.2421	1.125	37066980	1.0313	305.877	75.9103	73.7756	215.7987	211.8915	85887.875	101.1302	0.016619	175.3589	3021076.5
003	2016-12-06t2023	1481077510.97	adult	98.9983	50.9628	-189.109	1128.3151	82.9518	76056.0085	239958.4496	4252969.0449	4652.7539	1.4671	846.8887	0.93157	622.7376	1.1023	3325.3237	1.1547	3197.2668	1320153.5	2190.3375	1.2106	2942.8054	1.1117	33561352	0.83658	357.129	69.3858	68.7052	119.9766	113.3585	47630.7031	94.1108	-0.19832	107.1213	2749691.5
003	2016-12-07t0223	1481099112.98	adult	104.9989	56.9633	-183.1084	1240.6267	82.6919	80803.9571	254516.3475	4514961.7498	2874.0583	-0.097856	662.4959	0.16412	502.2809	0.42787	2398.7603	0.12787	2362.3763	1012276.8125	1634.3471	0.26183	2197.4278	0.19898	27893066	0.45061	272.4247	65.6287	64.3035	136.1479	123.3066	57454.418	92.0201	-0.29856	111.0382	2763165
003	2016-12-07t0823	1481120710.42	adult	110.9982	62.9626	-177.1091	1197.7794	84.7559	78903.1721	248559.9858	4407903.6451	3142.8313	0.42307	723.1248	0.79233	582.7558	1.2854	2541.3779	0.59145	2503.9348	1047047.75	1827.0158	1.0402	2338.2579	0.69547	29737786	0.86589	281.4447	65.1751	63.6576	153.1468	137.0385	63096.4766	92.4815	-0.3453	114.059	2680260
003	2016-12-07t1519	1481145679.64	adult	117.9341	69.8985	-170.1732	1222.0196	79.3663	79018.5862	248881.405	4275840.5796	3100.8013	0.68767	604.1901	0.39669	475.3893	0.69034	2174.2251	0.37207	2085.7072	895780.75	1412.4894	0.41557	1854.8504	0.21092	24889610	0.60186	440.0561	71.5116	69.8988	140.9451	132.8386	58069.3711	100.4791	-0.22936	121.8669	2945919.25
003	2016-12-07t2023	1481163914.16	adult	122.9992	74.9637	-165.1081	1264.9399	79.1923	81958.1224	258199.3854	4456534.3275	2474.5571	0.19343	514.1693	0.01765	404.7726	0.22311	1797.3464	0.014259	1762.1965	769264.25	1128.8403	-0.072787	1563.9186	-0.075244	21965310	0.45494	438.9617	76.5073	73.9459	202.8828	164.2224	86833.8281	110.4245	-0.048449	139.0175	3268390
003	2016-12-08t0223	1481185515.09	adult	128.9995	80.9639	-159.1078	1144.7161	81.662	74985.9402	236282.3703	4190021.8632	1733.928	-0.47838	453.4114	-0.19143	393.9233	0.33732	1292.1768	-0.58897	1258.0001	505241.0938	881.4277	-0.51775	1151.9334	-0.61768	17726572	0.11792	436.5409	82.8993	77.7761	224.3041	213.1625	87702.8906	130.7324	0.3699	187.4471	3241030.5
003	2016-12-08t0823	1481207111.87	adult	134.9986	86.963	-153.1087	1084.4182	86.3518	72348.2149	228152.6917	4065148.1191	1586.5294	-0.46317	410.2939	-0.34155	346.2236	-0.061065	1214.9788	-0.50875	1176.9907	458047	803.4721	-0.51037	1078.3085	-0.5465	15466027	-0.011745	367.9199	79.1783	76.6244	179.9102	168.5573	67826.1484	113.5095	-0.11536	146.4922	2984626
003	2016-12-08t1503	1481231074.47	adult	141.6549	93.6193	-146.4524	1117.4458	81.3229	72771.0682	229296.7036	4000312.0422	1475.1191	-0.40427	408.5513	-0.11404	359.4297	0.35567	1137.5823	-0.42883	1115.4551	432281.25	742.1888	-0.4634	997.8333	-0.4955	15489814	0.21591	471.3209	80.8502	77.7598	226.7863	189.5757	86178.7891	115.3857	-0.15682	150.8913	3065354.5
003	2016-12-08t2041	1481251383.56	adult	147.2963	99.2607	-140.811	1171.1097	84.4983	77349.0962	243677.0283	4371095.7414	1564.3726	-0.068275	368.9124	-0.41456	326.7218	-0.081347	1110.4266	-0.28652	1076.0391	448612.3438	667.5816	-0.56921	932.579	-0.46868	14874918	0.29295	434.9876	78.5775	75.7689	171.8284	167.1436	69418.6562	115.6222	-0.23243	153.5088	3168325
003	2016-12-09t0233	1481272476.4	adult	153.1554	105.1198	-134.9519	1153.2994	80.4605	74137.0993	233679.8172	4064948.6879	1516.0341	0.045172	407.5361	0.35147	360.4138	0.82217	1142.5176	0.0036033	1117.8265	442154.3125	734.3138	0.008218	1018.1792	-0.0083489	15764311	0.66342	446.7464	76.1164	72.6936	175.9535	160.8279	68093.9922	117.464	-0.27954	147.8368	2944333.5
003	2016-12-09t0825	1481293597.44	adult	159.0224	110.9868	-129.0849	1260.8751	80.6169	79014.6659	248830.2931	4285439.7095	2107.4705	1.3731	389.0327	0.25544	342.384	0.52552	1234.2792	0.48012	1187.8568	509757.3125	729.6189	0.23304	1053.4648	0.33466	16032039	0.89314	350.5111	81.1835	77.2318	198.5203	181.9936	81988.8906	126.4027	-0.13105	160.2528	3345571
003	2016-12-09t1508	1481317824.86	adult	165.7522	117.7166	-122.3551	1205.1634	101.1542	80904.0221	255702.4656	4605194.9055	1548.7853	0.47915	368.2478	0.020668	323.8969	0.079604	1172.2727	0.52846	1150.929	494699.0625	694.9389	0.2571	1033.7623	0.50959	15525696	0.93058	836.8222	78.0636	73.8679	185.2691	169.1929	78183.5625	124.0235	-0.34395	157.1656	3291237.5
003	2016-12-09t2023	1481336714.21	adult	170.9992	122.9637	-117.1081	904.7237	102.9573	67562.1521	214621.729	4209324.6466	1280.674	0.03846	386.4765	0.53351	352.7523	0.97053	988.9438	0.083334	960.0731	348108.2188	632.97	-0.022496	871.7528	0.03429	13583102	0.56848	325.4518	89.3844	83.6686	217.7742	210.7914	76656.5312	144.6667	0.21752	189.0767	3141505
003	2016-12-10t0252	1481360044.57	adult	177.4799	129.4443	-110.6274	1153.8479	81.5157	73940.1568	233025.4484	4057046.6939	1868.8646	1.4612	381.6604	0.53033	345.7196	0.76192	1128.8049	0.72714	1050.1909	435718.6875	633.4623	0.13218	909.8131	0.3542	14713771	0.93435	533.2734	95.9282	87.7794	310.7292	288.7311	119941.4688	162.8559	0.69598	246.2107	3698225.75
003	2016-12-10t0844	1481381159.45	adult	183.3451	135.3096	-104.7622	1100.4478	84.8935	75290.2246	237345.99	4355515.6755	1406.714	0.53573	352.8376	-0.096998	322.3239	0.032605	1067.7251	0.65012	1047.2869	419615.9688	614.3687	0.10751	944.027	0.66704	13837936	0.79927	458.0593	85.3955	79.9037	209.7438	192.374	82429.2969	143.6306	-0.10082	179.7579	3349124.75
003	2016-12-10t1436	1481402280.81	adult	189.2122	141.1766	-98.8951	1172.162	80.3796	75249.4767	237126.4105	4178652.3917	1129.7778	-0.017238	335.505	-0.48519	314.9115	-0.20835	799.7003	-0.2692	775.8051	314282.2188	521.3675	-0.59772	700.5245	-0.381	13164880	0.70308	451.3485	91.3881	81.3781	278.5283	271.252	109461.6328	170.4452	0.65948	245.4705	3585979.5
003	2016-12-10t2028	1481423404.67	adult	195.0799	147.0444	-93.0274	1030.7352	84.9563	70517.3995	222411.1652	4097010.6055	1064.2844	-0.095567	314.5419	-0.98024	295.1608	-0.82123	817.2918	-0.10832	790.2448	300763.375	507.1861	-0.63852	706.1747	-0.257	11551866	0.36581	1069.4052	81.3353	74.501	206.3871	200.4879	75950.4375	150.1941	-0.14688	189.368	2987121.25
003	2016-12-11t0223	1481444714.01	adult	200.9992	152.9636	-87.1081	631.5422	90.1637	39893.0544	127779.8452	2183620.5392	948.6477	-0.30408	349.5458	-0.03898	321.0785	-0.035426	796.0972	-0.1064	788.6116	166384.3125	555.2905	-0.10741	721.2601	-0.082896	7278593	-0.64545	425.7411	99.8629	89.9083	241.6198	232.0857	50498.5312	179.5921	0.63715	215.111	2079444.625
003	2016-12-11t0823	1481466313.35	adult	206.999	158.9634	-81.1083	486.1431	90.4026	34654.4399	111328.9746	2089290.8012	643.6725	-0.99681	325.8809	-0.60819	312.7198	-0.29092	540.4227	-1.1034	531.9659	97816.5156	461.8064	-0.90392	513.8723	-1.106	5894860	-0.94351	295.2241	105.7773	92.5876	248.486	243.189	44975.9648	194.3415	0.93378	230.792	1913406.125
003	2016-12-11t1423	1481487913.33	adult	212.999	164.9634	-75.1083	483.0058	93.1492	34212.5394	109923.0363	2063316.2123	746.8343	-0.6902	325.149	-0.59213	310.1163	-0.36969	597.7553	-0.79946	591.4157	106998.2031	462.9157	-0.82839	530.8688	-0.94986	5801634	-0.92589	304.9728	109.1355	95.4995	253.8427	248.8629	45437.8359	202.5813	1.033	237.4676	1947304
003	2016-12-11t2023	1481509511.96	adult	218.9986	170.963	-69.1087	481.2691	87.8319	33158.4714	106441.1988	1924058.8412	706.647	-0.74587	322.7713	-0.62134	308.9393	-0.40618	569.2004	-0.8653	560.321	98471.6719	451.5114	-0.8768	521.6994	-0.9387	5581038	-0.94461	308.0483	111.743	98.1917	266.7243	262.9155	46143.3086	207.9687	1.0524	248.3638	1932147.375
003	2016-12-12t0223	1481531116.58	adult	224.9999	176.9643	-63.1074	482.8209	74.2291	26612.2359	85922.7226	1243493.8946	662.1161	-0.82288	327.788	-0.46399	315.2552	-0.21529	581.1294	-0.76126	574.2611	81358.1172	481.5477	-0.5323	551.1497	-0.71878	4587393	-1.1748	464.0767	91.8791	88.1232	241.0311	201.5783	33744.3594	134.5651	-1.1726	176.6997	1285848.5
003	2016-12-12t0823	1481552714.22	adult	230.9992	182.9637	-57.1081	496.874	71.815	26577.2322	85941.8968	1215466.3818	710.7584	-0.65374	325.433	-0.49995	315.6274	-0.20471	566.7075	-0.77784	557.0443	79339.0547	467.8815	-0.61544	532.1384	-0.77528	4543695	-1.1623	520.9561	94.569	90.3999	246.1108	201.1916	34455.5117	142.0755	-1.0653	177.3169	1320372
003	2016-12-12t1423	1481574315.9	adult	236.9997	188.9641	-51.1076	499.3036	73.0837	26778.5094	86264.8542	1219822.171	700.0958	-0.65051	325.4675	-0.47845	314.465	-0.2399	559.3824	-0.77276	549.0222	78872.9219	462.4697	-0.62904	526.065	-0.77019	4579653	-1.1364	501.3872	97.4791	92.9549	256.4123	207.7257	36154.1328	145.7811	-1.0674	181.6433	1371628.25
003	2016-12-12t2023	1481595915.99	adult	242.9997	194.9642	-45.1076	496.8378	74.6893	27001.326	86980.9276	1239046.4382	693.8165	-0.64056	319.9895	-0.60445	311.4403	-0.33302	548.1945	-0.79271	534.3134	77843.6094	451.0374	-0.71027	511.8985	-0.82035	4539691	-1.134	518.4319	98.0508	92.4994	264.4118	221.2628	37546.4766	152.6138	-0.98181	191.8494	1391046.5
003	2016-12-13t0223	1481617515.38	adult	248.9996	200.964	-39.1077	489.8943	69.3481	25109.4248	81528.5943	1112377.5002	637.8636	-0.77617	319.9211	-0.58906	311.4264	-0.33326	522.9749	-0.88326	513.2907	69555.6562	444.8224	-0.74162	496.482	-0.88191	4228077.5	-1.2059	452.9214	101.5329	95.2458	261.3231	230.9403	34755.9688	158.9481	-0.90887	205.3386	1341859
003	2016-12-13t0823	1481639113.12	adult	254.9989	206.9634	-33.1084	517.1281	132.9738	36334.972	123177.1414	2239091.6249	673.8952	-0.65323	324.4322	-0.45414	314.6961	-0.22962	555.041	-0.70484	541.189	106012.8281	442.8846	-0.73845	519.6404	-0.71607	6193735.5	-0.65605	469.7602	123.0607	102.7915	340.5322	328.3643	65041.6523	244.642	1.3455	308.0346	2349351
003	2016-12-13t1423	1481660717.17	adult	261.0001	212.9645	-27.1072	477.6329	72.0437	23156.5668	75746.4454	1016524.8287	710.4642	-0.52961	324.261	-0.44904	312.2413	-0.30957	630.621	-0.30324	624.9559	77566.3906	464.8817	-0.48609	591.9093	-0.23518	3962469.75	-1.2671	497.1284	105.1282	96.8225	279.5833	246.5217	34388.7383	168.9502	-0.82906	202.0484	1284667
003	2016-12-13t2023	1481682317.36	adult	267.0001	218.9645	-21.1072	517.7233	173.6657	34797.3651	125525.2674	2515189.6256	804.904	-0.21172	326.2976	-0.38171	308.9264	-0.42016	630.0127	-0.27842	617.5739	117812.375	490.8914	-0.17415	591.3722	-0.20811	6095892	-0.65947	467.2836	113.2076	95.8206	370.8353	363.9261	69346.2031	234.1327	0.8538	343.6287	2114944
003	2016-12-14t0250	1481705498.32	adult	273.4393	225.4037	-14.668	485.2601	72.4161	23806.3219	77326.196	1035193.1178	809.7731	-0.16944	322.7465	-0.47177	310.9046	-0.35832	679.0818	0.018616	671.5135	85564.3125	453.1704	-0.57712	610.2878	-0.048369	4041109.25	-1.2342	471.1321	107.7931	99.7146	260.3228	233.973	32800.6719	177.107	-0.79752	213.4187	1349677.75
003	2016-12-14t0841	1481726605.1	adult	279.3023	231.2667	-8.805	487.471	79.8994	32413.433	104057.5954	1804868.8172	651.5626	-0.69251	343.5001	0.13968	332.8392	0.37935	567.0934	-0.58639	561.0723	96405.8906	474.1742	-0.31068	539.8464	-0.5175	5811678	-0.71414	427.2014	141.2545	124.0391	353.0534	348.5487	60019.0742	266.096	1.5344	325.5395	2389885.25
003	2016-12-14t1434	1481747764.99	adult	285.18	237.1444	-2.9273	509.3646	168.5988	44133.7314	150339.6459	3596630.0238	715.5413	-0.45703	353.5819	0.45216	334.9151	0.45456	594.434	-0.41253	584.9524	136719.8281	491.9574	-0.068823	558.0889	-0.36758	8109402	-0.022898	452.6752	130.7709	111.2647	348.6197	341.0892	80182.5391	254.2235	1.1251	315.3405	2999231
003	2016-12-14t2025	1481768841.45	dead	291.0346	242.999	2.9273	494.4038	85.3018	34911.8242	112433.7954	2050559.1467	747.6423	-0.32154	404.8943	1.9829	388.534	2.2881	643.8727	-0.088314	636.7032	117184.8359	553.9939	0.74243	615.5652	0.093103	7368265.5	-0.21997	456.8161	150.891	133.7993	364.7426	359.8848	66383.1562	273.5122	1.5619	334.2043	2745914
005	2016-12-02t1423	1480710341.94	egg	-2.9992	-56.9985	-248.9992	153.7359	29.1127	2996.0317	9554.8084	54762.7644
005	2016-12-02t2023	1480731936.35	larva	2.9992	-51	-243.0008	156.6822	27.5819	2914.0668	9270.7956	50766.6412
005	2016-12-03t0223	1480753532.51	larva	8.9982	-45.0011	-237.0018	164.5476	27.0264	2978.1649	9456.2469	50678.2909
005	2016-12-03t0823	1480775132.68	larva	14.9982	-39.001	-231.0018	156.6742	27.1612	2895.3123	9207.4736	49881.2996
005	2016-12-03t1428	1480797006.03	larva	21.0741	-32.9251	-224.9259	250.1203	25.4776	5105.6787	16154.8699	89221.4518
005	2016-12-03t2023	1480818334.29	larva	26.9987	-27.0006	-219.0014	429.1149	39.5687	13470.3664	42603.7838	355654.6434	1985.5793	-1.2786	439.5644	-1.9126	330.1956	-1.5789	1607.5544	-1.3936	1569.3371	115743.9219	906.364	-1.7221	1428.637	-1.3635	3160028.5	-1.8219	343.7256	69.285	68.9463	112.5812	102.7745	8105.8496	89.3475	0.20159	99.2961	498089.875
005	2016-12-04t0223	1480839932.91	larva	32.9983	-21.001	-213.0017	618.5068	45.0281	22218.4814	70096.2177	667817.3583	3962.7952	0.72747	506.9412	-1.176	299.4695	-1.7802	2491.3438	0.083264	2412.7035	293978.5625	1262.0729	-0.63704	1895.8055	-0.43034	5974808.5	-1.347	149.0535	59.3828	58.9025	96.8524	93.2713	11428.583	79.0713	-0.23981	88.7615	699885.25
005	2016-12-04t0823	1480861534.65	larva	38.9988	-15.0005	-207.0012	754.1674	54.2376	32633.9318	102960.3901	1181339.3168	2458.1296	-0.92458	529.3066	-1.0155	464.9861	-0.17884	1970.4028	-0.90335	1932.6569	340879.6875	1074.8859	-1.3314	1712.6652	-0.91842	9108837	-0.99702	208.2856	64.8949	64.5528	105.5319	101.7965	18257.0156	86.0591	-0.023151	96.6197	1116775.5
005	2016-12-04t1428	1480883401.71	larva	45.0729	-8.9263	-200.9271	846.3607	51.3386	37278.9329	117485.445	1365426.5318	3706.3645	0.3024	631.3347	-0.31711	427.8839	-0.52558	2925.0527	0.56541	2897.6384	576235.375	1610.9886	0.061941	2557.5137	0.62318	12376684	-0.71508	192.3516	62.6943	62.3177	101.8997	99.2694	20074.2422	84.8995	-0.099865	94.6189	1229058.125
005	2016-12-04t2023	1480904733.66	larva	50.9985	-3.0008	-195.0015	937.8188	58.1138	43028.801	135521.6686	1664094.208	3638.334	0.17217	665.7561	-0.17493	502.145	0.05654	2632.4253	0.0097959	2556.3877	597560.5625	1423.9378	-0.56715	2216.4737	-0.13397	15072052	-0.5465	132.924	61.8053	61.4651	100.021	97.334	22704.7578	83.2177	-0.18542	93.0976	1399209.25
005	2016-12-05t0223	1480926339.12	adult	57	3.0008	-189	1050.2509	65.6401	56432.4969	177816.921	2517645.5508	4937.5557	1.4318	727.9985	0.12888	403.969	-0.71591	3188.3926	0.76992	2998.6427	943764.1875	1874.098	0.44188	2656.9635	0.54902	21505804	0.03316	352.1512	60.069	59.5839	100.3225	96.9379	29695.4648	81.9079	-0.25443	92.3081	1774497.5
005	2016-12-05t0823	1480947941.84	adult	63.0007	9.0015	-182.9993	1039.1259	66.3357	56664.882	178497.9189	2634184.8361	3804.3982	0.23931	769.8582	0.28719	595.0591	0.67103	2772.2568	0.078174	2662.532	823360.25	1704.576	-0.086033	2380.1302	-0.019907	22828604	-0.0048934	193.7404	66.4674	65.9633	106.8445	103.8912	31732.8281	88.7674	-0.086035	99.2223	1970958.125
005	2016-12-05t1428	1480969846.05	adult	69.0853	15.086	-176.9148	1135.0991	68.7436	60743.4562	191316.027	2816410.9739	4803.5967	1.1886	873.0188	0.78065	648.4623	1.0001	3523.2429	1.0816	3438.9731	1123914.5	2025.3153	0.54367	3012.9603	0.93637	27767236	0.33917	159.9509	61.287	61.016	101.3455	98.331	32329.2012	83.7426	-0.25865	94.2602	1949292.875
005	2016-12-05t2023	1480991139.17	adult	75	21.0008	-171	970.1426	69.6868	56303.872	177649.7171	2703369.4173	4707.0703	1.0481	930.2915	0.9924	745.0426	1.6033	3460.6931	0.91742	3351.5059	1020904.5	2209.1562	0.83769	3052.1008	0.90269	27382200	0.13406	135.1298	60.4231	59.9778	97.672	95.2951	28813.25	81.866	-0.33515	91.545	1778492.5
005	2016-12-06t0223	1481012737.88	adult	80.9996	27.0004	-165.0004	622.8521	71.8116	36148.2	114966.4233	1768841.8776	4072.1843	0.40778	1016.0986	1.3473	753.7239	1.5978	3692.6484	1.173	3685.3048	701603.1875	2728.4909	1.8332	3458.3079	1.4449	19208328	-0.77318	253.7093	67.3013	65.6094	166.9969	159.1797	31729.4082	92.4539	-0.091077	132.5699	1272263.625
005	2016-12-06t0823	1481034334.53	adult	86.9987	32.9995	-159.0013	1076.6675	81.5387	65380.5861	205939.0383	3429324.9189	3344.5415	-0.17906	769.5918	0.17788	566.9929	0.45841	2898.8352	0.22577	2875.3553	991401.625	1945.9585	0.29502	2699.729	0.39471	26277712	-0.070695	217.5981	62.2741	61.8497	101.916	99.6231	34855.2656	84.7949	-0.3272	95.0276	2126347.5
005	2016-12-06t1428	1481056216.59	adult	93.0771	39.0778	-152.9229	1093.1476	73.6099	62851.1303	198047.9784	3037047.6058	2756.8245	-0.60204	772.5249	0.33579	589.4389	0.71459	2428.2249	-0.24775	2412.3767	798886	1987.4929	0.54189	2299.5844	-0.063135	25378988	-0.084779	434.6456	63.3657	62.6621	111.0522	105.4945	36536.168	87.3938	-0.30793	99.2866	2081689.875
005	2016-12-06t2023	1481077532.35	adult	98.9981	44.9989	-147.0019	1069.7131	70.6666	60769.2199	191440.5973	2891281.4197	3215.9048	0.03359	692.5462	0.10278	458.9352	-0.045042	2658.7869	0.25385	2606.473	845494.25	1908.8048	0.59768	2452.835	0.36161	21995268	-0.2995	417.8774	73.2604	69.1224	235.5374	218.3198	74900.9062	108.9871	0.14642	182.8037	2326748.75
005	2016-12-07t0223	1481099135.78	adult	104.9991	50.9998	-141.0009	1041.2858	68.7113	59862.8366	188731.6045	2841126.9438	2474.8801	-0.50782	613.2765	-0.11314	429.5542	-0.11307	2132.3613	-0.24207	2098.1121	667429.125	1626.4822	0.24396	2023.2158	-0.075261	19192488	-0.44375	289.1465	65.6345	64.7037	124.3489	117.054	38921.2109	90.9223	-0.32391	107.2988	2054033
005	2016-12-07t0823	1481120733.96	adult	110.9986	56.9993	-135.0014	668.6082	80.4785	43566.8162	138972.9964	2344698.771	2391.4531	-0.38032	640.2968	0.29299	464.6797	0.33304	1985.8192	-0.21239	1969.4244	452766.7812	1483.0903	0.20979	1854.5658	-0.099236	14553945	-0.79489	227.4401	66.9112	66.1078	122.8035	115.4115	27999.1992	92.9414	-0.33459	108.3213	1520890.75
005	2016-12-07t1519	1481145702.79	adult	117.9343	63.9351	-128.0657	1061.9261	70.0616	60945.3874	192040.4844	2966216.9954	1736.8346	-0.85589	464.7603	-0.53266	352.8841	-0.42294	1453.2611	-0.73612	1444.9738	463590.3125	1017.6996	-0.62572	1321.7283	-0.72214	14817954	-0.60163	350.2916	75.862	72.5904	206.195	198.7464	65776.2031	110.814	0.014651	170.8002	2418709
005	2016-12-07t2023	1481163936.71	adult	122.9993	69.0001	-123.0007	1030.6947	72.7357	60169.8972	189591.1165	2961887.179	1872.0043	-0.52332	417.5951	-0.68816	309.6554	-0.74102	1344.0029	-0.72182	1321.4116	423360.9375	896.496	-0.7365	1197.1528	-0.75506	13129189	-0.68646	409.7319	67.6119	66.2937	166.2824	129.0945	52378.9453	90.9258	-0.51065	108.6276	2125719
005	2016-12-08t0223	1481185537.46	adult	128.9995	75.0003	-117.0005	1090.2348	70.429	60222.7758	189657.4212	2891033.6817	1355.2482	-0.96141	398.5352	-0.64764	313.5202	-0.609	1130.4362	-0.87301	1120.7806	356087.4062	810.4907	-0.74416	1041.0772	-0.84077	12550671	-0.62374	481.3195	74.2764	71.3964	232.3161	220.7032	73179.5781	102.8868	-0.29747	170.3489	2339111
005	2016-12-08t0823	1481207134.26	adult	134.9986	80.9994	-111.0014	907.5418	71.011	52879.7939	166778.1265	2580109.9265	1692.4374	-0.31679	390.0194	-0.53728	322.8969	-0.38671	1247.2909	-0.44653	1206.8387	345499.5938	772.2119	-0.62372	1103.1493	-0.49141	10778186	-0.76339	341.3244	75.8329	71.3881	248.0695	243.5751	68715.2578	109.8724	-0.20427	216.6785	2095642.875
005	2016-12-08t1503	1481231097.96	adult	141.6552	87.656	-104.3448	938.4985	69.8626	54585.6623	172095.8577	2679177.9	1304.3035	-0.66393	360.5149	-0.66697	310.2407	-0.48058	979.6899	-0.76866	957.4455	280191.3125	703.7322	-0.62514	890.1469	-0.76423	10280802	-0.72535	232.5107	78.2043	75.4877	175.146	171.3375	50091.7422	113.8914	-0.19462	158.1838	2230151.75
005	2016-12-08t2041	1481251406.35	adult	147.2964	93.2972	-98.7036	1019.0465	70.7159	55766.7763	175636.3562	2641032.8576	920.6913	-1.1342	336.9235	-0.84701	298.1929	-0.65952	759.7162	-1.1228	743.7401	221837.125	595.8145	-0.91387	701.6058	-1.1118	9832774	-0.70991	551.3947	83.4712	78.5492	296.6104	279.7926	86610.2188	121.3837	-0.081162	219.3525	2436023.25
005	2016-12-09t0233	1481272498.53	adult	153.1554	99.1561	-92.8446	712.7572	136.3454	51327.5062	167473.8723	3350788.0856	964.4052	-0.94658	349.166	-0.56932	315.7734	-0.23252	745.907	-1.0434	731.013	199903.0781	599.7775	-0.72603	701.5267	-0.99235	9332859	-0.71713	534.4651	86.9339	83.7009	272.7694	243.949	73102.2109	121.4427	-0.16984	154.045	2323655.25
005	2016-12-09t0825	1481293619.36	adult	159.0223	105.023	-86.9777	867.1425	70.323	50017.5346	157745.3435	2457827.8431	807.7358	-1.1417	310.2533	-1.1728	288.4171	-0.90853	664.881	-1.1732	649.7534	174198.8125	513.1804	-1.098	612.5089	-1.1867	8112813.5	-0.90165	175.6843	78.7628	76.9898	142.3022	139.7534	37283.1875	114.2047	-0.48979	132.7456	2059569.75
005	2016-12-09t1508	1481317847.83	adult	165.7524	111.7532	-80.2476	836.0399	70.8227	45940.1052	145119.1458	2142071.9251	819.9677	-1.025	319.9296	-0.97189	295.5909	-0.73756	684.8873	-1.0209	674.4871	165057.8438	521.2262	-0.94293	636.39	-1.0098	7692068	-0.91258	288.1684	84.663	82.1291	167.6594	163.5309	40405.9062	122.5285	-0.39134	148.1839	2035552.125
005	2016-12-09t2023	1481336737.69	adult	170.9996	117.0004	-75.0004	806.4377	70.0246	45239.9194	142745.2615	2136681.0362	878.63	-0.82872	314.2898	-1.087	295.0313	-0.77607	702.4792	-0.89051	688.722	166487.5781	491.0408	-1.0934	614.6616	-1.0292	7436725	-0.90836	280.0281	84.8607	82.7716	159.6471	155.4916	37836.3672	122.8664	-0.51237	145.0319	2007973.5
005	2016-12-10t0252	1481360067.2	adult	177.48	123.4808	-68.52	772.8184	69.0496	43230.7137	136484.2313	2041535.6796	829.0872	-0.85831	310.8966	-1.1522	294.5789	-0.80994	643.6433	-1.018	633.5606	146107.0312	475.9151	-1.1409	591.2558	-1.0562	7030926.5	-0.93596	231.186	85.9709	84.1328	150.7255	147.5673	34214.6953	121.8329	-0.71015	140.427	1944231.25
005	2016-12-10t0844	1481381181.8	adult	183.3452	129.3459	-62.6548	752.6626	73.4099	41590.0664	131338.1301	1984441.4633	933.9435	-0.54851	323.4171	-0.82639	310.3306	-0.33832	689.9771	-0.77565	673.2444	150415	488.8005	-0.96465	610.6352	-0.89891	7048875.5	-0.86995	204.5892	90.9124	89.7034	162.4527	158.9503	35414.6953	131.3811	-0.52121	150.7216	1981436.625
005	2016-12-10t1436	1481402303.91	adult	189.2124	135.2132	-56.7876	783.4534	71.5522	42364.6515	133614.4514	2009326.7587	826.394	-0.72871	318.6263	-0.91328	309.4117	-0.3778	656.2225	-0.83173	644.196	145681.4062	471.3311	-1.0418	593.4028	-0.90846	7072229	-0.806	227.254	92.4224	90.7807	170.3238	167.9348	37811.875	136.5701	-0.46992	158.7964	2051408
005	2016-12-10t2028	1481423427.86	adult	195.0802	141.081	-50.9198	720.426	70.3361	40499.8145	127990.6515	1958352.92	858.1243	-0.58866	319.2729	-0.85896	313.1617	-0.27087	659.7093	-0.74494	649.5542	139858.375	456.4496	-1.1011	576.9534	-0.91708	6760284.5	-0.82847	229.7958	95.1791	93.2254	176.1702	172.4804	37348.0781	142.3336	-0.39844	163.5045	2015323.25
005	2016-12-11t0223	1481444737.13	adult	200.9994	147.0002	-45.0006	736.3948	72.2616	40970.5434	129372.3089	1985111.0358	899.2976	-0.42442	319.2179	-0.81995	314.2186	-0.24357	666.4886	-0.64313	662.0792	143295.0625	455.6918	-1.0338	579.881	-0.82635	6841797.5	-0.755	221.6407	96.5984	94.7063	178.7457	175.7678	38430.3281	144.8415	-0.43359	167.0239	2070393.875
005	2016-12-11t0823	1481466336.55	adult	206.9993	153	-39.0007	741.3599	71.3262	40140.9901	126694.7087	1912466.6634	820.8922	-0.5555	321.8758	-0.71155	316.7011	-0.17073	656.9806	-0.60985	647.5427	138622.9062	461.9519	-0.90254	579.7983	-0.75086	6762610	-0.7242	221.9279	98.491	95.9481	185.3044	181.818	39099.2266	150.2144	-0.3847	173.8742	2069296
005	2016-12-11t1423	1481487936.12	adult	212.9992	158.9999	-33.0008	725.5489	71.6837	39696.9606	125426.6248	1903142.1885	819.3798	-0.50534	321.908	-0.67585	316.8225	-0.16722	663.8484	-0.51426	652.0089	138080.4688	461.208	-0.84469	584.1827	-0.65771	6693754.5	-0.69809	276.2119	100.0144	97.0833	206.6549	202.8609	42984.2109	154.0081	-0.3884	189.9892	2079699.25
005	2016-12-11t2023	1481509534.38	adult	218.9987	164.9994	-27.0013	723.5518	71.4596	39448.0069	124542.3306	1882267.7574	832.8047	-0.41701	321.3983	-0.65685	317.4835	-0.14805	663.1626	-0.45217	650.2202	137274.6562	452.6684	-0.86564	581.5398	-0.60508	6640089	-0.67115	271.2211	101.236	97.9022	212.0587	207.0805	43896.1406	156.5708	-0.42913	192.6666	2091535.375
005	2016-12-12t0223	1481531139.79	adult	225.0002	171.0009	-20.9998	711.8992	70.3326	38415.0893	121321.9983	1809621.3031	885.381	-0.22906	324.3711	-0.55251	319.4733	-0.087393	682.7158	-0.30752	673.6641	137225.875	458.3531	-0.75806	591.4105	-0.49111	6516939.5	-0.67074	294.1541	103.6119	99.6358	221.1939	216.0465	44459.9727	162.2346	-0.38168	199.7585	2081666.875
005	2016-12-12t0823	1481552736.71	adult	230.9993	177.0001	-15.0007	708.0374	69.5274	37949.2612	119815.4486	1769771.4208	936.3497	-0.041325	328.0311	-0.4325	322.7986	0.013515	677.648	-0.27425	662.9908	134851.9531	462.7446	-0.66593	577.5233	-0.51474	6521587	-0.63956	276.3305	105.1032	101.4629	222.0859	219.1767	44195.1016	163.1711	-0.4683	199.9009	2089556.25
005	2016-12-12t1423	1481574340.28	adult	237.0003	183.0011	-8.9997	692.4161	71.2364	37282.4508	117787.1003	1729815.0447	955.3381	0.055792	330.6651	-0.34273	324.4276	0.065506	701.6977	-0.11557	687.8747	137532.75	465.7962	-0.59591	582.2978	-0.44185	6459543.5	-0.63418	277.1921	107.1395	103.8275	221.4347	217.5076	43401.207	164.4768	-0.54282	202.4656	2092970.75
005	2016-12-12t2023	1481595939.54	adult	243.0001	189.0009	-2.9999	678.8606	70.6408	36148.901	114197.0908	1666267.9789	943.616	0.066142	330.9386	-0.31596	323.8238	0.050295	695.5449	-0.09781	676.2541	132153.5312	465.7096	-0.56173	580.0662	-0.41408	6267977.5	-0.66757	267.0802	109.6404	105.5818	224.7847	219.9384	42709.1016	168.8712	-0.5293	205.5973	2076588.5
005	2016-12-13t0223	1481617538.76	dead	248.9999	195.0007	2.9999	658.7421	70.5768	34449.3239	108871.3799	1556102.3132	918.0601	0.036913	334.6252	-0.19778	326.3213	0.13284	708.15	0.010489	695.5762	128175.1406	475.766	-0.42285	602.3634	-0.23692	6041992	-0.7111	292.4399	112.3684	108.278	232.09	227.6497	42008.2812	173.1884	-0.51571	211.9234	2028923.375
007	2016-12-02t1423	1480710365.22	larva	0	-45.035	-254.999	148.094	27.6998	2734.3664	8709.5943	47593.4103
007	2016-12-02t2023	1480731958.09	larva	5.998	-39.037	-249.001	168.053	27.5647	3363.1889	10685.0828	60919.5208
007	2016-12-03t0223	1480753554.89	larva	11.9971	-33.0378	-243.0019	151.0886	28.5939	2856.5153	9103.3844	51150.761
007	2016-12-03t0823	1480775155.3	larva	17.9972	-27.0377	-237.0018	306.1184	35.586	8069.1959	25529.695	186440.7239
007	2016-12-03t1428	1480797028.9	larva	24.0732	-20.9617	-230.9258	485.5009	43.9269	17376.476	54983.6952	522995.1748
007	2016-12-03t2023	1480818357.6	larva	29.9979	-15.0371	-225.0012	637.8377	43.0812	23423.0964	73911.3117	711321.2156	1850.3156	-1.4608	506.4221	-1.1751	474.3398	-0.0066242	1485.03	-1.6473	1468.4246	185628.75	919.8959	-1.7062	1294.3799	-1.7015	6291281.5	-1.2165	141.3788	68.5825	68.2417	104.7696	102.979	13096.2061	89.5833	0.17925	99.2227	851999.8125
007	2016-12-04t0223	1480839956.16	larva	35.9975	-9.0375	-219.0015	802.7971	46.676	31563.3487	99544.6253	1022965.3894	3027.095	-0.29627	575.4251	-0.6019	413.6952	-0.6439	2420.2874	-0.099003	2371.8721	404188	1445.8057	-0.14868	2087.0784	-0.093417	9599817	-0.82397	135.7885	62.4399	62.0432	98.7329	96.1775	16488.4023	82.784	-0.11943	92.4665	1041684.3125
007	2016-12-04t0823	1480861557.42	larva	41.9978	-3.0371	-213.0012	1008.3393	58.344	52138.668	164614.2926	2186825.739	4239.771	0.88994	562.5718	-0.78284	339.7083	-1.2905	2780.4399	0.38956	2647.1201	761840.5625	1328.2979	-0.65166	2167.1032	-0.064009	15373964	-0.18749	219.277	66.802	66.3338	105.9985	102.7769	29043.5898	88.5023	0.038866	98.8606	1825564.125
007	2016-12-04t1428	1480883424.86	adult	48.0721	3.0371	-206.9269	1180.8077	67.1857	63758.0619	200813.7706	2927072.8816	4358.6138	0.9387	662.9083	-0.14572	374.3393	-0.96587	2970.3457	0.58258	2890.953	992095.5	1634.0471	0.045713	2410.35	0.27707	22129206	0.45495	193.4978	60.6145	60.0822	99.7965	96.4259	33332.0352	82.4876	-0.19342	92.9255	2023432
007	2016-12-04t2023	1480904756.64	adult	53.9976	8.9626	-201.0014	1225.1946	69.2733	70407.4701	221732.4613	3391133.5651	4175.6909	0.69016	816.8522	0.75187	496.3453	-0.0057147	3220.5945	0.86723	3148.5181	1185178.75	1972.1629	0.76227	2723.0206	0.72489	30056078	1.1576	353.429	66.3568	65.9677	107.3671	103.0784	39511.0781	88.455	-0.042074	98.9477	2441598.75
007	2016-12-05t0223	1480926363.22	adult	59.9994	14.9645	-194.9996	1288.9569	74.7108	77446.901	243872.6493	3952642.6068	4204.748	0.66518	843.4031	0.78084	515.2933	0.10792	3026.3345	0.48604	2948.9802	1225665.5	2060.1308	0.82197	2608.5981	0.41282	34097100	1.3491	176.7989	62.9248	62.463	103.2191	100.531	41803.7266	85.5027	-0.16374	96.2832	2543922.25
007	2016-12-05t0823	1480947964.93	adult	65.9999	20.9649	-188.9991	1142.2162	78.1811	75478.1162	237997.5615	4130629.4408	5536.9287	1.9457	975.1439	1.4239	704.8981	1.4277	4147.978	2.0224	4097.3995	1634303.25	2353.9603	1.3641	3436.5449	1.692	38381664	1.5613	235.5454	62.6064	61.9943	105.9886	102.5616	41759.5039	85.8836	-0.18401	97.4775	2464186.25
007	2016-12-05t1428	1480969869.61	adult	72.0846	27.0496	-182.9145	1261.7868	83.5733	85808.5583	270429.1586	4872079.5222	4556.5674	0.92058	919.3845	0.98508	549.6778	0.29881	3291.9277	0.71785	3224.3125	1471491.75	2314.3589	1.1308	2967.2975	0.81354	41083616	1.5999	221.1743	63.9656	63.2183	111.231	106.9949	49720.2383	87.6088	-0.1676	100.6744	2858366.25
007	2016-12-05t2023	1480991163.38	adult	77.9995	32.9645	-176.9995	1256.5601	79.3392	80660.378	254055.9514	4368242.5171	4457.4458	0.78606	981.7391	1.2141	746.8965	1.5823	3400.7083	0.803	3361.3511	1431698.125	2324.4179	1.0297	2980.7948	0.7487	41296856	1.407	207.5372	65.1882	64.5404	106.3144	103.6447	44758.3438	87.9474	-0.18917	99.4878	2742143
007	2016-12-06t0223	1481012762.13	adult	83.9991	38.9642	-170.9999	1284.3261	80.5419	82470.075	259670.5769	4488220.4354	4611.4507	0.97923	993.0784	1.2643	751.023	1.6132	3498.2559	0.95472	3452.5264	1507748.25	2348.3023	1.0701	3099.9532	0.93522	42715280	1.4513	269.5191	68.7111	67.276	130.3682	126.3979	56188.6758	95.7395	-0.033028	117.3188	2955468.5
007	2016-12-06t0823	1481034357.27	adult	89.9978	44.9628	-165.0012	1229.3918	80.6455	81718.9291	257693.1804	4493846.7248	4570.6201	1.0865	1011.4874	1.4977	709.5572	1.4557	3368.407	0.92129	3267.5996	1434941.375	2418.6659	1.366	3021.5452	0.94737	43077224	1.5552	212.068	70.4308	69.2719	129.5736	123.6875	55198.3398	97.0137	-0.054447	115.1884	2999507.5
007	2016-12-06t1428	1481056239.23	adult	96.0761	51.0411	-158.9229	714.8973	85.7994	47267.4896	150911.154	2628786.0138	4422.3315	1.1287	932.9337	1.2764	767.7573	2.0091	3480.457	1.2538	3438.5159	859672.875	2179.161	1.0605	3220.8736	1.4262	23003346	-0.2598	275.4699	76.4008	73.7716	188.9401	184.3394	46668.2109	107.8144	0.14595	162.0012	1883815.25
007	2016-12-06t2023	1481077554.9	adult	101.9971	56.9622	-153.0019	1292.2348	82.337	83796.3429	263946.0007	4567226.432	3638.4727	0.56731	872.8405	1.2022	698.2213	1.7493	3105.9714	0.979	3075.1572	1357309.5	2054.7841	1.0583	2898.2185	1.1668	38118688	1.3855	629.828	76.1548	73.9957	176.4842	161.8008	77123.6094	105.9057	0.048457	135.7029	3325830.75
007	2016-12-07t0223	1481099158.89	adult	107.9982	62.9633	-147.0008	1254.6215	84.5079	85033.0679	267922.0692	4830250.9402	3613.6143	0.78954	760.1648	0.85852	550.7419	0.90201	2759.6934	0.76279	2722.1228	1222544.125	1710.9912	0.59112	2428.0999	0.69681	33676060	1.1642	286.364	76.5034	75.0059	168.1478	163.0303	74489.4844	105.0724	-0.023998	133.4935	3389176.75
007	2016-12-07t0823	1481120756.37	adult	113.9975	68.9626	-141.0015	1303.4189	85.5311	89242.2551	281069.9012	5131368.7595	3675.5195	1.1365	652.2029	0.50927	389.0069	-0.20162	2639.3938	0.88017	2578.7271	1227318.125	1613.1734	0.6968	2299.3967	0.77973	30296780	1.0579	486.06	76.6379	73.5546	258.331	230.0253	120123.9062	106.4751	-0.04796	164.2591	3560059
007	2016-12-07t1519	1481145726.33	adult	120.9336	75.8987	-134.0654	1242.8723	86.2225	85100.8863	268166.1979	4871685.5744	3247.7158	1.0037	550.6421	0.17853	360.3031	-0.28291	2224.6885	0.59863	2156.4781	987761.6875	1286.9277	0.25233	1899.4176	0.43731	24411616	0.67323	300.3871	72.6171	71.3038	140.5601	130.2478	62408.6641	99.463	-0.28587	118.0378	3219332
007	2016-12-07t2023	1481163959.59	adult	125.9984	80.9635	-129.0006	1283.6017	83.0288	84488.4126	266042.3611	4716071.9371	2997.5127	0.96976	508.0916	0.11198	349.9955	-0.25865	2051.8594	0.58125	1961.9232	904869.9375	1132.8658	0.10501	1804.3184	0.52734	22373304	0.64038	312.5811	73.5872	72.7894	125.0984	120.6415	55168.4062	100.1286	-0.32726	113.6323	3240340.5
007	2016-12-08t0223	1481185559.55	adult	131.9984	86.9634	-123.0006	1299.2634	81.3439	84927.6856	267429.359	4798859.6191	2599.9265	0.77765	417.078	-0.38819	317.4371	-0.5133	1769.6548	0.39976	1706.9698	783957.0625	873.7397	-0.40352	1498.9398	0.22879	18470298	0.34363	362.3519	74.2976	72.2486	197.3518	171.546	87426.8672	103.2614	-0.32631	134.4624	3290267.25
007	2016-12-08t0823	1481207157.49	adult	137.9979	92.9629	-117.0012	1321.8263	82.4708	85805.7864	270173.5467	4846646.8248	1898.2534	0.090361	392.6818	-0.41457	310.0408	-0.52672	1477.9381	0.13498	1457.1161	662116.25	814.1503	-0.33239	1290.9288	0.064285	17557590	0.44459	328.912	72.9195	71.2693	165.9607	148.9422	74350.3906	103.5419	-0.40097	128.2845	3260376.5
007	2016-12-08t1503	1481231121.44	adult	144.6545	99.6195	-110.3445	1239.4596	83.0241	83353.8286	262674.5437	4717519.8573	2476.1851	1.285	413.5892	0.06882	325.7547	-0.15688	1591.285	0.70828	1541.873	692209	833.978	0.080034	1378.7018	0.61826	17956390	0.78912	293.7921	75.9061	74.7651	136.3696	131.825	59320.7617	105.9534	-0.44249	123.6694	3295541
007	2016-12-08t2041	1481251428.8	adult	150.2954	105.2605	-104.7036	1282.5275	82.2848	81507.3957	256622.02	4495370.379	2405.2622	1.4885	363.1189	-0.41876	300.9561	-0.59099	1433.0719	0.62955	1364.7188	610488.625	709.3249	-0.24568	1211.9728	0.45392	15436547	0.5034	266.9145	81.3761	80.0032	145.1219	138.4342	61821.9531	111.7521	-0.38464	129.8795	3459379.25
007	2016-12-09t0233	1481272521.41	adult	156.1545	111.1195	-98.8445	1229.5	82.377	80610.5676	253966.2128	4538763.9247	1830.8468	0.72848	388.6584	0.15412	328.0081	0.10432	1320.2253	0.60422	1302.2025	554494.625	750.1668	0.23004	1163.8834	0.58256	16323264	0.87637	276.7111	81.1776	79.5956	140.7537	137.1979	59116.5547	111.9857	-0.49095	130.3358	3409376.5
007	2016-12-09t0825	1481293641.44	adult	162.0212	116.9862	-92.9779	1289.6665	83.5762	83757.3522	263710.5147	4659654.3903	1601.6823	0.48669	344.6649	-0.50772	301.6961	-0.55617	1116.0208	0.23616	1091.6487	487701.0938	633.1624	-0.27116	988.8742	0.21663	15048761	0.74187	302.1091	82.2072	80.2445	169.4774	156.5279	74061.625	118.206	-0.43887	141.6569	3589328.75
007	2016-12-09t1508	1481317871.13	adult	168.7516	123.7167	-86.2474	1176.7792	88.6718	83425.8438	263030.3247	4973470.1989	1879.7626	1.2575	365.1122	0.011395	315.5702	-0.15632	1187.1865	0.67732	1143.4828	516426.125	720.1868	0.54496	1040.3487	0.6442	15848059	1.0676	548.559	78.1654	75.4696	167.6856	154.4738	72943.2344	118.0016	-0.61301	142.4561	3392848.5
007	2016-12-09t2023	1481336761.8	adult	173.999	128.9641	-81	1189.1234	86.2621	82887.3212	261213.4643	4916130.4012	1579.9891	0.75349	336.8728	-0.55803	289.0724	-0.97091	1110.2863	0.58138	1073.1655	479643.6875	645.6322	0.15486	952.8235	0.45992	14533702	0.84507	547.4677	85.904	81.9577	207.045	175.9894	89443.4453	128.7181	-0.3901	157.3528	3706156.25
007	2016-12-10t0252	1481360089.82	adult	180.4791	135.4441	-74.52	1294.4954	83.5842	85518.8569	269348.5622	4854647.2418	1572.9022	0.86218	341.5189	-0.40001	298.9221	-0.68466	1085.6814	0.64853	1045.6545	484213.9062	623.8607	0.12473	932.5423	0.53738	15215348	1.0995	341.7437	91.0096	86.1766	220.7954	206.0277	98474.75	138.3211	-0.21609	172.9308	4054660
007	2016-12-10t0844	1481381204.77	adult	186.3443	141.3093	-68.6547	1263.4477	84.7034	84697.2991	266853.7926	4861406.0824	1467.2002	0.72641	346.2421	-0.23569	307.4573	-0.43312	1110.58	0.88408	1076.8834	490876.3438	622.1034	0.23791	977.6952	0.90817	15281047	1.1924	354.615	83.4909	77.3493	202.5906	183.7612	89545.0547	138.7886	-0.33466	168.3275	3684787
007	2016-12-10t1436	1481402328	adult	192.2119	147.1769	-62.7872	1286.8983	81.4441	83609.5734	263291.8754	4691901.4973	1859.3783	1.7519	381.5827	0.7129	337.3516	0.47536	1261.9937	1.6194	1225.8078	550229.25	685.1403	0.92353	1083.849	1.5937	16630518	1.5978	458.2313	96.9721	90.2015	211.9713	202.1857	92419.4688	155.4676	0.088057	189.2435	4226334
007	2016-12-10t2028	1481423450.53	adult	198.0793	153.0443	-56.9198	1243.6228	83.7697	80579.473	253795.3162	4534972.2438	1934.3174	2.0434	349.3821	-0.063942	307.8454	-0.43584	1159.8779	1.3416	1095.856	488308.5938	634.2942	0.57783	969.9542	1.1624	14679638	1.1789	338.9646	93.8988	87.0507	212.0864	201.6171	89288.3594	155.6758	-0.037716	188.4281	3945250.25
007	2016-12-11t0223	1481444761.24	adult	203.9989	158.9639	-51.0001	818.519	104.24	57271.7142	182337.0064	3436177.7347	1882.9686	2.0313	350.85	0.015855	300.686	-0.65427	1197.1486	1.6166	1153.8599	357947.4375	698.635	1.2816	1071.7949	1.8313	10474626	0.1853	756.7249	90.4306	82.8697	253.2532	211.828	75722.7188	156.3008	-0.14246	195.5879	2699805
007	2016-12-11t0823	1481466359.78	adult	209.9985	164.9635	-45.0005	1206.9048	86.5072	80487.378	253540.6755	4630984.1416	1305.6493	0.69179	331.1769	-0.45431	306.6272	-0.47468	950.8621	0.67728	941.1626	399362.0625	537.9595	-0.14967	828.1645	0.63041	13883598	1.1062	453.503	94.3787	85.3672	242.9283	230.3761	102029.875	167.8273	0.077962	209.7178	3956542.5
007	2016-12-11t1423	1481487958.78	adult	215.9982	170.9632	-39.0008	1138.2103	87.0028	77348.7954	243785.6848	4428841.2844	971.4118	-0.086117	330.6158	-0.43406	308.1677	-0.42902	797.6345	0.10215	786.5385	321446.7188	517.6834	-0.27066	722.5211	0.14203	13302326	1.0198	440.5949	97.6163	89.671	235.307	226.3808	94828.7109	168.8481	-0.015209	208.8264	3927590.5
007	2016-12-11t2023	1481509556.73	adult	221.9976	176.9627	-33.0014	1173.7053	86.6989	77182.7828	243094.4607	4395635.0332	884.8381	-0.25399	321.2222	-0.64672	304.3841	-0.54456	709.8715	-0.21418	700.9326	286078.1875	487.3074	-0.50153	644.0213	-0.22243	12928551	0.98073	418.2209	99.3471	91.1035	243.1396	234.2004	97985.2656	172.0093	-0.04391	216.686	3998521
007	2016-12-12t0223	1481531163.35	adult	227.9995	182.9645	-26.9996	1179.3493	87.9731	77145.2565	242988.6108	4379846.3621	823.0664	-0.37051	318.9767	-0.6791	304.7596	-0.53458	660.8647	-0.37621	650.8255	266328.5	475.8202	-0.56107	594.2542	-0.44504	12827648	1.0041	429.4079	101.7727	93.3591	246.1013	237.5725	99178.8438	176.54	-0.031952	221.7991	4092789.25
007	2016-12-12t0823	1481552759.89	adult	233.9985	188.9635	-21.0005	1117.1155	90.1005	74649.0832	235245.1278	4328263.5458	810.519	-0.36171	318.3303	-0.67322	306.1649	-0.49356	650.4226	-0.37268	641.2926	253014.3906	475.0059	-0.52222	584.628	-0.44831	12379865	0.93102	462.1083	105.4759	96.3669	257.8737	250.6329	100312.8906	185.3283	0.099897	231.8728	4101957
007	2016-12-12t1423	1481574364.3	adult	239.9997	194.9648	-14.9993	1118.4982	89.1053	73856.2928	232742.9518	4224081.8889	797.1627	-0.36288	320.8613	-0.58884	309.4268	-0.39489	635.3322	-0.39954	623.5517	245238.2188	474.6945	-0.48659	584.5691	-0.4053	12359577	0.96191	473.2953	109.1301	99.3753	266.4022	260.6099	102831.25	192.8978	0.19594	243.0866	4203691
007	2016-12-12t2023	1481595964.33	adult	245.9998	200.9648	-8.9993	1105.5948	86.0144	72436.3302	228331.5976	4096412.9104	888.6747	-0.067823	320.982	-0.56889	309.047	-0.40742	628.9592	-0.39054	619.2818	237746.5781	472.4382	-0.47409	583.6791	-0.3703	12120281	0.9306	423.3842	112.1633	101.7906	274.2072	269.3342	103650.3359	199.6782	0.27081	252.4433	4235285.5
007	2016-12-13t0223	1481617561.93	adult	251.9991	206.9641	-2.9999	1033.4457	85.1842	68303.9099	215573.8949	3873562.4619	779.3114	-0.35261	326.3293	-0.41099	313.1539	-0.2789	636.504	-0.31857	628.9029	226595.4062	485.2899	-0.30884	594.8765	-0.26475	11609816	0.82161	398.4286	116.6008	105.5463	283.0663	279.1977	100771.6094	211.087	0.47731	261.5177	4148307.5
007	2016-12-13t0823	1481639161.55	dead	257.999	212.964	2.9999	1031.6227	83.2461	65714.7862	207144.7238	3616439.8303	747.7375	-0.42298	331.0156	-0.26953	316.149	-0.1833	636.2722	-0.28733	628.7828	218241.3594	491.988	-0.20647	599.4168	-0.20142	11344234	0.77742	420.8026	120.8148	109.2997	290.1609	285.9502	99525.2031	217.6776	0.55388	268.4802	4140443.25
008	2016-12-02t1423	1480710376.72	egg	-2.9989	-51.0348	-303.0001	148.1013	29.6481	2933.0327	9359.8198	54692.8645
008	2016-12-02t2023	1480731968.97	larva	2.9989	-45.037	-297.0022	168.0584	32.7153	3765.7571	12000.0593	76271.2224
008	2016-12-03t0223	1480753565.81	larva	8.998	-39.0379	-291.0031	148.0837	31.848	3160.5017	10109.9208	63368.6066
008	2016-12-03t0823	1480775166.1	larva	14.9981	-33.0378	-285.003	210.9818	22.5398	3424.5503	10812.0698	50481.4779
008	2016-12-03t1428	1480797039.61	larva	21.0741	-26.9618	-278.9271	150.5134	31.4822	3211.768	10260.6653	63729.3144
008	2016-12-03t2023	1480818369.48	larva	26.9991	-21.0368	-273.0021	562.9906	49.8817	22924.0815	72492.8612	778136.7919	1553.8855	-1.7379	432.5115	-1.9903	324.0728	-1.6474	1389.1304	-1.7933	1383.0486	168084.7812	950.9715	-1.5629	1290.2012	-1.6836	5233389	-1.367	140.2307	68.0537	67.7645	104.9396	101.6868	12697.6934	88.6157	0.1719	98.0626	823449.625
008	2016-12-04t0223	1480839968.12	larva	32.9987	-15.0372	-267.0025	781.1801	48.0887	34044.261	107448.4818	1212709.7406	2813.3286	-0.48236	481.601	-1.4077	390.9059	-0.87039	2122.5618	-0.56032	2049.6693	382061.125	1006.3016	-1.4584	1761.6028	-0.71937	8629326	-0.88057	182.7005	59.6544	58.9801	101.0474	98.5267	18188.5391	83.3999	-0.079211	94.0171	1068887.5
008	2016-12-04t0823	1480861568.37	larva	38.9988	-9.0371	-261.0024	889.738	57.4745	41233.1085	129871.2546	1603994.7895	5250.8838	1.9826	656.246	-0.00025551	444.1552	-0.3679	3110.6348	1.0012	2978.4158	675007.75	1649.7685	0.36253	2518.2988	0.71171	14226756	-0.22324	175.4487	65.3611	65.0631	104.2514	101.1332	22622.5469	86.7637	0.0011642	97.0557	1416964
008	2016-12-04t1428	1480883435.92	larva	45.0731	-2.9628	-254.9281	943.4097	63.4475	51709.1806	163134.8505	2334460.7294	4776.8833	1.4048	803.5537	0.92471	560.1882	0.58819	3625.8542	1.6896	3512.3921	982606.5	1935.7861	0.95231	3205.8308	1.8642	21744164	0.54987	375.2462	60.4425	59.1063	135.884	122.2193	36824.5703	86.1038	-0.060743	110.3583	1635573.75
008	2016-12-04t2023	1480904768.27	adult	50.9987	2.9628	-249.0024	1100.1835	75.4343	69746.3931	219830.4333	3710226.1419	4159.2114	0.70324	739.0628	0.31286	449.8256	-0.35817	2872.6709	0.38172	2781.9835	1045652.1875	1819.4825	0.45511	2406.8994	0.21363	26884888	0.9171	174.3907	57.313	56.5079	99.6447	97.5819	36270.6875	82.1233	-0.21927	93.1693	2084874.375
008	2016-12-05t0223	1480926374.96	adult	57.0006	8.9647	-243.0006	1242.2513	74.9968	75230.9694	236884.6107	3854879.2318	4229.2363	0.71627	801.822	0.58862	478.5818	-0.15361	3030.8687	0.53383	2925.7273	1191131.375	1946.4129	0.61959	2623.8911	0.49115	31486748	1.1858	326.2057	65.3909	64.8868	105.1003	101.7475	41304.3984	87.1844	-0.097886	97.8844	2567836
008	2016-12-05t0823	1480947976.91	adult	63.0011	14.9652	-237	1173.2777	84.1194	75209.5164	236964.2517	4054043.373	5137.0254	1.5741	932.6866	1.247	507.7762	0.040443	3808.7268	1.5866	3717.0403	1496829.625	2421.6396	1.6023	3289.426	1.5124	36580904	1.4934	227.7433	64.3349	63.8352	104.3429	101.1423	41006.7695	86.1086	-0.16207	96.8927	2523277.25
008	2016-12-05t1428	1480969881.44	adult	69.0857	21.0498	-230.9154	1156.6897	79.0306	75907.8562	239349.0355	4167705.756	4273.1245	0.66176	1029.2527	1.6587	598.2703	0.65055	3508.3801	1.0606	3461.7964	1389318.5	2538.6389	1.707	3248.492	1.3198	40726500	1.6814	460.5829	64.1752	63.4802	108.1729	103.4319	42836.4727	87.2201	-0.16271	98.5299	2539348
008	2016-12-05t2023	1480991175.73	adult	75.0008	26.9649	-225.0004	1196.1531	87.8397	84447.4182	266146.6006	5069366.425	5156.7471	1.4904	997.4203	1.354	478.688	-0.19189	4066.0701	1.752	3946.6191	1789070.875	2659.5875	1.8232	3640.4383	1.8301	43834628	1.7633	268.8721	62.3883	61.7626	106.374	102.2307	46804.5508	85.1465	-0.24796	96.9022	2741841.25
008	2016-12-06t0223	1481012773.68	adult	81.0002	32.9643	-219.0009	1294.2131	85.0532	83469.9965	262991.38	4662693.735	5111.5059	1.4151	1051.8439	1.5318	597.2907	0.57787	3967.6853	1.5408	3873.4838	1729910.75	2769.7497	1.92	3558.9813	1.598	45765728	1.7412	161.7069	63.1219	62.5611	103.5753	101.2404	45158.8125	85.8629	-0.25916	96.7704	2746434.5
008	2016-12-06t0823	1481034369.37	adult	86.999	38.9631	-213.0021	1222.4658	81.33	81035.284	255267.2805	4513099.6888	4054.875	0.51018	1019.7433	1.469	720.9409	1.473	3405.4246	0.89866	3347.6084	1440494.625	2553.8781	1.5739	3174.1686	1.11	43059680	1.5164	207.9134	68.3042	67.6589	111.8437	109.0618	47309.8984	91.9233	-0.15281	103.748	2884211.5
008	2016-12-06t1428	1481056251.21	adult	93.0773	45.0414	-206.9238	1250.0633	84.3358	84823.8167	267232.6904	4830374.0186	3940.1904	0.55619	919.3525	1.1015	578.1312	0.6385	3407.4006	1.0557	3383.8308	1506071.125	2375.1197	1.3643	3140.2425	1.2049	40607800	1.3694	264.9268	67.9512	67.0359	129.126	113.405	57073.707	91.5983	-0.2086	105.5739	3001406.25
008	2016-12-06t2023	1481077565.63	adult	98.998	50.9621	-201.0032	1183.1126	83.8361	81687.9135	257463.7829	4732941.3719	4696.3521	1.5106	836.5196	0.87588	528.1404	0.43968	3640.5823	1.5808	3570.9576	1550888	2205.5148	1.2437	3261.9323	1.6002	35572996	1.0342	491.394	69.4458	68.3645	123.3014	115.8083	52526.3828	95.155	-0.17412	109.4911	2953182.25
008	2016-12-07t0223	1481099169.86	adult	104.9992	56.9633	-195.002	1296.9505	82.955	84365.6126	265715.7268	4752585.3618	4296.0967	1.3626	762.6102	0.7281	480.9282	0.26906	3161.074	1.1865	3103.2627	1390872.5	2099.5669	1.3191	2875.3455	1.2662	33530444	1.0301	497.1878	67.1511	64.4832	210.5511	159.3586	92642.5	97.9591	-0.16142	126.889	2952498.5
008	2016-12-07t0823	1481120767.7	adult	110.9986	62.9627	-189.0026	1212.7304	83.1383	82145.2019	258775.7509	4712391.8055	3780.126	1.1045	671.9149	0.48361	414.6087	-0.070828	3016.5671	1.279	2950.6918	1291090.75	1853.1044	1.1032	2745.0306	1.3638	28745190	0.75733	407.5977	67.3568	66.0499	140.1722	125.01	59993.6992	94.9933	-0.28678	113.3953	2881589
008	2016-12-07t1519	1481145737.42	adult	117.9346	69.8987	-182.0666	1120.9974	87.6329	78639.925	247910.2195	4643226.9823	4030.9043	1.7403	594.6794	0.33332	371.4975	-0.25378	2947.5393	1.5608	2876.5525	1208491.125	1536.2101	0.74193	2525.263	1.3843	24336066	0.53573	528.2273	73.5556	71.2495	200.5386	151.2641	82220.8281	102.5439	-0.18061	127.7913	3010116.5
008	2016-12-07t2023	1481163970.66	adult	122.9994	74.9635	-177.0018	1256.4489	82.7755	83540.04	263103.869	4710207.0778	3076.9639	0.91001	556.1796	0.32469	368.347	-0.1461	2216.209	0.69437	2166.9689	966267.125	1417.5822	0.75204	1977.5178	0.6914	24216614	0.74576	297.7555	69.596	67.4867	147.7406	139.2217	64414.9141	101.3881	-0.26265	125.5761	3030278.5
008	2016-12-08t0223	1481185571	adult	128.9995	80.9636	-171.0017	1255.6728	84.134	85979.4362	270848.679	4955878.9646	3088.7075	1.2497	464.5365	-0.098944	294.3486	-0.83464	2078.1243	0.79126	1999.2531	930999.625	1119.0242	0.24062	1761.2103	0.60847	20805196	0.55905	913.7668	72.981	70.1559	205.4144	171.8673	92025.6719	105.563	-0.23333	139.1367	3268599.25
008	2016-12-08t0823	1481207168.63	adult	134.9988	86.9629	-165.0023	1239.1782	82.0786	82175.0373	258780.0292	4628855.0232	2352.2341	0.59513	432.5668	-0.12651	319.2537	-0.43757	1655.2773	0.33907	1606.7079	710114	957.0268	0.046487	1489.5888	0.36557	18528998	0.47938	342.5547	80.3686	76.0383	205.7561	199.2004	88269.3594	123.72	0.13424	180.5004	3442587
008	2016-12-08t1503	1481231132.66	adult	141.6555	93.6196	-158.3457	1236.8902	85.0506	85532.8024	269488.8251	5101736.0194	1893.2355	0.23135	356.5457	-0.71265	286.3352	-0.887	1229.7898	-0.23034	1185.2198	548486.25	732.2955	-0.50499	1045.3972	-0.37678	15884470	0.28724	403.3547	75.6449	73.7372	155.0364	147.5489	69146.2188	107.8345	-0.34784	133.3962	3370057.5
008	2016-12-08t2041	1481251439.59	adult	147.2963	99.2604	-152.7049	1243.6622	83.9515	84284.6164	265515.3893	4890283.094	1311.8103	-0.48651	337.9123	-0.83364	290.1429	-0.82266	967.6586	-0.62696	930.295	424802.125	645.9774	-0.67296	848.3495	-0.70319	14826917	0.28341	395.1785	70.0524	68.3106	146.2978	138.8067	64224.7383	103.4772	-0.5513	126.7866	3073759
008	2016-12-09t0233	1481272532.21	adult	153.1554	105.1195	-146.8458	1159.1646	88.9179	77339.5574	243773.5028	4399480.614	1686.196	0.3511	351.4375	-0.53349	296.5194	-0.68742	1165.7301	0.064883	1131.8806	470954.9375	662.6658	-0.38281	1022.5222	0.0051464	14168554	0.32088	466.6648	82.7875	78.0622	285.5129	276.379	115347.2188	122.8654	-0.13062	207.8924	3337659
008	2016-12-09t0825	1481293652.24	adult	159.0221	110.9862	-140.9791	1181.5664	84.0261	79557.6949	250684.0555	4621111.6112	1613.9158	0.41811	329.0373	-0.83225	279.8256	-1.1368	1124.3588	0.16095	1100.0177	466608.9062	591.2183	-0.6181	983.9409	0.094781	13636292	0.35017	425.0252	80.3021	77.582	198.7137	174.0479	82466.1875	113.6085	-0.50732	148.4617	3327959.25
008	2016-12-09t1508	1481317882.21	adult	165.7526	117.7167	-134.2486	1146.9317	85.0348	77252.1816	243431.5384	4489740.4508	1690.3029	0.77122	350.866	-0.33639	303.0918	-0.52102	1211.1277	0.65199	1183.7094	488084.4688	621.4513	-0.25056	1051.2402	0.57643	14110426	0.59759	438.0829	82.2238	79.9814	167.325	159.7321	67431.9688	115.4216	-0.61662	145.3182	3306713
008	2016-12-09t2023	1481336773.24	adult	171.0001	122.9642	-129.0011	1198.4183	82.7396	78422.4274	247030.8374	4379325.0759	1987.1649	1.5624	369.0154	0.14156	307.7736	-0.3905	1389.9655	1.4467	1346.4995	568495.875	675.214	0.29629	1200.8969	1.3959	15078707	0.92786	330.9026	82.2113	79.2024	194.0767	179.818	79377.3594	118.8193	-0.64788	160.279	3359318
008	2016-12-10t0252	1481360100.9	adult	177.48	129.4441	-122.5212	1149.3739	82.8622	76412.0866	240817.4868	4289324.3143	1711.8387	1.111	362.9385	0.085173	296.1922	-0.76035	1288.717	1.3024	1256.6212	514198.0938	688.5962	0.57771	1115.6721	1.2656	14449308	0.86997	330.8279	81.1465	77.8629	186.6365	177.6388	74467.9688	121.205	-0.73167	158.9048	3230602.5
008	2016-12-10t0844	1481381216.05	adult	183.3453	135.3094	-116.6558	1165.0195	83.3207	78026.685	245856.5991	4515838.6219	1914.6428	1.7006	376.1278	0.48041	307.9809	-0.41099	1396.7313	1.8919	1373.5852	568469.625	723.4249	1.0387	1193.1219	1.8371	15290348	1.1564	438.1405	88.7819	84.2328	243.7614	233.3763	99210.9062	134.6774	-0.40809	190.4048	3609159.75
008	2016-12-10t1436	1481402339.58	adult	189.213	141.1771	-110.7882	1207.4707	81.7412	79181.2464	249402.7087	4507458.0293	1822.5851	1.6075	341.2401	-0.33972	286.5168	-1.0832	1162.0599	1.1515	1113.7041	479930.75	632.9821	0.39296	924.0453	0.71964	14079225	0.92957	438.542	85.1781	80.8528	223.9537	203.0086	92492.8906	128.9919	-0.72258	171.7907	3514362.75
008	2016-12-10t2028	1481423462.64	adult	195.0805	147.0446	-104.9207	1145.8216	83.7764	75763.7345	238654.2353	4328022.3547	1703.6262	1.4336	350.8177	-0.050334	283.5794	-1.1753	1277.8792	1.7524	1248.6418	504762.25	681.6001	0.95182	1126.5695	1.8905	13850985	0.93886	427.244	83.7268	80.0949	199.297	184.4032	78722.2969	127.4329	-0.8753	163.7308	3305700.5
008	2016-12-11t0223	1481444773.43	adult	201.0002	152.9643	-99.001	1091.2965	81.6578	73612.1237	232038.9601	4202013.0188	1728.1064	1.5967	374.7496	0.61005	307.6672	-0.44236	1319.61	2.0616	1285.1133	506730.25	743.0798	1.6393	1164.9125	2.2501	14368648	1.1329	377.0116	85.6071	81.0802	214.8599	201.8558	82506.2188	132.1672	-0.82412	179.927	3282349
008	2016-12-11t0823	1481466371.34	adult	206.9996	158.9637	-93.0016	1159.8019	83.3591	78572.6087	247545.4661	4503006.7075	2277.5952	3.072	346.7216	-0.07035	290.1377	-0.97264	1269.2041	1.9825	1188.9352	520373.6875	659.0866	0.96066	1034.7743	1.6998	14187849	1.1524	468.2688	88.6593	83.8688	230.0517	222.9681	94321.2031	135.1122	-0.83595	191.5954	3627937.75
008	2016-12-11t1423	1481487970.34	adult	212.9993	164.9634	-87.0019	1122.3044	81.4727	73793.3516	232548.4808	4118039.6341	1750.8372	1.8683	354.6447	0.16977	304.3622	-0.54342	1193.8051	1.7726	1151.564	459614.9688	633.9057	0.80409	981.509	1.5196	13635025	1.0743	407.7162	87.2561	83.1827	199.8708	194.6536	76950.2656	132.643	-1.0136	174.7892	3354736.25
008	2016-12-11t2023	1481509567.64	adult	218.9986	170.9627	-81.0026	1166.1279	78.7815	73616.0792	231881.8928	3978128.9473	1586.405	1.5474	328.6498	-0.4693	288.0843	-1.0362	1062.3492	1.303	1020.2682	407942.0938	577.0007	0.33417	902.3713	1.1836	12619496	0.87282	580.6068	90.799	86.5795	220.3358	194.0703	84608.9453	135.3087	-1.042	176.4017	3486498.25
008	2016-12-12t0223	1481531175.21	adult	225.0007	176.9648	-75.0005	1084.3749	86.7341	73638.6053	232307.7466	4250081.3817	1431.5221	1.2235	330.0005	-0.40667	291.9888	-0.92077	893.2166	0.63269	851.4445	342995.1875	572.3576	0.3516	749.3811	0.40222	12663438	0.93494	574.9777	97.0415	90.0674	296.2216	268.8355	113749.1094	154.0721	-0.61501	219.0855	3723870.75
008	2016-12-12t0823	1481552771.1	adult	230.9995	182.9636	-69.0017	697.2194	133.3459	43724.4239	142545.1211	2566971.5486	1127.7891	0.47838	332.4233	-0.31847	290.6799	-0.9639	905.5762	0.76037	893.5942	207376.9531	597.2134	0.65586	824.8585	0.90514	7601523.5	-0.35414	467.8413	88.6114	84.5138	247.9856	231.2204	56788.6953	131.3359	-1.3693	189.4713	2026276.625
008	2016-12-12t1423	1481574376.02	adult	237.0009	188.965	-63.0003	1135.1273	82.6547	76863.4699	242206.2981	4473784.1025	978.8831	0.12095	299.0354	-1.1687	275.3777	-1.4381	791.8172	0.3006	783.3881	317518.6875	480.1928	-0.45257	690.0509	0.1873	11969489	0.83778	556.7366	90.7604	85.0592	237.5052	213.8068	95239.5859	146.7946	-1.039	189.3513	3632865
008	2016-12-12t2023	1481595976	adult	243.0009	194.965	-57.0003	1115.6593	85.0709	73932.4707	232964.0654	4206756.1982	1069.9146	0.42345	306.1865	-0.96813	282.4687	-1.2298	757.2115	0.19301	735.3975	292283.6562	481.9232	-0.39758	668.2453	0.11147	11793386	0.82371	750.9906	96.1251	90.4735	261.551	234.7374	100958.6719	150.8681	-1.0304	193.2355	3702448.75
008	2016-12-13t0223	1481617573.61	adult	249.0002	200.9643	-51.001	1129.5335	80.4555	73090.5465	230262.8169	4022752.0565	1006.0845	0.29235	297.6711	-1.1811	273.0609	-1.5338	722.8962	0.081664	689.2887	275423.4375	481.0979	-0.36793	635.7609	-0.033478	11340973	0.73433	667.7527	94.6239	88.8972	212.6676	202.5258	81026.3672	152.7621	-1.0797	188.8438	3605074.5
008	2016-12-13t0823	1481639173.03	adult	255.0001	206.9641	-45.0011	1051.8323	81.652	70456.5052	222152.5197	4036741.6619	844.9284	-0.14233	296.4034	-1.2106	277.5065	-1.4097	648.6269	-0.2404	637.9412	238694.6875	459.23	-0.56628	587.7845	-0.29001	10881263	0.63617	572.9259	98.065	92.4443	250.7495	225.1483	92275.8047	154.2183	-1.1382	200.3076	3600065
008	2016-12-13t1423	1481660780.02	adult	261.002	212.9661	-38.9992	1024.0409	83.0813	68381.755	215658.0813	3927788.2359	945.8533	0.19787	297.1676	-1.1934	276.2281	-1.4701	699.3832	0.049448	675.8173	249679.7969	459.5293	-0.54403	614.6614	-0.088516	10586892	0.58032	539.6072	100.1438	93.5438	245.2546	220.7033	87555.8906	163.5335	-0.97729	205.7242	3567722
008	2016-12-13t2023	1481682377.09	adult	267.0012	218.9653	-33	1012.1726	83.5596	67771.165	213791.612	3868335.7577	867.0107	-0.012769	295.9244	-1.2309	277.2216	-1.4577	658.6221	-0.12666	637.066	233152.2188	455.6878	-0.56598	583.2274	-0.26225	10449683	0.56999	574.3266	102.1097	94.8937	255.0058	226.0068	90272.0625	167.3804	-0.96597	208.2786	3605697.25
008	2016-12-14t0250	1481705558.43	adult	273.4404	225.4045	-26.5607	1000.9622	82.1903	67196.4993	212055.3818	3855949.4726	753.8533	-0.35622	294.3544	-1.2817	278.3394	-1.4421	610.0248	-0.36242	600.4438	214118.7031	441.2166	-0.71471	555.5848	-0.4255	10303286	0.56027	517.871	104.7278	98.6645	244.8441	229.8703	85940.2812	168.6132	-1.0287	211.0824	3665785.5
008	2016-12-14t0841	1481726665.41	adult	279.3035	231.2676	-20.6977	998.5004	81.8768	66159.6956	208752.9064	3761104.3924	733.8629	-0.40663	292.7225	-1.3314	278.5231	-1.4515	593.4125	-0.43574	580.0349	204727.3125	445.6155	-0.64942	539.3989	-0.52069	10096586	0.5308	478.9073	106.3765	100.6864	243.506	228.0526	84009.5781	171.0226	-1.0496	212.0229	3669139.25
008	2016-12-14t1434	1481747826.25	adult	285.1815	237.1456	-14.8197	990.2712	82.7177	66035.9552	208384.9503	3750608.2677	754.4338	-0.31622	293.7252	-1.2994	279.4126	-1.4304	590.5574	-0.43557	579.8708	203742.3125	440.2135	-0.70045	533.3255	-0.55034	10105908	0.56586	542.7913	107.9395	101.6915	257.553	235.1212	88855.7812	174.6694	-1.0327	217.197	3713767.5
008	2016-12-14t2025	1481768902.71	adult	291.0361	243.0002	-8.9651	990.5388	81.1442	66439.38	209722.0854	3753988.1408	719.4267	-0.42817	291.5881	-1.3548	279.2855	-1.439	578.4907	-0.49237	563.4239	200736.2812	430.5625	-0.80646	522.6767	-0.61672	10094196	0.59653	502.0202	108.9477	102.7516	259.3047	239.8817	89978.7188	176.0315	-1.0751	221.4442	3771550.5
008	2016-12-15t0223	1481790376.26	adult	297.0009	248.965	-3.0002	992.1442	79.3163	65231.3964	206000.1068	3576053.973	833.7513	0.039897	294.3396	-1.263	282.6364	-1.3255	597.1646	-0.35601	586.5509	203035.9375	424.1662	-0.87573	522.5209	-0.60457	10002836	0.60477	513.5777	111.9188	105.2677	264.9219	249.0996	90073.4609	179.9701	-1.0479	227.5401	3803447
008	2016-12-15t0823	1481811977.84	dead	303.0014	254.9655	3.0002	933.6648	79.844	59407.9864	187408.2276	3273881.5829	705.8743	-0.45289	301.8395	-1.0269	292.2302	-0.99466	565.0429	-0.54976	554.6581	175163.2969	421.1727	-0.90395	506.7953	-0.72009	9348574	0.43844	554.8447	118.2091	110.3597	270.8042	253.1627	83949.3125	192.0448	-0.8015	233.4214	3661170.75
009	2016-12-02t1423	1480710388.7	egg	-2.9989	-51.0347	-345.0001	342.5424	25.6027	7076.4682	22343.8691	123699.4594
009	2016-12-02t2023	1480731980.62	larva	2.9989	-45.037	-339.0023	320.6507	25.713	6123.8838	19314.6589	101389.8537
009	2016-12-03t0223	1480753577.54	larva	8.998	-39.0378	-333.0032	299.1902	29.2277	5771.2055	18387.4317	94727.1491
009	2016-12-03t0823	1480775177.84	larva	14.9981	-33.0377	-327.0031	322.382	27.0156	6894.735	21766.6051	126654.9686
009	2016-12-03t1428	1480797050.55	larva	21.0739	-26.962	-320.9274	251.0651	36.5184	6001.719	19021.947	136792.5914
009	2016-12-03t2023	1480818380.93	larva	26.999	-21.0369	-315.0022	737.3344	41.4741	22759.9873	71773.6038	603781.9874	1669.636	-1.6148	367.5238	-2.7069	266.4942	-2.2912	1359.9602	-1.8467	1345.4486	165915.1406	856.7821	-1.899	1228.3505	-1.8265	4465782	-1.5354	128.1822	63.681	63.1813	99.1513	97.0261	12096.4541	83.5906	-0.031952	94.0387	773788.25
009	2016-12-04t0223	1480839979.34	larva	32.9985	-15.0373	-309.0027	748.5033	42.1504	23833.6705	75203.6636	657745.2069	2731.2021	-0.5688	603.1838	-0.29606	573.6267	0.94767	2171.0137	-0.47576	2132.6193	277889.75	1413.1143	-0.15199	1926.5752	-0.36408	7664656	-1.0501	134.6644	59.474	59.2092	95.2487	93.0841	12191.8359	79.6258	-0.21924	89.0262	755736.0625
009	2016-12-04t0823	1480861580.22	larva	38.9988	-9.0371	-303.0024	951.4998	55.4874	39070.6851	123084.5867	1356076.6157	3515.7551	0.17637	607.5468	-0.38975	311.8384	-1.5688	2324.3723	-0.31211	2269.8113	481145.0625	1621.9946	0.2807	2090.9426	-0.15301	12527006	-0.48022	321.7384	61.0482	60.4579	101.463	97.7441	21002.8477	82.9004	-0.13216	93.399	1258752
009	2016-12-04t1428	1480883447.54	larva	45.073	-2.9628	-296.9282	1030.7397	55.2241	47020.7127	148056.9486	1777288.9096	3031.5496	-0.39249	581.5482	-0.67611	333.6969	-1.3185	2161.178	-0.66001	2074.5339	535972.125	1497.6733	-0.2487	1883.406	-0.66722	14392156	-0.44292	251.0897	57.325	56.9407	95.3191	91.551	23639.1465	78.1146	-0.32029	87.7681	1418678.875
009	2016-12-04t2023	1480904779.74	adult	50.9986	2.9628	-291.0026	1027.2607	63.9089	54106.1421	170481.1448	2400667.023	3897.5293	0.43644	707.5191	0.10297	443.4201	-0.40895	2635.3755	0.014361	2504.667	748446.625	1715.1418	0.18545	2271.0479	-0.03435	20055336	0.070925	382.1792	57.4631	56.4041	133.939	130.5584	38038.6875	79.6983	-0.29429	101.4093	1628849.5
009	2016-12-05t0223	1480926387.11	adult	57.0007	8.9649	-285.0005	1060.8124	68.854	59267.3252	186730.5333	2768468.0861	3284.9919	-0.23762	760.7517	0.33285	506.4347	0.056297	2600.688	-0.11088	2550.2126	806213.25	1861.3936	0.41064	2368.3185	0.043989	23568088	0.2713	286.9062	57.0087	56.4569	96.8589	93.1422	30026.2461	78.4739	-0.35631	88.7019	1766130.25
009	2016-12-05t0823	1480947988.49	adult	63.0011	14.9652	-279.0001	1066.9948	66.2556	55096.3697	173419.088	2482875.6555	4320.3027	0.75607	853.4543	0.77993	692.8137	1.3773	2935.9917	0.31646	2806.6289	848501.625	2011.839	0.6374	2547.5715	0.26225	24662268	0.19488	254.1319	57.4078	56.4018	140.2473	125.8319	40531.4844	79.2427	-0.35841	95.7449	1658914.375
009	2016-12-05t1428	1480969893.23	adult	69.0857	21.0499	-272.9155	1125.0835	73.7379	66229.6709	208803.3668	3296011.8385	3010.8035	-0.592	684.392	-0.27941	525.2541	0.14206	2311.7351	-0.63359	2254.5809	799860.3125	1694.2035	-0.20673	2079.1866	-0.58384	23677226	-0.084471	218.6101	53.4609	52.9039	95.1016	89.4054	32905.1523	73.8577	-0.53137	84.2406	1849532.625
009	2016-12-05t2023	1480991187.97	adult	75.0009	26.9651	-267.0003	1253.914	102.5039	78775.761	248606.9247	4446433.1082	3426.1147	-0.2121	496.9077	-1.3423	222.9998	-1.9151	2628.6101	-0.22975	2567.0825	1080358.75	1794.7506	-0.069082	2402.3256	-0.12157	20417938	-0.55561	179.2911	50.8683	50.212	90.9224	87.8946	37369.1172	72.4084	-0.58651	83.2758	2090177
009	2016-12-06t0223	1481012785.19	adult	81.0001	32.9643	-261.0011	694.9805	85.2878	38746.5784	126178.4909	1904529.2906	2260.9224	-1.3477	563.4035	-0.98878	360.4417	-0.9663	1965.8588	-1.1355	1945.9285	401035.1875	1498.2152	-0.75785	1827.827	-1.0349	11448923	-1.5078	308.0433	53.4759	51.7841	174.7872	179.0979	35656.5859	76.0488	-0.50944	96.8011	1086683
009	2016-12-06t0823	1481034380.74	adult	86.9989	38.9631	-255.0023	1038.3243	67.9914	56742.6495	178736.5603	2625509.469	2251.9553	-1.2392	494.6192	-1.2413	314.6941	-1.2044	1814.6588	-1.2143	1777.1212	540768.3125	1319.4718	-1.0229	1676.3063	-1.1483	14694146	-1.1662	301.9433	66.6847	63.5033	194.2113	187.5056	57874.9805	96.553	-0.039547	159.9157	1981068.5
009	2016-12-06t1428	1481056262.66	adult	93.0772	45.0414	-248.924	1082.6702	68.2245	59778.2453	188233.0722	2849085.581	2062.2458	-1.2819	410.8584	-1.5504	261.0623	-1.4954	1570.611	-1.3894	1534.9548	491601.25	1059.2424	-1.4275	1425.023	-1.3823	12856170	-1.2806	306.4966	59.5945	59.1624	97.3181	94.5044	30460.5684	80.3341	-0.47474	90.2386	1864770.875
009	2016-12-06t2023	1481077576.4	adult	98.9977	50.9619	-243.0035	1026.6005	69.202	56474.3733	177956.3441	2635817.4414	1757.9258	-1.421	418.9154	-1.3666	298.6418	-1.1678	1431.5332	-1.4048	1409.6701	423733.8438	996.3727	-1.3889	1317.1332	-1.377	12378113	-1.2441	509.2784	71.832	71.2472	122.6099	115.0136	36292.5195	95.7995	-0.15919	108.7883	2122492
009	2016-12-07t0223	1481099180.95	adult	104.999	56.9631	-237.0022	989.5506	67.0898	53310.6738	167966.8477	2439873.6461	1900.3885	-1.0979	395.6873	-1.3389	284.8777	-1.1892	1453.1074	-1.1853	1422.2076	406870.0625	935.9994	-1.3252	1316.8272	-1.1873	11040468	-1.2817	321.122	65.6559	65.0263	113.2344	108.0006	31705.6348	89.019	-0.36786	102.3736	1831929.625
009	2016-12-07t0823	1481120779.54	adult	110.9986	62.9627	-231.0026	1034.107	70.3531	59838.4968	188534.6056	2909499.5951	1362.5001	-1.4805	336.6966	-1.5374	260.7962	-1.3115	1127.4137	-1.4545	1106.5079	352880.5	727.3556	-1.615	1014.5825	-1.4794	10529175	-1.2351	219.1605	68.1479	67.4421	114.1932	110.7816	35742.4766	92.1429	-0.3532	104.8279	2131119.75
009	2016-12-07t1519	1481145749.03	adult	117.9345	69.8987	-224.0667	993.5183	69.1953	55549.5866	175066.5214	2637766.8752	1432.9668	-1.1998	346.3412	-1.322	283.7596	-1.0511	1135.5537	-1.2245	1121.4404	330446.125	694.4683	-1.4783	1016.6608	-1.2561	10059827	-1.1702	439.7395	74.0852	70.0977	252.3331	234.6788	73428.9219	105.2819	-0.11597	195.3136	2151878.5
009	2016-12-07t2023	1481163982.2	adult	122.9993	74.9635	-219.0019	1012.9882	80.3649	56145.4973	177044.2168	2680172.9679	1322.0641	-1.1775	333.395	-1.3035	276.291	-1.0792	1018.3697	-1.2505	1005.4404	299400.6875	656.9365	-1.4208	922.1678	-1.2648	9797479	-1.1168	463.6344	75.713	72.1839	244.2476	233.6553	71808.7812	105.9863	-0.15366	202.1293	2224979
009	2016-12-08t0223	1481185582.4	adult	128.9994	80.9635	-213.0018	965.4699	64.5335	52226.0631	164568.11	2390249.9804	1277.4103	-1.0607	347.3102	-1.0735	284.1621	-0.95454	1081.4971	-0.95896	1061.7017	296330.1875	733.1009	-0.99119	988.7595	-0.94606	9495460	-1.0615	278.4192	66.0188	64.8612	134.4847	118.5065	36848.8086	91.1551	-0.57865	109.0948	1804952.875
009	2016-12-08t0823	1481207180.26	adult	134.9988	86.963	-207.0024	998.1003	74.4477	56540.9203	178166.6274	2772983.8896	1413.2386	-0.70266	325.5024	-1.1601	265.0803	-1.1939	1086.7809	-0.75559	1069.4567	321687.1562	743.4264	-0.7281	993.5309	-0.73449	9617621	-0.94947	461.8939	60.8796	59.0405	167.147	130.7043	49475.5	88.6613	-0.72279	114.3019	1798810.5
009	2016-12-08t1503	1481231144.95	adult	141.6556	93.6198	-200.3456	1110.599	91.5644	62596.0509	197567.2959	3298022.1244	1216.2498	-0.79777	296.56	-1.4031	247.4689	-1.5478	969.5642	-0.79044	954.2224	318017.0625	640.0805	-0.89286	871.18	-0.81155	9710561	-0.82839	355.174	71.4815	69.4443	159.0699	150.9123	52174.9297	102.5681	-0.48106	131.3898	2340591
009	2016-12-08t2041	1481251450.74	adult	147.2961	99.2603	-194.7051	935.1876	66.9073	51903.342	163665.7068	2455621.5204	1380.5852	-0.37262	335.108	-0.87155	283.4233	-0.95884	1086.8895	-0.34265	1075.2106	295633.9375	688.0044	-0.47113	962.0691	-0.38658	9092485	-0.85716	274.6477	68.3887	65.4702	180.5336	173.5474	49105.1289	102.0739	-0.58814	156.0082	1855590.5
009	2016-12-09t0233	1481272543.57	adult	153.1553	105.1194	-188.846	954.9278	65.8362	51974.6004	163789.0607	2406841.8106	1251.129	-0.43109	312.5068	-1.1476	272.5897	-1.2528	956.4767	-0.48754	941.3808	261118.1562	604.105	-0.70241	816.107	-0.6363	8503934	-0.89507	593.5904	75.6968	73.272	191.3926	182.9993	52250.1719	108.1677	-0.53584	151.6129	2059862.25
009	2016-12-09t0825	1481293663.12	adult	159.0218	110.986	-182.9794	1014.332	67.2896	54782.0875	172583.3844	2555445.103	1199.9902	-0.38279	297.4651	-1.4046	262.1846	-1.6056	908.7079	-0.46521	897.3062	260799.1875	558.5234	-0.81917	798.2186	-0.546	8531300	-0.80681	384.4444	67.5384	64.067	216.7957	203.1566	62220.3516	100.3533	-0.89715	166.4067	1937001.25
009	2016-12-09t1508	1481317894.59	adult	165.7528	117.7169	-176.2485	913.1585	70.4578	49949.1577	157421.2074	2319049.8253	1081.9244	-0.48437	316.4476	-1.0434	285.0419	-1.0421	917.0283	-0.28292	905.5944	240261.4062	517.2528	-0.97038	820.3045	-0.3066	8268775	-0.77689	508.8501	76.2379	72.6434	220.9566	205.6323	57890.6367	111.6946	-0.73476	178.8719	1992096.125
009	2016-12-09t2023	1481336784.55	adult	171	122.9641	-171.0012	961.7717	68.7797	54440.4977	171670.6887	2597331.645	1049.8774	-0.45934	298.1911	-1.4484	267.9776	-1.5947	870.9771	-0.31768	866.527	248228.4688	508.2518	-0.96356	781.1011	-0.34068	8488904	-0.65554	360.2804	80.8801	77.316	227.0217	216.2045	64701.1875	118.6298	-0.65422	183.9853	2302495.25
009	2016-12-10t0252	1481360112.46	adult	177.4799	129.4441	-164.5213	978.285	67.1462	52061.1072	163992.036	2368665.6348	1053.4419	-0.35782	316.789	-1.0121	288.7536	-0.98899	799.3566	-0.45792	785.6262	218224.3594	518.2794	-0.7986	704.6997	-0.5539	8635667	-0.54531	709.5581	81.0603	74.8329	334.9295	296.0634	91435.7578	121.7786	-0.71201	242.6241	2209704.75
009	2016-12-10t0844	1481381227.76	adult	183.3453	135.3095	-158.6559	920.8676	68.2138	48278.7166	152198.1006	2163709.29	999.4669	-0.39824	316.0108	-1.01	290.7115	-0.94509	811.0995	-0.31848	799.957	206019.2812	520.328	-0.69545	740.5946	-0.28848	7996020.5	-0.63707	333.8762	74.12	70.0048	234.9661	229.7436	59446.4297	115.8021	-1.0559	191.1309	1875459.375
009	2016-12-10t1436	1481402350.61	adult	189.2128	141.1769	-152.7884	965.811	66.0667	50292.2433	158406.4602	2261595.4713	888.3682	-0.58337	280.7388	-1.8742	258.041	-1.9605	707.2905	-0.6315	694.8978	186724.6875	459.5256	-1.1466	644.2092	-0.65828	7400556.5	-0.72467	347.2828	79.4478	75.2351	238.497	234.5474	62963.2188	119.1895	-1.0494	191.54	2094324.125
009	2016-12-10t2028	1481423474.43	adult	195.0805	147.0447	-146.9207	693.3558	122.1756	43897.4848	142555.6122	2587711.0017	1009.1392	-0.22746	282.4413	-1.8031	257.2478	-1.9804	765.3235	-0.31826	744.3741	176024.4062	451.7099	-1.1444	679.4357	-0.39357	6475530.5	-0.89944	393.3498	81.5433	75.9091	269.2477	265.0208	61926.9609	126.6853	-0.89923	216.0955	1869544.25
009	2016-12-11t0223	1481444784.61	adult	201	152.9642	-141.0012	644.3536	112.9613	41223.9129	133224.1508	2336683.2149	891.4057	-0.44366	302.7895	-1.243	277.935	-1.3445	703.3364	-0.49053	693.7271	151920.6562	519.7753	-0.43774	653.6868	-0.43823	6515424	-0.83686	561.6275	89.3356	82.8005	292.9626	287.247	63279.9141	140.2978	-0.5736	245.0552	1922323
009	2016-12-11t0823	1481466382.4	adult	206.9994	158.9635	-135.0018	546.7057	116.9038	36592.6341	118977.9592	2215303.1705	932.1596	-0.27842	313.8172	-0.91952	287.7645	-1.0443	742.1827	-0.24908	732.8128	141756.9062	539.8583	-0.16622	693.1718	-0.1402	5987004	-0.92022	444.1586	91.84	85.1516	321.379	315.7177	61383.3945	141.627	-0.64129	258.0121	1752122.625
009	2016-12-11t1423	1481487981.73	adult	212.9992	164.9634	-129.002	497.9808	122.4219	34569.0111	113100.2569	2221336.3631	1006.0779	-0.029574	316.4755	-0.81617	285.8593	-1.1021	824.0919	0.17721	811.1166	149160.6406	550.4016	0.0068568	744.0966	0.21861	5703205.5	-0.95102	415.5811	94.7139	86.647	332.9054	329.4519	60255.8828	155.156	-0.35482	280.7399	1706839.5
009	2016-12-11t2023	1481509579.19	adult	218.9985	170.9627	-123.0027	634.4641	124.1969	37943.6436	124691.8667	2165215.6595	798.8487	-0.50553	297.8065	-1.267	281.679	-1.2298	651.6357	-0.50285	643.0502	129675.5	456.3884	-0.82974	604.1919	-0.4788	5910269	-0.8596	401.368	92.2451	84.8683	304.5798	297.8707	60611.375	150.7793	-0.59607	269.2077	1830696.25
009	2016-12-12t0223	1481531186.77	adult	225.0006	176.9648	-117.0006	626.8346	120.7282	36723.9838	120398.4727	2042097.9518	695.9174	-0.73298	295.4312	-1.3023	281.625	-1.235	578.4028	-0.77343	570.4584	111631.7422	449.3534	-0.84566	546.6298	-0.74434	5673165	-0.89116	522.327	95.3846	86.4636	357.2905	351.4286	68957.0625	160.0601	-0.44385	279.7247	1831670
009	2016-12-12t0823	1481552782.3	adult	230.9993	182.9635	-111.0019	594.7803	108.682	33142.8219	107990.1957	1693680.6601	680.9316	-0.73471	289.5091	-1.4326	279.4416	-1.3059	546.5107	-0.86951	537.238	95639.3828	410.6825	-1.1777	507.3477	-0.9176	5038616.5	-1.0315	530.0765	99.3498	89.2543	382.937	373.338	67013.9688	170.2619	-0.26762	308.3695	1729084.75
009	2016-12-12t1423	1481574388.35	adult	237.001	188.9652	-105.0002	562.2923	121.8756	33707.4312	111312.8199	1918687.9153	633.557	-0.83463	293.6354	-1.3097	281.124	-1.262	531.5412	-0.90133	526.8665	94082.7891	434.7477	-0.90504	507.8461	-0.87656	5173855.5	-0.97765	455.7621	100.4871	90.3961	360.3417	357.5284	63780.4766	172.2154	-0.3257	312.6144	1770582.125
009	2016-12-12t2023	1481595987.73	adult	243.0009	194.965	-99.0004	644.4044	67.2337	34182.684	108135.9075	1565572.0831	628.3494	-0.82576	292.3756	-1.332	280.7648	-1.2825	539.1217	-0.83549	534.802	97041.9062	434.2596	-0.88012	507.4061	-0.84712	5238201.5	-0.9455	449.0439	101.748	91.5673	362.8433	356.7792	65311.7852	174.6829	-0.36754	322.9395	1822917.25
009	2016-12-13t0223	1481617586.25	adult	249.0004	200.9646	-93.0008	637.9934	63.6279	33324.2853	105281.5612	1495183.8535	710.954	-0.56407	294.1254	-1.2755	284.413	-1.1786	555.9001	-0.72434	548.654	97282.5156	432.7598	-0.86587	517.0465	-0.75663	5138665	-0.9575	595.7995	104.0903	92.8976	379.391	365.9043	66393.4219	182.9689	-0.24569	309.4557	1818562.375
009	2016-12-13t0823	1481639184.81	adult	255	206.9642	-87.0012	625.5596	63.7441	32963.8027	104187.8036	1477411.4146	637.8713	-0.76084	293.9937	-1.2757	284.9273	-1.1742	545.1215	-0.75406	538.2139	94306.0078	431.3236	-0.86022	515.1081	-0.7444	5079917.5	-0.9631	553.4124	106.1491	94.2393	386.7423	378.2933	66906.4219	189.7713	-0.16166	316.1533	1834150.875
009	2016-12-13t1423	1481660792.05	adult	261.0021	212.9662	-80.9992	662.8559	67.5026	34100.018	107708.9677	1505980.7329	643.2068	-0.73746	291.0912	-1.3604	281.6794	-1.2944	522.6778	-0.85686	512.9933	93559.3281	413.0265	-1.0475	487.5903	-0.9076	5202963.5	-0.92114	582.6989	107.0239	94.7232	398.9114	392.121	71405.1484	183.9458	-0.41881	339.2515	1912945.625
009	2016-12-13t2023	1481682389.23	adult	267.0013	218.9654	-74.9999	640.7014	63.2446	32959.7832	104104.2081	1461887.4065	678.301	-0.61725	293.8733	-1.2882	285.6727	-1.1812	536.373	-0.77514	526.3198	92792.5312	420.4101	-0.95865	497.7632	-0.83045	5081069	-0.94604	554.0531	109.8686	97.3182	391.0301	384.2454	67648.2031	194.8676	-0.21663	322.0627	1899628.75
009	2016-12-14t0250	1481705570.61	adult	273.4405	225.4047	-68.5607	643.6381	64.9305	33427.7061	105591.2679	1489751.6224	683.4348	-0.59143	294.2043	-1.286	286.2907	-1.1775	539.7662	-0.7501	531.5783	94998.8438	416.8343	-0.99537	501.328	-0.79956	5152106	-0.91587	546.7478	111.5113	97.7588	398.8756	393.6405	70202.1016	199.039	-0.20065	327.9102	1952785.125
009	2016-12-14t0841	1481726677.18	adult	279.3035	231.2677	-62.6977	640.5521	65.2967	33089.7404	104566.6038	1476809.3728	693.9176	-0.54538	293.7938	-1.3003	286.494	-1.1828	544.5402	-0.71549	537.1179	94750	411.8401	-1.05	499.5122	-0.80511	5096734	-0.92186	553.7933	113.3903	99.2544	405.9211	395.9658	70630.2812	202.2112	-0.20191	338.0529	1967094.5
009	2016-12-14t1434	1481747838.1	adult	285.1815	237.1457	-56.8197	635.3031	64.5718	32694.3324	103314.6107	1460944.9663	673.5251	-0.60914	296.0209	-1.2323	287.818	-1.1449	539.777	-0.73749	530.2589	92841.6406	412.5259	-1.0384	489.6193	-0.87291	5074391	-0.91788	573.3688	115.7424	100.7985	407.4303	401.0788	70078.0156	208.1781	-0.12382	338.7584	1984055.5
009	2016-12-14t2025	1481768914.56	adult	291.0361	243.0003	-50.9651	630.1196	65.547	32685.5365	103295.2876	1459503.9998	698.2703	-0.50813	294.4261	-1.2712	287.6949	-1.1521	539.6398	-0.73247	532.2057	92818.0469	405.5313	-1.1206	488.7332	-0.87611	5043520	-0.9163	621.5212	117.0274	101.7183	417.0244	407.5096	71728.2031	208.2534	-0.20347	346.9813	2004679.875
009	2016-12-15t0223	1481790387.78	adult	297.0009	248.965	-45.0003	617.4968	65.974	32280.5738	102043.0603	1460623.8478	695.0349	-0.50909	295.2248	-1.2368	288.1923	-1.1354	545.1167	-0.69116	537.1176	92669.8359	407.3178	-1.0933	495.0478	-0.82237	4994907.5	-0.92036	574.8029	119.3848	104.0931	420.4482	411.0984	71476.1875	212.9841	-0.1575	353.9739	2019871.5
009	2016-12-15t0823	1481811989.9	adult	303.0015	254.9656	-38.9998	643.0736	66.3677	32815.4278	103641.1117	1444585.1228	632.5433	-0.758	291.5314	-1.3337	285.8529	-1.2135	536.2809	-0.74332	527.6825	92776.5938	406.69	-1.0967	493.0768	-0.83319	5021337.5	-0.90238	574.0535	118.5089	103.8017	419.3457	404.6687	72546.8125	215.6511	-0.16671	351.8574	2041198
009	2016-12-15t1535	1481837899.95	adult	310.1987	262.1629	-31.8025	640.9125	66.3956	32584.6234	102890.0447	1427905.2394	654.5761	-0.66525	293.0437	-1.2713	287.1454	-1.1639	543.3545	-0.68842	534.972	93456.9688	410.4447	-1.0398	493.2232	-0.82689	5011633	-0.89489	546.7354	120.7705	105.5328	426.4097	416.0746	73342.4688	220.7524	-0.1248	355.2866	2065417
009	2016-12-15t2046	1481856521.98	adult	315.3715	267.3357	-26.6297	641.1309	65.5371	32204.2523	101665.9537	1396388.0267	651.1627	-0.68292	291.6464	-1.2999	285.8989	-1.202	541.8387	-0.69564	532.5657	92112.5781	405.7612	-1.1026	491.0126	-0.8443	4931741	-0.91378	540.4636	121.9298	106.4138	421.9175	407.8749	71725.9844	221.4816	-0.1722	358.4516	2061832.625
009	2016-12-16t0238	1481877639.74	adult	321.2375	273.2017	-20.7637	619.1429	64.1998	31692.384	100160.4612	1388420.4503	677.8312	-0.55522	292.4391	-1.2607	287.1359	-1.153	551.2347	-0.61916	544.3719	92056.2031	401.2874	-1.1681	489.6973	-0.85673	4858291	-0.93109	587.9233	123.7223	107.8066	433.1511	420.1584	72336.2344	224.6537	-0.16236	359.7082	2055398.125
009	2016-12-16t0830	1481898765.34	adult	327.1057	279.0699	-14.8955	621.4211	62.3952	31594.2689	99842.7265	1377997.7393	710.692	-0.37657	291.8093	-1.2643	286.3428	-1.174	542.1567	-0.69196	532.5196	89998.0156	401.1703	-1.174	491.1009	-0.84617	4834112.5	-0.93316	584.6589	124.6089	108.7577	431.6767	416.7131	71658.3281	227.8378	-0.15167	361.3729	2064271.75
009	2016-12-16t1423	1481919987.31	adult	333.0007	284.9649	-9.0005	621.3971	63.9417	30793.3021	97287.9474	1308182.0812	673.0905	-0.59216	293.0227	-1.2116	287.5572	-1.125	547.0881	-0.65223	534.7339	88628.2656	399.9661	-1.2006	491.3484	-0.85024	4737005.5	-0.96059	579.8083	126.9198	110.7079	431.9982	422.5721	69983.7031	233.1541	-0.084516	364.3261	2051785.125
009	2016-12-16t2023	1481941588.49	adult	339.0011	290.9652	-3.0001	626.0875	64.5073	30893.8445	97573.0439	1306592.5677	633.2008	-0.88862	291.5189	-1.2414	286.2036	-1.1652	536.0788	-0.77111	532.4341	87380.8438	398.8491	-1.2313	487.7194	-0.90429	4730186	-0.95791	532.0549	126.6516	111.3621	411.591	405.3387	67089.3281	230.6834	-0.22387	347.8557	2055048
009	2016-12-17t0223	1481963189.55	dead	345.0014	296.9655	3.0001	609.6003	61.8054	29748.5526	93966.8075	1240293.4568	664.7264	-0.72894	293.6676	-1.1583	287.5973	-1.1092	536.2323	-0.80125	530.7417	84188.4688	399.6725	-1.2338	490.1856	-0.89745	4588263	-1.0037	539.2989	129.9678	114.075	418.2545	407.6034	65665.9531	241.2361	-0.019941	353.0345	2030617.5
010	2016-12-02t1423	1480710399.82	larva	0	-51.0348	-339	164.3561	29.647	3185.134	10132.7055	57962.7062
010	2016-12-02t2023	1480731991.72	larva	5.9978	-45.037	-333.0022	156.0356	31.363	3304.3499	10537.2197	64362.2773
010	2016-12-03t0223	1480753589.07	larva	11.997	-39.0378	-327.0029	150.8971	30.1756	3090.4126	9860.5648	58957.9517
010	2016-12-03t0823	1480775188.59	larva	17.9969	-33.0379	-321.0031	139.836	23.8539	2155.2853	6853.0406	31849.4899
010	2016-12-03t1428	1480797061.38	larva	24.0727	-26.9621	-314.9273	401.1908	41.1207	12536.2062	39602.8112	342612.575
010	2016-12-03t2023	1480818392.03	larva	29.9978	-21.0369	-309.0021	476.5216	43.7352	16966.8437	53560.6692	514084.9501	1827.2295	-1.4853	507.9785	-1.1596	475.2643	0.003092	1440.0942	-1.7275	1436.6365	131048.5781	878.3035	-1.8466	1256.134	-1.7867	4574854.5	-1.5493	409.2536	73.2957	73.0952	114.4295	109.5487	10413.0879	93.8563	0.34462	104.5438	660100.75
010	2016-12-04t0223	1480839990.59	larva	35.9974	-15.0373	-303.0025	708.8714	46.0956	27346.6543	86256.8633	868745.6086	3839.1453	0.55372	652.6947	0.055678	608.0346	1.1982	2565.8704	0.14943	2440.3262	372051.1875	1447.1776	-0.14447	2141.7002	0.020494	9437313	-0.8503	162.9325	68.4759	68.1112	106.274	103.0548	15409.7246	89.4496	0.11866	99.8347	990092.3125
010	2016-12-04t0823	1480861592.04	larva	41.9978	-9.0369	-297.0021	1032.4716	55.2725	45456.1165	143237.2945	1690237.1696	4235.7002	0.88573	617.8284	-0.36428	361.9926	-1.096	2538.3789	-0.0065766	2371.3491	609210.9375	1514.2025	-0.12393	2019.5914	-0.35416	14779072	-0.27223	214.2304	69.1019	68.641	109.8102	107.0074	26354.459	90.6964	0.11225	102.113	1652987
010	2016-12-04t1428	1480883458.51	larva	48.0719	-2.9629	-290.9281	1010.0056	65.6695	55523.6746	175092.0808	2522102.0616	3883.2234	0.45168	654.1719	-0.20608	462.6615	-0.24569	2756.6387	0.24602	2678.9358	802181.875	1514.2011	-0.27276	2184.7818	-0.14413	18998460	0.051199	167.1743	65.7466	65.1237	106.9262	104.3327	31115.5273	89.4112	0.025767	100.266	1909413
010	2016-12-04t2023	1480904791.54	adult	53.9977	2.9629	-285.0023	759.9973	88.8389	48544.4688	154632.2407	2575353.9463	4328.8633	0.8456	829.9873	0.83629	571.8205	0.57696	3216.1919	0.86052	3164.1178	816912.75	1943.9833	0.69132	2732.2936	0.74145	21039348	0.080922	279.9742	69.1117	68.249	139.9834	124.5639	35555.7773	92.869	0.091547	109.8828	1751913.125
010	2016-12-05t0223	1480926399.01	adult	59.9998	8.965	-279.0002	1188.8943	75.7456	72014.006	226775.6692	3677776.8888	5296.4316	1.7633	798.2465	0.50756	456.8373	-0.32303	3557.4148	1.2701	3423.1539	1337588	2025.6101	0.73898	2947.0231	0.99361	30011672	0.89142	256.1796	65.7195	65.2881	108.2707	104.6212	40709.7969	88.6412	-0.072366	99.9059	2470856.5
010	2016-12-05t0823	1480948000.21	adult	66.0001	14.9653	-272.9999	1150.7979	76.6842	70378.0786	221706.9771	3607846.068	3108.2871	-0.47694	850.6571	0.70773	645.9869	1.0099	2650.1553	-0.12757	2619.1724	975257.125	1935.2594	0.39717	2375.6562	-0.065052	31264200	0.80557	222.2884	70.319	70.0162	111.0798	107.1864	40877.3594	92.9647	0.01496	103.6761	2584434.5
010	2016-12-05t1428	1480969904.85	adult	72.0847	21.05	-266.9152	1176.7409	79.0925	75645.4316	238369.7799	4065119.1231	4659.4727	1.0223	950.0178	1.1535	671.2352	1.1313	3833.0405	1.4738	3793.1152	1514051	2255.6184	1	3477.4255	1.6306	37459200	1.2331	225.2109	69.7016	69.342	111.208	108.5227	43927.1562	92.9209	-0.023725	104.3935	2748332.75
010	2016-12-05t2023	1480991198.89	adult	77.9997	26.965	-261.0002	1230.7265	78.1825	78426.1629	247097.0896	4143951.4747	4723.6616	1.0463	1023.6296	1.435	626.0513	0.78134	3863.176	1.4313	3782.0435	1580039	2509.7798	1.4278	3465.016	1.4989	41859288	1.4615	295.9232	70.7382	70.0542	121.1754	115.5117	49560.75	95.3594	0.0038461	108.8071	2892695.75
010	2016-12-06t0223	1481012797.27	adult	83.9993	32.9645	-255.0007	1238.2928	82.5994	81720.2293	257537.0223	4488049.5772	4744.8076	1.1083	970.8248	1.1499	642.7163	0.90582	3834.1274	1.4011	3788.0275	1633338.25	2333.9812	1.04	3387.7393	1.3697	41346456	1.3222	332.9572	64.8274	63.8805	128.2568	116.1714	54637.4023	89.5551	-0.18751	105.4363	2760933.5
010	2016-12-06t0823	1481034392.37	adult	89.9979	38.9632	-249.002	1249.8532	79.8056	81546.2873	257137.481	4453878.5488	5608.6089	2.0973	987.2578	1.3721	601.7757	0.73875	4381.9897	2.2681	4273.7068	1866727.625	2495.5383	1.5282	3873.1783	2.2307	41970304	1.4502	261.8669	73.2583	69.6799	193.7311	189.4034	82529.4609	110.2654	0.26363	171.8344	3114357
010	2016-12-06t1428	1481056274.46	adult	96.0763	45.0415	-242.9237	1179.6493	82.2996	80787.251	254889.732	4550859.1357	4767.2227	1.4692	983.4211	1.5431	622.0245	1.0105	3789.3772	1.6677	3785.0898	1595327.75	2414.8993	1.5663	3328.9952	1.5903	41391212	1.5178	322.7014	67.2663	66.8209	112.5083	109.4383	47365.9766	92.9738	-0.20054	104.7441	2831172.75
010	2016-12-06t2023	1481077587.31	adult	101.9965	50.9617	-237.0034	1221.3793	82.4127	81532.6017	256858.9499	4554455.9106	4372.4033	1.3094	890.5374	1.2993	603.3677	1.0664	3498.1582	1.5156	3419.3362	1486717.25	2198.357	1.377	3094.3062	1.4708	37816672	1.3552	236.0707	74.6817	73.8273	126.5687	121.3541	53791.7188	100.9827	-0.0652	115.1753	3171360.25
010	2016-12-07t0223	1481099192.4	adult	107.9979	56.9632	-231.002	788.4335	100.8005	50588.8644	161979.2904	2754545.6029	3936.3616	1.1271	898.0134	1.6597	718.9011	2.2012	3370.2981	1.6263	3343.4741	893129	2067.1059	1.4233	3150.6648	1.8561	23710248	0.10967	283.5503	80.4501	79.5627	130.4916	127.4536	34580.2773	105.9539	-0.0035782	120.6325	2124125.25
010	2016-12-07t0823	1481120791.23	adult	113.9976	62.9628	-225.0023	1263.7425	79.49	80638.1854	253898.6757	4368321.4117	3192.3743	0.60799	725.127	0.96695	581.2121	1.4249	2408.7725	0.53838	2388.863	1014093.25	1567.4531	0.58243	2232.8668	0.66764	30510442	1.0822	279.9845	79.6662	78.6075	144.7168	137.9921	60925.7656	109.2952	0.018147	129.1301	3352036.75
010	2016-12-07t1519	1481145759.94	adult	120.9334	69.8986	-218.0666	1248.2328	81.8509	82247.5886	259096.2713	4545398.8707	3164.4575	0.90669	578.3649	0.37314	384.8068	-0.046174	2495.8567	1.0287	2458.5496	1070722.5	1345.0983	0.41283	2289.9194	1.1435	24784672	0.71981	547.0557	77.9079	76.2414	147.769	138.5972	63392.8789	108.6799	-0.067437	129.3002	3338585.5
010	2016-12-07t2023	1481163993.8	adult	125.9983	74.9635	-213.0016	1238.1612	87.6336	82927.3142	261398.9725	4758129.7464	3411.9446	1.4795	533.1226	0.30647	371.1285	-0.028615	2414.0686	1.1917	2369.5225	1045291.6875	1236.9058	0.41837	2130.3954	1.1558	23036226	0.7304	293.2111	78.4513	75.1491	199.4531	194.4671	86363.2031	115.4051	0.036599	172.2576	3389880.5
010	2016-12-08t0223	1481185593.05	adult	131.9981	80.9633	-207.0018	1244.4404	80.3938	80250.8831	252726.8628	4347329.3236	2122.074	0.14399	459.0344	-0.013396	352.6593	-0.063182	1611.6757	0.10974	1577.7465	675292.125	976.0248	-0.05631	1436.2746	0.096644	19205082	0.45487	393.5552	86.0628	81.5514	261.6256	249.5081	109621.1406	123.8664	0.17197	216.5397	3600693.5
010	2016-12-08t0823	1481207191.57	adult	137.9977	86.9629	-201.0023	820.0734	95.4181	56216.6465	178768.7644	3211408.1229	2244.9773	0.59062	495.8207	0.66416	366.7885	0.34045	1826.2631	0.84007	1786.0487	535095.0625	1073.4908	0.67394	1637.8207	0.87536	14527051	-0.069511	392.2424	92.3869	85.9812	272.1183	262.2718	79730.6562	150.0601	0.75178	236.7235	2706844
010	2016-12-08t1503	1481231156.49	adult	144.6546	93.6199	-194.3453	1196.9339	83.2936	79675.485	251062.3048	4482511.784	2430.4006	1.2122	408.139	0.00064688	299.6565	-0.64324	1854.5189	1.3057	1830.4193	769625.375	893.6723	0.34905	1596.6545	1.1938	16934502	0.59477	574.0027	85.9843	83.2651	190.0459	172.8292	78869.0312	121.8001	-0.034046	151.2413	3567662.5
010	2016-12-08t2041	1481251461.5	adult	150.2949	99.2601	-188.705	1269.7888	82.2714	82260.2899	259033.3567	4529685.3688	1857.7507	0.5421	418.0208	0.38543	337.7759	0.2189	1489.3267	0.77091	1462.7291	638921.125	826.2444	0.35429	1357.6944	0.88323	17927242	1.0199	527.4692	93.1146	88.4914	261.0448	242.0842	111988.2109	136.2142	0.27294	204.4804	3993314.25
010	2016-12-09t0233	1481272554.57	adult	156.1541	105.1193	-182.8459	1220.3911	84.5424	77624.9916	244481.2068	4258354.2541	1957.7812	0.96568	367.1938	-0.21007	288.8856	-0.88142	1503.3563	1.1122	1486.175	608859.3125	814.5581	0.60384	1362.6738	1.2346	14862171	0.55315	452.7889	84.7762	82.4079	186.9234	164.2885	75703.9766	119.6368	-0.2734	148.3761	3431316.75
010	2016-12-09t0825	1481293673.88	adult	162.0206	110.9858	-176.9794	1209.0502	83.0442	81024.616	255247.6358	4612465.6049	2160.2769	1.6028	386.7337	0.30377	304.7807	-0.47048	1702.1453	2.0142	1665.0519	718305.3125	848.9108	1.1321	1499.9461	2.0688	16319390	1.0356	403.5417	85.0728	80.0355	255.6702	248.5438	107892.8125	128.0153	-0.13962	222.1437	3589901
010	2016-12-09t1508	1481317905.54	adult	168.7516	117.7168	-170.2484	1183.7908	83.4142	78805.3897	248290.9482	4445279.0465	2236.8064	2.0131	389.6828	0.54186	308.1194	-0.37736	1610.0785	2.0731	1577.7166	661742.25	837.8484	1.3987	1422.7616	2.1718	16000376	1.1038	611.4747	91.4951	88.7237	211.0824	184.8812	86754.875	126.6421	-0.3305	158.3979	3756788.5
010	2016-12-09t2023	1481336796.22	adult	173.999	122.9642	-165.001	1234.7599	80.2984	79362.6939	249938.179	4317146.155	1877.4044	1.4075	362.2559	0.033383	302.5398	-0.55745	1345.701	1.4077	1322.2382	557120.25	727.3979	0.79733	1202.2741	1.5322	14984716	0.95428	480.6591	93.2588	88.264	281.6319	270.0304	116595.6172	139.338	-0.027907	227.2125	3857649
010	2016-12-10t0252	1481360124.14	adult	180.479	129.4442	-158.521	1258.0869	83.6268	79664.3884	250849.0478	4387991.31	1722.0079	1.1999	356.7993	-0.027674	299.6141	-0.66328	1258.5001	1.2867	1221.2172	523536.0625	709.4735	0.83819	1127.3843	1.4281	14832859	1.0059	564.5459	91.2634	88.3193	209.9018	187.6673	87319.1562	128.5088	-0.55422	160.3913	3794000.5
010	2016-12-10t0844	1481381239.11	adult	186.3442	135.3095	-152.6557	1261.5696	85.0748	83818.909	263959.7063	4816287.8005	1492.1422	0.78429	320.8599	-0.87365	273.2223	-1.4907	1148.7432	1.0311	1120.5135	503149.5	644.2191	0.43089	1021.2726	1.1182	14023825	0.88204	458.8916	86.3621	82.0054	251.5	240.8349	110156.9922	130.3494	-0.62089	190.2745	3774629.75
010	2016-12-10t1436	1481402361.92	adult	192.2117	141.1769	-146.7883	1288.1746	83.5545	83219.8089	262019.8304	4660437.1614	1415.605	0.70047	333.8735	-0.5052	284.8307	-1.1368	1140.9915	1.1372	1122.7199	495190.3125	657.1052	0.67092	1048.1072	1.4141	14484434	1.0645	506.0363	86.1994	82.7674	191.0561	181.8363	82918.3438	129.8866	-0.74748	161.6841	3739589
010	2016-12-10t2028	1481423485.76	adult	198.0794	147.0446	-140.9205	1237.5595	80.256	79931.9403	251778.1012	4358408.9183	1391.4781	0.73262	331.4151	-0.52595	289.4046	-0.99717	1054.0934	0.90838	1035.4182	439556.9375	609.669	0.35072	954.9659	1.0846	13815371	0.96287	450.8529	88.0271	81.8647	260.0191	245.3907	108427.9844	139.2191	-0.55422	205.3436	3669497.5
010	2016-12-11t0223	1481444795.98	adult	203.9989	152.9642	-135.001	1208.2282	84.7856	82011.8003	258318.8118	4778407.5572	1450.0044	0.96469	331.7488	-0.47663	289.4654	-0.99373	1171.8329	1.5106	1147.6575	501544.5	622.4829	0.56728	1059.1019	1.7637	14178281	1.1176	616.5564	92.9236	88.3614	258.2321	214.7353	110523.3438	138.7823	-0.67346	182.6711	3971370.5
010	2016-12-11t0823	1481466394.62	adult	209.9986	158.9638	-129.0014	1143.3488	82.7933	78363.7709	247079.9393	4479986.2288	1490.6747	1.158	338.8947	-0.25511	291.5951	-0.92881	1193.1273	1.7121	1174.1432	487989.0938	636.2369	0.78274	1091.2657	2.0581	13828260	1.0921	473.4675	94.9728	90.4923	255.2195	221.8779	104384.7891	143.2715	-0.64769	184.3228	3875269
010	2016-12-11t1423	1481487992.9	adult	215.9981	164.9633	-123.0019	1170.9073	81.3521	75942.1881	239290.6741	4144366.497	1257.5077	0.65133	340.6061	-0.17582	303.4633	-0.57104	1017.799	1.0615	1005.6767	403048.4062	581.1736	0.33902	940.2361	1.346	13485619	1.0669	374.4527	96.2613	91.019	241.588	235.1364	95668.8594	153.4686	-0.46147	204.6364	3811272.25
010	2016-12-11t2023	1481509590.36	adult	221.9974	170.9626	-117.0026	1035.5381	141.8438	71346.3146	229240.2179	4517708.3735	1214.6935	0.61546	334.6025	-0.30047	296.3349	-0.78794	937.7073	0.79632	922.7034	349764.8438	609.6926	0.68516	859.2051	0.98665	12449557	0.85631	462.6268	104.1335	96.7943	292.4515	282.2016	109084.4219	166.4029	-0.20453	238.5096	3874494.25
010	2016-12-12t0223	1481531198.51	adult	227.9996	176.9649	-111.0003	1156.5977	82.9734	74016.6469	233133.9489	4043209.1845	1012.6436	0.13922	315.8665	-0.75973	289.1808	-1.0075	790.7433	0.20877	779.0962	305226.9375	513.4573	-0.19294	725.0208	0.30013	12187708	0.83597	441.935	96.418	89.337	255.759	235.7134	98722.9688	158.6787	-0.5396	204.9502	3720288.75
010	2016-12-12t0823	1481552793.76	adult	233.9983	182.9635	-105.0016	1135.2048	83.9296	74293.9153	234063.3116	4149662.1035	951.4052	0.024676	311.4103	-0.85318	288.9223	-1.0196	739.9029	0.036829	721.641	287082.3125	498.628	-0.28881	670.2784	0.047185	12061544	0.8464	502.3968	99.8725	92.792	283.4009	268.3502	109959.5625	162.8791	-0.53207	229.2308	3868261
010	2016-12-12t1423	1481574399.69	adult	240	188.9652	-99	1133.1879	83.1331	76430.8739	240987.0336	4354516.5852	814.9196	-0.3132	291.3351	-1.3622	275.3	-1.4451	630.6243	-0.42149	617.418	250988.4688	446.4006	-0.77021	566.0137	-0.51464	11596887	0.75704	450.0669	93.8525	86.9496	234.4298	222.633	93537.5078	162.3713	-0.6561	204.7124	3735893.25
010	2016-12-12t2023	1481595998.77	adult	245.9997	194.9649	-93.0003	1103.5085	82.9578	71408.1362	225034.9001	3890230.9971	720.9844	-0.54814	299.5436	-1.1361	285.1027	-1.1522	589.5244	-0.57854	577.4898	219892.5938	438.7554	-0.81776	544.181	-0.60812	11152008	0.66784	440.5182	99.955	93.286	238.5991	225.8546	88997.4531	162.415	-0.76146	207.7751	3721325.5
010	2016-12-13t0223	1481617597.35	adult	251.9993	200.9645	-87.0006	1125.099	84.0482	74871.9532	236064.1942	4179481.3651	718.4637	-0.5317	286.7191	-1.4727	276.2851	-1.4407	559.3961	-0.69597	549.288	218723.8906	410.6795	-1.0863	503.3537	-0.82968	11184339	0.70496	457.3702	97.5968	89.8518	243.8523	230.8521	95346.25	168.6435	-0.69194	210.6512	3807057.25
010	2016-12-13t0823	1481639195.93	adult	257.9989	206.9641	-81.001	1045.4964	84.4736	69537.4908	219290.4726	3889897.7507	697.243	-0.57632	294.3284	-1.2683	283.6372	-1.2229	556.0167	-0.69203	537.59	201834.0469	415.9748	-1.0178	504.3545	-0.80465	10665873	0.58937	418.108	102.8321	94.4088	262.1224	248.9654	95150.4219	173.6405	-0.65329	223.7196	3726431.25
010	2016-12-13t1423	1481660804.52	adult	264.0013	212.9665	-74.9987	1030.0021	85.7732	68408.6619	215711.2186	3861818.8247	679.8301	-0.61667	289.9279	-1.3938	280.4515	-1.3424	541.273	-0.75308	530.5517	193234.4688	403.8713	-1.1422	489.9404	-0.88508	10336218	0.52432	464.9498	103.6234	94.9802	260.5956	245.0918	93032.625	178.5312	-0.61554	224.2037	3694277.75
010	2016-12-13t2023	1481682400.88	adult	270.0003	218.9655	-68.9997	1066.6714	82.1526	69847.5148	220152.691	3853615.1673	683.0211	-0.59804	288.3989	-1.4466	279.7786	-1.3838	526.173	-0.82752	520.1453	192053.1562	396.0372	-1.2325	480.3124	-0.94572	10499162	0.59866	437.015	104.824	95.934	271.3674	251.4075	99049.0938	179.5542	-0.67946	226.7734	3816117.25
010	2016-12-14t0250	1481705582.12	adult	276.4395	225.4047	-62.5604	1060.8447	81.4495	69299.4092	218516.4153	3804243.5073	668.2382	-0.63746	289.7643	-1.4153	282.5755	-1.3089	519.0465	-0.86163	510.9838	187894.8438	390.2618	-1.3028	470.0156	-1.0142	10472083	0.62417	437.8943	107.5098	98.1905	270.4442	251.172	97900.8125	184.7633	-0.63489	228.9276	3885405.25
010	2016-12-14t0841	1481726688.37	adult	282.3024	231.2676	-56.6976	1047.7362	82.9277	68789.2428	216922.3049	3799780.5872	657.7624	-0.66861	289.1316	-1.4354	282.3421	-1.3275	519.9632	-0.85578	508.6785	186666.7812	386.8898	-1.3491	469.035	-1.0237	10368259	0.62654	446.0945	108.9208	99.2174	273.1951	256.555	98077.0312	187.7637	-0.63722	235.913	3905901
010	2016-12-14t1434	1481747850.46	adult	288.1807	237.146	-50.8192	1035.8722	82.4876	67529.057	212943.0974	3708890.6737	653.4775	-0.67949	290.5398	-1.3896	283.9937	-1.277	519.722	-0.85613	508.7541	182942.1562	389.1133	-1.3256	468.6895	-1.0284	10226711	0.61906	437.9666	111.1594	100.8247	280.7115	264.6695	98810.4531	193.669	-0.55892	243.2812	3912699.75
010	2016-12-14t2025	1481768925.77	adult	294.035	243.0002	-44.965	1018.5514	82.289	66241.0377	208929.7796	3625616.3047	648.8533	-0.69324	289.95	-1.3983	283.7459	-1.2875	517.272	-0.87049	508.6979	178976.0938	385.7477	-1.3703	466.3905	-1.0481	10017191	0.59129	465.8465	112.8357	102.5835	283.3659	265.8359	98044.5938	194.9657	-0.60361	246.1421	3898248
010	2016-12-15t0223	1481790399.61	adult	299.9999	248.9652	-39	1026.5717	81.902	67129.7138	211667.4778	3684535.0098	650.2737	-0.68504	290.8174	-1.3614	284.7903	-1.2512	512.8953	-0.89949	503.6606	179513.3438	385.1447	-1.3814	461.0599	-1.0943	10178028	0.67673	452.726	114.5143	104.2136	282.2139	267.1932	98774.875	197.3369	-0.61955	243.7593	4007770.5
010	2016-12-15t0823	1481812001.56	adult	306.0005	254.9657	-32.9995	1021.5405	83.0955	66563.1721	209863.1334	3667977.3687	661.976	-0.63387	291.41	-1.3304	285.4065	-1.2271	517.7444	-0.86895	510.4589	179657.2969	388.2523	-1.3438	465.6232	-1.062	10109305	0.6928	438.93	116.246	105.3568	290.433	276.688	100780.2578	203.0005	-0.54622	254.9131	4032689.25
010	2016-12-15t1535	1481837912.05	adult	313.1978	262.1631	-25.8021	1008.197	83.0123	65653.4364	207025.0188	3639563.2573	639.7469	-0.73392	294.4667	-1.2209	288.5329	-1.1133	511.1908	-0.9214	497.8326	175338.4375	390.9153	-1.3124	463.1076	-1.0926	10076652	0.72779	455.2605	119.353	107.8227	292.7509	279.5061	100413.5703	208.4628	-0.49247	259.3788	4084259.75
010	2016-12-15t2046	1481856533.92	adult	318.3706	267.3358	-20.6294	994.1172	83.4575	64559.1513	203592.7955	3575573.0145	634.9461	-0.76458	294.4215	-1.2085	288.372	-1.1134	506.8382	-0.96346	499.1713	170804.4688	390.9729	-1.317	457.2488	-1.1566	9907872	0.70643	423.4115	120.8721	109.2731	288.1918	277.7636	97120.6406	212.1303	-0.45995	261.3526	4067589.25
010	2016-12-16t0238	1481877651.61	adult	324.2366	273.2018	-14.7634	998.7042	83.5144	65368.424	206190.9288	3619944.8692	646.7177	-0.71852	294.6231	-1.1865	288.7483	-1.0938	502.1179	-1.0189	489.9859	171222.1875	391.416	-1.3191	459.8696	-1.1494	10033391	0.78636	431.5479	122.3632	110.1664	294.0345	282.6249	100265.7656	215.1189	-0.45368	264.4622	4167079.25
010	2016-12-16t0830	1481898777.29	adult	330.1049	279.0701	-8.8951	999.3741	84.122	65199.4707	205646.5724	3619365.1187	608.1444	-0.9594	297.1199	-1.0944	290.3513	-1.0313	500.7362	-1.0584	493.6373	170250.3125	400.7082	-1.1845	462.7608	-1.1427	10098213	0.84942	443.8545	124.5997	111.7689	303.8271	294.2963	103301.2031	222.2668	-0.33672	276.1806	4234769
010	2016-12-16t1423	1481919999.26	adult	335.9998	284.9651	-3.0001	995.2105	83.4091	64718.1402	204087.5776	3586738.0586	626.0928	-0.90312	300.154	-0.98453	294.206	-0.88988	498.0161	-1.1252	491.6565	168329.4375	405.1913	-1.1195	463.0218	-1.1697	10125395	0.90306	476.0088	126.6901	113.8711	304.4389	296.1421	102900.3359	225.7901	-0.31613	276.5159	4273763
010	2016-12-16t2023	1481941600.1	dead	342.0001	290.9653	3.0001	992.0039	81.672	63637.8824	200740.8477	3485029.8182	637.7451	-0.89627	301.7006	-0.91886	295.7638	-0.82764	499.9647	-1.1684	492.5464	165988.2812	404.7217	-1.137	464.367	-1.1955	10009821	0.91042	390.9341	129.3005	116.2813	307.6432	301.369	102137.5625	228.4645	-0.31885	282.0058	4289931
011	2016-12-02t1423	1480710411.07	egg	-2.9989	-51.035	-339.0003	148.1009	28	2757.7899	8787.1353	48471.8562
011	2016-12-02t2023	1480732003.42	larva	2.9989	-45.0371	-333.0024	150.5163	28.5183	2864.4641	9127.6864	51354.6758
011	2016-12-03t0223	1480753600.11	larva	8.998	-39.038	-327.0034	148.0592	28.8317	2833.9691	9038.3539	51252.7475
011	2016-12-03t0823	1480775200.21	larva	14.998	-33.038	-321.0033	230.2162	29.9943	4719.7382	14943.0053	88636.6985
011	2016-12-03t1428	1480797072.29	larva	21.0736	-26.9624	-314.9277	404.6227	53.8363	16304.9623	51719.4906	568262.0586
011	2016-12-03t2023	1480818403.33	larva	26.9989	-21.0371	-309.0025	672.5669	44.3151	24385.7892	76869.1162	731308.7433	3313.551	0.13422	497.1138	-1.278	333.8537	-1.538	2340.6909	-0.05183	2241.3672	304289.8125	1097.3625	-1.0406	1833.0392	-0.42866	6430167	-1.1045	188.1754	56.4051	55.9662	99.5605	96.3985	12942.8672	81.4732	-0.11785	91.9951	729599.5
011	2016-12-04t0223	1480840002.7	larva	32.9987	-15.0373	-303.0026	916.2152	46.8305	36231.5137	114161.2469	1178103.2343	2461.1299	-0.85306	492.8103	-1.3052	405.217	-0.72799	2064.916	-0.66092	2038.3934	396463.875	1095.0429	-1.1734	1809.6541	-0.61589	9437810	-0.73852	292.0431	59.279	58.903	101.2133	98.2307	19432.9453	84.3106	-0.045422	94.8388	1135252.5
011	2016-12-04t0823	1480861604.03	larva	38.9991	-9.0369	-297.0023	495.299	127.4576	30761.3286	101868.4398	1920788.8878	2520.5085	-0.85965	736.7509	0.64361	713.5335	2.0769	2140.7476	-0.61883	2119.812	344660.375	1564.8764	0.11238	1956.3188	-0.42541	11844007	-0.5835	349.669	50.0438	49.3381	95.4594	88.9237	15368.9678	71.5719	-0.52309	83.5312	804504.625
011	2016-12-04t1428	1480883470.29	larva	45.0731	-2.963	-290.9283	998.2044	60.7866	49858.8198	157058.2685	2065137.7728	3353.9436	-0.060507	764.1484	0.64057	532.9937	0.35926	2538.7585	-0.054289	2479.4432	665154.75	1868.0406	0.7666	2298.2026	0.12679	19991650	0.31322	155.0919	64.6887	64.3267	102.3696	100.1054	26820.832	86.1062	-0.060666	96.2127	1692387
011	2016-12-04t2023	1480904803.69	adult	50.999	2.963	-285.0024	1096.4433	66.4575	57576.7459	181326.1962	2546271.8653	2695.0576	-0.78958	748.8582	0.37804	549.4431	0.43145	2237.1702	-0.60212	2186.7689	675625.375	1720.8765	0.20026	2082.2101	-0.37905	22581068	0.38385	199.2664	54.2444	53.6909	95.6555	92.5554	28887.9531	77.8895	-0.35025	88.7026	1635686.875
011	2016-12-05t0223	1480926410.84	adult	57.001	8.965	-279.0004	1107.2355	83.2925	62117.3823	195970.933	2941232.7097	3227.217	-0.29599	742.3769	0.21841	521.9124	0.17294	2430.7791	-0.36552	2340.4392	790003.1875	1690.8031	-0.008617	2183.9031	-0.27867	24114628	0.3344	307.8968	66.5782	66.2127	105.1125	101.7487	34161.5547	88.1351	-0.069682	98.2363	2162660
011	2016-12-05t0823	1480948011.96	adult	63.0013	14.9653	-273.0001	1104.0752	67.3837	60552.9095	190684.588	2801563.5336	2385.2371	-1.1822	688.2095	-0.1941	489.5493	-0.09124	2042.1587	-0.98437	2017.3434	647364.3125	1586.4989	-0.36405	1907.385	-0.81656	21793532	-0.11768	297.8839	68.3561	67.9922	108.1592	103.5694	34286.4688	89.9008	-0.053628	100.0784	2164633.75
011	2016-12-05t1428	1480969916.92	adult	69.086	21.05	-266.9153	1200.6881	66.8674	63321.1874	199637.0226	2825793.3047	3396.3306	-0.20909	741.3807	0.040853	425.4434	-0.55303	2891.5854	0.18735	2865.5001	960006.375	2032.0129	0.55883	2657.0528	0.35693	24600494	0.011149	1747.2611	133.9884	68.8413	1535.8167	1521.4909	509891.125	750.3748	18.1335	1436.7323	4446003.5
011	2016-12-05t2023	1480991211.41	adult	75.0012	26.9651	-261.0002	1086.1236	67.8342	57103.2659	179855.8207	2533693.1484	3773.054	0.12921	632.7891	-0.61031	358.3395	-1.003	2755.5212	-0.054785	2651.8566	826656.375	1883.6713	0.12548	2423.0424	-0.088915	18922924	-0.70366	215.9235	61.9336	61.1907	121.1785	111.2954	36353.5508	85.5156	-0.23815	100.9141	1852062.75
011	2016-12-06t0223	1481012809.35	adult	81.0006	32.9645	-255.0008	1017.8519	72.3039	59417.7961	187347.1503	2918908.2421	2193.8293	-1.4127	473.8472	-1.4509	289.1319	-1.4312	1725.3333	-1.4571	1691.7684	536578.625	1297.1526	-1.1813	1610.994	-1.3647	14715800	-1.1985	189.695	59.3665	58.8382	98.1112	95.5435	30512.5859	80.7124	-0.39051	90.7911	1843686.25
011	2016-12-06t0823	1481034403.86	adult	86.9991	38.963	-249.0023	1049.1765	67.3636	56509.9863	177971.3649	2565811.0594	2450.4155	-1.0466	459.6479	-1.4218	308.1705	-1.2474	1824.891	-1.2007	1784.739	540167.75	1183.7662	-1.3083	1630.7213	-1.2171	13600983	-1.2696	244.1396	70.1884	68.9603	151.7094	144.7642	44905.9922	94.0579	-0.10059	119.0743	2076874
011	2016-12-06t1428	1481056285.78	adult	93.0774	45.0413	-242.924	1065.8034	64.5418	54148.5213	170482.8643	2354712.4776	1975.6569	-1.3666	457.5987	-1.3066	353.4324	-0.87372	1457.2521	-1.5403	1436.4894	413859.5938	987.6986	-1.5793	1340.9886	-1.5091	12991685	-1.2676	282.6895	71.6462	71.3716	111.6054	108.6147	31695.9453	93.7873	-0.15688	104.0131	2034108
011	2016-12-06t2023	1481077598.18	adult	98.9975	50.9614	-237.0039	987.2514	67.2303	54617.9336	172158.6702	2549744.1234	2675.8877	-0.50519	453.0787	-1.1831	351.3773	-0.79841	1696.0649	-1.0473	1616.1199	485074.5625	1053.5785	-1.2644	1449.5813	-1.1742	12948990	-1.1881	854.7104	83.508	77.5775	440.6898	406.0901	126037.2734	118.9021	0.37619	257.0126	2386659
011	2016-12-07t0223	1481099204.36	adult	104.9992	56.9632	-231.0022	968.4272	69.1566	53270.4592	167894.4549	2473738.3097	1702.6285	-1.301	380.3235	-1.4254	298.6875	-1.0864	1265.283	-1.4462	1239.3091	353013.9375	870.4614	-1.4741	1147.0312	-1.4545	10604181	-1.3266	364.686	64.3706	63.1526	141.7369	120.4847	39544.6016	91.2719	-0.31584	110.3075	1794780.375
011	2016-12-07t0823	1481120803.06	adult	110.9988	62.9628	-225.0025	1014.8067	64.8252	52140.465	164227.0298	2272857.921	1904.5029	-0.90098	377.0897	-1.2938	302.0335	-0.97884	1271.5739	-1.2459	1205.2935	348411.25	810.3494	-1.4146	1094.1879	-1.3486	10301337	-1.26	310.326	77.9486	75.7846	218.7947	221.883	59949.7422	103.66	-0.084828	149.9039	2129399.5
011	2016-12-07t1519	1481145771.46	adult	117.9345	69.8985	-218.0669	697.7981	78.6046	37741.249	120337.0172	1700717.807	1093.0414	-1.5844	370.6434	-1.16	317.7314	-0.74239	910.8939	-1.5698	901.536	180357	684.7104	-1.504	851.9453	-1.5443	7334662	-1.4958	441.7551	82.5405	77.6859	301.3336	296.1259	59664.0625	118.401	0.19378	242.7436	1633393.875
011	2016-12-07t2023	1481164006.02	adult	122.9997	74.9636	-213.0017	953.5433	63.4663	48388.7207	152466.1545	2085910.1521	1292.7864	-1.2123	344.5775	-1.2218	300.679	-0.832	953.2927	-1.3562	916.4543	242136.3438	634.8621	-1.4839	840.996	-1.4152	8743310	-1.253	453.4657	76.9535	74.0184	272.4798	268.4676	69209.8594	103.4378	-0.21407	160.3642	1952618.5
011	2016-12-08t0223	1481185605.01	adult	128.9994	80.9633	-207.002	876.8911	74.3951	53108.2427	167686.9285	2685899.8919	847.5674	-1.609	281.8483	-1.6177	246.1346	-1.4021	662.2861	-1.6951	652.7043	184115.5312	499.916	-1.7355	607.6041	-1.7131	7814808.5	-1.3023	513.9709	66.5154	62.8937	298.0981	298.9133	82871.2812	95.2032	-0.48162	158.6893	1844272
011	2016-12-08t0823	1481207202.99	adult	134.9988	86.9628	-201.0025	1004.1568	58.8209	47364.7648	149117.9567	1891181.1246	1062.8533	-1.1869	348.191	-0.9411	305.3012	-0.63235	860.2225	-1.1918	843.7442	214195.4062	609.357	-1.2143	796.4556	-1.1715	8667866	-1.1018	654.1494	84.2302	80.2808	350.7448	358.9007	87335.4688	113.2288	-0.12222	166.1068	2096826.875
011	2016-12-08t1503	1481231168.58	adult	141.6559	93.6199	-194.3454	880.7321	64.0013	44440.9458	140179.161	1894499.8132	1157.7695	-0.88667	359.2261	-0.68179	312.1707	-0.44777	933.2505	-0.8686	914.6153	218380.6094	622.7623	-0.9657	865.2584	-0.82632	8374280	-1.0699	522.5155	87.6663	83.1847	366.0059	375.3435	85645.3828	119.5625	-0.05118	223.4248	2043675.625
011	2016-12-08t2041	1481251472.54	adult	147.2959	99.2599	-188.7055	579.6114	103.0593	37184.5768	119731.769	2098897.1028	1044.8956	-0.92852	382.6421	-0.22895	335.346	0.093429	860.2778	-0.88303	851.0844	167754.1719	669.8797	-0.55818	807.1289	-0.81797	7432440.5	-1.1873	638.455	93.306	87.1215	452.7527	458.045	88286.7812	127.8763	0.08931	297.7087	1812376.625
011	2016-12-09t0233	1481272566.04	adult	153.1552	105.1192	-182.8461	590.4238	96.6812	36170.4473	116192.6567	1908933.1741	967.9675	-0.94018	382.3443	-0.045934	339.2637	0.32247	832.9039	-0.81377	824.3083	158251.75	656.0315	-0.41902	786.2964	-0.72893	7228983	-1.1687	705.0421	95.5941	88.2759	481.672	484.2459	91517.6719	131.9866	0.12086	332.9417	1807397.625
011	2016-12-09t0825	1481293685.31	adult	159.0217	110.9856	-176.9797	556.1726	92.811	32580.6821	104516.4798	1649907.9012	972.6479	-0.82266	381.8979	0.12608	341.0362	0.4897	802.8844	-0.77247	792.2405	137293.2344	642.5689	-0.30231	763.3994	-0.66613	6505248.5	-1.266	409.2611	89.2473	86.7799	180.9816	162.0114	30947.8477	124.4088	-0.18968	147.4063	1520237.875
011	2016-12-09t1508	1481317917.96	adult	165.753	117.7169	-170.2484	525.1612	94.2643	29598.7184	95688.4238	1444764.7866	942.3202	-0.77249	389.4109	0.45542	348.6969	0.79555	838.2579	-0.53332	830.9777	130768.2344	650.7061	-0.048451	791.248	-0.4177	6038205	-1.3017	360.5137	92.4021	90.6354	156.5541	151.0714	24422.4453	124.8266	-0.31851	143.9806	1432787.375
011	2016-12-09t2023	1481336807.2	adult	171	122.9639	-165.0014	536.1215	94.6196	30776.3318	99057.4063	1539918.478	1001.0189	-0.56473	396.0553	0.74857	357.1547	1.1038	854.9464	-0.37218	848.1888	138501.3125	651.217	0.11521	804.7235	-0.24296	6384412	-1.1612	786.5021	104.9426	95.106	545.9769	540.4543	88448.2578	154.3179	0.54063	396.4734	1691674.5
011	2016-12-10t0252	1481360135.69	adult	177.4801	129.4441	-158.5212	522.0446	93.1899	29632.1542	95462.0563	1453943.4031	922.0875	-0.65084	386.7061	0.65031	350.1892	0.8993	808.0914	-0.42649	799.7499	126062.2578	629.9101	0.10348	762.7187	-0.29703	5994718.5	-1.1882	389.9788	94.3817	92.2942	163.2059	157.8045	25460.1172	128.0375	-0.49748	148.7708	1463105.375
011	2016-12-10t0844	1481381250.8	adult	183.3454	135.3094	-152.6559	526.9476	89.8101	31852.9959	101932.1466	1696077.442	1012.101	-0.36926	377.1974	0.50693	346.7908	0.7893	830.6572	-0.24466	817.4902	138719.75	590.3567	-0.097507	768.4386	-0.1577	6278827.5	-1.0593	750.8928	104.0738	94.2189	508.7747	489.6974	84965.3672	155.2535	0.29805	372.8922	1732412
011	2016-12-10t1436	1481402373.79	adult	189.2129	141.1769	-146.7884	698.3023	69.6496	37248.3143	117577.4362	1703969.4157	1002.9887	-0.31456	378.0367	0.59355	342.7942	0.65072	835.1744	-0.1301	822.8899	163694.1875	620.4304	0.28155	772.31	-0.027511	7375118	-0.73097	703.6086	103.2879	94.6777	476.243	468.2578	93343.625	152.8813	0.073882	326.8241	2015043.5
011	2016-12-10t2028	1481423497.52	adult	195.0806	147.0446	-140.9207	569.2572	103.3762	29351.3727	95342.9535	1401313.7346	843.4167	-0.62383	362.3157	0.24441	341.6913	0.6014	722.1247	-0.49278	712.9928	111929.3281	532.1541	-0.41085	663.6558	-0.47418	5599227	-1.1179	608.8367	102.4621	94.617	446.758	445.8367	69247.4922	152.2167	-0.082166	355.6631	1583449.5
011	2016-12-11t0223	1481444807.85	adult	201.0002	152.9641	-135.0012	589.1644	76.4536	30726.013	97535.0644	1405936.9362	1022.0809	-0.125	384.7733	0.86817	354.7224	0.98541	836.4272	0.060633	824.1913	135501.2031	602.5945	0.3326	765.2844	0.14863	6197544.5	-0.91659	803.1685	108.3889	99.0977	498.5578	489.1535	80766.3594	163.2222	0.13274	349.4714	1745820.375
011	2016-12-11t0823	1481466405.65	adult	206.9996	158.9635	-129.0018	586.0679	78.2656	31076.9579	99315.5985	1444285.6119	959.1083	-0.21131	374.6292	0.64986	348.5046	0.78938	828.7993	0.11769	821.8621	135094.2812	573.7066	0.1537	762.8864	0.23531	6102334	-0.89107	699.1845	107.7976	98.5175	487.2768	477.3299	79426.1172	162.5577	-0.015903	345.3879	1755914.75
011	2016-12-11t1423	1481488003.8	adult	212.999	164.963	-123.0023	712.1441	69.6838	36559.3091	115408.6449	1623034.5317	989.6206	-0.071513	379.1407	0.80251	349.1387	0.80848	821.6053	0.16648	815.6457	157748.2188	595.4221	0.43667	768.6556	0.35319	7272297	-0.55036	661.4487	109.2642	99.8916	473.1019	479.7235	90835.5625	165.1843	-0.061358	338.0685	2095797.25
011	2016-12-11t2023	1481509601.26	adult	218.9983	170.9623	-117.003	624.0528	67.5653	31981.1166	101230.0066	1435461.8006	914.2673	-0.20467	385.719	1.0067	355.0791	0.98777	780.4193	0.063376	769.4015	131110.4375	610.7257	0.65961	732.1408	0.23453	6466579	-0.71596	621.2113	112.7541	102.446	478.3206	477.3201	80357.8672	172.5871	0.032534	375.3373	1890323.25
011	2016-12-12t0223	1481531210.06	adult	225.0008	176.9647	-111.0006	725.0023	67.2171	36043.0075	113720.2495	1540813.9514	956.2574	-0.040543	377.8096	0.83192	348.0354	0.77866	782.5246	0.13828	770.8514	148679.6719	598.4834	0.60589	730.3096	0.29437	7142490	-0.50732	670.6296	114.8721	102.5688	488.0051	482.3946	92720.9688	185.719	0.2896	397.0963	2171657.5
011	2016-12-12t0823	1481552804.92	adult	230.9994	182.9633	-105.002	722.0058	68.6186	35396.5203	111651.4182	1526534.2687	911.6779	-0.1083	376.4518	0.8246	347.1476	0.75448	758.4648	0.092595	748.8339	141074.4531	584.818	0.53402	712.1926	0.25835	6997485	-0.51379	622.8961	114.8864	102.8781	480.6307	471.8731	89397.3125	184.5822	0.13765	400.1274	2135509.25
011	2016-12-12t1423	1481574411.91	adult	237.0013	188.9653	-99.0001	707.1163	68.3556	34924.8736	110245.2627	1526915.4571	914.3489	-0.057626	376.8568	0.86346	351.9821	0.91019	740.9213	0.065571	729.1855	136329.5156	581.3975	0.55505	703.6051	0.26645	6911554	-0.51343	589.2161	116.8941	104.3653	445.6239	439.441	81994.8047	193.4176	0.26921	366.4834	2143837.75
011	2016-12-12t2023	1481596010.56	adult	243.0009	194.9649	-93.0004	700.7202	67.5489	34322.2529	108335.2606	1506732.6561	959.3478	0.11065	378.4574	0.93609	352.5643	0.93991	777.4796	0.2886	763.191	140723.8125	595.069	0.74789	725.1531	0.45063	6821316	-0.51822	573.8595	121.7007	106.0192	471.7337	466.5186	85383.7969	211.1334	0.64704	426.835	2193534
011	2016-12-13t0223	1481617609	adult	249.0005	200.9644	-87.0009	730.9312	66.2025	35491.7115	111940.4157	1504819.6295	876.9144	-0.082481	374.2708	0.85721	348.8052	0.83641	745.702	0.19174	737.9459	139446.2812	581.8952	0.67042	704.631	0.38605	6977156.5	-0.45601	700.4225	123.7323	107.7534	526.211	517.5824	98401.4531	209.1295	0.47659	452.1998	2306618
011	2016-12-13t0823	1481639208.51	adult	255.0004	206.9643	-81.001	732.0821	65.6836	34981.8941	110366.4623	1459690.6782	881.2388	-0.033864	373.0764	0.85876	351.7369	0.9457	734.9984	0.18824	728.7312	135239.7031	578.0237	0.68499	695.279	0.38207	6851176	-0.47481	615.1532	125.1129	109.2219	504.1147	499.3881	92757.1016	212.2928	0.45695	441.5499	2297573.25
011	2016-12-13t1423	1481660816.73	adult	261.0026	212.9666	-74.9987	710.2364	67.9724	34850.3008	110017.9797	1493462.4996	872.4264	-0.029056	367.7114	0.74474	346.492	0.79418	733.9014	0.22649	727.5035	134303.9531	569.4326	0.64587	696.9	0.44159	6725442	-0.49655	662.5107	123.9784	108.2915	487.3199	479.9506	89179.5469	221.0743	0.59702	411.2035	2267564.25
011	2016-12-13t2023	1481682412.53	adult	267.0015	218.9654	-68.9999	717.9198	66.2297	35060.1857	110629.2293	1500278.7711	930.201	0.18965	370.251	0.84717	351.0054	0.95694	716.8345	0.18214	705.9814	132614.375	571.2183	0.71995	680.8085	0.38651	6818912.5	-0.4553	581.0015	127.9566	110.9673	478.2077	474.1279	88468.4219	233.1414	0.82675	421.4074	2356577.5
011	2016-12-14t0250	1481705594.83	adult	273.441	225.405	-62.5604	703.2795	67.3222	34349.076	108461.7983	1475126.3065	897.7416	0.1244	371.8051	0.92775	352.0004	1.0093	742.3978	0.368	732.4312	134374	572.2118	0.79315	701.3484	0.57944	6702901.5	-0.47147	713.9982	131.2656	113.3278	520.7334	505.1005	94252.7422	243.6005	1.0121	438.4802	2366457
011	2016-12-14t0841	1481726700.71	adult	279.3037	231.2677	-56.6976	692.9165	67.0758	33344.7491	105279.6622	1418327.0264	878.0884	0.094366	371.968	0.96442	351.2857	1.0011	733.3145	0.36507	722.3955	129063.3594	572.6716	0.85762	691.1564	0.56143	6516507	-0.50935	726.593	133.2947	115.0627	529.6792	512.7801	93223.5391	246.3465	0.99762	455.528	2335189.75
011	2016-12-14t1434	1481747862.68	adult	285.1821	237.146	-50.8193	693.0908	66.7584	33348.7464	105284.9186	1415709.6466	931.7634	0.3258	370.9741	0.96112	351.4037	1.0145	736.3404	0.43118	722.1262	129595.9062	567.847	0.85757	685.0648	0.56958	6496126.5	-0.49863	702.6746	134.0663	115.914	529.1953	514.9428	93138.3594	245.2149	0.88076	444.3428	2347634.5
011	2016-12-14t2025	1481768938.45	adult	291.0364	243.0004	-44.9649	715.6122	66.9492	34218.3537	107954.2531	1441394.6367	835.5043	0.010509	367.6687	0.88636	349.529	0.95739	717.7726	0.3684	706.5087	129199.0625	564.0316	0.86841	678.3251	0.57271	6603330.5	-0.44909	634.538	135.5582	116.5974	507.1506	502.4381	91287.1094	259.5768	1.1849	446.4239	2434624.5
011	2016-12-15t0223	1481790411.25	adult	297.0011	248.9651	-39.0003	708.8599	65.2296	33658.4286	106235.2077	1397032.7451	853.0966	0.11646	368.8851	0.94454	351.4554	1.0299	734.6223	0.52913	729.364	130028.1406	553.5969	0.79553	688.9754	0.71503	6528159	-0.45342	668.1974	138.8276	118.2715	530.3188	516.4917	93866.4375	255.4566	0.98801	468.9349	2456831.5
011	2016-12-15t0823	1481812013.94	adult	303.0019	254.9658	-32.9995	696.3567	68.1855	33377.897	105424.6114	1416056.2785	906.3416	0.38121	358.7629	0.66704	346.3518	0.86287	723.6752	0.51779	712.8239	127366.8281	511.824	0.3025	647.1821	0.43733	6291983.5	-0.50866	730.4507	134.4263	115.9046	534.6047	528.1277	94090.4375	239.674	0.47928	421.4672	2357568.75
011	2016-12-15t1535	1481837924.21	adult	310.1992	262.1631	-25.8022	696.7742	67.0765	33112.4357	104531.5844	1394097.7329	907.0255	0.45777	363.2635	0.83095	348.1021	0.9347	758.0745	0.84298	751.5161	132663.0312	535.4404	0.69012	699.1672	0.95995	6322965	-0.47969	696.8068	140.32	117.5176	568.902	564.0319	99557.8438	268.3314	1.15	489.6686	2442410.5
011	2016-12-15t2046	1481856545.51	adult	315.3717	267.3357	-20.6296	710.1205	66.0274	33234.2692	104854.5934	1383626.431	932.9915	0.64084	364.0623	0.87801	348.9495	0.97371	770.4686	1.0123	767.0035	134832	524.7446	0.59525	695.4682	1.0025	6361261.5	-0.45379	765.4525	142.9944	119.7509	586.6461	580.5993	102663.0547	273.3946	1.2149	483.4177	2498540.5
011	2016-12-16t0238	1481877663.2	adult	321.2378	273.2017	-14.7636	694.5144	64.604	32030.7912	101079.9893	1306592.8333	958.2067	0.85759	364.3203	0.91316	348.3536	0.96508	787.1832	1.2499	775.3253	133033.9531	529.4347	0.73032	724.5111	1.3733	6138069	-0.51138	779.5106	146.1512	119.66	607.4869	601.3356	102665.2969	285.5657	1.4597	519.6524	2462355
011	2016-12-16t0830	1481898789.45	adult	327.1062	279.0701	-8.8952	680.4609	63.0562	31949.4827	100890.2349	1317933.1875	877.9198	0.53867	363.1952	0.90714	349.0743	1.0025	758.5538	1.1407	752.0268	128195.5938	524.5424	0.72991	702.9322	1.2813	6102406	-0.50887	719.8773	145.2358	119.9808	577.7302	576.7498	97636.3984	276.9856	1.1526	493.5236	2440252.25
011	2016-12-16t1423	1481920012.22	adult	333.0014	284.9653	-3	692.9472	63.2823	31527.1038	99486.5313	1274794.0077	972.8757	1.2218	367.4053	1.0646	351.3531	1.0946	795.2457	1.6196	783.7026	132010.7812	533.6034	0.95641	731.1448	1.7159	6091947	-0.49773	778.3006	150.1023	121.3532	614.8218	604.5042	102060.4219	301.6652	1.7271	517.8149	2488845.75
011	2016-12-16t2023	1481941612.12	dead	339.0014	290.9653	3	684.3453	62.0303	30714.3228	96903.7037	1229602.6814	909.2044	1.0116	364.4535	1.0039	349.853	1.0554	779.3426	1.6757	768.9641	126253.5	523.2527	0.87975	718.8017	1.7584	5896129	-0.55062	775.0949	149.0478	121.3849	604.2074	591.3036	97881.6016	289.8403	1.3346	519.4166	2411295
012	2016-12-02t1423	1480710422.51	larva	0	-51.035	-243.0001	150.5178	27.9089	2813.1142	8957.874	49432.9354
012	2016-12-02t2023	1480732015.25	larva	5.998	-45.0371	-237.0021	153.6592	28.1337	2881.3067	9172.4732	50933.3417
012	2016-12-03t0223	1480753611.71	larva	11.997	-39.038	-231.0031	153.3103	27.9007	2866.8839	9124.4814	50379.1937
012	2016-12-03t0823	1480775211.54	larva	17.997	-33.0381	-225.0031	303.816	33.7492	7723.7388	24408.2787	172175.9964
012	2016-12-03t1428	1480797083.1	larva	24.0724	-26.9627	-218.9277	519.0105	54.7644	16624.3141	52985.1188	471741.2679
012	2016-12-03t2023	1480818415.08	larva	29.9979	-21.0371	-213.0021	637.2238	37.3182	20018.8141	63097.7451	519027.4134	3925.5305	0.73533	656.8275	0.32162	605.6454	1.3732	2922.2051	0.92001	2848.8882	312675.9375	1457.0318	0.10704	2421.1846	0.80989	7012947	-1.0766	139.4373	63.893	63.5388	99.6385	98.1703	10661.3232	84.6234	-0.012699	94.0361	682185.4375
012	2016-12-04t0223	1480840014.51	larva	35.9978	-15.0373	-207.0023	745.3963	45.5643	27999.4295	88169.0641	887158.057	4735.5659	1.492	735.1701	0.75755	601.1925	1.1334	3025.9795	0.9346	2890.7432	450870.9375	1662.2635	0.51579	2615.4592	1.0085	10902573	-0.61295	158.4148	69.522	69.2126	105.7414	103.8444	15755.4707	90.6196	0.16045	100.1019	1031010.625
012	2016-12-04t0823	1480861615.05	larva	41.9979	-9.0371	-201.0021	989.2034	56.0264	45540.4168	143406.7636	1765986.8521	2885.2012	-0.5125	590.9534	-0.56786	401.4073	-0.75203	2308.5789	-0.38265	2276.9324	554058.9375	1345.6947	-0.60227	1938.794	-0.51309	14143287	-0.3628	194.5544	60.8634	60.31	99.254	96.8926	23820.9609	82.1589	-0.1733	92.4057	1456643.375
012	2016-12-04t1428	1480883482.21	larva	48.0721	-2.9629	-194.9279	1118.8959	63.8686	57296.7256	180438.6458	2451124.6172	5511.0933	2.1194	750.0498	0.45631	377.9662	-0.9363	3760.5884	1.8271	3681.3125	1131937.125	1847.4549	0.61282	2915.3141	1.22	22529246	0.50654	342.0571	67.7301	67.3604	107.7201	104.2195	32423.75	89.3311	0.023229	99.996	2034410.25
012	2016-12-04t2023	1480904815.12	adult	53.9979	2.9629	-189.0021	1190.1612	70.2024	67258.8626	211776.2249	3196279.1865	4175.8486	0.69032	812.3574	0.72298	390.1671	-0.82541	3382.4758	1.1137	3346.5233	1190631.5	2136.4832	1.176	2894.1752	1.0306	28571422	0.9803	218.5689	59.4559	58.9915	98.2953	95.9497	34599.9609	81.4268	-0.25483	91.864	2091124
012	2016-12-05t0223	1480926422.67	adult	60	8.965	-183	1146.8971	76.4211	68893.0021	217118.0619	3451264.0644	3794.7263	0.25275	804.4642	0.54518	450.346	-0.37089	3150.8452	0.66986	3113.9099	1134304.25	2017.4072	0.71926	2698.3829	0.56689	28959104	0.77349	277.4233	61.1767	60.5842	102.8562	99.5703	37028.2344	83.4659	-0.22305	94.9006	2202239
012	2016-12-05t0823	1480948023.38	adult	66.0002	14.9652	-176.9998	839.1978	77.4323	46422.1073	148280.9388	2165193.1011	4000.6052	0.41317	936.5551	1.2019	644.8188	1.0016	3445.3289	1.0138	3379.9976	840660.25	2348.1911	1.3508	3198.8994	1.2984	22778892	-0.095406	164.3319	62.8871	62.5293	102.5826	100.6461	25030.1504	84.8087	-0.21421	95.8357	1529540.125
012	2016-12-05t1428	1480969928.65	adult	72.085	21.05	-170.915	1261.307	75.0524	74689.5998	235165.9015	3772013.7639	3736.8577	0.11009	867.3346	0.69883	466.8838	-0.26821	3249.3076	0.6583	3226.4849	1270479.25	2317.3853	1.1375	2951.8654	0.78882	33854672	0.86822	193.2942	55.6066	54.9768	97.1669	94.2851	37992.2422	79.0656	-0.39899	90.1952	2170491
012	2016-12-05t2023	1480991222.98	adult	78.0001	26.9651	-164.9999	1198.5983	80.4803	74571.2496	235069.8848	3914394.3351	4250.6387	0.58393	816.1408	0.34084	455.5257	-0.34897	3687.0977	1.1921	3687.2395	1434281	2110.4159	0.57004	3307.247	1.2545	31738900	0.48162	206.8236	67.9216	67.1184	119.4306	114.9816	46458.5078	92.6649	-0.066323	107.0756	2641403
012	2016-12-06t0223	1481012820.88	adult	83.9995	32.9645	-159.0005	1199.2788	78.401	74346.1186	234147.2097	3891852.4496	5476.2012	1.8161	854.3403	0.55098	460.6255	-0.28343	4121.2822	1.7827	4035.7971	1603178.75	2289.6764	0.9471	3639.7656	1.7502	33156094	0.55013	233.1041	64.1991	63.1842	121.7983	114.9582	47379.5391	89.6044	-0.18628	105.587	2491502.5
012	2016-12-06t0823	1481034415.1	adult	89.9979	38.9629	-153.0021	1109.9533	78.3894	69918.7426	220318.1067	3705765.375	5084.6021	1.587	770.6329	0.24943	391.2709	-0.66158	3955.1162	1.7009	3891.0361	1443617.375	2130.3971	0.75756	3307.5095	1.3783	28106522	0.1342	374.8806	66.3078	65.862	107.6842	104.2956	39304.7188	89.0817	-0.24484	99.9877	2418379.25
012	2016-12-06t1428	1481056297.02	adult	96.0763	45.0412	-146.9238	1152.0041	77.9166	70898.3369	223363.2661	3671414.2829	3994.7341	0.70657	636.8976	-0.28727	353.9639	-0.82642	3178.1265	0.84882	3165.4092	1179084.875	1793.9511	0.23399	2731.6708	0.6839	23569668	-0.20505	362.0799	70.434	69.8216	122.5013	113.3174	45447.9961	93.8155	-0.18089	105.964	2606550
012	2016-12-06t2023	1481077608.8	adult	101.9962	50.9611	-141.0039	1131.0598	81.0159	69982.8316	220448.2149	3689987.534	3149.4016	0.072746	571.6683	-0.45063	339.6585	-0.83241	2654.959	0.3619	2640.4192	971715	1680.0285	0.22626	2371.191	0.34985	20879614	-0.34337	322.914	72.7474	69.5674	214.0783	207.501	78352.6719	103.8006	-0.00013773	183.3715	2657027.5
012	2016-12-07t0223	1481099215.51	adult	107.9981	56.963	-135.002	1125.1436	77.3776	67640.2912	213106.8016	3466484.479	2704.1575	-0.16173	500.3564	-0.65153	312.3524	-0.93987	2273.0278	0.074512	2258.0828	804651.8125	1465.1424	0.016621	2018.5805	0.039762	17676090	-0.52883	398.1474	63.4305	62.52	113.8934	107.1765	40318.2539	88.0491	-0.41831	101.7216	2240810.5
012	2016-12-07t0823	1481120814.21	adult	113.9977	62.9627	-129.0024	1096.8475	76.9058	64757.9901	204022.8196	3299530.5452	2989.9155	0.38652	471.8634	-0.62254	304.283	-0.9186	2235.6011	0.28173	2190.239	757868.75	1316.3312	-0.04582	1935.161	0.16609	15965026	-0.56697	410.0838	71.8175	71.1118	119.0704	115.6307	40364.8555	97.3552	-0.26175	110.0897	2429874
012	2016-12-07t1519	1481145782.6	adult	120.9334	69.8983	-122.0667	1063.8381	79.2114	65470.9747	206347.4218	3445460.7533	2088.52	-0.34632	409.2427	-0.81411	307.5764	-0.79233	1517.5995	-0.52283	1462.8507	519019.0312	972.3625	-0.61571	1306.8533	-0.63434	13988324	-0.62852	349.6172	72.5697	70.8592	172.38	165.8186	58953.9688	100.8268	-0.25355	136.4179	2480504.5
012	2016-12-07t2023	1481164017.4	adult	125.9986	74.9635	-117.0015	1128.2903	79.2322	69482.4265	218893.8129	3691736.9367	1640.0626	-0.69991	365.1609	-0.99864	277.3508	-1.0494	1219.6672	-0.82137	1196.0591	442739.1875	832.2584	-0.80039	1088.4728	-0.85245	13238177	-0.60025	291.7454	65.8905	65.0612	115.4615	110.9314	41912.5234	90.8269	-0.54881	104.735	2388728.5
012	2016-12-08t0223	1481185616.51	adult	131.9983	80.9633	-111.0017	1042.2576	77.755	63355.9387	199691.8535	3298734.3178	1756.5662	-0.34066	362.1898	-0.87854	297.7787	-0.76454	1211.4044	-0.62501	1162.9207	400974.875	773.1796	-0.74489	1036.8461	-0.74554	11977617	-0.63946	286.5655	79.6005	77.8136	178.5029	171.2467	59084.4531	110.6686	-0.14719	143.0454	2632388
012	2016-12-08t0823	1481207214.56	adult	137.9978	86.9627	-105.0023	1088.0693	73.5701	61475.4564	193604.9859	2953742.3676	1850.6146	0.021622	360.5442	-0.75071	302.6407	-0.6398	1343.4344	-0.13729	1295.3666	432585.9062	728.8915	-0.66324	1126.824	-0.31942	11588973	-0.56792	389.6963	77.5229	75.7024	165.8332	140.025	53398.2812	108.2867	-0.28339	128.6013	2491817.5
012	2016-12-08t1503	1481231179.89	adult	144.6548	93.6198	-98.3452	980.7267	75.7766	55865.0907	176005.9172	2775375.3983	1261.5536	-0.64551	332.7025	-0.94298	286.2358	-0.89335	1023.7622	-0.57977	1016.144	298938.5625	653.0515	-0.73529	919.3983	-0.59465	9713249	-0.77865	345.1347	84.6248	81.6707	167.5286	157.1601	48918.3516	125.2456	0.054759	147.6564	2470621.75
012	2016-12-08t2041	1481251483.61	adult	150.2947	99.2597	-92.7053	917.1746	76.8296	55963.533	176606.1795	2882138.7453	1193.6467	-0.60578	318.535	-1.0718	279.0585	-1.0727	967.7924	-0.53982	959.6185	283563.1875	604.5603	-0.78331	877.4057	-0.53181	9310460	-0.76698	322.9744	86.3997	84.1229	158.5284	153.0517	46448.832	124.2375	-0.049002	145.0228	2525378
012	2016-12-09t0233	1481272577.58	adult	156.1542	105.1191	-86.8459	885.7297	72.7601	50594.2014	159565.7791	2451414.9408	1113.7295	-0.61161	322.016	-0.9766	284.4079	-0.99424	941.0876	-0.44745	936.2799	249388.2031	590.2193	-0.69852	862.1039	-0.40734	8521830	-0.84938	321.3349	90.7971	88.1161	169.054	164.0018	44799.3203	132.6694	0.097142	154.2813	2402853.75
012	2016-12-09t0825	1481293696.04	adult	162.0204	110.9854	-80.9796	824.8662	73.6168	49615.0884	156861.6234	2505674.9291	1067.9377	-0.57976	315.9716	-1.0612	283.3794	-1.065	885.3249	-0.46369	870.4766	230184.4688	567.1681	-0.70042	802.5752	-0.45855	8190930.5	-0.84364	306.5797	92.1363	89.0709	176.4274	172.7226	45871.1367	136.9144	0.13185	161.6376	2388448.5
012	2016-12-09t1508	1481317929.53	adult	168.7519	117.7169	-74.2481	813.1626	79.0671	49023.2903	154747.5626	2528746.0458	1052.3619	-0.49338	308.3544	-1.214	279.2987	-1.2323	801.1646	-0.59674	779.0605	205899.3125	528.9877	-0.84237	715.512	-0.65337	7895722	-0.82677	302.4811	93.8957	90.5649	179.4506	175.0394	46118.7969	139.1401	0.078132	166.0449	2404294
012	2016-12-09t2023	1481336818.48	adult	173.9989	122.9638	-69.0012	769.7084	76.7308	47844.8581	151209.6605	2519594.1952	891.7555	-0.75994	303.6591	-1.3319	278.9311	-1.2823	725.4916	-0.76924	711.8711	181372.9062	506.2902	-0.94003	657.4085	-0.8099	7582369	-0.83812	304.9403	94.6867	91.1447	184.574	180.8634	46143.4883	141.4924	0.045571	169.8165	2364327.5
012	2016-12-10t0252	1481360147.3	adult	180.4791	129.4441	-62.521	766.7071	77.6405	48098.5563	152132.7521	2559696.9684	874.3007	-0.72003	301.4535	-1.3763	280.9991	-1.2384	671.1202	-0.88227	660.6962	168451.1875	482.3695	-1.0544	607.7921	-0.94728	7562262.5	-0.7739	286.9062	96.2843	92.4813	191.9047	187.8994	48168.082	144.8247	0.0080235	178.2153	2415387.25
012	2016-12-10t0844	1481381261.97	adult	186.3443	135.3093	-56.6558	773.0146	76.4138	47603.9034	150387.0511	2490000.767	823.3802	-0.76776	300.1657	-1.3938	281.3512	-1.2396	658.1356	-0.85933	644.8781	163875.7656	467.5358	-1.1108	604.9136	-0.88838	7458516.5	-0.73859	354.9439	98.0342	93.2849	201.5816	197.3405	50193.832	151.0204	0.080212	185.2962	2435952.75
012	2016-12-10t1436	1481402385.41	adult	192.2119	141.1769	-50.7881	735.1777	79.4688	43645.7559	139374.7801	2261780.868	836.3292	-0.67201	296.7593	-1.4528	281.2335	-1.2472	632.2353	-0.89019	613.7542	144781.875	440.1714	-1.2837	562.3406	-1.0263	6771750	-0.85206	391.0121	100.3648	95.1571	208.778	205.0965	47810.1602	155.7447	0.097109	192.9853	2290225
012	2016-12-10t2028	1481423509.12	adult	198.0796	147.0446	-44.9205	796.7333	76.9568	47831.5784	151023.5497	2438272.9816	815.1276	-0.65903	294.5596	-1.4737	281.3029	-1.2438	610.0245	-0.91009	592.6729	152506.125	425.9642	-1.3435	549.4561	-1.021	7357510.5	-0.65143	376.257	100.8285	95.4956	212.0118	207.6018	53002.9531	158.2506	0.043088	196.4735	2518494
012	2016-12-11t0223	1481444819.33	adult	203.9991	152.9641	-39.0009	766.0063	77.7918	46740.9101	147639.3682	2443266.9446	763.3036	-0.72705	295.201	-1.4189	283.1157	-1.1858	583.6851	-0.95284	568.434	143002.8594	425.3182	-1.2821	529.893	-1.0543	7205857	-0.6375	367.2399	103.6804	98.0228	222.6569	217.61	54550.9453	163.9915	0.090653	205.9033	2530838
012	2016-12-11t0823	1481466417.86	adult	209.9987	158.9637	-33.0014	765.3362	76.5507	45315.4793	143055.6033	2318047.7028	735.4278	-0.74497	295.9668	-1.3631	284.4586	-1.1444	574.3563	-0.93096	563.7473	136122.4375	419.3137	-1.2753	518.5712	-1.0496	7009678	-0.64028	378.7162	106.411	100.2007	230.3118	225.464	54583.9062	170.9752	0.17098	212.5203	2520238
012	2016-12-11t1423	1481488014.66	adult	215.9978	164.9628	-27.0022	719.327	79.2606	43192.3235	137194.0906	2240244.5289	631.5882	-0.96205	291.7464	-1.4388	282.7661	-1.1959	528.1527	-1.0721	517.6827	119362.5078	398.7889	-1.4124	486.5258	-1.1631	6585007	-0.7047	347.5663	108.0338	100.4762	246.2354	241.9842	55649.207	178.7562	0.2723	226.415	2438431
012	2016-12-11t2023	1481509612.81	adult	221.9973	170.9623	-21.0028	758.618	77.7683	46761.6986	147774.1424	2460535.3204	743.7858	-0.62579	292.3093	-1.3949	282.1069	-1.2181	562.4912	-0.86784	552.6007	137247.8594	403.3946	-1.3152	501.2922	-1.0244	7129716	-0.52545	339.6364	108.6766	101.0746	257.5549	254.1578	62843.3906	181.6369	0.23193	233.9598	2650731.75
012	2016-12-12t0223	1481531221.76	adult	227.9998	176.9647	-15.0003	784.0803	77.7371	46537.8823	146960.0727	2362870.0189	760.2598	-0.53938	293.0045	-1.3524	283.3378	-1.1848	559.8957	-0.83098	546.6971	136614.5469	402.9451	-1.2739	494.478	-1.0136	7124111	-0.49467	355.7637	110.1614	102.211	267.0686	261.305	65164.7422	186.052	0.23839	242.7357	2678463.5
012	2016-12-12t0823	1481552816.69	adult	233.9984	182.9633	-9.0017	785.2232	77.5417	46257.0635	146160.4862	2322873.3208	729.3578	-0.5843	292.9326	-1.3337	283.907	-1.1727	563.5974	-0.77005	553.6825	136390.5625	396.6283	-1.2967	487.5418	-1.01	7083109	-0.47701	381.9951	112.1736	103.4867	282.1773	274.7697	68286.9141	188.8905	0.20018	254.0962	2712356.5
012	2016-12-12t1423	1481574423.28	adult	240.0002	188.9652	-2.9999	734.0189	75.8457	41690.1028	132992.9579	2106626.9231	761.8672	-0.46163	294.5706	-1.2775	285.7496	-1.1235	567.6205	-0.71522	550.5817	124308.8906	393.6794	-1.2987	479.583	-1.0239	6428120.5	-0.63138	403.3081	116.068	106.2911	292.3816	285.2179	64031.5703	201.5812	0.4383	264.0872	2532836.5
012	2016-12-12t2023	1481596022.2	dead	245.9999	194.9649	2.9999	761.2956	74.5098	44982.336	142021.893	2292270.4621	797.8823	-0.32788	293.2672	-1.3022	284.5932	-1.168	578.5327	-0.63094	563.7574	136533.7188	388.9094	-1.3263	489.3364	-0.93835	6894126	-0.4876	431.9987	115.3598	105.8248	284.6394	277.3009	67174.9062	202.7282	0.3553	259.6287	2711878.25
013	2016-12-02t1423	1480710433.4	larva	0	-56.9992	-357.0009	153.9146	27.8792	2851.1712	9075.5279	49888.4437
013	2016-12-02t2023	1480732026.32	larva	5.998	-51.0012	-351.0029	167.8074	26.3072	3143.708	9971.5719	52981.4783
013	2016-12-03t0223	1480753623.1	larva	11.9971	-45.0021	-345.0038	156.6958	27.9241	2963.6449	9430.2156	52400.816
013	2016-12-03t0823	1480775222.28	larva	17.9969	-39.0023	-339.004	167.2684	27.6633	3104.423	9858.2719	54115.1116
013	2016-12-03t1428	1480797094.51	larva	24.0725	-32.9267	-332.9284	317.0884	35.9515	9014.1016	28552.4215	218112.8238
013	2016-12-03t2023	1480818426.78	larva	29.9982	-27.0011	-327.0028	485.0084	41.4439	16209.8864	51192.8609	457843.3936	3865.6301	0.67193	586.8043	-0.3752	360.4371	-1.2036	2685.821	0.49774	2612.2021	233666.4219	1418.196	-0.024065	2351.1666	0.65383	5062947	-1.4546	207.0613	64.5761	64.3279	104.0031	100.6946	9048.2715	85.8161	0.03346	95.5724	557162.625
013	2016-12-04t0223	1480840025.66	larva	35.9978	-21.0014	-321.0031	595.852	44.7077	21750.0033	68641.4647	665739.4497	2099.1238	-1.2676	551.8907	-0.80219	479.4994	-0.020149	1760.3024	-1.2253	1725.0239	204195.0781	1124.7149	-1.1344	1569.782	-1.1722	6368819.5	-1.3474	211.1983	67.056	66.8334	104.2864	101.0638	12097.2207	87.3518	0.043727	97.1721	773826.75
013	2016-12-04t0823	1480861626.28	larva	41.998	-15.0012	-315.0029	728.4199	51.5184	32061.6251	101103.9946	1176304.9377	2558.6519	-0.85059	535.2969	-0.98944	446.9253	-0.35474	2096.5732	-0.7296	2076.4495	354320.875	1080.6784	-1.3546	1827.9696	-0.73108	9033670	-1.0906	345.5555	70.0926	69.5902	112.5989	106.9236	19029.2129	91.7905	0.14884	102.3704	1182883.125
013	2016-12-04t1428	1480883493.65	larva	48.0723	-8.9269	-308.9287	887.6359	56.7565	41497.4215	130765.7871	1628978.2275	5384.0605	1.9893	689.4693	0.037774	417.6003	-0.61312	3402.9656	1.2639	3252.8015	745249.4375	1664.2161	0.12588	2617.4628	0.66381	15047668	-0.45834	307.0624	67.2686	66.8369	106.7366	104.1725	23375.3125	88.5956	-5.7075e-05	98.9158	1468138
013	2016-12-04t2023	1480904827.01	larva	53.9982	-3.001	-303.0027	1093.2633	63.8843	57490.1724	181063.9844	2513217.6715	5172.3975	1.7016	617.3765	-0.53019	379.061	-0.91115	3558.7317	1.3821	3517.8428	1074737	1489.0539	-0.45403	2732.8635	0.74246	18590442	-0.21152	330.8549	47.1644	46.5004	89.9958	85.4619	27178.7441	69.0771	-0.62867	80.5179	1420214
013	2016-12-05t0223	1480926434.26	adult	60.0002	3.001	-297.0007	563.7559	111.2292	42704.5951	137560.8965	2783475.9003	5008.6714	1.4738	743.3499	0.17534	429.7274	-0.5229	4158.2852	2.1572	4082.5815	927297.625	1906.9621	0.45379	3582.9981	2.0851	16524667	-0.61955	188.9868	57.4433	56.9798	95.8618	92.7015	21377.1797	78.3882	-0.37089	88.3904	1276965.5
013	2016-12-05t0823	1480948035.15	adult	66.0005	9.0013	-291.0005	1040.6281	67.829	59905.7358	188802.6425	2874731.0797	3466.0723	-0.12004	827.1454	0.57246	625.613	0.86546	2735.895	-0.0045015	2686.0469	859071	1814.2782	0.11777	2427.3921	0.020627	25893786	0.23533	174.7313	62.5548	62.1618	100.689	97.6854	31616.3555	84.236	-0.2303	93.7514	1958277.75
013	2016-12-05t1428	1480969940.84	adult	72.0854	15.0862	-284.9156	1134.0343	71.8363	66077.9353	208275.6045	3224635.9892	4880.7368	1.2411	922.3497	1.0014	577.5598	0.48975	3909.5679	1.5807	3838.5219	1352710.5	2233.0552	0.94975	3436.636	1.5653	31852426	0.66555	281.3105	63.2682	62.842	104.3115	100.9727	36091.7734	85.8966	-0.21398	96.6468	2184904
013	2016-12-05t2023	1480991234.72	adult	78.0004	21.0011	-279.0006	1107.6603	73.7617	66705.153	210367.0771	3400395.3854	3150.7563	-0.49107	889.1694	0.72593	748.1955	1.5909	2657.5293	-0.2067	2615.2319	927477.75	2009.3385	0.35295	2457.3208	-0.062356	30979552	0.40809	302.562	63.2478	62.9742	106.7421	102.7738	37252.9844	87.2783	-0.2066	98.2345	2203617.5
013	2016-12-06t0223	1481012832.29	adult	83.9997	27.0005	-273.0013	1092.9465	72.3335	64547.3744	203397.7283	3201366.4041	4009.9277	0.39713	729.7252	-0.089704	371.228	-0.86729	3194.0273	0.55042	3139.4799	1079581.25	2061.9323	0.46939	2849.0351	0.55638	24616548	-0.25488	242.4369	70.4734	69.6969	127.0225	117.9992	42933.5898	93.9498	-0.077735	108.9536	2377350.25
013	2016-12-06t0823	1481034426.46	adult	89.9981	32.9988	-267.0029	978.8796	71.0114	58311.7227	183840.2788	2951348.5217	2177.9202	-1.2435	616.0547	-0.55171	510.1243	0.12906	1898.9901	-1.0312	1884.8544	579192	1440.3742	-0.69875	1798.6723	-0.8953	18765026	-0.75251	383.5655	64.1502	63.5313	108.6783	103.8589	33146.8789	87.4052	-0.28508	99.4612	1954013.75
013	2016-12-06t1428	1481056308.5	adult	96.0764	39.0772	-260.9245	1045.2801	72.7014	60545.3918	190938.6043	2945847.9293	3180.9189	-0.096826	574.4926	-0.61689	353.9565	-0.82646	2460.2004	-0.11295	2414.4797	779883.5625	1528.3744	-0.33581	2170.6794	-0.16737	18180392	-0.72604	341.4502	73.2506	69.5326	231.5395	225.0472	73398.0312	103.3063	0.040696	190.6323	2318088.5
013	2016-12-06t2023	1481077619.35	adult	101.9961	44.9969	-255.0049	1014.3648	72.7284	58802.2463	185395.7756	2892625.8662	2496.9067	-0.58704	505.5154	-0.81367	333.2347	-0.87866	1940.0389	-0.61625	1903.8125	597532	1365.7523	-0.47144	1784.4384	-0.5597	15528929	-0.87998	363.7485	74.5662	72.3608	196.2894	193.0381	60457.1289	104.5034	0.016091	169.8347	2290599.75
013	2016-12-07t0223	1481099226.65	adult	107.9981	50.9989	-249.0028	959.7893	71.3507	55632.8978	175421.4686	2735536.1105	1928.0968	-0.97347	487.1068	-0.72854	344.755	-0.68952	1631.462	-0.83282	1622.5936	474755.4375	1199.0826	-0.6051	1519.3765	-0.76117	14169937	-0.89984	665.7858	69.9651	68.9245	131.171	123.8739	38170.7734	96.6975	-0.21799	113.5121	2035285.25
013	2016-12-07t0823	1481120825.13	adult	113.9977	56.9985	-243.0032	1110.019	93.0882	67119.5073	211557.9419	3720121.7993	1894.9175	-0.81131	389.7688	-1.1378	293.3341	-1.0113	1527.6005	-0.76756	1501.0776	536187.75	978.9557	-0.88986	1399.1362	-0.73697	13660617	-0.82824	254.5939	62.1012	60.3634	151.7914	143.3107	53278.7656	91.303	-0.40362	115.4552	2176521.5
013	2016-12-07t1519	1481145794.38	adult	120.9336	63.9344	-236.0673	970.9367	73.0741	56162.3634	177064.795	2727227.4855	1460.5073	-1.0777	392.483	-0.93176	319.1688	-0.68033	1265.3444	-0.9229	1250.7864	372011.25	832.817	-1.0008	1171.1935	-0.87967	11520553	-0.9367	287.1506	76.6931	73.853	191.201	186.3851	56213.0938	109.0011	-0.059828	162.0028	2251172.75
013	2016-12-07t2023	1481164028.52	adult	125.9986	68.9994	-231.0023	1098.3687	70.3311	59384.406	186961.4441	2775010.8996	1233.2397	-1.2003	347.0058	-1.1397	281.681	-1.0023	1091.8844	-1.0367	1082.1377	339576.0625	713.0602	-1.1594	1028.2166	-0.96859	10782512	-0.93375	412.1432	68.0858	66.5071	137.9385	128.5704	42898.8633	98.1297	-0.37487	118.0161	2115629.5
013	2016-12-08t0223	1481185627.48	adult	131.9984	74.9991	-225.0026	621.9706	109.3845	42264.4855	136323.9353	2485253.7996	1440.9414	-0.75918	409.7509	-0.45365	327.5436	-0.38415	1271.9791	-0.51381	1262.2632	281107.375	866.3515	-0.4286	1187.4029	-0.42809	9032140	-1.0854	300.077	77.2328	75.4341	152.6933	145.0819	33745.2109	109.2658	-0.18111	133.6076	1702442.5
013	2016-12-08t0823	1481207226.58	adult	137.9981	80.9989	-219.0028	829.7231	71.3902	49427.0034	156614.8336	2435420.202	1255.9624	-0.83636	385.6476	-0.48814	324.7122	-0.30251	1114.7728	-0.60015	1105.8745	288726.1562	778.2897	-0.47153	1054.2715	-0.48905	9966676	-0.84311	404.4211	80.4832	78.4163	162.5423	157.4857	42098.4453	112.536	-0.17809	140.6543	2080007.125
013	2016-12-08t1503	1481231191.97	adult	144.6552	87.6559	-212.3458	822.0465	73.0752	48806.6111	154698.8882	2396353.928	1139.1185	-0.8401	387.4386	-0.25828	331.2209	-0.055006	1026.6937	-0.57311	1021.3973	261806.8906	753.9855	-0.28043	979.937	-0.43477	9876584	-0.74758	446.4152	84.2631	81.8322	178.2189	171.0334	45445.8086	119.2977	-0.098555	153.0325	2148035.5
013	2016-12-08t2041	1481251495.09	adult	150.2949	93.2957	-206.706	806.1265	73.6186	48039.124	152397.0335	2352771.563	1105.5394	-0.75807	386.3935	-0.077844	333.9632	0.13504	984.4921	-0.49785	977.3185	248092	730.3146	-0.13799	943.0977	-0.33826	9702341	-0.68571	455.5443	85.3381	82.4455	189.8512	181.6761	47842.4922	121.4196	-0.12475	162.6709	2142839.5
013	2016-12-09t0233	1481272588.82	adult	156.1543	99.1551	-200.8467	957.773	67.5423	49560.7167	156131.6023	2219507.8546	978.2095	-0.86486	353.3936	-0.44422	314.8242	-0.22786	823.9948	-0.77224	813.1274	214238.6406	630.2128	-0.46634	769.1153	-0.71236	9174804	-0.70494	324.9971	81.2574	78.2403	196.3469	182.7767	51050.2031	117.8386	-0.32453	162.0247	2109604.25
013	2016-12-09t0825	1481293707.41	adult	162.0206	105.0213	-194.9804	710.1696	71.9654	41745.6471	132597.0953	2032996.2324	984.1856	-0.7471	381.61	0.20494	341.9935	0.56326	871.4008	-0.50593	863.5513	190836.7812	684.3847	0.061997	837.5966	-0.33163	8326349	-0.81233	315.7361	87.6375	83.593	214.981	212.282	47080.8477	132.5646	-0.00084578	183.8218	1912163.25
013	2016-12-09t1508	1481317941.43	adult	168.7522	111.753	-188.2487	538.214	103.5256	37337.1591	122721.0374	2178773.5387	964.703	-0.67888	400.81	0.78211	364.0255	1.2811	865.8626	-0.3832	858.0991	168843.2031	686.9283	0.30365	823.2308	-0.22308	7806577	-0.848	386.8976	95.1608	90.4974	239.8686	231.3574	46774.375	143.59	0.22362	205.3855	1853446.25
013	2016-12-09t2023	1481336830.14	adult	173.9991	116.9999	-183.0019	556.1511	93.5304	37336.8692	122090.1917	2105159.4	984.5799	-0.55581	395.0056	0.79643	364.0271	1.3303	860.2413	-0.29627	858.4013	167747.0625	646.8386	0.16434	807.0605	-0.16663	7686810	-0.81283	451.4081	95.49	90.5201	245.7316	231.4794	47917.6719	145.7273	0.19	204.9614	1858235
013	2016-12-10t0252	1481360159.43	adult	180.4795	123.4802	-176.5215	557.3649	94.9301	35539.3756	115000.4083	1912174.7489	994.1086	-0.44868	399.0046	1.0008	362.2883	1.2729	834.3448	-0.27954	822.1043	155188.125	686.5628	0.64728	793.9257	-0.096322	7405126.5	-0.81236	385.0218	97.5634	91.8494	242.2504	235.3083	45058.5781	154.5777	0.34411	209.6276	1810679.25
013	2016-12-10t0844	1481381274.09	adult	186.3446	129.3454	-170.6563	529.5385	88.1165	33376.1142	109051.878	1789585.7881	962.5745	-0.44472	389.9517	0.86292	361.0983	1.224	841.4587	-0.15292	840.3765	147255.2812	633.5209	0.33755	775.6327	-0.065626	6819864.5	-0.89624	368.2722	98.957	93.104	254.9232	244.845	44611.5625	157.3117	0.29358	219.4258	1730659.25
013	2016-12-10t1436	1481402396.33	adult	192.2119	135.2127	-164.789	548.0436	91.5026	34214.87	110217.0712	1819038.4355	990.9913	-0.30557	398.0507	1.1334	368.6019	1.4346	879.6995	0.095957	876.9597	157466.2188	662.556	0.72003	818.7203	0.26173	7111971	-0.76751	365.6322	101.8214	95.6339	243.9379	237.868	43664.8828	162.0941	0.3045	215.3764	1819243
013	2016-12-10t2028	1481423520.75	adult	198.0798	141.0806	-158.9211	578.8081	92.9067	35561.4704	114118.113	1869388.4049	953.8459	-0.32408	390.6016	0.996	359.6009	1.1396	829.4089	-0.011706	825.6595	154270.0469	643.5065	0.6628	783.6389	0.19497	7248784.5	-0.6786	337.9328	103.1706	95.7568	243.187	236.8886	45232.7812	169.5935	0.39908	219.9891	1914640.25
013	2016-12-11t0223	1481444830.32	adult	203.9991	146.9999	-153.0018	545.0136	96.8897	34155.4837	110085.2322	1835605.8504	1064.0428	0.013846	402.1099	1.3375	373.3156	1.543	873.1016	0.25936	863.5318	156285.1875	670.021	1.0132	819.4574	0.48763	7168413	-0.64693	378.5586	107.4108	99.0692	257.1145	247.9974	46023.5	179.9862	0.57547	230.5099	1914813.125
013	2016-12-11t0823	1481466428.72	adult	209.9987	152.9995	-147.0023	526.2447	97.4446	33348.5384	108215.7728	1799527.9695	1070.1676	0.098461	402.5475	1.3878	373.1334	1.5345	833.4261	0.17566	819.0373	145849.5625	637.7181	0.7968	774.4565	0.33897	7010766.5	-0.64001	452.1101	110.1977	101.6282	279.438	267.2617	48901.6406	182.5641	0.51345	243.1786	1919203.25
013	2016-12-11t1423	1481488026.07	adult	215.998	158.9987	-141.003	537.3699	146.7893	40311.6408	134776.4647	2880767.0131	1001.6094	-0.0082813	389.0949	1.0775	356.0285	1.0158	817.8982	0.19045	798.0059	171758.625	612.4435	0.63929	750.3602	0.29598	8170993.5	-0.29754	482.8931	109.1444	99.3674	297.6927	286.8992	62515.4609	182.4123	0.37839	253.2688	2292032.75
013	2016-12-11t2023	1481509623.94	adult	221.9974	164.9981	-135.0036	520.9735	95.9468	33124.6762	107172.2247	1796144.4579	1008.9427	0.073131	401.7446	1.437	375.5764	1.608	866.0771	0.47863	860.1744	149831.3438	645.1302	1.0288	795.4918	0.62866	6946566.5	-0.57302	387.7381	113.4696	102.8863	282.4442	273.7834	48862.8359	192.7989	0.55172	250.7977	1962003.375
013	2016-12-12t0223	1481531233.23	adult	228	171.0007	-129.001	521.0283	96.021	32695.2344	105746.0741	1756164.7836	1016.9388	0.15077	403.0378	1.5001	378.5861	1.7064	854.8578	0.49755	842.8966	146180.6875	637.255	1.0179	793.0234	0.68764	6883885.5	-0.5578	438.574	116.0726	104.279	285.5634	279.3923	48831.3359	199.639	0.62454	254.6079	1982520.75
013	2016-12-12t0823	1481552828.1	adult	233.9985	176.9993	-123.0024	516.6956	94.6641	32696.9225	105492.6742	1757514.8739	965.9838	0.064661	402.8373	1.5244	378.2231	1.705	837.0989	0.48166	828.8821	143143.9062	637.4982	1.0834	781.7359	0.69198	6874016.5	-0.53259	400.7182	118.5451	105.7911	289.3848	284.3447	49484.8047	206.934	0.70812	262.7508	2022853.25
013	2016-12-12t1423	1481574435.41	adult	240.0006	183.0013	-117.0004	538.6572	91.5958	33118.62	106396.6775	1739592.5911	948.3723	0.060189	391.0345	1.2493	368.3518	1.4184	806.1351	0.39677	795.4776	140267.5	598.7405	0.75689	767.5112	0.67266	6766852	-0.54039	427.4943	119.2069	106.6488	272.7766	268.1622	47463.1328	207.5557	0.60504	250.2118	2062874.875
013	2016-12-12t2023	1481596033.95	adult	246.0002	189.0009	-111.0008	529.1432	99.1021	33284.0257	107651.6069	1811707.2083	886.1875	-0.074945	389.4713	1.2432	368.3567	1.4373	788.1187	0.36827	781.9164	137132.6562	602.4616	0.85255	746.683	0.61116	6770958.5	-0.52102	441.344	121.1232	108.0565	295.672	290.004	51446.9219	213.8614	0.66371	269.3673	2105727.25
013	2016-12-13t0223	1481617632.8	adult	251.9998	195.0006	-105.0011	520.2576	100.5671	32590.3892	105525.1772	1781557.2707	899.412	0.00089036	390.4955	1.309	371.4086	1.5568	770.2513	0.33607	760.1004	131712.9844	585.7962	0.73848	723.8701	0.53147	6644280.5	-0.53984	442.2673	124.0282	108.6522	324.8654	318.2071	55551.9922	222.1869	0.78307	291.9483	2110339
013	2016-12-13t0823	1481639232.14	adult	257.9997	201.0004	-99.0013	515.1933	102.7769	32577.4649	105798.5401	1798870.6563	879.8029	-0.021952	390.7846	1.3576	373.1208	1.6384	772.8384	0.40134	763.3945	132155.375	587.3882	0.81181	727.198	0.60945	6644510	-0.52543	454.2704	126.6044	110.8048	327.2728	318.0004	55963.6445	227.199	0.81487	295.4439	2152654
013	2016-12-13t1423	1481660841.17	adult	264.0022	207.0029	-92.9988	510.0581	99.9675	32482.124	105188.4849	1791856.017	877.4674	0.0046537	386.9491	1.2934	369.8206	1.5593	765.9823	0.4179	757.5488	130216.9922	573.5807	0.71856	718.2078	0.60788	6561883	-0.53463	436.7274	127.3653	113.2559	307.7575	301.7843	52318.7734	226.4587	0.69284	282.7304	2159860
013	2016-12-13t2023	1481682435.83	adult	270.0007	213.0014	-87.0003	513.0106	98.3459	32290.8987	104547.3148	1759280.0225	883.103	0.055408	387.5088	1.3511	369.6268	1.5801	755.338	0.41054	746.1818	127652.125	583.1811	0.88342	711.4308	0.61696	6533785	-0.52871	428.1848	129.4398	115.6733	320.2427	313.9658	54121.0234	228.5759	0.65569	287.8224	2182485.25
013	2016-12-14t0250	1481705617.96	adult	276.4402	219.4409	-80.5608	503.5862	97.9267	31545.7958	102132.3008	1708814.8046	889.863	0.11738	390.0207	1.4691	373.9103	1.753	748.2248	0.4264	739.0336	123457.0938	571.8657	0.81956	707.3435	0.64995	6428711	-0.54245	496.7428	132.9872	119.4686	324.1243	316.7142	53480.5039	231.3106	0.63107	294.0478	2192027.25
013	2016-12-14t0841	1481726724.56	adult	282.3031	225.3039	-74.6979	509.6603	98.6071	32122.2124	103886.9905	1758477.6029	884.1074	0.13428	388.2579	1.4528	370.8766	1.6697	746.2303	0.46461	740.4126	125366.6875	583.0756	1.0128	709.0224	0.71782	6509144.5	-0.5031	424.0292	134.0353	119.9543	324.584	317.4827	54530.1094	234.9278	0.64343	291.814	2247102
013	2016-12-14t1434	1481747886.77	adult	288.1815	231.1823	-68.8195	490.1016	93.0814	30538.2122	98618.8641	1626678.9691	831.1484	-0.022104	388.2109	1.4791	371.6813	1.7086	735.4741	0.4521	728.9618	117675.8594	565.2191	0.85479	694.0654	0.66473	6202057	-0.57718	480.1231	137.5741	119.8713	340.9328	334.7037	54549.25	255.4235	1.1139	313.0317	2197883
013	2016-12-14t2025	1481768962.22	adult	294.0358	237.0366	-62.9652	491.5132	101.8125	31223.2393	101429.8998	1726746.6365	828.0139	-0.00051873	383.8951	1.3767	369.3052	1.6365	707.514	0.32943	700.5023	116032.2969	565.8408	0.92203	669.7797	0.53475	6261329.5	-0.54303	443.8471	138.6729	121.1649	341.4182	332.8466	55992.5938	253.1533	0.9681	314.885	2261754.75
013	2016-12-15t0223	1481790434.37	adult	300.0003	243.001	-57.0007	491.8489	101.6328	31493.0962	102307.4098	1744797.8948	804.1099	-0.061124	384.578	1.422	371.6401	1.7256	699.9133	0.33112	693.9556	115485.7031	554.9941	0.84465	660.1573	0.51476	6332461.5	-0.50449	446.328	140.3916	123.0117	340.635	333.3996	56204.7695	256.9145	0.98489	314.3926	2311688
013	2016-12-15t0823	1481812037.33	adult	306.0011	249.0019	-50.9999	504.0878	96.2193	31364.6006	101279.222	1693119.2524	798.7551	-0.049299	383.535	1.4179	370.0742	1.6826	707.4224	0.43777	704.1114	116017.2812	559.1529	0.96706	670.0835	0.65885	6283453.5	-0.50324	495.1338	141.3121	123.3156	355.293	346.7119	58268.0547	259.7332	0.97709	321.6775	2315115.5
013	2016-12-15t1535	1481837947.96	adult	313.1985	256.1993	-43.8025	494.2542	95.1953	31098.0712	100692.8982	1678301.2769	783.6067	-0.073966	384.7887	1.4903	372.3841	1.7773	705.5065	0.50145	703.5363	114997.5625	556.369	1.0178	669.3642	0.73844	6257433.5	-0.49275	530.8373	143.3429	125.2522	355.8683	338.1556	58006.5312	261.521	0.92686	321.3554	2331042.5
013	2016-12-15t2046	1481856569.56	adult	318.3712	261.3719	-38.6298	492.4228	97.334	30664.2246	99243.6033	1645135.6917	799.9908	0.037953	379.9955	1.3724	366.7016	1.5932	694.5832	0.48047	686.6199	111827.8906	554.4753	1.0603	658.1383	0.70379	6087148	-0.53489	471.4587	144.0472	125.4919	362.9571	346.8147	58436.0938	265.2327	0.9565	328.2983	2307492.25
013	2016-12-16t0238	1481877687.17	adult	324.2372	267.2379	-32.7638	481.1382	93.058	29611.8415	95778.2051	1556305.9191	773.5698	-0.052937	378.7427	1.365	367.837	1.6465	680.3526	0.4404	671.437	105454.6562	533.7588	0.83314	640.5231	0.61464	5862936.5	-0.59518	580.4587	146.8235	129.0235	379.9193	369.177	58887.4883	269.5648	0.99367	339.4796	2272827
013	2016-12-16t0830	1481898812.73	adult	330.1054	273.1061	-26.8956	484.767	95.6632	30210.9532	98089.5941	1611775.2411	778.0475	0.016648	376.6666	1.3327	367.227	1.6397	671.6151	0.44492	662.5396	106115.1875	522.5064	0.73753	629.9836	0.59015	5949825	-0.55304	487.0397	146.9592	129.3065	372.4519	363.9521	58847.3984	267.4302	0.85964	339.0224	2321368
013	2016-12-16t1423	1481920035.52	adult	336.0006	279.0014	-21.0004	502.3991	94.4952	30901.063	99772.4398	1646763.0445	771.7899	0.033275	376.429	1.3566	365.3791	1.5898	664.7986	0.4717	655.2713	107697.375	530.2221	0.94846	623.529	0.61028	6074435	-0.49611	525.2061	146.9872	128.8958	370.9343	362.3293	60091.3516	273.1484	0.93385	337.8223	2371933.25
013	2016-12-16t2023	1481941635.43	adult	342.0006	285.0013	-15.0004	507.3049	97.9939	32307.7744	105290.4513	1822493.1153	776.27	0.13677	373.1368	1.2867	361.6269	1.4731	657.0927	0.50068	647.0142	111048.6641	523.3606	0.93116	614.8383	0.61167	6296310.5	-0.40195	546.9142	145.7846	126.0085	373.4615	357.1622	63114.9844	272.3128	0.83417	337.8027	2459968.75
013	2016-12-17t0223	1481963237.36	adult	348.0011	291.0019	-8.9999	486.9939	91.9534	29816.7631	96290.2105	1568330.1874	795.6882	0.42856	374.1207	1.3482	362.6293	1.5217	661.2401	0.68785	651.5487	103153.4531	527.0124	1.1083	619.9291	0.79951	5822814	-0.55489	490.8897	149.6152	131.5361	376.4499	367.8439	58726.1797	275.3014	0.83577	340.5584	2328611
013	2016-12-17t0823	1481984836.01	adult	354.0007	297.0015	-3.0002	493.3149	88.3683	29201.2703	93980.2064	1484969.5124	795.5156	0.74011	374.2323	1.3822	363.0317	1.5486	654.7037	0.80524	644.7401	100169.6719	525.6759	1.2131	611.9381	0.84581	5711908	-0.58097	510.9443	151.7202	132.2705	393.3689	382.7849	60185.4453	283.7632	0.98052	353.0055	2315706
013	2016-12-17t1423	1482006437.63	dead	360.0012	303.0019	3.0002	489.0304	90.1589	29115.2573	94022.5586	1492542.6337	762.6447	113.6224	374.0886	1.4072	362.8401	1.5537	651.2914	1.094	643.3215	99647.5938	521.523	1.2776	608.434	0.99761	5701858	-0.57009	537.194	152.2686	132.7832	394.924	378.4798	60423.3672	280.4396	0.8181	347.7896	2320877.5
015	2016-12-02t1423	1480710455.38	egg	-2.999	-51.0355	-273.221	156.3755	28.4018	3032.0675	9651.059	54760.5201
015	2016-12-02t2023	1480732048.16	larva	2.999	-45.0375	-267.223	156.102	28.717	3002.4575	9558.9067	54289.9392
015	2016-12-03t0223	1480753644.66	larva	8.998	-39.0385	-261.224	150.5226	29.1874	3014.0069	9608.3655	55768.245
015	2016-12-03t0823	1480775244.26	larva	14.9979	-33.0386	-255.2241	150.8296	28.8626	2928.6852	9336.4106	53354.2243
015	2016-12-03t1428	1480797117.38	larva	21.0738	-26.9627	-249.1482	356.2243	36.2143	10072.6167	31806.4639	251379.8074
015	2016-12-03t2023	1480818449.76	larva	26.9994	-21.0371	-243.2225	541.1449	37.8442	15854.5514	50025.856	384987.0043	2579.2917	-0.64698	566.3322	-0.51478	474.2357	0.031689	2236.3442	-0.24281	2246.9048	190089.2656	1353.5787	-0.12629	2055.2018	0.084908	4805895	-1.4608	162.275	50.1846	49.0988	92.5304	88.9223	7865.0884	74.2142	-0.41232	85.435	425866.3438
015	2016-12-04t0223	1480840048.86	larva	32.9992	-15.0373	-237.2228	618.3475	43.9012	22956.6305	72460.4403	705030.5827	2898.9924	-0.39221	521.3895	-1.0439	451.6947	-0.26555	2223.8313	-0.3836	2159.8505	271307.4062	1116.5367	-1.1044	1821.8144	-0.58971	6338010	-1.2832	217.9969	63.0538	62.755	100.3349	97.1088	12240.8604	83.5503	-0.073635	93.1747	766482.1875
015	2016-12-04t0823	1480861648.33	larva	38.999	-9.0375	-231.2229	859.1109	46.8106	35737.0403	112659.812	1230691.3654	2538.448	-0.84097	486.0986	-1.3611	384.8591	-0.90606	2015.048	-0.82878	1975.8136	380844.0625	1167.3094	-1.0591	1764.8312	-0.81287	9167334	-0.98818	172.1552	52.2994	51.6028	94.062	90.0768	17777.7188	73.7064	-0.44943	85.2099	986314.8125
015	2016-12-04t1428	1480883517.45	larva	45.0738	-2.9627	-225.1482	926.3134	52.8379	40208.5925	126583.5569	1472324.851	2041.0767	-1.4124	583.1871	-0.6643	527.1376	0.30996	1662.2101	-1.4605	1639.1479	352388.5312	1184.7246	-1.1066	1484.9337	-1.43	12355984	-0.71791	181.2961	66.3352	65.7772	106.9589	103.368	22675.293	88.7061	0.023793	98.9681	1405443.375
015	2016-12-04t2023	1480904849.1	adult	50.9993	2.9627	-219.2227	1075.6095	62.2377	53175.9866	167519.5505	2195709.3576	3860.7964	0.39898	709.9982	0.11945	443.8689	-0.40539	2898.7903	0.42215	2828.4097	811661.25	1643.6145	0.00058019	2437.4067	0.2693	19825990	0.042485	388.4512	58.6145	58.3381	100.4314	96.1334	28120.8066	82.1453	-0.2186	92.1203	1636751.125
015	2016-12-05t0223	1480926458.52	adult	57.0019	8.9653	-213.2201	1080.685	70.0081	60411.7026	190362.5888	2819284.8508	3644.311	0.12536	709.9237	0.016287	516.2465	0.13023	2382.1453	-0.43842	2254.488	752757.875	1620.8628	-0.18052	2072.2394	-0.47405	22417260	0.13836	331.2215	63.4086	62.8557	105.9702	101.5061	33486.5898	86.6942	-0.11244	97.5978	2002254.25
015	2016-12-05t0823	1480948058.16	adult	63.0018	14.9652	-207.2202	1257.0505	70.0338	71079.6151	223954.5	3374519.3778	4353.6748	0.78949	813.2873	0.54316	542.597	0.292	3274.9043	0.80968	3227.9828	1218264.375	1877.6794	0.32151	2803.2286	0.69306	30221756	0.80057	290.1018	66.1164	65.1697	119.9153	116.8033	44608.4844	90.2829	-0.042702	106.6831	2456885
015	2016-12-05t1428	1480969964.56	adult	69.0869	21.0504	-201.1351	1390.7716	75.3588	78172.8113	246884.0201	3925913.4707	3928.8066	0.31977	791.6528	0.32336	455.9279	-0.34074	2986.3772	0.32154	2922.7986	1221428.25	1925.8507	0.31822	2573.3422	0.22064	32377808	0.81666	237.6041	62.2567	61.4489	124.577	111.2917	50951.9922	84.6849	-0.23266	98.288	2546235.5
015	2016-12-05t2023	1480991257.98	adult	75.0017	26.9652	-195.2203	1296.785	81.2361	86621.4698	272948.6415	4851545.5895	3815.033	0.17051	813.4053	0.36269	411.1006	-0.6474	3014.5071	0.30226	2996.6971	1362557.25	2031.8107	0.44961	2671.0536	0.30202	36706540	1.0574	235.6114	60.5448	59.9485	107.9103	99.2419	48775.4414	82.5862	-0.31601	93.9058	2732204
015	2016-12-06t0223	1481012856.18	adult	81.0012	32.9647	-189.2208	1192.9615	80.3129	77288.2996	243532.3766	4176206.4314	4182.1694	0.51439	975.074	1.1356	633.0572	0.81106	3362.9517	0.73228	3309.395	1355269.5	2312.5342	0.95714	3028.8536	0.79174	39287684	1.1279	203.0343	58.7197	57.5094	120.7379	114.7645	48657.3789	85.1135	-0.27828	102.6981	2365934.75
015	2016-12-06t0823	1481034450.64	adult	86.9997	38.9632	-183.2223	1227.0039	75.6736	77630.7256	244514.2449	4097368.278	4903.3066	1.3334	1044.413	1.5963	664.1688	1.0989	3930.8601	1.5966	3838.7227	1591998.375	2514.5984	1.4912	3636.5016	1.8071	42278880	1.4426	333.7635	71.0299	70.5624	117.2091	113.0299	47469.6953	95.0517	-0.076281	107.8818	2875359.75
015	2016-12-06t1428	1481056331.25	adult	93.0776	45.0411	-177.1444	1144.4091	81.9259	76449.0448	241044.7335	4225306.4297	5305.2935	1.8923	1074.136	1.9088	606.3262	0.82825	4002.606	1.8481	3838.5427	1597039.75	2613.225	1.8695	3553.8257	1.8288	42779616	1.5768	299.0524	71.1763	70.7152	132.5552	126.9302	52889.5391	99.9525	-0.011215	116.6682	2834737.5
015	2016-12-06t2023	1481077641.42	adult	98.9971	50.9606	-171.2249	1297.1953	79.0089	78263.0224	246463.8966	4098805.4687	4106.4893	0.92207	805.3137	0.70828	459.048	-0.044271	3040.7261	0.77003	2968.8569	1243657	2027.8491	0.85683	2669.9352	0.69393	32906728	0.77226	276.7277	67.7919	66.4114	139.4016	132.7271	57015.2656	95.8661	-0.15764	117.2033	2770110.75
015	2016-12-07t0223	1481099250.33	adult	104.9996	56.9631	-165.2224	1137.0369	77.8307	71587.7366	225601.4707	3818968.7593	3480.7217	0.52524	712.5175	0.44593	422.3317	-0.16677	2976.5588	0.93027	2952.2836	1113233	1897.1106	0.859	2782.4384	1.1199	26620366	0.31981	199.986	73.1737	72.4576	123.1549	119.0582	46059.9336	98.0474	-0.15938	112.2254	2733843.5
015	2016-12-07t0823	1481120847.16	adult	110.9987	62.9622	-159.2233	1136.3658	78.0801	69981.2176	220436.1936	3675049.9777	3215.554	0.50085	629.5129	0.22799	424.6826	0.010432	2495.1509	0.52459	2442.7484	913225.25	1570.6471	0.4212	2164.2333	0.40957	22981628	0.12693	282.4062	75.863	74.9123	142.3246	128.306	52090.7852	100.7716	-0.15213	117.6516	2769530
015	2016-12-07t1519	1481145816.89	adult	117.9348	69.8982	-152.2872	1230.2724	78.6865	78412.7319	247052.9235	4239568.9701	2620.2864	0.14391	487.2943	-0.38245	323.078	-0.6938	2110.384	0.27397	2090.3594	865257.5	1154.1711	-0.26574	1869.2417	0.23614	19931312	0.0093979	228.6493	69.1912	68.2813	120.9067	115.7313	49571.7578	95.0017	-0.35869	109.6347	2830058
015	2016-12-07t2023	1481164050.97	adult	122.9998	74.9632	-147.2222	1124.7236	74.2852	70280.6378	221398.626	3714027.9922	2725.6633	0.49215	487.5716	-0.17671	366.1563	-0.16829	2003.8552	0.34959	1943.7247	735414.875	1038.695	-0.33027	1684.8041	0.14885	17876326	-0.07323	348.9774	78.261	76.2359	188.452	182.3978	69161.8828	106.3196	-0.14576	154.419	2869362.5
015	2016-12-08t0223	1481185649.96	adult	128.9995	80.963	-141.2225	656.6557	114.2735	38535.7973	125904.4492	2049987.849	1808.6779	-0.38303	498.309	0.18182	414.1523	0.57542	1495.6024	-0.23173	1466.2731	303607.2812	1038.9779	-0.014869	1380.3836	-0.15793	10067835	-0.9795	372.9807	81.1819	80.5007	131.0329	126.1389	26599.6855	107.6614	-0.18304	120.9001	1640199.5
015	2016-12-08t0823	1481207249.96	adult	134.9995	86.963	-135.2225	1135.7764	77.2877	70498.205	222113.5047	3703628.9032	1836.735	-0.11732	387.6671	-0.55996	316.5716	-0.475	1298.5126	-0.34786	1248.3382	477852.625	777.391	-0.6049	1100.4063	-0.49745	14259945	-0.20509	354.2536	83.9481	80.9834	189.4126	171.8539	69703.8438	121.6847	0.084476	148.6584	3087945.25
015	2016-12-08t1503	1481231215.66	adult	141.6566	93.6201	-128.5653	1156.8916	76.2252	70301.0696	221421.6826	3629021.5449	1124.1418	-0.93777	334.1676	-0.97023	291.7688	-0.79462	884.508	-0.9735	861.2032	325498.9375	617.2148	-0.98902	795.7876	-0.99968	12268296	-0.36619	430.1672	85.6481	81.6463	248.0464	235.6328	91281.0625	126.8827	0.13398	191.6111	3144399.75
015	2016-12-08t2041	1481251517.51	adult	147.296	99.2595	-122.9259	1026.9335	78.2271	64439.3541	203341.7881	3399990.7608	1287.8414	-0.52621	396.6406	-0.039709	351.0134	0.41095	936.1966	-0.70199	910.8967	315498.25	670.1938	-0.55667	859.7277	-0.67152	13337438	-0.012853	402.6992	97.2581	94.698	187.7502	181.9163	63271.8281	136.5433	0.31686	166.4735	3270401.75
015	2016-12-09t0233	1481272610.48	adult	153.1552	105.1187	-117.0668	1158.3199	80.0245	70097.3452	220735.6251	3637242.1703	990.0977	-0.90039	318.8814	-1.0471	285.1758	-0.95543	794.0938	-0.91622	778.6436	291432.4375	564.2135	-0.92012	721.269	-0.93101	11672654	-0.21489	422.476	90.7759	87.3593	227.2905	207.6335	83415.5938	135.0028	0.20402	177.9483	3322853
015	2016-12-09t0825	1481293729.07	adult	159.0215	110.9849	-111.2005	981.7975	74.9843	59708.3706	188275.2108	3035897.7744	844.4047	-1.0708	331.176	-0.79348	302.4301	-0.53617	707.3866	-1.0498	694.2052	220704.6094	550.9012	-0.86605	663.3969	-1.0112	10324412	-0.40043	300.2217	97.4303	92.9147	202.1591	197.5647	63073.6484	146.9088	0.47205	183.7219	3037388.5
015	2016-12-09t1508	1481317964.14	adult	165.7534	117.7169	-104.4685	993.1903	75.049	57894.5817	182459.9734	2843071.8864	991.1482	-0.67171	338.3637	-0.59321	314.3396	-0.19631	756.0863	-0.79453	744.981	229094.1562	530.2168	-0.88081	689.0101	-0.80862	10239224	-0.31325	304.9626	102.1445	97.2815	218.8962	213.5716	66325.5469	152.639	0.56308	191.0789	3090995.25
015	2016-12-09t2023	1481336852.59	adult	171.0002	122.9637	-99.2218	856.0695	74.8858	53071.6283	167730.0514	2754435.8631	782.5369	-1.036	329.2945	-0.75013	309.332	-0.34334	682.6711	-0.95784	676.5862	189099.9062	519.9474	-0.8753	645.194	-0.90286	9114542	-0.50521	299.7526	101.773	97.0995	214.1203	206.179	59311.3125	157.0997	0.63376	190.8462	2816974
015	2016-12-10t0252	1481360182.81	adult	177.4808	129.4443	-92.7411	902.5243	75.1491	55108.5285	173854.1181	2855219.9347	797.0294	-0.92982	321.5003	-0.90012	305.2201	-0.48288	655.637	-0.97488	647.4756	188823.4688	492.0038	-1.0109	609.0264	-0.97747	9251170	-0.39545	329.3112	102.6599	96.9045	222.8723	214.5067	64187.2344	161.5132	0.64994	196.3401	2954038.25
015	2016-12-10t0844	1481381296.81	adult	183.3458	135.3093	-86.8761	891.4322	74.7115	54119.7701	170789.1736	2811431.3882	743.1519	-0.98606	318.3157	-0.95286	303.7465	-0.54195	627.7219	-1.0106	621.9803	177645.3125	469.949	-1.1256	585.3424	-1.0177	8996238	-0.39114	309.3892	104.5866	98.6564	227.8011	222.2437	64467.7188	164.4481	0.61358	202.5316	2955825.25
015	2016-12-10t1436	1481402419.26	adult	189.2132	141.1767	-81.0088	831.1243	75.0485	52218.7492	165063.9202	2734847.0706	691.2778	-1.0456	318.4573	-0.91756	305.6264	-0.49443	595.7009	-1.069	591.7789	162626.3438	465.2937	-1.0954	558.4349	-1.0806	8683056	-0.407	385.3309	107.1068	100.7168	237.2093	227.539	64758.1445	171.5681	0.69689	210.661	2920373.5
015	2016-12-10t2028	1481423543.97	adult	195.0812	147.0446	-75.1408	845.8824	75.8056	52514.3514	165855.8129	2730404.2832	674.6027	-1.0276	314.1353	-0.99065	302.7326	-0.58973	578.3968	-1.0734	573.4526	158480.7188	453.3649	-1.1293	540.6804	-1.1024	8603538	-0.36904	474.1407	108.1092	101.1858	243.8461	230.742	66813.8281	173.9024	0.61181	212.8755	2960894
015	2016-12-11t0223	1481444853.53	adult	201.0005	152.964	-69.2215	849.7079	75.9362	52311.3668	165190.8787	2715954.0525	720.4601	-0.86051	315.9107	-0.9051	305.3372	-0.51306	573.0101	-1.0302	567.4234	157004.7812	450.2445	-1.0845	532.9592	-1.0731	8628152	-0.30694	446.6596	111.4982	103.8451	258.71	237.2753	70886.5391	181.9194	0.70882	221.7461	3045239.25
015	2016-12-11t0823	1481466452.5	adult	207.0002	158.9637	-63.2218	847.0804	76.2784	52174.9485	164785.8709	2700920.8931	642.1664	-1.0006	314.3214	-0.9065	304.4821	-0.5396	557.671	-1.0304	549.6276	152244.1719	450.8522	-1.0074	524.6719	-1.0478	8559600	-0.27003	390.0138	113.5638	104.9874	260.9977	254.9119	71252.3672	190.3163	0.81348	234.8928	3092568.5
015	2016-12-11t1423	1481488048.64	adult	212.9991	164.9626	-57.2229	857.2324	76.0541	52023.3842	164190.1771	2686529.8368	630.0112	-0.9879	315.7934	-0.83379	309.0545	-0.40175	541.7245	-1.0412	537.0202	147349.0781	442.551	-1.0228	513.6658	-1.0441	8582002	-0.21593	308.4713	115.839	107.7427	245.1613	240.0528	66683.875	189.1822	0.64089	225.9148	3148041.75
015	2016-12-11t2023	1481509646.28	adult	218.9985	170.9619	-51.2235	852.932	76.7779	50721.4488	160027.4135	2591439.8995	632.7993	-0.93837	315.3975	-0.81206	308.051	-0.43302	530.7327	-1.0344	526.0699	140644.1562	437.2266	-1.0147	498.9779	-1.0654	8352357	-0.22902	403.506	118.0634	108.5882	265.8634	257.31	70453.8047	200.0626	0.82449	241.7368	3126553.75
015	2016-12-12t0223	1481531257.27	adult	225.0015	176.965	-45.2205	848.6497	75.9925	51196.2474	161562.4936	2632679.1124	666.1964	-0.81202	315.1068	-0.79252	308.0805	-0.43284	525.9544	-1.0077	518.1404	140955.7812	435.5466	-0.98004	496.1413	-1.0298	8429106	-0.17121	406.2286	119.9053	110.448	272.5444	263.1636	73041.8906	203.0853	0.78599	246.4266	3207467.25
015	2016-12-12t0823	1481552850.88	adult	230.9998	182.9632	-39.2222	826.9687	76.3181	50685.0867	159962.5339	2641551.4009	608.1901	-0.93218	314.4486	-0.78513	307.8604	-0.44107	525.7414	-0.96379	521.3107	139321.4688	431.198	-0.97602	497.7596	-0.97264	8321569	-0.16384	422.526	122.6824	112.0455	279.354	267.3849	74028.8125	211.8286	0.90873	253.883	3246665.75
015	2016-12-12t1423	1481574458.8	adult	237.002	188.9654	-33.22	829.9503	75.2277	50127.6278	158202.0658	2571615.3942	637.4258	-0.82392	313.6905	-0.78598	308.0559	-0.43637	521.4755	-0.9478	511.9147	136626.5781	426.1288	-0.99084	488.1943	-0.9913	8209907	-0.16657	433.8292	124.4744	113.5486	283.4467	272.3155	74263.0469	213.3461	0.82837	255.9477	3257743.75
015	2016-12-12t2023	1481596057.95	adult	243.0017	194.9652	-27.2203	814.2745	75.0344	48649.246	153532.093	2491813.3911	598.7417	-0.90952	313.1501	-0.78465	307.6368	-0.45075	501.5581	-1.0126	495.1809	127897.3281	422.1767	-1.0024	474.866	-1.0411	7958397	-0.21133	399.8058	127.3333	115.8673	292.7224	285.3319	74644.2031	223.4073	0.98867	271.3277	3236047.5
015	2016-12-13t0223	1481617656.74	adult	249.0014	200.9649	-21.2206	810.8379	74.7215	48475.2552	152979.6021	2483277.5803	587.858	-0.92128	311.6782	-0.8084	305.7305	-0.5115	492.4399	-1.0306	486.2294	125079.7422	420.996	-0.98705	469.6638	-1.0453	7894496	-0.20578	414.1752	128.5133	116.9402	291.2427	285.5712	73975.6484	225.2948	0.92289	269.9965	3255114.25
015	2016-12-13t0823	1481639255.46	adult	255.001	206.9645	-15.221	814.8505	73.7215	48336.6826	152539.4777	2463777.9018	627.4924	-0.79184	313.1171	-0.75952	307.9745	-0.4429	498.4578	-0.98564	487.3369	126109.8125	420.4914	-0.97431	469.2275	-1.0313	7908085.5	-0.18345	531.3712	131.2727	118.9631	306.7215	294.6009	77600.5391	232.017	0.99871	279.856	3315422.5
015	2016-12-13t1423	1481660865.93	adult	261.0039	212.9674	-9.2181	806.375	72.8662	47400.8468	149576.9918	2393214.1746	578.7213	-0.93676	313.6297	-0.74112	308.7227	-0.42296	489.7174	-1.0259	483.9112	121449.9062	416.822	-1.0064	466.745	-1.042	7769235.5	-0.20546	429.8928	133.8177	121.908	306.7553	297.4402	76075.3125	233.7643	0.9442	279.2685	3314932.5
015	2016-12-13t2023	1481682459.73	adult	267.0022	218.9657	-3.2198	810.8111	70.9264	46930.3044	148073.6751	2327410.2515	578.0392	-0.93842	315.1381	-0.69371	309.9872	-0.38544	494.0738	-0.99952	487.4909	121542.1562	417.7948	-0.98775	467.1829	-1.0338	7729392	-0.19819	472.4768	136.1682	124.5301	300.4681	294.3562	73915.1484	236.2082	0.91035	277.277	3339796.5
015	2016-12-14t0250	1481705642.1	dead	273.4418	225.4052	3.2198	812.9513	68.6123	44979.7831	141878.9886	2145346.8046	560.7642	-1.0012	321.5024	-0.50726	315.9813	-0.18937	497.5181	-0.98321	492.6334	117414.2734	426.2251	-0.88727	474.9597	-0.98134	7566237	-0.22407	394.0739	141.2354	129.6878	305.5254	299.6523	72103.9844	241.0055	0.94145	285.0954	3323834
016	2016-12-02t1423	1480710466.22	egg	-2.999	-63.001	-375.0022	153.6553	30.1542	3171.3123	10108.8013	60055.3061
016	2016-12-02t2023	1480732058.96	larva	2.999	-57.003	-369.0042	148.0789	28.8358	2833.0793	9035.2443	51231.5085
016	2016-12-03t0223	1480753656.08	larva	8.9982	-51.0038	-363.005	150.8967	29.1073	2948.8003	9397.6242	53780.2524
016	2016-12-03t0823	1480775254.93	larva	14.9979	-45.0042	-357.0053	150.8967	29.1073	2948.8003	9397.6242	53780.2524
016	2016-12-03t1428	1480797128.69	larva	21.0739	-38.9281	-350.9293	153.3125	29.019	2989.8097	9520.6897	54130.213
016	2016-12-03t2023	1480818460.95	larva	26.9995	-33.0025	-345.0036	165.6271	24.1996	2682.2397	8505.0476	40412.9313	1062.1565	-2.2611	511.392	-1.1206	495.3029	0.26725	1010.497	-2.4863	1014.3201	15157.4551	848.1838	-1.9297	964.3547	-2.4368	762485.5	-2.3479	107.2374	64.6484	64.2788	96.9273	95.0557	1453.9095	83.9904	-0.015741	92.4206	96390.7031
016	2016-12-04t0223	1480840059.95	larva	32.9993	-27.0028	-339.0039	274.2022	36.8538	7428.8406	23538.4285	174114.1606	1208.175	-2.1718	440.6803	-1.7819	417.8828	-0.60197	1076.8566	-2.3852	1079.3785	44151.1211	754.4923	-2.2671	1011.4552	-2.3349	1764043.25	-2.0869	125.3983	67.2084	67.068	102.9652	101.3597	4221.5747	87.3217	0.066294	96.914	269035.4062
016	2016-12-04t0823	1480861659.35	larva	38.9991	-21.0029	-333.0041	384.5633	90.5705	20978.2037	69015.9937	1031632.5814	1227.3317	-2.2058	458.0148	-1.5857	340.2014	-1.3114	1077.6414	-2.3945	1064.7203	119618.1953	856.4271	-1.9751	1007.7945	-2.3447	5039994.5	-1.6122	213.4615	68.3732	68.1864	105.8401	102.656	11748.2461	88.781	0.070779	98.3393	752378.75
016	2016-12-04t1428	1480883528.72	larva	45.0739	-14.9281	-326.9293	787.0284	46.4009	29253.3047	92177.8813	910244.233	2469.6697	-0.97109	475.1918	-1.443	395.3332	-0.7996	1811.9524	-1.2202	1785.0448	280852.625	1085.9064	-1.3775	1536.2376	-1.3318	7352643	-1.3935	186.3145	55.7636	55.2741	97.6631	93.4388	15137.7793	78.0704	-0.32173	89.0567	862829.5625
016	2016-12-04t2023	1480904860.46	larva	50.9994	-9.0026	-321.0038	916.3751	49.7714	38195.0248	120397.7147	1339911.3194	2334.1812	-1.1575	507.1428	-1.2304	359.5302	-1.0739	1873.9242	-1.1645	1837.3637	378532.6875	1205.4343	-1.1319	1662.2142	-1.1457	10217913	-1.148	163.335	54.0052	53.4726	92.8386	89.9539	18753.3906	74.7536	-0.44727	84.8494	1088096.125
016	2016-12-05t0223	1480926470.3	larva	57.0021	-2.9999	-315.001	977.4952	64.3585	45262.0225	142832.4887	1723047.05	2818.749	-0.70864	600.8062	-0.66326	358.3421	-1.0598	2216.584	-0.68654	2173.219	527547	1401.2202	-0.72032	2006.1791	-0.58964	14288373	-0.8004	227.7433	68.9276	68.6997	109.3143	106.481	26016.8125	91.9191	0.042574	102.4605	1639235.125
016	2016-12-05t0823	1480948069.56	adult	63.0019	2.9999	-309.0012	1043.0916	62.1347	51999.1135	163727.3598	2240506.4886	3626.2205	0.06083	664.4262	-0.33429	387.7537	-0.82667	2560.5022	-0.23001	2465.7629	699017.125	1638.6516	-0.24127	2140.1663	-0.4243	18124218	-0.51748	293.2523	61.9753	61.5325	102.1077	99.4062	27875.3906	83.8797	-0.22581	94.6099	1690562
016	2016-12-05t1428	1480969976.39	adult	69.0872	9.0851	-302.916	1117.0138	66.6726	60276.6563	189814.8644	2727437.9853	2799.6436	-0.80174	696.4053	-0.21191	448.1286	-0.39505	2291.5388	-0.66219	2249.2031	724126.25	1668.933	-0.26402	2076.3542	-0.58847	21987604	-0.25951	373.9944	57.6705	57.2014	98.0938	95.0877	30997.6562	80.0716	-0.35994	90.593	1820831.25
016	2016-12-05t2023	1480991269.84	adult	75.002	15	-297.0012	1008.4028	68.6908	56185.1727	177006.9998	2646052.4591	2483.4326	-1.1395	726.1842	-0.10718	574.0835	0.45104	2001.1213	-1.0948	1960.152	588329.6875	1563.2046	-0.57573	1859.2386	-0.97764	21335292	-0.46479	337.6585	67.7283	67.2988	109.0688	103.8991	32066.2363	89.7228	-0.12634	99.7979	1989857.5
016	2016-12-06t0223	1481012867.91	adult	81.0015	20.9994	-291.0017	1095.0987	63.7871	58784.9111	185174.96	2679483.0004	1913.2466	-1.6847	565.1483	-0.97976	422.3629	-0.56259	1633.7155	-1.5796	1611.9357	503184.3438	1256.1763	-1.2676	1508.3666	-1.5207	17395828	-0.94479	187.8081	68.9443	68.6889	109.0479	107.0169	33586.7539	92.3201	-0.094501	102.9763	2122175.5
016	2016-12-06t0823	1481034461.91	adult	86.9998	26.9978	-285.0034	1136.7899	66.3539	60471.904	190372.1823	2742257.9199	2123.2009	-1.3641	493.6437	-1.2463	284.2039	-1.4054	1775.2419	-1.2667	1747.9526	562751.6875	1406.1541	-0.84051	1674.8725	-1.1505	15634189	-1.0773	157.83	60.0057	59.4102	100.6946	98.32	31920.1758	82.6494	-0.3797	93.4098	1900441
016	2016-12-06t1428	1481056343.42	adult	93.078	33.076	-278.9252	1068.394	66.832	57293.6579	180482.734	2580089.7526	2130.6628	-1.2149	488.6748	-1.1445	318.2988	-1.1102	1753.4476	-1.146	1728.1298	527787.75	1293.6107	-0.93027	1635.4416	-1.0649	14662688	-1.1081	211.5327	67.3377	66.3314	121.9962	116.3875	36720.8672	91.3511	-0.21444	107.4903	2020467.25
016	2016-12-06t2023	1481077652.1	adult	98.9971	38.995	-273.0061	1054.7277	67.5506	56390.8246	177695.5581	2537182.9255	2516.0886	-0.66463	505.0022	-0.90431	309.9103	-1.0889	1969.6317	-0.6776	1925.6443	583011	1325.8598	-0.67156	1820.1135	-0.60703	14909686	-0.99549	228.5463	68.6896	68.0848	115.0982	110.773	34069.0781	92.4828	-0.23604	105.1662	2027992.125
016	2016-12-07t0223	1481099261.77	adult	104.9998	44.9977	-267.0034	1083.1047	67.7532	57209.1969	180126.3905	2564837.2707	2463.342	-0.51965	553.2484	-0.45127	362.7911	-0.60963	1947.6029	-0.49862	1912.6086	584280.875	1461.957	-0.1299	1815.6136	-0.40204	16579747	-0.71231	330.4462	68.7318	67.9968	150.2029	137.78	45060.8828	95.8931	-0.20913	115.1205	2059755
016	2016-12-07t0823	1481120858.93	adult	110.999	50.9969	-261.0042	1046.4493	65.3782	55682.6536	175463.3323	2492189.906	2011.2767	-0.78681	464.2903	-0.7681	304.5716	-0.95837	1809.1211	-0.46805	1796.5855	528263.375	1298.1479	-0.23674	1715.8783	-0.32709	13531742	-0.90668	770.3816	57.3241	56.1914	108.8674	101.9586	31789.2715	82.6714	-0.5739	96.1187	1670712
016	2016-12-07t1519	1481145828.1	adult	117.9349	57.9328	-254.0683	632.9077	67.673	34893.6479	111096.8384	1585223.2812	2226.6694	-0.30153	491.3785	-0.35522	339.4012	-0.54546	1751.0907	-0.2783	1723.9518	320449.5938	1336.9946	0.21649	1624.7584	-0.19175	8985838	-1.2985	333.7142	83.2553	79.6262	206.3748	202.1177	37766.5898	119.6502	0.22327	184.3515	1522489.75
016	2016-12-07t2023	1481164061.97	adult	122.9998	62.9978	-249.0034	1069.5395	66.4809	57825.6746	182282.9492	2595920.8353	1381.8101	-1.1064	399.2385	-0.8223	326.9243	-0.56597	1091.3867	-1.132	1071.3732	330690.1875	796.7591	-1.0214	1012.485	-1.0973	12086147	-0.82118	376.7019	80.3748	77.8528	239.1756	231.4742	72470.1953	106.5985	-0.13915	170.6714	2433186.5
016	2016-12-08t0223	1481185660.74	adult	128.9995	68.9974	-243.0037	1093.2261	66.0093	56725.6684	178583.2196	2500381.5185	1805.0294	-0.38768	383.2548	-0.77468	311.9028	-0.62803	1220.9192	-0.71411	1178.1539	363833.9062	774.7981	-0.85809	1070.7211	-0.78111	11393398	-0.78956	344.4846	81.3985	79.5712	215.2858	210.2894	64155.1758	106.6453	-0.20739	137.0112	2419815.75
016	2016-12-08t0823	1481207261.14	adult	134.9996	74.9976	-237.0036	1018.8453	66.6169	53543.7717	168632.4088	2382284.4086	1644.978	-0.38234	371.3274	-0.71771	307.3409	-0.60387	1219.3381	-0.50031	1179.821	342634	791.1058	-0.55515	1075.794	-0.55203	10419076	-0.82095	441.946	73.1111	70.6138	267.9165	265.4351	75284.5312	98.6296	-0.47912	153.2876	2051425
016	2016-12-08t1503	1481231227.05	adult	141.6568	81.6548	-230.3464	980.1668	66.4509	51041.2487	160777.4297	2300665.6812	1380.7683	-0.54765	326.7576	-1.0555	271.7658	-1.1347	1076.9611	-0.55926	1057.5114	288625.5625	672.2901	-0.75735	967.2719	-0.57172	8740439	-1.0037	366.3158	72.3788	70.6958	158.2336	143.9324	42406.5938	100.9969	-0.52082	127.2149	1936060.75
016	2016-12-08t2041	1481251528.37	adult	147.296	87.294	-224.7071	997.8108	62.7801	49847.6093	156920.7473	2128260.6332	1038.4966	-0.93911	364.2454	-0.47765	324.8588	-0.1191	880.8961	-0.83386	875.1429	230794.7812	630.5391	-0.74711	807.9909	-0.81556	9523924	-0.77135	363.2243	82.6859	78.1625	272.6231	264.1573	71427.25	115.3822	-0.23873	235.216	2161989.25
016	2016-12-09t0233	1481272622.13	adult	153.1554	93.1534	-218.8478	930.9236	64.4779	46979.4552	148023.1031	2019978.0056	1304.8502	-0.33451	347.54	-0.59497	308.178	-0.41197	918.3405	-0.58821	889.4665	226830.1094	621.5135	-0.6074	812.2029	-0.64842	8567208	-0.88149	296.797	80.2162	78.4681	173.7286	156.6403	42910.9727	108.3468	-0.53091	133.7475	1977410.5
016	2016-12-09t0825	1481293740.01	adult	159.0215	99.0195	-212.9817	640.5209	113.4602	35396.239	115401.4093	1774828.6868	1081.344	-0.61236	356.9303	-0.32657	308.6649	-0.37049	898.8279	-0.4939	888.3723	167182	668.1031	-0.14529	833.809	-0.42321	6637476	-1.236	444.9174	86.1211	82.1106	300.5931	298.2093	55910.3203	121.0192	-0.28936	222.4748	1601507.125
016	2016-12-09t1508	1481317975.81	adult	165.7537	105.7516	-206.2495	613.8732	131.6638	39622.17	130324.0751	2462674.8769	1056.2385	-0.53737	378.1609	0.22432	330.9087	0.28203	878.4496	-0.40555	869.1898	181839.0781	666.8128	0.062834	830.7509	-0.26664	7826795	-0.88087	579.4519	98.796	91.2531	389.3341	372.2863	80592.1562	147.2333	0.39172	293.3862	2044781.375
016	2016-12-09t2023	1481336864.57	adult	171.0005	110.9985	-201.0026	994.6661	63.637	49618.2663	156270.2005	2122635.3859	740.6955	-1.1262	304.7538	-1.301	284.0537	-1.1083	642.5104	-1.0944	637.9919	167695.2188	464.0767	-1.2969	597.0927	-1.1018	7937921	-0.78792	629.3591	80.2062	78.9125	149.4812	138.5663	39014.5977	108.814	-0.98287	129.723	2089130.25
016	2016-12-10t0252	1481360194.06	adult	177.481	117.4789	-194.5222	888.3216	65.4781	48024.4326	151556.5602	2167397.6206	899.3063	-0.70165	292.6819	-1.5854	267.9811	-1.6275	721.9997	-0.73616	711.1455	181943.9219	486.1632	-1.0581	671.2876	-0.70181	7363292	-0.85504	391.6117	75.7396	73.8788	175.628	149.613	44258.2578	104.272	-1.3121	130.431	1905457.875
016	2016-12-10t0844	1481381308.09	adult	183.346	123.3439	-188.6572	864.6918	63.1733	43307.5622	136484.464	1873556.8578	919.4105	-0.58183	317.3154	-0.97766	296.4313	-0.76819	699.2945	-0.74047	683.81	159439.1406	521.924	-0.68181	645.47	-0.73528	7207501	-0.83094	202.9176	85.6433	83.394	154.7717	151.2775	35287.9453	121.9343	-0.84542	142.5145	1945303
016	2016-12-10t1436	1481402431.57	adult	189.2136	129.2116	-182.7896	875.9052	64.2248	44748.3375	141108.5917	1928753.3998	745.9218	-0.91741	284.6151	-1.7759	267.8021	-1.6598	602.6801	-1.0416	600.1941	141629.8125	431.5107	-1.3952	554.8964	-1.0981	6681054	-0.90288	230.2527	78.6446	76.2316	162.6693	157.9295	38227.2812	113.8855	-1.2262	142.714	1846103.625
016	2016-12-10t2028	1481423556.65	adult	195.0817	135.0796	-176.9215	789.1866	82.6627	40914.6098	129808.4598	1783463.4233	833.1444	-0.64839	298.4384	-1.393	279.6237	-1.2963	674.8762	-0.68365	670.4496	145098.375	450.3023	-1.1572	598.7808	-0.80556	6405682.5	-0.91684	345.6244	84.8887	82.83	168.4483	157.1157	36216.3828	118.8219	-1.1509	142.6901	1822051.5
016	2016-12-11t0223	1481444865.51	adult	201.0008	140.9988	-171.0024	544.8524	106.2728	34866.6817	114511.1212	1954368.8092	818.6634	-0.62103	297.8091	-1.3712	275.7566	-1.4106	674.2015	-0.61117	664.1562	123378.8672	473.5391	-0.86779	621.8191	-0.6058	5428465	-1.1095	305.0853	84.3029	80.7677	181.3556	169.7897	33188.0781	124.2536	-1.068	152.7875	1536672.625
016	2016-12-11t0823	1481466464.08	adult	207.0004	146.9984	-165.0028	515.9329	114.6126	33813.433	110324.6418	2038054.4833	732.4642	-0.77569	297.0691	-1.3517	275.8132	-1.4051	602.6135	-0.84005	597.8101	106662.5781	459.2555	-0.92801	567.5531	-0.8168	5245645.5	-1.1076	266.7081	86.0529	81.2195	193.2156	182.7651	34199.1641	135.2877	-0.83072	167.9301	1519521.75
016	2016-12-11t1423	1481488059.82	adult	212.9992	152.9972	-159.004	500.05	114.7503	33139.9444	108295.694	1992565.3144	815.3751	-0.51554	305.7721	-1.0926	285.9347	-1.0998	666.5869	-0.50244	654.1346	115986.1094	467.4732	-0.78487	604.5911	-0.54587	5302394	-1.0534	312.3246	89.1274	84.4951	199.3902	190.132	34693.8984	136.7376	-0.89379	169.155	1545558
016	2016-12-11t2023	1481509657.78	adult	218.9987	158.9966	-153.0045	507.6362	110.2866	33026.7162	107348.0349	1932660.1001	754.0256	-0.62237	306.0028	-1.055	284.9093	-1.1322	653.5451	-0.49446	646.2637	113063.3047	471.2464	-0.68636	599.2421	-0.50639	5281915	-1.0219	319.8512	89.7656	84.9146	203.2742	192.6393	35166.4414	139.7835	-0.91302	176.6556	1549443.25
016	2016-12-12t0223	1481531269.25	adult	225.0018	164.9998	-147.0013	500.4303	74.7707	28119.8494	89812.6589	1363407.3434	914.4673	-0.15169	307.4997	-0.9896	287.6901	-1.0511	669.1231	-0.36822	644.5823	99030.2188	475.8176	-0.58806	585.1587	-0.52645	4528855.5	-1.1901	327.6341	92.5693	86.9267	208.8983	203.9893	30916.9414	147.7242	-0.79649	184.9641	1363360.25
016	2016-12-12t0823	1481552862.26	adult	230.9999	170.9979	-141.0033	398.5776	112.779	24947.1512	84227.2823	1555763.1308	719.6291	-0.62965	297.0229	-1.2375	277.9954	-1.3499	606.2282	-0.59844	601.175	79415.8984	466.6369	-0.62766	565.4754	-0.5839	3881199	-1.3374	283.3602	87.2577	83.0844	202.7078	192.428	26554.7266	134.4246	-1.2818	175.1019	1140196.5
016	2016-12-12t1423	1481574470.14	adult	237.0021	177.0001	-135.0011	542.1741	66.8135	26514.2312	84616.6683	1113347.3568	650.3951	-0.78803	304.2664	-1.0321	289.3927	-1.0085	575.8001	-0.69694	572.5253	80612.0156	465.9625	-0.59425	543.2775	-0.66967	4242995	-1.2263	360.4132	90.9392	86.0139	212.9904	204.1459	29818.6523	143.0274	-1.1447	182.7229	1268147
016	2016-12-12t2023	1481596069.24	adult	243.0018	182.9998	-129.0013	569.205	98.8199	32136.0116	104170.7963	1571711.0078	660.9806	-0.73344	299.6366	-1.1407	290.272	-0.98825	558.2258	-0.74539	557.6718	94340.1562	428.3695	-0.93975	510.5537	-0.82835	5055468	-0.99481	364.9621	93.6149	87.0459	229.7384	218.9964	38825.7852	154.9525	-0.91675	197.1314	1579471
016	2016-12-13t0223	1481617667.97	adult	249.0015	188.9995	-123.0017	578.2642	119.3582	33801.007	111231.3116	1857750.1778	730.3647	-0.50774	298.0072	-1.1722	285.7843	-1.1357	597.194	-0.52503	587.5493	105703.3359	430.0403	-0.89388	534.9643	-0.64748	5271748	-0.9212	320.8961	93.2821	87.1225	219.73	211.1386	38892.2109	154.4429	-1.0333	192.0715	1650161.125
016	2016-12-13t0823	1481639266.85	adult	255.0012	194.9991	-117.002	578.2711	64.0707	29358.9954	93172.3803	1282098.1745	708.5462	-0.54972	312.6874	-0.77112	301.4124	-0.65112	599.7669	-0.48287	590.7347	92963.875	441.8198	-0.74965	549.9448	-0.52659	4819451	-1.0349	360.6425	99.2743	91.7734	249.1004	237.7808	38610.5547	166.3481	-0.80506	216.4387	1530115.25
016	2016-12-13t1423	1481660878.53	adult	261.0044	201.0024	-110.9988	609.3417	62.746	30785.5164	97691.8973	1327563.5523	680.5945	-0.62191	307.1957	-0.9179	298.3094	-0.75853	577.3249	-0.57657	571.2628	93526.6328	422.2458	-0.94769	520.1019	-0.69803	4966740	-0.98701	393.8529	99.0069	91.8817	238.8685	223.6593	38696.6992	162.4519	-1.0069	204.4803	1600743.375
016	2016-12-13t2023	1481682471.58	adult	267.0025	207.0005	-105.0007	661.9572	59.9258	32907.0703	103927.6428	1377373.6676	702.9131	-0.53841	298.7346	-1.1523	289.237	-1.0645	560.7402	-0.64588	553.4061	97008.0469	426.1974	-0.89423	519.4825	-0.68605	5159744.5	-0.92383	333.5172	98.086	89.3935	242.6397	238.1875	41976.6758	169.2409	-0.91527	217.4444	1694142
016	2016-12-14t0250	1481705653.54	adult	273.4419	213.4399	-98.5613	581.1181	118.7571	33535.2159	110752.3438	1803515.6541	680.0838	-0.60262	298.1771	-1.1727	287.6029	-1.1338	563.7651	-0.61767	551.0677	99222.6562	427.758	-0.86962	515.1181	-0.70448	5232710	-0.89277	338.6266	99.5039	91.0373	250.5943	245.2113	44104.5938	169.4161	-1.0069	222.6236	1746194.25
016	2016-12-14t0841	1481726761.03	adult	279.3051	219.3031	-92.6981	601.4391	65.7753	30540.0095	96993.7889	1330463.4529	710.2849	-0.48853	306.7905	-0.92382	296.9102	-0.83173	583.0576	-0.49501	574.265	93872.2656	429.6968	-0.83823	526.5398	-0.61238	4922147	-0.97258	313.4117	104.0871	94.5226	251.8445	247.1289	40546.9727	180.3007	-0.79744	228.0035	1669973.5
016	2016-12-14t1434	1481747924.53	adult	285.1839	225.1818	-86.8193	588.7142	68.6659	29226.3186	93089.9088	1258794.6627	607.6924	-0.84749	305.9877	-0.9406	297.1999	-0.82629	542.4556	-0.72156	535.3194	83538.1562	432.2981	-0.79707	514.6327	-0.6883	4695687	-1.0296	364.7133	105.4135	95.2069	275.3908	268.9084	42410.1797	189.1707	-0.6394	248.4473	1617675
016	2016-12-14t2025	1481768998.1	adult	291.0376	231.0356	-80.9655	650.7974	62.4262	31936.3662	100921.1946	1347220.5279	660.7881	-0.64978	300.9346	-1.0795	291.2937	-1.0293	537.1756	-0.74769	525.8843	90245.5	424.6113	-0.88113	495.7411	-0.82255	5049381	-0.91454	373.5034	104.9076	94.3228	284.984	281.175	47877.3086	188.922	-0.72644	255.0351	1760245.125
016	2016-12-15t0223	1481790469.81	adult	297.002	237	-75.0012	646.5847	66.6066	32582.5958	103061.8634	1412866.8114	619.8857	-0.80651	299.0955	-1.1222	291.8387	-1.0106	515.2534	-0.88346	507.7311	88108.3281	417.657	-0.95977	485.3408	-0.89933	5113635.5	-0.8842	442.6083	105.6149	95.6328	270.4798	254.5117	46252.0391	184.4458	-0.92721	232.6373	1805698
016	2016-12-15t0823	1481812073.28	adult	303.003	243.0009	-69.0002	586.0398	63.4651	29436.3432	93378.9021	1266652.3827	673.3166	-0.58835	305.2681	-0.9249	296.2285	-0.85743	546.0091	-0.67785	539.4905	84631.4141	423.6816	-0.87056	506.6782	-0.72105	4723718	-0.9946	386.7491	110.6933	98.3787	304.1179	295.6295	47138.2734	202.4082	-0.52284	272.0278	1712867.875
016	2016-12-15t1535	1481837983.6	adult	310.2003	250.1982	-61.8029	641.0252	65.612	31087.9991	98220.9847	1307601.5949	612.5847	-0.85205	299.043	-1.0917	294.6522	-0.90549	504.9151	-0.96257	496.1973	82806.0781	409.5115	-1.0528	470.9415	-1.0202	4886362	-0.93455	362.5225	108.257	96.959	278.9525	272.7952	45748.2031	197.3052	-0.75304	251.1224	1768920.25
016	2016-12-15t2046	1481856606.58	adult	315.3733	255.3713	-56.6299	648.8896	63.4995	31169.0634	98514.7196	1288023.7568	661.5855	-0.63396	297.546	-1.1225	289.8916	-1.0642	501.234	-0.99898	487.2615	82202.375	411.8486	-1.0157	466.1232	-1.0691	4872018	-0.933	504.0851	109.1568	96.2728	306.08	293.5985	50197.125	200.7829	-0.72527	265.3966	1787334.125
016	2016-12-16t0238	1481877723.06	adult	321.239	261.237	-50.7642	648.6643	62.9597	30850.6469	97465.3537	1268214.8229	702.9958	-0.42841	298.0858	-1.0899	291.1332	-1.0147	499.9642	-1.0253	488.7569	81494.1641	412.8924	-0.99618	465.7391	-1.0843	4833462	-0.93923	489.7214	110.2222	97.5616	307.9786	294.4139	50200.5195	202.3825	-0.75546	266.3019	1787252.375
016	2016-12-16t0830	1481898849.46	adult	327.1075	267.1054	-44.8957	648.536	63.8407	31188.3249	98581.8232	1282480.5778	660.0723	-0.65361	297.2791	-1.0979	289.3031	-1.0713	495.6856	-1.0855	482.9852	81292.4453	411.0316	-1.0218	463.2001	-1.1264	4866756	-0.92224	496.4158	110.832	98.0131	307.8014	289.9925	50479.4297	204.5246	-0.77037	265.6402	1814429.875
016	2016-12-16t1423	1481920071.57	adult	333.0025	273.0005	-39.0007	591.7666	67.2448	28876.0913	91715.4941	1237622.7318	630.5671	-0.84948	301.2029	-0.96124	294.0135	-0.90041	510.9185	-0.98337	503.0066	77659.6094	415.5509	-0.94904	477.4472	-0.99901	4571357	-1.0172	452.6188	114.7649	101.9953	307.2777	293.6072	46706.2188	207.6645	-0.75856	266.0167	1741786.25
016	2016-12-16t2023	1481941671.85	adult	339.0026	279.0005	-33.0006	587.0455	67.165	28897.3065	91821.0508	1239712.7109	608.6078	-1.058	299.3533	-1.0003	293.1367	-0.9233	494.1741	-1.1926	489.1091	75114.4688	408.1461	-1.0736	463.1968	-1.1869	4544482	-1.0228	435.7755	114.7554	101.7787	304.842	290.6816	46335.9844	208.1613	-0.81724	265.4052	1742101.25
016	2016-12-17t0223	1481963273.36	adult	345.003	285.001	-27.0002	629.8499	65.9821	30391.7489	96145.4795	1273456.0087	580.6096	-1.419	294.9056	-1.12	287.9516	-1.0968	498.8259	-1.2237	490.606	79812.1484	405.95	-1.1213	469.445	-1.158	4706988.5	-0.96124	455.1914	112.9937	100.0389	302.0731	288.8418	48331.6953	207.7607	-0.89856	261.0411	1803493
016	2016-12-17t0823	1481984871.69	adult	351.0025	291.0005	-21.0007	583.301	65.4428	28550.9448	90714.1023	1207036.2368	598.2547	-1.5794	298.9545	-0.97609	293.0608	-0.90992	505.2682	-1.2646	498.5268	75790.2266	409.1229	-1.0757	473.361	-1.1665	4484617	-1.0381	479.5275	116.3698	103.6263	303.8983	293.0637	45584.75	210.7997	-0.88885	268.7335	1745663.5
016	2016-12-17t1423	1482006474.74	adult	357.0034	297.0013	-14.9998	573.6433	67.1993	25012.2866	80977.3091	978929.9469	521.0603	-4.3927	293.9295	-1.1139	290.4404	-0.99322	455.8264	-2.2778	450.295	60624.9062	393.7927	-1.4049	434.0637	-1.8788	3887217.5	-1.2606	434.9128	116.0905	103.2992	308.6595	292.5557	41051.707	210.7496	-0.95921	272.1182	1535296.875
016	2016-12-17t2023	1482028072.08	adult	363.0026	303.0006	-9.0006	628.0631	64.0371	29747.3446	94021.8352	1230048.1582	580.0286	-546.9896	295.3569	-1.0496	289.2193	-1.0269	496.8004	-2.2104	489.8788	77997.6719	404.6458	-1.2141	466.3989	-1.5374	4614361	-0.98354	508.1417	116.1995	102.6188	312.1402	303.1018	49006.0078	213.2921	-0.96125	273.6485	1815384.125
016	2016-12-18t0223	1482049673.61	adult	369.0031	309.001	-3.0001	580.1152	64.5134	27820.5824	88343.5546	1161957.6249	574.7509	-537.6565	298.4701	-0.93077	292.7144	-0.89423	498.91	-356.862	493.933	73339.7656	404.8686	-1.2514	467.255	-1.8617	4362141	-1.0813	412.1997	119.5985	106.2191	308.1236	299.9184	45294.1641	217.5577	-0.91827	274.6783	1747931.625
016	2016-12-18t0823	1482071274.51	dead	375.0033	315.0013	3.0001	565.1427	67.8284	24656.8455	79527.0819	953250.9789	531.09	-672.2795	295.3941	-1.0058	291.5081	-0.92596	457.5188	-507.8473	451.6759	59934.9609	391.7011	-1.6646	434.7225	-4.4257	3843372.5	-1.296	445.886	119.749	106.8791	311.2014	301.0943	40767.3828	214.8169	-1.0554	272.5368	1558054.25
017	2016-12-02t1423	1480710477.29	larva	0	-51.0358	-327.1724	153.3117	28.3854	2910.9628	9269.4039	51998.0193
017	2016-12-02t2023	1480732069.71	larva	5.9979	-45.0379	-321.1745	148.0679	28.3409	2780.5957	8863.8021	49392.9452
017	2016-12-03t0223	1480753667.28	larva	11.9972	-39.0386	-315.1751	154.2665	27.3307	2951.5541	9390.2361	51983.9772
017	2016-12-03t0823	1480775265.69	larva	17.9968	-33.039	-309.1756	160.6728	40.8491	4403.9162	14187.3872	113344.4189
017	2016-12-03t1428	1480797139.57	larva	24.0729	-26.9629	-303.0995	484.8684	41.673	16503.3874	52128.2898	474113.483
017	2016-12-03t2023	1480818472.71	larva	29.9987	-21.0371	-297.1736	674.0445	44.6853	24669.2482	77783.2124	751977.143	1635.0577	-1.6886	475.889	-1.4789	449.788	-0.26463	1296.6412	-1.9838	1264.5819	169860	836.1813	-1.9888	1137.9127	-2.0502	6221773	-1.23	128.3553	66.6956	66.4203	103.742	101.8717	13590.2051	87.5561	0.10079	97.5095	871978.375
017	2016-12-04t0223	1480840071.73	larva	35.9985	-15.0373	-291.1739	760.0621	44.9513	28978.2467	91478.5557	900201.1126	3772.5278	0.48398	680.9128	0.29578	540.3312	0.55645	2915.6785	0.74635	2865.4667	449014.5	1650.43	0.47944	2510.4135	0.78939	10452012	-0.68596	434.3344	69.2166	68.9203	112.7292	107.0809	17360.3047	91.0968	0.17749	102.8013	1062475
017	2016-12-04t0823	1480861670.35	larva	41.9981	-9.0377	-285.1743	897.8372	56.8473	38112.6416	120155.2269	1429368.7588	4015.9463	0.6582	539.0142	-0.96129	381.7158	-0.9239	2412.8723	-0.21197	2289.2139	484987.3125	1314.4517	-0.69097	1928.1653	-0.534	10832569	-0.8344	458.3165	55.5792	54.7841	100.0082	95.4738	20101.6426	80.4941	-0.22899	91.3651	1116974.375
017	2016-12-04t1428	1480883539.91	larva	48.073	-2.9628	-279.0994	1049.5831	63.76	54520.7492	172179.2429	2402715.6322	3273.6438	-0.17284	532.8666	-1.0441	296.0466	-1.6043	2248.6809	-0.55395	2113.6151	643122.75	1389.8649	-0.60319	1880.7155	-0.71192	15228263	-0.43507	296.0247	52.1771	51.755	89.9081	86.1479	25713.707	72.5178	-0.50905	81.8691	1491117.5
017	2016-12-04t2023	1480904872.4	adult	53.9986	2.9628	-273.1737	1057.2062	73.3898	62315.0755	196472.4721	3065546.149	3168.2266	-0.33221	599.4195	-0.64561	364.356	-1.0247	2434.9446	-0.329	2415.2357	793791.9375	1537.5023	-0.33207	2044.2289	-0.48739	19513502	-0.10131	330.7728	59.5365	58.8401	101.4908	98.3404	33086	83.1576	-0.20244	94.5359	1938152
017	2016-12-05t0223	1480926482.19	adult	60.0014	8.9656	-267.171	1053.6899	71.4965	59578.0028	187749.1839	2832304.3831	4213.5967	0.67407	798.4811	0.50895	416.8548	-0.61779	3022.2119	0.47993	2926.3314	942930.125	1976.5746	0.62109	2618.6225	0.42999	24876680	0.31609	194.9564	72.9527	72.0942	128.4367	123.3176	40072.2578	96.5189	0.15698	112.9597	2272840.75
017	2016-12-05t0823	1480948080.99	adult	66.001	14.9652	-261.1713	1060.8915	70.0056	57235.9037	180506.2433	2590356.0554	3213.9619	-0.37153	617.9161	-0.6312	400.6725	-0.72951	2516.6184	-0.31926	2440.6033	754985.5	1646.7212	-0.26919	2249.4475	-0.27409	18522034	-0.54742	916.6719	62.6058	60.3476	250.711	137.2136	75213.3125	84.5156	-0.22245	101.8854	1876610.125
017	2016-12-05t1428	1480969988.26	adult	72.0864	21.0506	-255.086	986.6637	77.1092	58144.634	183354.1359	2899492.2775	2710.4727	-0.90475	575.9526	-0.9036	325.816	-1.2343	2184.7715	-0.82894	2141.6619	664170.5625	1617.7205	-0.42019	2022.4571	-0.69981	17496288	-0.78757	275.4645	65.0225	64.1796	115.0363	111.6613	34971.0234	91.4294	-0.064131	105.518	1975253.25
017	2016-12-05t2023	1480991281.74	adult	78.0012	26.9654	-249.1711	911.732	69.4807	51970.7175	163928.7719	2487310.1504	2680.7871	-0.95041	513.6429	-1.2543	367.8207	-0.93031	1976.9497	-1.1313	1933.361	537730.3125	1283.2776	-1.2065	1819.1226	-1.0512	13957731	-1.2399	221.8787	71.9282	70.6485	146.8807	142.3277	39951.5586	96.0862	0.022762	126.2526	1954578.125
017	2016-12-06t0223	1481012879.3	adult	84.0006	32.9648	-243.1718	971.3168	67.911	53527.2821	168676.6779	2475169.8706	1854.6647	-1.6886	483.5186	-1.3555	331.9463	-1.1238	1611.3673	-1.5528	1599.3602	451182.8438	1210.7858	-1.3159	1518.5612	-1.4524	13539006	-1.2991	345.9359	63.8363	63.3608	106.7644	102.5291	29894.0352	88.1184	-0.2234	98.4044	1787481.375
017	2016-12-06t0823	1481034473.72	adult	89.999	38.9632	-237.1734	953.1626	65.8626	52662.2795	165977.5806	2471421.5487	2346.3599	-1.0794	468.0702	-1.3187	318.783	-1.1438	1664.921	-1.3422	1619.6519	459518.1875	1208.4389	-1.1882	1515.7142	-1.3217	12895334	-1.3097	365.2568	72.3392	71.8494	114.8042	111.1538	31685.9727	95.5188	-0.090339	106.5229	1992945.75
017	2016-12-06t1428	1481056354.96	adult	96.0771	45.0413	-231.0952	991.4272	67.8913	53078.771	167334.6416	2378871.5642	1808.1594	-1.452	403.3695	-1.5207	280.5921	-1.3292	1385.4109	-1.5528	1356.2119	385144.2188	1008.3099	-1.4516	1265.2937	-1.5412	11206411	-1.4002	232.1618	70.7107	70.2816	113.8091	111.0823	31638.9219	94.1677	-0.17268	105.927	1964484.25
017	2016-12-06t2023	1481077662.85	adult	101.996	50.9602	-225.1764	874.6164	67.2685	49266.6463	155494.9583	2296474.0644	1620.6045	-1.4731	395.4913	-1.4175	292.6728	-1.1707	1289.2056	-1.5067	1255.2443	332615.0312	947.1257	-1.4008	1171.845	-1.5093	10191021	-1.4153	887.0992	74.1412	72.1864	208.4554	135.6413	53781.4844	100.112	-0.085298	120.2434	1910470.875
017	2016-12-07t0223	1481099272.92	adult	107.9988	56.963	-219.1736	945.7823	68.6506	50291.668	158566.8413	2229899.0523	1292.4445	-1.6383	403.8641	-1.2123	324.2661	-0.84781	1033.0101	-1.6792	1012.5918	272714.6875	790.5171	-1.5598	945.9459	-1.6812	10637376	-1.2736	309.0389	81.4362	80.8641	126.4239	122.8694	33375.9062	105.0821	-0.02378	117.4511	2144947.5
017	2016-12-07t0823	1481120869.91	adult	113.998	62.9622	-213.1744	871.7266	61.9823	44405.3705	140153.482	1870030.7967	1393.0383	-1.3603	394.4482	-1.1084	310.6096	-0.86505	1182.2535	-1.2794	1162.2321	275465.0625	876.4386	-1.1463	1106.5118	-1.23	9185514	-1.3356	275.5768	78.9486	77.8143	141.9494	128.4376	33074.2188	104.505	-0.094147	119.902	1838475.625
017	2016-12-07t1519	1481145839.62	adult	120.934	69.8982	-206.2384	860.0865	69.8932	46972.5379	148078.2358	2186860.0815	1294.2557	-1.2713	377.728	-1.0353	297.4887	-0.88979	1030.7159	-1.295	1007.4668	253556.1094	811.1818	-1.0605	964.2329	-1.2539	9290597	-1.2152	929.7125	80.0402	78.454	212.3995	141.0057	52250.2852	107.8363	-0.087437	127.2428	1968669.75
017	2016-12-07t2023	1481164073.25	adult	125.9989	74.9631	-201.1735	906.8651	66.1759	47008.5417	148106.4601	2080674.2374	1300.1284	-1.118	363.7542	-1.0096	299.2214	-0.81133	1042.2438	-1.1204	1025.993	257434.2188	768.5995	-0.99211	966.3577	-1.0878	8963266	-1.1808	186.4279	77.7714	77.1096	131.7766	128.6474	32548.8242	105.7199	-0.19409	121.4197	1916365.375
017	2016-12-08t0223	1481185671.85	adult	131.9985	80.9627	-195.1739	937.85	67.4845	48435.6839	152614.3705	2134564.5605	1150.8517	-1.1438	356.042	-0.93345	306.3071	-0.65554	917.7996	-1.164	901.0807	233121.0938	675.1948	-1.0775	850.085	-1.1393	9037770	-1.0846	295.1035	78.0599	77.2338	129.7935	125.9827	32967.5547	105.9733	-0.26073	119.9398	1981471.875
017	2016-12-08t0823	1481207273	adult	137.9988	86.963	-189.1736	826.398	72.5846	46722.016	148091.372	2178230.5471	1055.4611	-1.1256	362.1166	-0.73423	310.9328	-0.51307	865.727	-1.1043	858.3673	212103.1094	659.5536	-0.93225	793.5028	-1.0987	8849767	-1.0326	267.258	83.3728	82.5262	135.6143	132.0043	33225.5	110.5288	-0.22784	125.7031	2037547.5
017	2016-12-08t1503	1481231238.94	adult	144.656	93.6202	-182.5164	873.3776	59.9007	42788.1515	134945.4386	1770409.2939	889.1508	-1.2374	333.2968	-0.93553	281.7268	-0.97738	782.1292	-1.1282	772.9034	175979.0625	633.3837	-0.8239	745.9347	-1.0527	7483179.5	-1.2028	560.3766	80.1796	79.0683	143.5192	136.0484	32291.8164	108.0557	-0.38833	126.3612	1800193.5
017	2016-12-08t2041	1481251540.01	adult	150.2952	99.2594	-176.8772	823.4884	73.5528	42881.4339	135562.1244	1881448.5032	1247.687	-0.51237	381.0961	-0.15543	325.706	-0.046588	939.5834	-0.61071	925.486	211406.2656	696.6529	-0.31071	863.4117	-0.57303	8565135	-0.92153	204.0405	84.4126	83.0634	142.9288	139.8923	32158.9844	114.094	-0.32168	131.2709	1897173.75
017	2016-12-09t0233	1481272633.34	adult	156.1545	105.1187	-171.0179	756.1298	71.3246	40270.3502	127324.9902	1816495.8668	1184.5834	-0.4792	381.6801	0.035722	323.437	-0.010853	995.9438	-0.29528	980.1801	210144.1562	721.7843	0.065264	925.9132	-0.19803	8045435	-0.95476	226.809	86.2727	84.3477	151.0409	148.2863	31869.6309	119.4374	-0.27908	140.673	1818542.75
017	2016-12-09t0825	1481293750.76	adult	162.0204	110.9846	-165.152	744.6957	65.5515	38955.453	122975.6674	1728326.6297	1250.1361	-0.21572	383.5364	0.24209	324.4565	0.076094	993.9192	-0.13427	982.832	203753.4375	721.2528	0.3018	922.3472	-0.024487	7829896	-0.92711	198.5535	87.6188	85.5547	155.6208	152.9597	31902.2754	121.6997	-0.33228	144.6415	1788738
017	2016-12-09t1508	1481317987.67	adult	168.7529	117.7171	-158.4195	585.3232	114.601	36979.59	120578.126	2084118.227	1023.5492	-0.55434	395.6244	0.67016	338.8169	0.5333	844.4423	-0.45389	836.3306	163821.8125	688.1294	0.31238	802.2629	-0.30682	7648210	-0.88572	367.1173	94.1197	91.9209	165.9167	158.1363	32187.832	128.7476	-0.26168	148.1777	1819521.75
017	2016-12-09t2023	1481336875.36	adult	173.9995	122.9637	-153.1729	576.6185	114.5866	36810.3548	119806.7402	2108390.1478	948.5374	-0.63506	390.6788	0.69563	340.5034	0.60808	803.3062	-0.4961	794.5971	155038.0938	652.6434	0.20996	759.1176	-0.3727	7507675	-0.8562	361.0707	94.2911	92.0358	165.5822	158.8763	31957.3672	130.0165	-0.34582	150.4088	1811992.25
017	2016-12-10t0252	1481360206.29	adult	180.4803	129.4445	-146.6921	454.4718	119.3659	31884.8418	104586.1129	2062205.0681	964.4348	-0.51588	401.6694	1.0657	347.5068	0.81626	830.3561	-0.29425	819.4052	138669.4688	691.9227	0.69198	785.9559	-0.13274	6679361	-0.99001	378.3468	95.1854	92.2442	168.8973	163.497	28205.8477	134.3103	-0.35433	155.5343	1582838.75
017	2016-12-10t0844	1481381319.99	adult	186.3452	135.3094	-140.8272	359.8802	125.1797	28496.5253	95203.5987	2063940.3061	968.5936	-0.43074	412.7625	1.4363	360.534	1.2066	846.7056	-0.13269	839.2012	126159.125	699.1558	0.91028	803.0836	0.066683	6126221	-1.0675	369.7088	98.1886	95.2856	180.7254	173.3544	26928.082	139.8951	-0.29715	163.58	1457314.5
017	2016-12-10t1436	1481402442.47	adult	192.2126	141.1768	-134.9598	373.8875	123.1336	28638.4572	95424.4641	1981328.2758	980.4677	-0.3305	408.0583	1.3889	355.3444	1.0277	835.2299	-0.081244	826.8632	125284.4844	686.4286	0.93515	788.3151	0.10899	6089046	-1.0217	362.7983	99.6179	96.2318	181.9731	176.0841	27295.9727	143.0979	-0.31598	167.5756	1486498.5
017	2016-12-10t2028	1481423568.12	adult	198.0808	147.045	-129.0916	377.8789	120.0419	29034.7643	98188.8282	2016220.0143	972.5126	-0.279	400.7012	1.2557	352.6557	0.92819	842.357	0.04133	828.9109	128038.2656	660.7631	0.82197	786.7209	0.21099	6064211.5	-0.97471	287.7427	101.457	97.4031	196.6956	191.3403	29897.7285	148.4904	-0.26326	178.1491	1535450.75
017	2016-12-11t0223	1481444876.76	adult	203.9999	152.9641	-123.1725	434.6446	98.726	29265.4801	96069.283	1728364.8495	1082.4215	0.059132	410.5395	1.5548	356.3288	1.0291	873.3742	0.26052	859.9707	134499.625	700.3017	1.2972	820.1525	0.49135	6284538	-0.86941	340.2945	104.8263	99.8081	206.5624	201.0836	31810.6133	157.9869	-0.091368	189.7386	1604681.125
017	2016-12-11t0823	1481466475.37	adult	209.9995	158.9637	-117.1729	368.7267	117.3717	28922.5727	98050.3738	2018804.8735	952.6802	-0.19756	415.0274	1.7099	366.1377	1.3232	824.3588	0.13694	817.1979	124478.1719	689.6787	1.2898	785.1976	0.39726	6249898	-0.83332	329.0949	107.4418	102.6292	203.4135	197.5191	30715.4336	159.2644	-0.1751	186.313	1617966.75
017	2016-12-11t1423	1481488070.56	adult	215.9981	164.9623	-111.1742	383.3839	110.2769	27788.902	94525.6541	1814575.4177	951.799	-0.13667	415.7378	1.7662	369.5559	1.4242	829.4623	0.24084	820.8748	121101.5	669.3819	1.1861	781.5075	0.46824	6030277	-0.84711	281.8055	108.4493	102.7069	223.5834	217.7027	32643.1758	163.937	-0.15771	201.9844	1573057.125
017	2016-12-11t2023	1481509668.63	adult	221.9976	170.9618	-105.1748	417.6245	106.6749	28116.6958	93550.5288	1677329.8776	1110.4794	0.34077	410.937	1.6748	366.5345	1.3346	915.4636	0.69767	907.5514	134573.1562	720.5614	1.7602	864.953	1.019	6036664	-0.80935	333.4025	109.5698	103.6545	229.6967	224.782	33765.418	167.3781	-0.17659	211.55	1609579.75
017	2016-12-12t0223	1481531280.79	adult	228.001	176.9652	-99.1714	380.8736	109.9558	28336.6654	95431.7319	1891174.7914	931.9904	-0.077628	407.587	1.618	366.9138	1.3521	817.1954	0.32792	809.266	120944.9141	664.0077	1.2796	776.0369	0.59085	6018021.5	-0.78534	354.0786	111.8647	105.8006	230.6872	225.4567	34141.7109	170.4786	-0.20425	210.4823	1651682
017	2016-12-12t0823	1481552873.39	adult	233.9989	182.9631	-93.1734	376.289	107.1868	27387.4905	92641.5524	1774287.0897	852.6234	-0.24623	408.2802	1.666	370.5697	1.4715	753.9297	0.10103	743.4138	108565.8828	640.0404	1.1085	715.3119	0.30772	5840856.5	-0.80724	398.0154	114.3561	107.8967	236.5373	228.8563	34061.3672	173.7648	-0.22563	213.2145	1635978.25
017	2016-12-12t1423	1481574482.46	adult	240.0014	188.9656	-87.1709	377.9202	108.1203	28035.1974	94568.5021	1860124.7182	967.2127	0.11291	403.5233	1.5764	361.7405	1.2149	819.3163	0.45824	803.1664	120439.5	654.9434	1.3203	766.7977	0.66846	5901124	-0.77294	370.4472	116.4511	107.6589	281.2949	276.5663	41350.3477	185.1335	-0.020801	255.1429	1702980.5
017	2016-12-12t2023	1481596081.19	adult	246.0011	194.9653	-81.1713	381.2407	107.1985	27771.5678	93410.5907	1811452.6065	1004.0583	0.26268	398.9893	1.495	360.069	1.1796	806.4639	0.45574	797.6733	116937.2656	643.7885	1.2742	754.2994	0.65703	5784946	-0.78859	454.0132	118.2462	108.3354	292.252	284.1934	42376.5312	192.3025	0.066464	261.5632	1714451.5
017	2016-12-13t0223	1481617679.62	adult	252.0006	200.9649	-75.1717	379.9026	107.2257	27709.9007	93130.7179	1801186.1495	1110.9652	0.62357	400.1131	1.5668	361.0653	1.2309	824.0045	0.59917	806.5068	119480.6484	638.2651	1.2852	756.3962	0.73225	5782435	-0.77614	396.2923	119.596	108.6775	296.965	293.9987	43059.9219	196.8018	0.083749	262.3892	1728401
017	2016-12-13t0823	1481639278.56	adult	258.0004	206.9646	-69.172	387.916	103.4475	26258.0475	87724.7801	1581848.6672	948.7975	0.18756	399.8398	1.6041	365.2088	1.3854	737.4083	0.22268	726.9443	101762.3438	621.1124	1.1718	700.2385	0.43838	5487802	-0.84609	441.7503	123.0123	111.8242	327.0128	314.583	45127.7695	200.8411	0.092326	277.2894	1688344
017	2016-12-13t1423	1481660890.59	adult	264.0037	212.9679	-63.1687	385.0773	106.5446	26673.288	89702.8611	1642003.538	923.1633	0.14832	397.3708	1.582	365.7839	1.4283	761.0934	0.39244	747.1992	106553.0703	618.6703	1.213	711.901	0.56665	5538156.5	-0.82185	455.9483	124.8296	112.8325	342.489	335.4099	47948.4609	204.7303	0.099638	293.0814	1739749.5
017	2016-12-13t2023	1481682483.32	adult	270.0017	218.9659	-57.1707	378.8063	106.1191	26545.8026	89342.959	1663484.0881	958.447	0.30148	401.7815	1.754	372.7203	1.6822	751.0989	0.38765	732.0966	104402.75	610.2546	1.1895	695.767	0.51106	5571906	-0.80217	532.8211	128.1983	115.0962	371.0554	354.0589	51576.7031	209.9312	0.14787	308.6415	1777854
017	2016-12-14t0250	1481705665.81	adult	276.4413	225.4055	-50.7311	375.5276	105.533	26089.4687	88011.6061	1617970.6938	1114.1691	0.88137	402.5445	1.8295	374.0799	1.7587	761.1462	0.49903	741.9842	104277.0312	611.7276	1.2854	694.123	0.55726	5483058	-0.81529	545.6411	132.1333	118.6084	386.4021	378.634	52937.082	219.0565	0.29777	320.3645	1799787.875
017	2016-12-14t0841	1481726773.64	adult	282.3045	231.2687	-44.8678	367.1574	101.0283	25580.8349	86593.324	1593541.5515	856.548	0.03653	397.2611	1.7151	376.0333	1.8443	715.3883	0.28465	701.5666	95862.0312	586.6038	1.0553	675.4808	0.47442	5304230	-0.8558	470.3818	134.1264	122.3027	311.8378	303.8534	41786.2656	220.6486	0.25568	285.1759	1790855.375
017	2016-12-14t1434	1481747936.65	adult	288.1832	237.1474	-38.9892	373.2157	105.4892	27088.0623	91534.2246	1739028.95	879.5609	0.15704	391.72	1.5822	371.3942	1.6988	724.5025	0.38559	714.5295	102879.3594	574.5919	0.97085	675.2646	0.52351	5536571	-0.77498	446.2596	133.4063	121.1475	307.3032	300.11	43637.0547	219.4424	0.13921	276.7661	1885564.75
017	2016-12-14t2025	1481769010.83	adult	294.0371	243.0013	-33.1353	368.8594	96.7751	24531.1341	82166.7107	1453794.8961	830.9247	0.010744	395.098	1.7077	378.0066	1.9338	695.1357	0.25137	686.5424	89672.5	570.6348	0.98306	655.5744	0.4242	5063181	-0.90489	472.1048	139.6904	127.142	335.5218	327.2118	43282.3125	228.5641	0.3039	298.0168	1790132.25
017	2016-12-15t0223	1481790481.31	adult	300.0011	248.9653	-27.1712	370.2566	99.808	24876.7845	83221.7152	1485226.3676	918.3654	0.40227	396.2085	1.7673	376.7892	1.9021	720.6774	0.46776	712.9752	93688.0547	576.7277	1.1295	671.2732	0.60461	5149522	-0.86785	454.0132	140.6587	128.1701	346.6765	337.092	45067.9453	233.8165	0.36284	305.9559	1828141
017	2016-12-15t0823	1481812085.29	adult	306.0022	254.9664	-21.1701	375.1352	98.1626	24869.2788	82821.6536	1462605.006	890.3746	0.34228	393.4429	1.7134	376.2122	1.8936	721.8087	0.53689	707.9567	93835.125	563.1154	1.0207	668.7152	0.64735	5113577	-0.86897	497.0884	142.844	130.2814	340.0207	330.0002	44202.6875	238.8038	0.4151	304.7931	1856543.125
017	2016-12-15t1535	1481837996.24	adult	313.1997	262.1639	-13.9727	371.2786	98.1667	24501.2925	81630.1809	1427527.6836	911.3205	0.51193	395.4596	1.8106	379.8314	2.0341	716.2486	0.58013	704.3259	92396.0703	565.3973	1.145	664.5778	0.69596	5063069	-0.87444	451.4287	145.6026	133.1936	345.7499	338.7614	44601.7383	243.8517	0.45417	313.1538	1864150.25
017	2016-12-15t2046	1481856617.91	adult	318.3724	267.3366	-8.8	372.4481	96.0924	24228.1386	80672.4892	1392049.1142	880.6499	0.43017	392.5503	1.7511	374.3587	1.8577	740.1732	0.83112	725.3056	94001.9922	568.4769	1.2639	682.8813	0.93296	4978323	-0.89513	482.077	147.2341	133.6794	366.0496	356.0199	46488.2969	253.5138	0.64389	328.2713	1867222.5
017	2016-12-16t0238	1481877734.73	adult	324.2382	273.2024	-2.9342	372.3823	93.5361	23916.558	79639.2921	1363419.7156	992.1982	1.0942	393.5791	1.815	376.239	1.9376	751.7255	1.0248	733.5095	94717.4062	568.9419	1.3651	688.2773	1.081	4923674.5	-0.90633	510.0036	149.8301	136.6018	374.6237	365.1662	47202.5859	254.0264	0.58059	334.8413	1874374
017	2016-12-16t0830	1481898860.88	dead	330.1066	279.0708	2.9342	362.2659	97.62	23642.0684	78987.2609	1370936.5259	894.9482	0.68824	391.9002	1.7975	373.9592	1.8736	743.8016	1.08	726.4795	92231.3984	567.5237	1.448	683.2287	1.1419	4843886	-0.92692	566.8704	152.3347	139.1269	365.2022	355.9848	45285.0742	258.1924	0.61492	329.7154	1882856.5
018	2016-12-02t1423	1480710488.66	egg	-2.9989	-51.0359	-255.0005	72.5649	35.4561	1743.5385	5958.3886	39142.8115
018	2016-12-02t2023	1480732080.97	larva	2.9989	-45.038	-249.0027	147.7169	28.69	2846.7995	9076.1394	51492.6919
018	2016-12-03t0223	1480753678.92	larva	8.9984	-39.0386	-243.0032	147.7268	29.0083	2875.5221	9170.7027	52567.4261
018	2016-12-03t0823	1480775276.5	larva	14.9977	-33.0392	-237.0039	175.723	25.8828	2790.3254	8857.4533	44405.8457
018	2016-12-03t1428	1480797151.28	larva	21.074	-26.9629	-230.9276	254.07	26.0998	4597.6566	14513.4206	75516.5148
018	2016-12-03t2023	1480818484.59	larva	26.9999	-21.037	-225.0017	485.3285	35.4064	14672.6935	46269.8641	375171.4451	2836.5098	-0.37333	563.9722	-0.54081	471.0557	-0.0038747	2046.6202	-0.59004	1948	161683	1290.9146	-0.34992	1803.0195	-0.49808	4417594	-1.546	132.4579	61.6543	61.1398	98.4515	95.5747	7777.6665	81.2118	-0.12846	90.7779	482937.75
018	2016-12-04t0223	1480840083.71	larva	32.9997	-15.0372	-219.0019	666.9131	51.7063	28574.4304	90284.4373	1004698.9043	2424.5483	-0.89157	548.0096	-0.80055	489.5117	0.11072	1966.1545	-0.83328	1922.8082	296889.3438	1133.3595	-1.0504	1768.146	-0.7053	8250284	-0.94721	161.9528	55.9723	55.5671	94.8191	92.0891	14317.6914	77.3723	-0.30285	87.7957	842662.375
018	2016-12-04t0823	1480861681.4	larva	38.9991	-9.0379	-213.0026	883.0361	55.3455	40312.3455	127075.136	1533947.8295	3926.7537	0.6042	638.7529	-0.14017	389.209	-0.86658	2626.675	0.19282	2549.377	556855.125	1572.0568	0.13354	2237.627	0.14379	13540922	-0.32694	234.0008	59.2069	58.9615	102.9072	100.3955	21816.3359	83.9595	-0.095607	95.3138	1255127.25
018	2016-12-04t1428	1480883551.89	larva	45.0742	-2.9627	-206.9274	961.7147	63.5212	51936.3042	163807.9196	2333036.4049	4006.115	0.61105	690.9564	0.11278	415.7293	-0.6279	3291.1968	1.1528	3264.9175	895205.5	1727.0641	0.3801	2931.7202	1.3395	18787796	0.1506	172.5754	64.5838	64.2395	104.0788	101.3211	28309.4316	86.2364	-0.056441	97.0376	1756097.625
018	2016-12-04t2023	1480904883.58	adult	50.9997	2.9627	-201.0019	1090.3982	71.5263	62702.063	197503.2214	3040660.1955	4526.6035	1.0778	881.7391	1.2622	555.2922	0.4778	3359.3879	1.1352	3255.5608	1101879.25	2145.046	1.2965	2966.2522	1.2346	28894590	1.1661	381.9304	59.1119	58.5269	102.4927	98.244	33617.6172	82.6835	-0.20195	93.8234	1937095.75
018	2016-12-05t0223	1480926494.49	adult	57.0027	8.9658	-194.9989	1142.6677	76.6679	67526.3134	212836.1445	3423854.9495	4954.1475	1.4486	1031.6052	2.0196	763.9074	1.9966	3961.1177	1.928	3945.0208	1398274.5	2432.0617	1.8131	3372.6832	1.8012	36380588	1.7508	215.988	61.0803	60.5348	103.7863	100.3245	36636.5508	84.7152	-0.17116	96.1299	2154059.5
018	2016-12-05t0823	1480948092.41	adult	63.0021	14.9652	-188.9995	1280.6025	78.4167	77807.6002	245081.6195	4053999.5287	5341.5186	1.779	1037.8805	1.867	523.8842	0.15681	4046.5356	1.9327	3949.2031	1646940	2744.1566	2.3616	3614.9254	2.0609	42151440	2.1003	219.4684	64.6259	64.0481	105.8558	102.8716	43083.3281	86.8996	-0.13945	98.336	2624653.5
018	2016-12-05t1428	1480970000.23	adult	69.0876	21.0507	-182.914	1124.5776	83.1765	76789.9854	242118.5595	4389216.2357	5469.1987	1.8497	1135.6075	2.2563	708.6956	1.4195	3801.2039	1.4751	3706.6262	1524282.75	2813.8875	2.3307	3457.2755	1.6597	45443608	2.1699	232.9714	66.5958	65.4746	116.9554	113.3747	46899.1016	92.0057	-0.030686	107.0288	2664964.5
018	2016-12-05t2023	1480991293.3	adult	75.0024	26.9654	-176.9992	1426.4291	79.2022	91231.7967	287410.7872	4989451.7279	5160.7422	1.4944	1066.5063	1.7262	486.1114	-0.14186	3896.9751	1.5189	3805.995	1854960.125	2780.7538	2.0883	3512.464	1.6283	50756104	2.4486	277.3693	63.7983	62.6859	129.4352	121.8717	61611.1641	88.0869	-0.16982	106.6394	3036224.25
018	2016-12-06t0223	1481012890.91	adult	81.0017	32.9648	-170.9999	1238.7803	81.0183	82495.5716	259958.2029	4558885.033	5533.1401	1.8238	1204.5953	2.32	741.8701	1.5205	4016.3291	1.6058	3917.7416	1727021.5	2996.002	2.3965	3701.123	1.8142	51777120	2.3103	396.9117	66.1322	65.5263	108.9196	105.3353	46835.4375	89.2087	-0.17385	100.6514	2842562.5
018	2016-12-06t0823	1481034485.15	adult	87.0001	38.9632	-165.0015	1237.7696	80.5738	79492.1375	250308.0763	4422835.6217	4240.7676	0.69056	1098.3943	1.8749	720.8548	1.4725	3613.5261	1.1751	3582.8765	1499613.375	2683.904	1.8474	3310.8822	1.3162	45514164	1.7485	256.041	72.2112	70.6107	160.1922	152.482	66479.7656	99.3845	0.029715	128.6605	2992215.5
018	2016-12-06t1428	1481056366.96	adult	93.0784	45.0415	-158.9232	1098.7476	85.8048	75346.8334	237779.4864	4323796.1701	4474.2856	1.079	949.4404	1.2585	525.7789	0.28618	3538.3269	1.23	3460.9023	1390562.5	2469.2583	1.5641	3159.6824	1.2343	37253192	1.0491	273.3893	73.822	71.5027	186.5947	181.5097	73331.7344	103.1943	0.065375	151.8984	2896554.75
018	2016-12-06t2023	1481077673.69	adult	98.9969	50.96	-153.0047	1260.3325	79.6478	82520.9932	260228.1816	4502462.4042	5202.2905	2.0153	869.5685	1.0533	445.7212	-0.13762	3781.3389	1.771	3630.9385	1629757	2289.7205	1.427	3222.8556	1.5404	37396664	1.2133	397.2127	72.9899	69.7142	221.7475	210.6359	95573.1797	105.003	0.054103	179.684	3139005
018	2016-12-07t0223	1481099284.76	adult	105	56.9631	-147.0016	1186.2483	79.4367	78092.2476	246024.1869	4337655.4685	4539.6597	1.6128	843.5516	1.1841	607.29	1.209	3572.2361	1.7575	3522.3513	1453900.125	2027.6162	1.1556	3138.9316	1.6811	34332548	1.1126	404.6897	65.0787	62.9179	186.0486	160.5359	75721.7734	92.9098	-0.27802	119.6943	2648704
018	2016-12-07t0823	1481120881.79	adult	110.9992	62.9622	-141.0024	1116.8785	80.1146	74538.8459	235021.0104	4149104.8715	3762.7134	1.0859	703.2677	0.67267	448.3333	0.20121	2664.8806	0.7702	2568.7417	1036638.5625	1735.2482	0.81866	2342.3918	0.70231	27304368	0.59976	366.8762	74.0654	72.1909	163.0909	146.735	63442.375	103.3159	-0.09285	126.3864	2875589.25
018	2016-12-07t1519	1481145850.72	adult	117.935	69.8981	-134.0666	1214.5516	101.9512	90905.0588	286565.9303	5842747.8379	2016.1066	-0.53982	463.3802	-0.54184	298.0816	-0.92096	1617.5717	-0.48353	1584.7228	765111.375	1196.0212	-0.15534	1495.1443	-0.4186	21893322	0.24385	450.486	61.6827	58.9186	160.1545	146.5656	75753.0625	96.0777	-0.33329	125.1679	2914324
018	2016-12-07t2023	1481164084.2	adult	122.9998	74.9629	-129.0018	1137.4646	85.155	76659.3201	241739.4761	4331373.8103	2473.9304	0.19271	446.4698	-0.47711	307.2881	-0.76501	1884.5422	0.15587	1834.5997	753816.875	1079.0864	-0.21488	1614.5311	0.0186	17832896	-0.078838	312.7733	70.3568	67.8815	213.2291	215.9071	85291.6328	98.3417	-0.33487	139.1535	2810191
018	2016-12-08t0223	1481185682.68	adult	128.9994	80.9625	-123.0022	1138.2348	85.1305	75065.4848	236583.0383	4277063.273	2657.6404	0.69988	416.0813	-0.50178	304.577	-0.71426	1685.1932	0.10121	1576.8668	660595.75	958.2398	-0.27258	1390.188	-0.1382	16276270	-0.089901	300.0328	72.0468	70.078	174.696	157.8142	68480.8125	100.625	-0.35168	130.0157	2818327.75
018	2016-12-08t0823	1481207283.9	adult	134.9997	86.9628	-117.0019	1133.0143	79.6871	73127.8043	230426.7054	3987248.0466	1883.0983	-0.053224	382.2905	-0.61186	300.1501	-0.70425	1417.048	-0.1196	1370.6625	541312.3125	818.4141	-0.45612	1219.0954	-0.23423	14579413	-0.15386	456.225	81.5476	76.8483	231.5051	220.2356	88434.9531	124.7389	0.15913	194.3976	3109981
018	2016-12-08t1503	1481231250.24	adult	141.6571	93.6201	-110.3445	1035.4597	81.3262	67707.34	213510.9804	3772391.7814	1941.986	0.30551	389.196	-0.33678	315.2934	-0.39467	1506.8613	0.36608	1483.9291	531922.0625	782.0322	-0.29574	1312.9724	0.29103	13733949	-0.10133	498.7048	79.8206	77.7078	180.8066	162.3732	63824.7461	111.8488	-0.24632	139.9484	2816710
018	2016-12-08t2041	1481251550.94	adult	147.2961	99.2592	-104.7055	1104.7157	82.0235	70117.0981	220939.9463	3818919.0894	1875.1299	0.44632	361.6321	-0.51298	293.532	-0.75398	1424.9573	0.4635	1395.5798	521534.375	709.0795	-0.36992	1229.5139	0.35805	13226695	-0.034877	519.2028	85.3432	80.8465	282.1969	264.1435	103284.0703	124.9374	0.012145	197.9783	3121427.5
018	2016-12-09t0233	1481272644.26	adult	153.1554	105.1185	-98.8462	1127.4627	80.4713	70661.2562	222659.8237	3848925.4696	1411.5156	-0.14274	309.9061	-1.1887	268.4673	-1.3502	1048.4717	-0.24467	1036.8578	386886.0312	550.4127	-0.99544	871.0388	-0.46559	11422210	-0.26864	400.8661	83.5329	78.6355	260.2239	252.1772	96022.625	124.4064	-0.088131	200.7102	3078770.75
018	2016-12-09t0825	1481293762.36	adult	159.0215	110.9846	-92.9801	1182.4758	77.4697	72148.0712	227187.0496	3784478.7053	1330.9932	-0.12932	329.921	-0.81624	294.3292	-0.75143	910.916	-0.4588	871.942	343415.3438	562.019	-0.79767	752.268	-0.70454	12419217	0.074326	437.0996	91.1903	85.5955	317.4856	313.2585	119692.0625	131.3215	0.013628	259.2508	3432676.5
018	2016-12-09t1508	1481317998.67	adult	165.7538	117.7169	-86.2478	1004.5267	78.6512	65372.7215	206230.8977	3597636.8742	1384.9285	0.141	318.6612	-0.99794	288.0894	-0.95412	907.2719	-0.31392	870.7286	309379.7188	539.9662	-0.81345	764.6085	-0.51955	10857105	-0.16787	499.2959	94.6559	91.6014	237.1118	194.4902	80855.1094	135.2366	0.011448	166.3015	3225019.5
018	2016-12-09t2023	1481336887.33	adult	171.0007	122.9638	-81.0009	998.4355	82.7101	66749.7259	210635.9049	3752988.8293	1035.6431	-0.49003	297.1301	-1.4722	272.8175	-1.4483	818.424	-0.49633	812.7033	284811.5312	487.4154	-1.1208	683.7518	-0.74336	10333592	-0.21229	480.7146	96.6379	92.3707	243.8233	225.727	84850.5234	147.7366	0.32027	192.9122	3360871.25
018	2016-12-10t0252	1481360217.94	adult	177.4814	129.4445	-74.5202	1056.2967	81.2479	66602.8205	209929.6531	3570725.8871	962.2633	-0.5612	294.6504	-1.5386	274.3485	-1.4318	676.3293	-0.90044	660.3641	235362.5938	453.157	-1.3248	594.1578	-1.0433	10237628	-0.1553	463.6505	96.2565	89.2221	273.2384	255.8482	95086.9688	149.0417	0.22245	199.417	3344432.75
018	2016-12-10t0844	1481381331.61	adult	183.3463	135.3094	-68.6553	697.5432	104.5342	41006.9076	130690.6216	2180502.169	842.3521	-0.75855	283.7265	-1.8104	262.0232	-1.8323	691.8483	-0.76857	686.5864	148747.3906	448.4133	-1.3095	623.3979	-0.83895	6084515	-1.107	367.9598	94.9103	86.7908	252.881	247.7935	54369.4062	152.9231	0.21805	219.3552	2035351.25
018	2016-12-10t1436	1481402454.57	adult	189.2138	141.1769	-62.7878	584.2641	107.703	39113.7539	126021.3414	2264953.1412	822.1476	-0.73865	300.4381	-1.3746	280.8915	-1.2565	686.4108	-0.71335	676.349	140714.2031	456.5119	-1.1733	630.6917	-0.72483	6132241.5	-1.0388	550.4543	108.8786	98.5276	305.9155	280.4671	62712.6719	183.3452	1.0895	247.4941	2222321.25
018	2016-12-10t2028	1481423579.81	adult	195.0819	147.045	-56.9197	682.2242	107.2596	47817.5982	153132.767	2911155.251	701.3973	-0.9635	280.402	-1.8554	268.6647	-1.6313	580.6589	-1.0643	573.4301	145164.7188	399.3072	-1.6222	529.4946	-1.1595	6987336.5	-0.77186	320.8101	104.8925	95.188	232.7961	226.3284	58199.0273	174.3305	0.62549	210.8988	2613816
018	2016-12-11t0223	1481444888.3	adult	201.001	152.964	-51.0006	520.657	85.0745	35780.5726	114632.0305	2052675.9002	649.0108	-1.0347	282.0992	-1.7758	270.748	-1.5626	518.3975	-1.2564	502.86	96940.3359	409.893	-1.4598	476.9808	-1.3675	5261431	-1.1514	398.462	107.1139	98.066	218.6258	213.7443	40883.0312	174.7777	0.48876	202.7767	1997781.5
018	2016-12-11t0823	1481466487.25	adult	207.0007	158.9638	-45.0009	427.9675	94.8289	27385.6591	90923.9468	1525323.9172	610.4048	-1.0796	271.1269	-2.0212	263.2267	-1.7851	518.2479	-1.1973	511.2573	74627.7031	374.1646	-1.7322	477.9508	-1.2994	3889586.5	-1.4503	339.4953	108.9887	100.4795	225.8096	221.36	32516.582	180.5804	0.52257	211.3149	1563551.25
018	2016-12-11t1423	1481488082.39	adult	212.9993	164.9624	-39.0023	432.5917	78.8842	28416.2152	91098.7511	1574651.5027	569.1453	-1.143	267.7799	-2.074	265.1913	-1.7261	448.8019	-1.4422	442.2662	66871.4844	356.3435	-1.8458	415.1584	-1.5839	3972247.5	-1.393	256.124	110.6604	105.573	209.7792	206.995	31257.0938	173.1827	0.17269	197.5234	1641536.125
018	2016-12-11t2023	1481509680.35	adult	218.9988	170.9618	-33.0028	437.9682	88.8231	26839.0432	87901.5354	1423565.6231	622.5968	-0.96496	276.9461	-1.8066	271.7996	-1.5282	480.8559	-1.2537	471.5647	67800.6875	370.1347	-1.6621	432.0601	-1.4384	3898570.75	-1.379	528.7922	113.5005	106.3882	228.468	220.7822	32213.9844	180.088	0.24873	209.0303	1597746
018	2016-12-12t0223	1481531292.74	adult	225.0022	176.9653	-26.9994	458.6782	82.237	26653.1183	86116.423	1322846.2041	583.5807	-1.0318	283.1779	-1.6197	276.7543	-1.3827	489.1866	-1.1719	481.3553	68486.1172	386.0117	-1.4622	448.5532	-1.2989	3957127.5	-1.3394	514.6801	116.0903	107.5797	256.4158	248.2208	35898.2109	191.0933	0.44319	228.1576	1622245.5
018	2016-12-12t0823	1481552885.02	adult	231.0001	182.9631	-21.0015	425.1313	91.0481	26451.2855	86741.9536	1440491.7023	556.3065	-1.073	266.7046	-2.0247	264.0163	-1.7753	465.9689	-1.2351	460.044	64769.6719	362.2851	-1.6534	422.9971	-1.4018	3699992.5	-1.3853	264.4332	112.1106	104.8054	219.8891	216.1973	30564.5781	180.4822	0.021602	205.8659	1555310.25
018	2016-12-12t1423	1481574493.88	adult	237.0025	188.9656	-14.9991	543.6387	84.5537	36527.0538	116795.7292	2068088.476	548.7153	-1.0694	272.2664	-1.8677	268.1754	-1.6589	417.2976	-1.4289	410.5216	79703.8359	364.3923	-1.6055	398.3198	-1.5161	5185042.5	-0.97466	459.0614	120.8311	108.2358	250.2429	244.5416	47796.3984	205.5354	0.6092	234.5691	2301107
018	2016-12-12t2023	1481596092.55	adult	243.0021	194.9652	-8.9995	421.5929	80.8903	24945.6794	81163.911	1264476.1717	448.5658	-1.3344	257.5755	-2.249	255.1298	-2.076	389.7604	-1.5399	384.9561	51058.6094	337.0016	-1.8647	371.966	-1.6543	3367284.5	-1.4504	294.961	114.7357	103.2419	241.0773	236.2925	31581.125	197.0043	0.25374	227.1116	1499940.375
018	2016-12-13t0223	1481617691.18	adult	249.0018	200.9648	-2.9998	415.3199	81.7337	25094.1024	81683.0572	1301163.7596	447.8694	-1.3275	257.833	-2.2412	256.1456	-2.0631	387.7504	-1.5359	382.6532	51183.0547	332.8087	-1.8955	370.1641	-1.6514	3392567	-1.4338	317.2066	115.0238	104.7292	237.1204	230.9824	31299.8867	193.6884	0.050248	220.8235	1513482.75
018	2016-12-13t0823	1481639290	dead	255.0014	206.9645	2.9998	407.1693	79.9655	23546.1151	77202.5879	1182436.0823	480.1334	-1.232	266.3033	-2.023	264.3785	-1.8262	386.8263	-1.5396	379.4722	47966.4648	339.7363	-1.8249	372.0458	-1.6389	3292840.75	-1.4557	305.7356	121.3412	113.9025	240.5352	237.1612	29826.3633	192.7792	-0.079063	222.231	1500383.5
019	2016-12-02t1423	1480710499.74	egg	-2.999	-57.0004	-321.3058	382.1494	30.3484	9352.9085	29485.961	196034.7274
019	2016-12-02t2023	1480732092.5	larva	2.999	-51.0024	-315.3079	307.1306	33.3123	7446.3087	23509.6635	163138.7411
019	2016-12-03t0223	1480753690.41	larva	8.9984	-45.003	-309.3084	256.8908	30.8609	5717.4354	18094.3107	112074.0635
019	2016-12-03t0823	1480775287.74	larva	14.9977	-39.0037	-303.3092	241.8597	28.1571	5008.1838	15827.7151	92792.91
019	2016-12-03t1428	1480797162.95	larva	21.0741	-32.9273	-297.2327	231.0228	28.1247	4492.1516	14197.1971	80792.0047
019	2016-12-03t2023	1480818495.61	larva	26.9999	-27.0015	-291.307	537.1369	38.6972	15556.3915	49080.5943	384808.4134	3390.6936	0.21628	624.8616	0.13055	592.9473	1.359	2596.1501	0.41567	2574.9149	218076.6094	1326.7772	-0.22195	2155.1195	0.31588	5195099	-1.3754	138.1081	63.0261	62.8919	101.1881	98.9101	8499.8037	84.4016	0.00093685	94.058	523999.375
019	2016-12-04t0223	1480840094.83	larva	32.9996	-21.0017	-285.3072	612.8624	51.3697	25824.6797	81631.062	913215.5643	3532.3125	0.27436	660.0804	0.22413	594.9291	1.1596	2572.3005	0.22451	2456.071	352405.1875	1464.6	0.013309	2114.4148	0.040419	8986335	-0.81788	194.729	69.4877	69.2175	106.5841	103.776	14602.0186	90.282	0.17612	99.7719	946005
019	2016-12-04t0823	1480861693.35	larva	38.9992	-15.0021	-279.3076	753.9037	71.478	36738.7491	115965.9326	1574563.4271	3884.5166	0.56023	601.1805	-0.44067	458.4478	-0.23819	2947.1968	0.72818	2887.1511	568809	1616.6161	0.26483	2547.818	0.77143	11593165	-0.62143	159.9093	56.4019	56.0686	92.9651	90.208	17942.2734	76.3752	-0.35734	86.076	1087655.125
019	2016-12-04t1428	1480883562.94	larva	45.0741	-8.9273	-273.2327	909.6933	59.4666	44925.2807	141710.1093	1825173.0564	2272.3369	-1.1743	499.3575	-1.2688	412.4307	-0.65567	1686.7056	-1.4212	1658.6802	398062.5	983.8039	-1.6574	1500.8258	-1.3996	11773351	-0.79659	284.3698	70.3662	69.953	111.9343	107.0069	26416.4902	91.6831	0.1205	102.334	1659023.75
019	2016-12-04t2023	1480904895.57	larva	50.9998	-3.0015	-267.307	875.0481	64.6195	46353.0784	146332.7717	2040606.6656	4810.5146	1.3673	733.7659	0.27759	576.0134	0.64205	2934.6968	0.47773	2822.3989	713131.3125	1672.3781	0.074904	2354.7752	0.11846	17824640	-0.2055	271.5916	65.4035	64.8249	105.8061	102.9151	25710.877	87.7715	-0.044546	99.0035	1588781.75
019	2016-12-05t0223	1480926506.56	adult	57.0029	3.0015	-261.3039	1081.4802	78.4695	65055.1195	205093.7846	3284534.0469	3471.8635	-0.04886	625.4218	-0.50997	371.5898	-0.95992	2395.249	-0.41879	2265.7412	814384.6875	1595.607	-0.24261	2075.4073	-0.46852	21253084	0.0038794	269.1246	59.5031	58.6769	107.3244	102.6838	36490.2852	84.238	-0.18532	96.2877	2022033.625
019	2016-12-05t0823	1480948104.46	adult	63.0023	9.0009	-255.3045	680.1467	79.0838	41294.7279	131409.2879	2126867.2317	3832.8848	0.26783	875.7668	0.91143	603.8405	0.73446	2977.0874	0.37625	2946.9048	643050.875	2124.9055	0.90358	2655.8988	0.44478	18885912	-0.4345	220.8776	68.4159	67.8288	112.0195	107.976	24196.2031	91.5655	-0.0060286	102.731	1475388.375
019	2016-12-05t1428	1480970012.19	adult	69.0878	15.0864	-249.219	1051.789	79.6879	66221.0336	208813.3772	3485749.1291	3285.4573	-0.31922	719.6761	-0.081142	455.4987	-0.34373	2652.9885	-0.15047	2604.9635	917934	1858.9131	0.16651	2325.1968	-0.18336	24853296	0.037284	372.728	61.6821	61.0902	108.3233	100.6643	37479.8516	84.201	-0.24601	95.5432	2130130.25
019	2016-12-05t2023	1480991305.25	adult	75.0025	21.0012	-243.3043	1075.2491	75.5518	64591.3535	203528.7697	3258389.843	3361.2915	-0.27587	610.7286	-0.72916	354.0723	-1.0317	2628.0911	-0.23048	2524.3624	888294.75	1821.4218	-0.010747	2352.916	-0.19947	20609648	-0.53666	277.0993	67.7265	67.1863	111.2692	107.7091	37608.9805	91.2584	-0.08553	102.5679	2285497.5
019	2016-12-06t0223	1481012903.16	adult	81.002	27.0006	-237.3049	1210.9666	75.4718	73571.3688	231746.1528	3754052.2673	2770.0757	-0.8542	492.1687	-1.3564	290.1995	-1.4242	2249.1519	-0.75676	2219.7473	865923.4375	1493.0007	-0.7688	2054.1636	-0.69063	18914536	-0.801	373.8683	68.0313	67.3771	112.1998	108.8204	43084.7266	91.6373	-0.11192	103.6529	2614512.5
019	2016-12-06t0823	1481034496.39	adult	87.0001	32.9987	-231.3068	1027.5085	75.2522	64113.6143	202434.2824	3319249.2412	2081.0547	-1.405	469.5586	-1.3706	317.6241	-1.1851	1749.5469	-1.3008	1723.8531	586098.1875	1221.0047	-1.23	1586.7639	-1.2833	15703448	-1.0707	329.5856	65.5043	64.0342	122.5106	117.7701	41041.0469	93.5558	-0.11288	111.2856	2190660.25
019	2016-12-06t1428	1481056378.27	adult	93.0784	39.077	-225.2285	1063.8641	77.4484	63757.1117	200852.4449	3289037.2365	2500.5166	-0.85287	464.9363	-1.2683	324.4082	-1.069	1999.1624	-0.81889	1964.9403	665721.0625	1290.2217	-0.93745	1773.4921	-0.85666	15478660	-1.0302	338.6927	71.8477	71.1219	124.0945	120.3282	41323.4766	98.1279	-0.05433	113.2842	2391953.75
019	2016-12-06t2023	1481077684.8	adult	98.9969	44.9955	-219.31	1019.0783	72.8571	60257.2704	189921.7103	3002776.0165	2934.2288	-0.24747	451.1249	-1.1936	322.6725	-0.99948	1961.7004	-0.68833	1929.2367	617935.625	1129.2395	-1.0997	1641.3889	-0.88063	14203669	-1.0648	331.0769	76.4117	75.2546	138.5468	132.7148	43642.2578	105.9592	0.076263	124.8104	2405821.75
019	2016-12-07t0223	1481099295.88	adult	104.9999	50.9986	-213.3069	511.0932	76.0589	29186.9558	93333.6227	1401930.6847	2844.4661	-0.12821	488.6346	-0.81525	327.502	-0.87211	2173.2512	-0.18526	2119.3657	332507.4375	1279.6266	-0.54425	1944.8758	-0.19855	7465359	-1.6492	271.1416	79.1635	77.569	153.4464	147.1047	23477.2969	107.1797	0.051502	132.0463	1209459.25
019	2016-12-07t0823	1481120893.14	adult	110.9992	56.9978	-207.3077	1008.3481	71.4027	58894.7178	185610.5476	2889161.7952	2643.2251	-0.11109	426.45	-0.99623	319.187	-0.84048	1835.9393	-0.42924	1752.4869	565469.3125	1039.7028	-0.86076	1571.3628	-0.56453	13128265	-0.95081	241.0476	83.4219	81.2623	165.6275	160.2788	51013.2617	114.9196	0.17754	145.2059	2568143.25
019	2016-12-07t1519	1481145863.19	adult	117.9353	63.9339	-200.3715	912.4898	71.0702	54345.7745	171549.2988	2678989.924	1909.7157	-0.66021	405.1202	-0.93017	320.3057	-0.71899	1558.1782	-0.57481	1529.668	442522.625	907.9929	-0.91505	1401.3342	-0.58278	11498528	-0.99826	266.7169	84.8942	82.4526	165.9815	161.1508	47138.7578	119.5475	0.22085	149.1802	2409551
019	2016-12-07t2023	1481164095.45	adult	122.9998	68.9984	-195.307	1022.0735	71.6407	58281.2864	183613.2262	2808082.8605	1464.379	-1.0082	404.1254	-0.78658	338.64	-0.44721	1174.0006	-0.99783	1154.3158	358070.1875	816.2725	-0.96564	1074.4812	-0.98242	12313296	-0.79184	251.2799	80.8133	78.4715	170.0058	164.4227	51851.7734	116.31	0.091056	150.4298	2462301
019	2016-12-08t0223	1481185694	adult	128.9994	74.998	-189.3074	938.6169	75.7474	54756.14	172750.5951	2773242.9501	1974.3546	-0.1717	421.1896	-0.45931	337.5228	-0.3265	1616.1844	-0.019977	1590.6655	463844.9375	1066.8201	0.073993	1484.965	0.052533	12047285	-0.69587	391.3039	86.001	80.0929	255.2664	247.0975	73261.4453	136.4882	0.50785	215.5468	2459887.25
019	2016-12-08t0823	1481207295.19	adult	134.9997	80.9984	-183.3071	930.0383	74.1618	53035.1941	167171.7025	2595135.0684	1759.3695	-0.22423	440.7638	-0.047323	369.7051	0.26681	1462.0045	-0.033036	1435.0018	406437.25	945.5424	0.0049046	1323.4119	-0.0028901	12213123	-0.53328	409.8832	89.3872	86.2296	193.6492	186.8031	53834.4648	133.0872	0.36321	170.5545	2476830.25
019	2016-12-08t1503	1481231262.13	adult	141.6572	87.6559	-176.6496	860.592	79.1287	43309.3098	137820.256	2003718.6344	1349.9301	-0.59452	377.0981	-0.47604	322.8043	-0.26697	1195.7927	-0.30347	1184.8878	272640.75	848.3462	-0.016798	1130.3836	-0.16464	8575210	-1.0335	954.826	84.0972	79.331	243.6955	226.6661	55562.5703	134.3148	0.32197	195.3777	1912370.375
019	2016-12-08t2041	1481251562.01	adult	147.2961	93.2947	-171.0108	882.9956	76.0675	51338.8637	161953.5405	2555868.2109	1396.6903	-0.34596	403.348	0.050967	351.379	0.41836	1104.5209	-0.30061	1086.3666	297116.125	747.2291	-0.18671	993.9512	-0.29781	10825859	-0.5124	359.2177	91.3085	86.6771	235.3954	220.2686	63321.3516	136.4849	0.31533	193.1688	2450721.5
019	2016-12-09t0233	1481272655.57	adult	153.1554	99.154	-165.1514	860.468	73.4952	50056.3868	158119.8918	2499942.7074	1528.979	0.068445	410.6805	0.40108	348.2566	0.53494	1222.457	0.21464	1202.2224	320283.75	841.2019	0.59157	1135.4976	0.35622	10740939	-0.41488	458.9399	97.0008	88.6782	326.5684	319.0949	85560.9062	157.6468	0.82832	283.5543	2536959.5
019	2016-12-09t0825	1481293773.85	adult	159.0216	105.0202	-159.2853	899.2129	72.2526	52228.2022	164701.9307	2580847.2221	1228.0006	-0.32859	364.1927	-0.19491	332.5345	0.26378	975.8649	-0.27022	961.9747	266411.125	673.2772	-0.11347	900.7133	-0.19238	9938818	-0.48782	365.0016	81.7604	76.8545	234.7797	219.486	64094.8516	130.77	-0.002593	186.4175	2231242.5
019	2016-12-09t1508	1481318010.1	adult	165.7539	111.7525	-152.553	1004.0547	72.1325	55893.5321	176087.6491	2645351.6113	1213.3188	-0.21318	375.2006	0.16352	339.1847	0.52095	961.6134	-0.14117	942.3685	281752.7188	644.5831	-0.09073	882.1726	-0.070006	10974243	-0.1403	437.0489	96.3367	90.2719	279.7276	263.8376	81960.1797	150.155	0.48433	219.0038	2817752
019	2016-12-09t2023	1481336898.45	adult	171.0006	116.9993	-147.3062	669.6541	122.8291	46285.5615	150055.5373	2861408.8664	1210.8733	-0.11206	406.9288	0.99269	364.0735	1.3131	1023.9713	0.20246	1016.1333	247801.0625	691.0898	0.41611	943.8382	0.33253	9813902	-0.33716	454.502	106.9446	98.4593	304.7766	295.638	73755.9297	171.8241	1.1267	259.6293	2579183.75
019	2016-12-10t0252	1481360229.45	adult	177.4815	123.4801	-140.8254	725.3715	124.5636	48690.4865	158162.4694	2889400.1524	1035.4406	-0.39795	366.7649	0.17618	337.799	0.51848	815.3118	-0.40049	806.3154	207904.5	604.9001	-0.09859	755.2871	-0.3299	9327199	-0.37694	439.701	99.6791	91.4748	289.5471	281.2377	73834.5234	167.2901	0.84794	235.8681	2534938.75
019	2016-12-10t0844	1481381343.88	adult	183.3466	129.3452	-134.9602	660.2058	122.4776	43349.5753	142538.3295	2700778.2359	989.8794	-0.42021	391.1989	0.85408	357.9606	1.1348	830.2806	-0.24606	822.7044	188473.6875	621.3908	0.16751	784.912	-0.080292	8847354	-0.42774	379.376	108.2684	99.0866	279.8157	276.4438	63518.1719	179.6281	1.1345	242.1167	2448598
019	2016-12-10t1436	1481402466.12	adult	189.2139	135.2125	-129.093	824.1961	69.7841	47847.1906	151073.4866	2338269.6801	946.2271	-0.44766	357.1922	0.064883	337.2096	0.47865	744.2506	-0.48658	731.4387	186806.9062	540.5943	-0.42703	671.7071	-0.52286	8931591	-0.34544	472.2283	101.0102	92.765	288.4947	266.388	72412.1719	166.6264	0.53212	229.7096	2525759.5
019	2016-12-10t2028	1481423591.14	adult	195.082	141.0806	-123.2249	600.3188	131.5998	43000.2241	140282.0372	2896568.9376	891.284	-0.50932	357.7593	0.12762	335.7818	0.42072	769.2349	-0.30244	756.1517	173077.8438	544.8804	-0.29478	707.1108	-0.25218	8014524	-0.51584	513.3982	104.213	93.4047	301.311	273.634	67794.9688	177.4291	0.72465	240.7606	2334579
019	2016-12-11t0223	1481444899.33	adult	201.0009	146.9995	-117.306	785.4499	76.387	46566.8316	147925.493	2313442.9539	787.6608	-0.69663	366.0497	0.38602	346.2251	0.72758	671.5842	-0.62201	660.9182	163866.5312	535.8969	-0.28777	631.068	-0.55716	8909284	-0.23642	430.694	109.8066	99.711	312.9455	303.957	76358.7031	186.6072	0.85325	260.4316	2672582
019	2016-12-11t0823	1481466498.98	adult	207.0008	152.9994	-111.3061	622.4848	103.2444	41764.3415	134489.8814	2387868.5837	844.2366	-0.49735	377.0003	0.71107	358.0495	1.0775	716.9236	-0.35601	710.1658	156289.3438	544.1349	-0.12578	668.1655	-0.27486	8212952	-0.35764	423.2903	115.7232	104.5513	305.1186	296.6733	66515.8438	196.0312	0.98422	259.5714	2521030
019	2016-12-11t1423	1481488093.32	adult	212.9992	158.9978	-105.3076	597.561	99.6784	39562.7982	127753.5412	2234410.4098	826.2428	-0.48785	377.7267	0.76599	358.8958	1.1031	715.0897	-0.29315	712.0707	148023.5625	538.4042	-0.10768	659.4446	-0.24528	7792502.5	-0.41753	394.7723	119.1331	106.4885	322.4431	316.493	66745.7188	206.7087	1.1538	278.7967	2457716.25
019	2016-12-11t2023	1481509691.22	adult	218.9986	164.9973	-99.3082	628.4675	92.4108	40710.8832	130560.5802	2230300.4024	766.6801	-0.58938	373.8664	0.70018	355.028	0.98622	652.0292	-0.50112	643.5757	138882.2188	532.7962	-0.092404	613.1899	-0.42863	7946529.5	-0.33381	416.1355	119.285	108.0162	304.0415	292.9967	64760.832	202.6541	0.89919	263.8937	2535402.5
019	2016-12-12t0223	1481531304.38	adult	225.0023	171.0009	-93.3046	526.8955	120.3914	38729.1248	125578.826	2558131.2557	785.6431	-0.49432	378.6145	0.85278	364.6165	1.2814	679.0517	-0.32387	670.8645	137168.4375	538.0199	0.017388	637.7085	-0.22927	7636275	-0.37832	422.9758	123.509	111.3531	308.6617	297.0335	62349.6562	207.3817	0.90879	271.6026	2491052.5
019	2016-12-12t0823	1481552895.99	adult	231	176.9986	-87.3069	560.9827	105.9043	38615.3818	126193.3945	2273538.6259	773.4327	-0.48359	376.2429	0.81918	362.4225	1.2193	624.2448	-0.51665	613.7814	126097.4531	518.069	-0.1221	591.4127	-0.435	7589196	-0.3574	505.4626	126.3499	112.484	343.5669	332.3683	69400.5078	216.6369	1.0448	293.1185	2548604.5
019	2016-12-12t1423	1481574505.76	adult	237.0027	183.0013	-81.3042	590.8667	108.5597	39002.6947	126501.0137	2230613.2223	710.8977	-0.6206	373.8183	0.78412	359.9301	1.1538	602.3826	-0.57418	594.9977	122886.0625	506.8979	-0.18668	571.1414	-0.50698	7609446	-0.32698	452.9297	127.8742	114.0492	325.902	316.1565	66484.0156	221.9457	1.0696	284.2128	2603007.75
019	2016-12-12t2023	1481596104.68	adult	243.0024	189.001	-75.3045	592.1332	78.3699	36937.7896	117635.094	1927013.0498	699.5695	-0.62427	366.4063	0.61857	356.2284	1.0533	580.6608	-0.63959	571.6841	112067.5234	488.4247	-0.33175	550.2763	-0.59161	7065780	-0.45224	432.1917	129.8753	115.7019	321.3989	313.5358	62029.9844	224.7843	1.027	285.4246	2504515
019	2016-12-13t0223	1481617702.84	adult	249.0019	195.0005	-69.305	591.9823	109.7446	38595.1755	125197.496	2210520.0685	662.8712	-0.7036	368.5464	0.70489	359.0173	1.156	583.0506	-0.59329	575.7802	117776.2188	497.9874	-0.19393	557.5351	-0.50998	7417366	-0.33593	432.8573	131.9356	117.3085	329.9782	323.0468	66655.5938	230.869	1.0768	300.6605	2655335.5
019	2016-12-13t0823	1481639302.54	adult	255.0018	201.0004	-63.3051	582.3222	76.1542	36217.3404	115344.7537	1885929.2041	683.5586	-0.62436	369.9353	0.77399	360.0861	1.2106	592.8679	-0.5171	589.0757	112644.8906	493.6186	-0.20405	560.5083	-0.46054	6995107.5	-0.43513	477.0157	137.9957	120.8569	346.9671	337.1313	65923.75	246.6879	1.4017	309.7092	2609361.25
019	2016-12-13t1423	1481660915.71	adult	261.0054	207.0041	-57.3014	603.44	74.6434	37337.5382	118790.2563	1931463.7417	706.2521	-0.54261	365.241	0.67688	357.0712	1.1351	575.4685	-0.58609	567.7917	112216.3594	478.7975	-0.33541	544.4322	-0.5412	7122200	-0.3859	411.0169	138.1721	121.5787	335.9206	330.8422	65504.5078	243.2088	1.2026	301.7835	2694355.25
019	2016-12-13t2023	1481682507.39	adult	267.0031	213.0018	-51.3037	565.1677	110.58	37366.5876	121453.7083	2153696.7625	830.4628	-0.12983	367.4511	0.76889	360.9641	1.2829	600.4737	-0.43511	585.4675	117092.375	482.8251	-0.26392	553.6842	-0.45866	7162724.5	-0.35821	527.9355	141.2742	123.9999	375.3521	361.5789	73193.6641	251.2907	1.3215	323.3696	2753858.25
019	2016-12-14t0250	1481705690.29	adult	273.4428	219.4415	-44.864	574.3405	109.9773	37405.533	121509.409	2125105.9529	726.5102	-0.44754	370.222	0.8826	363.5036	1.3922	573.1104	-0.5661	561.3456	112329.625	484.3155	-0.2186	538.5548	-0.5429	7221549.5	-0.32284	432.8387	146.4829	127.7841	346.7401	340.0989	67961.0703	257.1338	1.3804	312.7563	2857294.75
019	2016-12-14t0841	1481726796.99	adult	279.3058	225.3044	-39.001	566.7305	107.5839	36958.5736	120090.6362	2101597.6147	725.6849	-0.43503	370.4033	0.9191	362.2846	1.3719	596.416	-0.41854	586.6311	115108.2969	491.5516	-0.10455	556.9507	-0.39553	7139893.5	-0.32823	482.4249	149.968	128.3929	370.5876	364.1879	71523.4062	273.595	1.7382	338.8119	2890783.5
019	2016-12-14t1434	1481747961.1	adult	285.1847	231.1833	-33.1221	573.2508	104.2108	37203.79	120335.8284	2086994.9564	694.1691	-0.5344	367.9545	0.87277	359.894	1.3029	580.7275	-0.49401	575.1498	113241.875	486.8201	-0.13151	550.8472	-0.42101	7144940.5	-0.30729	434.8549	149.4761	130.3523	358.0789	355.4156	69825.3906	272.7366	1.6272	331.1494	2902527.25
019	2016-12-14t2025	1481769034.58	adult	291.0385	237.0371	-27.2684	567.4409	107.8569	36882.2427	119541.8577	2093681.679	740.6158	-0.34809	366.9444	0.86503	360.2441	1.3229	592.9238	-0.40316	583.7551	114434.2812	483.3555	-0.14396	553.2188	-0.38331	7056707	-0.31328	456.4545	152.9429	134.0592	373.38	367.118	72062.3438	277.4357	1.668	343.3696	2941244
019	2016-12-15t0223	1481790505.4	adult	297.0026	243.0012	-21.3043	557.3712	107.1162	36415.0651	118090.0147	2061634.6702	754.6387	-0.2732	366.8187	0.88336	361.1484	1.3617	599.383	-0.34172	588.7254	113882.7656	481.0343	-0.14142	549.1859	-0.39317	6969922	-0.31888	544.8665	155.4629	133.7286	401.3336	389.8362	76253.3906	282.8764	1.7275	355.9837	2953951
019	2016-12-15t0823	1481812110.41	adult	303.004	249.0026	-15.3029	567.7644	73.1583	34258.8617	108967.2711	1733610.3349	796.3301	-0.07651	368.6111	0.96012	362.6152	1.4211	607.4208	-0.26456	592.777	109335.75	484.0069	-0.067696	558.5528	-0.29336	6600718	-0.41299	598.1014	160.5935	139.163	404.946	391.4207	72890.2734	289.694	1.8243	360.3592	2875748
019	2016-12-15t1535	1481838019.98	adult	310.2011	256.1997	-8.1058	572.4222	73.4164	34473.5731	109581.7896	1743362.3983	740.8598	-0.28141	371.6665	1.0825	363.535	1.466	611.396	-0.20313	596.3776	110662.6719	492.3581	0.093865	564.4338	-0.20903	6692598.5	-0.36265	541.5408	164.6738	141.8335	417.092	408.0255	75493.6562	301.8277	2.0474	378.4789	2965280.25
019	2016-12-15t2046	1481856642.78	adult	315.3741	261.3727	-2.9328	567.0483	75.1105	34124.9984	108591.6497	1737912.7385	775.6797	-0.098046	370.3215	1.0663	363.9286	1.4906	615.2412	-0.14728	596.2886	110128.1719	488.7309	0.081369	559.3624	-0.22691	6608387.5	-0.37427	590.3466	166.8926	145.3919	437.0607	427.0477	78233.8594	301.362	1.9621	385.1433	2978197.75
019	2016-12-16t0238	1481877758.75	dead	321.2396	267.2382	2.9328	552.2019	78.3955	33551.6623	107066.5494	1714760.962	815.3211	0.13761	372.1441	1.1498	365.3246	1.5523	623.1324	-0.049603	606.8908	109671.3125	489.7922	0.14306	568.3439	-0.10982	6521453.5	-0.38564	578.5776	170.1191	148.0688	446.53	435.669	78589.2812	306.2183	2.0097	394.5085	2981166.75
022	2016-12-02t1423	1480710533.47	egg	-2.9991	-51.0359	-309.6018	150.5191	28.067	2832.9465	9022.3599	50090.4755
022	2016-12-02t2023	1480732126.9	larva	2.9991	-45.0378	-303.6036	153.6539	28.9383	2956.3997	9418.9718	53699.1858
022	2016-12-03t0223	1480753722.88	larva	8.998	-39.0389	-297.6047	150.5178	28.4872	2870.1662	9144.7554	51468.5167
022	2016-12-03t0823	1480775322.11	larva	14.9978	-33.0391	-291.6049	342.7654	45.5645	12322.3372	39287.5374	372785.1744
022	2016-12-03t1428	1480797195.92	larva	21.0738	-26.963	-285.5289	415.8869	37.212	12793.924	40455.5492	330583.1799
022	2016-12-03t2023	1480818529.92	larva	26.9999	-21.0369	-279.6028	537.8355	41.5367	17792.272	56143.8995	495629.2888	3172.2773	-0.016098	609.0293	-0.044017	544.9196	0.82203	2259.667	-0.20014	2174.6194	214668.3594	1378.9519	-0.035773	1850.6024	-0.38808	5760808	-1.2513	179.74	66.6458	66.313	104.9241	102.3903	9967.791	87.6653	0.13333	98.0046	630402.625
022	2016-12-04t0223	1480840128.12	larva	32.9994	-15.0374	-273.6033	771.4774	47.507	30001.4077	94533.2903	973782.3734	3436.2346	0.17324	625.9437	-0.087982	559.0564	0.80268	2305.5933	-0.24092	2213.9458	366589.3125	1411.8919	-0.15595	2060.117	-0.07651	9931222	-0.65185	156.5646	67.1899	66.5772	107.4952	105.0338	17091.7383	88.8758	0.12395	99.7235	1066034.75
022	2016-12-04t0823	1480861727.44	larva	38.9992	-9.0376	-267.6035	988.3783	58.4218	46099.592	145271.3472	1815251.0653	3205.8403	-0.14624	589.4877	-0.53419	430.2277	-0.49431	2320.1465	-0.31918	2230.0085	563795.625	1438.8172	-0.25906	1952.8053	-0.43252	14282697	-0.2148	220.8713	58.209	57.6709	97.7122	94.1069	23744.0703	79.5909	-0.24637	90.1758	1410346
022	2016-12-04t1428	1480883596.8	larva	45.0741	-2.9628	-261.5286	1105.0252	64.2709	58609.6331	184693.836	2599111.7311	4345.689	0.96072	709.9058	0.24942	444.9013	-0.38232	2988.7896	0.66763	2945.1289	917558.375	1703.0233	0.3142	2550.8942	0.61048	21790560	0.55609	173.7874	66.7205	66.4177	105.7907	103.1743	32477.7344	89.2781	0.042374	99.0463	2047986.375
022	2016-12-04t2023	1480904928.91	adult	50.9996	2.9628	-255.6031	1003.5869	72.8019	58731.2195	185123.7375	2877410.7091	4439.8809	0.9894	834.7234	0.94938	671.6661	1.4002	3097.7285	0.73013	2982.7087	954100.375	1894.5669	0.64914	2581.9531	0.53314	25634358	0.76212	166.0926	62.8984	62.4059	101.8038	99.0613	31355.5859	85.3166	-0.12049	95.566	1931610.625
022	2016-12-05t0223	1480926542.33	adult	57.0034	8.9665	-249.5993	1108.0306	74.0709	68150.2703	214775.7417	3494277.716	6409.2715	2.9186	973.9009	1.6602	588.9036	0.67778	4288.7158	2.4189	4149.8474	1526782.75	2468.7635	1.9032	3675.997	2.3319	34647500	1.5507	245.5225	69.4274	69.0747	110.2361	108.0444	39244.0547	92.2497	0.052375	103.2118	2469950.5
022	2016-12-05t0823	1480948139.49	adult	63.0026	14.9657	-243.6001	1142.1674	71.9712	71153.923	224256.459	3669512.697	6344.6772	2.7838	1037.2484	1.8633	545.9735	0.31639	3946.676	1.7873	3771.9109	1468163.5	2647.6595	2.1344	3388.1781	1.6788	38548300	1.7077	238.0265	68.352	67.9507	107.8378	105.3744	40115.6641	90.6875	-0.03114	101.473	2540233
022	2016-12-05t1428	1480970047.9	adult	69.0883	21.0514	-237.5144	1134.823	73.9154	69364.1049	218508.0158	3570548.7611	4001.1016	0.39156	794.0684	0.33692	375.3679	-0.90176	3494.394	1.0408	3469.7029	1268465	2410.454	1.4164	3233.5147	1.2954	28763538	0.44227	240.0404	66.641	66.1891	108.3457	105.6335	39329.4766	89.4552	-0.10106	100.8993	2413938
022	2016-12-05t2023	1480991341.72	adult	75.0032	26.9664	-231.5995	794.0724	109.3484	55543.6565	177954.2021	3294503.2801	4289.8276	0.63759	683.9763	-0.33457	333.4806	-1.1705	3235.1028	0.60637	3129.5856	938179.8125	2132.8027	0.67056	2864.9204	0.60759	19786750	-0.61816	369.5632	58.3883	57.2752	124.585	115.8163	36129.6562	82.5697	-0.31646	100.2637	1689114.75
022	2016-12-06t0223	1481012937.27	adult	81.002	32.9651	-225.6007	1140.8328	74.4183	69545.8856	219180.7539	3545104.649	4021.3306	0.35852	580.1713	-0.90223	311.5727	-1.2849	3087.9719	0.36467	3024.842	1124021.75	1768.4635	-0.18867	2747.0308	0.36314	21065440	-0.59736	197.8704	68.2221	67.6633	110.0682	107.2095	40064.832	91.2943	-0.12066	102.361	2477074.5
022	2016-12-06t0823	1481034530.25	adult	87	38.9632	-219.6027	1109.1976	72.0878	66747.1047	210328.4446	3428711.2334	3862.6145	0.32364	526.9242	-1.0746	311.7218	-1.224	2794.0945	0.086656	2714.896	975138.9375	1645.613	-0.33678	2478.9871	0.061902	18363308	-0.81917	218.5443	60.4011	59.752	105.0393	101.6174	36658.7031	84.1552	-0.34286	96.2911	2104979
022	2016-12-06t1428	1481056412.71	adult	93.0785	45.0416	-213.5242	1059.214	74.3859	62940.873	198343.0346	3171109.8421	2616.1653	-0.73968	453.6172	-1.3274	299.1267	-1.2392	2140.2727	-0.63105	2114.7231	704149.75	1344.6898	-0.82189	1985.1007	-0.53747	14916749	-1.0838	292.7033	74.4663	72.5804	168.9289	161.4512	55577.5938	104.1398	0.087712	138.1931	2448748.5
022	2016-12-06t2023	1481077717.74	adult	98.9965	50.9597	-207.6062	1118.1961	74.1876	65638.2049	206745.1914	3313288.8438	2505.6221	-0.67509	433.5047	-1.2882	300.9948	-1.1513	1960.7115	-0.68967	1924.7583	672524.0625	1191.8324	-0.96338	1750.3253	-0.71388	14864442	-0.99994	260.5802	78.4954	76.5704	165.6863	158.0796	56830.3984	108.5956	0.13736	138.0411	2691528.25
022	2016-12-07t0223	1481099330.13	adult	105	56.9631	-201.6027	692.3977	93.2941	44955.5373	143163.1512	2437854.5426	2696.3601	-0.28032	446.8353	-1.0507	306.6005	-1.0276	1928.1649	-0.5256	1867.929	453118.75	1300.1389	-0.49763	1729.606	-0.53743	10478287	-1.3395	369.5093	68.6528	66.9648	132.0038	126.9167	31020.8828	98.8603	-0.14061	119.2838	1609907.625
022	2016-12-07t0823	1481120927.18	adult	110.9992	62.9623	-195.6035	1074.5451	75.2007	63219.9594	199217.085	3250170.6894	2499.6355	-0.26463	399.498	-1.1587	300.3935	-0.99207	1789.0961	-0.49702	1741.2328	592190.8125	1003.5152	-0.94814	1591.4321	-0.53155	13197015	-0.94329	215.3483	74.7574	73.6097	132.4539	129.2137	43842.2422	102.7251	-0.10662	120.3272	2469535
022	2016-12-07t1519	1481145898.47	adult	117.9356	69.8988	-188.6671	1095.8478	77.1754	66204.1194	208620.4563	3418464.3297	1700.4093	-0.89707	362.947	-1.2113	273.4556	-1.1447	1406.2823	-0.80829	1388.2465	486573.6875	890.5283	-0.9611	1322.5963	-0.72057	12548165	-0.87283	447.7879	74.577	72.7033	173.9979	143.8552	60203.2891	104.0511	-0.14504	127.7506	2578349.75
022	2016-12-07t2023	1481164129.35	adult	122.9998	74.9629	-183.6029	1098.0398	71.8659	64305.0747	202527.9777	3249761.6467	1855.7511	-0.54263	398.2116	-0.82981	308.0047	-0.75774	1482.8114	-0.49642	1444.7069	498224.625	935.047	-0.62635	1345.1342	-0.48075	13377521	-0.65437	329.5428	78.3221	76.8893	145.206	140.5598	48789.2227	105.2515	-0.17108	129.5325	2631152.5
022	2016-12-08t0223	1481185726.75	adult	128.999	80.9622	-177.6037	1061.4503	70.4613	61690.1473	194356.0339	3082094.2694	1723.1469	-0.49215	367.4202	-0.90633	299.0642	-0.77915	1422.9314	-0.35937	1411.8409	459606.8438	811.6993	-0.74033	1283.1312	-0.35367	11845259	-0.72483	281.6279	76.279	75.0784	135.3159	130.568	43707.0234	102.9913	-0.29496	121.1629	2459157.25
022	2016-12-08t0823	1481207328.81	adult	134.9996	86.9628	-171.6031	972.7902	75.486	58377.6378	184023.8826	2978599.7744	1873.4833	-0.066519	395.9235	-0.48024	321.765	-0.40249	1518.3505	0.075455	1479.5483	463096.875	880.8475	-0.22971	1355.1903	0.067576	12075667	-0.55532	363.8815	82.493	79.2995	216.5171	203.4034	66037.7031	116.6836	-0.037779	167.5032	2516037.25
022	2016-12-08t1503	1481231297.2	adult	141.6575	93.6207	-164.9452	1077.1136	72.1328	62998.4513	198571.3584	3171692.8632	2132.0774	0.5945	378.5196	-0.45967	310.4819	-0.47647	1449.2836	0.24216	1380.124	478263.5625	810.785	-0.17478	1272.8898	0.19101	12460487	-0.33144	263.4091	81.689	80.2121	151.7321	142.7678	50071.5859	110.6923	-0.27558	131.6306	2689121.75
022	2016-12-08t2041	1481251594.85	adult	147.2957	99.2589	-159.307	646.9626	66.1244	33525.0901	106101.7463	1492945.7133	1642.4354	0.060979	400.3329	0.010199	308.2675	-0.45535	1333.0724	0.24438	1311.5064	234620.75	834.1449	0.23069	1218.2678	0.32672	7028645	-1.2677	264.995	80.3318	79.4548	133.1628	128.6508	23436.6602	106.2557	-0.47834	121.6564	1410385.25
022	2016-12-09t0233	1481272688.58	adult	153.1551	105.1183	-153.4476	1075.7318	73.5296	63507.4127	200153.9082	3186335.1845	1279.8232	-0.37951	369.3471	-0.25097	321.1485	-0.10553	1025.2526	-0.30598	1007.5862	340383.8438	683.298	-0.27021	917.4664	-0.32132	12252351	-0.090451	252.161	83.553	82.2038	150.4878	143.4164	49961.9453	111.7503	-0.43706	132.4146	2771705.25
022	2016-12-09t0825	1481293806.42	adult	159.0212	110.9843	-147.5815	1018.1237	73.451	58446.5293	184133.5579	2877044.3671	1675.6013	0.53744	345.2223	-0.53884	289.8933	-0.8693	1251.6407	0.5305	1213.4153	383002.0625	712.5815	0.12823	1049.7899	0.32195	10548957	-0.34955	272.3603	78.9566	77.6284	150.2794	144.9889	45985.5078	109.1681	-0.63789	132.8963	2412677
022	2016-12-09t1508	1481318045.19	adult	165.7542	117.7173	-140.8485	1068.8726	73.1879	63800.6558	201040.4426	3258914.8202	1631.5463	0.64999	346.3449	-0.42925	290.7635	-0.87692	1210.0565	0.64862	1165.4943	404158.875	690.7652	0.22831	1021.5939	0.46312	11538135	-0.0076228	622.8297	85.6082	80.109	371.0027	359.085	123914.8906	123.9802	-0.34536	253.7727	2851950.25
022	2016-12-09t2023	1481336932.66	adult	171.0007	122.9638	-135.602	1073.7216	71.71	62775.3494	197727.2409	3113840.2102	1376.5449	0.24529	336.7574	-0.58259	300.1007	-0.62268	1060.4231	0.32638	1050.9941	348879.1875	599.6416	-0.27394	894.5683	0.12872	11048335	-0.040551	760.5688	85.0968	82.4739	211.6827	197.1778	69643.6172	119.3492	-0.63015	162.1987	2791855
022	2016-12-10t0252	1481360263.82	adult	177.4816	129.4447	-129.1211	1103.3686	72.671	64478.9725	203106.128	3225396.745	1120.7483	-0.20764	314.6558	-1.0629	285.9673	-1.0746	845.0479	-0.29353	819.7218	284781.125	519.4057	-0.78948	726.4876	-0.45741	10602642	-0.06644	418.1439	85.082	81.842	248.8796	236.0723	83872.4141	119.7073	-0.78305	173.8988	2866924.75
022	2016-12-10t0844	1481381377.46	adult	183.3465	135.3096	-123.2562	756.1451	127.8841	47727.6147	154459.2674	2815318.0866	1035.4836	-0.31562	326.0831	-0.76029	306.7766	-0.44824	776.7647	-0.44806	763.2266	194191.1719	511.6094	-0.76987	694.6355	-0.50433	8132185.5	-0.60358	305.0166	91.3577	89.4398	174.1793	165.4375	43544.8203	125.6413	-0.71822	151.4074	2278369.25
022	2016-12-10t1436	1481402500.16	adult	189.2139	141.177	-117.3888	1050.9068	72.8328	60960.9127	192042.2436	3011133.6741	1033.0569	-0.24404	331.2581	-0.59288	321.4015	-0.0083943	724.0793	-0.56566	700.6454	230981.3125	508.4515	-0.71233	643.1021	-0.66372	10563822	0.05885	277.9306	83.7047	83.1094	162.0094	155.0767	51681.0078	122.305	-0.94554	145.3338	2669341.25
022	2016-12-10t2028	1481423625.97	adult	195.0822	147.0453	-111.5205	627.4463	116.2149	42637.0469	141241.4564	2557552.1504	928.6364	-0.41998	353.8171	0.026568	336.3064	0.43675	780.7899	-0.25575	772.4733	174116.1562	501.9316	-0.6864	702.3042	-0.27673	7873139	-0.55108	381.8594	98.2731	95.985	179.3704	175.0492	39999.5938	134.3846	-0.65286	161.8562	2186772.5
022	2016-12-11t0223	1481444934.83	adult	201.0013	152.9644	-105.6014	814.4511	120.2168	48379.1767	155954.3472	2545080.6757	896.3056	-0.4317	348.7813	-0.058651	334.4348	0.36983	716.6881	-0.43521	706.4926	182038.7812	491.3306	-0.70229	652.002	-0.44707	8836025	-0.2548	248.377	99.7376	96.7889	184.8829	180.7745	46960.2656	141.1423	-0.54761	168.3394	2526752.5
022	2016-12-11t0823	1481466533.12	adult	207.0008	158.964	-99.6019	986.316	70.5164	55698.0105	175513.1753	2680478.9865	844.5458	-0.49658	360.7519	0.29174	347.6277	0.7629	688.6497	-0.47574	679.0778	201085.7188	490.1495	-0.63602	615.7013	-0.55745	10502930	0.22112	443.1377	104.5468	100.7555	195.33	189.3191	57036.3594	150.4923	-0.37643	178.0818	3043774.5
022	2016-12-11t1423	1481488127.37	adult	212.9992	164.9624	-93.6035	923.1254	72.4678	52624.7339	165921.7171	2560857.861	794.5134	-0.5687	363.0414	0.38666	350.9173	0.86218	669.1671	-0.49131	663.9155	184020.9375	494.1239	-0.53044	609.856	-0.51702	9981460	0.14141	307.105	106.7344	102.5038	198.0116	189.6544	54453.1758	154.7049	-0.36802	180.0661	2934555.25
022	2016-12-11t2023	1481509724.79	adult	218.9985	170.9616	-87.6042	733.6929	132.2229	50280.8386	162825.1086	3340488.7308	722.5995	-0.70429	360.2613	0.3483	351.0395	0.86573	614.1305	-0.66776	604.3527	160902.1875	482.658	-0.57624	573.2044	-0.65155	9437405	0.051156	299.9183	108.4865	104.3864	203.6518	197.6475	53356.7812	157.7134	-0.3962	186.4452	2841911.75
022	2016-12-12t0223	1481531339.66	adult	225.0026	176.9658	-81.6001	754.975	119.0966	49293.9996	159501.9704	2988312.8635	696.6558	-0.731	359.7865	0.36501	353.2146	0.9357	590.4942	-0.71941	581.6195	152347.5	470.3357	-0.64141	550.4439	-0.72275	9251549	0.043649	267.0621	110.4489	105.9726	204.8854	199.119	52860.4219	161.7889	-0.39447	188.3422	2840082
022	2016-12-12t0823	1481552929.55	adult	230.9998	182.963	-75.6029	791.9303	102.9874	48986.6318	157284.4787	2642990.9969	627.3419	-0.88019	356.6328	0.31006	352.2195	0.90883	538.1281	-0.90756	530.9346	138298.9219	463.4962	-0.65854	516.3881	-0.8657	9130513	0.049959	375.7403	112.1556	107.251	213.3625	208.5437	54834.168	167.0356	-0.35894	197.3689	2871407.5
022	2016-12-12t1423	1481574540.07	adult	237.0027	188.9659	-69.6	745.0213	123.4407	47957.0394	155704.1746	2891957.079	607.7574	-0.90601	358.4922	0.38392	354.5031	0.98748	537.3094	-0.87468	532.5931	134864.6719	462.3925	-0.62979	513.021	-0.84633	8979512	0.039028	297.7298	114.5405	109.2997	220.1692	214.9305	55262.457	170.8794	-0.36322	202.9919	2869011
022	2016-12-12t2023	1481596139.14	adult	243.0025	194.9656	-63.6002	744.0829	126.6271	47112.8309	153489.6691	2804323.107	598.6539	-0.90977	356.3959	0.35481	353.1018	0.95655	526.3329	-0.89579	520.5676	129477.8828	454.2165	-0.67807	501.8577	-0.88018	8764131	0.0061357	304.567	116.5455	110.9365	222.7727	216.2811	54802.0781	175.311	-0.35009	205.6547	2865969.75
022	2016-12-13t0223	1481617738.16	adult	249.0022	200.9654	-57.6005	757.2313	125.5265	47887.9917	155451.7028	2829847.2762	650.2446	-0.74023	356.3948	0.38153	352.5336	0.95308	532.7064	-0.83628	527.2239	133176.5938	456.1892	-0.6245	504.9911	-0.83006	8904881	0.069834	321.2689	117.7016	111.7188	227.4703	221.2327	56867.5703	179.1534	-0.35106	210.6793	2940892.5
022	2016-12-13t0823	1481639337.6	adult	255.0021	206.9652	-51.6006	755.1699	125.1289	47988.8144	155481.8293	2841178.0967	689.9991	-0.60511	357.7754	0.44579	354.5279	1.0343	540.7563	-0.77572	532.1415	135729.8281	456.8678	-0.59115	510.3918	-0.77388	8958696	0.10618	312.826	120.337	113.4806	235.4103	230.3331	59087.9766	185.1197	-0.28946	219.7096	3013238
022	2016-12-13t1423	1481660952.71	adult	261.0063	212.9694	-45.5964	754.7315	123.2991	47303.2823	153508.0221	2776922.4847	627.6983	-0.78539	357.5283	0.46498	354.3866	1.0486	545.097	-0.74187	535.235	134638.9688	456.8661	-0.57286	511.6936	-0.75223	8827731	0.089741	317.0741	122.6383	115.3867	243.7473	238.4868	60205.5781	190.1789	-0.24833	226.7306	3028061.5
022	2016-12-13t2023	1481682542.96	adult	267.0035	218.9667	-39.5992	742.9709	123.3807	46577.8195	151767.8832	2736762.0457	635.6421	-0.7539	358.6562	0.523	355.2037	1.0943	549.4351	-0.70585	539.3288	134062.1562	457.3679	-0.54727	516.9071	-0.70317	8718573	0.08115	323.1404	125.2399	117.1198	249.4545	244.1964	60866.9102	196.4333	-0.17399	231.7545	3044456.75
022	2016-12-14t0250	1481705725.7	adult	273.4432	225.4063	-33.1595	746.6374	124.1443	46548.0947	151548.0136	2693694.9198	649.8961	-0.70345	361.0724	0.62159	358.2049	1.2158	547.7748	-0.7059	541.1341	133657.0625	462.1129	-0.47416	515.6536	-0.70078	8785974	0.12547	329.6113	128.5938	120.0328	261.0859	256.6076	63704.9531	203.6394	-0.0755	243.4455	3129073.75
022	2016-12-14t0841	1481726831.74	adult	279.306	231.2691	-27.2967	747.4887	120.9418	46554.6552	150881.9297	2693637.2692	638.1534	-0.73909	360.4011	0.62933	357.6025	1.2141	538.4105	-0.75057	529.7128	130833.75	458.654	-0.49476	512.8208	-0.71021	8758106	0.14193	334.7016	130.2735	120.847	264.8261	260.7454	64352.7539	208.7678	-0.023753	247.4044	3165775.5
022	2016-12-14t1434	1481747997.55	adult	285.1854	237.1485	-21.4173	750.5261	117.4566	46774.4953	151570.2742	2699346.6031	617.4087	-0.81231	360.0143	0.64041	357.3327	1.2159	523.1526	-0.83633	519.2438	128172.3828	455.6733	-0.51172	501.6744	-0.78394	8793710	0.17892	313.7569	131.739	122.5264	265.6734	261.3056	65089.9766	209.8797	-0.077718	249.4469	3217857.5
022	2016-12-14t2025	1481769069.26	adult	291.0386	243.0018	-15.5641	745.1144	121.8617	46610.2105	151837.0852	2707807.4192	596.348	-0.89331	359.1967	0.6368	357.4063	1.2261	521.5789	-0.84408	517.3744	127265.25	454.6447	-0.50425	500.5808	-0.78557	8733869	0.18908	335.8929	133.9621	124.2104	270.8833	266.0162	66095.5312	214.8126	-0.026068	253.2921	3257288
022	2016-12-15t0223	1481790541.04	adult	297.003	248.9662	-9.5997	724.9371	115.4973	45185.4715	146661.4466	2594236.9232	601.9467	-0.87751	359.2473	0.65914	357.8974	1.2504	524.024	-0.82698	518.1857	123669.6641	453.5768	-0.49596	502.2508	-0.76527	8468176	0.13741	337.1001	136.718	126.8452	279.7244	274.9737	66014.9609	220.5771	0.04726	261.6689	3222716.5
022	2016-12-15t0823	1481812145.53	adult	303.0043	254.9674	-3.5984	759.9099	118.0737	48302.5863	156010.6303	2793931.9416	618.7866	-0.81525	356.5875	0.60231	354.8705	1.1553	515.95	-0.88014	511.4356	130019.4062	449.5857	-0.5258	495.1514	-0.81608	8985648	0.326	338.539	134.854	125.6661	283.0609	278.1602	71331.3359	214.0729	-0.20918	262.5785	3398184.75
022	2016-12-15t1535	1481838054.3	dead	310.2011	262.1643	3.5984	761.1219	117.6288	49194.1952	159214.501	2913240.9394	594.7897	-0.93122	359.722	0.72493	357.9358	1.2733	523.384	-0.83085	519.017	134509.6875	452.3169	-0.46032	502.9722	-0.74231	9227950	0.4401	375.3061	136.2677	127.6483	287.2339	283.4177	73819.125	213.0964	-0.32996	263.9045	3495675
025	2016-12-02t1423	1480710566.8	larva	0	-51.0361	-261.004	148.1943	27.5235	2729.148	8691.1696	47276.6446
025	2016-12-02t2023	1480732160.43	larva	5.9982	-45.0379	-255.0058	173.772	26.9257	3372.5296	10698.3598	58957.9371
025	2016-12-03t0223	1480753755.79	larva	11.9969	-39.0392	-249.0071	127.5938	29.5952	2491.599	8014.3832	45845.662
025	2016-12-03t0823	1480775356.46	larva	17.9971	-33.039	-243.0069	288.555	33.5899	7866.3066	24929.8984	184523.2794
025	2016-12-03t1428	1480797229.81	larva	24.0731	-26.9631	-236.931	448.6664	44.3377	15249.3187	48239.8661	439446.7009
025	2016-12-03t2023	1480818563.92	larva	29.9992	-21.0369	-231.0048	651.2653	54.2583	25906.4632	81906.9463	861786.2371	2024.3086	-1.2767	503.3047	-1.2061	396.3152	-0.82654	1787.2245	-1.1075	1776.4027	244849.75	1212.6861	-0.71782	1654.2839	-0.89937	6882189	-1.102	136.5075	52.0188	51.2044	97.8149	94.6265	13400.6426	76.3343	-0.33349	88.5996	711305
025	2016-12-04t0223	1480840161.28	larva	35.9985	-15.0376	-225.0056	872.5563	47.8836	33643.0183	106018.1174	1082781.0795	3568.073	0.26997	640.2321	-0.050411	435.3871	-0.43828	2596.8311	0.20225	2493.4281	462235.9062	1607.313	0.34708	2241.4538	0.2285	11381405	-0.53541	226.8243	66.9194	66.448	107.6547	103.7247	19162.541	88.7666	0.094259	99.1213	1189626.5
025	2016-12-04t0823	1480861761.98	larva	41.9987	-9.0374	-219.0054	917.0035	63.5169	45934.6073	144831.3312	1913231.0561	3115.8823	-0.27367	682.2088	0.12337	425.5804	-0.54104	2477.7847	-0.10575	2422.1294	597146.125	1672.6673	0.32587	2266.2775	0.13104	16433728	-0.036569	292.9553	61.6571	61.1208	115.0706	112.0681	27732.0195	91.2748	0.13159	105.1423	1485256.875
025	2016-12-04t1428	1480883630.48	larva	48.0732	-2.9629	-212.9308	1057.8493	65.7707	57200.7873	180205.0376	2599891.778	2948.0413	-0.50642	662.9752	-0.14528	443.6116	-0.40103	2268.7874	-0.52229	2207.2505	680636.1875	1566.2478	-0.13448	1997.1216	-0.49456	19861410	0.16243	319.2592	61.497	61.1293	100.1767	97.1837	30052.998	82.7581	-0.18487	92.7304	1842328.5
025	2016-12-04t2023	1480904963.12	adult	53.999	2.9629	-207.0051	1084.2913	69.3677	62644.987	197378.4707	3015892.0561	2978.7278	-0.52451	760.1609	0.38748	557.2084	0.46414	2345.1255	-0.46576	2271.2913	769201.1875	1758.5157	0.22435	2123.7036	-0.34546	24896792	0.54148	309.9469	64.7109	64.3557	107.8277	104.5209	35367.4922	89.12	-0.02195	99.8497	2119411.5
025	2016-12-05t0223	1480926577.46	adult	60.003	8.9669	-201.0011	1224.6316	76.2042	75194.5682	236933.7739	3902855.1544	3453.1843	-0.090814	747.3139	0.19928	510.0723	0.069411	2621.0393	-0.11236	2517.6682	1030068.4375	1725.0116	0.016406	2243.1907	-0.21434	29330576	0.815	312.2598	64.3619	63.6502	114.522	105.6329	45007.1484	89.2301	-0.055241	100.9174	2526077.75
025	2016-12-05t0823	1480948175.31	adult	66.0024	14.9663	-195.0017	1222.7693	80.7663	79300.7651	249840.6199	4317901.0212	3807.6692	0.22069	804.3003	0.44101	532.2451	0.20342	3036.1213	0.42643	2945.189	1256954.25	2034.6762	0.62672	2728.3329	0.51901	33259426	1.0173	356.2479	58.5594	57.632	106.5135	102.438	44096.6016	85.5665	-0.19293	96.9295	2421546.75
025	2016-12-05t1428	1480970083.57	adult	72.088	21.0519	-188.916	1197.9955	79.568	76220.2118	240043.2123	4095932.1664	3921.2332	0.29237	977.2535	1.3033	640.7628	0.92258	3362.1897	0.81597	3331.7609	1338151.5	2494.7756	1.5324	3140.1163	1.0903	38856576	1.3744	389.9788	61.814	61.1982	104.9428	101.0292	41767.2188	85.0643	-0.23653	96.8516	2457788.25
025	2016-12-05t2023	1480991376.2	adult	78.0026	26.9665	-183.0014	1208.2321	78.523	77329.2952	243578.2322	4142625.448	3702.3005	0.047992	897.4256	0.76943	646.425	0.91636	3102.9827	0.39848	3080.5255	1253605	2113.5357	0.5767	2751.6491	0.39364	36191380	0.91263	193.2942	67.3608	66.983	106.4169	103.7483	42992.4297	89.5268	-0.14806	99.4551	2716524.5
025	2016-12-06t0223	1481012973.15	adult	84.0018	32.9657	-177.0023	1254.3899	80.4325	79379.7398	249954.8882	4233832.3871	4202.2549	0.5833	918.1426	0.87906	619.8252	0.75636	3185.9844	0.53978	3124.3452	1318997.5	2298.7559	0.9662	2843.7025	0.54837	38001924	1.007	406.4445	65.2226	64.8069	105.1523	101.8978	43533.0352	87.7693	-0.23213	98.036	2699564.5
025	2016-12-06t0823	1481034565.56	adult	89.9997	38.9635	-171.0044	1192.5579	79.2258	76419.034	240767.6528	4103226.9757	4047.5417	0.57719	777.6677	0.28591	540.6954	0.33244	3000.4023	0.43233	2938.5684	1197160.5	1994.6334	0.47105	2665.6456	0.41111	30975280	0.40651	183.5989	70.3939	69.8766	111.4009	108.6809	44448.9609	93.0225	-0.15026	104.0317	2803859.75
025	2016-12-06t1428	1481056447.23	adult	96.0779	45.0418	-164.9261	1168.5684	79.7463	74272.6208	234017.8436	3950878.4451	3359.092	0.079104	617.9041	-0.38756	447.6755	-0.18423	2434.887	-0.14683	2412.1581	944736.1875	1406.9213	-0.59636	1922.5724	-0.54383	23936368	-0.16958	320.8961	74.3187	72.3632	173.9547	166.3484	67494.4375	102.78	0.028397	139.5393	2878958.25
025	2016-12-06t2023	1481077749.7	adult	101.9953	50.9591	-159.0088	1180.6117	78.5796	75147.8023	236906.9792	4014202.3403	4098.5127	1.0324	574.7084	-0.43397	359.6795	-0.68827	2694.4314	0.41587	2577.8955	1056217.125	1510.5981	-0.14991	2212.402	0.10367	22525120	-0.17836	303.0017	74.058	71.2814	170.0881	163.8016	66674.5234	108.9707	0.11924	148.5362	2902628
025	2016-12-07t0223	1481099363.71	adult	107.9991	56.963	-153.0049	1104.1204	80.4358	72318.8534	228199.4577	3909049.0768	2582.2954	-0.28916	477.1225	-0.78653	347.0873	-0.67148	1852.376	-0.52036	1797.5259	698345.75	1124.6937	-0.77888	1587.369	-0.65204	17977500	-0.49691	260.7628	76.2161	75.0856	146.8085	133.0844	55346.8047	101.1792	-0.11419	118.9498	2871747.5
025	2016-12-07t0823	1481120961.44	adult	113.9985	62.9624	-147.0055	1176.5529	77.3844	76565.2116	241293.8517	4155008.8712	2100.4263	-0.58647	454.7727	-0.72977	349.6767	-0.53443	1685.2272	-0.53392	1663.4554	672405.625	986.6282	-0.87063	1477.4796	-0.60495	18142704	-0.32004	324.2435	78.2356	73.5919	204.5938	196.3073	81632.9219	126.0359	0.41057	173.7247	3121129.5
025	2016-12-07t1519	1481145933.64	adult	120.9352	69.8991	-140.0688	1125.7759	79.6585	70667.1301	222650.7379	3762119.603	1414.6161	-1.1311	397.8349	-0.89415	319.8557	-0.67367	1165.2284	-1.0816	1150.4612	429969.2812	846.7987	-0.96214	1067.2219	-1.0677	14664593	-0.54402	428.1627	78.0068	75.7007	202.9793	191.6335	74899.3594	108.9511	-0.06103	144.847	2875408.25
025	2016-12-07t2023	1481164162.67	adult	125.9989	74.9627	-135.0052	1166.2658	78.269	70818.6671	223101.6047	3673668.1423	1298.5665	-1.1199	369.3569	-0.96602	318.1257	-0.60555	1018.8321	-1.1599	998.7584	376967.875	695.6338	-1.2119	925.9368	-1.1657	13658448	-0.54316	260.4912	77.9992	76.8669	138.6605	132.7019	51304.3906	105.6057	-0.19681	124.1869	2884333
025	2016-12-08t0223	1481185759.88	adult	131.9981	80.962	-129.006	1099.5203	76.4692	65997.5671	207863.1869	3362454.4943	1642.2843	-0.49221	354.4314	-0.94785	313.1647	-0.56791	1076.5581	-0.87255	1040.0148	371412.5625	639.7325	-1.1979	893.4618	-1.0479	12205553	-0.60495	379.5793	73.512	71.3358	177.4133	168.4102	61207.5938	103.7115	-0.31542	140.3843	2531532.25
025	2016-12-08t0823	1481207362.5	adult	137.9988	86.9627	-123.0052	1094.8488	76.5047	69437.4911	218885.5536	3736611.0458	998.9158	-1.2072	346.6118	-0.89641	327.2609	-0.26354	757.7264	-1.3229	734.5262	275054.6875	548.4199	-1.3635	686.4192	-1.3491	12559478	-0.40325	500.9669	73.3866	72.3548	140.3124	133.2901	50933.3984	102.9665	-0.41524	122.7305	2659163.25
025	2016-12-08t1503	1481231332.11	adult	144.657	93.6209	-116.347	1072.2633	80.6348	65170.2332	205311.5796	3391790.3506	1021.2538	-1.0274	335.0014	-0.9142	302.9464	-0.58192	821.6649	-1.0384	801.493	280187.7188	582.7975	-1.0518	749.1942	-1.0441	11397082	-0.45836	701.2326	77.0508	73.1853	210.8183	195.4403	71889.0547	120.7123	-0.06212	163.6364	2621346
025	2016-12-08t2041	1481251628.67	adult	150.295	99.2589	-110.7091	530.7881	97.2135	32201.7121	104071.5411	1715953.6731	1146.2064	-0.68778	395.2684	0.052156	345.5604	0.39013	982.1089	-0.50384	973.3218	165976.4062	716.3587	-0.2096	927.4216	-0.38444	6661853.5	-1.3162	192.1606	87.6974	85.1885	156.0862	152.8504	26378.5664	124.9187	-0.030694	145.9177	1478051.75
025	2016-12-09t0233	1481272721.71	adult	156.1541	105.118	-104.8499	492.1443	81.6314	30135.5622	96743.5981	1554722.8107	1070.9908	-0.69148	387.6698	0.13734	355.3373	0.79291	895.6147	-0.57358	884.7978	141507.125	606.5155	-0.60392	826.4531	-0.52428	6113553	-1.3821	251.4405	90.3721	87.9227	164.1933	161.3124	25942.543	128.9995	-0.0072001	150.2968	1425167.25
025	2016-12-09t0825	1481293839.72	adult	162.0203	110.9841	-98.9838	531.2529	91.6217	31970.9757	103352.2496	1658321.0944	1032.3383	-0.65089	388.1151	0.33041	357.6279	0.99757	881.2342	-0.47611	872.3839	148047.3438	611.0354	-0.4151	807.7924	-0.43965	6499763.5	-1.2346	206.6667	91.8059	89.4392	159.8431	155.8595	26853.6465	129.8299	-0.084263	148.6446	1537473.625
025	2016-12-09t1508	1481318079.51	adult	168.7535	117.7174	-92.2505	467.2904	97.4296	31823.289	103728.2532	1853417.8703	1087.6464	-0.41869	406.5973	0.90708	368.828	1.4236	845.612	-0.45002	839.4963	141217.2031	648.464	0.024582	788.8956	-0.36021	6751955	-1.0992	452.3552	98.9449	96.357	180.2295	171.082	30098.3301	139.9107	0.10329	162.7025	1643078.25
025	2016-12-09t2023	1481336966.88	adult	174	122.9639	-87.004	456.3272	128.9145	32639.4815	109620.1097	2072965.1934	861.9182	-0.82553	390.5772	0.69328	376.0573	1.6996	688.1862	-0.90016	680.4024	117679.8281	534.5369	-0.71806	645.2001	-0.86236	6647234	-1.0645	251.8198	102.8845	100.2416	187.1988	183.3564	32011.002	144.523	0.14891	170.9812	1750992
025	2016-12-10t0252	1481360298.04	adult	180.4809	129.4448	-80.5231	500.9161	139.8047	35321.7936	118406.3356	2358798.0868	976.537	-0.48846	373.2523	0.37328	358.95	1.1698	791.0526	-0.43938	780.7483	146344.7188	509.3251	-0.82973	719.9691	-0.4344	6873815	-0.9424	237.9251	99.0414	96.4108	176.4954	172.1895	32651.6465	139.5475	-0.17387	161.8228	1823947.125
025	2016-12-10t0844	1481381412.55	adult	186.346	135.3099	-74.658	563.031	121.5657	37447.4326	126147.7079	2386646.0715	890.7103	-0.61148	385.4207	0.74905	370.0577	1.5008	727.2061	-0.59315	713.3091	143259.5938	547.4133	-0.41378	662.6179	-0.61026	7557328.5	-0.71418	463.5706	104.0969	101.1494	186.4889	181.0238	36738.3125	148.0183	-0.021652	170.9745	2041132
025	2016-12-10t1436	1481402533.25	adult	192.2129	141.1768	-68.7911	495.502	147.9315	33864.776	114983.6837	2350601.798	750.9288	-0.87434	368.3999	0.37633	361.2222	1.2081	617.8823	-0.94738	605.6716	109365.1562	489.8944	-0.8357	574.9334	-0.96301	6507048	-0.91783	254.0608	102.7504	99.5684	180.956	177.3288	32029.2109	147.2443	-0.18056	169.8207	1814879.5
025	2016-12-10t2028	1481423659.57	adult	198.0813	147.0452	-62.9227	590.857	109.4252	33034.2686	106744.8261	1673743.173	716.4353	-0.89732	377.5829	0.66124	364.4605	1.2875	639.7599	-0.78831	632.9995	111318.2344	535.0127	-0.33779	610.3075	-0.70505	6539736	-0.85584	458.8976	106.0147	101.8239	192.5681	188.3323	33506.8477	155.847	-0.032387	179.6285	1836174.75
025	2016-12-11t0223	1481444969.62	adult	204.0008	152.9647	-57.0033	553.7999	69.7166	26265.4731	84271.8855	1097970.2367	773.8639	-0.70102	380.3369	0.77613	365.3075	1.3007	625.728	-0.77673	617.3348	86976.1875	536.5882	-0.23836	600.8197	-0.67658	5253593	-1.1289	489.74	107.1095	102.5898	200.2886	194.5173	27840.1094	158.0407	-0.089756	182.7395	1479503
025	2016-12-11t0823	1481466567.7	adult	210.0003	158.9641	-51.0038	561.8319	69.5047	25889.3883	84473.8235	1072831.2549	749.5638	-0.70934	379.5614	0.79451	364.7708	1.2819	635.2674	-0.67076	627.2127	87031.6328	539.1848	-0.13802	605.6965	-0.5768	5179115	-1.1054	488.8053	109.1675	103.032	223.6618	215.1115	30641.666	165.8718	0.020139	203.1686	1489591.125
025	2016-12-11t1423	1481488160.56	adult	215.9983	164.9622	-45.0058	586.7104	115.8648	32693.5123	106899.9129	1681471.5359	690.3979	-0.81046	380.8441	0.86426	370.2361	1.4447	607.3124	-0.72718	599.7495	104457.7344	516.9973	-0.27725	579.9647	-0.64634	6541760	-0.7158	475.7207	114.2304	108.5143	215.8551	209.9102	37127.0859	171.9133	0.073734	198.9351	1962135.125
025	2016-12-11t2023	1481509757.9	adult	221.9975	170.9614	-39.0065	551.9947	72.0967	25979.0075	84733.2322	1084702.6966	682.3903	-0.78761	376.8095	0.79172	364.954	1.2869	608.484	-0.66385	603.8679	83362.3125	521.4748	-0.17023	582.5822	-0.56765	5154754	-1.0384	576.6594	112.6355	105.6779	236.6736	226.9903	32424.2891	173.4238	-0.0033814	213.2822	1540853.75
025	2016-12-12t0223	1481531375.54	adult	228.0024	176.9663	-33.0016	547.6616	72.7576	25599.594	83179.7053	1051970.248	733.6753	-0.61084	377.5023	0.8381	367.5295	1.3708	600.3825	-0.64861	597.4624	81051.6406	510.4761	-0.22208	573.826	-0.56143	5088354	-1.0296	543.0132	114.6071	107.6451	243.0233	236.1539	32808.1406	176.3818	-0.036504	216.3168	1544788.5
025	2016-12-12t0823	1481552962.57	adult	233.9988	182.9627	-27.0052	547.1809	71.6475	25999.4815	84088.1462	1084834.7201	716.8522	-0.6186	376.6902	0.84445	368.2613	1.4011	597.055	-0.61692	589.0853	81796.5312	504.8399	-0.22742	567.5017	-0.54739	5151239	-0.99056	528.0593	116.6542	109.0958	253.518	245.5524	34731.9609	181.4701	-0.0087192	228.5166	1595245.75
025	2016-12-12t1423	1481574576.84	adult	240.0028	188.9667	-21.0012	523.0942	66.1998	23642.517	76247.8081	953015.8188	674.3249	-0.70655	377.8473	0.90388	366.7717	1.3698	587.3908	-0.62304	580.2103	73423.8516	508.34	-0.14929	559.4759	-0.55314	4704199	-1.0945	500.9554	119.0114	109.8947	265.6124	259.9698	33201.5508	190.3719	0.12538	236.645	1481691.375
025	2016-12-12t2023	1481596174.09	adult	246.002	194.9659	-15.002	546.1244	79.7218	26050.7409	84034.8221	1106181.5955	663.5789	-0.71256	376.5779	0.90207	368.0801	1.4287	573.0126	-0.65725	567.4397	78502.7188	497.9043	-0.21425	549.2578	-0.57754	5153092	-0.96005	510.3015	123.5425	113.7009	277.8363	270.039	38063.5703	198.8634	0.2482	246.2049	1690555
025	2016-12-13t0223	1481617773.15	adult	252.0018	200.9657	-9.0023	552.0588	103.1326	28362.2498	92085.5246	1333444.9164	675.9606	-0.6568	376.7936	0.94173	369.4563	1.4953	562.2573	-0.68196	554.7325	84338.5938	487.1062	-0.2899	538.1321	-0.615	5631180	-0.8176	471.0476	127.1124	117.6448	276.5624	267.6756	41484.3672	201.273	0.2069	248.3956	1899694.5
025	2016-12-13t0823	1481639373.05	adult	258.0017	206.9656	-3.0023	527.7033	73.1558	24592.0733	79063.4496	1008173.5682	646.8714	-0.72927	380.6916	1.0829	373.6367	1.6549	564.9575	-0.64694	560.6909	73444.4688	489.6234	-0.2317	540.0102	-0.57838	4929575	-1.0008	470.113	128.093	117.9481	303.8543	295.1152	39501.0625	202.179	0.12898	255.9525	1658676.5
025	2016-12-13t1423	1481660989.62	dead	264.0063	212.9702	3.0023	514.4047	62.4602	23832.8052	75601.2114	954943.759	684.6356	-0.60154	379.1548	1.0775	371.5542	1.6156	553.5109	-0.68928	546.4154	69742.375	486.0828	-0.24077	533.1575	-0.6024	4758392	-1.0406	434.5975	129.2987	118.661	289.9194	279.3395	36529.8398	211.0915	0.27325	263.7377	1622698.875
026	2016-12-02t1423	1480710578.13	larva	0	-45.0359	-405.2266	167.2267	28.0388	3271.1081	10392.9074	58982.4256
026	2016-12-02t2023	1480732171.97	larva	5.9983	-39.0376	-399.2283	168.0925	26.5756	3257.4218	10339.4823	56750.8963
026	2016-12-03t0223	1480753767.06	larva	11.9969	-33.039	-393.2297	135.7908	29.578	2786.8813	8938.2195	52066.0973
026	2016-12-03t0823	1480775367.17	larva	17.997	-27.039	-387.2296	190.6887	73.1093	8880.3844	29662.2509	381393.486
026	2016-12-03t1428	1480797240.89	larva	24.073	-20.9629	-381.1536	580.0315	52.6949	20025.2938	63457.0954	600818.1536
026	2016-12-03t2023	1480818574.82	larva	29.9991	-15.0368	-375.2275	701.6636	41.1385	24012.4071	75714.6456	675831.6223	1822.7081	-1.4901	490.72	-1.3314	449.6326	-0.26627	1485.5872	-1.6463	1453.5418	190155.1562	1019.664	-1.3694	1330.5344	-1.6209	6265513	-1.2215	292.4965	63.5293	63.0744	102.4354	99.3545	13111.7334	85.1221	0.0065951	95.093	811142.5
026	2016-12-04t0223	1480840172.56	larva	35.9985	-9.0375	-369.2281	1305.1561	55.2855	52798.8671	166171.7711	1839455.3112	3938.8059	0.65802	510.833	-1.1516	269.4066	-2.0116	2595.9368	0.20072	2512.311	724266.375	1407.3238	-0.26685	2036.3856	-0.19916	14239470	-0.072438	332.9291	73.1726	68.8268	173.0353	164.9965	48276.8477	117.7572	1.1298	150.9956	2039686.25
026	2016-12-04t0823	1480861773.31	larva	41.9987	-3.0372	-363.2279	1146.2214	64.4017	59839.0372	188438.6528	2614055.5087	2856.8826	-0.54182	616.9211	-0.37117	459.7517	-0.2428	2083.1838	-0.75152	2033.8944	654119.75	1400.4912	-0.44674	1825.3931	-0.73615	19335540	0.37677	360.5997	62.8057	62.2936	108.5617	101.846	34088.3789	85.999	-0.044867	97.2036	1968456
026	2016-12-04t1428	1480883641.48	adult	48.0732	3.0372	-357.1534	857.9419	75.7066	52245.2322	165843.165	2685151.6998	5052.8896	1.65	694.1294	0.069952	495.6459	0.023254	3615.4192	1.5984	3443.2825	990624.875	1595.8886	-0.055713	3046.3993	1.4647	18956674	0.045758	253.4108	65.2882	64.7173	107.0901	103.6623	29342.6758	88.1302	-0.014798	99.7264	1783019.75
026	2016-12-04t2023	1480904974.16	adult	53.9989	8.963	-351.2277	1229.4494	77.7381	83355.4982	262846.2895	4647941.7127	4826.1582	1.3502	796.4971	0.62102	514.964	0.13801	3457.8484	1.2284	3289.8613	1504164	2096.412	1.075	2955.3452	1.1398	34571160	1.6967	332.0457	61.4322	60.9893	99.8323	97.4771	43427.0312	82.8861	-0.21066	93.2499	2666402
026	2016-12-05t0223	1480926589.19	adult	60.0031	14.9672	-345.2235	1327.1943	83.1089	84143.0566	264956.8753	4523772.0497	5327.9507	1.7949	954.1531	1.451	610.2672	0.80805	4006.7375	1.9334	3933.3628	1758957.75	2447.4081	1.7527	3518.7898	1.9748	41873964	2.2202	188.5579	65.7673	65.1986	107.794	105.1077	47321.5469	88.3637	-0.080466	99.6999	2886261.5
026	2016-12-05t0823	1480948186.75	adult	66.0024	20.9665	-339.2242	1546.5591	82.8818	88262.8894	278023.9717	4760450.7638	5075.6274	1.4855	1025.4097	1.713	671.8652	1.1934	4068.4202	1.9082	3982.7797	1879610.125	2622.6223	1.9845	3638.1418	2.0258	47344192	2.5128	314.6521	62.4276	61.9024	106.9064	102.6384	49390.7773	86.1609	-0.17623	98.2146	2882346.5
026	2016-12-05t1428	1480970095.26	adult	72.0881	27.0522	-333.1385	1390.8926	81.6099	94052.3516	296291.1557	5279754.8484	3848.4504	0.22041	974.5615	1.2885	672.997	1.1433	3237.2644	0.64144	3186.2791	1586259.5	2359.2086	1.2305	3012.1943	0.88539	47731096	2.2726	380.6813	68.9954	68.4862	112.7094	109.1058	55227.6172	92.7695	-0.027846	104.8804	3379186.75
026	2016-12-05t2023	1480991388.4	adult	78.0029	32.9669	-327.2237	1272.7437	81.7099	90291.5288	284590.24	5298436.6931	4788.7588	1.1099	1042.8971	1.5365	788.6353	1.859	3617.1487	1.097	3523.0076	1700059.875	2487.3271	1.3795	3255.9082	1.1749	48996348	2.1524	221.9093	64.5357	63.7896	110.6901	107.649	52024.332	88.9931	-0.16195	101.8911	3031953.5
026	2016-12-06t0223	1481012984.43	adult	84.0017	38.9658	-321.2248	1386.2167	93.6941	98654.7019	310731.3897	5942444.278	4257.9399	0.63719	846.6912	0.51171	518.0932	0.091933	3175.7749	0.52621	3059.6013	1632348.25	2228.6717	0.81919	2839.3767	0.54184	43463196	1.5218	294.7891	69.9341	67.8548	175.6492	166.7901	90283.6953	99.2027	0.053456	131.729	3589928
026	2016-12-06t0823	1481034576.82	adult	89.9996	44.9637	-315.227	1482.9241	83.0964	97391.1088	306516.2165	5466855.4122	5244.3271	1.7426	869.7386	0.76309	467.9747	-0.15131	3477.6892	1.0665	3340.4442	1766666.125	2160.6871	0.82151	2949.1527	0.83831	44134888	1.6556	338.0995	74.1316	73.3745	124.6715	119.7684	63333.1016	100.0262	0.017847	113.7516	3761808.25
026	2016-12-06t1428	1481056458.5	adult	96.0779	51.042	-309.1487	1437.7394	84.5497	98650.4066	310613.0549	5706151.5774	4540.6675	1.2456	845.5196	0.81471	490.5754	0.10975	3436.3513	1.1948	3393.5018	1766284.625	2102.9398	0.89697	2883.9248	0.91498	43434340	1.7154	334.1145	70.1039	69.2583	140.5086	121.1633	72221.4062	97.6833	-0.0906	112.8755	3601237.75
026	2016-12-06t2023	1481077760.23	adult	101.995	56.9591	-303.2316	893.3331	129.6415	66641.2094	213478.0512	4349290.9428	4581.5923	1.5209	960.7135	1.6844	777.1494	2.3176	3752.7227	1.8638	3685.1577	1302194.75	2419.3012	1.8674	3405.5477	1.9532	33291606	0.90137	494.3364	68.1795	67.0469	139.0468	126.8447	48249.25	98.0964	-0.13183	115.8961	2362625.75
026	2016-12-07t0223	1481099374.6	adult	107.999	62.9631	-297.2276	1442.7796	90.2844	101395.7012	319215.3959	6120867.8579	4647.8779	1.8714	776.3298	0.95251	394.8867	-0.30216	3276.6455	1.4939	3174.3016	1730068.875	2067.5684	1.4244	2880.1033	1.4221	40970804	1.9362	426.5581	74.5035	72.7054	192.135	157.1162	101447.2969	102.3059	-0.088088	125.6983	3931922.75
026	2016-12-07t0823	1481120972.49	adult	113.9984	68.9625	-291.2282	1396.1848	84.1931	98699.5332	310930.019	5791048.1213	3581.5486	1.0337	674.1901	0.64732	393.0823	-0.16711	2668.0544	0.92269	2609.3208	1371380	1749.2406	1.0373	2410.2693	0.96656	34632468	1.5496	462.4973	75.0941	72.8118	189.4334	159.9847	97368.7812	107.2563	-0.029656	135.335	3857508.25
026	2016-12-07t1519	1481145945.38	adult	120.9353	75.8994	-284.2912	759.4516	145.3288	64309.9081	207995.8945	4793458.897	2951.5205	0.6588	505.714	-0.13681	381.9342	-0.073881	1957.5972	0.17509	1860.0421	655795.0625	1204.9573	0.026214	1699.5294	0.075888	16891858	-0.26585	509.6958	82.1336	78.3584	244.486	237.9089	81902.8047	122.4983	0.26003	183.6602	2743427.25
026	2016-12-07t2023	1481164173.4	adult	125.9987	80.9628	-279.2279	1342.5309	90.2646	92515.8498	291364.5259	5495656.3913	2843.2205	0.77999	482.7183	-0.085167	312.2325	-0.66971	1969.6935	0.44278	1897.835	949392.25	1127.8851	0.090028	1684.9635	0.2973	23252056	0.75974	281.2617	75.8757	74.0943	153.8438	143.9895	74152.7266	106.5331	-0.17472	130.0977	3654857
026	2016-12-08t0223	1481185770.51	adult	131.9979	86.962	-273.2287	801.305	146.5476	67651.2352	218496.7571	5442242.7656	2480.5903	0.61937	476.0747	0.13882	332.257	-0.32392	1772.8491	0.40559	1726.6765	624042.875	1106.0242	0.38497	1557.391	0.352	16727360	0.0797	449.799	85.4132	81.325	280.2503	266.3229	98648.1094	121.1504	0.10629	204.5749	3001079.5
026	2016-12-08t0823	1481207374.03	adult	137.9989	92.963	-267.2277	1330.7689	85.4181	90319.1918	284517.1727	5246075.7987	2292.1582	0.65876	440.509	0.085723	310.9518	-0.51278	1548.9414	0.27877	1500.9171	729551.375	1009.2163	0.42463	1344.4254	0.18943	20715818	0.98041	366.3391	79.9955	77.1528	196.4444	187.2343	92525.3359	115.398	-0.10718	158.7713	3761946
026	2016-12-08t1503	1481231343.36	adult	144.657	99.6211	-260.5696	1342.5912	89.0677	95190.8028	299843.5232	5725856.616	2310.7395	1.0221	406.9776	-0.013822	283.948	-0.93599	1519.7515	0.54602	1454.9742	753796.75	974.0803	0.71151	1310.9074	0.43933	20151902	1.2068	379.369	78.5781	76.2129	194.5608	181.0547	96502.1641	111.696	-0.29452	146.3219	3890871
026	2016-12-08t2041	1481251639.69	adult	150.2949	105.259	-254.9317	811.9821	87.28	54295.7063	173473.7557	3053273.0118	2442.5466	1.5529	501.1189	1.6026	355.0385	0.59861	1827.4352	1.6206	1784.7246	518991.5938	1125.8444	1.8917	1626.8262	1.6762	14199204	0.2468	335.3496	88.6063	86.4806	184.7048	178.1914	52456.1562	124.767	-0.034769	160.0857	2510659.75
026	2016-12-09t0233	1481272732.49	adult	156.154	111.1181	-249.0726	1336.7071	90.5293	97791.0092	308120.7817	5989851.2173	2018.2667	1.0787	427.5523	0.81402	309.626	-0.35884	1519.4838	1.1569	1478.2953	773417.25	940.8697	1.3371	1326.843	1.1171	21737614	2.0741	346.1958	81.9088	78.0988	183.6542	177.3132	93480.0078	125.7106	-0.10071	161.2168	4164405.25
026	2016-12-09t0825	1481293850.81	adult	162.0202	116.9843	-243.2064	1365.8554	94.8542	97900.2064	308424.6449	6006052.8171	2248.8386	1.7797	413.7608	0.82511	306.2835	-0.42874	1451.9717	1.2553	1388.8743	740505.5625	933.3422	1.6813	1266.8344	1.224	21075736	2.1353	485.022	85.0434	81.1792	241.3146	219.5854	123070.4375	125.7778	-0.20787	169.9708	4331856
026	2016-12-09t1508	1481318090.78	adult	168.7535	123.7176	-236.4731	1346.7221	88.4657	94630.8418	298142.2675	5713579.3022	2099.8577	1.7233	409.7025	0.97412	315.4364	-0.1603	1470.9617	1.614	1409.4027	725184.125	919.6662	1.9925	1307.0404	1.7096	20176212	2.0986	608.0682	92.5488	88.6856	245.6304	216.114	121095.7969	138.151	0.045757	182.2083	4557657.5
026	2016-12-09t2023	1481336978.92	adult	174.0002	128.9643	-231.2264	1334.503	87.1809	94208.1904	296822.7501	5642412.3178	2100.1499	1.8974	388.0432	0.63425	302.8939	-0.54658	1434.9672	1.7211	1370.0201	704568.875	945.7866	2.5134	1252.4976	1.7481	19023044	1.9321	545.0471	90.6311	87.1747	230.7459	207.0515	113296.2422	134.269	-0.20081	176.9002	4443008
026	2016-12-10t0252	1481360308.97	adult	180.4808	135.4449	-224.7458	1368.9978	87.93	93418.6124	294171.1916	5506872.4921	1956.0902	1.7301	398.7301	0.99411	300.196	-0.64531	1400.1383	1.8098	1356.7151	681867.375	924.1618	2.6274	1240.6904	1.9462	19398218	2.1235	612.3264	88.352	84.9047	180.7498	175.8288	88025.1406	130.8836	-0.47243	162.6995	4298323
026	2016-12-10t0844	1481381424.04	adult	186.3461	141.3102	-218.8805	1455.7948	92.3754	103054.3758	324396.1373	6300799.0617	2272.7776	2.596	389.1489	0.84276	297.1039	-0.75297	1378.1364	1.9151	1296.0215	740059.25	907.8651	2.7315	1175.8009	1.863	20873168	2.5728	480.4316	88.3698	84.2958	223.0243	203.662	119764.0625	132.4599	-0.54935	176.0796	4739981.5
026	2016-12-10t1436	1481402545.3	adult	192.2131	147.1772	-213.0135	1420.3996	86.7672	100505.246	316423.5231	6001503.5574	1780.4764	1.565	375.5403	0.55864	310.3342	-0.35395	1215.0419	1.4323	1162.4279	635466.875	802.7908	1.9836	1048.9416	1.4184	19641510	2.3461	451.8927	89.6396	85.0757	220.7572	203.6747	115676.75	137.3756	-0.5029	179.5016	4688330.5
026	2016-12-10t2028	1481423670.75	adult	198.0813	153.0454	-207.1453	1332.2843	89.9571	95634.5368	301230.21	5880027.5589	1742.3195	1.5798	343.7293	-0.20929	284.0605	-1.1598	1068.0293	0.96548	1001.5518	531878.5625	706.1085	1.2402	908.4072	0.84286	17099500	1.7838	308.7604	89.7368	84.9256	203.9381	198.6892	101561.1875	140.3474	-0.51884	181.6163	4464134.5
026	2016-12-11t0223	1481444981.76	adult	204.001	158.9651	-201.2256	1316.9239	88.4551	90533.2109	285346.2902	5377651.5672	1518.5397	1.1336	341.0341	-0.23721	298.1428	-0.73121	960.7423	0.62648	906.7977	453470.375	655.4415	0.87647	833.8607	0.56437	16076349	1.5954	600.6892	96.6258	92.0256	240.9972	215.2875	113750.6797	148.1088	-0.39081	190.7602	4554941
026	2016-12-11t0823	1481466579.34	adult	210.0003	164.9644	-195.2263	611.5818	100.4475	44462.2135	143159.3092	2727113.2165	1435.3923	1.0187	374.4095	0.66154	334.375	0.36361	1027.8942	1.0064	984.1262	238471.4375	683.6499	1.2326	873.3657	0.87572	8674318	-0.21734	521.0001	113.5714	105.3304	307.7683	276.5932	71402.25	180.4538	0.45105	235.8586	2631221.5
026	2016-12-11t1423	1481488171.37	adult	215.9981	170.9622	-189.2285	811.0118	158.1616	62860.5188	207914.3852	4573625.0764	988.5867	-0.041847	340.132	-0.18808	303.2539	-0.57736	808.1105	0.1478	790.825	265868.375	619.5609	0.70764	746.5805	0.27508	11179118	0.47473	566.5758	99.9492	95.0776	300.0776	283.1206	98725.5312	146.6882	-0.65822	203.4246	3285031.5
026	2016-12-11t2023	1481509769.49	adult	221.9976	176.9617	-183.229	999.3308	90.3756	61119.3213	195066.1891	3360461.63	1218.3142	0.62501	321.1772	-0.64788	278.7257	-1.3204	812.77	0.2422	771.1306	260086.4062	560.8823	0.21188	685.4397	0.010295	10259365	0.28744	396.1238	85.8465	83.3805	176.4355	159.302	56459.3672	122.454	-1.4637	147.4435	2742195.25
026	2016-12-12t0223	1481531387.45	adult	228.0026	182.9667	-177.224	704.698	149.191	59748.5443	193924.348	4541810.3061	1080.1326	0.3207	321.7112	-0.6082	281.0017	-1.2558	753.5657	0.041345	715.8818	234358.9219	551.8784	0.18289	656.7245	-0.089032	9986236	0.25747	390.1607	90.8855	87.8346	181.7743	176.8191	56531.8164	134.1235	-1.2375	165.9023	2821177.5
026	2016-12-12t0823	1481552973.7	adult	233.9988	188.9629	-171.2278	642.498	156.9794	64761.9009	210071.7158	6342734.89	1033.3759	0.24949	320.1789	-0.62515	286.8688	-1.0823	729.6695	-0.01	697.5972	245168.9531	531.6906	0.0379	630.6302	-0.18218	10738799	0.49478	373.5581	94.1493	90.4788	216.6703	200.4869	72801.2266	138.3914	-1.2214	178.7571	3157766.25
026	2016-12-12t1423	1481574588.05	adult	240.0028	194.9668	-165.2238	555.0697	131.3282	42769.0837	145286.1622	3127550.9559	971.2833	0.12431	306.0931	-0.97567	282.106	-1.2356	701.2813	-0.092055	669.2797	156385.7344	501.1517	-0.22135	599.0186	-0.32014	6825264.5	-0.5247	260.842	92.9428	89.666	179.8493	175.5864	40106.4023	135.3774	-1.4096	163.3505	2072438.5
026	2016-12-12t2023	1481596185.28	adult	246.002	200.9661	-159.2246	599.9054	121.8746	50656.9517	163592.2837	3617769.2683	827.1887	-0.24393	300.4994	-1.1108	280.9702	-1.2807	634.2319	-0.36539	611.8939	167437.2188	471.9403	-0.47916	555.9595	-0.53719	7907039.5	-0.21273	528.7922	95.9625	90.7808	217.1787	212.1309	57335.1758	153.3535	-1.0125	200.0433	2525061.25
026	2016-12-13t0223	1481617784.95	adult	252.0019	206.966	-153.2247	609.2477	126.3905	50956.2496	164478.4932	3668942.5858	599.9172	-0.88062	286.2383	-1.4856	275.9523	-1.4512	492.204	-1.0248	487.7131	130926.2578	413.1902	-1.0601	466.1441	-1.0594	7587606	-0.28119	272.3657	94.3566	90.9334	183.7063	179.549	48865.8867	140.179	-1.4761	168.2795	2501206
026	2016-12-13t0823	1481639384.49	adult	258.0018	212.9659	-147.2248	637.2338	92.5538	47270.0887	151415.0177	2912573.7982	539.8542	-1.0542	282.1768	-1.5991	277.0723	-1.4328	455.6318	-1.1982	450.8073	112541.0625	385.1585	-1.3467	436.1253	-1.2376	6946911.5	-0.4416	367.2582	113.3621	103.1428	257.0935	251.6795	63502.0859	198.3806	0.024855	235.1729	2790861.75
026	2016-12-13t1423	1481661001.97	adult	264.0066	218.9707	-141.22	1287.8251	93.9099	92669.8543	292021.8207	5631089.9318	648.0035	-0.7167	286.6045	-1.4858	276.8373	-1.4598	503.3166	-0.95085	488.3838	243101.9062	411.9595	-1.0535	465.5582	-1.0445	13819780	1.5017	344.4932	102.4945	94.2451	254.8294	248.1348	123082.6172	177.8261	-0.63488	231.5276	4942180
026	2016-12-13t2023	1481682589.96	adult	270.0033	224.9674	-135.2233	1321.7597	94.0381	95124.6107	299758.2615	5794307.3598	639.1472	-0.74133	284.2019	-1.5651	275.0821	-1.5387	487.4106	-1.0369	476.1748	241268.2656	401.5518	-1.1701	451.5388	-1.1403	14062311	1.6117	369.5885	103.3032	95.1123	258.7908	250.1615	128101.4688	178.8351	-0.69909	235.0247	5111443
026	2016-12-14t0250	1481705772.33	adult	276.4428	231.4069	-128.7838	739.8041	154.7495	59648.5917	195545.6986	4457864.944	634.952	-0.75083	292.528	-1.3358	285.0733	-1.2252	502.8727	-0.95253	492.0444	156393.4062	410.0898	-1.0711	465.8426	-1.0434	9076266	0.22146	409.2536	109.5648	99.8778	271.4496	264.3201	84420.8359	197.6852	-0.2835	248.3874	3399467.5
026	2016-12-14t0841	1481726878.3	adult	282.3056	237.2697	-122.921	700.1219	102.3454	53998.1447	172627.5042	3537136.4811	636.585	-0.74372	294.5457	-1.2777	288.4935	-1.1193	496.9537	-0.99005	482.051	139644	407.4467	-1.1016	461.1457	-1.081	8270550	0.012511	415.2227	110.7368	102.3119	269.3018	262.3562	75673.7969	188.8548	-0.60764	243.0094	3109379.75
026	2016-12-14t1434	1481748046.2	adult	288.1856	243.1497	-117.041	741.3157	111.8157	53438.7223	172754.4731	3289801.9115	535.0475	-1.1177	274.325	-1.8658	267.2006	-1.8488	446.0466	-1.3029	440.3012	124446.9922	380.1996	-1.436	425.0319	-1.3564	7642969	-0.14888	364.1999	112.3406	99.2026	282.2383	274.8852	78744.5	211.6962	-0.070658	259.7881	3129921.75
026	2016-12-14t2025	1481769116.34	adult	294.0384	249.0025	-111.1882	770.3474	90.5011	48844.042	158023.6416	2717483.8048	565.46	-1.0157	275.9962	-1.8105	267.0807	-1.857	476.8514	-1.1254	472.2013	122073.9531	387.6115	-1.3466	446.4647	-1.2032	7050874.5	-0.30457	390.9908	111.8707	99.876	282.2666	274.5528	72260.25	208.9708	-0.22536	259.721	2857961.25
026	2016-12-15t0223	1481790588.09	adult	300.0028	254.9669	-105.2238	732.5508	114.6169	55560.7041	178407.6283	3615392.8993	522.6278	-1.2028	277.3786	-1.7603	272.3428	-1.6778	442.8123	-1.3607	437.3131	128415.5781	381.5394	-1.4286	423.4147	-1.3986	8022344	0.01459	330.2624	101.3233	97.1511	204.5728	197.0451	59326.1016	154.8453	-1.7639	186.6416	2930473.25
026	2016-12-15t0823	1481812193.44	adult	306.0043	260.9683	-99.2223	666.528	126.3853	51679.7029	167275.4404	3515096.0213	524.0532	-1.2234	273.9406	-1.8515	267.6388	-1.8377	434.9799	-1.4391	429.0085	117009.5938	376.8255	-1.4983	413.9958	-1.4966	7359141	-0.16695	348.2916	102.394	96.6951	223.7322	219.2441	60183.957	159.8742	-1.7042	200.0119	2750711.75
026	2016-12-15t1535	1481838101.14	adult	313.2008	268.1649	-92.0258	760.7782	145.7286	61489.18	201250.611	4421982.2124	564.6667	-1.0784	277.7467	-1.7227	273.235	-1.6407	449.9064	-1.3702	444.9087	143970.0625	379.3367	-1.4755	425.4708	-1.4267	8874840	0.34373	341.7355	103.8078	98.8626	214.8144	209.5888	68740.6094	161.7621	-1.7418	193.8486	3316969.75
026	2016-12-15t2046	1481856726.33	adult	318.3745	273.3386	-86.8521	707.6856	104.9796	53097.566	170480.4163	3432559.0577	580.9841	-1.027	287.7409	-1.41	283.9166	-1.2674	465.6673	-1.2801	459.3131	128989.8438	389.4062	-1.3398	439.1884	-1.3239	7955173	0.072031	382.711	114.1209	106.2265	266.8862	262.6942	73927.4844	192.8987	-0.97298	244.568	3155101.25
026	2016-12-16t0238	1481877840.94	adult	324.2397	279.2038	-80.9869	721.967	158.2753	62107.4324	203842.6582	4975865.7394	538.5655	-1.286	276.4438	-1.738	272.7903	-1.6467	449.4688	-1.45	441.8124	145178.4375	373.3775	-1.5919	420.8988	-1.5299	8911441	0.41471	377.429	105.5641	100.4521	222.4689	215.7267	71857.4688	163.865	-1.8162	199.8924	3402963.25
026	2016-12-16t0830	1481898968.2	adult	330.1084	285.0724	-75.1182	773.1708	131.4745	64488.3087	207413.2656	4713385.2014	573.4041	-1.159	280.5569	-1.5997	277.0319	-1.4941	470.3426	-1.3259	460.8951	157564.7656	379.634	-1.5171	436.9369	-1.4103	9392203	0.61076	446.585	121.5914	108.9131	323.937	314.5626	108518.8984	224.1767	-0.28617	291.7326	4070516.25
026	2016-12-16t1423	1481920192.6	adult	336.004	290.9681	-69.2226	783.4804	137.8811	66168.9851	213346.6519	4939959.4934	554.0876	-1.366	275.624	-1.7374	272.2422	-1.6551	441.2426	-1.6689	434.4916	151787.4375	370.9719	-1.6856	417.0324	-1.6797	9468786	0.6763	348.9611	105.3775	101.2612	210.6187	204.3744	72452.8281	158.8696	-2.0825	191.4379	3620140
026	2016-12-16t2023	1481941791.5	adult	342.0037	296.9678	-63.2229	717.1655	143.7143	63336.5869	205212.4383	5011783.1344	717.4132	-0.30215	276.4398	-1.6988	272.8096	-1.6295	492.509	-1.2477	471.9668	162035.4531	374.2631	-1.6679	435.8814	-1.5376	9085193	0.58368	404.5608	107.7328	103.024	237.0878	213.211	78001.8906	162.5364	-2.0525	193.9656	3540638.5
026	2016-12-17t0223	1481963393.66	adult	348.0043	302.9684	-57.2223	661.0733	134.403	58464.1382	189732.9451	4421810.5926	633.8826	-1.0648	280.6575	-1.5535	275.3309	-1.5348	466.1163	-1.6743	458.6979	141699.3438	389.9485	-1.4237	441.0471	-1.5612	8526655	0.42408	437.6082	121.418	108.4719	322.7668	318.5487	98121.1094	228.2277	-0.39742	297.6976	3688801.5
026	2016-12-17t0823	1481984990.88	adult	354.0035	308.9676	-51.2231	678.7408	145.4528	54036.0068	179348.5739	4031196.3574	689.827	-0.68377	281.6597	-1.5062	276.2919	-1.4938	498.3646	-1.4512	477.4044	140538.8125	388.1602	-1.4962	449.4217	-1.5603	7924777.5	0.241	377.7939	111.7922	106.3169	233.0373	227.5614	65716.5156	174.4895	-1.871	212.365	3145384.5
026	2016-12-17t1423	1482006595.62	adult	360.0049	314.969	-45.2217	699.1702	117.7925	53095.6308	171296.0496	3456339.1906	663.0073	-254.653	289.9559	-1.2288	284.3018	-1.2043	507.2095	-1.6303	496.8563	140497.0312	400.1959	-1.2918	464.6273	-1.47	8012642	0.31189	437.5022	123.3469	109.9732	330.8534	325.5579	91646.3984	233.1411	-0.41134	301.5192	3408567.5
026	2016-12-17t2023	1482028191.18	adult	366.0036	320.9677	-39.223	673.0974	120.9375	52808.16	170786.3201	3601542.2392	639.741	-310.4797	282.9662	-1.4288	277.5982	-1.4304	488.0595	-3.4944	473.7222	134216.375	391.1869	-1.5431	448.9161	-2.0436	7774496	0.25948	374.4256	117.0595	110.0547	257.4792	250.7392	70806.7891	187.6034	-1.6601	229.6389	3216209.75
026	2016-12-18t0223	1482049793.59	adult	372.0043	326.9684	-33.2223	691.8183	152.2253	63598.1531	208440.3993	5104576.541	626.8105	-328.3378	279.0945	-1.5306	273.3449	-1.5695	473.9083	-450.0092	465.9999	156389.7344	387.0673	-1.7296	442.3081	-2.9644	9201189	0.87907	532.1252	114.0592	106.1012	271.3578	255.8944	89548.0703	184.0271	-1.8163	231.1892	3760303.75
026	2016-12-18t0823	1482071395.3	adult	378.0048	332.9689	-27.2218	722.8541	153.4147	66555.936	216985.0616	5488191.6659	666.132	-149.7969	283.5237	-1.3694	276.1655	-1.4591	511.6495	-272.4041	502.2789	177030.7188	403.2672	-1.3992	467.7549	-134.0262	9792909	1.1913	469.2095	122.098	106.77	354.0009	343.5521	122484.2969	235.4875	-0.55741	317.5196	4217266
026	2016-12-18t1423	1482092996.62	adult	384.0051	338.9692	-21.2215	709.6383	153.1509	65984.99	214812.0671	5444453.8063	631.382	-249.6141	283.235	-1.3555	277.065	-1.4151	494.5184	-322.6615	486.6689	169619.8125	399.7514	-1.6418	460.041	-313.2137	9694001	1.2278	454.9865	122.901	108.3254	343.0903	335.5294	117679.9844	232.5728	-0.69891	311.3302	4206410
026	2016-12-18t2023	1482114596.48	adult	390.0051	344.9692	-15.2215	706.9236	151.5897	65439.9331	213081.8204	5366083.4884	652.2995	-138.6073	284.872	-1.2796	278.6723	-1.3453	501.5461	-271.9018	490.0729	170525.6562	403.615	-1.7411	464.0985	-277.3015	9675677	1.3056	480.103	124.5471	109.8554	348.5571	342.3516	118509.4062	236.6466	-0.6608	316.2758	4230240.5
026	2016-12-19t0223	1482136195.26	adult	396.0048	350.9689	-9.2218	729.7547	153.0997	59369.3539	194845.4287	4425055.0439	640.7521	-150.7415	288.22	-1.1483	282.7771	-1.1875	502.4486	-246.5275	489.9815	155256.6094	406.6435	-2.1164	464.6267	-256.4803	8903693	1.0377	473.5676	127.822	112.7412	348.9885	340.0146	107837.4531	241.2589	-0.60887	317.0033	3948678
026	2016-12-19t0823	1482157794.75	adult	402.0046	356.9687	-3.222	727.1471	149.411	58613.6111	192074.0992	4318699.0176	654.9172	-63.8386	290.5723	-1.0476	285.0142	-1.0945	501.7941	-227.5053	490.0269	153047.1875	408.8533	-11.296	467.0962	-226.9123	8862745	1.1076	474.3461	129.906	114.6209	354.7213	347.8459	108189.9844	245.8361	-0.55779	320.5772	3962261.5
026	2016-12-19t1450	1482180993	dead	408.4486	363.4127	3.222	690.0481	135.0323	53679.891	175201.3812	3660151.9333	624.3281	-147.2715	284.2322	-1.2185	279.3295	-1.2753	488.4101	-260.9391	476.9212	137243.2344	397.1148	-193.2557	454.5482	-261.861	7973565.5	0.75392	497.3039	125.4421	115.9392	305.498	289.731	85844.9453	208.4729	-1.5664	261.5327	3519026.75
028	2016-12-02t1423	1480710600.77	larva	0	-45.0359	-321.3073	153.621	29.3017	3083.8055	9819.6652	56408.7291
028	2016-12-02t2023	1480732194.59	larva	5.9983	-39.0377	-315.3091	150.8943	29.3441	2958.5571	9433.0254	54609.5069
028	2016-12-03t0223	1480753789.86	larva	11.997	-33.039	-309.3104	153.6216	29.1389	3009.632	9588.7195	55288.6921
028	2016-12-03t0823	1480775389.87	larva	17.997	-27.039	-303.3104	153.691	29.0288	3051.1907	9716.7451	55915.93
028	2016-12-03t1428	1480797262.93	larva	24.0728	-20.9631	-297.2345	472.1493	40.148	15148.4188	47808.2042	412545.2466
028	2016-12-03t2023	1480818596.9	larva	29.9989	-15.037	-291.3084	595.2576	48.9133	24167.2105	76292.6966	823449.8061	1904.6339	-1.4033	500.6277	-1.2328	455.6115	-0.20344	1479.3425	-1.6574	1452.8818	189355.8438	935.4775	-1.6536	1259.5665	-1.7791	6390512	-1.1973	329.5612	68.6302	68.2855	107.0504	102.3659	13702.4541	89.228	0.16549	99.2011	876064.6875
028	2016-12-04t0223	1480840195.83	larva	35.9986	-9.0373	-285.3087	785.593	59.0565	39337.7086	124117.8128	1645280.0543	3073.1909	-0.24803	586.145	-0.5107	425.0682	-0.5361	2414.2292	-0.10936	2352.7151	499745.4375	1405.6099	-0.27211	2199.1728	0.14032	12093929	-0.42	353.635	70.7187	70.4523	109.6932	105.9612	22706.4863	91.6975	0.19895	102.264	1459139
028	2016-12-04t0823	1480861796.8	larva	41.9989	-3.037	-279.3085	897.6779	58.9179	44056.4246	138851.5767	1809803.8208	2345.0452	-1.0718	540.364	-0.95107	451.7813	-0.31236	1757.0173	-1.2853	1719.2665	407628.0312	1079.7872	-1.3571	1573.8131	-1.231	12495376	-0.59757	219.6462	70.37	69.1069	132.3301	128.1866	30700.5859	95.1893	0.26251	117.1628	1627236.5
028	2016-12-04t1428	1480883663.52	adult	48.073	3.037	-273.2344	1031.8865	65.2321	55112.2115	173706.7173	2471401.178	4254.1387	0.83166	661.5073	-0.15542	483.8064	-0.073283	2998.2227	0.62646	2912.8762	866486.375	1697.504	0.21432	2611.6297	0.6529	19100362	0.064295	295.0036	67.472	66.9593	108.2122	105.0419	31273.3359	89.613	0.032146	100.7251	1948185.25
028	2016-12-04t2023	1480904996.15	adult	53.9987	8.9628	-267.3086	1105.4836	70.8607	61289.7291	193047.6374	2874045.5108	4039.1943	0.55163	729.4921	0.19038	559.3071	0.48034	2681.0371	0.045695	2627.5876	860612.875	1682.3387	0.032573	2390.5153	0.13105	23388248	0.36136	274.5726	68.4392	67.9815	110.6184	107.4739	35508.4961	91.4248	0.047821	102.4495	2194228
028	2016-12-05t0223	1480926612.74	adult	60.0033	14.9674	-261.304	1424.3939	75.9959	79541.3475	250485.9912	3901351.8135	4153.1514	0.61325	812.4738	0.59359	370.6073	-0.95873	3393.7087	1.0284	3349.4524	1415176.5	2292.4021	1.3801	3120.8529	1.2919	33802972	1.316	279.5286	67.5812	67.1394	109.1668	106.1145	45522.5547	90.3542	-0.022515	101.6695	2811717.5
028	2016-12-05t0823	1480948209.92	adult	66.0025	20.9666	-255.3048	1152.906	73.6714	71065.0763	223926.2457	3664195.0397	4619.8408	1.0309	1012.2213	1.6371	644.0889	0.99645	3568.4077	1.1905	3487.6812	1323879.25	2595.9291	1.9229	3238.2579	1.3635	37531140	1.4709	193.8655	71.1721	70.6499	114.5542	110.8757	42499.5898	94.4477	0.056614	106.1346	2638917.25
028	2016-12-05t1428	1480970119.15	adult	72.0884	27.0525	-249.2189	1193.6378	73.2287	71802.449	226098.9603	3633756.8562	4751.0654	1.1129	984.8074	1.3448	558.6093	0.35996	3561.2314	1.094	3508.176	1335461.75	2505.2327	1.5556	3264.618	1.2897	36904672	1.1768	277.9416	69.9278	69.3162	111.1274	108.6445	41672.7812	92.7386	-0.028686	103.8699	2620474.75
028	2016-12-05t2023	1480991411.97	adult	78.0031	32.9672	-243.3042	1273.1464	77.8398	75186.7034	236666.8743	3807057.1548	3506.7307	-0.14315	844.1177	0.48833	548.1186	0.26476	2871.0261	0.083343	2849.6484	1128313.25	2101.7707	0.55143	2643.433	0.22597	33160320	0.61916	281.1169	66.085	65.7875	105.469	102.4274	41449.3281	87.8101	-0.19276	98.1828	2596083.5
028	2016-12-06t0223	1481013008.26	adult	84.0021	38.9661	-237.3053	1195.2379	74.3153	71402.8031	224860.073	3590289.2613	4543.3872	0.91343	894.4055	0.75703	590.7395	0.5664	3460.3047	0.90435	3403.3855	1290693.625	2289.0828	0.94592	3153.8019	1.0166	33358640	0.56926	333.6545	75.0671	72.4702	212.1711	202.9024	79139.8047	102.5611	0.13734	164.0276	2799778.75
028	2016-12-06t0823	1481034599.78	adult	89.9997	44.9638	-231.3076	1158.531	81.6845	74122.7859	233629.4255	4026857.8549	2810.1804	-0.62774	649.0902	-0.38047	454.6579	-0.2399	2331.7827	-0.45608	2305.7141	902399.875	1636.6917	-0.2844	2111.164	-0.4244	25091230	-0.15201	269.321	61.825	59.9511	165.9154	157.7582	64209.2422	87.4751	-0.28341	127.1936	2389907.75
028	2016-12-06t1428	1481056481.73	adult	96.078	51.0421	-225.2293	1094.716	76.6407	66437.5172	209365.5791	3386590.0346	3083.8206	-0.19264	603.2785	-0.4648	406.0514	-0.46946	2386.6028	-0.21151	2327.3513	830537.75	1558.6826	-0.27075	2090.2005	-0.28946	20934970	-0.45973	361.1884	76.886	74.808	217.329	210.0534	75630.5	102.2967	0.017111	154.9546	2668099
028	2016-12-06t2023	1481077781.72	adult	101.9947	56.9588	-219.3126	1108.5446	79.2824	71540.7739	225539.8391	3871447.7137	2676.4895	-0.40549	496.4633	-0.86339	325.1138	-0.93716	1985.1659	-0.55455	1922.3577	742452.0625	1280.137	-0.66156	1719.1204	-0.66099	18525528	-0.57948	239.5685	62.6768	60.4058	155.4063	149.4806	58121.9609	93.233	-0.24411	134.0381	2338783.5
028	2016-12-07t0223	1481099397.6	adult	107.9991	62.9632	-213.3082	1053.4687	76.0151	64483.542	203228.0557	3329221.9123	2044.6619	-0.85151	468.1793	-0.83851	370.5767	-0.48999	1584.6804	-0.89895	1575.7104	534037.3125	977.4823	-1.1229	1364.4941	-1.0096	15765470	-0.73098	472.5903	82.8361	77.2288	294.6253	283.5157	99288.7422	117.5018	0.2639	245.2421	2789421.25
028	2016-12-07t0823	1481120995.61	adult	113.9986	68.9626	-207.3088	1082.5505	75.4567	65970.7576	207920.0185	3386023.1309	2079.6746	-0.60917	439.1708	-0.82769	331.0685	-0.69191	1543.5009	-0.74396	1515.1562	532507.8125	964.3071	-0.92647	1361.8156	-0.79982	15117137	-0.66308	323.5716	85.5118	82.3031	215.7553	201.933	74435.5938	119.0178	0.24605	182.6621	2943488
028	2016-12-07t1519	1481145968.26	adult	120.9354	75.8995	-200.3719	981.0267	75.303	60682.8859	191350.527	3142778.2292	1432.0389	-1.1108	414.985	-0.77375	345.5298	-0.42561	1085.4882	-1.2081	1045.5295	344099.75	779.0912	-1.149	975.3106	-1.2339	13142161	-0.73415	406.0544	81.7674	79.6293	211.5847	200.8235	67072.3438	109.5982	-0.045696	140.2787	2589491.5
028	2016-12-07t2023	1481164196.28	adult	125.9988	80.9628	-195.3086	1124.723	73.1186	64267.439	202421.5675	3121363.686	1420.2169	-0.97031	386.6142	-0.83193	323.871	-0.54302	1045.3149	-1.1152	1010.2982	351225.8125	742.6024	-1.0704	934.0668	-1.1501	12989078	-0.63407	429.5612	85.4654	79.9982	319.628	312.6593	107395	117.3489	0.082891	272.7226	2871382.25
028	2016-12-08t0223	1481185793.31	adult	131.9979	86.962	-189.3094	953.3602	74.2364	59571.7024	187916.4817	3104758.0365	1044.9515	-1.2843	348.1216	-1.0042	299.6243	-0.74095	841.2452	-1.3045	827.0905	261627.2656	654.1791	-1.1489	783.7926	-1.2791	10818574	-0.81496	462.2783	77.9232	76.3008	187.4635	142.1143	58301.1562	105.4326	-0.2738	126.4904	2421620
028	2016-12-08t0823	1481207397.02	adult	137.999	92.963	-183.3084	980.0925	77.6108	56726.1907	178823.9527	2842529.2904	1054.3357	-1.1272	340.2357	-0.96309	294.4489	-0.76497	835.6168	-1.1652	826.1999	248178.2031	613.5332	-1.1108	762.9285	-1.1702	10091051	-0.822	381.3442	81.5483	78.4735	243.69	234.7921	72375.9375	114.2634	-0.1353	172.3921	2418640.75
028	2016-12-08t1503	1481231366.2	adult	144.6571	99.6211	-176.6503	516.038	86.485	27420.2469	90295.6511	1285489.4642	854.0817	-1.2931	316.1646	-1.1498	276.35	-1.0776	726.067	-1.2554	718.7411	105279.7188	562.3545	-1.144	684.8107	-1.2141	4560359	-1.7587	266.1779	81.3987	80.2192	145.3551	138.5446	21076.4844	111.1117	-0.30958	129.5213	1174094.5
028	2016-12-08t2041	1481251662.43	adult	150.2949	105.259	-171.0124	767.0802	85.853	51696.6069	164339.6777	2888513.4545	882.1446	-1.1442	313.9582	-1.1389	277.0224	-1.1174	764.3231	-1.0512	756.9274	206367.2188	580.1133	-0.90876	714.9593	-1.0104	8468081	-0.94166	361.0345	85.7591	81.1977	265.3495	258.2858	71644.3516	125.7694	-0.007825	225.6386	2313093.75
028	2016-12-09t0233	1481272754.42	adult	156.1538	111.1179	-165.1536	967.3635	84.63	57453.6489	181188.9647	2940579.6434	887.1465	-1.035	345.6895	-0.57493	322.4662	-0.035315	698.6583	-1.1199	688.8839	210296.1562	546.8184	-0.95049	650.3527	-1.1019	10376562	-0.43911	541.6406	101.8862	92.8025	359.6945	352.2087	108268.0625	171.4604	1.2001	297.1855	3058316.75
028	2016-12-09t0825	1481293873.23	adult	162.0201	116.9842	-159.2872	560.6369	176.8776	41814.5313	144652.0493	3321416.109	840.1689	-1.0349	356.5303	-0.27885	323.9388	0.061712	701.159	-1.0224	693.7633	152852.6562	573.4433	-0.65961	663.7179	-0.96179	7765230	-0.94206	319.9606	98.2004	94.8801	185.102	180.0995	40352.2266	139.0093	0.19576	167.1385	2138804.5
028	2016-12-09t1508	1481318113.17	adult	168.7534	123.7175	-152.5539	513.7093	185.0017	41517.3489	145429.0115	3547476.6106	824.4639	-0.97563	361.2687	-0.071566	328.9607	0.24091	696.6606	-0.94163	689.4683	151175.3594	576.0149	-0.50112	663.2257	-0.86221	7810990	-0.84693	335.9176	102.8133	99.1673	199.0205	193.3524	43187.4453	147.0748	0.33753	180.1813	2222927.25
028	2016-12-09t2023	1481337001.54	adult	174.0002	128.9643	-147.3071	312.5484	108.1085	24033.862	80152.4933	1636842.113	837.2285	-0.87982	359.5927	-0.028649	328.8227	0.24947	694.0638	-0.87953	683.3313	87452.0391	557.221	-0.53981	654.7846	-0.82115	4508213	-1.5825	276.8419	104.5107	99.9183	207.5355	202.6013	26149.4707	155.7617	0.5322	190.8495	1310250.875
028	2016-12-10t0252	1481360331.67	adult	180.4808	135.4449	-140.8265	304.7891	101.2669	22348.4616	76856.2115	1451923.1162	803.4902	-0.88039	382.0362	0.58732	351.2136	0.93078	696.9802	-0.78675	684.7642	82243.6641	578.9535	-0.24946	661.5348	-0.70156	4489689	-1.526	373.0617	108.3716	102.8476	263.0447	255.6185	31039.2793	162.8021	0.62749	220.4129	1273583.5
028	2016-12-10t0844	1481381446.94	adult	186.3462	141.3102	-134.9612	319.0305	91.2786	21763.7549	71180.7256	1292726.8835	818.04	-0.78013	364.746	0.22941	343.0106	0.66521	669.148	-0.81687	659.742	76282.875	560.0872	-0.30319	635.3696	-0.74158	4156645	-1.5536	283.7545	108.3804	105.5925	196.0418	191.1299	22348.7637	153.0654	0.14953	179.3526	1235102.75
028	2016-12-10t1436	1481402568.3	adult	192.2132	147.1773	-129.0941	345.4547	113.9514	23278.1872	78715.0889	1430002.3154	836.2361	-0.67222	374.1105	0.52214	347.722	0.79368	708.1837	-0.58752	694.853	86398.4062	580.2364	-0.021671	665.1745	-0.50964	4561529.5	-1.4013	341.8322	114.5728	107.7605	269.1425	264.6049	32835.3789	176.2685	0.76743	236.3448	1396986
028	2016-12-10t2028	1481423694.27	adult	198.0815	153.0456	-123.2258	326.1361	97.5534	20891.8062	69964.2181	1200145.3653	802.1808	-0.69028	377.3819	0.65607	352.1256	0.91205	658.4496	-0.71177	651.336	72429.4531	557.0633	-0.13442	626.5803	-0.62055	4123652	-1.4598	301.243	116.5916	109.5176	254.2655	248.999	27969.209	183.0184	0.82038	234.2922	1273996.75
028	2016-12-11t0223	1481445003.98	adult	204.0009	158.965	-117.3065	356.8235	96.2745	24435.6134	80229.4125	1464331.1128	769.7562	-0.71114	356.7836	0.16886	340.2292	0.54204	664.6419	-0.61373	658.1631	85074.1641	524.779	-0.34913	627.5699	-0.53413	4561835	-1.303	327.4229	119.3537	112.9878	266.4198	260.5909	34101.7344	182.5256	0.6524	241.9217	1526057
028	2016-12-11t0823	1481466602.34	adult	210.0004	164.9645	-111.3069	331.2899	103.4766	21783.2421	72999.1098	1269758.8978	803.8811	-0.57247	377.1225	0.73157	352.4956	0.91105	688.8256	-0.44199	679.8894	79214.9453	572.809	0.18099	647.6245	-0.34927	4307116	-1.3269	373.0294	119.9412	112.5033	286.8439	282.611	32987.0469	187.6641	0.66412	261.5224	1369849
028	2016-12-11t1423	1481488193.78	adult	215.9981	170.9621	-105.3093	340.229	120.6598	22788.8482	78744.2963	1393547.6411	763.9062	-0.62099	372.3196	0.64392	352.2952	0.90314	654.701	-0.52068	647.9235	78564.125	545.4346	-0.0041754	619.873	-0.42564	4432837	-1.2572	335.1077	120.3459	113.7014	256.3452	252.4076	30761.4277	188.0954	0.54329	236.5925	1432838.625
028	2016-12-11t2023	1481509792	adult	221.9976	176.9616	-99.3098	358.4163	94.1368	23745.6077	77660.5448	1367619.1374	791.7578	-0.49934	360.3225	0.36508	338.0414	0.47312	677.8239	-0.35631	671.7988	84727.9922	544.0768	0.048929	634.0379	-0.27852	4475926	-1.2147	370.4604	125.8908	118.5326	288.3898	283.6443	36048.7266	197.1487	0.67634	258.8812	1563815.25
028	2016-12-12t0223	1481531410.62	adult	228.0027	182.9668	-93.3046	351.2067	100.2771	23176.2379	76740.3479	1349921.0024	767.4973	-0.5199	359.7245	0.37724	341.2632	0.5735	657.9935	-0.38912	648.7389	80275.2031	529.4966	-0.03603	620.5834	-0.29498	4377488	-1.2164	422.9725	128.4532	121.0369	317.4206	307.0414	38725.3164	196.4276	0.53322	274.1131	1563147
028	2016-12-12t0823	1481552996.39	adult	233.9988	188.9628	-87.3086	342.3699	101.2568	21841.5852	72596.2924	1240924.9746	813.0126	-0.35487	368.624	0.63468	346.6469	0.74159	674.3433	-0.2632	661.768	77549.4844	538.3845	0.10404	622.6544	-0.22832	4216690	-1.239	434.8327	125.0847	114.7707	338.5153	332.6069	38929.2617	199.5258	0.49957	293.0512	1430844.125
028	2016-12-12t1423	1481574611.54	adult	240.003	194.967	-81.3044	351.9042	102.0087	22205.11	74480.0527	1239501.9243	785.381	-0.39583	366.4371	0.605	344.7024	0.69064	669.7949	-0.23885	661.3127	78366	538.0715	0.14875	621.203	-0.18942	4251770	-1.216	445.2264	127.9052	117.1402	345.6425	340.3321	40440.1719	209.3836	0.65602	299.9732	1484083.5
028	2016-12-12t2023	1481596209.21	adult	246.0023	200.9664	-75.305	336.0904	97.8043	22077.1159	73850.1166	1347740.229	877.0214	-0.10119	343.8251	0.035499	331.9395	0.30463	689.2609	-0.10303	669.9177	79954.2656	484.1973	-0.3541	615.6162	-0.17799	3978400.25	-1.2788	357.2218	129.8535	122.7481	287.635	286.1265	33365.6602	209.0001	0.529	265.7411	1502534.5
028	2016-12-13t0223	1481617808.88	adult	252.0023	206.9663	-69.3051	338.9582	123.01	23147.6604	80053.9778	1438493.2608	793.0596	-0.31213	355.7145	0.3767	330.3407	0.26269	679.6234	-0.1075	666.7274	82234.4297	549.7707	0.3631	629.8834	-0.048651	4294185	-1.1842	335.8889	125.5843	114.5907	282.9014	279.6075	34231.0703	215.0233	0.58569	261.6641	1516054.125
028	2016-12-13t0823	1481639407.57	adult	258.0019	212.9659	-63.3055	319.1358	96.3921	19948.8217	67367.1332	1073937.8308	797.9924	-0.27037	363.9978	0.62838	341.3909	0.62382	660.4017	-0.16563	655.5929	70002.5859	549.631	0.40882	627.6449	-0.022272	3834716.75	-1.3044	432.4674	132.8966	121.8541	321.8799	311.6043	34119.2734	222.7761	0.69359	281.2491	1400065.5
028	2016-12-13t1423	1481661025.92	adult	264.007	218.971	-57.3004	357.4399	95.4349	22232.3947	73853.5285	1212326.1018	742.2789	-0.42032	363.0084	0.63031	341.9927	0.65579	640.8182	-0.2343	635.1214	74975.7344	530.1292	0.24218	605.6781	-0.12807	4225418	-1.1902	454.2954	132.6808	118.8521	322.7867	313.9731	37766.0469	227.2819	0.71523	287.7029	1544404.875
028	2016-12-13t2023	1481682613.16	adult	270.0034	224.9675	-51.3039	340.0055	110.8474	22220.9411	75225.9782	1307183.708	862.5966	-0.011549	361.9626	0.62997	340.8261	0.63005	690.7347	0.061537	683.4849	80815.9609	536.4881	0.35551	636.5409	0.11062	4205644	-1.1906	449.7873	134.114	118.8201	359.7217	355.4317	42087.4453	230.2894	0.70231	325.6199	1558270.25
028	2016-12-14t0250	1481705796.1	adult	276.4431	231.4072	-44.8642	332.7554	102.9966	20500.7536	68716.9825	1128776.7423	719.7206	-0.4621	362.3863	0.67409	342.8171	0.71064	648.7449	-0.13268	638.5663	70064.4531	538.2672	0.42693	618.3925	0.02625	3889130	-1.2752	429.8487	135.8894	121.9091	332.4136	325.7818	35900.6719	236.3893	0.76916	303.1357	1458365
028	2016-12-14t0841	1481726902.38	adult	282.306	237.2701	-39.0013	349.9581	91.0521	22777.7356	74721.7351	1297728.4463	731.6515	-0.4065	357.5636	0.55847	341.5887	0.6782	640.5964	-0.1518	631.591	76871.5703	500.5635	0.01945	602.4808	-0.055327	4263946	-1.1603	397.7576	143.564	135.3183	337.3049	330.9066	40476.5898	229.0041	0.48254	311.5388	1712001
028	2016-12-14t1434	1481748070.01	adult	288.1859	243.15	-33.1214	343.6637	88.3467	22485.7066	73733.3135	1263733.8886	735.5565	-0.37578	358.5251	0.60724	341.8979	0.6945	656.9346	-0.024107	651.0742	77518.2812	500.566	0.054332	624.0724	0.13895	4220916	-1.166	477.8012	146.8288	136.5465	382.9576	372.7483	45188.9922	241.8807	0.74699	342.6123	1728615.75
028	2016-12-14t2025	1481769139.93	adult	294.0387	249.0027	-27.2687	336.3425	93.9572	20123.3713	66703.5742	1073404.1195	755.9767	-0.27904	356.0022	0.55281	337.2291	0.54026	633.151	-0.13958	625.0775	67114.0078	532.2056	0.49392	600.9031	-0.0012703	3749414.75	-1.3017	453.0482	140.5875	124.0298	375.1437	370.4684	39765.2344	257.9533	1.0977	344.93	1480667.875
028	2016-12-15t0223	1481790611.95	adult	300.0031	254.9672	-21.3042	335.3526	99.1495	20809.7858	69319.4352	1148049.1479	715.5964	-0.4201	356.0795	0.57604	336.9944	0.53811	639.5211	-0.066254	631.2812	69707.7969	532.2281	0.5463	604.2876	0.063253	3875212.75	-1.2593	481.8468	143.6263	126.206	389.7089	382.5556	42478.2695	269.3062	1.3186	352.087	1563085.5
028	2016-12-15t0823	1481812216.4	adult	306.0043	260.9684	-15.303	342.1161	102.4221	21870.7161	73151.4073	1238356.4836	814.3494	0.017369	359.7853	0.70938	342.6487	0.74013	685.4178	0.2862	671.2463	78823.0547	524.5953	0.49981	634.0648	0.35573	4122060	-1.1789	481.0543	144.4124	125.9187	400.9711	393.3519	46111.6758	262.3893	1.0484	363.0947	1654532.75
028	2016-12-15t1535	1481838125.02	adult	313.2012	268.1652	-8.1062	338.5095	93.327	22838.0122	75596.2117	1323326.2902	822.158	0.10291	359.6638	0.73614	344.8821	0.82926	717.0779	0.58622	712.1056	86049.3438	492.6187	0.11998	646.0958	0.5319	4305176	-1.1166	550.4051	153.3673	141.7492	437.9146	432.3615	52549.75	247.0144	0.53876	395.2071	1835806.125
028	2016-12-15t2046	1481856749.53	adult	318.3747	273.3387	-2.9327	334.1863	95.4793	19708.6667	66293.719	1031797.2891	846.3521	0.26342	359.5586	0.75606	342.269	0.74893	747.7526	0.88945	735.6658	77766.2734	521.0453	0.57428	681.8403	0.92335	3712442.5	-1.3064	659.615	151.6195	129.0384	507.4247	502.4725	52772.1641	284.5579	1.4719	437.7912	1565471.25
028	2016-12-16t0238	1481877864.91	dead	324.24	279.2041	2.9327	327.7678	92.115	20252.9391	67279.6162	1086609.3521	883.6052	0.52445	356.2199	0.68181	339.3049	0.65789	757.0413	1.0683	755.6593	80246.3828	507.3771	0.43427	680.6573	1.0066	3772725	-1.2876	635.966	151.42	129.0982	513.6581	509.1344	54447.7539	282.3032	1.3323	436.9625	1603689.375
029	2016-12-02t1423	1480710611.71	larva	0	-45.0361	-315.7882	147.724	28.2355	2802.4132	8930.5985	49890.8784
029	2016-12-02t2023	1480732205.66	larva	5.9983	-39.0378	-309.7898	164.4743	29.1219	3186.3933	10152.9088	56391.3455
029	2016-12-03t0223	1480753801.34	larva	11.9971	-33.039	-303.791	156.1054	28.1144	2945.6254	9372.3193	52194.2345
029	2016-12-03t0823	1480775401.23	larva	17.9971	-27.039	-297.7911	271.9285	29.2812	5974.8739	18873.5179	117726.1495
029	2016-12-03t1428	1480797274.23	larva	24.0729	-20.9632	-291.7152	394.3359	32.0142	10305.2665	32562.3355	224345.7703
029	2016-12-03t2023	1480818608.73	larva	29.9992	-15.0369	-285.789	556.2417	40.3694	18053.2219	56968.987	489159.1621	2101.2944	-1.1952	545.5724	-0.78552	533.0162	0.60995	1593.6183	-1.4533	1559.502	154580.9688	1020.8896	-1.3653	1364.0537	-1.5462	5239132	-1.4205	211.6133	65.3834	64.8615	104.5571	101.0971	10142.0352	86.5931	0.06352	96.3374	627876.625
029	2016-12-04t0223	1480840207.68	larva	35.9989	-9.0372	-279.7893	830.6775	50.8677	36313.8684	114560.5215	1300026.7005	2770.5049	-0.56486	509.9106	-1.1595	366.6738	-1.0896	2015.3604	-0.79003	1965.3114	386949.1875	1174.9118	-0.98031	1753.1213	-0.78989	9753570	-0.79912	208.393	65.6663	65.2898	104.4578	101.3383	20055.8984	86.6691	0.019337	97.1177	1256064.5
029	2016-12-04t0823	1480861808.15	larva	41.999	-3.0371	-273.7892	872.3163	54.8748	37498.4298	118136.3606	1355666.3223	2681.4336	-0.72348	633.954	-0.24216	477.0164	-0.092111	2018.631	-0.85716	1984.9127	399688.9375	1375.5776	-0.51747	1769.7344	-0.84564	12527565	-0.59299	258.2568	66.324	65.9588	103.5252	100.3599	20497.9805	86.904	-0.014599	96.6397	1310629.375
029	2016-12-04t1428	1480883675.19	adult	48.0732	3.0371	-267.715	974.2869	63.4886	50026.8382	157727.2394	2147242.9213	3016.9392	-0.43583	608.5443	-0.52132	430.374	-0.50897	2364.9895	-0.37078	2307.8374	621992.25	1579.3975	-0.099537	2130.7754	-0.24499	15969420	-0.33949	290.1851	64.8995	63.1078	151.8402	146.2805	39933.9844	91.7749	0.10058	131.5359	1703092.875
029	2016-12-04t2023	1480905007.23	adult	53.9988	8.9627	-261.7894	1081.8729	67.798	60112.0769	189381.7522	2804003.8865	4506.9141	1.0263	734.7086	0.2239	474.9159	-0.17115	3120.6809	0.71508	2993.5039	983014.5	1872.1434	0.51043	2559.6942	0.43318	23099238	0.32685	174.3199	61.3874	60.9166	99.2681	97.7613	31269.4434	83.3281	-0.19728	93.1773	1930021.125
029	2016-12-05t0223	1480926624.52	adult	60.0036	14.9675	-255.7846	1162.1138	74.1615	68808.2689	216670.8287	3445523.7881	3634.417	0.091475	822.3141	0.65313	535.4308	0.25635	2991.584	0.43468	2929.8693	1076970.25	2123.0481	0.97309	2729.389	0.62004	29543278	0.8388	348.6542	60.7935	60.4201	103.3884	98.8465	37219.8359	83.293	-0.2281	94.1457	2184129.25
029	2016-12-05t0823	1480948222.13	adult	66.0029	20.9668	-249.7853	1138.0695	80.2219	69208.6206	218200.6053	3553552.7096	4558.731	0.96989	948.8431	1.2725	598.5883	0.67382	3498.7083	1.0904	3422.7798	1266532.375	2382.6017	1.4302	3146.6366	1.2118	34266520	1.1243	189.1463	54.6857	54.0027	96.843	93.8574	35057.1797	77.2545	-0.42648	88.4803	1974921
029	2016-12-05t1428	1480970131.29	adult	72.0888	27.0527	-243.6994	1096.233	73.3689	67261.2226	212058.6584	3400264.5394	4747.9365	1.1098	1118.7329	2.0813	959.9963	3.1088	3752.2861	1.3609	3642.7728	1320804.75	2641.6537	1.8593	3393.0817	1.4954	39269764	1.4162	251.4606	63.9217	63.4563	106.7846	102.8226	37588.1953	86.8473	-0.18825	98.1672	2243778
029	2016-12-05t2023	1480991423.77	adult	78.0033	32.9672	-237.7848	1160.3427	76.8083	71774.3099	226250.43	3745992.2542	4814.7891	1.1353	1067.8733	1.6682	807.5497	1.9843	3884.563	1.4603	3787.3298	1456711.125	2586.0867	1.5916	3442.6622	1.4642	39999332	1.2813	233.41	67.6249	66.7543	129.7498	126.0637	48656.1719	90.3497	-0.12663	108.5417	2533026.5
029	2016-12-06t0223	1481013019.62	adult	84.0022	38.9661	-231.786	1110.799	79.1988	72279.8497	227881.4522	3907789.7234	4403.9878	0.77853	1066.033	1.6394	808.942	1.9915	3334.2415	0.73682	3247.9077	1257009	2490.1088	1.3676	3062.2308	0.87833	40163856	1.2108	378.3468	66.3062	64.0066	176.8456	168.3753	66670.7734	94.1648	-0.072388	149.9163	2498152
029	2016-12-06t0823	1481034611.08	adult	89.9998	44.9637	-225.7883	1163.3039	78.9473	74374.0487	234633.341	3917954.456	4460.0488	0.97888	1065.1027	1.7756	813.8551	2.1496	3410.9866	0.97789	3354.6398	1323462.75	2598.838	1.7462	3154.3676	1.1475	41317464	1.3882	301.8726	68.9475	67.6359	163.5719	148.5112	63465.8906	92.8687	-0.15395	120.5786	2674611
029	2016-12-06t1428	1481056493.07	adult	96.0782	51.0421	-219.71	1187.9885	80.6071	73646.8186	231991.4885	3906808.6859	4722.0161	1.4246	960.676	1.423	744.0657	1.8468	3771.2896	1.6435	3719.6504	1451946.5	2333.7758	1.3922	3435.9198	1.7526	36940872	1.0876	362.1597	73.5108	69.9409	246.2166	241.2762	94793.3906	103.3384	0.041431	199.1558	2826710.75
029	2016-12-06t2023	1481077792.39	adult	101.9946	56.9585	-213.7935	1376.4102	79.8181	81167.9634	255575.936	4200810.5004	4601.0566	1.5406	850.459	1.0793	523.8647	0.49387	3648.1265	1.7207	3602.8817	1546805.625	2202.4639	1.386	3283.9713	1.7647	36054360	1.1784	338.7699	68.4085	67.6457	120.3469	113.5052	51027.0664	93.0553	-0.24821	106.6797	2900112
029	2016-12-07t0223	1481099409.12	adult	107.9993	62.9632	-207.7889	1199.7094	79.2113	77309.8318	243530.0504	4184602.271	4788.8799	2.0189	798.9406	1.0839	566.6759	1.0252	3664.3042	2.0422	3553.6976	1480378.875	1927.6682	1.0975	3238.8769	1.9977	32198904	1.008	426.5475	79.1992	75.8724	245.7896	231.528	99298.9922	109.2036	0.071684	193.8007	3191888.25
029	2016-12-07t0823	1481121007.3	adult	113.9988	68.9627	-201.7894	1244.7224	79.8687	78626.3206	247601.5924	4298896.3468	3544.3713	0.9931	629.3474	0.3659	443.0548	0.2558	2834.8713	1.1699	2764.853	1165132.125	1526.9297	0.48112	2564.4103	1.2263	25819606	0.55038	405.1657	67.4701	63.9584	248.3164	233.0415	102058.0312	96.9346	-0.27162	190.9462	2768027.75
029	2016-12-07t1519	1481145979.68	adult	120.9355	75.8994	-194.8526	1188.1063	85.4734	78709.3347	247894.8605	4492295.926	2622.4524	0.27557	452.7697	-0.50848	299.2313	-0.87293	2040.769	0.30701	2021.9716	838756.0625	1110.3961	-0.23472	1830.0223	0.3119	18568084	-0.056499	403.0688	69.6865	68.1691	141.597	130.99	58196.375	98.9486	-0.29809	120.524	2857842.5
029	2016-12-07t2023	1481164208.28	adult	125.999	80.9629	-189.7891	1177.778	83.3874	78084.6438	246027.1996	4359000.2481	1660.4978	-0.67475	403.9709	-0.69705	329.9934	-0.47636	1411.4691	-0.49807	1400.6394	574467.9375	817.911	-0.84358	1295.9307	-0.45255	16440405	-0.16534	361.3096	69.9166	68.1183	177.8195	148.021	72372.5469	97.4306	-0.39153	123.6212	2845396
029	2016-12-08t0223	1481185804.95	adult	131.9981	86.962	-183.79	1147.6817	78.6657	71994.9717	226932.5948	3818636.5293	1815.608	-0.26238	397.8076	-0.56036	318.5078	-0.49963	1445.3846	-0.19551	1430.8364	543464.625	801.6709	-0.64818	1284.5916	-0.22318	14945632	-0.19007	376.9744	73.6649	72.668	160.512	143.8254	60352.5234	104.6087	-0.29373	127.8747	2767589.5
029	2016-12-08t0823	1481207408.86	adult	137.9992	92.9631	-177.789	828.4824	89.5086	53963.9637	172680.478	2971536.8912	1533.9492	-0.43522	385.196	-0.49282	323.6065	-0.31938	1315.3068	-0.19416	1315.0895	370916.5	761.8125	-0.53541	1200.2022	-0.14777	10849815	-0.69327	283.3477	73.4908	71.171	197.7805	194.3806	55774.0898	102.7326	-0.42104	149.9354	2070016.625
029	2016-12-08t1503	1481231377.93	adult	144.6573	99.6212	-171.1309	1227.418	76.1944	74234.0696	233732.817	3825360.1225	1604.8486	-0.099823	390.8286	-0.21583	310.6913	-0.43758	1326.6299	0.1077	1309.6899	514732.375	781.1738	-0.15783	1198.6761	0.14295	15155159	0.25641	332.7699	78.6711	75.7087	211.6639	207.3675	82125.6094	119.5788	-0.09134	175.0461	3050628.25
029	2016-12-08t2041	1481251673.16	adult	150.2948	105.2587	-165.4933	1172.3974	77.2089	70546.6162	222148.4365	3590972.1955	2043.1492	0.86256	387.3369	-0.064026	318.6848	-0.20103	1285.8436	0.25951	1239.4336	474476.3125	746.2052	-0.056444	1074.015	0.047449	14262520	0.25993	472.7399	81.1789	76.7529	245.0545	236.9637	90425.1016	127.5972	0.041307	192.6802	2989167.75
029	2016-12-09t0233	1481272765.23	adult	156.1538	111.1177	-159.6344	1210.7693	75.322	71906.4204	226403.395	3729453.8424	1524.1969	0.15543	382.302	0.04626	319.2208	-0.11709	1168.5957	0.18361	1147.3379	439391.9688	736.4836	0.15058	1054.9593	0.22525	14360027	0.44207	557.9907	86.5911	80.9227	318.247	303.5777	119660.875	130.2974	0.029708	216.9747	3252534.5
029	2016-12-09t0825	1481293883.96	adult	162.0201	116.984	-153.7681	1184.0858	79.8177	73296.1056	230804.3476	3876588.2303	1545.5718	0.37456	397.2992	0.50757	329.6569	0.22056	1142.868	0.31757	1104.9907	437718.4375	752.4801	0.5049	999.5543	0.25531	15199477	0.7767	421.6549	85.3491	82.0042	230.5641	215.5217	88306.0469	121.1324	-0.34958	170.0448	3265200.5
029	2016-12-09t1508	1481318125.48	adult	168.7538	123.7177	-147.0343	592.2911	125.4343	40767.4958	133198.7327	2609124.9641	2970.9819	3.5668	414.5117	1.078	317.1892	-0.1083	1914.5364	3.078	1809.0043	407796.25	909.2309	1.9167	1441.9017	2.2483	8819980	-0.60658	345.3899	82.1768	80.0321	176.5558	163.7851	37606.375	112.8915	-0.78014	143.253	1748557.75
029	2016-12-09t2023	1481337012.43	adult	174.0002	128.9641	-141.788	1171.1887	80.7569	73452.5689	231367.0682	3984759.1542	2425.5623	2.6129	402.0662	0.96098	311.6207	-0.27866	1554.9977	2.1424	1452.8204	597119.125	820.7495	1.5309	1306.42	1.9799	15407178	1.0566	521.2369	85.3024	82.0702	186.5894	175.7491	71650.3438	124.1346	-0.54645	159.3203	3268787
029	2016-12-10t0252	1481360343.3	adult	180.481	135.4449	-135.3072	1214.3187	76.1862	74364.6009	234201.41	3878754.7078	3175.3477	4.4915	400.8782	1.0465	323.6832	0.080281	1626.7936	2.6467	1453.6139	632822.6875	799.1986	1.586	1151.9747	1.5407	15561691	1.1843	414.6229	80.3912	76.0938	235.5403	216.1363	91625.1641	123.9557	-0.71118	178.4799	3120706.5
029	2016-12-10t0844	1481381458.67	adult	186.3464	141.3103	-129.4418	1089.3024	79.0119	72634.9193	229026.0884	4044577.4416	2726.98	3.6502	420.4043	1.6284	321.0937	-0.011862	1685.6613	3.1001	1520.1155	638865.625	861.9082	2.3305	1279.773	2.3641	15911041	1.3479	367.062	83.0333	78.6697	222.0566	208.3241	84159.4453	128.8014	-0.67344	178.8026	3142559.75
029	2016-12-10t1436	1481402579.78	adult	192.2134	147.1773	-123.5748	1132.8014	76.8737	72425.5495	228280.9317	3865606.4427	2698.0444	3.739	417.3473	1.6261	327.0375	0.15876	1611.3442	3.0116	1489.9171	609088.125	836.2084	2.2848	1242.0157	2.3884	15772389	1.3846	350.057	86.1346	81.2317	221.9769	209.0305	83907.25	134.0704	-0.61086	181.7418	3255197.25
029	2016-12-10t2028	1481423705.11	adult	198.0815	153.0454	-117.7067	1196.5078	74.7718	75526.3986	237890.8637	4006979.8293	2629.5527	3.7221	425.3246	1.8889	351.4085	0.89022	1579.8547	3.0614	1449.1735	622462.75	823.8761	2.3263	1173.5699	2.2197	16753537	1.6974	590.578	92.2605	86.1593	316.3616	295.6221	124646.4688	140.2798	-0.52096	225.957	3634142
029	2016-12-11t0223	1481445014.84	adult	204.0009	158.9648	-111.7873	1219.7755	78.6019	77257.1638	243391.2799	4185911.0708	2365.0513	3.219	417.6097	1.7371	339.7629	0.52793	1493.8228	2.8593	1398.6209	603504.375	812.4824	2.3495	1198.7279	2.5073	16837188	1.7869	514.6978	94.8946	87.984	292.1315	272.2089	118021.125	153.8641	-0.21635	231.6492	3825959
029	2016-12-11t0823	1481466614	adult	210.0006	164.9645	-105.7875	1179.0586	79.6424	73730.8435	232178.7608	3989870.3785	2443.8684	3.5598	435.3643	2.2348	359.7704	1.1308	1415.1451	2.6605	1322.7084	544830.875	826.5098	2.588	1148.0825	2.3665	16744547	1.8331	474.2837	99.5769	90.8832	326.431	317.0161	125675.9375	166.7019	0.044661	265.4763	3829828.25
029	2016-12-11t1423	1481488204.58	adult	215.998	170.9619	-99.7901	1151.4009	76.6816	72641.9691	228843.4809	3872090.4667	1927.6335	2.3786	403.0252	1.4376	330.0538	0.2317	1292.3459	2.2578	1238.901	489799.125	778.821	2.237	1067.0719	2.0475	15269012	1.5247	482.2263	93.1606	85.9154	287.7509	267.1233	109057.5781	153.709	-0.45449	224.7059	3529482.75
029	2016-12-11t2023	1481509802.79	adult	221.9975	176.9614	-93.7906	1278.1324	80.8532	79119.3494	249063.9401	4226126.8552	1581.9237	1.5834	360.1149	0.35971	306.8834	-0.46899	1118.6924	1.599	1068.4309	462019.9375	654.0223	1.115	901.8618	1.2263	14864823	1.4836	412.0037	90.7045	84.5882	265.8555	256.5034	109798.3125	149.1882	-0.69773	215.7201	3744102.25
029	2016-12-12t0223	1481531422.12	adult	228.0029	182.9668	-87.7853	1089.1472	78.7085	70103.3147	221032.0108	3779179.1463	1410.9768	1.2103	392.3766	1.2237	336.1516	0.41834	1048.7668	1.371	1036.7947	383848.6562	716.685	1.7949	943.3341	1.5442	14341757	1.4021	412.3688	98.7025	90.7667	277.4797	269.3406	101557.5859	167.2184	-0.29695	238.6447	3607676
029	2016-12-12t0823	1481553007.35	adult	233.9988	188.9627	-81.7894	1114.5551	88.1014	75668.7635	238526.6651	4353426.2766	1384.8667	1.2135	347.2806	0.079638	294.7781	-0.84098	977.0188	1.122	944.9272	385922.4375	634.0914	1.0498	871.0436	1.2086	13691537	1.2797	506.1883	89.0313	83.6833	226.8543	209.649	89607.4375	144.0268	-1.0628	190.7892	3510057.75
029	2016-12-12t1423	1481574623.38	adult	240.0032	194.9671	-75.7849	749.8343	101.1991	47734.4656	152713.1822	2606175.4175	1586.5792	1.8458	365.3764	0.57721	311.5646	-0.32911	1024.6339	1.4155	1001.7321	256158.4844	647.0659	1.2413	899.3919	1.4498	9103352	0.087244	517.5826	96.7893	91.1337	306.5678	293.402	76641.9531	143.7156	-1.1769	252.2993	2411505.75
029	2016-12-12t2023	1481596221.24	adult	246.0026	200.9665	-69.7855	755.2206	80.4719	44254.9715	141321.328	2197736.1176	1489.0223	1.6518	353.3274	0.28691	306.3795	-0.49039	986.5284	1.3142	951.3146	228874.5938	605.0284	0.87877	874.8165	1.3827	8175996.5	-0.13974	441.9912	97.7218	89.922	308.9861	297.1774	71684.7812	160.5076	-0.81435	260.0636	2261283.25
029	2016-12-13t0223	1481617821.13	adult	252.0026	206.9665	-63.7855	646.2042	83.4887	41257.5017	131357.7177	2244778.6799	1369.3228	1.384	345.804	0.11105	314.6713	-0.23108	859.2331	0.77162	837.1312	185594.3438	547.6256	0.34075	753.183	0.71244	7453459	-0.31797	487.7173	107.7617	96.4491	306.096	297.0156	66116.7422	194.5414	0.021446	261.6806	2322696.5
029	2016-12-13t0823	1481639419.32	adult	258.0021	212.966	-57.786	697.9917	110.4487	44870.7315	144621.8746	2577834.3917	1198.2147	0.94497	346.5602	0.15367	313.9339	-0.25413	825.0139	0.66447	804.5861	193878.25	555.8075	0.47475	714.6232	0.52968	8125105	-0.11497	786.287	104.5364	95.4534	381.5863	349.2846	89672.7891	173.3424	-0.66151	305.6501	2450855.75
029	2016-12-13t1423	1481661037.82	adult	264.0073	218.9712	-51.7809	700.9939	94.1374	45627.3464	145223.8799	2575668.563	1107.8662	0.72902	330.5285	-0.26928	304.2453	-0.56987	785.4688	0.5195	767.2886	186941.5625	522.76	0.16138	677.9499	0.34463	7863604.5	-0.16939	434.402	109.9676	98.1797	332.8251	327.0933	79212.375	196.3403	-0.12946	286.3457	2616238.75
029	2016-12-13t2023	1481682624.67	adult	270.0036	224.9675	-45.7846	700.7653	99.7134	43980.7045	140858.3106	2387313.583	1037.2716	0.55893	333.0046	-0.18747	308.6427	-0.43161	788.0193	0.58713	768.7313	181244.4375	524.1825	0.21638	675.9572	0.37713	7647117.5	-0.21218	653.0175	108.067	97.9824	382.5132	365.2116	87978.0469	183.5279	-0.57128	320.8759	2481651.5
029	2016-12-14t0250	1481705807.99	adult	276.4434	231.4073	-39.3448	954.8799	76.5384	57472.7434	181242.6601	2944639.2905	1141.5013	0.97449	331.9151	-0.20261	309.0417	-0.42168	733.0498	0.34114	685.176	220648	511.6623	0.116	623.5498	0.062415	9961768	0.47695	516.9023	116.4097	102.866	369.3905	360.2529	111186.5469	216.0637	0.21634	323.0608	3493803
029	2016-12-14t0841	1481726914.15	adult	282.3062	237.2701	-33.4819	697.2427	100.4601	43119.9877	137888.1282	2330655.135	1105.3684	0.91917	332.8057	-0.1629	310.4108	-0.37731	786.0355	0.69693	767.7459	177644.0312	519.1889	0.24369	665.6545	0.40313	7497446	-0.21379	753.84	116.1234	102.9112	460.0344	423.7688	103967.7734	210.4775	-0.02052	363.2098	2616028.75
029	2016-12-14t1434	1481748081.78	adult	288.1861	243.15	-27.602	667.3046	95.0562	42566.9189	135845.3878	2328739.633	1052.7384	0.79784	330.3709	-0.21968	309.7445	-0.40027	720.5866	0.36187	686.6635	160690.8125	503.994	0.096777	621.8704	0.1224	7338529	-0.23937	461.9735	121.3129	105.1352	367.0834	361.7643	81859.5938	236.7651	0.60841	331.9073	2694722.5
029	2016-12-14t2025	1481769151.66	adult	294.0389	249.0028	-21.7493	678.0126	97.1867	43322.7277	137946.1321	2413530.3742	992.608	0.63591	327.0237	-0.30319	308.0059	-0.45844	688.5674	0.20995	660.3613	156304.7969	496.8055	0.043324	606.4234	0.041694	7394333	-0.20084	513.7945	122.1647	105.4374	370.8899	358.5759	84192	239.0463	0.58701	333.4569	2762266.5
029	2016-12-15t0223	1481790623.17	adult	300.0032	254.9671	-15.785	661.1427	86.8295	40386.1509	128745.2374	2095259.995	976.5516	0.63829	328.7509	-0.23525	311.1644	-0.34722	725.3608	0.4986	710.7344	153776.4844	504.2876	0.18011	638.5778	0.34039	6943547	-0.31678	737.5436	120.0991	106.2618	469.2125	447.0151	99473.0391	209.6836	-0.28709	385.0118	2536614
029	2016-12-15t0823	1481812229.04	adult	306.0048	260.9687	-9.7833	644.8541	82.8747	40347.112	128281.8108	2144290.6597	951.9066	0.60529	334.647	-0.040541	317.1638	-0.13569	655.945	0.083159	630.5536	138404.3906	503.7337	0.21772	598.382	0.055395	7049340	-0.2638	482.4932	128.2373	111.3377	373.2227	367.8107	78750	247.0339	0.63605	336.9705	2701318
029	2016-12-15t1535	1481838136.97	adult	313.2015	268.1654	-2.5867	619.5973	76.9035	35190.2682	112551.4524	1696591.9059	847.0331	0.21703	339.3194	0.12547	320.8924	0.0022501	703.6244	0.48771	689.2814	130170.5156	520.2723	0.50945	646.2979	0.5337	6257049.5	-0.49286	672.3792	125.6675	112.228	469.9234	451.1447	86935.8281	212.3067	-0.38969	386.9252	2317309.5
029	2016-12-15t2046	1481856761.22	dead	318.3749	273.3388	2.5867	610.9836	79.9847	36752.5017	117041.8152	1892238.2208	731.5775	-0.29469	342.866	0.25261	323.1735	0.089108	643.1385	0.084844	635.6468	124125.7344	524.5182	0.62478	609.4081	0.25254	6586112.5	-0.37277	508.3273	135.6992	118.2434	369.2177	361.6282	71259.0156	259.548	0.80482	334.3075	2606646.5
030	2016-12-02t1423	1480710622.89	larva	0	-45.036	-381.0055	164.8431	36.4139	3602.869	11549.0826	73899.4714
030	2016-12-02t2023	1480732216.63	larva	5.9983	-39.0378	-375.0073	156.0963	29.1108	3107.6251	9891.9628	56854.6054
030	2016-12-03t0223	1480753812.01	larva	11.997	-33.0391	-369.0086	150.51	27.9617	2821.3002	8984.5333	49691.3964
030	2016-12-03t0823	1480775411.98	larva	17.997	-27.0391	-363.0086	218.0195	39.6841	6039.364	19231.9713	153534.0351
030	2016-12-03t1428	1480797284.84	larva	24.0728	-20.9633	-356.9328	669.1586	45.3611	23661.6913	74716.8444	723813.35
030	2016-12-03t2023	1480818619.71	larva	29.9991	-15.0369	-351.0064	766.8821	42.8911	25390.9461	80040.0654	717894.0059	3509.0635	0.29457	622.936	-0.015682	560.5525	0.8993	2466.6848	0.10627	2329.4391	335469.125	1416.6941	-0.029172	2020.4069	-0.083379	8420226	-0.80381	181.1601	65.6505	65.2459	102.5211	100.1201	13942.8672	86.0973	0.044334	96.7395	887398.0625
030	2016-12-04t0223	1480840218.78	larva	35.9989	-9.0372	-345.0067	859.8429	53.7702	36872.1117	116217.3001	1310489.1155	2685.8289	-0.65349	615.9009	-0.25748	395.2888	-0.81837	2147.698	-0.5642	2082.363	418801.125	1529.0265	0.10674	1902.5795	-0.47821	11966954	-0.44058	157.2323	64.0788	63.8234	101.9031	99.3021	19871.1094	84.9377	-0.042508	95.2506	1245050.25
030	2016-12-04t0823	1480861819.1	larva	41.9989	-3.0371	-339.0066	982.6949	62.026	46089.4662	145124.9174	1826937.3662	3589.8022	0.21699	701.3581	0.26841	583.2259	0.83489	2699.4502	0.257	2591.0073	655966.375	1694.0239	0.38648	2288.2836	0.17432	16988296	0.042412	222.5569	60.1361	59.6224	104.1167	99.1047	25300.3555	82.0053	-0.17844	94.4305	1456616.375
030	2016-12-04t1428	1480883686.12	adult	48.0731	3.0371	-332.9324	1132.3059	72.7838	62852.1567	197871.0491	2983933.6351	3036.9233	-0.41536	673.0902	-0.075398	469.1255	-0.19299	2256.5027	-0.54163	2203.5259	742389.375	1623.5075	0.017681	2061.318	-0.37469	22126494	0.45456	141.7785	48.7044	48.2072	88.229	85.1349	29027.3301	69.2807	-0.61153	80.0555	1601058.75
030	2016-12-04t2023	1480905018.24	adult	53.9987	8.9627	-327.0068	1141.7984	71.1628	64274.8345	202396.1556	3087062.1568	4059.2676	0.572	882.7443	1.1753	658.1974	1.2438	3088.5698	0.66619	2998	1040848	2086.4699	1.05	2757.3617	0.7862	29681396	1.1128	304.8935	61.4165	60.7695	103.5061	99.7947	34881.5547	83.6954	-0.18616	94.6046	2065069
030	2016-12-05t0223	1480926636.28	adult	60.0037	14.9677	-321.0018	1036.4475	74.6242	62925.0793	198443.6807	3176749.6998	4194.064	0.6544	962.7124	1.5027	762.3316	1.9291	3482.4927	1.1594	3436.575	1145740.125	2285.0826	1.3625	3228.9855	1.4774	31622214	1.0717	283.7854	66.7726	66.3484	108.3475	103.4699	35646.3281	88.9665	-0.062917	99.1288	2193279.5
030	2016-12-05t0823	1480948233.4	adult	66.0029	20.9669	-315.0026	1114.2514	72.8355	63925.1864	201440.4913	3073798.7301	3601.4119	0.014945	881.6794	0.88614	656.9738	1.0878	2962.2776	0.32043	2923.1721	992363	2187.3355	0.97926	2722.3209	0.50904	29473660	0.61536	417.1142	68.4098	67.6791	127.1987	115.1219	42611.5703	90.8567	-0.044289	104.5856	2286869.5
030	2016-12-05t1428	1480970143.02	adult	72.0889	27.0529	-308.9166	1112.1686	72.5937	64863.8257	204280.1696	3191169.8846	3964.1982	0.33485	712.4731	-0.15285	386.3972	-0.81941	3116.0125	0.47204	3043.0593	1056328.25	2099.4347	0.6522	2810.1569	0.56179	24140728	-0.11511	390.9953	63.7708	63.1796	106.0186	101.1851	35940.3125	85.7412	-0.2182	96.2873	2160745.5
030	2016-12-05t2023	1480991435.77	adult	78.0036	32.9675	-303.002	1086.47	73.4681	64151.7559	202127.447	3220331.9035	3280.2283	-0.36453	580.6802	-0.90078	321.2353	-1.2391	2596.3032	-0.28989	2542.6516	872357.875	1828.2631	-0.035999	2335.3713	-0.25132	19455692	-0.70768	343.9369	71.0989	67.8801	229.7771	226.8339	77205.0938	100.3059	0.13263	168.9767	2382170
030	2016-12-06t0223	1481013030.99	adult	84.0022	38.9662	-297.0033	1110.2949	70.5183	62441.845	196705.5411	3037747.4043	2504.0811	-1.0601	524.0964	-1.1469	323.193	-1.181	1988.2175	-1.052	1958.0522	650147.125	1519.0048	-0.66937	1875.8818	-0.91286	17126424	-0.96094	271.5869	65.7838	65.2912	109.5184	105.026	35812.5234	88.4629	-0.21481	100.5806	2149681.75
030	2016-12-06t0823	1481034622.17	adult	89.9998	44.9638	-291.0057	1112.7765	77.7514	66794.0265	210392.7063	3441378.0561	1817.3134	-1.5946	405.8819	-1.6409	258.5892	-1.5442	1491.3568	-1.5728	1467.3676	520483.5312	1124.4663	-1.3655	1396.6375	-1.5011	14157567	-1.1898	262.6786	64.0648	61.8731	164.1844	154.1853	57300.3672	91.9335	-0.1764	130.5922	2234643
030	2016-12-06t1428	1481056504.15	adult	96.0781	51.0421	-284.9274	1105.4037	68.414	59563.6545	187607.0508	2767562.4853	2017.1233	-1.2457	399.9329	-1.5389	278.0831	-1.3464	1411.3971	-1.5179	1341.8885	440355.875	1028.9892	-1.4072	1240.3029	-1.5791	12469908	-1.2781	238.6406	69.7066	68.9804	115.8355	112.438	36140.6719	93.5858	-0.18627	106.8075	2173452
030	2016-12-06t2023	1481077802.81	adult	101.9944	56.9584	-279.0111	1030.0847	70.846	57190.6134	180214.2088	2673626.8762	1854.1982	-1.237	419.1817	-1.2875	282.2794	-1.2456	1517.636	-1.1942	1503.343	455290.8125	1156.5755	-0.93588	1433.3107	-1.104	12538144	-1.1799	364.7882	73.7838	72.5253	133.4313	127.5363	40029.3828	100.5701	-0.074709	118.9228	2206948.5
030	2016-12-07t0223	1481099420.69	adult	107.9994	62.9634	-273.0062	967.3829	63.1335	49733.3759	156677.7281	2157587.9154	1620.1351	-1.2955	429.4821	-1.0634	298.5997	-1.0461	1400.4661	-1.1595	1379.6663	365521.6562	1074.5315	-0.89609	1313.5529	-1.0914	11196598	-1.2144	262.2431	73.9248	72.3555	135.2314	131.0853	35295.3984	102.5553	-0.082313	122.4564	1927218.375
030	2016-12-07t0823	1481121018.2	adult	113.9987	68.9627	-267.0068	953.014	62.4176	49072.5512	154563.8305	2137417.8698	1561.9133	-1.1755	427.424	-0.90141	305.6425	-0.90708	1334.0552	-1.0544	1317.4753	344186.25	1035.2663	-0.74894	1254.0314	-0.9814	11001040	-1.1298	298.3015	75.6791	73.9784	142.0531	137.3979	36649.7109	104.9511	-0.083695	127.9145	1947829.25
030	2016-12-07t1519	1481145991.26	adult	120.9357	75.8996	-260.0699	853.7544	86.4565	53445.469	170034.2563	2797077.0294	1371.08	-1.1818	409.1891	-0.81443	305.8833	-0.80866	1173.9192	-1.0678	1157.0665	327523.4375	938.3771	-0.70941	1112.2705	-0.98617	11414329	-0.94994	559.7839	81.304	77.3531	296.7321	271.3211	82788.2656	114.5859	0.072505	173.271	2267975
030	2016-12-07t2023	1481164219.46	adult	125.999	80.963	-255.0065	999.4654	70.9422	56890.2655	179297.14	2716445.7895	1173.7214	-1.2735	359.3593	-1.0437	291.6852	-0.89337	988.8125	-1.2104	981.6034	294666.125	759.9617	-1.0181	932.9528	-1.1522	10686987	-0.94672	272.4396	72.6859	70.9565	139.2253	135.1685	41489.1484	102.8568	-0.26229	125.6997	2161607
030	2016-12-08t0223	1481185815.84	adult	131.998	86.962	-249.0075	1017.4157	71.9426	55665.3028	175299.7086	2673531.0578	1064.5743	-1.2583	341.9584	-1.0593	266.0912	-1.1695	924.9801	-1.1508	910.4348	270094.1875	729.957	-0.89163	878.5725	-1.0793	9966037	-0.94405	353.7371	72.306	70.657	134.6265	128.6247	39310.9297	101.637	-0.36559	120.174	2107286.5
030	2016-12-08t0823	1481207419.82	adult	137.9991	92.9631	-243.0064	693.2538	140.4516	52247.9704	169686.3484	3822577.65	1124.9325	-1.0254	363.3826	-0.72098	291.4905	-0.81018	957.0284	-0.91944	949.8401	260311.7344	743.5251	-0.60638	902.4427	-0.84401	9877103	-0.85829	349.9033	76.0769	74.2692	143.1568	138.4829	38938.6602	107.2995	-0.30787	129.2962	2067845.25
030	2016-12-08t1503	1481231389.12	adult	144.6573	99.6213	-236.3483	889.9475	67.7629	47837.3721	150907.3997	2231690.3427	1188.834	-0.76104	387.8432	-0.25318	315.8902	-0.34069	980.0211	-0.67899	965.4397	245985.2812	772.2589	-0.19801	911.4587	-0.61556	9713920	-0.77849	264.768	83.0669	80.131	164.5876	159.2648	41311.4883	121.1188	-0.051647	148.2022	2080494.625
030	2016-12-08t2041	1481251684.45	adult	150.2949	105.2588	-230.7107	906.6909	73.0623	50229.4795	158594.8783	2384464.2061	1077.7529	-0.8061	365.5091	-0.38376	305.0388	-0.50119	880.9158	-0.75816	870.7112	231680.8594	710.8389	-0.23793	834.7663	-0.65743	9606309	-0.70563	313.1597	82.2289	79.4528	167.4767	162.523	44046.375	121.7606	-0.11559	148.9454	2161140.5
030	2016-12-09t0233	1481272776.13	adult	156.1537	111.1176	-224.8519	701.1493	75.8812	40920.8829	129547.0989	2019516.7742	1013.545	-0.79883	369.1347	-0.17715	310.9055	-0.3266	875.429	-0.62958	864.7783	187341.7969	707.1615	-0.019648	832.0169	-0.50604	7893577.5	-0.98837	239.9984	84.8143	81.4412	168.2168	163.505	35998.3867	126.3458	-0.082642	153.1551	1813668
030	2016-12-09t0825	1481293895.57	adult	162.0202	116.9842	-218.9854	430.393	98.1444	26027.5924	84537.6024	1384521.1138	1074.7482	-0.56616	397.0999	0.50373	332.2707	0.29317	944.8991	-0.28298	937.1918	129451.1797	761.2036	0.56164	900.4814	-0.10374	5409295	-1.4867	254.7462	91.0399	86.2797	187.9932	183.1432	25755.0684	139.5847	0.21331	170.0833	1240145.625
030	2016-12-09t1508	1481318136.27	adult	168.7537	123.7177	-212.2518	538.7871	73.6311	28554.928	91053.8134	1313929.0034	1079.7622	-0.43537	400.6294	0.77823	335.8494	0.44527	886.8447	-0.31392	872.9021	133026.7031	719.3536	0.53897	831.3739	-0.19052	6007437.5	-1.2766	245.1107	89.1973	85.3174	184.3246	178.5499	27648.6914	133.0843	-0.11991	168.2316	1337514.25
030	2016-12-09t2023	1481337023.53	adult	174.0002	128.9641	-207.0054	617.7988	76.8232	36738.5553	116782.7861	1853966.5326	998.5563	-0.52506	401.4558	0.94676	354.3233	1.0324	867.2949	-0.27149	858.4585	166520.6094	681.6085	0.43758	816.9931	-0.1239	7707149	-0.80789	266.1681	94.4777	89.5112	197.3412	190.9153	37889.5078	144.9348	0.16295	176.2513	1813782
030	2016-12-10t0252	1481360354.5	adult	180.481	135.445	-200.5245	644.4718	71.5473	36893.0143	116845.898	1786352.6488	1028.6847	-0.37035	397.1414	0.9554	349.0647	0.86439	870.3292	-0.14663	860.3743	167973.5312	675.2168	0.55278	822.486	0.034289	7659270	-0.75013	265.1209	95.5497	89.6015	202.2192	197.2936	39028.3125	150.0897	0.18941	182.7563	1842772.25
030	2016-12-10t0844	1481381469.34	adult	186.3462	141.3102	-194.6593	644.4453	69.7564	35594.5103	112725.1003	1645745.5881	978.4023	-0.40796	401.0865	1.1428	354.5362	1.0213	863.6227	-0.067486	854.3531	161497.4375	682.5291	0.76523	820.1238	0.14883	7473444	-0.73489	278.9407	98.2161	91.3502	213.6048	207.6723	39944.0938	157.2349	0.29094	193.2127	1830060.75
030	2016-12-10t1436	1481402591.66	adult	192.2135	147.1775	-188.792	654.9195	67.7844	36406.5581	115375.1911	1678860.2801	1054.5909	-0.15486	390.515	0.94098	338.465	0.50953	822.4858	-0.13201	804.4261	157094.7969	671.9697	0.8049	775.2006	0.04313	7444777.5	-0.6848	295.1677	99.2464	91.5087	221.4449	215.8444	42295.9688	165.5411	0.41704	202.0289	1892033.25
030	2016-12-10t2028	1481423716.29	adult	198.0815	153.0455	-182.924	715.8662	65.6592	37021.9435	116920.0597	1618953.4717	1082.3818	-0.0137	383.7761	0.82049	337.6965	0.47283	899.9304	0.27711	890.3099	175486.4375	672.0082	0.92569	828.155	0.42615	7449861.5	-0.62833	308.3791	99.4157	91.8777	216.4706	210.8535	42211.7695	162.993	0.19188	198.0665	1929857.5
030	2016-12-11t0223	1481445026.12	adult	204.0009	158.9649	-177.0046	772.0505	65.2149	38349.3665	120953.5726	1620723.4039	1056.4259	-0.0048964	383.335	0.85344	336.7604	0.4371	875.931	0.27125	865.4404	176938.0625	657.4482	0.89529	807.9673	0.42648	7716532.5	-0.50894	359.3508	102.6695	93.3002	232.1974	226.2228	46903.875	173.6692	0.38396	213.3332	2066737.75
030	2016-12-11t0823	1481466625.25	adult	210.0007	164.9646	-171.0049	745.0592	65.2855	36879.0724	116380.2194	1570052.4062	1087.5383	0.14225	385.7259	0.95362	339.71	0.52478	898.0356	0.45166	882.899	174218.9062	664.267	1.0487	838.2555	0.6852	7470739	-0.52313	365.2975	105.0442	94.7575	232.8853	227.6735	45179.7422	178.9744	0.40733	214.5458	2034496.375
030	2016-12-11t1423	1481488215.66	adult	215.998	170.962	-165.0076	754.5673	65.5875	38192.0461	120536.1843	1643179.4838	1004.6506	-0.00044218	379.3422	0.82544	329.9812	0.22951	850.7684	0.33368	842.0321	171004.4375	641.3531	0.9169	797.656	0.55754	7599741	-0.44419	365.6319	105.7255	94.3381	255.3443	247.8343	51324.207	185.8691	0.47869	230.2519	2118105.25
030	2016-12-11t2023	1481509813.51	adult	221.9974	176.9614	-159.0081	759.718	63.4099	38146.087	120403.6528	1638689.9511	1106.0681	0.32914	375.066	0.7466	325.8521	0.10456	899.1088	0.62513	878.1983	180720.875	643.8457	1.0163	825.3616	0.79649	7507695.5	-0.42727	398.4122	107.0388	94.1272	254.639	246.7825	51182.4375	193.6196	0.57523	233.0235	2142594.75
030	2016-12-12t0223	1481531434	adult	228.0031	182.9671	-153.0025	743.2189	64.6894	36778.3567	116030.6381	1560450.5357	1063.4817	0.27594	374.4295	0.75844	328.2364	0.17807	891.3057	0.66174	883.8772	172022	645.2635	1.0963	826.2823	0.8772	7219750.5	-0.46953	334.7808	109.1955	96.0083	264.1999	257.8555	50990.5703	199.0465	0.60764	243.5641	2105508.5
030	2016-12-12t0823	1481553018.68	adult	233.9988	188.9628	-147.0067	739.5571	64.5281	38154.2321	120471.7646	1667777.1552	1125.9836	0.50347	373.0466	0.74969	325.7168	0.10299	908.4019	0.80798	891.1282	182588.7812	635.646	1.0651	814.8519	0.88357	7463544	-0.37588	370.0664	110.2153	96.7747	263.8506	258.1664	53033.9766	199.5075	0.49905	242.4319	2205078.5
030	2016-12-12t1423	1481574634.76	adult	240.0033	194.9673	-141.0022	738.4147	62.8426	37025.0404	116863.1142	1587092.4243	1162.1913	0.65845	373.4587	0.78892	328.3448	0.18726	908.433	0.87374	896.2037	177144.4375	626.2481	1.0327	823.1977	1.0008	7253688	-0.40961	360.0754	112.6691	97.5773	282.9933	277.9631	55183.6875	209.3086	0.65392	260.0001	2188371.5
030	2016-12-12t2023	1481596232.85	adult	246.0028	200.9667	-135.0028	730.0437	61.3319	35701.1457	112647.8883	1493061.1388	1124.7518	0.6084	370.2425	0.73445	328.2936	0.19123	904.8625	0.92488	889.7935	170114.1562	622.7936	1.06	842.7411	1.1896	6936493	-0.4761	366.147	113.9948	99.3151	283.2826	276.5083	53257.1328	207.2752	0.48121	260.8493	2135692.75
030	2016-12-13t0223	1481617832.07	adult	252.0025	206.9665	-129.003	703.5923	61.9738	34228.5127	108069.4902	1428182.1968	1117.4128	0.64257	371.9072	0.81076	328.2657	0.1973	864.5368	0.79758	844.2003	155616.625	617.4954	1.0688	785.2613	0.91045	6686891.5	-0.52815	368.6568	115.4962	98.862	286.5767	282.1548	51583.8008	214.8336	0.58046	263.5911	2076622.25
030	2016-12-13t0823	1481639430.87	adult	258.0022	212.9662	-123.0033	731.7435	61.0629	35217.4453	111244.8266	1461515.2526	1043.0076	0.47366	366.6147	0.69963	328.151	0.20047	834.4417	0.71201	814.6476	154371.7188	600.6083	0.95295	776.7983	0.92423	6779806.5	-0.48792	392.3552	116.4264	99.5834	305.8391	298.7881	56580.2227	218.9405	0.58844	277.9486	2153074.25
030	2016-12-13t1423	1481661050.22	adult	264.0076	218.9716	-116.998	716.5625	60.9289	34333.8806	108427.8912	1402511.7832	1044.5721	0.53004	369.0018	0.79631	334.8408	0.42357	846.2517	0.83626	837.3477	153171.5625	589.199	0.88987	784.5057	1.0416	6652364	-0.50923	413.8382	119.4863	102.6903	310.4386	303.1078	56189.3828	219.6401	0.5066	277.4432	2154098.25
030	2016-12-13t2023	1481682636.11	adult	270.0037	224.9676	-111.0019	706.2745	64.2181	34111.7338	107699.2579	1421303.5602	1044.2516	0.58173	367.897	0.79749	332.2182	0.3461	863.8115	0.9966	852.2648	155486.0625	593.4798	0.99989	797.4103	1.1983	6589404	-0.51289	431.9008	121.0075	102.6164	335.7998	329.2814	60443.9648	229.716	0.68669	307.9791	2167364.75
030	2016-12-14t0250	1481705819.01	adult	276.4434	231.4073	-104.5622	711.2535	61.9098	34058.4642	107556.2918	1386763.2367	1017.3943	0.55178	368.1095	0.83875	332.6111	0.36848	844.9316	0.96995	830.1099	151242.75	593.1789	1.0687	770.1039	1.0901	6587688	-0.49657	463.6934	123.8933	104.133	353.9055	345.3965	63349.0859	238.4975	0.82649	319.821	2217194.25
030	2016-12-14t0841	1481726925.25	adult	282.3062	237.2702	-98.6993	719.9459	64.0406	34164.7257	107849.805	1408373.5773	954.9451	0.38558	364.878	0.77159	335.1993	0.46189	803.1439	0.79677	790.2883	144565.9062	561.5414	0.75359	747.8991	0.99998	6550289	-0.49105	406.2494	124.6187	105.4799	332.8882	327.647	59919.875	240.8326	0.80372	306.2907	2237154
030	2016-12-14t1434	1481748093.6	adult	288.1863	243.1503	-92.8192	710.823	65.2099	33798.7628	106703.8446	1390894.8309	926.7769	0.33176	366.0376	0.8279	337.2982	0.53789	790.2777	0.78446	780.7443	140669.4375	559.4173	0.783	733.3117	0.95963	6495704	-0.48988	441.3735	127.3769	107.0422	351.1738	344.5176	62508.9336	247.3673	0.89561	320.012	2260430.75
030	2016-12-14t2025	1481769162.68	adult	294.0388	249.0028	-86.9667	704.2484	63.3657	32745.3654	103386.3834	1326344.9395	1048.1991	0.85086	366.3389	0.85816	340.2625	0.64393	827.1719	1.0842	814.2159	143100.75	557.7867	0.81954	770.6948	1.3202	6306158.5	-0.52949	424.8689	128.3778	107.4365	356.6316	348.446	61697.2578	248.7548	0.84925	324.3125	2209894.75
030	2016-12-15t0223	1481790634.66	adult	300.0033	254.9672	-81.0023	698.5643	64.3989	32674.1019	103180.8337	1336871.0947	1044.3967	0.91346	366.7509	0.89283	342.6758	0.73284	847.8094	1.3043	840.4927	145823.2188	545.1638	0.71584	786.7212	1.5377	6300779.5	-0.51422	475.4132	130.9149	110.1249	377.605	371.9335	64948.0625	253.3918	0.88998	347.4299	2249117.25
030	2016-12-15t0823	1481812240.08	adult	306.0048	260.9687	-75.0008	675.1617	63.8558	32643.7072	103150.5118	1353266.884	1036.1218	0.96523	364.7292	0.85687	336.3434	0.52344	796.9523	1.0546	784.3447	137075.7969	559.1426	0.96697	728.6707	1.152	6252916.5	-0.51278	477.0145	132.2081	109.4755	382.2299	374.4281	65743.5391	258.9231	0.95529	350.8446	2266575.75
030	2016-12-15t1535	1481838148.42	adult	313.2015	268.1655	-67.804	668.3083	63.1183	31826.6676	100545.6518	1304638.125	1107.068	1.41	365.994	0.92615	341.0783	0.69813	828.8107	1.4044	822.5689	139240.1875	556.3505	1.0176	747.0022	1.4277	6117223	-0.53755	603.5512	135.6334	112.2982	420.2922	410.3118	70609.0938	268.4767	1.1129	371.3415	2266976.5
030	2016-12-15t2046	1481856772.67	adult	318.3749	273.3389	-62.6306	664.8934	66.0275	32216.7777	101814.9293	1371160.2521	1012.4118	1.0709	361.0634	0.80144	337.0771	0.56953	830.6921	1.5274	818.2825	141217.6562	538.6844	0.83076	737.8373	1.442	6106666	-0.52854	554.2052	135.0259	112.2784	404.6498	398.1376	68790.4688	259.7558	0.81036	366.7295	2283692.75
030	2016-12-16t0238	1481877888.25	adult	324.2404	279.2043	-56.7652	663.362	65.9876	32057.1372	101342.9826	1357182.293	968.886	0.97194	358.1089	0.73911	337.3693	0.59082	801.3784	1.4314	790.6799	135432.9531	518.7371	0.60605	724.1145	1.4309	6031269.5	-0.53941	504.2765	134.7486	113.4383	399.324	391.6737	67485.75	259.5645	0.72779	354.8335	2269435.75
030	2016-12-16t0830	1481899014.91	adult	330.1089	285.0729	-50.8966	652.0579	66.1554	31710.6062	100326.931	1329262.2412	928.0425	0.87841	357.7265	0.75482	337.912	0.62118	795.2314	1.5326	791.1105	132803.6562	520.474	0.7055	717.8243	1.5005	5955789	-0.55101	537.9131	136.9023	113.6831	417.78	412.9143	69769.2656	269.1426	0.90496	368.8942	2279286
030	2016-12-16t1423	1481920239.79	adult	336.0047	290.9687	-45.0008	667.8951	65.4964	31794.729	100500.1339	1330079.8802	938.5651	1.1053	356.0163	0.73009	337.2021	0.60813	774.9809	1.5268	760.7986	129421.8125	515.3912	0.70322	698.09	1.4372	5945827.5	-0.54052	531.0052	137.9678	114.9697	421.9839	416.4352	70471.3125	272.4083	0.91426	374.7448	2304199.75
030	2016-12-16t2023	1481941838.85	adult	342.0044	296.9684	-39.0011	662.1481	63.8444	31018.8197	98062.4246	1277969.088	905.2343	1.0987	353.6621	0.68547	336.2557	0.58682	763.4284	1.6304	762.321	125202.2578	509.1322	0.68319	681.1642	1.4083	5766814	-0.58907	527.4854	138.4749	115.3007	422.2627	416.7756	69251.0781	269.7113	0.76571	381.8841	2257972.25
030	2016-12-17t0223	1481963440.25	adult	348.0048	302.9688	-33.0007	646.3227	65.1753	31221.0207	98686.1222	1312500.2743	905.8178	1.4452	352.0877	0.66418	334.0703	0.52177	762.9672	1.9195	750.9732	125889.5781	509.4678	0.78422	688.6636	1.7067	5775999.5	-0.57183	573.7097	139.5768	115.4656	444.7502	438.6129	73383.7812	272.1532	0.75325	394.6342	2289757.25
030	2016-12-17t0823	1481985037.13	adult	354.004	308.9679	-27.0016	647.5723	64.8909	30909.6688	97727.9276	1290743.6128	955.4156	2.8951	352.7956	0.71333	335.007	0.56562	771.6865	2.4939	761.7235	125784.8984	507.8009	0.86099	686.6918	1.9527	5731870	-0.57355	557.6192	141.1573	116.4972	456.0628	454.0419	74338.2344	277.6098	0.8199	404.8244	2293382.25
030	2016-12-17t1423	1482006642.59	adult	360.0055	314.9694	-21.0001	627.8901	63.3026	29527.2832	93298.4786	1195675.6267	939.4891	767.3265	354.2568	0.7859	337.0766	0.649	770.4518	3.3478	758.8134	120190.4922	508.5112	1.0022	682.6403	2.2712	5497357.5	-0.64813	566.9563	143.6503	118.3462	460.8062	455.0482	71885.7656	283.4289	0.89575	411.9624	2229165.25
030	2016-12-17t2023	1482028238.8	adult	366.0044	320.9684	-15.0011	629.3582	62.7355	29620.2946	93593.7885	1203530.9895	978.7214	949.9991	355.8206	0.86157	337.5479	0.676	780.014	6.7184	767.3177	121682.1875	511.2867	1.2188	684.306	2.9222	5545464.5	-0.61624	598.7577	145.2008	119.1463	479.4821	467.2675	74799.2109	286.4049	0.89778	426.338	2262953.75
030	2016-12-18t0223	1482049841.17	adult	372.0051	326.969	-9.0005	620.2839	60.3831	29004.6755	91731.628	1149279.0116	958.9365	914.112	356.4645	0.90814	338.4344	0.71734	775.0186	797.5794	763.3455	118577.8438	510.8695	1.405	682.7377	4.2363	5435727	-0.64669	642.853	146.8487	119.844	497.4245	486.2696	76105.9531	290.8861	0.93898	441.4525	2239295.75
030	2016-12-18t0823	1482071442.15	adult	378.0053	332.9693	-3.0002	630.442	60.127	29011.1819	91675.2834	1145111.64	1041.7197	1263.8183	360.4271	1.0592	340.6117	0.80384	793.5641	901.1349	772.2587	121415.3125	516.6341	1.8248	682.0695	365.0345	5504082	-0.60508	667.1019	149.54	120.7929	505.0538	496.645	77273.2344	297.9797	1.0474	447.963	2283626
030	2016-12-18t1423	1482093043.54	dead	384.0057	338.9697	3.0002	617.8043	60.0732	28150.8615	88972.0155	1102489.0044	1108.8527	1558.5555	362.1696	1.1401	341.0194	0.82801	789.1201	909.4934	771.4428	116789.7812	520.221	2.3301	681.6733	647.4114	5359747.5	-0.65349	670.7529	152.1183	122.5966	531.6127	527.1228	78678.6719	304.6562	1.1446	465.381	2251198.25
031	2016-12-02t1423	1480710634.3	egg	-2.9992	-51.0358	-291.1127	711.1366	23.7083	13789.358	43351.3805	231172.3329
031	2016-12-02t2023	1480732228.42	larva	2.9992	-45.0374	-285.1144	667.1205	26.6617	14153.7517	44508.2166	259722.9302
031	2016-12-03t0223	1480753823.16	larva	8.9977	-39.0389	-279.1158	659.1713	28.3119	14257.005	44837.4356	267792.9403
031	2016-12-03t0823	1480775422.74	larva	14.9976	-33.039	-273.1159	668.488	28.1497	14444.6369	45428.9039	270829.5618
031	2016-12-03t1428	1480797295.56	larva	21.0734	-26.9632	-267.0402	661.0892	27.3993	13915.1594	43759.9881	252856.8507
031	2016-12-03t2023	1480818630.65	larva	26.9998	-21.0368	-261.1138	508.3844	36.8005	14537.5647	45883.6285	347088.3245	3440.2158	0.26897	668.769	0.61468	635.8491	1.8388	2753.365	0.7034	2726.1564	214762.4688	1438.2862	0.17596	2357.9398	0.78474	5213723.5	-1.3714	152.637	66.4928	66.3601	101.4489	99.7541	7913.0156	85.9057	0.061954	95.3235	518377.5
031	2016-12-04t0223	1480840229.81	larva	32.9996	-15.0371	-255.114	813.0978	50.0555	32464.7323	102440.2627	1078742.0963	2750.5283	-0.54847	534.3112	-0.9258	470.4321	-0.079117	2310.6602	-0.23208	2255.6589	397433.5625	1307.7735	-0.49031	2029.5586	-0.14232	9153820	-0.78845	214.8243	47.0377	46.314	88.5935	83.96	15238.0771	68.7414	-0.62308	78.9807	805850.5
031	2016-12-04t0823	1480861830.82	larva	38.9998	-9.0368	-249.1137	801.9514	47.0465	33544.1158	105797.4232	1147422.6768	4079.7222	0.76343	739.572	0.66614	604.3352	1.0858	2944.2715	0.72328	2849.8892	521136.0625	1688.8982	0.47779	2430.431	0.53389	13089685	-0.3952	202.065	63.4452	63.1642	100.359	97.8796	17763.541	83.6067	-0.10779	93.5186	1122917
031	2016-12-04t1428	1480883697.14	larva	45.0738	-2.9628	-243.0397	1055.634	62.3303	52098.8267	164011.8547	2166642.1513	3482.3196	0.071679	622.5073	-0.38078	430.2633	-0.50555	2485.2415	-0.14015	2408.0151	680956.1875	1443.6515	-0.3968	2038.6428	-0.37008	17028688	-0.086925	223.0829	57.6792	56.9743	100.6187	97.2432	27569.5195	80.5941	-0.23974	91.7532	1577813.5
031	2016-12-04t2023	1480905029.26	adult	50.9994	2.9628	-237.1141	1013.402	69.5833	56239.9305	177246.3267	2608186.2968	4573.0859	1.1252	834.9871	0.95115	565.7661	0.56083	3196.7283	0.88339	3070.2178	943034.875	1972.1891	0.84975	2693.0169	0.73588	24567824	0.62999	312.0228	64.9262	64.5205	102.2491	99.1869	30163.4961	85.9822	-0.099898	95.4875	1910322.75
031	2016-12-05t0223	1480926648	adult	57.0046	8.968	-231.1089	1104.3981	70.8734	62741.3195	197629.6163	3035507.646	3494.9509	-0.025551	837.0399	0.80786	608.7015	0.82696	2791.6406	0.17525	2718.8113	918449.75	2017.7453	0.79479	2541.2982	0.34657	27466628	0.72136	222.2053	62.6069	62.0422	105.4379	101.9831	34689.0703	86.5161	-0.11774	97.6925	2054383.875
031	2016-12-05t0823	1480948245.37	adult	63.0039	14.9673	-225.1097	1164.9376	71.9574	64417.9371	202839.8678	3094620.5031	3545.0098	-0.020529	725.0552	0.023054	508.6516	0.046756	2845.9939	0.18545	2802.4952	961945.9375	1791.2431	0.11796	2463.2246	0.12008	24443062	0.17091	372.3453	60.7471	60.1378	107.6401	100.6707	36382.3477	83.2295	-0.24441	95.2411	2047906.25
031	2016-12-05t1428	1480970154.84	adult	69.0899	21.0532	-219.0237	1035.2775	72.5186	58584.4739	184592.8865	2792959.5276	3071.3076	-0.53193	734.0165	-0.0005767	598.7427	0.65381	2405.033	-0.50153	2365.2959	738345.125	1694.3445	-0.20647	2171.2517	-0.434	22493202	-0.20721	222.2053	64.273	63.3713	116.1475	111.0039	35657.2773	88.8097	-0.11887	103.8073	1969581.875
031	2016-12-05t2023	1480991447.34	adult	75.0044	26.9678	-213.1091	711.586	96.4787	44827.6074	143272.2986	2413430.9402	2926.7249	-0.70339	640.3446	-0.56963	342.0981	-1.1124	2451.1533	-0.47442	2415.207	573569.875	1698.5942	-0.27952	2210.3206	-0.42425	14984704	-1.0937	384.9978	63.3749	62.7543	106.3516	102.1908	24886.2793	87.3176	-0.19028	98.5759	1483035.125
031	2016-12-06t0223	1481013042.25	adult	81.003	32.9664	-207.1105	1078.4766	70.8287	60201.5899	189623.7502	2856125.2549	2711.407	-0.91104	520.4288	-1.2105	297.4245	-1.3771	2217.7417	-0.79872	2199.1477	698588.625	1548.1916	-0.65254	2029.1372	-0.72867	16392988	-1.0397	232.4247	65.788	64.9213	130.9706	120.2089	41255.7383	88.4534	-0.19312	103.7594	2072257.25
031	2016-12-06t0823	1481034634.27	adult	87.0008	38.9642	-201.1127	1163.0621	72.4775	51528.3646	162677.7391	2219826.7609	2304.8503	-1.1878	384.5222	-1.8095	291.7668	-1.3555	1417.1698	-1.7423	1352.2274	385470.1875	940.9857	-1.819	1264.2374	-1.7696	10429396	-1.5695	304.3238	69.9553	65.9662	209.6655	204.0373	57029.0234	106.3818	0.20089	171.606	1897397.125
031	2016-12-06t1428	1481056515.57	adult	93.0789	45.0423	-195.0346	1648.5357	71.1326	68979.1695	217183.7012	2901791.9405	2004.33	-1.3385	394.1233	-1.6376	280.5659	-1.3641	1634.6001	-1.3042	1616.4618	594994.4375	1084.6818	-1.3735	1489.2855	-1.2853	14344904	-1.1384	168.9029	69.082	67.0946	129.1458	126.873	47009.0625	100.3208	-0.0025213	119.3545	2514378.5
031	2016-12-06t2023	1481077813.58	adult	98.9951	50.9584	-189.1185	1115.2651	68.9865	61041.8018	192221.4005	2812163.0704	1749.1718	-1.4298	382.8602	-1.5602	264.5331	-1.4067	1420.5369	-1.4198	1394.6113	454571.8125	1027.3794	-1.3215	1305.81	-1.3944	12235828	-1.2582	298.9977	69.2516	68.2902	122.7784	117.8641	39289.082	94.9889	-0.17795	110.5836	2213212
031	2016-12-07t0223	1481099432.15	adult	105.0002	56.9636	-183.1133	992.5146	71.9294	56936.3876	179506.7957	2737345.7216	1900.3594	-1.0978	384.9796	-1.3992	270.8347	-1.2936	1430.0948	-1.2173	1395.4927	426168.25	1041.0638	-1.0864	1278.9397	-1.2469	11460072	-1.2386	350.0085	75.0574	70.5923	248.9641	245.418	74191.2891	110.9128	0.1377	209.6577	2234310
031	2016-12-07t0823	1481121029.11	adult	110.9994	62.9628	-177.1142	855.6582	72.2251	49280.0728	155592.1569	2353097.3829	1588.4149	-1.2389	383.1545	-1.2572	260.8683	-1.3109	1319.3658	-1.1767	1290.4826	340396.375	1028.0219	-0.88895	1235.7772	-1.1159	9875041	-1.3066	249.9088	70.3869	68.5861	135.2321	130.1529	34889.8906	100.327	-0.1625	120.9109	1814081
031	2016-12-07t1519	1481146003.57	adult	117.9367	69.9001	-170.1768	867.003	66.5698	34784.6355	110494.4252	1358244.0564	1912.8708	-0.65659	415.2457	-0.86264	300.9669	-0.89472	1431.343	-0.76973	1396.2998	263367.125	1041.4	-0.56311	1300.4865	-0.75923	7636783.5	-1.4597	298.0623	76.0993	74.2078	139.1418	134.591	25602.0918	107.9621	-0.052709	126.5445	1399542.625
031	2016-12-07t2023	1481164230.53	adult	122.9998	74.9631	-165.1138	861.6696	71.0908	49587.2197	156536.8458	2392265.4871	1900.95	-0.48887	385.612	-0.92189	299.4933	-0.84402	1215.1724	-0.93098	1165.1263	315944.8125	836.3139	-0.90839	1071.623	-0.98772	10004318	-1.0901	263.5858	70.7201	68.9094	142.3689	133.7752	37015.9219	102.1804	-0.24388	123.9089	1834761.5
031	2016-12-08t0223	1481185826.88	adult	128.9988	80.9621	-159.1148	657.0362	69.4488	35436.8183	112351.2248	1673887.5699	794.5687	-1.6766	313.8093	-1.352	280.3245	-0.99971	680.0709	-1.6639	670.8328	126493.1797	536.5907	-1.6184	641.72	-1.6445	5829322	-1.5868	387.9539	76.0938	74.4674	172.7358	150.4667	32128.8594	103.1659	-0.29077	130.2721	1413518.25
031	2016-12-08t0823	1481207431.33	adult	135	86.9634	-153.1136	951.4364	109.817	56274.3185	178719.218	3004389.1232	1326.3413	-0.82272	367.9583	-0.75022	315.8917	-0.48448	1011.5038	-0.9005	986.4332	298393.625	707.0622	-0.85991	907.7101	-0.92476	10822388	-0.75627	621.0422	115.1938	91.6201	436.9032	426.4232	128886.4453	283.3169	4.0356	397.4328	3388080.75
031	2016-12-08t1503	1481231401.03	adult	141.6582	93.6216	-146.4553	706.8018	70.3674	39302.4644	124799.1246	1817987.1224	905.5605	-1.27	324.9034	-1.0769	282.2964	-0.95566	802.8461	-1.1492	796.4936	165386.2969	643.7099	-0.87753	764.5537	-1.0776	6686511	-1.3748	398.2905	84.9361	81.717	209.2502	180.7426	43105.5508	124.57	0.075455	157.3459	1747985.5
031	2016-12-08t2041	1481251695.18	adult	147.2955	99.2589	-140.818	686.7112	124.1469	45220.9357	147453.2304	2655183.4612	999.2472	-1.0041	344.3946	-0.74602	302.7073	-0.56803	843.8369	-0.92224	830.3267	199989.3438	630.1521	-0.74898	788.0911	-0.87098	8129779.5	-1.0486	679.0762	96.4955	87.96	381.0966	372.2804	90319.9062	156.9117	0.85165	301.8411	2277873.5
031	2016-12-09t0233	1481272787.46	adult	153.1545	105.1178	-134.9591	770.3885	98.8573	47294.081	152106.6421	2483220.8293	993.4079	-0.89445	340.1962	-0.71083	295.4856	-0.71185	827.5394	-0.82794	813.2304	205229.7812	619.2106	-0.61999	768.3969	-0.78457	8404546	-0.91641	612.3349	98.5405	89.146	376.1539	365.1653	93286.1719	167.0091	1.0865	304.2561	2434442
031	2016-12-09t0825	1481293906.25	adult	159.0208	110.9842	-129.0928	657.8331	102.9373	43515.333	139760.6443	2500171.8032	1145.5409	-0.48816	348.2872	-0.48328	309.8528	-0.33893	883.5546	-0.53826	869.9111	200566.8906	632.6285	-0.36346	818.9713	-0.47442	7906467	-0.94843	584.741	115.8775	94.6247	446.5177	433.2156	101359.5234	274.6298	4.2283	408.4401	2630534.5
031	2016-12-09t1508	1481318147.6	adult	165.7545	117.7179	-122.359	807.7521	138.2842	46656.7393	155671.5373	2673342.097	775.6338	-1.1165	309.9719	-1.1764	288.9238	-0.93004	659.2327	-1.1024	649.8913	161512	523.4706	-0.9274	621.5614	-1.0665	7568893	-0.94154	586.0959	105.4222	86.0206	437.6288	431.2391	107219.0469	270.4954	4.2989	395.1467	2574199.5
031	2016-12-09t2023	1481337035.04	adult	171.001	122.9644	-117.1125	800.4669	134.2168	46017.5871	152610.5858	2596965.0313	777.032	-1.0478	308.6938	-1.2126	291.6977	-0.87695	644.4086	-1.0879	631.8634	155302.4688	507.3738	-0.97017	601.9208	-1.0819	7433348	-0.90916	540.8553	107.0977	86.7316	414.7775	408.0125	99961.3672	270.5645	4.4326	376.7781	2578913.5
031	2016-12-10t0252	1481360366.62	adult	177.482	129.4454	-110.6315	611.6439	135.5842	42389.0482	140129.8201	2644102.1056	715.596	-1.1115	309.4932	-1.1856	292.0404	-0.88797	632.1648	-1.0593	623.1276	140340.5781	504.556	-0.90947	595.5141	-1.0373	6853727.5	-0.97908	413.0141	91.7958	85.8588	279.011	274.4974	61940.4531	146.9441	0.15053	232.0021	2032817.625
031	2016-12-10t0844	1481381480.63	adult	183.347	135.3104	-104.7665	642.0145	140.3422	40428.8759	136317.2046	2520518.1552	864.2738	-0.70827	317.8455	-0.96451	301.7499	-0.6037	680.3519	-0.81195	656.8434	144234.5938	523.5041	-0.6683	614.7974	-0.87934	6716076	-0.95175	520.3888	106.902	90.7429	382.67	373.9498	81126.0469	247.5648	3.466	349.4982	2258838.75
031	2016-12-10t1436	1481402602.47	adult	189.2142	141.1776	-98.8994	625.7702	104.7616	32791.0978	107165.5406	1724793.1698	720.3474	-0.97738	321.2882	-0.84575	308.1481	-0.41673	641.5526	-0.88923	635.837	110988.5938	491.0765	-0.86654	600.4959	-0.87351	5531619.5	-1.1876	553.6797	126.4723	98.9359	425.4782	421.0511	73607.7344	306.5752	5.1979	389.584	2177473
031	2016-12-10t2028	1481423727.8	adult	195.0823	147.0457	-93.0312	524.6856	162.4377	33328.4697	116369.7691	2417776.4383	716.7651	-0.92674	325.6098	-0.6965	314.8777	-0.21841	623.1998	-0.89241	614.3812	109059.9688	498.7534	-0.71537	585.8429	-0.87164	5684496.5	-1.0966	537.1985	119.7862	99.2617	404.7843	395.3127	70837.25	273.626	3.8031	365.8853	2091227.75
031	2016-12-11t0223	1481445037.35	adult	201.0017	152.965	-87.1119	557.4137	93.9951	28600.0474	92320.0214	1350109.4842	790.4107	-0.68992	321.3714	-0.76448	307.2442	-0.4552	672.0039	-0.62026	662.6576	101472.5938	535.364	-0.29271	636.1311	-0.53052	4827641	-1.2602	517.3021	115.2042	94.6834	403.2412	397.6702	60889.4297	265.8863	3.2959	361.7255	1730598.125
031	2016-12-11t0823	1481466636.46	adult	207.0014	158.9648	-81.1121	600.346	70.2033	27738.6121	90897.7343	1168517.0831	735.8716	-0.76719	318.1448	-0.80782	301.381	-0.63322	632.4911	-0.71352	628.2302	92976.2031	507.4595	-0.4724	600.6913	-0.63829	4652232	-1.2575	540.6912	123.4335	96.7491	415.108	403.8827	61020.8789	293.5951	3.8993	379.0277	1804968.625
031	2016-12-11t1423	1481488226.25	adult	212.9986	164.962	-75.115	621.1441	76.2196	33897.9125	108558.843	1628626.551	682.0905	-0.85519	323.2163	-0.64206	309.7341	-0.38124	597.2557	-0.80162	590.4414	106311.5156	486.4113	-0.60408	569.9734	-0.73558	5737735.5	-0.94221	706.597	127.762	107.0178	403.4049	395.4713	71806.0703	276.2585	3.189	364.5687	2268030.5
031	2016-12-11t2023	1481509824.74	adult	218.9982	170.9615	-69.1154	655.5027	66.0049	35311.5998	112037.0155	1581922.7422	703.5916	-0.75384	313.4271	-0.86302	297.5812	-0.74932	593.5224	-0.75837	587.6908	109801.6484	488.2023	-0.52274	567.7968	-0.68171	5796207	-0.88906	456.3527	112.6193	99.026	338.6625	331.6263	62652.5625	210.8538	1.1356	299.2381	2082668.625
031	2016-12-12t0223	1481531445.6	adult	225.004	176.9673	-63.1096	652.3033	66.9421	36297.2644	114941.8048	1682353.6002	697.5978	-0.72849	310.6234	-0.90866	296.2707	-0.79093	587.3714	-0.73335	578.9222	112187.9375	480.5072	-0.5424	555.3771	-0.69484	5905882	-0.83035	431.7009	113.0193	99.1246	338.8941	333.2814	64728.7812	214.6107	1.1154	298.4947	2148835.25
031	2016-12-12t0823	1481553029.56	adult	230.9995	182.9629	-57.1141	581.169	76.5442	28586.7634	92541.5461	1241307.5452	693.1875	-0.70144	306.0056	-1.0043	294.7125	-0.84118	589.8317	-0.67287	583.733	89064.5938	460.8927	-0.68413	557.9406	-0.62716	4599265	-1.1476	521.7607	126.2971	99.553	414.6318	407.8549	62609.3984	294.1998	3.2399	380.1884	1898244.75
031	2016-12-12t1423	1481574646.96	adult	237.0043	188.9677	-51.1092	577.3503	79.1479	26994.0997	89056.8733	1168040.3843	681.3431	-0.70238	302.9146	-1.0674	292.4722	-0.91409	576.1509	-0.6953	565.6799	82389.5859	455.5786	-0.69762	544.5696	-0.66212	4312898	-1.2076	554.4771	124.9323	100.5213	421.0917	411.0207	60216.1094	292.2368	3.0419	381.3165	1778786.375
031	2016-12-12t2023	1481596244.34	adult	243.0036	194.967	-45.1099	583.0085	73.4711	28794.8166	93417.2481	1266720.9737	634.3145	-0.80888	298.6269	-1.1673	289.618	-1.0085	541.5815	-0.82388	535.8652	82320.3906	438.484	-0.83734	518.5722	-0.78056	4524795	-1.138	535.5088	129.5246	102.3606	415.5529	408.9067	63164.0391	300.514	3.1349	384.8075	1962557
031	2016-12-13t0223	1481617843.46	adult	249.0034	200.9667	-39.1102	583.7302	74.0932	29101.9321	94196.0399	1289132.452	624.8589	-0.81389	297.7169	-1.1799	288.5669	-1.0486	542.5269	-0.78887	539.1729	83549.1328	435.5589	-0.83702	515.5708	-0.7656	4559237.5	-1.1155	566.5721	130.5637	102.934	415.7241	407.902	64021.5156	301.553	3.0283	378.239	1999451.875
031	2016-12-13t0823	1481639443.2	adult	255.0033	206.9667	-33.1103	617.0301	67.743	31197.5967	99802.5637	1433136.4894	596.0997	-0.8856	313.9127	-0.73804	307.8242	-0.44767	528.6646	-0.83572	523.7411	86700.9844	443.5085	-0.73185	505.8011	-0.80257	5138123	-0.94704	532.8887	136.6822	117.3524	410.0139	404.2485	67242.2812	280.0383	2.3177	376.3467	2237214.5
031	2016-12-13t1423	1481661062.06	adult	261.0085	212.9719	-27.105	602.0476	80.9326	32055.1648	103581.4983	1552090.147	601.0748	-0.86767	313.6049	-0.74181	308.2905	-0.43689	521.4858	-0.86297	514.6566	88131.0938	442.5589	-0.72776	497.8831	-0.84125	5271070.5	-0.90214	519.0441	138.5211	119.018	416.4925	411.1568	70387.2266	283.5634	2.3066	381.2706	2328263
031	2016-12-13t2023	1481682647.98	adult	267.0046	218.968	-21.1089	609.8698	70.017	32755.9269	104010.524	1503406.4797	657.689	-0.68328	314.1135	-0.72236	306.4474	-0.50129	544.4973	-0.73204	535.4053	93653.5391	449.8515	-0.63094	514.2781	-0.72065	5393014	-0.85795	536.4188	145.7068	123.7685	425.4232	416.9226	73172.7969	304.6177	2.7752	389.0065	2501639.75
031	2016-12-14t0250	1481705830.63	adult	273.4442	225.4076	-14.6693	596.0121	70.6661	32887.5962	105176.6096	1545936.4115	646.5354	-0.71467	318.2464	-0.60014	310.8418	-0.36041	548.4655	-0.70208	535.9784	94884.5312	454.2613	-0.56454	517.33	-0.68922	5484976	-0.82048	571.5869	149.4957	125.8504	436.1363	428.6102	75451.5781	311.2909	2.8542	399.8811	2576557.75
031	2016-12-14t0841	1481726936.97	adult	279.3071	231.2705	-8.8064	610.0501	67.4104	33430.2338	105917.0569	1534852.9894	651.2645	-0.69354	308.1848	-0.88342	297.8627	-0.79962	540.5457	-0.73835	533.4604	95136.0391	443.1966	-0.6781	505.1178	-0.76513	5397856	-0.83436	571.6503	133.5992	113.4889	402.5765	390.3674	70853.4609	252.5365	1.1658	353.692	2339990
031	2016-12-14t1434	1481748105.23	adult	285.1872	237.1506	-2.9264	597.2664	71.6291	30130.8047	96439.7966	1340393.1146	675.308	-0.60268	325.0706	-0.38216	318.6596	-0.097493	547.2917	-0.6928	538.626	87019.375	449.2685	-0.5899	510.0562	-0.72207	5144242	-0.89727	557.7025	159.2797	137.22	444.2487	438.2542	70635.5469	318.0839	2.8572	403.3506	2520601.25
031	2016-12-14t2025	1481769175.08	dead	291.0399	243.0033	2.9264	604.2354	71.9248	30709.9104	97699.12	1362313.7654	683.173	-0.56517	317.3755	-0.59517	313.114	-0.28492	531.7134	-0.78145	519.7082	86137.5781	439.4291	-0.69518	497.3135	-0.81053	5111333	-0.89598	526.7435	157.7315	135.4622	439.9975	431.7363	71279.5938	318.1455	2.7693	400.2645	2540266.5
032	2016-12-02t1423	1480710645.92	egg	-2.9991	-57.0012	-327.1747	150.8378	29.0626	2909.0535	9274.7352	53022.3428
032	2016-12-02t2023	1480732239.32	larva	2.9991	-51.003	-321.1765	156.047	30.0929	3228.8814	10288.8757	61169.556
032	2016-12-03t0223	1480753834.76	larva	8.9978	-45.0043	-315.1778	156.3883	38.9289	3582.2478	11573.8377	77219.6958
032	2016-12-03t0823	1480775434.34	larva	14.9977	-39.0044	-309.1779	284.8126	25.9508	5790.0274	18267.8086	104206.4633
032	2016-12-03t1428	1480797306.68	larva	21.0734	-32.9288	-303.1023	299.2168	29.5162	6840.8396	21599.2628	137283.4733
032	2016-12-03t2023	1480818641.6	larva	26.9997	-27.0024	-297.1759	610.4037	45.8676	21904.1977	69221.8441	647589.9668	2208.6252	-1.0413	437.7288	-1.9328	284.7155	-2.0874	1768.6493	-1.0988	1729.4	206931.9688	1043.4792	-1.2328	1562.5093	-1.0541	5090786	-1.3983	186.4733	59.795	59.4017	99.2189	95.4619	11608.6143	81.4252	-0.1198	92.0413	695416.125
032	2016-12-04t0223	1480840241.22	larva	32.9996	-21.0025	-291.176	723.2883	45.817	25202.6608	79498.7262	726625.9745	3810.2549	0.56689	582.1282	-0.4886	523.6192	0.45008	2420.8752	-0.039741	2261.4908	324397.2812	1220.5142	-0.77053	1834.4545	-0.5625	7787711	-1.0285	314.5721	57.4202	57.0061	95.997	91.3515	12863.5957	77.6424	-0.29283	87.113	768167.375
032	2016-12-04t0823	1480861841.85	larva	38.9998	-15.0023	-285.1758	802.89	49.3708	30864.4629	97246.5649	1010019.1588	2770.8428	-0.59907	577.7582	-0.62801	521.4931	0.334	2297.1047	-0.35767	2260.8956	376725.1875	1383.1566	-0.42308	2041.3158	-0.25344	9429014	-0.94864	277.8138	55.2793	54.894	92.1651	87.4674	15115.0811	74.7219	-0.41439	84.1432	902158.25
032	2016-12-04t1428	1480883708.26	larva	45.0738	-8.9283	-279.1018	1038	57.1622	48881.8617	153903.8368	1951515.3259	4002.8367	0.60768	627.8444	-0.34229	479.6473	-0.089825	2609.0569	0.058472	2469.3845	670527.625	1445.5611	-0.39157	2178.064	-0.10319	16128695	-0.20845	281.8421	52.041	51.483	92.5515	87.7523	23785.7383	72.9679	-0.48749	83.7854	1336880.75
032	2016-12-04t2023	1480905040.73	larva	50.9995	-3.0027	-273.1761	1205.1223	65.5597	62664.5079	197227.9669	2789833.4307	4107.3936	0.6504	659.8829	-0.21403	349.8998	-1.1502	2899.9619	0.42396	2831.4246	954087.5	1693.8199	0.13033	2439.7684	0.27361	21653396	0.26889	139.9023	60.9605	60.4646	98.2485	96.2133	32323.75	82.0987	-0.22004	92.1097	2000357.375
032	2016-12-05t0223	1480926659.84	adult	57.0048	3.0027	-267.1708	1239.5714	76.4027	73980.0832	232890.1756	3775306.7462	3813.6565	0.29641	686.4249	-0.1301	416.1324	-0.62424	2734.7437	0.089983	2660.5674	1058345.75	1685.0728	-0.022775	2337.2831	-0.010372	26520714	0.61212	214.1714	58.0657	57.5523	95.5314	92.9863	36970.6367	78.8174	-0.34614	89.1169	2243427.5
032	2016-12-05t0823	1480948256.85	adult	63.004	9.0018	-261.1717	1314.8534	77.1212	80733.1677	254466.8515	4150418.3508	4767.1274	1.2036	799.8896	0.46415	400.1505	-0.7371	3275.5522	0.81059	3163.8843	1382283	1995.5799	0.59906	2756.9689	0.61507	33701748	1.1796	185.1013	58.3029	57.7416	97.0944	94.683	40973.8203	80.0228	-0.33611	90.5506	2456476
032	2016-12-05t1428	1480970166.82	adult	69.0901	15.0879	-255.0856	1177.594	78.1108	76974.9624	242587.867	4180137.0712	3885.864	0.27709	937.7588	1.1444	667.7748	1.1345	3121.0732	0.5122	3058.9829	1251550.375	2246.1674	1.0441	2835.3349	0.64711	37604128	1.3579	351.7257	59.3305	58.8605	100.9046	97.3331	40462.7266	81.6654	-0.31598	92.4047	2379152
032	2016-12-05t2023	1480991458.75	adult	75.0045	21.0024	-249.1711	868.3571	99.0456	53520.6569	171220.4247	2765914.2863	4095.8037	0.4467	1129.1912	2.0638	1045.0072	3.6248	3427.3281	0.87137	3356.3795	959651.875	2466.5688	1.4008	3079.916	0.94646	31577832	0.54941	170.5686	63.0138	62.7084	100.0265	97.4964	28007.4141	84.1785	-0.27371	94.1444	1762180.625
032	2016-12-06t0223	1481013053.61	adult	81.0031	27.0009	-243.1726	1335.6607	78.3277	86164.8897	271289.4296	4674403.5489	4343.252	0.67056	980.268	1.1625	618.974	0.71928	3431.5344	0.82401	3290.4014	1544190.5	2418.1128	1.1795	3015.2295	0.77106	44040500	1.5779	162.8512	64.1243	63.4316	107.3554	104.4847	48309.9453	86.8318	-0.23447	99.0481	2880913
032	2016-12-06t0823	1481034645.91	adult	87.0009	32.9988	-237.1747	1298.6844	78.1536	82279.1459	259068.9909	4416462.3968	5102.0498	1.5263	1083.2485	1.7967	753.8079	1.6897	4068.0315	1.7788	4026.5356	1749253.5	2585.5721	1.6405	3591.5171	1.7393	46485444	1.8404	269.8788	59.054	58.2578	109.0117	100.7576	46875.0312	81.9116	-0.39775	94.688	2534184.75
032	2016-12-06t1428	1481056527.4	adult	93.0791	39.077	-231.0965	1185.2324	83.9402	84293.1695	265882.8521	4966207.0516	4169.8706	0.78103	1024.7639	1.6513	682.4955	1.3409	3322.2551	0.94242	3229.4966	1458470	2492.3912	1.6131	3044.6797	1.0608	44930776	1.7822	268.0555	67.9583	66.4219	143.1318	136.7588	62834.8398	94.1586	-0.14812	119.7598	2979633.5
032	2016-12-06t2023	1481077824.35	adult	98.9949	44.9928	-225.1807	1377.4483	81.7094	89744.2671	282530.5439	4971654.536	4331.3818	1.1464	926.4218	1.3585	688.2027	1.5607	3354.563	1.1941	3256.406	1569935.5	2227.4325	1.2913	3024.256	1.2363	43338012	1.7968	534.9729	63.5128	61.808	169.9176	130.1425	79521.4219	90.8393	-0.27411	112.0722	2971128.25
032	2016-12-07t0223	1481099443.99	adult	105.0004	50.9983	-219.1752	1304.8977	84.2684	87872.8583	276851.2528	4932136.8668	4038.1545	1.0978	831.0961	1.1139	469.1661	0.1816	3195.9133	1.2349	3132.2675	1463728.25	2063.3206	1.2368	2889.718	1.2888	38058384	1.4956	211.1177	71.5925	70.2263	139.7419	135.6348	64001.7656	97.8568	-0.16379	119.0228	3278434.5
032	2016-12-07t0823	1481121040.04	adult	110.9993	56.9972	-213.1763	724.6418	96.6908	51707.3278	165494.7466	3095993.883	3449.1162	0.75061	692.9485	0.61046	463.8847	0.32665	2455.6687	0.46749	2378.0785	663030.5625	1620.4018	0.54137	2114.7227	0.32825	18679814	-0.34358	271.2453	71.5114	70.6983	120.6731	116.7424	32581.7363	97.3246	-0.23246	111.5355	1927731.75
032	2016-12-07t1519	1481146014.55	adult	117.9366	63.9345	-206.239	1417.7406	83.8628	92722.661	291831.115	5211876.1817	3664.7959	1.3261	626.44	0.54512	368.4283	-0.28163	2863.9451	1.4324	2824.5623	1386149.375	1537.7562	0.74613	2532.1117	1.3964	30277724	1.2458	456.1668	68.1877	66.8024	137.6189	124.7819	66607.5312	96.136	-0.33193	114.2695	3295717.5
032	2016-12-07t2023	1481164241.99	adult	122.9998	68.9977	-201.1758	1389.4164	86.4689	91498.9658	288153.1015	5122447.6322	3636.301	1.5754	545.2254	0.24466	320.2975	-0.63314	2654.804	1.4065	2580.7537	1266341.5	1364.72	0.60107	2347.7584	1.3777	26003436	0.9766	370.4424	74.0591	71.3354	192.6635	174.3867	91900.4844	106.8417	-0.13338	141.4404	3532099.75
032	2016-12-08t0223	1481185837.5	adult	128.9986	74.9964	-195.177	1384.6904	86.6188	91506.3891	288102.2157	5176613.3075	3215.3301	1.4112	508.6212	0.26749	309.3572	-0.65801	2285.771	1.1558	2197.2925	1090312.75	1328.1255	0.90796	1971.4183	1.0314	24235800	1.0506	376.9417	69.271	67.4337	145.1259	133.5262	69225.0469	99.153	-0.38695	121.7475	3300761.5
032	2016-12-08t0823	1481207442.1	adult	134.9999	80.9977	-189.1758	1402.9588	90.6866	94003.5294	295887.9066	5472615.8215	2766.7068	1.168	426.4962	-0.18506	303.5859	-0.65628	1912.2721	0.83399	1856.1581	937013.3125	1006.0774	0.22444	1623.0094	0.66152	20883384	0.85695	383.7431	66.4584	64.1655	161.7318	148.9874	79248.6016	97.0354	-0.51809	127.4515	3254137
032	2016-12-08t1503	1481231412.58	adult	141.6583	87.6562	-182.5173	1030.5433	94.1879	76861.7192	243156.5184	4771029.9384	2310.4058	0.86563	367.707	-0.58413	288.67	-0.8473	1541.0947	0.43981	1475.1968	616437.875	796.2481	-0.2359	1295.2283	0.24679	14699087	0.073101	511.9871	78.0782	73.8021	286.195	260.4489	114478.0078	112.6711	-0.22554	190.2962	3121177
032	2016-12-08t2041	1481251706.02	adult	147.2954	93.2933	-176.8802	1279.2204	79.1598	82696.0786	260460.4015	4461209.3486	1860.2179	0.42161	351.5697	-0.64902	295.5926	-0.71222	1207.818	-0.054307	1164.6318	521777.375	697.894	-0.42366	1017.2757	-0.23289	15158281	0.34929	264.4821	73.2423	70.3387	165.2665	159.5634	71395.1172	109.4094	-0.39553	144.2213	3157915.25
032	2016-12-09t0233	1481272798.84	adult	153.1545	99.1524	-171.0211	1048.213	98.3433	77819.1422	246122.5349	4807910.065	1508.5867	0.031762	311.1426	-1.1692	268.9094	-1.3397	978.1826	-0.43025	925.2157	396163.9375	581.8833	-0.8237	806.4684	-0.66626	12596610	-0.016564	371.9293	79.504	75.7154	220.7498	203.5393	89403.6719	118.3403	-0.25536	167.2013	3218719
032	2016-12-09t0825	1481293917.72	adult	159.0209	105.0187	-165.1547	1324.0878	86.7589	90044.3379	283541.9017	5256264.4464	1519.9648	0.2363	320.7399	-0.98269	273.8093	-1.2967	1014.5579	-0.15789	982.6794	475827.625	598.3757	-0.5741	873.7345	-0.28548	15040456	0.66838	244.1709	76.5164	74.0862	163.5035	157.8502	76683.1562	110.3067	-0.6044	141.0885	3588083
032	2016-12-09t1508	1481318158.43	adult	165.7544	111.7523	-158.4212	872.4966	99.2283	60435.2464	192041.4305	3545968.0073	1709.9667	0.81184	337.4153	-0.61268	278.4466	-1.2325	1212.9218	0.65774	1176.4065	382070.3438	642.8517	-0.10268	1046.1871	0.55716	10628580	-0.22163	409.9477	85.1786	81.568	218.0915	194.684	68698.8203	125.2535	-0.30501	169.232	2683124.5
032	2016-12-09t2023	1481337046.38	adult	171.001	116.9989	-153.1746	1357.7586	89.9931	92578.0729	291608.7955	5414650.5202	1765.6711	1.0846	332.7894	-0.67166	279.8451	-1.2356	1184.2712	0.74743	1128.0468	572003	643.3103	0.055589	1012.2925	0.61571	16046108	1.1603	481.0273	78.733	75.2955	239.0367	216.1313	115454.7266	114.1451	-0.8044	165.8041	3796267.5
032	2016-12-10t0252	1481360377.5	adult	177.4819	123.4798	-146.6937	1295.8226	86.4322	90246.1776	284428.832	5282645.9258	1793.4485	1.2931	323.9579	-0.84168	278.5661	-1.3021	1144.9271	0.78521	1091.372	538115.75	608.9745	-0.065652	955.1971	0.55521	15224726	1.0588	411.3025	81.4851	78.7525	192.3305	177.2899	90395.3125	118.0374	-0.8403	156.6646	3829475.25
032	2016-12-10t0844	1481381491.44	adult	183.3469	129.3448	-140.8287	1357.4736	84.0739	92416.3214	290997.8562	5413524.0782	1843.9432	1.5385	318.4936	-0.94844	271.173	-1.5494	1172.7684	1.0466	1126.5364	565274.375	606.0571	0.036587	968.6982	0.78298	15326549	1.1653	291.4409	77.8274	75.5241	163.7533	155.0733	78929.1094	111.9156	-1.1893	141.4688	3745210.25
032	2016-12-10t1436	1481402614.06	adult	189.2143	135.2122	-134.9613	1388.835	85.3887	90579.6448	285099.0141	5074970.2152	1706.0359	1.3342	323.4896	-0.78992	275.6309	-1.4186	1136.3668	1.0508	1101.9615	537501.5	592.6173	0.03472	963.2318	0.91263	15278737	1.2267	522.0529	86.7401	81.3537	251.0839	243.9988	118762.6875	133.7902	-0.56264	214.4217	4096819.25
032	2016-12-10t2028	1481423739.63	adult	195.0825	141.0804	-129.0931	1362.3235	89.5092	91530.4986	288176.0801	5333048.6628	1891.5997	1.8833	341.8026	-0.28141	283.7378	-1.1705	1241.0712	1.6038	1186.9602	591990.9375	679.1966	0.92995	1029.1905	1.3931	16298176	1.5488	317.7054	76.3925	73.8279	168.7814	161.7752	80508.7109	112.7301	-1.3459	145.8224	3642622
032	2016-12-11t0223	1481445048.78	adult	201.0017	146.9996	-123.1739	1365.7597	89.3894	91072.4101	286751.8576	5325583.4815	1795.243	1.7604	337.9054	-0.33871	288.1804	-1.0336	1192.7668	1.5363	1133.9756	566564.25	641.7411	0.69676	987.7903	1.3188	16034623	1.5508	326.7604	84.6507	81.6728	176.2839	168.5856	83734.8438	123.761	-1.0832	154.2256	4016927.25
032	2016-12-11t0823	1481466647.81	adult	207.0014	152.9993	-117.1742	1303.4353	85.3918	88931.6588	280210.697	5110231.42	1863.0569	2.0398	340.9643	-0.21892	293.3219	-0.87652	1214.3414	1.7503	1159.3321	563454.4375	656.7171	0.9383	1015.508	1.5961	15793468	1.5582	389.6963	77.0741	73.4425	186.9563	176.44	86747.7188	119.4344	-1.3044	158.2513	3570073.75
032	2016-12-11t1423	1481488237.84	adult	212.9987	158.9965	-111.1769	1349.4726	87.463	91546.5023	288209.7661	5422869.2764	1699.0549	1.7363	325.8607	-0.57375	277.4546	-1.3558	1175.1631	1.6921	1136.9478	560552.8125	624.5358	0.71462	978.7449	1.5044	15539647	1.5607	336.2171	85.2975	81.3487	196.6868	187.0077	93819.5859	128.1817	-1.1441	167.1453	4067668
032	2016-12-11t2023	1481509835.7	adult	218.9981	164.9959	-105.1775	1392.0857	92.7199	96373.1181	303372.9293	5824659.0711	1899.306	2.363	325.7634	-0.54395	277.3001	-1.362	1167.3436	1.7646	1104.9034	586006.5	618.7726	0.73726	956.7776	1.4869	16346483	1.8352	447.4396	82.2907	78.3576	203.6871	195.8245	102250.9062	124.655	-1.3491	169.951	4129267.5
032	2016-12-12t0223	1481531457.32	adult	225.0041	171.002	-99.1715	1400.4858	87.9683	95471.2188	300549.81	5639150.0005	2052.7275	2.8758	333.0164	-0.32852	286.5709	-1.085	1156.4276	1.8084	1083.2241	575900.9375	611.2527	0.73022	923.072	1.3845	16559238	1.9527	651.5803	88.2368	83.0118	240.475	214.866	119756.5469	136.3239	-1.1224	186.2975	4387573
032	2016-12-12t0823	1481553040.83	adult	230.9995	176.9974	-93.1761	1342.723	88.1556	92411.9713	290997.103	5549900.7527	1673.1649	1.9589	331.6518	-0.3385	284.9786	-1.1374	1193.4528	2.0671	1147.2438	575244.25	616.5297	0.84574	1007.8381	1.9556	15955768	1.8538	375.4285	87.7421	83.8174	197.5602	188.7082	95224.0391	131.6014	-1.3617	169.9203	4221274.5
032	2016-12-12t1423	1481574658.87	adult	237.0045	183.0024	-87.1711	1342.7297	94.0198	95135.7486	299689.9514	5767035.972	1555.7482	1.7173	323.8535	-0.52059	282.6359	-1.2156	1088.9888	1.673	1050.1234	540138.4375	593.1656	0.67225	918.6653	1.5222	16038844	1.9249	527.744	90.9098	85.2533	251.9796	233.6403	124981.8594	141.5676	-1.1857	203.2087	4502307.5
032	2016-12-12t2023	1481596255.47	adult	243.0036	189.0014	-81.172	1424.6041	90.9201	96473.838	303719.9052	5719029.775	1613.2238	1.9605	320.8872	-0.58078	289.5547	-1.0105	991.6271	1.2985	946.9026	498788.4375	549.8014	0.28963	783.4419	0.79805	16120412	1.9916	393.1641	91.877	86.2908	238.534	225.8663	119982.6172	144.5029	-1.2076	197.1957	4615626.5
032	2016-12-13t0223	1481617855.1	adult	249.0035	195.0013	-75.1721	1318.2535	96.2093	95054.1024	299611.2566	5970903.398	1377.6393	1.3706	323.9259	-0.48247	291.3401	-0.96181	894.1496	0.90826	859.0274	442604.0625	555.5772	0.39934	758.6742	0.7153	16022021	2.0112	383.079	86.0467	80.3477	225.4453	207.3754	111595.4062	138.4866	-1.4739	182.7621	4256040.5
032	2016-12-13t0823	1481639454.17	adult	255.0032	201.0011	-69.1724	1423.442	93.814	101583.6792	319862.5947	6319176.4451	1064.0345	0.5122	305.5147	-0.96471	277.9189	-1.3966	781.9105	0.42109	755.47	413630.6562	514.8255	0.019341	669.166	0.21883	16146146	2.0876	388.5674	85.5543	80.005	199.5731	191.3364	105574.1641	139.5433	-1.5414	176.4702	4521456.5
032	2016-12-13t1423	1481661074.35	adult	261.0088	207.0067	-63.1668	1388.261	93.7181	98237.8218	309322.7761	6061470.494	1094.0204	0.65584	299.4247	-1.1314	275.1971	-1.5034	742.8776	0.27258	705.2237	380353.3125	484.8963	-0.26936	637.7018	0.060041	15306591	1.8966	477.7744	87.8618	81.8483	213.4848	201.3598	109304.2266	143.6145	-1.5224	182.6342	4491496.5
032	2016-12-13t2023	1481682659.5	adult	267.0047	213.0026	-57.1709	1349.6893	98.2296	95561.2764	300945.9631	5962421.3349	1045.4507	0.55885	302.9042	-1.0358	284.4322	-1.2218	721.5687	0.20727	685.7403	359341.1875	470.9213	-0.39641	618.0781	-0.030531	15061004	1.8722	331.0155	92.8794	87.443	209.0815	203.3487	104122.5781	147.7707	-1.5006	186.6054	4618148
032	2016-12-14t0250	1481705842.28	adult	273.4443	219.4422	-50.7313	1334.7117	94.8526	93396.2506	294092.9673	5774318.3674	940.7647	0.26814	298.5064	-1.1633	280.7422	-1.3621	664.458	-0.06204	643.4065	323591.0625	461.8773	-0.47687	590.1225	-0.18736	14508607	1.7654	313.6848	94.2463	87.4746	211.1105	204.8377	102810.7969	155.8528	-1.376	191.66	4580747
032	2016-12-14t0841	1481726948.37	adult	279.3072	225.305	-44.8685	1329.3289	93.8927	93020.1838	292957.6927	5713905.6221	919.275	0.23746	295.7653	-1.2432	280.3012	-1.3916	640.1652	-0.16811	618.4726	310480.125	450.7552	-0.58844	570.9913	-0.2954	14323911	1.759	350.0367	95.0059	88.3431	227.3187	220.4945	110249.5547	155.6056	-1.4686	199.7404	4601137.5
032	2016-12-14t1434	1481748117.48	adult	285.1875	231.1853	-38.9881	1295.2348	94.239	91068.2758	286880.1175	5596900.8302	831.2717	-0.037999	294.6086	-1.2736	279.5645	-1.4252	616.4187	-0.28179	594.0072	292798.875	447.7963	-0.60787	550.9477	-0.42026	13968280	1.7049	361.0291	95.874	88.6781	228.483	223.0291	108529.4219	159.8371	-1.4351	201.2539	4545674.5
032	2016-12-14t2025	1481769186.53	adult	291.04	237.0378	-33.1356	1278.6842	93.4274	89605.2745	282359.772	5501103.9085	797.6349	-0.13259	293.172	-1.3082	278.9003	-1.4521	601.1785	-0.35214	585.2816	280750.375	445.4027	-0.62022	547.1069	-0.43002	13675007	1.6691	341.4139	97.3406	89.4075	238.6901	233.1171	111468.2812	162.3862	-1.4443	209.413	4540451
032	2016-12-15t0223	1481790657.96	adult	297.0043	243.0021	-27.1713	1286.4578	93.6591	89912.7468	283315.1675	5513408.6075	769.0873	-0.21601	293.6018	-1.2849	280.3275	-1.4046	595.67	-0.36562	578.1965	278773.5938	441.1306	-0.65667	542.2226	-0.44837	13739097	1.7427	447.5701	99.2583	91.0621	246.5694	240.3447	115394.4531	166.6833	-1.4063	214.9558	4644790.5
032	2016-12-15t0823	1481812263.8	adult	303.0059	249.0038	-21.1697	1262.2885	94.0858	89571.4407	282391.5704	5571781.7518	777.4841	-0.15492	292.6697	-1.2998	279.1393	-1.444	597.1709	-0.33353	581.8629	278878.8125	439.1632	-0.66451	546.9011	-0.38942	13642798	1.7691	332.1054	100.1612	91.6899	248.5593	242.4121	116077.1797	169.7224	-1.4018	220.3319	4669014.5
032	2016-12-15t1535	1481838172.09	adult	310.2026	256.2005	-13.973	1240.7715	93.4067	88266.8968	278315.8249	5475878.6402	817.1978	0.0582	294.6061	-1.2245	280.7628	-1.3837	600.9368	-0.27772	583.4132	276430.9375	447.5827	-0.52583	548.7533	-0.34508	13529785	1.8022	408.4388	102.2258	93.2234	256.4836	250.0967	117982.4531	175.6258	-1.3339	227.0432	4694721.5
032	2016-12-15t2046	1481856796.44	adult	315.3761	261.3739	-8.7995	1236.7541	92.4122	87440.9633	275514.2086	5399692.7627	774.5125	-0.10352	292.2213	-1.2826	278.7827	-1.4475	597.252	-0.28166	580.6456	271749.625	443.9846	-0.55714	540.7191	-0.3953	13296360	1.7778	337.0812	102.8261	93.8577	256.8437	251.8657	116863.8828	177.8132	-1.339	231.3711	4678688.5
032	2016-12-16t0238	1481877911.33	adult	321.2413	267.2392	-2.9343	1221.6711	91.3969	85052.0531	267956.2675	5179350.122	774.3973	-0.0686	294.4973	-1.1985	280.7873	-1.3727	592.4121	-0.29296	575.0454	262438.5625	444.3409	-0.53028	542.6675	-0.35366	13035630	1.7508	399.1244	105.2633	95.8764	262.0466	255.9314	116086.6562	183.3544	-1.2622	237.7282	4659376.5
032	2016-12-16t0830	1481899038.29	dead	327.1099	273.1078	2.9343	1221.7332	89.0831	83467.2669	262967.8071	4970307.3927	780.5312	0.0056915	295.705	-1.1458	281.5594	-1.3399	594.3093	-0.25026	578.6719	258524.5625	446.7376	-0.4708	542.5661	-0.32927	12853113	1.7496	336.4753	107.2615	97.1749	266.2521	260.8017	115819.6719	188.937	-1.1841	241.4507	4662228.5
033	2016-12-02t1423	1480710656.83	larva	0	-45.0361	-309.6037	335.7176	92.3268	22596.7662	73278.2455	1391198.1968
033	2016-12-02t2023	1480732250.41	larva	5.9982	-39.0379	-303.6055	319.0139	93.4581	21268.2615	69145.0488	1301585.0539
033	2016-12-03t0223	1480753846.01	larva	11.997	-33.0391	-297.6067	328.5962	92.1928	22101.429	71783.3418	1361683.0205
033	2016-12-03t0823	1480775445.65	larva	17.9969	-27.0392	-291.6068	321.7905	91.7916	21821.7723	70975.0294	1345281.0891
033	2016-12-03t1428	1480797317.74	larva	24.0725	-20.9636	-285.5312	320.8343	93.3007	21573.9815	70102.7223	1324308.4807
033	2016-12-03t2023	1480818652.86	larva	29.9989	-15.0372	-279.6048	316.5951	94.0717	21477.3986	69862.6032	1326225.5377	496.9232	-2.8931	248.2783	-3.7439	248.0557	-2.3845	376.2024	-3.628	366.0399	42510.8672	307.4678	-3.7735	346.0759	-3.815	2781213.5	-1.897	403.364	149.7552	150.8586	275.4759	265.699	31128.7793	198.3504	4.3885	246.18	1677558.375
033	2016-12-04t0223	1480840252.2	larva	35.9987	-9.0374	-273.605	852.7239	50.2874	36451.3811	114893.473	1289572.7249	3141.9734	-0.17604	571.2166	-0.63774	397.2114	-0.80014	2508.2888	0.051146	2464.7185	484099.75	1511.3725	0.052551	2181.8107	0.10411	10979924	-0.60046	173.9036	67.0996	66.6637	105.3065	102.8326	20324.1523	88.3218	0.07837	98.4763	1289788.625
033	2016-12-04t0823	1480861853.43	larva	41.9991	-3.037	-267.6046	935.8943	58.2875	44924.9315	141540.1104	1824756.266	4156.7256	0.80395	649.9337	-0.12111	450.0471	-0.3275	2803.0144	0.42648	2664.8396	661511.375	1565.8836	0.022737	2221.9555	0.043857	15329336	-0.1939	188.1057	67.59	67.1556	106.5938	104.06	25156.1328	89.9362	0.086817	100.0065	1594178
033	2016-12-04t1428	1480883720.12	adult	48.0731	3.037	-261.5306	1062.194	69.2769	59430.1189	187287.1369	2766622.8551	3424.0549	-0.018749	664.225	-0.13664	464.5805	-0.23005	2365.0085	-0.37075	2259.4446	735517.6875	1532.7373	-0.22353	1965.212	-0.55415	20646104	0.26364	342.7484	48.8511	48.0474	97.1275	89.0165	30206.6504	72.0437	-0.52406	83.6886	1518437.875
033	2016-12-04t2023	1480905052.64	adult	53.9988	8.9627	-255.6049	1086.2649	72.8835	66228.3193	208854.3362	3354512.4975	3917.519	0.42816	803.7668	0.66774	586.4846	0.69015	2956.2004	0.46465	2902.5665	1022845.375	1941.2833	0.68449	2540.5207	0.39894	27788630	0.88679	303.7702	48.6538	48.1106	90.7628	86.0081	31403.9258	70.0488	-0.59926	80.7428	1682109.5
033	2016-12-05t0223	1480926671.74	adult	60.0041	14.968	-249.5996	1241.2364	72.3424	74152.8904	233452.8989	3757217.6156	3961.7825	0.42075	933.0012	1.3229	697.7419	1.4529	3106.3992	0.60418	3037.3784	1205282.875	2180.6287	1.1115	2757.953	0.66905	36125804	1.5762	276.0708	50.9883	50.1869	95.0898	90.2608	36894.8438	73.6092	-0.51004	85.4464	1974268.75
033	2016-12-05t0823	1480948268.18	adult	66.0032	20.9671	-243.6005	1308.5701	77.2756	79149.458	249101.9164	4123371.2179	4339.3145	0.75102	991.6019	1.5185	685.3749	1.2892	3285.8774	0.78492	3152.4767	1360353.25	2335.5635	1.3216	2892.1721	0.79034	40984892	1.8376	274.8201	56.7385	56.0741	123.7261	105.5376	51222.6094	81.1295	-0.3176	95.0804	2345115
033	2016-12-05t1428	1480970178.61	adult	72.0894	27.0533	-237.5143	1211.4926	81.1883	78991.6122	248808.0103	4400988.7368	5235.6226	1.5919	1015.479	1.5134	682.6288	1.2093	3814.824	1.4483	3661.2061	1571707.5	2601.7137	1.7704	3388.2758	1.4877	41805240	1.6728	272.8881	60.7262	60.1268	105.165	99.9194	43327.9766	83.5491	-0.27758	95.0852	2499974.75
033	2016-12-05t2023	1480991470.44	adult	78.0038	32.9677	-231.5999	1319.4259	80.5722	82949.7034	261092.3699	4491868.9939	4772.624	1.0941	1074.9535	1.7055	714.0399	1.3645	3659.2178	1.1542	3562.011	1584441.25	2704.7726	1.8465	3354.2493	1.3273	46488512	1.9095	272.4409	59.284	59.0264	99.6898	97.3528	43165.6875	82.5782	-0.329	92.7205	2563855.25
033	2016-12-06t0223	1481013065.67	adult	84.0025	38.9664	-225.6012	1237.1386	81.7269	82266.3542	259293.4965	4650983.8077	5124.9556	1.4762	1006.4617	1.3332	805.8264	1.9712	3499.1646	0.956	3396.3667	1501141.625	2355.7214	1.0857	3061.9705	0.87794	43138960	1.4913	502.5779	57.8844	56.2942	185.255	170.2984	79474.3906	81.7135	-0.3834	104.1604	2481041.75
033	2016-12-06t0823	1481034657.91	adult	90.0003	44.9642	-219.6034	1258.1323	85.9193	85096.8499	268122.0937	4905631.8927	4878.2476	1.3861	919.665	1.0218	499.7841	0.060295	3802.3413	1.4979	3764.849	1688239.5	2490.8675	1.5184	3381.8732	1.4904	40773348	1.3365	340.7726	59.8702	59.0455	108.7103	103.7136	48267.375	83.7081	-0.37383	96.8598	2654343.5
033	2016-12-06t1428	1481056538.69	adult	96.0783	51.0422	-213.5254	1278.3594	83.5883	86629.823	273186.8711	4938508.745	4624.439	1.3283	893.6675	1.069	494.3188	0.13541	3613.5591	1.4322	3542.0358	1633328.75	2319.1813	1.3609	3240.8844	1.4567	40339260	1.4162	295.1642	66.6005	65.7902	115.7015	111.0574	52297.0625	91.7459	-0.22923	105.699	3006282
033	2016-12-06t2023	1481077834.92	adult	101.9939	56.9578	-207.6098	1235.6278	78.8702	79934.6804	251778.989	4359834.2194	3668.0356	0.59709	781.8204	0.70258	590	0.97003	2806.2583	0.56883	2770.0798	1170209.75	1850.093	0.60372	2479.3752	0.51747	32573766	0.82936	390.9908	70.743	69.7352	120.8312	116.5861	50386.6094	96.111	-0.17766	110.9944	2947437.5
033	2016-12-07t0223	1481099455.1	adult	107.9995	62.9634	-201.6042	1629.6105	88.6214	113053.8911	357086.2943	6630476.2523	3468.373	0.63767	586.2243	-0.1524	348.0928	-0.6637	2544.8511	0.459	2489.082	1498917.25	1553.423	0.22298	2182.4921	0.30281	34485232	1.2499	412.486	89.3028	73.0194	268.7192	260.954	158275.625	185.7542	1.8448	235.4014	5253329.5
033	2016-12-07t0823	1481121051.49	adult	113.9985	68.9624	-195.6052	1202.5185	82.8905	80753.4844	254475.8629	4544295.3831	3549.0408	0.99819	635.9792	0.4075	447.2575	0.29136	2580.585	0.79306	2535.6826	1086426.25	1512.6844	0.44546	2235.4815	0.67209	26755012	0.65643	352.5032	73.1494	71.9243	133.0081	128.3922	55996.4062	100.4144	-0.19004	119.3679	3077322.75
033	2016-12-07t1519	1481146025.9	adult	120.9359	75.8998	-188.6678	1150.0507	81.6906	80601.7123	254193.7865	4680302.1095	2331.7346	-0.062988	528.5811	0.023746	417.1245	0.26613	1867.1948	0.031732	1848.9905	784221.8125	1184.0902	-0.031345	1676.4885	0.034239	22175564	0.39405	289.3729	73.4851	71.3597	155.0964	149.8248	65140.4766	105.7086	-0.13788	134.8332	3082922
033	2016-12-07t2023	1481164253.72	adult	125.9991	80.963	-183.6046	1309.8371	82.5741	85728.0977	269897.9576	4836831.9229	1800.2687	-0.50283	432.8493	-0.47265	350.0597	-0.25793	1465.6583	-0.40674	1447.6091	655149.25	927.1612	-0.51452	1316.1338	-0.41361	19340574	0.22854	414.6973	70.0807	67.9116	155.8023	148.7594	69643.6094	101.4322	-0.29622	133.2876	3131344
[truncated: 3,026 more rows]
