# Supplementary material for: Global, cell non-autonomous gene regulation drives individual lifespan among isogenic C. elegans
Source: eLife. 2021 Feb 1;10:e65026. doi: 10.7554/eLife.65026 (PMC7864635; doi:10.7554/eLife.65026)
Supplement: Source data 1. [file elife-65026-data1.zip › figure_data/Figures 1-3 - base strains/mir-63/mir-63_20161215-spans.tsv]

name	larvaspan	adultspan	lifespan
003	53.8681	269.8934	323.7616
004	57.1059	257.8935	314.9993
005	45.1071	257.892	302.9991
006	47.8684	221.9302	269.7986
007	51.1058	251.8932	302.999
008	51.1059	233.8929	284.9988
009	51.106	269.8939	320.9999
010	57.1056	359.8958	417.0014
011	51.1058	227.8928	278.9986
012	41.8693	251.8922	293.7615
017	51.1064	287.8942	339.0006
018	45.1074	210.8183	255.9257
020	51.1064	336.3158	387.4222
021	53.8686	233.8933	287.7619
022	53.8687	180.6817	234.5504
023	51.106	281.8947	333.0008
026	45.1068	281.8937	327.0005
029	51.1059	299.8948	351.0006
031	47.8687	221.93	269.7987
032	47.8686	210.6859	258.5546
037	41.8691	204.6849	246.554
038	53.8684	365.8978	419.7662
039	41.8692	293.8942	335.7634
040	47.8684	204.8197	252.6881
041	51.1057	287.895	339.0007
042	57.1056	257.8933	314.9989
044	51.1055	263.8932	314.9987
046	47.8685	257.8924	305.7609
047	59.8704	330.1887	390.059
048	47.8687	281.8947	329.7634
049	47.8686	318.1236	365.9922
050	57.1054	312.1239	369.2293
051	51.1054	204.8197	255.9251
052	59.8701	306.1222	365.9923
053	47.8683	269.8939	317.7622
057	47.8681	192.548	240.4161
058	47.868	186.6817	234.5497
060	47.868	287.8948	335.7628
061	47.8681	275.8933	323.7614
062	63.1065	198.685	261.7915
063	51.1047	210.6866	261.7913
066	53.8681	257.8928	311.7608
067	51.1041	198.6865	249.7907
070	45.1049	269.8921	314.9969
071	53.8679	210.2926	264.1605
072	47.8674	269.8935	317.7609
073	47.8674	318.1246	365.992
075	51.1037	251.8919	302.9956
077	51.1034	174.1081	225.2115
079	51.1032	221.9286	273.0318
080	45.1037	251.8911	296.9948
081	51.103	293.8953	344.9983
083	51.103	167.8944	218.9974
085	47.8669	227.8919	275.7588
088	57.1032	192.6867	249.7899
091	45.1031	239.89	284.9932
093	53.8672	269.8919	323.7591
095	81.6689	233.3256	314.9944
097	47.8663	198.6877	246.554
098	47.8665	306.1109	353.9773
101	51.1014	239.8914	290.9928
102	51.1014	221.9289	273.0303
105	53.8666	168.1079	221.9745
106	53.8667	281.8944	335.7611
107	53.8666	257.8911	311.7577
108	51.1011	210.6883	261.7894
109	47.8655	233.8906	281.7562
110	57.102	174.5366	231.6386
111	45.1016	293.8951	338.9967
