# Supplementary material for: Global, cell non-autonomous gene regulation drives individual lifespan among isogenic C. elegans
Source: eLife. 2021 Feb 1;10:e65026. doi: 10.7554/eLife.65026 (PMC7864635; doi:10.7554/eLife.65026)
Supplement: Source data 1. [file elife-65026-data1.zip › figure_data/Figures 1-3 - base strains/mir-90/mir-90_20190430.tsv]

name	timepoint	timestamp	stage	age	adult_age	ghost_age	length	max_width	projected_area	surface_area	volume	gfp_maximum	gfp_maximum_z	gfp_mean	gfp_mean_z	gfp_median	gfp_median_z	gfp_over_99_mean	gfp_over_99_mean_z	gfp_over_99_median	gfp_over_99_sum	gfp_percentile_95	gfp_percentile_95_z	gfp_percentile_99	gfp_percentile_99_z	gfp_sum	gfp_sum_z	green_yellow_excitation_autofluorescence_maximum	green_yellow_excitation_autofluorescence_mean	green_yellow_excitation_autofluorescence_median	green_yellow_excitation_autofluorescence_over_99_mean	green_yellow_excitation_autofluorescence_over_99_median	green_yellow_excitation_autofluorescence_over_99_sum	green_yellow_excitation_autofluorescence_percentile_95	green_yellow_excitation_autofluorescence_percentile_95_z	green_yellow_excitation_autofluorescence_percentile_99	green_yellow_excitation_autofluorescence_sum
001	2019-04-30t1316	1556648289.01	egg	-2.1268	-58.2296	-238.088	173.2582	23.5345	2748.7581	8711.7967	40471.4136	103.7	-0.35843	58.8525	-0.084733	58.7497	-0.010531	95.551	-2.3993	93.4832	1528.8158	80.0851	-0.26122	90.1384	-0.3507	90397.5	3.5671	98.0017	57.0807	57.1834	86.7128	84.7557	1387.4047	75.3306	1.4102	82.7769	87676
001	2019-04-30t1731	1556663601.73	larva	2.1268	-53.9761	-233.8344	182.2734	27.2944	3391.4834	10761.6791	58308.667	0	-0.77988	0	-0.81557	0	-0.81251					0	-0.79305	0	-0.80963	0	0.76952	0	0	0				0	-0.816	0	0
001	2019-04-30t2130	1556677906.96	larva	6.1004	-50.0024	-229.8607	173.9108	27.6336	3231.6605	10267.8199	55813.6027	0	-0.90684	0	-0.95594	0	-0.95444					0	-0.91885	0	-0.93166	0	-0.19006	0	0	0				0	-0.9739	0	0
001	2019-05-01t0130	1556692319.12	larva	10.1038	-45.999	-225.8574	173.9269	27.7049	3232.6322	10273.3627	55911.727	0	-1.032	0	-1.1028	0	-1.1036					0	-1.0491	0	-1.057	0	-0.84194	0	0	0				0	-1.1413	0	0
001	2019-05-01t0530	1556706712.1	larva	14.1019	-42.001	-221.8593	144.1323	16.1924	1648.4238	5222.2527	16732.2321	120.257	-0.81859	77.9228	-0.37296	78.5059	-0.25694	115.2902	-2.4645	114.8856	1152.9019	96.9306	-0.63771	110.2983	-0.73479	73637	-1.24	98.5559	60.7615	60.9631	94.245	93.1722	942.4501	80.2287	1.2184	89.9499	57419.6
001	2019-05-01t0930	1556721117.83	larva	18.1035	-37.9994	-217.8577	206.6419	24.4881	3640.6492	11522.0655	57671.1312	341.826	-0.31059	183.919	0.74629	176.9129	0.92441	314.1684	-1.5696	313.6175	6597.5356	265.4127	0.22336	297.2951	-0.065129	370964	-1.2794	106.732	58.9828	58.7817	93.0439	91.4762	1953.9227	78.8098	1.0887	87.6134	118968
001	2019-05-01t1330	1556735532.02	larva	22.1074	-33.9954	-213.8538	392.4023	39.2398	11704.468	36950.9581	303065.724	772.276	0.81111	197.246	0.82541	175.1992	0.82267	629.4778	-0.04658	623.2817	39657.1055	388.8358	0.88027	554.9294	0.96171	1233770	-0.63411	104.678	59.5882	59.5208	91.6055	90.3556	5771.1489	78.4949	0.98943	87.9522	372724
001	2019-05-01t1730	1556749917.5	larva	26.1034	-29.9995	-209.8578	344.7126	36.3653	8727.8581	27560.1878	198285.4139	653.028	0.37377	196.778	0.73913	180.4155	0.81603	538.6396	-0.45553	533.1373	25316.0625	356.9173	0.61593	499.6267	0.65322	924463	-1.406	155.317	56.4155	56.0538	90.8148	88.4921	4268.2964	75.8315	0.79948	84.8321	265040
001	2019-05-01t2130	1556764317.07	larva	30.1032	-25.9996	-205.8579	551.9122	40.8107	18070.777	56987.5734	502284.1135	552.2	-0.018597	169.697	0.29083	156.6722	0.37096	454.6285	-0.85993	446.4985	44098.9688	300.9585	0.17371	419.0123	0.20529	1633160	-1.0003	259.576	56.648	56.2523	90.0907	87.4168	8738.7979	75.3368	0.67488	83.9173	545180
001	2019-05-02t0130	1556778723.49	larva	34.105	-21.9978	-201.8562	547.7606	41.0849	18385.886	58019.5215	510485.0444	633.301	0.12362	217.408	0.85402	198.8253	0.93756	561.9116	-0.25198	555.619	55067.3398	411.2078	0.83799	529.3293	0.65682	2122770	-0.85997	113.887	63.6076	63.5199	98.4349	97.1826	9646.6172	84.1105	0.91087	93.2403	621064
001	2019-05-02t0530	1556793122	larva	38.1046	-17.9982	-197.8566	760.5693	41.9359	26591.4552	83811.8093	763647.3619	848.747	0.68179	201.827	0.53793	179.9774	0.53532	621.733	0.14128	610.1108	88286.0781	400.9176	0.6975	534.308	0.61109	2850410	-0.49897	364.431	59.0357	58.7984	92.6882	90.0104	13161.7207	78.2129	0.55205	86.3292	833761
001	2019-05-02t0930	1556807517.51	larva	42.1034	-13.9995	-193.8578	748.2646	49.2518	29978.2076	94467.6671	1017696.9753	1026.73	1.1429	231.533	0.90344	200.4734	0.79699	806.7055	1.3304	783.5786	128266.1719	474.9528	1.1888	703.6786	1.4446	3666100	-0.083294	118.988	62.3104	62.1709	95.9437	94.1345	15255.0508	81.9001	0.58547	91.1253	986624
001	2019-05-02t1330	1556821915.39	larva	46.1028	-10.0001	-189.8584	808.6158	50.3737	33509.8346	105613.2371	1153552.0653	1540.41	2.6766	234.046	0.86181	195.0285	0.59509	878.8236	1.9326	813.2161	155551.7812	457.7244	0.99862	670.2277	1.221	4138400	-0.011741	121.276	58.1161	57.859	92.0971	90.5924	16301.1816	77.508	0.22626	86.7562	1027610
001	2019-05-02t1730	1556836316.81	larva	50.1032	-5.9997	-185.858	868.8797	58.8315	42447.4052	133773.3594	1748054.0095	1015.43	0.93769	209.105	0.32365	187.6805	0.33624	700.3684	0.91587	683.5291	156182.1562	387.0415	0.33122	546.9347	0.448	4659690	0.09121	126.624	58.4933	58.3548	91.6032	89.9963	20427.5117	77.7722	0.070397	86.658	1303470
001	2019-05-02t2130	1556850715.95	larva	54.1029	-1.9999	-181.8582	989.8096	62.6191	51449.5608	162054.2352	2292988.6872	882.531	0.51744	201.417	0.1461	177.7374	0.070457	628.1218	0.53405	608.4586	169592.875	395.771	0.41858	557.1565	0.53971	5431800	0.46875	234.951	59.6407	59.4808	92.6176	90.5293	25006.7539	78.891	0.038524	87.3033	1608390
001	2019-05-03t0130	1556865115.27	adult	58.1027	1.9999	-177.8584	1063.9296	69.9539	60202.4376	189724.2809	2855467.9327	840.106	0.40705	203.337	0.18576	171.0641	-0.12847	644.4123	0.77874	631.2827	202989.875	418.9296	0.70218	587.8229	0.82342	6403290	1.0311	269.41	57.4613	57.1519	90.444	88.3743	28489.8594	76.6819	-0.20381	85.1335	1809510
001	2019-05-03t0530	1556879516.01	adult	62.103	6.0001	-173.8582	1056.7448	71.9794	61784.3595	194633.4092	3071124.8504	643.761	-0.24066	195.912	0.040954	178.1764	0.0667	499.1221	-0.23328	490.2525	161216.4375	357.2287	0.14242	464.1551	0.034739	6323850	0.71879	134.543	60.6004	60.4444	93.3077	91.7941	30138.3906	80.0132	-0.019582	88.4364	1956120
001	2019-05-03t0930	1556893914.44	adult	66.1025	9.9997	-169.8587	1090.923	76.1	70202.984	221409.8991	3756229.601	806.835	0.43907	174.92	-0.48534	159.0467	-0.5324	514.0724	0.022479	483.6187	188664.5625	311.0115	-0.31572	423.6542	-0.19517	6406090	0.57555	243.832	59.9509	59.6367	93.3802	91.3546	34270.5391	79.4907	-0.12286	88.2965	2195580
001	2019-05-03t1330	1556908313.22	adult	70.1022	13.9993	-165.859	1084.5916	72.2862	63813.8274	201036.7891	3223694.8961	741.681	0.29067	200.052	0.29697	176.868	0.10923	526.0356	0.31026	512.1345	175695.9062	363.1284	0.46087	479.0364	0.41474	6674340	0.62152	191.589	61.1543	61.0272	94.2355	92.7357	31474.6523	80.517	-0.072322	89.1715	2040290
001	2019-05-03t1730	1556922719.83	adult	74.104	18.0012	-161.8572	1027.6512	76.4341	65197.2057	205526.5748	3522329.2142	577.546	-0.31421	194.625	0.22323	176.5898	0.1616	483.5772	0.1081	474.9549	164416.2656	341.3955	0.32027	443.3302	0.24566	6615490	0.41425	228.126	58.6072	58.3366	94.8202	92.2356	32238.8594	79.2622	-0.31125	88.3949	1992120
001	2019-05-03t2130	1556937119.87	adult	78.104	22.0012	-157.8572	1052.734	75.6909	65647.3098	206895.662	3460317.9748	562.419	-0.30212	192.041	0.23349	175.8218	0.19579	463.9195	0.10827	457.8482	159124.375	333.4693	0.37308	427.8779	0.26092	6576640	0.24748	132.233	58.7584	58.4904	92.7542	91.2863	31814.7051	78.8035	-0.50934	87.781	2012240
001	2019-05-04t0130	1556951522.95	adult	82.1049	26.002	-153.8563	1038.5705	77.8207	66493.6189	209585.2757	3635256.6126	480.494	-0.65344	174.479	-0.45327	159.7201	-0.62443	395.8799	-0.48912	390.9865	137370.3125	297.6217	-0.12852	372.7393	-0.25667	6048120	-0.34046	387.314	57.4386	57.2258	92.3313	89.6421	32038.9473	77.2429	-0.96919	86.332	1991050
001	2019-05-04t0530	1556965917.7	adult	86.1034	30.0006	-149.8578	1121.5979	74.9906	67527.3702	212712.7289	3451669.9785	507.095	-0.43187	175.186	-0.39393	163.2171	-0.44138	396.5529	-0.32755	389.4509	139983.1875	279.99	-0.38443	355.5989	-0.36789	6178300	-0.32658	168.513	62.0756	61.9345	95.4839	93.7234	33705.8281	81.7459	-0.27712	90.1998	2189220
001	2019-05-04t0930	1556980319.04	adult	90.1038	34.001	-145.8574	1065.354	77.2945	66669.2248	210039.7775	3587311.9354	495.718	-0.41831	183.75	0.11517	172.5719	0.1656	392.5175	-0.2279	385.3161	136596.1094	291.4852	0.015018	362.8385	-0.11431	6392300	-0.21257	236.679	62.8487	62.615	99.6635	97.4911	34682.8906	84.1191	0.10729	93.6172	2186380
001	2019-05-04t1330	1556994718.16	adult	94.1036	38.0007	-141.8576	1133.7866	77.4928	70959.7061	223503.9736	3848823.7755	521.372	-0.1616	188.71	0.47473	177.4784	0.53128	386.9639	-0.16259	379.4442	143563.5938	293.6214	0.22086	355.5749	-0.090339	6986590	0.29968	215.786	61.9182	61.6011	98.761	96.1312	36640.3281	82.7818	-0.38986	92.5421	2292400
001	2019-05-04t1730	1557009118.9	adult	98.1038	42.0009	-137.8574	1058.7769	76.1802	66571.3731	209770.9595	3551211.4536	460.984	-0.48534	180.564	0.03709	172.6427	0.21193	343.0776	-0.69803	336.0222	119391	273.9971	-0.20122	320.7468	-0.61016	6273140	-0.46368	315.029	63.3282	62.9887	102.1869	99.5017	35561.0508	85.3997	0.12711	95.47	2200150
001	2019-05-04t2130	1557023528.92	adult	102.1065	46.0037	-133.8546	815.4445	92.9501	58785.263	186110.6542	3573260.5905	412.263	-0.73713	168.624	-0.68839	157.69	-0.88327	345.6688	-0.55522	340.2743	105774.6406	274.6766	-0.067292	326.1488	-0.39302	5157860	-1.6675	368.171	64.3626	63.9309	103.1913	99.7351	31576.5469	86.3218	0.20734	96.1776	1968720
001	2019-05-05t0133	1557038107.77	adult	106.1562	50.0534	-129.805	1154.5818	77.7566	71234.9182	224327.711	3805956.4199	560.357	0.29442	179.371	0.037318	170.7641	0.08981	387.0182	0.19911	376.9288	143970.75	269.1515	-0.13221	352.4731	0.2608	6671360	-0.13859	337.285	63.3268	62.9085	101.9353	99.0171	37919.9414	84.7771	-0.4729	95.0815	2355310
001	2019-05-05t0533	1557052498.69	adult	110.1537	54.0509	-125.8075	1178.0576	74.6369	71879.5228	226378.6882	3778809.2927	405.102	-0.64522	175.558	-0.18698	169.2755	-0.020229	333.9782	-0.56081	328.3836	125575.8047	252.6469	-0.57284	309.2655	-0.53666	6586570	-0.25683	186.791	65.4513	65.0479	102.9865	101.2792	38722.9141	86.9441	-0.025134	97.1588	2455600
001	2019-05-05t0932	1557066866.54	adult	114.1448	58.0419	-121.8164	1042.9199	80.1962	67949.9377	214173.0207	3783677.4199	490.091	-0.081957	179.763	0.11871	173.2151	0.28204	366.1768	0.028727	355.4371	129992.7656	263.3417	-0.14616	329.7239	-0.01304	6370970	-0.50721	284.487	65.1255	64.7396	104.9315	102.4162	37250.6719	87.6128	-0.039973	98.3912	2308110
001	2019-05-05t1332	1557081224.77	adult	118.1332	62.0303	-117.828	1073.5573	79.2747	69784.3062	219938.5473	3867590.2669	408.062	-0.5217	175.231	-0.16699	168.6183	-0.069263	339.2179	-0.33461	335.1934	123475.3281	258.671	-0.23264	314.7825	-0.25621	6373150	-0.52295	288.652	67.5789	67.041	108.302	105.2286	39421.9375	89.9381	0.43464	101.4323	2457840
001	2019-05-05t1730	1557095526.74	adult	122.1059	66.0031	-113.8552	1155.3764	83.5884	75166.3765	236817.1798	4197168.5997	384.999	-0.60709	166.318	-0.75907	159.5132	-0.7692	313.1912	-0.67576	307.8745	122770.9297	242.0536	-0.74558	288.1548	-0.77149	6517010	-0.3904	310.62	61.3208	60.7524	100.6231	97.975	39444.2695	83.1984	-1.7345	93.8971	2402790
001	2019-05-05t2130	1557109927.74	adult	126.1062	70.0034	-109.855	1114.7566	75.8009	70105.3548	220868.5197	3735134.5582	450.057	-0.23946	177.054	-0.011334	169.4001	-0.0090728	337.0995	-0.26403	329.1147	123378.3984	258.0255	-0.14253	308.0034	-0.28023	6473800	-0.44683	171.195	68.3649	67.7106	111.1576	108.9177	40683.6836	91.1297	0.31668	103.6304	2499700
001	2019-05-06t0130	1557124336.08	adult	130.1085	74.0057	-105.8527	1095.6996	80.6607	72143.8358	227394.9936	4012946.9558	486.772	-0.047677	163.562	-0.92998	158.6586	-0.83668	303.2833	-0.70849	292.5774	114034.5234	229.8466	-1.1047	274.988	-0.95796	6148300	-0.77218	148.542	67.5372	66.8483	112.6803	110.3193	42367.7773	91.4909	0.1933	104.5999	2538720
001	2019-05-06t0530	1557138735.72	adult	134.1084	78.0056	-101.8528	1125.2246	78.7889	72724.0841	229117.7101	4031453.5912	432.658	-0.30003	172.737	-0.28361	167.0455	-0.1876	328.0147	-0.32037	322.7677	124645.5781	244.1278	-0.55708	303.582	-0.28334	6550530	-0.38935	201.032	65.3253	64.6963	108.615	106.3267	41273.7031	88.4309	-0.79322	100.6408	2477260
001	2019-05-06t0930	1557153138.73	adult	138.1093	82.0064	-97.8519	1058.5226	77.5703	69063.3365	217768.9666	3776969.7781	391.416	-0.47856	169.801	-0.47639	162.6139	-0.52731	321.22	-0.38244	316.5638	115960.4141	247.9022	-0.38343	299.6353	-0.33064	6114210	-0.79568	300.798	69.2757	68.5383	114.014	111.3169	41159.0586	92.6539	0.072893	105.7718	2494480
001	2019-05-06t1342	1557168226.67	adult	142.3004	86.1975	-93.6608	1076.0898	78.3824	65575.0829	206721.5811	3533480.5437	377.106	-0.53002	162.854	-0.94788	157.4389	-0.92226	304.8828	-0.56569	300.4856	104574.7812	230.6756	-0.9859	280.9547	-0.69972	5575150	-1.2672	195.628	66.4407	65.644	112.6684	109.8155	38645.2773	89.8065	-0.78143	103.5505	2274530
001	2019-05-06t1731	1557181965.97	adult	146.1168	90.014	-89.8444	991.5495	75.9967	62893.1608	198320.2533	3373780.0675	427.349	-0.31087	163.869	-0.86447	159.3557	-0.76992	293.279	-0.6853	287.1418	96195.5156	225.7431	-1.1352	271.6663	-0.86472	5374420	-1.418	378.616	68.2206	67.3025	117.2973	113.0292	38473.5078	92.7135	-0.28349	106.869	2237430
001	2019-05-06t2130	1557196345.38	adult	150.1111	94.0083	-85.8501	1051.2679	73.9747	65240.7578	205646.2979	3402826.4993	327.196	-0.7175	156.259	-1.3752	153.189	-1.2352	266.5032	-0.98557	262.2988	90877.5859	210.3199	-1.6655	247.8386	-1.3329	5321870	-1.4328	155.235	70.6573	69.7667	117.6378	115.1637	40114.5	95.1918	0.065974	109.8504	2406450
001	2019-05-07t0130	1557210749.12	adult	154.1122	98.0093	-81.849	1026.1267	79.0613	65724.9527	207155.1444	3608265.4002	311.769	-0.766	149.879	-1.793	146.5945	-1.726	257.6613	-1.0595	255.2329	88377.8125	204.8259	-1.8212	240.1482	-1.4501	5136190	-1.5543	222.787	69.5417	68.5302	117.4115	114.5828	40272.1289	94.836	-0.18134	108.7035	2383130
001	2019-05-07t0530	1557225146.86	adult	158.1115	102.0087	-77.8497	989.6237	76.835	60551.8322	190834.3431	3202148.1178	402.574	-0.4103	162.387	-0.92136	158.5456	-0.81393	281.9841	-0.74633	275.2186	89106.9688	218.2851	-1.2866	258.2851	-1.033	5131250	-1.5237	236.441	75.6522	74.4907	127.4987	124.2158	40289.5781	102.9528	1.1714	118.0374	2390530
001	2019-05-07t0930	1557239546.7	adult	162.1115	106.0086	-73.8497	1051.3123	75.0511	64959.2893	204692.8189	3431132.5009	390.464	-0.45577	157.487	-1.2361	153.0783	-1.2161	296.3227	-0.56427	290.8093	100749.7031	213.444	-1.4183	263.68	-0.88841	5340710	-1.3265	332.817	73.0627	71.6138	126.3925	122.8844	42973.4453	100.8141	0.56639	116.7346	2477700
001	2019-05-07t1331	1557253968.61	adult	166.1176	110.0147	-69.8436	1067.282	83.6108	70262.3265	221455.0445	4017591.4334	479.326	-0.14423	137.327	-2.5633	133.7224	-2.6397	296.0123	-0.55556	281.7277	108636.5156	187.5308	-2.296	240.4077	-1.3212	5030420	-1.5334	294.698	76.7224	75.3239	130.3522	127.3347	47839.2656	105.5122	1.165	120.9141	2810420
001	2019-05-07t1730	1557268348.55	adult	170.112	114.0091	-65.8492	1024.1792	75.4344	63243.1316	199323.1524	3330176.3148	555.835	0.10369	156.589	-1.2664	152.1939	-1.268	353.5682	0.07661	327.3745	117031.0625	209.5584	-1.4765	282.8963	-0.45286	5170400	-1.3959	268.282	73.8156	72.1962	131.9963	128.3171	43690.7891	103.8421	0.67793	122.1643	2437320
001	2019-05-07t2130	1557282748.06	adult	174.1119	118.009	-61.8493	952.5958	77.1532	58918.3667	185826.2286	3098625.996	490.748	-0.13209	157.598	-1.1898	152.4372	-1.2473	354.7909	0.082764	349.1403	109275.5938	215.7825	-1.2245	303.0748	-0.044372	4845040	-1.6029	181.602	75.9713	74.1332	136.1286	133.44	41927.6094	107.7035	1.0756	126.5374	2335590
001	2019-05-08t0131	1557297155.08	adult	178.1138	122.011	-57.8474	907.858	76.635	56457.225	178087.2916	2985199.5056	428.061	-0.34813	154.52	-1.383	149.6396	-1.4493	319.656	-0.28988	314.4217	94298.5312	211.9924	-1.3265	281.9141	-0.43618	4549680	-1.7799	204.588	79.5385	77.4313	141.3259	138.3336	41691.125	112.6036	1.5815	130.9976	2341930
001	2019-05-08t0530	1557311546.71	adult	182.1115	126.0086	-53.8497	1038.2803	73.7997	60834.9899	191658.9856	3080760.1244	482.033	-0.18709	156.353	-1.2608	152.5363	-1.2448	323.4228	-0.25353	311.761	102848.4375	205.6597	-1.519	269.4676	-0.65572	4971540	-1.4476	309.059	75.8749	73.7824	139.2777	136.5809	44290.3203	108.5354	0.78569	128.2936	2412600
001	2019-05-08t0930	1557325949.4	adult	186.1122	130.0094	-49.849	585.159	77.3933	36477.2906	115927.5506	1925107.5791	298.312	-0.77065	155.154	-1.34	151.6581	-1.3166	260.9562	-0.88743	257.6742	49059.7617	211.2669	-1.3064	246.5061	-1.0668	2914870	-2.8291	193.083	79.4515	77.4414	144.6818	141.7263	27200.1738	111.1026	0.9243	132.2963	1492660
001	2019-05-08t1331	1557340374.15	adult	190.1191	134.0163	-45.8421	904.332	79.6719	57697.9143	182019.0727	3160675.3026	451.78	-0.30563	154.082	-1.4122	150.8188	-1.3866	259.1085	-0.90457	251.9868	77991.6484	206.9486	-1.4374	239.1248	-1.1869	4636940	-1.6094	355.074	78.4957	75.5775	149.1051	145.0725	44880.6328	115.2887	1.2535	137.8279	2362250
001	2019-05-08t1721	1557354196.6	adult	193.9587	137.8558	-42.0025	705.6683	138.3375	53666.5354	174151.5028	3981493.1528	485.13	-0.2159	154.354	-1.4045	152.1603	-1.3081	245.7634	-1.0368	236.3658	68813.7656	202.6225	-1.5763	227.8484	-1.3795	4315910	-1.7872	300.26	82.1941	79.2541	155.9608	152.6648	43669.0312	119.5451	1.5524	144.2731	2298230
001	2019-05-08t2121	1557368588.87	adult	197.9565	141.8537	-38.0047	508.5316	110.0084	38777.2462	124479.3868	2629178.3135	377.373	-0.5517	148.455	-1.7892	145.3114	-1.8049	245.2305	-1.0438	238.3969	49536.5547	201.6959	-1.5985	228.0987	-1.3637	2994930	-2.6142	321.898	82.5487	79.3899	156.4055	152.9369	31593.9043	121.4729	1.5545	145.1982	1665340
001	2019-05-09t0121	1557382988.03	adult	201.9563	145.8534	-34.0049	952.6823	73.8173	56302.4649	177494.5057	2880991.9275	290.066	-0.82019	151.321	-1.6217	148.5698	-1.5967	245.9261	-1.0387	242.7793	72548.2031	202.5332	-1.5629	231.8731	-1.286	4449740	-1.6255	189.926	77.7362	74.286	154.5565	151.2833	45594.1562	119.2624	1.0977	143.7378	2285910
001	2019-05-09t0521	1557397389.92	adult	205.9568	149.854	-30.0044	502.6967	110.1581	36783.4152	119728.6552	2432725.5317	301.625	-0.79136	146.52	-1.9463	142.5548	-2.0423	246.8335	-1.0303	243.9335	47638.8711	203.6376	-1.5225	232.0018	-1.2754	2819630	-2.6284	200.849	77.3482	72.8868	160.373	157.7566	30951.9883	125.9887	1.6184	149.5833	1488490
001	2019-05-09t0921	1557411790.44	adult	209.957	153.8541	-26.0042	1063.7991	73.5458	62311.4067	196243.626	3151877.1445	454.98	-0.34785	148.513	-1.8431	145.3065	-1.8779	251.7462	-0.98159	248.4449	82069.2578	203.4437	-1.5301	236.7484	-1.1819	4834380	-1.3122	348.677	82.2739	77.7522	176.0483	172.5318	57391.7539	127.6127	1.5841	162.2992	2678180
001	2019-05-09t1321	1557426190.55	adult	213.957	157.8541	-22.0042	1060.5441	77.8434	67568.1026	212938.7006	3671437.4443	314.192	-0.75892	137.995	-2.5444	135.1507	-2.6243	246.067	-1.0345	242.7463	86861.6484	190.0792	-2.0099	227.012	-1.3501	4863630	-1.2626	278.484	84.5064	79.7923	178.7661	174.373	63104.4141	131.856	1.8162	164.1791	2978430
001	2019-05-09t1721	1557440593.16	adult	217.9577	161.8549	-18.0035	1096.0463	82.2144	71227.5147	224615.2589	3938282.2276	289.129	-0.82905	136.791	-2.6573	134.2336	-2.728	237.0778	-1.1176	233.5686	87955.875	185.9678	-2.1704	220.3439	-1.4647	5074940	-1.0989	244.125	84.377	79.9895	181.5618	177.8921	67359.4297	130.8473	1.5353	166.2642	3130390
001	2019-05-09t2121	1557454992.71	adult	221.9576	165.8548	-14.0036	634.1384	80.463	40407.2754	128801.6575	2210042.7823	255.173	-0.92257	132.139	-3.0014	130.3859	-3.0462	211.2806	-1.3657	208.0928	44580.2031	174.4108	-2.6141	198.9848	-1.852	2788140	-2.4743	296.588	83.8196	80.8591	161.1941	156.9757	34011.9531	121.4126	0.48534	146.3584	1768590
001	2019-05-10t0121	1557469394.84	adult	225.9582	169.8553	-10.003	993.4048	79.1572	64200.068	202458.2289	3562346.9739	331.524	-0.70507	144.948	-2.1806	141.3021	-2.2875	263.5605	-0.84826	258.1326	88292.75	203.1328	-1.5472	244.8079	-0.99733	4854290	-1.1642	260.643	87.7366	81.7809	204.5272	201.763	68516.6094	144.307	2.4406	188.9352	2938300
001	2019-05-10t0521	1557483794.26	adult	229.958	173.8552	-6.0032	1062.9801	79.2106	68548.8629	216075.2692	3769181.5525	329.538	-0.70871	144.011	-2.2725	140.0068	-2.4159	265.0016	-0.82827	260.6038	94870.5625	205.2627	-1.4679	246.739	-0.95197	5146370	-0.94661	286.788	87.9205	82.0119	205.3454	201.4157	73513.6406	143.9881	2.2384	190.3576	3141930
001	2019-05-10t0921	1557498195.53	adult	233.9584	177.8555	-2.0028	1041.6093	79.8381	66680.1297	210189.4383	3663087.4757	310.056	-0.76163	143.511	-2.336	139.3127	-2.5012	263.1695	-0.84111	259.0738	91583	206.667	-1.4151	246.6525	-0.94647	4990310	-0.99839	267.14	89.9197	83.7535	206.4631	202.8584	71849.1641	148.2505	2.4533	192.2865	3126780
001	2019-05-10t1322	1557512615.75	dead	237.964	181.8611	2.0028	965.0374	80.2077	63425.5347	200050.259	3565424.5773	340.405	-0.67397	153.374	-1.6709	148.3898	-1.8406	275.0093	-0.71766	270.2964	91028.0938	218.9109	-0.92438	257.7446	-0.72326	5068400	-0.90932	273.026	92.0161	85.1765	207.5302	204.2705	68692.5	153.225	2.7225	193.907	3040760
002	2019-04-30t1316	1556648293.36	egg	-2.1268	-62.2297	-265.9977	144.2031	29.4656	2691.0625	8614.3292	48246.4821	0	-0.64063	0	-0.67038	0	-0.66629					0	-0.66165	0	-0.68115	0	3.1891	0	0	0				0	-0.65472	0	0
002	2019-04-30t1731	1556663606.12	larva	2.1268	-57.9761	-261.7442	162.2109	27.7978	3035.346	9657.8777	52755.0613	0	-0.77988	0	-0.81557	0	-0.81251					0	-0.79305	0	-0.80963	0	0.76952	0	0	0				0	-0.816	0	0
002	2019-04-30t2130	1556677911.45	larva	6.1005	-54.0024	-257.7705	156.578	27.7587	2867.0134	9133.0251	49224.5272	0	-0.90684	0	-0.95594	0	-0.95445					0	-0.91885	0	-0.93166	0	-0.19006	0	0	0				0	-0.9739	0	0
002	2019-05-01t0130	1556692323.63	larva	10.1039	-49.9991	-253.7671	153.8845	36.8245	3398.2751	11077.3372	72025.7586	0	-1.032	0	-1.1028	0	-1.1036					0	-1.0491	0	-1.057	0	-0.84195	0	0	0				0	-1.1413	0	0
002	2019-05-01t0530	1556706716.57	larva	14.1019	-46.001	-249.7691	159.9426	26.647	2906.3537	9248.1486	48820.6479	0	-1.1548	0	-1.2561	0	-1.26					0	-1.1838	0	-1.1853	0	-1.3463	0	0	0				0	-1.3184	0	0
002	2019-05-01t0930	1556721122.51	larva	18.1035	-41.9994	-245.7674	209.2414	33.796	4109.763	13121.1912	76717.0936	654.185	0.572	192.23	0.84411	176.8933	0.92415	516.3359	-0.62086	503.982	11875.7256	313.0421	0.50114	465.2025	0.64262	432902	-1.1982	107.366	62.4497	61.892	96.2421	94.989	2213.5688	82.7482	1.2185	91.9132	140637
002	2019-05-01t1330	1556735536.5	larva	22.1074	-37.9955	-241.7635	396.7219	42.3623	12425.8986	39353.8064	332386.5657	722.803	0.66958	198.157	0.83657	177.3144	0.85198	640.3255	0.0061055	632.4274	42901.8086	380.2699	0.82841	574.5276	1.0471	1311010	-0.54042	144.966	64.2029	64.0218	98.6585	96.6528	6610.1211	84.5025	1.1963	92.7471	424766
002	2019-05-01t1730	1556749922.19	larva	26.1035	-33.9995	-237.7675	437.5893	41.7387	14255.7681	44988.9472	408731.1793	597.349	0.21224	145.799	0.086659	137.0397	0.1873	413.0116	-1.0886	398.5162	31388.8789	247.9908	-0.070531	332.5229	-0.102	1107340	-1.1983	112.36	60.916	60.5846	95.5939	94.4355	7265.1377	80.7709	0.97778	89.7776	462657
002	2019-05-01t2130	1556764321.58	larva	30.1033	-29.9996	-233.7677	567.0149	41.2236	19448.1637	61407.0321	550113.2318	686.701	0.3777	202.134	0.72598	179.7986	0.72295	601.2348	-0.091167	594.9854	62528.4219	400.8664	0.83127	555.026	0.84424	2089460	-0.51042	131.955	65.4956	65.2253	101.5344	100.1687	10559.5781	86.5916	1.1025	95.9539	677028
002	2019-05-02t0130	1556778728.23	larva	34.1051	-25.9978	-229.7658	583.9763	39.8269	19244.0062	60721.5393	524919.2909	831.149	0.71649	203.2	0.65339	162.2719	0.35071	683.4627	0.41356	674.9926	70396.6562	472.4995	1.2608	625.9779	1.1301	2083610	-0.90002	119.986	57.3693	57.1049	92.4917	90.1584	9526.6445	77.1349	0.63049	86.0788	588265
002	2019-05-02t0530	1556793126.54	larva	38.1047	-21.9982	-225.7663	775.0349	48.119	29463.3484	92887.12	926853.4393	903.843	0.84981	199.998	0.5106	164.6314	0.27398	686.845	0.51488	675.8489	107147.8203	442.2766	0.99773	617.9825	1.0395	3119560	-0.23538	323.235	59.1985	58.9142	95.5311	92.6818	14902.8564	79.9577	0.62674	89.2914	923378
002	2019-05-02t0930	1556807522.28	larva	42.1035	-17.9994	-221.7675	474.0927	64.1062	24701.4748	78507.7235	1076365.9556	1083.18	1.3181	240.755	1.0501	206.8566	0.91316	813.8684	1.3736	784.7721	105802.8906	500.0217	1.3811	723.8424	1.5529	3119710	-0.59829	180.853	61.7723	61.3794	94.6685	92.45	12306.9082	81.0226	0.54506	89.4921	800446
002	2019-05-02t1330	1556821919.93	larva	46.1028	-14.0001	-217.7681	773.8235	52.6566	29941.3092	94299.2218	999209.7962	848.916	0.49541	198.351	0.25189	172.112	0.1446	649.5812	0.4724	624.7859	103283.4141	397.8606	0.51077	563.639	0.61739	3138520	-0.92139	239.145	59.0871	58.7832	93.0031	89.998	14787.4912	78.1508	0.2586	87.2397	934935
002	2019-05-02t1730	1556836321.35	larva	50.1032	-9.9997	-213.7677	809.4644	54.3199	34791.7248	109611.6456	1262429.9062	685.074	-0.12187	180.775	-0.20338	160.0328	-0.26096	522.3287	-0.28457	508.851	96108.4844	335.7292	-0.1158	457.803	-0.087928	3313790	-1.0922	113.8	60.0921	59.7946	92.9931	91.3843	17110.7305	79.0927	0.14511	87.7183	1101550
002	2019-05-02t2130	1556850720.55	larva	54.103	-5.9999	-209.7679	872.4171	58.6082	38585.591	121626.6751	1436554.7863	507.722	-0.72599	168.309	-0.52331	155.7527	-0.44992	398.1195	-1.1099	392.5426	81216.375	279.1759	-0.66876	361.5062	-0.71564	3420880	-1.2751	122.186	62.766	62.5211	96.2679	94.8592	19638.6484	82.384	0.26025	91.3664	1275720
002	2019-05-03t0130	1556865119.83	larva	58.1028	-2.0001	-205.7681	897.894	57.2853	42460.4663	133769.129	1687676.9512	630.077	-0.31817	172.238	-0.50473	156.4594	-0.51185	427.3738	-0.86472	415.1714	95731.7344	289.0652	-0.60547	375.4065	-0.64364	3842810	-1.1683	330.394	59.7979	59.4819	93.6184	90.6355	20970.5117	78.7577	-0.053275	87.4617	1334150
002	2019-05-03t0530	1556879520.63	adult	62.103	2.0001	-201.7679	895.1309	60.2955	43809.2977	138008.8926	1812343.415	533.435	-0.64045	172.041	-0.54611	159.7921	-0.4735	392.2247	-1.0907	387.728	90603.9062	283.4274	-0.66722	358.6459	-0.75659	3957620	-1.3047	117.472	61.8286	61.5426	94.6704	93.1203	21868.8555	81.6613	0.11877	90.3761	1422300
002	2019-05-03t0930	1556893919.03	adult	66.1026	5.9997	-197.7684	1000.0681	59.2064	49723.4559	156654.2003	2075025.261	614.887	-0.29813	181.934	-0.29257	163.7531	-0.3763	454.2924	-0.48851	436.5966	118570.3125	317.8216	-0.23345	406.1923	-0.33883	4747750	-0.84238	276.533	61.9025	61.6073	96.0722	93.9425	25074.8457	81.4981	0.074272	90.5596	1615410
002	2019-05-03t1330	1556908317.86	adult	70.1023	9.9993	-193.7687	995.995	63.4141	52419.2371	165187.7128	2317290.9762	661.507	-0.039565	179.288	-0.34623	162.4544	-0.4338	453.101	-0.35753	432.3879	124602.7891	315.9032	-0.17483	398.5619	-0.31947	4922720	-0.88332	251.719	61.5973	61.3442	97.1991	94.3263	26729.7578	81.5002	0.041136	90.7345	1691280
002	2019-05-03t1730	1556922724.45	adult	74.1041	14.0012	-189.7669	1057.2439	68.2783	55525.6426	174846.3244	2508284.5716	650.346	0.01158	179.622	-0.30477	159.6912	-0.56465	495.728	0.22875	485.8234	144752.5781	322.5904	0.034618	441.7773	0.22977	5227900	-0.79001	423.902	58.7167	58.5044	95.0641	92.2021	27758.707	79.1132	-0.33146	88.2851	1708950
002	2019-05-03t2130	1556937124.5	adult	78.1041	18.0012	-185.7668	1023.0181	67.1651	55175.2511	173812.7263	2536863.5432	531.911	-0.45219	172.81	-0.53876	160.3061	-0.5642	431.1501	-0.24831	424.0467	124602.3906	294.5695	-0.3007	394.2732	-0.12843	4993510	-1.1483	123.504	64.2732	64.0066	98.1005	96.5973	28351.0371	84.578	0.40712	93.7501	1857240
002	2019-05-04t0130	1556951527.6	adult	82.105	22.002	-181.766	1000.5321	68.9841	55973.8692	176464.0508	2641529.177	648.116	0.2582	183.171	-0.056721	167.3286	-0.20406	465.4103	0.34265	455.1468	136365.2188	316.4377	0.2444	417.1299	0.32828	5363800	-0.95678	311.532	59.6913	59.4124	93.4851	91.2296	27391.1465	79.2526	-0.59993	88.0129	1747940
002	2019-05-04t0530	1556965922.38	adult	86.1035	26.0006	-177.7674	1105.9196	71.0944	59766.0095	188289.5884	2809133.5811	557.658	-0.12974	179.464	-0.17548	166.6772	-0.22994	402.3039	-0.25255	393.3108	126323.4219	298.1158	0.02362	368.2875	-0.17874	5619540	-0.84311	321.081	60.9348	60.7016	94.8732	92.5791	29790.1953	80.2503	-0.5903	88.9242	1908050
002	2019-05-04t0930	1556980323.66	adult	90.1039	30.001	-173.7671	1028.1225	72.2146	58829.2198	185444.6005	2847788.7177	471.166	-0.57581	171.772	-0.55353	162.5047	-0.49815	366.748	-0.58773	359.5187	112958.375	271.7927	-0.47956	335.4044	-0.5691	5285940	-1.2659	178.17	62.4063	62.2448	95.7046	93.7689	29477.0156	82.0032	-0.3894	90.4899	1920430
002	2019-05-04t1330	1556994722.76	adult	94.1036	34.0007	-169.7673	1010.5802	70.6742	60524.2445	190850.2746	3023030.4643	525.602	-0.13342	186.249	0.32828	174.7246	0.33987	397.5868	-0.0066316	389.33	126035	296.0023	0.28594	363.4853	0.051963	5889190	-0.7777	131.454	60.5336	60.3296	95.068	93.4743	30136.5586	80.6988	-0.92847	90.1242	1914070
002	2019-05-04t1730	1557009123.45	adult	98.1038	38.0009	-165.7671	1112.0239	73.2079	63551.6657	200111.2105	3127502.5964	493.508	-0.26668	172.438	-0.46868	160.3147	-0.67714	381.5703	-0.11182	372.7991	127062.8984	277.2431	-0.10677	347.4498	-0.10025	5728740	-1.0136	326.418	62.0672	61.6585	96.4301	94.0777	32111.2168	81.5423	-0.9511	90.412	2062000
002	2019-05-04t2130	1557023533.57	adult	102.1066	42.0037	-161.7643	1007.0624	73.8313	59023.5203	185966.2555	2973321.486	535.533	0.082762	180.599	0.081081	170.5461	0.068306	411.4586	0.47359	405.9696	127140.7266	280.3354	0.10518	367.3832	0.42973	5570030	-1.2416	120.106	63.5131	63.2554	96.6911	95.4186	29877.5469	83.1678	-0.72614	92.3164	1958870
002	2019-05-05t0133	1557038113.4	adult	106.1566	46.0537	-157.7144	1032.8316	71.4782	58451.7112	184088.1807	2871687.3786	431.492	-0.54041	165.612	-0.86661	155.722	-1.0432	337.136	-0.59476	331.6639	103163.6016	254.6816	-0.58878	311.9656	-0.57421	5064080	-1.8238	153.022	59.7903	59.5306	95.148	93.1413	29115.3027	80.2663	-1.855	89.7331	1828270
002	2019-05-05t0533	1557052504.11	adult	110.154	50.0511	-153.717	1100.8434	71.1598	63949.0283	201437.4899	3159925.6929	401.229	-0.66935	153.248	-1.6736	146.082	-1.7845	313.5796	-0.8877	307.3859	105049.1562	231.2618	-1.2653	283.2161	-1.086	5121250	-1.7998	336.478	64.4031	64.1968	98.6096	96.4292	33034.1992	84.1528	-0.88794	92.9927	2152220
002	2019-05-05t0932	1557066871.88	adult	114.145	54.0421	-149.7259	1230.816	75.4886	66441.9612	209305.7915	3221953.3455	416.744	-0.51793	144.822	-2.2317	137.909	-2.4172	302.2294	-0.9902	295.4097	105175.8203	212.5027	-1.8282	268.3575	-1.3279	5038630	-1.9034	322.971	64.0277	63.6926	99.3246	97.1163	34564.9727	84.5828	-0.96516	93.7097	2227650
002	2019-05-05t1332	1557081229.98	adult	118.1334	58.0305	-145.7375	1021.8638	76.1418	61996.8066	195498.1419	3197206.974	486.369	-0.079703	169.99	-0.52213	158.9727	-0.80878	371.05	0.16373	364.532	120220.2188	264.7877	-0.026162	334.5687	0.17258	5502230	-1.4245	308.314	61.0062	60.6806	101.1249	97.1819	32764.4688	81.9923	-1.9292	92.9766	1974650
002	2019-05-05t1730	1557095531.5	adult	122.106	62.0031	-141.7649	1070.7178	76.9825	63232.0805	199245.1405	3185368.2952	561.395	0.33825	185.106	0.52294	173.3947	0.29764	427.3754	1.0653	419.9427	141461.25	285.2972	0.74405	382.0494	1.2807	6116450	-0.79779	240.374	62.8099	62.5145	98.0351	96.0683	32449.6309	83.3332	-1.6957	92.9837	2075430
002	2019-05-05t2130	1557109932.4	adult	126.1063	66.0034	-137.7647	1067.0571	76.8378	63420.1449	199833.1353	3213547.5112	445.688	-0.26174	168.975	-0.56645	160.3896	-0.70312	349.3064	-0.083697	345.125	115969.7344	268.4532	0.22411	323.1002	0.051699	5598490	-1.3181	339.174	59.9592	59.7592	95.0499	92.9488	31556.5684	79.8488	-2.8117	89.1555	1986570
002	2019-05-06t0130	1557124340.74	adult	130.1086	70.0057	-133.7623	1073.2526	75.3501	64154.3082	202121.4849	3294239.258	437.138	-0.28954	174.544	-0.17069	164.959	-0.35052	351.8734	-0.014824	345.0605	118229.4531	269.8663	0.32975	324.2186	0.12752	5848620	-1.0633	307.536	68.0957	67.9091	103.7416	101.3747	34857.1797	88.993	-0.47116	97.6857	2281750
002	2019-05-06t0530	1557138740.45	adult	134.1085	74.0056	-129.7624	1140.0834	75.1445	68887.6389	216958.4569	3560264.6067	397.253	-0.46558	173.988	-0.1967	167.2481	-0.17195	323.3044	-0.38531	317.3582	116389.5938	263.1006	0.13417	305.6146	-0.23856	6258000	-0.66602	164.546	62.2245	61.9187	98.8494	96.8014	35585.7812	83.5203	-2.0412	92.7605	2238090
002	2019-05-06t0930	1557153143.44	adult	138.1094	78.0064	-125.7616	1112.0933	73.8729	68381.3795	215421.2658	3574867.4584	493.106	-0.020805	179.418	0.19352	169.254	-0.014625	375.165	0.33684	367.0422	133933.9219	278.0553	0.72877	340.9352	0.57556	6403980	-0.52927	336.99	66.2538	65.8231	102.0796	99.3403	36442.4336	86.8713	-1.3274	96.134	2364800
002	2019-05-06t1342	1557168231.44	adult	142.3005	82.1976	-121.5705	1163.5715	76.4993	72328.5316	227842.3799	3792323.8803	446.127	-0.23075	173.308	-0.21995	164.2539	-0.39725	342.5479	-0.079659	333.6269	129483.0938	267.2659	0.37219	314.0549	0.020343	6544800	-0.40251	247.246	65.8948	65.6219	100.6209	98.4884	38034.6953	85.8678	-1.6859	95.0743	2488450
002	2019-05-06t1731	1557181970.79	adult	146.117	86.014	-117.754	1171.5584	78.4716	74152.8806	233588.5195	3974707.4206	375.722	-0.5275	166.797	-0.66134	161.0407	-0.64064	306.6819	-0.51697	302.3815	118992.5859	248.5306	-0.2905	287.9238	-0.51499	6457200	-0.47875	328.954	69.0926	68.7472	106.5646	103.637	41347.0703	90.5311	-0.7598	100.1481	2674780
002	2019-05-06t2130	1557196350.18	adult	150.1112	90.0083	-113.7597	1215.8859	76.6548	75759.6008	238538.9374	4052467.452	396.79	-0.43527	174.961	-0.08548	167.7511	-0.12412	326.9999	-0.2456	323.589	129491.9531	266.8194	0.41702	308.6448	-0.042737	6917420	-0.087276	209.595	63.1535	62.827	100.8032	98.4246	39918.0508	84.0606	-2.2384	94.4086	2496900
002	2019-05-07t0130	1557210753.98	adult	154.1123	94.0094	-109.7587	1205.6222	76.9725	74497.939	234585.8372	3952926.3973	457.431	-0.19553	177.548	0.1006	169.1411	-0.01724	365.3528	0.22495	360.3397	142122.2188	275.119	0.74718	338.4295	0.60367	6902720	-0.10472	278.991	63.7378	63.345	100.0335	97.1907	38913.0234	84.2501	-2.2608	93.8158	2478000
002	2019-05-07t0530	1557225151.68	adult	158.1117	98.0087	-105.7593	1160.722	79.7932	74194.1104	233688.1116	4081946.7885	444.287	-0.2527	176.364	0.027057	167.473	-0.14243	357.9338	0.13743	351.7474	138520.3906	274.8236	0.7585	331.3296	0.46948	6824590	-0.17018	331.645	66.967	66.5741	103.6651	101.2758	40118.375	87.593	-1.6936	97.3873	2591360
002	2019-05-07t0930	1557239551.54	adult	162.1116	102.0087	-101.7593	1258.4174	84.5952	82572.9636	260159.8838	4641298.7024	422.78	-0.33799	167.648	-0.55285	159.5816	-0.73094	347.5951	0.017878	341.3803	149813.4688	259.8078	0.24164	321.9244	0.29088	7214710	0.13416	354.976	65.5293	65.1976	102.703	99.8063	44264.9961	86.1484	-2.0329	95.8816	2820050
002	2019-05-07t1331	1557253973.45	adult	166.1177	106.0148	-97.7533	1276.8855	78.5922	80352.5659	252926.8257	4376932.6929	375.943	-0.50815	165.758	-0.66914	160.5796	-0.65368	302.329	-0.48557	297.3651	126978.1875	242.1199	-0.36063	282.5572	-0.48133	6946230	-0.075705	270.865	63.7855	63.4843	101.4331	99.4969	42601.8984	85.1094	-2.2736	95.1336	2672990
002	2019-05-07t1730	1557268353.4	adult	170.1121	110.0092	-93.7588	1223.6204	78.7903	77179.473	243016.3422	4190158.0372	385.724	-0.47599	161.157	-0.96485	154.9691	-1.0646	292.9778	-0.57908	287.201	118070.0625	235.8698	-0.5518	274.129	-0.62478	6485920	-0.41733	244.909	69.4141	69.1866	107.0198	105.0642	43128.9609	90.9701	-1.3866	100.9134	2793640
002	2019-05-07t2130	1557282752.9	adult	174.112	114.0091	-89.759	1178.6533	82.4048	77104.4865	242902.7766	4375449.6555	393.904	-0.45256	166.665	-0.59651	159.9692	-0.70018	309.3053	-0.39886	305.1423	124650.0312	248.0853	-0.097891	290.6957	-0.28325	6700620	-0.25171	403.221	66.6634	66.1998	107.5959	104.1617	43361.1641	88.9801	-1.786	99.8403	2680130
002	2019-05-08t0131	1557297159.94	adult	178.1139	118.011	-85.757	1251.8561	84.245	80553.8268	253642.012	4521499.3586	353.141	-0.58979	153.194	-1.469	149.4811	-1.4607	278.2548	-0.71995	273.6525	117145.2578	217.7994	-1.1253	258.5251	-0.88062	6435660	-0.43396	312.543	66.1724	65.7807	107.7909	104.3373	45379.9883	89.2172	-1.828	100.2569	2779900
002	2019-05-08t0530	1557311551.6	adult	182.1116	122.0087	-81.7593	1229.4195	84.0481	80902.1912	254795.649	4560489.3514	311.309	-0.72607	151.848	-1.5508	148.0581	-1.5647	254.0546	-0.96286	250.4682	107211.0547	212.9934	-1.2661	241.2827	-1.1839	6401310	-0.4465	141.691	69.5111	69.0998	108.4218	106.287	45753.9922	91.6341	-1.566	102.1399	2930310
002	2019-05-08t0930	1557325954.29	adult	186.1124	126.0095	-77.7586	1237.2131	81.065	79322.4591	249801.2059	4360046.788	579.433	0.1023	165.954	-0.64868	160.5173	-0.68793	307.3358	-0.41962	296.5498	127237	237.8201	-0.3917	279.0681	-0.46415	6863680	-0.11337	353.657	67.6936	67.1508	110.3104	106.7424	45668.5	90.1658	-1.846	101.6515	2799740
002	2019-05-08t1331	1557340380.84	adult	190.1198	130.0168	-73.7512	1197.2961	82.6524	80000.3876	251963.7312	4605725.4278	401.126	-0.46059	149.961	-1.6745	143.3857	-1.9107	296.1779	-0.53411	290.0581	123506.1797	219.3598	-1.0104	273.1152	-0.56349	6252010	-0.51792	268.261	63.8554	63.3451	102.7068	100.8506	42828.7188	85.5223	-2.5021	96.3209	2662200
002	2019-05-08t1721	1557354203.3	adult	193.9593	133.8564	-69.9116	1185.6003	80.8239	76083.6212	239644.6734	4176060.9519	400.922	-0.47092	170.557	-0.37585	164.5728	-0.43636	310.5657	-0.39368	306.1803	123294.5938	245.8229	-0.086229	290.0888	-0.24558	6761550	-0.16043	360.83	70.5106	69.9303	114.4853	111.1763	45450.6797	93.5517	-1.5716	105.4938	2795320
002	2019-05-08t2121	1557368595.48	adult	197.9572	137.8542	-65.9138	1199.525	79.6125	76186.6337	239912.2219	4158067.0652	374.025	-0.56173	159.165	-1.1108	154.814	-1.1399	275.8302	-0.74141	272.1112	109780.4219	223.4134	-0.84741	258.5683	-0.81093	6325520	-0.4333	394.66	68.2379	67.8324	109.306	106.4164	43503.8008	90.3366	-2.023	101.7156	2711910
002	2019-05-09t0121	1557382994.63	adult	201.9569	141.854	-61.914	1194.1148	80.3857	76568.0511	241129.007	4252660.1093	349.2	-0.64467	153.884	-1.4593	150.479	-1.4633	265.6469	-0.84448	259.0459	106258.75	209.737	-1.3125	244.0999	-1.0647	6140890	-0.53416	383.052	71.9772	71.4165	114.878	111.8833	45951.1797	94.8356	-1.5919	107.1726	2872320
002	2019-05-09t0521	1557397396.52	adult	205.9574	145.8545	-57.9135	1104.0767	80.5693	72580.8427	228735.6587	4057780.5503	341.014	-0.67558	158.007	-1.2155	154.9337	-1.1751	262.9934	-0.87169	258.4098	99674.5	210.6272	-1.2773	243.4868	-1.0676	5978200	-0.61559	277.369	70.5396	69.9476	113.4437	111.3977	42995.1562	93.1663	-1.8523	105.6477	2668860
002	2019-05-09t0921	1557411797.06	adult	209.9576	149.8547	-53.9134	1235.2601	85.2579	82640.4688	260282.601	4754512.0273	333.383	-0.70137	142.764	-2.2118	140.0908	-2.2455	240.7731	-1.0893	236.711	103773.1953	190.5185	-1.9894	224.0592	-1.4122	6146420	-0.48466	306.602	72.2124	71.6953	114.9704	112.089	49552.2266	95.3892	-1.7022	107.3615	3108960
002	2019-05-09t1321	1557426197.15	adult	213.9576	153.8547	-49.9133	1098.0331	82.7735	71194.8841	224355.8995	3940625.705	337.261	-0.69264	153.67	-1.5318	151.156	-1.4897	255.5917	-0.94131	250.6543	95080.1172	200.3677	-1.6398	235.2617	-1.2	5703940	-0.73778	163.388	74.8314	74.1543	121.1023	118.5806	45050.0469	99.4315	-1.3855	112.9464	2777590
002	2019-05-09t1721	1557440599.92	adult	217.9584	157.8555	-45.9126	1169.1927	81.0345	76605.0001	241284.4158	4296778.5754	353.482	-0.64598	152.062	-1.6586	149.4558	-1.6373	260.6871	-0.88743	255.0235	104274.8438	201.0769	-1.6177	238.051	-1.1407	6070300	-0.48156	294.496	73.2813	72.5613	119.2456	115.1582	47698.2344	96.8136	-1.7307	109.6927	2925390
002	2019-05-09t2121	1557454999.35	adult	221.9582	161.8553	-41.9127	1153.6747	80.434	72116.7447	227120.2965	3895925.321	335.483	-0.69577	159.476	-1.1893	157.4924	-1.0808	252.0935	-0.96634	246.4682	95039.25	204.7384	-1.4849	234.0224	-1.206	6001400	-0.49442	349.905	75.0069	74.2473	123.2702	119.2784	46472.8516	99.8737	-1.5291	113.7944	2822660
002	2019-05-10t0121	1557469401.5	adult	225.9588	165.8559	-37.9121	1161.624	78.7309	71748.084	225967.3967	3820274.7688	312.7	-0.75802	159.016	-1.2344	157.5543	-1.0939	240.362	-1.0754	236.4114	90135.7344	200.9446	-1.6302	226.4814	-1.3386	5954830	-0.49027	166.991	77.4844	76.6955	125.9103	123.0827	47216.3711	102.7218	-1.358	117.0702	2901640
002	2019-05-10t0521	1557483800.91	adult	229.9587	169.8557	-33.9123	1141.9442	82.0445	72659.8586	228888.1557	3991262.6009	282.463	-0.84118	158.528	-1.2812	157.3767	-1.123	234.1741	-1.1329	230.7509	88752	199.2575	-1.7002	221.4759	-1.4283	6006290	-0.42326	172.649	76.2981	75.4067	125.9386	123.288	47730.7266	102.4552	-1.4737	116.8735	2890780
002	2019-05-10t0921	1557498202.17	adult	233.959	173.8561	-29.9119	1040.0158	74.5637	61214.9073	192885.6672	3070074.7577	336.555	-0.68654	163.48	-0.94991	161.8259	-0.80084	248.6967	-0.98505	242.7607	79582.9375	204.526	-1.4996	230.9804	-1.2471	5230210	-0.85318	187.487	79.677	78.7621	129.813	127.2434	41540.168	106.9669	-1.1666	120.735	2549110
002	2019-05-10t1322	1557512622.49	adult	237.9647	177.8617	-25.9063	1068.5684	71.2812	60338.3729	190055.0772	2904193.589	325.053	-0.71781	165.158	-0.83971	163.7875	-0.66108	247.7959	-0.9925	242.7492	78303.5	205.2276	-1.476	229.6525	-1.271	5213200	-0.82218	187.378	80.8467	79.7844	134.8796	131.0177	42621.9609	109.013	-1.0833	124.0107	2551930
002	2019-05-10t1716	1557526686.07	adult	241.8712	181.7683	-21.9997	811.0095	74.9813	48246.2554	152279.6498	2440434.0618	310.38	-0.75883	167.396	-0.68516	166.2023	-0.48082	249.8153	-0.97199	245.7096	62953.4609	208.1005	-1.3641	234.0355	-1.1862	4218540	-1.3761	189.008	82.7962	81.2743	142.597	139.3293	35934.4492	114.1321	-0.73976	131.8298	2086550
002	2019-05-10t2116	1557541084.8	adult	245.8709	185.7679	-18.0001	633.8295	78.0515	40285.4375	127741.4896	2196934.3697	298.07	-0.79431	164.302	-0.91617	163.1891	-0.72557	249.6269	-0.97528	246.1631	52671.2812	205.2081	-1.4916	232.1165	-1.2263	3453470	-1.7882	191.48	82.1799	80.6059	141.3696	138.6597	29828.9746	113.2834	-0.90652	130.9043	1727340
002	2019-05-11t0116	1557555484.85	adult	249.8709	189.7679	-14.0001	637.7811	71.4356	35035.4945	111273.0609	1623666.7011	319.932	-0.72925	168.299	-0.62878	166.4491	-0.47426	266.0255	-0.80174	263.3527	48948.6953	212.2059	-1.2019	249.1766	-0.87819	3087450	-1.9604	202.113	83.2349	81.2975	147.0367	143.0011	27054.7441	116.4313	-0.73849	135.6702	1526940
002	2019-05-11t0516	1557569885.6	adult	253.8711	193.7682	-9.9999	862.4488	79.0136	52305.2494	165084.4084	2693802.4235	322.408	-0.72084	163.285	-1.0145	162.2077	-0.82851	246.9414	-1.0105	243.6497	67661.9531	203.5395	-1.5887	230.2958	-1.2774	4460130	-1.103	196.902	84.5673	82.9909	147.1893	144.2437	40329.8633	117.231	-0.7639	136.3196	2309960
002	2019-05-11t0916	1557584284.71	adult	257.8708	197.7679	-6.0001	790.7432	77.5788	48492.1828	153251.4649	2489907.161	308.87	-0.76161	163.692	-0.99692	162.2803	-0.83652	245.2747	-1.0349	241.2723	62299.7734	204.2198	-1.5741	228.1962	-1.3324	4144020	-1.249	213.69	86.4831	84.8355	151.565	147.3314	38497.5117	120.1703	-0.61778	140.456	2189410
002	2019-05-11t1316	1557598684.99	adult	261.8709	201.768	-2	738.0973	72.6454	43091.6052	136179.3709	2154174.1861	301.931	-0.7832	165.676	-0.8544	164.2083	-0.68706	247.297	-1.0189	244.2127	55889.125	207.6812	-1.4317	231.4409	-1.2723	3731530	-1.4522	215.95	87.6185	85.9524	158.7564	154.1433	35878.9453	121.2503	-0.62059	143.8115	1973430
002	2019-05-11t1716	1557613085.32	dead	265.871	205.7681	2	559.6088	71.589	27389.4016	87438.5047	1153839.7732	318.851	-0.72933	166.755	-0.77914	164.6168	-0.66356	259.2313	-0.88595	255.1642	37329.3008	209.6192	-1.3547	242.0465	-1.0425	2399100	-2.1995	221.192	92.3395	89.9238	173.2469	168.2839	24947.5547	131.0183	0.045336	156.9767	1328490
003	2019-04-30t1316	1556648297.69	egg	-2.1268	-54.23	-353.9946	170.6015	29.2397	3322.4972	10570.7802	60415.9721	0	-0.64063	0	-0.67038	0	-0.66629					0	-0.66165	0	-0.68115	0	3.1891	0	0	0				0	-0.65472	0	0
003	2019-04-30t1731	1556663610.63	larva	2.1268	-49.9764	-349.741	161.6554	26.8984	2973.7278	9456.3682	50474.5099	0	-0.77988	0	-0.81557	0	-0.81251					0	-0.79305	0	-0.80963	0	0.76951	0	0	0				0	-0.816	0	0
003	2019-04-30t2130	1556677916.07	larva	6.1005	-46.0026	-345.7673	153.7938	27.778	2857.1189	9104.627	49452.9809	0	-0.90685	0	-0.95594	0	-0.95445					0	-0.91885	0	-0.93166	0	-0.19007	0	0	0				0	-0.9739	0	0
003	2019-05-01t0130	1556692328.2	larva	10.1039	-41.9993	-341.7639	162.2099	27.0008	2982.7656	9488.9591	50761.6181	0	-1.032	0	-1.1028	0	-1.1036					0	-1.0491	0	-1.057	0	-0.84196	0	0	0				0	-1.1413	0	0
003	2019-05-01t0530	1556706721.31	larva	14.102	-38.0012	-337.7658	160.1022	26.6995	2939.6493	9354.9391	49800.1884	0	-1.1548	0	-1.2562	0	-1.26					0	-1.1838	0	-1.1853	0	-1.3463	0	0	0				0	-1.3184	0	0
003	2019-05-01t0930	1556721127.12	larva	18.1036	-33.9996	-333.7642	335.9956	36.8134	9470.0841	29998.8582	229798.6681	655.266	0.57505	186.777	0.77993	171.3154	0.85004	577.233	-0.33507	571.9233	29438.8828	368.0022	0.82168	537.7374	0.94836	946214	-0.52477	109.514	63.0775	62.7341	96.4242	94.6712	4917.6357	83.414	1.2404	92.4403	319551
003	2019-05-01t1330	1556735541.3	larva	22.1075	-29.9956	-329.7602	285.9986	30.4526	5917.7159	18699.2759	109181.3303	1010.25	1.4919	271.342	1.7334	232.5761	1.6177	881.4921	1.1774	870.9835	29089.2383	580.8902	2.043	813.2275	2.0878	873723	-1.0709	101.535	62.4886	62.3342	93.8375	92.8086	3096.6379	82.5243	1.1282	90.8139	201213
003	2019-05-01t1730	1556749926.81	larva	26.1035	-25.9997	-325.7643	339.3336	34.3215	8805.7849	27801.1108	203051.3627	767.845	0.70683	231.647	1.1854	188.3383	0.93086	671.8824	0.21587	658.6637	32250.3574	477.1271	1.3735	614.0034	1.1701	1098930	-1.2079	131.688	62.7731	62.5998	96.3252	94.357	4623.6084	82.0536	1.0241	90.6681	297795
003	2019-05-01t2130	1556764326.16	larva	30.1033	-21.9998	-321.7644	567.0643	45.4553	20461.7182	64630.4017	615407.0146	778.611	0.64851	231.866	1.1248	200.616	1.0398	644.3729	0.13504	631.1929	70236.6406	490.9014	1.4239	603.4813	1.0719	2517140	-0.0513	111.606	63.6349	63.3755	97.0289	95.9147	10576.1475	83.2331	0.97489	92.2795	690821
003	2019-05-02t0130	1556778732.87	larva	34.1052	-17.998	-317.7626	558.597	35.3532	16609.147	52377.7145	406826.8511	911.056	0.95594	254.762	1.3815	214.8792	1.1953	770.0074	0.88743	759.6767	68530.6641	547.7997	1.7803	709.0745	1.537	2264070	-0.71554	107.372	59.5218	59.393	91.8753	90.9642	8176.9019	78.7492	0.69537	87.1047	528970
003	2019-05-02t0530	1556793131.18	larva	38.1047	-13.9984	-313.7631	791.3417	49.1262	31994.6848	100850.5701	1064954.5004	711.627	0.26362	206.375	0.60587	192.2846	0.7449	568.7237	-0.16288	563.3121	96683.0312	365.7963	0.44254	514.6185	0.51028	3488770	0.12622	186.282	63.0317	62.7072	99.4334	97.3254	16903.6797	83.7758	0.79019	92.9895	1065550
003	2019-05-02t0930	1556807526.87	larva	42.1035	-9.9996	-309.7643	857.925	55.5922	37046.2373	116714.8716	1374062.5441	935.242	0.85902	225.796	0.81218	201.5494	0.81657	655.502	0.41788	630.8042	128478.3984	409.9548	0.69011	529.6622	0.50966	4410250	0.61807	213.424	64.3859	64.0973	100.0361	97.7452	19607.0703	84.4059	0.70085	94.1288	1257590
003	2019-05-02t1330	1556821924.58	larva	46.1029	-6.0003	-305.7649	962.4511	58.5522	44909.0247	141524.7148	1773764.9878	1076.74	1.214	229.417	0.78272	178.4928	0.27003	815.248	1.5277	789.0242	193213.7812	521.199	1.5159	712.9008	1.4626	5415170	1.1498	111.602	59.674	59.3899	92.2193	90.8746	21855.9648	79.0617	0.30444	87.6711	1408550
003	2019-05-02t1730	1556836325.98	larva	50.1033	-1.9999	-301.7645	1029.9242	64.6989	53696.1925	169159.4148	2359610.1166	1157.09	1.392	231.72	0.74436	197.5988	0.55048	708.3705	0.96983	671.4357	199760.4688	454.3487	0.91758	603.0074	0.78515	6521980	1.7286	172.822	59.7903	59.6338	95.022	92.9978	26796.1953	80.2254	0.2092	89.3037	1682860
003	2019-05-02t2130	1556850725.14	adult	54.1031	1.9999	-297.7647	1003.6427	68.8073	56586.334	178338.9282	2682510.9508	1469.16	2.4636	238.162	0.88904	197.4481	0.537	849.6369	2.1173	804.0668	252342.1562	470.5452	1.1159	731.3873	1.6576	7052450	1.8741	170.105	60.8915	60.8011	94.8322	92.7558	28165.1738	80.5304	0.14259	89.2484	1803120
003	2019-05-03t0130	1556865124.44	adult	58.1029	5.9997	-293.7649	1138.0077	68.7142	64106.5552	201919.0009	3044185.4256	705.326	-0.058336	204.255	0.20614	183.8187	0.20635	539.4902	-0.015747	530.2571	181268.7188	376.5784	0.27574	483.234	0.10108	6846630	1.4119	228.992	56.8776	56.5338	92.0196	90.2052	30918.5938	77.3749	-0.15355	86.7218	1906540
003	2019-05-03t0530	1556879525.34	adult	62.1031	9.9999	-289.7647	1148.3142	72.3696	69775.5304	219875.4759	3534267.1049	875.165	0.59788	212.81	0.45653	189.3328	0.39452	565.6837	0.30064	535.0796	206474.5625	387.0767	0.46987	493.3143	0.25344	7752860	1.9408	395.305	59.7113	59.372	95.5221	92.277	34865.5664	79.5616	-0.057495	88.1938	2175340
003	2019-05-03t0930	1556893923.71	adult	66.1027	13.9995	-285.7651	1171.057	77.1665	71576.3398	225404.1891	3763452.8495	590.883	-0.39032	199.058	0.17808	187.3952	0.40788	436.1231	-0.64381	423.3264	163110.0312	326.5879	-0.12755	391.987	-0.4557	7439390	1.459	158.373	57.4685	57.2017	90.5716	88.9977	33873.7891	76.7995	-0.38714	85.3271	2147770
003	2019-05-03t1330	1556908322.64	adult	70.1024	17.9992	-281.7654	1187.6769	76.8664	74259.6987	233899.4799	3919152.4034	785.498	0.47116	205.187	0.45604	188.0775	0.53155	525.8702	0.30876	511.358	204037.625	351.9032	0.30977	459.6762	0.23812	7953880	1.7208	118.721	59.1197	58.8229	93.5268	92.0288	36288.3984	79.5724	-0.18132	88.585	2291720
003	2019-05-03t1730	1556922729.11	adult	74.1042	22.001	-277.7636	1164.3963	82.0075	76493.5295	241002.7727	4259965.7964	563.094	-0.37888	182.058	-0.21904	170.5769	-0.096815	395.0858	-0.7706	382.9173	157639.25	298.7472	-0.32757	361.9135	-0.58737	7258660	0.97244	217.601	62.8827	62.5249	98.3716	96.2295	39250.25	83.3931	0.24904	92.8679	2507130
003	2019-05-03t2130	1556937129.19	adult	78.1042	26.001	-273.7636	1214.6431	81.4582	76398.1986	240557.7257	4148413.237	601.823	-0.10829	189.275	0.12242	179.3369	0.36797	421.7381	-0.35072	403.0338	168273.4844	296.9966	-0.25866	368.043	-0.43233	7543000	1.0995	181.12	62.0938	61.8396	96.5571	94.7761	38526.2969	82.0848	0.011434	90.9094	2474560
003	2019-05-04t0130	1556951532.33	adult	82.105	30.0019	-269.7627	1236.2105	80.7855	79890.5247	251650.7994	4405578.6697	594.07	-0.035734	185.055	0.029233	172.2332	0.066918	450.8656	0.16866	442.9792	188010.9375	298.9131	-0.10292	411.3351	0.25193	7712730	1.1588	344.378	62.8154	62.6836	97.4711	95.3992	40645.4688	83.0272	0.093615	91.8837	2618020
003	2019-05-04t0530	1556965927.04	adult	86.1036	34.0004	-265.7642	1299.7839	78.8935	83397.2247	262833.2742	4489590.9906	532.375	-0.28081	182.462	-0.022393	169.6332	-0.049315	408.3919	-0.17315	399.8764	177650.4844	291.2266	-0.13147	372.7123	-0.11278	7934530	1.2969	120.568	63.9428	63.6278	99.5344	98.128	43297.4648	84.4061	0.27994	94.4152	2780620
003	2019-05-04t0930	1556980328.33	adult	90.1039	38.0008	-261.7638	610.4961	89.9324	42641.285	136644.2741	2545133.3004	617.976	0.36598	191.521	0.549	173.9726	0.25795	489.6089	1.1279	478.8067	109182.7734	325.7738	0.87618	435.058	1.0829	4256170	-2.2464	242.12	62.1724	61.7522	101.8784	98.7863	22718.8945	83.6928	0.0072282	95.1026	1381660
003	2019-05-04t1330	1556994727.42	adult	94.1037	42.0005	-257.7641	1244.2614	82.1015	80489.0972	253490.5499	4477822.0687	494.469	-0.34084	171.752	-0.53444	159.1271	-0.74428	363.4289	-0.50811	355.9454	152640.125	277.8408	-0.2105	333.3339	-0.49043	7206720	0.51579	159.538	65.1645	64.8102	103.319	101.5431	43393.9805	86.7485	0.63583	97.2363	2734300
003	2019-05-04t1730	1557009128.11	adult	98.1039	46.0007	-253.7639	1159.9286	79.6199	73438.128	231492.6744	3913168.438	458.645	-0.50107	177.591	-0.14795	168.4682	-0.089127	358.6407	-0.46101	349.6834	137718.0156	266.7907	-0.41092	328.5318	-0.4615	6802090	0.070657	285.894	64.6464	64.2801	102.3014	100.0185	39283.7422	85.8311	0.24768	95.8556	2476090
003	2019-05-04t2130	1557023538.31	adult	102.1067	50.0035	-249.7611	1126.6521	79.4689	72229.3275	227663.7429	3924999.7887	494.811	-0.18809	184.654	0.34164	175.8624	0.46181	369.2107	-0.18707	359.2325	139192.4375	274.9004	-0.060468	335.9531	-0.19739	6955730	0.19036	126.422	62.878	62.496	99.7244	98.1245	37596.1016	84.1905	-0.42348	94.4565	2368550
003	2019-05-05t0133	1557038119.11	adult	106.1569	54.0538	-245.7109	1305.0647	81.1593	81097.152	255310.662	4421229.7328	479.368	-0.23025	179.661	0.056378	169.2916	-0.0211	359.1612	-0.24421	352.1421	152284.3438	276.6928	0.10578	334.0835	-0.11826	7603790	0.83902	237.656	64.6797	64.2565	104.2051	101.2972	44182.9609	86.356	0.010839	96.9361	2737440
003	2019-05-05t0533	1557052509.7	adult	110.1543	58.0511	-241.7135	1337.7307	77.3954	80662.6301	253937.2071	4222170.2472	431.21	-0.4825	182.576	0.28068	173.2506	0.28214	350.5374	-0.29541	345.7282	147926.7969	277.6394	0.2365	330.215	-0.094832	7689930	0.905	147.403	67.2657	66.6181	109.1095	106.6572	46044.1875	89.5881	0.79209	101.1663	2833170
003	2019-05-05t0932	1557066877.31	adult	114.1453	62.0422	-237.7225	1292.0021	75.561	76583.9791	241117.3414	3940410.3325	522.221	0.10903	194.393	1.1028	183.6612	1.0807	403.0296	0.61595	398.2977	161211.8438	303.0257	1.1669	373.0971	0.91631	7772630	0.96162	156.018	66.0806	65.3743	110.8114	108.2303	44324.5469	89.3798	0.49954	102.5542	2642170
003	2019-05-05t1332	1557081235.23	adult	118.1336	66.0305	-233.7341	1147.0973	83.8404	76480.4019	240981.4365	4375660.527	477.378	-0.13045	182.985	0.35842	172.1889	0.20449	382.088	0.33653	376.3996	152453.0938	287.3928	0.73692	351.1982	0.53297	7293590	0.42982	158.095	67.5024	66.9058	109.5603	107.2167	43714.5703	90.0794	0.47664	101.6877	2690580
003	2019-05-05t1730	1557095536.24	adult	122.1061	70.003	-229.7616	1113.3028	82.6492	74148.4278	233636.6517	4258313.8518	474.404	-0.12795	176.951	-0.033519	168.0083	-0.11632	357.6467	0.0020994	350.6469	138409.2656	272.1016	0.2895	330.3365	0.15043	6834540	-0.067466	179.133	71.242	70.3138	121.8252	118.3848	47146.3672	96.0594	1.9681	111.2175	2751650
003	2019-05-05t2130	1557109937.12	adult	126.1064	74.0032	-225.7614	1097.188	82.8209	72964.4785	230152.3607	4091619.7025	512.07	0.076809	200.427	1.5947	188.983	1.4993	405.5402	0.74704	398.0918	154510.8125	309.4929	1.6671	376.4953	1.2257	7619840	0.69389	335.893	69.4609	68.444	120.4855	115.5369	45904.9688	93.3041	0.91966	108.5622	2640770
003	2019-05-06t0130	1557124345.5	adult	130.1087	78.0055	-221.7591	1123.161	82.4442	74165.7075	233679.6318	4195727.9217	643.451	0.71582	197.127	1.3907	182.0581	0.96891	435.7574	1.1827	419.0765	168638.0938	320.6398	2.1496	387.0586	1.5131	7617390	0.65483	305.922	68.9882	68.046	122.3608	117.0157	47353.6289	92.9534	0.5823	109.4316	2665840
003	2019-05-06t0530	1557138745.17	adult	134.1086	82.0054	-217.7592	1350.9274	80.6185	84422.7261	265957.7337	4635745.4001	442.539	-0.25382	183.016	0.43047	172.7162	0.25037	366.2162	0.20635	361.067	161501.3281	283.509	0.87774	341.2244	0.54603	8060570	1.0388	296.569	71.8482	70.8588	124.1069	120.2535	54731.125	97.1945	1.434	113.4323	3164410
003	2019-05-06t0930	1557153148.23	adult	138.1095	86.0063	-213.7583	1279.3921	80.3742	82640.698	260260.8158	4548127.6329	480.724	-0.076543	188.663	0.83751	180.0489	0.81884	358.0381	0.10848	347.8123	154672.4844	280.0429	0.80208	330.596	0.3487	8131740	1.0592	189.937	71.1379	70.0569	125.5892	121.3576	54254.5547	96.5019	1.0047	113.649	3066190
003	2019-05-06t1342	1557168236.21	adult	142.3006	90.1974	-209.5672	1126.148	79.8997	74484.0016	234731.5005	4152782.1961	567.673	0.29628	201.504	1.7434	190.7761	1.6459	406.7395	0.74867	397.5191	158221.6719	307.9383	1.8818	369.7796	1.2326	7819950	0.73468	307.205	71.7887	70.5529	129.0564	123.8001	50202.9414	97.4487	0.97344	115.5539	2785970
003	2019-05-06t1731	1557181975.65	adult	146.1171	94.0139	-205.7507	1245.7896	82.2892	82940.3775	261229.9313	4720616.9677	468.554	-0.13798	186.748	0.72272	177.9544	0.65703	363.4961	0.19656	355.2123	157393.8281	282.4747	0.96774	335.7714	0.51432	8070880	0.92097	341.073	69.5205	68.3971	125.2735	120.5652	54243.4453	95.4764	0.31948	113.1667	3004540
003	2019-05-06t2130	1557196354.93	adult	150.1113	98.0082	-201.7565	1189.7378	80.6885	77070.9169	242750.2654	4261747.2555	563.501	0.24081	198.248	1.5204	187.6104	1.3911	423.423	0.9338	410.8165	170216.0625	296.6328	1.5159	364.2525	1.1371	7964200	0.79546	260.822	72.724	71.2289	136.9177	131.7385	55040.9219	99.9489	1.0508	121.1222	2921540
003	2019-05-07t0130	1557210758.81	adult	154.1124	102.0092	-197.7554	1307.2496	85.0474	85450.8214	269063.1364	4875267.2187	592.896	0.335	184.62	0.5846	175.246	0.44545	421.0024	0.88868	396.9897	187767.0625	277.9054	0.84899	345.5166	0.75176	8221870	0.97773	214.597	72.6158	71.4058	131.6036	125.6958	58695.2109	98.4858	0.53559	116.0176	3233870
003	2019-05-07t0530	1557225156.49	adult	158.1118	106.0086	-193.756	1205.092	80.8177	80981.5654	255138.4139	4591297.8732	663.69	0.57625	185.116	0.62093	175.7932	0.4834	453.4659	1.249	436.7391	191362.5938	275.8673	0.79625	356.9076	0.9956	7809480	0.61704	338.723	67.2898	65.963	125.3342	121.0278	52891.0234	94.2671	-0.44873	111.9978	2838760
003	2019-05-07t0930	1557239556.31	adult	162.1117	110.0085	-189.7561	1255.2673	81.3703	82022.3676	258363.3293	4531747.213	701.564	0.67809	194.965	1.284	186.1769	1.253	517.4597	1.9465	516.2157	221472.75	275.7586	0.81271	374.0274	1.3458	8330280	1.0036	367.542	72.473	71.0227	131.7822	127.9427	56402.7812	98.5654	0.16782	118.4142	3096550
003	2019-05-07t1331	1557253978.32	adult	166.1178	114.0147	-185.75	1205.4602	81.3481	78254.6162	246461.3331	4379356.5698	749.028	0.80514	194.851	1.2691	184.9676	1.1498	526.7329	2.0007	514.5547	214907.0312	284.0389	1.1256	407.7548	2.0135	7948760	0.68711	240.957	70.6415	69.0649	136.5287	131.7187	55703.7188	98.3927	-0.034908	120.9726	2881750
003	2019-05-07t1730	1557268358.22	adult	170.1122	118.0091	-181.7555	1269.612	84.8219	84502.229	266213.5498	4832400.6636	586.332	0.20761	182.247	0.42736	173.3793	0.28461	435.7862	0.96634	428.0081	192181.7031	269.6	0.63364	344.634	0.75782	8023620	0.72656	331.16	73.3105	71.8273	137.1357	132.7851	60476.8555	101.6152	0.32074	122.4334	3227570
003	2019-05-07t2130	1557282757.76	adult	174.1121	122.0089	-177.7557	1218.0817	85.0795	84036.3414	264789.5755	4917835.2732	499.505	-0.10312	190.051	0.93359	179.7817	0.73899	402.9808	0.59302	396.384	176505.5938	289.7891	1.3566	369.3525	1.2346	8314720	0.92366	251.028	76.1773	74.2964	146.7162	140.8092	64261.7031	105.7752	0.7809	128.7001	3332760
003	2019-05-08t0131	1557297164.87	adult	178.1141	126.0109	-173.7537	1245.6694	81.8186	82399.9479	259483.243	4701308.135	495.983	-0.12905	190.5	0.9515	182.1409	0.89149	364.2051	0.17289	356.1686	156608.1875	284.6834	1.1928	337.5923	0.62185	8173410	0.80622	263.746	71.3333	69.5534	140.036	132.7	60215.4688	99.706	-0.29885	121.8157	3060550
003	2019-05-08t0530	1557311556.42	adult	182.1117	130.0086	-169.756	1234.9503	85.911	86736.9142	273350.9852	5129147.5783	476.314	-0.20515	180.585	0.29941	171.7047	0.12455	377.0212	0.29456	369.0064	170413.5938	272.283	0.7788	341.9647	0.70296	8149460	0.77755	252.096	74.4006	72.3621	150.587	144.4283	68065.3047	105.2119	0.32325	131.1465	3357550
003	2019-05-08t0930	1557325959.13	adult	186.1125	134.0093	-165.7553	1221.9622	83.3323	83450.4661	262966.5537	4808288.1424	666.197	0.37173	188.135	0.77104	180.6362	0.73965	388.1063	0.39508	372.244	168826.2188	276.4565	0.93918	343.5532	0.72933	8174480	0.7881	299.433	72.4348	70.4338	145.4427	140.7576	63267.5898	102.6783	-0.19038	126.5465	3147290
003	2019-05-08t1331	1557340385.92	adult	190.1199	138.0168	-161.7478	1231.3343	84.6871	83002.8446	261501.5104	4785041.7806	536.654	-0.045982	180.73	0.28393	172.3411	0.13063	422.3204	0.72652	418.8989	182864.7188	268.0811	0.6657	371.588	1.2425	7815850	0.53893	320.859	71.711	69.6004	150.1222	144.5076	65002.9023	102.8319	-0.31818	130.5001	3101210
003	2019-05-08t1721	1557354208.49	adult	193.9595	141.8564	-157.9082	1275.9281	87.8435	87551.0891	275810.409	5113901.2168	466.399	-0.27263	184.085	0.48298	175.4155	0.32509	376.5916	0.26155	373.4841	171725.7656	274.3194	0.8967	348.4273	0.81725	8390590	0.92314	233.388	70.7552	68.7257	147.9012	142.5155	67442.9688	100.6787	-0.71504	127.3932	3225020
003	2019-05-08t2121	1557368600.51	adult	197.9573	145.8542	-153.9105	1291.231	83.0775	85340.7416	268733.7195	4803827.7355	596.736	0.10575	187.335	0.67364	180.0914	0.629	369.299	0.18235	356.8269	164338.0625	271.5357	0.81682	333.7486	0.55306	8332460	0.88084	401.245	73.6433	71.5447	148.8915	143.319	66256.7109	104.1784	-0.43263	129.3067	3275580
003	2019-05-09t0121	1557382999.52	adult	201.957	149.8539	-149.9107	1187.2035	86.0438	80621.0084	254004.4248	4669737.1687	471.957	-0.2803	180.972	0.25649	173.487	0.14444	368.0363	0.16413	362.8864	154575.2344	265.2498	0.61686	335.0499	0.58145	7600650	0.40787	267.465	78.9176	76.3387	167.4215	163.1107	70317.0312	113.0493	0.41359	144.6375	3314460
003	2019-05-09t0521	1557397401.41	adult	205.9576	153.8544	-145.9102	1265.82	87.6413	85732.7003	270023.3716	5059934.5493	534.419	-0.1071	178.71	0.10149	170.9825	-0.050804	429.7664	0.76488	425.5474	192105.5938	258.8667	0.41512	379.0592	1.3864	7979410	0.65965	250.54	70.8288	68.5825	145.4241	139.6492	65004.5664	102.5315	-0.86199	127.9542	3162500
003	2019-05-09t0921	1557411801.96	adult	209.9577	157.8546	-141.9101	1292.6944	80.8271	83365.7101	262499.8212	4642609.1476	650.962	0.22191	202.513	1.6194	191.5455	1.3814	525.3708	1.704	521.4667	228536.2969	296.9033	1.7909	468.6109	3.0269	8801410	1.1899	346.627	75.9471	73.3635	167.2916	159.7484	72771.8516	108.9961	-0.31455	141.0008	3300740
003	2019-05-09t1321	1557426202.08	adult	213.9578	161.8546	-137.91	1186.5596	87.3275	79529.1005	250556.0439	4592571.3821	723.163	0.41606	201.627	1.5661	188.0407	1.125	577.6611	2.2082	572.928	239729.375	307.9353	2.2299	520.2951	3.9842	8351780	0.91589	272.163	81.0131	77.6483	180.4447	174.4725	74884.5625	120.2599	0.67114	156.5	3355720
003	2019-05-09t1721	1557440604.8	adult	217.9585	165.8553	-133.9093	1182.389	83.2208	79879.8508	251703.2977	4551827.0321	642.125	0.17517	203.88	1.7303	192.3746	1.4377	524.9174	1.6884	517.8025	218890.5625	305.4877	2.2015	471.145	3.1249	8485270	1.0161	279.315	76.7741	73.6885	176.3059	170.2403	73519.5547	112.9288	-0.18426	149.3624	3195260
003	2019-05-09t2121	1557455004.26	adult	221.9584	169.8552	-129.9094	1164.1318	87.3254	81436.9412	256676.7118	4848416.3098	587.775	0.016689	194.611	1.1398	183.5471	0.80827	465.5428	1.1225	459.0963	197390.1562	292.456	1.7813	427.9095	2.3693	8244090	0.88746	279.14	79.9765	76.6064	182.7769	174.0219	77497.4062	118.0795	0.1736	153.1018	3387960
003	2019-05-10t0121	1557469406.4	adult	225.959	173.8558	-125.9088	1168.4491	87.5943	83269.6076	262493.3938	5021938.628	613.02	0.08682	193.174	1.0629	182.4622	0.73537	472.3634	1.1961	466.2363	205005.7188	291.623	1.8104	422.0741	2.3038	8370220	0.98875	326.069	80.1974	76.8189	188.1305	182.0046	81648.6484	119.2259	0.14954	159.4054	3474960
003	2019-05-10t0521	1557483805.79	adult	229.9588	177.8556	-121.909	1254.6508	86.251	85647.4513	269851.5836	4988422.1966	579.271	-0.0059512	206.089	1.9664	193.3616	1.5554	477.2165	1.2685	471.8706	213315.7812	314.9087	2.7747	440.8651	2.7082	9194250	1.5169	299.237	81.3613	77.9631	185.7374	176.7278	83024.6172	119.1396	0.017494	155.5865	3629770
003	2019-05-10t0921	1557498207.09	adult	233.9591	181.856	-117.9086	1194.0073	87.5933	84543.4574	266443.0509	5064902.5868	590.701	0.033613	199.271	1.5344	187.0875	1.1071	488.2035	1.3969	483.2558	214809.5312	303.0305	2.3903	439.528	2.7536	8766320	1.287	353.924	80.2036	76.7272	182.4994	174.1602	80299.7188	119.561	-0.062324	157.581	3528320
003	2019-05-10t1322	1557512627.64	adult	237.9649	185.8617	-113.9029	1215.6704	86.2363	84763.1655	267015.0641	5069372.5059	586.95	0.030076	207.24	2.1284	194.5632	1.6966	478.2604	1.3351	471.3253	211391.1094	318.3786	3.0852	441.6562	2.8627	9141360	1.5417	370.235	80.2741	76.4649	192.6042	183.865	85131.0781	119.1553	-0.21029	159.8218	3540890
003	2019-05-10t1716	1557526691.15	adult	241.8714	189.7682	-109.9964	1266.5501	86.3797	88526.3719	278880.8319	5265337.3195	572.637	-0.00049625	202.06	1.8012	189.7601	1.3515	456.5396	1.1531	451.4346	210464.75	312.261	2.9219	423.1736	2.574	9307280	1.6716	328.162	75.3315	71.4651	176.2285	168.6171	81241.3203	115.1381	-0.65453	150.8578	3469920
003	2019-05-10t2116	1557541089.77	adult	245.871	193.7678	-105.9968	1184.1301	88.1737	85176.9031	268479.427	5190616.9823	576.992	0.022609	205.733	2.1086	195.264	1.8094	452.164	1.1491	446.6021	200760.8281	307.8741	2.8253	415.3149	2.4879	9120780	1.5905	361.415	81.3798	77.4605	199.3626	191.7625	88517.0078	121.7703	-0.19935	166.1455	3607810
003	2019-05-11t0116	1557555489.9	adult	249.871	197.7679	-101.9967	1265.7625	84.0546	84811.2086	267109.4352	4881504.3437	575.629	0.031992	199.191	1.6692	189.3215	1.3648	446.3528	1.1277	440.2693	197287.9375	299.3912	2.5443	405.2537	2.3565	8803830	1.4357	405.832	83.9139	79.9282	198.5067	190.4897	87739.9688	125.6823	0.019878	167.7373	3708830
003	2019-05-11t0516	1557569890.6	adult	253.8712	201.7681	-97.9965	1269.4597	88.1179	88356.7294	278305.511	5259073.3947	588.948	0.086425	191.864	1.1535	183.159	0.88689	415.4739	0.83509	406.719	191533.4844	281.5776	1.8384	378.1735	1.8572	8826880	1.4847	323.388	82.8507	78.8888	189.1435	179.8135	87195.1562	124.5088	-0.17721	159.4902	3811630
003	2019-05-11t0916	1557584289.8	adult	257.871	205.7678	-93.9968	1291.3373	86.2909	87499.4996	275660.3334	5028023.0908	545.729	-0.031476	196.923	1.5763	187.7991	1.2931	429.8819	1.0361	422.9723	196026.1562	287.3427	2.1575	389.7588	2.1725	8973570	1.6085	346.095	81.4731	77.7606	188.4043	178.529	85912.375	121.4096	-0.51953	159.8736	3712650
003	2019-05-11t1316	1557598690.01	adult	261.8711	209.7679	-89.9967	1182.1618	85.1808	83728.6517	263942.653	4966721.9808	707.447	0.48966	197.777	1.6857	187.374	1.2854	456.3251	1.3862	442.188	198957.7344	296.0018	2.622	400.0164	2.473	8622480	1.4394	343.28	81.3986	77.0851	203.4417	195.3517	88700.5703	123.7243	-0.42751	169.0968	3548730
003	2019-05-11t1716	1557613090.39	adult	265.8712	213.768	-85.9966	1300.1837	88.0972	89060.3637	280496.5601	5211188.79	579.584	0.10448	186.92	0.85325	177.9429	0.49542	429.9622	1.1315	421.655	199502.4688	273.6695	1.6513	383.7568	2.1845	8667850	1.5062	325.857	84.4662	80.5055	193.9393	183.9075	89987.8438	126.7366	-0.28385	164.3559	3916870
003	2019-05-11t2116	1557627490.48	adult	269.8712	217.768	-81.9966	1304.9417	85.0933	88576.0087	278954.9988	5120804.5385	675.417	0.43391	188.257	0.99284	179.6382	0.66051	437.2377	1.2716	422.9572	202003.8125	275.7367	1.8065	386.2781	2.3208	8682220	1.5556	325.011	84.908	80.8306	200.6769	188.6442	92712.7188	127.5371	-0.31127	168.1465	3915870
003	2019-05-12t0116	1557641889.91	adult	273.871	221.7679	-77.9967	1198.4444	85.8553	82675.2573	260567.7895	4795043.4129	714.232	0.58731	193.876	1.5047	185.1488	1.1815	447.9	1.463	438.0685	193044.8906	282.5068	2.2	400.965	2.7582	8342500	1.3962	385.366	80.2016	76.2373	193.0184	180.8346	83190.9453	122.2892	-0.78992	162.5525	3451080
003	2019-05-12t0516	1557656290.76	adult	277.8713	225.7681	-73.9965	1270.7196	86.7468	87609.9919	275988.1579	5141834.5071	692.741	0.54287	189.253	1.1506	180.2092	0.7542	427.7293	1.2697	416.0572	195472.2812	273.3686	1.8125	382.9351	2.415	8631630	1.6092	322.017	82.7291	78.8349	187.9268	177.1109	85882.5312	123.7489	-0.76081	158.8886	3773190
003	2019-05-12t0916	1557670689.88	adult	281.871	229.7679	-69.9967	1208.9835	86.0066	81242.5456	256015.346	4606553.8914	673.542	0.50511	201.143	2.2617	191.92	1.9005	459.2285	1.7544	448.9255	194712.8594	290.2745	2.7505	410.2019	3.2084	8514590	1.5822	451.584	84.7896	80.964	197.5293	185.1094	83752.4219	126.2405	-0.65711	161.7362	3589230
003	2019-05-12t1316	1557685090.42	adult	285.8712	233.768	-65.9966	1203.3399	87.9801	84056.8858	264888.0555	4975716.6414	581.751	0.20804	188.991	1.2154	180.2156	0.80597	443.103	1.618	435.1048	194079.125	271.9135	1.8707	401.5487	3.1124	8270640	1.4802	405.021	88.0117	83.2952	214.6734	199.1985	94026.9375	133.7358	-0.195	175.2432	3851570
003	2019-05-12t1716	1557699490.24	adult	289.8711	237.768	-61.9966	1180.3868	85.0021	80404.5343	253454.093	4622862.9797	765.302	0.90155	195.971	1.9326	186.0968	1.4313	454.9155	1.8754	443.208	190609.6094	292.0293	3.0393	404.6895	3.3369	8207270	1.4853	365.304	89.4585	84.7045	208.6724	198.5125	87433.7188	136.2662	-0.097289	176.4027	3746520
003	2019-05-12t2116	1557713890.04	adult	293.8711	241.7679	-57.9967	1132.3826	84.5954	78921.1951	248766.8536	4675911.5231	576.823	0.23854	193.346	1.751	184.9783	1.365	443.3661	1.8085	436.7809	182223.4844	281.4714	2.558	400.4941	3.3765	7943420	1.3717	468.094	89.8501	84.4127	227.9192	218.1967	93674.7969	140.2289	0.099441	186.7569	3691400
003	2019-05-13t0116	1557728290.48	adult	297.8712	245.768	-53.9966	1231.8012	87.3151	84183.271	265218.8064	4921863.6292	631.801	0.47818	189.882	1.4724	182.742	1.1752	391.2647	1.1032	381.3185	171765.2031	276.0184	2.3441	359.1005	2.323	8325200	1.6412	330.237	89.7851	84.7575	206.0749	198.0607	90466.875	137.5513	-0.17128	175.7482	3936540
003	2019-05-13t0516	1557742689.92	adult	301.871	249.7679	-49.9967	1156.7681	84.8741	80801.2557	254656.8093	4784676.3564	477.804	-0.099835	187.66	1.3066	179.934	0.90965	388.4665	1.1437	383.1678	163544.3906	269.8992	2.0783	353.1613	2.2782	7892590	1.4279	339.526	90.2684	84.9494	207.468	199.5562	87344.0078	139.5311	-0.11454	179.9057	3796510
003	2019-05-13t0916	1557757089.78	adult	305.871	253.7678	-45.9968	1165.0206	84.0798	80217.1842	252771.4997	4705968.8263	653.838	0.64665	187.311	1.3373	179.7873	0.93456	386.3308	1.2049	378.3266	161486.2812	266.8458	1.9852	351.9605	2.3903	7826980	1.4324	379.172	91.4602	85.7024	217.9241	206.6256	91092.2891	142.4801	0.00748	185.6491	3821760
003	2019-05-13t1316	1557771478.95	adult	309.868	257.7648	-41.9998	1185.9788	84.1738	81654.5627	257290.9742	4767219.7823	462.809	-0.1256	185.833	1.2418	178.5352	0.82931	379.5136	1.192	375.0095	161672.7969	268.2902	2.1753	351.1597	2.5369	7902530	1.5211	312.574	91.2672	85.4577	214.7601	208.0451	91487.7891	143.8765	0.022197	187.298	3881140
003	2019-05-13t1716	1557785879.78	adult	313.8682	261.7651	-37.9996	1192.2974	83.1606	80627.7052	254015.9136	4662510.7113	467.067	-0.087236	187.681	1.5467	180.9699	1.1823	364.1405	1.0113	359.2777	153303.1562	265.3391	2.0891	337.5892	2.2391	7883520	1.5539	393.331	93.6862	87.295	226.7187	214.5244	95448.5547	147.3903	0.17876	191.8742	3935290
003	2019-05-13t2116	1557800279.29	adult	317.8681	265.7649	-33.9997	1163.4226	86.4314	80966.3214	255138.9983	4802873.8723	466.81	-0.066394	185.207	1.3304	177.9272	0.84555	382.2705	1.5482	375.7688	161318.1406	268.3446	2.4122	352.0591	3.0301	7807760	1.5533	369.452	93.8349	87.4104	229.0226	217.3257	96647.5312	148.8359	0.19515	195.105	3955800
003	2019-05-14t0116	1557814678.22	adult	321.8678	269.7646	-30	1124.6027	87.23	80487.7538	253841.5382	4835277.9461	503.324	0.13938	183.735	1.2296	176.6521	0.72235	363.5371	1.3104	357.7598	152322.0625	266.3148	2.4008	333.6382	2.5438	7692630	1.5295	351.059	94.0945	87.673	222.9908	215.5841	93433.1562	149.3943	0.15305	190.8706	3939550
003	2019-05-14t0516	1557829078.22	adult	325.8678	273.7646	-26	1019.8174	86.7514	75013.8399	236833.4829	4607275.2525	499.485	0.15807	187.529	1.8983	180.3404	1.3232	370.3905	1.7619	364.1971	144822.6875	269.1935	2.7668	340.6065	3.2151	7316640	1.3505	343.758	96.2237	89.8347	227.8145	219.0758	89075.4688	152.0992	0.25192	196.1209	3754260
003	2019-05-14t0916	1557843478.15	adult	329.8678	277.7646	-22	709.0875	94.0347	49898.8346	158572.069	2979858.2099	435.464	-0.16036	181.984	1.1899	173.3232	0.31209	363.6293	1.9888	358.603	94543.6094	273.4402	3.2874	340.842	3.7467	4728120	-0.14876	342.592	95.5989	87.7284	237.7652	230.303	61818.9648	158.222	0.57013	206.8041	2483750
003	2019-05-14t1316	1557857880.84	adult	333.8685	281.7654	-17.9993	580.0384	96.2966	43884.2282	140490.582	2782913.2236	503.747	0.28188	182.737	1.4664	179.2596	1.3656	313.2929	0.39007	302.4556	71744.0781	247.9547	1.3321	283.8704	0.73045	4171340	-0.43764	327.018	101.285	96.3125	209.5719	200.7635	47991.9766	155.4036	0.31018	187.2613	2312040
003	2019-05-14t1716	1557872279.55	adult	337.8682	285.765	-13.9996	677.6064	86.6974	42825.4237	136267.8984	2258892.3675	422.734	-0.20002	179.737	1.0795	169.4535	-0.33251	365.0088	350.5764	359.7405	81761.9688	279.5905	4.3412	345.1111	6.6412	4018210	-0.48575	385.297	92.4353	84.5078	259.5979	244.7779	58149.9219	151.2765	-0.028054	222.5302	2066480
003	2019-05-14t2116	1557886679.28	adult	341.8681	289.7649	-9.9997	688.7159	87.8257	44337.1669	141159.7271	2393959.6914	439.684	-0.050551	177.679	0.81137	167.45	-0.77833	360.0732	332.8328	354.4251	83536.9844	279.049	4.6505	339.7531	14.5595	4108820	-0.3879	365.445	91.8173	84.3605	257.1772	250.2548	59665.1016	147.6572	-0.32828	222.1087	2123270
003	2019-05-15t0116	1557901078.26	adult	345.8678	293.7646	-6	1079.2209	84.4309	76184.1052	240251.7677	4558706.1273	438.192	-0.019357	180.777	1.981	173.7735	0.64893	349.8257	284.2938	344.8718	138880.8125	264.1719	3.5006	324.9692	330.0274	7168870	1.493	360.559	98.2828	91.0925	246.3085	235.6868	97784.4688	155.8012	0.11111	202.6894	3897500
003	2019-05-15t0516	1557915478.27	adult	349.8678	297.7646	-2	725.0176	85.8295	44143.7885	140533.1332	2280696.1477	440.389	0.07311	177.337	1.5722	167.2419	-1.1211	358.3857	344.2187	353.7878	82787.1094	277.3786	5.471	337.0021	408.3962	4086200	-0.31365	407.423	91.9422	84.9234	260.6006	246.3599	60198.7422	147.4723	-0.47643	214.2406	2118530
003	2019-05-15t0916	1557929878.07	dead	353.8678	301.7646	2	1074.251	83.9831	75077.4356	236791.5998	4426640.3769	452.711	0.56366	181.143	55.1037	173.85	1.2024	349.6276	303.9686	343.4736	136704.4062	263.5621	4.3755	325.2059	341.6542	7077070	1.5331	419.761	99.6207	92.8536	240.9247	229.5877	94201.5469	157.0101	0.042978	203.7076	3892080
004	2019-04-30t1316	1556648302.02	egg	-2.1268	-66.2298	-249.998	170.6863	26.773	2923.5638	9290.2297	47747.4845	0	-0.64063	0	-0.67038	0	-0.66629					0	-0.66165	0	-0.68115	0	3.1892	0	0	0				0	-0.65472	0	0
004	2019-04-30t1731	1556663615.08	larva	2.1268	-61.9761	-245.7444	173.2449	26.7439	3165.0645	10050.9547	53430.2376	0	-0.77988	0	-0.81557	0	-0.81251					0	-0.79305	0	-0.80963	0	0.7695	0	0	0				0	-0.816	0	0
004	2019-04-30t2130	1556677920.52	larva	6.1005	-58.0024	-241.7706	170.465	26.3285	3107.084	9869.3939	52064.8229	0	-0.90685	0	-0.95594	0	-0.95445					0	-0.91886	0	-0.93166	0	-0.19008	0	0	0				0	-0.9739	0	0
004	2019-05-01t0130	1556692332.93	larva	10.104	-53.9989	-237.7672	170.1186	26.4582	3137.8589	9970.2266	53097.9337	0	-1.032	0	-1.1028	0	-1.1036					0	-1.0491	0	-1.057	0	-0.84197	0	0	0				0	-1.1413	0	0
004	2019-05-01t0530	1556706725.79	larva	14.102	-50.0009	-233.7692	175.9586	26.3458	3189.3195	10129.0929	53389.4107	0	-1.1548	0	-1.2562	0	-1.26					0	-1.1838	0	-1.1853	0	-1.3463	0	0	0				0	-1.3184	0	0
004	2019-05-01t0930	1556721131.82	larva	18.1037	-45.9993	-229.7675	153.9058	19.7437	2091.8464	6636.5344	26230.4074	328.45	-0.34839	189.622	0.81341	185.4185	1.0374	295.7517	-1.6561	289.8735	3549.0208	251.6018	0.1428	284.4641	-0.11922	224702	-1.4713	123.605	59.4871	59.498	95.5317	90.8901	1146.3801	79.4406	1.1095	87.1601	70492.2
004	2019-05-01t1330	1556735545.86	larva	22.1076	-41.9954	-225.7636	456.1539	40.7516	14704.4282	46445.8532	401524.388	546.307	0.1647	185.865	0.68594	174.2161	0.80904	477.4225	-0.78509	472.4222	37716.375	330.3046	0.52592	444.8386	0.48176	1456060	-0.36449	106.118	61.4068	61.2051	93.3555	92.6524	7375.082	80.6805	1.0647	89.1127	481061
004	2019-05-01t1730	1556749931.48	larva	26.1036	-37.9994	-221.7676	346.2422	41.1921	11006.2998	34817.4459	304135.1003	586.789	0.18161	207.089	0.8711	203.6658	1.153	487.344	-0.714	484.0026	28753.2969	297.8705	0.24381	416.0675	0.27557	1215610	-1.0754	158.213	60.7737	60.5352	93.9205	92.0612	5541.3071	79.5485	0.93365	88.6997	356742
004	2019-05-01t2130	1556764330.68	larva	30.1034	-33.9996	-217.7678	558.1089	42.0479	17853.9627	56345.6422	478942.7224	735.412	0.52123	252.894	1.4069	227.4007	1.4475	632.7713	0.074202	624.1112	60746.0469	474.4761	1.3157	589.0151	1.0039	2405020	-0.17167	111.342	58.3522	58.1313	90.823	89.3354	8719.0039	77.3229	0.75033	86.0281	554929
004	2019-05-02t0130	1556778737.45	larva	34.1053	-29.9977	-213.7659	510.4247	39.6396	15602.0991	49190.3849	406158.1469	934.809	1.0271	256.165	1.4013	205.4882	1.0445	784.0181	0.96414	772.5898	65857.5156	557.9122	1.85	727.1556	1.6255	2132320	-0.85023	384.548	59.5695	59.349	96.8163	91.8366	8132.5693	79.0387	0.70701	87.9781	495856
004	2019-05-02t0530	1556793135.76	larva	38.1048	-25.9982	-209.7664	659.9848	43.8633	23899.2901	75282.8202	738504.1787	1545.75	2.8074	266.927	1.5105	205.1352	0.96374	1063.704	2.6772	1006.1674	135090.4062	571.5684	1.9363	847.5366	2.2149	3379830	0.019517	262.452	60.4809	60.1543	96.9112	93.71	12307.7236	80.8841	0.6664	89.8568	765809
004	2019-05-02t0930	1556807531.42	larva	42.1036	-21.9994	-205.7676	764.9845	51.9254	31133.7815	98169.0608	1052417.0974	1050.25	1.2159	253.533	1.2534	214.7806	1.0574	799.5665	1.2873	774.7335	131928.4688	545.7405	1.7319	717.606	1.5194	4164030	0.386	117.522	59.3325	59.0052	94.7193	93.3467	15628.6826	80.5175	0.5218	90.1156	974477
004	2019-05-02t1330	1556821929.15	larva	46.1029	-18	-201.7682	789.8538	51.9933	33607.8921	105954.3291	1191374.0376	961.923	0.85187	212.664	0.49645	178.3458	0.26714	757.0701	1.1571	742.3212	134758.4688	427.284	0.75055	638.0767	1.0389	3765010	-0.35145	303.21	60.8166	60.5627	95.1365	92.6043	16934.3047	79.7335	0.33824	88.5132	1076700
004	2019-05-02t1730	1556836330.59	larva	50.1033	-13.9996	-197.7678	664.4552	56.147	31100.2209	98360.1661	1196989.6477	558.751	-0.52702	151.816	-0.74211	142.9847	-0.62921	426.052	-0.93373	416.9528	69872.5312	252.4736	-0.84111	375.361	-0.58364	2482190	-1.8234	180.379	60.2026	59.9168	93.6438	91.5601	15357.584	79.5526	0.17113	88.3898	984312
004	2019-05-02t2130	1556850729.71	larva	54.1031	-9.9998	-193.7681	857.5068	52.9565	36279.0854	114300.9782	1299339.1886	644.326	-0.2728	158.564	-0.72035	146.4269	-0.67066	454.8114	-0.70468	441.1116	87323.7812	282.9042	-0.63399	398.0596	-0.4811	3033650	-1.6109	123.784	59.0962	58.8642	95.3201	93.572	18301.4609	80.2327	0.12368	90.0552	1130630
004	2019-05-03t0130	1556865129.1	larva	58.1029	-6	-189.7682	873.7505	59.8978	43984.0172	138667.1992	1850658.0088	378.464	-1.187	160.531	-0.76466	153.5385	-0.58853	313.8743	-1.7242	310.3092	72504.9688	248.2148	-1.0168	295.5676	-1.1951	3701860	-1.2894	230.636	57.2223	56.9972	91.0486	89.3072	21032.2266	76.7224	-0.20087	85.2953	1319550
004	2019-05-03t0530	1556879529.97	larva	62.1032	-1.9998	-185.768	1130.0763	64.1055	54957.6684	173181.7983	2273525.0669	567.39	-0.5174	155.98	-0.9411	142.6463	-0.97731	416.3596	-0.89713	405.0165	120327.9219	273.9095	-0.77164	370.4019	-0.66841	4502060	-0.8391	276.821	62.5335	62.1765	101.9695	98.9999	29469.1719	84.8884	0.38969	94.8918	1804910
004	2019-05-03t0930	1556893928.32	adult	66.1027	1.9998	-181.7685	994.0831	63.9916	53250.3753	167792.1614	2384686.5163	532.175	-0.61579	173.211	-0.53231	165.3468	-0.32344	387.1078	-1.0628	374.5249	108003.0703	277.1614	-0.72462	350.7539	-0.79492	4831710	-0.7706	272.517	60.2778	60.0579	98.2926	95.8694	27423.6348	81.8362	0.10747	91.6507	1681450
004	2019-05-03t1330	1556908327.26	adult	70.1024	5.9995	-177.7688	1042.0276	66.9909	56949.9742	179428.1392	2649444.4855	650.093	-0.086576	197.774	0.22641	179.4585	0.20683	490.8578	-0.011817	478.844	146766.5	342.2833	0.18028	437.2956	0.033928	5894840	-0.048168	360.191	58.7104	58.4819	94.0961	91.4088	28134.7383	79.0315	-0.24374	87.6618	1749920
004	2019-05-03t1730	1556922733.75	adult	74.1042	10.0013	-173.767	1066.516	70.6044	61604.5243	194094.137	3009066.7853	613.55	-0.15308	184.109	-0.14685	167.3409	-0.23589	473.7647	0.010667	464.2213	153026	325.5943	0.080252	427.7771	0.086531	5928660	-0.18184	319.032	62.8023	62.4917	100.9847	98.2531	32618.0508	84.7638	0.43495	94.5506	2022360
004	2019-05-03t2130	1556937133.83	adult	78.1042	14.0013	-169.7669	1021.6849	69.9547	60598.4462	191016.0166	3017030.6319	543.712	-0.39414	199.672	0.53993	185.8507	0.68703	454.9121	0.010266	448.1873	144207.125	326.0001	0.24371	419.2371	0.16081	6322030	0.022987	376.778	59.7248	59.4362	95.2047	92.4196	30179.8848	79.6548	-0.37425	88.6881	1891010
004	2019-05-04t0130	1556951536.95	adult	82.1051	18.0022	-165.7661	1138.9887	73.1837	68319.9634	215227.6911	3441508.4622	505.953	-0.51497	179.757	-0.21248	173.3303	0.12753	393.8308	-0.51363	389.7166	140597.5938	280.442	-0.46899	355.244	-0.4872	6413530	-0.011355	303.028	60.6291	60.3284	98.4333	96.1199	35140.7031	82.5002	-0.0032289	92.3355	2163190
004	2019-05-04t0530	1556965931.67	adult	86.1036	22.0007	-161.7675	1234.0749	73.276	73466.6611	231583.0207	3704012.9858	581.219	0.011041	179.495	-0.1739	168.7842	-0.10119	410.7365	-0.14258	401.3908	157722.8125	291.4127	-0.12728	373.3283	-0.10359	6889190	0.33057	296.444	63.5327	63.2489	99.5883	96.7994	38241.8906	83.7411	0.14068	92.9678	2438450
004	2019-05-04t0930	1556980332.94	adult	90.104	26.0011	-157.7672	1123.596	71.964	68355.9782	215454.4769	3499496.7183	582.283	0.13701	207.993	1.4686	192.8093	1.4999	438.7697	0.41796	431.8108	156640.7812	337.0822	1.1602	407.9113	0.6329	7422010	0.76781	394.134	62.132	61.836	99.63	96.4897	35567.9141	83.1306	-0.12475	92.6939	2217120
004	2019-05-04t1330	1556994732.04	adult	94.1037	30.0008	-153.7674	1196.9102	77.1006	72531.4547	228342.495	3840181.8772	580.964	0.23544	190.864	0.60292	175.6681	0.40545	410.1088	0.17721	398.7048	155431.25	314.1498	0.782	372.4016	0.21236	7226690	0.53539	124.977	65.2136	64.8972	101.7682	100.1686	38570.1328	86.428	0.55298	96.287	2469180
004	2019-05-04t1730	1557009132.72	adult	98.1039	34.001	-149.7672	1129.0787	75.3979	68959.5085	217203.3229	3602426.0998	608.986	0.50968	194.123	0.88102	179.9379	0.73804	441.5106	0.80103	433.4262	158943.8125	316.919	1.0478	401.7998	0.93758	6987270	0.25772	242.146	63.3788	63.09	98.0724	96.0016	35306.0781	83.303	-0.45897	92.4842	2281260
004	2019-05-04t2130	1557023543.03	adult	102.1068	38.0039	-145.7644	1092.5337	75.8011	68285.8785	215165.5631	3613612.0034	593.525	0.46848	193.108	0.88486	183.355	1.0164	410.1588	0.45326	398.8227	146426.7031	298.2871	0.65232	369.2467	0.46692	6883150	0.11536	291.85	63.4212	63.0872	99.4433	97.0515	35501.2461	83.7369	-0.55771	93.4476	2260580
004	2019-05-05t0133	1557038124.75	adult	106.1573	42.0543	-141.7139	1111.0128	72.4663	67429.425	212567.5496	3401928.0962	476.348	-0.2498	192.405	0.89363	183.2402	1.0295	365.984	-0.13562	356.5482	129192.3594	287.2977	0.44042	337.2551	-0.052865	6773620	-0.031385	130.054	64.0462	63.7566	99.8146	98.0414	35234.5703	84.8145	-0.46149	94.5246	2254750
004	2019-05-05t0533	1557052515.41	adult	110.1547	46.0517	-137.7165	1043.4609	77.9088	66315.1607	209014.4115	3586177.9396	529.456	0.12977	188.821	0.69682	178.7658	0.70166	372.4452	0.055687	365.3127	128866.0312	291.9238	0.69908	346.1415	0.24106	6533400	-0.31282	187.676	65.1874	64.687	106.3686	104.1754	36803.5234	87.5637	0.16632	99.065	2255550
004	2019-05-05t0932	1557066882.76	adult	114.1456	50.0427	-133.7256	1004.6557	77.4319	64289.3842	202699.5765	3490460.6493	595.245	0.54308	191.174	0.8863	181.1668	0.88998	398.626	0.54579	392.6119	133938.3438	287.9185	0.66702	359.1137	0.6167	6409690	-0.46665	173.129	66.9867	66.4111	109.2094	106.7135	36694.3633	89.7834	0.62276	101.6282	2245930
004	2019-05-05t1332	1557081240.45	adult	118.1339	54.0309	-129.7373	1132.3267	77.0284	71468.5253	225113.0572	3849427.2489	378.76	-0.68708	162.51	-1.029	155.6946	-1.0601	308.8153	-0.81056	303.0811	115188.125	244.5522	-0.70924	287.9587	-0.8375	6056920	-0.85029	266.013	67.4468	66.8518	112.0624	108.5858	41799.2891	89.9342	0.43343	102.2287	2513810
004	2019-05-05t1730	1557095540.94	adult	122.1062	58.0033	-125.765	1036.3418	81.3234	68436.8029	215821.1341	3792319.8719	390.606	-0.57704	169.373	-0.55061	161.9421	-0.58252	322.2186	-0.53811	316.4011	115032.0312	254.4911	-0.31714	301.678	-0.47593	6040180	-0.87536	231.191	62.1698	61.3238	113.1507	109.4293	40394.8047	85.9864	-0.93188	101.8786	2217100
004	2019-05-05t2130	1557109941.85	adult	126.1065	62.0035	-121.7647	1073.457	79.5001	67090.3467	211453.5141	3579922.7194	430.56	-0.3389	178.09	0.059852	169.2132	-0.023467	351.2962	-0.054301	344.9118	123304.9688	270.04	0.27991	324.3761	0.079754	6236170	-0.68335	242.663	65.9555	65.2633	113.8921	110.6563	39976.1133	90.0514	0.017651	104.2882	2309560
004	2019-05-06t0130	1557124350.18	adult	130.1088	66.0058	-117.7624	1024.3735	75.6362	64259.3313	202559.3385	3412331.8297	551.958	0.26998	192.431	1.066	181.2812	0.90896	402.7367	0.7113	393.635	135319.5312	299.5831	1.3949	366.2991	1.0554	6450660	-0.47848	398.631	68.2594	67.3217	121.6704	116.1344	40881.25	92.4601	0.45108	109.1355	2288190
004	2019-05-06t0530	1557138749.89	adult	134.1087	70.0058	-113.7625	1078.2818	80.7377	70935.3587	223581.5188	3995723.875	549.112	0.24451	175.217	-0.11132	165.066	-0.34049	385.9618	0.4786	378.6297	142805.8594	276.7863	0.63281	348.9719	0.71673	6473380	-0.46232	309.188	72.0076	71.0072	126.7918	122.2764	46912.9531	97.0697	1.4023	113.4759	2660320
004	2019-05-06t0930	1557153153	adult	138.1096	74.0066	-109.7616	1113.1184	80.3043	74351.0542	234326.2787	4191430.3461	493.847	-0.017469	165.12	-0.80246	156.8882	-0.96939	343.9153	-0.079829	337.1668	133439.1562	255.5331	-0.10196	316.2415	0.033736	6398060	-0.53472	185.853	68.6594	67.7408	123.9393	119.8332	48088.4297	91.8592	-0.11955	108.5751	2660410
004	2019-05-06t1342	1557168241.04	adult	142.3007	78.1977	-105.5705	1110.3111	80.39	72264.8862	227729.5395	3987689.3258	595.107	0.41524	180.114	0.25396	170.0609	0.050101	396.9381	0.62219	386.1747	149645.6562	278.9815	0.80703	357.2524	0.96006	6785080	-0.18822	189.186	68.5982	67.5033	127.8967	123.5841	48217.0703	92.3574	-0.19569	112.1825	2584160
004	2019-05-06t1731	1557181980.49	adult	146.1172	82.0143	-101.754	1102.7387	80.2717	73505.8372	231893.6251	4184839.4224	438.398	-0.26451	172.55	-0.26224	165.7706	-0.27774	335.3893	-0.15644	329.9408	128789.4688	257.9704	0.059417	312.6343	0.016588	6612990	-0.34361	368.773	70.0559	69.0616	126.1017	120.9735	48423.0547	95.5299	0.33116	113.1755	2684890
004	2019-05-06t2130	1557196359.72	adult	150.1114	86.0085	-97.7597	1064.6921	81.5625	69610.8201	219430.956	3888100.6954	454.858	-0.19978	167.093	-0.62806	158.754	-0.81058	347.4308	0.0043029	338.9299	126117.3594	255.9433	0.016136	317.3797	0.14259	6062950	-0.80784	202.502	69.2932	68.3065	125.7689	121.8411	45654.0938	95.7117	0.1736	111.992	2514300
004	2019-05-07t0130	1557210763.63	adult	154.1125	90.0096	-93.7587	1048.9864	80.0498	68817.6219	216923.7707	3842621.3268	576.055	0.26904	182.047	0.40851	171.9254	0.19379	396.6703	0.59847	388.314	142404.6562	284.9384	1.106	358.0041	1.0127	6529490	-0.41098	289.102	72.2682	71.2459	132.6396	127.482	47617.6172	98.9561	0.62796	117.6499	2592040
004	2019-05-07t0530	1557225161.32	adult	158.1119	94.0089	-89.7593	1122.4625	78.8017	72173.3227	227383.7002	3993203.2701	481.408	-0.11245	175.992	0.001816	166.7342	-0.198	348.2333	0.02455	341.4913	131283.9688	266.4433	0.45537	319.1713	0.21939	6625750	-0.32912	335.086	73.9735	72.8103	139.4207	134.1099	52561.5938	100.4902	0.71201	122.8663	2784950
004	2019-05-07t0930	1557239561.15	adult	162.1118	98.0089	-85.7593	1267.1744	79.9246	77262.1655	243171.2248	4153415.7444	479.463	-0.1314	189.432	0.91199	180.0911	0.79903	370.4746	0.27765	363.7461	149671.75	283.7958	1.1005	340.0514	0.6579	7640940	0.46637	201.414	72.8071	71.6822	132.6319	127.5278	53583.2891	98.8952	0.22628	118.6428	2936750
004	2019-05-07t1331	1557253983.2	adult	166.118	102.015	-81.7532	1147.0749	78.2556	73565.708	231757.8943	4025188.3238	496.045	-0.085379	193.84	1.2018	183.834	1.0659	368.4984	0.24754	360.6108	141503.375	292.0249	1.4087	342.8085	0.7193	7437430	0.29804	227.83	74.952	73.6805	138.8171	133.4542	53305.7734	101.862	0.54976	122.9341	2875830
004	2019-05-07t1730	1557268363.02	adult	170.1124	106.0094	-77.7588	1127.9459	79.6197	73124.6422	230397.0022	4036464.42	461.851	-0.21657	191.075	1.0101	180.7333	0.82356	365.7577	0.20852	358.7385	139353.6719	291.2527	1.3946	340.4232	0.67525	7279950	0.17334	279.426	74.0877	72.7986	134.572	130.4747	51271.9141	100.7894	0.18828	119.7767	2822740
004	2019-05-07t2130	1557282762.57	adult	174.1122	110.0093	-73.759	1102.4739	78.4407	71637.2686	225766.4269	3967451.8827	690.119	0.52764	201.658	1.693	189.2283	1.4252	432.5257	0.90585	420.776	161764.625	317.0185	2.3063	388.6222	1.6064	7532530	0.35408	182.136	71.4746	70.2561	132.412	129.0218	49522.0859	97.4885	-0.48561	118.0417	2669790
004	2019-05-08t0131	1557297169.75	adult	178.1142	114.0113	-69.757	1130.6584	76.3888	72344.5544	228046.6772	3887595.6543	560.987	0.080622	210.434	2.2449	197.9676	2.0313	412.0883	0.67029	403.0007	155769.3906	322.4199	2.5006	379.9723	1.4272	7942840	0.64167	201.345	71.9779	70.7242	134.955	129.0895	51012.9883	98.375	-0.49291	118.4237	2716800
004	2019-05-08t0530	1557311561.25	adult	182.1119	118.0089	-65.7593	1083.4752	81.7425	73133.1325	230547.474	4173731.5787	660.11	0.3751	217.721	2.6904	203.7206	2.4117	450.7242	1.0482	439.246	171725.9062	345.4969	3.3039	411.6679	2.0093	8293850	0.87865	360.014	72.7197	71.3165	139.1386	135.5404	53011.8047	101.5855	-0.18133	125.6186	2770180
004	2019-05-08t0930	1557325963.94	adult	186.1126	122.0097	-61.7586	1059.69	81.5827	71647.393	225890.4624	4100411.7443	561.666	0.047131	212.332	2.3198	199.1351	2.0523	448.0583	0.99979	439.744	167573.8125	335.3157	2.9667	409.6502	1.9526	7924000	0.61584	207.566	75.6114	74.0541	144.9783	140.6295	54221.875	104.4379	0.042435	128.1789	2821740
004	2019-05-08t1331	1557340390.98	adult	190.1201	126.0172	-57.7511	1108.741	76.9213	72123.6959	227308.696	3937571.6004	647.628	0.29351	220.824	2.8359	206.0441	2.5066	440.0301	0.90351	427.882	165891.3438	343.5515	3.2621	403.5257	1.8283	8303650	0.86859	261.731	73.8398	72.1979	142.5024	138.4918	53723.3984	103.1241	-0.28132	126.3313	2776600
004	2019-05-08t1721	1557354213.54	adult	193.9597	129.8568	-53.9115	1120.7409	82.5351	72206.0957	227470.1593	4041247.3807	692.353	0.41165	221.313	2.8464	206.6682	2.5199	435.3792	0.84494	423.9516	164137.9531	344.4384	3.3153	403.0762	1.8129	8332880	0.88475	238.514	75.2475	73.2169	156.7076	151.1046	59078.7656	105.6113	-0.12225	135.2988	2833220
004	2019-05-08t2121	1557368605.33	adult	197.9574	133.8545	-49.9137	1148.561	78.049	74004.1514	233212.8163	4041216.4164	468.19	-0.27951	203.171	1.6768	193.3231	1.555	381.1348	0.29933	376.1633	147118.0312	304.2353	1.9477	356.7369	0.97014	7839360	0.55796	239.401	77.1515	75.1864	159.3448	153.0371	61507.0742	109.5721	0.1871	137.0039	2976890
004	2019-05-09t0121	1557383004.36	adult	201.9572	137.8542	-45.914	1103.6961	81.6571	75622.7661	238389.4281	4374442.5109	453.617	-0.33474	198.533	1.3689	189.6143	1.2713	363.2511	0.11699	358.7467	143120.9375	291.8933	1.5429	339.5495	0.66289	7818020	0.54815	372.909	78.2701	75.8491	165.4655	159.4287	65193.418	110.5223	0.13535	142.4822	3082200
004	2019-05-09t0521	1557397406.32	adult	205.9577	141.8548	-41.9135	1144.8077	82.9451	78977.9849	249029.2495	4558795.8229	519.319	-0.15148	198.786	1.3786	189.1264	1.2203	383.5271	0.31113	372.3569	158013.1719	294.3749	1.6609	349.1128	0.84432	8179050	0.78687	319.94	76.0276	73.6136	162.1324	154.0303	66798.5312	108.0082	-0.28289	139.4332	3128150
004	2019-05-09t0921	1557411806.83	adult	209.9579	145.8549	-37.9133	1095.8821	86.3465	76099.9098	239982.7825	4496464.6932	532.891	-0.12135	201.046	1.5254	190.2738	1.2918	406.2273	0.53462	398.8145	160866	307.7854	2.1776	372.0988	1.275	7961420	0.66008	235.959	75.5969	73.0004	163.0874	157.3707	64582.6172	108.9412	-0.32015	142.7782	2993640
004	2019-05-09t1321	1557426206.96	adult	213.9579	149.8549	-33.9133	1087.4273	81.8755	73647.3944	232179.2431	4217358.4489	503.705	-0.21444	205.158	1.7942	195.0109	1.6192	386.277	0.33666	379.9534	148330.375	306.0526	2.1622	359.8954	1.0668	7869860	0.61491	365.153	79.5578	76.7965	170.2122	164.7705	65361.5	114.6017	0.11244	147.5053	3051840
004	2019-05-09t1721	1557440609.62	adult	217.9586	153.8557	-29.9125	1085.52	86.967	78266.7757	246880.6382	4766726.9714	540.118	-0.11503	196.674	1.259	188.439	1.1557	386.4386	0.33846	373.932	157666.9531	287.4865	1.543	347.1255	0.85536	8010330	0.72157	315.444	76.3247	73.4729	183.1896	175.2656	74741.3672	108.9995	-0.56132	152.209	3108630
004	2019-05-09t2121	1557455009.06	adult	221.9585	157.8555	-25.9127	1226.981	81.6819	80625.2367	253933.5481	4511914.8347	482.529	-0.28052	199.16	1.4413	191.377	1.376	354.7663	0.038434	348.0566	149356.6094	285.789	1.5331	332.137	0.60326	8367300	0.96338	362.237	80.125	77.1845	186.9224	179.687	78694.3125	114.819	-0.13134	156.7394	3366290
004	2019-05-10t0121	1557469411.35	adult	225.9591	161.8562	-21.9121	1292.5554	81.8807	84821.7354	267062.5882	4769914.9505	464.71	-0.3304	195.017	1.1868	188.4343	1.174	349.9822	-0.0021026	343.7051	155042.125	277.9299	1.2909	325.2174	0.5001	8620520	1.142	357.241	79.7611	76.9502	183.0613	173.8604	81096.1562	113.7911	-0.34691	150.5796	3525760
004	2019-05-10t0521	1557483810.65	adult	229.9589	165.856	-17.9123	1178.3006	80.9614	79925.6412	251926.6561	4543515.4472	460.913	-0.33902	197.54	1.3826	189.7957	1.29	353.9321	0.050406	347.838	147589.6719	284.1758	1.5855	331.5361	0.64684	8225580	0.9274	285.801	81.2726	78.1992	179.0887	173.492	74679.9844	117.6265	-0.11774	151.8356	3384190
004	2019-05-10t0921	1557498211.98	adult	233.9593	169.8563	-13.9119	1137.6204	83.5413	79142.6444	249456.7363	4660105.8928	452.199	-0.35885	185.325	0.56637	179.7898	0.55591	337.5164	-0.1017	329.8323	139056.75	259.5313	0.67255	306.3373	0.19851	7635210	0.60242	304.068	83.3524	80.6472	170.44	163.3527	70221.2656	120.254	-0.0015638	149.2236	3434030
004	2019-05-10t1322	1557512632.67	adult	237.965	173.8621	-9.9061	1166.2774	81.0708	78107.3496	246099.9937	4481203.0562	426.517	-0.42807	192.048	1.0569	188.1655	1.2065	316.5795	-0.29782	310.6311	129164.4375	259.2506	0.70173	295.4358	0.011659	7816930	0.74468	317.622	79.8778	76.5722	182.8958	175.9524	74621.5	117.9794	-0.31151	154.5942	3251260
004	2019-05-10t1716	1557526696.25	adult	241.8716	177.7686	-5.9996	1146.0167	81.9932	76225.8399	240166.2616	4340003.3381	395.088	-0.51389	190.092	0.9428	186.7387	1.1165	316.0788	-0.2908	310.4448	125799.3594	253.3499	0.49782	294.7297	0.020436	7555020	0.6222	312.12	83.0773	79.5181	187.9441	178.4178	74801.75	122.9751	0.0094402	157.9772	3301820
004	2019-05-10t2116	1557541094.75	adult	245.8712	181.7682	-2	1139.3417	84.1207	79552.8979	250733.2042	4710241.922	422.521	-0.42981	178.701	0.13508	175.7978	0.27091	299.8104	-0.44892	293.3527	124421.2969	241.1311	0.018889	278.3734	-0.28852	7403950	0.56697	338.967	83.1288	79.9258	173.5172	167.8519	72009.6484	121.8072	-0.19629	150.8532	3444190
004	2019-05-11t0116	1557555494.83	dead	249.8712	185.7682	2	1128.8433	83.0302	76541.5091	241337.2046	4330690.8509	372.242	-0.57352	180.469	0.27654	178.2278	0.47282	291.2721	-0.53161	284.6938	116217.5781	239.4164	-0.032724	271.3267	-0.41913	7197480	0.48134	279.117	84.8087	81.3914	178.6691	172.7406	71288.9688	125.0447	-0.032391	157.8917	3382340
005	2019-04-30t1316	1556648306.41	egg	-2.1268	-54.2301	-293.9983	173.4743	26.7965	2937.6131	9333.7733	47804.4625	0	-0.64063	0	-0.67038	0	-0.66629					0	-0.66165	0	-0.68115	0	3.1892	0	0	0				0	-0.65472	0	0
005	2019-04-30t1731	1556663619.49	larva	2.1268	-49.9764	-289.7447	187.1311	26.9418	3523.2885	11175.1028	60745.6253	0	-0.77988	0	-0.81557	0	-0.81251					0	-0.79305	0	-0.80963	0	0.7695	0	0	0				0	-0.816	0	0
005	2019-04-30t2130	1556677924.95	larva	6.1006	-46.0027	-285.7709	152.3696	30.0225	3028.8507	9675.4799	56398.5349	0	-0.90685	0	-0.95594	0	-0.95445					0	-0.91886	0	-0.93166	0	-0.19008	0	0	0				0	-0.9739	0	0
005	2019-05-01t0130	1556692337.27	larva	10.104	-41.9993	-281.7675	178.6105	27.5592	3369.0685	10702.5913	58816.3952	0	-1.032	0	-1.1028	0	-1.1036					0	-1.0491	0	-1.057	0	-0.84197	0	0	0				0	-1.1413	0	0
005	2019-05-01t0530	1556706730.17	larva	14.102	-38.0012	-277.7695	151.513	20.3777	2080.0594	6602.4969	26556.011	564.089	0.42224	189.654	0.89342	169.0671	0.90021	517.89	-0.63503	511.016	6214.6797	324.1166	0.64214	472.8412	0.74606	221326	-1.0269	110.593	61.5783	61.584	97.9087	98.0036	1174.9045	81.3426	1.2536	90.8133	71861.9
005	2019-05-01t0930	1556721136.22	larva	18.1037	-33.9996	-273.7678	298.4398	36.8599	7806.4126	24686.8351	183171.1324	743.618	0.82469	217.049	1.1362	200.3677	1.2361	561.889	-0.40708	552.6965	23599.3379	369.4573	0.83017	499.8466	0.78864	909433	-0.57303	107.615	58.4045	58.155	90.885	89.309	3817.1719	78.2083	1.0689	86.3143	244715
005	2019-05-01t1330	1556735550.3	larva	22.1076	-29.9956	-269.7639	428.1883	30.2442	10700.8201	33733.9788	223506.9398	1211.42	2.0673	245.297	1.4143	188.9364	1.013	955.1075	1.535	931.6285	55396.2383	573.847	2.0003	834.941	2.1824	1417330	-0.41147	116.34	59.7388	59.365	93.5951	91.0745	5428.5151	79.3786	1.0199	88.965	345171
005	2019-05-01t1730	1556749935.89	larva	26.1036	-25.9996	-265.7679	408.702	40.9041	13263.1565	41898.0971	368551.9388	1055.44	1.5411	236.126	1.2427	202.806	1.1406	755.5831	0.63764	725.7452	53646.3984	487.2592	1.4373	673.1654	1.4375	1670590	-0.55862	264.242	62.1781	61.7937	97.0667	92.175	6891.7334	81.6174	1.0083	89.5917	439910
005	2019-05-01t2130	1556764335.27	larva	30.1034	-21.9998	-261.7681	614.1087	34.1267	17282.5685	54419.5648	408447.8242	1035.53	1.4055	240.284	1.2378	184.4157	0.79322	828.0495	1.0982	810.6165	77008.6016	556.1404	1.8532	736.1932	1.6953	2226720	-0.36308	156.793	63.5439	63.2247	99.3232	97.368	9237.0596	83.8427	0.99805	92.924	588862
005	2019-05-02t0130	1556778741.94	larva	34.1053	-17.998	-257.7662	622.7867	51.6691	23457.5635	73982.9223	758621.7522	1502.42	2.728	254.164	1.3731	204.5872	1.0301	982.9905	2.0536	931.4518	122873.8203	534.9842	1.6919	835.9757	2.1584	3153150	0.19337	295.894	61.6825	61.3843	98.4467	95.0763	12305.8379	82.2851	0.83749	91.9682	765233
005	2019-05-02t0530	1556793140.27	larva	38.1048	-13.9984	-253.7667	1049.5571	48.6887	37730.1355	118738.1928	1183560.1404	1636.61	3.0845	243.663	1.1629	179.0458	0.51945	1047.9652	2.5869	989.7612	210641	597.4287	2.124	870.2864	2.3314	4874240	1.4831	195.297	62.4571	62.2621	97.5098	95.4736	19599.4688	82.4954	0.73538	91.9409	1249390
005	2019-05-02t0930	1556807535.81	larva	42.1036	-9.9997	-249.7679	852.3266	54.4238	35085.2905	110482.39	1247835.5998	811.532	0.47514	208.723	0.5406	167.9563	0.20522	625.0894	0.23434	612.5569	116266.625	445.0757	0.95956	562.0389	0.68361	3864080	0.10329	123.743	57.6831	57.3315	90.742	89.1037	16878.0156	77.4291	0.37958	86.4693	1067890
005	2019-05-02t1330	1556821933.58	larva	46.103	-6.0003	-245.7685	946.7277	58.7831	43564.0885	137229.2946	1677919.5465	926.988	0.74167	216.562	0.56306	185.4522	0.40684	640.7242	0.41598	614.0632	147366.5625	435.3818	0.81654	565.2583	0.62656	4961220	0.73681	310.475	59.3062	58.9685	93.1385	90.1094	21421.8555	78.2223	0.26219	86.4876	1358650
005	2019-05-02t1730	1556836335.06	larva	50.1034	-1.9999	-241.7681	1024.4216	68.3831	53670.9894	169048.7262	2443721.9852	726.216	0.010087	202.533	0.20138	179.7811	0.16561	585.1765	0.13919	578.5086	165019.7812	375.6081	0.23161	532.5212	0.36133	5692790	0.99955	318.877	60.0097	59.7335	93.3205	90.7933	26316.375	79.0137	0.14064	87.5445	1686750
005	2019-05-02t2130	1556850734.16	adult	54.1031	1.9999	-237.7684	1074.9467	67.7197	59702.7292	188121.7858	2781543.079	833.699	0.35544	206.377	0.24638	182.3416	0.17943	600.4235	0.33608	587.7314	187932.5625	388.8866	0.35437	541.3877	0.43853	6444750	1.3471	186.099	59.1711	58.8285	91.59	89.8643	28667.6582	78.5729	0.018325	86.5937	1847790
005	2019-05-03t0130	1556865133.62	adult	58.103	5.9997	-233.7685	1066.3383	72.8621	60292.1817	190016.8812	2882278.7259	975.149	0.87335	207.815	0.28519	176.2096	0.0066035	671.6013	0.98463	654.4741	212226	414.2466	0.65503	588.778	0.83003	6552000	1.1588	196.388	58.4367	58.198	92.7986	91.2431	29324.3633	78.2509	-0.090027	87.5878	1842390
005	2019-05-03t0530	1556879534.49	adult	62.1032	10	-229.7683	1156.6605	72.5442	68680.9475	216311.0417	3458651.7253	655.284	-0.1989	184.713	-0.23446	167.417	-0.24945	477.9603	-0.40302	459.1564	171587.75	327.8538	-0.17983	424.5703	-0.26214	6628810	0.97956	191.45	56.6645	56.3378	91.0907	89.1965	32701.5664	76.4807	-0.31614	85.7307	2033520
005	2019-05-03t0930	1556893932.72	adult	66.1027	13.9995	-225.7688	1093.5567	75.8629	69438.4737	218908.4663	3688369.9864	760.996	0.26302	197.725	0.14144	171.3359	-0.12478	547.9958	0.31246	526.8287	198922.4688	377.0706	0.48228	488.8025	0.34081	7161620	1.2215	153.44	62.794	62.5909	96.6898	95.3589	35098.3906	82.9049	0.21242	91.9171	2274400
005	2019-05-03t1330	1556908331.72	adult	70.1024	17.9992	-221.769	1147.3709	77.8803	71231.2999	224401.8949	3758602.8816	744.004	0.30025	191.753	0.039897	179.1636	0.19572	450.6121	-0.38032	415.7635	167627.6875	316.3706	-0.16854	386.9223	-0.42565	7127280	1.0106	416.439	60.2249	59.8543	96.5142	92.9922	35903.293	80.3014	-0.097197	89.3951	2238500
005	2019-05-03t1730	1556922738.28	adult	74.1043	22.001	-217.7672	1263.859	80.0893	78865.3442	248439.3183	4190911.6692	745.229	0.43619	181.184	-0.24979	164.0786	-0.37609	473.2744	0.0057997	458.4824	194989.0312	318.8977	-0.021471	418.1268	-0.012208	7454450	1.1424	143.714	60.5736	60.3998	94.4571	92.4853	38916.3438	80.2984	-0.17071	89.4924	2492180
005	2019-05-03t2130	1556937138.34	adult	78.1043	26.001	-213.7672	1243.0965	84.4035	82030.6492	258394.1265	4635455.8316	593.938	-0.14708	164.149	-0.88655	150.0882	-1.0647	409.1746	-0.48743	393.541	175126.7344	281.8147	-0.52162	363.7661	-0.48188	7016530	0.63532	162.599	58.5257	58.1861	94.8668	92.677	40602.9922	79.4279	-0.41026	88.7215	2501680
005	2019-05-04t0130	1556951541.41	adult	82.1051	30.0019	-209.7663	1239.2556	78.5104	80592.2745	253964.9763	4398473.8523	710.633	0.59821	182.2	-0.10102	168.0365	-0.16495	460.3713	0.28237	440.0719	193816.3125	303.3381	-0.015218	399.0092	0.089505	7655690	1.1074	327.023	60.438	60.1083	96.5258	93.1819	40637.3516	80.5172	-0.36757	89.5399	2539480
005	2019-05-04t0530	1556965936.15	adult	86.1037	34.0004	-205.7678	1332.2987	80.6623	86750.663	273321.5634	4731530.9325	604.418	0.14966	165.622	-0.8823	151.0111	-1.1872	401.3506	-0.26497	386.1942	181811.8281	290.8465	-0.14002	359.24	-0.3136	7490910	0.88681	318.113	63.2052	62.794	103.4546	100.3545	46864.9375	85.8844	0.58951	96.4673	2858710
005	2019-05-04t0930	1556980337.41	adult	90.104	38.0008	-201.7675	1277.1618	80.4092	84380.0576	265857.6916	4677621.126	580.8	0.1275	180.642	-0.058341	166.9983	-0.20188	417.5549	0.12172	407.594	183724.1562	298.6599	0.19522	376.5894	0.11366	7941920	1.2628	410.434	62.6637	62.3198	100.4542	96.8317	44199.8516	83.3001	-0.08496	93.4563	2755010
005	2019-05-04t1330	1556994736.55	adult	94.1038	42.0005	-197.7677	766.0114	82.2799	50434.7808	160219.4977	2768547.0181	469.302	-0.50852	184.753	0.23925	171.0867	0.087005	393.5784	-0.065475	387.5091	103904.7031	307.9187	0.61167	370.1437	0.17175	4859550	-1.7886	126.569	63.3575	62.9935	97.8974	96.1511	25844.9199	83.5904	-0.18076	93.1943	1666490
005	2019-05-04t1730	1557009137.22	adult	98.104	46.0007	-193.7675	1230.5358	79.8561	76987.2347	242394.7624	4159728.3758	583.424	0.33783	184.036	0.25319	174.5667	0.35069	403.5694	0.22322	385.342	162234.9062	280.4446	-0.013602	356.4412	0.071445	7392530	0.66711	255.331	63.0191	62.6692	101.4527	99.3053	40784.0039	84.7332	-0.059195	95.4544	2531420
005	2019-05-04t2130	1557023547.66	adult	102.1069	50.0036	-189.7646	1259.5064	83.6926	81315.0394	256078.25	4522335.2471	570.202	0.31335	172.656	-0.4293	163.9985	-0.41633	370.3812	-0.16877	353.5402	157412	258.8264	-0.55037	326.6204	-0.38361	7325100	0.57207	410.678	64.5528	64.1824	102.6572	99.9858	43629.2891	85.6702	0.014469	95.7525	2738720
005	2019-05-05t0133	1557038130.24	adult	106.1576	54.0543	-185.7139	1220.8159	80.0811	79126.5252	249195.5511	4402951.0597	412.476	-0.66358	169.477	-0.61268	161.3391	-0.62008	328.9997	-0.72422	324.265	135876.875	256.2555	-0.53909	304.9278	-0.71926	6991760	0.19732	185.279	66.029	65.6087	104.2254	102.4789	43045.0938	87.5368	0.37257	98.3688	2724030
005	2019-05-05t0533	1557052520.92	adult	110.155	58.0518	-181.7165	1152.5533	84.7186	76453.2084	240906.9764	4339930.5561	524.02	0.095901	168.06	-0.68661	158.8533	-0.813	351.334	-0.28263	338.2736	140182.2656	260.2744	-0.3258	318.3364	-0.34532	6694670	-0.14301	152.483	69.2104	68.5863	111.8587	109.5338	44631.6172	92.4853	1.6876	104.2442	2757000
005	2019-05-05t0932	1557066888.05	adult	114.1459	62.0426	-177.7256	1114.7406	82.9681	73434.3037	231457.757	4153643.5164	487.798	-0.095575	175.997	-0.13462	166.5689	-0.22608	361.7879	-0.041181	353.3647	138564.7812	268.3382	0.019184	328.1468	-0.0468	6736450	-0.12423	273.798	66.8918	66.1804	111.5087	109.1074	42707.8477	89.7425	0.61027	102.7235	2560350
005	2019-05-05t1332	1557081245.34	adult	118.134	66.0308	-173.7375	1211.657	80.629	75771.2424	238678.7887	4072777.1065	484.685	-0.089203	175.423	-0.15398	167.3538	-0.16621	342.2527	-0.28709	333.3461	135532.0469	258.6873	-0.23208	309.9725	-0.36043	6932030	0.055557	158.985	67.9228	67.178	113.3096	110.8612	44870.5977	91.0757	0.77303	105.0508	2684040
005	2019-05-05t1730	1557095545.54	adult	122.1063	70.003	-169.7652	1242.9977	80.3962	81067.1475	255340.9026	4495335.2023	446.054	-0.27988	174.667	-0.18937	166.1669	-0.25784	348.878	-0.1316	343.5092	147575.3906	260.3415	-0.1156	321.6598	-0.039206	7381090	0.48839	324.391	68.3678	67.4185	122.2337	116.9638	51704.8711	92.3899	0.91169	107.9232	2889080
005	2019-05-05t2130	1557109946.51	adult	126.1065	74.0033	-165.7649	1240.9234	82.3354	80001.504	251935.23	4444847.3676	407.02	-0.45895	170.456	-0.46469	162.8149	-0.51631	318.5691	-0.53778	313.1895	133161.875	249.9998	-0.42471	295.8537	-0.54736	7108340	0.18476	322.39	69.8067	68.8599	117.8991	114.0112	49281.8398	93.5128	0.97754	107.9496	2911080
005	2019-05-06t0130	1557124354.79	adult	130.1088	78.0056	-161.7626	728.6348	89.9821	53364.4703	169511.0447	3238679.1272	358.823	-0.67117	162.897	-0.97596	157.6254	-0.91641	296.9124	-0.79944	293.0343	82541.6484	231.3964	-1.0491	277.6361	-0.89957	4524470	-2.3495	151.564	66.3568	65.3523	116.2034	113.8485	32304.5488	91.5195	0.20089	106.9052	1843060
005	2019-05-06t0530	1557138754.49	adult	134.1088	82.0055	-157.7627	1277.0871	84.111	86736.84	273146.2294	5068563.1973	470.871	-0.12134	171.756	-0.35176	163.706	-0.44553	347.302	-0.054437	339.9396	156980.5	256.8494	-0.093581	317.4127	0.021392	7758400	0.75301	193.646	66.8306	66.0195	113.2734	110.768	51199.5859	91.6413	0.022668	105.107	3018810
005	2019-05-06t0930	1557153157.57	adult	138.1096	86.0064	-153.7619	1182.0048	81.542	79802.7696	251415.6408	4584641.5123	468.215	-0.13285	190.766	0.984	179.3204	0.7626	382.0774	0.42901	376.2225	158944.1875	292.4684	1.2604	354.2463	0.86763	7931280	0.87489	187.705	70.5091	69.7506	118.0944	114.9804	49127.2812	94.2372	0.45628	108.5404	2931480
005	2019-05-06t1342	1557168245.72	adult	142.3008	90.1975	-149.5707	1237.5451	83.98	81294.0332	256022.0528	4597744.9113	616.814	0.50936	193.565	1.1906	179.6149	0.78611	398.613	0.6438	389.9193	169011.9219	306.0987	1.8135	369.6605	1.23	8202140	1.0755	461.059	73.3577	72.7453	119.4159	116.0249	50632.3438	97.3739	0.95626	110.4492	3108460
005	2019-05-06t1731	1557181985.34	adult	146.1173	94.0141	-145.7541	1217.0601	87.6584	85553.8842	269606.7626	5115622.7813	585.611	0.3532	189.567	0.91829	174.9137	0.42374	411.7574	0.80267	403.362	183643.8125	306.8246	1.8703	376.1675	1.3833	8442370	1.2432	404.719	74.9798	74.1762	126.495	121.4369	56416.7734	100.808	1.4831	115.3515	3339230
005	2019-05-06t2130	1557196364.33	adult	150.1115	98.0083	-141.76	1285.0032	82.7156	83706.8685	263571.6381	4651770.2286	536.52	0.13139	197.507	1.4693	184.4537	1.1503	404.7903	0.7059	395.8138	176893.375	307.3072	1.9094	373.1015	1.3248	8616030	1.3451	335.238	74.2087	73.504	122.3407	119.1567	53462.8906	99.5281	0.96366	113.4229	3237280
005	2019-05-07t0130	1557210768.4	adult	154.1126	102.0094	-137.7588	1261.3112	82.9288	83527.6114	263030.5365	4743815.2604	464.256	-0.1688	187.973	0.81408	179.7026	0.78322	363.6129	0.2042	358.0802	158535.2031	277.2036	0.82335	339.9478	0.6354	8182840	0.9457	246.902	68.8688	67.8708	122.2148	116.7563	53285.6328	93.822	-0.38054	110.3186	2998000
005	2019-05-07t0530	1557225166.07	adult	158.112	106.0087	-133.7595	1194.9837	84.8804	80917.7477	254897.4995	4737033.7994	432.365	-0.29774	187.475	0.781	178.7898	0.7088	351.6311	0.064087	345.9285	148388.3125	278.2328	0.88182	327.9327	0.39961	7900190	0.68955	256.561	71.0585	70.097	124.258	121.2636	52436.8789	97.6213	0.17689	114.2039	2994400
005	2019-05-07t0930	1557239565.78	adult	162.1119	110.0087	-129.7596	1249.1267	85.9494	87385.3151	275247.3296	5265724.7025	432.361	-0.30307	172.935	-0.19733	165.983	-0.2534	332.9625	-0.14826	327.8814	151497.9375	253.6964	0.022844	308.7331	0.023792	7867170	0.64269	238.615	71.5262	70.7193	120.0619	116.881	54628.1484	95.5391	-0.36854	109.8881	3253870
005	2019-05-07t1331	1557253987.91	adult	166.118	114.0148	-125.7534	1218.5398	83.7563	83304.6485	262644.6848	4852672.2065	472.707	-0.16753	183.756	0.52994	174.905	0.40564	351.5359	0.059608	347.1512	152566.5625	273.4998	0.7519	325.4783	0.37396	7971160	0.70416	180.667	74.4267	73.1473	130.5641	127.4973	56664.8203	102.9723	0.73688	120.728	3228560
005	2019-05-07t1730	1557268367.6	adult	170.1124	118.0092	-121.7591	1264.5822	84.045	84963.4941	267601.7241	4892422.2327	451.773	-0.25092	177.265	0.098484	168.2642	-0.090264	354.434	0.085978	347.5458	157014.25	268.0383	0.57876	327.0266	0.41254	7843630	0.59266	195.915	73.0946	71.8797	129.5422	125.6655	57387.1797	99.0696	-0.087555	117.1305	3234290
005	2019-05-07t2130	1557282767.26	adult	174.1123	122.0091	-117.7592	1146.1806	87.2253	80646.3991	254166.7473	4843794.0854	495.022	-0.11795	191.991	1.0605	180.6485	0.80196	386.1835	0.41516	378.1846	162197.0625	295.3535	1.5507	354.9571	0.9568	8058610	0.73716	169.471	74.5186	73.3094	127.0764	124.694	53372.0781	102.0837	0.21669	118.3995	3127840
005	2019-05-08t0131	1557297174.49	adult	178.1143	126.0111	-113.7572	1278.1294	84.7056	86596.0041	272744.8761	5100175.4194	436.246	-0.32174	180.135	0.27898	172.5948	0.20396	357.542	0.10367	352.0695	161251.4375	267.9542	0.61299	330.294	0.48316	8124070	0.77101	223.768	71.2004	69.7178	132.7572	128.073	59873.4844	99.3089	-0.35676	119.679	3211140
005	2019-05-08t0530	1557311565.95	adult	182.1119	130.0087	-109.7595	1263.7523	82.9339	83576.0154	263140.3895	4796765.9051	485.077	-0.17748	192.683	1.0783	184.0419	1.0059	369.1291	0.21385	359.3189	160940.2812	285.0946	1.2207	336.4105	0.59886	8390960	0.94664	268.626	72.6089	70.9584	137.5771	132.9047	59983.625	101.5686	-0.18369	124.1345	3161970
005	2019-05-08t0930	1557325968.69	adult	186.1127	134.0095	-105.7588	1206.9557	90.5479	85605.7649	269698.6882	5278514.8117	469.661	-0.23857	181.418	0.34111	173.2238	0.21368	352.2308	0.033219	343.0831	157094.9531	266.6373	0.60094	322.6901	0.3432	8083100	0.72526	315.126	71.8428	70.1899	131.8129	128.4845	58788.5469	100.4884	-0.48015	120.5928	3200950
005	2019-05-08t1331	1557340395.86	adult	190.1203	138.017	-101.7512	1260.8906	82.3375	83108.544	261701.8515	4699190.4405	513.953	-0.11543	189.244	0.82584	180.1939	0.68423	380.008	0.30366	371.9033	164923.4531	281.8565	1.1396	342.9814	0.71787	8198070	0.79723	255.984	76.6655	74.7222	147.3478	142.5248	63948.9453	106.8187	0.18481	132.5022	3321150
005	2019-05-08t1721	1557354218.75	adult	193.9599	141.8567	-97.9115	1228.5087	84.2365	82043.7775	258407.987	4751792.559	493.387	-0.1909	193.82	1.101	185.7502	1.0509	373.8938	0.23477	366.2336	160026.5625	284.8474	1.2598	342.3927	0.70731	8286400	0.85383	274.86	75.2344	73.0972	149.1678	143.379	63843.8125	105.9438	-0.082302	132.5634	3216500
005	2019-05-08t2121	1557368610.08	adult	197.9575	145.8543	-93.9139	1208.9127	93.3025	88909.3908	280491.9599	5509315.3877	472.184	-0.26754	183.568	0.43502	174.4915	0.2371	370.1426	0.19069	360.9023	171376.0469	270.1408	0.76858	335.7226	0.58888	8487980	0.98268	269.044	75.4224	73.4303	148.3205	142.6269	68672.4062	105.7645	-0.2504	131.6431	3487460
005	2019-05-09t0121	1557383009.07	adult	201.9573	149.854	-89.9142	1152.3091	91.1034	85294.9756	268885.3519	5373464.4399	439.21	-0.3775	177.463	0.034218	171.4937	0.0051614	339.8559	-0.11347	331.5538	150896.0312	250.8367	0.11592	307.4081	0.081137	7869260	0.58121	311.47	75.6388	73.5655	150.8612	145.2557	66982.3594	106.7324	-0.28195	133.6952	3354050
005	2019-05-09t0521	1557397411.11	adult	205.9578	153.8546	-85.9137	1141.5944	88.5708	82080.5621	258858.5377	4964935.6006	455.431	-0.33927	186.088	0.57084	178.5834	0.48168	355.5771	0.036849	346.8079	152186.9844	265.3228	0.64163	325.3026	0.41335	7946330	0.63858	282.027	79.1683	76.7519	156.0505	151.5596	66789.6094	112.5243	0.19464	140.2384	3380640
005	2019-05-09t0921	1557411811.59	adult	209.958	157.8547	-81.9135	1247.7641	88.0864	87071.8546	274507.901	5167636.5621	429.34	-0.4224	190.007	0.81753	186.2394	1.0074	331.0933	-0.20281	323.9361	150316.3438	257.2561	0.38209	306.6463	0.086909	8611700	1.0702	314.73	81.8706	79.9561	151.2352	148.5499	68660.7891	114.734	0.27061	138.377	3710620
005	2019-05-09t1321	1557426211.81	adult	213.958	161.8548	-77.9135	1181.9372	92.1075	85409.8836	269248.7705	5288731.3155	429.408	-0.4279	175.783	-0.10335	170.5798	-0.11276	326.114	-0.25168	319.7362	145120.7188	245.9347	-0.00052055	301.5791	0.0061577	7810040	0.57756	395.655	76.9429	74.4653	161.7535	155.9111	71980.3203	111.2729	-0.21625	143.4002	3418570
005	2019-05-09t1721	1557440614.35	adult	217.9587	165.8555	-73.9128	1072.7774	90.5442	79151.247	249664.0393	5000711.2641	468.598	-0.31849	190.731	0.87033	186.2673	1.0001	337.2927	-0.14064	330.1439	138964.5938	254.7281	0.34478	305.9425	0.10173	7852380	0.62362	366.565	84.7393	82.8568	158.5608	154.1913	65327.0312	117.6781	0.27148	142.7722	3488720
005	2019-05-09t2121	1557455013.93	adult	221.9586	169.8554	-69.9129	1239.0162	85.7875	85639.6242	269780.6094	5072938.8709	424.33	-0.44487	180.521	0.20576	176.0289	0.26316	328.948	-0.21423	324.5331	146710.8125	243.2994	-0.049044	301.3371	0.035312	8050690	0.7683	214.248	79.4229	76.7793	166.8407	163.369	74410.9531	115.0203	-0.11252	148.8984	3542020
005	2019-05-10t0121	1557469416.19	adult	225.9592	173.856	-65.9122	1205.8022	85.1087	82993.2605	261554.467	4857859.4297	441.322	-0.39619	181.994	0.31095	177.9715	0.40557	326.371	-0.23328	320.8512	141318.6406	244.9547	0.039678	298.3662	6.4926e-05	7866670	0.68041	247.88	85.2471	82.1957	172.2359	168.748	74578.1562	124.3576	0.61829	157.2382	3684810
005	2019-05-10t0521	1557483815.46	adult	229.959	177.8558	-61.9124	1087.3296	88.0162	77310.3953	243744.4136	4686830.0234	448.029	-0.37527	184.982	0.52513	181.0482	0.63892	328.1882	-0.20395	320.2938	132259.8594	247.3264	0.15972	299.5232	0.043254	7444410	0.45198	249.999	83.8095	80.1166	177.2456	174.1215	71429.9766	125.4916	0.58521	160.9542	3372830
005	2019-05-10t0921	1557498216.98	adult	233.9595	181.8562	-57.912	1131.1001	84.3415	74381.7446	234379.2677	4195466.8019	459.758	-0.33743	184.401	0.50223	180.3164	0.59569	324.0137	-0.23599	317.1735	125717.3125	245.4307	0.11572	296.3267	0.0064683	7144430	0.30538	279.939	83.9463	80.6337	177.2635	172.9107	68778.2266	124.8194	0.39875	159.7325	3252420
005	2019-05-10t1322	1557512637.63	adult	237.9652	185.862	-53.9063	1202.0462	86.4183	80642.4937	254009.7996	4701787.411	415.107	-0.46065	178.393	0.09379	174.9749	0.19595	322.685	-0.23616	317.2828	135850.375	235.6995	-0.24762	292.1667	-0.052083	7496070	0.55159	258.386	86.5751	83.1115	182.9619	177.6416	77026.9688	127.548	0.51216	164.0581	3637880
005	2019-05-10t1716	1557526701.35	adult	241.8718	189.7685	-49.9997	1086.1351	86.3887	72654.8102	229149.4544	4142673.6146	424.542	-0.42872	185.718	0.62906	182.1499	0.75955	331.9431	-0.12771	324.2627	125806.4531	249.5897	0.3431	303.7787	0.20034	7030370	0.30798	355.017	85.466	81.8789	183.8423	179.9106	69676.2344	129.4901	0.56141	164.9076	3235310
005	2019-05-10t2116	1557541099.7	adult	245.8713	193.7681	-46.0002	1175.9523	85.2215	78919.4051	248700.3185	4577195.4113	434.786	-0.39389	175.665	-0.086577	172.3157	-0.0042807	321.5096	-0.22133	315.9621	132461.9688	238.3881	-0.096448	292.8001	0.0039795	7224060	0.45973	272.673	84.991	81.3024	183.1081	178.6322	75440.5234	128.9381	0.39788	165.9759	3495170
005	2019-05-11t0116	1557555499.79	adult	249.8713	197.7681	-42.0001	996.3	87.438	70486.1732	222474.0852	4202586.3875	431.216	-0.39794	180.81	0.3019	176.8862	0.36494	322.5186	-0.19729	317.0157	118364.3125	245.3083	0.22044	296.8728	0.11032	6633920	0.14654	390.652	88.5188	84.626	188.1225	183.5167	69040.9688	134.7886	0.76638	170.9304	3247750
005	2019-05-11t0516	1557569900.52	adult	253.8715	201.7683	-37.9999	1116.3966	85.4889	76925.1452	242441.5748	4523972.6627	411.454	-0.45115	177.877	0.092454	174.1505	0.14931	318.3982	-0.22799	312.7945	127677.6719	239.8396	0.0054502	292.7066	0.045544	7125030	0.4762	324.028	89.0426	84.9304	190.679	185.5209	76462.2969	135.7592	0.72972	171.4361	3566690
005	2019-05-11t0916	1557584299.74	adult	257.8713	205.7681	-34.0001	1110.0303	86.56	76679.2161	241679.8612	4522495.4965	437.819	-0.36412	176.617	0.0039217	173.0943	0.065943	316.611	-0.23465	307.6455	126644.3828	237.0324	-0.10104	287.7688	-0.040026	7050180	0.47045	340.369	89.7897	85.7003	187.1842	183.4521	74873.6719	137.3225	0.74215	171.2219	3584220
005	2019-05-11t1316	1557598699.95	adult	261.8714	209.7682	-30.0001	1105.9899	86.7681	76556.083	241292.8166	4523282.1139	476.55	-0.23509	176.225	-0.019683	172.8793	0.051249	313.7122	-0.25472	302.9728	125171.1641	238.4955	-0.017409	283.8405	-0.10811	7023090	0.49383	281.025	90.5182	86.4282	187.4377	183.6107	74787.625	138.8698	0.75442	172.6757	3607420
005	2019-05-11t1716	1557613100.34	adult	265.8715	213.7683	-26	1100.6926	86.1279	76563.0339	241332.9663	4537839.9582	446.425	-0.32136	173.793	-0.2094	170.8885	-0.11811	306.0399	-0.33282	294.4542	122109.9219	233.0139	-0.25675	273.6846	-0.322	6929130	0.47841	311.288	91.6129	87.4568	190.8955	187.1569	76167.2969	140.3759	0.76475	174.6195	3652610
005	2019-05-11t2116	1557627500.68	adult	269.8716	217.7684	-21.9999	1023.1844	82.6756	69852.6596	220313.6205	4038152.9912	436.738	-0.34425	177.308	0.084956	173.1353	0.082186	318.7945	-0.16748	306.2094	116041.1953	239.6286	0.073115	283.7876	-0.074058	6450300	0.23597	319.222	94.8255	90.4175	201.6009	196.5785	73382.7344	147.1417	1.1749	183.0277	3449660
005	2019-05-12t0116	1557641899.97	adult	273.8714	221.7682	-18.0001	1016.4379	83.1797	69301.1777	218564.9516	4004166.4996	424.499	-0.37651	177.159	0.082908	173.1115	0.085565	316.012	-0.18698	305.6418	114080.3438	238.8	0.052514	282.6752	-0.082043	6392960	0.24305	349.47	95.6954	91.4506	201.229	196.4865	72643.6562	147.7272	1.1129	183.4542	3453260
005	2019-05-12t0516	1557656300.91	adult	277.8717	225.7684	-13.9998	956.7564	83.6135	65021.5725	205160.8258	3738789.5789	477.334	-0.18901	178.399	0.20245	174.4385	0.21562	321.7242	-0.098185	307.9148	109064.5	240.3635	0.15128	285.9655	0.018323	6044520	0.078154	321.218	97.6384	93.3976	203.5712	199.3192	69010.6406	150.4665	1.2125	186.2553	3308180
005	2019-05-12t0916	1557670699.92	adult	281.8714	229.7681	-10.0001	937.5528	83.3101	62645.6426	197678.0772	3538187.3693	521.781	-0.022184	181.373	0.48505	176.734	0.44573	328.2204	0.0069851	317.7721	107328.0781	247.0874	0.52146	290.9542	0.16836	5920370	0.046147	328.916	99.9234	95.9562	212.636	207.2317	69531.9766	155.8544	1.5037	193.0038	3261700
005	2019-05-12t1316	1557685100.48	adult	285.8715	233.7683	-5.9999	892.3708	80.2302	57750.7839	182205.3592	3200844.4503	508.056	-0.054179	183.896	0.74356	179.2307	0.70898	332.9636	0.095618	319.4249	100555.0156	249.0892	0.66128	295.9894	0.33001	5538760	-0.13817	347.65	102.722	99.0465	212.9956	209.2183	64324.6641	157.4816	1.5175	195.9146	3093880
005	2019-05-12t1716	1557699500.29	adult	289.8715	237.7682	-2	871.6689	84.1096	59159.0866	186855.4305	3375978.4055	442.002	-0.27853	188.567	1.2248	183.6944	1.1878	324.5644	0.002646	317.0753	100290.3906	254.0629	0.97118	296.29	0.37457	5814660	0.067255	313.556	102.74	98.7007	214.3698	208.8938	66240.2656	157.8715	1.4434	194.3924	3168100
005	2019-05-12t2116	1557713900.21	dead	293.8715	241.7682	2	944.245	88.5154	67255.107	212304.4253	4092472.3039	476.644	-0.1373	190.507	1.4703	185.041	1.3716	327.55	0.072699	317.1929	114970.0547	258.0758	1.2459	299.2912	0.50018	6668310	0.61566	356.264	100.351	96.0862	207.6725	203.0387	72893.0312	154.3329	1.0943	189.96	3512570
006	2019-04-30t1316	1556648310.86	larva	0	-54.2301	-277.9985	165.0138	36.1799	3585.257	11674.7066	73992.9061	0	-0.7107	0	-0.74236	0	-0.73871					0	-0.72695	0	-0.74512	0	1.603	0	0	0				0	-0.73442	0	0
006	2019-04-30t1731	1556663623.99	larva	4.2536	-49.9764	-273.7448	162.2099	27.0921	2982.0523	9483.3842	50749.3301	0	-0.8482	0	-0.89009	0	-0.88779					0	-0.85999	0	-0.87468	0	0.19778	0	0	0				0	-0.89957	0	0
006	2019-04-30t2130	1556677929.36	larva	8.2274	-46.0027	-269.7711	167.5204	26.5592	3043.3083	9670.1114	51048.2192	0	-0.97365	0	-1.0332	0	-1.0328					0	-0.98757	0	-0.9979	0	-0.5608	0	0	0				0	-1.0617	0	0
006	2019-05-01t0130	1556692341.73	larva	12.2308	-41.9993	-265.7677	160.0935	26.6346	2929.7581	9320.8056	49447.5006	0	-1.0975	0	-1.1834	0	-1.1858					0	-1.1201	0	-1.1248	0	-1.1234	0	0	0				0	-1.2341	0	0
006	2019-05-01t0530	1556706734.56	larva	16.2288	-38.0012	-261.7697	256.5742	30.0712	5576.4688	17626.1279	107942.5277	491.756	0.16276	203.816	1.0149	193.4075	1.1753	433.3466	-1.0148	423.1623	13433.7461	310.5147	0.52353	406.8957	0.43426	618787	-0.73096	111.369	60.9934	60.7502	96.3747	94.5003	2987.6157	81.0361	1.2007	89.9053	185176
006	2019-05-01t0930	1556721140.81	larva	20.2305	-33.9995	-257.7679	167.5208	26.6519	3065.7484	9748.1809	51815.6251	0	-1.341	0	-1.5089	0	-1.5194					0	-1.4027	0	-1.3913	0	-1.9654	0	0	0				0	-1.6149	0	0
006	2019-05-01t1330	1556735554.8	larva	24.2344	-29.9956	-253.764	502.3116	46.1001	18668.184	58965.451	591804.534	681.768	0.50137	193.422	0.73517	180.3343	0.85226	591.0497	-0.21159	584.3862	58513.9219	330.0031	0.48303	535.0075	0.84205	1913720	-0.069396	346.424	54.9743	54.6714	91.1272	87.6316	9021.5928	74.4923	0.79897	83.9273	543915
006	2019-05-01t1730	1556749940.44	larva	28.2304	-25.9996	-249.768	584.4796	39.7477	18442.352	58117.6119	499215.1728	712.892	0.49813	233.451	1.1756	216.8303	1.3137	561.0935	-0.32127	555.1712	55548.2578	415.0537	0.95184	526.2908	0.73968	2298330	-0.086548	182.794	60.8071	60.4676	94.0468	91.9564	9310.6299	79.5834	0.88337	88.0134	598645
006	2019-05-01t2130	1556764339.77	larva	32.2303	-21.9998	-245.7682	640.2562	44.9014	22477.9349	70900.1072	661917.0038	948.292	1.1055	245.167	1.2732	207.4277	1.108	756.4122	0.76934	743.2843	90769.4688	513.4643	1.5569	687.3639	1.4472	2925330	0.15456	152.142	58.244	57.985	91.2435	89.9634	10949.2148	77.5717	0.70169	86.1129	694968
006	2019-05-02t0130	1556778746.49	larva	36.2321	-17.9979	-241.7663	804.4681	52.8903	34951.5212	110184.8161	1268119.7552	734.419	0.37726	224.833	0.91861	208.9716	1.0632	599.7491	-0.013674	592.1308	110953.5781	381.9607	0.5965	526.6189	0.60605	4138510	0.96235	114.745	58.3833	57.997	91.1228	89.5912	16857.7109	77.662	0.5878	86.4319	1074660
006	2019-05-02t0530	1556793144.75	larva	40.2316	-13.9984	-237.7668	826.1454	54.9867	37732.6513	119003.8113	1420148.9887	1211.79	1.7514	239.239	1.0599	201.5803	0.85843	820.7535	1.3516	787.8479	163329.9375	477.6658	1.2312	679.7768	1.3351	4749620	1.1317	179.252	61.8378	61.6445	96.0195	93.7228	19107.8789	81.5272	0.62883	90.6791	1227670
006	2019-05-02t0930	1556807540.41	larva	44.2304	-9.9996	-233.768	908.1643	57.7588	43613.7038	137558.1231	1719278.0234	953.34	0.86758	224.577	0.7442	200.2319	0.74264	694.6328	0.7086	674.3038	159765.5312	402.2467	0.58696	577.2455	0.72804	5146860	1.0929	170.322	59.1051	58.8896	92.0529	90.338	21172.1777	78.1884	0.33488	87.2367	1354570
006	2019-05-02t1330	1556821937.95	larva	48.2297	-6.0003	-229.7687	955.4106	62.24	48921.4889	154197.3041	2078529.3515	1037.52	1.0446	225.581	0.66826	196.9262	0.5786	693.0677	0.81007	658.9097	178118.4062	404.2017	0.51692	542.4625	0.45437	5788620	1.2716	145.627	60.806	60.6115	94.1973	92.4606	24208.6992	79.9339	0.26524	88.9611	1560340
006	2019-05-02t1730	1556836339.5	larva	52.2302	-1.9999	-225.7683	1062.8133	70.0107	57871.7417	182339.6462	2661817.4531	1175.28	1.4339	210.33	0.30812	184.9804	0.23312	719.3519	1.1175	684.8188	217963.625	387.1285	0.30419	551.8	0.46155	6370250	1.3873	289.145	58.3744	58.0812	94.4972	92.2081	28632.6562	78.9432	0.062595	88.1884	1767990
006	2019-05-02t2130	1556850738.6	adult	56.2299	1.9999	-221.7685	1083.3051	69.8229	60342.9006	190087.019	2848131.9677	747.066	0.05106	203.195	0.15893	183.1276	0.17244	569.8231	0.16647	558.7873	180064.0781	386.2556	0.32661	516.7829	0.28198	6415270	1.1254	316.446	55.9154	55.6206	91.5746	88.9806	28937.5762	76.0202	-0.22556	85.5501	1765360
006	2019-05-03t0130	1556865138.12	adult	60.2298	5.9997	-217.7687	1094.5565	74.3875	67518.8564	213004.4293	3448602.2508	652.513	-0.24177	183.575	-0.27717	162.7303	-0.38821	502.7635	-0.24963	496.926	177475.5312	339.9045	-0.088348	452.5352	-0.098942	6472500	0.91534	244.919	55.9481	55.6954	92.0613	89.2102	32497.6484	76.2372	-0.3073	85.6603	1972620
006	2019-05-03t0530	1556879538.95	adult	64.23	10	-213.7684	1174.837	74.5303	73155.4214	230477.9628	3822172.0393	748.194	0.16684	191.241	-0.061531	168.5849	-0.22447	556.5173	0.30357	544.5972	212589.5938	364.3341	0.27138	500.8453	0.37355	7302520	1.3931	334.908	58.6179	58.2667	91.7798	89.6148	35059.8945	77.7729	-0.26119	86.2648	2238330
006	2019-05-03t0930	1556893937.29	adult	68.2296	13.9995	-209.7689	1166.2955	75.0149	72341.5787	227975.1333	3760421.9518	649.129	-0.1315	190.45	-0.027177	173.0153	-0.049831	484.3109	-0.15007	473.6611	183069.5156	328.8458	-0.050005	426.5506	-0.11802	7186260	1.1027	270.503	60.348	60.3138	93.4182	91.5288	35312.0781	79.6944	-0.13627	88.2196	2277110
006	2019-05-03t1330	1556908336.15	adult	72.2292	17.9992	-205.7692	1145.9685	77.1811	70906.6987	223551.1245	3717223.6641	604.582	-0.23223	188.82	-0.0076054	167.928	-0.21742	479.0652	-0.025823	472.3304	177733.1719	337.1039	0.19594	436.8451	0.1159	6988430	0.77312	262.434	62.0368	61.7492	96.4203	94.2665	35771.9375	81.9225	0.080049	90.7129	2296040
006	2019-05-03t1730	1556922742.72	adult	76.2311	22.001	-201.7674	1177.8137	83.6496	73650.3555	232141.7275	3991301.3037	604.077	-0.13834	170.83	-0.62461	160.3734	-0.5559	406.0121	-0.58923	391.1302	156314.6562	278.0983	-0.61913	358.2136	-0.58793	6563970	0.27008	330.919	59.7566	59.5582	97.1678	94.3644	37409.6172	80.6983	-0.16065	90.3693	2296090
006	2019-05-03t2130	1556937142.8	adult	80.2311	26.001	-197.7674	1075.4814	75.2121	65530.2636	206623.1914	3393718.3196	442.864	-0.88421	163.632	-0.94568	152.0693	-1.0301	366.4161	-0.89483	363.7237	125680.7109	270.9279	-0.68951	341.5826	-0.7063	5601130	-0.70309	267.427	63.2982	62.9693	99.0533	96.5476	33975.2852	83.8628	0.29096	92.9859	2166700
006	2019-05-04t0130	1556951545.93	adult	84.232	30.0019	-193.7665	1126.3131	78.4356	68952.118	217159.5064	3655840.3036	424.288	-0.95545	163.981	-0.96424	152.5858	-1.0748	344.0614	-1.0589	338.2824	123862.1094	265.21	-0.74837	319.0725	-0.94583	5901500	-0.54982	311.813	62.8332	62.4983	99.5903	96.8564	35852.5	83.7978	0.2102	93.5054	2261300
006	2019-05-04t0530	1556965940.68	adult	88.2305	34.0005	-189.768	1097.2228	77.4085	68949.5698	217211.0942	3694032.2318	470.253	-0.61413	171.369	-0.58157	163.1011	-0.45267	344.0076	-0.95665	334.6841	123842.75	260.6236	-0.79088	314.9368	-0.94278	6164140	-0.40344	226.64	63.5923	63.2613	98.9161	97.2	35609.8086	83.8151	0.10734	93.4609	2287420
006	2019-05-04t0930	1556980341.88	adult	92.2308	38.0008	-185.7676	1133.1139	77.8167	74358.8883	234371.1627	4077830.1655	456.231	-0.62668	175.982	-0.29143	166.0294	-0.2602	369.3107	-0.48212	364.8055	143292.5625	272.2817	-0.4	339.8923	-0.41622	6821080	0.15511	292.906	63.7934	63.4301	100.3297	98.4946	38927.9336	84.5714	0.15412	94.1734	2472630
006	2019-05-04t1330	1556994741.02	adult	96.2306	42.0005	-181.7679	1179.4171	76.8837	73704.9094	232254.9602	3864730.6744	467.481	-0.46866	179.051	-0.067082	171.0586	0.099157	372.7841	-0.30297	367.3177	143521.8594	278.8772	-0.098831	344.8838	-0.19344	6886130	0.17113	129.931	62.0832	61.7776	99.419	97.7731	38276.3047	83.6976	-0.25391	93.7608	2387660
006	2019-05-04t1730	1557009141.8	adult	100.2308	46.0008	-177.7676	1220.1305	74.5644	73370.4846	231103.8964	3733537.3658	459.669	-0.44568	190.511	0.70321	181.7265	0.89307	371.596	-0.20167	363.7442	142692.875	287.211	0.27382	344.8813	-0.061342	7300360	0.56046	123.836	61.886	61.5521	98.0965	96.3384	37669.0547	82.8341	-0.72451	92.3727	2371470
006	2019-05-04t2130	1557023552.24	adult	104.2337	50.0037	-173.7647	1085.1116	77.9042	68622.9542	216294.4253	3674566.8344	552.85	0.23773	188.081	0.59611	174.9078	0.40064	425.2777	0.75428	417.1834	152249.4219	311.1787	1.1456	384.7571	0.87765	6730290	-0.064373	152.313	65.3776	64.9476	104.4212	102.521	37382.7969	87.0844	0.34397	97.6842	2339470
006	2019-05-05t0133	1557038135.62	adult	108.2847	54.0546	-169.7138	1162.6466	76.7239	73057.1543	230123.0138	3880418.7943	385.207	-0.79954	174.218	-0.2847	165.3753	-0.31732	334.5172	-0.59061	331.3993	127785.5625	266.8126	-0.14406	314.4735	-0.4589	6638570	-0.19224	163.277	66.7053	66.2648	106.4714	104.1624	40672.0781	88.5779	0.59443	99.7978	2541800
006	2019-05-05t0533	1557052526.4	adult	112.2821	58.052	-165.7164	1191.4598	74.8852	71339.5712	224637.6224	3701228.9824	431.391	-0.44998	182.318	0.28038	173.6278	0.31112	350.4906	-0.24751	346.0778	130733	275.7543	0.23442	329.8154	-0.041084	6793350	-0.054685	239.594	62.7873	62.299	102.9723	100.096	38408.6836	84.1943	-0.99263	95.2488	2339520
006	2019-05-05t0932	1557066893.38	adult	116.2729	62.0429	-161.7255	1134.1763	75.2587	69806.3381	219971.0909	3612402.7994	525.488	0.14353	186.678	0.59796	175.6762	0.4685	369.74	0.12772	364.8322	134955.0938	290.1144	0.79723	343.7009	0.34489	6802720	-0.069371	369.63	67.7202	67.1285	112.1991	107.4323	40952.6602	89.8276	0.51671	101.8287	2467790
006	2019-05-05t1332	1557081250.35	adult	120.261	66.0309	-157.7375	1191.6525	81.2669	77769.7435	245066.4609	4262503.3476	462.851	-0.19608	179.438	0.12698	171.5927	0.1554	358.4144	-0.00037487	348.4022	145516.25	272.9641	0.29417	331.5056	0.15402	7276570	0.39651	298.296	65.8729	65.2236	112.4561	108.4526	45657.1836	89.0945	0.066447	102.6557	2671280
006	2019-05-05t1730	1557095550.09	adult	124.2331	70.0031	-153.7653	1131.9668	79.8504	74940.7849	236181.5857	4181119.0857	462.266	-0.18097	181.57	0.28963	170.7138	0.087806	367.5356	0.17922	360.1913	143706.4062	282.6465	0.69797	338.6921	0.3767	7089410	0.17651	173.21	66.1838	65.4658	114.7848	111.5049	44880.8633	89.8993	0.078126	104.1137	2584150
006	2019-05-05t2130	1557109950.98	adult	128.2334	74.0033	-149.7651	1136.8741	81.2354	75570.8772	238178.0202	4230842.2138	469.137	-0.13445	183.37	0.43074	174.2938	0.36543	355.4773	0.028188	349.1581	140058.0625	276.6355	0.55047	328.4148	0.20363	7220920	0.28075	243.848	65.2033	64.3659	115.3279	111.1202	45439.2109	87.9217	-0.67537	102.8445	2567640
006	2019-05-06t0130	1557124359.43	adult	132.2357	78.0057	-145.7628	1138.8483	78.7038	74455.0959	234684.3478	4073743.6261	420.888	-0.35901	175.363	-0.10954	168.2321	-0.10047	330.584	-0.29988	324.5032	128597.1953	262.9026	0.10797	309.1863	-0.17746	6806000	-0.14423	204.213	67.4511	66.6519	118.3222	113.8016	46027.3438	91.7255	0.14335	107.3641	2617840
006	2019-05-06t0530	1557138759.09	adult	136.2356	82.0056	-141.7628	1220.6529	80.3582	79857.2188	251491.3517	4478858.9897	421.445	-0.34548	169.827	-0.48261	162.1473	-0.56782	322.0355	-0.38543	316.6435	134288.7812	254.4941	-0.15794	302.0579	-0.29435	7068390	0.087906	163.705	69.6638	68.9017	117.9904	114.7158	49201.9922	93.0861	0.27858	107.784	2899480
006	2019-05-06t0930	1557153162.18	adult	140.2365	86.0064	-137.762	1244.4267	81.3471	80958.3284	254951.2506	4493682.0931	444.762	-0.23576	175.959	-0.041453	167.5819	-0.14316	335.2142	-0.18448	327.608	141460.3906	262.9743	0.19591	308.7837	-0.10959	7422460	0.39165	183.593	68.7059	67.6646	123.8428	119.5953	52261.6641	92.5937	-0.043	110.5909	2898220
006	2019-05-06t1342	1557168250.44	adult	144.4277	90.1976	-133.5708	1175.1522	88.938	82545.4163	260146.9405	4941378.8872	379.379	-0.51408	167.849	-0.59346	161.0636	-0.64066	311.1172	-0.47121	307.2183	133780.3906	246.1483	-0.39269	291.211	-0.45678	7211480	0.18145	279.904	69.7141	68.8561	123.3524	118.6286	53041.5156	93.2632	-0.084776	109.6775	2995200
006	2019-05-06t1731	1557181990.25	adult	148.2443	94.0142	-129.7542	1368.6444	82.1261	90708.1341	285726.3604	5050982.0677	445.134	-0.23606	171.766	-0.30882	162.2179	-0.54651	349.4908	0.025696	342.9539	165309.125	265.816	0.37006	323.4944	0.26452	8121960	0.94469	345.74	70.6874	69.7691	127.1508	122.1864	60142.332	94.7545	0.065496	112.9673	3342450
006	2019-05-06t2130	1557196368.95	adult	152.2384	98.0083	-125.7601	1229.11	85.4424	86006.4807	270939.9119	5140587.4787	479.325	-0.10351	167.967	-0.55798	159.2215	-0.76901	335.5637	-0.13489	328.4002	150332.5312	254.96	-0.00032336	307.4643	-0.051652	7520880	0.41074	324.791	68.2872	67.178	126.9621	122.1523	56879.0391	94.0311	-0.25989	113.336	3057630
006	2019-05-07t0130	1557210772.97	adult	156.2395	102.0094	-121.759	1254.1255	82.2503	84073.6988	264783.6731	4793131.3784	440.489	-0.26264	174.409	-0.10506	166.4521	-0.21549	342.566	-0.043545	335.4512	150043.9062	259.806	0.20628	316.0196	0.1485	7636840	0.48728	195.815	71.0888	69.9657	131.9706	127.4045	57803.1211	95.7253	-0.09352	115.9711	3112760
006	2019-05-07t0530	1557225170.73	adult	160.2389	106.0088	-117.7596	1333.0721	82.0045	86335.3573	271791.7886	4830027.9368	455.628	-0.21235	175.127	-0.048343	166.4709	-0.21246	342.6207	-0.039153	335.2235	154179.3125	263.638	0.37072	315.8973	0.16376	7877550	0.6599	312.382	70.2373	69.1219	132.0628	127.5548	59428.2578	94.0802	-0.55767	115.3018	3159410
006	2019-05-07t0930	1557239570.5	adult	164.2388	110.0087	-113.7597	1320.0664	83.821	87567.8221	275666.8428	5023220.1118	506.992	-0.039403	177.295	0.098073	169.959	0.041735	341.3679	-0.052615	335.1842	156005.125	264.6275	0.42667	314.591	0.1505	8090680	0.80494	245.282	69.3337	68.2248	134.4403	129.5371	61439.2305	94.8868	-0.56047	116.7108	3163970
006	2019-05-07t1331	1557253992.82	adult	168.245	114.0149	-109.7535	1284.5941	89.607	90214.522	284230.4672	5372988.5605	450.959	-0.24908	165.772	-0.6635	158.3417	-0.81784	328.8927	-0.19264	322.0725	154579.5625	250.5572	-0.047403	300.7657	-0.10953	7784820	0.55485	275.229	66.4848	65.1682	137.346	130.9828	64552.6406	91.1106	-1.3172	115.5398	3122190
006	2019-05-07t1730	1557268372.5	adult	172.2393	118.0093	-105.7591	1253.2106	90.4134	90343.7027	284686.0355	5532004.9718	417.397	-0.37153	158.508	-1.1342	152.086	-1.2739	292.9761	-0.57678	287.7255	137698.7812	235.4333	-0.5519	273.5371	-0.62431	7449220	0.29592	260.586	72.3731	70.9721	145.6766	139.7808	68467.9844	98.5664	-0.25057	125.1123	3401250
006	2019-05-07t2130	1557282771.97	adult	176.2392	122.0091	-101.7593	1280.8832	90.298	93243.1478	293728.8191	5825191.0735	357.329	-0.57581	153.306	-1.4678	147.362	-1.6164	290.0418	-0.60068	284.9829	140960.3125	224.1135	-0.92078	268.3922	-0.70361	7435960	0.28327	275.948	72.9236	71.401	146.8325	138.941	71360.5781	99.2436	-0.30223	125.0309	3537090
006	2019-05-08t0131	1557297179.2	adult	180.2412	126.0112	-97.7573	1324.939	84.9577	89049.1424	280373.6293	5123572.7463	384.443	-0.49277	164.684	-0.72509	157.7118	-0.87291	306.0408	-0.43139	301.1275	142002.9375	245.0616	-0.1697	287.1854	-0.32991	7637060	0.42268	254.96	72.9242	71.4091	148.8995	141.8351	69089.375	99.5343	-0.40523	127.5618	3381790
006	2019-05-08t0530	1557311570.68	adult	184.2388	130.0088	-93.7596	1268.7077	91.0591	89422.748	281684.1684	5476306.0606	437.293	-0.33414	165.173	-0.69607	157.7282	-0.88039	335.3403	-0.13467	331.0242	156268.5625	247.9511	-0.050802	307.4719	0.058997	7683360	0.45122	256.6	73.127	71.3772	153.7427	145.7054	71644.0859	100.6991	-0.38587	129.036	3401650
006	2019-05-08t0930	1557325973.42	adult	188.2396	134.0095	-89.7589	851.1742	80.2461	55793.4868	176614.8479	3052573.9802	411.249	-0.42503	169.223	-0.44403	161.4809	-0.62754	326.339	-0.23036	320.9433	94964.6484	253.7308	0.1649	305.7389	0.032348	4922200	-1.4313	368.537	66.154	64.2793	158.0804	143.2246	46001.3906	92.311	-1.6071	123.6955	1924220
006	2019-05-08t1331	1557340400.75	adult	192.2472	138.0171	-85.7513	1334.83	90.2317	95143.213	299732.1018	5722305.5728	450.998	-0.31425	168.351	-0.50988	161.8509	-0.61847	328.9303	-0.20957	321.2072	163149.4062	246.7305	-0.061013	300.6069	-0.056324	8336260	0.88731	258.668	69.2974	67.7253	146.8807	139.0442	72852.8047	96.7809	-1.1381	122.9643	3431400
006	2019-05-08t1721	1557354223.54	adult	196.0869	141.8568	-81.9116	1326.9119	92.8957	93755.9026	295307.4293	5699898.6109	447.089	-0.33741	171.661	-0.31225	165.2644	-0.39811	327.7001	-0.22704	319.4358	159917.6562	250.9091	0.096303	301.0302	-0.043497	8376740	0.90913	264.904	69.355	67.5355	148.7936	139.2486	72611.2812	97.3515	-1.1685	124.0916	3384390
006	2019-05-08t2121	1557368614.8	adult	200.0844	145.8544	-77.914	1341.4916	91.5334	95352.4492	300285.7218	5834850.4874	430.839	-0.39733	166.312	-0.66544	160.3262	-0.76525	328.2438	-0.22582	322.8927	163137.1562	245.9831	-0.059464	304.9543	0.033774	8254220	0.82931	274.86	68.9751	67.0523	150.3364	139.3318	74717.1719	96.6846	-1.3445	122.9146	3423300
006	2019-05-09t0121	1557383013.73	adult	204.0841	149.8541	-73.9143	1326.3497	90.5842	94291.3821	297106.72	5668746.1745	483.002	-0.25302	170.822	-0.39394	164.9779	-0.46162	338.1709	-0.13112	330.1869	166041.9062	248.5124	0.044228	305.5635	0.052534	8382400	0.91552	324.968	75.1922	73.0501	167.3739	156.6681	82180.5938	104.6696	-0.57859	135.3837	3689760
006	2019-05-09t0521	1557397415.86	adult	208.0847	153.8547	-69.9137	1393.371	94.2577	99489.9032	313287.0167	6163897.375	414.837	-0.46254	165.85	-0.72447	159.4323	-0.87163	325.5465	-0.25787	320.6028	168633.0781	246.1007	-0.023663	300.0865	-0.03818	8583380	1.0468	287.462	71.1402	69.1994	154.8851	144.5686	80230.4844	99.9256	-1.1918	126.3974	3681790
006	2019-05-09t0921	1557411816.28	adult	212.0848	157.8548	-65.9136	1397.3746	94.2844	102099.9984	321626.1388	6345445.9508	376.801	-0.57746	163.176	-0.91085	157.5558	-1.026	300.7859	-0.50081	295.2339	159717.3281	233.2259	-0.46448	276.7591	-0.45032	8663320	1.1063	222.17	70.2521	68.4174	144.2706	138.767	76607.6875	99.9239	-1.2918	125.154	3729830
006	2019-05-09t1321	1557426216.54	adult	216.0849	161.8549	-61.9136	1303.4817	94.7558	95165.912	299810.6968	5926777.3578	388.837	-0.54444	168.57	-0.57431	162.0007	-0.73022	317.9898	-0.32874	314.7127	157722.9219	247.3278	0.062927	294.6393	-0.11154	8345070	0.92228	296.886	74.8301	72.4772	161.735	153.8601	80220.5859	106.426	-0.75623	136.5469	3704460
006	2019-05-09t1721	1557440619.09	adult	220.0856	165.8556	-57.9128	1307.0379	91.1132	96479.3946	304442.4563	5909962.08	415.835	-0.4698	173.247	-0.27624	166.169	-0.44748	326.3411	-0.24369	320.3804	163823.25	253.3455	0.30934	302.7428	0.051159	8692850	1.1524	222.545	75.1187	73.0606	151.4331	146.354	76019.3984	105.6985	-0.93484	132.8677	3769160
006	2019-05-09t2121	1557455018.65	adult	224.0855	169.8554	-53.913	1362.7563	93.383	97722.6294	307841.2785	6047593.7883	414.893	-0.47035	172.224	-0.34451	166.537	-0.42913	326.1179	-0.23891	320.3951	165994	247.687	0.13014	300.0667	0.023341	8755370	1.2158	296.602	76.7709	74.3368	164.1714	155.4871	83563.25	108.9753	-0.73645	138.9912	3902800
006	2019-05-10t0121	1557469420.95	adult	228.0861	173.8561	-49.9123	1331.5056	98.1028	99464.8662	313392.9095	6375259.1047	461.551	-0.33915	177.71	0.024533	170.6636	-0.13407	336.8529	-0.12433	328.3012	174489.8125	259.2245	0.60117	308.5252	0.20042	9189360	1.5008	237.885	72.7145	70.4965	153.5907	147.3663	79559.9844	104.3605	-1.2592	131.7951	3760070
006	2019-05-10t0521	1557483820.18	adult	232.0859	177.8559	-45.9125	1092.1771	96.9064	83756.9113	264285.4267	5479095.6373	408.108	-0.48562	173.479	-0.25801	169.2484	-0.23989	308.0196	-0.399	301.5834	134296.5312	243.9666	0.044767	286.0607	-0.19988	7551180	0.53519	261.682	72.4545	69.9689	158.9896	153.0393	69319.4688	106.1525	-1.1941	137.6778	3153800
006	2019-05-10t0921	1557498221.79	adult	236.0864	181.8563	-41.9121	1346.7589	96.2346	97601.5302	307376.6754	6156777.9603	401.575	-0.50022	171.55	-0.38852	167.2852	-0.39007	309.0793	-0.37875	302.3727	157012.3125	240.1679	-0.079074	284.6529	-0.20714	8710450	1.27	244.271	77.6937	75.2443	158.8174	152.3665	80679.2344	110.9002	-0.87468	139.2269	3944900
006	2019-05-10t1322	1557512642.52	adult	240.0921	185.8621	-37.9063	1271.7038	95.751	93087.2388	293268.565	5929455.1264	482.384	-0.26488	172.568	-0.31546	168.5191	-0.29969	314.0775	-0.31673	303.7655	152327.6094	238.5865	-0.1193	283.1646	-0.21769	8357310	1.0875	256.699	78.2726	75.7487	159.9411	155.3186	77571.4531	112.2635	-0.85551	140.8288	3790660
006	2019-05-10t1716	1557526706.27	adult	243.9987	189.7687	-33.9997	1328.4834	94.6026	95187.2367	299786.5257	5950725.3306	439.928	-0.38192	174.332	-0.18601	171.3715	-0.079348	302.476	-0.42547	293.977	150028.0938	237.857	-0.12809	278.0048	-0.30338	8632930	1.2837	232.968	78.9457	76.5789	157.7206	152.9654	78229.4375	112.9211	-0.89334	141.0765	3909390
006	2019-05-10t2116	1557541104.54	adult	247.9982	193.7682	-30.0002	1225.1298	94.4766	90852.7788	286476.2504	5705598.8081	349.12	-0.6435	170.322	-0.47742	167.5638	-0.3823	279.408	-0.66061	275.0736	132160	230.1109	-0.43796	262.6712	-0.60228	8047010	0.96923	234.793	79.7244	77.1104	158.1921	153.7789	74824.8516	115.5047	-0.77146	142.6535	3766660
006	2019-05-11t0116	1557555504.56	adult	251.9983	197.7682	-26.0002	1244.9407	92.9793	88724.6881	279611.8751	5425180.3133	329.853	-0.69894	167.437	-0.69631	164.4001	-0.64424	276.0029	-0.69344	272.1689	127513.3203	226.5841	-0.58002	259.3476	-0.6642	7730220	0.81741	216.984	80.9619	78.4174	156.7703	153.0075	72427.8672	116.8975	-0.74894	143.0409	3737850
006	2019-05-11t0516	1557569905.31	adult	255.9985	201.7684	-22	1303.5928	91.8512	92477.227	291336.8822	5607745.5963	404.369	-0.46976	164.963	-0.89308	162.3623	-0.82311	272.5037	-0.7299	266.1819	131346.7969	221.1226	-0.81575	252.7519	-0.80037	7937030	0.97733	214.041	81.5336	79.0234	157.0251	152.6337	75686.0781	117.1938	-0.81358	142.4916	3922910
006	2019-05-11t0916	1557584304.55	adult	259.9982	205.7682	-18.0002	1258.6614	92.5475	88797.0338	279793.2269	5383160.5768	337.687	-0.67182	163.894	-0.98865	161.9509	-0.87202	264.0455	-0.82513	260.2107	122253.0469	218.0516	-0.95443	247.8034	-0.90782	7575990	0.80225	215.094	82.4838	79.7176	161.0271	157.606	74555.5469	119.51	-0.71644	146.6409	3812820
006	2019-05-11t1316	1557598704.77	adult	263.9983	209.7683	-14.0002	1245.2299	91.6836	86670.8043	273083.2651	5210176.2488	335.021	-0.67842	163.55	-1.031	161.4023	-0.93498	266.1442	-0.80313	261.0859	120297.1719	217.6122	-0.97778	248.5354	-0.89355	7379530	0.72579	243.357	83.3213	80.5981	164.228	158.9329	74231.0312	120.1115	-0.75436	147.6526	3759540
006	2019-05-11t1716	1557613105.16	adult	267.9984	213.7684	-10	1220.8236	89.9347	83488.8852	263135.8078	4894706.4018	309.885	-0.7579	162.044	-1.1711	159.939	-1.0814	257.9811	-0.90361	254.9316	112221.7656	215.2812	-1.0925	243.2238	-1.0188	7042420	0.56695	236.847	84.1321	81.2255	165.3642	159.9376	71933.4062	121.7353	-0.71267	148.8134	3656380
006	2019-05-11t2116	1557627505.51	adult	271.9985	217.7685	-6	1155.9882	90.2166	78726.0604	248079.5966	4647209.7276	327.299	-0.7004	163.367	-1.081	161.6784	-0.94652	258.9306	-0.89804	254.8681	106161.5469	216.3178	-1.0492	243.8588	-1.0106	6696400	0.40327	245.974	85.7207	82.7886	166.362	161.2154	68208.3984	124.4324	-0.59106	149.9368	3513690
006	2019-05-12t0116	1557641904.86	adult	275.9983	221.7683	-2.0001	1096.979	87.4385	75419.8231	237840.5264	4402512.3024	327.198	-0.6996	164.783	-0.97871	163.0831	-0.83625	261.0423	-0.87803	256.0989	102589.625	217.7293	-0.98547	245.9765	-0.96667	6472350	0.31195	223.796	86.7963	84.2503	166.7717	162.3757	65541.2969	125.2406	-0.61276	151.9141	3409190
006	2019-05-12t0516	1557656305.81	dead	279.9986	225.7685	2.0001	1060.2284	87.5796	71054.7533	224127.1246	4063703.327	355.213	-0.60232	167.679	-0.74005	165.7594	-0.60028	271.4862	-0.7481	266.1394	100721.3828	220.9738	-0.82551	253.5538	-0.78388	6207810	0.19685	231.747	88.4561	85.8585	167.5806	162.9745	62172.3828	127.8799	-0.49946	153.3256	3274820
007	2019-04-30t1316	1556648315.33	egg	-2.1268	-54.2301	-305.9985	162.2123	27.004	2936.8983	9339.1204	49456.7752	0	-0.64063	0	-0.67038	0	-0.66629					0	-0.66165	0	-0.68115	0	3.1892	0	0	0				0	-0.65472	0	0
007	2019-04-30t1731	1556663628.4	larva	2.1268	-49.9764	-301.7449	162.2089	27.3731	2996.6723	9531.7581	51356.5949	0	-0.77988	0	-0.81557	0	-0.81251					0	-0.79305	0	-0.80963	0	0.7695	0	0	0				0	-0.816	0	0
007	2019-04-30t2130	1556677933.96	larva	6.1006	-46.0027	-297.7711	153.807	27.2394	2778.5182	8850.8602	46934.3061	0	-0.90685	0	-0.95594	0	-0.95445					0	-0.91886	0	-0.93166	0	-0.19008	0	0	0				0	-0.9739	0	0
007	2019-05-01t0130	1556692346.24	larva	10.104	-41.9993	-293.7677	153.8301	27.2265	2780.3216	8858.1482	46972.4025	0	-1.032	0	-1.1028	0	-1.1036					0	-1.0491	0	-1.057	0	-0.84197	0	0	0				0	-1.1413	0	0
007	2019-05-01t0530	1556706739.09	larva	14.102	-38.0013	-289.7697	153.8919	27.2392	2775.3771	8844.5352	46844.8508	0	-1.1548	0	-1.2562	0	-1.26					0	-1.1838	0	-1.1853	0	-1.3463	0	0	0				0	-1.3184	0	0
007	2019-05-01t0930	1556721145.28	larva	18.1037	-33.9995	-285.768	203.055	32.6651	4823.5945	15330.297	103652.4377	520.564	0.19444	203.585	0.97774	191.259	1.115	438.4846	-0.98621	438.2037	11839.083	316.7468	0.52274	400.0251	0.36788	531153	-1.0693	108.837	59.7477	59.2652	96.423	95.7894	2603.4204	80.8463	1.1558	90.6535	155882
007	2019-05-01t1330	1556735559.32	larva	22.1076	-29.9956	-281.7641	516.6222	41.6174	16722.7342	52726.2682	465321.0679	772.658	0.81219	179.965	0.61363	160.4622	0.61846	619.1265	-0.096853	608.7936	55102.2617	346.2937	0.62272	560.6143	0.98649	1600250	-0.1896	349.553	67.864	67.497	114.0197	107.293	10147.7529	90.6919	1.4094	102.3048	603447
007	2019-05-01t1730	1556749944.94	larva	26.1036	-25.9996	-277.7681	407.7289	40.6463	12857.3903	40608.8264	347210.2106	671.89	0.42848	225.258	1.1036	206.4423	1.1933	548.9145	-0.40375	542.4775	37875.1016	403.7867	0.91129	512.4564	0.71119	1546400	-0.69968	111.187	63.0795	62.9091	96.6343	95.7606	6667.7646	82.4564	1.0386	91.6271	433041
007	2019-05-01t2130	1556764344.53	larva	30.1035	-21.9997	-273.7682	535.735	43.6174	18817.6021	59369.9079	562930.5295	758.889	0.5904	239.528	1.2276	216.8325	1.2866	653.4011	0.18238	643.3269	65340.1133	457.3094	1.2028	609.4561	1.0999	2395280	-0.18214	388.108	66.2079	65.8033	105.4675	102.0069	10546.749	87.4656	1.1357	97.2738	662080
007	2019-05-02t0130	1556778751.01	larva	34.1053	-17.9979	-269.7664	679.8993	49.991	27114.8239	85543.5542	899864.9195	540.679	-0.15394	210.597	0.75784	197.36	0.91403	463.9403	-0.7884	458.8274	66807.4062	351.0216	0.42279	432.929	0.18475	3018490	0.055705	212.3	58.3474	58.1133	92.5984	90.6426	13334.1719	77.7997	0.65721	87.1899	836293
007	2019-05-02t0530	1556793149.35	larva	38.1049	-13.9984	-265.7668	722.3793	47.3169	26008.1585	81914.5923	795200.8364	1160.58	1.6328	224.92	0.88291	198.2341	0.84622	721.9338	0.71622	689.5652	99626.8594	399.5445	0.68753	608.8659	0.99285	3101190	-0.25339	182.692	58.7253	58.4665	93.0835	91.3156	12845.5273	77.9448	0.54056	87.7885	809705
007	2019-05-02t0930	1556807544.91	larva	42.1036	-9.9996	-261.7681	811.8231	50.9206	32523.3559	102468.0708	1089853.138	1328.36	2.0789	228.514	0.85541	203.2583	0.84767	878.2171	1.762	843.514	151053.3438	418.9795	0.75935	649.5205	1.1536	3928840	0.16432	163.491	59.645	59.376	96.3508	93.241	16572.332	80.7105	0.53068	90.0739	1025480
007	2019-05-02t1330	1556821942.49	larva	46.103	-6.0003	-257.7687	944.2777	56.5277	44590.4489	140450.8722	1768990.5849	723.777	0.10068	212.174	0.48808	191.1072	0.518	577.0112	0.010145	566.674	135597.625	381.3826	0.37648	519.6806	0.36846	4971450	0.74611	389.899	63.9337	63.5424	103.1838	98.2834	24248.1992	84.9121	0.59885	94.2444	1498030
007	2019-05-02t1730	1556836344.05	larva	50.1034	-1.9999	-253.7683	983.4963	61.4479	48562.051	152956.1311	2023258.9699	1017.8	0.94529	212.993	0.39597	189.8035	0.38209	662.5496	0.66088	631.0126	168950.1562	387.2432	0.33297	520.994	0.29202	5423450	0.76273	222.384	56.5211	56.2231	92.518	90.3785	23592.0801	77.0362	0.028742	86.4633	1439200
007	2019-05-02t2130	1556850743.15	adult	54.1031	1.9999	-249.7685	1018.5759	64.8171	55442.294	174636.7886	2545914.2039	761.966	0.11747	213.075	0.38181	190.397	0.3701	569.2595	0.11333	552.1022	165654.5	383.147	0.30085	508.8182	0.22955	6183210	1.1203	271.348	59.2605	59.1219	92.3728	89.8206	26880.4902	78.6728	0.024667	86.6892	1719680
007	2019-05-03t0130	1556865142.65	adult	58.103	5.9997	-245.7687	1143.8614	70.172	66650.7969	209898.6894	3283900.6999	685.831	-0.12565	203.103	0.18057	187.3739	0.29967	496.4449	-0.34169	479.8622	173259.2812	342.6274	-0.066127	440.7146	-0.19259	7073480	1.6067	147.549	62.9179	62.6782	97.3753	96.2409	33983.9961	83.419	0.28475	92.348	2191240
007	2019-05-03t0530	1556879543.51	adult	62.1032	10	-241.7684	1196.8813	72.6139	69768.9863	219658.3788	3482664.9904	727.94	0.064386	202.255	0.19695	181.9637	0.17799	510.0533	-0.14559	492.5648	186169.4688	359.8139	0.17079	454.4039	-0.038389	7377860	1.6201	283.982	58.1865	57.9349	92.2184	89.9496	33659.7227	77.7314	-0.21115	86.5512	2122530
007	2019-05-03t0930	1556893941.84	adult	66.1028	13.9995	-237.7689	1173.7139	77.2822	71498.1568	225217.7427	3729328.8657	745.344	0.20291	193.367	0.021665	174.6575	-0.01461	516.2236	0.040878	493.1356	193067.6406	339.0592	0.023105	444.893	-0.020432	7220890	1.2722	128.834	59.3464	59.1017	92.0491	90.6667	34426.3594	78.4457	-0.22548	87.075	2216170
007	2019-05-03t1330	1556908340.75	adult	70.1025	17.9992	-233.7692	1208.8797	77.1862	77370.9822	243712.3913	4167180.5087	626.142	-0.18523	188.147	-0.071806	178.8606	0.1843	431.7432	-0.55308	414.6925	174424.2344	297.278	-0.42554	376.2464	-0.52306	7588150	1.4066	252.242	57.9354	57.7554	91.1722	89.1786	36833.5703	77.0814	-0.46876	86.1222	2336590
007	2019-05-03t1730	1556922747.3	adult	74.1043	22.001	-229.7674	1298.9712	81.9133	85950.8267	270695.9825	4830502.4153	513.308	-0.60167	168.914	-0.68162	159.131	-0.58873	379.0385	-0.92995	373.5609	170188.2812	269.4824	-0.77211	347.5828	-0.734	7569690	1.2424	256.888	62.3329	62.1037	97.1572	94.8842	43623.5625	82.4124	0.11601	91.5165	2793390
007	2019-05-03t2130	1556937147.4	adult	78.1043	26.0011	-225.7674	1244.2769	81.8375	82713.2501	260617.8112	4640306.5599	567.03	-0.27944	170.675	-0.62449	161.5569	-0.50293	390.5193	-0.69042	375.4004	168704.3594	263.5612	-0.83779	332.2484	-0.84705	7358130	0.9365	138.096	60.3176	60.0692	92.9294	91.2631	40145.5	79.6269	-0.37868	88.0152	2600410
007	2019-05-04t0130	1556951550.53	adult	82.1052	30.0019	-221.7665	1318.8085	79.8741	84855.9107	267162.8837	4653796.1766	522.347	-0.42581	177.805	-0.30153	169.9666	-0.058311	363.876	-0.87196	356.9505	161197.0625	274.8745	-0.57933	332.8262	-0.78261	7866650	1.2974	438.694	65.5962	65.3031	104.5958	101.3555	46335.9375	87.2418	0.86801	97.3878	2902170
007	2019-05-04t0530	1556965945.24	adult	86.1037	34.0005	-217.768	1293.9378	80.86	83495.7652	263033.204	4565810.9731	474.158	-0.62867	176.246	-0.3398	170.5623	0.0074575	349.7772	-0.93753	343.2547	152502.8438	262.9367	-0.76833	321.904	-0.87016	7673560	1.0557	308.538	65.5693	65.2598	103.806	101.2635	45259.4219	87.4406	0.91539	97.5368	2854820
007	2019-05-04t0930	1556980346.48	adult	90.1041	38.0008	-213.7676	1263.421	82.7023	83202.9761	262000.9955	4695344.0608	466.14	-0.60805	183.084	0.07799	173.6696	0.23797	375.3251	-0.46796	369.3225	162891.0781	281.9818	-0.22366	343.5709	-0.43371	7938700	1.2598	307.496	63.2489	62.9438	98.3557	96.097	42686.3906	83.507	-0.036404	92.5615	2742540
007	2019-05-04t1330	1556994745.58	adult	94.1038	42.0005	-209.7679	1165.7995	83.2425	77100.2408	242937.6485	4393894.2651	555.343	0.064735	187.851	0.42361	176.814	0.4851	416.4808	0.27076	408.3224	167425.2969	296.0389	0.28695	379.8023	0.3455	7547300	0.85015	338.122	62.9535	62.5642	100.0249	97.2229	40210.0117	83.992	-0.076917	93.3629	2529280
007	2019-05-04t1730	1557009146.38	adult	98.104	46.0008	-205.7676	1194.4365	80.2474	80356.8741	253268.3263	4542685.0558	526.366	-0.045775	177.856	-0.13146	168.063	-0.11835	367.9815	-0.31876	357.4742	154184.2344	280.2719	-0.018624	337.4907	-0.29042	7444360	0.71947	322.716	61.5664	61.2027	99.9437	96.5045	41876.4062	82.1253	-0.78815	92.3362	2576920
007	2019-05-04t2130	1557023556.88	adult	102.1069	50.0037	-201.7647	1152.0932	81.8911	76546.4275	241157.32	4359097.7056	518.788	-0.028609	180.603	0.08134	173.2205	0.26626	354.0186	-0.42464	346.2794	141253.4375	272.2498	-0.14125	329.0912	-0.3343	7205510	0.44848	289.494	62.2058	61.8437	99.0576	96.2413	39524	83.4961	-0.62899	92.9636	2481830
007	2019-05-05t0133	1557038141.09	adult	106.1581	54.0549	-197.7136	1188.8005	78.7637	76718.2498	241626.6076	4221731.1821	654.29	0.90297	188.868	0.66127	179.7958	0.77008	420.1776	0.72691	392.706	168071.0156	278.9651	0.17752	350.7455	0.22526	7554890	0.78775	230.725	64.8015	64.3815	103.4492	101.3098	41379.6875	86.6	0.085521	96.6556	2592120
007	2019-05-05t0533	1557052531.73	adult	110.1555	58.0523	-193.7162	1110.8947	81.1909	72782.919	229338.7757	4081837.9586	851.516	2.1368	189.712	0.75621	177.1835	0.5813	497.8622	2.0656	457.2905	189187.625	295.3884	0.81131	390.6345	1.1794	7196360	0.38527	222.538	65.0051	64.6132	102.9201	101.0778	39109.625	86.661	-0.11273	96.8895	2465840
007	2019-05-05t0932	1557066898.78	adult	114.1464	62.0431	-189.7253	1113.0662	83.4487	74435.1555	234551.5309	4266068.717	807.496	1.8047	185.071	0.47577	174.6081	0.38854	489.9928	2.0016	465.1093	190117.2188	282.3134	0.48159	394.0397	1.3651	7176110	0.3365	245.577	63.0662	62.5033	104.0739	101.3702	40380.6641	85.6999	-0.62414	97.139	2445390
007	2019-05-05t1332	1557081255.43	adult	118.1343	66.0311	-185.7374	1254.8913	81.0976	83231.7564	262121.7504	4720841.8858	807.785	1.7345	175.163	-0.1716	164.4877	-0.38596	474.9913	1.791	441.846	206146.2188	262.3146	-0.10962	352.8784	0.5694	7597680	0.74459	234.362	68.4994	67.9086	110.5963	108.0465	47998.8125	91.7221	0.96529	103.9907	2971160
007	2019-05-05t1730	1557095554.72	adult	122.1063	70.0031	-181.7653	1105.5874	81.3032	73571.1795	231848.5444	4167478.6021	781.639	1.5186	183.58	0.41882	174.9827	0.41968	438.7935	1.2394	383.7453	168496.7188	272.1016	0.2895	339.2136	0.34445	7037530	0.13898	343.956	68.3786	67.5695	115.7078	111.7939	44431.7969	93.878	1.3401	107.0838	2621290
007	2019-05-05t2130	1557109955.58	adult	126.1066	74.0033	-177.7651	1087.0971	87.409	75584.2484	238427.9393	4444295.9305	701.812	1.0445	175.338	-0.12924	166.2784	-0.24953	421.1808	0.9781	394.9648	165945.2188	261.3385	-0.026038	332.0272	0.24798	6901460	-0.021156	221.587	63.6377	62.8849	108.148	105.9066	42610.2969	87.8286	-0.59876	100.4834	2504840
007	2019-05-06t0130	1557124364.17	adult	130.109	78.0057	-173.7627	1252.4911	81.0621	81292.5237	256085.386	4475224.0561	794.295	1.4509	179.887	0.19872	172.9135	0.26328	414.1393	0.87408	363.739	175595.0625	260.6167	-0.0017832	320.064	0.035923	7621610	0.65893	176.226	67.7724	66.7564	117.1236	114.4946	49660.3984	93.4782	0.72188	108.8984	2871450
007	2019-05-06t0530	1557138763.7	adult	134.1088	82.0056	-169.7628	1255.5362	82.3058	83099.6549	261689.8574	4736074.9257	537.161	0.18862	172.146	-0.32466	165.1953	-0.3305	356.0465	0.066131	339.167	154524.1875	254.0648	-0.19503	312.1246	-0.09512	7454600	0.46568	280.538	71.6991	70.7885	122.8624	120.5012	53322.2891	97.0558	1.3987	113.4028	3104860
007	2019-05-06t0930	1557153166.85	adult	138.1097	86.0065	-165.762	1123.8109	86.7978	79080.8603	249306.1691	4705985.0725	645.168	0.6637	166.594	-0.69978	160.455	-0.694	376.6075	0.35607	348.0233	155162.3125	241.6202	-0.61514	308.1875	-0.14298	6856360	-0.11337	283.221	71.781	70.6327	125.5754	122.85	51737.0781	98.1825	1.4117	115.1658	2954220
007	2019-05-06t1342	1557168255.11	adult	142.3009	90.1976	-161.5708	1150.0185	83.1963	77785.6856	245105.9195	4494968.576	678.909	0.7786	180.347	0.27019	173.9906	0.35283	360.2781	0.14913	338.514	146272.9219	259.2179	0.073483	312.0588	-0.023077	7305680	0.27605	294.02	70.2742	68.9923	127.1575	124.4664	51625.9336	98.0183	1.1042	117.0322	2846740
007	2019-05-06t1731	1557181995.06	adult	146.1176	94.0143	-157.7541	1220.3149	86.685	82355.9578	259411.9651	4797532.936	588.526	0.36543	171.818	-0.31302	164.5903	-0.3683	357.6314	0.1229	331.482	153423.8594	251.6616	-0.17444	306.0121	-0.12587	7370660	0.31359	304.81	71.9383	70.6699	128.6947	125.5502	55210.0117	100.4176	1.3979	118.2027	3086010
007	2019-05-06t2130	1557196373.67	adult	150.1116	98.0084	-153.7601	1280.8828	82.4128	83449.7179	262729.4264	4721710.8147	589.189	0.34498	181.982	0.39869	174.7435	0.4094	358.4059	0.13855	332.2055	155906.5625	260.252	0.17495	309.0091	-0.035006	7913130	0.75239	434.489	71.026	69.6793	128.5763	124.7245	55930.6719	97.4381	0.53099	116.3304	3088420
007	2019-05-07t0130	1557210777.75	adult	154.1127	102.0095	-149.7589	1237.1144	83.7303	82772.3323	260693.4578	4759284.789	483.505	-0.093419	185.511	0.64558	179.0175	0.7313	347.8428	0.016109	337.257	150268.0781	265.3377	0.38978	316.582	0.14714	7999040	0.79488	348.076	73.7152	72.1473	133.4942	129.7089	57669.4883	103.1192	1.4457	121.6342	3178530
007	2019-05-07t0530	1557225175.63	adult	158.1122	106.0089	-145.7595	1197.7982	82.6549	79972.0184	251894.0038	4586877.5447	536.016	0.093869	183.474	0.50951	178.2553	0.66859	351.8589	0.066738	332.4714	146725.1406	259.824	0.21595	308.2322	-0.0056131	7645000	0.48557	350.903	71.2322	69.644	135.1291	130.7722	56348.8281	101.344	0.87125	121.8275	2968110
007	2019-05-07t0930	1557239575.15	adult	162.112	110.0088	-141.7597	1218.8479	85.0735	81766.2424	257501.6232	4797977.8624	528.454	0.047161	187.554	0.7857	179.092	0.72449	380.6422	0.39309	369.9987	162534.2188	279.4187	0.94375	345.2356	0.76287	7995040	0.74235	324.511	73.1934	71.3606	137.2596	133.2268	58609.8633	102.9674	0.94799	124.7844	3120090
007	2019-05-07t1331	1557253997.65	adult	166.1183	114.015	-137.7534	1206.8473	86.8271	82391.55	259533.6161	4845940.5708	441.614	-0.27698	183.9	0.53953	175.2653	0.43229	351.5909	0.060216	344.9968	151184.0625	274.1681	0.7756	326.3916	0.39216	7891530	0.64356	348.503	75.5076	73.8229	140.6749	136.0077	60490.1875	106.6617	1.3587	127.2381	3240180
007	2019-05-07t1730	1557268377.3	adult	170.1126	118.0094	-133.7591	777.8255	93.3357	53299.4156	169497.6873	3125739.0562	434.127	-0.31105	177.006	0.081387	169.6634	0.012277	338.532	-0.086107	329.1009	94111.9062	263.1661	0.40753	312.0417	0.11869	4915100	-1.5859	332.96	78.3083	76.0928	150.9621	146.4651	41967.4727	111.7802	1.9511	136.3688	2174470
007	2019-05-07t2130	1557282776.72	adult	174.1125	122.0092	-129.7592	1151.557	85.5852	80600.5171	254093.8492	4752365.0436	592.554	0.20479	187.317	0.75471	180.0427	0.75795	393.9199	0.49708	375.584	165446.3438	272.9083	0.76787	346.0613	0.78513	7857560	0.59076	204.082	75.363	73.0295	144.2506	141.0173	60585.2422	107.9396	1.1117	131.4907	3161330
007	2019-05-08t0131	1557297183.97	adult	178.1145	126.0112	-125.7572	1282.8508	87.8426	86985.3201	273920.7099	5094342.2367	430.034	-0.34177	175.948	0.0073131	171.3925	0.11737	308.7818	-0.40284	302.0397	139878.1406	247.7005	-0.088952	288.2955	-0.31491	7970450	0.66138	184.558	69.315	67.3996	134.5836	131.4314	60966.375	100.3127	-0.21042	122.9423	3139970
007	2019-05-08t0530	1557311575.42	adult	182.1121	130.0088	-121.7596	1203.0701	87.3024	85923.3779	270865.3584	5183594.6117	455.943	-0.26946	186.944	0.70884	179.338	0.66986	358.0529	0.10059	352.0049	160049.6562	273.3747	0.81645	332.7641	0.53053	8355850	0.92206	356.598	77.5637	75.1586	149.4002	145.5086	66781.9062	112.8577	1.3871	136.809	3466870
007	2019-05-08t0930	1557325978.18	adult	186.1129	134.0096	-117.7588	1288.5902	86.4765	84733.7698	266805.1317	4913197.8821	448.943	-0.30291	195.167	1.2211	189.1088	1.3408	358.5771	0.097231	353.2761	158491.0938	282.6538	1.1527	334.7498	0.56639	8621900	1.0958	372.446	77.5273	74.81	153.6076	148.2495	67894.5703	114.3707	1.3567	139.7243	3424920
007	2019-05-08t1331	1557340405.77	adult	190.1205	138.0173	-113.7512	1275.9685	88.2198	87444.6938	275440.577	5132980.9376	467.301	-0.25815	193.28	1.0827	186.8431	1.153	353.415	0.037901	344.6353	161157.25	276.3988	0.95185	325.3764	0.39499	8799270	1.2035	404.397	76.363	73.6305	151.0026	145.4686	68857.1875	112.8581	0.94677	137.655	3476500
007	2019-05-08t1721	1557354228.8	adult	193.9603	141.857	-109.9114	1224.3803	90.3981	87335.7589	275167.9718	5364362.1594	447.559	-0.32968	185.267	0.55801	177.7886	0.49174	363.6736	0.13335	359.146	165471.5	272.7552	0.84275	338.3056	0.63285	8419280	0.94222	311.956	73.3352	70.185	149.3925	145.3818	67973.6094	111.5494	0.59137	135.5595	3332650
007	2019-05-08t2121	1557368619.76	adult	197.9577	145.8545	-105.9139	1207.8946	88.466	86868.0157	273733.5004	5343070.6835	417.827	-0.43046	178.12	0.089916	173.2505	0.15026	318.8961	-0.31579	312.9678	144141.0625	252.4651	0.15729	297.544	-0.10379	8048710	0.69505	355.234	75.4072	72.1832	154.1652	149.9539	69682.6719	113.9847	0.69408	140.5207	3407420
007	2019-05-09t0121	1557383018.57	adult	201.9574	149.8542	-101.9143	712.7447	87.503	47227.0294	150023.3368	2638749.0269	471.459	-0.28178	191.682	0.93489	183.9263	0.87389	375.4689	0.23734	369.5901	92740.8125	277.6389	1.0475	345.1661	0.76455	4720170	-1.451	283.135	77.2562	74.7877	146.1766	143.5054	36105.6211	112.6258	0.36695	135.5983	1902430
007	2019-05-09t0521	1557397420.62	adult	205.958	153.8547	-97.9137	1299.9515	91.3039	94032.9831	296164.5033	5841011.8051	741.05	0.50026	176.336	-0.049537	170.942	-0.053643	356.9032	0.049862	327.7709	174882.5469	248.4422	0.049387	301.3373	-0.020436	8626730	1.0722	465.976	80.0378	76.8187	162.6439	157.482	79695.5156	120.38	1.0253	147.4178	3915610
007	2019-05-09t0921	1557411821.13	adult	209.9581	157.8549	-93.9136	1221.6569	86.2846	86483.5322	272585.4247	5165566.4817	504.56	-0.20371	179.671	0.15477	174.0432	0.14771	339.6708	-0.11862	327.3995	152851.8438	257.9947	0.40833	306.6207	0.086446	8084860	0.73793	351.958	79.9432	76.1683	163.5038	159.5048	73576.7031	123.4188	1.1563	149.3824	3597280
007	2019-05-09t1321	1557426221.37	adult	213.9582	161.8549	-89.9135	772.8238	94.4244	57886.9115	183735.8514	3708520.2034	461.449	-0.33585	184.418	0.45446	177.6702	0.38987	362.7442	0.10653	357.0494	109548.7578	266.8843	0.75314	334.2483	0.60035	5555410	-0.83054	412.432	83.2627	78.8419	173.7317	168.5354	52466.9844	129.9289	1.6258	157.7072	2508200
007	2019-05-09t1721	1557440624.01	adult	217.9589	165.8557	-85.9128	831.1317	99.7424	59883.9357	189752.3502	3855470.2831	497.498	-0.23627	187.312	0.64674	179.6212	0.52397	368.42	0.1628	361.7368	114947.0391	271.3505	0.95281	339.7756	0.72086	5836820	-0.62636	296.785	81.4104	77.2324	169.3436	164.8604	52835.2109	126.8759	1.1541	155.0424	2536830
007	2019-05-09t2121	1557455023.44	adult	221.9588	169.8555	-81.9129	1281.6521	87.3675	88019.1127	277192.6278	5231939.0866	482.581	-0.28037	182.877	0.36194	177.3016	0.35544	352.7297	0.018505	346.4011	161902.9375	260.5442	0.59307	323.3621	0.44145	8379610	0.97097	221.932	73.3592	69.4587	160.6633	157.1336	73744.4453	117.3254	0.10306	146.2648	3361390
007	2019-05-10t0121	1557469425.8	adult	225.9594	173.8562	-77.9123	1306.0283	87.7222	89803.7165	282840.109	5341208.7702	536.006	-0.12983	191.511	0.95102	185.1057	0.92952	367.8315	0.17266	357.2885	172145.125	269.5397	0.97252	329.7278	0.5841	8957730	1.3485	252.708	78.647	74.4644	170.873	166.526	79968.5625	124.21	0.60481	154.8118	3678630
007	2019-05-10t0521	1557483825.01	adult	229.9592	177.8559	-73.9125	1229.9981	88.4215	87934.9189	277059.4764	5388448.0291	495.626	-0.24133	187.709	0.71134	181.6821	0.68609	365.4272	0.16398	355.4581	167365.6562	268.2472	0.96921	330.8928	0.63472	8587510	1.1477	260.052	83.2996	78.5987	180.4671	174.2379	82653.9531	131.9645	1.1637	162.3225	3810870
007	2019-05-10t0921	1557498226.82	adult	233.9597	181.8564	-69.912	1314.0046	86.9771	92304.7977	290920.2754	5465191.8706	568.026	-0.030638	179.051	0.13089	173.444	0.076632	356.9584	0.091663	338.2408	171696.9844	251.5945	0.35913	309.3949	0.25717	8604460	1.189	440.204	82.1627	77.7233	177.6663	172.3324	85457.4688	129.865	0.84116	161.6506	3948410
007	2019-05-10t1322	1557512647.58	adult	237.9655	185.8622	-65.9062	1306.7187	86.8503	89517.4215	281861.4088	5334200.8516	502.891	-0.20997	184.385	0.51642	179.0193	0.50579	350.7475	0.047263	341.9683	163799.0625	260.6102	0.75655	320.4675	0.49974	8596970	1.2141	287.366	79.029	74.4114	176.1853	171.2922	82278.5312	127.4161	0.5008	159.7719	3684730
007	2019-05-10t1716	1557526711.29	adult	241.8721	189.7688	-61.9996	1267.091	85.1274	86831.3696	273479.9076	5092863.431	572.142	-0.0019256	197.329	1.4619	191.1349	1.4584	370.2278	0.26586	356.8324	167713.1875	276.3825	1.4456	335.0804	0.82266	8923200	1.4416	254.08	79.0356	74.0684	175.399	170.4776	79455.7344	127.6661	0.40687	160.3031	3573990
007	2019-05-10t2116	1557541109.44	adult	245.8715	193.7683	-58.0001	1206.1573	89.5124	86693.7089	273170.5406	5325725.4403	603.203	0.09938	184.513	0.5594	178.8095	0.50894	366.0565	0.24591	345.0343	165457.5312	257.6709	0.71436	318.1291	0.51751	8324860	1.116	252.525	78.7993	73.9025	178.869	174.2392	80848.7812	128.2677	0.34202	161.6511	3555270
007	2019-05-11t0116	1557555509.41	adult	249.8715	197.7683	-54.0001	1174.5589	87.8767	83825.1408	264153.4814	5141263.3787	516.462	-0.14415	191.817	1.1207	186.3753	1.1279	359.5287	0.19871	344.3366	157114.0312	264.3187	1.0373	320.7442	0.60505	8366870	1.1761	351.179	84.1602	79.3031	185.6651	180.2595	81135.6562	133.2404	0.63945	168.881	3670980
007	2019-05-11t0516	1557569910.16	adult	253.8717	201.7685	-49.9999	1299.1241	87.3749	87563.5491	275767.1799	5067875.8736	637.962	0.23487	188.24	0.87859	184.1567	0.96858	352.2735	0.14298	326.1981	160989	251.923	0.5361	297.1111	0.13891	8587130	1.3426	392.577	84.7235	79.7871	188.601	183.5343	86190.6562	135.5771	0.71503	170.8806	3864920
007	2019-05-11t0916	1557584309.63	adult	257.8716	205.7683	-46.0001	1191.6509	88.7666	84595.3331	266638.5463	5085838.9353	513.846	-0.12976	184.668	0.62735	180.8701	0.71486	330.8559	-0.074839	314.0046	145907.4688	248.5751	0.41714	290.9392	0.028754	8131500	1.1102	257.374	84.1122	79.1198	186.9977	182.3115	82465.9688	134.9246	0.55203	170.7357	3703710
007	2019-05-11t1316	1557598709.63	adult	261.8716	209.7683	-42.0001	1303.6557	88.612	90488.9232	285025.4419	5336536.6979	492.526	-0.18495	184.444	0.63067	180.7921	0.725	322.2164	-0.15687	308.9841	152086.1562	246.009	0.32744	289.1275	0.0093566	8690450	1.4796	378.317	82.5988	77.7685	184.9688	180.6943	87305.2656	131.1741	0.15385	167.4868	3891810
007	2019-05-11t1716	1557613110.1	adult	265.8717	213.7685	-38	1260.7425	85.708	84831.9881	267164.8223	4940101.4628	541.292	-0.017977	178.684	0.18653	176.2224	0.34579	321.1179	-0.15464	304.3755	141934.125	238.2328	-0.011824	279.3407	-0.1932	7895490	1.0497	257.858	81.902	76.7574	185.5259	180.5566	82002.4453	133.6262	0.24581	170.0474	3619000
007	2019-05-11t2116	1557627510.5	adult	269.8718	217.7686	-33.9998	1166.6695	86.0038	82164.1859	258997.2152	4875480.0274	579.958	0.12269	176.342	0.0048558	172.936	0.064455	333.8705	0.0157	308.5138	142896.5938	238.5271	0.020235	283.0807	-0.090574	7539140	0.87977	353.216	83.5639	78.5722	186.9988	181.6162	80035.5	133.7185	0.1573	169.079	3572610
007	2019-05-12t0116	1557641909.85	adult	273.8717	221.7684	-30	1229.8291	84.5034	85910.187	270673.3746	5069447.937	722.834	0.61593	175.319	-0.073582	171.6366	-0.048725	341.9095	0.13701	311.3874	153175.4688	237.3342	-0.019507	280.3954	-0.13678	7838160	1.0979	350.46	87.0372	81.8324	194.2156	189.2026	87008.5859	139.5535	0.50145	174.7917	3891260
007	2019-05-12t0516	1557656310.89	adult	277.872	225.7687	-25.9997	1258.1791	85.9869	85707.3986	269935.1893	5032412.4647	601.312	0.23223	176.578	0.043369	173.066	0.08752	334.0366	0.060699	312.458	149314.3438	236.8172	-0.027217	280.2264	-0.12352	7880330	1.1646	388.791	88.4773	83.4775	195.1975	190.874	87253.2656	139.9231	0.43375	177.0184	3948560
007	2019-05-12t0916	1557670709.65	adult	281.8716	229.7683	-22.0001	1228.9459	86.809	86160.1771	271420.0835	5163506.2521	689.348	0.56003	180.757	0.42969	177.771	0.54507	344.8183	0.22838	322.304	154823.4219	241.9285	0.25519	287.528	0.081014	8107150	1.341	385.392	90.2039	84.9325	199.0407	193.6941	89369.2734	144.2047	0.65364	180.87	4045740
007	2019-05-12t1316	1557685110.35	adult	285.8718	233.7685	-17.9999	1307.1506	85.0241	88076.0629	277301.7843	5123709.7856	610.356	0.30983	179.246	0.31296	175.4401	0.33573	353.9421	0.38559	325.5129	162459.4219	241.2022	0.24336	287.3457	0.10217	8224520	1.4529	357.776	90.2185	84.6693	201.1378	196.6492	92322.2344	143.2927	0.49421	181.5709	4139590
007	2019-05-12t1716	1557699510.16	adult	289.8717	237.7685	-13.9999	1222.818	84.7696	84169.8148	265229.1594	4886882.6213	503.01	-0.05584	182.475	0.64248	178.7084	0.68237	332.4052	0.1153	314.5478	145925.875	244.2034	0.4341	288.4912	0.16145	7998610	1.3616	268.614	92.6937	86.7402	207.4897	203.2835	91087.9844	148.896	0.80333	189.3651	4063130
007	2019-05-12t2116	1557713910.38	adult	293.8718	241.7686	-9.9999	1218.4695	85.8766	82448.1173	259699.6322	4782217.6228	723.98	0.79064	181.728	0.60209	177.8309	0.61783	371.2988	0.72838	331.959	159658.5	244.6375	0.49229	292.9178	0.31904	7805210	1.2898	437.425	93.1522	87.3753	207.4981	201.5367	89224.1875	148.4241	0.67748	187.5945	4000890
007	2019-05-13t0116	1557728310.5	adult	297.8718	245.7686	-5.9998	1222.753	86.6831	82452.2476	259709.4057	4787196.271	741.667	0.9028	183.01	0.76775	178.3358	0.69925	374.7527	0.84393	337.5715	161143.6719	248.7089	0.76472	298.2127	0.51659	7855880	1.3628	392.051	93.5839	87.4475	208.4678	203.3041	89641.1406	150.5846	0.73833	188.4947	4017180
007	2019-05-13t0516	1557742709.95	adult	301.8717	249.7684	-2	1216.6257	85.0928	81871.8393	257907.9999	4747317.2976	704.862	0.80653	184.152	0.93262	179.4788	0.85873	380.1405	1.0061	341.6258	162319.9844	250.5157	0.92012	300.3588	0.63603	7852080	1.4038	394.764	94.8427	88.9071	210.4947	204.2659	89881.2422	153.376	0.8418	190.2955	4044000
007	2019-05-13t0916	1557757109.89	dead	305.8717	253.7684	2	1211.5928	83.0396	80955.2894	255041.2665	4594685.4631	768.369	1.1203	185.389	1.1236	180.1041	0.97136	379.4326	1.084	337.1483	160120.5625	253.16	1.1387	301.3814	0.7328	7821740	1.4293	375.799	95.7548	89.2779	213.0275	208.2754	89897.6016	155.1161	0.87159	193.5488	4039990
008	2019-04-30t1316	1556648319.73	egg	-2.1268	-58.2299	-273.9987	207.1093	30.6489	4299.5932	13636.8537	82729.0945	0	-0.64063	0	-0.67038	0	-0.66629					0	-0.66165	0	-0.68115	0	3.1892	0	0	0				0	-0.65472	0	0
008	2019-04-30t1731	1556663632.89	larva	2.1268	-53.9763	-269.7451	194.1315	30.819	4128.8582	13109.9529	80310.9853	0	-0.77988	0	-0.81557	0	-0.81251					0	-0.79305	0	-0.80963	0	0.7695	0	0	0				0	-0.816	0	0
008	2019-04-30t2130	1556677938.46	larva	6.1006	-50.0025	-265.7713	209.6462	29.0529	4112.6776	13033.086	74921.0034	0	-0.90685	0	-0.95594	0	-0.95445					0	-0.91886	0	-0.93166	0	-0.19009	0	0	0				0	-0.9739	0	0
008	2019-05-01t0130	1556692350.83	larva	10.104	-45.9991	-261.7679	188.5919	30.023	3779.3698	12007.9804	70566.6073	0	-1.032	0	-1.1028	0	-1.1036					0	-1.0491	0	-1.057	0	-0.84197	0	0	0				0	-1.1413	0	0
008	2019-05-01t0530	1556706743.64	larva	14.102	-42.0011	-257.7699	206.8821	28.8234	4094.2475	12979.9309	74774.3893	0	-1.1548	0	-1.2562	0	-1.2601					0	-1.1838	0	-1.1853	0	-1.3463	0	0	0				0	-1.3184	0	0
008	2019-05-01t0930	1556721150	larva	18.1038	-37.9993	-253.7681	269.8387	43.3989	8824.426	28098.6662	247167.3407	675.605	0.63251	185.847	0.76898	166.8682	0.79094	598.0623	-0.23731	593.778	28706.9883	380.3205	0.89352	553.8758	1.0164	874784	-0.6185	99.9183	60.5657	60.2737	91.7235	90.6774	4402.7305	79.8907	1.1243	88.3841	285083
008	2019-05-01t1330	1556735563.92	larva	22.1077	-33.9954	-249.7642	401.5918	44.4065	13726.8521	43419.2347	404020.8733	943.661	1.3014	219.455	1.0976	194.0826	1.0843	780.726	0.68801	773.8313	56993	446.5398	1.2296	715.2006	1.6604	1600710	-0.18904	112.631	61.8281	61.6495	93.9443	92.7144	6857.9316	81.2907	1.0857	89.2136	450974
008	2019-05-01t1730	1556749949.66	larva	26.1037	-29.9994	-245.7682	531.2457	43.5668	18763.8044	59194.3797	565604.2473	622.555	0.28536	182.222	0.55283	167.8424	0.63377	531.3639	-0.49219	521.9308	53136.3867	335.8293	0.48302	484.8701	0.58652	1812750	-0.39718	160.573	63.0271	62.7836	96.942	95.6424	9694.1992	83.2637	1.0678	91.9817	626993
008	2019-05-01t2130	1556764349.09	larva	30.1035	-25.9996	-241.7684	595.4576	44.8715	21165.013	66887.2054	614247.1443	625.186	0.19645	215.818	0.90955	206.7323	1.1329	528.7179	-0.47142	523.3168	59745.125	390.7102	0.76442	496.3437	0.56856	2424930	-0.15031	116.343	64.5008	64.2095	100.0467	98.3674	11305.2812	85.4451	1.0589	95.0259	724730
008	2019-05-02t0130	1556778755.85	larva	34.1054	-21.9977	-237.7665	706.8036	45.0548	27143.4121	85634.2114	852009.8506	619.242	0.081481	209.133	0.73716	198.3473	0.92988	525.2938	-0.45247	514.6411	75642.3125	367.5551	0.53684	468.5038	0.35896	3001260	0.038079	124.372	56.0939	55.888	89.3785	87.7774	12870.5	75.3352	0.55814	84.2204	805004
008	2019-05-02t0530	1556793153.91	larva	38.1049	-17.9982	-233.767	806.9632	48.6915	33930.4256	107023.9447	1169389.019	992.457	1.12	234.359	1.0239	196.9952	0.82512	729.0144	0.75685	717.2706	130493.5781	475.6432	1.2399	649.9226	1.2031	4191030	0.81398	118.582	62.2356	61.9891	96.2338	94.8447	17225.8496	82.0599	0.71673	91.3928	1112960
008	2019-05-02t0930	1556807549.65	larva	42.1037	-13.9994	-229.7682	790.8402	50.6141	30751.372	96839.8609	1020146.4513	961.789	0.94139	236.782	0.98693	205.6362	0.89094	698.6319	0.67817	682.4714	113877	437.7026	0.90299	584.7605	0.80568	3852450	0.092315	174.443	62.8717	62.5461	97.3498	95.9534	15868.0117	82.7606	0.62508	91.9153	1022920
008	2019-05-02t1330	1556821947.03	larva	46.103	-10.0001	-225.7689	856.6763	56.1477	38066.4377	119936.0863	1424756.2391	664.279	-0.086992	185.958	0.040125	162.1142	-0.051941	536.8781	-0.24549	526.6315	107912.4844	376.1328	0.3337	490.5245	0.20336	3726410	-0.38657	107.182	55.5384	55.1125	89.3381	87.4496	17956.9609	75.1546	0.10782	84.0599	1112930
008	2019-05-02t1730	1556836348.69	larva	50.1034	-5.9997	-221.7685	910.7659	57.3085	41573.0077	130910.1758	1617596.6074	584.448	-0.44461	168.479	-0.43213	158.4922	-0.29425	436.2086	-0.86524	420.4719	95529.6719	292.0291	-0.49652	377.0242	-0.57364	3685480	-0.76539	152.987	57.3073	57.1315	92.3093	90.9622	20215.748	77.5217	0.05621	87.3646	1253600
008	2019-05-02t2130	1556850747.73	larva	54.1032	-1.9999	-217.7687	947.3062	58.2137	46256.806	145817.7623	1876844.3971	774.448	0.15888	181.924	-0.24803	169.6156	-0.12179	520.5933	-0.2345	509.7157	126504.1719	305.302	-0.42512	409.293	-0.40903	4417470	-0.41087	205.305	56.8631	56.54	91.9693	89.8346	22348.5488	77.2055	-0.068476	86.3863	1380750
008	2019-05-03t0130	1556865147.31	adult	58.1031	1.9999	-213.7689	1076.1084	66.8247	56180.0432	176843.1629	2553441.6781	511.468	-0.72771	171.954	-0.51104	161.3749	-0.38282	419.739	-0.92253	412.6255	123823	305.4977	-0.44	390.18	-0.54161	5057850	-0.12463	156.045	59.2978	59.0112	93.8638	92.1247	27689.8125	79.5521	0.0043309	88.6696	1744180
008	2019-05-03t0530	1556879548.15	adult	62.1033	6.0002	-209.7686	1017.7306	69.0926	55897.4394	176149.7032	2578441.2753	805.835	0.34666	205.997	0.28898	181.1656	0.15454	601.2424	0.58587	585.4916	176164.0312	377.255	0.36213	534.0288	0.55881	6024370	0.46268	180.688	58.5365	58.1917	92.5985	90.8029	27131.3594	78.4731	-0.14888	87.3057	1711900
008	2019-05-03t0930	1556893946.46	adult	66.1028	9.9997	-205.7691	1115.0623	72.2941	62320.5967	196262.0697	2992362.2704	662.243	-0.11625	200.807	0.22615	180.9602	0.19444	500.6672	-0.092094	489.7687	163217.5	348.3591	0.13545	446.0208	-0.011153	6545300	0.69457	387.379	58.2111	57.9807	93.9622	91.0591	30631.6719	78.1842	-0.25117	87.5947	1897390
008	2019-05-03t1330	1556908345.34	adult	70.1025	13.9994	-201.7694	1078.2018	74.0185	62508.6491	196858.1087	3117135.1151	608.169	-0.25926	190.519	0.001672	176.1227	0.081153	440.3745	-0.47405	425.0706	144002.4531	326.3878	-0.03369	396.2418	-0.34063	6225970	0.23631	279.204	57.0872	56.8312	90.8199	88.7476	29698.1133	76.7506	-0.50694	85.4573	1865550
008	2019-05-03t1730	1556922751.95	adult	74.1043	18.0012	-197.7676	1082.1403	75.5057	63161.1489	198984.2958	3140058.6573	715.863	0.30478	198.616	0.3637	178.8776	0.25993	541.8785	0.68703	529.7727	179361.7812	354.9898	0.52678	487.3554	0.69613	6557520	0.36393	314.133	60.4305	60.3043	94.354	92.0863	31231.1816	79.948	-0.21823	88.6604	1995170
008	2019-05-03t2130	1556937152.04	adult	78.1044	22.0013	-193.7675	1099.215	75.3508	68084.1062	214526.6236	3572154.2122	482.045	-0.69747	181.035	-0.20847	168.0997	-0.18245	397.3378	-0.61623	392.7278	141452.25	301.1293	-0.18707	365.8184	-0.4581	6433460	0.12123	202.175	62.2925	62.0579	96.8607	94.9815	34482.4219	82.0792	0.01054	91.0543	2213690
008	2019-05-04t0130	1556951555.21	adult	82.1052	26.0021	-189.7667	1084.9744	76.5484	69050.1993	217695.0044	3674033.7117	530.96	-0.37896	181.762	-0.121	166.4771	-0.25111	425.5943	-0.13365	419.0268	153639.5469	307.6025	0.069301	388.827	-0.044665	6545630	0.10762	181.227	61.7387	61.546	96.0751	94.2883	34683.0938	81.3932	-0.20663	90.7276	2223330
008	2019-05-04t0530	1556965949.89	adult	86.1038	30.0007	-185.7681	1062.1992	83.8627	71927.466	226827.8349	4112991.571	514.277	-0.38895	171.357	-0.58945	158.701	-0.71734	412.3915	-0.12099	404.9892	154646.8125	292.7246	-0.09774	383.2811	0.044774	6422810	-0.10056	229.196	59.6187	59.3308	95.1212	93.1987	35670.4688	80.0316	-0.63612	89.6677	2234630
008	2019-05-04t0930	1556980351.13	adult	90.1041	34.001	-181.7678	1133.3009	77.5658	72934.5943	229849.4496	3980809.5162	554.001	-0.044416	178.739	-0.16458	167.4134	-0.17451	422.5053	0.19085	414.3508	160974.5156	289.9774	-0.022845	386.9518	0.28545	6795500	0.17131	263.033	64.2802	63.9495	100.3503	98.0937	38233.4492	84.7705	0.26019	94.2731	2443870
008	2019-05-04t1330	1556994750.23	adult	94.1039	38.0008	-177.768	1132.0351	77.2308	73098.6806	230340.8549	3982566.1821	515.156	-0.20301	189.445	0.51847	178.0334	0.56986	406.8164	0.12888	398.3176	155403.875	301.3222	0.43136	370.7071	0.18188	7220520	0.52934	334.416	63.6251	63.3174	98.9602	96.4324	37802.7969	83.6672	-0.16092	92.9712	2425010
008	2019-05-04t1730	1557009151.08	adult	98.1041	42.001	-173.7678	1183.9245	76.9235	71844.2547	226438.8944	3719270.524	469.977	-0.42488	182.79	0.17564	172.7268	0.218	379.9943	-0.13581	375.7925	142497.8438	287.4796	0.19112	354.011	0.025043	6853520	0.12261	327.262	62.7677	62.4381	97.6974	95.8107	36636.5391	82.5916	-0.65783	91.8084	2353410
008	2019-05-04t2130	1557023561.6	adult	102.107	46.0039	-169.7649	1223.9603	78.9533	73989.1993	232959.4832	3961683.2828	432.11	-0.60512	170.65	-0.5582	162.8868	-0.49862	343.3907	-0.59083	337.3636	132892.2031	260.9688	-0.48507	317.9954	-0.5557	6591190	-0.18635	247.828	59.8533	59.5918	95.5254	93.5181	36968.3438	80.1951	-1.606	89.7279	2311770
008	2019-05-05t0133	1557038146.62	adult	106.1584	50.0553	-165.7135	1143.5847	77.5979	71234.126	224429.2297	3776238.2094	479.88	-0.2269	183.037	0.27819	173.5835	0.30217	365.9805	-0.13564	358.5622	136144.7344	284.4808	0.35158	335.5681	-0.087601	6804950	0.0014539	324.156	63.9803	63.6658	100.1235	97.748	37245.9375	84.4854	-0.56239	93.7443	2378660
008	2019-05-05t0533	1557052537.3	adult	110.1558	54.0527	-161.7161	1177.1855	79.8115	73791.6552	232568.1951	3927726.9268	497.142	-0.071591	175.946	-0.16111	167.4286	-0.16071	390.6984	0.34824	383.5256	150418.875	273.4359	0.10043	358.113	0.49357	6771650	-0.061956	239.02	61.5696	61.0913	101.6381	98.6111	39130.6758	83.5389	-1.0778	94.1743	2369630
008	2019-05-05t0932	1557066904.09	adult	114.1466	58.0435	-157.7253	1282.748	78.549	72180.8046	227584.1725	3708486.1412	475.965	-0.1659	182.924	0.33135	173.383	0.29488	380.0154	0.24927	372.2701	143645.8125	287.4913	0.65292	351.163	0.44638	6905030	0.052428	367.926	66.208	65.6416	106.4496	103.2458	40237.9453	87.5952	-0.045448	99.102	2499220
008	2019-05-05t1332	1557081260.42	adult	118.1345	62.0314	-153.7374	1226.1769	81.7016	80078.1716	252247.3449	4452151.8009	351.146	-0.84293	165.698	-0.81295	160.0828	-0.72367	290.4014	-1.0988	286.4937	121387.7734	236.7317	-0.97322	273.2998	-1.1552	6918040	0.041072	136.488	65.4463	65.0434	106.282	104.7215	44425.8906	87.5305	-0.28167	98.8791	2732450
008	2019-05-05t1730	1557095559.41	adult	122.1064	66.0033	-149.7655	1068.3022	77.9523	68406.0594	215598.7572	3723514.7535	449.437	-0.26175	184.979	0.51428	176.1148	0.50669	373.3749	0.24192	368.538	133294.8438	276.7054	0.44809	344.2664	0.45488	6597270	-0.30878	324.294	64.5543	63.7505	112.9563	109.2605	40325.4141	87.449	-0.5108	102.4799	2302330
008	2019-05-05t2130	1557109960.26	adult	126.1067	70.0035	-145.7653	1149.8148	79.2047	75487.7914	237857.9143	4234006.6096	437	-0.30605	172.205	-0.34451	166.0701	-0.26557	319.6183	-0.52227	312.9256	125929.6328	250.8089	-0.39626	297.2481	-0.5167	6774710	-0.14732	238.023	66.0091	65.4991	111.3829	108.0739	43884.8477	88.9744	-0.28102	101.6761	2596860
008	2019-05-06t0130	1557124369.04	adult	130.1091	74.006	-141.7628	1212.0313	83.4542	79390.9587	250076.229	4452464.9278	397.465	-0.48287	164.32	-0.87757	158.9051	-0.81766	318.5925	-0.48993	314.7787	131897.2812	236.3439	-0.87179	291.6672	-0.59019	6799090	-0.14003	351.126	62.2527	61.5301	106.6728	103.9625	44162.5234	85.09	-1.5094	98.459	2575830
008	2019-05-06t0530	1557138768.4	adult	134.1089	78.0058	-137.763	1175.6362	78.6104	76289.4734	240328.142	4205900.7167	405.176	-0.42853	174.026	-0.19406	168.0021	-0.11372	310.9204	-0.55606	306.3535	123746.3359	253.1509	-0.22833	291.491	-0.54973	6920500	-0.039449	278.226	69.7495	68.8802	121.1912	116.838	48234.1133	93.3568	0.45864	108.8631	2773730
008	2019-05-06t0930	1557153171.65	adult	138.1098	82.0067	-133.7621	1303.6468	78.6078	81830.0335	257595.3008	4429385.1745	369.008	-0.57943	167.759	-0.61863	162.5041	-0.53579	302.9931	-0.62547	298.4783	129378.0469	242.2914	-0.59038	284.678	-0.65882	7160640	0.16638	169.26	64.9884	64.1417	116.5702	112.3813	49775.4844	88.3634	-0.96609	104.261	2773960
008	2019-05-06t1342	1557168259.94	adult	142.301	86.1979	-129.5709	1180.3318	80.8707	79632.3328	250917.8639	4531062.2082	407.584	-0.39787	159.493	-1.1819	153.0893	-1.2573	312.8949	-0.46229	305.9768	129851.3906	237.1219	-0.74663	287.3884	-0.55975	6616710	-0.33838	258.009	66.2445	65.2936	119.6483	113.9057	49654.0508	89.0532	-0.95443	105.1878	2748220
008	2019-05-06t1731	1557181999.94	adult	146.1177	90.0146	-125.7542	1243.8365	79.6648	80063.2423	252114.9767	4424691.4532	386.876	-0.4807	164.888	-0.79377	159.5203	-0.75729	294.475	-0.67027	289.9364	123090.5391	234.003	-0.82901	274.6999	-0.79946	6884250	-0.10832	425.724	68.4804	67.5393	128.172	121.6964	53575.9141	92.0639	-0.42529	111.5338	2859120
008	2019-05-06t2130	1557196378.45	adult	150.1117	94.0086	-121.7602	1139.2499	81.3283	76902.2525	242405.3201	4392130.9936	396.711	-0.43559	159.372	-1.1605	153.9536	-1.1768	300.2412	-0.57289	294.2949	120396.7422	231.3693	-0.88964	276.6884	-0.72075	6384100	-0.53702	217.742	68.2989	67.5193	121.8755	116.241	48872.082	91.6547	-0.66628	107.7048	2735920
008	2019-05-07t0130	1557210782.66	adult	154.1129	98.0098	-117.759	1149.8648	79.9307	77104.7147	243004.1845	4344232.1705	433.343	-0.28987	170.198	-0.40242	163.1013	-0.47499	329.4186	-0.20363	324.0041	132426.2812	249.6767	-0.18245	303.8963	-0.11794	6838050	-0.15779	226.71	71.6063	70.7196	127.1503	121.0407	51114.418	95.8439	0.016619	112.2329	2876930
008	2019-05-07t0530	1557225180.46	adult	158.1123	102.0092	-113.7596	1240.9434	84.0455	82764.2707	260656.4332	4747215.1993	430.203	-0.30591	163.584	-0.84013	156.8098	-0.94449	331.4123	-0.17118	326.4777	143170.0938	241.6973	-0.43972	301.6831	-0.14032	7052120	0.011682	218.288	69.9521	69.0547	124.3383	119.9242	53714.1289	94.3101	-0.44072	110.5316	3015630
008	2019-05-07t0930	1557239579.99	adult	162.1121	106.009	-109.7598	1242.7157	78.3256	80514.9746	253571.2128	4414189.1799	422.134	-0.34034	175.189	-0.045766	168.6355	-0.055537	335.4252	-0.1203	329.0696	140878.5938	259.1599	0.21845	309.8734	0.046882	7355650	0.24401	278.87	69.8089	68.9658	121.6227	116.8667	51081.5391	92.9175	-0.83317	108.3857	2931070
008	2019-05-07t1331	1557254002.48	adult	166.1184	110.0153	-105.7535	1195.6119	81.8489	76504.9237	240919.1492	4248981.5921	493.435	-0.094567	178.961	0.21048	171.206	0.13211	360.9872	0.16432	354.2054	144033.9062	270.3516	0.64029	330.9744	0.48348	7139480	0.071336	401.677	69.4815	68.4597	129.4546	122.7012	51652.3672	94.6341	-0.66838	112.0378	2771890
008	2019-05-07t1730	1557268382.11	adult	170.1127	114.0096	-101.7592	1234.0307	76.7994	78695.1798	247834.3357	4242385.4434	468.749	-0.19307	187.386	0.7666	180.2526	0.78833	347.2791	0.0085509	341.9587	142731.7344	276.8856	0.8897	324.2561	0.35821	7695190	0.48224	275.307	70.7706	69.6067	133.8801	125.913	55024.7344	96.7283	-0.46309	116.0078	2906270
008	2019-05-07t2130	1557282781.64	adult	174.1126	118.0095	-97.7593	1156.1912	85.0903	80227.5758	252830.4481	4741500.7061	507.402	-0.076986	176.169	0.025313	167.8921	-0.12466	361.5146	0.15396	350.4679	151113.1094	266.9448	0.55988	328.6418	0.44899	7359280	0.22792	265.046	69.6346	68.5354	128.3116	121.8352	53634.2344	95.5079	-0.78833	113.5342	2908920
008	2019-05-08t0131	1557297188.82	adult	178.1146	122.0115	-93.7573	1214.1641	80.9956	80557.9938	253795.4925	4532289.3149	449.918	-0.27764	178.209	0.15401	171.5969	0.13209	344.058	-0.036399	338.3883	144504.375	265.8494	0.54005	316.8259	0.22723	7478010	0.30994	399.731	70.68	69.3342	133.6519	127.1149	56133.8203	97.2435	-0.65787	117.0446	2965880
008	2019-05-08t0530	1557311580.31	adult	182.1122	126.0091	-89.7597	1227.9149	84.0659	82188.4001	258876.537	4766872.7224	471.719	-0.21965	180.291	0.28048	172.5515	0.18504	350.3554	0.021879	343.3127	150302.4688	272.608	0.79001	324.0738	0.36766	7717350	0.47499	232.514	70.0462	68.7776	132.2298	125.1643	56726.582	96.8355	-0.84226	116.0714	2998330
008	2019-05-08t0930	1557325983.15	adult	186.113	130.0099	-85.7589	1135.9853	83.3012	76702.8254	241683.1847	4452880.7342	498.135	-0.15015	184.866	0.5618	175.8491	0.39997	359.5397	0.10694	352.8786	143815.875	279.1533	1.0321	331.7096	0.51013	7386700	0.24633	306.21	75.5366	73.9179	143.0385	136.7014	57215.3867	104.0297	-0.011595	125.8173	3018220
008	2019-05-08t1331	1557340410.76	adult	190.1207	134.0176	-81.7512	1204.2067	80.5162	79821.7526	251436.1266	4496717.9739	446.5	-0.32179	180.436	0.26522	174.4229	0.27739	335.8712	-0.13743	327.8963	139722.4219	264.5	0.54251	311.2582	0.13606	7504710	0.32866	222.792	72.7702	71.1428	139.9589	135.4132	58222.9102	101.2843	-0.51346	125.1567	3026660
008	2019-05-08t1721	1557354233.71	adult	193.9604	137.8573	-77.9115	1243.3173	81.426	80804.2018	254466.7916	4493529.6047	434.873	-0.3681	183.196	0.42653	178.5074	0.54222	332.7026	-0.174	325.4511	140400.4844	262.251	0.48043	308.4951	0.089755	7717480	0.47541	398.735	72.9193	71.1533	144.1181	139.4812	60817.8398	102.0668	-0.54825	128.1842	3071870
008	2019-05-08t2121	1557368624.64	adult	197.9579	141.8548	-73.914	1206.9882	84.1565	82027.511	258480.2164	4824331.7563	385.753	-0.52659	171.857	-0.30681	166.9638	-0.28969	305.4165	-0.44901	300.1855	130718.25	243.6443	-0.14776	285.6592	-0.31942	7343090	0.23301	319.083	70.9175	69.1486	140.5358	135.4302	60149.3359	99.9212	-0.9218	124.1313	3030160
008	2019-05-09t0121	1557383023.39	adult	201.9575	145.8544	-69.9144	1150.8758	84.8373	79385.1399	250192.4105	4654381.0151	462.159	-0.30938	172.312	-0.29206	167.3838	-0.28202	324.7479	-0.26229	316.4383	134445.6406	245.0456	-0.085351	295.9171	-0.12685	7125450	0.10121	308.453	71.3499	69.5329	141.3687	136.2285	58526.6211	101.8194	-0.82292	126.292	2950460
008	2019-05-09t0521	1557397425.47	adult	205.9581	149.855	-65.9138	1232.8387	80.3108	80408.2999	253225.0335	4462450.1118	435.967	-0.39648	181.452	0.27592	175.795	0.28634	322.3125	-0.28958	314.4797	135371.2344	254.7248	0.26981	298.8326	-0.065773	7604300	0.42062	393.969	79.6117	77.4039	156.6865	151.509	65808.3438	111.9758	0.13663	141.446	3336370
008	2019-05-09t0921	1557411826.04	adult	209.9583	153.8551	-61.9136	1118.215	84.1906	77019.6399	242787.4227	4497872.7329	449.756	-0.36304	182.472	0.33437	177.6655	0.40305	323.9962	-0.27247	317.7666	130246.4688	251.8961	0.19163	299.9293	-0.035019	7319480	0.2552	394.486	78.0432	75.7298	157.5756	150.7364	63345.3828	110.4526	-0.16603	139.9774	3130550
008	2019-05-09t1321	1557426226.27	adult	213.9583	157.8552	-57.9136	1171.3828	82.2559	79168.0556	249450.9744	4565365.667	417.538	-0.46201	176.17	-0.078347	172.4561	0.020247	293.0024	-0.57547	286.9707	121010	238.4344	-0.27034	273.4897	-0.50474	7262100	0.23535	343.249	76.5871	74.0893	158.0427	152.3542	65271.6328	110.4318	-0.29931	142.2057	3157070
008	2019-05-09t1721	1557440628.85	adult	217.959	161.8559	-53.9129	1275.3963	83.6878	82778.6349	260652.8735	4687872.7091	366.336	-0.60941	168.26	-0.59924	164.5225	-0.55783	287.7785	-0.62333	283.0369	124320.2969	230.6585	-0.53566	268.5967	-0.58169	7261100	0.25693	298.096	75.408	72.9115	161.4524	157.6091	69747.4531	109.6397	-0.4999	145.4269	3254160
008	2019-05-09t2121	1557455028.31	adult	221.9589	165.8558	-49.913	1306.7	84.7422	85303.8558	268640.4302	4820011.6125	401.871	-0.5083	175.891	-0.10115	171.5637	-0.060594	299.4088	-0.5033	293.8646	133236.9375	238.3568	-0.23308	278.4747	-0.38626	7821890	0.62732	353.344	79.8017	76.8807	172.8984	168.582	76939.7969	115.8277	-0.037012	153.7553	3548780
008	2019-05-10t0121	1557469430.67	adult	225.9595	169.8564	-45.9124	1275.2496	84.2538	86263.4863	271636.2757	5073522.0711	349.17	-0.65543	165.978	-0.76622	161.5449	-0.80082	283.0135	-0.65779	278.028	127356.0781	227.7438	-0.61336	265.3747	-0.61432	7461710	0.43244	264.62	80.7019	77.4622	183.9501	179.7713	82777.5312	118.6652	0.098305	163.4615	3628040
008	2019-05-10t0521	1557483829.87	adult	229.9593	173.8562	-41.9126	653.5138	85.619	42142.3573	134504.6408	2281543.3295	349.786	-0.65173	168.518	-0.59907	165.7276	-0.50142	275.0933	-0.72856	268.2516	60520.5156	225.8239	-0.67228	256.1569	-0.7744	3702170	-1.8255	310.515	82.4093	78.0906	192.6534	184.8572	42383.7422	132.3155	1.1951	173.1738	1810450
008	2019-05-10t0921	1557498231.79	adult	233.9599	177.8567	-37.912	1177.6141	79.6686	75434.8428	237622.8381	4112815.9496	394.063	-0.52358	176.36	-0.055899	173.2331	0.060703	279.4753	-0.67894	273.5181	110113.2812	232.3658	-0.40022	262.7643	-0.63738	6941170	0.18236	251.917	83.5669	80.2771	184.371	179.3631	72642.1562	123.3763	0.2722	164.9528	3289030
008	2019-05-10t1322	1557512652.57	adult	237.9656	181.8625	-33.9063	1150.2567	80.7315	75858.9301	239031.4544	4243175.9142	363.234	-0.60878	175.968	-0.077251	172.3799	-0.002839	280.4068	-0.66315	276.21	111041.0938	233.7493	-0.32623	264.9213	-0.58332	6953550	0.22512	353.877	87.6946	83.8653	193.3936	189.1821	76583.875	130.5514	0.77068	171.4779	3465340
008	2019-05-10t1716	1557526716.33	adult	241.8722	185.7691	-29.9997	1178.9814	80.2673	75212.7267	236902.3361	4130530.5434	391.902	-0.5231	179.559	0.18728	176.0663	0.28638	287.9033	-0.58044	283.2069	113146	236.797	-0.1833	270.1724	-0.46779	7040160	0.31385	343.34	87.8107	83.9447	197.493	193.1719	77614.7266	130.7068	0.66448	174.671	3442880
008	2019-05-10t2116	1557541114.36	adult	245.8717	189.7686	-26.0002	1205.0439	78.8987	75841.1286	238882.8119	4091476.0776	358.925	-0.61608	170.68	-0.45052	167.0848	-0.41769	288.7951	-0.56446	284.9262	114362.8594	234.6555	-0.2534	270.6566	-0.44497	6750390	0.17735	301.34	86.8911	82.4179	204.1885	199.0181	80858.6406	133.2527	0.75739	183.9553	3436540
008	2019-05-11t0116	1557555514.37	adult	249.8717	193.7686	-22.0002	1189.7227	79.7482	75441.5094	237569.447	4130145.068	410.569	-0.45941	170.201	-0.48729	166.2211	-0.49259	287.1654	-0.57555	282.478	113143.1797	232.3512	-0.3363	269.0265	-0.4668	6700310	0.18598	268.688	87.1609	83.2834	191.8515	187.145	75589.4844	130.8095	0.44017	170.9125	3431260
008	2019-05-11t0516	1557569915.1	adult	253.8719	197.7688	-18	1183.8008	80.2426	76522.0909	241000.298	4253270.9826	385.239	-0.53054	170.1	-0.49751	165.573	-0.55298	306.4874	-0.35842	303.0422	122594.9609	237.3355	-0.10452	287.0554	-0.074246	6788190	0.2766	299.136	88.5543	83.5587	221.9518	217.9647	88780.7188	136.7463	0.80928	201.0624	3533940
008	2019-05-11t0916	1557584314.6	adult	257.8717	201.7686	-14.0002	1094.8627	77.779	69338.564	218462.795	3771490.7241	418.046	-0.42507	174.181	-0.18471	168.0508	-0.35496	307.1177	-0.34115	301.5419	111176.6016	247.7063	0.37814	288.122	-0.032362	6299960	0.026573	304.256	91.8137	87.0825	203.8832	200.1009	73805.7188	144.1518	1.2836	188.292	3320810
008	2019-05-11t1316	1557598714.63	adult	261.8718	205.7686	-10.0001	1086.572	80.2469	69353.5437	218507.7336	3825649.75	390.8	-0.50425	173.684	-0.22075	167.7573	-0.38488	320.9438	-0.17151	316.4361	116181.6562	247.6794	0.40411	298.4809	0.21716	6282650	0.056063	302.169	93.4082	88.2567	232.5759	227.8832	84192.4688	145.6019	1.2798	212.3243	3378860
008	2019-05-11t1716	1557613115.13	adult	265.8719	209.7688	-6	1030.402	79.5577	66961.3228	211107.7253	3690120.6202	412.353	-0.43031	172.88	-0.28331	167.4165	-0.42006	301.7284	-0.38377	297.4024	105303.2031	241.167	0.12588	282.8721	-0.11279	6032290	-0.051749	323.73	94.8284	91.0379	209.7097	205.1302	73188.6719	144.269	1.064	188.8479	3308850
008	2019-05-11t2116	1557627515.48	adult	269.872	213.7689	-1.9999	1044.6481	77.3646	65768.2081	207274.8944	3573385.4008	455.527	-0.28299	173.042	-0.26878	166.8528	-0.47654	311.2384	-0.25928	305.9193	106754.7656	243.9786	0.28194	290.272	0.077461	5935340	-0.06851	331.363	95.8484	91.9755	213.0483	208.1997	73075.5703	146.9908	1.1634	190.8967	3287600
008	2019-05-12t0116	1557641914.86	dead	273.8718	217.7687	1.9999	1045.6791	78.3347	66644.3726	210041.8423	3640622.86	416.642	-0.40264	174.113	-0.17615	168.3486	-0.3481	312.9483	-0.22531	307.786	108906.0156	244.5141	0.33328	291.6517	0.13349	6051980	0.041355	309.803	96.4393	92.0751	222.3286	218.5489	77370.3359	147.4608	1.0929	200.1901	3352130
009	2019-04-30t1316	1556648324.03	egg	-2.1268	-54.2302	-257.9989	174.2284	28.3162	3340.9883	10617.1155	59362.8104	0	-0.64063	0	-0.67038	0	-0.66629					0	-0.66165	0	-0.68114	0	3.1892	0	0	0				0	-0.65472	0	0
009	2019-04-30t1731	1556663637.27	larva	2.1268	-49.9765	-253.7452	153.807	27.2515	2778.1764	8848.2563	46928.7782	0	-0.77988	0	-0.81557	0	-0.81251					0	-0.79305	0	-0.80963	0	0.7695	0	0	0				0	-0.816	0	0
009	2019-04-30t2130	1556677943.21	larva	6.1007	-46.0027	-249.7713	174.2311	28.2917	3318.1505	10546.6654	58720.047	0	-0.90685	0	-0.95595	0	-0.95445					0	-0.91886	0	-0.93167	0	-0.19011	0	0	0				0	-0.97391	0	0
009	2019-05-01t0130	1556692355.41	larva	10.1041	-41.9993	-245.7679	176.4753	27.911	3380.6083	10741.3791	59717.6286	0	-1.032	0	-1.1028	0	-1.1036					0	-1.0491	0	-1.057	0	-0.84198	0	0	0				0	-1.1413	0	0
009	2019-05-01t0530	1556706748.24	larva	14.1021	-38.0013	-241.7699	176.4753	27.8696	3380.9549	10744.3322	59724.7137	0	-1.1548	0	-1.2562	0	-1.2601					0	-1.1838	0	-1.1853	0	-1.3463	0	0	0				0	-1.3184	0	0
009	2019-05-01t0930	1556721154.51	larva	18.1039	-33.9995	-237.7682	272.3908	39.793	8695.2069	27669.8631	238149.7701	487.868	0.10205	184.294	0.7507	176.9833	0.92534	401.9694	-1.1576	396.3762	18892.5605	284.8808	0.33689	371.9213	0.24942	856229	-0.64285	116.902	60.5521	60.3721	92.9234	91.5668	4367.3984	79.214	1.102	87.7755	281325
009	2019-05-01t1330	1556735568.67	larva	22.1078	-29.9956	-233.7643	471.6006	49.6931	19113.3034	60589.2307	647805.7076	578.417	0.25655	184.242	0.66604	174.9238	0.81885	491.0864	-0.71872	487.2008	49599.7305	322.4948	0.47864	441.6939	0.46805	1857710	0.12268	121.545	64.01	63.6369	99.7371	98.0852	10073.4473	84.5945	1.1994	94.6346	645413
009	2019-05-01t1730	1556749954.19	larva	26.1038	-25.9996	-229.7683	410.5284	44.0481	14235.0524	44964.7121	427293.08	425.061	-0.28755	180.486	0.53061	176.5417	0.75987	336.3524	-1.4748	332.9798	25562.7832	251.9557	-0.045552	309.7582	-0.20489	1366820	-0.90365	210.692	58.7465	58.5444	93.889	91.1374	7135.5615	78.3152	0.88913	87.2476	444887
009	2019-05-01t2130	1556764353.66	larva	30.1036	-21.9998	-225.7684	497.5256	42.4422	16375.0805	51634.5168	466674.4677	1061.4	1.4817	239.459	1.2267	199.0743	1.0163	843.4809	1.1791	826.8686	74226.3203	517.4854	1.5988	754.3267	1.7805	2088080	-0.51193	259.615	57.9616	57.5424	92.169	88.9225	8110.8691	76.8901	0.73388	85.6669	505426
009	2019-05-02t0130	1556778760.48	larva	34.1055	-17.9979	-221.7665	634.0808	45.7875	23413.1799	73881.096	712325.6907	835.924	0.73079	216.265	0.83787	177.7349	0.59895	683.2462	0.41238	670.6971	85405.7734	463.4799	1.1986	626.1468	1.1309	2686660	-0.28355	332.321	60.6354	60.2429	96.3234	91.9095	12040.4238	79.5446	0.72733	88.7425	753274
009	2019-05-02t0530	1556793158.68	larva	38.105	-13.9984	-217.767	864.206	52.8145	35168.2309	110869.7109	1187915.6285	1270.98	1.9694	204.289	0.5747	180.7162	0.54789	859.2221	1.504	810.0753	159815.3125	396.764	0.66734	655.7674	1.233	3792010	0.42318	296.418	54.6139	54.4885	88.199	85.9532	16405.0098	74.0356	0.3732	82.3345	1013740
009	2019-05-02t0930	1556807554.23	larva	42.1038	-9.9996	-213.7683	720.3341	53.0314	30499.6428	96206.36	1074009.9059	750.391	0.28542	231.129	0.89701	208.9092	0.9505	599.5247	0.080064	585.1992	96523.4844	428.5427	0.83271	541.9736	0.5758	3717010	-0.035347	122.362	58.5636	58.2876	91.5028	89.8349	14731.9492	78.2606	0.41786	87.0191	941820
009	2019-05-02t1330	1556821951.66	larva	46.1031	-6.0003	-209.769	926.1546	60.1647	45670.9749	143950.2348	1868314.8277	681.7	-0.032043	188.501	0.083575	165.5359	0.015321	555.057	-0.1297	544.5018	133213.6875	373.3954	0.31139	511.0491	0.31958	4518560	0.33409	142.765	64.2447	64.0019	100.5271	99.0923	24126.5	85.5085	0.62886	95.2799	1540010
009	2019-05-02t1730	1556836353.3	larva	50.1035	-1.9999	-205.7685	989.3545	60.5941	49730.1369	156753.0063	2091188.5325	1122.47	1.281	222.597	0.57463	188.5215	0.3544	761.7791	1.33	708.8193	198824.3438	449.3201	0.87377	628.4387	0.93806	5803090	1.0965	148.774	59.9405	59.742	92.8532	90.9852	24234.6875	79.2597	0.15455	87.9371	1562650
009	2019-05-02t2130	1556850752.35	adult	54.1032	1.9999	-201.7688	1012.9377	68.1709	55070.499	173521.8654	2543628.0808	889.502	0.54057	216.511	0.45128	186.54	0.27881	649.7455	0.68861	627.4053	187776.4375	432.5241	0.76133	572.1524	0.63592	6246130	1.1749	114.731	56.7576	56.5919	89.9493	88.6037	25995.3555	76.2366	-0.12998	84.7884	1637400
009	2019-05-03t0130	1556865151.96	adult	58.1031	5.9998	-197.7689	1071.9822	72.4019	64387.1924	202938.6959	3240972.1938	888.103	0.57279	203.211	0.18297	177.4743	0.039803	622.9249	0.61605	602.8945	209925.6875	402.4549	0.5363	561.0293	0.63838	6831340	1.3987	313.715	58.402	58.0036	92.717	90.0601	31245.6328	77.7458	-0.12666	86.2203	1963300
009	2019-05-03t0530	1556879552.8	adult	62.1034	10	-193.7687	1183.7098	71.7112	68807.8515	216764.0789	3373489.4559	644.53	-0.23787	188.958	-0.13006	169.4056	-0.19102	513.8201	-0.11537	505.2393	184975.25	352.5446	0.091043	468.6177	0.06822	6795130	1.1218	127.667	58.5753	58.4881	90.8556	89.52	32708.0137	77.5652	-0.2251	86.2167	2106420
009	2019-05-03t0930	1556893951.08	adult	66.1029	13.9995	-189.7691	1297.8462	79.6836	75927.0936	239138.1987	3914150.5344	721.356	0.11078	179.053	-0.37175	162.0436	-0.433	509.8077	-0.013959	493.6521	202393.6562	327.1916	-0.12025	454.2807	0.056805	7105370	1.1734	254.282	56.6957	56.3805	90.6793	88.3091	35999.6875	76.1426	-0.45165	84.8918	2249850
009	2019-05-03t1330	1556908350.08	adult	70.1026	17.9992	-185.7694	1122.7488	79.5662	72304.9155	227865.2188	3948007.7337	526.535	-0.59551	177.698	-0.39548	167.9585	-0.22643	405.424	-0.79406	399.8547	153250.25	295.7641	-0.44592	371.7722	-0.56387	6701160	0.64455	197.828	64.1086	63.8854	99.4907	97.3578	37607.4922	84.9939	0.44428	94.0099	2417600
009	2019-05-03t1730	1556922756.57	adult	74.1044	22.001	-181.7676	1211.5523	78.5634	73401.5244	231257.9141	3801860.1232	643.635	-0.018444	183.594	-0.16498	166.5792	-0.26862	496.3698	0.23514	488.2042	190606.0156	332.8598	0.19062	447.4487	0.28781	7037710	0.78068	239.491	57.9606	57.6814	92.4207	90.5304	35489.5312	77.814	-0.50768	86.8613	2221800
009	2019-05-03t2130	1556937156.7	adult	78.1045	26.0011	-177.7676	1179.284	75.7138	73757.7564	232426.2272	3877945.9034	588.77	-0.1725	189.006	0.11162	175.1384	0.16232	460.1172	0.066914	449.2387	177145.1094	315.6758	0.064889	411.155	0.067178	7272000	0.86056	283.609	59.5342	59.2092	94.0853	91.5518	36222.8477	78.9881	-0.48006	87.8891	2290580
009	2019-05-04t0130	1556951559.85	adult	82.1053	30.002	-173.7667	1164.7952	77.6249	74397.9783	234391.1239	4019993.9279	602.376	0.0094452	182.896	-0.069263	172.6127	0.087886	415.143	-0.25867	398.0704	161075.5	286.384	-0.35122	364.5108	-0.36509	7089790	0.59771	365.648	60.2084	59.9589	95.7271	92.1876	37142.1094	79.9519	-0.47145	88.8644	2333920
009	2019-05-04t0530	1556965954.55	adult	86.1039	34.0005	-169.7682	1219.2139	79.8555	77511.2505	244142.6303	4219163.4873	650.529	0.42519	168.753	-0.72242	161.4914	-0.54683	384.2748	-0.48765	355.0753	155631.3125	251.1599	-1.0334	315.1863	-0.9703	6822840	0.26923	179.923	62.936	62.5907	97.4682	95.532	39474.6094	83.0218	-0.0099513	92.1985	2544570
009	2019-05-04t0930	1556980355.8	adult	90.1042	38.0008	-165.7678	1154.1037	77.3711	73240.6328	230682.4702	3974280.4317	565.539	0.029602	183.997	0.12896	172.2591	0.14498	409.0902	0.0035274	397.5498	156681.5625	292.0111	0.028235	362.5457	-0.11915	7029790	0.39438	282.575	61.8277	61.5179	95.9562	93.6538	36751.2109	81.9943	-0.3915	90.584	2362190
009	2019-05-04t1330	1556994754.82	adult	94.1039	42.0006	-161.7681	1444.2785	80.7496	84143.3318	264958.2458	4422483.9754	496.519	-0.32718	173.024	-0.45874	166.407	-0.23827	365.3032	-0.48059	357.0254	160733.4062	258.8465	-0.72969	328.0851	-0.58485	7608920	0.91065	222.862	64.3773	63.9561	102.8063	99.8533	45234.7695	84.9508	0.171	95.3801	2831060
009	2019-05-04t1730	1557009155.72	adult	98.1042	46.0008	-157.7678	1218.6517	79.8377	78276.9179	246570.9416	4262183.6217	396.066	-0.92178	175.266	-0.29266	168.0235	-0.1212	324.783	-0.97663	321.2107	132836.25	260.7685	-0.58616	303.8305	-0.93317	7153990	0.42614	316.885	62.5657	62.2173	97.4317	95.0529	39849.5859	82.7263	-0.62018	91.9329	2553810
009	2019-05-04t2130	1557023566.31	adult	102.1071	50.0037	-153.7649	1150.1675	81.6325	75909.9105	239219.0354	4254777.7337	468.98	-0.35989	174.14	-0.33395	166.2572	-0.24915	341.3608	-0.62257	332.5327	135178.875	259.3716	-0.53375	310.3664	-0.70792	6890550	0.123	167.473	64.6202	64.1931	100.4315	98.8592	39770.8633	85.559	-0.018459	95.1852	2556960
009	2019-05-05t0133	1557038152.36	adult	106.1588	54.0554	-149.7132	1214.7558	83.0066	77770.4673	244933.7026	4303372.983	410.096	-0.67898	171.779	-0.46144	164.721	-0.36535	315.3945	-0.94072	309.3588	128050.1562	254.9153	-0.58134	295.8633	-0.90609	6968540	0.17297	297.073	62.1752	61.7522	100.8615	97.4838	40949.7617	83.1048	-0.98543	93.1031	2522260
009	2019-05-05t0533	1557052542.64	adult	110.1561	58.0527	-145.7159	1172.4345	80.932	76806.5794	241957.8944	4283075.5697	452.846	-0.34764	175.861	-0.16677	166.7466	-0.21259	346.066	-0.36703	338.1132	138772.4688	264.2881	-0.1958	317.1417	-0.37049	7040590	0.22124	231.188	64.5529	64.2081	101.2819	99.0893	40614.0547	85.3253	-0.52565	95.1408	2584370
009	2019-05-05t0932	1557066909.44	adult	114.1469	62.0435	-141.7251	1245.7975	82.3427	81819.0926	257706.1005	4586604.9281	443.045	-0.36157	168.377	-0.64719	160.1439	-0.71729	338.7518	-0.40822	332.4305	144647.0156	257.4123	-0.34229	313.0141	-0.37101	7179080	0.33961	311.99	63.3456	62.7822	106.7045	103.3573	45562.8164	85.3305	-0.73696	97.4969	2700870
009	2019-05-05t1332	1557081265.49	adult	118.1347	66.0313	-137.7374	1146.3889	79.0582	74877.445	235926.7584	4124479.5491	460.078	-0.22809	183.491	0.39272	175.8273	0.48344	345.9309	-0.2295	335.4115	135258.9844	265.0925	-0.015844	316.7895	-0.21268	7161820	0.29341	213.759	63.6877	63.1684	102.986	101.0279	40267.5078	85.8382	-0.78512	96.7717	2485800
009	2019-05-05t1730	1557095564.09	adult	122.1065	70.0031	-133.7655	1171.0191	82.3057	79088.5534	249253.0638	4521741.7342	411.557	-0.46476	183.895	0.44031	176.7642	0.5566	338.364	-0.29192	333.4917	139744.3281	269.5123	0.20031	320.2368	-0.070305	7577020	0.68766	157.873	65.1815	64.4659	107.7114	105.7989	44484.8047	88.2103	-0.29163	100.5093	2685670
009	2019-05-05t2130	1557109964.91	adult	126.1067	74.0034	-129.7653	1085.5566	84.1367	74247.6103	234062.1512	4336011.0061	436.835	-0.30689	180.456	0.22242	172.3181	0.21569	333.948	-0.31058	328.0093	129237.875	267.2641	0.18231	310.2749	-0.23028	6977680	0.054709	159.536	69.169	68.4884	112.3367	110.0283	43474.2969	92.6148	0.72849	105.1217	2674560
009	2019-05-06t0130	1557124373.76	adult	130.1092	78.0058	-125.7628	1189.862	83.855	79902.1318	251846.1517	4552149.2905	421.707	-0.36474	171.062	-0.41143	162.6626	-0.52772	334.032	-0.26952	329.7114	139291.3438	256.2531	-0.15818	308.4373	-0.22043	7121810	0.17344	246.676	66.395	65.5537	112.6234	109.594	46963.9727	90.5008	-0.070102	103.825	2764220
009	2019-05-06t0530	1557138773.13	adult	134.109	82.0056	-121.763	1245.0456	85.67	81663.5451	257230.9752	4623625.9784	505.788	0.041925	181.269	0.30911	170.5698	0.084596	373.9473	0.31294	365.8652	159301.5312	279.9493	0.74805	342.5412	0.57504	7714610	0.71159	186.005	70.5091	69.1937	129.0295	124.8796	54966.5703	96.6298	1.2904	116.0037	3000800
009	2019-05-06t0930	1557153176.41	adult	138.1099	86.0066	-117.7621	1219.2482	85.0863	80939.8497	255068.3349	4590693.2308	501.206	0.015657	176.677	0.0025851	167.9276	-0.11704	354.1246	0.056298	345.3375	149440.5938	266.5468	0.30429	322.8393	0.17851	7451540	0.43383	177.736	66.6345	65.4983	118.868	115.5091	50162.3047	92.4397	0.021011	109.0132	2810380
009	2019-05-06t1342	1557168264.74	adult	142.3011	90.1978	-113.5709	1368.6965	84.153	87097.5101	274164.504	4886165.804	778.727	1.2114	174.588	-0.13082	165.8483	-0.27442	357.2136	0.10959	339.037	162532.2031	263.217	0.22192	316.4412	0.07226	7932910	0.83541	216.13	70.0447	68.9903	123.8339	121.0216	56344.4414	95.8522	0.60681	113.4948	3182690
009	2019-05-06t1731	1557182004.81	adult	146.1178	94.0144	-109.7542	1235.732	84.6475	82393.074	259563.5363	4721226.6299	833.389	1.3929	169.138	-0.49894	162.2034	-0.55143	350.9463	0.038947	323.0912	150906.9062	250.857	-0.20426	300.2803	-0.24917	7260920	0.2184	164.853	66.1459	64.7213	121.9247	118.8717	52427.625	93.8997	-0.02465	112.3745	2839580
009	2019-05-06t2130	1557196383.3	adult	150.1118	98.0085	-105.7602	1274.6469	86.0547	83382.4095	262628.701	4756091.3655	660.259	0.6332	167.56	-0.59585	160.8228	-0.65274	345.7776	-0.015916	323.4535	150413.25	243.2387	-0.45214	300.2322	-0.22122	7284000	0.22185	182.673	73.3483	71.6733	139.0712	136.5248	60495.9492	102.8262	1.6464	127.2144	3188520
009	2019-05-07t0130	1557210787.48	adult	154.113	102.0096	-101.759	1283.4509	85.2906	84822.9301	267147.9283	4854654.4794	667.544	0.62734	173.19	-0.19765	165.5813	-0.28704	356.3212	0.11723	334.7225	157850.2812	251.438	-0.11809	311.5774	0.042563	7656200	0.51356	247.688	74.3978	72.4227	143.1416	139.4934	63411.7383	104.2725	1.6723	130.4604	3288900
009	2019-05-07t0530	1557225185.21	adult	158.1124	106.009	-97.7597	1166.9694	85.1043	78727.8414	248068.7913	4561752.0974	674.481	0.61701	174.155	-0.12283	167.9579	-0.10596	340.7766	-0.062216	319.7514	139718.3906	247.9107	-0.21497	299.7814	-0.17944	7139820	0.081781	196.688	70.4668	68.2801	139.1781	136.1902	57063.0312	102.5135	1.0894	127.8987	2888930
009	2019-05-07t0930	1557239584.81	adult	162.1123	110.0089	-93.7598	1175.6703	83.0727	78588.2715	247703.2737	4496046.7918	663.847	0.54062	171.385	-0.30156	165.162	-0.31465	344.2888	-0.019663	324.2952	141158.3906	244.4958	-0.30655	297.1538	-0.21065	7019070	-0.018325	362.712	72.4284	70.2684	145.9885	141.5819	59855.3008	102.8973	0.93556	131.9731	2966310
009	2019-05-07t1331	1557254007.32	adult	166.1185	114.0151	-89.7535	1170.3571	86.361	80169.5916	252580.4826	4740693.6456	680.267	0.56309	159.052	-1.1159	154.8927	-1.0742	306.2918	-0.44167	278.3254	128029.9922	218.9635	-1.1816	260.0744	-0.92934	6641040	-0.30792	436.991	70.398	68.2639	148.0304	143.4762	61876.707	102.1002	0.58989	131.8819	2939400
009	2019-05-07t1730	1557268386.87	adult	170.1128	118.0095	-85.7592	1201.0749	84.6729	78402.0477	246975.6099	4412957.2446	674.892	0.50938	161.806	-0.92201	157.0391	-0.91292	307.996	-0.41656	286.9139	125970.3828	223.3272	-0.9926	267.0444	-0.76371	6610750	-0.32447	203.738	73.7879	71.398	152.974	150.3833	62566.3828	105.9267	1.0122	138.7272	3014680
009	2019-05-07t2130	1557282786.43	adult	174.1127	122.0093	-81.7593	1179.8359	82.1266	77279.075	243411.1478	4332481.7564	707.974	0.58672	170.696	-0.33277	166.0817	-0.25617	319.6446	-0.28938	296.8866	128816.7891	231.9316	-0.66128	275.3303	-0.57975	6872730	-0.12638	264.826	79.2019	76.2999	165.7036	162.1359	66778.5625	115.2832	2.234	150.4048	3188910
009	2019-05-08t0131	1557297193.67	adult	178.1147	126.0113	-77.7573	1138.7678	83.5586	75674.837	238452.4314	4322798.0117	609.53	0.2372	154.583	-1.3789	151.3719	-1.3245	292.2216	-0.57486	266.9127	115427.5312	212.0279	-1.3253	248.2441	-1.076	6098460	-0.67461	414.144	73.9569	71.295	161.2913	157.554	63710.0664	109.0167	1.0585	144.3762	2917680
009	2019-05-08t0530	1557311585.13	adult	182.1124	130.009	-73.7597	1150.7879	84.7373	78021.2421	245853.3432	4512432.7529	687.732	0.4623	160.736	-0.97858	156.4681	-0.96394	323.7377	-0.25031	295.8423	131761.25	221.4839	-0.97325	268.3972	-0.67578	6532780	-0.35444	249.388	78.0879	75.134	172.4224	168.1614	70175.9219	113.0866	1.4189	155.0574	3173730
009	2019-05-08t0930	1557325987.98	adult	186.1131	134.0098	-69.7589	1142.9701	82.4459	74751.7809	235527.6021	4172548.6086	398.448	-0.45971	170.756	-0.34133	167.1602	-0.21657	295.585	-0.53814	288.4629	115278.1641	228.2392	-0.72172	269.6212	-0.63899	6655040	-0.25685	223.902	79.6459	76.3495	172.7088	168.8535	67356.4375	117.4211	1.7603	157.171	3104120
009	2019-05-08t1331	1557340415.79	adult	190.1209	138.0175	-65.7512	1113.5826	83.709	72733.745	229220.989	4110145.0457	450.62	-0.30918	168.747	-0.47878	165.482	-0.35292	293.4665	-0.56121	283.1892	111517.2734	226.3767	-0.76902	265.9062	-0.6957	6396170	-0.42049	234.664	82.9557	79.7421	174.7756	170.7707	66414.7266	122.859	2.2085	159.0544	3144350
009	2019-05-08t1721	1557354238.72	adult	193.9606	141.8572	-61.9115	1046.3582	83.2264	69755.0763	219892.448	4017591.0828	397.222	-0.48212	172.575	-0.24774	169.4559	-0.093446	289.8249	-0.59951	283.5334	105496.2734	230.1827	-0.6257	267.6284	-0.65476	6271040	-0.48669	291.133	84.7739	81.213	181.9844	177.9807	66242.3125	126.4706	2.3846	165.7375	3080510
009	2019-05-08t2121	1557368629.56	adult	197.958	145.8546	-57.914	1156.7901	83.4633	76218.0801	240149.9607	4318381.8697	438.043	-0.36987	164.118	-0.79704	160.5639	-0.73757	284.8905	-0.65187	277.3843	113386.4375	222.8957	-0.86531	261.3611	-0.76026	6521220	-0.30515	259.2	82.6614	79.4037	174.4305	171.1582	69423.3359	121.3703	1.5427	159.7802	3284550
009	2019-05-09t0121	1557383028.29	adult	201.9577	149.8543	-53.9144	1090.6346	84.3321	73970.293	233221.0147	4299735.5322	401.202	-0.49032	155.904	-1.3314	152.0188	-1.3557	288.0503	-0.62379	276.1067	111187.4062	215.5621	-1.1101	256.0082	-0.84919	6009320	-0.61906	253.249	84.7981	81.2845	185.041	181.8566	71425.8203	127.847	2.0429	167.9722	3268540
009	2019-05-09t0521	1557397430.38	adult	205.9583	153.8549	-49.9138	1116.998	79.8298	71782.451	226182.0737	3946591.5877	499.245	-0.21049	169.165	-0.50572	164.0094	-0.53931	319.4612	-0.31756	298.9684	119797.9375	231.0056	-0.56236	274.7262	-0.50211	6333020	-0.38948	384.79	83.096	79.3997	187.8559	182.4786	70445.9531	124.7521	1.4876	166.6203	3110860
009	2019-05-09t0921	1557411830.89	adult	209.9584	157.855	-45.9136	1097.1154	80.0036	67498.7167	212691.54	3572717.4323	425.169	-0.43452	159.244	-1.1551	154.9418	-1.1987	293.4097	-0.57267	285.0038	103573.6328	222.6054	-0.84919	266.0396	-0.65019	5611130	-0.82227	312.92	80.5057	77.0624	180.6823	176.7762	63780.8594	124.7607	1.2932	162.0776	2836700
009	2019-05-09t1321	1557426231.2	adult	213.9585	161.8551	-41.9135	1187.9348	92.7555	85329.1027	268945.7742	5279954.2219	423.338	-0.44534	144.732	-2.1092	139.5648	-2.3114	286.4329	-0.63972	272.3016	127176.2188	207.0209	-1.4004	249.9063	-0.93368	6424650	-0.28766	232.369	80.0618	76.5617	176.4244	173.2074	78332.4297	119.9746	0.64294	159.7374	3553940
009	2019-05-09t1721	1557440633.74	adult	217.9592	165.8558	-37.9128	1050.0395	77.6872	67210.2131	211874.6982	3623731.2578	490.261	-0.25686	173.348	-0.26649	168.7249	-0.25674	319.8118	-0.31106	300.8762	112253.9453	235.3057	-0.36567	277.9771	-0.41003	6080530	-0.47522	246.365	89.1082	84.7672	194.6441	190.963	68320.0859	137.3013	2.1545	177.3129	3125650
009	2019-05-09t2121	1557455033.27	adult	221.9591	169.8557	-33.913	1021.5385	78.9351	64659.1315	203858.5562	3463812.5294	533.181	-0.13748	169.707	-0.51107	164.6323	-0.56316	328.1059	-0.22247	308.7117	110899.7891	236.6481	-0.29671	283.1676	-0.29973	5723860	-0.66543	247.92	84.1403	80.071	190.499	185.9568	64388.6719	130.3304	1.3193	173.3094	2837880
009	2019-05-10t0121	1557469435.64	adult	225.9597	173.8563	-29.9123	998.4847	84.6285	68291.0593	215435.5206	3998063.7855	554.812	-0.076927	167.663	-0.65289	162.2296	-0.75054	322.1542	-0.27457	303.9227	114686.8906	233.9514	-0.37782	278.0026	-0.37915	5962440	-0.4856	291.028	84.0539	80.1397	188.9336	184.3352	67260.3594	131.2571	1.2485	170.394	2989130
009	2019-05-10t0521	1557483834.83	adult	229.9595	177.8561	-25.9125	1059.5474	79.0462	67289.9197	212032.1079	3657027.3284	857.658	0.77745	172.727	-0.31167	165.9298	-0.48638	396.901	0.47496	357.912	139312.25	244.6813	0.057373	309.115	0.22411	6061510	-0.38965	416.895	86.9156	82.2274	211.1512	203.2136	74114.0781	139.7401	1.8587	187.2865	3050130
009	2019-05-10t0921	1557498236.97	adult	233.9601	181.8567	-21.9119	1051.809	84.0994	68822.358	216975.8708	3850269.6665	686.531	0.30516	169.63	-0.52304	163.2979	-0.68967	380.8597	0.32937	343.7951	136728.625	240.1006	-0.09477	305.1065	0.1749	6086510	-0.33491	268.835	87.7619	83.0095	204.9825	200.0644	73588.7031	141.2433	1.8388	186.1033	3148980
009	2019-05-10t1322	1557512657.64	adult	237.9658	185.8624	-17.9062	1043.4162	80.6098	65347.0787	205904.0432	3545570.608	659.717	0.23787	173.651	-0.24068	167.3743	-0.38631	366.7272	0.20865	349.1939	125053.9844	246.0112	0.16805	313.5277	0.36443	5919760	-0.39698	317.272	89.6782	85.1399	210.4366	205.3577	71758.8906	143.1873	1.8584	191.0851	3057130
009	2019-05-10t1716	1557526721.52	adult	241.8725	189.7691	-13.9996	1050.0082	80.1317	63545.6079	200314.1794	3327734.7158	721.957	0.43128	175.276	-0.11993	169.2442	-0.24423	354.3125	0.10225	333.7092	117631.7422	247.8576	0.27183	312.204	0.36785	5814800	-0.42003	307.843	89.3635	84.3755	212.0489	207.5507	70400.2188	145.8964	1.9514	192.6287	2964630
009	2019-05-10t2116	1557541119.35	adult	245.8719	193.7685	-10.0002	1026.4586	80.2862	64048.8172	201837.2984	3450208.2561	631.054	0.18095	172.875	-0.29027	167.4936	-0.38538	333.6496	-0.093991	317.797	111772.6016	243.7912	0.13075	300.7282	0.16472	5778530	-0.40203	281.762	90.1555	85.3144	209.97	204.8106	70339.9531	144.7681	1.7169	189.2742	3013540
009	2019-05-11t0116	1557555519.55	adult	249.8719	197.7685	-6.0001	996.9321	78.2086	60703.9494	191349.431	3185572.2522	472.652	-0.27458	174.408	-0.17433	169.4433	-0.23351	327.9078	-0.13962	318.0984	103946.7812	245.6893	0.23681	298.5308	0.14468	5528560	-0.51015	319.131	92.6212	88.1177	213.1167	207.6472	67558	149.1002	1.9396	192.5182	2936000
009	2019-05-11t0516	1557569920.13	adult	253.8721	201.7687	-2	958.0248	82.1179	59502.2418	187699.8237	3171667.0923	519.519	-0.12385	175.306	-0.10258	170.0747	-0.1844	325.2232	-0.15324	315.451	101144.4219	245.7749	0.26611	297.7948	0.1534	5445710	-0.51895	278.374	93.9574	89.5019	214.1513	210.2523	66601.0547	150.0318	1.8803	195.5278	2918690
009	2019-05-11t0916	1557584319.82	dead	257.872	205.7686	2	867.908	81.717	53211.5805	167943.4495	2821279.0916	563.095	0.022059	180.025	0.26782	174.4076	0.17554	335.951	-0.017677	328.2273	93394.3906	251.5544	0.5509	307.8716	0.39608	5000000	-0.74257	360.9	98.8779	94.377	233.8637	223.1993	65014.1094	157.6351	2.3527	204.1798	2746230
010	2019-04-30t1316	1556648328.4	egg	-2.1269	-54.2303	-269.9992	187.6081	26.3403	3392.9867	10757.7022	56555.2457	0	-0.64063	0	-0.67038	0	-0.66629					0	-0.66164	0	-0.68114	0	3.1892	0	0	0				0	-0.65471	0	0
010	2019-04-30t1731	1556663641.9	larva	2.1269	-49.9765	-265.7454	164.6486	27.5263	3084.8997	9810.0521	53426.1198	0	-0.77988	0	-0.81557	0	-0.81251					0	-0.79305	0	-0.80963	0	0.76948	0	0	0				0	-0.816	0	0
010	2019-04-30t2130	1556677947.62	larva	6.1007	-46.0027	-261.7716	176.7069	27.4979	3311.0818	10515.7349	57368.8048	0	-0.90685	0	-0.95595	0	-0.95445					0	-0.91886	0	-0.93166	0	-0.1901	0	0	0				0	-0.97391	0	0
010	2019-05-01t0130	1556692360.03	larva	10.1041	-41.9993	-257.7682	176.6892	27.2103	3291.8256	10455.1201	56660.0158	0	-1.032	0	-1.1028	0	-1.1036					0	-1.0491	0	-1.057	0	-0.84199	0	0	0				0	-1.1413	0	0
010	2019-05-01t0530	1556706752.65	larva	14.1021	-38.0013	-253.7702	173.8728	27.0908	3230.867	10265.9762	55443.4746	0	-1.1548	0	-1.2562	0	-1.2601					0	-1.1838	0	-1.1853	0	-1.3463	0	0	0				0	-1.3184	0	0
010	2019-05-01t0930	1556721159.22	larva	18.1039	-33.9995	-249.7684	260.8432	72.8089	12263.4993	39795.4769	541300.5602	790.7	0.95772	209.933	1.0525	193.6702	1.1471	697.7665	0.2306	691.1418	45354.8242	404.8108	1.0364	643.3098	1.3934	1356800	0.013815	193.72	64.0977	63.8612	98.9786	96.7317	6433.6099	84.3196	1.2702	92.8598	414263
010	2019-05-01t1330	1556735573.2	larva	22.1078	-29.9956	-245.7645	429.6139	43.561	13512.8683	42665.2331	373500.2051	730.115	0.69049	209.938	0.98094	191.2979	1.0457	636.0488	-0.014662	634.0306	46431.5586	399.1211	0.94253	584.4072	1.0902	1513860	-0.29441	111.09	64.3882	64.182	98.0331	97.4294	7156.4131	84.6136	1.2001	94.213	464303
010	2019-05-01t1730	1556749958.73	larva	26.1038	-25.9996	-241.7685	479.1062	41.0402	14999.3823	47318.9663	403878.4456	847.224	0.9371	195.99	0.72904	175.4026	0.74336	681.7351	0.26553	673.0963	55220.543	379.8832	0.76065	591.1377	1.0668	1569480	-0.67348	126.199	60.6137	60.3113	94.4661	93.393	7651.7563	80.2634	0.95945	89.6477	485394
010	2019-05-01t2130	1556764358.17	larva	30.1036	-21.9998	-237.7687	174.5225	76.1955	7949.9728	27113.6972	365945.1446	435.947	-0.36114	229.015	1.0866	224.9166	1.4097	412.9509	-1.0785	412.0514	17343.9375	361.8213	0.57428	400.0267	0.11609	961178	-1.7217	130.313	66.7294	66.3059	106.616	103.6766	4477.8735	88.9235	1.1911	99.5336	280063
010	2019-05-02t0130	1556778765.05	larva	34.1055	-17.9979	-233.7668	705.3147	58.6156	28798.2244	91004.75	1008044.303	649.351	0.1717	205.219	0.68189	187.3821	0.75384	545.9514	-0.33936	536.0812	83530.5625	388.1947	0.67923	506.466	0.54485	3121590	0.16108	205.598	57.6328	57.4033	92.881	91.2536	14210.791	77.9844	0.66462	87.01	876653
010	2019-05-02t0530	1556793163.16	larva	38.105	-13.9984	-229.7673	814.8945	60.8401	36859.5073	116271.4863	1401149.2494	661.641	0.11117	206.601	0.60924	192.9546	0.75631	555.9221	-0.23633	548.2763	107848.8906	340.9839	0.26242	511.0892	0.4922	4005160	0.63193	288.294	61.4249	61.0497	99.2171	95.55	19248.1172	81.8242	0.70664	91.149	1190780
010	2019-05-02t0930	1556807558.95	larva	42.1038	-9.9996	-225.7685	834.3469	53.8987	37535.2014	118296.8281	1409197.7002	1077.9	1.3017	228.268	0.85149	189.7664	0.60213	758.7621	1.0411	730.0824	150234.9062	478.8224	1.2185	671.9241	1.274	4510350	0.71239	126.377	61.6576	61.5483	94.8471	93.1786	18779.7305	80.9815	0.54315	89.5103	1218290
010	2019-05-02t1330	1556821956.2	larva	46.1031	-6.0003	-221.7692	923.8822	63.4202	48353.5286	152396.8817	2129608.758	626.233	-0.207	200.009	0.28021	183.0777	0.36016	516.9343	-0.37253	513.0136	131301.3125	353.5881	0.14997	474.6833	0.11366	5070820	0.8365	214.339	62.9736	62.7737	98.2102	96.5742	24945.3789	83.5896	0.5323	93.0604	1596570
010	2019-05-02t1730	1556836357.85	larva	50.1035	-1.9999	-217.7688	937.7684	63.1072	50084.8383	158111.0446	2201757.5981	520.105	-0.65098	209.72	0.33508	202.3785	0.65372	448.0651	-0.7853	444.687	117841.125	329.3745	-0.17117	412.8374	-0.3583	5505560	0.83491	231.775	60.6232	60.3727	95.1507	92.9058	25024.6367	80.285	0.21257	89.1612	1591480
010	2019-05-02t2130	1556850756.85	adult	54.1032	1.9999	-213.7691	1024.9749	66.62	56016.5974	176525.7322	2575400.8137	818.691	0.30565	211.417	0.34828	189.6173	0.35165	627.4947	0.52957	607.9791	184483.4375	420.8947	0.65287	561.4178	0.56705	6202550	1.1371	157.022	60.692	60.4262	94.062	92.013	27654.2324	79.9676	0.10685	88.9568	1780580
010	2019-05-03t0130	1556865156.5	adult	58.1032	5.9998	-209.7692	1027.5963	67.8801	58275.6308	183677.0817	2774101.7184	658.068	-0.22151	209.629	0.32547	196.3207	0.53454	529.4105	-0.092066	520.4674	161470.1875	363.5176	0.14423	480.5277	0.082391	6389060	1.0188	273.91	60.931	60.6526	95.2445	93.1327	29049.5586	80.5877	0.07943	89.4755	1857060
010	2019-05-03t0530	1556879557.43	adult	62.1034	10	-205.7689	1081.9291	71.5001	64107.6239	202112.1585	3163263.413	677.521	-0.11831	209.247	0.36891	187.9697	0.35447	532.4661	0.034197	520.6137	178376.125	378.5839	0.37671	479.3703	0.14887	7007070	1.303	327.11	58.4261	58.143	93.708	90.1986	31392.1953	77.7326	-0.21104	86.7008	1956510
010	2019-05-03t0930	1556893955.64	adult	66.1029	13.9995	-201.7694	1133.5423	74.8123	68826.9595	216822.5045	3531392.2095	698.291	0.022199	191.121	-0.040063	168.5992	-0.21556	502.7907	-0.073939	489.3263	181004.6562	360.1049	0.27734	449.4905	0.017396	6866780	0.96944	261.311	64.0474	63.6962	99.5914	97.523	35852.9141	84.8657	0.40497	94.0433	2301160
010	2019-05-03t1330	1556908354.65	adult	70.1026	17.9993	-197.7697	1137.4901	76.3071	71827.0983	226306.8466	3845649.0119	489.056	-0.74989	173.164	-0.53593	166.0446	-0.29854	383.9391	-0.99078	375.1179	143977.1406	269.0392	-0.80567	343.5141	-0.82169	6487250	0.46077	312.212	64.9244	64.6472	103.0979	100.2711	38661.7148	86.15	0.57768	96.441	2432260
010	2019-05-03t1730	1556922761.12	adult	74.1044	22.001	-193.7679	1127.4776	75.7354	68318.355	215296.7324	3513298.2202	576.745	-0.31778	186.526	-0.06179	171.9443	-0.038046	428.1009	-0.44276	420.701	152832.0156	312.8093	-0.11395	393.3168	-0.26605	6653750	0.44745	143.616	61.4238	61.122	95.4006	93.9714	34058.0156	81.3873	-0.023025	90.2398	2191110
010	2019-05-03t2130	1556937161.29	adult	78.1045	26.0011	-189.7678	1103.626	82.3619	68458.8124	215682.2028	3671233.9963	433.565	-0.93594	178.619	-0.30549	167.4055	-0.21645	365.822	-0.95916	360.9138	130964.2812	285.7618	-0.45325	342.9501	-0.72306	6380800	0.074799	375.564	61.4255	61.0918	98.0693	94.9745	35108.7969	82.1475	0.021372	91.2305	2194300
010	2019-05-04t0130	1556951564.36	adult	82.1053	30.0019	-185.767	1190.2383	74.032	70402.8558	221687.4736	3573960.1516	484.42	-0.63208	177.527	-0.31421	165.9514	-0.28015	396.8347	-0.47769	391.5979	146035.1875	287.5266	-0.32858	366.2151	-0.34263	6526080	0.090009	118.404	62.1902	61.9074	96.0948	94.8649	35362.8984	81.7722	-0.13699	90.8937	2286170
010	2019-05-04t0530	1556965959.08	adult	86.1039	34.0005	-181.7684	1216.3052	75.1335	72589.0741	228567.5363	3728964.6758	486.953	-0.55221	179.758	-0.16047	169.2678	-0.071639	383.6145	-0.49626	378.1048	145773.5	285.7491	-0.25477	354.5134	-0.38406	6814090	0.26114	113.915	60.5164	60.3303	93.6322	92.5441	35580.2188	80.3319	-0.57322	88.9719	2293990
010	2019-05-04t0930	1556980360.35	adult	90.1042	38.0008	-177.7681	1285.5645	78.9447	77345.5713	243595.1393	4071940.8361	432.591	-0.82326	163.74	-1.0019	158.5031	-0.76198	344.1927	-0.90268	339.9966	139053.8438	240.4732	-1.2662	313.8939	-0.92569	6613280	-0.0021773	309.411	66.6162	66.3084	103.756	101.0242	41917.4102	88.1293	1.0486	97.5112	2690560
010	2019-05-04t1330	1556994759.39	adult	94.104	42.0006	-173.7683	1151.9255	74.4703	71099.5054	224114.8692	3675672.4655	521.422	-0.16126	184.158	0.20385	175.7264	0.4095	410.9413	0.18944	404.358	152870.1562	278.5268	-0.19174	369.5648	0.16134	6834100	0.14997	264.603	64.3764	64.2183	99.5258	97.7092	37023.5977	84.8489	0.14463	94.1336	2389010
010	2019-05-04t1730	1557009160.29	adult	98.1042	46.0008	-169.7681	1094.1938	81.2118	70334.1545	221662.0487	3889304.057	517.113	-0.10798	163.939	-0.99766	155.7642	-1.0053	365.0924	-0.36275	355.5701	133988.9062	248.2773	-0.94964	314.9889	-0.7201	6013630	-0.72584	242.737	58.872	58.4687	95.3338	93.473	34987.4922	79.403	-1.5491	89.6268	2159540
010	2019-05-04t2130	1557023570.91	adult	102.1072	50.0038	-165.7651	1162.5224	77.3755	71228.8009	224308.8059	3755910.9042	450.442	-0.48319	166.713	-0.81118	159.4895	-0.75008	342.0183	-0.61229	335.8337	127230.8281	254.2072	-0.69115	314.8923	-0.61761	6199890	-0.59072	124.245	65.2435	64.8461	101.3586	99.629	37705.4141	85.8375	0.063964	95.9544	2426340
010	2019-05-05t0133	1557038158	adult	106.1591	54.0557	-161.7132	1131.3524	76.626	68849.1664	216863.6952	3594757.0761	499.477	-0.099935	171.771	-0.46196	163.5663	-0.45233	332.6937	-0.66539	322.9486	119769.7344	257.875	-0.48794	302.7236	-0.76465	6173430	-0.66069	185.103	63.6646	63.2189	102.8649	100.4974	37031.3516	85.3275	-0.30442	96.0569	2288110
010	2019-05-05t0533	1557052548.27	adult	110.1564	58.053	-157.7159	1126.5708	78.4801	71043.9834	223921.2317	3801110.1342	469.4	-0.24447	179.17	0.05373	171.0663	0.11599	361.5475	-0.11891	352.3984	134134.125	267.0797	-0.10539	331.8483	-0.06032	6644170	-0.1962	255.494	66.3935	65.9142	107.2163	103.9893	39777.2305	88.2701	0.3846	99.5062	2462070
010	2019-05-05t0932	1557066914.61	adult	114.1471	62.0437	-153.7252	1165.6837	80.1383	71061.3135	223913.5688	3804144.4162	471.428	-0.19286	173.455	-0.3056	163.9368	-0.42731	353.1142	-0.17936	345.3547	131358.4688	268.7428	0.032601	325.5982	-0.10138	6437600	-0.43741	215.853	64.2996	63.6823	108.2269	105.1018	40260.4062	86.1228	-0.49505	99.1511	2386410
010	2019-05-05t1332	1557081270.5	adult	118.1348	66.0314	-149.7375	1169.805	76.4238	72326.7804	227812.756	3808874.0192	468.708	-0.17938	181.603	0.26478	175.2949	0.44262	332.6051	-0.43811	325.2519	125724.7188	264.6049	-0.0323	308.1049	-0.40089	6856600	-0.022528	176.654	69.8999	68.8677	126.3344	122.9697	47754.4102	94.1464	1.6865	112.8154	2639140
010	2019-05-05t1730	1557095568.81	adult	122.1066	70.0032	-145.7657	1167.0016	80.1106	75074.8466	236484.9088	4142226.2378	455.787	-0.22772	174.82	-0.17893	165.9461	-0.2748	347.2441	-0.15651	340.5747	136119.6875	266.0793	0.082054	322.8993	-0.012113	6840000	-0.061915	167.638	67.3746	66.7479	108.3641	104.8147	42478.7148	89.1511	-0.02077	100.0829	2636100
010	2019-05-05t2130	1557109969.51	adult	126.1068	74.0034	-141.7655	1196.8237	77.941	76107.0958	239866.3722	4075378.9834	485.299	-0.059725	169.56	-0.52625	162.9173	-0.50842	339.1228	-0.23414	329.0341	134970.875	249.7092	-0.43492	304.7596	-0.35155	6732400	-0.18943	207.628	66.8488	66.1478	113.7993	110.0245	45292.1172	90.2611	0.07577	104.0755	2654230
010	2019-05-06t0130	1557124378.38	adult	130.1092	78.0058	-137.7631	1167.8811	79.9467	75977.3376	239387.3514	4196311.1287	421.878	-0.3639	167.228	-0.67651	159.2967	-0.78744	341.3613	-0.16489	335.5961	135520.4531	254.4392	-0.2232	314.0993	-0.09559	6622570	-0.31149	188.615	64.4507	63.8721	109.8189	107.0632	43598.1211	86.7394	-1.0706	99.6842	2552380
010	2019-05-06t0530	1557138777.74	adult	134.1091	82.0057	-133.7633	1174.7647	76.9365	74577.6626	235049.8118	3988739.6558	450.596	-0.21615	174.454	-0.16433	167.0369	-0.18827	330.7579	-0.28254	325.9769	128664.8125	259.1681	-0.0090968	308.9213	-0.1657	6785900	-0.16675	196.599	68.9392	68.1854	116.7956	112.9159	45433.5	91.0726	-0.12187	104.6923	2681600
010	2019-05-06t0930	1557153181.19	adult	138.11	86.0066	-129.7623	1204.7105	78.4683	76259.4951	240205.5863	4109782.2281	485.809	-0.053653	174.545	-0.14593	166.5763	-0.22137	335.8172	-0.1878	328.6755	133655.25	259.7487	0.053538	308.6046	-0.13383	6940940	-0.035608	174.138	69.797	69.1452	118.8786	114.4428	47313.6797	92.5194	0.040303	106.6355	2775550
010	2019-05-06t1342	1557168269.54	adult	142.3012	90.1978	-125.5711	1252.3944	76.9099	77237.4453	243153.5267	4102551.1916	532.52	0.14386	174.868	-0.11132	166.8295	-0.19884	354.0457	0.068711	345.7037	142680.4219	265.2778	0.29841	325.6189	0.27191	7047000	0.045355	169.098	66.6956	65.9881	117.9235	114.1583	47523.1836	90.3663	-0.65292	106.0742	2687770
010	2019-05-06t1731	1557182009.66	adult	146.1179	94.0145	-121.7544	1199.4758	79.8839	78174.8772	246275.6963	4303669.4155	529.741	0.11876	174.348	-0.1375	164.9702	-0.33915	357.8777	0.126	349.468	146014.0938	264.6733	0.30789	325.1164	0.28511	7106260	0.084251	364.324	68.6676	67.8362	119.3086	115.1738	48677.8906	91.3974	-0.57076	106.5005	2798820
010	2019-05-06t2130	1557196388.08	adult	150.1119	98.0085	-117.7604	1162.5996	77.6659	74854.7174	235987.3961	4038831.5335	444.342	-0.24243	182.634	0.44366	175.1058	0.43703	349.1583	0.025435	342.8651	136520.9062	271.5714	0.59218	323.8374	0.27961	7125300	0.088024	194.663	71.1927	70.3913	121.0579	116.0739	47333.6562	94.47	-0.083481	109.2296	2777510
010	2019-05-07t0130	1557210792.31	adult	154.1131	102.0097	-113.7592	1233.4009	80.6428	80342.0152	253062.9562	4458935.4994	458.994	-0.18941	175.616	-0.031616	167.3449	-0.15337	356.9727	0.125	351.0755	149571.5781	264.532	0.36035	328.4428	0.39499	7356920	0.26798	184.267	67.8136	67.0577	117.046	113.4025	49042.2734	90.3279	-1.0669	105.0271	2840850
010	2019-05-07t0530	1557225190	adult	158.1125	106.0091	-109.7598	1278.2521	81.3759	82838.9503	260890.5685	4615291.2461	463.231	-0.18113	167.35	-0.58459	161.7913	-0.5698	315.7821	-0.35305	305.3316	136417.875	241.9572	-0.43031	285.0924	-0.48158	7226670	0.1512	278.285	72.664	71.7272	128.0372	122.3262	55312.0742	97.3397	0.12435	113.5604	3137850
010	2019-05-07t0930	1557239589.61	adult	162.1123	110.009	-105.76	1270.3246	85.425	87626.1531	276058.3844	5140807.6891	452.637	-0.22917	159.532	-1.0986	152.7417	-1.2412	309.1327	-0.41882	303.1168	141273.6406	234.2493	-0.67339	284.336	-0.47018	7276440	0.18227	291.507	73.6238	72.712	131.3072	125.5357	60007.3789	98.9485	0.23569	116.2417	3358060
010	2019-05-07t1331	1557254012.18	adult	166.1186	114.0152	-101.7537	1270.6877	80.3197	82542.9672	259935.5284	4576384.1733	404.045	-0.40923	171.947	-0.25681	165.5593	-0.28544	321.6849	-0.27112	314.9411	138646.2031	252.6633	0.013182	299.2069	-0.14955	7399570	0.26924	182.275	72.6423	71.6132	128.933	123.8707	55570.1172	97.2688	-0.22437	114.9013	3126090
010	2019-05-07t1730	1557268391.66	adult	170.1129	118.0095	-97.7594	1241.7907	79.2896	80162.2458	252454.1479	4396565.8408	467.96	-0.19576	178.914	0.20734	170.4765	0.071871	349.1846	0.029171	341.7177	145959.1719	271.5169	0.70101	321.5665	0.30547	7478430	0.32099	338.28	69.2123	68.0168	137.4969	126.9384	57473.7266	93.8291	-0.9281	113.7348	2893010
010	2019-05-07t2130	1557282791.23	adult	174.1128	122.0094	-93.7595	1272.6337	81.8136	83974.3078	264431.7838	4718449.7778	487.239	-0.14371	178.2	0.1582	170.9702	0.098929	354.2807	0.077359	343.7473	155174.9375	264.0814	0.46001	322.8489	0.33721	7796950	0.54662	251.024	72.8055	71.7027	131.0939	126.216	57419.1328	97.9575	-0.41395	116.7863	3185530
010	2019-05-08t0131	1557297198.55	adult	178.1148	126.0114	-89.7575	1194.776	85.5058	82264.9316	259219.5013	4830771.9623	501.075	-0.11263	177.246	0.091531	168.3923	-0.098711	364.1538	0.17235	355.3671	156222	269.5951	0.66986	325.432	0.39077	7593940	0.39267	303.84	71.1579	70.0165	130.278	125.712	55889.2578	96.2637	-0.80073	116.3327	3048690
010	2019-05-08t0530	1557311589.96	adult	182.1124	130.0091	-85.7599	1306.1535	85.4182	90872.4398	286284.1002	5332497.8837	391.32	-0.47348	168.121	-0.50309	162.9805	-0.49871	295.8453	-0.53552	292.3118	139934.8125	241.2744	-0.29068	278.4251	-0.48784	7952120	0.63937	213.504	75.0407	73.6483	142.7996	137.3813	67544.2109	102.3889	-0.06957	125.7631	3549420
010	2019-05-08t0930	1557325992.83	adult	186.1132	134.0099	-81.7591	1226.6344	84.439	84462.9159	266158.4655	4914336.7547	491.784	-0.16987	181.051	0.31761	172.9763	0.19612	362.2283	0.13406	351.283	159380.4688	271.0664	0.75351	328.8208	0.45666	7964420	0.64364	272.955	71.7792	70.3568	140.3644	133.7639	61760.3438	97.9256	-0.81926	122.9779	3157570
010	2019-05-08t1331	1557340420.68	adult	190.121	138.0176	-77.7513	1299.0647	84.0026	88177.2601	277734.2391	5093447.6817	422.184	-0.39618	168.433	-0.49877	163.4346	-0.49726	318.1775	-0.31425	310.2983	146361.6562	241.069	-0.26357	288.9151	-0.27371	7732780	0.48279	425.772	69.7669	68.243	136.4173	131.4534	62751.957	97.8387	-0.94818	121.5687	3203000
010	2019-05-08t1721	1557354243.6	adult	193.9607	141.8573	-73.9116	1239.5583	81.5307	84736.7352	266980.7873	4864182.3733	385.861	-0.51653	177.682	0.076478	173.748	0.20798	309.6768	-0.4025	304.2196	136877.1562	249.6309	0.045124	289.1631	-0.26244	7839320	0.55646	445.02	73.5342	71.7691	148.1054	144.9579	65462.6016	103.0508	-0.43001	131.6601	3244330
010	2019-05-08t2121	1557368634.37	adult	197.9581	145.8547	-69.9142	1313.3949	84.4055	88558.0226	278868.729	5102236.3467	372.378	-0.56667	165.645	-0.70031	161.8849	-0.64512	283.6365	-0.66426	279.0819	131040.0781	228.524	-0.67067	264.5845	-0.70178	7640560	0.42779	217.542	75.068	73.3988	151.0966	146.3211	69806.6484	103.577	-0.50176	131.2128	3462580
010	2019-05-09t0121	1557383033.12	adult	201.9578	149.8544	-65.9145	1256.1678	82.7595	83874.8521	264276.9673	4740162.9797	358.438	-0.61725	165.965	-0.6941	162.8527	-0.59864	280.264	-0.70049	274.7314	122755.625	226.4118	-0.73298	261.0431	-0.75806	7255320	0.18502	284.476	78.9343	77.1149	152.0762	146.8438	66609.375	109.1572	-0.014985	135.3336	3450690
010	2019-05-09t0521	1557397435.23	adult	205.9584	153.855	-61.9139	1259.0414	81.5023	83630.2915	263507.8056	4680252.1664	419.575	-0.44467	178.334	0.077565	173.1252	0.099301	327.0635	-0.24296	321.067	142599.6719	250.31	0.11492	298.5603	-0.0707	7775170	0.52951	298.424	76.2989	74.2596	155.4583	151.7089	67779.8359	106.5857	-0.43333	137.4269	3326550
010	2019-05-09t0921	1557411835.75	adult	209.9585	157.8551	-57.9138	1238.3929	81.1515	82430.7304	259650.3865	4621773.7891	464.433	-0.32037	173.444	-0.24452	169.9955	-0.1376	297.6606	-0.53095	291.3295	127994.0312	236.4901	-0.35581	275.5147	-0.4782	7447700	0.33607	241.756	78.9207	76.7532	157.0365	152.4677	67525.7031	110.1177	-0.20019	140.8974	3388860
010	2019-05-09t1321	1557426236.09	adult	213.9586	161.8552	-53.9137	1201.2318	83.4816	81354.1604	256306.5322	4679356.7534	352.738	-0.64818	164.553	-0.82879	161.8255	-0.73335	280.4161	-0.69856	275.6153	118896.4219	223.8312	-0.79569	261.2478	-0.72739	6974580	0.055785	210.484	81.8717	79.7807	157.4969	153.7723	66778.6719	115.0804	0.15969	141.0455	3470130
010	2019-05-09t1721	1557440638.61	adult	217.9593	165.8559	-49.913	1206.5835	82.4236	80560.3518	253817.4605	4544156.9689	412.325	-0.47858	170.242	-0.46962	166.5852	-0.41005	295.7512	-0.54561	287.6429	124215.5078	233.5887	-0.42848	273.5555	-0.49094	7147250	0.18632	334.687	78.78	76.4139	163.3612	158.6705	68611.6875	111.2556	-0.34485	142.9681	3307420
010	2019-05-09t2121	1557455038.12	adult	221.9592	169.8558	-45.9131	1171.7999	80.9176	75478.6285	237797.4521	4140863.3847	370.021	-0.59824	177.93	0.03401	174.7594	0.17111	303.6214	-0.46208	298.8366	119626.8281	237.4788	-0.26578	279.0479	-0.37569	7002810	0.12263	287.538	78.5785	76.2442	160.5079	156.9408	63240.1133	111.664	-0.42642	141.1312	3092610
010	2019-05-10t0121	1557469440.59	adult	225.9598	173.8565	-41.9125	1161.6171	76.9827	72680.5069	228916.1527	3880690.0314	470.606	-0.31381	179.249	0.12634	175.9331	0.25587	310.779	-0.38594	301.6953	118096.0156	243.0865	-0.031201	284.9789	-0.24924	6797470	0.025711	362.683	79.7776	77.2938	162.4104	157.2858	61715.9531	114.4669	-0.2852	144.2835	3025330
010	2019-05-10t0521	1557483839.74	adult	229.9596	177.8562	-37.9127	1173.6943	82.6358	77597.0364	244448.5497	4394917.8543	367.598	-0.60161	170.736	-0.44762	167.0575	-0.40244	294.0362	-0.54139	289.0785	119084.6484	230.6693	-0.4848	272.9202	-0.45833	6907290	0.12509	327.571	82.168	79.5179	169.3489	165.2281	68586.3125	117.9446	-0.089334	150.5277	3324190
010	2019-05-10t0921	1557498241.87	adult	233.9602	181.8568	-33.9121	1155.8388	79.9147	74435.4142	234451.7718	4122443.5791	405.127	-0.49223	171.497	-0.39345	167.2166	-0.3937	301.4347	-0.46054	296.725	117258.1016	236.5851	-0.23359	281.3084	-0.28163	6654610	0.0089306	261.173	85.8195	82.9655	179.8843	173.6367	69975.0078	123.1813	0.25508	158.3134	3330060
010	2019-05-10t1322	1557512662.68	adult	237.966	185.8626	-29.9063	1121.0067	82.3049	74596.8234	235089.0551	4194023.6306	387.966	-0.53816	171.316	-0.40537	167.8148	-0.35256	301.0752	-0.4544	296.2485	117118.25	232.5207	-0.37575	280.6001	-0.27761	6661980	0.049668	220.299	81.4559	78.5585	168.1158	164.5512	65397.0273	118.0806	-0.30283	151.092	3167580
010	2019-05-10t1716	1557526726.59	adult	241.8726	189.7692	-25.9997	1104.8	77.7706	70024.3033	220739.2067	3756304.6566	389.642	-0.52964	179.915	0.21282	175.2596	0.22364	314.6023	-0.30597	308.9442	115144.4531	247.171	0.24358	295.448	0.034724	6575340	0.03547	337.267	83.5169	80.6116	173.7833	169.8093	63604.6758	121.9159	-0.080322	156.0964	3052290
010	2019-05-10t2116	1557541124.35	adult	245.872	193.7686	-22.0003	1095.9541	75.3833	67519.3596	212730.801	3530305.7525	376.393	-0.56491	176.227	-0.045545	171.3374	-0.081597	308.6049	-0.35668	304.7873	108937.5234	242.7198	0.085695	290.5043	-0.042563	6210060	-0.14477	293.393	84.5254	81.5726	176.7735	171.8601	62401.0391	123.2219	-0.078433	157.8409	2978590
010	2019-05-11t0116	1557555524.48	adult	249.872	197.7686	-18.0003	1049.8772	72.0089	62026.6915	195457.6696	3090762.2867	400.95	-0.48805	176.909	0.011713	171.782	-0.045458	310.2083	-0.329	307.631	100817.6953	246.1646	0.25724	291.5303	-0.00040552	5733090	-0.38863	326.089	86.1274	82.9567	179.9234	174.2331	58475.1172	126.4276	0.080953	159.8787	2791130
010	2019-05-11t0516	1557569925.13	adult	253.8722	201.7688	-14.0001	962.6359	72.6879	58689.3357	185131.2987	2983399.9303	407.717	-0.46246	178.758	0.15929	173.2204	0.073164	323.1415	-0.17604	318.5323	99204.4375	248.9438	0.40527	299.5001	0.18955	5481790	-0.49756	281.715	87.7084	84.1971	188.5176	184.0203	57874.9141	130.7777	0.32812	168.0004	2689670
010	2019-05-11t0916	1557584324.83	adult	257.8721	205.7687	-10.0002	933.1529	71.364	53997.9247	170176.8947	2684465.4676	388.932	-0.51481	180.151	0.27758	174.3643	0.17193	321.3192	-0.18183	316.998	90933.3359	253.109	0.62069	299.9956	0.22522	5084590	-0.69252	302.886	89.9257	86.6516	192.4102	189.1273	54452.082	134.121	0.48829	173.5399	2538060
010	2019-05-11t1316	1557598724.84	adult	261.8721	209.7687	-6.0002	930.0988	72.9174	53007.813	167032.7826	2624934.961	403.465	-0.46449	181.354	0.38617	175.5798	0.28119	323.6234	-0.14068	318.2935	89967.2969	252.8495	0.64141	303.5337	0.32942	5024590	-0.68774	310.117	90.8517	87.4822	193.7557	190.5202	53864.0938	135.5113	0.4923	175.0961	2517140
010	2019-05-11t1716	1557613125.24	adult	265.8722	213.7689	-2.0001	897.2216	72.8485	52198.2722	164545.3671	2634522.4367	382.015	-0.52733	179.6	0.26069	173.8813	0.14219	319.3065	-0.17605	314.7696	87170.6641	252.4876	0.65717	300.5065	0.28878	4900390	-0.72086	291.21	91.8997	88.5555	197.9681	192.3118	54045.3008	137.6347	0.55398	176.5357	2507480
010	2019-05-11t2116	1557627525.65	dead	269.8724	217.769	2.0001	957.1855	73.9588	57532.7613	181334.2436	2965550.7701	393.024	-0.48677	177.806	0.12625	172.2128	0.00014076	315.6734	-0.2054	311.0356	95017.6875	250.2686	0.5839	296.8602	0.23141	5339680	-0.4207	379.728	90.5311	87.0804	197.9596	187.9245	59585.8516	134.2971	0.20115	171.1237	2718740
011	2019-04-30t1316	1556648332.86	egg	-2.1269	-54.2303	-261.9991	173.9073	29.9576	3516.3414	11187.4963	66003.9966	0	-0.64063	0	-0.67038	0	-0.66629					0	-0.66164	0	-0.68114	0	3.1892	0	0	0				0	-0.65471	0	0
011	2019-04-30t1731	1556663646.4	larva	2.1269	-49.9765	-257.7454	170.5443	28.1115	3244.8765	10315.1389	57218.3626	0	-0.77988	0	-0.81558	0	-0.81251					0	-0.79305	0	-0.80963	0	0.76948	0	0	0				0	-0.816	0	0
011	2019-04-30t2130	1556677952.28	larva	6.1007	-46.0026	-253.7715	172.9225	26.9186	3192.2588	10139.5697	54377.2144	0	-0.90685	0	-0.95595	0	-0.95445					0	-0.91886	0	-0.93167	0	-0.19011	0	0	0				0	-0.97391	0	0
011	2019-05-01t0130	1556692364.6	larva	10.1042	-41.9992	-249.7681	167.6813	26.8985	3138.0038	9975.3027	53898.594	0	-1.032	0	-1.1028	0	-1.1036					0	-1.0491	0	-1.057	0	-0.84199	0	0	0				0	-1.1413	0	0
011	2019-05-01t0530	1556706757.19	larva	14.1021	-38.0013	-245.7702	170.5246	26.9855	3148.3377	10007.2412	53750.4782	0	-1.1548	0	-1.2562	0	-1.2601					0	-1.1838	0	-1.1853	0	-1.3463	0	0	0				0	-1.3184	0	0
011	2019-05-01t0930	1556721163.7	larva	18.1039	-33.9995	-241.7684	254.7173	35.6842	7230.2809	22951.6558	175235.3464	588.948	0.38766	209.191	1.0437	188.4619	1.0779	529.8511	-0.55743	524.8559	20664.1953	378.9876	0.88575	492.8782	0.75927	813127	-0.6994	201.011	58.4908	57.8787	95.351	90.8988	3718.687	78.911	1.092	87.3271	227354
011	2019-05-01t1330	1556735577.74	larva	22.1078	-29.9956	-237.7645	365.4746	42.8179	11702.9321	37100.0378	330366.0086	705.709	0.62068	200.668	0.86734	178.4959	0.86834	620.0469	-0.09238	617.025	39062.957	400.4248	0.95043	572.089	1.0365	1251370	-0.61281	114.546	65.4079	65.1082	101.3685	99.9065	6386.2158	86.5711	1.2675	97.25	407884
011	2019-05-01t1730	1556749963.18	larva	26.1038	-25.9996	-233.7685	470.8273	43.3308	16515.7505	52176.0793	496655.0351	638.17	0.33065	205.32	0.84845	191.137	0.97143	540.4411	-0.44645	533.6773	47558.8164	323.7323	0.40679	500.5707	0.65747	1800660	-0.41091	107.012	58.7182	58.548	91.6501	90.5739	8065.209	78.5454	0.89744	87.2413	514958
011	2019-05-01t2130	1556764362.81	larva	30.1037	-21.9997	-229.7686	555.0518	44.0806	17085.1909	53867.0933	458106.431	716.625	0.46587	224.447	1.0253	201.3132	1.0504	634.2072	0.081736	624.4576	58347.0664	453.7719	1.1795	601.6222	1.0631	2045830	-0.55729	109.075	56.149	55.8828	88.7653	87.2417	8166.4106	74.9268	0.65929	83.1166	511798
011	2019-05-02t0130	1556778769.46	larva	34.1055	-17.9979	-225.7668	703.1631	46.371	27698.1274	87350.9116	904562.0308	726.84	0.40391	206.215	0.69595	177.1878	0.59017	589.8818	-0.098822	580.4476	86712.625	415.7738	0.86948	538.2307	0.7004	3020010	0.057239	321.497	66.1166	65.6783	107.6133	104.1992	15819.1504	88.7072	1.0956	99.7218	968277
011	2019-05-02t0530	1556793167.91	larva	38.1051	-13.9983	-221.7672	825.0405	51.3472	34176.4711	107619.5618	1203160.3823	817.43	0.58627	235.107	1.0351	218.5291	1.1918	637.8554	0.2338	627.3485	115451.8281	418.8651	0.82777	569.0268	0.78886	4241560	0.86345	119.346	63.7542	63.5228	98.0147	96.3731	17740.668	84.1202	0.80493	92.6735	1150190
011	2019-05-02t0930	1556807563.37	larva	42.1038	-9.9996	-217.7684	787.8987	57.0485	35908.8326	113211.2585	1371386.1487	880.833	0.69018	247.974	1.165	217.5769	1.1082	714.1577	0.77187	709.0231	134975.8125	488.0967	1.2896	653.7754	1.1765	4685710	0.87767	129.327	62.9149	62.5757	98.3106	96.8364	18580.709	83.6413	0.66564	93.0189	1188840
011	2019-05-02t1330	1556821960.66	larva	46.1031	-6.0003	-213.7692	947.8911	56.2566	42639.0666	134215.4113	1663388.85	1092.72	1.2644	221.674	0.65041	186.3055	0.42361	738.7635	1.0405	714.9835	166221.7812	455.3272	0.97908	641.4671	1.0581	4971250	0.74592	221.891	58.0975	57.6687	94.0568	90.7725	21162.7773	77.2855	0.21505	86.1633	1302890
011	2019-05-02t1730	1556836362.36	larva	50.1035	-1.9998	-209.7687	1042.6949	63.6312	54810.4532	172591.6682	2443739.4324	815.256	0.29566	198.92	0.13417	177.8379	0.12363	555.9116	-0.058132	535.1549	160102.5469	365.659	0.14493	472.9151	0.0029306	5711980	1.0164	217.984	60.9635	60.64	95.6543	93.5303	27548.4297	81.0174	0.25401	89.9637	1750570
011	2019-05-02t2130	1556850761.16	adult	54.1032	1.9998	-205.7691	1123.8729	67.9971	60551.0727	190601.4159	2815112.2956	832.945	0.35294	205.845	0.23562	178.779	0.095106	603.4151	0.35746	584.2179	191282.5938	398.3758	0.44287	535.5048	0.40078	6521980	1.4141	239.831	57.081	56.8902	90.2606	88.2695	28612.5977	76.0865	-0.13951	84.6852	1808550
011	2019-05-03t0130	1556865160.92	adult	58.1031	5.9998	-201.7691	1173.8946	70.324	65479.8408	206167.0804	3104332.2119	541.264	-0.62483	190.241	-0.10501	175.0336	-0.024267	454.1664	-0.66183	446.4283	155779.0938	334.2942	-0.15003	422.5739	-0.31787	6516700	1.1285	303.95	58.1169	57.9001	93.7339	91.1024	32150.7305	78.2445	-0.090497	87.7903	1990800
011	2019-05-03t0530	1556879561.9	adult	62.1034	10	-197.7689	1035.8824	75.1702	64459.7868	203169.2072	3369848.4763	672.047	-0.13815	199.022	0.11745	181.0839	0.15214	528.8666	0.0053244	517.3445	178228.0625	362.3138	0.19822	476.7809	0.12945	6694300	1.0356	321.469	59.486	59.1362	95.6903	92.8444	32247.623	79.9936	-0.021235	89.0942	2000870
011	2019-05-03t0930	1556893960.13	adult	66.1029	13.9995	-193.7693	1100.0682	77.9227	71895.5944	226625.3934	3965766.8827	472.697	-0.84423	172.772	-0.54438	159.2847	-0.52451	382.0052	-1.1064	375.7231	143251.9688	302.1169	-0.42315	359.4758	-0.72316	6472540	0.63235	209.474	66.6903	66.3217	106.3017	104.3217	39863.1406	89.0975	0.82055	99.9932	2498420
011	2019-05-03t1330	1556908359.06	adult	70.1026	17.9992	-189.7696	1386.557	80.1111	81982.7973	258208.0901	4262626.9393	471.362	-0.82277	166.156	-0.75302	154.1326	-0.74733	371.0595	-1.1087	364.521	159184.5312	277.5804	-0.6907	343.9939	-0.81731	7112970	0.99834	199.495	62.7208	62.494	97.2901	95.6816	41737.4414	83.0704	0.22232	92.1213	2685010
011	2019-05-03t1730	1556922765.53	adult	74.1044	22.001	-185.7678	1213.4435	80.7875	78378.2729	246847.7646	4328072.3233	524.139	-0.5532	164.061	-0.85241	153.3184	-0.83853	385.8087	-0.86272	379.3713	157795.7812	268.6417	-0.78487	350.1321	-0.70791	6701390	0.48879	256.478	56.1731	55.8586	90.5128	88.2376	37019.7188	75.8558	-0.77327	85.0591	2294500
011	2019-05-03t2130	1556937165.83	adult	78.1045	26.0011	-181.7678	1145.6971	80.6395	74056.2782	233275.7054	4116158.9054	465.893	-0.77692	181.306	-0.19759	170.0485	-0.086993	398.7072	-0.60132	393.5199	153900.9688	296.9767	-0.259	371.6492	-0.39054	7001140	0.62174	396.326	63.3296	63.0259	101.9917	98.486	39470.7852	84.1725	0.34275	93.9438	2445470
011	2019-05-04t0130	1556951568.78	adult	82.1053	30.0019	-177.7669	1170.571	82.738	77929.2288	245542.4353	4392881.6395	517.663	-0.45128	186.226	0.082661	175.017	0.22072	373.2455	-0.75988	366.4248	151910.9375	296.6574	-0.14762	348.0018	-0.58263	7563580	1.0244	161.253	63.5994	63.3271	99.1979	96.8385	40373.5391	84.1346	0.29709	93.1361	2583090
011	2019-05-04t0530	1556965963.55	adult	86.1039	34.0005	-173.7684	1223.6908	76.6035	76898.6871	242191.1595	4092675.8423	570.258	-0.054449	189.218	0.3226	175.0089	0.27918	425.5313	0.050365	414.1039	171063.5781	311.4879	0.32466	386.7707	0.096796	7589140	0.97761	314.953	59.9366	59.5337	95.6661	93.1126	38457.7734	80.078	-0.62639	89.6243	2403940
011	2019-05-04t0930	1556980364.83	adult	90.1042	38.0009	-169.768	1248.5348	83.3535	83814.662	263980.279	4801208.9453	435.746	-0.80302	162.484	-1.0721	154.9643	-0.9953	323.0128	-1.1984	316.6712	141156.6094	247.2941	-1.0948	295.7846	-1.2259	7093910	0.45543	202.265	61.906	61.5587	96.8744	95.3922	42334.125	82.2017	-0.34282	91.768	2702750
011	2019-05-04t1330	1556994763.85	adult	94.1039	42.0006	-165.7683	1291.815	81.6145	83270.1313	262356.3632	4606317.0673	499.911	-0.30458	165.876	-0.88411	155.8376	-0.97293	379.2347	-0.27606	372.3047	164967.0938	267.9187	-0.48171	346.8756	-0.24682	7202150	0.5113	299.511	62.3305	61.9689	98.5433	95.9735	42866.3281	82.8735	-0.36615	92.6947	2706330
011	2019-05-04t1730	1557009164.8	adult	98.1042	46.0008	-161.768	1176.3096	82.06	77844.7367	245335.4599	4375075.0423	372.337	-1.0813	161.798	-1.1309	154.4309	-1.1015	307.8376	-1.2347	302.7729	124982.0781	243.7595	-1.0811	286.1713	-1.2704	6564620	-0.16923	237.406	65.7504	65.3309	104.1631	101.6682	42290.2109	87.3932	0.68431	97.8768	2667690
011	2019-05-04t2130	1557023575.4	adult	102.1072	50.0038	-157.7651	1185.5766	80.2224	79028.7941	249043.8307	4426846.0526	442.374	-0.53685	165.775	-0.87145	157.4219	-0.90312	338.6709	-0.66464	333.5733	139532.4062	252.391	-0.74651	313.6683	-0.64204	6826770	0.057094	279.694	62.7402	62.3467	102.2855	99.2743	42141.6172	83.8404	-0.52711	94.6391	2583700
011	2019-05-05t0133	1557038163.49	adult	106.1594	54.056	-153.7129	1208.9005	84.255	83637.0305	263537.5391	4887457.1932	366.146	-0.96369	149.01	-1.9573	143.9643	-1.9288	278.1748	-1.5331	272.3449	121284.2109	212.7806	-1.9109	255.5467	-1.7372	6486540	-0.3324	271.504	59.9022	59.2824	108.8166	99.1755	47444.0547	81.2552	-1.5522	92.6657	2607600
011	2019-05-05t0533	1557052553.65	adult	110.1567	58.0533	-149.7156	1177.4826	79.976	77315.1127	243608.4548	4302601.6579	412.371	-0.59986	162.096	-1.084	156.3828	-1.0009	303.4363	-1.0502	295.5541	122284.8281	238.2367	-1.0394	280.4428	-1.1444	6531030	-0.31534	172.123	65.0434	64.5103	106.655	104.2435	42981.9453	87.9538	0.28681	99.4809	2620660
011	2019-05-05t0932	1557066919.87	adult	114.1473	62.0439	-145.725	1211.4195	79.454	77587.7785	244315.6602	4252548.1398	388.293	-0.68701	161.643	-1.1002	153.6482	-1.2139	316.019	-0.77043	310.8889	127987.6875	241.1878	-0.8791	296.1333	-0.73271	6542500	-0.32748	251.239	68.5321	67.8005	116.6384	113.4769	47238.5469	91.5805	1.1714	105.6742	2773840
011	2019-05-05t1332	1557081275.41	adult	118.1349	66.0316	-141.7373	1132.1657	80.1353	75352.3854	237505.4465	4210659.0096	406.706	-0.52933	176.461	-0.083641	168.7167	-0.061723	347.3176	-0.20778	343.4438	136495.8281	260.9047	-0.15721	326.1887	-0.0089867	6928220	0.051607	148.735	67.8997	67.1683	114.4316	111.2462	44971.6133	91.2413	0.82223	104.6634	2665880
011	2019-05-05t1730	1557095573.36	adult	122.1066	70.0032	-137.7657	1231.6963	83.3395	82991.4907	261469.9423	4718548.4984	384.299	-0.61084	164.805	-0.86231	158.6461	-0.83583	314.4873	-0.65599	307.5242	136173	239.0293	-0.84975	289.6767	-0.73822	7125660	0.22861	259.809	69.3451	68.5933	116.8069	113.4001	50577.375	93.2572	1.1614	107.4659	2998270
011	2019-05-05t2130	1557109974.12	adult	126.1068	74.0034	-133.7655	1077.3211	82.6644	72534.7095	228687.6632	4123241.3961	456.116	-0.20856	175.69	-0.10505	166.4793	-0.23405	342.8064	-0.17972	336.6961	129580.8047	269.5321	0.26205	317.7502	-0.065926	6639510	-0.28189	178.526	68.126	66.9691	125.6232	121.318	47485.5547	92.4586	0.68516	111.129	2574550
011	2019-05-06t0130	1557124383.06	adult	130.1093	78.0059	-129.763	1164.004	88.3619	79422.3643	250222.8075	4674980.2898	369.856	-0.61741	164.723	-0.84971	159.9793	-0.73477	289.0862	-0.91116	284.7982	119681.6719	234.0169	-0.95519	271.8079	-1.0281	6813610	-0.12593	200.15	74.7994	73.871	125.4409	122.4057	51932.5391	101.4243	2.8355	116.0438	3094000
011	2019-05-06t0530	1557138782.42	adult	134.1091	82.0057	-125.7632	1141.6953	88.4147	80869.6716	254933.685	4880650.0499	406.132	-0.42406	159.565	-1.1987	150.9378	-1.4317	333.8498	-0.23991	330.7881	140550.75	247.4547	-0.43587	308.6848	-0.17091	6715440	-0.23339	360.622	64.7302	63.9693	115.6787	110.2375	48700.7344	87.657	-0.98992	102.3152	2724240
011	2019-05-06t0930	1557153185.8	adult	138.11	86.0067	-121.7622	1235.2363	80.5657	80242.5725	252753.8928	4423867.596	447.913	-0.22424	172.731	-0.27229	165.5603	-0.29982	335.812	-0.18787	328.8909	140705.2344	257.8251	-0.017416	308.189	-0.14294	7225700	0.22619	215.045	67.6804	66.4453	125.6834	120.774	52661.3555	92.4918	0.033599	110.6858	2831210
011	2019-05-06t1342	1557168274.2	adult	142.3013	90.1979	-117.571	1159.4489	78.9728	73593.5832	231838.7017	3979809.1489	450.449	-0.212	174.721	-0.12156	166.2228	-0.24557	348.7581	0.00048138	339.5165	133923.125	264.7124	0.27742	316.5307	0.074209	6708580	-0.25645	361.066	67.987	66.6651	129.0166	122.4951	49542.375	93.3928	0.042044	113.014	2610430
011	2019-05-06t1731	1557182014.45	adult	146.118	94.0146	-113.7543	1240.4937	78.1737	80010.5961	252007.4143	4367894.7534	413.979	-0.36697	174.881	-0.10053	168.9537	-0.033528	327.3867	-0.25693	320.9125	136847.6562	256.7462	0.014046	303.8026	-0.17339	7295510	0.24841	327.036	70.2291	68.7973	136.8928	130.1367	57221.1914	96.7512	0.59767	118.7667	2929750
011	2019-05-06t2130	1557196392.72	adult	150.112	98.0086	-109.7603	1190.7567	82.129	79523.136	250476.7445	4573603.3841	415.712	-0.35853	173.258	-0.20292	164.6389	-0.36158	344.2761	-0.034282	339.1245	142874.5625	266.4319	0.40274	320.2218	0.2029	7179470	0.1337	424.158	72.4545	70.9036	142.2641	135.1737	59039.6055	100.3756	1.1391	122.6855	3002370
011	2019-05-07t0130	1557210796.89	adult	154.1131	102.0098	-105.7591	1266.2935	82.3192	83085.915	261612.6955	4681634.2739	443.988	-0.24818	171.798	-0.29291	165.8847	-0.26404	330.8056	-0.18709	322.7731	143238.8438	252.2806	-0.087301	303.5673	-0.12482	7438160	0.33464	202.137	68.8418	67.2557	139.9906	134.5245	60615.9336	96.195	0.085573	120.2251	2980570
011	2019-05-07t0530	1557225194.58	adult	158.1125	106.0091	-101.7598	1266.0249	82.8115	81089.3309	255313.4129	4524115.358	416.326	-0.35834	172.142	-0.25943	166.4164	-0.2219	333.4598	-0.14735	326.1385	141053.5156	253.2717	-0.021056	303.5824	-0.10125	7281450	0.19499	286.312	74.3688	72.4983	146.8481	141.8713	62116.75	104.2668	1.4164	130.1366	3145720
011	2019-05-07t0930	1557239594.3	adult	162.1124	110.009	-97.7599	1247.4584	83.931	84077.4618	264810.6297	4825506.6945	487.202	-0.10319	179.759	0.26154	172.6388	0.24311	366.0034	0.22688	360.4503	160675.4688	271.5483	0.66198	334.4725	0.54494	7874700	0.64856	334.187	72.361	70.6311	148.5486	140.0734	65212.8281	101.3072	0.65374	127.3317	3169920
011	2019-05-07t1331	1557254017.04	adult	166.1187	114.0154	-93.7535	1224.5431	86.8225	85353.1336	268898.4758	5091597.1098	478.654	-0.1466	172.313	-0.23243	164.2165	-0.38474	362.3332	0.17923	353.7053	161238.2812	268.6127	0.57864	332.9589	0.52303	7652740	0.46187	252.828	67.7817	66.0168	143.419	136.854	63821.4531	95.6774	-0.49257	122.374	3010320
011	2019-05-07t1730	1557268396.36	adult	170.113	118.0096	-89.7593	1235.5023	87.3702	88077.9501	277534.4483	5330168.0236	526.231	0.0028046	170.429	-0.35278	162.1923	-0.53526	355.4191	0.096638	344.7289	163137.375	264.317	0.44797	319.9203	0.27319	7811460	0.56873	321.659	72.4018	70.1863	161.1147	153.5777	73951.625	101.8452	0.3576	134.4654	3318460
011	2019-05-07t2130	1557282795.89	adult	174.1129	122.0095	-85.7594	1249.5024	88.4622	87730.3709	276369.5313	5307110.4098	472.759	-0.19162	173.087	-0.17634	164.0554	-0.40336	366.0891	0.20239	359.2698	167302.7344	270.2207	0.67414	333.0454	0.53397	7901080	0.62245	238.798	72.911	70.5642	156.6497	151.0412	71588.9375	104.761	0.62586	136.2306	3328240
011	2019-05-08t0131	1557297203.32	adult	178.1149	126.0115	-81.7573	762.1682	87.9158	47185.4023	149817.2795	2458663.5274	465.732	-0.22663	186.021	0.66088	174.2324	0.3219	369.2884	0.22569	363.0238	91214.2266	291.7829	1.4388	343.7915	0.73964	4583560	-1.7558	352.81	74.2615	73.7841	114.3411	111.9565	28242.25	97.4014	-0.63487	107.8424	1829800
011	2019-05-08t0530	1557311594.56	adult	182.1125	130.0091	-77.7598	1206.9243	86.0897	82612.302	260221.0995	4884392.2739	505.711	-0.11234	182.764	0.4397	174.4318	0.31936	364.4944	0.16646	358.5931	157097.1094	281.8311	1.1081	338.5341	0.63866	7862680	0.57674	280.492	72.9614	69.9498	172.0544	161.3205	74155.4531	108.1792	0.73608	143.3543	3138870
011	2019-05-08t0930	1557325997.49	adult	186.1133	134.0099	-73.759	1276.755	81.9619	85191.5602	268261.0757	4883556.8319	466.404	-0.24869	185.563	0.60641	178.5783	0.59362	362.5035	0.13683	355.8394	160951.5469	279.7649	1.0531	334.9472	0.57005	8233990	0.82903	427.789	77.7901	74.6068	178.8851	170.1009	79424.9688	114.748	1.4066	152.512	3451780
011	2019-05-08t1331	1557340425.47	adult	190.1211	138.0177	-69.7512	1256.457	85.103	86989.7493	273992.9071	5157477.6206	471.625	-0.24492	192.3	1.0203	182.6659	0.8585	384.9073	0.35262	379.5172	174747.9375	296.1334	1.6308	358.104	0.99522	8714250	1.1461	322.442	78.9	75.562	193.3397	183.6817	87776.2344	116.3103	1.3823	158.4067	3575430
011	2019-05-08t1721	1557354248.45	adult	193.9608	141.8574	-65.9115	1280.1065	84.8168	87773.1035	276436.8496	5133071.1843	464.732	-0.27768	187.583	0.70504	179.2156	0.59195	368.7402	0.18363	362.108	168514.2812	284.3187	1.2416	343.0924	0.72006	8572560	1.0442	365.119	76.5093	73.0643	191.7876	181.8827	87646.9219	114.4565	0.94071	156.3146	3496480
011	2019-05-08t2121	1557368639.09	adult	197.9582	145.8548	-61.9141	1271.377	86.0977	87945.5187	276979.037	5214758.8754	458.451	-0.3087	183.272	0.41627	174.7628	0.25609	356.7705	0.05853	350.9871	163400.9062	280.1137	1.1135	334.262	0.56238	8392590	0.92022	343.497	77.0178	73.5749	186.3049	174.8964	85327.6562	115.6222	0.88221	157.0301	3526870
011	2019-05-09t0121	1557383037.97	adult	201.9579	149.8545	-57.9144	1270.3189	86.4193	87980.7824	277141.5837	5157224.0352	446.276	-0.35653	182.375	0.34536	175.1129	0.25805	354.4574	0.030366	349.1092	162341.4688	275.0573	0.95773	329.6419	0.48356	8351320	0.8923	292.506	70.8885	67.8312	177.9374	171.8026	81495.3438	106.2857	-0.33116	144.4157	3246130
011	2019-05-09t0521	1557397440.03	adult	205.9584	153.8551	-53.9138	1214.2389	88.4367	88112.0789	277656.6449	5422842.4636	473.103	-0.28733	183.764	0.42299	175.8323	0.28895	362.868	0.1084	355.1692	166556.4062	274.262	0.95525	334.4815	0.57949	8420970	0.94103	371.039	77.9708	74.4696	190.2157	178.3321	87308.9844	116.7707	0.64362	158.2794	3573010
011	2019-05-09t0921	1557411840.54	adult	209.9586	157.8552	-49.9137	1248.4051	85.15	87650.7246	276152.413	5206220.5207	493.82	-0.23494	186.691	0.6049	177.2685	0.37506	366.0667	0.14045	359.4336	167292.4688	281.0743	1.2284	339.9696	0.69181	8517220	1.0106	354.555	77.181	73.8641	191.1358	179.7933	87349.0391	114.6894	0.26604	156.4599	3521150
011	2019-05-09t1321	1557426240.92	adult	213.9587	161.8553	-45.9136	1274.7028	84.8992	88434.996	278545.6793	5218245.2275	543.215	-0.10093	183.111	0.37003	175.8016	0.2574	346.7913	-0.049471	336.9648	159870.7812	262.1201	0.58175	314.5826	0.24267	8434090	0.9673	365.135	79.3247	75.6951	203.3677	192.0424	93752.5234	117.8506	0.43321	163.0921	3653700
011	2019-05-09t1721	1557440643.44	adult	217.9594	165.856	-41.9129	782.5659	79.6436	50694.1017	161170.1197	2706629.8435	407.365	-0.49269	186.22	0.57532	179.912	0.5448	334.9731	-0.16326	331.0247	88767.8594	261.2967	0.58505	312.6954	0.2253	4926090	-1.1912	298.851	81.2104	78.8713	182.8331	176.4817	48450.7578	111.3587	-0.33496	156.6135	2148260
011	2019-05-09t2121	1557455043.09	adult	221.9593	169.8559	-37.913	1205.1132	85.6494	84701.4969	266988.0677	5029429.1133	639.888	0.16385	186.784	0.62092	181.0014	0.6237	353.3196	0.024279	336.4719	156167.25	260.1426	0.57813	316.1086	0.3077	8238290	0.88389	405.221	78.9108	75.5945	195.0816	184.6793	86226.0703	117.0063	0.073197	159.5519	3480440
011	2019-05-10t0121	1557469445.39	adult	225.9599	173.8566	-33.9123	1251.2292	84.7236	87960.0418	277198.6441	5193681.9385	565.118	-0.047934	178.469	0.073876	174.1716	0.1265	335.3313	-0.14555	320.3208	153917.0469	244.0566	0.0056061	293.5881	-0.088912	8174220	0.86874	374.486	83.4707	79.7781	203.6804	188.5441	93489.3125	124.3697	0.61937	166.7913	3823120
011	2019-05-10t0521	1557483844.55	adult	229.9597	177.8563	-29.9126	1177.6256	84.287	79968.5935	251994.9881	4617641.2187	766.915	0.52209	192.281	1.0235	187.1272	1.0914	368.4327	0.19368	332.7515	153636.4375	260.1872	0.65735	304.2115	0.13166	8006580	0.79412	348.556	82.8331	78.8904	194.6689	185.8474	81176.9453	125.2925	0.56739	165.4045	3449170
011	2019-05-10t0921	1557498246.98	adult	233.9604	181.857	-25.9119	1228.0698	85.0702	81891.3952	258000.5656	4634420.607	1350.46	2.1865	189.104	0.82868	182.9389	0.79375	409.0149	0.60939	344.5155	174649.375	257.0782	0.57569	307.3364	0.21768	8070000	0.86558	322.835	85.1136	81.0053	204.0656	198.0383	87136	129.3124	0.79268	178.1568	3632220
011	2019-05-10t1322	1557512667.57	adult	237.9661	185.8627	-21.9062	1162.9792	85.9815	79509.9273	250705.7093	4573970.624	1213.24	1.8186	188.265	0.79009	182.5904	0.77936	393.643	0.48049	339.5561	163361.8438	254.3747	0.5052	305.6595	0.21101	7796830	0.73259	337.686	85.6411	81.5849	199.6844	193.286	82869.0312	130.1576	0.73677	175.5445	3546740
011	2019-05-10t1716	1557526731.64	adult	241.8728	189.7694	-17.9995	1178.4169	85.6564	79626.6101	250967.1472	4563825.0291	913.842	0.98613	190.045	0.93943	184.2375	0.92192	394.0207	0.51046	351.7661	163518.5938	256.8462	0.6417	312.1694	0.36717	7881170	0.81754	350.266	85.6281	81.3864	203.7069	194.1045	84538.375	131.5682	0.73745	177.6982	3551000
011	2019-05-10t2116	1557541129.24	adult	245.8721	193.7687	-14.0001	1150.3082	84.727	77049.0594	242873.6813	4357798.728	1532.5	2.8212	186.18	0.68111	180.842	0.66957	414.9723	0.75898	354.9083	166818.8594	249.5904	0.37459	301.47	0.17976	7474950	0.60931	314.822	86.4394	82.4841	190.0922	184.0517	76417.0625	131.9651	0.65009	171.0962	3470460
011	2019-05-11t0116	1557555529.48	adult	249.8722	197.7688	-10.0001	1135.6464	80.7663	73413.2099	231456.9445	3977404.9227	1458.38	2.6601	185.886	0.67951	180.7511	0.67571	424.7958	0.89705	360.7265	163121.5938	246.7361	0.28179	305.5886	0.29096	7120540	0.43564	345.838	88.2366	84.1783	192.4683	184.548	73907.8438	134.1504	0.71403	171.1504	3379990
011	2019-05-11t0516	1557569930.04	adult	253.8723	201.769	-5.9999	1080.9997	81.2822	66341.2614	209090.8688	3520955.7413	1602.42	3.1559	187.287	0.8063	182.4739	0.8308	421.8629	0.90506	357.8143	146386.4375	249.5212	0.43063	309.9237	0.41051	6484080	0.096389	299.347	91.3	86.823	201.7211	195.4316	69997.2031	140.5138	1.113	177.8669	3160900
011	2019-05-11t0916	1557584329.78	adult	257.8723	205.7689	-2	985.9337	80.5275	60746.7743	191643.8056	3187579.1217	1140.79	1.8029	194.088	1.3568	188.0924	1.3176	417.6648	0.89905	364.5828	132817.3906	262.148	1.0265	317.6659	0.60856	6156860	-0.05809	331.227	95.1091	90.1551	216.7362	213.3407	68922.1016	149.1323	1.6785	192.9585	3017050
011	2019-05-11t1316	1557598729.75	dead	261.8723	209.7689	2	977.8102	81.0747	63720.7715	201063.1022	3491768.8943	875.052	1.0158	200.413	1.8943	193.6899	1.8232	413.9822	0.89901	368.6294	137442.0938	275.8025	1.6949	327.5991	0.86408	6653700	0.27544	339.357	95.8642	90.4286	220.5772	215.5454	73231.6406	149.9112	1.616	195.0139	3182690
012	2019-04-30t1316	1556648337.25	egg	-2.1269	-50.2302	-301.9995	167.5115	28.145	3199.7283	10175.5667	56577.527	0	-0.64063	0	-0.67038	0	-0.66629					0	-0.66164	0	-0.68114	0	3.1893	0	0	0				0	-0.65471	0	0
012	2019-04-30t1731	1556663650.89	larva	2.1269	-45.9764	-297.7457	170.6622	28.5298	3250.5508	10336.6642	57732.999	0	-0.77988	0	-0.81558	0	-0.81251					0	-0.79305	0	-0.80963	0	0.76948	0	0	0				0	-0.816	0	0
012	2019-04-30t2130	1556677956.73	larva	6.1007	-42.0026	-293.7719	172.9948	26.9502	3194.947	10148.1486	54459.7966	0	-0.90685	0	-0.95595	0	-0.95445					0	-0.91886	0	-0.93167	0	-0.19011	0	0	0				0	-0.97391	0	0
012	2019-05-01t0130	1556692369.32	larva	10.1042	-37.9991	-289.7684	173.9041	27.0025	3215.7766	10215.4606	54928.4078	0	-1.032	0	-1.1028	0	-1.1036					0	-1.0491	0	-1.057	0	-0.842	0	0	0				0	-1.1413	0	0
012	2019-05-01t0530	1556706761.67	larva	14.1021	-34.0012	-285.7705	173.3133	26.9082	3186.7004	10125.221	54199.3701	0	-1.1548	0	-1.2562	0	-1.2601					0	-1.1838	0	-1.1853	0	-1.3463	0	0	0				0	-1.3184	0	0
012	2019-05-01t0930	1556721168.17	larva	18.1039	-29.9994	-281.7687	440.7409	42.3652	14535.0928	45907.1483	409501.4671	785.42	0.9428	199.165	0.92572	182.5555	0.99938	649.2922	0.0031091	639.0547	50644.793	360.2783	0.77663	594.3084	1.1868	1541140	0.25564	314.921	64.6377	64.2886	102.6175	98.4655	8004.165	86.3224	1.3362	94.8784	500167
012	2019-05-01t1330	1556735582.29	larva	22.1078	-25.9955	-277.7648	473.1029	42.2829	15709.962	49629.646	439770.9414	717.63	0.65478	189.473	0.73015	162.6102	0.64822	624.7273	-0.069648	614.9612	52477.0938	381.6445	0.83673	579.7961	1.0701	1584940	-0.20819	196.926	61.9674	61.844	97.2039	94.3638	8165.1313	82.0943	1.1134	90.6104	518358
012	2019-05-01t1730	1556749967.7	larva	26.1038	-21.9995	-273.7689	572.4934	43.9577	20697.2979	65270.8908	629286.9333	702.449	0.51712	214.858	0.97053	199.2158	1.0885	604.9752	-0.12126	598.229	66547.2734	377.0626	0.74287	538.6092	0.82939	2360000	0.22435	109.604	58.3632	57.9803	92.565	90.9412	10182.1475	78.5205	0.89654	87.5169	641061
012	2019-05-01t2130	1556764367.33	larva	30.1037	-17.9996	-269.769	530.5892	37.3241	16320.0961	51467.5012	421410.1502	830.654	0.80185	234.799	1.1642	202.2795	1.0651	675.9908	0.30084	662.8067	59487.1875	456.4578	1.1972	603.0061	1.0696	2046740	-0.55632	149.912	61.6884	61.4262	94.3407	92.0893	8301.9854	80.7993	0.88241	88.8749	537738
012	2019-05-02t0130	1556778774.04	larva	34.1055	-13.9978	-265.7671	612.5685	45.8178	22280.4529	70263.6429	682873.6128	1302.52	2.129	245.112	1.2452	198.1992	0.9275	919.7048	1.7071	879.8042	109444.8672	526.9295	1.6363	764.84	1.8101	2893790	-0.0718	338.659	58.5283	58.027	92.8902	89.4858	11053.9287	77.621	0.65001	86.4093	690986
012	2019-05-02t0530	1556793172.46	larva	38.1051	-9.9982	-261.7675	726.0297	53.1072	30522.6007	96243.7856	1076750.0493	1176.5	1.6813	267.736	1.5225	215.9533	1.148	872.691	1.5812	841.7388	141375.9531	558.7608	1.8433	728.5631	1.6057	4311080	0.93154	138.72	61.7152	61.4963	96.0997	94.6745	15568.1533	82.007	0.71446	91.5335	993738
012	2019-05-02t0930	1556807568.21	larva	42.1039	-5.9994	-257.7687	813.4984	53.9408	34200.2841	107757.4334	1213688.03	1282.74	1.9373	262.326	1.3932	202.7874	0.83909	928.6307	2.0662	889.1247	168082.1562	591.569	2.0835	812.6501	2.0301	4733670	0.92286	342.872	58.2953	58.0837	94.1124	89.4373	17034.3477	77.3327	0.37513	86.002	1051940
012	2019-05-02t1330	1556821965.18	larva	46.1031	-2.0002	-253.7696	952.6819	62.5934	48713.0472	153438.0896	2110276.7325	905.893	0.67513	214.301	0.52442	188.2207	0.46126	651.7296	0.48609	634.1241	166842.7812	419.4371	0.6866	564.2567	0.62088	5476030	1.2051	380.119	62.2299	61.914	103.0078	98.6445	26369.9961	84.0665	0.55629	94.5255	1590160
012	2019-05-02t1730	1556836366.9	adult	50.1036	2.0002	-249.7691	988.4357	64.9806	51879.9268	163532.6342	2287280.4951	859.12	0.43635	219.201	0.51146	191.6572	0.42213	670.0591	0.71152	659.4379	182256.0625	431.2752	0.71656	596.9797	0.74891	5957440	1.2322	296.824	61.8772	61.6476	99.6517	96.332	27105.2578	82.7573	0.35246	92.6483	1681700
012	2019-05-02t2130	1556850765.75	adult	54.1032	5.9999	-245.7694	1051.8505	73.6576	60183.2765	189632.2826	2951952.2336	762.378	0.11883	192.296	-0.038324	172.1463	-0.061892	548.8486	-0.032549	529.9597	172887.3125	371.8865	0.19583	488.3818	0.098426	6047520	1.0027	218.304	59.388	59.0585	93.9381	91.1144	29590.5176	78.9264	0.040762	87.6784	1867690
012	2019-05-03t0130	1556865165.54	adult	58.1032	9.9999	-241.7695	1113.7372	75.8464	67772.4058	213495.2991	3497160.6969	650.689	-0.24699	187.879	-0.15745	168.5436	-0.19463	507.429	-0.25852	495.6269	179629.8594	357.5108	0.083744	457.3114	-0.077954	6643960	1.2378	305.706	62.4476	62.1617	100.7333	97.9368	35659.5859	84.2321	0.34371	93.9438	2208330
012	2019-05-03t0530	1556879566.49	adult	62.1034	14.0001	-237.7692	1071.9716	74.5955	67260.2551	212081.7201	3516265.6076	926.664	0.78451	198.607	0.10724	180.7681	0.14286	568.5916	0.32397	522.3879	199575.6562	347.1463	0.031822	449.2382	-0.077127	6971100	1.2723	167.685	62.4553	62.1595	99.1092	97.012	34787.3203	83.4445	0.26847	93.2652	2192180
012	2019-05-03t0930	1556893964.7	adult	66.103	17.9996	-233.7697	1152.5908	73.9023	68585.4706	216010.4001	3521593.8557	630.299	-0.23893	194.45	0.051433	174.7649	-0.011047	507.3081	-0.035323	497.7383	182123.625	351.707	0.17589	459.4707	0.099505	6964420	1.0529	272.3	60.3597	60.1048	94.145	92.1489	33798.0469	79.7835	-0.094111	88.3976	2161840
012	2019-05-03t1330	1556908363.64	adult	70.1027	21.9993	-229.77	1122.7567	76.3771	70892.9983	223378.8724	3805377.3121	666.463	-0.019142	186.512	-0.12245	168.4248	-0.20886	503.6391	0.10522	493.1399	186346.4531	347.3673	0.24872	460.8728	0.24904	6897410	0.81315	361.398	63.1776	62.8338	102.7996	98.7774	38035.8438	84.6112	0.40011	94.7233	2336370
012	2019-05-03t1730	1556922770.15	adult	74.1045	26.0011	-225.7682	1140.4045	83.4651	71704.246	225958.2659	3915228.094	524.232	-0.55278	174.076	-0.49995	160.6932	-0.52159	401.0237	-0.71163	393.0876	150383.9062	290.8796	-0.44707	364.8337	-0.55748	6512170	0.32457	153.434	59.3295	59.0783	92.7326	91.0518	34774.7344	78.6072	-0.40009	87.3836	2219520
012	2019-05-03t2130	1556937170.44	adult	78.1045	30.0012	-221.7681	1132.3628	84.796	72068.3672	227230.1476	3955687.8582	519.519	-0.51314	181.79	-0.17815	168.1364	-0.18065	410.0081	-0.47835	398.8152	154163.0625	301.8594	-0.17442	368.0588	-0.43214	6832740	0.47327	354.518	63.0076	62.7243	98.5111	95.7992	37040.1836	83.1892	0.18671	92.3402	2368200
012	2019-05-04t0130	1556951573.42	adult	82.1054	34.002	-217.7673	1235.8697	76.7093	77560.6394	244405.5609	4076891.7462	500.192	-0.5463	173.746	-0.48671	164.7902	-0.34431	372.9478	-0.76344	362.454	151043.8438	272.8345	-0.61976	335.5864	-0.74624	7031660	0.54536	127.301	63.334	63.0739	100.681	98.9445	40775.8125	85.0822	0.4712	94.9607	2563190
012	2019-05-04t0530	1556965968.15	adult	86.1039	38.0006	-213.7687	1228.6745	77.1439	73120.6982	230250.4972	3853608.4221	591.464	0.072262	179.542	-0.1715	165.4681	-0.30383	447.585	0.33796	440.4732	170977.4531	301.0048	0.088669	406.8504	0.39612	6858490	0.30219	282.798	63.4601	63.2167	98.7695	96.0861	37729.9531	83.6014	0.11141	92.5973	2424180
012	2019-05-04t0930	1556980369.37	adult	90.1042	42.0009	-209.7684	1271.3625	79.6069	76538.8028	240987.8548	4028074.3053	474.169	-0.55654	170.202	-0.64118	161.7347	-0.54891	358.5876	-0.70168	349.8377	143435.0312	267.1125	-0.5971	331.8199	-0.62851	6803300	0.17874	412.471	65.4445	65.0287	104.3857	100.7164	41754.2656	87.0536	0.79613	97.2149	2615950
012	2019-05-04t1330	1556994768.47	adult	94.104	46.0007	-205.7686	1128.0848	76.8186	70313.5338	221537.5398	3738455.1294	496.706	-0.32594	182.557	0.10857	175.2452	0.37605	370.9768	-0.39729	355.7298	136148.5	276.102	-0.25802	331.5401	-0.52269	6696570	0.014945	305.128	66.3487	65.7071	111.6424	108.3791	40972.75	89.1969	1.2689	103.2948	2433800
012	2019-05-04t1730	1557009169.42	adult	98.1043	50.0009	-201.7684	1213.3819	78.5254	75086.7741	236615.9062	3950735.2296	484.731	-0.32569	178.475	-0.092929	170.1239	0.030281	360.9535	-0.42578	351.4264	141493.7812	269.3593	-0.33617	323.6355	-0.55499	6993710	0.26422	386.39	61.369	61.0413	97.916	95.045	38383.0547	81.6884	-0.9103	91.5143	2404810
012	2019-05-04t2130	1557023580.01	adult	102.1072	54.0039	-197.7654	1159.4521	80.5811	74613.8894	235035.781	4090157.5896	469.747	-0.35479	181.786	0.15736	171.4536	0.13548	390.2936	0.14262	385.4369	152214.5	285.1816	0.25289	365.5335	0.39284	7073090	0.31164	141.459	62.5821	62.1344	100.7545	98.6034	39294.2734	84.128	-0.44199	94.5963	2435010
012	2019-05-05t0133	1557038168.93	adult	106.1597	58.0564	-193.713	1354.5747	79.5631	79840.2303	251294.5715	4179732.1127	499.984	-0.096641	180.179	0.090439	170.497	0.069694	393.0017	0.29445	386.7954	164274.7031	280.2769	0.21897	362.4792	0.46721	7514190	0.74507	308.855	63.5855	63.0446	105.2661	102.575	44001.2188	85.8542	-0.14307	97.1835	2651770
012	2019-05-05t0533	1557052559.24	adult	110.157	62.0537	-189.7156	1078.9841	81.6371	68439.8003	215622.2446	3745459.0318	479.043	-0.18437	178.179	-0.012302	168.6757	-0.065848	375.9382	0.11173	369.5989	134209.9219	278.5434	0.26586	345.4866	0.22732	6360110	-0.49532	182.641	64.3564	63.7854	103.5847	101.2164	36979.7266	86.447	-0.17897	97.3475	2297200
012	2019-05-05t0932	1557066925.14	adult	114.1475	66.0442	-185.7251	1184.5184	80.411	77037.6197	242827.5565	4196985.1987	373.144	-0.77705	169.038	-0.60272	163.4704	-0.46297	306.1008	-0.92847	300.3505	123052.5234	241.8272	-0.85794	285.7948	-0.95422	6794660	-0.063238	316.863	68.0019	67.4985	111.2374	108.1599	44717.4336	90.9961	0.99295	103.2274	2733400
012	2019-05-05t1332	1557081280.63	adult	118.1352	70.0318	-181.7375	1044.6901	76.2713	67325.7321	212352.9969	3619121.8105	453.542	-0.26497	175.674	-0.13697	165.4775	-0.31007	370.8846	0.16117	364.0216	130551.3984	273.1518	0.25622	342.4444	0.3433	6167550	-0.73578	323.297	66.4094	65.775	112.6016	107.7815	39635.7695	88.4851	0.0022692	101.7895	2331500
012	2019-05-05t1730	1557095578	adult	122.1066	74.0033	-177.766	1113.3398	77.733	70641.2163	222574.0508	3811516.9289	405.091	-0.49941	179.144	0.11612	172.2587	0.21033	326.2301	-0.47693	320.2498	120378.9062	258.5203	-0.17834	303.5973	-0.43397	6601800	-0.30417	182.01	69.364	68.7195	112.3495	109.7864	41456.9688	92.3561	0.90193	104.2611	2556200
012	2019-05-05t2130	1557109978.8	adult	126.1069	78.0035	-173.7658	1194.5665	83.7633	77493.4286	244043.96	4357959.2884	367.372	-0.66115	156.385	-1.4315	148.4808	-1.6204	306.9199	-0.70987	302.5284	124302.5469	232.9993	-1.0224	283.401	-0.82116	6320440	-0.59948	166.094	69.041	68.4349	113.9958	110.4083	46168.3203	91.9025	0.53096	104.4797	2790360
012	2019-05-06t0130	1557124387.76	adult	130.1094	82.006	-169.7633	1123.1225	86.0758	71881.2617	226493.987	4054870.7404	412.542	-0.4094	168.38	-0.59686	160.1217	-0.72378	341.1129	-0.16843	336.8158	127917.3438	255.3763	-0.18961	316.559	-0.041355	6308190	-0.61687	234.818	66.8719	66.1329	114.226	110.2594	42834.75	90.4245	-0.090409	103.7034	2505290
012	2019-05-06t0530	1557138787.13	adult	134.1092	86.0059	-165.7635	1237.8758	80.4022	79315.7769	249820.0081	4340172.6354	448.542	-0.22575	169.049	-0.53981	159.9178	-0.7381	354.8259	0.049303	350.1112	146897.9375	256.3923	-0.11023	325.8306	0.20686	6991880	0.028058	431.576	67.9151	66.9182	123.9805	119.509	51327.9297	92.0045	0.11496	110.7183	2808970
012	2019-05-06t0930	1557153190.49	adult	138.1101	90.0068	-161.7625	1132.9072	78.8601	73895.7127	232829.4636	4084325.9138	461.121	-0.16479	182.675	0.4204	171.5075	0.15936	371.8115	0.29213	364.1362	143519.2188	279.9372	0.79819	342.913	0.61896	7034820	0.050702	270.553	69.5466	68.7944	117.0591	114.3411	45184.8047	92.6091	0.062014	106.7544	2678240
012	2019-05-06t1342	1557168279.16	adult	142.3014	94.1981	-157.5712	1297.9341	81.3985	82403.8235	259441.1623	4524804.0104	461.953	-0.16212	170.966	-0.38302	161.7903	-0.58704	354.6109	0.076005	347.9843	152482.6875	260.6834	0.12788	324.6413	0.25065	7349300	0.31494	301.978	71.0834	70.2928	120.3619	115.5071	51755.6328	94.6859	0.33897	108.7054	3055660
012	2019-05-06t1731	1557182019.37	adult	146.1181	98.0148	-153.7545	1200.6683	79.977	76827.1964	241921.8588	4241238.3081	430.69	-0.29685	186.513	0.70642	178.553	0.70297	345.4757	-0.029756	340.0437	138535.7656	277.2089	0.77256	325.8683	0.30129	7471710	0.40124	416.103	67.0666	66.3742	115.6939	110.7717	46393.2539	90.4776	-0.77151	104.3454	2686690
012	2019-05-06t2130	1557196397.46	adult	150.1121	102.0087	-149.7606	1207.3769	84.6234	81214.8177	255857.7698	4683066.7015	397.231	-0.43348	164.527	-0.80501	156.8259	-0.95769	318.3062	-0.35193	312.7997	134961.8281	246.2721	-0.34033	295.1233	-0.32961	6960640	-0.050831	183.788	69.512	68.9143	114.2075	110.8942	48423.9961	92.4367	-0.50442	105.1523	2940840
012	2019-05-07t0130	1557210801.66	adult	154.1132	106.0099	-145.7594	1160.6466	81.1425	76055.5247	239601.4034	4241573.7063	413.283	-0.36843	174.898	-0.080754	165.759	-0.27357	331.5001	-0.17881	327.6751	131605.5312	266.2749	0.42403	312.8057	0.068231	6931220	-0.081337	188.286	71.5668	70.7763	121.9601	117.8992	48418.1719	94.9737	-0.15433	109.9271	2836190
012	2019-05-07t0530	1557225199.34	adult	158.1126	110.0092	-141.7601	1317.0751	82.5576	85870.5311	270324.5362	4845216.2144	443.959	-0.25394	168.445	-0.51029	160.5298	-0.66468	346.2715	0.0017238	339.3562	155129.625	254.032	0.0064453	309.2116	0.014534	7539580	0.40131	209.03	65.1959	64.4311	114.6614	110.0354	51368.3086	88.0274	-1.6126	102.4534	2918170
012	2019-05-07t0930	1557239599.12	adult	162.1125	114.0092	-137.7601	1184.6171	80.5642	76978.2991	242468.8547	4273488.2586	468.346	-0.17191	182.606	0.45298	172.6939	0.24722	365.5912	0.2222	360.5434	146967.6719	279.6149	0.95077	337.7358	0.61102	7325990	0.22089	282.809	67.5146	66.6812	117.0115	112.2116	47038.6406	90.6651	-1.2324	105.3473	2708620
012	2019-05-07t1331	1557254021.92	adult	166.1188	118.0155	-133.7538	1250.9954	81.8084	83386.5772	262589.2635	4776067.9875	447.047	-0.25786	177.201	0.093227	168.2784	-0.084378	348.6566	0.027706	342.6408	151665.625	270.8397	0.6576	322.9857	0.32429	7697430	0.49587	303.901	70.3276	69.5635	123.1168	117.4337	53555.8281	93.3778	-0.88012	109.1205	3054960
012	2019-05-07t1730	1557268401.14	adult	170.1131	122.0098	-129.7596	1248.7155	84.6502	84835.2636	267212.8225	4980585.288	403.727	-0.41464	168.235	-0.49761	159.386	-0.74093	331.0598	-0.16697	326.4	146328.4062	257.0722	0.19336	309.0565	0.060148	7435300	0.28891	233.084	69.128	68.1515	131.2162	123.5229	57997.5469	93.1758	-1.0329	111.4071	3055180
012	2019-05-07t2130	1557282800.71	adult	174.113	126.0096	-125.7597	1139.827	86.9371	77949.1544	245626.4406	4586527.1079	680.122	0.49455	184.799	0.58996	174.8784	0.38282	401.4801	0.57713	369.9873	163000.9375	289.8363	1.3583	345.8061	0.78021	7501920	0.33179	197.669	67.1149	66.0833	122.6894	118.324	49811.9141	91.4642	-1.4064	107.7082	2724530
012	2019-05-08t0131	1557297208.15	adult	178.115	130.0117	-121.7576	1209.7806	83.8498	83243.3789	262297.2409	4861100.1882	1290.8	2.4346	181.933	0.39564	167.8954	-0.1345	499.1531	1.5747	404.1793	216632.4375	286.3098	1.2492	357.3054	0.99644	7886240	0.60128	190.522	73.8264	72.8527	126.9544	122.8319	55098.2266	98.9561	-0.40822	114.5658	3200150
012	2019-05-08t0530	1557311599.44	adult	182.1126	134.0093	-117.76	1121.5619	86.0904	78184.6734	246527.9463	4619961.5138	1833.96	4.081	195.264	1.2445	179.2012	0.66009	597.2587	2.5466	428.4159	243681.5625	313.1678	2.1889	384.4176	1.4986	7949020	0.6372	295.807	71.8444	70.7179	131.8397	124.9001	53790.5977	97.692	-0.7231	115.4147	2924720
012	2019-05-08t0930	1557326002.28	adult	186.1134	138.0101	-113.7592	1119.4052	84.5039	77083.3441	242979.8051	4526489.5251	2495.49	6.0521	190.497	0.92221	175.1127	0.34771	676.7312	3.3063	460.2872	272045.9375	302.4743	1.8354	383.4153	1.4671	7645410	0.42425	182.685	74.1612	73.0778	129.544	125.1469	52076.7031	99.7263	-0.581	116.8149	2976390
012	2019-05-08t1331	1557340430.41	adult	190.1212	142.0179	-109.7514	1257.1486	84.1883	84806.7879	267094.3541	4897474.5328	2185.35	4.9977	183.709	0.47354	171.1634	0.047598	648.4751	2.9866	472.6166	286626	278.3929	1.0205	360.1652	1.033	8114590	0.74082	339.047	73.4701	72.3156	132.9079	126.7318	58745.3125	100.3594	-0.63017	118.6892	3245250
012	2019-05-08t1721	1557354253.34	adult	193.9609	145.8576	-105.9117	1222.097	85.872	82142.226	258741.2634	4840184.1383	2371.71	5.4974	188.372	0.75513	173.4656	0.18815	712.423	3.5943	453.1879	304917.0625	291.5894	1.4924	361.4311	1.0542	8059890	0.70317	198.752	76.459	74.9172	138.4109	133.6797	59239.8828	105.393	-0.14854	123.6136	3271450
012	2019-05-08t2121	1557368643.92	adult	197.9583	149.855	-101.9143	1208.8778	83.8632	83327.1314	262843.6005	4795034.4359	2665.16	6.305	184.623	0.50184	170.4472	-0.045924	681.6711	3.2696	446.8544	295845.25	281.9605	1.1773	367.9481	1.1735	8009680	0.66949	390.662	69.4936	68.1797	130.4438	125.0156	56612.625	95.1858	-1.4659	114.5878	3014910
012	2019-05-09t0121	1557383042.79	adult	201.958	153.8547	-97.9147	1188.9629	87.8925	82916.3964	261338.6257	4928180.2998	2963.4	7.1149	184.055	0.45177	169.3714	-0.14314	680.6805	3.2439	446.6653	294053.9688	283.9826	1.2679	377.9063	1.3571	7942140	0.62824	337.948	72.4265	71.1447	138.1493	129.8699	59680.5156	98.091	-1.2335	118.9646	3125280
012	2019-05-09t0521	1557397444.78	adult	205.9585	157.8552	-93.9141	1171.0354	85.1599	80122.8973	252440.7258	4709871.2363	2698.98	6.2553	180.628	0.2235	167.583	-0.28896	696.6022	3.3834	444.306	291179.7188	273.6594	0.93411	352.8775	0.91247	7535620	0.37686	262.189	70.0534	68.6346	134.1419	129.4123	56071.3164	96.7209	-1.4764	118.2668	2922560
012	2019-05-09t0921	1557411845.35	adult	209.9587	161.8554	-89.914	1177.7058	86.8698	79903.0311	251736.5312	4683674.7967	2254.53	4.8838	176.669	-0.037731	165.9782	-0.42077	678.5273	3.2072	443.9967	282945.875	258.0029	0.40863	329.6534	0.50454	7352440	0.27599	264.463	76.5743	74.9217	145.6785	138.9366	60747.9453	105.0057	-0.72154	127.481	3186790
012	2019-05-09t1321	1557426245.79	adult	213.9588	165.8555	-85.9138	1114.0203	82.8429	76777.847	242155.0561	4452635.1755	2565.84	5.7101	183.944	0.42384	172.0597	-0.0078593	691.2825	3.3193	411.4621	276513	269.3882	0.84322	336.3755	0.63904	7347820	0.28889	310.929	74.2469	72.7349	141.151	133.8812	56460.3906	102.7215	-1.0606	123.2836	2965870
012	2019-05-09t1721	1557440648.26	adult	217.9595	169.8562	-81.9131	1142.7003	82.3223	75110.0853	236622.0538	4255064.7748	3196.82	7.4428	187.602	0.6657	175.6701	0.24088	738.3578	3.7691	442.472	289436.25	268.7627	0.85815	345.9506	0.83386	7343870	0.30826	342.18	74.5767	73.1023	147.2455	140.2868	57720.2422	102.1807	-1.2157	125.511	2919380
012	2019-05-09t2121	1557455047.94	adult	221.9594	173.8561	-77.9132	1093.0369	87.7455	77167.8588	243299.7852	4674616.139	2512.95	5.4533	183.853	0.42663	174.1406	0.12625	692.2383	3.341	400.5948	278279.7812	256.0174	0.42452	306.8212	0.13644	7385940	0.3587	364.335	78.0313	76.3659	145.92	141.1827	58659.8359	108.4342	-0.72848	129.9671	3134750
012	2019-05-10t0121	1557469450.22	adult	225.96	177.8567	-73.9126	1094.7723	86.7749	75532.6297	238095.7151	4476582.9131	2296.21	4.8219	185.789	0.56619	175.7014	0.23885	654.672	2.9811	427.3279	257940.7656	262.8878	0.72013	336.1586	0.70386	7311740	0.34062	279.786	75.8492	74.1817	142.0826	136.7059	55980.5625	105.451	-1.1088	126.9603	2985040
012	2019-05-10t0521	1557483849.4	adult	229.9598	181.8565	-69.9128	692.8813	86.8306	47939.4961	152460.4226	2760660.6714	443.358	-0.38842	190.69	0.9149	186.1911	1.0217	324.1808	-0.24355	315.3687	81045.1875	257.0906	0.53753	300.335	0.058565	4762680	-1.1801	275.653	79.3284	76.9083	157.8214	150.7506	39455.3477	113.6849	-0.47006	137.8106	1981310
012	2019-05-10t0921	1557498251.85	adult	233.9605	185.8572	-65.9121	1126.2618	81.8484	74106.9751	233502.9321	4164348.5161	2995.59	6.8482	176.492	-0.046735	168.6005	-0.28918	697.3946	3.4775	331.6434	269891.7188	231.9407	-0.41701	281.3996	-0.27988	6817540	0.10754	365.845	78.0145	76.0892	153.4635	144.6665	59390.3633	109.5138	-0.94334	132.9518	3013540
012	2019-05-10t1322	1557512672.5	adult	237.9662	189.8629	-61.9064	1111.3924	82.157	74003.405	233209.2102	4211928.5032	1986.96	4.028	170.889	-0.43549	164.2592	-0.62494	568.0454	2.2419	326.7887	219265.5312	227.5141	-0.57757	273.0816	-0.42421	6588630	0.0055302	279.29	82.1719	79.9554	160.3452	152.5204	61893.2656	116.0514	-0.47751	141.8335	3168140
012	2019-05-10t1716	1557526736.63	adult	241.8729	193.7696	-57.9997	1036.9623	83.125	70018.1149	221091.2159	3911413.2571	1333.6	2.1999	183.215	0.44952	177.7482	0.41719	478.1035	1.3748	328.0912	174507.7656	241.7315	0.019752	288.2676	-0.10803	6686440	0.10201	310.753	78.1701	76.0127	148.7766	142.691	54303.4609	112.5614	-0.87288	133.2498	2852820
012	2019-05-10t2116	1557541134.16	adult	245.8722	197.7689	-54.0004	1103.6922	84.0737	74249.2565	234037.3614	4233977.8806	1233.84	1.9464	171.734	-0.37357	167.4203	-0.39118	456.3713	1.1932	332.3085	176615.7031	227.5542	-0.55199	278.5172	-0.28559	6644060	0.11396	301.301	81.268	79.0189	153.6399	149.2615	59458.6562	117.132	-0.58587	139.7663	3144090
012	2019-05-11t0116	1557555534.37	adult	249.8723	201.769	-50.0003	989.1881	85.5296	67799.9836	214017.1192	3902415.6837	2244.43	5.0002	174.449	-0.17128	167.4715	-0.39205	670.9116	3.5304	385.1949	237502.6875	228.4751	-0.50285	286.2451	-0.10994	6161020	-0.1344	259.651	84.3438	81.724	165.4675	159.0009	58575.4922	121.6182	-0.31332	146.9886	2978770
012	2019-05-11t0516	1557569934.89	adult	253.8725	205.7691	-46.0002	666.9547	73.2356	37831.9318	120183.4254	1790197.3544	2764.01	6.674	180.446	0.28734	169.4159	-0.23834	995.5991	7.1881	717.0763	197128.625	233.2814	-0.28256	304.1839	0.28884	3570490	-1.6302	332.172	83.5436	80.7402	173.3732	166.9526	34327.8984	120.6301	-0.48992	151.8101	1653080
012	2019-05-11t0916	1557584334.7	adult	257.8724	209.7691	-42.0002	1053.0558	77.8319	64806.6644	204250.6868	3416542.6434	4504.86	12.1729	178.383	0.14067	171.8743	-0.035869	732.5605	4.4318	291.2634	248338	224.8039	-0.65001	262.9422	-0.57861	6032210	-0.13184	314.189	87.1414	84.0685	169.9731	163.4728	57620.8906	126.3015	-0.1317	152.2194	2946770
012	2019-05-11t1316	1557598734.71	adult	261.8724	213.7691	-38.0002	922.0309	86.0009	61706.4268	194713.4436	3550481.0337	2173.92	5.0927	172.816	-0.28943	166.9662	-0.45224	666.476	3.8043	325.7848	214605.2812	222.4279	-0.75487	260.4299	-0.62821	5554830	-0.37424	249.373	87.0596	83.598	168.3308	164.8923	54202.5156	129.6756	0.036882	153.9759	2798360
012	2019-05-11t1716	1557613135.09	adult	265.8725	217.7692	-34.0001	1039.9229	79.3535	64702.7002	203942.4597	3419031.4201	2175.75	5.2089	172.217	-0.33698	167.0793	-0.44939	623.7486	3.4215	299.7364	210827.0156	218.3595	-0.9445	254.3919	-0.76133	5814740	-0.18035	233.573	87.4049	84.059	172.3194	166.9697	58243.9492	128.4037	-0.15571	155.6516	2951140
012	2019-05-11t2116	1557627535.61	adult	269.8726	221.7693	-30	1049.5926	77.2604	64852.6846	204317.7956	3460703.7892	2328.39	5.8231	169.554	-0.55801	164.1122	-0.72028	616.616	3.4511	288.8568	209032.8125	216.1055	-1.0561	253.3839	-0.78448	5738730	-0.18475	357.479	88.1956	84.7162	178.9583	172.018	60666.8477	130.3599	-0.097319	159.0865	2985070
012	2019-05-12t0116	1557641934.99	adult	273.8725	225.7692	-26.0002	578.6942	86.5033	36099.8587	115290.306	1961723.2648	2010.28	4.8987	169.236	-0.59094	161.9346	-0.93209	813.586	6.038	675.8151	153767.75	216.654	-1.0356	264.4685	-0.5192	3193830	-1.6493	199.144	85.8682	83.7269	152.9126	149.2191	28900.4883	122.0646	-0.80675	141.2746	1620510
012	2019-05-12t0516	1557656336.01	adult	277.8728	229.7694	-21.9999	692.6267	84.1601	47616.5294	150942.2887	2818774.1641	1801.94	4.3116	165.088	-0.96037	158.3947	-1.2818	683.4644	4.5699	536.4758	170182.625	215.1559	-1.1175	260.2914	-0.61623	4096510	-1.0747	393.848	88.8154	85.4916	177.6209	173.1906	44227.6055	131.3695	-0.19801	160.5334	2203860
012	2019-05-12t0916	1557670734.83	adult	281.8724	233.7691	-18.0002	688.2811	87.581	48073.6374	152275.9452	2882974.682	1628.84	3.8243	164.2	-1.0582	157.8599	-1.3624	620.4629	3.9051	466.9995	155736.1875	216.0956	-1.0781	267.1648	-0.43812	4112060	-1.0246	356.977	89.6085	85.8734	181.34	174.6278	45516.332	134.7	-0.039895	164.8913	2244070
012	2019-05-12t1316	1557685135.67	adult	285.8727	237.7693	-14	739.0157	89.7866	53204.0009	168659.8517	3240640.4924	918.947	1.4079	161.624	-1.3189	157.5219	-1.4286	395.649	0.9621	291.9515	109990.4062	216.0066	-1.0917	258.6188	-0.65503	4477640	-0.76677	328.734	90.5543	86.3883	190.7568	184.2665	53030.3906	138.0224	0.11411	170.6794	2508720
012	2019-05-12t1716	1557699535.62	adult	289.8727	241.7693	-10	723.0139	86.512	46892.8638	148887.5737	2565968.7122	340.58	-0.64873	155.174	-1.9674	153.4852	-1.8745	256.9736	-0.96845	252.1985	62958.5352	202.9498	-1.8131	235.8677	-1.2766	3796790	-1.1287	383.924	85.5286	82.6866	174.0287	165.5006	42637.0234	123.6712	-0.99546	150.0941	2092710
012	2019-05-12t2116	1557713935.86	adult	293.8727	245.7694	-5.9999	642.4991	75.7152	37722.6004	120365.5691	1846963.4596	331.559	-0.68161	158.914	-1.6541	157.0867	-1.5507	253.6097	-1.0355	248.1509	50214.7266	209.978	-1.4515	239.514	-1.1988	3136640	-1.4784	335.729	90.0369	86.5675	177.6632	173.0381	35177.3125	134.6979	-0.29072	162.1964	1777150
012	2019-05-13t0116	1557728335.8	adult	297.8727	249.7694	-1.9999	610.5625	87.6138	42555.8093	135171.5675	2517880.0571	316.243	-0.7414	163.41	-1.2422	161.0367	-1.1694	263.6944	-0.89987	259.5912	58540.1641	220.2448	-0.88149	249.1224	-0.93983	3623300	-1.148	335.798	92.2454	88.5574	181.4396	176.9535	40279.5938	139.118	-0.061967	166.6432	2045360
012	2019-05-13t0516	1557742735.36	dead	301.8726	253.7693	1.9999	620.226	86.4868	43949.4975	139717.3668	2615992.5018	347.075	-0.62168	164.442	-1.1689	161.6716	-1.1332	268.022	-0.84793	264.1249	61377.0312	221.902	-0.78954	252.8085	-0.84285	3761120	-1.0241	341.792	93.8047	89.7858	185.6111	180.9632	42504.9414	142.8495	0.11465	170.7022	2145500
013	2019-04-30t1316	1556648341.6	egg	-2.1269	-54.2304	-234.0872	172.9288	27.1261	3204.9605	10178.7744	54835.5146	0	-0.64063	0	-0.67038	0	-0.66629					0	-0.66164	0	-0.68114	0	3.1893	0	0	0				0	-0.65471	0	0
013	2019-04-30t1731	1556663655.32	larva	2.1269	-49.9766	-229.8334	173.905	29.9009	3489.9596	11103.7939	65179.9098	0	-0.77988	0	-0.81558	0	-0.81251					0	-0.79305	0	-0.80963	0	0.76947	0	0	0				0	-0.816	0	0
013	2019-04-30t2130	1556677961.48	larva	6.1008	-46.0026	-225.8595	185.3715	27.7053	3501.0094	11110.3151	61145.505	0	-0.90686	0	-0.95595	0	-0.95446					0	-0.91886	0	-0.93167	0	-0.19013	0	0	0				0	-0.97391	0	0
013	2019-05-01t0130	1556692373.92	larva	10.1043	-41.9992	-221.856	187.234	27.3447	3517.8068	11161.8343	60992.7058	0	-1.032	0	-1.1028	0	-1.1036					0	-1.0491	0	-1.057	0	-0.84201	0	0	0				0	-1.1413	0	0
013	2019-05-01t0530	1556706766.35	larva	14.1022	-38.0013	-217.8581	352.9764	41.0761	10832.9902	34250.257	290289.368	626.818	0.59761	172.729	0.70158	156.0909	0.7344	531.2767	-0.57419	525.7216	30814.0508	349.2344	0.78364	480.7179	0.77823	999582	0.096088	200.106	67.0225	66.5796	107.2215	102.8565	6218.8486	89.6457	1.5162	99.296	387859
013	2019-05-01t0930	1556721172.74	larva	18.104	-33.9995	-213.8564	350.2725	35.8136	10106.614	31934.2933	251935.961	715.256	0.74455	190.046	0.81839	164.2566	0.75624	615.5336	-0.15532	610.5859	33854.3477	370.7302	0.83759	577.9749	1.118	1029100	-0.41608	107.183	59.0682	58.7321	92.5953	91.4696	5092.7417	78.3379	1.0731	87.2478	319854
013	2019-05-01t1330	1556735586.88	larva	22.1079	-29.9956	-209.8524	241.9435	32.6773	5867.5803	18585.4676	124805.7463	547.003	0.16668	233.872	1.2742	221.9159	1.47	489.1349	-0.7282	490.7316	15652.3164	365.8792	0.74128	452.8374	0.51663	742311	-1.2303	293.177	59.2263	59.2186	97.126	90.2402	3108.0308	78.4057	0.98635	87.9429	187984
013	2019-05-01t1730	1556749972.29	larva	26.1038	-25.9996	-205.8565	413.1309	37.7228	11751.4858	37062.4602	296371.2127	869.779	1.0025	236.177	1.2434	192.7729	0.99514	720.4991	0.46086	714.9489	45391.4414	487.8371	1.441	655.6049	1.3581	1488150	-0.76586	359.55	58.8583	58.5061	96.0535	89.7484	6051.3696	78.0802	0.88064	86.7212	370866
013	2019-05-01t2130	1556764371.99	larva	30.1038	-21.9997	-201.8566	521.1802	36.1146	14954.5074	47132.4504	362352.168	761.777	0.5989	218.47	0.94513	186.6837	0.82774	673.9861	0.29033	668.4908	54592.8711	456.7609	1.1991	631.6008	1.204	1749730	-0.87517	111.833	60.3909	60.1204	92.5103	90.8568	7493.3364	79.5367	0.83444	88.3132	483670
013	2019-05-02t0130	1556778778.67	larva	34.1056	-17.9979	-197.8547	708.5097	46.0449	26123.7068	82398.9958	793962.4814	710.181	0.35398	207.22	0.71014	178.4527	0.61047	617.9891	0.055078	616.031	85900.4844	406.8337	0.80781	565.9487	0.83613	2870830	-0.095279	169.8	60.3452	60.0674	93.9189	91.9758	13054.7305	79.8609	0.74004	88.4434	836022
013	2019-05-02t0530	1556793177.04	larva	38.1052	-13.9983	-193.8552	712.1891	53.8372	30094.1305	94900.2072	1069213.5969	891.525	0.81223	225.09	0.88545	195.1753	0.79412	655.4103	0.33453	632.5989	104210.2422	426.3663	0.88223	570.9403	0.79865	3571730	0.20742	218.361	59.7849	59.5225	94.3297	91.6716	14998.418	79.7471	0.61771	88.3372	948667
013	2019-05-02t0930	1556807572.84	larva	42.104	-9.9995	-189.8563	859.851	60.474	36173.1346	114355.415	1360012.752	919.121	0.80898	174.41	-0.0052168	139.4042	-0.31441	650.2803	0.38638	635.3709	124203.5469	376.8173	0.43586	523.6646	0.47743	3330010	-0.40012	106.179	59.2457	58.9291	92.552	91.8256	17677.4395	79.3375	0.46745	88.1642	1131180
013	2019-05-02t1330	1556821969.79	larva	46.1031	-6.0003	-185.8572	852.366	53.0679	37666.2652	118647.8881	1399543.0461	641.41	-0.15913	178.866	-0.081063	163.8559	-0.01771	473.0322	-0.65217	462.3899	94133.4062	298.5564	-0.2985	396.1094	-0.33129	3547990	-0.5489	219.308	60.4664	60.2231	93.8091	91.6949	18668.0195	79.2813	0.31548	88.1828	1199410
013	2019-05-02t1730	1556836371.57	larva	50.1036	-1.9998	-181.8567	930.4335	58.3159	45938.2217	144988.9572	1849477.7237	748.449	0.081389	185.73	-0.11121	170.5955	-0.032818	472.0552	-0.62354	452.9737	114237.3594	307.3499	-0.36305	391.1762	-0.48855	4476650	-0.06977	156.015	61.5573	61.479	95.2707	92.8406	23055.5117	80.9186	0.24841	89.8966	1483710
013	2019-05-02t2130	1556850770.35	adult	54.1033	1.9998	-177.857	974.3164	59.8389	50736.9653	160172.7895	2164627.8103	831.961	0.34967	184.984	-0.18617	165.1819	-0.22674	516.9713	-0.26039	487.1679	137514.375	344.6575	-0.058097	443.0031	-0.19274	4920020	0.024913	239.874	57.1649	56.9785	92.7863	89.4838	24681.168	76.6521	-0.10361	86.1106	1520410
013	2019-05-03t0130	1556865170.2	adult	58.1033	5.9998	-173.8571	1028.4111	61.9076	53283.9837	167878.9044	2299236.9804	768.325	0.1592	197.632	0.059096	179.083	0.082033	528.1985	-0.10124	506.4542	147895.5938	351.0162	0.018348	458.821	-0.067527	5519660	0.27204	301.065	59.4998	59.2449	92.5478	89.9563	25913.3945	78.3192	-0.085079	86.7978	1661770
013	2019-05-03t0530	1556879571.13	adult	62.1035	10	-169.8568	1030.634	69.0278	56750.3926	178845.1491	2660097.5413	810.404	0.36322	191.489	-0.067816	169.2389	-0.19592	539.0625	0.087112	515.8092	160640.625	353.6726	0.10342	470.2439	0.080421	5688380	0.17535	182.153	56.8547	56.5884	91.0963	89.458	27146.6875	76.5007	-0.31446	85.7083	1688920
013	2019-05-03t0930	1556893969.38	adult	66.103	13.9996	-165.8573	1116.1559	66.0008	61394.8918	193458.7511	2821282.1658	551.304	-0.54232	176.143	-0.45172	160.3739	-0.48838	450.8434	-0.51797	443.3043	145171.5625	312.5003	-0.29772	414.9232	-0.26699	5658950	-0.063293	138.398	56.8665	56.6496	90.4697	88.9893	29131.25	76.5028	-0.41629	85.7803	1826950
013	2019-05-03t1330	1556908368.29	adult	70.1027	17.9993	-161.8576	1137.3018	68.9488	65861.6305	207512.1133	3192171.4092	713.232	0.1735	195.33	0.15071	174.3609	0.01478	551.1813	0.54054	540.944	190157.5625	343.7369	0.19986	498.6411	0.59363	6723830	0.66402	124.961	60.8823	60.6472	93.7828	92.3896	32355.0508	80.4414	-0.081053	89.3941	2095750
013	2019-05-03t1730	1556922774.85	adult	74.1046	22.0011	-157.8558	1127.5993	71.3071	68744.1221	216586.255	3493481.0317	559.329	-0.39572	177.371	-0.38398	163.7493	-0.39024	438.1212	-0.34325	430.6145	157285.5312	298.3296	-0.3339	399.1822	-0.20604	6366910	0.1985	215.787	63.9451	63.6543	99.6319	97.9365	35767.8477	84.559	0.40717	93.8924	2295380
013	2019-05-03t2130	1556937175.15	adult	78.1046	26.0012	-153.8557	1223.2654	72.5595	73189.9994	230551.3637	3671259.9462	538.847	-0.41806	181.158	-0.20353	165.9489	-0.2878	440.3669	-0.14799	433.4912	168660.5312	305.5672	-0.1102	403.5389	-0.021058	6922960	0.55281	297.419	61.539	61.2446	96.05	93.8792	36787.1641	81.2006	-0.12892	90.1126	2351710
013	2019-05-04t0130	1556951578.07	adult	82.1054	30.002	-149.8549	1247.5822	73.7343	74583.9154	234899.1324	3764908.0588	570.37	-0.16462	180.727	-0.16822	166.603	-0.24415	443.9235	0.085627	438.1052	173130.1562	303.5032	-0.011937	403.429	0.14776	7038410	0.55144	135.263	61.3758	61.0276	96.6004	94.6806	37674.1719	81.8133	-0.12945	91.1701	2390280
013	2019-05-04t0530	1556965972.85	adult	86.104	34.0005	-145.8563	1173.4213	73.213	72097.4612	227183.9327	3709272.5377	588.896	0.056919	193.726	0.55279	179.4379	0.54982	460.7233	0.5093	451.3403	173692.6875	315.6192	0.41767	413.0682	0.48881	7296680	0.70726	295.066	61.9003	61.6278	96.5388	93.9973	36395.1211	81.5943	-0.30888	90.7912	2331470
013	2019-05-04t0930	1556980374.01	adult	90.1043	38.0008	-141.856	1300.7302	74.7455	77264.8911	243192.5169	3933007.3005	509.751	-0.32828	184.231	0.14203	173.9744	0.25807	380.3734	-0.39746	372.6316	153670.8438	282.4515	-0.21185	349.5552	-0.3345	7433560	0.77881	323.229	64.0493	63.7859	98.5889	96.8675	39829.9219	84.0951	0.10163	93.1876	2584330
013	2019-05-04t1330	1556994773.18	adult	94.1041	42.0006	-137.8562	1287.5309	76.2115	77622.0274	244348.2503	4018592.7744	514.95	-0.20438	187.437	0.39898	176.0481	0.43186	410.5654	0.18393	404.1181	166689.5625	294.5091	0.24514	380.8892	0.36506	7594000	0.896	313.487	62.4225	61.9717	103.0759	99.8195	41848.8164	83.0958	-0.30867	94.6348	2529050
013	2019-05-04t1730	1557009174.13	adult	98.1044	46.0009	-133.856	1157.4121	79.6185	76554.2602	241234.079	4270715.1575	449.062	-0.56549	173.217	-0.42019	164.4243	-0.38076	369.3756	-0.29752	365.3148	147380.875	264.2961	-0.4835	340.3201	-0.23639	6910680	0.18035	129.204	61.3619	60.9646	95.4696	94.0038	38092.3789	81.1491	-1.0611	90.2747	2448090
013	2019-05-04t2130	1557023584.76	adult	102.1073	50.0038	-129.853	1260.7153	77.8819	78104.097	245883.1175	4164657.4524	493.885	-0.19424	177.627	-0.10988	167.3803	-0.16602	361.992	-0.29995	355.4431	147692.75	277.7278	0.025719	333.8134	-0.24007	7239910	0.48403	214.03	63.0753	62.6995	98.5388	96.6774	40203.8359	83.3566	-0.6703	92.45	2570890
013	2019-05-05t0133	1557038174.36	adult	106.16	54.0565	-125.8004	1263.8143	80.8988	83377.3593	262580.264	4676469.9752	396.51	-0.76697	163.7	-0.99221	156.4102	-0.99133	324.3826	-0.79764	319.4467	141106.4375	246.1811	-0.85693	299.3831	-0.83349	7107700	0.31887	223.35	63.6785	63.269	99.365	97.6276	43223.7734	84.3338	-0.60895	93.9887	2764860
013	2019-05-05t0533	1557052564.54	adult	110.1572	58.0538	-121.8031	1260.7488	80.9257	78750.6398	248043.2161	4253203.368	478.335	-0.18877	187.093	0.5817	177.0222	0.56903	380.9936	0.19275	375.5646	156588.375	283.7849	0.4356	349.6187	0.31448	7687830	0.90278	248.597	67.3824	66.8952	107.0139	104.8442	43982.7031	89.0837	0.63603	100.4151	2768810
013	2019-05-05t0932	1557066930.67	adult	114.1478	62.0444	-117.8125	1347.6401	78.372	81062.1187	255208.4125	4259383.9431	427.391	-0.45461	178.023	0.0016804	169.9428	0.031865	349.0037	-0.24484	343.7557	147977.5781	269.2647	0.049889	324.861	-0.11715	7537680	0.71539	171.038	65.8977	65.3582	106.5376	104.0245	45171.9297	87.7898	0.013927	99.1722	2790170
013	2019-05-05t1332	1557081285.88	adult	118.1354	66.0319	-113.8249	1222.3912	81.0803	83513.8151	263270.9535	4716553.5844	445.328	-0.31133	174.246	-0.23373	166.8769	-0.20278	341.3133	-0.30177	335.0603	148471.2812	263.9132	-0.055641	316.4821	-0.21933	7577770	0.72397	202.404	69.5801	68.9227	112.9399	110.1052	49128.8672	92.5937	1.2245	104.9653	3025970
013	2019-05-05t1730	1557095582.75	adult	122.1067	70.0033	-109.8536	1191.4404	76.7722	70346.4803	221459.6007	3604375.3974	426.163	-0.38648	184.845	0.50514	177.7977	0.63603	342.9579	-0.22187	336.5927	126208.5	268.2407	0.15651	317.6611	-0.1266	6791020	-0.11173	224.666	69.0818	68.3916	113.4107	110.1426	41735.1406	92.2169	0.86185	104.2498	2538000
013	2019-05-05t2130	1557109983.53	adult	126.107	74.0035	-105.8534	1112.0304	78.1013	71693.5323	225986.5515	3903018.4338	430.621	-0.33858	168.712	-0.58452	162.7908	-0.51816	334.6678	-0.29995	328.4296	125165.7578	240.9167	-0.74407	302.1886	-0.40808	6308500	-0.61136	359.792	66.5039	65.8305	110.826	107.04	41448.9375	88.483	-0.41732	101.3026	2486710
013	2019-05-06t0130	1557124392.53	adult	130.1095	78.006	-101.8509	1157.955	82.7752	74751.6941	235507.4579	4108750.0767	436.046	-0.29486	172.256	-0.32888	167.1706	-0.17986	321.3561	-0.45048	313.8054	125328.875	240.7093	-0.71532	291.6785	-0.58994	6712120	-0.22451	231.348	67.4074	66.6728	114.725	110.7817	44742.7617	90.2296	-0.14226	104.1274	2626600
013	2019-05-06t0530	1557138791.83	adult	134.1093	82.0058	-97.8511	1165.0756	79.5157	74750.5564	235485.6146	4088082.0171	416.18	-0.37708	167.797	-0.62679	162.1091	-0.56886	316.6107	-0.4776	307.925	123478.1875	238.3736	-0.76673	288.8358	-0.60823	6539050	-0.40021	306.49	70.8799	70.1122	122.3778	118.9555	47727.3359	94.9306	0.85859	110.6232	2762190
013	2019-05-06t0930	1557153195.22	adult	138.1102	86.0067	-93.8501	796.4188	80.5257	52020.6239	164855.3138	2826942.9323	392.285	-0.47465	172.912	-0.25968	167.0221	-0.18695	311.3715	-0.51375	306.2415	84693.0469	244.9663	-0.49171	291.4308	-0.51065	4691960	-2.1033	214.268	71.8237	70.8044	129.4348	124.7015	35206.2773	96.1496	0.91936	115.2621	1948940
013	2019-05-06t1342	1557168284.02	adult	142.3015	90.1981	-89.6588	1234.7513	78.3791	79649.3889	250853.0894	4337815.9862	428.878	-0.30554	170.408	-0.42188	163.1963	-0.47873	328.8362	-0.25659	321.1263	136795.875	248.8525	-0.31123	300.7476	-0.26913	7078580	0.073516	276.403	69.0577	68.1576	122.0146	118.1872	50758.082	93.6682	0.10527	109.8955	2868590
013	2019-05-06t1731	1557182024.19	adult	146.1183	94.0148	-85.8421	1208.9127	79.6819	77788.8356	244958.8857	4291060.0618	410.247	-0.38263	176.23	-0.0069402	170.635	0.095469	322.6862	-0.31597	318.546	131010.6016	252.699	-0.13597	301.6754	-0.21915	7147030	0.11961	265.475	67.1651	66.3088	119.852	115.8814	48659.9297	91.24	-0.60513	107.8307	2723880
013	2019-05-06t2130	1557196402.28	adult	150.1122	98.0087	-81.8482	1187.8197	80.8251	76687.2551	241508.5417	4277108.9441	469.016	-0.14236	180.914	0.32504	173.8626	0.34218	340.7621	-0.077262	334.3255	136304.8281	262.5345	0.25909	316.7951	0.13019	7230220	0.1765	331.344	69.9945	68.786	130.8545	125.8638	52341.8047	94.6916	-0.037623	116.4712	2797330
013	2019-05-07t0130	1557210806.45	adult	154.1133	102.0099	-77.847	1227.8071	80.4121	79219.4962	249530.5072	4345840.6892	436.025	-0.27937	183.986	0.54122	176.0736	0.50818	341.834	-0.055555	338.4377	141177.4219	270.4065	0.57499	320.2338	0.22345	7598820	0.46647	204.366	72.8533	71.516	140.4159	135.756	57991.7812	98.3517	0.5092	122.8165	3008910
013	2019-05-07t0530	1557225204.13	adult	158.1127	106.0092	-73.8476	1195.8827	78.8398	78926.2071	248831.1467	4313031.3193	399.202	-0.42304	184.608	0.58646	177.4521	0.60818	329.1627	-0.19735	324.4454	135615.0312	264.3219	0.37865	308.951	0.0091755	7593670	0.44454	253.069	69.8888	68.739	130.2602	125.782	53667.1953	94.7606	-0.35672	114.7295	2874810
013	2019-05-07t0930	1557239603.96	adult	162.1126	110.0092	-69.8477	1249.715	82.9896	82618.2748	260215.2025	4621384.06	463.276	-0.19039	177.145	0.085765	169.5188	0.01036	340.4134	-0.063664	331.474	146718.1562	258.6517	0.20026	310.5175	0.059925	7624860	0.45383	201.358	70.5151	69.1928	134.3344	129.499	57898.1406	95.2938	-0.41203	117.9221	3035180
013	2019-05-07t1331	1557254026.75	adult	166.119	114.0155	-65.8414	1203.3032	86.7739	80270.2645	252888.8	4602843.2037	398.754	-0.42785	171.366	-0.29552	163.778	-0.41717	326.6649	-0.21595	322.8307	136872.6094	256.0073	0.13174	305.4318	-0.025504	7168080	0.093097	227.52	69.1132	67.7246	140.3347	134.0643	58800.2422	95.1118	-0.5879	119.8587	2890940
013	2019-05-07t1730	1557268405.96	adult	170.1132	118.0097	-61.8471	1227.0029	80.4035	80685.7582	254141.8487	4514557.2785	400.96	-0.42407	176.737	0.063628	168.8951	-0.044028	325.6146	-0.2259	320.3138	137083.75	258.4001	0.24003	305.7364	-0.0049577	7433370	0.28747	223.215	74.961	73.4187	146.7065	141.4178	61763.4141	102.0164	0.38504	126.0986	3152780
013	2019-05-07t2130	1557282805.58	adult	174.1131	122.0096	-57.8472	1265.498	82.0458	82590.4717	260075.1375	4586997.8127	394.731	-0.44982	181.293	0.36057	175.2632	0.41077	315.6609	-0.33156	311.1255	136049.875	254.1896	0.11502	296.1564	-0.17787	7805410	0.55278	328.214	72.2442	70.8149	141.5589	136.2027	61011.8945	98.7167	-0.29793	122.185	3110400
013	2019-05-08t0131	1557297212.98	adult	178.1151	126.0117	-53.8452	1188.5625	77.3632	78970.4616	248884.1645	4359948.6748	425.898	-0.35512	182.069	0.40446	175.2003	0.39161	332.9641	-0.15164	327.0967	137181.2188	260.2392	0.34561	309.7902	0.093541	7491580	0.31962	262.293	75.1215	73.3857	151.4471	143.6619	62396.2109	103.4523	0.24726	129.2623	3091030
013	2019-05-08t0530	1557311604.29	adult	182.1127	130.0093	-49.8476	1220.1979	83.1862	82361.2386	259491.3588	4675503.8149	416.592	-0.39369	176.202	0.017206	170.2208	0.018535	315.0742	-0.3389	311.0474	135481.9219	247.5884	-0.072911	293.9179	-0.19749	7561000	0.36551	373.513	72.2542	70.4661	149.6588	144.8312	64353.293	100.3929	-0.34731	129.7639	3100500
013	2019-05-08t0930	1557326007.2	adult	186.1135	134.0101	-45.8468	1262.8052	82.7104	82736.7304	260507.6606	4661919.2071	418.717	-0.39677	168.591	-0.4799	164.1201	-0.43229	317.3801	-0.3183	311.965	137108.2031	236.1756	-0.44834	287.0285	-0.31682	7267610	0.16443	232.983	70.7531	69.037	143.1305	137.7662	61832.3828	99.2247	-0.64737	123.5466	3050020
013	2019-05-08t1331	1557340435.43	adult	190.1214	138.0179	-41.8389	1242.6079	84.1841	83718.507	263715.0137	4768779.7104	511.209	-0.12383	175.071	-0.076264	170.3273	-0.011344	325.0915	-0.24516	314.2407	142064.9844	244.9811	-0.12899	294.028	-0.17994	7637650	0.4185	428.623	73.998	71.5265	159.4647	154.5694	69686.0547	106.6213	0.15986	140.3958	3228240
013	2019-05-08t1721	1557354258.34	adult	193.9611	141.8576	-37.9993	1212.9892	88.7264	85033.31	267903.7068	5093216.8931	467.737	-0.26858	160.307	-1.0266	155.3888	-1.0813	314.8195	-0.35147	305.6579	139465.0312	229.6942	-0.64255	286.5895	-0.30933	7097590	0.063093	251.532	69.4724	67.0257	163.535	157.4158	72445.9844	99.5506	-0.85067	138.1326	3075890
013	2019-05-08t2121	1557368648.84	adult	197.9584	145.855	-34.0019	1231.922	83.3993	83769.1627	263914.3977	4821352.9297	495.01	-0.19913	169.936	-0.4285	165.8892	-0.3649	323.0222	-0.27501	311.8746	141160.7031	234.4964	-0.46412	286.3301	-0.30725	7414300	0.27964	270.886	76.8444	74.5722	171.1861	163.5658	74808.3281	107.6392	-0.03504	145.3366	3352720
013	2019-05-09t0121	1557383047.7	adult	201.9581	149.8547	-30.0022	1240.891	83.4115	82838.2559	260964.9923	4664797.9847	588.7	0.066218	171.439	-0.34736	166.6967	-0.33004	330.2584	-0.20801	318.0875	142671.625	236.4178	-0.38521	292.7896	-0.18345	7401700	0.27948	295.967	74.4325	72.458	162.6512	154.5739	70265.3203	103.928	-0.59076	135.4459	3213550
013	2019-05-09t0521	1557397449.67	adult	205.9587	153.8552	-26.0017	1194.3389	81.5859	81027.6389	255386.269	4584276.5854	673.447	0.30155	173.948	-0.20145	169.4811	-0.15599	336.7444	-0.14796	318.968	142106.125	236.2118	-0.3797	293.9962	-0.15331	7339210	0.2517	249.852	78.7115	76.2014	167.9965	162.4937	70894.5312	111.3858	0.07422	143.8434	3321000
013	2019-05-09t0921	1557411850.26	adult	209.9588	157.8554	-22.0015	1162.7868	84.0625	82183.9019	259061.6554	4886840.8915	534.899	-0.11551	162.268	-0.96116	158.5827	-0.94206	313.5306	-0.37518	294.5245	134191.1094	218.2367	-1.0044	266.9177	-0.63425	6940670	0.016287	260.082	80.6538	78.3386	166.2861	161.219	71170.4531	114.1171	0.20767	143.8688	3449810
013	2019-05-09t1321	1557426250.71	adult	213.959	161.8555	-18.0014	1110.837	84.2618	76276.2992	240428.442	4456693.8536	580.899	0.0073315	166.262	-0.71839	162.5746	-0.68025	337.1082	-0.14416	310.9276	134169.0781	227.5699	-0.66119	283.5613	-0.32155	6605930	-0.17445	430.857	78.3714	75.8983	161.8918	156.5606	64432.9453	111.8418	-0.16011	142.6889	3113850
013	2019-05-09t1721	1557440653.17	adult	217.9596	165.8562	-14.0007	721.1031	92.3777	53675.719	170854.9657	3325698.7293	663.667	0.23645	167.456	-0.65182	163.2344	-0.65013	364.6512	0.12606	333.746	102102.3203	231.8737	-0.49121	291.1909	-0.16822	4680400	-1.3435	269.189	75.0922	72.8314	162.6654	155.7341	45546.3125	106.5563	-0.7958	137.3072	2098830
013	2019-05-09t2121	1557455052.84	adult	221.9595	169.8561	-10.0008	732.1815	81.7747	50082.8993	159015.097	2831896.2611	656.184	0.20987	172.274	-0.34091	167.2179	-0.37569	376.6382	0.25248	342.5939	98679.2109	242.1621	-0.091389	300.8837	0.026957	4496880	-1.4214	240.57	76.7848	74.1129	163.181	158.6267	42753.4141	111.819	-0.41194	145.1617	2004310
013	2019-05-10t0121	1557469455.19	adult	225.9602	173.8567	-6.0001	767.4169	87.6339	55210.1207	175143.5546	3308058.4773	776.359	0.54632	172.914	-0.29973	169.2315	-0.2363	385.4995	0.34565	334.7976	111023.8594	233.9488	-0.37792	292.4588	-0.10994	4967300	-1.095	281.83	81.5924	78.2013	167.3571	160.6507	48198.8438	122.5774	0.45565	149.966	2343900
013	2019-05-10t0521	1557483854.31	adult	229.96	177.8565	-2.0004	719.7108	77.4664	47431.0437	150549.332	2560577.0052	867.864	0.80617	180.297	0.20523	172.9802	0.038399	436.6158	0.86737	390.839	108280.7031	254.4812	0.43657	331.4195	0.64465	4462540	-1.3628	224.182	80.3942	77.0746	167.7967	162.7334	41613.5742	120.0245	0.096551	151.3366	1989840
013	2019-05-10t0921	1557498256.97	dead	233.9607	181.8572	2.0004	733.2633	85.0737	47925.0738	151717.2381	2662653.767	808.557	0.65094	174.849	-0.16078	171.207	-0.092317	389.3404	0.41372	322.3897	97335.0938	235.0388	-0.29466	277.4639	-0.35538	4369650	-1.374	297.093	85.7485	81.9791	181.4492	176.3355	45362.2969	131.0751	0.94723	165.6502	2142940
014	2019-04-30t1316	1556648345.99	egg	-2.1269	-70.2299	-285.9998	184.3287	26.9675	3376.5201	10710.0066	57238.6289	0	-0.64063	0	-0.67038	0	-0.66628					0	-0.66164	0	-0.68114	0	3.1893	0	0	0				0	-0.65471	0	0
014	2019-04-30t1731	1556663659.87	larva	2.1269	-65.976	-281.746	162.0235	32.2235	3443.0732	10997.886	68718.8642	0	-0.77988	0	-0.81558	0	-0.81251					0	-0.79305	0	-0.80963	0	0.76947	0	0	0				0	-0.816	0	0
014	2019-04-30t2130	1556677965.98	larva	6.1008	-62.0021	-277.7721	167.6773	31.6963	3598.6603	11477.9677	71633.6011	0	-0.90686	0	-0.95595	0	-0.95446					0	-0.91887	0	-0.93167	0	-0.19013	0	0	0				0	-0.97391	0	0
014	2019-05-01t0130	1556692378.72	larva	10.1044	-57.9985	-273.7685	170.4548	31.4938	3662.7663	11676.673	72799.9495	0	-1.032	0	-1.1028	0	-1.1036					0	-1.0491	0	-1.057	0	-0.84202	0	0	0				0	-1.1413	0	0
014	2019-05-01t0530	1556706770.92	larva	14.1022	-54.0007	-269.7707	225.6695	39.1372	6075.1295	19322.9932	150205.235	310.677	-0.28624	156.935	0.52257	155.9961	0.73319	276.6709	-1.7312	276.8297	9130.1406	213.887	0.021156	253.511	-0.14983	512705	-0.60647	126.032	72.6169	72.4083	112.4824	111.3691	3711.918	97.6929	1.7706	107.5515	237239
014	2019-05-01t0930	1556721177.57	larva	18.1041	-49.9989	-265.7688	298.5059	38.6855	8843.0398	28056.974	225356.6007	840.647	1.0988	190.661	0.82563	176.6953	0.92151	543.8558	-0.4917	491.6886	26105.0781	313.8748	0.50599	442.075	0.54512	900492	-0.58481	123.325	65.2646	64.9025	100.9845	99.4445	4847.2559	86.283	1.3349	96.6953	308245
014	2019-05-01t1330	1556735591.5	larva	22.1079	-45.995	-261.765	477.9475	41.2479	14763.1657	46554.9564	397091.1942	827.98	0.97044	188.714	0.72084	165.0264	0.6817	693.248	0.26315	678.6003	54766.5898	369.1527	0.7611	601.8008	1.166	1486500	-0.32761	100.656	56.5945	56.3853	89.0559	88.1095	7035.4189	76.153	0.90878	84.9788	445795
014	2019-05-01t1730	1556749976.9	larva	26.1039	-41.999	-257.769	502.075	36.9469	14414.8327	45490.946	342248.751	1274.17	2.1756	250.024	1.4206	198.2489	1.0745	910.6599	1.4191	878.9011	71031.4688	567.7545	1.9446	809.5879	2.0541	1933190	-0.26041	122.599	63.9332	63.6207	98.2874	96.8885	7666.416	83.5506	1.0781	92.9184	494332
014	2019-05-01t2130	1556764376.57	larva	30.1038	-37.9991	-253.7691	461.3006	45.7055	15824.5269	49993.04	467554.3964	1021.5	1.3642	242.662	1.2697	190.7811	0.8901	798.895	0.94532	774.4484	67906.0703	565.041	1.9118	724.4248	1.64	2040790	-0.56272	121.09	66.3801	66.1028	101.1927	100.0368	8601.376	87.2269	1.1266	95.6804	558256
014	2019-05-02t0130	1556778783.37	larva	34.1057	-33.9973	-249.7672	505.7824	43.5575	15899.3858	50195.212	429565.4589	451.673	-0.42066	186.338	0.41526	172.5812	0.51621	404.7939	-1.1123	398.3867	34407.4805	313.9403	0.16697	380.37	-0.072631	1580330	-1.4146	111.992	59.7999	59.5187	94.4396	92.8027	8027.3647	79.6797	0.73276	88.5345	507163
014	2019-05-02t0530	1556793181.59	larva	38.1052	-29.9977	-245.7677	546.7721	50.2911	21853.8049	69019.6889	740072.704	588.641	-0.11146	171.218	0.080634	161.3962	0.21887	464.1365	-0.76298	456.6124	53839.8359	258.2192	-0.33839	376.5311	-0.19678	1978430	-1.353	113.788	62.904	62.6737	95.3982	94.0919	11066.1963	81.9987	0.7141	90.7717	726855
014	2019-05-02t0930	1556807577.49	larva	42.104	-25.9989	-241.7689	544.7258	46.3814	19755.9974	62327.0866	610866.5018	577.198	-0.25201	155.301	-0.30918	144.2408	-0.22639	429.9922	-0.94306	418.1926	45149.1797	263.3831	-0.43443	380.4976	-0.29177	1628020	-2.0043	121.694	62.8649	62.612	95.8235	94.2131	10061.4648	82.8468	0.62904	91.1983	659013
014	2019-05-02t1330	1556821974.36	larva	46.1032	-21.9998	-237.7697	606.6937	44.5548	15848.7584	50242.2047	363481.8116	791.437	0.3141	179.988	-0.061892	149.0013	-0.30972	595.6077	0.12861	581.739	51222.2656	379.5005	0.36114	525.0855	0.39907	1537460	-2.378	113.711	64.8488	64.4862	99.9284	98.628	8593.8447	85.1242	0.60952	94.6617	553939
014	2019-05-02t1730	1556836376.21	larva	50.1037	-17.9992	-233.7692	739.3867	47.6387	27094.3979	85376.6045	836536.4492	806.806	0.26856	175.425	-0.30292	158.0342	-0.30415	608.123	0.29391	595.8841	87569.7109	327.0833	-0.19114	483.0509	0.063872	2517000	-1.7928	127.059	68.1869	67.8917	106.2837	104.523	15304.8486	90.2522	0.77655	100.5249	978346
014	2019-05-02t2130	1556850774.95	larva	54.1033	-13.9996	-229.7696	765.6311	52.5648	32957.0129	103911.9764	1192023.2974	910.512	0.61027	188.283	-0.11947	165.8705	-0.21044	641.7124	0.6312	615.5975	111657.9609	363.3864	0.11656	534.5744	0.39481	3268030	-1.4076	158.776	63.5672	63.3037	98.2525	96.6428	17095.9355	83.9541	0.35991	93.1233	1103340
014	2019-05-03t0130	1556865174.88	larva	58.1033	-9.9996	-225.7696	924.7545	55.4249	40225.2804	126674.0228	1507221.4201	933.661	0.7301	185.578	-0.20854	170.3445	-0.14736	613.0732	0.54146	593.0894	129971.5312	309.0713	-0.40401	479.9981	0.078737	3928320	-1.0949	148.27	59.5547	59.2324	92.1522	90.842	19536.2617	78.8827	-0.044213	87.6257	1260650
014	2019-05-03t0530	1556879575.79	larva	62.1036	-5.9994	-221.7693	927.1655	58.3299	44705.2153	140860.2882	1821226.4547	830.99	0.43782	203.303	0.22273	182.172	0.18411	582.396	0.43471	556.7067	136863.0625	355.1818	0.11998	477.8804	0.1377	4774580	-0.60608	242.237	58.0183	57.8893	92.28	90.1385	21685.8066	77.2552	-0.25112	86.6782	1362560
014	2019-05-03t0930	1556893974.02	larva	66.1031	-1.9998	-217.7698	527.8017	64.9187	26721.7319	84749.4875	1151706.4041	735.744	0.16605	219.336	0.73541	189.0767	0.46366	566.1103	0.46732	555.0449	79821.5469	408.8022	0.86561	517.2517	0.57488	3077730	-2.2703	113.957	65.8446	65.668	101.1819	100.5444	14266.6484	86.785	0.59346	96.4953	923931
014	2019-05-03t1330	1556908372.93	adult	70.1028	1.9998	-213.7701	1005.4271	66.4222	53434.1094	168447.245	2420105.7475	666.312	-0.019762	187.612	-0.088375	165.4227	-0.32197	528.0474	0.32872	520.1532	148381.3125	359.3093	0.40948	486.2233	0.48034	5253690	-0.599	312.83	64.0154	63.6955	102.2532	99.5897	28733.1406	85.6305	0.51773	95.7611	1792620
014	2019-05-03t1730	1556922779.49	adult	74.1046	6.0017	-209.7683	1002.104	65.997	53191.2051	167636.2584	2412053.2372	688.227	0.18111	193.083	0.16898	170.3253	-0.10762	566.7303	0.93382	555.8401	158117.75	366.4692	0.70117	515.427	0.98336	5378340	-0.65946	156.279	64.9868	64.6519	101.9651	99.8446	28448.2656	86.2201	0.63246	95.9491	1810210
014	2019-05-03t2130	1556937179.81	adult	78.1047	10.0018	-205.7682	1060.1663	68.4899	59110.3181	186191.0252	2822588.2186	602.828	-0.10334	196.987	0.43211	182.946	0.54476	431.549	-0.24395	419.3221	133780.1875	311.302	-0.010863	390.3892	-0.17341	6092210	-0.17965	172.789	64.154	63.8645	98.4473	96.6884	30518.6758	84.667	0.42123	93.4701	1984090
014	2019-05-04t0130	1556951582.73	adult	82.1055	14.0026	-201.7674	1059.7343	67.0545	58974.1758	185811.9623	2809747.5549	726.155	0.68264	210.29	1.1805	191.6022	1.1371	528.4108	1.0963	507.0819	163278.9375	355.633	1.0212	460.7615	0.90326	6492920	0.060141	250.488	64.7217	64.4614	100.5594	98.7712	31072.8672	84.9047	0.43858	94.6865	1998350
014	2019-05-04t0530	1556965977.47	adult	86.104	18.0011	-197.7689	1104.002	69.2995	66007.9563	208031.1978	3264924.0429	595.109	0.094044	199.414	0.84324	183.8537	0.81965	487.2432	0.85514	478.8934	168098.9062	329.7281	0.7353	439.3423	0.88048	6877580	0.31983	133.381	63.0712	62.7197	97.8864	96.0098	33770.8047	83.4016	0.069576	92.2932	2175260
014	2019-05-04t0930	1556980378.69	adult	90.1044	22.0014	-193.7685	1185.7068	67.9337	68733.9073	216511.1199	3311632.8659	594.456	0.21511	193.205	0.64302	177.2528	0.47422	455.5957	0.65292	448.2698	164014.4688	319.2151	0.71147	414.8873	0.74856	6939540	0.30845	142.983	68.302	67.969	105.332	103.9231	37919.5352	90.2192	1.5392	100.031	2453270
014	2019-05-04t1330	1556994777.84	adult	94.1041	26.0012	-189.7688	1065.0567	66.6276	59171.0713	186424.5292	2766378.7444	579.876	0.22819	200.663	1.1861	186.0801	1.1292	472.2431	1.0894	464.3158	146395.375	320.1091	0.9449	429.8767	1.2463	6215130	-0.45771	161.716	62.3146	62.0531	95.8676	94.5997	29718.9688	81.9952	-0.59328	91.3843	1930070
014	2019-05-04t1730	1557009178.8	adult	98.1044	30.0015	-185.7685	1172.6241	70.5491	66576.4134	209604.3399	3229891.451	626.855	0.62982	185.182	0.32452	171.5802	0.13531	442.0107	0.80866	432.8741	153819.7031	301.4151	0.59664	402.6268	0.95339	6442100	-0.293	433.442	61.2759	60.951	98.797	95.3351	34381.3516	81.9312	-0.84242	91.7722	2131670
014	2019-05-04t2130	1557023589.56	adult	102.1074	34.0045	-181.7655	1160.8432	69.2599	67264.285	211845.1153	3276208.019	501.955	-0.14056	183.441	0.2637	174.3129	0.34712	372.2905	-0.1389	363.9871	131046.2656	275.4613	-0.04336	336.9423	-0.17764	6451620	-0.33059	135.911	67.7496	67.4433	104.6603	102.8624	36840.4375	88.8944	0.96869	99.191	2382750
014	2019-05-05t0133	1557038179.94	adult	106.1603	38.0574	-177.7126	1159.9316	69.7876	68557.994	215990.2953	3404923.7752	476.664	-0.2477	175.403	-0.22333	166.2855	-0.24752	352.3803	-0.35203	343.3234	126504.5469	268.4305	-0.15483	326.6139	-0.27212	6285030	-0.54369	251.954	65.5365	65.1912	101.6102	99.7362	36478.0781	86.1388	-0.055899	95.8586	2348300
014	2019-05-05t0533	1557052570.3	adult	110.1576	42.0547	-173.7153	1132.8894	69.9705	66886.107	210717.7507	3318384.15	534.986	0.16427	187.191	0.58824	178.5084	0.68208	375.8872	0.11093	365.4151	131560.5312	274.0333	0.11983	336.0683	0.028716	6542710	-0.30305	123.929	62.7644	62.3897	97.982	96.194	34293.707	83.437	-1.1094	92.9825	2193740
014	2019-05-05t0932	1557066936	adult	114.1481	46.0451	-169.7248	1153.003	71.797	65980.1767	207736.1115	3233877.0904	472.423	-0.18694	191.868	0.93301	181.6831	0.92945	383.0158	0.29711	375.7926	132140.4531	288.9709	0.70191	356.209	0.55455	6618280	-0.24808	251.919	66.7996	66.4031	107.1106	104.4194	36953.1719	88.8385	0.33412	99.824	2304190
014	2019-05-05t1332	1557081290.93	adult	118.1356	50.0326	-165.7374	1162.7985	74.1005	68949.7838	217176.3447	3543769.2188	444.419	-0.31646	172.419	-0.35753	162.342	-0.55047	354.0636	-0.10216	347.2664	127816.9531	263.3513	-0.074604	325.3917	-0.026244	6210190	-0.69165	117.789	61.0174	60.7127	97.0353	95.6079	35029.7422	82.0092	-1.9242	91.1693	2197720
014	2019-05-05t1730	1557095587.6	adult	122.1069	54.0039	-161.7661	1201.6468	72.1464	70494.3124	221988.2696	3498737.6727	445.603	-0.2823	166.101	-0.77387	159.1096	-0.80021	321.7855	-0.5447	312.2215	118738.8594	243.4047	-0.69903	292.7528	-0.67098	6114340	-0.79993	372.276	62.2481	61.7583	103.4427	99.9664	38170.3672	84.6568	-1.3147	95.3874	2291410
014	2019-05-05t2130	1557109988.23	adult	126.107	58.0041	-157.7659	1067.8554	71.1133	64836.8627	204369.8233	3290938.0618	471.698	-0.12909	183.218	0.41221	173.0828	0.2746	378.4758	0.34722	373.1519	128303.2969	280.0321	0.63124	352.2165	0.69188	6202830	-0.71654	191.141	69.7219	69.0505	115.753	112.6488	39240.25	93.4817	0.96888	106.8723	2360430
014	2019-05-06t0130	1557124397.32	adult	130.1096	62.0066	-153.7634	1081.0456	74.0856	66307.0682	208955.6131	3411764.8574	440.891	-0.27125	173.96	-0.21107	166.0974	-0.26267	332.9605	-0.28481	326.2451	115537.2812	255.0102	-0.20273	305.6636	-0.28158	6020590	-0.89623	184.677	67.6152	67.0025	111.3367	108.586	38633.8359	89.9559	-0.21507	102.6816	2340090
014	2019-05-06t0530	1557138796.61	adult	134.1094	66.0064	-149.7636	1170.9872	75.4044	69636.8872	219309.8244	3528660.0209	443.864	-0.24763	170.879	-0.41268	164.7863	-0.36209	321.0672	-0.41615	315.094	116868.4766	247.4107	-0.43747	297.3242	-0.42121	6216910	-0.70488	450.433	65.6403	64.9595	112.8271	108.4247	41069.0742	88.4169	-0.79682	102.1947	2388130
014	2019-05-06t0930	1557153199.95	adult	138.1103	70.0074	-145.7626	1169.1671	76.1755	74197.0024	233863.6696	3917565.1629	385.438	-0.50547	163.831	-0.89225	156.4552	-1.0028	312.8633	-0.49386	307.9679	121390.9453	241.4132	-0.62277	290.5469	-0.53004	6341100	-0.58709	315.338	72.3604	71.6991	121.1818	116.8459	47018.5547	96.5652	1.02	110.0869	2800710
014	2019-05-06t1342	1557168288.92	adult	142.3017	74.1987	-141.5713	1095.197	72.9012	67971.0566	214223.8061	3541571.4948	520.184	0.090367	189.576	0.91282	180.7186	0.87114	371.2484	0.29069	361.9058	131793.1875	276.4111	0.71164	333.7606	0.44903	6727120	-0.23992	361.502	74.3143	73.512	130.0326	125.1632	46161.5781	99.1086	1.3545	116.1727	2637040
014	2019-05-06t1731	1557182029.32	adult	146.1184	78.0155	-137.7545	1228.3779	73.873	73977.039	232913.1926	3778409.4415	410.791	-0.38035	176.265	-0.0045115	171.8239	0.18668	308.0307	-0.50002	302.2666	119207.8984	241.7365	-0.54233	285.9465	-0.55751	6810000	-0.17273	334.274	69.9693	69.2657	115.4545	111.028	44680.8867	92.1469	-0.40721	105.416	2703270
014	2019-05-06t2130	1557196407.11	adult	150.1123	82.0093	-133.7606	1157.3552	75.3461	72279.3494	227836.2225	3762541.1257	476.388	-0.11247	180.004	0.26229	172.1643	0.21261	352.0235	0.060481	341.3007	133064.875	265.5541	0.37039	321.152	0.22263	6791720	-0.19328	356.859	73.3476	72.5041	126.6846	122.2483	47886.7891	98.1221	0.67254	114.2031	2767480
014	2019-05-07t0130	1557210811.25	adult	154.1134	86.0105	-129.7595	1198.7067	75.3523	72663.7413	228820.8343	3780992.0232	496.396	-0.042934	177.977	0.12997	171.8682	0.18945	337.487	-0.1074	327.4535	128245.0625	257.469	0.10228	309.4839	-0.0011814	6751200	-0.22906	328.549	69.5231	68.5923	124.1176	118.7564	47164.7031	94.5926	-0.22921	111.6233	2637220
014	2019-05-07t0530	1557225208.93	adult	158.1128	90.0098	-125.7601	1202.4278	75.0212	73152.5059	230375.2897	3766022.621	642.134	0.4948	182.792	0.46324	173.4641	0.30821	384.7791	0.4498	368.4711	146985.6094	271.2671	0.62986	338.6842	0.62076	6979900	-0.046044	199.972	70.6312	69.6692	127.0672	122.3764	48539.6797	94.9414	-0.32299	112.4992	2697050
014	2019-05-07t0930	1557239608.83	adult	162.1127	94.0098	-121.7602	1175.0349	74.7318	70648.3442	222471.2389	3628621.7382	470.506	-0.16404	195.097	1.2929	185.9885	1.239	369.9514	0.27171	364.2233	136512.0469	286.4643	1.196	342.5951	0.7094	7197510	0.12075	362.154	75.3662	74.2437	136.2312	130.4267	50269.2969	101.2811	0.64909	119.571	2780410
014	2019-05-07t1331	1557254031.64	adult	166.1191	98.0162	-117.7538	1233.6065	75.3565	77507.8585	244213.7792	4100699.026	517.852	-0.0086204	191.531	1.0479	184.1456	1.089	373.8805	0.30717	366.9874	151421.6094	277.508	0.89401	341.6686	0.69658	7744180	0.53144	258.094	76.2383	75.1314	138.9481	133.3989	56273.9688	102.5348	0.66312	122.667	3082540
014	2019-05-07t1730	1557268410.8	adult	170.1133	102.0104	-113.7596	1252.1353	74.515	73812.4892	232330.3142	3774069.0222	449.695	-0.258	195.834	1.3243	188.4503	1.3891	362.2859	0.17095	353.8778	139842.3438	281.7831	1.0618	331.0277	0.491	7548600	0.37319	395.39	76.5024	75.1439	142.9962	137.6186	55196.5469	103.7802	0.66793	126.0905	2948860
014	2019-05-07t2130	1557282810.44	adult	174.1132	106.0103	-109.7597	1202.2535	78.3781	75815.9311	238800.2797	4095344.4219	424.524	-0.35124	185.618	0.64354	179.2966	0.70375	335.2627	-0.12401	329.7624	132764.0312	269.8372	0.66076	313.3379	0.15368	7343060	0.21611	222.454	78.5761	77.4023	145.5776	139.9336	57648.7188	106.2619	0.85522	127.9421	3108470
014	2019-05-08t0131	1557297217.91	adult	178.1153	110.0123	-105.7576	1236.3303	75.8567	77161.296	242953.1646	4109771.352	486.952	-0.15818	192.446	1.0778	184.1944	1.0394	367.7799	0.21002	358.6352	148215.2969	281.1993	1.072	337.6234	0.62244	7744790	0.50033	260.827	76.9428	75.5945	145.4341	139.4697	58609.9297	103.769	0.29342	126.747	3096490
014	2019-05-08t0530	1557311609.13	adult	182.1128	114.0099	-101.7601	1282.9785	74.6886	78954.2655	248566.7452	4114540.1601	442.978	-0.31039	194.487	1.1945	188.0674	1.2935	350.767	0.026087	346.8002	144866.7812	277.6996	0.96562	329.9367	0.47754	8016960	0.68477	240.824	74.3363	72.9861	141.322	134.4386	58366.0039	101.0506	-0.25579	123.0621	3064220
014	2019-05-08t0930	1557326012.05	adult	186.1136	118.0107	-97.7593	1287.9238	75.9879	79937.5803	251682.9541	4246663.3885	537.964	-0.026474	199.933	1.5262	191.3518	1.5	386.2204	0.37605	378.4514	161440.1094	296.1768	1.6185	354.4361	0.93074	8343620	0.90442	241.236	71.6392	69.9479	151.0495	144.2786	63138.7109	99.8763	-0.56117	127.2644	2989650
014	2019-05-08t1331	1557340440.44	adult	190.1215	122.0186	-93.7514	1196.6879	78.1282	76835.3549	242100.5592	4150253.9184	597.395	0.13983	199.941	1.5067	190.8218	1.4335	409.7943	0.60133	398.4786	164327.5	295.8726	1.6218	367.9891	1.1765	8012620	0.67191	368.324	73.5735	71.8406	154.8573	148.4715	62097.7812	102.6698	-0.33869	133.1229	2948460
014	2019-05-08t1721	1557354263.21	adult	193.9612	125.8583	-89.9117	1202.1942	80.5777	78344.195	246785.7216	4380045.0322	415.841	-0.42574	198.43	1.3937	192.8877	1.5521	341.7119	-0.084595	337.824	139760.1562	283.9473	1.2288	324.3088	0.37785	8106650	0.73427	349.432	70.2025	69.0023	133.3398	128.1212	54535.9961	97.1543	-1.1387	117.2284	2868050
014	2019-05-08t2121	1557368653.74	adult	197.9586	129.8556	-85.9144	1301.1399	78.3738	81931.8325	257933.7433	4409807.7097	458.536	-0.30845	184.825	0.51464	180.8737	0.68373	317.1453	-0.33309	310.6837	135738.1875	259.6461	0.40564	298.4756	-0.086891	7897570	0.59608	278.186	69.3302	67.7768	138.392	131.7192	59231.7773	96.4632	-1.3191	120.4143	2962480
014	2019-05-09t0121	1557383052.59	adult	201.9582	133.8553	-81.9147	1245.6117	76.5164	78167.4384	246248.515	4180566.4885	586.688	0.060245	202.757	1.6364	197.5339	1.8247	362.547	0.11005	347.2094	147919.1875	280.3224	1.1407	328.3779	0.46068	8271670	0.8409	268.37	79.9555	78.131	163.7776	155.7849	66821.2812	109.0546	-0.026298	140.0303	3261860
014	2019-05-09t0521	1557397454.53	adult	205.9588	137.8558	-77.9141	1190.3317	77.5841	75776.3401	238686.8585	4085379.6592	556.027	-0.043586	203.928	1.7057	197.231	1.7881	370.991	0.18811	358.4318	146912.4375	287.2423	1.4107	340.0689	0.68063	8060660	0.71143	314.789	75.6985	73.5347	164.7152	156.6008	65227.2148	105.8623	-0.50983	139.654	2992130
014	2019-05-09t0921	1557411855.13	adult	209.9589	141.856	-73.914	1230.4273	77.1479	77434.286	243904.5574	4104616.2674	516.267	-0.16968	198.303	1.3495	192.8273	1.4718	364.6194	0.12625	358.3942	147306.25	278.4588	1.1355	336.0801	0.6212	8009280	0.69027	311.273	76.1146	73.9047	165.2021	157.105	66741.6562	106.8427	-0.53421	141.4322	3074190
014	2019-05-09t1321	1557426255.64	adult	213.9591	145.8562	-69.9138	1259.9943	75.4037	79283.2494	249652.6254	4202419.8556	442.037	-0.39162	193.428	1.0365	187.4725	1.0847	343.3439	-0.083182	337.1206	142144.375	272.3468	0.94966	319.6362	0.33459	8000200	0.69632	390.283	77.694	75.3764	164.7764	158.4138	68217.4141	109.3422	-0.40692	144.8128	3213420
014	2019-05-09t1721	1557440658.08	adult	217.9598	149.8568	-65.9132	1276.2234	77.8442	79741.4621	251014.5869	4327530.8064	398.822	-0.51699	187.289	0.64523	182.8491	0.75523	316.9155	-0.33929	312.6971	131836.8438	258.5636	0.48508	298.3361	-0.037466	7790300	0.58512	348.382	73.07	70.8939	154.2457	150.1135	64166.2031	103.7536	-1.0648	134.7834	3039350
014	2019-05-09t2121	1557455057.72	adult	221.9597	153.8567	-61.9133	1230.1754	76.06	78717.3895	247924.0887	4258244.1334	443.351	-0.39116	198.213	1.3785	194.2171	1.5819	331.0792	-0.19337	324.236	136073.5625	270.1981	0.95255	308.3737	0.16507	8133660	0.81943	255.854	81.9763	79.6681	172.8489	167.1945	71040.8984	114.6531	-0.14689	150.5578	3363900
014	2019-05-10t0121	1557469460.16	adult	225.9603	157.8574	-57.9126	1195.2107	77.2898	77894.2592	245409.863	4272091.4631	437.086	-0.40811	188.919	0.7767	184.8384	0.90989	332.9821	-0.16855	324.1251	135523.7344	259.7741	0.60199	303.3329	0.092564	7671240	0.56075	311.106	76.794	74.4904	169.0253	162.16	68793.2969	109.3977	-0.74826	145.2469	3118300
014	2019-05-10t0521	1557483859.22	adult	229.9601	161.8572	-53.9128	1218.918	77.1184	76649.4476	241350.5915	4131089.7309	436.022	-0.40906	199.277	1.5012	196.3166	1.7754	327.8582	-0.20721	318.0107	131143.2969	264.3964	0.82022	301.2564	0.075941	7965290	0.76899	333.892	78.7996	76.1691	174.1591	164.6524	69663.6484	111.9028	-0.62934	147.7055	3149700
014	2019-05-10t0921	1557498261.89	adult	233.9608	165.8579	-49.9121	1210.3253	77.9994	76856.3607	242065.4839	4188634.0871	429.575	-0.42295	191.884	1.0216	187.4054	1.1311	328.3619	-0.19274	322.2149	131673.125	258.3431	0.62564	303.0266	0.13501	7691870	0.63672	307.595	80.306	77.272	192.597	183.7069	77231.4062	114.2639	-0.52685	162.1849	3219150
014	2019-05-10t1322	1557512682.43	adult	237.9665	169.8636	-45.9064	1252.6296	80.895	82359.288	259366.1456	4603640.8998	354.728	-0.63307	175.988	-0.07584	173.6628	0.095441	285.7372	-0.60931	279.454	122867.0156	232.807	-0.36421	266.8324	-0.54606	7557280	0.58844	265.997	74.6846	72.3653	162.5417	155.5342	69892.9141	106.7619	-1.2772	139.0197	3207100
014	2019-05-10t1716	1557526747.04	adult	241.8734	173.7704	-41.9996	1194.0218	80.9322	80328.6988	253131.0791	4526967.7918	372.556	-0.57904	178.379	0.10264	175.6617	0.25491	287.0884	-0.58882	281.2494	120290.0469	235.0347	-0.25581	267.1425	-0.52802	7464790	0.56818	354.11	79.8917	77.393	171.0435	160.2774	71667.2344	114.2183	-0.73251	144.328	3343310
014	2019-05-10t2116	1557541144.1	adult	245.8725	177.7696	-38.0004	1238.7206	74.6839	76055.1008	239460.162	3977906.1903	414.711	-0.45268	187.797	0.79917	186.3582	1.1055	298.0044	-0.46786	288.6939	118605.7578	245.3137	0.19477	274.5404	-0.36622	7456300	0.59819	399.772	81.4119	78.6006	186.1819	175.2716	74100.3984	116.4796	-0.64024	154.2178	3232380
014	2019-05-11t0116	1557555544.51	adult	249.8727	181.7697	-34.0003	1175.7294	75.1594	74345.717	234242.611	3938146.5983	400.978	-0.48796	189.831	0.97298	187.5627	1.2234	287.2149	-0.57502	277.0804	111439.3906	242.8494	0.11479	267.368	-0.50117	7359920	0.57786	264.567	83.1133	80.4047	170.7799	165.2849	66262.6094	118.63	-0.55828	150.2291	3222380
014	2019-05-11t0516	1557569944.93	adult	253.8728	185.7698	-30.0001	1069.0979	78.4433	69191.8909	218137.787	3788915.7673	419.727	-0.42609	187.268	0.80486	184.2359	0.97507	298.6268	-0.4445	291.3718	107804.2656	244.6357	0.21608	276.6796	-0.29419	6753640	0.25613	315.812	86.6529	83.5421	180.0453	173.0033	64996.3398	125.4949	-0.097766	157.7579	3125050
014	2019-05-11t0916	1557584344.76	adult	257.8727	189.7698	-26.0002	1056.1868	75.2223	66689.1864	210221.7224	3549487.2221	448.422	-0.33143	187.744	0.86555	186.0304	1.1455	294.3461	-0.48443	283.0385	102432.4375	240.2712	0.044365	267.7639	-0.474	6533500	0.16476	304.472	85.5237	82.7189	182.5258	175.9761	63518.9844	123.2999	-0.36969	155.9988	2976220
014	2019-05-11t1316	1557598744.75	adult	261.8727	193.7698	-22.0002	1106.5983	72.8295	65962.5964	207805.2517	3347059.4326	373.148	-0.55966	180.243	0.29826	178.3913	0.52059	279.041	-0.65366	272.0198	96269.1406	233.5	-0.24668	260.4045	-0.62878	6211160	0.013805	335.5	83.9916	80.4272	199.557	191.2291	68847.1641	123.6626	-0.43237	170.0323	2894350
014	2019-05-11t1716	1557613145.14	adult	265.8728	197.7699	-18.0001	1088.7358	78.5835	69239.7909	218262.7054	3733400.8582	388.128	-0.50778	173.119	-0.26396	171.0041	-0.10805	274.5281	-0.70519	269.6245	99379.1875	227.8952	-0.49698	256.3178	-0.71748	6255640	0.080292	333.481	84.0483	80.6259	202.9436	194.2647	73465.5703	122.6053	-0.6015	169.5352	3037090
014	2019-05-11t2116	1557627545.72	adult	269.873	201.7701	-13.9999	1122.2766	73.8263	65024.9469	204792.0498	3208434.1255	450.769	-0.2985	174.012	-0.18835	172.3151	0.0092402	289.0407	-0.52899	274.2848	98273.8281	229.7897	-0.39921	259.7153	-0.63654	5914130	-0.081041	430.097	87.6109	83.9208	212.6592	199.3938	72304.125	130.229	-0.10725	174.5413	2977630
014	2019-05-12t0116	1557641945.06	adult	273.8728	205.7699	-10.0001	1134.7308	71.7956	64041.8229	201623.823	3097872.4989	419.394	-0.39349	175.244	-0.079958	173.8434	0.15221	288.3119	-0.53353	277.0967	96584.4844	231.6799	-0.29733	262.543	-0.56543	5867530	-0.06774	366.657	89.054	85.4212	216.7426	204.7186	72608.7812	132.631	-0.016383	177.2043	2981710
014	2019-05-12t0516	1557656346.15	adult	277.8731	209.7702	-5.9998	1031.7955	70.1339	60894.7492	191904.5074	3039329.6299	388.538	-0.4907	176.957	0.076481	175.7816	0.34097	284.5557	-0.57782	276.2177	90773.2656	233.0686	-0.21589	262.8603	-0.55273	5630050	-0.16712	341.502	90.0724	86.2654	204.3365	195.3521	65183.3594	134.4536	0.029766	178.1976	2865740
014	2019-05-12t0916	1557670744.93	adult	281.8728	213.7698	-2.0001	954.7714	72.4812	56597.5092	178538.8835	2795889.5313	416.924	-0.38651	179.332	0.30164	178.6719	0.63139	292.311	-0.47199	281.5517	86524.0625	232.7752	-0.21724	261.9942	-0.56993	5302860	-0.31947	384.835	91.3611	88.5813	203.3552	189.3835	60193.1484	133.1916	-0.14996	167.4382	2701550
014	2019-05-12t1316	1557685145.92	dead	285.8731	217.7701	2.0001	925.371	71.8971	56424.0476	178101.2556	2842133.2049	413.077	-0.39213	180.043	0.38677	178.9355	0.67993	294.4453	-0.4368	286.6423	86861.3516	234.8167	-0.094997	266.8255	-0.43871	5304610	-0.27687	327.373	92.4445	89.2127	221.3252	210.8716	65290.9219	136.4988	0.0042226	186.9315	2723690
015	2019-04-30t1316	1556648350.33	egg	-2.1269	-74.2307	-261.9998	191.414	27.9149	3329.7042	10569.8671	55950.7471	0	-0.64063	0	-0.67038	0	-0.66628					0	-0.66164	0	-0.68114	0	3.1893	0	0	0				0	-0.65471	0	0
015	2019-04-30t1731	1556663664.23	larva	2.1269	-69.9768	-257.746	138.5003	30.3487	2728.6704	8750.8553	50894.0103	0	-0.77988	0	-0.81558	0	-0.81251					0	-0.79305	0	-0.80963	0	0.76947	0	0	0				0	-0.816	0	0
015	2019-04-30t2130	1556677970.6	larva	6.1009	-66.0028	-253.772	176.0061	27.3548	3329.8068	10576.7508	57955.9649	0	-0.90686	0	-0.95595	0	-0.95446					0	-0.91887	0	-0.93167	0	-0.19015	0	0	0				0	-0.97392	0	0
015	2019-05-01t0130	1556692383.22	larva	10.1044	-61.9993	-249.7685	130.2605	30.5106	2554.5254	8220.241	47674.3848	0	-1.032	0	-1.1028	0	-1.1036					0	-1.0492	0	-1.057	0	-0.84203	0	0	0				0	-1.1413	0	0
015	2019-05-01t0530	1556706775.55	larva	14.1023	-58.0015	-245.7706	130.2086	30.5921	2558.4489	8235.8828	47844.1996	0	-1.1548	0	-1.2562	0	-1.2601					0	-1.1838	0	-1.1853	0	-1.3463	0	0	0				0	-1.3184	0	0
015	2019-05-01t0930	1556721182.01	larva	18.1041	-53.9997	-241.7688	275.9708	37.7206	7593.6878	24052.141	188303.1874	752.821	0.85069	201.945	0.95843	187.412	1.0639	541.4348	-0.50306	506.7761	22198.8242	334.6402	0.6271	474.6701	0.68251	823732	-0.68551	159.713	58.7694	58.5131	94.5327	91.3756	3875.8416	78.555	1.0803	86.9803	239720
015	2019-05-01t1330	1556735596.13	larva	22.108	-49.9957	-237.7649	253.5899	44.0028	8223.0323	26183.9832	235471.2892	917.05	1.2252	214.298	1.0344	208.8432	1.2888	708.0334	0.33496	692.2793	31153.4727	330.7214	0.52844	587.7386	1.1047	939054	-0.99167	112.846	57.5802	57.3661	91.1533	90.2321	4010.7458	77.0629	0.94011	86.4927	252316
015	2019-05-01t1730	1556749981.37	larva	26.1039	-45.9998	-233.769	362.1077	30.3978	8299.1002	26192.745	163367.6086	484.423	-0.11535	203	0.81876	189.1588	0.94275	452.0529	-0.89183	448.3291	20342.3828	355.7564	0.6086	428.9998	0.33401	913296	-1.4188	102.245	59.7463	59.5807	94.2355	93.0807	4240.5952	79.4782	0.9311	89.0711	268799
015	2019-05-01t2130	1556764381.27	larva	30.1039	-41.9999	-229.769	190.0301	19.8962	2826.8469	8944.1004	37587.0224	199.035	-1.0592	133.432	-0.1957	132.8683	0.0086328	188.3538	-2.2562	187.8688	3013.6606	165.6032	-0.71718	179.8417	-0.91827	211089	-2.5269	94.5423	56.3833	55.7932	85.6967	84.4755	1371.1471	75.1975	0.66957	82.4244	89198.4
015	2019-05-02t0130	1556778787.87	larva	34.1057	-37.998	-225.7672	360.012	33.3968	9324.0222	29455.1216	203471.6492	801.173	0.62665	212.413	0.78347	180.4991	0.64333	659.5319	0.28254	647.255	33636.1289	417.6041	0.88211	589.4923	0.95142	1064820	-1.9416	109.259	62.8464	62.699	95.7822	94.9418	4884.8921	82.8667	0.86086	90.8853	315049
015	2019-05-02t0530	1556793186.28	larva	38.1053	-33.9985	-221.7676	420.0057	36.6169	11771.517	37158.6767	277674.6491	615.874	-0.02841	209.67	0.65508	185.4045	0.62772	529.5396	-0.3877	522.3735	33890.5312	391.2907	0.6276	491.1403	0.39005	1322180	-1.9958	184.745	62.0288	61.9672	94.9407	92.021	6076.2061	81.6224	0.69799	89.7191	391154
015	2019-05-02t0930	1556807581.98	larva	42.1041	-29.9997	-217.7688	447.8	40.6937	12959.8244	40931.9172	330747.3707	421.748	-0.73437	192.608	0.28425	183.4372	0.48694	374.5732	-1.2775	371.2416	26220.1211	291.9194	-0.2155	355.3507	-0.42687	1337280	-2.2783	107.897	62.4398	62.2473	94.1481	92.9999	6590.3657	81.5097	0.56747	89.3772	433519
015	2019-05-02t1330	1556821978.88	larva	46.1032	-26.0005	-213.7697	512.6683	52.1341	17859.0524	56422.4962	550135.2243	414.642	-0.87443	183.929	0.0054464	177.0329	0.24132	354.1921	-1.4092	349.4251	33648.2461	278.895	-0.45873	334.2217	-0.68174	1744940	-2.1892	262.801	59.2611	58.9908	95.4866	91.3807	9071.2236	78.2024	0.26119	87.6636	562210
015	2019-05-02t1730	1556836380.77	larva	50.1037	-22	-209.7692	570.5677	59.8083	24807.6243	78470.9943	914948.625	424.063	-0.95902	180.602	-0.20661	172.1989	0.0018123	353.3197	-1.4241	349.8017	46284.875	281.4342	-0.58883	335.4419	-0.82367	2362990	-1.9282	245.789	55.962	55.6429	90.0969	86.6692	11802.6914	75.3243	-0.068144	83.7845	732207
015	2019-05-02t2130	1556850779.46	larva	54.1034	-18.0004	-205.7695	668.7004	43.0586	21982.1504	69294.2934	599660.3922	1389.52	2.1994	246.077	1.0491	218.9886	1.0469	863.9205	2.2194	811.1149	101078.7031	432.5002	0.7611	619.6403	0.94062	2879350	-1.7447	164.363	59.8687	59.5457	94.2157	92.0407	11023.2344	79.9404	0.10512	88.8785	700524
015	2019-05-03t0130	1556865179.45	larva	58.1034	-14.0004	-201.7695	736.0899	44.8296	26451.2502	83468.1444	783270.4665	1177.23	1.5711	204.286	0.20684	167.3425	-0.22616	760.4955	1.6578	719.8588	107229.875	426.7842	0.78129	624.6628	1.0779	2868370	-2.0054	212.259	59.2244	59.1608	94.3766	91.9781	13307.1016	79.3501	-0.010323	88.4088	831570
015	2019-05-03t0530	1556879580.35	larva	62.1036	-10.0001	-197.7693	778.893	48.8302	31211.9944	98383.3511	1039606.0353	1153.1	1.6051	205.921	0.28712	174.4558	-0.042621	796.4811	2.152	767.7916	131419.3906	416.1031	0.78833	652.1579	1.4448	3393990	-1.7867	111.578	57.9156	57.7686	91.9203	90.3529	15166.8438	78.3444	-0.15969	87.6027	954565
015	2019-05-03t0930	1556893978.54	larva	66.1031	-6.0006	-193.7698	752.9082	52.3535	29914.2575	94405.2948	981888.826	1169.67	1.8326	249.472	1.5637	218.2237	1.4304	796.0838	2.4331	764.5978	126577.3203	449.5145	1.3574	604.2515	1.2906	3943910	-1.5297	115.16	63.0495	62.7755	96.2258	94.8624	15299.9062	82.8387	0.20592	91.5435	996750
015	2019-05-03t1330	1556908377.54	larva	70.1028	-2.0009	-189.7701	840.0177	54.9373	37024.6184	116823.1337	1360852.9062	758.005	0.35793	228.407	1.1753	210.4378	1.374	564.653	0.6639	546.4293	110107.3438	371.017	0.56709	481.9506	0.44136	4451190	-1.2884	160.312	63.791	63.5948	96.9916	95.4234	18913.3555	83.5562	0.27837	92.3018	1243160
015	2019-05-03t1730	1556922784.03	adult	74.1047	2.0009	-185.7683	899.9622	52.2662	39858.243	125629.3131	1452079.3324	725.329	0.34715	228.373	1.411	209.268	1.566	571.6589	0.98276	560.3076	120048.375	390.5465	1.0669	504.7152	0.87376	4794230	-1.1664	194.814	59.6128	59.3302	92.9116	91.2406	19511.4258	78.945	-0.35428	88.1532	1251450
015	2019-05-03t2130	1556937184.31	adult	78.1047	6.001	-181.7682	655.4588	61.8806	34719.1126	109827.6281	1518052.3408	516.753	-0.52674	206.125	0.79907	198.0871	1.2864	439.8337	-0.15379	435.6717	80049.7344	314.9739	0.05274	413.1109	0.089848	3749630	-2.2451	218.634	58.9862	58.7173	93.8435	91.1002	17079.5098	78.2137	-0.60297	87.3455	1073020
015	2019-05-04t0130	1556951587.24	adult	82.1055	10.0018	-177.7674	958.6615	54.7397	43617.1857	137353.0256	1667640.0092	608.623	0.043425	219.311	1.5921	206.4035	1.9548	498.7304	0.74127	487.7476	114707.9844	361.2562	1.1327	454.6139	0.82225	5030570	-1.2569	161.814	59.4311	59.2985	93.2534	91.579	21448.293	79.2491	-0.6006	88.1705	1363230
015	2019-05-04t0530	1556965981.98	adult	86.1041	14.0003	-173.7688	1012.4391	57.5322	45805.8746	144214.703	1772246.9052	919.749	2.0338	198.813	0.81256	178.2063	0.47456	554.0934	1.7269	537.3129	133536.5156	366.9831	1.574	490.3637	1.641	4791200	-1.6088	193.094	64.469	64.2013	100.3344	98.4796	24180.5898	85.0171	0.40787	94.3487	1553640
015	2019-05-04t0930	1556980383.19	adult	90.1044	18.0007	-169.7685	951.1749	59.3439	42920.4133	135132.5324	1657427.9613	726.255	1.0606	228.797	2.63	204.7879	2.2897	598.9185	2.6542	591.9451	135954.5	416.999	3.1673	544.5792	2.8986	5171960	-1.3745	147.753	65.2744	65.1036	98.6535	97.2174	22394.3379	85.3244	0.3902	94.1344	1475530
015	2019-05-04t1330	1556994782.37	adult	94.1042	22.0004	-165.7687	958.4857	57.8848	44705.0229	140905.745	1723608.3067	860.783	2.0998	228.068	2.8169	201.3399	2.1899	632.0315	3.4354	608.6796	148527.4062	407.7756	3.3412	548.4071	3.3786	5357330	-1.2999	179.091	65.8468	65.4992	102.0117	99.7661	23972.7578	86.3843	0.54166	95.8176	1546740
015	2019-05-04t1730	1557009183.4	adult	98.1045	26.0007	-161.7684	984.3163	63.26	49336.5587	155729.8478	2064376.1351	933.88	2.694	227.93	2.9852	210.0826	2.912	533.7933	2.2064	505.428	138252.4688	364.3545	2.4281	455.9678	1.972	5902710	-0.83789	131.931	64.5897	64.369	98.5136	96.7981	25515.0156	84.6919	-0.070767	93.9727	1672680
015	2019-05-04t2130	1557023594.18	adult	102.1075	30.0037	-157.7654	930.8031	63.2629	44999.9352	141745.8736	1876570.819	724.049	1.3366	227.782	3.1129	212.6298	3.1833	525.1237	2.2511	511.8837	124454.3125	360.6473	2.553	464.5034	2.3676	5385450	-1.4324	215.519	67.3534	66.9713	102.5638	100.3043	24307.6113	88.1702	0.75435	97.3093	1592440
015	2019-05-05t0133	1557038185.26	adult	106.1606	34.0568	-153.7124	995.6516	69.8627	53472.3574	168517.8357	2430318.6799	586.137	0.46149	195.538	1.0995	181.3597	0.88788	445.5995	1.1316	434.8094	125213.4531	324.8299	1.6249	407.6865	1.3992	5476620	-1.3913	119.135	65.988	65.747	100.585	98.9728	28264.3887	86.7083	0.1186	95.6485	1848190
015	2019-05-05t0533	1557052575.92	adult	110.158	38.0542	-149.715	983.0172	62.7741	50124.974	157917.5186	2158673.7662	603.5	0.59125	214.379	2.4	201.0292	2.3952	447.8515	1.2642	437.4094	117784.9375	340.1593	2.2612	413.4568	1.6608	5634750	-1.2591	350.771	61.0785	60.6124	98.0257	95.2674	25780.7656	81.92	-1.5783	91.4709	1605390
015	2019-05-05t0932	1557066941.32	adult	114.1483	42.0446	-145.7246	964.9019	71.2436	55637.0727	175296.4371	2761352.2836	676.651	1.027	191.628	0.91687	175.5361	0.45949	435.1165	1.1273	420.0872	126618.8906	310.3765	1.4102	386.8003	1.21	5574450	-1.3419	212.886	66.4483	66.0859	103.1876	100.978	30027.5996	87.6877	-0.017295	97.4613	1932980
015	2019-05-05t1332	1557081295.87	adult	118.1357	46.032	-141.7372	928.616	71.7208	55497.134	175109.2529	2761668.9865	478.98	-0.12139	181.35	0.24765	172.8396	0.25438	367.0894	0.10176	362.3968	106823.0156	269.1882	0.12243	336.2524	0.20913	5259700	-1.6755	212.09	58.3331	58.0299	94.4241	92.0391	27477.418	78.7616	-2.8904	88.2985	1691840
015	2019-05-05t1730	1557095592.19	adult	122.1069	50.0032	-137.766	959.0395	68.9297	53548.6816	168786.5443	2509337.6608	568.848	0.37819	213.673	2.4722	201.2427	2.4378	472.2857	1.7501	464.637	132712.2812	328.2226	2.2227	437.5251	2.4931	5984980	-0.9315	288.074	65.6771	65.2871	104.0317	100.7355	29232.9023	86.6937	-0.72827	97.0074	1839620
015	2019-05-05t2130	1557109992.91	adult	126.1071	54.0034	-133.7658	1066.1342	66.1689	56513.5787	178070.2793	2500407.2659	481.006	-0.081619	192.488	1.0492	184.2424	1.1342	394.8703	0.58942	387.8458	117276.4844	282.8047	0.72872	359.1974	0.84537	5699960	-1.2171	396.805	64.9752	64.6946	103.4613	99.4495	30728	85.6206	-1.2111	95.7677	1924050
015	2019-05-06t0130	1557124401.98	adult	130.1096	58.0059	-129.7633	1025.1712	68.9742	57930.264	182553.5903	2760291.7958	532.448	0.1749	188.225	0.77521	181.1586	0.8995	367.0443	0.20176	356.4924	111214.4141	273.0928	0.44541	331.9548	0.29811	5701720	-1.206	153.579	68.2923	68.0038	107.8374	105.3559	32674.7461	89.5298	-0.32841	100.7361	2068710
015	2019-05-06t0530	1557138801.23	adult	134.1094	62.0057	-125.7635	982.3736	64.2514	54463.7646	171733.4936	2498835.959	382.041	-0.53671	176.963	0.0099754	171.95	0.1912	314.3339	-0.50899	309.6528	89585.1719	250.3894	-0.32894	295.1821	-0.4684	5042750	-1.8154	133.33	62.5123	62.053	100.316	98.5747	28590.0508	84.2373	-1.859	94.5578	1781350
015	2019-05-06t0930	1557153204.67	adult	138.1104	66.0066	-121.7625	995.0179	65.8464	53402.466	168261.0757	2434524.3972	409.597	-0.39672	182.756	0.42604	176.4377	0.54002	348.5548	-0.017966	345.9869	97595.3438	265.0578	0.24937	325.6538	0.24027	5111150	-1.7179	359.526	64.956	64.3134	107.3789	103.443	30066.0938	87.2168	-1.2438	98.7623	1816620
015	2019-05-06t1342	1557168293.57	adult	142.3017	70.198	-117.5712	971.0295	73.6968	59249.4336	186963.8398	2994762.5356	511.417	0.052353	185.456	0.62594	177.3927	0.61493	362.0028	0.17139	352.346	112220.8594	268.5743	0.42077	327.2783	0.30802	5735590	-1.1242	226.582	70.0148	69.5208	111.1281	108.8415	34449.7031	93.0521	-0.036212	104.8099	2165350
015	2019-05-06t1731	1557182034.14	adult	146.1186	74.0148	-113.7543	1017.5356	69.0129	58904.3295	185668.2227	2849464.649	428.02	-0.30806	167.569	-0.60778	162.617	-0.5197	325.16	-0.2849	317.0297	100149.2734	233.376	-0.85224	290.1223	-0.46768	5159440	-1.6044	367.893	67.0344	66.4062	110.837	106.6922	34137.7891	89.2362	-1.0424	100.8002	2063990
015	2019-05-06t2130	1557196411.82	adult	150.1124	78.0086	-109.7605	929.4126	69.8653	51772.034	163204.4795	2430210.9876	395.399	-0.44091	172.128	-0.28084	167.6428	-0.13238	295.9816	-0.62499	292.0243	80211.0156	238.7522	-0.61751	277.5931	-0.70155	4663810	-1.9877	163.351	72.4567	71.9282	118.2599	114.5635	32048.4355	95.0588	0.038388	107.7249	1963220
015	2019-05-07t0130	1557210815.98	adult	154.1135	82.0098	-105.7594	1090.4466	74.5791	60711.8066	191185.5139	2956573.8119	357.558	-0.58667	155.156	-1.4319	151.0883	-1.3855	285.8497	-0.72327	280.5544	90900.2109	216.2301	-1.4045	260.476	-1.0253	4928840	-1.7244	218.948	62.1048	61.4862	105.7008	101.7655	33612.8438	84.7416	-2.1642	96.4462	1972880
015	2019-05-07t0530	1557225213.6	adult	158.1129	86.0091	-101.76	984.5995	71.5835	54525.5868	171766.0612	2611687.4411	353.898	-0.5942	172.349	-0.24538	169.4022	0.00268	292.3649	-0.62553	287.9516	83616.3516	241.1729	-0.45868	276.5458	-0.65737	4917470	-1.6945	151.116	68.7483	68.2082	109.1466	107.1371	31215.9336	90.9061	-1.0757	102.2015	1961530
015	2019-05-07t0930	1557239613.58	adult	162.1129	90.0091	-97.76	992.5798	67.2169	55595.5099	175216.4079	2615658.1057	382.481	-0.48486	178.61	0.18428	175.1121	0.42761	317.2676	-0.32646	312.3833	92324.8828	254.3	0.044462	299.6525	-0.16006	5195050	-1.44	368.728	66.3592	65.6762	111.3275	107.003	32396.3008	88.9999	-1.5275	101.7978	1930120
015	2019-05-07t1331	1557254036.33	adult	166.1192	94.0154	-93.7537	1004.76	68.7172	57053.7737	179803.6324	2733432.743	440.05	-0.28249	181.055	0.34999	175.0546	0.41671	350.4704	0.0478	342.893	104790.6406	262.8276	0.37354	319.8429	0.26167	5401240	-1.2513	173.331	66.0212	65.2402	115.7977	110.9803	34623.5	89.2293	-1.5793	103.6399	1969540
015	2019-05-07t1730	1557268415.5	adult	170.1134	98.0096	-89.7595	1086.393	66.1119	56742.3858	178630.6384	2558400.6017	524.118	-0.0043978	190.364	0.96318	178.85	0.68553	399.256	0.57102	393.9468	118978.3047	303.97	1.8416	373.5939	1.3257	5656860	-1.0341	288.209	72.8017	71.7868	129.66	123.6498	38638.668	97.6728	-0.31163	114.8604	2163380
015	2019-05-07t2130	1557282815.09	adult	174.1133	102.0095	-85.7596	991.7015	69.3688	56194.9934	177087.4805	2692657.1999	482.117	-0.16066	188.335	0.82131	181.9932	0.89963	359.3529	0.13106	354.0156	105649.75	280.329	1.0267	335.9215	0.58947	5536290	-1.0996	378.811	67.267	66.4563	119.3182	112.7389	35079.5547	90.5836	-1.541	105.9795	1977380
015	2019-05-08t0131	1557297222.68	adult	178.1154	106.0116	-81.7575	1071.9258	66.5683	61409.856	193561.0688	2911990.1427	507.99	-0.090326	196.431	1.3363	184.7535	1.0796	402.7036	0.57279	394.5644	129670.5625	313.0046	2.1743	373.3696	1.3017	6309370	-0.52409	418.828	68.8076	67.6788	132.3787	124.7935	42625.9531	93.8109	-1.1583	114.301	2210100
015	2019-05-08t0530	1557311613.82	adult	182.1129	110.0092	-77.76	1061.0828	70.1568	62367.7752	196525.8832	3090481.8152	409.999	-0.41451	187.035	0.71469	181.4675	0.82198	344.7831	-0.035103	341.2142	112399.3047	273.8744	0.83369	322.5526	0.33915	6093970	-0.66169	199.39	68.2477	67.4701	114.6013	111.777	37360.0391	91.914	-1.5271	105.7434	2223650
015	2019-05-08t0930	1557326016.85	adult	186.1138	114.01	-73.7591	1057.6905	73.3485	62478.8232	196957.2385	3088790.867	436.56	-0.34136	193.195	1.0949	188.2236	1.278	347.7559	-0.01192	340.1902	113716.1641	276.7855	0.95052	319.8619	0.29085	6306280	-0.4967	370.791	68.2285	67.1194	132.4621	126.2257	43315.1016	92.1819	-1.5792	114.3041	2227120
015	2019-05-08t1331	1557340445.41	adult	190.1217	118.018	-69.7512	1040.2425	69.2052	59781.4045	188491.7936	2867290.9068	556.011	0.013229	207.489	1.9871	198.2615	1.9579	414.2502	0.64587	403.609	129660.3125	315.061	2.2819	375.767	1.3192	6486730	-0.35929	281.325	74.7023	73.1668	149.638	141.1587	46836.6992	101.7667	-0.45263	127.3318	2335420
015	2019-05-08t1721	1557354268.34	adult	193.9614	121.8577	-65.9115	1094.9435	69.8021	60606.8636	190900.108	2862060.6748	519.207	-0.11271	202.942	1.6801	192.7258	1.5407	392.3416	0.41784	385.7024	124764.6406	306.9858	2.0235	364.2564	1.1056	6435100	-0.37756	176.985	70.6552	69.5056	128.3326	124.7066	40809.7578	96.8106	-1.18	115.544	2240410
015	2019-05-08t2121	1557368658.54	adult	197.9587	125.8549	-61.9142	1119.0914	68.8848	64880.3009	204512.526	3120607.6835	534.239	-0.081563	197.402	1.3113	190.1747	1.3346	379.1429	0.27964	364.4062	128908.5938	286.1021	1.3206	340.8908	0.68265	6695100	-0.19129	363.137	72.8818	71.7717	136.6876	129.3553	46473.7773	97.2081	-1.2336	117.034	2471860
015	2019-05-09t0121	1557383057.44	adult	201.9584	129.8546	-57.9145	1017.9303	75.7812	61134.3738	192750.9582	3118262.1959	457.498	-0.32322	193.83	1.0709	189.2765	1.2477	346.1318	-0.051648	338.3497	110762.1719	266.782	0.67012	316.5736	0.24703	6187430	-0.50412	245.737	77.007	75.679	152.1554	146.0135	48689.7227	102.7253	-0.7232	129.4873	2458220
015	2019-05-09t0521	1557397459.38	adult	205.9589	133.8552	-53.914	1124.6789	72.0749	66692.738	210224.0286	3316341.7692	481.055	-0.26395	186.774	0.61447	181.738	0.70268	338.9207	-0.1266	329.7103	118283.3359	257.8624	0.37989	307.4241	0.08974	6511680	-0.27563	291.84	73.8517	72.5666	148.3611	135.4439	51778.0078	98.5432	-1.2837	119.5069	2574760
015	2019-05-09t0921	1557411859.99	adult	209.9591	137.8553	-49.9138	1131.4732	71.5448	68204.3923	214891.0235	3438811.798	476.565	-0.2851	181.731	0.28686	177.2283	0.37222	326.0179	-0.25262	320.1558	116388.3984	251.4683	0.17643	300.1074	-0.031782	6473800	-0.27817	466.245	71.3237	70.255	143.3106	130.1432	51161.8828	96.5636	-1.5825	117.2349	2540770
015	2019-05-09t1321	1557426260.48	adult	213.9592	141.8555	-45.9137	1058.0684	74.7416	62808.6751	197824.2886	3222309.6696	715.99	0.39545	181.412	0.26028	175.7471	0.25354	357.3878	0.054154	333.4203	117580.6016	250.3475	0.15823	305.8405	0.083667	5954480	-0.5813	282.241	74.077	72.6525	154.6878	143.789	50892.2891	99.2629	-1.4022	125.949	2431430
015	2019-05-09t1721	1557440662.85	adult	217.9599	145.8561	-41.913	1099.8103	76.4241	57145.6146	181141.9357	2603091.5031	626.197	0.12985	188.575	0.72933	183.8595	0.82762	348.5332	-0.031063	329.263	104559.9688	256.3942	0.40573	306.0173	0.1031	5652720	-0.74052	307.471	75.7427	74.5314	140.7442	134.9741	42223.2695	102.4135	-1.1934	122.7002	2270460
015	2019-05-09t2121	1557455062.62	adult	221.9598	149.8561	-37.9131	1097.7257	74.4725	68077.9937	214611.7333	3515759.2607	425.788	-0.44076	177.9	0.032022	173.2451	0.061317	314.6659	-0.35399	306.8567	112021.0547	239.7221	-0.18224	287.1127	-0.22698	6321850	-0.29696	269.062	72.2055	70.8661	147.1073	139.2723	52370.207	98.9331	-1.6171	123.0419	2565890
015	2019-05-10t0121	1557469464.98	adult	225.9605	153.8567	-33.9124	1103.364	73.4858	65326.9336	205828.2801	3275849.1347	589.902	0.021787	197.131	1.329	193.0432	1.5125	335.5373	-0.14353	322.6958	114753.7422	257.9841	0.53407	302.7132	0.081024	6728100	-0.016761	203.795	80.9152	79.5872	147.1286	142.8153	50317.9688	108.3074	-0.84786	129.0934	2761630
015	2019-05-10t0521	1557483864.04	adult	229.9602	157.8565	-29.9127	1109.91	70.7456	63686.7053	200641.4236	3088507.7684	334.704	-0.69417	187.333	0.68567	186.1294	1.0171	275.8876	-0.72071	272.8863	91870.5625	234.7802	-0.32573	262.0041	-0.66415	6237990	-0.28223	241.669	77.7414	76.1937	149.0048	142.3202	49618.5898	106.4099	-1.1203	129.5157	2588710
015	2019-05-10t0921	1557498266.94	adult	233.961	161.8573	-25.9119	1071.8228	68.7719	62240.5615	196228.6474	3004187.2767	458.566	-0.3408	194.275	1.1876	191.531	1.4427	307.7896	-0.39734	299.9629	100339.4219	248.0681	0.21988	284.5326	-0.21978	6323060	-0.19173	341.877	82.8056	81.3565	161.5025	150.8697	52649.8281	111.963	-0.7286	136.4815	2695070
015	2019-05-10t1322	1557512687.31	adult	237.9667	165.8629	-21.9062	1015.3	71.3554	54847.8742	173090.3486	2490256.2861	322.002	-0.72653	183.655	0.46494	182.7282	0.78992	270.6028	-0.76216	266.7861	77933.6172	231.4584	-0.41857	257.402	-0.72993	5275870	-0.78445	200.805	79.8375	78.5281	141.9873	138.3239	40892.3359	110.452	-0.95952	129.4753	2293490
015	2019-05-10t1716	1557526752.02	adult	241.8735	169.7698	-17.9994	1042.1345	69.0552	56532.323	177997.8348	2666903.8902	374.018	-0.57482	205.989	2.0831	204.2212	2.4762	307.344	-0.38059	303.4008	90973.8203	262.047	0.85571	291.983	-0.03416	6096870	-0.25108	379.288	88.4246	85.9485	182.9513	168.9726	54153.5781	124.0809	0.10307	151.3877	2617190
015	2019-05-10t2116	1557541149.01	adult	245.8727	173.769	-14.0002	950.7217	68.2183	53551.0615	168795.0552	2548791.091	483.761	-0.25045	200.878	1.7542	198.0805	2.032	314.0402	-0.29967	305.0446	88245.2891	260.7242	0.84275	293.8733	0.025747	5629200	-0.49105	272.388	89.3657	87.5967	162.8651	154.5407	45765.0859	123.2345	-0.077396	144.4614	2504300
015	2019-05-11t0116	1557555549.4	adult	249.8728	177.7691	-10.0001	982.3895	72.4113	56650.1634	178684.5724	2760679.0634	367.801	-0.58674	202.619	1.9243	200.3179	2.249	304.7986	-0.38688	300.789	90525.1953	258.8497	0.8023	290.2224	-0.027507	6000150	-0.22997	273.876	90.493	88.0238	173.4437	164.6956	51512.7812	126.6944	0.1028	151.5339	2679770
015	2019-05-11t0516	1557569949.86	adult	253.8729	181.7692	-6	925.8467	69.2908	51089.8104	161064.1545	2409133.3598	357.194	-0.61548	204.062	2.0789	201.848	2.4171	307.7718	-0.34435	304.2382	82482.8281	260.4469	0.91045	292.0945	0.032577	5456610	-0.51248	290.969	92.6805	90.624	184.5999	178.0376	49472.7656	128.9334	0.17942	157.838	2478280
015	2019-05-11t0916	1557584349.7	adult	257.8729	185.7691	-2	871.2126	69.1593	46406.8558	146263.2971	2134255.5151	362.778	-0.59543	206.533	2.3205	204.553	2.6913	307.272	-0.33942	302.7755	74974.3594	259.2496	0.89637	289.1805	-0.0093935	5019990	-0.73073	356.641	95.8795	93.4862	187.9813	176.5476	45867.4297	133.3384	0.42622	162.802	2330450
015	2019-05-11t1316	1557598749.8	dead	261.8729	189.7692	2	904.9712	69.2421	48998.8031	154546.8601	2266396.7228	394.791	-0.49172	215.014	3.0496	213.049	3.4716	324.4674	-0.13097	319.2089	83388.1328	269.9438	1.426	303.8923	0.33739	5515740	-0.39735	290.874	96.0068	93.8715	188.1094	182.5179	48344.1172	132.8423	0.284	165.9249	2462860
016	2019-04-30t1316	1556648354.75	egg	-2.127	-50.2304	-286.0002	162.0913	36.4967	3485.3628	11360.238	72717.1984	0	-0.64063	0	-0.67037	0	-0.66628					0	-0.66164	0	-0.68114	0	3.1893	0	0	0				0	-0.65471	0	0
016	2019-04-30t1731	1556663668.92	larva	2.127	-45.9765	-281.7463	164.6291	36.0151	3531.0555	11481.4673	72266.7625	0	-0.77988	0	-0.81558	0	-0.81252					0	-0.79305	0	-0.80963	0	0.76945	0	0	0				0	-0.816	0	0
016	2019-04-30t2130	1556677975.1	larva	6.1009	-42.0026	-277.7723	171.2128	35.2823	3697.3582	11972.2392	74368.5279	0	-0.90686	0	-0.95595	0	-0.95446					0	-0.91887	0	-0.93167	0	-0.19014	0	0	0				0	-0.97392	0	0
016	2019-05-01t0130	1556692387.76	larva	10.1044	-37.999	-273.7688	171.0632	35.7228	3628.0642	11805.5643	73129.1092	0	-1.032	0	-1.1028	0	-1.1036					0	-1.0492	0	-1.057	0	-0.84203	0	0	0				0	-1.1413	0	0
016	2019-05-01t0530	1556706780.01	larva	14.1023	-34.0012	-269.771	173.8917	35.894	3686.5822	12000.941	74029.5779	0	-1.1548	0	-1.2562	0	-1.2601					0	-1.1838	0	-1.1853	0	-1.3463	0	0	0				0	-1.3184	0	0
016	2019-05-01t0930	1556721186.54	larva	18.1041	-29.9994	-265.7692	322.7761	34.941	8969.0314	28404.7356	210795.4493	924.485	1.3357	224.721	1.2265	192.1925	1.1274	794.2396	0.68335	791.6194	38917.7422	488.7886	1.5261	733.521	1.7736	1083610	-0.34459	115.672	64.6143	64.4879	100.0377	98.4834	4901.8462	86.1016	1.3289	95.5785	311570
016	2019-05-01t1330	1556735600.61	larva	22.108	-25.9955	-261.7652	383.9944	31.3611	9622.6329	30359.9365	203802.1396	873.361	1.1003	223.299	1.1447	199.3919	1.1579	634.6093	-0.021651	604.6728	32999.6797	389.8414	0.88635	530.1916	0.85386	1159140	-0.7247	105.11	62.504	62.4578	94.667	93.1118	4922.6821	82.3406	1.1218	90.7629	324458
016	2019-05-01t1730	1556749986.14	larva	26.104	-21.9995	-257.7693	497.7645	47.8171	16395.205	51907.1512	461802.3723	788.469	0.76665	246.516	1.3757	215.1926	1.3201	692.3486	0.31901	683.8727	60926.6797	484.3261	1.4189	656.7554	1.3633	2148630	-0.015731	105.534	56.8388	56.4822	90.1333	88.5865	7931.7266	76.4771	0.82277	85.7532	495407
016	2019-05-01t2130	1556764385.69	larva	30.1038	-17.9996	-253.7694	469.3671	44.022	16222.4713	51253.2628	477956.3884	716.175	0.46453	242.015	1.261	227.9034	1.4551	576.5743	-0.22047	566.0358	50161.9648	428.7681	1.0149	536.3168	0.75634	2084470	-0.51583	198.063	62.6456	62.5593	97.322	94.9026	8467.0098	82.1662	0.93434	91.1665	539566
016	2019-05-02t0130	1556778792.44	larva	34.1057	-13.9977	-249.7675	609.2954	44.7151	20067.784	63274.8791	555112.8129	1006.22	1.2411	245.923	1.2567	216.7033	1.2246	742.6833	0.73783	722.2669	79467.1172	444.5952	1.0683	605.8064	1.0313	2623260	-0.34838	329.771	59.824	59.5759	94.8943	90.2278	10153.6904	78.8439	0.69916	86.8814	638143
016	2019-05-02t0530	1556793190.69	larva	38.1052	-9.9982	-245.768	683.4633	50.4813	26516.8933	83607.4766	870470.236	2107.21	4.5196	303.358	2.0547	237.8041	1.5201	1165.7325	3.2627	1073.9681	164368.2812	661.2899	2.5876	873.2789	2.3467	4253980	0.8756	129.322	61.2895	61.201	95.4143	93.9624	13453.416	81.5804	0.69619	90.4083	859462
016	2019-05-02t0930	1556807586.52	larva	42.1041	-5.9994	-241.7692	877.6415	57.421	40904.8692	128962.8155	1598139.0333	984.715	1.0125	216.785	0.66883	184.2478	0.50169	735.8712	0.90292	718.9131	158948.1719	431.1477	0.85269	640.0365	1.1027	4661750	0.85506	120.564	60.4603	60.0856	97.0913	95.4496	20971.7148	81.8529	0.58327	91.9848	1300140
016	2019-05-02t1330	1556821983.34	larva	46.1032	-2.0003	-237.77	1039.3689	58.8676	50154.4937	157969.784	2019503.4542	877.688	0.58616	209.644	0.44484	179.6431	0.29264	659.4174	0.53506	642.9456	174086.1875	422.3294	0.71017	585.4987	0.74117	5523710	1.2485	108.056	58.9951	58.6351	91.4412	90.1503	24140.4766	78.0143	0.25172	86.8792	1554400
016	2019-05-02t1730	1556836385.31	adult	50.1037	2.0003	-233.7695	945.2662	65.2187	51983.0212	163873.2313	2390932.5396	1210.09	1.562	245.33	0.99754	204.755	0.70505	839.5555	1.8544	803.1907	229198.6562	494.2673	1.2653	711.1877	1.4356	6676890	1.8648	121.696	59.4371	59.156	93.623	91.913	25559.0684	79.2687	0.15505	88.7388	1617640
016	2019-05-02t2130	1556850783.93	adult	54.1034	5.9999	-229.7699	1116.2514	71.9979	62423.9878	196596.0544	3026956.5344	971.196	0.81159	210.721	0.33421	191.0216	0.38488	665.0857	0.79826	628.8146	217483.0312	377.5419	0.24857	550.5086	0.49705	6881720	1.726	296.7	56.9546	56.7852	91.1495	88.5504	29805.875	76.2427	-0.1296	85.069	1860020
016	2019-05-03t0130	1556865183.98	adult	58.1034	9.9999	-225.7699	1064.8029	70.9571	62776.9555	197817.3436	3109949.5753	796.542	0.25664	220.053	0.55692	199.3742	0.6147	571.8051	0.22896	544.8871	187552.0781	388.5339	0.39613	501.5971	0.22791	7216640	1.7297	233.636	58.6799	58.4323	93.0528	90.1449	30521.3242	78.0929	-0.10149	86.9912	1924410
016	2019-05-03t0530	1556879584.92	adult	62.1036	14.0002	-221.7696	1110.8512	74.1571	69126.2916	217823.3505	3607939.3925	722.734	0.045529	200.851	0.16243	185.7308	0.28868	527.7443	-0.0036718	512.5624	190515.6875	336.9044	-0.080535	455.9475	-0.026801	7243890	1.5055	302.74	59.7665	59.5475	93.0397	91.0288	33587.3438	78.9803	-0.10631	87.4556	2155540
016	2019-05-03t0930	1556893983.11	adult	66.1031	17.9997	-217.7701	1317.052	75.2327	75309.1209	236953.5926	3794339.5743	776.661	0.3232	193.869	0.035467	176.2073	0.036796	503.621	-0.066833	484.8445	198426.6875	335.5005	-0.019876	439.6238	-0.063773	7633200	1.6247	237.394	62.4491	62.2028	97.0858	94.6182	38251.8203	82.3787	0.16074	91.165	2458810
016	2019-05-03t1330	1556908382.04	adult	70.1028	21.9994	-213.7704	1177.6253	78.468	77535.349	244393.9711	4284286.0373	645.2	-0.10672	181.711	-0.27117	166.8182	-0.26939	502.0936	0.091082	494.2538	203347.9219	312.3919	-0.22208	446.7745	0.12042	7346030	1.1986	456.302	63.6414	63.2972	101.1218	98.3371	40954.3125	85.2649	0.47555	94.8512	2572830
016	2019-05-03t1730	1556922788.66	adult	74.1047	26.0012	-209.7686	1230.3364	85.259	82362.692	259457.2694	4707704.6646	505.908	-0.63478	168.191	-0.70706	156.2637	-0.71195	390.2852	-0.81826	383.6387	167822.6562	284.277	-0.54736	361.1401	-0.59527	7219780	0.93869	149.52	59.683	59.4109	93.4852	91.8712	40198.625	79.0329	-0.34236	88.3069	2561950
016	2019-05-03t2130	1556937188.87	adult	78.1047	30.0013	-205.7685	1246.552	78.8897	79282.0301	249669.2572	4340166.1726	551.534	-0.35565	184.27	-0.078559	171.8455	0.0010288	402.7542	-0.55728	391.8076	166740.2188	296.0962	-0.27424	367.9863	-0.43298	7618470	1.166	230.187	59.3709	59.0503	94.953	92.5961	39310.5508	79.5402	-0.39245	88.8953	2454630
016	2019-05-04t0130	1556951591.77	adult	82.1055	34.0021	-201.7677	1173.5401	77.3422	77446.4879	244060.961	4267663.0414	698.127	0.53021	185.104	0.031474	174.865	0.21233	444.385	0.091151	420.3539	179531.5469	280.9139	-0.45963	371.8949	-0.26778	7469850	0.94001	335.954	63.9569	63.7119	99.5712	97.3302	40226.7734	84.2815	0.32407	93.8445	2580980
016	2019-05-04t0530	1556965986.58	adult	86.1041	38.0006	-197.7691	1268.1448	83.2767	84778.6896	267091.983	4796176.1474	463.045	-0.69506	156.131	-1.3669	149.3378	-1.2895	349.7189	-0.93828	344.6823	154575.75	233.4626	-1.4319	309.6857	-1.0523	6895050	0.33598	326.416	64.3692	63.9846	101.113	98.7989	44691.9336	85.3928	0.48654	95.2516	2842670
016	2019-05-04t0930	1556980387.76	adult	90.1044	42.001	-193.7688	1069.1626	80.4734	70923.1516	223548.2821	3992981.5211	528.679	-0.20685	184.455	0.15453	173.1166	0.20152	402.5508	-0.087781	396.4893	148943.8125	291.2946	0.010244	368.4514	-0.021239	6816920	0.19171	293.816	64.3807	64.069	102.2177	99.6566	37820.5547	86.0054	0.55008	95.9715	2379320
016	2019-05-04t1330	1556994786.96	adult	94.1042	46.0007	-189.769	1151.9985	80.049	74218.2786	233878.7409	4077206.145	491.659	-0.35956	182.385	0.098336	173.3445	0.24394	368.7056	-0.43063	363.0925	142689.0781	274.1921	-0.31022	341.5967	-0.34178	7056100	0.36791	216.454	62.2586	61.9678	97.9516	95.6898	37907.2734	82.7312	-0.40295	92.3247	2408660
016	2019-05-04t1730	1557009188.03	adult	98.1045	50.001	-185.7687	1130.6189	79.6998	73844.1995	232675.2593	4088785.6449	543.071	0.066539	178.843	-0.070023	167.9953	-0.12323	403.7481	0.22595	396.6623	155443.0312	277.871	-0.088479	360.0815	0.14097	6883660	0.15305	284.524	66.8031	66.4016	105.0002	102.6771	40425.0664	88.3585	0.95412	98.4312	2571250
016	2019-05-04t2130	1557023598.84	adult	102.1075	54.004	-181.7657	1122.8621	79.5194	75841.7667	239080.0496	4291237.3813	450.049	-0.4858	176.25	-0.19836	166.6133	-0.22279	372.7699	-0.1314	368.73	147616.875	275.2859	-0.048702	348.015	0.043297	6963800	0.1987	243.322	67.0945	66.5978	107.074	104.0852	42401.3125	88.913	0.97419	99.7498	2650970
016	2019-05-05t0133	1557038190.47	adult	106.1607	58.0573	-177.7125	1157.1063	76.0371	71708.0703	225866.3995	3782611.7943	541.368	0.17147	179.8	0.065551	172.6089	0.22877	356.2957	-0.2897	340.2373	133610.8906	261.7055	-0.36702	318.1761	-0.44605	6728670	-0.078545	359.592	64.758	64.2705	104.8846	101.8356	39331.7188	86.557	0.072221	97.2497	2423440
016	2019-05-05t0533	1557052581.45	adult	110.1582	62.0548	-173.715	1134.3979	80.3286	76515.2801	241237.208	4289859.5391	425.143	-0.52025	168.657	-0.64681	162.6166	-0.52674	326.8202	-0.67541	320.1575	130401.25	242.6191	-0.89746	297.6576	-0.78134	6724190	-0.11195	142.82	67.85	67.3041	109.5641	107.4178	43716.0703	91.3259	1.3291	102.8747	2705110
016	2019-05-05t0932	1557066946.59	adult	114.1485	66.0451	-169.7247	1160.9709	79.6456	75659.116	238357.0619	4225475.0129	577.67	0.43864	188.711	0.72065	179.158	0.7364	394.2462	0.47607	381.3347	155727.2656	285.0927	0.57361	353.7381	0.50162	7441830	0.61495	208.666	66.8643	66.3147	108.8591	105.4041	42999.3398	89.0702	0.40482	100.7269	2636790
016	2019-05-05t1332	1557081301.01	adult	118.1359	70.0324	-165.7374	1190.2575	78.8634	76403.3461	240661.7699	4170423.5451	577.597	0.43523	186.339	0.58571	178.4363	0.68348	368.2509	0.11995	355.7247	146932.1094	274.5845	0.3046	334.594	0.17319	7423180	0.56395	147.965	66.4979	65.894	109.1878	106.6097	43565.9375	89.0895	0.18205	101.6626	2649080
016	2019-05-05t1730	1557095596.85	adult	122.1069	74.0035	-161.7663	1291.0063	80.3388	81655.026	257100.8331	4490589.7428	450.826	-0.25431	185.284	0.53509	175.6314	0.46954	364.2421	0.10267	358.7302	155167.125	278.2193	0.50025	339.6552	0.35411	7889590	1.0055	221.823	68.5672	67.9462	112.8639	109.4234	48080.0391	91.304	0.59902	103.7326	2919660
016	2019-05-05t2130	1557109997.55	adult	126.1071	78.0037	-157.7661	1328.982	81.1588	84280.2276	265299.3117	4595933.1381	481.954	-0.076784	192.549	1.0533	183.8699	1.1055	372.5814	0.26015	367.9732	163935.8125	284.9286	0.8034	341.4383	0.4549	8464070	1.5342	388.071	67.7294	66.8916	115.3283	110.9285	50744.4375	91.4591	0.40796	105.3587	2977250
016	2019-05-06t0130	1557124406.75	adult	130.1097	82.0062	-153.7635	1221.0651	81.1369	80748.5623	254338.0079	4525091.2894	448.9	-0.23223	185.805	0.60789	178.7174	0.71113	351.0806	-0.026135	345.4709	147804.9375	269.9299	0.33204	325.9709	0.16617	7816640	0.84836	305.801	66.7234	65.9482	113.5719	110.4601	47813.7539	90.264	-0.13313	104.1403	2806990
016	2019-05-06t0530	1557138805.93	adult	134.1095	86.006	-149.7638	1280.8802	81.2063	81171.9723	255504.7567	4506210.9158	423.732	-0.34176	186.288	0.65778	178.6741	0.71053	337.5316	-0.18914	332.6252	143113.375	270.8695	0.41724	315.5704	-0.019195	7886310	0.87397	202.703	70.78	69.7793	126.1237	121.8554	53476.4688	95.4928	1.0015	112.2903	2996400
016	2019-05-06t0930	1557153209.4	adult	138.1104	90.007	-145.7628	1269.9139	83.6961	86323.8501	271914.7582	5029198.6451	402.149	-0.43025	173.626	-0.20994	167.1661	-0.17583	323.3051	-0.35463	318.7774	145487.2969	251.6693	-0.24447	301.4972	-0.28977	7804840	0.75864	284.876	70.5498	69.7563	116.9008	112.667	52605.3516	93.9681	0.39108	106.8587	3171360
016	2019-05-06t1342	1557168298.4	adult	142.3018	94.1984	-141.5714	1155.2082	82.4483	79829.9079	251608.1988	4639631.5871	461.667	-0.16336	183.502	0.48988	175.8242	0.49409	343.6102	-0.065944	335.0866	142941.8594	266.9256	0.35957	315.8582	0.059585	7626540	0.56218	186.412	72.4437	71.3421	131.7413	128.0064	54804.375	98.2808	1.1644	117.0795	3010830
016	2019-05-06t1731	1557182038.88	adult	146.1186	98.0152	-137.7546	1306.5867	83.1522	85994.873	270777.9955	4860350.5929	427.028	-0.31222	177.774	0.10017	170.2632	0.066946	327.5892	-0.25439	321.1171	147087.5625	259.089	0.1009	305.9314	-0.12759	7965190	0.82928	394.615	69.5854	68.5295	125.7859	121.3227	56477.8828	93.3193	-0.15134	109.9038	3117770
016	2019-05-06t2130	1557196416.61	adult	150.1124	102.009	-133.7608	1257.9651	78.7754	82465.7263	259733.6265	4586945.2456	496.797	-0.029703	183.138	0.47841	175.3129	0.45284	356.589	0.11632	349.4694	153333.25	270.3159	0.54591	326.476	0.33559	7871810	0.71754	285.004	73.2719	72.1718	129.5635	124.9473	55712.3125	99.0034	0.85498	117.0054	3149440
016	2019-05-07t0130	1557210820.72	adult	154.1136	106.0101	-129.7597	1213.1167	82.9042	78911.6674	248519.5113	4407761.2365	477.624	-0.11645	181.957	0.40236	174.0796	0.35705	353.8645	0.087932	347.41	145792.1875	268.153	0.49266	323.7473	0.29687	7486240	0.37409	208.213	70.6483	69.4744	132.8743	127.5339	54744.2031	95.7063	-0.010447	115.4276	2906680
016	2019-05-07t0530	1557225218.38	adult	158.1129	110.0095	-125.7603	1234.9233	83.3488	83584.2559	263393.7674	4757180.0257	503.943	-0.02731	185.581	0.65249	177.7184	0.62821	353.2958	0.083459	344.8541	154036.9688	271.894	0.65254	324.2634	0.32414	8085030	0.83728	260.473	71.9325	70.4916	140.0361	135.6921	61055.7383	99.8922	0.60042	122.2708	3133810
016	2019-05-07t0930	1557239618.36	adult	162.1129	114.0095	-121.7603	1255.2286	81.9403	82425.5115	259576.4201	4693592.8959	458.652	-0.20725	189.083	0.88852	180.4647	0.8269	355.3658	0.1061	348.8292	152807.2969	279.4585	0.94518	329.9245	0.45286	8123000	0.84208	200.712	71.5033	70.1939	132.9137	128.2049	57152.9023	97.473	-0.025826	116.4548	3071780
016	2019-05-07t1331	1557254041.14	adult	166.1193	118.0158	-117.754	1209.6251	81.6156	81087.5463	255454.2117	4617267.3095	469.196	-0.17989	188.234	0.82828	179.5381	0.74825	366.9145	0.22999	360.9185	155204.8125	281.3622	1.0307	338.7704	0.63883	7954590	0.69154	343.755	73.8205	72.4177	139.425	134.0966	58976.7812	102.3652	0.63452	122.4699	3119580
016	2019-05-07t1730	1557268420.32	adult	170.1135	122.01	-113.7598	1250.4098	80.7092	85317.3191	268826.7685	4883221.0373	433.094	-0.31457	186.722	0.72276	178.8448	0.68515	350.7209	0.045795	344.3595	156070.8281	273.9966	0.78817	324.2174	0.35745	8298130	0.93076	311.492	74.0385	72.4029	147.1329	138.1788	65474.1484	102.4218	0.45004	124.7487	3290340
016	2019-05-07t2130	1557282819.83	adult	174.1133	126.0099	-109.7599	1274.1063	84.2241	86876.9297	273665.2376	5000030.252	471.118	-0.19705	193.27	1.1442	183.3089	0.9952	372.6391	0.27174	365.9443	168805.5312	287.1125	1.2633	343.5768	0.73719	8743750	1.2361	305.781	71.6933	70.0743	138.2295	134.5461	62617.9766	99.1447	-0.23252	122.2479	3243480
016	2019-05-08t0131	1557297227.64	adult	178.1155	130.012	-105.7577	730.1887	91.2787	52569.8867	166847.9057	3202032.5877	424.598	-0.35931	192.699	1.0942	183.9867	1.0244	366.9494	0.20139	362.1491	100544.1484	287.3351	1.2847	344.2701	0.74874	5272430	-1.2641	194.05	70.2315	68.9309	128.892	123.2341	35316.418	97.6676	-0.59608	115.3293	1921610
016	2019-05-08t0530	1557311618.73	adult	182.113	134.0096	-101.7602	1283.1487	86.374	87101.781	274339.819	5076349.2765	451.179	-0.2845	194.586	1.2009	186.4794	1.18	360.6684	0.12733	353.5353	163743.4688	282.0787	1.1167	335.8554	0.58846	8828380	1.2529	330.266	72.7625	70.8035	143.6089	138.1586	65198.4219	102.1019	-0.10953	126.2903	3301230
016	2019-05-08t0930	1557326021.64	adult	186.1138	138.0104	-97.7594	1330.7578	85.8327	89416.7799	281591.5211	5152247.3566	499.464	-0.14603	200.089	1.5362	190.1784	1.4167	390.1137	0.41532	383.19	181792.9688	295.571	1.5976	357.0664	0.97942	9316930	1.5738	345.283	76.3733	74.1821	153.9769	147.8944	71753.2344	107.8062	0.48806	134.1491	3556250
016	2019-05-08t1331	1557340450.4	adult	190.1218	142.0184	-93.7514	1305.1639	82.9534	86306.5127	271763.5516	4901345.8498	496.922	-0.16754	202.875	1.6934	194.6229	1.7014	377.3566	0.27716	370.9418	169810.4531	298.1844	1.7013	353.9011	0.91814	9124700	1.4235	386.458	74.4452	71.8632	159.4054	151.8836	71732.4219	108.6526	0.41611	135.1614	3348320
016	2019-05-08t1721	1557354273.25	adult	193.9615	145.858	-89.9117	1287.3934	84.0606	86946.0092	273826.5627	5052985.5682	481.773	-0.22607	194.981	1.1747	186.1982	1.0823	375.5512	0.25122	369.6043	170124.6875	290.4824	1.4542	345.8199	0.76975	8826780	1.2133	388.642	77.4031	74.5073	172.4563	162.8348	78122.6875	112.3524	0.68781	142.1321	3504040
016	2019-05-08t2121	1557368663.29	adult	197.9587	149.8553	-85.9145	1286.4853	85.2765	85719.7966	269948.2238	4932772.3926	513.802	-0.14281	196.193	1.2347	187.3144	1.1345	383.475	0.32245	377.9668	171413.3438	291.6255	1.5116	356.6917	0.96932	8761600	1.1618	295.289	77.0577	74.1086	167.977	158.9571	75085.7031	112.2877	0.49905	142.82	3441240
016	2019-05-09t0121	1557383062.27	adult	201.9585	153.855	-81.9148	1271.1952	85.7326	86346.867	271976.2845	5009505.3836	658.901	0.27459	191.007	0.89213	184.3417	0.90291	364.5071	0.12936	352.4722	164028.2031	280.1736	1.1356	330.1116	0.49206	8591500	1.0473	329.474	73.0531	69.9371	161.0408	155.0638	72468.3594	109.5412	0.027272	138.6583	3285930
016	2019-05-09t0521	1557397464.17	adult	205.959	157.8555	-77.9143	1253.5154	85.3646	84873.6868	267340.1069	4884212.0193	530.336	-0.1191	199.518	1.4252	192.1501	1.4321	379.8447	0.27499	374.3642	167891.3438	290.5191	1.5256	346.2793	0.79304	8818080	1.1941	321.681	80.5007	77.1751	169.7151	163.1462	75014.0547	118.9502	0.87406	148.7704	3557890
016	2019-05-09t0921	1557411864.89	adult	209.9592	161.8557	-73.9141	1175.4398	86.3946	83408.4282	262856.0639	5064114.3002	472.925	-0.29569	194.916	1.1323	188.1364	1.1411	374.6592	0.22478	368.4499	162976.75	285.4076	1.3824	343.2666	0.75166	8459950	0.97451	403.489	77.4986	73.9194	173.9374	167.1169	75662.7656	117.7568	0.57884	150.8535	3363670
016	2019-05-09t1321	1557426265.29	adult	213.9593	165.8558	-69.9139	1271.5526	84.9628	88375.1557	278448.2626	5171952.0281	506.094	-0.20758	197.796	1.3187	189.2822	1.213	385.3488	0.32758	377.3407	177645.7812	291.7999	1.6495	352.1922	0.92672	9102960	1.385	274.84	80.5157	77.1444	177.0729	169.8802	81630.625	119.7456	0.62029	150.9673	3705490
016	2019-05-09t1721	1557440667.67	adult	217.96	169.8565	-65.9133	1322.1257	87.2497	91406.7045	287887.2483	5394085.164	467.551	-0.32147	190.282	0.84097	183.3719	0.79269	353.6897	0.019205	347.2845	168356.3125	274.8358	1.0803	327.1788	0.49034	9056110	1.3701	355.732	80.1077	76.7724	173.0385	163.7291	82366.3047	120.3245	0.52539	149.6023	3812560
016	2019-05-09t2121	1557455067.37	adult	221.9599	173.8564	-61.9134	1340.3649	84.9073	93113.9985	293248.8758	5569204.7168	509.69	-0.20382	194.667	1.1435	189.1594	1.2152	355.5294	0.045906	348.7984	172431.7344	279.462	1.2975	328.7371	0.54057	9433780	1.6205	311.942	76.5048	73	164.4032	158.4072	79735.5469	117.6591	0.13423	146.6743	3707500
016	2019-05-10t0121	1557469469.87	adult	225.9606	177.8571	-57.9127	1228.7675	88.2812	86165.4612	271454.0955	5167355.8844	485.76	-0.27118	206.212	1.9398	199.047	1.9534	382.8784	0.31999	375.0365	171912.4219	290.9895	1.7864	348.7043	0.9375	9248620	1.5266	401.51	78.9138	75.2796	170.9852	161.3057	76772.3516	119.4263	0.1678	149.9977	3539280
016	2019-05-10t0521	1557483868.83	adult	229.9603	181.8568	-53.913	1280.0503	89.4278	91820.1652	289252.114	5692713.6684	543.107	-0.10772	198.017	1.4152	191.5815	1.4229	370.5358	0.21446	359.069	177116.0938	278.7175	1.3744	333.2795	0.67973	9458270	1.6776	335.946	81.1128	77.2045	180.8781	171.2909	86459.7188	123.9398	0.44647	156.462	3874350
016	2019-05-10t0921	1557498271.82	adult	233.9611	185.8576	-49.9121	1347.6738	89.3414	94200.4419	296630.9662	5670922.3029	592.489	0.038684	192.731	1.0804	187.7775	1.1592	342.7607	-0.049534	327.1466	168295.4844	265.6063	0.91247	310.7491	0.28316	9453460	1.7029	334.767	84.2206	80.3064	183.5817	175.8044	90138.6328	127.5523	0.63833	160.4097	4131020
016	2019-05-10t1322	1557512692.27	adult	237.9668	189.8633	-45.9064	1309.9734	92.2266	97826.4789	308225.0692	6204820.8623	489.845	-0.24722	187.289	0.72125	182.189	0.74861	331.3871	-0.14826	321.344	168676.0312	256.7546	0.60114	303.243	0.1639	9524400	1.7722	347.071	81.7508	77.724	183.5753	174.0934	93439.8203	125.3223	0.32052	160.4888	4157360
016	2019-05-10t1716	1557526757.04	adult	241.8737	193.7702	-41.9996	1321.2767	88.2802	91323.4418	287601.7553	5443657.013	528.283	-0.12874	209.197	2.3132	204.9762	2.535	356.7101	0.12691	343.6058	169794.0312	277.3769	1.4865	325.0109	0.62248	9950050	2.0566	290.458	82.7697	79.0608	171.8904	167.9518	81819.8047	125.2074	0.19851	156.7884	3936770
016	2019-05-10t2116	1557541153.89	adult	245.8728	197.7693	-38.0004	1241.4796	89.603	89573.7534	282206.9503	5525233.6732	445.273	-0.36317	206.161	2.1399	202.8479	2.4087	338.0343	-0.047997	331.9883	157523.9688	270.7652	1.265	312.9771	0.41307	9606500	1.8801	402.568	85.1685	81.3701	177.1287	173.0551	82541.9688	128.8717	0.39231	161.4506	3968600
016	2019-05-11t0116	1557555554.28	adult	249.8729	201.7694	-34.0003	1369.0046	91.241	96601.1199	304216.5044	5866780.1135	422.487	-0.42393	196.94	1.5018	193.8764	1.7311	317.4878	-0.25111	310.203	159696.3594	260.3593	0.86716	295.502	0.081914	9902510	2.0884	262.488	85.1115	81.5065	182.4315	176.0759	91763.0234	128.5265	0.25299	162.5922	4279580
016	2019-05-11t0516	1557569954.77	adult	253.873	205.7696	-30.0002	1298.0004	89.8691	95014.8459	299329.7055	5940849.9157	451.323	-0.33039	191.889	1.1554	189.7707	1.4282	310.7299	-0.31196	302.2166	153811.2812	253.5486	0.6075	286.9597	-0.07627	9487160	1.876	345.863	89.0619	85.3282	197.7332	189.0771	97877.9141	135.6528	0.72109	172.8064	4403310
016	2019-05-11t0916	1557584354.64	adult	257.873	209.7695	-26.0002	1304.4426	88.5043	91415.4664	287908.3682	5468533.3944	387.725	-0.51853	202.014	1.9706	198.5306	2.1887	319.8167	-0.19868	315.2998	152232.75	270.7388	1.4122	302.9291	0.28887	9611640	1.986	291.472	90.0156	86.0123	193.7831	185.6617	92240.7656	137.5534	0.76042	171.9551	4282850
016	2019-05-11t1316	1557598754.77	adult	261.873	213.7696	-22.0002	1279.465	89.0931	88727.7282	279466.2957	5261912.9385	492.354	-0.18548	199.001	1.7826	195.1432	1.947	325.1479	-0.12313	317.842	150218.3438	267.7349	1.3246	303.6047	0.331	9193250	1.7769	418.916	88.7829	84.7104	194.9651	188.3377	90073.8672	135.2246	0.4699	172.3795	4101500
016	2019-05-11t1716	1557613155.04	adult	265.8731	217.7696	-18.0001	1285.441	85.2516	87287.3957	274856.9891	5109033.3696	387.127	-0.51098	196.348	1.6165	192.3454	1.748	324.343	-0.11653	320.1123	147576.0938	267.7663	1.3742	305.7172	0.40745	8923030	1.6571	303.977	88.6377	84.6732	196.8698	188.7446	89575.7344	135.9647	0.42557	170.8949	4028140
016	2019-05-11t2116	1557627555.61	adult	269.8733	221.7698	-14	1303.0804	87.3395	90466.2658	284926.4139	5344286.3158	519.561	-0.07422	197.002	1.718	192.5434	1.8082	349.1369	0.2012	337.4246	164443.5	268.2674	1.448	317.5366	0.71455	9276220	1.9069	281.353	89.3823	85.3099	194.6954	188.2813	91701.5156	136.8788	0.39683	172.5386	4208740
016	2019-05-12t0116	1557641955.06	adult	273.8731	225.7696	-10.0001	1314.6265	87.5336	89040.5413	280355.2333	5232573.7497	417.835	-0.39867	201.72	2.1718	197.6121	2.3163	342.4957	0.14435	336.6251	158918	272.669	1.7167	317.03	0.74285	9352940	1.9939	284.051	91.934	88.0929	198.9727	193.6559	92323.3125	140.8034	0.59491	177.3178	4262610
016	2019-05-12t0516	1557656356.07	adult	277.8734	229.7699	-5.9998	1298.7522	87.2921	87988.1373	277050.8053	5157475.8075	458.339	-0.25354	207.653	2.758	204.0161	2.9762	351.9345	0.29167	345.1434	161537.9375	281.2185	2.2077	327.2427	1.0385	9519450	2.1347	281.48	93.9541	89.9332	204.1271	198.007	93694.3281	142.9466	0.65702	182.0818	4307140
016	2019-05-12t0916	1557670754.87	adult	281.8731	233.7696	-2.0002	1278.655	86.9389	87368.5716	275160.0357	5168609.9109	463.624	-0.22424	220.173	3.9719	217.2923	4.3311	368.5391	0.54479	362.2693	167685.2812	299.7213	3.2381	343.9602	1.5197	10015900	2.4712	266.415	96.2219	92.5028	205.2111	200.7384	93371.0625	146.0437	0.78779	186.0459	4377230
016	2019-05-12t1316	1557685156.11	dead	285.8734	237.7699	2.0002	1232.1894	87.3096	85775.9729	270199.8224	5128789.2512	548.065	0.08819	232.324	5.2282	230.1852	5.7264	396.248	0.97039	389.5078	177122.875	315.2018	4.1646	363.967	2.1218	10376700	2.7279	297.122	99.0706	95.5807	206.0906	200.5326	92122.4844	149.2066	0.92067	186.6973	4424990
017	2019-04-30t1316	1556648359.17	egg	-2.127	-58.2304	-250	171.4417	29.8326	3380.72	10760.8116	62490.4575	0	-0.64063	0	-0.67037	0	-0.66628					0	-0.66164	0	-0.68114	0	3.1894	0	0	0				0	-0.65471	0	0
017	2019-04-30t1731	1556663673.36	larva	2.127	-53.9765	-245.746	150.993	27.7175	2773.8941	8842.4063	47666.6003	0	-0.77988	0	-0.81558	0	-0.81252					0	-0.79305	0	-0.80963	0	0.76945	0	0	0				0	-0.816	0	0
017	2019-04-30t2130	1556677979.83	larva	6.101	-50.0024	-241.772	165.0055	34.2155	3415.3327	11046.2021	66963.1986	0	-0.90686	0	-0.95596	0	-0.95446					0	-0.91887	0	-0.93167	0	-0.19016	0	0	0				0	-0.97392	0	0
017	2019-05-01t0130	1556692392.39	larva	10.1045	-45.9989	-237.7685	165.1049	34.2791	3416.4767	11060.5681	67077.1104	0	-1.032	0	-1.1028	0	-1.1036					0	-1.0492	0	-1.057	0	-0.84204	0	0	0				0	-1.1413	0	0
017	2019-05-01t0530	1556706784.61	larva	14.1023	-42.0011	-233.7707	164.9115	33.9709	3422.1013	11073.9903	67031.9968	0	-1.1548	0	-1.2562	0	-1.2601					0	-1.1838	0	-1.1853	0	-1.3463	0	0	0				0	-1.3184	0	0
017	2019-05-01t0930	1556721191.1	larva	18.1041	-37.9993	-229.7689	213.1263	33.2021	4767.5893	15145.1602	99622.1687	281.406	-0.48133	168.209	0.56138	167.2204	0.79561	246.1313	-1.8889	241.6785	6399.4136	217.3194	-0.057155	236.3642	-0.32198	434652	-1.1959	104.35	60.4999	60.1214	93.1164	91.5888	2421.0259	78.8572	1.0902	88.739	156332
017	2019-05-01t1330	1556735605.25	larva	22.1081	-33.9954	-225.7649	392.4919	42.6512	13151.5533	41576.2587	379458.3648	1135.22	1.8493	206.055	0.93335	175.5414	0.8274	910.0929	1.3163	890.9438	63706.5039	465.882	1.3467	789.1411	1.9828	1440530	-0.38339	169.089	63.1777	62.8387	97.3484	94.0736	6814.3848	82.8116	1.1381	91.1549	441676
017	2019-05-01t1730	1556749990.72	larva	26.104	-29.9994	-221.769	398.4749	39.7583	12089.9051	38244.7161	310751.1872	644.951	0.35032	190.198	0.6549	172.1353	0.69599	502.9	-0.63561	483.3926	32688.5	349.0115	0.56609	441.0926	0.38866	1228490	-1.0608	101.238	56.0434	55.9879	88.1275	86.9249	5728.2866	75.104	0.7732	83.3387	361984
017	2019-05-01t2130	1556764390.39	larva	30.1039	-25.9995	-217.7691	524.4601	41.5361	17616.5156	55586.4214	498694.6263	887.465	0.96923	245.06	1.3018	216.5976	1.283	708.1934	0.4697	699.5807	66570.1797	474.2949	1.3145	657.2826	1.3246	2293510	-0.29143	310.721	57.3243	57.0001	91.6324	88.6066	8613.4414	76.328	0.71252	85.3849	536498
017	2019-05-02t0130	1556778797.05	larva	34.1058	-21.9976	-213.7672	577.2629	37.4633	17546.586	55343.4704	441193.9	976.728	1.1527	242.088	1.2025	200.0094	0.95656	770.3555	0.88935	746.6787	72413.4141	523.8122	1.6148	697.9025	1.4823	2271760	-0.70773	181.558	57.3762	57.0953	91.5241	89.2789	8603.2686	77.2056	0.63331	86.079	538418
017	2019-05-02t0530	1556793195.26	larva	38.1053	-17.9981	-209.7677	733.3263	49.0008	27937.3972	88082.9449	887857.3599	1330.95	2.1523	256.369	1.3527	228.5719	1.3629	883.4242	1.6428	852.1616	130746.7812	486.5316	1.319	699.3399	1.4561	3790940	0.4221	150.204	61.8213	61.6003	96.7625	95.3289	14320.8438	82.1873	0.72217	91.2792	914152
017	2019-05-02t0930	1556807591.09	larva	42.1041	-13.9993	-205.7689	806.561	50.4399	30614.461	96523.9428	962851.6401	1112.73	1.4097	228.415	0.85383	207.6936	0.92837	801.4011	1.2984	767.2597	129826.9688	422.4729	0.78614	618.2632	0.98567	3697350	-0.053909	320.223	58.88	58.7111	95.1029	91.9164	15406.668	79.2362	0.46277	88.439	953091
017	2019-05-02t1330	1556821988.03	larva	46.1033	-10.0002	-201.7697	944.4899	56.8844	41850.7828	131873.1311	1550409.9429	1009.27	1.0012	184.776	0.019918	160.1023	-0.091502	667.3572	0.58564	658.8349	147485.9375	357.0994	0.17858	513.4095	0.33295	4072820	-0.071447	292.992	55.7329	55.4057	89.6686	87.4374	19816.7578	74.921	0.096049	84.1064	1228460
017	2019-05-02t1730	1556836389.95	larva	50.1038	-5.9996	-197.7692	925.4032	56.3365	42717.5885	134518.4845	1670457.9578	1409.52	2.2016	220.218	0.53037	186.5986	0.31286	755.9507	1.2907	668.9669	170088.9062	431.0544	0.71464	562.9691	0.5444	4946100	0.34298	108.313	58.9387	58.7065	91.618	90.5797	20614.0586	77.9177	0.0786	87.1699	1323760
017	2019-05-02t2130	1556850788.53	larva	54.1034	-2	-193.7696	1040.6097	61.0963	53177.254	167529.6344	2274211.3595	914.391	0.62314	206.509	0.24905	177.1378	0.056253	667.205	0.81341	653.1758	186150.1875	407.7037	0.52986	592.6644	0.76753	5761180	0.75433	216.522	59.9892	59.7984	93.896	91.3129	26196.9883	79.0189	0.046625	87.6282	1673580
017	2019-05-03t0130	1556865188.63	adult	58.1034	2	-189.7696	1069.0519	64.9998	58581.0447	184598.9308	2658300.7939	718.289	-0.013566	204.499	0.21157	179.5094	0.093229	548.3282	0.05119	540.4229	168336.75	380.2289	0.31251	500.6265	0.22121	6271170	0.91756	172.454	62.4524	62.2213	96.272	94.2293	29555.5195	82.2068	0.19684	91.0728	1915170
017	2019-05-03t0530	1556879589.53	adult	62.1037	6.0003	-185.7693	1132.4884	69.7787	63393.0191	199655.1368	3018021.0104	627.513	-0.29953	198.244	0.098316	177.2218	0.038655	469.6393	-0.46975	458.2557	155920.25	355.8667	0.1275	431.7029	-0.20864	6574350	0.93298	113.301	59.1193	58.8511	92.1436	90.766	30591.6895	78.4137	-0.15387	87.3712	1960570
017	2019-05-03t0930	1556893987.77	adult	66.1032	9.9998	-181.7698	1102.6189	74.7162	67420.472	212408.97	3488177.3562	706.406	0.053372	202.001	0.25897	177.9309	0.093967	536.4413	0.21372	523.7593	188827.3438	373.2179	0.43575	489.1771	0.34391	7108830	1.1764	159.091	60.1175	59.835	93.2395	91.6001	32820.2891	79.4761	-0.1243	88.2223	2115650
017	2019-05-03t1330	1556908386.65	adult	70.1029	13.9995	-177.7701	1152.7373	73.2684	68766.6651	216621.7112	3475053.5465	582.804	-0.36373	182.782	-0.23799	170.5127	-0.1302	418.6934	-0.67256	407.1817	150729.625	297.7799	-0.41878	375.6764	-0.52825	6567190	0.52945	227.386	58.0498	57.756	92.223	89.3825	33200.2969	77.358	-0.43686	86.1992	2085670
017	2019-05-03t1730	1556922793.31	adult	74.1047	18.0013	-173.7683	1100.3825	77.705	70916.5482	223525.0623	3847901.8717	529.779	-0.52795	171.9	-0.57653	155.3261	-0.75225	411.5162	-0.60743	402.6322	152261	297.7498	-0.3427	374.528	-0.45829	6357380	0.19023	314.685	60.0646	59.7418	96.7377	93.6744	35792.9609	80.7	-0.11625	89.9779	2221370
017	2019-05-03t2130	1556937193.53	adult	78.1048	22.0014	-169.7682	1148.3207	76.0747	70854.7424	223265.8788	3681157.1703	559.189	-0.318	184.11	-0.084983	170.1713	-0.080977	436.9855	-0.18478	428.1012	161684.6406	305.0597	-0.11898	398.4469	-0.080051	6808010	0.45146	372.653	61.5517	61.2253	98.1422	95.0187	36312.6211	81.8631	-0.023771	91.5199	2276060
017	2019-05-04t0130	1556951596.43	adult	82.1056	26.0022	-165.7674	1175.8929	77.1257	72493.8216	228454.2928	3754351.8183	544.74	-0.30401	184.632	0.009941	170.4159	-0.033485	424.4225	-0.14765	416.1043	160856.125	295.1962	-0.17657	380.1501	-0.15899	6984980	0.50331	152.178	63.184	62.9222	97.679	96.3507	37020.3398	83.219	0.12884	92.6252	2390380
017	2019-05-04t0530	1556965991.2	adult	86.1041	30.0007	-161.7688	1147.9387	77.0378	70464.9435	221980.2888	3676141.1092	502.954	-0.4566	179.77	-0.15985	168.0158	-0.14815	397.5816	-0.31411	388.1225	146310.0469	290.2468	-0.15351	367.4539	-0.19115	6611580	0.073938	274.508	60.2757	59.9636	94.0818	91.8996	34622.0859	79.8715	-0.66965	88.6136	2216820
017	2019-05-04t0930	1556980392.41	adult	90.1045	34.0011	-157.7685	1148.8762	77.4967	73485.9934	231603.7042	3974189.6909	489.07	-0.46094	176.044	-0.31503	164.4759	-0.36818	384.0211	-0.34652	376.8981	147464.125	279.8066	-0.27828	350.7141	-0.31528	6745650	0.12385	255.191	64.669	64.4229	100.7556	99.3524	38690.1328	85.3532	0.39697	94.9789	2477990
017	2019-05-04t1330	1556994791.62	adult	94.1043	38.0008	-153.7687	1171.2539	80.992	74128.5257	233585.3023	4015914.0728	507.326	-0.25518	177.991	-0.16315	166.3346	-0.24331	375.3534	-0.33303	362.3336	145261.7656	273.5207	-0.32857	336.034	-0.44185	6884000	0.19895	165.126	62.6681	62.3398	96.8596	95.2586	37484.668	82.8822	-0.36391	91.8383	2423750
017	2019-05-04t1730	1557009192.66	adult	98.1046	42.0011	-149.7684	1135.1028	78.1606	73739.1883	232462.6041	3994597.9402	501.929	-0.21006	187.556	0.47228	175.9209	0.44835	410.8872	0.33467	405.1016	158191.5625	297.2622	0.47579	381.9479	0.55852	7213230	0.48598	154.84	62.2785	61.8502	99.1038	97.3112	38154.9688	83.2901	-0.46259	93.3904	2395170
017	2019-05-04t2130	1557023603.54	adult	102.1076	46.0042	-145.7654	1128.9273	80.8976	73513.9046	231631.9171	4059173.9807	506.329	-0.11147	188.116	0.5641	177.0993	0.55336	387.5799	0.1002	377.8302	148830.6875	289.0991	0.3723	354.7139	0.17696	7207480	0.45051	213.609	61.688	61.3724	98.1581	96.0835	37692.7305	82.719	-0.85902	92.2098	2363510
017	2019-05-05t0133	1557038195.97	adult	106.161	50.0576	-141.712	1104.343	80.8231	71212.1005	224483.6204	3886915.2838	517.835	0.019026	189.416	0.69732	177.9806	0.63336	396.3148	0.34723	389.5183	147429.0938	287.746	0.45471	360.9715	0.43619	7035290	0.24294	201.033	62.8658	62.4345	100.2447	97.912	37291.0391	83.7932	-0.77465	94.4234	2334960
017	2019-05-05t0533	1557052587.04	adult	110.1585	54.0551	-137.7144	1131.6439	84.0657	73583.9913	231845.1914	4137460.7896	411.778	-0.60353	169.933	-0.56178	161.6736	-0.59847	339.5174	-0.47192	335.373	130374.6875	253.5677	-0.5429	315.0313	-0.41492	6516760	-0.33038	134.562	67.732	67.2965	106.0171	104.2203	40710.582	89.9818	0.9136	100.2225	2597450
017	2019-05-05t0932	1557066951.89	adult	114.1488	58.0454	-133.7242	778.6925	73.1947	49270.2098	156353.6635	2545891.1041	491.886	-0.071246	196.473	1.2428	186.3627	1.2872	395.7312	0.49974	390.1644	102098.6484	293.585	0.8546	369.9181	0.84831	5054650	-1.8867	393.477	67.7451	67.2884	111.2779	107.9761	28709.6992	89.8994	0.65801	102.6008	1742880
017	2019-05-05t1332	1557081306.07	adult	118.1361	62.0326	-129.7369	1292.9473	81.4541	80834.8181	254418.1435	4449507.2211	401.334	-0.55964	168.196	-0.64368	159.8475	-0.74172	318.0793	-0.66549	311.8542	134229.4844	250.3244	-0.51435	297.1779	-0.63766	7093310	0.22249	281.459	60.9914	60.3594	102.0914	99.5913	43082.5508	82.9825	-1.6347	94.3092	2572190
017	2019-05-05t1730	1557095601.53	adult	122.107	66.0036	-125.766	1150.8734	78.5677	73383.8572	231178.7206	3996468.6904	448.941	-0.26441	187.956	0.71742	178.7555	0.70964	375.0296	0.26716	370.8251	143636.3438	279.3998	0.54092	348.8231	0.55448	7191750	0.29582	184.287	68.6705	67.8937	114.3139	111.7571	43782.2422	92.6369	0.98276	106.3803	2627540
017	2019-05-05t2130	1557110002.18	adult	126.1072	70.0038	-121.7658	1188.2016	77.6671	75219.1345	236886.767	4081129.3563	455.669	-0.21084	195.857	1.2806	186.128	1.2794	371.623	0.24599	365.5494	146047.8281	287.0631	0.87845	346.9908	0.57699	7679540	0.7533	399.669	67.3752	66.6723	114.8771	111.301	45146.7031	91.1774	0.32985	105.3143	2641780
017	2019-05-06t0130	1557124411.54	adult	130.1098	74.0064	-117.7632	1197.8057	79.613	77230.7921	243393.5242	4188249.5873	431.282	-0.31808	182.266	0.36321	173.6595	0.32084	342.596	-0.14726	338.2923	138066.2031	266.86	0.222	319.4743	0.02293	7336940	0.38241	262.573	66.8231	66.1084	110.7482	108.0265	44631.5195	89.4735	-0.34341	102.3263	2689900
017	2019-05-06t0530	1557138810.65	adult	134.1096	78.0061	-113.7634	1076.0491	81.596	73270.7201	231043.877	4189087.6341	407.207	-0.41903	171.246	-0.38718	163.0346	-0.49738	329.5265	-0.29952	325.8837	125879.1094	251.2136	-0.29891	308.6038	-0.17269	6533900	-0.40508	354.574	68.5368	67.7873	116.2251	113.0653	44397.9883	92.5231	0.24674	106.4039	2615020
017	2019-05-06t0930	1557153214.17	adult	138.1105	82.0071	-109.7625	1228.5698	80.7747	79409.1601	250095.3026	4385895.4362	389.646	-0.48653	163.952	-0.88382	156.832	-0.97373	301.5218	-0.64508	297.0952	125131.5469	237.0437	-0.78394	280.9015	-0.74168	6790080	-0.17431	185.574	67.0088	66.1792	112.7053	110.0682	46772.7148	90.5602	-0.43416	104.2051	2775170
017	2019-05-06t1342	1557168303.2	adult	142.3019	86.1985	-105.5711	1162.7162	81.87	76376.9622	240701.2455	4245470.2599	399.709	-0.43201	172.118	-0.30281	164.2504	-0.39752	327.2163	-0.27749	322.3342	130232.1016	253.2099	-0.1495	303.1548	-0.21676	6850460	-0.12992	165.527	69.6145	68.6564	119.3494	116.7379	47501.0703	93.5389	0.075572	108.63	2770730
017	2019-05-06t1731	1557182043.69	adult	146.1187	90.0153	-101.7543	1233.8813	79.2884	76329.8533	240369.3687	4142549.542	380.016	-0.50948	167.769	-0.59391	161.0651	-0.63877	297.5842	-0.63122	292.0335	118736.0781	241.2607	-0.55996	278.4904	-0.7179	6683390	-0.28255	262.851	67.6697	66.6104	122.5728	117.7927	48906.5547	92.7188	-0.28241	109.463	2695760
017	2019-05-06t2130	1557196421.42	adult	150.1125	94.0091	-97.7604	1115.1164	81.0286	71549.1018	225403.7663	3957148.6001	371.378	-0.53832	170.138	-0.41807	163.2991	-0.4638	301.4542	-0.55805	297.2497	112743.8594	247.121	-0.30904	285.0048	-0.54429	6348370	-0.56714	214.239	72.8902	71.5685	135.841	131.1467	50804.5273	99.157	0.88677	118.9998	2719750
017	2019-05-07t0130	1557210825.49	adult	154.1137	98.0103	-93.7593	1162.3669	76.3219	71270.9579	224472.3946	3727355.8475	357.622	-0.58642	165.372	-0.7327	160.5166	-0.67088	292.6024	-0.64273	288.9926	108848.0781	235.3025	-0.70765	275.4095	-0.7132	6150020	-0.72236	293.513	72.4172	71.2034	129.9371	125.5487	48336.6172	99.0953	0.65526	117.7374	2693120
017	2019-05-07t0530	1557225223.15	adult	158.113	102.0096	-89.76	1166.7273	80.4479	75093.3919	236539.5942	4148316.5585	414.217	-0.36631	167.805	-0.55371	161.8496	-0.56541	310.594	-0.41342	303.6773	121752.8438	237.903	-0.57695	285.0414	-0.48262	6567560	-0.37563	315.777	70.4064	69.1036	127.9508	124.0288	50156.6953	95.7817	-0.16628	114.6904	2755570
017	2019-05-07t0930	1557239623.2	adult	162.113	106.0096	-85.76	826.7727	77.191	50864.8735	161311.0388	2594825.9682	314.5	-0.73263	158.668	-1.1567	153.9665	-1.1498	267.7835	-0.8883	263.9438	71230.4062	220.7731	-1.1558	252.9488	-1.1057	4212460	-2.2058	242.464	66.9338	65.9844	121.7458	118.2129	32384.3887	91.3112	-1.1179	108.823	1777030
017	2019-05-07t1331	1557254046.01	adult	166.1194	110.016	-81.7536	1159.3777	81.0539	75922.1343	239216.3302	4236254.4106	354.04	-0.58524	153.803	-1.4656	150.0924	-1.4292	270.5435	-0.83774	266.2805	107135.2344	216.9881	-1.2516	255.0719	-1.029	6082900	-0.7326	196.497	72.566	71.4012	129.2964	125.2488	51201.3867	99.1146	0.086683	116.5819	2869990
017	2019-05-07t1730	1557268425.14	adult	170.1136	114.0102	-77.7594	1155.9067	83.8366	76886.8603	242239.6501	4394784.1422	360.514	-0.56189	149.027	-1.7656	145.132	-1.7856	272.9065	-0.79628	266.1734	109435.5156	208.1538	-1.5259	249.7027	-1.1038	5971360	-0.80011	225.311	75.0787	73.4191	140.263	137.5788	56245.4492	103.3754	0.60299	124.8327	3008330
017	2019-05-07t2130	1557282824.63	adult	174.1134	118.01	-73.7596	1142.6054	83.0368	76323.3392	240575.3632	4334121.9568	314.329	-0.71587	152.057	-1.5523	148.0063	-1.5692	264.7383	-0.87075	261.5933	105365.8516	210.8485	-1.3966	247.5211	-1.1164	6045930	-0.72844	205.72	71.9066	70.4376	136.2459	131.0645	54225.8828	99.1331	-0.23431	120.0069	2859080
017	2019-05-08t0131	1557297232.53	adult	178.1156	122.0122	-69.7574	705.518	100.1542	53444.6918	170131.8508	3570087.3443	402.241	-0.43142	150.018	-1.6751	146.3759	-1.6844	269.5443	-0.81043	260.8474	74933.3281	204.234	-1.5954	243.2712	-1.1705	4168550	-2.0519	222.533	74.911	73.7772	125.9251	122.4602	35007.1719	101.4497	-0.044715	116.8149	2081550
017	2019-05-08t0530	1557311623.47	adult	182.1131	126.0097	-65.7599	1018.3158	85.9625	70133.3459	221357.4639	4075748.7061	347.225	-0.61269	149.378	-1.7099	146.3033	-1.6901	252.5582	-0.97816	248.3037	92436.3125	201.3956	-1.6661	235.625	-1.29	5456330	-1.1082	317.255	70.4782	68.7837	139.4362	133.4654	51033.6328	99.9778	-0.40508	122.0194	2574360
017	2019-05-08t0930	1557326026.51	adult	186.114	130.0105	-61.759	678.1462	83.67	46015.5275	145965.0341	2600290.3654	312.471	-0.72669	156.924	-1.2267	155.2166	-1.0641	246.0413	-1.0379	242.2725	59049.9219	206.2278	-1.4799	233.1088	-1.3147	3763660	-2.2453	215.864	75.0927	73.4401	145.3037	139.3266	34872.8984	104.072	-0.0060333	126.4081	1801020
017	2019-05-08t1331	1557340455.35	adult	190.122	134.0185	-57.751	1141.2852	79.3835	72660.9589	229013.8546	3914211.2346	337.952	-0.65386	167.174	-0.5789	164.424	-0.42751	272.4051	-0.77169	267.7582	103513.9297	218.1817	-1.0509	252.3424	-0.94446	6338750	-0.45929	229.571	79.0039	77.1283	147.503	143.2985	56051.1484	110.0971	0.59836	132.0278	2995590
017	2019-05-08t1721	1557354278.33	adult	193.9617	137.8583	-53.9113	1084.1624	81.8736	70432.161	221950.4109	3948954.7132	380.627	-0.53238	169.668	-0.43229	167.1755	-0.2536	277.9563	-0.71729	273.2125	102287.9062	222.2698	-0.89864	255.5112	-0.87552	6228500	-0.51498	216.621	81.9865	79.7903	153.966	148.297	56659.4766	115.509	1.0672	138.8592	3009720
017	2019-05-08t2121	1557368668.17	adult	197.9589	141.8554	-49.9141	1154.6373	84.1787	78982.0153	248877.7421	4596593.442	272.063	-0.86733	146.614	-1.9058	145.0578	-1.8227	222.7728	-1.2658	220.7406	91782.375	189.4562	-2.0218	211.3104	-1.6683	6033900	-0.62424	199.389	79.2153	77.453	145.7262	142.2081	60039.207	110.2194	0.2614	131.9033	3260110
017	2019-05-09t0121	1557383067.19	adult	201.9586	145.8552	-45.9144	1055.4857	82.0491	68121.1548	214715.8775	3788862.1029	339.495	-0.67348	165.096	-0.74915	162.9737	-0.59019	264.8534	-0.8523	260.1526	94287.8125	213.9904	-1.1647	244.5243	-1.057	5862900	-0.71355	289.282	79.7495	77.8798	147.0625	142.9124	52354.2344	112.0526	0.30379	134.1065	2832060
017	2019-05-09t0521	1557397469.27	adult	205.9592	149.8557	-41.9138	1023.543	88.8241	72840.2803	229858.4079	4396006.1559	311.117	-0.76346	150.208	-1.7117	148.2861	-1.6408	238.8349	-1.1088	233.4887	90757.2656	196.6091	-1.7691	223.009	-1.4382	5694820	-0.79616	204.199	79.6446	77.5861	150.166	146.3246	57063.0938	113.1573	0.26152	136.7816	3019570
017	2019-05-09t0921	1557411869.78	adult	209.9593	153.8559	-37.9137	1097.8944	76.3533	67719.0939	213337.0883	3575048.8725	304.513	-0.7853	169.824	-0.47665	167.4293	-0.31849	254.4042	-0.9555	251.1167	90059.0859	215.7351	-1.0933	241.0782	-1.1033	6002580	-0.57537	217.244	85.9038	83.7164	158.0398	153.1183	55946.1055	120.7516	0.88426	143.7735	3036360
017	2019-05-09t1321	1557426270.23	adult	213.9594	157.856	-33.9136	413.1286	163.1857	43585.6283	147249.8762	4295656.8192	295.717	-0.812	158.44	-1.2237	156.5012	-1.1108	239.838	-1.0954	235.911	54443.2188	204.6321	-1.4864	227.2062	-1.3465	3587070	-2.0598	202.476	87.2235	85.3189	155.3729	152.061	35269.6562	121.7954	0.82269	144.1474	1974740
017	2019-05-09t1721	1557440672.57	adult	217.9601	161.8567	-29.9129	660.2403	119.643	49092.1943	157673.3411	3295301.6366	288.546	-0.83071	159.021	-1.2035	157.1186	-1.0883	240.75	-1.0818	237.9173	61632	204.4358	-1.4949	227.3876	-1.3358	4063300	-1.7262	223.13	88.5268	86.3689	166.1602	162.2327	42537.0234	125.555	1.0273	151.0247	2262040
017	2019-05-09t2121	1557455072.3	adult	221.96	165.8566	-25.913	758.0217	86.9938	47843.6237	151363.285	2625594.2906	286.887	-0.83301	156.052	-1.4162	155.0853	-1.2554	234.0713	-1.1427	230.4485	58517.8164	200.2556	-1.6518	222.4168	-1.42	3894290	-1.7927	189.482	86.4149	84.3273	154.0855	152.1435	38521.375	123.9844	0.72578	144.0322	2156480
017	2019-05-10t0121	1557469474.85	adult	225.9607	169.8573	-21.9123	738.7347	139.9834	60450.3956	195141.867	4599231.8906	301.753	-0.78882	159.688	-1.1893	157.7794	-1.0774	246.9105	-1.0113	242.067	77529.9062	205.6033	-1.4534	231.2892	-1.2491	5012430	-1.0673	258.272	89.1364	86.5439	171.9355	164.5621	53987.7578	129.1429	1.0554	153.9065	2797900
017	2019-05-10t0521	1557483873.78	adult	229.9604	173.857	-17.9126	956.8601	83.6934	64856.314	204752.7119	3720786.2099	299.049	-0.79451	159.553	-1.2112	158.0771	-1.0709	245.4617	-1.0213	243.4681	83211.5156	207.2406	-1.3913	232.7776	-1.2152	5394320	-0.79569	279.222	89.4131	86.2707	185.8048	178.4057	62987.8359	132.3966	1.2023	162.3705	3022970
017	2019-05-10t0921	1557498276.78	adult	233.9613	177.8578	-13.9117	951.5107	80.9621	62019.7753	195683.8478	3440362.6086	294.777	-0.80492	158.393	-1.303	156.8894	-1.1737	242.2342	-1.0493	239.9868	78483.8828	205.1473	-1.4751	229.4506	-1.2765	5124480	-0.91715	307.096	91.4916	88.6094	186.8614	178.5012	60543.0938	134.9165	1.284	163.6147	2960030
017	2019-05-10t1322	1557512697.42	adult	237.967	181.8636	-9.906	917.8338	79.7386	59258.4194	186936.4013	3276945.888	307.726	-0.76729	161.412	-1.1039	159.7125	-0.97326	245.5957	-1.0147	242.4079	76134.6641	209.2946	-1.312	233.121	-1.2034	4987950	-0.9577	278.232	93.6189	90.6401	193.8936	186.485	60107.0078	138.2919	1.4369	169.8303	2893010
[truncated: 5,696 more rows]
