# Supplementary material for: Global, cell non-autonomous gene regulation drives individual lifespan among isogenic C. elegans
Source: eLife. 2021 Feb 1;10:e65026. doi: 10.7554/eLife.65026 (PMC7864635; doi:10.7554/eLife.65026)
Supplement: Source data 1. [file elife-65026-data1.zip › figure_data/Figures 1-3 - base strains/mir-90/mir-90_20180928.tsv]

name	timepoint	timestamp	stage	age	adult_age	ghost_age	length	max_width	projected_area	surface_area	volume	gfp_maximum	gfp_maximum_z	gfp_mean	gfp_mean_z	gfp_median	gfp_median_z	gfp_over_99_mean	gfp_over_99_mean_z	gfp_over_99_median	gfp_over_99_sum	gfp_percentile_95	gfp_percentile_95_z	gfp_percentile_99	gfp_percentile_99_z	gfp_sum	gfp_sum_z	green_yellow_excitation_autofluorescence_maximum	green_yellow_excitation_autofluorescence_mean	green_yellow_excitation_autofluorescence_median	green_yellow_excitation_autofluorescence_over_99_mean	green_yellow_excitation_autofluorescence_over_99_median	green_yellow_excitation_autofluorescence_over_99_sum	green_yellow_excitation_autofluorescence_percentile_95	green_yellow_excitation_autofluorescence_percentile_95_z	green_yellow_excitation_autofluorescence_percentile_99	green_yellow_excitation_autofluorescence_sum
000	2018-09-28t1254	1538157434.87	egg	-1.9409	-77.8847	-314.0586	147.726	28.7239	2965.0684	9511.1296	55065.6461	0	-0.45604	0	-0.53201	0	-0.53392					0	-0.51244	0	-0.50376	0	0.8496	0	0	0				0	-0.40947	0	0
000	2018-09-28t1647	1538171409.46	larva	1.9409	-74.0029	-310.1768	156.1983	29.5123	3227.4083	10337.9101	61785.9733	0	-0.60823	0	-0.70053	0	-0.70343					0	-0.66874	0	-0.65451	0	0.4282	0	0	0				0	-0.47976	0	0
000	2018-09-28t2047	1538185810.31	larva	5.9412	-70.0027	-306.1766	164.5967	32.3074	3716.8413	11913.6405	77885.935	0	-0.7548	0	-0.87706	0	-0.88201					0	-0.82953	0	-0.80802	0	0.013831	0	0	0				0	-0.55609	0	0
000	2018-09-29t0047	1538200213.76	larva	9.9421	-66.0017	-302.1756	164.5983	32.3007	3717.0973	11915.2188	77896.2391	0	-0.89247	0	-1.0571	0	-1.0653					0	-0.99045	0	-0.96007	0	-0.38196	0	0	0				0	-0.63702	0	0
000	2018-09-29t0447	1538214610.09	larva	13.9411	-62.0027	-298.1766	158.9983	33.371	3706.5124	11895.2005	79656.1047	0	-1.0225	0	-1.2414	0	-1.2541					0	-1.1519	0	-1.111	0	-0.76022	0	0	0				0	-0.72337	0	0
000	2018-09-29t0847	1538229009.88	larva	17.941	-58.0028	-294.1767	158.9999	32.8374	3708.6147	11892.6008	79056.4103	0	-1.1462	0	-1.4311	0	-1.4496					0	-1.3148	0	-1.2617	0	-1.1224	0	0	0				0	-0.81648	0	0
000	2018-09-29t1247	1538243410.44	larva	21.9412	-54.0026	-290.1765	158.9998	33.0983	3720.4234	11933.6588	79691.2302	0	-1.2649	0	-1.6275	0	-1.6536					0	-1.4802	0	-1.413	0	-1.4694	0	0	0				0	-0.91811	0	0
000	2018-09-29t1647	1538257810.08	larva	25.9411	-50.0027	-286.1766	164.5983	32.2666	3717.0519	11917.6345	77905.3137	0	-1.3799	0	-1.8324	0	-1.8677					0	-1.6492	0	-1.5659	0	-1.8024	0	0	0				0	-1.0307	0	0
000	2018-09-29t2047	1538272211.63	larva	29.9415	-46.0023	-282.1762	158.9977	31.7846	3676.7675	11783.135	76956.1906	0	-1.4922	0	-2.0476	0	-2.0943					0	-1.8229	0	-1.7213	0	-2.1226	0	0	0				0	-1.1574	0	0
000	2018-09-30t0047	1538286615.22	larva	33.9425	-42.0013	-278.1752	158.9977	31.7792	3676.6943	11783.4969	76958.7178	0	-1.6027	0	-2.2754	0	-2.3359					0	-2.0025	0	-1.8801	0	-2.4312	0	0	0				0	-1.3029	0	0
000	2018-09-30t0447	1538301010.66	larva	37.9412	-38.0026	-274.1765	218.0636	38.9544	6496.3767	20717.4739	169357.9687	957.026	-0.38331	399.054	0.35597	381.1677	0.53016	824.5432	-0.73834	815.8147	28859.0098	571.8136	-0.1291	767.138	-0.13259	1383920	-2.1731	102.514	57.2107	57.1237	88.3631	88.0262	3092.709	75.6249	0.28594	84.1537	198407
000	2018-09-30t0847	1538315411.76	larva	41.9416	-34.0023	-270.1762	156.5827	31.5706	3659.6166	11735.0418	76926.6064	0	-1.8205	0	-2.7804	0	-2.8794					0	-2.3844	0	-2.2118	0	-3.0197	0	0	0				0	-1.6795	0	0
000	2018-09-30t1247	1538329811.62	larva	45.9415	-30.0023	-266.1762	343.7003	47.2836	12317.0073	39077.4751	380453.4957	1036.24	-0.49535	450.274	0.42092	431.8918	0.65014	889.1025	-0.6858	870.1217	58680.7617	671.4048	-0.053315	842.1281	-0.21125	2945240	-2.1526	120.562	57.7608	57.4737	91.1756	90.2237	6017.5869	77.1058	0.19687	86.1783	377813
000	2018-09-30t1647	1538344211.48	larva	49.9415	-26.0023	-262.1763	509.5804	50.878	18174.0403	57490.847	554681.4227	1303.38	-0.23816	468.727	0.40392	441.333	0.57714	1181.7247	-0.014867	1182.7294	114627.2969	763.8932	0.15373	1082.779	0.28274	4527430	-1.8394	97.0311	54.1702	53.978	84.6575	83.4503	8211.7812	72.8931	-0.011765	81.0605	523230
000	2018-09-30t2047	1538358613.18	larva	53.9419	-22.0019	-258.1758	474.7916	38.914	14520.8463	45837.8333	375620.104	1978.46	0.59084	537.144	0.84842	432.8764	0.35085	1536.6963	0.90191	1477.5961	119862.3125	1097.8914	1.3728	1386.8623	0.99752	4160180	-2.2875	184.28	53.212	52.8889	87.9044	85.3354	6856.5459	72.5921	-0.1257	81.1765	412127
000	2018-10-01t0047	1538373015.63	larva	57.9426	-18.0012	-254.1751	602.9494	63.1048	27141.8525	86073.47	1040762.1604	1062.71	-0.70249	448.094	0.023601	431.88	0.29495	936.3441	-0.67757	927.7571	133897.2031	663.1399	-0.43187	862.2832	-0.46796	6403710	-1.7075	259.883	57.4102	57.243	92.0266	88.7902	13159.8047	76.3915	-0.049516	85.2094	820449
000	2018-10-01t0447	1538387413.62	larva	61.9421	-14.0018	-250.1757	673.919	46.2276	25271.9539	79652.2988	795342.3702	2397.72	1.246	597.925	1.5249	472.288	0.7705	1877.8584	2.0635	1836.2653	251633.0312	1251.583	2.2463	1672.3286	1.995	8002030	-1.358	98.6493	54.2897	53.932	86.5253	85.4242	11594.3906	73.5134	-0.2399	82.6205	726559
000	2018-10-01t0847	1538401812.79	larva	65.9418	-10.002	-246.1759	784.0226	56.3687	34949.1513	110147.1274	1320398.5557	2136.73	0.94029	568.896	1.3628	485.517	1.026	1600.2175	1.3934	1542.8873	294440.0312	1139.4927	1.9202	1455.9393	1.4878	10458600	-0.66644	240.551	55.1846	54.9577	88.8385	86.8088	16346.2754	74.5064	-0.27166	83.3729	1014510
000	2018-10-01t1247	1538416228.09	larva	69.9461	-5.9977	-242.1716	859.9965	61.1512	41777.5981	131687.6988	1710451.9674	1182.15	-0.50415	495.404	0.62726	475.4955	1.0175	1013.161	-0.35644	1005.7498	222895.4219	770.6876	0.15762	948.1759	-0.12461	10866200	-0.71915	266.886	54.9027	54.6894	89.4617	86.664	19681.5762	74.1191	-0.38851	83.005	1204240
000	2018-10-01t1647	1538430625.76	larva	73.9454	-1.9984	-238.1723	933.5981	61.9	46177.3426	145429.3337	1960502.6312	1956.35	0.90321	540.576	1.4149	443.5987	0.63066	1575.9241	1.8002	1550.1499	382949.5625	1052.073	2.0024	1414.836	1.8353	13109000	-0.060843	303.442	54.6613	54.3122	90.4738	88.3361	21985.1426	74.7079	-0.47532	84.4558	1325540
000	2018-10-01t2047	1538445014.09	adult	77.9422	1.9984	-234.1755	969.51	65.9316	51053.9854	160902.0768	2253209.431	2181.38	1.5247	536.639	1.6292	435.7711	0.60853	1710.8893	2.6982	1677.2761	458518.3125	1133.2576	2.9551	1572.0347	2.9011	14358300	0.25203	157.03	50.4729	49.9504	86.896	84.8177	23288.1289	72.109	-0.85196	81.7998	1350450
000	2018-10-02t0047	1538459414.39	adult	81.9423	5.9985	-230.1754	1046.2933	71.6286	61140.2612	192663.8375	3023939.7372	1279.78	-0.12849	450.467	0.31337	422.2371	0.43293	1038.7102	0.16876	1023.7975	332387.25	735.7567	0.34424	946.4992	0.24388	14388800	0.13739	218.703	52.8595	52.524	87.9846	86.1829	28155.0703	73.6971	-0.94583	82.9257	1688440
000	2018-10-02t0447	1538473813.74	adult	85.9421	9.9983	-226.1756	1163.0407	70.2689	64895.024	204467.7841	3040214.0084	1177.49	-0.26638	460.281	0.6674	421.1544	0.51771	977.682	0.067372	968.8749	332411.875	767.6385	0.83829	917.8095	0.27331	15627500	0.49725	300.716	57.4606	57.2153	92.9918	90.2972	31617.2148	77.876	-0.75604	86.9981	1950900
000	2018-10-02t0847	1538488215.04	adult	89.9425	13.9986	-222.1753	1106.0148	72.5816	65085.9096	205081.3277	3241266.9194	1326.83	0.24955	457.745	0.78086	407.3859	0.20823	1092.9222	0.91138	1077.9037	372686.4688	814.2901	1.598	1011.636	1.1019	15567900	0.39569	303.118	54.7331	54.2481	90.4715	87.7791	30850.7676	75.1916	-1.2646	84.6349	1861470
000	2018-10-02t1247	1538502626.43	adult	93.9456	18.0018	-218.1721	1162.2534	72.5419	65619.0503	206593.3082	3250425.7094	1391.26	0.62236	455.655	0.88054	408.4921	0.2985	1059.2253	0.95807	1031.6514	364373.5	767.3817	1.3894	965.3986	1.05	15638100	0.36087	302.613	56.3324	55.915	94.2947	91.3663	32437.3848	77.6464	-1.1702	87.4131	1933330
000	2018-10-02t1646	1538516930.3	adult	97.9189	21.9751	-214.1988	1025.1233	73.1958	62483.6934	196935.4815	3218883.9057	1034.15	-0.43794	432.002	0.30557	410.8708	0.41793	867.8704	-0.085792	857.0357	283793.625	663.9074	0.33936	803.8828	-6.6992e-05	14088900	-0.27411	188.489	51.7364	51.1169	91.0118	88.9478	29760.8594	75.0483	-1.5326	85.4158	1687280
000	2018-10-02t2046	1538531332.95	adult	101.9197	25.9758	-210.1981	1068.5709	81.5145	66453.6981	209390.5177	3589512.1425	1240.57	0.41408	425.905	0.1804	390.3833	-0.27091	976.1501	0.78398	961.7607	338724.0938	678.6585	0.6845	876.7824	0.75301	14762700	-0.054919	177.036	56.3442	55.629	105.6408	101.2377	36657.3438	79.995	-1.0699	93.2213	1953000
000	2018-10-03t0046	1538545731.31	adult	105.9192	29.9754	-206.1985	1114.5049	83.422	72980.507	230094.5146	4008555.8205	1360.5	0.99662	398.789	-0.6162	361.0946	-1.2836	1015.4058	1.2	990.6643	386869.625	692.201	1.0093	899.4427	1.1012	15178300	0.076101	110.502	49.5818	48.7377	89.7151	88.3164	34181.4414	72.7644	-1.6714	83.6009	1887130
000	2018-10-03t0446	1538560131.14	adult	109.9192	33.9753	-202.1986	988.3522	76.6657	62419.271	196854.3145	3323009.7614	912.358	-0.7279	396.79	-0.65935	381.3612	-0.58291	740.3129	-0.68878	725.1903	241342	568.6686	-0.65618	694.9872	-0.61776	12923800	-0.79425	153.482	58.5993	58.1364	96.6951	94.7753	31522.6172	81.2108	-1.0045	91.3993	1908640
000	2018-10-03t0846	1538574531	adult	113.9191	37.9753	-198.1986	1063.0698	74.5212	62271.4665	196271.7027	3145947.0254	943.854	-0.55786	397.516	-0.62562	371.862	-0.9131	791.7108	-0.24628	782.1238	258097.7188	610.2733	0.011304	740.4632	-0.12748	12939200	-0.79163	386.95	50.6359	49.8921	95.0489	91.2777	30985.9355	74.8526	-1.3641	86.6153	1648200
000	2018-10-03t1246	1538588931.26	adult	117.9192	41.9754	-194.1985	947.187	76.1651	59279.6952	186932.8631	3156467.9407	902.865	-0.69918	422.854	0.15325	399.6003	0.01428	756.6919	-0.45976	747.3132	234574.4844	626.3296	0.30177	719.3082	-0.26271	13068300	-0.73934	212.945	62.1858	61.6314	104.5493	101.3349	32410.291	85.4633	-0.73923	96.9802	1921850
000	2018-10-03t1646	1538603331.43	adult	121.9192	45.9754	-190.1985	1062.1571	74.452	60134.3055	189432.4491	3021119.7752	860.579	-0.85805	428.202	0.30594	410.8004	0.36208	746.6945	-0.49896	740.2415	235208.75	627.302	0.35543	716.6398	-0.23893	13465700	-0.58757	263.862	64.9658	64.3911	107.9631	105.6664	34008.3672	89.0487	-0.58626	100.6777	2042980
000	2018-10-03t2046	1538617731.05	adult	125.9191	49.9753	-186.1986	1058.2697	76.5572	64645.1782	203758.1418	3364963.0074	911.03	-0.6236	405.257	-0.39668	384.5024	-0.52525	772.2695	-0.27077	765.0213	261027.0938	606.059	0.064119	728.4893	-0.085375	13676200	-0.50419	236.403	52.3294	50.9918	130.9872	128.6631	44273.6719	76.8484	-1.0989	102.2513	1765960
000	2018-10-04t0046	1538632130.59	adult	129.919	53.9752	-182.1987	1006.7699	77.7581	63633.964	200620.916	3404883.3911	1015.71	-0.15864	452.134	0.97186	428.1995	0.85304	852.6918	0.38584	841.5312	283946.375	666.9997	0.98171	792.4462	0.5727	15014000	-0.044652	289.064	68.2235	67.4412	113.5658	110.0543	37817.4258	92.3809	-0.52109	104.9339	2265500
000	2018-10-04t0446	1538646530.88	adult	133.9191	57.9753	-178.1986	1113.3806	88.0157	73449.8661	231585.6517	4154425.7325	916.505	-0.58123	400.922	-0.55385	376.8286	-0.81011	761.8823	-0.32131	749.5105	291800.9062	602.4136	0.03009	711.1171	-0.20892	15349300	0.062401	187.119	60.3545	59.6195	104.1856	101.9631	39903.1016	84.4798	-0.82123	96.6457	2310670
000	2018-10-04t0846	1538660930.78	adult	137.9191	61.9752	-174.1987	1115.8268	74.0845	68465.5054	215770.3519	3555808.3453	1130.08	0.33109	463.628	1.2326	436.2844	1.021	890.4182	0.70526	877.9431	318769.6875	722.4213	1.7742	838.0955	1.0602	16574200	0.44595	306.285	69.3389	68.4928	121.8177	117.0605	43610.7461	94.3947	-0.5339	109.6287	2478800
000	2018-10-04t1246	1538675331.54	adult	141.9193	65.9754	-170.1985	1079.6023	71.6083	62826.7913	197890.5984	3118727.7371	938.794	-0.48021	466.671	1.2815	457.2175	1.6256	769.7691	-0.24858	761.2587	253254.0312	636.5393	0.51675	731.5077	0.013141	15316100	0.044737	165.746	67.2954	66.4878	111.6224	109.8102	36723.7773	92.5201	-0.6276	104.0722	2208640
000	2018-10-04t1650	1538689986.67	adult	145.9901	70.0463	-166.1276	1078.6812	75.5952	65859.3237	207505.4276	3406907.1659	1056.85	0.0016275	462.489	1.128	444.4376	1.1934	814.91	0.10748	796.3337	280329.0312	642.7481	0.5935	742.1302	0.12255	15896700	0.21799	314.154	71.2384	70.5332	120.797	117.4041	41554.1562	96.0859	-0.56328	110.2963	2448610
000	2018-10-04t2046	1538704128.92	adult	149.9185	73.9747	-162.1992	1114.3089	77.552	70179.417	221108.5337	3732209.3341	1757.43	2.7512	464.991	1.1686	441.0193	1.0576	1133.7668	2.5727	1059.2339	414958.6875	686.6546	1.1926	865.6489	1.3269	17011200	0.54032	188.5	66.3957	65.456	115.7542	112.6457	42366.0391	91.9077	-0.70954	105.7931	2429020
000	2018-10-05t0046	1538718529.78	adult	153.9188	77.975	-158.1989	1046.76	77.9566	66175.5139	208590.0361	3560656.9467	1477.98	1.5838	438.033	0.39511	421.6899	0.44642	1095.243	2.2432	1073.0302	378954.0938	595.9974	-0.065206	851.134	1.1781	15120900	-0.0067321	196.59	61.578	60.9351	105.4904	102.9535	36499.6758	85.7895	-0.89545	97.9341	2125670
000	2018-10-05t0446	1538732930.51	adult	157.919	81.9752	-154.1987	1089.9982	74.6887	64637.2452	203565.1948	3295978.4643	1716.46	2.397	494.42	1.9376	458.1875	1.5297	1131.2355	2.4784	1102.2928	382357.5938	769.0309	2.2715	981.5099	2.4098	16691100	0.4373	273.798	69.8178	68.4687	158.3275	144.9842	53514.6797	98.3857	-0.61803	122.9937	2356980
000	2018-10-05t0846	1538747329.72	adult	161.9188	85.9749	-150.199	1147.3751	78.7358	73941.4913	233013.8992	3987926.9012	1174.21	0.37708	454.451	0.81967	429.8252	0.65745	931.4597	0.96477	913.7774	359543.4375	673.5253	0.9775	833.8283	0.9991	17519600	0.66226	200.932	68.4786	67.2639	135.8056	131.5144	52420.9453	99.5388	-0.63009	119.2585	2639920
000	2018-10-05t1246	1538761731.66	adult	165.9193	89.9755	-146.1984	1183.4997	79.6609	73675.0714	231981.6029	3982036.0334	1328.07	0.88722	436.24	0.31079	410.2856	0.056563	929.8456	0.93783	904.6412	357990.5625	663.858	0.84825	830.0732	0.95917	16771700	0.46071	205.529	65.5747	63.6072	148.0346	144.2891	56993.3047	97.2646	-0.72259	128.1387	2521090
000	2018-10-05t1646	1538776131.65	adult	169.9193	93.9755	-142.1984	1129.911	77.3568	70965.9495	223542.3308	3801652.767	1267.54	0.65085	470.756	1.2508	443.6092	1.0532	892.9728	0.66207	857.326	331292.9062	701.9117	1.3452	813.6333	0.80557	17430700	0.63729	398.939	70.1547	68.7831	138.0298	130.9519	51209.0391	98.4484	-0.73795	119.0884	2597620
000	2018-10-05t2046	1538790529.81	adult	173.9188	97.975	-138.1989	1128.847	79.82	72629.9328	228890.9798	3920633.8822	1197.59	0.39866	477.368	1.4321	453.8018	1.3601	898.3499	0.69176	871.0931	340474.625	703.9069	1.3766	822.7713	0.88917	18079400	0.81041	353.805	71.0637	69.6736	138.414	131.6277	52458.918	99.1603	-0.77373	120.546	2691390
000	2018-10-06t0046	1538804930.29	adult	177.9189	101.9751	-134.1988	1151.2203	77.969	72801.0532	229354.0014	3887747.5386	1242.31	0.52667	462.013	1.0138	436.9661	0.84971	894.8681	0.66138	873.0758	340049.875	687.0764	1.17	818.8658	0.85546	17537100	0.67876	340.675	72.0906	71.0875	139.6022	132.6941	53048.8398	100.0922	-0.80952	118.7101	2736420
000	2018-10-06t0446	1538819329.94	adult	181.9188	105.975	-130.1989	1154.6957	80.3969	74876.894	235973.3499	4069203.3033	876.849	-0.63936	432.174	0.19567	420.7227	0.35294	713.0745	-0.57358	694.5367	278812.125	575.3773	-0.2417	656.2847	-0.57871	16863400	0.51775	175.896	72.9812	71.7276	131.9395	129.326	51588.332	102.5185	-0.8113	120.7044	2847730
000	2018-10-06t0846	1538833729.59	adult	185.9187	109.9749	-126.199	1155.5418	80.4558	75024.2901	236339.469	4161676.3885	1057.48	-0.077107	435.652	0.29493	418.7028	0.29071	816.0529	0.12598	796.6758	319892.7188	622.9454	0.38078	755.6231	0.30794	17041000	0.5739	392.044	64.2575	62.408	149.0547	141.4569	58429.4531	96.3304	-1.0087	125.1794	2513500
000	2018-10-06t1246	1538848129.45	adult	189.9187	113.9749	-122.199	1079.9774	80.3731	69878.9845	220222.4724	3827961.0029	864.99	-0.66023	428.541	0.10335	419.0458	0.30305	692.0577	-0.68613	673.4014	252601.0625	563.7209	-0.34897	640.4678	-0.67795	15613900	0.23748	226.876	76.0891	74.2486	159.4782	154.5118	58209.5508	110.5027	-0.76086	140.9695	2772310
000	2018-10-06t1646	1538862530.58	adult	193.919	117.9752	-118.1987	1161.2778	77.8001	71985.9128	226728.2428	3800305.6899	972.988	-0.33391	417.48	-0.19918	406.2308	-0.093983	730.2676	-0.42355	713.9138	274580.625	541.1906	-0.61236	661.8874	-0.47441	15681400	0.27217	240.953	77.877	75.6471	165.0811	160.5694	62070.5039	111.4497	-0.8105	144.3282	2925220
000	2018-10-06t2046	1538876929.79	adult	197.9188	121.975	-114.1989	1092.1579	82.1239	72403.6781	228210.4812	4076742.1926	804.632	-0.81682	394.654	-0.83616	380.5441	-0.90368	668.6531	-0.80908	662.2125	252750.8594	535.0744	-0.66833	632.7162	-0.70449	14892200	0.10033	202.495	73.7688	72.8277	125.7011	122.5	47515.0312	102.1154	-1.102	116.7813	2783670
000	2018-10-07t0046	1538891330.08	adult	201.9189	125.975	-110.1989	1229.1785	79.1241	77651.645	244632.2081	4166595.145	884.664	-0.57903	383.009	-1.1652	371.2592	-1.2052	666.245	-0.81012	648.6062	270495.4688	517.3557	-0.8718	613.3792	-0.84854	15514500	0.27232	406.004	73.6253	71.0534	174.6776	160.8656	70919.125	110.8327	-0.98554	146.0364	2982340
000	2018-10-07t0446	1538905735.28	adult	205.9203	129.9765	-106.1974	1021.9865	77.3731	64729.5444	204030.1048	3512293.6223	1005.87	-0.23673	404.511	-0.54754	396.3435	-0.40138	668.64	-0.7815	626.0129	226000.3125	516.4441	-0.86313	591.8549	-1.0105	13658700	-0.15276	238.341	82.0095	80.2904	170.5429	166.6208	57643.5	116.4544	-0.94252	151.0819	2769130
000	2018-10-07t0846	1538920134.73	adult	209.9202	133.9763	-102.1976	1075.9633	78.3495	67275.5169	211967.2958	3596857.1485	1334.55	0.65665	402.762	-0.58958	390.2701	-0.59354	729.4456	-0.38354	687.951	256035.4219	539.0841	-0.55371	638.3968	-0.59991	14134100	-0.012411	256.018	77.2752	75.1029	157.0675	153.3257	55130.6836	112.1906	-1.1416	141.5785	2711820
000	2018-10-07t1246	1538934534.85	adult	213.9202	137.9764	-98.1975	1137.0176	82.3805	72504.6841	228423.502	3954564.7536	922.984	-0.4574	391.169	-0.91872	378.1738	-0.9864	695.9838	-0.58546	679.6083	263777.8438	526.6551	-0.69258	642.1206	-0.55127	14788100	0.17236	241.986	76.4109	74.3113	159.8561	155.1659	60585.4492	109.3858	-1.3146	140.5157	2888710
000	2018-10-07t1646	1538948930.3	adult	217.9189	141.9751	-94.1988	972.4748	80.9316	62016.3845	195598.0623	3372737.7704	822.635	-0.71942	396.85	-0.74582	386.8205	-0.69951	680.6061	-0.67348	672.4078	220516.375	527.243	-0.66524	636.1006	-0.58537	12830100	-0.28115	215.592	80.5019	78.4753	159.9564	157.2249	51825.8711	115.8014	-1.2572	144.9777	2602630
000	2018-10-07t2046	1538963329.44	adult	221.9187	145.9749	-90.199	1019.2849	80.9273	66228.083	208776.5292	3683905.7577	937.99	-0.41209	412.921	-0.26274	397.2228	-0.34735	745.0953	-0.25038	733.26	257802.9688	567.5502	-0.12358	689.7556	-0.11417	14258600	0.098936	235.736	79.5198	77.6406	154.8245	150.9779	53569.2617	113.5774	-1.4255	141.6251	2745900
000	2018-10-08t0046	1538977730.61	adult	225.919	149.9752	-86.1987	1039.9766	77.4759	65138.7995	205294.748	3487024.9327	816.298	-0.72891	393.993	-0.81059	385.1099	-0.74314	655.2273	-0.82266	645.2117	222777.2812	512.3068	-0.82407	605.9594	-0.81234	13391400	-0.090426	310.767	84.6856	82.2607	172.2895	167.7404	58578.4141	124.7745	-1.2343	154.5863	2878380
000	2018-10-08t0446	1538992129.93	adult	229.9188	153.975	-82.1989	1023.184	75.7883	62605.4371	197316.022	3258497.1489	916.867	-0.46424	400.3	-0.61487	392.7188	-0.4826	654.5076	-0.82165	636.376	214024	513.4718	-0.79532	602.2119	-0.83429	13085800	-0.14161	296.357	81.1922	79.132	163.5417	159.0996	53478.1484	121.7724	-1.4279	148.7894	2654170
000	2018-10-08t0846	1539006529.11	adult	233.9186	157.9748	-78.1991	984.0123	79.1363	61977.2066	195467.6691	3306440.9414	747.206	-0.91119	386.216	-1.0264	377.8798	-0.97476	636.483	-0.93962	630.4338	206220.5	497.2047	-0.99599	593.4554	-0.89882	12481300	-0.27168	232.836	85.9375	83.5388	170.6529	165.8903	55291.5508	125.3712	-1.4435	154.4621	2777240
000	2018-10-08t1246	1539020931.47	adult	237.9193	161.9754	-74.1985	1076.1003	80.556	67616.4438	213183.6381	3587232.2006	712.669	-1.0089	368.066	-1.5658	359.2696	-1.6003	598.651	-1.1933	591.515	211323.7969	475.9091	-1.271	558.6009	-1.1983	12987600	-0.11831	227.992	80.5395	77.9631	166.0377	162.2083	58611.3125	117.7657	-1.7803	149.0718	2841920
000	2018-10-08t1646	1539035333.08	adult	241.9197	165.9759	-70.198	1111.3076	74.8043	65335.2451	205729.9267	3356586.1618	737.51	-0.94779	384.69	-1.0651	380.4188	-0.88665	578.2516	-1.3403	566.1093	197762.0469	478.2616	-1.233	542.0859	-1.3404	13129800	-0.05675	241.49	83.6901	81.0185	168.8803	164.4681	57757.0508	124.4575	-1.7015	153.1434	2856430
000	2018-10-08t2046	1539049729.13	adult	245.9186	169.9748	-66.1991	675.1258	80.0298	42850.8954	135694.3621	2308169.0289	869.18	-0.59359	400.272	-0.59308	398.8481	-0.26187	635.0657	-0.95281	618.3176	142254.7188	491.47	-1.0498	572.2016	-1.0697	8946070	-1.1483	270.688	86.6974	83.7568	177.8413	174.3986	39836.4609	133.6009	-1.5405	164.0217	1937690
000	2018-10-09t0046	1539064130.48	adult	249.919	173.9752	-62.1988	722.9257	81.4084	43139.4717	136392.269	2241260.5012	949.953	-0.37129	406.893	-0.3916	401.7259	-0.16545	649.8964	-0.84996	632.4387	146226.6875	510.5371	-0.78834	594.3655	-0.86826	9131480	-1.0891	254.78	90.1711	86.2291	186.1193	181.8433	41876.8359	137.2424	-1.5344	165.8524	2023620
000	2018-10-09t0446	1539078530.49	adult	253.919	177.9752	-58.1988	978.7496	74.3189	56268.0536	177320.9522	2765494.8055	751.988	-0.92663	385.698	-1.0236	380.0323	-0.89408	598.0803	-1.2253	588.1377	176433.7031	481.0476	-1.1809	548.2346	-1.2846	11352200	-0.46942	388.441	87.0038	82.234	187.4606	183.1472	55300.8633	138.9269	-1.5865	171.6974	2560780
000	2018-10-09t0846	1539092929.76	adult	257.9188	181.975	-54.199	974.9676	73.5165	55902.863	176168.2192	2753141.9778	739.214	-0.96759	382.235	-1.1192	377.8591	-0.9601	580.5114	-1.3624	566.6156	170089.8281	472.652	-1.2888	533.4066	-1.421	11175000	-0.49926	444.568	87.1108	82.2307	190.7411	186.0107	55887.1445	139.2495	-1.6809	173.475	2546770
000	2018-10-09t1246	1539107333.43	adult	261.9198	185.976	-50.1979	939.0854	79.6547	55055.9145	173627.1907	2787940.802	738.134	-0.97477	381.978	-1.1171	378.4553	-0.93196	572.8038	-1.4294	558.1035	164967.5	469.5023	-1.3251	527.7296	-1.4748	10985700	-0.53313	441.623	88.2035	83.3557	192.1268	186.4363	55332.5156	141.7876	-1.7044	173.972	2536730
000	2018-10-09t1646	1539121730.51	adult	265.919	189.9752	-46.1987	917.7152	74.0732	55004.4974	173493.6981	2782104.5633	760.122	-0.91359	380.97	-1.136	377.2277	-0.96279	573.2452	-1.4361	556.6499	165094.6094	468.4904	-1.332	524.8865	-1.503	10944500	-0.52553	451.139	90.9113	85.4507	198.9619	192.7172	57301.0156	147.4924	-1.6241	180.2317	2611700
000	2018-10-09t2046	1539136129.71	adult	269.9188	193.9749	-42.199	957.1146	73.087	54692.7007	172384.2416	2680890.5252	702.758	-1.0882	379.416	-1.1701	375.1432	-1.0202	563.9154	-1.5185	552.5565	161279.8125	470.7387	-1.2942	529.152	-1.4646	10846700	-0.53418	400.227	91.7343	86.0218	206.6056	200.836	59089.2031	149.1289	-1.6759	185.7252	2622500
000	2018-10-10t0046	1539150530.36	adult	273.9189	197.9751	-38.1988	920.2671	75.3248	53803.688	169706.1759	2661244.1627	712.419	-1.0648	378.804	-1.1762	375.1027	-1.0109	565.2058	-1.5207	555.3796	159388.0312	468.7987	-1.3134	525.3223	-1.5034	10646300	-0.57348	419.658	91.8851	86.0672	201.7192	196.6085	56884.8086	151.4547	-1.7055	185.0376	2582430
000	2018-10-10t0446	1539164931.31	adult	277.9192	201.9754	-34.1985	926.5735	74.9918	53109.6616	167445.5667	2611541.4439	729.239	-1.019	377.4	-1.2051	373.8409	-1.0406	560.5203	-1.5718	549.7037	155824.6406	467.8172	-1.3197	522.4093	-1.5347	10475500	-0.60543	498.58	93.5142	87.5536	208.2467	203.0475	57892.5859	154.1276	-1.7235	188.2748	2595670
000	2018-10-10t0846	1539179329.38	adult	281.9187	205.9748	-30.1991	877.338	77.1319	51484.4769	162414.5633	2608603.7875	684.157	-1.1683	378.45	-1.1635	374.9578	-0.99523	553.1703	-1.6482	542.8962	148802.8125	470.4616	-1.2763	523.1675	-1.5313	10179500	-0.67692	417.721	93.8179	87.8889	211.4418	205.1818	56877.8555	155.6727	-1.7802	190.7508	2523510
000	2018-10-10t1246	1539193730.08	adult	285.9189	209.975	-26.1989	914.5232	76.979	53089.7795	167417.004	2658570.9	670.523	-1.2233	374.978	-1.2513	371.8257	-1.0831	543.7554	-1.7466	532.8819	151164	466.3458	-1.3262	513.9809	-1.6278	10407900	-0.58877	426.856	94.5741	87.8371	228.5674	218.5821	63541.7422	159.2512	-1.767	201.6708	2625000
000	2018-10-10t1646	1539208130.05	adult	289.9189	213.975	-22.1989	911.4318	76.0367	52858.1896	166688.9871	2636928.1471	710.966	-1.1032	378.424	-1.1427	375.1626	-0.9703	550.2946	-1.7134	543.0967	152431.5938	470.4988	-1.2622	521.796	-1.5553	10450200	-0.55658	426.854	96.6798	89.5426	234.3444	224.8846	64913.3906	163.7585	-1.7201	206.0203	2669810
000	2018-10-10t2046	1539222529.12	adult	293.9186	217.9748	-18.1991	870.2264	76.9097	51412.4741	162171.2891	2622085.4652	765.208	-0.93182	382.846	-1.0081	378.7126	-0.85328	567.8431	-1.5826	557.9379	152749.7812	480.9824	-1.1104	535.5404	-1.4205	10278300	-0.59252	508.07	97.919	90.3831	242.9196	235.8396	65345.3633	167.1742	-1.7099	211.0568	2628830
000	2018-10-11t0046	1539236930.54	adult	297.919	221.9752	-14.1987	836.6536	76.4151	49272.9486	155484.356	2508992.0387	703.004	-1.1586	385.431	-0.9268	381.7525	-0.75401	569.0244	-1.5949	561.2762	146808.2969	482.4305	-1.0837	538.0181	-1.4	9921370	-0.69103	518.408	99.8467	92.5678	243.0104	236.3138	62696.6875	168.6631	-1.7676	218.0263	2570150
000	2018-10-11t0446	1539251329.87	adult	301.9188	225.975	-10.1989	816.1667	78.8937	50290.7731	158971.9214	2589165.0379	768.399	-0.9421	384.569	-0.94249	378.9523	-0.83203	593.4811	-1.3916	576.7041	156085.5312	486.1284	-1.0259	551.5928	-1.2618	10086100	-0.61931	418.234	100.455	92.028	255.2225	249.8416	67123.5234	172.6164	-1.736	226.4005	2634630
000	2018-10-11t0846	1539265729.95	adult	305.9188	229.975	-6.1989	808.2147	77.8108	48169.9106	152143.0569	2446680.0968	815.686	-0.78047	388.797	-0.81767	384.2085	-0.66917	605.3205	-1.299	586.7181	152540.7656	490.63	-0.95676	558.3496	-1.1933	9782120	-0.70532	510.266	101.905	93.6235	257.9544	248.697	65004.5078	174.3979	-1.7817	228.451	2563930
000	2018-10-11t1246	1539280132.52	adult	309.9195	233.9757	-2.1982	794.2003	77.2709	46919.5619	148166.529	2372377.1237	884.933	-0.52461	391.697	-0.73104	385.2401	-0.63396	629.0527	-1.0836	606.2479	154746.9688	504.5053	-0.7561	574.0097	-1.0256	9602440	-0.75209	492.876	104.357	94.5232	273.7278	262.2034	67337.0312	184.3516	-1.5258	237.0264	2558310
000	2018-10-11t1710	1539295959.47	dead	314.3159	238.3721	2.1982	730.9383	76.323	44067.7699	139300.5652	2236155.5904	816.359	-0.80126	388.795	-0.80307	382.6895	-0.70371	597.5258	-1.4253	580.2841	138028.4531	491.1401	-0.93697	553.5662	-1.2553	8948500	-0.97017	383.848	115.271	105.9326	273.1115	265.0028	63088.7422	196.1545	-1.2058	242.2276	2653080
001	2018-09-28t1647	1538171421.05	egg	-2.0001	-54.0014	-310.1769	156.1033	29.7099	3146.0274	10038.7181	58827.7795	0	-0.45364	0	-0.52946	0	-0.53136					0	-0.51005	0	-0.50144	0	0.85619	0	0	0				0	-0.40842	0	0
001	2018-09-28t2047	1538185821.93	larva	2.0001	-50.0011	-306.1766	153.2581	30.8118	3234.499	10337.6229	63124.2928	0	-0.61047	0	-0.70312	0	-0.70604					0	-0.67112	0	-0.65679	0	0.42192	0	0	0				0	-0.48086	0	0
001	2018-09-29t0047	1538200225.41	larva	6.0011	-46.0001	-302.1756	156.1987	31.2069	3324.2768	10625.4245	65626.7068	0	-0.75693	0	-0.87973	0	-0.88472					0	-0.83194	0	-0.81031	0	0.0077679	0	0	0				0	-0.55727	0	0
001	2018-09-29t0447	1538214621.69	larva	10.0001	-42.0012	-298.1767	153.7687	30.895	3296.6815	10540.3952	65032.1561	0	-0.8944	0	-1.0598	0	-1.068					0	-0.99278	0	-0.96226	0	-0.38756	0	0	0				0	-0.63823	0	0
001	2018-09-29t0847	1538229021.44	larva	14	-38.0012	-294.1767	156.1987	31.1147	3324.6708	10630.4486	65634.5649	0	-1.0243	0	-1.2441	0	-1.2569					0	-1.1543	0	-1.1133	0	-0.76567	0	0	0				0	-0.72469	0	0
001	2018-09-29t1247	1538243421.99	larva	18.0001	-34.0011	-290.1766	183.3905	33.3635	3905.3812	12491.8014	79109.4873	645.565	-0.22972	387.732	0.97263	382.036	1.2085	591.9307	-0.94431	588.3834	13022.4756	506.6108	0.32543	570.7526	0.044462	828195	-0.76427	88.7213	50.4758	50.0546	81.8975	81.4311	1801.7444	69.0181	0.39192	78.3355	107816
001	2018-09-29t1647	1538257821.64	larva	22	-30.0012	-286.1767	233.3668	49.264	8176.1092	26171.7133	258466.3964	886.629	-0.016573	376.145	0.76746	367.0452	0.97619	787.1097	-0.64508	776.0349	34632.8281	613.6167	0.54474	751.4284	0.33255	1636980	-0.7702	109.331	49.2994	49.2229	82.0213	79.7732	3608.9373	68.0997	0.331	76.7078	214551
001	2018-09-29t2047	1538272223.17	larva	26.0005	-26.0008	-282.1763	430.4359	50.473	17092.3946	54096.5097	582321.8483	1395.89	0.57386	386.889	0.70174	361.4051	0.80298	1164.1731	0.015585	1137.2672	105939.75	664.5547	0.58873	1043.421	0.89755	3496320	-0.33078	130.497	45.6787	45.2792	78.6531	76.3377	7157.4292	64.5701	0.21505	73.6103	412798
001	2018-09-30t0047	1538286626.82	larva	30.0015	-21.9998	-278.1753	557.3544	51.4135	22785.4893	72030.6847	789964.9205	1149.71	0.10966	419.908	0.78628	412.3433	1.0543	988.9196	-0.33775	975.5861	119659.2656	667.1969	0.47238	905.1297	0.45178	5052330	-0.030671	110.996	49.4642	49.072	82.2741	80.9042	9955.166	69.5478	0.26105	78.1842	595153
001	2018-09-30t0447	1538301022.19	larva	34.0002	-18.001	-274.1765	630.853	48.8385	24258.0052	76495.7689	783445.8392	1709.62	0.7735	503.359	1.2307	436.1201	1.1111	1443.0833	0.54765	1426.606	186157.7344	1009.2532	1.5493	1312.7113	1.3289	6461120	0.20201	140.555	50.8	50.6496	82.8136	80.5515	10682.958	69.0413	0.19481	77.3029	652069
001	2018-09-30t0847	1538315423.29	larva	38.0005	-14.0007	-270.1762	681.9937	49.9467	26986.7239	85110.1603	900097.838	2511.16	1.7727	577.915	1.6426	499.7437	1.5009	1859.5061	1.4349	1774.21	265909.375	1104.8202	1.7897	1580.233	1.8911	8242220	0.57933	173.731	54.8905	54.4555	87.5779	86.3668	12523.6348	73.8105	0.24285	82.2462	782848
001	2018-09-30t1247	1538329823.18	larva	42.0005	-10.0008	-266.1763	765.6935	60.2773	35354.3103	111581.6261	1355583.3665	2226.01	1.2631	509.47	1.0179	478.3445	1.1977	1705.9244	1.1557	1681.0825	317301.9375	889.7386	0.89557	1389.59	1.3117	9475620	0.73039	177.762	48.9894	48.5064	83.9018	82.0259	15605.7314	68.8008	0.052851	78.378	911154
001	2018-09-30t1647	1538344222.95	larva	46.0004	-6.0008	-262.1763	787.1487	59.8742	37976.4591	119903.488	1510027.7226	1463.02	0.092983	488.636	0.71601	453.4477	0.83989	1280.6796	0.22133	1269.6114	256135.9062	847.8781	0.6117	1182.3811	0.6663	9750730	0.50258	152.733	47.6141	47.0297	82.6552	80.8621	16531.043	68.2983	-0.048365	77.1879	950139
001	2018-09-30t2047	1538358624.7	larva	50.0009	-2.0003	-258.1758	1000.2941	62.3939	51103.8777	161006.7301	2200395.9122	1572.55	0.13097	439.246	0.16229	383.9954	0.03633	1316.2062	0.31418	1292.5375	352743.25	857.4084	0.51502	1223.5647	0.65246	11767000	0.94722	135.209	49.4573	48.9443	84.5391	82.7479	22656.4844	70.4494	-0.089206	79.166	1324910
001	2018-10-01t0047	1538373027.18	adult	54.0016	2.0003	-254.1752	929.9196	63.5328	48896.6566	154115.3271	2196878.7605	1771.97	0.3061	495.973	0.49197	423.8386	0.2585	1510.6296	0.83525	1485.4487	388231.8125	982.5799	0.90715	1380.3998	0.98019	12704800	0.95818	139.415	50.4492	49.9839	84.2153	82.4303	21643.3359	70.4592	-0.20298	79.3177	1292310
001	2018-10-01t0447	1538387425.11	adult	58.001	5.9998	-250.1757	1024.8125	67.007	54138.8708	170532.3236	2440130.5411	1516.76	-0.058901	473.163	0.25723	419.3951	0.1569	1215.9475	0.088364	1189.6956	345329.0938	839.1426	0.32208	1098.0222	0.20864	13409900	0.93821	287.797	53.2221	52.7982	88.5643	86.3873	25152.25	73.2866	-0.17489	82.5727	1508370
001	2018-10-01t0847	1538401824.28	adult	62.0008	9.9995	-246.176	1020.7739	72.3632	58671.2589	184862.7539	2920527.1559	1596.38	0.067991	455.655	0.073007	395.4576	-0.1635	1200.4805	0.10662	1178.0781	368547.5	848.9753	0.3976	1096.176	0.23416	13973100	0.88582	155.455	49.5974	49.0965	85.6341	83.5743	26289.6641	71.0977	-0.35092	80.4984	1520950
001	2018-10-01t1247	1538416239.6	adult	66.005	14.0038	-242.1717	1117.5926	71.4893	63697.6601	200670.3859	3091633.7546	1054.2	-0.72831	411.877	-0.41187	382.7021	-0.37161	915.2996	-0.71478	908.4582	305710.0625	671.8312	-0.41324	857.2688	-0.48626	13726200	0.55513	245.039	53.4289	53.0832	88.1373	85.6062	29437.8496	73.3218	-0.33464	82.3211	1780570
001	2018-10-01t1647	1538430637.23	adult	70.0044	18.0031	-238.1724	1053.3321	72.6755	61972.023	195285.672	3093392.6898	1420.76	-0.1127	439.107	-0.085959	399.7692	-0.14769	1049.9933	-0.23188	1029.6741	340197.8125	740.7107	-0.0060697	969.1943	-0.047564	14220500	0.53096	336.971	54.7597	54.3506	90.3935	87.7614	29287.4961	74.9163	-0.34219	84.1056	1773390
001	2018-10-01t2047	1538445025.52	adult	74.0011	21.9999	-234.1756	1018.9474	75.3538	63140.995	199085.2635	3303487.8629	1151.75	-0.51576	411.822	-0.44031	389.2408	-0.3277	958.6911	-0.44473	950.231	316368.0625	640.7712	-0.52703	864.3835	-0.36691	13573200	0.10968	119.79	53.3317	52.8614	89.7392	88.1622	29613.9355	74.1853	-0.51388	84.0448	1757760
001	2018-10-02t0047	1538459425.87	adult	78.0012	26	-230.1755	1108.9527	72.1511	66671.7696	210140.1828	3357517.0434	1082.29	-0.60052	391.425	-0.77769	378.002	-0.56902	845.3953	-0.78638	825.5162	295042.9375	550.1748	-1.1138	764.0727	-0.73672	13631400	-0.02027	281.192	53.3371	52.742	90.6155	88.4066	31624.8066	74.6932	-0.64414	84.559	1857470
001	2018-10-02t0447	1538473825.15	adult	82.001	29.9998	-226.1757	991.3335	77.3971	61666.4132	194376.7212	3296355.2231	1199.09	-0.30145	403.256	-0.59321	375.0166	-0.68289	913.237	-0.39555	902.3661	294062.3125	631.4104	-0.48933	838.3912	-0.30846	12972300	-0.39119	275.05	56.6897	56.2283	93.2439	91.3214	30024.5449	77.5875	-0.58262	87.377	1823650
001	2018-10-02t0847	1538488226.49	adult	86.0014	34.0002	-222.1753	1054.178	74.5673	65257.4328	205679.773	3415259.8628	1074.88	-0.51646	394.974	-0.78133	370.4543	-0.85706	862.0594	-0.51769	847.9039	293962.25	618.7157	-0.52881	781.8532	-0.52118	13458000	-0.3132	300.986	53.2467	52.4985	106.9051	102.6377	36454.6406	74.3617	-1.1283	89.5697	1814270
001	2018-10-02t1247	1538502637.99	adult	90.0046	38.0033	-218.1722	1143.8354	71.4267	68341.9398	215286.6994	3457623.0341	990.473	-0.68907	389.507	-0.93684	370.5411	-0.90964	813.1726	-0.66909	802.4974	290302.625	599.7387	-0.64469	759.5693	-0.56993	13900300	-0.23086	179.621	58.1962	57.8687	94.676	92.8961	33799.332	79.1842	-0.82283	88.9692	2076850
001	2018-10-02t1646	1538516941.97	adult	93.9779	41.9767	-214.1988	1060.973	73.794	59357.0026	186899.2996	2930063.0855	1336.25	0.45016	418.299	-0.15284	389.7082	-0.31599	914.1057	0.064127	891.3918	284286.875	655.7764	0.088242	826.6698	0.027718	12979800	-0.64352	287.44	62.4799	61.8634	106.0248	102.1435	32973.7266	84.9677	-0.35472	96.8066	1938750
001	2018-10-02t2046	1538531344.48	adult	97.9786	45.9774	-210.1981	1094.0941	75.2095	66864.3766	210796.4583	3477307.3169	745.249	-1.4503	370.531	-1.5011	363.3313	-1.2027	623.5889	-1.6895	615.6653	217632.5312	509.2343	-1.6234	590.2645	-1.7065	12930800	-0.7146	158.869	59.795	59.3527	99.2234	97.1501	34628.9844	82.4281	-0.76927	92.9438	2086730
001	2018-10-03t0046	1538545742.7	adult	101.9781	49.9769	-206.1986	1007.1323	78.6211	63037.131	198736.8757	3341180.8579	863.103	-1.0061	409.648	-0.31204	391.407	-0.23538	718.5813	-0.98497	708.7738	236413.25	580.6833	-0.63342	680.0509	-0.90773	13475400	-0.54559	128.794	66.0218	65.5236	106.0408	104.4695	34887.4336	89.0772	-0.23899	100.1543	2171790
001	2018-10-03t0446	1538560142.53	adult	105.9781	53.9768	-202.1987	1117.1142	74.6149	70226.3929	221348.0175	3691059.7425	954.136	-0.60717	377.843	-1.2599	364.1184	-1.1787	766.0114	-0.5735	753.9346	281126.1875	579.0375	-0.57636	713.4211	-0.53289	13841100	-0.43237	366.299	60.4991	57.481	176.2083	171.3759	64668.4609	95.0342	0.11398	152.3968	2216200
001	2018-10-03t0846	1538574542.5	adult	109.9781	57.9768	-198.1987	1050.4525	75.4038	65064.193	205113.6873	3451359.2167	895.226	-0.79724	382.429	-1.1024	362.7389	-1.2249	727.5464	-0.7818	716.2987	247365.7812	572.6146	-0.59836	676.1028	-0.78791	12986100	-0.77088	226.844	57.7497	56.3165	122.1252	116.6881	41522.5703	86.5169	-0.63488	105.0156	1961010
001	2018-10-03t1246	1538588942.75	adult	113.9781	61.9769	-194.1986	986.9826	78.1712	62289.4054	196402.6903	3353247.409	917.645	-0.66692	404.503	-0.41048	390.0265	-0.2938	757.8073	-0.50003	744.6059	246287.375	565.1807	-0.64991	691.7468	-0.57905	13143500	-0.71567	292.123	68.17	67.1406	116.5928	113.8097	37892.6484	93.7958	-0.23554	107.5766	2215050
001	2018-10-03t1646	1538603342.97	adult	117.9782	65.977	-190.1985	1092.2481	86.4333	70837.8582	223207.947	4028339.0573	1025.79	-0.17575	367.245	-1.5453	349.6855	-1.6636	743.5796	-0.55971	728.7592	275124.4375	564.0082	-0.62213	681.8292	-0.61715	13559400	-0.56027	200.463	53.5071	52.2061	106.4367	102.2833	39381.5703	81.3214	-0.95048	95.9532	1975590
001	2018-10-03t2046	1538617742.58	adult	121.9781	69.9768	-186.1987	1011.4026	76.6901	64517.795	203432.4977	3482495.2406	987.433	-0.31166	408.456	-0.29113	392.4989	-0.24359	765.9639	-0.34913	752.9526	258129.8438	591.7306	-0.17423	712.1046	-0.28202	13743700	-0.48859	193.788	67.0096	66.0737	118.0122	115.1152	39770.1172	93.0461	-0.40862	108.4826	2254740
001	2018-10-04t0046	1538632142.08	adult	125.9779	73.9767	-182.1988	1099.9294	77.3796	66211.4687	208527.2246	3470929.4536	869.311	-0.8041	418.766	0.006545	400.7392	0.0024878	753.968	-0.41438	745.1232	260872.9062	595.6031	-0.09142	711.0113	-0.25545	14484700	-0.22448	363.934	70.2886	68.8833	128.5733	124.33	44486.3516	98.4962	-0.23951	117.1678	2431210
001	2018-10-04t0446	1538646542.39	adult	129.978	77.9768	-178.1987	1024.1982	77.3877	62267.5423	196211.7667	3275202.843	838.228	-0.92713	409.926	-0.27299	389.5511	-0.38428	726.5222	-0.61282	718.6557	236846.25	603.6764	0.043034	692.3845	-0.41168	13324200	-0.61205	329.659	67.2582	66.0919	124.3024	121.169	40522.5898	96.9918	-0.35577	113.8085	2186160
001	2018-10-04t0846	1538660942.27	adult	133.978	81.9768	-174.1987	1058.2757	78.1211	65367.4397	205966.9436	3476616.6181	1263.99	0.91444	415.312	-0.1352	393.4193	-0.28723	838.163	0.28462	820.0763	286651.75	646.1258	0.67247	773.5268	0.40839	14174200	-0.32071	217.82	62.997	61.7185	122.4249	120.3979	41869.3125	95.6688	-0.45051	113.3869	2150020
001	2018-10-04t1246	1538675343.06	adult	137.9782	85.977	-170.1985	1078.1061	76.9696	68184.7956	214847.5769	3660823.8589	935.368	-0.49662	404.793	-0.46036	391.0454	-0.38841	750.4936	-0.4051	738.2669	267175.7188	561.5762	-0.563	690.645	-0.39895	14397300	-0.24352	166.455	72.7243	71.3608	132.1248	129.3233	47036.4375	103.0331	-0.26686	122.2375	2586590
001	2018-10-04t1650	1538689998.36	adult	142.0491	90.0479	-166.1276	1135.4764	76.954	67382.2714	212291.0924	3441458.4786	1099.5	0.18941	404.997	-0.47408	385.3749	-0.58945	804.6519	0.026876	783.016	284042.125	607.1552	0.095488	736.5961	0.063548	14259900	-0.28016	433.766	69.85	66.5529	171.4835	157.7242	60533.6758	110.872	-0.094078	142.9331	2459420
001	2018-10-04t2046	1538704140.37	adult	145.9775	93.9762	-162.1993	1020.7641	76.9871	65087.7617	205174.3826	3527456.6506	1004.91	-0.20927	388.511	-0.95672	377.3203	-0.85853	735.1288	-0.51683	721.6215	249943.8125	541.077	-0.84133	660.977	-0.67334	13190300	-0.59288	199.373	71.9739	69.6453	143.5863	141.2254	48819.332	108.1193	-0.23119	131.6625	2443580
001	2018-10-05t0046	1538718541.33	adult	149.9777	97.9765	-158.199	1161.5945	75.482	68747.5753	216444.1057	3568142.9816	1026.96	-0.12726	400.405	-0.63711	382.2194	-0.72995	767.1777	-0.26262	753.1898	276183.9688	578.474	-0.31033	697.1244	-0.31178	14386200	-0.22612	242.498	74.1413	71.5568	144.3491	141.2246	51965.6875	109.9628	-0.23641	132.9599	2663820
001	2018-10-05t0446	1538732942.1	adult	153.9779	101.9767	-154.1988	1050.7559	76.941	67746.1489	213605.8664	3682766.3761	811.583	-0.95449	371.43	-1.4551	360.0918	-1.4191	661.0672	-1.0669	648.0646	234017.7812	503.598	-1.3288	613.4864	-1.1086	13119700	-0.57652	289.528	78.8828	76.4055	163.0787	156.5231	57729.8555	116.7983	-0.11738	143.4321	2786300
001	2018-10-05t0846	1538747341.23	adult	157.9777	105.9765	-150.199	1151.088	81.2606	74041.3029	233258.4473	4093779.5996	1308.24	0.89356	363.749	-1.6733	351.9041	-1.6811	654.0775	-1.1003	636.6481	253127.9844	510.0512	-1.2184	601.9503	-1.1997	14044000	-0.29893	295.72	73.3888	69.2979	175.2929	169.717	67838.3359	121.4537	-0.061312	156.0786	2833470
001	2018-10-05t1246	1538761743.48	adult	161.9783	109.9771	-146.1984	1129.0087	77.337	69472.4043	218890.2994	3643276.9572	920.696	-0.52555	372.265	-1.4419	359.886	-1.4524	687.7654	-0.83015	674.574	249658.8438	511.4807	-1.1756	636.7011	-0.85151	13502000	-0.43037	262.302	82.6977	79.1234	181.302	175.3939	65812.6406	124.5078	-0.047033	160.6131	2999450
001	2018-10-05t1646	1538776143.4	adult	165.9783	113.9771	-142.1984	1086.4189	73.7572	65329.6913	205799.4478	3344360.6959	1063.82	-0.025353	409.194	-0.43107	392.3062	-0.48568	785.7833	-0.10333	767.2532	268737.9062	577.0748	-0.29027	717.967	-0.0794	13967800	-0.28586	272.043	79.4422	75.1755	179.0562	175.1853	61237.2305	126.5605	-0.056726	161.9941	2711760
001	2018-10-05t2046	1538790541.38	adult	169.9777	117.9765	-138.199	1051.5182	76.973	66345.0511	209152.8784	3510048.938	1668.77	1.9972	437.673	0.3452	407.2413	-0.044349	940.5629	0.99947	921.9502	326375.3125	674.3235	0.98736	840.1913	1.0484	15150100	0.041751	296.172	78.6076	74.9578	179.7703	171.8601	62380.2969	120.8532	-0.23945	158.8826	2721000
001	2018-10-06t0046	1538804941.88	adult	173.9779	121.9767	-134.1988	1073.4357	78.5368	70160.1784	221201.6072	3857160.52	1307.31	0.75796	424.295	-0.022127	401.3728	-0.22811	878.5516	0.55367	862.9931	321549.9062	627.152	0.38811	787.6721	0.57201	15525000	0.15332	254.345	77.8452	73.9746	184.4284	180.3995	67500.8047	121.7036	-0.27554	162.6084	2848360
001	2018-10-06t0446	1538819341.55	adult	177.9778	125.9766	-130.1989	1090.953	76.0758	68694.8282	216472.6991	3632766.0686	1187.17	0.34944	431.604	0.17888	405.5701	-0.10577	884.9065	0.59289	856.5072	317681.4375	678.0195	1.0541	800.6287	0.69252	15468700	0.15375	271.397	77.7338	73.2237	192.4715	186.2911	69097.2812	126.2735	-0.23171	167.4339	2785980
001	2018-10-06t0846	1538833741.2	adult	181.9777	129.9765	-126.199	1076.7707	78.5687	70079.9371	220955.3239	3843083.8807	1896.33	2.5609	438.731	0.37604	413.5656	0.13408	887.1475	0.6035	867.5422	324696	660.9273	0.84727	804.874	0.73369	16015900	0.30562	333.048	83.5544	79.2385	191.5967	187.4128	70124.3984	132.2341	-0.15748	172.7224	3050150
001	2018-10-06t1246	1538848140.95	adult	185.9776	133.9764	-122.1991	1129.9403	77.5169	69423.7795	218709.0796	3670485.7429	1299.14	0.66506	449.548	0.67865	429.1826	0.61309	862.8851	0.43818	841.1293	313227.2812	655.3386	0.79148	790.7223	0.61466	16290300	0.38818	397.604	81.8016	76.6728	198.5888	191.7679	72087.75	134.4838	-0.16666	175.6797	2964250
001	2018-10-06t1646	1538862542.18	adult	189.978	137.9767	-118.1988	1127.4067	76.3445	73344.1436	231252.7942	3968856.4896	967.088	-0.3532	421.303	-0.097494	410.5081	0.038378	754.9663	-0.27203	740.1377	289152.0938	591.5461	0.003097	701.1033	-0.15323	16111500	0.35981	270.675	82.9879	77.5939	203.9175	199.3848	78100.3906	136.937	-0.17288	182.3554	3173620
001	2018-10-06t2046	1538876941.39	adult	193.9778	141.9765	-114.199	1046.3855	78.5748	66921.2075	210942.9264	3638247.6738	1863.45	2.2856	452.388	0.7764	428.5351	0.60379	905.185	0.71398	885.7761	315909.5625	668.2448	0.99319	821.9513	0.89805	15782900	0.29717	290.872	82.1001	77.4837	204.58	199.0408	71398.4375	131.3191	-0.36292	178.8558	2864310
001	2018-10-07t0046	1538891341.76	adult	197.9779	145.9766	-110.1989	1089.0633	79.8804	70657.3034	222679.1354	3884872.0187	1004.61	-0.24097	438.057	0.38614	419.5346	0.32796	852.4656	0.37421	842.3795	314559.8125	639.3079	0.65022	785.7745	0.59807	16137600	0.40258	290.001	83.8757	79.0049	208.2925	202.2545	76859.9375	132.8693	-0.39636	183.3868	3089900
001	2018-10-07t0446	1538905747.3	adult	201.9794	149.9782	-106.1973	706.9962	85.4482	44005.4753	139806.002	2376546.6523	1043.64	-0.13085	445.689	0.61476	425.2975	0.51915	856.6242	0.40538	843.7887	197023.5625	643.2654	0.7247	765.1726	0.43549	10246400	-1.0012	291.805	86.3718	80.0843	214.0045	207.6496	49221.0312	145.7435	-0.16711	192.2209	1985690
001	2018-10-07t0846	1538920146.58	adult	205.9792	153.978	-102.1975	1134.3756	80.1183	71781.5575	226218.2524	3869283.5258	1680.54	1.6278	439.65	0.45826	413.3117	0.14483	1125.1228	2.116	1061.9283	421921.0625	660.5086	0.97126	889.8272	1.5026	16462300	0.52666	425.861	81.8627	76.5146	240.0633	225.5094	90023.75	134.9768	-0.498	196.4186	3065270
001	2018-10-07t1246	1538934546.57	adult	209.9792	157.978	-98.1975	1169.2909	78.8006	74255.6997	233951.3244	4001318.6379	2748.89	4.4968	451.26	0.80901	422.615	0.45617	1380.8557	3.7576	1208.3647	535772	673.4219	1.1648	928.6478	1.8465	17472800	0.79959	319.503	86.4046	81.2836	217.1163	211.5024	84241.1406	137.8141	-0.51015	190.5022	3345590
001	2018-10-07t1646	1538948941.99	adult	213.9779	161.9767	-94.1988	1191.6559	77.9393	75092.6685	236481.2743	4052221.1788	1655.19	1.5006	437.035	0.41413	417.0058	0.28455	1029.1504	1.5336	995.9196	403426.9375	641.2329	0.78023	839.7586	1.1147	17114300	0.74052	325.506	85.9398	80.2894	228.7651	222.16	89675.9219	140.998	-0.51399	199.4687	3365400
001	2018-10-07t2046	1538963341.16	adult	217.9777	165.9765	-90.199	1229.2741	78.8381	75758.9961	238576.2496	4026037.7382	1739.77	1.7034	435.798	0.39372	417.4798	0.3112	931.1067	0.92506	872.7925	368718.25	633.8749	0.71259	808.3392	0.86891	17231000	0.79923	372.111	88.1516	81.9629	238.7017	231.2649	94525.875	144.4627	-0.51112	205.6054	3485430
001	2018-10-08t0046	1538977742.27	adult	221.978	169.9768	-86.1987	1110.3151	82.4082	75045.662	236545.1458	4319741.3603	1249.3	0.40639	424.61	0.081025	406.3341	-0.04542	846.4062	0.40138	818.7159	330944.8125	619.0372	0.54558	763.7015	0.51461	16593400	0.67851	348.72	90.4092	82.9387	234.2635	228.8921	91597.0469	155.2064	-0.31315	209.9371	3533100
001	2018-10-08t0446	1538992141.59	adult	225.9778	173.9766	-82.1989	1108.7438	81.1543	73343.2536	231134.6522	4114213.1475	1355.85	0.68392	424.867	0.10194	408.7942	0.045613	860.8895	0.51409	833.0123	329720.6875	602.8671	0.35902	772.4901	0.61008	16238800	0.62228	371.134	90.9156	84.2485	241.5703	233.662	92521.4062	151.9987	-0.48756	215.4464	3474890
001	2018-10-08t0846	1539006540.77	adult	229.9776	177.9763	-78.1992	1213.5459	84.4067	80149.7584	252506.8738	4537977.8139	856.427	-0.62335	393.781	-0.80826	381.0762	-0.87184	709.0712	-0.46338	696.0043	296391.75	550.8423	-0.30401	662.6199	-0.31326	16453300	0.71228	281.437	89.0201	82.3713	221.7567	217.6023	92694.3047	148.3818	-0.68096	201.2322	3719530
001	2018-10-08t1246	1539020943.17	adult	233.9782	181.977	-74.1985	1170.4127	81.6201	76409.9128	240731.3921	4238080.2908	1286.72	0.51367	418.666	-0.058448	403.604	-0.11089	801.6471	0.1622	770.3968	319857.1875	597.4931	0.32982	722.4262	0.22118	16694700	0.80807	314.992	86.7816	80.6535	231.4089	225.5036	92332.1406	147.957	-0.79304	206.6116	3460500
001	2018-10-08t1646	1539035344.97	adult	237.9787	185.9775	-70.198	1189.8759	81.0133	75892.7579	239000.9303	4177820.7541	981.412	-0.29061	406.826	-0.40524	394.2639	-0.42095	739.6467	-0.24023	722.9337	293639.75	560.7026	-0.14363	680.0674	-0.13259	16113200	0.69428	316.444	90.2088	83.091	235.5299	228.4324	93505.3594	154.1026	-0.71166	212.7784	3572900
001	2018-10-08t2046	1539049740.74	adult	241.9776	189.9763	-66.1992	1186.9242	78.251	75647.9604	238309.7705	4095818.6806	1090.56	0.0062337	426.763	0.19921	412.5311	0.19916	785.9468	0.08804	766.3355	310449	591.3202	0.27813	716.8349	0.20647	16842200	0.92121	314.274	93.5861	87.6378	228.8449	222.5644	90393.75	154.2627	-0.80669	206.7787	3693380
001	2018-10-09t0046	1539064142.18	adult	245.978	193.9767	-62.1988	1131.0229	82.7064	75978.6017	239538.2509	4313964.3994	1043.54	-0.11674	408.842	-0.33497	392.0237	-0.49301	793.4863	0.15504	775.205	314220.5938	571.6443	0.026902	704.975	0.11626	16184000	0.78382	319.524	86.8003	81.2336	223.4485	218.3754	88485.6172	147.9118	-1.1032	197.8076	3435990
001	2018-10-09t0446	1539078542.12	adult	249.978	197.9767	-58.1988	1222.5691	79.8311	79367.4922	249985.0329	4356165.0766	886.63	-0.5471	406.854	-0.39274	398.2982	-0.28119	684.5737	-0.60361	671.2698	283413.5	531.1782	-0.51012	629.022	-0.55568	16835200	0.99625	339.459	100.545	94.0084	242.0383	235.976	100203.8438	162.0683	-0.76381	216.8971	4160440
001	2018-10-09t0846	1539092941.46	adult	253.9778	201.9765	-54.199	1153.5554	86.3382	78225.5166	246497.8927	4526171.7676	850.804	-0.64815	393.123	-0.80119	383.7312	-0.76996	697.8669	-0.50483	682.8731	284729.6875	525.0823	-0.58579	645.0685	-0.40291	16022100	0.81222	375.891	93.3499	87.8196	231.4819	226.2532	94444.6328	154.9742	-1.0823	207.4175	3804570
001	2018-10-09t1246	1539107345.23	adult	257.9788	205.9776	-50.1979	1139.0144	78.2801	71800.2507	226238.8804	3873958.8105	1059.55	-0.051032	423.66	0.11434	410.7082	0.13188	742.6791	-0.17162	707.8859	278504.6875	557.0637	-0.14519	663.1286	-0.22793	15870700	0.80714	416.793	105.265	98.1749	246.029	242.4061	92260.8594	176.4598	-0.49491	224.1316	3943330
001	2018-10-09t1646	1539121742.16	adult	261.978	209.9767	-46.1988	1204.5251	80.1094	76841.374	242043.504	4200900.8305	928.008	-0.42324	403.192	-0.48933	392.627	-0.46537	667.3505	-0.7232	647.5234	267607.5625	522.1201	-0.61046	607.5652	-0.73285	16157900	0.92584	351.208	104.979	97.8483	264.5849	258.7519	106098.5391	172.2245	-0.72264	235.1292	4207020
001	2018-10-09t2046	1539136141.42	adult	265.9778	213.9765	-42.199	1174.5203	77.2217	74016.5563	233121.3288	3962034.9395	877.53	-0.56723	415.338	-0.12583	407.4131	0.020979	667.7687	-0.71741	653.2632	258426.4844	526.4614	-0.54266	610.1357	-0.70212	16038300	0.93195	337.201	106.238	99.0822	255.7478	249.702	98974.4062	175.1675	-0.72063	230.2343	4102380
001	2018-10-10t0046	1539150542.05	adult	269.9779	217.9767	-38.1988	1171.8668	79.3864	75700.1009	238496.392	4138572.4463	935.568	-0.39023	419.048	-0.012914	409.8853	0.1009	676.3702	-0.64754	655.2524	267166.25	530.1799	-0.4827	614.4501	-0.654	16536900	1.1182	349.902	108.131	101.9294	247.0505	241.5086	97584.9375	173.1209	-0.88338	223.8026	4267190
001	2018-10-10t0446	1539164942.98	adult	273.9782	221.977	-34.1985	1164.3041	77.835	71450.5949	225000.4519	3777260.8837	1027.84	-0.10274	423.655	0.12481	418.4096	0.37295	698.4073	-0.46873	677.1844	260505.9375	528.8291	-0.49169	630.9004	-0.48804	15794700	0.94477	332.374	111.369	105.4278	253.9382	249.3258	94718.9688	179.4517	-0.76921	230.9548	4152050
001	2018-10-10t0846	1539179341.04	adult	277.9777	225.9764	-30.1991	1128.863	77.8273	69621.9194	219329.2419	3654175.6138	1104.13	0.14561	422.268	0.088126	418.3376	0.36795	701.0644	-0.43893	672.3048	255187.4375	527.9555	-0.49422	628.6071	-0.50062	15353200	0.85631	313.085	111.466	106.2698	253.316	248.3283	92207.0156	181.3301	-0.80299	231.217	4052790
001	2018-10-10t1246	1539193741.78	adult	281.9779	229.9766	-26.1989	1098.5486	80.273	69376.7208	218642.3558	3722782.3997	1119.55	0.21105	423.252	0.11978	419.4536	0.40034	683.9752	-0.57076	658.1208	247599	533.2135	-0.41254	614.1939	-0.63331	15310300	0.88666	351.562	114.609	108.9617	254.6527	249.7009	92184.2734	185.4918	-0.75903	234.1073	4145740
001	2018-10-10t1646	1539208141.71	adult	285.9778	233.9766	-22.1989	1086.7069	78.6184	68618.0655	216328.7969	3639241.8758	932.186	-0.37664	424.164	0.14886	421.0926	0.44836	675.2806	-0.63829	659.5194	241750.4688	533.603	-0.39784	619.8261	-0.56947	15183000	0.89218	517.986	117.845	112.5129	268.6019	256.5579	96159.4688	192.6831	-0.60863	240.1696	4218250
001	2018-10-10t2046	1539222540.78	adult	289.9776	237.9763	-18.1992	1121.0793	76.9859	67518.7888	212671.6251	3495433.6993	1033.05	-0.036767	424.133	0.15068	421.2466	0.44961	694.5223	-0.46845	671.0651	245166.375	533.5853	-0.38901	624.2151	-0.51685	14950300	0.86481	320.691	118.543	113.8444	258.9174	253.7556	91397.8359	192.8749	-0.70006	238.1547	4178520
001	2018-10-11t0046	1539236942.25	adult	293.978	241.9768	-14.1987	1096.1742	77.8216	66783.3793	210374.1664	3495547.1994	1137.65	0.33255	424.338	0.15881	421.3466	0.44894	699.0466	-0.4209	667.6236	243967.2812	534.4551	-0.36815	623.5836	-0.51478	14800900	0.86337	332.664	120.672	116.1633	262.4789	257.5573	91605.1172	196.3739	-0.67584	240.6879	4209030
001	2018-10-11t0446	1539251341.55	adult	297.9778	245.9766	-10.1989	973.6841	80.9359	63653.6012	201561.4741	3497028.6327	1130.84	0.33356	424.881	0.17595	420.1233	0.40788	711.1961	-0.302	684.1956	236828.2969	534.3636	-0.36093	629.0955	-0.44892	14112000	0.68487	367.353	125.103	120.6907	270.1076	266.3449	89945.8281	200.8574	-0.61531	246.6156	4155180
001	2018-10-11t0846	1539265741.64	adult	301.9778	249.9766	-6.1989	1020.8357	77.0396	62833.5347	198055.5433	3306474.5238	1118.46	0.3153	427.273	0.24385	421.3464	0.44057	703.119	-0.36612	681.2234	231326.1406	540.0575	-0.27331	632.9156	-0.39939	14016700	0.69795	339.798	125.351	121.4747	274.6033	268.9155	90344.4844	204.6723	-0.57722	252.111	4112130
001	2018-10-11t1246	1539280144.24	adult	305.9785	253.9773	-2.1982	990.8638	77.9152	61997.2347	195509.5337	3290749.4602	984.664	-0.15379	429.702	0.31153	422.0017	0.45538	713.7959	-0.25381	688.0145	231269.875	548.5246	-0.14681	640.1341	-0.31208	13900900	0.70457	393.915	129.385	125.4626	287.7406	281.8611	93227.9453	212.0875	-0.4063	264.4125	4185600
001	2018-10-11t1710	1539295971.23	dead	310.3749	258.3737	2.1982	986.201	76.704	59154.365	186422.9507	3063811.4463	902.772	-0.45599	427.874	0.26117	422.1789	0.45485	688.4645	-0.49248	668.5467	212735.5312	539.2235	-0.26843	625.5326	-0.46047	13219200	0.51776	390.528	137.485	134.6969	296.3079	289.5487	91559.1406	222.2439	-0.14021	272.7643	4247600
002	2018-09-28t1254	1538157454.61	egg	-1.9409	-61.8832	-325.8595	147.7986	29.555	2961.0335	9462.693	55054.3159	0	-0.45604	0	-0.53201	0	-0.53392					0	-0.51244	0	-0.50376	0	0.8496	0	0	0				0	-0.40947	0	0
002	2018-09-28t1647	1538171429.24	larva	1.9409	-58.0014	-321.9776	147.7986	29.5504	2968.8558	9486.4563	55271.0494	0	-0.60823	0	-0.70053	0	-0.70343					0	-0.66874	0	-0.65451	0	0.42819	0	0	0				0	-0.47976	0	0
002	2018-09-28t2047	1538185830.05	larva	5.9411	-54.0012	-317.9774	153.3977	29.2521	3042.1146	9711.4497	56039.228	0	-0.7548	0	-0.87706	0	-0.88201					0	-0.82953	0	-0.80802	0	0.013832	0	0	0				0	-0.55609	0	0
002	2018-09-29t0047	1538200233.55	larva	9.9421	-50.0002	-313.9765	150.5958	29.5971	3039.9772	9714.0141	56905.0099	0	-0.89247	0	-1.0571	0	-1.0653					0	-0.99045	0	-0.96007	0	-0.38196	0	0	0				0	-0.63702	0	0
002	2018-09-29t0447	1538214629.81	larva	13.9411	-46.0012	-309.9775	153.3954	29.6609	3089.0842	9869.6414	57814.6599	0	-1.0225	0	-1.2414	0	-1.2541					0	-1.1519	0	-1.111	0	-0.76022	0	0	0				0	-0.72337	0	0
002	2018-09-29t0847	1538229029.57	larva	17.941	-42.0013	-305.9776	216.271	24.0115	3639.4803	11512.8316	55974.4114	1132.91	0.46551	386.134	0.96465	362.1101	1.0716	821.1661	-0.54483	774.5279	17244.4883	572.2099	0.54007	758.8958	0.47765	779218	-0.78042	91.8301	52.3482	52.077	82.4206	80.6265	1730.8318	71.9556	0.44401	78.7523	105639
002	2018-09-29t1247	1538243430.06	larva	21.9411	-38.0012	-301.9774	339.4874	39.9324	10453.1516	33068.9715	278574.5441	928.098	0.043757	350.898	0.60856	336.9397	0.76224	745.2261	-0.71971	728.3871	41732.6641	506.2799	0.19207	667.3423	0.13885	1958360	-0.62671	137.06	48.7898	48.4898	83.4493	80.5352	4673.1592	67.4773	0.32025	76.8912	272296
002	2018-09-29t1647	1538257829.69	larva	25.941	-34.0013	-297.9775	343.9791	32.2958	8069.5638	25466.2522	164589.7916	991.217	0.008776	405.196	0.82377	378.8804	0.93422	757.0518	-0.74097	730.1953	33310.2773	619.3414	0.4382	707.4477	0.10548	1773540	-1.0533	110.798	50.369	50.1143	83.9086	81.8198	3691.9766	68.8353	0.29817	77.4052	220465
002	2018-09-29t2047	1538272231.33	larva	29.9415	-30.0008	-293.9771	627.6449	42.928	21259.2319	67060.0689	609536.1398	1608.28	0.75101	367.644	0.43532	324.6208	0.38601	1255.158	0.17633	1234.5808	141832.8438	707.0357	0.61144	1076.7009	0.86583	4154380	-0.39816	97.1912	42.9943	42.629	73.4727	71.9885	8302.418	61.3369	0.094282	69.4323	485836
002	2018-09-30t0047	1538286634.95	larva	33.9425	-25.9998	-289.9761	568.5492	54.8876	24169.1694	76615.1345	860695.9756	1084.95	-0.093675	464.666	0.9628	439.0728	1.1363	963.2177	-0.41653	955.1	123291.8672	731.9582	0.57448	919.4872	0.3687	5928680	-0.01042	107.094	58.511	58.3862	90.7853	89.517	11620.5234	78.3208	0.39707	86.7737	746542
002	2018-09-30t0447	1538301030.27	larva	37.9412	-22.0011	-285.9774	577.503	43.8361	19903.4602	62766.4416	581619.8892	2214.01	1.3618	522.979	1.2485	404.8606	0.72447	1793.3444	1.2952	1788.8318	190094.5	1093.496	1.7503	1544.0331	1.8024	5530500	-0.5059	116.568	53.0062	52.8081	86.0102	84.5099	9117.085	72.9024	0.2226	81.6588	560541
002	2018-09-30t0847	1538315431.37	larva	41.9415	-18.0008	-281.9771	707.8779	49.835	26938.3123	84947.0926	856581.3985	2852.9	2.1337	563.644	1.4239	461.3915	1.0551	1970.6486	1.7377	1866.7122	281802.75	1145.7224	1.8416	1584.9163	1.8087	8032490	0.16349	333.013	55.6783	55.4231	91.6868	88.5856	13111.207	75.0843	0.21235	84.6741	793471
002	2018-09-30t1247	1538329831.26	larva	45.9415	-14.0008	-277.9771	1023.4942	52.0722	45842.6651	144467.7227	1684083.9697	1688.88	0.40689	441.711	0.35456	407.0923	0.42931	1312.5264	0.29504	1289.9417	317631.375	808.1869	0.46365	1105.2425	0.46874	10659400	0.86267	108.145	51.2702	50.8308	84.9452	82.9539	20556.7383	70.9929	0.027657	80.0987	1237250
002	2018-09-30t1647	1538344231	larva	49.9414	-10.0009	-273.9772	1152.8929	66.352	57770.6955	182114.4416	2400053.4772	4440.21	4.0829	446.021	0.21979	355.3572	-0.22959	1950.9272	1.8661	1797.7198	593081.875	896.8551	0.67018	1313.7073	0.89204	13517600	1.6274	184.226	66.3862	62.3448	142.0622	139.1285	43186.9062	106.5338	1.032	129.0603	2011970
002	2018-09-30t2047	1538358632.76	larva	53.9419	-6.0004	-269.9767	1075.8629	59.6858	50441.1778	158876.5858	1991667.5443	2154.73	0.8337	455.851	0.14575	373.5295	-0.24901	1550.3663	0.93726	1508.4254	412397.4375	944.6463	0.75381	1373.5767	0.96135	12086000	0.72726	147.953	43.7436	43.2702	77.6122	75.6785	20644.8477	63.4238	-0.45252	72.4903	1159770
002	2018-10-01t0047	1538373035.24	larva	57.9426	-1.9997	-265.976	1095.6249	67.0697	61116.5234	192631.1953	2849288.1119	1682.78	0.17648	442.829	-0.025537	382.4165	-0.24941	1331.406	0.40389	1319.5309	426049.9375	861.3871	0.4172	1147.1611	0.34945	14157700	1.2251	170.608	49.8124	49.2343	86.9847	85.1299	27835.0898	71.3579	-0.25101	81.4912	1592550
002	2018-10-01t0447	1538387433.19	adult	61.942	1.9997	-261.9766	1140.1389	70.4036	65788.0242	207204.922	3202116.4952	2087.26	0.78946	471.9	0.23886	425.6213	0.2036	1401.1117	0.68578	1327.5219	481982.4062	803.6163	0.18846	1128.5115	0.33231	16225400	1.7373	193.875	57.5491	57.1527	94.0097	92.2522	32339.3418	78.7376	-0.0027296	88.5701	1978710
002	2018-10-01t0847	1538401832.41	adult	65.9418	5.9995	-257.9768	1267.0176	70.6668	75117.645	236654.1236	3711833.1442	1227.82	-0.46084	454.576	0.070987	418.3223	0.11301	1052.3029	-0.29328	1044.2355	413555.0312	759.4328	0.023612	963.9482	-0.13484	17840300	2.1009	168.228	56.471	56.0248	93.1236	91.24	36597.5664	77.6573	-0.10794	87.2006	2216260
002	2018-10-01t1247	1538416247.68	adult	69.946	10.0037	-253.9725	1185.9863	73.4878	72849.7983	229580.3738	3709912.4499	1340.65	-0.24472	438.367	-0.095764	394.8115	-0.22397	1049.8361	-0.2341	1026.5706	399987.5312	739.5974	-0.013338	946.999	-0.12885	16668000	1.448	212.788	57.1217	56.6852	92.5455	90.6432	35259.8477	77.3774	-0.19305	86.745	2171940
002	2018-10-01t1647	1538430645.43	adult	73.9454	14.0031	-249.9732	1262.202	76.0947	77629.596	244421.2917	4112447.67	1372.69	-0.12655	443.359	0.014154	404.4928	-0.058645	1049.1832	-0.11687	1023.4634	425968.375	757.7074	0.19174	953.9223	-0.009506	17968500	1.7489	151.412	60.5977	60.1563	96.5406	95.266	39195.4922	81.6613	0.010121	91.4083	2455900
002	2018-10-01t2047	1538445033.65	adult	77.9421	17.9998	-245.9764	1263.9997	77.1901	79268.668	249659.6244	4172738.8759	1314.2	-0.15259	432.929	-0.089315	397.7047	-0.16699	990.7746	-0.20213	971.0769	410180.6875	696.5719	-0.091915	894.2498	-0.15109	17907700	1.5717	156.351	57.0175	56.5594	93.0539	91.5349	38524.2969	78.01	-0.37101	87.5874	2358470
002	2018-10-02t0047	1538459433.93	adult	81.9422	21.9999	-241.9763	1287.2602	77.2014	80861.395	254611.488	4303639.7382	1569.74	0.49729	440.783	0.12744	402.5024	-0.033077	1034.5554	0.15002	989.8324	436582.375	718.1589	0.20349	908.7867	0.05066	18596200	1.7024	271.019	60.0748	59.6335	97.0053	94.632	40936.2461	81.3357	-0.22708	90.7634	2534500
002	2018-10-02t0447	1538473833.26	adult	85.942	25.9997	-237.9765	1401.1609	76.2155	82947.6304	261216.8314	4323766.9574	1469.96	0.44883	441.541	0.25173	403.8939	0.049898	1066.3607	0.51724	1032.7701	462800.5625	723.6207	0.43389	951.104	0.46819	19124000	1.8016	222.202	61.0094	60.5132	96.9587	95.1376	42080.082	82.1889	-0.30322	91.4501	2642440
002	2018-10-02t0847	1538488234.6	adult	89.9424	30.0001	-233.9762	1238.2642	80.1055	80610.7435	253885.7567	4458609.5116	1703.53	1.3014	461.871	0.8847	421.2183	0.62764	1117.6946	1.0515	1078.7954	470549.4375	738.623	0.80669	973.8132	0.85085	19408800	1.8362	319.798	58.6053	58.1995	96.3892	93.4375	40579.8555	80.0979	-0.71795	90.0753	2462710
002	2018-10-02t1247	1538502646.19	adult	93.9456	34.0033	-229.9729	1276.0943	81.4547	82934.2915	261170.2679	4594278.804	1350.05	0.49191	426.663	0.078014	399.4077	0.0012213	943.7803	0.24588	911.4659	408656.875	652.2334	0.045308	829.4986	0.046992	18443400	1.4201	208.138	58.6818	58.1544	95.8299	94.2239	41494.3633	80.4668	-0.85557	90.5959	2536640
002	2018-10-02t1646	1538516950.3	adult	97.919	37.9767	-225.9996	1245.1315	78.5714	78878.7345	248350.8733	4264701.8318	1066.87	-0.3233	410.633	-0.32242	385.1784	-0.45781	857.5465	-0.1536	842.9429	353309.1562	617.1383	-0.2542	787.5546	-0.13053	16894300	0.79133	241.716	61.8372	61.3551	100.7611	98.1528	41513.5703	84.0611	-0.59851	93.9204	2544110
002	2018-10-02t2046	1538531352.65	adult	101.9196	41.9773	-221.9989	1336.9614	85.224	87741.1967	276506.9678	4886126.3808	994.647	-0.51155	399.011	-0.6351	384.4781	-0.47534	820.163	-0.28791	813.1841	375634.625	558.0815	-0.93894	738.4973	-0.41519	18246000	1.2715	244.457	68.0404	66.8121	119.1946	116.6614	54591.1328	95.6627	0.36707	110.9715	3111350
002	2018-10-03t0046	1538545750.95	adult	105.9192	45.9769	-217.9994	1293.1407	83.7485	84490.8547	266106.5076	4692821.9958	1018.67	-0.35315	377.062	-1.2842	354.5973	-1.5089	755.1473	-0.65178	737.3505	333019.9688	568.2037	-0.72939	686.2411	-0.77315	16609200	0.61987	166.296	50.894	50.306	89.5259	88.1971	39480.918	73.1167	-1.6431	83.8945	2241830
002	2018-10-03t0446	1538560150.62	adult	109.9191	49.9768	-213.9995	1166.4725	87.1076	80915.0246	255094.8042	4740197.7912	743.597	-1.4167	375.47	-1.3174	362.0555	-1.2485	642.4707	-1.405	638.4156	271122.625	516.7473	-1.4047	603.5576	-1.4465	15820800	0.29809	177.928	63.604	62.6708	121.2392	117.6691	51162.9609	88.7148	-0.48076	105.6519	2680020
002	2018-10-03t0846	1538574550.67	adult	113.9191	53.9768	-209.9995	1162.6126	80.7772	77013.0847	242759.7695	4291599.2672	1325.8	1.0388	426.09	0.25386	401.8011	0.10795	899.0477	0.55829	873.1488	361417.1875	631.2255	0.31888	799.5588	0.42138	17102400	0.75619	354.399	71.3473	69.214	180.5901	176.1608	72597.2266	97.0874	-0.037858	151.7028	2863740
002	2018-10-03t1246	1538588950.95	adult	117.9192	57.9769	-205.9994	1176.0485	80.0716	76903.3872	242377.3182	4213010.1788	856.108	-0.8981	388.581	-0.89372	379.8384	-0.65006	680.3277	-1.0434	664.1042	272811.4062	514.4485	-1.3578	616.5288	-1.2365	15575900	0.17466	320.044	67.6236	66.7728	125.9105	120.1188	50490.1211	93.8614	-0.30994	110.4356	2710630
002	2018-10-03t1646	1538603351.32	adult	121.9193	61.977	-201.9993	1153.9738	83.4749	75902.0618	239244.6225	4220818.6682	1328.39	1.1558	397.892	-0.61037	378.9456	-0.69158	836.7498	0.20021	800.3094	331352.9375	572.2065	-0.46559	719.7063	-0.2094	15737000	0.2203	296.573	70.3352	69.2547	136.4819	131.2221	54046.8359	96.4439	-0.25629	115.9646	2781830
002	2018-10-03t2046	1538617750.84	adult	125.9191	65.9768	-197.9994	1167.4987	80.4126	76111.3298	239943.9616	4132661.4619	947.615	-0.46516	387.911	-0.91479	372.6506	-0.91076	723.2155	-0.6561	714.1054	287116.5312	549.9956	-0.77111	674.5722	-0.61129	15391200	0.089077	336.734	70.5145	68.9866	165.7222	141.587	65791.7031	97.6229	-0.27325	115.5402	2797800
002	2018-10-04t0046	1538632150.31	adult	129.919	69.9767	-193.9996	1211.9024	80.7792	74807.5667	235633.0184	4082175.3886	1111.04	0.25421	411.085	-0.23854	392.4939	-0.28974	832.1469	0.22321	823.5388	325369.4375	598.325	-0.036405	736.7231	0.024353	16055300	0.30513	367.641	69.505	68.8747	116.045	112.2653	45373.5938	94.9352	-0.42908	107.4983	2714590
002	2018-10-04t0446	1538646550.61	adult	133.9191	73.9768	-189.9995	1094.339	83.2579	68075.4595	214666.576	3671170.4932	962.156	-0.38471	386.565	-0.97185	367.8863	-1.0921	794.7054	-0.060588	784.1442	282915.125	557.6398	-0.62798	726.6066	-0.055762	13738900	-0.46278	207.701	67.5547	66.7889	116.3812	113.1659	41431.7109	92.8687	-0.54278	106.9119	2400960
002	2018-10-04t0846	1538660950.42	adult	137.919	77.9767	-185.9995	1131.1343	79.5734	69788.2012	219894.5234	3688423.3866	1016.63	-0.15121	391.181	-0.85171	373.4305	-0.93666	774.1819	-0.2172	761.1068	282576.4062	558.6842	-0.60512	696.8231	-0.33796	14244500	-0.29202	301.799	72.9472	71.9062	142.6554	133.9319	52069.2227	99.4168	-0.37815	118.9922	2656300
002	2018-10-04t1246	1538675351.26	adult	141.9193	81.977	-181.9993	1200.9111	77.5591	73574.4833	231775.3901	3804165.8502	1218.39	0.68569	402.786	-0.53647	385.3637	-0.5891	755.2439	-0.36327	726.7282	290768.9062	575.8602	-0.35302	682.9828	-0.46577	15471400	0.092562	351.264	74.5672	72.8769	149.504	141.9927	57559.0547	105.0098	-0.26303	129.8461	2864200
002	2018-10-04t1650	1538690006.68	adult	145.9902	86.0479	-177.9284	1074.3603	76.5837	68589.7996	216235.0084	3683541.9759	987.135	-0.28145	414.614	-0.22116	397.7244	-0.23479	785.1921	-0.12506	770.5737	281098.7812	585.9342	-0.20825	726.1486	-0.034173	14841500	-0.098131	386.753	74.8247	74.1855	121.704	118.5728	43570.0195	101.3121	-0.41913	113.9296	2678420
002	2018-10-04t2046	1538704148.55	adult	149.9185	89.9762	-174.0001	1159.6006	79.173	70832.0952	223137.4922	3667322.5252	852.254	-0.8156	398.527	-0.68947	385.7259	-0.62311	682.9683	-0.91408	671.8597	252698.25	544.3478	-0.78466	633.5641	-0.93006	14731600	-0.12548	368.298	74.6834	73.7802	125.758	122.4787	46530.4727	101.3441	-0.46183	116.2507	2760670
002	2018-10-05t0046	1538718549.53	adult	153.9188	93.9765	-169.9998	1103.6707	77.8138	65189.1763	205378.0741	3355045.5055	850.05	-0.80842	396.18	-0.76749	385.4946	-0.64962	700.8698	-0.76376	689.7306	238996.5781	526.009	-1.0226	648.7564	-0.76952	13492300	-0.47075	300.882	75.5771	73.5426	178.4868	168.9484	60864	106.9169	-0.36472	139.1476	2573850
002	2018-10-05t0446	1538732950.29	adult	157.919	97.9767	-165.9996	706.6009	79.6913	40458.7805	128297.1463	1968142.811	982.263	-0.30573	390.652	-0.92983	384.389	-0.69958	696.2211	-0.78459	670.8587	147598.875	505.3354	-1.2824	609.6806	-1.1266	8265410	-1.9071	176.015	72.4415	72.0082	128.4008	124.5262	27220.959	100.916	-0.55687	116.5103	1532720
002	2018-10-05t0846	1538747349.48	adult	161.9188	101.9765	-161.9998	1055.9376	76.6876	64307.8691	202654.5254	3344624.4713	1010.28	-0.20668	390.623	-0.93666	383.9137	-0.72746	703.2034	-0.71673	681.1646	236276.3438	512.2392	-1.1659	618.5799	-1.022	13116300	-0.53565	290.413	73.6793	72.5741	128.5759	125.6764	43201.5156	104.5756	-0.5123	119.678	2474000
002	2018-10-05t1246	1538761751.8	adult	165.9194	105.9771	-157.9992	1070.7194	74.9968	63217.7136	199272.6543	3149128.0433	980.713	-0.3122	389.318	-0.97621	380.4998	-0.84155	668.7386	-0.94937	641.0495	221352.4688	503.0662	-1.2617	591.7853	-1.2487	12863100	-0.58043	279.303	76.2857	74.6424	145.0315	140.4035	48005.4141	108.5505	-0.46575	130.1879	2520480
002	2018-10-05t1646	1538776151.94	adult	169.9194	109.9771	-153.9991	607.4928	75.8424	34896.5689	110598.8769	1703793.0578	808.725	-0.88971	395.574	-0.80718	391.3123	-0.52496	664.4742	-0.95897	650.3799	121598.7812	527.3184	-0.9204	613.1751	-1.0274	7203400	-2.0345	221.424	68.9925	65.8647	172.6155	168.1655	31588.6406	109.0017	-0.50276	148.5058	1256350
002	2018-10-05t2046	1538790549.62	adult	173.9188	113.9765	-149.9998	929.9748	80.4898	58180.1503	183512.0454	3129889.9092	985.366	-0.29712	406.088	-0.52091	399.5092	-0.28442	677.5053	-0.84788	656.4738	205961.6094	518.0157	-1.0177	610.4852	-1.0292	12330900	-0.66865	378.47	79.7516	78.2434	139.1637	136.1993	42305.7578	111.5569	-0.49937	128.744	2421660
002	2018-10-06t0046	1538804950.1	adult	177.9189	117.9766	-145.9996	893.9437	78.1939	51446.3839	162307.122	2539021.0115	854.638	-0.71772	393.738	-0.86073	387.4834	-0.65603	632.5629	-1.1397	612.3976	170159.4219	495.6697	-1.2812	569.3798	-1.3739	10589600	-1.0853	382.023	81.9951	79.4865	156.4458	152.0896	42083.9141	121.1735	-0.34364	143.4191	2205260
002	2018-10-06t0446	1538819349.9	adult	181.9189	121.9766	-141.9997	584.3188	110.2369	38248.8797	122960.3748	2416223.212	759.209	-1.0088	418.245	-0.18751	412.3249	0.096216	629.1627	-1.141	617.8404	125832.5469	521.9229	-0.92203	588.8472	-1.1743	8363660	-1.6114	293.804	88.9196	87.2529	152.5752	148.9009	30515.0488	123.8102	-0.34224	142.4	1778130
002	2018-10-06t0846	1538833749.46	adult	185.9188	125.9765	-137.9998	588.7609	76.1001	36399.7984	115608.361	1895056.6432	772.536	-0.9526	405.171	-0.54666	401.7256	-0.23154	612.0436	-1.2341	600.7763	116288.2812	504.9624	-1.1144	570.9442	-1.3055	7697840	-1.7399	238.463	85.7576	83.1215	174.1573	170.8071	33089.8945	125.9962	-0.35332	154.6056	1629310
002	2018-10-06t1246	1538848149.22	adult	189.9187	129.9764	-133.9999	855.5074	77.7844	50083.5728	157983.164	2559899.3866	821.969	-0.78958	407.052	-0.49311	402.0021	-0.22532	623.3444	-1.1383	603.9193	163316.2188	509.2267	-1.0379	571.6082	-1.2736	10649300	-0.98063	435.134	88.808	86.7006	161.7638	157.1429	42382.125	127.6568	-0.37872	147.869	2323390
002	2018-10-06t1646	1538862550.38	adult	193.919	133.9767	-129.9996	885.5279	74.6259	55049.2333	173766.6678	2866886.576	741.997	-1.0136	403.506	-0.58964	399.4597	-0.30577	608.5715	-1.215	598.827	175268.5938	500.5542	-1.1258	571.4582	-1.2497	11597600	-0.72274	422.048	90.0125	87.461	167.9557	162.7124	48371.2578	129.5386	-0.40212	152.2856	2587140
002	2018-10-06t2046	1538876949.71	adult	197.9188	137.9765	-125.9997	858.7425	77.5829	54863.2306	173327.1973	2917284.3307	787.153	-0.86715	407.135	-0.48473	403.1172	-0.19071	623.787	-1.0979	615.3004	179026.8594	504.1351	-1.0596	580.8707	-1.1456	11650200	-0.68568	421.201	90.4214	88.0272	167.8847	164.1062	48182.9023	130.5727	-0.44805	153.9794	2587410
002	2018-10-07t0046	1538891350.07	adult	201.9189	141.9766	-121.9996	882.771	76.2103	54680.7738	172578.0803	2849156.4379	719.191	-1.0455	405.15	-0.53652	402.5385	-0.20716	595.8698	-1.2594	587.9225	170418.7656	499.5572	-1.0974	559.9429	-1.3005	11561800	-0.6835	375.783	91.7275	89.0727	168.273	164.735	48126.0898	133.9565	-0.44273	156.9669	2617630
002	2018-10-07t0446	1538905755.79	adult	205.9205	145.9782	-117.9981	900.9432	72.4807	53956.3018	170231.2285	2725012.8403	778.268	-0.8659	404.777	-0.53993	401.3306	-0.24089	594.7632	-1.2504	583.0672	168318	498.6006	-1.0903	561.3058	-1.2681	11415900	-0.69593	393.649	92.6856	89.9239	169.2278	164.6446	47891.4648	134.9361	-0.49778	156.7197	2614010
002	2018-10-07t0846	1538920154.99	adult	209.9203	149.978	-113.9983	855.6504	72.2397	51959.4513	164090.6581	2633809.8707	691.022	-1.0912	405.788	-0.50233	402.4701	-0.19767	591.0022	-1.2637	583.9591	160752.5938	499.0465	-1.0658	560.1406	-1.2594	11013500	-0.77101	406.127	93.5702	90.5877	173.4274	168.3833	47172.25	136.6042	-0.53882	159.8122	2539590
002	2018-10-07t1246	1538934555.03	adult	213.9203	153.978	-109.9983	877.0678	72.4166	53002.2047	167331.2808	2686338.2231	703.014	-1.0457	405.512	-0.50199	402.5967	-0.18716	592.6359	-1.2427	585.1287	164160.1562	495.1504	-1.0974	559.0254	-1.2515	11228200	-0.69638	417.031	95.2342	92.0693	175.9175	171.2679	48729.1523	140.2587	-0.53151	162.092	2636940
002	2018-10-07t1646	1538948950.36	adult	217.919	157.9767	-105.9996	856.9359	72.8372	51896.4194	163982.9658	2606683.4893	700.345	-1.0425	404.332	-0.52696	401.9272	-0.20159	581.8512	-1.3035	573.8434	157681.6719	494.471	-1.0886	548.8986	-1.3215	10955000	-0.74124	395.429	97.0309	93.6057	180.59	176.3497	48939.8945	143.4721	-0.53566	166.9588	2628950
002	2018-10-07t2046	1538963349.53	adult	221.9188	161.9765	-101.9998	845.8774	72.4385	51938.7978	164183.843	2639277.6935	713.737	-1.0017	401.279	-0.60494	398.5728	-0.30263	579.6973	-1.3142	567.5789	157677.6562	489.6706	-1.1352	544.6439	-1.3475	10887100	-0.73733	419.687	97.2726	93.8376	184.5993	179.3546	50211.0078	144.2014	-0.6063	168.7254	2639100
002	2018-10-08t0046	1538977750.65	adult	225.9191	165.9768	-97.9995	822.8319	70.9794	48146.0553	151990.8877	2366650.2299	774.588	-0.83812	406.106	-0.45265	403.5327	-0.12973	615.201	-1.0828	608.0499	155030.6719	505.8544	-0.90834	575.9149	-1.0689	10221700	-0.88322	395.379	98.0972	95.3671	180.1747	175.8003	45404.0234	144.919	-0.68076	167.0618	2469110
002	2018-10-08t0446	1538992149.96	adult	229.9189	169.9766	-93.9997	827.0676	74.5045	51325.2052	162123.3156	2669908.7931	667.06	-1.1219	404.084	-0.50254	401.3838	-0.19285	591.6812	-1.234	585.4101	158570.5469	494.9203	-1.0391	560.1021	-1.1973	10827400	-0.71396	421.139	99.7222	95.9256	181.4736	178.463	48634.9297	149.7711	-0.64044	170.8152	2672060
002	2018-10-08t0846	1539006549.16	adult	233.9187	173.9764	-89.9999	828.3631	71.8291	50050.3902	158179.8712	2501614.8095	734.502	-0.94474	402.011	-0.55531	399.6577	-0.24349	592.8116	-1.2309	582.1894	155316.6562	490.7551	-1.0812	552.2903	-1.2562	10511800	-0.77614	440.897	100.619	96.5442	192.7835	186.4952	50509.2852	151.1261	-0.7001	177.2652	2630980
002	2018-10-08t1246	1539020951.74	adult	237.9194	177.9771	-85.9992	851.74	74.585	52980.3519	167292.5561	2762255.4826	668.571	-1.1268	404.33	-0.48004	401.6884	-0.17078	578.4556	-1.3298	568.8981	160232.1875	492.6219	-1.0489	546.0694	-1.3082	11185000	-0.58665	478.855	101.818	97.5654	193.5721	189.5446	53619.4766	154.2073	-0.70715	178.7743	2816590
002	2018-10-08t1646	1539035353.52	adult	241.9199	181.9776	-81.9987	844.9576	71.1309	51200.7737	161745.4397	2573091.238	682.786	-1.0957	406.498	-0.40977	404.8006	-0.062255	577.9962	-1.3421	570.0244	154902.9688	490.0042	-1.0761	547.2428	-1.2948	10874600	-0.6505	260.009	103.905	98.5076	198.4076	194.1751	53173.2266	161.2451	-0.59532	185.2966	2779660
002	2018-10-08t2046	1539049749.11	adult	245.9187	185.9764	-77.9999	839.928	70.9327	48786.4091	153904.2156	2401515.1304	763.527	-0.88249	407.963	-0.36147	404.988	-0.053922	603.5023	-1.1735	592.2603	153893.0938	507.1323	-0.8395	564.8355	-1.1355	10396900	-0.76111	271.393	103.43	99.3645	196.3076	191.3206	50058.4375	157.3398	-0.8126	181.2525	2635910
002	2018-10-09t0046	1539064150.56	adult	249.9191	189.9768	-73.9995	853.1991	72.301	52302.3124	165164.8792	2667526.3655	767.62	-0.8775	407.536	-0.37227	405.5557	-0.036132	586.2515	-1.3021	575.6086	160632.9062	492.0886	-1.0369	548.7827	-1.2793	11127400	-0.54894	252.981	104.449	99.09	197.0164	194.326	53785.4805	161.813	-0.77036	186.2162	2851880
002	2018-10-09t0446	1539078550.5	adult	253.919	193.9767	-69.9995	842.7622	72.3822	51796.8035	163654.766	2651930.0761	699.103	-1.0757	408.01	-0.35545	405.637	-0.035329	576.8074	-1.3789	569.3431	156314.8125	496.3834	-0.97367	546.6674	-1.2989	11029700	-0.55789	426.387	106.259	101.2002	205.642	200.9559	55728.9766	164.3223	-0.78632	190.1364	2872510
002	2018-10-09t0846	1539092949.84	adult	257.9189	197.9766	-65.9997	853.2716	72.5197	51828.9461	163646.7645	2642137.0402	659.599	-1.1954	406.525	-0.39592	404.7402	-0.066477	568.8176	-1.4483	561.5736	154149.5625	492.5263	-1.0196	540.7406	-1.3535	11003400	-0.54698	410.778	105.384	100.1564	202.3923	198.274	54848.3281	164.1799	-0.88538	189.118	2852440
002	2018-10-09t1246	1539107353.71	adult	261.9199	201.9776	-61.9986	854.8168	72.8634	52260.8654	165057.3251	2669667.5657	662.902	-1.1933	407.257	-0.36915	404.9803	-0.058762	573.1698	-1.4267	565.2386	156475.3594	494.8145	-0.98139	544.9067	-1.3152	11115300	-0.49658	391.076	107.082	101.5889	206.953	202.4737	56498.1602	165.6717	-0.93295	193.8347	2922600
002	2018-10-09t1646	1539121750.57	adult	265.9191	205.9768	-57.9995	840.7774	72.5202	51857.5575	163788.518	2663000.3213	794.461	-0.8123	405.945	-0.40197	404.0537	-0.088506	576.4809	-1.4115	566.0416	156226.3281	490.0187	-1.0389	539.7067	-1.3638	10992200	-0.51189	239.266	108.026	102.1752	205.4555	202.3221	55678.4453	168.5111	-0.93689	193.7727	2925120
002	2018-10-09t2046	1539136149.86	adult	269.9189	209.9766	-53.9997	842.3584	72.1403	51860.5201	163851.6173	2654272.9715	659.491	-1.218	410.127	-0.27344	407.8022	0.033694	571.1962	-1.4621	563.4518	154794.1719	497.2775	-0.93194	543.1139	-1.3319	11110300	-0.45767	412.463	109.861	103.5774	213.5904	208.4918	57883.0039	172.1708	-0.9134	198.8181	2976140
002	2018-10-10t0046	1539150550.47	adult	273.919	213.9767	-49.9995	868.5427	72.2065	52476.0183	165688.4616	2651114.9516	711.85	-1.0665	410.927	-0.24444	409.1889	0.078341	571.5823	-1.4703	561.5673	157185.1406	498.7123	-0.90401	543.2591	-1.3309	11264700	-0.39119	273.927	110.971	104.388	215.1922	211.2688	59177.8516	174.8921	-0.9205	201.4052	3042040
002	2018-10-10t0446	1539164951.52	adult	277.9193	217.977	-45.9992	860.9761	72.9071	52462.4823	165625.4643	2683690.4949	668.149	-1.2087	410.303	-0.25678	408.6272	0.060601	563.7831	-1.5455	555.8404	154476.5781	496.8449	-0.92131	539.8199	-1.3652	11232000	-0.37882	276.24	112.175	105.3391	215.5391	211.6353	59057.7109	177.2945	-0.93834	202.9563	3070790
002	2018-10-10t0846	1539179349.44	adult	281.9188	221.9765	-41.9998	842.606	71.1941	50284.4125	158759.0363	2515181.5206	677.999	-1.1878	409.891	-0.26296	406.7166	0.00088686	570.7918	-1.503	563.1625	150118.25	499.5586	-0.87583	544.4155	-1.3217	10770300	-0.49695	296.93	111.109	103.7957	211.973	209.5605	55748.9062	176.7418	-1.0576	201.271	2919510
002	2018-10-10t1246	1539193750.23	adult	285.919	225.9767	-37.9996	836.7623	73.4143	51186.1541	161637.0784	2619956.2713	678.528	-1.1974	408.663	-0.29245	406.1673	-0.015546	567.3832	-1.5475	558.9897	152058.6875	497.5759	-0.89517	539.5821	-1.3718	10924800	-0.42853	276.587	112.789	105.3683	217.2226	213.8517	58215.6641	179.7905	-1.0544	205.3376	3015180
002	2018-10-10t1646	1539208150.07	adult	289.9189	229.9766	-33.9996	849.8096	74.2735	52060.5746	164368.5619	2686658.4379	692.948	-1.1628	410.395	-0.23807	407.308	0.020183	564.8704	-1.5876	557.4049	153644.75	498.4252	-0.87573	540.5382	-1.3653	11159100	-0.33277	306.584	113.653	106.1221	216.5796	213.9266	58909.6406	179.8546	-1.1554	205.3743	3090340
002	2018-10-10t2046	1539222549.27	adult	293.9187	233.9764	-29.9999	842.1865	72.4071	51285.3892	161992.0095	2606609.587	704.329	-1.1384	412.914	-0.1625	409.9087	0.099621	572.7479	-1.5391	567.5295	153496.4219	504.2016	-0.78814	547.4283	-1.2983	11059100	-0.34128	282.757	114.232	106.2841	220.5737	217.4356	59113.75	183.2862	-1.1385	208.5996	3059480
002	2018-10-11t0046	1539236950.74	adult	297.9191	237.9768	-25.9995	835.8278	73.4851	51246.9512	161886.5768	2611867.5128	703.215	-1.1579	413.307	-0.1476	409.7295	0.093188	578.4017	-1.5096	568.0298	155011.6562	507.1137	-0.74026	551.5813	-1.2584	11063400	-0.31624	309.635	114.396	105.7197	224.852	221.8511	60260.3438	185.2604	-1.1728	213.2453	3062140
002	2018-10-11t0446	1539251349.97	adult	301.9189	241.9766	-21.9997	834.4308	73.7007	51938.9702	164058.3223	2688378.0925	696.715	-1.1995	413.869	-0.12853	410.7453	0.12239	576.7297	-1.5483	570.3646	156870.4688	506.0607	-0.74778	551.4471	-1.2634	11221600	-0.23896	301.738	115.26	106.6741	224.3386	221.0552	61020.0938	186.6729	-1.2272	212.4219	3125150
002	2018-10-11t0846	1539265750.05	adult	305.9189	245.9766	-17.9996	838.8763	74.8098	52542.6063	165934.0196	2762166.4529	675.908	-1.2987	419.057	0.017667	415.5308	0.2629	583.9799	-1.5046	578.4893	160594.4688	516.3286	-0.59729	560.1253	-1.1742	11488400	-0.12153	332.21	115.927	107.1132	231.4753	228.0641	63655.707	187.9762	-1.2857	217.417	3178150
002	2018-10-11t1246	1539280152.83	adult	309.9197	249.9774	-13.9989	829.4882	75.8256	53021.4999	167498.9659	2824476.051	759.713	-1.0054	416.375	-0.054199	412.3144	0.16454	584.2573	-1.5288	577.88	161839.2656	513.4326	-0.63092	560.351	-1.1751	11518600	-0.081926	330.302	116.092	106.7805	226.8323	222.6917	62832.5547	189.1908	-1.3474	215.3294	3211580
002	2018-10-11t1710	1539295979.77	adult	314.3161	254.3738	-9.6025	819.6127	75.2314	48664.3227	153676.7884	2437877.3122	642.659	-1.4969	406.786	-0.31326	402.4033	-0.12811	568.3065	-1.7265	563.3634	144918.1406	503.3951	-0.76471	547.1106	-1.3273	10344200	-0.46965	313.577	124.455	114.1671	251.4611	247.0248	64122.5898	203.4494	-0.9345	234.3271	3164760
002	2018-10-11t2046	1539308949.12	adult	317.9187	257.9764	-5.9999	829.703	71.9779	47540.6384	150071.5917	2308670.7782	654.869	-1.4864	413.976	-0.11572	409.5453	0.078158	579.7334	-1.6407	574.5211	144353.6094	513.8347	-0.6121	557.5447	-1.2156	10297200	-0.46744	336.776	128.938	117.5352	265.4377	259.5812	66093.9844	212.0301	-0.70613	244.9955	3207190
002	2018-10-12t0046	1539323349.11	adult	321.9187	261.9764	-1.9999	799.4598	70.3786	45548.8734	143860.3744	2182603.5992	670.859	-1.4664	412.548	-0.15231	407.1919	0.0079506	581.0295	-1.6661	572.9766	138866.0625	515.1627	-0.58697	560.1182	-1.1918	9830180	-0.6209	346.182	131.833	120.4131	272.6927	268.061	65173.5664	218.3423	-0.56951	254.2873	3141330
002	2018-10-12t0446	1539337748.45	dead	325.9185	265.9762	1.9999	808.7974	69.8719	45391.2215	143350.0203	2148847.8154	675.851	-1.4989	410.228	-0.21229	403.9638	-0.085939	574.3107	-1.7875	568.1112	136685.9375	511.9888	-0.62549	555.1736	-1.2559	9740460	-0.63733	359.372	133.259	121.0431	276.7491	269.8266	65866.2734	221.6281	-0.54518	259.2615	3164100
003	2018-09-28t1254	1538157462.74	egg	-1.9409	-81.8831	-325.8596	147.7019	29.5183	2959.5828	9459.1731	54999.9218	0	-0.45604	0	-0.53201	0	-0.53392					0	-0.51244	0	-0.50376	0	0.8496	0	0	0				0	-0.40947	0	0
003	2018-09-28t1647	1538171437.34	larva	1.9409	-78.0013	-321.9777	153.397	30.6005	3185.6139	10178.08	61380.8025	0	-0.60823	0	-0.70053	0	-0.70343					0	-0.66874	0	-0.65451	0	0.4282	0	0	0				0	-0.47976	0	0
003	2018-09-28t2047	1538185838.16	larva	5.9411	-74.001	-317.9775	150.9841	29.6131	3054.0188	9755.0863	57190.4177	0	-0.7548	0	-0.87706	0	-0.88201					0	-0.82953	0	-0.80802	0	0.013832	0	0	0				0	-0.55609	0	0
003	2018-09-29t0047	1538200241.72	larva	9.9421	-70	-313.9765	150.5998	30.4683	3132.9139	10018.1526	60412.771	0	-0.89247	0	-1.0571	0	-1.0653					0	-0.99045	0	-0.96007	0	-0.38196	0	0	0				0	-0.63702	0	0
003	2018-09-29t0447	1538214637.9	larva	13.9411	-66.0011	-309.9776	151.0145	29.7278	3109.6821	9938.0454	58961.8395	0	-1.0225	0	-1.2414	0	-1.2541					0	-1.1519	0	-1.111	0	-0.76022	0	0	0				0	-0.72337	0	0
003	2018-09-29t0847	1538229037.69	larva	17.941	-62.0012	-305.9776	213.6887	30.7668	4688.6265	14865.2521	93045.5431	872.089	0.094461	406.16	1.0889	380.7584	1.2015	748.2208	-0.67171	734.3116	19453.7402	597.1746	0.62099	690.4984	0.32088	1033270	-0.66893	165.066	74.9866	70.3131	143.5835	141.5522	3733.1709	117.8679	1.2483	137.2789	190766
003	2018-09-29t1247	1538243438.15	larva	21.9411	-58.001	-301.9775	381.3392	39.2166	11736.3872	37090.369	314117.2347	1253.77	0.50297	429.606	1.1101	411.4909	1.2968	968.7956	-0.31818	942.1439	61034.1211	643.5511	0.64549	796.5196	0.43925	2696210	-0.3092	114.028	51.1375	50.8526	85.5994	83.4507	5392.7598	70.8064	0.38135	80.4346	320939
003	2018-09-29t1647	1538257837.79	larva	25.941	-54.0011	-297.9776	363.6987	43.2709	11926.0409	37728.5024	339098.0843	954.586	-0.042542	424.211	0.94841	415.4233	1.2045	756.0753	-0.74279	733.7554	48388.8203	573.8721	0.28495	692.1213	0.069275	2691620	-0.66545	110.381	58.8163	58.6411	91.6157	90.0928	5863.4072	78.7409	0.4894	87.0432	373189
003	2018-09-29t2047	1538272239.45	larva	29.9415	-50.0007	-293.9771	547.9874	47.8746	19852.1605	62649.8247	620838.9607	1120.93	0.071273	432.522	0.87348	417.92	1.0989	903.1414	-0.50284	890.6002	95732.9844	591.0689	0.21216	785.9554	0.16722	4555320	-0.23173	122.929	58.1235	57.9162	90.7365	89.1975	9618.0742	77.383	0.42173	86.271	612157
003	2018-09-30t0047	1538286643.02	larva	33.9425	-45.9997	-289.9761	596.1377	50.2461	23602.5591	74476.7342	794187.8224	1187.11	0.048416	514.223	1.3082	489.9118	1.5383	1030.135	-0.28209	1013.6447	128766.8828	800.2045	0.81475	966.3665	0.48336	6413910	0.18771	135.729	59.0315	58.8818	91.7251	89.8603	11465.6387	78.0824	0.39189	86.7504	736300
003	2018-09-30t0447	1538301038.38	larva	37.9412	-42.001	-285.9774	618.0106	50.9199	24545.5057	77438.9761	827228.7279	2257.98	1.4229	546.195	1.4157	478.5033	1.3284	1729.2909	1.1607	1694.1223	224807.8125	1051.0507	1.5974	1514.6863	1.7293	7080880	0.11747	393.292	57.6108	57.2806	94.9608	90.6704	12344.9033	77.3059	0.32505	87.2398	746867
003	2018-09-30t0847	1538315439.49	larva	41.9415	-38.0007	-281.9771	731.9205	51.7346	31617.998	99742.0534	1126222.905	2350.69	1.4376	576.482	1.5197	494.5888	1.3382	1737.0909	1.2236	1699.4092	290094.1875	1060.4267	1.5269	1541.5326	1.6987	9607660	0.78772	187.159	57.6147	57.1087	90.9669	89.1469	15191.4795	77.0497	0.26187	85.4623	960207
003	2018-09-30t1247	1538329839.37	larva	45.9415	-34.0007	-277.9772	904.9868	57.3165	40139.7613	126403.4306	1514460.294	1377.14	-0.024071	526.256	1.0098	498.6449	1.2446	1229.8373	0.1035	1222.9264	260725.5156	887.0436	0.76168	1166.1898	0.62625	11122900	1.0438	257.444	58.1986	57.9211	93.5717	90.7164	19837.207	78.3897	0.23241	87.2862	1230090
003	2018-09-30t1647	1538344239.11	larva	49.9414	-30.0008	-273.9772	997.8101	56.7707	46517.5527	146509.4728	1803467.8168	3070.32	2.1958	530.764	0.90701	425.8286	0.43166	1842.8022	1.6017	1732.8768	451486.5625	1036.7839	1.2137	1373.859	1.0507	12982000	1.4209	259.449	66.0217	61.9025	161.4521	157.0529	39555.7656	108.5603	1.0948	143.2734	1614820
003	2018-09-30t2047	1538358640.84	larva	53.9419	-26.0003	-269.9768	1050.1497	58.9396	53319.8258	168047.1968	2221220.8238	2200.73	0.89708	512.871	0.63862	446.7854	0.49144	1573.2333	0.99641	1513.0138	440505.3125	943.5185	0.74926	1352.4573	0.90386	14343500	1.586	133.139	56.6409	56.2892	91.5373	90.2679	25630.457	77.7788	0.059194	87.0346	1584080
003	2018-10-01t0047	1538373043.31	larva	57.9426	-21.9996	-265.9761	1144.7725	65.2468	61187.4404	192752.0057	2719098.812	2054.97	0.70408	505.588	0.56019	457.2897	0.57459	1352.2747	0.46102	1248.0549	434080.1562	874.3562	0.47274	1114.1753	0.2548	16207600	2.0004	118.4	58.6838	58.3578	95.6975	93.9532	30718.9102	80.56	0.11735	90.68	1881230
003	2018-10-01t0447	1538387441.2	larva	61.942	-18.0002	-261.9767	784.0065	69.9755	46217.559	146323.5144	2221428.4209	1347.12	-0.29894	484.147	0.36383	435.0143	0.3177	1122.2335	-0.12013	1102.0204	271580.5	842.5651	0.36738	1026.3643	0.020002	11700900	0.034263	137.21	56.6931	56.4452	93.0507	91.3109	22518.2734	78.2998	-0.022606	87.7764	1370160
003	2018-10-01t0847	1538401840.48	larva	65.9418	-14.0004	-257.9769	1157.6734	74.1929	71559.1644	225473.2665	3721272.3576	1369.71	-0.24211	492.01	0.49398	449.7682	0.54025	1098.8745	-0.14992	1072.941	410979.0625	818.9147	0.32045	1010.5773	0.018952	18372600	2.3005	349.032	57.5173	56.9989	95.9829	93.0014	35897.6211	79.8808	0.00759	89.5861	2147810
003	2018-10-01t1247	1538416255.8	larva	69.946	-9.9961	-253.9726	1247.2598	76.0473	76604.1629	241245.7664	3977480.5287	1743.29	0.41434	455.102	0.11638	402.1126	-0.11163	1275.7931	0.51966	1233.6934	510317.25	835.7325	0.51529	1120.4675	0.49683	18194100	2.0181	355.908	55.3324	54.8747	93.1662	90.6194	37266.4766	76.8959	-0.22193	86.6815	2212080
003	2018-10-01t1647	1538430653.64	larva	73.9454	-5.9967	-249.9732	1281.8563	78.3586	81342.184	256195.5917	4362135.9635	1496.65	0.092152	441.588	-0.011363	401.6635	-0.10851	1146.6431	0.23784	1119.5475	487323.3125	739.865	0.081993	1029.9076	0.29462	18734400	2.0342	198.895	49.1104	48.6876	85.4868	83.5365	36331.8906	70.0029	-0.80379	79.4651	2083510
003	2018-10-01t2047	1538445041.72	larva	77.9421	-2	-245.9765	1421.5236	80.4618	87810.8085	276296.258	4742065.2737	1288.78	-0.20176	420.814	-0.29007	391.759	-0.28812	953.4167	-0.35259	922.2842	437618.25	674.6571	-0.24483	851.0281	-0.34572	19279200	2.0817	280.694	50.6282	50.0071	92.1624	89.742	42302.5273	75.1309	-0.60567	85.8799	2319480
003	2018-10-02t0047	1538459441.98	adult	81.9422	2	-241.9764	1250.3506	82.4445	85939.1476	270847.4041	4925668.4187	1029.9	-0.66777	401.623	-0.62444	377.2706	-0.62889	872.17	-0.58241	864.8695	390732.1875	624.4699	-0.54581	812.7232	-0.44152	17970600	1.4697	299.526	54.6359	54.0689	94.1389	90.9957	42174.2109	76.8489	-0.64926	87.0928	2444680
003	2018-10-02t0447	1538473841.39	adult	85.942	5.9999	-237.9766	1254.8363	78.2591	79083.1869	249046.6335	4245845.4624	1527.39	0.58928	428.95	-0.027554	396.8575	-0.14081	986.4669	0.11194	955.6802	407410.8438	682.4294	0.055452	885.5844	0.084686	17694600	1.2684	210.402	56.9997	56.6144	93.8438	91.9394	38757.4727	78.5164	-0.6888	88.3187	2351290
003	2018-10-02t0847	1538488242.7	adult	89.9424	10.0002	-233.9762	1262.7375	75.966	78991.9797	248771.656	4187644.9398	1054.24	-0.5116	423.674	-0.076596	399.3606	-0.035109	846.1906	-0.48376	833.8145	349476.6875	638.798	-0.23728	784.0676	-0.40874	17462200	1.1061	172.248	59.2686	58.8355	96.1752	94.5573	39720.3438	80.7164	-0.64904	90.819	2442810
003	2018-10-02t1247	1538502654.3	adult	93.9456	14.0035	-229.973	1284.4387	81.1403	86106.2921	271217.0631	4884255.0475	944.382	-0.79217	384.228	-1.0966	370.1581	-0.95594	703.9838	-1.2334	683.7055	316088.75	548.8775	-1.1611	647.8689	-1.2936	17233000	0.96308	372.086	60.7664	60.2689	100.3526	97.8598	45058.3281	83.5859	-0.50756	93.9149	2725440
003	2018-10-02t1646	1538516958.53	adult	97.919	17.9769	-225.9996	1279.7565	78.6756	80774.9327	254410.4157	4312603.9353	959.923	-0.698	408.787	-0.37667	399.4939	0.030145	752.0518	-0.84646	738.5107	317365.875	543.8211	-1.1847	683.8785	-0.95895	17225000	0.91692	211.242	62.8077	62.3649	100.5177	98.7701	42418.4766	84.5987	-0.54279	94.7723	2646530
003	2018-10-02t2046	1538531360.86	adult	101.9197	21.9775	-221.999	1168.656	81.2285	77700.5068	244847.0942	4342850.8338	885.764	-0.92137	405.46	-0.43954	392.4247	-0.20024	702.0952	-1.0992	692.5304	284348.5625	560.9018	-0.90096	660.9195	-1.0706	16419900	0.57615	162.801	64.9944	64.4818	103.9663	102.3722	42106.3672	87.6939	-0.36381	98.0773	2632080
003	2018-10-03t0046	1538545759.14	adult	105.9192	25.977	-217.9994	1216.4701	80.7632	81445.6681	256565.0072	4640027.3738	985.23	-0.48519	384.164	-1.0658	368.6067	-1.0231	765.5181	-0.57799	754.5136	325345.1875	539.142	-1.1369	695.0976	-0.69529	16312800	0.50723	144.868	59.9372	59.2428	101.1468	99.5536	42987.3906	83.9325	-0.77475	95.2706	2545120
003	2018-10-03t0446	1538560158.69	adult	109.9191	29.9769	-213.9996	1252.8083	77.8078	78472.1524	247105.3072	4208853.4431	1074.87	-0.064552	430.073	0.36794	415.8184	0.60506	770.9712	-0.46437	750.0254	316098.1875	584.9235	-0.42184	695.5377	-0.61277	17609800	0.97264	201.61	66.7649	66.2844	106.218	104.4167	43549.3906	89.5572	-0.42197	100.0802	2733750
003	2018-10-03t0846	1538574558.85	adult	113.9191	33.9769	-209.9995	1260.1191	79.5891	83053.536	261588.0299	4622823.6121	1285.21	0.8691	406.217	-0.35781	397.1258	-0.0515	745.0892	-0.59574	717.0624	322623.625	553.9492	-0.81552	667.658	-0.80367	17578200	0.93308	313.285	66.9353	65.9524	122.6281	116.6581	53097.9453	93.2625	-0.266	108.6909	2896490
003	2018-10-03t1246	1538588959.12	adult	117.9192	37.977	-205.9995	1243.8659	79.2136	78122.9036	246004.6538	4242568.2795	1329.97	1.1179	429.109	0.34433	415.5517	0.55053	814.8949	-0.014894	780.6616	332477.125	588.905	-0.25337	712.1659	-0.33039	17490100	0.87237	284.009	68.0978	67.3924	114.5489	110.5382	46735.9609	92.6774	-0.37046	105.516	2775600
003	2018-10-03t1646	1538603359.62	adult	121.9193	41.9772	-201.9993	1185.6183	81.5445	79104.5395	249368.4516	4439353.3416	1014.28	-0.1964	437.612	0.59041	428.828	0.95837	748.4034	-0.48569	726.7862	309090.625	574.4967	-0.43147	670.6329	-0.682	18036600	1.0382	192.983	73.6849	73.1151	116.0778	113.5359	47940.1484	97.6112	-0.20421	109.2136	3037000
003	2018-10-03t2046	1538617759.09	adult	125.9192	45.977	-197.9995	1216.5451	83.2964	81818.1093	257730.4125	4717067.2715	1073.95	0.081941	415.972	-0.076639	403.2063	0.083156	796.9692	-0.07674	774.7484	340305.8438	597.7727	-0.05933	712.7685	-0.23872	17733300	0.89927	159.148	66.0598	65.243	112.138	109.962	47882.9102	92.4571	-0.47856	105.0611	2816200
003	2018-10-04t0046	1538632158.47	adult	129.919	49.9768	-193.9996	1251.5969	80.8957	81297.5028	255997.1757	4536778.9609	1029.25	-0.099998	446.72	0.81222	438.2289	1.174	809.3595	0.042821	797.1087	343168.4375	624.7852	0.35587	749.3249	0.14836	18936900	1.2731	324.977	72.932	72.2371	145.2381	137.5161	61580.9453	103.8299	-0.10868	125.6299	3091660
003	2018-10-04t0446	1538646558.79	adult	133.9191	53.9769	-189.9995	1299.056	79.2158	84180.9577	265148.2023	4586035.2794	1213.19	0.69593	450.119	0.87853	439.0909	1.1537	806.2493	0.031109	773.2758	353943.4375	609.5216	0.13456	719.2731	-0.12827	19760700	1.501	213.845	78.6289	76.8007	150.4211	146.7078	66034.875	109.5449	0.010726	134.9622	3451890
003	2018-10-04t0846	1538660958.56	adult	137.919	57.9769	-185.9996	1252.8657	80.8402	80664.7505	254031.1067	4504426.9945	1242.92	0.81078	460.587	1.1451	446.5764	1.3415	879.5822	0.61926	842.0148	370304.125	647.8043	0.68993	794.7652	0.63139	19371800	1.3321	215.214	77.4624	76.3978	133.9378	130.0383	56387.7969	105.8972	-0.17718	122.5003	3257990
003	2018-10-04t1246	1538675359.59	adult	141.9193	61.9771	-181.9993	1196.2953	84.214	80879.9074	254909.2774	4613284.446	1307.12	1.0557	460.001	1.0917	444.9839	1.2486	922.3546	0.95618	880.5598	389233.625	661.2249	0.87059	807.8889	0.76697	19392700	1.3001	304.663	73.4465	72.5558	124.4126	121.2321	52502.125	100.933	-0.38204	115.5286	3096360
003	2018-10-04t1650	1538690014.94	adult	145.9903	66.0481	-177.9284	1188.6804	80.8511	76554.737	241328.0998	4256044.0369	1320.66	1.0728	478.294	1.5733	465.3973	1.8341	940.0274	1.0865	904.892	376010.9688	682.6359	1.1564	849.4122	1.1746	19097300	1.1768	305.147	74.8436	73.8483	129.4079	126.1208	51763.1641	103.2634	-0.36531	119.1715	2988350
003	2018-10-04t2046	1538704156.71	adult	149.9185	69.9764	-174.0001	844.5012	75.7714	51364.5472	163170.2247	2597387.0934	981.237	-0.30735	464.723	1.1611	454.8078	1.4767	835.2496	0.26378	827.1165	224682.1562	645.2764	0.61768	782.5986	0.51926	12461600	-0.78847	320.996	80.1157	78.7889	150.3806	143.7554	40452.3867	107.1352	-0.3098	130.913	2148300
003	2018-10-05t0046	1538718557.69	adult	153.9188	73.9766	-169.9998	1315.5354	77.156	84685.8709	266644.5863	4612099.0051	1619.41	2.1226	460.732	1.0256	451.1953	1.3399	867.1994	0.50444	805.3368	383302.125	633.9033	0.45335	748.5252	0.19063	20330700	1.4776	227.472	77.012	75.7277	148.2128	141.6242	65510.0625	106.7811	-0.36813	127.4745	3398310
003	2018-10-05t0446	1538732958.53	adult	157.919	77.9769	-165.9996	1100.7429	83.8597	74885.3431	236089.346	4287109.0641	1609.31	2.0026	473.195	1.3511	458.6194	1.5427	939.6567	1.0414	902.2067	367405.7812	663.4919	0.84911	840.3494	1.0672	18457400	0.92876	304.246	78.0717	76.5291	153.7393	144.2372	60112.0469	107.3412	-0.40156	129.4864	3045260
003	2018-10-05t0846	1538747357.71	adult	161.9188	81.9766	-161.9998	747.4667	75.9897	46798.7662	148487.6025	2443373.3023	992.399	-0.27035	450.935	0.72292	434.3776	0.79477	853.8909	0.39334	847.9102	209203.2812	645.543	0.60562	792.2403	0.60861	11016400	-1.1069	279.789	77.7576	76.779	134.6209	131.5874	32982.1211	106.8987	-0.45797	123.6636	1899620
003	2018-10-05t1246	1538761760.03	adult	165.9194	85.9773	-157.9992	1139.5269	80.8414	72496.3053	228483.8915	3909753.4794	1358.15	0.99108	486.084	1.6779	474.866	2.0038	860.9268	0.4397	814.6564	326291.25	661.2795	0.81442	766.3226	0.36848	18381300	0.88946	280.748	84.2162	82.2185	171.7869	165.9285	65107.2344	115.408	-0.30969	147.8746	3184640
003	2018-10-05t1646	1538776160.32	adult	169.9195	89.9774	-153.9991	1080.3462	79.3953	70294.9944	221598.6034	3857539.4111	1427.72	1.1887	486.291	1.676	476.736	2.0528	883.149	0.59238	837.2255	324115.6875	669.1738	0.92037	784.7905	0.54183	17813800	0.73738	242.095	78.059	76.3869	165.2564	157.8773	60649.1094	112.1397	-0.43282	140.3986	2859460
003	2018-10-05t2046	1538790557.81	adult	173.9188	93.9767	-149.9998	1072.8387	81.8382	71467.2248	225252.5004	4077614.3332	1441.26	1.1975	459.237	0.9353	449.1453	1.219	849.3242	0.34997	794.006	316797.9375	639.6844	0.54942	750.6854	0.23775	17108400	0.56057	385.108	78.8199	76.9792	169.7334	162.0376	63310.5625	110.213	-0.52912	140.1833	2936360
003	2018-10-06t0046	1538804958.41	adult	177.919	97.9768	-145.9996	985.5891	80.471	66080.5361	208443.7133	3743772.8101	1213.75	0.435	497.197	1.9798	486.0688	2.3439	851.1699	0.36133	827.3201	293653.625	677.1216	1.0425	784.5603	0.54891	17123500	0.57375	195.784	86.0814	84.928	155.8974	152.4834	53784.6172	121.6673	-0.33272	144.2097	2964640
003	2018-10-06t0446	1538819358.07	adult	181.9189	101.9767	-141.9997	1024.0004	80.5998	65098.7191	205221.8508	3564442.312	1078.23	-0.0070045	483.49	1.6073	472.1664	1.9256	809.8245	0.080689	787.1985	275340.3438	656.6302	0.79244	750.5455	0.25382	16419300	0.4065	208.995	87.3768	86.463	156.8328	153.7389	53323.1445	125.335	-0.30865	146.579	2967320
003	2018-10-06t0846	1538833757.69	adult	185.9188	105.9766	-137.9998	1119.2171	75.2367	67693.9162	213202.7747	3518305.77	1289.84	0.63682	465.554	1.1205	457.7948	1.4932	803.7993	0.04429	767.5323	284544.9688	637.7193	0.56801	727.4323	0.061657	16455500	0.4289	279.116	85.5913	84.8987	181.4931	173.8202	64248.543	122.7856	-0.42424	153.8795	3025310
003	2018-10-06t1246	1538848157.41	adult	189.9187	109.9765	-133.9999	1078.0748	76.2397	63446.8723	199806.3702	3272509.5302	972.485	-0.337	471.192	1.2872	458.5369	1.5273	809.8187	0.088782	793.878	268859.8125	654.3435	0.79671	764.0148	0.39073	15623800	0.23991	204.115	88.7176	88.1308	164.1685	161.8781	54503.9531	129.8161	-0.33062	152.8652	2941700
003	2018-10-06t1646	1538862558.6	adult	193.919	113.9769	-129.9996	1141.3257	76.9458	66323.696	208821.3446	3376755.8818	1004.97	-0.23979	463.117	1.076	451.7576	1.33	794.6208	-0.0050421	779.7962	275733.4062	646.6843	0.72046	748.1214	0.26494	16051600	0.36236	224.586	88.8789	88.552	166.029	163.7117	57612.0781	131.0201	-0.36868	154.261	3080540
003	2018-10-06t2046	1538876957.97	adult	197.9189	117.9767	-125.9998	1084.1194	75.642	66126.2079	208301.4342	3459975.2988	898.991	-0.54511	464.469	1.1296	453.6283	1.4047	778.1098	-0.10447	770.7027	269226	645.3205	0.72587	742.398	0.22879	16028400	0.37579	313.359	89.7065	88.9212	196.8501	188.4989	68110.1328	130.64	-0.4465	163.8011	3095680
003	2018-10-07t0046	1538891358.38	adult	201.919	121.9768	-121.9997	1076.7124	77.983	67483.1253	212646.7692	3609828.8611	1061.24	-0.081213	461.181	1.0544	444.7078	1.1383	835.3121	0.26921	822.4338	294029.875	659.5665	0.93092	777.5579	0.54	16232200	0.44587	240.252	91.5755	90.6846	176.3609	172.3179	62079.0234	134.5692	-0.42835	159.8748	3223180
003	2018-10-07t0446	1538905764.52	adult	205.9207	125.9785	-117.998	998.3948	78.6672	64231.5361	202598.6386	3486397.225	953.068	-0.38269	466.161	1.2167	455.5309	1.5033	793.2463	0.0093951	784.8356	266530.75	642.3545	0.73973	751.1209	0.33261	15620100	0.32227	344.222	94.0691	93.0397	200.9557	189.7524	67521.1094	137.6704	-0.43199	167.4197	3152070
003	2018-10-07t0846	1538920163.49	adult	209.9204	129.9782	-113.9982	995.6467	78.7368	64225.5979	202565.3483	3489077.8503	937.848	-0.4208	466.09	1.2363	452.1728	1.4151	805.3858	0.099243	796.9514	269804.25	654.0062	0.9161	763.9569	0.4583	15603300	0.34474	311.426	94.2291	92.9548	203.8667	196.0612	68295.3516	139.029	-0.47895	173.0495	3154510
003	2018-10-07t1246	1538934563.44	adult	213.9204	133.9782	-109.9983	973.5225	80.4702	61491.997	193974.6852	3314846.6178	894.838	-0.53267	468.877	1.339	459.9647	1.6902	796.8926	0.05628	788.1375	255802.5312	651.3676	0.91007	754.3823	0.39481	15049100	0.23606	335.388	98.0132	96.5878	210.2685	197.7047	67496.1797	144.8457	-0.41516	173.118	3145830
003	2018-10-07t1646	1538948958.7	adult	217.9191	137.9769	-105.9996	994.0062	78.9797	63607.7279	200585.3823	3443303.2209	909.678	-0.48945	462.535	1.1756	447.1951	1.2904	810.8467	0.15746	803.3008	269201.125	658.4091	1.0291	767.8502	0.52677	15350600	0.33731	344.694	98.5794	97.2399	211.6672	199.6835	70273.5	146.8737	-0.44697	179.3302	3271650
003	2018-10-07t2046	1538963357.79	adult	221.9188	141.9766	-101.9998	1001.4064	77.5272	64012.1597	201849.1262	3451784.2873	913.02	-0.47774	459.171	1.0967	444.8252	1.2294	802.587	0.11938	796.6233	268064.0625	654.8	1.0097	763.8438	0.51554	15327600	0.36409	369.893	99.0926	97.5376	213.8297	205.9325	71419.1172	147.5266	-0.51735	180.6945	3307810
003	2018-10-08t0046	1538977758.99	adult	225.9192	145.977	-97.9995	998.4139	78.504	63294.6227	199549.8976	3415379.2412	927.078	-0.43884	462.789	1.2223	446.8367	1.3121	804.5198	0.14749	795.0696	266296.0625	659.9005	1.1036	767.5598	0.56763	15279900	0.38192	336.498	100.59	99.3355	216.7614	204.0817	71748.0312	150.3152	-0.53249	184.0063	3321180
003	2018-10-08t0446	1538992158.23	adult	229.9189	149.9768	-93.9997	979.7497	78.1741	61890.9185	195120.127	3343987.3901	939.167	-0.40553	463.866	1.272	445.6958	1.2889	803.7261	0.15778	795.1583	259603.5312	666.2054	1.2115	767.7638	0.59297	14969400	0.33575	370.251	103.546	101.7193	228.9996	217.5795	73966.8594	155.907	-0.46787	191.9852	3341530
003	2018-10-08t0846	1539006557.52	adult	233.9187	153.9766	-89.9999	994.8252	78.4329	62777.8606	197879.8424	3402721.7143	970.306	-0.32205	458.448	1.1279	440.184	1.1173	801.7585	0.16269	790.6261	262976.8125	658.6621	1.1381	759.7467	0.54492	15016500	0.37767	333.55	103.674	101.7221	227.2321	219.4719	74532.1328	156.6345	-0.54111	191.9155	3395850
003	2018-10-08t1246	1539020960.18	adult	237.9195	157.9773	-85.9992	962.6894	78.5449	61212.9625	192994.1821	3331489.7555	1012.11	-0.20859	466.325	1.3761	444.763	1.2808	813.8701	0.26125	800.0506	260438.4375	671.2785	1.3262	772.4363	0.67748	14888800	0.37565	360.115	107.013	104.6861	239.6009	228.4715	76672.2734	161.4868	-0.49278	202.011	3416720
003	2018-10-08t1646	1539035361.92	adult	241.92	161.9778	-81.9987	975.4108	77.6575	61571.7304	194118.2407	3337022.8713	1028.88	-0.16052	463.02	1.2886	441.1518	1.1669	827.9365	0.37655	812.7302	266595.5625	677.6912	1.4323	782.4072	0.78662	14873100	0.40223	368.338	108.143	105.4873	242.6148	232.8777	78121.9766	165.3543	-0.47176	205.6933	3473780
003	2018-10-08t2046	1539049757.44	adult	245.9187	165.9766	-77.9999	963.3643	76.9603	59306.0616	186932.0434	3144850.1959	1013.72	-0.19835	471.134	1.5409	454.7044	1.6299	816.2811	0.31419	798.9015	253047.1406	666.5282	1.3009	767.3183	0.67284	14575000	0.35389	372.309	109.876	107.2143	239.5069	229.1675	74247.1328	167.6305	-0.49707	204.6036	3399110
003	2018-10-09t0046	1539064158.89	adult	249.9191	169.977	-73.9995	966.3412	79.6698	62064.0596	195690.5659	3417895.7454	986.458	-0.26994	465.72	1.3773	443.7001	1.2518	814.7377	0.32097	800.19	263975.0312	675.0461	1.4283	769.8772	0.71429	15076300	0.51969	407.296	110.493	107.5615	248.3015	235.9561	80449.6875	168.7614	-0.55428	209.7386	3576900
003	2018-10-09t0446	1539078558.8	adult	253.9191	173.9769	-69.9995	976.5924	79.1572	61996.676	195454.3321	3377511.7419	1044.53	-0.10215	465.35	1.3617	442.3218	1.195	836.1979	0.49385	822.6304	270928.125	684.7295	1.5713	786.4595	0.88424	15051300	0.54536	363.193	111.657	108.4381	252.3196	242.7044	81751.5625	173.252	-0.50495	215.7591	3611440
003	2018-10-09t0846	1539092958.19	adult	257.9189	177.9768	-65.9997	956.0384	79.6574	60844.9411	191858.8224	3328096.8576	954.992	-0.35029	466.256	1.3827	441.9496	1.1705	821.381	0.40607	808.0105	261199.1562	685.3264	1.5921	783.2754	0.87673	14797600	0.50816	393.962	112.279	108.3813	254.9042	247.3899	81059.5312	174.555	-0.55433	219.6475	3563390
003	2018-10-09t1246	1539107362.24	adult	261.9201	181.9779	-61.9986	930.6277	77.7213	58094.6005	183177.0334	3138108.9438	923.983	-0.435	472.972	1.5752	451.7657	1.4814	800.4407	0.27081	793.1445	243333.9688	679.6452	1.5286	765.287	0.7326	14333400	0.41081	384.807	116.085	111.9021	258.2902	249.3718	78520.2109	180.4744	-0.4548	224.3567	3517950
003	2018-10-09t1646	1539121758.88	adult	265.9191	185.977	-57.9995	948.2673	79.028	59888.719	188831.5375	3249332.5395	947.68	-0.36035	468.5	1.4366	444.5051	1.2299	812.1589	0.38026	802.004	254205.75	687.4058	1.6483	773.0518	0.82818	14638800	0.53108	393.112	117.03	113.0204	263.4627	256.8401	82463.8359	183.7665	-0.43811	227.439	3656710
003	2018-10-09t2046	1539136158.23	adult	269.9189	189.9768	-53.9997	941.651	78.2291	59739.3672	188384.5467	3252294.1775	952.645	-0.33912	471.057	1.5055	446.9602	1.2973	815.8286	0.43242	804.628	254538.5	689.1287	1.6867	776.5762	0.88637	14682400	0.57921	372.236	118.259	113.6577	268.3681	259.692	83730.8594	187.5239	-0.40533	235.0008	3686010
003	2018-10-10t0046	1539150558.88	adult	273.9191	193.977	-49.9995	943.7173	77.5828	59769.1656	188477.6849	3244601.6467	933.162	-0.39163	470.05	1.4705	446.0194	1.2553	806.9586	0.38833	795.6257	251771.0625	687.9334	1.6857	769.7956	0.84742	14658500	0.60921	382.152	119.185	114.6406	273.5106	267.5466	85335.2969	190.1087	-0.41087	236.8072	3716790
003	2018-10-10t0446	1539164959.89	adult	277.9194	197.9772	-45.9992	940.4628	77.9148	59755.3896	188439.907	3248562.1078	971.664	-0.26603	468.921	1.4327	447.1299	1.2794	797.0377	0.33448	784.3611	248675.7656	679.4542	1.5848	757.0717	0.75002	14621900	0.63663	367.194	121.171	116.5161	273.1709	265.614	85229.3125	192.6399	-0.41824	238.4774	3778350
003	2018-10-10t0846	1539179357.83	adult	281.9188	201.9767	-41.9998	943.3923	77.733	60099.7864	189526.8134	3271428.9857	1022.07	-0.097968	468.083	1.4038	443.8133	1.1644	803.286	0.41179	792.0844	252231.8125	682.488	1.6416	762.4615	0.82902	14672100	0.69161	395.933	120.461	115.5365	274.5089	265.7627	86195.8047	192.8627	-0.50481	237.8126	3775860
003	2018-10-10t1246	1539193758.63	adult	285.9191	205.9769	-37.9996	945.3797	77.4572	59693.9915	188234.3548	3234123.4635	951.723	-0.31352	467.505	1.3826	443.5079	1.1452	798.2404	0.39771	784.1768	249051	680.7036	1.6321	758.0661	0.81246	14560900	0.69866	383.196	122.15	117.0037	278.6848	271.0734	86949.6562	196.2507	-0.48344	241.3871	3804500
003	2018-10-10t1646	1539208158.47	adult	289.919	209.9768	-33.9996	921.8808	77.8223	58790.9128	185433.5263	3207222.1847	972.025	-0.23899	472.733	1.5257	449.0477	1.3063	801.2274	0.45243	789.3785	245976.8125	685.7715	1.717	764.4822	0.9051	14491600	0.71933	400.404	125.23	119.9613	285.2896	274.3073	87583.8906	201.234	-0.40536	246.0525	3838940
003	2018-10-10t2046	1539222557.65	adult	293.9188	213.9766	-29.9999	934.7676	78.9803	60507.8751	190897.8026	3320712.7305	974.298	-0.2222	470.971	1.4703	447.8145	1.2575	800.8082	0.47986	786.7674	253055.4062	682.5672	1.6872	760.155	0.88991	14860600	0.88189	414.128	123.394	118.0772	279.9156	270.3609	88453.3281	199.8375	-0.55153	244.5845	3893440
003	2018-10-11t0046	1539236959.17	adult	297.9192	217.977	-25.9994	938.887	77.7815	60333.7317	190293.6263	3304397.3392	957.242	-0.27212	471.887	1.4899	448.6638	1.2722	803.0947	0.53345	789.9147	252974.8438	685.9361	1.7482	762.9039	0.94808	14845100	0.9248	407.502	124.265	118.8444	283.1805	277.3434	89201.875	201.9051	-0.57631	249.2854	3909240
003	2018-10-11t0446	1539251358.35	adult	301.919	221.9768	-21.9997	924.4145	79.0563	59287.4929	187014.2591	3253283.1146	1011.11	-0.070558	475.612	1.5867	453.3713	1.402	801.4366	0.55325	788.5346	248445.3594	688.2324	1.794	761.4738	0.96361	14706400	0.9283	380.748	125.778	120.2097	282.3415	274.4671	87525.8516	204.41	-0.58525	249.0716	3889200
003	2018-10-11t0846	1539265758.47	adult	305.919	225.9768	-17.9996	908.8408	77.0393	57221.7468	180488.1566	3086720.2627	981.161	-0.16696	482.494	1.7689	462.1062	1.6489	799.2471	0.56922	783.696	238974.875	687.1451	1.7921	759.8399	0.97732	14410200	0.87813	414.109	127.925	122.2632	284.4504	275.1568	85050.6719	208.0908	-0.55085	252.9786	3820610
003	2018-10-11t1246	1539280161.31	adult	309.9198	229.9776	-13.9988	887.3122	75.9745	55283.43	174402.2264	2943861.517	974.514	-0.18067	483.517	1.7873	465.2182	1.7248	795.119	0.5671	784.7946	229789.3906	686.7667	1.7995	757.7113	0.98595	13952800	0.76942	411.501	130.559	124.7877	293.2343	281.5532	84744.7266	213.7351	-0.44285	255.5267	3767530
003	2018-10-11t1710	1539295988.27	adult	314.3162	234.374	-9.6025	928.087	78.9215	57820.6171	182314.8972	3123309.9501	846.256	-0.68152	464.427	1.256	446.5121	1.1598	745.9897	0.1052	739.2412	225288.9062	655.9772	1.3801	719.5252	0.59586	14012700	0.84592	355.664	132.831	127.5344	280.5975	275.5629	84740.4375	211.9364	-0.61891	256.9607	4007790
003	2018-10-11t2046	1539308957.51	adult	317.9187	237.9766	-5.9999	908.252	77.8919	57594.6399	181664.6054	3142434.3131	871.653	-0.58449	473.322	1.4899	455.798	1.4173	754.6762	0.22079	747.0112	227157.5312	665.0778	1.518	729.0742	0.72772	14215300	0.96783	394.355	137.6	132.1765	289.9165	285.6137	87264.8594	219.1954	-0.43788	265.3008	4132530
003	2018-10-12t0046	1539323357.43	adult	321.9187	241.9766	-1.9999	917.8579	77.4175	57418.8753	181082.819	3092550.7714	847.554	-0.69632	469.2	1.3694	453.1801	1.3266	743.3624	0.12694	738.5048	223008.7031	658.9236	1.4418	718.0323	0.62946	14051600	0.96366	400.301	138.7	132.7004	293.7951	288.8033	88138.5391	223.7442	-0.36587	271.8377	4153800
003	2018-10-12t0446	1539337756.86	dead	325.9186	245.9764	1.9999	904.8821	77.098	56771.9797	179066.6342	3054591.4181	820.732	-0.83394	465.406	1.2588	449.4737	1.2062	738.6561	0.10167	733.1844	219380.8594	652.0156	1.3543	712.1277	0.58794	13786700	0.92042	372.075	140.231	134.2799	295.5525	292.7312	87779.0781	226.025	-0.37837	272.5116	4154050
004	2018-09-28t1254	1538157470.91	larva	0	-57.8831	-277.8602	145.0352	31.8521	3114.7762	9985.9586	62278.0432	0	-0.53346	0	-0.61595	0	-0.61824					0	-0.59064	0	-0.57937	0	0.63642	0	0	0				0	-0.44417	0	0
004	2018-09-28t1647	1538171445.55	larva	3.8818	-54.0013	-273.9784	147.7247	31.2999	3112.728	9969.0984	61109.6099	0	-0.68055	0	-0.78579	0	-0.78954					0	-0.74677	0	-0.72921	0	0.22472	0	0	0				0	-0.51627	0	0
004	2018-09-28t2047	1538185846.46	larva	7.8821	-50.001	-269.9781	153.3986	32.1136	3331.1996	10663.2696	67318.3423	0	-0.82262	0	-0.96394	0	-0.97029					0	-0.90755	0	-0.88195	0	-0.18042	0	0	0				0	-0.59473	0	0
004	2018-09-29t0047	1538200249.89	larva	11.8831	-46.0001	-265.9772	153.2561	31.8406	3318.4711	10621.8345	66666.0925	0	-0.95643	0	-1.146	0	-1.1561					0	-1.0687	0	-1.0334	0	-0.56764	0	0	0				0	-0.67818	0	0
004	2018-09-29t0447	1538214646	larva	15.882	-42.0012	-261.9783	195.4085	17.2128	2302.0553	7276.2082	25047.5094	156.223	-0.85972	103.436	-0.6993	103.0035	-0.64112	146.5819	-1.6799	145.8412	2052.1462	128.3064	-0.81858	140.1979	-0.86503	135707	-0.87772	84.3793	42.5719	42.1547	75.9712	75.364	1063.5974	62.2499	0.29849	71.4191	55854.3
004	2018-09-29t0847	1538229045.78	larva	19.8819	-38.0012	-257.9783	240.1063	33.997	5860.5078	18590.4179	125915.8217	622.599	-0.3227	380.255	0.86412	369.3976	1.0609	563.9496	-1.0178	556.1062	18046.3867	500.3957	0.24195	535.4848	-0.099236	1204650	-0.76901	232.712	53.3694	53.1401	90.952	83.7725	2910.4624	71.9126	0.42333	80.0378	169074
004	2018-09-29t1247	1538243446.24	larva	23.882	-34.0011	-253.9782	284.5666	35.884	7347.5092	23244.3553	168465.664	1397.76	0.64309	405.06	0.89062	376.6338	0.98464	1000.7645	-0.27407	953.7166	40030.5781	727.4801	0.86447	904.4612	0.63223	1602820	-0.94924	285.088	45.7878	45.4453	84.6461	77.1538	3385.8442	64.2423	0.23644	73.0784	181182
004	2018-09-29t1647	1538257845.87	larva	27.8819	-30.0012	-249.9783	420.6803	36.4127	11415.4395	36009.7333	266274.317	2548.71	2.1275	504.618	1.4201	404.1017	1.0596	1647.7046	0.92319	1574.3956	102157.6875	1002.3498	1.6801	1402.05	1.6984	3093810	-0.66364	206.019	52.6236	52.2626	87.6722	83.9482	5435.6763	71.9406	0.33559	80.1791	322636
004	2018-09-29t2047	1538272247.59	larva	31.8824	-26.0007	-245.9778	460.1302	39.6395	15410.0996	48682.9248	432687.4255	2140.05	1.4344	596.818	1.9353	465.336	1.405	1759.2355	1.1644	1731.0796	146016.5469	1337.419	2.7452	1632.0054	2.1571	4899280	-0.25645	149.108	57.2822	57.0559	92.1039	90.0062	7644.6255	77.4735	0.40231	86.8389	470230
004	2018-09-30t0047	1538286651.19	larva	35.8834	-21.9997	-241.9768	577.6578	47.3772	19974.788	63000.913	590139.7075	2428.82	1.7191	563.417	1.5977	457.9368	1.2254	1889.1758	1.4681	1869.2554	202141.8125	1156.621	2.0254	1701.4185	2.2393	5975610	-0.15572	103.797	54.5376	54.2511	87.464	85.9698	9358.6514	74.1135	0.2799	82.8963	578426
004	2018-09-30t0447	1538301046.47	larva	39.8821	-18.001	-237.9781	699.1289	47.604	26077.491	82257.9267	815419.3153	2515.9	1.7255	571.092	1.5398	473.8126	1.2284	1896.0371	1.54	1872.5327	261653.125	1134.2184	1.8502	1662.1628	2.0525	7877070	0.27339	140.811	55.6828	55.2449	88.039	86.0335	12149.3848	74.8633	0.23952	83.3528	768032
004	2018-09-30t0847	1538315447.59	larva	43.8824	-14.0007	-233.9778	766.4755	53.6099	32969.0409	103958.2062	1181662.591	4486.94	4.3394	568.02	1.3976	482.32	1.1693	2235.1912	2.3726	1928.1934	388923.25	1062.3181	1.4813	1556.9862	1.6892	9873880	0.72848	249.425	56.1522	55.9082	90.9685	87.7578	15828.5176	75.7736	0.19734	84.2137	976094
004	2018-09-30t1247	1538329847.47	larva	47.8824	-10.0008	-229.9779	541.426	52.1566	23913.6792	75686.4092	885120.8814	1546.15	0.15432	514.964	0.85254	441.1048	0.65616	1325.1346	0.3292	1315.359	168292.0938	1005.0077	1.1501	1215.2505	0.69418	6494730	-0.91837	310.149	60.1904	60.0715	96.1921	92.2696	12216.4014	79.8136	0.23949	89.5143	759122
004	2018-09-30t1647	1538344247.18	larva	51.8823	-6.0008	-225.9779	968.7253	65.4206	52429.7404	165522.9363	2319318.4016	1418.88	-0.13106	433.061	0.031088	404.6629	0.14861	1081.0319	-0.26954	1066.147	297283.75	746.5457	0.018326	950.8517	-0.12888	11891000	0.83245	175.314	53.4129	53.1382	88.8938	87.0784	24445.7891	73.9668	-0.025899	82.9356	1466610
004	2018-09-30t2047	1538358648.95	larva	55.8828	-2.0003	-221.9774	1033.9785	63.8298	52675.0617	165822.8286	2316867.6337	2931.94	1.9631	500.36	0.54519	414.8634	0.16487	1569.2219	1.0171	1461.6536	434674.4688	982.9849	0.94912	1319.9107	0.85687	13817400	1.2707	241.053	56.8275	56.4076	92.4576	90.4174	25610.7617	77.3061	0.024656	86.4415	1569290
004	2018-10-01t0047	1538373051.45	adult	59.8835	2.0003	-217.9767	1056.7903	70.2477	61233.2838	192942.1913	2971724.3387	1500.51	-0.058011	448.105	0.032012	389.0674	-0.18295	1176.0493	0.017361	1154.6761	377511.8125	819.4195	0.26961	1063.1767	0.14137	14342500	1.1947	336.072	56.7014	56.2371	93.395	90.6836	29979.8047	77.9279	-0.0076005	87.0405	1814840
004	2018-10-01t0447	1538387449.32	adult	63.8829	5.9998	-213.9773	1174.4666	72.0491	71339.3985	224742.0498	3623980.5616	1349.56	-0.27061	373.025	-0.78107	353.7512	-0.68673	921.6957	-0.70028	881.3019	343792.5	584.1824	-0.81185	777.7917	-0.72406	13893700	0.77394	126.724	50.8635	50.2976	85.783	84.4082	31997.0547	71.2687	-0.37699	80.9273	1894460
004	2018-10-01t0847	1538401848.5	adult	67.8827	9.9995	-209.9776	1156.1475	79.7146	75166.0823	236948.4774	4136072.1851	992.558	-0.80904	356.356	-1.0544	330.494	-1.1079	819.7759	-1.0089	811.4365	322171.9375	579.8171	-0.86138	748.5441	-0.82713	13973400	0.57955	179.128	45.1698	44.7143	79.3763	77.6262	31194.9023	64.2838	-0.85957	73.5935	1771200
004	2018-10-01t1247	1538416264.03	adult	71.887	14.0038	-205.9733	1127.1409	78.3047	72320.1921	228124.0477	3908107.5673	1186.89	-0.47012	399.526	-0.58424	364.9857	-0.69334	910.6075	-0.65638	886.493	344209.6562	680.0951	-0.30673	839.6451	-0.48292	15068100	0.79193	409.131	55.7882	55.3456	93.5932	91.1541	35378.2422	77.71	-0.21542	87.4955	2104050
004	2018-10-01t1647	1538430661.74	adult	75.8863	18.0032	-201.9739	1346.7303	98.5001	93110.0021	293266.4676	5775007.5201	1173.33	-0.44991	340.079	-1.4997	308.4947	-1.7972	917.2532	-0.54999	896.2573	444867.7812	623.629	-0.60608	838.7937	-0.43218	16483000	1.1493	230.984	40.6961	40.1172	75.7365	73.1979	36732.1797	60.0239	-1.5938	69.2233	1972460
004	2018-10-01t2047	1538445049.77	adult	79.883	21.9999	-197.9772	1202.6941	81.9917	78623.208	247740.8764	4379897.5655	984.628	-0.77132	369.914	-1.1446	355.7443	-1.0401	753.4662	-1.1283	737.4997	308921.125	525.8074	-1.2769	665.1751	-1.1663	15157600	0.51238	149.709	52.1836	51.8459	87.6824	86.0418	35949.7812	72.9891	-0.85975	82.4603	2138280
004	2018-10-02t0047	1538459449.96	adult	83.8831	25.9999	-193.9772	1213.726	83.5621	81481.428	256643.9065	4690644.7415	976.965	-0.7631	382.053	-1.0042	365.767	-0.91239	774.7803	-0.98729	757.8519	329281.625	570.6453	-0.95654	705.0854	-0.96775	16211600	0.78757	237.34	47.6697	47.0293	86.0963	83.5822	36590.9453	69.4679	-1.4389	80.1498	2022770
004	2018-10-02t0447	1538473849.49	adult	87.8829	29.9998	-189.9773	1245.2058	91.4221	89037.2416	280728.1444	5450730.165	971.18	-0.75179	346.508	-1.8796	328.8424	-2.0162	731.6688	-1.1503	715.7232	339494.3125	509.7925	-1.5257	639.8007	-1.3373	16049200	0.6332	142.537	53.1819	52.7598	89.0276	87.6278	41308.7852	74.2922	-1.2247	83.9638	2463230
004	2018-10-02t0847	1538488250.74	adult	91.8833	34.0001	-185.9769	1151.2295	80.2311	75100.9597	236664.9977	4115785.731	912.854	-0.89111	412.124	-0.35379	393.4324	-0.21188	731.6276	-1.1002	722.4532	286798.0312	592.7816	-0.68863	688.4497	-1.0158	16137500	0.59273	233.257	63.7946	63.3756	102.6751	100.5025	40248.6484	85.9555	-0.16052	96.4035	2498000
004	2018-10-02t1247	1538502662.45	adult	95.8865	38.0034	-181.9737	1234.0181	78.1819	78449.3598	247066.8168	4238807.086	1771.88	1.9056	427.092	0.10539	402.3606	0.099053	1149.9934	1.5941	1080.7991	471497.3125	616.0187	-0.34192	910.9263	0.71044	17474000	1.0404	284.099	60.6825	59.9941	106.4729	102.0202	43653.8906	84.0303	-0.5283	96.1484	2482770
004	2018-10-02t1646	1538516966.86	adult	99.86	41.9768	-178.0002	1219.5099	80.236	79824.0575	251581.3711	4373308.3991	1449.51	1.0658	412.822	-0.25099	386.026	-0.43284	1077.3208	1.3496	1041.256	449242.7812	600.3531	-0.43779	869.8922	0.5787	17184100	0.88821	315.409	62.3075	61.8414	102.7331	99.4635	42839.7188	85.1765	-0.53163	95.5671	2593610
004	2018-10-02t2046	1538531369.06	adult	103.8606	45.9775	-173.9996	1250.4243	80.3213	80193.5413	252585.7569	4366463.1205	1127.02	0.011376	397.791	-0.66985	372.8622	-0.88233	857.425	0.0014018	841.6717	359261.0938	615.7501	-0.13519	785.025	0.013513	16635600	0.64578	405.934	55.4732	54.7579	98.5493	95.8405	41292.1641	79.8359	-1.0668	91.3048	2319890
004	2018-10-03t0046	1538545767.2	adult	107.8601	49.9769	-170.0001	1115.7278	81.1205	73412.018	231350.9221	4116751.2003	1208.66	0.41944	411.968	-0.21247	392.6414	-0.19952	864.2626	0.1526	831.637	331012.5625	582.6311	-0.50845	724.0702	-0.41579	15769700	0.29075	221.718	70.2422	69.7519	111.4163	109.3006	42672.4609	93.9038	-0.05226	105.5022	2688800
004	2018-10-03t0446	1538560166.86	adult	111.86	53.9768	-166.0002	1294.5242	78.8012	78967.8714	248528.5285	4229934.8027	1681.58	2.4405	416.865	-0.044879	381.7413	-0.57825	1372.4087	3.9921	1358.2495	566804.8125	649.3521	0.52444	1227.7076	4.2679	17178600	0.79456	340.586	63.0362	62.3297	110.3956	107.5007	45593.3789	89.1285	-0.46997	102.0432	2597660
004	2018-10-03t0846	1538574566.97	adult	115.86	57.9769	-162.0002	1083.442	77.9893	70106.516	220980.6249	3834504.2431	2160.57	4.556	439.887	0.66627	412.9624	0.46991	1450.8064	4.7408	1410.8303	530995.125	626.3637	0.25841	997.5136	2.2917	16085400	0.36742	343.538	71.8094	71.1997	114.9694	112.0044	42078.8047	95.7333	-0.16572	107.5188	2625860
004	2018-10-03t1246	1538588967.3	adult	119.8601	61.977	-158.0001	1060.8831	78.7267	68594.4407	216257.4331	3753332.7068	1127.99	0.26468	433.819	0.47511	414.3221	0.48952	843.2294	0.21419	827.557	301876.125	620.3559	0.21955	764.4543	0.17963	15525900	0.14969	284.033	71.7444	70.9361	122.1604	119.1419	43733.4141	98.8441	-0.1032	112.9874	2567660
004	2018-10-03t1646	1538603367.89	adult	123.8603	65.9771	-154	1086.8582	80.7428	72817.3761	229561.1839	4125757.493	764.588	-1.2685	386.307	-0.96334	374.3981	-0.84866	668.3686	-1.1024	661.2452	253980.0625	533.4457	-1.0343	633.3313	-1.0333	14653400	-0.16534	369.786	71.6551	70.978	120.4125	117.4639	45756.75	97.8653	-0.22627	111.7737	2718020
004	2018-10-03t2046	1538617767.34	adult	127.8601	69.977	-150.0001	1119.3015	89.1281	77229.4558	243473.1523	4605948.8418	954.478	-0.43443	359.311	-1.7664	340.1593	-1.9654	733.6843	-0.56941	725.3956	295674.7812	529.5458	-1.0672	662.3764	-0.72328	14447200	-0.23534	282.952	65.9283	64.5889	134.6765	124.3301	54274.6094	93.4774	-0.45531	112.4069	2650840
004	2018-10-04t0046	1538632166.67	adult	131.8599	73.9768	-146.0003	634.8638	103.9005	44353.9567	141592.3352	2707544.0677	1030.31	-0.097336	424.74	0.1516	416.4889	0.46043	741.1548	-0.49369	708.894	171206.75	550.7195	-0.7364	662.9402	-0.69557	9810220	-1.7622	245.294	78.4051	75.8819	165.0087	159.7529	38117	112.8421	0.16525	146.2351	1810920
004	2018-10-04t0446	1538646566.95	adult	135.86	77.9769	-142.0002	960.1883	83.3903	66920.393	211241.7435	3940637.1151	846.088	-0.87904	364.895	-1.604	352.7396	-1.5751	637.444	-1.3034	628.5408	222467.9375	494.9833	-1.5361	593.5436	-1.3629	12713000	-0.78387	349.643	73.2608	72.129	141.3475	135.225	49330.2969	101.0912	-0.29799	121.0269	2552410
004	2018-10-04t0846	1538660966.71	adult	139.8599	81.9768	-138.0003	1043.6319	86.7684	71019.8634	224014.1645	4114048.2346	716.8	-1.4097	350.746	-2.0151	345.637	-1.8081	598.0586	-1.6041	590.3821	221281.6875	472.0237	-1.8477	563.8815	-1.6421	12972700	-0.68248	300.602	65.5026	64.035	122.5211	119.5798	45332.8164	97.7876	-0.45143	112.8182	2422680
004	2018-10-04t1246	1538675367.94	adult	143.8603	85.9772	-133.9999	529.8828	75.8581	29307.0899	93509.6267	1362573.8733	904.26	-0.61781	395.469	-0.7502	382.7697	-0.67833	745.0994	-0.43892	735.4568	114745.3125	532.7139	-0.96174	663.9592	-0.64621	6072420	-2.7587	188.367	78.2563	77.4363	134.6419	131.4725	20734.8477	105.5607	-0.27467	123.216	1201630
004	2018-10-04t1650	1538690023.2	adult	147.9312	90.0481	-129.929	777.3022	81.5399	49986.8974	158216.3703	2675242.4027	831.987	-0.89732	386.884	-1.0069	379.8666	-0.78932	631.0541	-1.3172	617.1647	164705.125	480.592	-1.6783	566.5981	-1.5845	10095000	-1.4957	207.989	85.9564	84.8572	146.0432	143.3574	38117.2656	117.4132	-0.00867	135.2382	2242860
004	2018-10-04t2046	1538704164.75	adult	151.8594	93.9763	-126.0008	676.5546	124.6437	51488.8132	166215.6121	3509100.098	855.366	-0.7907	389.598	-0.94299	386.222	-0.61577	597.0175	-1.561	578.0778	160000.6875	478.8013	-1.679	539.8691	-1.8244	10427600	-1.3603	178.315	84.8042	83.5077	141.1844	139.3673	37837.418	116.9925	-0.08186	132.6314	2269780
004	2018-10-05t0046	1538718565.84	adult	155.8597	97.9766	-122.0005	432.9539	118.0665	33029.153	109108.3067	2236806.1116	680.335	-1.4288	386.057	-1.0518	380.7146	-0.80132	576.1124	-1.6951	571.3521	99667.4375	492.2332	-1.47	548.8849	-1.7144	6661420	-2.3844	199.8	84.6303	83.0298	149.1564	146.7051	25804.0547	120.0462	-0.064979	139.4496	1460300
004	2018-10-05t0446	1538732966.67	adult	159.8599	101.9768	-118.0003	439.0152	97.3067	30122.8995	97339.0377	1854874.7132	705.97	-1.302	386.671	-1.0422	378.5438	-0.88226	614.4348	-1.3816	606.665	97080.7031	494.7236	-1.4113	579.0235	-1.4041	6077310	-2.4845	200.889	86.858	85.539	148.6078	145.4783	23480.041	119.837	-0.12789	138.1652	1365150
004	2018-10-05t0846	1538747365.95	adult	163.8597	105.9766	-114.0005	609.8385	89.1647	41442.3347	131674.9306	2399597.2939	664.313	-1.4193	389.916	-0.95782	384.8722	-0.70348	568.8206	-1.6879	563.1087	123434.0781	487.5359	-1.4804	540.762	-1.7369	8426870	-1.7882	226.933	91.4071	88.7241	166.0404	163.2056	36030.7578	132.4158	0.10936	154.8739	1975490
004	2018-10-05t1246	1538761768.3	adult	167.8604	109.9772	-109.9998	816.5691	74.6414	51174.8821	161765.6723	2700018.9589	716.26	-1.2125	390.526	-0.94435	384.5041	-0.7252	587.409	-1.5215	576.9196	157425.6094	484.4723	-1.4926	550.4509	-1.6174	10432500	-1.2106	204.931	91.2056	88.7179	164.9187	162.2895	44198.2188	130.0814	-0.0036838	152.8922	2436470
004	2018-10-05t1646	1538776168.7	adult	171.8605	113.9774	-105.9997	701.93	80.8737	42369.1226	134279.1352	2187894.3529	638.82	-1.4471	397.496	-0.75541	393.4326	-0.4643	549.5882	-1.7571	542.3722	122008.5781	483.4238	-1.4777	526.8966	-1.8015	8801350	-1.5984	217.956	95.1112	92.8334	166.4783	164.0545	36958.1836	135.1985	0.053504	155.0591	2105950
004	2018-10-05t2046	1538790566.03	adult	175.8598	117.9766	-102.0005	938.6769	68.1977	51023.1615	160757.7218	2386303.9273	877.887	-0.64589	396.158	-0.79369	393.1778	-0.47987	551.6451	-1.7093	534.2893	147840.875	476.691	-1.5363	517.1457	-1.8563	10584900	-1.1017	213.117	93.8979	91.5292	167.183	164.2163	44805.0312	134.5579	-0.017992	155.3034	2508860
004	2018-10-06t0046	1538804966.74	adult	179.86	121.9768	-98.0003	778.5824	74.2392	47203.0512	149241.7701	2417696.4879	624.929	-1.4408	397.219	-0.76574	394.083	-0.45922	545.3655	-1.7208	539.5576	134705.2812	487.1435	-1.3758	525.4598	-1.7492	9793840	-1.2687	246.175	95.9608	92.4271	188.0459	184.355	46447.3359	141.7192	0.081999	169.9028	2366010
004	2018-10-06t0446	1538819366.29	adult	183.8598	125.9767	-94.0004	518.9726	74.6407	30811.5083	98593.0209	1553850.1057	679.367	-1.2476	399.93	-0.6919	396.76	-0.38313	552.6822	-1.642	544.3908	89534.5156	483.8492	-1.3926	526.8307	-1.7056	6447660	-2.0676	219.414	99.2427	95.5537	179.5119	177.3144	29080.9258	145.941	0.11708	169.3348	1599990
004	2018-10-06t0846	1538833765.9	adult	187.8597	129.9766	-90.0005	820.3309	73.3075	48537.5794	153156.9986	2459107.3706	609.145	-1.4405	379.503	-1.2569	377.7756	-0.97355	524.4207	-1.8017	518.1313	133202.8594	464.1589	-1.6177	502.6672	-1.8852	9621910	-1.2469	214.234	93.3773	89.9087	174.5787	172.1844	44342.9883	141.5117	-0.038338	163.6532	2367490
004	2018-10-06t1246	1538848165.61	adult	191.8596	133.9765	-86.0006	717.4172	92.6434	51158.3575	162729.1902	3023722.4275	749.403	-0.99908	378.956	-1.2752	377.5544	-0.98882	555.2574	-1.5726	540.306	148253.7188	469.5	-1.5278	514.0811	-1.756	10088600	-1.1034	254.231	93.1656	89.5603	177.9805	175.0334	47520.7852	143.7837	-0.047795	167.5673	2480250
004	2018-10-06t1646	1538862566.79	adult	195.86	137.9768	-82.0003	486.1048	97.5603	34642.5937	110853.4623	2135184.4924	654.454	-1.2605	382.905	-1.1661	379.6693	-0.92804	558.7092	-1.5281	549.6241	100567.6562	479.7288	-1.3787	528.4353	-1.6054	6889230	-1.8549	224.864	89.9051	86.1216	180.3289	177.4768	32459.209	136.4923	-0.2771	167.433	1617570
004	2018-10-06t2046	1538876966.28	adult	199.8598	141.9767	-78.0004	860.286	71.6418	48680.9472	153496.0617	2372437.1679	601.463	-1.3902	384.147	-1.1307	385.1131	-0.75915	527.5849	-1.7079	521.856	134534.1562	471.9934	-1.4573	507.0706	-1.7615	9782690	-1.1273	308.786	96.3607	92.429	198.4892	192.1998	50614.7422	149.6059	-0.042628	179.7864	2453920
004	2018-10-07t0046	1538891366.64	adult	203.8599	145.9768	-74.0003	789.2511	76.6867	47631.6902	150430.1595	2478429.0578	650.289	-1.2299	393.383	-0.86763	391.7984	-0.54796	538.1991	-1.6201	532.5099	134011.5781	480.8552	-1.3257	517.9889	-1.6447	9772420	-1.1057	250.724	101.965	97.9018	197.6308	194.7444	49210.0586	156.5891	0.056919	184.3336	2533000
004	2018-10-07t0446	1538905772.89	adult	207.8617	149.9785	-69.9986	736.2445	76.2035	43644.8964	138270.3571	2182612.6203	646.594	-1.2208	391.394	-0.92141	387.7148	-0.67914	541.5674	-1.5825	535.3785	124018.9453	482.5594	-1.2856	520.7541	-1.6	8929660	-1.2873	268.893	105.061	100.1856	204.0117	198.2009	46718.6875	159.9363	0.072318	188.3263	2396960
004	2018-10-07t0846	1538920172.08	adult	211.8614	153.9783	-65.9988	486.068	79.8354	27793.308	88695.2133	1385112.0012	664.186	-1.1565	397.897	-0.72856	388.7864	-0.64266	586.1833	-1.2871	579.8169	85582.7734	512.8249	-0.88008	561.9065	-1.2349	5784230	-2.031	275.328	101.261	96.0907	212.6683	210.286	31049.5703	160.5146	0.019074	197.8836	1472040
004	2018-10-07t1246	1538934571.83	adult	215.8614	157.9782	-61.9989	572.4925	78.4696	34047.6485	108313.3703	1707318.3615	686.835	-1.0839	402.317	-0.58931	392.7855	-0.50428	601.1503	-1.1843	593.802	107004.75	522.1389	-0.74138	573.6943	-1.1212	7155210	-1.6839	259.153	107.711	101.6438	218.4598	214.7489	38885.8438	169.5196	0.178	203.937	1915640
004	2018-10-07t1646	1538948967.03	adult	219.86	161.9769	-58.0002	811.9298	73.9012	47657.6472	150358.7809	2407680.0615	678.707	-1.0962	399.31	-0.66838	394.5332	-0.44091	591.4081	-1.2415	585.4729	147852.0312	511.3209	-0.86248	566.0861	-1.1707	9950420	-0.97877	264.898	107.459	101.7665	218.4675	216.0337	54616.8672	173.3861	0.21089	205.3098	2677780
004	2018-10-07t2046	1538963366.06	adult	223.8598	165.9766	-54.0005	690.9458	73.5071	38465.5484	121985.9266	1795805.1649	646.411	-1.1744	402.774	-0.55674	397.9061	-0.32172	569.1439	-1.3807	564.0633	114967.0625	509.2061	-0.87236	552.0195	-1.2771	8115090	-1.4157	255.2	106.25	100.2664	215.1275	211.4346	43455.7578	172.714	0.12173	203.7113	2140730
004	2018-10-08t0046	1538977767.34	adult	227.8601	169.977	-50.0001	680.6264	99.0705	43941.6306	140188.18	2496673.8691	658.77	-1.142	404.051	-0.50835	397.716	-0.31933	573.1586	-1.3556	568.8634	131826.4688	510.9622	-0.83485	554.205	-1.2511	9260440	-1.1173	301.52	112.456	105.7979	225.343	221.1139	51828.9023	179.0946	0.22283	211.2058	2577390
004	2018-10-08t0446	1538992166.47	adult	231.8599	173.9767	-46.0004	721.6721	95.0507	46987.9212	149507.7229	2649299.03	630.898	-1.2149	402.099	-0.55671	396.5821	-0.34987	565.3046	-1.4104	561.886	139064.9219	508.2162	-0.856	548.3739	-1.292	9858670	-0.95009	282.695	113.577	106.6281	232.0694	228.0939	57089.0625	184.0544	0.2893	217.2812	2784680
004	2018-10-08t0846	1539006565.82	adult	235.8597	177.9766	-42.0005	721.4459	72.8991	40727.8784	128984.502	1940782.5211	681.382	-1.0884	403.595	-0.50482	397.1909	-0.32404	580.5497	-1.3139	575.1448	124237.6406	513.9216	-0.77024	558.8237	-1.1978	8601820	-1.2616	293.976	110.772	101.9928	243.4853	239.3341	52105.8594	184.4805	0.22504	225.8529	2360890
004	2018-10-08t1246	1539020968.61	adult	239.8605	181.9773	-37.9998	708.5345	80.8686	43507.4351	137980.0886	2265207.0362	645.226	-1.1941	402.419	-0.53528	395.332	-0.3841	568.0792	-1.4048	563.7119	129522.0469	509.1578	-0.82536	550.487	-1.2687	9145380	-1.112	305.814	117.739	110.3565	234.4073	231.1484	53444.8711	187.0498	0.22168	219.1342	2675730
004	2018-10-08t1646	1539035370.34	adult	243.861	185.9778	-33.9993	788.7088	75.5522	47597.2718	150489.6733	2409194.5487	649.481	-1.191	403.952	-0.48492	397.6174	-0.30494	586.7842	-1.2858	581.0151	146109.2812	519.3358	-0.68078	565.9655	-1.1281	10044300	-0.8629	351.987	117.69	108.209	268.1231	263.5544	66762.6562	198.3002	0.48201	245.2803	2926350
004	2018-10-08t2046	1539049765.8	adult	247.8597	189.9766	-30.0005	709.1046	74.6588	41712.2252	132149.0781	2057883.5152	681.52	-1.1116	409.523	-0.31351	401.6109	-0.16871	593.8134	-1.2452	587.2372	130045.1328	528.6678	-0.54725	573.1112	-1.0607	8934560	-1.1471	345.519	117.58	107.8433	267.2075	259.2264	58518.4453	199.9395	0.45577	243.1004	2565250
004	2018-10-09t0046	1539064167.35	adult	251.8601	193.977	-26.0001	705.1333	84.2737	44726.323	142310.3596	2375189.4455	713.196	-1.0323	411.71	-0.24583	402.115	-0.15294	619.3418	-1.0698	613.1829	144925.9844	537.888	-0.41652	592.2432	-0.88579	9616730	-0.9519	395.672	122.427	110.9291	290.2869	285.3229	67927.125	212.0379	0.75558	263.7007	2859650
004	2018-10-09t0446	1539078567.12	adult	255.8601	197.9769	-22.0002	722.6693	94.6488	47187.6887	150240.4639	2642805.4341	705.191	-1.0618	408.524	-0.33843	400.7557	-0.19912	595.2499	-1.25	590.1704	147026.7188	524.9446	-0.58431	573.0077	-1.0581	10059500	-0.81706	310.306	120.555	110.836	259.6358	255.1357	64130.0547	201.6829	0.3524	242.8932	2968540
004	2018-10-09t0846	1539092966.52	adult	259.8599	201.9768	-18.0003	720.4039	98.4123	48333.8453	154021.718	2796762.0001	705.561	-1.0666	406.991	-0.37972	398.0474	-0.28813	609.6868	-1.1511	603.349	153641.0625	532.4474	-0.47478	585.6883	-0.93834	10251700	-0.74836	367.152	119.464	108.9476	284.0754	278.461	71587	206.7506	0.43483	258.4035	3009180
004	2018-10-09t1246	1539107370.74	adult	263.8611	205.9779	-13.9992	714.6267	103.0024	48077.282	153330.3253	2845570.8046	772.417	-0.87626	410.864	-0.26005	399.0262	-0.25367	661.4594	-0.76644	656.4167	166026.3125	552.5651	-0.19249	631.3751	-0.5074	10295000	-0.71989	342.208	121.7	109.0318	275.4888	270.987	69147.6953	214.9244	0.62065	258.0822	3049430
004	2018-10-09t1646	1539121767.2	adult	267.8601	209.9769	-10.0001	679.2122	133.2275	52296.2821	168479.3011	3864134.8808	708.845	-1.0673	403.743	-0.4634	395.0674	-0.3794	607.423	-1.1788	601.9219	165219.0625	525.0376	-0.55777	583.3005	-0.95227	10976100	-0.50691	350.711	118.843	107.983	267.9073	263.9254	72870.7812	203.8993	0.17983	248.745	3230880
004	2018-10-09t2046	1539136166.64	adult	271.8599	213.9768	-6.0003	682.6881	128.8536	51093.1312	164489.6835	3622793.3985	698.095	-1.1052	410.071	-0.27227	400.8392	-0.18979	610.6729	-1.1589	604.7565	162438.9844	531.0996	-0.46567	589.2398	-0.89128	10905800	-0.50736	320.768	119.998	109.3467	262.4714	259.2822	69817.3906	204.6053	0.1188	246.8446	3191360
004	2018-10-10t0046	1539150567.28	adult	275.8601	217.977	-2.0001	693.3639	127.8993	51932.7298	167051.4128	3659947.0364	714.726	-1.0607	415.309	-0.11498	405.8259	-0.028618	620.2937	-1.0877	615.8704	167479.2969	539.7045	-0.33819	594.8186	-0.8325	11212100	-0.39613	362.24	121.111	110.8823	268.3303	262.9683	72449.1875	205.0366	0.047051	249.1087	3269630
004	2018-10-10t0446	1539164968.2	dead	279.8604	221.9772	2.0001	681.2398	129.0125	50918.2443	164252.1	3616752.9202	808.502	-0.77348	422.784	0.1046	412.9172	0.1959	648.0512	-0.86645	640.6236	171733.5625	554.0413	-0.13134	614.5863	-0.63351	11202500	-0.37687	320.142	123.242	112.287	270.6547	266.5644	71723.4922	210.9602	0.16078	253.4287	3265550
005	2018-09-28t1647	1538171453.81	egg	-2.0001	-66.003	-314.1766	153.3089	27.9921	2940.0433	9370.2652	52037.9512	0	-0.45364	0	-0.52946	0	-0.53136					0	-0.51005	0	-0.50144	0	0.85619	0	0	0				0	-0.40842	0	0
005	2018-09-28t2047	1538185854.73	larva	2.0001	-62.0027	-310.1764	156.1373	28.2177	3007.2238	9583.7531	53599.8559	0	-0.61047	0	-0.70312	0	-0.70604					0	-0.67112	0	-0.65679	0	0.42192	0	0	0				0	-0.48086	0	0
005	2018-09-29t0047	1538200258.11	larva	6.0011	-58.0018	-306.1754	156.1373	28.1494	3007.568	9586.6185	53606.2206	0	-0.75692	0	-0.87973	0	-0.88472					0	-0.83194	0	-0.81031	0	0.0077702	0	0	0				0	-0.55727	0	0
005	2018-09-29t0447	1538214654.25	larva	10	-54.0028	-302.1765	156.1974	28.0104	2997.8162	9556.5702	53238.0678	0	-0.8944	0	-1.0598	0	-1.068					0	-0.99278	0	-0.96226	0	-0.38755	0	0	0				0	-0.63823	0	0
005	2018-09-29t0847	1538229054	larva	13.9999	-50.0029	-298.1766	156.1961	27.7319	2975.3337	9485.8314	52445.1432	0	-1.0243	0	-1.2441	0	-1.2569					0	-1.1543	0	-1.1133	0	-0.76566	0	0	0				0	-0.72469	0	0
005	2018-09-29t1247	1538243454.44	larva	18	-46.0028	-294.1764	134.9458	23.0747	2006.1409	6424.0365	28595.3054	928.27	0.1724	416.15	1.149	388.5445	1.2539	852.241	-0.49132	848.8471	10226.8916	659.6307	0.8216	793.3902	0.55485	469833	-0.92148	93.5095	55.3515	54.706	86.8485	86.0773	1042.1816	74.929	0.49554	82.8103	62491.8
005	2018-09-29t1647	1538257854.17	larva	22	-42.0029	-290.1765	361.6797	39.1932	11392.9613	36014.0023	309735.7189	1739.89	1.1864	441.665	1.1852	408.3573	1.2725	1276.6359	0.23453	1213.3176	77874.7891	762.0238	1.0351	1001.7912	0.91489	2683560	-0.31996	110.524	51.8683	51.4411	85.1624	83.2272	5194.9048	71.588	0.39506	80.3256	315152
005	2018-09-29t2047	1538272255.8	larva	26.0004	-38.0024	-286.1761	335.0768	33.4272	8761.071	27666.6715	198486.5337	1283.86	0.41693	456.027	1.1552	393.97	1.0439	1124.8706	-0.057513	1126.822	53993.7891	821.9309	1.1193	1034.6587	0.87684	2150620	-0.89907	128.765	49.9452	49.7861	83.7153	81.119	4018.333	69.1409	0.30335	77.3276	235542
005	2018-09-30t0047	1538286659.43	larva	30.0014	-34.0014	-282.1751	431.8318	42.8217	15179.8176	48045.7475	446469.8005	1435.93	0.50885	517.471	1.4455	470.1202	1.496	1220.894	0.11007	1202.8966	98892.4219	906.1981	1.2955	1124.0905	0.97804	4169780	-0.39691	196.377	56.1456	55.7951	91.3907	88.1747	7402.6489	76.2685	0.39832	85.4285	452421
005	2018-09-30t0447	1538301054.68	larva	34.0001	-30.0027	-278.1764	466.173	48.3507	18035.264	56974.6996	606192.6059	1356.27	0.28205	464.649	0.9608	430.2021	1.0643	986.2409	-0.37068	965.086	94679.125	759.9059	0.67111	916.1663	0.35884	4436930	-0.62431	113.223	61.2661	61.1072	94.8231	93.1963	9103.0137	80.4511	0.44269	89.0792	585030
005	2018-09-30t0847	1538315455.75	larva	38.0004	-26.0024	-274.1761	705.6325	46.5116	24082.5729	75833.8146	734951.2599	2693.97	2.0265	558.631	1.5036	449.9946	1.0926	1991.7295	1.7126	1909.2162	254941.375	1175.7978	2.0455	1687.3325	2.1579	7148810	0.1398	110.279	59.1726	58.8352	91.9649	90.4661	11771.5088	78.4244	0.35031	87.194	757231
005	2018-09-30t1247	1538329855.65	larva	42.0004	-22.0024	-270.1761	717.8345	57.5445	31290.7127	98727.8928	1144091.3426	2586.53	1.7628	537.773	1.2291	438.1429	0.85469	1836.9697	1.4444	1770.5621	303100	1162.586	1.9023	1621.6095	1.9004	8863580	0.4879	220.663	55.6322	55.1502	89.9271	88.3714	14837.9688	75.7491	0.22815	84.6643	916930
005	2018-09-30t1647	1538344255.33	larva	46.0003	-18.0025	-266.1762	918.9956	59.3578	41411.1337	130398.8622	1608419.8371	1734.36	0.46808	474.662	0.60765	419.4212	0.53668	1372.3188	0.43377	1346.7353	299165.5	945.4393	0.98057	1243.0133	0.82304	10348100	0.73604	381.359	41.3145	40.8117	77.3052	74.0415	16852.543	60.3255	-0.26939	69.8918	900698
005	2018-09-30t2047	1538358657.16	larva	50.0008	-14.002	-262.1757	731.0995	55.7307	34380.7838	108922.1451	1312273.1748	4444.48	4.0869	569.561	1.2199	440.7258	0.56912	2126.4844	2.2972	1898.4509	384893.6875	1179.5359	1.7668	1676.3097	1.8474	10309600	0.38534	137.507	63.2074	62.831	98.3821	96.6326	17807.1602	84.0634	0.33397	93.1991	1144120
005	2018-10-01t0047	1538373059.66	larva	54.0015	-10.0013	-258.175	1057.2178	61.9071	54139.1743	170510.8889	2323550.4605	3127.29	2.1741	518.804	0.68952	417.2764	0.19209	1835.7506	1.6769	1722.8159	521353.1875	1064.6978	1.2391	1479.339	1.2497	14731900	1.7292	167.379	59.0639	58.5761	94.548	92.9988	26851.6289	79.9134	0.1346	89.1177	1677180
005	2018-10-01t0447	1538387457.46	larva	58.0009	-6.0019	-254.1756	1067.735	68.5976	60900.1159	191860.4499	2938318.3424	2101.45	0.7703	517.299	0.66965	437.4202	0.35554	1537.7538	0.97	1489.6493	490543.4688	976.947	0.91284	1323.6712	0.85664	16469800	2.0954	208.016	56.9499	56.6563	95.0952	92.1397	30335.3711	78.4316	0.031425	88.2661	1813170
005	2018-10-01t0847	1538401856.63	larva	62.0007	-2.0022	-250.1758	1107.3046	73.2745	66816.2463	210565.2168	3404796.3875	2136.37	0.86254	503.294	0.55982	449.3393	0.49207	1392.4249	0.66179	1322.7179	485956.3125	887.5163	0.57484	1165.5167	0.44638	17557900	2.2351	228.745	55.9988	55.4439	93.7791	91.4982	32728.8965	78.2761	-0.024414	87.8289	1953570
005	2018-10-01t1247	1538416272.27	adult	66.005	2.0022	-246.1715	1234.3567	74.6902	73393.8185	231223.172	3717980.6924	1514.52	-0.018103	470.346	0.2499	435.9843	0.35363	1120.8014	-0.081484	1097.2263	430387.7188	758.2441	0.018589	989.024	-0.051163	18045800	2.1744	291.273	59.671	59.219	95.9015	93.6363	36826.1875	80.6193	0.045325	89.8784	2289400
005	2018-10-01t1647	1538430669.95	adult	70.0044	6.0015	-242.1721	1182.8806	75.2948	74095.9902	233383.8034	3918835.2257	1353.07	-0.22361	451.035	0.065513	415.4176	0.093553	1122.3209	0.0096216	1110.557	434338.2188	709.7767	-0.17643	968.3729	-0.050531	17438400	1.7329	360.926	57.3993	57.0183	95.3742	92.9253	36909.8047	79.9671	-0.038534	89.1913	2219230
005	2018-10-01t2047	1538445057.87	adult	74.001	9.9982	-238.1755	1204.6701	78.9487	75756.0154	238642.4232	4062439.0824	1570.26	0.22349	447.888	0.080342	409.8753	0.036744	1184.4443	0.37765	1145.7618	469039.9688	737.8767	0.071282	1008.8373	0.21217	17698300	1.6459	120.179	56.8062	56.4861	93.3943	91.6587	36890.7305	78.4938	-0.21241	88.2556	2244700
005	2018-10-02t0047	1538459458.08	adult	78.0011	13.9982	-234.1754	1182.7583	81.9638	77335.1128	243720.5808	4291761.3055	1331.79	-0.11723	487.669	0.82052	452.9627	0.96146	1079.6173	0.15787	1063.8993	436165.375	836.7473	0.88964	1010.9478	0.37703	19660400	2.2213	394.014	54.5902	54.3276	94.8534	91.9282	38320.7891	77.532	-0.41224	87.7344	2200800
005	2018-10-02t0447	1538473857.65	adult	82.0009	17.9981	-230.1755	1216.5094	80.892	78578.4045	247573.9637	4315899.5957	1547.22	0.45118	470.308	0.697	441.2851	0.88529	1158.5356	0.71184	1144.9807	474999.625	737.8902	0.36402	1002.2363	0.53264	19272800	1.9525	250.619	62.6505	62.2637	100.3841	98.1913	41157.4844	84.8833	0.10521	94.744	2567360
005	2018-10-02t0847	1538488258.84	adult	86.0013	21.9984	-226.1752	1246.3643	81.1388	81219.3918	255851.8369	4488108.4264	1470.69	0.45297	424.598	-0.12323	385.9645	-0.4361	1165.0908	1.0208	1153.7686	493998.5	719.3207	0.39692	1039.118	0.98695	17981300	1.3743	417.48	48.7002	48.2626	87.2981	84.1289	37014.3906	70.2826	-1.5569	80.2834	2062410
005	2018-10-02t1247	1538502670.7	adult	90.0046	26.0017	-222.1719	1086.1268	84.8893	72385.8607	228157.3267	4147881.4961	1649.95	1.1561	445.491	0.47451	404.8279	0.13148	1350.4364	2.371	1348.7569	510464.9688	718.137	0.59582	1192.1481	2.3068	16799900	0.85673	178.89	57.7498	57.1487	97.8638	94.9877	36992.5039	79.6152	-0.77478	90.6761	2177800
005	2018-10-02t1646	1538516975.08	adult	93.978	29.9752	-218.1985	1138.9389	83.7896	77456.1853	244109.7115	4483209.3365	1186.84	-0.023424	421.938	-0.052008	399.9873	0.020635	851.5251	-0.32217	813.8089	344016.125	616.3799	-0.37213	756.579	-0.49016	17021000	0.88248	162.821	67.2729	66.5995	112.6043	108.7412	45492.1484	90.4497	0.25691	102.9163	2713790
005	2018-10-02t2046	1538531377.29	adult	97.9786	33.9758	-214.1979	1190.4602	76.4716	71936.7739	226547.8195	3720750.7502	1310.54	0.53275	421.028	-0.016112	401.0007	0.081815	936.1919	0.36495	909.8374	352008.1562	617.2827	-0.2507	822.8789	0.15396	15811300	0.37943	309.82	68.3068	67.5694	119.8002	115.0505	45044.8633	93.1561	0.34082	108.6772	2565190
005	2018-10-03t0046	1538545775.25	adult	101.9781	37.9752	-210.1984	1259.5131	76.415	76950.7716	242298.1249	4023146.805	1401.07	1.0204	429.68	0.29556	406.3744	0.28284	987.6353	0.8648	972.4907	397029.375	622.1488	-0.07474	862.1472	0.63161	17259400	0.89538	317.232	69.8303	68.8857	128.7475	123.5021	51756.4727	94.951	0.2987	112.5082	2804940
005	2018-10-03t0446	1538560174.91	adult	105.978	41.9751	-206.1985	1099.906	80.4641	72711.4144	229276.802	4006804.6516	1133.81	0.10271	424.572	0.17692	404.4619	0.22017	872.7042	0.18595	859.1747	331627.5938	605.1382	-0.21019	784.381	0.091272	16095900	0.42444	296.006	70.1287	69.0193	135.859	128.3608	51626.4375	97.0458	0.27516	117.3852	2658650
005	2018-10-03t0846	1538574575.01	adult	109.978	45.9752	-202.1985	1047.5542	81.7773	69747.8776	219892.6415	3951705.2481	1176.53	0.35146	414.445	-0.11421	392.7808	-0.18932	895.9994	0.45158	866.918	326143.7812	610.6406	-0.049984	793.3895	0.27556	15062200	0.011802	321.023	72.435	70.7692	150.1956	143.6233	54671.2148	100.7039	0.3531	129.4001	2632500
005	2018-10-03t1246	1538588975.47	adult	113.9781	49.9753	-198.1984	1203.2394	80.7981	74129.5561	233370.3936	4047054.676	1305.27	0.95394	416.606	-0.037988	402.1065	0.1181	894.6056	0.52559	851.6492	346212.375	600.4477	-0.1321	755.6326	0.014496	16111400	0.38747	251.96	74.484	72.7955	161.4596	155.8168	62484.875	109.3197	0.68821	142.4559	2880520
005	2018-10-03t1646	1538603376.16	adult	117.9783	53.9755	-194.1982	1106.6365	79.8274	72247.354	227668.0157	4006886.3061	1326.84	1.1053	435.579	0.5418	417.5907	0.6186	917.9532	0.7733	873.2443	346068.375	596.6245	-0.13827	778.1723	0.29593	16397400	0.47379	275.649	80.7719	78.412	174.6138	167.3529	65829.3906	113.6263	0.69712	151.1635	3040660
005	2018-10-03t2046	1538617775.63	adult	121.9782	57.9753	-190.1983	1163.8307	80.066	75262.7533	237094.7918	4144020.9229	1192.9	0.57293	405.578	-0.37812	391.4098	-0.27961	835.5589	0.19124	794.6562	328374.6562	551.1891	-0.77838	700.7025	-0.39185	15908800	0.2812	319.902	76.54	74.1691	170.5504	165.4017	67026.2891	108.5193	0.28045	148.1607	3002280
005	2018-10-04t0046	1538632174.84	adult	125.9779	61.9751	-186.1986	1387.7426	80.5973	74949.6896	236075.7874	3777068.2029	1270.9	0.93505	443.827	0.75494	428.139	0.89353	904.7418	0.77006	864.1038	355563.5	628.8594	0.40399	788.6933	0.50237	17417100	0.78945	414.53	77.0149	74.5397	174.2903	168.8278	68496.0781	112.6767	0.32313	152.6907	3022300
005	2018-10-04t0446	1538646575.07	adult	129.978	65.9752	-182.1985	1167.1371	78.4566	72804.3614	229267.7442	3936395.6436	1356.66	1.3179	414.187	-0.14737	400.3023	-0.040264	850.6978	0.37013	798.6757	324115.875	576.9979	-0.35243	713.6844	-0.20206	15745700	0.20098	263.153	76.4513	72.7328	187.9623	181.3798	71613.6406	117.4079	0.37862	167.2392	2906370
005	2018-10-04t0846	1538660974.82	adult	133.9779	69.9751	-178.1986	1174.891	77.9699	76227.5999	240264.6941	4144097.3757	1223.33	0.73944	448.335	0.82609	436.1031	1.0588	844.128	0.332	796.0427	335962.9375	616.2716	0.23376	729.2394	-0.02952	17819500	0.86754	283.651	80.8507	77.6495	190.9949	186.0999	76015.9844	120.94	0.38735	166.4933	3213490
005	2018-10-04t1246	1538675376.26	adult	137.9783	73.9755	-174.1982	1089.3525	82.9185	75621.478	238461.017	4414521.9122	1331.07	1.1851	442.051	0.61138	421.785	0.56884	902.8779	0.80402	851.9169	355733.875	642.1589	0.60775	788.1541	0.56607	17415000	0.71195	310.651	78.663	74.5808	201.9776	194.5742	79579.1953	121.1866	0.29559	175.1056	3099010
005	2018-10-04t1650	1538690031.55	adult	142.0492	78.0464	-170.1272	1120.9024	78.4347	72441.2465	228254.7496	3991348.5327	1317.61	1.098	452.066	0.86498	431.0611	0.81842	939.8662	1.0939	894.3252	355269.4375	658.6004	0.83249	817.5124	0.8619	17084900	0.58898	289.482	84.0725	78.8594	214.8407	211.4989	81209.7812	135.5369	0.6245	194.6287	3177350
005	2018-10-04t2046	1538704172.93	adult	145.9774	81.9746	-166.1991	1139.8993	77.3722	71053.5539	223898.1705	3823037.8519	1451.9	1.606	476.477	1.5222	461.4563	1.7137	942.0876	1.1027	888.2451	349514.5	662.9656	0.87884	794.445	0.63559	17669700	0.74918	336.423	87.5787	81.6746	230.1018	223.7856	85367.7578	141.2591	0.68302	200.9213	3247770
005	2018-10-05t0046	1538718574.03	adult	149.9777	85.9749	-162.1988	1070.4898	78.1101	69600.9987	219363.5139	3850641.4357	1271.92	0.83736	461.599	1.0736	449.0309	1.3008	877.5659	0.59095	815.2651	318556.4062	637.5384	0.51014	754.9195	0.25015	16748600	0.46359	301.563	90.607	85.1312	222.8959	218.0719	80911.2188	143.1703	0.63478	196.9152	3287580
005	2018-10-05t0446	1538732974.8	adult	153.9779	89.9751	-158.1986	1124.43	79.3977	73827.1887	232652.3611	4107072.1225	1406.09	1.3089	445.428	0.60038	425.5628	0.56351	979.9722	1.3639	940.6779	377289.3125	658.4725	0.78942	863.7471	1.2994	17143600	0.56955	333.559	83.5596	76.9609	235.7471	231.276	90762.625	142.8646	0.5371	205.8851	3216040
005	2018-10-05t0846	1538747374.16	adult	157.9777	93.9749	-154.1987	1141.5676	79.3748	72981.961	230012.4377	3948305.7672	1442.93	1.3891	448.343	0.66426	433.127	0.77254	945.8011	1.0872	898.1299	360350.2188	647.2189	0.62985	797.9472	0.66396	17065700	0.54157	323.83	86.2662	78.9404	249.2397	243.9803	94960.3438	152.8619	0.69758	218.6347	3283640
005	2018-10-05t1246	1538761776.64	adult	161.9784	97.9756	-150.198	1053.9618	81.9445	70234.252	221432.0014	3972145.406	1592.9	1.8669	446.315	0.59575	434.1512	0.78786	935.9568	0.99763	869.2421	342560.1875	632.4103	0.43123	766.2792	0.36492	16327600	0.33811	320.483	91.6607	83.2578	250.1559	244.9746	91557.0469	170.3426	1.0246	226.4686	3353220
005	2018-10-05t1646	1538776177.07	adult	165.9786	101.9757	-146.1979	1025.2505	76.6935	66309.6372	209118.397	3603969.6347	1426.97	1.228	471.023	1.2648	451.8652	1.3103	943.8329	1.0387	875.2236	326566.1875	658.5367	0.77855	807.0688	0.74604	16285600	0.33138	365.94	101.156	91.6692	274.7793	268.1679	95073.6406	182.8706	1.2245	245.9766	3497470
005	2018-10-05t2046	1538790574.24	adult	169.9778	105.9749	-142.1987	1056.0475	80.62	72209.9688	227935.8609	4067382.6884	1546.92	1.5882	434.432	0.25648	416.9603	0.24896	896.5416	0.68726	825.9558	337996.1875	623.5475	0.32853	754.6051	0.26592	16339400	0.35238	378.085	94.3956	86.6742	266.8537	259.1615	100603.8438	180.6648	1.0935	241.1769	3550310
005	2018-10-06t0046	1538804974.95	adult	173.978	109.9751	-138.1985	964.8593	81.3711	64061.8574	202514.1175	3510471.3302	1253.14	0.58043	408.758	-0.4478	390.6722	-0.55222	863.0437	0.44558	821.2735	288256.5938	581.2331	-0.20322	718.5554	-0.052445	13649300	-0.32914	346.622	88.7253	79.2951	264.0917	256.8062	88206.625	173.5169	0.87072	235.4704	2962720
005	2018-10-06t0446	1538819374.47	adult	177.9778	113.975	-134.1987	1083.5558	74.1096	68170.1058	214899.9257	3598661.7697	1071.13	-0.022903	430.009	0.13509	415.191	0.187	826.1468	0.18953	810.5888	294108.25	590.2451	-0.069824	723.8854	0.0068913	15289800	0.10834	386.116	93.8243	83.0187	276.3084	265.5847	98365.7812	182.3498	1.0072	245.0036	3336110
005	2018-10-06t0846	1538833774.13	adult	181.9777	117.9749	-130.1987	739.9042	82.9538	48594.2233	153905.8249	2664937.2988	1196.48	0.36408	454.145	0.80008	434.8129	0.78364	898.0584	0.67726	866.7819	228106.8438	629.6633	0.44941	756.804	0.30921	11507100	-0.82356	359.184	98.4029	89.3884	285.8197	279.8329	72598.2031	175.9986	0.80652	253.5336	2493330
005	2018-10-06t1246	1538848173.77	adult	185.9776	121.9748	-126.1988	1071.0857	76.4429	67264.2224	211974.7381	3574557.6114	1279.72	0.60542	456.986	0.88403	441.7499	0.99972	884.2089	0.58031	835.2794	310357.3125	612.2416	0.24537	743.4975	0.20215	16036100	0.32524	445.597	106.84	95.4901	287.2008	280.7225	100807.4688	202.0567	1.3261	263.9856	3749130
005	2018-10-06t1646	1538862575.05	adult	189.978	125.9752	-122.1985	1037.9922	78.0992	65528.3477	206576.4658	3541342.8656	1115.1	0.091702	429.914	0.14154	417.8123	0.26484	813.6	0.11372	775.7556	278251.1875	583.6407	-0.096842	707.9449	-0.094061	14699600	0.013433	382.374	105.642	95.5111	285.6719	280.3886	97699.8047	199.7755	1.2272	257.6814	3612100
005	2018-10-06t2046	1538876974.56	adult	193.9779	129.975	-118.1986	1019.2232	71.9018	62983.3458	198702.7693	3219785.83	1181.11	0.27836	459.821	0.98412	439.2699	0.93961	895.8757	0.65345	872.4505	294743.125	643.8791	0.68534	782.6137	0.56082	15115700	0.13464	381.754	111.568	98.0745	302.0783	296.7591	99383.75	217.4588	1.5823	280.5635	3667560
005	2018-10-07t0046	1538891374.91	adult	197.978	133.9751	-114.1985	1062.3619	74.5246	65199.949	205502.9425	3356565.9085	1269.3	0.52098	441.849	0.49292	422.5294	0.42256	870.3622	0.4894	837.263	296793.5	617.269	0.37149	745.4523	0.255	15041400	0.13682	466.164	110.243	96.8206	314.9391	307.5713	107394.2344	216.8691	1.5345	287.8637	3752900
005	2018-10-07t0446	1538905781.32	adult	201.9797	137.9769	-110.1968	948.0069	79.6689	60763.0956	191650.3489	3302043.9486	1086.14	-0.011069	450.68	0.75649	430.901	0.69796	855.0585	0.39538	830.978	271053.5312	637.0156	0.64547	758.0767	0.37548	14277100	-0.026544	429.31	115.003	100.014	330.478	325.1004	104761.5156	229.0765	1.7898	303.0644	3643170
005	2018-10-07t0846	1538920180.72	adult	205.9796	141.9767	-106.1969	1018.5448	73.5337	62366.5574	196596.7476	3209584.8103	1163.8	0.19974	449.926	0.75236	428.8799	0.64589	875.1048	0.52912	848.6767	285284.1562	633.5639	0.62823	765.9679	0.45808	14654100	0.088707	436.287	115.567	99.6122	332.3662	325.8257	108351.3906	234.6477	1.9014	307.073	3764020
005	2018-10-07t1246	1538934580.39	adult	209.9795	145.9767	-102.197	1007.1931	74.2012	61301.1848	193173.6653	3182764.5544	1225.34	0.35989	448.634	0.73329	429.0407	0.66471	885.5293	0.60883	853.4155	284254.9062	619.1949	0.47125	783.6432	0.62444	14361200	0.043156	453.142	118.994	101.9612	360.3089	352.1402	115659.1484	237.9079	1.9623	323.2642	3809130
005	2018-10-07t1646	1538948975.27	adult	213.9781	149.9752	-98.1984	1029.8961	74.5331	63742.9067	201000.0613	3308233.5344	1111.37	0.046408	448.109	0.7359	425.8842	0.57512	846.2979	0.37067	820.7156	281817.1875	645.0033	0.82869	759.7948	0.44072	14901400	0.20043	444.388	120.487	103.7625	350.4111	343.6364	116686.9062	243.7815	2.0942	322.3701	4006680
005	2018-10-07t2046	1538963374.43	adult	217.9778	153.975	-94.1987	1002.2716	74.1171	61946.3392	195298.6113	3252011.7254	1133.65	0.10226	448.708	0.77138	424.9752	0.55827	865.2488	0.50483	844.4106	280340.625	654.4434	0.9783	769.9462	0.54479	14514400	0.13257	431.907	121.666	103.9314	359.299	352.6294	116412.8906	253.1474	2.3239	331.7181	3935520
005	2018-10-08t0046	1538977775.63	adult	221.9782	157.9753	-90.1983	972.2418	77.8148	60551.1155	190862.3749	3264377.2029	1329.95	0.61842	444.596	0.66853	420.4585	0.42248	931.2586	0.94713	875.9498	294277.7188	662.7972	1.114	802.4646	0.84409	14049200	0.047387	486.903	122.329	104.6767	365.0213	358.9002	115346.7188	261.2712	2.5253	337.9964	3865610
005	2018-10-08t0446	1538992174.76	adult	225.9779	161.9751	-86.1986	976.9567	76.4225	60297.3364	190107.8033	3173792.2197	1409.28	0.82382	444.522	0.68278	418.4699	0.3678	941.8977	1.0406	896.0149	296697.7812	673.0302	1.2755	803.0954	0.87147	13995300	0.061039	458.005	125.024	105.5775	374.4119	368.3258	117939.7578	268.2492	2.7078	347.7458	3936260
005	2018-10-08t0846	1539006574.07	adult	229.9777	165.9749	-82.1988	966.8029	74.2866	58504.191	184463.0799	3002391.0895	1169.9	0.20195	445.713	0.73341	420.6401	0.45121	897.9134	0.7764	872.5766	274761.5	659.1835	1.1197	782.5738	0.72096	13617000	-0.006608	448.4	128.158	107.3939	373.5321	367.604	114300.8125	271.3043	2.7776	347.7218	3915350
005	2018-10-08t1246	1539020977.06	adult	233.9786	169.9757	-78.1979	1000.4042	70.2651	58041.2773	182888.7935	2861516.8335	1175.95	0.22111	447.711	0.80785	422.2116	0.51396	919.9069	0.95109	895.5019	279651.6875	659.2876	1.1467	802.8745	0.91975	13586700	0.011838	470.154	130.119	109.2963	373.8678	367.539	113655.7969	271.5801	2.7762	345.3794	3948730
005	2018-10-08t1646	1539035378.77	adult	237.979	173.9762	-74.1975	939.7431	73.2523	56939.5832	179621.7618	2904846.1283	1200.04	0.29385	448.845	0.8529	423.0133	0.54793	907.587	0.89507	886.9482	270460.9375	659.9028	1.1752	795.5012	0.88015	13341000	-0.026122	473.851	133.069	111.6933	381.4789	376.1822	113680.6953	276.425	2.8915	353.4212	3955220
005	2018-10-08t2046	1539049774.09	adult	241.9777	177.9749	-70.1988	962.2678	72.4626	57562.1458	181460.8448	2933523.5932	1161.05	0.19674	451.616	0.94602	425.8824	0.65061	895.2664	0.83992	865.1751	269475.1875	663.3369	1.2407	795.8265	0.90571	13580100	0.062183	462.176	132.457	110.312	377.1846	372.9214	113532.5703	278.9186	2.9427	353.4228	3982970
005	2018-10-09t0046	1539064175.64	adult	245.9782	181.9753	-66.1983	972.2535	74.5481	59094.4648	186300.6094	3048546.0663	1169.45	0.22764	448.984	0.87389	421.2684	0.49746	923.4124	1.0637	900.8155	285334.4375	669.2454	1.3376	808.0528	1.037	13863300	0.16437	463.316	133.028	111.1005	384.0484	378.735	118670.9609	280.5286	2.964	356.9547	4107490
005	2018-10-09t0446	1539078575.54	adult	249.9781	185.9753	-62.1984	924.9585	75.8408	55937.0203	176333.6471	2923609.1597	1167.11	0.23176	453.629	1.0137	425.3134	0.6309	928.0698	1.1265	908.7724	271924.4375	679.1161	1.4833	816.0989	1.1314	13253700	0.026843	497.47	136.783	113.6806	400.5479	392.893	117360.5312	289.1686	3.1895	371.0668	3996390
005	2018-10-09t0846	1539092974.79	adult	253.9779	189.9751	-58.1986	938.8463	75.6548	56685.5238	178696.2069	2940660.9755	1114.16	0.094238	450.777	0.92523	422.2045	0.52023	906.409	1.0012	893.1541	268297.0625	674.5682	1.4341	810.8289	1.1065	13334400	0.074749	527.249	135.761	113.4018	396.3035	386.0723	117305.8281	284.7573	3.0078	368.4066	4015960
005	2018-10-09t1246	1539107379.28	adult	257.9792	193.9763	-54.1973	970.1296	72.9817	57809.6932	182191.1564	2951153.4394	1212.12	0.38554	450.389	0.91018	422.5004	0.52384	917.8541	1.1149	884.9628	277191.9375	669.9847	1.3845	804.5617	1.0728	13599100	0.1753	482.117	137.289	113.9662	392.5933	388.0158	118563.1797	289.3708	3.1085	365.0817	4145320
005	2018-10-09t1646	1539121775.49	adult	261.9781	197.9753	-50.1984	952.9941	72.4165	57186.9593	180308.8361	2920423.5282	1239.33	0.48115	451.08	0.92742	423.9596	0.56594	903.8069	1.0433	867.5369	270238.2812	664.7366	1.3263	788.1803	0.94568	13473800	0.16886	542.61	140.37	116.5692	404.9756	399.0411	121087.7031	295.9506	3.2746	376.5746	4192840
005	2018-10-09t2046	1539136174.97	adult	265.978	201.9751	-46.1985	943.4425	72.7988	56463.3872	178011.6748	2889790.731	1191.01	0.35767	453.568	0.99771	425.9824	0.62609	908.1947	1.1109	877.3549	267917.4375	666.1823	1.3596	795.6897	1.0412	13377500	0.17077	544.595	141.147	117.1513	405.6071	401.3348	119654.0781	295.9094	3.2278	377.7191	4162990
005	2018-10-10t0046	1539150575.68	adult	269.9782	205.9753	-42.1983	945.909	71.8021	55384.125	174556.3423	2782547.1259	1338.34	0.81752	456.193	1.0715	427.0494	0.65468	936.028	1.3639	895.5074	271448.125	672.5157	1.4602	800.8493	1.1174	13199000	0.14906	506.1	143.122	118.3147	404.1206	398.7307	117194.9844	300.1698	3.3217	375.855	4140940
005	2018-10-10t0446	1539164976.6	adult	273.9784	209.9756	-38.1981	936.7624	73.2082	54801.021	172708.8473	2771675.5333	1266.97	0.6267	456.484	1.077	428.1201	0.68321	919.2549	1.2757	891.824	263826.1562	672.3351	1.4724	798.1198	1.1202	13071900	0.14197	500.569	145.84	120.5692	411.9222	406.0766	118221.6875	307.8437	3.5316	387.394	4176290
005	2018-10-10t0846	1539179374.6	adult	277.9779	213.975	-34.1986	937.2203	73.2862	55993.4238	176542.9596	2852330.5435	1140.63	0.259	454.199	1.0084	426.1805	0.61618	901.3983	1.1763	878.3381	264109.6875	665.156	1.3887	800.1908	1.1703	13285300	0.23672	523.255	143.187	118.4225	404.2607	398.9565	118448.375	298.1137	3.1558	376.6893	4188230
005	2018-10-10t1246	1539193775.46	adult	281.9781	217.9753	-30.1984	948.945	71.594	56250.3462	177345.8194	2839911.0978	1256.39	0.64461	453.089	0.97429	425.1938	0.58036	917.6396	1.3543	879.6167	269786.0625	666.6225	1.4235	799.1886	1.1917	13314900	0.27868	501.539	144.723	119.632	408.7139	402.8536	120161.8906	301.4099	3.2168	380.3072	4252980
005	2018-10-10t1646	1539208175.28	adult	285.9781	221.9752	-26.1984	949.8757	70.7609	55874.4951	176169.6077	2793658.0545	1265.56	0.70226	456.961	1.0824	428.9008	0.69104	918.0833	1.4083	879.1335	268080.3125	669.4003	1.4763	808.0825	1.313	13342800	0.32157	481.557	147.193	121.931	415.8998	410.2112	121442.7344	304.8197	3.2821	389.2106	4297880
005	2018-10-10t2046	1539222574.4	adult	289.9778	225.975	-22.1987	940.4733	70.8786	55126.6788	173807.0962	2749484.7903	1250.58	0.6836	459.786	1.1594	431.0235	0.75083	918.2036	1.4629	878.2434	264442.625	673.2236	1.5436	809.9932	1.367	13242300	0.32543	486.544	147.351	122.2	410.7299	406.0695	118290.2188	305.3305	3.2458	384.0373	4243850
005	2018-10-11t0046	1539236976.08	adult	293.9783	229.9755	-18.1982	930.2393	70.2403	54140.1565	170685.2989	2684261.6584	1277.98	0.809	461.978	1.2173	433.5803	0.82258	921.504	1.5493	890.0632	260785.6406	678.8779	1.6362	826.3361	1.5713	13073500	0.3074	499.007	149.6	124.3046	417.2192	413.4354	118073.0312	308.703	3.3085	389.0493	4233540
005	2018-10-11t0446	1539251375.07	adult	297.978	233.9752	-14.1985	905.3705	70.6516	53010.0569	167164.2568	2645970.6857	1214.04	0.62379	464.411	1.2808	436.2925	0.89745	920.2329	1.5995	893.6282	255824.75	682.5581	1.7014	821.6671	1.5622	12868400	0.27663	507.325	151.691	126.4289	421.2053	416.7205	117095.0625	311.5084	3.3506	391.2257	4203210
005	2018-10-11t0846	1539265775.23	adult	301.978	237.9752	-10.1984	909.1478	71.4957	52448.514	165389.259	2588263.8559	1348.45	1.1415	468.522	1.3897	439.038	0.9716	935.4102	1.8073	895.4266	257237.7969	692.7626	1.8574	825.6025	1.6442	12851600	0.30757	494.297	152.705	128.6123	416.8003	411.3299	114620.0781	311.4401	3.2876	388.295	4188700
005	2018-10-11t1246	1539280178.38	adult	305.9789	241.9761	-6.1976	907.0162	70.5672	51513.8196	162456.7713	2493311.0068	1221.47	0.72464	469.328	1.4053	441.0638	1.0225	919.5984	1.7297	882.8318	248291.5625	689.2081	1.8212	825.685	1.6873	12644600	0.27461	509.923	154.567	131.4227	416.9804	409.8068	112584.7031	314.7001	3.3429	390.4512	4164340
005	2018-10-11t1710	1539296005.14	adult	310.3752	246.3724	-1.8012	901.5171	71.2503	52387.224	165168.3666	2611930.8993	1241.91	0.85155	455.05	1.006	426.3521	0.5778	900.5023	1.6229	863.9657	246737.625	671.6954	1.5896	805.5184	1.5141	12460200	0.25163	541.011	158.772	138.7575	421.3358	416.3065	115446	313.621	3.2306	392.8091	4347490
005	2018-10-11t2046	1539308974.1	dead	313.9777	249.9749	1.8012	873.9058	69.2161	50185.7297	158308.7095	2438439.5543	1157.26	0.56052	462.686	1.2092	435.1567	0.82901	879.4821	1.4753	856.1973	231303.7812	681.8057	1.7422	803.8241	1.5326	12142300	0.17211	536.41	166.356	144.0598	431.4345	424.5737	113467.2656	330.174	3.7833	403.6644	4365680
009	2018-09-28t1647	1538171486.19	egg	-2.0001	-54.0013	-217.9714	167.6302	26.3661	3010.8468	9564.1343	49995.9722	0	-0.45364	0	-0.52946	0	-0.53136					0	-0.51005	0	-0.50144	0	0.85619	0	0	0				0	-0.40842	0	0
009	2018-09-28t2047	1538185887.22	larva	2.0001	-50.0011	-213.9711	175.6993	27.3599	3277.7017	10410.4992	56567.7194	0	-0.61047	0	-0.70312	0	-0.70604					0	-0.67112	0	-0.65679	0	0.42192	0	0	0				0	-0.48086	0	0
009	2018-09-29t0047	1538200290.39	larva	6.001	-46.0002	-209.9702	175.6992	27.6083	3314.0976	10529.8339	57835.8138	0	-0.75692	0	-0.87973	0	-0.88472					0	-0.83194	0	-0.81031	0	0.0077745	0	0	0				0	-0.55727	0	0
009	2018-09-29t0447	1538214686.53	larva	10	-42.0012	-205.9713	175.9384	26.9852	3249.8666	10323.6466	55525.5684	0	-0.8944	0	-1.0598	0	-1.068					0	-0.99278	0	-0.96226	0	-0.38755	0	0	0				0	-0.63823	0	0
009	2018-09-29t0847	1538229086.27	larva	13.9999	-38.0013	-201.9714	178.4992	27.2124	3334.0897	10592.0552	57592.977	0	-1.0243	0	-1.2441	0	-1.2569					0	-1.1543	0	-1.1133	0	-0.76566	0	0	0				0	-0.72469	0	0
009	2018-09-29t1247	1538243486.73	larva	18	-34.0012	-197.9712	108.4611	28.806	2035.3455	6594.67	35565.1747	1392.13	0.8322	490.251	1.6089	413.5729	1.4282	1315.4281	0.31471	1309.5762	15785.1367	953.8354	1.7756	1283.9951	1.6795	548101	-0.88714	90.8249	48.0082	47.8116	79.5799	79.1419	954.9589	65.8425	0.33626	73.9549	53673.2
009	2018-09-29t1647	1538257886.56	larva	22	-30.0012	-193.9713	280.2591	25.7121	4880.6114	15410.2121	78125.5626	1647.66	1.0564	404.814	0.95023	355.8506	0.89589	1096.9386	-0.08836	1031.1539	29617.3438	711.5398	0.86828	938.1059	0.76676	1091380	-1.0049	95.4526	53.9285	53.7496	84.8493	83.8123	2290.9299	72.8428	0.41811	81.3199	145391
009	2018-09-29t2047	1538272288.32	larva	26.0004	-26.0007	-189.9708	389.1887	39.1062	10866.9601	34309.8483	270891.0487	1997.64	1.4168	487.087	1.3588	412.1944	1.1788	1453.5601	0.55381	1406.0306	85760.0469	950.0848	1.5514	1259.8288	1.4089	2841180	-0.60745	117.578	52.9486	52.4376	87.8347	86.3373	5182.2466	72.7749	0.37356	82.5538	308849
009	2018-09-30t0047	1538286691.85	larva	30.0014	-21.9998	-185.9698	466.9831	65.7943	22776.5965	72231.4846	983074.6839	1147.05	0.10595	437.919	0.90798	407.8166	1.0197	999.5886	-0.31716	993.8778	119950.625	783.8299	0.87409	942.8762	0.54251	5244080	0.048907	96.7722	50.8865	50.6423	82.9635	81.9873	9955.625	69.9552	0.26938	78.8811	609366
009	2018-09-30t0447	1538301087.06	larva	34.0001	-18.0011	-181.9711	622.1722	55.5104	27257.6655	86099.2306	1012088.4815	1440.92	0.39979	522.964	1.3674	477.3519	1.4373	1272.8689	0.20549	1260.5479	183293.125	932.7656	1.2799	1172.1282	0.98503	7508720	0.62968	110.246	59.4061	59.0458	92.1111	90.9624	13264.0029	78.7356	0.40542	87.7655	852952
009	2018-09-30t0847	1538315488.17	larva	38.0004	-14.0008	-177.9708	802.1344	59.0368	35457.1635	111880.8092	1322879.8515	1684.82	0.62546	484.48	0.96927	448.42	1.0797	1343.6508	0.35135	1328.9089	251262.6875	805.6461	0.71149	1163.8092	0.8537	9048150	0.90331	341.847	47.5607	46.7526	87.7878	84.9104	16416.3203	70.4316	0.16416	80.4785	888244
009	2018-09-30t1247	1538329888.05	larva	42.0004	-10.0008	-173.9709	767.1571	53.0997	33509.0758	105617.8273	1233310.0584	2021.34	0.97946	508.765	1.0126	447.1214	0.9313	1539.7638	0.78973	1501.5085	272538.1875	1022.1672	1.3842	1393.7153	1.3221	8969520	0.52988	271.166	45.9703	45.4693	81.5305	78.6476	14430.8926	65.9381	-0.019367	75.1226	810456
009	2018-09-30t1647	1538344287.82	larva	46.0003	-6.0009	-169.9709	963.7266	58.5613	45513.86	143302.7809	1844027.6462	1787.36	0.54135	517.365	0.9388	459.1512	0.89072	1468.4377	0.6566	1446.0561	352425.0625	932.5414	0.93181	1341.1052	1.0766	12373300	1.5275	247.217	54.5482	54.2896	90.1085	87.4784	21626.0469	75.4073	0.14872	84.4334	1304580
009	2018-09-30t2047	1538358689.72	larva	50.0008	-2.0004	-165.9704	1087.146	68.5581	61066.7989	192489.5539	2897721.1781	2462.28	1.3565	394.321	-0.2023	326.9468	-0.49944	1535.2961	0.85037	1456.9009	491294.7812	809.0096	0.32695	1266.8154	0.76661	12593000	1.2657	272.845	39.6352	39.2415	72.7001	69.6214	23264.0391	57.853	-0.48075	66.3592	1265790
009	2018-10-01t0047	1538373092.29	adult	54.0016	2.0004	-161.9697	996.6762	77.6891	58403.6453	184088.6066	2969675.7065	2430.3	1.2135	425.634	-0.11666	362.3371	-0.36387	1597.7606	1.0608	1497.9297	488914.75	848.3464	0.36455	1272.7803	0.68702	12985200	1.0648	100.079	41.0623	40.4933	74.0487	72.6885	22658.9141	60.1726	-0.57028	69.1239	1252730
009	2018-10-01t0447	1538387489.9	adult	58.0009	5.9997	-157.9704	1016.8733	70.7945	58643.1341	184809.1988	2861569.3034	1857.86	0.42484	463.826	0.16998	425.9313	0.22893	1301.49	0.32272	1238.127	399557.4375	798.3447	0.14718	1120.0206	0.27181	14220900	1.2449	231.733	57.0225	56.6007	92.7749	90.1692	28481.9102	77.8569	0.0083805	86.9656	1748310
009	2018-10-01t0847	1538401889.09	adult	62.0007	9.9995	-153.9706	1136.2617	76.7776	67203.0653	211786.0472	3379406.2025	1517.06	-0.048724	407.159	-0.42256	368.5098	-0.49137	1120.2577	-0.12542	1096.6822	394330.6875	738.4087	-0.11088	1008.0025	-0.035705	14301000	1.0092	215.796	42.4096	42.0547	76.0011	73.4858	26752.373	61.6179	-0.78211	70.2369	1489590
009	2018-10-01t1247	1538416305.02	adult	66.0051	14.0039	-149.9662	1063.2902	73.698	64327.6487	202660.886	3320923.888	1742.2	0.33318	451.051	0.031512	415.1044	0.069429	1199.689	0.16163	1130.8697	403095.5	728.6529	-0.12928	933.6152	-0.23414	15151700	1.0895	196.097	53.4212	53.1516	91.3174	89.6473	30682.6367	75.8442	-0.20331	85.7618	1794530
009	2018-10-01t1647	1538430702.82	adult	70.0045	18.0033	-145.9668	1011.5185	82.1699	66433.1938	209464.9324	3725849.0666	1245.44	-0.39995	419.879	-0.33013	387.5793	-0.33562	1038.2897	-0.27095	1025.4216	360286.5312	711.3134	-0.16797	972.9515	-0.03399	14537000	0.64917	151.574	55.2315	54.6704	94.6402	92.3966	32840.1406	77.4445	-0.19019	87.6428	1912230
009	2018-10-01t2047	1538445090.56	adult	74.0011	21.9999	-141.9702	1109.1555	78.4743	70006.9993	220828.4638	3700633.8815	1487.6	0.07748	438.156	-0.060149	394.6523	-0.23213	1220.8013	0.5101	1196.9747	446813.25	746.2375	0.1228	1094.5723	0.55586	16000200	1.0135	283.773	57.5233	56.1521	126.3973	124.146	46261.4219	82.2353	0.049366	113.3129	2100580
009	2018-10-02t0047	1538459490.87	adult	78.0012	26	-137.9701	1217.5975	77.9775	72831.8055	229252.2241	3845629.479	1792.8	0.77577	424.509	-0.2283	387.0126	-0.38505	1177.8591	0.55393	1118.7758	448764.3125	728.6431	0.13388	1004.3027	0.34706	16145400	0.91444	323.202	52.6568	52.1576	92.4714	89.3863	35231.6016	75.8681	-0.54816	86.1747	2002700
009	2018-10-02t0447	1538473890.27	adult	82.001	29.9998	-133.9703	1156.2496	83.9789	78212.7878	246654.5566	4441020.5776	1145.33	-0.41767	396.091	-0.73108	377.0793	-0.63408	874.4504	-0.57065	862.0573	356775.7812	573.4634	-0.95373	777.4552	-0.62128	16136300	0.78576	350.576	56.399	55.5138	100.7757	97.5802	41116.4961	80.8336	-0.27659	92.5988	2297640
009	2018-10-02t0847	1538488291.45	adult	86.0013	34.0001	-129.9699	1258.591	81.3582	76290.9845	240202.5269	4083280.9653	1261.16	-0.060217	394.231	-0.79783	369.9055	-0.87196	863.6461	-0.50964	840.4403	344594.8125	603.1148	-0.67237	781.9343	-0.52071	15698300	0.5226	156.373	53.3255	52.2445	107.4522	103.2599	42873.4453	77.6923	-0.77833	93.7441	2123420
009	2018-10-02t1247	1538502703.72	adult	90.0047	38.0035	-125.9665	1150.5237	77.2525	73370.7668	231151.87	3962803.8199	1249.9	0.036795	403.603	-0.58148	375.9203	-0.7463	886.6409	-0.25337	867.4819	339583.4688	625.6228	-0.37349	794.2107	-0.33955	15445100	0.34857	277.016	58.9607	58.4387	99.1913	96.6635	37990.2852	81.1692	-0.60157	92.2913	2256310
009	2018-10-02t1646	1538516983.26	adult	93.9713	41.9701	-122	1172.2221	82.6751	79203.1307	249554.1713	4543782.8934	1123.49	-0.2244	400.112	-0.6568	380.2068	-0.62714	838.8529	-0.40067	808.02	346446.25	588.5687	-0.69726	752.4243	-0.52105	16508200	0.68893	165.037	63.4572	63.1429	105.2632	103.4536	43473.6914	87.7231	-0.047001	98.9065	2618180
009	2018-10-02t2046	1538531385.54	adult	97.9719	45.9707	-117.9993	1213.1354	79.6981	78640.2591	247785.2225	4356648.107	1069.2	-0.31403	382.051	-1.1623	366.1234	-1.1074	778.4562	-0.67193	757.1708	319945.5	553.5486	-1.0605	706.6437	-0.77587	15665600	0.32417	243.571	65.7806	64.4646	138.7072	133.4603	57008.6406	93.002	0.32524	117.2067	2697270
009	2018-10-03t0046	1538545783.39	adult	101.9713	49.9701	-113.9999	1116.8336	78.615	71345.9457	224972.5961	3825482.3509	1087.95	-0.15928	425.858	0.17954	402.6964	0.15547	862.2336	0.0023782	851.4769	321613.1562	631.8183	0.055321	787.3994	-0.00049637	15848700	0.35824	405.122	70.0617	68.2624	159.3317	151.4715	59430.7109	98.9675	0.66679	133.392	2607420
009	2018-10-03t0446	1538560183.07	adult	105.9712	53.97	-110	1098.0654	76.3503	69699.7991	219672.8693	3707100.6108	1465.65	1.4135	444.376	0.78574	418.691	0.71353	919.1586	0.51635	886.1718	334573.75	652.4756	0.45364	826.6586	0.46286	16158000	0.44808	168.635	69.5427	68.5738	120.5159	117.555	43867.793	96.2563	0.21217	111.1544	2528640
009	2018-10-03t0846	1538574583.18	adult	109.9712	57.97	-106	1049.8033	79.2903	68944.6495	217354.7114	3817594.7147	1155.21	0.26422	421.197	0.094125	401.5105	0.1116	924.8119	0.66245	912.6343	332932.2812	590.8583	-0.33545	836.8848	0.66969	15133200	0.038601	239.284	72.2575	71.1207	127.6565	123.6777	45956.3398	100.3739	0.33039	116.5708	2596140
009	2018-10-03t1246	1538588983.73	adult	113.9714	61.9702	-101.9998	1089.5628	77.8609	69337.9451	218482.3898	3758964.1279	1611.94	2.2361	435.143	0.53249	414.9929	0.55751	869.1719	0.33485	845.3299	314640.2188	639.1494	0.43599	793.8522	0.3694	15743000	0.25056	306.252	67.0226	65.7588	129.0153	124.7258	46703.5234	95.9484	-0.10726	114.9161	2424810
009	2018-10-03t1646	1538603384.51	adult	117.9716	65.9704	-97.9996	587.3706	81.0908	37129.5547	118362.6265	1982103.4723	826.602	-1.0234	432.446	0.44609	418.5513	0.65091	715.4691	-0.77463	708.217	138801	591.8377	-0.2094	677.2911	-0.66028	8347500	-2.4593	276.586	80.1011	78.425	167.0968	160.4964	32416.7852	109.0518	0.46405	137.4732	1546190
009	2018-10-03t2046	1538617783.93	adult	121.9715	69.9703	-93.9998	1161.2597	79.1229	73521.7379	231545.6939	4003673.1056	1297.31	1.0223	428.561	0.31656	406.5476	0.22101	914.6055	0.80497	891.219	351208.5	628.7916	0.37795	820.7505	0.76434	16432700	0.46749	278.341	78.1058	76.0987	180.1952	169.4128	69194.9453	108.1289	0.26327	139.999	2994890
009	2018-10-04t0046	1538632183.09	adult	125.9712	73.97	-90	1207.7315	79.6133	77463.8869	243937.098	4274810.9169	1227.26	0.74599	425.414	0.20509	406.557	0.19173	883.6432	0.6043	864.6497	356991.875	615.9536	0.21167	802.3607	0.63558	17182500	0.70836	231.347	68.717	67.1504	143.8868	138.2951	58130.2812	100.8638	-0.14543	125.265	2775480
009	2018-10-04t0446	1538646583.26	adult	129.9713	77.9701	-86	1158.5969	78.1955	74244.665	233864.796	4081549.331	1177.02	0.53994	419.035	-0.0044131	396.5766	-0.15943	848.347	0.35152	825.9905	329158.625	605.8521	0.075249	768.7514	0.33979	16220400	0.36039	313.076	80.961	78.2338	201.358	193.5951	78126.9141	114.9827	0.29156	165.7957	3133920
009	2018-10-04t0846	1538660983.06	adult	133.9712	81.97	-82	1149.7804	81.8117	75747.7303	238614.4038	4311068.0249	1043.21	-0.035824	417.033	-0.085065	399.8685	-0.0838	781.7407	-0.16352	759.2234	308787.5625	582.6907	-0.25973	720.5677	-0.1153	16461900	0.42503	393.445	72.5105	69.5303	179.9859	171.6483	71094.4219	114.5063	0.17419	153.52	2862280
009	2018-10-04t1246	1538675384.57	adult	137.9716	85.9704	-77.9996	1167.0052	83.4355	77353.968	243707.1037	4364529.2375	1080.84	0.12163	419.708	-0.03128	394.0435	-0.29499	814.6363	0.10385	800.0088	329113.0625	621.743	0.31114	754.9577	0.23751	16916300	0.55408	234.461	83.6348	81.3921	158.8072	154.4912	64158.1094	118.4475	0.21087	142.9653	3370900
009	2018-10-04t1650	1538690039.83	adult	142.0425	90.0413	-73.9287	1284.7959	80.5999	80884.9814	254677.4602	4477401.1608	889.768	-0.68432	402.246	-0.55232	389.5534	-0.46065	727.3444	-0.58322	716.4408	306939.3125	551.0508	-0.70829	662.3546	-0.66897	16975200	0.55524	300.577	85.4618	83.5932	177.0366	171.7145	74709.4375	125.5706	0.3343	155.2147	3606570
009	2018-10-04t2046	1538704181.15	adult	145.9707	93.9695	-70.0006	1205.8266	81.0206	80879.021	254847.5728	4575661.2751	987.146	-0.28141	397.346	-0.70773	377.6449	-0.84858	778.7659	-0.17537	766.6399	327860.4375	562.5439	-0.5384	708.0356	-0.21185	16731400	0.46807	302.738	81.6486	79.7285	151.6732	146.2973	64006.0898	116.0983	-0.010963	136.7561	3438060
009	2018-10-05t0046	1538718582.22	adult	149.971	97.9698	-66.0003	1104.1819	82.2614	75350.406	237572.2992	4356886.4175	1001.98	-0.22563	420.571	-0.073352	403.8509	-0.072414	783.9684	-0.1328	774.0723	308099.5938	586.7704	-0.19511	728.3106	-0.0085746	16509900	0.3939	418.772	80.0852	78.9786	163.6754	157.8043	64324.4141	121.3368	0.062101	145.5777	3143830
009	2018-10-05t0446	1538732983.13	adult	153.9712	101.97	-62	1238.5236	81.8263	82550.7259	260002.8414	4691518.3249	1083.07	0.079121	392.593	-0.86723	374.8745	-0.97142	734.7441	-0.5053	715.8572	316674.6875	551.8772	-0.66853	673.884	-0.52749	16888900	0.49701	274.657	87.4042	84.9461	181.8618	174.724	78382.4297	122.1053	0.015976	154.9341	3760040
009	2018-10-05t0846	1538747382.45	adult	157.971	105.9698	-58.0002	1145.2197	84.3898	77712.6952	244916.7525	4473371.2397	1073.01	0.028174	425.152	0.023434	412.2636	0.1423	801.1304	0.0023644	784.611	324457.8125	591.121	-0.12607	734.7831	0.06333	17208500	0.58129	241.656	86.6794	84.8999	174.0198	169.5467	70478.0156	124.9955	0.024369	152.5381	3508430
009	2018-10-05t1246	1538761784.9	adult	161.9717	109.9705	-53.9995	1235.1044	84.9563	84819.5816	267182.2661	4988589.9105	909.649	-0.56489	368.511	-1.5452	357.6378	-1.5202	663.9312	-1.0057	648.2873	293457.5625	500.4862	-1.3218	604.0029	-1.1585	16281900	0.32567	251.331	84.5851	82.3524	168.0726	160.1102	74288.0938	125.6086	-0.021201	148.2963	3737220
009	2018-10-05t1646	1538776185.46	adult	165.9719	113.9707	-49.9994	887.7482	90.9215	61798.2113	195884.1695	3665092.4784	824.188	-0.85246	378.067	-1.2849	372.393	-1.0861	652.2787	-1.068	642.4042	210033.75	493.8947	-1.3817	594.8202	-1.2203	12159400	-0.7675	370.922	90.8151	88.1076	204.211	184.8762	65755.9531	134.6972	0.12851	164.9638	2920800
009	2018-10-05t2046	1538790582.45	adult	169.971	117.9698	-46.0002	1183.1488	87.8152	83371.672	262835.4987	4991230.9892	751.86	-1.0804	358.153	-1.8316	350.1452	-1.7674	604.0337	-1.3874	595.992	262150.625	464.0001	-1.7417	558.8656	-1.5237	15537800	0.14299	299.642	88.7843	86.2762	175.346	166.0579	76100.1484	132.8078	0.027061	155.4002	3851730
009	2018-10-06t0046	1538804983.23	adult	173.9713	121.9701	-42	1185.5736	80.803	78766.9737	248172.5775	4401846.159	954.93	-0.39687	388.31	-1.008	380.0961	-0.87255	717.0566	-0.57199	698.944	294710.25	510.0643	-1.1198	640.0324	-0.76193	15939000	0.25979	377.966	99.5246	96.2297	257.2233	252.0184	105718.7656	150.7824	0.36788	211.2697	4085180
009	2018-10-06t0446	1538819382.76	adult	177.9711	125.9699	-38.0001	1211.3378	80.366	81661.1603	257396.0108	4643982.0244	696.888	-1.2238	377.319	-1.3115	372.9182	-1.0994	580.4901	-1.4969	571.6841	247288.7812	475.8561	-1.5346	541.4102	-1.6234	16050000	0.3013	276.321	95.4663	93.3493	188.7307	182.6169	80399.2812	145.4764	0.19265	170.8676	4060850
009	2018-10-06t0846	1538833782.39	adult	181.971	129.9698	-34.0002	1089.6065	81.2987	73920.8059	233036.6004	4216294.188	812.777	-0.84038	409.715	-0.42217	404.7603	-0.13511	632.7153	-1.1167	624.3151	244228.0938	502.5238	-1.1686	590.9779	-1.1552	15777300	0.24585	314.494	112.215	108.6638	210.0482	206.7465	81078.6016	166.6711	0.60118	194.0324	4321180
009	2018-10-06t1246	1538848182.04	adult	185.9709	133.9697	-30.0003	1273.6791	77.7816	81845.3367	257689.7253	4495636.5113	886.698	-0.60173	399.916	-0.69176	397.1635	-0.37196	641.1516	-1.0398	622.1313	273771.75	502.39	-1.1467	587.0589	-1.1644	17074400	0.58231	302.157	100.923	98.9731	193.6687	189.7262	82696.5156	154.8596	0.28355	179.8363	4308910
009	2018-10-06t1646	1538862583.31	adult	189.9713	137.9701	-26	716.7632	115.8362	57837.7976	184195.7075	4103278.9361	829.335	-0.76729	400.144	-0.68485	393.3599	-0.49329	667.8359	-0.8453	652.4955	201018.625	500.4286	-1.1488	611.1664	-0.93111	12031500	-0.64117	270.66	115.721	112.5383	216.1707	212.6135	65067.3711	175.4087	0.68437	202.2894	3479510
009	2018-10-06t2046	1538876982.85	adult	193.9712	141.97	-22.0001	865.6119	85.3615	58296.0548	184421.3122	3284869.8085	746.333	-1.0007	427.42	0.078662	425.1701	0.49851	594.7694	-1.3045	586.1923	180809.9062	520.2483	-0.87667	567.3617	-1.2845	12977800	-0.38619	306.457	113.707	109.3921	221.6849	218.5965	67392.1953	174.4301	0.61069	204.7817	3452480
009	2018-10-07t0046	1538891383.22	adult	197.9713	145.9701	-18	1202.0724	78.5337	78322.7181	246730.879	4305288.9367	808.283	-0.80615	407.817	-0.46544	407.2495	-0.060127	616.1595	-1.1468	595.8395	252009.2188	504.8361	-1.0505	561.5605	-1.3096	16645400	0.52566	372.429	112.458	109.1197	218.0947	213.8007	89200.7109	175.7233	0.5888	203.2416	4590080
009	2018-10-07t0446	1538905790.37	adult	201.9732	149.972	-13.998	1206.863	84.8447	79539.5238	250549.0383	4483295.3519	890.866	-0.56144	397.708	-0.74774	393.1701	-0.50603	645.2217	-0.94413	626.3453	267767	493.742	-1.1709	571.0209	-1.2065	16488200	0.5081	244.633	109.954	107.5511	202.5932	199.5385	84076.1719	164.7837	0.2801	190.5651	4558470
009	2018-10-07t0846	1538920189.24	adult	205.9729	153.9717	-9.9983	1200.9183	80.8989	78786.0627	248135.9734	4422935.8249	783.115	-0.85234	406.822	-0.48127	402.5282	-0.20225	630.0029	-1.0266	613.5594	258931.1875	507.7507	-0.97354	579.2839	-1.1162	16707400	0.58598	287.821	117.16	114.9673	229.1829	225.7434	94194.1719	178.8556	0.55839	212.2611	4811540
009	2018-10-07t1246	1538934588.84	adult	209.9728	157.9716	-5.9984	1125.6948	82.4513	74498.5609	234769.444	4196397.9304	774.99	-0.86298	418.401	-0.13853	416.5848	0.26046	646.6952	-0.90945	640.1503	251564.4375	538.2546	-0.56404	607.2159	-0.86247	16243600	0.50073	359.4	128.083	126.0078	277.5248	273.2411	107957.1562	206.8153	1.1943	255.0155	4972570
009	2018-10-07t1646	1538948983.61	adult	213.9714	161.9702	-1.9999	1162.2096	83.0133	76076.6037	239681.5936	4217465.652	845.199	-0.66535	432.887	0.29357	428.7907	0.67022	690.6225	-0.61943	681.1832	274177.125	565.1979	-0.19699	648.1604	-0.50015	17167000	0.75332	439.097	133.571	130.4863	290.4138	277.759	115294.2891	214.6771	1.3557	260.5319	5297010
009	2018-10-07t2046	1538963382.77	dead	217.9711	165.9699	1.9999	1144.1272	82.4925	73445.2168	231337.737	4084775.7487	1040.96	-0.1426	468.472	1.3495	462.4601	1.7938	809.436	0.14867	790.1654	310014	635.4686	0.73313	751.4757	0.38883	17938300	0.97274	439.048	142.233	142.2102	293.2045	283.3178	112297.3281	224.0475	1.5649	266.5789	5446240
010	2018-09-28t1254	1538157519.74	larva	0	-65.8827	-333.8531	164.7275	29.4183	3241.0718	10321.2952	59431.9401	0	-0.53346	0	-0.61595	0	-0.61824					0	-0.59064	0	-0.57937	0	0.63642	0	0	0				0	-0.44417	0	0
010	2018-09-28t1647	1538171494.35	larva	3.8818	-62.0009	-329.9712	173.1302	26.8594	3138.5592	9965.8344	52773.4926	0	-0.68055	0	-0.78579	0	-0.78954					0	-0.74677	0	-0.72921	0	0.22472	0	0	0				0	-0.51627	0	0
010	2018-09-28t2047	1538185895.31	larva	7.8821	-58.0006	-325.971	164.6213	29.3791	3177.7349	10123.8676	57671.7244	0	-0.82262	0	-0.96394	0	-0.97029					0	-0.90755	0	-0.88195	0	-0.18042	0	0	0				0	-0.59473	0	0
010	2018-09-29t0047	1538200298.52	larva	11.883	-53.9997	-321.9701	164.6191	28.5284	3120.4037	9935.0534	55290.5018	0	-0.95643	0	-1.146	0	-1.1561					0	-1.0687	0	-1.0334	0	-0.56764	0	0	0				0	-0.67818	0	0
010	2018-09-29t0447	1538214694.63	larva	15.8819	-50.0008	-317.9712	164.6158	28.7	3134.4692	9983.1522	55837.413	0	-1.0832	0	-1.3327	0	-1.348					0	-1.2307	0	-1.1841	0	-0.9379	0	0	0				0	-0.76761	0	0
010	2018-09-29t0847	1538229094.33	larva	19.8818	-46.0009	-313.9712	314.9732	33.256	8489.6321	26853.6217	194192.7416	699.898	-0.21324	410.178	1.0522	402.9739	1.298	654.8518	-0.85728	651.2372	30123.1836	569.8878	0.46924	631.5564	0.12248	1869180	-0.48018	146.789	48.4716	47.8797	82.2135	79.8454	3781.8225	67.0004	0.33535	75.9716	220885
010	2018-09-29t1247	1538243494.85	larva	23.882	-42.0008	-309.9711	401.6273	48.3822	14867.1541	47083.388	474312.982	1256.71	0.44488	403.702	0.88185	386.5999	1.0572	1103.6581	-0.086217	1094.5876	87188.9844	674.1529	0.68662	1043.3953	0.95776	3178350	-0.27742	90.3384	47.5385	47.1462	79.6236	78.819	6290.2612	66.2252	0.27371	75.285	374270
010	2018-09-29t1647	1538257894.65	larva	27.8819	-38.0008	-305.9712	447.0073	54.7758	18908.7109	59985.7359	674940.188	925.905	-0.14056	381.346	0.60036	367.7809	0.78673	797.4863	-0.68547	785.8458	79748.625	520.9127	0.040866	726.4323	0.089239	3806590	-0.36514	141.548	59.5469	58.6815	103.3807	102.3706	10338.0664	80.4711	0.50465	94.6058	594397
010	2018-09-29t2047	1538272296.48	larva	31.8824	-34.0003	-301.9706	599.7877	50.1744	24246.1643	76491.8668	831486.5688	1295.62	0.25837	436.153	0.83381	405.9624	0.94383	1105.5381	-0.12128	1094.6238	141508.875	694.5678	0.50795	1019.1195	0.67182	5581010	0.024241	202.339	58.2142	57.9816	91.421	89.3986	11701.8916	77.7237	0.40757	86.4598	744909
010	2018-09-30t0047	1538286700.04	larva	35.8834	-29.9993	-297.9697	684.1821	51.866	26241.7757	82771.2432	846121.7969	1246.42	0.076081	486.491	1.0531	461.3777	1.2531	1097.6089	-0.15558	1089.5392	152567.6406	807.5916	0.78287	1029.4616	0.58132	6757850	0.16127	143.419	54.8931	54.7118	88.6516	86.7868	12322.5781	74.2561	0.28309	83.6085	762520
010	2018-09-30t0447	1538301095.19	larva	39.8821	-26.0007	-293.971	795.7033	53.3466	31389.3163	98921.2579	1046237.2553	1327.32	0.076633	484.654	0.9068	458.0727	1.0969	1090.5012	-0.18951	1070.5117	182113.7031	779.2347	0.55669	1014.9023	0.42605	8046230	0.34092	117.605	55.2392	54.872	89.6569	88.7884	14972.6953	75.3424	0.25109	84.9595	917082
010	2018-09-30t0847	1538315496.24	larva	43.8824	-22.0004	-289.9707	765.7951	58.3671	33832.1308	106679.0668	1263382.3877	1159.19	-0.26784	448.728	0.49162	421.5379	0.64038	1009.7756	-0.39123	995.6335	180749.8438	702.1991	0.13747	942.7348	0.11694	7994990	-0.0111	143.424	53.1042	52.8816	88.0565	86.6435	15762.1172	73.5755	0.13949	82.6053	946158
010	2018-09-30t1247	1538329896.19	larva	47.8823	-18.0004	-285.9707	802.8096	52.9626	33480.6948	105469.2714	1182039.7286	2400.46	1.3333	514.384	0.84795	433.9466	0.59088	1700.2183	1.2209	1635.7568	300938.625	1020.3161	1.2087	1435.5484	1.269	9090200	0.089496	132.235	45.2688	44.8346	80.0581	78.2675	14170.2822	65.0759	-0.19043	74.3408	799990
010	2018-09-30t1647	1538344295.92	larva	51.8823	-14.0005	-281.9708	834.1588	51.2144	34763.5799	109497.773	1221857.6506	1959.66	0.61314	486.274	0.47467	419.7345	0.29465	1330.0476	0.3561	1282.2659	244728.7656	893.5487	0.59885	1155.9056	0.41919	8910490	-0.30927	118.817	52.7713	52.4893	87.2632	85.7262	16056.4258	73.335	-0.0468	83.0488	966982
010	2018-09-30t2047	1538358697.87	larva	55.8828	-9.9999	-277.9703	927.6358	58.5811	41955.446	132139.7188	1611260.4603	1589.99	0.074953	418.122	-0.18769	379.6534	-0.20254	1074.702	-0.29772	1000.1036	237509.1406	691.9136	-0.25916	909.3562	-0.29017	9232970	-0.47345	156.869	55.9074	55.5209	90.363	88.7072	19970.2168	75.7345	-0.033369	84.7453	1234550
010	2018-10-01t0047	1538373100.46	larva	59.8835	-5.9992	-273.9695	1091.2272	61.3803	51984.1466	163686.4255	2093652.3366	1111.68	-0.62203	399.719	-0.43432	378.7927	-0.29986	922.7427	-0.69298	913.1909	252831.5	626.6732	-0.58042	850.7662	-0.48534	10919500	-0.10058	302.634	54.6217	54.2379	91.5411	89.1311	25082.2539	75.4793	-0.10916	85.3954	1492160
010	2018-10-01t0447	1538387498.05	larva	63.8829	-1.9999	-269.9702	1067.9736	64.7187	55414.7674	174501.227	2437927.6278	1865.87	0.50807	437.71	-0.098443	378.2609	-0.3785	1217.8499	0.18126	1158.1477	354394.3125	814.3406	0.27886	1053.852	0.14545	12715500	0.33013	195.699	54.6311	54.1384	89.6935	88.1857	26100.8047	74.9477	-0.20393	84.2042	1587030
010	2018-10-01t0847	1538401897.11	adult	67.8826	1.9999	-265.9705	1106.8701	67.5494	64478.6508	203261.6813	3096210.2513	969.456	-0.84564	394.981	-0.60249	372.5201	-0.51628	842.2139	-0.93733	835.0628	284668.3125	613.1242	-0.68962	791.8063	-0.67989	13312800	0.33173	193.313	58.8911	58.2959	101.2579	98.4085	34225.1797	80.4762	0.011659	93.0444	1984930
010	2018-10-01t1247	1538416313.08	adult	71.887	6.0043	-261.966	1113.1584	69.9942	63803.8158	200996.0866	3068118.9514	1237.56	-0.38468	437.408	-0.086668	414.7814	0.10067	949.1892	-0.52366	932.8141	317029.1875	677.1138	-0.32369	857.1371	-0.41772	14591900	0.61394	217.674	53.8377	53.5244	90.6833	88.3964	30288.2129	75.4553	-0.35529	84.7678	1796030
010	2018-10-01t1647	1538430710.9	adult	75.8864	10.0037	-257.9666	1204.8866	69.3659	67903.2581	213798.9926	3305481.9916	1075.73	-0.62762	393.915	-0.69601	373.3087	-0.61425	819.1736	-0.91832	806.0422	291625.8125	589.8649	-0.82114	747.7036	-0.80922	13987100	0.21895	263.274	56.6662	56.2591	91.8534	89.4945	32699.8164	76.8774	-0.38106	86.2149	2012100
010	2018-10-01t2047	1538445098.62	adult	79.883	14.0003	-253.97	1274.0357	71.5489	73463.1249	231255.8629	3612657.1132	1094.38	-0.552	403.947	-0.56108	379.3975	-0.54238	874.8256	-0.62382	861.0825	336807.8438	640.8932	-0.44558	813.3357	-0.47634	15516400	0.64596	150.012	55.6782	55.4115	92.4727	91.0123	35601.9922	77.6075	-0.47405	87.3388	2138710
010	2018-10-02t0047	1538459498.94	adult	83.8831	18.0004	-249.97	1306.6345	71.8985	77164.3264	243134.3477	3849178.7018	1081.93	-0.52903	409.251	-0.46558	384.2304	-0.46407	868.87	-0.55008	861.2306	351023.4688	634.8331	-0.4259	786.8272	-0.53526	16499400	0.89482	346.113	57.3458	56.9349	96.5612	94.1929	39010.707	80.0358	-0.42923	90.1688	2311950
010	2018-10-02t0447	1538473898.24	adult	87.8829	22.0002	-245.9702	1280.4397	75.1339	75130.6312	236545.6546	3764018.7046	988.983	-0.70687	405.977	-0.52629	380.7049	-0.58063	826.5344	-0.65628	816.6052	324828	627.1133	-0.41499	766.9778	-0.57075	15937800	0.59155	113.896	57.457	57.0297	92.8355	91.5948	36484.3398	78.5737	-0.77325	87.7744	2255650
010	2018-10-02t0847	1538488299.53	adult	91.8833	26.0005	-241.9698	1315.3521	76.0097	80247.1911	252637.7816	4170135.3527	1370.84	0.42387	391.324	-0.88702	375.0851	-0.7754	942.2416	0.11694	890.5745	394799.25	558.2688	-1.0589	782.0334	-0.37881	16393400	0.6889	182.067	54.7864	54.2778	91.7189	89.9873	38430.2266	76.4981	-1.1994	86.2693	2295110
010	2018-10-02t1247	1538502711.84	adult	95.8867	30.004	-237.9664	1262.5287	74.3412	77841.0508	245222.473	4021998.7326	1044.49	-0.44958	407.493	-0.44305	386.5328	-0.42156	841.9321	-0.33991	829.8521	342666.3438	621.354	-0.2784	768.3012	-0.3637	16551100	0.69183	309.336	58.1109	57.6178	95.113	93.0786	38711	79.3126	-1.0241	89.4141	2360290
010	2018-10-02t1646	1538516991.84	adult	99.8534	33.9706	-233.9997	1184.5294	76.5024	75478.1564	237973.5099	4021309.3828	1150.61	0.00051226	426.082	0.14049	401.0091	0.077667	927.72	0.35287	910.9348	365521.6875	633.8901	-0.0060362	846.8057	0.39112	16775700	0.73347	348.731	59.339	58.8501	99.5734	95.7589	39231.9297	81.1494	-0.91231	91.6109	2336290
010	2018-10-02t2046	1538531394.1	adult	103.854	37.9713	-229.9991	1249.558	76.9504	74861.9367	235716.8079	3869866.7062	1068.89	-0.2102	399.14	-0.62892	378.8422	-0.67603	819.6014	-0.26175	788.7859	321283.75	585.3108	-0.54926	736.2214	-0.40412	15607200	0.25609	326.736	62.807	62.4085	101.0627	98.6792	39616.582	84.7854	-0.65507	94.6207	2455880
010	2018-10-03t0046	1538545791.87	adult	107.8534	41.9706	-225.9997	1191.2783	73.6989	72983.3269	229891.387	3797799.7078	1115.88	0.049789	385.854	-1.0137	368.3344	-1.0376	832.8497	-0.07329	806.0363	317315.75	565.9128	-0.74445	730.4457	-0.35924	14700700	-0.11229	172.491	64.4556	63.9685	104.6222	101.9372	39861.0469	87.0216	-0.5515	97.5727	2455690
010	2018-10-03t0446	1538560191.59	adult	111.8533	45.9706	-221.9998	1270.0632	79.9463	79500.7155	250467.5171	4225343.3187	929.853	-0.64691	356.245	-1.9074	343.4473	-1.8882	683.4373	-1.0938	670.45	283626.4688	505.221	-1.5595	622.3392	-1.2631	14777400	-0.10073	255.761	52.052	50.7904	102.519	98.8963	42545.3828	77.6881	-1.1814	93.0173	2159170
010	2018-10-03t0846	1538574591.62	adult	115.8533	49.9706	-217.9998	1194.9032	75.21	73677.1771	232180.9213	3803528.3813	864.963	-0.882	370.965	-1.441	357.7342	-1.3958	706.1643	-0.8777	692.4224	271873.25	508.6683	-1.4689	635.7435	-1.0884	14260600	-0.30149	290.214	60.3811	59.7755	100.4294	98.1872	38665.3242	82.8449	-0.85278	93.5964	2321170
010	2018-10-03t1246	1538588992.33	adult	119.8535	53.9708	-213.9996	1058.0917	75.6412	66330.3502	209054.2974	3561786.231	1119.86	0.23	405.492	-0.38354	386.6877	-0.43016	832.4531	0.13139	813.4185	288028.7812	581.9114	-0.34914	735.9008	-0.092051	14029600	-0.38686	193.442	66.3051	65.6268	115.953	108.85	40119.7227	89.9865	-0.51477	102.6433	2294090
010	2018-10-03t1646	1538603393.16	adult	123.8537	57.971	-209.9993	1171.2403	77.2128	73310.2357	231035.5335	3844284.1741	1116.1	0.24423	387.392	-0.93079	368.9566	-1.0269	795.6216	-0.11154	776.1128	304723.0625	548.6084	-0.80944	682.7037	-0.5568	14819700	-0.10723	305.605	62.7121	61.8737	115.294	109.181	44157.6016	86.2748	-0.70503	99.9621	2399050
010	2018-10-03t2046	1538617792.63	adult	127.8536	61.9708	-205.9995	1151.0772	73.2995	70747.9403	222883.3075	3685996.3526	851.206	-0.88023	396.733	-0.65736	382.6938	-0.5938	699.551	-0.8378	693.9657	258833.875	535.2522	-0.98278	642.8089	-0.9142	14646200	-0.16776	271.127	66.0085	65.1938	112.479	108.6573	41617.2188	90.2239	-0.57678	103.1542	2436840
010	2018-10-04t0046	1538632191.66	adult	131.8533	65.9706	-201.9998	1074.6019	76.1157	67392.4767	212363.9178	3572167.2502	996.422	-0.24313	408.095	-0.33572	393.527	-0.26924	791.3176	-0.097188	779.9986	278543.8125	585.3091	-0.22767	737.281	0.034658	14341700	-0.2668	187.609	66.6866	66.1187	108.5716	106.2543	38217.2031	89.9766	-0.61952	101.4392	2343570
010	2018-10-04t0446	1538646591.79	adult	135.8533	69.9706	-197.9997	1232.8131	68.6177	69303.2088	218176.0317	3303062.7029	1087.89	0.1509	437.554	0.49901	420.6653	0.55613	814.0084	0.093649	790.3959	295485.0312	603.1547	0.04023	742.7823	0.10753	15860000	0.22538	218.173	68.7799	68.1054	113.028	110.696	41029.1797	93.0139	-0.55634	105.5557	2493070
010	2018-10-04t0846	1538660991.58	adult	139.8533	73.9706	-193.9998	1203.401	75.1922	75163.0786	236860.9279	3919662.1132	913.971	-0.58384	397.587	-0.67379	379.3866	-0.76057	747.4284	-0.42606	732.674	293739.375	561.3353	-0.56148	686.0109	-0.43947	15596100	0.13564	271.142	66.6707	65.7563	119.4818	115.2248	46956.3516	91.0937	-0.65257	105.4288	2615290
010	2018-10-04t1246	1538675393.28	adult	143.8538	77.971	-189.9993	1229.9049	71.1013	74844.2404	235742.9321	3792106.8669	956.532	-0.40393	437.859	0.45187	423.586	0.57744	771.7394	-0.23029	754.5894	301750.0938	592.6395	-0.1104	702.1732	-0.2714	17112800	0.59255	400.737	68.3922	67.9384	114.7754	111.0032	44877.1992	93.9979	-0.60288	106.2198	2672970
010	2018-10-04t1650	1538690048.5	adult	147.9247	82.0419	-185.9284	1252.9719	69.0217	71097.622	223843.9696	3424504.5862	1100.33	0.169	448.48	0.72503	431.2178	0.78003	818.8268	0.13795	791.9642	304603.5625	620.9053	0.2854	732.5068	0.031635	16679400	0.45099	166.16	67.0857	66.5363	111.9927	109.3404	41661.2773	92.1257	-0.68996	104.9159	2494980
010	2018-10-04t2046	1538704189.69	adult	151.8528	85.97	-182.0003	1238.4471	74.6796	76244.3125	240257.2736	3947345.5247	945.812	-0.44232	409.975	-0.3739	392.1095	-0.43664	766.8112	-0.26131	754.8079	305190.875	576.9727	-0.32499	705.5828	-0.22402	16316600	0.33913	206.99	66.3727	65.6214	110.4492	107.7889	43958.7695	90.3809	-0.76755	102.4999	2641570
010	2018-10-05t0046	1538718590.75	adult	155.8531	89.9703	-178	1146.3548	71.8112	68676.1373	216532.8497	3430892.4725	1149.73	0.32084	454.748	0.85572	436.9728	0.90485	831.3442	0.23033	815.0831	298452.5625	634.2247	0.46002	763.0989	0.33303	16313200	0.33602	182.729	71.3751	70.3795	128.3619	125.7999	46081.9375	100.558	-0.54742	117.7529	2560440
010	2018-10-05t0446	1538732991.7	adult	159.8533	93.9706	-173.9997	1229.7591	74.6016	75285.8538	237117.8863	3901983.8397	762.57	-1.0978	415.056	-0.25768	406.4814	-0.036722	665.4769	-1.0029	659.6608	261532.4062	539.8152	-0.80699	632.7203	-0.89684	16303800	0.33367	392.42	81.751	80.2657	173.1282	144.8406	68039.3906	111.1529	-0.33548	130.9801	3211260
010	2018-10-05t0846	1538747390.99	adult	163.8531	97.9704	-169.9999	1236.4494	75.5581	76764.5	241763.9157	4031594.5372	972.521	-0.33998	401.188	-0.64747	392.6531	-0.46825	717.129	-0.60643	702.399	287568.75	535.0479	-0.85185	654.9971	-0.671	16072800	0.27413	402.627	64.0457	62.8504	126.5366	122.2774	50741.1875	93.5828	-0.79246	112.0201	2565860
010	2018-10-05t1246	1538761793.54	adult	167.8538	101.9711	-165.9992	1097.9681	73.1369	62626.894	197245.7409	3051085.1424	1061.27	-0.037529	408.853	-0.44121	393.898	-0.44127	776.5707	-0.16699	756.9344	254715.1875	558.9377	-0.51888	700.3285	-0.23659	13391200	-0.42845	297.491	76.9736	74.9969	143.526	139.8298	47076.5312	108.8186	-0.48582	131.5077	2521120
010	2018-10-05t1646	1538776194.24	adult	171.854	105.9713	-161.999	407.8227	140.434	33860.5367	114209.411	2729293.6919	889.442	-0.61519	469.322	1.2132	446.527	1.1421	780.8536	-0.13048	773.6354	135868.5312	661.0964	0.82161	750.7819	0.23483	8136640	-1.771	191.001	86.1419	84.5094	155.2461	152.7511	27012.8223	118.6102	-0.31605	141.4635	1493440
010	2018-10-05t2046	1538790590.97	adult	175.8531	109.9704	-158	821.7962	73.5484	48445.0574	153156.1926	2384887.0676	781.193	-0.95938	413.251	-0.32531	404.5338	-0.13539	685.9896	-0.78041	677.5368	174241.3438	524.6957	-0.92046	638.3406	-0.76768	10460600	-1.1335	206.448	85.7952	83.8068	159.7969	156.5492	40588.4219	118.6786	-0.36769	144.5174	2171740
010	2018-10-06t0046	1538804991.87	adult	179.8534	113.9706	-153.9997	1005.7571	71.8469	58738.3869	185088.7123	2915035.2114	811.795	-0.84838	414.765	-0.28429	405.4025	-0.11441	693.6546	-0.71174	682.9838	212951.9688	534.5549	-0.7719	655.8504	-0.59188	12733300	-0.52892	357.508	84.6103	82.1271	162.6213	158.5572	49924.7305	122.9697	-0.32875	146.8998	2597540
010	2018-10-06t0446	1538819391.41	adult	183.8532	117.9705	-149.9998	1015.5419	79.489	60231.7151	189845.6157	3061845.6571	729.879	-1.091	401.234	-0.65601	395.7505	-0.41405	621.2321	-1.1824	613.1727	195688.0938	497.6249	-1.218	578.2913	-1.254	12616800	-0.53384	271.016	86.1484	83.2242	176.8365	171.1093	55703.5039	126.5336	-0.30837	157.7909	2708940
010	2018-10-06t0846	1538833791.02	adult	187.8531	121.9704	-145.9999	1103.1019	69.9986	61271.4889	193111.7599	2862282.7531	716.806	-1.1137	383.175	-1.1554	375.1505	-1.0546	606.3979	-1.2596	597.9664	194653.75	490.5655	-1.2842	574.5351	-1.261	12279200	-0.59287	219.986	79.6047	76.8461	165.5661	161.4762	53146.7188	118.4624	-0.54704	147.4687	2551010
010	2018-10-06t1246	1538848190.67	adult	191.853	125.9703	-142	631.4691	57.7907	25002.5803	79160.9282	861714.0121	687.983	-1.1816	383.408	-1.1513	374.4997	-1.0839	613.4243	-1.1926	609.231	80972.0078	505.0379	-1.0795	589.0775	-1.1107	5052560	-2.333	243.008	79.9712	76.9631	184.0877	184.0809	24299.582	120.8776	-0.55944	164.9689	1053860
010	2018-10-06t1646	1538862591.9	adult	195.8534	129.9706	-137.9997	632.6612	78.6068	36435.4912	115921.6357	1764347.9645	602.725	-1.4112	367.892	-1.5871	363.6906	-1.4302	531.1409	-1.7065	526.9642	101447.9062	453.5331	-1.7098	504.6003	-1.809	7012030	-1.8251	225.714	81.5949	77.2798	176.903	174.0456	33788.4648	127.8225	-0.4743	161.0021	1555200
010	2018-10-06t2046	1538876991.45	adult	199.8533	133.9705	-133.9998	837.2222	87.1962	53004.8453	167391.1592	2955261.8907	866.755	-0.63374	381.33	-1.2104	373.1185	-1.1395	669.109	-0.7993	657.3052	185343.2031	492.8959	-1.1925	595.8634	-1.0076	10544900	-0.94251	245.072	81.0218	77.4632	177.9826	173.7275	49301.1875	123.7293	-0.64404	158.1374	2240500
010	2018-10-07t0046	1538891391.88	adult	203.8534	137.9706	-129.9997	557.2476	79.3392	32916.9702	104795.1094	1693467.044	886.195	-0.57108	392.208	-0.90112	382.8397	-0.83484	737.3613	-0.3503	739.0999	127563.5078	512.8015	-0.91984	646.0925	-0.56254	6756180	-1.8361	251.094	84.9114	80.1137	201.0552	196.4334	34782.5469	133.6553	-0.48801	181.0159	1462680
010	2018-10-07t0446	1538905799.28	adult	207.8554	141.9727	-125.9976	582.8409	77.9333	28249.2813	90510.9686	1189539.7027	610.681	-1.3192	363.654	-1.7184	357.1281	-1.668	546.9902	-1.5481	542.1671	80954.5547	457.1439	-1.6098	524.2854	-1.5702	5371530	-2.1496	176.919	81.2976	79.0023	146.7195	144.523	21714.4922	118.8425	-0.92856	137.5758	1200850
010	2018-10-07t0846	1538920198.15	adult	211.8551	145.9724	-121.998	819.4582	85.5316	52737.4995	166718.4414	2923767.6588	860.39	-0.62816	378.658	-1.2858	370.8384	-1.2281	674.0078	-0.73023	657.9944	186026.1562	486.7948	-1.2136	595.7202	-0.95052	10418400	-0.90469	246.616	84.2205	80.2143	186.1324	181.9633	51372.5391	130.5413	-0.73067	166.2498	2317240
010	2018-10-07t1246	1538934597.55	adult	215.8549	149.9722	-117.9981	831.6172	75.0101	50960.3706	160989.9617	2658395.4415	886.961	-0.55146	380.27	-1.2316	372.2918	-1.1769	701.4397	-0.54575	694.3647	186582.9531	485.8425	-1.2091	611.5087	-0.80183	10111800	-0.95929	254.245	87.7455	83.3934	193.7457	189.8162	51536.3477	135.7111	-0.69043	172.8939	2333240
010	2018-10-07t1646	1538948992.33	adult	219.8535	153.9708	-113.9996	808.8299	78.628	50473.0056	159527.2562	2680123.2221	947.349	-0.38868	378.731	-1.2718	368.7306	-1.2935	731.0748	-0.34604	714.8544	193003.75	489.2765	-1.148	626.2448	-0.66133	9979940	-0.97152	275.635	89.1881	84.3233	200.5023	196.7747	52932.6016	138.9724	-0.69766	179.7183	2350200
010	2018-10-07t2046	1538963391.43	adult	223.8532	157.9705	-109.9998	602.8066	83.3322	32393.3404	103294.0349	1513683.6861	603.609	-1.2864	359.363	-1.8365	355.1844	-1.7409	532.567	-1.6168	529.6298	90536.3906	439.1544	-1.7846	504.5797	-1.6804	6089770	-1.9191	191.524	84.629	81.4583	154.4759	152.3925	26260.9102	126.601	-1.129	145.2609	1434120
010	2018-10-08t0046	1538977792.66	adult	227.8536	161.9709	-105.9995	592.8807	108.236	39486.6127	127141.893	2378620.6328	977.743	-0.30509	386.884	-1.0168	375.2217	-1.0699	755.5904	-0.16457	754.7659	155651.625	514.4282	-0.78947	652.1347	-0.41101	7965170	-1.4433	277.424	88.7029	82.9881	209.4311	205.551	43142.8125	144.0601	-0.7508	187.7458	1826210
010	2018-10-08t0446	1538992191.83	adult	231.8534	165.9706	-101.9997	576.2742	91.4876	31699.965	101818.576	1538540.6513	972.244	-0.31797	366.38	-1.6196	355.5604	-1.7245	705.9357	-0.48024	685.8112	117185.3203	481.0277	-1.2143	603.0792	-0.81963	6078970	-1.9112	219.256	87.0504	83.6894	160.9799	158.1404	26722.668	130.7345	-1.2321	152.0168	1444340
010	2018-10-08t0846	1539006591.07	adult	235.8531	169.9704	-97.9999	842.8887	77.7861	51448.3429	162427.4627	2709426.5602	998.472	-0.24638	374.966	-1.3604	362.9959	-1.4743	771.1668	-0.034628	757.5471	207443.875	496.4909	-1.0013	648.1702	-0.41818	10072300	-0.88239	289.092	92.8755	87.7108	216.1615	212.0466	58147.4297	147.6026	-0.84992	191.9796	2494820
010	2018-10-08t1246	1539020994.38	adult	239.8541	173.9713	-93.999	869.212	77.728	52503.5527	165721.6093	2752414.2982	920.464	-0.45365	376.058	-1.3258	366.3634	-1.3619	717.4378	-0.38684	706.7078	197295.3906	490.5411	-1.0735	619.8016	-0.65773	10316400	-0.80567	271.11	94.7083	89.7636	207.3451	203.3401	57019.9062	149.5665	-0.89186	188.3263	2598130
010	2018-10-08t1646	1539035396.18	adult	243.8546	177.9718	-89.9985	779.8116	67.4946	40405.8942	127948.148	1768913.8274	656.44	-1.172	361.117	-1.7732	355.2401	-1.7389	535.2677	-1.6429	530.8712	113476.75	453.3497	-1.5646	510.2669	-1.6234	7649910	-1.4977	275.514	94.6894	88.092	224.8173	221.5223	47661.2734	155.1174	-0.82669	204.1366	2005900
010	2018-10-08t2046	1539049791.17	adult	247.8532	181.9704	-85.9999	622.299	74.8255	32929.0006	105155.6412	1460900.9671	595.576	-1.3483	359.969	-1.8053	355.0912	-1.7428	530.2474	-1.6932	525.8468	91732.7969	450.9386	-1.5929	508.4564	-1.6408	6220620	-1.8763	286.599	95.0554	88.3255	228.6706	224.2786	39560.0117	156.8757	-0.87377	208.5151	1642650
010	2018-10-09t0046	1539064192.7	adult	251.8536	185.9709	-81.9995	543.3131	82.3261	33877.112	108101.8949	1846037.6689	976.303	-0.29652	390.164	-0.89261	375.8121	-1.0385	787.5543	0.13462	773.3796	140184.6562	529.1312	-0.53469	697.6511	0.069066	6912150	-1.6887	299.932	97.1087	90.1603	235.3205	233.1952	41887.0547	160.4416	-0.85921	214.2457	1720380
010	2018-10-09t0446	1539078592.72	adult	255.8536	189.9709	-77.9995	586.9034	78.5657	35259.1303	111921.6561	1824509.4795	982.108	-0.27565	391.645	-0.8426	378.4305	-0.94483	813.5414	0.33888	804.8927	150505.1562	531.8774	-0.49053	703.3361	0.13417	7212540	-1.6032	300.667	98.0316	90.6867	238.9303	232.042	44202.1016	164.2354	-0.83468	219.1907	1805350
010	2018-10-09t0846	1539092991.86	adult	259.8534	193.9706	-73.9997	584.0038	76.0792	31907.2643	101297.9393	1492582.69	601.789	-1.3656	355.161	-1.9184	350.6899	-1.8551	525.6692	-1.773	521.1528	87786.75	439.1543	-1.7401	498.751	-1.7418	5931190	-1.9579	199.487	92.1608	87.1526	175.0287	173.6267	29229.7891	145.3825	-1.5349	167.2558	1539080
010	2018-10-09t1246	1539107396.64	adult	263.8547	197.972	-69.9984	992.3273	74.0793	55397.2261	174778.5258	2625372.4627	983.796	-0.25776	374.028	-1.3465	361.5562	-1.4812	763.3179	0.00080676	745.2645	221362.1875	500.4757	-0.90072	647.0962	-0.36057	10838600	-0.56559	296.549	97.1739	89.9225	232.7929	228.5815	67509.9531	162.3606	-1.0871	209.4211	2815900
010	2018-10-09t1646	1539121792.58	adult	267.8536	201.9708	-65.9995	676.3581	81.3603	42149.3678	133612.1493	2291957.698	937.145	-0.38865	386.511	-0.96826	376.1235	-0.99383	759.087	-0.015531	753.279	167758.2188	517.6507	-0.65847	670.4127	-0.12947	8509030	-1.2176	310.251	100.533	93.028	241.903	237.3968	53460.5547	167.7091	-1.0102	218.0733	2213230
010	2018-10-09t2046	1539136192.2	adult	271.8535	205.9707	-61.9996	705.0727	77.3721	43154.2421	136680.9155	2249292.8739	607.517	-1.3789	365.537	-1.5684	361.3604	-1.4577	536.3615	-1.7397	530.6825	121217.7031	461.848	-1.4122	514.0582	-1.6097	8232260	-1.2892	298.398	97.7378	90.2554	236.5358	232.1983	53457.0859	167.7242	-1.1087	214.0932	2201150
010	2018-10-10t0046	1539150592.87	adult	275.8536	209.9709	-57.9994	696.3857	78.859	37359.208	120029.4981	1748846.0753	603.82	-1.4018	365.506	-1.5551	360.5312	-1.4694	545.2384	-1.6862	540.9911	106866.7266	457.6504	-1.4627	517.7083	-1.5784	7158070	-1.6004	295.375	99.1106	90.2691	244.8513	240.2718	47990.8516	169.3552	-1.1548	225.5614	1940980
010	2018-10-10t0446	1539164993.78	adult	279.8539	213.9712	-53.9992	986.3972	76.8135	56692.2299	178962.6744	2769601.3216	947.856	-0.33663	375.641	-1.25	364.355	-1.3345	731.9368	-0.18333	715.9623	217385.2188	498.7833	-0.89072	637.7306	-0.40678	11138500	-0.39623	324.955	100.953	92.6899	242.7328	237.402	72091.6484	171.358	-1.189	216.869	2993470
010	2018-10-10t0846	1539179391.67	adult	283.8533	217.9706	-49.9998	838.084	74.4815	51139.4815	161451.857	2659724.7068	916.127	-0.43116	380.937	-1.0871	370.1229	-1.1416	719.5601	-0.27175	709.2744	192842.1094	506.7953	-0.7722	630.4234	-0.46865	10173700	-0.67034	308.733	104.574	96.9046	242.8093	239.1945	65072.8945	173.7725	-1.2094	217.5402	2792860
010	2018-10-10t1246	1539193792.53	adult	287.8536	221.9708	-45.9995	996.0093	76.068	55548.5218	175234.5206	2685213.5539	900.121	-0.47875	377.083	-1.1861	366.142	-1.2541	719.4362	-0.26015	706.2327	209355.9375	498.2662	-0.88188	630.9095	-0.45409	10964400	-0.40567	296.992	102.865	95.2387	239.6245	234.7678	69730.7188	173.9512	-1.3078	216.6947	2991010
010	2018-10-10t1646	1539208192.47	adult	291.8535	225.9708	-41.9995	964.4073	75.5033	55161.6585	174095.7817	2675017.2079	953.827	-0.29559	379.824	-1.0982	368.6109	-1.1671	741.6622	-0.053095	724.2573	214340.375	506.4101	-0.76144	630.0199	-0.45355	10956000	-0.3861	305.078	103.987	95.4133	244.5162	239.432	70665.1719	178.9874	-1.2365	222.7753	2999510
010	2018-10-10t2046	1539222591.63	adult	295.8533	229.9706	-37.9998	440.0146	76.8548	27721.8179	88756.885	1444386.4802	647.347	-1.3415	372.264	-1.3004	367.2892	-1.1972	575.5814	-1.524	570.0716	83459.2969	465.9119	-1.3166	541.5408	-1.3609	5388520	-2.1718	310.216	104.176	93.5285	261.4568	258.5015	37911.2305	191.861	-0.88348	241.6265	1507940
010	2018-10-11t0046	1539236993.32	adult	299.8538	233.971	-33.9993	557.0728	80.7767	29669.0461	94994.0025	1363671.4608	686.149	-1.2267	372.262	-1.2898	365.7737	-1.2329	581.4039	-1.4928	575.6349	90699	472.8477	-1.2142	549.3575	-1.2834	5782340	-2.0548	336.459	104.501	92.1616	267.9054	264.3684	41793.2461	194.397	-0.89468	247.4126	1623210
010	2018-10-11t0446	1539251392.21	adult	303.8535	237.9707	-29.9996	615.0199	75.3369	40120.1237	127810.1199	2152314.5679	645.687	-1.3958	372.434	-1.2746	366.5407	-1.1999	569.9075	-1.6253	564.1738	119680.5625	465.3539	-1.3131	539.5558	-1.3924	7793560	-1.3864	339.564	103.935	92.641	258.9195	255.9584	54373.0859	188.9462	-1.1957	236.4163	2174950
010	2018-10-11t0846	1539265792.41	adult	307.8535	241.9708	-25.9996	628.0793	73.1166	40420.1719	128708.6824	2120505.7217	678.208	-1.3033	371.279	-1.2963	365.0534	-1.2344	577.9199	-1.5766	573.9195	122519.0234	465.7195	-1.3026	540.084	-1.3933	7836950	-1.3702	331.807	104.228	92.0298	259.9492	255.6288	55109.2266	191.809	-1.1965	239.0649	2200040
010	2018-10-11t1246	1539280195.81	adult	311.8545	245.9717	-21.9986	603.0325	85.1174	40566.7533	129135.337	2265655.7346	933.143	-0.33688	376.704	-1.1378	365.1352	-1.2222	753.95	0.17055	746.2135	159837.4062	482.4052	-1.0632	647.8805	-0.2108	7967290	-1.323	289.57	100.104	88.2604	229.8567	225.0438	48729.6172	179.0243	-1.7751	213.0566	2117210
010	2018-10-11t1710	1539296022.46	adult	316.2508	250.368	-17.6023	530.98	84.2304	31089.1317	99471.8252	1543814.3846	928.3	-0.35072	368.962	-1.3379	356.0758	-1.4749	775.7065	0.42899	766.0206	126440.1641	487.8862	-0.97994	670.7253	0.059622	6003010	-2.0338	286.861	105.899	95.0386	242.3387	238.6051	39501.2109	187.3116	-1.5866	224.4233	1722970
010	2018-10-11t2046	1539308991.23	adult	319.8532	253.9705	-13.9999	560.3768	83.9264	32447.618	103289.376	1687918.4913	949.454	-0.25672	379.523	-1.0437	366.9069	-1.1519	771.0247	0.41259	760.144	131074.1875	494.8295	-0.87693	676.4977	0.14088	6446200	-1.8842	326.724	110.213	99.4375	248.9367	240.1154	42319.2383	187.1156	-1.691	226.9497	1871980
010	2018-10-12t0046	1539323391.14	adult	323.8532	257.9704	-9.9999	535.8442	82.7155	29903.3453	95675.8169	1430518.4713	929.4	-0.33745	374.667	-1.1653	362.7484	-1.2614	759.9907	0.32775	753.752	119318.5312	485.9236	-0.9969	678.8238	0.18658	5871400	-2.1163	333.776	111.479	100.1733	264.3254	259.8582	41499.0938	195.5976	-1.4781	241.2237	1746990
010	2018-10-12t0446	1539337790.74	adult	327.8531	261.9703	-6	575.2571	79.2662	27161.9036	87128.2503	1151023.6342	578.2	-1.9896	361.078	-1.5168	356.6743	-1.4228	524.1584	-2.4008	520.9238	74954.6484	450.0771	-1.4986	504.8203	-1.8564	5155100	-2.4165	361.616	111.497	98.0891	271.9325	267.2712	38886.3438	206.214	-1.18	246.8564	1591840
010	2018-10-12t0846	1539352190.27	adult	331.8529	265.9702	-2.0001	891.9009	74.0304	50982.8886	160902.2261	2478151.5703	692.428	-1.5184	376.246	-1.1048	368.586	-1.0776	584.012	-1.7506	578.7299	155931.1875	491.7832	-0.90264	557.238	-1.2426	10029600	-0.49497	309.003	119.693	107.256	270.7639	267.87	72293.9688	212.8252	-1.0307	254.3599	3190650
010	2018-10-12t1246	1539366591.32	dead	335.8532	269.9705	2.0001	562.6142	78.3417	27644.6231	88554.9244	1191855.9969	594.68	-2.1299	363.178	-1.4374	357.3722	-1.3794	541.61	-2.3564	536.461	79075.0625	457.7325	-1.3803	519.2183	-1.7198	5271520	-2.4327	331.972	113.386	98.9857	270.3937	266.0356	39477.4766	209.6953	-1.2535	251.9811	1645800
011	2018-09-28t1254	1538157527.91	egg	-1.9409	-53.8825	-314.0527	167.5324	32.2485	3469.3468	11076.001	68488.3	0	-0.45604	0	-0.53201	0	-0.53392					0	-0.51244	0	-0.50376	0	0.8496	0	0	0				0	-0.40947	0	0
011	2018-09-28t1647	1538171502.61	larva	1.9409	-50.0007	-310.1708	173.3809	27.4079	3267.2205	10377.55	56657.7311	0	-0.60823	0	-0.70053	0	-0.70343					0	-0.66874	0	-0.65451	0	0.42819	0	0	0				0	-0.47976	0	0
011	2018-09-28t2047	1538185903.47	larva	5.9412	-46.0004	-306.1706	167.5328	27.9058	3107.5926	9883.4992	53858.6705	0	-0.7548	0	-0.87706	0	-0.88201					0	-0.82953	0	-0.80803	0	0.013829	0	0	0				0	-0.55609	0	0
011	2018-09-29t0047	1538200306.73	larva	9.9421	-41.9995	-302.1697	170.3304	27.7258	3160.0646	10046.9244	54626.8356	0	-0.89246	0	-1.0571	0	-1.0653					0	-0.99045	0	-0.96007	0	-0.38195	0	0	0				0	-0.63702	0	0
011	2018-09-29t0447	1538214702.81	larva	13.941	-38.0006	-298.1708	167.4396	27.8555	3106.0065	9881.7948	53806.1845	0	-1.0225	0	-1.2414	0	-1.254					0	-1.1519	0	-1.111	0	-0.76021	0	0	0				0	-0.72337	0	0
011	2018-09-29t0847	1538229102.5	larva	17.9409	-34.0007	-294.1709	248.7504	31.2172	6246.7338	19827.7855	134871.8552	829.357	0.033674	399.471	1.0474	383.4797	1.2204	759.9235	-0.65135	748.0677	25837.4004	583.9247	0.57804	716.9643	0.38155	1344220	-0.53246	98.3864	52.1878	51.8423	83.7283	81.7657	2846.7617	71.7627	0.44064	79.0435	175612
011	2018-09-29t1247	1538243502.98	larva	21.941	-30.0006	-290.1707	380.6793	39.5453	12223.4314	38630.6378	337608.5035	1264.42	0.51799	384.239	0.82103	370.2584	1.0011	955.3203	-0.34238	913.6115	63051.1406	612.7473	0.54374	801.2946	0.45036	2502550	-0.39252	101.059	49.9385	49.5479	82.9454	81.9044	5474.3975	69.4309	0.35611	78.7107	325250
011	2018-09-29t1647	1538257902.88	larva	25.941	-26.0006	-286.1707	397.1818	39.3472	12216.6137	38601.3183	325443.6114	1135.35	0.2107	468.553	1.2391	440.0303	1.3864	1011.7106	-0.26759	989.7519	66772.8984	766.5044	0.93419	933.3493	0.63919	3059650	-0.50999	107.288	56.2205	56.0062	89.5169	88.6886	5908.1157	75.9707	0.43592	84.3377	367120
011	2018-09-29t2047	1538272304.57	larva	29.9415	-22.0001	-282.1703	502.5261	45.0617	17116.0804	53976.4774	508595.798	2483.13	1.9712	517.51	1.4475	441.9158	1.2822	1721.9211	1.0769	1672.3619	156694.8281	1074.1498	1.8754	1496.6985	1.875	4709340	-0.1678	109.081	58.878	58.5973	91.4782	89.4136	8324.5186	77.6806	0.42781	86.4148	535790
011	2018-09-30t0047	1538286708.23	larva	33.9425	-17.9991	-278.1693	549.6128	45.698	19879.1902	62788.4106	597007.5437	2239.15	1.5117	549.797	1.5561	460.0446	1.3021	1720.699	1.1052	1691.3199	182394.0938	1139.6911	2.01	1566.9304	1.9522	5791010	-0.066632	105.825	54.6639	54.4752	87.9636	86.9397	9324.1436	74.3441	0.31075	83.0698	575775
011	2018-09-30t0447	1538301103.31	larva	37.9411	-14.0005	-274.1706	706.7091	48.2721	25415.9683	80095.3677	771462.2059	3706.23	3.4336	596.882	1.7808	538.5347	1.8207	2131.2639	2.0045	1988.9591	287720.625	1071.2161	1.6701	1540.8982	1.7946	8046560	0.50576	213.844	47.8865	47.3148	88.6246	84.9411	11964.3223	70.4985	0.16667	81.2318	645558
011	2018-09-30t0847	1538315504.33	larva	41.9414	-10.0002	-270.1703	709.0863	52.3443	29953.2696	94501.3479	1053141.5751	3658.16	3.2498	584.906	1.5825	517.3546	1.5323	2187.345	2.2147	2058.7057	345600.5	1049.4852	1.4866	1514.1928	1.6293	9240930	0.6424	108.035	55.1199	54.9272	87.2782	86.0075	13789.957	74.4669	0.19679	82.7386	870839
011	2018-09-30t1247	1538329904.31	larva	45.9414	-6.0002	-266.1703	826.0146	52.6405	36201.4215	114146.1985	1316100.7021	2499.04	1.5269	497.235	0.78488	452.0474	0.82963	1785.4104	1.3905	1741.9934	341013.375	835.3948	0.56648	1365.3543	1.141	9478300	0.40102	151.479	54.8276	54.4364	92.669	90.6829	17699.7852	77.0605	0.19562	87.1885	1045120
011	2018-09-30t1647	1538344304.07	larva	49.9413	-2.0003	-262.1704	930.9862	56.2968	43493.2259	137046.7527	1720843.3953	1773.89	0.40998	454.329	0.28717	434.081	0.50909	1304.756	0.28598	1270.312	298789.125	711.9978	-0.047839	1078.8742	0.27244	10386000	0.41979	104.934	47.2098	46.7952	81.2758	79.683	18612.1562	66.7159	-0.20341	76.036	1079220
011	2018-09-30t2047	1538358705.95	adult	53.9419	2.0003	-258.1699	990.6937	65.0812	51159.0553	161131.9572	2246631.9946	1664.55	0.15834	436.393	-0.022435	408.6218	0.10569	1165.7463	-0.057598	1127.3606	313585.7812	732.651	-0.10244	971.7062	-0.13261	11704100	0.582	235.457	50.3945	49.8714	85.7188	83.8454	23058.3516	70.9333	-0.18483	80.2506	1351580
011	2018-10-01t0047	1538373108.55	adult	57.9426	6.001	-254.1692	942.7637	64.533	51148.4763	161260.4363	2318938.5656	1362.4	-0.27767	474.843	0.27325	439.897	0.38318	1091.3876	-0.25315	1078.4246	292491.875	785.2827	0.091252	990.3402	-0.10052	12722900	0.68244	153.461	51.2577	50.5224	90.4705	88.297	24246.1016	74.6784	-0.11809	84.4925	1373400
011	2018-10-01t0447	1538387506.18	adult	61.9419	10.0003	-250.1698	1037.885	69.892	57967.9296	182731.662	2724071.499	1363.02	-0.27556	428.325	-0.20579	402.9783	-0.071468	1056.2786	-0.31073	1026.3202	321108.6875	685.3984	-0.3546	942.5038	-0.2364	12995400	0.52153	114.546	52.8291	52.4842	87.3139	85.927	26543.4375	73.1086	-0.25827	82.5511	1602840
011	2018-10-01t0847	1538401905.2	adult	65.9417	14.0001	-246.1701	1014.7694	69.9283	58992.2455	185957.6377	2888944.456	1449.69	-0.11882	441.022	-0.082169	418.3394	0.11324	1068.4042	-0.24372	1034.5994	330136.9062	673.72	-0.40412	875.9234	-0.42515	13597600	0.51035	181.838	55.1222	54.5626	92.297	90.7608	28519.7715	77.4423	-0.11911	87.1815	1699530
011	2018-10-01t1247	1538416321.19	adult	69.9461	18.0045	-242.1657	917.2823	74.9797	52662.5323	166014.8469	2613492.4829	1682.36	0.3146	499.663	0.68125	447.9233	0.59328	1275.3226	0.5181	1259.766	351989.0625	883.2038	0.77633	1168.98	0.67181	13755200	0.35999	260.947	61.8083	61.38	99.2974	97.3052	27406.0723	83.3258	0.1638	93.1296	1701520
011	2018-10-01t1647	1538430719.08	adult	73.9455	22.0039	-238.1662	1051.2365	72.3408	63074.4873	199016.7416	3149681.6193	984.622	-0.81123	450.249	0.11343	430.1342	0.39333	859.2863	-0.80801	849.9802	283564.4688	681.3411	-0.27799	810.991	-0.58157	14823500	0.57767	121.069	58.2225	57.732	97.069	95.325	32032.7539	80.0891	-0.099641	90.8005	1916860
011	2018-10-01t2047	1538445106.73	adult	77.9421	26.0005	-234.1697	1099.182	71.3588	62386.5336	196466.3132	3045368.8159	1352.41	-0.078686	460.02	0.3596	428.6881	0.46423	1068.9611	0.11277	1053.5842	349550.25	723.2973	0.094559	969.9016	0.18958	15015100	0.49624	302.379	59.862	59.2993	98.888	96.5837	32336.3711	82.3169	-0.019996	92.8091	1953890
011	2018-10-02t0047	1538459507.05	adult	81.9422	30.0006	-230.1696	968.6112	79.5893	59144.5816	186493.7653	3100772.8651	1101.91	-0.51236	416.273	-0.34316	385.342	-0.4383	952.3173	-0.22091	943.8484	294266.0312	666.8941	-0.20651	894.0594	-0.024797	12851600	-0.4344	254.618	56.1935	55.6136	93.3246	90.7253	28837.2891	77.654	-0.5735	87.2262	1734860
011	2018-10-02t0447	1538473906.34	adult	85.942	34.0004	-226.1698	1093.6588	74.5075	62561.3083	197042.4896	3094648.7995	1392.55	0.25953	429.226	-0.021433	401.5974	-0.012344	929.073	-0.17922	891.297	304735.9375	650.3084	-0.23965	820.7961	-0.29454	14047700	-0.092096	164.881	66.5359	66.103	106.4524	104.4192	34916.3789	89.4062	0.45454	100.4729	2177590
011	2018-10-02t0847	1538488307.55	adult	89.9423	38.0007	-222.1694	1022.1546	77.6319	62843.8606	198194.563	3264588.3985	950.982	-0.79993	359.534	-1.6908	346.4623	-1.639	784.4093	-0.8331	770.7117	258070.6562	541.7463	-1.2522	703.9988	-0.94026	11799200	-1.0177	148.674	54.292	53.9216	91.1929	89.5364	30002.4727	75.7382	-1.2037	85.2257	1781760
011	2018-10-02t1247	1538502720.02	adult	93.9458	42.0042	-218.166	1081.9862	74.2116	59779.7368	188259.0034	2925537.5552	815.326	-1.2007	398.963	-0.68875	390.1194	-0.30273	695.7173	-1.2844	689.5285	218455.2188	541.8461	-1.2432	649.8426	-1.279	12488300	-0.82843	231.645	64.906	63.408	155.2171	151.0511	48738.1836	89.9316	0.20042	122.8738	2031690
011	2018-10-02t1646	1538517000.17	adult	97.9125	45.9709	-214.1993	1040.5566	71.6937	59557.9827	187612.8303	2919795.3958	1310.89	0.5315	444.271	0.66608	419.6465	0.71707	960.7759	0.52409	942.5109	299762.0938	686.017	0.6198	882.1922	0.62547	13824800	-0.37437	345.775	65.1792	64.8092	106.3072	103.68	33167.8555	88.2108	-0.16814	99.4073	2028250
011	2018-10-02t2046	1538531402.32	adult	101.9131	49.9715	-210.1987	1161.1403	72.6258	65461.6669	206195.8427	3169963.0074	1198.27	0.25476	430.984	0.33439	416.8443	0.64519	877.908	0.10869	846.902	301122.4375	614.6578	-0.1773	777.1753	-0.088578	14754300	-0.058085	212.523	56.3401	55.5336	99.6045	97.6316	34164.3281	81.3458	-0.94606	93.1908	1928750
011	2018-10-03t0046	1538545800.01	adult	105.9124	53.9708	-206.1993	1084.8252	73.263	66230.8873	208793.0378	3387801.6687	941.179	-0.65919	402.024	-0.51674	390.3923	-0.26765	743.6826	-0.73351	723.9678	257314.1562	563.6929	-0.79271	671.0692	-0.90661	13895200	-0.41148	164.671	58.845	58.1567	102.0018	98.8796	35292.625	82.6837	-0.87501	94.2517	2033860
011	2018-10-03t0446	1538560199.73	adult	109.9124	57.9708	-202.1994	961.6795	76.1009	58832.3787	185540.4863	3073439.1694	994.44	-0.39293	449.836	0.97792	427.1683	0.99641	827.9592	-0.047399	814.0499	255011.4375	649.8744	0.5144	772.8819	0.088123	13820300	-0.4562	282.451	70.7692	69.2311	162.4416	155.5995	50032.0156	96.6818	0.07557	125.852	2174240
011	2018-10-03t0846	1538574599.74	adult	113.9124	61.9708	-198.1994	1145.5194	72.267	64305.1739	202419.4514	3159562.4944	932.494	-0.60541	438.078	0.62284	426.1712	0.93911	769.6666	-0.41166	759.7576	259377.6562	617.6034	0.1188	725.2696	-0.26871	14733900	-0.12437	360.176	72.6514	70.2092	212.464	206.4998	71600.3516	97.5847	-0.0079822	186.1727	2443480
011	2018-10-03t1246	1538589000.48	adult	117.9126	65.971	-194.1992	1073.8204	72.3334	62559.0716	197041.9813	3142247.5246	934.802	-0.56333	467.439	1.5153	448.6529	1.6634	805.5905	-0.086139	798.0577	263428.0938	654.5395	0.7202	765.1942	0.17199	15275500	0.065188	296.841	73.3324	72.5972	122.5241	117.0835	40065.3711	98.259	-0.084967	111.1826	2396430
011	2018-10-03t1646	1538603401.37	adult	121.9128	69.9712	-190.1989	1078.7365	74.2629	63904.2958	201320.6125	3256147.3508	911.374	-0.63941	402.327	-0.47628	387.3849	-0.4124	728.9025	-0.63717	715.7792	243453.4375	568.8361	-0.51586	671.7807	-0.67099	13432900	-0.59926	203.024	59.7524	58.7883	114.0297	108.83	38085.9336	87.4262	-0.65865	101.8415	1995010
011	2018-10-03t2046	1538617800.98	adult	125.9127	73.9711	-186.1991	1066.005	77.1999	68274.3696	215414.0291	3677074.1851	889.283	-0.7178	412.269	-0.18722	398.3981	-0.073203	749.0854	-0.45294	738.701	267423.5	596.5727	-0.077247	698.8671	-0.37437	14678400	-0.1575	402.172	69.6204	69.0894	121.2214	117.1417	43276.0234	98.2782	-0.24709	111.742	2478770
011	2018-10-04t0046	1538632199.82	adult	129.9124	77.9708	-182.1994	1029.5878	77.2521	61688.4339	194487.2013	3140579.8999	940.834	-0.48293	412.676	-0.1916	394.9389	-0.21144	764.2935	-0.31396	753.04	246866.7812	603.9974	0.047657	711.7596	-0.22136	13297300	-0.62133	263.857	72.4711	70.9375	151.4391	140.2377	48914.8242	101.7315	-0.18415	126.4338	2335160
011	2018-10-04t0446	1538646599.94	adult	133.9124	81.9708	-178.1993	1102.0997	80.1349	67369.0302	212338.2764	3514972.3357	914.968	-0.58786	385.116	-1.014	365.641	-1.1629	753.532	-0.38766	742.9242	265243.25	566.0241	-0.50476	704.032	-0.279	13540700	-0.52743	246.493	69.7422	68.8187	119.0227	116.4003	41895.9922	98.4478	-0.35752	111.3524	2452140
011	2018-10-04t0846	1538660999.77	adult	137.9124	85.9708	-174.1994	1051.4184	76.7715	65954.3621	207828.7036	3537221.6806	797.449	-1.083	384.53	-1.043	365.8864	-1.1716	698.5061	-0.81777	690.6655	240984.6094	577.3456	-0.33395	664.324	-0.65962	13234000	-0.61212	218.151	69.6916	68.4802	121.6055	119.2671	41953.8945	99.8852	-0.36354	113.8112	2398510
011	2018-10-04t1246	1538675401.56	adult	141.9129	89.9713	-170.1989	1076.6578	72.6194	63635.8029	200522.7729	3203411.0272	1013.18	-0.17002	393.609	-0.79759	378.4996	-0.80063	734.2732	-0.52885	705.8326	244512.9688	560.0856	-0.57914	656.0457	-0.73163	13087100	-0.64171	408.386	75.1063	71.8028	251.7985	234.3563	83848.9141	105.1882	-0.25774	185.7385	2497210
011	2018-10-04t1650	1538690056.86	adult	145.9838	94.0422	-166.128	1032.4241	73.2537	62209.1875	196054.3182	3177320.8199	859.664	-0.7991	413.158	-0.26217	402.0949	-0.10114	706.8536	-0.73806	691.6027	229727.4375	581.1126	-0.27631	667.134	-0.61293	13424300	-0.52274	184.477	78.0388	77.3418	134.9459	131.983	43857.4141	109.4024	-0.19589	125.1092	2535640
011	2018-10-04t2046	1538704197.86	adult	149.9118	97.9702	-162.1999	1043.3223	74.8241	65841.9748	207596.7711	3462247.0024	1334.98	1.0866	415.282	-0.22101	392.0684	-0.43028	867.2844	0.51158	852.9404	298345.8438	639.0951	0.53182	791.7112	0.60788	14262900	-0.26237	214.523	71.2615	70.9128	128.9965	126.6172	44374.7969	104.745	-0.37248	119.7513	2447480
011	2018-10-05t0046	1538718598.88	adult	153.9121	101.9705	-158.1996	1015.1376	75.0845	63487.2283	200146.5447	3369053.782	916.006	-0.55717	406.487	-0.48117	384.7623	-0.67177	779.0558	-0.16764	767.3684	258646.5312	607.4271	0.091137	724.5579	-0.04004	13468500	-0.47757	326.151	78.6725	76.9907	190.0557	171.1647	63098.5039	108.8506	-0.31605	139.6312	2606740
011	2018-10-05t0446	1538732999.86	adult	157.9124	105.9708	-154.1994	1029.6232	74.0534	62266.2901	196281.8244	3161298.7906	1070.97	0.020838	420.106	-0.11591	401.4797	-0.1833	851.9279	0.38335	839.4468	277728.5	604.0023	0.047345	770.4704	0.40263	13664400	-0.40489	364.731	85.6493	82.6256	231.9456	216.5294	75614.25	120.568	-0.081746	183.1884	2785830
011	2018-10-05t0846	1538747399.25	adult	161.9122	109.9706	-150.1995	1132.9864	78.3156	70318.5154	221490.3144	3716681.5395	816.686	-0.8961	375.682	-1.3478	360.1838	-1.4432	673.8346	-0.93312	664.6165	247971.125	535.2176	-0.8606	629.0715	-0.92349	13796200	-0.35071	191.507	69.8008	68.3627	128.63	125.4746	47335.8359	99.932	-0.62084	117.5623	2563290
011	2018-10-05t1246	1538761801.82	adult	165.9129	113.9713	-146.1988	1041.0288	72.9232	63344.1208	199616.9864	3265292.4389	897.849	-0.59835	402.919	-0.60315	384.5034	-0.72082	763.3486	-0.26557	752.6323	252668.375	591.6631	-0.099123	708.0872	-0.17112	13320900	-0.45852	400.947	81.3127	79.3655	210.6668	185.6828	69730.7031	113.6895	-0.34872	139.0632	2688280
011	2018-10-05t1646	1538776202.59	adult	169.9131	117.9715	-142.1986	1070.3582	76.5526	64408.6317	202969.3615	3313915.9077	833.481	-0.80661	413.177	-0.32533	401.9753	-0.20317	711.3483	-0.62645	704.8688	239724.3906	567.4274	-0.39995	668.8153	-0.51869	13894700	-0.28648	365.3	82.91	79.8274	225.5613	214.8013	76014.1641	118.3501	-0.29434	165.5473	2788180
011	2018-10-05t2046	1538790599.21	adult	173.9122	121.9706	-138.1995	1057.033	72.5066	63310.4145	199498.1987	3200843.7965	1054.85	-0.069306	434.978	0.27065	412.2419	0.10126	834.0284	0.24334	819.386	276063.4062	632.8151	0.46093	775.5409	0.46236	14386000	-0.13991	337.538	91.6201	88.2029	241.5868	239.5085	79965.2344	127.4195	-0.14822	190.9603	3030150
011	2018-10-06t0046	1538805000.16	adult	177.9125	125.9709	-134.1993	971.4431	75.5958	61087.2093	192646.4092	3240585.3481	1183.78	0.33882	433.596	0.2336	415.8575	0.20738	833.1871	0.23786	815.3938	265786.6875	613.0954	0.22255	747.3192	0.21612	13820400	-0.26498	380.193	91.1094	88.6152	190.5914	183.1321	60798.6641	128.9249	-0.17224	164.8548	2904020
011	2018-10-06t0446	1538819399.64	adult	181.9123	129.9707	-130.1994	1022.8911	77.9084	63663.7258	200675.5834	3356877.5896	820.62	-0.81594	381.726	-1.1921	368.766	-1.2354	693.7664	-0.70417	683.7787	231024.2188	543.9908	-0.6412	649.8844	-0.63527	12680900	-0.53	198.236	80.1877	78.8365	145.6743	143.0723	48509.5469	116.7838	-0.49693	135.3252	2663830
011	2018-10-06t0846	1538833799.29	adult	185.9122	133.9706	-126.1995	626.3735	75.1145	34473.7261	109623.6993	1643086.0036	855.825	-0.69671	409.952	-0.41465	395.4157	-0.42563	722.9702	-0.49462	711.8087	130857.6094	576.9808	-0.20175	675.8591	-0.38894	7396760	-1.8146	290.881	89.6767	86.4951	195.9353	184.284	35464.293	129.6872	-0.27168	164.6739	1618040
011	2018-10-06t1246	1538848198.91	adult	189.9121	137.9705	-122.1996	1074.7963	72.3233	64359.9944	202838.9051	3250385.9323	921.438	-0.4905	415.634	-0.25491	403.1792	-0.18882	734.101	-0.40949	723.6049	247392.0156	564.4501	-0.33979	681.9407	-0.31924	13972000	-0.16541	354.277	92.8642	89.5323	193.9699	186.0033	65367.8672	135.3916	-0.20631	172.3794	3121720
011	2018-10-06t1646	1538862600.16	adult	193.9125	141.9709	-118.1993	993.7045	73.0813	60238.7905	189855.1114	3097877.1589	993.664	-0.27306	424.453	-0.0043501	413.2074	0.12423	750.3154	-0.29319	734.8949	236349.3438	584.1275	-0.069928	694.0386	-0.19878	13351200	-0.29556	331.107	90.6507	87.7788	180.4515	171.7309	56842.2188	129.4715	-0.40353	156.8396	2851420
011	2018-10-06t2046	1538876999.68	adult	197.9123	145.9707	-114.1994	1039.7646	72.0443	62055.3339	195603.7775	3107061.8395	1026.12	-0.17903	402.486	-0.61564	391.0218	-0.57274	753.1058	-0.26545	735.4734	244759.4062	557.4846	-0.38496	683.0307	-0.27639	13046600	-0.34717	409.187	89.3689	86.434	223.3397	192.2787	72585.4062	131.3915	-0.42911	165.0934	2896890
011	2018-10-07t0046	1538891400.21	adult	201.9125	149.9709	-110.1993	976.7754	77.0502	61482.425	193943.963	3229825.0485	923.305	-0.4701	406.914	-0.48645	396.4185	-0.40244	729.1484	-0.40856	717.3263	234056.625	548.6022	-0.47574	671.3076	-0.35864	13051000	-0.32343	505.038	97.2379	91.4532	259.0618	237.2936	83158.8438	151.2061	-0.037709	208.5495	3118710
011	2018-10-07t0446	1538905807.79	adult	205.9146	153.973	-106.1972	1076.7616	70.2344	62941.3129	198311.194	3116803.7681	898.343	-0.53398	421.814	-0.052406	413.0167	0.13517	722.1324	-0.44199	707.4167	237581.5781	540.0501	-0.56266	654.4084	-0.483	13874700	-0.10048	388.128	93.4068	90.2443	186.8492	181.166	61473.3789	134.785	-0.5013	167.7089	3072430
011	2018-10-07t0846	1538920206.88	adult	209.9143	157.9727	-102.1974	997.2634	75.6065	60747.7941	191565.4383	3087909.554	985.167	-0.29228	398.427	-0.71459	386.2693	-0.72337	793.3903	0.022964	777.8939	252298.1094	558.482	-0.30565	720.9649	0.095936	12638900	-0.37592	232.113	84.1986	80.2558	180.9614	177.8049	57545.7266	131.1951	-0.67225	165.8903	2670950
011	2018-10-07t1246	1538934606.15	adult	213.9141	161.9725	-98.1976	1016.1023	76.5637	62088.7848	195793.517	3205876.2707	1113.96	0.053373	422.092	-0.020296	407.3661	-0.031101	922.4767	0.85493	908.0966	299804.9375	609.1954	0.36809	838.5417	1.104	13688400	-0.096043	253.448	85.0323	82.2484	183.5276	180.4273	59646.457	136.9648	-0.61493	167.8148	2757600
011	2018-10-07t1646	1538949000.65	adult	217.9126	165.971	-94.1991	937.3942	75.2131	58470.8547	184442.8313	3081472.1496	1170.96	0.20086	444.857	0.65843	421.4067	0.44043	891.4102	0.67143	876.4062	272771.5312	653.2734	0.96273	826.7497	1.0239	13569500	-0.099763	328.383	95.6472	90.9216	224.3007	215.023	68636.0156	145.1306	-0.49228	195.9201	2917530
011	2018-10-07t2046	1538963399.77	adult	221.9124	169.9708	-90.1994	1020.9148	75.9997	61542.7387	193902.3283	3198518.4415	1090.05	-0.012275	448.776	0.79112	431.2586	0.78004	897.2836	0.72841	891.8199	288925.3125	658.8734	1.0626	820.1178	0.9938	14420500	0.13905	370.534	88.5055	84.6325	196.7758	188.1091	63361.8203	137.766	-0.77829	171.0558	2843950
011	2018-10-08t0046	1538977800.95	adult	225.9127	173.9711	-86.1991	1018.4328	72.8624	61148.1049	192744.5989	3105461.7285	1284.07	0.4959	456.697	1.0423	439.9379	1.0824	945.7096	1.065	930.6711	302627.0625	666.4898	1.1896	859.6802	1.3542	14588700	0.20899	311.684	88.2691	84.8775	183.1916	177.4675	58621.3008	135.8012	-0.93113	166.5101	2819670
011	2018-10-08t0446	1538992200.1	adult	229.9125	177.9709	-82.1993	954.8083	75.247	58150.8673	183331.4072	3025891.0797	1081.48	-0.030852	479.419	1.7337	453.5447	1.5513	913.2357	0.87652	903.9265	277623.6562	705.8255	1.7321	861.9024	1.4045	14560900	0.23218	422.026	95.1266	91.519	223.848	218.02	68049.7891	151.4938	-0.59184	197.5418	2889190
011	2018-10-08t0846	1539006599.41	adult	233.9123	181.9707	-78.1995	1044.452	72.7152	63387.4003	199791.5162	3240921.3877	951.92	-0.3706	447.365	0.79732	433.4388	0.89081	772.3443	-0.033508	759.4317	256418.3125	601.4485	0.38182	716.1608	0.16648	14816300	0.32634	359.996	102.658	96.9504	256.2731	248.881	85082.6562	157.5101	-0.51569	217.9181	3399940
011	2018-10-08t1246	1539021002.81	adult	237.9132	185.9716	-74.1985	1066.9368	75.7589	64773.0156	204170.8116	3311879.3201	978.365	-0.29879	432.647	0.36777	414.9807	0.27715	805.5927	0.20528	795.6713	273095.9062	620.634	0.65288	745.3215	0.4396	14632100	0.30891	536.859	92.4549	84.8046	272.6957	253.7165	92443.8516	159.6531	-0.54663	226.3578	3126820
011	2018-10-08t1646	1539035404.67	adult	241.9137	189.9721	-70.198	1021.6897	75.3794	61861.681	194974.4749	3202861.2706	1172.13	0.22653	449.28	0.87572	428.8148	0.74971	912.8376	0.9603	904.0809	294846.5312	660.426	1.2015	834.9781	1.2519	14507300	0.30588	311.454	96.6671	91.2531	226.4651	221.7674	73148.2344	157.2103	-0.7165	204.1433	3121380
011	2018-10-08t2046	1539049799.47	adult	245.9123	193.9707	-66.1995	1028.834	75.0949	60569.7823	190886.9271	3105788.9615	1149.95	0.17415	484.657	1.9481	462.7539	1.9025	912.1697	0.98457	900.2567	289157.8125	701.6177	1.772	850.8954	1.4192	15341300	0.55834	400.267	110.615	103.7387	256.2934	242.9985	81245.0156	173.3401	-0.32186	222.8686	3501420
011	2018-10-09t0046	1539064201.19	adult	249.9128	197.9712	-62.199	1077.4351	76.3072	63790.7188	201164.4957	3201279.4596	1037.42	-0.12847	427.61	0.23136	404.8956	-0.058418	861.9362	0.6562	853.5515	287886.6875	609.6672	0.54736	795.3754	0.94417	14258200	0.29826	446.342	97.8307	91.5453	249.9501	239.6317	83483.3359	158.4525	-0.87471	214.1206	3262070
011	2018-10-09t0446	1539078601.04	adult	253.9127	201.9711	-58.199	1079.65	74.6457	64349.5256	202762.0535	3264579.4401	974.804	-0.29867	427.254	0.22084	412.8041	0.20505	816.0597	0.34843	808.1315	275012.125	598.5543	0.40684	762.8026	0.66883	14357900	0.35509	376.427	98.1105	94.0362	220.519	214.8161	74314.9062	155.0405	-1.0786	199.0998	3297000
011	2018-10-09t0846	1539093000.26	adult	257.9125	205.9709	-54.1993	1012.4131	74.3367	60767.355	191554.0398	3090341.1947	1018.9	-0.16748	434.608	0.44032	416.6115	0.32818	865.5894	0.73061	857.081	275257.4062	609.8424	0.56961	799.2767	1.0238	13784900	0.22649	328.293	98.7991	92.6592	232.9064	226.2649	74064.2344	159.4436	-1.0364	205.6906	3133710
011	2018-10-09t1246	1539107405.08	adult	261.9138	209.9722	-50.1979	1059.9278	72.4278	63027.8557	198627.4117	3154086.2445	1052.75	-0.061028	427.111	0.21828	412.4716	0.18786	828.5318	0.48058	813.7328	273415.5	590.2867	0.31509	755.2975	0.63975	14054100	0.33201	332.078	99.0531	91.9231	240.4192	234.0123	79338.3281	166.1449	-0.91752	217.135	3259340
011	2018-10-09t1646	1539121800.92	adult	265.9127	213.9711	-46.1991	974.1993	74.1829	58303.1822	183923.9458	2922861.3037	1269.24	0.58814	454.725	1.0318	438.3247	1.0284	884.166	0.92764	862.758	269670.625	627.4719	0.83235	801.9226	1.0993	13853600	0.30645	371.232	107.022	101.2232	248.7329	242.1139	75863.5391	173.1594	-0.78476	223.719	3260530
011	2018-10-09t2046	1539136200.61	adult	269.9126	217.971	-42.1992	967.16	76.6544	58066.6442	183064.3841	2983489.9833	1114.31	0.1455	459.156	1.1581	443.1911	1.1756	892.3277	1.0248	878.3261	271267.625	636.2784	0.96534	813.9469	1.2414	13928000	0.36018	400.415	112.905	105.43	280.678	270.736	85326.125	187.7626	-0.39729	248.0898	3424870
011	2018-10-10t0046	1539150601.27	adult	273.9128	221.9712	-38.199	629.6738	72.7725	36216.7244	114920.5507	1775009.4819	970.923	-0.27649	459.867	1.1752	447.1806	1.2924	821.7814	0.50534	809.368	156138.4688	620.0044	0.75599	756.9043	0.72342	8701600	-1.1467	461.994	118.075	110.8515	324.3801	309.0666	61632.2227	189.0031	-0.44775	249.1367	2234210
011	2018-10-10t0446	1539165002.14	adult	277.913	225.9714	-34.1987	1013.0031	71.6513	58015.2003	182816.7978	2829448.8844	915.602	-0.44016	449.351	0.86866	439.7579	1.0461	759.4605	0.031578	749.0934	230876	577.6571	0.18771	702.771	0.2213	13621600	0.33693	459.342	118.015	110.4745	278.3039	267.5023	84604.375	192.0991	-0.43643	247.8674	3577520
011	2018-10-10t0846	1539179400.03	adult	281.9124	229.9708	-30.1993	941.4674	72.599	54934.3894	173192.0123	2730722.9948	1086.59	0.10636	452.545	0.95875	439.5406	1.0304	837.5001	0.69353	818.2722	241200.0312	587.3185	0.33188	746.9053	0.67554	12992600	0.17995	482.582	120.03	110.2039	286.3383	270.9371	82465.4219	197.5942	-0.3424	251.097	3446060
011	2018-10-10t1246	1539193800.98	adult	285.9127	233.9711	-26.1991	571.3651	144.1101	48700.4608	159977.2304	3880333.8134	1124.8	0.2464	460.5	1.1832	444.1999	1.1667	809.9703	0.4965	796.3414	205732.4688	615.9954	0.73906	750.8246	0.74002	11654300	-0.20243	510.198	128.39	117.1464	380.5159	376.3107	96651.0469	216.6336	0.22379	315.2314	3249300
011	2018-10-10t1646	1539208200.81	adult	289.9127	237.9711	-22.1991	494.2171	73.8995	28449.6683	90819.8635	1363176.514	912.492	-0.43607	467.312	1.3724	454.2821	1.4676	792.5564	0.37754	786.4362	118090.9062	614.4654	0.73018	748.2552	0.74055	6961070	-1.6581	537.245	142.029	131.5528	401.3641	401.5012	59803.2461	236.345	0.82654	334.4561	2115660
011	2018-10-10t2046	1539222600.05	adult	293.9124	241.9708	-18.1993	557.9642	73.4667	27271.2451	86954.1184	1137619.0037	940.208	-0.33791	445.792	0.76214	436.9072	0.92432	801.8296	0.48885	798.3008	115463.4609	592.5006	0.43726	730.9019	0.58897	6383740	-1.8456	476.119	124.758	112.521	360.5571	358.2984	51920.2188	231.8302	0.58323	303.3889	1786530
011	2018-10-11t0046	1539237001.71	adult	297.9129	245.9713	-14.1988	530.2391	80.4203	33343.3427	106501.9404	1769948.6709	821.336	-0.746	428.092	0.26568	423.4278	0.50801	650.9081	-0.85035	635.1033	113908.9141	531.9983	-0.39398	608.5839	-0.66323	7453940	-1.5008	355.529	118.106	108.5525	284.5835	278.147	49802.1094	202.6586	-0.54915	257.6226	2056460
011	2018-10-11t0446	1539251400.6	adult	301.9126	249.971	-10.1992	512.732	80.6286	30903.3158	98726.4187	1592052.2242	747.666	-1.0165	422.923	0.12299	418.0099	0.34048	622.5881	-1.1194	612.7827	100859.2656	525.328	-0.47896	586.8127	-0.88838	6834020	-1.7086	351.562	116.834	107.858	282.4262	277.9127	45753.0508	201.198	-0.70134	254.6032	1887920
011	2018-10-11t0846	1539265800.77	adult	305.9126	253.971	-6.1991	473.0143	73.9373	27630.6449	88211.8562	1354273.5609	914.605	-0.41373	455.298	1.0181	439.264	0.96915	802.1889	0.5975	797.6056	116317.3906	609.4146	0.70478	750.8421	0.88034	6583160	-1.7998	489.313	142.859	129.9661	384.5521	383.4116	55760.0586	253.9122	1.1233	330.023	2065600
011	2018-10-11t1246	1539280204.31	adult	309.9136	257.972	-2.1981	461.8974	74.8672	26949.3176	86322.7245	1298766.0635	905.866	-0.44424	448.679	0.8318	436.6931	0.88355	790.249	0.51864	785.7598	112215.3594	592.2115	0.47368	729.1703	0.67339	6331300	-1.8961	482.133	136.644	123.0274	372.3943	368.8322	52879.9844	244.8304	0.70328	321.0986	1928180
011	2018-10-11t1710	1539296030.82	dead	314.3099	262.3683	2.1981	445.4964	73.2937	25547.3751	81883.7179	1209251.7993	857.109	-0.63805	430.344	0.32812	418.4447	0.34027	746.5493	0.11093	740.0674	100037.6094	563.3283	0.077749	686.0223	0.22213	5755420	-2.1152	513.178	144.551	130.6672	392.2757	390.1349	52564.9453	256.1998	1.0271	337.3634	1933220
012	2018-09-28t1647	1538171510.65	egg	-2.0001	-54.0013	-297.9719	184.3289	27.2328	3419.9513	10850.3535	58690.0801	0	-0.45364	0	-0.52946	0	-0.53136					0	-0.51005	0	-0.50144	0	0.85619	0	0	0				0	-0.40842	0	0
012	2018-09-28t2047	1538185911.56	larva	2.0001	-50.0011	-293.9717	179.0643	27.7392	3360.0122	10669.7314	58479.4379	0	-0.61047	0	-0.70312	0	-0.70604					0	-0.67112	0	-0.65679	0	0.42192	0	0	0				0	-0.48086	0	0
012	2018-09-29t0047	1538200314.85	larva	6.001	-46.0002	-289.9708	175.9307	27.7788	3321.6529	10553.9941	58106.6409	0	-0.75692	0	-0.87973	0	-0.88472					0	-0.83194	0	-0.81031	0	0.0077728	0	0	0				0	-0.55727	0	0
012	2018-09-29t0447	1538214710.88	larva	9.9999	-42.0013	-285.9719	173.3892	27.6207	3306.5194	10509.9804	58055.2064	0	-0.8944	0	-1.0598	0	-1.068					0	-0.99278	0	-0.96226	0	-0.38755	0	0	0				0	-0.63823	0	0
012	2018-09-29t0847	1538229110.51	larva	13.9998	-38.0014	-281.972	173.3837	27.4758	3301.6993	10495.8518	57831.4143	0	-1.0243	0	-1.2441	0	-1.2569					0	-1.1543	0	-1.1133	0	-0.76565	0	0	0				0	-0.72469	0	0
012	2018-09-29t1247	1538243511	larva	18	-34.0012	-277.9719	235.2987	26.335	4713.0267	14897.2874	82749.7321	850.206	0.061366	437.51	1.2816	411.4666	1.4136	790.8633	-0.59813	787.9419	20562.4453	666.4724	0.84379	752.1647	0.46035	1130090	-0.63181	99.7885	53.4181	52.8662	86.1611	84.5162	2240.189	73.1077	0.46361	80.8484	137979
012	2018-09-29t1647	1538257911.01	larva	22	-30.0012	-273.9718	493.9793	43.7189	17400.1814	54934.319	516624.3452	1588.91	0.97357	400.669	0.92381	363.2599	0.94904	1303.0503	0.282	1287.1292	121183.6797	788.3223	1.122	1147.485	1.2538	3703780	0.11894	89.5042	39.461	39.0589	70.7132	69.5716	6576.332	57.2768	0.13223	65.6344	364777
012	2018-09-29t2047	1538272312.69	larva	26.0004	-26.0008	-269.9714	381.9869	35.2687	10315.6234	32549.3226	242005.4164	1970.79	1.3792	525.869	1.6132	441.6241	1.3965	1512.0424	0.66258	1482.041	84674.375	1016.7476	1.7761	1350.1649	1.6224	2912260	-0.57743	115.66	56.9023	56.4304	93.2244	90.6278	5220.5649	77.3272	0.46151	86.6335	315125
012	2018-09-30t0047	1538286716.35	larva	30.0015	-21.9997	-265.9704	350.9776	94.98	20591.1453	67781.8516	1103888.0383	1571.38	0.69776	496.804	1.3058	448.8506	1.3334	1296.4344	0.25591	1278.2014	140014.9219	911.6174	1.3142	1178.0127	1.1076	5359520	0.09681	149.264	59.466	59.1021	93.4315	91.6266	10090.6035	78.9853	0.45381	88.5118	641520
012	2018-09-30t0447	1538301111.42	larva	34.0001	-18.0011	-261.9717	577.4775	48.1125	21287.3894	67134.2994	673330.4004	1784.76	0.87801	490.234	1.1392	425.9459	1.0306	1564.3719	0.79146	1548.3134	176774.0312	1033.6343	1.6352	1466.3613	1.7048	5534260	-0.17635	265.512	46.0316	45.5068	80.6858	78.492	9117.4922	65.433	0.11642	74.6414	519651
012	2018-09-30t0847	1538315512.41	larva	38.0004	-14.0008	-257.9715	607.5754	51.0128	23821.6153	75162.249	799447.0029	4230.63	4.1599	582.335	1.6744	466.5659	1.2286	2323.4272	2.4093	2136.9597	295075.25	1176.2173	2.047	1866.6321	2.6046	7338580	0.21609	141.188	61.2439	60.9392	96.1858	94.1241	12215.6006	81.57	0.42357	90.7897	771796
012	2018-09-30t1247	1538329912.43	larva	42.0004	-10.0008	-253.9715	698.1604	54.6269	30501.3582	96193.431	1132783.0798	1610.32	0.4098	512.394	1.0397	476.9434	1.1858	1252.0691	0.15601	1236.5947	201583.125	766.773	0.44186	1069.731	0.50003	8228540	0.23629	120.044	62.8199	62.4586	97.3238	95.2272	15669.1279	82.8191	0.40652	92.1536	1008820
012	2018-09-30t1647	1538344312.17	larva	46.0003	-6.0009	-249.9715	808.8401	52.0935	34769.1736	109525.4467	1267890.4656	3549.74	2.9776	584.224	1.4573	471.997	1.0052	2173.4873	2.2911	2055.8894	399921.6562	1180.9432	1.871	1711.215	2.0334	10694800	0.87153	111.872	60.6072	60.3249	94.1275	92.9381	17319.4531	80.5624	0.29164	89.6214	1109470
012	2018-09-30t2047	1538358714.11	larva	50.0008	-2.0004	-245.971	904.2318	62.2155	46708.726	147231.2678	2019556.2925	1496.71	0.02651	455.53	0.29445	423.8907	0.41101	1180.0314	-0.019084	1146.423	289107.6875	788.9871	0.24914	1046.842	0.18602	11156400	0.71181	116.458	49.9483	49.2876	84.644	83.5138	20737.7832	70.1784	-0.09763	79.5451	1223280
012	2018-10-01t0047	1538373116.74	adult	54.0016	2.0004	-241.9703	962.0521	64.9696	52363.4455	165044.6404	2401435.2578	2258.54	0.97673	512.716	0.63684	442.9393	0.45179	1661.7405	1.2264	1617.2499	456978.625	1013.2992	1.0313	1432.5901	1.1224	14055100	1.4718	274.602	53.7071	53.3073	92.9554	91.0635	25562.7227	77.0186	0.031235	87.1971	1472270
012	2018-10-01t0447	1538387514.31	adult	58.0009	5.9997	-237.9709	943.3438	67.5354	53342.0424	168167.7482	2533360.7411	2758.23	1.7017	525.926	0.75026	470.2064	0.71685	1517.0114	0.91317	1410.1602	424763.1875	888.8167	0.53503	1183.6657	0.45458	14674400	1.4164	116.484	54.765	54.6796	93.9662	92.2259	26310.5254	78.3359	0.027587	89.0081	1528050
012	2018-10-01t0847	1538401913.31	adult	62.0006	9.9994	-233.9712	974.0502	70.834	56484.5995	178020.5729	2767514.8992	2098.28	0.80649	506.452	0.59209	432.1617	0.28307	1470.2074	0.88676	1418.1096	435181.4062	957.2002	0.89531	1268.0132	0.76008	14953000	1.2546	401.042	54.1208	53.8194	95.9087	92.3	28388.9805	77.8393	-0.044279	88.1181	1597920
012	2018-10-01t1247	1538416329.43	adult	66.0051	14.0039	-229.9667	1048.2771	71.8528	59669.2721	187914.6182	2953698.6341	1955.88	0.66286	478.289	0.3398	424.0914	0.19175	1355.7098	0.64244	1284.9789	422981.4688	853.6397	0.49531	1139.6296	0.44619	14918800	1.0022	337.668	59.7992	59.3102	97.5953	94.6091	30449.7305	81.2686	0.079135	90.7543	1865260
012	2018-10-01t1647	1538430727.29	adult	70.0045	18.0033	-225.9673	1006.2177	70.9498	59875.9889	188749.5848	3014757.2117	1174.56	-0.51608	435.295	-0.13437	408.1238	-0.018892	1017.2836	-0.34109	1007.147	318409.7812	693.3033	-0.26715	926.0924	-0.20324	13605600	0.30128	191.598	48.952	48.3383	87.581	85.7394	27412.8613	71.4927	-0.54802	81.9024	1530040
012	2018-10-01t2047	1538445114.89	adult	74.0011	21.9999	-221.9708	1061.2731	77.6762	66944.3818	210935.2008	3622634.0828	1061.17	-0.67576	394.088	-0.69632	365.0289	-0.75534	870.1381	-0.76732	859.8196	304548.3438	649.417	-0.47376	817.3219	-0.55557	13759200	0.17895	141.825	52.5592	52.0166	88.6318	87.0253	31021.1445	73.4169	-0.56764	83.02	1835050
012	2018-10-02t0047	1538459515.21	adult	78.0011	25.9999	-217.9707	1194.3571	80.7487	72106.907	227005.9543	3860788.0234	1481.02	0.17184	422.427	-0.26288	388.767	-0.34923	1072.5848	0.12952	1035.5317	404364.5	700.2773	-0.064429	939.0955	0.052881	15908600	0.8264	205.69	53.163	52.3479	96.9518	95.1624	36550.8359	79.708	-0.2345	91.2194	2002120
012	2018-10-02t0447	1538473914.54	adult	82.001	29.9998	-213.9709	1107.3683	75.3009	69399.7674	218663.579	3665000.5039	1218.33	-0.25985	422.234	-0.22804	403.4332	-0.010441	851.8717	-0.67258	821.881	309229.4375	615.0386	-0.62054	757.8383	-0.72198	15295800	0.47311	334.318	60.3902	59.7846	101.3919	98.6907	36805.2734	84.073	0.028817	94.3392	2187690
012	2018-10-02t0847	1538488315.7	adult	86.0013	34.0001	-209.9705	1071.2089	77.6091	65470.1706	206262.0464	3434617.1249	1374.49	0.21735	452.432	0.49511	420.6376	0.50495	1106.399	0.72283	1094.4675	378388.4688	725.9448	0.45787	992.7758	0.71528	15452800	0.43102	390.698	65.4678	65.1	105.8359	100.9966	36195.8828	87.3355	0.23496	97.3172	2236050
012	2018-10-02t1247	1538502728.3	adult	90.0048	38.0036	-205.967	1216.4053	79.6082	72877.986	229566.3518	3798323.4775	1134.56	-0.28592	380.686	-1.1592	360.3862	-1.218	855.9293	-0.42715	840.8096	326109.0625	586.1661	-0.7869	764.044	-0.54017	14493900	-0.0082104	217.024	60.3535	59.8213	103.5033	100.4061	39434.7422	83.5347	-0.3379	94.7942	2297840
012	2018-10-02t1646	1538517008.52	adult	93.9715	41.9703	-202.0003	1127.7937	74.225	68136.596	214623.2753	3507392.6916	1047.34	-0.46572	408.336	-0.42896	390.7028	-0.28345	813.7649	-0.5555	796.011	289700.3125	594.7642	-0.62487	745.1382	-0.57487	14528600	-0.058581	187.484	60.2155	59.3687	112.6542	104.9539	40104.8984	84.6169	-0.39359	98.3748	2142470
012	2018-10-02t2046	1538531410.57	adult	97.9721	45.9709	-197.9997	1107.6417	81.403	70387.7738	221851.1639	3813606.1743	1121.45	-0.13076	436.414	0.43621	413.5991	0.51134	875.0933	-0.036894	858.9485	322034.3125	661.2598	0.30774	791.806	-0.094794	16025500	0.46085	281.533	66.5309	65.8283	122.8292	114.6321	45201.1641	91.9481	0.21615	106.852	2443080
012	2018-10-03t0046	1538545808.22	adult	101.9714	49.9702	-194.0004	1189.1072	76.5419	74134.1433	233635.199	3932232.2638	931.76	-0.74759	437.577	0.53499	420.1825	0.76088	795.5378	-0.45612	787.0492	307873.125	631.5199	0.051307	754.7889	-0.27614	16923700	0.7676	405.306	76.4542	73.38	193.0647	189.7986	74716.0469	110.6319	1.7348	169.4823	2956940
012	2018-10-03t0446	1538560207.95	adult	105.9713	53.9701	-190.0005	1081.5594	76.1215	66297.8402	208886.1844	3512982.8434	1069.18	-0.15281	438.582	0.60759	423.5158	0.88083	822.8361	-0.16924	808.511	285524.125	611.8511	-0.11623	742.898	-0.27384	15177600	0.075538	261.843	78.3422	75.6051	189.8733	185.1524	65886.0469	111.8714	1.4635	162.5559	2711110
012	2018-10-03t0846	1538574607.96	adult	109.9713	57.9701	-186.0005	1040.9671	75.9571	66098.296	208393.9415	3517700.8185	1059.83	-0.12523	411.127	-0.21668	393.348	-0.16978	834.8578	0.0038439	823.603	288025.9375	598.7667	-0.22141	768.9136	0.053411	14176100	-0.32222	241.335	62.8134	61.7023	112.7556	110.3811	38900.668	91.7921	-0.26732	105.1129	2165870
012	2018-10-03t1246	1538589008.78	adult	113.9716	61.9704	-182.0002	1103.6725	73.8007	67050.1516	211314.6434	3472020.1133	1220.25	0.59829	447.9	0.92511	425.1552	0.90403	946.3628	0.91356	933.1148	331226.9688	660.7103	0.75256	839.5185	0.79366	15675100	0.22533	327.585	76.646	73.7266	181.194	176.7603	63417.9023	112.4106	0.87249	159.979	2682380
012	2018-10-03t1646	1538603409.72	adult	117.9718	65.9706	-178	1245.1838	75.7222	70500.8338	222031.755	3555585.6289	1057.52	-0.040831	440.263	0.68485	425.3513	0.87946	792.787	-0.18358	775.0964	292538.4062	631.7245	0.3823	738.8518	-0.076871	16226800	0.41165	181.362	70.2377	69.7303	128.6158	125.4621	47459.2266	101.6849	0.088273	118.4726	2588750
012	2018-10-03t2046	1538617809.27	adult	121.9717	69.9705	-174.0001	1147.6776	76.8052	73901.9297	233053.3186	3989565.0762	862.17	-0.851	395.441	-0.68453	381.8287	-0.59642	712.8652	-0.76144	705.5298	275165.9688	554.8782	-0.72348	668.8285	-0.69896	15246600	0.045765	233.642	69.6741	68.0025	146.1634	136.6992	56419.0625	101.4704	-0.033306	123.1575	2686360
012	2018-10-04t0046	1538632208.05	adult	125.9714	73.9702	-170.0004	1128.3937	74.9305	68627.9729	216164.8636	3543713.1932	936.119	-0.51482	449.585	0.92692	435.2757	1.1257	754.9773	-0.40647	735.0135	271036.8438	609.1679	0.11059	698.5343	-0.37725	16108600	0.33703	255.946	76.2166	75.1471	140.0211	136.3132	50267.5625	107.0592	0.1004	127.1291	2730840
012	2018-10-04t0446	1538646608.17	adult	129.9714	77.9702	-166.0004	1108.4625	73.8629	69312.2523	218439.5025	3628175.8508	942.812	-0.47426	440.502	0.62846	422.4713	0.66917	758.7289	-0.35789	748.7255	274659.875	617.6721	0.25046	715.2631	-0.18659	15927700	0.26211	282.73	80.2336	78.4671	156.4431	151.8207	56632.3945	116.0497	0.32994	140.7481	2901090
012	2018-10-04t0846	1538661008	adult	133.9714	81.9702	-162.0005	1020.2545	77.2111	65357.627	206043.1573	3543903.1776	1096.11	0.19186	446.195	0.76385	422.5033	0.62999	879.0812	0.60962	865.381	299766.6875	681.8684	1.1977	818.7427	0.85543	15205400	0.015436	252.575	73.275	72.4177	135.2147	131.0257	46108.2109	106.4191	-0.093971	124.5976	2497070
012	2018-10-04t1246	1538675409.95	adult	137.9719	85.9707	-157.9999	1137.7163	75.0349	71212.7511	224350.5912	3761374.1007	1295.81	1.0352	426.981	0.17793	396.9533	-0.20438	883.1294	0.64733	861.9754	328524.125	655.9503	0.80813	800.5724	0.68894	15860600	0.21981	344.206	78.4354	77.4286	136.9588	132.8704	50948.6641	108.2105	-0.10634	125.4193	2913560
012	2018-10-04t1650	1538690065.26	adult	142.0428	90.0416	-153.929	1177.6311	75.9159	74417.3494	234434.0323	3967701.6982	1088.63	0.14415	423.666	0.057062	401.3732	-0.096411	819.8167	0.14655	798.4421	318908.6875	638.68	0.54713	758.3837	0.27851	16450500	0.39381	245.489	76.7531	75.4274	155.1008	147.8556	60334.2031	109.6249	-0.13031	134.0463	2980250
012	2018-10-04t2046	1538704206.09	adult	145.9708	93.9696	-150.001	1132.1588	76.3902	73001.9802	230052.7587	3950658.8531	994.937	-0.24977	425.859	0.095793	402.3909	-0.092028	782.3413	-0.14739	765.0521	298072.0312	630.5029	0.42071	733.6897	0.039746	16214600	0.31322	486.734	77.2729	72.4745	290.1352	271.9592	110541.5234	118.9732	0.068347	219.9843	2942170
012	2018-10-05t0046	1538718607.16	adult	149.9711	97.9699	-146.0007	1218.2179	75.6556	75483.9252	237808.9317	3969200.8118	1290.48	0.91054	463.157	1.1171	430.5545	0.73926	967.5085	1.2865	937.5138	381198.375	716.4447	1.6063	877.2821	1.4399	18245200	0.90055	282.884	90.1027	87.3522	184.4006	180.5998	72653.8438	130.312	0.29758	166.7181	3549420
012	2018-10-05t0446	1538733008.17	adult	153.9714	101.9702	-142.0004	1196.2284	77.0338	74345.5862	234097.4152	3966958.3232	1257.77	0.74428	471.808	1.3332	445.5323	1.1682	951.9679	1.1505	931.7607	370315.5	685.0102	1.1524	861.2947	1.2758	18307100	0.90095	218.116	81.5515	80.1718	156.2821	152.2069	60793.7461	116.7436	-0.11866	141.4784	3164360
012	2018-10-05t0846	1538747407.51	adult	157.9712	105.97	-138.0006	1172.9183	78.56	74049.1965	233222.2039	3996660.8512	1238.74	0.63794	471.789	1.3122	444.2994	1.1101	912.942	0.84082	893.9555	353308.5625	689.8733	1.2046	827.7871	0.94771	18222400	0.86332	379.075	88.2953	83.7278	265.9513	257.2732	102923.1641	135.2514	0.27218	216.0611	3410320
012	2018-10-05t1246	1538761810.24	adult	161.972	109.9708	-133.9998	1185.3505	75.6792	76265.6172	240320.9206	4094815.201	1184.93	0.41492	467.254	1.1719	437.9547	0.90261	926.8315	0.93045	910.4742	368878.9375	704.7914	1.393	850.1552	1.1523	18571900	0.9485	362.989	91.9066	90.1182	165.4257	160.8211	65839.4453	128.7743	0.052811	151.0246	3653010
012	2018-10-05t1646	1538776211.04	adult	165.9722	113.971	-129.9996	1203.4628	76.689	74148.9024	233458.6327	3936987.2189	1353.73	0.97531	465.121	1.1029	441.0238	0.98336	926.318	0.91213	882.5581	358485.0625	680.7047	1.0694	824.8718	0.91096	17990000	0.78527	380.322	83.0453	80.2805	164.6239	158.7472	63709.4297	125.1356	-0.089062	149.7525	3212030
012	2018-10-05t2046	1538790607.56	adult	169.9712	117.97	-126.0006	1131.0989	78.5304	73634.3898	232138.6243	3994643.4348	1176.69	0.34559	428.797	0.10223	405.8085	-0.087581	837.8283	0.27084	814.8641	321726.0625	630.1364	0.414	764.7805	0.35894	16463700	0.38483	251.135	84.3834	81.4973	187.4734	182.3758	71989.7969	125.21	-0.14226	160.2705	3239900
012	2018-10-06t0046	1538805008.47	adult	173.9715	121.9703	-122.0003	1235.1739	76.5258	76008.7003	239351.4091	3998870.8922	1140.84	0.21242	454.696	0.81079	431.3755	0.68066	876.931	0.54238	859.8175	348141.625	673.2392	0.9816	805.2074	0.73044	18036000	0.79919	275.984	82.9576	80.2142	170.2375	163.3918	67584.2969	125.1084	-0.20013	152.5877	3290600
012	2018-10-06t0446	1538819407.91	adult	177.9713	125.9701	-118.0005	1154.396	76.1621	73672.5409	232184.0488	3946185.4079	1555.93	1.5328	459.445	0.94327	431.9539	0.69711	940.8711	0.97708	900.7307	362235.375	681.0923	1.0934	841.0351	1.0535	17660100	0.71002	368.061	94.5167	90.5941	226.2589	211.4388	87109.6719	135.4125	-0.029707	179.4781	3633030
012	2018-10-06t0846	1538833807.66	adult	181.9713	129.9701	-114.0006	1199.3929	77.1569	73917.1604	232772.9945	3913355.7802	2226.39	3.5971	439.753	0.40416	415.2237	0.18477	982.4446	1.2478	835.7987	379223.625	637.7821	0.55271	779.9648	0.51372	16971400	0.54491	325.988	93.4229	90.254	174.9446	170.3056	67528.6016	135.3912	-0.087849	159.9672	3605470
012	2018-10-06t1246	1538848207.18	adult	185.9711	133.9699	-110.0007	1211.0865	77.5248	76516.3535	240979.6235	4101962.6192	3548.22	7.5733	435.165	0.28151	412.9982	0.11519	1082.5342	1.9023	850.8602	433013.6875	640.4604	0.60293	784.4445	0.55981	17370900	0.65573	302.495	84.4982	80.9627	178.0922	174.4557	71236.8906	131.937	-0.22283	160.5706	3373000
012	2018-10-06t1646	1538862608.47	adult	189.9715	137.9703	-106.0003	1207.395	77.8198	77210.4188	243209.0493	4162239.2686	3493.14	7.2401	447.424	0.6276	427.4591	0.56394	1125.2285	2.164	877.6312	453467.0938	642.4081	0.64606	780.7614	0.5357	18018200	0.82756	329.773	86.1283	81.5797	200.7181	191.6252	80889.3984	138.7932	-0.13143	174.069	3468470
012	2018-10-06t2046	1538877008.06	adult	193.9714	141.9702	-102.0004	1176.1327	78.5473	75746.5311	238626.7221	4099923.9363	3884.69	8.2318	446.321	0.60684	415.2821	0.18918	1166.4106	2.4126	920.2503	461898.625	671.1982	1.0305	845.466	1.0996	17630600	0.74725	242.118	93.7861	90.6783	177.9667	172.9064	70474.8203	135.5302	-0.26772	162.97	3704740
012	2018-10-07t0046	1538891408.61	adult	197.9715	145.9703	-98.0003	1189.1245	81.8144	79521.5287	250523.4709	4528374.2549	2564.33	4.2491	400.24	-0.67881	381.7206	-0.86655	998.4363	1.3137	828.4926	414351.0625	584.8893	-0.038047	754.7027	0.33368	16584700	0.51094	436.384	73.3154	68.5204	194.0027	169.0814	80511.1406	122.8457	-0.62664	153.3372	3037970
012	2018-10-07t0446	1538905816.28	adult	201.9737	149.9725	-93.9982	1204.0615	80.8917	77834.1463	245188.9039	4279371.5248	2499.9	3.9736	435.797	0.33385	419.6344	0.33843	1005.2447	1.3541	842.4846	408129.3438	616.9867	0.39152	760.3242	0.39446	17688100	0.79826	401.996	87.3895	82.4608	249.8925	241.8202	101456.3594	145.2658	-0.17823	212.2189	3546960
012	2018-10-07t0846	1538920215.59	adult	205.9735	153.9723	-89.9984	1214.8827	83.8118	81363.8402	256346.4784	4611676.0691	2515.37	3.9351	394.692	-0.82842	372.3199	-1.1745	1024.209	1.4755	847.1919	434264.625	593.0722	0.11269	761.434	0.41982	16728600	0.59111	253.724	72.5685	68.0407	168.6411	163.9603	71503.8125	120.8024	-0.83909	151.3882	3075740
012	2018-10-07t1246	1538934614.71	adult	209.9732	157.972	-85.9986	1159.2252	80.9593	76104.1019	239775.1378	4246860.3052	2090.13	2.7082	466.023	1.2347	443.8611	1.1456	1034.979	1.5589	913.3784	410886.6875	650.4911	0.8715	827.5286	0.99427	18487100	1.0461	292.51	100.288	96.0747	214.4254	206.4421	85126.8984	149.2206	-0.22829	187.0757	3978440
012	2018-10-07t1646	1538949009.05	adult	213.9717	161.9705	-82.0002	1243.3741	77.9858	80183.6416	252497.8461	4399422.1535	2178.34	2.8996	404.654	-0.52678	384.4668	-0.78039	969.5599	1.1546	848.2484	405276.0312	579.5506	-0.01253	750.829	0.36513	16914600	0.69173	245.259	92.8826	90.6197	183.7387	178.8245	76802.7656	141.7696	-0.49428	169.3035	3882490
012	2018-10-07t2046	1538963408.19	adult	217.9714	165.9702	-78.0004	1186.1746	78.8988	77077.1357	242851.4116	4196819.8494	1752.73	1.7377	432.683	0.30256	417.2209	0.30265	914.3594	0.81816	839.0507	367572.4688	597.9128	0.24796	751.0549	0.38528	17387800	0.83765	352.862	92.1544	88.8107	209.6419	195.4948	84276.0312	142.8614	-0.55275	178.4363	3703320
012	2018-10-08t0046	1538977809.48	adult	221.9718	169.9706	-74.0001	1150.0994	79.5979	74224.0104	233885.8594	4085926.2673	1902.99	2.125	442.342	0.60224	426.707	0.62946	921.2571	0.88279	819.4979	356526.5	604.0271	0.35055	748.9988	0.38962	17116000	0.80811	416.883	99.63	95.4991	242.5832	228.2485	93879.7031	150.2069	-0.44681	189.3352	3855080
012	2018-10-08t0446	1538992208.5	adult	225.9715	173.9703	-70.0003	1169.721	83.1917	76401.0642	240757.3646	4208736.8516	1975.1	2.3054	402.975	-0.54503	388.4307	-0.63247	892.0746	0.71674	780.0585	355937.75	559.259	-0.2106	689.6615	-0.09734	16052500	0.57561	364.911	87.498	83.26	210.0786	196.8548	83821.3594	140.5515	-0.80205	177.7723	3485480
012	2018-10-08t0846	1539006607.87	adult	229.9713	177.9701	-66.0005	1077.598	82.7705	72503.9036	228626.7609	4130969.1307	1348.38	0.67185	408.032	-0.38522	393.4942	-0.45659	828.5978	0.3213	752.1826	313209.9688	565.182	-0.11561	693.8598	-0.043944	15404400	0.44638	454.542	104.334	100.3061	262.2881	248.0727	99144.9062	159.9172	-0.35626	212.7	3938930
012	2018-10-08t1246	1539021011.39	adult	233.9723	181.9711	-61.9995	1198.7334	77.271	75420.6504	237589.4875	3998369.0212	1202.11	0.29019	425.004	0.13057	421.1962	0.47985	763.8082	-0.090239	721.192	300940.4375	542.1117	-0.40227	648.5963	-0.41993	16723500	0.81539	430.721	106.356	101.6401	221.1835	207.7165	87146.3125	163.578	-0.3419	195.958	4185020
012	2018-10-08t1646	1539035413.17	adult	237.9728	185.9716	-57.999	1189.3085	79.4383	75284.8477	237074.8928	4131265.5466	1921.12	2.2215	404.301	-0.48085	396.2369	-0.35446	791.0849	0.10748	703.2381	310896.375	536.8186	-0.46118	647.4797	-0.41851	15874900	0.6323	442.832	108.835	101.8887	295.0205	281.9376	115943.0625	173.3229	-0.14538	233.8422	4273390
012	2018-10-08t2046	1539049807.95	adult	241.9713	189.9701	-54.0005	1160.9591	78.5098	74799.3081	235659.7738	4078581.151	1278.44	0.51397	445.434	0.76025	440.0611	1.13	802.8544	0.2043	740.7092	313916.0625	585.487	0.20015	676.1998	-0.15326	17379100	1.0625	468.333	115.017	108.0751	249.7503	244.5182	97652.3828	187.533	0.19413	229.0237	4487500
012	2018-10-09t0046	1539064209.64	adult	245.9718	193.9706	-50	1167.9584	80.7592	75844.1167	238977.7572	4144026.8969	1984.81	2.4576	402.136	-0.53692	393.1363	-0.45533	827.4344	0.39242	725.428	327664.0312	528.2819	-0.55542	649.3236	-0.38083	15908100	0.71012	350.017	110.436	106.2534	222.2426	217.7958	88008.0703	171.3738	-0.38349	204.272	4368730
012	2018-10-09t0446	1539078609.51	adult	249.9718	197.9706	-46	1163.2996	81.4476	74428.5833	234447.5335	4090608.5532	1571.98	1.356	393.984	-0.77973	385.7233	-0.70575	731.4498	-0.27056	632.967	284533.9688	517.2566	-0.69772	590.6942	-0.90133	15295300	0.57939	279.601	108.884	103.2061	216.9399	213.4919	84389.6094	171.5499	-0.46876	202.1871	4227090
012	2018-10-09t0846	1539093008.73	adult	253.9716	201.9704	-42.0003	1142.3942	77.499	70841.5778	223154.967	3738445.0145	1424.33	0.96855	400.704	-0.57419	395.5441	-0.37382	754.2773	-0.097471	698.5007	279082.625	515.2058	-0.71926	631.3056	-0.52824	14806000	0.47849	387.152	114.721	110.0427	232.9515	226.023	86192.0703	183.9854	-0.16787	214.6047	4238920
012	2018-10-09t1246	1539107413.61	adult	257.9729	205.9717	-37.9989	1107.9405	78.5691	68670.4059	216402.8962	3585436.7229	1624.65	1.5659	403.625	-0.48221	397.9469	-0.29229	812.3795	0.34024	711.7471	291644.25	521.8452	-0.62229	643.0048	-0.41303	14464700	0.41601	458.234	119.681	113.7485	265.9523	242.2805	95476.8672	193.1585	0.038138	227.7154	4288990
012	2018-10-09t1646	1539121809.43	adult	261.9718	209.9706	-34.0001	688.0111	84.8693	42901.3802	135863.2848	2316278.1121	1431.71	1.04	416.388	-0.098935	403.9571	-0.092439	878.3229	0.85289	814.1121	196744.3438	565.5935	-0.020095	681.2065	-0.048493	9326670	-1.0008	339.243	117.892	106.153	285.2104	281.5029	63887.1172	207.7218	0.4243	264.3554	2640670
012	2018-10-09t2046	1539136209.07	adult	265.9717	213.9705	-30.0002	1110.7749	74.1498	68366.5433	215385.5051	3580635.2799	1120.98	0.15103	403.849	-0.46348	395.411	-0.37013	761.9988	-0.00086621	739.8344	272033.5625	535.9951	-0.41288	676.3496	-0.08004	14411800	0.4666	541.07	128.722	122.3586	328.3934	297.5558	117236.4453	203.6955	0.21239	250.1846	4593570
012	2018-10-10t0046	1539150609.75	adult	269.9718	217.9706	-26	1125.3638	73.171	69193.3389	218010.9305	3575704.4524	1419.55	1.061	405.349	-0.41286	395.7173	-0.35621	774.6844	0.11403	730.3334	280435.75	536.0443	-0.40266	660.8913	-0.21267	14648900	0.56996	554.626	130.9	124.9928	303.7524	271.5984	109958.3594	204.46	0.15401	245.9948	4730590
012	2018-10-10t0446	1539165010.57	adult	273.9721	221.9709	-21.9997	1085.9825	74.5615	67184.1848	211801.2274	3479606.9115	1596.13	1.6307	407.989	-0.32958	397.7541	-0.28702	802.3057	0.35191	734.6996	281609.3125	536.224	-0.39049	665.6299	-0.15405	14311500	0.5074	465.114	135.361	129.9593	293.4312	271.8573	102994.3594	207.9784	0.18649	248.728	4748190
012	2018-10-10t0846	1539179408.49	adult	277.9715	225.9703	-18.0003	1079.7992	73.4096	66922.1192	210943.291	3469492.2835	1538.76	1.4958	410.466	-0.25201	399.4182	-0.23087	792.1589	0.29547	731.3729	277255.625	543.2409	-0.28446	668.8028	-0.10921	14333500	0.55073	483.723	135.726	131.704	289.4926	266.7479	101322.4219	207.2503	0.075802	245.8976	4739570
012	2018-10-10t1246	1539193809.48	adult	281.9718	229.9706	-14.0001	1070.1295	73.9155	66394.9892	209260.2507	3461498.9983	1059.61	0.021122	415.428	-0.1043	402.8121	-0.12155	766.8068	0.11163	748.3789	266081.9375	555.4358	-0.10673	689.7339	0.1119	14385400	0.60479	524.1	139.845	135.671	315.8584	286.9413	109602.875	212.9052	0.18135	254.3846	4842550
012	2018-10-10t1646	1539208209.28	adult	285.9717	233.9705	-10.0001	1014.0396	76.8942	64014.4248	201820.5507	3424569.7395	1303.11	0.82373	426.491	0.21509	409.7677	0.096367	832.9965	0.69103	798.2134	279053.8438	591.0453	0.39491	744.112	0.67329	14249900	0.60278	506.82	145.019	139.2913	336.7607	311.9873	112814.8281	227.0866	0.58517	282.3236	4845370
012	2018-10-10t2046	1539222608.5	adult	289.9715	237.9703	-6.0003	963.7786	75.8489	60316.2277	190206.3384	3204206.9412	1136.92	0.30717	434.433	0.44208	416.6037	0.30657	841.3498	0.79924	825.9567	265025.1875	605.9112	0.61197	770.6165	0.96769	13676800	0.46259	581.039	150.837	144.2024	357.8839	329.97	112733.4453	238.5208	0.90168	290.9573	4748670
012	2018-10-11t0046	1539237010.22	adult	293.972	241.9708	-1.9998	983.514	75.2257	59854.026	188646.3502	3123804.3536	1174.47	0.45752	431.743	0.36705	415.8638	0.28149	858.4059	0.99038	846.9872	268681.0625	598.4242	0.51963	794.1736	1.2403	13492800	0.4423	550.051	153.576	143.9948	374.0067	359.7668	117064.1094	250.9282	1.2594	310.3558	4799550
012	2018-10-11t0446	1539251409.11	dead	297.9717	245.9705	1.9998	984.6267	75.5408	59879.6994	188725.4752	3124304.8256	1174.03	0.48418	432.416	0.38655	416.918	0.31083	861.3694	1.064	850.2884	269608.625	597.2324	0.51397	799.87	1.3345	13527300	0.49287	529.445	154.831	144.2044	372.5222	355.4845	116599.4531	254.7274	1.3156	313.3487	4843570
013	2018-09-28t1254	1538157543.98	egg	-1.9409	-61.8833	-193.8534	241.2192	32.4895	5491.498	17390.5168	113777.1648	136.773	-0.24348	70.7928	-0.13788	70.2805	-0.099965	108.693	-1.4241	106.6724	3260.8	92.174	-0.23384	102.4963	-0.27996	210892	0.95336	108.669	31.596	30.6244	63.6967	61.7841	1910.9	48.8218	0.29812	56.2098	94124.4
013	2018-09-28t1647	1538171518.66	larva	1.9409	-58.0014	-189.9715	135.0048	24.1373	2285.8504	7282.2848	35217.1335	184.573	-0.32815	124.003	0.0023177	123.0829	0.071961	172.954	-1.3919	172.0964	2248.4	150.7428	-0.20828	164.519	-0.29303	157111	0.50361	76.0341	32.1318	32.0783	61.739	59.5954	802.607	48.2527	0.24282	56.8263	40711
013	2018-09-28t2047	1538185919.61	larva	5.9412	-54.0011	-185.9713	156.169	22.7093	2409.1646	7652.342	34377.2722	182.152	-0.48414	129.965	-0.12549	129.5081	-0.047696	174.361	-1.4579	173.7402	2441.05	158.2688	-0.34004	170.3042	-0.4308	174672	0.095673	73.1363	33.1162	32.8961	63.6004	61.3642	890.406	50.8911	0.23361	58.9489	44508.2
013	2018-09-29t0047	1538200322.92	larva	9.9421	-50.0002	-181.9704	156.469	23.516	2453.705	7802.8621	35934.046	187.694	-0.61843	128.941	-0.29507	128.3688	-0.2181	177.184	-1.5224	175.392	2480.57	157.2117	-0.49734	170.4622	-0.5788	176133	-0.3013	85.3428	33.7971	33.189	64.2785	61.8462	899.899	50.9632	0.18427	58.9023	46166.9
013	2018-09-29t0447	1538214718.98	larva	13.941	-46.0013	-177.9714	195.9725	33.4476	4585.1825	14597.9725	97471.0708	630.336	-0.11534	377.394	1.042	370.485	1.2552	577.624	-0.91684	571.8796	14440.6	514.4737	0.48728	555.454	0.1456	933672	-0.3419	89.1141	51.2266	51.1013	81.8964	81.2619	2047.41	69.2051	0.43773	78.6668	126735
013	2018-09-29t0847	1538229118.63	larva	17.9409	-42.0014	-173.9715	299.6604	38.4303	8239.798	26076.5237	206327.0016	733.667	-0.10246	362.634	0.81885	354.67	1.0198	639.851	-0.8602	634.7626	28793.3	513.5856	0.35003	603.8356	0.12225	1601390	-0.4196	94.0006	45.2053	44.9842	79.4998	77.9625	3577.49	64.7835	0.31838	73.6938	199627
013	2018-09-29t1247	1538243519.09	larva	21.941	-38.0013	-169.9714	213.4113	24.1015	3167.4833	10027.5892	45640.9723	1233	0.47369	444.501	1.205	384.3985	1.1025	1141.03	-0.0088491	1131.6555	20538.6	827.256	1.2523	1057.0483	1.0451	787212	-1.1307	88.1559	55.6399	55.7553	83.7051	83.2111	1506.69	73.3154	0.42739	81.5362	98538.3
013	2018-09-29t1647	1538257919.15	larva	25.9411	-34.0013	-165.9714	441.1199	43.826	13963.9136	44106.5502	383439.9328	1659.98	0.94568	421.799	0.9326	357.6417	0.77715	1402.89	0.45957	1376.3562	105217	863.0665	1.2596	1270.4252	1.4355	3131010	-0.47985	306.134	41.6735	41.2512	77.4243	72.0815	5806.82	60.0127	0.12786	68.8469	309343
013	2018-09-29t2047	1538272320.85	larva	29.9415	-30.0008	-161.9709	537.5341	46.2596	17098.1385	53936.8065	476977.0058	3078.16	2.8012	627.876	2.1928	473.5504	1.5239	2194.27	1.9882	2127.032	201873	1454.3455	3.1845	1962.0588	2.9932	5715560	0.24987	158.917	61.2339	60.8014	94.9819	93.0161	8738.34	80.4746	0.48482	90.1277	557412
013	2018-09-30t0047	1538286724.46	larva	33.9425	-25.9998	-157.9699	558.0991	52.9595	21665.4778	68389.6225	731433.7564	1200.71	0.067331	467.729	0.98414	430.6024	1.0693	1028.87	-0.28463	1015.8257	118321	800.4295	0.81555	967.5954	0.48636	5355970	-0.24427	154.174	51.6083	51.3356	86.7316	84.1424	9974.14	72.0317	0.26056	81.0397	590967
013	2018-09-30t0447	1538301119.53	larva	37.9412	-22.0012	-153.9713	638.8186	47.009	24379.773	76884.456	787735.7996	2497.81	1.7558	525.649	1.2678	439.9234	1.012	1992.09	1.7124	1959.7513	256980	1074.1661	1.6807	1733.0267	2.2731	6777720	-0.0044169	106.329	51.8548	51.5391	87.8214	86.2986	11329	72.955	0.22382	82.4882	668616
013	2018-09-30t0847	1538315520.52	larva	41.9414	-18.0009	-149.971	822.189	56.4709	35288.1617	111149.5266	1301176.1195	3458.64	2.9733	517.364	1.0787	413.9023	0.65013	1791.38	1.3431	1663.5709	333196	1038.5659	1.4463	1345.1712	1.2006	9619360	0.79236	253.823	59.0193	58.8584	93.9916	91.0292	17482.4	78.9379	0.30944	87.3343	1097350
013	2018-09-30t1247	1538329920.6	larva	45.9415	-14.0009	-145.971	845.7475	47.4763	32169.4975	101310.2407	1029047.8558	2004.77	0.84359	402.986	0.05444	359.1989	0.0028236	1473.47	0.66786	1426.6654	251963	750.4653	0.24549	1175.3104	0.64982	6863660	-0.62098	326.049	47.975	47.5402	85.2851	80.6597	14583.7	67.3698	-0.072632	77.3696	817110
013	2018-09-30t1647	1538344320.29	larva	49.9414	-10.001	-141.9711	457.9125	54.6799	18056.5201	57407.9331	593321.7638	1807.47	0.45624	423.053	0.033539	374.1453	-0.053294	1236.07	0.11802	1198.5918	118662	788.6363	0.24984	1012.2536	0.096662	4049040	-2.0239	200.211	53.1718	52.784	87.2293	84.765	8374.01	73.2438	-0.00088079	82.2585	508908
013	2018-09-30t2047	1538358722.31	larva	53.9419	-6.0004	-137.9705	890.019	57.2623	39381.7979	124042.9923	1483060.5274	1195.7	-0.48764	379.071	-0.51791	342.8826	-0.55879	958.831	-0.59281	943.3918	199437	666.2467	-0.37065	863.6085	-0.42687	7860030	-0.88018	224.704	54.5757	54.2396	91.3398	89.1149	18998.7	75.8704	-0.0088386	85.8986	1131630
013	2018-10-01t0047	1538373124.89	larva	57.9427	-1.9997	-133.9698	970.7495	59.3266	47430.1242	149462.8406	1949365.2732	1272.09	-0.40568	396.64	-0.45661	372.1613	-0.36227	972.836	-0.57768	941.2519	243209	637.8991	-0.53998	850.4538	-0.5019	9877130	-0.39385	171.874	53.8686	53.39	90.3585	88.3668	22589.6	75.5018	-0.085132	84.734	1341440
013	2018-10-01t0447	1538387522.53	adult	61.942	1.9997	-129.9705	987.9763	60.0147	48040.6626	151266.3882	1984339.1032	1469.47	-0.11902	453.535	0.051459	408.9711	0.0013317	1124.22	-0.11439	1080.8944	284428	757.4315	-0.023698	986.0426	-0.10328	11439500	-0.064131	288.18	59.6887	59.244	96.1583	94.1122	24328.1	80.1628	0.061969	89.7403	1505530
013	2018-10-01t0847	1538401921.45	adult	65.9417	5.9994	-125.9708	1004.2549	64.5129	52798.9175	166352.2683	2338631.4769	1591.28	0.099447	442.505	-0.065412	397.6647	-0.16766	1187.46	0.12278	1163.1005	328927	774.5161	0.098881	1060.8305	0.18469	12247700	0.0042875	287.442	59.4425	59.1557	96.6331	93.9408	26767.4	80.3081	0.029789	90.017	1645250
013	2018-10-01t1247	1538416337.67	adult	69.9462	10.0039	-121.9663	1023.8926	67.1258	55924.1294	176310.144	2564860.8541	988.229	-0.82156	399.65	-0.58656	380.6633	-0.44167	825.242	-0.98331	817.0975	241796	635.1813	-0.5875	768.534	-0.77256	11699800	-0.40778	183.28	54.5854	54.2324	90.6578	88.288	26562.7	75.3205	-0.31644	84.3738	1597990
013	2018-10-01t1647	1538430735.51	adult	73.9456	14.0033	-117.9669	1063.7365	71.8283	58374.2829	183838.1852	2784795.8074	1700.02	0.45097	440.991	-0.019962	405.4264	-0.042187	1201.06	0.43589	1165.9523	367524	712.3321	-0.08736	1022.9514	0.26678	13464300	0.071475	241.895	60.9549	60.5884	98.7848	96.6316	30228.2	82.8902	0.095907	92.9477	1861080
013	2018-10-01t2047	1538445123.05	adult	77.9421	17.9998	-113.9703	1138.1822	68.3901	61288.3294	193001.8792	2849665.7509	1352.37	-0.078762	451.283	0.21482	422.1362	0.33075	1054.56	0.054772	1029.1823	338512	717.2495	0.052363	950.623	0.10277	14478500	0.29672	176.109	60.9439	60.5265	98.0412	96.385	31471.2	82.888	0.02655	92.8984	1955260
013	2018-10-02t0047	1538459523.42	adult	81.9423	21.9999	-109.9702	1172.9348	73.4085	69892.0507	220105.4003	3531895.3268	938.755	-0.86448	407.431	-0.51292	392.8292	-0.2615	807.122	-0.8758	800.8404	295407	584.2604	-0.8674	745.3654	-0.78663	14878100	0.3194	113.155	51.0897	50.5513	87.3477	86.0177	31969.3	72.4283	-1.0652	82.6437	1865640
013	2018-10-02t0447	1538473922.68	adult	85.942	25.9997	-105.9704	1207.4553	72.3043	71508.5069	225177.4911	3591782.1528	925.143	-0.88349	408.352	-0.48444	391.8712	-0.27595	780.741	-0.93171	770.3148	291997	609.4818	-0.61474	732.7734	-0.80976	15257700	0.3593	230.862	52.0362	51.0922	114.154	111.3896	42693.5	74.2295	-1.1389	90.4528	1944280
013	2018-10-02t0847	1538488323.94	adult	89.9424	30.0001	-101.9701	1150.4352	74.6055	71285.1212	224674.089	3683610.3243	931.026	-0.85565	439.557	0.32313	416.7256	0.49142	794.113	-0.77823	785.9556	296204	654.3108	-0.075047	749.5966	-0.63757	16353700	0.69041	187.269	65.1905	63.5507	132.799	130.1696	49533.9	93.299	0.75278	121.6373	2425410
013	2018-10-02t1247	1538502736.55	adult	93.9459	34.0036	-97.9666	1169.827	72.4082	71607.2425	225578.7444	3672362.939	1088.8	-0.33503	448.896	0.69345	430.9911	1.0347	852.961	-0.31438	833.154	319008	638.2962	-0.11737	762.9791	-0.44397	16781500	0.7926	134.984	68.0624	67.5953	109.444	107.5787	40931.9	91.7599	0.4044	103.1082	2544440
013	2018-10-02t1646	1538517016.95	adult	97.9127	37.9703	-93.9998	1053.3321	75.4453	65535.4833	206592.4246	3420749.5327	1165.92	0.02362	441.838	0.59458	426.6756	0.95666	880.768	-0.0013185	859.6206	301223	625.4533	-0.14879	800.5537	-0.026812	15110000	0.11373	321.676	65.508	65.0186	109.212	106.3904	37350.6	90.9036	0.11101	102.0711	2240240
013	2018-10-02t2046	1538531418.83	adult	101.9132	41.9709	-89.9993	1134.5529	81.7788	75542.7278	238141.8869	4212305.3889	1271.05	0.52869	415.177	-0.14491	392.4238	-0.20025	964.76	0.70547	945.3123	380116	630.2292	0.032348	853.1993	0.55363	16345100	0.5477	369.541	61.3165	60.7214	106.093	102.6913	41800.7	86.3601	-0.486	98.0874	2413970
013	2018-10-03t0046	1538545816.45	adult	105.9125	45.9702	-85.9999	1200.3573	77.7993	72058.8823	227050.9364	3763533.8753	1257.33	0.58915	445.544	0.82128	428.5406	1.0552	940.459	0.66652	907.218	354553	642.9504	0.31864	789.5735	0.13519	16769800	0.68094	273.598	66.5651	65.8583	112.304	109.7994	42338.6	91.6124	-0.15796	104.6528	2505440
013	2018-10-03t0446	1538560216.17	adult	109.9125	49.9701	-82	1158.4183	76.3395	72877.5807	229601.0739	3864363.0421	1105.96	0.062261	437.466	0.59612	413.2437	0.51632	897.242	0.45972	885.3915	341849	654.2742	0.57783	825.5498	0.56548	16650000	0.61078	216.575	68.0139	66.366	159.305	156.425	60695.2	97.5967	0.13944	140.7419	2588610
013	2018-10-03t0846	1538574616.23	adult	113.9125	53.9701	-78	1122.0797	77.2622	72608.203	228808.111	3967112.139	986.565	-0.37939	419.123	0.039416	403.8947	0.17938	796.819	-0.20814	786.4678	301994	604.577	-0.072414	734.4797	-0.18317	15863800	0.29572	286.698	61.6048	60.2899	125.516	117.719	47570.4	91.556	-0.36767	108.2708	2331740
013	2018-10-03t1246	1538589017.14	adult	117.9127	57.9704	-73.9997	1147.1294	73.4961	70509.1622	222106.9505	3658843.0384	987.3	-0.33999	421.186	0.10233	407.5062	0.28011	718.476	-0.75196	709.6009	265118	592.468	-0.20055	678.0841	-0.65335	15507600	0.14979	258.406	64.0182	62.62	120.02	116.5169	44287.4	94.7241	-0.26573	110.7631	2357080
013	2018-10-03t1646	1538603418.11	adult	121.913	61.9707	-69.9995	1148.2635	76.6501	72422.817	228313.5626	3789917.5125	961.406	-0.42403	390.207	-0.84269	376.0577	-0.78708	714.548	-0.74861	701.6859	270099	553.9248	-0.73806	653.6194	-0.84589	14742400	-0.13346	269.948	73.4635	69.2412	212.132	208.9532	80185.8	112.8356	0.47537	187.8029	2775530
013	2018-10-03t2046	1538617817.61	adult	125.9129	65.9705	-65.9996	1217.6385	75.6108	75512.0882	237767.018	4000899.0586	812.663	-1.0496	372.199	-1.3841	352.1507	-1.5776	673.394	-1.0475	664.9125	265991	542.282	-0.88607	634.1492	-1.0056	14669100	-0.16072	228.067	73.7466	70.7803	156.055	150.4017	61641.6	112.4945	0.318	138.1384	2906500
013	2018-10-04t0046	1538632216.36	adult	129.9125	69.9702	-62	1026.1518	77.5029	65481.3172	206531.1841	3509339.7168	1012.85	-0.17105	401.211	-0.52968	382.717	-0.60263	762.566	-0.32763	738.1151	260797	561.5285	-0.58195	681.4964	-0.51915	13712600	-0.48182	332.081	80.6653	78.6232	149.452	145.4378	51112.5	116.5653	0.35024	137.045	2756980
013	2018-10-04t0446	1538646616.49	adult	133.9125	73.9702	-57.9999	1024.7029	72.2195	62721.2895	197777.4361	3204583.9076	869.62	-0.78307	403.026	-0.49256	388.088	-0.45494	690.9	-0.88516	679.0775	226615	539.1004	-0.90048	644.025	-0.87233	13198300	-0.6391	386.024	84.4584	82.0499	155.326	151.3133	50947	123.8879	0.48698	144.3509	2765840
013	2018-10-04t0846	1538661016.21	adult	137.9125	77.9701	-54	1021.0345	73.328	60481.4122	190608.3453	3049126.3889	755.969	-1.2593	395.84	-0.71764	389.2882	-0.44272	616.182	-1.4711	605.4984	195330	498.2454	-1.4834	568.0695	-1.6123	12510900	-0.84118	401.983	86.5909	83.5963	159.313	155.6149	50502.2	129.3879	0.5515	148.3991	2736790
013	2018-10-04t1246	1538675418.29	adult	141.913	81.9707	-49.9994	984.0264	76.9321	60967.0729	192175.0309	3253691.2613	747.066	-1.2797	385.005	-1.0424	375.628	-0.88915	614.633	-1.4735	602.571	196068	495.013	-1.5119	572.0116	-1.561	12250500	-0.89936	427.335	88.3145	85.2248	166.978	162.3009	53266.1	133.7202	0.57516	155.1402	2810080
013	2018-10-04t1650	1538690073.67	adult	145.984	86.0417	-45.9285	1048.8115	75.2356	62887.9369	198128.2067	3234641.9275	814.861	-0.98103	370.995	-1.4503	358.8879	-1.4221	631.275	-1.3295	619.2537	207689	494.016	-1.5054	574.6212	-1.5202	12191600	-0.89204	322.548	89.3314	86.1215	168.585	162.8462	55464.6	133.0888	0.45747	153.6663	2935610
013	2018-10-04t2046	1538704214.43	adult	149.912	89.9696	-42.0005	1092.6809	78.0123	67392.0394	212333.3763	3579912.3624	789.677	-1.0622	331.409	-2.5659	324.4578	-2.4854	519.421	-2.1792	506.13	182836	427.7416	-2.4049	484.8432	-2.3763	11655700	-1.0239	375.741	81.1838	77.8828	169.76	164.4037	59755.6	125.5907	0.1748	151.5122	2855230
013	2018-10-05t0046	1538718615.49	adult	153.9123	93.9699	-38.0002	1071.3533	79.1378	64889.6023	204598.5	3371993.1707	832.848	-0.874	345.923	-2.1635	338.2958	-2.0788	572.057	-1.746	552.4088	193927	448.6443	-2.0811	517.2735	-2.035	11724000	-0.97462	227.545	95.8036	93.2157	182.142	178.514	61746	144.2827	0.57407	168.514	3246980
013	2018-10-05t0446	1538733016.52	adult	157.9126	97.9702	-33.9999	1087.018	79.1032	65245.7397	205615.4517	3369361.357	927.161	-0.5086	356.973	-1.8605	352.8356	-1.6527	569.594	-1.7345	554.8025	194232	445.0427	-2.095	516.1507	-2.0162	12168500	-0.82112	279.038	99.8248	95.9731	198.987	195.1782	67854.5	153.1979	0.707	182.1642	3402830
013	2018-10-05t0846	1538747415.9	adult	161.9124	101.9701	-30.0001	952.5864	76.2486	56958.3072	179545.1145	2958247.0187	763.143	-1.0868	388.838	-0.98577	383.8889	-0.72819	579.78	-1.626	562.9034	172774	482.022	-1.5676	534.6972	-1.8096	11571800	-0.95588	261.553	109.166	105.6341	196.522	192.8335	58563.6	162.8666	0.85104	185.1494	3248780
013	2018-10-05t1246	1538761818.71	adult	165.9132	105.9708	-25.9993	888.4502	75.9601	55269.1734	174405.0163	2918214.9338	720.646	-1.2103	401.877	-0.63173	395.6079	-0.38599	602.079	-1.4312	593.2808	174001	508.1286	-1.1953	571.5167	-1.4366	11590900	-0.91936	371.823	116.569	109.4335	232.659	223.4466	67238.4	182.1707	1.2098	210.884	3362070
013	2018-10-05t1646	1538776219.54	adult	169.9134	109.9711	-21.9991	905.5828	77.9105	55303.1938	174474.9358	2871283.4344	906.845	-0.56026	400.291	-0.67806	395.7118	-0.39219	626.382	-1.2292	601.8676	181024	504.9164	-1.2111	565.5421	-1.463	11560400	-0.89632	258.974	114.784	110.1074	206.754	203.5072	59751.9	175.3176	0.9753	195.663	3314970
013	2018-10-05t2046	1538790615.92	adult	173.9124	113.9701	-18.0001	935.5957	75.5693	55471.8554	174842.3082	2827370.7196	1004.97	-0.23284	403.721	-0.58576	397.5756	-0.34297	622.861	-1.2289	597.4313	180630	509.2894	-1.1301	568.7562	-1.4064	11708300	-0.8289	282.194	118.42	112.8502	214.886	212.0125	62317	183.2792	1.0881	203.8319	3434310
013	2018-10-06t0046	1538805016.89	adult	177.9127	117.9703	-13.9998	912.8742	74.2324	54205.6472	170876.9867	2781565.6727	967.158	-0.35654	412.575	-0.34354	405.545	-0.10642	626.014	-1.1847	600.9115	177788	522.0551	-0.94336	577.7816	-1.2989	11685400	-0.80709	262.896	123.042	118.44	220.391	216.6441	62591	187.6511	1.1256	209.2273	3484920
013	2018-10-06t0446	1538819416.3	adult	181.9125	121.9702	-10	891.4802	73.8903	51696.4911	162954.4892	2626258.9452	905.641	-0.54896	428.575	0.096656	422.2562	0.39982	657.441	-0.94983	642.3825	177509	551.7145	-0.54289	614.0966	-0.95135	11571900	-0.8078	278.115	129.926	127.2376	226.265	223.0675	61091.4	195.57	1.2387	214.8333	3508130
013	2018-10-06t0846	1538833815.98	adult	185.9124	125.9701	-6.0001	855.8587	71.336	50460.2829	159195.481	2538222.2063	860.253	-0.6831	441.201	0.44813	438.2506	0.89202	659.51	-0.91772	648.9141	174111	563.4739	-0.37292	624.5601	-0.83711	11637100	-0.76442	310.177	134.481	129.8402	239.762	235.9702	63297.1	206.6727	1.429	228.6267	3547070
013	2018-10-06t1246	1538848215.47	adult	189.9123	129.9699	-2.0002	827.4704	72.6169	48088.2317	151685.1143	2412411.3172	839.077	-0.73816	465.799	1.1375	468.8331	1.8465	692.411	-0.68383	681.4275	174488	595.1763	0.048665	656.6624	-0.5379	11715300	-0.71912	311.663	142.691	136.8273	263.509	259.7034	66404.3	222.5771	1.7359	249.0804	3588810
013	2018-10-06t1646	1538862616.9	dead	193.9127	133.9703	2.0002	821.9902	72.8952	47497.291	149828.3116	2383278.6369	914.338	-0.5065	474.155	1.3844	477.5624	2.1372	733.46	-0.40281	719.5117	182632	607.0177	0.21927	684.4861	-0.28068	11763300	-0.68241	340.48	146.151	141.9368	266.666	262.5317	66399.8	228.8716	1.8405	253.0802	3625870
014	2018-09-28t1254	1538157552.08	egg	-1.9409	-53.8826	-269.854	156.1967	29.5538	3139.3846	10013.3475	58439.0599	0	-0.45604	0	-0.53201	0	-0.53392					0	-0.51244	0	-0.50376	0	0.8496	0	0	0				0	-0.40947	0	0
014	2018-09-28t1647	1538171526.74	larva	1.9409	-50.0007	-265.9721	170.1955	28.6913	3307.2708	10522.0586	59659.8364	0	-0.60823	0	-0.70053	0	-0.70343					0	-0.66874	0	-0.65451	0	0.42819	0	0	0				0	-0.47976	0	0
014	2018-09-28t2047	1538185927.68	larva	5.9412	-46.0005	-261.9719	167.396	29.5857	3375.4104	10749.0382	63033.5346	0	-0.7548	0	-0.87706	0	-0.88201					0	-0.82953	0	-0.80803	0	0.013828	0	0	0				0	-0.55609	0	0
014	2018-09-29t0047	1538200331.05	larva	9.9421	-41.9996	-257.9709	167.396	29.5199	3375.7804	10751.9611	63040.399	0	-0.89247	0	-1.0571	0	-1.0653					0	-0.99045	0	-0.96007	0	-0.38196	0	0	0				0	-0.63702	0	0
014	2018-09-29t0447	1538214727.05	larva	13.941	-38.0007	-253.972	167.3934	28.9489	3315.124	10557.8224	60813.5797	0	-1.0225	0	-1.2414	0	-1.254					0	-1.1519	0	-1.111	0	-0.76021	0	0	0				0	-0.72337	0	0
014	2018-09-29t0847	1538229126.75	larva	17.9409	-34.0007	-249.9721	253.4799	36.4645	6408.6481	20438.8169	146365.0387	637.244	-0.23963	386.213	0.96514	371.688	1.1383	616.0143	-0.90166	613.3841	21560.502	532.8073	0.41234	596.0728	0.10446	1328190	-0.5395	259.219	53.7274	53.1789	92.7993	85.7568	3247.9749	73.5518	0.47198	82.2654	184769
014	2018-09-29t1247	1538243527.16	larva	21.941	-30.0006	-245.972	202.6669	29.5078	4193.3628	13309.9795	79512.6624	732.822	-0.23159	415.17	1.0181	402.8784	1.235	624.0439	-0.93735	616.1859	14353.0088	557.8007	0.36225	602.0631	-0.012947	949494	-1.0608	279.251	60.5697	59.9973	100.279	91.1763	2306.4177	79.3681	0.53848	88.0607	138523
014	2018-09-29t1647	1538257927.26	larva	25.9411	-26.0006	-241.972	555.6459	48.4365	20157.11	63552.0528	642705.2631	1738.72	1.056	406.212	0.83042	372.0759	0.8839	1489.6302	0.62081	1483.4742	159390.4375	684.1025	0.65646	1286.4556	1.4734	4336720	0.029454	240.211	44.7262	44.3894	78.1735	75.7938	8364.5615	63.0554	0.18659	71.3781	477497
014	2018-09-29t2047	1538272328.98	larva	29.9415	-22.0001	-237.9715	450.7691	41.8693	13566.1676	42816.3507	353743.0703	2100.16	1.4371	595.097	1.9715	536.2799	2.0032	1472.3575	0.5954	1440.0032	107482.1016	1081.0266	1.8991	1327.2234	1.4678	4316240	-0.33098	296.549	57.0962	56.8222	93.8473	89.2803	6850.8511	76.5176	0.40407	85.966	414119
014	2018-09-30t0047	1538286732.58	larva	33.9425	-17.9991	-233.9705	548.865	47.6421	19313.9528	60971.1837	577290.2656	2160.05	1.4016	551.986	1.5713	487.4689	1.519	1551.9818	0.76627	1470.5626	159854.125	1016.6166	1.5767	1353.8357	1.431	5655650	-0.12191	105.262	47.7223	47.3423	82.9285	81.4887	8541.6387	67.6786	0.16608	77.41	488963
014	2018-09-30t0447	1538301127.66	larva	37.9412	-14.0005	-229.9719	620.7799	52.552	24840.4104	78402.7059	840497.9666	3216.65	2.7539	586.398	1.7053	493.451	1.451	2380.7559	2.5282	2310.0652	314259.7812	1149.129	1.9508	1876.618	2.6307	7698820	0.36593	321.054	55.3562	54.9684	90.9307	87.9283	12002.8574	74.972	0.27075	84.2794	726772
014	2018-09-30t0847	1538315528.65	larva	41.9415	-10.0002	-225.9716	688.0103	52.3115	28543.3895	89950.5354	1019666.8398	2567.04	1.7375	566.347	1.4441	481.8028	1.2291	1973.3617	1.7437	1900.5602	297977.625	1105.7548	1.6941	1721.2266	2.1545	8526360	0.35921	106.612	57.4116	57.1645	90.5565	89.5811	13674.0371	76.9931	0.26044	85.699	864331
014	2018-09-30t1247	1538329928.72	larva	45.9415	-6.0002	-221.9716	840.22	65.2652	42428.0216	133820.2534	1795322.1302	2370.84	1.3497	594.927	1.542	500.1284	1.2578	1926.6741	1.7177	1897.1281	429648.3125	1207.6093	1.9732	1751.9707	2.1401	13239500	1.8712	205.787	59.0981	58.6881	94.7032	92.3038	21118.8203	79.9594	0.27586	88.7995	1315170
014	2018-09-30t1647	1538344328.42	larva	49.9414	-2.0003	-217.9717	920.6749	64.0587	48835.1241	153923.4315	2188557.4695	1862.89	0.53258	524.834	0.85892	454.5181	0.70086	1413.7382	0.55248	1353.7876	361916.9688	981.0009	0.99702	1241.1729	0.70066	13423200	1.591	347.668	62.0658	61.6987	98.1228	95.0785	25119.4395	82.3973	0.28311	91.3188	1587400
014	2018-09-30t2047	1538358730.44	adult	53.942	2.0003	-213.9711	948.7728	65.194	53151.4441	167636.1603	2466231.4748	1402.32	-0.20296	498.974	0.5185	457.6605	0.60136	1175.1401	-0.033299	1162.2828	327864.0938	825.8152	0.27385	1073.7638	0.14521	13884400	1.4113	403.874	59.069	58.5827	95.1705	91.6709	26552.5664	79.2328	0.11102	88.0206	1643650
014	2018-10-01t0047	1538373133.03	adult	57.9427	6.001	-209.9704	1000.537	73.0796	58746.9857	185138.3396	2930917.4991	1789.39	0.32761	465.22	0.18344	414.1333	0.099643	1405.5111	0.60675	1385.9906	432897.4062	857.8735	0.40215	1219.8068	0.5579	14285000	1.2732	192.014	57.88	57.5692	93.0408	91.4233	28656.582	78.761	0.045332	87.5947	1777260
014	2018-10-01t0447	1538387530.64	adult	61.942	10.0003	-205.971	1033.9094	71.0693	60105.2533	189408.9064	2975944.3374	1357.41	-0.2838	471.264	0.23237	433.5896	0.3004	1096.382	-0.19484	1077.5287	345360.3125	801.5352	0.1789	1013.6421	-0.018895	14802400	1.2017	197.286	51.286	50.6972	90.4611	88.1794	28495.2461	74.2693	-0.20558	84.6044	1610890
014	2018-10-01t0847	1538401929.57	adult	65.9417	14	-201.9713	1054.5087	71.1389	61424.1132	193551.0139	3028512.4006	1504.59	-0.03419	438.806	-0.10721	404.6827	-0.072312	1095.9391	-0.15896	1075.3752	352892.375	747.0256	-0.038305	967.3073	-0.12376	14087000	0.69382	121.828	55.2522	54.8581	92.2874	90.8533	29716.543	77.3521	-0.1238	87.0372	1773760
014	2018-10-01t1247	1538416345.86	adult	69.9462	18.0046	-197.9668	1005.618	87.3518	64659.1979	203971.7914	3585554.3122	1633.44	0.23453	441.201	-0.059837	392.8757	-0.25376	1232.7626	0.37613	1200.5807	416673.75	814.7908	0.40014	1105.0831	0.44135	14877700	0.77928	246.703	54.8576	54.4604	94.5928	91.6354	31972.3828	78.0375	-0.15345	88.0574	1849850
014	2018-10-01t1647	1538430743.75	adult	73.9457	22.004	-193.9674	1013.6749	76.6732	63081.8827	198852.6293	3304629.3092	1482.32	0.066874	476.225	0.48771	438.5516	0.5417	1211.7169	0.47468	1186.4471	398654.875	772.8361	0.28481	1101.3876	0.58072	15668300	0.89229	123.49	60.8706	60.4414	98.8395	97.4799	32518.1992	83.3404	0.12733	93.8528	2002700
014	2018-10-01t2047	1538445131.21	adult	77.9422	26.0005	-189.9709	1110.6046	75.4516	68777.9906	216841.4669	3552603.871	1201	-0.37154	450.37	0.19969	418.8567	0.26394	969.5771	-0.2875	949.0868	349047.75	704.5125	-0.036509	876.6468	-0.23036	16170500	0.92582	340.343	60.8259	60.2902	99.1361	96.617	35688.9961	82.6241	0.0050393	92.7428	2183950
014	2018-10-02t0047	1538459531.61	adult	81.9423	30.0006	-185.9708	1218.6089	76.4147	70496.4621	221996.4951	3521643.0932	1101.91	-0.51236	439.949	0.11143	416.9437	0.30793	934.3547	-0.30193	924.2221	344776.875	675.8263	-0.13507	859.9472	-0.19957	16213000	0.81594	142.622	65.7226	65.2959	102.5279	100.7154	37832.7969	87.5574	0.35836	97.2114	2422010
014	2018-10-02t0447	1538473930.87	adult	85.9421	34.0004	-181.971	1016.1915	79.4226	63504.1958	200237.8789	3352841.2919	1057.76	-0.55918	432.454	0.050169	414.8959	0.34809	895.6617	-0.34872	882.3661	297359.6875	653.8562	-0.20706	826.5143	-0.26107	14328500	0.012656	244.772	68.5421	66.7833	141.8228	139.0023	47085.1719	97.521	1.3065	130.7999	2271010
014	2018-10-02t0847	1538488332.13	adult	89.9424	38.0008	-177.9706	1123.0492	73.1868	65516.2891	206346.22	3270549.9006	1295	0.16067	414.094	-0.31769	392.7572	-0.23533	923.1982	-0.048319	899.8895	316657	623.6331	-0.39587	831.3748	-0.094698	14184000	-0.12333	134.512	62.2628	61.7782	101.6982	100.2348	34882.4844	85.0769	-0.16325	95.6174	2132690
014	2018-10-02t1247	1538502744.86	adult	93.946	42.0043	-173.9671	1045.4992	77.1926	65776.9415	207287.4904	3545156.6271	1039.21	-0.492	399.089	-0.68526	373.3001	-0.85311	864.3685	-0.24401	855.1397	297342.75	618.5013	-0.34842	792.6077	-0.22528	13693500	-0.37337	225.552	65.0908	64.5002	109.4524	107.161	37651.6094	90.079	0.21686	102.1952	2233400
014	2018-10-02t1646	1538517025.28	adult	97.9127	45.9711	-170.0003	1184.0628	75.4363	71933.5479	226537.7675	3733876.7347	1279.24	0.42062	414.228	-0.2168	386.3695	-0.4172	884.2939	0.02184	857.9025	332494.5	625.9084	-0.14301	795.9153	-0.063872	15560100	0.28467	250.244	71.4954	70.8923	127.6308	123.097	47989.1641	96.8336	0.72577	113.0468	2685650
014	2018-10-02t2046	1538531427.08	adult	101.9132	49.9716	-165.9998	1095.4491	82.2559	73157.9627	230675.0045	4115900.7054	1156.95	0.09925	374.765	-1.3703	356.0935	-1.458	810.3133	-0.35576	781.3307	309539.6875	566.9708	-0.81932	727.2721	-0.51013	14283400	-0.23741	215.418	65.2624	63.9113	137.2189	131.427	52417.6133	93.3353	0.15396	115.8018	2487340
014	2018-10-03t0046	1538545824.62	adult	105.9126	53.9709	-162.0005	1061.8206	76.1428	63778.0378	200898.5441	3332218.9737	1317.76	0.82776	437.487	0.57357	414.9169	0.58278	895.7708	0.34857	875.5223	298291.6562	636.8877	0.23363	798.8641	0.21686	14568300	-0.15569	349.627	72.3912	71.8027	121.5821	118.7291	40486.8477	99.4473	0.47126	113.1023	2410630
014	2018-10-03t0446	1538560224.36	adult	109.9125	57.9708	-158.0006	1034.8779	76.2257	66912.6414	211017.5873	3625759.8441	1090.57	-0.00055477	407.982	-0.31392	381.3658	-0.58274	871.2825	0.26971	855.302	304077.5938	624.1488	0.14354	794.992	0.28852	14238200	-0.29863	251.232	74.3785	72.9611	144.8415	139.2201	50549.6836	105.0669	0.66097	125.827	2595730
014	2018-10-03t0846	1538574624.47	adult	113.9125	61.9708	-154.0005	1058.35	79.5341	68211.8538	215048.6813	3716937.1331	1465.22	1.6215	399.532	-0.56358	372.1596	-0.90294	1001.6524	1.3272	968.8595	356588.25	624.1711	0.21522	868.5276	1.0618	14215000	-0.31729	245.407	69.7302	68.7047	126.1797	121.4829	44919.9688	97.1533	-0.033722	113.6918	2480930
014	2018-10-03t1246	1538589025.45	adult	117.9128	65.9711	-150.0003	1196.1887	75.5341	71981.4224	226659.1635	3699442.9602	1098.87	0.13467	449.423	0.96493	424.6743	0.85728	860.6898	0.33499	844.8424	323619.3438	680.6735	1.1079	808.837	0.58551	16897000	0.65624	207.396	75.794	74.5417	147.2879	145.2697	55380.2344	111.2523	0.57944	134.8503	2849630
014	2018-10-03t1646	1538603426.47	adult	121.9131	69.9714	-146	1113.6981	79.0276	68091.1461	214481.1715	3577002.1294	1447.33	1.6677	447.676	0.89471	421.9123	0.72969	932.5883	0.94415	899.7278	332001.4375	695.4825	1.3714	836.6727	0.91697	15913100	0.28296	221.365	72.1834	72.0266	129.5566	126.7717	46122.1406	104.2932	0.094122	119.7501	2565830
014	2018-10-03t2046	1538617825.94	adult	125.9129	73.9713	-142.0001	1095.5543	75.5072	66350.7425	209039.212	3420413.1542	1155.7	0.43593	458.429	1.1915	431.1856	0.99334	914.2231	0.84424	895.973	317235.4062	683.3674	1.2158	834.3205	0.94684	15883600	0.25943	247.362	80.0145	78.8119	159.1192	151.607	55214.3711	113.3982	0.35392	136.6507	2772340
014	2018-10-04t0046	1538632224.62	adult	129.9126	77.9709	-138.0005	1153.3409	89.2274	77190.0264	243220.7084	4516407.9593	1414.59	1.5688	414.687	-0.13231	382.4377	-0.61156	950.8851	1.1631	916.4053	383206.6875	691.2858	1.3417	862.4359	1.2613	16679900	0.51497	448.114	66.6467	63.6118	175.9144	171.7812	70893.5234	101.2919	-0.19999	157.6651	2680730
014	2018-10-04t0446	1538646624.7	adult	133.9126	81.9709	-134.0005	1091.8585	81.7248	71049.0334	224009.8717	3925816.086	974.88	-0.32995	408.328	-0.33819	380.0799	-0.70752	787.4505	-0.11824	776.6395	292144.125	632.2888	0.46918	738.1722	0.058566	15121200	-0.01198	308.991	77.3049	75.3862	166.7057	151.4193	61847.8125	110.9474	0.057413	135.7814	2862760
014	2018-10-04t0846	1538661024.44	adult	137.9125	85.9708	-130.0005	1082.2449	78.1538	65599.0215	206711.6325	3395798.7364	1048.76	-0.014613	442.259	0.61788	421.0295	0.54591	830.9823	0.23356	821.72	285026.9375	633.6504	0.48426	762.2105	0.30917	15147800	-0.005877	264.619	90.7548	87.6063	189.1165	184.9574	64866.9531	131.8358	0.62742	171.4264	3108440
014	2018-10-04t1246	1538675426.72	adult	141.9131	89.9715	-125.9999	1112.3249	75.9834	67340.4552	212142.9766	3466394.9423	912.815	-0.58854	449.138	0.78263	432.8749	0.8754	780.3954	-0.16468	772.7903	274699.1875	629.629	0.41771	737.5609	0.072873	15795700	0.19245	329.145	87.8701	84.2149	239.0008	235.021	84128.2969	128.6284	0.42652	209.1916	3090300
014	2018-10-04t1650	1538690081.96	adult	145.984	94.0424	-121.929	1096.8232	76.1736	70266.2986	221509.3639	3753973.0305	1188.09	0.53459	431.247	0.24758	403.8195	-0.048416	870.494	0.54242	856.129	319471.3125	654.7251	0.76253	808.4524	0.77295	15801800	0.18955	277.314	87.9679	86.5709	163.1038	155.4485	59859.0938	118.2718	0.048759	141.5734	3223320
014	2018-10-04t2046	1538704222.75	adult	149.912	97.9704	-118.001	1224.8648	81.7469	77124.0107	242848.3769	4214877.7891	1149.51	0.35576	376.627	-1.3017	356.3026	-1.5174	786.8649	-0.11047	757.8774	317106.5312	568.2156	-0.45303	701.2398	-0.27193	15148300	-0.0037671	296.387	67.8574	65.3719	159.9844	152.7627	64473.6953	103.5395	-0.40413	137.7596	2729290
014	2018-10-05t0046	1538718623.75	adult	153.9123	101.9706	-114.0007	1065.4198	78.4995	67861.003	213910.0667	3648805.0349	1806.86	2.837	448.112	0.6751	426.5225	0.59277	932.0005	0.99855	908.6836	329928.1875	665.5778	0.88666	835.4638	1.0273	15856400	0.20281	435.002	81.9316	80.3136	217.0334	184.2906	76829.8203	120.1748	-0.031573	155.1053	2899150
014	2018-10-05t0446	1538733024.86	adult	157.9126	105.971	-110.0004	1066.4374	75.7703	65415.2154	206094.8853	3443747.7116	1350.16	1.0487	450.538	0.72502	422.9277	0.46459	904.3242	0.77638	880.031	309278.875	677.1117	1.0327	819.5071	0.86902	15382700	0.07323	324.722	82.06	79.0799	216.9595	213.3003	74200.1562	121.2799	-0.064541	170.5617	2801770
014	2018-10-05t0846	1538747424.16	adult	161.9124	109.9708	-106.0006	1102.274	76.5846	67247.5374	211858.2286	3483223.3935	1354.52	1.0192	476.975	1.4395	441.8921	1.0215	966.3105	1.2215	932.6145	339175	736.1505	1.8098	884.8551	1.4782	16737500	0.4495	359.572	90.3458	88.3726	173.595	167.0419	60931.8594	125.2054	-0.029759	154.3215	3170320
014	2018-10-05t1246	1538761827.21	adult	165.9133	113.9716	-101.9998	1078.327	79.1118	70659.0909	222808.9488	3860606.0335	1621.32	1.8999	427.017	0.057826	398.9723	-0.28454	919.6575	0.86421	886.5593	339353.625	661.2034	0.81341	818.6366	0.85321	15724500	0.18175	258.647	82.8329	80.8409	169.4725	163.9953	62535.3672	121.9077	-0.16169	151.087	3050240
014	2018-10-05t1646	1538776228.06	adult	169.9135	117.9718	-97.9995	1087.4512	79.395	70555.4015	222466.9155	3832973.4989	1199	0.42074	444.271	0.5258	417.3422	0.26055	963.0258	1.1591	948.8952	354393.5	679.444	1.0536	888.3035	1.4884	16339800	0.3523	332.75	78.81	77.0349	160.8443	156.2166	59190.7031	117.6255	-0.3105	144.688	2898550
014	2018-10-05t2046	1538790624.25	adult	173.9125	121.9708	-94.0006	1045.6892	86.8924	70573.2591	222621.6769	4021439.8815	1247.56	0.56252	428.908	0.10434	407.571	-0.040216	957.3231	1.1029	946.2431	352294.875	630.684	0.43348	867.7448	1.2956	15760200	0.21368	292.931	79.3048	75.8974	204.7728	198.588	75356.375	126.5592	-0.16726	172.7903	2914050
014	2018-10-06t0046	1538805025.22	adult	177.9127	125.9711	-90.0003	993.0369	72.8615	62133.9231	195964.9646	3241900.8626	1288.79	0.6759	492.453	1.8496	464.9295	1.7006	956.069	1.0816	937.8544	310722.4375	733.0504	1.7588	881.6569	1.4165	15959900	0.27827	314.321	100.341	95.7217	236.8248	231.5993	76968.0547	153.8648	0.3789	206.2476	3251950
014	2018-10-06t0446	1538819424.66	adult	181.9126	129.9709	-86.0005	1024.9442	84.0592	67081.1373	211611.3106	3733501.8566	1074.54	-0.018582	432.636	0.20837	422.7358	0.41448	807.6588	0.066038	789.7076	282680.5938	617.054	0.28871	734.0162	0.10781	15129300	0.083331	355.381	90.419	86.5307	256.6111	254.3416	89813.8906	148.3417	0.19828	209.7514	3161950
014	2018-10-06t0846	1538833824.33	adult	185.9125	133.9708	-82.0006	1075.6171	79.8971	67410.772	212411.6847	3634789.6094	1176.4	0.2883	449.994	0.69091	433.7419	0.75333	831.0018	0.22565	810.5786	292512.625	621.9037	0.36755	757.7478	0.32649	15827200	0.27328	387.33	110.263	107.8968	230.0762	214.0607	80986.8125	162.1052	0.44446	198.4984	3878190
014	2018-10-06t1246	1538848223.85	adult	189.9123	137.9707	-78.0007	1003.2849	77.5988	63560.8415	200449.5478	3389396.6935	1223.99	0.41926	401.293	-0.65297	391.0052	-0.56622	833.4823	0.2445	810.9849	276716.125	541.2573	-0.633	742.6024	0.2055	13305300	-0.32899	275.081	91.2134	88.9523	195.7442	191.3233	64987.0742	145.7419	0.02426	180.6422	3024270
014	2018-10-06t1646	1538862625.24	adult	193.9127	141.9711	-74.0003	994.9693	78.3606	64635.8659	204012.9352	3490941.9285	1350.36	0.7766	425.732	0.031388	406.7419	-0.077999	840.9477	0.29623	813.3456	283399.375	587.2041	-0.031057	757.6579	0.34669	14341600	-0.054269	331.609	100.834	97.7253	194.4718	187.8589	65537	147.055	-0.0065723	176.7438	3396790
014	2018-10-06t2046	1538877024.87	adult	197.9126	145.971	-70.0004	1082.5168	72.4809	67265.3383	212027.3765	3491943.504	1135.65	0.13637	416.834	-0.21164	406.2332	-0.092296	782.2441	-0.077875	756.1609	274567.6875	545.1549	-0.54088	687.4176	-0.23906	14629200	0.036529	273.271	108.478	104.5731	208.5282	204.4042	73193.4141	159.8161	0.22403	193.5965	3807140
014	2018-10-07t0046	1538891425.5	adult	201.9128	149.9711	-66.0002	1100.9035	75.5779	68122.4685	214624.9453	3580792.4301	1360.08	0.76133	429.243	0.14754	420.0474	0.35145	786.8358	-0.040275	752.1484	280113.5312	564.3533	-0.27608	690.2484	-0.19845	15265200	0.212	265.208	101.375	100.573	188.682	183.2004	67170.7891	148.8239	-0.093631	172.9674	3605200
014	2018-10-07t0446	1538905833.38	adult	205.915	153.9733	-61.9981	1040.2362	75.6063	66442.029	209621.8886	3506904.3626	932.29	-0.44014	417.52	-0.17528	411.3735	0.082292	718.9891	-0.46194	697.9515	249489.2344	542.534	-0.53103	651.5213	-0.50734	14472100	0.044205	348.645	110.861	106.3211	255.7476	249.9224	88744.4219	180.1625	0.59062	233.5446	3842680
014	2018-10-07t0846	1538920233.1	adult	209.9149	157.9732	-57.9981	1022.1658	81.0912	68098.635	214725.3588	3844046.9496	1030.08	-0.17029	413.134	-0.29055	404.3389	-0.13704	760.4838	-0.18623	742.8102	269971.75	568.3226	-0.17979	698.1586	-0.096271	14664200	0.11642	408.084	111.389	108.005	276.3136	271.4102	98091.3359	167.3234	0.21978	215.5497	3953740
014	2018-10-07t1246	1538934631.92	adult	213.9146	161.9729	-53.9985	1022.556	75.4915	62944.5682	198445.9999	3316944.6262	1152.89	0.15749	412.706	-0.29299	406.3468	-0.064456	755.1863	-0.20897	730.8365	248456.2969	528.3098	-0.67134	678.7928	-0.24224	13562800	-0.12669	288.199	105.029	100.6241	211.8216	208.588	69689.3125	164.8392	0.092086	196.7772	3451560
014	2018-10-07t1646	1538949025.91	adult	217.9129	165.9712	-50.0001	1031.4029	73.8021	63185.9885	199187.125	3248251.1276	1127.31	0.085531	451.042	0.83935	440.7142	1.0768	800.1243	0.089031	774.1296	264041.0312	576.0783	-0.034437	715.4234	0.084195	14870400	0.21944	405.476	124.958	118.103	283.4904	274.7303	93551.8438	194.8125	0.8031	250.6308	4119750
014	2018-10-07t2046	1538963425.11	adult	221.9127	169.971	-46.0004	1000.3792	92.6862	68030.9101	214805.4397	3952767.4614	1074.27	-0.053766	395.461	-0.77596	393.3666	-0.4751	760.1606	-0.1535	738.7537	269857.0312	526.3371	-0.65893	684.6033	-0.15798	14016300	0.038795	403.67	102.685	99.7254	226.0152	220.2887	80235.3906	174.2509	0.19765	206.2067	3639470
014	2018-10-08t0046	1538977826.41	adult	225.9131	173.9714	-42	956.4578	76.9681	59881.6358	188851.4054	3161442.689	1339.82	0.64188	415.051	-0.18834	407.7045	0.0091644	768.862	-0.084244	739.5291	240653.8125	542.8397	-0.42532	686.8751	-0.12139	12966200	-0.19681	400.759	114.143	109.0747	259.9286	239.5974	81357.6406	185.8306	0.44346	221.4796	3565830
014	2018-10-08t0446	1538992225.4	adult	229.9128	177.9711	-38.0003	992.3547	73.3574	61001.2968	192295.0528	3165853.0772	1136.86	0.11495	415.605	-0.16057	409.1012	0.065192	767.4299	-0.080481	739.6412	244810.1562	535.5898	-0.50472	683.8226	-0.13073	13230400	-0.105	319.122	117.25	110.7011	241.3309	235.9511	76984.5703	186.3714	0.38903	219.9034	3732530
014	2018-10-08t0846	1539006624.85	adult	233.9126	181.9709	-34.0004	987.3302	74.2345	59198.7794	186594.5704	3020052.8966	1058.78	-0.088421	431.017	0.30976	423.9995	0.57385	766.5701	-0.072017	751.2849	237636.7188	547.7306	-0.32819	693.8801	-0.026958	13321900	-0.056415	299.325	127.158	122.893	252.6481	248.7082	78320.9062	201.4762	0.75325	236.8563	3930190
014	2018-10-08t1246	1539021028.49	adult	237.9136	185.972	-29.9994	975.6097	74.8066	59553.1917	187805.5005	3046003.951	1107.09	0.045262	438.724	0.54972	430.7111	0.80725	776.1756	0.0064718	754.8177	241390.6094	549.4025	-0.29404	691.1829	-0.035302	13643000	0.051934	325.101	131.439	125.9947	256.2694	252.7401	79699.7734	204.6969	0.77978	239.9468	4087340
014	2018-10-08t1646	1539035430.33	adult	241.9141	189.9725	-25.9989	931.1322	73.2401	56649.8847	178668.1128	2914276.2181	1150.09	0.16698	422.594	0.073869	416.1449	0.32132	804.0258	0.21212	781.1817	237991.625	542.5244	-0.37418	691.9737	-0.013816	12494000	-0.22418	304.179	126.715	124.0454	253.3966	248.6585	75005.3984	203.3208	0.67002	237.3015	3746320
014	2018-10-08t2046	1539049824.9	adult	245.9126	193.971	-22.0004	955.9582	72.8091	57737.0359	182072.5864	2935583.0307	1366.97	0.76757	426.058	0.18345	419.0586	0.42263	824.8184	0.37385	795.8767	249095.1719	552.6596	-0.22817	714.7191	0.20307	12849500	-0.10663	293.947	126.028	124.2498	246.4241	242.8605	74420.0781	199.4695	0.47929	231.2244	3800890
014	2018-10-09t0046	1539064226.73	adult	249.9131	197.9715	-17.9999	951.8175	72.7963	56816.1731	179141.7138	2862136.8827	1390.93	0.85295	425.835	0.17798	419.4152	0.43184	805.9128	0.25826	779.7593	240162	552.1626	-0.22747	705.7748	0.13627	12654500	-0.13572	313.57	128.605	127.3436	247.3061	243.8114	73697.2188	201.8432	0.47461	232.4511	3821750
014	2018-10-09t0446	1539078626.46	adult	253.9131	201.9714	-14	836.2849	74.1913	49870.9168	157339.6503	2558323.172	1108.78	0.07891	442.125	0.66618	432.168	0.8545	843.8208	0.54886	821.3707	220237.2344	574.767	0.085432	756.4246	0.61077	11523100	-0.42257	315.458	138.332	139.0868	258.7955	255.8351	67545.6172	214.3503	0.79014	245.0492	3605340
014	2018-10-09t0846	1539093025.66	adult	257.9128	205.9712	-10.0002	831.4762	74.3726	52212.1593	164920.9067	2739070.3352	1345.77	0.76762	446.192	0.78526	438.4226	1.0533	862.9009	0.71088	831.7515	235571.9375	579.5218	0.15889	760.41	0.66644	12155200	-0.2267	336.215	138.725	137.6345	261.0683	258.444	71271.6406	216.1259	0.77222	246.3474	3779160
014	2018-10-09t1246	1539107430.88	adult	261.9143	209.9726	-5.9987	848.1586	72.306	51148.3489	161425.7657	2589853.9768	1346.8	0.79298	454.772	1.0367	446.4437	1.3062	894.9292	0.97649	871.3961	239841.0312	589.76	0.30794	804.1882	1.094	12149200	-0.20509	325.302	144.454	143.419	276.3678	273.6557	74066.5625	226.9646	1.047	260.645	3859090
014	2018-10-09t1646	1539121826.54	adult	265.9131	213.9714	-2	823.9119	72.7489	49802.5882	157236.5179	2520774.0455	1590.79	1.5366	460.423	1.1992	449.8621	1.4045	945.7778	1.396	918.6878	246848	599.4971	0.4515	831.7719	1.3797	11978800	-0.22975	351.12	152.39	150.7111	298.2814	294.8865	77851.4531	244.2484	1.5395	281.5255	3964730
014	2018-10-09t2046	1539136226.2	dead	269.913	217.9713	2	812.1602	74.3406	49231.5433	155475.356	2506938.3635	1210.7	0.43446	466.233	1.3647	456.4277	1.6028	943.8867	1.4241	926.3785	243522.75	611.6296	0.6289	845.631	1.5425	11986400	-0.2034	373.364	156.23	153.9711	308.9002	304.7933	79696.2422	251.0771	1.6979	290.277	4016510
015	2018-09-28t1647	1538171534.89	egg	-2.0001	-50.0007	-257.9727	156.1047	27.5589	2947.9723	9387.1123	51351.7805	0	-0.45364	0	-0.52946	0	-0.53136					0	-0.51005	0	-0.50144	0	0.85619	0	0	0				0	-0.40842	0	0
015	2018-09-28t2047	1538185935.8	larva	2.0001	-46.0005	-253.9725	172.9947	26.7134	3128.6404	9940.0985	52553.13	0	-0.61047	0	-0.70312	0	-0.70604					0	-0.67112	0	-0.65679	0	0.42192	0	0	0				0	-0.48086	0	0
015	2018-09-29t0047	1538200339.19	larva	6.0011	-41.9995	-249.9716	172.9949	27.6216	3256.6039	10353.687	56842.2402	0	-0.75692	0	-0.87973	0	-0.88472					0	-0.83194	0	-0.81031	0	0.00777	0	0	0				0	-0.55727	0	0
015	2018-09-29t0447	1538214735.22	larva	10	-38.0006	-245.9727	172.9922	26.5127	3114.4644	9897.8646	52063.6326	0	-0.8944	0	-1.0598	0	-1.068					0	-0.99278	0	-0.96226	0	-0.38755	0	0	0				0	-0.63823	0	0
015	2018-09-29t0847	1538229134.88	larva	13.9999	-34.0007	-241.9728	260.043	29.5778	5715.5132	18065.1702	112004.3506	1050.04	0.48652	384.256	1.0816	348.5837	1.105	909.3546	-0.35742	895.6713	29099.3477	644.7753	0.90056	825.1664	0.75391	1194270	-0.23075	101.372	55.0201	54.9226	87.6616	86.8819	2805.1724	74.4073	0.52446	83.1494	171002
015	2018-09-29t1247	1538243535.26	larva	18	-30.0006	-237.9726	290.8934	33.3971	7533.8158	23818.2036	170364.3565	1722.41	1.302	431.92	1.2469	394.8616	1.2979	1299.869	0.28763	1257.9851	53294.6289	694.1429	0.93351	1059.1411	1.1641	1751870	-0.35902	102	55.6696	55.5008	88.7254	87.6195	3637.7424	74.3536	0.48545	83.7057	225796
015	2018-09-29t1647	1538257935.34	larva	22	-26.0006	-233.9726	367.2195	30.4602	8390.3838	26467.2134	164331.7125	2353.51	2.0516	506.486	1.5984	422.5214	1.3741	1743.9441	1.0742	1711.6758	80221.4297	973.787	1.7348	1468.694	2.0009	2304000	-0.48325	106.652	59.6484	59.6255	93.3112	91.575	4292.3159	78.5104	0.52219	87.7316	271340
015	2018-09-29t2047	1538272337.11	larva	26.0005	-22.0001	-229.9721	438.818	40.6436	14124.5027	44587.7521	392029.2303	1847.05	1.2059	531.611	1.6508	457.2531	1.5121	1524.7656	0.68624	1505.6003	115882.1875	1038.5785	1.8497	1395.6636	1.7299	4005690	-0.11568	105.565	59.6548	59.3095	91.9273	91.0758	6986.4775	78.5526	0.48518	87.7898	449499
015	2018-09-30t0047	1538286740.64	larva	30.0015	-17.9991	-225.9712	702.2867	35.4776	19533.2982	61474.9998	469408.9931	2627.8	2.1712	563.818	1.7586	447.4665	1.3228	1987.433	1.5899	1940.3293	208680.4688	1346.7794	2.813	1839.1498	2.6966	5899230	0.32078	124.375	49.7354	49.2587	84.7178	82.7996	8895.3643	70.3691	0.27783	79.76	520382
015	2018-09-30t0447	1538301135.71	larva	34.0001	-14.0005	-221.9725	633.1045	46.1567	23599.2512	74454.6942	734407.4445	3678.58	3.512	571.467	1.7055	463.7601	1.3298	2217.2363	2.1038	2020.1627	279371.7812	1152.8916	2.0552	1769.4422	2.4463	7149060	0.48285	120.5	63.1305	62.8639	98.4351	96.5818	12402.8271	83.3683	0.50606	93.1688	789762
015	2018-09-30t0847	1538315536.74	larva	38.0004	-10.0002	-217.9722	733.7242	53.8499	31238.3969	98538.0177	1106756.8977	3814.32	3.5819	547.908	1.4263	491.6817	1.4347	2070.4849	1.878	1953.3778	341630	972.2443	1.3119	1461.5515	1.5955	9025130	0.89406	114.504	60.6593	60.2752	93.5508	91.9854	15435.8789	79.9201	0.38515	88.5636	999180
015	2018-09-30t1247	1538329936.79	larva	42.0004	-6.0002	-213.9722	754.2126	56.0436	33810.0211	106642.0327	1278337.869	4990.42	5.0945	546.468	1.294	448.5471	0.94346	2503.4321	2.9125	2321.9993	445610.9375	1055.1085	1.5057	1565.7369	1.7586	9722760	0.82832	136.888	61.4547	61.2086	98.1976	96.3045	17479.1797	83.1696	0.41536	92.7253	1093400
015	2018-09-30t1647	1538344336.42	larva	46.0003	-2.0003	-209.9723	824.6158	57.4467	39016.8492	122971.3791	1553148.2992	3566.86	3.0013	538.492	1.1026	437.3577	0.69652	1963.4827	1.8042	1770.1415	402513.9375	1069.947	1.4513	1467.7728	1.4041	11034200	1.0042	179.4	59.9947	59.5862	96.048	94.7046	19689.8359	81.6501	0.32179	91.1211	1229350
015	2018-09-30t2047	1538358738.56	adult	50.0009	2.0003	-205.9717	864.7394	65.3406	44662.5854	140838.9144	1947870.0637	1735.08	0.35485	450.739	0.25557	390.6589	0.098911	1375.611	0.45956	1361.3317	323268.5625	849.574	0.48458	1187.4536	0.55715	10562200	0.48272	227.719	47.2356	46.5927	85.7231	83.5793	20144.9336	69.2724	-0.1258	79.2114	1106870
015	2018-10-01t0047	1538373141.13	adult	54.0016	6.001	-201.971	985.3169	68.1827	54204.9562	170803.9925	2524313.4686	1638.16	0.12167	451.624	0.10823	412.9582	0.1484	1212.7998	0.064229	1179.8958	344435.1562	775.0184	0.068136	1050.2173	0.080738	12812600	0.99918	230.721	49.4303	48.7468	88.3834	86.2258	25100.873	72.7776	-0.1202	83.038	1402340
015	2018-10-01t0447	1538387538.66	adult	58.0009	10.0003	-197.9717	892.2179	72.9161	49439.2443	155855.7946	2376832.5756	2071.74	0.72817	454.056	0.078688	400.5316	-0.050978	1420.65	0.64918	1354.0879	367948.3438	780.7029	0.071553	1192.234	0.47919	11743200	0.3079	119.028	60.9736	60.7571	98.6486	97.1738	25549.9863	82.8652	0.20921	93.637	1576960
015	2018-10-01t0847	1538401937.6	adult	62.0006	14	-193.972	975.8116	71.3519	55185.0325	173896.9965	2669217.9844	1380.75	-0.24929	479.112	0.31271	431.8993	0.27988	1139.1591	-0.070751	1124.8856	329216.9688	815.7341	0.24472	1044.396	0.075679	13822400	0.8291	128.36	63.201	62.9512	100.3246	98.7465	28993.8086	85.607	0.30903	95.3102	1823350
015	2018-10-01t1247	1538416354.07	adult	66.0052	18.0046	-189.9674	971.4379	70.8878	56652.1432	178585.0732	2816871.3235	1939.35	0.63736	447.765	-0.005679	393.563	-0.22378	1533.734	1.1911	1507.2264	455519	875.4674	0.60439	1323.8468	1.0545	13255600	0.37871	349.81	52.1909	51.4801	92.5303	89.5363	27481.4922	75.286	-0.23237	85.4663	1545060
015	2018-10-01t1647	1538430751.86	adult	70.0046	22.004	-185.968	1033.2334	71.9644	62167.3789	195986.6773	3122399.7961	1655.85	0.27248	489.702	0.55655	451.1187	0.64395	1192.6255	0.24438	1157.9781	387603.2812	763.4187	0.11899	1052.2619	0.25248	15903100	1.1594	302.958	63.4537	63.1465	101.1642	98.7532	32878.3516	85.1418	0.27257	95.1141	2060660
015	2018-10-01t2047	1538445139.3	adult	74.0011	26.0005	-181.9715	1252.3695	78.1729	69818.4773	220666.2003	3568813.7673	1628.8	0.32689	398.627	-0.6308	354.1648	-0.94722	1155.3035	0.2715	1116.0245	423996.375	719.6315	-0.041134	1023.0771	0.26926	14596100	0.49062	332.392	55.3866	54.755	97.126	93.8771	35645.2461	78.956	-0.18008	89.8909	2028040
015	2018-10-02t0047	1538459539.69	adult	78.0012	30.0006	-177.9714	1109.5252	73.1788	64519.88	203245.6785	3205418.763	1611.47	0.42453	465.59	0.45388	425.4877	0.4005	1166.3645	0.50759	1137.4608	394231.2188	758.0058	0.33916	1042.2728	0.51836	15701600	0.74944	262.209	67.9688	67.5821	105.2122	103.7495	35561.7188	89.9029	0.59827	100.2255	2292180
015	2018-10-02t0447	1538473938.94	adult	82.001	34.0004	-173.9716	1014.3184	73.6467	60692.9545	191248.0515	3115563.9446	1416.11	0.16773	436.306	0.042735	408.0955	0.099889	1036.5461	0.16113	1013.5532	329621.6875	688.4323	-0.032342	937.4832	0.20023	13842700	-0.067417	274.543	64.6981	64.4848	105.6263	102.3401	33589.1562	87.9816	0.3973	98.8114	2052680
015	2018-10-02t0847	1538488340.26	adult	86.0014	38.0008	-169.9713	993.3295	74.3273	60890.5169	191993.9915	3149143.1776	1049.22	-0.5793	464.917	0.77247	444.3655	1.149	898.8223	-0.33104	891.6722	285825.5	666.424	-0.089816	836.1148	-0.20309	14778800	0.17956	163.902	65.6019	64.8788	122.2684	119.3633	38881.3398	89.5636	0.46908	107.0437	2085350
015	2018-10-02t1247	1538502752.98	adult	90.0049	42.0043	-165.9677	982.5111	75.7994	60157.2644	189685.7774	3134503.646	989.363	-0.69217	455.56	0.72835	432.9725	0.9861	852.5266	-0.4464	842.3453	268545.875	655.9557	-0.055676	807.2819	-0.25262	14313200	-0.075989	306.088	67.7239	67.3011	106.6189	103.8915	33584.9688	90.2676	0.41258	100.4874	2127820
015	2018-10-02t1646	1538517033.45	adult	93.9717	45.9711	-162.0009	1069.9651	70.3998	60520.695	190579.2155	2946968.4222	1204.36	0.031894	420.041	-0.10468	400.4931	0.037136	841.4915	-0.38437	812.977	266752.8125	604.4025	-0.51225	739.6467	-0.61543	13293500	-0.52497	231.429	66.2815	65.8041	108.824	106.7083	34497.2031	89.9888	0.20578	101.5953	2097680
015	2018-10-02t2046	1538531435.28	adult	97.9722	49.9716	-158.0004	994.4896	76.1632	62409.1051	196812.1054	3298025.7231	1032.34	-0.44331	429.894	0.24449	405.4834	0.23462	825.3112	-0.36402	811.9822	269051.4375	624.2998	-0.16175	754.0832	-0.39647	13993900	-0.31076	271.385	68.2887	66.5792	147.9187	145.2091	48221.4922	96.8892	0.72751	134.0906	2222930
015	2018-10-03t0046	1538545832.67	adult	101.9715	53.9709	-154.0011	1103.2005	72.2289	65200.7704	205361.7704	3279377.1147	1188.24	0.21849	419.97	0.00095794	401.1686	0.10258	856.6371	-0.036088	837.2245	292113.25	616.2747	-0.15408	775.759	-0.098882	14304600	-0.22977	332.039	70.3694	68.7139	166.4028	161.7154	56743.3672	98.5273	0.62648	137.7996	2396850
015	2018-10-03t0446	1538560232.52	adult	105.9714	57.9708	-150.0012	961.3546	75.9158	59184.181	186566.591	3136539.3147	1250.8	0.56469	427.651	0.27149	402.0623	0.13694	907.5653	0.43384	874.5378	280437.6875	637.6065	0.24507	794.3383	0.1786	13209300	-0.67239	256.809	70.7476	69.2452	157.8316	146.1706	48769.9492	97.7627	0.33288	118.5566	2185250
015	2018-10-03t0846	1538574632.57	adult	109.9715	61.9709	-146.0012	1050.6328	75.4034	61871.1522	194865.7586	3176241.4526	1074.62	-0.064841	445.135	0.83297	424.608	0.90783	828.1028	-0.045612	818.1015	268305.3125	641.7998	0.39915	771.0595	0.072871	14384100	-0.24381	276.859	72.5858	70.2807	189.1791	185.0518	61294.0234	101.9868	0.44272	154.6033	2345540
015	2018-10-03t1246	1538589033.73	adult	113.9718	65.9712	-142.0008	1136.5074	74.8271	67725.5677	213379.9192	3408670.4989	1190.38	0.4734	477.213	1.8273	451.5387	1.8037	900.9671	0.57322	885.0437	318942.3438	695.8207	1.2681	838.8102	0.78709	16881400	0.6737	264.82	77.932	77.0665	132.1983	127.4548	46798.1992	104.083	0.37686	119.797	2756850
015	2018-10-03t1646	1538603434.74	adult	117.9721	69.9715	-138.0006	733.4635	80.4354	44929.144	142221.8515	2323664.2218	987.564	-0.33849	435.006	0.52429	416.4273	0.57952	760.5734	-0.42983	744.8311	178734.75	608.415	0.036524	712.3985	-0.32756	10202600	-1.7834	188.24	75.2908	74.4259	126.9644	122.8343	29836.6289	101.7589	0.092042	116.0905	1765870
015	2018-10-03t2046	1538617834.23	adult	121.9719	73.9713	-134.0007	1095.3751	76.204	66866.3502	210726.8599	3440131.4527	1545.19	2.0895	423.484	0.1631	400.0491	0.0061114	909.7296	0.76712	867.7065	318405.3438	623.1929	0.29453	783.9655	0.41004	14780900	-0.11982	254.148	70.8073	69.7781	127.4069	123.2953	44592.4141	98.0864	-0.18403	115.0218	2471390
015	2018-10-04t0046	1538632232.81	adult	125.9715	77.9709	-130.0011	1129.032	75.7708	69963.026	220459.175	3658171.1433	1074.73	0.085445	433.426	0.44436	416.0082	0.49908	826.0798	0.15209	808.1212	302345.1875	632.6478	0.46037	759.1354	0.21392	15834800	0.24236	266.593	74.7402	73.2122	166.028	154.7017	60766.2578	104.9914	0.018349	128.8415	2730560
015	2018-10-04t0446	1538646632.95	adult	129.9716	81.971	-126.0011	1187.045	72.3201	69225.2497	217966.3296	3448311.5584	1218.74	0.72061	476.746	1.697	449.5004	1.5341	918.0543	0.90331	895.8269	332335.6562	707.8654	1.5874	847.381	1.1136	17249600	0.70596	194.063	84.6632	83.2747	143.1885	139.6946	51834.2383	114.5521	0.27606	131.9387	3063280
015	2018-10-04t0846	1538661032.65	adult	133.9715	85.9709	-122.0011	1117.7208	73.8236	69581.9371	219273.0619	3625423.903	1052.89	0.0058401	453.231	0.96867	429.7518	0.85856	853.0582	0.40293	842.8612	310513.1875	676.3183	1.1161	800.9653	0.67965	16459100	0.42412	333.662	81.6338	78.6374	248.7582	250.6857	90547.9688	117.88	0.28605	188.3051	2964530
015	2018-10-04t1246	1538675435.12	adult	137.9722	89.9716	-118.0005	1085.0662	75.0848	67855.6176	213868.0586	3576545.1293	976.169	-0.32322	431.201	0.29933	414.3812	0.33835	750.8105	-0.4026	736.8395	266537.7188	611.4155	0.1611	703.4123	-0.27261	15270100	0.032836	335.831	72.4988	71.1015	145.1673	139.3746	51534.3828	103.6528	-0.24757	128.9956	2567400
015	2018-10-04t1650	1538690090.33	adult	142.0431	94.0425	-113.9296	1108.0917	75.229	67395.4765	212285.9399	3494825.7413	1414.4	1.5013	459.206	1.0681	436.453	0.98462	918.677	0.92674	897.569	323374.3125	682.0347	1.1682	842.1287	1.1048	16157600	0.30369	262.595	72.6626	70.5764	163.1573	155.2683	57431.3828	109.0457	-0.14719	141.435	2556710
015	2018-10-04t2046	1538704231.09	adult	145.971	97.9704	-110.0016	1062.0323	79.3841	66930.8976	210919.8231	3605700.3888	1101.85	0.18445	451.089	0.8068	434.0387	0.87553	807.3506	0.048321	790.8651	282572.7188	638.1815	0.52908	752.1258	0.22055	15754700	0.17543	230.329	81.1187	78.7009	167.3081	162.4889	58557.8438	116.0362	-0.012685	148.2525	2833150
015	2018-10-05t0046	1538718631.94	adult	149.9713	101.9707	-106.0013	1170.4644	78.4188	71152.5866	224062.063	3735014.9292	1191.98	0.52263	469.388	1.2913	448.7579	1.2926	858.3119	0.44208	839.3832	319292.0312	656.6793	0.77603	787.0523	0.56257	17429800	0.66248	271.86	82.0173	79.7859	162.9025	158.7998	60599.7266	117.5283	-0.037826	145.2703	3045550
015	2018-10-05t0446	1538733033.05	adult	153.9716	105.971	-102.001	1137.4548	76.2717	70366.8502	221653.6567	3675680.8753	1062.02	-0.0010265	466.323	1.1808	447.1391	1.2169	808.9033	0.059976	799.2307	297676.4062	656.0462	0.75624	761.8548	0.31897	17124800	0.5642	306.926	91.9132	90.0086	171.5706	166.7724	63137.9688	126.0733	0.11561	153.7629	3375330
015	2018-10-05t0846	1538747432.41	adult	157.9714	109.9708	-98.0012	1093.6869	78.3605	68027.2399	214384.6418	3576843.062	1241.69	0.64879	469.702	1.2545	447.7606	1.2146	868.7104	0.50913	851.6939	308392.2188	659.4053	0.79405	802.0672	0.70314	16668800	0.43116	274.524	87.9771	85.2	177.0505	171.0578	62852.9258	126.4244	0.05889	158.3089	3122130
015	2018-10-05t1246	1538761835.55	adult	161.9723	113.9717	-94.0003	1137.1921	78.6628	69366.2248	218431.6155	3714374.8502	1116.31	0.17068	443.794	0.52638	421.8577	0.41702	849.6189	0.36181	835.3911	307562.0312	668.1488	0.90611	789.9721	0.58734	16064500	0.26654	336.856	81.5419	79.687	166.428	161.5994	60246.9492	121.2449	-0.12323	151.1239	2951650
015	2018-10-05t1646	1538776236.51	adult	165.9725	117.9719	-90.0001	1093.6799	79.2847	72204.7114	227716.0082	4016833.1893	1083.67	0.043172	419.339	-0.1528	398.203	-0.30786	819.5026	0.14031	795.0195	308952.5	612.3584	0.17265	745.8517	0.17891	15781400	0.19709	388.304	75.792	72.1207	176.3638	169.2149	66489.1641	118.7753	-0.23379	154.8961	2852360
015	2018-10-05t2046	1538790632.54	adult	169.9714	121.9708	-86.0012	1135.3333	76.3822	70646.6586	222539.891	3734124.3819	1083.18	0.031717	465.207	1.0989	444.8482	1.0906	859.9561	0.42779	846.5753	317323.7812	656.3283	0.75385	806.9231	0.74424	17155000	0.56539	360.335	92.5226	89.5398	181.7619	175.7365	67070.1562	131.9737	0.0084675	162.7148	3411860
015	2018-10-06t0046	1538805033.59	adult	173.9717	125.9711	-82.0009	1108.3578	75.7931	68436.0041	215574.3595	3612848.3094	1018.76	-0.18768	453.481	0.7775	436.4851	0.83542	796.1688	-0.020554	782.8686	285028.4062	619.2582	0.28644	736.968	0.1139	16200200	0.32698	285.816	95.9172	92.5992	189.9568	186.4082	68004.5312	139.3097	0.11405	173.8939	3426550
015	2018-10-06t0446	1538819432.9	adult	177.9715	129.9709	-78.0011	1162.1907	77.9717	74252.2875	233945.2201	3967576.3779	964.81	-0.36406	438.879	0.37862	422.1468	0.39868	778.0073	-0.14094	763.4656	301866.8125	596.1388	0.0056189	719.8997	-0.028734	16990800	0.54012	268.225	95.4198	91.6551	200.2352	195.4949	77691.2656	140.9169	0.091908	180.3695	3694080
015	2018-10-06t0846	1538833832.7	adult	181.9715	133.9709	-74.0011	1152.1844	80.4771	73395.0809	231202.9908	3989357.4074	934.403	-0.45858	407.764	-0.47584	397.2388	-0.36505	710.2314	-0.59262	685.7863	272018.625	549.4895	-0.5709	644.3412	-0.68393	15607200	0.20325	443.075	87.2879	82.5075	205.4737	199.7482	78696.4375	141.3473	0.043347	185.0818	3340950
015	2018-10-06t1246	1538848232.08	adult	185.9713	137.9707	-70.0013	1146.3117	76.7867	73263.592	230872.0823	3921061.0178	1103.96	0.065596	421.91	-0.084474	405.5346	-0.11442	827.1772	0.20017	809.9958	316808.875	598.3764	0.069652	758.8145	0.33593	16122900	0.34671	286.626	90.524	86.0903	204.6573	197.6064	78383.7656	140.1077	-0.042335	180.6925	3459290
015	2018-10-06t1646	1538862633.53	adult	189.9717	141.9711	-66.0009	1169.7865	76.6637	73145.8423	230407.7878	3879099.9928	980.037	-0.31428	447.947	0.64212	429.3271	0.62185	813.4062	0.11244	804.0045	310721.1875	623.4562	0.40648	754.901	0.31204	17102200	0.60284	347.433	94.7372	89.7251	239.9835	231.611	91673.7109	152.9292	0.18352	208.127	3616970
015	2018-10-06t2046	1538877033.24	adult	193.9716	145.971	-62.001	1049.7018	76.8255	67227.4081	211915.4427	3642662.3445	1206.04	0.35171	455.799	0.8717	432.593	0.73072	901.8342	0.69219	887.5493	316543.8125	650.1128	0.76407	829.1601	0.95984	15975700	0.34411	334.797	95.3228	91.416	207.974	200.8444	72998.8828	140.3167	-0.15964	184.2201	3341060
015	2018-10-07t0046	1538891433.93	adult	197.9718	149.9712	-58.0008	1144.7815	76.2542	71728.765	226006.6742	3772198.154	941.204	-0.4235	436.534	0.34323	425.212	0.50729	776.0068	-0.11791	763.6159	291002.5312	574.0638	-0.17495	706.7831	-0.074036	16337700	0.45106	282.1	95.0284	91.06	211.4607	206.3282	79297.7656	145.7613	-0.09991	191.5634	3556530
015	2018-10-07t0446	1538905841.92	adult	201.974	153.9735	-53.9986	1133.8391	77.6187	71591.6455	225579.9123	3785311.4573	973.421	-0.32876	435.17	0.31604	427.5902	0.59229	719.8259	-0.46789	705.012	269214.875	561.0504	-0.31759	667.0286	-0.39454	16251400	0.45084	403.95	89.7895	83.6543	234.3633	225.9994	87651.8594	151.6426	-0.028495	204.6488	3353190
015	2018-10-07t0846	1538920241.89	adult	205.974	157.9734	-49.9986	1148.0574	78.1895	72971.8003	229926.2815	3903319.2275	959.261	-0.36553	421.272	-0.067722	408.3163	-0.015957	748.2729	-0.2759	738.6714	285091.9688	552.3116	-0.40623	680.7051	-0.26096	16032800	0.42259	314.023	94.2403	90.0763	210.1861	204.1835	80080.8828	142.9531	-0.30588	186.7185	3586600
015	2018-10-07t1246	1538934640.49	adult	209.9737	161.9731	-45.999	1041.7224	78.5616	68036.6222	214530.2168	3747725.1356	990.187	-0.27863	419.782	-0.098709	401.8575	-0.21748	801.2287	0.072926	786.9631	284436.1875	583.9042	0.019834	735.4842	0.21855	14891800	0.17211	325.06	99.4981	95.3564	218.2991	213.2001	77496.1719	149.8703	-0.21225	197.2439	3529700
015	2018-10-07t1646	1538949034.33	adult	213.9719	165.9713	-42.0007	1039.6055	78.7448	65641.8929	206872.9424	3540972.5889	883.003	-0.56426	440.348	0.51037	434.2169	0.84781	701.7258	-0.54881	691.1807	240691.9375	562.1168	-0.23658	651.9462	-0.46824	15091200	0.24671	285.776	111.054	109.9048	223.4869	219.2926	76656.0156	164.1655	0.073996	202.1397	3805950
015	2018-10-07t2046	1538963433.45	adult	217.9717	169.9711	-38.0009	1130.3983	76.4595	70801.1402	223008.2378	3789132.4945	956.037	-0.36694	450.013	0.80953	440.6965	1.0765	719.8206	-0.42315	702.9052	266333.625	570.3817	-0.1077	669.0816	-0.30673	16618500	0.64887	299.831	114.528	111.0397	232.731	228.8817	86110.4844	167.7545	0.096546	211.1176	4229410
015	2018-10-08t0046	1538977834.83	adult	221.9721	173.9715	-34.0005	1132.5619	74.9577	69675.7377	219452.6583	3653237.1551	837.637	-0.6759	412.079	-0.28735	404.9549	-0.09112	689.5674	-0.60738	680.0402	251002.5312	523.4152	-0.69661	631.7829	-0.60669	14986100	0.27976	562.485	109.785	105.2952	272.7859	244.9107	99294.0625	164.5146	-0.063937	212.3104	3992560
015	2018-10-08t0446	1538992233.75	adult	225.9718	177.9712	-30.0008	1025.0775	79.3738	64596.5912	203611.6687	3463826.9574	1023.09	-0.18741	434.824	0.39616	428.3667	0.69733	684.0906	-0.635	660.5478	231222.625	546.5199	-0.37699	622.8665	-0.66779	14655300	0.2261	407.385	119.771	114.9002	265.9914	257.6148	89905.1016	181.5863	0.32581	235.5794	4036750
015	2018-10-08t0846	1539006633.31	adult	229.9717	181.9711	-26.001	952.9133	90.5993	62097.6748	195894.4114	3580109.7185	802.734	-0.76471	427.849	0.20308	421.9313	0.49437	641.6412	-0.90607	636.0599	205966.8438	535.5169	-0.50542	604.6776	-0.81285	13731400	0.022348	414.928	118.772	114.1363	258.9126	247.6347	83110.9453	176.1999	0.10184	229.596	3811880
015	2018-10-08t1246	1539021037.11	adult	233.9727	185.9721	-21.9999	969.6801	77.5128	61756.76	194875.3744	3265422.2377	750.775	-0.90182	423.916	0.098125	416.6402	0.32686	635.7043	-0.94479	626.5679	205332.4844	533.682	-0.51369	605.89	-0.79075	13655200	0.029349	393.195	122.483	116.2561	266.3326	258.6861	86025.4141	190.2538	0.42826	238.6465	3945440
015	2018-10-08t1646	1539035438.81	adult	237.9732	189.9726	-17.9994	936.9033	77.76	59363.5483	187246.8344	3192973.0207	792.242	-0.79632	423.148	0.083468	416.0581	0.31353	654.3328	-0.81696	642.1789	202843.1562	532.6097	-0.51713	609.5594	-0.75119	13105700	-0.087304	363.449	124.721	119.0731	260.3164	253.0615	80698.0781	191.787	0.39849	234.8139	3862850
015	2018-10-08t2046	1539049833.28	adult	241.9716	193.9711	-14.001	984.2551	77.3317	61765.3411	194787.8757	3266757.9679	927.041	-0.43569	429.111	0.26976	421.1835	0.49172	683.3777	-0.61741	663.01	220731	539.9618	-0.40831	627.5779	-0.58366	13832000	0.12848	354.841	126.997	120.9006	264.6406	259.1759	85478.9219	193.6303	0.37751	240.2489	4093630
015	2018-10-09t0046	1539064235.22	adult	245.9722	197.9716	-10.0004	973.9249	77.0936	60756.3044	191640.5987	3186090.8676	893.353	-0.52751	429.025	0.27283	421.7334	0.51321	674.1532	-0.6795	659.0342	214380.7188	538.3191	-0.42063	617.8357	-0.66208	13608700	0.096368	400.739	130.571	124.1971	273.9059	269.0556	87102.0703	200.7632	0.51781	250.2033	4141710
015	2018-10-09t0446	1539078634.89	adult	249.9721	201.9715	-6.0005	935.9001	75.6171	57731.1339	182076.8157	3020931.1334	912.82	-0.47438	431.831	0.35828	424.0955	0.58979	696.8663	-0.51627	679.2017	210453.625	540.5825	-0.38341	630.6276	-0.54121	13014500	-0.037939	390.319	134.517	127.9634	281.2555	273.7608	84939.1719	207.4426	0.64762	255.4681	4054070
015	2018-10-09t0846	1539093034.08	adult	253.9719	205.9713	-2.0008	880.5242	75.3496	53544.1429	168887.6833	2801348.1576	1109.76	0.08182	438.684	0.56311	430.2669	0.79062	715.3455	-0.37862	685.0997	200296.75	546.8083	-0.29223	630.4227	-0.53628	12263000	-0.21926	402.745	139.186	133.1249	292.5199	285.7471	81905.5703	214.1384	0.78238	265.6824	3890800
015	2018-10-09t1246	1539107439.5	dead	257.9734	209.9728	2.0008	862.2257	76.1411	52014.2433	164048.4395	2720873.1505	1399.02	0.92031	443.768	0.71305	435.4719	0.95502	787.4768	0.15736	729.4826	214193.6875	545.9218	-0.29614	650.3275	-0.34568	12055400	-0.25412	389.252	144.587	138.6547	293.9377	289.3494	79951.0625	221.736	0.95013	269.1073	3927840
017	2018-09-28t1254	1538157576.39	egg	-1.9409	-57.8832	-321.854	184.3963	26.7406	3366.2971	10678.1174	56799.0803	0	-0.45604	0	-0.53201	0	-0.53392					0	-0.51244	0	-0.50376	0	0.8496	0	0	0				0	-0.40947	0	0
017	2018-09-28t1647	1538171551.04	larva	1.9409	-54.0014	-317.9721	184.3288	27.3547	3435.2754	10899.8802	59224.9179	0	-0.60823	0	-0.70053	0	-0.70343					0	-0.66874	0	-0.65451	0	0.42819	0	0	0				0	-0.47976	0	0
017	2018-09-28t2047	1538185951.97	larva	5.9412	-50.0011	-313.9719	181.628	29.925	3660.2977	11635.763	68587.5223	0	-0.7548	0	-0.87706	0	-0.88201					0	-0.82953	0	-0.80803	0	0.013828	0	0	0				0	-0.55609	0	0
017	2018-09-29t0047	1538200355.31	larva	9.9421	-46.0002	-309.971	181.6279	30.7873	3767.2594	11984.5043	72691.3354	0	-0.89247	0	-1.0571	0	-1.0653					0	-0.99045	0	-0.96007	0	-0.38196	0	0	0				0	-0.63702	0	0
017	2018-09-29t0447	1538214751.38	larva	13.941	-42.0013	-305.9721	181.5292	30.2089	3700.7537	11770.6841	70154.4445	0	-1.0225	0	-1.2414	0	-1.254					0	-1.1519	0	-1.111	0	-0.76021	0	0	0				0	-0.72337	0	0
017	2018-09-29t0847	1538229151.11	larva	17.9409	-38.0014	-301.9721	237.904	32.3721	5917.1137	18749.6691	127359.3945	615.848	-0.27007	407.132	1.0949	400.1632	1.3366	584.5294	-0.95643	586.3734	18704.9414	516.8538	0.36062	558.8743	0.019202	1301600	-0.55117	118.753	58.1923	57.9756	92.2187	90.2152	2950.9971	77.602	0.54293	86.7616	186041
017	2018-09-29t1247	1538243551.49	larva	21.941	-34.0013	-297.972	177.5979	38.5142	4771.7711	15282.4592	117554.0062	1213.66	0.44642	498.5	1.5491	476.3789	1.762	1108.4324	-0.067394	1089.9498	28819.2402	765.7297	1.0491	1010.357	0.93653	1279150	-0.91898	103.194	56.946	57.0587	90.4095	89.4572	2350.6482	74.953	0.45745	84.8734	146123
017	2018-09-29t1647	1538257951.57	larva	25.9411	-30.0012	-293.972	367.2866	35.4869	10262.7396	32393.4767	249453.0903	1409.38	0.5946	504.924	1.4775	476.1733	1.6537	1098.1034	-0.107	1083.8599	60395.6875	786.5625	1.0018	988.4241	0.7693	2772030	-0.63149	256.425	51.1106	50.8975	87.0048	80.6801	4785.2617	69.8735	0.31821	77.4373	280597
017	2018-09-29t2047	1538272353.35	larva	29.9416	-26.0008	-289.9715	503.7397	50.3244	18427.5834	58216.0818	589163.5115	1550	0.66973	536.177	1.5735	486.627	1.6238	1384.3558	0.42561	1373.1437	135666.875	944.9799	1.4307	1295.6274	1.3919	5235770	0.050709	110.445	46.3353	45.7326	79.7452	78.6581	7815.0273	65.7944	0.18524	74.2578	452464
017	2018-09-30t0047	1538286756.82	larva	33.9425	-21.9998	-285.9705	635.8333	46.7392	23141.1105	72929.8709	725580.1764	1572.95	0.58507	539.889	1.487	480.2652	1.462	1357.6487	0.37586	1348.4542	166990.7812	999.9873	1.5181	1257.4051	1.1952	6616340	0.27036	113.766	55.0204	54.6681	89.6457	88.2262	11026.418	75.8102	0.34257	84.47	674276
017	2018-09-30t0447	1538301151.91	larva	37.9412	-18.0011	-281.9719	766.1593	52.1954	33259.6625	104966.838	1188865.9329	1694.63	0.64075	500.632	1.0876	441.1949	1.0224	1452.4954	0.57975	1448.6605	255639.1875	943.0862	1.2085	1325.6416	1.2584	8779590	0.80048	220.406	50.7944	50.3838	84.8618	83.061	14935.6738	70.7827	0.17329	79.7368	890781
017	2018-09-30t0847	1538315552.9	larva	41.9414	-14.0009	-277.9716	721.988	52.8639	29929.5236	94344.6583	1041859.0338	2995.67	2.3316	604.886	1.7316	469.9614	1.1282	2132.1316	2.0932	2056.8408	339008.9375	1329.7528	2.5203	1746.7109	2.2192	9559020	0.76845	231.622	59.7531	59.4177	94.9708	92.0755	15100.3535	79.1276	0.31423	88.1683	944279
017	2018-09-30t1247	1538329953	larva	45.9415	-10.0008	-273.9716	856.4709	58.9178	41270.0382	130111.1535	1661746.4949	2251.71	1.185	529.389	1.0341	469.3798	0.98397	1610.7305	0.98582	1557.2854	349528.5	990.6447	1.1532	1321.0507	1.0265	11462300	1.1765	150.894	44.7864	44.1304	83.3308	81.3925	18082.791	66.6401	-0.092833	77.3403	969716
017	2018-09-30t1647	1538344352.57	larva	49.9413	-6.001	-269.9717	967.1571	69.2657	51361.688	161778.841	2380488.8728	1612.6	0.1878	449.121	0.24494	393.6419	0.12965	1278.8895	0.22273	1252.2157	344021.2812	885.3806	0.62561	1168.4217	0.50871	12069700	1.0691	192.005	48.8489	48.2632	82.732	81.0674	22254.9219	68.0917	-0.16073	77.0861	1312770
017	2018-09-30t2047	1538358754.78	larva	53.942	-2.0004	-265.9711	970.9053	67.6164	55377.9768	174654.531	2629977.4271	1708.31	0.21863	511.123	0.62351	460.3093	0.62814	1244.8245	0.14695	1185.8987	360999.0938	874.4817	0.47042	1083.1292	0.1707	14796000	1.7581	311.084	57.6286	57.2095	93.0958	90.7002	26997.793	78.088	0.070214	87.6032	1668230
017	2018-10-01t0047	1538373157.32	adult	57.9427	2.0004	-261.9704	1048.9189	68.8701	58385.8136	184013.9284	2735240.0248	1430.81	-0.18069	497.089	0.48087	441.8819	0.40503	1213.132	0.080121	1191.992	371218.375	912.9868	0.6382	1128.1327	0.29485	15186100	1.614	201.511	51.3696	50.947	89.0664	86.9298	27254.3301	73.1409	-0.17964	83.1065	1569340
017	2018-10-01t0447	1538387554.85	adult	61.942	5.9997	-257.9711	1263.658	73.8571	71366.4897	224660.7921	3501521.8224	1394.48	-0.22929	459.393	0.11124	408.8682	8.1963e-05	1177.3649	0.03919	1158.4011	440334.4688	834.9791	0.33253	1082.4775	0.19157	17141300	2.0821	366.296	50.9499	50.407	89.2796	86.6578	33390.5547	72.8492	-0.27005	82.7014	1901090
017	2018-10-01t0847	1538401953.85	adult	65.9417	9.9994	-253.9714	1079.7886	74.4934	65182.8566	205391.4387	3337921.3891	1747.93	0.34093	478.149	0.33735	435.2077	0.34242	1281.7606	0.41307	1240.3209	437080.375	793.6476	0.19435	1122.4753	0.388	16281900	1.5167	126.266	59.3378	58.983	95.6336	94.3364	32611.0684	80.7953	0.055107	90.5318	2020570
017	2018-10-01t1247	1538416370.46	adult	69.9463	14.004	-249.9668	1231.5221	76.4439	72262.5393	227646.5114	3677911.165	1505.84	0.025678	438.419	-0.095102	401.9312	-0.11442	1157.1915	0.12404	1130.5341	437418.4062	760.7023	0.10272	1041.2183	0.21099	16555600	1.406	316.799	56.7036	56.2193	95.7967	92.1515	36211.1523	78.4449	-0.12901	88.4224	2141240
017	2018-10-01t1647	1538430768.25	adult	73.9457	18.0034	-245.9674	1231.193	78.9973	75553.7584	238037.7803	3968315.5725	933.229	-0.9019	396.614	-0.65937	373.2454	-0.60943	795.7724	-1.0392	782.7009	314330.0938	611.4053	-0.70817	747.5286	-0.83558	15651600	0.88607	197.964	55.7592	54.9788	97.5378	94.7949	38527.4492	78.869	-0.18483	89.9574	2200420
017	2018-10-01t2047	1538445155.56	adult	77.9422	21.9999	-241.9709	1169.2142	74.6459	71902.7988	226525.6875	3721979.7229	940.894	-0.87462	409.372	-0.47967	392.6004	-0.27097	787.6031	-1.0204	773.7918	296138.75	615.2875	-0.65908	735.227	-0.8672	15366200	0.62678	120.144	59.0553	58.6037	97.7938	96.0961	36770.4609	80.9828	-0.12873	91.9485	2216700
017	2018-10-02t0047	1538459556.02	adult	81.9423	26	-237.9708	1195.6653	77.1959	70407.6316	221922.6076	3577017.7942	1113.52	-0.48731	420.964	-0.25309	397.7105	-0.14623	957.7094	-0.19658	948.6201	352437.0625	679.5982	-0.1049	898.5954	-0.0015525	15490600	0.54723	437.253	53.7528	53.0808	96.5875	93.2776	35544.2109	77.3844	-0.59887	89.0459	1978000
017	2018-10-02t0447	1538473955.17	adult	85.9421	29.9998	-233.971	759.6838	83.3785	49797.1389	157837.7209	2722680.6399	1158.87	-0.31192	427.024	-0.070274	399.7487	-0.062448	970.3058	0.029952	953.5715	252279.5	682.1321	0.052722	888.4704	0.10158	11084700	-1.1975	139.057	57.2432	56.5137	99.1351	97.5022	25775.1309	81.4332	-0.38257	93.2184	1485920
017	2018-10-02t0847	1538488356.55	adult	89.9425	34.0001	-229.9706	1123.4642	81.535	72782.6677	229395.8123	3974996.4986	1190.76	-0.1304	400.645	-0.65616	374.892	-0.77703	915.343	-0.092736	900.8347	347830.3125	607.0611	-0.56918	820.168	-0.16909	15201700	0.25835	135	59.714	59.1057	104.9441	103.0709	39878.7656	85.5453	-0.11106	98.0988	2265730
017	2018-10-02t1247	1538502769.41	adult	93.946	38.0037	-225.967	1063.3196	77.8753	67555.0521	212971.235	3606123.9059	946.891	-0.78422	403.626	-0.55967	389.0535	-0.33761	777.4145	-0.78044	763.5814	274427.3125	566.2492	-0.95833	714.3886	-0.8026	14229800	-0.17088	228.141	63.8006	62.5148	133.386	124.2123	47085.2695	93.0157	0.5445	112.1004	2249290
017	2018-10-02t1646	1538517049.88	adult	97.9128	41.9705	-222.0002	1116.1486	79.2702	70652.4358	222665.5021	3783316.1121	828.174	-1.1596	384.206	-1.0991	366.9515	-1.0791	685.7334	-1.2821	675.7748	253035.625	558.534	-0.99803	647.072	-1.2531	14164900	-0.24521	323.231	63.1461	61.5616	122.9246	118.7417	45359.1641	91.3823	0.16063	110.2749	2328070
017	2018-10-02t2046	1538531451.78	adult	101.9134	45.971	-217.9997	1169.7692	77.0487	70921.246	223420.9243	3677388.2629	866.243	-0.99489	417.915	-0.06189	400.9557	0.095126	737.0414	-0.85923	729.2213	273442.375	593.9626	-0.45592	698.8165	-0.7505	15469500	0.21427	231.8	67.9914	65.8692	148.4132	141.6606	55061.2812	100.1598	0.78008	127.5855	2516770
017	2018-10-03t0046	1538545849.02	adult	105.9126	49.9703	-214.0005	1136.5619	79.8251	73508.1386	231624.4268	4025661.7245	930.91	-0.69973	408.235	-0.32578	392.8849	-0.18121	749.0815	-0.6951	738.1089	287647.3125	579.2896	-0.57401	689.3614	-0.7458	15644800	0.25341	263.685	61.9461	60.2063	126.5352	122.5172	48589.5234	91.1092	-0.19837	112.4921	2373960
017	2018-10-03t0446	1538560248.83	adult	109.9125	53.9702	-210.0005	1162.006	74.7864	69963.199	220361.9925	3574103.7111	1106.87	0.065977	422.17	0.124	405.4662	0.24818	783.213	-0.37491	769.0183	286655.9688	602.1098	-0.17417	720.2933	-0.3885	15427300	0.14974	206.815	71.4454	69.3687	143.8766	140.8345	52658.8203	103.9808	0.58514	130.0381	2610830
017	2018-10-03t0846	1538574648.94	adult	113.9126	57.9702	-206.0005	1129.1058	76.1252	68620.7124	216140.7314	3560501.1867	1109.1	0.13283	426.931	0.27974	412.0081	0.45608	810.7296	-0.10387	794.7281	291051.9375	597.6335	-0.17434	736.1622	-0.16754	15299100	0.08577	360.955	70.0371	67.8676	143.6705	138.8888	51577.7188	102.7372	0.29943	130.0592	2509780
017	2018-10-03t1246	1538589050.29	adult	117.9129	61.9706	-202.0001	1137.2385	76.6487	69163.7146	218002.8714	3566044.7509	869.735	-0.84014	420.246	0.073611	406.9185	0.26035	756.5118	-0.46124	747.4368	273100.75	597.8403	-0.12085	706.7052	-0.38217	15170900	0.027059	349.445	74.2149	72.2201	146.4053	141.633	52852.3047	107.7797	0.40186	132.0052	2679160
017	2018-10-03t1646	1538603451.35	adult	121.9132	65.9709	-197.9998	1167.2125	73.5002	69850.2814	219966.8578	3568009.2765	968.635	-0.39291	444.612	0.80208	422.1803	0.73855	805.7195	-0.040796	788.3423	294087.625	644.6122	0.61336	745.3196	0.037213	16212800	0.38956	479.717	76.8087	74.4001	163.6137	152.9591	59719.0156	112.0611	0.4408	141.3805	2800830
017	2018-10-03t2046	1538617850.84	adult	125.9131	69.9708	-194	1133.2318	74.4899	68829.6068	216945.7268	3511568.1141	1088.68	0.1457	426.161	0.22772	410.6117	0.32409	817.9337	0.087874	794.3087	294456.125	603.6961	0.028881	727.4481	-0.095589	15317900	0.06373	304.105	80.3414	76.2082	219.7078	214.6408	79094.8203	121.5366	0.67741	186.391	2887790
017	2018-10-04t0046	1538632249.19	adult	129.9126	73.9703	-190.0004	1138.9906	76.4625	68648.9775	216300.3048	3521208.2554	1026.4	-0.11237	422.484	0.097607	405.6824	0.13241	784.8074	-0.15157	760.8967	281745.875	595.1526	-0.083467	719.8285	-0.14195	15152800	0.0019805	278.433	79.6831	76.5296	177.9076	173.6118	63868.8281	120.4205	0.48912	155.7426	2857910
017	2018-10-04t0446	1538646649.46	adult	133.9127	77.9704	-186.0004	1060.121	75.8045	67998.2139	214478.7022	3625670.0569	985.748	-0.28316	428.442	0.24744	412.9366	0.32881	782.3453	-0.15879	763.9105	277732.5938	600.9235	0.0081823	713.4002	-0.18637	15192600	0.011306	243.983	79.6292	75.8457	180.604	177.0001	64114.4375	125.0416	0.52527	164.3765	2823650
017	2018-10-04t0846	1538661049.13	adult	137.9126	81.9703	-182.0005	1158.9375	75.6948	72628.1747	228796.7142	3849156.8155	1204.96	0.64942	437.483	0.48046	414.9703	0.35718	908.1584	0.84603	886.0068	344192.0625	650.7431	0.73265	825.3539	0.9341	16574000	0.44591	252.159	77.6768	74.669	173.6849	168.9478	65826.5938	117.5396	0.18401	153.1367	2942780
017	2018-10-04t1246	1538675451.6	adult	141.9133	85.971	-177.9998	1177.7503	78.1888	73160.3933	230385.3864	3894610.7165	1114.43	0.2522	460.987	1.1198	443.5889	1.2056	881.1729	0.63102	858.2411	336608.0625	667.836	0.96538	810.3086	0.79084	17595900	0.74684	364.702	81.6644	77.7685	192.7819	184.0725	73642.6875	126.509	0.36465	167.0917	3117130
017	2018-10-04t1650	1538690106.97	adult	145.9842	90.0419	-173.9288	1179.9868	76.7539	71021.9091	223666.6439	3667623.551	1095.91	0.16026	452.59	0.84903	439.8951	1.0545	863.5789	0.48831	840.1632	320387.7812	652.1964	0.72684	790.8805	0.60063	16791500	0.48606	327.737	79.6835	75.5478	200.1485	193.9001	74255.0938	126.5192	0.27625	176.2177	2956340
017	2018-10-04t2046	1538704247.57	adult	149.9122	93.9699	-170.0009	1190.4926	75.8414	74205.6332	233736.0716	3911506.5067	1142.27	0.32723	499.666	2.1381	483.3701	2.345	934.4217	1.0309	918.3027	362555.625	716.1412	1.6024	864.2738	1.3135	19344600	1.2219	321.527	85.7931	81.3985	217.2831	211.4446	84305.8281	131.1742	0.32138	185.1734	3321480
017	2018-10-05t0046	1538718648.41	adult	153.9124	97.9701	-166.0007	1175.324	78.0352	74618.4576	235073.9242	4013761.7859	1152.84	0.34516	483.09	1.6467	462.1647	1.6721	940.0146	1.0597	925.97	366605.7188	716.3122	1.5807	870.3371	1.3629	18800900	1.0418	431.258	79.0574	75.5406	194.2523	189.1429	75758.3906	125.8064	0.1099	168.7617	3076760
017	2018-10-05t0446	1538733049.58	adult	157.9127	101.9704	-162.0003	1201.196	77.6516	76563.2655	241198.0123	4117879.2893	1027.86	-0.13787	472.837	1.3412	456.2495	1.4711	866.1183	0.4898	853.987	346447.3438	684.2431	1.1288	807.5847	0.75562	18877500	1.0457	319.589	84.1042	79.8445	206.1836	197.3471	82473.4531	131.174	0.17462	179.29	3357770
017	2018-10-05t0846	1538747448.97	adult	161.9126	105.9703	-158.0005	1188.2562	79.4855	76931.1542	242316.7039	4241249.0229	927.523	-0.50139	444.139	0.53594	426.8146	0.56666	790.6822	-0.072307	781.1755	317854.25	637.418	0.49765	744.3747	0.15917	17818900	0.7437	284.743	83.8865	80.2708	196.8635	191.5192	79139.125	126.3533	-0.0029144	174.6099	3365530
017	2018-10-05t1246	1538761852.29	adult	165.9135	109.9712	-153.9996	1188.794	78.9853	76983.3908	242528.05	4212667.1505	1110.86	0.13721	450.297	0.69637	429.3318	0.63086	852.5131	0.3789	838.0911	342710.25	670.302	0.93281	803.101	0.70926	18078100	0.8087	273.381	83.4962	79.6397	203.6059	198.3093	81849.5781	129.464	0.010271	178.7597	3352120
017	2018-10-05t1646	1538776253.32	adult	169.9138	113.9715	-149.9993	1121.6809	79.983	75975.8907	239508.2644	4305217.7933	1071.84	-0.0062384	476.847	1.4175	462.5402	1.6245	871.3707	0.50883	859.1391	345934.1875	680.73	1.0703	818.6229	0.8512	18885500	1.0174	292.432	81.0338	76.9568	195.9566	188.4019	77794.7656	129.6842	-0.041744	170.7462	3209340
017	2018-10-05t2046	1538790649.07	adult	173.9126	117.9703	-146.0005	1231.2425	78.4397	78304.6467	246586.5065	4233060.9856	1192.54	0.38213	451.947	0.73558	434.0819	0.76278	856.4323	0.39953	834.755	350280.7812	650.2812	0.6859	787.0226	0.56612	18466600	0.91004	326.002	85.8636	82.6162	198.388	192.895	81140.6797	131.2467	-0.063518	171.9127	3508390
017	2018-10-06t0046	1538805050.19	adult	177.9129	121.9706	-142.0002	1181.2945	80.2027	77342.9697	243729.2652	4239029.8646	1082.54	0.013836	456.703	0.86802	444.4799	1.0783	811.6935	0.090269	795.6174	327924.1875	638.8794	0.55276	754.1095	0.2768	18417500	0.90229	324.919	85.506	80.6769	205.3722	199.747	82970.3594	136.7436	0.00054009	180.7375	3448200
017	2018-10-06t0446	1538819449.47	adult	181.9127	125.9704	-138.0004	1248.1619	81.6206	80771.2523	254390.7692	4436954.256	1131.79	0.16119	458.668	0.92449	448.2009	1.1929	803.7683	0.039728	787.8976	339190.2188	644.1022	0.63297	754.3077	0.28703	19322800	1.1338	552.053	82.8938	77.7426	219.7514	213.3648	92735.0938	136.0279	-0.072991	189.2521	3492150
017	2018-10-06t0846	1538833849.24	adult	185.9126	129.9703	-134.0004	1207.4502	80.4413	79170.3563	249406.2878	4385502.9436	967.086	-0.35485	467.462	1.1732	451.016	1.2847	831.3343	0.22786	823.3653	343341.0625	659.5381	0.84449	788.3836	0.59414	19287900	1.1303	302.654	84.2203	80.0089	203.7483	197.3456	84148.0391	134.8297	-0.15808	179.4774	3475010
017	2018-10-06t1246	1538848248.56	adult	189.9125	133.9701	-130.0006	1254.0555	85.0292	80770.6469	254349.3417	4483149.4022	1096.28	0.035242	441.229	0.45553	429.7852	0.63598	794.692	-0.010764	779.4067	335360	621.0073	0.37523	739.015	0.17447	18586800	0.9669	405.747	78.0835	72.8679	201.2865	192.3689	84942.9219	129.2863	-0.34233	172.9318	3289270
017	2018-10-06t1646	1538862650.07	adult	193.9129	137.9706	-126.0002	1177.5798	84.7347	81540.2147	256939.4602	4810474.8069	1021.36	-0.19156	431.785	0.20052	416.2084	0.2181	838.0847	0.27761	826.3383	356185.9688	607.2181	0.2218	778.091	0.52188	18331900	0.91787	287.546	79.4798	74.0384	206.6797	200.5924	87838.8906	133.6447	-0.30932	180.5874	3374390
017	2018-10-06t2046	1538877049.8	adult	197.9128	141.9705	-122.0003	1182.1105	87.4287	80287.3781	252974.0631	4652115.977	1121.85	0.096632	444.637	0.5712	428.9235	0.62437	891.1856	0.62342	879.7595	373406.7812	627.4629	0.5	814.998	0.84652	18601800	0.99967	336.02	86.1872	80.9084	222.7557	215.9817	93334.6406	141.8301	-0.18926	190.9544	3605730
017	2018-10-07t0046	1538891450.64	adult	201.913	145.9707	-118	1246.5323	81.8169	81399.1546	256321.7454	4545139.2227	910.456	-0.50632	446.228	0.62979	435.5524	0.84615	774.5319	-0.11882	766.5895	329176.0312	607.2887	0.26819	727.9799	0.12067	18933000	1.0989	339.822	90.6739	85.2167	212.1544	205.4901	90165.6406	147.1474	-0.13299	187.914	3847200
017	2018-10-07t0446	1538905859.13	adult	205.9154	149.9731	-113.9977	1218.5465	82.434	81725.1445	257584.3338	4592402.4429	1640.63	1.518	464.23	1.1614	447.7976	1.2545	898.122	0.67505	860.2486	382599.9688	647.2444	0.80194	798.382	0.73114	19766000	1.3263	336.224	91.3273	85.9607	227.2926	221.0751	96826.6484	146.0867	-0.22936	200.6912	3888530
017	2018-10-07t0846	1538920259.12	adult	209.9154	153.9731	-109.9977	1233.3274	85.6801	81598.4252	257064.8063	4623834.249	1517.73	1.1542	461.557	1.1056	439.3736	0.99978	910.9578	0.77039	888.3064	388068	677.0802	1.2112	835.4962	1.0612	19624900	1.3223	407.618	93.4789	87.1585	246.2837	238.6538	104916.875	152.7632	-0.13974	213.5823	3974630
017	2018-10-07t1246	1538934657.42	adult	213.9149	157.9726	-105.9982	1252.2313	83.1518	83512.4019	263183.8761	4687404.8207	1288.68	0.52067	447.155	0.70789	430.2047	0.71628	878.7582	0.5769	847.5195	383138.5625	642.3126	0.79367	799.0411	0.77114	19457500	1.3118	387.673	96.6137	89.839	240.315	233.4752	104777.3594	160.3685	-0.021318	209.5788	4204050
017	2018-10-07t1646	1538949051.01	adult	217.9131	161.9708	-101.9999	1196.7019	82.4597	79581.6419	250702.0154	4495583.7889	1838.62	1.9648	452.947	0.89508	432.3614	0.80149	1006.8441	1.4079	942.5187	417840.3125	655.2996	0.98891	866.615	1.3604	18781000	1.179	423.432	96.4125	87.7492	270.9124	258.9724	112428.6641	165.2819	0.033124	228.0641	3997650
017	2018-10-07t2046	1538963450.16	adult	221.9129	165.9706	-98.0002	1205.1829	79.0517	77856.8371	245218.3244	4281984.77	2455.23	3.5773	463.495	1.2238	439.1348	1.0409	1106.5289	2.0742	970.5831	450357.2812	661.8474	1.1012	879.0732	1.4949	18819800	1.2302	415.338	101.167	93.5938	251.912	243.4619	102528.1719	167.2526	0.010444	219.8055	4107780
017	2018-10-08t0046	1538977851.63	adult	225.9133	169.971	-93.9998	1254.3933	85.283	84556.7144	266356.6077	4826155.0979	2312.58	3.1889	447.339	0.76576	430.6006	0.77152	1117.1069	2.1787	995.7543	492644.1562	618.6239	0.56446	884.3516	1.5649	19708400	1.4895	443.506	94.826	87.8538	245.6372	234.5461	108325.9922	162.1586	-0.20695	211.8647	4177750
017	2018-10-08t0446	1538992250.44	adult	229.913	173.9707	-90.0001	1266.8554	85.9281	82646.3239	260245.4238	4684601.9257	2540.5	3.8105	439.071	0.536	422.6347	0.51773	1072.2239	1.9201	880.0267	462128.4688	604.8589	0.40543	808.7863	0.9466	18905900	1.3333	374.42	99.144	91.199	253.676	248.8711	109334.3672	170.2621	-0.064019	224.9077	4269040
017	2018-10-08t0846	1539006650.08	adult	233.9129	177.9706	-86.0002	1261.2826	83.2932	86034.9892	271370.937	4852280.4815	2641.39	4.0907	428.789	0.24331	414.1448	0.24295	1083.9825	2.0449	886.5922	485624.1875	592.1504	0.25892	799.1761	0.88721	19207600	1.4511	411.337	100.101	90.5331	277.4935	267.7761	124317.0781	177.5591	0.062954	241.9254	4484000
017	2018-10-08t1246	1539021054.04	adult	237.914	181.9717	-81.9991	1214.2736	85.257	80241.5355	252833.3913	4501224.6849	2800.81	4.5722	473.232	1.5829	450.1222	1.4614	1231.09	3.0809	1037.0503	515826.7188	696.1879	1.6573	926.0676	2.0251	19789100	1.6487	370.274	102.55	93.3239	267.6003	260.8731	112124.5312	178.2646	0.00141	237.8003	4288340
017	2018-10-08t1646	1539035455.7	adult	241.9144	185.9721	-77.9986	1185.2752	85.9853	82006.5816	258433.1203	4808878.0912	2304.38	3.2858	444.819	0.74168	431.5751	0.84304	1104.3755	2.2773	943.5234	472672.6875	614.5681	0.58864	834.5864	1.2484	18999100	1.4885	474.698	92.6927	83.6113	250.9969	245.1647	107426.6719	172.1178	-0.26825	223.5318	3959090
017	2018-10-08t2046	1539049849.98	adult	245.9129	189.9705	-74.0002	1218.1604	83.1835	80889.6294	254844.5487	4547773.1299	2496.51	3.8562	478.332	1.7576	461.8454	1.8718	1155.2738	2.6842	960.0145	487525.5625	661.6873	1.2359	867.0551	1.5635	20170300	1.847	412.495	103.356	93.2666	275.16	268.1757	116117.5312	184.1908	0.010826	244.513	4358310
017	2018-10-09t0046	1539064252.04	adult	249.9134	193.9711	-69.9996	1242.9193	85.2961	84925.2421	267547.7837	4916160.2596	2620.23	4.2658	448.547	0.86093	429.5104	0.7727	1123.635	2.5151	978.397	497770.3125	628.7665	0.80471	867.4785	1.5943	19837900	1.8082	377.104	101.827	92.051	262.7717	255.5677	116407.875	182.2549	-0.13453	233.1211	4503520
017	2018-10-09t0446	1539078651.68	adult	253.9133	197.971	-65.9997	1131.1598	87.1855	79496.1702	250735.0325	4668303.8133	2262.4	3.3301	451.081	0.93439	426.1489	0.65263	1120.4691	2.5462	980.5055	463874.2188	675.4346	1.4456	886.7049	1.7969	18672500	1.5387	460.949	103.404	92.7518	285.718	274.232	118287.2344	187.9481	-0.04176	248.1181	4280390
017	2018-10-09t0846	1539093050.77	adult	257.9131	201.9708	-62	1253.222	88.5291	86390.9699	272285.4622	5040285.5928	3084.79	5.7425	435.429	0.46477	416.6787	0.33041	1076.925	2.2822	893.4187	484616.25	609.6733	0.56732	795.0474	0.98495	19591300	1.8412	421.828	100.147	90.0039	275.5038	266.7492	123976.7344	181.408	-0.33554	245.6096	4505910
017	2018-10-09t1246	1539107456.68	adult	261.9147	205.9724	-57.9984	1179.8113	86.7276	82198.5913	259048.3758	4846811.7518	2510.37	4.1723	438.901	0.56712	423.5499	0.55255	1044.5752	2.0942	879.0832	447078.1875	604.9655	0.51442	797.6284	1.0331	18784100	1.6657	416.268	101.159	88.8154	284.6749	276.1403	121840.875	193.7948	-0.024421	251.4031	4329410
017	2018-10-09t1646	1539121851.82	adult	265.9134	209.971	-53.9997	1172.7348	88.1448	81339.9995	256413.9889	4777232.6714	2554.7	4.3798	442.182	0.6631	426.366	0.63869	1062.9949	2.2871	909.2569	450709.8125	600.4708	0.46476	807.9017	1.1555	18729500	1.701	393.398	106.926	95.4191	290.6127	284.022	123219.7891	196.1079	-0.034479	258.7764	4529070
017	2018-10-09t2046	1539136251.58	adult	269.9133	213.971	-49.9998	1227.5172	85.6655	82561.7396	260113.7605	4708764.5923	1943.85	2.6323	428.052	0.24991	415.2729	0.27476	986.624	1.7551	872.2047	425234.9375	581.3656	0.21581	788.5287	0.9999	18418600	1.6636	450.566	105.098	93.189	289.1022	280.8834	124603.0469	195.1913	-0.15148	256.2241	4522250
017	2018-10-10t0046	1539150652.22	adult	273.9135	217.9712	-45.9996	1211.4048	88.6607	82879.542	261192.7299	4815625.181	2087.36	3.1281	431.034	0.3388	417.5325	0.34497	980.0181	1.7548	863.2928	423367.8438	581.9208	0.23478	776.5191	0.91203	18601300	1.7714	442.137	107.941	95.9711	293.0739	284.7853	126607.9375	199.4479	-0.097962	260.7972	4658210
017	2018-10-10t0446	1539165053.21	adult	277.9137	221.9714	-41.9993	1184.9686	88.7724	80634.8036	254152.1196	4672389.5579	1560.42	1.5625	426.071	0.19768	414.6978	0.25277	900.929	1.1718	848.6422	378390.1875	578.3471	0.19718	760.5638	0.78399	17892000	1.6161	430.41	109.394	96.0871	306.3711	297.7917	128675.875	208.3179	0.11325	274.7023	4593780
017	2018-10-10t0846	1539179451.08	adult	281.9132	225.9708	-37.9999	1126.3569	87.7156	77680.0682	244870.125	4558870.5401	1359.1	0.96948	424.009	0.14141	413.8146	0.22352	841.7793	0.72878	808.6818	340920.625	572.2223	0.12414	741.6402	0.62361	17144400	1.4446	422.921	110.569	96.9619	315.3165	309.5092	127703.1875	209.7012	0.072756	279.9389	4470750
017	2018-10-10t1246	1539193852.11	adult	285.9134	229.9711	-33.9996	1138.6421	88.0986	78052.4558	246018.3188	4568691.5409	1664.42	1.9922	418.568	-0.01049	407.8059	0.035388	878.3125	1.0723	815.241	357473.1875	565.1238	0.037011	728.9589	0.52143	17013500	1.4589	483.12	112.27	98.4946	319.2507	310.9887	129935.0312	212.9813	0.09708	284.9092	4563430
017	2018-10-10t1646	1539208251.88	adult	289.9134	233.9711	-29.9997	1135.9614	88.1601	77300.4155	243598.8296	4535584.2972	1558.56	1.7026	417.317	-0.042219	406.4132	-0.0073889	860.1297	0.96077	792.3414	346632.2812	562.5404	0.011571	723.6516	0.49112	16800400	1.4482	485.947	114.312	100.198	329.1993	317.0081	132667.3125	218.1535	0.18834	290.1809	4601980
017	2018-10-10t2046	1539222651.21	adult	293.9132	237.9709	-25.9999	1124.7176	86.5395	76217.0271	240195.6756	4418625.8608	1643.26	2.0481	415.878	-0.079147	404.8146	-0.055984	865.3207	1.0509	792.6389	343532.3438	562.2218	0.017056	721.1729	0.4889	16501600	1.4098	485.911	114.587	100.4212	327.8352	316.7708	130150.5625	218.0861	0.095786	289.1498	4546680
017	2018-10-11t0046	1539237053.13	adult	297.9137	241.9714	-21.9993	1091.2627	87.8429	75007.1376	236427.7821	4415035.8588	1427.03	1.3659	414.691	-0.10892	404.1301	-0.076372	830.4255	0.7819	767.274	324696.375	561.3806	0.014903	705.7622	0.35142	16202000	1.37	495.635	116.288	101.5063	337.4492	327.0535	131942.625	222.2369	0.15243	297.3401	4543390
017	2018-10-11t0446	1539251452.02	adult	301.9134	245.9711	-17.9997	1089.8464	85.17	72961.851	229947.8219	4211325.8589	1507.18	1.7107	414.847	-0.10136	403.1164	-0.10663	835.2866	0.86976	775.5938	318244.1875	566.2841	0.092487	716.0224	0.48164	15770800	1.2848	654.218	119.007	103.3175	358.5199	347.6936	136596.0781	228.9405	0.3027	311.8221	4524190
017	2018-10-11t0846	1539265852.11	adult	305.9134	249.9711	-13.9996	1091.8247	84.409	72540.6678	228595.2755	4151119.1285	1633.51	2.2516	415.765	-0.073214	403.3417	-0.099815	859.3808	1.1485	808.6999	324845.9375	571.3946	0.17296	723.6487	0.58741	15707600	1.3219	736.846	119.472	103.8281	367.5634	351.2983	138938.9688	232.1494	0.32821	312.5908	4513670
017	2018-10-11t1246	1539280256.11	adult	309.9146	253.9722	-9.9985	1074.7073	83.8468	71946.5106	226778.2166	4136350.1363	1433.32	1.5808	414.821	-0.096823	402.428	-0.12704	821.5643	0.8299	776.3142	308086.625	571.4039	0.18192	711.0317	0.47479	15545000	1.3262	524.99	121.279	105.3406	359.0592	351.2607	134647.1875	235.8955	0.37397	318.2242	4544830
017	2018-10-11t1710	1539296082.22	adult	314.3107	258.3684	-5.6024	1057.8975	83.8933	71132.0303	224204.0555	4097206.2488	1497.05	1.9247	401.253	-0.4639	387.8874	-0.55195	825.9857	0.9298	764.797	306440.6875	556.8549	-0.013244	696.368	0.33753	14866000	1.1518	533.898	127.748	112.0623	367.5159	357.9214	136348.4062	244.1295	0.5783	326.0993	4732940
017	2018-10-11t2046	1539309050.76	adult	317.9131	261.9708	-2	1054.7482	81.4523	69023.9448	217529.0793	3890272.7763	1533.52	2.1688	407.832	-0.28195	393.0352	-0.39984	846.8615	1.2016	780.949	304870.125	570.1519	0.18105	707.7878	0.48652	14670500	1.1345	553.373	132.959	116.4116	388.3728	379.3063	139814.2188	256.5737	0.96159	344.5675	4782800
017	2018-10-12t0046	1539323450.78	dead	321.9131	265.9708	2	1039.2027	81.2372	67135.9348	211605.893	3744255.1601	1475.63	2.0407	407.704	-0.28243	391.4896	-0.4423	865.2404	1.473	807.9879	303699.375	571.8125	0.21247	728.8919	0.75466	14277800	1.0485	634.133	136.327	119.5732	403.5349	389.4303	141640.7344	262.366	1.0902	353.9238	4774170
020	2018-09-28t1254	1538157600.88	larva	0	-97.8692	-253.8521	176.0285	28.1994	3336.541	10599.9499	58786.6641	0	-0.53346	0	-0.61595	0	-0.61824					0	-0.59064	0	-0.57937	0	0.63642	0	0	0				0	-0.44417	0	0
020	2018-09-28t1647	1538171575.62	larva	3.8819	-93.9873	-249.9703	173.1283	27.3278	3219.733	10227.2657	55393.8089	0	-0.68055	0	-0.78579	0	-0.78954					0	-0.74677	0	-0.72921	0	0.22472	0	0	0				0	-0.51627	0	0
020	2018-09-28t2047	1538185976.58	larva	7.8821	-89.9871	-245.97	175.9316	28.4723	3326.0679	10571.2501	58792.832	0	-0.82262	0	-0.96394	0	-0.97029					0	-0.90756	0	-0.88195	0	-0.18042	0	0	0				0	-0.59473	0	0
020	2018-09-29t0047	1538200379.86	larva	11.883	-85.9862	-241.9691	176.1733	28.529	3387.5818	10768.6991	60492.489	0	-0.95643	0	-1.146	0	-1.1561					0	-1.0687	0	-1.0334	0	-0.56764	0	0	0				0	-0.67818	0	0
020	2018-09-29t0447	1538214775.7	larva	15.8819	-81.9873	-237.9702	175.9309	28.1177	3303.6503	10500.9633	57872.1304	0	-1.0832	0	-1.3327	0	-1.348					0	-1.2307	0	-1.1841	0	-0.9379	0	0	0				0	-0.76761	0	0
020	2018-09-29t0847	1538229175.52	larva	19.8818	-77.9874	-233.9703	176.1738	28.6931	3406.1618	10832.9251	61189.5124	0	-1.2043	0	-1.5254	0	-1.5474					0	-1.3947	0	-1.335	0	-1.2926	0	0	0				0	-0.86459	0	0
020	2018-09-29t1247	1538243575.85	larva	23.8819	-73.9873	-229.9702	412.0181	38.4393	12917.9552	40787.344	345193.1418	1640.12	0.98367	398.689	0.84947	353.5349	0.81656	1486.3905	0.61252	1473.9991	102560.9453	830.1251	1.2068	1374.9478	1.7346	2746570	-0.46153	127.435	46.4989	46.0378	79.9945	77.1567	5519.6201	65.9866	0.26923	74.7275	320331
020	2018-09-29t1647	1538257976.04	larva	27.882	-69.9872	-225.9701	316.1048	37.605	8390.7915	26532.6638	201504.047	757.191	-0.37636	375.207	0.55954	365.1837	0.76721	620.0259	-1.0212	609.5981	28521.1895	492.1925	-0.056928	581.0256	-0.25708	1690310	-1.2514	108.75	59.2101	58.9622	90.2883	88.4019	4153.2607	77.6563	0.44887	86.182	266741
020	2018-09-29t2047	1538272377.71	larva	31.8825	-65.9868	-221.9697	383.0996	41.7512	11714.8451	37014.7593	317184.3653	1484.18	0.52096	461.972	1.0108	431.9094	1.1454	1245.0765	0.15316	1251.3582	78439.8203	715.4021	0.58045	1078.4982	0.81572	2888250	-1.0845	133.964	58.5963	58.4332	92.3757	89.8065	5819.6665	78.1018	0.41551	86.6373	366344
020	2018-09-30t0047	1538286781.26	larva	35.8834	-61.9858	-217.9687	393.9075	43.6287	13491.9055	42743.1798	407041.2221	1716.69	0.72954	510.043	1.2198	458.927	1.2333	1530.1498	0.73167	1518.7614	110170.7812	951.4082	1.2948	1407.63	1.5144	3659560	-1.0942	110.477	57.0967	56.7688	89.0854	87.7412	6414.145	76.4708	0.33276	85.1365	409669
020	2018-09-30t0447	1538301176.15	larva	39.882	-57.9872	-213.9701	314.8589	50.9171	11771.2455	37516.2948	375001.5607	1476.43	0.28349	432.687	0.52621	386.7334	0.50095	1191.1085	0.026494	1157.8859	75039.8359	817.0608	0.69452	1087.1511	0.60761	2704720	-1.7915	93.0893	51.8279	51.4943	84.1199	83.4286	5299.5552	72.355	0.17895	80.6475	323976
020	2018-09-30t0847	1538315577.28	larva	43.8823	-53.9869	-209.9698	556.1617	36.7904	15768.3654	49687.0335	378164.6339	1618	0.36739	505.861	0.92553	451.1393	0.89798	1258.8291	0.17049	1225.3373	107000.4688	889.7851	0.8375	1128.2864	0.59187	4274020	-1.4758	143.863	56.53	56.1521	92.5518	89.509	7866.9019	76.5967	0.219	85.8197	477622
020	2018-09-30t1247	1538329977.25	larva	47.8823	-49.9869	-205.9698	697.513	52.6182	29436.7377	92892.2353	1027727.6953	1036.66	-0.54881	372.754	-0.2726	351.5252	-0.16069	893.8525	-0.69609	890.8378	139440.9844	561.5211	-0.54724	821.4145	-0.33335	5785140	-1.1939	101.031	51.9492	51.4707	87.4747	86.349	13646.0479	73.4795	0.054719	82.6168	806251
020	2018-09-30t1647	1538344376.8	larva	51.8822	-45.987	-201.9699	582.2265	44.5029	20768.0003	65499.6922	622740.6134	1587.87	0.1015	437.204	0.065628	390.189	0.0083761	1283.7147	0.23969	1271.8065	142492.3281	761.2761	0.076501	1152.7932	0.41087	4817560	-1.8771	267.266	50.3785	49.9848	84.9941	82.186	9434.3506	70.7387	-0.13269	79.0654	555120
020	2018-09-30t2047	1538358779.11	larva	55.8828	-41.9864	-197.9693	661.829	39.6394	21018.9874	66206.1714	566198.5732	1714.4	0.25	522.514	0.74262	463.8363	0.67588	1313.4587	0.33708	1268.0916	147107.375	988.0859	0.9703	1205.8147	0.5381	5852160	-1.7597	256.039	53.5747	53.2605	91.4461	87.7652	10241.9609	73.4807	-0.11658	83.3174	600036
020	2018-10-01t0047	1538373181.75	larva	59.8836	-37.9856	-193.9686	745.7794	45.9193	25321.3794	79753.4839	728004.3288	1724.63	0.26709	530.214	0.82336	476.7836	0.81513	1379.8809	0.58896	1360.2886	186283.9219	944.4294	0.82092	1265.2763	0.73765	7144100	-1.5292	286.076	60.1533	59.9916	96.7515	92.8931	13061.4512	80.024	0.07933	89.4879	810505
020	2018-10-01t0447	1538387579.02	larva	63.8828	-33.9864	-189.9693	785.5939	50.2429	29589.9034	93187.2265	948648.3022	1642.94	0.17186	492.481	0.47956	446.6092	0.48102	1212.6371	0.16574	1170.9335	190384.0312	822.9116	0.31948	1081.5292	0.23263	7717670	-1.5525	403.087	58.5755	58.3147	94.3794	90.9794	14817.5586	78.6648	-0.029095	87.5893	917937
020	2018-10-01t0847	1538401978.03	larva	67.8825	-29.9867	-185.9696	828.9487	57.0543	38093.8962	120023.1299	1482343.6491	941.233	-0.89037	425.2	-0.24895	409.2217	0.00034985	836.9261	-0.9542	829.2753	168222.1406	661.8666	-0.43826	793.0438	-0.67568	8522280	-1.4654	224.71	55.5752	55.2143	91.829	88.8994	18457.625	76.6895	-0.19208	85.5269	1113890
020	2018-10-01t1247	1538416394.79	larva	71.8872	-25.982	-181.9649	840.0447	50.3116	34093.8545	107468.0975	1146310.8137	2035.34	0.96054	471.432	0.36023	429.5706	0.33649	1414.9346	1.0785	1360.7612	254688.2188	789.8189	0.31761	1146.4656	0.66068	8486250	-1.6682	118.55	61.5884	61.3706	96.4552	95.4968	17361.9414	82.5094	0.082285	91.7534	1108650
020	2018-10-01t1647	1538430792.5	larva	75.8866	-21.9826	-177.9656	985.2802	57.0601	44454.4838	140086.4353	1668313.7674	1229.59	-0.34747	400.706	-0.59463	373.2497	-0.61533	1058.6073	-0.019131	1051.9841	248772.7031	658.9707	-0.38096	982.877	0.16421	9377720	-1.4991	118.49	53.28	52.7852	88.2081	86.6381	20728.9082	73.7349	-0.60719	83.1675	1246910
020	2018-10-01t2047	1538445179.81	larva	79.883	-17.9862	-173.9691	1008.3958	59.2712	48376.6636	152572.6064	1900333.4445	1403.48	0.065687	470.45	0.57917	458.477	1.1218	1107.2302	0.3422	1096.7067	281236.4688	685.7653	-0.12144	973.306	0.26857	11949900	-0.68187	150.98	61.275	61.0484	97.4996	95.6886	24764.9004	82.7695	-0.042941	92.3327	1556450
020	2018-10-02t0047	1538459580.17	larva	83.8831	-13.9861	-169.969	1053.5781	56.9056	48947.6093	154317.7253	1858599.996	1551.42	0.51795	518.837	1.7047	475.4624	1.7512	1305.0986	1.4769	1287.1046	336715.4375	865.7207	1.4829	1211.4829	1.7115	13356900	-0.27628	129.031	63.6876	63.265	99.9754	98.0927	25793.6504	84.9671	0.041942	94.1606	1639570
020	2018-10-02t0447	1538473979.47	larva	87.8829	-9.9863	-165.9692	1014.8595	61.4743	50425.6961	158850.2834	2103548.8053	1835.95	1.4302	507.115	1.7753	449.6638	1.3281	1439.3525	2.5353	1411.2572	381428.4375	935.3804	2.5033	1286.0898	2.5581	13433500	-0.34479	134.642	66.0175	65.6648	101.6423	100.1508	26935.2148	86.9241	0.10728	96.6033	1748800
020	2018-10-02t0847	1538488380.8	larva	91.8833	-5.9859	-161.9688	1106.9403	62.1609	53808.9072	169462.748	2218368.1497	1612.68	1.1182	501.51	1.9377	459.2415	1.8094	1278.1599	2.0582	1247.8691	361719.25	850.7791	2.0789	1163.7436	2.2194	14175200	-0.14469	390.698	58.91	58.4741	97.0654	93.5779	27469.5117	80.3782	-0.77318	90.4336	1665090
020	2018-10-02t1247	1538502793.84	larva	95.8869	-1.9823	-157.9652	1078.1979	66.2282	57418.4667	180914.4998	2554248.062	1091.22	-0.29827	456.2	0.91992	438.2135	1.2783	913.5467	0.10969	904.6644	274977.5625	662.8123	0.21525	848.2758	0.23861	13717000	-0.37872	180.024	62.5651	62.1926	99.2243	97.1385	29866.5078	84.181	-0.51247	93.6781	1881210
020	2018-10-02t1646	1538517066.23	adult	99.8515	1.9823	-154.0006	1053.1683	63.0855	55771.6364	175714.1155	2467360.2261	1223.43	0.25998	453.72	0.95649	428.8945	1.0278	995.8721	0.80682	989.0745	291790.5312	679.1003	0.57609	891.314	0.75239	13262200	-0.59821	226.852	59.2606	58.9151	97.9205	95.5345	28690.6992	81.8137	-0.84948	91.6068	1732190
020	2018-10-02t2046	1538531468.2	adult	103.852	5.9828	-150.0001	765.4374	74.2903	44824.9883	141969.0237	2168160.4157	1011.75	-0.42794	447.465	0.83738	425.773	0.94289	874.0677	0.117	868.4976	205405.9062	639.1047	0.18233	815.2226	0.27171	10480500	-1.6868	237.568	69.997	69.7037	106.8134	104.9091	25101.1543	91.2596	-0.11633	100.7021	1639470
020	2018-10-03t0046	1538545865.2	adult	107.8512	9.982	-146.0009	629.9728	72.2773	33086.7264	104696.0586	1482154.8834	1096.74	-0.026473	429.929	0.33865	404.3984	0.20593	975.9072	0.95496	968.8385	169807.8594	687.7744	0.97529	917.1244	1.2987	7445950	-2.8478	182.425	64.0594	63.6617	106.0054	103.8011	18444.9453	89.0922	-0.40119	99.8301	1109450
020	2018-10-03t0446	1538560265.03	adult	111.8512	13.9819	-142.001	991.7463	62.768	50555.8566	159250.774	2195042.5166	1053.58	-0.13879	462.427	1.355	443.8578	1.5467	916.1476	0.62396	908.9305	243695.25	658.6777	0.6592	847.8392	0.7971	12264500	-1.0377	126.701	65.4022	64.7924	105.1968	103.4938	27982.3379	88.208	-0.52716	99.3047	1734600
020	2018-10-03t0846	1538574665.13	adult	115.8512	17.982	-138.0009	1125.5483	63.6484	60294.9982	189888.258	2713261.6525	914.442	-0.67433	426.688	0.26276	417.0108	0.60677	764.6655	-0.43632	756.4565	241634.3125	556.8156	-0.76228	699.6145	-0.49166	13480300	-0.58754	193.388	65.8327	65.4123	105.8503	104.3407	33448.7109	89.7723	-0.4834	100.2428	2079850
020	2018-10-03t1246	1538589066.68	adult	119.8516	21.9824	-134.0005	952.1045	69.1379	49057.3809	154559.7548	2180632.9625	1033.38	-0.13868	441.471	0.70714	423.7345	0.80288	824.9669	0.073886	821.2304	212841.4688	624.9131	0.28693	756.697	0.10578	11362600	-1.3433	153.544	72.3595	72.3362	112.7242	110.8911	29082.8516	97.2572	-0.17678	107.4782	1862390
020	2018-10-03t1646	1538603467.72	adult	123.8519	25.9827	-130.0002	1048.2278	67.8236	55086.8121	173456.8134	2496362.5818	949.879	-0.47111	378.625	-1.1937	360.8573	-1.2922	815.447	0.042827	808.2499	235664.1875	548.1245	-0.81663	748.6222	0.079389	10924500	-1.4683	182.83	61.0769	60.3458	101.7447	99.9894	29404.2129	84.1628	-0.7923	95.2976	1762250
020	2018-10-03t2046	1538617867.19	adult	127.8518	29.9825	-126.0004	973.7842	63.7414	51640.3289	162682.0471	2313678.1631	1005.04	-0.21617	442.241	0.6913	420.6937	0.63162	852.4149	0.36408	845.8801	231004.4375	637.8877	0.53601	777.0723	0.39562	11961700	-1.0796	230.875	67.6502	67.1345	109.2004	106.9725	29593.3125	91.213	-0.53982	102.0394	1829800
020	2018-10-04t0046	1538632265.43	adult	131.8513	33.9821	-122.0009	953.4352	68.0632	53197.2591	167706.5427	2498392.729	986	-0.28797	424.536	0.14568	406.2289	0.13444	816.0505	0.098314	802.9144	227678.0938	616.8706	0.23655	758.775	0.24579	11814400	-1.1009	165.969	65.8477	65.2497	108.7708	106.9633	30347.0469	91.1989	-0.57754	102.2106	1832480
020	2018-10-04t0446	1538646665.67	adult	135.8513	37.9821	-118.0008	1019.3689	65.947	53398.9108	168283.8792	2354765.7291	888.959	-0.69646	431.746	0.33092	413.4732	0.33049	769.0242	-0.26229	762.3427	215326.7656	610.3976	0.14578	728.3246	-0.034924	12077200	-0.98785	143.306	71.4736	71.3245	113.2535	111.3611	31710.9688	96.6167	-0.44104	107.5004	1999330
020	2018-10-04t0846	1538661065.35	adult	139.8512	41.982	-114.0009	964.5021	63.9313	48911.4532	154142.0551	2080071.2357	1082.26	0.12107	449.681	0.81793	432.5076	0.88819	901.499	0.78909	894.0762	231685.25	613.7143	0.19292	787.6969	0.56188	11537500	-1.1301	238.357	71.8376	71.4618	113.1064	110.7839	29068.3477	96.1173	-0.50154	107.0213	1843140
020	2018-10-04t1246	1538675468.01	adult	143.852	45.9828	-110.0001	1017.479	68.0184	54178.5572	170692.3176	2445997.6895	1146.2	0.37222	437.483	0.44121	423.0629	0.56136	862.1919	0.47814	848.489	244862.5	581.8593	-0.26356	743.2585	0.1316	12418800	-0.83234	175.525	76.4604	76.0516	117.5595	115.8305	33386.8984	100.6428	-0.41419	111.3927	2170480
020	2018-10-04t1650	1538690123.49	adult	147.9229	50.0537	-105.9292	1012.7164	65.0082	52202.602	164394.1774	2311738.5181	923.298	-0.53451	405.642	-0.47944	389.1118	-0.50675	748.598	-0.4063	733.0894	205115.8438	571.9083	-0.40035	690.611	-0.37648	11101200	-1.1983	155.233	73.1311	73.0508	117.7029	115.8808	32250.582	99.8079	-0.48293	111.5465	2001380
020	2018-10-04t2046	1538704263.88	adult	151.8508	53.9816	-102.0013	975.4002	70.3155	54928.1169	173086.2133	2618306.1703	851.61	-0.80523	370.881	-1.4657	351.6754	-1.6667	718.698	-0.62961	709.5057	206985.0312	539.5438	-0.84126	660.3764	-0.66063	10658400	-1.2938	137.473	66.9323	65.8307	115.2005	113.0878	33177.7539	96.5218	-0.60928	109.2156	1923500
020	2018-10-05t0046	1538718664.66	adult	155.851	57.9818	-98.0011	991.4364	68.6516	52654.8618	165903.5922	2380852.5894	837.693	-0.84235	434.316	0.28834	421.7239	0.4424	717.0342	-0.63202	709.6465	197901.4375	576.8093	-0.32042	677.956	-0.48079	11981900	-0.88484	333.648	75.511	75.5198	123.3933	120.4022	34056.5586	103.139	-0.48349	115.571	2083200
020	2018-10-05t0446	1538733065.85	adult	159.8514	61.9822	-94.0007	1006.7709	64.4793	52173.5541	164347.021	2290332.1563	942.334	-0.44891	411.224	-0.36358	400.7966	-0.20877	744.1171	-0.4192	733.9011	203888.0938	526.5286	-0.98509	655.1847	-0.68462	11239600	-1.0619	228.315	75.4299	75.0659	117.1612	115.2464	32102.1738	99.7497	-0.60818	111.007	2061650
020	2018-10-05t0846	1538747465.33	adult	163.8512	65.982	-90.0009	924.4751	63.4243	50010.1504	157676.0309	2255293.4342	794.773	-0.96246	395.098	-0.81514	387.2401	-0.63188	647.9075	-1.1112	635.1884	169751.75	503.4433	-1.27	585.6297	-1.3183	10344100	-1.2712	222.588	82.1225	82.4612	128.349	125.9829	33627.4453	109.4299	-0.42437	121.1283	2150050
020	2018-10-05t1246	1538761868.71	adult	167.8522	69.983	-86	981.3378	64.421	49230.3484	155021.4708	2127748.1345	940.861	-0.4476	417.663	-0.19935	404.4079	-0.12363	757.7784	-0.30156	740.8923	196264.5938	544.872	-0.70282	668.3399	-0.53131	10782000	-1.1183	177.338	84.4608	83.9685	131.6785	129.9423	34104.7422	110.5177	-0.44726	123.7414	2180360
020	2018-10-05t1646	1538776270.04	adult	171.8525	73.9833	-81.9996	562.0832	84.2628	33207.3028	105625.2633	1698870.345	801.844	-0.90598	353.721	-1.9552	342.5938	-2.0025	654.2177	-1.0212	647.4529	113833.8828	469.0273	-1.6641	598.1456	-1.1535	6131040	-2.2916	142.989	71.5057	70.9382	115.4818	113.3154	20093.832	97.1332	-0.79461	109.2695	1239410
020	2018-10-05t2046	1538790665.41	adult	175.8513	77.982	-78.0009	581.2293	60.7268	26831.129	85202.6364	1040734.813	754.87	-1.0447	426.763	0.044941	416.5015	0.22764	659.1768	-0.96583	649.4182	93603.1094	547.4039	-0.62915	623.8347	-0.898	6028880	-2.265	188.743	91.0776	90.7918	134.6838	132.1359	19125.0938	117.0449	-0.40365	128.6852	1286650
020	2018-10-06t0046	1538805066.52	adult	179.8516	81.9824	-74.0006	897.2564	61.8133	46780.7308	147485.3669	2038062.9366	716.704	-1.1499	393.793	-0.85974	388.7776	-0.62081	618.3217	-1.2244	611.1702	152107.125	498.1602	-1.2355	587.0341	-1.2027	9658960	-1.3027	176.992	82.1522	81.5245	134.972	132.1959	33203.125	111.6898	-0.5759	126.2258	2015030
020	2018-10-06t0446	1538819465.82	adult	183.8514	85.9822	-70.0008	815.4432	62.9021	43645.6583	137731.3027	1952712.2614	685.027	-1.2301	404.16	-0.57548	398.0093	-0.34483	601.3525	-1.3157	594.1089	137709.7344	489.2905	-1.3237	568.4147	-1.3407	9239510	-1.3735	193.617	94.3704	93.2311	149.866	146.8927	34319.3125	125.1637	-0.33839	141.0335	2157400
020	2018-10-06t0846	1538833865.6	adult	187.8513	89.9821	-66.0008	852.3386	64.5916	41693.6768	131465.1755	1740299.3755	746.362	-1.0239	388.793	-0.99999	383.7578	-0.78885	635.7242	-1.0656	628.256	139223.5938	497.193	-1.2004	592.2472	-1.1071	8499800	-1.5231	234.612	89.1279	88.5253	159.441	155.7244	34917.5703	126.0411	-0.37972	146.9494	1948510
020	2018-10-06t1246	1538848265.01	adult	191.8511	93.9819	-62.001	900.4908	62.1699	45188.7046	142361.553	1928315.7508	768.538	-0.94225	392.724	-0.89197	385.2455	-0.74924	644.3968	-0.99033	635.7314	153366.4375	489.6773	-1.2733	598.691	-1.028	9309120	-1.2938	203.717	90.372	88.1911	155.9972	153.1209	37127.3359	125.2166	-0.46247	145.5849	2142180
020	2018-10-06t1646	1538862666.46	adult	195.8515	97.9823	-58.0006	881.935	63.3232	43311.3708	136475.3112	1813024.3567	781.474	-0.8907	412.298	-0.34187	402.6877	-0.2047	687.8337	-0.69273	680.5322	156826.0781	519.3919	-0.87751	648.2447	-0.58215	9370710	-1.252	212.797	95.3087	93.4996	159.2706	155.6277	36313.6875	129.835	-0.42847	148.3316	2166180
020	2018-10-06t2046	1538877066.26	adult	199.8515	101.9823	-54.0006	870.4949	63.4296	44292.981	139675.5684	1889248.4917	757.853	-0.94429	413.433	-0.30311	405.5336	-0.1117	651.7291	-0.91088	644.6006	151852.8906	511.2918	-0.95936	613.3709	-0.85898	9603230	-1.1708	383.423	94.168	92.1636	173.1938	167.5629	40354.1641	130.0633	-0.49677	154.0374	2187330
020	2018-10-07t0046	1538891467.12	adult	203.8517	105.9825	-50.0004	835.5248	62.8449	42456.604	133923.2676	1816241.567	753.371	-0.94203	414.361	-0.26989	407.8797	-0.033016	645.0234	-0.93903	639.6855	143840.2188	508.734	-0.97154	596.2409	-0.9837	9227830	-1.2376	356.342	96.9369	93.6328	183.7946	176.4877	40986.1875	141.0122	-0.31314	168.2666	2158780
020	2018-10-07t0446	1538905876.34	adult	207.8543	109.9851	-45.9978	821.9136	60.0846	41118.1465	129611.6718	1738217.283	744.34	-0.95304	416.434	-0.20196	407.4571	-0.040865	649.4507	-0.89758	643.119	140281.3594	523.8486	-0.75903	613.5553	-0.81844	8981240	-1.2749	376.38	98.8834	95.7472	198.095	191.4357	42788.5273	140.2224	-0.40776	173.242	2132620
020	2018-10-07t0846	1538920276.06	adult	211.8542	113.985	-41.9979	820.0057	63.427	41202.4098	129963.7066	1736290.8665	839.018	-0.68572	418.402	-0.13471	410.5934	0.068614	686.3905	-0.65172	680.5656	148946.7344	517.9782	-0.81408	630.2796	-0.65981	9045440	-1.2384	275.733	99.4609	95.5235	195.201	186.9808	42358.6094	145.2172	-0.3635	173.7699	2150250
020	2018-10-07t1246	1538934674.23	adult	215.8537	117.9845	-37.9984	851.3346	57.6097	39732.7128	125176.8793	1595063.2286	823.338	-0.72075	426.993	0.12959	420.8503	0.41677	663.4036	-0.78794	654.8757	138651.3594	526.6609	-0.68314	618.7477	-0.74068	8914760	-1.2527	265.93	101.834	97.1806	193.8186	189.5652	40508.0898	152.8087	-0.25117	179.3548	2126090
020	2018-10-07t1646	1538949067.5	adult	219.8518	121.9826	-34.0003	805.8774	59.1269	39445.2515	124356.3607	1637778.3481	766.378	-0.86531	424.784	0.078521	417.7112	0.32489	659.1626	-0.80709	647.679	136446.6562	526.0252	-0.67206	617.6855	-0.73382	8790060	-1.265	244.821	103.264	98.2911	196.3238	192.7469	40639.0234	155.0052	-0.27429	183.51	2136840
020	2018-10-07t2046	1538963466.84	adult	223.8517	125.9824	-30.0005	830.3355	62.6405	40199.3489	126698.5743	1670950.6803	714.016	-0.99748	426.705	0.14873	419.9356	0.41006	637.2582	-0.94099	632.4356	135098.75	534.8439	-0.53855	606.8136	-0.81123	9004750	-1.1947	263.657	104.322	98.6074	211.0882	208.1631	44750.6914	159.118	-0.24693	195.5237	2201510
020	2018-10-08t0046	1538977868.23	adult	227.852	129.9828	-26.0001	778.4969	58.6273	37698.4841	118879.2249	1541619.8793	719.286	-0.98324	428.743	0.22289	421.8657	0.48645	638.7255	-0.92751	632.2731	127106.375	537.4388	-0.48808	609.2631	-0.77877	8496410	-1.3096	251.015	106.379	100.2842	209.9261	205.9037	41775.2891	164.0449	-0.19531	195.1697	2108100
020	2018-10-08t0446	1538992266.93	adult	231.8517	133.9825	-22.0004	777.3814	60.4902	36961.2672	116506.0857	1516567.9444	757.174	-0.88308	430.272	0.28162	421.9362	0.49974	651.7104	-0.83888	642.1734	127083.5391	550.6203	-0.29734	623.1324	-0.64647	8356740	-1.332	275.769	109.102	102.2455	223.3417	220.3495	43551.625	170.6026	-0.094402	205.9994	2118970
020	2018-10-08t0846	1539006666.59	adult	235.8516	137.9824	-18.0005	812.6628	58.9399	38005.1812	119748.5386	1533680.6709	748.258	-0.91082	427.472	0.20868	420.6041	0.46353	642.8132	-0.89603	634.5605	128562.6328	537.8951	-0.45248	610.4596	-0.74725	8545600	-1.2761	309.684	108.741	101.563	226.3188	222.7352	45263.75	172.6408	-0.11996	209.3097	2173840
020	2018-10-08t1246	1539021070.71	adult	239.8527	141.9835	-13.9994	774.7425	59.4178	36784.0444	115974.5978	1504471.2084	744.85	-0.92607	429.691	0.2826	421.5809	0.50188	644.5764	-0.88343	638.0115	125047.8281	541.2289	-0.39796	614.7999	-0.70182	8311510	-1.3301	291.562	110.966	103.3065	234.5883	230.2732	45510.1328	178.2844	-0.038594	217.6812	2146410
020	2018-10-08t1646	1539035472.42	adult	243.8532	145.984	-9.9989	787.8071	59.6037	37799.471	119154.4776	1558489.6331	788.117	-0.81373	429.996	0.29838	421.5716	0.50562	643.9651	-0.88941	635.8506	128149.0625	537.9132	-0.43197	608.0153	-0.7542	8532410	-1.2637	279.675	112.42	105.0519	227.7181	223.719	45315.8984	177.0854	-0.16083	213.0755	2230750
020	2018-10-08t2046	1539049866.49	adult	247.8516	149.9823	-6.0006	773.4758	60.3815	36381.4348	114671.7505	1484654.6077	822.574	-0.72302	434.892	0.45021	427.3969	0.70381	653.5598	-0.82418	646.246	125483.4688	543.6118	-0.34624	617.0533	-0.66648	8313830	-1.3139	279.859	113.285	105.9545	230.855	228.8306	44324.1562	180.1838	-0.15406	215.4494	2165660
020	2018-10-09t0046	1539064268.79	adult	251.8522	153.983	-1.9999	775.6315	60.3078	35884.9527	113097.158	1444720.5925	754.861	-0.9158	435.734	0.47532	426.6951	0.67462	653.3588	-0.82622	645.4521	123484.8047	545.611	-0.31233	619.7363	-0.63675	8217070	-1.3332	293.32	115.185	107.1066	236.4233	232.9448	44684	183.55	-0.13591	221.5912	2172150
020	2018-10-09t0446	1539078668.28	dead	255.8521	157.9828	1.9999	682.2439	60.4656	31701.7372	100014.9513	1271706.0433	811.234	-0.76073	446.521	0.79649	434.7157	0.9352	680.55	-0.62911	671.2874	113651.8438	568.3422	0.0027915	645.2081	-0.39758	7446630	-1.5386	289.946	120.909	115.1546	233.8207	229.8179	39048.0625	185.2224	-0.16929	219.5177	2016400
021	2018-09-28t1647	1538171583.91	egg	-2.0001	-54.0013	-225.97	156.332	27.3308	2872.8975	9145.5043	49052.9788	0	-0.45364	0	-0.52946	0	-0.53136					0	-0.51005	0	-0.50144	0	0.85619	0	0	0				0	-0.40842	0	0
021	2018-09-28t2047	1538185984.8	larva	2.0001	-50.001	-221.9698	164.6386	26.4594	2949.8966	9375.6051	48980.7123	0	-0.61047	0	-0.70312	0	-0.70604					0	-0.67112	0	-0.65679	0	0.42192	0	0	0				0	-0.48086	0	0
021	2018-09-29t0047	1538200388.04	larva	6.001	-46.0001	-217.9689	170.3307	25.9549	3021.3239	9595.5955	49543.7556	0	-0.75692	0	-0.87973	0	-0.88472					0	-0.83194	0	-0.81031	0	0.0077745	0	0	0				0	-0.55727	0	0
021	2018-09-29t0447	1538214783.9	larva	9.9999	-42.0013	-213.97	164.6206	26.4805	2978.3932	9470.3515	49808.4735	0	-0.89439	0	-1.0598	0	-1.068					0	-0.99277	0	-0.96226	0	-0.38754	0	0	0				0	-0.63823	0	0
021	2018-09-29t0847	1538229183.66	larva	13.9998	-38.0014	-209.9701	170.3296	25.9229	3038.9444	9656.7167	50100.4438	0	-1.0243	0	-1.2441	0	-1.2569					0	-1.1543	0	-1.1133	0	-0.76565	0	0	0				0	-0.72469	0	0
021	2018-09-29t1247	1538243584.05	larva	17.9999	-34.0013	-205.97	326.9289	37.8735	9391.9245	29696.1797	234079.423	1594.63	1.1202	374.78	0.89225	333.7976	0.87254	1339.0984	0.3559	1307.5786	68294.0156	694.9457	0.93612	1194.703	1.4749	1889640	-0.29858	93.9635	45.437	45.2405	77.0572	75.5047	3929.9163	63.3371	0.29234	71.7345	229093
021	2018-09-29t1647	1538257984.22	larva	22	-30.0012	-201.9699	280.3574	28.3827	5893.9074	18610.55	107223.8238	1790.55	1.2579	576.029	2.0417	473.8163	1.7421	1535.094	0.69895	1521.6638	50658.1016	1107.1335	2.1753	1413.9967	1.8737	1845020	-0.6807	107.337	56.1522	55.3847	89.3545	87.9005	2948.698	75.839	0.47313	85.208	179856
021	2018-09-29t2047	1538272385.91	larva	26.0004	-26.0007	-197.9694	417.1371	32.0854	8697.4281	27411.0316	168422.9868	1114.9	0.18024	422.028	0.93218	399.6103	1.0857	933.6529	-0.41315	922.9046	44815.3398	690.2145	0.67524	853.2852	0.44824	1997040	-0.96392	90.1983	49.7952	49.7684	80.9415	80.1676	3885.1924	67.9204	0.27977	77.3566	235631
021	2018-09-30t0047	1538286789.39	larva	30.0014	-21.9998	-193.9685	641.9448	43.2098	22006.8942	69409.056	635504.3183	1384.25	0.43678	413.798	0.745	386.7085	0.85838	1186.2255	0.043147	1165.6089	138788.375	755.6181	0.77692	1093.2488	0.90392	4838540	-0.11938	168.305	45.8304	45.5421	78.2912	76.4895	9160.0693	64.4577	0.15709	73.2544	535895
021	2018-09-30t0447	1538301184.3	larva	34	-18.0012	-189.9699	467.8083	42.1593	15605.8205	49233.2923	449291.5912	1594.02	0.61273	515.491	1.3153	493.1609	1.5624	1147.2694	-0.046984	1084.0472	95223.3594	778.0776	0.73512	982.8242	0.52192	4278060	-0.68916	111.38	59.5299	59.306	92.4344	90.8561	7672.0571	79.7461	0.42737	88.2315	494039
021	2018-09-30t0847	1538315585.4	larva	38.0003	-14.0009	-185.9696	591.1036	50.1044	21764.1387	68778.1908	676817.0099	2259.78	1.4237	551	1.4486	469.1873	1.2501	1752.5144	1.2101	1724.787	203291.6719	1036.1983	1.5424	1529.1902	1.764	6365710	-0.17498	118.669	50.5848	50.0901	89.1104	87.8593	10336.8047	74.092	0.24941	83.9041	584406
021	2018-09-30t1247	1538329985.34	larva	42.0003	-10.0009	-181.9696	780.0997	49.9266	32372.1033	101976.0313	1132947.7009	1858.92	0.75436	522.893	1.118	482.6323	1.2343	1480.0398	0.65817	1443.9105	253086.8125	951.0236	1.1217	1290.0568	1.0591	8931020	0.51463	299.778	43.47	42.9794	78.8099	75.6445	13476.4902	63.2766	-0.086511	72.8463	742467
021	2018-09-30t1647	1538344384.93	larva	46.0002	-6.001	-177.9697	745.3527	50.4384	29705.1477	93575.8667	1002605.9859	3198.43	2.492	574.406	1.3811	473.793	1.0212	2175.2773	2.2952	2051.6025	341518.5312	1096.1385	1.5503	1783.5119	2.2203	9010130	0.21318	383.354	59.7096	59.443	97.3966	92.9873	15291.2598	80.1604	0.28049	89.384	936604
021	2018-09-30t2047	1538358787.26	larva	50.0008	-2.0004	-173.9691	751.9028	54.4916	33196.9696	104636.1417	1244336.1721	3387.71	2.6313	538.253	0.9658	452.7241	0.68181	2017.2368	2.0298	1910.0024	353016.4375	1021.6635	1.1533	1495.0746	1.3691	9409740	0.038402	124.984	60.2936	59.9973	94.4976	92.8573	16537.0879	80.4463	0.22154	90.0188	1054050
021	2018-10-01t0047	1538373189.86	adult	54.0015	2.0004	-169.9683	927.481	59.3163	47346.2033	149273.6071	1999028.1444	3153.64	2.2104	512.006	0.6307	460.8705	0.63325	1574.7251	1.0012	1405.9366	392106.5625	895.1606	0.55378	1194.9762	0.47507	12717200	0.9629	249.091	51.1099	50.6668	90.833	88.7453	22617.4238	75.3164	-0.029543	85.2786	1269470
021	2018-10-01t0447	1538387587.17	adult	58.0008	5.9996	-165.9691	1009.3489	66.8195	56939.704	179613.3958	2648037.5132	1525.51	-0.046495	444.461	-0.010971	421.8745	0.18422	1117.8911	-0.18028	1092.2971	334249.4375	715.8576	-0.20643	976.976	-0.13898	13246700	0.8765	328.928	43.7261	43.1585	78.7946	76.036	23559.5938	63.0012	-0.58734	72.5769	1303210
021	2018-10-01t0847	1538401986.17	adult	62.0005	9.9993	-161.9694	967.5944	68.3981	55521.7513	175048.7184	2674746.0146	1818.88	0.39538	535.209	0.88594	468.0705	0.71996	1429.5759	0.76924	1404.7821	416006.5938	1000.7946	1.0958	1308.8617	0.88509	15536000	1.4741	423.526	58.9751	58.5852	97.0808	93.4249	28250.5117	80.1938	0.062815	90.5152	1711930
021	2018-10-01t1247	1538416402.91	adult	66.0052	14.004	-157.9647	973.9871	67.2434	53881.9788	169780.5966	2552034.6238	1783.84	0.39742	490.262	0.47532	443.9142	0.46157	1416.8776	0.83095	1392.9643	399559.4688	860.7705	0.53094	1252.8912	0.82022	13809700	0.58643	188.665	58.1138	57.787	94.5319	92.9772	26657.9922	78.9429	-0.041964	88.8374	1636950
021	2018-10-01t1647	1538430800.66	adult	70.0045	18.0034	-153.9653	1021.8504	70.4195	55957.3669	176261.2973	2623402.5464	1625.41	0.22261	500.758	0.69695	459.7452	0.77694	1256.2366	0.45677	1227.9026	368077.3125	833.2284	0.50345	1128.313	0.52718	14670700	0.69911	298.425	61.8743	61.3874	105.6452	101.0374	30954.0469	84.3909	0.22743	96.2355	1812730
021	2018-10-01t2047	1538445187.91	adult	74.001	21.9998	-149.9689	1007.5539	70.5853	57206.9559	180206.1357	2778499.6076	1575.93	0.2335	490.754	0.69916	451.6526	0.77462	1139.2966	0.21318	1119.1013	341789	829.7238	0.6372	1042.9687	0.34899	14676500	0.52056	268.177	58.7194	58.3625	97.7054	94.781	29311.6211	80.6079	-0.064498	90.5857	1756060
021	2018-10-02t0047	1538459588.28	adult	78.0011	25.9999	-145.9688	1096.2116	74.8732	66088.9798	208185.8726	3446187.8469	847.709	-1.0549	389.202	-0.81461	377.2909	-0.58354	733.61	-1.237	725.54	253829.0625	575.5438	-0.93645	696.1823	-1.043	13429400	-0.095372	111.408	51.6701	51.2299	87.0029	85.4421	30102.9922	72.1614	-0.85093	81.9147	1782880
021	2018-10-02t0447	1538473987.66	adult	82.0009	29.9998	-141.969	1122.1493	71.1473	65397.4541	205933.2467	3262948.9309	1296.41	-0.091051	447.09	0.25024	422.0816	0.43086	932.3538	-0.30925	900.1	318865	685.1733	-0.058463	827.2894	-0.36545	15271700	0.46415	370.833	60.2525	59.6487	106.8102	102.066	36529.0781	83.7708	0.00032634	96.0584	2058100
021	2018-10-02t0847	1538488388.9	adult	86.0013	34.0001	-137.9686	1122.692	74.5992	67090.0649	211309.7045	3411392.2275	1031.31	-0.62317	426.409	-0.082995	407.4579	0.14725	813.6376	-0.76353	799.9988	285586.7812	623.9415	-0.48073	747.9964	-0.71966	14943100	0.24086	409.784	53.5384	52.6409	99.2564	95.231	34839.0039	78.5312	-0.69017	91.0447	1876200
021	2018-10-02t1247	1538502802.11	adult	90.0049	38.0038	-133.9649	1093.5827	74.7689	66370.1866	209062.1392	3450539.1121	1529.87	0.82014	404.79	-0.55156	375.1718	-0.76903	1044.4373	0.63951	1021.175	362419.7188	647.9622	-0.13943	901.9084	0.37668	14019100	-0.1863	138.291	60.0552	59.5307	101.312	98.7369	35155.25	83.3936	-0.35364	94.3273	2079890
021	2018-10-02t1646	1538517074.59	adult	93.9695	41.9683	-130.0004	1053.121	73.6284	63385.953	199717.8181	3237897.058	1141.45	-0.16755	455.101	0.86651	429.0941	0.97359	931.4159	0.1705	916.9878	308298.6562	680.9293	0.38173	859.2989	0.26837	15064300	0.14374	211.908	63.1374	63.142	108.3077	103.8037	35849.8398	87.6125	-0.05927	98.8614	2089910
021	2018-10-02t2046	1538531476.41	adult	97.97	45.9688	-125.9999	1104.0205	75.9217	67676.489	213212.8361	3508609.4409	1129.34	-0.10316	448.871	0.80242	428.9269	1.0339	871.6032	-0.059922	846.336	308547.5312	639.106	0.026228	773.8493	-0.23849	15857300	0.397	265.672	66.7389	66.1356	114.843	109.2608	40654.4258	90.3804	0.053991	102.4439	2357680
021	2018-10-03t0046	1538545873.31	adult	101.9692	49.968	-122.0007	1066.7181	94.6	74952.8704	236627.9017	4473713.6019	1064.49	-0.2477	411.438	-0.25786	387.4283	-0.37316	892.5825	0.21092	884.0366	348107.1875	658.7192	0.41763	826.8857	0.33317	16045300	0.43312	274.326	70.9503	68.8156	164.527	161.1388	64165.543	102.624	1.0017	139.8077	2766920
021	2018-10-03t0446	1538560273.27	adult	105.9691	53.968	-118.0007	1031.371	77.8174	64541.5301	203429.7555	3468957.2954	1218.99	0.43894	454.529	1.0979	431.7917	1.1678	899.4694	0.37613	882.4802	303121.1875	674.8799	0.76784	817.473	0.38198	15296700	0.12081	140.018	69.857	69.3874	115.8819	113.714	39052.1875	96.596	0.23948	109.1329	2350970
021	2018-10-03t0846	1538574673.26	adult	109.9691	57.968	-114.0007	1156.4172	72.8957	67939.6403	213948.9172	3398292.0315	1048.26	-0.17253	454.589	1.1247	433.5875	1.2174	838.3494	0.029384	822.5994	298452.375	657.7231	0.62869	779.1941	0.14655	16149700	0.42183	231.871	71.9555	71.2724	119.3675	116.8487	42494.8281	98.345	0.18915	111.205	2556290
021	2018-10-03t1246	1538589074.95	adult	113.9696	61.9684	-110.0003	1107.5536	76.9154	65238.3558	205522.0138	3292992.4666	1122.47	0.1894	431.521	0.421	413.3746	0.50234	843.7368	0.14414	820.8239	287714.25	619.2335	0.14354	764.5258	0.096902	14710100	-0.13335	237.687	67.4462	65.9119	140.1977	136.8421	47807.4297	99.2788	0.091009	123.167	2299170
021	2018-10-03t1646	1538603475.97	adult	117.9699	65.9687	-106	1141.9909	72.6478	69098.7137	217662.9127	3526723.9488	828.388	-1.0158	414.323	-0.10745	402.0677	0.096908	689.2202	-0.9753	681.855	248808.4688	563.7991	-0.62536	649.6153	-0.92259	14954600	-0.051895	297.82	70.8246	69.847	125.9367	121.4631	45463.1367	98.7732	-0.060195	114.4803	2556340
021	2018-10-03t2046	1538617875.52	adult	121.9698	69.9686	-102.0001	1171.7772	73.8875	71893.7012	226451.0993	3723240.8271	786.943	-1.1749	433.185	0.45633	427.8702	0.92615	688.7151	-0.94896	682.2095	258956.9062	576.8318	-0.39636	654.4387	-0.83759	16261300	0.40655	246.132	74.3951	74.4791	128.341	124.6105	48256.2305	103.7751	0.069394	118.3803	2792720
021	2018-10-04t0046	1538632273.59	adult	125.9692	73.9681	-98.0006	1212.7296	74.6707	73251.1371	230621.355	3791486.4509	790.34	-1.1461	397.436	-0.63042	389.0553	-0.37743	670.8834	-1.0671	661.179	256948.3281	542.9952	-0.87518	630.4492	-1.0414	15200400	0.023	273.054	72.6528	70.9773	160.2266	147.859	61366.7891	103.1225	-0.055764	129.3684	2778680
021	2018-10-04t0446	1538646673.86	adult	129.9693	77.9681	-94.0006	1107.2266	74.1316	65876.7626	207524.8505	3320742.6479	833.583	-0.94727	422.747	0.10503	406.7857	0.16726	717.6174	-0.68332	707.8666	246860.4062	596.5307	-0.062933	682.0261	-0.51369	14540800	-0.20357	306.859	75.4793	73.9262	143.1786	137.3928	49253.4297	105.6421	-0.044433	127.1905	2596180
021	2018-10-04t0846	1538661073.58	adult	133.9692	81.9681	-90.0006	1066.4046	74.4962	67093.0563	211470.7547	3557060.6788	855.849	-0.84224	408.655	-0.32894	399.8977	-0.082863	712.5208	-0.71332	702.1971	250094.7812	557.868	-0.6245	665.462	-0.66018	14307400	-0.2773	218.169	77.3932	76.9539	143.1134	137.4632	50232.7969	108.6265	-0.020736	127.6612	2709610
021	2018-10-04t1246	1538675476.38	adult	137.97	85.9688	-85.9999	1126.1363	71.6239	67290.4049	212000.3374	3376016.9874	901.857	-0.63904	419.511	-0.036935	402.613	-0.028115	759.665	-0.33234	748.1945	267402.0625	597.4664	-0.041563	710.4615	-0.20286	14745000	-0.13343	343.719	78.6406	77.1604	144.8256	139.2444	50978.6055	108.6999	-0.091143	127.7378	2764060
021	2018-10-04t1650	1538690131.95	adult	142.041	90.0398	-81.9289	1080.1704	71.3868	63956.7051	201511.9231	3188521.0728	927.81	-0.52584	437.725	0.45704	425.1675	0.63685	754.1871	-0.37139	744.983	252652.6875	588.5526	-0.17102	701.0064	-0.28762	14630500	-0.16617	269.483	86.133	84.221	175.7314	168.1261	58870.0312	118.0823	0.11615	146.8665	2878910
021	2018-10-04t2046	1538704272.06	adult	145.9688	93.9676	-78.0011	614.276	78.3132	35421.487	112309.8984	1756373.1955	820.578	-0.95793	390.12	-0.91136	377.3853	-0.85651	707.7706	-0.73095	699.3227	130937.5547	545.209	-0.78306	662.5325	-0.65812	7205130	-2.3863	355.554	79.3804	75.8761	247.4064	240.4834	45770.1797	118.3904	0.052307	197.2205	1466080
021	2018-10-05t0046	1538718672.85	adult	149.969	97.9679	-74.0009	908.0837	74.8682	55969.6361	176528.3819	2949764.3199	795.985	-1.0369	399.347	-0.66667	388.4131	-0.54165	660.6924	-1.0861	654.4713	193582.8906	523.6489	-1.072	619.2047	-1.0694	11667300	-1.02	235.6	88.3736	86.5847	169.2574	163.9544	49592.4141	122.551	0.093991	151.9435	2581920
021	2018-10-05t0446	1538733074.14	adult	153.9694	101.9682	-70.0005	994.2748	72.9492	58347.0579	183957.0184	2880823.7623	876.65	-0.70682	404.559	-0.53484	396.5172	-0.31603	688.4615	-0.8581	677.7671	209980.75	527.699	-0.99924	629.175	-0.9577	12331000	-0.80123	269.141	87.0301	84.2903	180.1254	174.6497	54938.25	124.786	0.083319	159.8623	2652680
021	2018-10-05t0846	1538747473.57	adult	157.9692	105.9681	-66.0007	992.898	70.8157	57468.3841	181119.1514	2816644.4006	837.984	-0.83656	402.043	-0.61514	395.9857	-0.34942	683.1589	-0.88229	677.8022	205630.8125	521.2436	-1.0677	644.8178	-0.79216	12074600	-0.8468	436.774	96.6279	92.2976	300.5544	294.1411	90466.8906	146.2849	0.53883	235.4287	2902030
021	2018-10-05t1246	1538761877.1	adult	161.9702	109.969	-61.9997	975.8707	76.943	59581.7533	187884.7856	3061142.2905	784.098	-1.0118	352.284	-1.9917	341.6227	-2.0034	651.7773	-1.0952	642.9089	202702.7344	485.0098	-1.5274	605.5621	-1.1439	10956400	-1.1228	335.883	88.349	84.4784	223.6257	214.2271	69547.5781	141.6801	0.35458	194.0772	2747740
021	2018-10-05t1646	1538776278.43	adult	165.9706	113.9694	-57.9993	956.2033	70.9629	56250.3562	177343.1507	2788471.7999	849.675	-0.76449	385.762	-1.0738	379.5913	-0.86907	654.6474	-1.0509	639.9471	192466.3438	486.9493	-1.4728	600.1611	-1.1708	11338300	-0.98618	267.024	99.5107	96.335	195.9961	190.0686	57622.8555	144.7953	0.3583	175.2678	2924820
021	2018-10-05t2046	1538790673.72	adult	169.9693	117.9681	-54.0006	914.1654	76.6416	57618.0369	181882.1457	3030115.1143	783.487	-0.97424	389.739	-0.96693	384.6026	-0.72754	600.7247	-1.4108	590.5418	180818.125	483.5177	-1.4884	558.1303	-1.5304	11718300	-0.85466	255.053	102.125	98.2481	201.5167	198.2938	60656.5234	150.365	0.41836	185.8474	3070600
021	2018-10-06t0046	1538805074.83	adult	173.9696	121.9684	-50.0003	840.529	74.9302	50602.8479	159774.2918	2623184.8261	612.616	-1.5188	370.729	-1.4897	368.3274	-1.229	531.4109	-1.866	525.2029	140823.9062	457.5185	-1.7964	506.48	-1.9686	9790590	-1.3217	300.385	99.3972	95.4201	210.1274	203.8081	55683.7539	153.618	0.43064	187.6185	2624980
021	2018-10-06t0446	1538819474.05	adult	177.9694	125.9682	-46.0005	776.6535	93.7681	49595.3645	157155.9305	2784786.9642	693.511	-1.2346	377.138	-1.3165	372.4142	-1.1147	579.3356	-1.5048	573.7611	147730.5938	470.2949	-1.6058	539.7366	-1.6384	9598910	-1.3363	283.17	103.584	99.4813	211.7828	207.477	54004.6055	155.9311	0.42367	194.0644	2636420
021	2018-10-06t0846	1538833873.91	adult	181.9693	129.9682	-42.0006	888.0664	73.5016	50334.7984	158773.628	2425630.0413	748.053	-1.0436	378.043	-1.2935	372.8266	-1.1114	583.6319	-1.4486	575.1572	153495.1875	469.4186	-1.5899	538.7941	-1.616	9919850	-1.2211	258.04	105.615	100.4778	214.3132	211.0621	56364.375	164.1414	0.54548	199.4358	2771350
021	2018-10-06t1246	1538848273.26	adult	185.9691	133.968	-38.0007	916.8277	64.4843	49649.4994	156506.5231	2264182.3001	672.578	-1.2594	379.981	-1.2422	374.2899	-1.0756	574.3323	-1.4852	566.6241	149900.7188	470.8233	-1.5467	538.4935	-1.5886	9882170	-1.1986	267.344	107.88	102.0896	219.4669	216.5513	57280.8672	169.0371	0.59677	204.5849	2805640
021	2018-10-06t1646	1538862674.62	adult	189.9695	137.9683	-34.0004	641.5658	73.1611	38346.3413	121520.6561	1932625.4417	720.762	-1.0937	370.49	-1.508	364.9193	-1.3751	561.5287	-1.5447	555.5189	112867.2812	462.6087	-1.627	526.5529	-1.6629	7428320	-1.7705	303.14	109.023	103.2471	230.3308	225.7108	46296.4922	177.2924	0.72636	213.6921	2185920
021	2018-10-06t2046	1538877074.61	adult	193.9695	141.9683	-30.0004	607.3922	79.2507	36453.1466	115608.1085	1878336.9797	723.226	-1.0686	378.629	-1.2848	370.1281	-1.2234	613.1567	-1.1849	602.6763	117112.9375	483.1839	-1.345	559.9201	-1.3483	7208330	-1.7917	297.439	111.057	103.8666	241.213	237.6987	46071.6797	182.4805	0.79249	225.5503	2114300
021	2018-10-07t0046	1538891475.45	adult	197.9697	145.9686	-26.0001	601.5593	75.0412	33880.8409	107587.0855	1631956.9968	782.647	-0.87995	381.87	-1.1961	372.6738	-1.1523	637.2051	-1.0113	623.911	113422.5156	491.294	-1.2217	576.7159	-1.1807	6772460	-1.8679	314.434	116.319	108.2887	253.7002	250.6736	45158.6328	193.6073	0.99989	237.5187	2062920
021	2018-10-07t0446	1538905884.9	adult	201.9724	149.9712	-21.9975	746.3422	89.6969	46035.8161	145761.9665	2471374.2847	746.805	-0.96749	383.701	-1.1455	377.1692	-1.0166	604.8213	-1.202	594.6778	145157.1094	483.121	-1.3055	561.7139	-1.2852	9200000	-1.2543	329.644	117.929	109.2985	260.7152	257.1547	62571.6523	194.2355	0.97169	240.5235	2827580
021	2018-10-07t0846	1538920284.62	adult	205.9723	153.9711	-17.9976	759.1977	87.2243	46805.0959	148059.4451	2505766.7738	798.829	-0.80891	386.004	-1.0771	378.8734	-0.96355	618.6221	-1.0988	600.9404	150943.7812	486.7516	-1.2409	565.2291	-1.2348	9410390	-1.1814	325.548	117.81	108.6171	259.8658	255.318	63407.2461	193.7045	0.91585	241.7416	2872090
021	2018-10-07t1246	1538934682.62	adult	209.9717	157.9706	-13.9981	749.156	85.5434	45465.6603	143824.6335	2389472.8123	757.826	-0.90959	389.087	-0.98383	381.3034	-0.88451	618.9773	-1.0857	605.3307	147316.5938	492.1719	-1.1535	569.9589	-1.1765	9229130	-1.2045	322.94	120.902	111.0408	268.8383	264.2192	63983.5039	201.3655	1.0597	250.0734	2867800
021	2018-10-07t1646	1538949075.82	adult	213.9699	161.9687	-10	743.681	86.8427	45439.6719	143821.5029	2412768.4992	826.168	-0.71625	392.863	-0.86939	384.134	-0.79129	648.7984	-0.88542	628.808	154414.0156	499.1783	-1.0455	585.6214	-1.0272	9315180	-1.163	365.213	123.213	112.9432	274.687	271.9711	65375.4922	204.3061	1.0926	256.1106	2921490
021	2018-10-07t2046	1538963475.2	adult	217.9697	165.9685	-6.0002	714.355	74.9313	41175.1933	130351.6766	2007838.5232	834.722	-0.68742	401.345	-0.61419	392.238	-0.52084	661.9133	-0.79265	644.3125	142973.2812	510.1206	-0.88619	599.0637	-0.89783	8645780	-1.3077	350.454	126.876	116.4054	281.5766	276.2571	60820.5547	211.2864	1.232	259.5899	2733170
021	2018-10-08t0046	1538977876.56	adult	221.9701	169.9689	-1.9998	689.6656	75.7639	39938.7881	126625.7872	1958891.1143	957.613	-0.36047	411.13	-0.31525	400.8787	-0.22615	698.5867	-0.54938	677.0444	146004.625	525.8734	-0.66469	612.4168	-0.77131	8587280	-1.3076	341.168	132.163	121.2521	287.3616	283.4718	60058.5703	221.1914	1.4528	267.481	2760480
021	2018-10-08t0446	1538992275.27	dead	225.9697	173.9685	1.9998	712.1331	73.8335	39991.3144	126405.2855	1923222.4284	976.856	-0.30848	413.179	-0.24349	401.9847	-0.18115	753.1575	-0.18612	741.3563	158163.0781	529.9135	-0.5939	653.338	-0.40756	8647420	-1.2768	376.458	137.916	127.4491	297.9666	293.4845	62572.9766	230.4557	1.669	276.2896	2886450
023	2018-09-28t1254	1538157625.29	egg	-1.941	-49.8822	-273.85	187.3373	32.7747	4065.6413	12939.1573	82709.4874	0	-0.45604	0	-0.53201	0	-0.53392					0	-0.51244	0	-0.50376	0	0.84961	0	0	0				0	-0.40947	0	0
023	2018-09-28t1647	1538171600.13	larva	1.941	-46.0003	-269.9681	179.0638	33.049	4025.293	12824.9886	83372.6911	0	-0.60823	0	-0.70053	0	-0.70343					0	-0.66874	0	-0.65451	0	0.42819	0	0	0				0	-0.47976	0	0
023	2018-09-28t2047	1538186001.08	larva	5.9412	-42	-265.9678	186.9914	38.7594	4656.1994	14952.0173	107182.2744	0	-0.7548	0	-0.87706	0	-0.88201					0	-0.82954	0	-0.80803	0	0.013825	0	0	0				0	-0.55609	0	0
023	2018-09-29t0047	1538200404.23	larva	9.9421	-37.9992	-261.967	186.9872	33.9678	4176.1592	13307.3803	87788.6722	0	-0.89247	0	-1.0571	0	-1.0653					0	-0.99045	0	-0.96007	0	-0.38196	0	0	0				0	-0.63702	0	0
023	2018-09-29t0447	1538214800.02	larva	13.9409	-34.0003	-257.9681	187.1379	39.977	4802.1621	15500.537	113193.6855	0	-1.0225	0	-1.2414	0	-1.254					0	-1.1519	0	-1.111	0	-0.7602	0	0	0				0	-0.72337	0	0
023	2018-09-29t0847	1538229199.76	larva	17.9408	-30.0004	-253.9682	228.8324	37.4336	6049.3291	19226.9326	144138.9167	1635.68	1.1808	452.175	1.3744	402.1269	1.3503	1349.0088	0.37329	1291.2576	44517.2891	838.0468	1.4018	1167.2811	1.4137	1477260	-0.47407	93.3763	54.9948	54.5853	86.3226	85.6893	2848.6465	74.0024	0.47987	82.5794	179668
023	2018-09-29t1247	1538243600.13	larva	21.941	-26.0003	-249.9681	325.8322	22.5475	5607.6255	17671.5794	81650.2582	215.171	-0.9615	148.445	-0.68155	148.2407	-0.5907	194.6461	-1.7085	193.8284	6034.0278	176.4924	-0.89725	189.6002	-0.97211	459437	-1.2717	96.3742	47.9995	47.4107	78.6779	77.5381	2439.0139	66.3598	0.29975	74.1953	148558
023	2018-09-29t1647	1538258000.25	larva	25.941	-22.0003	-245.9681	409.049	44.831	13863.3614	43848.3608	406902.7451	2128.91	1.6026	514.068	1.5375	405.7935	1.1333	1664.3193	0.94554	1640.019	123159.6328	1115.6612	2.111	1496.3933	1.9694	3788170	-0.20225	350.435	54.5146	53.9454	91.3649	86.584	6761.002	74.3548	0.40473	82.9757	401718
023	2018-09-29t2047	1538272401.99	larva	29.9415	-17.9998	-241.9676	533.3674	43.9356	16859.805	53180.8316	462926.3111	1793.88	1.0099	503.217	1.3509	435.1383	1.2304	1481.762	0.61354	1458.593	133358.5781	1052.0568	1.7994	1362.995	1.5537	4523920	-0.24476	107.791	46.3129	45.994	79.1486	77.5215	7123.3735	65.3805	0.1768	73.7811	416353
023	2018-09-30t0047	1538286805.44	larva	33.9424	-13.9988	-237.9666	614.309	46.0466	23209.5363	73173.8223	741714.1378	1346.95	0.27073	417.591	0.63475	359.8716	0.50997	1103.7351	-0.13423	1078.2246	136863.1562	831.3592	0.92444	1026.6867	0.63089	5137210	-0.33359	129.265	49.6591	49.2993	82.5938	80.7913	10241.6367	69.1288	0.19756	77.6556	610906
023	2018-09-30t0447	1538301200.35	larva	37.941	-10.0002	-233.9681	801.1811	49.2521	31293.3415	98656.9757	1011187.2905	3633.25	3.3322	530.235	1.3008	427.9031	0.91344	1991.3083	1.7107	1775.0371	330557.1875	1088.1837	1.7312	1485.0307	1.6554	8776450	0.79924	181.769	52.6864	52.3817	88.0999	86.1682	14624.5908	73.3102	0.23209	82.7814	872065
023	2018-09-30t0847	1538315601.43	larva	41.9413	-5.9999	-229.9678	674.8905	49.8332	26781.7644	84472.7734	892809.5496	2320.59	1.3959	513.227	1.0479	402.8759	0.5561	1830.9135	1.4302	1814.6406	259989.7188	1145.2213	1.8397	1653.7351	1.9833	7265760	-0.14034	162.952	53.5604	53.1921	89.6455	87.5603	12729.6582	74.0827	0.18711	83.4074	758255
023	2018-09-30t1247	1538330001.36	larva	45.9413	-2	-225.9678	867.0761	57.548	41196.7576	129779.1993	1657926.1323	2847.66	2.0088	485.826	0.69646	427.1982	0.60836	1825.822	1.4841	1755.5547	396203.375	908.7424	0.8437	1313.2865	1.0064	10518100	0.80746	153.442	54.606	54.2401	89.298	87.3786	19377.6562	74.7985	0.13301	84.265	1182220
023	2018-09-30t1647	1538344401.1	adult	49.9412	2	-221.9678	876.5195	63.7402	44931.554	141645.4898	1977999.2095	3275.94	2.4791	532.372	0.92005	425.7833	0.43124	1887.7224	1.7115	1802.589	445502.5	1117.6576	1.5278	1534.4692	1.4745	12533600	1.248	125.99	56.6307	56.2859	92.2647	91.1137	21774.4746	77.8162	0.14098	87.4974	1333260
023	2018-09-30t2047	1538358803.45	adult	53.9419	6.0006	-217.9672	993.8503	62.7322	52143.2859	164407.4457	2272894.5076	2023.27	0.65258	501.088	0.53677	430.2706	0.32451	1427.578	0.61966	1376.3734	391156.375	961.363	0.82133	1273.7283	0.68955	13700300	1.3413	383.331	55.7715	55.4611	91.74	88.8342	25136.7656	76.6048	0.017343	85.6409	1524850
023	2018-10-01t0047	1538373206.01	adult	57.9426	10.0013	-213.9665	1018.1974	65.8651	56484.6646	178000.0717	2633720.869	1318.68	-0.33964	447.486	0.017927	408.362	0.036128	1067.2455	-0.31924	1048.215	315904.6562	761.4537	-0.010805	974.1756	-0.1469	13229000	0.87385	224.234	51.4304	50.9819	90.3062	88.3619	26730.6484	74.1644	-0.13866	83.9398	1520440
023	2018-10-01t0447	1538387603.35	adult	61.9418	14.0006	-209.9672	1034.9409	69.782	59244.4526	186657.1023	2865364.2217	1148.16	-0.59151	442.344	-0.06274	416.1048	0.087991	969.2085	-0.56235	955.6228	300454.625	719.4599	-0.19813	891.9587	-0.39094	13696700	0.7855	113.421	51.5854	50.9262	90.2476	88.9592	27976.7617	74.6569	-0.18798	85.1725	1597290
023	2018-10-01t0847	1538402002.51	adult	65.9416	18.0004	-205.9675	1076.4384	68.8926	60110.5374	189314.6292	2858274.8288	1528.17	0.002158	465.767	0.19744	406.8236	-0.043225	1194.0532	0.14307	1174.1217	376126.75	850.9404	0.48026	1105.1936	0.331	14647400	0.90392	214.814	53.8608	53.3633	92.1382	90.27	29023.5273	76.1725	-0.18509	86.2117	1693820
023	2018-10-01t1247	1538416419.14	adult	69.9462	22.005	-201.9628	1063.9647	74.7562	63255.3717	199308.4471	3197614.5315	1418.59	-0.11714	416.417	-0.37401	381.8834	-0.4229	1099.6622	-0.067877	1088.7252	363988.1875	706.667	-0.19441	1005.9769	0.083879	13765900	0.36398	213.935	54.1041	53.6128	92.3441	90.136	30565.8848	76.1741	-0.26524	85.9705	1788580
023	2018-10-01t1647	1538430816.93	adult	73.9456	26.0044	-197.9634	1021.9621	78.5179	64750.399	204125.3643	3468577.8275	1176.57	-0.47257	413.231	-0.41994	380.8918	-0.47465	948.3342	-0.48391	932.9917	320536.9688	666.4236	-0.36975	860.2101	-0.38458	13955200	0.2543	212.078	51.1121	50.4515	88.6814	86.3487	29974.3105	72.2345	-0.648	82.3795	1726110
023	2018-10-01t2047	1538445204.14	adult	77.9421	30.0008	-193.967	1062.2737	76.1486	65694.9647	207066.8031	3521508.0054	1035.14	-0.69234	428.498	-0.16274	407.8406	0.03951	850.2673	-0.76803	844.0809	291641.6875	635.5081	-0.51799	776.0304	-0.68345	14686300	0.37399	351.46	59.2462	58.9147	99.3687	96.6464	34083.4766	81.7063	-0.069757	92.2935	2030600
023	2018-10-02t0047	1538459604.6	adult	81.9422	34.0009	-189.9669	1049.3211	74.9339	63478.9604	199992.571	3305740.21	1367.64	0.061124	428.341	-0.11145	393.204	-0.25265	1010.8087	0.042911	988.1844	335588.5	713.6085	0.1671	918.8473	0.1022	14200400	0.067313	360.24	55.2777	54.8924	97.2461	94.4627	32285.7148	79.2892	-0.41963	90.0979	1832560
023	2018-10-02t0447	1538474003.93	adult	85.942	38.0008	-185.9671	1111.0568	72.405	66297.8651	208855.8215	3376894.48	1120.09	-0.40675	410.032	-0.44718	386.0406	-0.43398	863.9523	-0.50958	843.8643	299791.4375	625.0246	-0.47194	790.6633	-0.47091	14197800	-0.036101	301	63.7243	63.313	100.4161	98.4629	34844.375	84.9647	-0.011779	94.785	2206520
023	2018-10-02t0847	1538488405.11	adult	89.9423	42.0011	-181.9667	1127.0974	74.9999	69901.6308	220211.2383	3680940.5928	870.174	-1.0256	367.123	-1.4998	352.057	-1.4694	707.28	-1.2692	696.8569	258157.2188	527.1435	-1.405	648.8163	-1.3066	13394500	-0.41942	249.219	51.0336	50.4586	93.4094	88.074	34094.4297	71.887	-1.6327	83.5074	1861960
023	2018-10-02t1247	1538502818.46	adult	93.946	46.0048	-177.963	1110.6682	74.3407	66334.5608	208941.9504	3372665.8076	1038.71	-0.49358	427.661	0.10564	412.6776	0.43546	764.8981	-0.85765	754.0065	265419.6562	593.5179	-0.64004	699.1583	-0.91501	14821400	0.0525	419.348	63.0542	62.2577	121.8896	113.8943	42295.6875	86.4244	-0.1909	101.1969	2185270
[truncated: 5,139 more rows]
