# Supplementary material for: Global, cell non-autonomous gene regulation drives individual lifespan among isogenic C. elegans
Source: eLife. 2021 Feb 1;10:e65026. doi: 10.7554/eLife.65026 (PMC7864635; doi:10.7554/eLife.65026)
Supplement: Source data 1. [file elife-65026-data1.zip › figure_data/Figures 1-3 - base strains/mir-90/mir-90_20180928-spans.tsv]

name	larvaspan	adultspan	lifespan
000	75.9438	236.1739	312.1177
001	52.0012	256.1755	308.1767
002	59.9423	263.9763	323.9186
003	79.9422	243.9765	323.9186
004	57.8831	219.9771	277.8602
005	64.0028	248.1737	312.1765
009	52.0012	163.9701	215.9712
010	65.8827	267.9703	333.8531
011	51.9416	260.1702	312.1118
012	52.0012	243.9706	295.9718
013	59.9423	131.9701	191.9125
014	51.9417	215.9714	267.913
015	48.0006	207.972	255.9726
017	55.9423	263.9708	319.9131
020	97.8692	155.9829	253.8521
021	52.0012	171.9687	223.9699
023	47.9413	223.9678	271.9091
025	59.9422	195.9645	255.9066
026	55.9422	239.965	295.9072
027	63.9417	215.9655	279.9072
028	67.9439	235.9634	303.9073
029	84.001	219.966	303.967
030	52.001	191.9649	243.9659
031	51.9414	143.9651	195.9065
032	53.8824	163.9667	217.8491
033	55.9421	227.9655	283.9076
034	64.0028	167.9639	231.9667
036	56.001	239.964	295.9649
037	55.9421	275.9635	331.9057
038	51.9414	143.9632	195.9046
039	51.9414	231.9645	283.9059
040	72.0027	219.9625	291.9652
041	51.9413	251.9649	303.9062
044	55.9421	275.9619	331.9041
045	51.9413	223.963	275.9043
049	67.9439	191.9542	259.8981
051	71.946	231.9518	303.8978
052	56.0008	252.1557	308.1565
053	59.942	247.9571	307.899
054	55.9421	199.9553	255.8973
055	75.9438	179.9536	255.8974
056	59.9419	271.9564	331.8983
057	52.0008	256.1563	308.1571
059	51.9412	211.9581	263.8993
061	65.8823	191.9565	257.8389
063	79.942	75.9511	155.8931
064	55.9419	219.9547	275.8966
065	65.8823	252.1542	318.0365
066	53.8821	235.9557	289.8378
067	60.0001	199.9566	259.9567
068	55.942	191.9541	247.896
069	52.0007	256.1554	308.1561
070	59.9418	223.9551	283.897
071	53.882	175.9548	229.8368
072	73.8873	240.1513	314.0386
073	51.941	247.9569	299.8978
074	55.9419	191.9545	247.8964
075	59.9418	179.9569	239.8987
076	52.0007	143.9537	195.9544
077	51.9409	199.9561	251.897
078	57.8829	235.9556	293.8386
080	55.9418	223.9535	279.8953
081	88.0032	199.951	287.9542
082	51.9408	231.9547	283.8955
084	56.0004	195.9506	251.9511
086	79.9417	119.9477	199.8895
087	51.9407	207.9516	259.8923
088	52.0005	207.9511	259.9516
090	55.9417	231.9476	287.8892
091	59.9415	191.947	251.8885
092	72.0023	175.9449	247.9473
093	59.9415	239.9484	299.8899
094	51.9407	219.9484	271.889
095	59.9996	135.9474	195.947
096	59.9414	147.9525	207.8938
097	51.9406	260.1498	312.0904
098	59.9414	276.0011	335.9424
099	51.9405	243.9498	295.8903
102	63.9407	219.9445	283.8852
103	56	259.9444	315.9444
105	55.9414	183.9433	239.8847
108	59.9412	219.9374	279.8786
110	71.9463	191.932	263.8783
112	55.9414	247.9333	303.8747
113	51.9404	175.9324	227.8729
114	55.9414	227.9333	283.8747
115	80.0002	215.9342	295.9344
116	59.9993	219.9345	279.9338
117	72.0023	195.9313	267.9335
119	52.0002	183.9356	235.9358
