# Supplementary material for: Global, cell non-autonomous gene regulation drives individual lifespan among isogenic C. elegans
Source: eLife. 2021 Feb 1;10:e65026. doi: 10.7554/eLife.65026 (PMC7864635; doi:10.7554/eLife.65026)
Supplement: Source data 1. [file elife-65026-data1.zip › figure_data/Figures 1-3 - base strains/mir-90/mir-90_20190430-spans.tsv]

name	larvaspan	adultspan	lifespan
001	56.1028	179.8583	235.9612
002	60.1029	203.768	263.8709
003	52.1032	299.7646	351.8678
004	64.1029	183.7682	247.8712
005	52.1032	239.7682	291.8715
006	54.2301	223.7684	277.9985
007	52.1033	251.7684	303.8717
008	56.1031	215.7688	271.8719
009	52.1034	203.7687	255.872
010	52.1034	215.7689	267.8723
011	52.1034	207.7689	259.8723
012	48.1033	251.7693	299.8726
013	52.1035	179.8569	231.9603
014	68.1029	215.77	283.8729
015	72.1038	187.7692	259.8729
016	48.1035	235.7698	283.8732
017	56.1034	191.7696	247.873
018	56.1034	231.7702	287.8736
019	52.1036	155.8558	207.9594
020	54.2306	259.7498	313.9805
022	48.1036	259.7589	307.8625
025	59.9896	215.7667	275.7562
026	54.2309	227.7667	281.9976
027	56.1037	179.8576	235.9613
028	52.1039	203.7665	255.8704
029	52.104	155.8527	207.9567
030	52.104	215.767	267.871
031	58.231	199.767	257.998
032	80.1057	211.7659	291.8716
033	56.1039	287.7362	343.8401
035	48.1041	239.7664	287.8705
036	60.1041	207.7662	267.8703
037	55.9899	151.852	207.8419
040	56.1039	211.7641	267.8681
041	48.1041	163.8498	211.9539
042	48.1041	124.0114	172.1155
043	48.1042	231.7631	279.8673
044	56.104	187.7634	243.8674
045	60.1044	171.8502	231.9545
046	48.1042	255.7639	303.8681
047	48.1042	243.764	291.8683
048	60.1044	195.763	255.8674
049	54.2315	259.7178	313.9492
050	48.1043	136.0118	184.1161
051	64.1043	163.8491	227.9534
052	64.1043	219.7627	283.867
053	48.1044	203.7621	251.8665
054	48.1044	247.7636	295.868
055	48.1045	175.8491	223.9535
056	52.1041	239.764	291.8681
057	60.1046	223.763	283.8676
058	56.1043	247.764	303.8683
059	48.1045	251.764	299.8685
060	52.1041	207.7633	259.8675
061	50.232	271.7066	321.9386
062	52.1041	259.7077	311.8118
063	64.1045	179.7638	243.8684
064	50.2321	263.7061	313.9382
065	50.2322	255.7645	305.9967
066	60.1047	143.8484	203.9531
067	56.1044	223.7643	279.8688
068	46.2329	223.7633	269.9962
069	47.9894	251.7654	299.7549
070	46.2329	219.7634	265.9963
071	52.1043	243.7658	295.8701
072	60.1048	151.8493	211.9541
073	52.1044	219.7649	271.8692
074	48.1049	255.7655	303.8704
075	48.1049	223.7645	271.8695
076	48.1049	191.8127	239.9176
077	104.1444	247.6511	351.7954
078	52.1044	167.8508	219.9552
079	54.2321	195.7647	249.9968
081	48.105	163.8486	211.9536
082	54.2321	155.8493	210.0814
083	51.9895	251.7253	303.7148
084	51.9895	187.7646	239.7541
085	50.2328	239.7648	289.9976
086	51.9894	279.6838	331.6732
087	52.1044	167.8501	219.9546
089	52.1045	187.8119	239.9164
090	52.1044	159.8485	211.953
091	50.2329	215.7632	265.9961
092	59.9897	183.7625	243.7521
093	60.1052	247.7199	307.8251
094	52.1045	191.7644	243.8689
095	48.1052	183.8498	231.955
097	64.1053	219.7625	283.8678
098	48.1052	259.7172	307.8224
099	46.2341	287.6698	333.9039
100	47.9889	199.7628	247.7517
101	56.1049	171.8488	227.9537
102	51.9892	183.8118	235.801
104	48.1052	219.762	267.8672
105	56.1049	271.6641	327.769
106	47.9887	195.7619	243.7506
108	48.1052	179.8464	227.9516
109	52.1044	255.7126	307.8171
111	50.2333	211.7594	261.9927
112	52.1044	235.7618	287.8662
