# Supplementary material for: Global, cell non-autonomous gene regulation drives individual lifespan among isogenic C. elegans
Source: eLife. 2021 Feb 1;10:e65026. doi: 10.7554/eLife.65026 (PMC7864635; doi:10.7554/eLife.65026)
Supplement: Source data 1. [file elife-65026-data1.zip › figure_data/Figures 1-3 - base strains/mir-242/mir-242_20181105.tsv]

name	timepoint	timestamp	stage	age	adult_age	ghost_age	length	max_width	projected_area	surface_area	volume	gfp_maximum	gfp_maximum_z	gfp_mean	gfp_mean_z	gfp_median	gfp_median_z	gfp_over_99_mean	gfp_over_99_mean_z	gfp_over_99_median	gfp_over_99_sum	gfp_percentile_95	gfp_percentile_95_z	gfp_percentile_99	gfp_percentile_99_z	gfp_sum	gfp_sum_z	green_yellow_excitation_autofluorescence_maximum	green_yellow_excitation_autofluorescence_mean	green_yellow_excitation_autofluorescence_median	green_yellow_excitation_autofluorescence_over_99_mean	green_yellow_excitation_autofluorescence_over_99_median	green_yellow_excitation_autofluorescence_over_99_sum	green_yellow_excitation_autofluorescence_percentile_95	green_yellow_excitation_autofluorescence_percentile_95_z	green_yellow_excitation_autofluorescence_percentile_99	green_yellow_excitation_autofluorescence_sum
000	2018-11-05t1503	1541451937.08	larva	0	-49.5878	-233.5878	153.622	28.2771	2946.0193	9389.4773	52321.3856	0	-0.54566	0	-0.6498	0	-0.65043					0	-0.63494	0	-0.61566	0	1.1074	0	0	0				0	-0.54986	0	0
000	2018-11-05t1845	1541465273.18	larva	3.7045	-45.8834	-229.8833	168.1861	28.5429	3278.6052	10430.8648	59096.1481	0	-0.78389	0	-0.83821	0	-0.83811					0	-0.82384	0	-0.80767	0	0.52048	0	0	0				0	-0.66702	0	0
000	2018-11-05t2245	1541479673.65	larva	7.7046	-41.8832	-225.8832	156.5683	28.8636	3116.4218	9932.4278	57040.3167	0	-1.0398	0	-1.0519	0	-1.0507					0	-1.0392	0	-1.0261	0	-0.094223	0	0	0				0	-0.80228	0	0
000	2018-11-06t0245	1541494073.64	larva	11.7046	-37.8832	-221.8832	156.574	29.3825	3161.9193	10081.7805	58797.8441	0	-1.2938	0	-1.278	0	-1.2755					0	-1.2684	0	-1.2581	0	-0.68763	0	0	0				0	-0.94849	0	0
000	2018-11-06t0645	1541508475.53	larva	15.7051	-33.8827	-217.8827	141.2892	30.2379	2848.6249	9121.9437	53612.0376	0	-1.5461	0	-1.5193	0	-1.515					0	-1.5146	0	-1.5063	0	-1.259	0	0	0				0	-1.1085	0	0
000	2018-11-06t1045	1541522877.46	larva	19.7057	-29.8822	-213.8821	322.124	45.2031	11774.1143	37504.8379	365780.0274	253.024	0.25919	174.102	1.0034	173.5551	1.0151	230.6681	-0.49618	228.3535	14532.0928	208.4898	0.93012	224.0177	0.7764	1085520	-0.47482	96.9244	55.8743	55.6776	86.4132	85.8178	5444.0317	74.5271	0.59519	83.0844	348376
000	2018-11-06t1445	1541537283.3	larva	23.7073	-25.8806	-209.8805	271.1016	27.8873	5034.6284	15901.7889	85701.4133	250.579	0.0046981	177.023	0.90339	176.9228	0.92361	229.0981	-0.64071	225.6959	6414.7466	207.4019	0.76369	221.9291	0.58758	489469	-1.7461	114.496	59.596	59.4423	91.5565	89.5095	2563.5825	77.978	0.61108	86.0844	164783
000	2018-11-06t1845	1541551678.23	larva	27.7059	-21.882	-205.8819	506.3074	48.2003	18834.5876	59452.7565	606870.953	256.843	-0.17824	185	0.8859	184.874	0.90758	238.2301	-0.61979	236.7498	23823.0117	217.1481	0.73931	231.226	0.52605	1843710	-0.66442	174.125	60.3519	60.0416	93.4079	91.4793	9340.7871	79.7465	0.58438	87.9935	601467
000	2018-11-06t2245	1541566077.88	larva	31.7058	-17.8821	-201.882	579.3731	51.1465	22856.7071	72186.1306	773999.2745	272.349	-0.28486	183.32	0.68934	182.9365	0.70792	240.3364	-0.71987	237.8099	29080.6992	217.5108	0.57073	232.5974	0.35377	2214880	-0.76137	106.092	60.5384	60.297	93.5793	92.0351	11323.1006	79.8684	0.50532	89.2863	731425
000	2018-11-07t0245	1541580478.41	larva	35.7059	-13.8819	-197.8819	828.8786	51.3483	34122.7267	107519.4387	1186172.2315	274.184	-0.50737	177.112	0.38052	176.5068	0.39683	242.2666	-0.83563	240.1513	43850.2539	217.716	0.37852	234.0815	0.16143	3189430	-0.16794	111.371	58.6257	58.2859	93.3895	92.3315	16903.5078	78.9058	0.37699	88.2479	1055730
000	2018-11-07t0645	1541594881.34	larva	39.7067	-9.8811	-193.8811	798.903	61.503	39820.703	125547.622	1681972.0842	329.707	-0.27834	181.359	0.25242	180.7238	0.27111	257.9174	-0.69264	251.9947	53904.7344	221.1926	0.21573	240.6772	0.018547	3789870	-0.014706	252.639	59.9318	59.7808	95.924	93.099	20048.127	80.3243	0.31594	89.4858	1252390
000	2018-11-07t1045	1541609290.94	larva	43.7094	-5.8784	-189.8784	1060.7856	56.9161	49074.3269	154551.3958	1896048.3805	469.296	0.68082	193.59	0.29811	191.2499	0.28031	324.9662	0.58029	318.6747	84166.2344	236.8712	0.27239	296.6245	0.70907	4998110	0.7896	198.498	60.2275	59.9207	95.3434	93.155	24693.9492	80.566	0.19199	89.6785	1554950
000	2018-11-07t1438	1541623253.24	larva	47.5878	-2	-186	1047.161	64.9598	55638.1208	175330.809	2469661.7117	334.121	-0.68318	179.878	-0.25413	180.017	-0.20289	245.4693	-1.3388	242.949	71677.0312	220.1898	-0.31725	236.6448	-0.62104	5245070	0.52975	305.721	56.8665	56.6887	92.8443	91.1209	27110.541	77.6826	-0.10453	87.081	1658170
000	2018-11-07t1838	1541637653.38	adult	51.5879	2	-181.9999	1078.2766	70.5692	62732.2347	197611.1558	3124043.0973	509.304	0.73132	173.413	-0.63023	170.7654	-0.64875	334.4401	0.63124	323.4839	109696.3359	220.2906	-0.52568	285.7361	0.22544	5685190	0.48547	207.744	53.9372	53.5299	88.6865	87.3816	29089.1875	75.0298	-0.42416	83.9269	1768280
000	2018-11-07t2238	1541652054.36	adult	55.5881	6.0003	-177.9997	1193.1806	66.1444	69885.8524	220596.7663	3313304.6835	386.313	-0.45407	192.209	-0.21426	190.2746	-0.21494	302.6201	-0.29288	296.5165	110758.9375	237.245	-0.2456	278.2059	-0.070196	7019860	1.3836	248.355	58.7858	58.403	95.3899	92.5747	34912.7188	79.89	-0.19584	88.9545	2146980
000	2018-11-08t0238	1541666454.53	adult	59.5882	10.0003	-173.9996	1114.342	72.9272	66112.2448	208253.5389	3308606.3681	572.597	1.1407	212.708	0.4272	210.7205	0.41468	339.8957	0.57389	323.3012	117603.9141	256.962	0.26167	291.9438	0.19306	7344180	1.2514	385.314	57.6684	57.2727	95.3781	92.6339	33000.8047	78.8588	-0.42985	88.6198	1991120
000	2018-11-08t0638	1541680853.45	adult	63.5879	14	-169.9999	1193.7418	72.8192	73264.605	230768.427	3768290.1661	377.98	-0.66787	192.427	-0.50574	190.1225	-0.51446	305.019	-0.44768	300.7849	116822.2891	238.3754	-0.54442	281.0479	-0.22416	7362460	0.84501	283.555	55.8321	55.3379	91.8228	89.4953	35168.1328	76.8119	-0.84984	86.2169	2136190
000	2018-11-08t1038	1541695254.15	adult	67.5881	18.0002	-165.9997	1175.6454	73.1344	71151.3107	224116.4606	3634413.5539	370.297	-0.7917	199.478	-0.3412	198.0797	-0.31163	303.1627	-0.58292	298.4124	112776.5312	245.1203	-0.44645	278.4926	-0.43493	7407410	0.50831	232.069	57.6543	57.1836	94.6431	92.5213	35207.2344	78.8708	-0.79434	88.5573	2140940
000	2018-11-08t1438	1541709653.89	adult	71.588	22.0002	-161.9998	1244.3863	74.654	78554.0329	247635.5497	4091661.7731	374.889	-0.79834	202.684	-0.33206	201.2981	-0.29961	292.4617	-0.97982	288.5419	119909.3125	246.1016	-0.58078	276.103	-0.66878	8304590	1.0472	349.673	59.2314	58.8479	95.8284	93.6353	39289.6562	80.1157	-0.82116	89.6118	2426890
000	2018-11-08t1838	1541724054.25	adult	75.5881	26.0003	-157.9997	1332.4348	75.9651	81014.4765	255191.7364	4197438.4141	343.878	-1.1354	204.407	-0.39605	203.5744	-0.33007	290.307	-1.1438	286.7419	122799.8516	255.0644	-0.32084	277.8685	-0.75791	8646220	1.0712	167.143	51.4947	50.8203	93.7419	90.9955	39652.8242	74.9826	-1.8882	86.535	2178170
000	2018-11-08t2238	1541738453.96	adult	79.588	30.0002	-153.9998	1260.7484	77.3944	80526.4769	253561.9205	4356330.8846	391.85	-0.72889	205.354	-0.50538	204.0223	-0.46294	305.4177	-0.78316	299.506	128275.4141	251.9518	-0.65557	278.6418	-0.88558	8624440	0.78337	212.688	58.4069	57.9228	98.1813	96.6303	41236.1562	82.0623	-0.91263	92.4417	2452970
000	2018-11-09t0238	1541752853.83	adult	83.588	34.0001	-149.9998	1226.0184	79.3461	80865.6164	254727.9881	4497548.7873	395.547	-0.7395	204.807	-0.70598	203.2269	-0.67306	300.5529	-1.0379	292.362	126833.3203	252.398	-0.81412	279.4083	-1.0107	8633210	0.56191	236.711	55.7503	55.1074	97.9182	95.8013	41321.4961	79.5177	-1.5401	91.4508	2350040
000	2018-11-09t0638	1541767253.79	adult	87.588	38.0001	-145.9998	1308.1199	79.5539	82338.4127	259193.4603	4516959.3913	394.555	-0.7985	211.892	-0.44133	210.9078	-0.37698	301.9467	-1.1053	294.8849	129837.0625	255.7793	-0.81489	280.4698	-1.1183	9103290	0.80637	336.793	57.6855	57.1542	98.8824	95.8276	42519.4492	80.5936	-1.5451	91.3268	2478290
000	2018-11-09t1038	1541781654.23	adult	91.5881	42.0003	-141.9997	1317.4554	79.2747	85064.3272	267852.724	4622793.3452	540.171	0.52954	217.548	-0.25588	215.0192	-0.28589	355.5698	0.47437	344.7287	157872.9688	268.2883	-0.32627	321.2718	0.4851	9650660	1.1458	275.482	65.8476	63.5235	182.7205	177.228	81127.8906	92.8529	0.23766	156.7327	2921070
000	2018-11-09t1438	1541796054.19	adult	95.5881	46.0002	-137.9997	1217.616	76.6355	79360.1957	250078.049	4301757.5568	449.806	-0.3937	233.155	0.54799	231.6204	0.56996	341.2672	-0.10934	332.1668	141284.625	281.838	0.20984	313.3115	-0.036495	9644210	0.98439	201.708	65.164	64.224	117.518	110.2109	48652.4609	90.0356	-0.43758	103.9187	2695440
000	2018-11-09t1838	1541810454.62	adult	99.5882	50.0004	-133.9996	1169.3159	80.7546	78786.1921	248442.5557	4398430.277	489.366	-0.091477	216.486	-0.64412	214.186	-0.6473	378.7608	0.92503	371.7988	155670.6719	264.4279	-0.89858	331.0716	0.5164	8888270	0.1357	323.362	64.3236	62.6472	190.2626	184.4155	78197.9297	89.604	-0.71638	145.2427	2640940
000	2018-11-09t2238	1541824852.82	adult	103.5877	53.9999	-130.0001	1185.6658	78.1242	79360.0855	250101.7984	4432541.6162	387.106	-1.1265	221.613	-0.48527	219.9369	-0.44782	312.3659	-1.3076	306.3827	129319.5	270.0911	-0.78317	297.0227	-1.0568	9163710	0.26339	323.96	61.9071	60.9975	108.9924	105.3763	45122.8711	87.0926	-1.2766	100.2795	2559860
000	2018-11-10t0238	1541839251.77	adult	107.5874	57.9996	-126.0004	1190.2282	78.5123	78526.3404	247442.8389	4352670.7178	407.333	-1.0124	224.983	-0.43195	223.3023	-0.39	316.3273	-1.3374	312.6255	129694.2031	275.0774	-0.70586	301.5937	-1.0415	9208340	0.18577	428.267	65.1714	63.5897	125.9948	120.7614	51657.8633	93.5306	-0.56792	112.8187	2667400
000	2018-11-10t0638	1541853653.06	adult	111.5878	61.9999	-122	1177.4411	81.1076	78157.0645	246325.6863	4368373.9046	434.742	-0.81988	218.745	-0.95873	215.4267	-1.004	339.0069	-0.80289	334.7933	138314.7969	278.7238	-0.6983	319.3751	-0.52463	8911440	-0.19136	192.573	62.7309	60.2465	136.206	132.5534	55572.0391	96.9563	-0.31241	122.5602	2555590
000	2018-11-10t1038	1541868052.01	adult	115.5875	65.9996	-118.0003	1255.5885	79.3962	81702.6253	257344.7836	4524715.6093	446.002	-0.74424	219.051	-1.0783	217.8403	-0.98983	324.7093	-1.3925	315.9144	138326.1406	269.7573	-1.3223	300.6681	-1.4028	9325650	0.079836	298.254	63.7166	61.7553	139.6445	129.1835	59488.5352	93.2137	-0.98715	117.0328	2712600
000	2018-11-10t1438	1541882453.26	adult	119.5878	70	-114	1270.8664	78.6356	81861.1042	257879.2106	4460774.4921	510.931	-0.2585	226.663	-0.75668	223.622	-0.77283	365.6424	-0.33993	356.618	156129.3125	283.6443	-0.7989	330.0434	-0.48455	9675320	0.28767	362.64	69.317	66.318	189.7301	176.7848	81014.7344	104.0217	0.16633	145.6221	2958870
000	2018-11-10t1838	1541896852.31	adult	123.5876	73.9997	-110.0002	1347.0886	80.4105	89092.2096	280577.1432	4987771.2811	517.259	-0.25741	228.925	-0.75465	225.4409	-0.78913	361.8232	-0.61684	353.4134	168247.8125	288.3915	-0.73401	333.8294	-0.52405	10627400	0.99599	311.418	69.0467	66.3884	154.1418	149.2343	71675.9375	103.3754	-0.11271	136.0269	3205350
000	2018-11-10t2238	1541911253.06	adult	127.5878	77.9999	-106	1236.3119	77.9929	81296.6921	256169.6178	4464905.7181	559.56	-0.04572	242.073	-0.10958	237.6107	-0.19864	410.5145	0.61349	401.212	174058.1406	318.533	0.56244	377.113	0.82396	10257400	0.5804	419.994	67.724	62.6089	201.5104	193.5617	85440.4219	116.6942	1.2129	172.5112	2869670
000	2018-11-11t0238	1541925651.19	adult	131.5873	81.9994	-102.0005	1246.8229	99.7347	97544.2024	307623.6087	6448881.9717	494.072	-0.45186	228.416	-1.0391	221.3214	-1.2652	382.4991	-0.34547	373.9525	193927.0312	310.194	-0.0097022	356.8875	-0.063658	11576300	1.5338	227.945	56.8865	53.0084	153.5995	148.6601	77874.9375	97.3146	-1.1369	135.1505	2883060
000	2018-11-11t0638	1541940053.08	adult	135.5878	85.9999	-98	1181.3495	81.0192	77923.4489	245683.4599	4313796.8165	549.832	-0.19329	254.591	0.36705	249.733	0.26757	415.2412	0.40865	402.0591	169003.1875	331.8363	0.86008	383.6774	0.67388	10339400	0.45544	264.46	65.8625	62.9241	158.7671	151.1972	64618.1914	103.3794	-0.63648	137.7065	2674810
000	2018-11-11t1038	1541954451.25	adult	139.5873	89.9994	-94.0005	1230.0725	82.1506	83371.9915	262643.3347	4754201.6554	580.876	-0.081324	247.721	-0.1564	241.1909	-0.34031	420.8875	0.40378	411.0559	183086.0625	328.8393	0.55616	389.8893	0.70668	10758000	0.68134	278.613	70.1667	66.4295	196.64	191.8149	85538.3906	109.0601	-0.21036	163.8961	3047200
000	2018-11-11t1438	1541968853.52	adult	143.5879	94.0001	-89.9999	1333.8333	81.0884	82719.0238	260338.8419	4542808.4478	636.498	0.139	266.529	0.81646	260.388	0.65532	454.8757	1.1696	436.9513	196506.2969	350.7464	1.4292	412.3854	1.2778	11508700	1.1329	434.73	73.0682	69.2084	192.7146	172.9969	83252.6953	114.3065	0.14244	154.1875	3155080
000	2018-11-11t1838	1541983251.53	adult	147.5873	97.9995	-86.0004	1283.5667	83.9042	86454.363	272249.3978	4977614.5357	600.573	-0.066461	245.499	-0.51513	239.0969	-0.6741	420.1808	0.09196	408.7689	189501.5312	328.4565	0.24012	386.3316	0.27285	11056000	0.71685	355.938	70.1486	66.6734	188.5091	179.4162	85017.6172	108.8391	-0.55781	159.9677	3159140
000	2018-11-11t2238	1541997653.39	adult	151.5879	102	-81.9999	1317.9963	83.88	86844.6312	273375.3067	4988190.5336	568.094	-0.24859	253.304	-0.17202	245.6134	-0.40022	443.1819	0.56439	435.2388	200761.4062	347.5889	0.9835	409.9357	0.8827	11462800	0.90827	373.727	65.184	62.2568	172.8106	166.5936	78283.2109	104.9151	-1.0719	148.6922	2949770
000	2018-11-12t0238	1542012051.75	adult	155.5874	105.9996	-78.0004	1299.5552	87.7255	83194.3121	261962.0069	4653844.481	639.726	0.042669	260.45	0.13478	251.5136	-0.1591	471.6068	1.169	458.5502	204677.3438	361.3685	1.4717	427.8977	1.3052	11296500	0.71476	297.095	71.4009	66.1708	202.8671	194.7076	88044.3281	126.1281	0.69241	175.3295	3096870
000	2018-11-12t0638	1542026452.92	adult	159.5877	109.9999	-74.0001	1208.7031	81.7488	75601.5264	238056.9602	4116903.435	616.419	-0.093142	272.779	0.7374	264.6802	0.49695	484.8944	1.3758	473.9142	191533.2812	369.3975	1.6876	443.4489	1.6505	10757300	0.30135	358.941	73.3423	68.9754	221.3915	211.3141	87449.6406	116.8958	-0.30037	180.9994	2892330
000	2018-11-12t1038	1542040851.62	adult	163.5874	113.9995	-70.0004	1284.9837	83.5241	85023.9439	267718.9507	4816958.5246	630.12	-0.060979	257.941	-0.20849	250.6855	-0.39083	476.9728	1.0493	463.9288	211775.9219	348.3298	0.61036	428.2294	1.0475	11428600	0.65471	367.52	76.1154	71.8164	223.2463	215.5893	99121.3672	118.5708	-0.31808	181.0392	3372450
000	2018-11-12t1438	1542055253.6	adult	167.5879	118.0001	-65.9999	1208.875	87.9895	83893.0495	264446.6799	4896055.7231	592.258	-0.26164	259.439	-0.22189	249.8603	-0.52795	470.362	0.76773	462.2561	205548.1875	364.6649	1.1893	436.204	1.1611	11331300	0.53308	389.33	66.7605	61.679	224.9898	221.1551	98320.5469	113.9009	-0.84324	180.2629	2915830
000	2018-11-12t1838	1542069651.4	adult	171.5873	121.9995	-62.0005	1241.3515	84.1636	83284.9032	262314.9255	4852329.8466	813.305	0.71957	262.474	-0.14964	251.2729	-0.53839	507.8651	1.5639	495.2941	220413.4688	367.2968	1.1598	457.4343	1.6647	11390900	0.51102	332.501	72.554	68.2794	213.1426	203.8593	92503.9062	118.0916	-0.65669	177.6242	3148700
000	2018-11-12t2238	1542084052.94	adult	175.5877	125.9999	-58.0001	1349.3592	83.9583	90636.5499	285340.0883	5268587.8983	644.949	-0.075518	259.698	-0.40099	248.8424	-0.76167	499.2672	1.2373	488.876	236153.3594	360.6521	0.73613	446.6253	1.2175	12265300	0.95157	371.142	71.366	66.726	230.2853	217.9678	108924.9375	117.9139	-0.81044	185.0852	3370540
000	2018-11-13t0238	1542098451.55	adult	179.5874	129.9995	-54.0004	1273.1379	84.7882	85332.0175	268675.3354	4965385.694	570.066	-0.45941	260.249	-0.46512	252.878	-0.62647	459.469	0.19732	453.1091	204463.7188	352.9553	0.29441	424.4885	0.46406	11572500	0.51119	322.992	79.1203	74.4128	227.3796	220.3515	101183.9375	126.3922	-0.34853	197.0059	3518240
000	2018-11-13t0638	1542112852.75	adult	183.5877	133.9998	-50.0001	1251.263	87.9787	85895.1541	270621.9808	4983470.5442	587.25	-0.41282	261.44	-0.49317	253.8487	-0.65971	472.7838	0.41076	465.0739	211807.1562	352.1624	0.1435	431.7129	0.55955	11687900	0.5275	341.058	78.8158	73.8249	231.1547	224.3507	103557.3125	125.238	-0.57265	201.0518	3523540
000	2018-11-13t1038	1542127251.11	adult	187.5872	137.9994	-46.0006	1309.4255	84.2633	85240.8816	268425.3107	4856829.0576	633.404	-0.21357	259.03	-0.71147	250.0629	-0.94622	504.0195	1.0151	492.6289	224288.6719	353.3886	0.075354	452.8782	1.0303	11506100	0.38957	433.924	80.6665	75.4512	257.6532	241.6878	114655.6875	128.9055	-0.4749	207.0271	3583210
000	2018-11-13t1438	1542141655.3	adult	191.5884	142.0006	-41.9994	1250.1436	87.0965	85034.3511	267929.3405	4957045.7549	652.123	-0.13902	265.009	-0.48364	258.2202	-0.59345	479.3005	0.37778	472.0715	212809.4062	353.2407	-0.041436	435.3286	0.44736	11742000	0.47802	376.626	82.9843	77.611	236.1825	228.2848	104865.0234	134.4012	-0.28368	205.0882	3676870
000	2018-11-13t1838	1542156051.8	adult	195.5874	145.9996	-38.0004	1398.3504	86.5516	91051.1007	286547.9283	5267307.7223	782.828	0.56714	260.814	-0.78624	251.4124	-1.0284	496.8623	0.66418	481.8615	236009.5781	358.5841	0.039144	442.2851	0.52604	12380600	0.77283	379.209	75.8729	71.6334	228.2446	219.5561	108416.1875	123.0808	-1.0786	192.2596	3601610
000	2018-11-13t2238	1542170452.99	adult	199.5878	149.9999	-34	1278.0138	88.266	85703.8116	269983.4447	4975499.2658	714.018	0.17586	274.146	-0.19338	267.0434	-0.30177	507.9584	0.80192	494.0602	227057.4219	369.3194	0.29266	454.8368	0.73852	12239500	0.67234	360.971	82.777	78.5716	226.3533	217.5223	101179.9453	127.76	-0.93092	191.129	3695660
000	2018-11-14t0238	1542184851.91	adult	203.5875	153.9996	-30.0003	1306.5758	81.1027	82825.9468	260752.0038	4550980.1571	718.285	0.19324	289.091	0.46002	280.3382	0.28581	521.8026	0.98424	506.6334	225940.5	399.4494	1.1571	477.3515	1.181	12489600	0.77179	331.632	86.2767	80.3423	234.8411	226.4792	101686.2031	147.3266	-0.028533	207.6911	3727410
000	2018-11-14t0638	1542199252.62	adult	207.5876	157.9998	-26.0001	1337.8346	84.0739	84825.0549	267081.1306	4649194.9699	749.173	0.37425	287.256	0.27549	278.853	0.12545	529.6278	1.0447	515.1105	234625.1094	394.0847	0.85499	482.8775	1.1996	12707300	0.85755	346.417	85.7169	80.1939	242.7741	234.7844	107548.9219	143.9272	-0.34562	214.6559	3791860
000	2018-11-14t1038	1542213651.37	adult	211.5873	161.9995	-22.0005	1344.5455	83.3093	84738.5442	266758.0416	4655111.8517	745.301	0.34794	286.391	0.14841	278.036	0.0073791	550.0386	1.3417	533.0467	243667.0938	393.3633	0.71563	490.9468	1.2778	12660500	0.82025	374.754	85.648	80.7489	254.1836	242.9698	112603.3438	140.9948	-0.61757	217.0346	3786240
000	2018-11-14t1438	1542228054.11	adult	215.5881	166.0002	-17.9997	1294.0832	82.4583	81338.0342	256086.0227	4454232.4917	731.385	0.25877	289.36	0.20883	280.0457	0.031048	560.8771	1.4562	548.7752	238372.75	400.3701	0.81612	502.4891	1.4338	12282400	0.62221	395.928	88.2875	82.6265	271.1328	261.1284	115231.4219	147.064	-0.45394	229.5721	3747540
000	2018-11-14t1838	1542242454.41	adult	219.5881	170.0003	-13.9996	1249.3938	84.324	79379.8334	249964.7547	4402399.7911	682.787	-0.051965	291.439	0.23281	283.2067	0.11612	527.0878	0.76685	512.3199	218214.3438	400.0602	0.70745	479.6684	0.83536	12065600	0.50871	377.493	91.0391	85.6599	250.9543	239.8431	103895.0703	151.4585	-0.37532	219.4185	3769020
000	2018-11-14t2238	1542256853.17	adult	223.5878	174	-10	1359.9174	82.8332	83994.8763	264319.249	4605567.9721	787.551	0.61859	287.334	-0.024866	278.9684	-0.14765	550.5483	1.1193	522.6194	241690.6875	394.7863	0.47036	484.3327	0.85668	12594700	0.75694	501.494	88.8581	83.0448	280.8561	263.9253	123295.8281	152.2633	-0.45584	232.1066	3894920
000	2018-11-15t0238	1542271251.31	adult	227.5873	177.9994	-6.0005	1348.6788	84.0276	85536.402	269301.7146	4712503.9752	797.884	0.69072	287.106	-0.09552	279.2509	-0.18998	543.2995	0.92942	515.1125	242311.5781	389.6278	0.2512	471.8986	0.52093	12804600	0.85319	479.713	89.4061	84.0612	279.9075	255.0057	124838.7578	150.5414	-0.63911	222.6496	3987420
000	2018-11-15t0638	1542285653.17	adult	231.5878	182	-2	1342.0201	83.9349	85403.9178	268866.8009	4745075.8112	789.273	0.63944	286.074	-0.19806	278.8038	-0.26287	544.9448	0.89755	521.8511	243045.3906	387.6989	0.13125	477.2644	0.56763	12744900	0.82116	474.735	90.1977	84.6366	283.5479	263.7745	126462.3828	154.8128	-0.56335	231.1625	4018400
000	2018-11-15t1038	1542300053.11	dead	235.5878	185.9999	2	1369.0507	83.229	85850.6416	270167.7941	4748216.5543	821.67	0.86009	293.999	0.10649	286.6714	0.055008	564.1942	1.1643	541.085	252759	397.53	0.33123	497.7385	0.92117	13169400	1.0273	474.732	92.1735	85.568	298.1726	280.8674	133581.3438	161.815	-0.37762	247.2796	4128820
002	2018-11-05t1503	1541451957.68	larva	0	-49.5878	-245.5879	145.3105	29.3176	2904.8463	9283.6089	53727.1935	0	-0.54566	0	-0.6498	0	-0.65043					0	-0.63494	0	-0.61566	0	1.1074	0	0	0				0	-0.54986	0	0
002	2018-11-05t1845	1541465293.9	larva	3.7045	-45.8833	-241.8834	145.3105	29.231	2893.2531	9244.692	53296.5035	0	-0.78389	0	-0.83821	0	-0.83811					0	-0.82384	0	-0.80767	0	0.52048	0	0	0				0	-0.66702	0	0
002	2018-11-05t2245	1541479694.35	larva	7.7046	-41.8832	-237.8833	145.3114	30.0101	2976.4168	9520.1951	56421.0807	0	-1.0398	0	-1.0519	0	-1.0507					0	-1.0392	0	-1.0261	0	-0.094228	0	0	0				0	-0.80228	0	0
002	2018-11-06t0245	1541494094.27	larva	11.7046	-37.8832	-233.8833	145.3104	29.4916	2934.8559	9385.2351	54833.6135	0	-1.2938	0	-1.278	0	-1.2755					0	-1.2684	0	-1.2581	0	-0.68764	0	0	0				0	-0.94849	0	0
002	2018-11-06t0645	1541508496.1	larva	15.7051	-33.8827	-229.8828	145.3039	29.5244	2941.4174	9408.1894	55068.2433	0	-1.5461	0	-1.5193	0	-1.515					0	-1.5146	0	-1.5063	0	-1.259	0	0	0				0	-1.1085	0	0
002	2018-11-06t1045	1541522898.07	larva	19.7057	-29.8822	-225.8823	135.2571	28.4752	2637.4756	8452.4785	46738.3669	266.703	0.37036	188.795	1.2383	188.4023	1.2536	247.5325	-0.24017	243.8872	3712.9875	222.1156	1.1074	238.871	0.94558	272620	-1.4733	95.1621	54.61	54.5164	87.2831	87.2975	1309.2471	73.9312	0.58015	80.9747	78856.9
002	2018-11-06t1445	1541537303.85	larva	23.7073	-25.8806	-221.8807	428.4245	37.8244	12791.6907	40346.0002	331270.0224	236.653	-0.10939	136.368	0.22199	135.4102	0.225	197.5935	-1.1412	194.4646	13633.9492	171.9523	0.27827	187.5026	0.17532	930846	-1.2147	108.822	52.1844	52.0427	85.39	83.7916	5891.9067	71.4567	0.43539	79.863	356211
002	2018-11-06t1845	1541551698.83	larva	27.7059	-21.882	-217.8821	506.1316	35.7267	14937.8239	47133.0327	365916.9308	329.563	0.4225	167.743	0.58146	167.0863	0.59282	238.2127	-0.62008	227.1399	19057.0156	200.2193	0.49414	216.0246	0.33377	1340260	-1.2588	101.786	57.5286	57.2886	90.4593	89.6336	7236.7461	76.3462	0.48584	85.4208	459654
002	2018-11-06t2245	1541566098.36	larva	31.7057	-17.8821	-213.8822	594.8702	42.353	17957.9874	56634.8021	459973.4162	321.763	0.12702	181.832	0.66157	181.1862	0.6752	249.5423	-0.55753	244.0006	24205.6016	216.4458	0.55431	234.2534	0.37603	1746860	-1.3034	129.745	58.1152	57.682	91.0899	88.6243	8835.7197	77.0565	0.41664	85.7297	558313
002	2018-11-07t0245	1541580498.98	larva	35.7059	-13.8819	-209.882	875.3437	49.3105	31595.8503	99446.6327	977581.2712	421.283	0.73071	166.833	0.17611	165.1639	0.17121	311.951	0.47032	305.2295	52407.7773	203.8366	0.14877	252.036	0.42018	2796290	-0.61492	127.053	55.3467	54.9816	89.6569	88.0114	15062.3652	75.0344	0.24182	84.2321	927666
002	2018-11-07t0645	1541594901.79	larva	39.7067	-9.8811	-205.8813	854.5307	59.412	39337.5207	124052.4935	1508425.2705	305.355	-0.48553	154.713	-0.31857	151.4763	-0.35449	242.1131	-1.0094	238.2162	50117.4219	201.8256	-0.13338	227.5133	-0.18751	3202260	-0.67066	207	53.3624	52.8945	88.4995	86.5178	18319.3984	73.6827	0.052058	83.1398	1104490
002	2018-11-07t1045	1541609311.79	larva	43.7095	-5.8784	-201.8785	1215.3277	58.8926	50126.3106	157929.4333	1838722.1078	401.752	0.098953	165.861	-0.35574	163.6221	-0.36806	296.4775	-0.033583	287.8878	78566.5312	212.5541	-0.21708	254.0553	-0.031326	4389340	0.12326	236.598	53.9795	53.5938	91.2731	89.2201	24187.3594	75.7078	-0.038543	85.1064	1428510
002	2018-11-07t1438	1541623273.87	larva	47.5878	-2	-198.0001	915.9651	59.2642	43835.6781	138104.1092	1764004.2515	678.512	2.3219	193.012	0.093781	192.4508	0.1238	307.4854	0.094995	271.1856	71029.1172	233.7841	-0.0050797	256.5409	-0.22983	4447370	-0.3244	122.866	57.1192	56.735	92.983	90.9332	21479.0742	77.3123	-0.12622	86.8888	1316140
002	2018-11-07t1838	1541637673.88	adult	51.5878	2	-194.0001	1010.5118	62.6874	50373.8602	158627.2794	2144624.6716	875.632	3.961	193.256	-0.040383	191.3646	-0.04309	349.3092	0.99725	301.7158	92566.9375	234.7408	-0.14949	261.6925	-0.30474	5108130	-0.12095	135.373	57.9291	57.6302	93.1396	91.551	24682.0039	78.8747	-0.15268	88.1947	1531180
002	2018-11-07t2238	1541652074.96	adult	55.5881	6.0003	-189.9998	989.8597	68.4158	53293.8337	167890.7289	2468912.7307	556.045	1.056	207.215	0.29203	204.9789	0.27423	362.0298	1.2331	344.6646	101368.3359	250.9989	0.16453	293.857	0.31914	5783170	0.10488	172.296	58.2128	57.8222	93.8814	92.1003	26286.7793	78.9526	-0.27683	88.4746	1624660
002	2018-11-08t0238	1541666475.02	adult	59.5881	10.0003	-185.9998	1073.3282	70.1914	60097.0243	189328.2359	2834377.0906	427.192	-0.16423	189.223	-0.473	186.7952	-0.48673	316.8683	-0.0349	309.3394	99813.5078	234.1684	-0.51522	282.9334	-0.058947	5942370	-0.1773	110.747	54.0261	53.8096	89.1701	87.7989	28088.5859	74.5955	-0.876	84.2162	1696630
002	2018-11-08t0638	1541680873.86	adult	63.5878	14	-182.0001	994.1866	71.6484	59685.319	188281.7214	3018149.7332	344.542	-0.97096	188.374	-0.68101	186.3239	-0.67546	276.3992	-1.2277	271.5722	86236.5625	234.5459	-0.69213	261.0969	-0.84717	5871810	-0.6531	146.541	56.7193	55.949	106.7802	103.6224	33315.4102	79.8112	-0.47935	95.1099	1768000
002	2018-11-08t1038	1541695274.68	adult	67.5881	18.0002	-177.9999	1152.5395	69.6364	64022.523	201554.6588	3052526.4279	596.337	1.2813	207.048	0.022986	204.5637	-0.0065847	371.2401	1.3355	351.8174	124365.4375	252.5518	-0.12707	302.6102	0.39846	6932170	0.037501	237.052	55.0163	54.5808	91.9972	89.5158	30819.0664	76.3676	-1.1492	86.0027	1842000
002	2018-11-08t1438	1541709674.47	adult	71.588	22.0002	-174	1206.9058	72.6785	71124.6392	223898.5159	3599618.5129	410.978	-0.46327	199.302	-0.50959	196.9909	-0.52039	320.439	-0.16401	316.8359	119203.2969	243.9526	-0.68158	291.048	-0.10464	7407460	0.17123	168.769	58.8562	58.4912	94.2712	92.4249	35068.8828	79.777	-0.87424	89.2203	2187510
002	2018-11-08t1838	1541724074.66	adult	75.5881	26.0002	-169.9999	1078.3732	75.5033	65866.4449	207778.1451	3357140.303	410.263	-0.51222	206.603	-0.27301	205.5041	-0.22451	291.0773	-1.1206	284.5968	100130.5781	251.4573	-0.50109	273.5554	-0.93249	7102180	-0.41673	393.089	49.7157	49.2494	86.8882	84.1194	29889.5234	71.0756	-2.5377	80.4521	1709030
002	2018-11-08t2238	1541738474.33	adult	79.588	30.0001	-166	1176.8134	69.9417	68233.5274	214871.1384	3337565.448	612.31	1.3585	213.304	-0.039777	211.9259	-0.010563	335.8106	0.15476	307.6856	119884.3906	260.7431	-0.19833	287.9199	-0.49194	7604270	-0.18967	207.879	55.7716	55.4017	94.234	92.4261	33641.5312	78.0981	-1.5858	88.2592	1988260
002	2018-11-09t0238	1541752874.33	adult	83.588	34.0001	-162	1245.4835	77.2994	76121.0467	239744.4781	3956652.2421	656.673	1.745	206.14	-0.6257	203.9644	-0.62957	344.8778	0.35238	313.9326	137261.375	253.2916	-0.76666	285.5462	-0.74424	8193450	0.14526	242.094	59.6358	58.9889	104.4818	100.275	41583.7734	82.9586	-0.95936	94.822	2370340
002	2018-11-09t0638	1541767274.17	adult	87.5879	38.0001	-158	1153.1807	78.7644	74695.7115	235381.3757	4046911.8045	390.112	-0.8408	205.214	-0.85011	203.2642	-0.83611	306.0337	-0.97604	300.5629	119353.1406	251.3554	-1.0517	282.2698	-1.04	7988990	-0.24507	211.565	59.3103	58.5935	104.7087	101.2883	40836.3945	82.2709	-1.2683	94.1927	2308950
002	2018-11-09t1038	1541781674.71	adult	91.5881	42.0002	-153.9999	1196.1577	77.6034	74686.665	235202.1288	3999181.1323	451.585	-0.31168	214.385	-0.45112	212.461	-0.44118	318.1586	-0.71069	309.3385	124081.8594	263.6238	-0.5759	293.3684	-0.71506	8357160	-0.071101	188.805	64.5195	63.4703	127.129	120.8654	49580.3047	89.1938	-0.34766	106.2679	2515100
002	2018-11-09t1438	1541796074.63	adult	95.588	46.0002	-149.9999	1257.6877	78.6183	81461.9547	256528.5499	4467316.5053	449.423	-0.39732	214.709	-0.59332	212.1103	-0.61913	358.9996	0.45103	353.0155	152574.8125	267.4924	-0.55328	326.2019	0.50762	9116540	0.48985	280.896	61.1248	59.0909	177.445	174.8814	75414.125	88.9453	-0.60569	133.293	2595360
002	2018-11-09t1838	1541810475.23	adult	99.5882	50.0004	-145.9997	1179.1773	74.3181	74256.118	233965.2461	3898871.4151	645.5	1.3776	230.397	0.21617	227.6743	0.17561	359.5817	0.32244	338.5717	139517.6875	288.8124	0.38728	318.4214	-0.0062246	8922580	0.1677	420.607	57.7102	56.5152	116.2602	107.6954	45108.9609	84.8329	-1.4248	100.137	2234940
002	2018-11-09t2238	1541824873.17	adult	103.5876	53.9998	-142.0003	1170.4965	82.2488	76304.4163	240359.2982	4253386.8697	437.247	-0.65687	221.127	-0.51521	219.0845	-0.4997	321.3992	-1.0263	312.9339	127916.875	272.301	-0.66794	299.8552	-0.9425	8794240	-0.078641	227.608	62.8866	61.3298	125.706	119.7733	50031	90.8393	-0.74152	109.6385	2501000
002	2018-11-10t0238	1541839272.25	adult	107.5874	57.9995	-138.0006	1290.6122	77.8827	81537.605	256743.8985	4390512.9901	410.782	-0.9803	216.796	-0.93311	214.03	-0.9514	332.093	-0.85193	325.1664	141471.625	271.6316	-0.88323	308.3365	-0.77611	9220320	0.19674	214.773	65.8625	63.5724	149.1895	143.7496	63554.7188	97.3461	-0.044082	126.7127	2801130
002	2018-11-10t0638	1541853673.39	adult	111.5877	61.9999	-134.0002	1197.0812	79.1113	78886.9292	248656.6915	4352141.4631	391.709	-1.2083	214.182	-1.2358	211.4278	-1.2444	321.8284	-1.3245	318.9776	132593.3125	268.9708	-1.1936	303.0885	-1.1496	8806300	-0.28621	204.446	64.3347	62.2326	137.8319	133.0086	56786.7383	96.03	-0.43469	121.0898	2645190
002	2018-11-10t1038	1541868072.62	adult	115.5875	65.9997	-130.0005	1301.7386	76.5729	78681.2174	247606.5304	4161330.0425	762.276	1.8866	230.299	-0.40131	226.5563	-0.47009	374.2242	0.087642	359.0372	153806.125	288.8565	-0.36505	334.4646	-0.13745	9461360	0.20002	196.511	66.6066	64.6482	132.8527	130.0789	54602.4688	97.1855	-0.48289	119.8709	2736400
002	2018-11-10t1438	1541882473.86	adult	119.5878	70	-126.0001	1073.0411	74.8661	66987.9057	211118.9656	3531781.6322	491.955	-0.399	249.638	0.61442	247.3934	0.63317	356.9712	-0.59503	353.3382	124939.9297	308.468	0.42995	339.9337	-0.12275	8727830	-0.5331	366.106	63.1901	61.5023	141.8592	136.6061	49650.7227	93.2995	-1.1437	122.3065	2209250
002	2018-11-10t1838	1541896873.08	adult	123.5876	73.9998	-122.0003	1155.3779	79.4743	76823.4577	242105.0393	4299019.7546	449.947	-0.69845	231.635	-0.59413	227.7119	-0.65577	370.321	-0.37064	362.5625	148498.7188	293.6229	-0.47792	342.4047	-0.21706	9270280	-0.15016	241.721	67.87	65.1747	158.5529	153.1653	63579.7109	101.627	-0.31848	134.2689	2716230
002	2018-11-10t2238	1541911273.65	adult	127.5878	77.9999	-118.0002	1345.7783	81.2051	84221.2621	265121.1558	4567084.1439	557.659	-0.056895	227.799	-0.95005	223.6651	-1.0129	383.7125	-0.15172	374.0547	168833.5156	292.6243	-0.69341	349.8192	-0.13374	10010400	0.37757	292.949	67.4361	64.3938	166.0738	157.3374	73072.4688	103.7025	-0.26166	140.4977	2963410
002	2018-11-11t0238	1541925671.91	adult	131.5873	81.9995	-114.0007	1186.5453	78.2143	74974.6423	236129.5429	4086305.7735	497.728	-0.43216	243.697	-0.14346	239.3064	-0.2198	402.8665	0.22814	394.7116	157923.6562	311.7887	0.066902	370.3681	0.40053	9535630	-0.091792	287.061	70.1389	67.1799	162.8346	157.985	63831.1484	106.6245	-0.11674	143.1692	2744460
002	2018-11-11t0638	1541940073.74	adult	135.5878	86	-110.0002	1115.2636	80.4255	71314.2928	224698.0066	3894221.0338	534.37	-0.27128	249.604	0.075894	246.9348	0.10552	382.3609	-0.50434	376.6616	142238.25	315.6293	0.088123	357.307	-0.21809	9282770	-0.35945	276.768	69.4536	67.2297	148.1512	141.267	55112.2656	102.5462	-0.72473	127.9676	2582980
002	2018-11-11t1038	1541954471.85	adult	139.5873	89.9994	-106.0007	1311.3641	79.4303	82674.2573	260249.6293	4479514.2951	530.288	-0.3249	241.914	-0.49423	235.034	-0.69566	423.4124	0.4729	416.505	182914.1406	320.3616	0.15568	389.0606	0.67911	10437100	0.44202	315.1	71.3911	66.7358	205.2204	199.0946	88655.2031	115.4889	0.44816	176.5367	3080100
002	2018-11-11t1438	1541968874.29	adult	143.5879	94.0001	-102	1266.681	81.2742	83456.4444	262944.9427	4623724.8889	579.866	-0.12546	238.836	-0.78943	233.9108	-0.86841	418.5205	0.18816	407.0368	182474.9531	312.0084	-0.38562	377.1044	0.12258	10392900	0.32842	346.443	66.6867	63.4291	178.7544	171.1254	77936.9297	102.4081	-1.0367	150.2239	2901870
002	2018-11-11t1838	1541983272.3	adult	147.5874	97.9996	-98.0006	1261.6078	78.5089	81499.1996	256663.7776	4472397.4756	550.855	-0.29437	241.862	-0.72541	235.2928	-0.8925	436.8265	0.53496	431.3791	186088.0938	319.2911	-0.18556	396.9151	0.61424	10280300	0.17618	308.589	69.0034	65.4301	193.03	185.3294	82230.7812	109.2329	-0.52008	159.5902	2932990
002	2018-11-11t2238	1541997674.05	adult	151.5879	102	-94.0001	1078.3706	77.3478	67986.3546	214279.0478	3603954.6618	443.008	-0.8161	268.688	0.71463	266.1482	0.77611	380.4989	-1.0795	377.4525	135077.125	333.1088	0.31728	364.7005	-0.55564	9526880	-0.39655	194.505	69.7374	67.9105	138.8977	136.359	49308.6875	104.5967	-1.1014	126.1826	2472680
002	2018-11-12t0238	1542012072.65	adult	155.5875	105.9997	-90.0005	1225.3596	83.6301	80629.2119	254011.201	4516653.8781	561.991	-0.30803	251.294	-0.39085	245.2649	-0.51607	443.3894	0.44008	432.6644	186666.9375	328.461	-0.026306	399.5384	0.41591	10560400	0.23475	396.318	74.3974	70.8375	192.9888	185.4267	81248.2891	113.7109	-0.41689	164.5628	3126480
002	2018-11-12t0638	1542026473.57	adult	159.5877	109.9999	-86.0002	1278.6755	82.1157	83636.3152	263336.9515	4728099.8287	630.945	-0.027062	250.564	-0.52995	243.929	-0.68286	451.8684	0.53564	435.5691	197014.625	327.0981	-0.20909	404.6692	0.45139	10922100	0.40536	303.998	71.6472	68.0906	188.6411	182.1184	82247.5	109.7777	-0.91093	159.3201	3123100
002	2018-11-12t1038	1542040872.4	adult	163.5874	113.9996	-82.0005	1170.6953	77.2096	75399.7985	237580.8049	4073628.9781	492.023	-0.68751	278.708	0.96865	275.7644	1.0278	406.868	-0.70647	402.0444	160306	343.1582	0.38202	383.0344	-0.33068	10954900	0.36492	255.118	73.9827	71.9969	172.6017	167.7454	68005.0625	107.6295	-1.2213	144.7285	2907960
002	2018-11-12t1438	1542055274.51	adult	167.588	118.0002	-77.9999	717.5746	91.1639	52568.5726	167921.8778	3195721.2987	795.141	0.65939	257.981	-0.30393	249.2864	-0.56022	513.349	1.8268	501.8262	140657.625	351.5161	0.61918	456.4458	1.7694	7055280	-2.0057	334.906	78.4322	72.6469	219.961	212.4965	60269.3086	133.3216	0.69811	190.1735	2144960
002	2018-11-12t1838	1542069672.04	adult	171.5873	121.9995	-74.0006	1217.2931	85.4625	82131.52	258731.3288	4785912.7924	624.442	-0.14357	256.109	-0.5048	248.3739	-0.70028	469.4225	0.63473	460.206	200912.8281	340.1865	0.0089323	427.943	0.79193	10958400	0.26136	302.697	74.5705	70.5202	195.2927	186.7492	83585.2812	116.5966	-0.77066	170.6312	3190720
002	2018-11-12t2238	1542084073.61	adult	175.5878	125.9999	-70.0002	1330.6147	80.0436	85377.5828	268806.7065	4652492.0197	634.098	-0.1262	265.319	-0.090943	260.8618	-0.097096	477.8767	0.7298	468.025	213133.0312	346.0635	0.13477	430.259	0.74223	11816000	0.69867	438.772	78.618	74.7895	216.5498	204.2041	96581.2188	119.0523	-0.72755	178.7705	3501250
002	2018-11-13t0238	1542098472.3	adult	179.5874	129.9996	-66.0006	1159.1628	85.5974	78904.1322	248800.5292	4492210.987	667.272	0.0050803	283.436	0.79993	277.8969	0.74386	452.5805	0.037039	443.3592	186010.5938	362.0075	0.65726	421.0355	0.36567	11647000	0.55213	393.681	81.1183	78.0999	174.9733	167.1671	71914.0234	120.9513	-0.72792	153.1626	3333320
002	2018-11-13t0638	1542112873.53	adult	183.5877	133.9999	-62.0002	1322.674	80.8185	85636.6518	269577.7948	4809129.3443	754.195	0.41187	255.244	-0.82704	247.9789	-0.97774	483.0973	0.64562	470.7259	215944.4844	336.7797	-0.45422	428.7471	0.4768	11397900	0.37159	373.324	79.6394	74.7132	225.9539	216.234	101001.3906	126.7356	-0.47283	189.7825	3556300
002	2018-11-13t1038	1542127271.99	adult	187.5873	137.9995	-58.0006	1243.3236	81.2811	83015.4232	261577.7928	4673228.6777	655.015	-0.10218	266.545	-0.31215	261.465	-0.33593	478.4979	0.44715	462.6606	207189.5938	345.7273	-0.21225	428.7884	0.37386	11532600	0.40353	330.819	80.0851	76.1351	210.0679	196.6991	90959.4219	121.9314	-0.91813	174.2184	3465040
002	2018-11-13t1438	1542141676.17	adult	191.5885	142.0006	-53.9995	1216.3113	83.9104	83845.163	264269.0179	4821749.9122	625.678	-0.28079	282.878	0.45053	278.0616	0.45346	466.0108	0.090136	453.3695	203646.7188	358.3339	0.14246	423.0536	0.12223	12350400	0.7929	293.681	80.494	77.5088	179.942	171.2631	78634.6719	118.9951	-1.2119	152.8807	3514370
002	2018-11-13t1838	1542156072.73	adult	195.5875	145.9997	-50.0004	1345.8997	78.6571	83649.2201	263307.6562	4458562.537	738.319	0.31947	270.489	-0.28906	262.1825	-0.46875	514.4296	1.033	495.8429	224805.75	356.5995	-0.029831	454.6612	0.8443	11809000	0.48183	403.654	81.9288	76.3261	232.9821	220.7578	101813.1875	133.8635	-0.46248	192.3529	3576850
002	2018-11-13t2238	1542170473.79	adult	199.5878	150	-46.0001	1164.9472	80.6515	79041.1307	249239.8637	4484371.2968	569.511	-0.65461	291.637	0.68948	285.9325	0.66404	469.3675	0.015262	462.0216	193379.3906	373.8894	0.44575	436.0631	0.26996	12012200	0.5583	311.324	86.2794	82.0634	208.0492	199.7675	85716.2891	132.4593	-0.67571	178.4835	3553760
002	2018-11-14t0238	1542184872.71	adult	203.5875	153.9997	-42.0004	1114.8051	84.1559	76888.5115	242530.1987	4429801.0615	1049.48	2.1562	294.604	0.73348	287.4741	0.64505	478.8984	0.1373	461.0229	192038.25	383.5977	0.64393	438.5624	0.24028	11794500	0.42748	283.518	84.1344	79.5385	186.5294	180.5487	74798.2969	134.7632	-0.67995	167.252	3368320
002	2018-11-14t0638	1542199273.46	adult	207.5877	157.9999	-38.0002	1140.5179	90.0004	81597.0155	257617.2984	4980616.4689	525.24	-0.98616	287.611	0.29281	281.8599	0.27468	453.7214	-0.41326	449.7749	192831.5938	376.4962	0.30376	431.4007	-0.014813	12213100	0.6153	391.056	82.8023	78.7187	177.694	174.2796	75519.9609	132.1366	-0.93149	163.4804	3516110
002	2018-11-14t1038	1542213672.18	adult	211.5874	161.9995	-34.0006	1007.5663	87.6267	67986.8416	214416.7524	3956234.6982	562.011	-0.78171	310.644	1.3141	305.2692	1.3423	472.9827	-0.1024	468.6966	167908.8594	395.2016	0.77149	450.3741	0.34603	11003300	0.013417	447.29	95.052	90.4679	202.9569	196.888	72049.7109	148.3947	-0.26391	184.7485	3366840
002	2018-11-14t1438	1542228075.18	adult	215.5882	166.0004	-29.9998	1163.0448	83.4012	79366.4438	250137.5872	4571484.1089	546.281	-0.90373	302.654	0.83874	297.2208	0.86328	447.4649	-0.62384	442.9243	185250.4688	384.4358	0.34549	428.3338	-0.22803	12509600	0.73217	229.025	89.9119	85.8478	179.3078	176.6017	74233.4453	138.8078	-0.83527	167.4132	3716330
002	2018-11-14t1838	1542242475.43	adult	219.5883	170.0004	-25.9997	1210.8093	85.4985	82023.1123	258582.7928	4654998.1292	502.186	-1.2008	295.609	0.42788	291.6429	0.52089	432.8282	-0.92789	428.4875	185250.4844	374.1061	-0.039611	416.2743	-0.5532	12629900	0.78128	258.546	86.2029	83.2554	171.4693	168.9333	73388.875	135.559	-1.0879	160.7684	3683020
002	2018-11-14t2238	1542256874.06	adult	223.5879	174.0001	-22.0001	1068.0656	82.1665	73718.6983	232714.3619	4215528.2861	498.505	-1.2435	303.684	0.73125	300.4742	0.87517	424.7319	-1.1027	420.6311	163097.0625	372.7795	-0.14884	408.6018	-0.76801	11659700	0.30518	281.915	91.0816	88.4099	171.1693	168.1029	65729.0156	134.7109	-1.2223	158.7327	3496990
002	2018-11-15t0238	1542271272.3	adult	227.5874	177.9996	-18.0006	971.1635	82.7356	66269.5193	209107.4549	3836102.9446	592.018	-0.65164	311.619	1.0265	305.6827	1.0576	465.4008	-0.42289	458.0998	161028.6719	396.1438	0.43088	441.1289	-0.12663	10753400	-0.14008	320.61	99.1699	93.3306	211.1829	204.1008	73069.2812	158.6832	-0.29163	191.2802	3422160
002	2018-11-15t0638	1542285674.01	adult	231.5879	182	-14.0001	1120.5239	81.8957	69637.3633	219437.8208	3764039.9684	538.987	-1.0113	312.958	1.0212	308.3623	1.123	466.0465	-0.44833	461.6705	169640.9375	393.8648	0.29822	441.796	-0.16539	11371600	0.15369	310.851	101.067	96.7864	212.6574	208.4743	77407.2969	157.0008	-0.47185	195.0064	3672370
002	2018-11-15t1038	1542300074.19	adult	235.5879	186.0001	-10	1090.301	84.2629	70474.8315	222136.3426	3952356.2862	567.482	-0.83466	316.859	1.1345	312.6008	1.2634	459.5313	-0.59065	453.1354	169107.5312	396.1338	0.29405	437.9994	-0.29206	11640800	0.28081	331.806	103.272	99.2542	204.3602	200.3287	75204.5625	157.7571	-0.54421	188.7182	3794010
002	2018-11-15t1438	1542314474.32	adult	239.588	190.0001	-6	1092.0437	85.8065	72437.4044	228369.4593	4162728.4131	523.751	-1.1404	316.268	1.0478	312.0273	1.1816	452.5195	-0.73523	446.3069	171052.375	392.7146	0.14305	431.9284	-0.45856	11937200	0.42398	339.797	103.607	99.5404	202.332	197.1783	76481.4766	158.2254	-0.6251	185.4542	3910530
002	2018-11-15t1838	1542328874.64	adult	243.588	194.0002	-1.9999	1081.6671	85.5381	72815.2923	229551.2472	4222217.4007	567.67	-0.85539	326.378	1.4379	322.1385	1.5949	461.4667	-0.61541	456.7862	175357.3594	402.5007	0.33913	440.8625	-0.32362	12384800	0.64476	356.381	105.794	101.4896	203.157	199.5107	77199.6484	160.5329	-0.62999	188.3397	4014440
002	2018-11-15t2238	1542343273.94	dead	247.5878	198	1.9999	1101.16	86.3383	75138.3011	236895.6937	4402914.1156	541.202	-1.0484	327.965	1.4487	323.7041	1.6131	466.2293	-0.56516	460.5729	182761.9062	404.2585	0.32651	443.4702	-0.31411	12833900	0.86997	412.38	106.775	102.0592	206.761	202.6709	81050.3281	163.0327	-0.62707	191.6508	4178340
006	2018-11-05t1503	1541451990.36	egg	-1.8523	-53.588	-273.588	165.6619	29.0339	3212.0032	10224.9859	58071.4733	0	-0.4262	0	-0.55863	0	-0.55954					0	-0.54387	0	-0.52298	0	1.4068	0	0	0				0	-0.49385	0	0
006	2018-11-05t1845	1541465326.81	larva	1.8523	-49.8834	-269.8834	123.3015	21.4268	1789.2464	5705.1966	24077.5553	217.322	1.0415	147.096	1.2278	146.0617	1.2287	196.508	-0.48375	192.3393	2161.5876	174.281	1.1481	189.0987	1.08	147979	1.011	116.752	57.612	56.7279	93.5742	87.6681	1029.3163	76.4162	0.92793	85.1406	57957.7
006	2018-11-05t2245	1541479727.35	larva	5.8524	-45.8833	-265.8833	165.0848	29.6612	3241.3001	10326.3816	59615.9062	0	-0.92149	0	-0.95152	0	-0.95089					0	-0.9379	0	-0.92343	0	0.18783	0	0	0				0	-0.73842	0	0
006	2018-11-06t0245	1541494126.97	larva	9.8523	-41.8834	-261.8834	165.0811	29.9807	3280.3674	10455.1972	61039.3863	0	-1.1764	0	-1.1716	0	-1.1697					0	-1.1604	0	-1.1488	0	-0.41556	0	0	0				0	-0.87927	0	0
006	2018-11-06t0645	1541508528.84	larva	13.8528	-37.8829	-257.8829	326.9707	40.025	8855.184	28120.5422	208188.1787	258.186	0.64512	115.58	0.32804	114.1237	0.31989	197.4596	-0.81035	189.9743	9478.0605	144.4573	0.35658	166.7851	0.38788	550161	-0.30098	107.943	50.446	49.9192	81.1162	79.007	3893.5754	68.7512	0.56406	76.3459	240123
006	2018-11-06t1045	1541522930.77	larva	17.8534	-33.8823	-253.8823	335.7017	33.6427	8665.0408	27353.5757	194672.437	319.489	0.90613	167.28	0.96237	166.403	0.96796	241.1035	-0.28846	232.773	11331.8623	201.1912	0.90386	221.9166	0.82505	780193	-0.58931	168.092	51.6969	51.4437	88.5506	85.1429	4161.8774	71.4318	0.55281	80.9751	241114
006	2018-11-06t1445	1541537336.45	larva	21.855	-29.8807	-249.8808	370.4153	31.8634	9307.8583	29371.4876	198512.1563	324.535	0.71687	196.443	1.2909	195.8224	1.3034	263.4383	-0.049747	253.8682	13435.3545	231.0083	1.1511	248.2685	0.97353	983981	-0.89843	146.879	66.7029	66.185	100.9312	98.5016	5147.4927	86.4618	0.86639	95.5147	334115
006	2018-11-06t1845	1541551731.66	larva	25.8536	-25.8821	-245.8821	517.3279	47.4342	18147.8394	57313.3456	544368.4882	343.966	0.64728	145.407	0.27573	141.2104	0.22397	261.4641	-0.18208	256.7989	25362.0156	197.1453	0.5321	227.9496	0.56765	1402890	-0.93819	112.109	53.5356	53.1231	89.5891	88.7415	8690.1396	75.0089	0.48714	84.6369	516511
006	2018-11-06t2245	1541566130.95	larva	29.8534	-21.8823	-241.8823	389.7363	43.1508	12821.1907	40544.1593	363433.4307	317.831	0.20162	177.28	0.6589	176.7896	0.67449	236.7419	-0.71717	232.5771	16335.1904	213.023	0.58641	228.2245	0.38702	1208870	-1.6917	263.714	61.8117	61.6817	98.9142	93.7284	6825.0786	81.4822	0.59367	89.7587	421494
006	2018-11-07t0245	1541580531.52	larva	33.8536	-17.8821	-237.8821	617.0553	52.8115	24462.8074	77309.1445	805534.8266	289.303	-0.27005	171.157	0.35781	171.155	0.38458	233.7887	-0.91829	230.2715	30392.5371	208.3285	0.32199	224.0399	0.12327	2214260	-1.0408	225.732	59.1815	58.8607	95.1753	91.6643	12372.7939	79.8504	0.45568	88.5276	765631
006	2018-11-07t0645	1541594934.25	larva	37.8544	-13.8814	-233.8814	626.2897	52.2701	27715.4671	87575.111	1010369.5198	500.81	1.281	199.755	0.73445	195.4963	0.67649	378.8681	1.7278	374.2785	55314.7461	250.1291	0.82227	346.3809	1.7226	2912620	-0.75924	126.66	65.5333	65.1059	101.1929	99.1281	14774.1699	85.9137	0.57802	96.2059	955542
006	2018-11-07t1045	1541609344.65	larva	41.8572	-9.8785	-229.8785	965.2573	52.582	36682.074	115619.3114	1260250.6528	481.082	0.88734	213.013	0.83724	212.2033	0.85199	295.5451	0.0016159	285.9937	57335.7422	250.1242	0.63285	271.2311	0.37718	4132020	0.084288	349.037	67.7669	67.5682	103.0772	100.196	19996.9766	88.206	0.58839	97.3011	1314540
006	2018-11-07t1438	1541623306.49	larva	45.7355	-6.0002	-226.0002	885.3837	59.043	43362.5922	136792.0973	1745604.758	590.63	1.6217	196.389	0.25564	193.6155	0.22712	377.2396	1.7088	366.6309	86010.6172	247.4504	0.37949	298.4501	0.64974	4471580	-0.057769	229.158	64.4087	64.1157	103.1092	100.6361	23508.8867	86.8499	0.4517	96.3825	1466520
006	2018-11-07t1838	1541637706.46	larva	49.7355	-2.0002	-222.0002	954.4235	61.1517	44846.583	141182.6397	1831018.8484	707.597	2.5228	212.399	0.56365	209.3869	0.52346	362.6584	1.3504	342.4994	85587.3906	261.4156	0.58291	313.8492	0.86717	5003480	-0.0014655	447.814	69.9738	67.0066	271.5544	266.154	64086.8281	94.3934	0.90443	166.4534	1648370
006	2018-11-07t2238	1541652107.77	adult	53.7359	2.0002	-217.9998	952.5663	65.7828	51345.0947	161876.8148	2328829.6353	541.634	0.96688	178.124	-0.59444	175.4235	-0.61505	335.5	0.60248	321.5082	90249.5	223.8905	-0.54255	278.1305	-0.011913	4790100	-0.70881	103.909	48.7381	48.0951	85.6073	84.1557	23028.3574	70.0889	-0.90938	80.4416	1310660
006	2018-11-08t0238	1541666507.77	adult	57.7359	6.0002	-213.9998	1055.9273	65.0902	57729.3606	181895.253	2637041.3851	416.035	-0.23134	205.652	0.1951	205.4522	0.25026	310.7536	-0.15323	300.4344	94158.3516	256.8725	0.29631	284.1887	0.023681	6214600	0.30568	279.057	57.9896	57.8034	96.8087	94.7929	29333.0234	80.5715	-0.19557	90.9872	1752390
006	2018-11-08t0638	1541680906.37	adult	61.7355	9.9998	-210.0002	1038.6188	70.5034	58975.0043	185783.0271	2851616.7816	516.794	0.61233	221.416	0.75434	219.8596	0.75239	345.5713	0.68955	331.8536	106781.5234	265.428	0.52395	297.2407	0.30963	6828690	0.49867	171.714	64.8074	64.4496	102.4554	100.6556	31658.7129	86.7061	0.38323	96.5549	1998730
006	2018-11-08t1038	1541695307.3	adult	65.7358	14.0001	-206	1089.2871	73.5098	67742.2323	213517.9236	3525582.7768	423.18	-0.28471	181.008	-1.1194	180.1453	-1.0509	275.4413	-1.3056	267.3161	97506.2188	225.0246	-1.19	250.0649	-1.3091	6395560	-0.32749	413.628	46.5828	46.1112	83.7872	80.5059	29660.6641	67.1837	-2.2536	76.7474	1645910
006	2018-11-08t1438	1541709707.19	adult	69.7357	18	-202	1101.5026	71.6485	64825.8846	204212.7988	3244314.0978	461.175	0.020513	212.38	0.22709	210.9531	0.2436	325.5309	0.012516	316.9088	110354.9922	257.3438	0.010595	290.6872	-0.067875	7190560	0.11073	145.89	60.9804	60.57	97.9805	96.799	33215.3906	83.1837	-0.26375	92.7441	2064610
006	2018-11-08t1838	1541724107.38	adult	73.7358	22.0001	-198	1121.3037	74.2193	67343.0597	212144.4468	3438914.7253	544.351	0.75966	222.953	0.68719	221.1879	0.67635	349.6146	0.66424	333.1682	123064.3438	269.4922	0.45694	303.9204	0.33795	7840810	0.43043	404.371	62.0516	61.5832	101.9386	98.8389	35882.3828	84.2701	-0.26099	95.0161	2182230
006	2018-11-08t2238	1541738507.09	adult	77.7357	26	-194	761.6878	73.0422	46117.8912	146026.2285	2347376.3528	551.941	0.80141	229.905	0.98183	228.0137	0.95781	363.5167	1.0365	347.8506	87607.5156	275.4932	0.63244	311.4034	0.55113	5537490	-2.0534	209.758	66.7511	66.3323	105.2939	102.9113	25375.8359	88.8938	0.33263	99.408	1607770
006	2018-11-09t0238	1541752907.07	adult	81.7357	30	-190	1132.8766	79.8613	72059.2063	227137.1894	3888715.3053	517.945	0.44404	220.233	0.29081	218.7184	0.30575	332.8053	0.017254	316.2059	125467.5859	266.099	-0.0080209	295.2999	-0.25397	8281870	0.33198	328.485	65.5418	65.1916	103.8872	101.8433	39165.4609	87.6915	-0.06533	97.6121	2464700
006	2018-11-09t0638	1541767306.78	adult	85.7356	33.9999	-186.0001	1054.8652	78.4689	68395.2446	215722.246	3751556.0361	441.551	-0.32793	211.639	-0.38121	209.5397	-0.38537	324.726	-0.34443	313.7086	115927.1797	259.2983	-0.54348	290.2784	-0.62086	7546840	-0.57381	287.913	64.0765	63.5368	104.77	102.5339	37402.9062	87.6029	-0.29012	98.7468	2284900
006	2018-11-09t1038	1541781707.52	adult	89.7358	38.0001	-181.9999	1196.4453	74.7758	73012.7906	229925.9675	3810421.6442	407.642	-0.7032	219.785	-0.043474	218.1892	-0.021784	315.1646	-0.75899	309.7778	120077.7266	272.4732	-0.018124	298.2517	-0.43082	8373350	0.022822	239.075	62.3853	61.3457	125.3614	114.296	47762.7109	87.0378	-0.59578	101.8089	2376750
006	2018-11-09t1438	1541796107.45	adult	93.7358	42.0001	-177.9999	1145.9482	75.0022	70481.1857	222172.3643	3655036.5417	468.654	-0.1844	231.235	0.50349	229.9365	0.53816	337.6126	-0.17567	327.9937	124241.4531	282.6324	0.34003	312.1886	-0.0010713	8508300	-0.011676	305.383	66.0397	65.4457	108.0117	105.9111	39748.3047	90.0348	-0.33491	101.7322	2429930
006	2018-11-09t1838	1541810508.37	adult	97.7361	46.0003	-173.9997	1105.0805	73.8054	68285.6226	215233.0688	3529197.9435	494.656	-0.0075848	231.176	0.33904	229.6409	0.36681	338.5671	-0.2824	325.5732	120868.4609	277.7317	-0.1097	305.524	-0.45828	8240510	-0.40677	256.866	65.1086	64.5348	107.739	105.1615	38462.8086	89.0461	-0.7036	100.0849	2320860
006	2018-11-09t2238	1541824905.95	adult	101.7354	49.9997	-170.0003	1165.0293	78.7378	73546.021	231643.0592	3973166.3275	496.009	-0.070011	224.64	-0.22561	222.3302	-0.23236	344.2559	-0.25245	331.0051	132194.2656	275.8001	-0.39936	309.5144	-0.4701	8621700	-0.18185	299.595	68.754	67.4328	151.7675	128.7872	58278.7344	95.82	0.077903	115.0289	2638780
006	2018-11-10t0238	1541839304.96	adult	105.7351	53.9994	-166.0006	1116.0297	76.0249	69525.6708	219120.4667	3648923.9584	515.582	0.032842	222.457	-0.51635	220.0627	-0.51935	345.3976	-0.37443	334.1391	125379.3438	278.1944	-0.46041	311.5686	-0.56637	8073200	-0.8056	383.154	58.4284	57.0639	113.4101	106.1211	41167.8555	86.2729	-1.4868	99.7893	2120420
006	2018-11-10t0638	1541853706.09	adult	109.7354	57.9997	-162.0003	1254.7661	75.006	77161.644	243052.6621	4005729.0513	448.778	-0.66626	246.562	0.80314	245.4745	0.87121	339.6446	-0.71232	332.7028	136876.7812	296.5748	0.29669	321.5604	-0.35568	9927060	0.77911	348.619	70.1185	69.1676	120.6724	116.9829	48630.9883	96.3618	-0.29474	110.8352	2823110
006	2018-11-10t1038	1541868105.69	adult	113.7353	61.9996	-158.0004	1246.3558	76.201	74868.8307	235727.6987	3859712.0038	487.036	-0.38065	230.627	-0.31552	228.9972	-0.2622	336.7707	-0.95916	324.205	131677.3438	280.4543	-0.70545	308.9456	-1.0156	9016840	-0.14964	181.936	68.416	67.2147	122.9076	120.1474	48056.8828	96.3267	-0.50284	112.7946	2674860
006	2018-11-10t1438	1541882506.93	adult	117.7357	65.9999	-154.0001	1170.0628	75.2742	71198.8762	224292.4495	3649650.0291	481.273	-0.46775	240.943	0.16141	239.8433	0.24868	359.2049	-0.45186	346.9136	133624.2188	296.7761	-0.065903	328.4672	-0.45952	8956810	-0.29502	349.549	70.9991	69.2421	153.3067	133.7584	57030.1055	101.2193	-0.082935	122.9763	2639320
006	2018-11-10t1838	1541896906.37	adult	121.7355	69.9998	-150.0002	1232.6693	76.9167	77413.6668	243820.5347	4124169.8904	423.302	-0.88857	249.159	0.50884	248.2835	0.61332	352.435	-0.81365	347.1947	142383.75	307.1121	0.26511	334.8975	-0.40389	10063800	0.56758	210.363	75.3163	73.6665	138.106	134.576	55794.8438	106.4272	0.34347	126.3642	3042100
006	2018-11-10t2238	1541911306.69	adult	125.7356	73.9999	-146.0001	1228.7342	79.4799	79001.4566	248897.1778	4300179.1785	478.648	-0.51614	251.842	0.5284	248.8035	0.51338	371.1471	-0.43296	366.5161	152912.6094	316.493	0.54509	354.0634	0.099805	10374100	0.72456	196.176	74.7318	72.1127	151.329	149.2049	62347.5391	111.1953	0.68819	139.7677	3078430
006	2018-11-11t0238	1541925705.15	adult	129.7352	77.9995	-142.0006	1261.6347	76.0739	79283.4987	249678.7059	4191752.476	640.194	0.37548	267.357	1.3055	264.0785	1.2781	402.134	0.28534	387.5569	166483.4688	333.2661	1.1801	372.9491	0.57542	11056800	1.1735	312.493	77.5707	75.6444	147.5148	144.621	61071.1211	111.6329	0.52602	134.9993	3208010
006	2018-11-11t0638	1541940106.64	adult	133.7356	81.9999	-138.0002	1209.9337	77.2249	77767.5588	244971.9944	4214223.6387	502.142	-0.42195	252.629	0.31105	251.6621	0.43395	375.0338	-0.63832	369.016	152263.7031	318.5633	0.30314	354.4526	-0.23843	10246400	0.42489	482.976	66.0392	64.1691	137.5898	131.7866	55861.4492	99.7751	-0.94935	121.5808	2678480
006	2018-11-11t1038	1541954505.23	adult	137.7352	85.9995	-134.0006	1298.3675	81.8003	81425.9973	256412.0769	4377913.1784	652.59	0.29058	255.169	0.33372	251.3968	0.30156	403.3057	-0.0070229	388.4008	171404.9375	327.9814	0.58915	370.6745	0.14331	10844400	0.79079	305.067	67.6655	65.4634	143.2483	137.7511	60880.5156	101.641	-0.90192	126.375	2875720
006	2018-11-11t1438	1541968907.43	adult	141.7358	90.0001	-129.9999	1221.1647	82.7452	80354.5488	253063.7951	4547949.0596	605.874	0.015182	248.648	-0.16646	244.5823	-0.20406	401.231	-0.21307	389.0388	168115.7969	323.8188	0.23671	368.7733	-0.080062	10413900	0.38025	376.411	65.31	63.1239	139.832	134.7049	58589.6055	98.1397	-1.4	123.5099	2735310
006	2018-11-11t1838	1541983305.7	adult	145.7353	93.9996	-126.0004	1313.5874	82.009	87678.1834	276131.2159	4969747.8807	442.521	-0.77929	233.168	-1.1778	228.6333	-1.2278	362.033	-1.4019	357.4189	165449.0625	301.6065	-0.94597	342.0339	-1.097	10654800	0.47342	214.593	66.2156	63.509	152.8566	148.9066	69855.4609	102.4303	-1.1092	134.8082	3025790
006	2018-11-11t2238	1541997707.39	adult	149.7358	98.0001	-121.9999	1287.0274	79.2973	82354.0083	259316.0364	4511240.785	547.649	-0.32813	251.799	-0.20625	246.7425	-0.28669	403.4633	-0.42099	395.631	173489.2188	330.113	0.24668	377.2286	-0.089555	10816000	0.50873	401.173	77.5543	73.9377	188.5719	175.6188	81085.8984	119.4503	0.35332	157.6354	3331340
006	2018-11-12t0238	1542012105.81	adult	153.7353	101.9996	-118.0004	1198.5712	83.2098	80483.2937	253558.0289	4598623.3778	547.289	-0.36243	248.084	-0.52561	243.0741	-0.59499	410.5826	-0.35455	401.6638	172034.0938	325.2484	-0.11042	377.899	-0.19992	10392500	0.15501	389.086	69.9565	66.4172	178.2209	172.9575	74674.5703	111.2339	-0.57249	151.8044	2930550
006	2018-11-12t0638	1542026506.67	adult	157.7356	105.9999	-114.0001	1285.039	82.7125	82040.8292	258360.8408	4506119.6239	573.444	-0.27453	265.964	0.39668	261.6218	0.36771	439.3118	0.26994	431.3338	188025.4375	353.7312	1.0494	409.0363	0.64657	11379300	0.72834	262.488	74.1891	70.9832	176.197	171.1056	75412.3047	116.401	-0.26901	157.2911	3174180
006	2018-11-12t1038	1542040905.74	adult	161.7353	109.9996	-110.0004	1235.293	81.7389	80218.3551	252724.4755	4389292.093	537.318	-0.46866	264.997	0.23847	260.5495	0.21095	423.8461	-0.23405	418.7992	177591.5312	341.5012	0.36754	393.8223	0.051891	11083200	0.47209	277.286	79.7225	76.0907	181.1172	176.1104	75888.1016	122.1391	0.055656	161.9093	3334310
006	2018-11-12t1438	1542055308.03	adult	165.736	114.0003	-105.9998	1196.2297	76.5944	78770.0358	248316.8575	4293731.8205	563.837	-0.37723	268.635	0.34274	265.7836	0.41177	431.3853	-0.14699	424.812	177299.375	352.5195	0.72379	401.1078	0.15834	11030400	0.37998	293.962	76.0503	73.0673	182.3201	177.3502	74933.5781	120.19	-0.27104	161.0564	3122700
006	2018-11-12t1838	1542069705.2	adult	169.7352	117.9995	-102.0006	1206.0707	76.5042	75522.7806	237872.3519	3990418.5747	599.122	-0.24588	269.07	0.26541	262.9384	0.15675	441.6013	0.0055468	434.0325	173990.8906	355.1634	0.70587	413.8723	0.42784	10598700	0.073781	256.854	82.3737	78.2863	192.0201	188.5118	75655.9375	129.623	0.3058	171.7954	3244700
006	2018-11-12t2238	1542084106.88	adult	173.7356	121.9999	-98.0001	1194.7716	79.099	80119.8236	252488.49	4499709.3413	519.95	-0.63958	268.602	0.13806	266.5124	0.26115	415.7581	-0.70981	405.1187	173786.9062	339.0683	-0.1002	385.0963	-0.52795	11210600	0.37963	341.382	86.8336	83.0721	211.5017	199.54	88407.6953	130	0.15566	180.3158	3624170
006	2018-11-13t0238	1542098505.77	adult	177.7353	125.9996	-94.0004	1306.257	80.2124	83330.1181	262334.5168	4560314.2015	533.464	-0.61495	265.961	-0.10746	262.9762	-0.029412	426.5287	-0.53256	419.11	185540	338.2235	-0.24601	396.3237	-0.29658	11555700	0.52353	307.774	82.8339	79.0413	202.2637	197.2739	87984.6875	125.4949	-0.33783	176.929	3599050
006	2018-11-13t0638	1542112906.63	adult	181.7356	129.9999	-90.0002	1294.6107	80.6368	82380.74	259359.878	4504376.376	555.282	-0.5512	259.881	-0.53491	255.3918	-0.53595	430.9492	-0.50754	423.7209	185308.1562	333.7817	-0.52679	399.6128	-0.2945	11167100	0.26594	304.79	81.8213	77.3761	211.4638	205.918	90929.4375	126.2277	-0.43983	184.7138	3515860
006	2018-11-13t1038	1542127305.43	adult	185.7352	133.9995	-86.0005	1149.8202	79.983	77004.2334	242671.7447	4358475.2058	640.037	-0.16645	272.925	0.072293	267.0984	0.0081899	457.9596	0.029915	444.6567	184099.75	352.9281	0.11052	422.7908	0.25621	10953300	0.11377	371.453	89.1005	83.7496	222.1013	214.9294	89284.7344	140.546	0.34796	197.0392	3575870
006	2018-11-13t1438	1542141709.94	adult	189.7365	138.0008	-81.9992	1330.5946	78.5735	85887.5714	270415.3519	4711173.3301	567.919	-0.56904	262.049	-0.59817	258.9926	-0.51381	424.419	-0.78439	415.3684	190139.7188	338.959	-0.51579	391.9185	-0.66886	11728800	0.48809	320.229	84.9235	80.455	218.463	211.9392	97871.4062	134.0372	-0.23609	190.0717	3801010
006	2018-11-13t1838	1542156106.22	adult	193.7355	141.9998	-78.0003	1231.6332	78.4298	82366.1213	259567.4571	4579889.7389	630.314	-0.27261	281.398	0.31884	277.6191	0.37844	459.9484	-0.080033	454.8135	197777.8281	356.7694	0.027317	425.9322	0.1482	12078400	0.63207	323.466	89.2881	84.0905	229.3273	223.7894	98610.7188	140.0307	-0.032117	202.6565	3832510
006	2018-11-13t2238	1542170507.09	adult	197.7357	146	-74	1330.6264	80.0998	82129.1829	258506.3292	4386360.4784	599.74	-0.46352	284.653	0.38311	279.4081	0.37394	466.2954	-0.015606	457.5581	200040.75	367.9095	0.29765	434.5496	0.27499	12202500	0.66806	286.331	92.0624	87.51	222.2847	215.9739	95360.1172	144.0765	0.027764	196.6025	3946530
006	2018-11-14t0238	1542184906.35	adult	201.7355	149.9998	-70.0002	1329.3008	84.221	89065.0415	280446.3892	5128597.9353	538.398	-0.86167	255.808	-1.1583	252.6104	-1.0782	417.5575	-1.0585	411.3222	194164.2188	328.2223	-1.1194	384.7297	-1.0415	11874100	0.4749	309.057	81.5027	77.1558	216.25	209.65	100556.25	128.7859	-0.93692	189.1431	3783190
006	2018-11-14t0638	1542199306.94	adult	205.7357	154	-66.0001	1303.4723	78.1783	83646.223	263328.6237	4600244.309	574.295	-0.67123	274.844	-0.29185	268.0186	-0.37642	464.0222	-0.18889	458.07	202777.7188	364.9602	-0.013535	433.3411	0.068463	11984900	0.51323	293.342	86.418	81.4666	215.7995	211.0058	94304.3828	141.2803	-0.41693	192.3918	3768340
006	2018-11-14t1038	1542213705.81	adult	209.7353	157.9996	-62.0004	1267.8511	85.1456	84324.3643	265558.3061	4820217.7849	583.699	-0.64025	266.606	-0.77063	260.2596	-0.83377	469.6898	-0.1384	462.6152	206663.5312	353.6819	-0.45465	436.3524	0.059248	11714400	0.36458	352.209	90.3172	84.1295	251.0429	243.7309	110458.8672	147.7395	-0.23234	216.9729	3968450
006	2018-11-14t1438	1542228108.89	adult	213.7362	162.0005	-57.9995	1337.4968	80.9186	82881.6787	260920.9807	4431176.2358	592.759	-0.60128	274.758	-0.44934	269.9102	-0.42779	448.6442	-0.58238	439.8784	194262.9531	357.5004	-0.41518	416.0688	-0.47469	11882200	0.43537	323.865	85.8544	80.7059	220.0931	211.5586	95300.2969	139.6811	-0.7431	193.0592	3712860
006	2018-11-14t1838	1542242509.55	adult	217.7364	166.0007	-53.9994	1272.8733	80.8759	84612.9955	266569.0184	4714008.3537	623.763	-0.42278	275.348	-0.49066	272.1071	-0.38804	459.5842	-0.42577	450.6621	203136.2031	350.6605	-0.68635	422.0494	-0.40059	12143400	0.55014	388.42	88.3113	82.8884	244.3178	235.9997	107988.4531	139.7791	-0.84946	208.3891	3894700
006	2018-11-14t2238	1542256907.66	adult	221.7359	170.0002	-49.9999	1360.7774	83.1332	86137.5693	271171.4967	4692980.8029	601.878	-0.57264	281.041	-0.28775	276.4422	-0.24094	469.5484	-0.29158	460.0597	211296.7656	363.9662	-0.36735	432.6503	-0.22606	12624400	0.77445	387.751	87.0408	82.3371	230.642	222.0089	103788.9141	142.0031	-0.85606	197.3214	3909870
006	2018-11-15t0238	1542271305.99	adult	225.7354	173.9997	-46.0003	1285.3844	77.684	85688.0409	270039.205	4727365.7616	816.642	0.80976	285.692	-0.13331	280.9352	-0.084916	472.756	-0.27683	455.6884	211321.9062	366.8264	-0.34986	427.323	-0.39414	12757300	0.83243	352.379	93.5698	88.0645	239.0359	231.7359	106849.0391	150.5003	-0.59155	205.3114	4178260
006	2018-11-15t0638	1542285707.68	adult	229.7359	178.0002	-41.9999	1334.1548	82.7344	86664.5773	272830.7475	4854956.8549	626.4	-0.43142	282.538	-0.33398	277.2432	-0.3127	468.2715	-0.39283	456.3953	211658.7188	376.5545	-0.14279	431.3621	-0.35881	12765600	0.83239	412.783	96.2185	89.5508	242.6341	233.443	109670.5938	160.2099	-0.2869	212.312	4347350
006	2018-11-15t1038	1542300108.58	adult	233.7361	182.0004	-37.9996	1280.6886	82.2709	85246.2906	268506.4177	4799532.0095	583.111	-0.72577	304.902	0.62368	300.8058	0.73878	472.7423	-0.35327	464.786	210370.3438	396.1972	0.32555	444.0089	-0.14708	13539200	1.2073	330.204	98.6433	93.3852	221.873	213.7208	98733.4766	158.0582	-0.48418	197.3204	4380250
006	2018-11-15t1438	1542314508.46	adult	237.7361	186.0004	-33.9997	1296.3286	80.4423	84687.2929	266677.4648	4705468.2353	604.806	-0.59037	292.371	0.0053632	290.4301	0.20331	452.5261	-0.72285	443.2295	200016.5312	379.4921	-0.17874	421.9543	-0.63961	12905900	0.89888	364.053	96.1829	92.0588	228.8607	216.9489	101156.4531	156.1549	-0.66345	197.0197	4245700
006	2018-11-15t1838	1542328908.61	adult	241.7361	190.0004	-29.9996	1234.7147	83.0286	81534.8943	256835.6656	4565464.4838	595.384	-0.66256	295.686	0.10255	287.0162	-0.0028334	484.8521	-0.221	476.7892	206062.1406	410.6235	0.57775	458.069	0.036482	12560100	0.7304	314.612	98.5286	92.1605	242.1499	237.3837	102913.7031	173.2281	-0.077179	218.6215	4185300
006	2018-11-15t2238	1542343307.76	adult	245.7359	194.0002	-25.9998	1243.9353	81.3579	82137.4803	258690.7347	4639492.129	639.2	-0.37132	297.008	0.11174	289.3836	0.060215	479.5834	-0.33859	471.6607	205741.2969	409.5017	0.48715	454.7067	-0.076612	12712800	0.80823	361.174	101.485	95.137	239.8252	233.4093	102885.0312	175.7191	-0.0832	218.8093	4343880
006	2018-11-16t0238	1542357706.23	adult	249.7355	197.9998	-22.0003	1268.5072	77.4873	77729.12	244659.2402	4139918.5562	617.057	-0.5301	313.135	0.76911	303.8456	0.67658	504.9113	0.03175	498.465	204994	429.2325	0.92576	481.9615	0.40042	12706700	0.80898	332.675	108.561	99.9399	248.043	243.0614	100705.4688	187.5765	0.27472	229.4277	4405280
006	2018-11-16t0638	1542372107.67	adult	253.7359	202.0002	-17.9999	1197.0363	78.6056	79039.4929	249081.7818	4359361.6402	724.464	0.21502	305.389	0.3812	297.8282	0.35553	499.8773	-0.080551	492.3077	206449.3125	418.7211	0.60133	473.8022	0.19639	12584800	0.75261	351.809	107.126	98.7562	256.6351	250.0606	105990.3125	183.2106	0.0020553	231.4769	4414570
006	2018-11-16t1038	1542386508.51	adult	257.7361	206.0004	-13.9996	1195.2508	80.0004	77594.8654	244436.5333	4259645.1198	678.617	-0.10799	308.979	0.48787	302.3046	0.51333	497.7306	-0.14451	489.9235	201580.9062	417.8684	0.5232	470.1902	0.083579	12495400	0.71263	375.101	109.588	100.922	265.7779	259.0189	107640.0547	190.6082	0.18085	239.5037	4431870
006	2018-11-16t1438	1542400910.79	adult	261.7367	210.001	-9.999	1151.1979	77.9132	73426.4871	231284.1015	4008162.1188	582.181	-0.80215	310.194	0.49194	303.7871	0.53524	492.0271	-0.2596	486.809	188446.375	415.6382	0.41458	467.9011	-0.0012173	11876400	0.40448	373.392	113.814	104.6048	275.1385	269.8109	105378.0547	197.4779	0.33533	250.6964	4357610
006	2018-11-16t1838	1542415306.12	adult	265.7354	213.9997	-6.0003	1079.4788	82.2052	69850.2297	220078.2972	3907361.5013	768.544	0.54357	316.626	0.71784	310.9094	0.8104	523.623	0.18227	504.6703	191122.4062	411.6022	0.26657	472.2901	0.036665	11533700	0.23375	517.737	119.744	110.7942	303.4014	284.4343	110741.5	200.9962	0.3629	258.218	4361930
006	2018-11-16t2238	1542429707.51	adult	269.7358	218.0001	-1.9999	1109.5959	81.0661	72313.8462	227860.3002	4016402.6828	1001.65	2.2742	321.168	0.86146	315.8892	0.98802	536.6157	0.33989	510.8866	202304.1094	410.1757	0.18421	472.411	-0.0017133	12099400	0.52724	506.247	121.778	113.3012	307.4041	289.3711	115891.3438	200.2937	0.23677	260.0832	4587760
006	2018-11-17t0238	1542444106.91	dead	273.7356	221.9999	1.9999	1097.5194	81.711	71383.9748	224967.4962	3945104.878	810.754	0.87822	322.561	0.87203	316.1209	0.95379	555.9619	0.58528	538.7127	207373.7812	416.0568	0.27364	497.6235	0.39835	12002800	0.48289	526.204	125.455	116.233	318.7678	300.2165	118900.3984	209.8626	0.48245	270.2474	4668320
007	2018-11-05t1503	1541451998.51	egg	-1.8523	-49.5878	-269.588	209.6964	38.2644	6105.4263	19484.0852	156168.4284	272.322	1.6974	133.07	1.1707	129.0009	1.1306	232.5	0.054978	230.4477	7672.5	180.5152	1.3372	217.436	1.471	435140	2.0026	103.597	56.57	55.8001	90.9972	88.8961	3002.91	78.3139	1.0195	87.0694	184984
007	2018-11-05t1845	1541465335	larva	1.8523	-45.8832	-265.8834	210.6355	38.8451	6326.3701	20214.0776	165439.0547	215.806	1.0296	141.434	1.1519	140.876	1.1587	195.667	-0.4945	194.9233	6652.67	173.1379	1.1358	187.7197	1.0669	478046	1.455	101.903	57.2763	57.4014	90.429	89.7868	3074.59	76.7826	0.93529	86.2976	193594
007	2018-11-05t2245	1541479735.58	larva	5.8525	-41.8831	-261.8833	108.3992	33.5905	2323.0842	7634.9314	48102.446	210.273	0.74222	145.878	1.0728	145.3601	1.0807	195.141	-0.60874	192.444	2536.84	174.2814	1.0103	187.7856	0.9213	185266	0.43212	101.888	59.7093	59.2722	93.1485	92.4517	1210.93	79.3682	0.92963	87.9535	75830.8
007	2018-11-06t0245	1541494135.14	larva	9.8523	-37.8832	-257.8834	199.7491	33.3066	5125.1106	16342.9817	114760.4263	227.875	0.64056	145.809	0.92928	145.4244	0.93942	200.55	-0.64824	199.3091	5615.41	176.158	0.8896	192.5655	0.81865	403016	0.1051	110.76	59.5978	59.2362	94.6057	93.3494	2648.96	80.0218	0.88535	88.1313	164728
007	2018-11-06t0645	1541508537.03	larva	13.8529	-33.8827	-253.8829	204.9589	35.8307	5483.4604	17505.5929	127995.5866	223.55	0.36681	146.367	0.7898	145.749	0.79706	201.403	-0.75401	201.4357	6042.09	176.2411	0.74269	192.093	0.65753	432220	-0.45024	102.826	59.73	59.3131	94.0154	93.3329	2820.46	80.094	0.82746	89.8098	176383
007	2018-11-06t1045	1541522938.98	larva	17.8534	-29.8821	-249.8823	311.4402	36.9743	8655.2183	27372.911	210234.0088	383.934	1.428	183.811	1.2212	183.2738	1.2335	248.368	-0.18034	239.7486	11673.3	217.4489	1.1106	234.0556	0.96031	852884	-0.49918	356.884	58.9347	58.4786	101.119	90.6837	4752.59	78.2408	0.72005	86.8707	273457
007	2018-11-06t1445	1541537344.58	larva	21.855	-25.8806	-245.8808	303.5657	38.7532	8784.7442	27801.0346	225447.2861	346.946	0.89978	187.469	1.1438	186.8201	1.1552	268.132	0.023228	256.5935	12870.3	222.391	1.0359	243.087	0.91293	882415	-1.0218	114.988	63.462	63.1049	98.8023	97.0507	4742.51	83.6263	0.79232	93.204	298716
007	2018-11-06t1845	1541551739.84	larva	25.8536	-21.8819	-241.8821	606.5782	51.1629	24106.631	76152.3701	799357.5787	418.303	1.259	165.533	0.62227	163.5897	0.61069	307.303	0.56525	301.1552	39334.8	203.1534	0.61683	266.9042	1.0477	2109560	-0.096401	114.787	59.6718	59.3107	93.5306	92.7465	11971.9	80.0894	0.62931	88.5224	760458
007	2018-11-06t2245	1541566139.12	larva	29.8534	-17.8821	-237.8823	589.6295	46.7837	20625.3836	65078.297	610616.2606	308.371	0.1231	196.78	1.0132	196.2842	1.0296	257.643	-0.35812	254.8007	28340.7	230.9329	0.85437	247.1188	0.63375	2155520	-0.5856	184.352	62.7727	62.5057	96.246	94.3075	10587.1	82.9686	0.63868	91.2347	687612
007	2018-11-07t0245	1541580539.6	larva	33.8536	-13.882	-233.8821	975.6076	53.2712	40402.2464	127288.1825	1414877.4097	338.319	0.1406	149.866	-0.052877	147.8413	-0.065589	237.32	-0.854	227.6109	50786.5	192.1254	0.062841	214.4242	-0.010737	3192900	0.081422	170.283	53.5103	53.0867	89.8503	88.064	19228	74.6131	0.28169	84.1328	1140040
007	2018-11-07t0645	1541594942.46	larva	37.8544	-9.8812	-229.8813	852.9775	58.0057	39118.512	123273.5957	1501321.2796	378.58	0.24641	206.428	0.87233	204.3298	0.85887	311.292	0.41574	304.8685	64126.2	249.9515	0.8192	289.0755	0.86109	4249320	0.7457	140.761	66.7279	66.3859	101.932	100.2055	20997.9	87.3895	0.63301	97.1296	1373590
007	2018-11-07t1045	1541609352.87	larva	41.8573	-5.8783	-225.8785	947.6159	55.6291	42842.3024	134945.4994	1613911.3373	389.631	0.10426	198.095	0.50192	196.5526	0.50135	302.01	0.13628	297.1539	68254.3	239.7881	0.43598	273.1713	0.4092	4465270	0.45252	163.608	61.8426	61.6288	96.904	95.0561	21900.3	82.3668	0.33517	91.2453	1393990
007	2018-11-07t1438	1541623314.73	larva	45.7355	-2	-222.0002	1120.3459	61.5804	56741.6603	178676.4771	2427576.5312	373.829	-0.25942	182.514	-0.092615	183.3912	-0.027784	271.29	-0.66073	267.4103	80844.6	236.3837	0.14015	258.3519	-0.096074	5431260	0.98042	334.167	56.7981	56.3552	97.292	94.5339	28993	80.9168	0.13487	90.9781	1690200
007	2018-11-07t1838	1541637714.64	adult	49.7355	2	-218.0002	1064.5661	67.7361	57479.2115	181020.4773	2637429.1381	380.89	-0.34417	186.309	-0.16956	185.5669	-0.13959	286.855	-0.46598	279.4643	86343.4	238.2867	0.016449	264.2345	-0.16802	5607900	0.6391	173.519	52.7321	52.1677	92.6882	90.9751	27899.2	76.1804	-0.26882	86.5764	1587240
007	2018-11-07t2238	1541652115.95	adult	53.7359	6.0004	-213.9998	1218.5406	71.9485	70556.4763	222369.0213	3419431.1978	374.778	-0.51157	177.15	-0.62536	171.8754	-0.72628	308.584	-0.077167	303.0409	113867	237.2266	-0.1699	284.8086	0.14498	6531540	1.1052	112.524	54.7063	54.1587	91.9826	90.626	33941.6	77.4715	-0.33027	87.0802	2017020
007	2018-11-08t0238	1541666515.98	adult	57.7359	10.0004	-209.9998	1181.09	72.5694	70524.7147	222242.9817	3522717.4092	355.439	-0.77298	184.33	-0.57427	182.5584	-0.56295	291.753	-0.64917	287.5367	107657	239.1635	-0.27044	271.4503	-0.31351	6794230	0.90044	216.291	59.1394	58.7949	97.6628	95.74	36037.6	82.102	-0.049112	91.5686	2179820
007	2018-11-08t0638	1541680914.54	adult	61.7355	14	-206.0002	1368.9345	77.0915	80035.8525	251862.5531	4079964.0866	465.932	0.15348	177.391	-1.0453	175.3976	-1.0314	313.097	-0.18211	299.9946	131188	220.6418	-1.1069	256.166	-0.90854	7418480	1.0954	116.984	52.2826	51.8095	88.8662	87.0309	37234.9	73.3737	-1.1433	83.2811	2186460
007	2018-11-08t1038	1541695315.49	adult	65.7358	18.0002	-201.9999	1182.5003	74.24	73283.5884	230883.5811	3788206.3606	545.168	0.82782	206.961	0.069597	204.4316	0.038326	355.524	0.90968	340.3472	136166	256.9668	0.11642	297.4295	0.25223	7913970	1.1872	303.611	62.433	61.9102	102.78	100.1758	39364.6	85.6485	0.2052	96.1274	2387380
007	2018-11-08t1438	1541709715.45	adult	69.7357	22.0002	-198	1118.3965	77.7873	70625.4071	222580.2779	3751818.0531	468.289	0.086186	193.36	-0.73293	190.105	-0.78459	348.415	0.66615	339.2835	128565	246.5267	-0.47726	301.5291	0.32511	7121440	0.042779	219.665	59.8595	58.7281	131.352	124.6637	48469.1	83.3395	-0.24036	102.1474	2204630
007	2018-11-08t1838	1541724115.62	adult	73.7358	26.0003	-193.9999	1196.3111	78.186	74543.1003	234767.5354	3930985.3586	554.183	0.8515	206.385	-0.2149	204.1853	-0.22747	343.431	0.48065	326.0067	133595	252.6357	-0.36255	289.2946	-0.23594	8027530	0.61143	312.462	61.3432	60.8972	101.293	98.2012	39402.9	83.6883	-0.35543	94.7028	2386010
007	2018-11-08t2238	1541738515.35	adult	77.7357	30.0002	-190	1236.2073	82.0136	80989.4104	255222.0259	4475930.6892	445.303	-0.20444	192.216	-1.1839	188.9205	-1.2364	320.662	-0.27266	315.218	135640	242.6999	-1.0449	294.44	-0.15434	8115930	0.41668	192.487	58.0019	56.3355	147.784	146.5977	62512.8	83.0964	-0.64526	121.7467	2449020
007	2018-11-09t0238	1541752915.28	adult	81.7357	34.0002	-186	1090.7812	82.547	74711.9634	235529.4603	4321838.1207	335.706	-1.2865	188.936	-1.5721	187.7487	-1.4974	275.478	-1.77	271.763	107436	232.8683	-1.7585	259.4998	-1.7949	7351690	-0.55169	232.537	61.4162	60.1044	122.47	119.037	47763.3	86.5542	-0.25822	107.8818	2389760
007	2018-11-09t0638	1541767315	adult	85.7356	38.0001	-182.0001	1211.119	78.1182	74938.4564	236008.2046	3963341.1619	363.714	-1.069	197.616	-1.2338	196.5085	-1.162	287.88	-1.5011	279.3294	112849	244.1197	-1.3538	268.7272	-1.5589	7730720	-0.40002	231.356	56.7951	56.1152	99.4079	96.8188	38967.9	82.1192	-1.2054	92.8743	2221820
007	2018-11-09t1038	1541781715.8	adult	89.7358	42.0003	-177.9999	1223.3744	77.5965	76083.4624	239585.331	4014905.5906	500.623	0.18092	223.024	0.15579	220.8904	0.14147	344.612	0.17044	334.5207	136811	273.3271	0.027606	309.4971	0.055766	8849580	0.4714	336.086	67.3688	66.3516	129.326	120.3483	51342.5	92.861	0.34958	109.3214	2673190
007	2018-11-09t1438	1541796115.62	adult	93.7358	46.0003	-173.9999	1209.6395	81.292	78852.12	248361.086	4379974.0744	359.626	-1.2173	217.195	-0.36457	214.8917	-0.37742	309.718	-1.0558	306.3476	127604	268.1568	-0.43245	295.5452	-0.71002	8929090	0.38341	191.648	70.0944	68.3144	140.379	136.3333	57836.2	100.5648	1.3169	124.5067	2881650
007	2018-11-09t1838	1541810516.73	adult	97.7361	50.0006	-169.9996	1152.8691	76.3458	75081.0542	236675.1794	4058176.7916	484.315	-0.1051	223.092	-0.16122	220.6075	-0.1843	341.678	-0.18465	337.277	133938	277.5865	-0.11739	314.9338	-0.065521	8728020	0.049047	390.359	64.6641	63.2809	138.158	135.317	54158	93.5642	-0.020737	116.9458	2529850
007	2018-11-09t2238	1541824914.28	adult	101.7354	53.9999	-166.0003	1229.1433	76.7385	78559.777	247514.3515	4219823.9304	531.93	0.26713	222.853	-0.33594	219.9252	-0.37896	362.985	0.33201	346.9015	148824	278.2293	-0.27201	320.8371	-0.0081343	9130530	0.29099	428.008	74.0857	71.6165	204.783	183.4669	83961.1	104.8484	1.3909	151.9502	3035360
007	2018-11-10t0238	1541839313.31	adult	105.7352	57.9996	-162.0006	1143.1547	77.7642	72618.519	228822.7564	3911281.3817	454.536	-0.5372	220.154	-0.65779	217.6445	-0.66617	343.129	-0.44454	332.8052	130046	273.1933	-0.71941	312.0341	-0.54783	8341640	-0.55843	254.441	60.63	58.8988	131.163	120.6216	49710.9	90.3722	-0.91366	110.3164	2297270
007	2018-11-10t0638	1541853714.28	adult	109.7354	61.9999	-158.0003	1229.9479	77.5946	75685.0862	238317.1512	4006033.5952	639.871	1.0922	233.51	0.0075212	230.5017	-0.032025	375.936	0.39526	360.9314	148871	294.4529	0.18825	335.3554	0.17987	9226210	0.14218	381.1	68.7682	67.0122	154.068	143.7169	61010.9	100.7877	0.3002	127.1529	2717100
007	2018-11-10t1038	1541868114.01	adult	113.7353	65.9998	-154.0004	1172.6351	75.6906	73404.3935	231229.3513	3901224.2795	558.232	0.23821	228.869	-0.42177	226.9352	-0.38563	360.77	-0.23728	346.8559	138175	287.8117	-0.33447	325.4362	-0.39125	8764770	-0.37488	404.005	65.4409	63.3837	133.121	127.7822	50985.5	97.526	-0.34781	118.4805	2506120
007	2018-11-10t1438	1541882515.31	adult	117.7357	70.0002	-150	1220.4616	76.5911	76970.0459	242459.6719	4079915.7584	521.522	-0.15248	231.527	-0.40271	227.5589	-0.48062	367.353	-0.21049	359.5081	147676	298.2276	0.0063511	340.1018	-0.029416	9299990	0.0054414	205.839	67.1228	64.724	145.994	142.3823	58689.5	100.8133	-0.13342	130.3184	2696190
007	2018-11-10t1838	1541896914.74	adult	121.7356	74	-146.0002	1250.1763	79.8601	78273.9609	246403.6292	4266367.1278	606.786	0.38256	235.417	-0.3078	232.4891	-0.31709	383.918	0.10503	372.6292	157022	303.0592	0.065714	349.8745	0.13755	9612090	0.18144	203.595	66.5982	64.5251	145.797	141.4192	59630.8	100.8861	-0.31997	130.3934	2719200
007	2018-11-10t2238	1541911315.01	adult	125.7356	78.0001	-142.0001	1198.5784	74.2156	73112.3927	230219.178	3802647.9687	568.659	0.038929	236.72	-0.36428	232.7581	-0.42578	390.656	0.12803	381.0072	149231	308.0742	0.1352	357.1185	0.20799	9034890	-0.38991	215.123	71.593	68.8636	161.646	157.419	61748.7	107.4089	0.25122	143.88	2732490
007	2018-11-11t0238	1541925713.45	adult	129.7352	81.9997	-138.0005	1179.1041	77.7579	76433.4161	240909.2625	4156627.699	603.832	0.17207	227.964	-1.008	223.3455	-1.0942	401.283	0.26122	390.1347	160112	299.9824	-0.42536	365.7586	0.32568	9085500	-0.4196	294.535	74.6324	70.7694	194.54	188.5648	77621.4	115.4234	0.94815	170.2845	2974470
007	2018-11-11t0638	1541940114.98	adult	133.7356	86.0001	-134.0001	1264.9585	78.8078	80351.8389	253039.02	4342110.8627	620.727	0.19312	240.832	-0.3789	236.4598	-0.44789	419.49	0.60422	407.681	176186	312.3101	0.0041276	383.2074	0.74214	10096900	0.30783	353.289	78.9555	74.2347	231.342	226.2393	97163.5	123.5792	1.6115	201.5128	3310210
007	2018-11-11t1038	1541954513.6	adult	137.7352	89.9997	-130.0005	1202.7613	79.6976	75525.1136	237838.605	4066715.361	614.436	0.10329	247.71	-0.10092	243.719	-0.14223	445.49	1.1554	431.054	175969	319.8107	0.2017	388.4714	0.7398	9761740	-0.029344	277.809	73.1243	69.6066	191.692	181.7287	75718.2	111.3814	0.11128	157.3233	2881680
007	2018-11-11t1438	1541968915.78	adult	141.7358	94.0003	-125.9999	1227.4381	76.7828	76644.3792	241372.4433	4068443.7915	651.927	0.23293	242.392	-0.52977	238.0844	-0.57849	444.836	0.97171	428.0109	177935	307.1218	-0.54856	386.6458	0.50934	9686210	-0.15268	344.698	76.0683	72.7421	205.321	196.4808	82128.5	111.8419	-0.021174	163.466	3039770
007	2018-11-11t1838	1541983314.21	adult	145.7354	97.9999	-122.0003	1173.7637	81.971	78291.8425	246690.1864	4407889.424	658.089	0.21613	241.81	-0.67749	235.6828	-0.82269	464.752	1.3501	449.9659	189619	323.8254	0.090182	411.0359	1.1441	9859560	-0.0896	372.828	78.9537	74.0923	236.31	223.6251	96414.5	124.2111	1.0109	194.3571	3219260
007	2018-11-11t2238	1541997715.69	adult	149.7358	102.0003	-117.9999	1329.9862	79.4777	81161.731	255489.6323	4265870.988	657.443	0.17795	248.635	-0.38889	243.4165	-0.47744	472.031	1.3896	454.0677	200141	329.484	0.21762	416.3211	1.1622	10528500	0.31234	386.546	82.1006	77.5132	243.607	234.494	103290	127.0696	1.0684	195.7986	3476550
007	2018-11-12t0238	1542012114.22	adult	153.7354	105.9999	-114.0003	1286.4799	78.3379	81239.3046	255822.1975	4338850.6244	653.77	0.12497	252.298	-0.28333	247.085	-0.36562	483.741	1.5487	468.4681	205106	325.9662	-0.077611	410.7357	0.83648	10690400	0.35203	432.481	75.6866	72.1669	243	229.9137	103032	116.6848	-0.078871	175.0262	3206990
007	2018-11-12t0638	1542026515	adult	157.7356	110.0001	-110.0001	1251.5223	81.6268	82645.9448	260313.5167	4613271.7407	714.573	0.36861	242.448	-0.94853	235.4436	-1.1238	485.513	1.4537	472.6606	209256	325.8094	-0.21067	428.2974	1.246	10445900	0.13051	436.777	80.3043	73.5375	284.741	277.4135	122723	138.2325	1.6365	232.9645	3459910
007	2018-11-12t1038	1542040914.09	adult	161.7354	113.9998	-106.0003	1231.6469	82.7217	83046.2736	261673.2515	4699749.6666	678.1	0.17068	254.425	-0.36264	249.203	-0.43246	474.746	1.0501	454.0024	205565	327.4229	-0.25869	407.9638	0.48591	11010000	0.42666	353.736	80.8242	77.1737	218.289	202.4685	94519.3	119.9129	-0.13143	175.4403	3497590
007	2018-11-12t1438	1542055316.43	adult	165.736	118.0005	-101.9997	1313.5612	82.6812	88940.1816	280176.707	5105503.6966	741.991	0.43085	258.049	-0.25503	252.0302	-0.36386	500.465	1.5681	478.7963	232216	337.3975	0.062336	434.3247	1.1635	11954100	0.93594	388.214	81.835	76.1555	261.877	254.3349	121511	131.5055	0.64362	215.9715	3791000
007	2018-11-12t1838	1542069713.5	adult	169.7352	121.9997	-98.0005	1275.3765	87.9557	86206.2063	271508.6098	5025802.0609	629.919	-0.1057	244.313	-1.1216	241.4273	-1.0485	441.945	0.013937	415.5116	198875	311.8649	-1.1511	376.9355	-0.6733	10971600	0.29181	402.58	80.9127	77.4391	225.308	203.9552	101389	121.2293	-0.3462	175.0509	3633630
007	2018-11-12t2238	1542084115.27	adult	173.7357	126.0002	-94	1204.4267	82.5524	80097.7188	252363.7278	4486435.6337	751.026	0.42403	255.661	-0.58042	248.9855	-0.71345	505.177	1.4338	478.4772	211164	341.0822	-0.015798	435.6291	0.95428	10667700	0.070707	415.562	87.2874	81.0645	264.373	252.359	110508	145.2317	1.2913	216.1697	3642160
007	2018-11-13t0238	1542098514.11	adult	177.7354	129.9998	-90.0003	1344.9348	81.7558	86675.7596	273008.1613	4743755.8535	718.289	0.2541	267.46	-0.025106	261.866	-0.09059	516.929	1.5903	498.3323	233652	344.3122	0.0024816	446.1516	1.1391	12084400	0.81688	439.576	91.8822	86.5666	279.305	266.1985	126246	140.5004	0.73448	221.936	4151420
007	2018-11-13t0638	1542112914.98	adult	181.7356	134.0001	-86.0001	1302.6079	79.8704	84495.1176	266067.8439	4656605.1281	720.534	0.25159	258.379	-0.61633	252.9821	-0.66718	502.974	1.1492	476.5296	221812	331.7571	-0.60663	427.3187	0.48627	11381800	0.38252	524.54	85.4736	80.6052	274.023	249.8386	120844	131.9031	-0.05348	207.9257	3765200
007	2018-11-13t1038	1542127313.89	adult	185.7353	137.9998	-82.0004	1241.5105	82.3545	84347.0246	265781.9931	4831351.1585	785.326	0.56681	258.281	-0.71094	252.1019	-0.79908	497.353	0.91433	460.1846	218835	337.007	-0.49677	417.9799	0.12366	11346300	0.32275	437.502	79.3809	73.92	257.873	238.954	113464	130.3917	-0.31172	204.7493	3487200
007	2018-11-13t1438	1542141718.39	adult	189.7366	142.001	-77.9991	741.8315	112.4183	60488.6389	192717.0175	4289731.5222	720.436	0.23066	252.281	-1.1124	243.4656	-1.3382	509.187	1.0727	483.3223	160394	345.5318	-0.27457	440.1691	0.62459	7928180	-1.4958	424.095	78.8617	70.0403	285.673	273.1775	89986.9	144.4244	0.40397	233.1908	2478310
007	2018-11-13t1838	1542156114.62	adult	193.7355	146	-74.0002	1333.8055	81.1762	85937.1489	270619.0806	4703810.1961	788.005	0.59606	271.551	-0.1916	265.0584	-0.27938	541.216	1.6533	515.2468	243006	357.1419	0.040512	463.1646	1.1204	12170600	0.67934	456.874	89.3391	82.9285	285.142	266.2437	128029	142.9757	0.14073	224.8891	4004090
007	2018-11-13t2238	1542170515.42	adult	197.7357	150.0002	-70	1313.137	81.2076	82765.7086	260557.7291	4524476.128	749.175	0.37725	270.534	-0.3351	263.3718	-0.4517	521.727	1.1297	488.2048	225386	357.8977	-0.043029	446.5113	0.5773	11683800	0.406	525.489	87.5749	81.1323	276.316	256.5336	119368	147.9292	0.24147	220.4584	3782180
007	2018-11-14t0238	1542184914.76	adult	201.7356	154	-66.0002	1272.4258	84.1927	85591.3312	269564.8019	4889377.6134	686.186	0.0080394	258.331	-1.0321	251.6216	-1.1283	493.513	0.46277	467.1669	220107	343.2712	-0.62417	427.4244	0.008652	11516900	0.29704	467.986	91.5282	83.9158	290.2	271.1318	129429	158.9063	0.66002	236.4787	4080510
007	2018-11-14t0638	1542199315.31	adult	205.7357	158.0002	-62	1316.8808	83.7126	87428.3669	275320.7842	5011095.7443	817.701	0.78381	258.871	-1.077	251.8276	-1.1851	534.364	1.1795	517.6969	243670	346.0904	-0.61348	460.05	0.70616	11790000	0.4172	496.678	88.8571	81.43	316.085	308.041	144135	152.7088	0.1615	249.3938	4046910
007	2018-11-14t1038	1542213714.25	adult	209.7354	161.9999	-58.0003	1312.9967	84.7713	89646.9413	282324.8171	5209772.5989	747.012	0.35947	263.662	-0.91309	255.9963	-1.0439	515.854	0.73645	493.5818	240904	351.5154	-0.52142	438.3543	0.10578	12311500	0.6561	464.836	90.7794	83.2422	288.609	270.9127	134780	156.2875	0.18335	224.6876	4238850
007	2018-11-14t1438	1542228117.3	adult	213.7363	166.0007	-53.9994	1276.2531	85.5268	84986.293	267658.762	4862902.9892	848.487	0.98867	268.635	-0.74139	260.2306	-0.8994	523.147	0.79723	499.4602	231754	360.7806	-0.31705	454.2445	0.39027	11896200	0.44216	558.822	96.1231	87.8013	298.511	277.4608	132240	166.2661	0.50386	241.6824	4256720
007	2018-11-14t1838	1542242518.18	adult	217.7365	170.001	-49.9992	1333.1225	82.8898	85934.2891	270518.8741	4770807.2667	843.442	0.96631	271.884	-0.65365	262.8647	-0.83346	530.227	0.85622	499.9474	238072	370.9083	-0.096772	456.5017	0.36184	12183100	0.56933	478.601	99.7662	90.7769	298.431	278.3362	133996	175.4391	0.77029	242.6143	4470520
007	2018-11-14t2238	1542256916.06	adult	221.7359	174.0004	-45.9998	1388.9378	80.4856	85638.2147	269628.8012	4710164.5235	915.8	1.4379	276.203	-0.51264	266.6295	-0.70947	541.221	0.98458	504.2354	241926	380.4883	0.10227	458.9734	0.34398	12339100	0.63666	522.703	101.481	90.9799	308.352	281.8769	137833	188.4885	1.1974	248.8557	4533570
007	2018-11-15t0238	1542271314.39	adult	225.7355	177.9999	-42.0003	1346.785	83.0629	85734.6242	269823.4235	4831191.1054	882.284	1.2354	277.616	-0.50468	264.6181	-0.85768	538.026	0.86528	511.655	241036	394.6494	0.42433	469.2318	0.49559	12413600	0.6662	622.459	94.4241	82.9277	301.904	282.6318	135253	183.1523	0.81632	250.428	4222170
007	2018-11-15t0638	1542285716.11	adult	229.7359	182.0004	-37.9998	1294.6723	81.0871	86493.157	272461.1559	4876749.7067	841.163	0.97767	274.626	-0.6943	261.9339	-1.0326	537.58	0.79931	503.8433	242449	394.501	0.34718	472.9609	0.50806	12379900	0.64528	580.545	96.1863	83.6827	318.216	295.885	143515	193.2269	1.1066	267.5794	4335980
007	2018-11-15t1038	1542300117.29	adult	233.7363	186.0007	-33.9994	1347.9773	83.3143	85428.8535	268960.1281	4712602.7119	810.875	0.78527	287.932	-0.1424	275.8193	-0.42886	572.548	1.3336	554.5486	255356	407.5171	0.62929	502.0103	1.0404	12833400	0.86342	499.184	103.028	90.6621	338.285	322.2235	150875	198.3205	1.1826	286.1544	4592070
007	2018-11-15t1438	1542314516.96	adult	237.7362	190.0006	-29.9995	1316.2269	82.6001	84099.0209	264722.2164	4702970.1395	832.916	0.9392	291.403	-0.037977	277.1568	-0.41342	574.58	1.3049	543.1114	252241	418.9721	0.86352	502.5162	0.98145	12777200	0.83586	530.196	103.356	90.8482	321.27	295.4397	141037	197.304	1.0102	265.3736	4531870
007	2018-11-15t1838	1542328917.13	adult	241.7362	194.0007	-25.9995	1360.6047	85.7358	86929.5987	273698.3274	4852025.0348	757.022	0.43275	297.081	0.16451	282.0767	-0.2311	558.108	0.97521	540.0282	253381	428.8534	1.0515	504.6116	0.95712	13472000	1.1794	487.493	106.98	94.4514	325.856	314.2029	147939	203.1069	1.1181	280.1903	4851320
007	2018-11-15t2238	1542343316.22	adult	245.736	198.0004	-21.9997	1343.2669	81.9471	84930.0627	267361.5851	4666366.2282	754.694	0.41965	309.946	0.6819	293.0614	0.22928	574.939	1.192	560.0923	255273	452.8031	1.5951	529.0233	1.3686	13733700	1.3136	514.424	114.515	100.8513	329.423	318.5858	146264	216.5788	1.526	291.493	5074160
007	2018-11-16t0238	1542357714.78	adult	249.7356	202	-18.0001	1225.5989	87.5859	84027.8995	264680.2719	4981273.1637	901.599	1.44	310.785	0.66635	289.6711	0.028374	601.544	1.557	588.8245	263476	476.9433	2.1279	553.2165	1.7628	13603700	1.2555	573.321	118.892	102.8156	354.614	341.5093	155321	227.851	1.8374	311.0232	5204140
007	2018-11-16t0638	1542372116.14	adult	253.7359	206.0004	-13.9998	1250.9054	85.6624	84457.0748	266000.5928	4891677.1328	749.045	0.38718	312.171	0.67546	289.6329	-0.017328	602.137	1.5073	587.2795	264940	488.1977	2.3257	557.265	1.7659	13730200	1.326	561.38	118.213	103.2621	334.004	321.9443	146962	223.2392	1.5332	295.9733	5199360
007	2018-11-16t1038	1542386517.12	adult	257.7362	210.0007	-9.9995	1197.9104	84.5081	79434.0921	250232.5603	4577167.2823	772.903	0.56038	322.736	1.0802	298.9977	0.36362	615.782	1.6597	601.8478	254934	501.3903	2.5657	573.2637	1.9906	13357700	1.1468	555.229	124.689	109.0287	341.934	330.373	141561	233.7898	1.81	306.8267	5160740
007	2018-11-16t1438	1542400919.45	adult	261.7369	214.0013	-5.9988	1170.7722	84.778	77749.6123	244933.8846	4463171.503	805.831	0.80383	323.383	1.0556	298.9394	0.31684	620.056	1.6675	605.5095	251123	502.5316	2.5091	577.7389	1.999	13097300	1.0229	535.814	128.302	111.9906	356.253	346.7909	144282	239.8335	1.9122	317.74	5196370
007	2018-11-16t1838	1542415314.63	adult	265.7355	218	-2.0002	1186.4236	83.7889	76646.0348	241377.0332	4335460.4353	838.943	1.0561	327.549	1.1813	301.1381	0.37226	640.484	1.9157	626.9832	256193	515.8184	2.7438	595.4574	2.2455	13086200	1.0251	595.172	132.39	115.3061	367.847	354.6143	147139	249.1164	2.1315	329.7148	5289230
007	2018-11-16t2238	1542429715.97	dead	269.7359	222.0004	2.0002	1208.8067	84.0529	79522.1553	250456.3782	4533344.7861	848.574	1.1433	327.408	1.1243	301.2856	0.33618	641.374	1.872	628.3536	266170	514.0482	2.62	592.859	2.1265	13576900	1.2854	667.776	131.963	115.0109	375.326	358.6475	155760	248.309	1.9799	328.836	5472250
008	2018-11-05t1503	1541452006.6	larva	0	-49.5878	-213.5882	156.6921	27.9993	2930.1978	9332.8483	51072.6032	0	-0.54566	0	-0.6498	0	-0.65043					0	-0.63494	0	-0.61566	0	1.1074	0	0	0				0	-0.54986	0	0
008	2018-11-05t1845	1541465343.18	larva	3.7046	-45.8832	-209.8836	170.9649	33.0065	3757.0247	11988.2331	77192.7406	0	-0.7839	0	-0.83822	0	-0.83812					0	-0.82385	0	-0.80768	0	0.52046	0	0	0				0	-0.66702	0	0
008	2018-11-05t2245	1541479743.9	larva	7.7048	-41.883	-205.8834	167.5186	27.386	3147.8814	10007.8	54563.7449	0	-1.0398	0	-1.0519	0	-1.0507					0	-1.0392	0	-1.0261	0	-0.094254	0	0	0				0	-0.80229	0	0
008	2018-11-06t0245	1541494143.34	larva	11.7047	-37.8832	-201.8836	167.5196	27.2334	3136.3909	9972.3666	54167.0609	0	-1.2938	0	-1.278	0	-1.2755					0	-1.2684	0	-1.2581	0	-0.68764	0	0	0				0	-0.94849	0	0
008	2018-11-06t0645	1541508545.19	larva	15.7052	-33.8827	-197.8831	301.245	42.1773	9599.074	30426.1146	268165.1493	214.616	0.18459	134.833	0.54277	134.3678	0.55167	185.685	-1.0398	183.5741	9655.6221	166.79	0.55433	178.1123	0.43041	692367	-0.3911	102.007	54.0328	53.894	86.668	84.9498	4506.7334	72.6158	0.62105	81.7797	277458
008	2018-11-06t1045	1541522947.11	larva	19.7057	-29.8821	-193.8825	314.873	39.4043	8666.0274	27416.0795	216654.9148	389.204	1.3659	179.762	1.0939	176.6143	1.0642	338.0597	1.1341	330.4978	15888.8047	218.5658	1.0612	314.4741	1.8067	835893	-0.78143	103.062	53.7804	53.4415	87.4726	86.597	4111.2144	73.2105	0.56194	82.1265	250079
008	2018-11-06t1445	1541537352.74	larva	23.7073	-25.8806	-189.881	388.8434	43.1983	12214.7738	38588.857	339434.699	413.418	1.3387	190.247	1.125	189.8747	1.1416	252.8886	-0.26281	246.9555	16690.6484	226.1879	1.0209	242.4122	0.83286	1241930	-0.84023	371.553	60.7226	60.3694	101.2206	93.2337	6680.563	80.9286	0.69057	90.0404	396397
008	2018-11-06t1845	1541551747.98	larva	27.7059	-21.8819	-185.8823	547.6368	46.2828	20511.0377	64734.7461	647350.9219	466.72	1.5556	187.48	0.92965	185.0355	0.91044	356.0869	1.3475	353.2932	38813.4688	223.9685	0.83808	316.5737	1.6056	2039400	-0.43341	176.295	62.6516	62.5019	95.8604	93.9177	10448.7871	81.6854	0.64057	90.3286	681524
008	2018-11-06t2245	1541566147.34	larva	31.7058	-17.8821	-181.8825	676.5743	56.2153	27538.812	86823.2825	979769.154	283.152	-0.19481	188.029	0.77723	188.4886	0.81173	250.2494	-0.54507	247.9815	36536.418	226.9806	0.7167	242.3806	0.48529	2733190	-0.16104	156.699	60.4821	60.3254	94.231	92.4923	13757.7285	80.9811	0.54041	89.705	879168
008	2018-11-07t0245	1541580547.83	larva	35.7059	-13.8819	-177.8823	846.6876	45.0864	30933.667	97346.6461	967996.18	371.597	0.31252	196.932	0.77466	195.0637	0.76594	315.5432	0.53764	311.383	51749.0781	239.3308	0.7363	287.693	0.93404	3229890	-0.12193	113.976	58.439	58.1975	92.0532	91.0382	15096.7197	78.3763	0.3585	87.2141	958458
008	2018-11-07t0645	1541594950.61	larva	39.7067	-9.8812	-173.8816	779.8128	51.3058	31142.0826	98149.6123	1052427.5427	419.425	0.48498	200.895	0.67106	199.0422	0.66294	328.1961	0.71608	320.9995	54152.3594	240.7515	0.56831	289.9459	0.78977	3305530	-0.55537	179.514	59.4137	59.2193	94.239	92.0276	15549.4346	79.4526	0.28131	88.6275	977594
008	2018-11-07t1045	1541609361.16	larva	43.7096	-5.8782	-169.8786	842.9474	57.04	39769.9407	125444.7083	1547227.4759	326.034	-0.55334	182.258	0.030892	181.5832	0.053444	268.5942	-0.63441	263.2914	56404.7891	228.4355	0.10258	251.505	-0.07569	3810280	-0.51056	115.555	59.5559	59.3837	94.9664	93.4405	19942.9414	80.6409	0.19554	90.2679	1245080
008	2018-11-07t1438	1541623322.89	larva	47.5879	-2	-166.0004	987.8656	57.915	47329.6358	149083.2244	1909165.7087	511.142	0.86148	183.363	-0.16182	180.4078	-0.19263	358.4377	1.273	347.4147	89250.9922	230.3323	-0.084345	294.0976	0.50864	4556010	-0.20807	328.487	59.4919	59.2166	96.4441	93.3336	24014.582	80.1163	0.038002	89.8512	1478200
008	2018-11-07t1838	1541637722.79	adult	51.5878	2	-162.0004	1005.1336	61.323	52386.8613	165083.608	2263894.9816	517.763	0.8059	211.711	0.5082	208.7576	0.4683	367.6496	1.4487	355.6433	101103.6484	256.6373	0.42054	315.7509	0.88729	5814660	0.62153	126.81	63.6374	63.2456	99.9252	98.3259	27479.4258	84.9929	0.2793	94.5259	1747800
008	2018-11-07t2238	1541652124.21	adult	55.5882	6.0004	-158	1073.701	64.2419	54863.15	172736.4368	2376324.4851	379.214	-0.51723	191.033	-0.25394	189.5391	-0.23941	292.0697	-0.56387	286.6296	84116.0781	235.1839	-0.30706	268.6717	-0.30737	5491430	-0.19678	249.733	59.5174	59.2785	95.3781	93.2372	27468.8828	80.2461	-0.16508	89.5055	1710890
008	2018-11-08t0238	1541666524.13	adult	59.5882	10.0004	-154	1116.7825	64.8834	59328.6021	186871.8048	2643323.82	443.28	-0.019847	202.392	0.031776	200.7314	0.038329	299.9374	-0.48251	295.505	93280.5391	245.9585	-0.11337	278.462	-0.184	6291150	0.17818	323.586	60.1418	59.7973	97.043	94.8223	30180.3613	81.4654	-0.15708	91.1546	1869450
008	2018-11-08t0638	1541680922.68	adult	63.5878	14	-150.0004	1105.7154	68.3168	60830.9189	191569.5776	2841187.1065	404.125	-0.43089	204.345	0.0096526	202.1321	-0.0054152	320.0403	-0.03827	315.1276	102092.8672	251.5274	-0.037127	290.7449	0.07866	6505940	-0.015792	294.021	59.2736	58.8345	96.8374	94.1384	30891.1328	80.6444	-0.37643	90.6853	1887150
008	2018-11-08t1038	1541695323.65	adult	67.5881	18.0002	-146.0002	1025.8481	66.7208	59000.3524	186054.4794	2799801.2451	434.354	-0.20424	214.269	0.37038	212.5114	0.36732	334.1766	0.29106	329.2984	103260.5625	257.0892	0.067936	300.7936	0.33568	6609350	-0.28231	289.288	64.0655	63.6932	100.4668	98.446	31044.2324	85.0621	0.08331	94.2709	1976170
008	2018-11-08t1438	1541709723.55	adult	71.588	22.0002	-142.0002	1151.0549	73.1478	70562.4429	222501.823	3571707.9257	473.199	0.11442	193.398	-0.81949	190.459	-0.85521	335.7737	0.28315	321.8003	123900.4922	243.8034	-0.68857	287.7017	-0.23096	7125350	-0.10424	336.224	59.914	59.4845	98.1602	95.5335	36221.1328	81.9169	-0.53884	91.6552	2207410
008	2018-11-08t1838	1541724123.71	adult	75.5881	26.0002	-138.0001	1069.992	75.7692	66357.7321	209136.6488	3491642.0078	433.561	-0.2935	209.61	-0.10455	207.7348	-0.1025	332.6507	0.13048	324.9795	115429.7891	265.5904	0.20515	301.0519	0.18051	7259830	-0.26482	363.512	53.1449	52.2988	95.9316	92.6583	33288.25	77.9109	-1.4014	88.8617	1840670
008	2018-11-08t2238	1541738523.48	adult	79.588	30.0002	-134.0002	1107.049	74.9656	70007.5908	220709.6531	3688591.2899	467.72	-0.010533	206.9	-0.41484	205.4448	-0.38152	311.1203	-0.60718	298.2572	113870.0156	254.8243	-0.50617	281.474	-0.76542	7558890	-0.23296	321.18	58.5207	57.8502	100.1535	97.6206	36656.1953	82.5686	-0.82666	93.0953	2137990
008	2018-11-09t0238	1541752923.47	adult	83.588	34.0002	-130.0002	1254.0865	74.8258	75885.1366	238886.1605	3933942.2169	496.577	0.22176	214.505	-0.12191	211.7971	-0.1677	370.91	1.1689	364.7381	147251.2812	266.3296	-0.074168	339.1718	1.5837	8501050	0.4367	258.273	62.4269	60.62	177.7082	174.4245	70550.1406	87.4891	-0.19472	151.7997	2474040
008	2018-11-09t0638	1541767323.2	adult	87.5879	38.0001	-126.0003	1274.9839	77.0836	82286.4025	259226.7942	4440017.3842	439.027	-0.37512	206.324	-0.78217	205.1662	-0.72187	317.0189	-0.62872	309.2902	136318.125	254.713	-0.87197	285.7426	-0.88898	8852940	0.57015	292.588	64.3495	63.7906	104.5296	101.9796	44947.7344	87.1394	-0.46487	97.8379	2761110
008	2018-11-09t1038	1541781724	adult	91.5882	42.0003	-122.0001	1216.6637	78.1299	78884.4389	248545.3834	4287699.4682	458.98	-0.24146	210.297	-0.70347	208.8858	-0.65821	325.6582	-0.47313	311.93	134171.1875	257.4866	-0.90435	287.4924	-0.9678	8645960	0.20059	154.362	62.1824	61.5207	101.8426	100.135	41959.1641	85.3473	-0.96297	96.0021	2556500
008	2018-11-09t1438	1541796123.78	adult	95.5881	46.0003	-118.0001	1140.4012	79.1337	74271.2488	234136.7914	4058974.5942	438.28	-0.50265	230.698	0.39596	229.1743	0.42088	331.8032	-0.40842	323.7711	128739.6562	277.8441	-0.0026223	306.643	-0.31797	8932850	0.31769	311.372	68.7457	68.0955	110.326	107.9242	42806.4688	92.7616	-0.01723	103.7019	2661900
008	2018-11-09t1838	1541810524.91	adult	99.5884	50.0006	-113.9998	1278.8077	76.5802	80113.3189	252333.4496	4266860.4189	348.224	-1.4195	222.3	-0.28458	221.7427	-0.18628	301.9847	-1.4872	299.2313	126531.5938	270.9196	-0.55626	291.3483	-1.1247	9295920	0.51589	180.161	65.9919	65.2486	111.2833	109.4912	46627.7188	91.8715	-0.3797	104.417	2759580
008	2018-11-09t2238	1541824922.43	adult	103.5877	53.9999	-110.0005	1240.2405	78.5455	79303.8733	249757.4595	4289608.7969	376.587	-1.225	208.19	-1.3123	206.7865	-1.2482	296.2352	-1.81	290.1851	122641.3828	256.9177	-1.47	280.4556	-1.7252	8607840	-0.2512	221.947	63.5592	62.4424	122.2462	110.2198	50609.9219	88.9739	-1.0079	103.7139	2627920
008	2018-11-10t0238	1541839321.43	adult	107.5875	57.9996	-106.0008	1204.9711	75.3192	74315.2758	234056.1924	3894803.1523	444.944	-0.6627	227.516	-0.27689	226.1012	-0.22054	327.9084	-0.98078	320.2462	127228.4531	282.1135	-0.34368	308.6981	-0.76188	8823740	-0.16639	158.098	65.849	64.8132	115.1044	112.9074	44660.5234	93.2635	-0.6046	107.7073	2553820
008	2018-11-10t0638	1541853722.41	adult	111.5877	61.9999	-102.0005	1194.7849	77.0958	76004.8572	239475.681	4078214.7815	671.078	1.3132	241.235	0.40689	239.8576	0.46471	374.5421	0.27614	352.9844	148693.2188	293.9528	0.075126	327.4185	-0.216	9566640	0.39971	391.565	66.52	65.3289	137.9628	121.7054	54771.2422	94.1449	-0.68352	111.4669	2637980
008	2018-11-10t1038	1541868122.27	adult	115.5877	65.9998	-98.0005	1313.6503	84.7163	87583.5952	275815.5006	4963309.098	462.316	-0.60854	220.341	-1.0007	218.0637	-0.97652	327.4847	-1.3095	321.15	149660.5	278.2314	-0.89758	307.9287	-1.1309	10055900	0.72651	306.696	61.4022	60.0176	117.6698	113.7695	53775.082	88.8468	-1.5416	106.6558	2802270
008	2018-11-10t1438	1541882523.54	adult	119.588	70.0002	-94.0002	1245.8909	82.6159	81865.5754	257953.9857	4557093.5313	461.453	-0.62484	228.28	-0.66019	226.5513	-0.59958	356.8873	-0.59751	346.6233	152390.8594	286.2148	-0.67166	322.7414	-0.75167	9740240	0.3439	314.687	69.6392	67.6148	148.4208	129.5994	63375.6875	100.5848	-0.2536	120.261	2971370
008	2018-11-10t1838	1541896923.05	adult	123.5879	74.0001	-90.0003	1227.1164	77.7584	80750.6232	254464.3744	4438378.4147	437.587	-0.77944	231.704	-0.59006	229.8108	-0.53253	350.1402	-0.95534	341.8965	147409.0312	292.6211	-0.52697	326.8514	-0.77388	9746860	0.25232	329.985	72.0763	70.3559	140.4821	135.4743	59142.9844	103.0775	-0.14778	125.719	3031960
008	2018-11-10t2238	1541911323.28	adult	127.588	78.0001	-86.0003	1266.0207	76.8832	79270.5996	249642.1942	4192388.9965	441.272	-0.74111	238.784	-0.30325	237.6895	-0.19405	343.5699	-1.2978	336.9082	142237.9375	298.4891	-0.40914	325.6582	-0.98153	9874900	0.26629	311.462	72.5543	70.437	149.4803	141.9738	61884.8516	104.7154	-0.14671	130.3671	3000480
008	2018-11-11t0238	1541925721.71	adult	131.5875	81.9997	-82.0007	1236.3642	81.7789	78564.9373	247367.8326	4316218.4505	548.793	-0.15707	245.737	-0.023906	243.6557	0.03301	376.2704	-0.5209	363.8617	154270.8438	304.04	-0.30534	341.9561	-0.57782	10073500	0.33667	268.538	70.7213	68.8618	142.6707	138.5308	58494.9883	101.7961	-0.64586	127.0489	2899080
008	2018-11-11t0638	1541940123.31	adult	135.588	86.0001	-78.0003	1253.9367	80.6906	81013.8347	255135.4083	4470727.655	485.623	-0.51717	242.958	-0.31212	241.0824	-0.23339	363.3796	-1.0314	355.8177	153709.5625	310.1286	-0.17389	341.6252	-0.74854	10265700	0.3986	405.124	68.712	66.2478	153.9743	147.5963	65131.125	103.4835	-0.62546	133.538	2903290
008	2018-11-11t1038	1541954521.84	adult	139.5876	89.9997	-74.0007	1219.9772	81.8207	80638.1857	254010.3414	4553347.7406	575.659	-0.10645	250.354	-0.0032333	247.7336	0.0373	396.3334	-0.26843	382.9641	166856.375	314.1576	-0.1374	360.2235	-0.28007	10519400	0.50339	312.677	75.6943	72.9809	173.8495	163.2743	73190.625	111.556	0.045286	148.7581	3180520
008	2018-11-11t1438	1541968924.04	adult	143.5882	94.0003	-70.0001	1307.434	81.7592	85879.5181	270421.1714	4797729.7547	512.078	-0.44202	247.747	-0.2727	245.5699	-0.19745	389.4312	-0.59713	379.7044	174465.1562	314.8941	-0.25044	361.3276	-0.39401	11090200	0.83114	297.649	75.3825	73.0171	158.8413	152.0406	71160.9219	108.9539	-0.38801	139.6978	3374420
008	2018-11-11t1838	1541983322.52	adult	147.5878	97.9999	-66.0005	1245.2972	83.7955	81537.7456	256779.4593	4584223.9499	519.703	-0.43717	269.137	0.85151	266.2679	0.88584	416.0897	-0.016931	410.0331	177254.2188	340.1201	0.78182	391.9012	0.45249	11442900	0.98652	251.338	74.8739	72.3803	176.7486	171.8109	75294.8828	109.1514	-0.5279	151.1149	3183410
008	2018-11-11t2238	1541997723.95	adult	151.5882	102.0003	-62.0001	1278.3303	81.7454	80312.6102	252801.9208	4417483.9416	652.424	0.13401	260.573	0.24692	256.7208	0.23605	423.877	0.0581	411.7652	177604.4375	331.9266	0.26287	392.3366	0.32309	10915100	0.53911	366.949	77.3855	74.6611	177.2018	168.5764	74247.5703	113.5305	-0.27431	151.9177	3241600
008	2018-11-12t0238	1542012122.52	adult	155.5878	105.9999	-58.0005	1310.1691	83.655	84169.4856	265116.8044	4687615.2157	480.112	-0.67742	249.017	-0.52157	247.5672	-0.38455	393.2888	-0.85421	387.4533	172653.7969	321.8466	-0.3274	369.1914	-0.53575	10929400	0.47537	236.782	79.0932	76.5106	178.5496	175.9931	78383.2578	119.1802	0.071697	161.6657	3471400
008	2018-11-12t0638	1542026523.28	adult	159.588	110.0001	-54.0003	1328.5007	84.582	86712.5191	273063.0394	4921397.8878	567.393	-0.31617	243.24	-0.94779	237.675	-1.0384	414.0037	-0.42764	403.0364	187543.6875	320.729	-0.49468	376.2918	-0.42608	10995200	0.45149	318.067	72.1828	69.4668	178.0696	171.3869	80665.5312	107.0561	-1.1444	150.374	3262880
008	2018-11-12t1038	1542040922.37	adult	163.5877	113.9999	-50.0005	1323.5014	82.8414	86717.6512	273024.1731	4884126.8193	616.023	-0.12494	265.164	0.20093	262.0309	0.25095	431.5026	-0.089517	416.0475	195470.6875	337.9798	0.15337	392.2873	-0.048536	11986200	0.99582	324.108	81.464	78.1565	194.0532	186.9955	87906.0859	121.6288	-0.065661	166.4002	3682420
008	2018-11-12t1438	1542055324.75	adult	167.5884	118.0005	-45.9999	1224.5515	85.5432	82489.4797	259906.0886	4720501.1761	709.159	0.26905	265.065	0.094672	261.3222	0.11659	423.6235	-0.38379	409.2585	182158.125	335.8861	-0.058559	386.7271	-0.32602	11390400	0.56817	368.028	82.6631	79.8715	187.5683	180.834	80654.3594	119.6736	-0.3851	162.1792	3552200
008	2018-11-12t1838	1542069721.74	adult	171.5875	121.9997	-42.0007	1278.0922	82.1603	82954.5001	261251.3529	4626637.2163	569.647	-0.394	273.263	0.45237	269.0882	0.45645	431.01	-0.29373	419.9597	186627.3438	344.0233	0.1718	394.845	-0.18758	11818100	0.75762	337.549	89.1317	85.6766	200.8512	193.0068	86968.5781	130.4264	0.28356	175.3084	3854770
008	2018-11-12t2238	1542084123.51	adult	175.588	126.0002	-38.0002	1302.9998	86.1578	85898.7511	270468.8745	4916938.9463	592.526	-0.32039	279.024	0.665	275.5242	0.71361	448.6798	0.037042	435.6709	201008.5469	352.2552	0.38999	406.9763	0.066165	12490800	1.0785	306.259	84.7303	82.3302	180.7776	173.4624	80988.3828	120.3227	-0.63506	154.1083	3793040
008	2018-11-13t0238	1542098522.4	adult	179.5877	129.9999	-34.0005	1263.9172	85.7876	85337.0311	268821.5707	4905586.7508	594.804	-0.34121	269.2	0.023228	265.162	0.04634	436.6396	-0.33387	424.9197	194304.6094	343.7255	-0.075567	398.3893	-0.27959	11968600	0.72887	289.737	89.4454	86.4637	201.281	194.2995	89570.0312	129.1868	-0.15368	171.9349	3976740
008	2018-11-13t0638	1542112923.31	adult	183.588	134.0001	-30.0003	1227.0497	84.6405	81701.8109	257324.3784	4717075.9895	669.688	-0.0055851	282.747	0.65496	279.497	0.72995	459.3642	0.10516	447.6636	195689.1562	363.8878	0.5991	417.5805	0.16524	12034000	0.71356	342.425	85.5221	83.3558	204.3254	194.8844	87042.6094	127.2592	-0.43793	170.1221	3639910
008	2018-11-13t1038	1542127322.24	adult	187.5877	137.9998	-26.0006	1311.497	83.3082	86158.9694	271326.625	4815737.9352	661.281	-0.069888	293.148	1.1014	290.1991	1.202	459.1229	0.016018	444.4163	206605.2969	368.7287	0.65121	419.8505	0.13032	13166200	1.2643	326.635	88.2465	85.4396	197.5123	191.3201	88880.5312	128.7498	-0.48481	171.2514	3963420
008	2018-11-13t1438	1542141726.8	adult	191.5889	142.0011	-21.9993	1354.0681	85.1468	88229.0545	277727.7904	5021686.1206	598.826	-0.42475	287.044	0.66831	284.2514	0.78005	457.8094	-0.087385	446.9162	210592.3438	359.7376	0.19313	413.8776	-0.12083	13202300	1.2338	344.38	90.8759	87.4762	213.2836	204.4856	98110.4375	133.7385	-0.32363	181.6213	4179750
008	2018-11-13t1838	1542156122.99	adult	195.5879	146	-18.0003	1258.0551	82.3916	83454.2929	262792.5559	4754132.6634	649.901	-0.17251	285.914	0.50359	284.4928	0.69051	448.9208	-0.34231	432.718	195280.5469	361.2601	0.13213	409.16	-0.32583	12433000	0.7995	418.068	99.5781	96.5842	226.1644	214.2617	98381.4922	145.7632	0.21746	188.9546	4330150
008	2018-11-13t2238	1542170523.69	adult	199.5881	150.0002	-14.0001	1213.6484	83.637	78906.7451	248485.23	4443592.3209	640.133	-0.24875	294.338	0.82581	291.3025	0.93859	462.6804	-0.12106	449.2686	190624.3125	369.286	0.29153	421.883	-0.083952	12112000	0.60837	439.221	104.914	101.8424	233.9041	222.0321	96368.4844	153.1413	0.44748	197.7272	4317200
008	2018-11-14t0238	1542184923.1	adult	203.5879	154.0001	-10.0003	1172.3391	84.5578	76827.5116	241978.3845	4374158.7403	623.474	-0.36868	297.692	0.88665	293.6837	0.95765	463.0708	-0.17515	451.9048	185691.4062	375.2595	0.37398	426.5777	-0.050405	11918700	0.489	349.777	107.938	103.8758	242.9233	235.0498	97412.2578	159.0061	0.57703	208.6802	4321510
008	2018-11-14t0638	1542199323.61	adult	207.5881	158.0002	-6.0002	1071.6629	85.9421	72795.5056	229533.2448	4207663.0135	707.849	0.1232	304.553	1.1194	300.203	1.185	477.3593	0.040744	465.2429	181396.5469	383.5147	0.52371	436.6284	0.10851	11543500	0.28708	425.933	112.819	109.0124	249.2061	235.6734	94698.3281	165.4539	0.724	211.7494	4276170
008	2018-11-14t1038	1542213722.64	adult	211.5878	161.9999	-2.0004	1143.7979	84.4821	74700.1119	235332.8167	4262449.1179	696.327	0.046106	304.459	1.0168	299.531	1.061	482.4577	0.075162	469.3302	188158.5	389.4232	0.59589	444.7445	0.21674	11854700	0.42793	454.947	114.317	109.7306	257.4347	242.6346	100399.5312	171.1204	0.82223	218.8536	4451160
008	2018-11-14t1438	1542228125.81	dead	215.5887	166.0008	2.0004	1146.9496	84.6361	74339.9494	234160.746	4236016.3435	662.315	-0.17501	312.672	1.3134	308.4274	1.4063	487.7936	0.11579	478.094	189263.9375	400.0162	0.80565	454.0458	0.34815	12119200	0.54322	421.626	117.699	113.3479	263.6434	251.0944	102293.6562	177.9606	0.97302	226.7494	4562030
009	2018-11-05t1503	1541452014.78	egg	-1.8523	-53.588	-205.588	58.4424	32.8637	1274.7332	4474.5255	26226.236	150.104	0.74433	101.93	0.76605	101.6936	0.77283	146.716	-1.0056	146.6386	1173.7281	131.9088	0.83071	143.0694	0.78902	71860.9	1.5052	75.4714	46.2951	46.5334	73.5519	73.2804	588.415	65.0016	0.76224	72.0892	32638
009	2018-11-05t1845	1541465351.47	larva	1.8523	-49.8834	-201.8834	153.8843	27.8902	2871.0056	9147.5703	49887.0364	0	-0.66491	0	-0.74295	0	-0.74324					0	-0.72822	0	-0.71051	0	0.81192	0	0	0				0	-0.60754	0	0
009	2018-11-05t2245	1541479752.15	larva	5.8525	-45.8832	-197.8832	179.3468	27.9483	3385.8184	10752.6155	59314.6531	0	-0.9215	0	-0.95153	0	-0.95089					0	-0.9379	0	-0.92344	0	0.18782	0	0	0				0	-0.73842	0	0
009	2018-11-06t0245	1541494151.61	larva	9.8524	-41.8833	-193.8833	185.2343	27.7235	3514.6485	11156.0702	61641.3661	0	-1.1764	0	-1.1716	0	-1.1697					0	-1.1604	0	-1.1488	0	-0.41556	0	0	0				0	-0.87927	0	0
009	2018-11-06t0645	1541508553.41	larva	13.8529	-37.8828	-189.8828	184.9992	27.5081	3482.5553	11055.1871	60634.8967	0	-1.4295	0	-1.4055	0	-1.402					0	-1.3983	0	-1.3891	0	-0.99725	0	0	0				0	-1.0325	0	0
009	2018-11-06t1045	1541522955.35	larva	17.8534	-33.8823	-185.8823	262.3936	44.5183	8334.8281	26505.9328	236158.9478	246.377	0.31409	154.611	0.76403	153.8724	0.77075	214.0007	-0.69182	211.2032	9630.0312	188.2829	0.73967	204.3623	0.62944	686936	-0.70494	94.5231	48.3056	47.9476	81.069	79.6826	3648.1057	67.6473	0.45986	75.5386	214622
009	2018-11-06t1445	1541537361.03	larva	21.855	-29.8807	-181.8807	286.6202	33.5592	7101.148	22549.79	148557.0753	250.925	0.11609	179.859	1.019	179.4398	1.0337	233.3967	-0.51682	232.8337	9102.4697	212.9222	0.9094	226.0565	0.71377	687781	-1.2583	99.8713	59.5875	59.2432	91.6206	90.4554	3573.2036	78.6409	0.66208	88.0088	227863
009	2018-11-06t1845	1541551756.22	larva	25.8536	-25.8821	-177.882	452.8467	35.7035	12592.2966	39704.2948	301258.6427	271.154	0.048134	167.252	0.65187	166.757	0.66542	234.4537	-0.62244	231.6658	15942.8525	201.6962	0.59628	218.9228	0.45641	1126780	-1.2671	104.847	56.1503	56.1201	89.5585	88.4996	6089.979	75.9601	0.51376	85.213	378285
009	2018-11-06t2245	1541566155.54	larva	29.8534	-21.8823	-173.8822	551.2123	37.4709	15309.5827	48272.3022	356451.2514	311.706	0.15078	168.6	0.50119	167.0403	0.49692	253.719	-0.42553	246.2358	21058.6738	214.8748	0.61411	235.8735	0.4869	1385210	-1.4856	230.37	55.2601	54.6682	92.5759	89.6887	7683.7954	76.097	0.43064	85.6147	454017
009	2018-11-07t0245	1541580555.97	larva	33.8536	-17.8821	-169.8821	642.5858	44.4228	23028.2568	72622.6152	692359.1488	438.38	0.9789	209.701	1.1013	208.5899	1.1074	298.1489	0.25341	276.5829	36672.3164	246.5769	0.93374	267.7207	0.73204	2560030	-0.64429	116.214	64.7662	64.6347	99.5486	98.1686	12244.4805	84.6925	0.61654	94.0051	790665
009	2018-11-07t0645	1541594958.75	larva	37.8543	-13.8814	-165.8813	882.9391	54.3956	39646.2674	124890.9255	1504631.488	442.731	0.7894	220.167	1.1562	218.5742	1.153	343.1272	1.0338	339.005	71713.5781	260.5461	1.0024	306.5373	1.1236	4593120	1.1328	125.379	61.9593	61.6816	97.3256	95.6852	20341.0508	82.6007	0.45458	92.6945	1292600
009	2018-11-07t1045	1541609369.4	larva	41.8573	-9.8784	-161.8784	864.4878	58.2951	41731.3677	131532.9222	1686897.5784	395.149	0.15151	203.943	0.63336	203.9034	0.66604	302.6599	0.14981	293.2384	66585.1641	248.0233	0.59283	272.0271	0.39032	4467570	0.45505	216.318	65.7033	65.5272	103.1319	100.8262	22689.0195	87.3146	0.54973	97.1724	1439300
009	2018-11-07t1438	1541623331.13	larva	45.7356	-6.0001	-158.0001	970.2052	63.1361	51083.364	161023.4322	2258527.3504	505.927	0.88674	197.766	0.2902	195.6611	0.27812	358.6926	1.294	350.213	96129.6094	241.3316	0.24716	284.9337	0.39834	5293990	0.83191	252.939	57.5088	56.9833	101.54	95.5092	27212.7227	79.6915	0.069441	90.8899	1539450
009	2018-11-07t1838	1541637730.94	larva	49.7355	-2.0002	-154.0002	1074.6473	67.1659	62293.9282	196292.2932	3001391.1354	503.602	0.73269	177.153	-0.42687	174.3619	-0.45149	326.0894	0.47414	316.411	106305.1562	225.1351	-0.30565	262.2566	-0.20929	5766870	0.80758	211.896	56.5883	56.0788	94.535	92.4918	30818.3945	78.4881	-0.12016	88.6099	1842120
009	2018-11-07t2238	1541652132.34	adult	53.7359	2.0002	-149.9998	1035.6473	71.0055	59248.9718	186676.7966	2869048.071	657.757	1.9958	196.878	0.00095165	194.7621	-0.0087629	351.1112	0.99668	323.1775	108844.4844	245.9218	0.073063	277.2371	-0.0329	6097700	0.65329	290.34	58.8262	58.1728	96.736	94.5873	29988.1719	80.9327	-0.058777	91.1261	1821960
009	2018-11-08t0238	1541666532.26	adult	57.7359	6.0002	-145.9998	1161.7923	68.4943	65052.55	204783.1993	3110802.6096	393.006	-0.43719	191.47	-0.31664	190.309	-0.28764	298.1746	-0.48156	290.7606	101677.5469	240.2267	-0.23641	273.0839	-0.27027	6516690	0.61566	217.158	59.3313	58.7907	101.479	98.2415	34604.3242	81.7167	-0.085978	93.3381	2019340
009	2018-11-08t0638	1541680930.8	adult	61.7355	9.9998	-142.0002	1169.802	76.882	70754.4263	223043.682	3589245.507	467.909	0.17132	186.143	-0.68754	184.039	-0.68471	311.7721	-0.21767	299.3488	115355.6875	231.3294	-0.71774	271.1792	-0.46329	6879670	0.55026	180.385	58.1284	57.4071	108.6924	102.8468	40216.1992	80.387	-0.34027	93.1942	2148370
009	2018-11-08t1038	1541695331.87	adult	65.7358	14.0001	-137.9999	1102.4532	72.0841	67959.4815	214233.172	3477330.2268	463.945	0.087063	213.186	0.35479	210.3369	0.30317	349.3243	0.73819	343.5565	124010.1406	261.6037	0.30606	312.5377	0.75026	7562330	0.83641	186.408	59.7719	59.4137	96.0954	94.5367	34113.8672	81.1888	-0.38864	91.2038	2120290
009	2018-11-08t1438	1541709731.68	adult	69.7357	18	-134	1237.2185	74.1099	78119.6578	246221.3277	4072861.5422	563.262	0.96293	213.635	0.29043	210.588	0.22559	368.1875	1.2309	355.7227	150220.5	266.6433	0.43001	313.7002	0.76628	8713750	1.6082	145.799	59.9356	59.5271	96.3889	94.9612	39326.6797	81.871	-0.46074	91.4148	2444650
009	2018-11-08t1838	1541724131.79	adult	73.7357	22	-129.9999	1208.3932	74.0207	74596.6928	234940.3661	3872401.5993	322.799	-1.3098	208.386	-0.10594	207.9113	-0.029404	285.8625	-1.2285	283.2633	111486.3594	256.225	-0.18806	275.5866	-0.77381	8109740	0.69112	234.783	61.9194	61.5955	101.087	98.8866	39423.9297	85.0549	-0.13359	95.1704	2409720
009	2018-11-08t2238	1541738531.66	adult	77.7357	26	-126	1203.7128	80.7337	79494.7951	250587.0607	4394962.0882	380.54	-0.81532	217.081	0.24492	217.1521	0.34818	295.1531	-1.0519	291.7145	122488.5391	262.6982	-0.022021	283.2207	-0.62092	8993240	1.2571	190.236	64.3921	63.9366	111.037	107.1391	46080.3516	88.1069	0.1999	100.8413	2667640
009	2018-11-09t0238	1541752931.64	adult	81.7357	30	-122	1145.196	88.233	82809.8797	261237.8058	5030816.1365	400.171	-0.67435	200.985	-0.85488	199.3511	-0.82188	294.3704	-1.181	289.0449	126873.625	251.2881	-0.78822	277.5106	-1.0197	8659820	0.69103	274.429	58.6535	57.4305	114.1242	109.0145	49187.5117	84.0766	-0.67844	99.8731	2527200
009	2018-11-09t0638	1541767331.28	adult	85.7356	33.9999	-118.0001	1169.2498	72.3932	72306.0459	227877.2	3710814.1851	355.446	-1.1477	222.479	0.27789	222.1331	0.36521	305.6632	-0.94287	302.4819	115540.7031	271.5711	0.11176	294.2048	-0.44996	8395690	0.22844	264.057	60.7799	60.3097	103.3964	101.2118	39083.8242	85.6048	-0.62361	96.904	2293650
009	2018-11-09t1038	1541781732.06	adult	89.7358	38.0001	-113.9999	1305.9982	78.1458	77082.904	242912.3789	3948981.9784	499.546	0.17068	224.27	0.23245	222.9782	0.26766	340.8584	0.051971	326.8775	137365.9375	273.6105	0.042784	304.5029	-0.16033	9036950	0.64789	190.981	69.4964	68.4023	135.391	130.441	54562.5898	94.9425	0.68749	113.5242	2800360
009	2018-11-09t1438	1541796131.88	adult	93.7358	42.0001	-109.9999	1125.9156	75.7438	70633.8546	222622.1414	3707593.9179	434.831	-0.50483	232.638	0.59024	231.3601	0.62481	330.6822	-0.39433	318.7807	122021.7188	279.4265	0.16895	305.2827	-0.29524	8569920	0.046181	169.679	70.8372	70.2006	114.2411	112.3247	42154.9844	95.0484	0.45154	107.2089	2609500
009	2018-11-09t1838	1541810533.02	adult	97.7361	46.0004	-105.9996	1071.1455	73.7604	62404.4306	196567.7729	3144164.6554	681.105	1.7505	233.233	0.46633	232.5951	0.54703	339.8875	-0.24091	318.0041	110803.3203	280.5786	0.041086	305.4105	-0.46302	7605740	-1.0003	236.31	68.363	67.8101	109.2092	106.8156	35711.4219	91.9195	-0.26932	103.0665	2229320
009	2018-11-09t2238	1541824930.43	adult	101.7354	49.9997	-102.0003	980.5038	77.9275	60840.2172	191845.3397	3254075.5805	747.544	2.2908	225.886	-0.14868	223.663	-0.15112	363.0066	0.33269	335.7526	115436.1094	279.7264	-0.19351	313.0093	-0.32751	7175270	-1.526	164.975	70.7743	69.4684	125.191	122.5269	39810.75	98.8579	0.51969	115.372	2248140
009	2018-11-10t0238	1541839329.59	adult	105.7351	53.9994	-98.0006	982.6085	76.4461	62963.7095	198606.0717	3385700.0717	763.602	2.3488	244.34	0.82759	241.0062	0.75216	405.7408	1.4902	380.795	133488.7031	303.8583	0.86869	347.5349	0.86563	8024360	-0.85057	375.518	70.47	68.6187	145.4394	139.8743	47849.5625	100.2055	0.46126	126.517	2314310
009	2018-11-10t0638	1541853730.6	adult	109.7354	57.9997	-94.0003	1071.0557	79.6971	69664.422	219542.1367	3876343.1544	752.501	2.1286	238.167	0.2914	234.3269	0.19873	414.7224	1.579	392.4745	150958.9531	300.8896	0.5172	357.5516	1.0416	8650470	-0.38106	275.61	71.1304	68.842	168.2513	163.524	61243.4883	101.4117	0.38408	140.8124	2583530
009	2018-11-10t1038	1541868130.49	adult	113.7354	61.9997	-90.0003	1101.5271	75.5412	69516.2682	219134.8057	3689263.0995	472.217	-0.50946	242.63	0.40991	240.6504	0.43535	376.8536	0.2465	370.6575	136797.8438	302.3286	0.39751	343.0238	0.27465	8803090	-0.34064	413.111	68.3224	66.829	156.7869	141.3645	56913.6523	98.8257	-0.17981	124.1245	2478870
009	2018-11-10t1438	1541882531.82	adult	117.7357	66	-85.9999	1058.5198	77.9435	68041.9838	214476.8386	3703783.81	529.966	-0.08634	236.913	-0.080036	234.3807	-0.075624	371.5067	-0.087441	360.9984	131884.8906	292.9373	-0.25701	334.1591	-0.24911	8406630	-0.77672	196.164	69.6006	67.9951	137.1135	133.3576	48675.3047	97.9441	-0.49024	121.9548	2469710
009	2018-11-10t1838	1541896931.34	adult	121.7356	69.9999	-82.0001	1073.8061	77.8322	69334.8116	218603.614	3755162.3755	531.29	-0.14046	229.23	-0.67548	224.6215	-0.78055	395.3961	0.43996	389.0508	143133.3906	297.0171	-0.23155	355.6736	0.3472	8286430	-0.95179	342.378	73.8602	69.2184	228.9723	223.0176	82887.9844	118.4809	1.7866	184.5497	2669970
009	2018-11-10t2238	1541911331.63	adult	125.7357	74	-78	1061.6743	80.4414	71454.8795	225343.4886	4036240.5865	691.259	0.79496	255.876	0.76654	253.1794	0.7695	404.5765	0.52833	384.8388	150907.0312	316.7649	0.55833	360.8289	0.33937	9524720	0.017719	339.706	80.8322	79.2033	154.7245	150.9906	57712.2422	112.4416	0.83202	138.3804	3008900
009	2018-11-11t0238	1541925729.94	adult	129.7352	77.9995	-74.0005	1088.192	77.0108	66034.8589	207988.1233	3492368.96	775.819	1.1342	253.591	0.49702	250.8181	0.50578	403.8212	0.33317	373.2809	139318.3125	311.6241	0.13617	351.177	-0.18075	8737480	-0.70084	239.576	80.2541	79.1078	140.5038	137.1838	48473.8008	109.4356	0.28131	128.8074	2765160
009	2018-11-11t0638	1541940131.51	adult	133.7357	82	-70	957.6198	77.0963	58849.7728	185559.3819	3115760.2197	647.445	0.3317	261.523	0.8312	259.192	0.87074	404.3776	0.18183	389.2064	124548.3047	321.4961	0.44337	363.7863	0.079856	8031910	-1.3091	237.128	75.7957	73.7266	160.7	152.6903	49495.5938	107.6648	-0.10058	134.9654	2327840
009	2018-11-11t1038	1541954530.12	adult	137.7353	85.9996	-66.0004	1047.6564	76.9999	64923.6617	204577.4504	3432729.8453	784.111	0.93619	260.53	0.6461	257.3644	0.64651	429.5563	0.71634	404.8319	145619.5938	320.7217	0.24489	374.574	0.27401	8825460	-0.73859	325.508	80.6932	78.702	172.0476	158.1507	58324.1406	111.3932	0.11251	141.4964	2733480
009	2018-11-11t1438	1541968932.31	adult	141.7359	90.0002	-61.9998	1038.8485	82.5189	69340.045	218805.2939	3927072.2451	566.639	-0.17033	271.237	1.1454	270.9618	1.316	387.8139	-0.57763	374.6148	140388.6406	329.1478	0.48732	358.2777	-0.42619	9795990	-0.072286	293.012	79.94	79.3392	137.547	133.3395	49792.0234	108.5803	-0.34939	125.8842	2887110
009	2018-11-11t1838	1541983330.79	adult	145.7355	93.9998	-58.0002	1120.3333	77.2971	68812.1698	216787.7262	3601746.9241	548.403	-0.29036	267.924	0.83438	265.0068	0.86263	411.7034	-0.071143	398.9171	148213.2188	330.2686	0.39065	375.2723	-0.017471	9624370	-0.25611	232.936	88.132	85.8482	171.0146	166.8356	61565.2461	123.6456	0.95585	154.6665	3165880
009	2018-11-11t2238	1541997732.18	adult	149.7358	98.0002	-53.9998	1079.6773	72.8296	64555.7137	203401.1607	3268074.8019	750.176	0.6054	270.539	0.8755	267.3017	0.89241	421.1928	0.047175	401.167	142363.1562	333.7872	0.41642	380.7928	0.024568	9122580	-0.64804	250.929	88.066	85.5464	174.6567	170.718	59033.9492	124.0523	0.78522	155.4251	2969590
009	2018-11-12t0238	1542012130.77	adult	153.7355	101.9998	-50.0002	949.854	77.1306	60496.7014	190828.7101	3244892.4969	480.492	-0.66819	252.264	-0.28528	248.7935	-0.26791	399.472	-0.6436	393.4209	126233.1484	319.0542	-0.39349	372.2088	-0.37952	7958440	-1.4548	307.873	76.6573	73.4867	174.2314	169.9723	55057.1328	115.1453	-0.21828	155.7377	2418390
009	2018-11-12t0638	1542026531.49	adult	157.7357	106	-46	998.1325	80.0708	60894.1522	191985.4727	3203905.4015	459.359	-0.79442	258.037	-0.056775	255.6115	0.025282	380.4764	-1.2375	374.1882	121371.9844	318.4189	-0.5442	357.4902	-0.95761	8206870	-1.3036	261.63	86.6341	84.0534	173.2944	167.7365	55280.9219	122.8804	0.29652	156.181	2755400
009	2018-11-12t1038	1542040930.7	adult	161.7354	109.9997	-42.0002	981.8091	73.6951	60005.3376	189194.4947	3093959.8385	641.396	0.0039964	267.772	0.39624	264.7262	0.44779	424.1586	-0.22617	413.5093	133185.7969	338.2588	0.22331	392.1732	0.0012752	8391970	-1.198	281.419	92.3901	89.5982	210.2252	206.2614	66010.7188	136.1259	1.2311	181.9682	2895510
009	2018-11-12t1438	1542055332.96	adult	165.7361	114.0004	-37.9996	1035.6048	75.8995	63705.642	200846.9345	3365802.4589	739.16	0.41801	271.725	0.51722	268.4738	0.56348	449.8074	0.31039	429.4105	149785.875	342.6167	0.29063	400.8038	0.14913	9037850	-0.81932	441.62	91.5137	87.4425	204.1725	193.2705	67989.4375	138.3281	1.1951	176.839	3043840
009	2018-11-12t1838	1542069729.94	adult	169.7352	117.9995	-34.0005	998.9737	76.1974	61796.8786	194760.9933	3281073.5347	783.623	0.59392	277.779	0.75333	274.998	0.83246	451.754	0.25338	427.0464	145916.5469	344.1893	0.23522	401.1183	0.047627	8953940	-0.88791	250.091	97.5559	93.7037	197.2879	192.9127	63723.9883	144	1.4226	178.6492	3144620
009	2018-11-12t2238	1542084131.74	adult	173.7357	122	-30	723.5118	77.8951	45322.6896	143557.0173	2373689.3478	629.688	-0.13447	283.423	0.96092	281.6059	1.1004	438.163	-0.17272	421.1249	103844.625	346.8332	0.22522	396.5817	-0.19106	6705230	-2.184	255.113	102.535	97.6582	200.6229	195.9897	47547.6172	154.734	1.9997	184.1374	2425770
009	2018-11-13t0238	1542098530.59	adult	177.7354	125.9997	-26.0003	974.0507	68.8441	54003.4528	170131.77	2565800.6069	682.207	0.084441	282.147	0.78183	279.2237	0.86595	443.4481	-0.13525	429.9091	125495.7969	350.7415	0.26487	405.4536	-0.033519	7970650	-1.4656	342.591	106.569	100.2999	219.2392	213.134	62044.6953	165.8875	2.5487	198.5832	3010560
009	2018-11-13t0638	1542112931.6	adult	181.7357	130	-22	934.5982	69.1031	52597.7395	165768.442	2535362.0373	741.426	0.35308	283.491	0.74487	279.759	0.79115	462.13	0.20971	440.8155	127547.875	358.9446	0.46548	420.0988	0.28281	7797420	-1.5637	314.38	108.271	100.6924	234.4079	229.2666	64696.5781	175.1178	2.8884	216.9573	2977980
009	2018-11-13t1038	1542127330.44	adult	185.7354	133.9997	-18.0003	745.6387	116.3545	52127.1538	167407.7546	3288780.0074	560.521	-0.56776	289.071	0.93585	285.8331	1.0167	454.1024	-0.056685	445.398	123515.8438	365.378	0.58539	420.7377	0.19964	7854060	-1.5343	357.021	114.507	106.2909	249.2323	241.7077	67791.1875	185.7267	3.2831	225.2481	3111170
009	2018-11-13t1438	1542141735.21	adult	189.7367	138.001	-13.999	707.152	126.947	51029.7424	164789.9916	3491650.5212	646.86	-0.15512	294.414	1.1058	289.8949	1.1268	484.9522	0.5418	474.7271	128997.2969	377.4421	0.89656	443.5479	0.71516	7821980	-1.5512	359.372	117.484	107.4199	270.7613	261.0325	72022.4922	195.4197	3.5463	240.967	3121300
009	2018-11-13t1838	1542156131.35	adult	193.7356	141.9999	-10.0001	707.5046	123.886	50001.3296	161452.7356	3313701.71	634.946	-0.2471	296.687	1.1114	292.8861	1.178	474.2022	0.22398	462.1757	123766.7656	375.5907	0.69402	440.0344	0.51642	7729000	-1.5979	374.586	120.456	109.8426	272.264	263.4099	71060.9062	201.1347	3.5542	243.1025	3138000
009	2018-11-13t2238	1542170531.95	adult	197.7358	146.0001	-5.9999	733.9602	97.3387	47604.4351	151730.9492	2657311.8713	525.031	-0.88386	297.984	1.0612	293.8841	1.1193	452.364	-0.30346	444.973	112638.625	374.6966	0.52859	425.1052	0.036296	7397150	-1.7597	355.078	123.963	114.6796	273.4677	265.7166	68093.4531	202.7909	3.2846	246.3644	3077260
009	2018-11-14t0238	1542184931.34	adult	201.7356	149.9999	-2.0001	718.2807	89.2324	44702.2502	142213.8581	2380489.1022	552.066	-0.78124	302.726	1.1884	299.6421	1.307	438.7051	-0.63496	431.6207	102657	370.4992	0.27178	414.9732	-0.29761	7068360	-1.918	302.865	128.743	121.0296	243.2485	239.567	56920.1484	200.6206	2.8717	228.505	3006010
009	2018-11-14t0638	1542199331.85	dead	205.7358	154.0001	2.0001	729.7336	97.2526	47943.9434	152786.5618	2716652.9073	663.166	-0.13998	300.303	0.95958	297.8663	1.1144	439.1285	-0.67315	430.9567	110221.25	368.675	0.10457	412.8615	-0.42051	7508180	-1.6925	333.872	125.657	116.4507	245.5165	240.7279	61624.6445	200.7464	2.5928	228.9375	3141680
010	2018-11-05t1503	1541452023.05	egg	-1.8523	-49.5878	-245.5887	308.9893	23.7811	5768.1215	18243.6386	89925.9173	160.714	0.82707	105.673	0.8147	105.3242	0.8204	153.701	-0.91924	152.5143	4918.43	135.8811	0.8721	148.9175	0.84265	335196	1.8658	111.58	56.5718	56.0997	91.7223	90.4123	2935.11	77.883	1.0112	86.5348	179446
010	2018-11-05t1845	1541465359.71	larva	1.8523	-45.8832	-241.884	307.1719	21.7012	5188.824	16396.3369	73928.9285	183.292	0.7743	118.416	0.84353	118.5406	0.85711	163.709	-0.90268	162.3603	4747.57	147.0314	0.85475	157.711	0.78278	340566	1.27	107.596	58.0912	57.2799	93.5252	92.587	2712.23	80.2188	1.0043	89.7708	167070
010	2018-11-05t2245	1541479760.41	larva	5.8525	-41.883	-237.8839	323.9341	20.5957	5220.0399	16451.7496	71052.189	194.481	0.61727	125.838	0.7947	125.6728	0.80552	173.537	-0.89483	171.8795	5206.12	154.7087	0.79154	166.3278	0.71051	365434	0.66968	118.468	59.8717	58.9788	101.214	98.2752	3036.41	82.9747	1.0054	95.5014	173868
010	2018-11-06t0245	1541494159.87	larva	9.8524	-37.8832	-233.884	322.3842	21.8463	5215.3735	16474.2455	71392.0967	189.904	0.3378	129.972	0.70109	129.9394	0.71483	179.945	-0.93146	179.3633	5398.35	160.2808	0.70483	173.4111	0.62294	377310	0.07189	122	60.6514	60.2244	102.47	100.5652	3074.11	83.7978	0.96862	94.4857	176071
010	2018-11-06t0645	1541508561.61	larva	13.8528	-33.8827	-229.8835	309.4352	21.0198	5048.6055	15946.4185	69165.6331	212.691	0.27956	133.985	0.60409	133.7587	0.61615	187.251	-0.95621	185.4602	5243.02	165.363	0.61054	179.72	0.5257	375157	-0.52246	112.312	61.4345	60.6016	102.244	100.1725	2862.82	86.0964	0.96685	96.5676	172016
010	2018-11-06t1045	1541522963.59	larva	17.8534	-29.8821	-225.883	315.7088	52.5674	12914.6504	41079.5457	462228.2856	228.608	0.1702	143.427	0.58894	143.2214	0.60313	201.507	-0.87776	199.9052	13904	179.0543	0.62229	195.1147	0.52639	978600	-0.34331	102.999	55.6734	55.3685	88.748	87.0739	6123.61	75.4539	0.6516	84.3535	379860
010	2018-11-06t1445	1541537369.25	larva	21.855	-25.8805	-221.8814	259.6466	46.7378	8052.6705	25657.4	235308.5247	256.559	0.16207	183.32	1.0758	182.8275	1.0894	236.813	-0.4637	235.7156	10419.8	215.5144	0.94405	230.7321	0.76845	789375	-1.1349	115.574	62.5011	62.6915	95.4299	93.8604	4198.92	81.3744	0.73349	89.6634	269130
010	2018-11-06t1845	1541551764.46	larva	25.8536	-21.8819	-217.8827	490.2383	60.9514	22572.0548	71559.6505	904446.9074	248.251	-0.14033	160.089	0.52853	159.2977	0.53652	222.715	-0.81383	220.4931	26503.1	198.4897	0.55106	216.2632	0.42363	1901380	-0.34439	136.54	56.6296	56.2647	92.2607	90.4636	10979	77.7061	0.56261	86.4321	672590
010	2018-11-06t2245	1541566163.72	larva	29.8534	-17.8821	-213.8829	557.6018	57.8871	22478.2455	71028.9465	784658.4698	239.898	-0.44523	149.312	0.15073	148.7586	0.16393	205.838	-1.2481	203.6812	24494.7	184.8059	0.16422	198.7712	0.002424	1772930	-1.0326	141.694	54.0327	53.7048	90.2968	87.9738	10745.3	74.434	0.3803	84.0959	641584
010	2018-11-07t0245	1541580564.1	larva	33.8535	-13.882	-209.8828	775.4446	55.6262	35632.7036	112438.5896	1354015.98	333.181	0.097559	195.655	0.83036	195.1382	0.84768	264.639	-0.35665	259.2815	49752.2	233.7051	0.72787	251.6751	0.50842	3670110	0.62865	192.468	57.8384	57.487	93.959	92.1974	17664.3	78.357	0.40607	88.1332	1084930
010	2018-11-07t0645	1541594966.95	larva	37.8543	-9.8812	-205.882	1285.8556	47.8279	49913.6063	156997.4125	1642056.0741	443.195	0.79332	194.695	0.6299	191.0026	0.58372	341.319	0.99873	335.1651	90108.1	247.8018	0.78203	301.3372	1.0454	5138000	1.7462	282.615	61.4236	60.9362	97.6138	95.8052	25770.1	82.6336	0.45581	92.2803	1620970
010	2018-11-07t1045	1541609377.64	larva	41.8573	-5.8782	-201.8791	868.0525	59.646	41338.9766	130235.6706	1683455.7493	448.633	0.60948	208.538	0.73665	207.3354	0.74293	295.919	0.009403	280.0894	64510.4	248.8043	0.60771	270.7111	0.3686	4530080	0.52412	119.087	59.7397	59.4111	94.8285	93.5038	20672.6	80.5708	0.25728	89.6043	1297720
010	2018-11-07t1438	1541623339.35	larva	45.7355	-2	-198.0008	1120.4453	63.2702	57409.3919	180737.7074	2522069.4666	388.924	-0.12844	198.063	0.29766	196.3065	0.29421	305.168	0.096949	299.3858	91855.6	239.4484	0.20643	274.9917	0.21342	5959930	1.5523	144.132	61.2097	60.8782	96.8247	95.2793	29144.2	81.9989	0.19266	91.5952	1841860
010	2018-11-07t1838	1541637739.07	adult	49.7355	2	-194.0009	1065.0114	72.822	64968.0993	204934.0309	3276623.0631	416.714	-0.029796	182.378	-0.28003	181.0611	-0.26501	254.317	-1.2456	250.4576	86467.8	224.0845	-0.33138	243.2441	-0.60598	6187520	1.2534	335.562	56.0891	55.7425	95.3454	91.345	32417.4	77.9122	-0.15725	87.3585	1902930
010	2018-11-07t2238	1541652140.54	adult	53.7359	6.0004	-190.0005	1170.4723	74.7274	69883.2028	220090.5308	3572052.6401	312.838	-1.0604	173.483	-0.74177	172.8061	-0.6971	239.009	-1.834	236.7304	87477.3	210.6806	-0.91167	228.7351	-1.1723	6334230	0.89968	277.977	51.8735	51.427	88.6842	86.1557	32458.4	72.4563	-0.72368	82.349	1894010
010	2018-11-08t0238	1541666540.4	adult	57.7358	10.0003	-186.0005	1049.7193	73.4774	60070.7315	189188.856	2975028.9947	763.584	2.8752	214.417	0.51137	212.8188	0.51192	324.808	0.2136	298.9753	102315	257.5899	0.31927	282.3381	-0.025303	6733980	0.83863	304.957	59.9848	59.5271	98.4304	95.0965	31005.6	81.3551	-0.12058	91.1274	1883880
010	2018-11-08t0638	1541680938.93	adult	61.7354	13.9999	-182.0009	1156.3611	75.8728	70763.1001	222902.4674	3654364.118	512.257	0.5714	198.776	-0.17113	196.1725	-0.19793	339.072	0.5151	326.5405	125457	246.5054	-0.16511	284.4795	-0.068835	7340400	1.0164	285.533	55.782	55.3716	92.1269	89.7688	34086.9	77.032	-0.7244	86.6338	2059920
010	2018-11-08t1038	1541695340.11	adult	65.7358	18.0002	-178.0006	1162.9122	75.7768	72397.8798	228138.7292	3772609.1672	475.962	0.19666	219.043	0.62312	217.767	0.63639	316.027	-0.1829	307.5123	119458	267.1318	0.53215	293.4927	0.12245	8274140	1.5465	390.465	57.1748	56.5864	96.1035	93.5822	36327.1	79.8216	-0.57071	89.8381	2159720
010	2018-11-08t1438	1541709739.86	adult	69.7357	22.0002	-174.0007	1153.6521	74.4621	70578.6827	222296.325	3655124.8398	463.117	0.038441	217.088	0.46472	216.5056	0.51743	332.347	0.2072	319.9804	122636	268.6233	0.51931	299.3258	0.24525	7996880	0.90342	125.668	56.3154	55.8951	95.7439	93.9229	35329.5	79.5871	-0.80348	90.204	2074490
010	2018-11-08t1838	1541724140.01	adult	73.7357	26.0002	-170.0006	1238.3422	78.7893	77571.1267	244407.6156	4123568.2766	415.99	-0.4393	211.286	0.051953	211.0667	0.13833	318.301	-0.26542	310.747	128912	263.5044	0.16584	291.5595	-0.14707	8549260	1.1172	347.077	61.897	61.3227	102.041	99.2329	41326.5	84.2913	-0.25755	95.2108	2504540
010	2018-11-08t2238	1541738539.75	adult	77.7357	30.0002	-166.0007	1241.7059	75.8469	76590.8256	241169.0667	4014131.8048	451.896	-0.14225	216.2	0.1943	215.2621	0.2421	299.344	-0.92389	295.5003	119738	263.6029	0.024255	285.5915	-0.52232	8642580	0.9212	359.94	60.0819	59.4271	100.76	97.8653	40304.1	82.9973	-0.66197	93.6338	2401770
010	2018-11-09t0238	1541752939.88	adult	81.7357	34.0002	-162.0007	1197.0675	78.6225	78618.1603	247734.5748	4334405.3727	396.412	-0.71004	216.356	0.06004	214.1421	0.039302	324.988	-0.22647	317.8774	133245	269.1146	0.15083	302.0004	0.034441	8862370	0.88345	170.951	59.0283	58.5104	98.172	96.4753	40250.5	81.4157	-1.1297	92.2079	2417920
010	2018-11-09t0638	1541767339.59	adult	85.7356	38.0001	-158.0007	1318.8175	76.3114	79491.4864	250264.5107	4169806.3758	418.973	-0.54288	221.956	0.24609	220.7466	0.28258	310.549	-0.78949	305.5208	129188	270.6486	0.062507	295.2062	-0.40637	9215380	1.0031	358.62	61.6563	60.7859	116.524	111.4399	48474.2	86.7519	-0.43216	102.497	2559910
010	2018-11-09t1038	1541781740.35	adult	89.7358	42.0003	-154.0005	1185.1874	76.7731	75705.1765	238488.4411	4091469.9253	455.831	-0.24499	233.695	0.81228	231.7123	0.79554	345.338	0.19336	336.2837	136408	285.227	0.6649	318.0973	0.4279	9225600	0.82559	168.872	63.9396	63.1005	119.022	114.4771	47013.6	89.2715	-0.23315	105.5607	2524140
010	2018-11-09t1438	1541796140.17	adult	93.7358	46.0003	-150.0006	1388.0596	78.7776	84771.748	266726.0968	4507146.4692	405.946	-0.77847	219.463	-0.22434	217.5553	-0.21532	312.993	-0.95243	307.7967	138656	265.7962	-0.55842	294.0997	-0.77159	9708170	1.1149	313.23	64.2247	63.5303	107.963	104.7431	47827.7	88.3537	-0.59862	99.9775	2841050
010	2018-11-09t1838	1541810541.31	adult	97.7361	50.0006	-146.0003	1299.6821	79.9184	81417.2331	256292.9915	4373679.1096	372.933	-1.1554	232.498	0.42085	230.8069	0.43794	321.662	-0.81364	318.222	136706	284.7904	0.26417	308.9147	-0.31676	9877450	1.1238	197.93	68.4905	67.3782	126.696	122.9892	53846	95.0321	0.20112	113.1158	2909750
010	2018-11-09t2238	1541824938.64	adult	101.7354	53.9998	-142.001	1252.0483	80.6046	82298.8658	259184.0467	4572422.8465	425.171	-0.73486	218.583	-0.59957	218.0603	-0.49264	298.162	-1.6908	294.2931	127912	265.2025	-0.95497	286.0323	-1.4282	9376120	0.51922	302.404	65.6806	64.7824	116.663	112.704	50048.4	92.1	-0.46307	106.4738	2817370
010	2018-11-10t0238	1541839337.88	adult	105.7351	57.9996	-138.0012	1217.6059	80.2196	79493.7768	250455.6655	4343004.0931	575.043	0.58808	254.566	1.4556	251.9473	1.4164	379.108	0.66726	363.7224	157330	309.6344	1.1678	347.1524	0.8504	10550200	1.4751	201.364	67.0892	65.8121	123.382	120.4002	51203.7	95.4617	-0.20203	112.2588	2780440
010	2018-11-10t0638	1541853738.79	adult	109.7354	61.9999	-134.001	1256.3374	80.5658	81070.6929	255260.6759	4529137.3865	489.597	-0.29064	234.759	0.083659	231.4704	0.026417	354.4	-0.262	347.0642	149911	294.4922	0.19026	331.5216	0.031032	9920440	0.7731	308.534	58.9273	57.0674	126.769	118.9279	53623.1	89.2281	-1.2537	109.5857	2490150
010	2018-11-10t1038	1541868138.85	adult	113.7354	65.9999	-130.001	1238.8811	82.9798	81687.1474	257259.7741	4599509.2199	551.505	0.17973	244.556	0.52631	241.1651	0.46616	372.233	0.10751	364.1236	158571	304.3827	0.50109	346.3329	0.39994	10408800	1.0942	255.085	67.1853	65.2878	133.378	129.336	56819.1	97.4327	-0.35987	120.1185	2859540
010	2018-11-10t1438	1541882540.11	adult	117.7358	70.0002	-126.0006	1358.0334	80.118	81723.9278	257220.53	4406164.3765	488.539	-0.41084	241.239	0.17914	238.4062	0.16335	373.678	-0.023122	366.3091	159561	299.4139	0.065401	345.2129	0.15953	10293000	0.87485	334.033	71.0675	69.155	141.458	136.8641	60402.7	101.9556	0.0086246	126.2324	3032240
010	2018-11-10t1838	1541896939.76	adult	121.7357	74.0002	-122.0007	1345.5198	80.7894	85265.1797	268562.6257	4600498.2831	522.512	-0.20127	237.746	-0.1694	234.4465	-0.20179	376.029	-0.12518	363.6257	167333	296.2654	-0.26854	342.0542	-0.14517	10571800	1.0018	375.307	67.4979	65.0994	163.212	147.1126	72629.1	98.0188	-0.66327	130.9155	3001430
010	2018-11-10t2238	1541911339.93	adult	125.7357	78.0002	-118.0007	1285.1361	81.8677	84376.2212	265673.7796	4739122.2643	667.398	0.64782	255.781	0.76093	250.7635	0.62809	446.863	1.7443	433.5177	196620	339.7834	1.679	407.5016	1.9921	11248200	1.452	314.438	68.1297	64.0991	182.926	176.7003	80487.3	112.1476	0.79808	158.331	2996070
010	2018-11-11t0238	1541925738.32	adult	129.7353	81.9998	-114.0011	1301.9291	82.0067	85402.3354	268899.2137	4802898.335	638.473	0.36585	247.101	0.11587	243.3456	0.07057	424.244	0.91212	409.4276	189213	309.128	0.015765	378.3246	0.76211	11000400	1.1279	317.681	72.9411	70.2078	187.64	174.7763	83687.3	107.1641	0.028346	150.0427	3247190
010	2018-11-11t0638	1541940139.82	adult	133.7357	86.0002	-110.0007	1267.9133	83.4297	85222.9254	268397.5615	4884979.8559	650.277	0.34639	253.563	0.36567	249.4443	0.3053	425.321	0.7672	414.1819	189268	318.0801	0.28003	388.2444	0.91391	11262300	1.2204	313.724	72.4407	70.1317	157.339	153.4902	70015.7	104.539	-0.43685	137.7164	3217530
010	2018-11-11t1038	1541954538.52	adult	137.7353	89.9998	-106.001	1349.1165	82.862	89110.3342	280619.5044	4964610.8633	634.625	0.20239	245.261	-0.24362	242.1417	-0.23341	414.568	0.30332	402.0136	192774	308.9923	-0.3113	374.097	0.25802	11389200	1.2035	275.021	69.2269	66.8649	169.1	163.0382	78631.6	105.3711	-0.51392	147.8992	3214690
010	2018-11-11t1438	1541968940.7	adult	141.7359	94.0004	-102.0004	1346.851	79.7111	85887.9005	270337.4358	4720698.3824	633.581	0.14618	241.522	-0.5803	236.4899	-0.67037	429.923	0.56651	417.6974	192606	315.0035	-0.17788	384.8731	0.45088	10819700	0.67744	374.041	68.1838	64.9876	165.247	159.5579	74030.5	105.9067	-0.61844	143.2035	3054500
010	2018-11-11t1838	1541983339.21	adult	145.7355	98	-98.0009	1270.031	82.5393	82208.3792	258924.8764	4578657.3289	630.263	0.087637	272.974	1.1267	266.5493	0.95128	489.067	2.0015	481.0426	209810	356.4478	1.6115	445.4698	2.2624	11704900	1.2169	356.828	77.7716	73.0436	223.373	214.2855	95826.9	124.9922	1.0869	188.4009	3334770
010	2018-11-11t2238	1541997740.54	adult	149.7359	102.0004	-94.0005	1259.0441	83.1956	85224.2989	268535.4651	4857098.3698	632.976	0.065174	250.555	-0.27806	244.5445	-0.41276	478.61	1.5633	467.5022	212981	332.0976	0.33836	427.779	1.5291	11128400	0.72213	368.874	65.8041	61.2828	218.235	209.9434	97114.4	108.6843	-0.6571	173.2372	2922690
010	2018-11-12t0238	1542012139.21	adult	153.7355	106	-90.0009	1282.0692	84.018	86597.1572	272708.5006	5002086.0883	504.142	-0.55993	239.362	-1.0271	236.6216	-0.96401	388.299	-0.93427	379.8828	175511	303.1001	-1.1226	357.3692	-0.8479	10800700	0.42497	375.584	73.9749	70.6945	181.891	174.9851	82214.7	113.3883	-0.3774	155.2631	3337970
010	2018-11-12t0638	1542026539.93	adult	157.7357	110.0002	-86.0007	1347.6755	81.0961	86368.1117	271942.4868	4754981.9086	638.195	0.020545	267.715	0.49684	262.9168	0.44149	477.148	1.2394	467.1123	215194	346.4233	0.71962	427.7733	1.2297	12057600	1.1628	357.858	72.4012	68.6965	201.666	193.4771	90951.6	115.649	-0.33466	171.1056	3260880
010	2018-11-12t1038	1542040939.12	adult	161.7355	114	-82.0009	1408.1808	84.8999	91925.6659	289438.48	5189399.7137	673.618	0.15033	260.848	0.0025578	254.6672	-0.12261	482.157	1.237	467.5549	231435	338.6151	0.23916	432.407	1.2361	12498800	1.3506	340.194	77.031	72.2387	223.181	218.2833	107127	122.4981	0.085816	188.8052	3691020
010	2018-11-12t1438	1542055341.49	adult	165.7361	118.0006	-78.0002	1346.3282	84.3968	89565.051	282019.8903	5088951.938	684.71	0.17103	266.764	0.23708	261.2125	0.15398	485.068	1.1858	472.0109	226527	348.65	0.55453	437.7464	1.267	12454400	1.2371	391.686	79.6333	75.3845	212.713	205.8097	99336.9	125.926	0.19261	179.0748	3717840
010	2018-11-12t1838	1542069738.34	adult	169.7353	121.9998	-74.0011	1319.3035	83.3145	88521.9468	278766.6786	5054567.6248	680.015	0.12232	264.707	0.020978	258.9785	-0.06513	474.684	0.81311	461.8723	219304	340.4084	0.073071	424.2153	0.73618	12207500	1.0144	325.855	78.8113	74.4242	217.124	210.2056	100311	125.2123	-0.036812	182.7201	3634540
010	2018-11-12t2238	1542084140.17	adult	173.7358	126.0003	-70.0006	1422.2221	85.0398	91231.5312	287180.2339	5080023.4676	741.699	0.38109	270.545	0.24594	263.5909	0.098692	498.044	1.2628	486.0229	237069	354.5116	0.54702	447.1425	1.292	12868800	1.3232	346.276	83.5588	78.0001	239.75	234.9763	114121	135.2739	0.54885	202.8048	3974560
010	2018-11-13t0238	1542098539.01	adult	177.7355	129.9999	-66.0009	1394.6171	85.8835	94728.351	298295.7941	5503397.3501	815.132	0.70946	273.829	0.32482	268.3124	0.26465	504.87	1.3071	482.7394	249406	357.4064	0.53688	439.8903	0.95873	13517000	1.6118	415.328	83.4054	78.5945	227.168	214.5323	112221	133.3212	0.22144	190.0944	4117140
010	2018-11-13t0638	1542112940.05	adult	181.7357	134.0002	-62.0006	1322.2607	82.3053	88182.8532	277704.4902	5001905.9235	707.497	0.18825	283.993	0.77208	277.1066	0.64669	522.403	1.5962	508.1107	240305	369.7148	0.89019	459.0876	1.3815	13048400	1.2875	336.613	82.3916	76.8024	226.902	216.3729	104375	136.1434	0.23518	190.6951	3785560
010	2018-11-13t1038	1542127338.95	adult	185.7354	137.9999	-58.0009	1389.435	87.1285	92618.5031	291582.0378	5362011.1743	751.804	0.39763	264.013	-0.40437	257.632	-0.5014	496.456	0.89419	478.774	239788	348.4328	-0.060953	431.3601	0.49229	12739400	1.0636	371.083	74.3358	68.0839	225.934	212.8767	109126	129.5321	-0.36757	185.5273	3586930
010	2018-11-13t1438	1542141743.79	adult	189.7368	142.0013	-53.9996	1320.4846	80.6705	89209.8301	281014.3975	5057305.9245	730.237	0.28205	264.663	-0.46056	256.5217	-0.645	508.798	1.0642	489.3442	236591	355.4535	0.08956	446.8067	0.80251	12298600	0.78551	392.3	83.4783	76.0854	238.443	228.6801	110876	145.6786	0.48124	203.6219	3879150
010	2018-11-13t1838	1542156139.84	adult	193.7357	146.0002	-50.0007	1337.494	84.0718	91795.5527	289129.7831	5352873.7595	738.004	0.32062	281.066	0.30163	274.2873	0.20394	527.433	1.3593	516.1227	252640	372.2358	0.57518	465.3001	1.1761	13436700	1.3285	359.61	82.7838	75.7483	253.149	245.3628	121259	149.04	0.49665	214.3557	3957560
010	2018-11-13t2238	1542170540.42	adult	197.7358	150.0003	-46.0005	1374.1121	86.433	91641.3271	288535.3844	5281128.9012	847.65	0.93131	283.509	0.32491	274.912	0.14246	549.478	1.7031	534.8496	262650	378.5751	0.66056	489.4086	1.6614	13539000	1.3433	397.818	91.7652	83.1631	270.813	258.1352	129449	162.8023	1.0665	230.6916	4382250
010	2018-11-14t0238	1542184939.8	adult	201.7357	154.0002	-42.0007	1381.9056	85.8495	90768.1705	285750.228	5174001.9676	765.6	0.47538	292.89	0.69639	283.972	0.51232	566.328	1.9211	552.215	268439	392.7487	1.0039	497.0714	1.7218	13854600	1.461	517.963	92.2321	82.4668	290.114	270.5017	137514	169.2222	1.2069	241.0764	4362860
010	2018-11-14t0638	1542199340.4	adult	205.7358	158.0003	-38.0005	1436.5932	83.6663	93538.6754	294427.3625	5247551.8284	722.743	0.21616	282.763	0.097406	274.8047	-0.037477	523.959	0.97704	511.4899	255692	377.8407	0.39598	465.632	0.83943	13792600	1.4039	415.082	89.3273	79.3837	269.67	261.7884	131599	171.5879	1.117	236.6398	4357210
010	2018-11-14t1038	1542213739.59	adult	209.7356	162.0001	-34.0007	1281.512	85.9536	87529.2449	275680.3137	5101533.214	787.317	0.60619	287.007	0.21657	276.9072	-0.013225	550.343	1.39	531.0928	250956	391.834	0.721	489.1182	1.2858	13079200	1.0309	430.812	91.7801	80.1414	282.056	272.5352	128618	182.7384	1.4696	250.1425	4182510
010	2018-11-14t1438	1542228142.95	adult	213.7365	166.001	-29.9998	1384.5157	86.9538	92597.1696	291507.7107	5318752.0121	692.593	0.019421	269.505	-0.6999	259.1433	-0.95238	513.903	0.62605	495.5224	248215	372.9675	0.04756	461.3342	0.55089	13000400	0.97826	387.192	94.406	82.3782	285.91	278.2632	138095	189.1971	1.5794	257.4592	4553960
010	2018-11-14t1838	1542242543.87	adult	217.7368	170.0013	-25.9996	1381.051	83.702	91333.079	287491.0619	5215874.7401	737.034	0.29346	290.208	0.20851	281.5188	0.065529	532.624	0.89972	518.1094	253529	395.8651	0.62992	483.9913	0.97018	13803200	1.3524	426.633	97.6406	85.6682	285.708	279.5005	135997	191.7072	1.5092	258.7676	4644080
010	2018-11-14t2238	1542256941.27	adult	221.7361	174.0006	-22.0003	1258.0985	83.3236	83728.8965	263686.5562	4765065.7798	604.759	-0.55419	277.471	-0.4537	268.3277	-0.62839	484.106	-0.032376	475.4507	211554	379.6987	0.079826	450.0542	0.15083	12108000	0.52505	418.3	99.7373	86.9565	282.882	276.8124	123619	196.6919	1.5598	256.4826	4352240
010	2018-11-15t0238	1542271339.74	adult	225.7357	178.0001	-18.0007	1155.1152	85.0592	80224.5625	252910.1781	4672351.3918	684.849	-0.044878	287.314	-0.058726	275.6724	-0.33416	524.997	0.63729	510.5021	219449	406.9485	0.76656	485.8465	0.84831	12003400	0.46782	391.64	103.644	89.1546	299.55	294.0339	125212	210.9701	2.0157	273.165	4330020
010	2018-11-15t0638	1542285741.36	adult	229.7361	182.0006	-14.0003	1286.6108	85.187	85049.3655	267799.16	4858278.0845	693.877	0.011309	281.619	-0.37583	270.023	-0.65223	520.075	0.49821	504.916	230913	400.2935	0.50532	475.7376	0.56592	12482500	0.69505	433.864	101.043	86.6333	296.271	288.9748	131545	206.6803	1.6744	266.691	4478650
010	2018-11-15t1038	1542300142.97	adult	233.7366	186.001	-9.9998	1269.4907	85.4841	83181.6606	261967.8295	4757682.1367	678.584	-0.092378	290.348	-0.033335	280.5679	-0.20696	528.322	0.58611	517.0606	229292	400.6324	0.44455	484.6849	0.68566	12590100	0.74488	464.386	106.601	92.8277	315.006	305.4909	136713	207.754	1.5732	278.4742	4622440
010	2018-11-15t1438	1542314542.63	adult	237.7365	190.001	-5.9999	1117.7046	86.3118	75502.7097	238017.2755	4418748.3601	722.991	0.20211	292.87	0.027699	281.9404	-0.19116	539.379	0.72006	528.1952	212515	407.1048	0.55023	491.7089	0.76398	11516500	0.21852	483.124	111.985	97.1973	323.524	313.3508	127469	219.0473	1.8945	285.5927	4403580
010	2018-11-15t1838	1542328942.88	adult	241.7365	194.001	-1.9998	1109.3007	83.3517	70606.6874	222484.6889	3954633.7806	682.61	-0.07149	299.323	0.26408	286.3498	-0.033634	549.169	0.82924	535.5228	202643	427.4258	1.0144	507.7081	1.0184	11021700	-0.026996	460.772	117.489	100.8229	344.263	336.1984	127033	235.6702	2.4207	310.8663	4326190
010	2018-11-15t2238	1542343341.67	dead	245.7362	198.0007	1.9998	1104.3832	82.2475	68176.1665	214792.8344	3724575.6854	693.54	0.00083535	301.493	0.30938	288.2007	0.0058379	548.547	0.7684	539.616	195283	429.507	0.99901	511.0258	1.0186	10729800	-0.17344	498.122	120.274	103.3179	346.321	337.019	123290	239.9646	2.447	314.3702	4280440
011	2018-11-05t1503	1541452031.32	larva	0	-45.6487	-265.5889	156.3524	27.4188	2892.1234	9207.2613	49628.4695	0	-0.54566	0	-0.6498	0	-0.65043					0	-0.63494	0	-0.61566	0	1.1074	0	0	0				0	-0.54986	0	0
011	2018-11-05t1845	1541465367.95	larva	3.7046	-41.9441	-261.8842	156.3509	27.0031	2846.3923	9058.7733	48078.0413	0	-0.7839	0	-0.83822	0	-0.83812					0	-0.82385	0	-0.80768	0	0.52046	0	0	0				0	-0.66702	0	0
011	2018-11-05t2245	1541479768.58	larva	7.7048	-37.9439	-257.8841	124.7971	27.2535	2296.2222	7360.0376	39166.3513	213.276	0.65375	149.738	1.0618	149.4818	1.0739	197.513	-0.62869	194.8277	2567.6689	180.9447	1.0208	192.6538	0.90056	189418	0.15317	118.145	49.1938	48.9097	83.4756	80.075	1085.1831	66.0098	0.61566	74.4706	62230.1
011	2018-11-06t0245	1541494168.06	larva	11.7047	-33.9441	-253.8842	164.6154	26.6239	3008.3324	9564.7937	50732.371	0	-1.2938	0	-1.278	0	-1.2755					0	-1.2684	0	-1.2581	0	-0.68764	0	0	0				0	-0.94849	0	0
011	2018-11-06t0645	1541508569.82	larva	15.7051	-29.9436	-249.8837	364.0302	44.0848	13284.2261	42098.3912	411923.9363	303.166	0.89866	141.548	0.64547	140.2117	0.64155	243.9208	-0.19208	237.0588	17318.3789	174.1727	0.64591	206.7634	0.74195	996921	-0.0093097	105.98	56.3782	56.2606	88.5329	87.2866	6285.8335	75.9744	0.70105	84.2742	397072
011	2018-11-06t1045	1541522971.78	larva	19.7057	-25.943	-245.8832	433.5046	42.5793	14725.4713	46494.189	431864.3744	232.24	0.090272	137.832	0.42366	137.2513	0.43192	194.1925	-1.0499	191.1446	15341.2061	170.5129	0.43612	187.0655	0.35553	1077290	-0.48493	140.828	56.0147	55.7495	90.0874	87.9774	7116.9062	75.3457	0.61586	84.9577	437811
011	2018-11-06t1445	1541537377.37	larva	23.7072	-21.9415	-241.8816	503.282	43.797	17744.6901	56047.5613	527711.7115	257.73	0.063284	154.753	0.53014	153.8898	0.536	216.9009	-0.83446	213.2499	20605.5879	190.4036	0.53093	206.9496	0.4082	1458860	-0.57907	216.342	48.5702	48.1305	84.081	80.6542	7987.6919	68.3078	0.35056	78.0587	457871
011	2018-11-06t1845	1541551772.67	larva	27.7059	-17.9428	-237.8829	566.1537	47.646	21906.3665	69109.0797	725298.7048	280.545	0.01756	166.756	0.56405	166.2086	0.57728	245.9211	-0.49141	243.7158	28526.8438	218.2358	0.75506	235.8376	0.58438	1932540	-0.55956	108.711	51.6235	51.3733	87.8555	86.5151	10191.2354	73.1064	0.39195	82.3069	598264
011	2018-11-06t2245	1541566171.86	larva	31.7057	-13.943	-233.8832	683.5858	52.0376	29535.9635	93151.3405	1074646.908	425.732	0.99363	198.499	0.97264	196.8806	0.96865	320.4442	0.6927	315.4574	49989.2969	235.2616	0.84435	272.0113	0.88363	3089840	0.25205	119.411	63.8449	63.581	97.9656	96.9079	15282.6318	84.5861	0.65411	93.5201	993810
011	2018-11-07t0245	1541580572.21	larva	35.7058	-9.9429	-229.8831	814.7231	55.6156	37808.4086	119200.3119	1456205.081	482.424	1.2453	195.802	0.75219	193.5501	0.73584	340.7841	1.0107	327.5439	67816.0312	239.6719	0.74195	291.1703	0.98415	3892360	0.63129	138.58	63.231	62.9391	97.8154	96.0066	19465.2617	83.7294	0.5454	92.392	1256970
011	2018-11-07t0645	1541594975.1	larva	39.7066	-5.9421	-225.8823	875.062	59.7313	44075.8225	139077.0324	1822513.4097	373.099	0.090842	166.543	-0.065063	163.9312	-0.088078	284.1467	-0.16688	278.0784	65922.0234	214.1524	0.088832	257.7571	0.28591	3853470	0.056308	120.244	55.394	55.0163	91.3935	90.1942	21203.293	76.5225	0.16489	86.0498	1281710
011	2018-11-07t1045	1541609385.95	larva	43.7096	-1.9391	-221.8792	918.1482	66.1479	49333.0367	155605.3754	2200437.2754	308.55	-0.70396	197.736	0.39586	198.3248	0.44634	267.5235	-0.65748	264.8112	69288.5781	239.9081	0.33351	258.1502	0.039886	5108700	0.91062	293.646	59.6857	59.2866	98.3711	95.8942	25478.1133	81.6242	0.2422	91.367	1542040
011	2018-11-07t1438	1541623347.47	adult	47.5878	1.9391	-218.001	1090.8575	64.4843	57666.9375	181599.6192	2588616.5643	482.27	0.60955	173.719	-0.41728	171.6289	-0.42329	311.5271	0.18844	298.9676	94392.7031	219.9794	-0.32208	269.3815	0.022656	5247190	0.53202	146.955	48.9006	48.378	86.2563	84.7323	26135.6719	70.6058	-0.51898	80.0523	1477040
011	2018-11-07t1838	1541637747.31	adult	51.5878	5.9391	-214.0011	1076.0065	68.0725	62385.7501	196776.401	2973186.505	370.982	-0.48819	165.684	-0.85998	164.4448	-0.83458	240.2874	-1.6864	234.0474	78573.9844	203.535	-0.96187	223.9365	-1.1373	5404100	0.19009	415.124	52.046	51.5792	89.7807	85.7694	29358.3047	72.4829	-0.60398	81.966	1697580
011	2018-11-07t2238	1541652148.79	adult	55.5882	9.9395	-210.0007	1130.4754	71.645	66200.8519	208560.4529	3276190.2851	411.556	-0.2295	189.929	-0.29119	188.3092	-0.28032	302.45	-0.29725	292.4167	104647.6875	236.1013	-0.2797	268.6546	-0.3078	6570580	0.91905	241.294	57.5275	56.9257	99.0228	96.2488	34261.8828	80.8551	-0.11246	91.9397	1990160
011	2018-11-08t0238	1541666548.66	adult	59.5882	13.9394	-206.0007	1142.2445	73.0325	69349.7767	218497.4934	3541152.2705	311.93	-1.1987	196.086	-0.20994	196.0748	-0.13711	273.7938	-1.1737	271.5573	99113.3438	244.5859	-0.16015	263.7742	-0.5948	7098320	1.0008	134.936	53.2716	52.8208	92.0184	90.3478	33310.6562	76.3927	-0.68793	86.5712	1928430
011	2018-11-08t0638	1541680947.13	adult	63.5877	17.939	-202.0011	1264.6046	72.6454	77115.7602	242932.9623	3917151.7694	448.892	-0.025108	202.243	-0.081246	199.9302	-0.098743	319.5922	-0.050482	311.924	128795.6562	251.595	-0.034517	291.2027	0.092958	8139480	1.6259	353.091	61.101	59.0088	146.8482	134.0749	59179.8086	89.0037	0.65619	121.2474	2459070
011	2018-11-08t1038	1541695348.34	adult	67.5881	21.9393	-198.0008	1141.591	88.9548	79790.1471	251712.2559	4719901.2675	344.654	-1.0269	184.707	-1.0518	183.3775	-1.0033	266.3706	-1.6197	261.974	110810.1719	228.6909	-1.1525	251.3633	-1.3724	7672930	0.77136	202.153	58.5216	57.7971	101.8363	98.7299	42363.9219	81.6659	-0.39811	93.5199	2431050
011	2018-11-08t1438	1541709748.23	adult	71.588	25.9393	-194.0008	1473.5589	81.9725	83292.0314	262228.7317	4211696.0772	350.223	-1.0274	210.724	0.089958	208.9675	0.093509	302.2414	-0.69465	299.0453	131777.2344	258.1081	-0.017642	287.674	-0.23201	9176190	1.8983	213.716	58.1372	57.747	96.6629	94.846	42145.0312	80.8805	-0.70128	90.8572	2531640
011	2018-11-08t1838	1541724148.28	adult	75.588	29.9393	-190.0008	1170.4988	77.237	74310.6405	234100.9797	4007266.6249	456.468	-0.078453	218.085	0.37026	215.924	0.34545	349.763	0.64547	341.2449	135708.0312	265.1882	0.18505	313.5927	0.68814	8451900	0.88391	227.883	64.6447	63.6744	149.6424	144.9342	58061.2383	87.792	0.24127	105.1141	2505310
011	2018-11-08t2238	1541738547.98	adult	79.588	33.9392	-186.0009	1309.944	76.3302	80335.3572	253325.7982	4183552.7089	416.745	-0.49318	205.389	-0.50333	205.4429	-0.38163	282.4356	-1.4924	278.0357	118622.9453	249.9764	-0.7583	269.974	-1.2533	8613590	0.77302	256.459	64.1309	63.7345	105.6676	103.1945	44380.3867	87.4991	0.010668	98.4792	2689520
011	2018-11-09t0238	1541752948.2	adult	83.588	37.9393	-182.0008	1268.2871	78.66	80354.1073	253309.5437	4222996.2015	364.589	-1.034	212.228	-0.25904	209.7059	-0.29102	315.8124	-0.55926	311.9138	132325.4062	264.5855	-0.16681	300.7833	-0.082774	8889400	0.80464	188.292	65.1353	63.7254	134.5888	133.0692	56392.7148	91.3171	0.45136	121.2481	2728260
011	2018-11-09t0638	1541767347.83	adult	87.5879	41.9392	-178.0009	1324.5657	78.5479	77357.1333	243604.3189	3936795.089	352.507	-1.1988	215.167	-0.24086	214.6715	-0.1509	291.5498	-1.434	287.8206	118077.6719	260.2409	-0.57605	280.9467	-1.0976	8696610	0.42263	153.945	62.8025	62.3499	102.1331	100.1072	41363.9219	86.2206	-0.61649	96.4694	2538350
011	2018-11-09t1038	1541781748.66	adult	91.5882	45.9394	-174.0007	1297.2401	78.303	81190.6937	255908.6764	4287157.0366	422.614	-0.58679	223.515	0.11245	222.0211	0.13914	320.0234	-0.65162	313.4505	135689.9375	269.9837	-0.23554	296.4517	-0.58245	9466740	0.97277	211.709	68.9151	67.9263	126.1494	120.9849	53487.3516	94.3511	0.4773	110.8394	2918830
011	2018-11-09t1438	1541796148.39	adult	95.5881	49.9394	-170.0008	1254.4741	78.0049	79825.0584	251392.8476	4295503.8949	404.355	-0.82336	218.452	-0.36173	217.4071	-0.29631	300.742	-1.39	295.0712	125409.4297	264.2892	-0.72368	286.3522	-1.1745	9091320	0.46621	219.406	67.6005	66.77	119.6426	112.0209	49890.957	92.4755	-0.061331	105.856	2813330
011	2018-11-09t1838	1541810549.8	adult	99.5885	53.9397	-166.0004	1225.0123	77.2219	76315.637	240458.1088	3976554.7061	492.322	-0.063669	226.471	-0.026636	224.7414	-0.0033317	340.1358	-0.28853	327.5106	135714.2031	277.6028	-0.20384	310.0594	-0.35169	9019660	0.25823	314.66	66.4144	64.4783	174.4856	160.5026	69619.7422	94.0715	-0.053031	122.376	2645090
011	2018-11-09t2238	1541824946.83	adult	103.5876	57.9389	-162.0012	1237.2991	81.6243	79835.5275	251581.2724	4354247.3749	442.785	-0.605	221.846	-0.47091	220.965	-0.38524	318.9413	-1.1028	308.9458	132998.5312	268.8836	-0.84613	294.8668	-1.1438	9239440	0.33349	317.853	69.7505	68.611	140.3607	123.3311	58530.4102	97.1674	0.16218	113.2945	2904970
011	2018-11-10t0238	1541839346.13	adult	107.5874	61.9387	-158.0014	1307.867	79.6067	81596.3779	256990.0931	4392955.5833	500.271	-0.14831	228.589	-0.21121	227.3375	-0.14568	339.0956	-0.63632	325.3567	144454.7188	276.087	-0.6539	306.6476	-0.84258	9731040	0.66438	309.868	70.1516	69.0282	125.0419	122.2179	53267.8594	97.083	-0.080206	114.5086	2986350
011	2018-11-10t0638	1541853747.02	adult	111.5877	65.939	-154.0012	1234.3273	78.0009	77338.1489	243496.8412	4146740.8246	486.309	-0.35445	243.985	0.57387	242.7109	0.63624	363.547	-0.057723	355.5787	146873	298.3817	0.30006	334.4479	0.053732	9846760	0.65241	196.757	67.1438	65.5534	133.8528	130.3354	54076.5156	96.0332	-0.43425	117.684	2709790
011	2018-11-10t1038	1541868147.23	adult	115.5878	69.939	-150.0011	1227.6779	84.5987	79221.1154	249514.4608	4434983.3545	672.322	1.1383	236.638	-0.019768	234.5186	0.0047078	380.4689	0.2743	365.7461	157514.1406	298.4548	0.116	340.9458	0.10518	9774080	0.47694	269.476	63.578	61.5918	133.0008	129.8339	55062.3477	95.4555	-0.70254	120.011	2626020
011	2018-11-10t1438	1541882548.33	adult	119.5881	73.9393	-146.0008	1237.1415	78.0208	78423.0931	247071.0507	4188665.0465	491.524	-0.4022	250.097	0.64181	248.1351	0.67703	378.3517	0.033965	370.3807	154745.8438	309.4447	0.47828	350.5412	0.26527	10222200	0.7614	249.018	69.0769	67.1502	145.3719	141.4559	59457.0938	101.8677	-0.096869	128.1163	2823380
011	2018-11-10t1838	1541896948.08	adult	123.588	77.9393	-142.0009	1202.2972	78.4054	74390.4712	234284.5874	3951696.8344	548.897	-0.050123	245.233	0.21129	242.4665	0.21063	390.9731	0.22769	377.5911	152088.5469	310.1925	0.33321	356.1196	0.27391	9525110	0.065045	304.873	74.7983	72.0731	156.9551	152.4546	61055.5469	109.2708	0.58109	140.6271	2905240
011	2018-11-10t2238	1541911348.31	adult	127.5881	81.9393	-138.0008	1262.0053	82.9597	80506.3298	253454.6838	4480185.463	643.133	0.44558	248.694	0.28027	245.756	0.27693	395.3456	0.1804	382.6936	166045.1562	313.5287	0.31986	357.0151	0.11874	10436900	0.7278	237.877	74.5052	71.9121	158.5047	152.0273	66571.9688	109.9104	0.44291	139.4831	3126760
011	2018-11-11t0238	1541925746.6	adult	131.5876	85.9389	-134.0013	1259.9107	81.3647	84851.2283	267346.1496	4797587.1465	555.047	-0.12338	256.568	0.6109	254.6117	0.66986	408.4235	0.38463	399.0715	180931.625	330.5403	0.96768	376.2068	0.60156	11350000	1.3535	333.407	71.3894	68.7016	180.1088	167.0648	79788.1797	108.4414	0.082338	145.502	3158120
011	2018-11-11t0638	1541940148.22	adult	135.588	89.9393	-130.0008	799.3271	87.9646	55506.2342	175917.8513	3212218.2256	725.109	0.69081	272.948	1.4388	269.4156	1.4074	440.9555	1.1226	421.7954	127436.1406	345.9212	1.531	395.1604	1.0623	7888460	-1.4348	396.843	76.7796	73.9731	168.2478	162.2676	48623.6172	113.9022	0.47794	147.7931	2219010
011	2018-11-11t1038	1541954546.85	adult	139.5876	93.9389	-126.0012	1271.3821	84.1371	82666.6194	260263.5484	4690644.6736	522.096	-0.36435	254.334	0.22831	250.1394	0.17615	404.2081	-0.052855	394.4308	174213.6875	327.3386	0.48525	376.7179	0.26856	10961500	0.83309	393.314	74.398	71.1935	182.1797	174.2777	78519.4688	111.6544	0.055365	154.0059	3206480
011	2018-11-11t1438	1541968949.27	adult	143.5883	97.9396	-122.0005	1227.2139	83.8009	78971.7531	248647.2754	4479505.4093	672.576	0.30747	257.944	0.31861	253.9414	0.28432	414.6194	0.082834	400.6414	170823.1875	334.124	0.65044	378.9008	0.18138	10625200	0.49589	312.903	80.6224	77.2458	187.1774	182.6798	77117.1094	119.4927	0.65636	161.7297	3321000
011	2018-11-11t1838	1541983347.61	adult	147.5879	101.9391	-118.001	1270.6054	84.162	84716.1502	266918.3054	4789751.1218	518.893	-0.44088	250.194	-0.2437	244.937	-0.33882	417.1036	0.010048	409.6485	184359.7812	333.1759	0.45929	385.5	0.24601	11043500	0.70813	325.084	69.7104	66.3268	194.9283	185.7386	86158.3125	106.7994	-0.7533	156.8298	3077020
011	2018-11-11t2238	1541997748.91	adult	151.5882	105.9395	-114.0006	1261.016	82.5522	81837.4755	257691.8321	4596871.677	560.458	-0.28324	254.602	-0.097222	250.0966	-0.14341	445.6983	0.63037	438.6548	190313.1562	330.6567	0.20444	402.7848	0.65531	10859600	0.5017	444.849	81.6883	76.8049	263.7388	256.9026	112616.4844	125.6712	0.8497	210.8165	3484250
011	2018-11-12t0238	1542012147.56	adult	155.5878	109.9391	-110.001	1316.3303	82.5002	86651.2192	272917.0889	4837532.4167	555.479	-0.33741	258.471	0.021162	254.7918	0.028158	416.2113	-0.26204	403.8974	188127.5156	337.8237	0.39987	386.0354	-0.0075415	11674600	0.96131	236.041	72.3885	70.1313	166.5749	159.9003	75291.8516	111.0243	-0.65691	144.2018	3269640
011	2018-11-12t0638	1542026548.36	adult	159.5881	113.9393	-106.0008	1309.3869	83.4702	85999.7865	270834.1352	4802089.2009	840.924	0.92815	261.464	0.091878	258.2787	0.13299	444.2906	0.34285	427.7125	199486.4844	337.1162	0.24011	392.8128	0.084769	11722200	0.91032	348.817	80.7488	77.8471	180.044	173.5299	80839.75	118.5415	-0.15923	156.7236	3620210
011	2018-11-12t1038	1542040947.54	adult	163.5878	117.9391	-102.001	1282.4273	86.178	87571.2472	275893.4017	5056013.3477	593.42	-0.22749	255.152	-0.36659	250.9943	-0.37337	419.6667	-0.38594	404.3533	191787.7031	331.101	-0.15034	380.0524	-0.42162	11639800	0.7839	323.06	80.4251	77.2131	187.4704	177.3458	85673.9844	120.6712	-0.14472	159.7364	3668910
011	2018-11-12t1438	1542055349.95	adult	167.5885	121.9398	-98.0004	1311.6831	78.7462	83476.0138	262833.6709	4550569.1929	673.862	0.10881	267.68	0.24181	263.577	0.24338	429.1725	-0.24708	412.24	187119.2031	343.0536	0.25223	390.8169	-0.2031	11654200	0.72479	440.765	85.6774	82.1842	196.925	182.1498	85859.3047	127.8815	0.26633	166.9841	3730220
011	2018-11-12t1838	1542069746.69	adult	171.5876	125.9389	-94.0013	1302.4417	82.95	85025.0412	267658.1782	4865715.6767	638.257	-0.080437	270.756	0.31248	266.5244	0.31328	445.5961	0.058826	429.5685	197399.0781	350.8589	0.46197	402.9429	0.05207	11993700	0.85898	410.668	85.164	81.3071	211.238	197.5332	93578.4531	125.848	-0.065438	171.8284	3772510
011	2018-11-12t2238	1542084148.59	adult	175.5881	129.9394	-90.0007	1304.8769	84.0213	84742.1195	266843.902	4752592.7387	546.403	-0.53584	252.666	-0.78888	249.1307	-0.74574	396.5666	-1.1994	385.9615	175282.4219	327.5377	-0.62891	369.0329	-1.0356	11163000	0.3311	315.004	82.6776	79.7496	190.3643	183.3531	84141	124.3144	-0.34441	163.7297	3652780
011	2018-11-13t0238	1542098547.41	adult	179.5878	133.9391	-86.0011	1342.7	81.3695	85283.8344	268544.3206	4654255.2989	803.516	0.65611	276.16	0.40295	271.5708	0.39736	508.4803	1.3377	485.2836	226273.7188	359.5201	0.55754	436.4202	0.80401	12284100	0.90225	361.93	85.6523	81.1684	232.126	223.8285	103296.0781	130.5373	-0.059521	186.5702	3809980
011	2018-11-13t0638	1542112948.4	adult	183.5881	137.9394	-82.0008	1313.3541	84.669	85976.1072	270684.9352	4895716.3169	694.902	0.11897	269.025	-0.084458	262.9936	-0.16423	509.9464	1.257	495.0811	228965.9531	353.1357	0.18131	446.0263	0.9589	12065500	0.73049	488.12	89.1445	82.9996	294.7178	276.4009	132328.2812	139.2291	0.35994	214.7061	3998040
011	2018-11-13t1038	1542127347.37	adult	187.5878	141.9391	-78.0011	1288.0244	82.6046	83317.6296	262282.3742	4687674.3386	722.564	0.24598	267.804	-0.24526	262.3944	-0.28619	457.943	-0.010238	441.15	199205.2188	351.3423	-0.0014772	410.9376	-0.11254	11627800	0.45369	328.338	89.6028	84.6574	216.5495	208.8819	94199.0391	139.445	0.1949	189.8318	3890470
011	2018-11-13t1438	1542141752.27	adult	191.5892	145.9404	-73.9997	1328.1708	86.0548	88437.5716	278579.0293	5027928.8644	694.599	0.088702	283.151	0.46479	278.5084	0.47702	493.0508	0.67538	477.6896	227789.4688	373.184	0.67861	444.2609	0.68393	13056900	1.1586	390.014	89.3998	84.3754	245.3914	236.7309	113370.8125	143.2185	0.24752	203.2323	4122490
011	2018-11-13t1838	1542156148.2	adult	195.588	149.9393	-70.0008	1280.7991	84.0323	87200.2529	274679.0247	5047908.0447	624.32	-0.31486	273.246	-0.14739	267.3045	-0.20262	478.1318	0.27094	468.1282	217549.9844	359.7346	0.079109	431.3637	0.24516	12411600	0.78861	368.418	91.157	84.846	248.0883	238.7331	112880.1562	147.2445	0.3021	208.4905	4140630
011	2018-11-13t2238	1542170548.89	adult	199.5882	153.9395	-66.0006	1291.1847	87.9618	87690.9498	276167.4943	5112274.8612	636.695	-0.26851	269.059	-0.45015	261.948	-0.5623	465.5958	-0.061629	453.7855	212777.2656	359.7186	-0.028988	422.4664	-0.069393	12287100	0.69622	359.417	88.9708	82.2825	230.1307	221.0049	105169.7188	147.356	0.13328	197.8803	4063030
011	2018-11-14t0238	1542184948.21	adult	203.588	157.9393	-62.0008	1279.076	85.7609	86047.6978	271013.1817	4953520.6672	708.125	0.13303	283.012	0.15846	275.5241	0.043444	513.5752	0.82182	499.6423	230595.2656	384.8755	0.68528	458.4218	0.72192	12685100	0.86862	426.324	89.8368	82.9445	251.7581	239.2623	113039.375	153.3198	0.28219	208.9994	4026670
011	2018-11-14t0638	1542199348.8	adult	207.5882	161.9395	-58.0007	1266.7011	84.8133	84900.1724	267362.9779	4896686.7359	690.035	0.014977	288.373	0.32998	281.8523	0.27429	501.5361	0.5051	490.7547	222180.5	386.2129	0.60827	455.3244	0.54956	12756700	0.88176	425.47	97.5546	89.67	271.3513	263.7021	120208.6406	165.1913	0.71095	230.6449	4315520
011	2018-11-14t1038	1542213748.1	adult	211.588	165.9393	-54.0009	1315.3229	86.4146	87786.412	276434.6727	5032962.5561	747.025	0.35857	293.652	0.49738	284.4592	0.32223	510.7983	0.60628	495.8465	233945.6094	403.5597	1.0254	471.4569	0.83016	13437500	1.1985	339.52	93.4837	85.7775	239.2877	230.6535	109593.75	161.5709	0.36581	211.9563	4277810
011	2018-11-14t1438	1542228151.46	adult	215.5889	169.9402	-49.9999	1206.8675	89.0195	87295.693	275260.4117	5288054.5924	720.235	0.18875	296.877	0.56499	288.2253	0.42738	514.3444	0.60273	501.597	234026.6875	411.2267	1.1368	474.8915	0.81529	13488000	1.2057	450.465	98.036	89.4279	258.1149	249.2126	117442.2812	172.505	0.72104	226.6161	4454070
011	2018-11-14t1838	1542242552.42	adult	219.5892	173.9405	-45.9997	1283.236	84.662	86567.3593	272622.0287	4997155.4178	681.876	-0.057761	293.891	0.3475	283.2208	0.11678	515.3802	0.55634	503.9004	232436.5	414.9657	1.1365	477.6825	0.79184	13250100	1.0809	367.371	95.7159	86.3697	250.6359	243.336	113036.7969	173.7763	0.62488	222.6183	4315350
011	2018-11-14t2238	1542256949.64	adult	223.5884	177.9397	-42.0004	1321.7756	87.131	91098.8505	286923.105	5391777.4777	667.276	-0.15624	280.683	-0.33245	268.0552	-0.66669	495.6659	0.15003	484.8461	235441.3125	403.4531	0.71419	463.3937	0.40746	13312500	1.1038	455.151	91.0646	81.6052	252.0431	238.4904	119720.4766	170.0423	0.32044	220.2651	4319100
011	2018-11-15t0238	1542271348.22	adult	227.588	181.9393	-38.0008	1323.4045	85.7223	88101.9464	277384.5302	5049959.9056	747.305	0.36092	298.059	0.40582	285.699	0.11435	535.2286	0.7893	524.3575	245669.9531	427.4364	1.2938	496.0173	1.0285	13676100	1.2752	440.374	103.63	92.2391	276.177	265.2869	126765.25	190.868	1.082	242.5596	4754980
011	2018-11-15t0638	1542285749.86	adult	231.5885	185.9398	-34.0004	1299.1583	85.1348	88692.979	279374.9954	5142225.7169	634.573	-0.38085	296.367	0.26875	281.8521	-0.11996	530.322	0.6481	523.8013	245008.75	430.0512	1.2781	499.0958	1.0188	13691300	1.2811	410.651	104.991	93.2312	284.9696	277.9681	131655.9688	196.0915	1.1629	255.5157	4850250
011	2018-11-15t1038	1542300151.53	adult	235.5889	189.9402	-29.9999	1247.215	89.9282	88615.3702	279245.0939	5330794.9462	768.993	0.50888	302.601	0.49329	286.0685	0.026897	565.8155	1.1915	554.5038	261406.75	453.9063	1.8325	526.698	1.5093	13956900	1.4118	420.72	99.195	86.5489	296.2462	286.7412	136865.7188	197.2524	1.0772	259.9597	4575170
011	2018-11-15t1438	1542314551.22	adult	239.5889	193.9401	-26	1332.5251	85.8019	90789.9242	286084.4378	5202492.7926	678.226	-0.099544	309.343	0.73893	293.5048	0.32315	570.3737	1.2071	561.6844	269786.7812	453.5702	1.7379	533.8301	1.5757	14626700	1.7442	474.681	113.236	100.3625	327.1383	315.2756	154736.4375	211.1117	1.5091	279.7655	5354140
011	2018-11-15t1838	1542328951.47	adult	243.5889	197.9402	-21.9999	1326.5757	87.6304	90118.1516	283710.6882	5369409.3252	858.908	1.1278	315.288	0.94706	298.8978	0.52349	568.3571	1.1162	556.8606	267127.8438	462.8427	1.8959	533.6493	1.4973	14801800	1.8377	381.832	110.233	97.1055	287.9668	278.9296	135344.4062	207.3483	1.2291	260.2471	5175120
011	2018-11-15t2238	1542343350.25	adult	247.5886	201.9399	-18.0003	792.4431	92.0707	58043.7754	183967.4713	3631367.6387	721.652	0.19365	325.913	1.3586	305.0031	0.75549	591.8324	1.4353	585.8684	178733.3906	489.3181	2.4874	559.72	1.9288	9840300	-0.6158	382.661	119.739	104.1496	311.4485	306.3544	94057.4453	225.6551	1.822	283.6116	3615280
011	2018-11-16t0238	1542357748.64	adult	251.5881	205.9394	-14.0007	898.2379	91.9048	65155.6458	205922.2562	4133149.5429	734.614	0.28482	328.384	1.4093	309.4361	0.90959	586.3531	1.2914	577.8098	198773.7188	488.1544	2.3703	555.3018	1.7682	11130900	0.024566	425.903	124.044	108.5092	321.5369	313.4742	109000.9922	234.598	2.0377	291.9954	4204610
011	2018-11-16t0638	1542372150.1	adult	255.5885	209.9398	-10.0003	1080.0123	90.3232	74049.6209	233401.9536	4477457.3243	869.88	1.2399	328.908	1.3757	306.5222	0.72927	628.43	1.8862	616.1425	242573.9688	508.4879	2.7872	588.213	2.3101	12680400	0.80284	471.771	126.188	108.4742	346.5919	336.0582	133784.4844	251.113	2.5359	313.5651	4864940
011	2018-11-16t1038	1542386551.69	adult	259.589	213.9403	-5.9999	1037.9592	90.2304	70243.4707	221506.7736	4186746.0193	764.582	0.50418	338.22	1.7203	314.1566	1.0278	627.9866	1.8184	621.075	229843.1094	520.2534	2.9846	596.5146	2.3834	12376800	0.65518	423.56	133.313	115.2997	343.4034	338.6585	125685.6484	260.0911	2.7387	320.9328	4878460
011	2018-11-16t1438	1542400953.93	adult	263.5896	217.9409	-1.9992	1049.0715	88.7852	70027.5523	220763.4241	4116374.8887	831.155	0.99185	338.478	1.6747	313.3632	0.94509	638.1461	1.9122	628.1349	232923.3125	520.2542	2.8955	603.0151	2.4226	12349000	0.64634	463.593	136.422	116.9579	364.6188	357.7086	133085.8594	270.5341	2.9914	337.9337	4977230
011	2018-11-16t1838	1542415348.52	dead	267.5881	221.9394	1.9992	1053.4817	88.662	69930.0696	220440.7171	4095408.9647	789.907	0.70393	341.709	1.7562	315.6497	1.0017	649.9991	2.0293	639.3098	237249.6875	526.9492	2.9681	610.2246	2.4742	12454300	0.70589	473.813	140.644	120.5823	379.6676	373.4593	138578.6719	279.5896	3.188	350.0516	5126070
012	2018-11-05t1503	1541452039.47	larva	0	-49.5878	-241.589	176.0136	28.4988	3446.8921	10952.487	62156.3175	0	-0.54566	0	-0.6498	0	-0.65043					0	-0.63494	0	-0.61566	0	1.1074	0	0	0				0	-0.54986	0	0
012	2018-11-05t1845	1541465376.12	larva	3.7046	-45.8832	-237.8844	142.6099	28.5618	2691.4186	8600.5769	47599.643	0	-0.7839	0	-0.83822	0	-0.83812					0	-0.82385	0	-0.80768	0	0.52046	0	0	0				0	-0.66702	0	0
012	2018-11-05t2245	1541479776.79	larva	7.7048	-41.883	-233.8842	156.3512	27.513	2910.2449	9267.4015	50216.1932	0	-1.0398	0	-1.0519	0	-1.0507					0	-1.0392	0	-1.0261	0	-0.094255	0	0	0				0	-0.80229	0	0
012	2018-11-06t0245	1541494176.25	larva	11.7047	-37.8831	-229.8843	156.3535	27.7906	2930.5026	9335.9795	51003.4349	0	-1.2938	0	-1.278	0	-1.2755					0	-1.2684	0	-1.2581	0	-0.68764	0	0	0				0	-0.94849	0	0
012	2018-11-06t0645	1541508577.99	larva	15.7051	-33.8827	-225.8838	195.4034	29.6298	3687.1422	11710.803	66323.279	228.132	0.29358	170.355	1.086	170.1884	1.1026	221.2272	-0.52241	219.584	4645.7705	202.216	0.99376	217.2098	0.85554	345309	-0.82616	103.263	60.6125	60.7677	91.7211	89.6846	1926.1438	79.1694	0.77715	87.4573	122862
012	2018-11-06t1045	1541522979.92	larva	19.7057	-29.8821	-221.8833	403.227	50.5078	16382.9486	52011.406	567090.61	349.504	1.0433	189.584	1.2509	187.6502	1.2415	293.2594	0.45399	289.9428	25513.5645	227.201	1.1735	271.9949	1.3228	1641040	0.20751	116.761	65.2979	65.1358	98.6674	97.1716	8584.0635	85.0575	0.86111	93.4326	565219
012	2018-11-06t1445	1541537385.53	larva	23.7072	-25.8806	-217.8817	374.5716	36.2612	10848.9255	34256.2919	269590.7521	369.34	0.97762	196.242	1.2255	195.4518	1.2354	273.4973	0.064557	265.484	16136.3379	229.4007	1.0649	248.9456	0.9111	1140950	-0.9618	106.402	63.3553	63.1859	96.1639	95.0458	5673.6704	82.9298	0.74448	92.1207	368348
012	2018-11-06t1845	1541551780.86	larva	27.7059	-21.8819	-213.883	395.5522	46.4492	14853.3899	47185.3228	462875.3321	368.597	0.74496	200.659	1.1622	198.865	1.1552	318.4815	0.71978	314.0385	25160.041	240.0382	1.0708	295.2236	1.3356	1577580	-0.9786	220.781	64.4532	64.2945	98.788	95.4239	7804.2495	84.3862	0.71884	92.7836	506731
012	2018-11-06t2245	1541566180.02	larva	31.7057	-17.8821	-209.8833	629.9828	38.3575	18911.9204	59600.1092	472944.9997	364.942	0.48693	199.848	0.99782	199.002	1.0083	277.4817	-0.064869	265.4406	28303.1328	237.8694	0.88455	257.1081	0.68328	2020460	-0.98654	111.853	62.2157	61.7583	96.6499	95.5028	9858.29	82.398	0.5851	92.1633	629001
012	2018-11-07t0245	1541580580.42	larva	35.7058	-13.882	-205.8832	772.4067	53.7277	32324.0671	102005.9619	1114463.6191	429.722	0.80174	166.033	0.16021	163.4838	0.13779	319.084	0.60401	314.0546	54563.3711	212.2961	0.28881	281.5186	0.84506	2833350	-0.57278	337.506	55.2071	54.7108	92.6086	89.5305	15836.0684	75.9984	0.27548	85.6435	942108
012	2018-11-07t0645	1541594983.24	larva	39.7066	-9.8812	-201.8824	950.9641	56.5947	41424.6374	130450.5783	1524678.7868	316.858	-0.38765	154.355	-0.32624	151.3916	-0.3563	250.6835	-0.83763	244.8512	54899.6758	200.7733	-0.15234	230.3347	-0.14334	3367710	-0.48595	105.472	46.5731	45.965	82.1502	80.9753	17990.8867	67.0126	-0.21295	76.8826	1016130
012	2018-11-07t1045	1541609394.18	larva	43.7096	-5.8782	-197.8793	916.1893	54.2975	44563.2165	140628.4925	1760897.2692	644.45	2.1897	195.855	0.3515	192.1578	0.30161	392.5038	2.0356	376.2087	91845.875	245.5049	0.44616	314.229	1.0152	4581440	0.3335	172.873	60.8399	60.556	96.8304	95.162	22658.3125	82.037	0.26179	91.6278	1423170
012	2018-11-07t1438	1541623355.64	larva	47.5878	-2	-194.0011	951.9372	65.019	48800.5016	153849.2362	2093116.572	537.128	1.0882	192.964	0.09251	190.8722	0.082326	350.017	1.0783	339.701	89604.3438	236.8703	0.065789	291.1447	0.45058	4936200	0.19902	198.691	59.6085	59.3571	95.3302	93.4844	24404.5234	80.5097	0.06104	89.8009	1524840
012	2018-11-07t1838	1541637755.45	adult	51.5878	2	-190.0012	1113.4926	63.2657	59700.8216	188056.0537	2675489.3849	372.742	-0.47267	189.453	-0.15343	189.4596	-0.0991	277.19	-0.778	269.4884	86760.4844	238.4438	-0.053091	259.4994	-0.3531	5920410	0.73267	266.203	61.2601	60.9434	100.6186	97.5906	31493.6094	83.6145	0.18198	93.9391	1914380
012	2018-11-07t2238	1541652156.92	adult	55.5882	6.0004	-186.0008	1100.4498	75.3458	66688.9384	210200.4792	3391137.4616	363.209	-0.65962	170.216	-0.95629	168.6053	-0.93581	262.3168	-1.3281	256.8965	91548.5625	212.3435	-0.98814	238.9962	-1.0456	5928790	0.25545	336.552	56.4656	56.0261	94.5594	90.7185	33001.2227	77.9019	-0.3676	87.6536	1966750
012	2018-11-08t0238	1541666556.78	adult	59.5881	10.0003	-182.0008	1175.5678	73.9354	68945.3896	217066.3598	3463489.7527	536.9	0.82036	189.85	-0.44897	186.7991	-0.48658	333.2008	0.39689	315.1542	120285.4844	240.7329	-0.29147	284.956	-0.0023762	6839160	0.73671	170.158	60.7382	60.3539	97.9126	96.4793	35346.4492	83.2141	0.025925	92.899	2188030
012	2018-11-08t0638	1541680955.24	adult	63.5877	13.9999	-178.0013	797.3702	89.7117	54611.8117	172870.8163	3169226.855	529.84	0.70863	188.446	-0.67789	184.855	-0.73772	350.7973	0.80001	338.4426	99977.2188	238.9814	-0.52104	296.2143	0.24946	5358830	-1.1686	280.011	60.1374	59.7149	100.7964	98.3729	28726.9727	83.4193	-0.033648	93.9302	1710130
012	2018-11-08t1038	1541695356.48	adult	67.5881	18.0003	-174.0009	1251.2407	72.8564	72608.5844	228580.5689	3585499.5978	390.567	-0.60581	193.844	-0.61224	192.0081	-0.59727	287.0184	-1.0379	279.7271	109067	245.1694	-0.44434	268.6557	-0.77484	7355410	0.4568	192.878	52.1094	51.4282	91.5145	89.1572	34775.4961	74.4188	-1.4254	85.2962	1977290
012	2018-11-08t1438	1541709756.42	adult	71.588	22.0002	-170.0009	1165.68	73.3508	71696.3505	225949.5132	3678284.3111	474.274	0.1244	212.813	0.19961	211.4595	0.22125	321.361	-0.13712	307.3449	120510.3594	257.2713	-0.056893	285.0078	-0.33265	7962170	0.71286	335.656	63.2706	62.7365	101.8451	99.0812	38191.9297	85.5391	0.028901	95.4489	2367210
012	2018-11-08t1838	1541724156.41	adult	75.588	26.0002	-166.0009	1213.733	76.9461	76339.3583	240445.4766	4113519.8355	367.344	-0.91513	198.123	-0.7481	196.4818	-0.71802	290.3802	-1.1416	286.5008	115861.7109	249.3465	-0.60656	275.6404	-0.84809	7893400	0.34572	248.717	54.7137	53.9147	99.1425	96.8613	39557.8477	78.1256	-1.3657	90.7449	2179850
012	2018-11-08t2238	1541738556.1	adult	79.588	30.0002	-162.001	1167.6819	73.6995	70052.3583	220709.4604	3572808.6946	453.372	-0.14638	205.297	-0.50872	202.7355	-0.53659	335.104	0.13295	324.6362	122648.0625	251.8352	-0.66163	299.6008	0.0036504	7508740	-0.28079	123.348	61.4867	61.0138	98.5627	97.1776	36073.9531	83.3807	-0.68874	93.2146	2248880
012	2018-11-09t0238	1541752956.3	adult	83.588	34.0002	-158.001	1187.3723	74.9552	72206.7737	227426.6255	3709578.8793	499.015	0.24496	214.117	-0.14528	212.5085	-0.12575	318.1717	-0.48526	303.2954	119950.7422	258.2713	-0.50217	286.316	-0.71082	8072870	0.031017	313.072	65.4583	65.0003	105.3183	102.1904	39810.3125	88.0609	-0.098211	98.3242	2467980
012	2018-11-09t0638	1541767355.89	adult	87.5879	38.0001	-154.0011	1210.0017	73.6228	72211.7649	227427.2119	3649202.5021	535.717	0.54537	220.685	0.096915	218.9119	0.10382	340.1277	0.10191	322.7673	128568.25	268.5029	-0.13376	299.357	-0.29682	8323560	0.070629	184.067	65.0906	64.5693	105.6949	103.7757	39846.9805	88.0899	-0.30802	99.1219	2455020
012	2018-11-09t1038	1541781756.76	adult	91.5881	42.0003	-150.0008	1188.1422	73.6443	72766.2891	229206.2046	3751958.1815	390.125	-0.89531	220.84	-0.052669	219.9939	0.016086	304.6497	-1.1386	300.3507	115766.9062	268.8093	-0.29839	291.0706	-0.81389	8391470	-0.038825	200.075	68.2988	67.4498	118.4661	115.6419	45017.1211	94.2775	0.46553	109.3858	2595220
012	2018-11-09t1438	1541796156.47	adult	95.5881	46.0003	-146.0009	1313.8813	75.8974	77036.2683	242472.0338	3885961.4642	633.978	1.3473	224.816	0.03203	222.7296	0.028086	355.4438	0.33866	334.5626	143243.8438	278.4033	0.027125	314.0099	-0.0070127	9049970	0.42746	173.831	65.3967	64.7345	111.2026	107.951	44814.6445	89.9221	-0.45507	102.2061	2632540
012	2018-11-09t1838	1541810557.93	adult	99.5885	50.0007	-142.0005	1180.9536	76.6731	74437.2843	234498.1435	3972530.2168	371.671	-1.1988	206.306	-1.2737	204.1246	-1.2611	300.8057	-1.5243	294.36	117013.4219	255.2948	-1.3802	282.0918	-1.5071	8009840	-0.68357	247.829	65.3204	64.0759	134.3608	120.7216	52266.3438	91.5599	-0.42596	108.2401	2536070
012	2018-11-09t2238	1541824954.86	adult	103.5876	53.9998	-138.0014	1227.37	81.6071	76462.1484	240871.0726	4072962.2331	367.023	-1.3146	215.244	-0.87766	213.2703	-0.85357	309.2359	-1.4051	305.0668	123694.3438	267.0114	-0.94375	294.8731	-1.1435	8589290	-0.26837	225.86	58.6307	57.474	119.8574	110.6125	47942.9609	85.3821	-1.5208	101.8944	2339660
012	2018-11-10t0238	1541839354.2	adult	107.5874	57.9996	-134.0016	1323.3071	79.5952	81895.3224	257785.1536	4416285.0574	454.726	-0.57175	217.062	-0.91683	213.7732	-0.96695	354.8088	-0.15249	349.7097	151858.1875	277.1588	-0.59873	325.3329	-0.10724	9277240	0.24886	282.475	64.8797	62.4699	177.0424	172.8409	75774.1641	94.1893	-0.47748	144.7502	2772960
012	2018-11-10t0638	1541853755.09	adult	111.5877	61.9999	-130.0013	1223.4849	74.5096	75887.4826	239155.8681	3930709.7606	367.06	-1.4307	231.055	-0.21125	230.4009	-0.10378	319.6206	-1.3915	316.576	126569.7734	283.5052	-0.45547	307.0641	-0.99701	9150010	0.023861	171.744	70.3086	68.9396	125.5944	123.6597	49735.3984	100.116	0.10468	116.5208	2784290
012	2018-11-10t1038	1541868155.45	adult	115.5878	66	-126.0012	1232.7873	77.9448	78708.8996	247878.6633	4276510.3998	412.878	-1.0198	222.12	-0.89363	219.926	-0.86547	330.0027	-1.2343	324.2491	135631.0938	277.2338	-0.94758	308.9719	-1.0919	9114240	-0.10739	247.092	66.8634	64.88	133.9873	128.1166	55068.7812	98.8293	-0.27421	118.4581	2743610
012	2018-11-10t1438	1541882556.54	adult	119.5881	70.0003	-122.0009	1289.0537	77.2455	77623.4463	244551.2043	4008373.7194	467.878	-0.57727	231.24	-0.48354	230.3292	-0.37613	364.5836	-0.37109	356.7902	148020.9375	290.5661	-0.45626	329.6026	-0.50068	9372830	0.025631	349.125	72.9785	70.2654	197.8616	196.1966	80331.8281	106.4598	0.46419	141.3044	2958040
012	2018-11-10t1838	1541896956.31	adult	123.588	74.0002	-118.001	1286.2475	73.4801	74218.5147	233754.6534	3622331.1189	836.467	1.8341	236.401	-0.31185	233.5991	-0.31008	373.1653	-0.28825	354.6401	145161.3125	294.8919	-0.41581	334.3354	-0.50596	9173540	-0.23187	273.332	74.5677	72.45	144.8663	141.3597	56353.0078	106.8173	0.29233	131.4618	2893600
012	2018-11-10t2238	1541911356.55	adult	127.5881	78.0003	-114.0009	1190.8116	78.447	76919.664	242364.6975	4203870.4297	460.929	-0.62555	239.616	-0.25426	238.2636	-0.16053	352.4951	-1.043	347.6185	141703.0312	298.1913	-0.42357	331.8475	-0.76436	9611940	0.050349	249.017	74.8746	72.7433	151.2259	145.6464	60792.8203	108.4137	0.27304	133.8021	3003520
012	2018-11-11t0238	1541925754.84	adult	131.5876	81.9998	-110.0014	1345.6828	80.3868	87544.2237	275740.7496	4854323.7305	663.717	0.46204	230.544	-0.91438	226.7684	-0.94862	442.0312	1.3311	421.83	202008.25	288.9157	-1.0319	339.3433	-0.66779	10521100	0.69322	581.327	75.0963	71.1155	272.1814	246.7953	124386.8984	109.6722	0.21721	155.9817	3427090
012	2018-11-11t0638	1541940156.4	adult	135.588	86.0002	-106.0009	1283.3888	75.7384	80068.9592	252151.0415	4234543.6526	488.871	-0.50078	247.776	-0.030837	245.1103	-0.00014495	378.8639	-0.60145	371.029	158365.1094	309.3481	-0.21107	351.5748	-0.412	10351600	0.46484	210.434	74.1062	72.0431	147.3831	142.9994	61606.1367	106.3411	-0.32283	131.9188	3096010
012	2018-11-11t1038	1541954555.13	adult	139.5877	89.9999	-102.0013	1320.0573	80.3969	82875.7137	260996.0927	4432984.6035	459.092	-0.6677	236.345	-0.81823	235.1183	-0.6908	357.6328	-1.3279	349.7817	154854.9844	295.2798	-1.0292	330.4912	-1.269	10217700	0.27838	296.194	75.2997	73.3996	158.2487	151.88	68521.7031	108.4307	-0.27485	137.5393	3255360
012	2018-11-11t1438	1541968957.5	adult	143.5883	94.0005	-98.0006	1256.4672	79.2183	79678.8393	251039.8448	4284446.4824	568.314	-0.17941	239.293	-0.76294	235.7548	-0.7623	408.8867	-0.071925	390.5493	170096.8438	306.9946	-0.62052	362.6533	-0.35061	9945750	0.0060309	428.88	73.1084	70.0289	201.716	178.0503	83913.8672	110.9059	-0.19458	153.4549	3038600
012	2018-11-11t1838	1541983355.98	adult	147.5879	98.0001	-94.0011	1293.6327	75.3446	81299.7006	255989.6942	4315187.1683	505.695	-0.50138	243.32	-0.64113	240.718	-0.58104	379.2462	-0.99748	369.9728	160800.4062	302.7677	-0.95299	349.7771	-0.90629	10316000	0.20106	323.727	75.5668	73.0306	167.0775	155.7924	70840.8672	109.8984	-0.45632	142.0143	3203810
012	2018-11-11t2238	1541997757.12	adult	151.5882	102.0004	-90.0007	1273.1622	78.5637	80002.8487	251896.1088	4304443.0978	798.602	0.7972	230.951	-1.4603	226.0564	-1.5205	409.697	-0.31378	396.5639	171253.3281	301.2908	-1.1467	367.8952	-0.45407	9635740	-0.32318	335.26	75.6157	71.5367	217.3554	206.6148	90854.5625	116.2021	-0.026972	176.2402	3154840
012	2018-11-12t0238	1542012155.93	adult	155.5879	106.0001	-86.0011	1192.9911	78.6149	77055.7176	242730.1183	4234439.3645	681.092	0.22928	238.959	-1.099	234.9686	-1.1043	403.8959	-0.58019	388.6161	162366.1406	302.9084	-1.1895	363.8306	-0.70386	9597530	-0.39315	321.781	73.9315	71.0105	174.2115	166.4249	70033.0078	109.3491	-0.80656	147.5307	2969380
012	2018-11-12t0638	1542026556.56	adult	159.5881	110.0003	-82.0009	1181.0049	79.8457	75852.2628	239034.0138	4108409.6717	591.279	-0.20751	252.246	-0.434	248.7353	-0.40961	423.4594	-0.18709	409.6188	167689.9062	319.4558	-0.55178	379.3836	-0.33048	9974300	-0.19283	361.202	79.089	75.7015	205.2996	189.5708	81298.6562	118.554	-0.15816	163.5861	3127340
012	2018-11-12t1038	1542040955.78	adult	163.5879	114.0001	-78.0011	1286.8772	77.4829	75707.5793	238350.8712	3839058.8857	952.04	1.3995	262.004	0.021802	257.3369	-0.014589	449.6386	0.36468	430.4155	178056.875	331.7509	-0.12165	399.7664	0.17952	10364900	0.0039756	403.602	80.8452	77.2726	203.5217	191.5105	80594.5859	119.4847	-0.24266	169.9197	3198240
012	2018-11-12t1438	1542055358.25	adult	167.5885	118.0008	-74.0004	1263.2081	75.6501	78554.2366	247417.1299	4130798.355	491.079	-0.72097	242.688	-1.1645	240.634	-1.0468	379.5278	-1.4702	372.0609	155606.4062	309.6984	-1.1941	351.0915	-1.3971	9949950	-0.28708	334.235	78.9975	76.24	187.5041	179.54	76876.6875	118.7944	-0.45489	160.2595	3238820
012	2018-11-12t1838	1542069754.91	adult	171.5876	121.9998	-70.0014	1237.1451	77.2501	80202.4922	252643.569	4404622.9754	573.968	-0.37425	248.249	-0.94338	244.888	-0.89495	412.5736	-0.73935	401.24	172868.3594	317.6956	-0.94581	374.4448	-0.7913	10380000	-0.072525	311.705	71.2091	68.4753	183.2697	172.8046	76790.0156	109.4101	-1.3185	151.4234	2977470
012	2018-11-12t2238	1542084156.79	adult	175.5881	126.0003	-66.0008	1306.409	78.2302	80876.3873	254665.7451	4270256.0805	627.096	-0.15891	247.869	-1.0535	243.8821	-1.0359	444.8818	-0.053075	420.179	188185	317.5566	-1.0403	381.5729	-0.67148	10461600	-0.063703	499.002	85.0502	80.0292	288.3388	260.4604	121967.3125	131.1635	0.1543	210.3978	3589630
012	2018-11-13t0238	1542098555.62	adult	179.5878	130	-62.0012	802.9835	80.3066	48967.092	155025.7693	2549639.6414	642.881	-0.11147	248.724	-1.0939	244.558	-1.0822	430.8554	-0.46845	413.3258	110298.9844	314.7832	-1.2357	374.2365	-0.96776	6363600	-2.3514	386.985	83.6335	80.1018	212.418	198.8492	54379.0078	122.9861	-0.58605	169.7473	2139760
012	2018-11-13t0638	1542112956.64	adult	183.5881	134.0003	-58.0009	1341.5881	75.5863	81810.1214	257568.5041	4277187.5995	724.09	0.26315	263.908	-0.36019	258.6233	-0.40102	446.9612	-0.1773	430.5262	190852.4062	340.3162	-0.31681	404.7638	-0.19237	11265200	0.30025	300.156	88.7276	84.5639	217.7996	212.0655	93000.4375	132.4151	-0.094264	188.9059	3787430
012	2018-11-13t1038	1542127355.63	adult	187.5878	138	-54.0012	1304.9734	76.11	78860.8593	248238.0584	4073650.2661	626.031	-0.25158	268.702	-0.19755	263.6049	-0.2214	445.9608	-0.27686	435.6636	183735.8438	341.3106	-0.37807	408.4142	-0.18129	11060000	0.15451	338.559	87.5187	84.0326	207.1102	196.0951	85329.3906	126.6002	-0.62143	174.423	3602360
012	2018-11-13t1438	1542141760.6	adult	191.5892	142.0014	-49.9998	1223.4299	76.2975	77949.4433	245622.4756	4173059.2414	832.279	0.82683	265.205	-0.47341	259.1798	-0.54284	456.2379	-0.1214	439.9456	185688.8438	346.429	-0.2874	414.1299	-0.11415	10778200	-0.020801	321.733	83.8317	79.7115	204.1759	197.5509	83099.6016	129.5369	-0.57678	178.1629	3407010
012	2018-11-13t1838	1542156156.55	adult	195.5881	146.0003	-46.0009	1313.5198	78.2335	81767.4768	257520.9982	4334949.4784	652.097	-0.1603	258.366	-0.91205	253.2884	-0.93091	437.8237	-0.57529	428.3647	186950.7188	329.4479	-0.97346	396.9948	-0.63867	11025500	0.08294	332.292	84.7097	80.5795	224.3534	215.4559	95798.8906	127.3656	-0.83379	185.8132	3614900
012	2018-11-13t2238	1542170557.15	adult	199.5882	150.0004	-42.0007	1234.0645	78.0945	79092.1107	249223.4405	4264771.8391	548.424	-0.7758	247.871	-1.5196	243.9429	-1.4829	399.9534	-1.3997	389.9218	165180.75	316.3201	-1.4828	368.7438	-1.4102	10225400	-0.33816	334.394	84.4623	80.62	207.348	196.0693	85634.7344	129.5625	-0.83304	173.5172	3484320
012	2018-11-14t0238	1542184956.46	adult	203.5881	154.0003	-38.0009	1223.9029	79.1925	74790.4216	235531.6311	3933805.2703	763.657	0.46215	273.537	-0.31153	265.8262	-0.44478	517.0739	0.89088	489.5952	202175.875	360.5417	-0.10249	447.099	0.4473	10680500	-0.12432	568.86	88.3837	82.3772	278.4437	241.9168	108871.5	140.0979	-0.40336	207.9124	3451030
012	2018-11-14t0638	1542199357.06	adult	207.5882	158.0004	-34.0008	1101.7285	81.2049	69321.2875	218419.6097	3766578.8873	642.359	-0.27466	270.514	-0.5414	266.623	-0.4815	430.1083	-0.86679	418.3439	155699.2188	346.1154	-0.6484	400.7131	-0.73876	9781510	-0.57661	381.016	90.9781	86.8068	205.3683	196.3802	74343.3125	139.8085	-0.5503	179.8653	3289680
012	2018-11-14t1038	1542213756.43	adult	211.588	162.0002	-30.0009	1255.2091	78.0581	78392.9318	246831.5593	4163212.8745	672.918	-0.09817	278.531	-0.22937	273.2364	-0.22791	491.1126	0.23736	476.218	201356.1875	364.577	-0.15911	440.7447	0.12488	11394400	0.20383	463.572	91.6582	86.5597	258.8571	244.62	106131.4062	145.2924	-0.4122	209.6858	3749650
012	2018-11-14t1438	1542228159.88	adult	215.589	166.0012	-26	1253.2598	77.0772	78005.4093	245582.4387	4167061.427	692.12	0.012176	272.798	-0.57594	268.6234	-0.52244	467.4607	-0.25712	457.4783	190256.4844	351.262	-0.63432	421.553	-0.37999	11098300	0.049124	448.726	94.0109	89.4596	228.5995	218.6789	93040	146.1449	-0.49642	196.9182	3824640
012	2018-11-14t1838	1542242560.82	adult	219.5893	170.0015	-21.9997	1213.6725	74.1297	74437.0026	234415.8432	3901414.307	602.971	-0.55967	273.248	-0.6182	269.3349	-0.54944	451.7875	-0.58702	440.6134	175745.3438	354.2495	-0.61117	418.4318	-0.50595	10612100	-0.19338	375.975	97.4764	93.6659	223.8373	218.6635	87072.6953	151.1026	-0.3913	199.7558	3785690
012	2018-11-14t2238	1542256957.96	adult	223.5885	174.0007	-18.0005	1181.4079	80.1508	73401.5685	231205.8759	3925439.3754	642.579	-0.31534	262.767	-1.161	258.142	-1.1382	460.1039	-0.47803	448.2127	176679.8906	345.0513	-0.92901	415.3752	-0.62271	10065800	-0.46494	370.849	93.0818	88.9543	240.8666	229.1876	92492.7578	149.903	-0.55892	201.9753	3565680
012	2018-11-15t0238	1542271356.58	adult	227.5881	178.0003	-14.0009	1103.3379	86.3538	68101.0659	214607.7444	3719938.6272	584.67	-0.69955	267.99	-0.97053	264.4001	-0.89092	461.8567	-0.48442	451.786	164420.9688	351.2354	-0.80748	421.817	-0.53306	9524100	-0.73536	393.874	98.278	93.9822	246.4683	234.0649	87742.7031	158.943	-0.28056	211.8109	3492700
012	2018-11-15t0638	1542285758.21	adult	231.5885	182.0007	-10.0004	957.9425	82.5853	61321.6683	193531.4779	3350410.2094	781.575	0.58867	272.883	-0.7963	269.0753	-0.71898	463.8253	-0.48623	449.8866	148424.0938	352.8169	-0.81333	419.2359	-0.63164	8724900	-1.1327	466.525	103.504	98.5776	247.8546	237.3843	79313.4844	163.5129	-0.19953	215.6866	3309350
012	2018-11-15t1038	1542300160.05	adult	235.589	186.0013	-5.9999	1003.328	80.4736	64558.2094	203512.8032	3568056.9846	695.263	0.017293	277.844	-0.61999	271.9182	-0.63258	464.8336	-0.50175	451.9503	156648.9375	363.1335	-0.58474	426.3475	-0.52871	9353060	-0.83637	403.993	104.069	98.6814	244.8155	233.768	82502.8203	170.3084	-0.028963	216.0674	3503280
012	2018-11-15t1438	1542314559.68	adult	239.5889	190.0011	-2	919.6112	78.6352	56588.4832	178476.644	3005773.5069	686.616	-0.043011	292.77	-0.00032084	283.7176	-0.13044	492.3508	-0.078775	483.6229	145735.8438	394.957	0.2018	460.733	0.11645	8644030	-1.1926	348.859	113.5	105.3375	260.7452	255.8651	77180.5781	187.5604	0.55871	236.8308	3351100
012	2018-11-15t1838	1542328959.88	dead	243.589	194.0012	2	869.7221	74.4287	51090.7798	161128.5684	2580950.3866	659.18	-0.23225	299.005	0.22646	288.8359	0.059654	509.1434	0.15694	497.646	136450.4219	404.4822	0.39024	468.4208	0.21719	7984040	-1.5274	397.307	121.848	113.1968	280.094	272.0442	75065.1797	203.7081	1.0845	252.7069	3253590
013	2018-11-05t1503	1541452047.58	egg	-1.8523	-49.5878	-265.589	156.3531	27.8806	2939.3043	9360.9142	51281.7935	0	-0.4262	0	-0.55863	0	-0.55953					0	-0.54387	0	-0.52298	0	1.4068	0	0	0				0	-0.49385	0	0
013	2018-11-05t1845	1541465384.31	larva	1.8523	-45.8832	-261.8844	170.9558	27.7876	3242.3676	10304.2364	56792.1122	0	-0.66491	0	-0.74296	0	-0.74324					0	-0.72822	0	-0.71051	0	0.81192	0	0	0				0	-0.60754	0	0
013	2018-11-05t2245	1541479784.93	larva	5.8525	-41.883	-257.8842	155.1429	34.2457	3446.7346	11058.6049	72280.8382	0	-0.92149	0	-0.95153	0	-0.95089					0	-0.9379	0	-0.92344	0	0.18782	0	0	0				0	-0.73842	0	0
013	2018-11-06t0245	1541494184.43	larva	9.8524	-37.8831	-253.8843	170.987	32.9651	3726.0672	11893.4847	76199.108	0	-1.1764	0	-1.1716	0	-1.1697					0	-1.1604	0	-1.1488	0	-0.41556	0	0	0				0	-0.87927	0	0
013	2018-11-06t0645	1541508586.13	larva	13.8528	-33.8827	-249.8839	155.1418	34.0089	3415.7361	10957.9725	70789.8658	0	-1.4295	0	-1.4055	0	-1.402					0	-1.3983	0	-1.3891	0	-0.99724	0	0	0				0	-1.0325	0	0
013	2018-11-06t1045	1541522988.02	larva	17.8534	-29.8821	-245.8834	330.0468	43.3418	10912.7926	34663.812	307913.174	261.407	0.4358	153.875	0.75251	153.4182	0.76361	227.311	-0.49373	224.1165	13411.3486	195.3951	0.83014	212.684	0.72217	894323	-0.4478	113.081	54.9928	54.6506	89.6295	87.5865	5288.1431	75.6807	0.65717	84.4364	319618
013	2018-11-06t1445	1541537393.6	larva	21.8549	-25.8806	-241.8818	449.7633	45.2314	15694.795	49578.6964	469584.8132	245.19	0.069285	155.958	0.62732	155.3444	0.63697	213.4469	-0.82698	210.5463	17929.5391	188.8571	0.58778	204.8636	0.46594	1299910	-0.51455	114.008	55.4597	54.947	89.2552	87.8696	7497.4351	75.2937	0.57465	84.8544	462257
013	2018-11-06t1845	1541551788.94	larva	25.8536	-21.8819	-237.8831	445.5107	53.361	17221.5822	54652.5304	571834.4384	414.434	1.2271	198.427	1.1887	198.0695	1.2065	265.8267	-0.11095	256.1267	24456.0527	232.908	1.0364	248.8822	0.82563	1808860	-0.4546	137.74	67.1109	66.5904	103.2139	101.0688	9495.6758	87.6347	0.84045	96.98	611783
013	2018-11-06t2245	1541566188.16	larva	29.8534	-17.8821	-233.8833	614.6439	44.1533	21118.7691	66586.5898	614353.3011	417.562	1.0294	188.984	0.87157	187.9242	0.8773	328.913	0.86622	325.8431	37167.168	232.0515	0.87111	286.4573	1.1474	2120030	-0.62706	150.764	64.1314	63.7179	100.4098	98.1369	11346.3066	85.4119	0.71264	94.9126	719426
013	2018-11-07t0245	1541580588.54	larva	33.8535	-13.882	-229.8832	775.5209	47.8958	30521.6234	96161.5757	1005444.0837	442.08	1.0099	203.652	0.98462	201.9289	0.97881	329.0117	0.81527	321.5137	53299.8906	246.0344	0.92506	290.3218	1.047	3286940	0.18927	245.912	66.6379	66.3754	103.108	100.411	16703.5	87.4118	0.70687	96.5591	1075540
013	2018-11-07t0645	1541594991.39	larva	37.8543	-9.8812	-225.8824	603.243	58.0364	27826.1176	88102.9817	1065297.5906	356.843	0.062423	166.463	0.046563	163.9293	0.024755	280.823	-0.17583	274.2645	41280.9766	210.9841	0.14547	254.8442	0.34645	2439180	-1.2923	116.021	50.64	50.2781	84.6433	83.23	12442.5664	70.8172	0.015552	79.7378	742027
013	2018-11-07t1045	1541609402.49	larva	41.8574	-5.8781	-221.8793	876.332	53.2338	38963.0986	122711.3535	1461176.0166	580.158	1.7357	207.41	0.71129	206.2581	0.71879	309.8234	0.29903	287.2168	63823.6211	247.6217	0.58518	269.5215	0.34896	4255010	0.22017	201.836	67.2434	66.9859	104.1424	101.312	21453.3398	88.4265	0.59794	98.5324	1379500
013	2018-11-07t1438	1541623363.84	larva	45.7355	-2	-218.0012	1059.8471	59.7956	51471.8717	162027.4273	2117186.9361	440.828	0.3219	203.045	0.4227	200.8957	0.40863	330.9753	0.67412	320.9975	89694.3125	248.2752	0.39733	296.7772	0.61862	5490140	1.0441	120.439	62.712	62.467	98.6206	97.4284	26726.1875	84.1817	0.30922	94.1209	1695670
013	2018-11-07t1838	1541637763.6	adult	49.7355	2	-214.0012	1106.9404	64.0042	61618.6776	194208.2128	2828543.5314	400.327	-0.1736	182.875	-0.26606	181.3182	-0.25785	317.6524	0.27197	310.7467	102601.7188	230.8032	-0.16683	283.4305	0.2325	5899740	0.9484	185.558	61.4629	61.1051	98.9621	97.3145	31964.7441	83.4739	0.20101	93.0221	1982860
013	2018-11-07t2238	1541652165.12	adult	53.7359	6.0004	-210.0008	1114.4048	69.7801	64924.1944	204518.6845	3168926.3565	352.398	-0.70987	189.816	-0.22325	189.649	-0.16906	289.9224	-0.54839	284.2064	98573.6094	242.9779	-0.0091967	270.2202	-0.19775	6438740	1.0085	264.799	61.7836	61.375	100.141	97.7341	34047.9297	84.339	0.20842	94.2309	2095760
013	2018-11-08t0238	1541666564.99	adult	57.7358	10.0004	-206.0009	1172.442	74.4047	73813.561	232661.8235	3860930.9932	447.306	0.048179	179.733	-0.74015	177.2598	-0.75116	313.9013	-0.071077	302.6336	121165.8906	228.0348	-0.62659	270.6411	-0.33493	6921500	1.031	366.937	58.6724	58.11	98.8741	95.0328	38165.4141	81.2816	-0.12762	91.4958	2259470
013	2018-11-08t0638	1541680963.37	adult	61.7354	13.9999	-202.0013	1176.7364	74.7299	71053.424	223762.1129	3641696.4021	556.54	0.9709	195.454	-0.30693	192.7983	-0.33329	333.7791	0.37303	309.8867	123832.0391	244.3395	-0.24398	279.3976	-0.21955	7248600	0.92355	118.872	60.3269	59.7355	98.5695	97.0517	36569.2969	82.9178	-0.050514	92.9238	2237280
013	2018-11-08t1038	1541695364.81	adult	65.7358	18.0003	-198.0009	1159.7433	72.9751	68537.9539	215840.9464	3439501.3175	359.226	-0.86798	212.07	0.30366	211.4209	0.35178	292.4723	-0.83447	288.6337	104705.0859	258.1204	0.1636	279.1964	-0.34882	7591480	0.86548	208.117	61.8513	61.3867	99.5949	97.8691	35654.9844	83.9477	-0.021278	94.3509	2214090
013	2018-11-08t1438	1541709764.61	adult	69.7357	22.0002	-194.001	1143.0247	79.5113	72964.5162	229874.7706	3945836.5129	394.085	-0.59883	206.199	-0.084894	204.6613	-0.066703	308.6748	-0.46895	301.0109	117605.0859	258.1347	0.046266	286.4014	-0.22323	7847330	0.7564	154.736	61.3841	60.9803	99.3441	97.8054	37850.1172	83.6262	-0.19734	94.0258	2336100
013	2018-11-08t1838	1541724164.65	adult	73.7358	26.0003	-190.001	1227.1287	78.6718	77875.6423	245253.5508	4208075.9988	545.545	0.77081	207.84	-0.13567	205.4607	-0.15968	343.8734	0.49379	328.1492	139956.4688	257.7909	-0.11193	298.682	0.1324	8445180	1.0163	299.507	63.3926	62.9101	104.1635	102.0278	42394.5391	86.8326	0.15499	97.9016	2575830
013	2018-11-08t2238	1541738564.3	adult	77.7357	30.0002	-186.0011	1148.1307	79.1691	74359.16	234326.9388	4054028.6127	474.238	0.068485	211.945	-0.050208	210.239	-0.039833	326.1276	-0.1057	310.7699	126537.5	262.4771	-0.033325	292.1193	-0.25085	8217740	0.51422	166.387	63.3755	62.8111	103.1525	101.3207	40023.1641	86.1081	-0.13725	97.1172	2457260
013	2018-11-09t0238	1541752964.49	adult	81.7357	34.0002	-182.001	1250.2546	79.3915	77810.5314	245015.0995	4141048.2029	406.914	-0.61032	217.528	0.1298	216.1602	0.1568	306.9334	-0.78936	302.8549	124921.9062	264.624	-0.085724	290.9036	-0.4432	8832740	0.8553	324.522	66.8817	66.2583	108.2814	105.1102	44070.5234	89.5762	0.25432	100.5329	2715730
013	2018-11-09t0638	1541767364.12	adult	85.7356	38.0001	-178.0011	1242.7426	75.4908	76813.6273	241889.076	4027217.8648	528.233	0.49735	230.888	0.78917	229.1831	0.7854	347.1087	0.35823	329.3301	139190.5781	276.5229	0.37613	305.4895	0.041219	9249610	1.0355	308.087	67.5694	67.0337	109.1757	106.0216	43779.4492	90.5017	0.19373	101.8625	2706900
013	2018-11-09t1038	1541781765.03	adult	89.7359	42.0004	-174.0008	1287.4616	90.4287	82885.8389	261307.9224	4641404.0566	544.216	0.59543	205.399	-0.92851	200.9262	-1.0652	399.0911	1.8899	395.3944	172806.4375	261.0031	-0.6324	367.3833	2.5605	8875890	0.49618	282.729	65.8459	63.2165	210.7493	206.8733	91254.4453	92.3562	0.26763	186.4759	2845400
013	2018-11-09t1438	1541796164.71	adult	93.7358	46.0003	-170.0009	1203.5187	79.2589	78802.6224	248376.0593	4283059.0981	459.159	-0.27435	211.436	-0.72063	208.7583	-0.75068	357.1586	0.44102	350.3505	146792.1875	264.1481	-0.64637	319.0579	0.29154	8686410	0.15556	282.649	65.6805	63.6437	183.1453	175.2114	75272.7031	92.185	0.0023822	147.1727	2698350
013	2018-11-09t1838	1541810566.14	adult	97.7362	50.0007	-166.0005	1202.8398	75.0676	74612.5021	235026.1339	3902271.6579	427.452	-0.64129	231.571	0.36348	229.9572	0.3861	327.3792	-0.63399	320.5295	127677.8672	280.1167	0.016616	307.1044	-0.39232	9018300	0.32045	353.266	70.677	69.7256	121.2745	118.1023	47297.0547	96.7493	0.46066	111.8581	2752450
013	2018-11-09t2238	1541824963.03	adult	101.7353	53.9998	-162.0014	1177.9684	78.9223	75173.1885	236783.9818	4093087.8488	541.695	0.35878	229.234	0.058034	227.6062	0.089246	351.643	-0.021922	338.5383	137844.0625	284.0208	0.031636	315.9825	-0.2062	8984130	0.15495	371.668	70.161	69.1764	122.8552	119.3727	48159.2461	97.6176	0.33933	112.8378	2749750
013	2018-11-10t0238	1541839362.45	adult	105.7351	57.9996	-158.0016	1169.6047	79.7549	75155.9824	236772.2804	4110562.5539	438.92	-0.68302	226.376	-0.27567	223.3847	-0.31767	357.9603	0.01377	352.5322	140320.4531	279.7574	-0.37946	325.4992	-0.011721	8873250	-0.068951	261.645	70.7729	68.9734	158.732	146.6133	62222.9297	99.3351	0.33955	121.7785	2774080
013	2018-11-10t0638	1541853763.3	adult	109.7354	61.9999	-154.0013	1282.2961	74.3744	76999.2803	242516.0439	3905598.2247	416.758	-0.96092	240.468	0.43167	239.1281	0.48836	332.3666	-0.93444	327.9521	133943.7344	291.7337	0.049288	318.8044	-0.46267	9671150	0.54654	392.035	72.7169	71.6596	129.2897	124.6381	52103.7422	100.2823	0.23227	117.3855	2924530
013	2018-11-10t1038	1541868163.78	adult	113.7355	66	-150.0012	1233.5528	77.2715	77700.6526	244800.3916	4140495.3097	447.537	-0.72399	226.609	-0.55836	225.2645	-0.48564	327.2687	-1.245	321.564	132871.0938	283.4704	-0.55337	309.8937	-0.97973	9186280	0.0017654	323.074	65.498	64.0867	131.2626	123.8594	53292.6211	95.856	-0.56368	114.8915	2655160
013	2018-11-10t1438	1541882564.79	adult	117.7358	70.0003	-146.0009	1301.0346	76.9236	78247.8046	246285.6051	4066136.7001	408.811	-1.0353	234.276	-0.23802	232.9099	-0.16295	331.5603	-1.2708	327.0743	135608.1719	285.8267	-0.61098	314.9678	-0.95858	9573910	0.24527	202.647	74.2647	72.8276	134.9609	130.2053	55199.0078	102.6676	0.097171	121.5111	3034900
013	2018-11-10t1838	1541896964.63	adult	121.7357	74.0003	-142.001	1327.7033	81.746	81905.2725	257932.0688	4382923.8392	500.984	-0.35041	221.271	-1.1485	216.3152	-1.2699	389.485	0.26746	382.9214	166699.5781	291.5221	-0.50191	352.137	0.21934	9460210	0.051603	328.481	68.2682	64.6955	214.6585	206.867	91873.8516	102.3877	-0.14018	174.0885	2918740
013	2018-11-10t2238	1541911364.87	adult	125.7358	78.0003	-138.0009	1330.2054	78.7923	83419.2939	262617.0071	4483884.2493	494.243	-0.41997	236.679	-0.36671	234.2537	-0.33825	376.1791	-0.28827	363.9331	164014.0938	291.553	-0.66919	335.3922	-0.56135	10302200	0.66472	348.467	75.1148	73.3447	171.1674	150.6352	74628.9922	104.2382	-0.1147	131.8813	3269600
013	2018-11-11t0238	1541925763.13	adult	129.7353	81.9998	-134.0014	1199.785	80.5208	78969.3497	248775.2703	4391439.91	476.759	-0.53879	236.968	-0.47922	235.0932	-0.41006	357.6456	-0.97583	348.0145	147350	292.3142	-0.79524	330.9126	-0.88456	9754770	0.12125	347.723	71.1311	69.2451	145.4958	139.5343	59944.2891	101.3488	-0.61928	128.2295	2928110
013	2018-11-11t0638	1541940164.63	adult	133.7357	86.0003	-130.001	1336.3098	79.7864	82960.9338	261128.649	4473761.689	533.794	-0.25778	239.681	-0.44622	236.7318	-0.43212	381.2226	-0.46535	371.3712	165450.625	297.0822	-0.72403	349.4632	-0.40858	10379100	0.5288	354.724	76.4125	74.2049	176.1382	167.9802	76443.9609	107.558	-0.11208	146.1961	3308970
013	2018-11-11t1038	1541954563.44	adult	137.7354	89.9999	-126.0013	1262.5767	79.1029	80561.7131	253676.9498	4396944.5682	749.912	0.76831	242.296	-0.41639	239.1529	-0.40617	399.2291	-0.11937	383.3646	168075.4375	300.2619	-0.7253	353.6392	-0.42767	10181000	0.28825	378.149	75.4696	73.2218	164.6399	156.6782	69313.3906	107.5132	-0.2911	139.8144	3171160
013	2018-11-11t1438	1541968965.79	adult	141.7361	94.0006	-122.0006	1185.2652	82.2962	80309.5112	253085.8181	4570868.4233	569.489	-0.15685	239.735	-0.68408	235.5421	-0.72498	438.9196	0.81095	430.906	183907.3125	301.4399	-0.81578	378.7628	0.24937	10027400	0.097186	413.745	79.2793	74.9967	268.8488	266.5796	112647.6641	117.9544	0.5939	198.6366	3316010
013	2018-11-11t1838	1541983364.33	adult	145.7357	98.0002	-118.001	1264.284	81.7938	82501.1575	259895.964	4512898.3714	744.997	0.61744	246.115	-0.42826	242.5981	-0.42526	424.1051	0.26111	410.7135	182365.1875	314.5228	-0.34364	381.0118	0.16893	10582000	0.42188	357.8	79.4157	76.1982	200.2946	189.3399	86126.6562	116.6541	0.27529	162.6543	3414560
013	2018-11-11t2238	1541997765.41	adult	149.736	102.0005	-114.0007	1280.8717	81.6838	79468.5255	250207.8579	4268272.1244	501.174	-0.54236	255.73	0.020659	253.4177	0.096135	386.1162	-0.87906	379.477	160238.2188	314.0039	-0.49755	359.2112	-0.66647	10607700	0.36644	240.742	80.1296	78.0014	164.0988	160.8277	68101	112.8543	-0.26574	145.3484	3323780
013	2018-11-12t0238	1542012164.3	adult	153.7357	106.0002	-110.0011	1223.3199	84.1162	79825.3056	251386.2287	4517536.0914	495.913	-0.5976	245.37	-0.68166	242.7056	-0.61607	383.6158	-1.0561	376.0463	159967.8125	306.3289	-0.97503	355.1134	-0.9191	10213300	0.03649	270.276	78.0924	75.5652	167.511	161.923	69852.0781	113.3046	-0.38499	146.5885	3250520
013	2018-11-12t0638	1542026564.86	adult	157.7358	110.0003	-106.0009	1257.1345	78.8149	79058.1413	248896.213	4292172.046	711.625	0.35517	260.696	0.095326	257.5667	0.13668	429.2407	0.011894	411.2599	177276.4219	322.3649	-0.36613	380.5815	-0.23899	10748500	0.32432	361.842	81.4387	78.9952	170.9085	165.5592	70585.2031	115.7246	-0.32806	149.1779	3357720
013	2018-11-12t1038	1542040964.13	adult	161.7356	114.0001	-102.0011	1297.0285	82.7954	84536.475	266187.6225	4692874.2467	453.354	-0.84998	240.048	-1.1801	237.7295	-1.0831	367.4608	-1.6565	360.3065	162050.2188	301.3634	-1.4179	340.985	-1.5698	10577900	0.15851	258.03	80.0161	76.8617	176.0493	172.399	77637.75	120.0448	-0.12035	157.267	3525990
013	2018-11-12t1438	1542055366.57	adult	165.7363	118.0008	-98.0004	1254.128	80.6965	83659.4207	263535.5933	4714072.3055	645.937	-0.0048404	254.417	-0.46013	251.087	-0.41705	422.4103	-0.36983	411.277	184593.3125	321.4168	-0.63669	379.4986	-0.49557	11095400	0.41909	311.726	82.6585	79.4303	185.1998	177.2721	80932.3281	123.1273	-0.033629	161.2607	3604820
013	2018-11-12t1838	1542069763.21	adult	169.7354	121.9999	-94.0014	1284.6712	80.9963	81946.7048	258055.2582	4494002.1542	642.477	-0.048544	261.257	-0.17231	257.1828	-0.16575	450.9727	0.2343	441.5126	193016.3281	337.2283	-0.063317	405.2575	0.17102	11164800	0.40477	375.288	84.8158	81.4828	209.0392	198.3014	89468.7656	131.5623	0.45644	177.1987	3624600
013	2018-11-12t2238	1542084165.13	adult	173.7359	126.0004	-90.0008	1269.2247	80.8425	85683.7194	269968.0019	4831706.8612	604.316	-0.25126	262.808	-0.18362	258.8158	-0.16684	446.6769	0.031377	437.5107	199664.5781	333.303	-0.34182	405.7912	0.079069	11732000	0.67631	371.37	91.0054	86.4145	239.9362	228.6438	107251.4844	136.203	0.61811	199.6793	4062570
013	2018-11-13t0238	1542098563.94	adult	177.7356	130.0001	-86.0012	1276.8357	81.0019	83623.9922	263332.9938	4722258.9816	589.928	-0.34946	255.75	-0.66848	251.8391	-0.64315	429.174	-0.47045	417.9928	187119.875	330.7976	-0.54908	388.7184	-0.51573	11142300	0.29415	347.129	86.6801	81.8586	220.5382	212.9853	96154.6406	137.7015	0.53445	190.4105	3776390
013	2018-11-13t0638	1542112964.96	adult	181.7358	134.0003	-82.0009	1272.3705	82.9178	83413.0115	262719.439	4630475.437	788.536	0.58194	262.415	-0.39756	258.4738	-0.36809	446.5083	-0.14964	427.4788	194231.0938	331.9423	-0.59933	393.0605	-0.47916	11414500	0.40027	380.241	87.9102	83.538	205.0354	197.437	89190.3906	134.9283	0.15245	176.3165	3823920
013	2018-11-13t1038	1542127363.99	adult	185.7356	138.0001	-78.0011	1185.6478	80.8542	79648.1097	251008.8259	4506557.6802	660.811	-0.061605	260.093	-0.61403	255.8307	-0.59837	454.8543	-0.039808	442.5012	188764.5312	335.5996	-0.55046	406.5053	-0.19248	10792600	0.028312	436.976	89.147	84.0024	241.9675	225.0791	100416.5312	139.7668	0.29732	196.2699	3699160
013	2018-11-13t1438	1542141769.14	adult	189.737	142.0015	-73.9997	1307.5142	82.3264	85472.3711	269192.5682	4739118.304	807.346	0.68636	273.057	-0.01864	268.9309	0.013811	492.985	0.71777	474.9384	219871.2969	349.9553	-0.11223	433.28	0.4399	12163300	0.71489	429.084	92.9214	87.2601	265.0097	246.7408	118194.3281	144.3868	0.40163	209.5759	4139180
013	2018-11-13t1838	1542156164.93	adult	193.7358	146.0003	-70.0009	1225.9298	82.0571	79794.1772	251316.4876	4431450.0655	587.21	-0.51006	264.029	-0.58152	260.3677	-0.52504	424.2972	-0.84043	412.7254	176507.6562	339.3145	-0.591	387.4337	-0.85702	10983900	0.070921	331.723	90.1509	85.11	217.4145	209.2517	90444.4375	145.2944	0.27681	188.9452	3750370
013	2018-11-13t2238	1542170565.53	adult	197.736	150.0005	-66.0007	1225.0289	84.1198	83274.9713	262404.6249	4773932.8052	710.611	0.16028	267.706	-0.47897	263.0887	-0.46628	457.2181	-0.20317	447.8418	198432.6406	344.2123	-0.50871	412.1176	-0.29195	11610900	0.36917	498.778	95.6006	89.7547	250.7289	238.2884	108816.3594	153.5658	0.55411	208.7988	4146390
013	2018-11-14t0238	1542184964.84	adult	201.7358	154.0003	-62.0009	1352.936	83.6342	87735.1626	276243.0144	4860091.6573	612.401	-0.42618	272.3	-0.33346	268.0705	-0.29413	447.218	-0.46446	434.6616	204825.8281	351.4367	-0.35548	405.6534	-0.52685	12458500	0.76588	474.481	87.055	81.7996	215.7793	206.4247	98826.9219	142.0328	-0.23459	187.0803	3983030
013	2018-11-14t0638	1542199365.41	adult	205.736	158.0005	-58.0007	1320.7047	80.3048	84561.7927	266281.1904	4593086.2071	633.246	-0.31883	276.239	-0.22328	270.8658	-0.23422	483.3793	0.18765	476.7435	213653.6406	358.5969	-0.21586	431.9223	0.034582	12186300	0.61246	390.211	91.2474	84.8542	243.9916	234.5163	107844.2812	150.4395	0.04663	206.9529	4025380
013	2018-11-14t1038	1542213764.85	adult	209.7358	162.0003	-54.0009	1253.6767	87.1386	85106.5175	268042.3969	4978504.1064	681.733	-0.040137	269.722	-0.61985	264.7481	-0.61254	455.669	-0.40411	446.0181	202317.0312	348.5964	-0.61137	417.2216	-0.38547	11958900	0.48395	473.125	93.0141	86.4146	231.3904	224.1565	102737.3516	154.3053	0.086937	205.3957	4124060
013	2018-11-14t1438	1542228168.48	adult	213.7368	166.0013	-49.9999	1278.5664	80.9858	82829.8641	260988.2441	4531085.209	571.063	-0.73618	284.467	0.013742	279.9122	0.059521	466.9133	-0.24409	457.3656	201706.5312	365.6592	-0.1711	431.5035	-0.12499	12287500	0.63214	360.332	100.503	93.4737	246.8712	239.1912	106648.3516	165.4356	0.46488	220.8021	4341240
013	2018-11-14t1838	1542242569.4	adult	217.7371	170.0016	-45.9996	1342.7353	82.99	86501.5432	272375.3345	4745526.825	746.904	0.35587	281.341	-0.2087	275.6271	-0.21841	482.2888	-0.013747	469.792	217994.5625	365.1677	-0.26394	435.6657	-0.099271	12692700	0.81563	385.264	96.8679	89.703	248.9189	238.5839	112511.3203	162.0386	0.16159	215.8069	4370190
013	2018-11-14t2238	1542256966.37	adult	221.7362	174.0007	-42.0005	1366.2025	83.4752	89964.8397	283226.4606	5072698.4582	588.365	-0.65918	273.801	-0.6243	269.2718	-0.58331	450.6316	-0.6284	444.0335	211346.2188	357.0014	-0.56532	415.4567	-0.59841	12824600	0.87115	341.446	93.1947	86.5387	236.342	229.7425	110844.3906	157.1285	-0.18792	209.7244	4365150
013	2018-11-15t0238	1542271364.97	adult	225.7358	178.0003	-38.0009	1299.3042	85.6622	86170.829	271329.4328	4930612.1628	789.938	0.63659	283.338	-0.24156	278.955	-0.1787	479.0572	-0.16657	468.5656	215096.6875	369.1543	-0.2851	439.2483	-0.14097	12722100	0.81541	420.283	104.211	97.0815	253.412	245.6954	113781.9844	172.6168	0.36205	224.4241	4679170
013	2018-11-15t0638	1542285766.62	adult	229.7363	182.0008	-34.0004	1285.5735	84.4578	85181.4678	268258.5472	4849251.8323	686.011	-0.040301	292.77	0.132	287.7717	0.18239	511.452	0.34989	500.7294	227084.6875	386.9512	0.14105	464.4709	0.33113	12996600	0.94445	436.445	110.8	102.2341	302.745	283.6193	134418.7812	186.869	0.83822	247.9268	4918620
013	2018-11-15t1038	1542300168.54	adult	233.7368	186.0013	-29.9999	1328.5351	80.6745	87271.973	274873.379	4896401.3049	561.892	-0.86654	276.751	-0.64714	272.7011	-0.57458	460.3293	-0.56308	454.065	209449.8438	368.6289	-0.4142	430.5394	-0.42284	12587800	0.74376	379.449	105.109	98.3564	260.4226	252.9373	118492.3047	179.5367	0.405	232.8889	4780780
013	2018-11-15t1438	1542314568.18	adult	237.7367	190.0012	-26	1329.0534	82.4388	86511.12	272455.1218	4829193.7744	624.447	-0.45867	282.987	-0.41478	279.2589	-0.31575	458.1652	-0.62917	449.5051	206632.5	372.2091	-0.37101	428.2535	-0.51287	12761600	0.82822	460.166	109.878	102.7492	261.3021	254.5501	117847.25	185.6044	0.5343	236.5391	4955040
013	2018-11-15t1838	1542328968.44	adult	241.7368	194.0013	-21.9999	1246.7983	82.6546	81639.5474	257118.2909	4574226.5461	602.13	-0.61685	289.4	-0.17666	285.6864	-0.064297	469.6852	-0.46866	462.1259	200085.9062	381.2328	-0.18603	440.2527	-0.31594	12318000	0.61121	419.911	114.109	107.2881	271.4379	259.8569	115632.5469	190.3283	0.60687	242.602	4856930
013	2018-11-15t2238	1542343367.01	adult	245.7364	198.0009	-18.0003	1244.9837	83.9572	81032.3344	255204.1508	4541471.2992	614.96	-0.53733	294.037	-0.019195	288.9777	0.04155	466.7774	-0.54416	458.3222	197446.8438	387.5116	-0.075499	440.6227	-0.3505	12412500	0.65957	392.252	117.003	110.0605	274.9693	265.7139	116312	193.7227	0.62583	244.4464	4939150
013	2018-11-16t0238	1542357765.38	adult	249.736	202.0005	-14.0008	1229.3083	83.7398	80332.3379	253039.3757	4501805.7787	617.644	-0.52603	298.905	0.14688	292.611	0.16281	487.8604	-0.23739	478.8077	204413.4844	399.3556	0.17295	457.9762	-0.058196	12522900	0.71748	405.861	121.59	113.8295	290.2441	281.3192	121612.2656	204.2696	0.92241	261.0389	5094120
013	2018-11-16t0638	1542372166.91	adult	253.7364	206.0009	-10.0003	1203.9022	83.3934	78298.4786	246624.3406	4395922.2817	580.827	-0.79094	298.662	0.089309	292.4368	0.11024	484.93	-0.31265	478.3717	198336.375	397.2048	0.067299	455.7811	-0.1425	12186900	0.55342	419.954	123.52	114.8912	289.1918	282.509	118279.4297	209.196	0.99599	261.6613	5040240
013	2018-11-16t1038	1542386568.75	adult	257.7369	210.0014	-5.9998	1202.6022	83.5006	78143.423	246167.83	4381957.4226	625.771	-0.48261	303.716	0.26123	296.0291	0.22923	509.6689	0.037948	499.7305	207944.9062	411.7152	0.37271	474.9332	0.17132	12369400	0.64919	450.626	125.731	116.7102	299.7441	290.0669	122295.6094	215.7908	1.1309	271.1111	5120660
013	2018-11-16t1438	1542400970.81	adult	261.7375	214.002	-1.9992	1202.7702	83.4517	78074.8603	245948.0738	4371847.0262	643.607	-0.36107	306.546	0.33602	297.5064	0.25228	528.3041	0.28645	520.4725	215548.0938	420.8242	0.53958	491.4096	0.42688	12478000	0.70921	404.503	128.714	118.5766	314.535	307.3207	128330.2891	223.86	1.3175	283.0653	5239320
013	2018-11-16t1838	1542415365.37	dead	265.736	218.0005	1.9992	1153.1075	84.9116	76952.3739	242554.8192	4417042.7237	668.02	-0.18828	310.876	0.47389	302.4413	0.43069	515.7612	0.065652	509.1968	206820.2188	424.0123	0.56155	485.2217	0.26857	12461800	0.70684	460.674	132.297	122.2371	308.6484	299.2347	123768.0156	228.0508	1.3573	281.6563	5303280
014	2018-11-05t1503	1541452055.74	larva	0	-53.588	-129.5879	150.8504	28.4361	2887.5096	9208.9331	51345.2328	0	-0.54566	0	-0.6498	0	-0.65043					0	-0.63494	0	-0.61566	0	1.1074	0	0	0				0	-0.54986	0	0
014	2018-11-05t1845	1541465392.5	larva	3.7047	-49.8833	-125.8833	148.3481	39.4497	3458.7495	11354.0708	78396.9732	0	-0.7839	0	-0.83822	0	-0.83812					0	-0.82385	0	-0.80768	0	0.52045	0	0	0				0	-0.66702	0	0
014	2018-11-05t2245	1541479793.16	larva	7.7048	-45.8831	-121.8831	148.058	28.6155	2841.8904	9071.7909	50771.759	0	-1.0398	0	-1.0519	0	-1.0507					0	-1.0392	0	-1.0261	0	-0.094259	0	0	0				0	-0.80229	0	0
014	2018-11-06t0245	1541494192.57	larva	11.7047	-41.8833	-117.8832	148.0607	28.3934	2826.0991	9021.3465	50174.4444	0	-1.2938	0	-1.278	0	-1.2755					0	-1.2684	0	-1.2581	0	-0.68765	0	0	0				0	-0.94849	0	0
014	2018-11-06t0645	1541508594.31	larva	15.7052	-37.8828	-113.8828	171.6711	24.9909	3009.2892	9545.9007	47995.804	299.137	0.86617	164.981	1.0038	164.4927	1.015	219.8973	-0.54176	213.3284	3738.2542	194.9633	0.9038	207.1508	0.74616	274198	-0.91531	250.14	60.8291	60.2881	102.6825	92.1229	1745.6023	80.8588	0.81739	88.5089	101098
014	2018-11-06t1045	1541522996.23	larva	19.7057	-33.8823	-109.8822	344.2123	39.6027	10702.9705	33839.1015	291321.0822	295.164	0.60166	186.171	1.1963	185.9372	1.214	246.9516	-0.24899	240.4873	14323.1904	218.8056	1.0643	235.2585	0.90443	1062480	-0.50312	110.433	62.7481	62.5151	95.9227	94.8732	5563.5142	81.9317	0.78217	90.8423	358103
014	2018-11-06t1445	1541537401.73	larva	23.7072	-29.8808	-105.8807	426.3552	38.8806	13500.9532	42687.5105	361408.8742	340.512	0.74145	163.163	0.67109	163.0007	0.68932	216.1243	-0.8468	212.7823	15560.9473	193.7202	0.57634	207.2494	0.41179	1173630	-0.92245	291.749	57.8678	57.7171	95.5539	91.5096	6879.8838	76.6834	0.5762	85.793	416243
014	2018-11-06t1845	1541551797.09	larva	27.7059	-25.882	-101.882	481.6753	52.6771	19450.9955	61577.8496	669572.5049	466.709	1.5555	194.962	1.0617	191.6233	1.027	370.5343	1.5887	361.1897	38165.0352	234.4219	0.98948	321.1584	1.6636	2005380	-0.47357	121.082	65.9269	65.6999	98.9751	97.2085	10194.4316	85.6641	0.75588	93.8844	678124
014	2018-11-06t2245	1541566196.33	larva	31.7057	-21.8823	-97.8822	706.6701	49.1667	27740.1402	87483.3553	911235.4727	374.406	0.56581	179.289	0.61411	179.1164	0.6365	249.3173	-0.5615	240.8372	36649.6445	216.931	0.56179	233.3624	0.36405	2630000	-0.28055	118.677	61.8738	61.6672	96.0721	94.3564	14122.6055	81.8031	0.56634	91.1953	907627
014	2018-11-07t0245	1541580596.66	larva	35.7058	-17.8822	-93.8821	698.5187	47.1231	26670.4064	84032.9848	864135.1457	411.595	0.64917	177.123	0.38074	175.7593	0.38196	261.2452	-0.47995	245.4134	37096.8164	218.4795	0.39116	237.8105	0.21517	2500260	-0.95149	138.487	59.4673	58.9186	94.3012	92.3603	13390.7744	79.483	0.39714	88.9127	839440
014	2018-11-07t0645	1541594999.49	larva	39.7066	-13.8814	-89.8813	905.1553	52.1598	40097.2495	126326.1607	1475564.1991	842.089	4.081	196.623	0.57952	193.9577	0.55418	383.8665	1.832	360.7738	81379.7031	238.0828	0.5202	290.3933	0.79677	4150720	0.38813	359.412	61.9249	61.5702	99.0141	96.0128	20990.9961	82.5653	0.40498	92.2604	1307230
014	2018-11-07t1045	1541609410.72	larva	43.7097	-9.8783	-85.8782	1013.5226	61.4178	52413.891	165108.8959	2273054.0351	423.752	0.28846	173.387	-0.17829	170.5864	-0.20463	324.6049	0.57249	316.1125	89266.3359	221.6755	-0.033495	285.985	0.524	4761730	0.53083	143.169	59.628	59.3067	96.2693	94.4179	26474.0469	81.4083	0.23195	90.9987	1637560
014	2018-11-07t1438	1541623372.01	larva	47.5879	-6.0001	-82.0001	1139.3879	66.7335	60785.8506	191410.5904	2775692.4631	534.196	1.0626	184.206	-0.13949	182.4771	-0.13826	315.6014	0.28263	298.0435	100676.8359	223.3895	-0.24377	255.9819	-0.24082	5864400	1.1929	269.829	61.2519	60.8403	98.9119	96.7002	31552.9043	82.3139	0.1667	92.3896	1950020
014	2018-11-07t1838	1541637771.71	larva	51.5878	-2.0002	-78.0001	1130.3314	73.4581	68154.1322	214761.5124	3432687.811	412.178	-0.12498	173.967	-0.61376	169.8083	-0.67688	278.5564	-0.74437	273.4893	99166.0781	229.8982	-0.27556	260.5184	-0.33063	6192190	1.0183	339.855	54.0767	53.3849	95.0534	91.8111	33839.0195	76.7337	-0.30385	87.8332	1924810
014	2018-11-07t2238	1541652173.19	adult	55.5882	2.0002	-73.9997	1509.4426	74.7732	84959.565	268050.3822	3978637.2733	387.882	-0.44011	188.51	-0.33906	188.2632	-0.28185	309.7655	-0.10934	304.9625	137845.6406	243.0453	-0.072638	281.7079	0.016917	8377760	2.7876	298.581	59.5264	59.139	96.8746	94.9719	43109.1953	81.2036	-0.082356	90.9865	2645470
014	2018-11-08t0238	1541666573.13	adult	59.5882	6.0002	-69.9998	1126.2426	75.161	69848.3535	220151.2824	3605429.6155	456.915	0.10252	194.035	-0.28855	192.8045	-0.26033	300.7214	-0.46178	287.9245	109763.3281	238.7	-0.36076	265.917	-0.53487	7074500	0.97657	178.526	58.9103	58.5182	95.5225	93.6461	34865.7188	80.2625	-0.28296	89.9649	2147870
014	2018-11-08t0638	1541680971.48	adult	63.5877	9.9997	-66.0002	1307.9377	76.1207	79692.3639	250920.6082	4119334.943	369.43	-0.74537	185.893	-0.7883	184.1087	-0.76935	274.2576	-1.2861	268.7679	114365.4062	230.7033	-0.84034	255.2053	-1.0312	7735370	1.2198	225.17	60.7334	60.1797	100.8783	98.5172	42066.2539	83.5153	-0.021784	94.4135	2527240
014	2018-11-08t1038	1541695373.03	adult	67.5881	14.0002	-61.9998	1187.3488	76.5309	76850.6992	242261.3897	4128081.7478	375.088	-0.74777	198.214	-0.40201	197.6074	-0.33385	277.5941	-1.3034	271.6414	111315.2266	240.5401	-0.64329	262.5536	-0.9857	7944630	1.0405	354.062	61.4897	61.109	99.7513	97.4859	40000.2852	83.6157	-0.12173	94.0401	2464570
014	2018-11-08t1438	1541709772.81	adult	71.5881	18.0001	-57.9998	1276.3523	75.8354	78429.9319	246965.615	4088094.503	399.856	-0.56654	193.682	-0.80458	192.222	-0.76484	309.9876	-0.46877	302.1788	127094.9062	238.6124	-0.93205	271.4007	-0.84628	7928190	0.67968	172.691	60.8967	60.5107	98.8946	97.26	40546.7891	82.9771	-0.37266	93.2735	2492740
014	2018-11-08t1838	1541724172.85	adult	75.5881	22.0001	-53.9998	1209.2893	73.1165	75285.2461	237243.4082	3880096.6981	359.942	-0.98462	198.968	-0.70076	197.8809	-0.6415	284.9527	-1.305	278.5978	111986.4062	241.8538	-0.98098	265.3374	-1.2651	7813880	0.26909	291.998	63.3522	62.9703	101.8594	99.3152	40030.7383	85.7511	-0.098007	95.503	2487970
014	2018-11-08t2238	1541738572.46	adult	79.588	26	-49.9999	1397.3802	78.8975	87869.5312	276812.2175	4664327.3109	350.21	-1.1232	189.862	-1.4127	188.5915	-1.3461	274.0896	-1.7499	267.9296	125807.1172	234.4805	-1.5642	257.2841	-1.7917	8703830	0.85909	217.829	61.8065	61.3102	101.5616	99.8184	46616.7578	84.6264	-0.47718	95.2221	2833400
014	2018-11-09t0238	1541752972.7	adult	83.588	30.0001	-45.9999	1277.8139	77.92	82255.3902	259034.883	4477437.141	374.133	-0.94324	199.186	-1.0445	197.5421	-1.0083	298.0275	-1.1171	291.0581	127853.8125	249.835	-0.95026	276.5975	-1.1327	8540110	0.4737	153.007	56.6456	55.7999	104.0667	100.4615	44644.6211	80.7821	-1.3267	94.0424	2428680
014	2018-11-09t0638	1541767372.25	adult	87.5879	33.9999	-42	1360.678	75.8292	83352.5272	262431.5415	4316870.4207	373.355	-1.0003	209.686	-0.57637	208.509	-0.52107	304.6504	-1.0198	300.1161	132827.5625	257.3279	-0.73199	284.37	-0.94868	9123230	0.82519	209.918	60.2593	59.9555	100.9786	98.7261	44026.6562	84.3139	-0.93113	95.2187	2621820
014	2018-11-09t1038	1541781773.23	adult	91.5882	38.0002	-37.9997	1294.6969	79.1393	82001.4503	258191.4474	4437503.2984	429.426	-0.52211	217.666	-0.2486	216.9441	-0.16905	317.4152	-0.73424	309.8227	135853.7031	269.3492	-0.26949	296.9943	-0.55911	9309790	0.82511	182.978	60.1111	59.5098	101.9928	99.7038	43652.9375	84.3804	-1.1176	95.9479	2571010
014	2018-11-09t1438	1541796172.82	adult	95.5881	42.0001	-33.9998	1288.5812	80.4951	86698.1273	273313.5893	4883009.7132	496.938	0.051857	214.811	-0.58701	212.1845	-0.61461	354.475	0.30804	348.9736	160222.7188	266.4428	-0.60912	317.8771	0.15622	9704070	1.0405	261.552	69.1145	67.1926	189.1472	183.7891	85494.5391	94.7976	0.29673	150.4428	3122250
014	2018-11-09t1838	1541810574.37	adult	99.5885	46.0005	-29.9994	1266.0902	83.3627	88341.946	278334.0286	5207815.7439	363.798	-1.2729	200.563	-1.6288	198.9379	-1.5776	287.2376	-1.9505	283.4866	132129.3125	250.7007	-1.6225	273.7866	-1.8502	9224070	0.44887	328.25	63.7162	62.7006	121.4846	113.3263	55882.9375	89.8162	-0.68489	104.6929	2930370
014	2018-11-09t2238	1541824971.17	adult	103.5876	49.9996	-26.0003	1264.2544	81.0641	85745.8737	270118.6208	4924874.1479	451.926	-0.51939	211.627	-1.1005	208.8025	-1.1255	321.3531	-1.0277	315.1024	143644.8125	266.0094	-0.99599	297.8893	-1.0218	9456150	0.53411	408.153	63.213	62.2913	111.3588	108.1908	49777.375	88.3817	-1.0925	102.5612	2824540
014	2018-11-10t0238	1541839370.64	adult	107.5875	53.9995	-22.0004	1253.6256	79.6919	82086.5737	258508.5413	4586124.2846	451.204	-0.6045	228.364	-0.22498	226.5775	-0.1917	334.629	-0.77385	327.6399	143221.2188	283.2553	-0.28491	313.6915	-0.56537	9773280	0.70306	361.977	68.5243	67.3055	126.7939	121.0743	54267.7969	96.5925	-0.14755	113.5056	2932630
014	2018-11-10t0638	1541853771.43	adult	111.5877	57.9997	-18.0002	1191.5195	80.6021	78782.5378	248149.446	4452768.3201	478.693	-0.42319	211.043	-1.4264	208.1184	-1.4433	344.3209	-0.64152	335.5371	141515.875	264.8621	-1.4023	309.806	-0.8918	8663300	-0.41521	348.934	68.9245	66.5006	183.5113	181.3562	75423.1406	99.5653	0.031989	134.1812	2829350
014	2018-11-10t1038	1541868172.02	adult	115.5879	61.9999	-14.0001	1169.0697	79.584	73328.4897	231096.3521	3899919.5719	569.591	0.28379	235.465	-0.090376	233.1248	-0.078411	382.9667	0.34897	371.4918	146676.2656	300.2327	0.2051	348.848	0.40102	9011260	-0.19858	211.851	67.1474	65.4173	137.5928	132.2988	52698.043	99.6059	-0.17562	122.0129	2569730
014	2018-11-10t1438	1541882573.01	adult	119.5881	66.0002	-9.9998	1163.2225	80.1974	73950.2036	233077.0084	4019758.5416	498.561	-0.3501	232.816	-0.38949	227.7197	-0.53047	381.2711	0.11985	374.0781	147170.6562	305.4614	0.2811	355.7702	0.45655	8981130	-0.31368	272.889	68.2882	66.2068	142.2017	138.9118	54889.8438	101.4257	-0.15087	126.2787	2634280
014	2018-11-10t1838	1541896972.81	adult	123.5881	70.0001	-5.9998	1201.351	86.6678	84305.8519	265613.4706	5035380.1347	519.918	-0.24	211.901	-1.763	207.8444	-1.8224	357.5434	-0.74086	345.2267	156961.5312	273.6275	-1.4568	322.945	-0.91373	9299280	-0.12568	359.747	68.4656	65.5407	176.6481	156.9689	77548.5	101.8419	-0.29321	137.5355	3004610
014	2018-11-10t2238	1541911373.12	adult	127.5882	74.0002	-1.9998	1320.8369	83.878	89298.712	281201.6092	5123774.7891	521.449	-0.26977	232.688	-0.66219	228.2809	-0.7434	383.6277	-0.15416	375.3724	178770.5312	304.5121	-0.1172	354.4072	0.027225	10826000	1.0473	265.866	66.8485	64.5361	149.1868	144.8252	69521.0547	100.9628	-0.57264	132.1854	3110190
014	2018-11-11t0238	1541925771.37	dead	131.5877	77.9997	1.9998	1406.3144	83.5065	93417.8637	294148.6284	5267234.6609	582.931	0.026834	233.302	-0.75273	228.0616	-0.87345	406.1071	0.31939	397.0371	197774.1406	310.1404	-0.012295	374.3618	0.53803	11354600	1.3572	307.27	66.7616	64.4628	148.4323	143.7087	72286.5234	100.9828	-0.73499	131.9026	3249220
015	2018-11-05t1503	1541452063.94	egg	-1.8523	-53.588	-233.589	170.3401	27.8949	3243.2975	10309.4231	57066.9568	0	-0.4262	0	-0.55862	0	-0.55953					0	-0.54387	0	-0.52298	0	1.4068	0	0	0				0	-0.49385	0	0
015	2018-11-05t1845	1541465400.79	larva	1.8523	-49.8833	-229.8843	153.8468	28.1129	2918.5077	9300.2598	51377.4101	0	-0.66491	0	-0.74296	0	-0.74325					0	-0.72822	0	-0.71051	0	0.81192	0	0	0				0	-0.60754	0	0
015	2018-11-05t2245	1541479801.49	larva	5.8525	-45.8831	-225.8841	153.8472	28.0329	2913.763	9286.3558	51207.2014	0	-0.9215	0	-0.95153	0	-0.9509					0	-0.9379	0	-0.92344	0	0.18781	0	0	0				0	-0.73843	0	0
015	2018-11-06t0245	1541494200.79	larva	9.8523	-41.8833	-221.8843	153.8472	27.9751	2912.1032	9282.579	51141.481	0	-1.1764	0	-1.1716	0	-1.1697					0	-1.1604	0	-1.1488	0	-0.41556	0	0	0				0	-0.87927	0	0
015	2018-11-06t0645	1541508602.54	larva	13.8528	-37.8828	-217.8838	193.4344	26.8094	3666.2267	11621.2713	62925.3573	262.055	0.67621	172.094	1.1757	171.4875	1.1854	235.1949	-0.27119	231.2129	4939.0918	204.5508	1.0866	227.1149	1.0307	345736	-0.55969	106.616	61.9388	61.3886	94.1868	91.2712	1977.9233	81.7184	0.86518	89.0313	124435
015	2018-11-06t1045	1541523004.46	larva	17.8534	-33.8823	-213.8833	207.9579	30.0136	4108.8799	13037.6862	76556.3779	215.327	0.062655	159.703	0.84375	159.3831	0.85748	206.0813	-0.80968	205.2529	4739.8696	187.8138	0.73371	200.5621	0.5871	358534	-1.1121	112.062	59.736	59.4853	93.8655	92.2114	2158.906	79.1605	0.74264	87.4333	134107
015	2018-11-06t1445	1541537409.97	larva	21.8549	-29.8807	-209.8818	363.0206	43.7805	12235.8004	38898.0659	349414.1678	288.002	0.4187	187.981	1.1522	188.369	1.1807	260.4188	-0.096692	257.3043	17187.6387	229.1252	1.126	248.8743	0.98062	1223750	-0.60709	106.98	56.0817	55.8832	91.8606	90.4722	6062.8003	77.6397	0.63593	87.2689	365092
015	2018-11-06t1845	1541551805.35	larva	25.8536	-25.882	-205.883	311.0429	44.3237	10136.699	32130.2441	291261.1082	235.869	-0.24221	149.358	0.34376	148.7844	0.35485	208.317	-1.0486	204.755	11249.1172	183.2157	0.33567	199.5561	0.21773	806382	-1.6488	100.574	47.1667	46.7056	83.5714	82.1203	4512.853	66.7428	0.25583	77.194	254653
015	2018-11-06t2245	1541566204.57	larva	29.8534	-21.8822	-201.8833	477.9522	42.9536	15866.5702	50091.9509	451880.7839	262.714	-0.25585	176.767	0.64959	175.5933	0.6527	239.7362	-0.66573	236.6229	20377.5801	214.2504	0.60477	230.6923	0.41925	1490680	-1.3624	114.387	59.7613	59.3688	94.2621	92.8672	8012.2754	79.9658	0.54777	89.3763	503967
015	2018-11-07t0245	1541580604.93	larva	33.8535	-17.8821	-197.8832	421.7785	40.7035	14043.3128	44388.8351	398403.8888	436.441	0.96266	171.235	0.35932	170.2998	0.36807	257.9828	-0.47783	249.0165	19348.7129	214.0223	0.41306	235.6337	0.28486	1279810	-2.1123	404.926	51.1284	50.9338	95.2038	85.8215	7140.2871	71.531	0.17931	81.4238	382134
015	2018-11-07t0645	1541595007.68	larva	37.8543	-13.8814	-193.8824	623.8188	54.2801	25384.6047	80136.1381	870299.0879	343.633	-0.049387	185.541	0.44076	183.2123	0.42288	284.1603	-0.11104	279.1535	38077.4844	233.7457	0.53901	262.1753	0.45667	2486440	-1.239	154.928	53.0229	52.5863	90.1798	88.0694	12084.0928	74.2099	0.14196	84.4623	710559
015	2018-11-07t1045	1541609419.05	larva	41.8574	-9.8782	-189.8792	830.587	49.0092	34482.6284	108701.4403	1177579.4069	506.966	1.109	193.896	0.40752	189.861	0.35142	379.3291	1.7468	371.0997	69037.8984	253.313	0.69357	332.3955	1.3866	3527350	-0.58388	118.091	56.7417	56.2239	94.5373	92.9595	17205.7832	78.7054	0.17639	88.3285	1032250
015	2018-11-07t1438	1541623380.21	larva	45.7355	-6.0001	-186.0011	767.5714	50.1575	30708.7472	96846.2892	1011502.4052	547.939	1.2513	202.109	0.39921	200.5075	0.39895	333.5206	0.73105	311.4764	54030.3359	240.9555	0.23903	266.8318	0.06165	3274370	-1.3529	132.078	64.6871	64.3855	100.2635	98.9586	16242.6904	85.0358	0.35483	94.6712	1048000
015	2018-11-07t1838	1541637779.93	larva	49.7354	-2.0002	-182.0012	776.7322	56.687	35591.9022	112219.595	1363732.6957	405.11	-0.13163	194.073	0.048635	192.9713	0.066523	284.3698	-0.52553	271.2541	53461.5312	238.152	0.013153	259.7007	-0.26262	3633440	-1.4534	227.903	57.3963	56.878	95.4797	93.4078	17950.1758	79.57	-0.050463	89.837	1074570
015	2018-11-07t2238	1541652181.37	adult	53.7358	2.0002	-178.0008	991.9338	66.4741	51825.1033	163218.1368	2319258.2977	323.391	-0.96689	165.365	-0.9995	162.8454	-1.0094	265.1721	-1.1733	261.8315	72126.8125	208.4736	-0.97334	238.0923	-0.95252	4490820	-1.0206	108.687	51.4547	50.8766	87.7705	86.0804	23873.5684	72.5155	-0.71903	82.2224	1397360
015	2018-11-08t0238	1541666581.36	adult	57.7358	6.0002	-174.0008	952.3918	67.7973	50096.2596	157853.9115	2237536.4842	391.113	-0.45411	192.645	-0.27424	192.6805	-0.2034	278.5877	-0.99279	272.4245	73268.5625	245.0701	-0.081404	264.4574	-0.49862	5060010	-0.87905	159.998	58.2238	57.6563	98.4752	96.7877	25898.9766	81.8378	-0.074391	92.5045	1529310
015	2018-11-08t0638	1541680979.61	adult	61.7353	9.9997	-170.0013	1078.8544	65.1507	58989.6258	185817.5337	2724186.985	444.048	-0.043943	224.919	0.89753	222.5083	0.85865	347.9787	0.75417	339.2538	107525.4219	272.4961	0.78133	315.764	0.85898	6941910	0.61325	153.108	62.2141	61.8167	101.1826	99.3264	31265.4277	84.7327	0.15729	95.249	1920180
015	2018-11-08t1038	1541695381.14	adult	65.7358	14.0001	-166.0009	1101.6034	68.528	63222.4358	199158.3811	3051520.7219	339.218	-1.0505	202.157	-0.15049	202.2722	-0.05852	277.7954	-1.2405	275.5039	91950.2891	248.5132	-0.22932	268.4154	-0.70421	6679880	-0.043872	288.208	57.7644	57.4035	95.4398	92.9179	31590.5898	79.5244	-0.61028	89.3591	1908710
015	2018-11-08t1438	1541709781.04	adult	69.7357	18.0001	-162.0009	1084.0556	73.0276	66318.8466	209135.0313	3373060.6533	429.144	-0.27518	182.269	-1.2927	179.3933	-1.3129	278.3405	-1.3354	273.0623	96584.1719	234.2621	-1.0304	261.4986	-1.1259	6313420	-0.75158	272.325	56.6911	56.1182	96.2999	94.578	33416.0664	79.7698	-0.77607	90.5378	1963670
015	2018-11-08t1838	1541724181.01	adult	73.7357	22.0001	-158.0009	1053.7425	76.1216	65543.1123	206611.5723	3420572.1196	352.119	-1.0359	188.155	-1.2075	186.4809	-1.1686	270.7249	-1.6779	265.4266	92587.9219	232.3843	-1.3471	256.8882	-1.5075	6434900	-0.9324	325.227	59.5665	58.9647	101.7384	98.0206	34794.5469	82.1433	-0.60624	93.2915	2037170
015	2018-11-08t2238	1541738580.63	adult	77.7356	26	-154.001	1092.4826	73.3898	66781.7287	210525.6406	3384850.559	416.751	-0.47376	209.992	-0.16243	207.6124	-0.18725	330.6241	0.031662	323.9888	115387.7969	256.7079	-0.32842	299.4621	0.054522	7321150	-0.34469	125.224	62.7234	62.4168	100.4606	98.7398	35060.7422	85.0162	-0.32143	94.8936	2186790
015	2018-11-09t0238	1541752980.81	adult	81.7357	30	-150.001	1177.6527	77.4388	76038.4981	239679.0014	4083612.7948	310.971	-1.5214	180.55	-2.0712	179.5816	-1.9729	253.7084	-2.4488	249.603	100722.2344	220.4828	-2.411	242.253	-2.5373	7159540	-0.73423	262.006	57.747	57.1668	96.3156	93.1368	38237.3086	79.0837	-1.5252	89.4278	2289900
015	2018-11-09t0638	1541767380.36	adult	85.7356	33.9999	-146.0011	1138.9809	72.6917	69431.9029	218842.8606	3507904.308	566.023	0.85713	229.243	0.68916	227.2849	0.67226	348.9918	0.41735	333.9496	126684.0156	275.2028	0.30565	307.4353	0.12592	8310310	0.14775	384.86	67.6409	67.2322	107.4241	104.7865	38994.9453	90.5525	0.2022	100.9176	2452050
015	2018-11-09t1038	1541781781.43	adult	89.7359	38.0002	-142.0008	1138.7824	78.5739	70938.436	223504.5987	3791040.9384	384.64	-0.92191	209.908	-0.65111	205.9717	-0.76021	319.1098	-0.63447	315.3034	118389.75	274.4457	0.087514	304.022	-0.18114	7771620	-0.54397	180.837	55.2595	54.317	99.6155	97.7355	36957.3477	82.1625	-1.3872	93.6385	2045930
015	2018-11-09t1438	1541796180.96	adult	93.7357	42.0001	-138.0009	1146.0533	75.6603	70526.1822	222164.0744	3686652.9994	511.32	0.2198	199.338	-1.4686	197.2713	-1.4497	323.3978	-0.62415	311.261	119333.7812	244.4381	-1.6982	283.6391	-1.2172	7338230	-1.1103	259.278	64.0034	63.0259	131.9316	122.014	48682.7656	87.8334	-0.68023	104.0224	2356160
015	2018-11-09t1838	1541810582.52	adult	97.7362	46.0005	-134.0005	1193.7236	70.7595	70768.3562	222947.181	3496288.841	580.284	0.79984	225.19	-0.031389	224.8839	0.076591	358.4828	0.34344	338.245	132638.625	281.4339	0.086385	312.5064	-0.16684	8320330	-0.33214	314.254	62.2003	61.6649	107.9716	105.1168	39949.4883	89.0303	-0.70599	100.8624	2298180
015	2018-11-09t2238	1541824979.22	adult	101.7352	49.9996	-130.0014	1198.9958	78.5405	75580.0656	238033.8629	4037103.2646	477.194	-0.2466	207.506	-1.2835	205.3213	-1.2691	345.9934	-0.19822	337.1912	136667.3906	254.8015	-1.5003	299.8335	-0.86509	8180520	-0.59183	309.975	62.3846	60.3396	196.8217	189.4031	77744.5781	85.9547	-1.3568	138.2309	2459390
015	2018-11-10t0238	1541839378.77	adult	105.7351	53.9995	-126.0015	1139.1683	72.6295	67547.3774	212733.9669	3413542.8236	449.576	-0.58351	230.69	-0.010724	229.8676	0.07592	332.612	-0.76952	321.9049	117412.0234	282.1779	-0.25411	308.3278	-0.6954	8141050	-0.74312	316.534	64.8781	64.1143	110.2718	106.7589	38925.9453	90.2082	-0.93659	102.3293	2289550
015	2018-11-10t0638	1541853779.48	adult	109.7353	57.9997	-122.0013	1186.7481	75.5113	75113.0024	236622.491	3989312.3355	559.833	0.35568	213.857	-1.1905	211.031	-1.2066	338.1115	-0.75911	324.1174	132539.7031	267.083	-1.2105	302.6716	-1.089	8381690	-0.62532	313.529	66.3204	65.1483	125.1609	121.7225	49063.0859	93.1652	-0.72444	111.9257	2599300
015	2018-11-10t1038	1541868180.18	adult	113.7355	61.9999	-118.0012	1159.3649	78.8706	73944.0199	232970.8406	4024328.8729	767.061	2.0534	214.759	-1.2745	209.9487	-1.4024	381.5305	0.38717	360.1293	147270.7812	280.3493	-0.71075	329.871	-0.22334	8284100	-0.8044	329.41	66.537	64.2215	157.5527	147.4818	60815.3516	97.2322	-0.38579	134.5715	2566600
015	2018-11-10t1438	1541882581.25	adult	117.7358	66.0002	-114.0009	1245.3208	74.6761	75418.8173	237555.6237	3931899.0891	430.435	-0.86596	222.986	-0.91441	220.4254	-0.90412	334.2854	-1.1901	325.7177	131708.4531	276.5796	-1.0713	310.1795	-1.1356	8780070	-0.44977	232.391	59.8142	57.8115	153.1879	147.8621	60356.0508	89.4803	-1.5428	122.793	2355180
015	2018-11-10t1838	1541896981.02	adult	121.7357	70.0001	-110.0009	1169.4633	76.7602	72988.6363	229958.452	3822552.7443	594.273	0.29587	249.134	0.50735	247.4663	0.56517	372.8604	-0.21765	354.1022	142059.8125	301.8089	0.0041942	334.9514	-0.40195	9488030	0.075384	177.47	69.8495	68.9258	123.3368	121.0211	46991.3086	97.458	-0.73042	113.7157	2660150
015	2018-11-10t2238	1541911381.29	adult	125.7358	74.0002	-106.0008	1226.136	77.0916	77912.9202	245377.8558	4179040.9866	805.712	1.5007	223.286	-1.1573	218.9228	-1.2356	389.7885	0.10308	363.8704	158643.9062	289.1865	-0.78441	333.729	-0.62025	9076570	-0.35522	398.047	65.2222	62.9376	151.9371	138.2231	61838.3984	97.489	-0.89357	123.7173	2651280
015	2018-11-11t0238	1541925779.57	adult	129.7353	77.9997	-102.0013	1134.1685	75.3574	70786.591	223007.693	3726652.5928	713.844	0.78749	253.162	0.47182	251.1704	0.52629	375.926	-0.45761	360.8252	139092.625	309.6138	0.039193	344.8885	-0.39916	9348280	-0.20724	403.481	70.6029	69.5267	130.3158	125.9315	48216.8398	99.3202	-0.8452	118.3294	2607080
015	2018-11-11t0638	1541940181.1	adult	133.7358	82.0001	-98.0009	1170.8419	78.9681	75949.1324	239323.6102	4138020.9702	415.051	-0.87366	222.015	-1.4794	219.2716	-1.4449	339.975	-1.6182	334.2101	134630.0938	278.6474	-1.6055	317.4646	-1.4998	8790250	-0.7153	258.299	62.7942	60.8703	142.4095	133.7079	56394.1562	92.7479	-1.7053	119.479	2486210
015	2018-11-11t1038	1541954579.85	adult	137.7354	85.9998	-94.0012	1172.6007	76.6279	70464.5516	221858.9693	3680166.6049	626.956	0.16474	239.613	-0.57273	236.3314	-0.56926	392.041	-0.31745	374.332	144271.0781	303.0471	-0.59322	352.5361	-0.46464	8816820	-0.74514	345.184	74.0336	71.7049	199.2228	188.6379	73313.9922	110.4744	0.016923	158.9706	2724140
015	2018-11-11t1438	1541968982.29	adult	141.7361	90.0005	-90.0006	1200.8307	74.0369	72000.2101	226738.4233	3679491.7739	733.567	0.61893	244.924	-0.38274	242.5291	-0.32238	372.3088	-0.99892	356.6111	140360.4375	300.2365	-0.87238	340.6457	-1.0077	9211820	-0.50011	208.467	75.398	73.8173	141.0788	137.9942	53186.7031	105.1464	-0.69495	128.0156	2835790
015	2018-11-11t1838	1541983380.88	adult	145.7357	94.0001	-86.001	1226.7471	74.1859	74696.5707	235223.9981	3829085.2314	770.957	0.73731	232.327	-1.2265	227.6442	-1.2847	400.9157	-0.36017	386.2032	156357.1094	299.5646	-1.0412	355.9469	-0.64513	9059570	-0.65599	290.536	72.3256	69.5058	179.2134	163.6286	69893.2344	105.9771	-0.76401	143.0198	2820340
015	2018-11-11t2238	1541997781.94	adult	149.736	98.0004	-82.0007	1262.4453	73.8592	74814.0571	235452.4932	3835821.6072	532.787	-0.39664	240.618	-0.85166	236.3868	-0.88062	394.8675	-0.64797	387.8688	154393.1875	308.2241	-0.76458	363.6448	-0.52451	9405290	-0.45492	273.488	71.0476	68.8372	157.7182	149.5733	61667.8125	105.6565	-0.94127	138.0771	2777110
015	2018-11-12t0238	1542012180.8	adult	153.7357	102	-78.001	1260.8118	75.7727	78411.4795	246974.0637	4093202.6902	538.408	-0.40309	246.71	-0.60462	243.5173	-0.56966	388.162	-0.93784	379.0744	159146.4062	305.9825	-0.99087	356.6796	-0.86967	10097100	-0.040359	357.417	74.4959	72.4872	157.3301	149.6383	64505.3359	105.6719	-1.0762	136.2643	3048890
015	2018-11-12t0638	1542026581.32	adult	157.7358	106.0002	-74.0008	1260.121	75.7921	75812.5573	238622.5806	3953500.5063	692.9	0.26984	251.243	-0.44542	247.1059	-0.45931	431.7594	0.076428	413.7339	170976.7344	316.3436	-0.63786	384.6944	-0.11099	9942680	-0.1918	360.034	76.7565	73.8548	200.1245	177.9625	79249.3203	109.7147	-0.85262	153.3402	3037560
015	2018-11-12t1038	1542040980.64	adult	161.7356	110	-70.001	1197.0478	77.7193	74146.3124	233470.7418	3953002.5351	787.564	0.6678	240.928	-1.1301	236.8499	-1.133	408.2401	-0.62776	391.933	157988.9375	310.228	-1.0236	369.7056	-0.68829	9322240	-0.62072	333.068	76.9935	74.5197	171.5263	159.8367	66380.6719	110.8292	-0.89481	145.1186	2979110
015	2018-11-12t1438	1542055383.2	adult	165.7363	114.0007	-66.0003	1230.2762	75.8732	73686.1067	232013.0036	3804309.8725	788.849	0.64339	267.756	0.29309	263.6934	0.29388	443.7302	0.1595	429.5012	170836.1406	337.3543	0.060436	403.7277	0.23761	10307500	-0.055136	408.369	75.776	73.6437	165.339	160.9376	63655.5156	109.4587	-1.1385	145.4437	2917070
015	2018-11-12t1838	1542069779.65	adult	169.7354	117.9997	-62.0013	1233.1691	73.4532	74396.7564	234265.2437	3824239.3936	577.613	-0.34379	250.846	-0.75558	246.3553	-0.77243	412.1642	-0.71303	406.9517	160331.8906	318.3652	-0.8723	384.4015	-0.45073	9745850	-0.42488	362.092	78.6326	75.3844	189.0778	184.9016	73551.25	116.4727	-0.71568	168.2359	3055030
015	2018-11-12t2238	1542084181.55	adult	173.7359	122.0002	-58.0008	1196.7068	77.2148	75589.9885	238116.2859	4009476.804	684.711	0.11879	251.494	-0.81178	246.6339	-0.84422	427.8785	-0.41927	411.7256	169012	320.6883	-0.8705	382.8992	-0.5924	9914160	-0.35807	329.748	82.1627	78.9271	199.9275	181.1496	78971.375	119.6908	-0.61296	160.7157	3238940
015	2018-11-13t0238	1542098580.4	adult	177.7356	125.9999	-54.0011	1174.9311	78.0982	74661.2071	235223.3532	4002065.4419	582.695	-0.38347	265.353	-0.14087	258.1524	-0.29524	464.7883	0.36588	455.9293	181267.4531	355.1247	0.44375	430.0514	0.67523	10332600	-0.15511	375.785	81.1698	76.3066	225.6853	215.156	88017.2812	133.0646	0.2031	194.3722	3160670
015	2018-11-13t0638	1542112981.45	adult	181.7359	130.0002	-50.0008	1126.2856	76.6874	69938.9433	220321.8304	3685372.6252	743.732	0.36428	252.649	-0.92693	248.4739	-0.91271	425.7665	-0.62676	406.8429	155830.5469	319.0517	-1.1077	382.6284	-0.77314	9224200	-0.78903	259.375	82.289	79.1567	182.8156	177.8255	66910.5	120.8703	-0.80455	164.7487	3004370
015	2018-11-13t1038	1542127380.55	adult	185.7356	134	-46.001	1256.7996	79.1305	80328.4946	252921.9341	4410143.9938	538.921	-0.67678	236.047	-1.9001	230.1129	-1.9828	415.7503	-0.91772	409.308	174199.3594	309.9838	-1.5275	387.4723	-0.71685	9886820	-0.45335	323.989	72.9077	68.7105	204.6279	196.8293	85739.0938	117.0314	-1.1797	174.3023	3053740
015	2018-11-13t1438	1542141785.84	adult	189.7371	138.0014	-41.9996	1162.4305	78.4123	72972.8952	229883.4711	3876554.8548	777.4	0.52934	275.17	0.092602	271.1389	0.13103	463.4182	0.070009	445.9397	176562.3438	347.589	-0.19908	421.6723	0.12873	10479300	-0.16414	281.85	81.4542	78.3699	187.9823	183.764	71621.25	119.3926	-1.1385	167.6878	3102020
015	2018-11-13t1838	1542156181.62	adult	193.7359	142.0003	-38.0008	1196.5227	78.9086	76992.3576	242487.9135	4258586.3547	882.016	1.1139	247.479	-1.4394	241.8969	-1.4924	440.6458	-0.49174	420.9732	177139.5938	321.995	-1.2045	394.2825	-0.6782	9937520	-0.46556	261.329	76.6179	73.1025	184.2359	180.8057	74062.8125	117.3053	-1.3659	162.8463	3076590
015	2018-11-13t2238	1542170582	adult	197.736	146.0004	-34.0006	1246.8258	77.4	79505.8264	250597.1501	4234874.0718	564.13	-0.66388	270.026	-0.36095	265.4982	-0.34223	448.7166	-0.37883	441.8055	186217.4062	345.1296	-0.4775	416.5861	-0.17902	11195000	0.15905	283.832	79.2437	75.4257	199.4958	195.1668	82790.7656	123.2199	-1.1292	175.3202	3285370
015	2018-11-14t0238	1542184981.43	adult	201.7359	150.0002	-30.0008	1249.0288	77.7886	78329.6398	246641.8027	4250492.4269	536.275	-0.87418	264.407	-0.72824	261.0594	-0.6497	423.3347	-0.94281	416.265	173143.875	337.9009	-0.80088	395.4205	-0.77855	10807900	-0.055985	350.818	75.4114	72.5354	181.8117	175.6811	74360.9844	119.2711	-1.4414	161.0415	3082510
015	2018-11-14t0638	1542199382.03	adult	205.736	154.0004	-26.0006	1246.1104	78.755	79374.3538	249955.6803	4331541.6936	618.828	-0.40502	273.82	-0.34219	267.5099	-0.40184	471.8241	-0.037131	457.5556	195335.1875	360.6987	-0.14903	431.2754	0.019134	11332300	0.19169	382.664	83.5355	78.5427	228.3208	214.6913	94524.8203	133.8594	-0.79253	193.7319	3457200
015	2018-11-14t1038	1542213781.45	adult	209.7359	158.0002	-22.0008	1218.3599	76.0555	75938.5845	239110.0088	4043926.8134	802.824	0.70112	268.919	-0.65871	264.7905	-0.61045	458.3576	-0.35316	437.6466	181967.9531	338.146	-0.93341	407.9472	-0.60106	10658600	-0.1509	333.856	88.4395	84.6225	200.5602	194.0671	79622.3828	131.2929	-1.0321	177.8555	3505300
015	2018-11-14t1438	1542228185.37	adult	213.7369	162.0013	-17.9997	1269.5801	77.7861	79829.7432	251369.9305	4323983.8276	600.207	-0.55498	259.763	-1.1646	256.5329	-1.0796	432.0487	-0.8897	420.4989	180164.3281	335.5077	-1.0732	397.9955	-0.88419	10818900	-0.080878	366.133	87.0609	82.8484	222.0353	210.4279	92588.7344	139.0276	-0.77377	186.2112	3626000
015	2018-11-14t1838	1542242586.25	adult	217.7372	166.0016	-13.9995	1298.5767	79.9395	82244.9053	258894.0057	4493689.8569	590.013	-0.6362	254.426	-1.4751	252.1829	-1.3483	433.7232	-0.89509	424.7373	186067.2656	326.7584	-1.3823	397.4921	-0.94406	10911500	-0.045277	422.186	85.6825	81.8708	225.1541	209.9146	96591.1094	133.6368	-1.1285	189.7482	3674670
015	2018-11-14t2238	1542256983.15	adult	221.7363	170.0007	-10.0003	1317.6502	77.6952	80507.7738	253392.0522	4248112.9439	557.601	-0.85622	262.692	-1.1407	260.6805	-0.99352	413.4499	-1.2904	406.5518	174062.4219	337.5447	-1.1184	389.249	-1.166	11037800	0.0081631	320.797	86.4494	82.8747	191.8246	186.7034	80758.1484	131.7745	-1.3079	173.0519	3632430
015	2018-11-15t0238	1542271381.64	adult	225.7359	174.0003	-6.0007	1306.8001	79.1005	80824.589	254421.3156	4309948.2967	553.215	-0.89848	265.491	-1.0623	263.3231	-0.91902	420.0694	-1.1988	412.8332	177269.2969	339.7547	-1.1032	392.5318	-1.1328	11200000	0.07926	317.301	88.1834	84.4391	193.9194	189.8501	81833.9922	135.7745	-1.2265	175.8507	3720100
015	2018-11-15t0638	1542285783.24	adult	229.7364	178.0007	-2.0003	1315.6387	78.2732	81549.2445	256728.3604	4322665.9349	555.146	-0.89892	265.023	-1.1316	262.2702	-1.0168	433.7956	-0.98583	426.9932	184796.9062	342.6371	-1.0688	403.3001	-0.9436	11277000	0.11023	303.797	88.4276	84.0688	212.7384	205.1267	90626.5625	139.0868	-1.1784	187.1123	3762680
015	2018-11-15t1038	1542300185.41	dead	233.737	182.0013	2.0003	1321.4033	77.7834	82432.0752	259531.2162	4367809.7386	569.115	-0.81862	269.436	-0.97736	266.9014	-0.84561	436.616	-0.96388	430.7362	188181.5	347.0906	-0.99214	408.0754	-0.88274	11586500	0.2559	302.336	90.1683	85.6188	213.4566	208.2477	91999.8125	143.5816	-1.0835	187.5216	3877510
016	2018-11-05t1503	1541452072.14	egg	-1.8523	-57.5882	-241.5893	209.1319	25.3575	3947.8691	12484.8098	65908.724	253.282	1.5489	184.661	1.8412	184.4386	1.8569	236.882	0.10915	234.6826	5211.4	217.1076	1.7185	228.2912	1.5705	400159	1.9547	88.8104	54.7667	54.6764	83.5393	82.8609	1837.87	72.5126	0.90738	80.4909	118680
016	2018-11-05t1845	1541465408.96	larva	1.8523	-53.8835	-237.8846	199.5736	21.9136	3557.7522	11250.6017	54537.0408	274.868	1.4934	200.581	1.9443	200.5292	1.964	255.661	0.27177	254.3409	5113.22	232.665	1.7767	247.9746	1.6374	391333	1.3383	94.4487	58.8588	58.6122	90.391	90.3396	1807.82	78.4271	0.96833	87.6176	114833
016	2018-11-05t2245	1541479809.75	larva	5.8526	-49.8833	-233.8844	247.7279	25.1467	4838.4831	15373.787	78653.3444	329.375	1.6846	206.545	1.9146	205.3862	1.9196	279.459	0.50783	268.4537	7545.39	243.4091	1.7831	260.8329	1.6389	549409	0.91226	165.994	64.466	63.4116	121.671	115.8482	3285.12	88.4549	1.1206	104.2291	171480
016	2018-11-06t0245	1541494208.99	larva	9.8523	-45.8835	-229.8846	201.4216	22.7875	3464.2395	10952.6889	52732.3409	273.373	1.0033	205.15	1.7843	204.639	1.7982	256.727	0.12391	254.4332	5134.53	239.6586	1.6286	251.5838	1.4216	391220	0.089862	107.252	63.8972	63.4186	96.8147	96.4608	1936.29	84.3726	0.98129	93.2109	121852
016	2018-11-06t0645	1541508610.73	larva	13.8528	-41.883	-225.8841	253.4246	23.3136	4888.3657	15484.5051	77327.0384	334.684	1.2598	211.009	1.7593	210.1601	1.7689	287.167	0.47137	281.6946	7753.51	248.4498	1.6199	269.1211	1.4782	567193	-0.27942	165.061	69.0786	68.0085	129.643	124.5906	3500.35	93.5222	1.1393	110.4295	185683
016	2018-11-06t1045	1541523012.62	larva	17.8534	-37.8825	-221.8836	286.5405	36.1458	7330.438	23186.706	169634.832	240.278	0.2647	165.611	0.93624	165.2108	0.9492	219.531	-0.60951	217.5471	8781.23	198.6307	0.87129	213.052	0.72627	654658	-0.74496	105.741	60.7139	60.5448	94.3733	92.6375	3774.93	80.6252	0.77861	89.7973	240002
016	2018-11-06t1445	1541537418.13	larva	21.8549	-33.8809	-217.8821	338.6342	47.6055	12197.9536	38708.1787	381212.5006	384.887	1.2095	177.436	0.97934	176.2155	0.98058	307.386	0.63353	299.5551	19980.1	227.7435	1.1075	277.3951	1.3141	1147120	-0.7002	96.6225	51.4825	51.0621	86.6751	85.844	5633.88	72.7839	0.50909	81.8872	332834
016	2018-11-06t1845	1541551813.55	larva	25.8536	-29.8822	-213.8834	455.7595	49.4241	16348.9498	51688.315	509836.7676	443.813	1.4689	208.078	1.3548	207.7513	1.3738	267.89	-0.077315	262.7379	23306.4	243.4197	1.1847	258.2324	0.94086	1804240	-0.4601	361.69	63.1927	62.826	100.64	95.9228	8755.65	83.4013	0.72198	91.9524	547944
016	2018-11-06t2245	1541566212.79	larva	29.8534	-25.8824	-209.8836	358.8886	65.4731	16326.7552	52188.2901	661015.4295	524.507	1.9171	214.076	1.3275	210.3459	1.2857	414.241	2.3321	406.1281	35624.7	256.8073	1.2415	373.3088	2.2815	1839550	-0.95478	113.918	64.7793	64.5271	98.6257	96.6478	8481.81	84.851	0.69567	93.8627	556648
016	2018-11-07t0245	1541580613.08	larva	33.8535	-21.8823	-205.8835	631.2685	42.1766	21525.5901	67851.0148	611493.0196	336.178	0.12267	190.5	0.73093	189.4133	0.73714	278.587	-0.10272	272.4501	32037.5	234.9669	0.74805	260.814	0.63579	2175500	-1.0852	113.215	54.6708	54.3076	91.6032	90.0794	10534.4	76.8524	0.35608	86.3162	624341
016	2018-11-07t0645	1541595015.83	larva	37.8542	-17.8816	-201.8827	798.4428	52.7234	34526.4949	108860.8993	1241721.1915	401.387	0.43946	205.559	0.85438	205.2213	0.87728	278.194	-0.22687	272.0279	50909.6	247.0583	0.76918	265.0817	0.50037	3741790	0.17431	346.295	61.7975	61.4263	99.214	95.3397	18156.2	82.5359	0.45217	91.9643	1124900
016	2018-11-07t1045	1541609427.26	larva	41.8574	-13.8784	-197.8795	891.8186	53.8342	39157.9373	123411.318	1430222.5315	335.409	-0.36004	153.603	-0.49817	151.1543	-0.51578	264.56	-0.6438	260.2936	54764	193.2389	-0.45061	239.488	-0.14669	3167600	-0.98139	110.747	54.0888	53.6283	88.4734	86.3644	18314	73.7544	-0.038316	82.8812	1115420
016	2018-11-07t1438	1541623388.43	larva	45.7355	-10.0003	-194.0014	928.1442	57.1517	41946.3662	132132.6102	1598446.3414	418.511	0.12827	209.031	0.57295	207.8004	0.58077	312.196	0.25413	302.5129	68995.4	251.9467	0.47673	280.8893	0.32311	4617290	0.099862	162.808	68.0198	67.7705	103.773	101.7937	22933.8	89.1787	0.57606	98.2748	1502490
016	2018-11-07t1838	1541637788.1	larva	49.7354	-6.0004	-190.0015	952.9139	58.8048	46505.3594	146482.9337	1902674.7368	387.438	-0.28671	186.533	-0.16326	181.1923	-0.26135	303.997	-0.055231	298.1542	74479.4	250.9895	0.32756	282.1338	0.20544	4555510	-0.47622	212.27	50.5524	49.6683	91.8188	89.2737	22495.6	74.7682	-0.35979	85.6633	1234590
016	2018-11-07t2238	1541652189.46	larva	53.7358	-2	-186.0012	1032.8721	57.3923	50912.0409	160461.6846	2066725.2302	488.009	0.49173	214.224	0.55164	213.6547	0.58354	314.994	0.084694	307.57	84418.3	258.9175	0.4362	287.0329	0.19723	5725140	0.26521	325.631	60.5719	60.2231	99.8607	96.4742	26762.7	82.1486	0.036607	92.5833	1618790
016	2018-11-08t0238	1541666589.51	adult	57.7358	2	-182.0011	982.3817	64.639	51818.2085	163241.3726	2311633.5713	465.374	0.20968	219.602	0.69847	218.7254	0.72173	302.679	-0.36399	294.3494	82328.8	264.8264	0.55086	286.289	0.079279	5962410	0.046911	210.045	63.7025	63.2536	102.195	100.0491	27797.2	85.5795	0.28366	95.8767	1729590
016	2018-11-08t0638	1541680987.72	adult	61.7353	5.9995	-178.0016	1045.0702	66.0193	57641.2664	181593.8737	2671499.498	675.057	2.0401	199.87	-0.12641	196.9363	-0.16728	360.456	1.0891	330.1262	108858	246.4937	-0.16554	289.5397	0.081241	6028490	-0.31095	233.87	58.6568	58.2363	96.3376	94.3503	29094	80.7834	-0.29488	90.3903	1769210
016	2018-11-08t1038	1541695389.34	adult	65.7358	10	-174.0012	1061.5785	66.8104	59440.9808	187256.5762	2809665.6486	642.766	1.7179	210.296	0.22239	207.4732	0.17474	381.136	1.6182	360.7484	118533	259.6543	0.22633	303.8771	0.46477	6537680	-0.18572	125.339	59.7319	59.3844	97.0219	95.2673	30173.8	81.0223	-0.41083	91.3138	1856950
016	2018-11-08t1438	1541709789.16	adult	69.7357	13.9999	-170.0012	1153.3155	69.7683	67631.6976	213037.3819	3334756.1453	606.389	1.3611	214.629	0.3406	212.2847	0.30927	381.667	1.6159	367.8661	135110	269.6909	0.56746	319.1828	0.96501	7585190	0.49869	163.116	60.6238	60.1828	99.3867	97.1943	35182.9	82.9761	-0.2949	93.3643	2142510
016	2018-11-08t1838	1541724189.11	adult	73.7357	17.9999	-166.0013	795.6897	70.7837	48874.3511	154635.4494	2468287.5732	463.488	0.004356	206.244	-0.22257	204.1551	-0.22908	354.93	0.82205	347.1801	90862	263.5294	0.16706	314.8186	0.76557	5265400	-2.0661	229.593	64.8306	64.2996	104.801	102.3032	26829	88.214	0.37923	98.3971	1655130
016	2018-11-08t2238	1541738588.79	adult	77.7356	21.9998	-162.0013	1301.8167	76.4157	76621.4023	241127.1494	3916853.6976	384.057	-0.78214	181.507	-1.7993	180.4238	-1.7133	266.138	-1.9383	258.3445	106721	223.3254	-2.0359	247.1754	-2.1199	7269000	-0.39464	143.293	54.9557	54.2598	93.098	91.7205	37332.3	77.0962	-1.6574	87.4314	2200870
016	2018-11-09t0238	1541752988.96	adult	81.7357	25.9999	-158.0013	1096.871	71.2134	67931.1575	214203.6997	3474335.5255	476.199	0.04762	225.778	0.62086	223.8247	0.60306	345.175	0.40291	335.2238	122537	273.7315	0.39404	307.525	0.27224	8000880	0.065044	169.559	65.345	64.9646	103.993	101.7987	36917.6	88.0024	-0.012604	98.4314	2315630
016	2018-11-09t0638	1541767388.52	adult	85.7355	29.9997	-154.0014	1269.7867	71.4954	74462.6242	234496.7135	3682798.6242	453.354	-0.21555	226.717	0.53557	226.1097	0.60222	333.41	-0.071809	325.0422	130030	280.9955	0.61492	309.1636	0.20114	8822450	0.63177	231.32	60.6016	59.9687	101.998	99.7206	39779.3	84.5001	-0.80799	95.725	2358250
016	2018-11-09t1038	1541781789.6	adult	89.7358	34	-150.0011	1186.3966	77.4537	77103.0855	243165.7578	4153032.098	498.248	0.15834	228.79	0.51052	227.4325	0.53687	332.407	-0.21478	319.6731	133960	274.1622	0.072327	301.6891	-0.28208	9198720	0.80027	253.171	68.3487	67.8392	118.085	111.6883	47588.2	92.7638	0.33379	104.7616	2748030
016	2018-11-09t1438	1541796189.05	adult	93.7357	37.9999	-146.0013	1199.8156	74.1755	74965.0245	236185.8682	3911695.8028	415.268	-0.69016	235.442	0.76361	235.3588	0.86816	325.961	-0.54328	320.4946	127777	286.2354	0.53231	309.739	-0.10541	9210720	0.64784	146.23	66.1169	65.5151	107.283	105.5673	42055	90.6568	-0.23734	101.6377	2586560
016	2018-11-09t1838	1541810590.69	adult	97.7361	42.0003	-142.0008	1322.1685	74.9831	77880.6096	245175.6422	3943625.1693	636.094	1.3261	225.218	-0.029656	222.8155	-0.049598	362.518	0.47025	336.9911	147545	278.7303	-0.056814	310.5108	-0.25014	9163220	0.45595	347.16	64.8909	64.1882	110.777	107.5209	45086.4	91.5458	-0.3258	103.6712	2640150
016	2018-11-09t2238	1541824987.36	adult	101.7352	45.9994	-138.0017	1188.7599	77.2281	74446.1293	234474.1922	3959228.2658	469.852	-0.3155	234.009	0.35285	233.8035	0.46701	342.694	-0.30118	331.6083	133308	287.2894	0.20301	313.5478	-0.30553	9094530	0.25754	185.986	73.5513	73.0484	117.708	115.8999	45788.4	99.5299	0.61743	111.3067	2858500
016	2018-11-10t0238	1541839386.9	adult	105.7351	49.9993	-134.0019	1291.9954	74.3211	78105.7418	245973.5545	3963239.2607	566.431	0.50766	246.365	0.95195	244.4727	0.96262	367.172	0.29842	343.5869	149806	295.656	0.44391	324.6442	-0.045762	10044500	1.0095	268.931	72.7231	72.198	116.976	114.5402	47726.1	98.0209	0.1558	110.1575	2965000
016	2018-11-10t0638	1541853787.51	adult	109.7353	53.9995	-130.0017	725.9587	77.4582	45592.6443	144845.3799	2380815.1078	345.286	-1.6186	210.856	-1.3734	209.108	-1.3226	296.377	-2.0328	290.8028	70537.7	256.3171	-1.7607	280.8583	-1.9358	5016680	-3.6835	177.839	63.5017	62.2011	119.825	113.6411	28518.5	89.314	-1.2421	105.104	1510830
016	2018-11-10t1038	1541868188.34	adult	113.7355	57.9997	-126.0015	1187.7226	76.4197	75243.5512	237100.3251	3986150.1728	627.546	0.8407	237.942	0.12658	235.9743	0.15544	363.446	-0.1568	339.6952	142834	289.6889	-0.23982	319.5698	-0.61337	9339710	0.13887	205.71	70.3227	69.0152	126.188	122.1371	49591.7	98.2308	-0.25671	114.8483	2760310
016	2018-11-10t1438	1541882589.55	adult	117.7358	62	-122.0011	994.3004	89.2751	70853.8433	224541.1472	4121686.6435	400.674	-1.0991	229.806	-0.50582	227.9361	-0.45823	329.905	-1.3198	325.3833	121735	286.2503	-0.58989	314.3878	-0.98002	8476390	-0.71565	179.998	67.6804	66.043	124.477	121.0721	45931.9	97.5658	-0.53728	114.817	2496390
016	2018-11-10t1838	1541896989.12	adult	121.7357	65.9999	-118.0013	1113.9044	80.4536	73231.9981	230798.0773	4060716.649	463.888	-0.6074	229.08	-0.6844	227.0464	-0.63771	352.013	-0.82598	340.7716	134469	285.7354	-0.7866	322.156	-0.86453	8743310	-0.56123	237.407	67.5534	65.7482	137.193	127.3818	52407.6	97.7463	-0.69589	117.4776	2578310
016	2018-11-10t2238	1541911389.4	adult	125.7358	70	-114.0012	1212.8024	75.4649	76627.4215	241383.3306	4074321.4452	633.289	0.43748	257.05	0.83584	255.2708	0.89191	393.879	0.22071	373.5498	157552	315.8739	0.51494	353.6816	0.086277	10272200	0.63976	218.404	80.7271	77.8691	169.892	166.9095	67956.9	115.9075	1.232	153.5212	3226020
016	2018-11-11t0238	1541925787.83	adult	129.7354	73.9995	-110.0016	1203.5098	76.1985	74516.3914	234705.7621	3923296.3876	443.487	-0.72492	246.884	0.10313	244.9922	0.16647	359.046	-0.93613	354.4094	139669	307.062	-0.083892	339.1057	-0.6	9597600	-0.0057619	306.849	74.4056	72.2322	152.272	144.417	59234	106.5667	-0.03819	133.0946	2892520
016	2018-11-11t0638	1541940189.31	adult	133.7358	78	-106.0012	1185.8281	79.4645	76231.7831	240210.1206	4128568.9254	529.458	-0.28027	253.351	0.35327	249.6068	0.31473	404.864	0.19542	396.8505	161136	319.3572	0.3411	372.8822	0.39003	10073000	0.28911	294.045	75.9905	72.74	187.252	179.7178	74526.2	113.4211	0.51868	157.5279	3021310
016	2018-11-11t1038	1541954588.09	adult	137.7354	81.9996	-102.0015	1195.3044	76.0808	76923.2484	242427.0196	4145632.6269	708.5	0.56502	255.597	0.35865	253.2507	0.40872	397.705	-0.16137	376.0231	159878	317.6086	0.09727	358.4571	-0.26619	10252500	0.34241	349.734	78.0588	76.1636	156.242	151.0222	62809.5	109.9629	-0.036277	137.4737	3131100
016	2018-11-11t1438	1541968990.53	adult	141.7361	86.0003	-98.0009	1249.2249	81.4801	79109.1714	249103.9547	4309686.2196	707.861	0.49739	232.288	-1.1166	226.734	-1.2325	405.636	-0.093396	381.7356	167528	307.5424	-0.52878	356.2841	-0.49195	9584670	-0.22705	557.266	71.6295	67.8072	217.982	191.746	90026.5	108.9965	-0.30752	162.7165	2955580
016	2018-11-11t1838	1541983389.23	adult	145.7357	89.9999	-94.0012	1186.4658	78.3639	75545.9211	237956.6803	4080344.0556	739.112	0.59026	268.678	0.87802	263.5407	0.77836	447.309	0.88277	431.1812	176687	343.3455	1.0005	397.6584	0.70958	10589100	0.4269	405.847	79.6261	76.103	217.955	204.9717	86092.2	116.3084	0.24164	171.853	3138220
016	2018-11-11t2238	1541997790.16	adult	149.736	94.0002	-90.001	1258.481	76.9763	80063.7123	252136.1774	4303046.6137	708.418	0.41292	268.425	0.75346	263.9423	0.69974	435.46	0.42391	411.7721	182022	341.8889	0.79071	387.6621	0.24452	11207000	0.77582	433.663	77.4236	74.3491	186.676	171.1444	78030.5	112.8619	-0.26503	155.1271	3232510
016	2018-11-12t0238	1542012189.07	adult	153.7357	97.9999	-86.0013	1260.715	77.9776	79198.245	249389.1731	4270319.191	531.476	-0.43482	263.808	0.37843	259.253	0.33024	418.154	-0.15759	411.9328	172697	346.2989	0.85157	391.6202	0.23314	10895000	0.48733	362.491	71.8186	69.1517	180.598	174.9748	74587.1	107.9193	-0.87267	157.2329	2966040
016	2018-11-12t0638	1542026589.59	adult	157.7358	102	-82.0011	1183.2663	77.4692	75832.9452	238904.1518	4092287.9992	527.962	-0.48179	269.882	0.6208	265.1501	0.56873	428.363	-0.010596	420.5957	169632	354.0238	1.0626	399.0048	0.33436	10674900	0.27718	341.516	81.3313	78.4591	189.657	184.7385	75104.3	118.5463	-0.081774	165.2031	3216980
016	2018-11-12t1038	1542040988.84	adult	161.7356	105.9998	-78.0013	1281.3399	76.1281	80739.3405	254246.1677	4286349.554	551.116	-0.406	259.461	-0.076308	255.0442	-0.10124	420.514	-0.31812	411.5235	177457	342.6198	0.41729	388.6046	-0.10826	10933200	0.37899	417.247	79.5595	76.627	201.15	187.1404	84885.1	116.2444	-0.43974	165.0609	3352480
016	2018-11-12t1438	1542055391.49	adult	165.7364	110.0006	-74.0006	1222.6865	76.8377	76321.0409	240320.5898	4073467.0024	650.949	0.017893	278.113	0.87793	270.9108	0.70091	471.088	0.83874	464.6434	187964	374.2529	1.6744	434.2859	1.1623	11073600	0.40597	425.389	78.6534	75.9082	182.172	178.3866	72686.5	118.4018	-0.4156	160.5551	3131740
016	2018-11-12t1838	1542069787.92	adult	169.7354	113.9996	-70.0016	1277.0459	76.1008	78193.4275	246212.3872	4101986.3335	583.602	-0.31653	274.809	0.58693	265.2466	0.28608	459.429	0.44072	451.8939	187447	374.7486	1.5458	424.8222	0.75427	11211900	0.43231	271.839	77.0829	74.9258	180.668	176.9001	73712.5	115.9088	-0.75948	156.0662	3144910
016	2018-11-12t2238	1542084189.78	adult	173.7359	118.0001	-66.0011	1231.7402	79.1357	79794.1902	251313.2375	4401496.8249	647.933	-0.050497	265.866	-0.013845	260.1486	-0.092725	433.452	-0.28566	420.1962	180750	348.3261	0.28779	394.0246	-0.26607	11061100	0.29456	266.874	79.4005	77.386	169.658	161.9177	70747.5	112.1429	-1.1757	144.5825	3303380
016	2018-11-13t0238	1542098588.69	adult	177.7356	121.9998	-62.0014	1243.6624	80.6681	79837.578	251466.6035	4370495.3173	759.087	0.44593	269.589	0.091861	263.6258	0.0063817	442.026	-0.16865	416.4425	184325	351.8524	0.31021	394.3157	-0.35445	11221600	0.33815	279.777	82.3574	80.0743	163.433	159.6245	68151.6	116.7885	-0.96001	145.7964	3428130
016	2018-11-13t0638	1542112989.7	adult	181.7359	126.0001	-58.0011	1262.5195	81.2635	81917.2513	257948.2214	4551900.4649	723.984	0.26835	267.526	-0.12052	259.1767	-0.32982	455.119	0.048431	436.5985	194791	363.9363	0.66231	412.7947	0.076966	11424400	0.40565	279.751	83.1175	80.4148	181.894	177.2808	77850.5	120.8654	-0.80489	159.0853	3549450
016	2018-11-13t1038	1542127388.87	adult	185.7356	129.9998	-54.0013	1262.6147	78.8076	80983.0356	254992.3145	4421103.182	796.44	0.6229	280.919	0.49984	272.7215	0.31087	478.392	0.48863	459.8639	202360	377.6009	1.0516	427.673	0.39071	11864600	0.59837	388.552	89.0284	85.7696	226.748	209.5781	95914.2	128.1348	-0.45835	170.7947	3760120
016	2018-11-13t1438	1542141794.21	adult	189.7371	134.0013	-49.9998	1300.6534	79.6567	82039.5208	258281.0127	4446580.5685	782.767	0.55748	277.205	0.19974	267.7452	-0.049139	457.913	-0.050602	436.504	195987	379.2357	0.96237	420.8038	0.10545	11864100	0.55871	372.93	84.1423	81.3129	170.561	164.8166	73000	123.3809	-0.89275	150.1697	3601210
016	2018-11-13t1838	1542156189.92	adult	193.7359	138.0001	-46.001	1360.4225	79.7215	84897.954	267345.5985	4531820.764	617.089	-0.34547	280.257	0.25969	270.3314	-0.0032384	472.273	0.18282	462.4899	209689	396.0195	1.4177	443.5772	0.60891	12416800	0.80557	406.381	93.5611	88.7071	243.903	234.8329	108293	143.8407	0.19148	197.6892	4145230
016	2018-11-13t2238	1542170590.28	adult	197.736	142.0002	-42.0009	1267.3642	80.4664	80440.1036	253297.9864	4368112.1134	898.419	1.217	299.114	1.1187	286.907	0.76002	497.827	0.6359	481.3669	209088	418.0666	2.0043	465.6797	1.0617	12546600	0.84191	358.412	91.9236	88.8507	183.389	176.9386	77023.6	137.63	-0.32984	164.5382	3855830
016	2018-11-14t0238	1542184989.67	adult	201.7359	146.0001	-38.0011	1267.7527	83.0857	83446.5754	262765.7639	4706615.6877	767.085	0.48412	279.003	0.0018045	264.0653	-0.49725	494.087	0.47426	480.4413	214928	410.9469	1.6027	462.8572	0.88019	12131600	0.60311	296.815	84.5967	79.6118	194.515	186.4928	84614.1	138.451	-0.42449	170.5271	3678430
016	2018-11-14t0638	1542199390.34	adult	205.7361	150.0002	-34.0009	1357.6547	80.7142	85309.6567	268562.4723	4619466.6042	581.48	-0.62828	288.186	0.36397	275.3533	-0.010081	493.968	0.39363	489.4437	220310	422.7694	1.8244	473.3178	1.0229	12826000	0.92764	339.05	94.7512	89.9953	217.114	206.8884	96832.7	150.2627	0.037675	186.8596	4217000
016	2018-11-14t1038	1542213789.89	adult	209.7359	154.0001	-30.001	1320.2987	79.9808	84181.6895	264990.7096	4629902.4327	820.496	0.8093	295.467	0.62594	281.0531	0.19111	507.333	0.57496	496.0144	222719	426.3442	1.7844	477.7919	1.0225	12969800	0.9775	274.495	95.9325	90.9158	194.837	189.2766	85533.6	146.9775	-0.26942	178.4064	4211050
016	2018-11-14t1438	1542228193.72	adult	213.737	158.0012	-26	1283.3361	77.0523	79848.9926	251398.9533	4235870.1857	620.565	-0.42841	300.904	0.79774	286.0595	0.35903	524.53	0.82283	520.7556	218729	445.8546	2.2282	502.7634	1.4895	12537200	0.75337	268.621	99.9969	94.9199	203.241	199.5276	84751.4	159.6985	0.19578	189.2544	4166370
016	2018-11-14t1838	1542242594.76	adult	217.7373	162.0015	-21.9997	1211.5528	81.8146	80512.0487	253629.3404	4539316.1811	622.921	-0.42811	297.09	0.53231	284.6924	0.21847	516.128	0.60035	510.6348	216774	427.6705	1.556	489.1235	1.0837	12463500	0.70485	351.177	98.736	94.2767	197.777	194.7226	83066.4	155.0157	-0.15741	184.479	4142170
016	2018-11-14t2238	1542256991.42	adult	221.7364	166.0005	-18.0006	1240.5633	81.3987	79601.7029	250639.6255	4420756.355	668.105	-0.14847	308.876	1.0062	295.5372	0.67078	542.275	1.0033	534.6866	225587	440.2317	1.8004	510.5044	1.4599	12819900	0.86888	349.676	105.527	99.9791	232.811	220.6988	96849.3	162.2696	0.039184	199.3263	4379910
016	2018-11-15t0238	1542271389.98	adult	225.736	170.0001	-14.001	1059.7193	78.6857	69198.9414	218186.8743	3794655.7672	782.043	0.58539	315.394	1.2325	301.0805	0.86915	579.977	1.5993	571.5672	209372	458.2525	2.1941	543.1097	2.064	11377200	0.16496	313.642	112.082	105.7972	229.096	226.0477	82703.8	179.7034	0.6676	212.834	4043150
016	2018-11-15t0638	1542285791.62	adult	229.7364	174.0006	-10.0006	1058.5616	80.1787	68194.2877	214916.5733	3813577.3161	763.489	0.46804	319.65	1.3562	303.2621	0.91081	610.99	2.062	604.0118	217512	471.3271	2.4447	566.2479	2.4521	11368300	0.15452	415.318	115.563	107.4144	248.392	244.7308	88427.7	189.2864	0.94025	229.3567	4110010
016	2018-11-15t1038	1542300193.85	adult	233.737	178.0012	-5.9999	1078.2192	80.0655	67743.0046	213413.5085	3716184.417	770.415	0.51685	326.799	1.6121	308.5236	1.0994	640.449	2.4812	632.3972	226719	487.3255	2.7708	588.7626	2.8164	11548400	0.23734	429.885	119.825	110.6809	265.752	262.2071	94076.1	197.849	1.1631	244.2589	4234390
016	2018-11-15t1438	1542314593.52	adult	237.7369	182.0011	-2	1095.6895	79.5906	70090.7203	220872.3172	3832492.2723	864.963	1.1541	329.067	1.6483	309.4623	1.0876	672.654	2.9342	661.0573	246191	497.6081	2.9395	610.8275	3.1609	12026100	0.46806	397.984	121.829	111.7185	282.947	277.0662	103559	204.8661	1.3177	256.4324	4452360
016	2018-11-15t1838	1542328993.76	dead	241.737	186.0012	2	1126.3174	79.8309	71408.9346	224940.8982	3929099.1625	869.674	1.1961	329.944	1.6241	309.8073	1.0504	681.596	2.9917	670.8013	254235	502.607	2.9681	616.7827	3.1759	12293400	0.5991	463.786	122.65	111.8222	290.995	285.0163	108541	207.6832	1.3011	263.982	4569800
018	2018-11-05t1503	1541452088.44	larva	0	-69.5881	-237.5895	153.8838	27.7079	2859.536	9109.4325	49427.4567	0	-0.54566	0	-0.6498	0	-0.65043					0	-0.63494	0	-0.61566	0	1.1074	0	0	0				0	-0.54986	0	0
018	2018-11-05t1845	1541465425.35	larva	3.7047	-65.8834	-233.8848	164.6086	27.7918	3130.4204	9956.8203	54930.2249	0	-0.78391	0	-0.83822	0	-0.83812					0	-0.82385	0	-0.80768	0	0.52045	0	0	0				0	-0.66702	0	0
018	2018-11-05t2245	1541479826.19	larva	7.7049	-61.8832	-229.8845	156.6844	28.3948	2964.953	9448.5399	52368.9716	0	-1.0398	0	-1.0519	0	-1.0507					0	-1.0392	0	-1.0261	0	-0.094273	0	0	0				0	-0.80229	0	0
018	2018-11-06t0245	1541494225.29	larva	11.7047	-57.8834	-225.8848	156.6974	28.0907	2940.1642	9368.8301	51444.7859	0	-1.2938	0	-1.278	0	-1.2755					0	-1.2684	0	-1.2581	0	-0.68765	0	0	0				0	-0.94849	0	0
018	2018-11-06t0645	1541508627.12	larva	15.7052	-53.8829	-221.8843	221.0287	38.4894	5189.2121	16608.005	110706.7412	259.143	0.54366	186.162	1.3278	185.6161	1.3399	242.4786	-0.21307	240.9151	7031.8789	222.0678	1.24	235.974	1.0596	524233	-0.60187	103.251	59.8049	59.8943	90.072	89.5721	2612.0869	78.5982	0.76354	86.3844	168411
018	2018-11-06t1045	1541523028.94	larva	19.7057	-49.8824	-217.8838	173.3971	30.4202	3710.7373	11819.6302	72646.5434	262.58	0.33685	187.581	1.2189	186.802	1.2279	240.7487	-0.34315	240.6554	5055.7227	218.7675	1.0638	233.7993	0.88781	378913	-1.3427	108.668	64.6052	64.3498	96.4678	94.6592	2025.8239	83.7305	0.8276	91.2553	130503
018	2018-11-06t1445	1541537434.43	larva	23.7072	-45.8809	-213.8822	333.3371	43.4481	10782.6902	34163.6672	301074.0777	312.918	0.5154	196.345	1.2272	195.6645	1.239	253.2654	-0.25682	250.5154	14689.3955	230.4947	1.0799	245.3987	0.86863	1128980	-0.97621	248.294	60.2866	60.0053	95.2588	90.695	5525.0078	80.0134	0.66591	87.8961	346648
018	2018-11-06t1845	1541551829.88	larva	27.706	-41.8821	-209.8835	359.2544	41.6833	11581.7144	36635.5153	321169.1601	327.198	0.40296	204.522	1.2303	204.0942	1.2477	278.9374	0.059702	270.6801	17294.1172	241.6864	1.0947	261.3051	0.90652	1265170	-1.3474	150.237	65.5168	65.2327	99.4887	97.1802	6168.2979	86.0713	0.76768	94.3203	405287
018	2018-11-06t2245	1541566229.05	larva	31.7057	-37.8824	-205.8837	708.3671	52.4626	29924.7448	94402.0234	1056047.9917	479.841	1.4446	161.18	0.27613	156.7386	0.21808	349.0166	1.1965	338.7675	55144.6172	212.2679	0.48991	294.2918	1.1832	2544550	-0.37952	160.268	53.0682	52.6716	88.8434	87.1352	14037.2617	74.2348	0.32765	83.5691	837788
018	2018-11-07t0245	1541580629.37	larva	35.7058	-33.8823	-201.8836	823.6028	48.0852	32858.3603	103484.8309	1100595.34	366.727	0.27154	179.161	0.42127	177.1419	0.40946	296.7227	0.18493	289.5307	51629.7578	230.8262	0.59553	269.9376	0.67816	3109160	-0.25919	209.422	60.765	60.334	96.9627	95.2699	16871.5078	82.2628	0.4942	92.0257	1054520
018	2018-11-07t0645	1541595032.13	larva	39.7066	-29.8815	-197.8829	864.4192	54.9724	37197.3758	117194.7207	1349104.8642	412.667	0.42749	190.722	0.45307	188.6089	0.43978	346.8054	1.0891	341.3785	68320.6641	239.8109	0.55136	316.4572	1.2048	3741400	-0.068793	235.371	52.928	52.5834	90.2698	88.5643	17783.1562	74.8946	0.10021	84.1489	1038290
018	2018-11-07t1045	1541609443.79	larva	43.7098	-25.8783	-193.8796	922.7565	50.2884	37692.7	118665.0333	1290421.0079	446.69	0.48606	206.695	0.6071	205.4754	0.61414	334.885	0.79401	327.1475	66642.1094	257.3371	0.68432	291.118	0.61328	4111570	-0.18081	455.469	56.582	56.3006	96.7327	93.1862	19249.8066	79.0433	0.11972	89.3222	1125530
018	2018-11-07t1438	1541623404.75	larva	47.5879	-22.0002	-190.0016	962.8901	60.2913	46045.8156	145049.9021	1847021.0496	311.462	-0.88091	187.542	-0.051118	187.7078	-0.00081997	268.032	-0.81714	264.7604	64863.7422	235.3072	0.029893	255.8038	-0.24432	4535510	-0.23002	132.878	58.8493	58.45	99.8399	97.1935	24161.2461	81.2655	0.1053	92.324	1423210
018	2018-11-07t1838	1541637804.42	larva	51.5878	-18.0003	-186.0017	930.5185	60.4399	43320.7507	136416.9924	1724617.1345	338.698	-0.77282	210.56	0.47399	209.9055	0.50205	291.1177	-0.43516	289.068	66374.8281	259.4423	0.49356	279.8203	0.094996	4796570	-0.44836	126.494	66.4913	66.047	104.5205	102.9755	23830.6641	89.2258	0.57817	98.964	1514670
018	2018-11-07t2238	1541652205.61	larva	55.5881	-14	-182.0014	905.8486	59.4643	42830.6341	134907.1278	1725162.9733	370.613	-0.59375	194.782	-0.12745	193.4521	-0.10923	299.0228	-0.38527	290.6888	67579.1562	243.1128	-0.070625	273.3403	-0.19123	4385920	-1.3398	193.565	51.8228	51.345	90.8433	88.6185	20530.5762	74.4873	-0.66261	85.0102	1166890
018	2018-11-08t0238	1541666605.66	larva	59.5881	-10	-178.0013	952.356	63.0526	49626.5215	156439.6446	2147946.5387	474.155	0.25725	199.795	-0.067766	197.6816	-0.076574	322.204	0.10617	310.2894	83773.0469	256.0266	0.22979	286.0852	0.029206	5192060	-0.94201	299.842	58.7469	58.3711	97.4369	94.3274	25333.6016	80.903	-0.21593	90.6682	1526650
018	2018-11-08t0638	1541681003.9	larva	63.5876	-6.0005	-174.0018	1048.9155	62.3526	52694.693	165979.1505	2215503.0349	468.38	0.15154	199.879	-0.18347	197.6098	-0.19709	341.7766	0.55416	332.5435	94672.125	244.7913	-0.29694	294.7084	0.20244	5527850	-0.99877	162.993	59.8845	59.5753	95.9284	94.4751	26572.1797	80.8619	-0.34955	90.3129	1656170
018	2018-11-08t1038	1541695405.65	larva	67.5881	-2	-170.0013	1000.6121	65.5247	54074.1326	170449.5612	2424113.9431	511.334	0.50174	213.892	0.35224	211.0593	0.299	373.5033	1.3993	365.1121	106074.9375	263.8457	0.3583	328.6154	1.2971	6054430	-0.83207	206.89	62.4473	61.9113	100.894	99.083	28653.8906	85.2887	0.11542	95.3876	1767630
018	2018-11-08t1438	1541709805.46	adult	71.5881	2	-166.0014	1096.5391	63.7866	59026.3735	185925.8588	2658805.1165	398.161	-0.58227	238.331	1.5391	237.2887	1.5452	331.0182	0.14448	325.9228	102615.6562	284.3714	1.2142	311.185	0.65546	7365860	0.1306	194.191	63.107	62.7687	100.286	98.1723	31088.6719	85.1481	-0.032392	94.9504	1950380
018	2018-11-08t1838	1541724205.38	adult	75.588	6	-162.0014	1094.4693	66.9807	61532.8679	193832.7766	2894209.3367	389.399	-0.70808	237.244	1.4436	236.4412	1.4677	317.8089	-0.31617	311.9218	102334.4609	281.6311	1.0067	301.4075	0.19491	7637370	0.098997	165.243	71.3032	70.8188	109.0628	107.2415	35118.2305	93.4965	1.1896	103.4022	2295390
018	2018-11-08t2238	1541738605.15	adult	79.588	9.9999	-158.0015	1173.0924	66.6415	63985.8073	201413.601	2968985.7172	383.705	-0.80601	214.424	0.025816	211.1747	-0.053561	322.8724	-0.24451	319.1794	108162.2656	269.7136	0.26821	306.1708	0.2824	7178040	-0.59621	209.052	62.0575	61.6205	102.0982	99.6496	34202.8828	84.901	-0.43056	95.9384	2077440
018	2018-11-09t0238	1541753005.35	adult	83.588	13.9999	-154.0014	1194.2837	68.9542	63418.5402	199654.3353	2913047.9553	386.736	-0.82333	222.132	0.33743	220.7864	0.36237	310.3733	-0.72986	306.1483	103354.2969	267.1451	-0.030855	294.4208	-0.35898	7377880	-0.62745	375.807	64.6346	64.3649	102.4666	100.0106	34121.3672	86.4824	-0.36463	96.2962	2146770
018	2018-11-09t0638	1541767404.86	adult	87.5879	17.9998	-150.0016	1179.5417	67.7171	64613.1489	203417.5641	3017831.4132	439.586	-0.3698	230.66	0.70751	229.3416	0.73031	313.7506	-0.73206	308.6555	106361.4453	274.1062	0.1662	298.1142	-0.35088	7797450	-0.4258	310.886	68.4783	67.9658	108.2488	104.7581	36696.3555	90.802	0.13954	101.0998	2314910
018	2018-11-09t1038	1541781805.89	adult	91.5882	22.0001	-146.0013	1148.569	70.9179	67588.6201	212945.2657	3320380.8302	433.981	-0.47885	238.228	1.0207	237.1824	1.0595	331.1428	-0.29939	320.4669	117224.5469	280.9373	0.35067	304.9451	-0.21714	8414930	-0.016756	168.477	68.2363	67.7833	106.623	105.0509	37744.5273	91.1008	-0.042633	101.2067	2410310
018	2018-11-09t1438	1541796205.43	adult	95.5881	26	-142.0014	1160.1751	75.2146	74407.8971	234538.4805	3966433.6009	432.562	-0.55671	204.362	-1.2335	202.6276	-1.1971	317.954	-0.84607	306.6655	123366.1406	251.2498	-1.4173	281.9178	-1.3616	7928640	-0.62346	250.484	60.9399	60.4177	99.738	97.6211	38698.3359	83.0634	-1.5127	93.3685	2364280
018	2018-11-09t1838	1541810607.18	adult	99.5885	30.0005	-138.0009	1185.9641	72.1786	69510.7922	218941.5778	3415916.7111	421.114	-0.73365	244.892	1.1126	246.2615	1.3096	336.8191	-0.39275	331.8585	122602.1484	298.2296	0.88387	322.0341	0.14302	8893490	0.14056	232.541	67.7427	67.351	108.8453	107.2579	39619.6875	91.4716	-0.43909	102.1453	2460140
018	2018-11-09t2238	1541825003.68	adult	103.5876	33.9995	-134.0019	1110.6631	73.6298	65752.0067	207090.61	3306636.3483	464.231	-0.40415	232.639	0.19406	231.3449	0.24652	326.6522	-0.86265	317.8331	112368.3438	278.4027	-0.34979	304.9702	-0.73612	7989300	-0.8238	354.853	66.2639	65.4804	110.9446	108.2897	38164.957	90.5466	-0.78331	103.0295	2275630
018	2018-11-10t0238	1541839403.2	adult	107.5874	37.9993	-130.002	1219.531	71.5693	69815.558	219791.8961	3421982.2298	447.93	-0.63493	251.113	1.1676	250.2249	1.2401	351.9897	-0.23929	345.3303	128476.2344	305.6469	0.86769	332.6051	0.17895	9165380	0.14643	319.055	74.697	74.0307	117.5815	115.6441	42917.2617	100.0134	0.32213	111.3744	2726360
018	2018-11-10t0638	1541853803.69	adult	111.5876	41.9995	-126.0019	1158.6913	71.7396	71452.5004	225250.008	3638568.5137	505.198	-0.18396	236.583	0.12442	235.1247	0.18019	349.9706	-0.46996	335.2309	130889.0156	284.8965	-0.3848	314.5894	-0.70825	8825030	-0.26931	239.157	67.6922	66.7988	115.3284	112.2752	43132.8398	93.9359	-0.7111	107.5556	2525060
018	2018-11-10t1038	1541868204.68	adult	115.5878	45.9998	-122.0016	1230.3794	70.5037	70704.7808	222583.8545	3473578.3576	501.387	-0.28354	258.038	1.2683	259.323	1.4838	347.8325	-0.70129	344.022	128698.0156	313.8124	0.8857	336.4348	-0.063707	9541740	0.27119	402.644	66.1449	65.9135	113.8544	111.1182	42126.1289	93.758	-0.91806	106.3013	2445910
018	2018-11-10t1438	1541882605.83	adult	119.5882	50.0001	-118.0013	1151.7478	70.638	68304.7771	215175.3597	3403185.4072	413.071	-0.98307	266.927	1.6462	266.0955	1.7393	356.9761	-0.5949	352.6481	127440.4531	318.1888	0.91113	343.4411	0.0055389	9525300	0.15771	162.964	71.5128	70.3364	124.154	121.3368	44322.9883	99.4462	-0.39272	115.4061	2551930
018	2018-11-10t1838	1541897005.57	adult	123.5881	54	-114.0014	1281.6051	72.9981	72646.0204	228656.6797	3557131.6337	398.509	-1.0355	234	-0.45407	233.4918	-0.31638	322.511	-1.7558	316.6396	122554.1641	284.1521	-0.94157	307.1861	-1.4779	8887070	-0.47381	181.446	68.417	67.5947	117.5497	115.1585	44668.8867	94.9341	-1.1062	109.2084	2598410
018	2018-11-10t2238	1541911405.69	adult	127.5881	58	-110.0013	1128.7494	73.0634	64224.8592	202258.6915	3136630.8613	410.308	-0.92314	250.596	0.39226	249.7308	0.50901	343.8633	-1.2895	339.3114	115538.0547	306.9672	0.0018089	330.7069	-0.80438	8410500	-0.93626	224.98	74.6361	73.1587	134.3199	131.5958	45131.4688	104.2947	-0.19447	123.4333	2504940
018	2018-11-11t0238	1541925804.17	adult	131.5877	61.9996	-106.0018	1143.3038	73.5999	68833.3931	216866.0292	3512801.7009	539.144	-0.20905	271.306	1.4747	269.7123	1.5476	392.1948	-0.072424	381.8814	141190.1094	329.8845	0.93617	362.9406	0.14475	9750460	0.079333	179.172	79.2944	77.6047	142.0259	138.7819	51129.3281	111.0864	0.37217	130.4735	2849760
018	2018-11-11t0638	1541940205.58	adult	135.5881	66	-102.0014	1227.1832	71.0531	70725.9415	222746.1381	3480326.7525	412.979	-0.88358	236.208	-0.70621	234.3295	-0.62446	334.0403	-1.8461	329.1646	123594.9219	290.7682	-1.0961	318.2252	-1.54	8731210	-0.78482	244.742	70.0229	68.5708	128.2364	125.3617	47447.4688	98.9175	-1.109	117.5784	2588330
018	2018-11-11t1038	1541954604.51	adult	139.5878	69.9997	-98.0017	1193.8538	73.1393	71568.3981	225457.7225	3585121.4771	574.097	-0.11397	278.473	1.6326	276.8634	1.7185	383.1649	-0.62895	376.4708	143303.6562	334.1545	0.80722	362.6516	-0.19932	10406000	0.41881	461.217	75.5249	73.9879	138.0714	134.3395	51638.7031	105.3643	-0.58895	125.8399	2822210
018	2018-11-11t1438	1541969006.99	adult	143.5885	74.0004	-94.001	1137.7174	70.5712	66251.7631	208623.0083	3298436.7756	442.716	-0.76593	279.652	1.5774	277.041	1.6137	389.0354	-0.60782	385.5837	134995.2812	344.3287	1.1285	373.3358	-0.00083992	9682670	-0.18364	287.642	75.6318	73.8409	145.3174	141.1737	50425.1328	107.3363	-0.54832	131.4658	2618680
018	2018-11-11t1838	1541983405.71	adult	147.5881	78	-90.0013	1108.31	73.1917	66873.6585	210698.0456	3391630.3783	435.523	-0.82304	256.938	0.1462	252.7532	0.10993	372.3407	-1.1813	368.6524	130319.25	325.3124	0.09407	357.0631	-0.67128	8970220	-0.73696	268.5	69.4278	67.3786	143.2861	138.3963	50150.1328	102.3463	-1.18	128.3849	2423860
018	2018-11-11t2238	1541997806.57	adult	151.5884	82.0003	-86.0011	1178.0504	71.8173	69345.7204	218399.6726	3457624.8468	423.967	-0.90249	258.804	0.14495	260.0353	0.42591	358.1782	-1.6649	354.5961	130018.6719	318.6763	-0.34677	344.8229	-1.1877	9374640	-0.49917	254.384	79.1428	78.3153	144.7238	141.5799	52534.75	111.6131	-0.45183	132.2758	2866790
018	2018-11-12t0238	1542012205.61	adult	155.5881	86	-82.0014	1166.1124	72.849	67551.3229	212673.122	3350292.9455	465.886	-0.7416	260.615	0.14424	257.7242	0.19567	386.3411	-1.0337	381.4735	136764.75	330.6872	0.07501	367.6571	-0.58387	9202040	-0.65105	282.774	74.2192	71.8147	170.8437	157.1005	60478.6641	111.8205	-0.58579	140.8263	2620610
018	2018-11-12t0638	1542026605.92	adult	159.5882	90.0001	-78.0013	1104.8361	71.6171	64930.9474	204613.8797	3180714.7163	519.34	-0.53477	278.395	1.0578	279.974	1.3665	409.3951	-0.54489	401.8359	139194.3281	347.1338	0.68929	384.0031	-0.18764	9441210	-0.52928	392.48	87.9833	86.0358	171.1517	167.0169	58191.5781	127.5725	0.6154	154.976	2983780
018	2018-11-12t1038	1542041005.31	adult	163.588	93.9999	-74.0014	1015.7774	73.0645	60116.3201	189423.5603	3024495.3773	492.111	-0.68712	272.007	0.5888	270.662	0.73918	393.2094	-1.0486	387.7906	123467.7422	341.6174	0.31397	375.9079	-0.548	8540470	-1.1121	435.11	74.9851	72.5556	149.9326	147.4575	47078.8477	113.274	-0.75535	136.0966	2354380
018	2018-11-12t1438	1542055408.1	adult	167.5888	98.0007	-70.0007	1129.3043	67.6188	62059.4263	195373.8073	2934123.9715	491.699	-0.71816	288.291	1.4016	286.6292	1.5397	413.0033	-0.64545	407.0236	134226.0625	358.7178	0.93143	394.2765	-0.099124	9367150	-0.63311	279.148	90.6515	86.9669	179.7705	171.4763	58425.3984	136.5106	0.95116	161.8828	2945450
018	2018-11-12t1838	1542069804.31	adult	171.5877	101.9997	-66.0017	1085.2724	68.7628	61084.3816	192496.3177	2876218.5819	484.872	-0.78144	290.317	1.404	287.8142	1.5022	402.1845	-0.99046	398.0918	128699.0312	350.4709	0.44549	383.818	-0.51391	9274160	-0.71087	353.586	96.8582	93.0544	179.0674	175.242	57301.5703	143.0413	1.2452	166.1689	3094130
018	2018-11-12t2238	1542084206.12	adult	175.5882	106.0002	-62.0012	1102.437	67.8821	62032.3762	195429.8651	2947364.5622	480.961	-0.84153	303.557	2.0182	301.8038	2.1667	417.3462	-0.70641	412.3629	135637.5	369.4437	1.0985	401.0829	-0.10497	9849210	-0.40841	294.752	98.1866	93.8503	179.1792	176.3892	58233.2539	145.3421	1.1867	167.9172	3185760
018	2018-11-13t0238	1542098605.22	adult	179.588	109.9999	-58.0015	1025.0573	67.8296	57919.8341	182515.6862	2747093.6681	481.47	-0.88277	293.575	1.3531	291.6176	1.4953	412.4252	-0.89727	408.2263	124964.8359	366.3378	0.83081	397.0934	-0.31652	8892110	-0.96186	235.146	101.229	96.6897	186.6676	183.5498	56560.2969	154.4531	1.6081	176.3979	3066120
018	2018-11-13t0638	1542113006.16	adult	183.5883	114.0002	-54.0012	1033.536	69.7556	58898.849	185594.5068	2824390.6895	494.991	-0.86857	294.11	1.2672	291.913	1.4027	429.4312	-0.5765	425.1272	132264.7969	362.0954	0.52944	408.4608	-0.089219	9055950	-0.88743	290.186	106.001	99.9174	229.3257	225.1413	70632.3125	164.3677	2.0356	208.7697	3263860
018	2018-11-13t1038	1542127405.38	adult	187.588	118	-50.0014	1074.1348	69.1229	59682.8873	188059.4635	2775523.0477	532.644	-0.73293	292.41	1.0622	290.1696	1.2005	429.9601	-0.63291	423.1327	134577.5	358.7046	0.2749	405.5778	-0.25858	9137240	-0.85861	292.096	106.083	100.256	231.7618	227.6614	72541.4375	163.2428	1.7073	210.5599	3314870
018	2018-11-13t1438	1542141810.93	adult	191.5896	122.0015	-45.9999	1068.6893	68.8113	58913.9354	185600.7425	2732448.5569	497.726	-0.96678	296.502	1.1627	294.2111	1.3055	434.3439	-0.59529	428.5151	134212.2656	362.2241	0.28288	410.8303	-0.20156	9140860	-0.86821	298.619	107.428	101.3512	232.5128	227.5126	71846.4453	165.4609	1.5876	213.4803	3311910
018	2018-11-13t1838	1542156206.47	adult	195.5883	126.0003	-42.0011	942.1389	72.0684	54501.7455	171825.19	2668323.8436	506.007	-0.97319	302.478	1.3548	301.4452	1.5714	431.2528	-0.71324	427.6352	122907.0469	376.9682	0.67803	414.2818	-0.19412	8615780	-1.1439	266.062	111.155	105.249	223.5941	220.8013	63724.3125	174.8411	1.879	209.3065	3166130
018	2018-11-13t2238	1542170606.8	adult	199.5884	130.0003	-38.001	940.6578	72.1907	53919.6294	169968.7182	2627859.3831	514.495	-0.97078	303.172	1.2717	302.4418	1.5081	432.8276	-0.72959	428.4178	122057.3906	377.5911	0.56974	415.266	-0.24911	8548850	-1.1793	273.767	112.271	106.4692	223.8296	219.9855	63119.9375	175.8515	1.6808	208.3966	3165830
018	2018-11-14t0238	1542185006.24	adult	203.5883	134.0002	-34.0012	963.8008	70.9066	55179.3182	173913.7349	2670984.1072	506.211	-1.0637	307.36	1.3662	307.8912	1.6729	432.3999	-0.78061	427.7971	124963.5625	380.1151	0.53116	414.9714	-0.3319	8871960	-1.0201	317.967	113.183	107.6624	245.4896	241.7002	70946.5	179.9832	1.6647	228.2879	3267020
018	2018-11-14t0638	1542199406.89	adult	207.5885	138.0004	-30.001	970.9474	71.334	54830.4014	172774.9733	2671347.8446	492.925	-1.1825	303.926	1.0888	304.035	1.3752	434.0211	-0.79164	429.7106	124564.0391	378.4604	0.3653	415.2575	-0.39565	8719940	-1.097	317.141	112.288	106.7502	235.1273	230.0931	67481.5312	178.6327	1.3788	215.5477	3221660
018	2018-11-14t1038	1542213806.52	adult	211.5884	142.0003	-26.0011	943.3267	76.4572	56927.3542	179581.9742	2890132.3146	488.988	-1.2318	314.286	1.4891	313.3387	1.7379	436.3424	-0.78908	431.5766	130030.0469	381.727	0.36201	419.3049	-0.36747	9338700	-0.79702	293.604	114.403	108.2213	229.6072	225.8033	68422.9531	173.539	0.9378	206.7732	3399380
018	2018-11-14t1438	1542228210.79	adult	215.5895	146.0015	-21.9999	916.9352	74.9102	54596.917	172189.6132	2762277.6648	493.024	-1.2382	315.173	1.4319	315.1396	1.7315	434.9077	-0.85415	431.968	124383.6172	380.8204	0.23868	416.4547	-0.49425	8990000	-0.97125	315.476	115.944	109.1593	230.5214	225.3692	65929.1094	177.5954	0.95612	209.7765	3307180
018	2018-11-14t1838	1542242611.66	adult	219.5898	150.0017	-17.9997	913.9903	73.885	54922.5751	173227.6725	2779084.4783	522.367	-1.0724	316.729	1.4159	315.9899	1.689	444.8716	-0.71137	439.8523	127678.1562	386.3753	0.31351	426.846	-0.32166	9089500	-0.92885	307.301	118.713	110.6004	241.9993	237.0661	69453.8125	188.0492	1.2645	224.4103	3406820
018	2018-11-14t2238	1542257008.01	adult	223.5888	154.0007	-14.0007	759.6179	115.5053	51554.8816	165276.1919	3247956.0888	642.259	-0.3174	318.109	1.3983	314.4712	1.5409	463.6845	-0.41479	453.6968	124731.125	390.3628	0.34587	433.0376	-0.24379	8540590	-1.2019	317.23	117.913	109.2104	239.4945	233.7996	64424.0117	185.8582	1.011	219.4328	3165730
018	2018-11-15t0238	1542271406.53	adult	227.5884	158.0003	-10.0011	890.7815	72.7657	53772.2955	169666.0337	2731452.7999	563.357	-0.83853	320.205	1.4195	316.803	1.5824	470.708	-0.33076	465.2853	132268.9375	396.8006	0.44897	445.3238	-0.038363	8994230	-0.99194	331.533	121.169	110.0497	250.4576	245.9658	70378.5938	200.0714	1.4748	234.0006	3403520
018	2018-11-15t0638	1542285808.28	adult	231.5888	162.0008	-6.0006	973.5018	72.9058	53875.2826	169770.2971	2578431.9915	583.076	-0.72049	317.968	1.2484	313.5116	1.3644	492.2142	-0.0019643	484.7023	138804.4062	400.434	0.47609	463.688	0.28704	8959710	-1.0186	318.62	121.046	108.7403	257.4605	252.6148	72603.875	202.7324	1.4406	239.4998	3410840
018	2018-11-15t1038	1542300210.69	adult	235.5895	166.0014	-1.9999	855.6115	69.3221	49338.5652	155757.4852	2364889.6296	610.086	-0.55061	319.033	1.2322	314.3833	1.3465	481.2025	-0.22728	471.4406	124631.4375	398.0963	0.34628	452.1225	-0.0052591	8232640	-1.3835	307.214	124.44	110.7606	259.2383	255.5433	67142.7031	210.4862	1.6205	244.7726	3211190
018	2018-11-15t1438	1542314610.29	dead	239.5894	170.0013	1.9999	858.0667	67.3369	47998.3045	151437.2141	2242228.867	625.08	-0.45765	323.239	1.3588	318.449	1.4792	478.5764	-0.30579	468.0462	120601.2656	402.6385	0.4031	449.2056	-0.11368	8118140	-1.4508	340.472	128.195	113.4805	267.9612	264.5592	67526.2266	216.3871	1.722	252.843	3219610
019	2018-11-05t1503	1541452096.62	egg	-1.8524	-69.5881	-157.5882	165.0059	26.2803	2942.7864	9349.5498	48562.0234	0	-0.4262	0	-0.55862	0	-0.55953					0	-0.54387	0	-0.52298	0	1.4068	0	0	0				0	-0.49385	0	0
019	2018-11-05t1845	1541465433.71	larva	1.8524	-65.8833	-153.8834	151.0002	35.1142	3213.6975	10422.0638	65408.2314	0	-0.66491	0	-0.74296	0	-0.74325					0	-0.72822	0	-0.71052	0	0.81191	0	0	0				0	-0.60754	0	0
019	2018-11-05t2245	1541479834.5	larva	5.8526	-61.8831	-149.8832	168.3435	33.6647	3543.3445	11423.1869	68895.5026	0	-0.9215	0	-0.95153	0	-0.9509					0	-0.93791	0	-0.92344	0	0.18781	0	0	0				0	-0.73843	0	0
019	2018-11-06t0245	1541494233.58	larva	9.8523	-57.8834	-145.8834	171.2125	35.4591	3712.9644	12029.271	75017.6977	0	-1.1764	0	-1.1716	0	-1.1697					0	-1.1604	0	-1.1488	0	-0.41556	0	0	0				0	-0.87927	0	0
019	2018-11-06t0645	1541508635.45	larva	13.8529	-53.8829	-141.8829	168.3438	33.4563	3545.1762	11434.94	68928.4669	0	-1.4295	0	-1.4055	0	-1.402					0	-1.3983	0	-1.3891	0	-0.99725	0	0	0				0	-1.0325	0	0
019	2018-11-06t1045	1541523037.2	larva	17.8533	-49.8824	-137.8824	171.1301	35.3728	3721.3842	12052.6363	75651.7152	0	-1.681	0	-1.6564	0	-1.6509					0	-1.6552	0	-1.6478	0	-1.5567	0	0	0				0	-1.2016	0	0
019	2018-11-06t1445	1541537442.69	larva	21.8549	-45.8809	-133.8809	205.1702	45.4446	5683.7335	18275.8433	155678.0163	284.618	0.39109	210.084	1.5144	210.2101	1.5402	267.3945	0.011763	264.8662	8289.2285	243.5739	1.3191	260.7856	1.1199	642017	-1.3139	114.813	67.7132	67.5328	101.8382	99.5204	3156.9839	87.2351	0.88659	96.0595	206932
019	2018-11-06t1845	1541551838.2	larva	25.8536	-41.8821	-129.8822	191.1735	18.8161	2450.3113	7754.5916	28874.5809	277.089	0.096972	210.59	1.3981	210.223	1.4165	263.6263	-0.14683	262.2433	3690.7673	244.4781	1.1996	259.8594	0.96091	293141	-2.2601	112.678	61.3044	61.1614	93.1677	91.1387	1304.3479	81.2936	0.663	88.7907	85335.7
019	2018-11-06t2245	1541566237.25	larva	29.8534	-37.8824	-125.8824	315.4747	30.6314	7690.9039	24317.001	158200.5056	362.028	0.56847	190.874	0.90591	189.8884	0.91308	279.2326	0.01277	271.186	11727.7695	233.8208	0.89759	255.3185	0.74082	792318	-2.1784	109.837	55.6516	55.2463	90.9825	89.8424	3821.2661	75.8694	0.42375	85.2282	231010
019	2018-11-07t0245	1541580637.66	larva	33.8535	-33.8823	-121.8823	416.0309	44.8535	15130.3448	47860.1018	472228.4292	304.253	-0.14479	210.541	1.1175	210.5231	1.1448	270.4056	-0.25167	269.3306	21902.8516	247.0895	0.94194	262.9887	0.6661	1689800	-1.6422	109.677	64.3342	64.1512	97.2511	96.5334	7877.3359	84.0604	0.59554	92.7509	516346
019	2018-11-07t0645	1541595040.35	larva	37.8542	-29.8815	-117.8816	402.7111	51.8175	16604.27	52592.0999	589577.8359	297.128	-0.44301	207.933	0.90344	207.5629	0.92563	268.5297	-0.41451	265.9353	23630.6094	247.096	0.76984	261.6982	0.4495	1821080	-1.9881	117.889	63.3222	63.1377	98.5195	97.0742	8669.7148	83.801	0.49931	93.3988	554576
019	2018-11-07t1045	1541609452.15	larva	41.8575	-25.8782	-113.8783	507.0564	46.2771	19121.9331	60382.2722	615315.147	456.66	0.6782	227.385	1.1603	227.1723	1.1874	291.6593	-0.079332	287.3677	29749.2461	265.3562	0.92295	280.4874	0.52993	2302500	-1.9373	363.212	63.3543	63.0672	100.0345	96.4965	10203.5215	83.6308	0.38998	92.8997	641526
019	2018-11-07t1438	1541623413.04	larva	45.7355	-22.0002	-110.0003	579.9473	54.0622	24952.9708	78810.4957	914413.3848	360.851	-0.37202	219.493	0.83554	219.3803	0.86948	281.428	-0.43399	278.0409	37148.4922	255.6881	0.55764	271.9805	0.15741	2887220	-1.7717	288.18	67.7484	67.4469	103.9915	101.4879	13726.877	88.2646	0.52725	97.3808	891162
019	2018-11-07t1838	1541637812.66	larva	49.7354	-18.0003	-106.0004	695.1827	50.3142	29444.7759	92841.9733	1043683.8267	393.368	-0.23467	221.681	0.8245	219.991	0.81864	327.3208	0.50364	322.7095	51062.0469	263.9064	0.64391	303.9273	0.66016	3440270	-1.6581	149.895	67.4568	67.2415	102.1965	100.3772	15942.6582	87.4817	0.45919	96.6853	1046860
019	2018-11-07t2238	1541652213.94	larva	53.7358	-14	-102	690.5101	62.645	34264.4086	108317.4757	1430206.6146	449.597	0.15138	196.743	-0.0033293	195.1359	0.0029636	285.8544	-0.6511	282.5883	51453.7891	254.0101	0.29908	274.7757	-0.090721	3537630	-2.0135	316.901	54.5399	53.9674	96.3241	92.8298	17338.3359	78.8597	-0.22137	88.7606	980683
019	2018-11-08t0238	1541666613.88	larva	57.7358	-10	-98	736.7538	57.5531	34099.4481	107552.6997	1325532.9322	382.802	-0.52839	230.691	1.0986	229.7523	1.1134	306.3264	-0.26878	302.2899	55138.75	273.369	0.82425	293.1094	0.25982	4136300	-1.8269	201.059	65.2228	64.9069	101.6713	99.5427	18300.8281	86.2844	0.35111	96.1911	1169440
019	2018-11-08t0638	1541681012.09	larva	61.7353	-6.0005	-94.0005	791.1598	63.9431	40357.0425	127237.9196	1764289.2695	763.906	2.8417	229.392	1.0804	227.8801	1.0742	347.8547	0.75084	313.4781	73745.2031	269.9113	0.6872	294.6001	0.23132	4856910	-1.4964	160.594	67.7345	67.4205	103.5793	101.8308	21958.8145	88.2818	0.56362	98.1213	1434140
019	2018-11-08t1038	1541695413.85	larva	65.7357	-2	-90	864.1518	65.6099	49261.8274	155532.2046	2306138.7027	440.872	-0.12336	212.828	0.33839	210.3287	0.3028	353.353	0.84963	347.6255	91165.0625	265.04	0.4466	314.2479	0.80663	5483090	-1.2377	199.453	62.465	61.9356	101.5614	99.4298	26202.8457	85.2396	0.15075	95.4487	1609290
019	2018-11-08t1438	1541709813.69	adult	69.7357	2	-86.0001	964.1827	70.0977	55700.4392	175607.14	2682531.8902	435.738	-0.21431	206.692	-0.060009	203.3811	-0.12984	342.6269	0.50083	337.2114	100047.0625	268.4925	0.51341	311.4076	0.68318	6019290	-1.0407	124.218	58.8484	58.1421	100.6504	98.906	29389.9199	83.9749	-0.14501	94.9207	1713780
019	2018-11-08t1838	1541724213.66	adult	73.7357	6	-82.0001	967.9965	70.8114	51540.9603	162354.6536	2373026.761	838.711	3.5091	216.666	0.34488	213.9406	0.2911	424.2067	2.8788	388.2247	114535.8125	277.7177	0.85683	328.1749	1.2896	5847590	-1.5017	176.196	60.5809	60.1212	100.0566	97.9544	27015.2734	83.5111	-0.3842	93.8089	1635020
019	2018-11-08t2238	1541738613.35	adult	77.7356	9.9999	-78.0002	912.2986	69.8681	51630.4101	162792.9532	2534275.7694	487.046	0.1893	241.34	1.6389	242.3095	1.7602	321.7933	-0.2381	318.319	87205.9922	291.3768	1.4449	311.4149	0.5516	6517140	-1.1149	438.15	62.3281	62.169	105.3789	101.7828	28557.6836	87.1483	0.038197	97.8005	1683110
019	2018-11-09t0238	1541753013.59	adult	81.7357	13.9999	-74.0001	945.852	69.4604	53976.8963	170178.4106	2582222.5801	457.893	-0.12622	235.083	1.1747	232.7626	1.1235	360.7946	0.88988	353.0668	102104.8672	291.9487	1.3537	328.7364	1.1852	6638510	-1.2292	219.93	61.4665	61.0309	100.507	98.7418	28443.4727	84.4968	-0.60717	94.9308	1735750
019	2018-11-09t0638	1541767413.11	adult	85.7355	17.9998	-70.0002	943.426	71.5941	56159.4776	177106.8811	2802911.3266	568.966	0.88515	241.478	1.4331	240.059	1.4336	373.1035	1.1743	344.1267	109692.4219	288.2481	1.0021	318.4595	0.60576	7083990	-1.0112	352.14	67.2266	66.9304	106.5367	103.4792	31321.7773	89.5556	0.035809	99.625	1972160
019	2018-11-09t1038	1541781814.13	adult	89.7358	22.0001	-66	972.9702	70.2989	56167.1416	177059.0493	2717414.0877	449.882	-0.30155	241.41	1.2869	239.8413	1.2869	361.1824	0.69344	354.2874	106187.625	294.5151	1.1623	334.8935	1.1547	7088280	-1.1876	370.491	67.4176	66.8122	125.8976	119.3809	37013.9062	91.6503	0.15303	107.7577	1979520
019	2018-11-09t1438	1541796213.57	adult	93.7357	25.9999	-62.0001	927.4106	75.1133	59504.1294	188065.5199	3117847.1384	416.155	-0.68175	234.979	0.73498	234.294	0.80336	345.0414	0.05872	339.5309	107307.8906	297.0768	1.1108	327.033	0.63126	7290450	-1.1551	223.45	65.4188	64.6153	122.3886	120.4641	38062.8516	94.1782	0.31505	112.5794	2029680
019	2018-11-09t1838	1541810615.49	adult	97.7362	30.0005	-57.9996	938.1227	70.709	54812.876	172828.0233	2672289.6222	608.542	1.0663	255.592	1.85	253.8487	1.8437	361.3922	0.43487	346.148	103719.5625	308.1229	1.5	333.677	0.71681	7326810	-1.2611	280.818	72.8491	72.2283	116.1787	113.6172	33343.2852	97.1512	0.5214	108.6033	2088290
019	2018-11-09t2238	1541825011.84	adult	101.7352	33.9995	-54.0006	903.1385	75.0841	55692.4028	175681.0947	2900428.0407	410.194	-0.87542	248.006	1.217	246.6721	1.2514	348.2521	-0.12773	343.16	101341.3594	304.2328	1.0913	330.5527	0.38828	7208280	-1.4953	249.298	68.7693	68.2312	113.7542	111.1376	33102.4727	94.7625	-0.075873	106.8041	1998780
019	2018-11-10t0238	1541839411.35	adult	105.7351	37.9993	-50.0007	926.1568	73.4809	55771.2765	175892.6988	2838371.0269	559.741	0.44519	258.073	1.671	256.4359	1.6889	391.2534	1.0426	368.145	114245.9766	318.9366	1.6496	351.9552	1.0416	7515850	-1.3188	378.549	69.0484	68.2507	119.2243	115.4048	34813.5039	96.227	-0.095026	109.7632	2010900
019	2018-11-10t0638	1541853811.74	adult	109.7352	41.9994	-46.0006	923.997	76.0912	55576.4391	175236.9909	2848305.7166	785.174	2.4293	245.556	0.74183	243.7685	0.76831	393.7639	0.93937	356.9973	114585.2812	302.13	0.5806	334.6843	0.15383	7124570	-1.7678	331.181	72.2464	71.2732	125.0172	122.0636	36380.0156	99.8695	0.17679	115.2595	2096160
019	2018-11-10t1038	1541868212.88	adult	113.7355	45.9998	-42.0003	1021.3275	71.6193	58417.3852	184021.6269	2859295.6438	561.082	0.26298	246.112	0.62035	243.7307	0.61973	375.24	0.19796	365.159	114823.4453	312.882	0.92964	348.9092	0.49748	7517730	-1.4892	176.934	70.3708	68.8022	135.1606	132.6289	41359.1562	103.9994	0.48893	124.6908	2149550
019	2018-11-10t1438	1541882613.97	adult	117.7358	50.0001	-38	960.1669	70.6732	55155.8699	173895.7285	2668597.5091	546.302	0.041619	263.174	1.4933	259.136	1.394	411.3313	1.0923	405.1833	118874.75	344.6473	2.3171	389.2698	1.7882	7588630	-1.4929	296.424	72.7816	69.5138	152.081	148.5974	43951.3984	114.441	1.5613	138.8727	2098660
019	2018-11-10t1838	1541897013.76	adult	121.7357	54	-34.0001	949.3011	74.0083	54549.4104	171918.3179	2705305.9384	725.398	1.2043	271.768	1.8524	266.382	1.6794	437.9317	1.6812	427.101	125248.4688	351.1552	2.432	406.1922	2.1735	7749200	-1.411	292.964	80.8613	77.1701	171.0567	167.8572	48922.2148	123.1557	2.3463	156.2496	2305680
019	2018-11-10t2238	1541911413.86	adult	125.7357	58	-30	874.1902	73.8146	53276.4195	168098.8501	2744852.5094	604.527	0.26011	259.485	0.97958	254.2805	0.83395	435.9477	1.4304	426.6197	121193.4609	341.2016	1.7481	402.6268	1.8194	7212390	-1.9066	228.088	80.6909	76.0118	181.166	177.8252	50364.1367	129.564	2.808	166.0736	2242800
019	2018-11-11t0238	1541925812.32	adult	129.7353	61.9996	-26.0005	1004.6653	76.9136	61089.1333	192651.5389	3117374.0513	742.106	0.94559	273.252	1.6517	265.7011	1.3726	474.1265	2.3262	464.1925	151246.3594	367.114	2.8127	437.7783	2.827	8712640	-0.72092	261.501	77.4022	72.227	197.9724	194.3307	63153.2031	128.7774	2.4353	177.9247	2467970
019	2018-11-11t0638	1541940213.65	adult	133.7357	66	-22.0001	908.4615	77.4534	56682.478	178843.4313	2972604.1848	591.357	0.040787	285.579	2.2381	281.3183	2.1542	471.5448	2.0591	465.1427	140048.8125	367.2761	2.6324	439.715	2.6691	8454010	-0.97858	449.755	81.955	77.5216	198.1842	193.6934	58860.6953	132.3213	2.552	176.5489	2426110
019	2018-11-11t1038	1541954612.62	adult	137.7354	69.9997	-18.0004	945.7396	78.2874	57469.5847	181188.7834	3005142.8418	615.205	0.10706	277.857	1.6557	271.6578	1.4727	473.695	1.9326	465.0234	142582.1875	370.8867	2.6237	437.3004	2.3764	8336550	-1.109	299.256	81.2556	74.5337	215.1262	210.029	64752.9727	139.024	2.9867	187.5943	2437910
019	2018-11-11t1438	1541969015.19	adult	141.7361	74.0004	-13.9997	1016.2525	73.3432	61210.1424	192989.888	3115074.1655	610.832	0.038621	285.477	1.9723	278.2192	1.7342	485.2452	2.0697	478.1068	155278.4688	383.4575	3.0415	453.4094	2.7111	9125560	-0.56328	406.629	85.6891	79.6781	203.0127	198.8641	64964.0781	141.6013	2.9735	183.8059	2739140
019	2018-11-11t1838	1541983413.84	adult	145.7357	78	-10	994.083	73.1537	59153.7723	186415.1268	3010561.2849	557.327	-0.24916	281.725	1.6334	276.2841	1.5108	436.7165	0.59899	429.6669	134945.4062	365.1412	2.0169	414.6526	1.2615	8704460	-0.9074	385.5	80.7337	75.5261	191.0811	186.4485	59044.0508	135.1053	2.0713	174.3575	2494430
019	2018-11-11t2238	1541997814.66	adult	149.736	82.0002	-5.9998	1056.305	77.0228	65919.4359	207774.0798	3477379.3854	564.395	-0.25095	259.045	0.21201	252.9087	0.066945	438.5275	0.50491	428.711	150853.4531	344.9372	0.93154	406.0812	0.83429	8910380	-0.79299	265.711	69.2914	63.4187	188.4761	183.257	64835.7734	123.4475	0.72846	165.4271	2383420
019	2018-11-12t0238	1542012213.87	adult	153.7358	86	-2	1124.8334	78.6051	69990.0088	220438.2119	3734732.9241	521.794	-0.47913	260.555	0.1914	254.1821	0.040243	433.1324	0.23208	426.8761	158526.4688	347.3804	0.90099	408.9903	0.78138	9518850	-0.42279	300.397	70.983	64.3725	200.3634	196.1651	73333	130.2255	1.1473	178.8615	2593220
019	2018-11-12t0638	1542026614.08	dead	157.7358	90.0001	2	1148.4547	80.9516	72259.3279	227605.9529	3892110.0368	563.593	-0.31942	261.076	0.11706	253.7227	-0.082331	443.6269	0.3805	437.9756	167247.3438	355.8369	1.1444	418.3886	0.93761	9839450	-0.25791	290.407	70.9286	63.7238	208.5102	203.799	78608.3594	133.4451	1.2186	186.2191	2673160
020	2018-11-05t1503	1541452104.84	egg	-1.8524	-53.588	-269.5887	153.894	27.7599	2867.7488	9135.9084	49689.9669	0	-0.4262	0	-0.55862	0	-0.55953					0	-0.54387	0	-0.52298	0	1.4068	0	0	0				0	-0.49385	0	0
020	2018-11-05t1845	1541465442.04	larva	1.8524	-49.8832	-265.8839	150.9997	37.108	3314.0948	10816.0075	70526.862	0	-0.66491	0	-0.74296	0	-0.74325					0	-0.72822	0	-0.71052	0	0.81191	0	0	0				0	-0.60754	0	0
020	2018-11-05t2245	1541479842.93	larva	5.8526	-45.883	-261.8837	151.0595	27.4034	2718.6803	8666.2225	45972.179	0	-0.9215	0	-0.95153	0	-0.9509					0	-0.93791	0	-0.92344	0	0.1878	0	0	0				0	-0.73843	0	0
020	2018-11-06t0245	1541494241.96	larva	9.8524	-41.8832	-257.884	123.8635	28.2158	2369.8559	7621.3705	42271.4293	196.78	0.39262	145.338	0.92249	144.6528	0.92822	187.1316	-0.83268	185.5623	2432.7109	172.1141	0.84254	183.8605	0.7297	189085	-0.17128	94.621	54.8386	54.8241	85.8574	84.5671	1116.1467	72.813	0.72638	80.4124	71345.1
020	2018-11-06t0645	1541508643.77	larva	13.8529	-37.8827	-253.8835	160.529	20.7747	2019.5478	6415.8601	23959.2919	184.346	0.051795	134.459	0.6112	134.0114	0.61996	177.6793	-1.093	178.0297	2132.1521	161.0298	0.5579	172.1162	0.44468	154359	-0.8019	97.657	56.8079	56.4646	89.3493	88.0293	1072.1919	75.7531	0.72665	84.652	65215.5
020	2018-11-06t1045	1541523045.59	larva	17.8534	-33.8822	-249.883	360.003	36.5732	10143.7827	32034.0256	251527.8802	218.809	0.09085	152.163	0.72571	151.8871	0.73951	199.117	-0.91333	196.8889	10951.4346	181.0313	0.64744	192.6812	0.49928	827461	-0.5307	101.297	57.0919	56.6934	88.1075	86.9093	4845.9111	76.0709	0.66675	83.7283	310466
020	2018-11-06t1445	1541537451.04	larva	21.8549	-29.8807	-245.8814	408.3898	49.5693	16054.8577	50843.3746	541259.393	258.216	0.1756	143.779	0.42771	142.9058	0.43219	218.5606	-0.74748	214.9869	18577.6504	178.4064	0.44811	200.4617	0.41446	1221110	-0.6103	97.1475	53.6589	53.4444	85.7249	84.3534	7286.6196	73.2623	0.52159	81.5984	455725
020	2018-11-06t1845	1541551846.56	larva	25.8536	-25.882	-241.8827	509.6299	37.7523	15454.283	48756.5577	396181.6728	250.599	-0.12101	154.563	0.43338	153.8485	0.44236	210.8312	-1.0076	207.4667	17498.9922	185.0576	0.36164	201.2707	0.23886	1275300	-1.0902	209.263	56.8235	56.5366	89.935	87.4185	7464.6069	75.855	0.51081	84.182	468850
020	2018-11-06t2245	1541566245.55	larva	29.8534	-21.8822	-237.883	541.8708	40.3151	17781.6665	56070.5935	494387.4138	345.618	0.43226	154.709	0.24879	152.0823	0.22447	287.3341	0.15194	282.2333	27296.7363	193.3407	0.29192	260.6784	0.81081	1465400	-1.3919	212.231	57.0528	56.6564	91.3939	89.135	8682.4248	76.3682	0.43885	85.5184	540404
020	2018-11-07t0245	1541580646	larva	33.8535	-17.8821	-233.8828	677.3137	46.024	24269.6222	76539.8184	722967.2895	349.73	0.23621	164.631	0.23193	163.2641	0.23222	273.9406	-0.18731	269.7267	35338.3398	198.8614	0.17058	232.0979	0.23558	2120940	-1.1478	107.929	52.7835	52.5434	84.9093	83.0867	10953.3008	71.6269	0.18249	80.1851	680010
020	2018-11-07t0645	1541595048.65	larva	37.8542	-13.8814	-229.8821	586.2324	75.6314	28215.9132	90478.7949	1160068.2137	336.529	-0.10951	142.734	-0.44373	139.9147	-0.47105	268.6584	-0.41201	263.8492	40030.1016	179.9564	-0.39098	241.7282	0.14927	2115740	-1.6564	102.27	47.285	46.7517	80.4924	78.9795	11993.3633	66.2554	-0.15441	75.9979	700905
020	2018-11-07t1045	1541609460.45	larva	41.8575	-9.8781	-225.8788	635.736	61.4408	31737.8439	100472.6411	1310496.7781	241.852	-1.1612	140.832	-0.78524	139.7941	-0.77031	201.7835	-1.9514	198.1983	33697.8516	173.2435	-0.83146	190.8541	-0.9493	2345410	-1.8899	110.81	46.8275	46.6383	78.4888	76.6357	13107.6348	65.0666	-0.41507	73.4165	779866
020	2018-11-07t1438	1541623421.35	larva	45.7355	-6.0001	-222.0008	779.2495	71.7103	32797.2057	103730.2993	1305497.6735	283.374	-1.0442	146.306	-1.0014	145.1902	-0.98019	210.8194	-2.0131	207.0894	36471.7617	181.6241	-1.0441	200.1263	-1.179	2530810	-2.1573	262.576	51.7677	51.1287	99.6935	94.7674	17246.9727	72.3262	-0.32387	85.3293	895478
020	2018-11-07t1838	1541637820.93	larva	49.7354	-2.0002	-218.0009	1013.4547	59.5417	48821.3321	153759.759	1983124.6219	467.667	0.41734	167.988	-0.68443	165.3583	-0.70211	303.9473	-0.056422	295.9992	78114.4531	210.0338	-0.6755	269.9818	-0.048105	4304870	-0.74184	137.5	52.9277	52.6405	86.9703	85.3935	22351.3574	72.8421	-0.48386	81.8871	1356330
020	2018-11-07t2238	1541652222.28	adult	53.7358	2.0002	-214.0005	1068.2104	68.9886	57238.2559	180191.5874	2669301.1484	319.293	-1.0032	162.496	-1.0906	161.3917	-1.0549	248.451	-1.5956	243.3172	74535.3047	200.6381	-1.1923	226.6797	-1.2206	4870990	-0.62454	107.679	51.2569	50.8573	85.6275	84.3892	25688.2422	71.2735	-0.81645	80.6908	1536480
020	2018-11-08t0238	1541666622.18	adult	57.7358	6.0002	-210.0006	1022.8064	69.9936	58193.7275	183341.4792	2817640.3948	341.662	-0.89612	169.391	-1.1133	166.7535	-1.1243	282.5418	-0.88958	279.0822	86175.25	212.2382	-1.1321	260.0996	-0.61397	5157800	-0.7787	197.571	53.8401	53.3652	88.2653	86.1262	26920.918	74.0288	-0.82166	82.776	1639380
020	2018-11-08t0638	1541681020.31	adult	61.7352	9.9996	-206.0011	1192.4134	70.0039	68036.845	214253.7123	3289218.2499	374.703	-0.66954	178.488	-1.0004	176.9029	-0.97099	287.1792	-0.87778	281.0248	102235.8047	218.8131	-1.1735	256.0535	-0.91186	6351680	0.016063	301.013	51.8872	51.5315	87.0056	84.9675	30974.0059	72.0872	-1.2905	81.0667	1846460
020	2018-11-08t1038	1541695422.13	adult	65.7357	14.0001	-202.0006	1090.067	69.3405	63138.2034	198941.0461	3062366.1153	352.633	-0.92811	181.273	-1.1073	179.6151	-1.0746	275.1217	-1.3144	269.3773	91065.2969	222.2886	-1.3019	252.9077	-1.2154	5983100	-0.73893	121.279	52.3663	51.9965	87.5062	86.0436	28964.5586	72.8684	-1.4966	82.6346	1728400
020	2018-11-08t1438	1541709821.97	adult	69.7357	18.0001	-198.0006	1074.8532	73.6974	65244.0352	205569.5804	3364913.6463	393.429	-0.60488	181.466	-1.3333	179.7214	-1.2967	285.1077	-1.1421	276.9723	97221.7188	222.0135	-1.5828	253.3228	-1.4222	6179480	-0.88325	116.824	53.3323	52.8504	88.1835	86.6825	30070.5879	73.6539	-1.6939	82.9309	1816120
020	2018-11-08t1838	1541724221.9	adult	73.7357	22.0001	-194.0007	1067.3298	76.4165	69693.4788	219745.6587	3791925.7605	430.617	-0.30268	184.918	-1.3837	182.9964	-1.3538	295.6625	-0.93753	288.1255	107621.1406	226.4754	-1.6343	264.1495	-1.2226	6720480	-0.65556	252.426	53.7737	53.4017	89.3448	86.8148	32521.5039	74.0366	-1.9222	83.2497	1954300
020	2018-11-08t2238	1541738621.63	adult	77.7356	26	-190.0007	1242.5107	72.6015	70443.3517	221784.4251	3518878.9506	453.094	-0.13095	188.339	-1.4067	186.7708	-1.357	296.2489	-1.0184	287.7406	109315.8516	229.9871	-1.6952	262.0114	-1.5029	6938430	-0.71132	224.425	53.9936	53.5415	91.5006	89.4786	33763.7344	75.2742	-1.9647	85.1938	1989120
020	2018-11-09t0238	1541753021.78	adult	81.7357	30	-186.0007	1173.508	80.914	78062.8458	246031.798	4339794.0056	327.916	-1.3605	179.84	-2.1135	178.0795	-2.0604	263.1439	-2.1546	258.867	107099.5781	220.0198	-2.4354	246.2831	-2.3638	7311400	-0.58996	262.865	56.8435	56.256	101.2275	98.1008	41199.6094	78.404	-1.6405	91.0747	2310970
020	2018-11-09t0638	1541767421.32	adult	85.7355	33.9999	-182.0008	1225.4788	75.2551	75890.3684	239000.1499	3975565.1714	393.519	-0.78522	189.098	-1.7517	187.5938	-1.6934	285.2224	-1.5846	278.3556	112948.0469	229.5392	-2.1323	258.7235	-1.9943	7484860	-0.63238	266.523	58.995	58.4467	117.1174	97.6097	46378.4766	80.9422	-1.4019	92.246	2335140
020	2018-11-09t1038	1541781822.34	adult	89.7358	38.0002	-178.0005	1320.8897	78.5065	80386.1661	253369.3604	4224804.791	366.221	-1.0971	190.756	-1.8294	188.894	-1.7924	289.2766	-1.5761	285.0001	121496.1562	235.3215	-2.0078	268.3598	-1.7242	8005480	-0.32369	234.761	62.5682	60.7204	155.7697	149.7392	65423.2734	89.708	-0.16229	127.3809	2625800
020	2018-11-09t1438	1541796221.79	adult	93.7357	42.0001	-174.0007	1174.3161	78.3809	75135.8835	236668.374	4084282.8443	510.112	0.20836	202.59	-1.2676	200.014	-1.2828	332.6646	-0.33178	317.2945	130404.5078	249.8615	-1.4088	289.5481	-0.96547	7939710	-0.54553	317.102	57.5444	56.4474	120.9624	117.9302	47417.2656	81.6325	-1.6529	102.0673	2255220
020	2018-11-09t1838	1541810623.71	adult	97.7362	46.0006	-170.0002	1494.1854	82.2506	84830.3525	267007.2861	4352741.5915	430.998	-0.60785	202.677	-1.4245	199.7643	-1.4559	339.532	-0.25209	335.078	150752.1875	250.917	-1.53	317.2338	0.030478	8992600	0.29642	222.296	63.2505	60.7598	170.18	166.856	75559.9375	90.168	-0.53405	152.5584	2806360
020	2018-11-09t2238	1541825020	adult	101.7352	49.9996	-166.0012	1273.5828	79.0434	82079.433	258559.9903	4462269.6892	450.911	-0.49327	200.599	-1.7099	198.7797	-1.6679	314.4688	-1.182	302.9307	134907.1094	244.9626	-2.0161	279.4691	-1.696	8586420	-0.21463	358.275	64.302	62.7883	152.5259	133.4597	65433.6094	90.2562	-0.73119	111.2322	2752380
020	2018-11-10t0238	1541839419.56	adult	105.735	53.9994	-162.0013	1240.1601	81.7851	76825.6934	241906.5952	4206063.7565	616.908	0.97901	209.678	-1.3012	206.9379	-1.3162	363.7195	0.19174	350.0816	145851.5	258.9379	-1.4577	309.3838	-0.65335	8404110	-0.50091	309.017	63.0545	61.2682	153.1026	146.1453	61394.1484	90.1287	-0.9477	114.1215	2527290
020	2018-11-10t0638	1541853819.81	adult	109.7351	57.9995	-158.0012	1166.5559	77.729	74970.3134	236219.9896	4051731.4049	420.054	-0.93058	213.805	-1.1936	210.6501	-1.2296	346.0448	-0.51698	338.3644	135303.5312	269.2175	-1.1014	317.7323	-0.50428	8359580	-0.64541	260.251	60.8295	58.6125	164.5417	159.6096	64335.8086	89.4337	-1.226	125.4007	2378370
020	2018-11-10t1038	1541868221.09	adult	113.7355	61.9999	-154.0009	1232.5411	80.2073	76592.0367	241117.3896	4176028.4005	690.702	1.3897	207.265	-1.7275	204.7755	-1.7121	350.0023	-0.56117	324.372	140000.9062	256.5691	-1.9098	295.8618	-1.511	8285010	-0.80358	239.401	64.1657	62.6321	122.1498	116.9884	48859.9141	91.7731	-1.0914	109.3898	2564900
020	2018-11-10t1438	1541882622.17	adult	117.7358	66.0002	-150.0006	1271.9153	80.0797	80554.5469	253630.3725	4398203.8755	837.801	2.3249	211.125	-1.625	208.363	-1.6202	346.4771	-0.8289	317.8207	145866.8438	261.7808	-1.808	298.4175	-1.5704	8872940	-0.36846	194.366	64.1487	62.8041	119.1463	115.4522	50160.582	91.9977	-1.2297	108.663	2695980
020	2018-11-10t1838	1541897021.92	adult	121.7357	70.0001	-146.0006	1257.6377	80.6158	79161.2606	249470.4728	4230356.1517	634.411	0.57393	214.16	-1.571	210.9401	-1.5865	356.6632	-0.69028	338.1616	147658.5625	269.9776	-1.5619	312.1738	-1.2254	8847790	-0.47192	239.103	63.3337	61.3358	128.093	122.3832	53030.4844	94.0508	-1.1383	114.2731	2616570
020	2018-11-10t2238	1541911422.01	adult	125.7357	74.0001	-142.0006	1202.6791	76.1856	71804.1021	226070.2469	3714899.8711	577.512	0.093521	225.428	-1.0309	221.9595	-1.0578	367.7599	-0.53037	357.7139	137909.9688	285.3576	-0.97083	333.9676	-0.61179	8452410	-0.87464	300.282	64.8394	62.2726	149.2533	141.7262	55969.9766	97.9895	-0.8358	126.4988	2431150
020	2018-11-11t0238	1541925820.44	adult	129.7353	77.9997	-138.0011	1197.4766	78.898	77745.2987	244928.7717	4270844.5621	696.042	0.6879	226.653	-1.085	223.4234	-1.0897	375.9688	-0.4564	357.5524	152643.3438	285.0816	-1.1441	331.8608	-0.85162	9186690	-0.33783	339.047	66.8151	64.037	162.2733	155.2115	65882.9531	100.828	-0.67727	135.3336	2708150
020	2018-11-11t0638	1541940221.73	adult	133.7356	82	-134.0007	1185.456	78.5372	77155.4353	243030.312	4251338.0268	547.209	-0.1882	226.55	-1.2142	222.1079	-1.2804	411.5514	0.38234	403.0975	165855.2031	291.2519	-1.0028	360.4478	-0.033989	9112980	-0.4626	379.092	69.9176	64.9708	241.4808	234.7527	97316.7656	109.9159	0.14159	182.0976	2812440
020	2018-11-11t1038	1541954620.79	adult	137.7354	85.9998	-130.001	1235.1958	77.1273	79792.3147	251370.8424	4315210.3063	507.945	-0.41946	224.719	-1.4406	220.6547	-1.4754	360.7634	-1.1793	352.648	150438.3438	288.8258	-1.2676	333.5031	-1.1026	9350770	-0.34066	264.591	68.9418	65.6016	166.1599	158.7676	69288.6875	107.2769	-0.31567	142.7347	2868740
020	2018-11-11t1438	1541969023.31	adult	141.7361	90.0005	-126.0003	1269.0692	79.9338	79624.9932	250656.6302	4331769.9054	642.526	0.18848	237.732	-0.8004	232.5977	-0.89465	391.5173	-0.47701	379.288	162871.1875	309.4498	-0.43908	354.4778	-0.55151	9873710	-0.01537	277.853	66.2802	63.1164	169.6338	159.2269	70567.6719	102.6193	-0.94925	140.6703	2752810
020	2018-11-11t1838	1541983421.97	adult	145.7357	94.0001	-122.0006	1427.146	80.4913	88018.2907	277082.6197	4715210.8794	654.037	0.19742	239.972	-0.78391	233.4073	-0.95348	450.5511	0.96964	432.317	207253.5156	313.8906	-0.37312	379.0284	0.10452	11025300	0.73573	477.104	69.9281	65.2262	260.0105	230.3447	119604.8281	109.2184	-0.44851	176.6441	3212780
020	2018-11-11t2238	1541997822.74	adult	149.7359	98.0003	-118.0004	1247.5743	81.9528	79452.5513	250167.9877	4363755.4553	591.535	-0.12585	237.777	-1.0157	231.736	-1.1473	410.9356	-0.22368	386.8616	170538.2656	313.1416	-0.53739	360.9813	-0.60979	9851580	-0.15006	450.022	69.9505	66.0771	194.5245	169.6065	80727.6562	109.7156	-0.56032	151.5593	2898190
020	2018-11-12t0238	1542012222	adult	153.7357	102.0001	-114.0006	822.47	83.4913	56904.0972	180483.5672	3272274.1158	567.22	-0.2712	239.759	-1.0043	234.1344	-1.1063	394.0714	-0.7841	380.0316	117039.1953	315.5172	-0.55513	360.3483	-0.75388	7105980	-2.0185	289.489	74.8451	71.4696	189.544	181.5546	56294.5586	115.4039	-0.19488	160.4572	2218260
020	2018-11-12t0638	1542026622.21	adult	157.7358	106.0002	-110.0006	1274.5595	80.3592	80225.9256	252546.3831	4390479.3104	642.918	0.042068	247.45	-0.6624	239.7996	-0.87558	436.3526	0.19412	416.7897	182831.7344	333.8927	0.15412	387.9372	-0.010068	10355000	0.072287	452.456	73.6415	69.2783	209.8935	192.5878	87945.3828	118.1543	-0.11599	167.6721	3081680
020	2018-11-12t1038	1542041021.62	adult	161.7356	110	-106.0007	1290.6983	82.8386	84881.0372	267305.298	4752826.412	552.863	-0.39807	245.994	-0.84202	239.2713	-0.99565	405.2992	-0.70196	394.7123	179547.5469	324.7261	-0.37865	373.0409	-0.58593	10881100	0.34666	340.336	77.109	73.0725	195.8012	182.8005	86739.9219	120.4989	-0.082192	161.1943	3410760
020	2018-11-12t1438	1542055424.5	adult	165.7364	114.0008	-101.9999	1434.5184	84.4057	85826.1756	270394.276	4642306.1356	631.391	-0.07082	251.327	-0.63462	243.8886	-0.82301	426.0965	-0.27831	414.7294	191317.3125	335.0149	-0.041893	388.5828	-0.22069	11269200	0.5237	348.941	70.5351	67.3758	176.0289	167.4943	79036.9609	107.0441	-1.3337	147.9622	3162720
020	2018-11-12t1838	1542069820.55	adult	169.7353	117.9997	-98.001	1294.2507	79.8354	83973.4257	264402.0809	4652063.5331	579.607	-0.33471	247.456	-0.9455	240.247	-1.1147	439.0212	-0.057437	428.516	192291.2812	331.6705	-0.30167	398.667	-0.025454	10831600	0.20995	417.028	75.971	71.7959	218.9355	203.7281	95893.7578	118.9527	-0.52305	171.2705	3325400
020	2018-11-12t2238	1542084222.28	adult	173.7358	122.0002	-94.0005	1286.3842	82.2642	84531.9119	266171.808	4739994.2949	546.708	-0.51642	247.872	-1.0129	241.6205	-1.123	418.0383	-0.65516	408.2791	184354.9062	326.1152	-0.64306	381.8999	-0.62171	10920800	0.21472	307.158	76.0727	72.3381	186.4041	180.5396	82204.2188	118.08	-0.73306	162.7617	3351610
020	2018-11-13t0238	1542098621.49	adult	177.7356	126	-90.0008	1292.3056	80.9521	84111.5055	264811.6175	4709325.5118	563.77	-0.47246	247.662	-1.1129	241.5995	-1.2074	416.7694	-0.76174	405.6879	182961.7812	325.8525	-0.75089	379.5346	-0.78035	10859700	0.13735	353.602	76.3937	72.607	193.6446	183.195	85009.9844	118.2003	-0.85912	163.4826	3349790
020	2018-11-13t0638	1542113022.44	adult	181.7358	130.0002	-86.0005	1256.1878	91.0889	90617.1483	285601.0093	5482394.7193	458.415	-1.0218	243.592	-1.4179	240.8148	-1.3298	364.5999	-2.0338	358.0652	172091.125	310.6655	-1.4384	344.3816	-1.851	11482900	0.43741	415.911	77.3431	74.5258	179.0527	170.301	84512.8828	120.5019	-0.82964	153.6792	3645950
020	2018-11-13t1038	1542127421.63	adult	185.7356	134	-82.0007	1261.6834	87.5095	83757.4718	263805.4784	4804558.3674	612.41	-0.30588	250.432	-1.1307	243.3766	-1.2688	440.167	-0.36955	426.1151	192352.9688	337.218	-0.48873	399.2785	-0.39158	10937100	0.10515	394.627	79.2523	74.628	207.9355	201.5139	90867.8359	128.8751	-0.41025	180.8287	3461190
020	2018-11-13t1438	1542141827.6	adult	189.7373	138.0017	-77.9991	1339.9917	84.3075	88192.4573	277709.743	4985804.1859	596.31	-0.42018	251.889	-1.1331	245.1451	-1.249	435.9068	-0.53273	423.7092	200517.125	333.2225	-0.72634	396.7609	-0.53907	11575800	0.40822	335.466	78.1322	73.9357	198.961	192.8638	91522.0781	122.1842	-0.9665	172.6455	3590650
020	2018-11-13t1838	1542156222.84	adult	193.7359	142.0003	-74.0004	1276.5702	83.8778	84869.6309	267250.7127	4849788.2765	605.852	-0.40737	254.968	-1.0512	248.1299	-1.1659	441.8222	-0.46665	428.1212	195727.25	339.9523	-0.56841	401.3316	-0.49414	11274700	0.22001	320.496	81.3589	77.2195	206.8209	198.0898	91621.6484	127.4315	-0.77161	176.5973	3597690
020	2018-11-13t2238	1542170623.13	adult	197.736	146.0004	-70.0003	1351.2251	82.4972	88112.662	277378.3131	4962117.9014	662.8	-0.10872	253.237	-1.215	245.9687	-1.3477	444.6214	-0.46344	429.2719	204525.8438	337.33	-0.7429	401.7827	-0.55314	11628900	0.37826	425.23	80.8338	76.486	217.5032	207.5624	100051.4844	131.5877	-0.665	186.7541	3711970
020	2018-11-14t0238	1542185022.55	adult	201.7359	150.0003	-66.0005	1339.1119	80.313	84704.245	266580.241	4685292.0226	623.899	-0.35852	259.797	-0.95882	251.4896	-1.135	473.115	0.054217	462.3108	209116.8281	350.7574	-0.37784	426.0169	-0.025973	11477800	0.27757	394.079	84.1161	78.9677	237.5499	222.7161	104997.0625	137.3738	-0.48161	199.0285	3716250
020	2018-11-14t0638	1542199423.34	adult	205.7361	154.0005	-62.0003	1303.3389	80.8333	84013.6293	264478.8002	4657669.1401	760.857	0.444	258.448	-1.0978	250.5431	-1.2493	460.2708	-0.26188	446.2248	202058.9062	349.172	-0.51551	419.5603	-0.26057	11320500	0.18587	322.531	80.0629	74.9692	209.9185	200.9275	92154.2188	134.2242	-0.77407	180.5868	3506920
020	2018-11-14t1038	1542213822.83	adult	209.7359	158.0003	-58.0004	1335.7663	81.6408	85636.3333	269561.2723	4751050.9567	601.384	-0.53199	260.37	-1.0724	253.6257	-1.1608	450.1686	-0.50835	438.5183	201225.375	345.0754	-0.71988	409.2768	-0.57015	11626800	0.32181	340.296	81.54	77.0357	206.8747	200.1975	92472.9844	135.5277	-0.82621	182.906	3641170
020	2018-11-14t1438	1542228227.71	adult	213.7373	162.0017	-53.999	1307.5254	81.2985	85949.7292	270603.2237	4887670.9317	632.181	-0.35619	260.302	-1.1389	252.5947	-1.2715	465.6125	-0.26818	450.2325	208594.4062	351.2316	-0.60276	424.9818	-0.27276	11659700	0.32734	328.907	81.5559	76.5196	215.2893	208.822	96449.6094	135.3348	-0.94699	189.2242	3653130
020	2018-11-14t1838	1542242628.34	adult	217.7375	166.0019	-49.9989	1369.1136	84.5	89135.3252	280540.8463	5079561.4617	599.836	-0.57408	259.189	-1.251	251.4871	-1.3818	454.6636	-0.51508	445.0133	211418.5625	344.7635	-0.85807	412.7186	-0.6071	12044000	0.5021	344.973	84.8278	79.8313	212.7798	205.3126	98942.6172	136.1122	-1.016	183.324	3941780
020	2018-11-14t2238	1542257024.51	adult	221.7364	170.0008	-45.9999	1306.3477	84.1936	86743.5561	273088.9823	5001468.2579	665.389	-0.16587	257.593	-1.3777	250.3866	-1.485	460.5706	-0.45144	450.3257	208177.9062	344.571	-0.91865	417.5837	-0.55235	11643200	0.30056	394.438	88.2738	82.5487	249.4204	238.6152	112738.0312	145.7177	-0.69198	209.4207	3989980
020	2018-11-15t0238	1542271422.89	adult	225.736	174.0004	-42.0004	699.4385	95.6007	47389.8089	150782.9163	2719406.8856	641.143	-0.3283	279.197	-0.43199	273.5371	-0.43529	482.2074	-0.11145	469.6508	119105.2344	371.2495	-0.2268	438.0335	-0.16676	6896440	-2.0021	380.31	100.304	92.8238	250.0796	243.0312	61769.6562	170.6205	0.27597	220.4117	2477620
020	2018-11-15t0638	1542285824.62	adult	229.7364	178.0008	-37.9999	1300.7229	84.9783	85775.8516	270109.9572	4871084.6365	631.222	-0.39978	262.381	-1.252	256.363	-1.2946	463.5544	-0.47397	451.3916	207672.375	349.9787	-0.86837	418.8782	-0.61897	11735000	0.33242	518.735	93.398	87.2078	260.468	238.1299	116689.6406	157.0676	-0.41953	212.9767	4177220
020	2018-11-15t1038	1542300227.37	adult	233.7372	182.0016	-33.9991	1276.8582	84.594	83673.6966	263564.847	4672718.4316	614.414	-0.5181	271.164	-0.89936	264.9634	-0.93618	467.1979	-0.44699	457.3629	204165.4688	361.3546	-0.6094	428.822	-0.45801	11834100	0.37654	383.681	96.7921	90.8223	253.9154	244.7586	110961.0156	163.1727	-0.27247	219.352	4224200
020	2018-11-15t1438	1542314626.95	adult	237.7371	186.0015	-29.9993	1278.9696	83.1567	84604.5781	266389.6876	4813014.3366	626.004	-0.44823	268.017	-1.085	261.7395	-1.1298	471.2956	-0.41103	458.592	207841.375	358.6651	-0.72857	422.1992	-0.63469	11817200	0.36576	390.534	93.5871	88.3329	241.8086	229.9671	106637.6094	155.934	-0.67245	207.9783	4126350
020	2018-11-15t1838	1542329027.19	adult	241.7372	190.0016	-25.9992	1283.5886	84.5927	81882.7558	257774.8925	4585926.5714	736.25	0.29199	277.127	-0.72179	269.4454	-0.81482	512.7885	0.23517	497.4741	219473.4688	376.4004	-0.31161	453.2486	-0.05888	11835000	0.37341	537.927	99.5549	91.8796	290.0929	270.2488	124159.7656	171.3918	-0.15067	228.8694	4251590
020	2018-11-15t2238	1542343425.38	adult	245.7367	194.001	-21.9997	1258.6443	84.1878	83317.6475	262361.7434	4760105.2509	650.491	-0.29399	274.419	-0.88373	268.6561	-0.89259	478.4751	-0.35639	465.6464	208136.6562	370.3277	-0.51517	437.2133	-0.4168	11918000	0.41477	441.766	98.7591	92.0929	255.3421	245.7829	111073.7969	169.4417	-0.33044	223.5706	4289110
020	2018-11-16t0238	1542357823.52	adult	249.7361	198.0005	-18.0002	1245.5917	85.7803	83356.0156	262492.9519	4836185.1152	642.06	-0.35698	274.944	-0.90084	268.7168	-0.92987	489.623	-0.20957	475.558	212986.0156	370.2668	-0.56	440.1946	-0.39819	11937000	0.42582	455.793	101.153	94.2304	263.3942	252.593	114576.4688	174.1017	-0.24814	229.8579	4391660
020	2018-11-16t0638	1542372225.06	adult	253.7366	202.001	-13.9998	1229.6276	86.5224	83093.314	261688.9451	4837770.0599	666.503	-0.19091	273.63	-0.99681	267.6354	-1.0182	489.2503	-0.24557	476.2209	211845.375	366.0238	-0.7066	438.9858	-0.45834	11842400	0.38096	473.615	101.874	94.4704	271.6599	257.8069	117628.7578	175.3118	-0.30009	233.8095	4409020
020	2018-11-16t1038	1542386628.3	adult	257.7375	206.0019	-9.9989	1182.5426	87.7505	80876.3242	254778.907	4779481.7281	884.705	1.3529	276.39	-0.91542	270.5338	-0.92496	507.9895	0.012276	488.6404	214371.5625	365.3745	-0.76056	450.1885	-0.28649	11636900	0.28037	471.176	104.475	97.5452	286.6945	268.5352	120985.0938	177.3413	-0.31971	241.9566	4398690
020	2018-11-16t1438	1542401030.11	adult	261.738	210.0024	-5.9984	1123.5141	88.6977	77138.143	243064.1518	4610631.3892	727.506	0.24139	278.633	-0.85693	272.9404	-0.85444	493.3418	-0.23982	477.0089	198323.4062	366.5417	-0.7689	444.6679	-0.42432	11188800	0.056185	460.374	108.045	101.2535	277.2432	263.8755	111451.75	181.0811	-0.27513	239.746	4338640
020	2018-11-16t1838	1542415423.52	adult	265.7361	214.0005	-2.0002	1134.94	88.3878	75808.0239	238816.0102	4506427.4683	794.012	0.72898	281.623	-0.7672	275.9967	-0.75506	500.9134	-0.15459	485.2809	198361.7188	369.0411	-0.7451	448.8163	-0.38431	11125500	0.025676	446.535	111.425	104.4386	285.4551	271.7137	113040.2344	186.8975	-0.15531	247.5809	4401850
020	2018-11-16t2238	1542429824.99	dead	269.7365	218.0009	2.0002	1142.7255	88.8651	77295.3987	243501.994	4610363.4456	683.81	-0.074029	283.08	-0.74295	277.1528	-0.741	495.6774	-0.25884	478.627	199758	372.9904	-0.68778	448.0948	-0.43136	11391400	0.16392	474.499	112.577	105.4913	286.4942	271.5197	115457.1719	189.9223	-0.13976	248.3987	4530200
021	2018-11-05t1503	1541452113	larva	0	-49.5879	-245.5893	153.7299	37.3034	3424.2967	11132.4581	74304.6292	0	-0.54566	0	-0.6498	0	-0.65043					0	-0.63494	0	-0.61566	0	1.1074	0	0	0				0	-0.54986	0	0
021	2018-11-05t1845	1541465450.38	larva	3.7048	-45.8831	-241.8845	163.2579	27.1464	3025.5685	9620.4047	51762.9414	0	-0.78391	0	-0.83823	0	-0.83813					0	-0.82386	0	-0.80769	0	0.52043	0	0	0				0	-0.66703	0	0
021	2018-11-05t2245	1541479851.28	larva	7.7051	-41.8828	-237.8843	160.8827	26.9392	3027.5694	9630.4596	52159.9229	0	-1.0398	0	-1.0519	0	-1.0507					0	-1.0392	0	-1.0262	0	-0.094295	0	0	0				0	-0.8023	0	0
021	2018-11-06t0245	1541494250.16	larva	11.7048	-37.8831	-233.8846	160.8558	26.7693	3018.0138	9600.9343	51809.1571	0	-1.2938	0	-1.278	0	-1.2755					0	-1.2684	0	-1.2581	0	-0.68766	0	0	0				0	-0.9485	0	0
021	2018-11-06t0645	1541508652.06	larva	15.7053	-33.8826	-229.884	283.8886	38.4522	8696.6656	27570.2329	229894.9974	259.862	0.54945	162.826	0.97089	162.1929	0.97963	215.8104	-0.60126	210.5565	10143.0879	193.4556	0.88509	206.9212	0.74366	757303	-0.30971	102.501	59.2337	58.9263	89.8046	88.8551	4220.8174	77.9586	0.7483	85.6917	275496
021	2018-11-06t1045	1541523053.91	larva	19.7058	-29.8821	-225.8835	417.0793	48.3206	15341.3474	48641.6127	477548.7079	437.958	1.7621	161.739	0.8058	158.9431	0.78036	318.0826	0.83082	307.2923	26082.7734	198.263	0.79708	272.125	1.3243	1314610	-0.19345	104.004	59.6467	59.4368	92.2447	91.0604	7564.0664	78.9565	0.70704	87.7822	484808
021	2018-11-06t1445	1541537459.22	larva	23.7073	-25.8806	-221.882	533.169	47.4098	19647.5545	62080.0554	609254.912	483.098	1.9096	169.61	0.77915	166.8305	0.75377	360.1005	1.4402	357.1706	37810.5508	204.3983	0.72256	296.7386	1.4834	1765470	-0.20996	105.03	56.3081	56.0736	88.5637	87.7332	9299.1895	75.3023	0.53899	83.7478	586111
021	2018-11-06t1845	1541551854.84	larva	27.7061	-21.8818	-217.8833	591.0791	50.5495	24070.682	75982.806	818867.7332	349.718	0.589	182.89	0.84867	180.9156	0.83753	305.0324	0.49528	302.6751	39044.1484	220.6832	0.7905	278.8885	1.1289	2327280	-0.093579	232.892	57.4442	57.293	93.0877	88.0622	11915.2266	76.2698	0.48362	84.8459	730977
021	2018-11-06t2245	1541566253.84	larva	31.7058	-17.8821	-213.8835	658.8128	43.578	23904.9089	75381.2088	724241.0267	268.692	-0.31534	165.889	0.36402	166.0239	0.39169	226.8194	-0.95822	224.3973	28806.0605	202.4167	0.33806	218.2574	0.16099	2102650	-0.89136	116.066	51.4785	51.0513	85.7201	84.5218	10886.457	71.8713	0.25311	81.1458	652490
021	2018-11-07t0245	1541580654.23	larva	35.7059	-13.882	-209.8834	772.2987	50.8196	31434.2001	99039.8352	1072674.5747	372.98	0.32416	164.207	0.12389	162.2784	0.11381	303.0386	0.3033	297.2042	50607.4414	202.4842	0.12639	266.8299	0.63337	2726820	-0.69391	158.815	56.0883	55.797	90.2166	87.6499	15066.1719	75.8977	0.27196	84.777	931403
021	2018-11-07t0645	1541595056.91	larva	39.7066	-9.8813	-205.8827	1075.6591	52.5991	44238.1994	139279.5273	1587923.0164	504.707	1.2106	184.605	0.32198	182.9748	0.31926	313.5459	0.42242	296.2999	73369.75	224.3536	0.27272	256.4593	0.26559	4312570	0.5688	120.812	58.0842	57.7244	91.9022	91.1821	21505.123	78.1499	0.22955	87.2714	1356910
021	2018-11-07t1045	1541609468.75	larva	43.7099	-5.878	-201.8794	1011.9209	59.7819	50481.5232	159021.5199	2098799.7795	446.312	0.48279	176.194	-0.11212	173.5728	-0.13456	316.9839	0.40828	304.5709	84000.75	220.7201	-0.05274	270.6186	0.25673	4665090	0.42502	115.748	56.2499	55.9007	90.4221	88.511	23961.8457	76.6989	0.0084675	85.1869	1489330
021	2018-11-07t1438	1541623429.68	larva	47.588	-1.9999	-198.0014	1127.8565	64.9529	58303.0233	183544.4109	2585738.2449	414.074	0.014474	179.044	-0.27623	176.8761	-0.28542	313.1088	0.225	306.6872	95811.2812	220.567	-0.30859	270.5445	0.04552	5474260	0.77514	132.268	52.3336	51.8807	88.3324	86.3524	27029.7207	73.3952	-0.35562	82.5938	1600100
021	2018-11-07t1838	1541637829.19	adult	51.5878	1.9999	-194.0015	1088.0252	71.1498	59180.3736	186304.8476	2803725.9111	384.781	-0.36653	174.311	-0.60354	172.9625	-0.58415	274.5711	-0.84247	267.1388	85117.0469	213.5524	-0.70109	245.5582	-0.66051	5398920	0.18464	117.591	48.2624	47.8238	83.1278	81.3269	25769.6328	68.369	-0.89445	77.702	1494830
021	2018-11-07t2238	1541652230.52	adult	55.5882	6.0003	-190.0011	1183.0607	74.0962	71560.1089	225322.2953	3700548.8546	409.439	-0.24833	164.129	-1.1617	162.1806	-1.1495	279.8579	-0.87754	272.5559	104666.8594	203.454	-1.2532	235.679	-1.1281	6130880	0.4644	336.98	48.5438	48.1397	84.4193	81.6464	31572.8125	68.519	-1.1782	77.9851	1813310
021	2018-11-08t0238	1541666630.36	adult	59.5882	10.0003	-186.0012	1162.5393	81.4885	77402.0979	244126.459	4253422.8449	464.036	0.16643	174.132	-1.0514	172.1812	-1.0373	307.2574	-0.28899	299.3614	124131.9922	214.6306	-1.1811	260.614	-0.68319	7022920	0.924	216.306	55.3717	54.8664	91.0025	88.8341	36764.9922	76.0913	-0.71946	85.1892	2233200
021	2018-11-08t0638	1541681028.52	adult	63.5876	13.9997	-182.0017	1199.0894	76.2212	74507.0224	234750.35	3886028.467	370.385	-0.73672	179.831	-1.0504	177.1465	-1.0644	288.9732	-0.885	285.5615	112410.5625	224.0922	-1.0953	268.2331	-0.62432	6993070	0.47379	203.191	57.1309	56.0418	120.1752	113.8798	46748.1641	79.8089	-0.47962	101.0887	2221650
021	2018-11-08t1038	1541695430.28	adult	67.5881	18.0002	-178.0012	1269.1547	77.2791	80336.5512	252975.4699	4318088.8007	411.904	-0.41013	183.545	-1.1077	182.4061	-1.049	280.1936	-1.2302	269.344	117681.3281	224.1574	-1.3474	250.8445	-1.3903	7692370	0.79062	314.28	56.3346	55.9004	96.9308	93.0838	40710.9375	77.4885	-0.99029	88.0604	2360980
021	2018-11-08t1438	1541709830.14	adult	71.5881	22.0002	-174.0012	1240.1067	81.9485	81950.1916	258118.7631	4615655.506	402.869	-0.53856	184.931	-1.2639	183.8606	-1.1934	270.0558	-1.6332	261.9692	115583.8906	225.1375	-1.5641	247.6133	-1.7442	7897660	0.64987	329.177	56.9809	56.4285	94.4842	91.0804	40439.2578	78.0336	-1.1475	87.4437	2433430
021	2018-11-08t1838	1541724230.2	adult	75.5881	26.0002	-170.0012	1207.7912	78.778	78138.2844	246141.6368	4277934.6468	378.02	-0.81491	200.787	-0.59886	200.034	-0.52372	290.8693	-1.1269	281.6145	118674.6562	242.8305	-0.93218	265.6878	-1.251	8182060	0.62387	244.461	56.3504	55.9943	94.991	92.6676	38756.3281	78.2618	-1.343	88.4181	2296280
021	2018-11-08t2238	1541738629.71	adult	79.588	30.0001	-166.0014	1279.8811	82.2206	85458.1955	269157.764	4888621.8913	384.974	-0.794	191.216	-1.3334	189.4824	-1.2951	288.7517	-1.2975	281.3049	128783.2734	238.3648	-1.3622	266.049	-1.4198	8516590	0.6805	198.966	52.5071	51.5726	114.9561	105.323	51270.4062	76.2066	-1.9071	91.797	2338610
021	2018-11-09t0238	1541753029.92	adult	83.588	34.0001	-162.0013	1232.5158	82.0946	84158.9232	265184.8145	4795581.8177	424.101	-0.46782	195.161	-1.2869	193.7583	-1.2314	291.9545	-1.3076	282.7961	128168.0078	237.4361	-1.6088	266.3372	-1.5781	8556620	0.48934	344.328	60.0404	59.2813	111.9752	104.9886	49157.1094	83.0901	-0.93717	96.0926	2632410
021	2018-11-09t0638	1541767429.49	adult	87.5879	38	-158.0014	1286.1311	84.235	87320.8375	275017.735	5064512.4724	425.532	-0.5036	194.715	-1.4928	193.561	-1.419	299.0966	-1.1954	288.6478	136088.9688	239.1047	-1.7075	267.5739	-1.6792	8855430	0.5725	332.232	60.2565	59.3051	118.4746	105.361	53905.957	84.4688	-0.90557	97.3435	2740400
021	2018-11-09t1038	1541781830.56	adult	91.5882	42.0003	-154.0011	1205.2261	82.0168	81468.9361	256689.8807	4647877.6353	613.739	1.2281	193.7	-1.728	191.7858	-1.6962	324.1704	-0.52026	303.8318	137772.4375	238.2354	-1.9346	275.7973	-1.4708	8218710	-0.20136	353.388	56.8827	55.7713	117.2485	103.9381	49830.6172	80.9966	-1.6589	95.4546	2413530
021	2018-11-09t1438	1541796229.99	adult	95.5881	46.0002	-150.0013	1062.8811	81.3938	69667.2504	219652.6593	3901544.0702	468.989	-0.21235	212.946	-0.7024	210.8754	-0.6944	337.4509	-0.22994	326.2161	122832.1406	264.2819	-0.72407	300.1783	-0.59085	7734210	-0.80568	262.447	60.6727	59.5168	110.7669	107.3724	40319.1406	86.8229	-0.93298	100.9157	2203630
021	2018-11-09t1838	1541810631.88	adult	99.5886	50.0007	-146.0007	1125.6031	76.7953	72298.3845	227938.2267	3887820.8978	625.884	1.193	205.98	-1.2938	203.3217	-1.3101	350.8353	0.047628	328.868	132615.7344	260.3695	-1.1126	304.1455	-0.59602	7768120	-0.90901	268.527	59.1553	57.1874	150.7247	134.4021	56973.9375	88.7775	-0.83914	114.4992	2230920
021	2018-11-09t2238	1541825028.17	adult	103.5875	53.9996	-142.0018	470.8356	128.6265	48117.7921	156711.3491	4281185.5219	501.997	-0.050445	195.127	-2.1171	193.4351	-2.0608	311.1245	-1.3463	298.6907	77781.1094	243.7145	-2.1585	279.9988	-1.7437	4868610	-3.7127	230.646	64.4728	63.0345	123.9	119.6767	30975	91.8783	-0.59313	110.9202	1608660
021	2018-11-10t0238	1541839427.54	adult	107.5874	57.9995	-138.002	1186.636	81.5106	76210.4794	240034.1433	4195696.3415	553.612	0.3476	207.802	-1.4837	205.5303	-1.466	348.8213	-0.33685	333.5817	138830.875	261.9868	-1.3797	310.067	-0.70801	8255780	-0.68645	497.087	68.0831	65.5473	172.8955	151.2054	68812.4141	99.1752	0.20704	132.777	2704870
021	2018-11-10t0638	1541853827.86	adult	111.5875	61.9996	-134.0019	1256.7051	78.5618	80471.9153	253437.2345	4385308.4738	495.831	-0.2685	210.939	-1.4327	207.9666	-1.4524	355.7751	-0.29371	343.4063	149425.5312	266.9427	-1.2966	319.9164	-0.50385	8848680	-0.24797	272.758	63.7362	61.6327	148.0926	138.6001	62198.9023	93.8334	-0.72463	123.4943	2673670
021	2018-11-10t1038	1541868229.26	adult	115.5878	66	-130.0015	1203.836	79.5641	76473.8033	240849.994	4176102.8145	550.719	0.12681	213.341	-1.422	208.327	-1.5571	407.5252	1.0831	394.0138	162602.5469	279.3553	-0.84126	354.4676	0.61142	8510160	-0.64234	386.329	64.2073	60.287	230.7455	210.7567	92067.4375	99.5345	-0.18469	150.6971	2561230
021	2018-11-10t1438	1541882630.3	adult	119.5881	70.0002	-126.0012	1222.2894	83.9463	80680.6058	254127.025	4566375.6359	556.744	0.080693	212.32	-1.6126	208.8833	-1.6446	368.5929	-0.25314	356.8858	155177.625	272.5939	-1.3459	330.5358	-0.46655	8928680	-0.35912	229.815	68.18	65.7294	153.0074	147.3294	64416.125	100.3887	-0.27757	132.433	2867180
021	2018-11-10t1838	1541897030.13	adult	123.5881	74.0002	-122.0012	1236.3429	78.1162	74859.6641	235677.8081	3955655.5031	510.818	-0.29962	221.665	-1.1847	217.488	-1.2562	389.9878	0.19914	379.327	152485.2188	284.6803	-0.91571	352.1844	0.13303	8663570	-0.66256	357.245	65.8059	63.0799	186.4412	168.575	72898.5234	99.6702	-0.54879	139.9998	2571960
021	2018-11-10t2238	1541911430.13	adult	127.5881	78.0002	-118.0012	1290.1708	81.0316	83940.6295	264421.4631	4664362.5919	582.081	0.08667	212.28	-1.8638	208.0298	-1.9258	384.1288	-0.13985	369.1759	168248.4062	273.0037	-1.6445	338.9742	-0.51429	9290440	-0.21366	360.213	66.0318	63.0861	174.9182	154.2173	76614.1562	98.9539	-0.80065	133.3198	2889880
021	2018-11-11t0238	1541925828.56	adult	131.5877	81.9998	-114.0017	1151.6806	84.0559	74234.901	233854.8826	4144419.4049	551.02	-0.14507	223.317	-1.338	219.9643	-1.3441	375.6017	-0.53973	365.6667	145357.875	284.4507	-1.2464	341.6913	-0.58694	8641250	-0.80426	344.433	70.1602	67.3788	164.9256	159.5632	63826.2031	104.1821	-0.38441	144.2384	2714850
021	2018-11-11t0638	1541940229.79	adult	135.588	86.0001	-110.0013	1010.3508	71.4068	58766.9425	185225.0449	2902595.5963	513.815	-0.37497	225.657	-1.3222	222.3692	-1.3171	379.6978	-0.5783	367.6537	116567.2188	290.1512	-1.1254	341.7809	-0.74327	6919760	-2.1818	258.907	62.89	60.3862	170.894	166.6592	52464.4609	94.5096	-1.5759	137.1118	1928520
021	2018-11-11t1038	1541954628.93	adult	139.5878	89.9999	-106.0016	1303.4942	81.5558	77631.7744	244557.7419	4171632.4929	671.334	0.35421	227.728	-1.3195	224.4287	-1.3078	390.9382	-0.41614	372.6429	158720.9062	285.919	-1.4714	342.5878	-0.86667	9234360	-0.45497	228.594	68.8929	66.7184	150.8798	145.9992	61257.2148	100.2585	-1.112	131.303	2793610
021	2018-11-11t1438	1541969031.52	adult	143.5885	94.0006	-102.0009	1130.8818	79.6952	74292.4189	234121.8848	4114581.7058	805.853	0.92984	226.418	-1.5096	222.3125	-1.5359	400.137	-0.30813	379.5447	155253.1562	288.2793	-1.4973	350.2048	-0.75821	8763490	-0.84634	284.463	71.027	68.5115	156.8303	150.4585	60850.1719	104.3468	-0.84457	136.5779	2749100
021	2018-11-11t1838	1541983430.15	adult	147.5881	98.0002	-98.0012	1223.2971	77.9322	80452.1041	253471.9887	4426639.2044	627.505	0.056986	225.953	-1.6452	220.9302	-1.7171	425.3617	0.22982	406.0242	178651.9219	293.1893	-1.3979	367.1236	-0.34676	9474200	-0.38568	425.227	70.3632	65.8484	238.8572	211.8064	100320.0312	111.7173	-0.28203	170.6522	2950330
021	2018-11-11t2238	1541997830.88	adult	151.5883	102.0004	-94.001	1257.6306	80.452	84849.3526	267465.1096	4747047.126	559.839	-0.28605	220.912	-2.0389	217.2296	-2.0262	363.6837	-1.5205	355.5369	161111.875	280.9704	-2.0816	331.2783	-1.6184	9768490	-0.23371	235.183	70.5205	67.9493	154.4496	149.3253	68421.1875	104.8966	-1.0737	136.5005	3118340
021	2018-11-12t0238	1542012230.17	adult	155.5881	106.0002	-90.0012	1193.5803	83.5912	79000.3988	248805.1596	4516873.5774	808.218	0.8028	237.484	-1.1837	233.9723	-1.1612	412.3714	-0.36124	390.7386	169897.0312	300.3078	-1.3079	357.0985	-0.91498	9779340	-0.27459	389.332	70.0973	67.6376	150.1826	145.942	61875.2305	104.3464	-1.2535	133.6366	2886540
021	2018-11-12t0638	1542026630.33	adult	159.5881	110.0002	-86.0012	1170.4107	83.3511	77437.3437	243923.2432	4428738.2344	609.372	-0.1252	233.954	-1.4776	230.067	-1.471	409.6283	-0.53895	398.6642	165489.8438	300.3208	-1.4098	366.5499	-0.72731	9438180	-0.53119	373.168	72.6685	68.9269	189.733	180.9779	76652.1328	112.7795	-0.65347	157.8779	2931590
021	2018-11-12t1038	1542041029.84	adult	163.588	114.0001	-82.0013	1301.3502	83.5126	84534.9912	266232.529	4748841.0615	759.444	0.52575	231.37	-1.7146	226.193	-1.7763	417.9901	-0.42794	399.5626	184333.6562	298.3841	-1.5949	361.3726	-0.99123	10196900	-0.098801	377.914	73.9108	70.1783	197.8273	183.5398	87241.8281	112.2254	-0.84191	156.3356	3257400
021	2018-11-12t1438	1542055432.66	adult	167.5888	118.0009	-78.0005	1258.5456	83.2423	85868.9636	270666.6681	4937009.6805	638.604	-0.05125	235.131	-1.5897	231.3311	-1.5699	390.0571	-1.2108	375.7603	174745.5625	298.3708	-1.6853	350.161	-1.425	10518100	0.050248	339.286	73.7112	71.1504	162.9991	155.0688	73023.5781	109.7743	-1.1708	143.1897	3297320
021	2018-11-12t1838	1542069828.69	adult	171.5877	121.9998	-74.0016	1281.9852	88.3898	86863.8799	273575.4557	5080293.0671	685.543	0.13567	235.577	-1.6505	230.8442	-1.6792	419.3935	-0.57451	404.8041	189985.25	301.1257	-1.6492	368.1988	-0.97614	10669300	0.094472	401.105	73.5477	69.6566	209.8818	181.1729	95076.4375	111.7927	-1.1369	156.1858	3330970
021	2018-11-12t2238	1542084230.48	adult	175.5882	126.0003	-70.0011	1199.7599	88.143	80443.8891	253385.8261	4690096.3816	931.893	1.2648	244.634	-1.2319	241.4652	-1.1696	399.7662	-1.1235	377.1661	167901.8125	308.2834	-1.4226	354.1647	-1.4673	10253400	-0.18089	294.1	73.9206	70.9878	152.3127	147.6889	63971.3203	111.0539	-1.31	137.1999	3098240
021	2018-11-13t0238	1542098629.61	adult	179.5879	130	-66.0014	1285.8033	87.1507	87946.7477	276977.5719	5204987.5623	475.536	-0.91112	235.221	-1.8306	231.6561	-1.7888	365.747	-1.9833	358.6758	167877.8906	299.9942	-1.8285	340.7769	-1.9211	10776400	0.073676	269.255	76.9389	73.5743	178.0594	169.5303	81729.2812	117.9189	-0.93938	153.8197	3524880
021	2018-11-13t0638	1542113030.57	adult	183.5882	134.0003	-62.0011	1289.7144	88.217	88321.1134	278140.7266	5221673.3943	570.34	-0.49635	237.716	-1.7715	233.0953	-1.7842	396.4995	-1.3264	385.1741	182786.2812	307.0174	-1.6107	360.8985	-1.4163	10938300	0.12451	357	73.4069	69.6957	179.7921	169.415	82884.1797	115.8291	-1.1998	154.1729	3377740
021	2018-11-13t1038	1542127429.79	adult	187.588	138.0001	-58.0013	1332.8111	84.2061	89320.5362	281215.8531	5110257.4254	503.733	-0.88195	238.708	-1.7913	233.9764	-1.8073	386.553	-1.5988	378.4544	180133.7188	308.5762	-1.6069	356.5453	-1.5946	11100400	0.1758	350.959	73.422	70.2696	163.9236	158.2708	76388.4141	114.4346	-1.3946	145.3846	3414270
021	2018-11-13t1438	1542141835.96	adult	191.5897	142.0018	-53.9996	1265.9297	85.8101	89127.4352	280838.1757	5308953.6487	496.317	-0.97433	238.885	-1.8494	234.3853	-1.8511	390.5334	-1.5435	381.7662	181207.4844	310.618	-1.5804	358.6121	-1.5847	11080200	0.1355	300.178	75.5801	71.645	183.0584	175.605	84939.0938	117.5636	-1.2982	156.2725	3505630
021	2018-11-13t1838	1542156231.04	adult	195.5883	146.0004	-50.001	1279.4826	84.9458	85932.5256	270623.3942	4920496.7021	598.409	-0.45903	254.138	-1.1293	247.8499	-1.2135	434.1937	-0.6515	426.0737	194518.7812	333.8022	-0.82214	399.8806	-0.56447	11380300	0.26357	361.422	79.4519	73.9931	217.4572	209.963	97420.8047	129.6167	-0.70518	186.9916	3557860
021	2018-11-13t2238	1542170631.35	adult	199.5884	150.0005	-46.0009	1211.7888	92.4366	86369.4516	272220.4886	5245158.7693	627.095	-0.32368	240.131	-1.9103	234.7468	-1.9531	434.0435	-0.70481	410.4393	195319.5781	313.2338	-1.5862	374.246	-1.2729	10791700	-0.054042	492.855	78.7481	73.6593	236.2699	202.086	106321.4531	124.4771	-1.1092	170.8098	3539020
021	2018-11-14t0238	1542185030.72	adult	203.5883	154.0004	-42.0011	1296.21	85.5762	86119.1886	271399.3676	4884505.4631	526.989	-0.94053	247.264	-1.6148	242.0094	-1.6438	413.4397	-1.1549	406.8528	185634.4062	321.1906	-1.3764	377.8755	-1.2316	11092000	0.07951	350.233	81.2622	76.2952	211.3741	200.9501	94906.9688	128.7398	-0.99229	175.016	3645340
021	2018-11-14t0638	1542199431.5	adult	207.5885	158.0006	-38.0009	1280.9168	83.2511	86387.9941	272030.2269	4991112.8356	724.037	0.22154	249.37	-1.5731	243.9694	-1.6058	434.1146	-0.78984	417.8268	195351.5625	325.0737	-1.3079	383.7567	-1.1388	11220100	0.12855	511.404	82.9368	77.82	228.9738	206.8769	103038.2188	131.6649	-0.95495	179.2846	3731660
021	2018-11-14t1038	1542213831.07	adult	211.5884	162.0005	-34.001	1254.6733	86.8424	85561.0136	269481.9312	4982097.6278	636.75	-0.32108	251.846	-1.5119	246.9428	-1.5168	431.946	-0.87147	417.1063	192647.9062	326.4952	-1.3163	385.0931	-1.1531	11222000	0.11989	462.931	85.5186	80.2161	231.8751	213.918	103416.3125	135.5917	-0.87584	186.085	3810620
021	2018-11-14t1438	1542228236.08	adult	215.5897	166.0018	-29.9996	1255.8681	81.6887	85082.3678	267974.081	4868965.9951	833.133	0.89778	253.875	-1.4726	248.2084	-1.5117	443.6404	-0.694	413.1761	196976.3125	334.8286	-1.1197	389.3997	-1.1005	11248900	0.12201	667.12	84.7984	79.2737	241.6093	202.7569	107274.5469	138.0284	-0.87131	180.4982	3757330
021	2018-11-14t1838	1542242636.81	adult	219.5899	170.002	-25.9994	1342.1191	83.6491	91456.1399	287960.9481	5360291.0597	556.236	-0.85695	254.477	-1.4963	247.5511	-1.5946	418.9171	-1.178	410.643	199823.4375	338.5353	-1.0635	388.0366	-1.1717	12121800	0.53585	304.95	79.3572	74.3981	191.9945	183.9155	91581.3906	131.1462	-1.2857	167.2514	3780100
021	2018-11-14t2238	1542257032.8	adult	223.5888	174.0009	-22.0005	1379.4094	84.8387	90203.9777	283920.5681	5133806.2812	733.765	0.27209	252.741	-1.6247	247.9198	-1.6243	439.2817	-0.84577	410.6183	206901.6875	329.9598	-1.3536	383.0585	-1.316	11880900	0.41205	569.642	86.6627	81.7302	232.2858	191.6117	109406.6094	136.6018	-1.1397	173.7832	4073840
021	2018-11-15t0238	1542271431.17	adult	227.5884	178.0005	-18.0009	1350.8465	85.1248	91064.3753	286704.8708	5279705.2182	635.361	-0.36902	253.353	-1.6405	248.249	-1.6532	422.0272	-1.1758	404.6591	200462.9062	339.7372	-1.1246	385.1267	-1.3052	12024600	0.47548	479.041	85.6173	80.8565	202.2564	182.2223	96071.7812	139.6256	-1.105	169.9071	4063570
021	2018-11-15t0638	1542285832.8	adult	231.5888	182.0009	-14.0005	1310.3404	88.3979	87661.7643	276103.3099	5052573.9726	638.78	-0.35311	267.08	-1.0595	262.6658	-1.0195	432.0244	-1.0287	422.3328	197435.1406	350.4984	-0.87612	400.0523	-1.0281	12195100	0.55394	388.43	89.602	84.9396	197.5333	190.8898	90272.7188	144.6354	-0.989	177.5293	4091320
021	2018-11-15t1038	1542300235.82	adult	235.5897	186.0018	-9.9997	1282.7441	84.0805	86172.8497	271347.2225	4965303.3436	857.187	1.0969	281.745	-0.44458	274.1821	-0.52707	506.1934	0.19175	488.481	227280.8125	379.0313	-0.1614	455.6649	0.06668	12649200	0.77324	301.276	93.8643	88.6489	208.2489	203.7232	93503.7656	153.7211	-0.70995	188.2268	4214130
021	2018-11-15t1438	1542314635.39	adult	239.5896	190.0017	-5.9998	1212.5113	87.021	83485.3008	262989.1982	4941777.0992	1241.34	3.6948	292.77	-0.00032845	283.1159	-0.15834	580.5074	1.3741	552.5879	252520.7188	396.2328	0.23523	506.357	1.0272	12726400	0.81139	303.402	97.8949	91.9202	214.083	208.2726	93126.1094	160.942	-0.51551	193.9294	4255390
021	2018-11-15t1838	1542329035.53	adult	243.5896	194.0017	-1.9997	1131.6491	88.0064	78856.4984	248538.5632	4744711.1165	992.209	2.0355	324.317	1.3466	307.5305	0.92143	660.3818	2.607	641.2425	271416.9375	471.6999	2.1244	597.2012	2.7445	13313900	1.1033	301.641	101.662	96.0258	210.8867	204.5858	86674.4141	163.7106	-0.50383	193.0099	4173430
021	2018-11-15t2238	1542343433.63	dead	247.5891	198.0012	1.9997	1175.419	87.9123	81281.733	256096.99	4884982.8683	1012.23	2.1937	348.929	2.3692	333.1584	2.0466	709.7021	3.3125	688.0603	300913.7188	498.1822	2.7126	634.3588	3.3689	14764900	1.8284	291.755	105.663	100.8539	205.337	199.3246	87062.8906	161.8627	-0.67285	188.0323	4471140
022	2018-11-05t1503	1541452121.13	egg	-1.8524	-53.588	-305.5889	71.744	37.3456	1849.1608	6409.5602	44240.4061	191.661	1.0684	116.296	0.95276	115.5066	0.95381	173.0173	-0.68042	173.2523	1903.1906	148.0858	0.99929	158.9286	0.93446	117691	1.568	87.8819	49.7734	50.1791	78.5131	76.939	863.644	66.1419	0.78428	74.5021	50370.7
022	2018-11-05t1845	1541465458.53	larva	1.8524	-49.8832	-301.8841	167.6702	30.8418	3458.1901	11020.5052	66501.3803	0	-0.66492	0	-0.74296	0	-0.74325					0	-0.72822	0	-0.71052	0	0.81191	0	0	0				0	-0.60754	0	0
022	2018-11-05t2245	1541479859.39	larva	5.8527	-45.8829	-297.8838	168.123	27.1661	3115.3408	9902.0709	53374.7267	0	-0.9215	0	-0.95154	0	-0.9509					0	-0.93791	0	-0.92345	0	0.1878	0	0	0				0	-0.73843	0	0
022	2018-11-06t0245	1541494258.29	larva	9.8523	-41.8832	-293.8842	164.6171	26.7021	3020.1926	9603.1307	51119.6475	0	-1.1764	0	-1.1716	0	-1.1697					0	-1.1604	0	-1.1488	0	-0.41556	0	0	0				0	-0.87927	0	0
022	2018-11-06t0645	1541508660.16	larva	13.8529	-37.8827	-289.8836	244.8935	54.7368	8496.463	27538.7973	264345.9541	207.172	0.23521	146.441	0.79091	146.0775	0.80202	192.7476	-0.87767	191.1718	8866.3877	175.8632	0.7381	187.9287	0.61316	661767	-0.15973	110.042	57.1886	56.8179	89.7033	87.9352	4126.3516	76.2061	0.73717	84.9964	258435
022	2018-11-06t1045	1541523062	larva	17.8534	-33.8822	-285.8831	238.5611	57.2259	8397.8027	27314.9067	269147.9205	231.713	0.19534	150.121	0.69374	149.9582	0.70915	196.8843	-0.94656	195.1293	8859.7939	178.9574	0.62106	190.0906	0.47041	670290	-0.72558	103.009	58.0434	58.0542	90.4498	89.8894	4070.2424	76.934	0.68795	85.8315	259164
022	2018-11-06t1445	1541537467.29	larva	21.8548	-29.8807	-281.8817	374.9983	33.5895	10303.7261	32533.5374	241736.3915	377.73	1.151	171.191	0.87699	168.8287	0.85897	299.9308	0.51762	295.8626	16796.125	209.6591	0.8658	271.4077	1.2441	946858	-0.94352	97.3486	52.4425	52.245	84.8578	83.4319	4752.0361	72.2117	0.49414	81.0449	290059
022	2018-11-06t1845	1541551862.95	larva	25.8536	-25.8819	-277.8829	437.8977	49.2206	16413.6889	52140.0089	507138.0587	419.771	1.271	166.511	0.63911	166.0093	0.6525	268.4052	-0.068917	251.1449	23351.252	204.8305	0.64048	228.8697	0.57899	1447810	-0.88469	138.469	51.6115	51.2579	86.6743	85.0543	7540.6665	71.8431	0.39855	81.1652	448762
022	2018-11-06t2245	1541566261.91	larva	29.8534	-21.8822	-273.8831	803.3456	44.6947	28012.5275	88262.7159	811284.1694	400.571	0.88838	151.627	0.19279	149.6761	0.18064	294.0872	0.26795	295.0427	43818.9844	184.7448	0.16331	226.5565	0.36525	2255310	-0.46899	228.495	55.6697	55.292	90.0801	88.1248	13421.9316	75.2686	0.40556	83.969	828032
022	2018-11-07t0245	1541580662.36	larva	33.8535	-17.8821	-269.883	714.618	48.9684	27686.0741	87345.6799	890904.7111	323.948	0.020209	156.979	0.084333	154.6765	0.066399	243.5722	-0.74017	234.1335	35805.1133	204.3441	0.25827	224.9078	0.13537	2299580	-0.94294	192.249	53.1054	52.4014	89.8346	87.8216	13205.6924	74.55	0.2796	84.0621	777941
022	2018-11-07t0645	1541595064.98	larva	37.8542	-13.8814	-265.8823	907.9174	49.8932	36970.202	116387.869	1277759.7274	585.257	1.9958	155.231	-0.18551	150.4818	-0.25288	383.8672	1.8248	371.4812	75237.9688	200.9384	-0.028211	294.9418	0.94929	3029490	-0.62764	337.548	52.5067	52.1301	86.9534	84.3071	17042.8711	72.277	0.069945	81.4046	1024720
022	2018-11-07t1045	1541609476.84	larva	41.8575	-9.8781	-261.879	836.6005	56.1035	38842.3836	122584.0002	1493640.2477	433.788	0.48235	171.942	-0.085957	169.4363	-0.10619	322.374	0.56045	313.7972	66086.6719	217.1215	0.0042544	269.3231	0.34568	3513110	-0.59962	186.871	56.2221	55.8683	90.4091	87.9516	18533.8594	75.8875	0.054185	84.7834	1148730
022	2018-11-07t1438	1541623437.72	larva	45.7355	-6.0001	-258.001	949.0051	56.4141	44625.2735	140584.9363	1745992.424	473.538	0.60571	173.218	-0.32594	170.2136	-0.35632	321.006	0.45116	309.6066	75436.4219	218.4571	-0.24753	278.3965	0.27675	4062840	-0.49995	194.803	49.002	48.6053	85.8767	83.5434	20181.0215	69.4443	-0.47776	79.3717	1149340
022	2018-11-07t1838	1541637837.24	larva	49.7354	-2.0002	-254.0011	1104.6671	63.2138	56367.8009	177467.8798	2434381.508	365.371	-0.48035	164.182	-0.79139	162.6153	-0.77846	264.054	-1.0123	256.9397	78159.9688	202.407	-0.86229	234.3095	-0.7924	4852730	-0.16122	212.852	53.8854	53.6242	88.5079	87.1669	26198.3535	73.704	-0.42834	83.0697	1592690
022	2018-11-07t2238	1541652238.57	adult	53.7358	2.0002	-250.0007	1051.024	66.284	58619.9319	184682.7356	2738339.8796	374.339	-0.51545	181.065	-0.50106	179.5464	-0.48578	283.4718	-0.71126	272.2975	87025.8516	221.7712	-0.60176	250.6888	-0.65659	5551640	0.084486	251.222	54.6001	54.2824	90.6792	88.5162	27838.5	75.1368	-0.5134	84.352	1674090
022	2018-11-08t0238	1541666638.44	adult	57.7357	6.0001	-246.0008	1080.3016	68.0776	61683.269	194481.0201	2930617.0853	396.942	-0.402	170.873	-1.0598	168.3631	-1.0672	293.4671	-0.60442	286.3705	94789.8828	215.0401	-1.0425	263.3359	-0.5283	5510820	-0.41646	142.724	54.0233	53.6132	90.5041	88.8531	29232.8105	74.6614	-0.76112	84.2385	1742300
022	2018-11-08t0638	1541681036.56	adult	61.7352	9.9996	-242.0013	1177.7639	69.8159	66832.2108	210472.4064	3228303.3945	409.458	-0.35599	194.993	-0.32576	193.0856	-0.32176	310.4179	-0.25402	300.861	108646.2578	238.4433	-0.45868	271.7118	-0.44748	6818120	0.48801	120.686	57.6274	57.2632	93.4994	91.8143	32724.8027	78.6496	-0.53918	87.9114	2015000
022	2018-11-08t1038	1541695438.29	adult	65.7357	14.0001	-238.0008	1175.8321	69.3808	68556.0859	216000.4633	3331042.1736	424.264	-0.27483	185.988	-0.89125	183.6925	-0.89177	309.7355	-0.35693	302.2966	111195.0312	231.9897	-0.9051	266.8122	-0.75705	6665790	-0.057918	237.522	54.7007	54.1197	93.9134	90.8645	33714.9219	76.6324	-0.99537	86.9597	1960470
022	2018-11-08t1438	1541709838.15	adult	69.7356	18.0001	-234.0009	1237.875	70.183	72123.5056	227230.4699	3495481.8684	466.711	0.071619	191.85	-0.80914	190.0888	-0.78539	300.1819	-0.71153	287.5764	113168.5625	236.8664	-0.91295	265.2731	-0.98906	7232760	0.15223	123.136	58.4729	58.0974	94.6131	93.1624	35669.1406	79.7766	-0.77504	89.1645	2204430
022	2018-11-08t1838	1541724238.29	adult	73.7357	22.0001	-230.0008	1169.9146	73.3171	71547.145	225337.866	3704728.6054	463.301	0.0026095	193.566	-0.91285	191.655	-0.89355	305.3827	-0.64895	296.5	114213.1406	239.5994	-0.99632	274.2703	-0.82545	7229310	-0.16232	331.837	54.9061	54.5412	92.9971	90.605	34780.8984	76.8929	-1.4585	86.8367	2050630
022	2018-11-08t2238	1541738637.74	adult	77.7355	26	-226.001	1271.1367	74.3615	76989.0908	242338.5372	4010583.9694	405.892	-0.57618	187.558	-1.4516	185.5684	-1.4245	300.0349	-0.90278	287.6345	120614.0312	229.1136	-1.7398	264.7246	-1.3901	7535530	-0.13931	248.205	58.2747	57.9374	94.8628	92.127	38134.8633	79.395	-1.2696	88.887	2341300
022	2018-11-09t0238	1541753037.98	adult	81.7356	30	-222.0009	1202.4346	74.1874	73863.464	232615.3774	3843481.2034	386.202	-0.807	199.683	-0.93237	197.9608	-0.90283	297.7954	-1.0742	289.9713	114949.0391	246.573	-1.0366	273.1736	-1.2063	7698390	-0.22232	120.819	59.7597	59.2549	97.551	95.9155	37654.668	81.9138	-1.0452	92.1081	2303920
022	2018-11-09t0638	1541767437.53	adult	85.7355	33.9999	-218.001	1220.9064	75.0026	77875.2632	245295.5948	4159929.1072	342.645	-1.2696	188.86	-1.7662	187.2002	-1.7168	271.4353	-2.0174	266.8142	110474.1797	230.9663	-2.0561	255.0911	-2.1524	7669790	-0.4576	233.872	59.108	58.5765	98.7899	96.3203	40207.4922	80.9198	-1.4056	91.5921	2400440
022	2018-11-09t1038	1541781838.63	adult	89.7358	38.0002	-214.0007	1265.0779	75.775	75945.6308	239047.6203	3927699.7283	512.674	0.29551	209.941	-0.64908	207.1662	-0.68801	365.0936	0.81689	356.8257	144942.1406	259.706	-0.70186	315.6105	0.3203	8329190	-0.018772	401.365	63.5087	61.5979	204.127	206.9885	81038.4141	87.4015	-0.53673	119.4402	2519650
022	2018-11-09t1438	1541796238.14	adult	93.7356	42.0001	-210.0009	1276.9234	77.6709	80833.6484	254559.7696	4365622.9613	426.771	-0.58118	197.501	-1.5822	195.6808	-1.5465	303.969	-1.2371	291.9128	128274.9219	241.6162	-1.8488	271.1426	-1.7495	8329820	-0.17925	248.519	60.7251	60.019	100.8762	98.5814	42569.7656	83.3719	-1.3801	94.3162	2561140
022	2018-11-09t1838	1541810639.97	adult	97.7361	46.0006	-206.0004	1359.575	76.3936	81756.458	257263.2372	4282326.8883	421.023	-0.70191	204.858	-1.2896	203.2137	-1.2455	298.1494	-1.5525	288.8906	127309.7812	250.5597	-1.5489	276.1889	-1.6827	8744790	0.064725	380.09	61.7306	61.0335	105.4509	102.0026	45027.543	85.3643	-1.2601	97.0503	2635090
022	2018-11-09t2238	1541825036.3	adult	101.7351	49.9996	-202.0014	1285.738	77.6429	84296.912	265496.074	4620942.9518	477.055	-0.2479	214.499	-0.85172	212.9154	-0.80624	329.3356	-0.71803	314.1377	144907.6719	260.3602	-1.2088	289.2778	-1.2958	9425540	0.56515	398.827	62.5008	61.7796	105.2535	102.5234	46311.5195	86.3257	-1.3028	98.1033	2746410
022	2018-11-10t0238	1541839435.68	adult	105.735	53.9994	-198.0015	689.5877	83.2654	45263.7031	143839.9336	2447692.4279	442.589	-0.64875	223.295	-0.46488	220.2694	-0.5068	358.4437	0.028716	350.1764	84951.1641	278.5318	-0.44293	326.5464	0.029982	5271110	-3.3856	306.579	69.54	68.0323	139.0681	134.0962	32959.1523	98.1186	0.16947	121.2599	1641560
022	2018-11-10t0638	1541853836	adult	109.735	57.9995	-194.0015	711.6545	111.8339	54986.5791	175709.6816	3667443.3924	392.334	-1.1857	210.304	-1.4071	207.352	-1.4285	312.8329	-1.5306	305.2293	89470.1953	263.6349	-1.3867	291.548	-1.5208	6014890	-2.7763	251.314	64.1792	62.813	130.618	116.7189	37356.7578	90.5671	-1.0737	107.291	1835590
022	2018-11-10t1038	1541868237.42	adult	113.7354	61.9999	-190.0011	1261.5686	81.4288	83229.7343	262106.1492	4679943.7612	462.811	-0.59122	224.286	-0.69875	222.1381	-0.67278	331.5745	-1.1155	322.5791	143903.3438	276.9816	-0.88056	306.9921	-1.0896	9725950	0.484	291.261	63.6654	61.8274	143.418	128.4676	62243.4102	93.2811	-0.89651	115.739	2760790
022	2018-11-10t1438	1541882638.51	adult	117.7357	66.0002	-186.0008	1295.2066	80.9781	83657.54	263439.6475	4636542.255	353.25	-1.4706	211.352	-1.6114	209.6099	-1.5462	298.2862	-2.2565	294.4776	130351.0703	260.1065	-1.8913	284.9915	-2.0668	9219590	-0.064952	202.371	64.0268	62.7233	118.2635	113.3006	51681.1328	90.1686	-1.4572	106.7693	2792980
022	2018-11-10t1838	1541897038.3	adult	121.7357	70.0001	-182.0008	1238.1854	80.1845	80591.5887	253943.7658	4412977.8163	572.14	0.14254	213.345	-1.6195	210.4339	-1.6163	335.4148	-1.3103	318.6148	141209.625	267.4052	-1.6884	300.4722	-1.6484	8963470	-0.37303	289.804	66.0554	64.3232	129.8062	124.8325	54648.4141	95.2626	-0.99327	116.0101	2775250
022	2018-11-10t2238	1541911438.33	adult	125.7357	74.0001	-178.0008	488.6043	111.3709	38219.2172	124787.3074	2563865.3448	484.785	-0.47829	221.202	-1.2803	218.914	-1.2361	350.0009	-1.041	339.533	70000.1875	277.3985	-1.3583	316.3485	-1.2357	4407230	-4.241	333.971	71.732	69.4694	172.928	144.1408	34585.6094	102.45	-0.32105	127.7074	1429190
022	2018-11-11t0238	1541925836.83	adult	129.7353	77.9997	-174.0012	1188.9351	79.1364	74743.9605	235468.6825	3995210.6986	595.036	0.12286	227.172	-1.0545	223.0005	-1.1143	392.0555	-0.00036725	377.5192	152901.6562	292.1331	-0.80398	343.8722	-0.43446	8856740	-0.60446	427.205	68.0298	65.2612	190.0938	166.0473	74136.5781	100.9795	-0.6604	134.699	2652280
022	2018-11-11t0638	1541940238	adult	133.7356	82	-170.0009	1242.1147	76.7638	79136.2815	249299.282	4247349.8227	619.303	0.18574	225.272	-1.2889	221.1946	-1.3334	377.9716	-0.55621	363.2898	156102.25	291.8081	-0.97622	340.586	-0.7113	9299450	-0.31659	345.624	69.3794	66.1137	176.2844	165.9555	72805.4531	105.8001	-0.30119	146.3909	2864050
022	2018-11-11t1038	1541954637.12	adult	137.7354	85.9998	-166.0011	1350.2656	80.3645	82704.7099	260359.4576	4402858.8218	450.544	-0.70123	222.211	-1.5867	219.3972	-1.5481	351.8369	-1.4253	344.3161	151993.5312	283.2088	-1.5339	325.9476	-1.3558	9594420	-0.15609	317.087	70.1923	67.6113	159.7933	150.0439	69030.6875	104.0931	-0.64686	135.2103	3030690
022	2018-11-11t1438	1541969039.82	adult	141.7361	90.0005	-162.0004	1179.585	82.1911	69419.2754	218833.393	3585461.0845	538.041	-0.30554	235.71	-0.91783	232.0415	-0.92669	383.6835	-0.68986	373.5488	139277.125	307.1956	-0.54509	353.6239	-0.57967	8552040	-0.9833	293.85	74.4093	70.3611	185.8654	178.5246	67469.1562	118.467	0.64549	159.0105	2699720
022	2018-11-11t1838	1541983438.4	adult	145.7357	94.0001	-158.0008	1213.191	78.0192	76371.6708	240514.699	4169623.7807	542.01	-0.31989	229.348	-1.399	224.97	-1.4384	378.4855	-0.96111	369.1928	151015.7031	300.2605	-1.0088	348.3388	-0.89223	9138360	-0.6002	312.372	69.6225	66.5324	151.4091	145.6633	60412.2422	106.2456	-0.73787	133.6813	2774110
022	2018-11-11t2238	1541997839.14	adult	149.7359	98.0003	-154.0006	1300.8544	78.7089	81182.0057	255588.5565	4380837.5372	463.866	-0.71433	227.831	-1.5898	223.2865	-1.6319	370.4154	-1.2936	364.2432	157056.125	297.7503	-1.2485	345.9339	-1.0916	9645660	-0.29072	241.865	63.9444	61.0532	147.9561	143.9533	62733.3711	100.7456	-1.4022	132.2679	2707220
022	2018-11-12t0238	1542012238.41	adult	153.7357	102.0001	-150.0008	1287.4348	77.3223	80429.238	253211.6655	4299044.9817	495.231	-0.60072	237.891	-1.1117	233.8889	-1.1203	392.4233	-0.82698	385.4967	164817.7969	308.8658	-0.8591	364.6082	-0.61942	9980240	-0.11765	304.52	68.8954	65.8301	176.6589	166.3108	74196.7422	106.2892	-1.0203	146.583	2890370
022	2018-11-12t0638	1542026638.48	adult	157.7357	106.0002	-146.0008	1178.6456	77.7737	76318.1865	240406.5856	4186322.0533	590.702	-0.19588	246.498	-0.71685	242.5358	-0.71969	410.8741	-0.4587	398.3917	163527.8906	316.0273	-0.65214	372.4624	-0.49166	9808660	-0.27763	307.556	73.0702	69.425	180.0782	173.4311	71671.1406	114.2792	-0.45421	156.1743	2907610
022	2018-11-12t1038	1542041038.07	adult	161.7356	110	-142.0009	1300.2603	78.8373	82229.5109	258888.9176	4463873.7915	631.346	-0.041646	229.009	-1.8078	223.6086	-1.8838	411.5013	-0.54549	384.8193	176534.0312	300.6653	-1.4489	356.1084	-1.1056	9822440	-0.31031	508.925	73.9638	69.7073	232.7416	193.3008	99846.1562	115.0376	-0.54115	165.1414	3172380
022	2018-11-12t1438	1542055440.9	adult	165.7364	114.0008	-138.0001	1279.4169	84.1695	86979.2648	273902.1438	5095159.9106	704.896	0.26259	227.33	-1.9897	222.1946	-2.0464	421.1797	-0.40039	388.651	191215.5938	295.6949	-1.7618	356.2911	-1.1978	10298700	-0.060433	533.494	71.3907	67.3132	239.0092	189.5406	108510.1641	108.3647	-1.2269	158.9396	3234210
022	2018-11-12t1838	1542069836.91	adult	169.7353	117.9997	-134.0012	1316.5459	80.1	83826.6945	263913.0721	4553418.5278	557.462	-0.43551	235.971	-1.5889	231.4655	-1.6067	401.6516	-0.96964	391.1543	175923.375	306.9206	-1.3631	365.8926	-1.0025	10316900	-0.090988	406.566	73.7682	69.6914	196.0192	179.4332	85856.4219	116.229	-0.73461	158.3532	3225220
022	2018-11-12t2238	1542084238.69	adult	173.7358	122.0002	-130.0007	1264.0016	82.5136	83139.1521	261819.8393	4683313.1356	535.026	-0.57019	233.455	-1.8133	228.7788	-1.8371	392.4592	-1.2683	381.2835	170327.2812	302.0766	-1.6505	357.0185	-1.3515	10113500	-0.24464	395.677	71.0975	67.8053	183.9682	172.238	79842.2031	109.5242	-1.3709	152.3527	3080020
022	2018-11-13t0238	1542098637.9	adult	177.7356	126	-126.0009	1300.1996	80.5507	86785.4827	273316.58	4896426.9503	477.334	-0.87888	226.047	-2.3004	222.4081	-2.265	361.3048	-2.0642	354.9944	163671.0938	291.58	-2.1496	335.0025	-2.0635	10220200	-0.21747	260.991	73.1417	69.7969	171.3138	165.5599	77605.1719	112.3619	-1.2763	151.5739	3306950
022	2018-11-13t0638	1542113038.84	adult	181.7358	130.0003	-122.0007	1258.9527	77.659	78582.0267	247400.761	4204628.3685	526.757	-0.68977	246.309	-1.2706	243.2449	-1.1975	415.4424	-0.86424	407.5823	170331.4062	318.9389	-1.1121	379.5691	-0.85935	10092800	-0.31739	368.702	80.3957	76.078	216.567	204.6302	88792.4766	128.0995	-0.31242	179.5253	3294300
022	2018-11-13t1038	1542127438.05	adult	185.7356	134	-118.0009	822.4144	92.9756	58911.4364	187244.0611	3621166.7202	626.373	-0.23541	232.087	-2.1119	228.1412	-2.0889	449.7614	-0.15415	442.6519	138076.7344	296.3799	-2.0464	379.791	-0.92848	7119040	-1.9252	436.354	78.7425	73.9302	282.2706	275.4131	86657.0781	120.7125	-0.94055	200.7635	2415350
022	2018-11-13t1438	1542141844.27	adult	189.7373	138.0018	-113.9992	1298.8397	83.047	86896.6436	273631.6362	4966953.9972	450.725	-1.1835	233.161	-2.1191	230.3157	-2.0363	370.1326	-1.9737	364.366	167670.0625	296.944	-2.0578	344.7346	-1.9337	10555400	-0.12442	304.706	75.6514	72.2808	178.7236	171.3581	80961.7969	116.6627	-1.3067	155.3059	3424820
022	2018-11-13t1838	1542156239.34	adult	193.736	142.0004	-110.0005	1251.511	79.3325	82069.8311	258592.2746	4504449.4911	588.352	-0.50377	253.451	-1.1299	249.9291	-1.0717	416.6152	-1.0043	405.952	178311.3125	329.4264	-0.94127	384.7568	-0.92692	10844100	-0.00075504	398.96	73.6644	70.0881	185.2288	176.8823	79277.9297	118.2291	-1.3117	159.6432	3151800
022	2018-11-13t2238	1542170639.56	adult	197.736	146.0005	-106.0005	1252.9457	76.1682	79537.5941	250502.5031	4250703.4939	563.808	-0.66569	255.043	-1.1231	250.9982	-1.0888	421.1597	-0.94821	413.2513	174781.2656	332.4195	-0.90999	390.6957	-0.83335	10576100	-0.15364	318.252	77.0007	73.372	183.1794	176.2859	76019.4688	121.6062	-1.2187	160.2715	3193060
022	2018-11-14t0238	1542185038.99	adult	201.7359	150.0003	-102.0006	1234.4607	82.1504	78626.7793	247584.2702	4366555.1922	796.542	0.65747	245.576	-1.6701	242.5106	-1.5904	401.4816	-1.3805	388.2316	165008.9375	310.7301	-1.695	362.2856	-1.5936	10071600	-0.4226	318.919	79.7944	76.1843	187.5554	179.6497	77085.25	121.6239	-1.3166	162.7187	3272530
022	2018-11-14t0638	1542199439.8	adult	205.7361	154.0005	-98.0004	1231.9275	80.8675	81338.0884	256223.1899	4583709.9337	613.384	-0.43756	248.394	-1.592	244.9273	-1.5298	439.055	-0.67458	432.4309	186159.3281	321.5567	-1.3935	393.8474	-0.87449	10532100	-0.20258	416.876	83.429	79.0519	241.6291	227.8744	102450.7188	132.4239	-0.86519	192.8582	3537470
022	2018-11-14t1038	1542213839.36	adult	209.736	158.0004	-94.0005	1301.4018	79.4064	81827.0708	257670.9125	4453298.2977	566.172	-0.74754	259.742	-1.1028	255.415	-1.0726	445.0524	-0.60531	436.1969	190037.3594	342.4532	-0.80068	410.366	-0.54484	11089200	0.059335	288.865	80.0615	76.0993	202.127	195.443	86308.2188	129.6805	-1.1106	176.2948	3418070
022	2018-11-14t1438	1542228244.45	adult	213.7374	162.0018	-89.9991	1317.0374	79.9291	87860.1117	276701.627	4962381.6911	548.814	-0.87451	243.613	-1.9349	239.7926	-1.8952	401.9445	-1.4472	392.967	184090.5625	312.3263	-1.7667	365.6035	-1.6181	11153800	0.081717	347.017	79.5304	75.3384	197.9802	188.7392	90674.9531	122.4394	-1.5518	168.0764	3641300
022	2018-11-14t1838	1542242645.09	adult	217.7376	166.002	-85.9989	1037.14	89.1993	72344.0068	228411.8426	4225880.7874	662.551	-0.17752	264.811	-0.98646	259.8726	-0.97767	463.7191	-0.35075	452.0805	174822.1094	353.9562	-0.5904	428.2383	-0.26365	9973570	-0.49861	403.241	86.2788	80.6606	240.2311	232.2332	90567.125	145.3924	-0.59453	208.6181	3249520
022	2018-11-14t2238	1542257041.05	adult	221.7364	170.0009	-82.0001	1314.8322	80.115	82430.5466	259447.0241	4512969.7145	671.835	-0.12458	245.446	-1.9424	240.5742	-1.9535	449.5001	-0.64855	433.9958	193285.0312	328.1603	-1.3851	396.1714	-1.016	10549000	-0.22792	510.26	81.6388	76.1154	232.3398	208.375	99906.1094	135.3634	-1.1494	185.1558	3508750
022	2018-11-15t0238	1542271439.41	adult	225.736	174.0004	-78.0005	1253.1787	83.7677	86318.4576	271964.8763	5007631.6351	621.409	-0.45627	249.609	-1.7926	246.8619	-1.6986	425.5838	-1.1023	416.3612	191512.7188	322.35	-1.5875	383.7547	-1.3191	11222200	0.089997	344.568	86.4611	82.461	202.1381	194.9395	90962.1406	134.3029	-1.2899	175.6725	3887200
022	2018-11-15t0638	1542285841.14	adult	229.7365	178.0009	-74	1374.8273	82.5437	89835.8206	282826.0589	5028454.2182	571.735	-0.79008	239.472	-2.2953	235.012	-2.2986	408.5646	-1.4198	397.2275	191616.8125	313.0263	-1.8772	375.1919	-1.5293	11216900	0.081073	350.895	83.0412	78.0752	216.438	207.8075	101509.4375	132.9342	-1.4381	185.7858	3889650
022	2018-11-15t1038	1542300244.14	adult	233.7373	182.0017	-69.9992	1324.2241	78.0608	81927.0017	257843.8706	4411123.6162	938.679	1.6332	266.183	-1.1242	261.7441	-1.0866	471.8589	-0.36822	455.54	201955.625	348.0779	-0.96565	419.1944	-0.65511	11377700	0.15417	359.851	90.7359	85.5197	228.5668	219.6375	97826.5781	145.009	-1.0244	199.1591	3878420
022	2018-11-15t1438	1542314643.79	adult	237.7372	186.0016	-65.9993	1350.2489	80.0771	85816.4627	270089.0912	4765961.6643	660.55	-0.21659	258.704	-1.502	252.9926	-1.5362	465.3944	-0.50907	454.9009	208496.6875	342.194	-1.1634	419.2735	-0.69356	11576000	0.24765	350.536	81.8422	76.2225	226.3383	216.1197	101399.5391	134.1251	-1.5595	192.1569	3662110
022	2018-11-15t1838	1542329043.92	adult	241.7372	190.0017	-61.9993	1339.254	81.0185	85980.527	270670.2198	4786249.8469	644.003	-0.3331	259.171	-1.5193	253.9979	-1.5287	465.171	-0.54238	448.3485	208861.7656	343.1227	-1.1764	416.1335	-0.79304	11618900	0.26702	398.583	87.2643	81.0966	232.6229	220.8955	104447.6719	142.692	-1.2988	195.5506	3912150
022	2018-11-15t2238	1542343441.92	adult	245.7367	194.0011	-57.9998	1309.5331	81.2422	85383.3701	268833.105	4752447.5719	586.46	-0.73251	249.032	-2.0025	244.0912	-2.0218	434.2574	-1.0662	425.48	193678.7812	329.3722	-1.5631	397.5257	-1.1886	11083700	0.0017585	438.906	88.3479	82.2705	244.1964	232.8645	108911.6094	144.542	-1.3111	205.6735	3932100
022	2018-11-16t0238	1542357840.11	adult	249.7362	198.0006	-54.0003	1283.9998	83.0479	84822.9949	267134.6056	4776786.7617	619.55	-0.51284	265.225	-1.3258	260.7732	-1.2931	457.6442	-0.71432	446.6873	202736.3906	349.2326	-1.09	415.5137	-0.8701	11725800	0.32069	369.838	87.8036	82.4713	230.4133	219.4853	102073.0781	143.8534	-1.4218	193.2938	3881890
022	2018-11-16t0638	1542372241.62	adult	253.7366	202.001	-49.9999	1269.3724	83.5799	83973.2722	264533.9609	4715040.6191	680.103	-0.095659	264.369	-1.3986	259.1717	-1.4032	500.8928	-0.064788	485.5025	219391.0469	353.0579	-1.0284	444.2258	-0.3598	11567500	0.24334	465.736	90.2925	83.7381	278.3909	259.3232	121935.1953	149.8755	-1.273	221.8503	3950750
022	2018-11-16t1038	1542386645.11	adult	257.7376	206.002	-45.9989	1222.8772	83.5903	81259.0603	256098.3288	4577595.3181	728.66	0.24676	254.205	-1.8707	250.178	-1.8465	471.2837	-0.54872	458.7017	199824.2812	333.776	-1.5333	420.5795	-0.8343	10765800	-0.15823	397.153	90.1531	83.8869	257.9746	248.6382	109381.2344	146.4483	-1.4852	210.7224	3818070
022	2018-11-16t1438	1542401046.95	adult	261.7381	210.0025	-41.9984	1276.9361	80.7759	84168.452	265065.8347	4714384.9945	640.331	-0.38459	265.829	-1.4042	261.7086	-1.3604	470.6783	-0.58095	456.4156	206627.7812	350.0624	-1.1661	426.5292	-0.75465	11661100	0.29542	402.903	89.668	83.5628	251.4236	237.662	110374.9688	150.079	-1.4293	208.1382	3933470
022	2018-11-16t1838	1542415440.16	adult	265.7362	214.0006	-38.0003	1297.5505	81.535	87487.5846	275638.7877	4965913.1697	659.149	-0.25286	251.716	-2.036	246.7839	-2.0649	449.0225	-0.92428	436.0192	204754.25	336.6531	-1.515	405.9534	-1.153	11471900	0.20225	450.09	90.3863	83.0382	251.3445	240.2882	114613.1016	154.2055	-1.3569	211.5382	4119350
022	2018-11-16t2238	1542429841.6	adult	269.7366	218.001	-33.9999	1368.6484	80.793	89380.5446	281323.0866	5049456.2005	615.016	-0.58229	261.977	-1.6319	257.5717	-1.615	449.614	-0.93253	437.1685	209520.125	345.9231	-1.3225	410.0384	-1.1038	12207600	0.58277	406.585	91.6508	85.0202	236.5226	227.0238	110219.5312	152.0706	-1.5139	205.178	4270740
022	2018-11-17t0238	1542444241.87	adult	273.7367	222.0011	-29.9998	1337.075	81.7314	84554.6501	266164.2911	4656365.2267	752.854	0.44367	271.975	-1.2441	269.2355	-1.1298	461.4624	-0.77816	446.4501	203966.3906	353.5626	-1.1728	413.5042	-1.0668	11999000	0.48092	395.999	99.5021	93.8674	248.8064	235.2474	109972.4062	160.8649	-1.2753	209.67	4389830
022	2018-11-17t0638	1542458641.86	adult	277.7367	226.0011	-25.9998	1286.5803	82.3775	83278.8393	262213.5085	4644752.0751	595.183	-0.75126	271.892	-1.28	270.2873	-1.1179	471.4244	-0.65468	465.5017	205069.625	356.5573	-1.1329	429.7293	-0.81165	11805800	0.38592	423.369	102.713	96.5839	268.4393	261.5874	116771.0938	166.7859	-1.1444	231.5979	4459910
022	2018-11-17t1038	1542473039.59	adult	281.736	230.0005	-22.0005	1264.2307	81.5908	81284.5629	255931.2897	4512506.288	671.66	-0.16934	273.874	-1.2297	272.2891	-1.0637	472.4769	-0.65952	461.4699	200330.1875	360.8045	-1.0655	431.844	-0.80241	11605700	0.28608	381.057	105.405	98.7871	269.8697	264.5121	114424.75	174.5499	-0.95168	234.9922	4466640
022	2018-11-17t1438	1542487442.12	adult	285.7367	234.0012	-17.9998	1259.4835	80.7569	79772.1499	251166.527	4378835.9389	674.966	-0.14491	274.749	-1.225	272.5672	-1.0851	471.3934	-0.69378	462.6282	196571.0312	362.0837	-1.0658	430.4306	-0.85229	11432900	0.19923	377.583	105.976	99.383	267.8484	260.9291	111692.7812	176.5588	-0.96288	235.5416	4409860
022	2018-11-17t1838	1542501841.2	adult	289.7365	238.0009	-14	1202.1942	82.5402	77456.5806	243995.9894	4275575.6594	744.688	0.41742	279.025	-1.0811	275.523	-0.9886	495.3641	-0.38317	483.276	200127.0938	367.1422	-0.98229	449.2933	-0.56569	11272600	0.11769	410.158	109.751	102.39	289.4511	279.0362	116938.25	183.5526	-0.80242	252.1247	4433960
022	2018-11-17t2238	1542516241.82	adult	293.7367	242.0011	-9.9998	1080.6328	84.9709	71721.6572	226243.554	4072583.1125	709.17	0.1352	280.686	-1.0444	277.2554	-0.94552	481.3224	-0.59531	470.1186	180014.5625	368.1288	-0.9892	436.8304	-0.79722	10491200	-0.30101	403.11	111.999	105.0401	289.3037	281.5612	108199.5938	184.9492	-0.83552	257.0668	4186180
022	2018-11-18t0238	1542530641.62	adult	297.7366	246.001	-5.9999	1092.633	84.085	73444.9198	231619.4212	4202022.8378	765.572	0.61728	282.293	-1.0097	278.5218	-0.92236	486.3574	-0.54653	469.1869	186274.875	369.2859	-0.99192	436.426	-0.82848	10798300	-0.13384	478.397	113.702	106.6474	296.7784	286.4364	113666.1094	189.6399	-0.7567	257.3938	4349330
022	2018-11-18t0638	1542545041.94	adult	301.7367	250.0011	-1.9998	1101.8102	85.4585	72530.2614	228610.0124	4118024.5184	696.54	0.037128	283.034	-1.0095	278.9319	-0.93585	489.8356	-0.51926	474.9387	185157.8594	371.3754	-0.97424	441.2269	-0.77574	10698700	-0.1876	465.261	114.58	106.4023	306.3335	297.3836	115794.0703	194.5793	-0.67075	267.5207	4331110
022	2018-11-18t1038	1542559440.56	dead	305.7363	254.0007	1.9998	1122.9286	83.4249	73120.694	230363.103	4141767.0146	706.657	0.13071	285.839	-0.92636	281.7724	-0.84361	490.1106	-0.53441	477.9509	187222.2344	377.4379	-0.87229	447.8328	-0.6954	10895600	-0.076559	487.518	115.609	107.8696	306.2579	295.3449	116990.5312	195.3163	-0.72548	268.4898	4406790
023	2018-11-05t1503	1541452129.18	larva	0	-45.649	-125.5881	151.073	28.0181	2806.1506	8947.1611	48755.8994	0	-0.54566	0	-0.6498	0	-0.65043					0	-0.63494	0	-0.61566	0	1.1074	0	0	0				0	-0.54986	0	0
023	2018-11-05t1845	1541465466.61	larva	3.7048	-41.9441	-121.8833	151.6525	34.6556	3399.3944	11005.9112	69561.8107	0	-0.78392	0	-0.83823	0	-0.83813					0	-0.82386	0	-0.80769	0	0.52042	0	0	0				0	-0.66703	0	0
023	2018-11-05t2245	1541479867.53	larva	7.7051	-37.9439	-117.8831	209.6445	26.9603	3869.6496	12254.7274	65987.2932	0	-1.0398	0	-1.0519	0	-1.0507					0	-1.0392	0	-1.0262	0	-0.094298	0	0	0				0	-0.8023	0	0
023	2018-11-06t0245	1541494266.41	larva	11.7048	-33.9442	-113.8834	178.709	29.8877	3921.7295	12475.5328	77427.7256	246.895	0.68185	147.299	0.88345	145.4371	0.87216	226.2802	-0.34198	223.9779	4978.165	189.0468	0.97493	216.5118	0.99665	313894	-0.28599	114.497	57.0645	56.6456	89.045	87.3575	1958.9893	75.0823	0.74649	82.9659	121604
023	2018-11-06t0645	1541508668.3	larva	15.7053	-29.9436	-109.8828	193.0513	21.0661	3314.9251	10488.3216	48516.1595	221.431	0.23954	161.79	0.95504	161.0954	0.96274	210.0627	-0.68492	208.1618	3991.1904	192.1917	0.86941	204.7062	0.71958	296399	-0.8875	95.6691	57.4978	57.6943	87.4613	86.487	1661.7642	75.8226	0.69743	82.9622	105336
023	2018-11-06t1045	1541523070.08	larva	19.7058	-25.9432	-105.8823	414.279	44.9243	13614.6956	43014.7128	392315.5451	423.77	1.6468	139.328	0.44756	138.1003	0.44555	266.918	0.054114	248.9555	19485.0156	169.6618	0.42504	191.4556	0.40553	1010130	-0.56744	116.397	55.5646	55.2415	88.0277	85.8665	6426.0225	74.4569	0.59342	82.4079	402843
023	2018-11-06t1445	1541537475.39	larva	23.7073	-21.9417	-101.8809	506.5455	44.9339	17792.9472	56211.1425	527355.3441	402.203	1.2468	141.246	0.30375	140.3497	0.30813	231.5092	-0.60241	211.6214	21993.377	172.9252	0.29159	193.1818	0.24333	1334780	-0.72846	105.846	54.6251	54.2367	88.6918	86.9314	8425.7178	74.2155	0.50971	83.3544	516208
023	2018-11-06t1845	1541551871.05	larva	27.7061	-17.9429	-97.8821	569.11	38.8356	18077.3618	56956.4526	488599.7789	437.94	1.3178	177.523	0.75399	176.4547	0.75859	243.2927	-0.53529	238.7115	23599.3965	213.5738	0.68754	231.1468	0.52504	1710790	-0.82136	380.363	59.5575	59.1275	96.848	91.517	9394.2568	78.8596	0.55868	87.762	573956
023	2018-11-06t2245	1541566269.98	larva	31.7058	-13.9432	-93.8824	678.849	41.3295	23640.0646	74588.0068	671062.9093	305.771	-0.006281	174.487	0.52449	173.6092	0.53352	243.7018	-0.66052	239.2543	30706.4199	210.3868	0.46092	230.5387	0.32609	2190160	-0.79	136.907	57.1993	56.8546	91.962	90.7169	11587.2168	77.0488	0.41639	86.5476	717966
023	2018-11-07t0245	1541580670.49	larva	35.7059	-9.943	-89.8822	852.076	50.1613	34476.478	108556.9216	1178671.1143	382.368	0.40317	156.476	-0.029845	154.4926	-0.041056	287.5296	0.012642	282.284	52330.3867	193.0352	-0.030024	249.2049	0.37937	2847390	-0.55683	222.325	55.7962	55.4978	90.5292	88.1326	16476.3086	75.4906	0.25775	84.6204	1015320
023	2018-11-07t0645	1541595073	larva	39.7066	-5.9423	-85.8815	891.2211	51.1016	36913.46	116240.8807	1287219.4699	379.121	0.14208	158.203	-0.24378	152.7146	-0.328	306.7739	0.28668	303.6561	59820.9141	216.0447	0.12294	277.751	0.59888	3081940	-0.80496	114.68	53.3621	52.917	89.4086	88.1071	17434.6855	74.1662	0.071274	83.2726	1039550
023	2018-11-07t1045	1541609484.98	larva	43.7099	-1.939	-81.8782	1007.6169	55.3773	47117.5396	148415.5305	1833640.8699	499.737	0.94303	185.533	0.10809	182.298	0.0702	353.2199	1.1891	344.9495	87598.5312	231.5094	0.16443	304.7338	0.85009	4593800	0.34699	398.476	57.0126	56.6081	93.137	90.5044	23097.9668	77.2432	0.034294	86.6743	1411630
023	2018-11-07t1438	1541623445.86	adult	47.588	1.939	-78.0002	1041.2987	62.4374	54823.988	172851.7218	2371951.9254	419.71	0.063653	179.37	-0.2676	177.4079	-0.27145	294.3734	-0.20815	286.8748	84779.5312	222.4658	-0.26499	264.0612	-0.081961	5152220	0.43031	164.255	56.8189	56.4704	91.9098	90.2502	26470.0215	77.289	-0.12758	86.7491	1632070
023	2018-11-07t1838	1541637845.26	adult	51.5878	5.9388	-74.0003	1056.7964	73.0414	61593.1794	194020.5714	3072809.9577	375.65	-0.44703	169.532	-0.74559	167.3499	-0.74917	279.9826	-0.70926	273.4967	90434.375	212.3702	-0.73187	248.2227	-0.60176	5461490	0.25039	266.43	54.6851	54.2198	90.8427	88.3311	29342.207	75.3958	-0.39831	84.5412	1761680
023	2018-11-07t2238	1541652246.67	adult	55.5882	9.9392	-70	1151.2902	73.5323	67445.8408	212401.3768	3375342.3436	309.527	-1.1372	164.303	-1.1558	162.7355	-1.1311	249.2288	-1.6643	244.6899	87977.7578	203.6661	-1.2469	230.377	-1.26	5791680	0.11368	285.15	53.6008	53.1539	89.6011	87.105	31629.1973	74.1986	-0.68755	83.4705	1889430
023	2018-11-08t0238	1541666646.53	adult	59.5882	13.9392	-66	1168.4378	71.8672	67979.9409	214000.5012	3421908.8071	342.94	-0.92036	189.635	-0.45721	187.8359	-0.44752	282.8602	-0.93399	278.2845	100698.2266	232.954	-0.55661	262.5267	-0.62969	6738490	0.63411	115.958	56.3832	56.0114	92.117	90.5477	32793.668	77.309	-0.59203	86.8982	2003520
023	2018-11-08t0638	1541681044.6	adult	63.5876	17.9387	-62.0005	1216.1222	77.0958	75109.6437	236565.0063	3933316.4755	345.441	-0.96281	175.399	-1.2421	174.0153	-1.1972	263.7955	-1.5712	257.9497	103407.8281	215.9898	-1.4078	243.1942	-1.4062	6874930	0.35506	263.969	56.3636	55.9916	92.4823	90.5969	36253.0547	77.0346	-0.82233	86.5726	2209230
023	2018-11-08t1038	1541695446.44	adult	67.5881	21.9392	-58	1122.8638	75.6868	69341.0169	218438.5481	3637366.7724	356.665	-0.91672	187.746	-0.90561	185.9156	-0.8839	273.6796	-1.4138	268.773	99072	230.6102	-1.07	255.1998	-1.2398	6795100	-0.098297	298.047	56.8786	56.4356	92.292	90.3282	33409.6875	77.3964	-1.0033	86.5331	2058610
023	2018-11-08t1438	1541709846.26	adult	71.5881	25.9391	-54.0001	1211.6821	82.6647	79294.5198	249828.5798	4383513.1172	360.525	-0.93171	182.486	-1.3923	180.5179	-1.3648	284.5432	-1.2107	276.7172	117800.8906	227.1627	-1.4691	258.5759	-1.3304	7542890	0.30346	283.437	50.7819	50.2962	88.5964	86.3408	36678.9219	72.4703	-2.0195	82.102	2099020
023	2018-11-08t1838	1541724246.43	adult	75.5881	29.9392	-50	1181.0456	78.502	76332.1385	240493.3633	4132107.9778	405.188	-0.55986	206.678	-0.26882	204.6443	-0.27155	318.9047	-0.2832	311.547	127242.9844	253.1212	-0.41795	289.8525	-0.27282	8226620	0.66681	234.374	58.3136	57.4586	118.8845	107.4547	47434.9102	81.6364	-0.78205	96.2002	2321120
023	2018-11-08t2238	1541738645.93	adult	79.588	33.939	-46.0002	1255.4246	77.6962	80321.4126	252923.3129	4361464.024	529.97	0.57887	208.28	-0.33402	206.7045	-0.30941	333.1979	0.07413	322.7661	139609.9375	251.5209	-0.67798	290.6309	-0.37691	8722990	0.87736	211.244	57.7977	57.265	96.6318	94.745	40488.7266	80.3474	-1.2039	90.6631	2420630
023	2018-11-09t0238	1541753046.1	adult	83.588	37.9391	-42.0001	1261.8586	77.4664	80217.6624	252557.7784	4342952.5612	537.959	0.6155	211.887	-0.27958	210.1918	-0.26237	327.1685	-0.20307	313.9431	137083.625	256.1064	-0.61716	289.7449	-0.56197	8861340	0.77805	169.009	60.4279	59.9656	104.1908	100.7751	43655.9297	84.151	-0.75812	95.6056	2527160
023	2018-11-09t0638	1541767445.71	adult	87.5879	41.939	-38.0002	1238.4244	79.9881	80064.1032	252138.3801	4412914.0693	487.534	0.086667	209.975	-0.55868	207.77	-0.56546	340.1396	0.10229	330.8966	142178.375	257.2835	-0.73436	303.1124	-0.13349	8765810	0.48793	316.242	61.4755	59.9454	165.6967	154.6789	69261.2031	85.4679	-0.74069	110.5259	2566420
023	2018-11-09t1038	1541781846.78	adult	91.5882	45.9393	-33.9999	1246.0913	79.0475	78643.5903	247831.5993	4232961.2059	480.756	-0.034673	202.984	-1.1549	200.9783	-1.1382	294.7868	-1.451	289.842	121157.375	250.9272	-1.2554	278.7152	-1.3453	8326210	-0.10022	443.707	61.0177	59.8076	124.1639	120.0821	51031.3438	86.6204	-0.75933	105.065	2502890
023	2018-11-09t1438	1541796246.21	adult	95.5881	49.9391	-30.0001	1138.4285	82.0307	77735.0979	245041.028	4460526.6043	419.883	-0.67657	207.383	-1.0466	206.2774	-0.97463	297.9856	-1.4771	287.863	120684.1641	251.0281	-1.4291	275.8854	-1.6163	8393200	-0.18807	317.555	62.6151	61.9408	105.038	102.2193	42540.3789	86.7596	-0.94273	97.7554	2534160
023	2018-11-09t1838	1541810648.15	adult	99.5886	53.9396	-25.9995	1189.2651	89.3271	83759.0408	264095.0786	4975214.5992	397.284	-0.95786	201.38	-1.5783	199.0139	-1.5729	316.3412	-1.0361	311.5632	138241.125	250.9629	-1.6086	289.2427	-1.2117	8780770	0.035428	242.182	63.5838	61.5266	159.0242	155.3603	69493.5625	90.7072	-0.5526	124.7746	2772440
023	2018-11-09t2238	1541825044.42	adult	103.5876	57.9386	-22.0006	1176.3464	84.4473	78568.2015	247553.7659	4458672.1728	442.315	-0.60941	227.967	-0.093787	225.6484	-0.10019	346.5419	-0.24318	341.7038	142082.1875	280.9059	-0.21927	320.1756	-0.12262	9328190	0.41565	258.868	67.3259	65.2426	168.702	160.0592	69167.8281	97.0086	0.13951	129.2275	2754910
023	2018-11-10t0238	1541839443.74	adult	107.5874	61.9384	-18.0008	1165.318	86.3059	80415.8287	253377.2831	4749906.9151	515.71	-0.0047752	224.283	-0.4748	221.1745	-0.51883	363.9272	0.12828	350.1236	152485.4844	280.9331	-0.40444	319.8258	-0.32396	9388950	0.35115	384.354	65.2624	62.6537	198.778	187.2622	83287.9844	96.5035	-0.15977	136.3221	2732010
023	2018-11-10t0638	1541853844.13	adult	111.5875	65.9385	-14.0007	1264.475	81.7046	84744.7959	266985.9367	4756571.6937	531.665	0.054918	226.61	-0.48115	223.2684	-0.53256	371.7705	0.19199	356.289	164322.5625	282.4358	-0.50977	327.1846	-0.22496	10005700	0.7958	310.479	65.8918	63.4786	177.735	165.0038	78558.875	96.4111	-0.38436	131.1309	2909390
023	2018-11-10t1038	1541868245.57	adult	115.5879	69.9389	-10.0003	1392.6471	83.7348	95129.134	299530.6141	5492634.4576	556.844	0.17776	222.262	-0.88508	219.7681	-0.87489	343.6388	-0.82665	335.4609	170444.8594	278.4226	-0.88801	315.6046	-0.84356	11013500	1.5745	350.546	63.4786	61.6191	163.0385	149.6796	80867.0859	93.3822	-0.96578	120.7101	3145490
023	2018-11-10t1438	1541882646.7	adult	119.5882	73.9392	-5.9999	1446.8754	82.8975	100904.1873	317738.3313	5906847.789	526.942	-0.13996	225.692	-0.81464	221.5351	-0.89627	370.534	-0.19603	362.099	194900.9062	292.7408	-0.34861	343.0558	-0.0085602	11854900	2.1757	422.751	63.8473	61.6372	167.0905	158.1819	87889.5781	95.6284	-0.85917	127.1598	3353710
023	2018-11-10t1838	1541897046.56	adult	123.5882	77.9392	-2	1398.3636	81.677	93057.5334	292919.8301	5309300.4895	542.101	-0.094654	227.528	-0.83742	222.3462	-0.97087	404.4947	0.61944	394.662	196179.9375	302.4354	-0.04654	367.3604	0.67631	11028300	1.3345	414.602	65.2568	62.2988	179.2418	166.2464	86932.2578	102.369	-0.23118	139.3128	3163000
023	2018-11-10t2238	1541911446.47	dead	127.5881	81.9392	2	1356.7136	82.887	92694.3998	291882.879	5366627.9738	666.328	0.58194	232.869	-0.65154	226.7104	-0.8351	426.0652	1.0575	413.7675	205789.4844	311.4157	0.21743	385.5027	1.1183	11239000	1.3865	497.689	66.909	63.4314	192.1217	174.7131	92794.7812	106.3276	0.036268	148.5714	3229230
024	2018-11-05t1503	1541452137.4	egg	-1.8524	-49.5879	-237.5898	170.9831	30.1691	3455.1988	10999.5752	65042.3594	0	-0.42619	0	-0.55862	0	-0.55953					0	-0.54387	0	-0.52298	0	1.4068	0	0	0				0	-0.49385	0	0
024	2018-11-05t1845	1541465474.95	larva	1.8524	-45.883	-233.885	157.9016	32.1132	3322.9816	10625.6508	65818.655	0	-0.66492	0	-0.74296	0	-0.74325					0	-0.72822	0	-0.71052	0	0.8119	0	0	0				0	-0.60755	0	0
024	2018-11-05t2245	1541479875.82	larva	5.8527	-41.8828	-229.8847	170.9875	31.1596	3553.9053	11324.746	68976.616	0	-0.92151	0	-0.95154	0	-0.9509					0	-0.93791	0	-0.92345	0	0.18779	0	0	0				0	-0.73843	0	0
024	2018-11-06t0245	1541494274.63	larva	9.8523	-37.8831	-225.885	170.9884	30.9513	3532.5781	11256.7507	68139.0862	0	-1.1764	0	-1.1716	0	-1.1697					0	-1.1604	0	-1.1488	0	-0.41556	0	0	0				0	-0.87927	0	0
024	2018-11-06t0645	1541508676.6	larva	13.8529	-33.8826	-221.8845	133.5383	21.539	1937.9389	6169.2955	26109.1854	234.447	0.45437	160.989	1.0091	160.6937	1.0226	210.933	-0.61784	207.4162	2320.2634	190.9869	0.92181	203.7648	0.78188	174673	-0.77619	100.249	56.1967	55.6905	86.3063	85.3996	949.3698	75.2609	0.71523	82.2585	60973.4
024	2018-11-06t1045	1541523078.32	larva	17.8534	-29.8821	-217.884	293.0264	40.2368	8743.2543	27711.2562	231390.365	228.948	0.17295	164.651	0.92121	164.3657	0.9359	213.3363	-0.70171	211.5961	10026.8057	193.4338	0.80519	206.49	0.65315	768262	-0.6041	108.747	60.5851	60.3344	92.9204	91.8297	4367.2578	79.4701	0.75024	88.0529	282690
024	2018-11-06t1445	1541537483.65	larva	21.8549	-25.8806	-213.8825	458.1256	50.4958	17145.3797	54168.7328	563929.2825	333.146	0.78716	171.052	0.87471	169.9489	0.87741	265.3205	-0.020481	262.568	24144.168	208.249	0.84695	235.936	0.82931	1552980	-0.20705	113.363	59.829	59.6511	92.1466	90.9098	8385.3408	78.8445	0.66741	87.7728	543187
024	2018-11-06t1845	1541551879.34	larva	25.8537	-21.8818	-209.8837	456.0956	44.3379	16299.9136	51573.2272	491102.8769	257.749	-0.062172	177.526	0.82877	177.1161	0.84442	231.0861	-0.67735	228.0875	20104.4883	209.8341	0.71104	223.5745	0.51373	1536310	-0.77927	105.371	59.9363	59.6089	92.9584	92.1168	8087.3789	79.4386	0.61109	87.892	518688
024	2018-11-06t2245	1541566278.3	larva	29.8534	-17.8821	-205.884	605.2178	74.614	31420.9674	99671.2503	1407270.1673	328.388	0.28925	132.815	-0.14902	130.3383	-0.17158	257.9149	-0.35344	252.0782	42555.9648	167.1496	-0.099951	231.0883	0.42442	2187070	-0.54872	277.596	49.683	49.355	84.255	80.6732	13902.082	68.8283	0.21059	77.2001	818130
024	2018-11-07t0245	1541580678.72	larva	33.8535	-13.882	-201.8839	956.3412	46.0139	33052.2493	103962.9593	998278.825	540.63	1.8355	180.082	0.52997	175.744	0.4732	402.4624	2.1525	391.3715	70833.3828	227.2515	0.62465	333.4277	1.6478	3160630	0.044429	186.394	58.3087	57.8887	98.5155	95.5598	17338.7227	79.1907	0.43376	90.0446	1023380
024	2018-11-07t0645	1541595081.32	larva	37.8542	-9.8813	-197.8832	817.3259	63.0609	37742.7384	119418.0956	1498475.2336	348.724	-0.0062926	145.661	-0.38325	142.5368	-0.41691	271.1843	-0.36297	265.0901	53965.6836	187.5036	-0.26049	243.6436	0.17807	2892390	-0.78199	187.891	50.2608	49.9591	83.8067	81.8663	16677.543	69.2968	-0.041095	78.2159	998029
024	2018-11-07t1045	1541609493.3	larva	41.8575	-5.8779	-193.8799	891.0159	55.4788	42039.1227	132483.1017	1641384.5803	451.263	0.63199	149.136	-0.59859	142.5969	-0.70751	333.2217	0.7864	327.3875	73642.0078	205.1033	-0.22465	284.4567	0.59543	3296060	-0.83946	138.095	54.1211	53.6984	90.3775	88.7043	19973.4297	75.2189	0.025189	85.1618	1196130
024	2018-11-07t1438	1541623454.23	larva	45.7356	-1.9999	-190.0018	746.6521	59.9821	36330.9741	115063.2579	1440473.2463	481.994	0.67908	195.805	0.24098	193.2057	0.2169	351.0431	1.1229	345.3793	67049.2344	240.4824	0.22879	297.424	0.63065	3737930	-0.85144	242.161	59.6995	59.3089	97.0772	93.492	18541.7383	80.8932	0.13361	90.523	1139660
024	2018-11-07t1838	1541637853.54	adult	49.7354	1.9999	-186.002	1030.8502	67.7168	60236.6195	189938.0138	2909270.972	341.633	-0.68867	154.274	-1.0698	152.4294	-1.062	249.8077	-1.3537	243.1903	78689.4219	193.3637	-1.0838	224.1643	-1.0041	4854850	-0.15897	111.424	51.986	51.5853	85.8653	84.593	27047.5684	71.9996	-0.53813	80.939	1635950
024	2018-11-07t2238	1541652254.94	adult	53.7358	6.0003	-182.0016	1088.8848	68.9093	61434.8166	193517.2906	2946785.689	341.228	-0.80884	166.627	-0.95942	164.7493	-0.94968	258.5381	-1.3409	252.2323	83249.2812	209.6794	-0.93964	237.1498	-0.97465	5352220	-0.12325	204.561	54.8683	54.3732	91.4361	89.3539	29442.4297	76.0071	-0.44514	85.4219	1762420
024	2018-11-08t0238	1541666654.8	adult	57.7357	10.0003	-178.0017	1044.7738	72.1816	61781.5381	194679.2648	3077750.6294	323.153	-1.0616	173.026	-0.98215	171.5447	-0.95415	262.4846	-1.4131	256.9195	84782.5312	212.29	-1.1305	240.2861	-1.1384	5588240	-0.33702	279.01	55.0838	54.5994	90.4292	88.5369	29208.6211	75.5919	-0.67208	84.7749	1779040
024	2018-11-08t0638	1541681052.84	adult	61.7352	13.9997	-174.0022	1131.0631	71.8896	65230.0713	205398.759	3209831.6247	446.459	-0.022189	201.171	-0.073224	199.3446	-0.070655	322.6883	0.075337	306.686	110036.6953	246.8807	-0.15144	280.4471	-0.18842	6855110	0.52544	118.962	57.2991	56.9048	94.6903	93.1862	32289.3867	79.2572	-0.46962	89.2087	1952520
024	2018-11-08t1038	1541695454.75	adult	65.7357	18.0002	-170.0017	1170.2097	81.1016	78408.159	247146.5279	4397332.811	340.209	-1.0414	172.911	-1.4904	171.4561	-1.4406	264.381	-1.6115	257.9956	108131.8516	213.3882	-1.6659	240.6897	-1.6182	7067560	0.34286	234.307	55.6255	55.1603	93.609	91.3196	38286.0859	76.9473	-0.95344	87.1355	2273640
024	2018-11-08t1438	1541709854.46	adult	69.7356	22.0002	-166.0018	1211.6625	78.7713	75813.0426	238867.1604	4016523.1892	395.636	-0.58451	182.675	-1.2722	181.4688	-1.2105	272.6645	-1.4975	259.9748	107975.125	223.2625	-1.5265	246.8198	-1.6579	7226810	0.14638	335.265	58.4596	57.9777	96.1568	93.8854	38078.1094	79.8168	-0.76901	89.9089	2312720
024	2018-11-08t1838	1541724254.69	adult	73.7357	26.0002	-162.0017	1185.9784	78.0156	75320.9692	237292.7707	4044959.3766	402.818	-0.56233	192.455	-0.97334	190.6529	-0.94682	295.0252	-0.95645	287.33	115944.9219	237.5097	-1.0979	269.1246	-1.0274	7560970	0.15917	265.312	52.9939	52.5912	90.0238	88.3852	35379.3711	74.6215	-1.8273	84.4588	2081970
024	2018-11-08t2238	1541738654.14	adult	77.7355	30.0001	-158.0018	1220.3967	80.4255	80341.0769	253181.9523	4458465.5841	393.106	-0.69679	190.85	-1.2624	188.2313	-1.275	313.9373	-0.47809	307.206	131539.7188	237.1398	-1.3293	282.3926	-0.65535	7991640	0.29763	302.81	54.266	53.4746	101.1047	95.4474	42362.8789	77.1984	-1.6401	89.1857	2272340
024	2018-11-09t0238	1541753054.32	adult	81.7356	34.0001	-154.0018	1142.1631	84.7255	77150.0884	243239.9647	4373386.6553	471.579	0.0037487	202.366	-0.77268	199.7136	-0.80077	328.5862	-0.11428	320.2316	132420.2188	253.7749	-0.65722	300.8234	-0.01622	8136730	0.19411	399.692	55.292	53.2615	144.9053	140.783	58396.8281	82.8109	-0.89308	122.9529	2223180
024	2018-11-09t0638	1541767453.91	adult	85.7355	38	-150.0019	1156.519	79.9663	74290.3148	234006.0451	4121649.7459	463.361	-0.12028	201.356	-1.0064	199.9698	-0.95573	289.906	-1.4375	282.5525	112483.5469	248.4402	-1.1232	272.0757	-1.4132	7799930	-0.3346	417.408	54.657	53.9998	98.3602	94.7088	38163.7734	78.1419	-1.8692	89.786	2117250
024	2018-11-09t1038	1541781854.98	adult	89.7358	42.0003	-146.0016	1108.5943	78.7335	69555.1599	219101.7799	3775871.736	465.797	-0.15023	201.928	-1.142	200.1249	-1.1136	311.7443	-0.86694	298.7195	113163.1875	247.2846	-1.3671	281.2675	-1.1657	7326360	-0.96338	252.886	59.2797	58.4127	113.0753	107.1608	41046.3438	83.1684	-1.224	97.6443	2150780
024	2018-11-09t1438	1541796254.4	adult	93.7356	46.0001	-142.0018	1123.0828	78.2107	72731.6528	229191.2081	3982335.06	513.385	0.23937	222.473	-0.038233	219.9205	-0.071373	393.5668	1.5897	386.8532	149555.375	270.5283	-0.30589	339.6882	1.1703	8436860	-0.078747	325.573	62.5948	60.8001	181.8269	175.062	69094.2344	88.0593	-0.64479	117.1503	2373780
024	2018-11-09t1838	1541810656.4	adult	97.7362	50.0007	-138.0012	1177.7928	83.9006	79180.5185	249508.2727	4563328.4397	410.636	-0.79985	206.376	-1.1956	204.8125	-1.1479	306.8832	-1.2781	298.8302	126742.75	256.5135	-1.2335	284.3514	-1.342	8514030	-0.15103	248.024	55.094	53.4831	134.6204	124.569	55598.2109	81.9385	-1.7778	106.0525	2272900
024	2018-11-09t2238	1541825052.58	adult	101.7351	53.9996	-134.0023	1145.4402	82.7577	76200.8241	240271.1474	4324781.1448	400.291	-0.96837	196.252	-1.9783	194.2063	-1.9467	308.6772	-1.3627	299.8882	122853.5469	243.6769	-2.0835	280.5457	-1.652	7796300	-0.94888	263.853	62.6878	60.8541	161.8561	152.6997	64418.7227	88.5678	-0.97674	122.7109	2490340
024	2018-11-10t0238	1541839451.92	adult	105.7349	57.9995	-130.0025	1177.0187	77.5792	72420.8659	228120.2895	3807845.1203	506.706	-0.050036	229.813	-0.064578	225.6088	-0.18263	401.9348	1.3726	398.5589	151931.375	292.2831	0.26924	370.8791	1.7951	8685540	-0.24178	304.867	65.933	62.236	226.4346	223.8629	85592.2812	96.7444	-0.022677	194.9731	2491870
024	2018-11-10t0638	1541853852.28	adult	109.735	61.9996	-126.0024	1082.4908	80.2563	71022.984	223848.4796	3956815.8153	556.363	0.32376	209.131	-1.4786	206.1305	-1.5022	368.1267	0.15695	346.7141	136575	262.2979	-1.455	310.494	-0.78529	7738250	-1.2101	440.876	65.9057	63.4878	215.2295	199.9154	79850.1562	93.6297	-0.66198	130.814	2438640
024	2018-11-10t1038	1541868253.76	adult	113.7354	66	-122.002	1209.7153	78.6552	77183.3056	243240.5027	4152977.9239	560.387	0.25694	226.669	-0.55473	224.8311	-0.51158	375.5148	0.20623	365.3545	151332.4688	282.3822	-0.60824	331.2847	-0.16982	9124320	-0.053599	341.791	65.4682	63.6903	184.7277	166.7963	74445.2656	92.1339	-1.0448	116.8316	2635360
024	2018-11-10t1438	1541882654.85	adult	117.7357	70.0003	-118.0017	1031.2396	79.9104	67799.8024	213764.4477	3759817.6243	455.936	-0.66622	214.409	-1.4283	212.6252	-1.3672	324.9321	-1.4671	314.839	115025.9531	264.2963	-1.6828	296.8989	-1.6266	7577200	-1.5029	301.753	66.9102	65.4142	141.9448	127.8303	50248.4531	94.7183	-0.89139	114.708	2364610
024	2018-11-10t1838	1541897054.86	adult	121.7357	74.0003	-114.0016	1141.9785	80.5336	71841.5513	226339.6975	3874749.6808	409.281	-0.9857	214.32	-1.5615	212.7913	-1.4774	316.2005	-1.871	310.1469	118575.1875	264.7515	-1.819	294.303	-1.8715	8031420	-1.1698	319.908	66.413	64.7392	128.2715	122.0356	48101.7969	94.6626	-1.0651	113.5198	2488760
024	2018-11-10t2238	1541911454.59	adult	125.7357	78.0002	-110.0017	1156.6097	79.7024	74987.5206	236262.6832	4106319.4244	727.811	1.0204	234.465	-0.4974	231.172	-0.51862	438.2036	1.4953	410.3899	171337.5938	300.7007	-0.22381	368.5004	0.61102	9167120	-0.27987	573.202	68.523	64.6429	261.453	237.1508	102228.125	101.5628	-0.42343	175.0409	2679110
024	2018-11-11t0238	1541925853.21	adult	129.7353	81.9998	-106.0021	1208.068	82.2127	79117.6941	249166.9188	4469862.3814	425.925	-0.82316	224.839	-1.1915	223.0254	-1.1129	335.4448	-1.6052	328.8973	138538.7031	281.1142	-1.3355	313.2463	-1.4981	9274140	-0.26716	190.084	63.5596	61.7817	130.1579	126.5528	53755.207	95.3527	-1.287	116.934	2621700
024	2018-11-11t0638	1541940254.26	adult	133.7356	86.0001	-102.0018	1112.178	82.3426	73265.7157	230960.204	4102212.2604	520.937	-0.32446	220.383	-1.5748	216.9559	-1.5793	356.9835	-1.1428	346.1855	136367.7031	278.0539	-1.6339	323.1021	-1.3075	8417970	-1.0068	343.72	67.4316	65.4961	138.9799	130.0662	53090.3125	96.5747	-1.2937	119.3949	2575690
024	2018-11-11t1038	1541954653.48	adult	137.7354	89.9999	-98.002	1169.5013	79.121	74262.9076	233897.7114	4068929.9732	440.142	-0.75229	227.699	-1.2669	224.7088	-1.2411	352.5816	-1.4048	346.5669	136801.6562	284.7505	-1.4608	329.2322	-1.2457	8814680	-0.74676	235.271	70.2982	67.9385	159.3191	153.0103	61815.8047	101.7115	-0.89459	133.9188	2721380
024	2018-11-11t1438	1541969056.2	adult	141.7361	94.0006	-94.0013	1156.1455	79.8628	77894.9287	245527.9848	4398966.1952	545.871	-0.26852	236.183	-0.89036	233.3344	-0.85219	373.2712	-0.97277	362.5019	151548.1094	293.9125	-1.1698	340.2286	-1.0214	9584060	-0.2275	298.406	66.5343	64.5254	158.5739	147.7301	64381	97.5065	-1.4637	125.7618	2699900
024	2018-11-11t1838	1541983454.88	adult	145.7358	98.0003	-90.0016	1172.9591	79.9684	77121.0002	242987.3517	4268988.2696	476.462	-0.62256	234.618	-1.0939	231.3847	-1.0697	372.4886	-1.1218	366.7707	149740.4375	297.6908	-1.1286	346.3781	-0.95591	9429300	-0.39422	230.54	66.1388	64.0543	146.6478	142.7303	58952.4336	98.7199	-1.4704	128.4627	2658120
024	2018-11-11t2238	1541997855.58	adult	149.7359	102.0005	-86.0014	1129.6585	77.976	71352.6565	224899.2006	3780829.3041	536.996	-0.37724	240.807	-0.84075	237.3979	-0.82263	397.0092	-0.59142	383.1962	148084.4375	302.2421	-1.0409	358.6761	-0.68361	8972230	-0.75074	278.547	69.4703	67.5251	146.854	138.1808	54776.5312	100.4164	-1.4331	124.6948	2588390
024	2018-11-12t0238	1542012254.77	adult	153.7357	106.0002	-82.0017	1141.6673	80.5867	74623.3022	235112.1159	4157330.8324	641.464	0.068637	240.219	-0.97782	236.2367	-0.98603	411.1416	-0.34001	401.1092	159934.0938	307.8527	-0.9054	370.9067	-0.42063	9343540	-0.53873	271.136	67.3897	64.9597	168.0697	158.9432	65379.1055	100.9642	-1.5025	136.5508	2621190
024	2018-11-12t0638	1542026654.91	adult	157.7358	110.0003	-78.0016	1219.421	82.0295	81054.2438	255350.2106	4604691.3979	545.916	-0.39998	229.44	-1.6926	225.9267	-1.666	398.4459	-0.77713	386.6988	168542.5938	288.2479	-1.9058	353.3802	-1.0855	9690390	-0.35338	387.659	70.7429	67.957	188.3422	172.4429	79668.7578	102.8651	-1.4505	144.4656	2987820
024	2018-11-12t1038	1542041054.41	adult	161.7356	114.0001	-74.0018	1247.9114	82.9299	78881.5735	248395.4213	4307297.1423	591.961	-0.22051	240.881	-1.1327	236.2044	-1.1696	432.454	-0.016892	420.5715	178171.0625	308.228	-1.1125	387.5148	-0.1417	9912730	-0.25428	281.138	71.6232	69.2522	165.3595	158.5929	68128.125	104.5078	-1.4261	138.5884	2947440
024	2018-11-12t1438	1542055457.55	adult	165.7365	118.001	-70.0009	1145.4198	77.1958	72044.0396	227025.9462	3850424.6434	631.404	-0.070761	253.122	-0.53326	248.8577	-0.54278	440.1015	0.069403	423.4823	165478.1719	325.0524	-0.47767	392.903	-0.089957	9513830	-0.53284	309.311	73.6331	70.147	192.9226	189.31	72538.8906	111.5711	-0.96775	164.0991	2767570
024	2018-11-12t1838	1542069853.31	adult	169.7353	121.9998	-66.0021	1226.1362	78.1346	77435.2337	243847.3162	4174699.3292	567.952	-0.38776	252.635	-0.65535	249.4833	-0.59716	415.2124	-0.63862	402.0421	167745.8125	319.6981	-0.81513	374.8303	-0.73606	10203700	-0.15718	372.674	71.6428	69.0098	174.0986	164.1991	70335.8438	106.674	-1.4768	143.7628	2893580
024	2018-11-12t2238	1542084255.06	adult	173.7358	126.0003	-62.0016	1117.0881	80.9126	74881.605	236032.2384	4256178.2167	556.079	-0.47329	246.928	-1.0653	242.6603	-1.0652	410.8056	-0.82854	401.8392	160625	321.2619	-0.84646	375.5971	-0.80658	9634870	-0.51699	287.013	70.7848	67.5672	173.0638	166.4496	67667.9453	111.27	-1.2408	150.7951	2761950
024	2018-11-13t0238	1542098654.4	adult	177.7356	130.0001	-58.0018	1147.8192	77.7754	72622.7511	228788.1932	3912319.5061	725.308	0.2871	256.922	-0.60409	250.4638	-0.71894	485.6315	0.85533	465.084	184054.3438	336.269	-0.32578	420.8537	0.41021	9733730	-0.48739	485.389	76.6909	72.617	222.7229	200.8456	84411.9766	119.7521	-0.74823	173.4849	2905510
024	2018-11-13t0638	1542113055.22	adult	181.7358	134.0004	-54.0015	1217.831	80.0887	79500.724	250408.616	4435723.8419	574.124	-0.45967	237.624	-1.7414	232.5101	-1.7821	414.9129	-0.87642	401.4294	172188.8438	306.0821	-1.6191	373.5489	-1.029	9849520	-0.44949	331.312	75.1059	71.6384	187.6267	180.0135	77865.0625	115.3529	-1.1802	159.2051	3113140
024	2018-11-13t1038	1542127454.47	adult	185.7356	138.0002	-50.0018	1193.4546	82.9606	79536.3781	250560.4594	4528322.5977	579.219	-0.4734	250.617	-1.1208	246.1763	-1.1181	430.7809	-0.58027	416.936	178774.0938	322.3673	-1.0552	385.4489	-0.7726	10391100	-0.18519	283.88	76.3951	73.118	184.8599	176.92	76716.8672	117.6943	-1.1366	155.1078	3167490
024	2018-11-13t1438	1542141860.99	adult	189.7374	142.002	-45.9999	1311.4783	85.4603	86076.8032	271042.3449	4853843.6564	606.429	-0.36712	241.889	-1.6596	237.0616	-1.6782	437.7991	-0.49127	422.7029	196571.7969	317.864	-1.29	385.6406	-0.83717	10853600	0.031239	419.779	80.1285	75.4317	229.9332	207.427	103239.9922	125.8824	-0.73862	169.8247	3595370
024	2018-11-13t1838	1542156255.86	adult	193.736	146.0005	-42.0014	1263.5105	82.5038	79274.2718	249544.9038	4363126.1256	626.747	-0.29227	245.048	-1.5654	240.4342	-1.569	421.1728	-0.90707	406.7857	174365.5312	317.6693	-1.3577	379.88	-1.0543	10134000	-0.36482	375.86	83.2721	79.0927	196.0568	187.7496	81167.5234	130.0957	-0.61524	168.0262	3443720
024	2018-11-13t2238	1542170655.93	adult	197.736	150.0006	-38.0014	1176.7145	82.1434	77414.5066	243854.6318	4372042.775	571.63	-0.62168	243.687	-1.7008	239.8321	-1.6637	404.6443	-1.2895	393.2653	163476.3125	316.7097	-1.4445	371.9257	-1.3077	9833970	-0.52858	319.449	83.6594	79.6638	198.282	191.3118	80105.9453	132.2361	-0.62903	169.6986	3376070
024	2018-11-14t0238	1542185055.46	adult	201.7359	154.0004	-34.0015	1074.0503	88.759	76803.0345	242227.6337	4711056.206	741.134	0.3314	245.867	-1.6556	240.3853	-1.6982	440.0547	-0.60794	425.576	176021.875	317.3405	-1.4774	391.8418	-0.86658	9824840	-0.54547	285.574	81.5001	77.8242	196.0791	190.1897	78431.625	124.7614	-1.1503	166.9454	3256740
024	2018-11-14t0638	1542199456.31	adult	205.7361	158.0007	-30.0012	631.9816	94.3985	48616.5607	154858.1094	3161365.21	747.465	0.36395	252.626	-1.384	247.3466	-1.409	506.2078	0.63172	480.3735	128070.5625	316.2219	-1.5631	426.2536	-0.10077	6384120	-2.2463	558.06	87.0937	82.3526	296.583	273.9511	75035.4922	127.914	-1.0934	215.4203	2200940
024	2018-11-14t1038	1542213855.93	adult	209.736	162.0006	-26.0014	1216.9977	84.4899	81133.1799	255528.2429	4700842.0439	926.651	1.4591	250.031	-1.5727	243.2807	-1.6706	571.9286	1.7991	518.3475	241925.8125	324.3705	-1.3579	408.2349	-0.59438	10567300	-0.19547	711.522	81.2488	75.0814	352.6007	284.1243	149150.1094	126.6362	-1.2586	193.8542	3433900
024	2018-11-14t1438	1542228261.47	adult	213.7376	166.0021	-21.9998	1102.7805	80.0877	71352.3915	224893.199	3909222.7951	847.669	0.98359	267.477	-0.79665	262.119	-0.80742	491.6654	0.21425	475.8432	183391.2031	349.1257	-0.66577	428.1935	-0.2	9950930	-0.50229	358.611	81.275	76.9829	217.6544	205.0074	81185.1094	128.2946	-1.2772	173.4958	3023670
024	2018-11-14t1838	1542242661.81	adult	217.7377	170.0022	-17.9997	1231.4862	80.0397	79002.3019	248767.979	4378618.0076	601.19	-0.56552	260.81	-1.1747	256.5454	-1.138	431.6028	-0.93358	420.4428	177820.375	336.6493	-1.0943	397.1937	-0.95066	10745100	-0.1257	425.483	78.5266	75.05	190.7483	181.3678	78588.2969	123.0423	-1.6097	163.9811	3235220
024	2018-11-14t2238	1542257057.47	adult	221.7365	174.001	-14.0009	1238.2117	81.0999	79412.2867	250024.4506	4444982.7668	582.508	-0.6967	256.945	-1.4079	251.2535	-1.4436	428.6918	-1.019	421.4414	177907.0938	334.172	-1.2142	391.0194	-1.1276	10644500	-0.18179	300.779	76.89	72.9095	186.2091	179.3935	77276.7891	124.0805	-1.6478	162.0636	3185320
024	2018-11-15t0238	1542271455.99	adult	225.7361	178.0006	-10.0013	1256.741	89.3214	86524.1719	272563.1081	5172012.6678	672.941	-0.1221	242.156	-2.1353	236.5963	-2.1848	423.4785	-1.1391	407.1572	190988.8125	315.0466	-1.7907	375.9965	-1.4838	10909900	-0.061043	328.149	79.9684	75.2655	210.7416	203.8146	95044.4531	127.266	-1.5934	175.0087	3602820
[truncated: 5,854 more rows]
