# Supplementary material for: Global, cell non-autonomous gene regulation drives individual lifespan among isogenic C. elegans
Source: eLife. 2021 Feb 1;10:e65026. doi: 10.7554/eLife.65026 (PMC7864635; doi:10.7554/eLife.65026)
Supplement: Source data 1. [file elife-65026-data1.zip › figure_data/Figures 1-3 - base strains/mir-242/mir-242_20181105-spans.tsv]

name	larvaspan	adultspan	lifespan
000	49.5878	184	233.5878
002	49.5878	196.0001	245.5879
006	51.7357	220	271.7357
007	47.7355	220.0002	267.7357
008	49.5878	164.0004	213.5882
009	51.7357	152	203.7357
010	47.7355	196.0009	243.7364
011	45.6487	219.9401	265.5889
012	49.5878	192.0012	241.589
013	47.7355	216.0012	263.7367
014	53.588	75.9999	129.5879
015	51.7356	180.001	231.7367
016	55.7358	184.0012	239.737
018	69.5881	168.0014	237.5895
019	67.7357	88.0001	155.7358
020	51.7356	216.0007	267.7363
021	49.5879	196.0014	245.5893
022	51.7356	252.0009	303.7365
023	45.649	79.9392	125.5881
024	47.7355	188.0019	235.7374
025	47.7355	188.002	235.7374
026	53.588	192.0016	245.5896
027	47.7354	188.0021	235.7376
028	57.5882	180.0019	237.5901
029	47.7354	220.0011	267.7365
030	51.7355	192.0017	243.7372
031	49.5879	200.0012	249.5891
032	49.5879	216.0021	265.5901
033	55.7356	184.0022	239.7378
034	47.7354	188.0025	235.7379
035	47.7354	200.0014	247.7367
036	47.7354	140.0012	187.7366
037	47.7354	172.002	219.7374
038	47.7354	192.0026	239.738
039	51.7353	144.0007	195.736
040	45.6492	179.9399	225.5891
041	51.7353	196.0015	247.7368
042	53.588	196.0016	249.5896
043	47.7353	204.0016	251.7369
044	51.7353	200.0017	251.737
045	51.7352	216.0018	267.737
046	73.5881	200.0021	273.5902
047	53.5879	192.0026	245.5905
048	51.7352	152.0009	203.7361
049	49.5881	192.0033	241.5914
050	49.5881	220.0019	269.59
051	57.5882	164.0025	221.5907
052	57.5882	240.0025	297.5907
055	43.7968	203.9406	247.7374
056	49.5882	184.0026	233.5908
057	51.7352	168.003	219.7383
058	51.7352	212.0037	263.7389
059	49.5882	204.0023	253.5905
060	45.6497	207.9409	253.5905
061	53.5881	204.0042	257.5922
062	51.7352	196.0027	247.7379
063	51.7352	200.0028	251.738
064	47.7354	192.0047	239.74
065	59.7349	204.0047	263.7396
066	47.7354	196.0038	243.7391
067	51.7352	160.0036	211.7388
068	49.5882	164.0035	213.5917
069	45.6498	155.9398	201.5896
070	47.7353	212.0065	259.7418
072	51.7351	216.0037	267.7388
073	63.735	192.0056	255.7406
074	51.7352	204.0055	255.7406
075	59.7349	248.0057	307.7406
076	47.7353	184.0042	231.7395
077	49.5883	192.0059	241.5941
079	47.7353	244.005	291.7403
080	47.7353	196.005	243.7403
081	49.5883	160.0025	209.5908
082	49.5883	184.0046	233.5929
083	51.7351	184.0064	235.7415
085	47.7353	180.0037	227.739
086	61.5878	140.0027	201.5906
087	57.5882	164.0053	221.5935
088	45.6502	195.9451	241.5953
089	55.7352	272.01	327.7452
090	53.5881	124.0022	177.5903
091	53.5881	240.0066	293.5947
092	51.735	188.0076	239.7426
093	51.735	152.0031	203.7381
094	47.7352	168.0075	215.7427
095	45.6503	163.9415	209.5919
096	51.7349	220.0071	271.742
098	59.7347	208.0067	267.7414
099	43.7972	191.946	235.7433
100	47.7352	188.0082	235.7434
101	51.7349	152.0037	203.7386
102	51.7349	188.0089	239.7438
103	55.735	188.0076	243.7426
104	59.7347	236.0088	295.7436
105	43.7972	195.947	239.7442
106	47.7351	260.0094	307.7446
107	57.5882	216.0084	273.5966
108	45.6505	183.9437	229.5942
110	47.7352	180.0059	227.7411
111	59.7347	124.0037	183.7384
112	51.7349	208.0125	259.7474
113	53.5883	188.0104	241.5987
114	49.5886	236.0088	285.5975
115	51.735	176.0068	227.7418
116	49.5886	212.0128	261.6014
117	55.735	148.0051	203.74
118	47.7353	224.0097	271.7449
119	45.6506	239.9474	285.5981
120	59.7347	144.0056	203.7403
121	47.7352	208.0112	255.7464
122	59.7347	156.0115	215.7462
123	53.5883	196.0088	249.5971
124	45.6507	243.9489	289.5996
