# Supplementary material for: Global, cell non-autonomous gene regulation drives individual lifespan among isogenic C. elegans
Source: eLife. 2021 Feb 1;10:e65026. doi: 10.7554/eLife.65026 (PMC7864635; doi:10.7554/eLife.65026)
Supplement: Source data 1. [file elife-65026-data1.zip › figure_data/Figures 1-3 - base strains/mir-228/mir-228_20180914-spans.tsv]

name	larvaspan	adultspan	lifespan
000	51.9986	188.0003	239.9988
001	51.9986	211.9978	263.9963
002	63.9986	211.9981	275.9968
003	59.9987	247.9987	307.9974
005	71.9971	199.9982	271.9953
007	51.9985	271.9842	323.9826
008	51.9985	231.9965	283.9949
009	63.9985	151.9985	215.997
010	57.9976	259.9803	317.9779
011	51.9984	215.9972	267.9956
012	75.9974	171.9999	247.9973
013	51.9983	179.9987	231.9971
015	61.9976	171.9963	233.9939
016	75.9951	227.9978	303.9929
017	55.9984	291.9663	347.9647
018	87.9943	187.9984	275.9927
019	67.9965	167.9985	235.9949
020	71.9947	231.9983	303.993
024	79.9926	223.9984	303.991
025	49.9974	207.9936	257.991
026	47.9982	215.9927	263.9909
028	51.9981	215.9915	267.9897
029	83.9895	168.0013	251.9908
031	63.9981	243.9898	307.9878
032	77.9877	163.9999	241.9876
034	61.9976	155.9902	217.9878
035	59.9983	191.9908	251.989
038	107.9873	259.9394	367.9267
039	57.9976	179.991	237.9886
041	51.9979	207.9871	259.985
042	53.9973	223.9872	277.9845
043	55.9981	215.9883	271.9864
044	49.9973	251.988	301.9853
046	59.998	219.9875	279.9855
047	55.9979	167.989	223.9869
048	79.9855	216.0011	295.9866
049	91.9875	172.0007	263.9882
051	67.9916	203.9955	271.9871
052	59.9978	183.9896	243.9874
053	57.9973	271.8995	329.8968
054	63.9975	139.9893	203.9869
057	61.9972	171.9853	233.9826
058	63.9975	207.9858	271.9833
059	55.9977	159.9852	215.9829
060	61.9971	199.9845	261.9816
061	59.9975	247.9875	307.9851
062	55.9976	183.986	239.9836
063	59.9976	183.9863	243.9839
066	79.9809	152.003	231.9839
067	53.9968	211.9863	265.9832
068	63.9973	183.9878	247.9851
069	65.9969	159.9868	225.9836
071	59.9974	219.9864	279.9838
072	63.9972	239.988	303.9852
073	59.9974	255.8599	315.8573
074	51.9972	179.9877	231.9849
077	57.9971	159.9849	217.982
078	59.9975	155.985	215.9825
080	59.9975	167.9858	227.9833
082	51.9971	259.9162	311.9133
084	59.9975	215.9814	275.9789
085	55.9975	191.9831	247.9806
087	59.9976	167.9797	227.9772
089	67.9851	243.9201	311.9052
090	59.9985	231.9825	291.981
091	51.9972	191.9815	243.9787
093	75.9735	243.8485	319.8221
094	55.9976	227.982	283.9796
095	55.9977	227.9823	283.9799
096	67.9853	247.8328	315.8181
097	55.9977	247.9838	303.9815
098	67.9853	123.9917	191.977
099	51.9973	187.9826	239.9799
103	71.9713	104.0045	175.9758
104	53.9971	203.9815	257.9786
105	59.9978	155.9794	215.9772
106	63.9977	211.9815	275.9792
107	51.9974	211.9827	263.9801
108	59.9979	231.9838	291.9817
109	61.9977	151.9795	213.9773
111	47.9971	187.9805	235.9776
112	71.9694	192.0095	263.9789
113	55.9978	267.7839	323.7817
