# Supplementary material for: Global, cell non-autonomous gene regulation drives individual lifespan among isogenic C. elegans
Source: eLife. 2021 Feb 1;10:e65026. doi: 10.7554/eLife.65026 (PMC7864635; doi:10.7554/eLife.65026)
Supplement: Source data 1. [file elife-65026-data1.zip › figure_data/Figures 1-3 - base strains/mir-228/mir-228_20180504.tsv]

name	timepoint	timestamp	stage	age	adult_age	ghost_age	length	max_width	projected_area	surface_area	volume	gfp_maximum	gfp_maximum_z	gfp_mean	gfp_mean_z	gfp_median	gfp_median_z	gfp_over_99_mean	gfp_over_99_mean_z	gfp_over_99_median	gfp_over_99_sum	gfp_percentile_95	gfp_percentile_95_z	gfp_percentile_99	gfp_percentile_99_z	gfp_sum	gfp_sum_z	green_yellow_excitation_autofluorescence_maximum	green_yellow_excitation_autofluorescence_mean	green_yellow_excitation_autofluorescence_median	green_yellow_excitation_autofluorescence_over_99_mean	green_yellow_excitation_autofluorescence_over_99_median	green_yellow_excitation_autofluorescence_over_99_sum	green_yellow_excitation_autofluorescence_percentile_95	green_yellow_excitation_autofluorescence_percentile_95_z	green_yellow_excitation_autofluorescence_percentile_99	green_yellow_excitation_autofluorescence_sum
00	2018-05-05t1818	1525562402.62	larva	0	-28.1823	-245.8228	209.1071	39.9364	5478.8948	17479.1856	136228.5706	249.519	-1.1098	163.658	-0.15745	163.6713	0.21656	221.062	-1.3743	219.4104	6631.86	196.0133	-1.0128	212.3172	-1.1597	482626	-1.052	158.928	103.872	103.4707	143.948	143.1738	4318.44	128.4709	0.062688	139.5784	306317
00	2018-05-05t2218	1525576798	larva	3.9987	-24.1836	-241.8241	315.6844	46.6417	10986.7351	34883.4183	331327.8286	390.458	-0.79526	184.751	0.22006	179.4696	0.54202	318.863	-0.97613	315.3408	18812.9	251.221	-0.5453	299.9469	-0.74455	1078570	-0.90787	174.785	107.76	107.2851	151.117	149.19	8915.92	133.1837	0.1456	145.2206	629103
00	2018-05-06t0218	1525591222.34	larva	8.0055	-20.1768	-237.8173	389.4822	46.0415	13598.7001	43369.7872	407032.2551	380.194	-0.97923	184.631	0.10048	180.8492	0.48224	322.128	-1.1243	317.9545	23515.3	238.7691	-0.81197	294.4322	-0.94727	1332850	-1.0602	171.276	110.132	109.7145	152.79	151.2932	11153.6	136.0316	0.18914	146.8855	795043
00	2018-05-06t0618	1525605606.95	larva	12.0012	-16.1811	-233.8216	326.1474	35.1301	9079.1396	28760.402	215323.7696	860.772	0.35287	194.73	0.23431	183.5837	0.45931	525.435	-0.11392	496.4172	25746.3	273.5123	-0.54619	397.6892	-0.40685	944442	-1.6917	207.562	106.38	106.0943	148.16	146.0087	7259.85	131.4205	0.044964	142.1685	515945
00	2018-05-06t1018	1525620005.1	larva	16.0007	-12.1816	-229.8221	616.1475	49.7252	21342.3901	67703.2581	642126.5221	563.607	-0.70708	213.289	0.6019	196.1634	0.73452	482.38	-0.52731	480.9251	54991.3	351.4363	0.25348	450.2149	-0.20304	2419550	-0.89465	211.132	111.151	110.7678	155.989	153.8613	17782.7	137.2958	0.16902	149.268	1260900
00	2018-05-07t1039	1525707712.51	adult	40.3639	12.1816	-205.4589	947.5095	60.7242	50573.7539	159572.9746	2214033.1013	1597.19	1.1954	236.251	0.55362	206.2414	0.39479	966.668	1.2671	912.957	256167	441.1451	0.78449	748.886	1.0208	6258290	-0.21457	291.746	108.29	107.5685	159.64	156.4543	42304.6	136.3724	-0.13464	150.119	2868610
00	2018-05-07t1645	1525729647.94	adult	46.457	18.2748	-199.3658	1130.2312	68.269	56554.2309	178362.4146	2650059.3015	1968.05	1.8358	239.577	0.4289	212.556	0.43242	1064.2	1.5489	984.1013	316068	403.1992	-0.056651	777.6056	0.96795	7112070	-0.21029	274.293	109.476	108.956	158.163	155.662	46974.5	137.9872	-0.18169	150.2746	3249920
00	2018-05-07t1902	1525737878.17	adult	48.7432	20.5609	-197.0796	992.3153	69.1625	56181.8339	177124.5661	2645827.7537	2291.84	2.5322	268.714	1.5782	235.4227	1.4866	1171.19	2.0538	1054.5056	344331	473.8927	1.0954	885.3772	1.7475	7893750	0.059615	395.066	119.892	119.3394	172.232	168.7256	50636.3	149.0935	0.45424	163.8978	3521950
00	2018-05-07t2216	1525749511.86	adult	51.9748	23.7925	-193.848	1073.8505	71.1593	62687.3171	197679.8707	3041076.9689	1256.69	-0.10863	246.958	0.53988	213.7741	0.26904	906.395	0.40244	872.3228	297298	489.8061	1.3588	758.1283	0.62211	8092320	-0.044626	345.816	115.041	114.4049	167.57	164.8196	54962.9	144.8672	0.11604	159.0858	3769660
00	2018-05-08t0216	1525763913.13	adult	55.9751	27.7929	-189.8477	1038.4932	71.8702	62265.1414	196266.721	3106531.3566	1703.55	0.87708	257.771	0.93354	227.862	0.91525	931.423	0.44378	868.0694	303644	462.4224	0.80882	719.6206	0.20857	8382190	-0.062517	284.94	120.353	119.6005	175.846	171.6489	57325.8	150.7311	0.36349	166.6014	3913630
00	2018-05-08t0616	1525778316.07	adult	59.976	31.7937	-185.8468	1082.6957	74.8972	64450.7789	203052.5749	3273512.5957	1839.81	1.1242	265.338	1.2042	234.4112	1.1875	1076.92	1.1934	1027.5416	362922	454.2063	0.61074	868.8318	1.3755	8930750	0.12569	368.546	120.659	119.8248	195.899	179.3689	66017.9	152.4689	0.30174	169.6576	4061120
00	2018-05-08t1018	1525792810.89	adult	64.0023	35.82	-181.8205	1057.8979	76.3915	64733.3685	204049.8184	3381804.335	1384.43	0.00093904	254.369	0.58873	227.3459	0.69756	902.517	0.14476	856.3911	305051	439.1839	0.28578	737.03	0.23817	8591840	-0.11456	293.409	120.736	119.4765	200.541	188.7875	67782.8	154.1905	0.22012	174.3101	4078090
00	2018-05-08t1417	1525807157.41	adult	67.9874	39.8052	-177.8354	1087.8972	76.4375	67654.2285	213217.9738	3564329.3665	1393.78	-0.020769	256.608	0.62021	225.637	0.52358	942.751	0.313	917.3266	333734	470.2377	0.85729	754.8461	0.33752	9065710	0.078096	330.565	120.304	119.4664	175.417	172.1352	62097.6	151.3026	-0.15097	166.3229	4250200
00	2018-05-08t1807	1525820962.02	adult	71.8221	43.6398	-174.0007	1110.8639	75.0271	69872.4241	220147.7222	3725125.656	1673.21	0.55407	270.005	1.1721	237.8834	1.1319	995.133	0.53649	953.3542	363223	476.3471	0.93956	793.5954	0.59204	9848160	0.41698	245.599	122.79	121.7898	184.367	180.6756	67293.9	156.1816	-0.021226	173.0517	4478650
00	2018-05-08t2207	1525835349.61	adult	75.8186	47.6363	-170.0042	1105.2989	79.833	66853.1385	210692.4937	3440702.888	1412.98	-0.06181	266.154	0.90663	231.2573	0.67593	981.803	0.41012	935.8284	343631	501.2828	1.3627	793.1451	0.53938	9289320	0.081771	242.695	119.863	118.7896	178.55	175.8607	62492.6	153.327	-0.37283	169.7679	4183450
00	2018-05-09t0207	1525849749.75	adult	79.8186	51.6364	-166.0041	1058.0842	77.8425	65629.2653	206808.8489	3435082.8981	1515.72	0.11957	264.451	0.76139	229.4161	0.51149	994.484	0.42868	947.2339	341108	484.2519	1.0099	821.352	0.70307	9056920	-0.063085	406.068	128.109	125.5422	276.225	272.7015	94745.1	163.4469	0.043088	210.4612	4387480
00	2018-05-09t0607	1525864149.09	adult	83.8185	55.6362	-162.0043	1149.6011	74.609	71094.2539	223979.7104	3688238.404	1516.2	0.083626	268.316	0.8725	234.1938	0.71291	1054.51	0.67444	1000.9041	392278	491.4133	1.1014	824.7145	0.68465	9956920	0.34561	323.758	124.704	123.056	203.766	192.9187	75800.8	160.2293	-0.33388	181.1828	4627620
00	2018-05-09t1007	1525878561.19	adult	87.8218	59.6396	-158.001	1044.9207	79.707	65300.3998	205806.0316	3447056.7213	1542.76	0.11336	270.269	0.91901	233.8877	0.6651	1056.19	0.64907	1017.1435	360161	499.5443	1.2088	824.1466	0.65217	9208070	-0.019995	380.386	126.684	125.0289	200.345	193.1787	68317.5	163.7614	-0.32673	183.8851	4316130
00	2018-05-09t1407	1525892949.62	adult	91.8186	63.6363	-154.0042	1130.124	75.288	68285.8432	215179.6919	3503862.6786	2243.94	1.439	285.401	1.5226	250.9344	1.5255	1241.33	1.4493	1151.2211	443154	495.5213	1.1147	937.0081	1.3575	10177100	0.42505	677.835	138.636	136.0119	287.143	239.094	102510	177.37	0.23084	210.088	4943600
00	2018-05-09t1807	1525907362.03	adult	95.8221	67.6398	-150.0007	782.5113	92.4515	47367.9536	152214.9875	2396739.9829	1957.18	0.85847	284.242	1.4377	238.6071	0.86366	1207.46	1.257	1160.0974	299450	563.3825	2.1611	914.0186	1.1719	7034140	-1.0134	334.496	131.155	129.2708	210.508	204.2458	52206.1	169.5242	-0.39304	194.3929	3245700
00	2018-05-09t2207	1525921751.56	adult	99.8192	71.6369	-146.0036	1045.2859	77.0629	65185.1248	205557.831	3387373.0309	2011.5	0.93564	273.725	0.98471	238.0377	0.82022	1216.8	1.2644	1175.4081	413712	484.2079	0.89792	900.3708	1.0598	9304720	0.022704	530.056	134.751	131.9091	259.326	230.2957	88171	176.4446	-0.22225	213.2248	4580600
00	2018-05-10t0207	1525936151.07	adult	103.819	75.6367	-142.0038	1141.8461	79.8661	69892.3724	220101.0195	3738558.1642	1559.18	0.10507	268.364	0.75681	232.1073	0.51249	1017.82	0.42327	952.2781	371503	498.8016	1.103	801.9405	0.46156	9792590	0.24145	317.538	128.9	125.8159	233.042	228.3379	85060.5	174.4845	-0.50291	212.1088	4703560
00	2018-05-10t0607	1525950549.12	adult	107.8185	79.6362	-138.0043	1051.3818	84.216	68004.3886	214369.9354	3768207.1027	2276.48	1.3812	278.996	1.1663	242.335	1.0208	1227.55	1.2679	1174.1062	435779	481.8165	0.84215	911.2921	1.0896	9886770	0.2845	349.764	139.273	135.6479	250.612	245.1633	88967.3	188.4036	-0.028786	229.7084	4935430
00	2018-05-10t1007	1525964957.81	adult	111.8209	83.6386	-134.0019	1109.6208	78.4891	70906.874	223423.3938	3805677.0853	1583.88	0.16024	264.161	0.58476	232.9534	0.55061	1034.99	0.49978	993.1576	382945	471.6278	0.69271	770.1926	0.29069	9769210	0.23933	415.121	134.745	130.8872	272.203	256.93	100715	184.7924	-0.37275	231.4938	4983160
00	2018-05-10t1407	1525979367.33	adult	115.8235	87.6413	-129.9993	1172.0558	79.3372	73097.7159	230203.6503	3917105.2936	1829.25	0.60227	278.098	1.1175	242.7045	1.0317	1132.78	0.88917	1072.3006	432721	500.7302	1.0981	856.0525	0.77491	10600300	0.59162	422.264	139.606	135.9146	266.851	255.8108	101937	187.4664	-0.4251	232.224	5321340
00	2018-05-10t1807	1525993767.7	adult	119.8236	91.6414	-125.9992	1093.9733	77.8595	70369.6866	221874.8886	3778364.3276	1648.22	0.3042	288.931	1.5237	257.6723	1.7625	1080.03	0.69388	1037.3599	397450	488.2536	0.9256	791.0198	0.42942	10608400	0.59957	418.131	150.834	147.2722	293.198	284.8374	107897	200.9989	-0.060179	255.681	5538030
00	2018-05-10t2207	1526008166.57	adult	123.8233	95.641	-121.9995	1118.4105	83.8355	75592.3195	238334.3896	4345979.6973	1420.89	-0.069123	257.713	0.35627	228.201	0.32083	990.717	0.3686	950.6129	390343	460.1035	0.55347	783.7618	0.40531	10147200	0.42443	544.51	132.222	126.1917	312.424	285.8511	123095	196.4228	-0.39388	254.1581	5206120
00	2018-05-11t0207	1526022549.74	adult	127.8186	99.6364	-118.0042	1130.3354	80.1457	72363.3955	227948.1338	4042868.5922	1870.77	0.73998	265.612	0.65968	231.9574	0.50456	1086.85	0.74623	1014.4256	410828	458.2062	0.54477	830.1204	0.66577	10018100	0.38911	378.24	141.818	137.0132	271.055	264.101	102459	201.4799	-0.368	248.7412	5348950
00	2018-05-11t0607	1526036949.63	adult	131.8186	103.6363	-114.0042	1047.441	81.0148	68814.6078	216980.86	3863509.6122	1642.38	0.3723	276.308	1.0638	248.3767	1.2891	1066.67	0.69088	996.6575	382933	423.9987	0.11725	852.0649	0.79801	9905920	0.36546	468.574	160.17	156.0402	321.223	309.4565	115319	214.9379	-0.083801	271.5935	5742250
00	2018-05-11t1007	1526051349.82	adult	135.8187	107.6364	-110.0041	1040.7024	79.6387	65126.7428	205330.2321	3521577.0948	1868.79	0.80029	272.706	0.94487	240.5671	0.91436	1142.32	0.98955	1089.3919	388388	456.7278	0.57221	922.8559	1.1807	9268750	0.15048	383.603	148.349	143.9105	280.201	274.1907	95268.3	208.9652	-0.41769	257.1386	5042080
00	2018-05-11t1407	1526065758.87	adult	139.8212	111.6389	-106.0016	1015.0453	81.3024	68328.4713	215559.1417	3837869.1475	1821.8	0.75439	264.989	0.6816	232.868	0.55362	1121.07	0.93754	1040.3	399101	462.2458	0.67352	862.1777	0.89899	9433080	0.23961	394.175	153.105	148.7029	288.503	281.6163	102707	208.533	-0.56505	258.2572	5450230
00	2018-05-11t1807	1526080159	adult	143.8212	115.6389	-102.0016	1125.4528	79.8263	72399.966	228099.0317	3947244.0129	2119.26	1.3167	280.737	1.27	249.8327	1.3368	1164.34	1.1217	1078.6689	440121	448.4124	0.52774	890.5277	1.0728	10597800	0.68715	611.221	162.471	157.4579	321.427	297.8341	121499	222.3733	-0.31505	272.8307	6133260
00	2018-05-11t2207	1526094551.09	adult	147.819	119.6367	-98.0038	1137.8703	80.7955	72694.9235	229057.6635	4049386.0619	1354.79	0.0052217	278.476	1.2111	249.4953	1.3159	1005.2	0.58677	982.5613	381974	459.0884	0.70483	841.717	0.86601	10556500	0.6962	613.328	163.487	158.8604	381.13	360.4391	144829	228.0573	-0.30381	292.0212	6197450
00	2018-05-12t0207	1526108950.87	adult	151.819	123.6367	-94.0038	1120.38	78.9573	72360.7651	228001.7819	3944563.9549	1715.99	0.68855	266.407	0.80815	236.6978	0.73957	1064.7	0.84607	1020.6288	402458	428.7619	0.35331	869.875	1.0608	10051500	0.54687	490.206	164.252	158.5167	323.539	312.0364	122298	229.6952	-0.40688	286.9788	6197210
00	2018-05-12t0607	1526123350.91	adult	155.819	127.6367	-90.0038	1097.6587	77.1386	68393.1337	215468.9731	3670640.9556	1987.77	1.2232	277.623	1.2489	250.3143	1.3609	1058.88	0.86865	1012.0056	378020	442.7979	0.58322	830.5854	0.91118	9906140	0.5243	435.36	175.659	169.6797	343.448	336.4531	122611	247.6302	-0.10575	307.0279	6267870
00	2018-05-12t1007	1526137752.27	adult	159.8193	131.6371	-86.0034	905.1501	117.3777	66389.3315	213141.4196	4101016.6958	1983.91	1.2651	272.637	1.1027	242.737	1.0267	1080.94	0.99583	1034.966	374005	449.4164	0.72045	840.5625	1.0146	9421260	0.38651	457.859	174.933	167.2822	329.661	319.5339	114063	254.7559	-0.081599	302.8949	6044990
00	2018-05-12t1407	1526152150.88	adult	163.819	135.6367	-82.0038	1059.3639	77.9313	65942.0047	207792.7665	3459203.7193	1674.49	0.74166	269.983	1.0436	245.4991	1.1612	925.813	0.48026	831.8096	319405	436.6186	0.59721	685.3869	0.27233	9293900	0.37295	545.117	180.202	171.3716	350.974	336.4186	121086	266.3783	0.039268	319.2176	6203280
00	2018-05-12t1807	1526166550.63	adult	167.8189	139.6366	-78.0039	1004.1749	74.4243	62682.8179	197721.2164	3324434.9019	1659.71	0.75244	273.532	1.2182	247.519	1.2652	1020.89	0.88152	992.7431	334853	428.9254	0.53947	798.9675	0.91482	8948600	0.28237	743.795	191.674	179.6528	481.758	454.2953	158017	292.2698	0.45533	379.2176	6270620
00	2018-05-12t2207	1526180951.02	adult	171.819	143.6367	-74.0038	665.4217	78.4976	34441.5627	110976.2679	1602795.9387	1433.97	0.36205	284.48	1.6725	248.9851	1.3377	971.799	0.74961	937.0531	175896	504.0271	1.6556	767.0544	0.80268	5138840	-0.9984	428.92	180.216	169.583	346.225	339.0771	62666.8	264.0785	-0.27384	315.8011	3255420
00	2018-05-13t0207	1526195351.21	adult	175.8191	147.6368	-70.0037	919.8845	80.5676	61365.5598	193901.3367	3449324.2584	1581.39	0.67653	262.2	0.86289	242.6617	1.0638	816.227	0.20427	753.9539	261193	400.8353	0.22961	655.9416	0.25746	8383330	0.14193	534.013	192.063	181.093	392.274	379.7135	125528	295.7943	0.24426	358.075	6140840
00	2018-05-13t0607	1526209751.26	adult	179.8191	151.6368	-66.0037	990.9574	78.1929	64007.535	201956.1601	3496641.6583	1491.77	0.52647	253.204	0.55282	235.9667	0.78116	882.74	0.50308	819.324	294835	367.7949	-0.22359	647.499	0.25285	8448910	0.1834	557.308	190.701	179.4685	409.525	401.3013	136782	301.1867	0.22816	371.2556	6363300
00	2018-05-13t1007	1526224151.21	adult	183.8191	155.6368	-62.0037	993.942	78.9948	62622.4268	197419.8169	3384593.048	1602.63	0.76334	250.798	0.4959	236.7683	0.8358	739.846	-0.024773	671.9196	241930	358.3442	-0.34074	546.4748	-0.2783	8190070	0.10876	543.471	193.457	182.9613	416.355	405.5389	136148	305.1657	0.1952	380.2417	6317530
00	2018-05-13t1407	1526238552.06	adult	187.8193	159.637	-58.0035	1025.7021	79.2666	62659.3041	197471.2915	3283060.9548	1256.29	0.098581	252.581	0.60252	236.0667	0.82386	705.766	-0.13546	649.9871	230786	388.2053	0.1508	555.8501	-0.19077	8256860	0.15	549.616	203.787	188.7812	439.408	429.3425	143686	334.2268	0.6154	402.7921	6661810
00	2018-05-13t1807	1526252951.93	adult	191.8193	163.637	-54.0035	956.154	76.5903	60271.7228	190037.0812	3258607.131	1168.76	-0.067841	246.115	0.3863	233.2415	0.72459	686.549	-0.18922	654.8372	216263	356.1374	-0.3235	534.204	-0.28683	7742550	-0.021159	561.549	201.629	188.5849	441.501	432.5184	139073	326.2473	0.37774	404.0427	6343050
00	2018-05-13t2207	1526267352.69	adult	195.8195	167.6372	-50.0033	944.5607	76.0833	59460.5296	187513.1939	3216180.6538	1049.27	-0.29932	248.47	0.51973	236.4126	0.89199	641.96	-0.35526	611.3939	199649	359.5434	-0.24069	498.9695	-0.47009	7707770	-0.02348	589.94	206.622	193.1211	452.247	441.4797	140649	335.1065	0.4485	413.2371	6409630
00	2018-05-14t0207	1526281751.82	adult	199.8192	171.6369	-46.0036	954.139	76.9394	60405.3679	190498.4315	3281048.6342	998.725	-0.39083	245.358	0.43522	235.1675	0.86459	598.539	-0.52219	577.2795	189138	347.6294	-0.40911	482.5899	-0.54441	7732940	-0.0026562	569.448	208.818	194.2605	448.87	440.0473	141843	342.473	0.48726	415.8743	6581310
00	2018-05-14t0607	1526296152.01	adult	203.8193	175.637	-42.0035	974.0923	76.1504	60274.6308	190010.6102	3228684.7437	1214.07	0.041667	246.357	0.51982	235.1335	0.89822	640.434	-0.31457	591.0245	201737	351.7939	-0.31061	473.912	-0.57367	7750410	0.012902	597.77	211.11	194.9674	457.262	447.3135	144038	353.2345	0.59767	425.554	6641510
00	2018-05-14t1007	1526310557.94	adult	207.8209	179.6386	-38.0019	944.3829	76.0994	59459.1958	187507.5695	3194250.191	1052.96	-0.26586	244.64	0.4965	234.3496	0.90244	613.994	-0.40969	579.8121	190952	346.2617	-0.37501	480.9451	-0.50134	7587030	-0.036591	653.162	213.555	197.9057	472.201	456.7728	146855	358.0764	0.61175	430.9873	6623000
00	2018-05-14t1407	1526324952.76	adult	211.8195	183.6372	-34.0033	951.0869	76.0985	59058.6348	186244.0105	3174363.804	1065.58	-0.23073	242.714	0.46577	232.4585	0.86019	599.028	-0.45437	555.1837	185100	344.2045	-0.37951	470.0527	-0.54524	7478260	-0.066882	612.725	217.384	201.1614	474.014	461.5909	146470	368.2239	0.71355	435.8515	6697820
00	2018-05-14t1807	1526339358.07	adult	215.821	187.6387	-30.0018	947.1695	75.7352	58702.802	185113.2388	3127316.3395	1082.66	-0.1873	241.926	0.48275	232.8805	0.92249	568.172	-0.57455	525.0408	174429	340.6867	-0.40969	453.8563	-0.62752	7414060	-0.082566	644.542	220.11	202.6071	487.249	474.8249	149585	377.8901	0.80653	448.3042	6745500
00	2018-05-14t2207	1526353752.1	adult	219.8193	191.637	-26.0035	916.0867	76.2882	57626.9471	181845.794	3086285.9374	1022.8	-0.2943	242.733	0.56699	234.1934	1.027	577.604	-0.50868	541.4547	173859	339.9355	-0.38992	445.0249	-0.6626	7299710	-0.11833	700.753	225.361	208.6642	499.903	489.6282	150471	386.8587	0.88864	460.2517	6777300
00	2018-05-15t0207	1526368151.97	adult	223.8193	195.637	-22.0035	924.1715	75.7855	57361.3604	180928.2868	3053175.2248	1182.52	0.021954	240.776	0.54007	232.7251	1.0117	545.041	-0.64245	498.9192	163512	335.6243	-0.43377	422.9789	-0.79333	7208590	-0.14776	620.18	228.229	211.1377	503.933	493.7831	151180	390.8011	0.89423	466.8744	6832950
00	2018-05-15t0607	1526382551.37	adult	227.8191	199.6368	-18.0037	918.1508	75.8422	57763.8126	182262.5421	3111942.7825	1152.56	-0.029795	241.619	0.6311	233.9791	1.121	532.8	-0.68254	492.8578	160906	335.8653	-0.39261	421.3722	-0.78176	7281920	-0.11939	629.131	231.198	213.0304	502.465	493.6902	151744	397.3551	0.94438	469.3122	6967830
00	2018-05-15t1007	1526396951.15	adult	231.819	203.6368	-14.0038	899.4376	75.2347	56533.671	178494.6061	3029261.4283	1088.31	-0.14869	241.8	0.69724	234.372	1.1955	529.471	-0.68138	491.0402	156194	338.9492	-0.29563	423.6421	-0.74133	7129470	-0.17482	685.959	235.559	217.7158	518.516	506.1907	152962	409.9055	1.0894	480.3305	6945450
00	2018-05-15t1407	1526411361.57	adult	235.8219	207.6397	-10.0009	901.447	75.6115	56891.8907	179627.3656	3051186.5659	964.268	-0.38439	239.614	0.66681	231.8103	1.1401	519.584	-0.71411	479.4752	154317	336.0618	-0.30995	415.6198	-0.77806	7110540	-0.18293	702.163	236.196	218.3357	515.88	503.2583	153216	407.8948	1.0138	478.1826	7009120
00	2018-05-15t1807	1526425764.04	adult	239.8226	211.6403	-6.0002	892.1816	74.3587	54882.5553	173171.5449	2904511.7749	1058.14	-0.19974	241.958	0.82397	234.9245	1.3388	510.387	-0.7454	469.5993	146481	337.7961	-0.23539	416.4768	-0.74824	6930660	-0.25112	654.672	243.145	228.4715	515.888	509.5388	148060	415.7072	1.0891	486.6184	6964650
00	2018-05-15t2207	1526440168.16	adult	243.8238	215.6415	-1.999	835.1463	77.9969	51508.4825	162609.7196	2764270.1167	1056.77	-0.19969	254.22	1.3945	246.5582	1.9222	606.441	-0.24015	559.4891	163133	356.3347	0.17145	450.2657	-0.45376	6832420	-0.29003	657.885	254.517	240.1291	552.803	546.7272	148704	432.0945	1.2935	518.258	6840400
00	2018-05-16t0207	1526454561.2	dead	247.8218	219.6396	1.999	846.3536	75.2208	51231.8586	161665.8651	2698884.0111	934.215	-0.43494	263.938	1.8626	257.2348	2.4671	565.797	-0.42952	527.342	151634	380.7992	0.70834	466.6998	-0.28648	7064040	-0.20657	680.702	262.863	245.4632	563.335	554.002	150974	455.1307	1.596	529.5012	7035250
01	2018-05-05t1818	1525562420.01	larva	0	-28.1825	-229.8193	349.9141	59.1216	15212.9165	48594.3439	569845.091	303.333	-0.92783	156.924	-0.31324	154.8097	-0.01846	245.469	-1.2329	241.7274	19883	199.2235	-0.97858	229.1437	-1.0489	1258680	-0.33626	201.074	112.249	111.87	157.466	156.1366	12754.7	139.3543	0.30979	150.7861	900349
01	2018-05-05t2218	1525576815.26	larva	3.9987	-24.1839	-225.8206	232.5198	55.0668	8882.7703	28664.083	305408.8613	410.335	-0.73038	199.83	0.57964	192.5318	0.89937	359.453	-0.74119	355.8188	17253.8	278.4929	-0.2469	339.1703	-0.48271	940001	-1.0273	243.288	114.037	113.8481	159.138	155.8007	7638.63	140.2252	0.31174	151.0068	536429
01	2018-05-06t0218	1525591240.73	larva	8.0058	-20.1768	-221.8136	399.7315	36.4327	11698.2178	36928.1142	294101.5198	574	-0.36704	182.925	0.058463	174.787	0.31088	415.768	-0.58264	402.0908	26193.4	256.5305	-0.61203	365.4222	-0.46658	1147490	-1.2109	172.044	104.209	103.2419	150.106	147.9269	9456.71	130.4546	0.052086	143.4483	653705
01	2018-05-06t0618	1525605624.9	larva	12.0014	-16.1812	-217.818	368.7907	57.5156	13478.5641	43403.5757	418414.8776	770.335	0.075633	234.101	1.2369	210.0829	1.2346	620.401	0.4352	617.6195	44668.9	408.0859	1.0145	548.7128	0.63089	1673820	-1.1294	299.746	108.902	108.5526	156.882	151.8026	11295.5	135.2458	0.14316	147.7372	778648
01	2018-05-06t1018	1525620023.46	larva	16.001	-12.1816	-213.8184	631.738	47.3772	24062.1584	75989.5763	758937.5278	631.572	-0.50448	218.614	0.74246	194.41	0.68129	533.751	-0.23039	527.9091	68320.1	399.169	0.82469	504.6358	0.17656	2784480	-0.62627	172.312	107.774	107.4029	152.132	150.3431	19472.9	133.6557	0.071004	145.6281	1372720
01	2018-05-07t1039	1525707730.8	adult	40.3641	12.1816	-189.4552	1138.2212	71.5572	61658.1335	194143.5232	2926841.1729	951.535	-0.47492	233.79	0.46604	205.5887	0.36769	694.582	-0.29467	671.7532	224350	435.5194	0.69889	613.177	-0.021208	7548610	0.54969	235.299	112.278	111.4813	160.284	158.7267	51771.9	140.9574	0.07203	153.3983	3625220
01	2018-05-07t1645	1525729665.89	adult	46.4572	18.2747	-183.3621	1076.0026	75.9024	64141.8817	202040.1864	3254446.2037	1313.84	0.20819	242.652	0.55393	209.0918	0.26676	864.313	0.40539	831.3391	290409	466.3	1.0035	733.5731	0.61992	8130790	0.36483	194.597	111.607	110.8644	161.245	159.5057	54178.2	140.7247	-0.017806	154.2419	3739740
01	2018-05-07t1902	1525737895.98	adult	48.7433	20.5608	-181.076	1079.172	84.89	68438.6584	215699.0554	3731153.1949	2619.55	3.3376	235.023	0.14183	196.9138	-0.44443	1165.99	2.024	1043.559	417423	464.2647	0.92679	879.4067	1.6996	8390790	0.33559	189.947	101.14	100.5001	150.49	148.6349	53875.6	129.4237	-0.77158	142.5587	3610900
01	2018-05-07t2216	1525749529.68	adult	51.9749	23.7924	-177.8444	1205.271	87.1121	72484.9922	228364.4335	3805067.8916	1802.43	1.2147	244.372	0.42208	209.7226	0.052272	1080	1.4013	1017.4185	409321	458.8652	0.78259	819.1943	1.1223	9243610	0.58112	336.939	113.214	112.5722	166.281	163.677	63020.6	143.7872	0.046003	158.1042	4282430
01	2018-05-08t0216	1525763930.96	adult	55.9753	27.7927	-173.844	1151.9166	74.6193	70722.847	222964.3377	3717807.408	1436.68	0.23782	239.861	0.077509	207.2328	-0.24167	916.973	0.3606	876.6636	339280	462.0815	0.80216	750.1127	0.46205	8855650	0.18966	279.026	113.528	112.7789	166.33	163.2884	61542.3	143.3942	-0.12042	157.7884	4191460
01	2018-05-08t0616	1525778333.85	adult	59.9761	31.7935	-169.8432	1196.0746	78.6106	73719.1251	232125.4145	3920504.7652	1181.87	-0.42753	247.4	0.33653	213.3768	-0.0091949	845.685	-0.12009	827.0071	325589	471.6371	0.95486	735.7437	0.27665	9519220	0.43423	368.255	118.113	117.4088	169.683	166.2827	65328.1	148.007	0.010644	161.2007	4544640
01	2018-05-08t1018	1525792829.2	adult	64.0026	35.82	-165.8168	1088.7318	82.5461	69791.5547	219967.5937	3801761.0759	2247.42	1.9923	255.774	0.65618	219.3017	0.24083	1119.08	1.3442	1050.8843	407344	471.2081	0.91033	869.4592	1.3065	9308620	0.25589	374.363	113.101	111.394	215.149	185.7066	78314.4	146.5226	-0.26997	167.8421	4116200
01	2018-05-08t1417	1525807175.33	adult	67.9876	39.8051	-161.8317	1123.3309	90.7982	75026.2609	236536.0499	4289546.2597	1312.18	-0.20431	244.251	0.035117	212.2987	-0.22816	833.603	-0.27363	782.7558	325939	459.7973	0.65767	697.9608	-0.10805	9545070	0.32227	320.591	119.97	118.9637	184.173	177.4583	72011.6	152.5853	-0.070629	169.092	4688310
01	2018-05-08t1807	1525820980.45	adult	71.8223	43.6398	-157.997	1054.3312	82.0956	71209.93	224627.8489	4008515.1392	1469.08	0.1041	255.79	0.5062	217.898	0.011205	948.971	0.29413	901.5532	352068	501.7812	1.4185	790.2894	0.56672	9487500	0.23564	360.422	120.192	118.6391	198.068	186.8757	73483.3	153.8139	-0.16679	174.6193	4458040
01	2018-05-08t2207	1525835367.53	adult	75.8188	47.6362	-154.0006	1044.9788	85.2664	71268.2148	224782.8492	4075453.2449	1941.34	1.0778	256.519	0.46182	221.3014	0.12239	1031.65	0.66533	929.3286	383772	465.4211	0.70006	779.1919	0.43512	9522230	0.1972	339.876	125.818	124.6328	191.098	187.6886	71088.3	161.9811	0.14885	180.3042	4670480
01	2018-05-09t0207	1525849767.65	adult	79.8188	51.6363	-150.0005	1087.9433	80.7421	70064.2236	220783.6974	3803876.4126	1606.92	0.31035	259.062	0.51866	224.7673	0.25749	962.901	0.2725	889.5359	352422	485.7352	1.0365	744.3371	0.14816	9466140	0.13631	333.202	134.069	131.3979	237.899	230.9652	87071.1	178.1265	0.91097	209.436	4898870
01	2018-05-09t0607	1525864167.01	adult	83.8186	55.6361	-146.0007	1206.6205	80.2463	72322.0719	227774.0233	3922659.7153	2192.12	1.4544	274.472	1.1431	238.0672	0.92081	1178.72	1.2679	1099.3307	445556	503.6875	1.3147	907.833	1.2623	10366000	0.54151	470.818	130.62	124.0099	356.663	351.5976	134818	190.2791	1.4081	307.9518	4933140
01	2018-05-09t1007	1525878579.64	adult	87.8221	59.6396	-141.9972	1175.6369	86.0082	80131.8366	252670.5792	4691806.5183	2501.82	1.9999	255.787	0.29795	215.9627	-0.27985	1131.58	0.99667	1015.5463	472999	495.905	1.1477	840.2375	0.75972	10673500	0.67014	287.368	118.138	115.1082	212.293	208.0742	88738.3	160.9813	-0.48413	192.8377	4929660
01	2018-05-09t1407	1525892967.66	adult	91.8188	63.6363	-138.0005	1169.5657	84.3027	79674.0172	251324.051	4568530.6364	1761.25	0.51435	259.154	0.42116	227.0297	0.28412	1032.59	0.51767	981.6825	428523	464.5968	0.61183	772.9578	0.29957	10753800	0.69212	404.323	134.054	128.8953	280.083	274.091	116235	189.7799	0.91327	241.2604	5562720
01	2018-05-09t1807	1525907380.21	adult	95.8223	67.6397	-133.997	972.6085	98.6563	64761.6263	205979.9015	3648097.3297	1845.99	0.65051	266.404	0.7038	225.7438	0.20397	1071.59	0.669	1021.8986	362196	501.7209	1.189	857.6654	0.82065	8999410	-0.11878	537.741	124.232	120.1088	241.334	236.0027	81571	174.9785	-0.10315	221.5685	4196700
01	2018-05-09t2207	1525921769.73	adult	99.8194	71.6368	-129.9999	1131.5794	78.7041	71923.5467	226668.2095	3886242.1862	2257.71	1.3866	270.738	0.86399	233.2074	0.57497	1097.98	0.7644	1023.4922	412841	480.8394	0.84638	851.6667	0.76556	10155400	0.403	495.47	136.92	132.3199	259.533	254.0668	97584.5	193.3207	0.63826	236.5774	5135890
01	2018-05-10t0207	1525936169.12	adult	103.8192	75.6367	-126.0001	1230.859	86.0108	83158.9869	262104.6326	4790458.37	1089.13	-0.74089	240.785	-0.33951	211.4445	-0.52797	806.193	-0.44537	781.8722	349888	426.7364	0.030611	687.2551	-0.2121	10427900	0.52021	451.179	127.429	121.9807	293.105	276.7525	127208	180.6144	-0.20519	250.1176	5518710
01	2018-05-10t0607	1525950567.13	adult	107.8186	79.6361	-122.0007	1094.5539	80.2261	70730.5999	222971.7739	3847517.4815	2172.42	1.1966	275.604	1.0335	237.38	0.77303	1139.07	0.91231	1031.022	420316	495.5439	1.0413	896.929	1.0073	10163700	0.4037	503.067	139.062	133.869	294.204	282.5715	108561	198.9474	0.45632	258.7051	5128340
01	2018-05-10t1007	1525964976	adult	111.8211	83.6386	-117.9982	1094.983	82.8456	70504.5191	222177.4595	3903889.7981	2398.29	1.5916	262.298	0.51286	224.2034	0.11617	1091	0.72086	960.0734	401487	481.0678	0.82653	827.7655	0.61352	9643900	0.18644	385.706	136.726	130.7003	304.945	298.5635	112220	198.9876	0.24255	273.3644	5027020
01	2018-05-10t1407	1525979385.74	adult	115.8238	87.6413	-113.9955	1144.9523	83.1951	76922.6961	242406.2165	4446977.3743	1487.36	0.0050315	252.527	0.14323	220.6982	-0.053531	929.675	0.099961	880.543	372800	437.7985	0.2241	739.5626	0.13443	10121500	0.39356	382.866	133.928	128.4216	298.968	292.2708	119886	195.7364	-0.088256	267.2862	5367980
01	2018-05-10t1807	1525993785.99	adult	119.8239	91.6414	-109.9954	1126.7467	83.2716	73453.1791	231445.9967	4152512.3748	1861.63	0.67597	256.467	0.30062	221.3039	-0.019265	1045.35	0.56106	970.1055	400369	457.0671	0.50023	821.8133	0.59566	9814720	0.27803	515.332	139.317	132.5536	307.094	296.8954	117617	208.9107	0.24211	275.1552	5331520
01	2018-05-10t2207	1526008184.92	adult	123.8236	95.6411	-105.9957	1127.2115	83.6432	71789.9583	226206.0848	3948849.2194	1734.32	0.47639	257.213	0.33761	222.9864	0.067202	926.821	0.12738	853.1635	347558	466.1474	0.63463	754.5537	0.25039	9629290	0.21898	650.704	149.232	140.265	390.742	361.7264	146528	223.3596	0.57122	315.7827	5586800
01	2018-05-11t0207	1526022567.65	adult	127.8188	99.6363	-102.0005	1154.3908	80.3711	73465.22	231420.0992	4069978.7599	1344.65	-0.17573	260.937	0.48685	229.3229	0.37759	912.806	0.098327	890.454	350518	451.2732	0.45289	754.8972	0.27328	9997790	0.38122	471.22	146.081	138.0706	337.826	330.62	129725	220.4877	0.27158	303.8766	5597090
01	2018-05-11t0607	1526036967.64	adult	131.8188	103.6363	-98.0005	679.6061	88.2907	49586.1856	158098.256	3034681.9693	2233.05	1.4013	275.027	1.0168	234.5137	0.62803	1135.68	0.9445	1016.3667	294142	508.0077	1.2193	892.0913	1.0039	7101760	-0.70122	515.727	152.262	143.9439	352.66	337.7467	91339	229.4408	0.37591	298.2857	3931710
01	2018-05-11t1007	1526051367.82	adult	135.8188	107.6363	-94.0005	988.1466	84.5934	66260.4585	209027.0714	3772708.7187	1778.41	0.64252	273.586	0.97691	234.8644	0.64551	1027.46	0.57196	962.7214	355501	494.3605	1.0625	808.8766	0.60113	9444210	0.21587	489.246	153.857	145.7476	353.848	342.8907	122431	235.4769	0.37748	310.8492	5311160
01	2018-05-11t1407	1526065777.13	adult	139.8214	111.6389	-89.9979	1152.1938	79.7771	74334.8716	234226.221	4052667.1164	1336.48	-0.095862	253.809	0.27677	224.0552	0.14312	882.995	0.07937	856.015	342602	443.3352	0.428	739.5011	0.28066	9835330	0.38664	659.544	153.82	144.0323	383.945	365.6629	148971	238.9547	0.30266	330.4783	5960690
01	2018-05-11t1807	1526080177.38	adult	143.8215	115.639	-85.9978	1130.1191	80.9987	72644.1476	228874.9019	4050745.976	2056.79	1.2066	274.593	1.0484	239.4857	0.86065	1039.16	0.67324	971.8519	393840	481.0412	0.95131	838.9271	0.81425	10400800	0.61642	508.843	157.429	147.1347	380.536	371.3318	144223	246.8306	0.35149	334.7359	5962930
01	2018-05-11t2207	1526094569.1	adult	147.8192	119.6367	-82.0001	1066.0371	83.0866	70872.4693	223485.6333	4057452.5652	2084.17	1.2985	267.31	0.8086	228.5528	0.36271	1054	0.76097	954.5883	389978	509.3182	1.3592	805.9937	0.68749	9872580	0.45447	816.611	158.825	148.0413	434.513	405.3372	160770	249.4138	0.25435	356.177	5865880
01	2018-05-12t0207	1526108968.97	adult	151.8192	123.6366	-78.0002	1065.7671	83.6876	69323.2091	218599.5881	3828320.7557	1445.17	0.20292	270.47	0.95582	239.4682	0.86522	988.7	0.5732	948.0609	357910	476.7959	0.98684	782.0595	0.61847	9774510	0.44997	596.452	164.843	154.6843	417.908	400.2023	151283	255.0939	0.23102	352.9262	5957270
01	2018-05-12t0607	1526123369.15	adult	155.8192	127.6367	-74.0001	1062.0274	84.6523	72296.4841	228130.9182	4205172.5575	1198.81	-0.20572	248.328	0.17803	217.1246	-0.13766	795.093	-0.08144	756.8185	299750	440.413	0.55147	625.4834	-0.12644	9352020	0.33241	581.779	152.112	139.9426	406.166	394.3134	153125	253.5737	0.037709	358.7086	5728550
01	2018-05-12t1007	1526137770.43	adult	159.8196	131.637	-69.9998	1184.437	88.8363	78676.9637	247890.4601	4642654.4732	1750.6	0.83792	241.346	-0.05071	211.1129	-0.39779	923.975	0.42712	866.5645	378830	423.996	0.37769	690.5303	0.24994	9893030	0.54867	579.479	150.643	138.5903	393.087	381.9306	161166	248.0336	-0.23772	344.6993	6175000
01	2018-05-12t1407	1526152168.97	adult	163.8192	135.6366	-66.0002	1031.5284	82.0089	69603.3075	219559.7532	3949854.1994	1315.31	0.076106	242.078	0.004354	214.2195	-0.24604	813.28	0.068923	777.4591	295221	430.8335	0.51803	658.8015	0.13542	8772430	0.19456	682.669	162.658	149.9497	438.208	416.887	159069	270.0291	0.1209	375.3684	5894390
01	2018-05-12t1807	1526166568.82	adult	167.8191	139.6366	-62.0002	1072.5475	79.7042	69081.0389	217762.426	3775097.8438	1563.77	0.57231	244.278	0.1167	218.0602	-0.058752	841.043	0.21315	781.1162	303616	420.033	0.41539	636.4746	0.063771	8797900	0.23065	690.209	165.705	153.1954	418.286	404.7306	151001	269.8859	-0.024903	366.2059	5968040
01	2018-05-12t2207	1526180969.21	adult	171.8192	143.6367	-58.0001	1037.9987	82.051	68869.6237	217305.628	3910024.2867	1688.45	0.84574	244.692	0.16266	215.8918	-0.14114	987.441	0.80861	928.0013	354491	430.3144	0.60777	711.0027	0.50451	8782000	0.25318	594.4	168.225	154.8444	411.243	394.2172	147636	279.2575	0.039949	363.8612	6037580
01	2018-05-13t0207	1526195369.37	adult	175.8193	147.6367	-54	1057.7883	83.7727	68883.2381	217239.0146	3907189.4349	1431.44	0.38785	237.878	-0.067014	214.3463	-0.19352	790.724	0.1063	714.1039	284660	393.198	0.11877	594.533	-0.075374	8541710	0.19653	514.291	170.343	157.778	392.316	383.0191	141234	274.9335	-0.17151	355.1913	6116690
01	2018-05-13t0607	1526209769.57	adult	179.8193	151.6368	-50	1057.514	83.1741	68315.4178	215271.6355	3784908.8463	1768.91	1.0666	235.384	-0.13228	212.0408	-0.27348	760.06	0.020658	653.3264	271342	388.0804	0.077664	563.3614	-0.21356	8385340	0.16129	637.823	174.013	158.6173	414.035	402.2478	147811	290.5138	0.023314	373.3548	6199040
01	2018-05-13t1007	1526224169.31	adult	183.8192	155.6367	-46.0001	1017.0545	83.1029	66160.0715	208539.8282	3712333.435	1597.19	0.75263	233.085	-0.19078	211.6349	-0.26864	722.226	-0.095682	637.1599	249168	384.9745	0.064089	555.4465	-0.22741	8037480	0.055225	597.951	178.905	161.8495	427.406	415.3072	147455	298.1287	0.064471	384.7441	6169180
01	2018-05-13t1407	1526238570.3	adult	187.8195	159.637	-41.9998	996.6316	84.658	65355.5142	206060.4104	3696802.9102	2152.6	1.8821	232.114	-0.19919	211.5884	-0.25039	711.739	-0.11083	596.1712	242703	374.5202	-0.062358	511.1766	-0.45032	7906500	0.026243	586.163	182.386	162.1165	436.097	426.1697	148709	314.0589	0.25141	392.8165	6212630
01	2018-05-13t1807	1526252970.2	adult	191.8195	163.637	-37.9998	1044.3444	83.5425	66899.3714	210832.2713	3704182.7661	1625.8	0.84342	227.075	-0.36732	207.1163	-0.4231	649.177	-0.34683	557.3862	227212	379.6488	0.051086	495.4955	-0.51712	7926060	0.044108	587.01	182.96	160.8536	447.423	437.9539	156598	321.9398	0.30186	405.66	6386230
01	2018-05-13t2207	1526267370.95	adult	195.8197	167.6372	-33.9996	997.897	82.9388	65006.0062	204934.8384	3659826.6415	1458.61	0.51355	227.156	-0.33246	208.9368	-0.31743	628.581	-0.41282	548.5124	213089	362.4944	-0.19265	473.8632	-0.62295	7696960	-0.027345	653.608	188.253	164.1073	457.981	445.3615	155256	337.9692	0.49791	419.3146	6378770
01	2018-05-14t0207	1526281770.03	adult	199.8194	171.6369	-29.9999	1010.5373	82.2164	65141.0266	205322.5053	3643682.8114	1542.22	0.68723	224.97	-0.38817	207.4932	-0.35539	617.997	-0.43663	546.9429	210119	355.5523	-0.27707	458.9475	-0.69197	7638850	-0.036505	638.255	191.48	165.3672	468.725	458.5064	159366	349.2618	0.60207	426.1391	6501710
01	2018-05-14t0607	1526296170.22	adult	203.8195	175.637	-25.9998	1001.6721	82.3695	64895.5771	204600.6056	3618221.6706	1416.9	0.44078	224.27	-0.37897	206.5636	-0.36403	621.724	-0.39818	550.1557	210764	351.7075	-0.31208	459.5544	-0.66532	7588640	-0.045479	691.68	194.897	166.7011	486.092	474.8781	164785	360.2468	0.71446	443.0509	6594730
01	2018-05-14t1007	1526310576.11	adult	207.8211	179.6386	-21.9982	1008.9295	82.8216	64674.1392	203902.9537	3575415.5261	1291.57	0.20063	222.766	-0.39848	205.6124	-0.36933	607.863	-0.43749	544.1559	205458	347.1497	-0.35964	448.4132	-0.71359	7509450	-0.064632	686.41	196.65	167.4035	486.315	472.4623	164374	366.8152	0.75525	448.3063	6629060
01	2018-05-14t1407	1526324971	adult	211.8197	183.6372	-17.9996	969.2282	82.2444	62557.7408	197279.212	3490552.0562	1483.5	0.58271	222.604	-0.3596	205.3708	-0.33953	619.038	-0.3624	553.3937	202425	346.7026	-0.33555	474.4708	-0.51579	7262680	-0.14484	630.696	201.873	172.1987	496.815	486.9997	162459	378.1567	0.87437	456.1742	6586300
01	2018-05-14t1807	1526339376.41	adult	215.8212	187.6387	-13.9981	975.6097	80.2733	61936.8758	195266.3703	3426791.6333	1297.92	0.2304	222.267	-0.32513	205.9541	-0.27017	596.636	-0.44203	531.5754	193310	345.4814	-0.32403	462.1173	-0.57129	7181440	-0.16671	684.857	203.736	173.0964	518.333	504.5562	167940	382.1761	0.87496	469.7393	6582720
01	2018-05-14t2207	1526353770.39	adult	219.8196	191.637	-9.9998	928.9237	79.0765	59213.6396	186813.8479	3271160.4361	1361.52	0.36132	224.026	-0.20204	208.6673	-0.10361	609.949	-0.35621	543.993	188474	342.2923	-0.34721	454.5946	-0.59606	6919030	-0.25615	693.873	209.352	179.5425	514.037	499.2274	158837	390.3413	0.94352	471.1041	6465840
01	2018-05-15t0207	1526368170.2	adult	223.8195	195.637	-5.9998	908.8314	79.4774	57315.2987	180817.0486	3159968.4516	1373.01	0.38997	231.704	0.16704	216.2761	0.28291	605.953	-0.35176	546.8874	181180	350.6769	-0.15728	451.5122	-0.59064	6926780	-0.24998	696.771	217.389	187.7769	524.858	509.3951	156933	399.5296	1.0302	480.8502	6498840
01	2018-05-15t0607	1526382569.64	adult	227.8193	199.6368	-2	910.6248	79.4039	56676.1168	178759.0397	3100396.0301	882.388	-0.55136	255.909	1.2192	239.9416	1.3855	578.148	-0.46334	538.1359	171132	402.2833	0.84375	495.5171	-0.24325	7566200	-0.015993	743.142	233.94	198.3561	575.742	566.7881	170420	437.5637	1.5647	524.1531	6916680
01	2018-05-15t1007	1526396969.43	dead	231.8193	203.6368	2	912.493	80.8587	57123.8667	180148.7103	3156984.4501	1164.34	-0.0018681	314.629	3.6994	303.841	4.2848	663.74	-0.023656	635.8863	198458	490.7699	2.5684	590.7756	0.50081	9376580	0.64555	686.001	251.555	228.3496	544.379	534.4351	162769	434.5806	1.4671	507.0886	7496830
02	2018-05-05t1818	1525562432.91	larva	0	-28.1832	-217.8207	532.2532	44.2893	16193.6522	51284.8455	416269.29	720.732	0.48361	198.503	0.64863	179.2788	0.63049	561.368	0.59686	550.3044	48839	349.7932	0.62509	490.7793	0.67385	1716850	0.086327	338.167	104.835	104.4193	150.822	146.4851	13121.6	130.0752	0.099114	142.2041	906714
02	2018-05-05t2218	1525576828.16	larva	3.9987	-24.1845	-213.822	542.034	49.8772	19709.433	62288.1727	610022.694	565.898	-0.22268	200.127	0.58673	181.4003	0.59484	492.482	0.028781	484.8563	51710.6	348.8492	0.52293	457.3558	0.30624	2091720	-0.03438	254.439	105.275	104.9838	151.942	149.5074	15953.9	131.828	0.11361	143.67	1100330
02	2018-05-06t0218	1525591255.38	larva	8.0062	-20.177	-209.8144	763.6009	51.9968	27133.1397	85981.5224	868575.8477	663.224	-0.085212	170.024	-0.2592	144.3873	-0.54843	550.553	0.19705	547.7542	79279.6	360.945	0.56336	496.0334	0.41782	2444940	-0.15666	250.821	91.9963	91.4703	135.929	133.0038	19573.8	116.9235	-0.28043	128.3431	1322910
02	2018-05-06t0618	1525605641.16	larva	12.0023	-16.1809	-205.8184	770.2772	46.9341	29850.7355	94149.9736	949411.2865	1102.7	1.0944	219.455	0.86394	194.3359	0.77388	670.612	0.7255	637.5344	105957	394.3077	0.85472	551.5525	0.65037	3463870	0.25071	375.096	107.046	106.235	155.698	151.6913	24600.2	132.9319	0.083753	146.4894	1689610
02	2018-05-06t1018	1525620039.88	larva	16.0019	-12.1813	-201.8187	796.3641	51.3947	33739.1885	106425.5792	1183521.6695	890.703	0.26798	202.61	0.31998	181.4221	0.28703	636.725	0.36476	603.6198	113337	381.6041	0.61447	518.7941	0.27529	3604240	-0.023439	174.827	106.049	105.4826	152.242	150.7717	27099.1	133.6789	0.071619	146.4045	1886510
02	2018-05-07t1039	1525707745.05	adult	40.3645	12.1813	-177.4562	1200.3553	73.9427	67824.6764	213482.4954	3274872.6777	1211.09	0.19654	246.931	0.93364	215.7569	0.78979	834.97	0.51113	810.9691	296414	476.981	1.3297	724.3264	0.83219	8754180	1.2637	235.897	114.94	114.2996	166.189	162.9917	58997	144.9745	0.2531	158.4159	4074850
02	2018-05-07t1645	1525729679.31	adult	46.4573	18.2741	-171.3633	1124.2904	72.0443	66444.6748	209303.6237	3282955.7498	1211.61	-0.046149	255.645	1.0823	222.9918	0.93143	862.631	0.39576	841.7842	300196	478.4261	1.2072	742.12	0.68747	8874720	0.78482	417.231	116.672	115.9479	167.928	165.185	58438.8	146.3572	0.31941	159.4829	4050260
02	2018-05-07t1902	1525737909.36	adult	48.7435	20.5602	-169.0772	1190.0025	71.9419	70419.488	221766.4511	3506732.8053	1310.01	0.11894	241.086	0.40032	212.8284	0.35359	876.025	0.36433	845.1264	322377	440.8438	0.51673	714.9461	0.38175	8870510	0.60195	291.002	112.301	111.5991	164.138	161.7967	60403	142.0992	0.018346	155.9155	4132020
02	2018-05-07t2216	1525749543.22	adult	51.9751	23.7919	-165.8456	1334.7678	74.4894	77861.7979	245213.3533	4033783.4604	2317.45	2.4635	241.862	0.30773	211.5882	0.15208	1068.98	1.3379	998.6606	435075	426.0432	0.17132	820.583	1.1337	9841120	0.90587	244.25	108.351	107.5333	164.12	161.7035	66796.8	140.9456	-0.13827	155.6216	4408700
02	2018-05-08t0216	1525763944.54	adult	55.9755	27.7922	-161.8452	1275.2724	74.9488	77370.2375	243817.7503	3965367.7511	1540.52	0.48656	242.775	0.21678	214.1822	0.14806	929.703	0.43387	872.9447	375600	431.8767	0.21206	744.3343	0.41401	9805210	0.69542	277.982	114.939	114.4283	165.178	162.4581	66731.9	144.3762	-0.055659	157.4261	4642140
02	2018-05-08t0616	1525778347.4	adult	59.9762	31.793	-157.8444	1117.2482	78.9265	68608.1043	216196.2423	3563625.8798	1237.23	-0.29696	256.875	0.79485	223.6288	0.57404	945.351	0.44602	928.0591	339381	480.3683	1.1272	808.8436	0.88018	9201790	0.2678	370.101	118.763	117.6837	184.387	175.6928	66194.9	149.8392	0.13017	166.8505	4254320
02	2018-05-08t1018	1525792843.16	adult	64.0028	35.8196	-153.8178	1243.1038	79.7587	77162.9153	243150.5768	4182155.7171	1549.66	0.38221	251.888	0.46959	220.4703	0.30717	1000.11	0.68529	950.9869	403045	450.1139	0.49894	824.5612	0.94431	10142000	0.68661	237.469	115.498	114.5439	173.54	170.2157	69936.8	147.7687	-0.19034	163.5757	4650430
02	2018-05-08t1417	1525807189.01	adult	67.9878	39.8046	-149.8329	1149.0874	78.7823	73876.5647	232840.8961	3971905.6452	2078.06	1.5183	272.123	1.3548	236.2217	1.1201	1193	1.658	1113.0607	460498	492.6673	1.2861	912.1077	1.5693	10482200	0.79963	365.54	125.584	123.8441	227.049	215.2164	87640.8	162.2391	0.53403	191.1477	4837490
02	2018-05-08t1807	1525820994.42	adult	71.8226	43.6394	-145.998	1129.8584	79.5802	71220.4902	224383.8821	3787314.0435	2644.15	2.6943	271.544	1.2442	234.9913	0.96974	1263.47	1.9453	1140.7943	470009	495.3703	1.2978	917.1423	1.5382	10087000	0.53706	277.973	124.438	123.5108	184.649	180.8282	68689.4	158.269	0.10707	175.3253	4622500
02	2018-05-08t2207	1525835381.21	adult	75.819	47.6358	-142.0017	1255.3914	76.3785	78337.1082	246682.8213	4079850.9973	1336.78	-0.22617	270.247	1.0956	238.5951	1.0839	930.36	0.14675	899.0874	380517	486.1916	1.0838	772.3726	0.38417	11045500	0.9521	380.114	136.426	132.8609	275.223	266.872	112566	181.9304	1.3514	234.1418	5576010
02	2018-05-09t0207	1525849781.15	adult	79.819	51.6357	-138.0017	1284.5113	80.104	78519.4128	247170.614	4169706.4134	1667.84	0.43779	259.663	0.54573	227.7705	0.42158	997.385	0.44302	929.7171	408928	471.4069	0.77982	765.9611	0.30397	10643600	0.71005	297.751	128.49	126.7723	205.71	198.6409	84341	166.6859	0.23457	188.4177	5266820
02	2018-05-09t0607	1525864180.6	adult	83.8188	55.6356	-134.0019	1249.9559	77.7424	79515.9835	250457.0042	4329397.9239	1317.25	-0.31986	264.847	0.71999	233.0428	0.65112	914.598	0.0059729	892.5488	379558	474.8486	0.81363	774.0778	0.33272	10982700	0.83684	436.484	127.597	125.29	210.377	205.9861	87306.3	171.4675	0.31759	196.2136	5291170
02	2018-05-09t1007	1525878593.67	adult	87.8224	59.6392	-129.9982	1164.4529	82.271	76449.1809	240907.0917	4225208.0258	2486.6	1.97	266.887	0.77397	229.0513	0.41014	1265.89	1.6159	1153.2731	505089	492.8501	1.0964	931.8233	1.3719	10636000	0.65248	496.234	132.333	129.2041	260.185	236.2161	103814	176.7801	0.41023	214.1162	5273740
02	2018-05-09t1407	1525892981.35	adult	91.819	63.6358	-126.0016	1452.5038	83.6258	80706.1476	254245.5522	4206705.0718	1553.19	0.11579	256.155	0.29532	227.61	0.31426	988.084	0.31903	947.9973	417960	441.7466	0.24026	743.7217	0.11103	10817700	0.72171	477.659	136.712	131.3248	285.741	266.6904	120868	196.5521	1.2857	240.6773	5773490
02	2018-05-09t1807	1525907394.27	adult	95.8226	67.6394	-121.9981	1258.2994	76.401	75575.8808	237880.2983	3878628.486	1913.96	0.77763	277.636	1.1659	242.218	1.0488	1040.71	0.53537	944.6365	411080	504.8897	1.239	807.7937	0.50977	10961300	0.77426	393.898	139.981	137.0821	240.358	230.4983	94941.4	186.3918	0.50345	215.9487	5526590
02	2018-05-09t2207	1525921783.55	adult	99.8196	71.6364	-118.001	1127.9189	81.6913	74310.2345	234253.4716	4115928.9178	2046.81	1.0003	278.456	1.1759	240.2803	0.93409	1125.03	0.87822	1035.935	436513	523.5375	1.4997	886.1044	0.97363	10781800	0.68303	557.646	137.814	134.1781	296.148	268.5656	114905	186.623	0.29673	231.9812	5336150
02	2018-05-10t0207	1525936182.72	adult	103.8194	75.6362	-114.0013	1247.3238	78.3901	78662.7982	247761.7137	4231181.47	1980.79	0.86385	272.193	0.90902	234.7573	0.64593	1133.36	0.89752	1056.6302	465809	506.3685	1.2156	888.8865	0.97228	11163200	0.84284	452.921	140.987	136.6802	268.136	251.6363	110204	193.5963	0.42532	233.8008	5782180
02	2018-05-10t0607	1525950580.81	adult	107.8189	79.6357	-110.0018	1192.7019	77.1176	72703.6061	229110.2759	3881819.3584	1645.37	0.26113	282.369	1.2984	247.8862	1.2983	998.555	0.34766	959.317	379451	508.2782	1.226	790.9497	0.39997	10716200	0.64151	557.051	152.75	147.4256	353.754	334.4886	134426	214.5808	1.1756	273.0885	5797030
02	2018-05-10t1007	1525964989.93	adult	111.8214	83.6382	-105.9993	1189.928	78.5866	75900.3879	239153.2631	4078718.4194	1850.52	0.62888	273.851	0.95875	237.3174	0.76728	1003.12	0.37398	946.9393	397235	496.8323	1.05	799.1856	0.45326	10840100	0.69131	356.751	144.473	141.2345	254.045	248.3516	100602	200.6629	0.31515	236.0041	5718840
02	2018-05-10t1407	1525979399.81	adult	115.8241	87.6409	-101.9965	1179.4319	77.1276	74778.9901	235604.0432	4033253.9522	1169.7	-0.54988	260.081	0.43103	231.5429	0.48126	822.195	-0.31767	790.0742	321478	440.1049	0.25613	670.7591	-0.24386	10145200	0.40337	664.905	148.104	141.881	313.581	296.6039	122610	214.4259	0.673	268.8725	5777230
02	2018-05-10t1807	1525993800.05	adult	119.8242	91.641	-97.9965	1199.9726	82.9293	82314.2417	259405.6638	4819109.3037	1863.43	0.67911	251.782	0.12411	218.0552	-0.17842	1049.61	0.57738	979.8357	450283	460.3812	0.54543	778.6337	0.36256	10794200	0.67485	393.939	137.577	131.7799	278.809	268.7233	119609	200.0411	-0.096803	248.7489	5898080
02	2018-05-10t2207	1526008198.83	adult	123.8239	95.6407	-93.9968	1201.0933	79.3628	74590.0283	234862.8467	3986517.7111	1774.8	0.54684	267.895	0.73614	230.4325	0.42937	1031.78	0.52363	973.9227	402394	499.7317	1.0856	825.769	0.62811	10426500	0.53522	413.34	148.98	142.1185	296.953	291.719	115812	220.6809	0.47524	275.3829	5798300
02	2018-05-11t0207	1526022581.4	adult	127.819	99.6358	-90.0016	1113.5621	84.7195	74961.192	236273.8735	4273967.6371	1837.56	0.68218	258.576	0.39956	224.0215	0.12208	1043.23	0.58385	982.6185	407905	471.1479	0.71629	800.4541	0.51098	10098700	0.42042	433.098	148.112	140.1166	316.528	310.4411	123762	224.9055	0.42022	285.8613	5784500
02	2018-05-11t0607	1526036981.18	adult	131.819	103.6358	-86.0017	1212.904	79.7777	76219.7014	240047.8923	4088814.6458	1283.54	-0.2528	267.099	0.7261	235.6188	0.68072	827.367	-0.1886	771.8708	329292	464.853	0.65318	668.9819	-0.14376	10620600	0.63732	427.755	156.947	149.5158	328.06	320.3678	130568	234.3328	0.53097	295.2874	6240680
02	2018-05-11t1007	1526051381.5	adult	135.8191	107.6358	-82.0016	1065.0249	80.7837	71044.3099	224044.2249	3978740.1647	1711.85	0.52634	279.406	1.1888	239.2839	0.85387	1123.82	0.92229	1079.8322	416937	509.2116	1.256	835.125	0.7346	10341900	0.55043	503.156	160.376	151.3275	346.006	333.3638	128368	244.1754	0.63837	307.078	5936170
02	2018-05-11t1407	1526065791.03	adult	139.8217	111.6385	-77.999	1222.1932	81.9769	78876.864	248461.6671	4447471.5424	1012.28	-0.66384	262.631	0.59622	231.0079	0.46698	769.23	-0.33071	753.9811	316923	466.3923	0.72735	653.9113	-0.15074	10799400	0.73901	481.944	154.052	144.5319	347.409	336.8318	143132	243.5445	0.43356	312.5759	6334600
02	2018-05-11t1807	1526080191.45	adult	143.8218	115.6386	-73.9988	1075.1235	82.6048	74175.2166	234004.6147	4262648.042	1601.47	0.40476	265.011	0.70265	229.3524	0.39435	1040.79	0.67908	1008.0353	402786	477.637	0.90712	790.1825	0.57001	10237100	0.55764	463.841	157.97	147.6367	342.112	334.2921	132397	250.4884	0.45116	313.0459	6102210
02	2018-05-11t2207	1526094582.83	adult	147.8194	119.6362	-70.0012	1220.7138	87.9285	80128.581	252343.807	4624080.462	1430.61	0.13966	257.584	0.45802	225.5588	0.22645	870.844	0.10718	809.9911	364013	470.4854	0.85331	684.6043	0.080876	10756700	0.76697	453.178	150.992	141.6439	325.882	317.6508	136219	236.0926	-0.093816	292.5114	6305410
02	2018-05-12t0207	1526108982.77	adult	151.8194	123.6362	-66.0013	1124.3133	80.6199	69245.9118	218156.3207	3686017.2254	1570.44	0.42756	279.144	1.2711	244.5513	1.0958	970.165	0.50666	915.9669	351200	498.737	1.2762	757.0557	0.49254	10086600	0.55916	538.11	175.854	165.1974	350.391	344.3542	126841	271.985	0.65525	324.3383	6354310
02	2018-05-12t0607	1526123382.86	adult	155.8194	127.6362	-62.0012	1132.9753	82.5426	71851.7614	226390.4557	3922022.9571	1090.53	-0.40183	263.96	0.74944	231.2322	0.49933	822.149	0.016011	805.1232	308306	477.0149	1.0389	711.1469	0.30694	9890320	0.51882	548.81	173.976	163.15	371.847	360.3147	139442	272.3092	0.48995	334.8986	6518720
02	2018-05-12t1007	1526137784.19	adult	159.8198	131.6366	-58.0009	1183.5746	87.2158	79679.143	251062.7842	4651192.8606	1304.61	0.021243	242.963	0.0088969	214.7114	-0.23569	910.097	0.37684	883.3899	378600	423.4819	0.37076	750.1763	0.55394	10085900	0.61497	472.993	160.618	149.0503	344.991	337.395	143516	258.3651	0.0021977	317.554	6667570
02	2018-05-12t1407	1526152182.67	adult	163.8194	135.6362	-54.0013	1146.6644	89.0566	80191.9905	252928.2497	4827414.4878	1198.82	-0.13975	237.826	-0.15399	212.5247	-0.32229	840.482	0.16836	808.7483	351321	410.9793	0.24628	689.7603	0.29485	9925420	0.589	476.188	158.443	143.0214	363.427	358.0263	151912	265.2903	0.014925	332.5635	6612480
02	2018-05-12t1807	1526166582.6	adult	167.8194	139.6361	-50.0013	1168.4937	86.9155	81343.2424	256274.1737	4847334.4735	1758.36	0.93765	236.884	-0.16169	209.34	-0.45065	1082.57	1.1108	995.8732	459010	404.0338	0.19214	726.0214	0.53277	10027800	0.65277	451.185	163.895	150.9764	345.353	338.8983	146430	261.8144	-0.19808	316.2239	6938020
02	2018-05-12t2207	1526180983.08	adult	171.8195	143.6363	-46.0012	1127.0096	91.9092	78946.6423	248795.2233	4718508.0369	1774.39	1.0091	235.331	-0.19255	209.0813	-0.44547	1082.12	1.1658	994.6194	444752	389.1233	0.02223	689.55	0.39039	9671400	0.55873	501.055	168.841	154.2357	366.903	359.4348	150797	273.8042	-0.072793	335.0986	6938860
02	2018-05-13t0207	1526195383.22	adult	175.8195	147.6363	-42.0011	1151.3607	88.188	76956.6605	242497.3107	4475426.3244	1422.85	0.37132	234.444	-0.1983	212.3518	-0.28209	935.75	0.66345	890.0367	376171	374.8387	-0.14769	667.2038	0.31851	9403550	0.49366	542.593	175.582	160.511	394.21	381.6935	158472	291.1398	0.15148	356.4814	7042610
02	2018-05-13t0607	1526209783.31	adult	179.8196	151.6363	-38.0011	1117.1621	83.7177	72648.5221	228910.8175	4092586.9408	1244.67	0.044899	239.357	0.020468	218.3997	0.0068159	870.462	0.45481	838.793	329905	379.0874	-0.055886	662.3946	0.33542	9066110	0.39813	542.379	185.124	164.8185	414.492	407.622	157092	319.6681	0.58285	383.5309	7011940
02	2018-05-13t1007	1526224183.03	adult	183.8195	155.6363	-34.0012	1103.3236	82.4694	71699.7701	225929.0559	4008498.5824	1269.54	0.10745	236.401	-0.062223	216.5101	-0.054409	871.987	0.50702	845.9545	326123	383.262	0.038059	657.9404	0.35405	8838560	0.3363	577.269	188.584	167.4254	419.671	411.7574	156957	328.9389	0.63681	391.0158	7050790
02	2018-05-13t1407	1526238584.17	adult	187.8198	159.6366	-30.0009	1068.2357	84.0685	71512.1296	225454.9599	4040483.3651	1090.05	-0.23221	233.735	-0.13569	215.4815	-0.079534	787.61	0.20201	767.1738	293778	368.2538	-0.15996	619.8578	0.18113	8706630	0.30886	564.25	191.992	168.3971	443.303	434.9597	165352	342.9188	0.77226	407.5035	7151690
02	2018-05-13t1807	1526252984.15	adult	191.8198	163.6366	-26.0009	1030.1638	83.9298	69883.0122	220503.5343	4018151.631	906.882	-0.58998	230.979	-0.21279	215.4411	-0.057383	668.14	-0.26685	648.2274	243871	366.5386	-0.15778	568.8397	-0.080773	8408800	0.2158	563.864	195.619	172.2469	451.228	443.4205	164698	349.906	0.79447	419.7631	7121520
02	2018-05-13t2207	1526267384.87	adult	195.82	167.6368	-22.0007	1019.5154	83.0402	68892.095	217352.6563	3938505.2197	901.604	-0.59256	229.575	-0.23574	214.784	-0.060051	649.555	-0.32258	624.9273	233190	359.8055	-0.23642	542.476	-0.20519	8237390	0.16592	619.363	199.402	173.68	466.065	457.2854	167317	363.0178	0.93031	434.5396	7154750
02	2018-05-14t0207	1526281783.89	adult	199.8197	171.6365	-18.0009	1015.1195	83.2422	68117.5471	214905.2669	3880560.1028	874.843	-0.63656	228.661	-0.23911	213.891	-0.073348	637.924	-0.34902	616.7065	226463	356.1285	-0.26746	531.4939	-0.23916	8114730	0.1347	650.79	203.498	176.4362	489.768	481.6467	173868	375.2237	1.0412	451.954	7221720
02	2018-05-14t0607	1526296184.16	adult	203.8198	175.6366	-14.0009	1011.989	83.1463	67439.0402	212733.7681	3822427.0604	888.605	-0.59876	228.463	-0.20834	214.5245	-0.012306	614.765	-0.42928	593.0661	216397	353.3037	-0.28495	523.6532	-0.25616	8028430	0.11324	662.281	206.252	177.095	494.167	483.3992	173947	383.2458	1.0975	460.272	7247920
02	2018-05-14t1007	1526310589.88	adult	207.8214	179.6382	-9.9993	980.4487	83.5365	64911.3515	204814.952	3683098.0865	983.037	-0.40256	234.509	0.081994	220.7597	0.30102	632.556	-0.32552	599.8045	214436	362.9462	-0.086268	532.5753	-0.1645	7931110	0.087777	706.149	211.332	180.2027	512.106	501.0474	173604	397.2838	1.2556	473.3772	7147260
02	2018-05-14t1407	1526324984.84	adult	211.82	183.6368	-6.0007	931.9157	82.6087	60136.0626	189740.6381	3362704.6404	1209.1	0.048622	237.757	0.26233	220.6932	0.33911	665.4	-0.1493	605.4387	208936	383.8985	0.31893	527.6679	-0.16124	7455340	-0.075169	933.393	223.479	189.7998	588.333	563.5196	184737	420.9801	1.5677	522.8223	7007650
02	2018-05-14t1807	1526339390.35	adult	215.8215	187.6383	-1.9991	880.2525	82.0535	58832.4669	185816.1111	3286669.7485	1289.06	0.21321	243.169	0.53384	225.7157	0.60514	664.711	-0.12508	589.6533	204066	393.6828	0.53713	529.3454	-0.11367	7453140	-0.068429	950.64	229.443	193.6766	620.546	597.5411	190507	433.7583	1.6986	551.5838	7032430
02	2018-05-14t2207	1526353784.2	dead	219.8198	191.6366	1.9991	878.676	80.9821	56240.7477	177526.6259	3092695.641	1187.89	0.025247	248.763	0.81488	233.6774	1.0041	673.423	-0.05701	615.7994	197986	387.2546	0.46754	551.1384	0.075138	7296470	-0.1195	1020.94	237.977	199.6579	641.042	605.3805	188466	449.6682	1.8785	559.7415	6980100
03	2018-05-05t1818	1525562445.92	larva	0	-28.1834	-213.8209	484.3719	37.5243	15109.3673	47755.0417	388976.4906	742.043	0.55568	178.39	0.18335	161.4112	0.15662	531.587	0.42436	513.0837	43058.6	308.8145	0.18864	455.8074	0.44358	1436040	-0.17267	163.241	94.0431	93.678	137.509	134.9078	11138.2	120.1948	-0.12522	131.4777	757047
03	2018-05-05t2218	1525576841.3	larva	3.9987	-24.1847	-209.8222	631.0303	52.9917	24448.6187	77159.5784	814820.3495	602.404	-0.10353	206.788	0.74557	188.7229	0.79516	480.48	-0.040688	472.761	62462.5	354.0272	0.57959	448.7106	0.24853	2671500	0.46547	206.735	108.329	107.8201	152.774	149.6697	19860.7	133.8551	0.16144	145.5192	1399500
03	2018-05-06t0218	1525591269.74	larva	8.0066	-20.1768	-205.8143	760.9279	50.2553	28749.8306	90794.2494	894711.0825	853.933	0.51719	207.12	0.65417	181.0341	0.48744	597.247	0.46715	570.2637	91378.8	400.857	1.0127	524.7905	0.61253	3152360	0.41812	197.874	103.695	103.0472	148.911	145.8578	22783.4	129.5038	0.028716	141.296	1578240
03	2018-05-06t0618	1525605655.28	larva	12.0026	-16.1808	-201.8183	843.4738	48.238	31755.6415	100073.5033	993608.6546	657.063	-0.27164	194.335	0.2242	170.7833	0.084749	531.194	-0.08068	524.9754	89771.8	373.3994	0.61222	490.8491	0.23324	3266180	0.098255	326.694	96.0451	95.3809	143.434	139.8451	24240.4	122.6975	-0.17898	135.5457	1614230
03	2018-05-06t1018	1525620053.66	larva	16.0022	-12.1813	-197.8188	1354.918	49.208	47848.2427	150594.5626	1467847.0172	854.727	0.16072	199.415	0.23564	176.7403	0.1449	649.958	0.44124	626.9187	165089	372.2318	0.5023	555.954	0.5345	5062550	1.0491	264.439	105.423	104.7225	153.644	150.4842	39025.6	133.302	0.06147	145.6457	2676380
03	2018-05-07t1039	1525707758.89	adult	40.3647	12.1813	-173.4562	1141.3177	72.5577	64638.8098	203657.547	3115735.0126	1121.23	-0.035939	249.059	1.0094	220.8083	0.99948	766.979	0.12086	739.3725	260006	455.0793	0.99645	660.5559	0.34254	8419180	1.0653	227.237	115.628	115.0449	164.99	162.9872	55931.7	144.7318	0.24216	157.896	3908700
03	2018-05-07t1645	1525729692.53	adult	46.4574	18.274	-167.3635	1130.6613	79.9822	70416.2111	221789.9452	3767185.3073	1206.82	-0.058068	224.764	-0.17347	197.0877	-0.30727	771.807	-0.12384	724.025	284025	418.3792	0.19838	642.9316	-0.096497	8257160	0.43616	229.641	104.93	104.064	162.626	155.9684	59846.3	133.5078	-0.44988	148.3997	3854820
03	2018-05-07t1902	1525737922.66	adult	48.7435	20.5601	-165.0774	1150.9944	76.9309	70754.3982	222969.9338	3686113.1649	1366.26	0.2572	237.655	0.25404	205.8305	0.0026787	963.099	0.86272	924.8082	356347	464.1532	0.92483	794.1108	1.0161	8771120	0.54676	258.493	112.265	110.9979	185.483	178.8644	68628.6	144.0631	0.14073	164.9661	4143370
03	2018-05-07t2216	1525749556.46	adult	51.9751	23.7917	-161.8458	1108.6012	90.3515	76607.1797	242475.2103	4340472.9999	1073.26	-0.55342	232.619	-0.11332	205.1195	-0.19401	874.545	0.21918	864.4089	349818	440.166	0.43434	757.6498	0.61819	9284770	0.60348	388.16	115.115	113.4787	211.325	208.2214	84529.9	146.9074	0.24832	184.8766	4594680
03	2018-05-08t0216	1525763957.82	adult	55.9755	27.7921	-157.8454	1123.5574	81.3282	70298.4974	221624.0378	3672050.8596	1294.24	-0.10338	245.655	0.35443	214.3819	0.15925	898.633	0.25503	855.7285	329798	459.0803	0.74352	765.4118	0.58923	9009400	0.27155	228.954	115.787	115.0892	169.779	165.8898	62308.9	145.9602	0.048804	159.8376	4246480
03	2018-05-08t0616	1525778360.8	adult	59.9764	31.7929	-153.8446	1135.1508	77.7695	71102.2215	224034.9608	3753207.2476	1417.91	0.12917	259.702	0.93159	228.3135	0.84055	913.627	0.26583	857.8992	339869	479.9185	1.1183	750.3886	0.39756	9641450	0.49831	554.249	125.746	123.0726	277.989	237.4031	103412	160.7914	0.84468	206.7676	4668320
03	2018-05-08t1018	1525792857.06	adult	64.0031	35.8197	-149.8178	1348.1602	81.499	80317.7811	252964.5162	4150763.2984	1548.09	0.37858	258.043	0.76511	226.4758	0.64815	926.742	0.27893	866.3596	389231	480.0735	1.0832	733.3234	0.20826	10831900	1.0432	430.843	124.611	123.4629	201.712	183.9492	84719.2	158.6113	0.50263	175.0347	5230780
03	2018-05-08t1417	1525807202.4	adult	67.9879	39.8045	-145.833	1166.0155	80.7496	75215.8203	237115.2815	4146314.9772	1387.03	-0.035956	245.662	0.10192	216.3628	0.00088295	906.958	0.12062	861.7364	356435	448.8033	0.44746	746.6466	0.27329	9635110	0.36813	450.647	125.736	121.7712	310.146	299.7798	121887	166.4816	0.79976	244.8511	4931490
03	2018-05-08t1807	1525821008.02	adult	71.8228	43.6394	-141.9981	976.2865	80.4218	57562.0485	183139.6071	2973630.4781	1677.51	0.56354	269.55	1.1508	231.2948	0.76245	1060.38	0.87903	1008.8158	320235	519.393	1.7501	831.0352	0.87875	8114530	-0.45469	377.045	121.564	119.5513	224.43	206.7712	67777.7	160.0998	0.21961	186.7232	3659560
03	2018-05-08t2207	1525835394.53	adult	75.8191	47.6356	-138.0019	1178.5856	80.8441	73747.0628	232295.1457	3968367.2295	1508.17	0.1435	255.413	0.41076	223.0618	0.22026	994.138	0.47327	951.4248	382743	475.564	0.88746	815.3217	0.70506	9822430	0.34597	651.855	130.912	128.0975	274.319	248.4134	105613	171.1258	0.70009	213.0632	5034490
03	2018-05-09t0207	1525849794.43	adult	79.819	51.6356	-134.0019	1057.4438	79.7619	67966.1299	214365.5119	3713215.511	1247.05	-0.44246	254.739	0.32394	223.3668	0.18097	948.131	0.19946	934.7157	336587	481.6064	0.96255	796.3333	0.5228	9030250	-0.076081	353.374	126.848	123.1221	270.606	267.8295	96065.1	172.9724	0.60623	238.8582	4496630
03	2018-05-09t0607	1525864193.94	adult	83.8189	55.6355	-130.002	1002.1758	78.0167	63082.6866	198889.7869	3389032.5142	1517.54	0.086341	257.421	0.39352	226.4503	0.29727	1066.3	0.73077	1033.1387	351878	470.252	0.73376	846.9078	0.8389	8473770	-0.36465	602.436	137.765	132.9923	320.546	290.8296	105780	187.9774	1.2747	254.28	4534930
03	2018-05-09t1007	1525878607.65	adult	87.8227	59.6393	-125.9982	1033.1503	81.7115	66663.8376	210334.5848	3641421.9243	1393.67	-0.17991	251.332	0.1069	220.8853	-0.020345	997.717	0.37947	972.2203	347205	463.5515	0.60454	790.3739	0.42644	8737540	-0.24159	692.906	136.771	131.8925	368.214	324.4201	128138	185.191	0.88637	255.1657	4754850
03	2018-05-09t1407	1525892994.72	adult	91.8191	63.6357	-122.0018	565.7811	156.3356	57189.951	188033.0865	5276142.6057	1463.44	-0.056138	236.712	-0.52057	203.6882	-0.92804	1017.95	0.45233	977.3073	302331	473.7733	0.76105	797.627	0.45865	7014020	-1.0398	712.194	125.634	120.6907	398.328	397.2633	118304	168.0546	-0.28145	216.8066	3722660
03	2018-05-09t1807	1525907408.11	adult	95.8228	67.6394	-117.9981	829.8852	165.5218	71953.4504	235618.9313	5680315.0982	1301.38	-0.36808	233.138	-0.66487	208.0161	-0.70518	859.818	-0.24744	821.9993	321572	389.6796	-0.57725	683.0438	-0.26787	8701870	-0.25422	787.512	131.49	125.458	453.891	460.2524	169755	176.007	-0.048518	243.9588	4907860
03	2018-05-09t2207	1525921797.04	adult	99.8198	71.6363	-114.0012	1050.9577	77.4188	65101.8075	205202.7447	3402906.6022	2290.88	1.4474	262.789	0.54271	229.9496	0.40955	1123.75	0.87283	1039.4375	382073	462.6149	0.56751	834.4593	0.66159	8929830	-0.14489	462.138	146.526	142.9538	292.892	270.7495	99583.4	197.2591	0.83906	243.4795	4979080
03	2018-05-10t0207	1525936196.08	adult	103.8195	75.6361	-110.0014	1060.6142	79.724	68183.2533	214937.8853	3743798.0943	1403.48	-0.17515	257.415	0.32156	226.03	0.20647	992.278	0.31844	980.524	353251	457.6257	0.49025	802.0255	0.46206	9152400	-0.03944	421.666	139.803	136.5808	259.718	245.3367	92459.5	186.9001	0.10009	223.4837	4970680
03	2018-05-10t0607	1525950594.16	adult	107.819	79.6355	-106.002	1017.7663	77.0682	63923.6301	201584.8445	3431836.9751	1838.71	0.60428	269.714	0.80297	234.2785	0.61797	1122.76	0.84677	1074.0341	375000	487.4912	0.92446	873.9215	0.87542	8995760	-0.099023	414.556	142.781	139.8198	245.591	237.1753	82027.5	194.685	0.26019	224.392	4762160
03	2018-05-10t1007	1525965003.53	adult	111.8216	83.6381	-101.9994	1074.4962	81.3701	71662.7123	226090.6421	3996780.3968	1834.5	0.60073	252.636	0.13996	220.3027	-0.077491	1077.37	0.66706	1032.3775	402937	443.6887	0.29665	832.896	0.64229	9431910	0.096965	641.997	149.416	139.6231	420.238	411.1485	157169	229.5199	1.566	357.9539	5578290
03	2018-05-10t1407	1525979413.58	adult	115.8243	87.6409	-97.9966	1084.3572	76.9466	65560.792	206558.8153	3380768.9394	2270.43	1.373	274.401	0.9766	237.1931	0.75989	1185.12	1.0925	1105.9211	406497	490.244	0.95243	915.9307	1.1041	9391930	0.091765	830.131	156.333	149.9435	379.555	332.2078	130187	221.5031	0.96126	302.7076	5350820
03	2018-05-10t1807	1525993813.85	adult	119.8244	91.641	-93.9965	1087.4992	80.3203	68678.4315	216484.0429	3669858.9636	1746.5	0.47541	260.541	0.45411	226.4717	0.23392	1162.25	1.0088	1129.1501	417249	451.8394	0.42893	910.6991	1.0755	9332040	0.082476	524.75	141.015	137.0522	271.506	256.3051	97470.8	192.8887	-0.3701	237.7084	5050860
03	2018-05-10t2207	1526008212.53	adult	123.8241	95.6406	-89.9969	981.6787	76.6116	62783.9959	198011.6846	3420500.323	2135.98	1.1755	265.8	0.65798	229.8873	0.40286	1317.16	1.601	1261.0891	432028	469.0915	0.67417	984.5846	1.4705	8703080	-0.14842	759.39	148.371	142.7962	345.132	318.6069	113203	207.6215	0.0073238	262.6451	4858110
03	2018-05-11t0207	1526022594.84	adult	127.8191	99.6357	-86.0018	1124.0855	78.2813	71007.803	223931.6644	3761030.9436	1603.43	0.27468	256.658	0.32866	225.7403	0.20492	1081.46	0.72616	1044.4896	401221	440.9474	0.31604	876.9191	0.90995	9508660	0.19124	506.712	155.048	150.6688	305.215	285.4204	113235	212.4587	0.0014013	259.2169	5744210
03	2018-05-11t0607	1526036994.64	adult	131.8191	103.6357	-82.0018	1093.4568	78.2956	68355.9018	215398.9004	3657796.9374	1271.05	-0.27456	251.518	0.15482	225.0975	0.179	931.365	0.19361	911.2834	332497	422.1648	0.093195	753.36	0.29028	8972160	0.010268	493.773	153.648	146.1191	355.994	345.7037	127090	224.5573	0.2211	304.7385	5480940
03	2018-05-11t1007	1526051395.1	adult	135.8192	107.6358	-78.0017	1082.374	77.3959	67327.7323	212119.6882	3581782.3183	1696	0.49867	263.924	0.62511	233.4304	0.57791	1030.16	0.58178	976.7998	362617	432.0361	0.25052	818.2285	0.64869	9269290	0.15069	890.199	165.144	155.9602	522.973	517.0425	184086	238.3253	0.4629	338.7792	5800010
03	2018-05-11t1407	1526065804.83	adult	139.8219	111.6385	-73.999	1034.4154	77.3295	64650.5397	203804.578	3479977.4442	2027.52	1.1148	261.447	0.55335	230.6082	0.44836	1151.8	1.0483	1105.7009	389310	433.5743	0.30128	875.157	0.96441	8822270	0.01636	382.493	158.348	152.2379	304.237	298.6092	102832	231.9789	0.10367	280.4526	5343300
03	2018-05-11t1807	1526080205.28	adult	143.822	115.6386	-69.9989	1021.3489	83.5617	66743.7756	210566.5073	3772646.7232	1175.43	-0.34556	256.424	0.39284	233.233	0.57292	912.355	0.219	899.5836	317500	402.5208	-0.067992	722.8394	0.23259	8920990	0.0851	942.051	164.142	154.0198	488.309	422.3442	169932	251.8974	0.48955	326.2661	5710500
03	2018-05-11t2207	1526094596.28	adult	147.8195	119.6361	-66.0014	958.6366	75.6718	60818.1877	191873.1404	3261681.2937	2138.01	1.394	267.495	0.81527	238.5778	0.81898	1142.85	1.0781	1069.0701	363425	434.1904	0.38049	820.1215	0.75809	8485200	-0.035908	579.823	180.739	173.3826	367.481	345.7897	116859	263.9423	0.63404	321.7168	5733230
03	2018-05-12t0207	1526108996.36	adult	151.8196	123.6361	-62.0014	1004.0231	77.8517	62111.3327	195779.9182	3290846.0339	1749.28	0.74825	255.351	0.40632	227.7403	0.33332	1022.96	0.69621	974.1987	332463	422.5619	0.27155	774.3645	0.57972	8275690	-0.074379	623.196	170.927	162.4451	368.261	347.8951	119685	257.5538	0.29279	315.2712	5539570
03	2018-05-12t0607	1526123396.36	adult	155.8196	127.6361	-58.0014	933.8926	72.8988	56656.9739	178706.3534	2946726.3163	1637.66	0.58911	260.793	0.63368	236.6055	0.74195	1021.74	0.73489	985.8816	302435	412.3287	0.17749	784.4199	0.67763	7714240	-0.23476	683.996	186.753	175.4383	455.254	427.5823	134755	289.225	0.89826	372.5701	5524160
03	2018-05-12t1007	1526137797.75	adult	159.82	131.6365	-54.001	937.7461	87.1414	58200.453	183655.1986	3101156.8616	1675.2	0.69986	251.03	0.30626	227.9117	0.35891	974.225	0.60919	930.7443	296164	401.1123	0.069139	805.6249	0.83654	7626800	-0.23027	506.308	181.018	170.5543	371.172	359.2339	112836	280.5521	0.51742	334.3175	5499700
03	2018-05-12t1407	1526152196.3	adult	163.8195	135.6361	-50.0014	716.5079	87.001	41962.5554	133980.753	2098806.823	1305.18	0.057338	254.722	0.47523	227.7409	0.36227	930.508	0.49743	901.6361	204712	429.9424	0.50584	766.3285	0.68915	5584270	-0.89611	437.546	178.933	169.0494	346.537	338.7903	76238.1	276.5846	0.26747	322.7147	3922750
03	2018-05-12t1807	1526166596.14	adult	167.8195	139.6361	-46.0014	888.4081	80.1914	57369.7692	181184.1269	3112056.0145	997.774	-0.49034	252.53	0.42741	233.3031	0.62629	760.587	-0.085851	740.3029	228176	387.4893	-0.038718	617.3606	-0.036334	7555450	-0.19577	691.314	196.847	181.5526	440.376	426.9027	132113	313.454	0.9098	394.826	5889460
03	2018-05-12t2207	1526180996.71	adult	171.8197	143.6362	-42.0013	949.611	79.5833	56235.6918	177289.6949	2887475.8112	1166.69	-0.14596	247.428	0.26648	230.8397	0.52682	786.944	0.05233	756.1506	231361	364.0648	-0.33398	628.4164	0.065183	7264730	-0.26806	523.594	197.173	180.6369	414.466	407.8569	121853	321.2845	0.90874	384.4558	5789190
03	2018-05-13t0207	1526195396.81	adult	175.8197	147.6363	-38.0012	926.3008	81.5483	55999.129	176553.1201	2936314.5735	1330.23	0.19301	246.916	0.27854	229.4804	0.4785	801.678	0.14838	760.069	234892	369.6401	-0.22314	638.3071	0.16189	7220810	-0.25886	766.711	200.028	183.0118	460.445	438.801	134910	325.1784	0.82987	400.7497	5849610
03	2018-05-13t0607	1526209796.96	adult	179.8197	151.6363	-34.0012	917.0636	77.6858	54511.2884	171872.109	2824826.484	1044.64	-0.34494	246.784	0.306	231.1592	0.56925	688.896	-0.25919	663.1613	196335	369.3648	-0.20027	570.3502	-0.17481	7028910	-0.31062	701.056	205.801	186.0081	492.582	475.9589	140386	336.531	0.90648	424.959	5861610
03	2018-05-13t1007	1526224196.51	adult	183.8196	155.6362	-30.0013	868.6278	80.1199	51401.7603	162135.8274	2714687.9471	1121.35	-0.18435	243.896	0.22834	226.8333	0.39923	739.864	-0.024696	716.853	199024	364.3962	-0.24874	586.3949	-0.05183	6548110	-0.46735	727.13	210.743	191.8334	484.417	462.7434	130308	346.5948	0.96479	418.5874	5658030
03	2018-05-13t1407	1526238597.85	adult	187.82	159.6365	-26.001	942.513	81.5423	55336.1181	174488.0341	2832577.0627	1033.15	-0.34544	239.804	0.10204	225.6721	0.36769	654.205	-0.34805	609.0085	189719	355.6678	-0.356	519.1501	-0.40399	6932750	-0.3177	808.808	209.924	189.468	521.308	500.2755	151179	348.9477	0.88106	450.6349	6068910
03	2018-05-13t1807	1526252997.9	adult	191.82	163.6366	-22.0009	948.7133	80.881	55688.3935	175513.0211	2845400.3446	1028.08	-0.34833	239.736	0.13382	226.5442	0.43038	636.11	-0.40193	614.3364	185108	355.9998	-0.32568	521.9566	-0.35969	6974390	-0.29436	865.383	211.966	190.7175	516.311	495.74	150247	351.8733	0.82912	450.2528	6166500
03	2018-05-13t2207	1526267398.54	adult	195.8202	167.6367	-18.0008	943.1045	83.3771	55462.4593	174893.2511	2858124.7098	782.298	-0.82947	239.805	0.17328	227.5799	0.50319	552.656	-0.73948	529.9378	160270	354.5675	-0.32169	490.1551	-0.52375	6951000	-0.29411	845.564	215.917	193.2431	530.64	508.7207	153886	363.066	0.93114	455.5506	6258560
03	2018-05-14t0207	1526281797.43	adult	199.8199	171.6364	-14.0011	941.1709	79.98	55166.2334	173861.9917	2828203.3988	1074	-0.24152	239.113	0.18301	226.9687	0.50316	621.737	-0.42019	595.2879	179682	344.2072	-0.46614	506.1922	-0.39709	6895310	-0.304	933.004	218.447	196.0524	541.576	523.5292	156515	367.5909	0.91206	465.4057	6299360
03	2018-05-14t0607	1526296197.77	adult	203.82	175.6365	-10.001	880.9398	80.3581	52890.1579	166809.5131	2805595.739	875.424	-0.6247	239.587	0.24434	227.4296	0.55786	527.115	-0.82095	491.4067	146011	351.3559	-0.31805	436.8741	-0.81009	6615240	-0.39677	817.103	225.291	206.4377	521.509	499.4026	144458	376.3045	0.98192	462.769	6220500
03	2018-05-14t1007	1526310603.62	adult	207.8216	179.6382	-5.9993	857.1958	80.8321	51507.1022	162520.1132	2719274.6615	964.303	-0.43919	242.538	0.41051	228.8771	0.66026	541.045	-0.74048	492.5094	145541	358.5355	-0.1626	445.3825	-0.73336	6520140	-0.42222	965.282	230.661	210.2665	532.977	506.9727	143371	389.2126	1.123	469.3467	6200850
03	2018-05-14t1407	1526324998.47	adult	211.8202	183.6367	-2.0008	868.7456	80.954	50794.0241	160231.712	2610597.9795	963.169	-0.43006	243.167	0.48437	229.7953	0.74225	579.355	-0.54479	533.782	154108	361.7329	-0.071081	465.8835	-0.57302	6456580	-0.43633	1079.26	235.987	209.7357	573.366	543.7357	152515	411.3801	1.4123	499.5762	6265930
03	2018-05-14t1807	1526339404.07	dead	215.8217	187.6383	2.0008	863.7644	79.8134	50223.6234	158420.6113	2565872.6703	1018.03	-0.31271	244.537	0.59006	230.826	0.8315	628.917	-0.29173	577.8	165405	361.7729	-0.032967	489.1658	-0.38717	6421300	-0.44167	1050.07	239.455	209.7122	593.559	564.5861	156106	423.9871	1.5426	518.1909	6287860
04	2018-05-05t1818	1525562459.02	larva	0	-28.1836	-193.8202	1153.0108	18.6534	14447.6015	45398.7061	158142.3376	168.851	-1.3826	102.473	-1.5729	102.28	-1.4116	143.54	-1.8233	141.7132	11770.2	127.292	-1.7447	137.2836	-1.6538	840280	-0.72217	199.913	94.185	93.9178	137.477	135.8357	11273.1	118.7063	-0.15901	130.7634	772317
04	2018-05-05t2218	1525576854.39	larva	3.9987	-24.1849	-189.8215	480.9679	37.1126	14522.98	45967.9981	361194.5779	509.758	-0.4059	176.577	0.025138	163.5648	0.10692	410.352	-0.44659	400.6201	32007.4	289.3875	-0.12769	365.7371	-0.30536	1370060	-0.65656	195.501	103.7	103.0667	147.484	144.9571	11503.7	129.2739	0.053349	140.0253	804605
04	2018-05-06t0218	1525591283.85	larva	8.0069	-20.1767	-185.8133	465.1039	45.8804	14518.9482	45999.4575	405812.6753	409.97	-0.88522	160.985	-0.48178	155.8451	-0.22458	331.379	-1.0709	326.5126	25847.5	223.3799	-0.98525	300.6025	-0.90555	1247480	-1.1297	198.986	101.2	100.8303	145.113	143.1032	11318.8	126.2961	-0.050116	137.8847	784198
04	2018-05-06t0618	1525605671.27	larva	12.0034	-16.1802	-181.8168	551.7395	37.5388	17272.1836	54428.9643	460152.531	511.015	-0.71937	180.402	-0.13065	173.0701	0.15164	371.338	-1.0051	361.9743	34534.4	253.3044	-0.78063	335.8192	-0.83208	1661500	-1.139	197.682	100.884	100.3267	147.267	144.653	13695.9	127.7722	-0.048709	140.5546	929143
04	2018-05-06t1018	1525620067.31	larva	16.0023	-12.1813	-177.8179	625.1712	43.2268	21476.8561	67925.5866	626681.0592	576.384	-0.66905	204.557	0.37137	192.0283	0.60896	463.098	-0.63883	453.458	53256.2	315.6244	-0.17514	420.3207	-0.41164	2333790	-0.95786	326.193	99.2923	98.7725	145.766	141.7502	16763.1	124.8279	-0.16672	136.6693	1132830
04	2018-05-07t1039	1525707772.87	adult	40.365	12.1813	-153.4553	954.9398	58.7368	47065.3294	148511.0277	1916386.7989	1450.09	0.81482	239.09	0.65461	215.7634	0.79005	868.447	0.70326	834.8622	214506	394.8266	0.079773	693.5897	0.59617	5905760	-0.42346	304.358	106.355	105.635	158.71	155.0032	39201.3	136.4603	-0.13069	150.0462	2627080
04	2018-05-07t1645	1525729705.97	adult	46.4575	18.2739	-147.3628	946.5913	61.0686	50453.0473	159095.2743	2214156.2144	1221.87	-0.02063	238.768	0.39598	210.6027	0.33899	863.043	0.39811	839.2892	228706	456.2426	0.83453	731.8863	0.60658	6307550	-0.66454	339.559	99.7354	98.9922	151.362	148.3286	40110.9	128.2404	-0.76524	142.2855	2634710
04	2018-05-07t1902	1525737935.9	adult	48.7436	20.5599	-145.0767	1041.024	61.8713	50351.8934	158579.6629	2061729.9935	1370.94	0.2687	259.998	1.2066	230.6131	1.2454	988.192	1.0063	971.4454	261871	450.6245	0.68797	830.4621	1.3074	6867850	-0.51003	228	111.831	111.2169	162.348	160.0573	43022.2	141.285	-0.032398	155.0711	2954020
04	2018-05-07t2216	1525749569.73	adult	51.9752	23.7916	-141.845	1052.8208	72.5571	62460.6761	196952.3335	3088177.2554	1966.26	1.6119	240.883	0.26313	216.14	0.39561	913.282	0.44205	842.3539	298643	407.0841	-0.18177	722.5365	0.33056	7861930	-0.16986	291.212	110.347	109.7464	158.386	155.3475	51792.1	137.7833	-0.34333	150.6098	3601510
04	2018-05-08t0216	1525763971.13	adult	55.9756	27.792	-137.8447	1113.9954	63.2314	56401.9194	177621.7094	2401480.8629	1473.56	0.32616	262.633	1.1659	233.9166	1.2548	932.222	0.44837	908.1174	275938	463.2952	0.82586	735.8613	0.34357	7769470	-0.38888	367.028	112.452	111.7657	164.389	161.3289	48659.2	141.9144	-0.21803	155.9902	3326680
04	2018-05-08t0616	1525778374.06	adult	59.9764	31.7928	-133.8438	1088.7709	68.8759	60541.336	190739.4978	2807255.9971	1126.76	-0.55751	244.876	0.21444	218.5434	0.28472	799.795	-0.38075	763.0485	253535	450.8626	0.54472	658.5098	-0.36101	7753990	-0.49131	317.764	106.952	106.4235	154.897	152.4701	49102.3	135.0927	-0.8319	147.8151	3386630
04	2018-05-08t1018	1525792870.99	adult	64.0033	35.8197	-129.8169	1104.7054	67.1551	60753.4104	191371.8176	2797570.0175	1191.82	-0.44353	260.15	0.86628	231.2677	0.92021	858.451	-0.099311	824.7819	273846	471.5934	0.91784	712.2109	0.037933	8274590	-0.27854	456.006	112.141	111.3384	164.65	160.6888	52523.4	142.0917	-0.5532	155.9291	3566860
04	2018-05-08t1417	1525807215.84	adult	67.988	39.8044	-125.8322	1113.9159	70.0558	60813.2537	191468.6696	2831593.0547	2138.1	1.6533	265.266	1.0301	231.2497	0.83989	1090.57	1.1075	1009.7224	347892	477.5072	0.99628	831.3855	0.93703	8446070	-0.23755	338.096	117.32	116.5878	168.602	165.7225	53784	147.0238	-0.419	160.4348	3735470
04	2018-05-08t1807	1525821021.65	adult	71.823	43.6393	-121.9973	1069.3285	70.8531	61157.8723	192751.7322	2900842.947	1820.98	0.8798	275.736	1.4406	246.0695	1.591	882.889	-0.052817	837.5746	282525	498.5473	1.3576	728.9522	0.09698	8818880	-0.10055	243.955	121.448	120.2645	195.373	192.3484	62519.4	154.042	-0.1528	177.253	3884260
04	2018-05-08t2207	1525835407.86	adult	75.8191	47.6355	-118.0011	1063.0758	68.5309	58699.2747	184887.2565	2726225.5277	1916.9	1.0251	264.238	0.81816	232.8311	0.76342	1021.06	0.6111	935.2946	314485	466.1847	0.71417	787.3311	0.49593	8115280	-0.50007	214.134	114.199	113.3704	170.449	167.3543	52498.2	145.6543	-0.83537	160.3136	3507280
04	2018-05-09t0207	1525849807.72	adult	79.8191	51.6355	-114.0012	1012.2668	73.3451	58033.4333	183171.2248	2801749.379	1653.2	0.40716	273.964	1.1899	244.7124	1.3472	1019.21	0.55094	958.3054	309841	452.7219	0.44508	763.6233	0.28712	8313730	-0.42522	585.771	123.863	121.3288	320.984	290.5648	97579	157.7215	-0.29543	205.7591	3758730
04	2018-05-09t0607	1525864207.24	adult	83.819	55.6353	-110.0013	1095.808	70.4929	63772.4517	200902.9852	3098897.4395	1664.57	0.38452	268.46	0.87883	236.0528	0.81269	1007.85	0.45151	965.2035	336623	486.6752	1.0191	792.2029	0.45869	8946980	-0.13804	360.659	122.889	121.7757	190.881	184.9234	63754.3	156.8005	-0.53268	176.3964	4095510
04	2018-05-09t1007	1525878621.43	adult	87.8229	59.6393	-105.9973	1025.3211	86.0497	64163.3266	202327.0693	3486056.0225	902.224	-1.1466	239.202	-0.41329	216.7564	-0.23801	707.809	-0.9572	698.4025	237116	385.6547	-0.70321	629.6328	-0.64792	8006340	-0.58594	334.757	113.231	112.486	164.077	161.4923	54965.9	142.2068	-1.547	156.3793	3789940
04	2018-05-09t1407	1525893008.24	adult	91.8192	63.6356	-102.001	1035.4657	69.2258	59000.4298	185869.4876	2836531.0769	1018.43	-0.90861	256.936	0.32809	230.9084	0.48555	800.337	-0.51891	775.3577	247304	449.1689	0.36096	690.0847	-0.23485	7926990	-0.61697	364.656	119.04	117.1104	229.695	217.972	70975.7	155.149	-0.99116	183.6102	3672610
04	2018-05-09t1807	1525907422.06	adult	95.8231	67.6394	-97.9972	1057.3245	70.6483	58205.4415	183326.6705	2775465.7609	1110.64	-0.72482	246.437	-0.11771	224.859	0.1586	742.462	-0.7553	700.2936	226451	415.4353	-0.17122	619.8276	-0.66193	7506960	-0.79813	344.559	114.444	112.958	182.528	178.5764	55670.9	150.7797	-1.3894	170.7878	3486190
04	2018-05-09t2207	1525921810.63	adult	99.8199	71.6363	-94.0003	976.4351	72.5185	56088.173	176911.4242	2785679.1335	1033.52	-0.85581	254.827	0.22091	232.8768	0.55818	794.783	-0.51139	779.6936	233666	410.3744	-0.23186	700.745	-0.14629	7469740	-0.79762	280.126	129.079	127.6905	203.096	196.891	59710.3	164.5662	-0.82797	186.001	3783700
04	2018-05-10t0207	1525936209.62	adult	103.8196	75.636	-90.0006	917.3831	73.8812	53936.0891	170119.2278	2658168.8348	1723.91	0.40154	257.745	0.33468	233.5122	0.58323	978.363	0.26132	910.5298	275898	413.1187	-0.17202	751.3014	0.16411	7264020	-0.868	317.124	130.434	127.8305	220.909	215.7389	62296.4	175.4271	-0.45715	202.6531	3676020
04	2018-05-10t0607	1525950607.59	adult	107.819	79.6354	-86.0012	1058.9545	76.351	63264.7339	199325.4667	3255061.2569	889.83	-1.0798	229.239	-0.78153	209.802	-0.60574	703.713	-0.83716	692.28	232929	376.8378	-0.68061	624.0623	-0.55635	7571530	-0.71206	245.071	121.702	119.7721	194.128	191.0229	64256.5	159.7431	-1.3475	182.3048	4019690
04	2018-05-10t1007	1525965017.12	adult	111.8217	83.6381	-81.9985	982.4763	71.2455	57709.6738	181991.9597	2869208.5288	1046.7	-0.78389	250.33	0.05096	228.647	0.3368	729.648	-0.70546	711.2112	220354	402.5665	-0.2863	637.2141	-0.45495	7547940	-0.69819	305.324	123.708	120.0241	230.85	226.1715	69716.8	173.9186	-0.84411	212.677	3730030
04	2018-05-10t1407	1525979427.38	adult	115.8245	87.6409	-77.9957	957.8117	70.8227	54771.236	172646.6218	2706284.6296	1190.65	-0.51328	249.317	0.020934	227.911	0.30216	871.565	-0.12583	838.5018	250139	382.503	-0.5438	731.5189	0.090207	7141200	-0.83928	485.759	133.565	128.8618	302.517	275.834	86822.3	185.8127	-0.4925	236.8593	3825690
04	2018-05-10t1807	1525993827.64	adult	119.8246	91.641	-73.9956	900.6504	69.9646	51544.8843	162484.6012	2515432.7746	963.145	-0.8892	249.742	0.04725	228.8001	0.34799	776.682	-0.46789	776.0701	209704	404.5059	-0.21668	684.2724	-0.14683	6726300	-0.9732	518.908	131.001	126.6583	298.264	271.6936	80531.4	180.382	-0.84797	226.0342	3528260
04	2018-05-10t2207	1526008226.18	adult	123.8242	95.6406	-69.996	1021.1496	70.5774	56202.2486	177031.0323	2699946.4987	1607.24	0.25522	267.988	0.73961	245.6078	1.1675	969.184	0.28732	914.6263	285909	414.852	-0.054218	773.7509	0.35221	7881790	-0.47421	609.724	158.747	147.1758	427.779	410.9466	126195	252.1244	1.6018	372.6618	4668900
04	2018-05-11t0207	1526022608.22	adult	127.8192	99.6356	-66.001	929.4256	71.2725	54184.2127	170862.7139	2671478.7171	1698.69	0.44048	256.895	0.33742	230.3905	0.42904	1046.8	0.59714	985.5352	297292	412.0878	-0.066449	809.2218	0.55673	7273990	-0.67674	348.09	142.76	138.34	262.891	255.2082	74661.2	197.7194	-0.49456	239.2582	4042250
04	2018-05-11t0607	1526037007.97	adult	131.8192	103.6355	-62.0011	889.8101	77.8186	51791.8126	163499.7824	2608978.1571	879.366	-0.95688	240.862	-0.23589	228.492	0.34087	696.606	-0.66916	690.8817	188780	321.3066	-1.2299	573.4431	-0.6352	6521830	-0.92181	339.726	145.363	142.3937	245.217	237.7726	66453.8	195.7217	-0.69294	224.8365	3935990
04	2018-05-11t1007	1526051408.71	adult	135.8194	107.6357	-58.0009	967.9471	71.0704	54674.9783	172372.4996	2692631.1793	1084.5	-0.56874	241.278	-0.19946	222.7566	0.0747	831.465	-0.1406	824.5889	237799	352.8166	-0.78156	708.6126	0.091301	6897170	-0.73337	332.45	139.114	134.8336	254.565	248.9186	72805.7	193.3685	-0.88551	230.4767	3976720
04	2018-05-11t1407	1526065818.46	adult	139.8221	111.6384	-53.9982	956.8013	70.8986	54202.0245	170864.0633	2650539.145	972.275	-0.73393	244.725	-0.052172	223.4773	0.1162	816.714	-0.15954	807.8497	231947	403.0443	-0.095085	739.7585	0.28196	6936500	-0.6729	430.392	145.224	139.3109	305.882	295.9446	86870.5	208.1334	-0.57648	261.157	4116220
04	2018-05-11t1807	1526080219.06	adult	143.8222	115.6386	-49.998	909.2604	70.0987	52972.2903	167012.5177	2644402.9758	944.108	-0.75295	259.442	0.50173	239.3647	0.85508	783.841	-0.24136	781.8237	217124	400.9447	-0.08845	690.2351	0.069232	7182910	-0.53895	559.242	158.955	152.5888	350.975	324.3206	97220	231.2179	-0.074042	286.251	4400840
04	2018-05-11t2207	1526094609.92	adult	147.8197	119.6361	-46.0005	928.3396	71.4926	54718.7333	172592.6531	2753123.6995	891.233	-0.81671	248.147	0.11785	232.1331	0.52566	614.482	-0.80793	586.1677	175742	377.8022	-0.35407	512.1685	-0.78083	7097000	-0.52657	344.002	153.667	147.5745	277.2	272.842	79279.2	221.5232	-0.4746	259.7213	4394870
04	2018-05-12t0207	1526109009.98	adult	151.8197	123.6361	-42.0005	885.5453	70.194	50676.2449	159831.5971	2510666.2301	1628.87	0.53234	257.442	0.48232	236.297	0.7214	912.906	0.30108	864.54	241920	391.0836	-0.14362	697.4755	0.19245	6818360	-0.58422	379.891	160.998	152.8977	303.08	298.0035	80316.2	239.4724	-0.16134	281.8846	4264020
04	2018-05-12t0607	1526123409.87	adult	155.8197	127.636	-38.0006	824.9379	73.3075	48666.2595	154577.8071	2442099.838	1486.79	0.31586	251.716	0.30188	231.7242	0.52154	804.465	-0.04768	753.572	205138	382.6781	-0.21734	616.1077	-0.17387	6404400	-0.68836	410.857	163.335	153.7045	319.125	313.0228	81377	245.3567	-0.16066	294.8937	4155730
04	2018-05-12t1007	1526137811.25	adult	159.8201	131.6364	-34.0002	515.6525	118.2189	36340.4646	117798.824	2307252.987	1355.29	0.11405	251.029	0.30622	229.6659	0.43793	809.04	0.010699	750.3428	153718	392.5746	-0.04598	632.8505	-0.044023	4751720	-1.2185	359.414	163.887	152.1554	307.483	303.2751	58421.7	250.0157	-0.1917	290.9035	3102210
04	2018-05-12t1407	1526152209.93	adult	163.8197	135.6361	-30.0005	561.0782	116.0897	35752.4757	115816.1532	2163751.282	1116.7	-0.29191	247.247	0.19686	226.8982	0.32436	762.88	-0.1153	720.4492	142658	386.6981	-0.086062	625.1262	-0.037988	4615350	-1.2276	394.96	167.651	154.7318	329.449	325.6097	61606.9	262.3963	-0.049799	310.6346	3129540
04	2018-05-12t1807	1526166609.57	adult	167.8196	139.636	-26.0006	598.7441	104.1119	36780.4816	117832.8981	2043080.9675	1024.99	-0.43924	243.902	0.10255	226.3834	0.31531	691.949	-0.34093	667.4745	133546	373.691	-0.23126	561.6508	-0.32811	4686810	-1.1803	390.338	171.585	155.3865	335.429	330.938	64737.8	282.0998	0.23712	320.1285	3297170
04	2018-05-12t2207	1526181010.34	adult	171.8198	143.6362	-22.0004	595.9001	102.2862	37337.1173	120077.2871	2099576.0713	836.212	-0.77409	241.157	0.028524	229.1711	0.45226	553.819	-0.82703	533.5632	108549	339.8547	-0.67813	480.1853	-0.72335	4705220	-1.1474	407.027	177.51	163.697	345.206	340.7419	67660.4	280.4473	0.064527	326.2994	3463400
04	2018-05-13t0207	1526195410.29	adult	175.8198	147.6362	-18.0004	575.9989	105.3027	33729.2442	108797.3448	1783339.1717	1283.34	0.10275	235.4	-0.16175	223.4099	0.20895	742.739	-0.078045	695.4582	131465	318.4147	-0.9666	531.6019	-0.41646	4153170	-1.3165	478.387	180.133	161.524	401.896	394.973	71135.6	305.2508	0.43271	378.6975	3178080
04	2018-05-13t0607	1526209810.65	adult	179.8199	151.6363	-14.0003	588.7539	91.6177	33504.4784	107096.5078	1688442.4281	1203.53	-0.035277	236.371	-0.094327	225.6729	0.32742	672.008	-0.32559	631.6056	118273	310.8718	-1.0689	506.0195	-0.53142	4150440	-1.3121	483.687	186.86	175.3079	358.225	350.043	63047.6	289.5002	0.0038442	334.1633	3281070
04	2018-05-13t1007	1526224210.08	adult	183.8197	155.6361	-10.0005	539.8121	85.945	29354.4805	94378.3242	1461141.7778	1010.98	-0.40168	239.77	0.068385	232.0611	0.62895	625.756	-0.48391	606.5287	96366.4	310.1608	-1.0732	502.9638	-0.52514	3690780	-1.4699	398.096	196.361	190.8583	339.975	335.3482	52356.2	290.9825	-0.068291	323.8352	3022590
04	2018-05-13t1407	1526238611.36	adult	187.8201	159.6365	-6.0001	518.4723	89.7812	29910.5019	96144.7226	1573204.8899	1076.94	-0.2583	246.429	0.36155	241.6658	1.0696	633.873	-0.43189	615.6785	99518.1	313.3902	-1.0145	474.5328	-0.66322	3859330	-1.4033	486.365	202.8	198.0989	365.249	355.59	57344.1	302.6363	0.045248	341.0554	3176050
04	2018-05-13t1807	1526253011.58	adult	191.8202	163.6365	-2.0001	542.1234	88.7293	30006.6147	96300.9122	1492236.9675	804.108	-0.79489	240.877	0.17899	236.3957	0.86316	555.351	-0.74251	541.3261	87745.5	309.5479	-1.0657	451.8295	-0.77689	3785860	-1.4284	431.912	201.463	196.2188	364.082	358.5332	57524.9	304.4961	-0.0054294	346.1608	3166400
04	2018-05-13t2207	1526267412.17	dead	195.8203	167.6367	2.0001	555.6819	89.1392	31383.3589	100324.9536	1617311.8396	951.475	-0.49352	250.997	0.62077	246.2783	1.3263	618.986	-0.4541	611.5977	102133	327.1318	-0.76835	501.0994	-0.45712	4127400	-1.3039	528.985	207.255	200.2449	393.059	384.1923	64854.7	320.0072	0.18783	365.2501	3408100
05	2018-05-05t1818	1525562471.94	larva	0	-28.1839	-193.8205	153.9454	28.2324	2888.2686	9195.4569	51173.146	0	-1.9536	0	-3.9434	0	-4.1242					0	-3.1004	0	-2.5577	0	-1.4972	0	0	0				0	-2.8542	0	0
05	2018-05-05t2218	1525576867.21	larva	3.9987	-24.1852	-189.8218	169.1029	20.6026	2486.3412	7861.7982	33332.1118	291.894	-1.1169	196.244	0.49413	194.8656	0.96321	266.8064	-1.2774	264.341	3735.2893	240.4801	-0.66283	255.4461	-1.0416	273172	-1.6022	155.907	104.696	104.5528	144.5553	143.7355	2023.774	129.0953	0.049135	140.5131	145736
05	2018-05-06t0218	1525591297.79	larva	8.0072	-20.1767	-185.8133	182.8502	42.0399	4647.1948	15048.0965	106044.6188	620.705	-0.21956	211.597	0.76439	200.783	1.0457	532.6845	0.093642	519.2854	13849.7979	302.1503	-0.098525	467.3646	0.22366	529416	-1.7132	158.915	108.468	107.989	149.8036	148.8984	3894.8923	133.2795	0.1215	144.0604	271388
05	2018-05-06t0618	1525605684.8	larva	12.0036	-16.1803	-181.8169	482.9302	40.4752	16981.4659	53671.8677	499325.6302	1052.62	0.94084	194.06	0.21717	175.4708	0.22187	635.0795	0.51999	599.9243	57792.2383	315.8781	-0.054919	494.775	0.26018	1749060	-1.0715	240.517	97.0618	96.6273	143.223	139.9729	13033.292	122.5345	-0.18317	135.3456	874818
05	2018-05-06t1018	1525620080.87	larva	16.0025	-12.1814	-177.818	830.919	47.7896	29566.8921	93300.5948	864860.0041	814.834	0.041784	213.295	0.60201	191.8809	0.60448	578.5893	0.028714	565.3748	90838.5156	373.2721	0.51474	513.2417	0.23654	3344040	-0.21486	192.337	106.02	105.3633	151.4741	149.3262	23781.4336	132.9142	0.051024	144.7092	1662190
05	2018-05-07t1039	1525707786.85	adult	40.3653	12.1814	-153.4552	987.8228	60.3637	51159.012	161362.4688	2182639.2541	707.938	-1.1051	241.012	0.72299	222.6012	1.0739	566.6973	-1.0288	556.5098	152441.5781	397.7612	0.12441	515.8961	-0.76819	6464440	-0.092566	195.911	101.042	100.3771	151.0175	149.0865	40623.7188	129.2395	-0.4562	143.2758	2710140
05	2018-05-07t1645	1525729719.39	adult	46.4576	18.2738	-147.3628	982.1401	62.863	48685.4041	153390.938	2003769.2461	1682.91	1.1263	249.56	0.83482	222.3117	0.8989	828.243	0.19902	770.4608	212030.2188	441.1383	0.58075	664.7144	0.075657	6375250	-0.62633	207.316	103.957	103.3055	153.7154	150.963	39351.1523	132.2199	-0.52699	145.6043	2655680
05	2018-05-07t1902	1525737949.24	adult	48.7437	20.5598	-145.0768	947.4511	67.1913	52581.5769	165775.2112	2423438.6811	2091.75	2.0404	253.868	0.94526	230.0099	1.2151	1003.9788	1.0967	940.6691	277098.1562	413.3424	0.035228	754.1521	0.69591	6984930	-0.44503	327.653	118.533	118.1805	171.7894	168.8286	47413.8633	150.3206	0.53069	163.8824	3261330
05	2018-05-07t2216	1525749582.96	adult	51.9753	23.7914	-141.8452	894.1085	63.9778	47815.1997	150813.2418	2111774.1957	1392.35	0.22031	265.142	1.3682	236.6752	1.4943	879.0311	0.24499	830.1497	220636.7969	476.6483	1.1138	752.5237	0.57619	6638110	-0.83504	332.691	115.329	114.6319	171.6219	168.3935	43077.1016	147.222	0.26872	162.3196	2887390
05	2018-05-08t0216	1525763984.38	adult	55.9757	27.7918	-137.8448	935.6063	66.6276	51929.3082	163806.0364	2398659.5189	1772.25	1.0416	254.772	0.79019	230.1422	1.0431	962.8958	0.62493	890.9446	261907.6562	418.0456	-0.058155	747.491	0.44025	6925480	-0.83842	347.487	117.557	116.7125	172.8696	169.3249	47020.5391	148.8492	0.23934	164.2001	3195560
05	2018-05-08t0616	1525778387.27	adult	59.9765	31.7926	-133.844	972.1781	69.1022	53083.1161	167237.1642	2459906.113	1255.08	-0.25487	245.91	0.26445	221.6069	0.45901	818.2127	-0.27614	793.8764	227463.125	416.8199	-0.12736	674.8569	-0.22605	6830900	-0.9753	328.402	112.722	111.438	177.9249	170.4455	49463.125	145.1111	-0.1783	162.7523	3131190
05	2018-05-08t1018	1525792884.85	adult	64.0036	35.8197	-129.8169	954.0556	71.2054	53955.4865	170066.8999	2589577.4519	1675.47	0.67251	252.154	0.48235	226.9709	0.67625	937.3701	0.33779	866.5859	265275.75	420.7494	-0.073736	723.2158	0.12671	7114010	-0.87837	417.828	118.372	116.0262	231.8348	225.3218	65609.25	157.9748	0.46192	196.3215	3339620
05	2018-05-08t1417	1525807229.31	adult	67.9882	39.8043	-125.8323	939.0591	68.142	50536.9311	159262.5825	2306535.4098	1322.05	-0.18211	241.863	-0.077962	219.6888	0.18833	885.5592	0.0056085	858.5755	234673.1875	380.457	-0.85931	711.0273	-0.0057106	6397040	-1.2813	276.214	115.498	114.2545	179.7594	174.918	47636.2305	148.2893	-0.33974	166.6342	3054810
05	2018-05-08t1807	1525821035.36	adult	71.8232	43.6393	-121.9973	930.2801	68.8164	52622.7811	165926.0902	2505324.2668	1316.02	-0.2333	255.508	0.49297	237.3324	1.101	833.3559	-0.31287	807.3662	230006.2344	376.1292	-0.94757	658.9831	-0.43886	7032340	-0.99882	258.38	122.945	121.6918	184.6064	180.3591	50951.3672	156.9398	0.025332	174.0056	3383820
05	2018-05-08t2207	1525835421.24	adult	75.8192	47.6354	-118.0012	939.4636	69.5743	54416.4612	171720.3249	2602804.9865	1164.28	-0.59824	244.881	-0.075463	224.9219	0.32367	774.6318	-0.65054	754.5062	220770.0625	394.5008	-0.6103	641.712	-0.59206	6963180	-1.071	282.833	122.847	120.5949	211.2878	206.5198	60217.0234	162.4545	0.17736	189.7857	3493140
05	2018-05-09t0207	1525849821.08	adult	79.8192	51.6353	-114.0013	976.0754	67.2456	51983.3448	163794.6445	2342105.7981	1413.21	-0.094875	245.727	-0.081976	224.366	0.23556	858.7169	-0.24269	812.7204	234429.7188	393.2555	-0.62025	704.0307	-0.14225	6688680	-1.217	294.533	120.009	118.0148	211.4111	208.2053	57715.2227	157.3335	-0.31837	188.252	3266630
05	2018-05-09t0607	1525864220.76	adult	83.8191	55.6353	-110.0013	941.1306	66.7432	50779.7906	160061.3213	2302104.8855	928.401	-1.1085	261.225	0.56075	245.0323	1.2947	707.5977	-0.98303	689.3458	188220.9688	387.6501	-0.70141	611.3602	-0.79818	6947030	-1.0958	346.593	131.93	129.1313	238.9622	232.6668	63563.9453	174.6163	0.50012	214.5763	3508540
05	2018-05-09t1007	1525878635.34	adult	87.8232	59.6393	-105.9973	959.505	69.1466	52567.5208	165625.1528	2470829.9985	913.69	-1.1241	249.565	0.031123	234.2569	0.68456	697.8683	-1.003	688.1226	192611.6719	374.0732	-0.89764	579.8888	-0.98039	6867040	-1.1225	267.655	121.137	119.124	197.7047	193.5566	54566.5039	160.0264	-0.53824	182.4173	3333200
05	2018-05-09t1407	1525893021.6	adult	91.8193	63.6355	-102.0011	968.0318	70.4394	54697.6615	172430.926	2597332.146	871.859	-1.1894	247.242	-0.0787	233.0251	0.59547	646.7508	-1.2044	636.7426	184970.7344	365.8007	-0.99468	551.7213	-1.1271	7070380	-1.0137	320.913	127.3	125.0205	206.8006	201.4938	59144.957	168.187	-0.27419	191.0082	3640410
05	2018-05-09t1807	1525907435.99	adult	95.8233	67.6395	-97.9971	992.2405	65.0813	52323.6097	164867.8787	2366115.2724	909.784	-1.1005	239.637	-0.39748	221.2803	-0.024934	654.92	-1.1341	634.442	180103	375.6071	-0.7991	567.6718	-0.98705	6571810	-1.2238	362.907	126.445	122.8032	244.9428	238.4139	67359.2656	171.3375	-0.29673	215.8246	3467630
05	2018-05-09t2207	1525921824.26	adult	99.8201	71.6362	-94.0004	879.0735	68.6518	49108.9367	154897.9861	2314346.48	1201.91	-0.54735	244.063	-0.21413	224.9193	0.15414	767.3371	-0.62688	721.3087	197205.6406	372.0848	-0.81776	609.0514	-0.70029	6272420	-1.3329	317.55	126.281	123.383	226.8361	221.9609	58296.8672	168.2188	-0.64173	203.1713	3245410
05	2018-05-10t0207	1525936222.99	adult	103.8197	75.6359	-90.0007	876.3706	65.9833	47968.6906	151269.8745	2215385.7567	879.99	-1.1173	260.139	0.42985	246.0073	1.2124	655.3869	-1.0644	640.7132	165157.5	376.4287	-0.71798	552.979	-1.0008	6533900	-1.1884	330.169	139.415	137.0784	246.6611	239.306	62158.6094	188.3377	0.1699	224.309	3501680
05	2018-05-10t0607	1525950621.01	adult	107.8192	79.6353	-86.0013	910.354	71.9795	51703.038	163013.7305	2470730.0825	878.12	-1.1006	237.605	-0.45402	220.7526	-0.058263	688.7793	-0.89717	684.2141	186659.1875	353.6391	-1.0171	585.1694	-0.77922	6424830	-1.2056	296.181	128.114	125.1249	224.2578	219.5694	60773.8594	172.698	-0.75142	205.8084	3464210
05	2018-05-10t1007	1525965030.77	adult	111.8219	83.638	-81.9986	787.4344	73.021	47101.0341	148997.0068	2365303.4738	1385.84	-0.18783	258.796	0.3777	244.2365	1.1108	692.868	-0.85064	643.9543	171138.4062	377.3536	-0.64371	565.833	-0.8552	6372330	-1.1944	305.514	141.127	138.1146	231.034	226.8584	57065.4102	190.8526	-0.11011	217.491	3474980
05	2018-05-10t1407	1525979441.21	adult	115.8248	87.6409	-77.9957	873.4086	65.0553	47167.001	148687.6843	2136042.0008	1303.2	-0.31667	264.065	0.58281	248.9506	1.3397	702.4637	-0.78291	654.8124	174211	378.78	-0.5955	582.0064	-0.73184	6523980	-1.0946	322.297	145.097	140.563	250.0635	246.9164	62015.7461	200.6717	0.11272	233.3629	3584770
05	2018-05-10t1807	1525993841.51	adult	119.8249	91.641	-73.9956	846.3538	65.9174	45121.1866	142366.9247	2061652.3464	1228.12	-0.42761	260.6	0.45634	245.8288	1.1823	798.4288	-0.38461	776.9495	189227.625	365.7433	-0.74539	639.0681	-0.39086	6156930	-1.2039	379.368	145.154	142.6622	236.8827	231.786	56141.1953	191.4859	-0.42371	221.9689	3429410
05	2018-05-10t2207	1526008240.07	adult	123.8245	95.6406	-69.996	945.5603	75.6823	57402.6359	181140.3089	2948071.4549	816.794	-1.1205	233.27	-0.55565	222.5227	0.044649	583.2307	-1.1697	571.012	174969.2188	319.2293	-1.3383	485.3928	-1.1772	6987150	-0.82909	345.462	130.766	127.5067	240.814	233.6882	72244.1875	176.5583	-1.1056	213.0271	3916820
05	2018-05-11t0207	1526022621.66	adult	127.8194	99.6355	-66.0011	974.8518	64.5907	49786.619	156767.5222	2171752.5143	778.264	-1.1615	250.496	0.10086	238.0199	0.79674	551.523	-1.2466	534.3578	144499.0312	371.1193	-0.60942	491.5	-1.1011	6538440	-0.96244	358.252	134.953	130.1143	272.255	267.0699	71330.8203	192.2944	-0.67711	242.6202	3522530
05	2018-05-11t0607	1526037021.29	adult	131.8193	103.6354	-62.0012	958.1103	65.2642	49395.1599	155567.9178	2220563.3827	522.507	-1.5785	231.694	-0.57204	223.271	0.091903	440.688	-1.6097	435.0007	114138.1875	319.2576	-1.2567	415.2528	-1.4489	6000880	-1.12	326.51	125.66	121.3963	246.3268	241.1644	63798.6406	178.4346	-1.2409	222.182	3254580
05	2018-05-11t1007	1526051422.25	adult	135.8195	107.6357	-58.0009	838.923	64.3841	44229.3791	139506.699	1957947.4053	676.119	-1.2816	245.976	-0.028403	235.4907	0.67504	514.3286	-1.2936	497.7266	119324.2344	343.8787	-0.898	453.3169	-1.2068	5702450	-1.1786	386.486	133.219	128.5015	267.3913	260.8031	62034.7734	189.473	-1.0024	239.8567	3088410
05	2018-05-11t1407	1526065832.12	adult	139.8223	111.6384	-53.9982	866.6005	64.8919	44654.1378	140710.5022	1973108.8481	616.498	-1.3572	240.782	-0.19495	231.1807	0.47503	467.061	-1.4199	451.4062	109759.3438	341.8386	-0.88971	421.583	-1.3217	5638140	-1.1475	362.974	131.461	125.8505	273.7367	268.1045	64328.1172	192.5128	-1.022	244.5973	3078280
05	2018-05-11t1807	1526080232.89	adult	143.8225	115.6386	-49.998	839.5839	63.9173	43381.743	136748.7571	1912591.4046	603.911	-1.3521	240.383	-0.18591	230.584	0.45103	476.3808	-1.3428	466.0091	108614.8125	341.2492	-0.86338	423.1146	-1.2692	5469920	-1.154	356.905	132.368	126.3535	277.1371	272.0217	63187.2617	198.0097	-0.97908	250.7993	3012030
05	2018-05-11t2207	1526094623.62	adult	147.8199	119.636	-46.0006	670.9129	66.3835	28414.5263	91392.1366	1117466.1274	610.843	-1.3139	254.689	0.35367	245.4487	1.1317	470.8731	-1.3205	456.0503	71101.8438	352.4095	-0.68486	427.2966	-1.205	3829510	-1.6815	435.462	143.943	136.8679	323.4933	312.1053	48847.4844	214.5914	-0.65577	286.1628	2164320
05	2018-05-12t0207	1526109023.64	adult	151.8199	123.6361	-42.0005	673.7387	60.7892	32165.6308	101590.6028	1327850.4188	449.847	-1.5819	243.875	-0.010783	238.6049	0.82607	371.6342	-1.6423	364.9879	62806.1719	317.0446	-1.1201	351.6424	-1.5494	4118560	-1.5287	462.973	150.123	141.3234	336.5016	324.7912	56868.7734	229.0047	-0.42426	293.9855	2535280
05	2018-05-12t0607	1526123423.52	adult	155.8199	127.636	-38.0006	666.193	60.6286	31727.3447	100258.6816	1292990.4047	437.476	-1.5846	241.382	-0.075869	236.7238	0.74729	366.203	-1.6262	360.0794	61155.8984	312.1675	-1.1563	345.9615	-1.5406	4025040	-1.5123	467.78	151.348	142.2829	338.1249	328.3448	56466.8672	232.4589	-0.472	295.8959	2523720
05	2018-05-12t1007	1526137824.8	adult	159.8202	131.6364	-34.0002	694.6973	61.5626	35369.0045	111636.9266	1527290.5381	1020.37	-0.49924	249.179	0.23803	236.7489	0.75699	576.7716	-0.83085	531.4409	107279.5156	352.6427	-0.58441	474.1708	-0.85275	4620270	-1.2637	463.17	150.442	141.5403	334.5599	328.1681	62228.1367	234.4453	-0.55329	299.0772	2789500
05	2018-05-12t1407	1526152223.66	adult	163.8199	135.6361	-30.0005	704.8216	63.4385	36738.6013	115994.2549	1614102.7532	827.257	-0.82825	248.939	0.25987	238.209	0.83322	574.9822	-0.80213	560.101	110971.5625	344.5643	-0.66276	499.7831	-0.68346	4794560	-1.1663	422.226	152.294	143.0318	331.2542	326.9315	63932.0703	241.164	-0.52458	302.8271	2933180
05	2018-05-12t1807	1526166623.12	adult	167.8198	139.6359	-26.0007	688.2731	64.2935	35180.778	111096.4548	1518998.8993	746.787	-0.96156	247.906	0.25331	238.6137	0.86495	542.0978	-0.89784	523.2972	100288.1016	336.2354	-0.75391	470.8132	-0.80387	4573610	-1.2192	489.456	155.255	145.4527	350.8488	342.0643	64907.0273	247.591	-0.50324	315.4269	2864290
05	2018-05-12t2207	1526181023.94	adult	171.82	143.6361	-22.0005	702.366	64.9859	35885.5483	113288.112	1558536.6917	692.583	-1.0471	246.573	0.23404	236.2668	0.76934	490.9655	-1.0641	481.4923	92792.4688	342.748	-0.637	446.0564	-0.9049	4642220	-1.169	457.871	155.691	146.4456	348.5047	339.2014	65867.3828	243.6065	-0.69707	312.0105	2931190
05	2018-05-13t0207	1526195424.07	adult	175.82	147.6362	-18.0004	705.7861	61.2477	35305.8749	111442.1963	1508337.7178	660.618	-1.0961	242.052	0.092576	231.9469	0.58803	474.1486	-1.1099	453.5498	88191.6328	336.5324	-0.70365	418.2123	-1.031	4485960	-1.2017	462.025	157.356	146.2057	362.2862	353.5638	67385.2344	258.7123	-0.49483	328.6807	2916270
05	2018-05-13t0607	1526209824.3	adult	179.8201	151.6362	-14.0004	699.3354	62.4994	34742.3077	109596.1037	1466486.4812	793.619	-0.83415	241.468	0.10163	231.0823	0.56586	523.3103	-0.91034	499.9289	95765.7812	331.246	-0.76636	439.4706	-0.90033	4402450	-1.2244	428.901	159.2	147.7331	360.0998	355.2939	65898.2578	258.6422	-0.5884	332.8604	2902530
05	2018-05-13t1007	1526224223.69	adult	183.8199	155.6361	-10.0005	640.6684	65.5555	33778.9822	106953.5278	1485289.2635	658.833	-1.0951	239.227	0.047336	230.4287	0.55722	465.7539	-1.1278	448.627	82904.2031	325.7634	-0.83603	412.5732	-1.0379	4236720	-1.2783	474.554	162.554	150.6515	367.6197	359.7662	65436.2969	264.2821	-0.56429	337.0573	2878840
05	2018-05-13t1407	1526238625.09	adult	187.8203	159.6365	-6.0001	658.2773	66.0477	33838.7834	106994.7516	1458986.6731	763.023	-0.88296	238.93	0.067805	229.5008	0.53572	498.1333	-0.99158	478.7889	88667.7344	325.2426	-0.8299	421.2844	-0.9726	4239810	-1.2689	525.041	163.056	150.2227	393.6921	378.0992	70077.2031	271.714	-0.51283	353.9883	2893440
05	2018-05-13t1807	1526253025.36	adult	191.8204	163.6365	-2.0001	661.9322	64.4439	34026.2597	107644.2176	1462531.7988	811.288	-0.78058	238.204	0.073186	228.4283	0.51315	504.303	-0.95779	484.3557	90270.2344	328.2554	-0.7677	428.1727	-0.91763	4249800	-1.2634	515.232	164.59	151.3431	388.5937	379.4102	69558.2656	273.7487	-0.54705	354.1778	2936440
05	2018-05-13t2207	1526267425.85	dead	195.8205	167.6367	2.0001	667.2483	63.5057	34002.3688	107445.3009	1456610.6069	675.021	-1.0425	236.757	0.051419	229.3282	0.58015	455.1192	-1.1591	444.8293	81466.3438	317.1571	-0.93074	387.8888	-1.1464	4223030	-1.2697	566.206	166.305	153.0996	397.7477	386.6583	71196.8281	277.2974	-0.54946	355.9838	2966380
06	2018-05-05t1818	1525562485.07	larva	0	-28.1845	-205.8213	614.2002	53.5188	23440.2776	74091.5709	761339.6731	589.471	0.039752	181.788	0.26196	173.4261	0.47527	427.644	-0.17772	420.6521	53455.5	257.7453	-0.35528	375.9559	-0.08221	2257080	0.5846	212.582	106.808	105.7223	166.536	161.6841	20817	136.3288	0.2411	154.9845	1326130
06	2018-05-05t2218	1525576880.3	larva	3.9987	-24.1858	-201.8226	688.5621	47.1667	25670.6747	81095.8669	786436.822	666.306	0.10502	198.852	0.55632	182.2683	0.61859	512.362	0.14385	499.7099	69681.2	329.3202	0.30925	462.6139	0.34134	2701010	0.49092	284.399	104.84	104.2855	149.442	146.4711	20324.1	131.184	0.098417	142.2406	1424040
06	2018-05-06t0218	1525591311.46	larva	8.0073	-20.1772	-197.814	686.9142	50.0472	28739.2258	90703.2255	998213.3526	955.469	0.83789	204.405	0.5873	180.1588	0.46268	700.274	1.0631	672.1112	106442	368.8423	0.65224	577.8979	0.97212	3097960	0.37384	399.061	102.816	102.2113	150.889	147.5827	22935.2	130.3419	0.049306	142.4962	1558270
06	2018-05-06t0618	1525605698.51	larva	12.0037	-16.1808	-193.8176	575.3303	60.46	27570.5665	87924.6741	1089048.5291	1200.18	1.3932	213.219	0.70509	179.5472	0.34114	767.661	1.2866	704.8361	111311	426.2226	1.2248	589.8282	0.91333	3086770	-0.04018	215.359	105.002	102.4715	179.902	176.6448	26085.8	141.8588	0.31291	168.8885	1520110
06	2018-05-06t1018	1525620097.85	larva	16.0035	-12.181	-189.8178	792.7786	52.5568	34642.2414	109217.4268	1262057.8839	975.26	0.51998	219.062	0.75422	185.399	0.4077	761.916	1.0883	754.5636	139431	465.5801	1.6194	640.3597	1.1232	3998980	0.26673	249.212	106.824	105.9957	166.399	161.8455	30451	135.3339	0.11617	151.9059	1950070
06	2018-05-07t1039	1525707800.76	adult	40.3655	12.181	-165.4559	1188.1534	81.0159	77711.8615	245037.5612	4254864.2272	1100.11	-0.090605	225.952	0.18707	200.809	0.16922	790.45	0.25555	768.5389	320922	418.4404	0.43901	656.3308	0.31007	9153330	1.5001	321.502	109.828	107.3893	218.035	214.0752	88522.1	143.7249	0.19677	185.3245	4449110
06	2018-05-07t1645	1525729732.79	adult	46.4577	18.2732	-159.3636	1124.1547	77.9487	69718.7189	219629.6142	3634516.6316	1284.53	0.13525	240.284	0.45762	214.0935	0.50591	860.582	0.38402	821.4031	313252	436.9328	0.51009	693.6464	0.30433	8741770	0.70972	342.353	110.981	110.3396	163.116	160.4891	59374.1	141.1198	0.0058405	155.091	4037610
06	2018-05-07t1902	1525737962.52	adult	48.7437	20.5592	-157.0776	1236.3949	81.1051	73573.5944	231857.6891	3780970.2424	1167.08	-0.23237	238.269	0.28021	213.2967	0.37706	822.193	0.056193	800.9312	316544	425.0125	0.23955	673.3435	0.048364	9155000	0.7599	398.493	112.023	110.9819	166.692	163.7109	64176.3	143.402	0.099528	157.65	4304280
06	2018-05-07t2216	1525749596.25	adult	51.9753	23.7908	-153.846	1204.266	77.0201	74715.0898	235483.0113	3856403.0171	1270.76	-0.074525	250.216	0.68828	223.0715	0.76646	855.766	0.11113	813.4235	333749	428.3424	0.21414	662.2614	-0.16317	9751930	0.85739	294.613	117.51	116.6633	173.912	170.4968	67825.5	149.2382	0.39946	164.3761	4579830
06	2018-05-08t0216	1525763997.77	adult	55.9758	27.7912	-149.8456	1357.7941	85.8433	80948.7639	255001.2735	4418934.836	1519.4	0.43596	239.271	0.049297	211.5261	-0.00090485	929.952	0.4353	888.0162	393370	419.4911	-0.029915	729.1956	0.28816	10112500	0.85909	310.159	112.859	111.4862	181.87	171.1241	76931.2	144.6319	-0.038812	161.8733	4769890
06	2018-05-08t0616	1525778400.64	adult	59.9765	31.792	-145.8448	1178.5506	89.316	77253.1461	243660.1449	4272717.5241	1443.49	0.1895	265.078	1.1916	237.5724	1.3673	990.283	0.70124	949.0854	399084	463.1049	0.78641	756.5911	0.44876	10671500	1.0384	409.861	117.213	115.4149	190.167	185.9202	76637.3	156.042	0.53482	176.7944	4718750
06	2018-05-08t1018	1525792898.65	adult	64.0038	35.8193	-141.8175	1189.4891	79.9752	77949.6038	245666.9349	4287823.9531	1276.04	-0.24919	265.194	1.1084	235.2087	1.144	948.693	0.4005	932.3738	386118	486.9015	1.2164	792.7091	0.68733	10767900	1.0101	717.553	124.614	120.0818	356.772	304.6417	145206	167.3934	1.0639	254.8656	5059840
06	2018-05-08t1417	1525807242.7	adult	67.9882	39.8037	-137.8331	1312.3361	86.3922	82963.969	261475.8108	4550007.7651	1714.39	0.70034	251.68	0.38686	222.0386	0.32076	1027.53	0.76864	980.7252	444919	443.5471	0.34696	771.4633	0.46767	10890400	1.0076	412.21	121.836	118.6673	280.411	269.8545	121418	159.9776	0.39236	227.6145	5271960
06	2018-05-08t1807	1525821049.18	adult	71.8234	43.6389	-133.998	1185.9093	80.862	74520.7309	234672.1056	4035521.475	1489.63	0.14939	282.487	1.7569	254.0547	2.0388	1022.15	0.67831	992.3585	397615	489.0202	1.1782	815.0171	0.75607	10982000	0.98705	383.96	129.435	126.0649	243.605	232.1512	94762.2	175.1827	1.1468	212.6456	5031920
06	2018-05-08t2207	1525835434.67	adult	75.8193	47.6348	-130.002	1164.356	86.3918	78329.5959	247044.4025	4383311.2649	1785.58	0.74185	273.735	1.2566	243.2845	1.3446	1026.36	0.63823	940.5212	418756	469.4986	0.77539	769.0495	0.35934	11168400	1.013	827.158	140.726	131.3714	523.309	503.1512	213510	197.1636	2.2697	397.401	5741600
06	2018-05-09t0207	1525849834.43	adult	79.8193	51.6348	-126.0021	1211.4137	82.3047	79125.011	249336.0194	4364706.4935	2063.61	1.2657	267.32	0.89061	232.2303	0.66525	1128.93	1.0935	1015.1075	466247	479.9829	0.93346	813.1327	0.64384	11028800	0.89774	613.748	129.987	125.5423	318.341	304.7999	131475	177.4178	0.86904	263.2629	5362850
06	2018-05-09t0607	1525864234.41	adult	83.8193	55.6348	-122.0021	1161.6002	80.6335	78965.5571	249058.4063	4441162.8653	1736.14	0.52967	279.214	1.3516	246.0478	1.3492	1136.17	1.0646	1081.8526	468101	497.9032	1.2142	880.8766	1.075	11482400	1.0761	751.106	133.532	129.325	355.268	339.9807	146370	184.3101	1.0621	247.0175	5491350
06	2018-05-09t1007	1525878649.26	adult	87.8234	59.6389	-117.9979	1237.4877	87.4273	83665.782	263596.6665	4854004.822	1537.44	0.10289	260.33	0.49277	224.3386	0.1617	1046.64	0.60503	1001.1721	456335	483.485	0.93919	855.2477	0.86003	11342100	0.98501	431.098	123.075	120.6474	205.06	200.2223	89406.2	165.3347	-0.23775	190.0095	5362150
06	2018-05-09t1407	1525893035.08	adult	91.8194	63.6349	-114.0019	1181.4132	83.2283	80058.7304	252351.9507	4509423.3289	3173.56	3.2198	264.331	0.6384	226.6364	0.2637	1180.03	1.1757	1046.2393	493251	473.8267	0.76191	867.6683	0.91032	11026300	0.81831	464.636	130.506	127.7938	227.733	213.2967	95192.2	174.7709	0.087865	201.0082	5443940
06	2018-05-09t1807	1525907449.85	adult	95.8235	67.639	-109.9978	1079.2419	89.0687	76323.4067	240684.8491	4575311.5045	2638.63	2.133	276.349	1.113	231.3364	0.49078	1392.19	2.0564	1239.5988	554091	527.0289	1.588	971.7834	1.532	10978300	0.782	1146.29	136.625	130.416	425.09	361.2757	169186	187.4083	0.55742	271.574	5427580
06	2018-05-09t2207	1525921837.96	adult	99.8202	71.6357	-106.0011	1199.801	101.3579	82395.7051	259944.0387	4908450.0711	2224.96	1.3266	282.443	1.3371	248.1824	1.3353	1251.38	1.4099	1117.6779	538092	501.0166	1.1551	880.9166	0.94228	12121600	1.282	638.411	145.534	135.0988	448.126	439.1124	192694	226.7702	2.3438	365.1161	6245890
06	2018-05-10t0207	1525936236.34	adult	103.8198	75.6353	-102.0015	1162.3686	82.6161	78142.1174	246305.8231	4448360.5623	1870.64	0.66561	269.473	0.80089	232.3889	0.52667	1174.6	1.0668	1110.3828	479237	493.7763	1.0282	853.6863	0.76551	10968600	0.75745	469.19	135.16	130.3122	292.762	276.7898	119447	191.6891	0.33266	247.5622	5501540
06	2018-05-10t0607	1525950634.5	adult	107.8193	79.6348	-98.002	1233.8678	87.5035	85577.1382	269681.5367	5064115.5109	2432.56	1.6583	261.215	0.47026	223.1831	0.063252	1181.44	1.0826	1048.3068	526922	466.737	0.62341	840.1725	0.68203	11637900	1.0382	1054.31	136.548	128.2151	600.471	584.4037	267810	189.8279	0.036702	325.7897	6083620
06	2018-05-10t1007	1525965044.46	adult	111.8221	83.6375	-93.9993	1213.2239	84.9165	80608.7674	254045.7882	4637499.1465	2319.07	1.4524	259.782	0.41576	224.0524	0.10868	1272.7	1.4381	1187.1548	535809	447.8533	0.35568	912.1556	1.0867	10914200	0.72259	872.832	149.127	139.6169	455.833	425.4546	191906	223.2215	1.2929	345.5817	6265270
06	2018-05-10t1407	1525979455	adult	115.825	87.6405	-89.9963	1233.7793	84.8867	80987.2139	255125.2282	4518159.3066	2267.4	1.3677	279.6	1.1747	238.1763	0.80837	1268.51	1.4166	1128.5864	536580	524.4339	1.4272	900.903	1.0215	11806900	1.0908	1039.51	161.696	150.0884	586.867	534.0063	248245	238.1358	1.6387	430.3614	6828080
06	2018-05-10t1807	1525993855.36	adult	119.8251	91.6406	-85.9962	1183.3412	97.7882	81596.1766	259099.0869	4684013.4472	2443.46	1.6895	280.125	1.192	241.2551	0.95819	1285.46	1.4807	1205.2972	546318	502.3095	1.1173	917.6938	1.1133	11901100	1.1233	870.646	159.936	154.5721	377.978	323.9551	160641	224.1332	0.82368	286.3383	6794860
06	2018-05-10t2207	1526008253.68	adult	123.8246	95.6401	-81.9967	1279.236	78.6563	81763.0107	257425.8954	4461897.4346	2036.93	1.0031	274.297	0.97498	236.6339	0.73101	1137.86	0.9241	1015.4897	485864	509.1933	1.2127	807.1388	0.5293	11696300	1.0389	942.708	151.38	141.1908	470.987	392.4777	201111	230.6488	0.83233	335.0993	6455000
06	2018-05-11t0207	1526022635.01	adult	127.8194	99.6349	-78.0019	1211.1332	100.6441	82170.4406	259375.8126	4824245.7361	1514.94	0.12066	266.87	0.70618	232.8798	0.54901	1041.91	0.57894	1011.9298	445936	477.0803	0.79492	790.461	0.45884	11419600	0.93348	985.548	156.924	145.1227	570.795	532.0631	244300	240.594	0.9481	389.0232	6714930
06	2018-05-11t0607	1526037034.61	adult	131.8193	103.6348	-74.002	1179.0523	90.8337	79883.1718	251649.1917	4674984.9625	2240.82	1.4148	276.445	1.0688	239.9104	0.88537	1273.05	1.4494	1208.2349	530862	504.4377	1.1725	873.1792	0.90663	11507600	0.97472	1065.7	154.665	140.9948	649.823	636.9062	270976	241.1127	0.74586	504.9168	6438230
06	2018-05-11t1007	1526051435.79	adult	135.8196	107.6351	-70.0017	1173.6339	84.5818	78371.392	246933.5949	4430244.6375	2350.68	1.6415	274.491	1.0099	234.8865	0.64655	1199.04	1.1958	1127.1493	490407	521.0154	1.4098	886.1102	0.99386	11206700	0.87273	751.966	160.98	153.0929	397.016	374.2528	162379	234.1915	0.3389	316.0166	6572320
06	2018-05-11t1407	1526065845.84	adult	139.8224	111.6379	-65.9989	1264.0889	85.6459	87314.2007	275520.5471	5094942.9683	1595.28	0.35755	262.553	0.5934	230.899	0.46191	982.795	0.43912	941.3039	447172	468.4971	0.75468	760.1944	0.38496	11937500	1.155	1091.29	156.06	142.7497	553.94	506.2195	252043	252.9846	0.70279	384.6399	7095580
06	2018-05-11t1807	1526080246.63	adult	143.8227	115.6381	-61.9987	1138.8144	87.6304	75687.3302	239096.2628	4317631.8105	1819.15	0.78814	276.614	1.1213	241.36	0.9469	1240.17	1.3933	1215.4437	489866	474.636	0.86817	998.7219	1.6149	10908300	0.79864	1089.1	177.414	168.398	531.865	443.7389	210087	257.2926	0.63656	348.8355	6996330
06	2018-05-11t2207	1526094637.26	adult	147.8201	119.6355	-58.0013	1208.7642	83.1659	79423.9801	250340.4248	4525499.2831	1330.46	-0.037909	267.414	0.81236	239.0872	0.84216	926.736	0.3067	910.152	384595	465.0028	0.78189	726.0784	0.28814	11071500	0.87824	850.362	165.038	155.7558	412.984	386.2333	171388	261.814	0.57839	344.8145	6832920
06	2018-05-12t0207	1526109037.25	adult	151.8201	123.6355	-54.0013	1190.6028	85.0766	79560.0245	250633.257	4513030.7325	2099.87	1.3769	259.083	0.54196	227.6827	0.33071	1033.77	0.73503	959.2524	429015	470.8585	0.90854	785.4206	0.63541	10740800	0.78803	880.624	168.373	159.5369	414.53	372.6648	172030	256.7007	0.27134	323.8912	6980240
06	2018-05-12t0607	1526123437.16	adult	155.82	127.6355	-50.0013	1150.4483	91.8921	76128.4589	240423.3844	4347454.7333	1384.13	0.12993	267.759	0.88832	235.2971	0.68287	966.591	0.53626	913.9913	383737	481.7148	1.1015	767.7378	0.59324	10621500	0.77204	1138.25	184.804	175.0416	454.682	405.586	180509	275.4074	0.56471	352.0984	7330800
06	2018-05-12t1007	1526137838.28	adult	159.8203	131.6358	-46.001	1158.8144	85.0695	76464.2565	241239.8182	4206946.8112	1703.14	0.75102	270.977	1.0415	239.5574	0.8835	1009.75	0.73791	934.6266	402888	490.3015	1.2717	773.856	0.67463	10794100	0.85839	978.783	196.662	185.2916	566.665	538.7432	226099	301.6155	1.0065	415.802	7833820
06	2018-05-12t1407	1526152237.12	adult	163.82	135.6355	-42.0013	615.9163	88.3283	44004.3919	140428.0514	2627863.9131	893.487	-0.70553	250.818	0.32985	232.1251	0.55951	713.789	-0.29474	704.9628	164172	394.2644	0.017506	656.1958	0.12201	5752260	-0.83863	598.816	195.399	184.3877	393.107	380.0021	90414.7	299.8946	0.78868	355.5682	4481280
06	2018-05-12t1807	1526166636.55	adult	167.8199	139.6353	-38.0015	473.5592	98.6229	33668.8011	109451.3305	2050371.5392	2017.42	1.424	281.502	1.5182	240.8213	0.96416	1373.19	2.1908	1329.2626	241682	507.6999	1.6387	1027.0023	2.1092	4945420	-1.0916	965.433	192.563	181.9342	507.93	460.2453	89395.7	298.876	0.59703	402.2544	3382940
06	2018-05-12t2207	1526181037.54	adult	171.8201	143.6356	-34.0012	1114.0894	83.4056	71226.656	224443.6371	3932413.9797	1484.62	0.45833	261.967	0.81819	237.408	0.82033	944.937	0.6483	882.4889	351517	432.1768	0.63425	732.3222	0.61793	9732850	0.57984	672.637	194.63	184.4559	428.433	411.9036	159377	306.5929	0.60501	377.1367	7231100
06	2018-05-13t0207	1526195437.59	adult	175.8201	147.6356	-30.0012	877.0312	81.7844	51681.796	164742.3051	2619804.8945	1493.33	0.50701	261.474	0.83514	238.4359	0.87617	927.835	0.63305	883.188	251443	422.9482	0.55056	685.2956	0.41658	7068700	-0.31129	887.176	207.23	195.1757	668.466	656.713	181154	346.0474	1.2458	545.9354	5602260
06	2018-05-13t0607	1526209837.81	adult	179.8202	151.6357	-26.0011	791.0019	89.7679	55424.6645	175951.1772	3236322.1273	1522.06	0.5855	261.102	0.85647	238.8428	0.90794	930.84	0.69224	861.9836	269013	431.1516	0.71731	765.578	0.90742	7534080	-0.13487	834.733	210.198	198.6375	514.801	486.0417	148777	340.3202	0.97919	436.4611	6065280
06	2018-05-13t1007	1526224237.23	adult	183.82	155.6355	-22.0013	774.3516	83.5955	46369.8334	148629.6599	2374865.057	1395.45	0.35538	263.418	0.98515	240.5373	1.0014	894.605	0.59805	819.7584	217389	434.6699	0.81956	699.1786	0.58801	6386840	-0.52393	939.246	217.787	205.2236	708.594	694.4051	172188	363.6872	1.2823	592.2869	5280460
06	2018-05-13t1407	1526238638.59	adult	187.8204	159.6359	-18.0009	773.401	88.2562	53555.5741	169928.1021	3106747.3156	1523.65	0.6306	258.955	0.85221	237.074	0.86807	916.953	0.73534	855.0638	255830	426.5881	0.74866	760.4344	0.9979	7223810	-0.21489	858.791	220.485	207.1294	525.28	505.5312	146553	359.6996	1.0751	452.2257	6150640
06	2018-05-13t1807	1526253038.94	adult	191.8205	163.636	-14.0008	795.0761	79.1876	46562.5908	149013.8661	2335480.8831	1502.47	0.59752	260.625	0.96064	239.5881	1.0034	864.101	0.55956	800.6136	210841	418.8385	0.67546	684.6248	0.60807	6346480	-0.51768	937.861	225.311	212.0299	695.27	672.7231	169646	385.8393	1.4274	589.5242	5486560
06	2018-05-13t2207	1526267439.38	adult	195.8206	167.6361	-10.0007	753.0925	87.6465	51963.7816	164940.2322	2988078.8271	1568.95	0.73266	259.787	0.97222	238.5767	0.98725	920.636	0.84371	854.0103	249492	418.1175	0.71292	760.1608	1.1202	7031640	-0.26527	749.842	232.861	218.3538	535.781	516.7692	145197	384.1448	1.295	475.2321	6302850
06	2018-05-14t0207	1526281838.41	adult	199.8204	171.6359	-6.0009	753.0782	85.9556	51527.1949	163536.4288	2941931.4156	1568.53	0.73942	260.428	1.0439	239.3642	1.0496	895.488	0.78343	824.2479	240886	416.248	0.73452	751.5039	1.1341	6988840	-0.27035	758.219	238.894	224.1514	542.002	526.0574	145798	393.2099	1.3453	481.0783	6410960
06	2018-05-14t0607	1526296239.01	adult	203.8205	175.636	-2.0008	733.1804	85.8753	49744.5516	158050.7231	2803965.2245	1636.14	0.87219	264.199	1.2459	241.8924	1.1968	992.535	1.2588	929.5063	258059	413.7067	0.74164	773.6266	1.3395	6847500	-0.31295	771.01	247.367	232.1782	547.682	533.9423	142397	406.0761	1.4778	495.9532	6411260
06	2018-05-14t1007	1526310644.63	dead	207.8221	179.6376	2.0008	674.6414	85.7904	45487.3823	144541.5687	2582164.6113	1635.36	0.87276	275.672	1.7662	251.1581	1.6463	1096.15	1.7766	1049.2502	259788	435.7008	1.1728	885.9038	2.1407	6533140	-0.41752	868.486	263.395	246.7245	600.403	582.4084	142296	438.7834	1.937	539.5468	6242200
07	2018-05-05t1818	1525562498.05	larva	0	-28.1847	-193.8208	708.0055	44.9337	23523.5459	74153.114	685385.9785	534.667	-0.14557	189.053	0.43002	177.8695	0.59311	418.927	-0.22821	407.9342	52784.8	301.7632	0.11354	382.4536	-0.039426	2366570	0.68559	381.531	104.093	103.4497	149.314	145.4787	18813.6	129.6745	0.090016	141.1652	1303040
07	2018-05-05t2218	1525576893.34	larva	3.9987	-24.186	-189.8221	619.3722	44.9798	22674.6898	71578.6621	689075.3259	671.621	0.12237	189.504	0.3334	169.91	0.2805	536.62	0.28425	528.7239	64931.1	350.7032	0.54322	494.1155	0.55163	2276890	0.12526	190.482	97.9492	96.9927	143.363	141.0313	17346.9	124.2725	-0.064654	136.2358	1176860
07	2018-05-06t0218	1525591325.32	larva	8.0076	-20.1771	-185.8132	753.1101	52.5346	30031.1406	94901.6814	989932.344	787.006	0.30573	207.785	0.67052	181.8072	0.50926	635.823	0.69026	617.1014	101096	402.3037	1.0289	574.7875	0.95105	3298380	0.53666	298.611	101.887	101.4999	148.127	143.0875	23552.1	127.0926	-0.030547	138.6632	1617350
07	2018-05-06t0618	1525605712.29	larva	12.004	-16.1808	-181.8168	748.5328	55.2307	32899.5104	103776.7351	1209649.6187	1032.41	0.87887	200.64	0.38473	170.3799	0.072906	721.691	1.0208	689.2786	125574	407.3438	1.0059	608.4703	1.0414	3476100	0.25997	396.402	102.237	101.9561	146.218	142.0831	25441.9	127.0355	-0.067626	138.4786	1771250
07	2018-05-06t1018	1525620111.25	larva	16.0037	-12.1811	-177.8171	824.3489	53.2994	38186.4197	120629.5717	1439699.2703	1115.44	0.93786	222.14	0.83546	191.7185	0.59952	808.036	1.3549	781.1124	162415	457.5123	1.5229	704.0608	1.5676	4464570	0.60915	184.399	107.333	106.9276	153.437	150.9833	30840.8	134.6942	0.098946	146.7152	2157180
07	2018-05-07t1039	1525707814.85	adult	40.3658	12.1811	-153.455	1106.8346	75.7148	65342.8338	205818.1229	3262604.0619	1214.42	0.2051	215.401	-0.18841	190.3441	-0.26523	824.442	0.45065	790.3534	281959	388.1141	-0.022382	693.5281	0.59566	7353360	0.43391	320.365	108.755	107.4101	202.38	179.4937	69214.1	139.5318	0.0077477	158.9581	3712680
07	2018-05-07t1645	1525729746.05	adult	46.4578	18.2731	-147.363	1130.6717	77.6624	70262.1844	221447.8606	3692688.06	903.597	-0.81245	201.223	-1.1308	180.6247	-1.0945	630.792	-0.93059	603.7598	231501	350.559	-0.94112	536.7637	-0.93565	7376230	-0.061222	390.327	105.006	104.0739	159.397	156.1262	58498.6	134.4141	-0.39563	149.9841	3849200
07	2018-05-07t1902	1525737975.68	adult	48.7438	20.5591	-145.077	966.9256	75.5681	56276.5386	178713.4221	2766714.2606	1046.96	-0.52761	214.063	-0.7518	192.7874	-0.65136	704.99	-0.61466	694.0322	207972	373.5988	-0.66061	591.9597	-0.60379	6303090	-0.82362	365.57	103.354	102.0268	162.656	159.1145	47983.4	134.8845	-0.43128	152.0075	3043270
07	2018-05-07t2216	1525749609.5	adult	51.9754	23.7907	-141.8454	962.2533	72.4321	57334.9382	180952.0181	2833509.3981	1116.04	-0.44969	224.229	-0.49552	202.3673	-0.34127	754.961	-0.46884	724.6678	226488	381.6293	-0.65583	637.1823	-0.3686	6715650	-0.79289	355.256	111.727	108.8633	227.666	221.7824	68299.8	149.5437	0.41926	194.4589	3346220
07	2018-05-08t0216	1525764011.06	adult	55.9758	27.7911	-137.8449	1032.8075	68.7263	57879.7901	182341.7262	2799290.5486	1352.54	0.03627	232.088	-0.29402	208.1774	-0.18871	870.404	0.092535	828.1974	263733	382.6332	-0.74999	681.272	-0.11024	7022980	-0.78649	418.406	118.317	116.806	209.921	186.5322	63606	151.3558	0.40466	172.8999	3580290
07	2018-05-08t0616	1525778413.94	adult	59.9766	31.7919	-133.8441	1066.1975	75.0979	63000.574	198490.4425	3166281.1023	1439.89	0.181	222.983	-0.84456	198.243	-0.87017	921.12	0.30838	872.9923	303970	372.4459	-1.0034	718.337	0.13293	7341280	-0.7077	380.999	115.644	114.2066	183.561	179.5611	60575.3	149.9842	0.13961	169.7245	3807360
07	2018-05-08t1018	1525792912.49	adult	64.004	35.8193	-129.8167	1048.7985	74.5173	60449.0303	190455.5053	2981604.3463	1324.88	-0.13649	221.764	-0.9768	198.3923	-0.94636	852.028	-0.13489	798.0479	269241	374.9835	-0.96627	661.2035	-0.37357	7003310	-0.93558	302.207	116.056	114.5479	188.817	180.1875	59666.2	151.0322	0.018183	171.2599	3665050
07	2018-05-08t1417	1525807256.06	adult	67.9883	39.8036	-125.8324	968.4147	73.4805	58066.8182	183151.2431	2922782.3206	1264.42	-0.31173	230.719	-0.60562	208.3896	-0.44849	888.835	0.023212	867.9667	270206	365.927	-1.1371	719.3955	0.059834	6991700	-0.97839	412.132	116.161	114.6038	189.925	184.2993	57737.2	152.0426	-0.10466	173.8962	3520150
07	2018-05-08t1807	1525821062.73	adult	71.8235	43.6388	-121.9972	1083.1147	67.9479	58853.6287	185324.1134	2778325.9227	1031.78	-0.85986	238.841	-0.28784	218.8642	0.065363	728.889	-0.86134	702.4634	225227	386.1581	-0.75872	599.8685	-0.89157	7359400	-0.83438	530.149	131.431	126.0021	348.745	345.9018	107762	184.2212	1.7024	267.291	4049790
07	2018-05-08t2207	1525835447.95	adult	75.8194	47.6347	-118.0013	638.8947	73.2907	35272.522	112431.7331	1638252.4544	1041.35	-0.8634	226.956	-0.90298	212.1272	-0.3877	778.466	-0.63091	767.6742	144795	318.9156	-2.0069	598.6028	-0.91415	4200730	-2.4401	499.046	124.033	121.2524	238.361	215.0878	44335.1	164.8078	0.31921	200.6147	2295730
07	2018-05-09t0207	1525849847.64	adult	79.8193	51.6346	-114.0014	978.6412	69.9044	57605.8204	181641.0148	2821724.6139	1372.94	-0.17912	255.314	0.34984	235.832	0.86203	934.466	0.13188	875.3239	281274	382.3652	-0.81534	699.2401	-0.17677	7682130	-0.73297	415.131	134.863	131.6274	256.479	244.5037	77200.2	185.7648	1.3625	227.2008	4057880
07	2018-05-09t0607	1525864247.76	adult	83.8194	55.6346	-110.0014	1054.9512	71.1391	60964.0305	192133.4906	2983904.7358	1112.95	-0.73419	235.519	-0.56937	213.6956	-0.38736	846.801	-0.31795	831.3892	270130	382.6428	-0.7884	683.9611	-0.2936	7500560	-0.8307	291.151	121.218	118.4874	215.088	210.2946	68613.1	164.7481	-0.071963	197.0626	3860440
07	2018-05-09t1007	1525878663.15	adult	87.8236	59.6389	-105.9971	1127.9016	66.4969	60759.1826	191264.1242	2820401.6221	1203.04	-0.5549	245.468	-0.14458	225.3293	0.21392	826.773	-0.4087	806.2462	263741	380.5304	-0.78923	682.7912	-0.29262	7808580	-0.67907	515.498	128.419	125.1799	241.304	220.6543	76976	175.5226	0.33898	207.4587	4085130
07	2018-05-09t1407	1525893048.54	adult	91.8196	63.6349	-102.0012	1108.602	72.0249	61429.7993	193454.8982	2965159.5389	1453.28	-0.075601	238.279	-0.45481	213.4702	-0.42004	1017.79	0.45161	973.3535	327730	396.7531	-0.49137	785.0086	0.37728	7653760	-0.7435	435.416	129.913	125.9188	245.81	235.7676	79150.7	180.757	0.41704	218.299	4172920
07	2018-05-09t1807	1525907463.56	adult	95.8238	67.639	-97.997	1037.1779	71.9356	59129.8507	186322.6426	2875986.3397	1864.81	0.68571	261.842	0.5161	238.2707	0.8464	1162.45	1.0622	1128.9533	360359	400.5952	-0.40517	864.7123	0.86457	8095380	-0.53028	401.487	142.185	137.3519	280.616	269.443	86991	202.7095	1.3707	250.5648	4395930
07	2018-05-09t2207	1525921851.49	adult	99.8204	71.6357	-94.0004	1122.3914	71.7091	66020.0112	207963.4552	3270149.1572	1908.82	0.74755	242.625	-0.27225	218.3187	-0.181	1156.76	1.0117	1112.9062	399081	389.7095	-0.54807	884.0996	0.96151	8368140	-0.39599	397.158	133.791	130.246	240.722	235.1498	83049.1	187.3043	0.33142	222.4353	4614440
07	2018-05-10t0207	1525936249.68	adult	103.8199	75.6352	-90.0009	1014.3136	71.7468	59650.628	188011.4485	2960887.0018	1853.78	0.63527	241.741	-0.3015	212.0363	-0.49817	1231.29	1.2995	1212.3037	384163	417.6483	-0.10462	961.2253	1.3972	7532410	-0.75024	338.397	130.3	126.7782	253.745	248.7145	79168.5	181.9732	-0.13923	225.1615	4060020
07	2018-05-10t0607	1525950648.02	adult	107.8194	79.6347	-86.0013	1076.7323	76.8824	61828.3903	194794.1628	3053023.6076	1941.92	0.78746	244.664	-0.17768	216.0088	-0.29543	1231.95	1.2856	1212.1765	399153	407.0695	-0.24209	897.2672	1.0092	7909010	-0.56679	440.834	140.125	136.1763	274.808	261.8368	89037.8	195.2865	0.28784	240.9517	4529690
07	2018-05-10t1007	1525965057.99	adult	111.8222	83.6375	-81.9985	1032.647	71.5727	59828.5479	188662.9813	2958077.4711	1733.5	0.42321	243.08	-0.22885	215.2457	-0.32857	1165.89	1.0165	1142.204	364924	398.7441	-0.34048	893.6066	0.9827	7599430	-0.67646	564.693	136.145	129.0912	347.539	322.7863	108780	201.236	0.33995	271.414	4256300
07	2018-05-10t1407	1525979468.69	adult	115.8252	87.6405	-77.9956	1081.8967	68.5647	59711.4075	188058.0244	2846811.6319	1384.19	-0.17519	237.358	-0.43469	208.8119	-0.63968	1011.7	0.41869	973.1282	316662	416.8927	-0.066217	813.5064	0.54099	7416720	-0.7253	358.583	136.519	131.5985	268.506	262.7159	84042.5	193.7389	-0.16968	243.4	4265800
07	2018-05-10t1807	1525993869.04	adult	119.8253	91.6406	-73.9955	1045.1935	69.7514	58663.3181	184848.2542	2837318.4356	1787.25	0.5464	243.921	-0.17206	213.1659	-0.41796	1266.39	1.4076	1255.5856	388780	406.999	-0.18268	1000.7197	1.5615	7484710	-0.66594	408.906	137.091	130.5375	290.04	282.4558	89042.3	205.5648	0.1142	260.7853	4206630
07	2018-05-10t2207	1526008267.43	adult	123.8248	95.6401	-69.9959	1014.0245	68.4877	54674.5743	172208.6194	2574357.3066	1855.03	0.68649	263.847	0.58512	231.9622	0.50378	1234.18	1.2877	1188.7716	354209	430.9612	0.16212	969.8224	1.3922	7552360	-0.60488	952.914	157.35	148.9539	399.307	342.1775	114601	236.699	1.0491	311.3532	4504000
07	2018-05-11t0207	1526022648.45	adult	127.8196	99.6348	-66.0012	1107.3603	68.8237	60602.8494	190807.1481	2837165.7872	1502.29	0.098647	253.739	0.22075	225.3395	0.1856	1002.7	0.43297	967.3548	318859	424.5642	0.098906	822.6095	0.62658	8044530	-0.37745	559.971	155.593	144.5338	387.869	375.2778	123342	256.8898	1.4964	344.4818	4932920
07	2018-05-11t0607	1526037047.93	adult	131.8194	103.6347	-62.0013	1078.5865	68.3273	59363.0518	187004.5051	2828740.0874	1176.63	-0.43904	260.36	0.47901	230.821	0.45193	995.62	0.42976	987.2494	309638	435.507	0.26822	883.2742	0.95855	8088620	-0.32582	545.934	156.841	149.1534	344.568	335.071	107160	236.3836	0.59595	306.3271	4872560
07	2018-05-11t1007	1526051449.3	adult	135.8198	107.6351	-58.001	1029.0393	68.9218	56003.1055	176358.1117	2658975.4107	1900.43	0.85553	269.492	0.82785	235.746	0.68708	1257.34	1.4077	1214.2797	369657	449.9399	0.48378	952.4057	1.331	7900710	-0.35936	522.129	159.103	149.4442	382.876	376.1262	112566	251.9036	0.87013	343.5729	4664410
07	2018-05-11t1407	1526065859.43	adult	139.8226	111.6379	-53.9981	1066.2271	79.4261	64825.4802	204336.3788	3432231.8136	1411.63	0.035807	230.435	-0.56962	202.6477	-0.85405	1034.36	0.62499	1005.2579	350649	389.6516	-0.26896	832.3107	0.74845	7799520	-0.35746	488.231	134.214	122.9477	365.45	357.0773	123888	224.3515	-0.11391	320.0468	4542730
07	2018-05-11t1807	1526080260.49	adult	143.8229	115.6382	-49.9979	1048.1369	74.2454	61892.734	195162.8464	3134672.7201	1179.51	-0.33837	237.824	-0.27824	215.7905	-0.22972	852.826	0.0057604	834.1918	276316	373.7781	-0.4411	708.9944	0.16323	7690760	-0.3566	545.615	147.446	134.4477	406.38	402.8117	131667	248.9967	0.41046	355.8488	4768100
07	2018-05-11t2207	1526094650.75	adult	147.8202	119.6355	-46.0006	964.3824	69.2125	54119.1667	170594.7097	2621046.6176	1338	-0.024538	253.749	0.31979	227.4616	0.31305	954.885	0.40718	924.2614	270233	406.142	0.015115	773.1665	0.52345	7180340	-0.49711	589.859	165.357	149.6001	463.007	463.965	131031	290.8536	1.3373	401.3315	4679120
07	2018-05-12t0207	1526109050.79	adult	151.8202	123.6355	-42.0006	994.8298	67.0233	55020.0134	173376.7251	2567134.9496	1616.42	0.51002	257.338	0.47854	234.054	0.61967	990.72	0.58047	901.7201	285327	417.6458	0.20672	745.5732	0.43471	7408250	-0.37784	668.32	175.923	162.8543	448.77	437.3203	129246	305.2535	1.4908	392.9687	5064470
07	2018-05-12t0607	1526123450.77	adult	155.8202	127.6355	-38.0006	1017.6183	69.2511	57974.1234	182713.8846	2791127.6928	1195.51	-0.21169	243.495	0.0013717	218.6937	-0.066812	863.876	0.16631	844.4204	262618	390.4984	-0.1132	674.9732	0.12394	7380570	-0.3503	762.878	163.082	143.0715	499.814	465.2126	151943	308.3791	1.3606	405.0745	4943190
07	2018-05-12t1007	1526137851.74	adult	159.8205	131.6357	-34.0003	881.5982	70.7446	52004.35	164198.1076	2569167.2431	1114.28	-0.32728	240.408	-0.08528	219.6123	-0.014929	812.635	0.023728	784.1231	221037	382.1752	-0.1862	648.5811	0.036155	6531870	-0.60662	590.52	168.749	148.4032	493.805	486.2442	134315	314.3395	1.302	445.6096	4584910
07	2018-05-12t1407	1526152250.54	adult	163.8201	135.6354	-30.0006	942.962	67.0365	51685.7572	162852.8329	2426738.7526	1502.58	0.42313	247.899	0.22114	226.7961	0.31977	919.789	0.45826	878.4669	249263	387.7046	-0.07228	701.803	0.35688	6710870	-0.51069	968.581	184.802	164.7262	594.181	543.4207	161023	330.3125	1.4688	485.1981	5002780
07	2018-05-12t1807	1526166650.1	adult	167.82	139.6353	-26.0007	926.0388	68.8998	50325.221	158555.2296	2360900.8518	1216.15	-0.080336	243.654	0.093217	226.9756	0.34192	743.772	-0.14834	691.7684	196356	381.8959	-0.11676	577.5902	-0.24462	6418340	-0.58604	678.819	186.046	166.0012	518.158	509.5698	136794	330.0952	1.2668	459.934	4900820
07	2018-05-12t2207	1526181051.11	adult	171.8203	143.6356	-22.0005	916.0459	69.0133	49901.1762	157316.6881	2350580.1077	1035.69	-0.39495	240.609	0.0077333	225.9235	0.30714	663.631	-0.41281	646.5612	173871	370.3008	-0.24533	528.9976	-0.46368	6285180	-0.60458	674.036	187.253	163.1454	543.273	534.0432	142337	353.3357	1.5713	493.3762	4891430
07	2018-05-13t0207	1526195451.06	adult	175.8203	147.6356	-18.0005	934.484	68.5485	51742.6477	163086.8861	2462796.8465	775.236	-0.87543	229.212	-0.39833	217.4349	-0.056371	586.012	-0.68015	574.8655	158809	354.4419	-0.44371	482.6628	-0.68171	6205000	-0.60906	704.379	182.255	159.1129	562.271	554.4095	152375	348.7683	1.3	499.5981	4933830
07	2018-05-13t0607	1526209851.48	adult	179.8204	151.6357	-14.0004	894.2689	67.9323	49290.5034	155404.0465	2356593.4341	760.402	-0.89888	230.778	-0.30935	218.9389	0.030586	556.825	-0.77854	532.7028	143661	357.1198	-0.38212	474.9467	-0.70367	5949680	-0.68609	691.646	187.196	163.017	578.465	571.4726	149244	356.9067	1.2975	515.6555	4826090
07	2018-05-13t1007	1526224250.73	adult	183.8202	155.6355	-10.0006	872.3368	67.1673	47687.9511	150336.5589	2245877.4709	815.961	-0.78569	233.039	-0.19255	221.105	0.14751	582.737	-0.65704	575.7229	145684	353.4949	-0.41446	482.3527	-0.64207	5815250	-0.72448	732.343	192.918	168.4658	595.534	582.9053	148883	368.4738	1.3712	529.7992	4814060
07	2018-05-13t1407	1526238652.07	adult	187.8206	159.6358	-6.0002	794.1513	71.0097	45027.5151	142209.5957	2215869.2338	945.957	-0.51894	240.292	0.12116	227.6452	0.45429	677.087	-0.2537	675.0963	159792	362.761	-0.24551	504.7654	-0.48757	5659370	-0.76748	806.676	203.353	176.4101	600.521	587.6395	141723	391.8959	1.6562	544.8938	4789370
07	2018-05-13t1807	1526253052.6	adult	191.8207	163.636	-2	763.3848	70.4059	43075.6296	136088.3519	2112766.7711	982.907	-0.4384	241.29	0.19534	227.3693	0.46663	651.847	-0.33556	640.3342	147318	365.4931	-0.17443	490.0454	-0.54953	5436030	-0.84149	831.484	210.367	183.0133	618.8	607.2237	139849	400.9978	1.6944	557.106	4739360
07	2018-05-13t2207	1526267452.94	dead	195.8208	167.6361	2	761.1025	70.5878	42523.431	134271.2153	2053689.5408	958.286	-0.47999	247.671	0.48779	234.5973	0.81209	676.187	-0.208	660.4781	150790	371.9406	-0.038851	531.0861	-0.27453	5504990	-0.81122	792.89	216.745	187.6408	624.882	614.9057	139349	423.7992	1.9795	575.7489	4817590
10	2018-05-05t1818	1525562536.91	larva	0	-28.1856	-189.8212	659.6764	44.0205	24410.7097	77057.3491	744036.0582	667.801	0.30463	190.94	0.47367	176.5225	0.55739	460.617	0.013276	446.3339	59880.2	311.4866	0.2171	395.1632	0.044262	2467520	0.7787	170.459	103.052	102.5626	145.99	144.4598	18978.8	128.8592	0.071504	140.4	1331740
10	2018-05-05t2218	1525576932.11	larva	3.9987	-24.187	-185.8225	715.5969	43.2963	26810.0206	84618.211	826791.6003	761.574	0.41595	202.961	0.65431	184.1309	0.66954	571.807	0.48792	554.9204	81196.6	351.3948	0.55079	489.5443	0.52112	2880630	0.64578	383.386	97.301	96.871	144.309	141.1278	20491.9	123.5872	-0.080825	136.4583	1380990
10	2018-05-06t0218	1525591369.09	larva	8.0089	-20.1767	-181.8122	739.7299	62.8325	32910.3101	103977.058	1233157.1802	855.927	0.52338	198.363	0.43849	178.3128	0.41046	575.471	0.34108	544.1519	100132	344.036	0.37295	497.442	0.42726	3439020	0.65078	180.792	101.382	100.9271	146.625	144.452	25512.8	127.975	-0.0088727	140.4549	1757670
10	2018-05-06t0618	1525605753.59	larva	12.0046	-16.181	-177.8166	816.9891	52.2998	35045.5117	110517.1753	1259287.6444	1492.79	2.2901	206.249	0.52756	171.9482	0.11877	944.369	2.3084	903.2515	174708	428.0375	1.2459	748.7239	2.0052	3811690	0.51864	215.722	95.0197	94.5434	141.223	138.7673	26126.2	121.3921	-0.21251	133.0692	1756060
10	2018-05-06t1018	1525620152.88	larva	16.0044	-12.1812	-173.8167	791.0964	55.0521	35805.3369	112956.0008	1343174.8402	655.263	-0.43399	199.235	0.23082	181.1323	0.27816	505.834	-0.3919	492.3703	95602.6	353.0804	0.27305	457.6965	-0.151	3753180	0.085873	344.791	105.975	105.6333	152.143	149.0034	28755.1	132.4949	0.039715	144.5507	1996370
10	2018-05-07t1039	1525707857.55	adult	40.3668	12.1812	-149.4543	988.7009	69.822	56141.121	176995.8177	2643403.1027	1102.89	-0.083464	232.743	0.42868	210.8768	0.58712	678.248	-0.38854	637.3115	199405	403.8918	0.21762	578.2862	-0.28923	6833320	0.1258	220.958	108.284	107.5935	159.288	156.8652	46830.7	137.6291	-0.078043	151.7821	3179210
10	2018-05-07t1645	1525729785.98	adult	46.4581	18.2724	-143.3631	1150.0054	72.4149	64748.7454	203868.6769	3163476.9345	1129.11	-0.25142	230.05	0.041439	204.2345	0.034444	768.194	-0.14454	754.1483	260418	416.1929	0.16161	658.2172	0.024281	7792930	0.17401	235.154	110.453	109.7352	162.83	159.3978	55199.5	139.3504	-0.1001	153.9761	3741600
10	2018-05-07t1902	1525738015.88	adult	48.7442	20.5585	-141.077	1166.5143	69.8239	66064.724	208008.3397	3173283.2029	883.176	-0.93017	228.926	-0.11814	205.8139	0.001824	677.395	-0.77262	660.4341	234379	401.9612	-0.16404	604.1931	-0.50577	7910070	0.068633	210.175	107.368	106.6056	156.902	154.0894	54287.9	135.4596	-0.39546	149.1852	3709900
10	2018-05-07t2216	1525749649.75	adult	51.9758	23.7901	-137.8454	1094.194	76.1317	69050.0686	217687.154	3616774.4581	1551.98	0.60737	242.589	0.34083	216.5338	0.41666	902.084	0.37761	853.513	325652	406.9451	-0.18436	715.9842	0.27688	8738520	0.30656	266.576	111.453	110.4741	170.145	165.5411	61422.5	142.5506	-0.034222	158.7152	4014760
10	2018-05-08t0216	1525764051.13	adult	55.9762	27.7905	-133.845	1074.7009	81.2821	69001.8869	217459.5993	3772907.3507	1550.78	0.51112	251.261	0.62236	219.6192	0.45295	996.066	0.81585	945.6521	358584	452.0331	0.60584	802.4092	0.89678	9040870	0.28829	463.691	112.651	111.5584	178.085	171.9826	64110.4	144.3572	-0.056948	162.3036	4053400
10	2018-05-08t0616	1525778454.19	adult	59.977	31.7914	-129.8442	832.4057	83.2112	48397.7934	155626.4803	2405181.6705	1816.14	1.0684	268.972	1.38	229.1892	0.89036	1100.06	1.3248	1045.1412	279415	508.4133	1.6809	865.7976	1.3504	6810640	-0.98593	295.953	111.535	110.357	172.473	167.9463	43808.3	143.516	-0.28239	160.5112	2824170
10	2018-05-08t1018	1525792954.71	adult	64.0049	35.8193	-125.8162	1178.3974	80.1072	76385.0285	240675.1308	4179369.4409	1723.85	0.78413	254.473	0.59367	223.4317	0.47527	963.838	0.48436	892.3333	384571	450.3159	0.50287	760.1174	0.42439	10129300	0.68002	272.754	118.475	117.3227	182.401	177.8656	72777.9	151.1102	0.023118	169.7682	4715920
10	2018-05-08t1417	1525807296.72	adult	67.9888	39.8032	-121.8323	1268.5085	82.6812	79670.0366	250855.3275	4342393.6219	1302.02	-0.22717	252.412	0.42151	224.1071	0.43733	847.418	-0.19939	806.961	352526	444.0572	0.35671	685.6217	-0.20471	10489200	0.80318	360.06	117.509	116.1939	184.398	179.3476	76709.4	150.6272	-0.19334	170.6288	4883210
10	2018-05-08t1807	1525821103.92	adult	71.8242	43.6385	-117.997	1197.189	90.1453	81947.302	258261.3988	4744493.1314	2068.78	1.426	259.368	0.67378	227.168	0.531	1104.12	1.1087	1054.8864	471461	437.1545	0.20155	871.4614	1.1883	11063100	1.0278	425.106	117.333	115.7011	189.731	184.8474	81015.1	151.9717	-0.28012	174.3705	5004730
10	2018-05-08t2207	1525835488.08	adult	75.8198	47.6341	-114.0014	1250.7834	79.8158	78150.1535	246545.6432	4118626.8887	1378.83	-0.13548	267.621	0.97433	238.3541	1.0705	896.936	-0.024383	856.2613	365950	468.4811	0.75659	725.5029	0.033976	10913600	0.88672	480.827	125.603	122.427	264.406	246.6769	107878	166.4468	0.418	209.0222	5122090
10	2018-05-09t0207	1525849887.91	adult	79.8197	51.6341	-110.0015	1151.2488	82.1969	78367.0424	247018.8583	4497123.631	1761.93	0.63461	266.996	0.87601	233.4657	0.73274	1065.69	0.78078	1021.3673	435867	463.4971	0.63812	845.1967	0.87486	10894800	0.83245	438.191	121.282	117.9623	232.778	215.3289	95206	164.3394	0.095798	197.8104	4948890
10	2018-05-09t0607	1525864288.13	adult	83.8198	55.6341	-106.0014	1168.2574	83.1688	77985.7086	245842.8243	4371889.3525	1656.52	0.36819	267.524	0.83767	230.8277	0.53222	1050.15	0.6536	997.111	427409	478.2447	0.87263	859.7213	0.92794	10869800	0.78277	497.253	125.613	121.6174	266.298	253.665	108383	171.3458	0.31049	223.5408	5103790
10	2018-05-09t1007	1525878704.51	adult	87.8243	59.6387	-101.9969	1108.2505	83.9506	77021.2041	242832.1664	4515034.2817	2300.21	1.6033	270.645	0.93512	230.9526	0.51036	1279.68	1.6795	1205.0297	513151	466.7339	0.65796	960.3517	1.5625	10848500	0.75255	467.248	122.535	118.9304	235.773	223.3319	94544.8	168.9028	-0.035804	207.0744	4911710
10	2018-05-09t1407	1525893088.65	adult	91.8199	63.6343	-98.0013	1245.8386	82.7208	81858.2015	257817.0367	4534436.8767	1374.05	-0.22737	261.148	0.50483	228.695	0.3706	943.588	0.12044	912.7523	402912	471.5119	0.72427	761.4892	0.22561	11138200	0.87013	515.21	128.267	122.8472	275.775	261.6978	117756	185.0217	0.65154	243.2319	5470730
10	2018-05-09t1807	1525907505.13	adult	95.8245	67.6389	-93.9967	1154.5656	84.0629	76431.3336	240907.0333	4240204.0438	2040.46	1.0142	260.986	0.48088	226.8773	0.2621	1046.52	0.56051	997.5031	417563	451.4647	0.39677	835.3196	0.68135	10393700	0.51589	443.06	121.576	115.3905	285.151	274.9301	113775	181.6458	0.2511	247.8729	4841780
10	2018-05-09t2207	1525921892.11	adult	99.8209	71.6352	-90.0003	1174.6364	80.3458	73300.1069	230913.4294	3907488.3852	2055.88	1.0169	270.258	0.84458	233.5798	0.59387	1108.88	0.81026	1038.9204	424703	491.1407	1.004	864.6597	0.84406	10340300	0.48566	524.376	139.374	131.1214	337.097	326.8662	129108	211.3307	1.5565	296.203	5332580
10	2018-05-10t0207	1525936289.91	adult	103.8203	75.6346	-86.0009	1171.2214	80.3582	74416.1234	234389.0884	4097284.8367	2781.66	2.3052	269.253	0.79214	233.8135	0.5984	1258.29	1.4103	1171.8672	489475	463.0262	0.57061	945.3588	1.304	10450800	0.53026	581.678	136.861	127.9724	336.773	314.2448	131005	212.5673	1.3467	285.3449	5312120
10	2018-05-10t0607	1525950688.56	adult	107.8199	79.6343	-82.0013	1081.9609	84.3007	75646.324	238593.5037	4458619.1484	1667.71	0.30079	262.965	0.53876	226.5836	0.23326	1084.16	0.69166	1027.1227	427160	481.1753	0.83285	860.1661	0.7966	10352100	0.48479	675.246	136.245	128.0794	352.879	314.7215	139034	204.7273	0.72216	284.2118	5363550
10	2018-05-10t1007	1525965099.07	adult	111.8228	83.6372	-77.9984	1155.2166	85.4776	78148.8088	246249.385	4527910.1195	1658.24	0.29094	257.614	0.33209	225.541	0.18259	999.949	0.36147	941.6232	407979	441.6184	0.2673	782.5608	0.36005	10485900	0.54182	472.905	140.207	130.5827	360.905	350.4399	147249	225.0217	1.3709	312.8804	5706970
10	2018-05-10t1407	1525979510.34	adult	115.826	87.6403	-73.9952	1122.8636	85.5822	78579.8693	247829.8032	4619076.4209	1996.8	0.89497	259.18	0.3967	225.2271	0.16981	1081.42	0.6896	1006.2596	442303	455.2873	0.46698	844.8098	0.7131	10599700	0.59138	490.164	137.586	129.4932	320.994	310.7387	131286	209.4073	0.46848	287.4735	5626860
10	2018-05-10t1807	1525993910.66	adult	119.826	91.6404	-69.9951	1148.3349	86.45	80172.5033	252851.2407	4740754.9424	2379.02	1.5773	267.667	0.72259	233.9005	0.59787	1179.32	1.0742	1099.0555	492955	453.57	0.45254	869.6034	0.85365	11167600	0.82613	615.797	136.777	129.4217	311.44	287.5297	130182	205.7041	0.11949	263.6499	5706620
10	2018-05-10t2207	1526008308.9	adult	123.8256	95.6399	-65.9956	1098.4007	98.3441	76402.0219	240986.6441	4615273.4203	2508.91	1.8245	269.46	0.79453	231.3213	0.47261	1209.97	1.1963	1121.5327	481569	462.1869	0.58145	960.8507	1.3446	10719900	0.65161	555.732	148.776	136.6908	387.806	378.0238	154347	246.2864	1.3925	346.2567	5918750
10	2018-05-11t0207	1526022688.88	adult	127.82	99.6344	-62.0012	1178.7963	88.0565	81220.2669	255922.7738	4761232.8314	2539.59	1.9041	264.743	0.62755	230.1329	0.41662	1154.96	0.99978	1063.9945	488547	444.09	0.35769	902.2641	1.0422	11192300	0.84519	414.949	145.09	137.0738	309.377	303.711	130867	219.8766	0.25096	284.2288	6133820
10	2018-05-11t0607	1526037088.09	adult	131.8198	103.6341	-58.0014	1077.7227	89.8267	77880.1731	245841.5568	4698199.4541	2903.12	2.5685	263.444	0.59209	224.3995	0.14571	1257.12	1.3908	1149.717	510391	461.1618	0.60476	924.3281	1.1697	10672100	0.65691	489.733	145.491	136.2618	337.944	332.3975	137205	225.7816	0.25988	304.299	5893820
10	2018-05-11t1007	1526051490	adult	135.8203	107.6347	-54.0009	1101.77	84.1056	77078.3333	243089.4043	4526053.9081	2279.29	1.5169	265.669	0.68865	229.1667	0.3769	1181.85	1.1333	1086.0056	475103	457.6604	0.58436	912.1885	1.1265	10659400	0.66877	555.474	151.58	141.1286	379.788	366.774	152675	239.9829	0.51257	332.7046	6081840
10	2018-05-11t1407	1526065900.37	adult	139.8232	111.6375	-49.998	1076.0635	83.8012	72292.1619	227916.7565	4173984.604	1726.69	0.58778	269.352	0.8396	233.4431	0.58041	1159.81	1.0772	1124.1337	437248	480.0724	0.90497	825.4366	0.71381	10138400	0.49742	546.069	148.523	137.2247	397.156	388.1891	149728	247.3776	0.54283	341.1492	5590390
10	2018-05-11t1807	1526080301.93	adult	143.8236	115.638	-45.9976	1177.4166	82.6009	77822.8956	245201.6317	4471318.4475	1767.9	0.69789	259.698	0.51097	226.2729	0.25265	1020.57	0.60666	979.0932	414352	454.4794	0.60651	809.1824	0.66523	10535400	0.66476	560.145	152.12	139.7316	386.979	377.1691	157113	265.9961	0.87371	345.8356	6171200
10	2018-05-11t2207	1526094691.08	adult	147.8206	119.635	-42.0006	929.2637	87.4173	62300.3549	196665.8352	3605803.4505	1854.48	0.89124	280.889	1.2981	243.0426	1.0222	1207.82	1.3101	1141.3947	392540	491.5602	1.1279	882.8171	1.0714	9116550	0.18726	729.843	166.819	148.5503	471.962	461.4884	153388	306.9437	1.7578	412.9955	5414270
10	2018-05-12t0207	1526109091.69	adult	151.8208	123.6351	-38.0004	1049.3153	88.6019	70033.563	220829.1079	4124111.0153	2414.3	1.9408	269.301	0.91335	230.4115	0.45447	1320.48	1.7644	1251.6741	481974	461.9554	0.79113	945.395	1.4412	9828670	0.46893	534.107	166.318	148.1469	415.768	402.6101	151755	307.4218	1.5452	379.6379	6070100
10	2018-05-12t0607	1526123491.59	adult	155.8207	127.6351	-34.0004	1067.4512	81.496	68667.7283	216386.8099	3848803.1507	2091.37	1.4109	265.327	0.79942	233.0956	0.58347	1181.46	1.3102	1130.8163	424144	446.7794	0.63626	846.3708	0.99106	9499240	0.3834	670.175	168.373	149.7538	471.571	459.6209	169294	313.8067	1.4916	415.026	6028090
10	2018-05-12t1007	1526137892.67	adult	159.821	131.6354	-30.0001	1182.5348	89.4199	82199.1823	258974.1716	5001298.5153	1666.67	0.68425	238.143	-0.16877	210.8392	-0.41011	976.024	0.61572	929.86	417738	396.8051	0.011073	698.7088	0.29164	10189400	0.65055	537.56	152.579	136.321	409.743	400.4788	175370	280.2433	0.5102	369.0139	6528390
10	2018-05-12t1407	1526152291.31	adult	163.8207	135.635	-26.0005	997.2877	82.0758	64954.1439	205115.4698	3676515.3753	1931.48	1.2179	258.909	0.63117	227.4759	0.35035	1164.25	1.3519	1139.2339	394681	422.9007	0.40947	844.6009	1.0922	8767700	0.19295	617.549	175.025	155.3685	473.568	460.4358	160539	324.4638	1.338	416.5264	5927030
10	2018-05-12t1807	1526166690.94	adult	167.8206	139.6349	-22.0006	960.158	80.8898	63925.5764	201656.7364	3577265.2026	1721.99	0.86938	253.564	0.46635	225.4379	0.27282	1031.83	0.9222	984.9402	344632	423.4207	0.46268	704.3512	0.41929	8446220	0.10996	671.54	178.815	161.4575	469.066	452.9143	156668	321.9215	1.0914	417.4054	5956330
10	2018-05-12t2207	1526181091.77	adult	171.8208	143.6352	-18.0004	1030.9201	79.0739	63890.155	201601.6818	3442928.401	1550.01	0.58262	251.464	0.41965	225.511	0.28871	994.461	0.83511	948.6552	332150	408.2352	0.29392	733.0722	0.62193	8387060	0.11751	920.912	181.817	161.8948	482.387	466.4643	161117	335.3053	1.1985	435.157	6064160
10	2018-05-13t0207	1526195491.66	adult	175.8208	147.6351	-14.0004	1042.5956	83.37	65567.0866	206659.4161	3558237.2518	1626.72	0.76381	243.871	0.16213	220.8302	0.094397	945.34	0.70031	878.3713	324252	391.3295	0.091664	667.464	0.31994	8345520	0.12891	635.78	182.598	162.2565	474.875	462.4981	162882	331.9747	0.96529	425.8843	6248690
10	2018-05-13t0607	1526209892.34	adult	179.821	151.6353	-10.0002	1068.0367	87.6529	73442.3358	231579.0171	4302015.6927	1142.85	-0.15353	231.662	-0.27536	212.4861	-0.25385	691.851	-0.24756	663.8235	264979	375.0646	-0.11562	559.4557	-0.2352	8860620	0.32665	805.006	179.386	160.9428	523.09	499.5571	200344	326.8303	0.72026	446.663	6861150
10	2018-05-13t1007	1526224291.77	adult	183.8208	155.6352	-6.0004	751.6023	92.1834	45857.2142	147050.6498	2403035.3804	1393.41	0.35137	233.196	-0.18646	206.982	-0.47309	737.819	-0.032914	679.6484	177077	395.9388	0.23078	589.9396	-0.03171	5590180	-0.80345	821.821	176.282	153.2374	533.679	512.3303	128083	324.4333	0.55307	461.638	4225820
10	2018-05-13t1407	1526238692.75	adult	187.8211	159.6354	-2.0001	746.3492	87.8471	52490.7537	166795.48	3136493.5799	1122.9	-0.16684	244.04	0.26798	222.8954	0.24584	632.571	-0.43725	594.1156	173324	407.7252	0.45486	549.0461	-0.23029	6671820	-0.40986	880.869	201.253	178.6596	585.59	567.8046	160452	382.0355	1.4782	513.1302	5502060
10	2018-05-13t1807	1526253093.6	dead	191.8213	163.6357	2.0001	707.3565	83.6794	48826.1841	155266.6621	2896102.7092	897.055	-0.60957	250.512	0.56036	227.0156	0.4511	649.726	-0.3445	632.1753	165680	436.4514	0.95608	581.3878	-0.0061066	6372020	-0.50859	956.475	212.467	188.4093	625.582	604.9375	159523	412.9822	1.9055	545.0527	5404310
12	2018-05-05t1818	1525562562.96	larva	0	-28.1861	-221.8216	655.7324	44.2367	23372.9925	73725.4617	693850.1775	542.828	-0.11797	152.898	-0.40637	133.128	-0.59348	458.434	0.00063102	454.1297	56845.9	306.0638	0.15935	412.1958	0.15641	1895940	0.25151	287.606	94.7973	94.3249	139.315	136.3453	17275.1	120.6551	-0.11477	131.5516	1175490
12	2018-05-05t2218	1525576958.02	larva	3.9986	-24.1874	-217.823	987.0776	42.1999	29651.4238	93268.7242	775743.5455	671.37	0.12155	186.423	0.25993	163.478	0.10454	545.09	0.33328	535.5577	86669.3	340.0591	0.42675	494.8894	0.5568	2950700	0.70619	170.116	101.038	100.6503	144.199	142.316	22927.6	126.7109	-0.0071218	137.6721	1599230
12	2018-05-06t0218	1525591396.72	larva	8.0094	-20.1767	-213.8122	779.2922	48.6513	29022.1881	91570.6597	896875.5799	660.717	-0.093267	195.095	0.35801	165.7703	0.055904	563.964	0.2745	555.0238	86850.4	408.6142	1.0999	522.5176	0.59704	2999390	0.29353	167.051	91.2392	90.5574	134.987	133.0932	20787.9	117.4532	-0.26745	129.225	1402710
12	2018-05-06t0618	1525605780.71	larva	12.0049	-16.1811	-209.8166	799.7583	68.8187	34501.8125	109291.3602	1258123.3554	908.819	0.49998	195.647	0.25755	164.902	-0.087403	656.562	0.64415	636.4861	119494	397.3961	0.89048	557.5919	0.69178	3556280	0.32169	219.385	98.2047	97.6044	142.077	139.9954	25858	123.5559	-0.15696	135.4768	1785070
12	2018-05-06t1018	1525620180.31	larva	16.0048	-12.1813	-205.8168	845.3546	56.8829	38663.255	121926.0995	1487972.4473	812.407	0.034452	185.097	-0.1424	159.539	-0.37733	614.529	0.23635	594.4998	125364	375.4142	0.54032	544.1685	0.45219	3765800	0.09512	217.862	96.9349	96.391	143.116	140.1893	29195.6	122.4801	-0.22997	135.3299	1972140
12	2018-05-07t1039	1525707885.34	adult	40.3673	12.1813	-181.4543	1024.4446	68.595	55350.5669	174350.1009	2548193.6728	943.797	-0.49505	217.624	-0.10938	193.5386	-0.13269	686.063	-0.3437	670.4203	198958	398.2062	0.1311	589.3926	-0.20398	6303910	-0.18781	320.704	98.1155	97.4393	149.14	145.9347	43250.7	126.6817	-0.57158	140.8533	2842110
12	2018-05-07t1645	1525729812.57	adult	46.4582	18.2722	-175.3634	1031.6435	66.0694	54145.0127	170535.9922	2428902.0305	1050.45	-0.44712	224.769	-0.17332	197.9412	-0.2665	775.094	-0.10507	761.0691	220127	419.8505	0.22306	655.9455	0.0063182	6379380	-0.62405	195.305	105.476	104.7156	155.441	152.458	44145.3	133.8567	-0.42901	147.4455	2993620
12	2018-05-07t1902	1525738042.44	adult	48.7443	20.5582	-173.0773	1068.057	69.7472	59304.8822	186889.7992	2817696.0424	903.657	-0.87984	221.164	-0.44907	197.8905	-0.39549	688.756	-0.7076	678.0374	214203	398.8741	-0.2181	610.0688	-0.45869	6857190	-0.51598	243.503	105.328	104.0682	165.138	161.6565	51357.8	135.6737	-0.38212	153.453	3265710
12	2018-05-07t2216	1525749676.41	adult	51.976	23.7899	-169.8456	1007.6525	71.556	56270.1822	177287.491	2674147.6245	1100.1	-0.48835	222.992	-0.55189	195.3407	-0.71724	850.155	0.078838	836.6228	250796	431.234	0.26798	731.8608	0.40693	6564230	-0.87521	299.412	107.253	105.8153	187.928	181.2155	55438.8	137.7189	-0.34754	162.7173	3157210
12	2018-05-08t0216	1525764077.98	adult	55.9764	27.7903	-165.8452	1011.6246	69.3082	54926.5623	173056.6597	2515471.5319	1223.14	-0.2737	224.379	-0.6625	196.2579	-0.85719	803.154	-0.29457	762.0607	231308	424.7969	0.073735	655.8077	-0.32193	6452230	-1.0905	192.28	108.431	107.6495	158.354	156.2052	45606.1	137.8239	-0.48786	151.4725	3118040
12	2018-05-08t0616	1525778481.05	adult	59.9772	31.7912	-161.8443	1056.7782	69.366	57948.2725	182546.1661	2746359.757	1011.04	-0.83044	215.317	-1.2154	190.5577	-1.3074	760.345	-0.60484	742.8534	231145	401.8754	-0.4224	646.304	-0.46179	6527340	-1.1345	293.193	105.497	104.7941	157.508	154.4758	47882.5	135.0018	-0.83786	149.0967	3198150
12	2018-05-08t1018	1525792982.67	adult	64.0055	35.8194	-157.8161	990.0414	70.3024	56254.1472	177235.9182	2743165.4699	1101.84	-0.65118	218.416	-1.1376	193.026	-1.2511	736.378	-0.77543	704.8461	217232	403.4036	-0.41202	596.6174	-0.8946	6426020	-1.234	217.195	108.92	108.0749	160.546	158.1006	47361.1	139.3718	-0.72713	153.3173	3204520
12	2018-05-08t1417	1525807323.73	adult	67.9891	39.803	-153.8325	912.2435	69.0528	51536.8402	162498.3867	2456033.8273	1448.51	0.10231	228.817	-0.69569	199.6779	-0.93948	1006.7	0.65667	971.7968	271809	428.0232	0.050142	798.8362	0.68206	6166840	-1.3986	395.893	113.02	111.5853	192.38	174.4248	51942.5	145.8449	-0.49289	164.6035	3046000
12	2018-05-08t1807	1525821131.33	adult	71.8245	43.6385	-149.997	1043.036	68.1595	55261.2612	174080.0942	2562113.4847	1010.21	-0.90742	225.424	-0.9164	203.0827	-0.81964	754.537	-0.72669	736.7828	218816	390.5973	-0.67513	635.913	-0.61554	6522410	-1.2552	218.948	108.256	107.0171	169.519	166.87	49160.6	141.8877	-0.90005	159.2718	3132270
12	2018-05-08t2207	1525835514.84	adult	75.82	47.6339	-146.0016	985.6241	70.8049	54548.2506	171928.6889	2571314.8025	876.187	-1.2196	224.685	-1.0078	203.5025	-0.86724	667.211	-1.2005	656.945	190822	384.2753	-0.79923	584.0318	-1.023	6412730	-1.3438	203.889	108.96	107.4353	172.057	169.2162	49208.2	144.7018	-0.89282	162.6151	3109820
12	2018-05-09t0207	1525849914.86	adult	79.82	51.6339	-142.0016	1059.6132	75.8917	60769.3575	191431.2687	3004234.7304	957.035	-1.0491	217.747	-1.3422	195.3638	-1.3491	700.92	-1.023	677.7606	222893	392.5313	-0.63321	596.7571	-0.91516	6915660	-1.1064	355.523	115.473	114.4475	175.979	172.3359	55961.4	148.9902	-0.81168	166.4092	3667430
12	2018-05-09t0607	1525864315.03	adult	83.82	55.6339	-138.0016	978.839	69.907	55732.5046	175699.5233	2677467.2986	962.419	-1.0395	222.972	-1.121	200.519	-1.0946	744.907	-0.80477	730.4666	217513	399.1848	-0.50099	628.707	-0.67762	6493380	-1.313	375.053	117.197	115.274	210.438	193.5228	61448	153.6491	-0.71542	179.827	3413010
12	2018-05-09t1007	1525878732.71	adult	87.8249	59.6389	-133.9966	1001.7525	70.2678	56277.03	177325.4657	2692589.1228	1024.7	-0.9057	226.94	-0.93913	202.991	-0.96368	784.18	-0.60507	759.2502	231333	410.4535	-0.28687	670.1912	-0.37683	6683620	-1.2089	430.252	117.706	114.7893	288.334	287.6014	85058.5	154.2244	-0.86677	203.6511	3466550
12	2018-05-09t1407	1525893115.43	adult	91.8201	63.6341	-130.0014	1017.6816	70.722	55643.8247	175336.2455	2648930.4632	965.452	-1.0101	221.037	-1.1783	199.9908	-1.1201	738.996	-0.79268	722.2045	215787	377.5379	-0.80382	655.5947	-0.45726	6437490	-1.3068	267.477	116.922	115.2857	187.67	182.7296	54799.6	152.6644	-1.1278	173.9321	3405240
12	2018-05-09t1807	1525907532.83	adult	95.825	67.6389	-125.9966	937.0044	67.7361	51841.5947	163468.247	2448825.5162	1345.81	-0.28498	232.162	-0.70502	206.7554	-0.76983	931.609	0.063235	904.4811	253398	415.5968	-0.16867	742.1692	0.1007	6298550	-1.3482	401.153	121.242	119.4091	201.394	197.4543	54779.3	159.5063	-0.92563	184.8506	3289280
12	2018-05-09t2207	1525921919.22	adult	99.8212	71.6351	-122.0004	746.669	124.495	56161.0741	181039.8836	3675352.2734	785.769	-1.3096	209.455	-1.6129	191.9464	-1.52	619.046	-1.2508	612.0917	181380	348.9087	-1.1724	548.5448	-1.0659	6116500	-1.4026	242.99	107.572	105.3263	183.218	179.6382	53682.7	147.0536	-1.721	170.5419	3141320
12	2018-05-10t0207	1525936316.9	adult	103.8205	75.6345	-118.001	924.6367	67.7989	52514.0694	165575.0168	2509515.2434	1260.07	-0.43324	221.918	-1.0895	198.1615	-1.1968	869.445	-0.18574	824.9456	239097	395.5961	-0.43276	708.949	-0.084665	6094520	-1.3811	575.566	126.35	122.6506	300.802	251.8316	82720.5	168.6978	-0.78402	211.4513	3469940
12	2018-05-10t0607	1525950715.51	adult	107.8202	79.6341	-114.0014	973.063	68.4413	53369.9894	168153.5911	2519558.8255	1007.79	-0.87045	216.91	-1.2642	196.2602	-1.2828	743.293	-0.6781	730.8777	208122	374.101	-0.7203	611.8364	-0.6264	6058070	-1.3635	467.77	127.194	124.339	251.269	228.7533	70355.2	169.8941	-0.88046	205.9876	3552410
12	2018-05-10t1007	1525965126.4	adult	111.8232	83.6371	-109.9984	983.4345	70.819	52769.0255	166240.4936	2505914.9363	953.436	-0.9478	212.324	-1.4159	193.4895	-1.4087	729.606	-0.70562	715.9648	202101	349.0619	-1.0448	630.0605	-0.49505	5866090	-1.408	481.694	125.823	122.26	281.686	266.5254	78027.2	170.9962	-0.97084	212.5909	3476230
12	2018-05-10t1407	1525979538.01	adult	115.8264	87.6403	-105.9952	964.3087	73.7367	56957.9331	179792.7251	2845469.2507	772.894	-1.243	205.711	-1.6404	190.7239	-1.5317	622.103	-1.0952	615.7934	185387	319.1081	-1.4242	533.0842	-1.0008	6123800	-1.2601	355.583	126.57	124.3553	223.114	213.343	66488	168.3648	-1.2032	197.8872	3767860
12	2018-05-10t1807	1525993938.43	adult	119.8265	91.6404	-101.9951	1019.0831	71.7503	56610.0965	178369.1379	2742528.8439	883.518	-1.0279	206.177	-1.5941	191.0127	-1.5033	632.49	-1.0201	612.2398	187850	313.2657	-1.4611	541.2514	-0.91889	6107570	-1.2239	320.129	127.768	124.6388	236.02	231.6958	70098.1	172.3142	-1.1563	212.3205	3784860
12	2018-05-10t2207	1526008336.44	adult	123.826	95.6399	-97.9956	996.2987	66.741	54359.6317	171353.9173	2556379.4678	1085.56	-0.65273	216.877	-1.1672	199.6766	-1.0666	746.711	-0.55255	714.3837	212813	329.679	-1.198	631.6027	-0.40172	6167330	-1.1543	387.204	130.655	126.9856	250.584	243.7265	71416.5	180.4032	-0.96793	225.927	3715440
12	2018-05-11t0207	1526022715.82	adult	127.8202	99.6342	-94.0013	1039.3635	69.5398	56232.0182	177136.1246	2621934.8654	903.937	-0.94278	213.562	-1.2645	196.2513	-1.2163	694.586	-0.71401	682.9911	204903	345.8694	-0.94406	607.6931	-0.49478	6286850	-1.0601	467.296	126.728	123.4092	249.302	243.1943	73544.1	172.8821	-1.3303	219.3342	3730600
12	2018-05-11t0607	1526037114.76	adult	131.8199	103.6339	-90.0016	1024.3599	70.4672	56117.6521	176817.8955	2685915.136	959.685	-0.81696	206.651	-1.4903	189.7628	-1.506	701.212	-0.65223	692.4713	206156	332.522	-1.0827	575.9157	-0.62248	6067070	-1.0948	301.23	129.698	126.5148	237.105	232.3554	69708.8	176.4339	-1.3043	216.0835	3807810
12	2018-05-11t1007	1526051517.01	adult	135.8206	107.6345	-86.001	850.9786	69.7412	49761.8907	157073.2194	2435064.1203	915.334	-0.86402	220.872	-0.94247	200.6939	-0.96543	694.242	-0.63948	673.9993	181197	384.6305	-0.36708	580.8696	-0.55825	5744450	-1.163	309.206	133.324	129.927	248.355	245.9124	64820.6	183.9267	-1.1687	225.669	3467480
12	2018-05-11t1407	1526065927.64	adult	139.8235	111.6374	-81.9981	954.8452	69.7924	53543.9567	168711.1612	2604220.967	1193.04	-0.34715	215.331	-1.1165	195.4875	-1.1876	738.192	-0.44257	705.1623	207432	366.8275	-0.56527	613.6384	-0.35371	6033140	-1.0031	317.055	131.406	127.8149	250.986	245.378	70527.1	180.9342	-1.3523	228.4241	3681750
12	2018-05-11t1807	1526080329.51	adult	143.824	115.638	-77.9975	1003.7625	74.9338	58625.9058	184839.6274	3016350.0668	701.325	-1.1805	200.675	-1.6186	185.6674	-1.6159	531.28	-1.1461	512.9276	163103	329.0457	-1.0218	464.8796	-1.0599	6148670	-0.91027	301.548	125.845	122.0485	232.188	227.1661	71281.8	175.3513	-1.5966	212.8491	3855880
12	2018-05-11t2207	1526094718.2	adult	147.8209	119.6348	-74.0007	1024.6418	74.5649	60757.0413	191523.237	3137939.1956	628.405	-1.2827	192.314	-1.8947	181.0155	-1.8008	497.373	-1.2259	490.7642	158165	289.5086	-1.5043	432.1133	-1.1809	6100590	-0.87875	506.539	126.898	121.072	278.93	250.575	88699.7	184.4161	-1.4444	229.4129	4025450
12	2018-05-12t0207	1526109118.98	adult	151.8211	123.635	-70.0005	943.7579	80.6154	55196.1517	174338.9558	2814769.0022	603.261	-1.3068	200.192	-1.5985	189.9606	-1.3801	454.16	-1.346	444.62	131252	295.4998	-1.4043	398.665	-1.3126	5776350	-0.94874	340.465	135.983	130.1126	266.309	261.6513	76963.3	199.0221	-1.1773	244.3095	3923640
12	2018-05-12t0607	1526123518.95	adult	155.8211	127.635	-66.0005	900.0453	70.7741	52000.9329	163944.5188	2549784.1245	806.51	-0.91623	201.241	-1.5432	189.4041	-1.3893	491.793	-1.1738	469.1591	133768	305.6048	-1.2437	420.1189	-1.1654	5470930	-1.0116	371.467	140.068	132.8317	290.815	284.8052	79101.7	209.9038	-1.0165	264.4894	3807890
12	2018-05-12t1007	1526137919.9	adult	159.8214	131.6353	-62.0002	986.2603	77.4798	57291.9615	180573.3497	2943860.645	557.357	-1.3471	191.338	-1.8941	183.5344	-1.6401	421.906	-1.3919	410.477	126572	275.6372	-1.6227	368.6432	-1.3906	5729800	-0.8823	347.786	125.228	117.2157	264.047	257.3868	79214	195.3143	-1.462	239.6927	3750090
12	2018-05-12t1407	1526152318.52	adult	163.821	135.6349	-58.0006	947.2844	72.6082	52948.5165	166861.1851	2571776.1724	786.534	-0.9037	198.895	-1.6038	189.3987	-1.3627	482.085	-1.1417	455.577	133538	289.3247	-1.4188	405.5467	-1.1687	5509000	-0.92184	428.013	142.33	134.8226	288.958	282.8795	80041.4	214.2261	-1.127	261.6158	3942260
12	2018-05-12t1807	1526166718.37	adult	167.8209	139.6349	-54.0006	965.232	71.3057	53538.5649	168692.8901	2571211.6946	679.3	-1.0883	195.436	-1.7223	186.4603	-1.4789	446.713	-1.2523	424.8761	125526	286.9736	-1.4413	390.4875	-1.2246	5474550	-0.90996	422.738	139.475	132.2389	286.803	280.7391	80591.7	211.8211	-1.2707	260.9889	3906980
12	2018-05-12t2207	1526181118.78	adult	171.8211	143.635	-50.0005	905.3184	77.1517	48102.8643	151757.747	2246794.3734	672.146	-1.0859	202.173	-1.4508	193.1191	-1.1587	472.607	-1.1334	452.4743	119097	295.4859	-1.3088	406.6056	-1.1148	5090910	-1.0149	394.202	145.881	137.4116	302.28	297.292	76174.5	225.0435	-1.0808	274.1337	3673430
12	2018-05-13t0207	1526195518.9	adult	175.8211	147.635	-46.0005	885.5956	76.4975	47553.4339	149949.3824	2232644.0441	543.858	-1.3209	199.61	-1.5301	192.0266	-1.1846	410.981	-1.3526	396.6969	102334	286.8598	-1.4246	366.4105	-1.3118	4970100	-1.0348	432.997	145.886	136.6302	302.692	296.1515	75370.3	228.5362	-1.0963	277.3296	3632410
12	2018-05-13t0607	1526209919.76	adult	179.8213	151.6353	-42.0002	862.1747	76.9529	46924.9879	148047.363	2242268.8207	551.994	-1.305	198.425	-1.5532	191.7695	-1.167	402.733	-1.3845	389.1632	99072.3	280.9247	-1.5137	360.4201	-1.3385	4875700	-1.0597	442.66	147.369	136.2729	327.557	320.8212	80579.1	241.1403	-0.92433	299.9436	3621150
12	2018-05-13t1007	1526224319.02	adult	183.8211	155.6351	-38.0005	808.3769	73.4101	44010.7208	138865.0391	2114920.5256	663.297	-1.0863	196.608	-1.6049	189.9033	-1.2236	438.054	-1.2393	415.5515	101190	271.1143	-1.6668	371.7899	-1.2693	4528480	-1.176	492.707	150.807	139.9229	325.55	316.4132	75202	240.1533	-1.0125	294.7162	3473530
12	2018-05-13t1407	1526238720.08	adult	187.8214	159.6353	-34.0002	819.0688	71.8711	43524.9391	137287.3825	2045682.5533	718.817	-0.97092	197.139	-1.5692	188.9173	-1.2453	459.881	-1.1493	437.3078	104853	280.4624	-1.5274	389.3178	-1.1583	4492790	-1.1795	458.122	152.157	140.9674	323.846	313.4681	73836.9	243.5481	-1.0212	293.5929	3467650
12	2018-05-13t1807	1526253121.05	adult	191.8217	163.6356	-29.9999	796.575	70.4024	42961.1307	135572.982	2019279.0789	642.237	-1.1176	195.563	-1.6146	188.3426	-1.2478	462.303	-1.1349	438.1537	104018	271.6462	-1.6696	384.3081	-1.1786	4399980	-1.21	447.452	153.473	142.0616	322.134	314.3672	72480.2	246.192	-1.0325	293.5961	3453000
12	2018-05-13t2207	1526267520.92	adult	195.8217	167.6356	-25.9999	791.2732	70.8383	42158.6819	133022.8877	1984030.8854	661.37	-1.0696	195.571	-1.5953	188.6956	-1.2084	460.58	-1.1356	437.4659	101788	271.3149	-1.6771	382.1623	-1.1813	4318600	-1.2355	469.728	155.859	144.0475	333.543	322.7702	73712.9	251.2027	-0.99994	301.5089	3441670
12	2018-05-14t0207	1526281920.39	adult	199.8215	171.6354	-22.0001	796.5973	70.3473	42068.0449	132718.7661	1962888.079	692.904	-0.99745	195.233	-1.5891	187.996	-1.2149	465.226	-1.1083	435.8099	102815	270.615	-1.6927	385.9263	-1.1477	4301950	-1.237	430.368	157.537	144.7363	337.812	328.6475	74656.5	255.5402	-0.98307	306.5188	3471320
12	2018-05-14t0607	1526296320.54	adult	203.8215	175.6355	-18	777.8507	72.4818	41629.2758	131382.6563	1965462.3235	586.132	-1.1939	196.026	-1.5283	189.4419	-1.1205	428.005	-1.2638	408.7914	93733.2	271.5031	-1.6752	365.2543	-1.2673	4275910	-1.241	458.936	158.966	146.385	341.655	329.7139	74822.5	256.3777	-1.0157	308.9301	3467520
12	2018-05-14t1007	1526310726.62	adult	207.8232	179.6372	-13.9983	781.7903	71.5787	41527.0592	131031.2762	1949044.1117	605.682	-1.1403	195.187	-1.5269	188.1215	-1.1434	438.333	-1.2062	422.5366	95556.5	273.9554	-1.6263	369.2162	-1.2303	4245510	-1.2444	467.17	160.112	146.6891	347.81	336.7221	75822.5	259.293	-1.0104	314.7883	3482600
12	2018-05-14t1407	1526325120.98	adult	211.8217	183.6356	-9.9999	777.0275	70.2897	40715.9706	128439.6924	1890416.5259	673.258	-0.99433	192.18	-1.6083	184.9529	-1.2438	443.272	-1.1703	418.1698	94860.1	270.3844	-1.6784	360.7165	-1.2739	4098620	-1.289	497.579	161.157	147.4467	356.95	348.8059	76387.3	262.6948	-0.99516	320.8592	3436990
12	2018-05-14t1807	1526339528.46	adult	215.8237	187.6377	-5.9978	773.6552	69.8481	40314.7885	127200.512	1874709.7841	530.57	-1.2586	195.6	-1.421	188.7551	-1.0319	408.717	-1.3169	403.8863	86648	274.5603	-1.5911	357.3198	-1.2846	4131060	-1.2701	480.014	163.57	148.9214	366.111	359.4858	77615.5	275.7077	-0.8251	335.4394	3454610
12	2018-05-14t2207	1526353920.71	adult	219.8216	191.6355	-2	722.7817	69.1523	38408.1183	121398.1537	1806714.3223	577.951	-1.1553	193.796	-1.4447	186.6393	-1.0792	441.804	-1.1488	432.8154	89244.4	268.8262	-1.6784	382.215	-1.0993	3899170	-1.3495	484.983	167.913	152.8839	377.809	369.4623	76317.4	281.0703	-0.77854	343.979	3378400
12	2018-05-15t0207	1526368320.58	dead	223.8216	195.6355	2	756.1938	69.624	39313.0784	124096.3148	1826540.1748	659.385	-0.98872	193.732	-1.3943	185.96	-1.0603	450.421	-1.094	423.8965	92786.6	273.2286	-1.5799	365.4827	-1.2018	3990480	-1.315	514.786	167.125	150.3203	388.927	378.8998	80119.1	286.2638	-0.73421	354.8661	3442440
13	2018-05-05t1818	1525562576.17	larva	0	-28.1862	-181.8213	345.6728	57.7758	15180.7471	48533.5996	568021.2542	312.74	-0.89602	163.249	-0.16692	160.2411	0.12559	281.018	-1.027	279.9522	22762.5	210.0242	-0.86354	262.558	-0.82888	1308120	-0.29066	169.658	102.34	101.929	144.55	142.7065	11708.5	127.9807	0.051559	138.8878	820048
13	2018-05-05t2218	1525576970.98	larva	3.9986	-24.1876	-177.8228	419.9617	41.8217	13944.3213	44172.4471	386576.218	480.28	-0.5021	176.831	0.031199	166.0204	0.1741	403.382	-0.48693	398.1326	30253.7	287.5988	-0.14726	372.5251	-0.26004	1311910	-0.70668	234.067	101.779	101.2771	146.069	143.2134	10955.1	127.3234	0.0073289	139.1428	755097
13	2018-05-06t0218	1525591410.53	larva	8.0095	-20.1766	-173.8118	565.7025	42.0872	18846.1913	59508.045	527657.6479	559.098	-0.41426	196.902	0.4025	179.5966	0.44673	452.537	-0.3701	446.117	45706.3	341.1273	0.34019	424.1562	-0.069017	1975130	-0.53872	179.559	102.733	102.1137	147.131	145.5233	14860.2	128.4378	0.0024957	141.1591	1030510
13	2018-05-06t0618	1525605794.39	larva	12.0051	-16.1811	-169.8163	596.6404	54.5361	26077.5296	82547.2319	945118.4659	545.511	-0.61369	185.258	-0.0070359	167.0758	-0.023802	469.413	-0.43802	468.5135	64779	336.3414	0.18237	441.2648	-0.10757	2544150	-0.45866	228.6	100.821	100.2748	146.197	143.7383	20175.2	127.1538	-0.064601	138.8695	1384580
13	2018-05-06t1018	1525620193.57	larva	16.0048	-12.1813	-165.8165	796.6723	45.7505	28436.4279	89941.9387	841802.3124	727.661	-0.21818	198.126	0.20153	174.5045	0.076958	553.908	-0.11404	538.6464	83640	366.6605	0.43556	497.2698	0.12503	2991510	-0.47434	228.367	98.232	97.5249	145.008	141.2896	21896.2	125.2552	-0.15524	137.5005	1483210
13	2018-05-07t1039	1525707899.22	adult	40.3675	12.1813	-141.4538	912.7685	58.3763	42393.2336	133533.8723	1688053.0713	674.919	-1.1906	224.854	0.14791	199.6271	0.12007	558.317	-1.077	554.4789	124505	412.9584	0.35554	526.12	-0.68981	5014020	-0.95182	376.982	104.726	104.1338	154.376	150.8909	34425.8	133.2774	-0.27424	146.3457	2335290
13	2018-05-07t1645	1525729825.87	adult	46.4582	18.2721	-135.3631	890.0357	56.6572	41266.8952	130003.5794	1623126.2642	957.491	-0.67839	222.776	-0.25436	196.1676	-0.35132	734.738	-0.33595	729.8518	160173	420.0888	0.22706	621.9445	-0.26242	4836480	-1.4951	210.478	105.469	104.8574	153.757	151.4588	33519.1	133.2464	-0.46556	146.028	2289730
13	2018-05-07t1902	1525738055.75	adult	48.7443	20.5582	-133.077	925.1109	57.2227	45231.2415	142618.3735	1838130.4189	612.218	-1.5962	222.403	-0.39625	200.7543	-0.25189	506.794	-1.7491	501.6495	120617	388.2951	-0.40332	476.4364	-1.5295	5286510	-1.3881	184.892	109.996	109.3784	157.58	155.3383	37504	137.443	-0.27186	150.7533	2614610
13	2018-05-07t2216	1525749689.69	adult	51.976	23.7898	-129.8454	884.5343	61.6363	43530.0319	137185.181	1806399.0397	923.657	-0.91619	220.462	-0.66714	195.0723	-0.7316	696.551	-0.80491	682.0436	159510	415.5191	-0.024688	621.9442	-0.49344	5037110	-1.7052	252.763	103.517	102.4154	177.088	167.367	40553.1	133.6342	-0.61241	153.4601	2365150
13	2018-05-08t0216	1525764091.46	adult	55.9765	27.7903	-125.8449	950.1031	55.4121	44412.0223	139887.4293	1742467.5818	794.181	-1.3012	221.127	-0.81793	199.043	-0.701	614.204	-1.3822	599.4432	143724	413.4798	-0.14736	558.4736	-1.1311	5163100	-1.7771	180.213	110.353	109.7789	157.937	156.0897	36957.3	137.9154	-0.48182	150.8615	2576640
13	2018-05-08t0616	1525778494.49	adult	59.9773	31.7911	-121.844	883.8151	59.4747	42341.6162	133422.543	1704404.6115	803.087	-1.3209	225.651	-0.71551	203.8171	-0.55307	605.132	-1.4865	590.1046	134944	398.8449	-0.48222	542.4569	-1.3192	5018930	-1.9253	270.738	107.599	106.8298	159.455	156.4418	35558.4	136.8405	-0.71791	151.4321	2393220
13	2018-05-08t1018	1525792996.68	adult	64.0057	35.8195	-117.8156	901.7075	61.2019	42097.9032	132578.1999	1697998.8856	816.916	-1.3086	230.506	-0.55709	208.4641	-0.37455	600.084	-1.5303	586.3455	133219	403.1303	-0.41735	540.3531	-1.3485	5102940	-1.9178	304.453	116.146	115.5575	167.189	164.1221	37116	146.4218	-0.27656	158.9972	2571230
13	2018-05-08t1417	1525807337.12	adult	67.9892	39.803	-113.8322	838.8097	61.1174	40456.4519	127594.5831	1650711.44	865.993	-1.2079	235.186	-0.39413	212.8638	-0.19634	676.221	-1.1195	653.9236	144035	412.5904	-0.24493	597.6069	-0.89411	4997690	-1.9941	210.424	112.028	111.3051	163.933	161.488	34917.7	142.5245	-0.70086	156.5081	2380600
13	2018-05-08t1807	1525821144.95	adult	71.8247	43.6385	-109.9967	859.4044	57.7691	39721.0286	125142.1938	1594278.7579	1044.09	-0.83274	218.443	-1.2434	197.6495	-1.1243	734.93	-0.82963	699.7225	154335	376.5505	-0.93964	610.4514	-0.81053	4568290	-2.2377	371.301	110.061	108.9802	171.683	167.45	36053.4	143.3791	-0.80837	160.2887	2301710
13	2018-05-08t2207	1525835528.19	adult	75.82	47.6338	-106.0013	846.8614	72.4413	45722.2796	144202.2156	2119115.9996	548.109	-1.9273	208.527	-1.7538	195.7984	-1.2956	464.577	-2.2379	458.8788	111499	320.2466	-1.9823	429.7721	-2.1756	4993170	-2.0473	342.037	114.648	113.8916	169.278	167.0722	40626.6	146.2532	-0.7993	160.5341	2745240
13	2018-05-09t0207	1525849928.24	adult	79.82	51.6338	-102.0013	687.9342	67.2912	34555.2434	110365.9426	1495769.5011	557.002	-1.886	223.022	-1.1046	209.6319	-0.56948	461.757	-2.2056	457.8495	84039.8	331.9043	-1.7193	427.604	-2.1339	4049420	-2.5031	243.73	118.785	117.8014	176.152	173.6195	32059.7	151.911	-0.639	166.7499	2156770
13	2018-05-09t0607	1525864328.43	adult	83.8201	55.6339	-98.0013	790.2824	55.8277	35544.494	112071.7116	1355370.5977	723.956	-1.5231	234.266	-0.62445	218.297	-0.14037	557.302	-1.7011	548.5355	104216	372.2249	-0.9694	495.3731	-1.6043	4379130	-2.3255	224.229	118.235	116.798	181.488	178.2341	33938.3	154.2626	-0.67985	171.6735	2210170
13	2018-05-09t1007	1525878746.57	adult	87.8251	59.6389	-93.9962	889.3301	61.395	41923.1666	132053.9862	1707470.7461	592.055	-1.7567	206.028	-1.8359	193.7271	-1.452	487.905	-1.9711	484.9063	107827	308.4389	-1.9995	436.9767	-1.9355	4541060	-2.2179	314.786	113.435	112.0067	174.14	169.9003	38484.9	147.7796	-1.2316	163.9556	2500230
13	2018-05-09t1407	1525893128.79	adult	91.8202	63.634	-90.0012	872.9373	61.7666	43231.3493	136200.5291	1825854.269	552.529	-1.8011	202.954	-1.9371	190.9334	-1.5904	457.488	-2.0491	448.1283	103850	304.4613	-1.9921	419.1928	-1.9817	4605420	-2.1552	319.195	105.312	103.3898	173.824	169.0346	39458.1	142.8598	-1.667	162.1072	2389740
13	2018-05-09t1807	1525907546.75	adult	95.8252	67.639	-85.9962	801.1467	53.9279	35218.9639	110976.7832	1311809.3965	621.295	-1.64	221.66	-1.1371	208.2952	-0.69086	508.813	-1.7664	499.213	94639.2	342.8857	-1.3149	470.0082	-1.5958	4108900	-2.3449	349.302	116.822	114.7662	189.766	185.1543	35296.4	156.8016	-1.0694	175.7847	2165530
13	2018-05-09t2207	1525921932.68	adult	99.8213	71.6351	-82.0001	857.8863	64.9413	42195.5352	132938.3236	1813128.1551	542.681	-1.7549	202.434	-1.8966	192.8519	-1.4741	414.109	-2.1132	408.4607	91932.2	292.2066	-2.04	377.4429	-2.0996	4484120	-2.1323	265.818	108.604	106.5749	175.341	172.3392	38925.6	146.0881	-1.7702	164.554	2405690
13	2018-05-10t0207	1525936330.21	adult	103.8206	75.6344	-78.0008	840.3177	58.3058	39223.9269	123616.8006	1564706.6634	565.371	-1.6835	204.616	-1.7773	191.7987	-1.5172	463.837	-1.8506	459.9447	96014.2	316.968	-1.6027	423.5007	-1.7614	4220620	-2.2033	224.239	115.21	112.802	187.07	185.0628	38723.4	155.6993	-1.4153	176.3771	2376440
13	2018-05-10t0607	1525950728.87	adult	107.8202	79.634	-74.0011	750.6721	54.6605	33667.3925	106175.4014	1269826.0304	524.635	-1.728	210.797	-1.5035	200.3625	-1.0777	448.406	-1.8631	441.9147	79816.2	307.4595	-1.687	414.797	-1.7555	3735110	-2.3634	347.61	120.446	117.7482	201.39	196.3948	35847.5	163.726	-1.1642	187.405	2134180
13	2018-05-10t1007	1525965140.08	adult	111.8233	83.6371	-69.998	892.0819	68.4371	47041.9999	148261.1324	2165007.9939	476.47	-1.7861	189.489	-2.2972	181.2506	-2.0164	374.493	-2.1073	368.8846	92499.9	270.9047	-2.1527	343.9749	-2.0992	4669200	-1.9132	317.442	108.165	106.4667	171.841	168.818	42444.7	142.8642	-2.1902	161.0735	2665310
13	2018-05-10t1407	1525979551.72	adult	115.8265	87.6404	-65.9948	788.5808	62.499	38592.3543	121681.3517	1597218.4129	507.737	-1.7062	202.003	-1.7817	190.4223	-1.5465	435.173	-1.8215	430.3898	88340.1	304.7692	-1.6233	406.3891	-1.6974	4092380	-2.1004	251.782	115.278	112.6003	193.147	190.3057	39208.8	157.6944	-1.6379	181.6475	2335420
13	2018-05-10t1807	1525993952.21	adult	119.8267	91.6405	-61.9947	791.4841	58.3616	36832.9006	116111.8898	1465636.6208	528.844	-1.6458	208.169	-1.519	198.4392	-1.1394	429.58	-1.7972	422.4283	83338.5	302.5683	-1.6071	400.0711	-1.681	4030150	-2.0655	250.803	121.532	118.7714	199.797	197.179	38760.6	166.4325	-1.381	189.2975	2352870
13	2018-05-10t2207	1526008350.1	adult	123.8261	95.6399	-57.9952	806.2451	57.4843	37023.1644	116682.9616	1455401.235	526.229	-1.6262	207.64	-1.5118	197.52	-1.1715	432.05	-1.7405	423.6906	84249.7	307.4987	-1.4959	398.4972	-1.6381	4043780	-1.9966	267.043	121.992	119.2008	200.874	197.8902	39170.4	167.8868	-1.4164	190.4128	2375790
13	2018-05-11t0207	1526022729.1	adult	127.8203	99.6341	-54.0011	793.5714	56.2421	35835.9695	112921.1319	1401848.0772	513.443	-1.6224	207.468	-1.4898	197.9416	-1.1349	421.996	-1.7288	416.2404	79757.3	301.0781	-1.5377	394.6829	-1.6062	3910570	-1.9831	256.677	123.796	121.0854	204.004	202.01	38556.7	170.1353	-1.4227	194.0101	2333420
13	2018-05-11t0607	1526037128.05	adult	131.82	103.6338	-50.0014	785.7685	59.3666	35885.1513	113130.1591	1404414.291	548.427	-1.5334	206.436	-1.4981	195.1405	-1.2495	454.853	-1.5576	448.7758	85967.2	313.2011	-1.3362	415.8102	-1.446	3896680	-1.9204	286.981	123.105	120.2264	207.312	204.319	39182	170.026	-1.5075	195.6939	2323730
13	2018-05-11t1007	1526051530.39	adult	135.8206	107.6344	-46.0007	739.0523	62.7532	35393.8782	111991.7573	1434132.2943	596.959	-1.4198	201.048	-1.6643	189.5722	-1.4898	484.857	-1.4007	476.6536	90183.5	300.6847	-1.4607	436.6478	-1.2916	3739680	-1.9101	250.785	120.879	117.3779	208.495	205.5813	38780	169.4203	-1.6038	196.3911	2248460
13	2018-05-11t1407	1526065941.23	adult	139.8236	111.6375	-41.9977	519.4722	66.8523	28408.7569	90256.2824	1302179.0886	339.838	-1.8419	186.997	-2.1425	183.1711	-1.7613	299.303	-2.0246	295.7594	44596.2	247.3017	-2.1171	282.1834	-2.0243	2781400	-2.1916	267.328	120.122	116.4183	209.684	205.9289	31242.9	168.0387	-1.7201	195.7975	1786690
13	2018-05-11t1807	1526080343.21	adult	143.8242	115.638	-37.9972	617.3038	69.2466	34847.7246	110284.821	1670938.7985	481.682	-1.5673	186.474	-2.1309	180.7581	-1.8418	397.078	-1.6268	392.3461	72665.2	244.5114	-2.1192	359.8007	-1.5864	3399050	-1.8975	245.079	118	114.5994	203.563	201.0727	37252	163.5766	-1.9175	189.7829	2150910
13	2018-05-11t2207	1526094731.57	adult	147.8209	119.6348	-34.0004	560.7795	106.464	34250.9246	111274.2182	1836697.2779	528.317	-1.4602	189.967	-1.9793	180.3848	-1.8295	420.739	-1.4995	413.8125	75733	278.4601	-1.6482	376.9034	-1.4568	3403060	-1.8322	256.459	118.155	114.7565	206.025	203.5496	37084.5	165.8269	-1.9303	192.0096	2116640
13	2018-05-12t0207	1526109132.48	adult	151.8212	123.635	-30.0001	548.2138	123.3716	35962.8113	118404.8781	2193457.1839	517.053	-1.4613	188.478	-2.0242	179.4076	-1.8587	400.6	-1.5383	392.2882	75312.9	279.4237	-1.6163	369.1817	-1.4611	3536790	-1.7322	229.424	118.496	115.3219	202.958	201.0754	38156.1	164.3109	-2.0491	192.368	2223570
13	2018-05-12t0607	1526123532.29	adult	155.8211	127.635	-26.0002	519.4911	115.1923	34605.4028	113311.7579	2051343.5279	489.365	-1.4906	186.632	-2.0772	177.1019	-1.9448	415.503	-1.4486	410.3567	75206	275.7352	-1.6414	385.7014	-1.3395	3366470	-1.7404	283.214	119.601	116.1882	204.487	201.6247	37012.2	167.5989	-2.0376	193.1763	2157360
13	2018-05-12t1007	1526137933.33	adult	159.8214	131.6353	-21.9999	487.8334	124.5674	34872.3869	114344.2427	2358595.0781	478.501	-1.4915	185.698	-2.102	176.2008	-1.9704	393.803	-1.4938	388.3422	71672.2	284.8594	-1.4984	367.8396	-1.3947	3374320	-1.6919	270.796	119.167	116.1036	197.982	194.5472	36032.7	164.7171	-2.1725	186.8988	2165390
13	2018-05-12t1407	1526152331.99	adult	163.8211	135.6349	-18.0003	457.7027	120.9263	32806.3197	107857.1319	2184604.0284	514.096	-1.4085	184.13	-2.1537	175.4361	-1.9909	409.014	-1.4088	400.9399	69941.4	270.8181	-1.6722	376.5813	-1.3179	3147330	-1.7298	248	121.072	117.36	201.782	199.294	34504.8	168.7923	-2.1429	190.953	2069480
13	2018-05-12t1807	1526166731.77	adult	167.821	139.6348	-14.0003	455.5298	124.6747	31829.0609	105112.1278	2067125.7601	541.587	-1.3468	183.795	-2.1606	174.1052	-2.0341	436.104	-1.2917	427.7822	72393.3	276.1859	-1.5918	386.2157	-1.2469	3048970	-1.7425	241.34	122.554	118.7646	207.734	205.0581	34483.9	172.0715	-2.1234	196.4747	2033050
13	2018-05-12t2207	1526181132.26	adult	171.8211	143.635	-10.0002	439.0689	128.5636	30855.1512	102654.0308	2138444.0434	497.43	-1.418	178.769	-2.3389	172.3097	-2.0886	414.218	-1.3536	411.1059	66689.1	233.5834	-2.1888	379.6946	-1.2579	2872100	-1.7771	256.447	123.984	119.9345	210.128	206.9949	33830.6	175.3663	-2.1078	198.2849	1991920
13	2018-05-13t0207	1526195532.35	adult	175.8212	147.635	-6.0002	446.7751	129.4368	32253.8945	106732.6068	2261003.4827	523.496	-1.3601	177.558	-2.3732	170.2957	-2.1496	425.251	-1.2977	419.45	71442.1	236.5321	-2.155	383.4833	-1.2193	2981010	-1.7206	253.817	124.398	119.7862	214.316	210.8517	36005	177.6155	-2.1111	203.5735	2088520
13	2018-05-13t0607	1526209933.35	adult	179.8214	151.6353	-1.9999	461.2038	128.8396	33336.562	110094.7825	2317841.3355	510.424	-1.3861	180.479	-2.2431	169.9772	-2.1276	407.551	-1.3655	400.8596	70913.9	296.2581	-1.286	379.5901	-1.2323	3134740	-1.6654	268.727	125.704	120.5781	226.078	222.0864	39337.6	181.0139	-2.0783	210.8836	2183350
13	2018-05-13t1007	1526224332.62	dead	183.8212	155.6351	1.9999	467.9537	129.267	34030.2656	112204.2837	2383663.7326	562.32	-1.2851	179.518	-2.2674	168.5905	-2.1601	442.159	-1.2228	436.1505	78704.3	293.6281	-1.3246	398.8412	-1.1158	3183210	-1.648	301.292	125.285	120.1043	226.966	222.314	40400	182.1246	-2.0905	211.6791	2221560
14	2018-05-05t1818	1525562589.27	larva	0	-28.1863	-177.8215	182.4933	23.7564	3343.013	10631.603	52042.1784	310.592	-0.90328	186.473	0.37034	182.4052	0.7134	283.2312	-1.0142	277.3573	5381.3921	242.2247	-0.52058	269.2401	-0.78489	342737	-1.1811	215.838	106.913	106.0838	152.6604	148.312	2900.5479	132.422	0.1524	145.2056	196506
14	2018-05-05t2218	1525576983.82	larva	3.9985	-24.1879	-173.823	119.0447	30.8386	2743.665	8879.768	56925.3985	253.369	-1.2427	183.615	0.19298	183.1334	0.64226	237.4099	-1.4476	235.6833	3561.1477	216.2314	-0.92815	228.1991	-1.2235	273953	-1.6015	148.503	100.83	100.2496	143.0536	141.7285	2145.804	125.9072	-0.026084	137.6081	150438
14	2018-05-06t0218	1525591423.95	larva	8.0096	-20.1767	-169.8118	144.7023	23.4965	2300.8147	7304.0935	34209.8817	0	-2.1803	0	-4.4458	0	-4.63					0	-3.5	0	-2.9412	0	-2.1435	0	0	0				0	-3.1539	0	0
14	2018-05-06t0618	1525605807.89	larva	12.0052	-16.1812	-165.8163	144.7048	23.6288	2311.575	7339.2669	34549.246	0	-2.2859	0	-4.7251	0	-4.9123					0	-3.7185	0	-3.1397	0	-2.4202	0	0	0				0	-3.3288	0	0
14	2018-05-06t1018	1525620207.1	larva	16.005	-12.1814	-161.8165	614.8495	42.6371	19535.8717	61575.4338	555925.3095	646.927	-0.45886	213.366	0.60382	200.7132	0.87253	455.384	-0.68352	434.1074	47815.3203	321.4569	-0.10542	405.2193	-0.51709	2221570	-1.0406	219.563	104.21	103.7855	148.6555	145.5867	15608.8281	129.999	-0.027498	141.7331	1085040
14	2018-05-07t1039	1525707913.11	adult	40.3677	12.1814	-137.4537	769.2716	66.1092	42641.5594	134625.791	1999664.1718	2123.46	2.5567	295.864	2.6749	261.3264	2.6815	1178.8948	2.4851	1132.3459	264072.4375	545.0155	2.3647	959.179	2.6353	6601620	-0.011502	228.814	121.155	120.763	168.8237	166.4273	37816.5156	148.9937	0.43429	161.5437	2703320
14	2018-05-07t1645	1525729839.14	adult	46.4583	18.272	-131.3632	996.8471	72.8536	59681.4498	188258.5103	2978382.5373	2557.2	3.3014	281.126	2.1184	245.4905	2.0073	1272.334	2.7396	1114.2773	396968.1875	507.2281	1.6911	910.7264	2.0201	8767200	0.72402	231.32	115.194	114.4162	168.5598	165.0582	52590.6562	144.685	0.21929	159.0465	3592450
14	2018-05-07t1902	1525738069	adult	48.7444	20.558	-129.0771	876.5528	76.4704	50487.1139	159199.0005	2522249.7731	1101.1	-0.39455	255.486	1.0142	242.1203	1.8224	726.6846	-0.49051	703.8502	191844.75	347.2862	-1.1213	587.3681	-0.6406	6741500	-0.58022	427.081	115.396	114.6808	167.3459	163.3633	44179.3203	144.9001	0.19287	158.4538	3044950
14	2018-05-07t2216	1525749703.01	adult	51.976	23.7897	-125.8454	1119.4471	76.1185	67286.7271	212009.984	3458587.8364	1717.06	1.0077	278.168	1.9616	248.4146	2.1224	1013.1193	1.0164	926.2709	356618	478.9103	1.1559	794.2957	0.91835	9773710	0.8692	498.372	116.485	115.7181	174.7402	165.881	61508.5703	146.3572	0.21261	160.2326	4092820
14	2018-05-08t0216	1525764104.86	adult	55.9766	27.7902	-121.8449	1049.8611	66.6955	57265.6447	181095.6979	2626216.5306	1590.76	0.60688	303.38	3.1134	282.7795	3.9951	1015.3596	0.9269	996.1758	304607.875	446.2992	0.49381	756.8859	0.51834	9092910	0.316	299.203	127.537	127.0615	178.0215	175.0909	53406.4375	157.0495	0.78015	170.4671	3822520
14	2018-05-08t0616	1525778507.91	adult	59.9774	31.7911	-117.844	1167.5818	78.8439	73546.4975	232079.831	3903620.1341	1087.63	-0.6498	277.28	1.7818	252.0532	2.1911	765.148	-0.57756	746.687	293816.8438	472.5343	0.97256	670.4277	-0.26263	10640000	1.0218	399.92	121.696	120.4752	207.155	192.831	79547.5234	153.1934	0.34894	173.628	4669860
14	2018-05-08t1018	1525793010.8	adult	64.006	35.8196	-113.8155	924.7497	77.9377	58421.0187	184485.0195	3120202.1421	1297.14	-0.20052	281.159	1.8749	264.8495	2.8268	830.4774	-0.25427	803.1155	253295.6094	393.7007	-0.60125	662.2588	-0.36506	8565220	-0.12836	366.068	126.785	126.2206	180.1668	177.0528	54950.8633	158.3247	0.48417	172.0855	3862390
14	2018-05-08t1417	1525807350.57	adult	67.9892	39.8029	-109.8322	960.4342	79.8593	60998.0455	192498.5779	3338195.9257	1237.3	-0.37274	283.699	1.9029	269.9945	3.0235	792.8373	-0.49274	761.1797	252915.0938	387.3684	-0.72717	667.9801	-0.3429	9032690	0.06125	592.108	130.398	129.0366	239.4063	233.6759	76370.6094	165.2177	0.72053	188.8763	4151750
14	2018-05-08t1807	1525821158.74	adult	71.8249	43.6385	-105.9966	1010.5948	84.2011	66700.7881	210315.4846	3726362.8098	1480.54	0.12933	287.331	1.9837	257.309	2.2212	960.4846	0.35454	895.1642	334248.625	522.3161	1.8051	788.6069	0.5538	9989080	0.48779	444.328	128.5	126.2796	248.211	236.268	86377.4219	166.3411	0.6032	206.8563	4467310
14	2018-05-08t2207	1525835541.63	adult	75.8201	47.6338	-102.0013	932.2864	77.7675	60549.2618	191327.7319	3240528.2988	1636.32	0.4199	305.584	2.7269	271.7912	2.9295	1168.7791	1.3674	1129.3622	369334.1875	526.3985	1.8267	960.7028	1.7913	9645160	0.2581	265.135	127.548	125.551	201.1352	197.7956	63558.7109	167.1911	0.46285	188.6992	4025790
14	2018-05-09t0207	1525849941.59	adult	79.8201	51.6337	-98.0014	794.2823	80.01	49420.1827	156095.6681	2637777.0512	1144.73	-0.65651	297.562	2.2527	287.876	3.7056	637.3728	-1.3372	591.1309	164442.1875	380.2835	-0.85263	521.1861	-1.4597	7673810	-0.73703	500.021	154.56	150.8901	339.6896	329.8483	87639.9219	195.6011	1.944	264.8893	3985950
14	2018-05-09t0607	1525864341.86	adult	83.8202	55.6338	-94.0013	872.1485	79.9271	59779.0917	189082.4562	3408425.2253	1209.18	-0.53903	309.893	2.7003	288.9302	3.6509	986.9609	0.3517	976.1071	307931.8125	417.9598	-0.17479	863.2257	0.9523	9647270	0.19732	415.13	157.06	151.049	331.4363	325.7983	103408.1172	216.0817	2.9039	304.172	4889450
14	2018-05-09t1007	1525878760.42	adult	87.8253	59.639	-89.9961	603.1852	92.6325	37393.7397	121725.0788	2030006.268	712.79	-1.5192	291.699	1.838	283.8027	3.2964	517.2542	-1.8358	506.7608	101381.8125	381.3482	-0.77549	473.6113	-1.6907	5703310	-1.6705	366.223	143.037	140.0956	266.9306	259.7544	52318.3984	184.4304	0.84316	229.7024	2796670
14	2018-05-09t1407	1525893142.14	adult	91.8202	63.6339	-86.0012	848.5627	82.7954	56399.6958	178368.6832	3171213.7914	1317.59	-0.33553	299.442	2.1118	281.156	3.095	763.1824	-0.68473	727.2833	225138.8125	434.3188	0.11948	679.0586	-0.30595	8808090	-0.20893	655.025	142.155	140.5508	282.8883	213.0724	83452.0391	176.7192	0.19496	197.3611	4181480
14	2018-05-09t1807	1525907560.61	adult	95.8254	67.639	-81.9961	932.8594	93.8392	69687.2665	220532.1386	4323839.2046	800.978	-1.304	286.109	1.5145	276.7908	2.8219	638.4973	-1.2052	635.0391	231774.5	366.6719	-0.93994	547.4862	-1.1129	10368000	0.50419	362.594	144.713	143.4694	210.4096	206.808	76378.6719	181.2982	0.23257	199.9834	5244110
14	2018-05-09t2207	1525921946.28	adult	99.8214	71.635	-78.0001	1007.9078	74.9952	64569.6994	203697.9507	3451082.3522	1161.67	-0.62106	286.66	1.5075	259.8537	1.9279	875.4542	-0.17194	849.0906	295028.0625	482.2662	0.8682	765.2255	0.24329	9652420	0.17815	368.137	134.438	132.9115	211.1854	207.469	71169.4766	174.0118	-0.34641	198.3486	4526810
14	2018-05-10t0207	1525936343.64	adult	103.8207	75.6343	-74.0008	1036.4833	79.7185	65114.2705	205250.428	3494274.7161	1342.92	-0.28413	305.469	2.2318	271.2052	2.4812	1042.83	0.52593	1029.6256	354562.1875	528.3386	1.5425	878.2721	0.90993	10375300	0.49713	557.423	142.54	137.7793	301.4118	271.1815	102480.0078	196.557	0.56904	243.174	4841370
14	2018-05-10t0607	1525950742.38	adult	107.8203	79.634	-70.0011	925.9892	80.2246	59989.7568	189399.8374	3323980.1968	976.491	-0.926	296.916	1.8679	284.3113	3.1194	707.7312	-0.821	701.2272	221519.875	408.2256	-0.22531	643.5869	-0.44446	9284860	0.025419	303.2	154.32	152.1002	244.7434	241.2778	76604.6719	199.9595	0.50278	227.9972	4825750
14	2018-05-10t1007	1525965153.73	adult	111.8235	83.6371	-65.998	698.555	93.9272	48865.559	154977.2506	2988647.7926	435.403	-1.8583	275.077	1.0061	272.8376	2.5308	378.4634	-2.0916	373.2116	96508.1719	332.4553	-1.2802	362.6608	-1.9944	6996600	-0.93088	293.062	149.732	147.5754	232.5672	230.215	59304.6406	192.4864	-0.039362	219.1377	3808440
14	2018-05-10t1407	1525979565.48	adult	115.8267	87.6404	-61.9947	838.7356	82.5664	57325.0499	181167.1825	3305986.6843	1347.74	-0.23885	323.646	2.8528	293.7716	3.55	963.3967	0.231	914.7401	288055.625	563.2555	1.9663	824.2437	0.60003	9659850	0.2026	476.01	166.371	162.8925	292.6535	268.5278	87503.4062	222.0834	0.98474	253.0944	4965690
14	2018-05-10t1807	1525993966.07	adult	119.8269	91.6405	-57.9946	952.3058	89.8279	63488.5694	200457.0035	3703636.1303	872.906	-1.0464	284.07	1.3406	272.0999	2.4693	614.0829	-1.0906	585.0275	203261.4531	393.2731	-0.36988	514.6417	-1.0625	9401880	0.11078	333.497	148.575	144.6472	268.3541	265.18	88825.2188	208.4767	0.22538	252.1444	4917400
14	2018-05-10t2207	1526008363.89	adult	123.8263	95.6399	-53.9952	845.9738	90.3081	59978.3614	189917.3309	3677179.0632	665.563	-1.3837	284.401	1.3519	280.6904	2.8739	464.4449	-1.6182	447.023	145371.2656	350.7542	-0.91498	402.4737	-1.617	8878430	-0.078849	326.491	162.445	157.708	263.347	260.7494	82427.6016	221.6126	0.50849	251.7242	5071190
14	2018-05-11t0207	1526022742.55	adult	127.8204	99.634	-50.0011	1129.7525	75.4892	69316.085	218388.047	3663484.8972	1971.49	0.91529	310.993	2.3374	273.7383	2.5182	1126.4326	0.89358	1073.2064	407768.625	550.0791	1.7624	906.1702	1.0626	11250500	0.8678	493.223	165.484	155.0629	375.2856	367.1059	135853.4062	260.7544	1.6264	334.6216	5986560
14	2018-05-11t0607	1526037141.38	adult	131.82	103.6337	-46.0014	811.943	85.6433	57406.6654	182855.4707	3371625.3253	1133.07	-0.51492	303.795	2.0716	289.3243	3.2417	840.7528	-0.13939	828.0005	252225.8438	400.7101	-0.18824	685.7011	-0.057747	9084980	0.053188	540.704	181.254	173.2423	325.5215	320.3195	97656.4531	266.8466	1.5615	308.2315	5420400
14	2018-05-11t1007	1526051543.9	adult	135.8207	107.6344	-42.0007	962.2955	82.4589	65915.9054	208121.4914	3775817.6032	1851.61	0.77031	294.464	1.7371	262.7745	1.9613	1116.3617	0.89518	1065.0606	384028.4375	499.0387	1.1234	810.9057	0.61146	10106600	0.46275	391.177	154.661	146.139	319.2007	315.5321	109805.0234	245.8822	0.68948	300.9897	5308290
14	2018-05-11t1407	1526065954.82	adult	139.8238	111.6374	-37.9977	688.138	112.0235	47269.1526	151827.0231	2787302.7231	1750.1	0.6288	318.859	2.6323	282.7621	2.8777	1099.288	0.85904	1040.3876	271524.125	587.1098	2.2946	913.4016	1.1572	7850630	-0.33876	442.952	181.853	179.736	342.7487	338.5144	84658.9375	245.9887	0.50319	310.179	4477390
14	2018-05-11t1807	1526080356.97	adult	143.8244	115.638	-33.9971	753.2892	87.1058	52563.9158	167030.7887	3057008.4955	455.717	-1.6131	293.879	1.7442	290.6118	3.2133	403.2487	-1.6047	399.5889	110490.1562	358.4321	-0.6403	388.8797	-1.4407	8044070	-0.22973	388.854	201.543	197.0363	322.5486	318.7733	88378.3125	269.9883	0.98248	306.5301	5516620
14	2018-05-11t2207	1526094745.15	adult	147.8211	119.6347	-30.0004	859.7857	83.3097	58180.8259	183881.697	3331930.7099	1881.19	0.93861	310.034	2.3486	285.5736	2.9579	1094.0055	0.90379	1026.1721	332577.6875	496.9066	1.1975	840.2897	0.85889	9395590	0.28589	435.242	191.888	185.1965	375.7369	372.6465	114224.0234	305.2894	1.7146	355.4166	5815170
14	2018-05-12t0207	1526109146.19	adult	151.8214	123.635	-26.0001	692.421	76.9163	42815.0189	136056.7927	2190441.5646	451.342	-1.5792	306.684	2.2721	303.403	3.7649	408.908	-1.5084	406.0745	91595.3906	370.8468	-0.41051	396.2734	-1.3246	6859000	-0.56998	393.123	219.856	217.1644	341.0663	338.0204	76398.8594	296.0909	1.2606	326.8488	4917080
14	2018-05-12t0607	1526123545.86	adult	155.8213	127.6349	-22.0002	357.8722	59.2889	14892.803	47506.3793	545633.6462	460.853	-1.5423	325.054	2.9827	324.9204	4.7296	422.8446	-1.4222	420.2064	33404.7227	388.0744	-0.14547	411.1341	-1.2108	2559150	-2.02	454.226	254.591	242.149	415.267	412.8735	32806.0898	362.9961	2.6789	399.2435	2004390
14	2018-05-12t1007	1526137946.98	adult	159.8216	131.6352	-17.9999	370.9837	69.7845	19505.2811	62423.7962	893544.5953	487.782	-1.4745	329.613	3.203	328.0022	4.8675	441.3167	-1.3216	438.2059	45455.6211	400.4776	0.060598	429.0174	-1.0829	3369970	-1.6934	470.865	261.671	249.9613	425.2914	421.6288	43805.0156	375.4977	2.7222	410.4541	2675330
14	2018-05-12t1407	1526152345.59	adult	163.8212	135.6349	-14.0003	526.6111	72.4802	29087.5715	92283.4532	1384599.6637	465.116	-1.4993	314.585	2.7046	311.2278	4.1183	423.6281	-1.3554	420.5165	64815.1016	384.6757	-0.11373	412.0615	-1.1352	4790190	-1.1677	488.684	245.327	230.8545	410.9535	406.4684	62875.8906	355.6954	2.0364	394.2659	3735600
14	2018-05-12t1807	1526166745.32	adult	167.8211	139.6348	-10.0003	661.6702	74.1409	34046.2943	108849.6538	1529078.7098	499.012	-1.4268	315.418	2.7952	311.3911	4.1357	437.759	-1.2856	432.5041	78358.8594	387.4128	-0.03977	419.8409	-1.0708	5630220	-0.85653	476.521	257.592	243.9805	417.9831	414.5803	74818.9688	368.0416	2.0808	403.28	4598020
14	2018-05-12t2207	1526181145.81	adult	171.8213	143.6349	-6.0002	560.2969	66.0608	24975.3169	80191.8062	1014343.3166	483.493	-1.4445	320.83	3.0518	317.5083	4.3997	430.7069	-1.2914	427.5676	56853.3125	391.8171	0.060538	417.8857	-1.0548	4218920	-1.3144	475.727	271.566	257.5401	433.7617	429.3341	57256.5469	388.2689	2.2934	419.8324	3571100
14	2018-05-13t0207	1526195545.98	adult	175.8213	147.635	-2.0001	661.7102	68.361	37505.8984	119413.7964	1780329.7294	539.492	-1.3293	322.079	3.1523	317.9191	4.4056	456.4183	-1.178	451.8456	89914.3984	399.4625	0.20971	436.9711	-0.92936	6318550	-0.56991	496.609	274.853	265.203	444.6765	439.9802	87601.2812	390.8235	2.1381	427.7804	5392070
14	2018-05-13t0607	1526209947	dead	179.8216	151.6352	2.0001	602.5855	63.7986	25542.7892	81600.6474	952853.5856	536.043	-1.3361	327.877	3.4237	322.5397	4.5973	476.2375	-1.0954	469.3205	64292.0547	408.0032	0.37355	455.1043	-0.81366	4418140	-1.2189	510.901	284.744	270.5253	462.458	460.1477	62431.832	410.6912	2.3297	448.5002	3836930
15	2018-05-05t1818	1525562602.45	larva	0	-28.1865	-157.8215	3256.4325	60.3623	133715.377	420798.9709	4535248.3264	444.638	-0.45	109.332	-1.4142	104.7774	-1.3454	279.062	-1.0384	268.0838	197018	155.7822	-1.4413	232.68	-1.0256	7712960	5.6168	368.688	139.567	139.8188	214.102	211.3192	151156	183.5151	1.3124	203.8715	9845890
15	2018-05-05t2218	1525576996.7	larva	3.9984	-24.1881	-153.8231	2885.3906	64.5887	123538.1564	388521.9844	4370035.6092	207.337	-1.3929	105.828	-1.662	104.9527	-1.4965	166.559	-1.8577	163.8235	108430	139.1896	-1.7711	156.91	-1.6994	6887610	4.1004	427.56	149.16	146.6224	231.147	227.985	150477	193.7498	1.5746	219.5067	9707770
15	2018-05-06t0218	1525591437.53	larva	8.0097	-20.1768	-149.8118	4333.157	60.2584	159322.5715	500979.2348	5100938.9526	307.858	-1.2079	103.393	-1.9	102.5432	-1.7314	188.589	-1.897	179.0072	159169	140.5169	-1.9182	165.0826	-1.8233	8722560	4.9436	352.148	154.262	151.1606	258.161	254.3296	217888	206.216	1.9139	243.2984	13014000
15	2018-05-06t0618	1525605821.61	larva	12.0053	-16.1812	-145.8162	4320.5928	57.6645	142824.3509	448940.0633	4232872.6279	235.66	-1.5635	104.451	-2.065	104.9102	-1.8427	166.458	-2.1898	163.8849	126508	141.3974	-2.0786	157.7568	-2.0557	7936090	3.6984	384.98	161.402	156.2449	285.041	281.8351	216632	224.4861	2.4341	269.2391	12263200
15	2018-05-06t1018	1525620220.7	larva	16.0051	-12.1814	-141.8165	3734.738	54.2694	122310.5289	384431.637	3455326.1672	234.704	-1.6877	108.31	-2.1694	108.591	-1.9239	171.57	-2.324	169.483	111692	146.3172	-2.2014	163.2349	-2.2051	7050450	2.5108	398.286	167.028	161.2683	301.871	299.2968	196518	240.0563	2.9362	287.7206	10872700
15	2018-05-07t1039	1525707927	adult	40.3679	12.1814	-117.4536	4306.3094	85.1572	131886.0082	415993.7342	3804147.3004	338.839	-2.0601	140.912	-2.8394	143.3298	-2.2172	226.727	-2.9803	222.9103	159616	193.3307	-2.986	214.673	-3.0812	9910360	1.9482	394.055	171.516	164.5723	307.627	303.292	216570	252.4149	5.0968	293.2951	12062700
15	2018-05-07t1645	1525729852.44	adult	46.4583	18.2718	-111.3632	845.8831	72.5275	49069.223	154990.7152	2357156.308	455.327	-1.9277	223.262	-0.23461	215.5573	0.57589	404.392	-2.2258	400.1809	103929	297.962	-1.8249	382.5165	-2.1548	5725120	-0.99343	205.561	108.676	108.0712	154.177	152.0336	39623.4	135.0269	-0.35896	147.4157	2786780
15	2018-05-07t1902	1525738082.31	adult	48.7444	20.5579	-109.0771	3708.3647	50.8976	116592.4302	366431.8429	3235223.1881	286.867	-2.3958	145.983	-3.6544	148.2184	-2.8863	224.008	-3.3677	222.3648	139333	196.8807	-3.7547	215.1907	-3.623	9072720	0.71418	390.627	170.142	164.1674	303.809	300.4539	188969	247.5901	6.5925	290.0874	10574200
15	2018-05-07t2216	1525749716.4	adult	51.9761	23.7896	-105.8454	3706.0253	49.3573	107716.6466	338524.2959	2792234.7809	294.037	-2.4429	144.991	-4.1051	148.0481	-3.2475	224.832	-3.5189	222.348	129503	197.5831	-4.0835	215.6271	-3.8217	8351070	0.095964	372.379	175.134	168.1959	311.771	308.9112	179580	260.2202	7.5961	298.8781	10087200
15	2018-05-08t0216	1525764118.4	adult	55.9767	27.7902	-101.8449	3722.4944	53.6066	118589.0045	372775.8882	3321749.8467	325.509	-2.4239	152.168	-4.1139	154.4181	-3.2036	233.026	-3.5763	230.968	147272	204.9586	-4.2211	224.0367	-3.9113	9609740	0.59128	382.473	170.983	165.1707	305.315	301.7178	192959	246.2189	6.6613	291.7717	10797900
15	2018-05-08t0616	1525778521.33	adult	59.9775	31.791	-97.8441	3163.2628	86.0872	140179.8002	441280.6077	5577413.7319	719.635	-1.5177	195.05	-2.1957	188.2486	-1.4388	543.698	-1.8354	532.9758	401249	286.2114	-2.7058	481.7425	-1.8204	14383300	2.9845	409.381	147.688	144.4666	291.054	287.3653	214798	221.9096	4.8319	275.8675	10890800
15	2018-05-08t1018	1525793024.96	adult	64.0063	35.8198	-93.8153	3700.9036	53.0731	113392.032	356415.0638	3087891.8912	305.393	-2.489	155.905	-4.1389	158.5773	-3.207	240.798	-3.5202	238.1107	145683	210.946	-4.1653	230.4012	-3.8489	9427280	0.31717	361.872	173.803	167.3142	309.325	305.9268	187142	254.4738	6.6292	295.8568	10509500
15	2018-05-08t1417	1525807364.08	adult	67.9893	39.8028	-89.8322	4313.1175	80.4926	133083.5339	419157.7596	3889182.1218	309.029	-2.4606	157.604	-4.0675	160.2676	-3.1606	252.025	-3.3993	248.4735	178938	216.2921	-3.9981	238.5423	-3.7066	11185500	1.1579	357.56	171.071	164.484	302.711	298.9573	214925	247.5347	5.8765	288.5328	12141300
15	2018-05-08t1807	1525821172.58	adult	71.825	43.6385	-85.9965	3188.6584	96.7068	148871.7976	469460.3054	6307403.4106	912.629	-1.1225	194.366	-2.3714	191.7504	-1.4551	528.629	-1.9127	509.0518	413917	263.3216	-3.0717	385.9601	-2.5297	15204800	3.1102	418.707	148.745	146.3218	280.763	276.8834	219838	214.2443	3.548	264.1018	11636100
15	2018-05-08t2207	1525835555.11	adult	75.8202	47.6337	-82.0014	3725.7387	90.922	145789.0823	459948.7718	5284964.2828	589.519	-1.838	173.386	-3.3761	171.4576	-2.6489	399.873	-2.5692	390.2227	308302	244.1032	-3.3891	330.8722	-2.9145	13367800	2.103	390.42	163.926	160.8836	299.926	296.2955	231243	231.7739	4.356	284.7495	12638300
15	2018-05-09t0207	1525849955.01	adult	79.8202	51.6337	-78.0014	3730.7762	86.8382	139369.0387	440048.7881	4698833.8792	377.118	-2.2623	171.783	-3.4125	171.4109	-2.6578	304.048	-2.9855	299.5754	224691	239.5819	-3.3733	282.8618	-3.1768	12677900	1.7013	365.061	164.318	161.0738	297.412	293.6116	219788	226.3075	3.7594	281.3015	12127000
15	2018-05-09t0607	1525864355.24	adult	83.8202	55.6337	-74.0013	2134.5156	64.3045	55038.7121	174168.0343	1272957.9162	332.511	-2.3169	145.544	-4.5249	142.418	-4.2132	280.185	-3.0251	276.7335	82934.7	227.695	-3.4805	264.7112	-3.2074	4307950	-2.3596	372.373	184.769	177.885	315.801	313.1301	93477.2	275.4794	6.3472	304.0617	5468990
15	2018-05-09t1007	1525878774.36	adult	87.8255	59.639	-69.996	1297.6986	49.6024	48307.8832	152034.3789	1495366.0456	325.472	-2.2811	180.009	-2.9517	179.9806	-2.1767	246.837	-3.0825	244.0204	63190.1	220.7613	-3.4714	237.9255	-3.2659	4606440	-2.1871	355.985	161.333	160.6685	221.915	218.7492	56810.3	196.4088	1.5212	211.8735	4128510
15	2018-05-09t1407	1525893155.73	adult	91.8204	63.6339	-66.0012	3700.2501	69.9044	116469.31	367154.5691	3359340.1612	369.448	-2.1518	163.389	-3.5974	164.3065	-2.9732	279.698	-2.8426	273.5597	173692	227.1171	-3.2498	260.4174	-3.0056	10145800	0.41055	422.196	170.835	165.662	305.077	301.876	189453	246.4118	4.0274	290.9095	10608200
15	2018-05-09t1807	1525907574.41	adult	95.8255	67.639	-61.996	3739.3986	76.6399	134942.6131	426225.8171	4315749.9842	462.972	-1.9361	166.69	-3.3987	166.3893	-2.84	306.984	-2.6398	297.2078	219801	228.5544	-3.1173	270.7834	-2.8377	11920000	1.2106	343.662	167.073	162.8364	293.329	290.2306	210024	229.1093	2.7737	277.269	11947400
15	2018-05-09t2207	1525921959.85	adult	99.8215	71.635	-58	4312.3782	65.0416	138085.4646	434746.1517	4149496.2033	395.516	-2.0245	161.362	-3.5566	162.8893	-2.9954	299.929	-2.5936	294.2585	220748	226.2836	-3.0487	274.4298	-2.722	11868800	1.169	401.637	172.708	166.4999	305.332	301.8688	224724	249.7301	3.5144	291.1409	12703300
15	2018-05-10t0207	1525936357.08	adult	103.8207	75.6342	-54.0008	3724.7288	61.9132	128573.5333	404748.5489	3913732.6139	365.44	-2.0433	162.498	-3.4515	163.2383	-2.9554	282.547	-2.5947	276.641	193262	223.6654	-2.9911	260.4185	-2.7193	11099600	0.81493	348.989	171.998	166.8291	302.79	300.0885	207108	241.5139	2.7525	288.2914	11748500
15	2018-05-10t0607	1525950755.83	adult	107.8204	79.6339	-50.0012	1293.6856	60.5243	33290.5548	105335.9876	763156.1641	358.855	-2.0222	146.136	-4.0348	145.0558	-3.8427	296.499	-2.4735	291.6135	53369.8	239.8535	-2.6676	279.4792	-2.5309	2618020	-2.8442	353.509	194.56	185.6025	319.419	316.2308	57495.5	283.0613	4.3261	308.9457	3485540
15	2018-05-10t1007	1525965167.19	adult	111.8235	83.637	-45.998	3721.3908	68.422	125828.8295	396757.6481	3822480.7984	355.228	-1.9992	159.577	-3.4516	160.2869	-3.0572	284.19	-2.4637	279.5454	190123	220.6227	-2.8655	261.0709	-2.564	10671900	0.62032	423.084	173.395	168.0864	304.8	301.4042	203911	243.989	2.193	290.1628	11596000
15	2018-05-10t1407	1525979579.26	adult	115.8269	87.6404	-41.9947	3706.0373	62.2615	126578.0172	398668.1102	3843483.7809	359.771	-1.9647	159.51	-3.4006	160.3771	-3.0281	265.047	-2.4826	260.9108	178376	219.531	-2.807	248.3409	-2.5664	10725500	0.64342	423.798	172.233	167.0895	303.057	299.7095	203958	241.0077	1.7555	288.0301	11580900
15	2018-05-10t1807	1525993979.92	adult	119.8271	91.6406	-37.9945	3704.524	59.6428	125756.1158	395974.7745	3782574.7816	376.617	-1.9109	158.303	-3.3978	158.8779	-3.0776	285.844	-2.3477	279.7218	191229	217.7711	-2.7636	257.3972	-2.4512	10575100	0.58609	428.982	172.783	167.3431	304.505	300.9256	203714	243.2417	1.5536	289.2266	11542400
15	2018-05-10t2207	1526008377.56	adult	123.8264	95.6399	-33.9951	2143.2621	63.4099	51255.876	161871.1965	1100726.8946	326.022	-1.9747	136.168	-4.1783	133.6351	-4.2787	261.479	-2.3844	257.4524	72691.1	212.0243	-2.778	244.7118	-2.4537	3773890	-2.1037	369.816	189.757	182.6947	317.702	314.4678	88321.2	276.8561	2.4877	305.4075	5259120
15	2018-05-11t0207	1526022755.87	adult	127.8204	99.6339	-30.0011	3708.7991	65.1321	128959.0499	406204.1982	3965012.4114	318.38	-1.9619	156.36	-3.3792	157.5365	-3.0822	250.865	-2.3658	246.3052	171843	212.4529	-2.7123	236.1979	-2.4331	10700200	0.65405	401.81	171.194	166.2614	302.895	298.6917	207483	238.6954	0.88416	287.0885	11715300
15	2018-05-11t0607	1526037154.57	adult	131.82	103.6335	-26.0015	3713.6747	59.3083	123823.3209	389763.9469	3678562.436	507.566	-1.6046	155.116	-3.3798	156.0604	-3.1131	289.699	-2.1646	270.806	190911	212.5413	-2.6566	246.9668	-2.3146	10209100	0.48079	458.755	173.414	167.8818	309.484	305.6273	203950	246.6182	0.92034	292.9872	11413400
15	2018-05-11t1007	1526051557.41	adult	135.8208	107.6343	-22.0007	3691.9977	54.2982	119087.9884	374614.1528	3437185.9141	751.935	-1.1492	153.588	-3.3924	153.8587	-3.1734	373.239	-1.8065	320.6857	236633	210.7169	-2.6328	256.897	-2.2056	9735150	0.32431	393.099	174.922	168.9348	309.675	305.3977	196334	250.8411	0.83821	294.0944	11087400
15	2018-05-11t1407	1526065968.45	adult	139.8239	111.6374	-17.9977	3692.4804	57.8034	120924.9137	380320.5269	3527372.8672	826.641	-0.98906	153.321	-3.362	153.4435	-3.146	362.482	-1.7969	297.185	233438	209.5384	-2.6073	252.8667	-2.1721	9868320	0.39871	458.668	174.063	168.1801	310.504	304.5326	199965	249.56	0.60504	293.6774	11203400
15	2018-05-11t1807	1526080370.73	adult	143.8245	115.638	-13.997	1306.2521	74.0302	56032.3621	177376.1021	2050481.8244	318.204	-1.8553	173.133	-2.6122	172.5282	-2.2205	242.012	-2.1823	239.1472	71635.6	213.5811	-2.5207	232.2321	-2.2256	5112450	-1.2823	394.451	156.188	155.5885	215.025	212.1838	63647.5	190.6349	-1.1801	207.0479	4612090
15	2018-05-11t2207	1526094758.68	adult	147.8212	119.6347	-10.0004	1302.6375	57.2026	54303.4246	170949.6441	1911437.4727	305.06	-1.856	169.796	-2.7064	169.322	-2.333	234.56	-2.1641	232.0179	67318.7	209.0206	-2.5528	225.5273	-2.2132	4861930	-1.3166	392.511	157.617	157.1048	215.893	212.7547	61961.3	191.6377	-1.2557	205.787	4513200
15	2018-05-12t0207	1526109159.73	adult	151.8215	123.635	-6.0001	1320.4219	76.0877	57257.1297	181188.4552	2123543.9887	288.786	-1.8707	170.323	-2.6841	169.7531	-2.2966	240.231	-2.1141	237.5546	72549.7	211.1148	-2.5172	230.0769	-2.1617	5141360	-1.1709	406.741	156.877	156.635	215.709	212.8214	65144.2	191.1241	-1.3757	206.8898	4735490
15	2018-05-12t0607	1526123559.34	adult	155.8214	127.6349	-2.0002	3709.1329	86.1821	121749.9371	383778.83	3703903.9923	606.087	-1.2792	150.458	-3.3995	150.3554	-3.1524	361.352	-1.6437	346.6613	234156	209.3112	-2.5259	281.4411	-1.867	9746390	0.469	485.029	174.413	168.0514	313.431	307.1422	203103	253.7132	0.04099	295.6287	11298100
15	2018-05-12t1007	1526137960.67	dead	159.8217	131.6352	2.0002	2122.9596	47.5422	49856.1839	156934.9903	998313.5473	563.006	-1.3367	132.64	-4.0578	125.7633	-4.2423	427.465	-1.3718	416.1671	115416	212.5531	-2.4733	378.5936	-1.3399	3573450	-1.6235	472.939	193.334	185.0314	340.187	324.3598	91850.6	278.8112	0.47692	309.7776	5208600
17	2018-05-05t1818	1525562628.9	larva	0	-28.187	-229.8219	639.1235	43.3529	20915.0522	66044.772	576556.344	487.007	-0.30673	162.684	-0.17999	146.9616	-0.2266	406.721	-0.29891	399.0509	45552.8	286.1354	-0.052907	373.7937	-0.096447	1809540	0.17182	183.05	100.275	99.8888	142.575	140.521	15968.4	125.611	-0.0022434	136.835	1115350
17	2018-05-05t2218	1525577022.91	larva	3.9983	-24.1887	-225.8235	596.8689	41.9048	19872.0809	62721.1816	551136.3498	844.407	0.68631	202.235	0.637	183.4893	0.652	581.294	0.54284	543.4001	61617.2	338.9538	0.41467	499.1131	0.58501	2136810	0.0045316	183.967	103.479	102.8099	148.265	147.0132	15716.1	129.0377	0.047779	142.5105	1093350
17	2018-05-06t0218	1525591465.96	larva	8.0103	-20.1767	-221.8116	667.6766	43.9518	23170.1609	73153.1843	661457.0109	1260.96	1.8027	206.742	0.64477	186.6999	0.6475	728.05	1.2237	659.1738	89550.1	327.7164	0.1892	579.084	0.98005	2540860	-0.079128	397.261	105.638	105.0883	151.733	147.8892	18663.1	131.1618	0.069431	143.538	1298290
17	2018-05-06t0618	1525605848.89	larva	12.0056	-16.1814	-217.8163	794.7587	52.9083	32937.4942	103905.0372	1134521.6437	1255.19	1.5617	215.437	0.76153	182.409	0.42482	917.804	2.1547	884.1614	159698	443.813	1.4288	746.3338	1.9887	3741490	0.46442	291.108	106.073	105.5903	151.786	148.6895	26410.7	132.3379	0.06848	144.2617	1842170
17	2018-05-06t1018	1525620249.07	larva	16.0056	-12.1814	-213.8163	994.8517	53.8324	44813.51	141079.8519	1685859.7545	1147	1.0319	197.223	0.17767	164.61	-0.22342	788	1.239	767.9556	185968	426.609	1.153	662.1068	1.2749	4648940	0.74455	243.409	100.789	100.262	145.487	143.1864	34335	127.0524	-0.10685	138.8626	2375810
17	2018-05-07t1039	1525707955.13	adult	40.3684	12.1814	-189.4535	1243.314	83.7132	81269.6468	256072.6023	4464348.9114	1315.22	0.46577	228.234	0.26815	199.3759	0.1096	836.659	0.52066	780.8515	354743	426.5939	0.56296	685.6651	0.53517	9670260	1.806	335.754	108.617	107.9838	157.369	154.0795	66724.3	136.8124	-0.11489	149.7565	4602110
17	2018-05-07t1645	1525729879.75	adult	46.4586	18.2716	-183.3633	1359.758	80.2505	88607.0453	279027.3304	4955464.5183	1442.38	0.52791	218.854	-0.41387	194.3453	-0.43848	855.537	0.35512	796.1828	395258	379.6206	-0.45288	673.4161	0.14438	10103800	1.4786	324.737	108.701	107.387	190.365	179.6658	87948.6	138.4224	-0.15567	158.923	5018390
17	2018-05-07t1902	1525738109.27	adult	48.7445	20.5575	-181.0773	1289.8904	85.8461	88633.381	279183.7277	5275249.4768	1267.2	0.013699	217.888	-0.58875	192.467	-0.66746	803.677	-0.049827	765.4209	371299	385.6718	-0.44925	646.4913	-0.16683	10055800	1.26	310.227	106.851	105.8031	172.293	161.0076	79599.5	136.1427	-0.3529	152.1302	4931300
17	2018-05-07t2216	1525749743.35	adult	51.9762	23.7892	-177.8456	1282.6472	81.5068	82503.1786	259852.6184	4518723.5717	1274.65	-0.065109	232.663	-0.11135	202.9863	-0.30818	845.948	0.054627	818.3938	363758	424.8753	0.14956	673.6561	-0.069853	10004300	0.99452	758.772	116.812	111.6182	449.053	421.713	193093	149.0784	0.38906	274.8985	5022810
17	2018-05-08t0216	1525764145.38	adult	55.9768	27.7898	-173.8451	621.1409	123.6319	44293.2476	143938.9643	2748048.8667	1795.34	1.0969	256.415	0.86869	210.365	-0.066051	1198.01	1.9782	1142.4967	276741	576.5375	3.0382	975.7143	2.3375	5914720	-1.3768	229.192	114.93	113.3233	178.006	174.634	41119.3	148.6984	0.22935	167.1527	2651090
17	2018-05-08t0616	1525778548.15	adult	59.9776	31.7906	-169.8443	1161.1532	78.4482	77302.2141	243689.4361	4258656.7599	1188.46	-0.412	242.005	0.075541	213.0776	-0.026248	868.261	0.0081277	838.9113	349909	436.1108	0.25348	712.4403	0.084235	9751370	0.55593	262.85	108.44	107.1072	169.813	165.931	68434.6	141.6202	-0.4061	159.0643	4369480
17	2018-05-08t1018	1525793053.09	adult	64.0067	35.8197	-165.8152	1246.4125	81.9735	80128.9325	252395.5635	4438686.0152	2835.55	3.3493	249.723	0.36557	217.9591	0.16453	1196.62	1.7736	1075.4612	500187	443.6346	0.37256	865.7183	1.2763	10435900	0.83845	535.94	126.517	122.8719	302.194	285.4405	126317	167.6017	1.077	228.8401	5287160
17	2018-05-08t1417	1525807391.15	adult	67.9895	39.8025	-161.8324	1252.244	83.3167	79503.2172	250621.2744	4229651.6861	1353.34	-0.11175	251.874	0.39602	220.6951	0.24502	913.766	0.15719	868.3399	379213	458.4935	0.63273	760.7508	0.38375	10449700	0.78305	540.531	130.268	125.2523	327.408	306.6163	135874	178.32	1.5412	259.3184	5404550
17	2018-05-08t1807	1525821200.24	adult	71.8254	43.6384	-157.9965	1201.248	84.9941	79386.264	250104.8092	4530970.5177	1041.74	-0.83792	249.853	0.22801	216.009	-0.094783	849.766	-0.22674	844.7805	351803	479.4124	0.99725	727.918	0.089037	10334900	0.66166	528.71	116.101	112.446	305.163	305.7971	126338	156.4784	-0.0031324	208.5541	4802410
17	2018-05-08t2207	1525835582.26	adult	75.8204	47.6334	-154.0015	1247.4415	79.8779	79314.4004	249759.1422	4278230.0514	1669.98	0.4925	258.829	0.56843	214.9872	-0.22871	1120.49	1.1201	1061.2989	463884	547.6769	2.2198	929.648	1.5592	10703900	0.78279	706.404	127.923	123.5369	321.149	276.076	132956	173.3743	0.83557	226.6585	5290250
17	2018-05-09t0207	1525849981.89	adult	79.8203	51.6333	-150.0016	1235.0662	81.5506	79469.4948	250315.7887	4289995.5752	1916.34	0.95761	275.89	1.2766	226.3233	0.3425	1372.97	2.3002	1335.5664	569784	587.4151	2.8581	1123.2417	2.8782	11430700	1.0936	828.92	136.931	130.4604	457.503	420.843	189864	187.3904	1.4586	295.7641	5673330
17	2018-05-09t0607	1525864382.22	adult	83.8204	55.6334	-146.0015	1267.9604	76.7345	80505.4476	253541.3851	4298862.7416	2220.07	1.5111	278.735	1.3305	223.1415	0.11966	1634.67	3.4463	1616.9286	686563	561.9072	2.3262	1268.4828	3.7688	11702400	1.1815	784.889	131.229	126.569	359.215	299.542	150870	175.9481	0.57726	225.5712	5509500
17	2018-05-09t1007	1525878802.44	adult	87.826	59.639	-141.9959	1203.3916	83.3502	79172.3886	249417.378	4382660.0241	2540.1	2.0752	294.474	1.957	231.4473	0.53643	1803.24	4.0934	1764.943	744739	632.1034	3.4342	1456.3417	4.8775	12149400	1.3652	763.582	134.998	129.4855	388.016	365.2325	160251	184.4023	0.84152	230.444	5569760
17	2018-05-09t1407	1525893182.68	adult	91.8205	63.6335	-138.0014	1190.1232	76.7564	77498.4773	244239.0697	4201865.1245	2987.65	2.8636	302.913	2.2574	236.5186	0.77689	2114.67	5.3471	2081.3069	856442	622.9084	3.1861	1580.2422	5.5054	12241300	1.381	623.943	140.837	136.1728	313.789	288.5569	127085	194.2133	1.157	245.9573	5691520
17	2018-05-09t1807	1525907602.41	adult	95.826	67.639	-133.9959	1344.8111	76.9562	82812.9936	260684.9326	4373102.4466	2554.45	1.9755	294.337	1.853	230.3742	0.44143	1838.54	3.9879	1804.4946	796090	621.7761	3.0816	1466.7089	4.6171	12719500	1.5746	746.2	138.388	133.2809	353.138	298.2165	152909	189.0545	0.64477	240.4766	5980300
17	2018-05-09t2207	1525921986.89	adult	99.8217	71.6347	-130.0002	1307.1171	83.702	87097.0887	274289.871	5042747.3808	2595.76	2.0059	278.474	1.1766	217.2359	-0.23598	1786.58	3.6619	1756.0378	811106	576.9573	2.3171	1466.0478	4.4775	12639100	1.5133	442.271	119.615	115.7909	234.587	225.2926	106502	166.1627	-0.74664	206.3119	5428990
17	2018-05-10t0207	1525936384.12	adult	103.8209	75.6339	-126.001	1333.5588	82.2159	87548.921	275638.1923	4934864.8983	2673.44	2.1104	279.19	1.1872	215.2237	-0.33767	1858.52	3.874	1784.1718	849344	613.7309	2.8131	1545.5778	4.8296	12743100	1.536	627.58	133.121	128.3942	311.569	279.0263	142387	183.1527	-0.081995	237.8574	6076060
17	2018-05-10t0607	1525950782.84	adult	107.8205	79.6335	-122.0013	1219.9971	80.5813	83043.6192	261730.2654	4723158.7552	2471.52	1.7274	285.444	1.4188	217.4809	-0.22183	1775.57	3.4701	1748.01	768821	648.5029	3.26	1537.1718	4.676	12349500	1.3445	1109.54	141.052	131.9959	597.184	557.54	258581	196.4401	0.34085	335.3572	6102480
17	2018-05-10t1007	1525965194.5	adult	111.8238	83.6368	-117.9981	1332.354	82.024	90737.1946	285798.2283	5298035.577	2239.34	1.3123	263.716	0.56759	206.0276	-0.78623	1679.18	3.0425	1646.3243	794252	585.4793	2.3066	1410.775	3.8826	12461400	1.3756	530.325	131.041	124.748	331.426	315.2295	156765	187.441	-0.25807	257.2956	6192100
17	2018-05-10t1407	1525979606.84	adult	115.8272	87.6402	-113.9947	1223.6338	81.6159	80825.21	254691.4994	4514043.5802	2550.15	1.8616	290.961	1.6075	228.241	0.31844	1861.29	3.7199	1805.8112	785466	614.4268	2.677	1541.0719	4.5412	12257000	1.2769	832.589	147.035	140.4462	390.421	354.5937	164758	211.107	0.53764	298.8696	6194010
17	2018-05-10t1807	1525994007.93	adult	119.8275	91.6405	-109.9944	1072.64	83.6627	73029.4797	230305.1255	4175783.8928	2420.83	1.6501	287.471	1.4687	223.0172	0.064676	1712.31	3.1154	1665.0259	652391	696.6992	3.7687	1461.82	4.0506	10929700	0.72975	460.995	141.68	135.5963	298.653	287.2764	113787	204.282	0.065082	260.2183	5386660
17	2018-05-10t2207	1526008405.28	adult	123.8268	95.6398	-105.9951	777.5324	116.8066	55848.1431	179366.4507	3435218.0305	1402.09	-0.10182	234.982	-0.49177	200.5723	-1.023	953.299	0.22736	924.0125	277410	449.4735	0.41073	831.17	0.65677	6834220	-0.88973	469.302	130.939	126.3222	248.226	237.9447	72233.8	183.4835	-0.85759	221.3605	3808220
17	2018-05-11t0207	1526022782.75	adult	127.8205	99.6335	-102.0014	743.736	138.0334	59214.2645	190695.9804	4575798.7743	2678.18	2.1453	285.288	1.3871	213.7047	-0.37515	1880.25	3.6998	1805.8912	579117	734.2642	4.2035	1472.51	4.0176	8780600	-0.091543	500.15	142.475	136.219	313.44	296.2451	96539.5	203.7674	-0.2911	260.4131	4385080
17	2018-05-11t0607	1526037181.35	adult	131.8201	103.6331	-98.0017	1276.1346	81.2399	85783.68	270217.7074	4836269.5828	2411.69	1.7125	267.596	0.74433	213.503	-0.3739	1649.44	2.8327	1600.8721	738951	572.7189	2.0682	1365.7072	3.4402	11962600	1.1478	429.83	143.499	137.2689	303.139	292.5728	135806	206.8735	-0.33948	264.1791	6414990
17	2018-05-11t1007	1526051584.49	adult	135.821	107.634	-94.0009	1254.852	82.5635	87046.8939	274443.3057	5050646.2623	2590.06	2.0593	268.604	0.79552	215.0698	-0.28769	1768.21	3.2651	1729.02	802766	564.1532	1.9718	1378.677	3.4985	12173700	1.2331	592.615	142.779	136.1956	310.807	290.9605	141106	208.9521	-0.41816	261.8866	6471040
17	2018-05-11t1407	1526065995.96	adult	139.8242	111.6372	-89.9977	1252.2959	80.8815	84430.7258	266009.8697	4815242.3629	2615.81	2.1455	275.029	1.0452	216.4881	-0.20935	1854.45	3.5811	1807.4379	815958	611.7613	2.6147	1496.4025	4.0957	12091900	1.2114	531.884	148.221	139.1657	347.045	335.0524	152700	227.6413	-0.020141	305.8642	6516690
17	2018-05-11t1807	1526080398.42	adult	143.8249	115.6379	-85.997	1205.968	79.4626	78749.6286	248115.103	4384989.8366	2471.08	1.9363	286.33	1.4718	226.2699	0.25251	1807.23	3.4247	1745.6088	742770	631.9189	2.9099	1453.4859	3.8935	11752700	1.1018	999.236	163.808	151.0107	537.624	464.5628	220963	256.0626	0.60294	376.9694	6723680
17	2018-05-11t2207	1526094785.86	adult	147.8214	119.6344	-82.0005	1247.0995	81.0895	79735.6859	251084.9873	4369647.8417	2393.28	1.8466	285.468	1.4631	227.2915	0.30531	1826.22	3.5175	1812.6589	759708	608.8144	2.6553	1489.2945	4.1021	11864100	1.1584	1176.51	162.415	152.6981	536.452	457.9044	223164	244.1975	0.11793	358.1753	6749960
17	2018-05-12t0207	1526109186.93	adult	151.8217	123.6347	-78.0002	1273.7575	76.8145	79967.4994	251808.9026	4293864.2452	2696.74	2.4473	283.002	1.4113	223.459	0.13916	1860.6	3.7037	1845.4341	777733	630.8737	3.019	1444.6163	3.9556	11806600	1.1609	1087.5	164.585	152.7766	440.847	393.7928	184274	256.8185	0.27423	349.0575	6866340
17	2018-05-12t0607	1526123586.45	adult	155.8215	127.6345	-74.0003	1258.4974	79.0432	82099.6666	258659.2315	4571930.8402	3118.18	3.2706	279.956	1.3342	223.2498	0.13891	1903.82	3.912	1883.6582	814835	589.7348	2.5399	1420.9785	3.8981	11978800	1.2421	1084.24	165.413	152.3891	510.161	428.3633	218349	259.4041	0.17835	352.786	7077710
17	2018-05-12t1007	1526137987.77	adult	159.8219	131.6349	-70	1267.38	81.6771	82704.6332	260565.2813	4674960.1976	2349.6	1.9348	276.148	1.2322	215.5756	-0.19676	1723.86	3.3253	1678.908	744709	646.4491	3.3772	1407.3905	3.9036	11908300	1.2414	1469.15	162.716	147.2807	701.598	563.7337	303090	255.1912	-0.071586	390.7212	7016810
17	2018-05-12t1407	1526152386.43	adult	163.8215	135.6345	-66.0003	1238.8895	76.5225	78686.6693	247865.7804	4271742.9442	2306.57	1.9129	281.27	1.4639	225.9769	0.28291	1655.46	3.1474	1637.2651	680394	615.5418	3.0463	1328.3735	3.5835	11544200	1.1428	798.548	168.977	154.9972	468.064	445.5659	192374	272.4359	0.17463	381.5011	6935330
17	2018-05-12t1807	1526166785.99	adult	167.8214	139.6344	-62.0005	1266.7147	81.1506	85312.6086	268765.6937	4880058.982	2307.14	1.968	271.82	1.1537	218.9918	-0.016876	1612.92	3.0818	1585.5549	717748	576.3665	2.5969	1277.9394	3.4235	12082100	1.3578	944.821	165.279	153.8449	461.666	429.7519	205441	263.3889	-0.16436	378.3979	7346470
17	2018-05-12t2207	1526181186.71	adult	171.8216	143.6346	-58.0003	1328.9274	78.4873	86353.4181	271967.2534	4711655.2716	2761.3	2.8849	271.917	1.1958	217.8049	-0.055642	1811.88	3.9185	1752.7692	817156	575.2236	2.6677	1340.766	3.8547	12244700	1.4428	995.745	163.275	150.6501	455.148	427.0104	205272	261.2325	-0.33274	365.9435	7352420
17	2018-05-13t0207	1526195586.77	adult	175.8216	147.6346	-54.0002	1254.971	78.4997	82217.1987	259024.2834	4491448.0042	2556.83	2.5544	272.208	1.2455	217.1376	-0.069569	1758.2	3.8231	1735.2404	754270	599.9898	3.1201	1298.6563	3.7411	11671800	1.2757	1067.84	164.57	152.2865	412.264	382.4732	176861	262.3323	-0.42273	346.3779	7056440
17	2018-05-13t0607	1526209987.82	adult	179.8219	151.6349	-49.9999	1374.6372	83.1059	88382.7822	278434.0876	4955809.0774	2390.45	2.2779	264.362	0.98182	215.1633	-0.13583	1557.11	3.155	1507.1742	719386	541.2182	2.3519	1186.7361	3.2421	12190500	1.4851	907.073	159.267	148.2939	450.042	407.6879	207920	252.1726	-0.7126	351.011	7344280
17	2018-05-13t1007	1526224387.36	adult	183.8218	155.6348	-46.0001	1291.6786	80.1335	81200.0456	255620.5919	4429876.1998	1704.63	0.9642	271.937	1.3154	218.9186	0.051443	1297.39	2.2191	1271.9264	550093	622.0445	3.6681	1102.2849	2.8749	11518400	1.2766	670.655	166.015	154.761	437.461	411.1055	185484	258.0871	-0.67941	358.012	7031910
17	2018-05-13t1407	1526238788.25	adult	187.822	159.635	-41.9998	1237.8406	81.2413	81654.1843	257334.3549	4631045.6372	1770.01	1.1208	270.149	1.2907	219.1373	0.080915	1315.06	2.3769	1291.2409	560214	588.0395	3.2635	1117.1221	3.0703	11497500	1.2947	957.517	170.23	156.7674	457.645	419.8212	194957	271.8124	-0.51109	369.4411	7244970
17	2018-05-13t1807	1526253189.22	adult	191.8223	163.6353	-37.9996	1214.5555	80.8215	82043.369	258496.2781	4678020.5239	1898.04	1.3862	260.751	0.96565	210.3929	-0.27914	1379.88	2.7348	1367.0798	590589	559.6473	2.9189	1118.0415	3.1866	11140300	1.1873	777.512	166.97	155.0298	438.811	414.7949	187811	263.6112	-0.72565	367.6659	7133620
17	2018-05-13t2207	1526267588.93	adult	195.8222	167.6352	-33.9996	1260.6807	81.9593	83061.9407	261618.6179	4672577.796	2320.71	2.2255	269.891	1.3762	218.3486	0.09687	1483.15	3.2639	1430.0051	643688	599.3988	3.6643	1183.6168	3.6985	11688400	1.4	829.733	177.963	162.9712	507.038	480.6634	220055	287.9877	-0.36495	416.5318	7707210
17	2018-05-14t0207	1526281988.18	adult	199.822	171.635	-29.9998	1165.9223	77.3084	76343.655	240593.6115	4232567.675	2093.25	1.7802	267.241	1.319	216.4559	0.03974	1386.16	2.9408	1354.2976	551691	568.9609	3.2797	1183.4537	3.8302	10632700	1.0406	608.549	176.711	164.5566	431.574	413.1111	171766	279.059	-0.5853	367.9879	7030810
17	2018-05-14t0607	1526296388.54	adult	203.8221	175.6351	-25.9997	1217.6589	77.5922	78396.7862	247000.0037	4255387.1871	1447.48	0.50096	270.605	1.5066	227.4469	0.55864	1029.83	1.4255	999.5583	421202	541.0564	2.9061	920.1638	2.2749	11058500	1.2068	772.595	187.749	175.8529	476.172	443.8986	194754	298.1675	-0.3196	398.3361	7672550
17	2018-05-14t1007	1526310794.64	adult	207.8238	179.6368	-21.9981	1165.7632	80.2197	73300.8812	230898.4087	4006068.4959	1587.77	0.77972	268.382	1.468	226.8545	0.57077	1028.67	1.4707	995.0374	393981	545.8749	3.0795	858.6036	1.9626	10265600	0.93159	646.926	188.273	174.3878	448.175	430.7776	171651	309.5415	-0.1853	399.7392	7201430
17	2018-05-14t1407	1526325189.14	adult	211.8223	183.6353	-17.9996	1138.0909	78.7558	71826.0067	226249.136	3899351.7628	1651.97	0.91063	261.824	1.2501	222.9174	0.43765	971.064	1.2556	925.4597	364149	511.8802	2.5709	825.9295	1.8266	9808180	0.77565	671.534	190.875	176.5246	456.748	443.5053	171280	317.548	-0.10701	408.8267	7150380
17	2018-05-14t1807	1526339596.87	adult	215.8244	187.6374	-13.9974	1118.2544	79.3047	72115.996	227306.9948	3974112.3032	1326.97	0.28678	259.509	1.2054	223.7062	0.51617	918.168	1.055	879.2705	345231	495.1108	2.3493	785.3836	1.6292	9755470	0.76438	599.096	193.969	179.022	457.935	450.1443	172184	326.4047	-0.015612	416.0136	7291670
17	2018-05-14t2207	1526353988.65	adult	219.8222	191.6352	-9.9997	1102.721	77.9969	70910.8346	223530.5681	3889943.3858	1339	0.31773	257.016	1.1542	222.085	0.4907	905.358	1.0363	874.0511	334982	488.5131	2.3024	771.3585	1.6062	9501890	0.67897	624.082	196.844	179.9907	469.032	462.5961	173542	335.4973	0.079184	423.7032	7277340
17	2018-05-15t0207	1526368388.55	adult	223.8221	195.6351	-5.9997	1115.0555	77.4765	70574.0978	222376.072	3825192.4657	1228.22	0.11025	255.816	1.1585	224.3942	0.64265	894.074	1.0233	872.4822	329913	468.3522	2.0043	759.5791	1.5978	9419390	0.65411	718.43	199.607	182.2376	479.841	467.6183	177061	341.5305	0.12669	435.9384	7349740
17	2018-05-15t0607	1526382787.63	adult	227.8219	199.6349	-2	1081.8174	77.5899	68905.6713	217158.2413	3755745.9874	1491.23	0.62401	255.725	1.2116	225.8441	0.76013	875.671	0.97483	843.8704	315241	455.8685	1.8413	744.0812	1.5621	9189230	0.57436	656.451	204.168	185.478	486.443	476.6652	175120	351.756	0.24088	448.5883	7336580
17	2018-05-15t1007	1526397187.64	dead	231.8219	203.6349	2	1101.9339	77.4945	70232.8416	221355.3276	3835225.0015	1398.56	0.45044	255.188	1.2492	224.2739	0.74643	893.914	1.1039	862.9792	328067	475.0541	2.272	753.7989	1.7125	9346270	0.63449	637.919	205.702	186.8518	490.885	482.5303	180155	358.544	0.30318	452.3911	7533830
18	2018-05-05t1818	1525562641.96	larva	0	-28.1872	-229.822	597.316	65.3056	32340.0473	102360.49	1478710.9468	228.704	-1.1802	122.386	-1.1122	121.7725	-0.89465	170.569	-1.6668	168.0252	28996.7	150.4344	-1.4982	163.0433	-1.4841	2073340	0.41513	301.676	107.433	106.8699	155.084	150.8015	26364.2	133.7924	0.18351	146.1064	1820020
18	2018-05-05t2218	1525577035.77	larva	3.9983	-24.189	-225.8237	591.9501	66.1298	32193.2362	101898.4329	1487444.2739	216.121	-1.3642	126.246	-1.1751	125.9911	-0.92097	174.353	-1.8125	172.562	29465.6	154.1896	-1.607	167.6366	-1.6278	2127120	-0.0038166	288.345	109.264	108.6146	157.739	152.5659	26657.9	136.7334	0.22935	148.5572	1840990
18	2018-05-06t0218	1525591479.72	larva	8.0105	-20.1767	-221.8115	838.9341	46.7068	31848.1909	100442.8806	1001853.7822	732.542	0.13356	177.011	-0.087301	155.7986	-0.226	552.748	0.20957	542.0967	93414.4	352.3998	0.46707	485.8262	0.34854	2981050	0.27851	168.517	96.8802	96.3701	140.479	139.0141	23740.9	122.2963	-0.14844	134.0379	1631560
18	2018-05-06t0618	1525605862.24	larva	12.0056	-16.1816	-217.8164	836.4079	55.49	35068.5803	110570.4133	1232601.8223	751.999	0.019243	191.958	0.16358	167.7623	-0.0037344	581.519	0.21019	571.2004	107581	375.0099	0.63083	529.5531	0.49908	3550070	0.31683	176.223	97.517	96.912	143.385	140.8301	26526.2	123.4153	-0.16058	136.0752	1803480
18	2018-05-06t1018	1525620262.63	larva	16.0057	-12.1815	-213.8163	1034.4241	57.9863	45830.2714	144302.2951	1767579.439	922.686	0.36316	188.713	-0.046975	162.3033	-0.29345	673.029	0.57445	651.3776	162873	374.1876	0.52562	572.6958	0.65115	4552520	0.67363	453.476	90.9715	90.3837	137.117	133.4924	33182.4	116.7602	-0.38401	128.7694	2194600
18	2018-05-07t1039	1525707969.39	adult	40.3687	12.1815	-189.4533	1356.5408	81.9678	86708.7108	273049.1682	4754223.6569	1163.79	0.074011	227.596	0.24543	201.6586	0.20436	742.072	-0.022274	703.2324	336159	413.9188	0.3701	636.0626	0.1543	10291000	2.1736	350.448	97.7243	97.0098	147.213	144.3336	66687.6	126.0174	-0.60158	139.3891	4418700
18	2018-05-07t1645	1525729893.11	adult	46.4587	18.2714	-183.3634	1365.5551	86.3006	90863.0988	286103.8937	5115618.4968	1472.41	0.60262	228.896	-0.0055201	202.113	-0.067038	908.691	0.65921	849.5172	430719	413.3106	0.11316	724.1823	0.54563	10835000	1.8914	420.811	101.194	100.0045	159.021	153.6527	75376.1	132.1282	-0.53252	147.3816	4790100
18	2018-05-07t1902	1525738122.52	adult	48.7446	20.5574	-181.0774	1870.5394	86.0831	117069.6135	369382.382	6239277.1076	1868.84	1.4924	220.99	-0.4565	197.2938	-0.42543	916.868	0.59805	847.8947	560206	358.3376	-0.92783	676.1202	0.070593	13493600	3.1688	317.291	111.562	109.3935	190.883	182.9062	116630	149.5341	0.48165	171.77	6811980
18	2018-05-07t2216	1525749756.62	adult	51.9763	23.7891	-177.8457	1387.035	87.5234	90200.3936	284161.2153	5173063.8912	1200.21	-0.24561	230.717	-0.2	206.6464	-0.11236	804.824	-0.18198	766.0089	379072	412.284	-0.084943	638.352	-0.35904	10847400	1.4528	302.756	108.813	107.4061	168.101	164.3244	79175.6	141.3132	-0.11448	157.7134	5115970
18	2018-05-08t0216	1525764158.73	adult	55.9769	27.7896	-173.8451	1306.0903	92.0567	92728.8941	292369.1808	5583676.0923	1235.42	-0.24429	243.574	0.25494	216.1594	0.25891	850.722	-0.020775	815.5621	410899	431.6832	0.20826	696.0213	0.012358	11755900	1.7344	383.374	112.006	110.3618	196.495	179.7189	94907	146.8524	0.10759	167.9425	5405840
18	2018-05-08t0616	1525778561.44	adult	59.9776	31.7904	-169.8444	1319.6619	84.9031	93322.6818	293977.954	5596024.3559	1577.53	0.50561	244.062	0.17504	218.0618	0.2573	891.937	0.14261	794.0809	433481	430.7916	0.14847	695.3006	-0.057273	11859000	1.661	424.787	109.32	107.1863	229.623	216.1999	111597	144.7226	-0.2037	173.9635	5311840
18	2018-05-08t1018	1525793067.36	adult	64.0071	35.8198	-165.815	1166.074	135.1224	86812.9667	277368.7058	5905584.4777	1008.87	-0.86571	216.608	-1.2244	203.3952	-0.66236	637.093	-1.3253	613.5599	287966	318.5167	-2.0675	521.6396	-1.4995	9783330	0.50118	472.845	120.204	116.4961	326.076	328.4786	147386	160.566	0.62736	221.0443	5429120
18	2018-05-08t1417	1525807404.7	adult	67.9897	39.8024	-161.8324	1421.0251	85.8393	95372.22	300236.7963	5529543.1034	1289.93	-0.25437	245.86	0.11126	218.0899	0.098185	903.064	0.09967	864.5577	448823	447.3657	0.41997	741.0001	0.22904	12207900	1.6786	407.749	117.718	116.0272	184.469	180.22	91681.3	153.2988	-0.026036	172.6602	5845170
18	2018-05-08t1807	1525821214.06	adult	71.8256	43.6383	-157.9964	1339.5722	97.449	95624.007	301844.4822	5826403.9435	1277.76	-0.31766	246.055	0.05008	218.7904	0.061185	857.79	-0.18462	816.9879	427179	432.9396	0.12217	701.4785	-0.11344	12244900	1.622	436.875	117.004	114.7502	228.562	200.7619	113824	154.1562	-0.1459	180.4569	5822710
18	2018-05-08t2207	1525835595.62	adult	75.8205	47.6332	-154.0016	1269.9343	88.7085	91241.5847	287486.725	5515954.5002	1823.22	0.82302	254.913	0.38765	222.7889	0.20506	1036.59	0.69059	963.7323	492382	459.7349	0.59499	820.1305	0.74097	12099900	1.4746	442.047	119.283	116.5112	201.8	196.6887	95855.2	163.0061	0.21056	187.5923	5662030
18	2018-05-09t0207	1525849995.21	adult	79.8203	51.6331	-150.0017	1387.3335	99.139	100013.8566	315344.4325	6162107.3182	1272.87	-0.38846	247.088	-0.02068	219.3067	-0.040872	884.183	-0.11677	848.8741	460659	434.5555	0.11964	705.5862	-0.13104	12856200	1.7882	509.17	125.377	121.7275	256.084	230.2478	133420	172.2439	0.56309	206.6979	6523490
18	2018-05-09t0607	1525864395.6	adult	83.8205	55.6332	-146.0016	1316.3363	86.4654	93778.6549	295431.1731	5656580.697	1335	-0.28386	249.409	0.041277	218.8066	-0.11302	951.827	0.18384	920.647	464492	442.7991	0.25678	734.1004	0.054872	12170200	1.4055	544.352	127.082	122.4909	310.522	290.3295	151535	175.0606	0.52581	225.4082	6201100
18	2018-05-09t1007	1525878816.47	adult	87.8263	59.639	-141.9958	1569.5423	91.7328	96878.2802	305813.4302	5539270.6025	992.14	-0.96974	217.465	-1.3455	202.1785	-1.0065	632.494	-1.3044	620.5201	320042	338.0136	-1.503	478.6631	-1.6569	10992600	0.8204	682.826	133.595	125.5878	426.594	403.2217	215856	191.874	1.2645	332.6215	6753090
18	2018-05-09t1407	1525893196.16	adult	91.8206	63.6334	-138.0014	1010.1224	153.5944	72056.5467	234205.6566	4667631.3163	1905.58	0.79082	257.827	0.36547	221.164	-0.020497	1100.45	0.82053	1042.4199	413768	498.5568	1.164	867.3343	0.90816	9688350	0.19871	334.053	131.407	127.2384	246.637	242.7461	92735.6	183.0789	0.54466	225.0449	4937880
18	2018-05-09t1807	1525907616.18	adult	95.8262	67.6389	-133.9958	1751.3367	84.171	112675.3976	354878.2925	6147485.1239	2336.02	1.567	237.516	-0.48474	208.9118	-0.65924	1084.07	0.723	996.8199	637431	387.5023	-0.61155	782.8583	0.35433	13956700	2.1377	701.455	146.136	139.7348	430.708	400.21	253257	209.1798	1.7144	314.0573	8587100
18	2018-05-09t2207	1525922000.55	adult	99.8218	71.6346	-130.0002	1253.9829	86.6483	84657.7018	266661.8139	4964243.8003	1729.42	0.41893	239.004	-0.41859	211.2349	-0.54068	1004.89	0.3727	911.1246	443158	400.2365	-0.38698	749.8126	0.15017	10537900	0.574	577.17	132.595	126.674	329.157	296.1222	145158	193.8904	0.66715	257.2082	5846250
18	2018-05-10t0207	1525936397.5	adult	103.821	75.6337	-126.001	872.66	112.9765	59816.0264	189874.0512	3605477.5071	1964.6	0.83471	244.241	-0.20212	206.398	-0.78208	1107.01	0.78937	1034.2175	345386	457.4519	0.48766	866.2682	0.83942	7614700	-0.71413	506.192	129.896	123.9539	314.172	300.43	98021.6	188.8541	0.1949	261.0806	4049780
18	2018-05-10t0607	1525950796.23	adult	107.8206	79.6334	-122.0014	1415.7404	85.8045	91611.9779	288584.5574	5187727.9708	1370.29	-0.22708	230.701	-0.72429	207.5848	-0.71658	869.436	-0.1712	821.7385	415590	387.5103	-0.52579	678.4774	-0.24452	11020100	0.77232	653.698	141.356	131.59	380.26	347.9256	181764	220.6864	1.4564	290.604	6752300
18	2018-05-10t1007	1525965208.19	adult	111.824	83.6367	-117.9981	1252.9208	85.5012	87584.1885	275978.1901	5112202.1575	1516.86	0.042456	229.935	-0.73617	204.5728	-0.85846	837.772	-0.27867	778.735	382024	386.4364	-0.51494	640.2315	-0.43802	10483000	0.54059	512.665	140.141	133.6981	314.455	300.4459	143391	206.6011	0.57241	271.0366	6389190
18	2018-05-10t1407	1525979620.76	adult	115.8274	87.6402	-113.9946	1182.1853	88.4596	79947.7454	251837.289	4708960.3987	1685.8	0.3517	242.195	-0.2504	216.3518	-0.26786	950.06	0.17919	920.7801	396175	403.9065	-0.24655	774.0334	0.32397	10088200	0.37979	488.067	142.226	134.2929	323.597	313.0769	134940	216.2924	0.74883	280.5416	5924130
18	2018-05-10t1807	1525994021.8	adult	119.8277	91.6405	-109.9943	1292.3256	85.2801	89761.1031	282711.2861	5344591.2046	2196.61	1.2595	224.946	-0.88695	203.1789	-0.90723	877.811	-0.080567	767.8852	410816	358.8394	-0.83953	641.6728	-0.37678	10512600	0.56077	596.625	136.929	127.218	339.135	318.3544	158715	218.6241	0.61304	287.1301	6399250
18	2018-05-10t2207	1526008418.95	adult	123.8269	95.6397	-105.9951	960.411	97.692	75321.2955	238753.7998	4938522.2465	1130.12	-0.57517	219.265	-1.0781	197.7072	-1.1623	753.625	-0.52644	718.9693	295421	366.2162	-0.70733	601.7506	-0.56004	8581610	-0.19659	594.048	143.559	134.3063	355.54	338.4686	139372	225.3233	0.6414	304.8238	5618630
18	2018-05-11t0207	1526022796.24	adult	127.8206	99.6334	-102.0014	737.4062	131.2335	61097.8477	197005.5063	4462291.8837	1586.8	0.24574	237.057	-0.39596	209.535	-0.5761	931.263	0.16704	851.4402	296142	416.2371	-0.011451	715.1212	0.065745	7528230	-0.57798	967.956	144.288	134.5288	455.359	388.0114	144804	221.0891	0.29174	339.0946	4582140
18	2018-05-11t0607	1526037194.68	adult	131.8202	103.633	-98.0018	1188.2997	84.3418	80302.3708	253072.2183	4663149.8154	1685.53	0.44748	234.027	-0.4865	212.6614	-0.41403	818.407	-0.22152	735.3488	342913	384.8898	-0.39577	617.6613	-0.40774	9785850	0.31979	744.623	154.777	142.9892	510.849	491.9586	214046	250.4148	1.0407	390.7818	6472000
18	2018-05-11t1007	1526051597.92	adult	135.8211	107.6339	-94.0009	863.8291	114.3949	61248.792	196136.3562	3677279.452	1942.83	0.92955	240.61	-0.22378	214.941	-0.29376	897.758	0.10043	793.0231	286385	399.129	-0.17818	661.0834	-0.15037	7674010	-0.44384	779.728	163.516	146.5947	600.642	591.8686	191605	284.65	1.8522	483.7736	5215180
18	2018-05-11t1407	1526066009.54	adult	139.8243	111.6371	-89.9977	766.6039	152.2835	63123.494	206383.3923	4633393.4754	1417.17	0.045528	226.34	-0.7179	204.2239	-0.78062	786.741	-0.26757	732.0154	258051	371.6121	-0.50315	592.9315	-0.45807	7423950	-0.49471	664.495	146.326	133.2283	418.967	402.5966	137421	250.7667	0.63944	360.7763	4799490
18	2018-05-11t1807	1526080412.16	adult	143.8251	115.6378	-85.997	1249.9963	85.3355	87128.9889	274563.8179	5149529.5756	1565.9	0.34215	223.399	-0.79867	202.4291	-0.84456	781.406	-0.25006	711.4505	354758	365.4563	-0.54911	585.8387	-0.45382	10136900	0.52169	677.811	152.059	141.2168	401.257	389.1234	182171	246.2313	0.33501	342.4869	6899850
18	2018-05-11t2207	1526094799.26	adult	147.8215	119.6342	-82.0005	902.5194	84.4646	51943.3287	166673.5741	2706892.1052	1407.36	0.098456	234.75	-0.36504	210.6644	-0.45143	829.054	-0.041974	761.8275	225503	399.3257	-0.073668	633.3492	-0.17524	6381210	-0.77955	570.081	152.608	144.1582	401.845	391.9245	109302	228.2466	-0.29894	332.3348	4148340
18	2018-05-12t0207	1526109200.49	adult	151.8218	123.6346	-78.0002	1742.7896	86.3462	109284.4297	344710.3572	5869360.5174	1639.28	0.55103	218.841	-0.92065	200.3544	-0.90871	736.34	-0.33284	677.8739	419714	338.1239	-0.8421	563.6874	-0.48138	12474100	1.3944	853.247	170.89	160.8347	476.365	448.8862	271528	272.7809	0.67512	405.0887	9740910
18	2018-05-12t0607	1526123599.92	adult	155.8217	127.6344	-74.0004	1117.8875	85.1153	77184.2466	243453.095	4474619.8607	2028.79	1.2975	238.2	-0.19217	216.3149	-0.17422	869.715	0.18736	772.2473	349625	380.9205	-0.24073	623.5604	-0.13615	9571830	0.40855	938.474	172.251	155.4952	564.247	502.1281	226827	301.0297	1.1831	425.3176	6921750
18	2018-05-12t1007	1526138001.26	adult	159.822	131.6348	-70	1381.0759	86.4051	89095.9634	280726.3898	5208992.6411	1534.04	0.44139	217.313	-0.9366	202.3116	-0.79423	635.042	-0.61971	553.8308	295295	333.8948	-0.83719	470.1964	-0.87299	10097200	0.61887	674.562	176.924	160.4411	482.455	472.9828	224342	315.8045	1.336	433.586	8220600
18	2018-05-12t1407	1526152399.96	adult	163.8217	135.6344	-66.0003	1381.6194	104.0614	90399.2121	286108.3888	5213105.4426	616.527	-1.2187	212.041	-1.1142	201.4391	-0.82101	423.169	-1.357	407.7633	199736	314.2989	-1.077	380.8955	-1.2957	9989270	0.61086	877.155	195.23	177.13	590.83	570.5522	278872	356.4423	2.053	504.9602	9197270
18	2018-05-12t1807	1526166799.6	adult	167.8216	139.6343	-62.0005	1197.5365	85.5164	83818.8533	264180.7889	4961315.5575	1587.29	0.61649	227.208	-0.52599	206.2015	-0.59169	820.119	0.13541	772.5966	358392	364.5195	-0.35922	628.9065	0.024159	9913300	0.61349	869.208	169.216	152.0288	530.274	508.4227	231730	298.7551	0.59436	440.2359	7383080
18	2018-05-12t2207	1526181200.24	adult	171.8217	143.6345	-58.0003	1205.2765	87.8612	83192.4214	262225.4204	4867656.5985	1610.55	0.69769	225.849	-0.55235	208.7196	-0.46162	687.776	-0.32172	616.3952	298495	356.605	-0.44001	498.1449	-0.6278	9786730	0.59836	941.336	170.405	153.8908	535.916	499.16	232588	302.5573	0.52153	445.84	7384160
18	2018-05-13t0207	1526195600.41	adult	175.8218	147.6346	-54.0002	1172.9499	86.0005	79445.596	250443.0682	4587499.2951	1619.49	0.7499	228.391	-0.42971	210.1023	-0.38197	738.558	-0.094087	677.9373	305763	366.8203	-0.26405	560.9192	-0.25754	9449660	0.50957	1002.53	184.72	161.2128	662.94	649.1091	274457	336.2692	1.0508	553.7102	7642800
18	2018-05-13t0607	1526210001.47	adult	179.8221	151.6348	-49.9999	1529.0857	86.3659	102246.8934	322147.0389	5710727.8266	1051.88	-0.33082	214.825	-0.92266	196.979	-0.93739	582.739	-0.67663	537.2455	310600	344.5641	-0.56857	457.686	-0.79934	11443700	1.2253	963.026	192.083	173.637	582.122	558.451	310271	341.8692	1.0089	490.1924	10232300
18	2018-05-13t1007	1526224401.01	adult	183.822	155.6347	-46.0001	1485.8633	85.0546	94340.0987	298902.3619	5189898.018	1003.87	-0.41567	211.696	-1.0199	193.6224	-1.0601	590.029	-0.62768	526.6437	290884	336.3183	-0.67557	450.2231	-0.82434	10416300	0.88989	1301.61	201.303	178.041	683.26	637.7668	336847	372.872	1.4528	547.2023	9904920
18	2018-05-13t1407	1526238801.93	adult	187.8222	159.635	-41.9998	1548.3463	87.5595	102794.5655	323774.8576	5725839.3133	1064.68	-0.28269	210.88	-1.0309	194.2412	-1.0117	611.79	-0.52293	551.6734	327920	331.1577	-0.73776	445.9273	-0.82942	11292000	1.2221	831.663	195.889	175.9292	594.159	573.9194	318469	353.1982	0.95771	501.8532	10489300
18	2018-05-13t1807	1526253202.92	adult	191.8225	163.6353	-37.9995	1525.4619	83.54	96445.8229	305121.0123	5289667.0881	996.113	-0.41206	206.844	-1.1681	191.4338	-1.112	554.631	-0.74554	520.485	279534	324.4435	-0.82842	438.4821	-0.85629	10408400	0.92698	915.628	200.642	177.9845	654.343	638.7195	329789	366.2806	1.0828	550.0119	10096300
18	2018-05-13t2207	1526267602.43	adult	195.8224	167.6351	-33.9997	1539.5993	84.4655	102220.3074	321787.4966	5697082.4907	963.184	-0.47027	206.883	-1.143	191.0647	-1.1041	555.346	-0.7279	514.8559	295999	325.0713	-0.80189	439.4746	-0.83232	11020700	1.1613	964.308	200.985	178.1501	633.375	609.517	337589	366.3725	0.98817	530.411	10706500
18	2018-05-14t0207	1526282001.78	adult	199.8222	171.6349	-29.9998	1530.3593	84.0963	101348.4131	319067.6281	5630312.8978	981.748	-0.4245	206.779	-1.1228	190.8819	-1.0876	555.935	-0.70949	515.757	294090	325.6074	-0.77612	433.8275	-0.84875	10918600	1.1434	1047.82	203.378	179.2956	639.338	619.7973	338210	372.9926	1.0034	536.1068	10739000
18	2018-05-14t0607	1526296402.08	adult	203.8223	175.635	-25.9998	1518.8067	82.4921	101015.8119	318054.2387	5650254.3642	957.125	-0.46393	207.44	-1.0638	191.3452	-1.0364	578.958	-0.58927	529.9927	305111	325.8015	-0.75235	440.3588	-0.78784	10917800	1.156	977.849	206.812	181.5178	646.538	621.3389	340726	381.4654	1.0678	542.4829	10884700
18	2018-05-14t1007	1526310808.26	adult	207.824	179.6367	-21.998	1495.1041	85.9672	97790.8191	308794.2605	5395607.5563	1069.75	-0.23303	205.891	-1.0889	190.1909	-1.0518	506.193	-0.8985	447.4325	258158	323.9985	-0.76027	414.2187	-0.93666	10493600	1.014	966.604	211.349	181.8837	677.241	646.1245	345393	404.4426	1.3731	580.3011	10771800
18	2018-05-14t1407	1526325202.69	adult	211.8224	183.6352	-17.9996	1508.5529	83.1566	97924.5386	308780.3043	5349007.4215	848.331	-0.65357	204.766	-1.0917	189.0149	-1.0639	502.154	-0.89961	459.9217	256600	324.0504	-0.73411	412.5547	-0.92843	10456000	1.0099	940.319	215.277	183.9004	681.473	665.3876	348233	413.1936	1.4416	587.7977	10992700
18	2018-05-14t1807	1526339610.58	adult	215.8246	187.6374	-13.9974	1490.1413	83.8804	97080.5304	305972.9394	5291146.5997	857.633	-0.62395	208.117	-0.90659	190.2299	-0.96661	515.498	-0.81977	496.6027	260842	334.1787	-0.52594	434.2243	-0.76113	10528600	1.044	1026.57	218.987	184.7384	723.165	711.2698	365922	428.8899	1.6208	621.0922	11078500
18	2018-05-14t2207	1526354002.17	adult	219.8223	191.635	-9.9997	1490.7633	82.5329	96133.3445	302954.3576	5205656.3957	1161.76	-0.025325	209.208	-0.81116	191.5184	-0.86313	525.607	-0.75377	493.6637	263855	334.8502	-0.48204	435.8997	-0.72602	10485500	1.0351	991.504	224.46	188.5503	731.912	719.5827	367420	436.2287	1.6666	641.5279	11249900
18	2018-05-15t0207	1526368402.22	adult	223.8223	195.6351	-5.9997	1473.8456	82.2082	95825.4028	301737.3052	5205485.7205	875.215	-0.57174	208.57	-0.78417	190.6837	-0.85101	512.512	-0.79768	479.7371	256256	336.4338	-0.41888	426.4799	-0.76844	10415800	1.0155	962.727	227.186	191.6069	715.234	701.2833	357617	441.2084	1.6794	628.8938	11345400
18	2018-05-15t0607	1526382801.2	adult	227.822	199.6348	-2	1468.026	79.9466	93506.2552	294456.2326	4989415.0157	755.631	-0.79606	211.304	-0.61639	193.3042	-0.68351	512.534	-0.78049	489.5254	250117	339.2194	-0.33015	439.4349	-0.65055	10304200	0.97991	1166.56	233.358	195.0298	759.897	749.3821	370830	459.0004	1.8954	662.7736	11379700
18	2018-05-15t1007	1526397201.24	dead	231.822	203.6348	2	1440.7212	82.8737	88703.3819	279611.2757	4617011.5953	812.123	-0.68203	214.467	-0.42945	194.6141	-0.57255	540.901	-0.62538	513.9922	250978	350.6802	-0.074297	456.2466	-0.49899	9933670	0.84893	1074.28	238.102	196.929	766.075	753.7664	355459	479.2081	2.1502	678.4503	11028400
19	2018-05-05t1818	1525562655.12	larva	0	-28.1875	-205.8232	475.6517	38.0818	15263.3122	48210.5046	407528.0088	387.993	-0.64155	152.023	-0.42661	146.8916	-0.22846	293.643	-0.9539	285.3827	24078.7	218.7857	-0.77023	269.3597	-0.7841	1237010	-0.35625	165.614	97.0618	96.5716	141.241	138.886	11581.8	122.3701	-0.075827	134.4432	789792
19	2018-05-05t2218	1525577048.81	larva	3.9982	-24.1892	-201.825	534.0662	37.8534	14647.5763	46140.7814	351438.3621	816.49	0.5952	191.245	0.37493	163.4209	0.10299	627.959	0.81294	611.5305	49608.8	383.5824	0.90299	552.779	0.94326	1502040	-0.54273	161.595	98.7028	98.3034	140.123	138.1921	11069.7	123.3681	-0.085991	134.1112	775212
19	2018-05-06t0218	1525591493.48	larva	8.0107	-20.1768	-197.8126	686.1905	40.9337	23651.9637	74550.7239	676192.2109	1054.79	1.1514	197.585	0.41929	168.2197	0.12511	669.896	0.88724	630.9404	84406.8	401.706	1.0221	563.3844	0.87372	2482260	-0.12678	181.587	98.0609	97.6585	142.761	140.5312	17987.8	123.2449	-0.12513	135.5337	1231940
19	2018-05-06t0618	1525605876.06	larva	12.0058	-16.1816	-193.8174	799.3212	49.2448	34710.1288	109571.1551	1228600.0868	651.972	-0.28738	202.789	0.43941	183.2332	0.44893	536.362	-0.050929	526.6836	98154.3	353.4635	0.38093	487.7763	0.212	3708820	0.43921	264.153	102.273	101.7042	148.854	144.8583	27240.2	128.49	-0.030305	140.873	1870480
19	2018-05-06t1018	1525620276.22	larva	16.0059	-12.1816	-189.8174	863.9492	52.4865	36574.7323	115260.0362	1294566.7701	1131.54	0.98575	191.941	0.038232	165.8238	-0.18658	746.022	0.99635	710.1633	143982	381.8303	0.61708	610.671	0.91605	3699670	0.046389	206.65	101.215	100.6666	145.006	142.5804	27986.1	126.7458	-0.11511	138.2942	1950920
19	2018-05-07t1039	1525707983.75	adult	40.3691	12.1816	-165.4542	1047.913	75.1024	64584.7413	203648.5356	3309929.6708	1128.51	-0.017269	227.556	0.244	200.3613	0.15048	768.883	0.1316	724.9835	259882	411.3772	0.33142	659.4354	0.33374	7674330	0.62376	355.31	103.605	102.9029	151.235	148.4977	51117.4	131.0726	-0.37368	143.6716	3494080
19	2018-05-07t1645	1525729906.54	adult	46.4587	18.2713	-159.3645	1170.399	78.6895	73120.018	230358.7747	3884083.8333	874.991	-0.88365	222.274	-0.27481	197.0431	-0.30948	686.113	-0.61415	668.5345	262095	400.3979	-0.1038	617.0914	-0.30081	8480870	0.56233	223.93	104.997	104.2412	154.804	152.1092	59135	133.8433	-0.42984	146.9237	4006160
19	2018-05-07t1902	1525738135.92	adult	48.7447	20.5572	-157.0786	1138.0332	78.632	72092.1749	227180.7921	3906754.9456	930.956	-0.81275	221.161	-0.44921	195.8921	-0.49572	654.814	-0.90189	631.9828	246210	398.5289	-0.22415	573.0207	-0.75558	8314990	0.29344	319.495	104.728	103.6244	160.079	156.0478	60189.6	134.8643	-0.43258	149.5513	3937470
19	2018-05-07t2216	1525749769.9	adult	51.9763	23.7889	-153.8469	1120.6099	77.8615	70595.7152	222509.6847	3703173.6982	899.865	-0.97389	222.315	-0.58275	198.3243	-0.55762	698.28	-0.79497	686.7173	256967	397.1228	-0.3673	627.4788	-0.44811	8180990	0.003514	231.533	105.109	104.3494	159.728	155.0293	58779.9	134.5948	-0.55014	149.9273	3867900
19	2018-05-08t0216	1525764172.13	adult	55.9769	27.7895	-149.8463	1309.9398	77.2054	83374.2658	262965.2882	4468056.6545	1426.22	0.21274	236.087	-0.10292	208.4791	-0.17182	940.821	0.49784	885.1191	409257	402.518	-0.36152	758.662	0.5331	10263900	0.9397	349.572	115.168	113.9623	190.532	179.6758	82881.3	146.1978	0.064415	166.1294	5006940
19	2018-05-08t0616	1525778574.68	adult	59.9777	31.7902	-145.8456	1184.723	91.0826	81714.2342	257909.8766	4679274.8553	1082.6	-0.66167	232.278	-0.39497	203.9079	-0.54791	798.656	-0.38723	766.7287	340228	423.5109	0.0047302	673.0744	-0.24078	9883430	0.62516	244.169	112.039	111.3246	165.964	163.553	70700.8	142.3341	-0.35953	157.0147	4767250
19	2018-05-08t1018	1525793081.32	adult	64.0073	35.8198	-141.8159	1094.6438	85.8902	75175.5432	237096.0651	4353466.176	1373.49	-0.024359	241.954	-0.0074511	213.6035	-0.082778	888.579	0.06751	841.5764	348323	421.6897	-0.05541	727.9279	0.16469	9472030	0.34029	512	116.671	113.599	323.61	319.1343	126855	149.3916	-0.086831	221.7719	4567430
19	2018-05-08t1417	1525807418.03	adult	67.9897	39.8022	-137.8335	1140.1126	81.7265	77519.9256	244306.9053	4440078.8607	1968.36	1.2715	251.615	0.38375	218.1999	0.10439	1061.42	0.95075	1004.4842	428812	447.1893	0.41659	831.7763	0.94006	10160200	0.63558	415.034	119.114	116.262	256.711	243.3914	103711	157.3019	0.2247	210.11	4809820
19	2018-05-08t1807	1525821227.88	adult	71.8258	43.6383	-133.9975	1231.5791	82.6712	84216.3392	265577.2255	4792008.5023	1582.44	0.35394	243.991	-0.046616	214.8368	-0.16052	949.301	0.29582	899.256	416743	427.9402	0.028029	756.6969	0.30942	10700000	0.84522	431.396	120.742	116.0941	315.177	311.7536	138363	162.4722	0.36532	265.8806	5295020
19	2018-05-08t2207	1525835608.94	adult	75.8205	47.633	-130.0027	1197.202	99.0214	83533.4177	263903.8946	4986587.1846	1091.09	-0.75612	244.821	-0.078255	218.8794	-0.012307	731.769	-0.86999	708.8784	318320	418.3349	-0.16994	629.5427	-0.68299	10646300	0.75424	573.105	126.146	120.1031	343.144	321.9307	149268	180.6411	1.2736	273.1511	5485590
19	2018-05-09t0207	1525850008.46	adult	79.8204	51.6329	-126.0028	1200.5255	85.5237	83423.7216	262874.0296	4908304.9387	2160.92	1.4692	247.098	-0.02023	214.227	-0.31841	1064.44	0.77459	1007.4302	463032	443.0477	0.27177	805.3878	0.58803	10730500	0.75238	474.383	120.983	118.2925	239.594	211.226	104224	159.7776	-0.17393	189.038	5253810
19	2018-05-09t0607	1525864408.97	adult	83.8205	55.6331	-122.0027	770.3994	132.4684	54901.9764	177766.5958	3469957.1258	1679.81	0.41542	257.277	0.38718	220.7034	-0.011209	1139.76	1.0817	1090.3075	327111	482.5458	0.94735	876.9641	1.0478	7368660	-0.89387	731.502	131.548	125.2094	384.514	371.0654	110356	182.6089	0.96338	307.9551	3767680
19	2018-05-09t1007	1525878830.23	adult	87.8264	59.639	-117.9968	1239.0307	83.1136	80811.1446	254495.1855	4556866.8217	1455.47	-0.058354	244.956	-0.16653	212.0163	-0.48789	969.575	0.24971	940.3543	409161	454.271	0.44873	807.7817	0.54277	10317300	0.50238	675.995	129.616	121.4765	423.599	401.2565	178759	188.2803	1.061	344.987	5459290
19	2018-05-09t1407	1525893209.59	adult	91.8207	63.6332	-114.0025	1229.2947	89.1448	83689.928	263618.0545	4975613.0379	2248.68	1.4481	241.951	-0.30073	210.6386	-0.56709	1047.38	0.58367	976.9893	456658	437.9104	0.17789	777.0048	0.32566	10544000	0.59496	373.948	125.727	122.7201	246.48	236.6408	107465	170.3321	-0.15629	207.6893	5479060
19	2018-05-09t1807	1525907630.11	adult	95.8264	67.6389	-109.9968	848.9974	104.0292	65195.0098	207851.7315	4125810.7198	1860.54	0.67771	245.553	-0.15408	211.5385	-0.52453	1013.6	0.41805	939.472	344625	474.2372	0.75576	799.7733	0.45977	8327450	-0.42464	601.723	135.088	130.5762	289.179	263.0821	98320.8	186.517	0.50988	235.069	4581230
19	2018-05-09t2207	1525922014.13	adult	99.8219	71.6345	-106.0013	1182.7236	89.4031	82411.4306	259691.4227	4867370.4005	1704.58	0.37343	246.074	-0.13285	216.1752	-0.28983	940.907	0.10347	843.5748	403649	435.8299	0.15766	735.8081	0.065559	10552900	0.5807	981.227	145.501	136.4119	487.305	427.8945	209054	210.9035	1.5346	330.622	6239830
19	2018-05-10t0207	1525936411.02	adult	103.8211	75.6336	-102.0021	1208.3811	94.9434	86842.36	273925.1281	5354208.9076	1321.7	-0.32232	231.65	-0.70263	203.0186	-0.95225	819.179	-0.39206	759.9986	370269	418.7835	-0.087722	674.6975	-0.28585	10460800	0.53464	910.054	136.224	127.0937	544.431	524.0622	246083	192.0795	0.35155	392.4186	6151620
19	2018-05-10t0607	1525950809.56	adult	107.8207	79.6332	-98.0025	921.6161	87.3974	64287.0608	203302.7163	3853531.8358	1294	-0.36248	229.349	-0.77721	210.2224	-0.58472	765.591	-0.58849	742.6519	256473	364.9931	-0.85241	570.0735	-0.86571	7677680	-0.66636	688.359	139.72	131.1601	450.999	451.9299	151085	202.8598	0.63619	338.1359	4677280
19	2018-05-10t1007	1525965221.8	adult	111.8241	83.6366	-93.9991	1249.3102	84.6806	80261.0298	252755.4554	4438027.9275	1511.97	0.033862	244.562	-0.17165	217.0285	-0.24005	835.096	-0.28923	790.2725	349905	429.8578	0.10059	684.3134	-0.19084	10233900	0.43546	807.199	151.24	141.1493	421.505	401.0857	176610	233.6839	1.7463	356.294	6328780
19	2018-05-10t1407	1525979634.61	adult	115.8276	87.6402	-89.9956	1196.8758	85.1317	80974.9973	255122.0656	4719650.0018	1594.48	0.19217	244.449	-0.16452	213.8431	-0.39157	863.845	-0.15582	808.3945	364543	437.0522	0.21375	696.2487	-0.1037	10306900	0.47026	935.255	152.458	140.5522	577.209	535.4268	243582	230.2996	1.3193	397.3786	6428220
19	2018-05-10t1807	1525994035.63	adult	119.8279	91.6405	-85.9953	1191.5241	84.7665	81178.032	255842.8751	4676392.3201	1988.99	0.89785	245.231	-0.1227	214.1956	-0.3675	905.136	0.024084	864.5746	382872	442.0874	0.29593	743.0537	0.1705	10366700	0.50166	701.209	153.179	143.6748	447.039	443.9513	189097	224.7316	0.84637	383.4337	6475340
19	2018-05-10t2207	1526008432.76	adult	123.8271	95.6397	-81.9961	1209.7702	87.4342	84037.9846	264810.0713	4973201.8952	1642.33	0.31631	237.424	-0.40066	205.9684	-0.76053	866.005	-0.10219	820.653	379310	436.8258	0.24089	695.8557	-0.060919	10388200	0.52004	577.292	143.776	137.0848	320.439	299.9123	140352	209.1852	0.063212	269.5936	6290770
19	2018-05-11t0207	1526022809.62	adult	127.8207	99.6332	-78.0025	1208.2453	87.4883	83517.3189	263124.2707	4931175.5629	1530.17	0.14718	240.286	-0.27659	211.1176	-0.49983	850.51	-0.13357	817.5845	369972	439.1511	0.29223	691.3311	-0.058384	10447200	0.55579	1272.64	152.226	139.7802	643.173	546.2294	279780	226.7452	0.48205	366.303	6618470
19	2018-05-11t0607	1526037207.96	adult	131.8202	103.6328	-74.003	1188.6975	82.6802	80112.9543	252405.1544	4581497.1526	1395.95	-0.056974	245.751	-0.056631	218.0662	-0.1563	849.58	-0.10695	795.1979	355124	428.1786	0.17209	672.0917	-0.12775	10257600	0.49924	784.891	155.658	144.6154	451.955	419.8461	188917	245.0141	0.86948	357.6043	6497170
19	2018-05-11t1007	1526051611.41	adult	135.8212	107.6337	-70.002	1231.1572	80.7382	81668.2582	257391.5907	4658578.0558	1592.23	0.31755	245.366	-0.050606	218.7063	-0.11625	857.059	-0.047538	807.5782	365107	411.7626	-0.013593	680.6663	-0.05079	10442500	0.58793	795.601	155.537	148.723	330.726	317.6311	140889	230.3146	0.22255	290.2937	6619480
19	2018-05-11t1407	1526066023.22	adult	139.8245	111.637	-65.9987	1157.5982	85.5185	82358.6856	259634.1375	4927698.5652	1087.11	-0.53272	236.488	-0.35043	210.8023	-0.4742	728.049	-0.47913	700.2069	312333	409.476	-0.011563	604.7207	-0.39865	10135600	0.49641	801.602	152.537	142.7803	422.691	399.8539	181335	235.1609	0.19432	347.4983	6537560
19	2018-05-11t1807	1526080425.95	adult	143.8252	115.6378	-61.998	1275.6098	85.6046	86540.7962	272556.5286	5054448.2872	1232.03	-0.24585	231.201	-0.51718	206.0685	-0.67708	767.586	-0.29957	740.4649	346181	393.9072	-0.17978	621.3694	-0.27579	10424200	0.62484	576.059	151.565	139.8381	414.317	398.6311	186857	238.8423	0.13363	349.6914	6833630
19	2018-05-11t2207	1526094812.61	adult	147.8215	119.6341	-58.0017	1135.7575	81.7832	74886.0501	236087.6216	4202902.2133	1018.65	-0.59077	242.256	-0.094481	219.8366	-0.033981	661.098	-0.64151	634.4312	258489	398.8868	-0.079387	555.0967	-0.56629	9457450	0.30775	802.482	166.683	156.9234	395.312	371.3116	154567	260.0305	0.53172	333.4819	6507140
19	2018-05-12t0207	1526109213.89	adult	151.8219	123.6344	-54.0013	1241.0298	85.0043	79851.3889	251429.0192	4519631.2761	1294.12	-0.067912	243.538	-0.023018	219.233	-0.052506	804.694	-0.087418	761.6646	335558	405.7228	0.04948	651.8922	-0.037115	10145300	0.57971	766.102	178.583	163.708	498.622	484.7794	207925	289.1973	1.0874	428.8901	7439420
19	2018-05-12t0607	1526123613.37	adult	155.8217	127.6343	-50.0015	1090.951	83.01	73023.3336	230180.0154	4167361.9451	1310.33	-0.0037173	249.806	0.23208	223.4964	0.15005	833.239	0.05598	788.7084	317464	414.7816	0.21018	683.0791	0.16497	9505870	0.38571	1017.59	182.452	162.0265	631.469	596.0287	240590	305.4625	1.2901	515.5793	6942850
19	2018-05-12t1007	1526138014.75	adult	159.8221	131.6347	-46.0011	1107.9717	87.5301	75076.7268	236591.3713	4349763.3315	1630.68	0.61836	251.755	0.333	226.7744	0.30769	867.652	0.22308	797.103	340120	430.9297	0.47121	685.7175	0.22545	9846150	0.53258	1306.42	185.506	164.3408	705.382	648.2437	276510	302.3432	1.0234	465.4087	7255150
19	2018-05-12t1407	1526152413.4	adult	163.8217	135.6343	-42.0015	1088.4167	83.4709	76553.9031	241507.9187	4562584.2757	1277.68	0.0064013	244.818	0.10641	225.8706	0.27813	667.298	-0.46466	623.8832	266252	401.5532	0.11729	538.0751	-0.48625	9747920	0.52829	952.059	178.127	161.025	504.532	457.7006	201308	303.3787	0.86651	389.139	7092490
19	2018-05-12t1807	1526166813.01	adult	167.8216	139.6342	-38.0016	1239.414	90.2726	85677.5232	269941.378	5198854.3317	1205.47	-0.10038	235.668	-0.20746	210.3708	-0.40431	778.781	-0.018215	741.8687	348115	391.5313	0.017704	630.9735	0.034986	10514800	0.81993	619.5	163.599	150.3224	375.976	363.6614	168061	273.4391	0.051243	338.6532	7299290
19	2018-05-12t2207	1526181213.79	adult	171.8219	143.6344	-34.0014	1117.6401	86.244	76945.1728	242605.5245	4475713.7903	1646.84	0.76667	248.972	0.32509	222.6441	0.1606	918.011	0.54675	867.0818	368122	408.9776	0.30449	706.7773	0.48206	9973060	0.66238	704.068	191.624	171.7713	488.699	465.5071	195968	332.0712	1.1316	421.0491	7675900
19	2018-05-13t0207	1526195613.95	adult	175.8219	147.6344	-30.0013	608.2773	73.0631	32998.403	105853.8936	1521746.9282	1562.69	0.64056	265.573	0.99187	223.2791	0.20315	919.435	0.6008	861.5738	159982	504.7877	1.7384	755.2087	0.79554	4598920	-1.1628	610.388	173.893	168.6114	363.699	345.7357	63283.7	249.2928	-0.68261	316.2163	3011300
19	2018-05-13t0607	1526210014.91	adult	179.8222	151.6347	-26.0011	771.3128	163.1668	62309.4837	204633.0815	4893310.0815	1703.5	0.93912	253.978	0.5826	234.3763	0.71107	826.465	0.28182	765.5073	267775	403.0311	0.29972	640.2739	0.21283	8227120	0.10626	1019.98	216.922	199.5631	608.832	570.3481	197262	365.6981	1.4662	498.6581	7026750
19	2018-05-13t1007	1526224414.53	adult	183.8221	155.6346	-22.0012	835.9132	123.557	61911.6921	198866.346	4124836.4899	1207.46	-0.014783	253.12	0.58595	235.4544	0.77808	742.693	-0.013287	706.9792	239890	401.5079	0.31546	625.2788	0.16879	8161350	0.098697	1283.08	221.206	202.0594	610.349	543.7659	197143	385.0463	1.679	490.7968	7132350
19	2018-05-13t1407	1526238815.55	adult	187.8223	159.6349	-18.0009	766.8988	150.9455	59456.1177	194103.9646	4384182.5889	1140.86	-0.1311	251.169	0.54724	236.5474	0.84497	686.769	-0.21377	647.2657	212898	390.9045	0.19287	541.551	-0.27382	7765380	-0.023595	1115.29	228.334	208.1474	637.407	599.8584	197596	400.7933	1.8167	525.5515	7059400
19	2018-05-13t1807	1526253216.55	adult	191.8226	163.6352	-14.0006	783.8262	152.3685	61949.3826	201603.5222	4798490.1775	1049.46	-0.3057	240.775	0.17497	221.9371	0.228	611.157	-0.50715	573.0561	196793	388.7961	0.19685	490.2105	-0.54854	7750310	-0.018391	1100.97	233.466	210.7233	687.72	662.9741	221446	427.399	2.1594	580.7791	7515030
19	2018-05-13t2207	1526267615.94	adult	195.8225	167.635	-10.0008	759.4233	150.2424	62013.2623	201577.4658	4887670.9379	1003.09	-0.39102	254.918	0.77757	235.8344	0.86656	724.118	-0.0017694	699.7437	233890	406.7497	0.52787	616.4486	0.24523	8212440	0.157	1146.02	243.232	221.5594	718.062	701.7642	231934	442.7789	2.3071	601.2603	7835960
19	2018-05-14t0207	1526282015.34	adult	199.8223	171.6348	-6.0009	749.1084	148.9776	59937.5502	195202.4871	4626186.9247	1174.96	-0.041253	256.465	0.88383	234.9466	0.85487	768.548	0.22532	749.4015	239787	410.9892	0.6469	652.7848	0.51793	7984770	0.087949	1088.87	248.588	226.9868	718.538	695.5504	224184	449.8352	2.303	610.3053	7739530
19	2018-05-14t0607	1526296415.63	adult	203.8224	175.6349	-2.0009	750.8196	149.8158	59431.1838	193273.3172	4585663.6738	999.994	-0.37957	259.395	1.0504	239.7596	1.1026	710.118	-0.0031611	699.6761	219427	408.4455	0.65225	607.0415	0.27615	8011150	0.10701	1123.64	252.672	231.4602	723.823	707.6527	223661	458.2776	2.3473	613.6701	7803520
19	2018-05-14t1007	1526310821.79	dead	207.8241	179.6366	2.0009	755.1114	148.6536	60381.3438	196041.0505	4657693.4182	1084.96	-0.20329	261.133	1.1714	241.4572	1.217	722.683	0.083177	693.1409	226922	411.7133	0.75772	610.8498	0.34621	8193040	0.18246	1076.31	258.728	233.9245	783.685	763.804	246077	481.4239	2.6372	657.2478	8117600
20	2018-05-05t1818	1525562668.13	larva	0	-28.1877	-225.8224	441.6585	43.8061	15038.2123	47630.1122	426952.6731	378.901	-0.6723	179.376	0.20616	170.656	0.4018	324.867	-0.77304	321.6401	25989.4	264.4885	-0.28346	306.8584	-0.53719	1434110	-0.17445	178.323	102.132	101.8433	146.193	144.156	11695.4	127.9323	0.05046	139.6102	816543
20	2018-05-05t2218	1525577061.7	larva	3.9982	-24.1895	-221.8242	452.8572	40.5161	15903.64	50354.9816	463669.675	687.396	0.17388	192.78	0.41154	180.7137	0.57607	502.473	0.086629	484.7947	42710.2	288.5292	-0.13707	430.2955	0.12562	1627060	-0.43494	172.612	106.296	105.5675	150.963	149.8118	12831.9	132.3303	0.12547	144.2441	897140
20	2018-05-06t0218	1525591507.27	larva	8.0109	-20.1768	-217.8116	623.8788	40.9146	20435.7544	64373.5949	575027.1795	681.366	-0.028107	201.461	0.51472	181.3931	0.49748	493.068	-0.13569	481.3044	53744.4	350.4814	0.44546	443.1168	0.059324	2193710	-0.36125	180.314	102.154	101.5108	146.735	144.481	15994.1	128.0797	-0.0063174	139.6954	1112360
20	2018-05-06t0618	1525605889.64	larva	12.006	-16.1817	-213.8165	574.2911	43.395	18928.2747	59777.2809	532151.8938	760.715	0.045946	216.139	0.7794	196.8107	0.8462	592.939	0.27621	580.517	59886.8	344.1095	0.27244	512.2164	0.37994	2178890	-0.74035	363.387	104.198	103.5869	152.771	147.8658	15429.8	130.7351	0.02733	142.5748	1050420
20	2018-05-06t1018	1525620289.79	larva	16.006	-12.1817	-209.8164	785.7342	50.7576	32831.2453	103430.5728	1151825.2585	864.792	0.19056	195.234	0.12515	175.915	0.11974	611.218	0.21717	592.0273	106352	343.3829	0.15695	510.6663	0.21844	3381270	-0.18779	207.972	96.5316	95.8856	145.228	142.4756	25269.7	124.0127	-0.18871	137.3854	1671830
20	2018-05-07t1039	1525707997.72	adult	40.3693	12.1817	-185.4531	1174.9465	66.2047	59916.1497	188741.7811	2598985.3188	2479	3.4764	258.015	1.328	224.8314	1.1664	1148.35	2.3097	1054.313	361730	458.3357	1.0459	882.0047	2.0427	8105290	0.87899	467.228	114.46	113.8884	163.688	161.1223	51561.6	143.0865	0.16796	155.0202	3595650
20	2018-05-07t1645	1525729919.84	adult	46.4588	18.2711	-179.3636	1062.8379	72.9024	61626.0687	194121.1549	3069375.5883	1191.58	-0.096039	246.036	0.69147	216.6418	0.62773	792.422	-0.0059674	774.3176	255952	459.8691	0.89542	687.1625	0.25302	7923600	0.24771	270.357	112.56	111.6292	163.162	160.7596	52701.3	141.2494	0.013589	154.6832	3624990
20	2018-05-07t1902	1525738149.24	adult	48.7448	20.5571	-177.0777	1144.2903	77.0187	66453.0775	209377.3576	3273929.7778	1453.52	0.47164	252.135	0.87135	219.851	0.70569	1006.87	1.1132	978.0507	350391	468.6233	1.0031	845.268	1.426	8758160	0.5395	389.703	113.436	112.7252	164.828	161.8582	57360.3	142.5611	0.047085	155.936	3940320
20	2018-05-07t2216	1525749783.15	adult	51.9764	23.7887	-173.846	1047.0576	71.6227	64103.7995	202110.252	3262953.7288	1209.55	-0.22297	247.35	0.5577	215.3808	0.35495	892.728	0.32377	870.7971	299064	465.4793	0.90576	787.6081	0.86356	8277070	0.055733	352.005	111.898	111.1885	161.814	159.0681	54207.6	140.4704	-0.16913	153.7224	3744430
20	2018-05-08t0216	1525764185.51	adult	55.977	27.7894	-169.8454	1000.8104	73.086	61347.9173	193540.0165	3111490.8659	1440.89	0.24788	249.012	0.51485	217.2563	0.32042	930.762	0.43994	888.7698	298775	457.885	0.72016	763.4964	0.57328	7976100	-0.27885	304.422	111.514	110.5871	163.062	160.4632	52343	140.6539	-0.30123	154.7353	3571900
20	2018-05-08t0616	1525778587.99	adult	59.9777	31.7901	-165.8447	1080.3728	73.8613	63002.6193	198481.4509	3153233.5971	1510.26	0.34696	250.221	0.47295	217.3459	0.21657	974.101	0.6093	918.6908	321453	466.5419	0.85425	763.4685	0.50553	8239540	-0.23675	286.061	109.328	107.7153	183.709	178.3937	60624.1	144.0561	-0.24719	167.5172	3600060
20	2018-05-08t1018	1525793095.29	adult	64.0075	35.8199	-161.8149	1043.1624	74.6196	63136.1158	199003.6816	3272471.9734	1337.18	-0.10815	252.009	0.47532	219.837	0.27114	945.653	0.3836	909.6202	312065	459.3593	0.67921	758.699	0.41292	8308490	-0.26106	218.224	112.859	111.8797	168.48	165.9837	55598.4	143.58	-0.45827	159.1364	3720860
20	2018-05-08t1417	1525807431.43	adult	67.9898	39.8021	-157.8326	1025.4857	73.3376	60441.8691	190496.0151	3030991.2654	1202.82	-0.4503	248.418	0.23238	216.2762	-0.0040368	887.671	0.016939	865.1568	280504	473.9433	0.92812	757.9935	0.36215	7843320	-0.5446	215.041	116.674	115.806	171.098	168.7079	54067	148.7859	-0.30871	162.91	3683750
20	2018-05-08t1807	1525821241.64	adult	71.826	43.6383	-153.9965	989.8611	72.2024	58242.2599	183709.8369	2911890.694	1319.52	-0.22562	252.404	0.3475	219.6725	0.11064	990.818	0.51378	968.0355	302200	470.5565	0.83049	782.097	0.50394	7679650	-0.67338	417.528	119.254	116.3513	258.787	255.7401	78930.1	154.9846	-0.09499	205.8713	3628420
20	2018-05-08t2207	1525835622.41	adult	75.8206	47.633	-150.0018	1002.6096	75.1312	59161.948	186520.0383	3007994.0126	1133.91	-0.66376	251.362	0.22371	219.0012	-0.0055408	868.983	-0.1675	853.0883	269385	469.5631	0.77657	737.9796	0.12719	7771100	-0.67065	350.463	120.888	119.6203	188.841	178.091	58540.8	154.6405	-0.29374	171.2716	3737370
20	2018-05-09t0207	1525850021.74	adult	79.8204	51.6328	-146.002	1001.9877	70.7451	58417.5386	184157.9379	2927966.4199	2501.42	2.1815	277.164	1.334	236.6943	0.90914	1283.55	1.8581	1177.996	392768	518.3037	1.62	979.6328	1.8435	8463460	-0.35226	556.353	128.451	125.256	306.427	285.3228	93766.8	165.5858	0.16945	244.3062	3922380
20	2018-05-09t0607	1525864422.44	adult	83.8206	55.633	-142.0018	1043.346	73.9776	60429.3585	190369.7211	3010084.2813	2086.78	1.2408	271.7	1.0213	234.2312	0.7149	1193.82	1.34	1123.3083	377248	489.8423	1.0741	881.6613	1.0804	8579200	-0.31416	461.699	126.86	125.8293	204.576	188.9968	64646.1	159.7109	-0.36404	178.5105	4005730
20	2018-05-09t1007	1525878844.13	adult	87.8267	59.639	-137.9958	1037.6248	72.5548	60645.73	191200.799	3001328.8218	1352.15	-0.26159	263.94	0.64757	231.4364	0.53586	963.874	0.22342	940.773	305548	462.3791	0.58485	785.3671	0.39296	8366370	-0.41638	654.347	130.567	124.4292	434.303	405.3246	137674	167.5258	-0.11388	327.5754	4138710
20	2018-05-09t1407	1525893223	adult	91.8208	63.6331	-134.0016	989.3745	75.0879	60660.3245	191249.5045	3138162.7819	1322.89	-0.32538	262.815	0.57478	227.3096	0.29865	928.303	0.05222	910.4014	294272	499.9988	1.1875	775.572	0.31642	8318100	-0.43585	439.732	127.287	125.2159	244.674	220.985	77561.6	163.9401	-0.5078	193.6594	4028620
20	2018-05-09t1807	1525907644.03	adult	95.8266	67.639	-129.9958	1043.7306	72.0778	60628.6523	191055.7594	2995716.1885	2185.94	1.2863	269.159	0.81714	229.9841	0.42143	1173.08	1.1082	1072.8485	371865	490.1484	1.0066	844.8637	0.74084	8528050	-0.33333	582.03	135.168	129.5436	382.828	365.3458	121356	182.2595	0.28359	298.1293	4282650
20	2018-05-09t2207	1525922027.77	adult	99.8221	71.6344	-126.0003	1045.2136	82.2572	68680.3754	216565.6804	3812395.3017	2121.26	1.1367	275.237	1.0458	235.1652	0.67437	1215.45	1.2587	1138.1754	435131	485.567	0.91871	904.8209	1.0867	9853760	0.26815	450.169	124.866	123.907	185.525	181.6073	66418.1	158.5158	-1.1366	175.3377	4470320
20	2018-05-10t0207	1525936424.55	adult	103.8212	75.6336	-122.0012	1040.8701	75.9066	66248.1281	208910.5282	3568176.9757	1504.13	0.0059998	269.857	0.81615	232.2727	0.52082	1041.72	0.52138	1023.9043	360437	492.5558	1.01	826.7116	0.60707	9324100	0.035901	317.473	122.923	121.1499	195.14	191.6675	67518.4	161.671	-1.1253	183.0713	4247230
20	2018-05-10t0607	1525950823	adult	107.8208	79.6331	-118.0016	973.5138	82.608	68245.4948	215606.2614	3972586.6602	1463.62	-0.061433	245.257	-0.15446	213.2043	-0.43564	897.058	-0.060199	851.6696	319352	447.1872	0.33984	721.36	0.0012054	8710540	-0.22178	320.419	122.517	120.6262	194.764	189.8687	69336.1	160.0832	-1.3319	181.3814	4351310
20	2018-05-10t1007	1525965235.45	adult	111.8243	83.6366	-113.9982	1096.7744	73.5975	65034.732	204941.7711	3330961.8973	2110.89	1.0865	283.29	1.323	244.0071	1.0994	1186.45	1.0976	1119.9221	403392	514.7178	1.3035	930.2082	1.1879	9627340	0.17945	675.155	146.613	143.1724	341	307.6873	115940	189.1778	-0.18281	229.1211	4982480
20	2018-05-10t1407	1525979648.48	adult	115.8279	87.6402	-109.9946	1031.1209	75.2676	64019.0782	201841.18	3316050.3835	1846.34	0.63214	275.366	1.0134	234.0789	0.60632	1183.72	1.0871	1123.3699	396548	503.5461	1.1372	908.3977	1.0627	9202450	0.013398	357.414	139.421	136.4036	235.456	225.3435	78877.6	186.34	-0.47116	214.3499	4659310
20	2018-05-10t1807	1525994049.57	adult	119.8282	91.6405	-105.9943	1067.5978	72.4248	63948.9474	201491.093	3245766.703	1552.18	0.13692	285.599	1.3982	246.0458	1.1929	1147.9	0.95382	1113.0947	383398	532.7726	1.5328	955.1734	1.3156	9532730	0.1638	680.5	142.359	137.4067	292.235	256.3302	97606.4	195.8469	-0.25722	236.1079	4751670
20	2018-05-10t2207	1526008446.64	adult	123.8274	95.6397	-101.9951	1073.6011	78.573	69687.6034	219711.4844	3807493.2894	1469.79	0.016011	272.965	0.92529	234.4301	0.62381	1003.16	0.4156	984.3376	365151	507.9491	1.196	815.5876	0.57412	9917380	0.33328	420.451	130.103	127.2606	228.854	220.4025	83303	179.7211	-0.9924	208.0932	4726910
20	2018-05-11t0207	1526022823.04	adult	127.8208	99.6331	-98.0016	1122.8053	79.8559	68768.7084	216588.36	3644158.8756	1830.13	0.66926	284.75	1.3672	243.6159	1.0664	1192.59	1.1399	1155.0237	429333	526.0714	1.4442	929.0314	1.1819	10224000	0.46909	411.15	139.097	136.5288	235.491	230.3106	84776.7	189.4672	-0.77228	218.6961	4994290
20	2018-05-11t0607	1526037221.32	adult	131.8203	103.6327	-94.0021	1082.5325	77.816	69007.3602	217439.0432	3760137.4072	1096.46	-0.57869	257.188	0.36271	224.2893	0.14046	802.597	-0.27962	765.5518	288935	470.3281	0.72501	684.6948	-0.062922	9254650	0.11773	298.022	132.634	128.2692	235.835	232.2209	84900.5	185.6061	-1.0136	218.8733	4772690
20	2018-05-11t1007	1526051624.93	adult	135.8213	107.6337	-90.0011	1099.2875	80.8243	68882.5981	216976.8452	3725370.1308	1846.09	0.76068	281.933	1.2808	241.7008	0.96781	1078.27	0.7567	992.459	388176	521.004	1.4096	830.4963	0.71108	10132100	0.47225	531.503	137.578	133.6816	278.497	255.9436	100259	191.3924	-0.94483	234.1759	4944260
20	2018-05-11t1407	1526066036.99	adult	139.8247	111.637	-85.9978	1028.9528	73.3549	61109.8446	192827.4784	3093441.6608	1027.94	-0.63638	265.646	0.70541	234.5104	0.63013	811.928	-0.17677	798.0669	259817	448.515	0.49528	699.0329	0.076711	8479700	-0.10883	566.266	142.475	136.0077	363.001	348.8584	116160	207.3494	-0.59892	274.617	4547930
20	2018-05-11t1807	1526080439.8	adult	143.8255	115.6378	-81.997	1146.4484	75.9289	71417.0075	225104.3481	3793818.2732	1112.56	-0.45626	249.457	0.14149	223.2389	0.11304	800.154	-0.1829	776.9417	298457	438.196	0.39515	670.7479	-0.028378	9292280	0.21844	316.755	132.431	127.6133	250.224	246.4799	93333.6	190.2912	-1.1895	230.8474	4933040
20	2018-05-11t2207	1526094826.15	adult	147.8217	119.634	-78.0008	964.499	75.0816	60839.0309	191920.548	3243127.1425	1870.95	0.92046	287.743	1.5451	244.8673	1.1052	1176.02	1.1966	1104.0532	373975	541.476	1.7781	903.5984	1.1753	9131810	0.19266	360.213	152.87	146.5198	298.926	294.1925	95058.4	222.0718	-0.46032	276.3746	4851470
20	2018-05-12t0207	1526109227.51	adult	151.822	123.6344	-74.0004	1066.3439	70.8764	61271.8232	192977.7818	3039742.3365	1492.65	0.28809	267.691	0.85485	229.7952	0.42652	1113.29	1.0206	1091.9572	357367	521.2412	1.5731	898.8222	1.2066	8577350	0.031176	374.744	148.029	141.8509	293.422	287.2151	94188.3	215.6737	-0.75914	267.702	4743140
20	2018-05-12t0607	1526123627.07	adult	155.8219	127.6343	-70.0005	986.8737	75.5458	60326.2737	190226.5919	3191615.5581	2200.32	1.6082	288.84	1.6589	243.6163	1.0585	1333.61	1.8582	1254.9821	420088	535.432	1.8168	1020.5667	1.8724	9088350	0.24112	442.766	159.652	151.4107	316.851	311.0464	99808.1	237.8759	-0.34131	292.2838	5023450
20	2018-05-12t1007	1526138028.26	adult	159.8223	131.6346	-66.0002	1064.1865	77.0995	65687.8215	207078.361	3542439.3003	1083.01	-0.38453	243.058	0.012416	213.9878	-0.26828	861.303	0.20008	844.9092	295427	449.8005	0.72567	724.9479	0.42539	8332990	0.012475	388.168	145.061	137.9563	299.018	293.9553	102563	211.7523	-1.0803	268.6274	4973270
20	2018-05-12t1407	1526152427	adult	163.8219	135.6342	-62.0005	936.1078	137.219	62049.0664	199764.2863	3860139.1332	1663.66	0.72163	262.118	0.75069	228.2161	0.38365	1079.47	1.042	1027.5959	349749	451.7614	0.80452	831.1953	1.0232	8490000	0.097963	473.923	163.151	154.6515	336.919	328.7192	109162	245.2437	-0.43341	306.81	5284450
20	2018-05-12t1807	1526166826.68	adult	167.8218	139.6341	-58.0006	1040.366	79.7057	65465.5067	206331.4086	3572722.0615	1703.48	0.83464	261.548	0.76697	228.0155	0.38866	1120.79	1.2528	1063.8976	383310	439.3326	0.68473	861.9343	1.2446	8928190	0.27538	409.639	162.156	152.6072	334.721	331.6635	114474	245.5707	-0.54664	306.5032	5535360
20	2018-05-12t2207	1526181227.46	adult	171.822	143.6344	-54.0004	973.019	76.3733	58453.476	184242.6341	3031797.8796	1494.55	0.47722	269.399	1.1002	237.6633	0.83175	983.526	0.79388	937.5573	300959	457.4944	0.99417	780.3403	0.87339	8221790	0.06074	490.163	172.045	160.8359	369.985	362.2703	113215	264.2197	-0.271	336.963	5250650
20	2018-05-13t0207	1526195627.61	adult	175.8221	147.6344	-50.0004	921.2335	75.3593	57502.8189	181466.2897	2986514.4866	1583.38	0.68039	263.318	0.90566	235.2652	0.73538	936.328	0.6657	876.0608	280898	437.9802	0.76876	718.441	0.59626	7894790	-0.026479	484.681	173.507	161.4342	379.125	373.905	113738	269.9676	-0.27057	349.8351	5202080
20	2018-05-13t0607	1526210028.54	adult	179.8223	151.6347	-46.0001	928.4997	77.6839	57509.3573	181396.1048	3000246.3704	1353.79	0.25757	256.734	0.68856	232.3016	0.61962	864.937	0.43311	821.4745	260346	406.1654	0.34627	652.1363	0.27859	7704340	-0.075623	464.976	174.666	162.6961	384.571	377.351	115756	273.1246	-0.3105	350.5661	5241560
20	2018-05-13t1007	1526224428.2	adult	183.8222	155.6346	-42.0002	919.3454	77.3128	55818.4368	176043.0059	2875889.1328	1441.34	0.44575	253.702	0.60851	229.085	0.49818	809.318	0.25485	740.8953	236321	413.317	0.49498	626.8887	0.17792	7391610	-0.17138	489.764	178.208	164.8593	393.239	386.5585	114826	282.677	-0.22263	360.4175	5192080
20	2018-05-13t1407	1526238829.08	adult	187.8225	159.6348	-38	900.5211	75.7415	54319.8943	171375.7176	2769703.4736	1538.22	0.6596	253.832	0.65155	230.744	0.59029	835.609	0.39995	767.2353	237313	405.5686	0.42128	609.9875	0.12381	7199440	-0.2235	504.514	181.033	166.6278	406.212	400.5196	115364	291.4362	-0.15694	369.9745	5134650
20	2018-05-13t1807	1526253230.36	adult	191.8228	163.6352	-33.9996	886.6496	77.5755	54380.0726	171567.723	2846033.9138	1518.78	0.63004	250.66	0.56624	227.8123	0.48611	826.06	0.39916	770.8367	234601	393.9189	0.27847	624.4556	0.25013	7114480	-0.24453	530.512	184.233	168.1125	412.945	407.2034	117276	298.8296	-0.1053	379.3448	5229080
20	2018-05-13t2207	1526267629.59	adult	195.8226	167.635	-29.9998	910.9523	77.2488	54805.8778	172836.0796	2838040.3699	1516.18	0.62787	249.167	0.54763	228.254	0.53289	782.229	0.24825	717.2368	224500	385.8507	0.18763	557.0626	-0.11636	7127920	-0.23083	554.654	185.823	169.3826	421.234	415.7204	120894	303.8821	-0.090576	380.9047	5315830
20	2018-05-14t0207	1526282029.04	adult	199.8225	171.6348	-26	887.869	76.2363	53695.8547	169443.1119	2742416.79	1647.09	0.89525	247.955	0.54014	227.4707	0.52531	842.303	0.54961	763.8685	236687	380.8133	0.14397	626.8901	0.3563	6950670	-0.28408	517.944	188.96	172.2892	430.403	423.0416	120943	307.1333	-0.11049	394.5813	5296940
20	2018-05-14t0607	1526296429.36	adult	203.8226	175.6349	-21.9999	786.7467	79.1016	50758.9677	160389.3053	2795433.8917	1962.9	1.5152	250.849	0.70266	230.7533	0.70473	798.575	0.39213	679.1635	211622	386.2501	0.27502	546.7762	-0.10854	6644730	-0.38613	521.478	195.692	178.6488	421.513	414.6801	111701	315.5103	-0.030739	385.1664	5183690
20	2018-05-14t1007	1526310835.43	adult	207.8242	179.6366	-17.9982	818.616	77.0879	50502.7877	159449.185	2670789.1957	1435.94	0.48289	248.842	0.66847	229.508	0.68821	789.932	0.38812	704.8253	208542	375.4061	0.12939	535.7821	-0.14355	6561450	-0.40728	529.096	197.233	180.121	424.732	415.2119	112129	323.9498	0.051297	391.283	5200640
20	2018-05-14t1407	1526325229.88	adult	211.8227	183.635	-13.9997	812.6347	77.9443	50185.2979	158425.5647	2662247.2961	1512.63	0.63942	248.522	0.70419	229.8482	0.74462	785.983	0.40495	679.853	205927	372.2496	0.11399	541.842	-0.066751	6507300	-0.41799	537.598	200.236	184.6007	429.947	423.4117	112646	324.4506	0.0047468	396.1934	5242980
20	2018-05-14t1807	1526339637.86	adult	215.8249	187.6373	-9.9975	789.7398	77.1632	48967.7165	154670.5662	2605547.9767	1551.92	0.72329	253.57	0.96131	235.2554	1.0277	769.628	0.36342	652.0941	197025	375.8516	0.21859	511.5178	-0.23499	6482020	-0.4197	542.879	204.615	188.8698	440.122	431.286	112671	332.5342	0.082255	405.5354	5230580
20	2018-05-14t2207	1526354029.3	adult	219.8225	191.6349	-5.9999	787.6618	77.0542	48994.1021	154733.2883	2583585.9229	1541.6	0.70988	254.675	1.058	236.1377	1.1131	773.191	0.4133	659.4937	197937	379.5274	0.32754	531.3155	-0.06265	6515100	-0.40239	550.647	208.959	190.6397	452.715	444.4776	115895	345.3613	0.23463	421.1234	5345600
20	2018-05-15t0207	1526368429.45	adult	223.8226	195.6349	-1.9999	766.4302	76.459	46293.0395	146248.163	2401254.2725	1654.38	0.93357	259.045	1.2913	241.1152	1.3835	783.446	0.49534	672.8735	189594	388.68	0.54081	554.346	0.13988	6265530	-0.48982	584.718	217.007	195.869	480.162	471.201	116199	364.2231	0.48017	443.4239	5248750
20	2018-05-15t0607	1526382828.4	dead	227.8223	199.6346	1.9999	736.7836	77.2197	44420.8502	140343.4639	2297322.6422	1751.78	1.127	269.362	1.7728	248.5347	1.7668	915.447	1.1671	809.9292	213299	419.5161	1.1646	666.559	0.99907	6249730	-0.49483	590.107	227.719	208.1335	491.96	484.0619	114627	377.7492	0.64187	451.4269	5283530
22	2018-05-05t1818	1525562694.37	larva	0	-28.1881	-201.8227	601.767	43.1045	20658.3123	65178.1331	592566.0948	836.505	0.8751	169.535	-0.021499	147.1838	-0.22071	542.005	0.4847	520.2104	59620.6	331.8795	0.4343	471.2954	0.54556	1862680	0.22083	221.561	100.53	100.0257	144.822	142.1077	15930.4	125.8444	0.0030557	137.4115	1104520
22	2018-05-05t2218	1525577087.35	larva	3.9981	-24.1901	-197.8247	772.3613	48.5074	27297.7618	86017.5135	825242.2122	607.352	-0.087355	189.489	0.33306	169.4939	0.26914	486.43	-0.0062217	476.6211	70532.4	339.8477	0.42445	442.9015	0.20978	2743810	0.52789	167.294	101.751	101.2013	145.44	143.6241	21088.8	127.3298	0.0074834	139.2903	1473360
22	2018-05-06t0218	1525591534.65	larva	8.0112	-20.1769	-193.8116	851.337	46.9774	33389.3051	105224.928	1079245.0245	972.022	0.88998	192.523	0.29463	167.8015	0.11327	648.707	0.76464	616.0085	114821	374.7217	0.71834	538.2663	0.70362	3397060	0.61644	235.734	99.7705	99.2207	146.841	143.5298	25990.9	125.8015	-0.062306	138.526	1760450
22	2018-05-06t0618	1525605919.25	larva	12.0069	-16.1812	-189.8158	557.2517	112.8662	38635.6285	124965.8978	2489614.2933	863.102	0.35975	173.604	-0.3039	149.3723	-0.54186	576.06	0.17857	535.6564	116364	348.5723	0.32418	476.9207	0.13737	3498650	0.27706	203.305	96.5734	96.0711	140.325	137.9927	28345.7	121.8298	-0.2013	133.2925	1946240
22	2018-05-06t1018	1525620317.39	larva	16.0064	-12.1817	-185.8163	1003.3021	60.2578	48838.7383	153916.797	1972509.2877	880.559	0.23755	193.726	0.085334	162.9934	-0.27252	688.88	0.66604	677.0304	177042	412.7845	0.98752	604.242	0.87118	4971010	0.98134	198.22	102.64	102.1312	147.339	145.0297	37866.1	128.7945	-0.059949	141.5028	2633740
22	2018-05-07t1039	1525708025.7	adult	40.3698	12.1817	-161.4529	1248.0213	103.6014	85508.0668	270024.5566	4923074.6791	1395.29	0.67285	220.63	-0.0025205	192.5801	-0.1726	856.837	0.63642	816.9398	382149	400.2327	0.16183	719.186	0.79249	9822020	1.8958	332.767	108.398	106.7427	217.856	211.7102	97163.7	137.3845	-0.089121	161.0942	4825680
22	2018-05-07t1645	1525729946.49	adult	46.4589	18.2708	-155.3638	1317.9499	80.4328	86265.6683	271638.6847	4857975.3617	1007.21	-0.55472	226.977	-0.083572	203.2709	-0.01168	721.272	-0.41302	712.0469	324572	400.5969	-0.10046	597.8671	-0.45276	10203500	1.5348	323.166	102.097	101.0609	163.409	156.6152	73533.9	132.4096	-0.51568	148.1276	4589690
22	2018-05-07t1902	1525738175.6	adult	48.7448	20.5567	-153.078	1334.3727	77.6673	82528.5561	259777.143	4329056.5971	1183.08	-0.19306	237.54	0.2491	212.092	0.31661	816.448	0.023261	791.8603	351889	425.3442	0.24534	661.765	-0.044445	10225400	1.3542	463.212	108.962	107.4222	180.713	171.9698	77887.5	141.0675	-0.045994	161.0793	4690470
22	2018-05-07t2216	1525749809.7	adult	51.9765	23.7884	-149.8463	1252.4795	81.3913	80105.0739	252247.8863	4363326.4693	1489.66	0.45624	237.453	0.10685	207.7712	-0.052187	943.025	0.61315	907.4025	394184	441.7404	0.46365	746.8817	0.52996	9921280	0.94939	262.379	111.541	110.2799	173.011	167.9348	72318.5	143.8348	0.049031	161.1218	4660420
22	2018-05-08t0216	1525764211.97	adult	55.9771	27.789	-145.8456	1281.3801	82.9909	83013.3242	261499.2385	4550978.11	1566.68	0.54919	247.768	0.45539	215.7136	0.2339	990.126	0.78164	946.8837	428724	461.3671	0.78818	802.1509	0.89462	10719200	1.1822	300.034	113.501	111.974	186.052	179.3054	80560.3	147.3318	0.1392	168.4693	4910380
22	2018-05-08t0616	1525778614.82	adult	59.9779	31.7898	-141.8448	1376.3022	83.3265	89631.096	282200.2043	5026285.9439	1166.56	-0.46365	238.104	-0.11316	211.6424	-0.1079	801.878	-0.36893	780.4955	375279	415.7041	-0.14939	657.3553	-0.37056	11122100	1.2746	347.944	117.789	115.8036	202.726	191.4558	94875.6	152.6878	0.31593	176.9865	5502060
22	2018-05-08t1018	1525793122.92	adult	64.0079	35.8198	-137.8148	1233.8619	87.2521	90675.568	285820.8946	5570610.3991	1529.57	0.33578	238.106	-0.19222	209.2889	-0.32775	947.19	0.39211	888.6722	447073	415.4096	-0.17788	751.6284	0.35588	11229300	1.2485	518.247	117.167	114.7944	251.416	198.3577	118669	150.5139	-0.015132	172.975	5525700
22	2018-05-08t1417	1525807458.12	adult	67.9899	39.8018	-133.8328	1292.7465	82.0777	86348.8386	271953.4745	4847953.6691	1696.91	0.661	251.817	0.39331	221.8861	0.31213	947.301	0.33742	870.9297	426286	445.7905	0.38985	743.5479	0.249	11327500	1.2302	403.945	116.635	114.417	211.441	193.7803	95148.3	154.4805	0.04797	179.3837	5246610
22	2018-05-08t1807	1525821269.09	adult	71.8263	43.6382	-129.9964	1211.6181	90.142	85921.0514	270794.7085	5142408.9651	1187.46	-0.51672	245.114	0.0059836	217.8447	0.008135	800.747	-0.4841	778.1198	358734	425.9756	-0.0089661	659.842	-0.4323	10961500	0.97669	589.809	110.961	108.056	255.114	222.3313	114291	148.3011	-0.50586	182.6298	4962180
22	2018-05-08t2207	1525835649.19	adult	75.8208	47.6327	-126.002	1188.1373	83.8165	82132.8493	258899.2978	4722286.3751	1470.93	0.06316	243.717	-0.12923	213.471	-0.31301	922.786	0.10795	860.987	394952	425.832	-0.031418	705.9959	-0.11178	10426400	0.64526	590.116	126.73	121.2023	364.928	337.2547	156189	173.449	0.84005	252.8181	5421630
22	2018-05-09t0207	1525850048.4	adult	79.8206	51.6325	-122.0022	1297.7152	85.2672	87065.5125	274271.3716	4957748.5364	1493.64	0.073367	237.263	-0.46321	207.1789	-0.70351	927.952	0.099667	863.5083	421290	423.652	-0.075694	699.3904	-0.17568	10762300	0.76788	560.253	124.235	119.7143	309.043	280.2383	140306	169.4948	0.40055	220.4244	5635320
22	2018-05-09t0607	1525864449.25	adult	83.8208	55.6327	-118.0019	1315.6108	81.6845	89930.8125	283469.4377	5110340.3655	1726.05	0.50919	234.348	-0.62085	204.6147	-0.87478	939.421	0.12457	873.0567	440588	415.5179	-0.21721	710.199	-0.11124	10975900	0.83357	532.003	126.381	122.7428	244.914	228.7751	114865	171.1794	0.30079	210.776	5919180
22	2018-05-09t1007	1525878871.54	adult	87.827	59.6389	-113.9958	1245.247	81.7144	85143.9678	268420.7701	4880811.0709	1408.45	-0.15085	239.14	-0.41595	209.4056	-0.62552	898.061	-0.080013	855.4793	398739	430.27	0.045811	684.4508	-0.28151	10604900	0.63782	434.555	126.294	122.8929	233.538	226.8712	103691	172.5673	0.1715	211.117	5600610
22	2018-05-09t1407	1525893249.46	adult	91.8209	63.6328	-110.0019	1183.7639	84.3987	77793.9707	245108.6509	4362206.3166	2247.72	1.4462	249.71	0.024863	214.3134	-0.37626	1123.95	0.92541	1066.0251	456325	447.9467	0.34108	890.9774	1.0606	10122000	0.39953	720.459	131.052	125.9536	301.488	260.5389	122404	184.3173	0.61275	236.8979	5312190
22	2018-05-09t1807	1525907671.29	adult	95.8269	67.6388	-105.9958	1223.144	82.2908	82783.9463	260888.2671	4789688.0255	2037.99	1.0096	252.873	0.14709	218.297	-0.17793	1080.23	0.70638	999.0538	466660	447.5827	0.33557	792.8403	0.41655	10902900	0.74767	590.371	128.356	123.6297	309.338	275.4862	133634	180.5591	0.1932	242.0283	5534210
22	2018-05-09t2207	1525922054.89	adult	99.8224	71.6343	-102.0004	1312.6605	82.3463	83873.3632	264069.8789	4647888.3399	2502.77	1.8355	252.789	0.13855	217.2224	-0.23666	1072.73	0.65815	967.5583	469857	445.7377	0.30926	832.3443	0.64881	11056000	0.80561	607.762	134.366	128.9792	318.75	282.2029	139613	189.2343	0.42971	249.2235	5876630
22	2018-05-10t0207	1525936451.43	adult	103.8214	75.6333	-98.0013	1248.8405	88.1458	86890.3345	273798.1083	5104233.9664	2088.73	1.0581	245.168	-0.16527	211.0702	-0.54682	1074.44	0.65568	987.6752	486721	430.006	0.079269	828.5343	0.61777	11089200	0.81036	525.971	135.517	129.2438	336.896	320.2311	152614	191.7983	0.33787	266.0176	6129590
22	2018-05-10t0607	1525950849.62	adult	107.8209	79.6328	-94.0018	1268.9702	83.6757	85318.7175	268764.5475	4854900.1285	2129.18	1.1198	252.222	0.1182	216.6299	-0.26438	1023.49	0.44786	919.1407	455455	460.2807	0.52976	761.5624	0.23158	11206500	0.85255	758.93	131.929	125.9472	330.822	288.3512	147216	189.7629	0.033628	256.4962	5861740
22	2018-05-10t1007	1525965262.53	adult	111.8245	83.6364	-89.9983	1274.3516	81.5248	84406.4226	265861.2392	4801101.048	1976.12	0.84964	254.127	0.19751	217.2762	-0.22775	1071.86	0.64531	987.5833	472689	463.7071	0.58042	784.7073	0.37209	11184600	0.83671	792.502	136.269	129.091	375.875	332.3882	165761	199.3864	0.25966	283.3419	5997460
22	2018-05-10t1407	1525979676.09	adult	115.8283	87.6402	-85.9945	1262.856	83.274	85906.3854	270601.0743	4933651.6228	2180.25	1.2154	260.48	0.44624	222.2378	0.022399	1023.64	0.4651	918.6958	458592	481.936	0.83705	771.0147	0.30737	11653300	1.0272	663.898	136.405	129.9603	350.156	313.5457	156870	199.7059	0.073217	279.5819	6102490
22	2018-05-10t1807	1525994076.95	adult	119.8285	91.6404	-81.9942	1290.5814	84.5856	86532.4809	272469.9261	4943756.7044	1434.19	-0.068614	260.104	0.43766	223.9911	0.11239	964.816	0.25265	929.5955	435132	469.7296	0.67295	756.9686	0.24562	11728100	1.0532	665.37	142.232	135.2078	370.594	342.1872	167138	209.3868	0.26007	289.3965	6413230
22	2018-05-10t2207	1526008473.96	adult	123.8277	95.6396	-77.9951	1261.3617	83.5452	87056.879	274246.9705	5042263.3406	1559.63	0.17237	257.346	0.34259	223.806	0.10707	926.973	0.12798	856.2158	420846	469.0927	0.6742	748.8971	0.22041	11663200	1.0258	525.635	140.771	136.4286	289.628	275.1952	131491	199.817	-0.27244	247.717	6379890
22	2018-05-11t0207	1526022849.81	adult	127.821	99.6329	-74.0018	1316.1057	83.1054	89028.5929	280476.4656	5105497.2061	1912.95	0.81341	241.456	-0.23333	209.8175	-0.56249	1046.8	0.59714	991.6241	485715	416.7159	-0.0051034	781.8876	0.41411	11196100	0.84667	818.662	139.06	134.3403	309.277	284.2452	143505	195.9929	-0.55271	254.445	6448080
22	2018-05-11t0607	1526037247.76	adult	131.8204	103.6323	-70.0024	1320.0327	84.8523	90017.5394	283427.1015	5228249.7825	2145.38	1.2485	242.428	-0.17847	212.2254	-0.43482	1059.33	0.66391	992.1123	496825	414.3555	-0.0092411	792.7086	0.49269	11366000	0.92086	1071.98	154.647	147.8346	373.661	334.7454	175247	224.5065	0.21943	296.3376	7250460
22	2018-05-11t1007	1526051651.77	adult	135.8215	107.6334	-66.0012	1232.4516	84.185	86219.2263	271705.6389	5090239.4791	1640.11	0.40113	240.995	-0.20976	212.2664	-0.41985	958.621	0.3217	918.1735	430421	409.2664	-0.046111	733.3021	0.21686	10816100	0.72717	720.085	154.125	147.799	423.45	386.1967	190129	223.4993	0.01813	311.7615	6917300
22	2018-05-11t1407	1526066064.11	adult	139.8249	111.6368	-61.9978	1341.4567	85.4156	92424.746	291058.6672	5409130.0397	1415.67	0.042905	224.426	-0.7872	199.3013	-1.0099	917.968	0.20546	896.3947	442461	364.6979	-0.59291	675.1579	-0.043624	10800500	0.73943	696.977	154.961	148.3134	394.906	370.6191	190345	223.3203	-0.14341	306.8156	7457510
22	2018-05-11t1807	1526080467.23	adult	143.8258	115.6377	-57.9969	1308.1377	85.6296	88063.6982	277265.2516	5100141.4841	1435.99	0.11336	230.24	-0.55185	207.2322	-0.62353	800.719	-0.18087	759.1053	367530	377.2021	-0.39663	633.9137	-0.21293	10560900	0.67392	1023.81	154.38	147.1524	431.308	362.9444	197971	234.2618	0.0087806	314.2464	7081240
22	2018-05-11t2207	1526094853.05	adult	147.8219	119.6338	-54.0009	1224.066	87.5903	85168.4368	268412.6402	5044041.3051	1496	0.25563	228.801	-0.57948	204.8879	-0.71433	877.649	0.13149	839.103	389676	370.1965	-0.45313	648.7199	-0.098425	10147500	0.55166	599.902	156.613	150.1249	345.601	331.0484	153447	236.6818	-0.078504	304.8544	6945920
22	2018-05-12t0207	1526109254.27	adult	151.8222	123.6341	-50.0006	1278.9658	86.4082	88144.3061	277563.3367	5209838.891	1357.86	0.046389	227.528	-0.60491	205.303	-0.68427	824.313	-0.016975	782.4641	378360	362.6613	-0.51846	627.802	-0.15845	10436700	0.68166	504.469	162.359	155.261	332.865	321.7152	152785	239.6018	-0.15819	298.4562	7447410
22	2018-05-12t0607	1526123653.97	adult	155.8221	127.634	-46.0006	1278.1147	90.2484	88557.7898	278936.2355	5328123.5459	1709.01	0.71837	220.515	-0.83863	197.3527	-1.0304	898.941	0.29263	847.853	415311	365.3871	-0.44757	640.8003	-0.048922	10167700	0.6149	528.548	165.519	154.9944	328.262	316.7592	151657	250.171	-0.044539	293.1962	7631900
22	2018-05-12t1007	1526138055.22	adult	159.8225	131.6344	-42.0003	1033.2498	92.1564	76193.0924	240612.9678	4703808.1897	1622.41	0.60322	221.755	-0.77285	197.6937	-1.0022	942.553	0.49447	886.6243	374193	362.4332	-0.45238	700.9674	0.30317	8790140	0.16961	1065.12	174.652	165.8626	428.478	368.9926	170106	265.4212	0.16595	327.4928	6923010
22	2018-05-12t1407	1526152453.95	adult	163.8221	135.634	-38.0006	1221.5185	87.0869	83133.5106	262019.3968	4836273.1115	1575.57	0.5584	221.793	-0.75106	200.2169	-0.876	891.564	0.35511	838.446	386939	362.0162	-0.42387	631.8276	-0.0034492	9606760	0.48001	1094.34	180.209	163.1328	531.511	491.7671	230676	296.5001	0.71269	386.394	7805590
22	2018-05-12t1807	1526166853.79	adult	167.8221	139.634	-34.0007	1210.6603	84.3763	81012.7574	255153.416	4687560.0246	1183.83	-0.141	220.515	-0.77799	199.3598	-0.89916	783.935	0.00094287	756.7783	331605	363.9544	-0.3671	604.526	-0.10353	9306390	0.40519	650.41	181.652	162.6912	412.688	398.155	174567	307.5781	0.78363	372.9825	7666250
22	2018-05-12t2207	1526181254.41	adult	171.8222	143.6341	-30.0005	830.987	92.4512	59688.0995	190851.3658	3606119.6222	1161.45	-0.15591	225.501	-0.56555	203.2794	-0.70472	828.045	0.20739	814.6499	257522	364.2234	-0.33171	637.9648	0.116	7006550	-0.35675	962.602	189.83	166.9537	558.312	471.3865	173635	331.5517	1.1209	423.4478	5898210
22	2018-05-13t0207	1526195654.69	adult	175.8223	147.6342	-26.0004	1232.9444	85.9606	83647.7539	263514.5835	4793111.5552	1025.79	-0.39306	216.199	-0.89585	198.9381	-0.8777	665.439	-0.37499	614.5199	290131	348.2296	-0.53386	515.455	-0.50396	9420460	0.49951	762.889	188.762	165.6174	457.352	440.351	199406	334.1884	1.0093	410.4391	8224920
22	2018-05-13t0607	1526210055.68	adult	179.8226	151.6345	-22.0002	1213.934	86.4669	83961.2134	264626.1855	4868479.2906	931.748	-0.56494	212.082	-1.0281	196.7309	-0.94832	574.559	-0.70879	554.8969	251657	345.279	-0.55795	470.7272	-0.72705	9272020	0.46979	644.237	189.137	166.5857	445.764	432.4214	195245	333.3126	0.84462	400.2167	8268860
22	2018-05-13t1007	1526224455.36	adult	183.8225	155.6344	-18.0002	1199.9502	87.1503	82458.2639	259844.5194	4780794.1868	925.518	-0.56996	212.623	-0.98401	196.2289	-0.94561	624.154	-0.49034	616.533	268386	342.6995	-0.57856	496.1922	-0.56354	9128960	0.43821	650.786	194.368	169.243	459.878	445.3974	197747	349.129	1.0118	418.0658	8345210
22	2018-05-13t1407	1526238856.1	adult	187.8227	159.6346	-14	1170.6993	86.8045	80485.9186	253677.0559	4672138.7438	1087.12	-0.23804	214.786	-0.87793	197.5217	-0.8677	631.099	-0.44331	607.0716	265062	349.2721	-0.4556	492.9251	-0.55635	9000820	0.41279	673.146	200.511	175.3257	468.038	451.4535	196576	358.2649	1.0491	428.1707	8402610
22	2018-05-13t1807	1526253257.33	adult	191.823	163.6349	-9.9997	1139.2029	88.2996	79643.8274	251062.7624	4699396.0099	1182.32	-0.040799	216.358	-0.79149	197.8112	-0.83185	696.477	-0.14733	654.2482	289038	349.8617	-0.42346	505.0775	-0.46009	8968260	0.41479	716.804	205.907	178.9199	486.857	473.9245	202046	370.2607	1.1529	445.7924	8535030
22	2018-05-13t2207	1526267656.62	adult	195.8228	167.6347	-5.9999	1116.5071	89.4031	77558.07	244484.7128	4572470.4212	1258.74	0.11665	219.27	-0.64774	199.8798	-0.71608	697.639	-0.11569	642.2458	281846	359.137	-0.24728	509.5308	-0.40576	8848870	0.3846	758.263	212.153	184.329	499.375	485.2178	201747	380.3652	1.2297	459.6075	8561640
22	2018-05-14t0207	1526282056.03	adult	199.8227	171.6346	-2.0001	1078.7753	90.1412	74558.0717	235034.3511	4425494.0982	1039.13	-0.31068	222.119	-0.50329	202.6214	-0.57013	688.7	-0.12575	650.4551	267904	362.7236	-0.15752	548.5562	-0.13264	8624890	0.31824	809.282	218.934	189.571	523.211	507.0082	203529	394.836	1.3728	476.852	8501220
22	2018-05-14t0607	1526296456.47	dead	203.8228	175.6347	2.0001	1088.515	89.5954	76299.8116	240548.8698	4546445.8947	981.922	-0.41513	220.632	-0.52698	203.4138	-0.50316	610.248	-0.44944	591.0672	242879	354.8458	-0.25872	504.7249	-0.37696	8761970	0.37798	846.918	218.321	188.1336	536.577	515.0635	213558	399.4242	1.367	483.5751	8670180
23	2018-05-05t1818	1525562707.5	larva	0	-28.1883	-157.8224	405.4901	57.9024	15470.9234	49034.7399	523277.81	317.467	-0.88004	145.2	-0.58445	140.2519	-0.40455	269.123	-1.0959	266.3064	22068.1	206.3197	-0.903	249.6916	-0.9136	1187880	-0.40156	225.252	126.154	125.2979	171.501	169.081	14063.1	153.6479	0.63432	165.3455	1032060
23	2018-05-05t2218	1525577100.3	larva	3.998	-24.1903	-153.8244	473.8137	46.1916	17175.993	54481.4095	516979.923	699.674	0.21396	183.168	0.18233	172.2477	0.34447	479.143	-0.048397	462.7716	44081.2	276.8465	-0.26489	409.2455	-0.014894	1669210	-0.39858	206.585	131.665	131.3076	177.362	175.4103	16317.3	160.0598	0.77972	170.5493	1199860
23	2018-05-06t0218	1525591548.34	larva	8.0113	-20.1769	-149.8111	653.1866	51.3139	28522.4408	90412.1234	1016509.6644	712.936	0.071592	191.596	0.2718	171.6929	0.22326	525.532	0.052092	509.8355	79355.3	338.5035	0.31061	463.5022	0.19735	2878350	0.19497	188.621	115.481	115.173	161.999	160.4744	24461.8	142.674	0.35235	155.7397	1734880
23	2018-05-06t0618	1525605932.95	larva	12.0071	-16.1812	-145.8154	865.6722	45.3363	33638.6713	106019.7184	1077946.0124	1019.11	0.83795	201.09	0.39611	172.5866	0.13738	682.486	0.79396	643.8492	121483	412.5012	1.0656	562.5119	0.72551	3574970	0.33588	337.092	124.473	123.9991	176.859	172.657	31480.9	153.6995	0.61687	167.1071	2212880
23	2018-05-06t1018	1525620331.08	larva	16.0065	-12.1817	-141.8159	888.7047	50.1395	36473.0479	114834.6696	1274416.4341	827.551	0.079525	201.101	0.28001	170.8327	-0.034556	657.679	0.48569	647.5627	126932	404.3969	0.88714	595.9688	0.81347	3871800	0.17292	226.852	108.112	107.624	153.659	151.841	29656.2	134.5327	0.094574	146.7296	2081480
23	2018-05-07t1039	1525708039.43	adult	40.37	12.1817	-117.4524	1140.2922	73.2822	68662.9817	216325.5215	3481035.5507	1346.28	0.54605	230.48	0.34802	201.5824	0.20114	891.609	0.836	850.6956	320088	435.0994	0.69232	691.3814	0.57899	8267560	0.97505	263.223	116.029	115.251	167.035	164.2856	59965.6	145.3449	0.26979	158.9964	4162090
23	2018-05-07t1645	1525729959.69	adult	46.4589	18.2707	-111.3635	1133.4127	76.6531	71007.2463	223666.0129	3753352.1042	1173.65	-0.14065	236.621	0.3086	209.7258	0.29699	818.274	0.14192	792.4984	303580	423.832	0.28993	688.9023	0.26677	8767770	0.72429	372.926	118.095	117.4913	170.03	166.578	63081.1	147.9294	0.41353	162.0294	4375900
23	2018-05-07t1902	1525738188.77	adult	48.7448	20.5565	-109.0776	1169.3127	80.8357	74889.8365	235909.2131	4059130.003	1011.95	-0.61368	233.488	0.076341	205.5002	-0.013931	775.602	-0.21053	758.671	303260	441.0407	0.52016	670.351	0.024357	9122830	0.74198	439.209	121.524	120.7795	174.496	170.6542	68228.1	151.555	0.60759	165.612	4748200
23	2018-05-07t2216	1525749822.86	adult	51.9765	23.7882	-105.8459	1155.1013	80.4247	74355.6553	234265.4834	4062615.3879	1261.63	-0.096684	234.432	-0.030773	207.1894	-0.083313	841.979	0.031786	810.7957	326688	438.4836	0.40299	695.4854	0.10895	9090810	0.49801	479.299	126.297	125.5059	183.313	178.8625	71125.5	157.9504	0.96436	172.8846	4897550
23	2018-05-08t0216	1525764225.23	adult	55.9771	27.7889	-101.8453	1187.7006	82.1964	77664.1375	244855.3492	4241833.8721	1543.46	0.49357	235.798	-0.11673	207.2171	-0.2426	1009	0.89028	946.5065	408644	420.5449	-0.0093429	794.637	0.83216	9544160	0.55634	338.843	117.637	116.8319	174.331	170.2395	70604.1	148.7774	0.23454	164.2499	4761490
23	2018-05-08t0616	1525778628.11	adult	59.9779	31.7897	-97.8445	1221.6216	79.2581	76247.3186	240130.5677	3998741.7543	1314.78	-0.11408	248.88	0.40808	218.295	0.27056	945.506	0.44688	920.432	376312	457.7744	0.68116	754.3201	0.43	9902430	0.63512	357.448	120.095	119.191	184.025	175.2058	73241.8	152.1486	0.28075	167.9317	4778330
23	2018-05-08t1018	1525793136.88	adult	64.0082	35.8199	-93.8143	1396.6477	77.9217	84249.0403	265349.8202	4387700.2937	1324.15	-0.13822	241.802	-0.014763	212.8981	-0.12284	906.48	0.16664	865.7971	398851	427.8736	0.065184	734.0843	0.21435	10633200	0.9404	274.701	127.32	126.5159	181.786	178.9221	79985.7	158.6932	0.5076	173.6731	5598920
23	2018-05-08t1417	1525807471.43	adult	67.99	39.8017	-89.8324	1224.4908	76.9631	76161.6984	239892.4891	3983515.0168	1197.68	-0.46186	248.007	0.21291	219.605	0.18357	857.494	-0.14525	841.687	341282	442.6898	0.33056	694.2974	-0.13677	9853080	0.47913	249.312	122.043	120.9854	183.358	180.8283	72976.5	156.9587	0.20319	173.8515	4848640
23	2018-05-08t1807	1525821282.7	adult	71.8264	43.6382	-85.996	1182.4483	83.7446	75626.6138	238215.6106	4150972.3268	1475.59	0.1184	246.577	0.074518	214.2373	-0.19416	1013.38	0.63222	964.4789	400284	448.4015	0.41331	789.8492	0.5633	9726490	0.35574	551.572	137.046	133.6241	324.042	290.5924	127997	176.9401	1.2547	226.1923	5405910
23	2018-05-08t2207	1525835662.51	adult	75.8208	47.6326	-82.0016	1065.8715	79.466	67782.2051	213651.6746	3625835.5946	1780.07	0.72994	249.194	0.12362	216.1719	-0.16285	1094.26	0.98583	1007.1857	387369	449.0072	0.39677	837.8814	0.87359	8807030	-0.15727	622.217	133.514	129.1908	359.767	340.2298	127358	175.5388	0.96602	237.4501	4718660
23	2018-05-09t0207	1525850061.67	adult	79.8206	51.6323	-78.0018	1136.9693	85.4104	73345.3436	231065.1338	4087428.7488	1359.59	-0.20705	238.405	-0.41177	209.8183	-0.5593	916.337	0.042232	877.6392	350957	418.3637	-0.17043	733.1235	0.067365	9115160	-0.034712	391.94	121.563	119.4156	205.84	196.1066	78836.9	162.0911	-0.037167	185.2082	4647840
23	2018-05-09t0607	1525864462.64	adult	83.8209	55.6326	-74.0016	1107.1435	79.2606	70093.8386	220918.8321	3767944.0903	1723.28	0.50357	236.792	-0.5134	206.955	-0.74916	1092.5	0.85593	1032.0975	399854	403.3492	-0.42863	789.135	0.43736	8656620	-0.27709	436.49	131.947	129.4566	236.197	217.0181	86447.9	173.0258	0.40782	201.5507	4823720
23	2018-05-09t1007	1525878885.23	adult	87.8271	59.6389	-69.9953	1145.3854	80.8459	73505.2976	231580.7794	4029412.4021	1510.96	0.050794	234.104	-0.63191	206.6111	-0.77284	1020.63	0.48509	1002.1719	391920	389.1893	-0.64384	735.8897	0.062278	8967840	-0.13313	464.534	131.642	128.6027	230.435	223.2145	88486.9	174.6845	0.29134	209.9575	5042800
23	2018-05-09t1407	1525893262.88	adult	91.8209	63.6327	-66.0015	1086.3141	80.1274	69684.8797	219709.8578	3840655.4913	2362.48	1.6661	232	-0.7183	204.136	-0.90478	1163.3	1.101	1094.2794	423440	380.8084	-0.75063	840.7008	0.73641	8429240	-0.38438	609.456	143.969	140.1573	315.012	275.3581	114664	190.4254	0.94863	231.777	5230820
23	2018-05-09t1807	1525907684.98	adult	95.8271	67.6388	-61.9954	1109.1065	80.8646	71150.9063	224133.8584	3896250.0644	1589.21	0.17025	231.685	-0.72464	205.5389	-0.83221	929.884	0.055774	860.0301	345917	395.597	-0.48394	734.6535	0.053852	8597610	-0.30166	414.218	145.92	141.786	258.485	249.6269	96156.5	200.1443	1.2341	236.4184	5414950
23	2018-05-09t2207	1525922068.5	adult	99.8225	71.6342	-57.9999	1097.4944	78.8181	68913.3219	217138.6435	3725109.5608	1488.16	-0.023002	228.236	-0.8538	205.3838	-0.83776	960.594	0.18631	924.5704	345814	366.7013	-0.90011	687.8391	-0.22426	8205080	-0.46888	476.464	150.89	147.2933	283.361	266.6212	102010	203.2828	1.146	244.4299	5424510
23	2018-05-10t0207	1525936464.93	adult	103.8215	75.6332	-54.0009	1015.7877	78.6515	63955.4691	201995.5539	3389708.9845	1769.71	0.48397	228.696	-0.82006	205.8718	-0.80858	1003.5	0.3645	928.3023	335170	355.9127	-1.0232	741.3576	0.1057	7625180	-0.70952	912.171	157.231	149.9814	371.066	304.2667	123936	224.2964	1.9162	267.2876	5242390
23	2018-05-10t0607	1525950863.04	adult	107.821	79.6327	-50.0014	1096.107	79.6834	72489.461	228527.4295	4097687.2497	1070.51	-0.75913	216.825	-1.2675	200.7773	-1.0569	751.312	-0.64587	740.3429	283996	324.8467	-1.4347	570.257	-0.86465	8193160	-0.44448	426.279	152.54	147.486	284.018	271.3318	107359	217.1322	1.2928	255.163	5764040
23	2018-05-10t1007	1525965276.33	adult	111.8247	83.6364	-45.9978	739.516	134.624	58944.9797	189980.2546	4093720.5652	1278.59	-0.37632	215.74	-1.284	198.1155	-1.1791	830.891	-0.30582	789.3019	255084	322.656	-1.4191	601.6205	-0.65451	6609210	-1.0944	522.815	149.251	141.1354	334.134	316.6075	102579	222.4559	1.2596	289.8698	4572320
23	2018-05-10t1407	1525979689.84	adult	115.8284	87.6402	-41.994	1036.5835	81.0021	65703.8912	207071.0641	3566869.244	1175.23	-0.5402	224.089	-0.9402	207.9061	-0.68434	685.766	-0.84776	638.7429	235218	334.8294	-1.2058	540.6744	-0.95905	7678860	-0.61684	788.056	169.348	154.4762	465.439	441.7453	159646	268.6689	2.882	353.5915	5803030
23	2018-05-10t1807	1525994090.69	adult	119.8287	91.6404	-37.9938	724.1312	84.8954	46803.1481	148480.3568	2626736.9861	511.499	-1.676	217.158	-1.1804	208.7844	-0.63261	392.218	-1.9403	381.5502	96093.5	308.566	-1.5252	362.7523	-1.8825	5300830	-1.5507	588.317	178.415	159.8048	396.725	386.2554	97197.6	302.3144	3.8105	357.6142	4355110
23	2018-05-10t2207	1526008487.65	adult	123.8278	95.6396	-33.9946	961.943	80.982	59958.6684	189035.3482	3210364.5814	1206.01	-0.44308	222.346	-0.96318	208.4978	-0.6375	650.766	-0.91474	600.848	203690	324.8117	-1.2633	502.703	-1.0854	6958320	-0.84049	672.114	178.655	160.4914	407.706	390.9464	127612	295.6713	3.1617	359.8014	5590990
23	2018-05-11t0207	1526022863.28	adult	127.821	99.6328	-30.0014	932.5782	81.1346	57820.9419	182508.9408	3108483.3629	858.533	-1.0218	219.299	-1.0524	208.8652	-0.60839	597.062	-1.0771	578.8192	180313	308.8554	-1.4346	470.383	-1.2112	6620190	-0.93067	625.243	182.134	157.6244	463.808	453.2803	140070	331.9795	4.0229	410.2529	5498270
23	2018-05-11t0607	1526037261.1	adult	131.8204	103.6322	-26.002	859.2533	82.9846	53494.3158	168919.1574	2875185.6043	1067.75	-0.6287	228.474	-0.6901	214.5584	-0.32357	619.906	-0.95104	574.6401	172954	338.411	-1.0055	516.0349	-0.9305	6374420	-0.97787	686.533	194.679	166.6461	502.726	494.4536	140261	354.9096	4.3529	437.1431	5431550
23	2018-05-11t1007	1526051665.23	adult	135.8216	107.6333	-22.0008	910.4666	76.8993	53805.2406	169647.8407	2783348.3823	802.205	-1.0615	226.864	-0.72428	214.6806	-0.30603	562.334	-1.119	541.5808	158578	329.1487	-1.0899	469.167	-1.1262	6375790	-0.92766	691.841	199.92	168.8344	512.292	502.5363	144466	379.2986	4.6909	460.8846	5618550
23	2018-05-11t1407	1526066077.8	adult	139.8251	111.6368	-17.9973	905.1082	78.2774	54338.6653	171398.0928	2844066.5011	1088.12	-0.53095	227.001	-0.69396	213.4008	-0.35316	624.879	-0.85101	589.2953	177466	332.0351	-1.017	493.2285	-0.9606	6441370	-0.85384	676.372	203.818	169.9244	533.136	528.7542	151411	389.1485	4.5863	477.5377	5783530
23	2018-05-11t1807	1526080481.1	adult	143.826	115.6377	-13.9964	919.0629	79.1761	55067.3905	173668.9813	2858328.0848	753.928	-1.0879	225.052	-0.73903	212.7351	-0.37031	586.623	-0.94781	576.3704	168947	329.4638	-1.0163	498.7132	-0.89035	6475640	-0.79285	690.661	205.937	170.6838	541.429	537.1257	155932	395.7841	4.4106	481.3177	5925640
23	2018-05-11t2207	1526094866.62	adult	147.822	119.6337	-10.0005	970.673	78.084	58160.2594	183304.8213	3016786.881	759.597	-1.0501	220.741	-0.87001	209.8621	-0.48794	533.661	-1.0964	516.117	162233	320.2002	-1.1044	443.1611	-1.1257	6703890	-0.6655	643.6	203.68	169.6102	502.113	494.5438	152642	387.4994	3.863	466.2534	6185760
23	2018-05-12t0207	1526109267.88	adult	151.8223	123.6341	-6.0001	996.3404	76.3615	59851.0767	188641.2551	3153103.2069	795.72	-0.96164	219.4	-0.90033	210.0155	-0.47055	551.872	-0.99514	531.6221	172736	303.9822	-1.2924	466.8812	-0.96897	6857790	-0.5704	577.397	206.384	174.3348	470.417	463.5752	147240	378.1162	3.3206	442.3825	6450940
23	2018-05-12t0607	1526123667.62	adult	155.8223	127.634	-2.0002	1000.4435	75.9294	59885.3893	188746.4103	3143796.4974	832.059	-0.86995	219.637	-0.87073	209.7524	-0.47053	563.263	-0.91641	546.5537	176301	305.3257	-1.2474	488.5462	-0.81919	6869360	-0.52732	627.595	210.984	180.0641	478.365	469.1982	149728	383.5527	3.175	445.6178	6598720
23	2018-05-12t1007	1526138068.88	dead	159.8226	131.6343	2.0002	987.9471	77.3874	59616.0605	187919.2961	3144573.7008	824.96	-0.85706	220.681	-0.81244	211.3314	-0.38794	522.047	-1.0291	499.4987	162879	309.9007	-1.1607	442.8972	-1.0121	6871350	-0.48992	626.505	214.625	183.3594	490.478	477.5732	153029	391.311	3.0893	452.9997	6682780
24	2018-05-05t1818	1525562720.41	larva	0	-28.1885	-165.8224	692.6524	54.3683	25813.4178	81483.8937	860728.2473	238.902	-1.1457	85.3175	-1.9697	85.0891	-1.8675	142.605	-1.8288	137.4238	19394.3	116.5558	-1.859	131.8701	-1.6894	1156140	-0.43084	457.434	131.441	130.1895	218.048	206.1203	29654.5	169.9806	1.0051	193.2065	1781150
24	2018-05-05t2218	1525577112.98	larva	3.9979	-24.1906	-161.8245	690.6688	54.9514	25573.4134	80710.076	835744.0265	274.365	-1.1741	89.2453	-2.0574	89.1879	-1.9278	146.857	-1.9717	142.2486	19825.7	120.9042	-1.9712	136.667	-1.8345	1199370	-0.80365	438.446	132.166	130.8569	215.92	205.4895	29149.2	170.9891	1.0376	191.9101	1776170
24	2018-05-06t0218	1525591564.72	larva	8.0123	-20.1762	-157.8101	686.2436	52.5681	25393.2558	80165.0921	832784.6029	231.42	-1.4494	92.3291	-2.1725	92.1784	-2.0245	151.584	-2.1112	147.1759	20312.3	124.2037	-2.1019	139.8305	-1.9944	1232320	-1.1425	394.221	133.027	131.9259	219.343	207.8169	29392	172.2062	1.0781	195.0544	1775520
24	2018-05-06t0618	1525605946.53	larva	12.0073	-16.1813	-153.8152	699.4286	55.935	31764.1541	100372.8472	1196260.578	604.711	-0.4323	185.344	-0.0049152	164.1958	-0.10814	497.658	-0.27479	492.0641	83606.6	357.9522	0.43295	463.0408	0.041976	3097840	-0.031983	395.408	100.712	100.1133	147.809	144.2481	24831.9	127.2697	-0.061647	139.4302	1683300
24	2018-05-06t1018	1525620344.96	larva	16.0068	-12.1817	-149.8156	571.4128	59.5252	28744.4961	91095.0075	1213048.695	800.163	-0.0021296	178.993	-0.3036	164.4352	-0.22877	653.883	0.46374	645.4223	98736.3	265.1045	-0.77988	561.4293	0.57252	2697250	-0.69092	171.318	103.677	103.1504	147.777	146.5034	22314.4	129.4937	-0.041124	141.5711	1562310
24	2018-05-07t1039	1525708053.26	adult	40.3702	12.1817	-125.4522	1024.2526	67.5085	52912.2584	166622.965	2359075.781	783.273	-0.91042	223.387	0.095577	197.3706	0.026268	647.532	-0.56499	636.5007	180014	425.6162	0.54802	587.4476	-0.21905	6193170	-0.25361	372.751	106.832	106.3355	156.382	153.013	43474.1	134.9106	-0.20067	147.7174	2961820
24	2018-05-07t1645	1525729972.94	adult	46.459	18.2705	-119.3634	1044.8202	83.701	61888.8771	195202.6203	3180445.4111	951.083	-0.69436	201.435	-1.1223	182.6682	-0.99692	623.85	-0.97037	593.5621	202127	352.4276	-0.9098	524.8434	-1.0299	6512610	-0.5489	235.408	104.67	104.0134	151.045	148.7826	48938.6	132.1882	-0.52894	144.2923	3384100
24	2018-05-07t1902	1525738202.13	adult	48.7449	20.5564	-117.0775	921.647	64.7508	49653.4115	156608.9903	2208256.4586	914.795	-0.85247	222.402	-0.39631	199.6279	-0.3084	684.85	-0.72999	669.2379	178746	394.1369	-0.30105	591.3666	-0.60858	5784670	-1.1115	340.826	103.543	102.8301	154.348	150.4827	40284.7	132.5137	-0.57908	145.2342	2693150
24	2018-05-07t2216	1525749836.09	adult	51.9766	23.788	-113.8458	985.3347	66.333	50298.7664	158381.626	2216339.8556	968.331	-0.80788	225.536	-0.43602	200.7685	-0.42686	721.763	-0.65987	708.2137	190545	413.5525	-0.061323	624.9269	-0.46902	5947160	-1.2106	241.142	104.324	103.5297	156.83	154.1159	41403.1	133.8921	-0.59571	148.0181	2750910
24	2018-05-08t0216	1525764238.52	adult	55.9773	27.7887	-109.8452	924.046	67.6732	50613.5238	159575.9797	2347256.924	722.99	-1.4717	218.234	-0.95623	198.827	-0.71313	591.083	-1.5153	586.6147	157228	387.4735	-0.65544	540.7794	-1.2782	5784520	-1.4462	197.101	109.586	108.6811	160.184	157.7727	42608.8	139.754	-0.36059	152.9723	2904700
24	2018-05-08t0616	1525778641.36	adult	59.978	31.7895	-105.8444	1000.9303	68.5812	54953.1351	173127.4497	2553777.4972	973.176	-0.91975	222.168	-0.884	199.7952	-0.78189	689.737	-1.0059	659.4671	198644	406.0126	-0.34072	593.4378	-0.89827	6386450	-1.2083	394.32	108.033	106.9271	178.484	161.093	51403.4	138.6347	-0.60089	153.8563	3105500
24	2018-05-08t1018	1525793150.94	adult	64.0085	35.82	-101.8139	922.9823	67.2159	50786.1404	160148.608	2372635.0422	737.97	-1.4908	220.326	-1.0459	202.5629	-0.70964	584.505	-1.6166	570.9011	155478	357.7819	-1.3017	527.7734	-1.45	5856050	-1.5286	206.477	112.541	111.7138	163.202	160.7629	43411.7	142.3065	-0.5397	155.4933	2991240
24	2018-05-08t1417	1525807484.8	adult	67.9901	39.8016	-97.8323	1027.8512	71.5212	57137.2984	180011.8042	2687236.0219	827.923	-1.2935	221.921	-1.0222	202.9828	-0.75324	649.369	-1.2638	647.3941	194811	372.8632	-1.0045	563.6956	-1.1597	6637440	-1.1589	349.182	112.659	111.772	170.559	164.1135	51167.7	142.9998	-0.67114	157.9974	3369530
24	2018-05-08t1807	1525821296.43	adult	71.8267	43.6381	-93.9957	894.5263	68.1855	50058.8509	157926.966	2328277.265	1038.92	-0.84415	227.742	-0.80784	205.5759	-0.67987	732.759	-0.84104	709.7182	191983	401.5428	-0.46904	616.2909	-0.76582	5964350	-1.5358	357.264	116.039	114.1034	214.485	198.1114	56195.1	151.0603	-0.33626	177.71	3038940
24	2018-05-08t2207	1525835675.83	adult	75.8209	47.6324	-90.0015	937.1184	67.3685	52183.5575	164545.3464	2426594.1358	844.785	-1.2874	234.275	-0.56512	211.2833	-0.43465	697.693	-1.0444	693.2843	191168	403.4696	-0.44459	628.0868	-0.69387	6396650	-1.3518	412.434	121.881	119.9224	223.266	205.4398	61174.9	157.2638	-0.13562	185.3806	3327850
24	2018-05-09t0207	1525850075.02	adult	79.8207	51.6322	-86.0017	932.3828	64.0566	49104.0795	154739.399	2208181.4408	966.629	-1.0291	241.114	-0.28976	212.8303	-0.39473	768.598	-0.68832	754.2796	198298	442.0834	0.2545	679.8357	-0.31657	6202900	-1.4537	239.192	117.949	116.6271	182.273	179.1	47026.5	151.6174	-0.65639	171.1574	3034340
24	2018-05-09t0607	1525864476.02	adult	83.821	55.6325	-82.0014	969.9006	68.1074	52792.6608	166448.3208	2484405.0062	981.158	-1.0015	237.281	-0.4919	213.1465	-0.41683	757.299	-0.74555	756.0753	209772	405.9299	-0.38379	606.8891	-0.82924	6557490	-1.2823	451.014	116.37	115.5283	175.529	170.4881	48621.6	149.2493	-0.97052	164.4656	3216010
24	2018-05-09t1007	1525878899.06	adult	87.8274	59.6389	-77.995	993.4055	76.2227	59651.3554	188009.1462	3084390.0444	1039.45	-0.87668	222.414	-1.1332	202.8029	-0.97358	764.157	-0.69738	750.8099	238417	342.9635	-1.4199	615.7746	-0.74051	6933100	-1.0914	342.177	117.225	115.7153	196.09	180.0039	61180	149.6613	-1.1252	168.8235	3654150
24	2018-05-09t1407	1525893276.19	adult	91.821	63.6325	-74.0014	931.1797	70.4562	51056.2155	160876.1553	2444709.7427	1420.13	-0.1391	240.752	-0.35104	210.1804	-0.59089	1036.2	0.53377	1010.5873	277702	432.808	0.094917	750.1806	0.15268	6430730	-1.3099	625.719	124.362	121.4457	271.211	218.2768	72684.6	164.1548	-0.496	193.0298	3321830
24	2018-05-09t1807	1525907698.83	adult	95.8273	67.6388	-69.9951	944.6514	66.5476	48896.0805	154040.3329	2167869.5146	1770.05	0.50847	251.986	0.11059	219.7574	-0.10303	1220.14	1.3118	1186.7686	313577	444.8221	0.29205	830.0997	0.64881	6458660	-1.2753	260.398	120.424	118.5916	200.12	196.5349	51430.8	157.117	-1.0527	183.5944	3086580
24	2018-05-09t2207	1525922082.03	adult	99.8227	71.6341	-65.9997	946.686	63.8679	48336.6486	152237.1909	2151744.775	1776.74	0.50561	250.376	0.041022	219.8598	-0.10275	1146.82	0.9699	1106.5383	291291	428.2464	0.041617	759.8979	0.21111	6343520	-1.3011	292.535	128.758	126.4997	209.13	205.2159	53119.1	169.6301	-0.56989	194.859	3262210
24	2018-05-10t0207	1525936478.37	adult	103.8217	75.6331	-62.0008	973.7285	66.1488	51035.2965	160769.7898	2320610.652	1749.96	0.44842	242.949	-0.25348	216.9751	-0.24948	1125.56	0.8655	1076.3431	301649	385.0462	-0.58973	731.9824	0.050636	6496930	-1.2046	711.861	129.785	126.4586	303.511	232.068	81340.9	170.5277	-0.6952	201.7055	3470720
24	2018-05-10t0607	1525950876.49	adult	107.8211	79.6326	-58.0013	1016.7502	70.7256	55537.071	174996.9445	2644857.4767	1433.72	-0.1145	240.913	-0.32451	216.8284	-0.25445	1046.33	0.53964	1033.1085	304482	371.4031	-0.75943	771.5351	0.28872	7003830	-0.9564	504.552	126.129	123.3313	246.986	213.2774	71872.8	167.2438	-1.0024	194.4823	3666810
24	2018-05-10t1007	1525965290.09	adult	111.8249	83.6364	-53.9975	960.3914	72.4241	53848.2144	169704.9448	2565922.8226	1233.12	-0.45623	235.167	-0.53424	210.2797	-0.57512	927.756	0.076517	909.1818	261627	390.7677	-0.45354	698.9314	-0.10887	6620420	-1.0896	266.781	129.286	127.0789	205.981	202.8293	58086.6	169.5917	-1.0318	193.1813	3639650
24	2018-05-10t1407	1525979703.78	adult	115.8287	87.6402	-49.9937	873.7853	70.7452	47046.0459	148268.0549	2174975.8664	1263.91	-0.38528	241.927	-0.2606	216.8031	-0.2456	947.964	0.17105	932.2963	234147	398.299	-0.32441	740.3013	0.13851	5962060	-1.327	604.662	131.273	127.8857	252.159	221.4008	62283.3	176.601	-0.86785	206.9857	3235090
24	2018-05-10t1807	1525994104.48	adult	119.8289	91.6404	-45.9935	871.4294	71.6779	47365.7056	149285.0579	2190327.6355	1315.12	-0.27603	240.367	-0.30595	215.5523	-0.30104	946.638	0.18303	934.7242	234766	385.4191	-0.47699	731.9994	0.11084	5961330	-1.2831	459.719	132.887	129.2579	244.095	225.7174	60535.6	179.9749	-0.86366	211.3257	3295730
24	2018-05-10t2207	1526008501.47	adult	123.8281	95.6395	-41.9943	858.0091	71.1862	46409.4323	146270.1772	2141989.1682	1242.66	-0.37929	240.765	-0.27601	214.9594	-0.32322	961.144	0.25698	949.1396	233558	386.0146	-0.44145	743.3456	0.19096	5848650	-1.2807	308.07	133.89	130.5233	228.654	223.9096	55562.9	181.1427	-0.94149	212.9795	3252460
24	2018-05-11t0207	1526022876.76	adult	127.8212	99.6327	-38.0012	834.1035	66.6546	44312.3051	139730.9721	2002585.8887	1363.88	-0.14225	239.556	-0.30357	213.266	-0.39629	985.783	0.37	975.0768	228702	401.8278	-0.20242	777.4477	0.39095	5555790	-1.3441	566.45	136.321	131.6114	269.014	242.2323	62411.2	190.8613	-0.72539	226.4748	3161550
24	2018-05-11t0607	1526037274.61	adult	131.8206	103.6321	-34.0018	776.9271	73.9313	44600.0249	140895.6594	2193565.0748	1115.67	-0.54522	242.383	-0.18012	214.8647	-0.30896	880.256	0.0057902	877.1308	205980	423.5535	0.11142	735.1172	0.19645	5655270	-1.2514	836.227	140.095	134.2277	360.942	284.4991	84460.5	194.5636	-0.72969	239.819	3268680
24	2018-05-11t1007	1526051678.7	adult	135.8217	107.6332	-30.0007	799.2481	68.8205	45871.0235	144751.0752	2229449.5706	1298.62	-0.19496	236.738	-0.36476	209.2077	-0.56405	960.97	0.33025	951.1532	230633	398.7892	-0.18261	757.7524	0.34119	5677700	-1.1878	329.964	137.282	133.7715	237.622	231.364	57029.3	188.7236	-1.0249	220.1955	3292430
24	2018-05-11t1407	1526066091.57	adult	139.8253	111.6368	-25.9971	1026.892	82.384	71292.7901	225023.7698	4115529.9039	1770.8	0.66508	281.568	1.282	246.0163	1.1661	1128.14	0.96305	1066.5955	419666	499.0376	1.1512	902.1358	1.1004	10451200	0.61176	413.58	160.55	155.6547	303.919	295.1936	113058	226.6024	-0.049816	274.3603	5959280
24	2018-05-11t1807	1526080494.95	adult	143.8263	115.6377	-21.9961	747.0031	84.8875	42507.7648	134530.0045	2085259.0743	1449.62	0.13737	242.664	-0.10359	212.7026	-0.37181	1063.15	0.75921	1051.441	237082	404.7067	-0.03958	839.2522	0.81591	5391020	-1.1823	341.953	140.786	136.5538	254.022	247.5481	56646.9	195.8685	-1.0375	232.8104	3127700
24	2018-05-11t2207	1526094880.08	adult	147.8221	119.6336	-18.0003	700.9565	71.6093	39944.1337	126253.2879	1962252.3212	1334.65	-0.030462	239.326	-0.20009	208.0412	-0.57081	1050.58	0.74879	1037.1354	219570	417.4961	0.16304	859.4425	0.95461	4996400	-1.269	327.553	143.016	138.2389	261.139	254.4731	54578	202.3901	-0.97471	239.6829	2985740
24	2018-05-12t0207	1526109281.51	adult	151.8225	123.634	-13.9999	703.8755	71.2726	39398.6062	124492.8312	1907500.0282	1375.92	0.078777	239.764	-0.16018	207.0333	-0.6058	1061.57	0.83487	1045.8451	219744	419.2517	0.22792	848.4592	0.95295	4941050	-1.241	369.092	144.879	139.9435	269.132	260.9455	55710.3	205.8795	-1.0051	247.3215	2985660
24	2018-05-12t0607	1526123681.24	adult	155.8225	127.6339	-10	719.9148	72.2866	40303.0583	127264.1731	1943996.0207	1338.37	0.047074	240.122	-0.12191	208.4093	-0.53117	1035.58	0.78478	1017.7998	218507	413.3881	0.19163	842.5589	0.9718	5062010	-1.1532	390.58	146.712	140.8202	278.181	272.8804	58696.2	211.965	-0.96676	255.0563	3092840
24	2018-05-12t1007	1526138082.49	adult	159.8228	131.6343	-5.9996	715.1667	71.0977	39827.6293	125862.8323	1898973.4861	1282.81	-0.018651	240.098	-0.096691	207.6174	-0.55523	1023.1	0.78631	1005.4558	213827	419.738	0.32032	850.2726	1.0641	5003640	-1.1319	381.81	147.697	141.054	287.719	281.6482	60133.2	219.634	-0.89731	266.7828	3078010
24	2018-05-12t1407	1526152481.2	adult	163.8224	135.6339	-2	654.9036	69.602	36618.9029	115739.1722	1758151.98	1256.71	-0.03245	236.403	-0.20697	207.0092	-0.57042	940.842	0.53524	918.33	180642	408.9615	0.2187	771.5997	0.71634	4531380	-1.2563	416.156	150.491	141.8763	307.963	297.4551	59128.9	229.2986	-0.78997	275.2857	2884610
24	2018-05-12t1807	1526166880.94	dead	167.8224	139.6338	2	993.7154	86.188	68253.8672	215948.7199	3997831.8399	1592.57	0.62641	274.091	1.2392	237.4985	0.81484	1147.35	1.3515	1127.4243	406161	517.4792	1.7752	929.3796	1.5979	9692940	0.53786	456.969	166.905	159.3673	329.578	322.0264	116671	249.4569	-0.46328	304.0183	5902440
25	2018-05-05t1818	1525562733.55	larva	0	-28.1887	-257.8274	557.745	33.4166	15681.4481	49403.9184	368704.4096	1554.29	3.3023	220.766	1.1637	190.7147	0.93378	879.847	2.4416	824.7862	73907.2	384.7307	0.9972	643.8522	1.6818	1853770	0.21261	263.438	102.125	101.5143	149.531	143.654	12560.6	127.9562	0.051003	139.5164	857543
25	2018-05-05t2218	1525577125.88	larva	3.9979	-24.1908	-253.8296	796.5748	46.6412	30243.7157	95347.39	951600.2837	711.328	0.252	213.81	0.91304	195.179	0.9718	542.039	0.31565	534.5969	87268.3	351.5533	0.55254	464.9244	0.3568	3424810	1.115	487.71	102.92	102.402	151.567	145.6612	24402.3	128.8035	0.042256	141.1503	1648570
25	2018-05-06t0218	1525591578.52	larva	8.0125	-20.1762	-249.8149	827.3757	46.1696	31631.775	99617.7699	1020983.7772	884.403	0.61315	209.031	0.70108	185.4576	0.61233	592.283	0.43819	558.2799	99503.5	370.5908	0.67181	494.4957	0.40718	3500850	0.70062	411.233	101.397	100.7946	146.733	143.2781	24651.1	126.9854	-0.033223	138.8865	1698190
25	2018-05-06t0618	1525605960.14	larva	12.0074	-16.1813	-245.82	817.7802	56.3293	37388.713	117790.9931	1469354.5086	1418.85	2.0633	210.951	0.64724	175.9963	0.23714	1018.71	2.7381	1000.4125	200686	433.1936	1.3056	827.5264	2.5466	4146660	0.7766	251.217	101.058	100.4228	145.507	142.5222	28664.9	126.4408	-0.082926	138.617	1986500
25	2018-05-06t1018	1525620358.64	larva	16.007	-12.1817	-241.8205	1045.2268	57.8706	48599.7757	153030.4006	1961382.1896	1476.56	2.0142	222.937	0.85642	191.293	0.58652	938.522	2.109	882.7174	240262	424.179	1.1239	723.8036	1.7052	5699160	1.5168	291.278	106.333	105.7514	160.164	151.0402	41001.9	133.277	0.060757	146.0755	2718300
25	2018-05-07t1039	1525708067.05	adult	40.3704	12.1817	-217.457	1206.4496	74.8389	73775.8712	232388.8092	3811903.3226	2215.71	2.7952	269.674	1.7429	241.2649	1.8487	1119.13	2.1419	1028.4431	431983	435.6644	0.7009	842.3429	1.7381	10387000	2.2303	291.446	108.158	107.3222	162.42	158.8689	62694.2	138.8338	-0.023785	153.5993	4165920
25	2018-05-07t1645	1525729986.33	adult	46.4591	18.2704	-211.3683	1147.3741	78.6777	72465.6526	228682.5788	3755899.4014	1223.78	-0.015944	279.508	2.0526	255.9853	2.5091	867.215	0.4219	845.1097	328674	451.0962	0.74801	736.5334	0.64323	10567400	1.7403	320.114	118.211	117.6475	166.687	163.9813	63174.3	145.9911	0.29748	158.8123	4469180
25	2018-05-07t1902	1525738215.44	adult	48.745	20.5563	-209.0825	1097.0493	76.5851	72957.3736	230152.0871	4004974.42	1921.08	1.6208	277.042	1.9332	246.3114	2.0325	1063.04	1.4347	1024.8635	405017	464.1708	0.92513	847.001	1.4399	10532300	1.5246	502.966	111.135	110.496	164.661	160.9076	62735.9	141.4333	-0.023207	155.7804	4225030
25	2018-05-07t2216	1525749849.38	adult	51.9766	23.7879	-205.8508	1182.5166	76.0736	76388.4517	240819.0254	4080180.7171	1285.02	-0.039971	282.728	2.1693	260.3787	2.7625	879.468	0.24747	843.0765	350908	437.7747	0.38979	726.1381	0.36004	11258800	1.6763	423.993	113.992	113.3392	169.488	165.2967	67625.9	145.5433	0.15981	159.5905	4539380
25	2018-05-08t0216	1525764251.89	adult	55.9773	27.7886	-201.8501	1162.8205	85.6949	76917.9948	242571.4306	4266605.7808	1133.22	-0.4891	272.147	1.6206	240.6626	1.6331	861.271	0.039939	838.2963	345369	495.0558	1.4463	767.1312	0.60349	10910600	1.2841	227.384	114.915	114.047	166.298	164.2148	66685.6	145.0048	-0.014287	159.2284	4607070
25	2018-05-08t0616	1525778654.66	adult	59.9781	31.7894	-197.8493	1218.8915	78.1797	76638.347	241351.1067	4062639.8665	2050.9	1.622	284.175	2.1153	254.7394	2.3439	1071.24	1.161	998.6011	428498	463.6442	0.79704	839.081	1.1298	11364500	1.4017	273.577	115.051	114.0801	172.021	168.1709	68808.5	146.768	-0.07028	161.9051	4601010
25	2018-05-08t1018	1525793164.84	adult	64.0087	35.82	-193.8187	1238.8829	80.4026	81256.432	256148.0852	4442956.3595	1038.42	-0.79753	270.089	1.3434	250.6115	2.0184	727.915	-0.82232	708.7686	308636	424.6973	0.0032381	652.4646	-0.44409	11438000	1.3563	315.062	115.183	113.4465	214.93	208.7937	91130.4	147.8783	-0.18361	174.3014	4877890
25	2018-05-08t1417	1525807498.11	adult	67.9902	39.8015	-189.8373	1154.5578	80.9116	78186.4573	246558.9794	4438821.2286	1078.54	-0.72983	271.158	1.3091	245.2107	1.6267	738.408	-0.78528	707.9372	301270	464.2693	0.74315	651.7608	-0.46994	11037200	1.0823	555.335	122.623	119.4481	327.023	318.1551	133425	157.952	0.2654	199.1551	4991250
25	2018-05-08t1807	1525821310.12	adult	71.8268	43.6381	-186.0006	833.1474	104.5629	59982.9117	190668.1967	3632305.7406	1356.43	-0.14426	289.478	2.0843	265.5607	2.6839	751.936	-0.74036	706.8456	235356	456.4893	0.5656	632.9156	-0.63851	9040410	0.010782	252.06	126.992	125.8369	196.613	193.2243	61539.9	162.2967	0.35448	182.8695	3965970
25	2018-05-08t2207	1525835689.2	adult	75.821	47.6323	-182.0064	1158.0511	76.9334	76426.0134	241011.7034	4150253.0177	2302.87	1.8576	273.011	1.2231	244.7291	1.4249	1109.54	1.0641	1047.064	442708	443.1797	0.2891	820.7508	0.7456	10873800	0.86698	324.043	126.294	124.6301	203.258	197.3099	81099.8	161.4517	0.11683	185.8382	5030180
25	2018-05-09t0207	1525850088.32	adult	79.8208	51.6321	-178.0067	1115.7118	83.8261	77524.3047	244451.724	4572181.6535	2308.5	1.7779	271.058	1.059	240.3125	1.1068	1149.05	1.193	1038.0114	464217	444.797	0.30311	845.871	0.87971	10945300	0.85705	291.684	124.484	122.4142	207.682	201.4747	83903.7	161.497	-0.072301	188.3972	5026660
25	2018-05-09t0607	1525864489.41	adult	83.8211	55.6324	-174.0064	965.6362	80.3342	66619.5371	210669.1627	3842503.1859	1183.05	-0.59202	281.199	1.4388	265.7155	2.4048	775.248	-0.6598	744.9679	269786	388.301	-0.69008	628.0461	-0.6822	9758180	0.25043	461.729	128.598	127.2006	225.849	211.728	78595.6	168.2556	0.13128	195.47	4462590
25	2018-05-09t1007	1525878912.82	adult	87.8276	59.6389	-169.9999	1221.5647	82.1527	82364.5401	259501.0131	4704252.1684	1745.25	0.51165	280.353	1.3514	254.427	1.7478	996.277	0.37281	925.135	428399	437.3464	0.16461	774.2185	0.31845	12028000	1.308	452.876	120.982	116.7591	310.898	305.5769	133686	165.9655	-0.20225	256.0191	5190500
25	2018-05-09t1407	1525893289.5	adult	91.8211	63.6324	-166.0063	1167.3909	87.2418	79884.2181	251939.9647	4695157.5807	1159.48	-0.6384	274.901	1.0819	250.0803	1.4812	816.428	-0.44709	790.1936	339634	440.4052	0.21845	675.4087	-0.32949	11435900	1.008	329.911	117.758	114.6328	209.626	204.142	87204.4	162.4754	-0.58836	191.0048	4898750
25	2018-05-09t1807	1525907712.71	adult	95.8275	67.6389	-161.9999	1156.7892	80.7598	77467.6491	244226.1404	4339799.8771	1385.94	-0.20992	266.874	0.72312	239.9815	0.93413	925.663	0.037508	897.9308	373968	437.0286	0.1692	725.4281	-0.0036523	10770800	0.68754	305.771	129.877	127.3808	221.351	215.9409	89425.9	171.6046	-0.28274	201.9565	5241700
25	2018-05-09t2207	1525922095.43	adult	99.8227	71.6341	-158.0047	1127.17	79.4395	72792.7977	229542.7896	4057833.244	1249.06	-0.46098	291.413	1.6996	264.1103	2.144	901.128	-0.063907	883.1515	342429	467.1269	0.63655	757.5923	0.19718	11058200	0.80659	581.082	141.875	137.2122	319.329	299.8737	121345	193.7702	0.66097	258.9109	5383720
25	2018-05-10t0207	1525936491.86	adult	103.8218	75.6331	-154.0057	1060.7883	87.9597	73017.7133	230591.2871	4230057.3389	1354.3	-0.26365	289.155	1.5833	265.9061	2.2144	923.168	0.034774	878.4135	351727	454.9249	0.45006	728.8185	0.032051	10990200	0.76693	435.86	135.832	132.561	240.73	230.7534	91718	188.035	0.15508	217.5355	5162700
25	2018-05-10t0607	1525950889.87	adult	107.8212	79.6325	-150.0062	1074.7344	85.4274	79012.463	249424.3947	4869536.2604	770.017	-1.2925	284.969	1.4002	271.6188	2.4848	621.369	-1.168	614.3955	255383	402.1525	-0.3134	542.8719	-1.0216	11707700	1.0683	412.602	145.943	143.275	286.063	276.7527	117572	188.8463	-0.0085597	239.0502	5995940
25	2018-05-10t1007	1525965303.73	adult	111.8251	83.6364	-146.0024	1124.7232	84.3515	76464.2491	241146.7671	4345647.6382	873.539	-1.0882	288.138	1.5101	259.6056	1.8739	755.188	-0.60463	747.4198	301320	493.8765	1.0081	696.7327	-0.1212	11479100	0.96101	451.898	146.747	142.8503	271.54	256.8055	108344	200.7326	0.31798	241.1441	5846270
25	2018-05-10t1407	1525979717.46	adult	115.8289	87.6402	-141.9986	1221.8317	83.984	78856.7656	248633.7676	4362468.0926	981.814	-0.87807	293.713	1.7124	267.285	2.2438	773.301	-0.50763	762.2356	317827	481.6197	0.83266	678.4617	-0.20149	12071600	1.2002	321.705	149.741	146.3307	249.166	244.6512	102407	200.5114	0.106	233.4385	6154360
25	2018-05-10t1807	1525994118.15	adult	119.8291	91.6404	-137.9984	1145.2774	87.9732	80575.7627	254196.2928	4714464.315	1330.99	-0.24839	303.503	2.0727	277.2605	2.7221	972.193	0.2809	946.3333	408321	474.8657	0.74301	760.6468	0.26548	12724600	1.4569	343.195	150.375	148.8318	236.81	228.5003	99460.2	193.4192	-0.35001	217.4115	6304610
25	2018-05-10t2207	1526008515.23	adult	123.8282	95.6396	-133.9992	1256.836	80.759	85313.177	268892.714	4894136.5148	769.247	-1.2032	288.13	1.4911	266.2005	2.1691	614.448	-1.0518	603.1833	273429	466.2064	0.63544	567.3814	-0.74232	12800700	1.477	614.511	142.896	138.9888	318.072	270.6461	141542	193.8044	-0.48788	236.747	6348430
25	2018-05-11t0207	1526022890.24	adult	127.8213	99.6326	-130.0061	1291.0224	81.9914	86047.9794	270953.9432	4853076.6269	2174.75	1.2691	288.628	1.5105	255.0538	1.6177	1251.7	1.3599	1142.9719	562015	502.7953	1.1357	928.499	1.1791	12942100	1.5248	709.211	147.754	140.8003	377.474	340.0765	169486	209.9062	-0.084574	285.729	6625280
25	2018-05-11t0607	1526037287.93	adult	131.8207	103.632	-126.0068	1162.6544	83.8179	81009.1019	255955.708	4629219.2828	2313.53	1.5415	305.341	2.1283	275.3526	2.5755	1165.67	1.0547	1040.5707	491914	495.1432	1.0505	888.4498	0.98518	12880200	1.4968	460.604	139.796	136.9456	242.342	238.4613	102268	196.0377	-0.68297	227.572	5897010
25	2018-05-11t1007	1526051692.13	adult	135.8218	107.6331	-122.0056	1173.0808	80.4965	76245.7844	240190.3219	4272460.2205	1267.32	-0.2496	293.539	1.7034	269.198	2.2641	863.789	-0.023066	824.1842	343788	470.2514	0.74841	692.3906	0.0088315	11662000	1.0424	387.194	154.454	150.1509	290.227	284.4404	115510	215.1648	-0.23185	265.37	6136290
25	2018-05-11t1407	1526066105.13	adult	139.8254	111.6367	-118.002	1179.4368	91.7158	88276.634	278627.4967	5466554.9719	806.803	-1.0238	273.486	0.98931	253.1845	1.5	675.788	-0.6675	668.7913	310187	439.3837	0.37673	623.1706	-0.30565	12546700	1.3777	488.425	146.574	144.184	237.6	230.2293	109058	194.0765	-0.97751	219.3122	6724380
25	2018-05-11t1807	1526080508.52	adult	143.8264	115.6377	-114.0011	1242.1793	82.6645	84615.055	266681.8587	4793520.881	2063.28	1.2181	287.56	1.5162	256.0995	1.6252	1137.32	1.0249	1044.8473	501558	489.6611	1.0632	842.9295	0.83434	12676800	1.4336	500.733	148.456	140.2989	328.842	317.8571	145020	225.134	-0.24	292.6765	6544520
25	2018-05-11t2207	1526094893.57	adult	147.8222	119.6335	-110.0052	1208.4746	84.7377	82756.5108	260989.1821	4699114.2274	1790.55	0.7779	290.966	1.6613	261.5675	1.8653	1025.3	0.65855	925.0462	441906	489.4502	1.1004	789.0867	0.60303	12538900	1.3969	616.159	148.089	141.9323	309.878	299.3268	133557	216.144	-0.61526	273.0686	6381730
25	2018-05-12t0207	1526109295.11	adult	151.8227	123.634	-106.0048	1306.242	79.8928	86023.5693	270946.1524	4858644.9026	1293.93	-0.068246	290.493	1.6836	260.4129	1.8151	868.757	0.1426	825.3864	390072	497.7888	1.2638	722.1208	0.31662	13026000	1.5875	512.165	156.866	149.9345	337.665	326.7772	151612	232.5545	-0.3352	299.8808	7034030
25	2018-05-12t0607	1526123694.84	adult	155.8226	127.6339	-102.0049	1337.4053	81.3593	86426.7257	272085.2725	4794005.0678	2370.59	1.9166	297.008	1.9575	261.4418	1.8634	1188.15	1.3343	1074.7523	535854	518.5384	1.5919	885.7887	1.1905	13382600	1.7282	688.899	162.815	153.542	376.972	348.8629	170014	248.3569	-0.088346	316.3811	7336120
25	2018-05-12t1007	1526138096.08	adult	159.8229	131.6342	-98.0045	1321.626	81.8173	86772.8161	273202.4271	4886299.3422	1409.75	0.2138	290.788	1.7718	260.4828	1.8261	924.288	0.4283	868.5889	418703	506.015	1.4837	743.2132	0.51849	13147400	1.6673	563.466	163.767	154.4327	384.149	376.7482	174020	250.0915	-0.19005	341.1945	7404410
25	2018-05-12t1407	1526152494.63	adult	163.8225	135.6338	-94.0049	1078.6607	84.5803	73770.5026	232658.8424	4273604.6821	848.965	-0.78801	269.241	1.016	251.3334	1.4237	594.407	-0.7311	582.041	228847	432.7461	0.54425	543.2362	-0.45966	10342100	0.73157	626.355	164.749	154.4862	365.836	353.0266	140847	255.5677	-0.20259	326.7771	6328350
25	2018-05-12t1807	1526166894.57	adult	167.8225	139.6338	-90.0049	1240.0061	91.7721	91242.6434	287936.128	5669873.2264	732.96	-0.98751	265.391	0.91167	247.0486	1.244	613.657	-0.63188	605.832	291487	429.5869	0.54874	566.8154	-0.30104	12596800	1.5345	312.034	149.035	143.8382	257.987	254.2054	122544	212.2212	-1.2621	244.5909	7073960
25	2018-05-12t2207	1526181295.16	adult	171.8227	143.634	-86.0048	1240.4016	79.7456	81795.2877	257755.5669	4547923.4421	1704.33	0.87595	303.681	2.4011	263.9744	2.0075	1178.1	1.5278	1114.2401	503050	547.4233	2.2726	940.0261	1.7229	12945900	1.6837	547.509	168.429	157.6594	364.665	351.3604	155712	261.1215	-0.33507	327.9286	7180130
25	2018-05-13t0207	1526195695.37	adult	175.8227	147.634	-82.0047	1304.4763	85.71	86672.5129	272905.2931	5009258.5356	1384.27	0.29708	281.512	1.6013	248.0682	1.3039	935.366	0.66202	882.2409	422786	505.6037	1.7502	790.6373	0.98759	12712500	1.6345	581.309	166.274	155.5116	382.903	369.2876	173072	259.0367	-0.48844	334.3976	7508600
25	2018-05-13t0607	1526210096.61	adult	179.8231	151.6344	-78.0044	1252.4362	86.1632	92861.765	292912.2335	5682090.1983	1255.77	0.066546	263.5	0.94869	231.5526	0.58661	878.921	0.48811	850.3845	424519	469.9439	1.2935	696.6107	0.52514	12723600	1.6706	497.447	157.43	146.1897	355.652	347.7017	171780	251.7772	-0.72022	321.6916	7601830
25	2018-05-13t1007	1526224496.07	adult	183.8229	155.6342	-74.0045	1217.2157	79.7887	81404.0259	256516.6915	4528943.6107	1451.48	0.46572	289.612	2.0006	257.3699	1.7411	983.555	0.95607	930.1431	418011	503.8373	1.8711	801.3263	1.1675	12281600	1.5444	605.954	170.718	158.5363	395.479	376.7755	168079	269.7979	-0.46189	341.2642	7239650
25	2018-05-13t1407	1526238896.91	adult	187.8232	159.6345	-70.0043	1227.4629	86.0877	84417.9908	265922.2285	5027699.2043	1090.57	-0.23117	265.032	1.0903	235.2476	0.78794	844.62	0.43712	835.0269	371633	462.0465	1.301	708.9835	0.699	11651900	1.3492	460.102	164.213	154.4248	357.523	351.5086	157310	254.5718	-0.82225	322.63	7219450
25	2018-05-13t1807	1526253298.32	adult	191.8235	163.6349	-66.0039	1194.2075	84.3364	83992.058	264777.7693	4999720.2188	1015.27	-0.37387	276.287	1.5806	250.2516	1.4719	740.263	0.037333	727.6236	324235	479.1428	1.6363	665.7565	0.49586	12082000	1.5222	509.613	163.324	154.7135	352.598	342.716	154438	257.3731	-0.83555	317.8642	7142150
25	2018-05-13t2207	1526267697.57	adult	195.8233	167.6346	-62.0041	1152.8147	83.1502	75843.5085	239118.2837	4213617.4845	963.438	-0.46976	284.264	1.9509	257.0408	1.8	780.408	0.24042	767.4499	309041	484.4719	1.7932	699.3346	0.74991	11234700	1.2378	683.388	177.258	168.026	375.073	361.8499	148529	271.2278	-0.65428	334.5886	7005590
25	2018-05-14t0207	1526282096.77	adult	199.8231	171.6344	-58.0043	1240.4412	81.0072	84565.8701	266465.9986	4865768.1138	2060.31	1.7149	284.813	2.0287	248.3536	1.4459	1240.65	2.3011	1187.326	547125	514.9132	2.379	904.5677	2.0895	12545100	1.7286	1177.16	178.503	163.2348	529.518	430.8125	233517	289.2542	-0.41289	380.9609	7862510
25	2018-05-14t0607	1526296497.32	adult	203.8233	175.6346	-54.0042	1160.4968	92.68	85937.5391	271118.0893	5481150.7777	859.267	-0.65648	247.657	0.57277	230.868	0.7098	694.065	-0.07489	689.0374	310941	354.7587	-0.26019	614.6899	0.32499	11071500	1.2115	438.155	172.32	163.3411	326.236	316.6938	146154	255.2275	-1.0348	299.965	7703570
25	2018-05-14t1007	1526310903.06	adult	207.8249	179.6362	-50.0026	850.4597	84.2567	60439.2634	191869.6216	3569479.4152	1221.43	0.063514	276.005	1.7799	241.7143	1.2284	858.664	0.69979	829.9415	270479	485.1982	2.0295	707.0603	0.97393	8677580	0.3576	600.199	182.593	163.9318	443.51	429.9139	139706	313.6728	-0.11747	401.1122	5740740
25	2018-05-14t1407	1526325297.86	adult	211.8234	183.6347	-46.004	1248.3982	87.4305	87605.0416	275997.0329	5239001.9724	2032.98	1.6522	255.588	0.99421	227.2502	0.62956	929.562	1.0649	821.9836	423880	441.8692	1.339	675.5699	0.82454	11652500	1.4426	603.531	175.565	161.8279	426.196	414.6335	194345	291.673	-0.52598	380.1712	8004180
25	2018-05-14t1807	1526339706.48	adult	215.8258	187.6371	-42.0016	1148.6482	86.8665	83192.9372	262469.8516	4989857.5229	1301.51	0.23738	252.524	0.91834	228.5694	0.73159	798.151	0.49623	739.6363	345599	423.3885	1.0679	634.5826	0.60273	10925400	1.1876	627.886	181.566	166.8178	466.179	455.3954	201856	307.3061	-0.32058	407.9712	7855450
25	2018-05-14t2207	1526354097.19	adult	219.8232	191.6345	-38.0042	1118.7606	84.6624	80532.4629	254246.5756	4770013.6118	1156.89	-0.034749	248.27	0.79466	225.0344	0.62135	693.248	0.036465	634.0449	290471	413.2421	0.93849	533.7279	-0.045872	10398100	1.0034	842.104	180.809	164.0319	450.266	422.2025	188662	309.1284	-0.33638	387.4068	7572650
25	2018-05-15t0207	1526368497.55	adult	223.8233	195.6346	-34.0041	1183.3713	86.904	82974.9074	261649.8978	4967923.5828	1119.61	-0.099579	242.108	0.5949	222.916	0.57717	667.11	-0.059863	608.0289	288859	381.943	0.41707	505.1664	-0.20947	10460800	1.0318	563.431	178.176	163.2767	419.86	408.7353	181799	303.4544	-0.46645	377.5488	7698430
25	2018-05-15t0607	1526382896.77	adult	227.8231	199.6344	-30.0043	1155.4711	86.7452	80216.8411	252934.9563	4767864.9508	711.43	-0.88139	234.631	0.34359	220.2314	0.51114	522.905	-0.73035	505.9475	218574	357.6229	0.012443	453.146	-0.55096	9797240	0.79551	592.021	182.127	166.7244	415.983	406.1833	173881	307.7051	-0.43872	378.4179	7604880
25	2018-05-15t1007	1526397296.54	adult	231.8231	203.6344	-26.0044	1147.1725	87.9921	80677.5797	254345.0055	4843513.8536	832.223	-0.64321	235.779	0.4491	219.9582	0.55452	549.754	-0.582	526.0287	231446	362.7515	0.15344	451.3376	-0.53547	9903420	0.83789	538.378	183.474	167.6486	423.661	416.4568	178361	312.6512	-0.39931	388.8587	7706440
25	2018-05-15t1407	1526411711.83	adult	235.8273	207.6386	-22.0001	1201.6373	86.7174	83867.3298	264283.6538	5019030.6384	506.269	-1.2697	222.309	-0.048271	214.1396	0.35179	408.283	-1.2669	400.4922	178420	318.2999	-0.64955	376.3432	-1.077	9707140	0.76919	587.744	181.565	165.4745	430.587	424.0055	188167	315.1841	-0.39648	392.9796	7928050
25	2018-05-15t1807	1526426117.73	adult	239.8289	211.6402	-17.9985	1195.9772	86.2985	84629.0495	266788.6241	5111570.1901	507.197	-1.2661	219.27	-0.11649	210.4424	0.24246	409.161	-1.2554	401.0939	180440	322.4526	-0.53285	380.1302	-1.0319	9657520	0.75359	925.638	183.514	163.9739	488.465	460.9921	215413	329.1114	-0.22115	420.171	8082700
25	2018-05-15t2207	1526440522.03	adult	243.8301	215.6414	-13.9973	1153.877	86.7695	79830.9705	251566.1989	4786046.8398	567.003	-1.1488	224.092	0.14121	214.303	0.47164	437.936	-1.1017	426.6579	182181	325.7507	-0.43013	400.2101	-0.85485	9315970	0.62961	743.617	188.445	169.3518	464.021	451.0067	193033	334.948	-0.16947	423.9302	7834040
25	2018-05-16t0207	1526454913.06	adult	247.8276	219.6389	-9.9998	1143.5121	86.3652	78886.1633	248606.4251	4661197.0305	892.122	-0.5166	225.125	0.24199	214.0239	0.51523	476.814	-0.89138	448.1377	195971	327.33	-0.35919	406.9993	-0.77829	9246090	0.60549	600.08	192.207	169.9851	472.419	465.4692	194164	350.2216	0.023123	435.709	7894120
25	2018-05-16t0607	1526469308.45	adult	251.8264	223.6377	-6.0011	1119.3324	85.5057	76563.7628	241341.2486	4494173.4713	627.125	-1.0289	227.405	0.39541	214.1616	0.57776	449.505	-1.0236	436.967	179353	337.9434	-0.10327	408.3978	-0.74368	9068210	0.54078	705.295	194.912	169.3169	520.245	507.3061	207578	359.8155	0.12914	466.8336	7772520
25	2018-05-16t1007	1526483713	adult	255.8276	227.6389	-1.9998	1050.2206	86.0841	72437.5817	228429.3785	4307626.1441	700.802	-0.8837	230.91	0.60133	216.1692	0.72586	501.435	-0.73568	486.0193	189041	348.1342	0.15186	440.1379	-0.44206	8703910	0.40544	699.401	201.929	173.04	525.452	516.4669	198095	381.2378	0.40997	487.1272	7611510
25	2018-05-16t1407	1526498111.62	dead	259.8272	231.6385	1.9998	1082.4309	87.5888	73997.8075	233236.1971	4368389.6565	795.536	-0.69711	223.417	0.34415	211.5256	0.57064	482.564	-0.82363	445.4537	186270	329.0265	-0.19818	402.9571	-0.74418	8609600	0.37082	723.528	202.988	175.5814	547.803	535.5258	211452	379.2242	0.34157	495.3765	7822330
26	2018-05-05t1818	1525562746.59	larva	0	-28.1889	-205.8242	450.3846	33.8458	11754.923	37147.7132	259186.4738	1251.61	2.2788	207.329	0.85281	183.7138	0.74811	766.25	1.7836	685.2789	49040	359.2785	0.72612	590.7986	1.3324	1310530	-0.28844	221.494	97.2109	96.8058	140.401	137.2139	8985.64	122.3949	-0.075264	132.4225	614470
26	2018-05-05t2218	1525577138.52	larva	3.9978	-24.1911	-201.8264	566.5843	37.755	17265.0184	54466.3704	436751.6072	953.134	1.0412	228.995	1.2751	202.5112	1.1724	683.776	1.136	667.6802	63591.2	399.8063	1.0805	554.4416	0.95438	2115910	-0.013424	198.682	105.605	105.1301	150.627	148.1605	14008.3	131.1545	0.097727	142.6133	975791
26	2018-05-06t0218	1525591592.29	larva	8.0127	-20.1762	-197.8115	631.4249	49.8845	24480.96	77327.846	790329.6542	524.776	-0.5228	198.616	0.44462	181.8183	0.50945	462.02	-0.31537	456.0741	60062.6	339.4997	0.32179	431.3913	-0.020146	2573070	-0.053201	194.081	101.362	100.6823	146.276	144.0575	19015.9	127.0613	-0.031359	139.3567	1313150
26	2018-05-06t0618	1525605973.79	larva	12.0076	-16.1813	-193.8166	711.0785	53.3927	30323.6763	95800.1528	1066470.0472	684.166	-0.18877	198.968	0.34205	181.7163	0.4045	534.134	-0.063884	529.1438	85461.5	335.673	0.17455	477.5446	0.14163	3179700	0.031099	186.55	101.357	100.7987	145.676	143.8384	23308.2	127.8852	-0.045848	138.9977	1619790
26	2018-05-06t1018	1525620372.22	larva	16.0071	-12.1818	-189.8171	771.8584	52.4246	33636.0526	106073.3672	1215681.386	746.497	-0.16212	227.411	0.97452	200.459	0.86476	604.094	0.17594	597.0949	107529	425.3024	1.1373	554.0277	0.52087	4028810	0.28833	191.144	104.805	104.3359	149.611	146.2823	26630.7	130.2761	-0.020056	142.5135	1856730
26	2018-05-07t1039	1525708080.83	adult	40.3706	12.1818	-165.4536	1121.7175	77.7346	65695.9226	206940.3793	3299922.5721	2039.87	2.3403	266.833	1.6417	237.9611	1.7115	986.808	1.3824	931.6651	339462	458.3983	1.0468	769.3688	1.1778	9158230	1.5025	290.66	110.65	109.8466	163.792	160.6675	56344.4	141.6126	0.1015	156.014	3797720
26	2018-05-07t1645	1525729999.59	adult	46.4592	18.2703	-159.365	1087.852	77.5622	67252.2666	211856.1102	3524389.7872	2189.4	2.3863	255.7	1.0845	228.8772	1.2128	1045.55	1.4421	987.9418	366987	422.329	0.26467	802.3878	1.1637	8973800	0.84058	283.539	110.234	109.0855	178.416	171.3845	62624.1	141.5463	0.031354	160.4459	3868670
26	2018-05-07t1902	1525738228.7	adult	48.745	20.5562	-157.0792	1080.6563	71.5683	67190.1514	211869.1787	3440100.4535	1414.12	0.3748	251.493	0.84397	225.4721	0.98754	874.453	0.35526	809.5051	306933	436.2749	0.43671	710.8217	0.34866	8813810	0.57039	360.207	109.631	108.683	167.008	162.2922	58619.9	140.1283	-0.10453	155.8846	3842120
26	2018-05-07t2216	1525749862.73	adult	51.9767	23.7878	-153.8475	1050.3644	74.3675	63923.4683	201444.9767	3275220.2759	1734.12	1.049	274.948	1.8149	245.7239	1.9784	1057.54	1.272	1037.0764	353219	468.3472	0.95917	845.0719	1.3343	9175820	0.54421	374.535	120.446	119.5968	200.254	180.9534	66885	151.3407	0.53574	169.3184	4019640
26	2018-05-08t0216	1525764265.16	adult	55.9774	27.7885	-149.8468	892.434	109.0549	63384.0812	202890.7325	3749792.1621	2211.95	2.0948	280.258	2.0083	247.4575	2.0141	1238.62	2.212	1164.4779	408744	491.1958	1.3709	941.0044	2.0489	9245710	0.39737	454.742	123.14	119.626	300.834	290.2875	99275.2	164.4098	1.2656	242.2575	4062400
26	2018-05-08t0616	1525778668.16	adult	59.9782	31.7893	-145.846	917.0829	73.0898	55720.9332	176011.0606	2867199.3925	1812.66	1.0601	276.084	1.724	248.4755	1.9875	1126.17	1.473	1068.6414	328842	425.5542	0.045066	856.5907	1.2743	8034590	-0.34421	444.036	126.817	125.346	237.014	212.2488	69208.2	161.3655	0.88204	186.805	3690620
26	2018-05-08t1018	1525793178.76	adult	64.0089	35.8201	-141.8153	1021.8884	78.7119	66740.3523	210482.2654	3648139.7442	1842.26	1.0573	253.766	0.55965	225.7812	0.6086	1038.61	0.89841	983.5866	361436	422.8578	-0.032634	779.7013	0.58233	8824710	0.0057179	463.547	114.113	112.6316	219.146	175.8638	76262.7	145.6124	-0.32844	164.5231	3968290
26	2018-05-08t1417	1525807511.54	adult	67.9903	39.8014	-137.8339	1064.5749	81.5787	66624.8578	209984.5691	3619972.1716	1579.34	0.39656	253.737	0.48422	225.8266	0.53421	1011.24	0.68105	956.2671	351911	413.0372	-0.23639	786.535	0.5857	8820390	-0.046907	499.796	117.689	116.2551	209.115	180.5549	72772	151.5706	-0.13431	170.0087	4091120
26	2018-05-08t1807	1525821323.87	adult	71.827	43.6382	-133.9972	970.8864	79.5904	60222.0756	190182.7407	3154041.1073	1526.17	0.22989	276.483	1.4755	246.0464	1.5896	1088.07	1.0243	1072.0315	342743	455.9009	0.55452	843.8412	0.97676	8691240	-0.16478	588.287	129.666	126.6579	317.299	297.8041	99949.3	167.1839	0.6549	227.4682	4076050
26	2018-05-08t2207	1525835702.46	adult	75.8211	47.6322	-130.0031	968.4258	75.3518	60020.2346	189391.3793	3144821.1458	1077.61	-0.7852	267.949	0.98944	243.4066	1.3514	861.131	-0.20771	851.8708	270395	433.4014	0.10844	731.7382	0.080551	8394320	-0.3618	586.597	129.31	127.1447	249.171	217.6603	78239.8	167.3199	0.47057	197.4812	4051020
26	2018-05-09t0207	1525850101.61	adult	79.8208	51.632	-126.0033	921.9954	75.8935	58309.5681	184031.9201	3073594.5618	1396	-0.13088	258.814	0.50747	234.0898	0.76683	1036.28	0.63534	1010.0987	316064	415.0272	-0.2302	844.1583	0.86737	7869000	-0.64192	337.297	125.772	123.6161	213.36	203.4864	65074.8	164.4743	0.10372	190.3856	3823990
26	2018-05-09t0607	1525864502.96	adult	83.8212	55.6323	-122.003	913.7123	75.8361	59551.7614	188086.6747	3261224.5452	1892.16	0.84606	262.555	0.61921	236.7042	0.84764	1124.3	1.0079	1082.7518	349658	395.7772	-0.56019	880.2139	1.0704	8153120	-0.5182	443.211	128.824	124.7542	341.655	342.7342	106255	170.9074	0.285	271.3478	4000380
26	2018-05-09t1007	1525878926.52	adult	87.8278	59.6389	-117.9964	984.2688	74.0162	59928.4245	188971.9953	3115838.7206	1958.89	0.93188	265.819	0.72814	237.3575	0.84798	1185.34	1.2445	1110.0414	371012	419.1739	-0.14046	913.2595	1.2477	8316960	-0.43965	541.023	133.661	131.0942	269.691	249.0304	84413.2	174.1178	0.25923	213.7894	4181990
26	2018-05-09t1407	1525893302.82	adult	91.8212	63.6323	-114.003	955.5208	77.767	57603.2679	181676.198	3041266.7307	1934.52	0.84626	270.855	0.91216	243.9545	1.163	1103.58	0.8345	1030.4689	332176	429.447	0.040265	828.1475	0.65546	8147860	-0.51468	472.143	136.612	132.0075	322.539	310.6239	97084.3	186.0761	0.70945	266.4532	4109570
26	2018-05-09t1807	1525907726.47	adult	95.8277	67.6389	-109.9964	995.3699	73.651	59031.8994	186047.5381	2964562.7697	2152.34	1.2235	269.829	0.8447	241.8502	1.03	1007.59	0.39204	905.2061	311345	451.4419	0.39641	774.6367	0.30308	8320440	-0.42782	668.516	139.622	135.2595	375.036	346.1992	115886	185.0479	0.43172	244.0865	4305380
26	2018-05-09t2207	1525922109.06	adult	99.8229	71.634	-106.0013	976.3207	77.6285	62253.9863	196376.967	3353635.7771	1481.96	-0.034358	259.893	0.42566	233.7697	0.60351	960.074	0.18412	923.2559	312024	425.8393	0.0047858	748.1041	0.13985	8441060	-0.36338	463.803	144.358	139.1789	345.504	338.8116	112289	200.0635	0.98183	300.7607	4688610
26	2018-05-10t0207	1525936505.39	adult	103.8219	75.633	-102.0023	891.4327	76.4558	55821.1463	176198.4052	3013449.8462	1916.28	0.74775	260.868	0.45883	232.7203	0.54335	1100.94	0.76445	1017.1595	321475	410.3304	-0.2135	830.7415	0.63074	7600920	-0.72017	540.551	139.851	135.8783	258.729	238.6539	75548.9	191.3047	0.31387	223.2003	4074840
26	2018-05-10t0607	1525950903.25	adult	107.8213	79.6324	-98.0029	942.0081	76.2736	57290.5377	180753.214	2970516.0767	1014.4	-0.85872	267.459	0.71469	240.5024	0.92913	868.689	-0.1742	863.28	259738	445.7243	0.31862	782.1995	0.34983	7997300	-0.52878	601.346	141.286	137.2832	328.253	298.1789	98147.6	189.7717	0.03401	234.3443	4224580
26	2018-05-10t1007	1525965317.31	adult	111.8252	83.6363	-93.999	960.4895	78.5828	62217.2208	196382.5711	3343632.742	1726.62	0.41113	264.204	0.58642	233.3863	0.5721	1148.32	0.94711	1101.7994	373205	460.7319	0.53825	919.9969	1.1307	8571590	-0.26613	443.029	138.486	134.5691	283.422	265.3308	92112.2	188.8598	-0.19663	237.8901	4492900
26	2018-05-10t1407	1525979731.27	adult	115.8291	87.6402	-89.9951	991.0955	75.1826	59444.4327	187576.5884	3048734.0753	1466.74	-0.030965	282.473	1.2841	250.4873	1.4155	1051.42	0.57304	1026.2019	326990	479.8726	0.8084	846.6148	0.72303	8768240	-0.16621	652.418	158.051	149.5813	424.688	409.4802	132078	228.8134	1.2587	352.3824	4906070
26	2018-05-10t1807	1525994131.92	adult	119.8293	91.6404	-85.9949	936.9871	76.4751	59346.2464	187222.3181	3165190.1344	1337.73	-0.23664	274.305	0.97269	237.4413	0.77134	1110.27	0.80971	1111.2979	344182	499.2251	1.0753	947.7857	1.2757	8493030	-0.25741	397.847	142.647	138.9114	267.468	256.3812	82915	194.9873	-0.29011	235.0793	4416650
26	2018-05-10t2207	1526008528.86	adult	123.8284	95.6395	-81.9958	1041.3486	73.5502	61219.2945	192923.7054	3109195.2348	1164.09	-0.51604	267.627	0.72615	233.7529	0.59088	931.745	0.146	920.1604	299090	458.5587	0.53274	825.7008	0.62776	8564600	-0.20332	472.248	141.184	135.9622	280.726	264.9424	90113	202.6757	-0.17006	248.3338	4518170
26	2018-05-11t0207	1526022903.67	adult	127.8214	99.6325	-78.0028	1037.5574	75.4654	60667.6533	191277.6134	3037486.8702	1690.81	0.42678	264.965	0.63576	227.4599	0.2878	1210.06	1.2049	1184.5949	384798	461.4986	0.58841	902.8857	1.0454	8400970	-0.23899	544.256	142.363	136.9588	291.361	271.4076	92652.8	201.9952	-0.35076	253.218	4513760
26	2018-05-11t0607	1526037301.38	adult	131.8208	103.6319	-74.0034	1004.9409	79.1742	64365.9798	202989.9908	3486241.758	1585.82	0.27379	261.747	0.52987	224.8899	0.1691	1123.04	0.89806	1087.381	377340	462.0736	0.61673	900.9164	1.0493	8786580	-0.060315	559.281	136.481	130.8433	290.618	271.5223	97647.7	196.6115	-0.66479	250.736	4581520
26	2018-05-11t1007	1526051705.65	adult	135.822	107.6331	-70.0022	833.9772	77.3918	52946.9651	167155.7379	2852867.4017	1558.29	0.25831	285.105	1.3963	252.1195	1.459	1245.27	1.3639	1220.0323	344939	445.1552	0.42145	1071.8007	1.9381	7872320	-0.36992	416.23	164.142	157.2949	353.429	348.9358	97899.9	241.9777	0.57232	327.3758	4532300
26	2018-05-11t1407	1526066118.61	adult	139.8256	111.6367	-65.9986	1063.4586	75.5998	62327.48	196361.1654	3159159.1536	1296.29	-0.16624	263.855	0.64056	232.3513	0.52956	1022.74	0.58313	1006.3152	333414	450.7194	0.5239	871.9813	0.94843	8593240	-0.067321	463.499	149.832	145.5695	292.748	280.2074	95435.9	203.4212	-0.71099	259.4469	4879740
26	2018-05-11t1807	1526080522.35	adult	143.8266	115.6377	-61.9976	945.7432	78.6753	54232.8839	172732.9225	2760816.8199	1472.37	0.17744	271.463	0.93546	241.0727	0.93368	1062.55	0.75707	1044.2274	301764	429.866	0.28703	869.7088	0.96852	7699230	-0.35352	761.205	161.649	150.8444	480.475	443.196	136455	253.1168	0.52258	370.1255	4584690
26	2018-05-11t2207	1526094907.1	adult	147.8224	119.6335	-58.0018	976.5406	78.5927	60517.9065	190898.6607	3227978.6996	1369.5	0.031334	265.243	0.73411	234.3843	0.62812	1071.81	0.82457	1060.7697	338691	430.3582	0.3306	890.2595	1.1086	8376630	-0.074258	395.916	153.774	147.2577	313.73	309.0332	99138.8	226.241	-0.35139	289.0134	4856350
26	2018-05-12t0207	1526109308.62	adult	151.8228	123.6339	-54.0014	940.7346	79.9296	59251.9224	187196.1899	3167354.7398	1666.58	0.59999	276.215	1.1647	248.9234	1.2941	1164.11	1.203	1133.3155	360874	422.2896	0.26799	924.4027	1.3355	8535860	0.016667	797.034	168.486	156.9633	521.215	506.4739	161577	264.4675	0.46629	405.0539	5206710
26	2018-05-12t0607	1526123708.35	adult	155.8227	127.6338	-50.0015	1004.2106	78.8609	64694.63	204178.2036	3537368.5088	1273.85	-0.069781	246.595	0.11471	221.6611	0.067181	913.793	0.34613	902.1322	308862	390.4298	-0.11409	727.1972	0.38818	8318880	-0.025342	674.003	151.185	142.0409	398.569	349.9724	134716	230.6888	-0.51482	306.524	5100240
26	2018-05-12t1007	1526138109.54	adult	159.823	131.6342	-46.0011	625.3369	125.7113	40291.0204	131591.0542	2440835.0125	831.519	-0.84505	247.796	0.18707	230.757	0.48709	666.454	-0.50589	656.6746	140622	365.6268	-0.40931	612.1739	-0.14937	5218100	-1.0582	636.268	168.499	156.7882	419.581	382.448	88531.5	267.9783	0.22531	347.8756	3548260
26	2018-05-12t1407	1526152507.97	adult	163.8226	135.6337	-42.0016	1005.6008	78.3824	63141.6905	199090.7793	3407264.2767	1092.85	-0.33608	250.306	0.3108	225.2055	0.24821	693.911	-0.36737	651.4529	228991	434.5905	0.5695	591.5171	-0.21103	8238830	0.012044	660.978	165.252	152.0368	379.527	355.6561	125244	267.7889	0.070681	329.594	5439270
26	2018-05-12t1807	1526166908.06	adult	167.8226	139.6338	-38.0016	452.8945	158.1454	38027.1056	128336.5883	3318496.5887	617.457	-1.2044	231.916	-0.34872	224.3079	0.22204	420.822	-1.3485	401.3071	83322.7	323.3398	-0.93384	378.0657	-1.2896	4584050	-1.2156	592.089	179.366	167.9796	414.502	403.1997	82071.3	284.6009	0.29067	368.8045	3545350
26	2018-05-12t2207	1526181308.69	adult	171.8228	143.6339	-34.0014	881.0967	75.0635	53154.0333	167689.579	2711900.5257	1144.04	-0.18899	254.926	0.55103	233.3071	0.63709	850.512	0.29214	818.0032	236442	403.5662	0.22757	679.7949	0.33853	7077760	-0.33228	572.627	188.448	171.0562	393.306	383.0816	109339	308.9351	0.65333	362.2644	5232060
26	2018-05-13t0207	1526195708.95	adult	175.8229	147.634	-30.0013	541.0319	72.8177	29326.7354	96166.3683	1396897.3151	993.914	-0.45442	251.824	0.46621	234.7097	0.71072	750.039	-0.049969	740.85	116256	396.8381	0.17164	615.9805	0.040915	3880610	-1.4104	647.309	181.297	158.5361	418.035	398.4274	64795.4	319.2832	0.71226	373.3587	2793790
26	2018-05-13t0607	1526210110.15	adult	179.8232	151.6343	-26.001	829.3173	72.2174	49577.5436	156624.8078	2487101.9664	1102.23	-0.23269	242.674	0.14802	228.5238	0.4531	750.719	-0.016044	723.7623	194436	358.1045	-0.36748	587.1858	-0.081456	6284780	-0.56949	642.786	202.607	178.2351	453.484	443.3384	117452	354.8287	1.2575	417.9205	5247120
26	2018-05-13t1007	1526224509.74	adult	183.8231	155.6342	-22.0011	836.8253	72.1813	49373.4421	155879.1173	2464369.4812	999.995	-0.4233	244.354	0.24612	231.4055	0.60016	666.153	-0.32131	628.7764	172534	362.2996	-0.28059	521.2676	-0.42128	6309720	-0.55098	661.315	207.138	180.6413	483.138	467.8183	125133	368.6251	1.3739	443.6597	5348730
26	2018-05-13t1407	1526238910.58	adult	187.8233	159.6345	-18.0009	813.103	71.6605	47806.0126	151072.2489	2374151.8388	894.89	-0.62055	241.328	0.16176	227.573	0.45113	638.992	-0.41076	619.9154	159748	358.1003	-0.31809	531.1593	-0.33419	6025720	-0.63807	621.284	212.249	183.5282	480.754	473.8413	120189	382.9968	1.4955	447.525	5299630
26	2018-05-13t1807	1526253312.13	adult	191.8238	163.6349	-14.0004	831.6925	72.5592	49159.4254	155236.4092	2444252.2722	1029.74	-0.34502	241.786	0.215	227.996	0.49418	693.626	-0.15935	662.7349	178262	354.2289	-0.35387	506.2024	-0.45339	6209550	-0.56637	697.259	218.357	183.3012	541.656	528.6411	138664	410.1979	1.8564	496.1926	5607860
26	2018-05-13t2207	1526267711.38	adult	195.8236	167.6347	-10.0006	805.8696	71.64	47822.7614	151148.6809	2382831.8444	920.289	-0.55544	239.376	0.15616	227.5259	0.50084	608.609	-0.49873	568.5389	152152	348.2048	-0.42526	475.1225	-0.61526	5981300	-0.64088	730.693	223.492	187.8556	540.567	524.382	135142	413.1827	1.7962	494.0161	5584400
26	2018-05-14t0207	1526282110.33	adult	199.8233	171.6344	-6.0009	802.0043	71.3897	46880.9461	148133.3199	2301115.8108	861.446	-0.66313	244.841	0.41438	232.6186	0.75226	594.689	-0.53909	567.5871	145699	353.864	-0.30518	486.1344	-0.52226	5997620	-0.62695	678.057	230.665	196.5211	533.661	517.2672	130747	422.6086	1.8425	492.6303	5650360
26	2018-05-14t0607	1526296510.76	adult	203.8234	175.6345	-2.0008	779.8765	70.099	44300.7751	139990.3527	2128950.1458	974.665	-0.42941	250.193	0.67597	238.1101	1.0298	657.596	-0.23786	631.843	152562	358.6254	-0.19448	541.8164	-0.14019	5797730	-0.6918	686.677	239.429	205.4554	541.57	532.2746	125644	433.9645	1.9423	502.5006	5548280
26	2018-05-14t1007	1526310916.57	dead	207.825	179.6361	2.0008	785.3309	70.7545	44702.5873	141135.7974	2202151.7066	738.69	-0.88026	248.21	0.64262	238.371	1.0805	530.315	-0.78912	503.5272	124094	354.4196	-0.2338	445.41	-0.73316	5802910	-0.68145	703.604	240.313	200.0928	557.216	547.786	130389	449.5507	2.1138	521.3574	5618270
27	2018-05-05t1818	1525562759.63	larva	0	-28.1892	-225.8236	862.9801	36.9244	16695.0811	52582.8458	282796.9486	688.904	0.37599	138.515	-0.7391	110.6713	-1.1891	609.586	0.87616	604.6993	56081.9	389.8052	1.0512	570.7115	1.2002	1264640	-0.33076	1414.34	175.008	108.4425	1277.04	1268.4836	117488	730.6765	13.7355	1204.7481	1597830
27	2018-05-05t2218	1525577151.24	larva	3.9977	-24.1915	-221.8259	594.7926	39.0213	20208.4758	63752.5733	565917.6205	515.701	-0.38646	196.001	0.48836	177.8294	0.49718	448.993	-0.22289	444.5879	48491.3	347.5741	0.509	423.4101	0.079675	2107990	-0.020243	371.031	97.4707	96.751	143.323	139.4546	15478.9	123.2586	-0.088568	135.2481	1048300
27	2018-05-06t0218	1525591605.92	larva	8.0129	-20.1763	-217.8107	638.9007	52.8164	24740.0269	78124.4366	813157.7519	593.023	-0.30724	179.497	-0.026162	157.027	-0.19135	472.584	-0.25427	461.7578	61908.5	338.0306	0.30524	431.2447	-0.021145	2349250	-0.23507	619.645	98.0492	97.6229	143.537	138.423	18803.4	122.6085	-0.14079	134.031	1283270
27	2018-05-06t0618	1525605987.3	larva	12.0077	-16.1815	-213.8159	779.1037	45.2134	28739.4663	90605.9349	905372.9152	564.117	-0.55675	212.073	0.6758	188.9021	0.61476	485.306	-0.34623	479.6699	74251.9	390.603	0.81163	463.0679	0.042147	3230500	0.070251	177.959	102.376	101.7682	146.985	144.5696	22488.8	128.7935	-0.02253	140.1481	1559490
27	2018-05-06t1018	1525620386.83	larva	16.0076	-12.1817	-209.816	720.7833	47.4064	27749.3263	87479.6841	894945.82	689.854	-0.33099	213.234	0.60027	187.1552	0.4609	563.111	-0.06096	557.7818	82777.3	412.2149	0.98068	521.2242	0.29203	3132190	-0.37111	310.986	95.5753	95.2437	141.643	138.7422	20821.5	121.3009	-0.26176	133.5656	1403910
27	2018-05-07t1039	1525708094.72	adult	40.3709	12.1817	-185.4527	1009.562	74.9658	61420.2334	193628.7315	3143275.1893	1383.33	0.64186	232.472	0.41887	204.4966	0.3221	870.166	0.71288	827.7548	279323	433.4729	0.66754	712.7111	0.74273	7456070	0.49434	262.993	104.645	103.9486	152.127	149.209	48832.7	131.637	-0.34828	144.1112	3356280
27	2018-05-07t1645	1525730012.91	adult	46.4592	18.27	-179.3644	1097.122	88.437	66047.8181	209018.8413	3548713.5512	926.658	-0.75513	219.338	-0.39424	203.6225	0.0051132	677.509	-0.6634	660.8045	233741	317.9255	-1.4895	551.6666	-0.81794	7567380	0.046564	412.326	107.136	106.572	155.109	151.9873	53512.7	134.6663	-0.38057	147.1512	3696280
27	2018-05-07t1902	1525738241.84	adult	48.7451	20.5559	-177.0785	1081.688	75.9618	65414.364	206157.1435	3306168.038	961.258	-0.73828	239.084	0.31492	213.4898	0.3867	710.227	-0.58474	691.6231	242898	434.5739	0.40693	623.3547	-0.35225	8166630	0.21104	246.742	108.285	107.3016	169.713	161.6694	58041.7	137.1551	-0.28982	153.0578	3698810
27	2018-05-07t2216	1525749876.21	adult	51.9768	23.7876	-173.8468	1110.0118	99.7962	72226.8987	228114.7987	4027111.5252	1113.73	-0.45532	235.065	-0.0019483	209.3565	0.032624	813.642	-0.13126	790.1661	306743	431.199	0.26732	671.611	-0.086617	8848800	0.36646	314.476	110.752	109.2043	209.67	203.7453	79045.5	141.6246	-0.094304	172.3783	4169150
27	2018-05-08t0216	1525764278.44	adult	55.9774	27.7882	-169.8462	1138.7549	89.9637	71244.735	224868.6779	3721462.5783	1140.34	-0.47205	249.946	0.55948	221.5941	0.56368	871.24	0.097319	861.3452	324101	457.0963	0.70474	741.948	0.39414	9295750	0.42402	484.099	117.898	113.4393	358.976	355.6737	133539	153.1083	0.52017	276.4647	4384750
27	2018-05-08t0616	1525778681.53	adult	59.9783	31.7891	-165.8453	1136.296	80.5113	71989.7365	226825.1928	3853886.6727	1471.42	0.25534	249.022	0.41495	215.8371	0.13072	978.601	0.63485	943.7845	367954	478.3752	1.0879	785.0547	0.68374	9351290	0.34615	317.327	110.796	110.0211	162.986	159.2177	61282.6	140.0204	-0.5105	153.9184	4160620
27	2018-05-08t1018	1525793192.48	adult	64.0091	35.8199	-161.8145	1229.1149	74.3983	74009.5983	233052.7744	3786413.1638	1682.75	0.68922	254.619	0.6006	221.563	0.3691	1036.7	0.88783	994.16	401202	459.3309	0.67865	804.0585	0.77881	9839240	0.53005	568.713	112.228	109.7605	258.406	237.6412	100003	145.2872	-0.34923	189.422	4336820
27	2018-05-08t1417	1525807524.92	adult	67.9904	39.8012	-157.8332	1164.3468	79.005	69249.8195	218016.549	3550522.8685	1575.09	0.387	260.996	0.82792	227.4325	0.62471	1027.84	0.77027	960.0694	372078	472.826	0.90676	797.3953	0.67076	9433980	0.26564	558.318	114.94	112.7102	255.162	214.005	92368.7	147.1615	-0.41048	171.793	4154630
27	2018-05-08t1807	1525821337.69	adult	71.8272	43.638	-153.9964	1210.5228	77.6597	76446.1572	240876.2143	4040221.1396	1835.34	0.91138	264.636	0.92051	233.9895	0.91347	1009.47	0.61168	918.475	402779	456.2485	0.56106	769.8811	0.41037	10551000	0.77028	469.277	122.722	120.77	227.246	198.8774	90671.3	159.2883	0.16952	182.9922	4892920
27	2018-05-08t2207	1525835715.74	adult	75.8211	47.6319	-150.0025	1212.3287	82.5635	79273.691	249734.5255	4412511.8728	1612.34	0.36816	256.72	0.47105	226.2535	0.39767	926.636	0.12765	864.0036	383627	461.1014	0.62023	715.0488	-0.044142	10605600	0.73406	501.115	129.27	124.5952	359.854	356.0942	148980	170.4383	0.65854	291.7213	5340410
27	2018-05-09t0207	1525850114.88	adult	79.8209	51.6317	-146.0027	1177.3928	84.8854	79605.6757	250812.3585	4615334.2106	1648.44	0.39719	255.604	0.36289	224.1938	0.22614	992.81	0.42038	904.3857	412016	459.047	0.55839	758.3964	0.24945	10599100	0.68835	376.831	124.727	122.5361	202.115	198.155	83877.7	164.7553	0.12033	189.0036	5172070
27	2018-05-09t0607	1525864516.42	adult	83.8213	55.6321	-142.0023	1167.5646	78.7427	78073.5309	246138.9416	4314015.2083	1617.43	0.2889	265.906	0.76653	231.0192	0.54249	1035.15	0.58192	993.9611	421307	489.23	1.0635	806.0297	0.55478	10813900	0.75599	505.045	129.059	126.0301	229.343	219.4585	93342.4	172.4322	0.37339	205.3414	5248560
27	2018-05-09t1007	1525878940.41	adult	87.828	59.6388	-137.9956	1231.7782	80.0579	78859.5188	248413.1817	4308483.9091	2129.23	1.2669	263.649	0.63508	226.2821	0.26414	1160.33	1.1292	1060.8763	478055	473.7193	0.77522	841.2253	0.76628	10841800	0.74938	371.531	123.568	119.327	244.686	237.5549	100811	173.3689	0.21683	217.0983	5081360
27	2018-05-09t1407	1525893316.18	adult	91.8213	63.6321	-134.0023	1186.4687	82.8202	74720.1186	235419.3123	4049416.3009	1701.52	0.39993	275.18	1.0936	238.6901	0.88965	994.027	0.34555	932.8893	387670	511.2624	1.3706	788.2275	0.39803	10728200	0.68026	803.053	138.368	129.6276	447.965	420.7758	174706	202.2416	1.5984	282.4818	5394410
27	2018-05-09t1807	1525907740.14	adult	95.8279	67.6387	-129.9957	1172.2592	81.5154	76626.9084	241354.6039	4255429.5504	1597.56	0.18587	272.987	0.97463	234.4026	0.64802	1036.71	0.51805	986.2809	414682	512.3626	1.3568	818.7127	0.57782	10903900	0.74812	994.317	137.123	129.5962	403.289	336.8515	161316	198.3569	1.139	280.4438	5477090
27	2018-05-09t2207	1525922122.56	adult	99.823	71.6338	-126.0006	1231.8044	79.2749	79266.9935	249680.8631	4295031.9288	2044.99	0.99698	276.797	1.1089	235.3677	0.68465	1166.38	1.0522	1066.7608	482882	525.5078	1.5299	881.2519	0.9443	11443600	0.97888	454.689	140.74	133.7758	297.377	290.6315	123114	209.0468	1.4399	268.672	5818610
27	2018-05-10t0207	1525936518.82	adult	103.822	75.6328	-122.0016	1223.0148	81.8819	80543.4998	253698.5116	4576388.7878	2356.71	1.5404	266.36	0.67714	226.1189	0.21095	1208.94	1.2077	1081.6126	507756	509.6795	1.2648	877.8618	0.90752	11182800	0.85143	386.708	138.955	131.6902	297.569	289.8218	124979	209.8304	1.2136	270.0212	5833870
27	2018-05-10t0607	1525950916.58	adult	107.8214	79.6322	-118.0022	1136.4981	83.5672	76028.8978	239685.4208	4403671.96	2385.48	1.5747	277.704	1.1158	234.2548	0.61678	1326.99	1.6675	1232.627	525489	529.8451	1.5388	945.7028	1.2867	10997100	0.76242	896.165	144.939	134.6056	387.625	335.2029	153499	230.4325	1.9047	306.1038	5739600
27	2018-05-10t1007	1525965330.95	adult	111.8254	83.6362	-113.9982	1205.5126	84.9682	78713.1518	248021.044	4357634.831	2282.31	1.3878	277.91	1.1154	235.2562	0.66494	1282.42	1.4764	1158.2961	527075	532.0466	1.5492	929.5189	1.1841	11404000	0.92931	634.03	149.79	140.4202	346.807	331.1512	142538	233.6052	1.7428	303.6291	6146620
27	2018-05-10t1407	1525979745.03	adult	115.8293	87.6401	-109.9943	1181.2365	80.6122	78344.954	246867.4497	4478720.119	1953.43	0.81922	272.064	0.88757	233.1452	0.56027	1162.59	1.005	1057.6501	475501	512.9133	1.2672	862.2237	0.80885	11112400	0.80346	514.881	149.518	139.4038	352.188	344.9534	144045	239.0026	1.6737	317.8054	6107080
27	2018-05-10t1807	1525994145.57	adult	119.8294	91.6402	-105.9942	1224.3008	82.1376	80593.2017	253897.5784	4476479.4795	1965.82	0.8575	274.665	0.98625	237.6424	0.78119	1074.96	0.67448	999.261	451485	502.0089	1.1132	851.551	0.7562	11535900	0.97534	596.572	148.707	139.1858	385.026	359.5758	161711	235.9606	1.2753	325.4259	6245710
27	2018-05-10t2207	1526008542.47	adult	123.8286	95.6394	-101.995	1231.569	83.3348	84056.7192	264904.2388	4828801.5689	2237.21	1.3517	270.33	0.82699	231.4689	0.47978	1186.61	1.1082	1100.9139	519735	503.5612	1.1371	906.9365	1.0586	11833700	1.0934	596.866	148.669	138.3429	369.703	349.0459	161930	239.383	1.145	323.8003	6507980
27	2018-05-11t0207	1526022917.07	adult	127.8215	99.6323	-98.0021	1130.0722	87.4916	76975.2964	242638.8677	4482459.5524	2416.72	1.6902	276.505	1.0624	233.0303	0.55627	1288.35	1.4963	1207.3414	516629	517.1998	1.3266	959.4764	1.3407	11082900	0.8027	427.184	147.136	138.0369	345.859	339.801	138690	234.956	0.75828	316.8719	5897520
27	2018-05-11t0607	1526037314.74	adult	131.8209	103.6317	-94.0027	1119.3545	83.2089	75095.1798	236715.925	4329844.7376	2942.77	2.6376	279.178	1.169	234.9848	0.65049	1333.27	1.6707	1224.1436	521310	504.9376	1.179	998.0722	1.5491	10914500	0.74912	466.147	156.329	147.2918	357.298	350.6744	139704	250.8468	1.0543	326.3305	6111690
27	2018-05-11t1007	1526051719.38	adult	135.8222	107.6329	-90.0014	1175.9441	84.0074	78138.4699	246260.9733	4470799.1898	2219.81	1.413	271.841	0.91338	229.1448	0.37587	1336.44	1.6953	1274.2318	545269	516.549	1.3516	1018.3951	1.6665	11067500	0.82086	872.759	158.928	147.7219	420.711	395.3202	171650	257.7553	1.0455	359.0925	6470430
27	2018-05-11t1407	1526066132.51	adult	139.8258	111.6366	-85.9978	1187.7771	85.1412	82743.9406	260867.5868	4857389.4774	1988.02	1.0456	260.065	0.50332	221.9935	0.047091	1188.32	1.18	1116.4197	512167	471.6507	0.79565	912.6156	1.1532	11204900	0.88724	522.485	157.792	148.6648	361.691	352.1876	155889	247.2521	0.53913	327.1617	6798450
27	2018-05-11t1807	1526080536.07	adult	143.8268	115.6376	-81.9968	1236.1352	83.3172	81136.8084	255529.792	4546791.8106	1726.55	0.62509	263.332	0.6421	228.3351	0.34755	1057.52	0.73905	995.256	448387	466.9926	0.76898	752.9983	0.38375	11141600	0.88242	741.279	169.182	157.3122	430.709	403.5673	182621	279.9608	1.2541	371.4836	7158110
27	2018-05-11t2207	1526094920.5	adult	147.8225	119.6333	-78.0011	1260.0439	85.1722	83756.2648	263795.6403	4844740.6221	1893.83	0.96103	252.598	0.27831	216.9841	-0.1638	1142.88	1.0783	1099.3879	499438	439.9198	0.45516	834.0805	0.82787	11023900	0.86143	456.419	162.208	153.3971	357.367	350.4335	156169	252.2556	0.32849	325.8757	7079090
27	2018-05-12t0207	1526109322.03	adult	151.8229	123.6337	-74.0007	1172.5609	86.9835	80631.5553	254148.7665	4755916.4753	1708.87	0.67583	249.198	0.18271	216.5304	-0.17508	1055.08	0.81158	999.0531	443132	442.4145	0.53343	839.6604	0.90864	10460100	0.68985	607.061	166.731	156.9943	392.889	384.5504	165013	263.0223	0.42999	348.9373	6998550
27	2018-05-12t0607	1526123721.71	adult	155.8228	127.6336	-70.0008	1249.3373	85.5454	84779.5702	266995.2352	4929600.5353	1792.84	0.87021	245.049	0.058195	213.3759	-0.30692	1042.11	0.8083	997.7935	460613	430.4283	0.41855	780.5894	0.6583	10821800	0.84142	562.94	165.363	154.2435	411.898	402.014	182059	273.2055	0.51144	370.4442	7302770
27	2018-05-12t1007	1526138123.08	adult	159.8232	131.634	-66.0004	1175.4757	82.7722	79085.0597	249365.6759	4479086.7287	1189.58	-0.18937	252.9	0.37522	222.0491	0.094845	923.021	0.42371	910.0881	380285	429.7715	0.45561	798.9807	0.80272	10419500	0.72966	792.703	188.456	175.7525	518.928	493.5175	213799	306.7432	1.1255	426.18	7764380
27	2018-05-12t1407	1526152521.54	adult	163.8228	135.6335	-62.0008	1245.6858	88.4361	81214.544	255820.4727	4655532.1021	1310.32	0.066893	239.704	-0.084031	212.44	-0.32609	893.033	0.36049	861.2496	378646	394.9882	0.027442	690.8818	0.30067	10143800	0.66373	565.998	180.56	169.3935	418.666	409.1665	177514	292.1078	0.61445	382.3435	7640940
27	2018-05-12t1807	1526166921.63	adult	167.8228	139.6336	-58.0008	1204.7037	84.9482	82751.1459	260703.2545	4894482.7281	1257.68	-0.0023455	235.578	-0.21084	211.7894	-0.34056	823.731	0.14885	798.4044	355028	384.9751	-0.073772	629.8001	0.028852	10152700	0.69566	503.952	176.15	164.4745	402.429	394.7949	173447	294.9184	0.512	368.8426	7591540
27	2018-05-12t2207	1526181322.32	adult	171.823	143.6338	-54.0006	1170.0636	87.9574	83347.5552	262669.9231	5049087.2976	1376.94	0.25368	229.604	-0.40985	206.7129	-0.55129	856.325	0.31407	814.9664	371645	372.0498	-0.22045	636.4287	0.10784	9957260	0.65695	534.619	175.178	163.4831	393.756	386.8035	170890	290.3096	0.2683	362.555	7596930
27	2018-05-13t0207	1526195722.61	adult	175.823	147.6338	-50.0005	1129.7085	92.2225	81027.2977	255415.7302	4926898.8401	1274.57	0.085887	230.725	-0.34047	208.2583	-0.46384	785.868	0.087681	732.9605	331636	381.0826	-0.057035	615.6347	0.039042	9728990	0.60589	529.386	182.562	169.9369	404.481	396.8673	170691	294.3523	0.21539	370.3826	7698110
27	2018-05-13t0607	1526210123.9	adult	179.8234	151.6342	-46.0002	1111.0502	89.2859	77648.4005	244864.1933	4632523.1296	1297.73	0.14832	231.567	-0.27899	210.5726	-0.33818	766.244	0.045009	707.342	310329	377.3997	-0.080922	569.0924	-0.18176	9359460	0.50021	535.078	191.246	178.5656	417.118	408.7985	168933	314.318	0.48005	382.8017	7729790
27	2018-05-13t1007	1526224523.46	adult	183.8233	155.6341	-42.0003	1097.109	90.2292	78645.0074	248224.6257	4798726.2813	1531.06	0.62243	228.136	-0.3826	207.6728	-0.44272	749.261	0.013158	679.2834	307197	372.6202	-0.12369	585.7733	-0.055324	9335330	0.51062	510.75	189.962	176.1426	419.202	414.0001	171873	326.8612	0.5981	394.3023	7773260
27	2018-05-13t1407	1526238924.18	adult	187.8235	159.6343	-38.0001	1096.1014	84.6738	76390.513	240909.6744	4554314.8465	1639.28	0.8607	227.268	-0.38899	206.8259	-0.45937	756.953	0.075635	699.3735	301267	372.2158	-0.098221	562.4484	-0.1524	9035730	0.42512	519.127	194.625	180.1111	433.041	425.8317	172350	335.5175	0.63858	406.8028	7737910
27	2018-05-13t1807	1526253325.93	adult	191.824	163.6348	-33.9996	1088.2178	85.9167	76818.0139	242284.1226	4668222.3183	1604.99	0.80193	225.436	-0.43216	206.3479	-0.45683	708.45	-0.096829	651.2379	283380	364.8179	-0.18516	552.864	-0.17578	9011580	0.4302	514.613	197.335	183.1003	435.257	429.9366	174103	338.6026	0.59527	409.7976	7888260
27	2018-05-13t2207	1526267725.1	adult	195.8237	167.6345	-29.9999	1103.3084	84.6775	76732.1667	241947.3753	4616269.1999	1333.95	0.266	223.411	-0.48217	205.3948	-0.47332	685.286	-0.16883	636.619	274114	357.9953	-0.26586	530.8703	-0.27582	8924840	0.41177	522.727	200.874	186.0337	439.436	432.8967	175774	345.4002	0.62611	414.2061	8024530
27	2018-05-14t0207	1526282123.97	adult	199.8234	171.6342	-26.0002	1081.409	85.1095	75536.5427	238277.5148	4553709.0138	1324.58	0.25553	223.086	-0.46423	205.2637	-0.45364	692.047	-0.11103	635.4257	272666	352.7361	-0.32397	540.4162	-0.18344	8772870	0.37148	553.922	205.441	189.8548	456.312	450.6841	179787	352.4772	0.65638	426.3079	8078970
27	2018-05-14t0607	1526296524.49	adult	203.8236	175.6344	-22	1075.5203	84.3522	74362.4041	234490.5064	4447075.9513	1453.82	0.51343	221.891	-0.47574	204.8038	-0.44175	696.058	-0.065982	629.3929	270070	346.6291	-0.39836	529.3894	-0.21951	8589610	0.31578	585.906	209.889	192.4854	470.931	464.4253	182721	365.7781	0.80652	440.9739	8124990
27	2018-05-14t1007	1526310930.3	adult	207.8252	179.636	-17.9984	1079.4832	83.9174	74488.75	234904.6928	4444168.3893	1488.37	0.58539	222.226	-0.42053	204.6491	-0.41192	710.893	0.029723	649.5362	275827	348.1143	-0.34291	545.4475	-0.080481	8618160	0.33612	575.612	212.483	194.9567	477.009	471.4341	185079	369.7158	0.80281	450.0044	8240310
27	2018-05-14t1407	1526325325.12	adult	211.8237	183.6345	-13.9999	1070.9554	83.711	73560.6961	232014.9623	4356127.5394	1344.7	0.31256	221.111	-0.42083	203.7829	-0.40982	693.653	-0.019419	644.5957	266363	345.8867	-0.34988	542.2272	-0.064174	8471860	0.29242	621.532	216.481	198.2674	486.684	479.183	186887	376.538	0.8481	455.5269	8294470
27	2018-05-14t1807	1526339733.96	adult	215.8262	187.637	-9.9974	1061.4141	83.5599	71926.1089	226932.7062	4198098.2208	1265.22	0.16696	224.759	-0.22266	207.0883	-0.21988	707.399	0.073699	657.3193	265275	349.9574	-0.24402	551.9004	0.039907	8420580	0.28152	648.499	220.896	203.0661	500.227	493.1584	187585	383.5571	0.89693	465.1073	8275870
27	2018-05-14t2207	1526354124.37	adult	219.8235	191.6343	-6.0001	993.6411	83.6738	68023.4136	214642.8746	4041753.8942	1312.16	0.26579	230.574	0.067196	213.8338	0.12527	727.889	0.19976	676.5976	258401	352.0052	-0.17117	562.1297	0.15159	8169690	0.19665	634.629	230.536	209.0054	522.968	514.9521	185653	407.5583	1.2148	485.6117	8168340
27	2018-05-15t0207	1526368525.03	adult	223.8237	195.6345	-1.9999	978.8318	84.9025	66449.9124	209788.8499	3911844.8564	1351.62	0.34866	233.466	0.23955	217.328	0.32958	753.949	0.35458	697.0339	261620	352.791	-0.11841	571.5834	0.26234	8080260	0.1684	638.16	235.327	211.4072	517.664	511.3027	179629	418.9932	1.3333	487.8621	8144660
27	2018-05-15t0607	1526382924.14	dead	227.8235	199.6343	1.9999	953.6767	86.7872	65421.0833	206498.1332	3902453.7877	1111.85	-0.10838	235.565	0.38203	220.1944	0.5095	729.738	0.26944	696.2664	248841	353.0005	-0.0736	572.6898	0.31731	8024750	0.1508	650.395	241.118	217.6563	542.672	531.4076	185051	431.0417	1.464	502.4778	8213920
28	2018-05-05t1818	1525562772.75	larva	0	-28.1895	-173.8231	471.9542	35.3684	13601.0912	42887.532	330670.662	579.358	0.0055544	182.569	0.28002	173.4392	0.47561	437.511	-0.12056	431.4063	31938.3	261.6463	-0.31373	377.3203	-0.073226	1327830	-0.27248	159.586	98.7618	98.4089	141.357	139.587	10319.1	124.0115	-0.038559	135.4985	718294
28	2018-05-05t2218	1525577164.28	larva	3.9976	-24.1918	-169.8255	731.1386	41.5635	24575.464	77474.1966	694761.3677	792.063	0.51551	190.85	0.36553	165.398	0.1571	567.609	0.46366	551.9584	74356.8	363.8919	0.68755	497.7116	0.57568	2495170	0.31357	196.303	101.494	101.0541	145.98	143.4171	19123.4	127.1485	0.0032107	139.1662	1326930
28	2018-05-06t0218	1525591619.51	larva	8.013	-20.1765	-165.8101	802.6771	44.5346	31219.4091	98511.1687	987287.6624	755.019	0.20445	197.286	0.41186	169.6621	0.16581	602.145	0.49522	586.8114	99956	386.8119	0.85441	533.6511	0.6723	3256790	0.50228	327.597	99.3071	98.6891	147.516	142.8649	24487.7	125.9689	-0.05821	138.025	1639360
28	2018-05-06t0618	1525606000.73	larva	12.0078	-16.1817	-161.8153	827.0312	49.9062	33119.8815	104404.2392	1098118.4549	995.675	0.76609	213.786	0.71943	181.4014	0.39528	735.951	1.1031	727.9125	128791	422.2631	1.1788	633.5181	1.2134	3738900	0.4622	198.087	100.789	100.1449	145.681	143.3885	25494.2	126.6974	-0.076343	139.0872	1762700
28	2018-05-06t1018	1525620400.92	larva	16.0078	-12.1817	-157.8153	945.5592	52.5237	41118.5378	129447.239	1504261.6189	930.17	0.38538	203.311	0.33831	171.6006	-0.011286	709.338	0.78423	686.9122	153926	425.597	1.1408	606.6781	0.88813	4402290	0.56294	227.494	101.052	100.5225	146.233	144.1708	31732.5	127.3369	-0.099216	139.2818	2188080
28	2018-05-07t1039	1525708108.92	adult	40.3712	12.1817	-133.452	1179.6726	85.6892	80485.8067	253667.8865	4592326.1565	1375.47	0.62152	236.7	0.56933	206.206	0.39306	932.317	1.0696	891.4679	391573	436.7152	0.71687	766.225	1.1536	9926020	1.9572	433.368	104.11	103.3609	153.694	150.0077	64551.7	132.3822	-0.31469	144.9679	4365830
28	2018-05-07t1645	1525730026.2	adult	46.4593	18.2698	-127.3638	1194.4332	84.9703	81944.2927	258758.309	4664198.2194	1263.63	0.083187	237.705	0.35267	208.545	0.24051	893.892	0.57451	863.0311	381692	428.7905	0.37323	752.4269	0.76884	10146000	1.5023	347.274	109.999	108.545	201.361	186.2764	85981.2	141.0759	0.0031915	166.4805	4695090
28	2018-05-07t1902	1525738255.11	adult	48.7451	20.5556	-125.078	1255.6133	80.2029	84031.745	264703.5646	4695993.3598	1520.06	0.63518	239.831	0.34676	209.0125	0.16218	940.836	0.73522	886.1051	412086	448.5594	0.65179	763.1153	0.76771	10495200	1.504	326.167	107.081	106.3236	159.806	156.6423	69995.2	136.6028	-0.32425	150.9376	4685980
28	2018-05-07t2216	1525749889.6	adult	51.9769	23.7874	-121.8462	1190.7858	85.0504	82731.0428	260687.9137	4844855.5501	1343.31	0.10137	244.994	0.45036	216.5803	0.41912	863.201	0.15388	821.3606	372040	448.4469	0.58854	701.1362	0.15523	10547000	1.2895	237.556	109.613	108.7453	171.47	163.5325	73903.5	139.0005	-0.26447	155.2209	4718860
28	2018-05-08t0216	1525764291.68	adult	55.9775	27.788	-117.8456	1345.453	83.1884	89378.8721	281556.5723	5045967.1344	1197.09	-0.33611	244.456	0.29708	218.7309	0.4031	814.239	-0.23078	779.9533	379435	431.6294	0.20721	669.108	-0.21138	11384800	1.5367	408.928	110.51	108.5085	228	214.6997	106248	143.5771	-0.10845	171.8508	5146690
28	2018-05-08t0616	1525778694.89	adult	59.9784	31.7889	-113.8447	1236.9302	79.6129	82140.4785	258872.0024	4549800.1959	1270.15	-0.21934	253.532	0.6331	223.7444	0.58057	877.462	0.060378	849.1065	375554	454.8711	0.62384	738.9851	0.30338	10846900	1.1303	592.987	115.884	114.5162	192.583	174.0928	82425.5	148.7	0.055748	166.6273	4957880
28	2018-05-08t1018	1525793206.63	adult	64.0094	35.8199	-109.8137	1261.9187	91.9312	82345.8435	260026.8433	4654612.0078	1448.23	0.14808	254.645	0.60185	225.3534	0.5843	941.171	0.35875	907.0431	403762	457.0463	0.63409	769.4739	0.49982	10924500	1.0909	443.665	120.91	118.3095	269.119	249.472	115452	157.5463	0.43424	199.8765	5187180
28	2018-05-08t1417	1525807538.24	adult	67.9904	39.8009	-105.8327	1346.3836	86.7554	92855.2533	292493.4516	5344299.8481	1504.06	0.22724	251.403	0.3737	221.9094	0.31343	899.87	0.082495	842.7882	435537	447.1823	0.41645	734.018	0.17435	12153300	1.6508	442.74	117.607	115.9692	196.817	180.4452	95259.3	152.8746	-0.052637	171.3474	5685340
28	2018-05-08t1807	1525821351.35	adult	71.8274	43.6379	-101.9957	1229.3099	87.5991	86754.0243	273571.7995	5148567.8065	1185.37	-0.52133	259.013	0.65708	230.6321	0.72519	838.116	-0.28792	808.4265	378828	453.0362	0.50057	711.4077	-0.037418	11693100	1.3445	678.98	122.882	119.7969	260.198	210.2842	117609	163.2536	0.41327	190.0412	5547520
28	2018-05-08t2207	1525835728.98	adult	75.8212	47.6317	-98.0019	796.6708	87.0592	53189.3708	169261.5495	2987882.3704	1924.35	1.0411	274.501	1.2919	232.0643	0.72074	1166.83	1.3574	1106.3341	324378	540.1968	2.0816	938.7792	1.6274	7610820	-0.75009	383.868	123.955	121.1384	230.038	216.9801	63950.6	163.7007	0.25239	196.4101	3436770
28	2018-05-09t0207	1525850128.11	adult	79.8209	51.6314	-94.0022	1308.5028	85.8031	91560.6297	288407.5393	5353757.1451	1850.31	0.81947	254.859	0.32933	221.0474	0.054227	1021.32	0.56136	960.8004	487171	465.5921	0.67564	819.8849	0.69248	12143000	1.4406	746.3	124.07	120.8371	287.006	240.8255	136902	162.9822	0.015498	203.7007	5911440
28	2018-05-09t0607	1525864529.7	adult	83.8214	55.6319	-90.0017	1219.7811	83.0228	84480.4429	266207.3907	4895045.8343	1875.52	0.81231	261.298	0.56395	228.3954	0.40166	1041.39	0.61174	962.5938	458211	468.6303	0.70558	811.2267	0.59089	11495000	1.0822	440.139	128.454	125.3476	263.849	243.8331	116094	170.3388	0.25203	207.0704	5650930
28	2018-05-09t1007	1525878954.15	adult	87.8282	59.6387	-85.9949	1274.4534	91.7027	93610.0803	294902.4063	5876056.528	2481.09	1.959	249.922	0.046422	216.379	-0.25791	1128.62	0.98297	1007.0338	549640	460.048	0.54571	820.9472	0.63075	12165000	1.3725	285.147	119.697	117.527	197.251	192.9198	96061.2	158.4169	-0.62959	182.3969	5826260
28	2018-05-09t1407	1525893329.36	adult	91.8213	63.6318	-82.0018	1218.5841	90.8076	86802.5205	273655.8747	5226493.9436	2197.89	1.3508	252.658	0.14857	215.9102	-0.29333	1091.51	0.78063	977.0078	493362	470.061	0.70067	822.2586	0.61748	11412800	0.99729	825.068	128.464	122.2508	492.646	478.2674	222676	172.4464	-0.040056	322.3916	5802860
28	2018-05-09t1807	1525907753.71	adult	95.828	67.6386	-77.9951	1316.2235	84.3268	90990.5629	286564.5601	5306306.7581	2049.9	1.0319	246.838	-0.10121	213.4555	-0.42622	982.677	0.28423	911.2607	465789	456.4933	0.47604	772.7767	0.29149	11692700	1.1072	761.042	129.94	125.078	382.39	350.3261	181253	173.4161	-0.18649	247.0351	6155250
28	2018-05-09t2207	1525922135.72	adult	99.823	71.6336	-74.0001	816.7938	87.2958	56128.6838	178380.9756	3222388.0761	1921.5	0.77077	261.152	0.47655	219.0124	-0.14578	1222.99	1.2904	1150.6888	358335	536.2982	1.695	927.7997	1.2255	7634000	-0.72417	442.423	129.147	126.0796	234.157	219.4537	68607.9	173.2191	-0.38691	204.3659	3775210
28	2018-05-10t0207	1525936532.11	adult	103.822	75.6326	-70.0011	1271.9635	84.7781	87002.3997	274095.7189	5015632.2121	2007.92	0.91268	250.906	0.062823	216.1903	-0.289	1030.22	0.47418	930.0922	466689	473.594	0.72786	781.1874	0.33966	11362300	0.93019	345.885	131.486	128.6949	228.345	220.0938	103440	175.9747	-0.43066	205.8199	5954340
28	2018-05-10t0607	1525950929.83	adult	107.8214	79.6319	-66.0017	689.2232	94.7047	49294.9691	158206.891	2919974.3346	2059.52	0.99618	283.437	1.3402	233.3635	0.57222	1221.9	1.2452	1132.1001	314028	611.5611	2.7241	949.2315	1.307	7275830	-0.83932	621.942	141.984	136.0861	359.63	333.0042	92424.9	199.8716	0.49867	278.7725	3644720
28	2018-05-10t1007	1525965344.51	adult	111.8255	83.636	-61.9976	1287.4596	86.718	89097.9978	280665.9962	5170750.9021	2386.01	1.57	248.386	-0.02406	216.3585	-0.27331	1069.09	0.63438	978.6272	496058	456.9128	0.48411	801.736	0.46757	11521600	0.97894	740.351	137.606	133.4399	329.616	293.564	152942	187.361	-0.26161	245.802	6383000
28	2018-05-10t1407	1525979758.68	adult	115.8294	87.6399	-57.9937	752.8404	83.3108	47888.8091	154211.704	2565111.7595	1777.9	0.51259	272.546	0.90593	231.429	0.47564	1107.1	0.78939	1033.3879	277883	538.4268	1.6215	888.7903	0.95492	6821270	-0.97158	357.001	138.736	133.4765	249.925	243.3922	62731.1	200.0324	0.086458	232.5324	3472290
28	2018-05-10t1807	1525994159.16	adult	119.8296	91.6401	-53.9936	1269.4457	87.3303	91010.6663	286989.3417	5421017.3884	1997.75	0.91312	247.363	-0.042365	212.3804	-0.45643	1009.68	0.42447	927.4975	478590	461.2577	0.5574	738.5429	0.14616	11714400	1.0477	389.038	136.275	132.5144	250.751	241.6554	118856	189.0492	-0.51699	225.9358	6453590
28	2018-05-10t2207	1526008556.19	adult	123.8287	95.6392	-49.9944	1365.0214	84.7934	92419.5086	291037.7178	5323750.7981	1402.23	-0.10157	248.602	0.01637	214.335	-0.35358	937.969	0.1695	886.4507	452101	469.8288	0.68409	735.8429	0.15118	11967200	1.1464	381.061	138.338	133.8298	258.61	251.4285	124650	196.126	-0.40472	236.6049	6659290
28	2018-05-11t0207	1526022930.31	adult	127.8215	99.6321	-46.0016	1326.7693	84.3968	90523.0773	285136.202	5301430.5215	1835.93	0.67936	252.474	0.17399	215.3853	-0.29415	1061.81	0.65302	1006.3793	501172	467.8786	0.67297	830.1011	0.66568	11904200	1.1217	740.793	138.55	133.0607	324.518	285.8416	153172	194.978	-0.58688	250.806	6532620
28	2018-05-11t0607	1526037327.96	adult	131.8209	103.6314	-42.0022	1222.4902	85.9411	86875.07	273881.2575	5140396.8191	2278.1	1.4797	256.489	0.33709	218.9173	-0.11571	1113.97	0.86472	1016.4008	504628	488.4687	0.96298	848.1133	0.77769	11596900	1.0087	955.459	149.068	142.9631	381.411	353.4918	172779	209.8112	-0.2464	279.9131	6739960
28	2018-05-11t1007	1526051732.72	adult	135.8222	107.6327	-38.0009	1319.0066	90.6245	92123.8252	290229.9566	5464526.2175	2055.6	1.1264	244.581	-0.079185	208.7566	-0.58531	1004.69	0.4892	911.2949	482252	456.7083	0.57197	727.7946	0.18886	11728400	1.0672	393.28	139.581	133.6357	281.379	272.8134	135062	202.5612	-0.60988	253.3714	6693320
28	2018-05-11t1407	1526066146.09	adult	139.8259	111.6364	-33.9972	1267.2731	84.8808	88094	277548.2996	5150620.9356	1846.65	0.79797	251.608	0.19709	217.664	-0.15457	1010.29	0.53826	909.6397	463723	471.6366	0.79547	767.3062	0.42084	11540300	1.0098	420.545	148.76	143.6727	289.673	279.8849	132960	209.2005	-0.54617	260.7183	6823030
28	2018-05-11t1807	1526080549.6	adult	143.8269	115.6374	-29.9962	1267.3613	84.6709	87400.2138	275366.6724	5061569.9879	1569.8	0.34903	254.316	0.31681	222.1473	0.062805	955.148	0.37233	889.2317	434592	471.3134	0.82507	735.1695	0.29442	11567000	1.0352	607.815	151.266	143.1568	339.692	329.0826	154560	228.1366	-0.15819	295.2801	6880040
28	2018-05-11t2207	1526094933.94	adult	147.8226	119.6331	-26.0006	1357.314	90.27	93583.0886	294676.9193	5563009.8477	1809.87	0.81216	234.514	-0.37354	201.3991	-0.87311	962.541	0.43453	868.924	469720	434.6623	0.38667	737.56	0.34554	11421300	1.0019	500.12	141.117	135.4012	283.905	275.2007	138546	202.2103	-0.97942	256.2774	6872700
28	2018-05-12t0207	1526109335.5	adult	151.823	123.6335	-22.0001	1326.4023	82.4127	88562.8815	278888.1354	5028048.7542	1662.42	0.59253	244.272	0.0036668	209.8644	-0.4774	976.162	0.52823	912.7867	450987	458.2785	0.74266	767.6151	0.54577	11280500	0.97686	552.028	146.546	140.1157	316.424	303.1373	146188	214.6943	-0.78377	279.3382	6767500
28	2018-05-12t0607	1526123735.06	adult	155.8229	127.6334	-18.0002	1257.6874	85.629	87523.5984	275737.7221	5130712.4751	1782.58	0.85162	241.924	-0.056037	208.7346	-0.51648	959.566	0.511	877.3592	437562	458.4535	0.79175	748.8312	0.49763	11020100	0.91009	500.63	148.089	141.6006	312.591	303.6062	142542	215.4023	-0.88381	281.1545	6745730
28	2018-05-12t1007	1526138136.5	adult	159.8233	131.6338	-13.9998	824.0524	117.6582	56488.7131	181286.555	3412681.5239	1384.03	0.16671	235.17	-0.27834	209.7843	-0.45762	815.516	0.034197	762.454	240577	395.2262	-0.010194	674.5158	0.16837	6929270	-0.47	654.413	152.937	144.6568	432.169	416.4995	127490	222.4776	-0.83129	344.8223	4506280
28	2018-05-12t1407	1526152534.81	adult	163.8228	135.6333	-10.0003	1276.3774	88.3681	87980.829	277176.5783	5159187.0036	1979.11	1.3062	238.56	-0.12664	207.6243	-0.54274	931.153	0.49983	839.8775	426468	433.6702	0.55691	710.3851	0.40111	10925300	0.93108	654.67	153.047	144.2961	379.974	359.9376	174028	232.5836	-0.71652	318.447	7009090
28	2018-05-12t1807	1526166935.06	adult	167.8229	139.6334	-6.0002	1255.3869	90.3158	87904.2066	276973.4495	5181792.8187	1657.5	0.74832	236.887	-0.16155	206.5063	-0.57798	889.078	0.39171	806.934	407198	437.674	0.6616	700.0565	0.39682	10839900	0.93152	630.511	152.185	144.2097	365.679	346.6197	167481	230.1514	-0.87746	313.4578	6963980
28	2018-05-12t2207	1526181335.81	adult	171.8231	143.6336	-2	1373.253	87.8247	92566.3285	291402.4339	5355504.4401	1630.11	0.73488	233.872	-0.24789	208.5963	-0.46712	824.151	0.19271	751.3602	398065	415.0063	0.3902	656.2838	0.21346	11277300	1.1104	1198.75	160.145	150.1135	481.392	410.0543	232512	244.6793	-0.67497	348.3608	7722170
28	2018-05-13t0207	1526195736.09	dead	175.8231	147.6337	2	1397.3197	86.8613	94573.9892	297738.6986	5485425.0056	1230.66	0.0013535	230.284	-0.35733	205.9083	-0.56819	767.766	0.018138	732.5153	378508	408.1897	0.3364	638.2315	0.16152	11342200	1.1621	990.414	157.646	148.3557	429.77	390.0902	211877	243.2277	-0.80352	333.9673	7764560
29	2018-05-05t1818	1525562785.76	larva	0	-28.1897	-197.8238	504.6449	52.7052	16819.6564	53433.5511	482281.7747	501.045	-0.25926	165.937	-0.10473	154.8255	-0.018043	386.341	-0.41696	380.1891	34770.7	275.634	-0.16475	352.2222	-0.23849	1485630	-0.12694	168.763	99.5884	99.1025	142.372	140.1732	12813.5	124.6155	-0.024846	136.6915	891615
29	2018-05-05t2218	1525577177.11	larva	3.9976	-24.1921	-193.8262	639.9593	43.0007	21671.4429	68351.4609	616945.726	519.992	-0.37245	177.751	0.053167	161.4023	0.04779	429.888	-0.33347	423.4261	49867	309.1723	0.08882	390.6903	-0.13874	2049820	-0.070387	168.475	96.9964	96.4221	141.194	138.6457	16378.5	122.7026	-0.10169	133.7062	1118560
29	2018-05-06t0218	1525591633.12	larva	8.0132	-20.1766	-189.8107	670.3517	47.4657	23473.6623	74168.7246	677913.9544	974.941	0.8991	190.592	0.24703	163.6317	-0.0046569	685.886	0.97964	655.4767	85735.8	367.1536	0.6331	581.4659	0.99607	2375920	-0.21343	164.414	99.39	99.0411	143.15	141.3643	17893.7	124.7086	-0.089184	136.4795	1239000
29	2018-05-06t0618	1525606014.13	larva	12.0079	-16.1818	-185.816	823.6066	44.7193	32165.9929	101464.8056	1022565.2629	838.719	0.28497	191.051	0.14041	164.4615	-0.10038	616.461	0.41215	600.1019	105415	383.6512	0.731	525.5832	0.47172	3249010	0.084502	202.581	96.6976	96.1092	142.42	140.0631	24353.8	122.2768	-0.18983	134.8011	1644440
29	2018-05-06t1018	1525620414.63	larva	16.008	-12.1817	-181.8158	834.1339	48.331	33816.2491	106500.2309	1147499.209	982.833	0.54236	198.812	0.21954	171.5267	-0.013535	673.128	0.57493	615.2527	120490	381.2793	0.61044	543.5357	0.44765	3551170	-0.06302	173.736	101.305	100.8497	143.914	142.1223	25760.6	126.574	-0.11976	137.2947	1809520
29	2018-05-07t1039	1525708122.92	adult	40.3714	12.1817	-157.4524	1087.2386	85.4101	67133.6939	211800.1654	3503718.7038	1454.39	0.82567	235.918	0.54149	200.1331	0.14091	971.308	1.2934	939.2674	340929	457.0122	1.0257	819.9106	1.5658	8269650	0.97616	300.522	102.9	102.1436	154.355	149.1848	54178.6	130.7402	-0.38874	144.5521	3606950
29	2018-05-07t1645	1525730039.59	adult	46.4594	18.2697	-151.3644	1162.9522	79.0097	71197.7049	224363.8735	3712387.4935	1352.25	0.30365	239.287	0.417	205.3153	0.08606	963.855	0.97476	931.807	358554	458.054	0.86491	804.8288	1.183	8894790	0.79595	356.237	106.351	105.4485	163.787	157.2655	60928.8	136.0556	-0.2974	150.9192	3953280
29	2018-05-07t1902	1525738268.44	adult	48.7452	20.5555	-149.0786	1437.9647	79.1295	87777.8148	276305.2217	4689027.3058	1107.37	-0.37916	223.906	-0.3322	196.8229	-0.44906	824.64	0.070131	803.8881	378510	400.8647	-0.18326	684.472	0.1375	10255600	1.3709	209.884	106.511	105.9403	155.24	153.1975	71255.2	134.932	-0.42838	148.3398	4878540
29	2018-05-07t2216	1525749902.96	adult	51.977	23.7873	-145.8468	1202.5982	82.754	76112.5763	239803.5325	4082097.0533	1201.45	-0.24262	226.808	-0.37809	198.6905	-0.53805	868.733	0.1857	845.2184	345756	412.9739	-0.072105	712.2481	0.24625	9006080	0.45194	239.849	105.679	104.7509	163.623	158.8881	65122.1	135.0495	-0.52068	151.7795	4196290
29	2018-05-08t0216	1525764305.09	adult	55.9776	27.7879	-141.8462	1168.5391	83.4716	75055.9152	236455.461	4151207.1982	1032.64	-0.73003	236.644	-0.076309	205.3491	-0.34737	772.023	-0.47378	745.8589	302633	442.9603	0.42857	660.2894	-0.28469	9259390	0.40465	276.947	108.429	107.563	164.715	158.4443	64568.2	137.4299	-0.5139	152.3843	4242590
29	2018-05-08t0616	1525778708.2	adult	59.9785	31.7887	-137.8454	1243.9363	89.8492	80013.9938	252027.5	4434709.3347	1218.17	-0.34194	240.633	0.0091583	208.2438	-0.30126	869.603	0.015738	839.705	363494	451.9879	0.56692	747.4415	0.3732	10036600	0.70546	353.865	112.149	111.3387	168.204	164.2843	70309.2	142.3031	-0.36159	157.3886	4677640
29	2018-05-08t1018	1525793220.71	adult	64.0097	35.82	-133.8141	1319.5792	82.5062	85231.4019	268401.24	4640978.5226	1496.28	0.25895	239.103	-0.14437	208.455	-0.37513	996.367	0.66444	940.9031	443383	433.7753	0.18027	786.5487	0.63756	10623100	0.93516	427.201	113.085	111.348	217.549	183.2044	96809.4	145.0728	-0.36296	165.3063	5024250
29	2018-05-08t1417	1525807551.67	adult	67.9905	39.8008	-129.8333	1335.1379	94.8907	82005.9975	258320.723	4543518.2649	1368.56	-0.077527	241.727	-0.084445	211.2745	-0.28594	940.685	0.30185	899.134	403554	430.7307	0.1019	732.0355	0.15882	10347400	0.73092	339.703	114.837	113.3592	195.137	178.9874	83713.6	147.6958	-0.37702	166.5433	4915710
29	2018-05-08t1807	1525821364.98	adult	71.8276	43.6378	-125.9963	1275.48	86.7042	83953.4614	264529.8768	4678059.7053	1340.71	-0.17892	247.034	0.095906	214.9208	-0.15585	915.042	0.11593	866.7703	400788	457.1322	0.5777	750.4967	0.26192	10801300	0.89613	386.655	117.506	114.8154	244.5	233.8706	107091	153.7847	-0.16882	192.985	5137810
29	2018-05-08t2207	1525835742.43	adult	75.8213	47.6316	-122.0025	1315.5739	84.6513	82959.1767	261329.1978	4536332.6954	1169.53	-0.58693	251.662	0.23755	219.1314	0.001689	842.445	-0.30337	829.4303	364779	468.7124	0.76085	698.2181	-0.16989	10891400	0.8757	705.119	118.88	115.4348	317.709	290.3117	137568	156.7303	-0.16779	193.3233	5144900
29	2018-05-09t0207	1525850141.5	adult	79.821	51.6313	-118.0028	1262.3811	84.6341	84576.9101	266468.3467	4769880.2178	1589.31	0.27349	251.597	0.18241	217.5634	-0.13613	1007.58	0.49342	949.5558	444342	458.6801	0.55182	792.0731	0.49209	11089200	0.92716	531.665	121.977	118.7915	258.652	224.3753	114066	164.0474	0.078469	199.0743	5376140
29	2018-05-09t0607	1525864543.07	adult	83.8215	55.6317	-114.0024	1193.1992	84.8802	79368.0984	250077.9103	4447074.6626	1348.5	-0.25649	264.86	0.72054	229.9198	0.48348	945.13	0.15184	917.6732	391284	495.1257	1.1659	777.4432	0.3561	10953800	0.82299	413.886	122.723	120.0913	216.03	201.9086	89436.4	164.3125	-0.097323	189.7771	5075460
29	2018-05-09t1007	1525878968.02	adult	87.8284	59.6387	-109.9954	1263.5898	83.165	83101.2072	261746.3552	4641358.5303	1672.46	0.36846	257.968	0.39146	224.4039	0.16512	983.769	0.31514	909.959	425972	467.9995	0.6792	810.5486	0.56125	11167200	0.90262	537.454	124.958	121.5185	239.426	221.748	103671	170.1616	0.035241	203.3927	5409310
29	2018-05-09t1407	1525893342.68	adult	91.8214	63.6316	-106.0025	1356.0717	84.6944	88477.8124	278532.5355	4968692.5483	1353.24	-0.26724	263.341	0.59685	230.1779	0.4476	932.619	0.071483	898.3104	429937	492.5527	1.0664	765.2423	0.24981	12140300	1.3342	822.678	126.751	120.2497	409.014	384.2298	188555	176.9644	0.20838	315.8732	5843330
29	2018-05-09t1807	1525907767.43	adult	95.8282	67.6385	-101.9956	1293.8133	88.1183	86924.572	273989.3442	4883033.3176	1464.25	-0.063459	261.632	0.50745	225.5209	0.19253	966.118	0.21257	915.0186	437651	488.7576	0.98466	747.1081	0.13149	11848300	1.178	328.432	122.883	119.3838	225.329	219.5821	102074	170.4477	-0.34426	203.9235	5564860
29	2018-05-09t2207	1525922149.25	adult	99.8232	71.6335	-98.0006	1265.3818	87.846	85891.679	270621.7951	4920087.0636	2251.32	1.3749	262.301	0.52299	226.3505	0.22681	1117.78	0.84771	1004.3301	500765	470.9753	0.69543	869.505	0.87333	11734300	1.1088	498.476	132.155	127.0585	278.5	261.3979	124768	188.9418	0.41475	235.6201	5912100
29	2018-05-10t0207	1525936545.65	adult	103.8222	75.6325	-94.0016	1349.1706	86.938	89925.2809	283149.465	5181829.1352	1990.88	0.88201	252.374	0.12118	216.0879	-0.29416	1113.42	0.81568	1008.3174	522195	453.4057	0.42746	867.1937	0.84485	11819700	1.1309	754.005	133.622	128.7788	312.136	264.4218	146392	185.9095	0.051828	237.865	6258080
29	2018-05-10t0607	1525950943.22	adult	107.8215	79.6318	-90.0023	1284.1796	88.9065	87684.3485	276216.1391	5104876.3991	1983.38	0.86105	258.422	0.36092	219.7144	-0.11017	1171.2	1.0414	1068.9159	535237	487.8326	0.92941	901.2332	1.0319	11794600	1.1057	626.169	134.073	128.5543	304.536	284.9886	139173	192.143	0.14309	248.3223	6119220
29	2018-05-10t1007	1525965358.26	adult	111.8257	83.636	-85.9981	1266.8193	86.6292	85393.294	268991.1341	4941647.7782	2018.27	0.92372	254.154	0.19855	217.6453	-0.20942	1111.24	0.80075	1044.2816	494502	469.3595	0.66055	857.5487	0.78052	11305800	0.88786	1044.41	137.288	128.5635	481.281	388.2822	214170	203.0667	0.41912	302.2611	6107100
29	2018-05-10t1407	1525979772.45	adult	115.8296	87.6399	-81.9942	1329.0876	87.8503	89396.2511	281466.9885	5154880.4071	1894.13	0.71563	252.528	0.14328	215.5052	-0.3096	1061.27	0.61132	960.0796	494554	480.6313	0.81894	802.5558	0.48079	11760500	1.0716	685.419	139.169	131.5182	362.318	327.6086	168840	208.6811	0.4387	287.3205	6481260
29	2018-05-10t1807	1525994172.94	adult	119.8298	91.64	-77.9941	1322.3404	86.3815	87374.6857	275119.0016	4917611.9925	2020.47	0.9527	255.596	0.26782	218.6091	-0.15128	1101.8	0.77727	1019.3547	502423	482.9308	0.85301	863.1569	0.81886	11641600	1.0182	685.927	138.475	131.9824	344.174	312.0413	156944	201.0148	-0.05985	276.063	6307100
29	2018-05-10t2207	1526008569.98	adult	123.829	95.6392	-73.9949	1338.826	82.5896	88150.0712	277769.5027	4968891.6831	1526.97	0.11554	245.916	-0.083837	212.5651	-0.43967	937.055	0.16605	902.5109	431045	461.1087	0.56699	768.8653	0.32632	11296600	0.88038	498.772	140.416	133.4263	318.955	308.5949	146719	207.2932	-0.0046557	278.119	6450280
29	2018-05-11t0207	1526022943.7	adult	127.8217	99.6319	-70.0022	1337.9711	90.8048	90724.508	285742.2579	5272575.7062	1653.17	0.36127	250.749	0.11022	214.9931	-0.31304	1023.49	0.51037	948.7078	484110	458.4033	0.54739	777.6943	0.39224	11849900	1.1006	801.497	145.272	136.8707	421.485	387.8597	199362	216.4619	0.136	312.0641	6865260
29	2018-05-11t0607	1526037341.34	adult	131.821	103.6313	-66.0028	1282.3113	88.7083	86768.4275	273263.35	5127230.9973	2082.42	1.1389	248.944	0.060445	213.9398	-0.35307	1043.37	0.60526	987.0088	472649	457.5325	0.55716	859.467	0.8361	11256800	0.87933	965.625	147.162	138.231	427.597	391.7083	193702	220.3074	0.086305	323.927	6654370
29	2018-05-11t1007	1526051746.22	adult	135.8224	107.6326	-62.0015	1335.9471	86.1446	89511.5666	281812.9451	5186357.1863	1773.07	0.63323	250.087	0.1213	214.8742	-0.29691	1076.84	0.75151	985.4522	502887	461.708	0.63711	823.3898	0.67495	11659800	1.0416	690.6	142.383	133.8887	375.34	344.3784	175284	217.2991	-0.16786	304.1671	6638340
29	2018-05-11t1407	1526066159.65	adult	139.8261	111.6364	-57.9978	1317.9715	88.7229	88800.8166	279678.7798	5171346.3671	2050.6	1.1553	247.915	0.063363	213.0703	-0.36855	1098.04	0.85456	1007.1087	508392	454.5141	0.57317	838.9562	0.78198	11469100	0.98381	751.262	149.929	140.3216	387.945	368.4356	179619	234.2588	0.16853	327.8718	6936000
29	2018-05-11t1807	1526080563.39	adult	143.8271	115.6374	-53.9967	1162.1222	89.4955	82285.2643	259414.5008	4905641.2069	1967.73	1.0499	250.332	0.17307	214.7851	-0.27597	1225.59	1.3411	1150.9194	525777	441.3113	0.43561	970.9514	1.4758	10722500	0.73195	782.452	152.323	143.6851	415.849	385.8542	178399	228.8107	-0.13983	334.9201	6524440
29	2018-05-11t2207	1526094947.47	adult	147.8227	119.633	-50.0011	1165.6806	89.6311	80892.8809	255320.8272	4795641.0732	1760.64	0.72487	251.566	0.24111	218.4476	-0.097195	1247.59	1.452	1190.0109	526481	425.7733	0.27087	947.6348	1.3953	10592400	0.70891	687.85	149.899	140.1263	401.06	385.2321	169247	235.8278	-0.10085	340.553	6311660
29	2018-05-12t0207	1526109349.08	adult	151.8231	123.6334	-46.0007	1309.5743	88.3553	89082.7039	280541.815	5282219.6642	1610.2	0.49889	244.08	-0.0033106	211.2684	-0.41372	1035.52	0.74135	972.8154	480480	434.2617	0.4259	809.9279	0.75889	11324600	0.99229	761.23	144.506	134.9133	385.49	362.0432	178867	225.2025	-0.51986	318.4245	6704660
29	2018-05-12t0607	1526123748.72	adult	155.823	127.6333	-42.0008	1114.1545	86.2785	79755.8777	251661.9204	4756248.0848	2462.04	2.0823	252.673	0.33689	217.1674	-0.13572	1294.07	1.7158	1204.9092	537040	442.5933	0.58055	1003.2266	1.7847	10486200	0.72521	624.685	159.177	148.5172	416.973	392.0976	173044	248.6987	-0.080115	345.8994	6605990
29	2018-05-12t1007	1526138150.09	adult	159.8234	131.6337	-38.0004	1295.8001	88.4503	89498.2633	281903.9775	5250844.6777	1943.75	1.1917	237.809	-0.18106	205.2663	-0.66114	1047.9	0.87617	978.4106	489370	419.5701	0.31806	829.7995	0.9598	11085000	0.9584	685.727	152.686	142.9532	400.376	372.4244	186976	236.1629	-0.51351	330.2317	7117170
29	2018-05-12t1407	1526152548.38	adult	163.823	135.6332	-34.0009	1298.5099	84.6444	86511.737	272500.5478	4935350.6689	2070.21	1.475	243.251	0.048065	211.5417	-0.3665	1074.94	1.0254	993.8665	484797	427.1833	0.46812	813.72	0.93325	10967000	0.94535	1007.45	158.846	146.9781	523.04	449.8929	235891	247.1801	-0.39015	373.6334	7161560
29	2018-05-12t1807	1526166948.58	adult	167.823	139.6333	-30.0008	1231.0001	86.2711	83687.528	263683.8047	4924190.2622	1735.04	0.89391	243.401	0.083714	211.1289	-0.37024	1064.62	1.0441	992.4431	465239	432.8681	0.59454	813.4508	0.99073	10613300	0.85375	702.564	155.346	145.8585	361.318	349.9243	157896	240.1703	-0.66253	319.6514	6773700
29	2018-05-12t2207	1526181349.46	adult	171.8233	143.6335	-26.0006	1266.241	90.2175	88246.0949	278039.668	5260682.7017	1733.6	0.93159	240.251	-0.0058295	208.0996	-0.48932	889.633	0.43972	804.072	409231	437.7556	0.71359	676.1835	0.31933	11036900	1.0279	597.257	155.887	146.9733	388.041	377.0081	178499	241.6977	-0.73661	335.9528	7161310
29	2018-05-13t0207	1526195749.61	adult	175.8233	147.6336	-22.0005	1227.8759	87.6087	83404.5347	262794.7882	4784942.6741	1291.85	0.11916	239.605	-0.00095652	205.5623	-0.58356	766.258	0.012346	711.7391	332556	444.2261	0.85942	626.8734	0.099961	10397700	0.83643	540.299	161.631	150.2359	403.372	393.3854	175063	255.5345	-0.55825	354.4258	7013980
29	2018-05-13t0607	1526210151.04	adult	179.8237	151.634	-18.0001	1345.4894	88.7968	91690.6256	288771.6588	5343547.8423	1523.69	0.5887	228.152	-0.41028	198.1377	-0.8863	743.038	-0.046246	683.369	355172	413.9505	0.4619	596.56	-0.029486	10896500	1.035	567.864	161.16	152.0325	381.749	368.1486	182476	247.5852	-0.80068	332.9022	7697020
29	2018-05-13t1007	1526224550.63	adult	183.8236	155.6338	-14.0003	1258.3038	108.8229	86891.9665	274311.7478	5199764.4303	1442.27	0.44759	226.85	-0.43246	197.3009	-0.89849	819.8	0.29705	747.9882	371369	402.0269	0.32336	619.2743	0.13474	10267500	0.83769	659.687	165.862	156.0346	405.742	393.0266	183801	258.0912	-0.67936	352.6433	7507080
29	2018-05-13t1407	1526238951.15	adult	187.8237	159.634	-10.0001	1124.7067	91.2816	79653.8425	251165.5513	4753637.8239	1517.18	0.61774	229.612	-0.29717	201.3488	-0.69974	894.851	0.64424	812.3678	371363	389.4557	0.17031	649.3116	0.3523	9520870	0.59648	561.654	170.801	160.1006	387.875	377.4778	160968	268.8771	-0.56409	350.5758	7082260
29	2018-05-13t1807	1526253353.12	adult	191.8243	163.6345	-5.9996	1331.542	89.2127	89126.5854	280683.1723	5148365.022	941.668	-0.52061	218.515	-0.70611	194.119	-0.99404	612.079	-0.50325	593.14	284617	394.6967	0.29087	544.7207	-0.22423	10147200	0.83409	587.831	169.163	157.0602	405.029	391.8596	188338	269.0687	-0.62955	357.0452	7855410
29	2018-05-13t2207	1526267752.16	adult	195.824	167.6343	-1.9998	1323.7841	89.5887	89963.0115	283331.3291	5231077.7379	960.211	-0.47617	218.219	-0.68976	195.0199	-0.92999	644.227	-0.34548	629.5935	302142	394.2528	0.32443	564.0078	-0.074056	10226000	0.87708	581.359	173.894	160.1694	420.982	409.536	197441	281.409	-0.47854	373.2108	8148830
[truncated: 3,103 more rows]
