# Supplementary material for: Global, cell non-autonomous gene regulation drives individual lifespan among isogenic C. elegans
Source: eLife. 2021 Feb 1;10:e65026. doi: 10.7554/eLife.65026 (PMC7864635; doi:10.7554/eLife.65026)
Supplement: Source data 1. [file elife-65026-data1.zip › figure_data/Figures 1-3 - base strains/mir-228/mir-228_20180914.tsv]

name	timepoint	timestamp	stage	age	adult_age	ghost_age	length	max_width	projected_area	surface_area	volume	gfp_maximum	gfp_maximum_z	gfp_mean	gfp_mean_z	gfp_median	gfp_median_z	gfp_over_99_mean	gfp_over_99_mean_z	gfp_over_99_median	gfp_over_99_median_z	gfp_over_99_sum	gfp_over_99_sum_z	gfp_percentile_95	gfp_percentile_95_z	gfp_percentile_99	gfp_percentile_99_z	gfp_sum	gfp_sum_z	green_yellow_excitation_autofluorescence_maximum	green_yellow_excitation_autofluorescence_mean	green_yellow_excitation_autofluorescence_median	green_yellow_excitation_autofluorescence_over_99_mean	green_yellow_excitation_autofluorescence_over_99_median	green_yellow_excitation_autofluorescence_over_99_sum	green_yellow_excitation_autofluorescence_percentile_95	green_yellow_excitation_autofluorescence_percentile_95_z	green_yellow_excitation_autofluorescence_percentile_99	green_yellow_excitation_autofluorescence_sum
000	2018-09-14t1347	1536951018.97	egg	-1.999	-53.9975	-241.9978	153.6643	30.7063	3127.2165	9978.4	59975.3097	0	0.64514	0	-0.53293	0	-0.56917							0	-0.37186	0	-0.11492	0	1.8897	0	0	0				0	-0.21103	0	0
000	2018-09-14t1747	1536965411.53	larva	1.999	-49.9996	-237.9999	145.3116	30.6139	2972.9729	9502.6804	57254.5333	0	-0.20808	0	-0.74558	0	-0.76146							0	-0.66162	0	-0.50695	0	0.94745	0	0	0				0	-0.23815	0	0
000	2018-09-14t2147	1536979809.35	larva	5.9984	-46.0002	-234.0005	148.1058	30.7742	3082.5551	9847.5321	59945.9937	0	-0.70664	0	-0.96601	0	-0.96097							0	-0.95765	0	-0.88618	0	0.21151	0	0	0				0	-0.26662	0	0
000	2018-09-15t0147	1536994210.24	larva	9.9986	-42	-230.0002	147.7285	30.7204	3036.9012	9703.2835	58726.5469	0	-1.0753	0	-1.1953	0	-1.1687							0	-1.2606	0	-1.2538	0	-0.39436	0	0	0				0	-0.29662	0	0
000	2018-09-15t0547	1537008609.98	larva	13.9985	-38	-226.0003	148.037	31.1066	3117.4382	9959.0042	60444.1502	0	-1.3753	0	-1.4347	0	-1.3861							0	-1.5713	0	-1.6108	0	-0.91083	0	0	0				0	-0.3285	0	0
000	2018-09-15t0947	1537023009.5	larva	17.9984	-34.0002	-222.0004	233.413	100.2133	15472.5316	52195.8289	971000.5282	324.011	-0.40259	184.746	0.2987	177.9829	0.31462	300.5207	-1.1102	298.9222	-1.2737	24342.1738	33875.5103	259.4929	0.26029	289.5319	-0.026079	1492560	-0.2298	99.8992	48.7988	48.4658	80.9864	79.7702	6559.9009	68.288	0.039296	75.9067	394246
000	2018-09-15t1347	1537037409.82	larva	21.9985	-30.0001	-218.0003	364.8077	53.8437	15349.6297	48740.6242	562221.2676	489.054	-0.13363	234.656	0.65775	220.5692	0.62149	437.5095	-0.56684	432.5991	-0.21528	35438.2695	1.6417	360.2035	0.83444	418.4437	0.47739	1898130	-0.40857	115.388	54.2986	53.8528	86.6061	85.008	7015.0962	73.2893	0.051345	81.5793	439221
000	2018-09-15t1747	1537051809.39	larva	25.9984	-26.0002	-214.0005	453.9774	46.3756	17744.8312	56309.1608	575969.7727	477.126	-0.48352	247.924	0.62439	243.7695	0.72914	408.7264	-0.97746	405.7088	-1.274	38420.2812	-0.89911	317.4588	0.19441	374.6543	-0.15976	2328250	-0.55252	152.651	54.8006	54.4472	87.6315	86.3137	8237.3604	74.085	0.037953	83.1924	514632
000	2018-09-15t2147	1537066209.91	larva	29.9985	-22.0001	-210.0003	566.5704	51.7677	25204.7527	79856.8581	924804.0385	843.159	0.39697	283.988	0.86495	262.9945	0.80004	666.5427	0.22654	645.8911	0.94944	88650.1719	0.09554	448.8909	1.0794	592.8537	0.93598	3767670	-0.032739	290.787	60.5189	60.2465	94.4808	92.0108	12565.9395	79.5767	0.055658	88.5154	802904
000	2018-09-16t0147	1537080610.2	larva	33.9986	-18	-206.0002	652.1522	46.1627	25014.7709	79002.2272	792240.3039	731.93	-0.23848	281.532	0.64645	259.2271	0.58725	632.6866	-0.20531	623.0237	0.0003607	84147.3125	-1.2184	459.5793	0.9092	589.0036	0.57172	3723820	-0.47346	103.896	52.5449	52.2182	85.5881	84.0666	11383.2188	72.0461	-0.018728	81.0701	695011
000	2018-09-16t0547	1537095009.57	larva	37.9984	-14.0002	-202.0004	675.5104	60.4213	32456.7501	102804.5032	1279036.3419	636.937	-0.77315	264.588	0.22024	249.0728	0.2706	527.5959	-1.0144	518.0487	-1.7407	90218.9062	-1.8528	397.0767	0.040178	493.142	-0.39182	4506980	-0.38892	141.555	54.7336	54.49	91.4981	89.5667	15646.168	75.5772	-0.017276	85.5607	932332
000	2018-09-16t0947	1537109409.83	larva	41.9985	-10.0001	-198.0003	845.0133	53.2422	36866.5953	116207.5636	1338406.0414	1174.53	0.49316	297.144	0.433	270.0567	0.35845	795.4032	0.21387	772.3527	0.38785	155103.625	-0.7459	500.0014	0.72957	694.6075	0.59399	5766960	-0.039217	190.849	51.6605	51.3286	87.2866	84.7331	17020.8887	71.9131	-0.076533	80.95	1002630
000	2018-09-16t1347	1537123810.09	larva	45.9986	-6	-194.0003	948.2667	52.6991	43807.781	138026.103	1685934.9681	1355.37	0.71032	297.277	0.19969	262.4598	0.032564	930.1459	0.70911	898.8874	1.0851	214863.7031	0.024619	541.6828	0.84939	762.3081	0.70178	6844790	0.18334	213.695	54.1794	53.7211	90.6259	88.6883	20934.5723	75.0981	-0.083724	84.9937	1247480
000	2018-09-16t1747	1537138210.08	larva	49.9986	-2	-190.0003	1031.2913	60.733	50446.1617	158946.8679	2046465.0535	1281.43	0.24778	293.584	-0.11399	258.0077	-0.27999	920.0718	0.4258	885.6165	0.40135	243819.0312	-0.031543	539.3294	0.52548	790.4942	0.55255	7775860	0.30353	155.28	56.4383	56.0269	92.7189	91.3428	24570.5078	77.6316	-0.096747	87.4151	1494830
000	2018-09-16t2147	1537152610.19	adult	53.9986	2	-186.0002	1068.303	62.0009	55074.8832	173391.7713	2399204.4518	1962.12	1.7878	294.22	-0.28933	255.6387	-0.49831	1122.3785	1.2752	1064.767	1.5397	324367.4062	1.0216	553.6005	0.47636	890.3511	0.97784	8496500	0.31346	286.673	49.8691	49.2961	87.6991	85.4048	25345.043	71.1286	-0.19065	81.3931	1440120
000	2018-09-17t0147	1537167010.92	adult	57.9988	6.0002	-182	1109.9381	68.843	61229.899	192860.029	2844976.4896	1435.07	0.26438	291.006	-0.52887	249.5663	-0.79371	1092.4185	0.91487	1061.6857	0.9848	350666.3125	0.85691	580.1061	0.60802	931.9852	1.0552	9318880	0.38315	142.503	52.1163	51.6086	88.6961	87.0937	28471.4336	73.0963	-0.19111	83.4628	1668920
000	2018-09-17t0547	1537181410.85	adult	61.9988	10.0002	-178.0001	1120.969	67.7559	63044.001	198559.3179	2947040.2109	2058.69	1.6514	317.055	-0.16911	283.3349	-0.24982	1149.7405	1.0042	1061.4382	0.49795	379414.375	0.74708	540.6344	-0.029962	874.3365	0.48029	10452400	0.617	331.531	52.4828	51.9722	90.3426	87.1938	29813.0547	73.9396	-0.19971	83.773	1730200
000	2018-09-17t0947	1537195810.1	adult	65.9986	14	-174.0003	1110.1586	73.6599	63047.7514	198614.8684	3009582.4744	2560.69	2.7269	319.118	-0.24272	279.2923	-0.45529	1257.2405	1.3745	1164.3421	1.01	414889.375	0.82799	576.6565	0.29654	990.4281	1.1454	10515900	0.33893	188.026	52.2862	51.7335	91.3703	89.7659	30152.2031	74.8867	-0.20388	85.584	1722990
000	2018-09-17t1347	1537210213.26	adult	69.9994	18.0009	-169.9994	1157.4057	71.0521	68365.7928	215353.356	3383308.894	2141.08	1.5713	329.206	-0.10117	293.6967	-0.18573	1231.6725	1.1233	1128.2145	0.44191	440938.75	0.78987	547.7456	-0.22398	943.1726	0.68459	11754000	0.65119	428.357	54.8464	54.3418	92.4937	90.1865	33112.7266	76.8714	-0.19152	86.1528	1958240
000	2018-09-17t1747	1537224613.05	adult	73.9994	22.0008	-165.9994	835.1676	81.6968	55124.8689	174671.2361	3037702.7256	1851.99	0.76566	291.71	-1.2374	247.6411	-1.637	1255.9742	1.1612	1194.52	0.76231	361720.5938	-0.9383	572.5605	0.025673	998.9932	0.99587	8383160	-1.2112	219.205	40.6421	39.9824	79.266	76.5065	22828.6055	61.5166	-0.46053	72.1626	1167970
000	2018-09-17t2147	1537239016.27	adult	78.0003	26.0017	-161.9986	1277.0003	75.987	77468.5828	243949.7263	3938242.6732	1479.97	-0.21529	305.471	-1.0119	271.2877	-1.0843	1034.4824	-0.14637	1001.7399	-0.84196	418965.375	-0.30243	538.014	-0.63267	856.0758	-0.18519	12352900	0.43492	269.98	50.9738	50.475	89.4992	86.1571	36247.1875	72.3624	-0.31566	82.2702	2061330
000	2018-09-18t0147	1537253411.63	adult	81.999	30.0004	-157.9998	1248.024	96.5826	79491.8843	250712.2126	4323666.1723	3035.19	3.4117	301.313	-1.3043	258.224	-1.6843	1316.4038	1.3723	1213.7264	0.69617	546307.5625	1.5056	568.6961	-0.22975	1020.1289	1.0253	12493000	0.28695	292.855	42.7703	41.905	83.4348	80.4895	34625.4453	65.325	-0.50329	76.6462	1773340
000	2018-09-18t0547	1537267812.26	adult	85.9992	34.0006	-153.9997	1174.9847	77.7033	76369.9409	240656.02	4133533.7343	2899.24	3.005	346.84	0.11292	302.8781	-0.20927	1482.8812	2.3022	1356.4618	1.7246	591669.625	2.0222	618.1577	0.59166	1134.166	1.9218	13811900	0.71443	473.438	56.7308	56.0433	105.4416	100.2658	42071.2031	80.1788	-0.23569	93.8762	2259130
000	2018-09-18t0947	1537282212.71	adult	89.9993	38.0007	-149.9995	1327.0308	78.69	83561.3243	263167.5661	4456819.5573	1454.99	-0.48157	314.69	-1.1146	278.964	-1.1904	1002.1956	-0.5927	977.8486	-1.0647	436957.25	-0.6136	556.6667	-0.64539	855.7113	-0.47244	13718300	0.50126	473.429	56.0085	55.1726	106.5004	98.2614	46434.1875	79.0357	-0.32176	91.7369	2441580
000	2018-09-18t1347	1537296614.04	adult	93.9997	42.0011	-145.9992	1301.8957	79.8177	79997.5454	251803.2843	4260121.4781	2676.81	2.3259	332.226	-0.57621	288.6964	-0.91081	1354.7416	1.4732	1296.1094	1.2947	566282	1.3144	612.3707	0.3843	1065.0719	1.2856	13877400	0.42738	367.181	57.502	56.3185	129.8904	125.8285	54294.1875	81.6417	-0.32241	103.6361	2401920
000	2018-09-18t1747	1537311014.63	adult	97.9998	46.0012	-141.999	1156.6326	81.8935	78738.8443	248216.5503	4464797.071	2255.66	1.2693	324.261	-0.95441	280.0326	-1.3275	1386.0618	1.6159	1316.6865	1.4859	569671.375	1.2685	599.015	0.053901	1110.7083	1.6559	13303400	0.021968	253.928	60.4856	59.7984	100.2093	97.63	41186.0078	82.7706	-0.39104	93.6166	2481540
000	2018-09-18t2147	1537325412.55	adult	101.9992	50.0007	-137.9996	1274.7603	85.4759	84513.7108	266219.5584	4786368.2987	1860.25	0.28979	314.255	-1.4051	278.2216	-1.4759	1112.5051	-0.12531	1032.4032	-0.52102	490614.75	-0.022324	538.8131	-1.2535	870.5774	-0.56019	13846700	0.16481	127.128	57.5163	57.0399	96.4735	94.7883	42544.8281	80.4884	-0.70395	91.1035	2534280
000	2018-09-19t0147	1537339812.39	adult	105.9992	54.0006	-133.9996	1261.6081	83.7267	80697.6544	254270.3482	4352474.7732	2770.57	2.3012	343.422	-0.3929	302.2102	-0.61005	1261.6368	0.73254	1117.3854	0.17655	531149.125	0.57704	618.2734	0.33617	964.9795	0.23993	14453300	0.35658	317.605	58.6635	56.9988	145.1499	139.2848	61108.1133	85.5081	-0.63099	113.138	2468910
000	2018-09-19t0547	1537354212.86	adult	109.9993	58.0008	-129.9995	1274.2695	79.9124	85708.4415	270019.5668	4786455.603	1285.63	-1.1134	311.736	-1.6387	278.1539	-1.6232	975.3689	-1.0722	941.1389	-0.9931	435989.9062	-0.78231	570.5236	-0.69774	839.4423	-0.94872	13910000	-0.0011275	291.265	53.4301	52.8755	94.6585	92.1069	42312.3359	76.5606	-1.8539	87.8122	2384100
000	2018-09-19t0947	1537368613.73	adult	113.9996	62.001	-125.9993	1317.5685	81.6547	91456.291	288170.6584	5307600.2122	1382.57	-0.93471	300.767	-2.1081	271.9076	-1.938	928.6259	-1.3951	883.7916	-1.2933	442025.9062	-0.61812	493.5778	-2.2927	782.5292	-1.501	14311400	0.11434	243.786	57.0079	56.3131	99.0665	96.1294	47155.6758	79.3783	-1.8331	90.9351	2712610
000	2018-09-19t1347	1537383014.21	adult	117.9997	66.0011	-121.9991	1288.0929	77.5162	80030.7641	251971.1165	4185854.4281	2161.3	0.71817	363.332	0.15668	319.0646	-0.1344	1237.3221	0.40335	1162.1349	0.81357	517200.6562	0.47022	647.9678	0.77378	1017.8208	0.55789	15172400	0.46929	334.304	64.3039	61.6191	169.6402	164.2255	70909.5938	97.2501	0.095739	143.4334	2685270
000	2018-09-19t1747	1537397413.73	adult	121.9996	70.001	-117.9993	1305.8574	81.0303	84997.9274	267633.8364	4664658.3573	1820.42	-0.072607	311.01	-1.8426	276.0368	-1.9094	994.8415	-1.0729	936.8187	-0.71568	440714.7812	-0.50087	531.806	-1.553	805.5638	-1.3537	13778000	-0.29852	332.782	51.7548	50.7591	102.2053	98.5262	45276.9609	77.972	-2.2161	92.5824	2292790
000	2018-09-19t2147	1537411816.31	adult	126.0003	74.0017	-113.9985	1185.19	79.9948	78493.8445	247401.8729	4384870.7396	2490.85	1.2827	362.313	0.0027178	323.558	-0.070801	1279.2222	0.52705	1172.097	1.0416	523201.875	0.57733	620.4906	0.13757	1012.6183	0.40555	14817900	0.15727	277.365	60.5091	58.9366	153.9303	139.357	62957.5117	90.6834	-0.89478	112.5945	2474700
000	2018-09-20t0147	1537426213.07	adult	129.9994	78.0008	-109.9994	1385.9838	88.2521	93514.1844	294390.6089	5434693.8184	2551.64	1.3385	318.768	-1.6668	280.9452	-1.8479	1180.0205	-0.095329	1056.4088	0.23487	574670	1.1738	570.7258	-0.84012	919.1241	-0.43673	15519900	0.44545	245.44	54.8474	53.9388	102.2013	99.273	49772.043	79.7408	-2.2225	93.5481	2670350
000	2018-09-20t0547	1537440612.59	adult	133.9993	82.0007	-105.9996	1274.0727	80.2513	81874.4339	257833.6471	4468120.9009	1429.46	-1.0098	329.592	-1.322	295.5336	-1.3243	964.8558	-1.3414	924.3414	-0.71332	411993.4375	-0.86369	557.6023	-1.1031	789.8256	-1.5428	14066300	-0.3395	315.954	66.7935	65.3988	125.9555	119.2579	53782.9805	94.7061	-0.69047	110.8562	2850610
000	2018-09-20t0947	1537455013.2	adult	137.9994	86.0009	-101.9994	1192.0415	80.7988	78416.4771	247055.089	4398514.4209	1597.17	-0.70585	348.069	-0.69534	309.7448	-0.81086	1093.6859	-0.66594	1060.7545	0.19973	447317.5625	-0.51343	606.3056	-0.23722	918.1127	-0.51155	14227300	-0.31522	347.992	64.9272	63.5316	119.672	115.8895	48945.8281	93.6738	-0.92076	109.3424	2653900
000	2018-09-20t1347	1537469413.87	adult	141.9996	90.001	-97.9992	1176.1809	79.1774	75035.2852	236443.2425	4122636.6711	1061.01	-1.8032	320.14	-1.7833	294.0103	-1.5193	815.6398	-2.1939	798.4901	-1.6856	319730.7812	-2.0659	508.9342	-1.9937	725.7953	-2.0679	12524200	-1.1982	329.791	62.864	61.8503	110.9482	108.0011	43491.7031	89.3085	-1.4926	102.5185	2459300
000	2018-09-20t1747	1537483812.32	adult	145.9992	94.0006	-93.9997	1285.9902	81.9344	83394.262	263308.2911	4662567.97	1261.23	-1.4328	326.581	-1.6018	295.6168	-1.5211	875.5299	-1.8861	839.6321	-1.4841	380855.5	-1.4709	545.5465	-1.3517	757.4013	-1.8152	14198800	-0.43324	379.221	62.5413	61.3009	113.654	109.7939	49439.4883	89.9567	-1.5234	104.0495	2719110
000	2018-09-20t2147	1537498214.24	adult	149.9997	98.0011	-89.9991	1237.5374	82.3481	81856.8881	257859.5556	4542699.3251	1917.41	-0.18292	341.189	-1.119	302.4742	-1.3058	1104.4659	-0.71276	1019.9155	-0.36215	471606.9375	-0.58155	594.6551	-0.5186	869.988	-0.95389	14554400	-0.31317	171.813	63.955	62.397	123.4082	120.3247	52695.2891	92.8637	-1.3231	112.3507	2728190
000	2018-09-21t0147	1537512612.7	adult	153.9993	102.0007	-85.9995	1306.8483	80.5481	86497.8801	272492.7692	4878940.0532	2424.88	0.76249	339.284	-1.2448	304.2498	-1.2992	1114.0115	-0.69148	947.1607	-0.94808	502419.1875	-0.37236	573.1939	-0.89706	807.5971	-1.4277	15301700	-0.010568	334.418	62.8236	61.5223	126.2133	121.0941	56922.2109	92.983	-1.4005	112.1979	2833340
000	2018-09-21t0547	1537527012.87	adult	157.9993	106.0008	-81.9995	1234.7909	85.3161	84664.781	266761.1122	4954113.2859	3468.98	2.7246	371.138	-0.12254	329.4788	-0.31182	1453.7349	0.97903	1241.6653	0.94031	641097.0625	1.0421	633.7031	0.092498	1024.8001	0.15961	16361200	0.43195	340.246	67.2441	65.8064	134.3903	127.0906	59266.1289	96.705	-1.1329	116.9991	2964390
000	2018-09-21t0947	1537541412.07	adult	161.9991	110.0005	-77.9997	1356.9681	81.5499	87564.1979	275612.6435	4841510.853	3386.34	2.5254	379.728	0.14366	334.8812	-0.14581	1496.1348	1.139	1313.7046	1.3492	683733.5625	1.4061	670.8234	0.67432	1073.4535	0.4823	17337200	0.82822	358.961	71.3966	69.2681	161.2058	152.6411	73671.0547	104.6755	-0.50157	134.9999	3259760
000	2018-09-21t1347	1537555812.62	adult	165.9993	114.0007	-73.9996	1305.9233	82.2327	85781.2537	270145.7545	4780291.4543	1992.27	-0.1402	353.026	-0.8934	318.3213	-0.90271	1111.9194	-0.75192	993.8651	-0.93727	498139.9062	-0.89713	575.3427	-0.8804	837.1145	-1.1898	15785200	0.064898	216.095	68.2682	66.8585	133.4358	130.4294	59779.2227	98.573	-1.1358	120.1195	3052540
000	2018-09-21t1747	1537570213.05	adult	169.9994	118.0008	-69.9994	1313.2187	81.5743	86260.2933	271648.1668	4889803.3208	3025.33	1.7807	382.995	0.17049	340.057	-0.04228	1542.5612	1.2742	1365.371	1.5911	694152.5	1.3043	653.9167	0.3615	1055.2123	0.31227	17209500	0.66399	283.172	72.1062	70.1557	162.7687	145.5419	73245.9297	103.5406	-0.80619	129.2165	3240020
000	2018-09-21t2147	1537584616.12	adult	174.0002	122.0017	-65.9986	1362.1739	78.9814	87759.1827	276378.4714	4788850.3329	2865.32	1.4599	372.664	-0.25427	334.4868	-0.33258	1372.6373	0.4539	1183.7596	0.21097	628667.875	0.34816	616.2937	-0.23556	977.5665	-0.21506	17053800	0.54757	355.217	67.3538	64.996	190.4122	170.3067	87208.7812	101.7754	-1.0378	135.2636	3082250
000	2018-09-22t0147	1537599013.22	adult	177.9994	126.0009	-61.9994	1358.396	84.6098	90608.7007	285290.0229	5210075.0965	2742.95	1.2177	361.609	-0.70206	317.4284	-1.1082	1429.3545	0.69715	1292.2515	0.984	676084.6875	0.85539	630.0174	-0.023145	1035.9737	0.17147	17076300	0.51566	224.074	67.7783	66.2	138.4585	131.7429	65490.8789	97.9581	-1.4038	120.7167	3200700
000	2018-09-22t0547	1537613413.09	adult	181.9994	130.0008	-57.9994	1315.2751	85.6356	89219.3645	280942.6933	5238590.2498	3300.18	2.2228	392.16	0.39271	346.3935	0.069905	1531.8582	1.1383	1365.9662	1.5876	712314.0625	1.3103	676.1911	0.68294	1064.762	0.35794	18220600	0.97741	242.439	72.6786	71.4464	133.9997	130.6744	62309.8672	104.1099	-1.0297	122.2075	3376790
000	2018-09-22t0947	1537627812.45	adult	185.9992	134.0006	-53.9996	1297.8223	82.3832	88518.9006	278920.9558	4994755.2655	2660.37	1.05	380.959	-0.052834	342.3496	-0.14852	1339.2057	0.28718	1157.8093	-0.15898	617373.8125	-0.17616	635.8472	0.075709	938.662	-0.42253	17559200	0.65365	254.032	67.5543	65.8062	146.8415	140.1663	67693.9219	102.6	-1.2116	127.1115	3113710
000	2018-09-22t1347	1537642212.74	adult	189.9993	138.0007	-49.9995	1384.4641	82.5701	91157.8172	286963.226	5155465.3579	2689.47	1.1019	377.54	-0.2018	337.7668	-0.38211	1275.507	0.028197	1135.2067	-0.3647	607141.3125	-0.388	635.8007	0.091484	943.1836	-0.36398	17935100	0.78851	298.36	70.0717	67.7357	183.7908	171.9674	87484.4062	102.5796	-1.284	139.1641	3328760
000	2018-09-22t1747	1537656613.28	adult	193.9995	142.0009	-45.9994	1398.3083	82.8484	92541.1733	291402.1882	5145125.6721	2421.26	0.62706	380.905	-0.098201	344.9888	-0.11755	1193.2664	-0.29106	1067.4923	-1.0089	576347.625	-0.94372	625.1905	-0.047443	898.3892	-0.59808	18369500	0.94831	305.917	71.9271	69.0423	182.4272	172.3115	88112.3281	109.3242	-0.94536	145.7076	3468760
000	2018-09-22t2147	1537671012.83	adult	197.9993	146.0007	-41.9995	1461.191	83.3723	96663.1035	304233.7734	5532690.7352	2625.43	0.99082	375.031	-0.3347	331.1938	-0.72977	1324.6162	0.2593	1195.4462	0.29915	667606.5625	0.7797	653.3123	0.38875	965.8641	-0.16986	18898200	1.1424	380.858	74.3171	71.497	165.1773	159.6597	83249.3438	110.5973	-0.95467	143.7905	3744920
000	2018-09-23t0147	1537685412.81	adult	201.9993	150.0007	-37.9995	1512.4884	131.1181	104070.6446	333070.8072	6223047.4113	2687.41	1.1034	363.036	-0.78915	321.5942	-1.1574	1287.5433	0.12824	1160.6721	-0.052315	699136.0625	1.55	658.8838	0.49115	1035.7364	0.25755	19686400	1.4427	426.82	73.2507	70.963	152.8837	146.5624	83015.875	109.0838	-1.1178	134.3043	3972160
000	2018-09-23t0547	1537699812.64	adult	205.9993	154.0007	-33.9996	1480.3293	85.3223	98361.5766	309531.2861	5662820.6969	2276.11	0.39887	366.603	-0.66868	326.1696	-0.99376	1218.3317	-0.11567	1137.4573	-0.29734	625004.125	0.14686	687.0891	0.93193	1000.9112	0.088487	18788100	1.0586	407.127	74.1447	71.5704	153.9272	149.0792	78964.6328	111.8661	-1.0474	137.498	3799840
000	2018-09-23t0947	1537714212.19	adult	209.9992	158.0006	-29.9997	1485.4379	85.752	99383.9522	312758.6267	5728794.5447	2201.84	0.28488	363.937	-0.77158	322.284	-1.1741	1244.2273	0.0091248	1131.5402	-0.36076	644509.75	0.69618	702.5294	1.184	993.1613	0.076764	18846100	1.0714	394.902	75.0596	72.3811	157.5173	152.1073	81593.9844	114.3247	-1.0018	141.5525	3886880
000	2018-09-23t1347	1537728612.51	adult	213.9992	162.0007	-25.9996	1446.6506	85.838	94562.4951	297582.0827	5416710.6559	2245.07	0.37357	364.613	-0.75264	322.896	-1.1708	1233.1112	-0.0065513	1119.953	-0.48727	607923.8125	-0.04023	699.0708	1.1582	998.7082	0.13782	17968500	0.7135	349.629	77.2704	74.4381	161.5508	157.188	79644.5312	119.1173	-0.85	146.583	3807960
000	2018-09-23t1747	1537743012.96	adult	217.9994	166.0008	-21.9995	1419.9386	86.8969	93614.3673	294636.8753	5402069.2579	2105.5	0.15228	356.217	-1.0501	317.5733	-1.4002	1135.8466	-0.32661	1057.9076	-1.1828	554293.125	-1.3383	657.2219	0.57748	961.5905	-0.025028	17378700	0.48673	407.933	78.2101	75.0075	167.3577	162.9332	81670.5312	122.6476	-0.76994	150.9553	3815640
000	2018-09-23t2147	1537757412.41	adult	221.9992	170.0006	-17.9996	1412.2883	86.5474	95283.5091	300364.588	5582978.1188	1811.48	-0.32822	351.891	-1.202	315.0251	-1.5178	1119.3501	-0.35255	1050.9863	-1.268	556317	-1.271	640.278	0.36223	977.8045	0.094944	17462900	0.52313	381.553	79.328	75.9775	172.6958	167.1504	85829.8203	124.9707	-0.74923	154.7282	3936730
000	2018-09-24t0147	1537771812.68	adult	225.9993	174.0007	-13.9995	1392.2062	111.4466	95148.3441	302256.6663	5681220.4562	1753.6	-0.40783	350.401	-1.2446	314.7579	-1.5402	1153.4285	-0.20353	1098.4403	-0.731	572100.5	-0.75427	611.7997	-0.014047	1013.7978	0.31737	17365500	0.49756	377.09	80.7425	77.1346	178.9577	174.4862	88763.0156	127.5353	-0.71969	161.0709	4001520
000	2018-09-24t0547	1537786212.54	adult	229.9992	178.0007	-9.9996	1347.0074	86.6166	89940.5001	283151.7377	5245236.8093	1895.5	-0.15274	353.408	-1.1282	316.7612	-1.4719	1262.6464	0.19748	1224.748	0.71476	592181.125	0.047695	600.6024	-0.1388	1087.8279	0.73031	16557500	0.20298	389.452	82.3437	78.466	186.1173	179.9537	87289.0078	131.3988	-0.63687	164.823	3857880
000	2018-09-24t0947	1537800612.15	adult	233.9991	182.0006	-5.9997	1338.0017	85.6248	89106.2657	280534.6438	5159857.2383	1811.17	-0.27802	356.103	-1.0214	318.7341	-1.4031	1318.4932	0.40687	1284.1987	1.3887	613099.3125	1.1603	588.8629	-0.26934	1137.3042	1.0095	16527800	0.20891	364.842	83.4924	79.5174	186.6968	180.8122	86814.0156	133.0123	-0.65006	167.2806	3875130
000	2018-09-24t1347	1537815011.66	adult	237.999	186.0004	-1.9998	1336.6946	87.2522	88415.9372	278336.996	5136009.5256	2075.57	0.16634	357.895	-0.94257	323.1809	-1.2329	1347.7443	0.52116	1319.2256	1.7676	621310.125	2.1846	571.3614	-0.47967	1170.7783	1.2024	16492500	0.21709	280.002	83.7099	79.9746	186.8854	181.3638	86154.1562	133.1994	-0.71863	166.7283	3857520
000	2018-09-24t1747	1537829410.46	dead	241.9987	190.0001	1.9998	1359.3175	86.9936	91149.6921	287085.5865	5325376.1259	1767.23	-0.32278	358.256	-0.91248	329.22	-0.99795	1166.0236	-0.063088	1113.6089	-0.59225	553861.1875	-1.9011	555.8437	-0.66044	1009.0997	0.41447	17013600	0.43379	251.561	82.8707	79.0401	182.723	178.0673	86793.4219	132.0001	-0.84003	164.7893	3935530
001	2018-09-14t1347	1536951028.8	egg	-1.999	-53.9975	-265.9953	145.3088	33.2234	3174.9576	10170.9795	64923.8432	0	0.64514	0	-0.53293	0	-0.56917							0	-0.37186	0	-0.11492	0	1.8897	0	0	0				0	-0.21103	0	0
001	2018-09-14t1747	1536965421.4	larva	1.999	-49.9996	-261.9973	147.7165	30.7464	3040.4561	9714.7587	58852.7752	0	-0.20808	0	-0.74558	0	-0.76146							0	-0.66162	0	-0.50695	0	0.94745	0	0	0				0	-0.23815	0	0
001	2018-09-14t2147	1536979819.27	larva	5.9984	-46.0002	-257.9979	139.7289	31.1248	2906.4976	9308.668	56908.6016	0	-0.70664	0	-0.96601	0	-0.96097							0	-0.95765	0	-0.88618	0	0.21151	0	0	0				0	-0.26662	0	0
001	2018-09-15t0147	1536994220.1	larva	9.9986	-41.9999	-253.9977	144.936	30.2403	2932.4024	9370.53	55816.9812	0	-1.0753	0	-1.1953	0	-1.1687							0	-1.2606	0	-1.2538	0	-0.39436	0	0	0				0	-0.29662	0	0
001	2018-09-15t0547	1537008619.77	larva	13.9985	-38	-249.9978	144.9377	30.3085	2942.1072	9401.9573	56149.7046	0	-1.3753	0	-1.4347	0	-1.3861							0	-1.5713	0	-1.6108	0	-0.91083	0	0	0				0	-0.3285	0	0
001	2018-09-15t0947	1537023019.32	larva	17.9984	-34.0002	-245.9979	229.6429	30.5002	5566.2035	17645.7858	118077.8508	334.262	-0.36366	245.702	0.95365	245.3909	1.0454	313.4959	-1.0342	313.8191	-1.3054	9718.3721	0.31075	285.2763	0.47405	303.6178	0.067942	742264	-0.79909	100.551	52.86	52.4179	86.2066	84.853	2672.4043	72.7038	0.065295	81.4178	159690
001	2018-09-15t1347	1537037419.7	larva	21.9985	-30.0001	-241.9978	430.8775	39.592	13500.1844	42649.4722	358909.6166	517.291	-0.033867	240.029	0.71752	232.0732	0.7508	427.842	-0.62246	421.7009	-0.8239	30804.625	-0.048928	333.0211	0.6038	396.4015	0.33114	1724850	-0.53235	102.83	56.8169	56.66	88.9255	87.9938	6402.6338	76.589	0.071671	84.8214	408286
001	2018-09-15t1747	1537051819.25	larva	25.9984	-26.0002	-237.9979	367.6373	37.7955	11108.2188	35102.719	288229.2995	597.261	-0.084207	267.16	0.84637	258.9811	0.9068	458.432	-0.69607	451.0495	-0.91383	27505.918	-1.3657	353.1689	0.50491	414.8608	0.10574	1588540	-1.0532	104.166	52.1109	51.6911	85.838	84.5549	5150.2812	72.9654	0.030706	81.7591	309851
001	2018-09-15t2147	1537066219.69	larva	29.9985	-22.0001	-233.9978	563.0869	45.6647	21415.861	67711.4319	673834.6447	647.635	-0.21966	269.048	0.68569	252.8699	0.67688	549.7085	-0.42593	545.8177	-0.49801	62666.7656	-0.84001	411.3428	0.74434	515.28	0.42555	3048580	-0.49634	156.944	54.4164	54.1991	89.6283	88.0868	10217.6211	74.8659	0.023445	84.2062	616592
001	2018-09-16t0147	1537080619.98	larva	33.9986	-18	-229.9977	571.4346	42.7652	19573.1256	61778.107	556943.3126	1341.24	1.5968	232.162	0.028869	208.9296	-0.051783	849.2732	0.99033	811.0515	1.2708	88324.4141	-0.76405	390.8885	0.27915	623.7163	0.79957	2412860	-1.2822	120.941	41.2438	40.436	77.6575	75.7624	8076.3784	62.194	-0.090379	71.6147	428646
001	2018-09-16t0547	1537095019.44	larva	37.9984	-14.0001	-225.9979	709.4564	49.3948	28112.2136	88750.9811	922060.089	1167.26	0.76018	305.039	0.74969	275.92	0.62825	867.2836	0.84246	838.6212	1.2157	129225.25	-0.19356	512.797	1.1333	752.3271	1.307	4531650	-0.3743	122.368	54.8494	54.6742	90.8602	89.0034	13538.165	76.2882	-0.01173	85.0817	814842
001	2018-09-16t0947	1537109419.56	larva	41.9985	-10.0001	-221.9979	766.1543	45.7166	30266.3307	95461.37	977315.5038	1019.29	0.060725	292.571	0.37004	259.3018	0.20737	811.8231	0.30286	795.4345	0.58832	129891.6875	-0.94248	526.9922	0.99284	725.4657	0.79614	4680260	-0.65986	224.784	53.568	53.0963	91.903	88.0678	14704.4756	74.0574	-0.058402	83.8521	856927
001	2018-09-16t1347	1537123819.81	larva	45.9985	-6	-217.9978	918.575	54.3115	40861.2275	128711.8011	1526499.6179	1363.22	0.73144	259.312	-0.3551	225.4894	-0.52054	884.4725	0.46344	814.2554	0.45251	191046.0625	0.175	497.9748	0.40731	720.184	0.42573	5578330	-0.51533	243.575	49.7178	49.3207	86.103	83.4284	18598.2383	70.5492	-0.12593	79.7673	1069530
001	2018-09-16t1747	1537138219.79	larva	49.9985	-2	-213.9978	929.4507	61.3208	47932.6831	151156.7495	2043624.7583	1284	0.25447	297.073	-0.058878	265.4012	-0.15983	913.6049	0.39126	887.9369	0.77699	230228.4375	0.57586	526.4258	0.38896	790.2352	0.55086	7467520	0.13919	368.277	57.3466	56.8561	96.1704	93.806	24234.9531	79.328	-0.079359	89.3776	1441520
001	2018-09-16t2147	1537152620	adult	53.9986	2	-209.9977	1095.6224	61.7914	56773.6971	178839.5564	2499774.4777	1433.51	0.43943	300.817	-0.17624	266.6721	-0.30287	1038.6261	0.83079	1024.5366	1.6599	309510.5938	2.0306	532.5655	0.24164	874.9964	0.87529	8948390	0.54749	349.89	57.2776	56.7638	95.0741	92.0817	28332.0859	78.4918	-0.10927	88.5304	1703840
001	2018-09-17t0147	1537167020.68	adult	57.9988	6.0002	-205.9975	1000.1865	68.1601	56593.6608	178480.2274	2645958.9306	1158.55	-0.42924	283.058	-0.67817	253.7812	-0.71142	814.7218	-0.5564	772.2544	-0.84158	241157.6562	-0.44722	495.5781	-0.39096	716.2808	-0.41251	8378530	-0.091925	232.513	57.1591	56.6904	94.2501	92.1507	27898.0176	78.1564	-0.13107	88.1309	1691910
001	2018-09-17t0547	1537181420.59	adult	61.9987	10.0002	-201.9976	1139.3322	71.1384	62252.0167	196101.1961	2987297.6103	1535.75	0.35832	288.907	-0.75238	251.5917	-0.93826	1064.8838	0.55659	1036.7397	1.2019	347152.125	1.6158	535.5954	-0.093186	914.9432	0.7622	9406820	0.099656	306.24	56.4862	55.8586	93.5183	90.6551	30486.957	77.5582	-0.15359	86.9931	1839190
001	2018-09-17t0947	1537195819.84	adult	65.9985	14	-197.9978	1402.0041	72.0954	72382.0999	227734.0432	3309772.7355	1273.19	-0.41933	280.982	-1.1167	247.9368	-1.2133	877.0762	-0.62955	839.0474	-0.87843	333288.9375	0.63559	523.3256	-0.41483	755.3292	-0.52259	10660200	0.40912	118.536	56.839	56.3876	94.1693	93.0038	35784.3359	79.294	-0.14333	89.3291	2156420
001	2018-09-17t1347	1537210223.06	adult	69.9994	18.0009	-193.9969	1104.3167	73.4834	67386.9152	212679.4773	3394319.4285	1414.67	-0.18745	290.087	-1.0915	257.9865	-1.1463	954.1539	-0.36041	912.4424	-0.41374	335862.1875	0.21302	511.236	-0.74274	828.3921	-0.14997	10205000	-0.091887	151.809	55.7565	55.2626	93.9004	92.4691	33052.9531	78.0657	-0.17372	88.4731	1961460
001	2018-09-17t1747	1537224622.9	adult	73.9994	22.0008	-189.9969	1131.6601	73.8199	69830.6418	220186.1513	3580088.283	2010.58	1.147	301.526	-0.96417	265.4331	-1.1084	1149.9064	0.58341	1081.6177	0.96707	419715.8438	1.7605	530.5547	-0.61225	934.2673	0.51164	10985500	0.024258	201.394	52.7524	52.138	91.0876	89.0768	33246.9609	74.9452	-0.24124	85.3741	1921930
001	2018-09-17t2147	1537239026.12	adult	78.0003	26.0017	-185.996	1106.5927	74.2309	69135.5787	217944.0702	3574220.8145	2137	1.3562	299.818	-1.1835	265.6979	-1.2654	1180.0715	0.66471	1124.1877	1.2007	426005.8125	1.5017	523.8809	-0.86262	968.3222	0.68216	10813500	-0.29065	115.032	53.3176	52.7649	92.0317	90.8606	33223.4297	76.0566	-0.24869	86.8012	1923010
001	2018-09-18t0147	1537253421.43	adult	81.999	30.0004	-181.9973	1153.2495	75.8166	72682.9373	229030.5304	3832297.55	1493.26	-0.25989	304.08	-1.214	271.3733	-1.2272	1091.7177	0.089563	1066.4146	0.52273	414852.6875	0.89433	534.1651	-0.83068	907.7416	0.12626	11527000	-0.16657	367.988	55.9796	55.1027	107.4613	100.0752	40835.2812	79.3622	-0.21601	92.8381	2122070
001	2018-09-18t0547	1537267821.98	adult	85.9991	34.0006	-177.9972	1202.3485	76.4277	72854.7088	229433.7831	3713647.0152	1203.95	-1.0144	297.74	-1.5823	263.4716	-1.6495	918.0053	-1.0024	902.5411	-1.0805	349760.0312	-0.86296	545.0035	-0.76084	806.0391	-0.79569	11320400	-0.45463	158.564	58.3601	57.9062	95.7982	93.8907	36499.1133	80.2939	-0.23298	90.2969	2218910
001	2018-09-18t0947	1537282222.38	adult	89.9992	38.0007	-173.9971	965.6302	77.5934	64033.3496	202148.3619	3521199.5818	1866.01	0.48823	300.525	-1.622	258.4022	-1.966	1200.5807	0.59341	1130.6611	0.85174	400993.9688	0.073529	581.1554	-0.16977	977.3156	0.5677	10032400	-1.2332	268.624	55.815	55.0525	111.9135	104.2518	37379.0977	77.4829	-0.36527	90.0571	1863270
001	2018-09-18t1347	1537296624.01	adult	93.9997	42.0011	-169.9966	1219.3729	81.8359	80289.8204	252970.5186	4465786.9656	1377.93	-0.71996	290.685	-2.0963	255.738	-2.1765	980.7437	-0.80069	958.3329	-0.72494	410931.625	0.11213	538.3255	-1.1057	859.4788	-0.52115	12165700	-0.38297	297.828	58.3815	57.6963	98.4249	96.4018	41240.0312	81.5564	-0.32534	92.3065	2443380
001	2018-09-18t1747	1537311024.46	adult	97.9998	46.0013	-165.9965	1208.5899	77.4861	76216.287	240099.6663	4055160.1861	1426.24	-0.65983	321.333	-1.0627	284.3132	-1.1615	1060.921	-0.38071	1033.6674	-0.15576	422246.5625	0.19995	574.7679	-0.44445	894.1218	-0.28461	12774000	-0.23082	268.721	64.7035	64.1522	106.1305	103.4056	42239.9297	88.3398	-0.14536	99.2508	2572160
001	2018-09-18t2147	1537325422.39	adult	101.9992	50.0007	-161.9971	1162.4914	82.7396	77995.4729	245839.7304	4366137.7188	1254.17	-1.1053	305.848	-1.7175	271.545	-1.7363	951.2939	-1.1182	943.55	-0.93628	387176.625	-0.62568	527.7916	-1.4819	808.2877	-1.1242	12426300	-0.52034	316.356	62.1784	61.3944	107.0998	105.0662	43589.6289	87.087	-0.31408	99.5294	2526240
001	2018-09-19t0147	1537339822.17	adult	105.9992	54.0006	-157.9971	1149.9081	80.705	72506.8059	228404.4083	3906661.6685	2293.43	1.2164	344.687	-0.34583	303.8105	-0.54735	1302.2471	0.98186	1211.093	1.0979	493551.6562	1.3301	606.6307	0.095308	1024.3636	0.77911	13038500	-0.33312	249.013	62.7933	61.1406	136.4458	131.9625	51712.9492	91.1207	-0.17609	117.8492	2375280
001	2018-09-19t0547	1537354222.58	adult	109.9993	58.0007	-153.997	1153.5172	77.0111	71934.6663	226705.8713	3725011.7121	1863.97	0.18309	340.783	-0.55804	302.507	-0.66506	1243.1166	0.5581	1184.9434	0.81752	467411.8125	0.70321	575.8757	-0.58798	938.219	-0.054737	12788900	-0.55316	179.818	62.1553	60.5322	129.1685	126.1649	48567.3672	92.6161	-0.17396	115.2272	2332570
001	2018-09-19t0947	1537368623.55	adult	113.9996	62.001	-149.9967	1042.7514	82.2467	68297.3389	215435.6845	3767322.6853	2232.68	0.94109	340.5	-0.63132	294.9887	-1.0262	1343.702	1.103	1266.5541	1.3633	479701.625	0.81362	642.1129	0.71271	1049.1745	0.89322	12129300	-0.96926	234.168	56.7975	55.3865	110.9156	107.8631	39596.8516	85.3363	-1.1484	101.3766	2023240
001	2018-09-19t1347	1537383024.31	adult	117.9998	66.0012	-145.9965	1166.6113	77.499	71782.2227	226171.4635	3702341.3225	1876.51	0.1004	339.797	-0.71707	299.4356	-0.91343	1152.4478	-0.10041	1089.631	-0.032709	432167.9062	-0.17147	590.9547	-0.36119	969.1816	0.12611	12732500	-0.74994	438.851	65.3092	64.2939	117.5504	113.1087	44081.3906	92.0287	-0.50206	106.5036	2447200
001	2018-09-19t1747	1537397423.57	adult	121.9996	70.001	-141.9967	1200.579	78.0427	73800.7113	232398.1929	3846320.4264	1317.33	-1.145	343.671	-0.63118	304.756	-0.76364	987.5037	-1.1158	970.7665	-0.99613	381176.4062	-1.2084	593.3856	-0.34889	880.7025	-0.69606	13235800	-0.57044	289.098	68.7263	67.2318	132.0566	123.9148	50973.832	96.0412	-0.16837	113.8857	2646850
001	2018-09-19t2147	1537411826.28	adult	126.0003	74.0018	-137.996	1245.3575	78.7418	77954.8605	245519.5668	4104151.0337	1204.9	-1.4123	332.894	-1.0876	300.5198	-0.99514	877.2141	-1.7847	853.9915	-1.951	357026.125	-1.7535	541.7065	-1.374	790.2231	-1.5093	13536500	-0.48556	202.96	68.9998	67.7671	129.6598	124.7536	52771.5469	98.7206	0.0055367	116.8071	2805740
001	2018-09-20t0147	1537426222.88	adult	129.9994	78.0008	-133.9969	1207.7756	77.8368	74395.7742	234243.3579	3917862.861	1496.14	-0.83881	339.255	-0.90817	294.3336	-1.3077	1079.1122	-0.66584	1050.5348	-0.56814	419774.625	-0.77367	622.667	0.13707	924.1444	-0.39429	13172900	-0.72816	285.839	65.7864	63.9317	129.6115	124.7856	50418.8828	95.2449	-0.50848	115.532	2554420
001	2018-09-20t0547	1537440622.38	adult	133.9992	82.0007	-129.9971	1169.7417	79.2259	73604.4531	231857.8881	3965975.0132	2399.02	0.96085	366.808	0.054783	313.9959	-0.57539	1464.4222	1.4343	1377.7259	1.7576	562338.125	1.5223	711.0988	1.7277	1165.4195	1.5695	14082100	-0.33165	403.079	68.6684	65.8985	193.5087	188.2472	74307.3516	102.0575	0.11012	150.6043	2636250
001	2018-09-20t0947	1537455023.09	adult	137.9994	86.0009	-125.9969	1144.444	78.9489	71743.7985	226014.8754	3784862.7497	1548.34	-0.80376	341.536	-0.93676	304.0223	-1.0441	1035.6121	-0.9829	992.7671	-1.1526	388354.5	-1.4872	592.1099	-0.49389	866.9162	-0.92697	12783400	-1.0262	176.583	61.3061	59.5652	127.9043	124.0795	47964.1094	93.7955	-0.90773	115.8557	2294630
001	2018-09-20t1347	1537469423.83	adult	141.9996	90.0011	-121.9967	1233.2445	80.8092	79574.3933	250566.8131	4374203.5302	2436.5	0.92157	347.441	-0.77547	299.6572	-1.288	1325.9531	0.54115	1221.8273	0.41256	550270.5625	0.91404	645.1534	0.4214	1035.6868	0.39324	14412200	-0.2783	358.649	64.3161	61.8462	148.9257	138.4648	61804.1641	97.5012	-0.63255	124.9166	2667900
001	2018-09-20t1747	1537483822.2	adult	145.9992	94.0006	-117.9971	1165.2725	86.1986	73427.0423	231261.0978	4010785.5393	1969.62	-0.044336	354.183	-0.58338	311.7123	-0.85866	1234.5562	0.0032998	1163.5192	-0.068644	472835	-0.31301	643.9062	0.3591	977.5955	-0.10385	13563100	-0.73948	261.06	62.566	60.0822	151.0161	145.6252	57839.1719	99.3344	-0.56111	131.1778	2395900
001	2018-09-20t2147	1537498224.17	adult	149.9997	98.0012	-113.9966	1196.086	84.0942	77945.4899	245542.6725	4288416.391	1777.56	-0.45448	344.605	-0.99293	299.7766	-1.4173	1204.7494	-0.19452	1163.5413	-0.12997	490333	-0.15953	621.1448	-0.06626	1002.0888	0.050841	14003000	-0.57581	250.541	63.625	60.8237	156.7325	152.3521	63790.1133	104.0057	-0.20988	137.1835	2585400
001	2018-09-21t0147	1537512622.43	adult	153.9993	102.0007	-109.9971	1182.4571	76.1191	75359.8379	237466.645	3988927.041	2692.93	1.2787	353.592	-0.71669	311.7076	-0.9892	1319.092	0.34939	1208.0938	0.10597	518403.1562	0.096817	602.3236	-0.40823	1013.1151	0.10202	13896200	-0.67259	198.649	68.3659	66.5607	155.641	152.0689	61166.9219	106.9104	-0.051584	140.2555	2686780
001	2018-09-21t0547	1537527022.88	adult	157.9994	106.0008	-105.9969	1251.9261	80.9582	78945.3868	248586.0543	4278304.3495	2077.98	0.064814	357.086	-0.64167	318.7231	-0.76128	1192.9583	-0.32094	1106.8252	-0.61637	491498.7812	-0.29252	604.4846	-0.38984	967.223	-0.25977	14705200	-0.33963	235.069	76.8066	74.1359	164.4238	159.8407	67742.625	114.7689	0.55608	147.7982	3162970
001	2018-09-21t0947	1537541421.86	adult	161.9991	110.0005	-101.9972	1354.4272	83.7798	86689.856	273313.5546	4683236.1407	1946.8	-0.20868	349.538	-0.97292	307.1534	-1.3102	1299.5157	0.17652	1226.5402	0.10635	587381.125	0.67842	615.9315	-0.21788	997.9065	-0.055959	15797400	0.11826	368.287	74.4837	71.9066	176.8579	162.8839	79939.7812	109.7042	-0.049421	146.1464	3366290
001	2018-09-21t1347	1537555822.37	adult	165.9992	114.0007	-97.9971	1120.4634	83.4514	75618.8269	238423.5608	4274068.7181	2668.26	1.1348	368.663	-0.31457	318.9925	-0.8744	1549.3448	1.3496	1455.6884	1.5558	610441.875	0.83246	668.8156	0.61645	1141.4594	0.93001	14522000	-0.51151	366.465	71.8239	69.4966	163.1533	158.9788	64282.3828	110.673	-0.093094	143.0816	2829210
001	2018-09-21t1747	1537570223.06	adult	169.9994	118.0009	-93.9969	1253.0295	83.034	81444.8089	256503.8582	4486577.2876	2404.42	0.61862	370.614	-0.28798	320.2139	-0.88157	1450.5482	0.84077	1381.4495	1.0403	616483	0.82005	658.2361	0.42969	1139.3163	0.88475	15721800	-0.0076827	358.928	74.8441	71.6809	179.2986	169.0057	76201.8828	111.6215	-0.14082	150.6655	3174960
001	2018-09-21t2147	1537584626.03	adult	174.0003	122.0017	-89.9961	1262.1143	86.5327	85364.5968	268936.4454	4865205.0426	1769.69	-0.57336	347.782	-1.1755	303.1349	-1.6611	1278.4647	0.019246	1241.7096	0.10513	568916.8125	0.27298	606.4588	-0.38874	1014.118	0.028089	15458900	-0.16457	435.6	72.8626	68.0586	286.545	278.68	127512.5312	111.6087	-0.26617	204.8557	3238740
001	2018-09-22t0147	1537599023.07	adult	177.9994	126.0009	-85.9969	1277.7641	83.0769	81594.5663	256863.1531	4506782.9932	2421.01	0.62541	399.074	0.68425	344.9247	0.057638	1499.2516	1.0131	1440.4205	1.4331	638681.1875	0.96271	728.2314	1.488	1228.0292	1.4206	16983400	0.47465	280.198	76.8259	74.1135	178.5517	169.6897	76063.0312	113.7404	-0.22578	150.3585	3269480
001	2018-09-22t0547	1537613423.07	adult	181.9994	130.0009	-81.9969	821.3162	96.3537	55886.0199	177364.7438	3275696.5921	1260.71	-1.4965	331.805	-1.8386	307.3495	-1.5843	861.0237	-1.83	846.8383	-2.4866	251418.9062	-3.0289	513.3715	-1.7957	714.286	-1.8716	9656840	-2.7588	291.377	71.3237	68.2941	188.3213	180.0751	54989.8203	106.4097	-0.86661	157.5419	2075800
001	2018-09-22t0947	1537627822.33	adult	185.9992	134.0007	-77.9971	1315.1249	82.0261	85274.2786	268471.3599	4734171.1728	2402.13	0.58321	368.363	-0.51796	320.2989	-1.0808	1376.934	0.4505	1279.1433	0.43699	612735.625	0.69747	681.3531	0.76223	1055.1649	0.30258	16379200	0.14482	246.203	73.4215	70.5404	173.8141	167.7946	77347.2891	110.8059	-0.65905	151.2271	3264690
001	2018-09-22t1347	1537642222.59	adult	189.9993	138.0007	-73.997	1238.6428	86.3031	84017.9487	264682.0036	4810313.3353	2320.35	0.44121	362.334	-0.7621	313.4535	-1.4049	1424.1079	0.65536	1331.2237	0.85881	623759.25	0.84814	684.7366	0.82535	1116.4836	0.69046	15856400	-0.097261	281.352	75.1056	72.004	170.0866	165.0648	74497.9375	113.9529	-0.56111	151.4845	3286770
001	2018-09-22t1747	1537656623.16	adult	193.9995	142.0009	-69.9969	1256.3287	89.4334	85077.6751	268012.6786	4888270.088	1960.88	-0.18883	340.287	-1.59	300.7553	-1.9657	1177.5087	-0.35575	1108.4769	-0.55787	522813.8438	-0.13743	608.5685	-0.29549	868.3889	-0.77648	15080200	-0.43603	308.873	73.0337	70.1535	176.4067	170.923	78324.5625	116.3486	-0.52345	156.4685	3236560
001	2018-09-22t2147	1537671022.69	adult	197.9993	146.0008	-65.997	1289.2862	83.0418	83822.8279	263916.4036	4637688.2248	1806.08	-0.44877	356.376	-1.0175	310.4071	-1.5925	1266.6063	0.027287	1233.7385	0.41909	554773.5625	0.28145	628.93	0.026833	1022.4984	0.15967	15575000	-0.23944	401.211	83.8348	79.8047	233.1224	218.7836	102107.625	130.1469	0.16205	186.8682	3663920
001	2018-09-23t0147	1537685422.77	adult	201.9994	150.0008	-61.997	1290.735	86.4481	85074.6952	267920.3543	4843124.7427	1934.9	-0.20811	356.191	-1.0387	312.4931	-1.5322	1331.3873	0.29907	1281.1656	0.91837	591136	0.79523	615.4204	-0.15112	1016.0865	0.14562	15789200	-0.15897	302.289	81.2225	77.919	194.8591	187.6389	86322.5703	122.8378	-0.36955	170.2863	3600430
001	2018-09-23t0547	1537699822.58	adult	205.9993	154.0007	-57.997	1288.2076	82.7774	84174.4215	265031.0943	4690077.8556	2547.29	0.86786	389.584	0.16506	345.4002	-0.20871	1442.7477	0.73686	1283.7971	1.1422	633366.25	1.4412	658.2428	0.50706	1119.3363	0.74941	17089500	0.36891	296.116	87.6684	85.3832	189.914	185.1679	83372.25	126.6345	-0.28214	167.4405	3845660
001	2018-09-23t0947	1537714222.07	adult	209.9992	158.0006	-53.9972	1298.8959	82.5254	84966.6923	267603.9048	4688096.1425	1740.53	-0.50773	352.618	-1.1803	312.7737	-1.5594	1161.8575	-0.29618	1102.6804	-0.11627	514702.9062	0.23063	595.8736	-0.38124	918.6985	-0.33134	15612200	-0.22602	300.147	86.2466	83.1247	201.482	194.585	89256.5469	130.8692	-0.18174	174.8455	3818570
001	2018-09-23t1347	1537728622.4	adult	213.9993	162.0007	-49.9971	1280.0445	87.1065	84439.7952	265909.3797	4791227.9459	1437.53	-1.0055	342.822	-1.5361	306.7378	-1.8209	1016.9272	-0.79127	984.9758	-1.0119	447447.9688	-0.47206	581.0179	-0.5677	824.5666	-0.80103	15084200	-0.43057	325.688	86.7059	83.911	199.1112	191.9206	87608.9375	134.306	-0.12653	176.5088	3815060
001	2018-09-23t1747	1537743022.84	adult	217.9994	166.0008	-45.9969	1241.2222	87.7613	80976.8066	255074.2794	4560850.0486	1855.24	-0.27313	368.243	-0.62001	331.5486	-0.8407	1191.2593	-0.12932	1117.468	0.39172	503902.6562	0.47085	605.9192	-0.16877	948.9198	-0.092458	15545000	-0.2316	405.528	89.4842	87.4779	223.8774	205.6406	94700.125	139.9677	0.025361	183.396	3777490
001	2018-09-23t2147	1537757422.33	adult	221.9992	170.0007	-41.9971	1262.6474	80.9516	80565.4108	253635.6511	4424296.8759	1900.06	-0.17843	376.556	-0.32372	347.3161	-0.23149	1039.9409	-0.63107	933.7772	-1.3059	437815.125	-0.27982	588.2106	-0.39181	802.1772	-0.82763	15816500	-0.11468	284.009	94.6353	92.2939	202.4531	198.4931	85232.7656	145.5226	0.16389	183.9536	3974970
001	2018-09-24t0147	1537771822.56	adult	225.9993	174.0007	-37.997	1158.0359	80.1929	73748.3096	232373.018	3942022.2914	2043.86	0.080817	389.482	0.14054	356.3279	0.11162	1165.9166	-0.16033	1080.4371	0.46163	448877.9062	0.11355	626.2777	0.19455	893.3515	-0.30935	14982200	-0.4154	456.926	99.9394	95.0825	215.1455	208.5853	82831.0312	156.0754	0.51514	193.9013	3844370
001	2018-09-24t0547	1537786222.53	adult	229.9993	178.0007	-33.997	1235.0198	83.6002	78224.2879	246338.1048	4273524.6575	1782.54	-0.34161	362.653	-0.80195	331.7088	-0.87941	1124.6967	-0.2737	1049.6021	0.35537	460000.9375	0.56439	578.8128	-0.45149	873.3025	-0.37483	14802800	-0.46234	424.809	99.6256	92.8158	238.3816	234.2433	97498.0625	164.3717	0.75682	212.8534	4066520
001	2018-09-24t0947	1537800622.14	adult	233.9992	182.0006	-29.9971	1259.4713	82.0943	80336.4151	253076.8091	4346168.7924	1549.63	-0.71106	352.891	-1.1342	323.2691	-1.2237	1027.1521	-0.57656	957.248	-0.55561	430376.75	0.33176	562.6932	-0.64365	794.2098	-0.74065	14781600	-0.44705	286.859	104.305	96.2981	233.589	229.688	97873.7812	175.7184	1.1202	214.676	4369020
001	2018-09-24t1347	1537815021.71	adult	237.9991	186.0005	-25.9973	792.7374	101.6075	54235.0088	171959.7771	3227878.9033	1639.99	-0.5441	333.752	-1.7875	314.435	-1.5787	1033.8698	-0.52311	978.3041	-0.040766	292585.125	-2.1198	479.4029	-1.7925	743.4022	-0.95762	9421490	-2.4201	282.472	103.13	96.2373	237.4395	233.6428	67195.3828	172.0856	0.87195	220.4479	2911260
001	2018-09-24t1747	1537829420.45	adult	241.9987	190.0002	-21.9976	1206.5875	82.5291	76846.272	242023.93	4170924.7146	1111.01	-1.3747	344.283	-1.3995	319.291	-1.3903	857.6833	-1.073	831.4107	-2.0018	343931.0312	-0.85335	539.2553	-0.89724	748.256	-0.89191	13796800	-0.75974	348.563	104.008	94.5654	254.306	248.9935	101976.7188	181.1579	1.1498	228.5563	4168030
001	2018-09-24t2147	1537843822.83	adult	245.9994	194.0008	-17.9969	877.4923	86.5406	55061.5559	175451.3246	2860191.9649	1493.79	-0.73973	347.557	-1.2671	315.1898	-1.5557	1029.375	-0.4838	984.1312	0.71132	296460	-1.7386	562.7287	-0.5213	808.6992	-0.55085	9997140	-2.135	434.24	104.32	93.3406	242.8261	226.6601	69933.9219	183.1003	1.1351	214.8144	3000650
001	2018-09-25t0147	1537858222.85	adult	249.9994	198.0008	-13.9969	1083.3157	85.4375	73395.0708	231632.5437	4165071.3115	1823.94	-0.20625	343.687	-1.3798	317.5505	-1.4632	1044.417	-0.40948	968.4323	0.88383	400011.7188	1.3332	530.1376	-0.94528	815.0025	-0.48215	13142900	-0.94403	425.922	111.056	100.7312	288.1208	280.1287	110350.2812	192.8461	1.4404	253.0193	4246900
001	2018-09-25t0547	1537872621.43	adult	253.999	202.0004	-9.9973	1064.1362	86.567	71416.4267	225278.2848	4022163.7217	1505.25	-0.67952	343.861	-1.3516	323.5678	-1.2259	920.5773	-0.77	865.3887	-0.91596	343375.3125	0.21644	506.0161	-1.2495	690.2511	-1.0528	12798800	-1.0417	387.824	111.49	100.6702	254.034	245.4122	94754.6875	196.9951	1.5225	232.7781	4149760
001	2018-09-25t0947	1537887012.69	adult	257.9966	205.998	-5.9998	1055.4835	88.1753	71752.395	226252.4153	4137295.0842	1269.37	-1.0138	359.515	-0.79127	338.3903	-0.64141	927.2719	-0.71868	915.4253	0.91915	346799.6875	1.0079	524.008	-0.94928	769.7195	-0.62716	13436900	-0.7789	421.481	117.422	106.0545	263.4594	252.8024	98533.8047	200.5522	1.5812	235.5485	4388650
001	2018-09-25t1347	1537901412.22	adult	261.9964	209.9979	-1.9999	980.9115	87.1781	66536.1724	210027.3317	3777606.5828	1473.63	-0.68592	371.92	-0.34585	354.3259	-0.013376	915.8708	-0.72381	843.6725	-1.2499	317807.1562	0.64379	534.7941	-0.75112	699.6414	-0.92415	12885200	-0.95361	412.865	124.06	112.8017	270.6078	260.2754	93900.9219	213.2338	1.9941	244.8551	4298050
001	2018-09-25t1747	1537915811.46	dead	265.9962	213.9977	1.9999	954.0842	85.4331	63226.5188	199534.926	3528452.8606	1392.28	-0.7856	375.424	-0.20703	353.1735	-0.058628	951.4982	-0.58854	922.5789	255.5718	313994.4062	5.2223	561.1299	-0.327	822.8516	-0.30058	12372800	-1.1129	398.316	128.592	115.5308	287.3844	279.2784	94836.8438	230.0802	2.5606	265.208	4238020
002	2018-09-14t1347	1536951036.97	egg	-1.999	-65.9976	-277.9958	148.1055	33.3504	3151.7211	10091.6867	63555.6983	0	0.64514	0	-0.53292	0	-0.56917							0	-0.37186	0	-0.11492	0	1.8897	0	0	0				0	-0.21103	0	0
002	2018-09-14t1747	1536965429.66	larva	1.999	-61.9996	-273.9978	139.7164	30.75	2872.9822	9197.2797	55590.1159	0	-0.20808	0	-0.74558	0	-0.76146							0	-0.66162	0	-0.50695	0	0.94745	0	0	0				0	-0.23815	0	0
002	2018-09-14t2147	1536979827.54	larva	5.9984	-58.0002	-269.9984	145.3113	31.8671	3041.2845	9734.1966	60352.4574	0	-0.70664	0	-0.96601	0	-0.96097							0	-0.95765	0	-0.88618	0	0.21151	0	0	0				0	-0.26662	0	0
002	2018-09-15t0147	1536994228.36	larva	9.9986	-54	-265.9981	145.3041	31.8178	3056.7933	9781.6088	60637.5713	0	-1.0753	0	-1.1953	0	-1.1687							0	-1.2606	0	-1.2538	0	-0.39436	0	0	0				0	-0.29662	0	0
002	2018-09-15t0547	1537008627.96	larva	13.9985	-50.0001	-261.9983	161.1199	30.2736	3609.0787	11512.7469	72751.2691	306.002	-0.10799	211.584	0.76515	210.4978	0.81921	288.1352	-0.92801	285.582	-1.1888	5762.7031	5.5043	259.2661	0.53153	281.0065	0.27827	415339	-0.57353	90.3307	43.4727	42.7575	76.8575	75.9295	1537.1499	62.7145	0.02562	71.0387	85336.9
002	2018-09-15t0947	1537023027.53	larva	17.9984	-46.0002	-257.9984	292.9299	30.7029	6765.3813	21375.7892	136211.682	470.182	0.15241	243.897	0.93425	240.5683	0.99313	379.0008	-0.6502	365.7328	-0.85769	14023.0303	1.0835	306.3248	0.64856	343.9351	0.33705	892664	-0.68497	98.448	48.2669	47.9128	82.8274	80.9199	3064.6128	68.3205	0.039487	77.108	176657
002	2018-09-15t1347	1537037427.86	larva	21.9985	-42.0001	-253.9983	281.4863	37.8476	8029.7364	25436.516	204082.0248	456.388	-0.24904	264.433	0.989	257.9106	1.0412	407.5991	-0.73891	400.4445	-1.0221	17526.7617	-0.38473	342.4052	0.68343	388.8588	0.28109	1136270	-0.95281	112.674	61.7024	61.2994	95.7767	94.5471	4118.397	81.5809	0.10242	91.5615	265135
002	2018-09-15t1747	1537051827.38	larva	25.9984	-38.0003	-249.9984	441.9166	40.5124	13694.6142	43349.2536	351857.6315	567.869	-0.1819	213.518	0.22735	207.3197	0.30343	453.1318	-0.72607	448.813	-1.0319	33531.7539	-0.83424	287.9979	-0.061753	394.405	-0.029336	1559530	-1.0728	107.974	49.6258	49.2671	84.2576	82.7647	6235.0615	69.9703	0.011319	79.5832	362467
002	2018-09-15t2147	1537066227.89	larva	29.9985	-34.0001	-245.9983	540.948	41.4662	18271.6127	57721.8435	513290.316	690.762	-0.083648	243.426	0.37827	221.1314	0.29082	589.1232	-0.20581	583.5096	-0.23598	57734.0781	-0.90525	442.1808	1.0195	550.8033	0.65929	2364160	-0.93759	95.6941	50.098	49.7395	82.0361	80.7356	8039.5347	69.4871	-0.013336	77.8441	486552
002	2018-09-16t0147	1537080628.18	larva	33.9986	-30	-241.9982	597.9133	54.1122	23968.3459	75876.9294	803292.9284	827.998	0.050881	276.318	0.58123	262.9722	0.63483	582.9188	-0.48004	567.0971	-0.84038	74030.6875	-1.1984	410.0647	0.45504	501.6668	-0.0015449	3501220	-0.61078	247.223	61.3479	61.0819	97.883	95.313	12431.1455	82.8574	0.059899	91.4322	777339
002	2018-09-16t0547	1537095027.6	larva	37.9984	-26.0002	-237.9984	665.9353	43.4563	23686.6863	74718.6496	698309.4517	1222.13	0.91883	316.621	0.90129	296.6788	0.90479	787.9702	0.40891	761.5089	0.41372	99284.2422	-1.2031	456.8557	0.60488	652.2328	0.65093	3978030	-0.70239	114.28	62.9528	62.4906	97.2642	96.0421	12255.292	83.5887	0.045217	93.0536	790939
002	2018-09-16t0947	1537109427.74	larva	41.9985	-22.0002	-233.9983	795.4432	45.5188	31177.8124	98254.9749	1014033.798	998.931	0.0040142	315.309	0.68309	291.3226	0.6572	817.0701	0.3313	803.4308	0.32687	134816.5625	-0.95136	476.837	0.50362	718.3982	0.74984	5197860	-0.36424	138.504	63.5217	63.1296	99.0108	97.328	16336.7793	84.5164	0.030035	93.5784	1047160
002	2018-09-16t1347	1537123827.98	larva	45.9985	-18.0001	-229.9983	818.042	47.6007	31726.0167	99972.2016	1022868.1177	1534.28	1.1916	275.843	-0.11353	232.0928	-0.42175	1107.7074	1.6642	1059.8786	1.9802	186094.8438	-0.36043	546.3574	0.89668	924.2917	1.7633	4628360	-1.0394	102.102	38.0277	37.5716	72.0635	70.7352	12106.6689	57.5185	-0.24682	66.7302	638067
002	2018-09-16t1747	1537138227.99	larva	49.9985	-14.0001	-225.9982	911.2419	66.0301	44446.0854	140783.5355	1776628.5999	1627.97	1.149	286.754	-0.22188	248.5583	-0.43356	1057.9731	1.1624	1008.957	1.1399	247565.7031	0.39657	553.103	0.67122	875.1427	1.1087	6694550	-0.27277	159.569	53.1108	52.2886	92.844	91.0766	21725.4902	76.3212	-0.11018	87.1947	1239920
002	2018-09-16t2147	1537152628.23	larva	53.9986	-10	-221.9982	1020.6449	58.6634	50808.2658	160073.9397	2094292.7951	1436.73	0.44764	325.51	0.24705	285.6114	0.032631	1093.1495	1.1201	1064.4396	1.1606	291870.9375	0.72368	577.787	0.74623	937.603	1.2934	8673870	0.40532	183.066	60.0657	59.6611	96.7025	94.8732	25819.5625	80.7565	-0.084235	90.8612	1600570
002	2018-09-17t0147	1537167028.89	larva	57.9988	-5.9999	-217.998	981.184	67.1585	52042.9842	163965.661	2327520.2948	1714.6	0.96555	301.899	-0.32425	270.8549	-0.37811	1120.8324	1.0654	1084.39	0.91861	305987.25	0.41446	542.0565	0.15834	921.0136	0.98055	8237320	-0.16327	118.206	57.5575	56.9398	97.5685	96.0686	26636.1895	81.7908	-0.087948	92.4478	1570460
002	2018-09-17t0547	1537181428.72	larva	61.9987	-1.9999	-213.998	1158.5769	66.9609	61557.4632	193799.0809	2738613.1166	1695.9	0.75433	272.38	-1.0948	232.0442	-1.3622	1104.7659	0.76694	1060.031	0.36785	356839.375	0.84772	529.9234	-0.16435	845.2373	0.27828	8782340	-0.20933	104.064	39.2369	38.6018	75.0318	73.4775	24235.2852	59.1695	-0.38795	69.3812	1265110
002	2018-09-17t0947	1537195827.99	adult	65.9985	1.9999	-209.9982	1120.5858	70.8265	65504.277	206393.7926	3204398.1694	1664.25	0.53629	300.868	-0.66097	264.0088	-0.82478	1137.8289	0.74501	1094.2782	0.26778	390275.3125	0.91401	553.7623	-0.0088391	950.6332	0.86306	10300800	0.23432	128.247	58.4596	57.54	99.8372	98.4831	34244.1562	83.2847	-0.08851	94.3436	2001480
002	2018-09-17t1347	1537210231.2	adult	69.9994	6.0008	-205.9974	1129.029	73.5467	68267.5769	215241.022	3410379.2772	1783.96	0.70667	309.047	-0.61152	269.608	-0.83369	1258.8287	1.2685	1227.8116	1.0127	449401.875	1.5702	552.1124	-0.16193	992.1012	1.0403	11020000	0.29908	168.203	54.7652	53.9996	94.1326	92.6827	33605.3398	77.8722	-0.1766	88.1324	1952820
002	2018-09-17t1747	1537224631.14	adult	73.9994	10.0008	-201.9974	1154.1261	76.5374	66578.2818	209791.2135	3262200.8563	2070.13	1.2901	302.626	-0.93355	257.4542	-1.3455	1358.3346	1.7188	1311.2191	1.4411	474058.7812	1.5997	572.308	0.021837	1039.6615	1.3001	10537400	-0.18848	312.386	45.4983	45.0313	85.1111	82.1569	29703.7793	67.7313	-0.35904	78.2341	1584250
002	2018-09-17t2147	1537239034.4	adult	78.0003	14.0017	-197.9965	1206.7163	75.2526	74034.5286	233461.8042	3795313.9289	1582.96	0.031037	322.42	-0.49746	285.8443	-0.61249	1010.2908	-0.28115	972.7029	-1.1052	390982.5625	-0.26178	557.3136	-0.31867	848.0862	-0.24692	12458900	0.48488	129.913	59.7668	59.2226	98.6132	96.8491	38163.293	82.0418	-0.14019	92.7739	2309510
002	2018-09-18t0147	1537253429.58	adult	81.999	18.0003	-193.9978	1162.7617	72.1702	68621.7803	216215.3718	3359842.3199	2368.63	1.8245	359.028	0.58058	309.2524	0.08932	1471.3539	2.257	1400.7437	1.8662	528216.0625	1.8054	665.9783	1.4632	1132.7302	1.926	12877600	0.46751	227.722	58.9232	58.3899	99.7591	97.6409	35813.5117	82.342	-0.15502	93.1086	2113460
002	2018-09-18t0547	1537267830.12	adult	85.9991	22.0005	-189.9977	1215.6868	78.5316	75745.9845	238700.6885	3946367.0016	1826.76	0.4622	315.21	-0.97912	272.3105	-1.3265	1322.5397	1.3642	1299.6708	1.0786	523725.7188	1.4323	586.6363	0.0088834	1043.8477	1.1738	12460300	0.08023	176.225	55.9844	55.1578	103.1516	95.9563	40848.043	78.615	-0.27263	90.1613	2213060
002	2018-09-18t0947	1537282230.57	adult	89.9992	26.0006	-185.9975	1195.4482	73.9792	70031.5215	220571.7889	3455371.1417	2059.13	0.9439	345.059	-0.026772	306.8545	-0.13823	1247.3236	0.87288	1197.813	0.3017	456520.4375	0.16259	588.881	-0.019731	960.4861	0.42375	12627400	-0.01207	220.368	58.9037	58.5786	100.4347	98.5113	36759.1094	83.0204	-0.21007	94.3739	2155580
002	2018-09-18t1347	1537296632.28	adult	93.9997	30.0011	-181.9971	1288.4113	77.1181	73997.9126	233011.2272	3737808.4918	1955.83	0.63522	314.354	-1.2302	274.6259	-1.4511	1263.0201	0.91551	1212.058	0.38847	488788.8125	0.52044	590.0786	-0.064298	969.4337	0.44515	12161400	-0.385	229.989	49.9213	48.8331	96.7172	94.2893	37429.5508	77.3743	-0.46935	89.6793	1931300
002	2018-09-18t1747	1537311032.64	adult	97.9998	34.0012	-177.997	1162.8003	80.9366	78516.1577	247490.5993	4413463.2193	1583.69	-0.29362	299.585	-1.867	262.8772	-1.9927	1014.1082	-0.66817	955.0098	-1.528	414770.25	-0.65878	536.7039	-1.2268	813.3688	-1.0081	12252700	-0.47974	218.891	60.8993	59.7098	108.2859	105.9097	44288.9453	86.3964	-0.23109	99.8924	2490720
002	2018-09-18t2147	1537325430.46	adult	101.9992	38.0006	-173.9976	1260.0399	77.731	77017.8397	242487.6874	4027201.6886	1631.97	-0.23567	321.092	-1.1511	281.6906	-1.3406	1162.5851	0.18313	1124.1141	-0.2556	468521.7812	0.072223	569.2993	-0.62178	960.2791	0.25198	12913000	-0.28557	181.401	58.9252	57.0906	124.7157	121.1359	50260.4375	87.506	-0.28932	110.4689	2369740
002	2018-09-19t0147	1537339830.28	adult	105.9992	42.0005	-169.9976	1281.538	80.2664	80074.2093	252133.5868	4264403.8627	1930.96	0.3923	326.561	-1.0203	284.3901	-1.3082	1220.2902	0.4787	1155.7227	0.012369	510081.3125	0.64124	599.2112	-0.058183	957.3515	0.17067	13645300	-0.037311	363.64	59.8293	58.0247	143.7961	137.3062	60106.7891	87.4147	-0.47645	120.0597	2499970
002	2018-09-19t0547	1537354230.65	adult	109.9993	46.0006	-165.9975	1293.796	79.6467	82297.0016	259239.5296	4430766.5953	1804.1	0.048877	342.254	-0.50331	299.2367	-0.79372	1162.4116	0.066689	1071.7195	-0.60689	499837	0.47862	615.8337	0.2315	934.4902	-0.088485	14692600	0.38423	313.137	64.079	61.8203	159.1584	155.2922	68438.1094	95.3268	0.10967	137.1016	2750850
002	2018-09-19t0947	1537368631.7	adult	113.9996	50.0009	-161.9972	1216.3107	81.3407	75709.0235	238688.8769	3975731.2035	2199.1	0.86699	335.079	-0.8328	295.7887	-0.99455	1356.9125	1.1825	1265.4825	0.98061	535980.4375	1.0107	591.0341	-0.32081	1090.2383	1.2619	13235300	-0.42004	225.808	55.0596	52.2625	163.3532	160.2831	64524.5195	88.8335	-0.74642	143.4636	2174800
002	2018-09-19t1347	1537383032.57	adult	117.9998	54.0012	-157.997	1061.5723	141.7814	72958.4539	234232.3134	4531512.0162	1379.85	-0.97697	336.38	-0.84393	296.6217	-1.0251	1094.2061	-0.44609	1084.1364	-0.44492	416892.5	-0.76648	592.3156	-0.3341	957.8218	0.025267	12786500	-0.72295	261.634	67.5341	64.3331	191.183	185.3705	72840.7266	101.2261	0.55094	166.3528	2567100
002	2018-09-19t1747	1537397431.74	adult	121.9996	58.0009	-153.9972	1181.5276	78.4019	77404.7429	243991.0312	4212555.7943	2278.38	0.90363	344.106	-0.61504	304.9219	-0.75702	1426.4475	1.4498	1353.1132	1.8683	576284.8125	1.6514	592.1797	-0.37247	1134.3538	1.524	13886800	-0.24395	371.603	61.5065	58.3261	201.0358	195.7119	81218.4609	96.2145	-0.14874	170.3628	2482150
002	2018-09-19t2147	1537411834.46	adult	126.0003	62.0017	-149.9965	782.7599	81.3407	47328.9869	150988.5457	2411986.8827	1863.07	-0.032956	350.183	-0.44683	309.3684	-0.64012	1169.7261	-0.1026	1100.7938	-0.24446	290092.0625	-2.7368	649.1842	0.6881	911.6828	-0.46352	8662820	-2.9305	144.29	71.1619	70.3703	115.7599	114.2919	28708.4453	97.7982	-0.097786	109.4835	1760400
002	2018-09-20t0147	1537426230.95	adult	129.9993	66.0007	-145.9974	1264.0319	79.0462	81089.8559	255409.155	4395786.6163	1658.13	-0.50466	313.62	-1.8574	282.1573	-1.799	1007.2037	-1.0724	936.4247	-1.6729	426047.1562	-0.6431	544.7527	-1.3288	829.7327	-1.1924	13257700	-0.68575	316.655	66.0058	62.6194	212.856	209.1726	90038.0781	99.386	-0.050678	179.4613	2790260
002	2018-09-20t0547	1537440630.44	adult	133.9992	70.0006	-141.9976	1210.8987	79.6209	78211.5465	246368.6974	4246880.1225	1917.28	-0.018313	330.119	-1.3025	295.6366	-1.3201	1161.5334	-0.24865	1106.8232	-0.14686	473905.6562	0.10384	562.5733	-1.0114	921.7235	-0.44983	13457000	-0.64222	322.1	70.068	67.0882	228.0549	223.0222	93046.4141	104.0632	0.32856	192.0532	2856250
002	2018-09-20t0947	1537455031.16	adult	137.9994	74.0008	-137.9974	1210.3443	78.2351	74260.5328	233814.0769	3869454.1944	2246.72	0.59657	351.434	-0.571	313.9915	-0.63774	1238.7609	0.12586	1137.2168	0.13677	480639.2188	0.20983	606.1717	-0.23964	963.6848	-0.14177	13613200	-0.61761	381.134	70.849	67.0557	241.5074	233.3627	93704.8828	105.5869	0.35462	205.4027	2744410
002	2018-09-20t1347	1537469431.99	adult	141.9996	78.001	-133.9971	1226.4999	76.187	72069.1787	227047.858	3684458.03	1811.48	-0.31658	354.348	-0.52049	317.764	-0.54641	1265.0233	0.2146	1215.256	0.84951	476913.8125	0.14724	628.2844	0.12232	1023.8764	0.29945	13341900	-0.79976	343.333	69.6699	65.7336	248.8186	245.3572	93804.6328	105.7511	0.23351	203.2603	2623210
002	2018-09-20t1747	1537483830.34	adult	145.9992	82.0006	-129.9976	1242.8309	78.5322	78746.6945	248028.8708	4198944.4897	1688.34	-0.59566	338.574	-1.1593	304.9056	-1.1388	1052.8312	-0.95302	978.3009	-1.3001	432713.625	-0.58734	582.0294	-0.71715	863.956	-0.98708	13899500	-0.57742	428.355	78.2119	74.0871	273.9705	270.3078	112601.875	112.7429	0.81474	217.9212	3210830
002	2018-09-20t2147	1537498232.37	adult	149.9997	86.0011	-125.997	1296.5673	79.8998	83104.1643	261729.2454	4556355.5334	1674.77	-0.65407	305.3	-2.443	273.4283	-2.5071	1090.7504	-0.78363	1028.6743	-0.84385	473385.6562	0.057222	543.2566	-1.3963	848.1332	-1.1201	13231700	-0.94319	395.381	61.5183	57.0957	249.7297	245.3414	108382.7031	96.0816	-1.0016	202.7907	2666200
002	2018-09-21t0147	1537512630.65	adult	153.9993	90.0006	-121.9975	1252.5937	78.9705	77615.931	244526.8226	4150954.9249	1621.08	-0.78561	329.951	-1.5893	296.9009	-1.6048	1149.5995	-0.51085	1115.8572	-0.048673	465587.8125	-0.11741	570.9479	-0.93475	932.5487	-0.49767	13361700	-0.92435	380.714	67.7891	62.8202	264.6606	257.8855	107187.5391	106.1171	-0.12842	222.1585	2745190
002	2018-09-21t0547	1537527031.02	adult	157.9994	94.0007	-117.9974	1262.6492	76.864	76560.6605	241043.0684	3970799.7186	2783.85	1.4145	360.371	-0.52031	322.3022	-0.61171	1427.5603	0.84855	1327.1152	1.886	571024.125	1.7616	628.0737	-0.00043128	1133.8269	0.95375	14406900	-0.47862	398.462	76.9518	71.6623	289.7295	284.7016	115891.7812	114.4516	0.52642	241.9518	3076380
002	2018-09-21t0947	1537541429.96	adult	161.9991	98.0004	-113.9977	1182.6587	80.8881	77051.3105	242781.9494	4231576.4896	1380.42	-1.2844	331.59	-1.6367	300.8313	-1.5756	1057.5701	-1.0078	1036.801	-0.80363	425143.1562	-1.0534	550.3052	-1.2846	892.188	-0.80919	13316700	-1.0255	382.336	78.6056	73.3275	288.2257	282.8773	115866.7344	117.2896	0.63262	238.6639	3156800
002	2018-09-21t1347	1537555830.51	adult	165.9992	102.0006	-109.9975	1242.3477	77.4798	73253.8373	230718.2683	3727480.7128	1899.72	-0.31475	352.985	-0.89492	319.6267	-0.84766	1209.0991	-0.28505	1124.908	-0.016762	463084.9688	-0.43023	602.1325	-0.4514	943.5946	-0.44817	13515100	-0.97096	435.491	73.9443	68.7154	291.7436	287.6142	111737.7812	113.8871	0.18388	234.3233	2831180
002	2018-09-21t1747	1537570231.4	adult	169.9995	106.0008	-105.9973	1184.9971	81.9099	77748.915	244941.2182	4329537.1893	1722.52	-0.65759	312.895	-2.4253	281.3376	-2.5259	1168.2286	-0.48923	1121.9578	-0.075026	474300.8125	-0.31319	533.5611	-1.5385	921.6202	-0.59707	12680100	-1.381	436.632	66.3159	60.7251	280.7307	276.1512	113976.6406	102.9135	-0.85783	227.6314	2687450
002	2018-09-21t2147	1537584634.33	adult	174.0003	110.0017	-101.9965	1264.0806	76.3142	79166.5591	249283.14	4238279.657	1582.01	-0.92166	346.974	-1.2054	315.8981	-1.1203	1106.9076	-0.77258	1048.2427	-0.78928	457152.8125	-0.7776	570.5983	-0.94729	908.1766	-0.67667	14329300	-0.66895	449.406	83.7308	78.9283	304.3772	299.0398	125707.7812	119.9706	0.38999	246.5087	3457910
002	2018-09-22t0147	1537599031.29	adult	177.9994	114.0008	-97.9973	1282.2827	77.0107	80319.5084	252847.8867	4261392.3503	1982.34	-0.1816	330.88	-1.8391	300.1574	-1.8405	1141.8779	-0.6022	1077.3518	-0.54624	478446.8438	-0.40937	548.611	-1.2757	869.8514	-0.90896	13862200	-0.9031	387.261	71.8422	66.9751	284.6419	277.955	119264.9766	111.5708	-0.38773	230.9737	3009830
002	2018-09-22t0547	1537613431.23	adult	181.9994	118.0008	-93.9973	1256.8678	75.9036	75539.1198	237911.058	3845418.5707	2315.61	0.42729	370.863	-0.39465	330.4667	-0.60486	1387.1503	0.49797	1314.3031	1.5951	547924.375	0.96675	610.1445	-0.3225	1112.0999	0.65908	14627600	-0.59016	408.002	77.6935	72.2526	298.8369	296.1503	118040.5938	115.6321	-0.21252	244.4778	3064390
002	2018-09-22t0947	1537627830.52	adult	185.9992	122.0006	-89.9975	1239.2965	78.9754	79664.952	250917.9243	4322404.3178	1562.79	-0.93408	347.78	-1.278	314.2453	-1.3367	1110.8374	-0.70143	1061.7938	-0.70944	462108.3438	-0.84668	580.0533	-0.76602	886.3066	-0.7484	14445400	-0.68905	407.595	77.495	72.3305	303.7789	303.6607	126372.0234	112.5446	-0.54196	245.4475	3218830
002	2018-09-22t1347	1537642230.82	adult	189.9993	126.0007	-85.9975	1304.4103	78.3476	83394.492	262641.82	4524265.1288	1755.94	-0.56909	346.202	-1.3565	312.9428	-1.4264	1132.9327	-0.57353	1075.356	-0.58332	492825.7188	-0.25681	594.6668	-0.52538	930.104	-0.44356	15057000	-0.4379	477.023	73.6026	67.4709	307.3581	303.2955	133700.7812	115.1087	-0.48765	246.1773	3201120
002	2018-09-22t1747	1537656631.37	adult	193.9995	130.0008	-81.9973	1302.8377	81.7595	83016.2719	261381.1752	4503471.7761	2681.43	1.0881	352.926	-1.1258	310.1914	-1.5714	1400.177	0.55837	1322.8931	1.597	606276.625	2.0125	608.8432	-0.29139	1082.9402	0.49937	15275300	-0.35392	419.026	79.6935	74.4302	312.3192	309.612	135234.2188	117.7543	-0.43902	244.6742	3449300
002	2018-09-22t2147	1537671030.89	adult	197.9993	134.0007	-77.9974	1308.8651	81.858	85202.8142	268273.5898	4693633.9572	1561.41	-0.87866	333.016	-1.8725	302.3503	-1.9268	1119.0287	-0.56297	1075.1276	-0.53131	497967.7812	-0.17136	565.1899	-0.91929	876.4895	-0.68988	14788900	-0.56632	489.357	79.201	73.5706	323.5315	317.3576	143971.5312	116.9066	-0.59426	248.9512	3517240
002	2018-09-23t0147	1537685431.03	adult	201.9994	138.0007	-73.9974	1294.9748	80.4133	81857.0078	257708.8777	4422949.4075	2195.51	0.24608	360.438	-0.88386	321.1439	-1.1759	1334.5112	0.31124	1286.0288	1.3314	571170.8125	1.3449	609.8216	-0.23386	1038.1964	0.27156	15395800	-0.32065	487.65	82.6534	76.5396	329.2786	323.9381	140931.2344	121.5351	-0.44042	262.5563	3530460
002	2018-09-23t0547	1537699830.79	adult	205.9993	142.0007	-69.9975	1303.445	85.3437	86410.8448	272149.8609	4901530.1433	1550.11	-0.85671	324.933	-2.1804	291.6088	-2.4046	1092.2385	-0.59468	1046.4031	-0.65041	492599.5625	-0.21371	561.4863	-0.91805	902.7562	-0.45931	14630400	-0.62963	456.144	78.3049	71.8983	318.9556	313.3792	143848.9844	121.566	-0.54479	261.195	3525750
002	2018-09-23t0947	1537714230.27	adult	209.9992	146.0005	-65.9976	1304.761	83.6012	85487.4289	269241.0013	4777724.707	2098.88	0.10798	335.407	-1.8017	301.2006	-2.0282	1332.9814	0.33809	1250.1056	1.1769	594509.75	1.9823	566.4972	-0.81236	1066.8367	0.48055	14940700	-0.49541	459.059	80.3058	73.9276	333.504	329.2028	148742.7812	121.8914	-0.62676	263.6323	3577220
002	2018-09-23t1347	1537728630.69	adult	213.9993	150.0006	-61.9975	1304.8178	79.397	83592.1399	263260.7891	4564784.0533	1522.04	-0.86116	336.969	-1.7465	305.2593	-1.8804	1163.4672	-0.25935	1138.0688	0.32367	508435.125	0.28532	560.2425	-0.87142	951.1871	-0.11838	14692800	-0.58581	429.593	79.042	72.2249	320.6256	317.0102	140113.4062	124.8584	-0.57655	263.8964	3446470
002	2018-09-23t1747	1537743031.12	adult	217.9994	154.0008	-57.9974	1337.5346	83.4344	85567.3802	269321.4661	4715018.8209	2040.66	0.042057	321.005	-2.3095	293.4693	-2.3652	1130.2018	-0.34671	1043.0596	-0.38038	505200.1875	0.34869	524.0889	-1.3591	845.4583	-0.64305	14326800	-0.70882	452.807	80.172	73.3366	324.8824	316.5228	145222.4219	127.0896	-0.56597	271.9212	3578160
002	2018-09-23t2147	1537757430.62	adult	221.9993	158.0006	-53.9975	1237.6151	77.5085	80026.4955	252087.5918	4340205.3177	1590.15	-0.7025	335.469	-1.7867	308.8371	-1.7642	1091.7217	-0.44945	1061.5328	-0.085832	456339.6875	-0.5707	549.5318	-0.95196	851.8954	-0.56646	14001800	-0.81769	509.771	82.1167	73.9001	365.3133	365.3949	152700.9531	139.9934	-0.08177	298.0409	3427390
002	2018-09-24t0147	1537771830.89	adult	225.9993	162.0007	-49.9974	1170.5025	83.6761	76591.644	241462.1615	4197781.2069	2182.55	0.3143	350.299	-1.2482	318.8518	-1.3775	1416.0962	0.70506	1359.9208	2.808	566438.5	2.1523	560.0558	-0.75958	1054.6261	0.52981	13982600	-0.79832	495.266	86.6062	79.1631	358.5358	357.6365	143414.3125	138.9397	-0.22627	300.6207	3456970
002	2018-09-24t0547	1537786230.75	adult	229.9993	166.0007	-45.9975	1366.3336	80.6837	83310.7424	262305.8409	4393888.6316	1497.26	-0.8186	334.444	-1.7975	309.2643	-1.7691	1052.8512	-0.51909	1009.4449	-0.25308	457990.25	-0.11885	531.447	-1.1312	868.9999	-0.397	14541000	-0.56161	479.974	85.3874	76.7852	355.1136	352.2344	154474.4062	141.5343	-0.20846	292.9005	3712470
002	2018-09-24t0947	1537800630.45	adult	233.9992	170.0006	-41.9976	1287.7099	79.7553	80478.9623	253486.3102	4244368.7732	1877.08	-0.16889	358.529	-0.93611	334.9384	-0.76194	1130.5559	-0.22752	1060.4152	0.42059	474833.4688	0.58775	548.2013	-0.85093	881.8659	-0.29351	15052900	-0.34513	510.924	95.0219	87.7106	357.0119	354.3925	149945.0156	145.3729	-0.13768	292.4515	3989500
002	2018-09-24t1347	1537815030.02	adult	237.9991	174.0005	-37.9977	1268.2936	79.9042	80013.0467	252017.6925	4236243.1345	1664.39	-0.5043	346.942	-1.3259	327.4948	-1.0624	993.9346	-0.65598	917.7701	-0.85906	415464.6875	-0.7154	511.8571	-1.3292	763.4366	-0.85636	14481700	-0.53286	505.327	92.8864	86.3653	361.5274	358.2835	151118.4531	151.8724	0.045158	301.7733	3877170
002	2018-09-24t1747	1537829428.72	adult	241.9987	178.0001	-33.998	1299.9181	79.6968	81139.2193	255391.1321	4310059.2492	1801.97	-0.26709	335.955	-1.6898	320.1467	-1.3565	976.5205	-0.68379	904.8452	-0.84675	414044.6875	-0.48986	495.9516	-1.5154	742.4537	-0.92097	14220600	-0.6025	529.67	86.9485	80.459	354.7238	339.9975	150402.9062	147.4339	-0.21531	294.0446	3680440
002	2018-09-24t2147	1537843831.17	adult	245.9994	182.0008	-29.9974	1267.3208	80.3321	79153.4144	249248.11	4200865.0659	1877.29	-0.13478	348.603	-1.2308	329.4157	-0.99416	986.8203	-0.62085	895.9631	-0.78743	407556.7812	-0.38917	535.7271	-0.90689	742.1287	-0.88116	14397700	-0.51	492.598	94.3611	87.5779	348.8828	341.0341	144088.5938	150.0374	-0.1886	296.081	3897210
002	2018-09-25t0147	1537858231.18	adult	249.9994	186.0008	-25.9974	1246.1247	80.2466	78154.0771	246103.35	4177950.1015	1466.32	-0.76081	342.932	-1.406	325.5924	-1.1459	945.5363	-0.7227	887.3734	-0.71886	385778.8125	-0.82091	513.2139	-1.1875	710.8155	-0.99448	13982000	-0.63494	502.533	94.1507	87.0627	347.4997	334.5902	141779.875	154.099	-0.099403	295.8437	3838710
002	2018-09-25t0547	1537872629.71	adult	253.999	190.0004	-21.9978	1203.5435	79.4863	75955.0364	239231.3585	4045989.7459	1848.9	-0.15507	342.464	-1.3997	326.1165	-1.1254	953.8339	-0.66632	868.6286	-0.77547	378672.0312	-0.77405	506.4547	-1.2432	710.6487	-0.95342	13570800	-0.75784	475.473	93.944	86.7341	347.2918	341.1565	137874.8594	154.4229	-0.15734	298.849	3722720
002	2018-09-25t0947	1537887022.62	adult	257.997	193.9984	-17.9997	1210.0176	79.7892	76040.8277	239481.3745	4051301.1956	1974.76	0.047064	348.522	-1.1688	331.6727	-0.90614	989.5992	-0.52728	881.2722	-0.40212	392870.875	0.34784	513.2528	-1.104	719.1928	-0.87087	13823100	-0.63705	521.311	95.5106	87.9664	353.3629	343.7944	140285.0781	158.0814	-0.082575	303.0849	3788140
002	2018-09-25t1347	1537901422.07	adult	261.9969	197.9983	-13.9999	1187.2152	78.8972	75482.7848	237899.7376	4009487.7185	1943.16	0.010883	348.221	-1.1567	332.3448	-0.87926	977.524	-0.53712	881.3815	-0.15267	385144.4688	0.7311	505.8674	-1.1684	717.9622	-0.8366	13700100	-0.65464	563.279	97.4891	89.6621	357.6797	347.851	140925.7812	162.231	0.011025	310.0095	3835510
002	2018-09-25t1747	1537915821.48	adult	265.9967	201.9981	-10.0001	1162.0801	80.2595	69978.7858	220579.2709	3633858.3248	1888.71	-0.057849	352.393	-0.99207	334.9886	-0.77489	997.0707	-0.45227	912.641	0.71971	364927.875	0.35537	517.5453	-0.9572	719.2518	-0.79134	12881700	-0.92648	560.12	99.149	90.8577	355.2542	346.8737	130023.0469	167.3158	0.13891	311.7053	3624390
002	2018-09-25t2147	1537930226.43	adult	269.9981	205.9995	-5.9987	1124.0435	80.2053	69314.5594	218548.34	3654323.7398	1842.66	-0.11175	354.779	-0.8889	337.3249	-0.68218	942.91	-0.58749	825.517	-0.61812	341333.4062	-1790.0727	531.1764	-0.71666	735.0211	-0.67909	12841200	-0.91451	602.521	102.56	93.561	384.6832	379.4523	139255.3125	169.6062	0.15937	327.0972	3712160
002	2018-09-26t0147	1537944622.64	adult	273.997	209.9984	-1.9997	1107.6085	81.2381	69730.6242	219770.8286	3727212.5992	1566.21	-0.49508	355.806	-0.83275	337.2639	-0.6842	928.7831	-0.60317	887.575	1.5164	338077.0625	-427.7673	533.1971	-0.6439	760.4333	-0.52405	12941000	-0.85206	491.016	104.197	95.2453	380.3575	379.5163	138450.125	176.0904	0.33882	323.7521	3789760
002	2018-09-26t0547	1537959020.72	dead	277.9965	213.9979	1.9997	1117.0805	81.0459	70561.3608	222354.5834	3785720.0551	1815.42	-0.12357	356.226	-0.79774	337.631	-0.66962	946.7411	-0.52602	899.1975	5.8697	348400.75	3347.4744	527.4231	-0.68474	762.5626	-0.47939	13106600	-0.76636	470.281	105.054	95.814	375.8777	374.1167	138323	176.1997	0.27478	321.5521	3865240
003	2018-09-14t1347	1536951045.13	egg	-1.999	-61.9977	-309.9964	145.2992	29.8576	2895.5557	9248.0291	54358.8744	0	0.64515	0	-0.53292	0	-0.56917							0	-0.37186	0	-0.11492	0	1.8897	0	0	0				0	-0.21103	0	0
003	2018-09-14t1747	1536965437.93	larva	1.999	-57.9997	-305.9984	147.7293	31.8086	3079.3304	9847.061	60625.5303	0	-0.20808	0	-0.74558	0	-0.76146							0	-0.66162	0	-0.50696	0	0.94745	0	0	0				0	-0.23815	0	0
003	2018-09-14t2147	1536979835.75	larva	5.9984	-54.0003	-301.9991	154.273	29.8723	3183.3634	10146.2028	59886.1618	0	-0.70664	0	-0.96601	0	-0.96097							0	-0.95765	0	-0.88618	0	0.21151	0	0	0				0	-0.26662	0	0
003	2018-09-15t0147	1536994236.56	larva	9.9986	-50.0001	-297.9988	154.273	29.8723	3183.3634	10146.2028	59886.1618	0	-1.0753	0	-1.1953	0	-1.1687							0	-1.2606	0	-1.2538	0	-0.39436	0	0	0				0	-0.29662	0	0
003	2018-09-15t0547	1537008636.19	larva	13.9985	-46.0002	-293.9989	154.273	29.8723	3183.3634	10146.2028	59886.1618	0	-1.3753	0	-1.4347	0	-1.3861							0	-1.5713	0	-1.6108	0	-0.91083	0	0	0				0	-0.3285	0	0
003	2018-09-15t0947	1537023035.75	larva	17.9984	-42.0003	-289.9991	316.3161	34.9149	8708.4885	27577.0983	205223.5094	533.515	0.39288	232.115	0.80766	223.617	0.80936	466.2157	-0.13897	452.1127	-0.58286	21912.1367	-0.18425	309.7815	0.67722	429.9683	0.91131	1085840	-0.5384	107.949	53.2614	52.98	86.3127	84.654	4056.6968	72.7426	0.065522	81.5975	249157
003	2018-09-15t1347	1537037436.09	larva	21.9985	-38.0003	-285.999	359.2291	41.3407	11602.7567	36820.2636	315844.7197	438.5	-0.31223	261.458	0.9559	258.3339	1.046	377.4822	-0.91218	372.524	-1.2868	23403.8965	-0.88078	315.6742	0.45662	355.1976	0.057747	1619210	-0.60782	109.685	55.9419	55.8015	88.9573	87.7595	5515.3521	75.6261	0.065739	84.4744	346448
003	2018-09-15t1747	1537051835.54	larva	25.9983	-34.0004	-281.9991	417.2287	40.3165	14310.2677	45289.7311	413050.6919	677.583	0.18278	260.246	0.76659	254.3498	0.85271	537.6666	-0.24749	532.8194	-0.42383	41400.3281	-0.73897	321.4859	0.22942	453.162	0.35867	1980730	-0.78773	131.994	59.5047	59.3286	92.9349	90.5855	7155.9863	78.5794	0.067046	87.3968	452891
003	2018-09-15t2147	1537066236.1	larva	29.9985	-30.0002	-277.999	576.3693	46.0858	22677.8801	71675.1424	734873.1158	763.917	0.14706	268.475	0.67882	249.0578	0.63051	574.6544	-0.28662	556.1829	-0.45103	68958.5312	-0.33265	422.2391	0.84157	521.5096	0.46654	3217940	-0.38715	267.427	57.5571	57.2816	92.4814	89.1875	11097.7637	77.5628	0.041887	86.2194	689879
003	2018-09-16t0147	1537080636.37	larva	33.9986	-26.0002	-273.9989	558.1787	39.9299	18755.5163	59208.9776	521766.4587	833.715	0.068102	295.592	0.82233	276.3854	0.80525	671.9113	0.011229	667.0141	0.10689	67191.125	-0.88301	419.271	0.53948	587.6308	0.56271	2945580	-0.95356	212.388	55.698	55.4642	91.1483	87.597	9114.832	75.7984	0.0085614	83.8572	555030
003	2018-09-16t0547	1537095035.77	larva	37.9984	-22.0003	-269.9991	666.5629	41.2387	23625.0281	74516.671	686115.8123	1370.05	1.3465	300.078	0.68476	272.4553	0.5821	918.3763	1.1217	882.0753	1.3782	115715.4141	0.032665	467.2294	0.70288	746.6895	1.27	3761480	-0.83072	196.581	52.2946	52.1131	88.0598	85.6347	11095.54	72.3636	-0.042343	82.349	655512
003	2018-09-16t0947	1537109435.9	larva	41.9984	-18.0003	-265.999	814.9241	49.4498	33408.4726	105211.5117	1157896.3875	2029.28	2.8741	307.365	0.57372	273.0932	0.40111	1080.6919	1.7601	989.5775	1.9452	191282.4688	1.5171	516.8032	0.89346	835.5455	1.5173	5414540	-0.24049	178.379	58.1594	57.6928	93.5525	91.6139	16558.791	78.7639	-0.018605	88.139	1024540
003	2018-09-16t1347	1537123836.18	larva	45.9985	-14.0002	-261.9989	647.0985	92.3695	35442.8399	113746.2779	1678517.1085	747.616	-0.92442	243.889	-0.58048	216.5243	-0.65466	625.0718	-0.93184	615.5383	-0.77661	116263.3672	-0.80335	445.0691	-0.1278	585.5999	-0.45623	4532190	-1.0925	180.168	50.7355	50.3736	84.7916	83.2544	15771.2354	70.3945	-0.12736	79.3765	942818
003	2018-09-16t1747	1537138236.16	larva	49.9985	-10.0002	-257.9989	1161.4996	48.7236	43293.6065	136409.8924	1356442.8603	1195.28	0.023752	290.757	-0.15865	265.8491	-0.15255	814.0847	-0.14029	740.7018	-0.093302	187239.4688	0.46862	484.226	-0.057546	647.7723	-0.38517	6663560	-0.28929	252.586	60.7869	60.3707	99.0633	95.4985	22784.5547	82.0942	-0.051006	92.2078	1393120
003	2018-09-16t2147	1537152636.36	larva	53.9986	-6.0002	-253.9989	921.926	53.6087	42113.0894	132772.196	1590014.508	1132.4	-0.32866	286.469	-0.42219	256.4424	-0.48408	880.9153	-0.0060128	867.8914	0.61971	195563.1875	0.25292	511.9239	0.011322	763.4023	0.12996	6345850	-0.80033	186.716	61.0794	60.5824	98.0222	95.699	21760.9258	82.2641	-0.067571	91.8301	1353030
003	2018-09-17t0147	1537167037.09	larva	57.9988	-2	-249.9987	763.2445	69.4812	40078.0885	127023.8814	1770179.0434	756.14	-1.4386	223.776	-1.7918	213.0478	-1.5066	549.1097	-1.9637	532.1837	-1.9184	115862.1406	-1.7983	308.1258	-2.6063	450.8843	-2.2183	4699750	-1.9505	242.823	50.8434	50.2667	85.7978	83.928	18103.3262	71.3708	-0.21159	80.7582	1067810
003	2018-09-17t0547	1537181436.89	adult	61.9987	2	-245.9987	957.9072	61.4684	50165.0292	158096.0495	2192381.0828	1861.79	1.1645	241.549	-1.7337	210.9143	-1.8205	1046.7544	0.46097	938.3491	0.78409	275296.4062	1.1618	434.0102	-1.3678	783.788	-0.14833	6351040	-1.4123	217.643	42.9156	42.3536	79.7498	77.4952	20974.1914	63.2029	-0.33655	73.6487	1128380
003	2018-09-17t0947	1537195836.14	adult	65.9985	5.9998	-241.9989	1013.1921	63.2514	52131.3499	164219.4285	2237735.2248	1363.24	-0.19928	297.114	-0.747	265.9088	-0.77885	967.3839	-0.15349	929.6568	0.5569	265063.1875	0.58919	522.6771	-0.42348	799.3288	-0.21042	8119820	-0.82642	319.06	57.3712	56.9852	95.7159	92.4141	26226.1523	78.5786	-0.15316	88.4046	1567900
003	2018-09-17t1347	1537210239.44	adult	69.9994	10.0007	-237.998	1068.6003	63.5444	53333.7838	167993.3476	2248270.2766	1659.05	0.40424	313.28	-0.50435	283.0227	-0.47285	1118.274	0.51705	1073.3564	1.4358	313116.75	1.1646	541.4304	-0.31371	893.3299	0.32219	8766830	-0.7818	364.779	55.1451	54.7752	96.4932	93.2138	27018.0977	79.19	-0.15696	89.7501	1543180
003	2018-09-17t1747	1537224639.45	adult	73.9994	14.0007	-233.998	1095.053	64.307	59908.2554	188690.1714	2728626.4839	1688.84	0.37339	303.378	-0.91262	271.6331	-0.92421	1105.0348	0.33898	1052.782	1.1373	346980.9375	1.4455	552.2544	-0.28271	906.728	0.30561	9510580	-0.67596	360.777	56.1619	55.3439	98.9408	95.5994	31067.4219	80.5257	-0.15011	91.417	1760620
003	2018-09-17t2147	1537239042.67	adult	78.0003	18.0016	-229.9971	1158.7283	76.5333	62966.364	198450.0719	2893851.9233	1206.52	-0.86931	290.098	-1.4786	267.9751	-1.1916	905.3048	-0.86603	881.5342	-0.26748	298750.5938	0.23793	491.3747	-1.3915	758.0075	-0.94297	9561350	-0.88083	133.192	47.9257	46.9799	89.55	87.9761	29551.5039	72.9489	-0.30502	84.002	1579580
003	2018-09-18t0147	1537253437.75	adult	81.9989	22.0002	-225.9985	1125.8934	70.3176	64018.3071	201625.5325	3049931.6669	1383.94	-0.5202	293.272	-1.567	260.4317	-1.6075	935.7121	-0.80111	903.5557	-0.20106	313463.5625	0.24197	513.6454	-1.1878	786.1083	-0.84669	9818180	-0.96884	328.591	53.4021	52.6335	93.4146	90.9753	31293.8867	75.8755	-0.28736	86.7293	1787790
003	2018-09-18t0547	1537267838.25	adult	85.9991	26.0003	-221.9984	672.6532	74.5841	37000.9874	117542.2784	1753854.0423	1343.72	-0.68306	302.454	-1.4195	261.977	-1.7042	1027.4542	-0.36208	1013.5766	0.56407	199326.1094	-2.052	558.6788	-0.50801	885.88	-0.13447	5863380	-3.0152	152.672	51.3806	50.1972	113.6563	111.2314	22049.3164	75.393	-0.34873	99.7391	996064
003	2018-09-18t0947	1537282238.73	adult	89.9992	30.0005	-217.9982	1110.5274	72.3819	66726.0694	210394.9518	3304750.1439	1974.89	0.74513	297.195	-1.7413	261.9912	-1.8306	1183.7932	0.49304	1118.329	1.3336	413143.8125	1.5279	539.402	-0.98069	949.6431	0.33101	10355500	-1.0811	310.685	50.4037	49.7191	90.9415	87.7023	31738.5742	72.4597	-0.50606	83.4299	1756270
003	2018-09-18t1347	1537296640.66	adult	93.9998	34.001	-213.9977	1141.9898	75.5879	68816.8056	216921.5126	3479859.8289	1267.93	-0.97792	297.242	-1.8563	266.7804	-1.7524	900.3281	-1.2896	876.5457	-0.75217	324118.0938	-0.30943	509.5903	-1.684	771.7889	-1.2918	10676900	-1.0878	126.174	58.0983	57.3772	97.1714	95.964	34981.7188	80.6687	-0.35591	91.7063	2086890
003	2018-09-18t1747	1537311040.84	adult	97.9998	38.0011	-209.9976	1177.092	72.3747	69450.3179	218689.5028	3449634.496	1517.1	-0.4485	316.819	-1.2297	281.0423	-1.2884	1110.9293	-0.073628	1078.0138	0.84581	403267.3438	0.88039	558.4129	-0.7806	911.8878	-0.12543	11493900	-0.84207	352.59	55.813	54.9298	101.0098	97.7425	36666.5547	80.2164	-0.50372	92.2191	2024840
003	2018-09-18t2147	1537325438.6	adult	101.9992	42.0004	-205.9983	1197.2497	71.7803	70673.6621	222539.5334	3511403.9954	1781.69	0.10896	323.402	-1.0653	289.4953	-1.0362	1084.5084	-0.29774	1050.3467	0.50379	401268.125	0.6123	544.5432	-1.1348	904.8925	-0.2495	11939300	-0.75525	200.613	55.3863	54.7619	96.2393	93.8746	35608.5508	78.6246	-0.81405	89.6355	2044750
003	2018-09-19t0147	1537339838.39	adult	105.9991	46.0004	-201.9983	1254.4166	71.7978	76198.6798	240033.3651	3856850.0733	1124.18	-1.442	307.411	-1.7329	279.973	-1.4813	883.0967	-1.5915	868.4062	-1.2568	351472.5	-0.54919	528.7104	-1.5167	806.4874	-1.1991	12224200	-0.73008	142.973	56.407	55.4662	97.8973	96.115	38963.1406	80.3663	-1.0477	91.5529	2243020
003	2018-09-19t0547	1537354238.74	adult	109.9992	50.0005	-197.9982	1128.6774	73.2364	68788.0978	216764.6879	3489687.1713	1549.36	-0.52219	322.763	-1.2285	289.5389	-1.1752	963.3344	-1.1455	909.4604	-1.0281	346800.375	-0.89176	557.4367	-0.96613	821.069	-1.115	11589500	-1.1437	130.779	63.5582	63.016	103.1436	101.7595	37131.7109	86.8362	-0.77872	97.6688	2282190
003	2018-09-19t0947	1537368639.96	adult	113.9996	54.0008	-193.9979	1159.8187	74.416	70722.9381	222776.2063	3636304.8157	1130	-1.492	307.934	-1.8417	275.9885	-1.7768	860.0964	-1.8075	832.3096	-1.9054	318235.6875	-1.7182	540.0102	-1.3532	770.566	-1.6084	11373900	-1.3444	278.734	59.9409	59.246	100.3701	98.2808	37136.9258	83.1822	-1.3959	93.6439	2213980
003	2018-09-19t1347	1537383040.87	adult	117.9998	58.0011	-189.9976	1216.2037	76.0501	73943.8576	232857.5087	3785852.3914	1760.63	-0.15097	341.478	-0.65466	305.587	-0.6693	1126.6904	-0.25329	1076.4633	0.29537	434902.5	0.3521	581.1296	-0.55678	946.2653	-0.077321	13179700	-0.52647	265.296	61	60.429	103.8829	100.2247	40098.8086	84.7293	-1.3378	95.8383	2354360
003	2018-09-19t1747	1537397439.98	adult	121.9996	62.0008	-185.9979	1278.0794	77.4723	79897.8362	251636.1745	4164416.4414	1772.07	-0.17567	311.525	-1.8235	275.7862	-1.9194	1112.6423	-0.38435	1049.7175	-0.093511	463971.8438	0.73055	556.6953	-1.0663	880.0086	-0.70214	12982200	-0.69762	182.224	61.9272	61.297	102.8973	100.9054	42908.1875	86.0756	-1.2977	96.9981	2580690
003	2018-09-19t2147	1537411842.66	adult	126.0003	66.0016	-181.9971	1231.3342	78.6828	80157.7632	252504.8302	4383460.1881	1315.43	-1.1807	308.391	-1.9957	277.599	-1.9148	976.8421	-1.2118	949.5683	-1.2206	408320	-0.70595	539.8848	-1.409	846.5216	-1.0246	12886400	-0.81169	170.704	59.1663	58.3737	104.7003	100.8831	43764.7188	82.7625	-1.7821	95.356	2472320
003	2018-09-20t0147	1537426239.05	adult	129.9993	70.0006	-177.9981	1230.6428	76.7294	79011.7995	248956.7279	4210893.2857	1512.34	-0.8054	302.239	-2.2788	268.4803	-2.3509	1063.9948	-0.75131	1018.0239	-0.69032	438365.8438	-0.30375	511.593	-1.9526	870.8046	-0.84519	12450400	-1.0894	335.236	53.7548	52.7786	99.6362	96.2997	41050.1016	78.6959	-2.338	91.1406	2214380
003	2018-09-20t0547	1537440638.58	adult	133.9992	74.0004	-173.9983	1326.3198	76.756	79754.0442	250982.4223	4161225.7993	2287.63	0.73444	331.947	-1.2349	293.1033	-1.4229	1313.0337	0.59313	1211.0767	1.1171	547535.0625	2.0244	602.5863	-0.27351	998.7109	0.18811	13830900	-0.45645	411.97	59.67	58.7636	111.7163	104.1287	46585.707	84.9291	-1.7552	98.6104	2486210
003	2018-09-20t0947	1537455039.32	adult	137.9994	78.0006	-169.9981	1184.9311	76.8872	75017.9581	236383.8558	3955230.2677	1720.56	-0.45844	353.017	-0.5125	315.2978	-0.58449	1193.775	-0.11967	1151.7592	0.38255	467959.8125	-0.1132	599.4824	-0.36059	975.8065	-0.043413	13809300	-0.52105	260.277	64.7021	63.862	111.982	109.6773	43896.9297	91.3809	-1.1662	104.0678	2531020
003	2018-09-20t1347	1537469440.14	adult	141.9996	82.0009	-165.9978	1262.3035	74.7615	77352.5475	243530.4215	4064217.4378	1941.92	-0.058181	318.709	-1.8362	281.3998	-2.0358	1195.1378	-0.15996	1086.5566	-0.44978	482835.6875	0.013588	570.3811	-0.90429	909.6468	-0.60776	12864100	-1.0326	165.991	62.3339	61.2631	109.5715	107.6007	44266.8867	88.9044	-1.535	102.1943	2515980
003	2018-09-20t1747	1537483838.45	adult	145.9991	86.0004	-161.9983	1164.4248	80.2621	72717.8543	229047.9847	3839847.5629	2496.01	0.98742	341.975	-1.0338	300.3241	-1.3273	1414.7584	0.95161	1293.6257	1.6491	537608.1875	1.2169	607.1274	-0.28061	1058.9305	0.5283	12980400	-1.0202	284.851	63.8566	63.1155	109.0802	106.1583	41450.4688	90.2298	-1.4953	101.7642	2423800
003	2018-09-20t2147	1537498240.67	adult	149.9998	90.001	-157.9977	1205.5685	78.3766	76109.1481	239665.8005	4113214.9572	2254.52	0.47168	336.322	-1.2985	297.4089	-1.5153	1343.6985	0.52352	1216.6594	0.66683	534792	0.91805	620.4207	-0.078625	1014.7315	0.147	13354300	-0.8848	215.959	65.3633	64.0767	121.6942	115.5241	48434.2969	93.5316	-1.2563	108.365	2595380
003	2018-09-21t0147	1537512638.75	adult	153.9992	94.0005	-153.9982	1176.5421	77.1635	74861.681	236063.33	3951650.4926	2683.14	1.2599	347.146	-0.95462	311.6965	-0.98966	1418.8268	0.85558	1299.2661	1.484	554761.25	1.2534	595.3384	-0.52545	1069.8707	0.52447	13558800	-0.83151	226.671	63.2831	62.1763	123.9374	114.1063	48459.5312	92.4526	-1.4519	107.06	2471710
003	2018-09-21t0547	1537527039.13	adult	157.9993	98.0006	-149.9981	1224.7794	78.6125	77636.5347	244511.3965	4134139.0693	2036.88	-0.013774	349.695	-0.91472	311.4927	-1.0634	1262.577	0.02611	1166.7865	-0.21183	511343.6875	-0.24624	602.3159	-0.42564	1003.3366	0.0032749	14158500	-0.59436	261.144	67.3796	66.4544	116.189	113.6266	47056.5352	95.4269	-1.2524	108.8188	2728070
003	2018-09-21t0947	1537541438.07	adult	161.999	102.0003	-145.9984	1235.6195	85.1677	79853.9502	251596.036	4383724.3175	2239.28	0.34681	354.221	-0.79971	316.4449	-0.91999	1285.6082	0.10844	1207.4137	0.14398	536098.625	0.25071	603.6469	-0.41755	1026.5872	0.14839	14746900	-0.36609	383.611	68.5652	65.6349	187.947	185.334	78373.9062	101.9468	-0.74692	160.6153	2854510
003	2018-09-21t1347	1537555838.69	adult	165.9992	106.0005	-141.9982	1154.7505	82.2271	74804.8416	235720.0697	4071097.3303	2324.52	0.48645	361.451	-0.58153	319.6878	-0.84508	1435.8424	0.80427	1327.3857	1.4955	559978.5625	0.77264	643.5131	0.21126	1082.774	0.52125	14095500	-0.70612	211.003	65.6019	64.7301	125.4931	118.0729	48942.3008	94.349	-1.4999	109.7642	2558280
003	2018-09-21t1747	1537570239.61	adult	169.9995	110.0007	-137.998	1254.4862	79.524	77536.9612	244097.4849	4128187.639	1991.83	-0.15356	359.9	-0.68472	318.4902	-0.95448	1309.5077	0.17633	1256.0757	0.54663	530350.625	-0.36374	637.6864	0.10528	1050.5711	0.28067	14569500	-0.52792	364.929	67.5779	66.2355	139.0258	123.6431	56305.4609	96.1436	-1.4153	112.6172	2735690
003	2018-09-21t2147	1537584642.56	adult	174.0003	114.0015	-133.9972	1345.0465	78.7515	81827.8175	257548.6779	4234398.0702	1749.54	-0.61075	356.367	-0.85765	319.3035	-0.97598	1153.0148	-0.55977	1086.1119	-1.5423	492337.3125	-1.7628	616.0348	-0.23959	952.2352	-0.38358	15215400	-0.2733	247.236	68.6661	67.254	142.5915	129.0647	60886.5781	98.0858	-1.3273	116.1356	2931770
003	2018-09-22t0147	1537599039.4	adult	177.9994	118.0007	-129.998	1267.7311	80.1025	81518.0236	256663.7994	4444430.3002	2217.01	0.25011	357.94	-0.83783	318.0869	-1.0803	1316.4155	0.18668	1236.9333	0.21884	560793	0.23997	613.8404	-0.27205	1031.8774	0.14483	15215000	-0.30595	202.712	67.4571	66.5706	117.8771	115.3924	50215.6641	96.2293	-1.5329	109.7459	2867400
003	2018-09-22t0547	1537613439.42	adult	181.9994	122.0007	-125.998	1312.1553	81.2279	81929.3532	258003.7611	4373349.2207	2057.92	-0.04265	357.816	-0.87701	317.7233	-1.1448	1296.0363	0.094813	1218.2047	-0.022164	554703.5	-0.11593	646.1297	0.22531	1043.7517	0.22429	15288100	-0.30199	370.832	65.6756	63.9575	160.6458	132.9259	68756.3906	97.3303	-1.5105	118.1053	2806050
003	2018-09-22t0947	1537627838.67	adult	185.9992	126.0005	-121.9982	1235.6525	80.0095	79634.6869	250836.2741	4296621.1087	1990.29	-0.16128	364.88	-0.64657	321.307	-1.0381	1298.329	0.11022	1206.7731	-0.1659	540104.875	-0.72769	649.6956	0.28463	1036.0852	0.18383	15152000	-0.38436	177.246	71.4806	70.1351	129.5212	126.2795	53880.8242	101.5478	-1.2825	118.0614	2968300
003	2018-09-22t1347	1537642239	adult	189.9993	130.0006	-117.9982	1309.1802	82.1163	83487.4478	262867.6776	4534055.1833	2386.66	0.5599	346.619	-1.3412	303.3334	-1.8307	1325.4509	0.23898	1234.4773	0.14177	577896.625	0.29996	624.1789	-0.082802	1005.3204	0.01409	15088300	-0.42456	259.487	66.3516	65.0499	123.048	118.3042	53648.9492	95.6375	-1.7253	111.3873	2888280
003	2018-09-22t1747	1537656639.57	adult	193.9995	134.0007	-113.998	1334.2899	83.9886	84879.6523	267171.3223	4633229.1126	2197.03	0.22968	370.57	-0.47777	326.9603	-0.8708	1335.4103	0.29249	1230.8635	0.084931	591586.75	0.55629	653.9116	0.38117	1055.3249	0.33516	16401400	0.12001	331.309	70.9312	69.1928	133.8028	128.7358	59274.6562	102.9791	-1.3265	121.9206	3139420
003	2018-09-22t2147	1537671039.07	adult	197.9993	138.0006	-109.9981	1296.7145	78.3176	81019.2674	255060.1975	4374604.9217	2386	0.57015	359.004	-0.9213	312.0707	-1.5234	1468.1348	0.83332	1368.3165	1.592	621021	1.2512	669.858	0.63435	1103.5327	0.63116	15173600	-0.40635	303.359	68.4979	66.9859	138.4056	131.1985	58545.5742	99.593	-1.5833	120.1658	2895130
003	2018-09-23t0147	1537685439.25	adult	201.9994	142.0006	-105.9981	1244.9114	83.67	85020.5317	267909.3488	4838417.752	2463.07	0.71238	355.447	-1.0658	308.6416	-1.6908	1375.8695	0.47239	1249.1805	0.23547	609510.1875	0.73039	639.6184	0.20646	1041.4415	0.29005	15736300	-0.18071	206.658	71.8406	70.0267	136.3661	132.1694	60410.1641	103.0922	-1.4438	121.9328	3180530
003	2018-09-23t0547	1537699838.91	adult	205.9993	146.0005	-101.9982	1366.9981	83.373	86012.054	270716.5126	4725915.9326	2492.78	0.77359	351.558	-1.2145	310.065	-1.6512	1302.4639	0.20394	1182.3219	-0.52117	584806.25	-0.10399	621.9533	-0.027444	960.9318	-0.13464	15773700	-0.16538	187.797	70.8704	69.2968	134.4128	131.5125	60351.3281	105.1781	-1.394	123.6452	3179810
003	2018-09-23t0947	1537714238.58	adult	209.9992	150.0004	-97.9983	1349.4146	82.1715	87709.4285	276078.0041	4890251.6901	1961.37	-0.12829	346.484	-1.4018	309.4271	-1.695	1158.0118	-0.31043	1034.2688	-2.0836	530369.4375	-1.5721	611.8467	-0.14682	909.0612	-0.38416	15837400	-0.13567	193.161	70.4814	68.6224	138.8779	134.9859	63606.0664	106.0223	-1.4134	125.0772	3221630
003	2018-09-23t1347	1537728638.93	adult	213.9993	154.0005	-93.9982	1316.7278	82.9305	84149.9308	264874.7678	4615836.6347	2232.93	0.35284	359	-0.95444	315.2098	-1.4801	1305.9835	0.25796	1154.3368	-0.85917	573326.75	-0.58986	654.56	0.50744	977.9387	0.025848	15747200	-0.16759	387.175	68.9878	66.6843	138.4285	133.7338	60770.0977	104.3115	-1.5552	125.2002	3026080
003	2018-09-23t1747	1537743039.29	adult	217.9994	158.0006	-89.9981	1350.0356	82.0793	86082.8378	270963.6918	4766280.5377	2773.98	1.2886	359.844	-0.9204	312.153	-1.6172	1490.1283	0.93476	1347.7612	1.0084	669067.625	1.4138	659.5157	0.61084	1086.2971	0.63863	16153000	0.006572	273.169	75.8693	73.7548	145.0613	140.6049	65132.5234	110.4396	-1.3305	131.5504	3405700
003	2018-09-23t2147	1537757438.84	adult	221.9993	162.0005	-85.9982	1246.5725	85.305	85941.882	270723.4942	4985599.175	2324.49	0.53929	352.711	-1.1728	310.8165	-1.6854	1274.2913	0.19091	1146.7266	-0.96034	570882.5	-0.68296	620.3574	0.073741	950.7752	-0.047041	15779200	-0.12913	199.123	75.1165	72.8237	148.7933	145.179	66659.3906	111.9374	-1.3283	135.0946	3360490
003	2018-09-24t0147	1537771839.12	adult	225.9993	166.0006	-81.9981	1335.8898	84.5959	87564.1502	275660.0902	4989676.5476	2440.09	0.74786	348.961	-1.2956	305.1038	-1.9238	1376.2123	0.5671	1234.3041	-0.15774	628929	0.42315	642.5463	0.42896	1016.1378	0.32955	15926900	-0.053519	223.851	75.1453	72.2781	150.9684	148.1906	68992.5703	113.1509	-1.3421	137.3293	3429700
003	2018-09-24t0547	1537786238.96	adult	229.9993	170.0005	-77.9982	1281.3687	85.2954	82696.8183	260352.5359	4583692.75	2404.56	0.69841	370.3	-0.53207	321.2578	-1.2937	1405.9923	0.68708	1298.5735	0.41074	607388.6875	0.044681	673.8791	0.91273	1075.1982	0.66525	15962900	-0.022471	355.403	78.8428	75.9405	159.2528	154.5161	68797.2266	117.6576	-1.2177	143.5248	3398750
003	2018-09-24t0947	1537800638.63	adult	233.9992	174.0005	-73.9983	1320.0539	88.8097	91227.2306	287257.2044	5359415.7001	2505.1	0.87093	339.699	-1.5978	297.1257	-2.258	1321.3541	0.41652	1167.1865	-0.7656	627643.1875	0.41837	600.7199	-0.09975	971.4031	0.16323	16135000	0.061357	259.863	75.0066	72.1273	153.9972	149.6231	73148.6719	113.1534	-1.4733	138.3764	3562660
003	2018-09-24t1347	1537815038.31	adult	237.9991	178.0004	-69.9983	1273.5787	86.9511	82966.6337	261255.6389	4649598.3009	2481.06	0.82769	384.156	-0.023562	334.781	-0.77425	1563.4478	1.2388	1470.5609	1.9208	676972.875	1.2183	699.8732	1.3551	1208.7357	1.3942	16615100	0.26282	337.067	78.8752	76.3033	159.9548	156.058	69260.4375	118.2406	-1.3305	145.6569	3411430
003	2018-09-24t1747	1537829436.99	adult	241.9987	182	-65.9987	1315.8417	83.1029	87010.0203	273949.1675	4944052.4998	2186.33	0.34901	354.4	-1.0469	310.0387	-1.756	1352.1897	0.54669	1263.1135	0.14059	613894.125	0.33064	618.816	0.23846	1037.8112	0.55827	16068500	0.083132	229.709	77.3605	74.3907	159.7145	156.7122	72510.3906	116.8146	-1.4547	144.0971	3507530
003	2018-09-24t2147	1537843839.41	adult	245.9994	186.0007	-61.998	1302.3166	86.5395	85931.8988	270521.3825	4887604.0655	2379.97	0.65816	356.582	-0.95371	313.3376	-1.6289	1368.2394	0.60755	1220.2867	-0.16933	612971.25	0.40508	634.204	0.4994	1039.2866	0.59331	15959900	0.066858	324.266	79.2192	76.1064	169.8939	164.5869	76112.4531	120.254	-1.381	151.6535	3545690
003	2018-09-25t0147	1537858239.37	adult	249.9994	190.0007	-57.9981	1340.2284	86.4983	87407.1381	275820.318	4888341.1647	2729.72	1.1983	367.024	-0.57243	325.4052	-1.1533	1482.6124	0.97857	1308.0931	0.61091	676071.25	1.2683	623.443	0.38996	1052.414	0.68529	16727900	0.37653	395.197	79.5223	77.0236	166.2126	162.1191	75792.9219	121.0295	-1.4136	150.4646	3624390
003	2018-09-25t0547	1537872637.88	adult	253.999	194.0002	-53.9985	1293.2447	84.8847	83331.8649	262438.2531	4594941.9776	2375.59	0.64871	377.387	-0.19591	334.7219	-0.78607	1464.1138	0.9245	1388.3857	1.3428	636889.5	0.88906	640.5074	0.68006	1106.8496	0.97632	16391000	0.27927	262.514	81.1037	78.9421	165.204	161.1528	71863.7578	122.3409	-1.4233	150.5318	3522580
003	2018-09-25t0947	1537887030.86	adult	257.997	197.9983	-50.0004	1313.8769	84.48	84696.5636	266677.1491	4744190.0863	2276.22	0.50043	384.295	0.059709	342.6435	-0.4738	1497.6489	1.0328	1428.2448	1.725	661960.8125	1.2449	644.283	0.78099	1101.8172	0.97471	16971600	0.51931	359.048	84.148	81.5195	177.3528	171.0686	78389.9375	126.8819	-1.3048	157.5585	3716230
003	2018-09-25t1347	1537901430.36	adult	261.9969	201.9982	-46.0006	1269.1082	83.1787	83818.0181	263955.2727	4737883.9222	2414.09	0.70976	384.232	0.075398	345.6376	-0.35563	1332.9952	0.53928	1175.1034	-0.14497	582518.9375	0.48985	659.5274	1.0482	972.0497	0.37751	16788600	0.47844	343.328	86.4845	83.8574	177.9573	171.0787	77767.3281	127.9557	-1.3216	157.7435	3778860
003	2018-09-25t1747	1537915829.9	adult	265.9968	205.998	-42.0007	1327.4419	86.8654	87801.9112	276416.0217	5009947.1096	2280.23	0.5161	370.813	-0.3642	333.3596	-0.83905	1305.3076	0.46934	1178.2255	-0.033557	597830.875	0.73559	607.6236	0.34529	981.0881	0.449	16963200	0.56852	505.085	84.8681	81.7822	184.9685	179.6446	84715.5859	127.5545	-1.3952	165.743	3882380
003	2018-09-25t2147	1537930234.85	adult	269.9981	209.9994	-37.9993	833.062	86.0144	51820.9465	165573.1915	2745045.4747	2077.4	0.2286	378.372	-0.087368	331.1554	-0.92527	1414.1268	0.80553	1311.0776	1.0439	383228.375	-1.2525	676.4453	1.3901	1046.99	0.7869	10237200	-1.8674	376.429	82.4818	81.5171	144.7801	139.7564	39235.4062	115.2721	-1.9217	132.5769	2231630
003	2018-09-26t0147	1537944630.87	adult	273.997	213.9983	-34.0004	776.9559	88.313	53121.9742	169109.206	3056009.0085	2257.38	0.49719	389.074	0.29406	345.729	-0.35043	1367.4458	0.68062	1255.1298	0.70607	378782.5	-1.151	658.7613	1.1827	1023.8477	0.7049	10775000	-1.6438	376.533	91.4774	87.6398	199.025	192.0262	55129.9141	140.7037	-1.0068	175.8612	2533370
003	2018-09-26t0547	1537959028.94	adult	277.9965	217.9978	-30.0009	1220.3522	91.09	82439.9467	259710.5046	4805238.2798	1899.92	-0.0033565	374.415	-0.18337	344.5712	-0.39568	1169.3207	0.11952	1068.5441	-0.57758	502807.875	0.11561	590.7402	0.23923	920.5813	0.25307	16073600	0.31669	384.525	91.2325	87.4427	210.1832	201.7548	90378.7734	142.667	-0.99143	183.1927	3916610
003	2018-09-26t0947	1537973431.25	adult	281.9971	221.9984	-26.0003	1319.7385	84.5474	87204.2537	274545.7462	4897763.426	1925.11	0.044587	357.717	-0.72707	326.3318	-1.1163	1143.3591	0.063298	1025.0299	-0.79652	520228.4062	0.37153	585.7021	0.21164	837.6652	-0.099307	16254700	0.40576	377.205	89.9426	85.9973	197.9954	193.7271	90087.9062	142.6776	-1.05	179.5327	4086990
003	2018-09-26t1347	1537987831.22	adult	285.9971	225.9984	-22.0003	1304.33	85.1378	84513.4579	266136.8294	4693291.5308	1929.38	0.06237	357.539	-0.71297	324.3149	-1.197	1185.5806	0.20249	1069.2419	-0.37868	522841.0312	0.48861	586.4969	0.26942	882.0091	0.13541	15751700	0.24524	371.845	92.3333	87.3406	211.1817	206.2026	93131.1172	149.7469	-0.845	190.2216	4067840
003	2018-09-26t1747	1538002229.4	adult	289.9966	229.9979	-18.0008	630.3675	87.0046	47395.1396	151185.7343	2969561.6723	898.589	-1.3564	350.988	-0.91265	332.3022	-0.88133	745.5715	-1.0266	733.2271	-2.6642	184156.1562	-2.2704	528.4995	-0.539	688.0386	-0.71883	8653260	-2.3115	371.876	103.092	97.9048	221.5597	215.7744	54725.2539	166.4992	-0.28405	202.6122	2541630
003	2018-09-26t2147	1538016631.3	adult	293.9972	233.9984	-14.0003	628.8101	78.512	36855.4186	118375.819	1839314.4808	2155.46	0.39592	366.023	-0.38914	324.3159	-1.199	1313.8928	0.59779	1144.7736	0.35083	253581.3125	-1.5427	670.1629	1.6003	1005.3062	0.7544	7062410	-2.8623	262.306	87.7182	84.0906	177.5482	171.876	34266.8125	136.6575	-1.4459	162.0563	1692520
003	2018-09-27t0147	1538031031.47	adult	297.9972	237.9985	-10.0002	1190.7137	81.5836	77370.7227	243656.5002	4307001.5018	2142.41	0.38619	359.723	-0.58004	330.9682	-0.9351	1215.9896	0.33848	1075.9653	-0.0327	491259.8125	0.50097	567.1906	0.12333	846.0748	0.062304	14511600	-0.13626	388.805	100.897	93.5096	230.8325	224.4355	93256.3125	171.8312	-0.21292	210.0456	4070270
003	2018-09-27t0547	1538045429.32	adult	301.9966	241.9979	-6.0008	1179.8824	83.0604	75904.9728	239042.1664	4207351.3964	2085.08	0.31645	360.37	-0.53848	331.9429	-0.89636	1187.7914	0.27598	1012.8078	-0.36804	470365.4062	0.42557	568.9014	0.19556	825.6647	0.0004467	14257700	-0.2048	408.895	102.392	94.396	233.9335	228.9876	92637.6562	176.4255	-0.10716	213.7034	4051030
003	2018-09-27t0947	1538059831.07	adult	305.9971	245.9984	-2.0004	1097.9385	83.1465	73145.1287	230525.2096	4143917.3873	2121.08	0.37293	362.803	-0.43746	333.0544	-0.85172	1312.8149	0.63593	1227.0073	1.1945	501495.3125	0.75311	572.073	0.29046	916.8841	0.43821	13827500	-0.33675	401.927	105.05	96.8667	239.2242	232.8674	91383.6328	182.05	0.035391	218.7974	4003780
003	2018-09-27t1347	1538074233.63	dead	309.9978	249.9991	2.0004	1147.2876	82.3814	74232.8753	233817.474	4110095.5509	2251.99	0.55461	361.753	-0.45214	333.1999	-0.84528	1208.3009	0.36348	1073.8546	0.2479	467612.4375	0.57823	565.3772	0.23813	833.5148	0.094987	13995800	-0.2521	401.998	107.675	97.8393	249.3537	244.0424	96499.8828	189.3991	0.23952	229.8824	4165830
005	2018-09-14t1347	1536951061.55	egg	-1.999	-73.9961	-273.9943	148.0998	31.1349	3052.2383	9758.2859	59547.2686	0	0.64516	0	-0.53292	0	-0.56917							0	-0.37186	0	-0.11492	0	1.8898	0	0	0				0	-0.21103	0	0
005	2018-09-14t1747	1536965454.58	larva	1.999	-69.9981	-269.9963	168.1264	33.3725	3948.0958	12598.3158	84844.112	0	-0.20809	0	-0.74558	0	-0.76147							0	-0.66163	0	-0.50696	0	0.94744	0	0	0				0	-0.23815	0	0
005	2018-09-14t2147	1536979852.34	larva	5.9984	-65.9987	-265.9969	159.8506	32.2318	3620.9923	11561.0991	75423.378	0	-0.70665	0	-0.96601	0	-0.96097							0	-0.95766	0	-0.88618	0	0.2115	0	0	0				0	-0.26662	0	0
005	2018-09-15t0147	1536994253.19	larva	9.9986	-61.9985	-261.9967	157.0943	32.1341	3612.4299	11539.8783	75601.2419	0	-1.0753	0	-1.1953	0	-1.1687							0	-1.2606	0	-1.2538	0	-0.39437	0	0	0				0	-0.29663	0	0
005	2018-09-15t0547	1537008652.75	larva	13.9985	-57.9986	-257.9968	147.033	31.996	3422.3895	10962.0858	72072.5724	0	-1.3753	0	-1.4347	0	-1.3861							0	-1.5713	0	-1.6108	0	-0.91083	0	0	0				0	-0.3285	0	0
005	2018-09-15t0947	1537023052.22	larva	17.9984	-53.9987	-253.9969	293.2374	32.3292	7464.3369	23612.3227	164893.0224	444.967	0.056675	244.32	0.9388	239.5532	0.98213	379.6712	-0.64627	374.5932	-0.87329	15566.5186	0.72132	313.483	0.70791	355.9429	0.4172	982166	-0.61706	89.3059	50.5914	50.4301	81.5778	81.0212	3344.6887	69.9048	0.048815	77.1823	203377
005	2018-09-15t1347	1537037452.65	larva	21.9985	-49.9986	-249.9968	463.9974	42.1012	15984.12	50542.362	462582.452	419.966	-0.37772	224.704	0.54705	216.1515	0.57183	380.5245	-0.89467	378.4306	-1.1234	32344.5801	0.4991	318.0536	0.47681	363.4231	0.11232	1907510	-0.40187	105.782	54.3192	54.0031	88.2623	87.3014	7502.2915	74.3867	0.058105	83.467	461116
005	2018-09-15t1747	1537051852.02	larva	25.9983	-45.9988	-245.997	457.2479	42.5473	15506.8827	49147.3034	438337.4306	477.443	-0.48247	212.844	0.21957	200.6903	0.22601	417.7362	-0.92645	414.3031	-1.1099	34672.1055	-0.24503	343.1975	0.41821	398.248	-0.0039568	1756170	-0.93972	176.387	49.3383	48.7764	82.9235	79.6554	6882.6514	67.9654	-0.0016592	76.6148	407091
005	2018-09-15t2147	1537066252.59	larva	29.9985	-41.9986	-241.9968	580.9874	47.2297	22050.6754	69662.1602	706919.9969	938.454	0.69751	291.732	0.95787	270.6023	0.89258	704.3724	0.4378	669.4194	0.78456	82411.5781	0.92701	444.8226	1.0431	608.8505	1.0412	3405970	-0.26593	103.786	55.3528	55.1133	88.7412	87.6806	10382.7188	75.3988	0.027089	83.9567	646244
005	2018-09-16t0147	1537080652.94	larva	33.9986	-37.9985	-237.9967	617.9976	45.3656	22615.108	71358.8858	695358.0725	888.914	0.23436	304.068	0.92836	282.0475	0.87719	655.6747	-0.078403	634.1013	0.22022	78680.9688	0.092683	482.0264	1.1151	596.2869	0.61953	3644860	-0.52217	167.963	58.7481	58.5866	93.6631	91.4974	11239.5762	78.6416	0.029239	88.0754	704213
005	2018-09-16t0547	1537095052.26	larva	37.9984	-33.9987	-233.9969	637.9753	46.786	24066.433	75903.2145	761783.0169	1050.46	0.42248	307.732	0.78494	283.1542	0.72462	796.6752	0.45649	766.6477	1.1312	101974.4219	0.25352	489.3862	0.91218	705.3906	0.99935	3921120	-0.73611	250.186	56.5944	56.3862	91.3557	88.4805	11693.5273	76.097	-0.013221	85.2239	721126
005	2018-09-16t0947	1537109452.44	larva	41.9984	-29.9987	-229.9969	823.2173	49.7822	31295.2067	98656.2828	1002597.0183	980.219	-0.048109	298.524	0.452	265.9371	0.30058	771.7039	0.085421	751.4627	0.73665	128102.8438	0.47613	520.7628	0.93208	697.4186	0.61241	4941470	-0.51068	105.212	52.5841	52.2227	87.0133	85.5474	14444.209	73.4099	-0.063876	82.0337	870425
005	2018-09-16t1347	1537123852.62	larva	45.9985	-25.9986	-225.9968	805.8036	46.5252	30976.008	97623.7492	987265.9645	1194.29	0.27705	325.476	0.61177	288.8679	0.42765	940.939	0.76717	924.9031	2.081	154314	0.67577	570.1227	1.1371	838.4762	1.2009	5336510	-0.64873	133.315	55.7161	55.2662	91.7711	89.402	15050.4609	76.6903	-0.068952	85.1805	913520
005	2018-09-16t1747	1537138252.59	larva	49.9985	-21.9986	-221.9968	903.2517	46.7484	36624.7651	115356.6694	1221092.7102	1008.28	-0.46254	282.949	-0.28198	251.7454	-0.38176	812.7172	-0.14759	799.8638	0.64369	157667.125	0.23489	498.1756	0.090053	732.5808	0.17205	5469410	-0.92573	204.852	58.6938	58.2686	93.941	91.8144	18224.5625	79.3646	-0.078983	88.4014	1134550
005	2018-09-16t2147	1537152652.8	larva	53.9985	-17.9986	-217.9968	872.1223	50.2298	35182.7728	110941.9583	1166990.9683	982.187	-0.71183	260.561	-0.86631	231.0776	-0.93339	786.5381	-0.50677	764.5517	0.014462	146296.0938	-0.55494	470.7808	-0.44776	681.3832	-0.41784	4838880	-1.5808	276.228	43.5663	42.5952	83.5534	80.5935	15540.9404	66.3315	-0.24368	76.6387	809070
005	2018-09-17t0147	1537167053.53	larva	57.9987	-13.9984	-213.9966	372.7098	54.5039	16703.0107	53476.0174	626602.1199	860.103	-1.1779	279.217	-0.75032	227.1854	-1.2306	762.4609	-0.83329	756.1643	-0.37389	67859.0234	-2.9731	585.8814	0.67628	722.797	-0.36817	2460460	-3.0818	98.5857	49.4349	48.7785	82.5663	81.1915	7348.397	68.5727	-0.24479	77.4668	435620
005	2018-09-17t0547	1537181453.31	larva	61.9987	-9.9984	-209.9966	966.9785	52.0369	42733.7107	134633.5673	1572143.3043	898.81	-1.2167	280.747	-0.92146	254.3195	-0.8791	676.5129	-1.4918	656.8784	-1.7007	152891.9219	-1.2476	491.3533	-0.6483	609.6993	-1.3569	6317650	-1.4288	147.077	57.2024	56.9025	92.7559	91.2208	20962.8398	78.0422	-0.14742	86.8759	1287230
005	2018-09-17t0947	1537195852.62	larva	65.9985	-5.9986	-205.9968	962.6434	55.585	44480.5293	140124.2499	1720520.6543	991.216	-1.1084	315.33	-0.32953	280.9469	-0.41528	823.9672	-0.90951	814.8125	-0.39339	192808.3125	-0.69199	576.0957	0.28906	759.5584	-0.49258	7377770	-1.1873	195.582	57.9176	57.5232	96.591	94.0708	22602.2969	79.8304	-0.13596	89.5974	1355100
005	2018-09-17t1347	1537210247.64	larva	69.9971	-2	-201.9982	1032.0439	58.1364	50473.977	159037.1686	2038899.1394	1328.14	-0.39687	311.833	-0.54089	278.5184	-0.59392	947.4555	-0.39612	909.1811	0.34379	252023.1719	0.26117	557.9248	-0.079252	811.9978	-0.26907	8266680	-1.0216	221.246	57.8802	57.4513	97.1853	94.5603	25851.2852	79.8878	-0.14655	90.1991	1534410
005	2018-09-17t1747	1537224647.63	adult	73.9971	2	-197.9982	1020.9228	62.2163	51510.5699	162359.7027	2202038.9835	1242.23	-0.70034	315.172	-0.58419	285.3629	-0.5162	911.9389	-0.7128	883.6409	-0.10451	247135.4375	-0.24889	543.1022	-0.4216	793.7835	-0.53926	8514380	-1.1487	290.072	59.9372	59.4759	100.1453	97.6741	27139.3867	82.8773	-0.1117	93.5509	1619200
005	2018-09-17t2147	1537239050.84	adult	77.998	6.0009	-193.9973	1132.6302	62.9308	59856.6773	188483.3591	2633108.883	1383.81	-0.44522	315.164	-0.71762	284.2953	-0.66261	1010.9935	-0.27716	989.7181	0.93887	317451.9688	0.94564	535.0109	-0.68143	852.2837	-0.21441	9883850	-0.72867	420.522	59.2289	58.649	100.8277	97.5709	31659.9102	82.7873	-0.12667	93.9237	1857480
005	2018-09-18t0147	1537253445.84	adult	81.9966	9.9995	-189.9987	1086.2536	79.921	64117.8874	202263.5834	3150310.1626	1420.82	-0.43233	312.21	-0.94835	283.163	-0.81738	1000.9657	-0.42849	965.4496	0.54369	335323.5	0.97786	527.3519	-0.94914	843.6991	-0.38594	10453700	-0.67033	128.663	56.5717	56.0061	93.9235	92.484	31464.373	78.818	-0.22712	88.9985	1894190
005	2018-09-18t0547	1537267846.36	adult	85.9967	13.9996	-185.9986	1170.9461	66.5452	62671.9727	197394.7225	2809947.6267	1395.81	-0.55952	301.38	-1.4565	270.1518	-1.4053	1060.9955	-0.16581	1033.3027	1.2419	349067.5	0.92703	547.3442	-0.71747	905.4551	0.0277	9891300	-1.1251	369.291	56.7582	56.0557	98.7787	94.8957	32498.1973	79.9755	-0.24046	90.7797	1862800
005	2018-09-18t0947	1537282246.85	adult	89.9969	17.9998	-181.9984	1194.8331	69.2872	67305.0704	211940.2971	3202924.2713	1816.18	0.37069	311.959	-1.2124	273.3114	-1.4035	1147.896	0.27846	1093.672	1.8864	404059.375	1.9078	575.0517	-0.28826	918.4224	0.064008	10979400	-0.78743	369.405	56.7415	56.1018	96.8424	94.3935	34088.5273	79.7384	-0.30201	90.252	1997020
005	2018-09-18t1347	1537296648.9	adult	93.9975	22.0004	-177.9978	1161.0043	72.1005	67174.3339	211609.2755	3253178.295	1371.52	-0.73496	318.306	-1.0855	285.4779	-1.0344	1005.0765	-0.6527	973.7059	0.23743	352781.875	0.23017	559.4272	-0.68104	863.7098	-0.48391	11171900	-0.85334	140.097	62.2293	61.6733	102.0948	100.341	35835.2812	85.7137	-0.18216	96.1119	2184120
005	2018-09-18t1747	1537311049.08	adult	97.9975	26.0004	-173.9978	1202.1553	77.5048	74240.7747	233996.602	3792785.9025	1366.19	-0.79947	302.637	-1.7541	271.1609	-1.6715	998.118	-0.76631	973.0432	0.071798	387269.7812	0.74532	518.961	-1.5914	822.3767	-0.92735	11726900	-0.73071	255.58	60.9905	60.3732	100.0811	98.1478	38831.4609	84.0733	-0.33348	94.4662	2363320
005	2018-09-18t2147	1537325446.77	adult	101.9969	29.9998	-169.9984	1241.4159	73.4557	71548.077	225269.3603	3514621.2213	1470.15	-0.60813	324.566	-1.022	292.3005	-0.92677	1092.7841	-0.24673	1060.6853	1.0896	408701.25	0.96742	553.3784	-0.95164	894.2122	-0.34616	12138800	-0.65893	147.899	57.3042	56.665	99.0327	97.0542	37038.2266	82.2129	-0.60184	93.534	2143180
005	2018-09-19t0147	1537339846.49	adult	105.9968	33.9997	-165.9985	1230.0865	74.1148	72634.6034	228638.6584	3657855.627	1280.12	-1.0874	319.847	-1.2701	284.9846	-1.2849	967.7656	-1.0716	944.8777	-0.59707	367750.9375	-0.60462	554.2113	-0.98908	837.2009	-0.9202	12130800	-0.77553	255.173	60.7694	60.3796	99.3644	97.6054	37758.4844	83.3003	-0.80961	93.8299	2304800
005	2018-09-19t0547	1537354246.83	adult	109.9969	37.9998	-161.9984	1284.5771	77.5423	78114.3943	245883.4342	4042653.6605	1095.84	-1.5388	318.377	-1.3916	292.4418	-1.061	873.9108	-1.6899	851.6767	-1.9034	356555.625	-1.289	528.6841	-1.5558	780.0455	-1.4863	12984000	-0.45702	254.527	53.2788	52.3208	98.3042	96.0818	40108.1289	79.366	-1.56	91.8877	2172820
005	2018-09-19t0947	1537368648.22	adult	113.9973	42.0002	-157.998	1256.9397	78.4879	77652.8152	244509.8218	4080255.9523	1312.71	-1.0888	312.056	-1.6885	283.416	-1.4833	989.4031	-1.0292	966.6307	-0.50644	401697.6562	-0.2155	507.1227	-2.0187	844.3204	-0.94613	12647300	-0.71197	180.434	47.8808	47.3088	87.0108	85.0457	35326.375	70.055	-2.9045	80.8765	1940560
005	2018-09-19t1347	1537383049.16	adult	117.9975	46.0004	-153.9978	1279.2073	76.8361	81088.0289	255424.8829	4319476.7278	1509.71	-0.69526	331.922	-1.0094	306.2234	-0.64401	1028.9749	-0.83324	998.3901	-0.20462	435256.375	0.57967	530.0538	-1.5736	822.6284	-1.1748	14032000	-0.10053	168.218	56.52	55.5546	107.9943	104.3473	45681.6016	85.5232	-1.2468	98.6402	2389380
005	2018-09-19t1747	1537397448.12	adult	121.9972	50.0001	-149.9981	1242.1461	79.6328	80731.6659	254414.2276	4359263.1085	1312.28	-1.1558	307.79	-1.962	277.5158	-1.8504	975.2495	-1.1874	955.5634	-0.76341	410580.0312	-0.43376	511.7325	-1.9455	809.1541	-1.3223	12955500	-0.71096	203.468	46.9137	46.1764	87.758	85.6337	36946.1367	70.2326	-3.0931	80.8673	1974690
005	2018-09-19t2147	1537411850.67	adult	125.9979	54.0008	-145.9974	1371.6741	79.5519	82266.2333	258994.5762	4254022.3492	1622.9	-0.53628	328.587	-1.2472	297.1773	-1.1292	1088.411	-0.57017	1032.3447	0.010313	468016.75	1.2564	547.6315	-1.2603	833.7769	-1.1343	14112500	-0.19656	252.287	62.7575	61.6205	123.757	118.0888	53215.5234	89.7684	-0.99721	106.3615	2695370
005	2018-09-20t0147	1537426247.16	adult	129.997	57.9999	-141.9983	1309.315	77.5554	80878.2961	254628.9742	4252367.6277	1554.28	-0.71886	326.477	-1.3813	292.9851	-1.3621	1036.7115	-0.90555	992.1364	-0.50514	438529	0.057382	546.2815	-1.3	839.7644	-1.1076	13778300	-0.42539	212.121	62.7897	62.0811	106.0546	103.3204	44861.1016	86.8673	-1.4346	98.8301	2649910
005	2018-09-20t0547	1537440646.63	adult	133.9968	61.9997	-137.9985	1226.6721	78.0858	78027.6028	245747.4797	4166748.1154	1718.36	-0.4226	361.209	-0.15231	322.0452	-0.24884	1150.2809	-0.31114	1096.9031	0.50723	468164.3125	0.88143	604.2178	-0.2434	943.3143	-0.2709	14700500	-0.024364	264.315	64.3421	63.426	114.0171	110.1986	46404.9453	91.3592	-1.0549	104.5731	2618600
005	2018-09-20t0947	1537455047.39	adult	137.997	65.9999	-133.9983	1277.1043	77.4659	80377.3304	253174.396	4259728.5579	1851.84	-0.19518	353.169	-0.50685	315.8078	-0.56367	1166.5784	-0.26807	1094.5722	0.37589	489962.9375	1.4371	617.9999	-0.025757	876.4816	-0.84933	14806300	-0.030082	263.27	61.9008	59.8555	170.0019	167.1925	71400.7812	90.9738	-1.2097	123.6278	2595130
005	2018-09-20t1347	1537469448.3	adult	141.9973	70.0002	-129.998	1295.1527	94.7548	84219.693	265393.0801	4687566.557	1741.57	-0.45504	354.68	-0.5082	319.086	-0.49223	1111.1178	-0.61024	1056.464	-0.12649	487780.7188	1.1234	596.7597	-0.43659	898.3996	-0.69707	15567300	0.28452	429.256	60.117	58.6412	127.5881	122.7575	56011.1602	88.5528	-1.5719	108.676	2638600
005	2018-09-20t1747	1537483846.55	adult	145.9968	73.9997	-125.9985	1249.9204	77.4766	80258.6667	252776.4487	4335811.4646	1684.09	-0.60397	343.899	-0.96278	305.1612	-1.1282	1074.2969	-0.84004	1017.5289	-0.62972	450130.4062	-0.41483	587.9657	-0.61388	856.5688	-1.0445	14389800	-0.34119	224.878	64.4433	63.1796	131.0965	123.4077	54929.418	90.7736	-1.4395	107.9837	2696500
005	2018-09-20t2147	1537498248.99	adult	149.9975	78.0004	-121.9978	784.8282	130.0017	54457.1966	175956.3774	3528125.9899	2418.86	0.79082	361.759	-0.36003	320.2612	-0.57004	1440.0759	1.0216	1396.8792	3.1726	410421.6562	-1.9491	606.3281	-0.31925	1014.2899	0.14366	10275400	-2.3513	267.971	67.9394	66.8474	116.7887	114.0248	33284.7734	96.1495	-0.99473	109.6614	1929750
005	2018-09-21t0147	1537512646.86	adult	153.9969	81.9998	-117.9984	1357.7231	79.2506	85029.3352	267704.1646	4560603.6816	1506.45	-1.0064	324	-1.8089	282.714	-2.1945	1052.0679	-1.0058	1004.2588	-0.9442	467118.125	-0.20833	576.09	-0.84845	877.2669	-0.90914	14374600	-0.44722	181.939	61.4138	60.0702	118.8798	113.3312	52782.6094	87.9986	-1.8833	104.9535	2724690
005	2018-09-21t0547	1537527047.24	adult	157.997	85.9999	-113.9983	1190.7544	80.9692	78867.0112	248474.6697	4390790.3045	1703.15	-0.65189	342.929	-1.1646	298.0277	-1.626	1182.1115	-0.37499	1139.0841	0.34093	487029.9375	0.26157	617.1641	-0.18051	983.1598	-0.14367	14096400	-0.62326	255.84	66.662	65.1312	143.5794	135.7088	59154.7109	93.4207	-1.4399	117.2706	2740210
005	2018-09-21t0947	1537541446.17	adult	161.9967	89.9996	-109.9986	1293.2171	77.609	80011.4502	251922.6177	4275589.6901	1567.37	-0.92931	350.963	-0.92018	309.4597	-1.2133	1113.937	-0.7319	1083.3199	-0.30288	465625.6875	-0.59988	616.88	-0.20245	913.9061	-0.65444	14657300	-0.40737	292.66	64.953	63.893	116.8021	113.6673	48823.2812	92.4823	-1.5979	106.9206	2712630
005	2018-09-21t1347	1537555846.85	adult	165.9969	93.9998	-105.9984	1260.4365	82.8545	82849.2984	260916.846	4630734.5883	1816.86	-0.47102	340.819	-1.3452	298.0418	-1.7578	1191.6874	-0.36869	1128.4576	0.067354	514808.9688	0.73281	606.8441	-0.37594	957.7412	-0.34963	14720700	-0.42081	281.406	66.9317	65.2495	144.8349	132.6257	62568.668	95.8206	-1.373	118.1434	2890910
005	2018-09-21t1747	1537570247.89	adult	169.9972	98.0001	-101.9981	1259.5212	82.0297	81541.286	256816.557	4469130.3842	1563.52	-0.95516	335.202	-1.5993	294.5257	-1.9681	1091.0243	-0.85294	1053.0152	-0.77243	464776.3438	-0.96738	588.4564	-0.6719	892.7899	-0.79331	14246800	-0.67359	237.937	67.1115	65.7171	133.8023	124.9263	56999.7812	95.2209	-1.4912	114.1979	2852370
005	2018-09-21t2147	1537584650.77	adult	173.998	102.0009	-97.9973	1221.7926	80.1275	78411.9401	246904.2938	4290404.1564	1706.01	-0.69153	364.227	-0.56661	319.1971	-0.98045	1234.2164	-0.18499	1189.2753	0.52064	504794.5	0.014052	642.1056	0.16649	958.896	-0.33926	14889200	-0.41893	191.973	67.4722	66.1547	123.9024	120.6506	50676.0781	97.3018	-1.3888	112.842	2758200
005	2018-09-22t0147	1537599047.46	adult	177.9971	106	-93.9982	1272.8111	82.6161	81465.593	256490.4335	4520140.095	2052.06	-0.053337	339.443	-1.5222	299.8022	-1.8555	1293.683	0.083929	1214.4902	0.70817	549815.25	1.0501	581.9235	-0.76316	974.1407	-0.23068	14421200	-0.65633	214.829	65.3327	64.3648	117.0977	113.8865	49766.5234	91.9072	-1.8555	106.7058	2775660
005	2018-09-22t0547	1537613447.66	adult	181.9971	110	-89.9982	1286.6849	79.4006	81769.9716	257522.094	4393571.6429	1747.08	-0.60952	339.721	-1.546	304.0827	-1.7226	1105.8904	-0.74656	1051.0609	-1.0567	472215.1875	-1.206	593.3171	-0.57868	873.6495	-0.85783	14489100	-0.65058	334.311	65.478	64.2753	123.5209	118.1541	52743.4414	96.1067	-1.5973	110.9821	2792640
005	2018-09-22t0947	1537627846.81	adult	185.9969	113.9998	-85.9984	1315.8291	83.7285	85136.0862	268033.0655	4758440.6691	1422.39	-1.1879	352.602	-1.0999	315.1005	-1.3005	1049.1161	-0.96865	1021.1364	-1.4598	465807.5625	-1.4892	610.0484	-0.31352	878.0846	-0.7996	15649200	-0.16995	179.418	59.1668	57.6107	119.5325	116.1306	53072.4297	88.5713	-2.1563	107.1861	2625940
005	2018-09-22t1347	1537642247.16	adult	189.997	117.9999	-81.9983	1346.6622	79.467	84242.9593	265259.418	4496422.9976	1799.45	-0.49121	372.263	-0.39622	329.4078	-0.73373	1214.1508	-0.23076	1177.086	0.12215	534226.3125	0.032521	650.1679	0.30694	933.9445	-0.42021	16362500	0.11842	241.954	66.2892	64.7031	134.0689	128.6025	58990.3008	99.5392	-1.4772	119.0832	2913680
005	2018-09-22t1747	1537656647.76	adult	193.9971	122	-77.9982	1399.1523	79.4303	87090.2218	274064.3346	4709979.0328	2020.92	-0.082428	355.446	-1.0332	317.2916	-1.2747	1226.9255	-0.15288	1130.0078	-0.42315	558251.125	0.4311	609.8616	-0.2762	907.327	-0.54494	16154700	0.016201	187.958	60.181	58.6072	127.0467	122.3564	57806.2695	91.2972	-2.0281	112.5682	2735170
005	2018-09-22t2147	1537671047.24	adult	197.997	125.9999	-73.9983	1344.9109	81.0314	84547.9246	266163.613	4559434.0425	2239.12	0.31207	380.022	-0.15202	333.1942	-0.64672	1332.8945	0.29241	1224.4515	0.53303	589139.375	0.97604	687.428	0.89513	1058.8934	0.37142	16761300	0.25386	400.536	68.4215	66.7351	139.4289	133.6316	61627.5859	101.4303	-1.4783	123.7338	3017800
005	2018-09-23t0147	1537685447.45	adult	201.9971	129.9999	-69.9983	1330.9019	81.3533	82929.9135	261037.7263	4460383.1374	2204.87	0.26239	359.215	-0.92844	313.4427	-1.493	1325.8384	0.27744	1247.3474	0.74228	574088	0.54973	659.4404	0.49936	1036.3784	0.26119	15547900	-0.25814	322.377	62.4043	60.5409	137.8593	132.5342	59693.0977	94.5938	-1.9061	120.0037	2701050
005	2018-09-23t0547	1537699847.11	adult	205.997	133.9999	-65.9983	1359.1255	85.0058	85180.6042	268163.9069	4640384.0574	2306.32	0.45111	336.931	-1.7452	294.1033	-2.3028	1339.4199	0.34432	1245.3639	0.72446	596041.875	0.94552	613.0923	-0.15797	1031.2781	0.25795	14970200	-0.49165	295.67	67.6876	65.5374	143.0746	138.8196	63668.207	101.0317	-1.6088	126.6723	3007430
005	2018-09-23t0947	1537714246.74	adult	209.9969	137.9998	-61.9984	1267.4314	84.1491	83283.6673	262360.0149	4707046.1801	2730.57	1.1933	346.13	-1.4145	300.4702	-2.0578	1465.0574	0.82762	1375.6542	2.0452	637299.9375	1.7635	642.4212	0.30187	1148.0577	0.92569	15024800	-0.46167	332.925	68.3089	66.2659	144.1753	139.0008	62716.25	101.1038	-1.6572	125.3086	2965150
005	2018-09-23t1347	1537728647.1	adult	213.997	141.9999	-57.9983	1269.211	82.0967	83077.0756	261659.2672	4616525.1173	1537.64	-0.83453	377.854	-0.27661	335.8884	-0.64803	1133.4774	-0.36823	1102.1427	-0.58938	490795.7188	-1.2309	659.2706	0.57629	956.136	-0.091719	16358800	0.075	260.437	70.2317	67.7047	164.8959	159.8698	71399.9375	106.2627	-1.4623	142.4376	3040610
005	2018-09-23t1747	1537743047.5	adult	217.9971	146	-53.9982	1348.7826	84.5487	86999.4444	273855.5207	4919205.8395	1807.94	-0.35355	355.197	-1.0866	309.9767	-1.7043	1215.2827	-0.043807	1164.6555	0.11992	551738.375	0.057671	647.0905	0.43009	982.3452	0.085406	16114900	-0.0083535	306.952	74.0055	71.8532	155.5096	151.2978	70601.3594	108.1268	-1.4367	136.1898	3357550
005	2018-09-23t2147	1537757447.09	adult	221.997	149.9998	-49.9984	1310.7827	80.2486	82512.5384	259752.7706	4488514.9254	2110.44	0.17732	384.435	-0.043175	337.0021	-0.64233	1397.5712	0.6233	1314.9294	1.7392	602353.1875	1.1692	690.9603	1.0962	1121.8703	0.85171	16548800	0.169	356.805	76.1777	73.4804	176.0068	169.2474	75858.9375	113.6249	-1.2533	148.85	3279220
005	2018-09-24t0147	1537771847.38	adult	225.997	153.9999	-45.9983	1324.9482	83.4661	87689.4775	276182.4047	4928821.7691	2954.9	1.6145	350.618	-1.2369	307.0205	-1.8477	1320.4232	0.37411	1191.0255	0.71364	604753.8125	1.3906	637.5977	0.35763	1024.7624	0.3744	16026100	-0.015529	225.083	74.6677	72.4993	155.8629	151.7443	71385.2031	109.2246	-1.5119	137.2356	3412910
005	2018-09-24t0547	1537786247.15	adult	229.997	157.9999	-41.9983	1356.6072	81.8594	88476.8506	278564.9698	4941414.2089	2097.66	0.18526	382.624	-0.097131	338.9146	-0.59376	1334.6755	0.44348	1261.1587	1.6488	616620.125	1.7926	671.3182	0.87596	1089.2608	0.73768	17647000	0.61608	251.445	75.6452	73.0016	185.7319	181.9963	85808.1562	112.3253	-1.443	161.6825	3488830
005	2018-09-24t0947	1537800646.87	adult	233.9969	161.9998	-37.9984	1385.3565	84.5883	91087.0166	286739.8117	5195465.1376	2004.95	0.042821	351.225	-1.1928	310.4769	-1.7298	1062.7245	-0.4565	966.0744	-1.295	504794.125	-0.49747	615.2504	0.10806	872.3531	-0.34206	16672300	0.26318	258.181	77.2627	74.9873	160.2345	156.387	76111.375	112.9782	-1.4805	142.0213	3667580
005	2018-09-24t1347	1537815046.63	adult	237.9968	165.9997	-33.9985	1370.6226	83.0287	87993.7159	277012.8911	4943138.1843	1868.01	-0.1722	346.01	-1.3585	305.6324	-1.9268	1120.1636	-0.23602	1064.3756	-0.063956	514155.0938	-0.18318	617.8353	0.1838	928.0962	-0.024163	15874900	-0.013261	326.705	73.0434	70.9804	154.916	147.6141	71106.4219	108.3544	-1.7348	134.7857	3351230
005	2018-09-24t1747	1537829445.15	adult	241.9964	169.9993	-29.9989	1370.3583	83.1655	89535.5541	281798.0279	5080528.9071	1409.62	-0.89602	354.708	-1.0362	314.9645	-1.5613	1006.3273	-0.58618	977.4014	-0.84859	469954.875	-1.0616	623.3503	0.30316	854.5046	-0.35981	16554900	0.26359	321.388	76.0347	73.8419	153.9041	149.3878	71873.2188	112.0455	-1.6477	137.1329	3548690
005	2018-09-24t2147	1537843847.61	adult	245.9971	174	-25.9982	1383.1239	82.376	85329.5222	268539.1315	4630043.1237	1859.16	-0.16339	367.257	-0.58307	329.7926	-0.97928	1094.0989	-0.27536	1049.0568	0.15463	487968.125	-0.54248	635.3845	0.51623	887.007	-0.16231	16349900	0.21086	433.749	78.2995	76.4271	173.3262	160.1016	77303.4688	118.0859	-1.4677	146.8326	3485820
005	2018-09-25t0147	1537858247.65	adult	249.9971	178	-21.9982	1408.5465	82.332	89452.9023	281549.2666	4918679.4193	1835.77	-0.18792	359.44	-0.83483	325.5956	-1.1458	1041.2968	-0.41938	980.9547	-0.43695	486285.5625	-0.46024	607.9726	0.16855	843.7924	-0.3406	16767500	0.3911	462.392	78.5831	75.9627	187.0387	166.6022	87347.0625	120.4763	-1.4355	151.3282	3665820
005	2018-09-25t0547	1537872646.17	adult	253.9967	181.9996	-17.9986	1452.7907	83.7708	92335.1239	290562.0708	5083809.036	1499.98	-0.68757	352.179	-1.0648	322.7632	-1.2576	936.4282	-0.7206	900.909	-1.212	451358.375	-1.1716	567.1458	-0.37248	785.9257	-0.5868	16954200	0.48637	479.297	77.0583	74.3597	174.0439	162.7374	83889.1719	119.9493	-1.5176	149.5545	3709660
005	2018-09-25t0947	1537887039.03	adult	257.9947	185.9976	-14.0006	1473.7704	84.59	93633.6046	294613.1695	5186033.5342	1259.01	-1.0294	351.291	-1.0737	324.0441	-1.2068	928.63	-0.71452	909.0803	-0.91901	454100.0625	-0.98758	554.195	-0.51503	798.6557	-0.4876	17154600	0.58651	439.25	77.4461	74.5756	176.0876	163.4671	86106.8516	121.9512	-1.4979	151.5797	3781920
005	2018-09-25t1347	1537901438.68	adult	261.9946	189.9975	-10.0007	1489.6352	85.7752	95738.7001	301230.2122	5354546.8645	1263.29	-0.99808	345.506	-1.2496	318.8312	-1.4116	936.3519	-0.66181	915.2646	-0.62734	468175.9688	-0.50269	547.985	-0.56086	794.3308	-0.47171	17249000	0.64733	472.86	77.9857	74.7469	185.0835	166.3992	92541.75	124.0339	-1.4741	153.5145	3893360
005	2018-09-25t1747	1537915838.3	adult	265.9945	193.9974	-6.0008	1497.393	85.0899	96447.0685	303481.0957	5430759.0133	1253.98	-0.98835	341.536	-1.3622	316.1115	-1.5184	941.3812	-0.6188	920.7675	-0.31745	473514.75	-0.21641	532.5611	-0.74011	817.8261	-0.3244	17170400	0.6444	511.347	77.409	73.6535	192.1577	170.8785	96655.3281	125.1734	-1.4871	157.4411	3891660
005	2018-09-25t2147	1537930243.27	adult	269.9959	197.9988	-1.9994	1499.0713	87.8536	97352.8035	306317.9976	5483154.0689	1564.56	-0.51499	338.833	-1.4307	314.7886	-1.5701	1020.4523	-0.35827	994.724	1.0391	518389.7812	1.1713	508.6618	-1.0432	825.0391	-0.2561	17199800	0.68046	493.099	78.8909	74.7106	197.5601	177.7741	100360.5156	128.6711	-1.4085	162.6469	4004660
005	2018-09-26t0147	1537944639.04	dead	273.9947	201.9976	1.9994	1483.3223	87.7902	95704.4464	301131.1905	5397197.2775	1682.94	-0.32751	339.382	-1.389	314.8169	-1.5693	1054.0793	-0.23649	1017.08	1.7538	527039.6875	1.6365	506.975	-1.0254	848.627	-0.11261	16940600	0.60987	528.187	80.7848	76.3715	196.7215	180.5534	98360.7578	133.0296	-1.2986	166.8899	4032460
007	2018-09-14t1347	1536951077.96	egg	-1.999	-53.9975	-325.9817	167.2742	27.6786	3099.8513	9843.9908	54016.841	0	0.64516	0	-0.53292	0	-0.56917							0	-0.37186	0	-0.11491	0	1.8898	0	0	0				0	-0.21103	0	0
007	2018-09-14t1747	1536965471.07	larva	1.999	-49.9994	-321.9836	148.5727	28.0492	2737.8145	8726.1217	47966.9727	0	-0.20809	0	-0.74558	0	-0.76147							0	-0.66163	0	-0.50696	0	0.94744	0	0	0				0	-0.23815	0	0
007	2018-09-14t2147	1536979868.77	larva	5.9984	-46.0001	-317.9842	133.1121	29.8016	2651.1402	8512.3564	49378.6167	0	-0.70665	0	-0.96601	0	-0.96097							0	-0.95766	0	-0.88618	0	0.21151	0	0	0				0	-0.26662	0	0
007	2018-09-15t0147	1536994269.67	larva	9.9987	-41.9998	-313.984	133.1121	29.8016	2651.1402	8512.3564	49378.6167	0	-1.0753	0	-1.1953	0	-1.1687							0	-1.2606	0	-1.2538	0	-0.39437	0	0	0				0	-0.29663	0	0
007	2018-09-15t0547	1537008669.16	larva	13.9985	-38	-309.9841	166.4538	28.2497	3388.9885	10771.7065	62475.5715	292.532	-0.16377	209.267	0.74106	208.7	0.80038	273.0699	-1.0183	270.6949	-1.5246	5188.3291	-0.66313	247.2377	0.43397	264.3702	0.16643	387563	-0.59608	87.0091	50.8848	50.8015	79.0321	77.8342	1501.6093	69.2388	0.062461	76.5886	94238.6
007	2018-09-15t0947	1537023068.57	larva	17.9983	-34.0001	-305.9843	326.9662	36.6186	9812.6599	31096.4547	249819.7119	407.656	-0.084989	223.231	0.71221	220.2658	0.77303	325.905	-0.96144	321.0845	-1.4147	17272.9629	-0.8375	282.2405	0.44889	309.8196	0.10934	1169280	-0.47508	208.244	54.6409	54.2259	91.6405	88.6931	4856.9468	75.2526	0.080301	84.2142	286209
007	2018-09-15t1347	1537037468.99	larva	21.9985	-30	-301.9842	599.8711	39.2395	18639.9492	58855.0654	481921.645	670.911	0.50888	239.39	0.71042	227.7452	0.70216	550.3331	0.082231	540.3699	-0.14309	55033.3125	-0.44517	334.0581	0.6126	487.9666	0.93868	2381930	-0.062958	110.874	58.3997	58.3025	89.3266	87.8735	8932.6631	76.7748	0.072816	85.5487	581077
007	2018-09-15t1747	1537051868.41	larva	25.9983	-26.0002	-297.9843	579.2738	40.0014	19809.6608	62549.5157	560787.7099	568.659	-0.17927	221.383	0.31811	207.2162	0.30223	466.9526	-0.64782	458.7684	-0.9118	49496.9766	-0.98072	356.2984	0.53212	436.104	0.24603	2329610	-0.5516	106.897	50.472	49.9674	83.1178	81.7	8810.4912	69.8743	0.010697	78.2856	531117
007	2018-09-15t2147	1537066268.98	larva	29.9985	-22	-293.9842	654.571	46.3312	21371.1628	67435.1902	589934.2817	702.62	-0.046249	272.573	0.72799	250.7462	0.65105	596.8328	-0.16276	588.5198	-0.2082	68038.9453	-0.99143	452.2247	1.1091	557.9475	0.7063	3102700	-0.46144	105.206	57.6789	57.2336	91.8731	90.1498	10473.5342	77.4852	0.041357	86.502	656559
007	2018-09-16t0147	1537080669.4	larva	33.9986	-17.9999	-289.9841	731.2844	43.9172	25341.3299	79866.7976	733107.9572	1002.3	0.57589	292.713	0.78632	257.9999	0.57166	803.7133	0.73882	781.9759	0.98688	108501.2969	-0.54859	537.0217	1.6195	712.0937	1.3797	3937870	-0.34141	211.065	57.2023	56.9302	93.1341	90.0141	12573.1045	77.3077	0.019537	86.7322	769543
007	2018-09-16t0547	1537095068.56	larva	37.9983	-14.0001	-285.9843	850.3714	46.4188	34287.4175	108042.59	1139992.8085	819.222	-0.2461	257.118	0.12247	227.079	-0.022384	673.8308	-0.21501	661.1155	-0.080252	122637.2031	-0.64471	469.0745	0.72031	622.8543	0.45838	4660260	-0.29808	175.771	51.9218	51.4964	87.7775	85.7231	15975.4961	72.4454	-0.041705	82.0402	941082
007	2018-09-16t0947	1537109468.7	larva	41.9984	-10.0001	-281.9842	800.0807	51.379	33365.791	105198.1786	1150329.5232	974.45	-0.064175	252.577	-0.18058	221.8177	-0.31921	751.1833	-0.025796	736.6561	0.28914	132959.4375	-0.80959	481.5152	0.54926	681.5623	0.50855	4448380	-0.79229	155.478	50.7244	50.3615	85.1693	82.9123	15074.9658	70.3738	-0.089547	79.4437	893359
007	2018-09-16t1347	1537123868.94	larva	45.9985	-6	-277.9842	948.4811	57.2693	45327.6871	142847.6256	1789770.4289	1235.68	0.38839	278.968	-0.067859	245.0006	-0.22863	886.4853	0.47427	862.0194	1.0627	210983.5	0.373	511.4128	0.54323	738.6172	0.54654	6637770	0.069142	163.283	55.3341	54.7434	90.8772	89.1815	21628.7617	76.2632	-0.072914	85.6495	1316620
007	2018-09-16t1747	1537138268.96	larva	49.9985	-2	-273.9842	1096.1658	60.6217	54991.4763	173134.5605	2301402.5204	1261.91	0.19703	279.637	-0.3343	245.5443	-0.48254	919.3298	0.42184	879.967	1.03	265686.3125	1.0829	497.2444	0.080202	768.8611	0.41043	8065300	0.4578	185.56	55.0206	54.6815	92.2313	90.5061	26654.8438	76.3199	-0.11019	86.1546	1586900
007	2018-09-16t2147	1537152669.12	adult	53.9985	2	-269.9841	1132.236	69.2519	61802.8699	194757.4313	2812837.8179	1388.97	0.32582	278.48	-0.55914	245.7312	-0.67381	967.3621	0.45267	922.7456	1.2	313425.3125	1.6518	502.3933	-0.095018	805.4946	0.4111	9012740	0.58083	223.939	53.1653	52.6294	89.321	87.0791	28940.0117	74.1285	-0.15749	83.608	1720640
007	2018-09-17t0147	1537167069.8	adult	57.9987	6.0002	-265.9839	1141.4024	72.1623	64232.2137	202263.8979	3066655.867	1367.19	0.094111	282.356	-0.69135	245.5564	-0.87198	966.1689	0.24599	944.0544	1.2035	325598.9375	1.5287	545.092	0.19422	830.1871	0.36255	9488290	0.46875	334.683	53.0155	52.4024	91.1927	88.3822	30731.9414	74.6718	-0.17242	84.4696	1781530
007	2018-09-17t0547	1537181469.54	adult	61.9986	10.0001	-261.984	1087.1789	82.7512	67093.2046	211768.0907	3442390.6573	1521.2	0.32235	297.335	-0.57773	260.1725	-0.75215	988.3002	0.15267	936.3946	0.96205	346893.375	1.5846	556.4194	0.1681	846.0059	0.28362	10413000	0.59752	135.493	54.338	53.6055	93.6521	91.9924	32871.8828	76.864	-0.16244	87.7719	1902970
007	2018-09-17t0947	1537195869.01	adult	65.9985	14	-257.9842	1080.1764	75.528	66560.7917	209737.8415	3448337.7475	1487.61	0.10464	288.017	-0.95548	252.5479	-1.1019	965.0899	-0.16558	934.1598	0.75632	335851.2812	1.0222	532.813	-0.28827	812.7187	-0.11542	10006600	0.091239	246.301	56.1342	55.3491	99.9109	96.5158	34769.0078	78.6408	-0.1523	90.8646	1950270
007	2018-09-17t1347	1537210264	adult	69.9971	17.9986	-253.9856	1136.2648	77.3493	70544.1411	222257.1205	3676120.5801	1666.49	0.42234	301.143	-0.81149	263.5202	-0.99732	1117.6412	0.51376	1080.6925	1.8758	412409.625	2.1244	559.8502	-0.051894	945.0897	0.69862	11089600	0.33266	263.063	56.8532	56.3055	95.368	92.96	35190.7969	79.256	-0.15597	89.6282	2093620
007	2018-09-17t1747	1537224664.08	adult	73.9971	21.9986	-249.9855	1126.8431	77.3788	69730.5554	219687.896	3626776.065	1372.4	-0.38737	308.073	-0.7818	274.7941	-0.83018	989.2435	-0.2917	965.7442	0.65559	360084.625	0.78934	539.2016	-0.48083	851.6009	-0.10672	11208300	0.1302	299.148	54.8331	54.2123	95.306	91.6101	34691.375	77.0526	-0.20681	87.9196	1994940
007	2018-09-17t2147	1537239067.31	adult	77.998	25.9995	-245.9846	1214.5897	76.5421	75946.6803	239287.5704	4084876.8424	1061.76	-1.2155	276.292	-1.8975	247.8385	-1.8441	825.7214	-1.3093	809.0319	-0.94925	327811.375	-0.13461	490.5095	-1.4054	725.3526	-1.1952	10948100	-0.22705	223.162	55.8662	55.402	92.0325	90.2122	36536.8984	76.8177	-0.23488	86.8358	2213700
007	2018-09-18t0147	1537253462.22	adult	81.9966	29.9981	-241.986	1184.0175	73.0306	72260.1881	227593.1987	3687173.0258	1450.53	-0.36158	301.187	-1.3083	268.8474	-1.3149	966.4666	-0.62545	933.6578	0.14123	365324.375	0.37865	536.0746	-0.79735	830.6722	-0.49014	11363500	-0.24319	313.052	55.7247	55.2574	94.0064	91.1674	35534.4141	77.1097	-0.26208	87.3488	2102440
007	2018-09-18t0547	1537267862.7	adult	85.9967	33.9982	-237.9859	1296.7273	72.9	77325.9548	243553.1277	3887558.0491	1396.42	-0.55807	294.095	-1.708	262.7256	-1.6767	940.6461	-0.86984	872.7841	-0.45626	380021.0312	0.50462	528.1501	-1.0723	765.9092	-1.1279	11877900	-0.19291	154.041	61.6857	61.1228	101.061	99.3038	40828.6406	84.7607	-0.12746	95.0729	2491360
007	2018-09-18t0947	1537282263.25	adult	89.9969	37.9984	-233.9858	1154.375	76.3898	70948.8608	223523.2741	3753473.2016	1940.86	0.66488	307.238	-1.3815	269.99	-1.5288	1185.3191	0.5022	1092.0708	1.6173	439753.375	1.5536	565.391	-0.47588	953.716	0.36588	11373900	-0.6018	328.358	55.6193	55.055	95.9217	93.4702	35586.957	79.3658	-0.31245	89.9611	2059030
007	2018-09-18t1347	1537296665.53	adult	93.9975	41.999	-229.9851	1134.0696	74.556	70201.8046	221148.1452	3655341.3299	1291.87	-0.92174	289.81	-2.1282	255.7569	-2.1757	960.0226	-0.92661	924.4276	0.032154	352328.3125	-0.27099	518.3249	-1.5081	845.3566	-0.6452	10613100	-1.1179	361.192	59.659	59.0324	101.5559	98.4794	37271.0117	82.5881	-0.28976	93.8583	2184770
007	2018-09-18t1747	1537311065.67	adult	97.9975	45.9991	-225.9851	1163.6433	74.7856	72494.9318	228391.3245	3758940.4445	1523.7	-0.43312	319.054	-1.1469	284.4201	-1.1574	1044.4178	-0.48201	1015.9233	0.96842	395834.375	0.54732	559.9828	-0.74828	866.4643	-0.53235	12067600	-0.56803	381.432	58.751	58.131	100.976	97.8875	38269.9062	82.8394	-0.3879	93.6898	2222140
007	2018-09-18t2147	1537325463.05	adult	101.9968	49.9983	-221.9858	1226.2779	76.2281	76196.3628	239952.6762	4017576.3837	1314.81	-0.96569	301.701	-1.8715	268.7265	-1.8462	962.6392	-1.0483	945.2402	0.3041	383130.375	0.22833	526.0463	-1.518	821.8542	-1.0013	11993800	-0.72887	296.594	60.593	60.0357	100.5716	97.7909	40027.5	83.7311	-0.51217	94.1176	2408820
007	2018-09-19t0147	1537339862.72	adult	105.9967	53.9982	-217.9859	1254.9663	78.8563	76463.8777	240778.065	3947722.9398	1616.6	-0.3224	306.067	-1.7829	271.1155	-1.8283	1051.9016	-0.55506	1016.5162	1.107	420760.625	1.0546	538.3009	-1.3182	860.0145	-0.71306	12218500	-0.73278	228.007	62.6049	61.9454	103.1031	100.7442	41241.2266	86.0819	-0.58424	96.7437	2499250
007	2018-09-19t0547	1537354263.01	adult	109.9968	57.9983	-213.9858	1243.2772	76.576	79404.0329	250052.0009	4295398.1901	1330.88	-1.0119	300.361	-2.0619	267.5262	-2.0412	976.4655	-1.0655	943.0319	0.37557	405233.1875	0.68545	518.72	-1.7601	825.5858	-1.0741	12438500	-0.72562	245.651	62.48	61.5536	117.6961	104.7731	48843.875	86.3815	-0.82606	98.7157	2587420
007	2018-09-19t0947	1537368664.57	adult	113.9972	61.9988	-209.9854	1275.9526	78.2844	79447.0214	250078.2174	4249609.5953	1098	-1.5626	294.131	-2.3547	265.4654	-2.1924	837.8166	-1.9416	823.0847	-0.9362	347693.875	-0.80631	496.1327	-2.241	713.0421	-2.1249	12197000	-0.93558	335.238	61.2309	60.5508	104.9247	101.8278	43543.7305	86.1419	-1.0557	97.4036	2539120
007	2018-09-19t1347	1537383065.62	adult	117.9975	65.999	-205.9851	1273.6521	82.2177	81946.7317	258179.7655	4484120.1199	976.363	-1.8522	277.892	-3.0153	254.5366	-2.6953	743.1039	-2.53	730.7554	-2.0124	318048.5	-1.6981	460.7678	-2.9529	644.0359	-2.7602	11870400	-1.1807	236.003	56.7972	55.9673	99.4121	97.078	42548.3984	80.1631	-1.8605	92.0057	2426150
007	2018-09-19t1747	1537397464.73	adult	121.9973	69.9988	-201.9853	1204.8437	78.3587	76282.9257	240385.0792	4013777.9351	1201.79	-1.3913	303.932	-2.1051	273.2769	-2.0195	870.5156	-1.7996	840.8989	-0.72392	346465.1875	-1.0284	511.8909	-1.9424	762.517	-1.7305	12093500	-1.1433	225.904	64.3219	63.6007	108.4904	105.8004	43179.1641	89.054	-0.96014	101.2037	2559370
007	2018-09-19t2147	1537411867.28	adult	125.998	73.9995	-197.9846	1229.0706	80.9065	80615.0664	253944.9738	4428807.4892	1232.84	-1.3538	316.58	-1.6922	287.3189	-1.5247	894.4233	-1.6857	860.8425	-0.48307	376552.2188	-0.25686	530.1238	-1.5962	763.9976	-1.7351	13302400	-0.60296	352.782	62.9109	61.6747	113.6471	110.6659	47845.418	91.0443	-0.85428	104.7811	2643450
007	2018-09-20t0147	1537426263.47	adult	129.9969	77.9985	-193.9857	1245.3777	74.32	77101.6478	242749.636	4025731.0726	1672.53	-0.47493	333.528	-1.1202	303.6954	-0.92997	1015.7327	-1.0242	952.7504	0.65219	409340.2812	0.62863	555.9701	-1.1177	858.091	-0.95264	13422200	-0.60346	446.53	63.2827	62.1332	118.3116	112.9303	47679.5781	90.9383	-0.9845	106.2523	2546690
007	2018-09-20t0547	1537440662.88	adult	133.9968	81.9983	-189.9859	1252.3456	76.3386	80720.0324	254215.0011	4357753.2699	1056.71	-1.7674	285.061	-2.9693	259.8347	-2.7724	783.6666	-2.3482	764.3595	-1.716	329923.6562	-1.8237	468.4531	-2.7473	675.3036	-2.4917	11998500	-1.3668	330.729	61.3894	60.0557	118.5465	112.1932	49908.0742	88.6238	-1.3528	105.1296	2583940
007	2018-09-20t0947	1537455063.59	adult	137.997	85.9985	-185.9857	1208.0368	77.6232	82064.5941	258674.8017	4612880.0215	1321.79	-1.258	298.989	-2.509	271.3397	-2.3764	927.6865	-1.5719	891.9481	-0.14841	397049.8438	0.0803	512.7243	-1.9292	763.0573	-1.7697	12779400	-1.0281	229.288	66.1862	65.1753	114.6956	111.8447	49089.6992	93.2505	-0.96601	105.9447	2828930
007	2018-09-20t1347	1537469464.79	adult	141.9973	89.9988	-181.9853	1226.5675	82.0424	82084.8083	258596.9004	4711034.5622	1261.38	-1.4063	316.983	-1.8998	289.067	-1.7217	946.6732	-1.4916	920.864	0.16367	405176.125	0.20509	525.6614	-1.6972	815.4702	-1.3557	13548500	-0.69907	278.474	68.4789	66.8632	151.4015	139.3073	64799.8516	97.0151	-0.6835	118.5758	2926930
007	2018-09-20t1747	1537483862.85	adult	145.9968	93.9983	-177.9859	1271.6497	80.1371	82682.5176	260385.6115	4516632.6758	1240.9	-1.4726	315.698	-2.0033	285.9691	-1.9181	879.7625	-1.8638	855.939	-0.7031	379177.625	-0.7057	544.3456	-1.3726	764.341	-1.7613	13603800	-0.71985	168.474	68.2556	67.0685	122.1997	119.3615	52668.0703	96.722	-0.8291	112.3488	2941200
007	2018-09-20t2147	1537498265.45	adult	149.9975	97.999	-173.9851	1329.2464	76.384	82309.35	259100.0165	4347087.7748	1150.99	-1.6711	320.693	-1.8751	289.8135	-1.8294	849.7343	-2.0291	828.2737	-1.1167	365385.7188	-1.2581	552.311	-1.2417	752.1745	-1.85	13773800	-0.68496	232.757	71.2768	69.9267	137.6904	130.6858	59206.8945	100.8496	-0.52514	120.2722	3061340
007	2018-09-21t0147	1537512663.08	adult	153.9968	101.9983	-169.9858	1236.1332	81.3123	81065.2527	255384.6265	4484226.9919	1315.79	-1.3736	333.772	-1.4482	303.8699	-1.315	986.4966	-1.3387	957.2825	0.32895	417288.0625	0.082564	573.732	-0.88802	809.1658	-1.416	14106200	-0.57365	219.668	65.4745	64.129	127.0641	123.5868	53748.1328	98.5563	-0.86066	116.5135	2767150
007	2018-09-21t0547	1537527063.46	adult	157.9969	105.9985	-165.9857	1295.8952	83.4139	85636.3172	269665.1262	4883882.8805	1525.48	-0.99162	319.093	-2.0452	288.9687	-2.0046	973.3073	-1.4159	914.3104	-0.30018	435068.3438	0.40113	557.6301	-1.1633	820.4012	-1.3292	14240800	-0.55598	238.047	65.2203	63.6188	132.2589	129.3549	59119.7109	97.1827	-1.0881	119.3915	2910720
007	2018-09-21t0947	1537541462.45	adult	161.9966	109.9982	-161.986	1338.5137	78.8968	83772.4932	263680.7041	4538286.9927	1459.64	-1.1339	327.956	-1.7711	302.3931	-1.51	946.4065	-1.552	885.6534	-0.76068	413579.625	-0.41011	538.0952	-1.483	766.3848	-1.7055	14329400	-0.55856	217.512	74.5029	73.3893	133.4235	130.4558	58306.0508	106.8645	-0.30468	123.1651	3255250
007	2018-09-21t1347	1537555863.23	adult	165.9969	113.9984	-157.9858	1292.2723	80.3158	84255.1922	265285.6179	4653268.6423	1506.58	-1.0562	303.983	-2.7088	277.4703	-2.6252	1039.1016	-1.1017	1005.8405	0.4916	457204.6875	0.59849	502.6605	-2.0443	858.1217	-1.0435	13354900	-1.044	304.237	72.901	71.4811	152.4559	136.2343	67080.5781	103.126	-0.74341	121.2743	3202760
007	2018-09-21t1747	1537570264.22	adult	169.9971	117.9987	-153.9855	1240.2835	85.4676	81960.5553	258328.4194	4691418.6147	1442.24	-1.1821	308.289	-2.5959	285.3278	-2.3571	906.0476	-1.7244	861.7336	-1.293	387788.375	-1.5345	491.9587	-2.1953	744.8689	-1.8002	13166100	-1.1615	268.294	71.8017	70.1749	139.8148	134.5926	59840.7461	103.8986	-0.77667	123.5289	3066430
007	2018-09-21t2147	1537584667.2	adult	173.998	121.9995	-149.9847	1227.7779	84.4927	81518.3441	256801.2734	4652255.8949	1711.03	-0.68221	315.695	-2.3635	287.1764	-2.3374	1109.6056	-0.76014	1052.484	0.70054	471582.375	0.51932	534.6215	-1.5077	842.4624	-1.1138	13409200	-1.0798	214.787	72.2405	70.7141	135.0789	130.8055	57408.5469	104.1704	-0.8498	122.1664	3068420
007	2018-09-22t0147	1537599063.77	adult	177.997	125.9985	-145.9856	1328.414	81.2472	81137.6572	255342.6876	4313863.5288	1711.15	-0.6805	345.186	-1.3097	315.5208	-1.189	1089.3861	-0.83947	1037.928	0.3734	461899.6875	0.029566	579.5695	-0.79938	884.9265	-0.81093	14620400	-0.5684	220.267	72.8963	71.2759	139.8891	135.6821	59312.9844	106.0267	-0.80151	126.0838	3087520
007	2018-09-22t0547	1537613464.01	adult	181.9971	129.9986	-141.9855	1289.1953	81.8984	84213.3716	265173.8405	4655834.172	1642.15	-0.80088	329.872	-1.9101	302.3098	-1.7978	995.8763	-1.2334	938.6188	-0.7858	437189.7188	-0.79219	547.994	-1.2686	817.9743	-1.212	14476400	-0.65612	439.139	71.3639	69.2802	141.2661	136.6797	62015.7969	106.2181	-0.88014	126.1126	3131810
007	2018-09-22t0947	1537627863.09	adult	185.9968	133.9983	-137.9858	1222.8092	82.6464	80012.66	252088.8076	4503563.981	2074.08	-0.0098162	348.933	-1.2354	315.471	-1.2848	1266.1882	-0.028931	1212.8162	1.7382	529266.6875	1.1821	570.7292	-0.90671	1045.5583	0.24278	14552200	-0.64299	210.48	72.0454	69.8724	143.1532	139.6886	59838.0312	107.6951	-0.86846	129.887	3004650
007	2018-09-22t1347	1537642263.57	adult	189.997	137.9985	-133.9857	1264.9586	83.0942	81800.1569	257688.4457	4542320.7522	1558.49	-0.92254	334.823	-1.7758	309.1748	-1.5849	970.2584	-1.2601	911.838	-1.202	414300.3438	-1.6119	548.0781	-1.224	796.5355	-1.2563	14281500	-0.76834	213.88	66.4248	64.0432	136.5256	133.3357	58296.4375	104.0281	-1.1919	125.0439	2833280
007	2018-09-22t1747	1537656664.13	adult	193.9971	141.9986	-129.9855	1235.4178	81.885	83281.9468	262708.7812	4668832.4282	2062.9	-0.008031	347.315	-1.3318	314.9079	-1.3743	1237.554	-0.10925	1175.2745	1.0046	537098.4375	0.85736	578.602	-0.7427	1027.3762	0.16895	15065200	-0.44233	271.055	70.5566	67.6353	144.7281	140.8017	62811.9844	109.7775	-0.91809	132.1022	3060460
007	2018-09-22t2147	1537671063.64	adult	197.997	145.9985	-125.9857	1298.9529	85.9119	85642.198	269733.2392	4817320.3403	2504.05	0.77755	333.193	-1.866	301.4906	-1.9625	1266.7263	0.02776	1197.5424	1.0411	566226.6875	1.2304	589.431	-0.55949	998.6321	0.020783	14866700	-0.53397	266.632	68.754	66.1099	144.1195	139.5882	64421.4219	106.4415	-1.192	129.7123	3067730
007	2018-09-23t0147	1537685463.79	adult	201.997	149.9985	-121.9856	1324.4582	83.8998	85272.9282	268429.7431	4813724.6792	1816.4	-0.41464	324.669	-2.1878	293.35	-2.3205	1114.3307	-0.54669	1039.9064	-0.33765	495877.1562	-0.31345	556.9106	-1.0158	850.4802	-0.79775	14426400	-0.71906	234.364	70.3151	66.9594	150.1579	146.1472	66820.25	110.4453	-1.0437	135.8563	3124380
007	2018-09-23t0547	1537699863.48	adult	205.9969	153.9985	-117.9857	1285.203	85.5186	87388.2407	275290.0184	4987533.6282	1821.19	-0.3879	340.15	-1.6284	312.478	-1.5527	1092.9677	-0.59194	1036.6282	-0.42613	498393.25	-0.3836	555.4311	-1.0072	864.2578	-0.67419	15477800	-0.28553	329.124	71.0758	67.8834	169.0335	151.7857	77079.2969	112.1593	-1.0322	138.9081	3234160
007	2018-09-23t0947	1537714263.11	adult	209.9968	157.9984	-113.9858	1369.1032	84.9902	88762.2315	279419.2019	4994152.3601	1847.16	-0.32453	347.066	-1.3808	313.6494	-1.5239	1112.39	-0.47955	1031.38	-0.51157	515036.5938	-0.17889	579.3061	-0.6244	899.9191	-0.43429	16066400	-0.043797	428.902	71.3984	68.337	156.8495	151.7416	72621.3203	113.8795	-1.0239	142.8615	3305180
007	2018-09-23t1347	1537728663.48	adult	213.9969	161.9985	-109.9857	1322.3801	82.8272	86045.3959	270950.8208	4849280.0941	1682.44	-0.58725	330.298	-1.9863	298.2572	-2.1622	1088.2511	-0.53239	1016.394	-0.65433	488624.75	-0.72159	567.7913	-0.76108	844.2791	-0.69478	14814900	-0.53739	309.946	76.0154	72.3395	164.6597	161.3204	73932.2031	121.6131	-0.73107	151.4144	3409520
007	2018-09-23t1747	1537743063.92	adult	217.9971	165.9986	-105.9856	1285.0573	85.7441	87321.5784	275054.6669	5061832.8916	2543.13	0.89618	339.465	-1.6493	304.5397	-1.922	1337.6021	0.3917	1278.8003	1.3109	608608.9375	1.3056	585.759	-0.46204	1000.8721	0.184	15436800	-0.27399	293.64	73.6798	70.0786	166.7702	161.2273	75880.4531	118.8177	-0.94575	149.4184	3350510
007	2018-09-23t2147	1537757463.49	adult	221.9969	169.9985	-101.9857	1371.2649	88.339	90872.1312	286100.6666	5243579.506	2088.02	0.1394	356.988	-1.0205	322.779	-1.2089	1198.3489	-0.075477	1122.605	0.13307	568017.375	0.56249	613.3531	-0.027716	914.0503	-0.23998	16902300	0.30595	368.204	75.3193	71.4536	171.1838	166.7904	81141.1328	121.7853	-0.89071	154.9412	3566140
007	2018-09-24t0147	1537771863.72	adult	225.997	173.9985	-97.9856	1348.7812	86.685	87695.7307	276072.237	4976220.8926	2041.74	0.07724	363.515	-0.77979	325.8022	-1.1014	1213.1647	0.003092	1129.8328	0.20689	555629.4375	0.34524	622.3457	0.13788	963.2963	0.054576	16614400	0.20983	297.78	80.8462	77.3061	176.7473	173.6266	80950.2656	126.2172	-0.77668	161.8987	3695070
007	2018-09-24t0547	1537786263.48	adult	229.9969	177.9985	-93.9857	1261.6154	85.7482	85284.8137	268701.2445	4959153.9288	2495.81	0.85097	358.063	-0.96394	318.1088	-1.4185	1535.9424	1.1309	1491.2677	2.9895	683494.375	2.4672	603.8544	-0.092155	1161.3392	1.109	15905900	-0.04409	282.622	81.8883	77.6123	181.6676	177.6104	80842.0625	129.1668	-0.73116	167.4821	3637640
007	2018-09-24t0947	1537800663.4	adult	233.9969	181.9984	-89.9857	1352.8507	87.0112	90868.9167	286092.5383	5267177.5293	1926.94	-0.086343	341.05	-1.5504	308.3261	-1.8149	1128.6346	-0.23402	1024.247	-0.50451	534972.8125	0.097176	572.7092	-0.50041	859.5686	-0.40727	16140900	0.063561	303.98	81.5196	77.0186	190.1226	186.3985	90118.1172	131.3664	-0.71824	173.0318	3858080
007	2018-09-24t1347	1537815063.28	adult	237.9969	185.9984	-85.9858	1297.2878	89.6435	92659.6813	291886.6143	5630564.0674	2000.29	0.043549	339.997	-1.5689	304.5831	-1.9683	1138.5321	-0.17491	1065.38	-0.12241	549911	0.42485	580.2514	-0.35277	899.6056	-0.16816	16393000	0.17997	261.726	78.8899	74.1726	189.7434	185.9688	91646.0781	129.2943	-0.87832	173.0829	3803670
007	2018-09-24t1747	1537829461.56	adult	241.9964	189.9979	-81.9862	1326.2392	85.6172	87456.2966	275320.1307	4978308.005	2301.57	0.53374	350.831	-1.1713	314.8411	-1.5662	1347.4478	0.53115	1288.4014	1.6539	614436.1875	1.524	574.1221	-0.39955	1064.1142	0.68998	15985600	0.052359	240.28	80.0462	76.0168	185.862	182.0085	84753.0859	127.481	-1.0229	169.8546	3647310
007	2018-09-24t2147	1537843864.06	adult	245.9971	193.9986	-77.9855	1362.5823	88.1395	89358.0245	281310.1921	5090961.5228	2143.42	0.28502	334.501	-1.7204	301.5691	-2.0934	1178.953	-0.0020762	1091.4974	0.26532	549392.125	0.67423	566.927	-0.46137	911.551	-0.040524	15580400	-0.073292	360.996	84.194	80.035	200.8687	190.8625	93604.8047	132.5476	-0.88876	174.5408	3921590
007	2018-09-25t0147	1537858264.22	adult	249.9971	197.9987	-73.9855	1317.5132	86.0233	87569.1754	275724.8615	5038953.0856	2599.36	0.99619	354.54	-1.0044	324.3339	-1.1956	1264.0614	0.28627	1129.8655	0.67831	577676.0625	1.2491	566.3349	-0.4273	915.9955	0.014454	16176600	0.17344	315.501	85.5028	81.3667	197.0082	193.8382	90032.75	135.0167	-0.8577	179.5004	3901240
007	2018-09-25t0547	1537872662.66	adult	253.9967	201.9982	-69.9859	1306.7896	84.2626	85882.1994	270416.3846	4878029.272	2077.46	0.19373	354.247	-0.99356	325.069	-1.1667	1115.6913	-0.16174	973.5948	-0.36496	499829.6875	0.30956	573.8034	-0.27697	818.0768	-0.4302	15856100	0.082548	399.444	83.3348	79.49	193.2038	188.728	86555.3125	135.2178	-0.91512	175.5978	3730070
007	2018-09-25t0947	1537887055.55	adult	257.9947	205.9963	-65.9879	1328.1282	85.4608	86954.5994	273754.8834	4918282.5274	2033.74	0.13576	343.621	-1.3371	317.6091	-1.4604	1074.526	-0.26651	956.2769	-0.33846	487834.7812	0.35195	543.8937	-0.66322	785.1962	-0.55253	15572600	0.0054801	382.733	86.3333	81.0514	211.3521	201.5426	95953.8359	142.1306	-0.7074	184.7631	3912540
007	2018-09-25t1347	1537901455.13	adult	261.9946	209.9961	-61.988	1318.1613	87.5025	88183.5063	277650.1022	5102203.1489	1733.35	-0.30049	332.87	-1.6819	305.6712	-1.93	1060.4473	-0.28603	985.6358	0.073417	487805.75	0.58496	527.4174	-0.85756	823.3931	-0.33284	15295000	-0.069536	283.73	86.3807	81.3187	199.6031	194.6242	91817.4062	141.1475	-0.80869	181.2127	3969110
007	2018-09-25t1747	1537915855.02	adult	265.9946	213.9961	-57.988	1284.0154	86.834	85935.5364	270652.4822	4931190.4387	1716.14	-0.31084	334.163	-1.6135	308.3125	-1.8256	1043.6061	-0.31315	954.9671	0.067917	467535.5	0.58523	526.0547	-0.83418	798.4665	-0.41611	14959200	-0.16553	286.774	88.6014	83.0238	201.7632	196.6543	90389.9141	145.9943	-0.68372	182.5452	3966330
007	2018-09-25t2147	1537930260.02	adult	269.996	217.9975	-53.9867	1220.3118	87.024	83392.1479	262724.5451	4916210.5054	2002.36	0.11979	329.849	-1.7359	301.6438	-2.0881	1138.6313	-0.0089037	1056.7756	1.1651	495304.6562	1.2821	521.9387	-0.85066	854.678	-0.11682	14323400	-0.37213	289.819	89.3304	83.2043	206.2514	202.3094	89719.3438	149.4105	-0.61413	188.3204	3879080
007	2018-09-26t0147	1537944655.62	adult	273.9948	221.9963	-49.9879	1308.4823	87.5549	88253.3312	277916.883	5152429.8634	1530.51	-0.54634	321.768	-1.9856	298.4605	-2.2142	950.1409	-0.54068	889.8636	0.0070175	437064.8125	0.71239	497.7704	-1.1593	724.9225	-0.68975	14787800	-0.17703	285.251	88.1453	81.2056	209.5971	205.9081	96414.6719	152.884	-0.5436	191.8492	4050980
007	2018-09-26t0547	1537959053.68	adult	277.9942	225.9957	-45.9884	577.3573	126.4503	49140.2802	159595.7142	3680721.9864	1735.46	-0.23733	341.068	-1.3097	308.5097	-1.8191	1096.98	-0.090296	1027.9995	1.5018	280826.875	-1.3746	560.7963	-0.19776	843.7824	-0.10293	8715650	-2.3692	290.044	86.6643	82.2349	198.9661	192.0012	50935.3125	135.2135	-1.2728	172.1795	2214620
007	2018-09-26t0947	1537973456.13	adult	281.9949	229.9964	-41.9877	862.1368	95.6883	60483.6249	191424.4854	3677421.3529	971.086	-1.301	315.015	-2.1657	304.5467	-1.9773	641.1649	-1.3812	602.2076	-2.1459	201966.9531	-2.3336	446.9885	-1.8192	537.1477	-1.4841	9915740	-1.9048	326.359	100.267	92.388	231.1572	226.8137	72814.5156	176.6089	0.22275	214.8985	3156120
007	2018-09-26t1347	1537987856.08	adult	285.9949	233.9964	-37.9878	1143.1222	91.8168	79774.7279	251534.8394	4766368.1187	1622.52	-0.36688	322.045	-1.9059	302.6839	-2.0532	921.9901	-0.54985	842.3193	0.36968	383547.875	0.7935	480.5661	-1.2866	673.759	-0.81895	13372900	-0.62049	332.062	97.5166	88.0585	239.3496	233.7675	99569.4375	176.4481	0.15015	219.2066	4049380
007	2018-09-26t1747	1538002254.45	adult	289.9944	237.9959	-33.9882	867.6389	112.5236	57376.0143	184225.7419	3336020.3757	1589.44	-0.39788	330.429	-1.6021	310.2829	-1.7544	907.8348	-0.56697	840.942	0.65754	272350.4375	-0.67597	499.5636	-0.96553	683.1417	-0.74117	9884440	-1.8641	289.262	97.2769	89.7575	227.6315	223.8561	68289.4375	170.6727	-0.12941	209.7252	2909940
007	2018-09-26t2147	1538016656.22	adult	293.9949	241.9964	-29.9877	809.4271	96.7993	48368.5092	154447.3899	2559951.3714	1609.39	-0.35556	327.657	-1.6728	305.3401	-1.9528	925.8436	-0.49357	839.5405	0.97166	234238.4375	-0.99986	504.2944	-0.8533	669.8466	-0.76723	8289400	-2.4171	278.646	91.941	85.2874	213.6559	210.7491	54054.9414	153.8783	-0.8115	194.4382	2326020
007	2018-09-27t0147	1538031056.43	adult	297.995	245.9965	-25.9877	891.4077	94.1264	64317.3184	203666.3748	4006255.0641	793.688	-1.4546	309.857	-2.2449	301.5891	-2.1044	560.8028	-1.4909	551.6625	-1.8376	187868.9375	-1.4734	435	-1.8393	518.7638	-1.4151	10370900	-1.6366	327.078	102.461	92.6982	242.3997	237.6207	81203.8984	185.808	0.29929	225.868	3429380
007	2018-09-27t0547	1538045454.29	adult	301.9944	249.9959	-21.9882	1144.2319	93.8719	79583.7296	250938.825	4805562.8407	1369.81	-0.65164	315.807	-2.0232	301.3222	-2.1176	757.699	-0.91624	681.6789	-0.093364	314445.0625	0.98492	454.315	-1.5124	585.4099	-1.0788	13085500	-0.62902	312.903	99.5324	89.3942	241.4721	237.429	100210.9062	180.89	0.055685	223.2855	4124120
007	2018-09-27t0947	1538059856.04	adult	305.9949	253.9964	-17.9878	902.3996	94.6689	64747.2769	205041.2701	4068291.6405	934.61	-1.2194	311.339	-2.1485	302.3951	-2.0771	597.1811	-1.3335	573.4825	-1.0659	201250.0312	-0.63143	430.1435	-1.8336	528.5707	-1.2978	10488400	-1.5439	299.63	102.763	92.6949	243.5643	239.089	82081.1797	185.0108	0.14291	227.548	3461880
007	2018-09-27t1347	1538074259.01	adult	309.9957	257.9972	-13.9869	883.9901	98.8433	63112.3366	199876.4595	3983737.6489	927.199	-1.2082	313.334	-2.0587	303.7402	-2.0252	609.5203	-1.2724	577.8127	-0.69934	200532.1719	-0.31449	432.3022	-1.762	537.4842	-1.2222	10295200	-1.5889	309.817	104.62	94.6978	243.8938	239.934	80241.0469	187.4794	0.17016	226.0308	3437490
007	2018-09-27t1747	1538088613.49	adult	313.983	261.9846	-9.9996	888.283	101.9514	64486.3804	204480.9577	4125951.2501	997.994	-1.094	316.482	-1.9309	306.3839	-1.9208	613.1825	-1.2358	581.4751	-0.29531	206029.3125	0.13142	436.1113	-1.6651	540.7144	-1.1726	10620500	-1.4469	342.695	103.966	94.224	241.7115	237.4628	81215.0625	185.1165	0.023936	224.3122	3488880
007	2018-09-27t2147	1538103012.65	adult	317.9828	265.9843	-5.9998	877.7566	97.9633	63046.4794	199734.8951	4003443.877	1052.27	-1.0032	318.926	-1.8266	307.8422	-1.8633	643.767	-1.1271	598.9711	0.37994	211799.3438	0.60948	440.6386	-1.5565	552.3836	-1.0862	10464000	-1.4789	318.106	105.277	95.1436	245.3272	240.178	80712.6562	187.3903	0.045479	227.1987	3454130
007	2018-09-28t0147	1538117413.12	adult	321.9829	269.9845	-1.9997	890.3313	97.3421	64444.0321	204184.2531	4138269.2755	706.067	-1.4332	320.194	-1.7612	310.1588	-1.7707	586.7516	-1.2542	577.6014	0.54566	197148.5312	0.71879	440.7858	-1.5136	542.7353	-1.0941	10739300	-1.3552	340.552	106.869	95.4205	250.5367	244.2791	84180.3125	191.1376	0.12006	231.1808	3584390
007	2018-09-28t0547	1538131810.85	dead	325.9823	273.9838	1.9997	875.2791	96.1847	63089.7295	200026.8755	3991830.7515	713.207	-1.4015	325.271	-1.5705	314.4461	-1.5978	596.7936	-1.2014	589.2037	1.3663	196345.0938	1.1187	450.3396	-1.3262	550.9355	-1.0239	10686800	-1.35	350.679	109.974	96.867	268.5052	263.3288	88338.2031	200.309	0.38803	247.642	3613210
008	2018-09-14t1347	1536951086.2	egg	-1.999	-53.9975	-285.994	153.9099	28.1037	2868.5737	9132.1959	50547.9173	0	0.64516	0	-0.53292	0	-0.56917							0	-0.37186	0	-0.11491	0	1.8898	0	0	0				0	-0.21103	0	0
008	2018-09-14t1747	1536965479.33	larva	1.999	-49.9994	-281.9959	130.3638	29.4556	2545.2697	8178.2397	46622.7368	0	-0.20809	0	-0.74558	0	-0.76147							0	-0.66163	0	-0.50696	0	0.94744	0	0	0				0	-0.23815	0	0
008	2018-09-14t2147	1536979876.97	larva	5.9984	-46.0001	-277.9965	156.1018	28.5452	3025.9873	9633.1916	54762.4743	0	-0.70664	0	-0.96601	0	-0.96097							0	-0.95765	0	-0.88618	0	0.21151	0	0	0				0	-0.26662	0	0
008	2018-09-15t0147	1536994277.9	larva	9.9986	-41.9998	-273.9963	156.4347	29.0544	3039.9885	9682.0088	55598.6669	0	-1.0753	0	-1.1953	0	-1.1687							0	-1.2606	0	-1.2538	0	-0.39437	0	0	0				0	-0.29663	0	0
008	2018-09-15t0547	1537008677.34	larva	13.9985	-38	-269.9964	147.8248	20.4397	2437.0667	7741.9481	34290.9299	321.598	-0.04339	244.407	1.1064	244.649	1.177	310.138	-0.79622	308.3215	-1.3894	4341.9326	0.10272	282.4562	0.71963	300.8678	0.41179	330682	-0.64227	91.6439	52.9911	52.9255	86.1617	85.4757	1206.2638	72.4714	0.080714	82.265	71697
008	2018-09-15t0947	1537023076.81	larva	17.9983	-34.0001	-265.9966	430.3595	42.683	14967.0233	47426.631	434452.2377	532.598	0.38941	209.134	0.56074	193.1767	0.47934	464.0162	-0.15186	458.791	-0.44788	37121.2969	0.37468	350.9436	1.0185	437.602	0.96226	1663040	-0.10044	192.124	45.7144	45.3852	80.5207	77.6917	6441.6543	65.1481	0.020809	73.7538	363521
008	2018-09-15t1347	1537037477.19	larva	21.9985	-30	-261.9965	379.3802	54.4335	15392.404	49114.6113	527690.911	662.803	0.48023	267.322	1.0211	251.0966	0.96465	581.5438	0.26179	578.5195	0.25029	47686.5938	-0.17328	409.7211	1.2546	545.2751	1.3189	2176810	-0.20949	210.601	55.5294	55.1925	89.626	87.0708	7349.3306	75.0155	0.061978	83.3719	452176
008	2018-09-15t1747	1537051876.57	larva	25.9983	-26.0002	-257.9966	625.2536	37.5709	18129.7004	57103.727	449506.3463	585.431	-0.12352	226.603	0.37835	213.734	0.37835	492.4463	-0.50349	484.6703	-0.84617	47767.293	-0.93335	336.5327	0.36026	453.9426	0.36383	2198050	-0.64064	117.941	51.809	51.3232	86.1522	84.5123	8356.7656	71.1804	0.019152	79.9079	502547
008	2018-09-15t2147	1537066277.17	larva	29.9984	-22	-253.9965	740.3812	46.177	27798.9008	87722.4544	854466.1141	760.469	0.13619	254.553	0.51178	226.6002	0.35735	635.9244	0.055553	622.8999	0.026175	94116.8125	-0.24537	460.0479	1.1789	584.1967	0.87902	3745490	-0.047031	111.034	50.9542	50.25	87.5731	85.8224	12960.8203	72.2287	0.0054115	82.267	749740
008	2018-09-16t0147	1537080677.67	larva	33.9986	-17.9999	-249.9963	708.6417	47.6036	27196.5181	85834.5297	863495.0679	704.04	-0.32249	248.792	0.2369	224.1501	0.14159	566.5621	-0.57034	550.3536	-0.89804	81584.9375	-1.2285	431.7483	0.65393	525.0875	0.15218	3578620	-0.56304	171.008	49.4106	48.8928	83.2454	81.5203	11987.332	69.3146	-0.038593	78.7761	710722
008	2018-09-16t0547	1537095076.75	larva	37.9983	-14.0001	-245.9966	739.2164	51.435	29423.784	92864.0908	972325.5715	1320.52	1.2033	304.159	0.73818	268.1368	0.52457	949.7314	1.2931	908.5713	1.9132	148158.1094	-0.088787	544.0449	1.4285	813.5634	1.7084	4730590	-0.25639	114.533	60.2659	59.8818	94.5852	93.4651	14755.293	80.4845	0.021004	89.7804	937316
008	2018-09-16t0947	1537109476.91	larva	41.9984	-10.0001	-241.9965	446.6719	104.6194	30021.7225	97578.4104	1846668.9605	851.41	-0.40691	260.661	-0.069278	220.8369	-0.33299	708.4308	-0.25751	697.3517	-0.22147	111223.6406	-1.5634	534.9465	1.0704	659.5553	0.36438	4082210	-1.0014	234.166	41.3079	40.8088	76.9147	73.9321	12075.6133	60.8085	-0.17043	69.94	646923
008	2018-09-16t1347	1537123877.15	larva	45.9984	-6	-237.9965	963.5018	54.9883	44192.6303	139316.0561	1679110.5364	1207.04	0.31135	284.613	0.014633	255.0445	-0.078367	891.6512	0.50206	848.1901	0.82066	207754.7344	0.19179	540.2725	0.83513	775.5053	0.78828	6613280	0.055632	148.68	56.8606	56.3319	94.8489	93.3349	22099.7949	79.406	-0.043757	89.9513	1321210
008	2018-09-16t1747	1537138277.12	larva	49.9984	-2	-233.9965	1014.6048	60.9752	51619.0464	162690.7072	2171996.6728	1505.34	0.83007	326.065	0.39909	289.6458	0.2342	1025.2679	0.98768	985.5601	1.7677	277847.625	1.2295	583.7419	0.99541	878.3637	1.1299	8824300	0.86233	343.219	58.5646	58.1364	97.9061	95.3693	26532.5488	80.1476	-0.070957	90.2977	1584930
008	2018-09-16t2147	1537152677.29	adult	53.9985	2	-229.9964	1007.1478	68.4193	55019.2318	173389.4155	2538885.5948	871.64	-0.99382	259.459	-0.8852	226.9655	-1.0062	714.8496	-0.88715	708.1531	-1.0285	206591.5312	-0.86027	498.9659	-0.13326	670.0403	-0.49359	7474760	-0.21567	102.412	48.149	47.6048	81.2563	80.2003	23483.0684	67.5587	-0.23011	76.4721	1387120
008	2018-09-17t0147	1537167078.01	adult	57.9987	6.0002	-225.9962	1137.7348	67.7148	62959.729	198384.189	2907282.3841	1427.69	0.24587	306.88	-0.23068	270.9528	-0.37619	991.8051	0.38182	955.414	0.93237	327295.6875	1.2223	555.8889	0.32182	824.8139	0.32599	10108900	0.7823	182.405	56.2575	55.5764	96.1142	93.8071	31717.6973	79.4656	-0.11554	90.1657	1853180
008	2018-09-17t0547	1537181477.71	adult	61.9986	10.0001	-221.9963	1247.3654	72.192	72176.3602	227222.1875	3580799.6585	1184.34	-0.51061	272.323	-1.096	241.708	-1.1526	914.8768	-0.23459	896.988	0.10617	345823.4375	1.098	498.2527	-0.56173	791.9173	-0.091882	10271200	0.52736	279.333	43.0368	42.5016	78.2577	75.7055	29581.4258	62.8397	-0.34117	72.015	1623220
008	2018-09-17t0947	1537195877.12	adult	65.9984	14	-217.9965	1114.6832	76.494	69176.34	218073.5082	3563424.5588	1623.23	0.43605	323.865	-0.13393	284.7707	-0.32284	1147.502	0.796	1103.315	1.7385	415395.7188	1.9985	581.1068	0.35591	938.1098	0.77422	11695400	0.91261	360.633	59.6141	59.0592	99.7645	96.9381	36114.75	82.2045	-0.10335	92.9084	2152780
008	2018-09-17t1347	1537210272.2	adult	69.9971	17.9986	-213.9978	1103.2067	77.3696	68132.6382	214858.4994	3621378.4106	1244.65	-0.59902	273.002	-1.5239	239.2633	-1.6497	959.5137	-0.33165	933.3271	-0.10841	341586.875	0.060365	509.8801	-0.76187	853.1686	0.030279	9706030	-0.33107	173.299	53.9614	53.3322	92.069	90.1618	32776.5508	75.5783	-0.21078	86.0588	1918490
008	2018-09-17t1747	1537224672.24	adult	73.9971	21.9986	-209.9978	1222.0384	80.3024	75815.0063	238850.4165	3962936.4193	1390.74	-0.34327	291.572	-1.2411	253.0113	-1.4773	1020.0186	-0.12406	998.7506	0.35833	403927.375	0.94663	557.7543	-0.19909	882.4721	0.12423	11539800	0.28758	140.456	57.1495	56.4159	96.2458	94.6586	38113.3438	79.832	-0.16143	90.6491	2261860
008	2018-09-17t2147	1537239075.48	adult	77.998	25.9995	-205.9969	1368.3661	75.6717	83061.6732	261438.5353	4224174.3759	1359.49	-0.50339	297.273	-1.2607	260.1023	-1.4466	1042.3936	-0.10223	1017.9993	0.42212	452398.8125	1.5909	547.754	-0.47411	881.3327	0.010052	12893900	0.69007	163.291	60.1343	59.6194	98.6063	97.1207	42795.1328	82.6228	-0.12965	93.2449	2608260
008	2018-09-18t0147	1537253470.37	adult	81.9966	29.9981	-201.9983	1147.1884	92.4387	75382.8325	237819.0318	4149771.8824	1505.07	-0.23171	317.238	-0.78415	275.6233	-1.0794	1120.8143	0.25574	1100.1833	1.1175	440480.0312	1.1051	595.1284	0.23029	961.7332	0.55819	12464600	0.27377	263.377	58.5574	57.8395	99.8554	97.8733	39243.1602	82.1846	-0.15823	93.7298	2300780
008	2018-09-18t0547	1537267870.85	adult	85.9967	33.9982	-197.9982	1203.613	75.1565	74087.3454	233410.5326	3789720.1612	1589.68	-0.09986	339.571	-0.13799	296.2411	-0.45178	1177.5996	0.51632	1152.9756	1.5461	455731.0625	1.1777	626.7706	0.75091	1010.3315	0.89623	13134600	0.39676	129.371	60.985	60.6054	100.4712	98.7729	38882.3672	83.7893	-0.1504	94.6743	2358900
008	2018-09-18t0947	1537282271.41	adult	89.9968	37.9984	-193.9981	1233.4384	76.0521	76892.8091	242230.3141	3993075.238	1274.82	-0.90664	330.946	-0.53224	295.7027	-0.55886	974.5076	-0.75818	950.8425	-0.50671	391752.0625	-0.24485	577.4648	-0.24139	845.5889	-0.55896	13282200	0.29617	332.576	55.1126	54.2768	97.1984	94.341	39073.7656	79.2985	-0.31433	89.8783	2211890
008	2018-09-18t1347	1537296673.75	adult	93.9975	41.999	-189.9974	1309.7466	76.6323	77712.4925	244575.3303	3939050.8915	1390.79	-0.68977	333.181	-0.54121	293.0555	-0.74336	1063.3638	-0.29832	1046.1038	0.33009	431725.6875	0.35409	585.2391	-0.16164	899.9873	-0.1651	13525500	0.26089	318.755	65.5623	64.7632	118.4478	108.5789	48089.8008	89.414	-0.054774	101.9571	2661500
008	2018-09-18t1747	1537311073.85	adult	97.9975	45.9991	-185.9974	1366.7862	78.5523	79449.368	250127.8859	4107989.0902	1321.89	-0.90251	330.904	-0.70867	293.7559	-0.79536	1010.434	-0.69068	991.0146	-0.30889	420340.5625	-0.035107	596.0205	-0.007603	853.4162	-0.64925	13738800	0.22996	405.842	54.94	53.9234	100.6906	97.3581	41887.2734	80.9453	-0.47143	93.3454	2281050
008	2018-09-18t2147	1537325471.18	adult	101.9968	49.9983	-181.9981	1268.3441	79.6207	78315.5616	246595.3152	4113334.4481	1244.93	-1.1265	332.78	-0.71678	292.787	-0.9078	979.3921	-0.9451	962.4027	-0.70116	400571.375	-0.60736	599.3807	0.0016124	845.2999	-0.789	13601700	0.046716	222.525	60.1946	59.4838	115.3598	103.2902	47182.1719	83.8792	-0.50342	96.0064	2460330
008	2018-09-19t0147	1537339870.87	adult	105.9967	53.9982	-177.9982	1284.6113	77.8048	80838.7641	254627.2076	4299210.3122	1660.77	-0.22198	353.419	-0.020847	311.5166	-0.24538	1124.5001	-0.10935	1094.0201	0.4717	474539.0625	0.74301	613.5172	0.23781	944.9919	0.05849	14898400	0.57363	282.289	63.5978	62.7	109.3983	107.1195	46166.0859	89.4646	-0.31017	101.5137	2680960
008	2018-09-19t0547	1537354271.13	adult	109.9968	57.9983	-173.9981	1243.7915	79.0286	78206.9932	246364.3273	4121495.0129	1444.35	-0.75757	337.344	-0.68594	296.5999	-0.89741	1001.9429	-0.91036	959.1282	-0.96284	409794.625	-0.75104	602.5155	-0.041604	859.4681	-0.76744	13766300	-0.071817	248.185	58.6851	57.9044	104.4953	101.4896	42738.5703	84.6976	-1.0022	96.3278	2394820
008	2018-09-19t0947	1537368672.71	adult	113.9972	61.9988	-169.9977	1218.474	77.2231	76527.6295	240994.3173	4032335.4478	1404.29	-0.88677	340.149	-0.64432	297.7583	-0.9167	1032.567	-0.76947	1002.1135	-0.65666	413026.8125	-0.80986	612.3911	0.11136	868.994	-0.72459	13578700	-0.24945	240.17	66.731	66.1472	109.8914	107.8952	43956.5703	91.9599	-0.38703	103.2928	2663900
008	2018-09-19t1347	1537383073.89	adult	117.9975	65.9991	-165.9974	1202.9395	79.6248	79240.3523	249698.2913	4364068.7269	1154.74	-1.4653	308.928	-1.8631	272.7488	-1.9725	856.8369	-1.8549	838.5636	-2.3246	353873.6562	-2.0232	545.2162	-1.2717	742.9867	-1.8818	12756900	-0.73769	175.318	58.6523	57.6423	102.4896	100.3617	42328.1875	84.1058	-1.4091	95.8785	2421990
008	2018-09-19t1747	1537397473.14	adult	121.9973	69.9989	-161.9976	1279.5052	83.3752	81605.0845	256998.6733	4574892.5378	1451.11	-0.85985	307.058	-1.9892	272.1782	-2.0633	976.6817	-1.179	938.8367	-1.4726	416066.4062	-0.94295	532.4965	-1.5395	818.8871	-1.2371	13065900	-0.6556	199.596	61.4629	59.9261	123.9161	118.9572	52788.2656	88.8447	-0.98386	106.9883	2615370
008	2018-09-19t2147	1537411875.5	adult	125.998	73.9995	-157.9969	1160.0856	81.007	75610.9127	238274.7048	4174054.1907	1924.13	0.095043	330.918	-1.1608	288.3402	-1.4838	1194.0698	0.03742	1149.5004	0.35428	470463.5	-0.13255	590.8828	-0.43048	970.3889	0.041973	13036500	-0.73635	164.712	63.9956	62.6589	113.7339	110.9248	44811.1641	91.5401	-0.79874	105.1212	2521110
008	2018-09-20t0147	1537426271.52	adult	129.9969	77.9984	-153.998	1267.539	79.2684	78926.8724	248517.8472	4150630.9803	2108.79	0.425	367.334	0.13162	324.5613	-0.088067	1244.5723	0.26967	1182.9456	0.4984	512763.75	0.3741	637.111	0.40884	1001.4858	0.25953	15122800	0.24692	254.991	67.4854	66.2622	123.4079	119.3114	50844.0352	95.9256	-0.43316	111.7778	2778310
008	2018-09-20t0547	1537440670.93	adult	133.9967	81.9983	-149.9982	1197.8113	82.4263	78701.3091	247961.8722	4381052.9161	1738.89	-0.38087	335.049	-1.1201	293.6848	-1.3993	1181.2598	-0.13901	1133.2096	-0.1225	485497.75	-0.22975	597.9268	-0.35942	987.1733	0.092531	13740700	-0.50123	325.046	67.9044	65.9518	137.4595	133.2654	56495.8594	98.1259	-0.31797	120.3045	2784830
008	2018-09-20t0947	1537455071.72	adult	137.9969	85.9985	-145.998	1117.0635	81.3074	73435.3269	231582.6674	4028819.6634	2860.38	1.8271	347.163	-0.72879	302.6212	-1.1012	1397.2452	0.99088	1255.1449	0.77186	535144.9375	0.30325	625.1911	0.10427	1082.844	0.82514	13287000	-0.7782	198.369	70.1155	68.4063	130.655	126.95	50040.8711	99.3525	-0.31274	116.7843	2683530
008	2018-09-20t1347	1537469472.93	adult	141.9973	89.9988	-141.9976	1219.0325	81.2363	79432.2192	250225.3109	4334758.7615	2373.22	0.79624	369.283	0.030895	323.5865	-0.3079	1384.2988	0.85389	1297.9684	0.95028	574484	0.64739	653.6171	0.57149	1092.6596	0.84575	15293500	0.15112	211.747	71.3527	69.7726	134.4471	131.2212	55795.5312	102.5843	-0.09886	122.0978	2955000
008	2018-09-20t1747	1537483870.97	adult	145.9967	93.9983	-137.9982	1220.0051	80.3813	80313.0624	253117.1746	4406597.9139	1967.64	-0.048189	359.343	-0.39296	317.8409	-0.6064	1335.295	0.53347	1259.4492	0.40582	559488.625	0.22162	643.3812	0.34999	1051.4775	0.47041	15043500	-0.026271	296.173	69.818	67.624	149.0407	141.8214	62448.0625	102.3064	-0.25608	128.8134	2922860
008	2018-09-20t2147	1537498273.76	adult	149.9975	97.999	-133.9974	1302.2085	83.2016	84728.1082	266751.1801	4711156.2959	2377.21	0.70994	360.544	-0.40485	311.9443	-0.91403	1471.6869	1.185	1391.6312	1.4021	650485.625	1.2573	654.4552	0.50257	1150.9653	1.1832	15924900	0.33965	340.348	71.9536	70.2904	138.8607	132.6666	61376.4375	101.575	-0.45266	122.0458	3178120
008	2018-09-21t0147	1537512671.18	adult	153.9968	101.9983	-129.9981	1257.877	83.0892	82701.1507	260452.4716	4611167.5118	1736.43	-0.56343	351.557	-0.79177	309.3344	-1.0878	1152.5516	-0.49585	1110.1216	-1.4026	497902.3125	-1.0635	637.2269	0.17751	952.509	-0.34908	15153900	-0.080153	279.939	69.8267	68.2342	137.4966	131.1988	59398.5391	100.7782	-0.64545	121.1267	3009880
008	2018-09-21t0547	1537527071.52	adult	157.9969	105.9984	-125.998	848.6078	106.5011	60247.851	192079.0558	3749572.0968	2258.12	0.40929	348.715	-0.95089	313.7907	-0.96735	1245.3159	-0.059912	1164.7952	-1.1282	391029.1875	-2.7631	586.8746	-0.68054	969.2737	-0.24482	10944100	-2.092	191.686	70.7926	69.2037	136.0761	130.675	42727.8984	100.3097	-0.79575	119.3727	2221750
008	2018-09-21t0947	1537541470.6	adult	161.9966	109.9982	-121.9983	1374.6399	80.7448	89231.3183	280902.2728	4957105.3767	2339.16	0.53653	371.511	-0.16021	328.3178	-0.42138	1269.8237	0.031195	1179.8323	-1.2126	590468.0625	-0.21446	686.6043	0.93085	1017.594	0.084332	17274100	0.79916	288.557	68.1176	66.332	138.653	133.8968	64473.6523	100.9521	-0.83629	122.8027	3167260
008	2018-09-21t1347	1537555871.28	adult	165.9968	113.9984	-117.9981	1266.3236	85.7499	84229.6052	265310.8741	4749638.901	2512.92	0.8418	392.035	0.55063	342.1622	0.10262	1537.7626	1.294	1438.9445	1.2339	675077.75	0.77278	692.7795	1.0002	1217.7832	1.4617	17202500	0.71166	329.144	72.755	70.1293	177.483	167.0318	77915.0391	107.3197	-0.38201	142.8478	3192490
008	2018-09-21t1747	1537570272.53	adult	169.9972	117.9987	-113.9977	1339.1827	81.7529	88911.3771	279935.8838	5012630.6221	2906.17	1.5577	392.282	0.51441	341.3294	0.011572	1496.1177	1.0555	1385.0005	0.54163	694198.625	0.86857	725.8089	1.4965	1190.925	1.2361	18168900	1.0972	362.224	74.6387	72.3114	179.8656	167.0342	83457.6328	109.4731	-0.31766	144.9026	3456970
008	2018-09-21t2147	1537584675.46	adult	173.998	121.9995	-109.9969	1322.7913	87.4973	88314.5683	278169.498	5110444.5755	3293.35	2.2543	398.116	0.68809	343.9361	0.067886	1654.1941	1.7535	1525.2465	1.9321	762583.5	1.6915	735.3828	1.6193	1257.6004	1.6478	18322900	1.1143	254.187	74.8879	73.1857	152.0918	145.0133	70114.2969	107.5171	-0.58718	130.9696	3446640
008	2018-09-22t0147	1537599071.9	adult	177.997	125.9985	-105.9979	1305.0512	82.2241	83739.912	263652.5718	4571479.7658	2384.47	0.55819	393.262	0.46921	343.8483	0.012028	1425.9517	0.68177	1331.9858	-0.29335	623140.875	-0.48323	714.1205	1.2709	1102.8736	0.60658	17174200	0.55889	200.383	68.3377	67.006	134.8651	131.1512	58936.0273	101.2438	-1.1585	120.9643	2984380
008	2018-09-22t0547	1537613472.13	adult	181.997	129.9986	-101.9979	1303.8247	84.5436	87187.8347	274577.4292	5040349.4786	2418.3	0.61455	386.686	0.19035	334.3908	-0.43859	1472.1888	0.87425	1371.6534	0.019858	669845.9375	0.043112	723.0948	1.397	1175.8329	1.0645	17569800	0.69349	361.241	68.9447	66.748	154.2094	148.9181	70165.2734	102.9525	-1.1118	132.1691	3132640
008	2018-09-22t0947	1537627871.3	adult	185.9968	133.9984	-97.9981	1311.3565	83.6216	89487.1896	281841.2451	5106420.9049	2658.68	1.047	398.979	0.61259	346.9157	0.04454	1501.291	0.98885	1425.189	0.49701	699601.625	0.34457	705.0001	1.119	1178.3351	1.0692	18592800	1.0994	263.051	75.5283	73.3388	155.1743	149.1112	72311.2188	110.4096	-0.68566	134.8173	3519690
008	2018-09-22t1347	1537642271.76	adult	189.9969	137.9985	-93.998	1326.0458	85.261	88926.0827	279987.3378	5063131.7201	2902	1.4824	403.161	0.7423	349.9718	0.13137	1562.2413	1.2383	1446.4832	0.61833	724880	0.59804	725.0183	1.4294	1209.9785	1.2593	18671200	1.1022	346.803	75.5319	73.2366	172.1955	167.5518	79898.7188	111.4205	-0.72202	146.7952	3498030
008	2018-09-22t1747	1537656672.35	adult	193.9971	141.9987	-89.9978	1348.4011	85.3173	91984.5299	289647.0249	5275780.7568	2522.27	0.80607	388.711	0.18851	338.6163	-0.38377	1453.2302	0.77618	1350.3671	-0.48781	697550.5	0.034159	681.598	0.79433	1150.0207	0.89828	18627000	1.0567	234.569	74.4415	72.0319	159.9753	153.1292	76788.1562	110.4352	-0.87858	137.9498	3567230
008	2018-09-22t2147	1537671071.83	adult	197.997	145.9985	-85.9979	1425.6687	86.9734	96006.597	302268.1225	5528204.0208	3064.71	1.7626	378.015	-0.22548	325.961	-0.94692	1527.631	1.0713	1423.595	0.19937	765343.125	0.97006	696.0689	1.0234	1173.6858	1.0393	18910600	1.1476	328.222	80.2404	77.7021	172.8897	163.3705	86617.7422	116.1094	-0.63974	147.8365	4014110
008	2018-09-23t0147	1537685471.92	adult	201.997	149.9985	-81.9979	1355.4375	88.64	92863.6722	292425.8981	5445799.9319	2556.45	0.87512	377.304	-0.26901	327.6268	-0.90891	1490.5641	0.91929	1407.7107	0.0028307	721433	0.18789	685.5709	0.8855	1190.443	1.1388	18239600	0.84812	383.092	81.743	78.9248	192.5235	181.4844	93181.3828	118.9856	-0.57906	152.7237	3951620
008	2018-09-23t0547	1537699871.66	adult	205.9969	153.9985	-77.998	1261.2158	90.4298	88536.265	278884.9643	5319448.6533	3113.86	1.8477	377.147	-0.28614	327.1299	-0.95454	1600.8326	1.3374	1477.5538	0.63478	737983.875	0.36774	673.1426	0.7265	1228.4152	1.3582	17374800	0.48477	263.675	79.7559	76.8171	172.8644	165.2514	79690.5	117.8532	-0.73713	149.3736	3674270
008	2018-09-23t0947	1537714271.26	adult	209.9968	157.9983	-73.9981	1285.5049	86.6435	88453.5765	278618.9318	5113271.1779	2744.87	1.2179	378.406	-0.24912	329.2475	-0.89199	1489.6027	0.9186	1387.7665	-0.13292	686706.8125	-0.30779	675.8365	0.79227	1156.6053	0.97254	17425200	0.50134	288.407	80.7511	77.4598	181.5509	173.9855	83694.9688	121.2833	-0.65686	155.0465	3718510
008	2018-09-23t1347	1537728671.71	adult	213.9969	161.9985	-69.998	1245.3757	90.0477	89092.8978	280722.5611	5390512.9203	2572.94	0.93347	372.881	-0.45539	325.4309	-1.0688	1541.4475	1.1127	1445.1758	0.40749	715231.625	0.11311	678.8731	0.86286	1186.073	1.148	17288300	0.44369	370.041	81.1679	76.662	203.7494	195.0528	94539.7188	127.0302	-0.47304	171.5018	3763270
008	2018-09-23t1747	1537743072.14	adult	217.997	165.9986	-65.9979	1358.7028	88.3876	92209.5454	290270.4244	5433410.295	3194.24	2.003	372.382	-0.47197	326.3104	-1.0504	1513.2723	1.0171	1356.1162	-0.20244	727884	0.3376	662.6604	0.65657	1102.8749	0.72684	17881400	0.68366	282.022	82.6604	79.2311	175.7183	169.0644	84520.4844	124.8938	-0.66675	154.857	3969270
008	2018-09-23t2147	1537757471.68	adult	221.9969	169.9985	-61.998	1321.8624	81.3697	85939.7263	270576.0265	4785271.7637	2620.16	1.0393	404.899	0.68549	357.4424	0.17188	1601.1857	1.3375	1486.1194	0.86755	718932.375	0.35038	705.8803	1.3123	1204.5407	1.286	18141900	0.78617	282.236	81.6242	77.6968	187.4641	179.8141	84171.3828	129.5664	-0.54499	163.4538	3657250
008	2018-09-24t0147	1537771871.93	adult	225.997	173.9985	-57.9979	1258.2764	89.1532	88769.759	279728.4583	5256624.5208	3173.41	1.9824	402.646	0.60709	352.1772	-0.053307	1769.8461	1.9287	1623.6311	1.893	817668.875	1.4151	715.1926	1.4756	1298.9911	1.8013	18599800	0.97038	355.36	82.1269	77.9331	203.1521	191.6915	93856.2656	130.8707	-0.57534	171.5682	3793770
008	2018-09-24t0547	1537786271.7	adult	229.9969	177.9985	-53.998	1409.0652	86.6571	97393.6515	307100.0074	5702011.2557	2079.07	0.15418	377.127	-0.29113	337.0816	-0.66643	1285.2263	0.27459	1200.3984	-0.79954	652895	0.023382	653.4571	0.61965	983.556	0.19313	19124900	1.1765	328.795	76.3031	71.966	199.2057	188.3461	101196.5	125.5753	-0.88297	169.8501	3869480
008	2018-09-24t0947	1537800671.6	adult	233.9969	181.9984	-49.998	1367.0647	89.6601	95772.7146	301517.1059	5705021.2164	2874.26	1.4822	387.333	0.076129	339.225	-0.59233	1446.8695	0.84019	1315.4818	0.16391	721987.875	0.88095	670.8307	0.90303	1090.962	0.77309	19304700	1.252	274.623	82.8838	78.2734	192.1276	187.1015	95871.6641	133.0198	-0.6497	172.5662	4130930
008	2018-09-24t1347	1537815071.59	adult	237.9969	185.9984	-45.998	1279.7852	87.7655	88935.304	280203.8424	5321986.7461	3073.06	1.7933	397.532	0.44453	349.4316	-0.19496	1668.6794	1.5889	1562.6758	1.8349	772598.5625	1.5552	719.1025	1.6296	1216.2611	1.4323	18391800	0.92545	377.661	87.7066	82.3145	205.7646	199.3493	95268.9922	144.8549	-0.24183	182.6885	4057750
008	2018-09-24t1747	1537829469.8	adult	241.9964	189.9979	-41.9985	1347.8159	86.739	91699.6609	288719.5931	5432024.1383	2594.32	1.003	383.61	-0.028725	340.912	-0.53588	1466.2839	0.92039	1335.8022	0.66793	700883.75	1.1395	655.169	0.75736	1065.4911	0.69688	18314700	0.91653	348.002	82.0959	76.9033	214.0777	204.4636	102329.1406	138.4143	-0.58036	183.3998	3919500
008	2018-09-24t2147	1537843872.32	adult	245.9971	193.9986	-37.9978	1360.4583	88.7059	93349.6112	293947.2197	5536895.278	2561.38	0.94432	399.116	0.52315	354.1004	-0.019716	1418.3429	0.76891	1299.3459	0.63509	690733	1.2639	679.5058	1.1463	1092.4701	0.85719	19406600	1.3396	382.893	91.078	87.0014	210.489	201.2121	102508.1406	144.8352	-0.39682	185.1348	4428580
008	2018-09-25t0147	1537858272.44	adult	249.9971	197.9987	-33.9978	1345.509	89.2148	90874.9199	286131.5088	5384348.5834	2328.96	0.57687	397.379	0.47776	356.1763	0.060745	1341.1046	0.53032	1215.418	0.34905	634342.5	0.9866	676.8581	1.1543	1029.0693	0.57048	18796000	1.1383	356.043	97.7605	92.3675	233.3658	226.6259	110382.0312	158.2473	0.065495	208.6278	4624070
008	2018-09-25t0547	1537872670.96	adult	253.9967	201.9983	-29.9982	530.7002	106.6759	41772.9478	136055.4391	2775328.9771	1357.97	-0.90429	376.755	-0.2177	352.204	-0.096736	928.319	-0.74589	863.069	-1.3341	202373.5312	-2.507	589.7144	-0.048692	767.6784	-0.67567	8207620	-2.7301	344.78	107.723	102.0089	236.2652	228.1665	51505.8125	173.6645	0.60195	212.1684	2346750
008	2018-09-25t0947	1537887063.82	adult	257.9947	205.9963	-26.0002	801.1935	140.1713	66266.2192	214414.6853	5000606.4857	2368.66	0.63944	387.272	0.16193	337.4448	-0.67867	1437.2572	0.84736	1326.7767	1.2645	495853.7188	0.23697	716.1579	1.8149	1103.5833	0.98322	13340800	-0.8142	398.991	90.7664	88.1442	186.451	176.8832	64325.6133	138.2762	-0.8584	165.1545	3126720
008	2018-09-25t1347	1537901463.41	adult	261.9946	209.9962	-22.0003	816.6336	120.9674	63947.0189	203999.5503	4393698.5285	2076.72	0.20909	359.75	-0.76224	335.5502	-0.75299	1045.0323	-0.33271	981.007	-0.32117	347995.7812	-0.78692	577.4153	-0.13632	842.0729	-0.24358	11959500	-1.2932	363.44	95.2586	89.3726	219.5444	214.8077	73108.2812	160.5008	-0.056209	202.521	3166780
008	2018-09-25t1747	1537915863.47	adult	265.9946	213.9962	-18.0003	1017.4174	93.366	74913.2553	237240.6507	4676853.6061	995.854	-1.3668	347.009	-1.1756	329.6443	-0.98539	697.0046	-1.3495	677.7348	-1.6246	271831.8125	-1.1919	541.6046	-0.60934	636.8032	-1.1819	13518800	-0.69313	366.306	99.7599	93.1614	236.2076	228.058	92120.9531	169.8076	0.23509	212.2926	3886450
008	2018-09-25t2147	1537930268.49	adult	269.996	217.9976	-13.9989	871.9099	121.0947	65067.7237	207011.6334	4393637.3186	1898.21	-0.031217	355.158	-0.87604	331.0717	-0.92857	1020.9788	-0.35671	969.1357	-0.010556	346111.8125	-0.33091	561.2014	-0.28125	791.4986	-0.41371	12020700	-1.2148	377.72	99.342	92.1072	240.3643	233.1434	81483.4844	174.5009	0.34689	218.354	3362330
008	2018-09-26t0147	1537944663.88	adult	273.9948	221.9963	-10.0002	922.2644	121.5422	64834.4914	208392.9301	3959384.3503	2677.19	1.0999	363.096	-0.58584	326.5829	-1.1053	1337.3525	0.59254	1186.6684	1.1929	452025.1562	0.79285	630.1397	0.76629	927.5324	0.25553	12270100	-1.0973	353.713	97.6622	90.4978	254.9566	247.3088	86175.3281	169.5692	0.090884	228.0368	3300300
008	2018-09-26t0547	1537959061.95	adult	277.9942	225.9958	-6.0007	970.5068	99.4997	72175.8015	228480.2032	4642848.7228	1078.32	-1.1722	342.925	-1.247	329.1298	-1.0052	699.0936	-1.2443	683.855	-0.97995	262859.1875	-0.5502	513.6986	-0.88504	636.44	-1.064	12872700	-0.85176	371.127	106.247	98.1583	258.4226	252.6553	97166.8906	188.3508	0.73365	233.9425	3988300
008	2018-09-26t0947	1537973464.47	adult	281.9949	229.9965	-2	937.5937	108.0129	72021.5128	228574.2681	4743887.7842	929.321	-1.36	342.788	-1.23	330.2744	-0.96046	676.6962	-1.279	659.8618	-0.89657	253761.0625	-0.38518	507.2372	-0.93712	619.186	-1.1061	12838500	-0.83944	346.513	107.49	99.1688	258.9818	251.0952	97118.1875	191.185	0.76946	234.9976	4025820
008	2018-09-26t1347	1537987864.38	dead	285.9949	233.9964	2	960.1864	124.0583	67704.3446	216660.6802	4266090.4295	1428.57	-0.63819	353.787	-0.83908	326.7329	-1.1013	1025.834	-0.25346	1000.8996	0.81718	362119.375	0.774	573.8726	0.083958	856.6133	0.019011	12485800	-0.94333	420.436	102.814	93.2594	274.8026	269.0557	97005.3281	188.2787	0.59106	248.6314	3628520
009	2018-09-14t1347	1536951094.38	egg	-1.9991	-65.9975	-217.9961	153.9032	27.1734	2860.3989	9101.1247	49406.7976	0	0.64516	0	-0.53292	0	-0.56917							0	-0.37185	0	-0.11491	0	1.8898	0	0	0				0	-0.21103	0	0
009	2018-09-14t1747	1536965487.56	larva	1.9991	-61.9994	-213.998	156.6889	27.9135	2951.5827	9391.7052	52079.7551	0	-0.20809	0	-0.74558	0	-0.76147							0	-0.66163	0	-0.50696	0	0.94743	0	0	0				0	-0.23815	0	0
009	2018-09-14t2147	1536979885.13	larva	5.9984	-58.0001	-209.9986	165.1164	28.1432	3092.1831	9826.8829	54642.0007	0	-0.70664	0	-0.96601	0	-0.96097							0	-0.95765	0	-0.88618	0	0.21151	0	0	0				0	-0.26662	0	0
009	2018-09-15t0147	1536994286.05	larva	9.9986	-53.9998	-205.9984	161.6623	27.8333	3021.312	9602.9077	53006.6286	0	-1.0753	0	-1.1953	0	-1.1687							0	-1.2606	0	-1.2538	0	-0.39436	0	0	0				0	-0.29662	0	0
009	2018-09-15t0547	1537008685.51	larva	13.9985	-50	-201.9985	164.89	27.6915	3058.6288	9716.2489	53334.5584	0	-1.3753	0	-1.4347	0	-1.3861							0	-1.5713	0	-1.6108	0	-0.91082	0	0	0				0	-0.3285	0	0
009	2018-09-15t0947	1537023084.95	larva	17.9983	-46.0001	-197.9987	351.2668	35.5914	9735.8489	30804.4388	230588.7087	463.264	0.12615	252.838	1.0303	248.0127	1.0738	402.6037	-0.51185	394.5962	-0.85184	21337.9961	1.6022	324.5401	0.79958	382.1248	0.59197	1320830	-0.36009	109.793	58.3344	57.9743	91.2744	89.402	4837.5405	78.0933	0.097026	86.7609	304739
009	2018-09-15t1347	1537037485.38	larva	21.9984	-42	-193.9986	400.253	48.9292	15455.1632	49133.8701	501861.5611	546.644	0.069841	266.885	1.0163	257.8416	1.0405	450.0604	-0.49463	441.4203	-0.76651	36904.9531	-0.1576	359.8792	0.83169	421.3012	0.49635	2179920	-0.20726	152.764	62.6828	62.4593	96.7801	94.4709	7935.9648	82.3422	0.10711	91.2222	511993
009	2018-09-15t1747	1537051884.67	larva	25.9983	-38.0002	-189.9988	443.4785	43.8568	17285.0557	54821.0492	558050.4497	550.838	-0.2385	282.51	1.0235	278.0409	1.1294	435.3851	-0.82653	428.5401	-1.0663	40055.4297	-1.0937	353.7225	0.50973	406.2146	0.048657	2582710	-0.38028	255.273	56.7503	56.4327	94.1884	90.6636	8665.332	77.272	0.058583	87.5006	518811
009	2018-09-15t2147	1537066285.35	larva	29.9984	-34	-185.9986	629.7556	46.6229	25661.2974	81021.1414	867851.3279	874.174	0.49479	308.104	1.1543	288.4992	1.1103	699.5845	0.41107	685.6423	0.37041	95143.5	0.41703	470.3644	1.271	630.4019	1.183	4171730	0.22777	202.262	58.3452	58.1171	94.6634	92.077	12874.2285	79.2345	0.053319	88.6568	789994
009	2018-09-16t0147	1537080685.8	larva	33.9986	-29.9999	-181.9984	617.0599	47.4572	21739.4705	68638.7565	638582.761	1384.03	1.7257	333.119	1.2918	304.0761	1.1571	912.2903	1.3382	860.0294	1.253	105825.6797	-0.071119	498.1464	1.2629	761.0624	1.7011	3845200	-0.39858	114.398	60.5252	60.2159	96.3277	95.2044	11174.0078	81.578	0.050594	91.197	698642
009	2018-09-16t0547	1537095084.84	larva	37.9983	-26.0002	-177.9987	732.9274	45.4194	28199.6204	89094.5296	888089.3497	878.08	-0.075921	296.33	0.63571	267.0951	0.5107	736.9205	0.12986	728.4825	0.21211	110538.0781	-0.65322	523.2182	1.2318	685.1384	0.86662	4417690	-0.44182	198.055	53.2533	52.6293	91.5131	88.9754	13726.9639	74.6855	-0.024231	84.647	793900
009	2018-09-16t0947	1537109485.01	larva	41.9983	-22.0001	-173.9987	875.7113	50.5212	36504.0014	115054.3522	1253497.217	1422.88	1.185	326.629	0.83895	295.1957	0.71162	966.1783	1.1395	923.4686	1.2184	186472.4219	0.99299	538.3344	1.1035	801.2373	1.2925	6289890	0.25946	145.907	56.0199	55.5515	94.1425	93.3055	18169.5039	79.3209	-0.013895	89.0313	1078780
009	2018-09-16t1347	1537123885.29	larva	45.9984	-18.0001	-169.9986	914.0953	53.4082	37400.6689	117782.5029	1306507.4593	1033.51	-0.15541	302.95	0.2826	272.6854	0.18555	777.84	-0.11012	756.155	-0.031281	154012.3281	-0.62915	530.9698	0.74104	697.7702	0.27886	5981740	-0.29277	193.941	62.729	62.6105	97.7791	95.8182	19360.2656	83.3662	-0.0070161	92.3709	1238580
009	2018-09-16t1747	1537138285.22	larva	49.9984	-14.0001	-165.9986	942.059	55.6069	42776.3891	134979.1201	1587954.9198	1850.2	1.7269	321.99	0.33473	277.9678	0.044411	1229.7448	2.0798	1176.9128	2.3687	277922.3125	2.0924	589.4559	1.0559	974.1895	1.7595	7247020	0.021686	127.687	62.9651	62.642	98.9285	97.311	22357.8301	84.3127	-0.028266	94.4026	1417160
009	2018-09-16t2147	1537152685.44	larva	53.9985	-10	-161.9985	1092.3735	61.3835	53078.1957	167187.6958	2160225.6083	1256.79	-0.011351	284.176	-0.46149	251.8078	-0.56617	853.4962	-0.15149	796.7122	-0.19951	238125.4219	0.39236	517.3119	0.07145	714.0581	-0.1996	7916020	0.012851	285.177	44.9406	44.1972	84.3238	81.2074	23526.3516	66.4065	-0.24285	77.458	1251870
009	2018-09-17t0147	1537167086.18	larva	57.9987	-5.9998	-157.9983	1040.6806	62.0482	52545.082	165479.6246	2249960.3393	827.673	-1.2592	288.369	-0.5784	262.3881	-0.54339	681.5472	-1.262	671.0913	-1.1516	188107.0469	-1.3916	483.8681	-0.52935	618.4398	-1.0782	7947730	-0.30956	285.581	46.601	45.667	89.3065	86.4243	24648.6016	70.3393	-0.22383	81.8509	1284370
009	2018-09-17t0547	1537181485.78	larva	61.9986	-1.9999	-153.9985	1130.1696	64.6953	59760.7851	188332.6717	2638709.729	918.353	-1.1683	294.829	-0.62965	269.4085	-0.55184	699.1529	-1.3724	681.3162	-1.2344	219534.0156	-1.1391	472.8204	-0.88083	611.026	-1.3477	9230510	0.012436	204.357	48.4041	47.8104	87.2999	85.2955	27412.1523	70.992	-0.23727	81.172	1515440
009	2018-09-17t0947	1537195885.19	adult	65.9984	1.9999	-149.9986	1152.15	67.4772	61241.8378	192917.0108	2712913.3561	1018.08	-1.0427	294.516	-0.80654	264.3243	-0.81715	798.4612	-1.044	789.8539	-0.67152	256306.0469	-0.77606	504.6262	-0.66425	715.0937	-0.80805	9451920	-0.17853	110.853	47.956	47.2982	86.123	84.802	27645.4688	70.0463	-0.27037	80.4143	1539050
009	2018-09-17t1347	1537210280.4	adult	69.9971	5.9986	-145.9999	1209.2951	72.4807	68397.0682	215444.2008	3244420.3632	1249.93	-0.58623	309.629	-0.59668	274.0912	-0.71299	978.0383	-0.23261	949.122	0.26699	350137.7188	0.73988	561.3329	-0.030828	846.0297	-0.021626	11073600	0.32498	366.524	56.31	55.6865	97.3223	94.5138	34841.3906	79.1998	-0.1568	89.9734	2013870
009	2018-09-17t1747	1537224680.42	adult	73.9971	9.9986	-141.9999	1185.8767	76.361	69455.9998	218795.803	3465377.8655	1620.63	0.20946	302.445	-0.93846	263.7309	-1.1589	1066.3296	0.12821	1038.2955	0.79846	387077.625	1.0286	558.2666	-0.19131	863.2273	-0.019742	10978800	0.021248	227.659	60.6755	60.1711	99.8439	97.9338	36243.3203	84.2205	-0.089766	94.535	2202520
009	2018-09-17t2147	1537239083.65	adult	77.998	13.9995	-137.999	1159.5029	75.3534	68761.2263	216690.3819	3413067.0112	1484.23	-0.20504	326.787	-0.36483	293.9561	-0.34953	1055.0497	-0.031724	1019.0472	0.58681	379817.875	0.48724	556.8872	-0.32552	869.4842	-0.0815	11733600	0.14318	373.622	56.8614	56.1726	98.8228	95.3542	35576.2188	79.9734	-0.17767	91.3855	2041670
009	2018-09-18t0147	1537253478.55	adult	81.9965	17.9981	-134.0005	1139.7551	76.0545	68103.6686	214584.8781	3405840.342	1313.74	-0.6873	328.072	-0.43034	295.1609	-0.40039	974.5483	-0.57931	943.9435	-0.10033	346939.1875	-0.4632	555.9028	-0.4523	855.9073	-0.28829	11665600	-0.10135	256.282	64.6351	64.1682	102.5644	100.2157	36512.9258	86.3632	-0.072719	96.812	2298300
009	2018-09-18t0547	1537267878.94	adult	85.9967	21.9982	-130.0004	1304.7899	78.0243	76021.1205	239336.5315	3830320.8447	1514.83	-0.27732	333.574	-0.34503	304.3453	-0.1556	908.6522	-1.057	854.2692	-0.98183	361643.5625	-0.48169	545.4537	-0.75242	731.3083	-1.4145	13254900	0.45321	133.677	67.4975	67.0211	105.9809	104.2419	42180.4062	90.3262	0.0039723	100.6769	2682080
009	2018-09-18t0947	1537282279.52	adult	89.9968	25.9983	-126.0002	1294.5602	77.2276	76803.754	241828.3329	3909092.8855	1982.68	0.76355	349.556	0.13436	314.9565	0.16745	1142.5491	0.24649	1066.6432	0.61243	459304.7188	0.96849	572.4647	-0.3385	905.3534	-0.047774	14022400	0.64449	336.443	62.64	62.0995	105.2181	102.5383	42297.6875	86.9481	-0.099971	97.6777	2512800
009	2018-09-18t1347	1537296681.91	adult	93.9975	29.999	-121.9995	1173.8886	83.9105	78230.0167	246635.5664	4359023.8073	2361.7	1.587	326.717	-0.77774	292.2729	-0.77341	1325.0028	1.2924	1249.0092	2.0101	540601.125	2.1	541.6232	-1.0393	955.729	0.32475	13320900	0.16403	409.156	60.8294	59.7739	112.6497	108.578	45961.0938	86.6089	-0.15134	101.8247	2480140
009	2018-09-18t1747	1537311082.01	adult	97.9975	33.999	-117.9995	1256.7996	77.3275	80050.7264	252166.8174	4235594.8333	1305.05	-0.94168	338.751	-0.41845	305.8413	-0.32677	972.824	-0.92163	951.1422	-0.62188	406640.4375	-0.4168	541.8492	-1.121	841.6129	-0.755	14144200	0.42354	343.748	64.6209	63.612	128.0272	122.0372	53515.3711	89.8932	-0.0768	107.4301	2698180
009	2018-09-18t2147	1537325479.21	adult	101.9967	37.9983	-114.0003	1247.0023	81.3579	80877.3756	254754.1278	4404632.0478	1740.89	0.015076	332.311	-0.7342	295.9178	-0.78569	1145.2386	0.076335	1105.5522	0.57152	483290.6875	0.66028	569.6156	-0.61517	920.3964	-0.10908	14011200	0.24424	228.983	67.6553	66.1031	143.297	137.1416	60471.3516	94.7924	0.14115	118.3553	2852550
009	2018-09-19t0147	1537339878.95	adult	105.9967	41.9982	-110.0003	1231.8251	84.2358	80102.9516	252329.9159	4413345.5222	1263.69	-1.1248	319.292	-1.2908	289.2124	-1.1192	952.5046	-1.1653	934.5299	-0.96431	398146.9375	-0.81665	535.4723	-1.3767	819.582	-1.0802	13324700	-0.19352	250.846	53.8707	52.0309	137.5696	132.2011	57504.1094	80.9779	-0.99776	115.4067	2248130
009	2018-09-19t0547	1537354279.18	adult	109.9967	45.9982	-106.0003	1191.4977	79.5618	77818.0563	245292.9476	4222478.8082	1203.71	-1.297	336.987	-0.69922	308.7936	-0.41769	882.2818	-1.639	862.3425	-1.6664	358206.4062	-1.4739	548.3369	-1.1527	764.9034	-1.6233	13667500	-0.12046	286.968	69.8557	68.0438	170.8317	160.6718	69357.6562	97.6597	0.35376	131.682	2833210
009	2018-09-19t0947	1537368680.94	adult	113.9972	49.9987	-101.9998	1167.3057	84.0714	78800.8419	248345.8161	4466718.5795	2410.23	1.3329	335.743	-0.80808	297.3327	-0.93351	1276.8179	0.70054	1185.1545	1.0686	524772.125	0.88462	592.0174	-0.30089	965.7491	0.14417	13778900	-0.15004	295.899	63.1792	61.104	171.4407	163.2845	70462.1094	90.9011	-0.50872	134.3793	2592870
009	2018-09-19t1347	1537383082.12	adult	117.9975	53.9991	-97.9995	1313.2285	78.7643	81524.6758	256602.4487	4306746.8282	1675.02	-0.33666	352.177	-0.25742	319.3372	-0.12355	1121.7234	-0.28274	1065.4307	-0.011192	477854.1875	0.15113	547.6813	-1.2226	884.4045	-0.62645	14980900	0.37364	288.246	73.5126	71.1189	187.569	177.5504	79904.3906	103.6204	0.82513	153.9479	3127080
009	2018-09-19t1747	1537397481.38	adult	121.9973	57.9989	-93.9997	1257.2654	81.0258	81029.7348	255237.3809	4370747.5876	1844.46	-0.021332	353.169	-0.27886	314.7536	-0.36474	1129.3247	-0.28681	1075.2061	0.04745	477704.375	0.086619	603.4451	-0.15217	939.6427	-0.18016	14923900	0.2762	323.265	70.6212	68.3715	195.1729	182.5468	82558.1406	99.0659	0.17448	148.3857	2984240
009	2018-09-19t2147	1537411883.68	adult	125.998	61.9995	-89.999	1299.8224	81.97	85635.1623	269905.8258	4697395.5247	2041.51	0.34105	353.922	-0.30823	317.7419	-0.30412	1217.8656	0.17426	1153.6293	0.77125	544385.9375	0.9589	588.0288	-0.48524	938.1938	-0.23523	15799400	0.64969	358.305	72.9029	70.5927	204.9131	190.096	91596.1328	101.8261	0.35349	150.5445	3254460
009	2018-09-20t0147	1537426279.65	adult	129.9969	65.9984	-86.0002	1266.6579	82.6843	83107.7583	261724.459	4609912.064	2152.73	0.51564	372.468	0.32173	334.5297	0.31414	1281.172	0.4766	1232.6407	1.5526	556028.625	1.0269	620.3265	0.093059	977.7879	0.059206	16135300	0.75322	365.846	71.7264	69.2074	212.9827	196.7721	92434.5	101.288	0.15966	150.3005	3107190
009	2018-09-20t0547	1537440679.04	adult	133.9967	69.9982	-82.0003	895.3661	113.5981	59861.24	192891.3293	3413169.869	1475.98	-0.91525	329.139	-1.3387	291.4645	-1.4893	1085.593	-0.67056	1049.5858	-0.45062	339790.625	-2.3066	588.1753	-0.53927	929.7453	-0.38333	10280000	-2.2206	175.297	61.5849	60.6591	106.2781	103.9632	33265.0391	86.5378	-1.58	99.2317	1923480
009	2018-09-20t0947	1537455079.89	adult	137.9969	73.9984	-78.0001	1334.7575	85.8817	89088.1183	281574.3125	4970452.8661	2110.53	0.32353	361.859	-0.18572	324.9483	-0.19106	1124.2771	-0.49895	1057.2544	-0.48844	522788.875	0.25633	603.9638	-0.27954	882.6504	-0.79928	16796000	0.94967	442.182	75.4394	72.7768	222.5715	203.297	103495.75	106.269	0.42772	151.3321	3501590
009	2018-09-20t1347	1537469481.15	adult	141.9973	77.9988	-73.9997	1279.3037	87.8244	86030.5412	271063.6237	4875186.3442	1408.22	-1.1154	360.192	-0.30471	327.6487	-0.14153	1013.3821	-1.1341	978.2955	-1.423	455008.5625	-0.88742	586.021	-0.62698	849.9915	-1.0815	16140200	0.56365	394.755	75.7119	72.8313	228.9832	217.2064	102813.4688	106.8996	0.35415	167.5049	3392650
009	2018-09-20t1747	1537483879.47	adult	145.9968	81.9983	-70.0002	1309.4246	80.4359	84551.0914	266260.4025	4586843.1648	1702.5	-0.56788	379.19	0.3393	343.6286	0.45489	1072.5264	-0.84935	1024.5079	-0.94255	472984.125	-0.72323	619.9812	-0.057018	898.6224	-0.71763	16708600	0.77589	406.32	73.2056	70.1495	237.0952	220.0412	104558.9688	107.0299	0.2286	174.5716	3225730
009	2018-09-20t2147	1537498282.08	adult	149.9975	85.9991	-65.9995	1299.3778	85.3754	84830.6601	267149.7813	4693358.9744	2252.42	0.46762	367.806	-0.13693	328.9321	-0.2114	1287.3154	0.23218	1207.5752	0.74181	570280.75	0.55516	617.7339	-0.12449	989.8908	-0.041914	16262900	0.50064	383.237	74.8567	71.8223	237.3568	220.2102	105149.0703	107.1157	0.10091	168.2322	3309860
009	2018-09-21t0147	1537512679.38	adult	153.9968	89.9983	-62.0002	1283.7023	86.9232	88457.0042	278706.1551	5111288.2913	2983.15	1.8377	360.738	-0.4529	321.0643	-0.60017	1260.9149	0.054146	1135.1865	0.078813	581281.75	0.64365	642.9322	0.27325	979.9754	-0.14463	16619200	0.61004	419.472	68.6311	64.7392	249.5759	233.743	115054.4844	102.7192	-0.45745	173.1373	3161830
009	2018-09-21t0547	1537527079.71	adult	157.9969	93.9984	-58.0001	1387.613	84.6663	86864.4068	273425.0617	4707907.7578	2372.01	0.62706	371.333	-0.1153	331.101	-0.244	1261.0979	0.018762	1166.254	0.33455	572538.4375	0.49945	646.7958	0.30865	975.5033	-0.19944	16827700	0.64934	408.238	75.6908	72.3855	247.7695	230.0922	112487.375	108.2968	-0.04897	174.4545	3430080
009	2018-09-21t0947	1537541478.79	adult	161.9966	97.9981	-54.0004	1373.9322	83.015	92579.5032	292229.8323	5230424.331	1982.88	-0.14014	361.835	-0.51808	321.0219	-0.72775	1188.8422	-0.36523	1119.7415	-0.012103	574210.75	0.52265	642.5505	0.2148	935.9564	-0.49734	17450900	0.88068	498.121	74.236	71.0191	255.8819	234.2426	123590.9766	107.2773	-0.26756	166.1219	3580330
009	2018-09-21t1347	1537555879.51	adult	165.9968	101.9983	-50.0002	1296.8443	88.2318	87755.2918	276361.5763	5037297.6467	2154.8	0.16636	374.541	-0.096948	335.029	-0.19816	1185.0498	-0.40057	1093.4388	-0.18106	541567.75	0.095756	665.5393	0.564	926.3927	-0.56798	17110600	0.66972	492.84	71.9733	68.0202	262.7305	238.994	120067.8516	108.3766	-0.29093	178.3339	3288030
009	2018-09-21t1747	1537570280.91	adult	169.9972	105.9987	-45.9998	1357.5381	86.1519	86658.7321	272921.8584	4854480.0763	2621.63	1.0252	405.201	0.9928	352.5655	0.48682	1487.7617	1.0161	1387.7493	2.152	672468.3125	2.0286	755.1818	1.9602	1169.4811	1.0901	18313100	1.1623	464.908	81.2373	77.3847	271.946	258.3797	122919.5859	116.8096	0.28643	198.4787	3671520
009	2018-09-21t2147	1537584683.75	adult	173.998	109.9995	-41.999	1313.7059	89.7884	86458.7734	272233.8088	4927328.4584	2910.03	1.5429	405.374	0.95681	355.0545	0.53904	1418.6041	0.66607	1332.6331	1.8161	639790.4375	1.6965	759.6989	1.9981	1085.4157	0.5024	18276300	1.0935	482.687	75.3987	71.4972	267.8115	247.2096	120783	113.7517	-0.097941	178.8159	3399350
009	2018-09-22t0147	1537599080.1	adult	177.997	113.9985	-38	1252.0723	85.6774	85059.1671	268048.961	4829425.8856	1121.5	-1.7653	386.143	0.20579	352.5088	0.37923	941.9914	-1.5057	933.5278	-1.1937	417302.1875	-1.3916	632.2504	0.011211	870.8428	-0.90253	17103000	0.52747	522.005	82.1238	78.7007	278.2809	251.1466	123278.4219	120.7923	0.3007	190.4721	3637430
009	2018-09-22t0547	1537613480.38	adult	181.9971	117.9986	-34	1299.485	86.0417	87127.2902	274476.483	5013300.0787	1173.57	-1.6554	375.836	-0.21078	341.2457	-0.14817	942.2901	-1.4705	921.1172	-1.1458	427799.7188	-1.033	627.2704	-0.061797	856.328	-0.96802	17061800	0.47186	416.06	76.3921	71.9414	260.04	240.2614	118058.1562	117.2731	-0.096046	200.6629	3467970
009	2018-09-22t0947	1537627879.58	adult	185.9968	121.9984	-30.0002	1274.2237	83.9179	81727.4392	257410.8753	4431321.5464	1699.72	-0.68656	419.316	1.3636	374.3257	1.2034	1116.3459	-0.67761	1058.3572	0.19465	475563.375	-0.016472	729.3984	1.4871	932.7748	-0.4592	17861600	0.78406	469.337	83.2333	79.269	275.1606	255.9137	117218.4375	121.5205	0.062552	190.7391	3545490
009	2018-09-22t1347	1537642279.98	adult	189.9969	125.9985	-26.0001	1329.409	84.924	85029.5806	267661.4253	4725742.8702	1826.31	-0.44313	389.585	0.24206	354.4677	0.32051	1131.2355	-0.5807	1056.9976	0.42015	502268.5312	0.76735	665.7999	0.54136	910.1201	-0.56517	17272600	0.50623	464.618	77.5194	73.3154	264.2304	238.2846	117318.3125	115.963	-0.43328	190.225	3436900
009	2018-09-22t1747	1537656680.56	adult	193.9971	129.9986	-21.9999	1259.2876	84.9307	81012.8239	255133.9159	4453326.8799	1635.45	-0.76556	376.215	-0.27043	342.0241	-0.24139	1091.0713	-0.71061	1040.2847	0.53279	461523.1562	0.39003	638.0432	0.14436	901.4284	-0.58002	15889800	-0.095286	473.818	80.6129	77.3648	266.6756	246.4291	112803.7812	119.2383	-0.34982	192.0936	3404770
009	2018-09-22t2147	1537671080.05	adult	197.997	133.9985	-18	1302.5851	90.7318	83387.9829	262539.2975	4690890.2119	1333.2	-1.2796	367.379	-0.61476	333.9927	-0.61359	933.9833	-1.3031	896.299	-0.69495	406282.7188	-0.38072	615.025	-0.17958	813.4795	-1.0565	15976200	-0.072605	472.729	79.8958	76.6992	279.1993	262.5074	121451.7188	116.2216	-0.63333	183.4057	3474430
009	2018-09-23t0147	1537685480.19	adult	201.997	137.9985	-14	1117.8762	92.5725	79002.6887	249706.0626	4639411.6075	1286.1	-1.3388	367.381	-0.63075	331.8403	-0.73539	949.4764	-1.189	921.3812	-0.17035	391184.2812	-0.37796	628.3324	0.039667	837.6951	-0.87058	15106700	-0.43947	545.308	79.7763	76.274	281.0395	264.5582	115788.2812	119.0874	-0.57353	190.22	3280400
009	2018-09-23t0547	1537699879.89	adult	205.9969	141.9984	-10.0001	1144.2201	90.4317	76811.6368	242144.1708	4375876.709	1297.59	-1.2934	366.412	-0.6756	334.3385	-0.66026	980.8987	-1.0177	971.2208	0.88313	392359.5	0.14613	596.1757	-0.40713	831.4768	-0.85714	14655800	-0.61931	493.851	80.6005	76.8427	283.6256	270.4517	113450.2344	122.6117	-0.49054	195.3402	3223860
009	2018-09-23t0947	1537714279.5	adult	209.9968	145.9983	-6.0002	1207.2255	89.635	81454.4912	256724.1718	4644106.2322	1019.77	-1.7461	353.408	-1.1518	329.6723	-0.87478	786.8809	-1.6861	778.563	-1.9647	334424.375	-2.0722	549.8396	-1.0568	716.0548	-1.442	14992300	-0.47471	517.28	80.2998	76.5152	282.4828	262.452	120055.1719	122.4468	-0.59918	188.5177	3406480
009	2018-09-23t1347	1537728679.98	adult	213.9969	149.9985	-2.0001	1166.3658	89.5623	77854.3959	245341.6425	4431060.0599	1127.05	-1.5357	364.776	-0.74678	336.7439	-0.61361	877.824	-1.2962	863.4731	0.1782	356396.5312	760.6672	586.7409	-0.48405	807.1781	-0.8948	14800400	-0.54315	545.038	83.319	79.2806	291.5446	273.7837	118367.1016	128.8825	-0.38481	198.2702	3380590
009	2018-09-23t1747	1537743080.44	dead	217.9971	153.9986	2.0001	1166.1847	89.4622	76816.9457	242058.906	4333546.8197	1087.2	-1.5787	368.551	-0.60899	341.9599	-0.42387	897.7967	-1.1742	881.733	171.7175	360016.4688	4532.8037	588.102	-0.42795	826.2218	-0.74545	14749400	-0.54328	498.898	84.5086	80.3187	294.9806	276.803	118287.2344	130.8625	-0.39267	203.1799	3382040
010	2018-09-14t1347	1536951102.58	larva	0	-57.9976	-317.9779	167.9046	27.1327	3035.5047	9635.3827	51744.3271	0	0.14127	0	-0.63835	0	-0.66448							0	-0.51601	0	-0.31264	0	1.3856	0	0	0				0	-0.22443	0	0
010	2018-09-14t1747	1536965495.85	larva	3.9981	-53.9995	-313.9798	167.9052	28.7055	3242.6537	10303.0132	58008.6267	0	-0.48039	0	-0.85474	0	-0.86023							0	-0.80878	0	-0.69805	0	0.55972	0	0	0				0	-0.2522	0	0
010	2018-09-14t2147	1536979893.41	larva	7.9975	-50.0002	-309.9804	169.4588	29.8348	3365.3286	10694.8613	61099.5073	0	-0.90193	0	-1.0794	0	-1.0637							0	-1.1081	0	-1.0713	0	-0.10447	0	0	0				0	-0.2814	0	0
010	2018-09-15t0147	1536994294.31	larva	11.9977	-45.9999	-305.9802	173.2337	30.0469	3361.9764	10682.3432	60714.5229	0	-1.2318	0	-1.3136	0	-1.276							0	-1.4149	0	-1.4335	0	-0.66186	0	0	0				0	-0.3123	0	0
010	2018-09-15t0547	1537008693.72	larva	15.9975	-42.0001	-301.9804	176.8033	34.3343	4468.2405	14287.9759	99865.4642	346.276	-0.1381	197.81	0.53145	189.3513	0.51861	328.7824	-0.81618	326.7086	-1.2173	8219.5596	9965.3621	278.9155	0.55694	319.9468	0.35721	476524	-0.76978	106.186	50.5059	50.3965	82.8853	80.8807	2072.1333	69.7108	0.056499	77.7991	121669
010	2018-09-15t0947	1537023093.25	larva	19.9974	-38.0002	-297.9805	270.348	89.2874	14224.6714	47530.7137	693374.4411	431.548	-0.17197	242.674	0.83506	235.7667	0.86759	379.972	-0.77262	373.8007	-1.1311	28497.8984	0.16787	322.2876	0.64779	364.6975	0.29711	1816900	-0.23218	109.789	58.0562	58.1486	89.957	88.3786	6746.7783	76.8004	0.081302	85.8925	434667
010	2018-09-15t1347	1537037493.59	larva	23.9975	-34.0001	-293.9804	476.3676	44.835	17042.3436	53896.6056	516800.4687	527.803	-0.16103	258.252	0.83314	252.9447	0.91193	434.1071	-0.71138	430.7355	-0.97473	39503.7461	-0.47554	333.9257	0.47572	403.6809	0.20477	2334600	-0.3284	108.447	52.0579	51.5227	88.1696	87.362	8023.4312	72.8787	0.039655	82.4716	470604
010	2018-09-15t1747	1537051892.82	larva	27.9973	-30.0003	-289.9806	531.0232	50.7978	21618.7311	68536.1064	728940.6559	1137.23	1.5113	256.909	0.63562	237.3991	0.57318	777.4055	0.97612	749.8999	0.97534	89401.6328	0.56948	421.6726	0.96981	609.6886	1.2187	2932610	-0.36233	129.735	49.7172	49.0668	85.6213	84.1634	9846.4521	71.3992	0.010407	80.7875	567522
010	2018-09-15t2147	1537066293.52	larva	31.9975	-26.0001	-285.9804	545.2776	42.9947	19471.958	61470.1563	581338.8602	1386.09	1.9152	259.412	0.47184	238.021	0.40887	831.0861	1.0163	788.9807	1.0207	86432.9531	-0.30828	389.0492	0.40555	638.8546	1.0682	2678430	-0.93062	106.501	56.9376	56.6657	89.6262	87.7824	9321.1211	76.1252	0.021798	84.573	587881
010	2018-09-16t0147	1537080694.01	larva	35.9976	-22	-281.9803	742.4809	49.8299	31032.6324	97922.9122	1072381.6621	1087.54	0.67776	285.24	0.59385	257.6237	0.47777	855.1999	0.89863	835.4359	1.1193	140252.7812	0.54023	480.0159	0.96198	720.6999	1.2676	4666240	-0.097271	109.919	54.5398	54.1633	89.4376	87.8933	14667.7637	75.3455	-0.0064767	84.4143	892217
010	2018-09-16t0547	1537095092.98	larva	39.9973	-18.0003	-277.9806	737.9777	50.7242	30891.6417	97440.1274	1094307.454	832.261	-0.33646	305.656	0.65641	276.2565	0.54145	708.2995	-0.14313	701.1412	-0.026787	115452.8203	-0.66999	516.2215	1.0289	656.5479	0.51205	4979440	-0.30219	173.959	60.7299	60.4209	95.7789	93.9301	15611.9561	80.6484	0.010313	89.9713	989351
010	2018-09-16t0947	1537109493.18	larva	43.9974	-14.0002	-273.9805	478.3064	94.3594	27978.7524	89926.2425	1441948.3637	734.127	-0.84868	229.669	-0.63725	207.6505	-0.64809	644.2133	-0.71778	634.1208	-0.71556	94699.3516	-1.6016	392.509	-0.48564	583.105	-0.30405	3360740	-1.5782	103.002	50.0145	49.5926	82.1189	80.7847	12071.4824	69.3544	-0.11668	78.0369	731862
010	2018-09-16t1347	1537123893.4	larva	47.9975	-10.0002	-269.9804	838.8346	59.6974	39335.6632	124170.2022	1546273.8728	1146.09	0.019766	309.941	0.26559	282.6427	0.22805	824.1949	0.025915	798.2571	0.2031	170608.3438	-0.38733	517.8029	0.45378	708.0626	0.17804	6405540	-0.24415	329.102	59.2256	58.8676	96.6521	93.8977	20006.9883	80.6238	-0.049034	90.5165	1224020
010	2018-09-16t1747	1537138293.35	larva	51.9974	-6.0002	-265.9805	1062.9556	56.7368	45745.2253	144021.0537	1669815.5092	1231.85	-0.0033039	295.095	-0.22006	270.6575	-0.18844	869.5212	0.0441	850.6803	0.35028	210424.125	-0.026973	526.6528	0.24124	751.7208	0.13668	7115640	-0.23593	390.508	54.3647	53.9631	93.2219	90.5575	22559.7031	76.7391	-0.12356	86.6813	1310900
010	2018-09-16t2147	1537152693.6	larva	55.9975	-2.0001	-261.9804	999.402	59.7742	49342.9178	155421.2661	2038374.655	996.215	-0.77651	279.113	-0.6898	246.9439	-0.78757	808.8632	-0.49642	799.9448	-0.23079	209495.5625	-0.47147	516.9042	-0.075627	714.7443	-0.34353	7225950	-0.52395	126.007	54.8581	54.2773	92.8575	91.5775	24050.0938	77.4233	-0.13507	87.9198	1420220
010	2018-09-17t0147	1537167094.34	adult	59.9977	2.0001	-257.9802	985.1138	62.3652	52207.5804	164623.4894	2290805.0282	1535.51	0.41165	292.16	-0.62932	257.4145	-0.75976	996.6414	0.30098	918.1572	0.39096	273079.75	0.2959	560.4314	0.26448	806.7071	0.073973	7990290	-0.46317	307.922	58.8218	58.4954	98.7748	95.4044	27064.3066	81.7949	-0.096338	91.937	1608720
010	2018-09-17t0547	1537181493.89	adult	63.9976	6	-253.9803	1068.8995	66.2264	56140.5981	176787.251	2506226.809	2041.65	1.5073	316.158	-0.26856	276.0518	-0.49184	1251.7296	1.4398	1200.1044	2.2163	369260.25	1.5794	591.1315	0.52256	1003.305	1.2746	9300750	-0.12567	257.363	60.4965	59.981	98.8012	96.4431	29146.3457	82.2865	-0.098575	92.4213	1779690
010	2018-09-17t0947	1537195893.28	adult	67.9974	9.9998	-249.9805	1128.7268	66.9277	62573.2311	197062.8137	2907818.6779	942.219	-1.2939	288.404	-1.0718	264.6486	-0.91471	725.403	-1.5222	711.4075	-1.5671	237932.1875	-1.076	492.0848	-0.95193	650.7186	-1.3753	9444370	-0.34299	227.119	58.6992	58.1367	102.3788	99.4237	33580.2305	81.3121	-0.12012	93.5644	1922220
010	2018-09-17t1347	1537210288.52	adult	71.9961	13.9985	-245.9818	1127.4003	65.9677	64288.589	202530.5138	3025833.4572	1745.81	0.54808	302.079	-0.89386	265.3905	-1.0562	1154.202	0.64047	1109.1364	1.1404	388966.0625	1.071	558.8057	-0.14364	947.0688	0.64104	10150400	-0.2701	284.776	57.5911	56.7594	99.1196	97.157	33403.3164	81.6873	-0.12456	92.9742	1935180
010	2018-09-17t1747	1537224688.57	adult	75.9961	17.9985	-241.9818	1164.4006	86.8479	76073.6997	239893.0883	4136797.6195	2152.68	1.4329	302.557	-1.046	268.0783	-1.1369	1137.306	0.45827	1056.943	0.5507	451510.5	1.6779	527.2354	-0.76014	900.9486	0.1962	11988800	0.35275	366.346	52.0581	51.0144	96.9478	93.8718	38488.2656	77.8535	-0.20471	89.6187	2062800
010	2018-09-17t2147	1537239091.73	adult	79.997	21.9994	-237.9809	1099.8389	97.5103	74714.1497	236793.1686	4193632.8165	1905.82	0.75802	310.799	-0.94635	275.9826	-1.0217	1205.8503	0.7688	1137.7867	0.99826	470281.6562	1.6514	547.1795	-0.56442	959.9354	0.57089	12096300	0.17968	244.703	65.3994	64.2615	114.7517	112.6985	44753.1562	92.8275	0.061649	107.2325	2545340
010	2018-09-18t0147	1537253486.6	adult	83.9956	25.998	-233.9823	1113.249	78.0166	66371.8984	209169.8259	3334303.3459	985.953	-1.5109	306.944	-1.2186	279.0828	-1.0375	794.0189	-1.6896	776.7604	-1.8703	275524.5625	-1.7057	537.7082	-0.85676	719.5166	-1.469	10639300	-0.70172	176.511	60.2259	59.4997	101.7929	99.6652	35322.1211	83.1264	-0.15212	94.8057	2087550
010	2018-09-18t0547	1537267886.97	adult	87.9957	29.9981	-229.9822	1073.5971	80.8516	69718.2228	220077.7493	3753224.0056	2081.59	1.0335	316.075	-1.0249	277.5494	-1.205	1272.2568	1.0495	1205.2993	1.2224	463101.5	0.95264	555.7047	-0.63152	1002.5942	0.80683	11493100	-0.48245	374.308	50.5708	49.804	93.7466	90.5673	34123.7578	74.2955	-0.42402	85.8801	1838850
010	2018-09-18t0947	1537282287.66	adult	91.9959	33.9982	-225.982	1113.7144	73.679	68295.6531	215171.6448	3518301.0935	1593.85	-0.18565	334.985	-0.43954	300.1279	-0.43782	1076.5009	-0.18913	1022.9998	-0.30648	384310.8125	-0.53728	581.3686	-0.2118	881.2681	-0.30175	11946200	-0.43101	410.178	54.5637	53.8624	98.2082	94.3966	35060.3398	79.0579	-0.37808	89.9867	1945850
010	2018-09-18t1347	1537296690.13	adult	95.9965	37.9989	-221.9814	1248.4206	80.5503	79503.3926	250394.8868	4336828.7843	1999.27	0.70654	313.947	-1.3019	274.6408	-1.502	1208.7985	0.55645	1139.5447	0.45376	501651.375	1.0386	570.8574	-0.49976	968.9538	0.41053	13020600	-0.064933	168.203	55.7883	55.1504	95.3002	93.3621	39549.5898	78.5122	-0.53148	89.2974	2313760
010	2018-09-18t1747	1537311090.12	adult	99.9965	41.9989	-217.9814	1323.815	73.0717	78286.8637	246434.1725	3950042.5062	1689.59	-0.075298	347.123	-0.15194	308.814	-0.25172	1141.4109	0.080668	1079.7411	-0.13467	466837.0625	0.27776	618.0062	0.41421	928.8189	-0.008726	14192100	0.37273	205.718	66.2525	65.5677	110.9237	108.4613	45367.7812	91.9242	0.0012912	103.9895	2708740
010	2018-09-18t2147	1537325487.34	adult	103.9958	45.9982	-213.9821	1281.9306	78.8406	78603.4324	247440.1298	4202631.9786	2137.71	0.89664	325.513	-1.0295	284.9376	-1.2552	1260.4597	0.75651	1163.9547	0.41077	518048.9375	0.85437	570.443	-0.63449	988.0155	0.47437	13355200	-0.13966	161.814	62.056	60.9524	115.0033	112.5988	47266.3359	87.1199	-0.44228	103.8799	2546030
010	2018-09-19t0147	1537339887.03	adult	107.9957	49.9981	-209.9822	1249.0146	75.6989	79273.1295	249696.7761	4195496.5701	2018.52	0.56142	334.589	-0.75972	295.914	-0.89421	1257.6544	0.6783	1167.0149	0.33094	520668.9375	0.70699	572.6027	-0.6383	967.38	0.23354	13837300	-0.0015219	191.419	61.7961	60.7224	116.4109	109.887	48194.0938	87.5843	-0.63629	101.8472	2555640
010	2018-09-19t0547	1537354287.25	adult	111.9957	53.9981	-205.9822	1304.697	77.5892	78192.7612	246252.5987	4000682.7054	2191.49	0.88479	372.471	0.58554	328.7028	0.3329	1317.6053	0.98041	1239.6964	0.83144	538900.5625	0.81262	644.3087	0.78498	1060.7824	1.0273	15206900	0.59124	188.782	63.7316	62.9349	109.0161	107.2602	44587.6016	89.5572	-0.60132	102.1938	2601970
010	2018-09-19t0947	1537368689.13	adult	115.9963	57.9987	-201.9816	1210.195	76.4787	75037.4094	236394.939	3859769.1743	1434.58	-0.83847	338.079	-0.75288	296.4315	-1.0021	1096.0265	-0.41113	1075.5588	-0.64666	429642.375	-1.0008	608.5579	0.0096236	936.7151	-0.13971	13238200	-0.4656	339.605	60.8871	59.7363	111.6004	104.5352	43747.3438	86.028	-1.1299	99.7718	2384150
010	2018-09-19t1347	1537383090.26	adult	119.9966	61.999	-197.9813	1279.9448	83.7529	84434.7146	266167.4731	4701737.815	1575.44	-0.57331	350.343	-0.35558	310.3152	-0.51229	1079.2594	-0.55653	1044.5854	-1.0372	474874.125	-0.46891	612.2808	0.041178	875.4183	-0.72462	15410600	0.55148	387.098	64.7017	62.1844	139.6892	134.8217	61463.25	98.7175	0.20293	124.3793	2846030
010	2018-09-19t1747	1537397489.58	adult	123.9964	65.9988	-193.9815	1304.9489	80.4511	75655.8877	238155.5628	3983830.6131	2907.81	2.1994	349.467	-0.44469	302.256	-0.89394	1405.8248	1.2949	1317.1056	1.2653	556706.625	0.64756	627.4637	0.29473	1058.9999	0.83791	13811600	-0.31833	333.483	63.1818	61.8756	127.1858	114.459	50365.5859	90.2703	-0.87906	106.8553	2497070
010	2018-09-19t2147	1537411891.81	adult	127.997	69.9994	-189.9809	1257.4909	78.0317	79209.5786	249605.6632	4221437.3055	1630.67	-0.54117	348.173	-0.54877	315.0674	-0.44039	1093.6309	-0.56115	1044.6004	-1.2848	452763.1875	-1.1268	579.1781	-0.6682	914.5152	-0.45694	14389600	-0.090641	269.882	67.1213	65.81	127.1332	123.817	52633.1445	96.5729	-0.29544	115.4686	2774060
010	2018-09-20t0147	1537426287.76	adult	131.9959	73.9983	-185.982	1279.9808	78.6831	80419.1129	253158.7522	4281273.2065	2445.39	1.0852	356.915	-0.28161	319.5704	-0.31808	1320.5636	0.66917	1205.7307	0.079246	554636.6875	0.34062	620.6067	0.079089	1051.506	0.65705	14972600	0.1407	180.197	66.7602	65.16	127.8774	123.8022	53708.5117	96.1756	-0.46549	114.6733	2800590
010	2018-09-20t0547	1537440687.14	adult	135.9957	77.9981	-181.9822	1224.3749	79.7297	79134.4944	249369.2348	4333238.9485	2523.58	1.1805	350.461	-0.57724	312.024	-0.6851	1392.0714	0.99943	1275.9807	0.63573	574925.5	0.52724	596.8042	-0.39504	1035.5009	0.46879	14456200	-0.17499	241.458	66.8982	65.1508	152.4324	139.8866	62954.5977	95.8718	-0.62282	120.3897	2759490
010	2018-09-20t0947	1537455088.06	adult	139.996	81.9984	-177.9819	1245.0116	76.1818	79448.8485	250323.1321	4281212.061	2294.94	0.66443	374.424	0.25034	333.1484	0.11458	1431.3118	1.1427	1362.9194	1.3644	593994.375	0.6985	631.0113	0.18973	1126.5913	1.1504	15506000	0.28501	397.046	70.9133	69.6061	127.466	123.3633	52898.3711	99.0534	-0.40622	115.4789	2936730
010	2018-09-20t1347	1537469489.41	adult	143.9963	85.9987	-173.9816	1294.9173	78.0512	82896.7923	261128.4983	4451841.8802	2433.65	0.88709	376.812	0.28074	340.5332	0.35785	1378.3818	0.79071	1265.9877	0.35431	596839.3125	0.60424	622.4614	0.0015211	1073.0477	0.66394	16289200	0.60617	227.458	68.3835	66.0603	142.9448	139.8957	61895.1133	102.1749	-0.20497	128.112	2956150
010	2018-09-20t1747	1537483887.65	adult	147.9959	89.9982	-169.982	1094.387	81.4717	72536.3012	229075.3864	4086325.7848	1558.47	-0.86824	351.564	-0.70784	327.2281	-0.25003	1012.1721	-1.1823	976.1116	-2.5164	383613.2188	-3.1133	513.5077	-1.9099	851.4317	-1.0946	13293700	-0.89224	365.274	75.3612	73.4953	150.8454	146.2569	57170.4219	106.8345	0.14292	134.3998	2849630
010	2018-09-20t2147	1537498290.28	adult	151.9966	93.999	-165.9813	1304.3416	84.6121	82993.9174	261376.063	4625391.6009	2593.05	1.1029	371.018	-0.04635	327.9162	-0.28402	1421.4622	0.89436	1310.8676	0.60732	616914.5625	0.66136	626.1043	0.0021747	1092.5404	0.71312	16068400	0.37953	355.9	70.4366	68.902	138.9916	135.4907	60322.3438	100.2468	-0.64327	123.8973	3050540
010	2018-09-21t0147	1537512687.64	adult	155.9959	97.9982	-161.982	1315.1722	80.8994	85633.3338	269728.3361	4735400.2963	2519.27	0.9212	382.055	0.3062	341.9046	0.23683	1433.0756	0.8978	1337.9253	0.79149	640584.75	0.92116	630.5926	0.05027	1126.0556	0.91576	17056500	0.78567	281.099	70.5639	68.1005	163.8318	153.2647	73232.8359	104.6421	-0.33071	135.9469	3150250
010	2018-09-21t0547	1537527087.86	adult	159.9959	101.9983	-157.982	1240.2874	74.8958	78171.8353	246227.4905	4109966.0455	2348.93	0.56342	399.624	0.90283	359.0442	0.89638	1345.571	0.41546	1229.5627	-0.34274	548993	-0.76717	654.3592	0.41562	1053.6441	0.34969	16299900	0.37535	248.232	73.767	71.5904	156.0356	150.656	63662.5312	107.0765	-0.22249	135.2037	3008810
010	2018-09-21t0947	1537541487.07	adult	163.9957	105.9981	-153.9822	1253.4245	80.273	80878.84	254728.9741	4462352.368	2596.34	1.0057	392.087	0.5737	345.964	0.28997	1524.8267	1.2548	1389.0251	1.1684	643476.875	0.69072	694.7064	1.0408	1161.7679	1.0851	16531200	0.42865	210.338	71.0256	68.8631	149.5568	143.7715	63112.9727	104.5089	-0.57017	131.3295	2994580
010	2018-09-21t1347	1537555887.77	adult	167.9959	109.9983	-149.982	1319.1052	82.6777	86962.5409	273801.787	4874179.1567	2634	1.0526	369.648	-0.30513	327.4726	-0.54904	1298.8954	0.13541	1162.7726	-1.1778	589698.5	-0.36006	645.3032	0.22658	1014.2888	0.031369	16751300	0.47811	330.964	70.6591	68.5213	153.0787	147.4547	69497.7344	102.5872	-0.83803	133.6371	3202060
010	2018-09-21t1747	1537570289.31	adult	171.9963	113.9987	-145.9816	1258.0881	82.8351	84288.2226	265684.8459	4693866.3601	2112.22	0.060905	394.595	0.57415	352.3751	0.44977	1369.0718	0.44632	1267.2791	-0.18386	602391.5625	-0.27801	683.5659	0.81348	1059.2834	0.32638	17334200	0.69225	392.578	70.0035	68.1383	152.9073	146.5168	67279.1953	104.4352	-0.78011	130.1558	3075180
010	2018-09-21t2147	1537584692	adult	175.9971	117.9995	-141.9808	1345.8669	79.8794	85613.3765	269576.1595	4643486.5742	2687.48	1.1222	396.253	0.5991	350.4307	0.31691	1489.6735	0.98114	1354.9756	0.67851	665884.0625	0.69391	693.3362	0.95701	1147.5592	0.90571	17686300	0.80694	345.024	72.1996	70.0301	161.1184	153.3929	72019.9453	106.5841	-0.71079	137.5458	3222560
010	2018-09-22t0147	1537599088.3	adult	179.996	121.9984	-137.9819	1312.0145	86.7501	84870.1679	267187.3438	4769527.7107	2963.54	1.6157	388.089	0.25957	344.5779	0.017702	1471.7159	0.88544	1285.9703	-0.10251	651970.1875	0.342	646.8266	0.2351	1072.4846	0.40734	17166000	0.53575	354.01	76.5987	74.4811	156.0866	150.7773	69146.3594	111.3286	-0.46242	139.2233	3388120
010	2018-09-22t0547	1537613488.61	adult	183.9961	125.9985	-133.9818	1234.9755	85.4294	84924.4579	267801.9203	4819169.797	2553.67	0.86307	396.15	0.52874	346.1482	0.03896	1494.8434	0.97166	1368.3878	0.72963	662215.625	0.4171	708.617	1.1818	1152.0588	0.91443	17524100	0.66052	235.086	74.5318	72.43	163.2166	159.7518	72304.9375	109.1437	-0.72595	144.1158	3296990
010	2018-09-22t0947	1537627887.88	adult	187.9959	129.9983	-129.982	1271.7862	82.1201	86114.3445	271300.526	4861118.2923	3119.97	1.8778	406.375	0.87528	357.6657	0.47826	1515.6111	1.0477	1369.073	0.68206	680509.375	0.64292	711.1644	1.2198	1146.1034	0.87168	18224300	0.92815	452.017	75.0059	72.8282	177.406	163.8358	79655.2734	108.5277	-0.86137	139.8791	3363720
010	2018-09-22t1347	1537642288.27	adult	191.996	133.9984	-125.9819	1349.9235	80.6493	88643.0252	279215.4416	5014273.0341	3057.73	1.7572	394.211	0.39929	344.7933	-0.10787	1515.5924	1.0361	1367.6798	0.61265	700203.6875	0.90406	677.5583	0.72265	1159.7673	0.95302	18206600	0.88914	206.506	74.5909	73.3694	142.0399	138.366	65622.4531	108.4083	-0.95648	128.6127	3444980
010	2018-09-22t1747	1537656688.7	adult	195.9961	137.9985	-121.9818	1348.7755	78.8523	83581.7294	263130.9949	4423952.5277	2276.18	0.37136	418.721	1.2744	369.4745	0.88075	1408.7999	0.59298	1303.4193	-0.094958	614236.75	-0.67891	743.0187	1.7088	1143.1835	0.85659	18252900	0.88171	310.512	78.6276	75.9859	175.0829	167.8563	76336.1562	116.2074	-0.57986	150.0437	3427530
010	2018-09-22t2147	1537671088.34	adult	199.996	141.9984	-117.9819	1391.918	81.7029	88099.6646	277344.4163	4847345.9884	3231.14	2.0526	408.142	0.86581	359.5112	0.4245	1574.761	1.2532	1408.0184	0.9215	724390.0625	1.192	692.003	0.97132	1164.5072	0.98804	18753700	1.0703	401.23	78.3535	75.9559	155.3209	149.5734	71447.5938	114.815	-0.76052	138.5682	3600270
010	2018-09-23t0147	1537685488.45	adult	203.9961	145.9985	-113.9818	1331.7427	89.5996	89987.2391	283481.7333	5197525.8903	1850.11	-0.34631	376.001	-0.32102	335.585	-0.59432	1232.5203	-0.072364	1154.5347	-1.5617	578052	-1.317	659.1434	0.50886	1012.4253	0.13967	17617500	0.58932	261.53	78.3806	75.8988	169.7135	162.8199	79595.6094	117.4458	-0.71255	147.4603	3672520
010	2018-09-23t0547	1537699888.2	adult	207.996	149.9984	-109.9819	1414.9845	87.3475	93480.9828	294429.4346	5233506.8886	3352.95	2.2611	399.806	0.5283	352.1338	0.049346	1461.1733	0.80945	1276.9901	-0.36092	713052.5625	0.95003	698.2982	1.1082	1110.3975	0.70805	19475800	1.3288	384.555	74.1482	71.5057	165.4775	155.2798	80753	112.3548	-1.0607	141.2624	3611980
010	2018-09-23t0947	1537714287.82	adult	211.9959	153.9983	-105.982	1376.3241	90.8849	92006.8434	289956.7166	5381199.665	2802.52	1.321	367.325	-0.65265	326.0411	-1.0334	1475.0179	0.86683	1350.9717	0.3519	708008.625	0.88887	604.544	-0.2392	1063.983	0.47702	17605900	0.57121	319.358	78.7829	73.9148	221.4712	213.1593	106306.1562	123.9917	-0.57086	179.9159	3776070
010	2018-09-23t1347	1537728688.27	adult	215.996	157.9984	-101.9819	1307.2971	93.0203	91512.9376	288406.7102	5539405.3626	3344.89	2.2552	396.94	0.40755	351.8851	-0.01592	1447.9285	0.77974	1271.406	-0.30043	690661.875	0.67138	661.0483	0.61764	1104.8697	0.72359	18913400	1.0877	341.027	85.0031	80.2492	202.9498	191.5484	96807.0781	133.9915	-0.19645	171.9121	4050230
010	2018-09-23t1747	1537743088.82	adult	219.9962	161.9986	-97.9817	1337.0547	82.847	87757.5066	276370.7028	4906995.8078	2309.34	0.50617	420.799	1.2553	372.3036	0.77693	1508.3834	1.0056	1428.5706	1.1165	690839.625	0.75091	729.6471	1.6435	1197.403	1.2389	19249800	1.2171	307.505	85.7992	82.3278	178.1436	170.3703	81589.75	130.3764	-0.46263	158.5245	3924970
010	2018-09-23t2147	1537757488.26	adult	223.996	165.9984	-93.9819	1346.0426	84.0068	85723.9676	269963.0504	4837407.92	2838.68	1.4144	397.914	0.4377	352.7117	-0.024739	1500.282	0.99053	1346.7233	0.51377	672126.3125	0.58921	664.5445	0.72959	1105.3657	0.77946	17789900	0.65467	573.041	84.4583	80.0003	203.7678	184.8831	91287.9688	131.2463	-0.51545	167.6869	3775960
010	2018-09-24t0147	1537771888.53	adult	227.9961	169.9985	-89.9818	1320.0032	86.1335	88359.7442	278388.4967	5167498.7186	1891.79	-0.16729	385.793	0.013059	348.1225	-0.22079	1246.9218	0.132	1160.8347	-0.82796	574830.9375	-0.55737	635.2853	0.34188	1031.93	0.42747	17763100	0.65596	260.722	84.6885	81.3139	177.5036	173.9225	81829.1562	130.0562	-0.65223	160.9813	3899310
010	2018-09-24t0547	1537786288.35	adult	231.996	173.9984	-85.9819	1216.4797	88.2719	86054.4751	271142.4299	5251232.8472	3101.98	1.8644	402.044	0.58932	356.6498	0.1015	1621.0662	1.4256	1458.2895	1.5626	726237.625	1.5081	682.1352	1.0473	1234.0018	1.4925	18006000	0.75663	323.516	83.9569	80.5237	195.0849	187.5206	87398.0312	129.1896	-0.77017	167.4636	3760090
010	2018-09-24t0947	1537800688.29	adult	235.996	177.9984	-81.9819	1320.2816	85.3885	88121.9641	277511.42	5057316.5668	2575.65	0.98558	382.413	-0.090935	340.9656	-0.5269	1436.4196	0.81079	1338.4866	0.789	660753	0.83036	632.1331	0.36847	1141.0118	1.0403	17557700	0.60472	374.581	89.4576	84.913	211.6691	194.5385	97367.7734	137.3622	-0.50953	176.6219	4107270
010	2018-09-24t1347	1537815088.34	adult	239.996	181.9984	-77.9819	1224.2493	84.2296	84449.7395	266179.8534	4848338.1954	3056.4	1.755	416.495	1.1126	368.9215	0.57313	1634.4503	1.4738	1507.2439	2.1106	719158.125	1.6528	689.0931	1.2209	1235.9036	1.5409	18309500	0.90429	378.547	91.26	87.6686	198.5409	186.2437	87357.9922	136.955	-0.60263	172.0164	4011880
010	2018-09-24t1747	1537829486.48	adult	243.9955	185.9979	-73.9824	1325.0821	86.181	86629.5334	272748.583	4903961.2633	2349.06	0.6087	400.074	0.55163	364.7284	0.40363	1335.4677	0.49698	1214.2271	0.18938	603631.375	0.46414	661.5762	0.87016	1058.4398	0.67506	18065400	0.83517	273.509	85.6581	82.0105	190.0246	184.7039	85891.125	136.01	-0.7135	172.5333	3867890
010	2018-09-24t2147	1537843889.07	adult	247.9962	189.9986	-69.9817	1216.1552	86.5907	85777.3007	270360.1676	5054053.6074	1748.04	-0.33136	386.192	0.08246	350.5054	-0.16242	1184.6404	0.025429	1124.4412	-0.27608	529534.25	-0.21258	640.9847	0.61838	962.8228	0.22938	17247400	0.55493	457.781	84.7663	79.6911	207.4495	197.2339	92729.9375	141.3871	-0.57003	181.5049	3785660
010	2018-09-25t0147	1537858289.3	adult	251.9963	193.9987	-65.9816	1200.5344	86.8841	82875.0981	261094.9752	4858242.3425	2214.38	0.40079	379.846	-0.12005	343.7479	-0.42995	1350.5181	0.5652	1286.1848	0.98507	583423.8125	0.55881	623.8598	0.41843	1014.9498	0.51498	16390000	0.26544	375.704	92.5321	88.1081	222.7806	210.6562	96241.2344	144.6488	-0.50923	189.8402	3992670
010	2018-09-25t0547	1537872687.71	adult	255.9959	197.9983	-61.982	817.7616	106.2106	56058.092	180394.8761	3226992.0241	2041.67	0.14329	389.887	0.24331	346.4393	-0.32418	1308.1663	0.44459	1231.7838	0.77204	383292.7188	-1.5212	713.7296	1.7552	1074.1862	0.82936	11398700	-1.542	341.539	92.4001	89.3403	222.4996	215.5159	65192.3945	133.8386	-1.0012	185.2075	2701410
010	2018-09-25t0947	1537887080.66	adult	259.9939	201.9963	-57.984	1268.7064	84.5906	85304.1142	268692.3003	4884261.6939	1785.49	-0.23037	379.874	-0.082959	349.4694	-0.20478	1177.0939	0.057815	1106.0697	0.071726	523806.75	0.22389	606.1445	0.25515	936.5237	0.1926	16880400	0.499	475.191	98.6695	92.2952	292.8254	279.7637	130307.2969	163.5763	0.097853	221.4254	4384570
010	2018-09-25t1347	1537901480.21	adult	263.9938	205.9962	-53.9841	1202.9531	85.5137	84419.4941	266090.2729	5031872.0532	1618.95	-0.46147	365.892	-0.54195	342.9611	-0.46089	1065.7043	-0.25854	996.2928	-0.54643	468909.9375	-0.25976	574.5665	-0.155	845.2172	-0.21153	16074000	0.22935	315.011	93.5934	89.7346	208.6189	202.2887	91792.3203	149.741	-0.50661	186.2602	4111650
010	2018-09-25t1747	1537915880.53	adult	267.9939	209.9963	-49.984	1265.4782	82.7973	84021.6238	264599.402	4815122.5087	1482.15	-0.6441	355.123	-0.88809	333.0927	-0.84921	1001.109	-0.42774	954.5292	-0.70579	438485.75	-0.4795	546.3955	-0.51804	781.8127	-0.47702	15549100	0.063585	276.146	90.3016	85.6857	208.1944	202.6334	91189.1484	151.1228	-0.51727	189.0711	3953860
010	2018-09-25t2147	1537930285.44	adult	271.9952	213.9976	-45.9827	745.551	96.3927	58162.9416	186384.6101	3718642.2949	753.463	-1.6762	330.887	-1.6886	320.5381	-1.3436	615.395	-1.5377	606.7262	-3.1746	186464.6875	-3.4339	468.9797	-1.5984	561.3392	-1.4739	10016300	-1.9346	299.382	95.5408	89.1587	222.6875	217.8787	67474.3125	162.583	-0.14226	202.8814	2892120
010	2018-09-26t0147	1537944680.8	adult	275.994	217.9963	-41.9839	1250.1502	83.7776	83150.4432	261843.9313	4774658.5287	1445.33	-0.65927	357.141	-0.77715	333.5308	-0.83139	986.3282	-0.4229	944.7861	-0.47272	428066.4688	-0.31167	558.4038	-0.25497	802.8991	-0.30912	15472000	0.085159	286.381	97.7355	92.3745	216.5012	210.7325	93961.5391	161.9032	-0.2329	197.5627	4234100
010	2018-09-26t0547	1537959078.81	adult	279.9934	221.9958	-37.9845	1226.9881	84.2868	81795.1484	257570.9946	4690587.616	1390.26	-0.71905	356.405	-0.78146	334.8193	-0.7807	956.1439	-0.48691	912.8737	-0.55904	407317.3125	-0.42186	545.3387	-0.40134	782.1961	-0.3716	15180700	0.0025676	309.231	98.3848	92.4504	217.8994	213.1942	92825.125	165.5526	-0.15966	199.0729	4190600
010	2018-09-26t0947	1537973481.31	adult	283.9941	225.9965	-33.9838	1190.2606	85.015	81743.6154	257570.497	4779890.6575	2046.98	0.2217	356.868	-0.74559	334.7495	-0.78377	1094.4521	-0.06745	996.6749	0.30252	466236.5938	0.53096	534.0694	-0.52253	835.1582	-0.095045	15190100	0.029308	301.962	99.7984	92.8691	231.217	225.6809	98498.4531	172.7255	0.044155	210.9462	4247920
010	2018-09-26t1347	1537987881.27	adult	287.9941	229.9965	-29.9838	1212.456	82.9612	80991.1296	255141.0971	4641966.9412	1456.47	-0.59071	352.626	-0.86791	333.0334	-0.85211	927.3481	-0.52306	855.3051	-0.6996	391340.9062	-0.31635	527.4425	-0.57636	741.3941	-0.49225	14878300	-0.061067	294.437	100.597	93.6067	226.0708	221.1716	95401.8594	174.2074	0.033976	209.6859	4244500
010	2018-09-26t1747	1538002279.69	adult	291.9936	233.996	-25.9843	1199.0793	84.8387	80638.545	254055.5755	4673670.5122	1384.66	-0.67337	351.479	-0.88599	331.9644	-0.89496	928.0908	-0.49836	875.0949	-0.3503	389798.1562	-0.16927	522.4408	-0.60665	746.321	-0.43671	14758200	-0.081621	295.822	100.898	93.3854	228.2727	224.6705	95874.5469	177.2548	0.081915	211.7827	4236600
010	2018-09-26t2147	1538016681.5	adult	295.9941	237.9965	-21.9838	1198.3679	84.8498	81256.224	255992.0214	4711372.6064	1450.78	-0.56576	351.884	-0.85201	332.3179	-0.88128	939.5359	-0.44419	875.2262	-0.15595	398363.25	0.14205	523.7193	-0.5441	737.6928	-0.44316	14890300	-0.010611	312.425	102.678	94.8207	234.1183	230.2487	99266.1562	181.5634	0.17592	218.9193	4344940
010	2018-09-27t0147	1538031081.7	adult	299.9942	241.9966	-17.9837	1195.2627	84.601	80474.0046	253512.0634	4676134.9912	1534.67	-0.43586	351.949	-0.82934	332.8412	-0.86058	945.3747	-0.40652	878.9375	0.090618	397057.375	0.32525	515.6041	-0.62079	735.3329	-0.42141	14760000	-0.034672	308.949	103.69	95.4156	238.9369	235.0119	100353.5156	184.2937	0.21167	223.2181	4348550
010	2018-09-27t0547	1538045479.68	adult	303.9936	245.996	-13.9843	1195.6074	83.6918	79543.6096	250561.445	4576530.7739	1601.5	-0.33118	353.365	-0.76159	334.873	-0.7793	992.5403	-0.25532	924.8815	0.808	411904.2188	0.81065	509.953	-0.66122	741.9147	-0.35987	14643100	-0.053646	319.142	104.993	96.4444	241.8264	238.0389	100357.9453	186.8318	0.24057	226.7829	4350820
010	2018-09-27t0947	1538059881.48	adult	307.9941	249.9965	-9.9838	1171.2138	86.5171	78553.5109	247467.01	4545367.3441	1563.12	-0.36891	353.684	-0.73029	335.1778	-0.76649	934.5321	-0.39474	860.5029	0.38532	383158.1562	0.55779	506.8044	-0.66437	713.7674	-0.45382	14470600	-0.092457	306.383	106.057	97.499	241.7876	237.7621	99132.9062	188.2856	0.23043	226.3321	4339200
010	2018-09-27t1347	1538074284.74	adult	311.995	253.9974	-5.9829	1141.6549	84.0742	76725.807	241833.6381	4438466.2482	1604.61	-0.3002	355.097	-0.6626	337.0771	-0.68939	981.7236	-0.24581	926.311	1.498	392689.4375	1.0544	500.1436	-0.72037	724.9526	-0.3723	14193600	-0.16873	310.653	108.599	99.3598	244.2246	240.2772	97689.8281	192.408	0.3172	228.5267	4340820
010	2018-09-27t1747	1538088623.49	adult	315.978	257.9804	-1.9999	1105.7233	85.9868	75099.6929	236692.8499	4422063.5061	1289.45	-0.70119	357.793	-0.55255	341.3476	-0.51636	839.2854	-0.61158	786.8187	0.027802	328999.875	-0.051626	505.9818	-0.58783	680.5955	-0.53709	13996500	-0.21601	338.01	108.858	100.6496	237.9543	233.0295	93278.1016	187.2366	0.070081	222.4468	4258430
010	2018-09-27t2147	1538103022.54	dead	319.9778	261.9802	1.9999	1112.0317	86.2459	75666.5362	238466.6343	4421314.8916	1391.45	-0.55195	359.872	-0.46295	342.075	-0.48493	892.5328	-0.44697	851.4723	1.4025	352550.4375	0.93675	505.4496	-0.55061	712.4228	-0.36518	14180700	-0.12539	293.83	109.734	102.6513	233.4098	228.3044	92196.8828	184.1188	-0.10147	216.1422	4324070
011	2018-09-14t1347	1536951110.76	egg	-1.9991	-53.9975	-269.9947	153.8273	27.4665	2793.1919	8888.135	48040.8425	0	0.64517	0	-0.53292	0	-0.56917							0	-0.37185	0	-0.11491	0	1.8898	0	0	0				0	-0.21103	0	0
011	2018-09-14t1747	1536965504.11	larva	1.9991	-49.9993	-265.9965	159.5246	28.0201	2945.0034	9368.7965	51606.1345	0	-0.2081	0	-0.74558	0	-0.76147							0	-0.66163	0	-0.50696	0	0.94743	0	0	0				0	-0.23815	0	0
011	2018-09-14t2147	1536979901.74	larva	5.9984	-46	-261.9972	156.6822	27.5819	2914.0668	9270.7956	50766.6412	0	-0.70665	0	-0.96601	0	-0.96097							0	-0.95766	0	-0.88618	0	0.2115	0	0	0				0	-0.26662	0	0
011	2018-09-15t0147	1536994302.54	larva	9.9986	-41.9997	-257.9969	156.73	27.5141	2885.89	9179.6369	49997.6738	0	-1.0753	0	-1.1953	0	-1.1687							0	-1.2606	0	-1.2538	0	-0.39436	0	0	0				0	-0.29663	0	0
011	2018-09-15t0547	1537008701.94	larva	13.9985	-37.9999	-253.9971	156.3524	27.5898	2863.9684	9110.1986	49569.1908	0	-1.3753	0	-1.4347	0	-1.3861							0	-1.5713	0	-1.6108	0	-0.91082	0	0	0				0	-0.3285	0	0
011	2018-09-15t0947	1537023101.47	larva	17.9983	-34	-249.9972	310.931	34.0013	8556.9685	27089.307	202257.6042	445.698	0.059454	271.723	1.2332	267.4126	1.2842	404.9727	-0.49796	400.3522	-1.4131	18628.7441	-0.40246	339.4786	0.92343	385.248	0.61281	1247210	-0.41595	129.971	55.2333	54.7543	90.4828	87.9281	4162.2109	75.9073	0.084155	84.6997	253521
011	2018-09-15t1347	1537037501.74	larva	21.9984	-30	-245.9972	492.6291	46.0664	17920.2111	56574.7777	562424.6787	492.252	-0.12232	273.191	1.0864	267.5053	1.1491	429.4238	-0.61335	425.9157	-1.531	40795.2617	-0.52122	348.9508	0.73897	407.0611	0.40187	2595320	0.089485	228.918	59.7128	59.4269	95.0564	92.1445	9030.3545	79.8561	0.091798	88.3579	567272
011	2018-09-15t1747	1537051901	larva	25.9982	-26.0002	-241.9974	435.9619	41.9405	12727.5419	40223.9915	329547.9505	929.8	1.0211	298.311	1.2059	280.8631	1.1624	705.9543	0.70525	673.5792	0.456	48710.8438	-1.147	416.7846	1.0581	611.2197	1.4024	2032990	-0.75235	107.54	61.3221	61.1311	94.4044	93.8009	6513.9014	80.9572	0.082438	89.7339	417910
011	2018-09-15t2147	1537066301.6	larva	29.9984	-22	-237.9972	669.3689	47.0936	25797.2033	81434.5748	818321.5328	921.958	0.64549	282.836	0.85113	261.257	0.77891	694.9081	0.38496	668.1024	0.086606	95202.4062	-0.33962	440.3019	1.0028	616.2697	1.0901	3857600	0.025255	117.039	62.1862	61.8868	95.1515	93.5042	13035.7578	81.3953	0.068095	90.2391	848158
011	2018-09-16t0147	1537080702.22	larva	33.9986	-17.9998	-233.997	676.724	47.8273	24880.6068	78515.7114	766391.5715	1374.47	1.6969	305.903	0.95132	285.4966	0.92101	712.0535	0.23283	649.4771	-0.42244	93991.0625	-1.1741	447.7652	0.80084	603.9186	0.66962	4033030	-0.2827	108.685	59.0678	58.5579	94.8162	93.3364	12515.7402	79.7698	0.037444	89.2546	778750
011	2018-09-16t0547	1537095101.16	larva	37.9983	-14.0001	-229.9973	715.4785	50.954	28559.7125	90072.4052	947856.8006	959.009	0.15807	298.373	0.66245	272.4156	0.58158	765.3695	0.28538	746.09	0.21451	115570.7969	-1.2125	488.7592	0.90627	686.5303	0.87574	4500060	-0.39301	145.712	58.4949	58.093	95.1324	93.1841	14364.9961	79.8889	0.016358	89.9484	882221
011	2018-09-16t0947	1537109501.32	larva	41.9983	-10.0001	-225.9973	875.5636	58.0266	38531.2276	121648.6472	1448625.0479	1248.48	0.69916	301.846	0.49775	280.3596	0.5032	862.2056	0.57594	808.242	0.52981	175027.7344	-0.15031	459.7532	0.337	712.5792	0.71174	6127180	0.16654	136.5	63.0938	62.7052	98.4455	96.7121	19984.4336	83.7675	0.023703	93.1663	1280740
011	2018-09-16t1347	1537123901.6	larva	45.9984	-6	-221.9972	942.4564	57.3145	43271.2374	136460.9196	1643887.78	1251.22	0.43019	314.845	0.45643	277.2895	0.25444	970.1758	0.92443	949.4537	1.6997	221200.0781	0.45422	565.5792	1.0911	853.9141	1.3021	7163050	0.35893	291.66	61.1078	60.6954	97.6888	95.4257	22273.0449	82.0252	-0.019457	91.7205	1390260
011	2018-09-16t1747	1537138301.49	larva	49.9983	-2	-217.9972	1063.3849	60.6802	52605.9687	165719.0984	2157756.8769	1353.89	0.43623	309.451	0.13666	277.5906	0.038284	913.9859	0.39331	863.2112	0.46723	253174.0938	0.64081	515.4638	0.27298	757.0085	0.33256	8547650	0.71489	305.814	62.6349	62.1224	100.1963	98.1626	27754.3711	84.0201	-0.031265	94.2078	1730100
011	2018-09-16t2147	1537152701.7	adult	53.9984	2	-213.9972	1134.9525	67.4323	59931.9262	188719.2997	2650937.6421	1497.22	0.60196	285.529	-0.4383	251.6377	-0.56918	1017.5963	0.71922	980.3319	1.4294	320542.8125	1.7157	516.0446	0.057313	852.9939	0.72835	8969320	0.55835	229.232	56.7384	56.0421	95.4961	93.6033	30081.2578	79.3339	-0.099957	90.1122	1782320
011	2018-09-17t0147	1537167102.44	adult	57.9986	6.0002	-209.997	1214.9658	67.6326	67053.6187	211138.2626	3077525.0469	1381.34	0.12961	312.859	-0.11837	277.4149	-0.25003	1040.2922	0.63871	1019.2143	1.5494	365142.5938	2.1583	558.1437	0.34847	882.7536	0.72023	10972300	1.2185	162.88	60.0874	59.673	97.9276	95.705	34372.5703	81.9761	-0.085748	91.679	2107330
011	2018-09-17t0547	1537181502.01	adult	61.9985	10.0001	-205.9971	1063.2211	71.9268	64406.2425	203058.2982	3227601.1972	1368.27	-0.055799	295.778	-0.60999	265.6294	-0.6338	972.8483	0.071177	934.6741	0.25268	327849.875	0.64223	523.2058	-0.24863	828.1269	0.1595	9942560	0.36476	293.642	50.4595	49.8533	91.2081	88.6901	30737.1172	73.7434	-0.20221	84.6008	1696200
011	2018-09-17t0947	1537195901.38	adult	65.9983	13.9999	-201.9973	1179.6469	72.3289	68421.8863	215510.1038	3328953.0396	1299.78	-0.35435	329.066	-0.014727	293.8459	-0.10344	992.8984	-0.018982	974.7036	0.37526	355457.625	0.70304	569.7566	0.20451	872.0236	0.30535	11765400	0.94666	152.49	55.1871	54.6401	93.5785	92.0058	33501.1094	77.9922	-0.16121	88.1559	1973160
011	2018-09-17t1347	1537210296.62	adult	69.997	17.9986	-197.9986	1243.5457	71.9588	73321.465	230816.235	3636248.4071	1487.05	-0.012118	329.782	-0.086519	295.8892	-0.1267	957.6281	-0.34173	912.3113	-0.64582	366771.5625	0.41236	557.9859	-0.078379	813.0924	-0.2611	12628300	1.0708	236.847	59.572	59.061	100.5659	97.4901	38516.7383	82.8572	-0.10229	93.0955	2281190
011	2018-09-17t1747	1537224696.77	adult	73.997	21.9987	-193.9985	1176.4918	76.1718	70321.3074	221542.6305	3519248.092	1399.54	-0.32211	314.237	-0.61021	282.1133	-0.61274	1010.906	-0.1737	967.058	-0.17982	372013.4062	0.16678	556.5284	-0.21771	844.3233	-0.16116	11544400	0.28977	156.982	59.3794	58.8311	99.7167	98.1275	36695.7461	82.1655	-0.12332	93.3956	2181480
011	2018-09-17t2147	1537239099.82	adult	77.9979	25.9995	-189.9977	1198.3595	75.474	72622.2078	228762.9701	3675277.7427	1600.8	0.073765	313.143	-0.77896	273.5829	-1.0098	1092.0704	0.17452	1051.114	0.63095	414986.7812	0.78759	569.2027	-0.12515	916.0828	0.27857	11879100	0.21177	146.602	59.7228	59.1222	98.2106	96.6329	37320.0469	82.0664	-0.13974	92.3561	2265580
011	2018-09-18t0147	1537253494.71	adult	81.9965	29.9981	-185.9991	1264.453	74.369	73931.9641	232770.0802	3651397.8799	1336.12	-0.63401	329.958	-0.36875	293.6463	-0.45303	1000.0161	-0.43391	979.1384	-0.26881	387006.2188	-0.056654	575.6777	-0.10818	851.0991	-0.32675	12745000	0.40542	233.088	54.6489	54.0472	95.073	93.0743	36793.2578	77.9856	-0.24415	89.1924	2110870
011	2018-09-18t0547	1537267894.99	adult	85.9965	33.9982	-181.999	1230.0189	77.4673	74165.9699	233540.2222	3816581.3205	1804.81	0.4102	328.827	-0.50891	290.5071	-0.66134	1176.6233	0.51061	1095.5391	0.92572	456529.8438	1.2318	574.6448	-0.21275	965.0192	0.52098	12727900	0.20594	186.359	64.0606	63.346	109.6327	105.0305	42537.4883	87.0122	-0.074288	98.6803	2479590
011	2018-09-18t0947	1537282295.82	adult	89.9968	37.9984	-177.9988	1159.1159	79.2411	73914.0355	232924.702	3962021.6842	1938.63	0.65962	319.51	-0.94188	274.761	-1.3488	1271.0254	1.0146	1182.586	1.7849	490615.8125	1.8113	622.8884	0.64077	966.9516	0.47909	12313600	-0.15961	162.229	59.8818	59.1644	107.139	103.2378	41355.6445	84.036	-0.18158	97.1523	2307780
011	2018-09-18t1347	1537296698.31	adult	93.9975	41.9991	-173.9981	1249.0187	77.8507	75570.96	238012.367	3843457.8876	1285.21	-0.93736	313.827	-1.2494	277.9072	-1.3251	993.1116	-0.72544	971.5122	-0.63287	392279.0625	-0.51797	557.4336	-0.72116	855.5428	-0.55568	12385800	-0.27867	280.35	58.2592	57.0641	131.2149	120.8363	51829.8711	83.0883	-0.27254	101.8091	2299320
011	2018-09-18t1747	1537311098.23	adult	97.9974	45.9991	-169.9981	1308.7868	73.8463	76806.2285	241742.1497	3819458.0939	1975.78	0.61837	329.024	-0.7782	289.931	-0.94367	1231.342	0.66581	1119.538	0.86019	494999.5	1.6433	612.2822	0.32662	938.052	0.10902	13201100	-0.026785	185.309	67.0257	66.2174	115.3635	111.9957	46376.1133	92.6861	0.046377	106.0391	2689210
011	2018-09-18t2147	1537325495.47	adult	101.9967	49.9983	-165.9989	1229.3393	76.8112	76133.2335	239808.9283	3937357.1125	1501.45	-0.53608	331.023	-0.78206	292.5941	-0.91532	1053.4764	-0.48882	1013.9113	-0.39098	419283.625	-0.22918	591.46	-0.16252	877.1705	-0.50045	13152500	-0.16996	198.869	59.6442	58.8812	102.4725	100.5418	40784.0703	84.7006	-0.4549	96.1311	2369840
011	2018-09-19t0147	1537339895.15	adult	105.9966	53.9982	-161.999	1287.7593	75.8071	78567.7945	247376.1554	4023237.2681	1167.61	-1.3432	299.095	-2.0423	265.1497	-2.062	887.0255	-1.5673	859.9771	-2.1229	364567.4688	-1.649	526.0936	-1.5708	760.9362	-1.6126	12265300	-0.70996	237.31	61.0292	59.6618	132.099	127.4562	54292.6992	85.7748	-0.6091	107.8871	2502690
011	2018-09-19t0547	1537354295.35	adult	109.9966	57.9983	-157.9989	1150.7277	77.6524	72743.8615	229227.0136	3838877.679	1794.95	0.0284	348.556	-0.26879	308.0102	-0.44851	1136.6647	-0.090046	1090.3162	0.16744	431932.5938	-0.23712	625.0139	0.41981	901.0457	-0.39114	13227700	-0.33702	130.319	62.6782	61.9766	106.2246	104.909	40365.3398	88.6794	-0.58567	100.0644	2378640
011	2018-09-19t0947	1537368697.36	adult	113.9972	61.9988	-153.9984	1190.8321	75.1368	72395.5213	228008.4269	3718895.331	1507.85	-0.65825	354.181	-0.12279	313.7248	-0.28594	1041.312	-0.71684	1000.4866	-0.8784	394657.25	-1.247	621.4676	0.29501	873.7075	-0.68226	13389800	-0.34326	348.704	63.6907	62.6652	131.6223	116.2972	49884.8516	89.7382	-0.64236	104.912	2407830
011	2018-09-19t1347	1537383098.54	adult	117.9975	65.9992	-149.998	1310.5486	75.4965	80619.4996	253901.4761	4242016.442	1442.84	-0.84031	307.258	-1.9251	272.9382	-1.965	1009.2023	-0.95059	973.285	-1.2753	424874.1875	-0.66303	548.6616	-1.2031	823.9041	-1.1635	12925100	-0.65364	219.971	61.1569	59.4748	142.826	137.3894	60129.7578	89.0387	-0.84432	118.8759	2572630
011	2018-09-19t1747	1537397497.76	adult	121.9973	69.9989	-145.9983	1231.3061	77.5663	74114.765	233457.0871	3781928.366	1876.92	0.047864	329.773	-1.1466	288.9111	-1.3957	1175.533	-0.016724	1114.1814	0.037329	454931.25	-0.070918	609.8657	-0.026621	912.3375	-0.41915	12760900	-0.80856	143.134	65.0361	64.1409	109.6702	107.3908	42442.375	90.637	-0.78075	103.0535	2516640
011	2018-09-19t2147	1537411900.15	adult	125.998	73.9996	-141.9976	1217.5665	76.8596	75472.0934	237685.4937	3946504.829	1746.85	-0.2765	343.535	-0.69318	306.7357	-0.74571	1152.5261	-0.20148	1103.7585	-0.20335	455247.8125	-0.16788	603.0698	-0.19665	873.1293	-0.79545	13536300	-0.48562	179.623	66.3265	65.3838	116.8116	113.7266	46140.5742	93.4109	-0.58918	107.0404	2613460
011	2018-09-20t0147	1537426296.11	adult	129.9969	77.9985	-137.9987	1138.8595	76.4331	70136.5612	220953.9898	3703711.4881	1996.21	0.19277	346.012	-0.65792	302.6121	-0.97367	1348.2228	0.85569	1303.952	1.7541	494797.7812	0.61209	624.3433	0.16863	1039.1555	0.57797	12664700	-0.98224	149.24	69.7721	68.7461	118.3536	116.2095	43435.7773	96.3529	-0.38591	110.5345	2553800
011	2018-09-20t0547	1537440695.2	adult	133.9966	81.9982	-133.999	1271.4196	76.1793	77667.206	244568.7732	3990165.1913	2191.23	0.53854	367.28	0.072281	326.055	-0.086181	1304.1169	0.54362	1217.9424	0.70441	529471.5	1.2417	633.0947	0.28917	997.5434	0.17846	14890600	0.070088	384.018	72.0177	70.9335	130.5483	125.7519	53002.6055	101.1436	0.010678	117.7405	2919810
011	2018-09-20t0947	1537455096.26	adult	137.9969	85.9985	-129.9987	1164.4488	76.9176	75288.2015	237290.775	4028360.7865	1905.21	-0.088164	355.834	-0.40837	314.866	-0.60206	1193.0149	-0.12378	1138.3934	-0.32991	468854.875	-0.23791	612.4282	-0.1265	960.6584	-0.1663	13972200	-0.4408	320.578	62.4495	61.1024	133.8046	114.7391	52585.2031	91.5578	-1.1472	106.7067	2452140
011	2018-09-20t1347	1537469497.82	adult	141.9973	89.999	-125.9982	1260.9853	76.4669	78585.7604	247483.4861	4102397.4882	1462.82	-1.0072	344.44	-0.88622	308.6868	-0.91815	1106.6863	-0.63399	1086.515	-1.0997	454848.0625	-0.68536	586.6745	-0.6154	896.6883	-0.71066	14123100	-0.41912	307.908	63.2829	61.4103	150.3832	137.1301	61807.5	93.7133	-1.0301	114.086	2594790
011	2018-09-20t1747	1537483895.87	adult	145.9968	93.9984	-121.9988	1270.7479	77.0648	79083.3445	249047.4124	4127401.2546	1938.96	-0.1044	366.895	-0.11433	329.9231	-0.10916	1253.059	0.1007	1196.6433	-0.01747	517513.375	0.47962	616.8732	-0.11108	955.5482	-0.27518	15144300	0.022288	252.511	68.4993	66.6199	167.9934	159.6543	69381.2812	100.4007	-0.45162	131.4539	2827450
011	2018-09-20t2147	1537498298.63	adult	149.9976	97.9992	-117.998	1273.6563	75.9907	78006.8376	245617.7697	4036060.5018	2317.05	0.59312	345.489	-0.96029	300.866	-1.3722	1395.5131	0.79131	1369.8271	1.9024	569369.3125	1.3914	614.7576	-0.17531	1061.9787	0.50638	14064900	-0.5463	198.777	69.1704	67.8618	123.8484	120.8964	50406.2891	97.588	-0.85101	112.9834	2815930
011	2018-09-21t0147	1537512695.86	adult	153.9968	101.9984	-113.9988	1168.5621	78.8522	74846.5836	235880.3555	3992781.1503	2405.61	0.7254	362.429	-0.39048	320.5654	-0.62092	1355.6337	0.53489	1300.5837	1.0047	530052.75	0.44492	633.2903	0.11145	1046.3368	0.34932	14143100	-0.55626	225.209	64.9406	63.369	128.2934	122.2591	50162.7344	95.5166	-1.1551	112.9039	2534180
011	2018-09-21t0547	1537527096.12	adult	157.9969	105.9985	-109.9987	1236.4864	77.5064	76418.788	240639.5707	3993527.6599	1670.2	-0.7149	342.648	-1.175	308.5297	-1.1872	1194.8673	-0.3114	1157.7811	-0.8082	476752.0625	-0.7346	596.987	-0.5136	937.5637	-0.47579	13661700	-0.8258	307.11	66.8782	64.6533	163.0921	154.4272	65073.7344	99.4028	-0.88055	127.3398	2666500
011	2018-09-21t0947	1537541495.31	adult	161.9966	109.9983	-105.9989	921.8133	123.2531	58659.0269	188267.9401	3308279.6945	1749.1	-0.58415	346.453	-1.087	308.8781	-1.2377	1272.1531	0.042598	1250.3539	0.32646	390551	-2.5161	619.0129	-0.16778	1013.6923	0.056532	10616700	-2.2704	225.484	70.0434	67.8962	151.4087	146.4601	46482.4766	101.8446	-0.75605	125.5524	2146410
011	2018-09-21t1347	1537555896.04	adult	165.9968	113.9985	-101.9987	1241.7612	79.2184	78841.2635	248421.9391	4171832.4126	2340.36	0.51634	378.574	0.052341	337.7163	-0.084853	1363.7494	0.45795	1286.0265	0.8206	561864.75	0.82407	654.2781	0.38367	1074.4104	0.46302	15565800	-0.035185	271.418	77.8367	76.4377	138.1022	133.7627	56898.0859	108.7356	-0.25999	126.4211	3200410
011	2018-09-21t1747	1537570297.65	adult	169.9973	117.9989	-97.9983	1249.1674	78.9658	77773.1263	245025.2451	4056309.4818	2274.69	0.37584	354.461	-0.8861	314.1552	-1.1378	1370.6824	0.46454	1288.8135	0.94181	556497.0625	0.69654	611.7264	-0.30454	1037.6781	0.19293	14385100	-0.61116	214.508	74.1178	72.2682	145.5012	139.1755	59073.5039	107.3751	-0.49041	128.4473	3007920
011	2018-09-21t2147	1537584700.27	adult	173.998	121.9996	-93.9976	1236.0439	79.5328	79408.7749	250115.8007	4254328.974	2487.35	0.75851	349.77	-1.1019	312.8709	-1.2485	1354.2537	0.36905	1296.5587	1.1649	562015.25	0.81003	585.8767	-0.70932	1041.2021	0.20827	14481900	-0.60079	244.662	77.0139	75.5025	143.6692	138.6667	59622.7344	108.5978	-0.50238	127.4432	3188680
011	2018-09-22t0147	1537599096.56	adult	177.997	125.9986	-89.9986	1328.1104	78.2881	81270.9133	255839.1385	4296836.5633	1980.26	-0.18543	368.092	-0.46215	332.1227	-0.48513	1306.6819	0.14268	1254.9714	0.72754	555339.8125	0.70794	608.4362	-0.35521	980.9972	-0.18609	15617100	-0.12844	275.067	72.7592	70.9622	147.2379	139.3626	62576.1172	105.9966	-0.80375	127.858	3086950
011	2018-09-22t0547	1537613496.81	adult	181.997	129.9987	-85.9985	1271.2167	81.2834	79834.4378	251346.6866	4307122.6604	2745.31	1.2109	354.223	-1.0098	317.8506	-1.1393	1356.9706	0.36443	1287.2507	1.3427	565856.75	0.97352	599.7154	-0.48127	1006.4246	-0.013179	14751600	-0.53605	357.182	76.8742	74.4685	157.7857	150.7498	65796.6406	111.9154	-0.47605	137.9249	3201430
011	2018-09-22t0947	1537627896.15	adult	185.9969	133.9985	-81.9987	1300.5257	146.1718	88515.2405	285017.2679	5368885.0469	2306.63	0.41057	318.978	-2.3415	285.4144	-2.5555	1241.2224	-0.13701	1163.9893	-0.19623	573444.75	1.218	522.8996	-1.6283	907.9375	-0.61379	14718600	-0.57124	347.898	72.6706	69.4604	200.6112	192.0211	92682.3594	107.2068	-0.90134	155.9366	3353240
011	2018-09-22t1347	1537642296.51	adult	189.997	137.9986	-77.9986	1314.9087	77.8216	83681.1558	263515.5626	4465582.5126	1569.22	-0.90333	341.162	-1.5422	313.8747	-1.3872	1120.4952	-0.62603	1088.1693	-1.0032	489656.4062	-0.41313	532.5843	-1.4564	870.9936	-0.80323	14890400	-0.50888	237.608	65.02	62.8812	139.7567	134.0759	61073.6719	99.4058	-1.4857	121.7776	2837860
011	2018-09-22t1747	1537656697	adult	193.9971	141.9987	-73.9985	1333.6147	79.5633	84616.4838	266415.5998	4548806.0171	1890.95	-0.31276	337.345	-1.698	308.6132	-1.6373	1166.6619	-0.40028	1128.7395	-0.1442	515664.5625	0.27268	535.7667	-1.3819	866.1117	-0.79004	14890400	-0.5159	402.478	76.6632	73.514	201.6661	175.8334	89136.4141	113.2154	-0.71159	149.7001	3383910
011	2018-09-22t2147	1537671096.64	adult	197.997	145.9986	-69.9986	1323.5196	82.1705	85023.776	267710.4025	4638971.3381	2141.75	0.14099	325.12	-2.1615	293.9855	-2.274	1274.8164	0.060117	1206.1976	1.1866	566018.5	1.5831	519.9826	-1.5903	902.3648	-0.53935	14415200	-0.72172	296.847	73.3027	70.4268	168.459	159.7442	74795.7734	108.9008	-1.0515	140.5643	3250090
011	2018-09-23t0147	1537685496.78	adult	201.997	149.9987	-65.9985	1316.8202	78.5934	82619.1585	260186.8976	4441402.3677	1784.6	-0.47006	350.119	-1.26	324.0623	-1.0557	1135.1381	-0.46562	1103.7497	0.17374	490379.625	0.077571	542.9275	-1.2224	876.6281	-0.6488	15091500	-0.44571	352.136	79.0593	76.0968	182.2667	172.7142	78739.2031	117.8037	-0.64337	150.7444	3407770
011	2018-09-23t0547	1537699896.58	adult	205.997	153.9986	-61.9986	1246.9405	82.7197	80007.6826	252071.1569	4369658.8861	1725.71	-0.55303	356.802	-1.0242	333.1194	-0.71003	1177.728	-0.26993	1121.7251	0.72634	492290.3125	0.3668	536.9942	-1.2788	894.2274	-0.50693	14886800	-0.52551	554.041	79.4669	75.3992	248.6397	205.6756	103931.4062	122.1996	-0.5119	170.2791	3315600
011	2018-09-23t0947	1537714296.11	adult	209.9969	157.9985	-57.9987	1250.6935	79.4106	80274.8577	252755.8933	4372826.4961	1514.77	-0.89563	332.704	-1.8993	310.7699	-1.6406	991.8106	-0.92647	960.7827	-0.9005	415568.6562	-1.2567	512.1747	-1.6096	780.1954	-1.0905	13932600	-0.89985	302.592	80.74	79.0163	155.1061	151.8762	64989.4609	117.7052	-0.83422	140.3943	3381150
011	2018-09-23t1347	1537728696.65	adult	213.997	161.9986	-53.9986	1315.2648	77.9996	79505.3752	250310.809	4103920.9663	1647.32	-0.64723	345.772	-1.43	321.6672	-1.2202	1070.3789	-0.59727	1030.1992	0.27851	445277.625	-0.22932	530.7573	-1.3025	797.8116	-0.9453	14353700	-0.72033	310.671	72.8865	70.7332	167.833	155.504	69818.5469	109.8071	-1.2934	136.4699	3025670
011	2018-09-23t1747	1537743097.14	adult	217.9971	165.9988	-49.9984	1268.281	81.7786	82536.9722	260063.6783	4586683.1832	2000.28	-0.026594	347.216	-1.372	322.3986	-1.207	1185.1891	-0.15095	1138.5934	1.9081	510816.5	1.7945	514.3461	-1.5008	909.1594	-0.30407	14941800	-0.4679	343.288	80.2432	77.8346	181.0157	164.0039	78017.7812	116.4231	-1.0557	145.0516	3453100
011	2018-09-23t2147	1537757496.61	adult	221.997	169.9986	-45.9986	1294.3372	79.1577	81003.7904	255032.126	4277453.8255	1495.71	-0.86221	344.588	-1.462	327.5801	-1.0176	957.3236	-0.92087	910.3964	-0.56305	404947.875	-0.74246	503.8616	-1.6134	732.1361	-1.1956	14565100	-0.59948	305.558	86.2889	83.8226	185.1795	179.0763	78330.9297	124.9042	-0.75214	158.4962	3647260
011	2018-09-24t0147	1537771896.9	adult	225.9971	173.9987	-41.9985	1277.5971	79.2723	80363.853	253073.3258	4353376.921	1581.11	-0.69822	338.556	-1.6644	319.6696	-1.345	1035.0266	-0.61311	1006.7167	0.9055	434711.1562	0.34936	496.4677	-1.6758	813.4415	-0.72516	14200100	-0.71501	380.054	81.2092	78.4422	189.5013	175.4933	79590.5547	122.9993	-0.91591	156.1679	3406160
011	2018-09-24t0547	1537786296.61	adult	229.997	177.9986	-37.9986	1322.9486	78.5439	82851.6823	260774.0744	4454045.4691	1219.57	-1.2829	324.643	-2.1434	311.3912	-1.6848	811.2712	-1.3442	769.38	-1.8175	350469.1875	-1.8393	458.0961	-2.1838	646.5485	-1.543	14024900	-0.75731	354.153	83.2774	80.6875	186.0199	180.6884	80360.5938	124.9028	-0.91139	160.9149	3597660
011	2018-09-24t0947	1537800696.67	adult	233.997	181.9986	-33.9986	1359.4532	78.5292	86739.9978	273080.9911	4688327.3041	1150.96	-1.3712	322.039	-2.2185	309.6137	-1.7639	809.56	-1.3111	759.1857	-1.6907	366730.6875	-1.1205	453.2493	-2.2091	653.6775	-1.4575	14559400	-0.53053	272.271	83.4449	81.2191	180.6227	173.6133	81822.0781	124.8181	-0.98969	153.9348	3772550
011	2018-09-24t1347	1537815096.66	adult	237.997	185.9986	-29.9986	1311.4064	80.785	84816.2529	267088.9991	4648731.1601	1261.92	-1.1607	325.899	-2.0623	313.8443	-1.6021	807.4202	-1.2765	761.4316	-1.3989	357687.1562	-1.1517	462.4772	-2.0342	630.2779	-1.5294	14405700	-0.56122	277.866	85.9403	84.3784	171.9456	164.6138	76171.9219	126.9168	-0.97557	151.8851	3798820
011	2018-09-24t1747	1537829494.89	adult	241.9965	189.9981	-25.9991	1327.7688	86.3435	84750.6799	267050.0925	4596616.1731	1384.72	-0.93593	328.986	-1.9328	316.1088	-1.5161	878.1359	-1.0061	835.4352	-0.16851	389014.1875	0.15658	463.9001	-1.9729	676.0698	-1.2535	14542500	-0.48308	310.477	88.1084	85.8538	176.1069	168.6117	78015.3672	130.3391	-0.90723	155.0403	3894740
011	2018-09-24t2147	1537843897.4	adult	245.9972	193.9988	-21.9984	1372.1152	80.8676	85819.82	270084.0823	4635012.0175	1157.01	-1.271	331.988	-1.8077	318.7871	-1.4137	799.0353	-1.2257	771.4094	-0.73044	357967.8125	-0.59416	467.2424	-1.8849	631.4599	-1.4303	14863400	-0.33805	282.809	90.6166	88.2213	179.3565	172.6286	80351.7188	135.0756	-0.78756	160.6667	4056990
011	2018-09-25t0147	1537858297.71	adult	249.9973	197.9989	-17.9983	1305.2365	80.708	83245.5966	262065.2671	4501253.6327	1289.89	-1.0344	335.435	-1.6653	321.8593	-1.2932	862.0066	-0.98731	831.741	0.35066	374972.875	0.34966	477.5458	-1.6979	653.5291	-1.2762	14560200	-0.42197	320.301	93.626	90.9912	192.2231	183.7514	83617.0625	140.1097	-0.65531	168.3567	4064030
011	2018-09-25t0547	1537872696.11	adult	253.9969	201.9985	-13.9987	1282.2516	80.4636	80534.8318	253511.2638	4319120.4976	1457.77	-0.75199	335.655	-1.6344	322.9393	-1.2507	831.9498	-1.0463	770.7836	-0.18426	350250.875	-0.24323	478.9298	-1.6381	636.5385	-1.3144	14102500	-0.56233	350.941	94.0809	91.4944	183.994	177.7924	77461.4531	142.9703	-0.60921	168.0026	3952810
011	2018-09-25t0947	1537887089.03	adult	257.9949	205.9965	-10.0007	1275.2215	98.6208	81168.7911	256077.8922	4439879.5516	1562.37	-0.57313	337.743	-1.539	326.566	-1.1074	804.7687	-1.0949	741.7206	-0.30173	341221.9375	-0.26142	468.4286	-1.7488	604.7435	-1.4229	14295000	-0.46375	411.466	95.4681	92.9123	187.4263	181.2804	79468.75	145.7097	-0.56719	171.3366	4040690
011	2018-09-25t1347	1537901488.56	adult	261.9948	209.9964	-6.0008	1238.193	93.2013	80039.3978	252421.8417	4385298.766	1454.48	-0.71435	339.975	-1.4388	328.9756	-1.012	847.7261	-0.93017	772.4378	0.42113	354349.5	0.76412	460.2843	-1.826	607.7535	-1.3632	14185800	-0.47647	379.096	98.3632	96.4024	193.6498	186.3163	80945.6328	148.3533	-0.52853	174.4827	4104300
011	2018-09-25t1747	1537915889.07	adult	265.9949	213.9965	-2.0007	1208.2962	90.1406	77817.8393	245284.0637	4289624.9872	1470.68	-0.67067	347.889	-1.1456	335.482	-0.75546	849.3132	-0.89407	775.2757	0.77101	344821.1562	0.82643	472.7046	-1.6056	602.9552	-1.3423	14113200	-0.47541	382.972	100.406	98.6829	206.8954	198.1784	83999.5469	151.0355	-0.48922	182.2007	4073270
011	2018-09-25t2147	1537930293.96	dead	269.9963	217.9979	2.0007	1190.6226	103.0035	77601.5996	245561.5985	4351682.436	1489.18	-0.62428	352.134	-0.97877	336.8814	-0.69966	886.4017	-0.75455	812.1002	1.6532	358992.6875	2.437	485.9271	-1.3729	635.9361	-1.1447	14249800	-0.39906	370.918	104.316	102.7848	216.6054	207.4952	87725.2031	156.2885	-0.35069	189.176	4221360
012	2018-09-14t1347	1536951118.92	egg	-1.9991	-77.9965	-249.9964	156.444	26.7526	2958.9652	9409.6799	51107.8097	0	0.64517	0	-0.53292	0	-0.56917							0	-0.37185	0	-0.11491	0	1.8898	0	0	0				0	-0.21103	0	0
012	2018-09-14t1747	1536965512.34	larva	1.9991	-73.9984	-245.9982	153.9037	27.8524	2888.3153	9196.0761	50777.3011	0	-0.2081	0	-0.74558	0	-0.76147							0	-0.66163	0	-0.50696	0	0.94743	0	0	0				0	-0.23815	0	0
012	2018-09-14t2147	1536979909.9	larva	5.9984	-69.999	-241.9989	161.8867	25.5548	2851.2206	9050.5153	46440.5146	0	-0.70665	0	-0.96601	0	-0.96097							0	-0.95766	0	-0.88618	0	0.2115	0	0	0				0	-0.26662	0	0
012	2018-09-15t0147	1536994310.76	larva	9.9986	-65.9988	-237.9987	162.1213	26.7816	2906.8284	9230.5625	49009.114	0	-1.0753	0	-1.1953	0	-1.1687							0	-1.2606	0	-1.2538	0	-0.39437	0	0	0				0	-0.29663	0	0
012	2018-09-15t0547	1537008710.14	larva	13.9985	-61.999	-233.9988	163.0625	26.9004	2944	9348.4784	49910.6133	0	-1.3753	0	-1.4347	0	-1.3861							0	-1.5713	0	-1.6108	0	-0.91082	0	0	0				0	-0.3285	0	0
012	2018-09-15t0947	1537023109.67	larva	17.9983	-57.9991	-229.999	162.0657	25.537	2828.5383	8977.3605	45895.129	0	-1.6328	0	-1.6863	0	-1.615							0	-1.8911	0	-1.9586	0	-1.3623	0	0	0				0	-0.36276	0	0
012	2018-09-15t1347	1537037509.9	larva	21.9984	-53.999	-225.9989	290.1059	32.2117	6835.4743	21676.1719	136087.3954	418.689	-0.38222	290.093	1.2744	289.0334	1.3911	379.8702	-0.89843	376.9307	-1.449	14435.0664	10489.2466	340.5725	0.66788	364.0873	0.11674	1074500	-0.99693	111.226	59.1387	58.8508	94.7174	93.7151	3599.2605	78.7315	0.08487	89.8631	219050
012	2018-09-15t1747	1537051909.15	larva	25.9982	-49.9992	-221.9991	465.718	43.7109	15602.1103	49351.5923	442645.6521	546.685	-0.2523	238.648	0.51735	229.2678	0.55978	470.1806	-0.62954	460.6753	-0.73567	39024.9883	8220.7662	345.316	0.43664	434.753	0.23711	1979830	-0.78833	117.648	54.4527	54.1068	88.7099	87.8245	7362.9185	74.1497	0.038372	83.3089	451740
012	2018-09-15t2147	1537066309.74	larva	29.9984	-45.9991	-217.9989	446.9669	43.6894	14704.6913	46501.6963	410354.2037	690.099	-0.085729	303.418	1.0981	290.3493	1.1328	567.8253	-0.32475	559.4313	0.13853	44858.1953	-0.13322	427.8631	0.89176	521.9248	0.46928	2374550	-0.93088	107.898	59.5829	59.4067	91.8835	91.0313	7258.7944	78.8702	0.050828	88.0239	466296
012	2018-09-16t0147	1537080710.32	larva	33.9985	-41.9989	-213.9988	625.8868	43.8518	23512.8988	74269.3814	727671.0951	642.264	-0.50856	249.733	0.24867	234.4409	0.27234	526.5813	-0.79104	522.5949	-0.81381	65822.6641	0.033206	402.6454	0.38699	493.901	-0.052515	3110420	-0.85187	310.367	43.7387	43.102	85.7107	80.3796	10713.832	65.0228	-0.069806	75.3946	544765
012	2018-09-16t0547	1537095109.29	larva	37.9982	-37.9992	-209.9991	360.9751	84.8455	16575.9727	54128.9322	711641.7914	823.845	-0.23273	335.549	1.149	308.7342	1.0654	730.2252	0.093268	728.8494	1.3899	64259.8125	-1.1455	550.3712	1.4883	683.4046	0.85526	2935040	-1.3205	114.369	58.6274	58.3615	94.7254	93.3133	8335.835	79.4397	0.012854	89.174	512814
012	2018-09-16t0947	1537109509.46	larva	41.9983	-33.9992	-205.999	686.1878	73.9824	29335.721	93435.5141	1057541.8949	884.545	-0.31461	294.752	0.40008	270.5878	0.36592	727.8658	-0.15217	714.0188	0.73217	112819.2031	0.33732	504.6633	0.77506	642.6801	0.25384	4562470	-0.72712	284.071	53.4188	52.8177	92.7399	90.8335	14374.6855	76.4066	-0.038536	86.5802	826869
012	2018-09-16t1347	1537123909.72	larva	45.9984	-29.9991	-201.9989	893.6741	48.8566	35605.6323	112066.579	1200252.3397	1088.88	-0.0064747	296.754	0.19206	267.955	0.11479	804.4921	0.033243	777.4922	1.0573	152049	1.0459	511.2847	0.54194	700.4512	0.29643	5580760	-0.51397	220.81	58.504	57.9699	94.7471	92.5417	17907.2031	79.8437	-0.039696	88.7844	1100230
012	2018-09-16t1747	1537138309.61	larva	49.9983	-25.9991	-197.999	478.2521	138.8723	37238.1153	123131.0605	2834713.3141	955.093	-0.60085	267.699	-0.52286	229.1094	-0.74963	802.2306	-0.20359	788.9404	0.74986	155632.7344	0.35078	535.6715	0.4868	745.1294	0.25451	5183190	-1.0783	296.726	49.6858	49.0687	86.9221	84.6615	16862.8887	70.1318	-0.17361	80.5705	962017
012	2018-09-16t2147	1537152709.86	larva	53.9984	-21.999	-193.9989	817.5641	54.4756	36096.6206	113806.7755	1337259.8941	1245.8	-0.039382	304.154	-0.11902	269.0865	-0.26008	920.8975	0.20614	879.4194	1.3727	175891.4219	0.31909	565.5592	0.60981	784.4659	0.27066	5781970	-1.0923	168.051	54.7595	54.3073	91.8539	89.8757	17544.0977	76.0801	-0.13592	86.1449	1040980
012	2018-09-17t0147	1537167110.52	larva	57.9986	-17.9989	-189.9987	940.7469	52.4614	40976.9628	129061.1372	1486849.7622	941.372	-0.974	300.241	-0.35539	277.2982	-0.25231	739.5859	-0.95447	726.724	-0.79367	159750.5625	-0.81006	510.2956	-0.21701	670.8504	-0.72162	6484910	-1.0486	114.955	54.6955	54.1485	94.7876	93.4421	20474.1172	78.7192	-0.12439	89.9585	1181370
012	2018-09-17t0547	1537181510.15	larva	61.9985	-13.999	-185.9988	909.9149	51.6346	41322.1507	130316.4719	1532672.297	921.36	-1.1609	287.985	-0.77147	261.5422	-0.72244	760.8613	-1.0469	755.0535	-0.85023	165867.75	-1.1676	523.165	-0.24914	712.9332	-0.64021	6259650	-1.4575	119.434	52.3268	51.3031	95.6995	94.2189	20862.4941	78.413	-0.14269	89.883	1137380
012	2018-09-17t0947	1537195909.52	larva	65.9983	-9.9991	-181.999	621.9614	117.6857	41499.5818	134010.9436	2633885.7783	934.793	-1.2463	259.906	-1.5997	231.8645	-1.6019	736.5838	-1.3701	728.7681	-1.4782	159838.6875	-1.8121	470.2905	-1.1222	653.1728	-1.2474	5626710	-2.0389	268.406	48.7244	48.1182	86.5986	83.7549	18791.8887	69.2609	-0.28116	79.8471	1054830
012	2018-09-17t1347	1537210304.82	larva	69.997	-6.0004	-178.0003	959.6591	58.7852	48165.5695	151885.4316	1988874.5844	1354.63	-0.33273	318.981	-0.35994	291.8563	-0.23517	898.9011	-0.65571	857.0374	-0.362	227421.9688	-0.4979	520.0922	-0.61677	760.236	-0.64541	8056820	-1.1222	276.843	67.59	67.2364	107.9813	105.821	27319.2715	91.0478	0.019781	101.3172	1707190
012	2018-09-17t1747	1537224704.91	larva	73.997	-2.0004	-174.0003	1025.7992	63.7232	53887.4082	169888.2111	2332803.0929	1545.74	0.029402	333.004	-0.087798	304.3168	0.046894	980.0645	-0.3417	938.5294	0.26985	277358.25	0.30547	529.7714	-0.62403	752.0423	-0.85152	9400700	-0.72795	174.235	69.7864	69.1333	109.5504	108.2479	31002.75	92.6874	0.04849	103.033	1970070
012	2018-09-17t2147	1537239107.92	adult	77.9979	2.0004	-169.9994	991.6883	64.8703	54092.2088	170588.9023	2431246.7728	1953.26	0.91675	334.523	-0.13002	300.4487	-0.13911	1141.8986	0.45211	1066.8136	1.4276	324299.1875	1.017	552.6028	-0.39522	917.8266	0.29204	9478700	-0.91963	169.956	69.1992	68.7681	106.9113	105.2735	30362.8105	91.608	0.033211	101.8639	1960760
012	2018-09-18t0147	1537253502.84	adult	81.9964	5.999	-166.0009	1143.7155	66.8206	61117.0551	192401.5639	2756224.2079	1781.37	0.4262	327.374	-0.45313	298.1427	-0.29676	1131.0942	0.31443	1087.1981	1.4535	363081.25	1.5284	524.1275	-1.0052	886.4867	-0.043688	10480200	-0.65788	311.718	69.228	68.5865	112.6875	110.6269	36172.6992	94.7297	0.098492	106.5622	2216190
012	2018-09-18t0547	1537267903.1	adult	85.9965	9.9991	-162.0008	1188.1478	68.4495	66753.8361	210217.9059	3124950.8282	1931.55	0.7107	319.394	-0.83457	284.1918	-0.89214	1112.7498	0.13696	1054.9138	0.91573	389462.4062	1.7475	555.1902	-0.57241	898.0712	-0.033444	11150400	-0.53426	316.844	64.9474	64.3246	108.2718	105.6555	37895.1406	90.4479	0.0068462	101.4515	2267380
012	2018-09-18t0947	1537282303.9	adult	89.9967	13.9993	-158.0006	1148.3737	70.1655	64880.5201	204298.1149	3103228.1221	1614.63	-0.10486	350.327	0.16198	324.3438	0.52157	962.634	-0.82916	911.5521	-0.86155	327295.5625	-0.20729	548.8453	-0.7972	774.1011	-1.1704	11886200	-0.36072	209.714	64.7947	64.0919	108.3545	106.0141	36840.5391	90.0726	-0.012415	101.7094	2198420
012	2018-09-18t1347	1537296706.51	adult	93.9975	18	-153.9998	1136.0261	68.7604	65509.357	206398.9817	3143554.6437	1513.9	-0.40108	348.728	0.027664	316.4083	0.15343	1105.1259	-0.044419	1088.6084	0.90926	379058.1562	0.65808	580.925	-0.24845	927.2118	0.074144	11940500	-0.48948	225.436	64.2887	63.6597	106.8685	104.7777	36655.8828	89.006	-0.068819	100.3079	2201240
012	2018-09-18t1747	1537311106.37	adult	97.9974	22	-149.9999	1116.1501	70.4197	65891.5288	207778.2627	3256857.0372	1628.51	-0.18934	334.602	-0.57189	301.826	-0.48246	1185.4618	0.38408	1150.2605	1.4355	408984.3125	1.0214	573.4142	-0.47222	940.7253	0.13297	11518300	-0.83032	348.837	69.3368	68.5735	112.155	109.1631	38693.4688	93.8786	0.098968	104.8461	2386850
012	2018-09-18t2147	1537325503.6	adult	101.9967	25.9992	-146.0006	1087.9447	73.9475	64374.5261	202842.5413	3198364.7648	1293.47	-1.0148	332.601	-0.72343	300.0415	-0.62485	974.1136	-0.97761	956.1558	-1.0292	328276.2812	-1.5127	555.9219	-0.89893	818.3762	-1.0328	11182400	-1.1202	348.051	67.9609	67.4748	111.3523	108.2551	37525.7109	92.8175	0.024509	103.9037	2284910
012	2018-09-19t0147	1537339903.28	adult	105.9966	29.9991	-142.0007	1218.668	74.8652	71899.5587	226371.9715	3597452.934	1423.53	-0.76137	336.055	-0.66698	307.0156	-0.42172	1078.6407	-0.3909	1062.9627	0.072142	405568.9062	0.1997	553.9524	-0.99443	882.5863	-0.50812	12628600	-0.53286	162.146	66.7682	66.0392	113.4752	109.7421	42666.6914	92.8424	-0.036495	104.9846	2509080
012	2018-09-19t0547	1537354303.49	adult	109.9966	33.9992	-138.0007	1175.1419	76.2754	70238.3588	221223.3322	3588152.749	1498.65	-0.63584	325.989	-1.1084	298.818	-0.81014	999.9583	-0.92245	961.5391	-1.3539	366984.6875	-1.2359	515.2842	-1.8306	807.6474	-1.2364	11954000	-0.96418	306.389	66.2254	65.5045	112.0542	108.8539	41123.9062	91.8599	-0.25295	104.2814	2428490
012	2018-09-19t0947	1537368705.53	adult	113.9972	37.9998	-134.0001	1173.0906	82.0379	75969.0979	239680.3282	4142572.0209	1543.69	-0.57917	303.863	-1.993	273.6022	-1.871	1041.0298	-0.71853	1002.7408	-1.0046	413288.8125	-0.2406	517.0912	-1.8169	870.7095	-0.70918	12035700	-1.0157	151.919	61.1478	60.2822	104.468	101.993	41473.793	85.7359	-1.1023	97.8456	2422000
012	2018-09-19t1347	1537383106.76	adult	117.9975	42.0001	-129.9998	1316.0885	77.5299	79537.8942	250566.2038	4067077.3516	1607.31	-0.48354	333.612	-0.94666	301.4305	-0.83423	1108.4069	-0.36178	1082.5388	-0.15659	461097.25	0.81114	551.5151	-1.1463	866.6328	-0.78421	13849900	-0.19152	364.17	71.5745	67.08	199.5548	195.0023	83014.7969	111.8129	1.7631	179.9554	2971410
012	2018-09-19t1747	1537397506.06	adult	121.9973	45.9999	-126	1235.3465	75.8854	73326.4067	230884.3991	3657979.3004	1732.46	-0.26009	346.933	-0.51015	310.4467	-0.53657	1158.2216	-0.11791	1127.1685	0.22879	443598.875	0.026885	573.0661	-0.7462	915.099	-0.39498	13285800	-0.54532	304.186	68.4577	67.0429	143.4482	135.1384	54940.6758	94.7172	-0.31835	115.0976	2621590
012	2018-09-19t2147	1537411908.36	adult	125.998	50.0005	-121.9993	1177.6106	74.1051	72538.807	228763.0452	3705400.5603	2097.75	0.45892	358.029	-0.15602	316.1081	-0.36967	1263.7999	0.4384	1177.8777	0.61633	478980.1875	0.69626	616.9794	0.070229	962.1537	-0.028934	13560000	-0.47373	354.681	74.2284	72.4404	182.9561	178.8573	69340.375	102.821	0.46494	149.5263	2811330
012	2018-09-20t0147	1537426304.25	adult	129.9968	53.9994	-118.0005	1184.0644	138.1858	80775.1876	259385.5418	4923509.0208	1665.99	-0.48842	347.993	-0.58457	312.5421	-0.57302	1115.9447	-0.45757	1065.5091	-0.80778	470928.6875	0.23252	582.0965	-0.62619	898.0256	-0.61506	14663700	0.017352	213.094	71.0478	70.0136	137.3176	129.9458	57948.0078	98.198	-0.18194	116.0061	2993810
012	2018-09-20t0547	1537440703.3	adult	133.9966	57.9991	-114.0007	1202.8348	80.9367	74132.14	233492.016	3929369.0246	2022	0.19457	332.336	-1.2204	292.6364	-1.4418	1318.0875	0.62125	1235.4857	0.70342	510099.875	0.88504	599.0914	-0.33794	1014.7733	0.32123	12853100	-0.94222	350.027	66.8053	65.745	113.7957	111.1405	44038.9297	93.3058	-0.84289	105.9873	2583700
012	2018-09-20t0947	1537455104.48	adult	137.9969	61.9995	-110.0004	1255.5919	76.0245	75219.5751	236798.2705	3834227.328	1618.5	-0.66306	359.552	-0.27097	318.775	-0.44271	1167.066	-0.26541	1136.5128	-0.39315	458656.9375	-0.37157	614.2103	-0.094275	957.9475	-0.1883	14120300	-0.36787	244.71	69.3337	68.3494	122.9406	118.2656	48315.6406	96.4059	-0.6282	111.6635	2722870
012	2018-09-20t1347	1537469506.02	adult	141.9973	65.9999	-106	1255.139	79.2057	77124.2019	242817.8924	4038590.0342	1802.17	-0.335	365.923	-0.093146	323.9991	-0.291	1204.8121	-0.10808	1143.3533	-0.46649	485539.3125	0.017985	621.1411	-0.0043073	976.5816	-0.076144	14726600	-0.12508	238.081	68.2133	67.0817	129.275	122.7366	52097.8281	96.4622	-0.74155	113.8121	2745240
012	2018-09-20t1747	1537483904.1	adult	145.9968	69.9994	-102.0005	1202.0664	79.3619	74706.8055	235286.4829	3970458.1649	1588.38	-0.79156	379.608	0.35473	342.4663	0.40705	1178.0786	-0.29388	1146.6472	-0.55116	459450.6562	-0.54023	626.0144	0.047921	960.2605	-0.23856	14791800	-0.14753	263.667	69.3993	68.4748	118.5679	115.511	46241.4688	97.2025	-0.77979	110.1388	2704210
012	2018-09-20t2147	1537498307.01	adult	149.9976	74.0002	-97.9997	1202.7864	87.5283	77574.9691	244363.8824	4302415.8118	2194.98	0.35609	352.86	-0.68835	310.6436	-0.96783	1477.0503	1.2127	1424.4243	1.3735	598205.375	1.5578	604.9511	-0.34277	1122.3891	0.96585	14275000	-0.44623	237.163	72.3334	71.5198	120.9066	118.5393	48967.168	101.3972	-0.47044	113.5108	2926250
012	2018-09-21t0147	1537512704.07	adult	153.9968	77.9993	-94.0005	1234.3509	81.1343	78051.6822	245764.7835	4203649.9398	2185.51	0.30149	375.866	0.10548	335.6238	0.0051058	1380.1383	0.65926	1327.7195	0.56142	561716.3125	0.84641	618.1975	-0.14183	1048.8909	0.36834	15294800	-0.013785	231.645	74.2503	72.6257	140.1936	135.1654	57058.8008	106.4871	-0.0925	125.4823	3021400
012	2018-09-21t0547	1537527104.32	adult	157.9969	81.9994	-90.0004	1249.653	79.4427	78974.9174	248791.9476	4213664.0996	1531.77	-0.9796	364.126	-0.38155	327.6835	-0.38681	1133.9001	-0.61533	1095.65	-1.0807	467166.875	-0.56752	611.8332	-0.26851	933.7604	-0.5035	14993600	-0.20523	256.459	67.7347	66.3061	140.7184	130.907	57975.9883	99.3359	-0.8868	118.7166	2789110
012	2018-09-21t0947	1537541503.58	adult	161.9967	85.9992	-86.0007	1143.6064	83.0117	76923.8444	242500.5901	4325158.5862	1925.13	-0.24982	379.082	0.1198	341.4483	0.12999	1280.1328	0.08166	1222.9053	-0.23889	513333.2812	0.038644	639.2625	0.16136	993.637	-0.086362	15194000	-0.15992	371.828	77.4827	74.2601	214.5862	207.5513	86049.0625	113.9424	0.33173	173.7141	3105580
012	2018-09-21t1347	1537555904.33	adult	165.9969	89.9994	-82.0004	519.2571	122.904	42059.3359	137500.6526	2975718.7554	2248.28	0.34267	407.942	1.1395	351.0146	0.47589	1668.5145	1.9221	1637.2035	2.4837	365404.6875	-1.847	796.8585	2.6669	1354.4541	2.4136	8929450	-3.0634	382.846	69.8718	68.341	125.4161	121.6668	27466.1191	101.1906	-0.9102	116.5201	1529420
012	2018-09-21t1747	1537570305.89	adult	169.9973	93.9999	-78	1236.776	80.7535	79652.2968	250884.1282	4352489.2571	2100.43	0.0497	386.916	0.31571	343.4677	0.10201	1449.3068	0.83494	1377.9788	0.7987	602911.625	1.1755	651.3368	0.32078	1078.9078	0.47357	16061700	0.1458	353.097	78.1798	75.7915	199.6155	185.6763	83040.0625	110.6172	-0.22346	155.7866	3245400
012	2018-09-21t2147	1537584708.58	adult	173.998	98.0006	-73.9993	1252.9372	80.1219	78948.0198	248598.6407	4196552.6526	1682.34	-0.73546	385.225	0.21082	350.0535	0.32711	1217.0698	-0.26413	1184.095	-0.42591	501432.75	-0.014258	628.9504	-0.038415	983.5279	-0.1754	15867000	0.017676	405.25	90.2394	86.2017	270.3518	258.7612	111384.9531	130.942	1.251	213.1322	3716870
012	2018-09-22t0147	1537599104.76	adult	177.997	101.9995	-70.0003	1164.0504	83.9474	78363.7066	247035.4846	4418336.9479	1856.84	-0.41248	349.464	-1.1514	316.2579	-1.1578	1207.5889	-0.30521	1164.3315	-0.49453	493903.8438	-0.033584	589.4394	-0.64751	956.2582	-0.34699	14266200	-0.72475	282.569	75.5317	74.3122	138.9941	133.4424	56848.5781	108.2157	-0.6381	125.5042	3083430
012	2018-09-22t0547	1537613505.07	adult	181.9971	105.9996	-66.0002	1307.1725	80.9425	82323.8765	259230.0015	4443254.0453	2592.75	0.93269	380.304	-0.045599	338.8117	-0.25129	1576.4574	1.3356	1499.4757	1.8484	677876.6875	2.1562	640.3028	0.1366	1176.4374	1.0684	16331400	0.15319	363.349	80.5682	77.7244	178.315	169.2453	76675.4688	116.9929	-0.11592	151.1481	3459840
012	2018-09-22t0947	1537627904.37	adult	185.9969	109.9994	-62.0004	1237.72	77.6705	77557.1026	244283.2411	4102995.1364	1746.51	-0.60197	386.909	0.16689	350.6725	0.20336	1259.5674	-0.057593	1215.5403	0.052258	510124.8125	0.3089	629.0942	-0.026183	1028.5967	0.13721	15655900	-0.16706	314.77	76.9982	74.287	165.2878	161.3311	66941.5625	123.4855	0.19488	151.9072	3115660
012	2018-09-22t1347	1537642304.86	adult	189.997	113.9996	-58.0003	1306.6411	83.7499	82423.0498	259453.6073	4464452.8191	1841.24	-0.41641	348.41	-1.2752	312.4583	-1.4468	1198.3318	-0.29752	1148.2606	-0.29065	515282.6875	0.45014	596.1567	-0.50304	940.6668	-0.3793	14970100	-0.47492	260.795	76.0415	74.6592	140.6064	136.8812	60460.7656	109.8915	-0.81921	128.3021	3267280
012	2018-09-22t1747	1537656705.23	adult	193.9971	117.9997	-54.0002	1154.1325	84.7072	77175.0302	243266.2768	4352265.5992	2085.93	0.032783	361.219	-0.82118	326.4427	-0.8924	1276.0457	0.048773	1195.532	0.21323	512970.375	0.50848	585.1993	-0.64425	998.6403	-0.0019322	14518800	-0.67229	207.076	75.7423	74.0645	135.1868	131.8424	54345.082	108.7011	-0.98275	125.4849	3044390
012	2018-09-22t2147	1537671105	adult	197.997	121.9996	-50.0003	1316.1229	82.2198	84897.8	267288.8431	4624047.9825	1528.01	-0.93735	381.212	-0.10847	349.0685	0.012099	1024.0997	-0.94267	994.3174	-1.1856	453676.1875	-0.11589	629.1747	0.030451	864.0279	-0.76242	16875500	0.30135	420.658	81.166	78.6034	186.6376	177.8739	82680.4688	119.497	-0.44623	158.8655	3593060
012	2018-09-23t0147	1537685505.12	adult	201.9971	125.9996	-46.0002	921.2047	89.83	55573.6273	177110.1613	2918349.4459	1681.66	-0.64946	368.973	-0.57271	338.6128	-0.45649	1070.6442	-0.71691	1028.2964	-0.76183	311557.4375	-1.8082	614.144	-0.17	878.4915	-0.63819	10728300	-2.2389	393.434	83.054	81.7644	158.808	147.2518	46213.125	120.0545	-0.52091	139.4817	2414880
012	2018-09-23t0547	1537699904.84	adult	205.997	129.9996	-42.0003	783.0653	84.0292	47355.6457	151595.6918	2360072.7883	1591.07	-0.78589	391.988	0.25228	351.291	0.031795	1229.8276	-0.072011	1214.1495	1.0231	304997.25	-1.8615	675.1417	0.75595	1048.879	0.35618	9706790	-2.6289	349.052	89.7923	87.5931	252.5129	247.9673	62623.1953	128.2691	-0.19738	188.282	2223530
012	2018-09-23t0947	1537714304.4	adult	209.9969	133.9994	-38.0004	1240.1471	84.4042	80097.2156	252250.8031	4454029.7091	2013.14	-0.039347	367.666	-0.63692	336.5554	-0.59593	1156.4402	-0.31627	1087.9708	0.14132	483392	0.59388	585.8037	-0.52904	975.5374	-0.019843	15358900	-0.32764	341.932	95.6607	91.7161	263.0798	258.7262	109967.375	140.1569	0.27871	234.3895	3996130
012	2018-09-23t1347	1537728704.92	adult	213.997	137.9996	-34.0003	1227.4657	85.4319	81017.0536	255234.5141	4640613.7798	1607	-0.71608	347.892	-1.3538	321.5667	-1.2243	1106.3905	-0.46655	1073.6982	0.23188	468003.1875	0.5197	527.1889	-1.3547	908.6228	-0.34788	14693600	-0.58551	205.166	82.8584	81.5745	149.047	145.4179	63046.8633	117.7222	-0.91641	137.1023	3499610
012	2018-09-23t1747	1537743105.47	adult	217.9972	141.9997	-30.0001	1206.179	89.7647	83276.451	262402.001	4902568.575	1329.94	-1.1661	331.728	-1.926	307.6999	-1.7955	920.2231	-1.0943	887.2812	-1.2625	399376.8125	-0.38249	527.858	-1.3043	742.6007	-1.1905	14385400	-0.68587	340.586	74.7118	73.7604	142.1145	138.9226	61677.6992	111.2232	-1.2945	130.8692	3239880
012	2018-09-23t2147	1537757504.91	adult	221.997	145.9996	-26.0003	1149.1248	82.7447	75931.1351	239307.3908	4207049.461	1525.73	-0.81145	356.835	-1.0259	333.8662	-0.76724	994.8262	-0.78933	941.903	-0.55194	393951.1562	-0.37446	537.7182	-1.1231	755.5052	-1.0728	14117800	-0.77277	256.318	88.4333	87.1932	174.1292	165.8697	68955.1406	129.7639	-0.53622	154.131	3498770
012	2018-09-24t0147	1537771905.22	adult	225.9971	149.9997	-22.0002	1119.6478	82.9084	72183.608	227549.6361	3973625.8385	1832.95	-0.27425	360.605	-0.88292	336.031	-0.6949	1087.7848	-0.43061	1039.8276	0.62275	410094.875	0.018416	557.8431	-0.79148	829.2234	-0.64305	13567400	-0.95738	323.532	93.397	92.0528	169.3501	166.7667	63844.9844	138.7284	-0.23536	158.8577	3513970
012	2018-09-24t0547	1537786304.94	adult	229.997	153.9996	-18.0003	1169.488	85.5004	73094.1929	230179.8612	3996766.1532	2289.64	0.50626	355.525	-1.0535	325.2603	-1.135	1257.9165	0.18131	1170.4686	2.1893	480524.0938	1.5941	576.6891	-0.48198	925.0051	-0.1085	13551600	-0.93677	264.983	91.0368	88.8298	172.4646	166.4518	65881.4922	132.6194	-0.58523	156.1417	3470050
012	2018-09-24t0947	1537800705.04	adult	233.9971	157.9996	-14.0002	1267.4825	82.4223	79863.8367	251452.7699	4422093.1673	1362.64	-1.0207	373.116	-0.42349	351.4523	-0.10854	858.71	-1.1452	781.5722	-1.5219	358082.0625	-0.86632	554.7081	-0.75788	686.2634	-1.2913	15542200	-0.16134	426.439	102.617	98.1447	260.7401	252.4849	108728.6406	155.3125	0.27439	227.2364	4274530
012	2018-09-24t1347	1537815105.02	adult	237.9971	161.9996	-10.0002	1244.7424	102.6015	80904.1445	255319.0431	4570236.2525	1370.14	-0.98424	366.247	-0.6503	339.7972	-0.57591	1025.4882	-0.55101	1002.105	1.0159	432756	1.2773	561.6799	-0.61791	875.3844	-0.29058	15439200	-0.17576	360.53	101.598	97.2635	237.5584	223.1318	100249.6562	158.395	0.312	200.5367	4282840
012	2018-09-24t1747	1537829503.21	adult	241.9966	165.9991	-6.0008	1272.9866	85.8119	82093.9114	258562.6377	4592723.9059	1238.14	-1.1709	365.832	-0.64842	342.1513	-0.4869	865.4432	-1.0476	841.8542	-0.44356	371275.125	-0.44068	568.6278	-0.47798	762.4484	-0.82085	15659100	-0.068783	362.141	100.221	95.5816	238.3927	226.279	102270.4609	159.9384	0.29089	207.1549	4289860
012	2018-09-24t2147	1537843905.77	adult	245.9973	169.9998	-2	1313.9159	83.7355	83121.5739	261632.0104	4527083.3888	1264.62	-1.1012	367.418	-0.57747	345.2419	-0.36941	856.096	-1.0419	832.1259	-0.30598	371545.6562	-678.8707	570.3173	-0.41295	750.851	-0.83791	15924300	0.053698	360.131	102.327	97.1014	240.9829	231.4047	104586.5625	166.7185	0.47928	212.5129	4434940
012	2018-09-25t0147	1537858306.07	dead	249.9973	173.9999	2	1327.2687	84.1685	83772.0861	263669.6672	4576648.2625	1217.27	-1.147	366.783	-0.58078	344.4364	-0.40245	852.6397	-1.017	826.0005	-0.11956	372603.5625	498.4428	573.8561	-0.31967	742.3921	-0.83922	16025500	0.11778	404.47	103.533	98.083	243.4542	233.235	106389.4688	170.7942	0.56411	215.5974	4523560
013	2018-09-14t1347	1536951127.06	egg	-1.9991	-53.9974	-233.9962	153.6262	29.2595	3006.9546	9585.3169	55387.6685	0	0.64518	0	-0.53292	0	-0.56917							0	-0.37185	0	-0.11491	0	1.8898	0	0	0				0	-0.21103	0	0
013	2018-09-14t1747	1536965520.51	larva	1.9991	-49.9992	-229.998	153.6416	29.3987	2989.0941	9528.6194	55048.9253	0	-0.2081	0	-0.74558	0	-0.76147							0	-0.66163	0	-0.50696	0	0.94743	0	0	0				0	-0.23815	0	0
013	2018-09-14t2147	1536979918.02	larva	5.9984	-45.9999	-225.9987	153.6844	28.8492	2943.386	9377.208	53263.1317	0	-0.70664	0	-0.96601	0	-0.96097							0	-0.95766	0	-0.88618	0	0.21151	0	0	0				0	-0.26662	0	0
013	2018-09-15t0147	1536994318.89	larva	9.9986	-41.9997	-221.9984	133.432	26.0272	2374.7196	7568.8167	38865.1188	343.589	0.51034	248.314	1.3075	248.0113	1.3469	320.7072	-0.45931	318.3726	-0.72324	4489.9009	17140.2264	289.8147	1.0416	310.1931	0.84884	325787	-0.10845	113.875	47.4995	47.0744	84.0796	80.75	1177.1145	66.672	0.065431	77.2706	62319.4
013	2018-09-15t0547	1537008718.27	larva	13.9985	-37.9999	-217.9986	169.1939	25.843	3070.8974	9748.0294	49933.444	424.516	0.38286	183.514	0.4733	176.8087	0.46627	389.3477	-0.32175	386.848	-0.45612	6618.9106	-157.9901	265.2891	0.58039	369.0757	0.87033	311240	-0.65806	124.218	41.131	40.6106	75.1345	72.6459	1277.2858	58.4547	0.0015676	67.2124	69758.2
013	2018-09-15t0947	1537023117.73	larva	17.9983	-34	-213.9988	404.538	41.3852	12103.9229	38291.1519	313835.2059	470.585	0.15395	232.809	0.81512	223.176	0.80458	415.4022	-0.43682	409.2154	-0.60846	27001.1426	-3189.359	335.7817	0.89279	389.7869	0.64311	1506280	-0.21938	103.786	54.8557	54.6616	87.9486	86.7317	5716.6577	74.5245	0.076015	83.2454	354916
013	2018-09-15t1347	1537037518.02	larva	21.9984	-29.9999	-209.9987	402.9343	39.9256	13730.0708	43463.3016	390760.4897	454.62	-0.25528	268.586	1.0352	265.6043	1.1277	391.3798	-0.83222	385.4425	-1.1029	28962.1016	-1.3322	321.4588	0.50571	364.407	0.11886	1962020	-0.36292	109.733	62.5783	62.3436	95.4542	94.7574	7063.6074	82.3943	0.10743	90.3023	457134
013	2018-09-15t1747	1537051917.24	larva	25.9982	-26.0002	-205.9989	584.2163	36.9034	18371.5719	57943.3996	476899.9477	1208.08	1.9461	296.403	1.1838	281.9488	1.1751	714.5974	0.75418	679.6278	0.83189	70030.5391	-0.44327	420.1541	1.0874	564.4137	1.0933	2902970	-0.16351	138.77	59.2997	59.0785	93.8945	92.3306	9201.6572	79.5566	0.073372	89.0547	580782
013	2018-09-15t2147	1537066317.82	larva	29.9983	-22	-201.9987	642.9919	50.8489	24862.4572	78561.7338	800726.7039	757.505	0.12685	295.589	1.0042	286.0294	1.0802	583.8113	-0.23547	568.3247	-0.30285	77063.0859	-0.82086	405.112	0.68875	519.0933	0.45065	3883740	0.042111	121.06	57.5369	57.114	93.1022	91.2748	12289.4951	78.2193	0.046377	88.0889	755978
013	2018-09-16t0147	1537080718.4	larva	33.9985	-17.9998	-197.9986	755.2712	48.3605	30614.9339	96682.9763	1019260.4262	1286.6	1.4322	285.052	0.69049	268.3207	0.70279	725.0012	0.30431	654.6863	0.02025	117450.1875	-0.38536	412.3433	0.47595	554.7528	0.34691	4607590	0.071757	229.023	55.114	54.6155	93.7134	90.9932	15181.5703	76.9876	0.01721	86.9023	890863
013	2018-09-16t0547	1537095117.39	larva	37.9982	-14.0001	-193.9989	842.3366	51.1615	35919.283	113283.9657	1264320.4834	1085.21	0.52296	297.716	0.65385	267.8691	0.52101	798.262	0.46518	772.2407	0.53642	151669.7812	-0.17015	514.0127	1.1448	690.262	0.9002	5634580	0.27934	128.45	58.9065	58.4253	96.9982	95.3139	18429.6582	81.4847	0.028806	91.0678	1114860
013	2018-09-16t0947	1537109517.56	larva	41.9983	-10.0001	-189.9988	841.2703	55.4525	40120.9905	126593.0003	1574454.2614	1747.05	2.088	324.352	0.8076	284.6437	0.56338	1214.1818	2.4836	1159.6498	2.797	256192.3438	1.2473	598.8596	1.6939	995.7796	2.5669	6836370	0.57158	140.028	65.0144	64.6619	100.5156	98.9865	21208.7969	85.9552	0.042201	95.0794	1370310
013	2018-09-16t1347	1537123917.82	larva	45.9983	-6	-185.9987	938.6122	60.1949	46481.4995	146405.5041	1947124.7567	1100.22	0.024029	267.092	-0.2414	231.8743	-0.425	813.6159	0.08232	779.7546	0.034171	198522.2812	-0.19594	510.6814	0.53584	715.3577	0.39412	6513300	0.00048526	266.788	41.802	41.2625	77.4216	74.8528	18890.8633	61.4106	-0.21071	70.8932	1019380
013	2018-09-16t1747	1537138317.69	larva	49.9983	-2	-181.9988	1160.1616	64.4914	59123.3363	186159.3254	2532341.1187	1622.55	1.1349	308.607	0.12333	280.4877	0.08537	934.5519	0.50316	842.6075	0.16755	290645.6562	0.84856	520.692	0.32831	762.6231	0.36945	9573620	1.2617	377.32	59.0748	58.4538	97.6928	95.0873	30382.457	81.3322	-0.058814	91.6633	1832620
013	2018-09-16t2147	1537152717.92	adult	53.9984	2	-177.9987	1091.1493	69.614	62685.811	197551.941	2995580.6739	1502.11	0.61443	291.719	-0.33219	256.8967	-0.47602	995.0873	0.59979	965.4756	0.66229	326388.6562	0.95117	549.1551	0.42677	813.689	0.46584	9559050	0.86377	338.158	52.1038	51.1759	95.0534	93.1213	31177.5195	76.9521	-0.12628	88.5094	1707340
013	2018-09-17t0147	1537167118.65	adult	57.9986	6.0002	-173.9985	1057.9468	80.7227	65942.0585	208206.2682	3395635.8357	1331.29	0.0040659	292.113	-0.50807	261.6472	-0.55785	928.5239	0.046548	887.7372	0.0023307	320340.75	0.51775	526.1737	-0.02936	797.7396	0.14177	10049600	0.75235	262.071	47.0666	46.2375	86.8649	83.8849	29968.3906	69.439	-0.23451	79.6924	1619230
013	2018-09-17t0547	1537181518.24	adult	61.9985	10.0001	-169.9986	802.3658	90.2348	44911.1274	142926.5306	2220130.8598	840.738	-1.3602	266.242	-1.222	252.0985	-0.92725	586.3028	-1.9676	570.2401	-2.1445	138367.4531	-2.2307	388.2888	-1.9415	526.3589	-1.9355	6265460	-1.4546	131.827	48.0436	47.3225	86.0937	84.5187	20318.1172	70.4683	-0.24395	80.6015	1130610
013	2018-09-17t0947	1537195917.66	adult	65.9983	14	-165.9988	1126.0742	74.7878	68933.3227	217190.3253	3531830.5946	1535.01	0.22048	327.249	-0.056368	292.1683	-0.14399	1074.1949	0.40957	1026.7908	0.59319	387784.375	0.85647	576.2579	0.29123	875.1301	0.32739	11782900	0.95517	380.154	59.7326	59.12	99.7988	96.6724	36027.3516	82.2855	-0.10224	92.485	2150730
013	2018-09-17t1347	1537210312.97	adult	69.997	17.9987	-162.0001	1197.4447	75.6285	73324.873	231043.3511	3757717.2942	1863.33	0.89893	316.511	-0.42246	275.9637	-0.66262	1157.6449	0.72763	1103.488	1.0199	443378	1.3476	599.1204	0.50606	972.9495	0.90118	12112200	0.82323	296.021	61.6438	61.112	100.9106	98.8122	38648.7578	84.7975	-0.073376	95.0644	2358990
013	2018-09-17t1747	1537224713.02	adult	73.997	21.9987	-158.0001	1153.9441	75.6811	72119.2319	227192.9981	3753750.463	1433.89	-0.23952	310.708	-0.70844	275.2598	-0.81634	976.3467	-0.36195	938.9416	-0.17971	368082.7188	0.18873	564.0178	-0.10398	819.2773	-0.34853	11689500	0.35866	389.564	58.6439	58.0681	99.9254	96.607	37671.8828	81.5874	-0.13276	92.5564	2206300
013	2018-09-17t2147	1537239116.1	adult	77.9979	25.9995	-153.9992	1223.4937	74.0324	73269.4165	230695.122	3718592.2806	1696.79	0.30335	319.196	-0.59523	283.3335	-0.69377	1133.4752	0.40518	1074.3599	0.73545	434121	0.88382	548.3696	-0.46409	962.3825	0.63632	12213100	0.3692	394.77	58.833	58.1195	100.534	96.6923	38504.5352	81.5392	-0.14929	92.0734	2251070
013	2018-09-18t0147	1537253510.93	adult	81.9964	29.9981	-150.0006	1173.9698	79.4656	73322.1239	231018.8328	3984845.809	1183.92	-0.99642	290.253	-1.6654	262.3958	-1.5391	882.8773	-1.1027	865.6982	-0.95949	338142	-0.50984	501.0506	-1.4068	743.4059	-1.1882	11101600	-0.36613	219.807	51.2181	50.6009	90.7251	88.7391	34747.7031	74.0185	-0.32533	84.6369	1958990
013	2018-09-18t0547	1537267911.2	adult	85.9965	33.9982	-146.0006	1170.3023	75.1159	73284.0567	230937.7149	3859603.362	1890.54	0.61346	348.09	0.15613	309.7572	0.042195	1195.1713	0.61912	1142.1191	1.2014	457750.5938	0.98366	616.5037	0.56111	1000.6153	0.81576	13308500	0.47837	205.053	62.0852	61.3835	106.7198	103.2457	40873.6875	86.5399	-0.08544	98.4951	2373700
013	2018-09-18t0947	1537282312.02	adult	89.9967	37.9984	-142.0003	718.8231	97.5385	46885.2314	150054.7901	2584433.0313	1544.12	-0.27123	312.233	-1.2025	269.4897	-1.5477	1111.0309	0.058055	1039.8204	0.26972	272202.5625	-1.7274	622.3441	0.6302	934.1542	0.19857	7641910	-2.3579	249.262	52.8507	52.2521	91.9722	89.7257	22533.1797	75.4605	-0.42188	85.7472	1293520
013	2018-09-18t1347	1537296714.77	adult	93.9975	41.9992	-137.9996	1214.3637	77.3576	78085.9709	246138.0761	4159310.8752	2745.35	2.4867	340.171	-0.28544	304.5695	-0.3012	1245.6375	0.80986	1131.5574	1.0136	508220.0625	1.622	559.4942	-0.6797	958.936	0.35293	13846700	0.41295	316.251	70.0304	69.3335	115.4116	111.3473	47087.9414	95.0577	0.13951	106.4262	2850590
013	2018-09-18t1747	1537311114.64	adult	97.9975	45.9991	-133.9996	1257.1258	77.9052	79195.0037	249456.5738	4168946.8909	1439.23	-0.62959	327.908	-0.81947	294.5062	-0.76627	1021.8593	-0.62053	991.1265	-0.34277	423049.75	0.28071	563.0197	-0.68586	858.834	-0.60071	13546500	0.13814	178.168	65.1473	64.3568	117.2662	111.8714	48548.2188	92.7806	0.050545	105.3907	2691360
013	2018-09-18t2147	1537325511.75	adult	101.9967	49.9983	-130.0004	1272.3594	79.691	80437.3263	253279.2997	4353703.4982	1399.94	-0.76974	314.124	-1.41	282.9246	-1.2925	1015.7917	-0.72092	987.8526	-0.45926	426632.5312	0.27339	550.9395	-1.0022	856.8048	-0.68484	13180300	-0.15655	362.246	53.8236	52.5738	116.2946	106.6846	48843.7266	78.5906	-0.81576	94.5362	2258380
013	2018-09-19t0147	1537339911.39	adult	105.9966	53.9982	-126.0005	1193.4882	80.6527	73239.3878	230657.1459	3851572.4334	1458.46	-0.68195	332.012	-0.81743	299.407	-0.71983	1060.1426	-0.50447	1046.8889	0.03846	406034.625	-0.13391	548.9563	-1.0978	869.8223	-0.62401	12694100	-0.50093	215.509	67.8851	67.0908	123.5098	115.9055	47304.2578	94.9788	0.1366	108.73	2595520
013	2018-09-19t0547	1537354311.57	adult	109.9966	57.9983	-122.0005	1236.3201	82.1268	78355.6948	246784.4737	4211338.343	1340.63	-0.99008	319.02	-1.3677	286.5275	-1.2937	954.74	-1.1978	922.7672	-1.1786	390488.6562	-0.46207	561.1283	-0.89039	813.5138	-1.1833	13039000	-0.42993	179.011	63.9745	62.9031	109.861	107.6399	44933.1367	91.4222	-0.29874	103.0937	2614770
013	2018-09-19t0947	1537368713.73	adult	113.9972	61.9989	-117.9999	1172.6586	78.1183	73564.5012	231695.9157	3893388.7834	2296.92	1.0829	338.9	-0.69075	302.9735	-0.71067	1133.4719	-0.16218	1048.833	-0.049857	436386.6875	0.25621	591.839	-0.3045	906.5099	-0.38773	13017800	-0.52799	201.863	70.6876	69.7885	117.1344	114.3668	45096.7383	96.8222	0.17177	109.3287	2715250
013	2018-09-19t1347	1537383114.99	adult	117.9976	65.9992	-113.9995	1046.0743	79.7377	66888.1978	210928.7973	3591815.2092	1886.63	0.12238	337.088	-0.81761	300.0036	-0.89086	1290.5659	0.7194	1235.6451	1.589	450407.5	0.42604	580.6323	-0.56666	976.9853	0.19541	11761700	-1.235	170.644	72.4736	71.2618	133.9714	131.0577	46756.0312	101.6854	0.60359	121.5617	2528750
013	2018-09-19t1747	1537397514.3	adult	121.9974	69.999	-109.9997	1139.2632	77.9883	71899.6754	226461.9325	3844069.887	1387.22	-0.99604	328.094	-1.2089	299.9586	-0.955	967.1963	-1.2345	930.4028	-1.2177	363665.8125	-0.99577	566.1398	-0.88164	835.2564	-1.0938	12306500	-1.0364	422.603	60.4582	59.4262	112.8812	109.6276	42443.332	91.1909	-0.71797	104.3533	2267730
013	2018-09-19t2147	1537411916.68	adult	125.998	73.9997	-105.999	1224.0379	77.0282	70586.6472	222238.1324	3625650.8178	2330.17	0.94602	351.581	-0.39499	316.7141	-0.34536	1152.7736	-0.20005	1068.7997	-0.035671	425373.4375	-0.067916	599.133	-0.27218	947.0474	-0.159	12968100	-0.77067	219.178	73.7666	72.6969	129.8354	124.4399	47909.2656	102.0594	0.37962	117.4708	2720880
013	2018-09-20t0147	1537426312.37	adult	129.9968	77.9985	-102.0002	1169.5267	80.0953	71592.6058	225489.1379	3841123.528	1448.83	-0.93638	317.278	-1.7219	284.1476	-1.7187	1008.1177	-1.0672	968.9632	-0.97273	377036.0312	-0.81002	555.7971	-1.121	871.5028	-0.83927	11852900	-1.3882	370.501	67.8792	65.3852	182.3804	177.8313	68210.2812	99.9831	0.01541	140.0126	2535830
013	2018-09-20t0547	1537440711.44	adult	133.9966	81.9982	-98.0005	1160.4592	81.1195	74595.8375	235127.5671	4035482.687	2362.62	0.8869	341.197	-0.89263	305.7703	-0.90902	1323.683	0.65234	1254.2333	1.4787	516236.375	1.1411	579.3179	-0.70262	1089.316	0.93891	13278700	-0.73077	307.465	73.0048	70.929	194.5867	193.2781	75888.8203	102.7073	0.18098	133.2072	2841200
013	2018-09-20t0947	1537455112.62	adult	137.9969	85.9986	-94.0002	1133.8329	77.2024	72428.2294	228206.1099	3883886.4531	1580.9	-0.73845	322.23	-1.6501	288.8335	-1.6633	1021.5311	-1.0597	970.3531	-1.0897	386138.75	-0.73125	550.3645	-1.2487	841.0642	-1.1367	12168400	-1.329	265.963	71.5004	68.5713	198.2347	194.0224	74932.7109	103.4166	0.12235	167.9755	2700070
013	2018-09-20t1347	1537469514.33	adult	141.9974	89.999	-89.9997	1236.8726	76.3905	75688.8496	238351.0565	3996097.4863	2364.93	0.77982	355.947	-0.46143	318.6655	-0.50945	1393.1492	0.90133	1302.0576	1.8081	551687.0625	1.4618	614.4536	-0.12288	1094.4048	0.85961	14062000	-0.44889	371.225	68.0492	65.4533	191.9684	192.6633	76019.4844	100.8452	-0.28143	136.2956	2688350
013	2018-09-20t1747	1537483912.3	adult	145.9968	93.9985	-86.0003	1194.3476	85.2602	77630.5816	244556.4158	4264957.5819	1486.93	-0.99041	351.245	-0.69174	317.2543	-0.63054	1061.8845	-0.90536	1030.4094	-0.70907	430063.25	-0.26382	618.912	-0.075615	895.9919	-0.73807	14215900	-0.42497	314.644	66.0851	64.3964	141.1639	128.3972	57171.3711	99.0996	-0.58514	118.3564	2674660
013	2018-09-20t2147	1537498315.25	adult	149.9976	97.9993	-81.9994	1157.6007	79.8888	75519.8481	237992.1484	4112076.279	2410.48	0.77454	372.066	0.02023	330.8991	-0.13005	1276.0615	0.17402	1141.116	0.25663	502768.2188	0.62304	656.9094	0.54448	955.7318	-0.30172	14647500	-0.2688	453.308	73.4525	72.1956	143.4771	129.005	56529.9844	103.241	-0.28621	119.6311	2891680
013	2018-09-21t0147	1537512712.27	adult	153.9968	101.9985	-78.0003	686.8885	117.4036	46025.5261	149142.784	2730991.7269	1494.59	-1.0292	351.161	-0.80639	321.4882	-0.58255	1059.1357	-0.96998	1032.5466	-0.84434	255251.7031	-2.7782	556.6316	-1.175	871.4129	-0.95271	8455240	-3.2354	321.588	62.5827	59.7434	186.7908	177.8318	45016.5859	96.0849	-1.1	137.1262	1506870
013	2018-09-21t0547	1537527112.5	adult	157.9969	105.9985	-74.0002	1178.9472	81.3085	77224.1923	243304.311	4234356.463	1932.42	-0.21349	372.903	-0.057296	331.8837	-0.21129	1272.1553	0.073884	1197.6885	0.76223	512678.5938	0.58862	646.4498	0.30294	1012.8299	0.072445	15001500	-0.20155	249.772	69.6371	68.0596	135.0804	127.6927	54437.4062	102.1883	-0.62011	119.5292	2801430
013	2018-09-21t0947	1537541511.8	adult	161.9967	109.9983	-70.0004	1248.0946	81.6979	78963.9088	248700.3205	4342395.5347	1709.41	-0.65954	365.872	-0.36877	323.7991	-0.61113	1247.225	-0.079431	1235.4408	1.1532	515103.9062	0.54599	635.0637	0.093112	1017.6038	0.084401	15076100	-0.21428	220.048	73.3626	71.247	150.0781	142.4779	61982.2461	106.9824	-0.29408	131.0528	3022980
013	2018-09-21t1347	1537555912.59	adult	165.9969	113.9986	-66.0002	1249.0133	82.8432	81031.8289	255236.2141	4558997.1131	1436.65	-1.1881	352.427	-0.91554	317.742	-0.92709	1062.7496	-0.98814	1027.9485	-1.0922	449543.0938	-0.43196	615.3079	-0.2404	897.9529	-0.76608	14884400	-0.34611	324.816	73.6783	72.1272	147.278	131.727	62298.6055	104.4007	-0.63356	122.2012	3111730
013	2018-09-21t1747	1537570314.2	adult	169.9973	117.999	-61.9997	1295.536	81.0759	81451.1444	256410.6487	4430542.0978	1840.75	-0.43631	364.176	-0.52636	326.3041	-0.62395	1168.342	-0.48869	1111.474	-0.21789	496545.375	0.15048	632.1932	0.018568	963.0871	-0.31481	15472700	-0.12012	360.085	70.0885	67.481	215.4094	207.3821	91548.9844	104.1204	-0.7584	146.1219	2977850
013	2018-09-21t2147	1537584716.81	adult	173.9981	121.9997	-57.999	1245.2841	80.7735	78056.4351	245911.36	4273447.6063	1699.01	-0.70452	348.677	-1.1423	312.9222	-1.2464	1196.4885	-0.35913	1142.8542	0.11338	488167.3125	-0.031426	583.5446	-0.74564	997.5536	-0.082096	14194300	-0.72921	357.136	77.3475	74.1734	236.0034	230.7398	96289.375	113.2581	-0.13668	192.2517	3148740
013	2018-09-22t0147	1537599112.95	adult	177.997	125.9987	-54.0001	1294.8202	83.0881	81378.9827	256222.7197	4435115.7608	1645.51	-0.80126	347.838	-1.2116	314.2728	-1.242	1173.0701	-0.46123	1136.8201	0.075564	498554.7812	0.07387	571.4454	-0.92438	938.0976	-0.46511	14764300	-0.50488	448.069	75.8021	73.8126	171.2846	142.3739	72795.9375	109.9307	-0.51009	130.5257	3217500
013	2018-09-22t0547	1537613513.34	adult	181.9971	129.9988	-50	1298.9343	83.9109	84123.2453	264861.1795	4672361.1338	2200.27	0.21694	359.775	-0.80457	316.7375	-1.1865	1262.6244	-0.053038	1190.8464	0.64981	554292.125	0.94469	631.4016	0.0010937	1023.6027	0.0961	15778600	-0.087985	321.944	76.6507	74.1123	187.7526	177.858	82423.4062	110.886	-0.54906	143.0854	3361670
013	2018-09-22t0947	1537627912.63	adult	185.9969	133.9986	-46.0002	1336.9939	84.2019	86021.9414	270785.4426	4838762.4594	2264.2	0.33387	350.298	-1.185	311.6274	-1.4473	1309.9415	0.16048	1217.2461	0.95147	588163.75	1.5739	611.1202	-0.29735	1062.1462	0.34602	15713700	-0.14214	292.828	68.0178	65.3794	167.7095	155.9747	75301.5703	103.1972	-1.1714	132.4703	3051140
013	2018-09-22t1347	1537642313.07	adult	189.997	137.9987	-42.0001	1271.2176	90.8693	84952.3734	267662.0217	4803163.6959	1465.18	-1.0896	340.009	-1.5847	308.8993	-1.5965	1036.3351	-0.98122	1001.4062	-0.93732	459096.4688	-0.73526	572.4099	-0.85916	859.5937	-0.8726	15050500	-0.44066	379.485	74.1296	72.1439	161.9314	140.5792	71735.6172	107.9894	-0.94012	127.9239	3281350
013	2018-09-22t1747	1537656713.51	adult	193.9971	141.9988	-37.9999	1292.8712	82.7563	84084.2433	264717.6366	4646184.0898	1596.75	-0.83415	360.676	-0.84113	326.6191	-0.88503	1140.2769	-0.5086	1104.4297	0.16549	500581.5625	0.1354	623.193	-0.077257	984.5238	-0.085878	15806300	-0.13043	457.224	69.3602	66.8124	183.1769	175.4057	80414.6797	106.678	-1.1043	139.3831	3039640
013	2018-09-22t2147	1537671113.33	adult	197.9971	145.9988	-34	1280.2348	82.758	84902.432	267413.2547	4777367.2572	1410.74	-1.1434	367.633	-0.60547	334.007	-0.61299	1127.7954	-0.52792	1114.785	0.42401	499613.3438	0.22084	605.0199	-0.32809	961.2406	-0.19678	16261900	0.046197	271.998	73.5621	71.387	158.1059	150.6823	70040.9141	113.8441	-0.76915	138.7344	3253950
013	2018-09-23t0147	1537685513.44	adult	201.9971	149.9988	-29.9999	1295.3836	83.8455	86188.5937	271395.8659	4883697.4337	1802	-0.43974	353.257	-1.1456	316.304	-1.3752	1257.7634	0.01219	1220.1411	1.5551	565993.5625	1.7419	588.4113	-0.55026	1014.0046	0.13374	15865500	-0.12761	275.499	76.2944	73.6807	153.0254	145.8024	68861.4375	113.128	-0.89775	135.6782	3426530
013	2018-09-23t0547	1537699913.13	adult	205.997	153.9987	-26	1245.9901	84.2566	80804.0363	254438.5115	4532015.0634	1702.38	-0.59338	356.098	-1.0498	318.7811	-1.2954	1337.4476	0.33683	1320.3529	2.6423	564402.875	1.8947	567.8181	-0.8248	1131.5249	0.81743	14999500	-0.47975	346.342	81.2263	78.2489	187.6326	175.2661	79180.9531	120.0133	-0.6252	150.7974	3421410
013	2018-09-23t0947	1537714312.65	adult	209.9969	157.9986	-22.0002	1310.4257	83.3864	86384.4543	272008.9949	4833899.8566	1342.77	-1.1912	371.685	-0.4918	344.6301	-0.26881	962.4141	-1.0354	932.1906	-0.77714	434048.75	-0.91019	589.3561	-0.47691	835.3703	-0.78806	16737700	0.22552	226.993	80.7141	78.7166	156.423	152.1844	70546.7734	117.3081	-0.85391	140.0569	3634720
013	2018-09-23t1347	1537728713.17	adult	213.9971	161.9987	-18	1405.0315	89.1307	92539.0263	291294.0895	5259027.3276	1275.19	-1.2827	342.91	-1.5329	314.5389	-1.5071	923.6669	-1.1298	897.4775	-0.93271	446131.125	-0.52648	596.3068	-0.3442	838.3168	-0.72692	16534800	0.14481	299.69	79.5218	75.876	174.0937	165.8747	84087.2734	122.5634	-0.68581	150.5355	3834460
013	2018-09-23t1747	1537743113.73	adult	217.9972	165.9989	-13.9999	1389.8089	86.8599	90436.9851	284643.5133	5076686.6334	1265.2	-1.2761	342.366	-1.5455	318.3984	-1.3672	883.7593	-1.2242	841.491	-1.2816	417134.4062	-1.1449	567.2489	-0.73128	783.6386	-0.97207	16138400	0.00085239	299.537	79.9815	76.1319	176.0446	167.8777	83093.0312	124.5074	-0.68449	153.2513	3770170
013	2018-09-23t2147	1537757513.23	adult	221.9971	169.9987	-10	1376.9391	87.3059	89496.0104	281709.4448	5043781.0082	1376.35	-1.0641	345.442	-1.4316	319.7871	-1.3281	985.4244	-0.82231	947.5342	-0.12394	460193.1875	0.11953	567.0709	-0.69798	878.2571	-0.428	16122100	0.0037007	310.619	80.7422	76.5573	181.5821	173.5363	84798.8281	127.4387	-0.63953	157.789	3768320
013	2018-09-24t0147	1537771913.52	adult	225.9971	173.9988	-5.9999	1381.1544	87.0211	89391.4317	281367.6924	5009677.8741	1619.37	-0.63381	345.425	-1.4209	317.0107	-1.4507	992.228	-0.76115	959.351	0.17033	463370.5	0.40918	596.6614	-0.23218	868.4475	-0.43895	16101000	0.013163	361.892	82.4504	77.8694	190.4626	180.0352	88946.0469	131.1801	-0.56195	162.6432	3843180
013	2018-09-24t0547	1537786313.21	adult	229.9971	177.9987	-2	1329.7098	86.7538	86030.9701	270890.7031	4827351.3856	1623.56	-0.60743	346.602	-1.3684	320.5395	-1.3222	921.1332	-0.969	871.5012	-0.47047	413588.8125	-0.91714	572.0934	-0.54793	799.023	-0.75751	15540600	-0.1826	302.047	83.5143	78.6188	196.513	187.83	88234.3359	133.8704	-0.53235	168.3679	3744530
013	2018-09-24t0947	1537800713.3	dead	233.9971	181.9987	2	1316.3048	86.1967	84499.2618	266037.7814	4710772.0399	1442.62	-0.88825	347.621	-1.3194	321.8537	-1.2796	945.2347	-0.85309	912.7905	0.11957	416848.5312	-0.659	558.174	-0.70831	822.5209	-0.59625	15314800	-0.24676	297.368	85.0462	79.9431	201.0266	189.6569	88652.7344	136.5931	-0.50158	172.221	3746790
015	2018-09-14t1347	1536951143.34	larva	0	-61.9976	-233.9939	144.9124	31.8589	3037.2212	9721.4723	59908.1196	0	0.14127	0	-0.63835	0	-0.66448							0	-0.51601	0	-0.31264	0	1.3856	0	0	0				0	-0.22443	0	0
015	2018-09-14t1747	1536965536.88	larva	3.9982	-57.9994	-229.9957	145.3088	33.2234	3174.9576	10170.9795	64923.8432	0	-0.4804	0	-0.85474	0	-0.86024							0	-0.80879	0	-0.69806	0	0.55971	0	0	0				0	-0.2522	0	0
015	2018-09-14t2147	1536979934.37	larva	7.9975	-54.0001	-225.9964	144.932	31.9108	3050.6985	9765.8142	60642.9197	0	-0.90193	0	-1.0794	0	-1.0637							0	-1.1082	0	-1.0713	0	-0.10447	0	0	0				0	-0.2814	0	0
015	2018-09-15t0147	1536994335.27	larva	11.9978	-49.9998	-221.9962	145.3118	33.5515	3072.8891	9851.5736	62127.3475	0	-1.2318	0	-1.3136	0	-1.2761							0	-1.4149	0	-1.4335	0	-0.66187	0	0	0				0	-0.3123	0	0
015	2018-09-15t0547	1537008734.62	larva	15.9976	-46	-217.9964	224.0503	23.5716	4007.5431	12673.5645	60883.8689	341.347	-0.15761	253.641	1.1214	253.1973	1.1989	318.8455	-0.87504	314.4424	-1.0088	7333.4458	17194.6763	292.6563	0.6696	312.1057	0.30469	562575	-0.7023	92.7539	56.7975	56.4086	88.0086	87.3218	2024.1967	75.764	0.091387	83.8162	125977
015	2018-09-15t0947	1537023134.09	larva	19.9974	-42.0002	-213.9965	379.0033	46.3929	12891.0108	40766.0544	384933.279	466.132	-0.045506	267.316	1.1044	263.9003	1.1781	408.3611	-0.60782	403.1971	-0.67323	28176.9141	1.1006	320.4803	0.63263	386.7585	0.4439	1832980	-0.22035	123.208	63.1726	62.8058	94.5732	93.1428	6525.5513	82.5056	0.11564	90.2892	433175
015	2018-09-15t1347	1537037534.28	larva	23.9975	-38.0001	-209.9965	403.805	40.9833	12204.6564	38602.2881	316585.7196	554.504	-0.069636	280.297	1.0828	277.2813	1.1907	424.1611	-0.76812	415.292	-0.93168	27994.6309	-1.2306	333.3479	0.47076	383.0352	0.068133	1828100	-0.68034	110.332	63.95	63.9519	96.2887	95.5162	6355.0527	83.4781	0.10655	91.7236	417082
015	2018-09-15t1747	1537051933.49	larva	27.9973	-34.0003	-205.9967	609.8764	45.6021	22902.7519	72464.9109	709348.3824	778.631	0.35129	290.885	1.0353	273.58	1.0043	636.2725	0.18277	622.4768	0.33148	77625.25	0.25501	445.1249	1.1763	574.2089	0.98485	3529020	0.031414	116.677	60.4459	60.1278	96.0898	94.5576	11722.9551	81.3933	0.076848	90.9117	733330
015	2018-09-15t2147	1537066334.18	larva	31.9975	-30.0001	-201.9965	652.0215	44.4035	24312.1473	76612.7602	768265.9081	1113.66	1.0761	254.676	0.41384	229.7815	0.30648	783.9227	0.75453	754.3752	1.015	101126.0312	0.049438	456.9133	1.0194	648.565	1.132	3280990	-0.5508	97.8693	49.4322	49.0992	83.6647	82.5245	10792.7412	69.6805	-0.023607	78.4967	636835
015	2018-09-16t0147	1537080734.73	larva	35.9976	-26	-197.9963	728.0241	48.643	29041.6273	91635.1217	960943.6609	726.621	-0.38676	298.492	0.76333	279.6852	0.76462	621.2103	-0.38649	611.1226	-0.42809	95666.3906	-1.2784	466.8684	0.83964	576.4792	0.32175	4585430	-0.14611	110.219	56.3281	56.0013	90.7214	89.4551	13971.0957	76.8068	0.0045165	86.0063	865312
015	2018-09-16t0547	1537095133.58	larva	39.9973	-22.0003	-193.9967	784.3775	51.9087	34019.9461	107360.224	1217202.6988	706.45	-0.69337	300.042	0.58111	278.4115	0.5709	618.7654	-0.6304	613.751	-0.73631	111377.7656	-1.5687	472.0414	0.60497	582.4061	0.026285	5385160	-0.066233	246.768	59.9829	59.6654	94.9141	92.5848	17084.543	80.2229	0.0068632	89.3347	1076570
015	2018-09-16t0947	1537109533.84	larva	43.9974	-18.0002	-189.9966	871.637	49.8469	36473.3868	114909.5271	1264986.9313	1554.15	1.3955	334.103	0.8418	293.7263	0.59769	1076.491	1.616	1022.1688	2.1321	207762.75	0.92247	583.0549	1.4056	901.2073	1.7799	6426810	0.14255	116.802	60.2145	59.777	94.8863	93.0298	18313.0527	80.4932	-0.018179	89.9701	1158290
015	2018-09-16t1347	1537123934.05	larva	47.9974	-14.0002	-185.9965	878.1207	52.4713	40348.1621	127554.568	1502513.2828	1476.78	0.89426	313.398	0.31794	275.4484	0.11626	1058.8749	1.2837	1028.3329	1.8655	225540.3438	0.5833	562.4804	0.91524	911.5284	1.5125	6653440	-0.1097	224.531	52.1106	51.6291	89.2005	87.1263	18999.7148	73.3296	-0.12017	82.7015	1106310
015	2018-09-16t1747	1537138334.05	larva	51.9974	-10.0002	-181.9965	928.2947	56.2006	43514.2808	137258.2274	1686724.0944	1300.56	0.17251	305.344	-0.049764	276.4816	-0.088518	932.4149	0.3789	872.7549	0.32519	213523	-0.59697	526.0683	0.23488	761.9332	0.20399	6983530	-0.30508	224.694	47.9561	47.3552	86.6196	84.3418	19835.8809	69.9015	-0.19686	80.0642	1096800
015	2018-09-16t2147	1537152734.21	larva	55.9975	-6.0001	-177.9965	1095.3691	59.8559	54832.7895	172737.1921	2255689.7724	1334.67	0.07454	316.847	-0.0027101	279.1165	-0.17923	943.4059	0.21526	916.1187	0.34881	271700.9062	0.33229	575.182	0.5962	819.0442	0.3567	9112530	0.43631	264.004	56.3371	55.5452	97.6049	95.2852	28110.209	80.1962	-0.10318	91.3232	1620260
015	2018-09-17t0147	1537167134.92	larva	59.9977	-1.9999	-173.9963	1121.3162	65.2516	63013.8775	198663.9344	2897666.6419	1539.6	0.42178	319.542	-0.078886	289.6709	-0.081568	937.9919	-0.008998	862.479	-0.358	309537.3438	0.61938	525.8191	-0.15924	745.7962	-0.34321	10530500	0.79956	306.235	61.401	60.9372	101.6384	98.8138	33540.6641	84.6061	-0.061636	94.9085	2023470
015	2018-09-17t0547	1537181534.51	adult	63.9975	1.9999	-169.9964	1127.4335	66.5212	64984.3588	204747.1715	3108454.8888	1339.68	-0.21132	323.721	-0.10014	284.2671	-0.29894	996.3833	0.094596	982.3851	0.42536	338770.3125	0.77644	577.5693	0.34598	852.2436	0.2173	10997100	0.70119	117.559	58.4701	57.934	97.002	95.818	32980.6719	81.3093	-0.11156	91.8255	1986290
015	2018-09-17t0947	1537195933.87	adult	67.9974	5.9998	-165.9966	1156.4356	70.2979	67661.9816	213144.9896	3285989.8719	1720.41	0.59437	324.117	-0.19106	287.7962	-0.3082	1151.3402	0.73184	1100.2084	1.3053	407574.4375	2.0486	557.9927	-0.03702	911.2994	0.49413	11461400	0.62479	118.822	57.5502	56.903	95.8709	93.9713	33938.293	79.9832	-0.13925	90.0989	2035090
015	2018-09-17t1347	1537210320.97	adult	71.9938	9.9962	-162.0002	1150.2928	76.2091	73311.994	231183.9583	3851049.4487	997.157	-1.2576	307.644	-0.74235	278.5647	-0.67335	802.667	-1.2559	788.1794	-1.6417	307421.4688	-1.2084	536.4517	-0.47579	726.2607	-0.98967	11762800	0.49445	210.485	49.7402	48.9517	90.017	87.7582	34476.4922	72.8195	-0.26406	83.8251	1901820
015	2018-09-17t1747	1537224721.08	adult	75.9938	13.9962	-158.0001	1245.9767	72.934	73831.81	232690.8026	3617003.1874	1835.64	0.67135	320.483	-0.51158	284.1378	-0.62528	1114.833	0.33419	1056.4777	0.78304	430325.5625	1.6272	555.9256	-0.30204	909.8335	0.26408	12362600	0.52863	261.24	54.0059	53.5237	93.5827	91.3777	36122.9336	76.9337	-0.22072	87.4693	2083280
015	2018-09-17t2147	1537239124.2	adult	79.9947	17.9971	-153.9993	1263.4193	74.2914	78259.7392	246556.9698	4015490.8865	1464.08	-0.29983	338.531	-0.051998	298.0177	-0.2649	1051.8458	-0.10472	1013.0436	0.24292	430204.9375	1.1567	612.8715	0.5617	907.6886	0.15733	13828300	0.9904	241.737	58.1374	57.2732	100.0293	98.0139	40911.9688	82.9267	-0.13256	93.8892	2374800
015	2018-09-18t0147	1537253518.98	adult	83.9932	21.9956	-150.0007	1284.5601	76.9106	78684.19	247872.3987	4061801.2445	1184.2	-1.0377	330.267	-0.41946	295.3082	-0.44875	924.3522	-0.93032	900.9731	-1.2285	379908.75	-0.64489	559.9431	-0.45001	804.6406	-0.77014	13562100	0.66481	187.021	60.2785	59.9278	98.47	96.4043	40471.1875	82.3251	-0.17019	92.5605	2475280
015	2018-09-18t0547	1537267919.26	adult	87.9933	25.9957	-146.0006	1322.2974	74.1599	80978.1589	255114.8042	4124198.762	1308.25	-0.8035	361.09	0.58143	324.9317	0.57511	1040.6393	-0.33212	1020.6709	0.087626	440190.4375	0.6328	604.9065	0.3181	908.6364	0.0085486	15268300	1.2869	167.346	61.9192	61.578	102.447	100.87	43335.0977	86.5156	-0.097405	97.0603	2618190
015	2018-09-18t0947	1537282320.07	adult	91.9935	29.9959	-142.0004	1217.7984	78.1026	75933.9516	239153.4309	3981710.6906	1460.19	-0.50117	337.273	-0.3559	304.8907	-0.25534	1060.2966	-0.28755	1034.1328	0.12909	420937.75	-0.24237	577.4108	-0.29125	856.1851	-0.52123	13364500	0.23762	289.477	64.8546	64.5369	106.4442	104.4473	42258.3281	89.4282	-0.038184	100.1131	2569860
015	2018-09-18t1347	1537296722.97	adult	95.9943	33.9967	-137.9996	1243.1838	82.1446	80421.6488	253385.0561	4435163.9998	1498.09	-0.4671	304.13	-1.6649	267.1046	-1.7936	1012.7548	-0.64869	987.8893	-0.67964	425357.0312	-0.42969	541.1383	-1.1117	848.1242	-0.67062	12757700	-0.18988	215.062	58.4939	57.6891	98.5209	96.4739	41378.7891	81.3967	-0.41036	92.4396	2453700
015	2018-09-18t1747	1537311122.79	adult	99.9943	37.9967	-133.9996	1156.2415	77.1511	73921.9486	233257.2451	3936385.8311	1675.79	-0.10725	347.914	-0.12251	310.3752	-0.19089	1130.2677	0.011858	1076.9285	0.5473	436283.3438	-0.38789	593.3582	-0.099072	939.6276	0.089316	13412800	-0.0016714	252.381	61.3883	60.6892	103.9809	101.1256	40136.6172	85.6984	-0.34998	97.2884	2366640
015	2018-09-18t2147	1537325519.87	adult	103.9935	41.9959	-130.0005	1302.4818	79.1002	75460.8746	237655.3984	3866333.5117	1878.27	0.30255	337.843	-0.57033	292.347	-0.96533	1196.8352	0.36393	1133.0739	1.4781	472749.9062	0.53567	627.4157	0.55242	974.5322	0.3515	13326200	-0.15371	169.79	61.1731	60.5107	102.5769	100.6378	40517.8828	85.1811	-0.59418	96.448	2412970
015	2018-09-19t0147	1537339919.58	adult	107.9934	45.9958	-126.0005	1379.5341	78.8148	82964.2945	261133.8839	4354430.7838	1918.26	0.33498	337.648	-0.64581	298.5052	-0.79242	1176.0504	0.17818	1107.4771	0.99364	510405.875	1.6192	599.7488	-0.076986	955.6342	0.12668	14633300	0.38947	258.658	60.0344	59.3477	102.3166	99.6616	44405.418	83.9	-1.0178	95.7333	2601830
015	2018-09-19t0547	1537354319.64	adult	111.9934	49.9958	-122.0005	1219.9784	80.7153	78522.0938	247367.5192	4260962.4167	1879.37	0.19043	317.248	-1.4677	278.579	-1.6427	1134.5096	-0.12961	1064.216	0.064259	465148.9375	-0.035671	585.3626	-0.41829	896.4189	-0.45828	12989400	-0.50829	182.557	56.3285	55.3135	104.2845	101.6323	42756.6328	81.7015	-1.5086	95.9054	2306310
015	2018-09-19t0947	1537368721.91	adult	115.994	53.9964	-117.9999	1332.2094	80.7936	83324.8422	262343.1493	4442870.5428	2302.94	1.0615	336.982	-0.79358	294.1781	-1.0912	1200.0615	0.2113	1099.3958	0.73171	522026.75	1.7641	624.6767	0.3335	917.5258	-0.31133	14647900	0.23869	222.832	66.491	65.8316	110.3719	108.3557	48011.7773	92.2885	-0.40872	103.9557	2890230
015	2018-09-19t1347	1537383123.14	adult	119.9944	57.9968	-113.9995	1255.4636	78.6965	79589.5102	250800.8944	4206020.6864	1774.2	-0.14599	347.112	-0.47535	305.9769	-0.68477	1161.3696	-0.072469	1104.4276	0.79701	483129.75	0.40307	623.521	0.26314	950.9856	-0.057314	14407600	0.04798	340.262	63.5613	62.6863	129.6927	114.4386	53952.1797	89.6814	-0.82731	104.0567	2638240
015	2018-09-19t1747	1537397522.42	adult	123.9942	61.9966	-109.9997	1289.9928	81.4271	83691.5454	263548.3343	4568158.362	1526.84	-0.71786	331.236	-1.1202	291.994	-1.3043	1058.1384	-0.72281	1010.4324	-0.92567	462406.4688	-0.27471	596.4888	-0.30571	889.121	-0.63981	14451200	0.0034179	310.973	62.42	61.554	105.5779	103.683	46137.5391	87.2409	-1.2205	99.0783	2723260
015	2018-09-19t2147	1537411924.86	adult	127.9949	65.9973	-105.9991	1266.4683	81.6661	81327.909	256132.4764	4417508.8352	2081.84	0.39635	326.239	-1.3609	289.7569	-1.4583	1175.5607	-0.093349	1094.1288	0.62232	499613.2812	0.82125	598.0775	-0.30877	939.9963	-0.23898	13834800	-0.36925	168.285	67.3336	66.4701	114.9257	112.5783	48843.4375	94.5044	-0.52566	106.847	2855420
015	2018-09-20t0147	1537426320.48	adult	131.9937	69.996	-102.0003	1308.0106	82.7542	84303.2574	265460.3787	4630144.5787	2155.33	0.4916	306.097	-2.1617	268.6488	-2.3773	1194.5643	-0.038171	1101.8831	0.7772	525608.3125	1.5472	564.2097	-0.97256	904.297	-0.57863	13457900	-0.61624	308.908	53.3991	52.2863	99.5985	96.3487	43823.3203	78.6452	-2.3902	91.4158	2347740
015	2018-09-20t0547	1537440719.6	adult	135.9934	73.9958	-98.0005	1191.4148	80.1698	77593.2878	244475.7345	4252119.7208	1638.53	-0.60565	339.001	-1.0008	301.3608	-1.1185	1128.0508	-0.45742	1081.8103	0.50346	456860.5625	-0.32357	616.5202	-0.034564	937.4882	-0.3374	13712200	-0.54383	381.312	63.7424	62.7499	124.7547	112.9488	50525.6562	90.0539	-1.2517	105.3326	2578320
015	2018-09-20t0947	1537455120.78	adult	139.9937	77.9961	-94.0002	1318.938	80.7864	83651.0087	263374.6414	4503883.7798	1377.29	-1.1639	337.165	-1.1254	306.0913	-0.99046	984.715	-1.2778	967.2098	-1.0438	430320.4688	-0.9514	569.7469	-0.90859	811.0363	-1.3904	14701700	-0.1097	242.781	60.8349	59.7689	116.4436	112.1738	50885.8438	89.7646	-1.3929	104.7782	2652640
015	2018-09-20t1347	1537469522.55	adult	143.9942	81.9966	-89.9997	1253.5599	78.2881	76595.8399	241197.6379	3975266.3186	1803.32	-0.35451	346.554	-0.83576	307.36	-1.0036	1134.9656	-0.50431	1072.5978	0.47874	453986.25	-0.21383	618.2943	-0.07173	940.1497	-0.38287	13862100	-0.57156	252.391	71.6618	70.5749	125.1667	120.4005	50066.6719	99.1738	-0.51744	113.555	2866470
015	2018-09-20t1747	1537483920.5	adult	147.9937	85.9961	-86.0003	1289.756	82.1609	83677.7726	263553.1498	4573158.601	1168.12	-1.6294	336.672	-1.2573	309.0501	-0.99998	920.1058	-1.663	904.7632	-1.5875	402086.25	-1.4859	562.6407	-1.0624	816.8758	-1.3608	14680900	-0.22693	287.712	67.0909	66.2243	116.333	113.2495	50837.5391	95.2994	-1.0308	108.456	2925570
015	2018-09-20t2147	1537498323.42	adult	151.9945	89.9969	-81.9995	1314.5513	80.0485	81608.0122	256900.9295	4379600.0998	1493.85	-1.0214	346.784	-0.94074	316.5784	-0.75431	1024.816	-1.1385	983.7154	-0.51847	436571.6562	-0.46821	584.0658	-0.70968	857.7515	-1.0558	14760200	-0.24056	304.459	67.7928	66.7053	119.1488	115.8165	50757.4102	96.9693	-0.96773	111.1012	2885460
015	2018-09-21t0147	1537512720.43	adult	155.9936	93.996	-78.0003	1248.9611	83.2378	83183.6748	262164.5746	4595243.0623	2513.06	0.9093	316.1	-2.1298	285.5858	-2.1123	1204.7101	-0.25122	1132.8951	1.2782	522844.1875	1.8865	540.5712	-1.4478	962.054	-0.29289	13701400	-0.78668	217.039	67.6254	66.4408	116.1319	113.7266	50401.25	95.1532	-1.2404	108.5818	2931220
015	2018-09-21t0547	1537527120.71	adult	159.9937	97.9961	-74.0002	1274.4604	79.8498	82215.2531	258932.1565	4486120.0079	1600.59	-0.86168	340.124	-1.2972	312.6504	-1.0493	1084.9603	-0.87195	1039.9137	0.21401	465448	0.4425	537.1749	-1.503	910.4776	-0.68234	14582500	-0.42083	311.821	68.7887	67.6178	123.4869	119.8462	52975.8672	97.953	-1.0656	113.8505	2949250
015	2018-09-21t0947	1537541519.97	adult	163.9935	101.9959	-70.0004	1288.4716	80.7427	84307.18	265568.1593	4652498.6016	1252.8	-1.5354	328.107	-1.7945	304.4591	-1.4591	923.2545	-1.6628	895.79	-1.3522	406232	-1.0389	527.0818	-1.6615	776.2347	-1.6322	14412100	-0.54348	237.02	61.4804	60.4227	112.353	109.7525	49435.3008	90.0168	-1.8562	103.8907	2700530
015	2018-09-21t1347	1537555920.75	adult	167.9937	105.9961	-66.0002	1194.764	79.5128	77462.8661	244067.2627	4239035.1795	1910.47	-0.30599	338.082	-1.4742	309.9735	-1.2893	1194.2791	-0.36234	1158.4316	1.4965	483683.0312	1.0059	531.64	-1.5787	973.0818	-0.25248	13659200	-0.92538	244.985	69.079	67.9188	123.3666	120.2858	49963.4922	98.6249	-1.1744	113.9948	2790930
015	2018-09-21t1747	1537570322.48	adult	171.9942	109.9966	-61.9997	1267.3278	80.9114	80903.583	254796.9878	4416710.1561	1568.77	-0.95144	324.667	-2.0157	299.6474	-1.7862	945.8882	-1.5272	895.8645	-1.2224	399164.8125	-1.1136	535.2491	-1.5091	796.59	-1.4417	13698000	-0.94008	239.334	72.6027	71.3204	125.4474	122.5331	52938.7891	103.4895	-0.85667	117.4071	3063180
015	2018-09-21t2147	1537584725.02	adult	175.9949	113.9973	-57.999	1291.5642	77.1563	79325.1666	249935.7898	4119880.2022	1532.86	-1.0112	332.854	-1.7476	309.4199	-1.4217	1037.2872	-1.0852	1011.4189	0.036905	430474.2188	-0.22567	503.0748	-1.9879	854.888	-1.0193	13784100	-0.92554	248.496	67.8249	66.6804	124.5183	121.5176	51675.1094	100.1699	-1.2018	115.4375	2808760
015	2018-09-22t0147	1537599121.2	adult	179.9939	117.9962	-54.0001	1209.9088	80.2929	78575.8914	247541.961	4323987.6267	1347.87	-1.3436	329.634	-1.9026	306.3649	-1.6021	1034.1953	-1.0688	1031.7338	0.34947	424020.0625	-0.26316	496.1919	-2.0699	890.6617	-0.76216	13509400	-1.0689	223.385	74.0984	72.2833	135.1717	132.2278	55420.3984	107.7443	-0.7232	125.6804	3036770
015	2018-09-22t0547	1537613521.55	adult	183.9939	121.9963	-50	1300.5842	79.9946	81696.6911	257221.9985	4409599.5848	1547.29	-0.96349	330.825	-1.8847	310.2141	-1.4802	1054.9275	-0.95067	1019.4796	0.38415	450454.0625	0.62203	483.3722	-2.2368	870.8078	-0.85447	14095100	-0.82738	184.556	74.6001	72.4887	138.3598	136.1715	59079.6172	109.1581	-0.72492	127.8996	3178410
015	2018-09-22t0947	1537627920.89	adult	187.9938	125.9962	-46.0002	1282.5424	78.9315	80568.1243	253689.4771	4308190.2208	1727.43	-0.62632	360.704	-0.80934	335.5268	-0.45499	1161.2816	-0.46571	1129.896	1.708	488899.5625	1.9116	543.2823	-1.307	963.3632	-0.25254	15156400	-0.38712	263.628	79.0492	76.5308	159.3259	153.1675	67076.2031	117.2518	-0.29222	143.6334	3321570
015	2018-09-22t1347	1537642321.39	adult	191.9939	129.9963	-42	1234.2752	81.9982	80757.7236	254487.5559	4464615.3987	1348.78	-1.288	324.286	-2.1741	302.248	-1.8932	1015.4048	-1.0492	996.8353	0.60644	427485.4375	0.51927	480.3644	-2.2248	873.2348	-0.77136	13652800	-1.0395	271.6	72.5799	69.385	159.0915	155.3737	66977.5234	112.6173	-0.69574	145.4711	3055690
015	2018-09-22t1747	1537656721.74	adult	195.994	133.9964	-37.9999	1242.7502	80.5811	81306.5317	256081.4298	4485334.0518	1392.22	-1.1899	324.792	-2.1719	302.7066	-1.904	991.9095	-1.101	952.2274	0.48308	420569.6562	0.67111	503.414	-1.8521	823.6381	-1.0248	13758800	-0.99882	300.531	77.3045	73.2567	186.2361	176.1008	78964.0938	120.8169	-0.30862	158.9895	3274770
015	2018-09-22t2147	1537671121.54	adult	199.9939	137.9963	-34	1208.0111	81.1612	77554.8053	244275.0397	4212552.8944	1591.76	-0.81593	355.237	-1.0668	335.6595	-0.56166	1101.5031	-0.61507	1072.9637	2.1395	446108.75	1.7758	514.4068	-1.6587	899.7	-0.53635	14361900	-0.74522	356.684	81.8473	78.2757	188.5557	184.2309	76365.0469	129.305	0.047178	172.0509	3309000
015	2018-09-23t0147	1537685521.66	adult	203.994	141.9964	-30	1337.7054	81.5392	83666.1414	263386.6485	4484326.6477	1222.07	-1.4364	337.267	-1.7293	319.3625	-1.2592	867.1083	-1.4759	831.2029	-0.20256	378926.3125	0.10915	507.1023	-1.735	759.2823	-1.287	14718300	-0.59476	286.479	80.5962	76.1809	197.3034	193.3111	86221.5703	128.316	-0.13631	175.3724	3517220
015	2018-09-23t0547	1537699921.33	adult	207.9939	145.9963	-26.0001	1237.8037	79.3616	79256.439	249555.3519	4299773.7271	1301.8	-1.2742	327.19	-2.1005	310.1491	-1.6579	874.5382	-1.3904	825.0123	0.054359	362058.8125	-0.078537	469.4444	-2.2563	708.5102	-1.514	13518500	-1.0764	332.308	83.4323	77.2861	224.9214	218.9824	93117.4766	141.7701	0.43055	200.1957	3447170
015	2018-09-23t0947	1537714320.85	adult	211.9938	149.9961	-22.0002	1247.1586	80.0289	78999.4385	248800.1999	4295527.3851	1047.5	-1.6851	333.153	-1.8839	317.6049	-1.374	722.1799	-1.8939	695.4166	-1.169	298260.2812	-1.8499	483.3564	-2.0143	637.9919	-1.8382	13733900	-0.97338	389.911	80.244	72.772	243.1297	237.4223	100412.5781	146.7304	0.53378	213.5112	3307980
015	2018-09-23t1347	1537728721.45	adult	215.9939	153.9963	-18	1355.2768	80.1068	84918.6478	267296.439	4531930.8893	1074.49	-1.6127	322.166	-2.2737	310.2525	-1.6865	710.4368	-1.8729	649.3971	-1.4261	315433.9375	-0.93969	454.4224	-2.3958	560.2851	-2.1925	14278400	-0.73925	348.011	83.3707	76.5456	248.0511	242.7103	110134.6797	149.9653	0.55017	216.3029	3694990
015	2018-09-23t1747	1537743121.98	adult	219.9941	157.9965	-13.9999	1357.3927	78.0281	85062.9483	267747.3602	4536390.705	1040.35	-1.6453	321.768	-2.2788	307.8492	-1.7968	685.4785	-1.9014	646.0715	-1.1317	304352.4375	-0.97754	455.3524	-2.3376	582.6798	-2.0108	14284600	-0.71715	347.489	82.0782	73.6114	256.7061	251.1199	113977.5156	157.6288	0.76793	225.7328	3643780
015	2018-09-23t2147	1537757521.47	adult	223.9939	161.9963	-10	1313.191	79.539	82818.8901	260776.5135	4475969.3102	1074.25	-1.5633	328.767	-2.0185	313.7116	-1.5761	712.0018	-1.7566	684.0832	-0.21296	308296.7812	-0.41615	466.0029	-2.1381	592.1345	-1.9035	14205000	-0.72615	349.429	84.829	75.6672	249.7546	243.9806	108143.75	166.6015	1.0337	224.7488	3665210
015	2018-09-24t0147	1537771921.74	adult	227.994	165.9964	-5.9999	1336.267	79.2089	83989.5624	264672.0085	4454970.633	1125.44	-1.4533	327.963	-2.0322	311.7072	-1.6666	720.4476	-1.6761	669.2194	0.027995	316276.5	0.41785	472.5837	-1.9973	574.8593	-1.9401	14367400	-0.63809	336.8	85.8997	76.5146	249.4158	244.6465	109493.5469	171.6396	1.127	228.2766	3763100
015	2018-09-24t0547	1537786321.47	adult	231.9939	169.9963	-2	1315.8022	84.8274	83057.06	262001.9403	4423228.169	1079.74	-1.5032	328.204	-2.0112	311.1918	-1.6978	699.815	-1.7033	654.5171	0.31547	303719.7188	0.4376	477.9468	-1.8777	576.3502	-1.8774	14224700	-0.67009	334.224	87.2316	77.0591	259.314	254.4927	112542.2656	179.0214	1.3124	238.1646	3780700
015	2018-09-24t0947	1537800721.57	dead	235.994	173.9963	2	1303.1591	84.8884	81784.5701	258027.0986	4343099.4219	990.33	-1.6209	330.572	-1.9089	312.2731	-1.6618	706.1588	-1.6366	674.7501	1.3138	301529.8125	1.0574	486.5405	-1.7116	591.0027	-1.7525	14104200	-0.6876	335.125	88.3135	77.7143	265.7428	261.0657	113472.1875	184.3175	1.4232	245.5865	3767990
016	2018-09-14t1347	1536951151.46	egg	-1.9991	-77.9943	-305.992	153.5569	27.4317	2809.4342	8938.5327	48438.6927	0	0.64518	0	-0.53292	0	-0.56916							0	-0.37185	0	-0.11491	0	1.8898	0	0	0				0	-0.21103	0	0
016	2018-09-14t1747	1536965545.05	larva	1.9991	-73.996	-301.9938	170.9572	27.1791	3299.9887	10471.9387	57545.8427	0	-0.2081	0	-0.74559	0	-0.76147							0	-0.66163	0	-0.50697	0	0.94742	0	0	0				0	-0.23815	0	0
016	2018-09-14t2147	1536979942.6	larva	5.9984	-69.9967	-297.9945	168.3406	26.5262	3224.9713	10234.7156	55759.7756	0	-0.70665	0	-0.96601	0	-0.96097							0	-0.95766	0	-0.88619	0	0.2115	0	0	0				0	-0.26662	0	0
016	2018-09-15t0147	1536994343.43	larva	9.9987	-65.9965	-293.9943	136.1415	29.3434	2666.6427	8548.8759	48885.8176	0	-1.0753	0	-1.1953	0	-1.1687							0	-1.2606	0	-1.2538	0	-0.39437	0	0	0				0	-0.29663	0	0
016	2018-09-15t0547	1537008742.87	larva	13.9985	-61.9966	-289.9944	171.2422	26.5905	3257.3095	10334.2339	55897.1732	0	-1.3753	0	-1.4347	0	-1.3861							0	-1.5713	0	-1.6108	0	-0.91082	0	0	0				0	-0.3285	0	0
016	2018-09-15t0947	1537023142.24	larva	17.9983	-57.9968	-285.9946	228.7237	29.8718	4574.9281	14471.1316	86221.9479	339.99	-0.34191	211.217	0.58312	208.4251	0.64466	306.084	-1.0776	303.4306	-1.2946	7958.1846	18275.6785	264.2275	0.29955	292.9894	-0.0029942	529944	-0.96018	90.0147	50.2621	49.9278	80.9842	80.7662	2105.5896	68.8199	0.042428	76.8709	126108
016	2018-09-15t1347	1537037542.5	larva	21.9984	-53.9967	-281.9945	326.4995	35.6184	9145.7131	28912.9389	221237.587	514.691	-0.043045	219.218	0.48602	214.5192	0.55349	426.7186	-0.62892	423.7923	-0.61856	21335.9316	15138.0418	281.4902	0.16658	366.5927	0.13336	1075480	-0.99622	112.455	54.4463	54.2675	88.2729	86.2813	4413.6431	73.6073	0.053304	82.5646	267114
016	2018-09-15t1747	1537051941.6	larva	25.9982	-49.997	-277.9948	342.2791	27.9112	7381.3847	23294.6679	134994.1007	592.416	-0.10029	277.387	0.9644	271.1682	1.0491	460.2767	-0.68561	447.4515	-0.7064	18871.3457	-5527.2196	348.0237	0.46018	405.3909	0.043226	1112870	-1.3751	244.597	61.1927	61.1914	98.7688	92.8826	4049.5212	81.3132	0.084742	89.2957	245505
016	2018-09-15t2147	1537066342.32	larva	29.9984	-45.9968	-273.9946	402.039	39.0732	12889.1493	40737.9509	348655.0127	488.666	-0.721	274.286	0.74855	268.7093	0.86956	429.3295	-1.0982	427.6475	-1.1599	29623.7344	-4.1048	345.3083	0.15511	403.0363	-0.313	1885990	-1.2459	174.07	64.282	63.9764	97.5785	95.1712	6732.9189	83.8644	0.08498	91.8881	442003
016	2018-09-16t0147	1537080742.97	larva	33.9985	-41.9966	-269.9944	555.1206	40.9464	16327.1932	51579.6636	411574.8434	1042.73	0.69767	273.812	0.54988	251.2979	0.48651	775.565	0.58344	746.7537	1.2861	68249.7188	-0.029143	450.8327	0.82898	679.1283	1.1633	2384630	-1.2996	188.949	55.4966	55.2325	91.8754	89.228	8085.0381	76.468	0.013431	86.1997	483320
016	2018-09-16t0547	1537095141.68	larva	37.9982	-37.997	-265.9948	558.7997	45.9397	21189.5604	66917.0141	676272.3558	755.773	-0.42954	294.908	0.6171	273.2745	0.59302	627.0478	-0.47072	618.3735	-0.091033	70856.3984	-1.0049	475.5796	0.78177	592.7054	0.26078	3306800	-1.1002	220.662	50.9517	50.3723	89.9652	87.6042	10166.0635	72.8655	-0.038426	82.0855	571322
016	2018-09-16t0947	1537109541.94	larva	41.9982	-33.9969	-261.9947	701.4477	43.0593	25752.414	81297.4009	775559.3756	862.691	-0.37548	273.383	0.10588	243.414	-0.015814	729.1564	-0.14517	724.6555	0.58247	99894.4297	-0.41791	498.6119	0.71603	680.0934	0.49893	3728940	-1.2032	274.941	48.9617	48.2806	86.6315	82.4788	11868.5156	69.3188	-0.098467	79.2065	667837
016	2018-09-16t1347	1537123942.2	larva	45.9983	-29.9968	-257.9946	824.0131	46.2271	31770.8231	100163.2067	1011339.7664	1469.76	1.018	317.575	0.49632	284.0102	0.35498	960.2965	0.8713	894.2578	1.8708	162290.1094	1.3191	559.8748	1.0334	811.0955	1.0215	5338120	-0.64783	119.964	60.2343	59.8804	94.8011	93.3661	16021.3906	80.9838	-0.029118	89.8974	1012480
016	2018-09-16t1747	1537138342.18	larva	49.9983	-25.9968	-253.9946	782.2738	50.2582	32441.8465	102345.1714	1114849.4183	1173.14	-0.033812	311.336	0.16644	277.786	0.041462	909.9905	0.37197	891.7609	1.5988	156518.375	0.2603	552.5054	0.66491	791.6342	0.56006	5327590	-1.0013	267.033	59.8016	59.4574	96.915	94.4893	16669.3828	80.8183	-0.064082	90.9244	1023330
016	2018-09-16t2147	1537152742.31	larva	53.9983	-21.9968	-249.9946	859.2836	48.9997	35360.174	111400.8025	1211172.5125	925.107	-0.85743	291.505	-0.33585	260.4905	-0.41235	790.8232	-0.48403	784.8326	0.31084	147883.9375	-0.6886	557.7461	0.52263	738.0203	-0.039545	5440070	-1.2694	112.219	55.7485	55.3447	93.1937	92.0035	17427.2246	77.2289	-0.12322	87.6725	1040380
016	2018-09-17t0147	1537167143.04	larva	57.9986	-17.9966	-245.9944	943.0366	53.5252	41524.7875	130768.6872	1532795.5738	930.229	-1.002	269.803	-0.92714	236.392	-1.0509	766.6608	-0.81103	758.088	-0.24568	167898.7031	-0.63291	521.0534	-0.089871	707.9393	-0.46925	5898700	-1.3448	201.852	55.2179	54.66	92.524	89.9477	20262.7539	76.4036	-0.15187	86.0611	1207230
016	2018-09-17t0547	1537181542.63	larva	61.9984	-13.9967	-241.9945	699.9754	60.6015	34988.592	110627.531	1450200.0766	1031.69	-0.88807	274.861	-1.0434	238.0048	-1.2329	841.2593	-0.62287	828.3477	0.14732	154791.7188	-1.5062	540.1985	-0.035412	752.5602	-0.3651	5047550	-2.0573	303.405	50.4998	49.685	90.9203	86.519	16729.3398	72.8847	-0.21315	82.7427	927378
016	2018-09-17t0947	1537195942.07	larva	65.9983	-9.9969	-237.9947	986.5108	59.4646	49308.2424	155433.72	2025567.6716	1288.49	-0.38193	316.785	-0.29618	288.472	-0.23335	903.784	-0.48875	871.077	0.27813	234080.0625	0.1395	515.7552	-0.51579	769.1365	-0.42462	8197130	-0.7888	239.024	57.1273	56.6699	97.467	95.1652	25243.9434	80.821	-0.12235	91.4053	1478230
016	2018-09-17t1347	1537210329.1	larva	69.9947	-6.0005	-233.9983	1152.2269	71.3003	58040.6703	183537.1589	2522524.0706	1283.93	-0.50384	308.201	-0.63272	284.2289	-0.44025	939.9077	-0.43638	918.6693	0.47257	286671.8438	0.94311	501.5097	-0.88066	802.5603	-0.33757	9389660	-0.48266	229.257	58.3449	57.7999	97.0671	95.2993	29605.4727	81.3473	-0.12479	91.3905	1777530
016	2018-09-17t1747	1537224729.24	larva	73.9947	-2.0004	-229.9982	1107.6965	61.5384	56407.6877	177657.6136	2381757.4687	1413.49	-0.28851	306.134	-0.83565	274.9258	-0.82616	1033.4973	-0.050557	1003.5241	1.0957	305915.1875	0.88096	533.4669	-0.5678	862.0839	-0.028206	9054220	-0.89229	273.255	53.8686	53.2084	96.5582	94.1383	28581.2324	78.4299	-0.18431	89.2063	1593220
016	2018-09-17t2147	1537239132.33	adult	77.9956	2.0004	-225.9974	1119.9498	69.5649	63253.8585	199408.0083	2949755.5668	1179.56	-0.93367	291.77	-1.4275	262.6882	-1.3627	912.5068	-0.82574	890.2766	-0.31459	302039.75	0.35609	505.8943	-1.155	804.0262	-0.5872	9655840	-0.83599	398.49	48.7895	47.9625	91.057	87.7647	30139.8711	72.3679	-0.31551	83.4606	1614640
016	2018-09-18t0147	1537253527.1	adult	81.9941	5.999	-221.9988	1084.512	68.8202	63328.3245	199557.2635	3085057.8072	1170.97	-1.0272	306.374	-1.1388	277.0045	-1.0313	851.1838	-1.2835	823.6257	-1.1901	281741.8438	-0.45694	553.5469	-0.49321	769.6405	-0.97823	10137600	-0.81858	225.646	60.4847	59.8862	100.9456	98.7979	33413	83.5363	-0.13055	94.5274	2001380
016	2018-09-18t0547	1537267927.3	adult	85.9942	9.999	-217.9988	1173.229	70.3847	68056.4995	214296.5675	3325467.168	1214.9	-0.98839	309.297	-1.1831	280.6482	-1.0216	959.5337	-0.75928	946.2782	-0.019148	341594	0.47045	535.2434	-0.94107	821.3807	-0.66847	11005400	-0.60216	138.275	61.0207	60.3631	101.1372	99.7941	36004.8438	84.3682	-0.13671	95.4087	2171240
016	2018-09-18t0947	1537282328.07	adult	89.9944	13.9992	-213.9985	1206.4667	71.0843	71389.4798	224942.6106	3478549.4041	1517.29	-0.3345	327.238	-0.66499	294.0156	-0.62244	1060.5688	-0.24359	1019.2687	0.63731	395592.1875	1.2564	558.3337	-0.61285	887.0731	-0.20407	12201100	-0.21242	368.947	64.1163	63.4895	106.994	103.5115	39908.7617	88.4672	-0.057391	99.506	2390580
016	2018-09-18t1347	1537296731.17	adult	93.9953	18.0001	-209.9977	1147.1479	73.319	71519.7247	225405.5459	3679333.8602	1710.76	0.060596	323.901	-0.88071	292.133	-0.77873	1115.0966	0.016241	1075.3999	1.1177	417046.0938	1.3816	542.3103	-1.0254	937.5496	0.16503	12085400	-0.42078	195.859	65.0491	64.2947	106.0175	103.6987	39650.5312	89.3765	-0.056048	100.0653	2427110
016	2018-09-18t1747	1537311130.99	adult	97.9952	22.0001	-205.9977	1218.5976	74.3782	75023.0437	236318.5044	3834276.9227	1544.92	-0.38373	342.414	-0.28292	311.1833	-0.11959	1107.2451	-0.09617	1077.9973	1.0318	434040.0625	1.4315	567.3492	-0.59682	945.9875	0.18016	13402800	0.069615	232.161	60.4389	59.8383	104.0158	101.569	40774.1992	85.5703	-0.26737	97.1592	2365700
016	2018-09-18t2147	1537325527.99	adult	101.9944	25.9992	-201.9986	1272.3245	73.5778	78469.6109	247514.8122	3988803.6988	1406.28	-0.75512	323.925	-1.0457	292.4906	-0.91931	970.5499	-0.99952	942.9355	-0.45305	397925.4375	0.44726	551.7375	-0.98559	826.0722	-0.96304	13267600	-0.11435	175.874	63.8095	63.3405	104.6662	103.3273	42913.1406	88.1997	-0.24813	99.0404	2613570
016	2018-09-19t0147	1537339927.72	adult	105.9943	29.9991	-197.9986	809.4896	81.5566	47223.0924	150087.1025	2304316.3431	1518.57	-0.54526	345.022	-0.33326	295.6739	-0.86604	1139.1755	-0.01922	1123.2165	1.2521	282515.5312	-2.0444	666.893	1.3421	985.9594	0.43049	8526520	-2.5325	350.549	59.7428	58.783	104.739	100.9942	25975.2695	84.2368	-0.73344	95.909	1476420
016	2018-09-19t0547	1537354327.74	adult	109.9943	33.9992	-193.9986	1185.7727	76.0248	74681.8392	235386.2483	3877302.962	1721.59	-0.13603	353.884	-0.070525	318.1474	-0.049656	1191.2037	0.24207	1160.5978	1.5017	464569.4375	1.2897	593.2958	-0.23065	962.8022	0.16782	13784500	-0.062789	134.401	64.9221	64.2541	108.3411	106.8207	42253.043	90.5271	-0.39224	102.3237	2528840
016	2018-09-19t0947	1537368730.23	adult	113.995	37.9998	-189.9979	1285.9876	74.6033	81077.6202	255701.0755	4178656.0068	1375.02	-0.95133	319.948	-1.3951	286.1263	-1.3762	970.9406	-1.1403	937.4318	-0.70427	411678.8125	0.084448	573.3037	-0.67952	833.9582	-1.0391	13536700	-0.27025	193.926	60.4303	59.7318	101.9719	100.2133	43236.0742	84.2218	-1.2762	95.4164	2556750
016	2018-09-19t1347	1537383131.42	adult	117.9953	42.0002	-185.9976	1300.6484	76.8574	80329.2451	252929.974	4188352.6298	1843.19	0.028176	337.324	-0.80881	299.9658	-0.89232	1161.5114	-0.046559	1112.7188	0.87775	486673.2812	1.3611	602.3762	-0.13377	936.3784	-0.16504	14131800	-0.050611	219.546	65.6829	64.984	112.1295	108.8636	46982.2656	91.0246	-0.61689	103.4041	2751720
016	2018-09-19t1747	1537397530.63	adult	121.9951	46	-181.9978	1300.9609	79.014	83554.5742	263235.0192	4545792.0788	993.242	-1.8359	335.517	-0.93355	311.3485	-0.50055	834.8704	-2.0079	819.6023	-1.8789	364003.4688	-1.1255	545.9966	-1.2755	766.2879	-1.6975	14618100	0.12288	132.145	61.9371	60.8443	107.2693	105.9106	46769.4336	89.0111	-0.96495	101.2764	2698540
016	2018-09-19t2147	1537411933.07	adult	125.9958	50.0006	-177.9972	1280.8583	81.0355	81704.5096	257306.4845	4438015.8798	1600.81	-0.58255	300.277	-2.2963	267.4122	-2.3234	983.9185	-1.171	910.4158	-1.0763	419149.25	-0.19062	532.7632	-1.5456	779.8391	-1.5987	12790900	-0.85952	308.891	54.319	53.6718	94.6986	92.3016	40341.5977	76.7191	-2.4589	88.1629	2313830
016	2018-09-20t0147	1537426328.6	adult	129.9945	53.9994	-173.9984	1241.3248	76.6717	77709.4043	244763.0018	4068904.1139	1577.93	-0.67005	339.709	-0.89129	296.6253	-1.2152	1113.8718	-0.46927	1072.3895	0.3769	452231.9375	0.34481	613.7886	-0.029922	931.7122	-0.33027	13779600	-0.4247	306.281	64.507	63.4826	109.5931	107.0175	44494.793	90.2886	-1.0563	102.5792	2616600
016	2018-09-20t0547	1537440727.73	adult	133.9943	57.9992	-169.9986	1278.0861	76.4436	78416.0014	246912.9985	4037672.0804	1546.41	-0.77208	334.814	-1.1287	294.2322	-1.377	1049.7593	-0.86964	998.7769	-0.32587	430401.2812	-0.19451	596.5407	-0.38497	878.2712	-0.80984	13702900	-0.51997	267.103	64.3406	63.4559	110.3398	107.5747	45239.332	90.1951	-1.1816	103.2581	2633270
016	2018-09-20t0947	1537455128.96	adult	137.9946	61.9995	-165.9983	1305.5525	75.3389	79795.699	251270.8361	4098718.611	1994.18	0.090261	357.342	-0.35261	319.1717	-0.4265	1158.7841	-0.31059	1092.4528	0.5109	483212.9375	0.7786	645.8156	0.47721	932.9138	-0.39141	14883300	0.0078678	340.13	65.4783	64.1664	127.2731	119.1517	53072.8711	94.0265	-0.88287	110.5324	2727170
016	2018-09-20t1347	1537469530.81	adult	141.9952	66	-161.9978	1305.7916	77.9705	81022.0216	255143.2749	4284659.4797	1409.6	-1.1127	325.549	-1.5836	294.6535	-1.4929	967.4756	-1.3801	918.0091	-1.1478	409242.1875	-0.86997	547.3249	-1.3131	813.0866	-1.3746	13757700	-0.59712	242.049	61.2175	60.2857	109.8495	107.1298	46466.3281	89.5801	-1.464	102.4641	2587050
016	2018-09-20t1747	1537483928.7	adult	145.9946	69.9994	-157.9984	1278.9479	77.5861	78666.1862	247686.4794	4157550.2445	1900.33	-0.1801	340.197	-1.0993	300.7501	-1.3097	1216.9368	-0.089366	1167.7389	1.1637	500161.0312	0.92959	630.6107	0.12789	991.146	0.0015137	13962700	-0.54692	181.916	69.8552	68.7713	118.7935	115.8906	48824.1172	97.0068	-0.79981	110.735	2867070
016	2018-09-20t2147	1537498331.74	adult	149.9954	74.0003	-153.9975	1284.5807	75.7873	79171.8002	249310.305	4098531.6994	2218.41	0.40161	346.679	-0.91635	307.1671	-1.1116	1319.0637	0.39627	1230.0306	1.7246	546092.375	1.7293	618.6445	-0.10892	999.0319	0.027632	14322300	-0.42367	418.758	71.187	69.8452	128.789	123.9368	53318.668	99.3407	-0.67584	115.5979	2940950
016	2018-09-21t0147	1537512728.6	adult	153.9945	77.9994	-149.9984	1301.8506	76.8035	80650.8761	253900.4979	4221133.6767	1440.96	-1.1325	342.114	-1.1403	309.9818	-1.0609	961.353	-1.4663	911.6926	-1.3949	404729.625	-1.1466	578.6016	-0.80629	793.1147	-1.5355	14402000	-0.43429	174.879	73.6571	72.5318	121.4063	119.1568	51112.0391	101.4817	-0.57725	114.4782	3100740
016	2018-09-21t0547	1537527128.95	adult	157.9946	81.9995	-145.9983	1215.234	78.5242	77507.1358	244216.8009	4125971.3281	1876.15	-0.32107	343.561	-1.1413	309.1841	-1.1598	1129.1953	-0.63876	1050.1271	-0.12214	457324.125	-0.20187	576.3157	-0.85484	885.4088	-0.85568	13887400	-0.72062	327.513	68.0682	67.0158	124.9921	116.3699	50621.7812	96.3813	-1.163	110.8472	2751450
016	2018-09-21t0947	1537541528.16	adult	161.9944	85.9993	-141.9985	1277.8852	75.6316	79349.8873	249981.5193	4106636.4344	1588.83	-0.88854	363.722	-0.44826	330.6779	-0.32224	1066.4484	-0.96437	1004.4133	-0.64421	442576.0938	-0.49108	598.0039	-0.50924	878.8425	-0.90426	15067200	-0.21835	345.214	69.0953	68.3578	121.1881	117.6047	50293.0703	99.0856	-1.0041	112.3798	2862270
016	2018-09-21t1347	1537555929	adult	165.9947	89.9995	-137.9983	1248.5849	77.4528	79504.7877	250399.386	4243987.517	1846.63	-0.41486	358.233	-0.70059	321.8112	-0.75547	1170.2025	-0.4719	1086.2095	0.072368	485634.0625	0.15852	608.5358	-0.34884	905.7572	-0.71171	14852000	-0.36087	274.779	67.7857	66.5449	124.5804	118.7742	51700.8594	96.7958	-1.2889	112.3006	2810330
016	2018-09-21t1747	1537570330.83	adult	169.9952	94	-133.9978	1306.9228	79.1288	80632.6245	253931.3826	4240293.1065	1644.87	-0.8029	354.388	-0.88878	320.9826	-0.84899	1131.3536	-0.66295	1087.8373	-0.0089977	476299.875	-0.047577	586.7414	-0.69897	923.3032	-0.58562	14911900	-0.37329	243.849	66.2112	65.2593	118.3031	115.5797	49805.6094	96.158	-1.414	109.6245	2786030
016	2018-09-21t2147	1537584733.32	adult	173.9959	98.0007	-129.9971	1224.3972	84.7686	79594.0596	250680.9993	4433926.4062	1674.19	-0.75058	333.403	-1.7078	297.5876	-1.8961	1100.9482	-0.80011	1034.3535	-0.63796	456893.5	-0.38729	577.965	-0.83255	886.8034	-0.81886	13831200	-0.89133	163.669	71.6384	70.8683	118.4927	116.3276	49174.4727	99.2721	-1.2341	112.1044	2971920
016	2018-09-22t0147	1537599129.43	adult	177.9948	101.9996	-125.9982	1378.0712	77.3448	84905.8463	267331.9237	4452915.8548	1634.93	-0.82072	346.991	-1.2429	317.4889	-1.1056	1048.4032	-1.0247	986.9066	-1.2062	465491	-0.32757	568.5056	-0.96962	778.4675	-1.5033	15378300	-0.23383	304.337	69.2384	67.764	138.9364	133.1322	61687.7578	103.1548	-1.0158	122.9149	3068580
016	2018-09-22t0547	1537613529.79	adult	181.9949	105.9997	-121.9981	1268.4442	79.8834	81030.6626	255164.8268	4354635.4841	2507.58	0.77737	361.841	-0.72817	317.7819	-1.1422	1392.7198	0.52261	1255.7944	1.2707	589120.5	1.2624	658.6815	0.41638	1062.9441	0.34636	15284900	-0.30337	196.68	74.7306	73.9826	127.3406	124.3637	53865.0859	104.7279	-0.98578	118.7611	3156770
016	2018-09-22t0947	1537627929.13	adult	185.9947	109.9995	-117.9982	1307.8026	77.0001	81439.857	256374.978	4319471.9616	2078.6	-0.0016526	350.767	-1.1677	308.5047	-1.5793	1220.2738	-0.22771	1127.349	-0.09088	518616.375	0.22916	622.3319	-0.12821	965.7157	-0.25419	14900900	-0.49262	224.859	72.1075	71.0209	125.4714	122.6881	53325.3281	101.8984	-1.2588	116.1918	3063200
016	2018-09-22t1347	1537642329.69	adult	189.9948	113.9997	-113.9981	1307.2643	79.4943	80967.0286	254901.2219	4276656.3426	2550.04	0.85236	368.426	-0.53759	326.4131	-0.85969	1339.5343	0.29842	1230.9357	0.75714	566623	0.76828	664.9194	0.52816	1034.1827	0.1897	15566000	-0.22097	410.047	75.6154	74.2992	141.1179	133.0363	59692.8516	106.4983	-1.0349	123.727	3194750
016	2018-09-22t1747	1537656730.1	adult	193.995	117.9998	-109.998	1328.1659	75.2091	80142.3544	252318.3127	4088053.4515	1900.53	-0.29579	375.685	-0.28988	338.3197	-0.39614	1217.5811	-0.19125	1161.5665	-0.042042	510166.4375	-0.057742	651.6152	0.34689	967.7735	-0.1855	15721600	-0.16606	217.888	78.4101	76.9852	142.4989	138.931	59707.0234	114.0419	-0.6619	131.6819	3281310
016	2018-09-22t2147	1537671129.81	adult	197.9949	121.9997	-105.9981	793.0932	91.1238	50270.8673	160171.8551	2691257.6638	1637.18	-0.74555	329.111	-2.0154	297.8975	-2.1116	1033.7244	-0.90419	960.0681	-2.0829	271869.5	-3.238	554.6045	-1.0764	784.3774	-1.2259	8641150	-3.1228	195.795	71.8762	69.9407	132.5409	129.3302	34858.2656	103.5206	-1.3588	121.6804	1887180
016	2018-09-23t0147	1537685529.98	adult	201.9949	125.9998	-101.998	1266.918	78.368	80514.855	253596.9419	4285074.1322	1974.9	-0.13842	373.717	-0.39977	333.8089	-0.65431	1293.8738	0.15288	1211.543	0.1416	543427	0.19442	653.6184	0.41331	1058.972	0.38988	15682300	-0.2029	232.212	78.0368	75.6463	152.7197	148.5989	64142.2812	117.0619	-0.68367	139.3783	3274660
016	2018-09-23t0547	1537699929.61	adult	205.9948	129.9997	-97.9981	1260.2574	80.026	80698.2677	254150.3713	4364815.7687	1481.81	-0.97486	367.539	-0.6347	333.1862	-0.70729	1111.6423	-0.52101	1079.7529	-1.2287	468001.4375	-0.87193	600.2053	-0.34779	940.5594	-0.24837	15466400	-0.29016	229.542	75.759	73.7276	153.1429	148.3723	64473.1641	115.2398	-0.87251	137.6519	3188020
016	2018-09-23t0947	1537714329.19	adult	209.9947	133.9996	-93.9982	1267.6428	78.2295	80803.985	254530.3277	4288251.689	1688.99	-0.5963	362.752	-0.81435	328.5631	-0.9197	1220.1461	-0.080158	1191.8343	-0.31052	514901.6875	-0.3511	591.9757	-0.43848	930.5304	-0.26653	15291400	-0.35472	320.194	85.2037	82.3786	173.9819	168.1659	73420.3672	127.2247	-0.36229	155.3831	3591680
016	2018-09-23t1347	1537728729.73	adult	213.9949	137.9997	-89.9981	1261.5708	76.0938	80856.9778	254741.1328	4307246.6786	2214.23	0.32089	362.662	-0.82279	325.0079	-1.0858	1403.3245	0.61128	1293.6047	0.52523	592202.9375	0.58093	603.9634	-0.23229	1061.2066	0.47474	15282600	-0.35189	240.967	80.8032	77.9335	167.3893	162.2525	70638.2656	124.3318	-0.60152	150.9524	3405050
016	2018-09-23t1747	1537743130.23	adult	217.995	141.9998	-85.9979	1341.1506	79.5108	82767.2547	260543.0476	4370635.3177	2420.45	0.68764	359.51	-0.93234	318.335	-1.3697	1498.037	0.9629	1410.3358	1.5224	648650	1.27	604.6568	-0.18716	1089.3648	0.65493	15531900	-0.23674	246.866	83.3801	80.0806	173.1305	167.9828	74965.5156	127.7658	-0.53482	156.4881	3602270
016	2018-09-23t2147	1537757529.74	adult	221.9949	145.9997	-81.9981	1302.1654	81.6684	83887.1903	264118.8298	4619946.0723	2282.51	0.46829	362.961	-0.8078	318.8363	-1.3659	1504.4612	0.99821	1445.4071	1.7698	658954	1.3701	617.7828	0.036417	1145.4702	0.97567	15879900	-0.090138	252.989	80.2329	76.5022	175.9957	170.0826	77086.0938	125.9734	-0.70458	156.3827	3510270
016	2018-09-24t0147	1537771930.03	adult	225.9949	149.9998	-77.998	1309.4728	80.6321	83621.8717	263314.4573	4581353.13	1873.42	-0.20613	359.079	-0.93701	324.0686	-1.1702	1236.3461	0.083266	1185.9125	-0.68875	539046.875	-0.37409	601.9387	-0.15617	955.2435	0.012656	15653300	-0.15835	290.776	75.8715	71.9936	174.8782	168.646	76246.9062	124.8118	-0.83744	155.0561	3307460
016	2018-09-24t0547	1537786329.76	adult	229.9949	153.9997	-73.9981	1284.2883	82.6178	81940.2683	258080.775	4429007.0512	2121.56	0.22522	371.762	-0.48047	326.8018	-1.0739	1425.3264	0.7531	1388.5714	1.1377	610039.6875	0.60594	653.0573	0.6139	1126.0273	0.92707	15891000	-0.049746	366.815	85.1974	80.818	190.8167	185.2915	81669.5312	134.3523	-0.51193	169.9685	3641760
016	2018-09-24t0947	1537800730.01	adult	233.9949	157.9998	-69.998	1289.0273	80.1991	80874.1811	254594.7991	4370070.4049	2192.19	0.35284	374.926	-0.35989	338.1736	-0.63393	1402.113	0.68911	1321.7266	0.52524	591691.6875	0.28166	619.8299	0.17354	1058.0907	0.6054	15813600	-0.059401	316.532	89.0003	85.3555	200.9312	193.2074	84792.9453	141.6258	-0.29292	178.0405	3753860
016	2018-09-24t1347	1537815130.11	adult	237.995	161.9998	-65.998	1185.8449	81.426	77620.4695	244592.3802	4233999.1095	2310.8	0.55	377.31	-0.26315	336.2012	-0.71809	1407.0466	0.71845	1357.7412	0.84838	569853.875	-0.13855	624.2847	0.27586	1073.5023	0.71073	15275400	-0.23686	278.619	91.3367	86.0579	207.1701	200.9378	83903.875	146.6129	-0.16989	185.7902	3697770
016	2018-09-24t1747	1537829528.2	adult	241.9944	165.9993	-61.9985	1236.6844	81.6368	80430.0581	253349.2707	4454471.9512	1896.33	-0.11585	359.655	-0.86374	324.6834	-1.1772	1331.7739	0.4798	1317.5004	0.52472	559345.0625	-0.40691	593.8567	-0.11787	1016.6754	0.45238	15073100	-0.28622	350.127	84.5722	78.4392	217.4168	211.2387	91315.0625	146.5922	-0.24929	192.9899	3544420
016	2018-09-24t2147	1537843930.75	adult	245.9951	170	-57.9978	1321.5193	80.0165	84374.5176	265649.1008	4599805.1194	2177.04	0.33805	367.027	-0.59106	328.8976	-1.0146	1409.4424	0.74025	1341.484	0.76682	620154.625	0.7624	599.0083	-0.0032553	1042.3672	0.60856	16149200	0.13673	310.019	88.4078	81.6964	223.3258	216.9292	98263.3438	151.1737	-0.14303	200.2291	3889940
016	2018-09-25t0147	1537858331.1	adult	249.9952	174.0001	-53.9977	1351.6034	84.1314	86958.8995	273728.6407	4769196.8327	2582.03	0.96931	365.521	-0.62445	326.2773	-1.1189	1423.552	0.79148	1309.7668	0.54717	646292.625	1.395	612.7608	0.23705	1083.9657	0.84042	16582200	0.32284	342.249	86.7028	80.7194	227.3602	220.4924	103221.5469	147.0093	-0.38107	200.171	3933360
016	2018-09-25t0547	1537872729.59	adult	253.9948	177.9997	-49.9981	1218.5433	80.3026	81695.573	257620.8963	4508531.6242	2434.6	0.73877	363.924	-0.66	328.1548	-1.045	1370.4891	0.63261	1274.4083	0.30859	583828.375	-0.0028136	596.2548	0.045123	1003.5553	0.47319	15490400	-0.051949	305.186	91.2031	84.8851	228.6399	224.9457	97400.6094	153.573	-0.1908	206.1214	3882060
016	2018-09-25t0947	1537887122.4	adult	257.9928	181.9977	-46.0001	1248.091	82.1809	81579.8149	256949.7959	4540604.3688	2330.44	0.58196	391.463	0.30585	358.6132	0.15553	1378.4017	0.66663	1287.7643	0.45445	587199.125	0.078349	622.2623	0.46415	1041.8003	0.68519	16642600	0.39845	386.187	92.6037	86.949	240.8574	235.4647	102605.2578	152.9467	-0.28365	215.2163	3936950
016	2018-09-25t1347	1537901522.07	adult	261.9927	185.9976	-42.0002	1360.8697	82.1328	85816.2874	270129.5698	4635547.3351	2503.94	0.8431	374.548	-0.25595	341.6642	-0.51215	1421.5873	0.80754	1287.5524	0.47761	636871.125	1.3247	587.1019	0.003397	1013.9234	0.57757	16766600	0.47034	436.963	90.7297	84.1872	243.248	236.7057	108975.125	155.1433	-0.26449	216.7463	4061520
016	2018-09-25t1747	1537915922.77	adult	265.9929	189.9978	-38	1335.3806	82.4574	87373.3881	275208.8505	4863191.5383	2388.94	0.67546	363.491	-0.6138	331.9077	-0.89624	1302.4285	0.46071	1206.8497	-0.14514	593907.375	0.24271	575.0192	-0.1262	895.1002	0.041639	16550800	0.41744	362.518	87.7141	79.4733	263.7753	256.9884	120281.5156	159.916	-0.14654	233.1501	3993890
016	2018-09-25t2147	1537930327.8	adult	269.9943	193.9992	-33.9986	1412.7799	84.1927	89193.933	280726.4765	4841762.55	2649.8	1.0585	358.298	-0.76937	333.9719	-0.8143	1143.1127	0.0043359	919.4456	-2.3592	532690.5	-1.4032	545.8604	-0.50375	778.7971	-0.47342	16669100	0.48624	391.859	90.8875	83.8326	253.5161	248.601	118138.5156	158.3768	-0.27068	228.9863	4228360
016	2018-09-26t0147	1537944722.82	adult	273.9929	197.9978	-30	1365.0194	81.7703	88002.5573	277029.0747	4792715.3834	2137.03	0.3244	367.509	-0.43638	338.9795	-0.61656	1190.7321	0.16343	1048.7545	-1.2851	546546	-1.0705	600.4821	0.33484	867.559	-0.024294	16859800	0.58032	374.854	95.7399	87.6717	277.7881	270.9574	127504.7344	169.148	0.074897	246.0296	4392170
016	2018-09-26t0547	1537959120.7	adult	277.9923	201.9972	-26.0006	1332.912	83.36	87536.766	275658.1209	4820331.006	2300.5	0.56651	367.538	-0.41568	339.2296	-0.60652	1196.1378	0.19728	1038.7646	-1.2975	546635	-1.1066	587.8964	0.19768	863.3886	-0.012065	16770400	0.57102	394.519	95.9719	87.2046	289.2849	280.0623	132203.2031	172.6937	0.14246	256.5713	4379100
016	2018-09-26t0947	1537973523.33	adult	281.9931	205.9979	-21.9999	1301.9858	81.5578	85759.9869	270081.2968	4733082.2268	2578.26	0.96583	368.449	-0.36553	338.2968	-0.6434	1244.6868	0.35474	1080.1918	-0.9313	556375	-0.85595	594.1227	0.33487	936.5202	0.35618	16469300	0.48396	411.762	96.9601	87.7117	294.3473	287.2659	131573.2188	175.536	0.18254	260.9154	4334020
016	2018-09-26t1347	1537987923.44	adult	285.9931	209.998	-17.9998	1288.7235	80.7982	85607.2087	269713.2591	4732848.942	2205.13	0.44809	369.348	-0.3161	339.0806	-0.6125	1253.5577	0.39649	1147.0566	-0.39792	560340.3125	-0.76272	608.02	0.58552	978.7343	0.57863	16473700	0.50797	443.558	98.3134	88.9508	302.5122	293.1917	135222.9375	177.1235	0.17535	266.8136	4384970
016	2018-09-26t1747	1538002321.79	adult	289.9926	213.9975	-14.0003	1290.1914	80.3518	84978.294	267686.0025	4678702.7187	2084.04	0.28835	371.688	-0.21855	341.5725	-0.51375	1279.4567	0.48582	1203.7919	0.04192	566799.3125	-0.5831	593.2625	0.41552	1020.8963	0.79856	16457600	0.52433	466.935	98.6852	89.1466	303.5419	297.1201	134469.0781	178.971	0.17803	267.18	4369580
016	2018-09-26t2147	1538016723.62	adult	293.9932	217.998	-9.9998	1286.6354	80.3156	85209.3889	268454.1558	4709328.3739	2313.62	0.61357	372.193	-0.18272	342.8347	-0.46336	1304.6853	0.57188	1206.8735	0.093142	579280.25	-0.19491	589.3167	0.40434	963.4746	0.56463	16524600	0.57082	448.485	100.332	90.5749	310.3328	302.0378	137787.75	182.3138	0.23602	274.2141	4454550
016	2018-09-27t0147	1538031123.82	adult	297.9932	221.9981	-5.9997	1292.3202	80.6196	85060.352	267861.3026	4693858.4312	2497.32	0.87058	374.431	-0.089011	343.5651	-0.43373	1304.6306	0.58596	1185.2308	-0.027367	579256	-0.20225	595.547	0.54429	977.4619	0.65532	16598100	0.61971	452.12	100.641	90.4007	318.9804	309.8467	141627.2812	184.7299	0.25981	280.0818	4461300
016	2018-09-27t0547	1538045521.97	adult	301.9927	225.9976	-2.0002	1287.6093	80.3753	84474.8981	266049.104	4635515.4212	2350.13	0.67518	376.266	-0.0089008	343.2673	-0.44471	1415.5442	0.90729	1338.7621	1.0208	624255	1.3525	602.7963	0.70071	1013.7449	0.84528	16564000	0.62981	456.219	101.418	90.6721	328.917	320.723	145052.375	189.3198	0.36312	287.423	4464600
016	2018-09-27t0947	1538059923.65	dead	305.9932	229.998	2.0002	1291.1197	80.3078	83986.1838	264492.0879	4577721.6925	2128.58	0.38299	377.001	0.034572	343.7966	-0.42239	1472.4314	1.0752	1430.9645	1.6291	644924.9375	2.1329	599.2684	0.69742	1075.3487	1.1466	16508500	0.63248	469.64	101.847	90.5739	336.9325	329.9908	147576.4375	192.435	0.41245	294.0545	4459800
017	2018-09-14t1347	1536951159.61	egg	-1.9991	-57.9976	-349.9638	147.1269	27.6922	2862.1714	9142.2509	50331.0451	0	0.64519	0	-0.53292	0	-0.56916							0	-0.37185	0	-0.11491	0	1.8898	0	0	0				0	-0.21103	0	0
017	2018-09-14t1747	1536965553.35	larva	1.9991	-53.9993	-345.9656	164.6182	26.9143	2968.97	9425.9978	50325.1677	0	-0.2081	0	-0.74559	0	-0.76147							0	-0.66163	0	-0.50697	0	0.94742	0	0	0				0	-0.23815	0	0
017	2018-09-14t2147	1536979950.85	larva	5.9984	-50	-341.9663	161.6554	27.1803	2944.911	9355.342	50413.9388	0	-0.70665	0	-0.96601	0	-0.96097							0	-0.95766	0	-0.88619	0	0.2115	0	0	0				0	-0.26662	0	0
017	2018-09-15t0147	1536994351.68	larva	9.9987	-45.9998	-337.966	162.2097	27.495	2967.586	9429.7555	51230.0119	0	-1.0753	0	-1.1953	0	-1.1687							0	-1.2606	0	-1.2538	0	-0.39437	0	0	0				0	-0.29663	0	0
017	2018-09-15t0547	1537008751.15	larva	13.9985	-41.9999	-333.9662	161.6548	27.3315	2962.5093	9412.3163	51008.1939	0	-1.3753	0	-1.4347	0	-1.3861							0	-1.5713	0	-1.6108	0	-0.91083	0	0	0				0	-0.3285	0	0
017	2018-09-15t0947	1537023150.51	larva	17.9983	-38.0001	-329.9664	303.1956	38.527	9497.4744	30116.6292	254880.5384	629.22	0.75627	224.857	0.72968	217.5172	0.74323	521.9736	0.18787	511.6941	-1.1219	26620.6562	-0.86204	291.1854	0.52305	474.7663	1.2103	1141600	-0.49609	118.732	42.4147	42.0682	76.6114	73.2376	3907.1833	61.3785	-0.0013854	70.144	215339
017	2018-09-15t1347	1537037550.71	larva	21.9984	-34	-325.9663	437.5752	43.786	14036.4562	44428.5957	388080.9993	766.561	0.84681	271.948	1.0726	263.9653	1.1093	547.6841	0.066996	535.9322	-1.1244	41076.3086	-0.93502	354.6241	0.78711	462.7526	0.77139	2034170	-0.31138	106.062	62.9845	62.747	95.3519	94.0947	7151.3887	82.1586	0.10598	90.9854	471124
017	2018-09-15t1747	1537051949.84	larva	25.9982	-30.0003	-321.9666	474.5875	39.0077	14137.029	44697.7233	351720.4261	673.919	0.17061	247.565	0.62026	231.114	0.58134	546.1674	-0.19935	542.1588	-1.255	41508.7188	-1.3419	401.1571	0.92218	511.3469	0.74291	1868870	-0.86343	96.0998	52.5902	52.1846	84.4855	83.3304	6420.8965	72.0828	0.024994	79.9964	397004
017	2018-09-15t2147	1537066350.51	larva	29.9983	-26.0001	-317.9664	515.1389	49.2452	19068.8854	60396.6778	594994.7956	833.937	0.3679	330.158	1.4189	318.5892	1.4763	609.8882	-0.089841	576.1635	-1.1804	62208.6016	-1.2378	455.9322	1.1422	540.5805	0.59204	3335590	-0.31129	245.454	61.3728	61.1162	98.8647	96.7194	10084.2031	82.938	0.078645	92.0723	620050
017	2018-09-16t0147	1537080751.21	larva	33.9985	-21.9999	-313.9662	617.1932	42.0347	22309.9391	70364.6927	670301.5315	1173.86	1.0926	278.325	0.60634	244.6933	0.4026	878.851	1.1536	855.5061	0.76453	104583.2656	-0.65017	535.4052	1.6047	774.3813	1.7885	3288410	-0.74207	191.237	50.8286	50.3965	85.8436	83.4769	10215.3838	70.3993	-0.030704	79.7858	600540
017	2018-09-16t0547	1537095149.88	larva	37.9982	-18.0003	-309.9665	643.8196	46.8316	24746.61	78064.1016	794306.6374	1042.08	0.39826	344.43	1.2653	326.566	1.3029	865.5847	0.83319	858.478	0.64892	113391.5859	-0.83284	465.9958	0.69124	759.2357	1.3523	4506870	-0.38896	117.245	61.8352	61.6252	98.2122	97.028	12865.7988	83.3831	0.043615	93.0468	809114
017	2018-09-16t0947	1537109550.16	larva	41.9982	-14.0002	-305.9665	790.2004	48.9985	33599.3231	105968.3864	1177939.8215	1587.87	1.6446	318.905	0.73261	285.6862	0.57803	1018.4245	1.4226	966.6435	1.3633	181279.5625	0.24964	536.9101	1.0896	813.9842	1.376	5650360	-0.10579	277.311	56.9089	56.335	96.1887	92.2022	17121.5938	79.3267	-0.013846	89.2158	1008310
017	2018-09-16t1347	1537123950.4	larva	45.9983	-10.0001	-301.9664	1377.6923	50.8858	47141.6949	148358.9192	1509974.0363	1376.26	0.76653	267.74	-0.23193	231.6378	-0.42854	932.285	0.72063	867.7795	0.43663	234003.5469	0.9633	523.2115	0.66258	775.749	0.78989	6703130	0.10521	133.136	53.1476	52.8763	87.5806	86.7922	21982.7266	73.2597	-0.10078	82.4199	1330600
017	2018-09-16t1747	1537138350.34	larva	49.9983	-6.0002	-297.9664	920.7839	56.9154	42201.2747	132978.7217	1632834.0544	1353.95	0.43639	276.028	-0.39129	231.1845	-0.7159	1025.9186	0.99116	998.054	1.3637	227753.9375	0.46017	587.7112	1.0374	891.1309	1.2138	6125900	-0.57583	233.019	55.1538	54.6647	91.9642	89.8867	20416.0625	76.0456	-0.113	85.4895	1224030
017	2018-09-16t2147	1537152750.49	larva	53.9983	-2.0001	-293.9664	1114.8905	56.2295	53332.6715	168029.3553	2110921.7453	1562.96	0.76966	297.755	-0.22871	268.9587	-0.26234	957.0643	0.39804	901.4715	0.41812	268935.0625	0.91697	536.5683	0.28633	783.8593	0.26661	8346360	0.23573	125.546	61.7408	61.2716	100.5157	99.072	28244.9062	85.439	-0.032477	95.5063	1730660
017	2018-09-17t0147	1537167151.27	adult	57.9986	2.0001	-289.9662	998.2707	58.8781	49957.2657	157447.564	2066100.8494	1680.55	0.88015	327.641	0.15931	299.4713	0.18055	983.7835	0.33932	870.0881	-0.00665	258735.0625	0.3677	539.5356	0.12856	774.3896	-0.017104	8585510	0.012665	300.749	58.9033	58.3354	101.7491	97.9187	26760.0234	83.0353	-0.073181	94.3715	1543500
017	2018-09-17t0547	1537181550.79	adult	61.9984	6	-285.9663	1041.5748	65.2095	56147.6574	176885.7762	2526638.8532	1245.53	-0.3593	307.81	-0.36066	273.2618	-0.46827	980.7329	0.11277	965.4906	0.67185	288335.4688	0.59568	553.8411	0.13576	859.3209	0.37607	9047460	-0.078124	318.355	50.9343	50.535	89.3807	87.0753	26277.9297	73.0591	-0.21093	83.3417	1497110
017	2018-09-17t0947	1537195950.22	adult	65.9983	9.9998	-281.9665	1068.3864	64.7548	59796.5234	188521.0559	2740502.556	1527.97	0.20328	318.263	-0.2623	287.7994	-0.24961	1022.6603	0.13791	975.7205	0.61271	320092.6875	0.85866	553.2321	-0.015899	858.7798	0.21139	9952080	0.06474	182.177	52.5765	51.4905	97.5953	95.2349	30547.3223	78.133	-0.15928	90.3506	1644070
017	2018-09-17t1347	1537210337.34	adult	69.9947	13.9962	-277.97	1168.0184	70.3295	66388.4702	209164.6095	3153103.6767	2161.74	1.6215	329.256	-0.099771	299.5965	-0.026948	1082.8131	0.32764	962.7203	0.33543	376818.9688	1.5754	551.2312	-0.17425	831.2917	-0.12868	11429800	0.49606	152.05	56.6464	56.0452	99.4507	97.9523	34608.8516	82.4353	-0.10858	93.555	1966420
017	2018-09-17t1747	1537224737.47	adult	73.9947	17.9963	-273.97	1176.4472	71.2426	69403.1346	218641.132	3408064.4812	1475.1	-0.14037	309.268	-0.74842	276.4149	-0.78193	1034.131	-0.047105	1012.3729	0.64638	375389.5625	1.2165	556.4257	-0.21918	846.9626	-0.14133	11209700	0.13104	292.368	62.1181	61.4225	104.1548	101.2797	37808.1953	85.8196	-0.063651	96.9796	2251530
017	2018-09-17t2147	1537239140.51	adult	77.9956	21.9971	-269.9692	1199.8214	70.1439	69706.7122	219525.5608	3367599.8514	1881.19	0.74444	317.897	-0.63456	279.2616	-0.82564	1145.7042	0.47337	1080.6555	1.1654	418182.0625	1.6591	575.3842	-0.024519	926.2059	0.35685	11580700	0.07128	283.863	56.2596	55.6349	96.3942	93.8561	35183.8828	78.3742	-0.20665	89.0396	2049480
017	2018-09-18t0147	1537253535.27	adult	81.9941	25.9957	-265.9706	1243.7229	75.3438	74067.5692	233198.0421	3750217.8812	1283.64	-0.75892	289.841	-1.6787	257.7803	-1.6994	906.0615	-0.97023	883.1014	-0.98342	350645.8125	0.14155	527.4657	-0.94703	763.2807	-1.0291	11208700	-0.31571	228.257	51.5438	50.7905	91.5702	88.5362	35437.6562	72.7631	-0.35099	83.6503	1993300
017	2018-09-18t0547	1537267935.46	adult	85.9942	29.9957	-261.9706	1287.8067	65.96	67851.6063	213592.5907	3086657.0356	1695.57	0.15124	351.689	0.28042	313.1544	0.16639	1243.775	0.90347	1206.1315	2.225	442783.9062	1.4611	631.6536	0.8412	1029.6035	1.0559	12504300	0.10116	320.362	63.1699	62.6602	105.5118	102.6928	37562.1914	87.3892	-0.065377	98.6792	2246010
017	2018-09-18t0947	1537282336.33	adult	89.9944	33.996	-257.9703	706.207	75.0413	42348.4748	134335.1461	2157111.3931	1699.34	0.09505	326.674	-0.68519	307.102	-0.12879	1041.698	-0.35641	1001.5263	-0.00393	231256.9688	-2.4144	458.8575	-2.5447	695.9483	-1.8388	7228980	-2.5521	205.76	63.0982	60.9086	164.1455	161.6458	36440.293	90.8571	0.0095682	143.318	1396300
017	2018-09-18t1347	1537296739.48	adult	93.9953	37.9968	-253.9694	1216.8492	76.0737	76673.4039	241684.4731	3986599.1051	1388.78	-0.69445	349.019	0.038359	315.1315	0.10443	1037.6361	-0.45469	1013.3297	0.041641	415054.4375	0.59268	606.1706	0.2596	880.1432	-0.33944	13957300	0.46541	133.076	64.1916	63.5223	107.0365	105.2825	42814.5938	89.3952	-0.055406	100.8026	2567020
017	2018-09-18t1747	1537311139.21	adult	97.9952	41.9968	-249.9695	1262.6124	78.1806	78137.9825	246073.5655	4115468.0966	1184.06	-1.2231	307.821	-1.5623	275.7803	-1.4923	945.9485	-1.0866	936.2033	-0.83526	385947	-0.06062	543.257	-1.092	825.5732	-0.89865	12549000	-0.33807	252.164	54.8705	54.1899	95.7685	92.9774	39073.5625	77.6485	-0.61666	89.0244	2236910
017	2018-09-18t2147	1537325536.15	adult	101.9944	45.9959	-245.9704	1238.2449	76.2946	76289.2761	240228.7544	4002067.4566	1453.08	-0.64739	314.377	-1.4005	284.6152	-1.2265	948.3079	-1.1365	920.7437	-1.0529	378374.8438	-0.31859	536.1496	-1.3086	782.5034	-1.3575	12516900	-0.47646	265.935	63.5855	62.805	106.9539	104.6571	42674.6016	89.2367	-0.1869	100.3703	2531660
017	2018-09-19t0147	1537339935.87	adult	105.9943	49.9958	-241.9704	1292.4805	75.8067	76836.3326	241843.4082	3901180.6638	1649.46	-0.24766	349.592	-0.16321	312.8275	-0.19397	1129.5469	-0.078334	1092.2347	0.68953	454077.8438	0.89281	600.5281	-0.030865	935.0255	-0.031963	14028100	0.14945	270.916	71.4258	70.7325	113.0018	110.8963	45426.7383	95.3665	0.16799	106.2953	2866100
017	2018-09-19t0547	1537354335.81	adult	109.9943	53.9958	-237.9705	1263.3547	76.6568	77356.2524	243627.8275	4051244.3397	1475.97	-0.68666	356.145	0.013597	322.3111	0.11415	1087.4504	-0.38968	1059.3043	0.30247	439329.9688	0.55214	605.7904	0.025596	912.2334	-0.28985	14382600	0.23171	176.697	62.8334	62.389	106.6911	105.2376	43103.2109	88.8389	-0.5688	100.6854	2537460
017	2018-09-19t0947	1537368738.52	adult	113.995	57.9966	-233.9697	1249.5137	76.797	79080.8152	249014.0081	4229248.238	1228.77	-1.274	317.308	-1.4932	286.3665	-1.3667	934.5565	-1.3593	913.1447	-1.2592	385971.8438	-0.48053	529.4796	-1.5663	791.0392	-1.4245	13085500	-0.49431	130.541	61.6697	60.749	104.2347	102.4676	43048.9375	86.1602	-1.0535	97.6896	2543190
017	2018-09-19t1347	1537383139.64	adult	117.9953	61.9969	-229.9694	1294.5894	77.4006	79622.3804	250720.3568	4169648.5617	1633.14	-0.42748	353.625	-0.20363	316.5751	-0.23314	1144.1975	-0.14932	1098.0168	0.64108	475986.1875	1.0981	617.888	0.17503	949.8895	-0.045099	14691300	0.22897	271.753	65.7166	64.9263	112.211	109.4649	46679.793	91.5699	-0.55446	104.0849	2730190
017	2018-09-19t1747	1537397538.81	adult	121.9951	65.9966	-225.9696	1321.1336	77.1232	82468.732	259602.2124	4367746.2754	1295.1	-1.1924	323.97	-1.3618	295.7213	-1.124	949.726	-1.3366	917.0431	-1.2978	409331.875	-0.20974	549.0584	-1.2156	821.5043	-1.2142	13936200	-0.21909	267.101	59.5163	58.7014	103.7567	101.1072	44719.125	84.0861	-1.5231	96.4976	2560210
017	2018-09-19t2147	1537411941.21	adult	125.9958	69.9973	-221.969	1188.9975	78.5128	75921.7386	239202.5362	4051458.2884	1747.98	-0.27411	346.891	-0.56877	312.875	-0.49935	1186.0615	-0.0086036	1142.493	1.0681	469680.375	0.89979	601.9251	-0.21859	999.6546	0.29398	13726800	-0.39001	143.278	68.1734	67.1884	114.1562	112.1761	45205.8477	95.118	-0.39788	107.6414	2697690
017	2018-09-20t0147	1537426336.68	adult	129.9945	73.9961	-217.9702	1256.1937	76.2646	78125.4229	246076.1987	4050414.9054	1625.89	-0.57111	354.131	-0.35725	315.5621	-0.45113	1175.1573	-0.12277	1138.9865	0.99298	479464.1875	1.0557	629.4583	0.26489	1003.1216	0.27339	14429800	-0.099571	191.117	69.4124	68.3045	123.9833	117.8147	50585.1953	97.0864	-0.30476	111.348	2828350
017	2018-09-20t0547	1537440735.8	adult	133.9943	77.9958	-213.9705	1266.536	82.3156	81530.3848	256746.5798	4480196.1162	1642.5	-0.57677	312.882	-1.9401	281.1807	-1.9064	1128.7186	-0.43092	1078.2857	0.28921	480834.125	1.0423	552.9455	-1.189	898.1709	-0.64495	13298100	-0.72109	135.381	64.2973	63.452	107.11	105.3014	45628.8672	89.5333	-1.2537	101.3948	2732760
017	2018-09-20t0947	1537455137.06	adult	137.9946	81.9962	-209.9701	1147.4859	78.294	73127.7525	230438.8116	3884671.7796	1929.18	-0.040073	361.978	-0.18129	324.0053	-0.22946	1282.6797	0.36563	1208.8876	1.5727	489983.6562	1.1915	623.2168	0.068594	1044.8574	0.51694	13807300	-0.52197	154.333	72.3163	71.5252	117.3506	115.5006	44827.9297	98.5176	-0.40205	110.5765	2758430
017	2018-09-20t1347	1537469539.02	adult	141.9952	85.9967	-205.9696	1273.3022	79.1242	81143.7166	255553.5581	4359067.0331	1409.14	-1.1136	313.191	-2.0398	285.7755	-1.8565	978.723	-1.3198	938.7219	-1.2332	414978.5625	-0.4821	530.7582	-1.6068	808.2707	-1.4129	13249500	-0.84473	240.349	58.7433	57.7905	103.7675	100.8476	43997.4141	84.1585	-2.0331	96.3589	2485140
017	2018-09-20t1747	1537483936.81	adult	145.9945	89.9961	-201.9702	848.2378	102.8989	58783.7409	187173.0501	3411784.1355	1567.55	-0.83237	332.29	-1.3911	295.834	-1.512	1174.522	-0.31258	1144.9199	0.73137	360578.25	-1.7325	616.787	-0.11256	984.8967	-0.047058	10181400	-2.3686	290.996	60.9985	59.756	139.9889	122.5714	42976.5781	87.7285	-1.7519	105.1907	1868990
017	2018-09-20t2147	1537498339.98	adult	149.9954	93.997	-197.9693	1153.2942	80.2585	75777.4182	238816.9632	4158690.7116	1563.97	-0.86919	300.344	-2.6258	275.8856	-2.4054	1002.118	-1.2416	965.1997	-1.006	396838.75	-0.98279	500.7955	-2.1213	788.3641	-1.5747	11866900	-1.5932	197.946	64.1159	62.8258	110.4291	108.6234	43729.9336	90.7913	-1.53	103.5503	2533280
017	2018-09-21t0147	1537512736.74	adult	153.9945	97.9961	-193.9702	1173.3715	75.8816	74223.9505	233841.7908	3925019.7995	1633.19	-0.76225	329.54	-1.6044	299.1057	-1.513	1080.1747	-0.86318	1038.571	-0.36362	418027.625	-0.54496	552.7894	-1.2395	864.4593	-1.0045	12753500	-1.2108	241.107	71.4806	70.3263	127.6221	122.0635	49389.75	100.4985	-0.67248	115.3083	2766370
017	2018-09-21t0547	1537527137.08	adult	157.9946	101.9962	-189.9701	1224.1154	75.0251	75446.8923	237569.8039	3954085.2434	1455.37	-1.1257	334.393	-1.48	305.2129	-1.3258	1013.5093	-1.2155	977.6155	-0.91896	399322.6562	-0.97108	542.7465	-1.409	840.2439	-1.1847	13163100	-1.0581	251.576	74.1794	73.1561	132.2745	125.7452	52116.1406	103.6098	-0.48713	118.338	2920000
017	2018-09-21t0947	1537541536.26	adult	161.9944	105.9959	-185.9703	1225.1581	76.9009	75932.2285	239099.3021	3961628.6121	1787.91	-0.51043	339.579	-1.3412	306.0505	-1.3564	1148.886	-0.56082	1065.7643	-0.17833	456107.7188	0.25925	568.3343	-0.9915	901.5394	-0.74255	13451400	-0.96336	199.802	75.1759	73.9718	125.9445	123.9102	49999.9766	104.0312	-0.55938	118.7812	2977870
017	2018-09-21t1347	1537555937.01	adult	165.9946	109.9961	-181.9701	1259.0137	77.3885	77392.5086	243668.1423	4005948.0567	1802.4	-0.49828	358.452	-0.69248	321.6966	-0.76031	1152.3367	-0.55773	1100.1193	0.093681	465544	0.45766	617.1482	-0.21092	949.8325	-0.40471	14477900	-0.53158	188.654	75.4618	74.3999	126.1391	123.788	50960.1914	103.6259	-0.70028	118.0801	3047900
017	2018-09-21t1747	1537570338.99	adult	169.9951	113.9967	-177.9696	1232.7095	77.9893	77991.4637	245593.9931	4177479.5698	1429.42	-1.2061	345.547	-1.2162	312.7266	-1.1982	1031.1615	-1.135	1004.9424	-0.71457	419682.75	-0.56388	576.8242	-0.85553	877.3809	-0.89821	14059600	-0.7581	279.204	71.7016	70.253	126.3918	124.0175	51441.4609	101.6002	-0.96587	117.3496	2917390
017	2018-09-21t2147	1537584741.43	adult	173.9958	117.9974	-173.9689	1245.4902	79.641	78700.5095	247863.5343	4200081.3419	1951.21	-0.23648	355.284	-0.8977	318.2031	-1.0225	1250.5703	-0.1095	1183.8273	0.7749	513984.375	1.533	611.1151	-0.31621	1034.1564	0.1614	14581200	-0.55644	246.564	75.7386	74.5039	128.5622	125.3225	52839.0586	104.9061	-0.79202	119.4151	3108390
017	2018-09-22t0147	1537599137.44	adult	177.9947	121.9963	-169.97	1322.1113	77.6681	81432.6203	256317.6461	4253628.564	1716.56	-0.67055	368.145	-0.46017	333.4558	-0.42858	1128.3541	-0.66334	1077.2175	-0.11823	480678.875	0.78925	603.8856	-0.42523	922.1965	-0.56853	15646900	-0.11526	330.477	73.9419	72.5938	132.75	129.4445	56551.4844	105.5719	-0.83541	122.4407	3142680
017	2018-09-22t0547	1537613537.93	adult	181.9948	125.9964	-165.9699	1225.2163	79.0712	79603.4972	250875.5565	4294232.4268	1897.31	-0.33556	358.413	-0.85491	326.0861	-0.79041	1177.4387	-0.42999	1104.2052	0.11282	488637.0625	0.97723	575.292	-0.85309	940.0958	-0.43515	14867000	-0.4857	271.557	79.6347	78.2363	134.717	131.8432	55907.5703	110.2826	-0.5918	125.4472	3303250
017	2018-09-22t0947	1537627937.2	adult	185.9946	129.9962	-161.9701	1247.6995	77.6793	77048.592	242642.9762	4037164.871	1949.6	-0.23485	382.232	-0.0058049	347.7335	0.079134	1246.5952	-0.11376	1193.0919	0.88068	502377.875	1.3083	634.4552	0.054684	1019.4431	0.08022	15366900	-0.29168	307.598	77.7189	76.1221	153.9979	145.0214	62061.1641	109.4211	-0.75217	129.0197	3124530
017	2018-09-22t1347	1537642337.84	adult	189.9948	133.9964	-157.9699	667.2138	81.1296	43422.2975	138871.9263	2370409.1017	2037.89	-0.064402	414.98	1.1778	351.6738	0.203	1557.4501	1.2181	1514.0018	3.6716	353541.1562	-2.2484	865.9229	3.5425	1312.9468	1.8859	9405940	-2.8459	214.308	74.332	72.9466	136.4985	132.4514	30985.1641	105.5703	-1.0938	123.8657	1684810
017	2018-09-22t1747	1537656738.19	adult	193.9949	137.9965	-153.9698	1177.9405	79.3642	73096.1251	230220.2672	3844308.1685	1676.04	-0.69363	361.519	-0.81015	327.6159	-0.84336	1104.5327	-0.65536	1051.6102	-0.3212	421931.5	-0.6281	590.8525	-0.55989	878.5498	-0.71609	13789800	-0.97909	375.291	82.0804	80.625	141.1269	137.6907	53910.4766	114.2258	-0.65085	130.9688	3130880
017	2018-09-22t2147	1537671137.91	adult	197.9948	141.9964	-149.9699	1270.9101	79.481	82548.1309	259965.7639	4522766.3024	1565.17	-0.87207	342.589	-1.5221	313.9184	-1.4467	1072.1289	-0.75059	1025.4557	-0.54294	462087.5625	0.35377	572.5301	-0.81037	898.2456	-0.56334	14740900	-0.58628	297.127	68.7522	67.3309	125.5265	121.4832	54101.9062	100.0724	-1.5558	115.0647	2958270
017	2018-09-23t0147	1537685538.12	adult	201.9949	145.9965	-145.9698	1364.7006	75.4239	81323.6507	255975.1376	4193880.5192	1610.61	-0.7733	366.159	-0.67529	335.2383	-0.59544	1065.9769	-0.73512	1016.7704	-0.60778	453040.1875	0.13469	581.7464	-0.64877	888.8747	-0.57906	15549300	-0.25757	336.88	75.1171	73.0376	163.8578	149.0167	69639.5781	112.7559	-0.91795	136.5906	3189920
017	2018-09-23t0547	1537699937.7	adult	205.9948	149.9963	-141.9699	1255.1584	78.1448	78304.5434	246551.1288	4125270.724	1737.05	-0.53343	370.172	-0.53918	337.4822	-0.53191	1131.7913	-0.44447	1056.694	-0.23171	462902.625	0.40753	606.682	-0.2524	878.4925	-0.59477	15128200	-0.42749	227.699	76.8096	75.0746	142.2498	138.0536	58180.1641	109.5256	-1.1686	129.901	3139050
017	2018-09-23t0947	1537714337.29	adult	209.9947	153.9962	-137.97	1232.0502	79.4052	76991.9664	242502.7697	4089607.2315	1422.78	-1.0537	348.714	-1.3212	320.4634	-1.2478	1009.3026	-0.86166	988.1024	-0.81713	405739.625	-1.0449	567.9162	-0.79157	849.8899	-0.70851	14010600	-0.86856	318.139	80.7125	79.2617	148.1738	143.7782	59565.8672	115.2612	-0.95533	133.9387	3242870
017	2018-09-23t1347	1537728737.83	adult	213.9948	157.9964	-133.9699	1220.8054	75.4144	76912.4028	242254.6107	4060999.1891	2044.32	0.030728	347.121	-1.3815	316.0524	-1.4461	1210.0729	-0.090209	1119.9924	0.4265	486449.2812	1.1278	581.776	-0.55666	934.4059	-0.20889	13927200	-0.88952	268.313	81.5502	79.4995	161.2703	152.7318	64830.6641	118.0359	-0.90142	140.0891	3271960
017	2018-09-23t1747	1537743138.4	adult	217.995	161.9965	-129.9697	1243.1706	77.1498	75343.4419	237188.7092	3945940.6799	1988.38	-0.046831	374.131	-0.40941	340.2689	-0.49155	1212.3214	-0.054365	1145.3215	0.72967	477654.625	0.96716	633.7217	0.23562	938.8007	-0.14635	14710100	-0.55867	325.535	82.8954	81.3172	149.3985	145.6408	58863.0039	116.2357	-1.0643	135.8119	3259280
017	2018-09-23t2147	1537757537.84	adult	221.9948	165.9964	-125.9699	1261.18	78.6555	77888.0179	245235.8631	4102350.2847	2121.38	0.19581	357.872	-0.98901	326.0869	-1.0771	1200.7535	-0.067057	1095.7024	0.33709	488706.6875	1.3531	597.4087	-0.25865	903.9587	-0.29301	14549600	-0.6055	458.022	77.2766	75.4079	143.006	138.4694	58203.4531	110.9954	-1.3701	130.4021	3141760
017	2018-09-24t0147	1537771938.17	adult	225.9949	169.9965	-121.9698	1191.7485	77.9276	74068.1588	233296.971	3915120.6508	1850.44	-0.24482	352.712	-1.1627	321.8976	-1.2565	1083.1737	-0.44658	1004.3793	-0.48914	419188.2188	-0.51716	579.7432	-0.47597	853.2145	-0.51823	13625600	-0.9351	222.708	76.9495	74.9756	143.5837	140.2826	55566.9062	111.2501	-1.4242	131.0677	2972640
017	2018-09-24t0547	1537786337.94	adult	229.9949	173.9964	-117.9699	1248.6272	79.7602	74593.5361	234843.036	3847293.761	1705.11	-0.47109	358.017	-0.96557	330.4621	-0.92881	1104.109	-0.34405	1055.5796	0.10132	430602.5	-0.13678	584.6306	-0.36804	876.8289	-0.35671	13944100	-0.78796	199.486	87.6793	86.259	148.9932	146.1423	58107.3477	120.4249	-1.1006	138.4883	3414930
017	2018-09-24t0947	1537800738.2	adult	233.9949	177.9965	-113.9698	1208.3738	78.1638	76775.3953	241825.2253	4089743.5124	1603.14	-0.62248	334.429	-1.7831	308.8747	-1.7932	1042.093	-0.52616	993.4263	-0.48624	417879.3125	-0.4512	541.4618	-0.94737	844.3557	-0.48489	13394200	-0.96826	334.127	82.0635	80.4961	147.4107	142.2158	59111.6953	116.4122	-1.3381	134.4641	3286720
017	2018-09-24t1347	1537815138.3	adult	237.995	181.9965	-109.9698	1206.4736	77.1712	74688.7321	235255.682	3944519.2445	1455.74	-0.84464	364.376	-0.71578	335.2453	-0.75589	1099.8347	-0.30367	1078.7313	0.56797	428935.5312	-0.058926	596.5421	-0.12021	921.8585	-0.055706	14197200	-0.63899	223.171	89.1573	87.2171	157.4663	154.5737	61411.8633	125.1172	-1.0491	145.883	3473840
017	2018-09-24t1747	1537829536.32	adult	241.9944	185.996	-105.9703	1253.6261	75.7715	77047.3262	242592.7314	4037557.115	1704.85	-0.42279	348.803	-1.242	325.1068	-1.1605	1017.2655	-0.55036	944.4443	-0.93928	409958	-0.56463	539.2943	-0.89673	803.1238	-0.61716	14029900	-0.67328	216.024	84.8686	82.6515	157.0116	153.3539	63275.6602	124.1805	-1.1565	145.6338	3413670
017	2018-09-24t2147	1537843938.93	adult	245.9951	189.9967	-101.9696	1244.8947	78.3063	76859.6772	242130.7493	4042275.7931	2007.07	0.069928	348.52	-1.2337	321.9032	-1.2907	1172.9535	-0.021408	1091.5817	1.022	471527.3125	1.4251	562.2657	-0.52796	906.9756	-0.063243	13981200	-0.66383	291.348	86.7259	84.6581	168.0613	161.3944	67560.6406	123.4262	-1.2539	147.5773	3479100
017	2018-09-25t0147	1537858339.35	adult	249.9952	193.9968	-97.9695	1280.7765	78.2225	78450.5768	247000.3968	4079115.3147	1389.13	-0.88054	353.758	-1.0314	327.6033	-1.0666	933.1901	-0.76184	901.8026	-1.3632	382607.9375	-1.2254	588.3942	-0.11165	794.3914	-0.58354	14486400	-0.44917	414.129	80.941	78.3611	204.2649	174.8947	83748.6094	116.2706	-1.6026	145.4104	3314530
017	2018-09-25t0547	1537872737.82	adult	253.9948	197.9964	-93.9699	1219.8592	81.3282	76812.4787	241936.4071	4109234.0947	1588.69	-0.5522	344.56	-1.3275	315.904	-1.5281	1130.118	-0.11677	1095.8116	1.3911	453177.3125	1.0868	566.1319	-0.38705	927.6948	0.10369	13807600	-0.67079	211.652	79.2707	77.111	146.4301	142.1959	58718.4648	113.3904	-1.7764	133.8973	3176610
017	2018-09-25t0947	1537887130.61	adult	257.9928	201.9944	-89.9719	1181.1085	78.6829	74260.7477	233937.903	3936673.3901	1696.11	-0.37201	371.659	-0.37425	346.4972	-0.32193	1065.8491	-0.29316	1019.8945	0.49089	413549.4688	-0.0023714	580.8246	-0.13196	878.5302	-0.10234	14408100	-0.42222	278.087	87.9864	86.0662	157.7944	153.1522	61224.2305	123.9581	-1.4193	143.5531	3410970
017	2018-09-25t1347	1537901530.24	adult	261.9927	205.9943	-85.972	1264.0815	80.4974	79082.238	249051.1037	4230223.0495	1333.53	-0.89385	328.398	-1.8349	309.1105	-1.7945	932.0646	-0.6748	904.421	-0.94165	384942.6875	-0.73129	492.112	-1.3669	742.2596	-0.72054	13544100	-0.7119	339.946	76.0953	73.522	150.6108	146.1014	62202.2773	114.3116	-1.8521	136.6948	3138400
017	2018-09-25t1747	1537915931.13	adult	265.993	209.9945	-81.9718	1191.3868	77.5989	76200.6423	240037.4725	4089735.4252	1344.34	-0.85589	333.256	-1.6444	313.3165	-1.6285	905.4103	-0.72636	872.614	-1.2093	360353.3125	-1.3244	524.5712	-0.85565	748.1716	-0.65438	13238300	-0.79589	335.776	74.2847	72.2138	149.3827	144.4233	59454.332	112.9459	-1.9588	135.55	2950890
017	2018-09-25t2147	1537930336.12	adult	269.9943	213.9959	-77.9704	1239.6507	80.4553	77483.5864	244044.7734	4147980.4115	1678.62	-0.34962	332.018	-1.6622	310.4448	-1.7413	1068.903	-0.21505	1008.5143	0.83187	432905.6875	1.0746	523.4373	-0.82894	829.34	-0.23591	13415900	-0.70423	378.519	73.6123	71.2152	149.8479	144.8423	60688.4102	111.5437	-2.0645	134.9874	2974450
017	2018-09-26t0147	1537944731.02	adult	273.9929	217.9945	-73.9718	1195.9085	77.2132	74149.0424	233634.6134	3824573.4528	1502.78	-0.58616	364.269	-0.54612	340.9301	-0.53965	1116.1306	-0.054898	1067.9087	1.8257	431942.5312	1.2191	562.6182	-0.21596	928.458	0.25983	14093900	-0.43068	361.018	86.0382	81.7748	231.7865	225.8219	89701.375	134.9236	-1.2265	197.1614	3328900
017	2018-09-26t0547	1537959128.99	adult	277.9924	221.9939	-69.9724	1206.2009	77.9323	75627.8502	238192.3335	3987979.1331	1706.95	-0.2779	374.912	-0.16661	351.2187	-0.1333	1098.6398	-0.085492	1056.255	1.8486	433962.7188	1.4575	583.3413	0.13121	895.7663	0.13802	14790300	-0.15178	285.971	90.831	86.9889	204.3699	198.9063	80726.0938	138.2399	-1.1585	181.2973	3583280
017	2018-09-26t0947	1537973531.55	adult	281.9931	225.9946	-65.9716	1216.0474	77.4265	77236.6953	243249.1835	4138093.6354	1697.52	-0.27644	341.45	-1.2751	320.2747	-1.3557	1030.751	-0.26063	947.9382	0.55358	415392.625	1.062	531.4769	-0.58227	820.4533	-0.17865	13749500	-0.50739	320.294	85.9122	83.1949	165.8945	161.5847	66855.4688	125.6285	-1.6894	152.0506	3459510
017	2018-09-26t1347	1537987931.7	adult	285.9931	229.9947	-61.9716	1261.1868	78.5063	79703.4444	251020.5493	4222944.2574	1604.54	-0.39204	345.831	-1.1065	324.8809	-1.1746	991.7452	-0.35077	932.0717	0.52461	412566.0312	1.1834	507.901	-0.88511	778.4027	-0.33942	14375200	-0.25573	365.893	83.6986	80.6002	169.3872	164.7817	70465.0781	127.6821	-1.6673	154.7966	3479100
017	2018-09-26t1747	1538002330.07	adult	289.9927	233.9942	-57.9721	1214.7458	75.4194	73409.8667	231195.5587	3721435.4261	1559.07	-0.44002	350.375	-0.93323	330.515	-0.9522	946.895	-0.45632	888.1326	0.087853	363607.6875	-0.17902	530.3473	-0.51181	754.5618	-0.4156	13432700	-0.57482	253.414	91.1792	88.2412	175.5079	170.974	67395.0156	133.4089	-1.5098	160.0135	3495630
017	2018-09-26t2147	1538016731.97	adult	293.9932	237.9947	-53.9715	1260.0111	79.7041	80294.2241	252939.6607	4393004.0474	1285.22	-0.80167	315.225	-2.0888	303.8005	-2.014	853.3988	-0.69732	810.8393	-0.83534	357574.0938	-0.19422	466.5859	-1.4111	659.6836	-0.81335	13199800	-0.6355	239.002	83.6225	81.4109	161.9119	158.1531	67841.0859	125.0419	-1.8737	148.7607	3501610
017	2018-09-27t0147	1538031132.06	adult	297.9932	241.9948	-49.9715	1253.4815	83.5053	79714.775	250991.8039	4353317.347	1470.48	-0.53089	323.144	-1.8013	307.8832	-1.8539	875.9177	-0.61106	833.7008	-0.35607	364381.75	0.22324	487.8976	-1.054	696.7777	-0.61162	13432400	-0.52731	320.122	85.3908	82.5636	174.1491	170.0947	72446.0156	128.6376	-1.7957	157.2223	3549530
017	2018-09-27t0547	1538045530.25	adult	301.9927	245.9943	-45.972	974.8462	90.2289	60283.3399	191928.7527	3172820.9006	1337.52	-0.69536	329.28	-1.5743	312.9387	-1.6543	882.3348	-0.57076	833.2882	-0.19996	277935.4688	-2.5678	506.9541	-0.7278	707.0729	-0.5323	10370000	-1.6117	253.127	86.4869	84.6483	162.9939	157.3914	51343.0703	123.1059	-2.0515	146.3822	2723730
017	2018-09-27t0947	1538059931.93	adult	305.9932	249.9947	-41.9715	1247.9443	76.841	78783.85	248198.6524	4123520.2154	1184.77	-0.88364	328.598	-1.5747	314.8292	-1.5801	810.6394	-0.74605	765.7205	-1.0259	333983.4375	-0.43652	475.9472	-1.1482	660.2793	-0.709	13509300	-0.45181	238.805	87.9058	84.2417	179.0516	175.5621	73769.25	134.4357	-1.6931	164.0703	3613980
017	2018-09-27t1347	1538074336.18	adult	309.9944	253.9959	-37.9704	1301.4174	79.2353	82622.7183	260221.8485	4380167.7123	1137.01	-0.92899	322.283	-1.7618	308.125	-1.8496	813.4179	-0.71535	787.2129	-0.54574	350583.125	0.37435	475.039	-1.1197	675.9708	-0.60603	13884600	-0.29229	314.343	84.996	81.7962	175.0879	171.704	75462.8984	127.4608	-1.9996	159.8007	3661800
017	2018-09-27t1747	1538088632.27	adult	313.9655	257.9671	-33.9992	1296.6482	77.0024	79434.8344	250091.4611	4166218.4853	1431.53	-0.52208	326.018	-1.6152	311.0386	-1.7339	842.7964	-0.61311	808.0109	-0.059591	349760.5	0.57719	491.7987	-0.82456	663.3999	-0.62944	13513400	-0.40252	331.122	85.5786	82.4984	174.9803	170.0464	72616.8047	130.7782	-1.9327	159.2958	3547230
017	2018-09-27t2147	1538103031.2	adult	317.9652	261.9668	-29.9995	1300.4255	75.4662	78068.5109	245766.4677	4022554.5405	1021.65	-1.0433	331.694	-1.4047	321.6448	-1.308	730.5	-0.89368	698.1048	-1.5789	298044	-1.2012	457.8217	-1.296	604.501	-0.8566	13524800	-0.37428	280.484	89.9358	86.068	186.6778	183.1633	76164.5312	137.6828	-1.7379	171.2445	3667130
017	2018-09-28t0147	1538117431.68	adult	321.9653	265.9669	-25.9994	1328.9822	78.3068	78997.7384	248658.6133	4021050.4333	996.601	-1.0565	330.611	-1.4177	320.4017	-1.3577	701.2751	-0.9481	672.0176	-1.8306	289626.625	-1.3499	452.1354	-1.3407	589.9329	-0.88713	13643300	-0.3073	329.168	89.6351	85.9017	186.7323	182.6222	77120.4375	139.0534	-1.7424	170.5411	3698970
017	2018-09-28t0547	1538131829.47	adult	325.9647	269.9663	-22	1230.5644	76.3433	76833.5798	241942.2918	4059190.9623	1033.06	-0.99033	326.83	-1.5193	317.9516	-1.4561	736.9344	-0.82952	706.9612	-1.1098	295510.6875	-0.90347	464.9855	-1.1019	607.0175	-0.77915	13101300	-0.47864	259.41	90.3548	86.3862	189.0616	184.2328	75813.7031	138.8784	-1.8019	170.9494	3621960
017	2018-09-28t0947	1538146230.86	adult	329.9651	273.9667	-17.9996	1224.888	77.5334	77154.6315	243010.3339	4079386.4861	1223.76	-0.72852	327.506	-1.4738	318.5517	-1.4312	793.4677	-0.65758	749.7002	-0.23376	319767.4688	0.40861	466.9855	-1.0278	617.2575	-0.70192	13176600	-0.42717	266.37	91.2808	87.2101	192.3477	186.9465	77516.1328	141.4224	-1.7642	175.2552	3672500
017	2018-09-28t1347	1538160632.67	adult	333.9656	277.9672	-13.9991	1134.1598	77.4168	72528.7181	228587.6057	3891616.494	1256.69	-0.6705	330.083	-1.3659	320.8248	-1.338	853.9779	-0.47762	817.989	1.1029	323657.625	0.90199	457.4539	-1.1316	659.3606	-0.48756	12486400	-0.65221	279.171	93.0918	88.9852	193.9005	190.8127	73488.3047	146.2261	-1.6466	179.2242	3521480
017	2018-09-28t1747	1538175029.56	adult	337.9647	281.9663	-10	1149.5208	77.6522	72236.9431	227531.5384	3829552.4826	1141.61	-0.79904	331.448	-1.2979	324.7388	-1.1774	788.6759	-0.62721	763.8384	0.40423	297330.8125	-0.067855	449.2086	-1.2166	610.0278	-0.66893	12492900	-0.62577	252.583	94.0238	89.9539	197.2923	193.4734	74379.1875	148.4282	-1.6213	182.5208	3543940
017	2018-09-28t2147	1538189429.7	adult	341.9648	285.9663	-5.9999	1138.2531	79.3682	72110.3024	227187.2245	3856510.1596	1238.29	-0.66196	332.402	-1.2434	326.0246	-1.1231	802.4231	-0.57067	780.5572	0.90821	302513.5	0.53754	449.8445	-1.1634	621.7304	-0.58702	12501600	-0.59861	263.64	94.8821	90.8233	201.7865	197.9782	76073.4922	149.9232	-1.621	186.4698	3568520
017	2018-09-29t0147	1538203829.91	adult	345.9648	289.9664	-1.9999	1104.185	78.1411	69837.0229	220073.7233	3738251.7021	1219.68	-0.66934	336.237	-1.0951	329.1075	-0.99482	815.7047	-0.51607	776.8456	1.0681	297732.2188	0.66055	452.2607	-1.0815	630.5508	-0.51817	12252500	-0.66489	288.329	95.9016	91.6266	207.2635	202.8546	75651.1797	153.4516	-1.549	188.9198	3494650
017	2018-09-29t0547	1538218229.01	dead	349.9646	293.9661	1.9999	1105.0166	77.9601	69330.6565	218435.1059	3675647.027	1261.32	-0.60273	331.293	-1.233	324.5558	-1.1791	816.2175	-0.49473	773.611	1.241	295470.75	0.9903	440.0155	-1.2318	614.4775	-0.55571	11979900	-0.74	299.208	97.1665	92.7831	213.9265	208.0048	77441.4062	156.0707	-1.5092	192.5837	3513640
018	2018-09-14t1347	1536951167.81	egg	-1.9991	-89.9934	-277.9918	153.4537	27.2406	2753.4936	8761.9386	46903.28	0	0.64519	0	-0.53292	0	-0.56916							0	-0.37185	0	-0.1149	0	1.8898	0	0	0				0	-0.21103	0	0
018	2018-09-14t1747	1536965561.58	larva	1.9991	-85.9951	-273.9935	165.5567	27.9099	3186.5346	10127.6449	56774.301	0	-0.2081	0	-0.74559	0	-0.76147							0	-0.66163	0	-0.50697	0	0.94742	0	0	0				0	-0.23815	0	0
018	2018-09-14t2147	1536979959.07	larva	5.9984	-81.9958	-269.9942	153.7646	28.4368	2913.4647	9281.393	52049.7743	0	-0.70665	0	-0.96601	0	-0.96097							0	-0.95766	0	-0.88619	0	0.2115	0	0	0				0	-0.26662	0	0
018	2018-09-15t0147	1536994359.87	larva	9.9987	-77.9956	-265.994	156.64	28.7965	2999.7874	9556.625	54191.5091	0	-1.0753	0	-1.1953	0	-1.1687							0	-1.2606	0	-1.2538	0	-0.39437	0	0	0				0	-0.29663	0	0
018	2018-09-15t0547	1537008759.36	larva	13.9985	-73.9957	-261.9941	196.0867	29.5627	4175.9558	13247.4392	80202.6797	264.214	-0.28106	188.108	0.52107	187.1665	0.57478	248.471	-1.1656	247.0281	-1.4633	5714.834	15165.7297	222.9839	0.23725	240.378	0.0051443	427947	-0.56329	153.766	51.894	51.2623	86.0197	81.5157	1978.4523	70.2884	0.068387	79.1552	118059
018	2018-09-15t0947	1537023158.73	larva	17.9983	-69.9959	-257.9943	312.5884	32.535	8519.8113	26974.8709	196091.6242	369.378	-0.23033	177.621	0.22214	172.2413	0.25237	324.8606	-0.96756	317.5659	-1.0962	14943.5869	6512.0791	245.8791	0.14742	305.3642	0.079604	812084	-0.74611	97.9322	48.0282	47.6426	78.4723	77.119	3609.7266	67.0406	0.031952	74.618	219585
018	2018-09-15t1347	1537037558.88	larva	21.9984	-65.9959	-253.9943	382.1605	42.7418	12841.9444	40789.5037	364305.064	547.974	0.074546	246.938	0.79439	238.9429	0.82803	474.4831	-0.35413	473.4834	0.15761	32739.332	6756.2828	346.6465	0.71942	434.3755	0.58311	1686590	-0.55967	115.899	58.8125	58.2788	94.4432	92.8803	6516.583	79.4273	0.089156	89.1983	401689
018	2018-09-15t1747	1537051958.05	larva	25.9982	-61.9961	-249.9945	411.3075	41.9309	13551.6082	42921.7776	374628.8099	579.031	-0.14478	247.096	0.61485	237.2579	0.6531	483.7305	-0.55283	476.7101	-0.13492	35312.3281	-562.9857	348.976	0.46846	452.9365	0.35719	1785520	-0.91984	110.388	50.2028	49.8455	85.6662	83.8392	6253.6294	70.525	0.01491	79.8852	362765
018	2018-09-15t2147	1537066358.72	larva	29.9983	-57.9959	-245.9943	493.317	43.7937	17282.6853	54681.8983	504885.1413	780.854	0.20049	282.623	0.84858	262.133	0.78956	675.4255	0.27616	672.078	1.5805	62139.1445	0.9186	449.5282	1.0851	614.8172	1.0805	2591930	-0.79073	104.453	56.3278	56.1275	89.7798	88.5873	8259.7461	76.4981	0.034607	85.484	516583
018	2018-09-16t0147	1537080759.37	larva	33.9985	-53.9957	-241.9941	601.1269	38.9893	19304.0366	60847.6405	519153.0684	937.397	0.3804	263.458	0.42036	240.568	0.35019	682.353	0.068874	660.3596	1.1458	70282.3594	0.33267	426.494	0.60574	604.039	0.67041	2710200	-1.0988	113.11	56.093	55.7342	90.6504	89.3127	9336.9932	76.2676	0.011974	85.738	577028
018	2018-09-16t0547	1537095158.03	larva	37.9981	-49.9961	-237.9945	621.3379	46.6867	23240.6384	73486.2258	719531.2891	637.899	-0.77035	288.715	0.53605	276.8401	0.64052	534.5003	-0.97661	528.1258	-0.58848	66278.0391	-0.50565	400.1293	0.069036	498.472	-0.35686	3557830	-0.95138	153.193	63.252	63.0311	98.8302	96.8849	12254.9502	83.5122	0.044622	93.012	779454
018	2018-09-16t0947	1537109558.28	larva	41.9982	-45.996	-233.9944	606.5827	47.5329	21755.3681	68682.182	659973.6114	883.232	-0.31826	294.041	0.3903	267.2031	0.31838	695.9383	-0.32521	685.2062	0.77753	80728.8438	-0.41266	500.4359	0.73383	635.1892	0.20478	3389410	-1.3971	162.225	54.668	54.3062	90.5255	88.2633	10500.9551	76.4747	-0.03796	85.1434	630158
018	2018-09-16t1347	1537123958.57	larva	45.9983	-41.996	-229.9944	596.8783	44.1933	23124.797	73021.4798	745659.1985	703.245	-1.0438	315.247	0.4623	298.4451	0.57094	590.393	-1.1184	580.9195	-0.69103	72618.3359	-1.0997	459.6117	0.019304	558.6085	-0.6331	3854210	-1.4665	299.734	65.3519	65.0382	102.6579	99.3908	12626.9238	86.0302	0.017699	95.5649	798992
018	2018-09-16t1747	1537138358.46	larva	49.9983	-37.996	-225.9944	741.6517	44.1278	28462.2233	89740.963	903676.7937	809.29	-0.98001	305.586	0.075612	284.8063	0.15556	666.2755	-0.92974	656.3781	-0.19219	100607.5938	-0.56616	474.8277	-0.15697	609.8686	-0.63419	4600590	-1.3888	127.881	64.0165	63.6624	101.1674	100.0449	15276.2705	85.653	-0.014527	95.7053	963769
018	2018-09-16t2147	1537152758.63	larva	53.9983	-33.9959	-221.9943	758.6219	46.8671	27198.3182	85892.0168	797376.2105	883.404	-0.9638	297.761	-0.22861	267.032	-0.29647	704.894	-0.93996	696.5991	-0.072539	102209.6328	-0.86077	513.5308	0.029271	645.1315	-0.65994	4293120	-1.8634	234.267	50.6786	50.0294	91.9289	88.652	13329.6836	74.0419	-0.15845	84.7981	730684
018	2018-09-17t0147	1537167159.47	larva	57.9985	-29.9957	-217.9941	867.357	46.1346	34910.6888	110141.7296	1142834.7363	1132.04	-0.49573	313.445	-0.10736	281.2272	-0.17561	856.4543	-0.33529	835.6966	1.1909	158444.0469	0.32185	543.4283	0.17456	742.8659	-0.2316	5777740	-1.4059	172.695	60.6235	60.3107	97.6401	95.2616	18063.4102	81.9801	-0.085701	91.3408	1117470
018	2018-09-17t0547	1537181558.95	larva	61.9984	-25.9958	-213.9942	542.9984	80.645	28724.7776	91780.6938	1307866.6953	833.23	-1.3788	286.33	-0.80575	247.0633	-1.0364	707.9388	-1.326	698.0259	-0.71808	106898.7656	-1.3055	536.4503	-0.08244	658.5873	-1.0175	4308690	-2.4228	111.67	52.4818	51.8339	90.3004	88.869	13635.3574	74.3293	-0.19474	84.7171	789746
018	2018-09-17t0947	1537195958.41	larva	65.9983	-21.996	-209.9944	958.9557	49.86	40291.7158	126930.6195	1402435.6565	1348.98	-0.23412	324.349	-0.12283	287.4073	-0.25909	1006.2958	0.051645	977.4701	2.2451	214341	0.96977	566.2966	0.15836	860.3934	0.22284	6889170	-1.4249	129.633	63.5825	63.199	99.9703	98.0255	21293.6699	85.2407	-0.061639	94.707	1350490
018	2018-09-17t1347	1537210345.55	larva	69.9947	-17.9996	-205.998	1176.6575	64.3605	52437.1355	165352.4293	1965614.1835	1209.27	-0.6846	312.794	-0.51646	282.074	-0.4982	889.8874	-0.7038	862.1823	0.67939	246498.8125	1.3557	529.3458	-0.48519	750.8704	-0.7134	8636560	-0.84394	125.099	64.8099	64.4759	101.3863	99.8242	28084.0137	86.5312	-0.047535	96.3929	1789470
018	2018-09-17t1747	1537224745.72	larva	73.9947	-13.9995	-201.9979	1022.5111	58.5873	50332.0312	158705.1038	2029293.3793	1118.95	-0.99668	313.286	-0.63658	281.9921	-0.61625	871.7805	-0.93147	848.7366	0.32731	231021.8438	0.69936	524.5217	-0.70364	745.2723	-0.90207	8283920	-1.258	379.029	61.6068	61.2067	101.0305	97.4022	26773.082	83.5674	-0.10042	93.634	1629010
018	2018-09-17t2147	1537239148.68	larva	77.9956	-9.9987	-197.9971	1040.2079	64.8336	50872.2445	160213.7601	2106553.1634	1358.26	-0.50627	302.295	-1.1081	266.4944	-1.2394	956.1644	-0.58253	931.8425	1.119	255295.8906	0.91644	548.4294	-0.46302	816.0214	-0.49451	8067340	-1.5847	267.759	58.5636	57.6447	105.8565	98.9628	28263.6914	83.1554	-0.11999	94.2845	1562890
018	2018-09-18t0147	1537253543.45	larva	81.9941	-6.0002	-193.9986	663.2496	81.7126	37468.6468	119196.9128	1790253.4196	1039.09	-1.3412	343.954	0.088365	315.2538	0.29796	806.2992	-1.5398	791.9518	-0.67841	158840.9375	-1.2947	554.1559	-0.48261	725.2564	-1.3332	6746650	-2.4106	373.659	57.9131	57.393	100.7833	96.3749	19854.3184	81.2904	-0.17651	92.2972	1135970
018	2018-09-18t0547	1537267943.55	larva	85.9941	-2.0001	-189.9985	1084.6705	62.1187	54065.5528	170377.4759	2237514.3983	1630.41	-0.0032446	311.786	-1.0971	278.9702	-1.0829	1004.1087	-0.49852	948.7614	0.99735	285166.875	0.98285	527.4176	-1.0857	799.9287	-0.84612	8847230	-1.6148	277.566	60.6382	60.1587	100.8358	98.7052	28637.3672	83.7593	-0.15109	94.181	1720670
018	2018-09-18t0947	1537282344.45	adult	89.9944	2.0001	-185.9983	1131.6061	62.857	57161.8261	179961.9863	2412357.9587	1377.81	-0.6636	312.164	-1.2049	280.8588	-1.1187	1007.2919	-0.56211	984.7965	1.2854	302187.5625	1.0776	509.2166	-1.5667	804.9047	-0.90686	9357440	-1.5505	174.08	62.4213	61.8039	101.1141	99.127	30334.2422	84.7837	-0.16059	95.0105	1871140
018	2018-09-18t1347	1537296747.74	adult	93.9953	6.001	-181.9974	1068.1735	60.62	54638.0567	172103.8015	2316001.6888	1153.19	-1.2469	316.206	-1.1623	284.6873	-1.0647	894.6617	-1.3239	880.3603	-0.040832	256767.9219	-0.0072501	523.9805	-1.3943	753.5995	-1.4515	9059930	-1.8531	260.533	64.6988	64.2119	103.2641	100.8132	29636.7949	87.1205	-0.1337	97.5274	1853750
018	2018-09-18t1747	1537311147.47	adult	97.9952	10.001	-177.9974	1204.8402	63.3024	63615.8715	200306.1737	2787232.5789	1347.11	-0.84382	318.165	-1.1798	286.2929	-1.0847	922.5063	-1.2306	883.6578	-0.085971	308117.125	0.78926	533.3346	-1.2959	776.5623	-1.3377	10599700	-1.2689	294.592	65.9013	65.4413	106.4436	104.4356	35552.1562	89.1638	-0.10893	99.9431	2195500
018	2018-09-18t2147	1537325544.21	adult	101.9943	14.0001	-173.9983	454.3808	95.7781	31264.1044	101331.3831	1830860.3333	1352.77	-0.87829	298.762	-1.9807	278.0789	-1.4814	926.7052	-1.2696	877.0412	-0.22485	151979.6562	-2.3651	421.328	-3.6879	748.8142	-1.6625	4874300	-4.1629	234.256	65.7989	64.9013	107.6572	104.8238	17655.7891	90.4601	-0.11467	101.2089	1073510
018	2018-09-19t0147	1537339943.92	adult	105.9942	18	-169.9984	1251.5728	67.4546	66000.5482	207683.8752	2941935.165	1145.57	-1.3933	307.368	-1.7344	284.798	-1.2922	754.2703	-2.3823	720.6852	-2.1359	260977.5312	-0.43215	471.6528	-2.697	654.1543	-2.5821	10627300	-1.5084	205.827	58.1184	57.4373	99.2866	96.6914	34353.1562	81.1329	-0.98483	92.2366	2009440
018	2018-09-19t0547	1537354343.86	adult	109.9942	22	-165.9984	1194.1242	64.0057	62411.7109	196415.8831	2746338.9192	1316.65	-1.0438	315.482	-1.4993	282.9344	-1.435	954.5137	-1.1991	926.9081	0.30041	313080.5	0.43703	546.677	-1.1867	793.9737	-1.3602	10320100	-1.7686	127.347	63.1451	62.6301	102.0772	100.8382	33481.3125	85.4902	-0.91902	96.1884	2065600
018	2018-09-19t0947	1537368746.69	adult	113.995	26.0007	-161.9977	1233.656	66.7424	66980.4949	210869.9203	3082293.4277	1395.18	-0.90685	325.468	-1.1899	291.1128	-1.1792	971.3474	-1.1379	949.4873	0.54809	340942.9375	0.85605	570.6609	-0.73299	799.1649	-1.3516	11408600	-1.327	301.879	62.7795	62.0846	105.1178	102.7126	36896.3594	87.5741	-0.89098	98.677	2200610
018	2018-09-19t1347	1537383147.87	adult	117.9953	30.0011	-157.9973	1173.1111	67.7048	64989.7723	204685.1926	2995841.9936	1552.8	-0.60176	319.575	-1.4678	284.4039	-1.5099	1057.3301	-0.66491	1016.8885	1.3387	360549.5625	1.1218	546.9443	-1.2373	888.5094	-0.58998	10867800	-1.6816	140.74	62.0545	60.8733	106.1059	103.8233	36182.1016	87.915	-0.97291	99.9341	2110290
018	2018-09-19t1747	1537397546.99	adult	121.9951	34.0008	-153.9976	1136.2899	77.3105	65821.6527	207353.0563	3194657.8501	1141.35	-1.5202	334.539	-0.96983	305.7909	-0.72228	866.4935	-1.8231	842.6526	-0.84957	298073.7812	-0.31091	542.9535	-1.335	752.6728	-1.8166	11507800	-1.437	177.546	58.9467	58.1421	103.612	101.77	35642.5391	84.4195	-1.4853	96.8356	2027710
018	2018-09-19t2147	1537411949.39	adult	125.9957	38.0015	-149.9969	1200.4893	68.9023	69185.6298	217858.7507	3340141.5639	1360.88	-1.0854	331.217	-1.1497	296.8965	-1.1404	970.9105	-1.2458	946.2642	0.35675	351469.5938	0.63728	566.8617	-0.89135	806.76	-1.3669	11980400	-1.2661	138.615	62.2641	61.6806	104.4503	102.4967	37811.0156	86.8277	-1.3266	98.0627	2252160
018	2018-09-20t0147	1537426344.81	adult	129.9945	42.0002	-145.9982	819.3003	98.1953	50542.5433	161274.5848	2633652.5702	1220.62	-1.4071	316.116	-1.7649	281.0549	-1.8434	943.6091	-1.4319	931.2904	0.079272	249112.8125	-1.8036	535.5404	-1.5021	793.9862	-1.4945	8343870	-3.1428	129.245	62.657	62.0502	102.9064	101.05	27167.293	86.136	-1.5153	96.9194	1653830
018	2018-09-20t0547	1537440743.82	adult	133.9942	45.9999	-141.9985	1180.0987	70.7266	68510.373	215741.081	3358852.5474	1435.24	-0.99804	346.792	-0.68562	306.7419	-0.86957	1062.7324	-0.79756	1023.2164	1.1249	381520.9375	0.94164	621.5654	0.07656	882.8799	-0.77165	12417900	-1.1584	199.134	63.8759	63.188	106.1146	104.0834	38095.1484	88.373	-1.38	99.9728	2287270
018	2018-09-20t0947	1537455145.1	adult	137.9946	50.0003	-137.9981	1288.5301	69.2332	75658.2921	239271.0443	3673677.7997	1071.93	-1.759	321.739	-1.6683	291.1097	-1.5704	801.1212	-2.2627	779.4547	-2.0823	317244	-0.77973	522.421	-1.7539	704.0386	-2.2486	12716700	-1.059	155.092	63.4549	62.5888	112.4214	110.2354	44518.8633	90.19	-1.2936	104.2491	2508060
018	2018-09-20t1347	1537469547.11	adult	141.9951	54.0009	-133.9975	1270.9577	72.1279	71477.0512	224952.1484	3420639.5644	1235.31	-1.4579	331.74	-1.355	298.922	-1.318	911.3601	-1.6808	887.0952	-0.86259	340848.6875	-0.4746	546.1901	-1.3332	795.7244	-1.5125	12407400	-1.255	133.288	66.287	65.5507	109.9578	108.4529	41124.2109	92.195	-1.1895	103.6604	2479200
018	2018-09-20t1747	1537483944.86	adult	145.9945	58.0002	-129.9982	1209.7671	69.1525	69050.3831	217480.3859	3278860.0358	1372.06	-1.2155	334.91	-1.2944	299.1131	-1.3771	969.0373	-1.3939	939.4504	-0.34613	350791.5	-0.49157	581.888	-0.71958	831.9299	-1.236	12097000	-1.4457	441.227	70.3941	69.1615	144.8044	119.6971	52419.1914	96.1021	-0.89264	110.6785	2542630
018	2018-09-20t2147	1537498348.07	adult	149.9954	62.0011	-125.9973	1245.5631	71.4271	71751.8885	225885.3226	3457754.6287	1143.03	-1.6866	323.342	-1.7773	290.1516	-1.8154	916.1083	-1.6861	900.975	-0.964	344456.7188	-0.92643	543.7367	-1.3881	801.253	-1.4767	12130500	-1.4677	302.023	69.1389	68.0008	122.8225	118.5413	46181.25	97.0458	-0.90513	111.8801	2593810
018	2018-09-21t0147	1537512744.79	adult	153.9945	66.0002	-121.9982	1218.5419	74.1442	70207.2974	221121.5945	3397115.8719	1390.28	-1.2301	325.55	-1.7517	289.5148	-1.9117	985.989	-1.3412	944.5909	-0.547	362843.9375	-0.70069	579.2743	-0.795	816.7118	-1.3599	11950000	-1.5892	205.847	66.0416	65.0149	112.5522	110.1166	41419.2031	92.3591	-1.4609	105.0774	2424190
018	2018-09-21t0547	1537527145.15	adult	157.9946	70.0003	-117.9981	1323.3076	73.8086	74233.2732	233603.9608	3648536.0368	1361.94	-1.3043	332.583	-1.5468	298.7562	-1.5956	992.7342	-1.319	959.2413	-0.48268	386173.5938	-0.31518	557.7631	-1.1611	837.1384	-1.2073	12919200	-1.1717	321.276	69.8362	68.25	157.9482	144.2379	61441.8477	97.13	-1.093	122.2436	2712790
018	2018-09-21t0947	1537541544.29	adult	161.9943	74.0001	-113.9983	1348.5733	73.7769	77049.01	242462.8116	3769381.6508	1613.23	-0.84219	340.635	-1.3021	301.1632	-1.5616	1130.041	-0.65307	1074.0938	0.82209	455406.5312	1.3458	588.4369	-0.66475	923.2874	-0.58759	13723500	-0.8379	326.444	67.9663	66.1212	187.1811	171.8639	75434	95.1004	-1.3624	126.3871	2738230
018	2018-09-21t1347	1537555945.04	adult	165.9945	78.0003	-109.9981	1384.9933	74.232	79612.1632	250500.6326	3932081.7346	1554.06	-0.96666	343.967	-1.2287	303.9772	-1.5075	1081.885	-0.8962	1051.3748	0.43445	451146.0625	0.99783	591.1831	-0.62672	917.4023	-0.6306	14315900	-0.6055	222.123	66.9625	65.8368	118.5751	113.4958	49445.8047	93.7155	-1.5544	106.951	2786980
018	2018-09-21t1747	1537570347.2	adult	169.9951	82.0009	-105.9975	1277.12	72.5809	74272.7847	233769.8886	3667164.5935	1694.02	-0.71092	354.025	-0.90222	309.8206	-1.3211	1155.9183	-0.54722	1106.2415	1.0112	448496.3125	0.70063	628.4414	-0.040657	960.2524	-0.3341	13734800	-0.90474	313.578	71.7918	70.231	162.3678	142.9657	62998.6875	99.4248	-1.145	117.6837	2785230
018	2018-09-21t2147	1537584749.55	adult	173.9958	86.0015	-101.9969	1240.0609	78.1503	74410.6236	234349.6875	3770785.7647	1596.95	-0.89393	350.45	-1.0767	308.4129	-1.4374	1140.7836	-0.61624	1079.8611	0.61149	443764.8125	0.37454	618.1792	-0.20619	935.7076	-0.49353	13617400	-0.9868	251.778	72.0284	70.6411	132.6087	124.4949	51584.7812	101.1206	-1.0891	116.0585	2798810
018	2018-09-22t0147	1537599145.52	adult	177.9947	90.0004	-97.998	1313.083	74.1399	76647.6095	241268.8348	3794070.8956	1736.96	-0.63302	356.814	-0.87945	310.0371	-1.4215	1242.7351	-0.14635	1186.1119	1.8432	498336.7812	1.6619	654.4229	0.35238	1002.8045	-0.04426	14286800	-0.71564	541.031	74.1746	71.2972	239.4724	202.1658	96028.4219	104.4145	-0.92181	132.1978	2969950
018	2018-09-22t0547	1537613546.01	adult	181.9948	94.0006	-93.9978	1330.3318	75.2322	77407.8196	243551.3222	3867610.5533	1606.04	-0.86674	352.15	-1.0865	310.2319	-1.4621	1053.5557	-0.97815	1000.8235	-0.40033	426690.0625	-0.31495	613.3375	-0.27391	847.5802	-1.0237	14243400	-0.75776	409.202	69.212	67.924	138.416	128.7637	56058.4844	97.7845	-1.4783	116.502	2799420
018	2018-09-22t0947	1537627945.21	adult	185.9946	98.0003	-89.9981	1231.326	76.9005	75577.9913	237942.1371	3919329.217	1901.52	-0.32177	381.115	-0.047051	335.389	-0.44275	1227.3816	-0.19694	1185.5669	1.7753	484815.75	1.0754	662.0257	0.47063	969.114	-0.23304	15035400	-0.43463	615.865	73.8805	71.5764	206.3732	146.1852	81517.3984	105.6899	-1.0034	125.6052	2914660
018	2018-09-22t1347	1537642345.94	adult	189.9948	102.0005	-85.9979	1428.5115	76.2654	81928.7934	257782.1984	4124057.0664	1583.88	-0.87709	363.338	-0.72507	321.5428	-1.0646	1057.6228	-0.89139	1004.5557	-0.28215	453720.1875	0.2861	626.555	-0.047172	878.5231	-0.75743	15562500	-0.22247	249.842	71.0664	69.7202	129.1387	123.2115	55400.5078	100.715	-1.4025	116.3067	3043910
018	2018-09-22t1747	1537656746.28	adult	193.9949	106.0006	-81.9978	1286.5027	80.2803	79465.1118	250116.4847	4202131.2157	1731.78	-0.59485	372.765	-0.39712	330.8847	-0.70679	1130.3927	-0.54919	1063.4888	0.44658	469112.9688	0.65009	646.506	0.27065	887.7252	-0.66152	15457400	-0.27726	280.01	73.6486	72.3367	128.4183	125.5679	53293.582	104.7784	-1.2183	119.3521	3053990
018	2018-09-22t2147	1537671145.95	adult	197.9948	110.0005	-77.9979	1351.2343	78.5583	80757.6502	254095.5741	4165572.7909	1731.92	-0.57909	369.618	-0.5328	329.1816	-0.81324	1159.1859	-0.40238	1105.4379	0.98281	489176.4375	1.1305	652.4652	0.37615	935.4401	-0.34692	15581600	-0.23669	238.82	79.9427	78.4358	149.3876	141.0386	63041.5781	112.7832	-0.8297	131.4763	3370070
018	2018-09-23t0147	1537685546.28	adult	201.9949	114.0006	-73.9978	1365.078	78.2487	81858.5072	257833.8931	4122837.4117	1679.15	-0.65385	361.138	-0.85833	323.3817	-1.0837	1065.8615	-0.73557	985.6761	-0.2439	456188.6875	0.42106	612.746	-0.19067	858.3331	-0.75304	15436100	-0.30409	292.934	77.5868	75.9347	136.7313	133.009	58521.0156	109.6106	-1.0891	126.3037	3316290
018	2018-09-23t0547	1537699945.8	adult	205.9948	118.0005	-69.9979	1341.464	77.1531	80751.7446	254160.0504	4179245.4985	1994.03	-0.088991	357.543	-0.99735	318.6283	-1.3016	1202.3243	-0.17651	1126.2525	1.4012	507380.875	1.631	617.4684	-0.093527	913.1488	-0.40135	15080100	-0.44702	175.552	77.8558	76.1072	139.7963	137.3914	58994.0312	111.1831	-1.0827	129.9061	3283720
018	2018-09-23t0947	1537714345.44	adult	209.9947	122.0004	-65.998	1313.6639	78.6566	78187.6535	246029.3298	4045820.4859	1918.69	-0.20164	361.405	-0.86299	320.2185	-1.2578	1152.9655	-0.32917	1054.1615	0.72358	471562.875	0.89625	621.6566	-0.0028827	900.6279	-0.43042	14766300	-0.56538	298.624	80.7499	79.4551	142.3203	138.8856	58209	112.861	-1.0743	130.8916	3299280
018	2018-09-23t1347	1537728745.93	adult	213.9948	126.0005	-61.9979	1348.1792	76.7305	83643.3912	263351.5914	4392999.4461	1274.58	-1.2838	380.274	-0.1896	345.3459	-0.26749	941.2983	-1.0658	886.6033	-1.0452	411347.375	-0.38326	613.2986	-0.095814	802.1428	-0.92198	16589800	0.16662	293.392	79.9462	78.0752	150.4117	146.7565	65729.9062	115.611	-1.0169	137.492	3487730
018	2018-09-23t1747	1537743146.53	adult	217.995	130.0007	-57.9977	1249.2274	75.5803	72428.3343	227962.7233	3577860.196	1165.29	-1.446	368.333	-0.61678	339.1919	-0.53467	890.7782	-1.1992	873.4055	-1.1089	337604.9375	-1.9874	575.4606	-0.61185	800.4002	-0.88289	13939200	-0.86067	438.819	77.9933	75.2882	158.4934	153.9315	60068.9922	119.6023	-0.90968	144.6847	2951580
018	2018-09-23t2147	1537757545.95	adult	221.9948	134.0005	-53.9979	1335.3602	77.1191	80543.3436	253462.2823	4130162.6562	1412.19	-1.0035	358.36	-0.97163	333.0885	-0.79821	873.3266	-1.2155	825.8189	-1.591	367670.5	-1.2208	565.7795	-0.71671	760.8523	-1.0448	15069800	-0.40397	474.322	78.0969	75.6718	160.7016	156.7873	67655.3594	118.9952	-1.0146	146.2212	3284130
018	2018-09-24t0147	1537771946.38	adult	225.9949	138.0007	-49.9977	1363.2959	79.3079	83257.8501	261987.0758	4356755.0513	1108.47	-1.4939	353.271	-1.1429	330.5026	-0.91457	819.6368	-1.3582	799.002	-1.8526	356542.0312	-1.3997	539.5899	-1.0545	740.2453	-1.1061	15348900	-0.27496	248.42	82.6903	81.0043	157.6785	153.7034	68590.1328	121.0993	-0.99808	144.6897	3592730
018	2018-09-24t0547	1537786346.07	adult	229.9948	142.0006	-45.9978	1319.7988	80.4705	78821.9522	248071.0426	4078941.4497	1462.67	-0.87646	351.541	-1.1941	324.267	-1.1744	927.5468	-0.94711	886.5171	-0.73017	382149.2812	-0.72518	559.0188	-0.73557	809.3306	-0.70444	14467000	-0.58969	217.817	82.8044	80.5228	161.3381	158.0152	66471.2812	122.9691	-0.99309	148.3539	3407650
018	2018-09-24t0947	1537800746.45	adult	233.9949	146.0007	-41.9977	1281.657	76.9799	76824.4927	241842.2599	3986942.0027	1317.71	-1.0951	350.724	-1.2104	324.2136	-1.1863	951.3609	-0.83243	925.4305	-0.1565	382447.0938	-0.64459	550.592	-0.81678	833.9309	-0.53807	14075600	-0.71229	464.649	88.1025	84.9258	188.2629	172.5482	75681.6875	130.4774	-0.75506	158.4534	3535820
018	2018-09-24t1347	1537815146.44	adult	237.9949	150.0007	-37.9977	1358.7019	78.6148	81533.471	256587.1456	4218395.7588	1807.95	-0.27017	362.588	-0.77835	331.322	-0.91102	1040.7131	-0.50037	994.2649	0.8952	443343.8125	1.0964	580.4917	-0.34936	896.3282	-0.18474	15429600	-0.17935	388.43	90.4116	86.6032	206.6072	187.8846	88014.6562	135.7535	-0.61408	169.4962	3847370
018	2018-09-24t1747	1537829544.47	adult	241.9944	154.0001	-33.9983	1348.7481	79.6414	81356.0244	256076.7533	4226020.301	1746.41	-0.35617	358.252	-0.91264	327.6439	-1.0602	1014.6344	-0.55898	976.6751	0.77455	431219.625	0.92548	579.5312	-0.32236	879.2379	-0.23595	15221800	-0.23105	225.704	85.9628	83.1425	168.5541	164.9612	71635.4922	128.483	-0.98232	155.4657	3652480
018	2018-09-24t2147	1537843947.13	adult	245.9951	158.0009	-29.9975	1367.6814	81.5554	81777.5342	257338.4689	4209630.9165	1379.89	-0.91942	369.408	-0.50839	340.2897	-0.5649	1025.4534	-0.49646	992.531	1.173	438894.0625	1.3483	595.005	-0.060424	907.3899	-0.061187	15778500	-0.0001545	249.965	89.7179	86.1257	183.5298	179.355	78550.7656	136.7402	-0.72088	167.1277	3832120
018	2018-09-25t0147	1537858347.48	adult	249.9952	162.001	-25.9974	1322.7327	79.9584	82206.1468	258759.3745	4367426.0981	1574.66	-0.59283	370.721	-0.44454	346.0427	-0.33907	921.0006	-0.80045	866.9497	-0.81667	395109.25	0.10651	574.9041	-0.3047	789.3039	-0.60856	15893600	0.069183	330.746	95.5195	92.2503	187.8783	183.3468	80599.7812	143.6218	-0.5157	172.9047	4095110
[truncated: 4,547 more rows]
