# Supplementary material for: Global, cell non-autonomous gene regulation drives individual lifespan among isogenic C. elegans
Source: eLife. 2021 Feb 1;10:e65026. doi: 10.7554/eLife.65026 (PMC7864635; doi:10.7554/eLife.65026)
Supplement: Source data 1. [file elife-65026-data1.zip › figure_data/Figures 1-3 - base strains/mir-228/mir-228_20180504-spans.tsv]

name	larvaspan	adultspan	lifespan
00	28.1823	217.6405	245.8228
01	28.1825	201.6368	229.8193
02	28.1832	189.6374	217.8207
03	28.1834	185.6375	213.8209
04	28.1836	165.6366	193.8202
05	28.1839	165.6366	193.8205
06	28.1845	177.6368	205.8213
07	28.1847	165.636	193.8208
10	28.1856	161.6355	189.8212
12	28.1861	193.6355	221.8216
13	28.1862	153.6352	181.8213
14	28.1863	149.6351	177.8215
15	28.1865	129.635	157.8215
17	28.187	201.6349	229.8219
18	28.1872	201.6348	229.822
19	28.1875	177.6358	205.8232
20	28.1877	197.6348	225.8224
22	28.1881	173.6346	201.8227
23	28.1883	129.6342	157.8224
24	28.1885	137.6339	165.8224
25	28.1887	229.6387	257.8274
26	28.1889	177.6353	205.8242
27	28.1892	197.6344	225.8236
28	28.1895	145.6336	173.8231
29	28.1897	169.6341	197.8238
31	28.1901	181.635	209.8251
32	28.1903	161.6342	189.8244
33	28.1905	153.6338	181.8242
34	28.1906	161.634	189.8247
35	28.1908	209.6396	237.8304
36	28.1909	153.6337	181.8246
37	28.191	209.6398	237.8308
39	28.1914	281.742	309.9334
40	28.1915	281.742	309.9335
41	28.1917	161.6339	189.8256
42	28.192	177.6346	205.8265
43	28.1922	173.6337	201.8258
45	28.1926	165.6338	193.8264
46	28.1928	157.6332	185.826
47	28.193	185.6351	213.8281
51	47.6036	210.2291	257.8328
53	28.1942	277.6734	305.8675
54	28.1944	109.6332	137.8277
55	28.1946	245.6371	273.8318
56	28.1948	149.6322	177.8271
57	28.1951	185.6344	213.8295
58	28.1957	205.6353	233.831
59	47.604	110.2231	157.8271
60	28.1963	169.6321	197.8284
61	28.1965	121.6305	149.827
62	28.1967	241.6394	269.8362
63	28.1971	217.6407	245.8378
64	28.1972	237.6396	265.8369
65	28.1974	169.6317	197.8291
67	28.1978	177.6321	205.8299
68	28.198	193.6316	221.8296
69	43.4212	170.41	213.8312
70	53.9802	171.8493	225.8295
71	28.1988	241.6391	269.8379
72	28.199	213.6417	241.8407
73	28.1991	125.6297	153.8288
74	28.1993	153.6303	181.8297
75	28.1999	197.6302	225.8301
76	28.2002	249.6317	277.8318
77	28.2004	165.6302	193.8306
78	28.2005	157.6295	185.83
79	28.2007	169.6303	197.831
80	28.2008	157.6293	185.8302
81	28.2011	149.6294	177.8304
82	28.2013	185.6319	213.8331
83	28.2015	189.6319	217.8334
84	28.2018	201.6294	229.8312
85	28.202	213.6417	241.8437
86	28.2023	205.6333	233.8356
87	69.9174	252.0482	321.9656
88	28.2027	257.6492	285.852
89	28.203	149.6288	177.8317
90	28.2032	153.629	181.8321
91	28.2034	177.6302	205.8335
92	28.2035	213.642	241.8456
93	28.2038	193.6292	221.8329
94	28.204	221.6366	249.8406
95	28.2043	133.6269	161.8312
96	28.2045	177.6297	205.8342
98	28.2049	165.6287	193.8336
99	28.2051	153.6283	181.8334
