# Supplementary material for: Global, cell non-autonomous gene regulation drives individual lifespan among isogenic C. elegans
Source: eLife. 2021 Feb 1;10:e65026. doi: 10.7554/eLife.65026 (PMC7864635; doi:10.7554/eLife.65026)
Supplement: Source data 1. [file elife-65026-data1.zip › figure_data/Figures 1-3 - base strains/mir-243/mir-243_20181107.tsv]

name	timepoint	timestamp	stage	age	adult_age	ghost_age	length	max_width	projected_area	surface_area	volume	gfp_maximum	gfp_maximum_z	gfp_mean	gfp_mean_z	gfp_median	gfp_median_z	gfp_over_99_mean	gfp_over_99_mean_z	gfp_over_99_median	gfp_over_99_sum	gfp_percentile_95	gfp_percentile_95_z	gfp_percentile_99	gfp_percentile_99_z	gfp_sum	gfp_sum_z	green_yellow_excitation_autofluorescence_maximum	green_yellow_excitation_autofluorescence_mean	green_yellow_excitation_autofluorescence_median	green_yellow_excitation_autofluorescence_over_99_mean	green_yellow_excitation_autofluorescence_over_99_median	green_yellow_excitation_autofluorescence_over_99_sum	green_yellow_excitation_autofluorescence_percentile_95	green_yellow_excitation_autofluorescence_percentile_95_z	green_yellow_excitation_autofluorescence_percentile_99	green_yellow_excitation_autofluorescence_sum
000	2018-11-07t1609	1541628708.8	larva	0	-61.5853	-209.5854	143.2628	26.9564	2581.6515	8224.7855	43788.7238	0	2362.4231	0	0.38375	0	0.12087					0	1.4236	0	2.4961	0	2.679	0	0	0				0	-0.28845	0	0
000	2018-11-07t1948	1541641894.71	larva	3.6628	-57.9225	-205.9227	136.5515	27.0902	2486.4069	7932.0761	42478.378	0	1816.0664	0	-0.074214	0	-0.26858					0	0.52047	0	0.86874	0	1.4203	0	0	0				0	-0.3761	0	0
000	2018-11-07t2348	1541656296.89	larva	7.6634	-53.9219	-201.9221	136.9142	27.6314	2527.1118	8066.654	43916.8809	0	0.44351	0	-0.52644	0	-0.63344					0	-0.1823	0	-0.017751	0	0.59587	0	0	0				0	-0.47768	0	0
000	2018-11-08t0348	1541670694.99	larva	11.6628	-49.9224	-197.9226	136.5538	27.3488	2510.414	8011.0019	43300.8334	0	-0.50376	0	-0.93924	0	-0.95253					0	-0.73131	0	-0.61744	0	0.0063299	0	0	0				0	-0.58643	0	0
000	2018-11-08t0749	1541685103.59	larva	15.6652	-45.92	-193.9202	136.5582	27.5123	2526.4632	8063.661	43844.9166	0	-0.91608	0	-1.3204	0	-1.237					0	-1.1885	0	-1.0823	0	-0.46091	0	0	0				0	-0.70402	0	0
000	2018-11-08t1149	1541699507.42	larva	19.6663	-41.919	-189.9192	136.5523	27.3038	2504.2383	7990.9134	43108.1195	0	-1.2122	0	-1.6745	0	-1.4935					0	-1.584	0	-1.4681	0	-0.85331	0	0	0				0	-0.83259	0	0
000	2018-11-08t1549	1541713909.38	larva	23.6668	-37.9184	-185.9186	136.9224	27.6546	2530.9255	8078.7471	44032.4635	0	-1.4528	0	-2.0054	0	-1.7269					0	-1.9356	0	-1.8019	0	-1.1955	0	0	0				0	-0.97533	0	0
000	2018-11-08t1949	1541728310.61	larva	27.6672	-33.9181	-181.9183	145.313	29.8973	2903.4181	9273.1554	54605.6071	0	-1.6596	0	-2.3162	0	-1.9412					0	-2.2542	0	-2.0988	0	-1.5012	0	0	0				0	-1.1368	0	0
000	2018-11-08t2349	1541742710.18	larva	31.6671	-29.9182	-177.9184	135.6083	32.2212	3107.0357	9982.2466	64912.2077	1008.33	-0.62627	583.841	1.2203	591.0381	1.5888	954.3875	-0.38945	940.6677	16224.5879	805.2293	-0.071746	922.6117	-0.31484	987276	-1.5331	106.187	61.3866	60.6767	94.5081	94.7683	1606.6384	79.9497	0.50534	89.1712	103805
000	2018-11-09t0349	1541757106	larva	35.6659	-25.9194	-173.9196	191.1155	53.0875	6470.4104	20995.0864	210396.4758	577.891	-1.3656	348.083	-0.675	370.9607	-0.077246	546.0071	-1.5499	543.8273	19110.248	492.2937	-1.3793	530.5895	-1.5011	1200540	-1.7496	100.218	49.6558	49.122	81.0685	79.9321	2837.3987	68.2064	0.14055	76.2018	171263
000	2018-11-09t0749	1541771513.52	larva	39.668	-21.9173	-169.9175	168.8753	21.8014	2399.7824	7597.1367	30684.1528	248.028	-1.9043	178.949	-2.0545	179.3392	-1.4578	230.9538	-2.3837	228.2146	3233.3538	209.8473	-2.4887	223.1896	-2.3993	239971	-2.2088	74.7032	44.8372	44.2251	72.7688	72.7426	1018.7635	63.514	-0.10186	71.0676	60126.6
000	2018-11-09t1149	1541785922.53	larva	43.6705	-17.9148	-165.915	486.5055	67.3901	20846.5341	66203.1749	821365.153	1054.54	-1.2831	514.359	-0.33407	512.5801	0.21592	945.1524	-1.4535	937.7419	103966.7656	813.1172	-1.1486	908.2737	-1.3464	5654350	-1.2899	97.2629	51.9686	51.8645	83.8513	82.8493	9223.6484	71.6775	-0.0030516	80.0221	571291
000	2018-11-09t1607	1541801380.63	larva	47.9644	-13.6209	-161.621	519.0243	57.1734	20263.139	64096.9361	687448.9143	1143.96	-1.4189	484.394	-0.86892	463.3471	-0.31209	1065.3112	-1.5587	1061.2966	115053.6094	787.3869	-1.5796	1022.4065	-1.4711	5197060	-1.7275	107.666	50.9176	50.5584	83.0482	80.9874	8969.2109	69.7249	-0.17595	78.2982	546295
000	2018-11-09t1944	1541814418.57	larva	51.586	-9.9992	-157.9994	454.6228	38.185	11121.4659	35500.0462	244444.5561	330.16	-2.2506	201.452	-2.7488	200.6896	-1.861	266.9599	-2.9164	262.8092	16017.5918	238.4743	-3.1855	255.1401	-3.0152	1208710	-2.7191	200.232	45.4998	45.1799	79.5492	76.4923	4772.9536	63.7029	-0.52479	73.1245	272999
000	2018-11-09t2344	1541828815.92	larva	55.5853	-6	-154.0001	557.7797	37.2115	14468.5772	45639.3074	344945.1065	2557.84	-0.65465	1015.51	1.5104	1020.4229	2.0863	2297.6462	-0.35777	2289.4792	179216.4062	1657.5457	-0.10344	2112.0322	-0.2396	7896570	-1.8014	160.15	62.1709	62.2113	96.3927	94.2157	7518.6294	81.8515	0.20055	91.0421	483441
000	2018-11-10t0344	1541843216.34	larva	59.5854	-1.9998	-150	818.0405	50.1553	25386.9553	80424.9721	699746.4001	326.663	-2.4724	216.073	-3.0369	215.2477	-1.988	283.7007	-3.2023	281.726	38583.2969	255.7834	-3.5165	274.9865	-3.3321	2927150	-2.8569	259.906	47.6548	47.2961	81.4103	78.6822	11071.7998	66.4959	-0.76588	75.1417	645579
000	2018-11-10t0744	1541857615.17	adult	63.5851	1.9998	-146.0003	636.2358	67.6346	27708.6397	87534.9565	1117471.0874	2253.38	-1.2384	836.87	-0.044952	833.9641	0.70735	1953.3839	-1.3091	1932.6005	287147.4375	1531.8403	-0.96431	1822.4934	-1.2182	12222500	-1.6458	121.619	58.3944	58.2174	93.0771	91.6926	13682.334	79.1713	-0.053624	88.1938	852850
000	2018-11-10t1144	1541872016.25	adult	67.5854	6.0001	-142	817.2105	56.19	32423.4679	102938.6907	1118724.3829	4528.71	0.12251	879.311	-0.069054	416.7058	-1.2309	3741.2805	0.54238	3650.8013	643500.25	2444.412	0.62155	3368.0846	0.70895	15069600	-1.4399	150.28	60.9411	60.7654	99.1409	97.7159	17052.2305	83.4858	0.25802	93.5636	1044410
000	2018-11-10t1544	1541886415.64	adult	71.5852	10	-138.0002	1487.0468	88.9043	74593.6978	236864.9151	3461094.011	3244.94	-0.82641	591.849	-1.4658	313.7416	-1.6735	2331.0955	-1.2838	2239.4515	913789.4375	1682.3583	-0.99148	2117.234	-1.108	23179800	-0.55823	207.552	53.5894	53.1264	90.4885	88.5424	35471.5039	75.0969	-0.54226	84.4658	2098830
000	2018-11-10t1944	1541900816.74	adult	75.5855	14.0003	-133.9999	1165.6688	56.4599	44908.5036	141851.8238	1497769.824	363.712	-2.5653	237.799	-2.8328	236.9547	-1.9381	309.6953	-3.6395	306.4749	73707.4688	279.9833	-3.3012	298.904	-3.2358	5651770	-2.6842	215.731	47.968	47.6873	81.3652	79.2035	19364.9238	67.3785	-1.0929	75.799	1140060
000	2018-11-10t2344	1541915215.58	adult	79.5852	18	-130.0002	1133.0465	50.1712	39847.233	125661.9935	1232596.7541	362.434	-2.5096	242.876	-2.6507	242.2899	-1.8612	312.1471	-3.7255	308.514	66175.1875	283.4036	-3.0941	301.7863	-3.0607	5135850	-2.6429	213.805	48.7151	48.4292	81.8852	79.166	17359.668	67.5872	-0.93405	76.3157	1030130
000	2018-11-11t0344	1541929616.15	adult	83.5854	22.0001	-126.0001	1092.5393	85.5164	58717.4433	185726.223	2923322.1583	2959.78	-1.1343	584.547	-1.4618	299.7627	-1.6487	2517.0808	-1.5325	2476.4928	775260.875	1953.0171	-0.74748	2344.1745	-0.99624	17976600	-1.3946	227.969	50.7356	50.3463	85.0293	83.0967	26189.0352	70.6542	-0.70177	79.5701	1560270
000	2018-11-11t0744	1541944015.19	adult	87.5851	25.9998	-122.0003	579.3666	67.4489	24397.6446	77329.3607	946606.1045	334.752	-2.495	242.986	-2.5205	242.3731	-1.8166	305.8823	-3.8759	304.0883	39458.8203	281.0756	-2.9318	297.7953	-2.9303	3125530	-2.7908	108.49	54.769	54.3999	87.7583	86.0368	11320.8223	73.9982	-0.51837	83.1667	704494
000	2018-11-11t1144	1541958416.59	adult	91.5855	30.0002	-117.9999	1053.5985	57.6674	38671.4596	122336.2947	1245599.0964	345.173	-2.4943	245.471	-2.4859	245.088	-1.8005	307.381	-3.9271	305.6916	63013.1055	282.2986	-2.8916	298.7899	-2.9037	5024800	-2.6298	98.226	54.4246	54.125	85.5249	84.4997	17532.6016	72.988	-0.59923	81.4516	1114070
000	2018-11-11t1544	1541972815.59	adult	95.5852	34	-114.0002	1500.5127	83.0977	63433.5105	201052.4255	2582130.8629	3616.15	-0.92846	872.118	-0.67874	443.4339	-1.2212	2880.5195	-1.4472	2799.7649	964974.0625	2193.7666	-0.61004	2584.1786	-0.92376	29168900	-0.6118	218.743	57.1843	56.5795	95.7221	93.8444	32066.918	78.7535	-0.36257	89.5482	1912590
000	2018-11-11t1944	1541987217.12	adult	99.5856	38.0004	-109.9998	1183.146	95.0772	73289.8504	235084.6014	4000665.4153	3572.19	-0.99205	773.068	-0.9987	339.9488	-1.5362	2947.6802	-1.449	2879.0891	1128961.5	2331.1254	-0.49928	2732.3239	-0.84772	29593000	-0.64459	143.807	58.7693	58.0072	107.1807	104.3709	41050.2109	80.7746	-0.33916	94.9701	2249690
000	2018-11-11t2344	1542001616.16	adult	103.5854	42.0001	-106.0001	1732.3721	92.6177	82001.8398	263279.5943	3776129.1374	3926.72	-0.86425	553.403	-1.642	282.7542	-1.7137	2997.9954	-1.4578	2924.6499	1292136	2122.2021	-0.78274	2705.566	-0.91797	23851100	-1.176	158.106	55.1727	54.6657	91.8703	89.4577	39596.1016	75.2379	-0.67978	85.4051	2377890
000	2018-11-12t0344	1542016016.77	adult	107.5855	46.0003	-101.9999	134.0287	45.0769	2748.0143	9371.7348	61903.7773	0	-2.7578	0	-3.1908	0	-2.5293					0	-3.2056	0	-3.1944	0	-3.1695	0	0	0				0	-4.2468	0	0
000	2018-11-12t0744	1542030417.19	adult	111.5857	50.0004	-97.9998	1494.3262	72.1627	74501.674	236406.4271	3096007.7147	526.268	-2.5393	279.039	-2.4392	278.0243	-1.7558	356.8879	-3.9961	353.726	139543.1875	324.6701	-2.8499	345.9208	-2.9288	10909000	-2.3087	372.809	53.7357	53.3202	89.4514	86.6626	34975.5078	73.7557	-0.92364	82.9416	2100800
000	2018-11-12t1144	1542044816.79	adult	115.5856	54.0003	-93.9999	1572.0202	91.1557	92612.8204	292434.1994	4803535.7406	5034.18	-0.4586	750.404	-1.1658	325.9922	-1.6347	3932.4426	-0.72899	3820.0197	1903302.25	2336.8343	-0.635	3349.6598	-0.51462	36291000	-0.27014	218.584	58.4551	57.2511	108.8467	105.8923	52681.8086	85.0662	-0.50581	99.7244	2827010
000	2018-11-12t1544	1542059216.42	adult	119.5855	58.0002	-90	828.0579	64.398	42092.6418	132725.4239	1816086.2325	3687.92	-1.1276	1450.84	0.7483	1436.0594	1.5385	3345.4683	-1.2971	3323.2593	739348.5	2812.4596	-0.13215	3205.9466	-0.67051	32047500	-0.63578	175.688	74.9445	74.1988	122.8665	120.4431	27153.4941	99.145	0.025166	113.69	1655450
000	2018-11-12t1944	1542073615.66	adult	123.5852	62	-86.0002	1388.0601	107.0344	91265.9904	289470.944	5764760.8931	3933.89	-1.0557	781.417	-1.1277	441.0791	-1.3434	3010.9121	-1.6211	2910.042	1433194.125	1940.3854	-1.1269	2638.8736	-1.1736	37158700	-0.23165	221.593	62.9898	61.623	119.2271	115.0312	56752.0859	90.0232	-0.51371	107.1599	2995360
000	2018-11-12t2344	1542088015.8	adult	127.5853	66	-82.0002	1328.2948	91.7632	62279.457	198854.1289	2626965.4436	4821.72	-0.68693	506.931	-1.9524	299.0531	-1.7969	3722.4062	-1.0156	3664.98	1220949.25	2159.7151	-0.91325	3266.1264	-0.70934	16603000	-1.9709	243.958	57.294	55.9475	139.7623	136.3244	45842.0273	79.7905	-1.138	111.4015	1876490
000	2018-11-13t0344	1542102416.56	adult	131.5855	70.0002	-78	1165.1398	101.4177	58609.0839	187247.6122	2822425.1195	4539.32	-0.87156	559.937	-1.87	318.3071	-1.7888	3689.3186	-1.0617	3627.9077	1136310.125	2221.28	-0.87908	3334.7193	-0.70248	17217500	-1.9727	230.877	58.1719	56.6841	121.7727	116.2726	37505.9766	83.8933	-1.1254	105.9356	1788730
000	2018-11-13t0744	1542116816.67	adult	135.5855	74.0003	-73.9999	1593.6072	76.9201	83126.6029	263796.1523	3659942.8344	3390.75	-1.4771	843.932	-1.0732	559.043	-1.0808	2937.1663	-1.7133	2905.6257	1280604.5	2179.4668	-0.97058	2740.8458	-1.2697	36772700	-0.29016	226.289	70.3726	69.3694	128.8031	125.6958	56158.1367	103.5031	-0.33934	118.9853	3066350
000	2018-11-13t1144	1542131216.3	adult	139.5854	78.0002	-70	1330.1823	69.7658	55765.339	177075.868	2015502.1079	518.401	-2.9358	301.478	-2.9268	299.2956	-1.9882	427.1039	-3.8333	419.2296	125995.6562	352.9847	-3.333	394.0768	-3.4448	8868890	-2.8795	215.642	57.1585	56.021	127.1392	121.9837	37506.0625	79.8986	-1.8157	101.5208	1681490
000	2018-11-13t1544	1542145618.66	adult	143.5861	82.0008	-65.9994	1164.8749	78.6828	60391.542	190615.1256	2679759.8271	515.232	-3.0044	306.226	-3.0815	304.5854	-2.0494	425.478	-3.7939	418.8772	134876.5312	356.3716	-3.477	394.963	-3.5812	9693270	-2.8848	259.142	59.1177	57.4432	163.4913	161.8051	51826.7461	82.2256	-1.9717	134.1738	1871310
000	2018-11-13t1944	1542160017.21	adult	147.5857	86.0004	-61.9998	1750.3094	90.2113	92694.5712	295196.044	4481839.1072	5172.39	-0.72461	532.19	-2.3923	317.3637	-2.0722	3729.1714	-0.98268	3664.1294	1812377.25	1849.2783	-1.5252	3217.4943	-0.98161	25860200	-1.3284	238.828	61.6065	60.6246	121.1389	115.5982	58873.5156	85.2286	-2.0521	103.4562	2993580
000	2018-11-13t2344	1542174416.38	adult	151.5854	90.0002	-58	1358.9191	91.8792	83971.2574	266980.7532	4781469.8674	4495.15	-1.0633	906.791	-0.99197	514.0092	-1.3675	3746.4834	-0.93846	3702.7861	1644706.25	2574.1697	-0.48621	3459.0114	-0.73987	39738300	0.10092	243.596	69.1179	67.6055	126.8216	124.4787	55674.668	99.8554	-1.3616	117.2272	3028950
000	2018-11-14t0344	1542188815.87	adult	155.5853	94	-54.0001	1179.3422	83.0637	59891.6864	190354.5988	2591615.7498	3152.07	-1.7134	364.299	-3.1302	319.7654	-2.1239	2276.7749	-2.1063	2229.0752	717184.125	450.7173	-3.5121	1836.1548	-2.293	11453900	-2.6557	244.146	60.8407	58.7794	172.9929	170.5236	54492.7656	85.7809	-2.2966	143.0448	1912890
000	2018-11-14t0744	1542203215.76	adult	159.5853	98	-50.0002	887.725	130.9974	62937.1797	200699.8155	4340636.9376	2495.77	-2.0079	710.942	-1.7079	425.9207	-1.701	2152.4536	-2.1586	2120.7782	706004.75	1798.0547	-1.4992	2032.2246	-2.0534	23292600	-1.3827	254.942	74.1461	72.8615	134.5345	130.4346	44127.3242	104.8753	-1.3059	122.5735	2429250
000	2018-11-14t1144	1542217616.86	adult	163.5856	102.0003	-45.9999	826.2751	111.6495	43246.4998	140048.214	2111228.4909	3192.86	-1.6252	900.315	-0.88044	662.5064	-0.71888	2791.8623	-1.5823	2755.4923	636544.625	2119.4796	-0.95904	2593.8375	-1.4452	20450600	-1.5714	247.305	82.1091	79.045	177.8255	174.8884	40544.2109	122.4924	-0.47741	155.3217	1865110
000	2018-11-14t1544	1542232018.63	adult	167.5861	106.0008	-41.9994	594.5382	127.8069	46813.0256	154836.4681	3400489.3956	3396.92	-1.4876	989.968	-0.44537	860.0902	0.14476	2910.2144	-1.4309	2880.5305	710092.3125	2222.3841	-0.73565	2728.2779	-1.2562	24102700	-1.1214	263.539	87.458	84.2798	184.0423	178.7539	44906.3164	128.6273	-0.30031	161.7258	2129340
000	2018-11-14t1944	1542246418.57	adult	171.586	110.0008	-37.9994	588.2534	112.1708	40555.5846	132599.5615	2576715.1382	2877.39	-1.7094	850.662	-0.98694	764.7011	-0.21378	2514.7812	-1.6999	2484.5636	533133.625	1589.3104	-1.6295	2319.8452	-1.6044	18012800	-1.6312	222.054	86.4671	84.568	148.1633	145.4694	31410.6172	121.0163	-0.81868	138.5697	1830940
000	2018-11-14t2344	1542260816.38	adult	175.5854	114.0002	-34	657.0883	124.1258	45843.8003	150915.1559	3096880.7828	2646	-1.7874	724.783	-1.4934	516.0637	-1.2698	2212.8801	-1.8956	2197.3181	531091.25	1510.9683	-1.6893	1944.3887	-1.9232	17360000	-1.6106	270.305	83.7841	81.901	146.4847	143.5089	35156.3359	119.7136	-1.0071	137.4307	2006800
000	2018-11-15t0344	1542275216.19	adult	179.5854	118.0001	-30.0001	600.4956	121.7549	46169.509	151294.8581	3210652.9659	2875.16	-1.6331	865.053	-0.82044	774.9025	-0.084999	2532.2917	-1.5698	2517.3422	607750	1775.3742	-1.2143	2329.3753	-1.475	20757800	-1.199	274.866	93.3682	89.3917	207.476	204.1183	49794.2344	140.5583	-0.16652	182.8889	2240460
000	2018-11-15t0744	1542289617.02	adult	183.5856	122.0004	-25.9998	642.0847	125.7863	42803.5557	142183.675	2797764.6019	2947.19	-1.5589	807.262	-1.0367	695.4699	-0.41415	2498.0425	-1.5401	2451.6656	559561.5	1721.8447	-1.2352	2289.4521	-1.456	18017300	-1.3996	323.111	91.3234	87.1484	213.0863	208.8324	47731.3281	140.2597	-0.32905	175.9244	2038250
000	2018-11-15t1144	1542304016.88	adult	187.5856	126.0003	-21.9999	627.4118	119.8561	44876.396	148935.2413	2986402.2645	2880.35	-1.558	773.085	-1.1541	645.8016	-0.62213	2381.2869	-1.5838	2316.9438	559602.4375	1672.7923	-1.253	2198.362	-1.492	18099500	-1.3275	306.141	91.6111	87.472	218.6857	214.1303	51391.1406	141.3585	-0.4241	182.6017	2144800
000	2018-11-15t1544	1542318418.87	adult	191.5861	130.0009	-17.9993	679.7002	109.485	36152.8834	119723.523	1926880.4143	2665.55	-1.6373	648.79	-1.7074	513.5862	-1.2443	2208.9094	-1.6773	2185.8301	419692.8125	1236.3151	-1.904	1940.6825	-1.7053	12283500	-1.862	274.611	88.366	86.1125	159.709	155.9085	30344.7031	130.206	-1.0288	149.1476	1673030
000	2018-11-15t1944	1542332816.37	adult	195.5854	134.0002	-14	639.5921	120.3658	40853.0243	135158.2348	2743144.1982	2593.04	-1.6457	784.815	-1.0243	707.1099	-0.27699	2295.1985	-1.557	2293.0459	491172.4688	1590.0728	-1.2762	2138.5174	-1.446	16762100	-1.3528	303.163	98.5881	94.623	221.0356	214.8617	47301.6172	150.4048	-0.32118	191.4459	2105650
000	2018-11-15t2344	1542347216.43	adult	199.5855	138.0002	-10	662.674	120.4419	43282.6068	142535.3329	2840389.3915	2434.81	-1.7027	751.391	-1.1547	657.7059	-0.50412	2157.5127	-1.6338	2135.6404	487597.875	1555.6977	-1.2828	2036.4723	-1.5035	16966400	-1.2841	339.306	97.9439	93.2886	236.4602	226.2121	53440.0078	151.3001	-0.41737	193.4022	2211570
000	2018-11-16t0344	1542361616.35	adult	203.5854	142.0002	-6	661.2219	120.3847	41188.5168	136264.2249	2617801.1411	2513.52	-1.634	751.26	-1.1283	669.9137	-0.42368	2179.1453	-1.5715	2150.0735	470695.375	1542.1252	-1.2607	2044.9271	-1.4479	16180600	-1.3287	334.816	100.933	96.7756	247.1864	239.4234	53392.2656	153.7536	-0.44576	200.661	2173900
000	2018-11-16t0744	1542376016.1	adult	207.5854	146.0001	-2.0001	919.2771	121.6149	52454.909	172383.2113	3105610.9509	2481.84	-1.6258	656.404	-1.5836	519.7341	-1.2059	2141.9331	-1.5667	2114.9099	589031.625	1430.0711	-1.4087	1997.4191	-1.4546	18014300	-1.0913	387.852	93.3588	87.2062	245.1477	229.2501	67415.625	151.7739	-0.6342	193.4951	2562140
000	2018-11-16t1144	1542390416.69	dead	211.5855	150.0003	2.0001	662.3019	114.4828	44691.6618	147066.157	2811727.4266	2473.48	-1.6049	687.721	-1.4061	571.7539	-0.92158	2145.9858	-1.5252	2117.6428	502160.6875	1482.0137	-1.281	1997.1355	-1.4122	16049300	-1.2721	384.475	98.8186	92.9627	256.101	244.5129	59927.6328	159.4651	-0.45483	207.0106	2306130
001	2018-11-07t1609	1541628721.82	egg	-1.8314	-65.5853	-241.5852	145.3115	29.879	2900.7707	9264.5492	54517.9498	0	2590.0306	0	0.63244	0	0.34272					0	2.0615	0	4.8874	0	3.8199	0	0	0				0	-0.24632	0	0
001	2018-11-07t1948	1541641907.87	larva	1.8314	-61.9225	-237.9224	136.933	29.5096	2691.313	8610.3465	49889.0234	0	2108.1672	0	0.14879	0	-0.081747					0	0.92771	0	1.4966	0	1.9517	0	0	0				0	-0.33168	0	0
001	2018-11-07t2348	1541656310.07	larva	5.832	-57.9219	-233.9218	136.9351	29.6997	2713.7706	8683.4983	50670.3265	0	1388.4838	0	-0.32487	0	-0.47296					0	0.11456	0	0.33525	0	0.93252	0	0	0				0	-0.43037	0	0
001	2018-11-08t0348	1541670708.27	larva	9.8315	-53.9224	-229.9223	142.5197	29.343	2794.858	8926.6051	51591.319	0	-0.2187	0	-0.75456	0	-0.81128					0	-0.49401	0	-0.36507	0	0.25663	0	0	0				0	-0.53566	0	0
001	2018-11-08t0749	1541685116.93	larva	13.8339	-49.92	-225.9199	136.9395	29.2816	2679.3482	8568.7003	49352.5714	0	-0.74901	0	-1.1496	0	-1.1107					0	-0.98836	0	-0.88177	0	-0.25851	0	0	0				0	-0.649	0	0
001	2018-11-08t1149	1541699520.81	larva	17.835	-45.9189	-221.9188	145.3101	29.1956	2831.4585	9036.8696	51976.301	0	-1.0856	0	-1.5155	0	-1.3792					0	-1.4093	0	-1.2992	0	-0.68108	0	0	0				0	-0.7722	0	0
001	2018-11-08t1549	1541713922.9	larva	21.8356	-41.9183	-217.9182	192.4299	33.139	4375.8936	13983.8617	90904.0896	936.742	0.12685	415.386	1.1031	386.4371	1.0955	830.2444	0.69304	814.4292	19925.8672	728.9339	0.81483	801.9957	0.47653	987372	-0.7535	93.7298	50.174	50.0236	81.3535	80.6863	1952.4846	67.9052	0.42172	76.5156	119263
001	2018-11-08t1949	1541728323.94	larva	25.8359	-37.9181	-213.9179	217.0047	33.3271	4938.3919	15711.0271	99376.0185	1005.04	-0.17003	537.364	1.5215	559.3909	1.9114	914.6894	0.25201	903.2383	24696.6133	787.5231	0.51555	873.6579	0.17786	1440670	-0.97186	101.029	60.2383	59.8117	91.636	90.8004	2474.1724	78.3845	0.56695	86.0942	161499
001	2018-11-08t2349	1541742723.66	larva	29.8358	-33.9181	-209.918	145.2886	29.9247	2904.82	9277.9706	54675.8732	0	-1.7615	0	-2.4773	0	-2.0506					0	-2.4159	0	-2.2476	0	-1.6546	0	0	0				0	-1.2345	0	0
001	2018-11-09t0349	1541757119.31	larva	33.8346	-29.9193	-205.9192	145.9075	28.8255	2930.4073	9347.3498	54120.386	0	-1.9348	0	-2.7627	0	-2.2421					0	-2.6971	0	-2.5039	0	-1.9183	0	0	0				0	-1.44	0	0
001	2018-11-09t0749	1541771526.82	larva	37.8367	-25.9173	-201.9171	406.1819	55.8245	16895.9204	53673.1667	608117.6638	1180.98	-0.82943	468.001	-0.10667	421.9245	0.082319	1081.0936	-0.75683	1074.4871	97298.4219	917.2161	-0.34398	1036.7318	-0.62896	4173170	-1.2087	109.106	52.1437	51.7842	85.6279	83.9743	7706.5142	71.8713	0.17666	80.6686	464965
001	2018-11-09t1149	1541785935.8	larva	41.8392	-21.9148	-197.9147	549.7489	62.708	25628.0727	81026.4352	1034528.3827	1725.72	-0.51573	622.033	0.48347	589.8878	0.78282	1503.5247	-0.39188	1480.9237	202975.8281	1180.9492	0.011029	1400.3054	-0.256	8381900	-0.57187	213.738	52.4107	51.9119	88.1754	85.9739	11903.6777	72.8457	0.089729	82.5929	706234
001	2018-11-09t1607	1541801393.95	larva	46.1331	-17.6208	-193.6207	903.9702	80.5822	45398.18	144758.9014	1983093.7422	1814.39	-0.71678	389.417	-1.28	255.4952	-1.3477	1364.1245	-0.97335	1337.8298	326025.75	940.0626	-1.0366	1218.1511	-0.97948	9295760	-0.78075	118.928	48.58	48.1549	80.3777	79.1554	19210.2656	67.2074	-0.19615	75.1276	1159650
001	2018-11-09t1944	1541814431.85	larva	49.7547	-13.9992	-189.9991	561.8248	71.9109	29828.9308	95604.4205	1399589.1074	2131.84	-0.66137	585.982	-0.41377	513.1125	-0.13791	1815.0304	-0.57766	1791.6035	284959.7812	1168.0958	-0.77232	1679.9636	-0.46912	9168870	-1.1288	207.966	45.7829	45.3905	80.0677	77.484	12570.625	64.9939	-0.38311	73.128	716365
001	2018-11-09t2344	1541828829.15	larva	53.754	-9.9999	-185.9998	243.2182	49.514	8040.7528	25781.6011	238264.1209	296.469	-2.3338	215.23	-2.7671	214.8267	-1.8381	275.1094	-2.9934	273.5745	11829.7041	253.0821	-3.2528	266.0809	-3.0931	920107	-2.8871	95.6811	45.8303	45.4885	76.6423	74.4744	3295.6172	63.8626	-0.58139	71.9548	195925
001	2018-11-10t0344	1541843229.63	larva	57.7541	-5.9998	-181.9997	116.7526	29.7333	2741.9705	8921.374	57289.4048	296.039	-2.4418	223.802	-2.9033	223.0037	-1.8997	285.7381	-3.13	283.3083	4286.0713	261.6745	-3.4137	276.9258	-3.2469	333912	-3.1773	88.4122	47.3788	47.0905	80.083	78.2776	1201.2451	66.1625	-0.65165	75.9343	70689.2
001	2018-11-10t0744	1541857628.35	larva	61.7538	-2.0002	-178.0001	688.0232	54.4225	28645.6331	90310.3372	1014570.6843	3276.49	-0.43732	1011.07	0.96643	981.9579	1.4738	2540.479	-0.49751	2469.6078	386152.8125	1904.7203	-0.039105	2290.0039	-0.40911	15291500	-1.0502	158.63	67.1417	67.0335	102.0241	100.1052	15507.6582	87.3115	0.51759	96.7472	1015450
001	2018-11-10t1144	1541872029.53	adult	65.7541	2.0002	-173.9997	648.1629	55.0548	26621.3812	84140.4464	940712.1649	5153.33	0.64324	1352.06	2.2948	1326.0083	2.7144	3766.5337	0.69997	3587.4675	531081.25	2657.9872	1.1964	3398.5618	0.89848	18996500	-0.76933	115.194	62.1669	62.0225	95.4923	94.3796	13464.4199	81.7469	0.11672	90.4293	873444
001	2018-11-10t1544	1541886428.82	adult	69.7539	6	-169.9999	1174.2729	75.2369	52926.4104	167305.3251	2297479.4473	5947.48	0.94132	1070.23	0.67957	736.9151	0.048912	4410.7607	1.1599	4288.458	1230602.25	2901.3391	1.3127	3918.5385	1.2791	29809100	0.41218	279.652	51.837	51.4135	86.7894	84.1234	24214.2539	71.765	-0.77025	81.02	1443820
001	2018-11-10t1944	1541900829.96	adult	73.7542	10.0003	-165.9996	545.2607	71.3739	29851.9143	94573.9438	1392034.3758	4591.59	-0.051504	1256.56	1.1977	1214.7147	1.7269	3983.9255	0.43316	3924.4365	625476.3125	2859.3769	0.94076	3601.8756	0.62513	19625000	-1.032	112.317	48.9011	48.2783	85.7697	84.3812	13465.8438	69.6312	-0.91616	79.4888	763737
001	2018-11-10t2344	1541915228.68	adult	77.7538	13.9999	-162	856.5297	110.7047	51319.7247	164515.3983	2951077.5526	5644.66	0.42681	854.603	-0.48576	405.2793	-1.3054	3612.1909	-0.17073	3386.1309	971679.375	2393.6077	0.013993	3160.9277	-0.041252	22909300	-0.78325	190.098	49.635	49.1744	85.6226	83.9694	23032.4844	69.8126	-0.82224	79.3086	1330570
001	2018-11-11t0344	1541929629.27	adult	81.754	18.0001	-157.9998	715.6697	56.5341	33037.9917	104204.2335	1304452.7121	3560.97	-0.79643	1309.85	0.96721	1284.1801	1.5973	3240.2441	-0.72404	3218.8646	563802.5	2335.2412	-0.18884	3065.3484	-0.25358	22742900	-0.90125	181.113	67.4947	67.5931	103.9071	101.9184	18079.8418	88.8409	0.38091	98.4914	1171910
001	2018-11-11t0744	1541944028.33	adult	85.7537	21.9998	-154.0001	797.3421	56.2269	29126.8952	92441.2293	924451.4563	4844.2	-0.19134	1662.69	1.9299	1655.8601	2.6292	3995.8096	-0.085843	3952.4802	619350.5	3021.6585	0.61519	3707.3058	0.26277	25675200	-0.71446	121.422	65.8625	65.5917	100.0028	98.3985	15500.4404	86.3996	0.17089	94.9703	1017050
001	2018-11-11t1144	1541958429.69	adult	89.7541	26.0002	-149.9997	851.4862	55.3665	35782.9129	112693.0598	1267576.2015	8598.33	1.6082	1923.65	2.5481	1794.9414	2.8989	5540.7036	1.3387	5334.7192	1047192.9375	3973.093	1.6819	4887.3646	1.2269	36312800	0.13893	292.02	67.857	67.4571	106.2807	103.5039	20087.0527	88.8941	0.23649	99.5464	1280940
001	2018-11-11t1544	1541972828.67	adult	93.7538	29.9999	-146	906.8909	66.7014	46315.3649	145987.8664	2020232.6223	6190.77	0.34226	1683.38	1.6945	1542.9528	2.0253	5376.7393	1.0503	5306.0674	1306547.625	3836.1823	1.3815	5036.7181	1.239	40860600	0.4213	318.609	69.9227	69.9455	107.8849	104.8461	26216.0215	92.0653	0.32105	101.9802	1697230
001	2018-11-11t1944	1541987230.22	adult	97.7543	34.0004	-141.9995	928.6184	71.218	49303.2301	155608.1724	2197761.4274	4243.89	-0.65074	1293.71	0.4945	1293.0417	1.2267	3718.9944	-0.66918	3711.2983	963219.5625	2491.6322	-0.28879	3417.1399	-0.24	33433300	-0.29251	178.728	66.5485	66.8013	107.7148	106.1842	27898.1367	92.2538	0.24593	102.4098	1719810
001	2018-11-11t2344	1542001629.24	adult	101.754	38.0001	-137.9998	817.7927	67.1059	40380.5915	127659.4572	1751295.4183	5031.79	-0.31941	1439.12	0.84291	1397.0667	1.4755	4179.5981	-0.29909	4130.4126	886074.8125	3036.4959	0.28454	3942.9775	0.14281	30492100	-0.60366	202.893	68.9367	68.4105	115.9222	111.9796	24575.5039	91.0161	0.10019	104.1178	1460630
001	2018-11-12t0344	1542016029.98	adult	105.7542	42.0003	-133.9996	97.8441	47.9614	2136.0483	7790.6582	55086.4816	0	-2.7442	0	-3.1852	0	-2.5239					0	-3.2031	0	-3.1864	0	-3.1554	0	0	0				0	-4.2245	0	0
001	2018-11-12t0744	1542030430.32	adult	109.7543	46.0004	-129.9995	658.4143	69.9761	35605.3302	112464.9757	1686840.809	6429.73	0.25484	1723.01	1.5365	1629.9086	2.0791	4717.752	0.074001	4515.3862	882219.625	3273.0618	0.45205	4072.3891	0.1385	32104900	-0.56816	207.46	77.2345	76.441	135.0161	123.2343	25248.0195	99.8831	0.32057	113.8823	1439110
001	2018-11-12t1144	1542044829.94	adult	113.7542	50.0003	-125.9996	627.2695	69.4464	32909.9592	104097.1631	1498482.1889	5259.3	-0.33542	1483.56	0.85368	1385.9969	1.3816	4211.0093	-0.45245	4082.1714	728504.625	3029.2997	0.14494	3843.3223	-0.094774	25601800	-1.1281	219.469	73.7624	73.5186	115.1588	112.9053	19922.4648	97.9926	0.13108	108.3328	1272920
001	2018-11-12t1544	1542059229.44	adult	117.7541	54.0001	-121.9998	865.347	114.9179	65736.1513	209165.4807	4330086.6064	5697.54	-0.16952	1072.59	-0.29029	885.1768	-0.044801	4250.438	-0.46338	4162.1094	1453649.75	2710.7125	-0.23438	3709.875	-0.24433	36653500	-0.2517	221.622	64.5752	63.6091	112.6013	109.8888	38509.6484	90.3674	-0.32289	104.4518	2206730
001	2018-11-12t1944	1542073628.69	adult	121.7538	57.9999	-118	881.3791	60.2824	42777.644	134913.5119	1759470.5414	5233.37	-0.42759	1253.99	0.20046	1045.1732	0.41805	4082.6455	-0.65437	3941.8401	918595.25	2949.7707	0.0091891	3692.6322	-0.29812	28154600	-0.96517	218.093	81.7941	80.346	148.9099	145.5063	33504.7188	114.5535	0.66657	136.8255	1836440
001	2018-11-12t2344	1542088028.82	adult	125.7539	62	-113.9999	865.6916	90.3282	51048.7598	162434.636	2576704.6284	4657.97	-0.74177	1073.05	-0.31689	904.4681	0.012405	4138.145	-0.63853	4121.9097	1104884.75	2572.3427	-0.43316	3820.8913	-0.23386	28642900	-0.94705	156.24	66.6997	65.3615	120.4047	118.2656	32148.0605	96.3439	-0.29462	112.4657	1780420
001	2018-11-13t0344	1542102429.59	adult	129.7541	66.0002	-109.9997	810.8253	79.5359	48605.5419	153424.1836	2493825.6157	7466.44	0.53557	1604.23	1.2243	1393.718	1.5025	6255.2324	1.1783	6168.2688	1588829	3756.8966	0.90877	5544.7954	1.1604	40728200	0.057508	241.163	75.0567	73.4719	144.6245	140.6017	36734.6094	103.8699	-0.082325	127.638	1905540
001	2018-11-13t0744	1542116829.67	adult	133.7541	70.0002	-105.9997	533.5866	66.6369	27901.7823	88340.7495	1279159.6015	6628.38	0.097207	1729.73	1.6581	1692.4203	2.4989	4770.272	-0.13616	4677.2075	701230	3433.3716	0.54393	4348.8321	0.13534	25293900	-1.2966	323.391	78.3131	77.6689	123.6329	119.9111	18174.0391	102.9903	-0.28409	115.2931	1145170
001	2018-11-13t1144	1542131229.31	adult	137.754	74.0001	-101.9998	548.3688	89.3671	33067.8997	106028.3354	1769374.6045	3177.46	-1.6128	1361.54	0.56379	1416.1393	1.7062	2877.5593	-1.7597	2850.6177	497817.75	2358.6361	-0.772	2758.9402	-1.2917	23532800	-1.4985	225.298	76.0452	70.6521	178.6406	175.7061	30904.832	128.2831	0.86601	165.4778	1314360
001	2018-11-13t1544	1542145631.68	adult	141.7547	78.0008	-97.9991	526.4294	47.229	15890.324	50391.1722	419853.0507	387.413	-3.0388	292.997	-3.0485	292.4027	-2.0552	363.683	-3.866	360.4527	30913.0547	334.3993	-3.439	354.8057	-3.5574	2487840	-3.5327	119.933	62.9866	62.5499	102.307	100.604	8696.0908	85.3743	-1.6658	95.5691	534819
001	2018-11-13t1944	1542160030.16	adult	145.7543	82.0003	-93.9996	980.7141	84.1154	61610.6779	194573.773	3311449.4711	6596.73	-0.0098432	1569.71	1.4269	1340.9875	1.635	5260.3896	0.28072	5203.3196	1693845.5	3876.1129	1.2496	4801.106	0.52413	50472500	1.075	235.356	66.5391	64.5294	147.2657	140.646	47419.5391	96.978	-1.2532	125.2455	2139500
001	2018-11-13t2344	1542174429.34	adult	149.754	86.0001	-89.9998	733.0801	78.0067	35230.6618	112582.558	1616710.0997	7975.29	0.67285	1389.35	0.85021	713.4611	-0.61571	5856.8228	0.7972	5692.1379	1089369	3773.7962	1.1899	5030.4232	0.77301	25721000	-1.326	177.797	68.0705	65.7177	136.783	132.9083	25441.6328	103.5182	-1.0684	123.5681	1260190
001	2018-11-14t0344	1542188828.89	adult	153.7539	90	-85.9999	554.2278	62.3256	28382.4778	89842.0574	1244023.825	4370.91	-1.1168	1527.87	1.4843	1524.0102	2.5428	3940.1467	-0.75648	3920.3364	587081.875	2915.9616	0.03569	3655.6401	-0.53013	22725500	-1.5662	205.451	95.6928	91.9066	174.8587	173.2352	26053.9453	141.6845	1.0171	164.9075	1423330
001	2018-11-14t0744	1542203228.73	adult	157.7539	93.9999	-82	402.5374	80.1841	25125.6118	80456.788	1356973.2581	4084.19	-1.2334	1299.19	0.65805	1171.0574	1.2552	3637.7424	-0.96057	3607.9125	480182	2777.6294	-0.094999	3380.3927	-0.75391	17046600	-2.0464	146.802	63.3697	62.9248	104.8916	102.9711	13845.6953	87.703	-2.2248	98.4983	831474
001	2018-11-14t1144	1542217629.82	adult	161.7542	98.0002	-77.9996	811.6514	106.5185	57240.9252	184191.6676	3461335.1922	5684.16	-0.40662	1595.66	1.967	1487.6593	2.6237	5031.9678	0.23475	4983.9543	1499526.375	3699.6508	1.3442	4647.4756	0.54602	47529900	1.0637	207.957	76.0108	74.5231	141.2282	136.9387	42086.0156	107.9429	-1.1967	128.0407	2264130
001	2018-11-14t1544	1542232031.65	adult	165.7547	102.0008	-73.9991	537.3831	58.0505	21908.5465	69270.7829	771855.4246	446.749	-2.9733	314.336	-3.3231	313.5213	-2.1555	390.5571	-3.5313	387.5982	45304.6211	360.5551	-3.5587	380.4472	-3.6065	3636240	-3.1749	146.346	65.467	64.9844	112.5952	109.4668	13061.0479	89.284	-2.2764	102.1454	757322
001	2018-11-14t1944	1542246431.57	adult	169.7546	106.0007	-69.9992	772.8001	147.9971	63884.6576	204901.1887	5058097.1667	7836.12	0.75147	1237.82	0.65489	632.3975	-0.79782	5427.8232	0.68264	5305.5947	1802037.25	3521.7231	1.2761	4728.5683	0.76645	41056000	0.59197	255.255	72.4827	71.0631	146.9545	137.3567	48788.9062	101.3215	-1.7479	124.748	2404110
001	2018-11-14t2344	1542260829.32	adult	173.754	110.0001	-65.9998	914.8744	72.5138	52971.0086	167367.5478	2542735.0432	6553.65	0.15936	1403.74	1.4697	1330.2072	2.2806	5480.8477	0.79849	5378.6899	1518194.75	3095.2013	0.72171	4932.9247	1.0481	38875200	0.4642	235.76	73.8238	72.274	149.4667	139.3031	41402.2695	101.6304	-1.8279	126.1603	2044480
001	2018-11-15t0344	1542275229.18	adult	177.754	114.0001	-61.9998	915.4025	111.7779	65320.7933	207188.4311	4046105.3451	6255.6	0.063271	1310.93	1.1517	1012.5474	0.95891	5160.3862	0.60989	5093.3086	1759691.625	3296.6393	1.1283	4733.4979	0.92971	44586100	1.1156	271.706	76.4921	74.6417	176.501	165.943	60186.8516	106.8901	-1.6778	141.7121	2601570
001	2018-11-15t0744	1542289629.98	adult	181.7542	118.0003	-57.9996	712.8531	92.8279	39735.5287	126173.1539	2122461.3379	6531.25	0.25779	1219.89	0.82894	908.0655	0.54947	4192.5151	-0.13137	4009.0261	876235.625	2779.4037	0.40911	3644.6019	-0.099617	25383400	-0.69788	152.202	69.4137	68.2371	120.6088	118.0061	25207.2363	97.1575	-2.2183	111.372	1444360
001	2018-11-15t1144	1542304029.94	adult	185.7542	122.0003	-53.9996	419.9036	57.7233	17260.5054	55030.0457	607091.54	4318.05	-0.82913	1583.46	2.5952	1506.3994	3.4144	3814.4888	-0.38263	3787.9746	350932.9688	2861.2193	0.62174	3488.9259	-0.18778	14423800	-1.7217	348.124	94.4309	92.8953	159.6673	153.3892	14689.3867	124.8769	-1.0825	144.4788	860171
001	2018-11-15t1544	1542318431.97	adult	189.7548	126.0008	-49.9991	864.3361	71.1204	48479.9156	152967.6916	2309222.1258	5694.27	-0.063817	1437.94	2.0099	1276.4425	2.4269	4618.083	0.37873	4550.9827	1172993.125	3201.2005	1.2518	4167.073	0.58679	36463300	0.5705	321.096	97.9793	93.8742	228.1471	220.9188	57949.3672	140.7642	-0.52311	192.9882	2484560
001	2018-11-15t1944	1542332829.35	adult	193.754	130.0001	-45.9998	807.6265	69.7012	38574.9116	122038.4145	1681254.1217	6656.24	0.49901	1484.81	2.3156	1336.9003	2.8115	4770.8491	0.58539	4654.7583	968482.375	3329.8458	1.5397	4310.6393	0.80914	30100100	-0.0040605	211.084	93.5843	91.303	163.7286	160.6775	33236.8984	129.5478	-1.1198	151.8734	1897140
001	2018-11-15t2344	1542347229.46	adult	197.7541	134.0001	-41.9997	382.009	68.5512	19849.2989	63543.5234	893600.047	6379.14	0.40933	981.965	-0.046701	453.6497	-1.5426	5226.6904	1.061	5160.584	548802.5	3195.4517	1.4001	4845.8913	1.4504	10217300	-2.0156	150.726	66.9212	65.0687	122.2411	119.583	12835.3115	96.9628	-2.5364	113.3549	696315
001	2018-11-16t0344	1542361629.33	adult	201.754	138.0001	-37.9998	648.0165	73.6273	35618.8046	112687.2345	1685024.7934	5718.44	0.10666	1269.37	1.4247	815.0538	0.31709	4466.6787	0.45761	4317.5581	835268.875	3077.4359	1.2823	4054.3243	0.68218	23676300	-0.54593	326.089	111.642	105.7975	254.3628	250.5695	47565.8438	165.1551	0.054761	229.2593	2082340
001	2018-11-16t0744	1542376029.05	adult	205.7539	142	-33.9999	271.6918	65.3048	13877.8919	44771.7558	624419.436	4496.49	-0.51927	1144.18	0.86135	693.2377	-0.29079	3800.8391	-0.081558	3758.6384	277461.25	2983.4022	1.1962	3595.4145	0.25339	8329640	-2.1639	215.467	110.531	106.5262	187.462	184.6051	13684.7275	156.3374	-0.41102	177.4981	804669
001	2018-11-16t1144	1542390429.7	adult	209.7541	146.0002	-29.9997	551.7664	70.3813	28637.4677	90597.2857	1309713.4239	4512.85	-0.46689	1257.47	1.4968	959.1503	1.1647	3690.8708	-0.12578	3612.6541	557321.5	2841.4241	1.0242	3433.0828	0.138	18870800	-0.97453	304.363	117.015	112.3122	226.4016	221.1923	34186.6406	167.1482	-0.12199	200.1436	1756050
001	2018-11-16t1544	1542404830.57	adult	213.7544	150.0005	-25.9994	526.0814	114.531	34285.2776	112011.4581	2056184.7102	5255.93	0.003116	1355.49	2.0721	1106.7306	2.0314	4309.9487	0.5061	4168.4272	771480.8125	2850.6273	1.1072	3942.8706	0.76131	24261900	-0.32009	351.013	128.164	123.9661	259.9449	252.3925	46530.1328	180.7537	0.25853	231.7055	2294010
001	2018-11-16t1944	1542419228.33	adult	217.7537	153.9998	-22.0001	584.4212	102.91	34288.0624	110641.2532	1857226.4181	6313.07	0.67164	1343.84	2.0862	1088.4042	2.0006	4806.0889	1.0354	4711.9192	865096	2847.2707	1.1685	4097.7542	1.0014	24117800	-0.27995	364.97	129.119	124.7175	244.471	236.9297	44004.7773	185.1217	0.29855	222.4171	2317300
001	2018-11-16t2344	1542433628.46	adult	221.7538	157.9999	-18	450.7368	104.1597	28810.531	93760.3909	1650311.2235	3550.46	-0.90158	1102.39	0.86595	804.351	0.43694	2892.0679	-0.72254	2816.7913	436702.25	2276.2818	0.22401	2662.4145	-0.55492	16588700	-1.1163	355.759	127.476	123.7988	221.9203	217.1253	33509.9609	178.9623	-0.025918	205.3248	1918250
001	2018-11-17t0344	1542448028.26	adult	225.7537	161.9998	-14.0001	455.2086	105.7421	30549.4126	99013.7968	1830521.4571	3438.54	-0.93205	1062.16	0.70245	802.2003	0.46259	2684.8411	-0.87926	2632.3643	429574.5625	2148.8882	0.051374	2488.2779	-0.70445	16911800	-1.0379	349.647	130.864	126.3186	243.4951	236.2339	38959.2188	186.8372	0.13839	222.2651	2083620
001	2018-11-17t0744	1542462428.45	adult	229.7538	165.9999	-10	440.8125	105.5983	29096.977	94911.7262	1732120.0469	3714.46	-0.72561	1065.41	0.77482	802.5027	0.50423	2883.3223	-0.64226	2763.7759	438265	2147.6623	0.10329	2589.3902	-0.53825	16162300	-1.0909	409.117	135.635	130.2816	266.6781	261.8469	40535.0781	195.2163	0.31296	241.4303	2057590
001	2018-11-17t1144	1542476828.89	adult	233.7539	170	-5.9999	450.1351	88.8978	29103.777	93969.5548	1626566.696	3917.3	-0.55753	1055.1	0.77276	757.8793	0.26932	3084.855	-0.39522	3001.8618	468897.9688	2253.5192	0.35357	2789.3504	-0.25128	16029100	-1.0691	428.328	138.436	131.5307	276.998	272.2341	42103.6953	205.8257	0.55362	253.9512	2103120
001	2018-11-17t1544	1542491228.17	adult	237.7537	173.9998	-2.0001	606.8805	93.0629	38833.3892	124353.5562	2133552.2289	5495.7	0.49903	1188.69	1.6028	888.3685	1.1373	3756.083	0.33717	3499.8975	762484.875	2471.8003	0.82044	3124.1383	0.20485	24087600	0.037228	459.441	144.155	136.7799	302.2397	289.5142	61354.6602	215.5893	0.7585	265.5429	2921160
001	2018-11-17t1944	1542505628.93	dead	241.7539	178	2.0001	647.8889	90.1597	40357.7933	128724.6713	2169107.0599	5447.31	0.53495	1193.83	1.7084	866.2065	1.0544	3692.3484	0.33381	3423.7332	779085.5	2520.6459	0.97888	3141.0451	0.2877	25157600	0.25749	452.037	148.161	140.0195	311.916	300.722	65814.2812	225.9269	0.97442	279.5379	3122200
002	2018-11-07t1609	1541628730.02	egg	-1.8314	-57.5855	-229.5852	145.3107	29.4983	2861.8316	9136.7175	53086.6754	0	2590.0331	0	0.63244	0	0.34272					0	2.0615	0	4.8874	0	3.8199	0	0	0				0	-0.24632	0	0
002	2018-11-07t1948	1541641916.22	larva	1.8314	-53.9227	-225.9223	139.7215	30.3602	2826.4858	9045.3331	53912.8732	0	2108.1641	0	0.14879	0	-0.081749					0	0.92771	0	1.4966	0	1.9517	0	0	0				0	-0.33168	0	0
002	2018-11-07t2348	1541656318.51	larva	5.8321	-49.9221	-221.9217	136.9369	30.7123	2799.2583	8969.0043	53987.9385	0	1388.4733	0	-0.32488	0	-0.47296					0	0.11455	0	0.33524	0	0.93251	0	0	0				0	-0.43037	0	0
002	2018-11-08t0348	1541670716.84	larva	9.8316	-45.9225	-217.9222	136.9281	30.5652	2790.1499	8937.6899	53589.9841	0	-0.21872	0	-0.75457	0	-0.81129					0	-0.49402	0	-0.36508	0	0.25662	0	0	0				0	-0.53566	0	0
002	2018-11-08t0749	1541685125.65	larva	13.834	-41.9201	-213.9197	136.5658	30.2132	2768.0349	8863.0132	52700.1971	0	-0.74902	0	-1.1496	0	-1.1107					0	-0.98837	0	-0.88178	0	-0.25852	0	0	0				0	-0.64901	0	0
002	2018-11-08t1149	1541699529.62	larva	17.8351	-37.919	-209.9186	295.1825	37.1205	7341.4574	23262.0566	163196.0822	554.908	-0.061527	277.836	0.53854	272.7412	0.63706	522.9805	0.5836	520.4344	20919.2188	457.4243	0.34295	505.0991	0.17312	1098280	-0.32866	97.4122	48.0458	47.7456	80.2469	79.0318	3209.8774	67.2344	0.4762	75.6621	189925
002	2018-11-08t1549	1541713931.7	larva	21.8357	-33.9184	-205.918	136.9281	30.5652	2790.1499	8937.6899	53589.9841	0	-1.3478	0	-1.8566	0	-1.6226					0	-1.7793	0	-1.6544	0	-1.044	0	0	0				0	-0.90799	0	0
002	2018-11-08t1949	1541728332.72	larva	25.836	-29.9181	-201.9178	477.6537	51.3675	18591.0439	58738.3619	628638.2218	751.574	-0.52267	318.433	0.01497	278.6703	0.026197	694.4459	-0.27235	687.4453	68750.1406	566.8575	-0.22068	665.5787	-0.33294	3131790	-0.51024	109.887	49.1697	48.8273	81.7156	80.4942	8089.8418	67.9834	0.35103	76.9592	483584
002	2018-11-08t2349	1541742732.46	larva	29.8359	-25.9182	-197.9178	144.9354	29.6478	2878.67	9192.5991	53747.1426	0	-1.7615	0	-2.4773	0	-2.0506					0	-2.4159	0	-2.2477	0	-1.6546	0	0	0				0	-1.2345	0	0
002	2018-11-09t0349	1541757128.03	larva	33.8347	-21.9194	-193.9191	227.3303	34.9638	5101.9987	16193.4864	110056.0545	1235.26	-0.50993	609.143	1.1663	600.6273	1.465	1130.64	-0.27357	1119.9084	31657.9199	936.6378	0.1043	1087.9188	-0.16076	1689760	-1.5116	106.473	65.2896	64.9912	96.9893	96.0014	2715.7012	85.7312	0.60429	92.5212	181113
002	2018-11-09t0749	1541771535.46	larva	37.8368	-17.9173	-189.917	545.6817	44.7666	20786.6162	65744.8136	657118.6252	1633.97	-0.34474	578.078	0.58254	540.2455	0.78519	1429.9828	-0.13421	1410.7894	157298.1094	1119.8092	0.23378	1345.2464	-0.00064511	6358860	-0.71088	146.083	48.3719	48.0052	81.5406	79.6622	8969.4697	67.0544	0.051258	75.5847	532091
002	2018-11-09t1149	1541785944.47	larva	41.8393	-13.9148	-185.9145	676.74	87.5918	31375.6159	101950.319	1315101.5483	1429.77	-0.81137	353.976	-1.1511	240.271	-1.2242	1163.1787	-0.95748	1143.9221	193087.6562	780.6236	-1.0803	1044.1598	-0.94389	5846970	-1.1186	235.386	48.7497	48.5435	83.5024	80.9318	13861.4062	68.5224	-0.036345	77.5762	805247
002	2018-11-09t1607	1541801402.49	larva	46.1332	-9.6209	-181.6206	808.9203	70.1184	47148.3148	148897.511	2308702.9724	1401.14	-1.0934	429.825	-1.0409	358.665	-0.78073	1202.2891	-1.2239	1184.3943	296965.4062	877.9773	-1.1973	1113.2374	-1.1695	10593000	-0.52166	148.931	50.6552	50.2714	84.2567	82.8524	20811.416	70.4166	-0.089414	79.0668	1248400
002	2018-11-09t1944	1541814440.39	larva	49.7548	-5.9993	-177.999	481.3048	57.1027	20632.1515	65704.283	744109.3755	2393.9	-0.43935	795.258	0.78873	719.5429	0.95009	1925.9391	-0.41569	1882.8651	209927.3594	1482.154	0.0053547	1796.331	-0.2691	8643660	-1.2269	151.962	65.0101	64.8665	100.7705	98.8013	10983.9805	85.827	0.40016	95.1937	706595
002	2018-11-09t2344	1541828837.61	larva	53.754	-2.0001	-173.9997	1075.014	72.791	53389.8044	168183.8018	2310929.9556	3032.64	-0.17303	692.255	-0.12216	510.6891	-0.35079	2270.0503	-0.25467	2199.3772	637884.125	1668.4326	0.08671	2082.9273	-0.13166	19390100	0.33179	123.644	56.2832	55.8441	93.129	91.5302	26169.2461	77.8904	0.038492	87.7004	1576490
002	2018-11-10t0344	1541843238.19	adult	57.7542	2.0001	-169.9996	719.1352	63.1234	35835.9859	113102.7552	1518854.5925	2952.95	-0.4674	876.049	0.57186	781.6102	0.77356	2404.2759	-0.384	2340.334	454408.125	1844.066	0.14434	2215.3967	-0.23868	16478500	-0.54553	152.095	63.0088	62.7121	97.9218	96.1195	18507.2227	83.2132	0.25757	92.3866	1185200
002	2018-11-10t0744	1541857636.88	adult	61.7538	5.9997	-165.9999	827.244	64.7245	43697.556	137789.9848	1956641.7382	2628.18	-0.89398	798.638	-0.11387	766.4335	0.49413	2079.3884	-1.0649	2049.2087	476179.9375	1489.7113	-0.92541	1894.1839	-0.99414	18286400	-0.59334	115.272	59.2325	58.7459	93.4973	92.017	21410.8789	79.433	-0.00039346	88.4853	1356250
002	2018-11-10t1144	1541872038.09	adult	65.7542	10.0001	-161.9996	1111.1249	102.8253	69281.5011	219489.1332	3700249.9224	7692.37	2.3372	776.446	-0.44543	427.3948	-1.1387	5334.2451	2.5456	5163.1006	1930996.75	2249.1687	0.38201	4243.7614	2.0719	28074700	0.50956	344.493	53.4738	53.1689	90.2323	87.127	32664.0859	74.4735	-0.45878	84.058	1933510
002	2018-11-10t1544	1541886437.25	adult	69.7539	13.9998	-157.9998	841.556	62.0416	40385.1676	127292.8283	1658585.5614	7471.07	1.8989	1303.12	1.6944	1141.6295	1.6721	5042.918	1.8764	4830.0234	1074141.5	3065.287	1.6106	4303.3487	1.7711	27640500	0.1347	126.961	63.5167	63.1937	98.1979	97.3917	20916.1562	83.9866	0.25993	93.0214	1347250
002	2018-11-10t1944	1541900838.44	adult	73.7543	18.0002	-153.9995	523.1922	66.9889	26362.0613	83658.6114	1120195.5003	3770.1	-0.53702	1317.74	1.4397	1229.9419	1.7838	3346.5774	-0.26562	3321.6633	465174.25	2789.632	0.82603	3209.1202	0.16647	18223100	-1.1942	119.845	49.4533	48.8936	87.5956	86.1027	12175.7832	71.7931	-0.74811	82.1302	683890
002	2018-11-10t2344	1541915237.16	adult	77.7539	21.9998	-149.9999	315.3944	46.7298	11828.7554	37613.9438	384866.7304	3433.84	-0.80741	1031.75	0.15441	1015.4515	0.83088	2940.7854	-0.88595	2868.8835	185269.4844	2317.9291	-0.099523	2711.2996	-0.5236	6456670	-2.5218	116.082	57.555	57.3778	90.751	89.6384	5717.3101	77.3544	-0.30999	85.7205	360179
002	2018-11-11t0344	1541929637.69	adult	81.754	25.9999	-145.9997	897.0724	63.4075	44936.7301	141758.1752	1905382.0879	8839.18	2.0101	1350.18	1.1022	1253.9447	1.4974	5214.3413	1.3292	4920.5046	1230584.5	2842.5068	0.51501	4041.5465	0.72084	31831800	-0.011018	145.563	68.8676	68.385	108.3499	107.1707	25570.5859	90.696	0.4926	101.9059	1623620
002	2018-11-11t0744	1541944036.75	adult	85.7538	29.9997	-142	1210.531	97.67	65563.9074	208083.7328	3395455.1096	4609.37	-0.31143	947.634	-0.32177	544.9386	-0.87031	3314.1184	-0.7808	3263.3296	1140056.75	2320.5424	-0.299	3024.0745	-0.38114	32549300	-0.080059	295.893	51.4697	50.7679	93.8908	90.6537	32298.4336	73.4757	-0.54022	85.2444	1767880
002	2018-11-11t1144	1541958438.13	adult	89.7542	34.0001	-137.9996	1040.4139	84.8674	67160.9026	212181.1895	3606897.2267	7138.04	0.88296	1090	0.042586	752.1279	-0.26472	4635.3296	0.43167	4461	1627000.75	2680.9836	0.075604	3780.2024	0.22812	38154400	0.3015	386.577	58.7877	58.0546	103.9543	99.6158	36487.9531	82.8959	-0.07303	94.4507	2057800
002	2018-11-11t1544	1541972837.03	adult	93.7539	37.9998	-133.9999	1384.1255	93.7302	82533.4633	260974.9594	4181880.5754	7521.53	0.98922	904.423	-0.56534	457.6494	-1.1725	4296.9834	-0.015006	3976.2061	1856296.75	2558.0593	-0.15012	3450.1926	-0.14568	39006000	0.2629	156.137	58.6834	57.6827	108.2689	105.5686	46772.1797	83.2216	-0.1149	98.7573	2530900
002	2018-11-11t1944	1541987238.6	adult	97.7543	42.0002	-129.9995	450.4692	63.142	17348.991	55565.7334	612586.5989	388.572	-2.5018	261.169	-2.4352	258.4166	-1.7661	356.3927	-3.9402	352.8855	32788.1289	315.8322	-2.8329	343.7568	-2.8647	2401970	-2.8912	143.611	64.2979	62.4065	118.2334	116.3848	10877.4697	95.073	0.38123	110.469	591348
002	2018-11-11t2344	1542001637.58	adult	101.754	45.9999	-125.9997	1004.9562	66.4948	52398.1581	165158.6992	2275196.2036	5640.84	-0.029526	1406.79	0.75263	1291.9037	1.1752	4361.5845	-0.1245	4167.6528	1199435.75	3158.3147	0.42429	3919.0416	0.1227	38637500	0.06918	291.89	75.5566	74.8435	123.5621	118.6818	33979.5703	98.9862	0.47565	112.16	2075160
002	2018-11-12t0344	1542016038.46	adult	105.7543	50.0002	-121.9995	114.8677	38.9183	2016.4328	6944.7901	38983.472	0	-2.7442	0	-3.1852	0	-2.5239					0	-3.2031	0	-3.1864	0	-3.1554	0	0	0				0	-4.2245	0	0
002	2018-11-12t0744	1542030438.66	adult	109.7543	54.0002	-117.9994	911.0121	65.1423	39177.714	123493.7612	1539136.369	5798.11	-0.042653	1697.85	1.4674	1557.6713	1.8745	4980.9458	0.31954	4888.8203	1031055.75	3593.7368	0.8107	4711.7227	0.6632	35057200	-0.32755	180.473	75.1579	73.9059	124.7096	122.8992	25814.8945	102.7572	0.45284	117.3317	1551860
002	2018-11-12t1144	1542044838.32	adult	113.7542	58.0001	-113.9995	1002.9026	76.264	51840.8278	163571.6123	2349177.0858	4917.74	-0.49563	1421.99	0.68484	1302.0088	1.1432	4309.3833	-0.36201	4297.5312	1172152.25	3038.1496	0.15476	3919.5024	-0.032796	38668100	-0.06565	194.579	79.9044	79.097	130.136	127.4619	35397	107.1109	0.54724	121.2903	2172840
002	2018-11-12t1544	1542059237.79	adult	117.7541	62	-109.9997	1076.18	74.1239	64174.8381	202392.1464	3178021.7934	4871.01	-0.5561	1062.99	-0.31672	855.0395	-0.131	4108.8833	-0.59159	4085.2371	1380584.75	2415.7094	-0.56084	3512.152	-0.40442	35637700	-0.33445	321.394	73.5965	72.2296	151.5116	140.2688	50907.8945	102.444	0.22651	124.9133	2467390
002	2018-11-12t1944	1542073636.98	adult	121.7539	65.9997	-105.9999	1142.1799	106.2684	81248.6234	256797.5047	5050586.7966	4484.43	-0.77784	900.785	-0.78259	434.4135	-1.3524	3652.575	-1.0383	3604.4117	1548691.75	2478.0251	-0.5153	3176.5958	-0.71654	38107700	-0.1481	262.566	64.9041	63.7255	133.5374	129.6343	56619.8672	90.6068	-0.42849	112.203	2745770
002	2018-11-12t2344	1542088037.11	adult	125.7539	69.9998	-101.9999	767.972	60.3966	31266.5587	98795.2583	1112260.9789	5442.99	-0.37346	1344.93	0.45542	1236.8088	0.99516	4252.4849	-0.53781	4163.4128	705912.5	2973.9542	0.019373	3910.018	-0.16094	22211600	-1.4829	161.682	79.2782	78.1572	128.3702	126.2852	21309.4492	106.4585	0.1755	120.8486	1309280
002	2018-11-13t0344	1542102437.93	adult	129.7541	74	-97.9996	881.2925	72.7764	47932.2582	151250.2567	2246269.8276	6392	0.027916	1379.1	0.56468	1139.7322	0.73088	4860.4575	-0.03566	4750.0557	1224835.25	3279.1313	0.35786	4275.186	0.1036	34619500	-0.46322	304.931	84.5822	82.4527	202.9868	198.4311	51152.6641	113.897	0.39763	144.0744	2123270
002	2018-11-13t0744	1542116838	adult	133.7541	78	-93.9996	984.8604	96.2331	69845.5146	222533.4138	4187838.6819	4676.02	-0.83532	1023.51	-0.5002	704.368	-0.60746	3931.804	-0.85805	3882.9537	1431176.625	2567.8053	-0.4877	3580.4741	-0.52094	37227000	-0.24773	288.203	70.9877	69.9381	129.114	125.0761	46997.5078	101.7308	-0.34704	118.2528	2581960
002	2018-11-13t1144	1542131237.6	adult	137.754	81.9999	-89.9997	931.6982	75.6611	56140.4613	177148.2907	2848894.1652	4824.02	-0.81549	1168.74	-0.05743	937.4832	0.13821	4111.2754	-0.70799	4052.4951	1208715	2828.1119	-0.18855	3767.4451	-0.40161	34285000	-0.51823	213.816	77.4655	75.7877	144.8673	142.4574	42590.9883	110.2314	-0.087093	132.6675	2272450
002	2018-11-13t1544	1542145639.96	adult	141.7547	86.0006	-85.9991	795.328	79.9644	48338.8191	152646.0721	2526472.7067	5427.93	-0.5631	1334.86	0.51762	1165.4981	0.93928	4660.311	-0.23674	4580.9258	1179058.75	3001.8599	0.035253	4266.9387	0.022174	33689300	-0.57814	271.33	92.8377	90.7272	167.9143	161.8256	42482.3281	128.9983	0.77616	153.0742	2343040
002	2018-11-13t1944	1542160038.49	adult	145.7543	90.0002	-81.9995	1003.2223	83.8136	63550.8896	201115.0556	3457821.0098	4232.7	-1.1843	1071.5	-0.38555	880.7482	-0.018841	3758.8015	-0.97659	3730.9628	1247922.125	2559.5132	-0.54502	3421.2906	-0.78097	35504300	-0.38944	228.126	76.1683	74.4632	146.7535	141.6076	48722.1484	108.5885	-0.57197	129.9784	2523840
002	2018-11-13t2344	1542174437.58	adult	149.754	93.9999	-77.9997	885.3675	75.5991	52425.8265	165433.2358	2648979.236	9089.13	1.2293	1346.62	0.68658	1092.0704	0.80276	6253.4204	1.1266	5982.8542	1713437.25	3384.2382	0.6396	5453.1085	1.1823	36882500	-0.21208	314.573	82.6785	79.5963	178.637	171.6203	48946.5469	120.3756	-0.061738	157.8812	2264480
002	2018-11-14t0344	1542188837.2	adult	153.7539	97.9998	-73.9998	851.8599	81.4577	50532.1393	159920.9389	2562903.2348	8975.4	1.1812	1422.85	1.0682	1071.8893	0.79268	6681.3462	1.5053	6485.4878	1770556.75	3722.3114	1.1992	5856.442	1.6224	37586100	-0.077623	230.829	86.3991	83.5272	176.376	173.358	46739.6406	124.6812	0.020742	158.5981	2282320
002	2018-11-14t0744	1542203236.98	adult	157.7539	101.9997	-69.9999	780.5856	84.8484	52214.6026	165248.9895	2973790.8907	5115.15	-0.72068	1047.17	-0.36266	848.316	-0.026826	3847.4675	-0.78817	3702.5885	1046511.1875	2550.034	-0.4275	3395.2798	-0.73931	28472500	-0.90859	345.485	79.074	77.3006	144.9511	141.1598	39426.7031	112.9555	-0.80173	132.6992	2150020
002	2018-11-14t1144	1542217638.08	adult	161.7542	106	-65.9996	1196.7253	102.5399	72737.4041	230533.8527	3884424.5829	6016.05	-0.24186	979.719	-0.57754	678.7345	-0.66761	4837.4219	0.074894	4787.2903	1838220.25	2600.3056	-0.28091	4375.1048	0.27815	37209700	0.043178	236.663	82.1554	80.7985	158.9406	154.2945	60397.4141	122.6248	-0.40298	145.0571	3120260
002	2018-11-14t1544	1542232040.16	adult	165.7547	110.0006	-61.999	939.9702	122.911	64622.2761	206274.9454	3893834.131	5764.15	-0.33023	1126.43	0.10184	910.7328	0.33325	4945.6846	0.22042	4916.4336	1666695.625	2802.1837	0.098835	4494.7582	0.45988	37945000	0.19953	270.897	87.4224	84.3606	196.1514	191.6339	66103.0078	127.204	-0.3039	177.1619	2944910
002	2018-11-14t1944	1542246439.99	adult	169.7547	114.0006	-57.9991	921.0369	93.041	58939.1846	188192.3045	3281286.3928	6615.84	0.14163	1235.44	0.64465	983.3831	0.69914	5574.9453	0.80436	5488.5986	1717083.125	3128.2633	0.67881	4948.0413	0.98487	37979800	0.28978	324.26	84.6046	81.8639	184.4354	177.6514	56806.1172	125.3421	-0.54299	160.7162	2600910
002	2018-11-14t2344	1542260837.59	adult	173.754	117.9999	-53.9997	554.5103	67.7944	26178.6516	83562.9968	1077017.1593	5153.51	-0.54441	1280.09	0.92669	1181.1184	1.6291	4134.4258	-0.32255	4067.3409	570550.75	2748.3719	0.18785	3750.6259	-0.13756	17614000	-1.6242	199.453	103.786	102.4844	162.7865	160.4074	22464.541	137.0512	-0.11025	153.5228	1428090
002	2018-11-15t0344	1542275237.41	adult	177.754	121.9999	-49.9998	547.9076	69.1428	29474.8244	93646.1851	1338147.5404	5833.64	-0.15068	1331.71	1.2448	1113.0699	1.4089	4827.7202	0.33056	4718.3086	748296.625	3151.4759	0.90188	4390.2377	0.58244	20569600	-1.2544	285.427	103.973	101.227	195.6765	188.6342	30329.8594	144.1434	0.070278	174.3068	1605970
002	2018-11-15t0744	1542289638.28	adult	181.7542	126.0001	-45.9995	576.129	62.2169	24426.9129	77150.0918	922674.1617	433.072	-2.8612	325.024	-3.2585	324.4799	-2.1286	399.2884	-3.3456	396.5369	51508.207	369.8972	-3.4005	389.5762	-3.422	4187610	-2.7994	124.139	62.9486	62.6184	98.6763	97.3001	12729.2412	83.9262	-2.8194	93.0755	811029
002	2018-11-15t1144	1542304038.34	adult	185.7542	130.0001	-41.9995	581.648	71.3218	23958.7789	75892.5807	923805.195	454.649	-2.8282	328.347	-3.2377	327.8029	-2.1254	404.5332	-3.2974	401.3657	51375.7188	373.9	-3.3567	394.33	-3.3757	4149640	-2.7508	125.434	64.3084	64.0828	101.5773	100.0443	12900.3145	85.7618	-2.8028	96.2836	812730
002	2018-11-15t1544	1542318440.37	adult	189.7548	134.0007	-37.999	1112.7613	116.5857	63931.5053	203767.4548	3691528.5746	4528.52	-0.67459	666.732	-1.6339	450.3839	-1.5496	3082.6738	-0.9476	2978.9087	1032695.75	1521.4955	-1.464	2499.6234	-1.1469	22294200	-0.86607	453.001	80.7185	78.055	157.5869	152.9029	52791.5938	119.4073	-1.4328	143.2103	2699060
002	2018-11-15t1944	1542332837.59	adult	193.754	137.9999	-33.9997	2263.6145	112.8927	146035.0038	462527.043	8332896.8818	4847.71	-0.46221	674.791	-1.5701	408.9402	-1.7588	3359.1948	-0.64763	3152.614	2559706.5	1849.3208	-0.87867	2807.109	-0.76949	51384600	2.1903	259.715	82.4349	78.122	171.1495	166.5134	130415.9141	127.5957	-1.2004	154.6961	6277330
002	2018-11-15t2344	1542347237.7	adult	197.7541	141.9999	-29.9997	1662.053	108.1132	105788.1385	337118.8583	6220729.7001	5659.44	0.021442	777.097	-1.0451	477.9236	-1.4202	3886.283	-0.12384	3721.2217	2145228.25	2060.7875	-0.47328	3186.9095	-0.30826	42890300	1.4083	259.134	91.3242	87.0312	197.8849	194.5191	109232.4688	140.2604	-0.80056	177.7114	5040460
002	2018-11-16t0344	1542361637.61	adult	201.754	145.9999	-25.9997	1058.6522	83.211	65016.4564	205601.2787	3445811.6039	4145.99	-0.75315	1003.31	0.10753	857.966	0.53854	3226.4456	-0.6521	3132.5934	1096991.5	2136.6871	-0.28811	2885.604	-0.56892	34051200	0.56082	308.436	107.881	104.9367	216.5011	211.3024	73610.375	160.0221	-0.14534	195.0363	3661370
002	2018-11-16t0744	1542376037.26	adult	205.7539	149.9998	-21.9998	1066.9313	89.7352	64563.5454	204065.5607	3294092.3273	3791.06	-0.91085	936.91	-0.18094	837.8503	0.47221	2968.0857	-0.83587	2870.1255	1003212.9375	1908.2434	-0.61934	2553.8012	-0.87304	31582300	0.36761	318.564	111.463	108.2665	226.4704	221.057	76546.9844	172.2436	0.19252	208.5287	3757310
002	2018-11-16t1144	1542390438.02	adult	209.7541	154	-17.9996	1091.6106	86.0306	58655.5191	187417.4697	2852087.5289	4920.02	-0.23734	765.903	-1.0151	475.1374	-1.446	3543.7922	-0.26064	3427.1318	1091488	1929.7756	-0.5337	2909.4944	-0.4343	23544600	-0.45496	454.752	92.9982	85.2103	199.5367	192.6519	61457.3047	152.2999	-0.67116	181.3139	2858860
002	2018-11-16t1544	1542404838.9	adult	213.7544	158.0003	-13.9994	1204.2687	80.5213	72095.6477	227151.1663	3659178.9009	4724.13	-0.30157	859.446	-0.50441	594.1724	-0.79407	3379.9937	-0.3577	3180.4636	1274257.625	1958.4556	-0.43604	2743.5321	-0.56462	32365000	0.60028	465.243	109.366	101.111	252.9899	246.859	95377.1875	179.6322	0.21803	229.985	4118520
002	2018-11-16t1944	1542419236.62	adult	217.7537	161.9996	-10	1216.8285	78.2862	72564.9851	229796.4059	3664441.9635	4270.06	-0.51878	815.173	-0.70575	582.2945	-0.85104	3133.1682	-0.5395	3007.9503	1190603.875	1876.9473	-0.53063	2569.3143	-0.70891	30905600	0.50838	408.04	110.463	101.2313	270.9799	263.9739	102972.375	185.9468	0.32769	245.497	4187970
002	2018-11-16t2344	1542433636.68	adult	221.7538	165.9997	-6	1392.4676	83.0625	79899.1067	253027.5447	4026240.9361	4178.49	-0.52913	763.45	-0.95487	531.3176	-1.1365	2923.5454	-0.69248	2800.5502	1222042	1784.2723	-0.64841	2453.691	-0.79146	31895400	0.70339	421.387	109.496	99.01	280.4622	274.3142	117233.2109	184.8163	0.17647	251.1222	4574520
002	2018-11-17t0344	1542448036.54	adult	225.7537	169.9996	-2	1192.3653	75.9952	71649.5354	226912.409	3590759.052	3984.65	-0.60216	786.336	-0.80559	573.9163	-0.88408	2985.7146	-0.58763	2888.8491	1119643	1779.5958	-0.61185	2549.5874	-0.63405	29435700	0.48797	430.619	114.309	104.742	291.165	282.7072	109186.875	193.7093	0.37124	259.395	4279030
002	2018-11-17t0744	1542462436.78	dead	229.7538	173.9997	2	1191.1475	93.4012	62213.2325	201930.4763	2938039.373	3663.05	-0.75726	658.843	-1.4888	419.3659	-1.8119	2817.8462	-0.70672	2735.5981	921435.6875	1632.1566	-0.83468	2413.2459	-0.74327	21516500	-0.42132	419.301	98.4016	87.1984	252.1753	235.8832	82461.3203	169.3746	-0.54588	213.5905	3213600
003	2018-11-07t1609	1541628738.17	egg	-1.8314	-53.5859	-257.586	136.5564	30.006	2751.5534	8807.8435	52046.0861	0	2590.0364	0	0.63244	0	0.34273					0	2.0615	0	4.8875	0	3.8199	0	0	0				0	-0.24632	0	0
003	2018-11-07t1948	1541641924.57	larva	1.8314	-49.923	-253.9231	136.9249	30.2519	2766.5389	8858.1817	52634.7682	0	2108.16	0	0.14879	0	-0.081752					0	0.9277	0	1.4965	0	1.9517	0	0	0				0	-0.33169	0	0
003	2018-11-07t2348	1541656326.93	larva	5.8321	-45.9224	-249.9224	145.3101	29.6591	2878.5786	9191.6283	53695.3571	0	1388.4625	0	-0.32488	0	-0.47296					0	0.11454	0	0.33523	0	0.93251	0	0	0				0	-0.43037	0	0
003	2018-11-08t0348	1541670725.37	larva	9.8317	-41.9228	-245.9229	147.7265	29.474	2906.8377	9276.0892	53877.2272	0	-0.21873	0	-0.75458	0	-0.81129					0	-0.49403	0	-0.36509	0	0.25661	0	0	0				0	-0.53566	0	0
003	2018-11-08t0749	1541685134.32	larva	13.8342	-37.9203	-241.9204	147.7273	29.7847	2945.4964	9401.7898	55231.1825	0	-0.74903	0	-1.1496	0	-1.1107					0	-0.98838	0	-0.88179	0	-0.25853	0	0	0				0	-0.64901	0	0
003	2018-11-08t1149	1541699538.38	larva	17.8353	-33.9192	-237.9193	113.9124	21.1542	1596.5618	5084.8916	21182.145	619.119	0.056963	428.744	1.6542	434.1082	1.83	582.7764	0.78618	576.7874	5244.9873	543.1938	0.67148	569.5565	0.36098	383297	-0.55811	90.6199	53.8944	53.5282	85.0904	83.3491	765.8138	72.7963	0.57947	80.8865	48181.6
003	2018-11-08t1549	1541713940.47	larva	21.8359	-29.9186	-233.9187	145.3121	30.1047	2923.4883	9339.3157	55364.8348	0	-1.3478	0	-1.8566	0	-1.6227					0	-1.7793	0	-1.6544	0	-1.0441	0	0	0				0	-0.90799	0	0
003	2018-11-08t1949	1541728341.38	larva	25.8361	-25.9184	-229.9184	105.6691	28.6623	1985.9867	6418.8292	35467.2451	779.974	-0.48317	479.217	1.1213	484.4941	1.4084	737.887	-0.16894	728.7426	8116.7563	661.7453	0.095884	708.5008	-0.22759	521867	-1.2227	94.9105	57.015	56.488	85.9104	84.3511	945.0142	75.038	0.49747	82.4497	62089.4
003	2018-11-08t2349	1541742741.13	larva	29.836	-21.9184	-225.9185	153.1778	30.452	3122.996	9957.2277	59002.0992	0	-1.7615	0	-2.4773	0	-2.0506					0	-2.4159	0	-2.2477	0	-1.6547	0	0	0				0	-1.2345	0	0
003	2018-11-09t0349	1541757136.69	larva	33.8348	-17.9197	-221.9197	535.9556	70.7451	28054.1867	88816.5196	1271146.4197	951.806	-0.8369	380.266	-0.30998	328.8418	-0.21251	836.9177	-0.84151	828.8093	123863.8125	714.9211	-0.55884	809.5965	-0.76023	5591440	-0.57255	131.532	51.3178	50.9997	84.4448	82.473	12497.8379	71.1055	0.25553	79.403	754577
003	2018-11-09t0749	1541771544.05	larva	37.8369	-13.9176	-217.9177	563.4776	53.8867	20208.6496	63828.2634	642950.3363	2216.87	0.27895	553.23	0.42695	489.0847	0.48126	1752.7078	0.44172	1693.9545	189292.4375	1083.0071	0.12882	1519.7833	0.35481	5921220	-0.81056	112.02	54.7136	54.442	88.7978	87.4319	9501.3672	75.0457	0.25929	83.9635	585600
003	2018-11-09t1149	1541785953.11	larva	41.8394	-9.9151	-213.9152	712.5959	55.7995	29884.0766	94181.8639	1096590.6657	1520.85	-0.72039	457.501	-0.51981	428.2503	-0.1451	1315.9003	-0.70369	1303.8824	207912.25	842.2202	-0.91237	1190.825	-0.66062	7211120	-0.8244	118.74	51.5285	51.2289	85.6132	83.9194	13526.8828	71.1833	0.041245	80.3046	812192
003	2018-11-09t1607	1541801411.04	larva	46.1332	-5.6213	-209.6213	207.8078	36.7051	5518.9133	17594.8339	131708.126	1391.52	-1.1022	686.232	0.47654	679.5073	0.98234	1307.191	-1.0615	1316.2512	39215.7305	1052.4791	-0.74565	1245.7257	-0.92956	2038110	-2.2303	119.581	67.6677	67.2552	101.6511	100.0449	3049.5339	87.3994	0.47543	95.7949	200973
003	2018-11-09t1944	1541814448.94	larva	49.7549	-1.9996	-205.9997	957.552	65.5879	47355.5547	149468.7785	2063920.4383	2260.45	-0.55241	616.469	-0.2386	528.2435	-0.058171	1954.3301	-0.37423	1938.194	486628.1875	1387.3655	-0.22937	1815.273	-0.23654	15323600	0.021566	178.285	50.3197	49.9138	85.2137	83.4691	21218.2109	70.3247	-0.18269	79.6235	1250800
003	2018-11-09t2344	1541828846.14	adult	53.7541	1.9996	-202.0004	652.3097	61.0831	30045.1178	94915.3746	1179010.2212	2339.43	-0.72046	797.992	0.4641	725.0325	0.72671	1994.854	-0.63247	1953.0381	315186.9375	1523.4047	-0.25549	1861.3345	-0.49286	12607500	-0.85027	283.671	63.2643	63.0192	97.7435	95.4863	15443.4727	83.2611	0.27583	92.023	999513
003	2018-11-10t0344	1541843246.78	adult	57.7543	5.9998	-198.0003	767.4599	54.9983	34682.2001	109298.6035	1323238.4489	3795.56	0.15876	962.596	1.033	849.4501	1.0982	3007.9084	0.39842	2936.9158	550447.25	2208.3361	0.96341	2769.9308	0.62188	17572200	-0.36725	132.335	67.1598	66.9453	103.0974	100.9876	18866.8164	87.9139	0.50823	97.6779	1226000
003	2018-11-10t0744	1541857645.32	adult	61.7539	9.9994	-194.0007	783.9891	64.5687	40644.3032	128169.9714	1810075.1486	3832.62	-0.045591	979.047	0.80357	823.7278	0.75456	3209.0339	0.32515	3145.647	686733.25	2426.091	1.0743	2946.9121	0.5618	20863500	-0.20025	161.627	63.4028	63.1858	99.4236	97.3061	21276.6484	84.4534	0.32968	94.3161	1351110
003	2018-11-10t1144	1541872046.65	adult	65.7542	13.9998	-190.0003	325.8602	49.3419	11055.5763	35071.0181	346382.4517	3248.67	-0.62751	1032.67	0.77434	991.0686	1.2782	3037.0059	-0.15892	3011.4036	179183.3438	2350.913	0.58469	2896.8288	0.20191	6067950	-2.5907	107.254	54.1155	53.6204	86.7269	85.3205	5116.8848	74.1288	-0.48606	82.7501	317982
003	2018-11-10t1544	1541886445.8	adult	69.754	17.9995	-186.0005	763.7287	58.7572	37342.3554	117726.1248	1552278.1649	7031.93	1.6229	1273.68	1.5661	1052.1925	1.3134	5877.335	2.8222	5884.9761	1157835	3072.4968	1.6237	4761.0615	2.3563	24975500	-0.2063	114.038	63.2575	62.9201	97.3902	96.0885	19185.8633	83.2971	0.20181	92.4597	1240420
003	2018-11-10t1944	1541900846.91	adult	73.7543	21.9998	-182.0002	988.7587	86.7496	61792.552	194976.1648	3304841.3515	4970.19	0.17225	912.315	-0.16391	711.2457	-0.1561	3829.0164	0.26331	3681.3677	1236772.25	2200.4094	-0.14325	3344.3439	0.32438	29413900	0.10111	138.479	51.9515	51.5768	86.6767	84.5291	27996.5605	71.73	-0.75301	80.872	1674970
003	2018-11-10t2344	1541915245.6	adult	77.754	25.9995	-178.0006	939.4625	66.9249	46585.1803	146814.1456	1968248.5412	8491.52	2.0161	1332.17	1.2401	1189.0148	1.4385	5306.3994	1.634	5103.2051	1300067.875	3070.2379	1.0289	4525.9204	1.4231	32576800	0.23833	123.779	65.8417	65.5133	101.9012	100.4221	24965.8008	86.8781	0.33688	97.1474	1610090
003	2018-11-11t0344	1541929646.24	adult	81.7541	29.9996	-174.0004	818.2953	64.9041	40310.2043	127023.4925	1708444.4431	5161.62	0.054654	1443.66	1.4151	1400.2202	1.9808	3983.5273	0.049028	3868.4565	844507.8125	2995.4192	0.72718	3644.6595	0.32467	30523300	-0.13918	158.194	67.2232	66.9518	103.1472	101.1071	21867.209	88.1878	0.34158	97.2434	1421300
003	2018-11-11t0744	1541944045.18	adult	85.7538	33.9993	-170.0007	876.9254	61.4301	41574.715	130955.5196	1706231.6534	5636.71	0.21392	1546.98	1.5655	1503.7876	2.1501	4779.4561	0.71305	4705.8208	1046700.875	3376.33	1.0777	4416.983	0.9316	33781500	0.033657	121.877	66.7296	66.2644	104.099	102.535	22797.6719	88.3483	0.27811	98.4122	1457170
003	2018-11-11t1144	1541958446.54	adult	89.7542	37.9997	-166.0003	893.2015	70.3285	47394.7663	149630.5322	2167315.2675	5211.9	-0.073648	1427.21	1.0561	1434.9182	1.8067	3679.2957	-0.52616	3535.9685	916144.625	2793.7837	0.21583	3353.2007	-0.15709	35457600	0.063438	236.906	70.1018	69.6533	113.0836	110.0244	28157.8164	94.3734	0.51924	105.6543	1741610
003	2018-11-11t1544	1541972845.45	adult	93.7539	41.9994	-162.0006	868.4087	72.6646	48739.3321	153675.3782	2335066.8509	6669.98	0.57523	1438.37	0.98373	1360.8118	1.4886	5137.5669	0.81431	5057.4741	1310079.5	2908.9581	0.27038	4413.8441	0.69534	36661100	0.062621	277.287	69.6891	69.2297	109.5517	107.143	27935.6797	91.9716	0.31643	103.3963	1776240
003	2018-11-11t1944	1541987247	adult	97.7543	45.9998	-158.0002	899.6259	72.9516	47211.0084	149233.612	2216628.9807	7205.63	0.77125	1433.11	0.89002	1418.4637	1.5895	4515.5171	0.10565	4349.9417	1119848.25	2887.5722	0.17417	3616.4294	-0.069801	35459400	-0.12284	144.029	66.6398	65.7406	110.4433	108.5006	27389.9336	91.1648	0.19366	103.4291	1648870
003	2018-11-11t2344	1542001645.9	adult	101.754	49.9995	-154.0005	1066.3106	69.7024	62191.834	195960.8971	3061217.9784	6765.58	0.50581	1277.97	0.3929	1045.3051	0.47077	4464.7139	-0.025557	4285.7959	1455496.75	3097.6915	0.35474	3929.4663	0.13146	41540300	0.30896	152.34	69.6733	69.0431	118.7566	115.9567	38714.6484	94.7231	0.27482	109.7398	2264730
003	2018-11-12t0344	1542016046.89	adult	105.7543	53.9998	-150.0002	412.9413	50.3882	13936.6762	44809.9564	404221.443	0	-2.7442	0	-3.1852	0	-2.5239					0	-3.2031	0	-3.1864	0	-3.1554	0	0	0				0	-4.2245	0	0
003	2018-11-12t0744	1542030447.09	adult	109.7544	57.9999	-146.0002	560.7155	49.8031	21437.8806	67721.7014	695291.8018	6606.42	0.33807	1723.89	1.5389	1751.1187	2.4223	5878.5078	1.1569	5813.2732	670149.875	3515.8704	0.72361	5521.9756	1.3282	19573100	-1.5895	137.796	70.3596	69.246	118.47	116.8436	13505.585	96.1702	0.1497	110.7734	798864
003	2018-11-12t1144	1542044846.85	adult	113.7543	61.9998	-142.0003	836.1548	67.9659	46248.0655	145975.9396	2121420.0778	10019	1.8971	1529.69	0.98018	1396.4144	1.4112	6430.2202	1.5879	6169.9456	1556113.25	3407.5292	0.56463	5252.0708	1.0513	37013800	-0.20017	306.768	72.9789	71.6699	123.4233	120.104	29868.4316	99.4409	0.19718	114.6132	1765870
003	2018-11-12t1544	1542059246.13	adult	117.7541	65.9996	-138.0004	965.1016	86.1832	59152.9961	187207.5405	3241424.2704	5526.06	-0.24973	1134.9	-0.11881	628.92	-0.77777	4202.5239	-0.50678	4134.063	1298579.875	2942.5799	0.022217	3853.1168	-0.12835	35037900	-0.38331	212.694	64.908	61.8637	141.4305	136.0406	43702.0391	100.6353	0.14423	124.798	2003900
003	2018-11-12t1944	1542073645.29	adult	121.7539	69.9994	-134.0007	951.0789	75.6382	55754.4899	175764.8381	2804908.1486	7127.45	0.45821	1442.26	0.72445	1093.7207	0.55878	5869.4033	0.94071	5803.3716	1713865.75	3379.486	0.48695	5069.0485	0.8179	42010200	0.17226	208.167	80.5394	78.487	147.6328	143.6922	43108.7656	113.2829	0.60846	134.5251	2345950
003	2018-11-12t2344	1542088045.39	adult	125.7539	73.9994	-130.0007	781.4143	100.1009	55221.1299	175006.2845	3421237.6477	4423.99	-0.85155	1029.82	-0.43969	543.1099	-1.0562	3692.3628	-1.0312	3623.0718	1063400.5	2730.1809	-0.25531	3416.6187	-0.56459	29590700	-0.86808	241.306	58.6691	56.0573	136.753	132.6637	39384.8594	92.8381	-0.45757	121.0077	1685800
003	2018-11-13t0344	1542102446.34	adult	129.7542	77.9997	-126.0004	919.2216	75.3195	53495.6384	168862.2024	2654720.502	7350.24	0.48066	1541.34	1.04	1354.3691	1.3829	6006.8662	0.96213	5946.9768	1681922.5	3515.1096	0.62997	5107.4784	0.79637	43128300	0.2621	280.456	82.8696	81.0826	153.01	146.0833	42842.8008	114.9645	0.44872	135.9593	2318780
003	2018-11-13t0744	1542116846.22	adult	133.7541	81.9996	-122.0004	1186.0432	84.3767	75682.6269	239118.6351	4067377.8869	5667.27	-0.36186	1136.74	-0.15415	646.3821	-0.78976	4639.1348	-0.24906	4590.4224	1832458.25	2936.4567	-0.048324	4046.5413	-0.12285	44877500	0.42474	214.897	64.7692	61.5948	140.4379	135.805	55472.9648	102.8705	-0.29008	126.7515	2557030
003	2018-11-13t1144	1542131245.88	adult	137.754	85.9995	-118.0005	428.3009	66.0753	21413.6454	68043.3089	951173.8019	3172.98	-1.615	1264.26	0.25035	1210.713	1.0332	2967.9661	-1.6827	2969.0732	335380.1562	2357.2116	-0.77377	2822.3856	-1.2357	14209000	-2.3485	225.33	77.4724	76.2877	135.515	132.493	15313.1924	106.422	-0.28822	124.9841	870713
003	2018-11-13t1544	1542145648.34	adult	141.7547	90.0002	-113.9998	472.2537	82.1851	28444.8494	90672.1234	1539608.4793	3447.99	-1.5356	1090.03	-0.32039	963.753	0.24734	2915.8613	-1.7103	2877.355	434463.3438	2280.1204	-0.90479	2745.7867	-1.3697	16189200	-2.2353	252.256	63.5469	61.4922	145.3421	141.6792	21655.9785	95.1005	-1.1213	125.2554	943798
003	2018-11-13t1944	1542160046.74	adult	145.7543	93.9998	-110.0003	1169.4372	86.3878	73831.0209	233275.796	4054946.2523	7215.12	0.29737	1017.56	-0.58178	699.9749	-0.66845	4817.4941	-0.090125	4710.8428	1859552.75	2626.4016	-0.45385	4247.5632	0.00055809	39221800	-0.025723	431.039	70.847	67.1771	158.021	153.6866	60996.1133	115.0646	-0.19198	144.3303	2730800
003	2018-11-13t2344	1542174445.83	adult	149.754	97.9995	-106.0005	692.9913	81.4584	43006.4566	136826.7415	2285076.7343	2603.39	-2.0108	1077.25	-0.34489	1061.9272	0.68983	2313.1882	-2.146	2305.0571	520467.375	1908.3792	-1.4453	2157.3654	-2.0086	24193900	-1.4784	221.242	83.3792	80.0137	186.9923	184.04	42073.2734	131.5799	0.60735	173.5284	1872610
003	2018-11-14t0344	1542188845.56	adult	153.7539	101.9994	-102.0006	861.4414	125.2078	64023.5047	204917.7909	4198342.8966	8142.77	0.76561	1292.43	0.55157	791.6072	-0.29229	5948.7222	0.90078	5841.696	1986873.125	3796.2671	1.3059	5412.5186	1.1882	43052300	0.46994	261.736	74.1693	70.9394	168.0169	162.3068	56117.6484	114.4732	-0.57742	147.863	2470650
003	2018-11-14t0744	1542203245.27	adult	157.7539	105.9994	-98.0007	716.2304	79.7561	38668.3902	123295.9181	1922286.2606	4862.75	-0.8462	1512.27	1.5211	1248.2878	1.562	4411.2495	-0.32472	4386.2119	895483.625	3286.4955	0.64842	4215.0408	0.064617	30635600	-0.69318	217.475	82.4337	80.2501	168.3355	164.2181	34172.1133	117.9834	-0.5184	149.284	1669940
003	2018-11-14t1144	1542217646.38	adult	161.7542	109.9997	-94.0004	739.7613	73.016	44244.6387	139959.0302	2213067.0628	3220.13	-1.6299	1252.54	0.54951	1197.4099	1.4427	2686.3179	-1.6927	2637.333	623225.75	2247.4461	-0.8025	2537.8741	-1.5287	28955000	-0.77308	241.261	101.35	97.2021	192.4141	189.1261	44640.0742	151.0302	1.1327	179.9524	2342900
003	2018-11-14t1544	1542232048.48	adult	165.7548	114.0003	-89.9998	812.9127	74.4434	49101.384	155005.254	2547736.906	5589.57	-0.41701	1447.63	1.4565	1172.926	1.4259	4328.8291	-0.28764	4180.6079	1112509.125	3239.7664	0.75432	3970.6307	-0.058138	37115900	0.11798	327.784	104.003	100.7877	204.0596	194.8976	52443.3281	146.7407	0.71234	178.9466	2666540
003	2018-11-14t1944	1542246448.35	adult	169.7547	118.0002	-85.9998	1381.3176	74.4776	68431.2275	215802.5396	3216853.3268	7358.81	0.51293	1283.5	0.85137	704.5939	-0.4899	5656.3306	0.8717	5498.6467	2036279	4012.9933	2.0218	5062.3369	1.0986	46108600	1.0883	322.439	91.9662	88.2959	204.1832	198.0184	73505.9453	144.2065	0.40327	181.4253	3303790
003	2018-11-14t2344	1542260845.88	adult	173.754	121.9995	-82.0005	965.4944	73.4238	51977.9666	163733.3286	2428916.64	6581.95	0.17359	1580.4	2.2455	1309.0833	2.1883	5160.6011	0.53185	5030.959	1408844.125	3689.0807	1.6358	4674.3498	0.78876	43001100	0.86948	251.26	100.589	97.442	194.3184	188.9208	53048.9102	141.9303	0.12636	174.0419	2736930
003	2018-11-15t0344	1542275245.69	adult	177.754	125.9995	-78.0006	944.865	74.8425	53130.717	167546.9195	2550266.8735	5306.58	-0.41793	1528.58	2.1263	1318.6165	2.329	4630.9297	0.16532	4612.0088	1287398.5	3297.304	1.1293	4213.2119	0.40334	42492900	0.90905	339.98	111.24	107.6459	211.7751	200.5533	58873.4648	155.9835	0.62586	185.6632	3092360
003	2018-11-15t0744	1542289646.62	adult	181.7542	129.9997	-74.0003	1255.2116	89.6998	77138.7899	243480.633	4056159.9171	5636.58	-0.19981	1150.56	0.51227	666.5884	-0.55868	4352.2891	0.0040138	4248.0156	1753972.5	3096.1684	0.90994	3919.0005	0.18046	46328400	1.3788	330.522	94.6626	90.5348	225.7531	219.0238	90978.4922	157.2275	0.51114	201.1572	3811680
003	2018-11-15t1144	1542304046.76	adult	185.7543	133.9998	-70.0003	940.4661	72.1654	54195.2547	170925.0099	2621963.9808	4577	-0.69514	1349.51	1.508	1204.8167	1.9969	3945.8564	-0.27034	3931.0532	1120623.25	2725.3159	0.40437	3483.8197	-0.19304	38224800	0.66244	281.894	109.143	104.6834	218.5909	213.0111	62079.8164	163.0856	0.59796	199.6254	3091490
003	2018-11-15t1544	1542318448.83	adult	189.7548	138.0004	-65.9997	705.7744	74.7467	38743.1711	122467.4111	1833201.9533	3034.3	-1.4575	1355.87	1.6222	1294.7458	2.515	2844.3608	-1.1535	2831.7888	577405.25	2459.5781	0.052736	2746.001	-0.8907	27493000	-0.33897	321.415	117.528	112.2044	233.4545	226.7919	47391.2734	176.9201	1.0169	214.5131	2383110
003	2018-11-15t1944	1542332845.97	adult	193.7541	141.9996	-62.0005	705.0953	72.4326	40831.4903	129128.6046	1994447.1543	3877.88	-0.97767	1288.85	1.3756	1218.4313	2.228	3230.9788	-0.75962	3198.4775	691429.4375	2340.9205	-0.075678	2734.043	-0.8462	27529800	-0.26905	338.776	120.872	116.1442	243.4276	238.311	52093.5039	181.0895	1.0081	223.0373	2581820
003	2018-11-15t2344	1542347246.09	adult	197.7541	145.9996	-58.0005	731.4161	69.8078	42679.7319	134976.983	2083282.6131	3627.16	-1.0739	1200.19	1.0168	1123.9713	1.8368	3237.8789	-0.69698	3255.0723	725284.875	2132.4482	-0.35497	2927.203	-0.58357	26787100	-0.27917	313.741	121.749	116.3819	250.2879	245.0111	56064.4961	186.1469	1.039	230.3756	2717310
003	2018-11-16t0344	1542361646.01	adult	201.7541	149.9996	-54.0005	774.547	81.5991	46602.1902	147891.5157	2370593.7487	3471.91	-1.1217	1141.89	0.7936	1101.6034	1.7958	3071.053	-0.79114	3058.9368	749336.9375	1951.3447	-0.59751	2758.4965	-0.70499	27797000	-0.10635	320.56	121.724	116.7679	251.1306	247.4721	61275.8672	186.004	0.86751	230.2741	2963120
003	2018-11-16t0744	1542376045.6	adult	205.754	153.9995	-50.0006	729.6767	72.1096	42019.7935	132868.8112	2037793.7541	3082.65	-1.3041	1069.51	0.48586	1025.7818	1.4638	2513.6064	-1.2475	2465.9697	552993.4375	1849.7914	-0.71804	2214.9313	-1.2395	23495000	-0.51284	370.965	125.691	119.7391	258.0652	255.3095	56774.3516	194.8093	1.0487	237.0691	2761180
003	2018-11-16t1144	1542390446.47	adult	209.7542	157.9997	-46.0004	872.8585	73.4135	46075.0294	145565.138	2221907.1602	3236.36	-1.1865	1032.4	0.34671	987.4029	1.3171	2803.0908	-0.93983	2800.9197	678348	1727.8052	-0.87884	2553.819	-0.82306	24912900	-0.30285	326.611	128.784	121.4761	258.2894	252.8285	62506.0273	198.5153	1.0381	238.2644	3107700
003	2018-11-16t1544	1542404847.39	adult	213.7545	162	-42.0001	872.3436	75.5785	50116.576	158830.9915	2533149.0477	3310.72	-1.1113	985.922	0.15251	916.4209	0.98231	2806.3513	-0.89053	2789.9456	738070.375	1735.8955	-0.821	2515.1187	-0.81714	25847900	-0.13995	337.996	130.003	123.1819	269.825	265.3242	70963.9844	204.0428	1.0995	248.0244	3408290
003	2018-11-16t1944	1542419245.02	adult	217.7538	165.9993	-38.0008	827.0606	75.2393	51165.2062	161708.828	2672248.2343	3347.57	-1.0563	970.977	0.11707	887.46	0.86839	2841.8416	-0.81376	2811.5283	758771.6875	1769.0897	-0.7195	2563.16	-0.7158	25923100	-0.070285	326.815	132.924	124.3403	262.2188	258.0289	70012.4219	208.0602	1.1085	244.7531	3548800
003	2018-11-16t2344	1542433645.15	adult	221.7538	169.9993	-34.0007	806.6718	76.7832	50834.625	160703.7695	2683166.3096	3318.17	-1.0393	949.213	0.043066	860.4612	0.76028	2839.7097	-0.77253	2797.5541	755362.8125	1750.51	-0.70827	2512.5431	-0.72477	25194000	-0.093267	316.367	135.569	126.8631	265.7731	261.8779	70695.6484	212.3011	1.1267	249.7809	3598280
003	2018-11-17t0344	1542448045.05	adult	225.7538	173.9993	-30.0008	881.215	75.9259	51767.8483	163437.4867	2646266.7849	3251.34	-1.0451	915.615	-0.098768	817.4938	0.55281	2738.364	-0.82738	2693.1018	742096.625	1673.7633	-0.80192	2411.4518	-0.79266	24779300	-0.079364	324.115	136.966	128.7438	272.8929	269.1953	73953.9609	214.1968	1.0654	255.8717	3706720
003	2018-11-17t0744	1542462445.34	adult	229.7539	177.9994	-26.0007	997.7789	77.7828	54494.2437	173130.6274	2725788.4545	3350.15	-0.94993	853.345	-0.40588	738.0427	0.11456	2680.4949	-0.84194	2643.5697	766621.5	1577.0528	-0.93494	2298.4578	-0.87688	24356200	-0.066184	315.836	134.716	127.5772	269.1342	265.6803	76972.3984	211.9216	0.86815	251.536	3845070
003	2018-11-17t1144	1542476845.78	adult	233.754	181.9995	-22.0005	1097.8261	77.0265	60215.006	192045.3889	2990387.101	3371.81	-0.90018	831.435	-0.49614	703.8188	-0.065984	2669.2808	-0.81095	2631.9668	843492.75	1568.1027	-0.91029	2212.0675	-0.93267	26223500	0.24171	342.026	132.93	125.4854	274.3263	269.596	86687.1094	213.9818	0.81967	254.8814	4192620
003	2018-11-17t1544	1542491245.19	adult	237.7538	185.9993	-18.0007	1227.2355	78.0581	67285.2952	212962.0876	3262888.5882	4208.8	-0.32627	789.306	-0.70752	622.9213	-0.55402	2770.6287	-0.66509	2725.2415	978031.9375	1599.1823	-0.8108	2199.0506	-0.90285	27789900	0.52762	353.343	128.596	119.9517	285.7952	281.3355	100885.7031	220.7178	0.92279	265.0344	4527600
003	2018-11-17t1944	1542505646.25	adult	241.7541	189.9996	-14.0004	1441.8391	75.2993	72308.7665	230731.1952	3341261.6599	4518.11	-0.073937	766.596	-0.81357	589.7105	-0.75785	2793.5254	-0.59597	2693.6411	1061539.625	1624.9819	-0.71918	2190.4447	-0.86745	29122200	0.79956	350.347	129.594	118.6768	296.0288	291.8154	112490.9531	226.7834	1.0014	275.1107	4923160
003	2018-11-17t2344	1542520046.82	adult	245.7543	193.9998	-10.0003	1156.5588	78.1237	65573.0549	207655.1605	3279213.1148	4275.75	-0.18043	825.777	-0.43122	644.1036	-0.3831	2789.7153	-0.55311	2713.3755	956872.375	1672.6	-0.58362	2224.0587	-0.77957	28319200	0.78818	384.982	138.177	127.4956	304.7954	300.3942	104544.8359	237.7165	1.2283	284.3275	4738640
003	2018-11-18t0344	1542534446.95	adult	249.7543	197.9998	-6.0002	1463.8821	76.894	77818.8792	247790.1133	3674990.5092	4786.55	0.22423	749.388	-0.86808	563.8492	-0.92329	2793.1968	-0.50141	2630.2739	1139624.25	1683.8457	-0.51569	2222.9215	-0.73314	30527800	1.2182	425.857	132.614	119.6472	317.2529	311.163	129439.1797	241.4912	1.2303	294.3721	5402320
003	2018-11-18t0744	1542548847.47	adult	253.7545	202	-2.0001	1688.3421	75.3388	89612.479	284413.5297	4147165.4825	5518.75	0.80396	707.211	-1.1101	513.425	-1.2854	2820.3945	-0.42241	2599.5039	1325585.375	1708.2083	-0.42031	2248.8719	-0.6514	33191600	1.7527	411.635	129.689	114.3524	321.0164	315.5531	150877.6875	245.0919	1.2276	298.3245	6086720
003	2018-11-18t1144	1542563248.03	dead	257.7546	206.0001	2.0001	1749.6052	76.0052	96022.6129	303376.4842	4523677.6765	6168.48	1.3539	705.833	-1.1013	508.8516	-1.3322	2959.0522	-0.21692	2741.5281	1488403.25	1746.3245	-0.29482	2398.8945	-0.407	35483600	2.2762	420.932	131.597	114.8498	327.0488	320.9241	164505.5312	251.7252	1.3152	302.4734	6615660
004	2018-11-07t1609	1541628746.37	egg	-1.8315	-57.5857	-245.586	144.9399	32.0073	3007.5988	9626.9955	59280.7982	0	2590.0392	0	0.63245	0	0.34273					0	2.0615	0	4.8876	0	3.8199	0	0	0				0	-0.24632	0	0
004	2018-11-07t1948	1541641932.94	larva	1.8315	-53.9228	-241.923	139.7279	30.6807	2864.2851	9168.6298	55275.8764	0	2108.1565	0	0.14878	0	-0.081755					0	0.92769	0	1.4965	0	1.9516	0	0	0				0	-0.33169	0	0
004	2018-11-07t2348	1541656335.49	larva	5.8322	-49.9221	-237.9223	139.7279	30.6807	2864.2851	9168.6298	55275.8764	0	1388.445	0	-0.32489	0	-0.47297					0	0.11453	0	0.33521	0	0.93249	0	0	0				0	-0.43037	0	0
004	2018-11-08t0348	1541670733.87	larva	9.8317	-45.9225	-233.9228	150.8643	31.9008	3193.2459	10198.8877	62623.9553	0	-0.21874	0	-0.75459	0	-0.8113					0	-0.49404	0	-0.3651	0	0.2566	0	0	0				0	-0.53566	0	0
004	2018-11-08t0749	1541685142.91	larva	13.8342	-41.92	-229.9203	153.6577	30.6355	3197.47	10197.0218	61298.0444	0	-0.74904	0	-1.1496	0	-1.1107					0	-0.98839	0	-0.8818	0	-0.25854	0	0	0				0	-0.64901	0	0
004	2018-11-08t1149	1541699547.03	larva	17.8354	-37.9189	-225.9191	150.8498	29.9113	3104.306	9903.1053	59152.5007	0	-1.0857	0	-1.5155	0	-1.3792					0	-1.4093	0	-1.2992	0	-0.68111	0	0	0				0	-0.77221	0	0
004	2018-11-08t1549	1541713949.21	larva	21.836	-33.9183	-221.9185	148.1048	30.0308	2971.4773	9486.1802	56130.3821	0	-1.3478	0	-1.8566	0	-1.6227					0	-1.7793	0	-1.6544	0	-1.0441	0	0	0				0	-0.908	0	0
004	2018-11-08t1949	1541728349.95	larva	25.8362	-29.9181	-217.9183	139.7267	30.2705	2825.2419	9039.5131	53786.6999	0	-1.5683	0	-2.1762	0	-1.8453					0	-2.1119	0	-1.9668	0	-1.3652	0	0	0				0	-1.0602	0	0
004	2018-11-08t2349	1541742749.72	larva	29.8361	-25.9181	-213.9184	136.9281	30.5652	2790.1499	8937.6899	53589.9841	0	-1.7615	0	-2.4773	0	-2.0506					0	-2.4159	0	-2.2477	0	-1.6547	0	0	0				0	-1.2345	0	0
004	2018-11-09t0349	1541757145.31	larva	33.8349	-21.9193	-209.9196	398.6879	35.8127	11068.2772	34950.2627	263950.34	788.564	-1.0252	452.894	0.15847	457.9965	0.58463	710.0529	-1.0868	706.9073	42603.1719	627.4462	-0.82048	684.7117	-1.0292	2691550	-1.2705	136.425	51.7874	51.5073	84.0167	81.0652	5041.001	69.8959	0.22668	78.0933	307772
004	2018-11-09t0749	1541771552.65	larva	37.8369	-17.9173	-205.9176	594.5415	48.1363	20710.4999	65278.1272	631270.4511	1928.41	-0.029709	581.598	0.60456	533.3715	0.74434	1544.301	0.069787	1509.2503	169873.1094	1130.1619	0.26329	1424.2296	0.1602	6389440	-0.70392	114.886	55.6653	55.3727	88	86.5093	9680.002	75.0483	0.25936	83.728	611539
004	2018-11-09t1149	1541785961.63	larva	41.8394	-13.9148	-201.9151	613.2153	51.035	26180.3405	82632.5343	936676.6359	1783.01	-0.45852	408.204	-0.82041	266.8533	-1.0716	1409.9015	-0.54749	1352.4468	195976.3125	1036.8236	-0.38188	1273.6687	-0.50062	5634030	-1.1645	304.821	53.6782	53.3414	88.9213	86.0822	12360.0645	73.5862	0.11131	81.927	740866
004	2018-11-09t1607	1541801419.48	larva	46.1333	-9.621	-197.6212	134.144	29.8066	2663.326	8530.229	49868.7209	0	-2.3705	0	-3.5846	0	-2.7517					0	-3.4697	0	-3.1856	0	-2.6374	0	0	0				0	-2.4315	0	0
004	2018-11-09t1944	1541814457.52	larva	49.755	-5.9993	-193.9995	485.9551	44.0598	15988.1172	50514.7313	447526.6056	2280.88	-0.53511	825.175	0.96062	833.8038	1.5523	1891.9917	-0.46528	1871.888	162711.2812	1417.7209	-0.15421	1721.5991	-0.39757	7023890	-1.5297	206.158	54.7718	54.4552	89.7244	85.6199	7716.3027	74.0455	-0.042796	82.2097	466217
004	2018-11-09t2344	1541828854.59	larva	53.7541	-2.0001	-190.0004	670.1552	65.8469	35578.9138	112467.8715	1604147.0074	5026.41	1.4015	760.052	0.25374	515.1294	-0.32848	3138.085	0.93699	3002.4502	586821.875	1943.3908	0.73546	2686.2654	0.85177	14166600	-0.57856	141.301	46.7003	46.4618	79.7737	77.9871	14917.6758	65.3222	-0.5169	74.4096	870447
004	2018-11-10t0344	1541843255.29	adult	57.7543	2.0001	-186.0002	837.6284	58.2927	38639.215	121818.104	1516683.0827	2280.01	-0.96749	753.303	-0.082136	686.5957	0.31885	1856.1295	-1.0945	1818.2812	376794.2812	1466.4876	-0.70466	1716.0086	-1.0137	15283800	-0.7403	240.771	63.0841	62.9321	98.1663	96.2619	19927.7656	83.5108	0.27344	92.3537	1279910
004	2018-11-10t0744	1541857653.73	adult	61.7539	5.9997	-182.0006	871.9333	65.3839	47864.0254	150976.7323	2207963.9856	4909.19	0.71273	759.337	-0.31373	606.0887	-0.23472	3485.1421	0.66491	3326.0229	874770.6875	1720.5926	-0.43234	2925.4319	0.53005	19009200	-0.48309	260.091	62.0476	61.7735	97.1586	95.0956	24386.8086	82.0634	0.17255	91.5925	1553300
004	2018-11-10t1144	1541872055.12	adult	65.7543	10	-178.0002	837.6918	68.631	47417.8811	149647.7551	2240557.7622	3488.96	-0.4672	812.525	-0.27368	695.2506	0.0098222	2714.967	-0.53807	2605.2545	673311.8125	1700.9804	-0.71005	2346.591	-0.562	20149800	-0.60687	114.976	64.3188	64.1184	98.9744	97.9834	24545.6426	85.1424	0.38538	94.488	1595040
004	2018-11-10t1544	1541886454.22	adult	69.754	13.9998	-174.0005	963.4882	72.331	49521.577	156631.2409	2144436.1956	7151.68	1.6981	1039.15	0.54413	951.7835	0.91066	3930.4612	0.61542	3690.2495	1021919.9375	2331.3079	0.27671	3362.052	0.56765	26984600	0.050766	114.084	47.6154	47.0013	84.0692	82.3417	21857.9922	69.1148	-0.99363	79.094	1236480
004	2018-11-10t1944	1541900855.36	adult	73.7544	18.0001	-170.0001	855.4769	113.2373	60896.5929	193130.0695	3784679.1991	5410.35	0.43239	942.49	-0.044553	440.3786	-1.1691	4244.2505	0.71856	4141.6978	1345427.375	2782.499	0.81429	3675.6647	0.71129	29862800	0.15307	315.582	48.1159	47.6302	84.7974	82.1187	26880.7754	68.0766	-1.037	78.0789	1524550
004	2018-11-10t2344	1541915253.98	adult	77.754	21.9997	-166.0005	830.5839	73.4151	48644.3898	153545.3649	2456764.433	3387.12	-0.8335	791.731	-0.71296	707.0893	-0.24875	2713.3523	-1.1282	2653	691904.8125	1715.8391	-1.0026	2489.0436	-0.76203	20127400	-1.0772	314.633	63.107	62.8584	98.9217	96.4696	25225.0352	83.4863	0.1065	92.7878	1604310
004	2018-11-11t0344	1541929654.6	adult	81.7542	25.9999	-162.0003	1311.2278	87.8369	81764.6628	257886.3318	4296525.2738	6059.64	0.53214	714.953	-1.0241	390.5894	-1.3555	3499.8943	-0.45399	3323.2837	1494454.875	1949.3538	-0.72427	2793.1855	-0.52526	30514900	-0.14001	368.819	54.4193	53.8924	95.1822	91.6441	40642.8047	76.9672	-0.33399	87.4827	2322670
004	2018-11-11t0744	1541944053.5	adult	85.7538	29.9996	-158.0007	906.7407	74.2731	54023.1254	170347.1153	2731772.6366	6047.91	0.42419	1021.33	-0.089708	860.5074	0.12375	4134.7446	0.055792	4025.9578	1170132.75	2316.5276	-0.30424	3553.1263	0.11746	28829000	-0.4234	306.366	61.0626	60.495	105.7597	102.074	29930.0039	81.9626	-0.073253	94.8746	1723610
004	2018-11-11t1144	1541958454.89	adult	89.7542	34	-154.0003	745.5844	72.5761	37016.014	117013.5041	1565365.9852	6220.45	0.42724	1411.94	1.0102	1325.5214	1.4748	4653.2129	0.44958	4548.9312	907376.5	3035.5128	0.51633	4078.0881	0.49685	27452300	-0.64323	113.272	57.445	57.1717	91.27	90.1369	17797.6406	77.3392	-0.35977	86.5793	1116900
004	2018-11-11t1544	1541972853.79	adult	93.7539	37.9997	-150.0006	231.372	38.8259	4879.5278	15791.8442	96786.7469	2787.25	-1.3124	1297.3	0.57446	1359.6782	1.4853	2532.0947	-1.7562	2506.8884	68366.5547	2009.7103	-0.80724	2378.0414	-1.0814	3463790	-2.7728	89.3333	47.9172	47.5399	81.366	79.5023	2196.8831	67.3559	-0.89699	77.0067	127939
004	2018-11-11t1944	1541987255.38	adult	97.7544	42.0001	-146.0001	123.2152	28.3378	2314.5579	7424.5514	41117.5765	0	-2.6883	0	-3.1762	0	-2.5136					0	-3.2022	0	-3.1583	0	-3.0924	0	0	0				0	-4.1818	0	0
004	2018-11-11t2344	1542001654.15	adult	101.754	45.9998	-142.0005	192.832	37.5728	4979.4152	15872.8882	118163.492	3855.16	-0.87944	1772.96	1.7752	1684.5944	2.2968	3659.8728	-0.79771	3664.9314	98816.5625	3099.2916	0.35658	3530.8564	-0.20336	4760400	-2.7292	126.705	62.3352	62.4462	99.4384	97.3004	2684.8381	83.7081	-0.24408	93.7972	167370
004	2018-11-12t0344	1542016055.29	adult	105.7543	50.0001	-138.0002	437.9499	57.4157	18492.8748	59454.5212	657809.5491	0	-2.7442	0	-3.1852	0	-2.5239					0	-3.2031	0	-3.1864	0	-3.1554	0	0	0				0	-4.2245	0	0
004	2018-11-12t0744	1542030455.4	adult	109.7544	54.0001	-134.0001	190.5825	54.0466	6970.3383	22573.1623	237042.2307	3207.04	-1.2631	1804.26	1.7598	1818.0808	2.6119	3025.4016	-1.5048	3004.3036	114965.2656	2691.8394	-0.19801	2937.6022	-0.79281	6681160	-2.6402	100.393	54.3703	53.9117	90.5265	89.3927	3440.0059	76.4959	-0.75574	85.3123	201333
004	2018-11-12t1144	1542044855.24	adult	113.7543	58.0001	-130.0002	966.7	88.5288	71493.8521	226293.2413	4396519.0264	6489.84	0.24175	1183.59	0.031083	772.0695	-0.36123	4854.5854	0.13925	4761.1809	1805905.75	3232.5623	0.37049	4324.0376	0.29632	44005700	0.36836	231.01	58.1747	56.0904	122.4944	119.039	45567.9102	88.3708	-0.30807	109.8357	2162940
004	2018-11-12t1544	1542059254.37	adult	117.7541	61.9998	-126.0004	778.8649	68.3034	39371.157	124750.5965	1693598.0021	7159.59	0.51431	1671.74	1.3587	1497.5265	1.7067	5880.1221	1.0127	5760.6968	1217185.25	3943.6218	1.13	5251.1858	1.0037	34528100	-0.42484	221.841	68.1675	67.4717	114.9988	110.5025	23804.75	91.671	-0.26359	104.9998	1407930
004	2018-11-12t1944	1542073653.51	adult	121.7538	65.9996	-122.0007	162.8616	49.4846	5261.442	17152.4677	162420.9545	6329.87	0.085206	2054.57	2.4287	1861.1852	2.7835	5884.8037	0.95446	5860.6196	170659.3125	4526.7501	1.7625	5623.4929	1.2674	5779510	-2.802	245.309	68.699	68.2199	114.6605	109.1586	3325.1531	91.1748	-0.40252	102.3554	193250
004	2018-11-12t2344	1542088053.62	adult	125.7539	69.9996	-118.0006	1053.2238	119.1374	73826.0315	235038.7533	4381334.5285	4216.68	-0.94882	1033.31	-0.42978	871.1232	-0.086198	3498.0774	-1.2024	3440.1855	1346759.75	2507.302	-0.50645	3243.1908	-0.70647	39705900	-0.025296	309.123	63.8434	62.959	112.5417	107.9416	43328.543	88.6918	-0.65029	102.0896	2453250
004	2018-11-13t0344	1542102454.7	adult	129.7542	73.9999	-114.0003	379.7137	58.1919	11699.6566	37653.7305	325821.5584	360.579	-2.8218	267.641	-2.6917	266.8275	-1.9209	340.8898	-3.9693	339.4328	21476.0586	312.221	-3.0633	330.5059	-3.1798	1671950	-3.2718	104.195	57.0111	56.783	89.9112	88.2067	5664.4053	77.02	-1.3675	85.4806	356148
004	2018-11-13t0744	1542116854.53	adult	133.7541	77.9999	-110.0004	878.3882	70.8467	46332.9937	146046.017	2119635.2694	440.93	-2.8582	294.398	-2.7285	293.869	-1.898	371.4257	-3.9234	368.1458	90256.4531	341.3937	-3.1413	361.0536	-3.2708	7143260	-2.892	192.854	59.5041	59.2342	93.1297	91.3908	22630.5234	79.7325	-1.4465	88.2938	1443810
004	2018-11-13t1144	1542131254.1	adult	137.754	81.9998	-106.0005	1127.7799	134.6111	60098.7986	195636.0293	3135647.8187	426.242	-2.9451	298.916	-2.8601	297.8592	-1.9571	379.3545	-3.8894	376.9719	119876.0156	349.5031	-3.2689	370.3768	-3.3999	9422130	-2.7849	231.015	62.5953	62.1106	105.8195	102.7807	33438.9766	85.2423	-1.4065	97.4124	1973070
004	2018-11-13t1544	1542145656.71	adult	141.7547	86.0005	-101.9998	552.1667	83.3364	26782.5481	85018.0272	1209014.7058	426.938	-3.0194	308.505	-2.9954	307.7462	-2.0026	392.4675	-3.8417	389.1549	55337.918	359.3216	-3.4066	381.0134	-3.5334	4334810	-3.3578	198.164	62.9736	62.7951	98.8789	96.9998	13941.9277	83.9079	-1.7479	93.3965	884842
004	2018-11-13t1944	1542160055.11	adult	145.7543	90	-98.0002	424.5216	93.2741	22476.7581	72563.0949	1094143.3675	432.237	-3.0723	312.908	-3.1453	312.1427	-2.0621	397.6308	-3.791	394.8231	46920.4297	365.2124	-3.536	386.5012	-3.6514	3689190	-3.5022	219.88	64.2011	63.9042	101.6884	99.5373	11999.2363	85.9253	-1.9017	95.1588	756931
004	2018-11-13t2344	1542174454.21	adult	149.754	93.9998	-94.0005	443.5868	111.8631	24730.0129	81544.2747	1304545.6413	442.249	-3.0904	318.656	-3.2497	317.8584	-2.0978	405.9209	-3.7301	402.5986	52769.7188	372.3289	-3.6152	393.7169	-3.7162	4132970	-3.4806	231.956	64.2565	63.8813	103.7733	101.134	13490.5264	86.3424	-2.0941	96.6722	833406
004	2018-11-14t0344	1542188854.05	adult	153.754	97.9998	-90.0005	504.7776	76.6375	23292.5516	74070.8405	1034731.8463	457.793	-3.0698	329.666	-3.2626	329.2144	-2.0822	414.1123	-3.6658	411.2073	50935.8164	381.7312	-3.6211	403.4154	-3.711	4039730	-3.438	219.776	66.2349	65.983	103.6121	101.3289	12744.2832	87.8687	-2.1364	97.2848	811642
004	2018-11-14t0744	1542203253.77	adult	157.7539	101.9997	-86.0006	817.1924	85.6969	50953.2469	162672.0437	2765897.4333	9452.38	1.4362	1308.13	0.69426	855.8673	0.0031717	5745.416	0.77201	5506.873	1534026.125	3181.3727	0.49484	4876.4688	0.71327	34812100	-0.27726	262.582	86.2721	84.6194	183.0603	178.9959	48877.1094	128.7638	0.089093	167.1881	2295870
004	2018-11-14t1144	1542217654.8	adult	161.7542	106	-82.0003	1184.7514	77.0308	73068.4017	232746.0379	3776198.8056	9297.52	1.3872	1228.64	0.45077	786.6129	-0.22868	5995.3052	1.0263	5793.6887	2290206.5	3097.1687	0.45356	4959.0753	0.85246	46876500	0.99907	422.408	81.9855	81.438	179.6179	170.5687	68614.0391	121.6569	-0.45531	154.1482	3127990
004	2018-11-14t1544	1542232057.12	adult	165.7549	110.0006	-77.9996	972.7475	85.7412	62801.754	198500.5111	3461108.098	9200.43	1.3778	1443.71	1.4399	1232.0679	1.6723	6553.6797	1.5448	6346.6504	2149607	3463.7272	1.0898	5487.2471	1.4408	47280100	1.1177	302.493	87.6763	84.1669	208.5966	204.6258	68419.6953	131.5798	-0.076282	182.0393	2871310
004	2018-11-14t1944	1542246456.99	adult	169.7548	114.0006	-73.9997	807.6442	84.5498	50153.2888	160699.0964	2612295.2564	8435.31	1.0509	1298.38	0.91538	944.3611	0.53272	6318.9502	1.4199	6174.937	1661883.875	3170.7352	0.74328	5481.266	1.5155	34020200	-0.099193	323.816	95.4299	88.9907	243.2668	238.8282	63979.1562	162.1405	1.3029	220.2413	2500450
004	2018-11-14t2344	1542260854.49	adult	173.7541	117.9999	-70.0004	797.9699	95.9513	52175.9778	165711.6771	2930672.4887	9312.86	1.5463	1398.8	1.448	1223.5368	1.8145	5481.8628	0.79934	5113.6855	1496548.5	3014.8585	0.59804	4427.0577	0.54078	38075400	0.38564	446.86	96.1261	91.7357	221.9058	215.9814	60580.2812	144.1875	0.23581	193.4842	2616550
004	2018-11-15t0344	1542275254.28	adult	177.7541	121.9998	-66.0004	799.6852	77.4312	49519.5403	156739.2589	2708937.4041	7805.26	0.84903	1398.1	1.542	1249.5031	2.0197	5139.8281	0.59263	4977.6001	1331215.5	2930.2312	0.55678	4270.3421	0.46114	36129600	0.2811	434.172	101.979	98.5012	221.8861	213.4234	57468.5078	146.3599	0.17428	196.9491	2635330
004	2018-11-15t0744	1542289655.24	adult	181.7543	126.0001	-62.0002	810.2786	79.9222	49585.0121	156897.338	2604189.2294	6979.01	0.4868	1410.86	1.7012	1268.6049	2.204	5047.1104	0.59278	4870.312	1307201.625	2997.7166	0.75428	4283.1386	0.55213	36517300	0.40605	300.5	102.019	97.5324	236.0859	234.0242	61146.2461	149.7169	0.16988	207.0759	2640560
004	2018-11-15t1144	1542304055.49	adult	185.7544	130.0002	-58.0001	701.2439	88.019	44682.7244	141656.448	2458566.799	7994.19	1.0731	1389.62	1.6944	1250.5889	2.212	5852.2261	1.3592	5789.5283	1369420.875	2899.61	0.68315	4758.2348	1.1198	32382200	0.077197	335.619	105.323	99.0714	263.0492	258.4205	61553.5078	165.7036	0.7131	240.849	2454340
004	2018-11-15t1544	1542318457.68	adult	189.755	134.0008	-53.9995	862.0546	80.6308	55585.4825	175593.8943	3009297.0307	8010.92	1.15	1501.29	2.3093	1304.7763	2.5633	6064.3159	1.628	5970.4585	1758651.625	3326.5861	1.4546	5398.2683	1.8669	43525400	1.2865	332.185	107.147	102.7459	246.346	240.6255	71440.3438	155.5993	0.10878	217.0936	3106410
004	2018-11-15t1944	1542332854.61	adult	193.7542	137.9999	-50.0003	981.0753	80.9914	60098.0936	189566.8068	3155943.5467	9651.59	2.091	1475.16	2.2693	1215.1213	2.2117	6655.2417	2.2313	6373.574	2089745.875	3377.503	1.6175	5493.1745	2.0507	46287500	1.6648	331.051	107.496	103.5905	236.5741	232.3603	74284.25	154.3504	-0.095844	208.5973	3373010
004	2018-11-15t2344	1542347254.79	adult	197.7542	142	-46.0003	982.418	76.5793	61467.4574	193757.8849	3281914.2463	8002.1	1.284	1435.13	2.1617	1180.851	2.1236	6090.4644	1.8245	5937.8408	1955039	3372.8817	1.693	5446.4983	2.0871	46034800	1.7378	334.552	109.352	105.0797	244.4035	238.6244	78453.5234	158.1261	-0.084321	215.1081	3507680
004	2018-11-16t0344	1542361654.76	adult	201.7542	146	-42.0003	807.4032	81.913	50951.3562	161007.9949	2737571.45	6067.47	0.29752	1344.96	1.7989	1192.2091	2.2634	4608.6045	0.5846	4509.9131	1225888.75	2884.3418	0.95997	4007.3705	0.63192	35749000	0.74194	335.451	113.688	109.6952	243.416	238.4208	64748.6484	162.8292	-0.035915	218.801	3021840
004	2018-11-16t0744	1542376054.34	adult	205.7541	149.9998	-38.0004	955.6478	87.4902	56259.5669	177660.7572	2937735.7298	7616.29	1.2125	1417.62	2.2364	1088.6034	1.7952	5753.2021	1.6869	5541.2056	1691441.375	3341.9515	1.8017	5088.0079	1.8675	41672400	1.4661	339.569	118.67	113.429	257.497	253.8924	75704.1094	180.8303	0.51832	235.174	3488430
004	2018-11-16t1144	1542390455.4	adult	209.7544	154.0001	-34.0001	905.4775	79.3592	55319.5254	174554.2603	2897142.2436	8245.18	1.6372	1370.19	2.0728	945.1995	1.0895	5949.1782	1.945	5728.9795	1719312.5	3284.4886	1.7813	5143.0181	2.007	39567000	1.3262	333.093	122.091	116.9116	248.5315	243.3415	71825.6094	184.6522	0.5254	224.8105	3525620
004	2018-11-16t1544	1542404856.32	adult	213.7546	158.0004	-29.9999	848.3239	79.0381	52709.6555	166365.9913	2767815.3675	8341.67	1.771	1338.37	1.9831	1026.5073	1.5892	5691.1958	1.7891	5455.1697	1570770	3214.916	1.7373	4850.0236	1.7642	36810500	1.1052	339.698	125.585	119.4785	263.2045	259.1519	72644.4531	193.1186	0.70503	240.9642	3454090
004	2018-11-16t1944	1542419253.9	adult	217.754	161.9997	-26.0005	879.8919	82.9599	54195.6359	170974.475	2866168.3816	6795.97	0.95302	1266.4	1.6773	1004.0693	1.5254	5760.5552	1.9339	5687.8027	1630237.125	2848.008	1.1698	5226.3607	2.2643	35826400	1.0799	335.228	127.516	120.5047	261.0688	254.9	73882.4688	197.7023	0.74279	238.7604	3607420
004	2018-11-16t2344	1542433654.09	adult	221.754	165.9998	-22.0005	836.9652	79.0508	51655.3755	163038.2854	2714965.1786	6473.22	0.83177	1268.28	1.7571	1034.442	1.7629	5458.1279	1.7278	5384.9214	1473694.5	2792.2872	1.139	4831.5048	1.9033	34197800	0.97711	333.886	131.621	124.7975	262.1677	255.4429	70785.2656	203.7629	0.83151	242.4879	3549040
004	2018-11-17t0344	1542448053.97	adult	225.754	169.9997	-18.0005	845.3904	80.3896	51915.3042	163868.6189	2699766.8004	6681.81	1.0271	1226.6	1.6015	928.9152	1.2101	4792.6328	1.1638	4641.8909	1303596.125	2782.7042	1.1897	4228.0714	1.2933	33252000	0.95296	348.498	135.204	127.7513	279.3996	274.7959	75996.6875	211.7901	0.98388	257.071	3665240
004	2018-11-17t0744	1542462454.29	adult	229.7541	173.9998	-14.0004	860.7917	78.405	52546.546	165742.7109	2773012.1655	6776.34	1.1598	1192.74	1.4838	953.6857	1.4182	5224.832	1.6629	5024.6826	1436828.75	2612.0202	0.94819	4404.7176	1.5747	32720600	0.97989	385.123	136.68	128.9032	280.7223	273.5788	77198.6406	214.1981	0.9438	256.5618	3749550
004	2018-11-17t1144	1542476854.79	adult	233.7542	178	-10.0003	871.7165	76.1509	53003.7855	167253.3652	2732625.4287	6556.26	1.1002	1154.97	1.3394	860.27	0.90438	4571.689	1.0922	4384.4009	1266357.875	2564.1991	0.92646	3967.4854	1.1393	31962600	0.97969	361.158	138.226	130.3927	282.3227	275.5156	78203.3906	215.5395	0.87048	260.7294	3825260
004	2018-11-17t1544	1542491254.3	adult	237.7541	181.9998	-6.0004	883.7799	78.2203	54062.7182	170508.361	2820592.4364	6867.35	1.3787	1134.26	1.288	876.8396	1.0638	5000.3799	1.6027	4776.832	1415107.5	2421.3165	0.72607	4094.0298	1.3662	32028000	1.089	448.222	138.953	130.4047	290.7736	281.2678	82288.9375	219.8839	0.89607	264.1825	3923620
004	2018-11-17t1944	1542505655.51	adult	241.7544	186.0002	-2.0001	876.8866	78.4646	54023.2552	170450.1007	2813702.6229	6451.08	1.1927	1127.14	1.3147	879.8199	1.1436	4810.2378	1.4902	4567.7434	1356487.125	2390.61	0.73236	3973.2635	1.299	31780700	1.1631	381.371	141.622	132.6688	295.481	287.6388	83325.6406	224.7812	0.93834	269.0261	3993180
004	2018-11-17t2344	1542520056.19	dead	245.7546	190.0003	2.0001	822.3408	77.7899	49619.4918	156581.2603	2588443.1548	6976.15	1.6292	1161.4	1.592	963.5968	1.7741	4962.9175	1.7344	4730.2231	1290358.5	2457.9393	0.92704	4036.4946	1.4565	30115000	1.0422	434.308	146.49	138.5814	306.4402	299.469	79674.4531	231.1097	1.0238	276.1779	3798480
005	2018-11-07t1609	1541628754.6	egg	-1.8315	-65.5856	-237.586	148.5634	27.6899	2736.2825	8715.2932	47565.3197	0	2590.0421	0	0.63245	0	0.34273					0	2.0615	0	4.8876	0	3.8199	0	0	0				0	-0.24632	0	0
005	2018-11-07t1948	1541641941.35	larva	1.8315	-61.9226	-233.923	153.8468	28.3093	2890.1675	9202.6758	51314.4424	0	2108.1528	0	0.14878	0	-0.081757					0	0.92769	0	1.4965	0	1.9516	0	0	0				0	-0.33169	0	0
005	2018-11-07t2348	1541656343.92	larva	5.8322	-57.9219	-229.9223	156.106	28.6044	2984.5985	9501.3172	53707.5083	0	1388.438	0	-0.32489	0	-0.47297					0	0.11453	0	0.33521	0	0.93248	0	0	0				0	-0.43037	0	0
005	2018-11-08t0348	1541670742.36	larva	9.8318	-53.9223	-225.9227	156.08	28.5219	2974.8792	9470.2735	53371.3917	0	-0.21875	0	-0.75459	0	-0.8113					0	-0.49405	0	-0.36511	0	0.25659	0	0	0				0	-0.53566	0	0
005	2018-11-08t0749	1541685151.51	larva	13.8343	-49.9198	-221.9202	153.8385	27.4443	2891.6272	9204.8722	50384.3008	0	-0.74905	0	-1.1496	0	-1.1107					0	-0.9884	0	-0.88181	0	-0.25855	0	0	0				0	-0.64901	0	0
005	2018-11-08t1149	1541699555.59	larva	17.8354	-45.9187	-217.919	620.0668	49.2724	21346.1122	67285.8532	675878.7857	695.302	0.19754	207.805	0.020769	159.3622	-0.20112	587.785	0.80311	577.8028	67007.4844	469.8094	0.39035	556.5658	0.32309	2356720	0.075138	113.634	41.2317	40.7726	73.4244	72.0463	8370.3867	59.4686	0.332	68.3948	467609
005	2018-11-08t1549	1541713957.8	larva	21.8361	-41.918	-213.9184	141.6135	28.9851	2741.9292	8779.4075	49250.0019	0	-1.3478	0	-1.8566	0	-1.6227					0	-1.7793	0	-1.6544	0	-1.0441	0	0	0				0	-0.908	0	0
005	2018-11-08t1949	1541728358.43	larva	25.8362	-37.9179	-209.9182	310.1599	38.3595	7697.0086	24414.1702	167338.3681	616.542	-0.71056	255.543	-0.4178	213.3682	-0.41237	572.3444	-0.56307	567.9909	24038.4629	484.6853	-0.49486	556.5797	-0.60053	1059480	-1.0759	99.841	48.0454	47.4068	80.3323	78.5659	3373.9585	66.107	0.31208	74.5275	199196
005	2018-11-08t2349	1541742758.26	larva	29.8362	-33.9179	-205.9183	230.6281	41.7791	5506.646	17720.8154	124837.3232	231.582	-1.4704	164.062	-1.3852	163.0319	-1.0024	218.8568	-1.7439	217.2025	6565.7051	197.8305	-1.7928	212.8875	-1.76	487755	-1.5301	93.0096	46.8305	46.5556	76.5973	75.2727	2297.9185	64.6732	0.198	73.3907	139227
005	2018-11-09t0349	1541757153.75	larva	33.8349	-29.9192	-201.9195	263.0347	25.5747	5368.5455	16957.0583	94504.4793	1155.24	-0.60225	642.331	1.3804	675.336	1.926	1104.2919	-0.32454	1104.2094	33128.7578	961.632	0.17903	1070.563	-0.19817	1887170	-1.4641	96.8497	62.0248	61.8914	92.2637	91.8742	2767.9106	80.2907	0.47456	89.4702	182229
005	2018-11-09t0749	1541771561.07	larva	37.837	-25.9171	-197.9175	195.1361	28.4942	3689.588	11816.4509	64587.659	244.634	-1.8313	166.985	-1.9914	166.9193	-1.4325	222.3747	-2.2893	218.7363	4669.8687	200.7516	-2.3873	216.0125	-2.3005	338813	-2.082	91.5253	42.2182	41.9063	75.7162	74.4171	1590.0403	60.6936	-0.11434	70.6624	85660.7
005	2018-11-09t1149	1541785970	larva	41.8395	-21.9147	-193.915	258.8621	55.1208	7891.4234	26044.1096	222915.0231	253.145	-1.9867	171.449	-2.2641	170.8855	-1.6225	231.2406	-2.5062	229.2017	9943.3457	206.8764	-2.6443	223.8917	-2.5282	724370	-2.2234	88.1381	42.4397	42.2648	74.4374	73.3793	3200.8069	60.6627	-0.26555	70.4852	179308
005	2018-11-09t1607	1541801427.84	larva	46.1333	-17.6208	-189.6212	428.4217	44.6135	11987.5415	38006.669	320309.9225	2147.89	-0.41283	631.763	0.15418	588.8439	0.48413	1882.8738	-0.17041	1858.8029	122386.7969	1170.285	-0.44075	1755.637	-0.0061169	4068550	-1.8248	110.342	62.0322	61.7326	95.4929	94.1042	6207.0356	81.2084	0.26952	89.9274	399488
005	2018-11-09t1944	1541814465.88	larva	49.755	-13.9991	-185.9995	591.1389	44.1713	18481.8169	58211.8419	509275.4451	1837.59	-0.91068	612.657	-0.26051	577.2198	0.19996	1550.0112	-0.96474	1527.4646	153451.1094	1113.833	-0.90671	1467.595	-0.83418	6040800	-1.7134	109.756	62.2487	62.0761	95.2344	94.2682	9428.2061	81.385	0.23315	90.4265	613772
005	2018-11-09t2344	1541828862.88	larva	53.7541	-10	-182.0003	550.8443	45.584	20783.1732	65663.4819	654740.307	2923.52	-0.25921	849.341	0.74881	776.0387	0.98312	2561.2478	0.14509	2578.9985	281737.25	1609.0443	-0.053426	2185.6964	0.035846	9337650	-1.4201	369.453	62.8597	62.5735	99.3538	95.5018	10928.9189	82.3637	0.23617	91.6925	691080
005	2018-11-10t0344	1541843263.63	larva	57.7543	-5.9998	-178.0001	1287.0977	86.9273	74171.9642	234122.6919	3710742.9917	2675.66	-0.67347	437.836	-1.7629	242.0584	-1.8085	1957.3885	-0.96327	1856.6493	759466.75	1200.9812	-1.3017	1679.3504	-1.0706	16974000	-0.46477	140.864	52.2948	51.8774	84.9453	83.3167	32958.7656	71.4831	-0.36793	80.0176	2027370
005	2018-11-10t0744	1541857662.07	larva	61.7539	-2.0002	-174.0006	821.0837	99.9572	47709.5603	151981.0533	2527213.8254	3157.38	-0.52122	732.086	-0.45231	542.1577	-0.52532	2716.1816	-0.28131	2670.1913	679045.4375	1829.28	-0.20023	2501.875	-0.095974	18255300	-0.59809	176.204	57.6091	57.2289	93.0578	91.3442	23264.4492	78.6276	-0.053347	87.6598	1436540
005	2018-11-10t1144	1541872063.43	adult	65.7543	2.0002	-170.0002	1196.4369	93.381	70039.3009	222991.1159	3565985.1859	3264.83	-0.61673	656.455	-1.0167	355.0047	-1.4491	2705.8157	-0.54884	2681.5901	993034.3125	1798.5741	-0.51563	2378.0711	-0.51829	24030900	-0.060119	196.53	56.9517	56.5482	93.5442	91.1262	34330.7148	77.7683	-0.19809	87.6518	2084830
005	2018-11-10t1544	1541886462.51	adult	69.754	5.9999	-166.0004	605.0296	80.9414	33599.6266	107482.2968	1589600.2692	4999.84	0.34573	971.825	0.25075	820.8112	0.38538	4165.814	0.8822	4128.7905	733183.25	2117.9559	-0.11102	3614.781	0.89076	17095400	-1.2146	114.191	63.4255	63.1238	96.7157	95.7457	17021.957	82.8293	0.16238	91.7677	1115720
005	2018-11-10t1944	1541900863.69	adult	73.7544	10.0003	-162.0001	531.9056	78.4986	28404.9777	92389.4099	1331606.8841	2810.26	-1.1043	1192.63	0.94485	1220.3698	1.748	2600.2458	-1.0839	2585.1436	387436.625	2104.7559	-0.30061	2502.9969	-0.65813	17766600	-1.2471	122.931	65.0166	64.7503	101.214	99.2964	15080.8838	86.1393	0.36705	95.9541	968552
005	2018-11-10t2344	1541915262.25	adult	77.754	13.9999	-158.0005	876.4658	67.1494	46496.4313	146712.2733	2084385.8194	4918.78	0.021574	1140.91	0.54889	930.0836	0.53199	3720.0093	-0.055884	3575.4691	907682.25	2713.894	0.49441	3336.9709	0.1476	27800700	-0.26637	126.452	64.4451	64.0614	99.0508	97.3113	24168.3906	84.6912	0.18834	94.0815	1570330
005	2018-11-11t0344	1541929662.88	adult	81.7541	18	-154.0003	789.874	68.6132	43939.4185	138862.1411	2063373.8363	5944.95	0.47116	1284.15	0.88118	1184.8845	1.2692	4901.1294	1.0034	4861.5085	1127259.75	2916.368	0.61749	4168.281	0.84734	29526400	-0.23683	149.425	68.2216	67.926	105.563	103.9387	24279.5	90.1936	0.46234	100.3931	1568620
005	2018-11-11t0744	1541944061.72	adult	85.7538	21.9997	-150.0007	1139.1121	65.6596	55477.2081	175136.9067	2353070.6665	7295.22	1.062	1190.03	0.44151	923.4055	0.32188	5645.7598	1.5962	5532.343	1648561.875	2899.4356	0.45582	4556.696	1.0633	34657200	0.11447	290.959	63.4726	63.2571	98.1866	96.0173	28670.4727	84.2611	0.053216	92.8537	1848510
005	2018-11-11t1144	1541958463.16	adult	89.7542	26.0001	-146.0003	613.7905	74.5404	33407.3584	106388.5566	1545791.7812	5497.2	0.068044	1477.72	1.2079	1378.7318	1.6362	4748.4575	0.54501	4734.7751	835728.5	3126.422	0.62934	4355.2416	0.74687	25870400	-0.78288	124.441	66.7107	66.5907	101.4336	99.8162	17852.3086	87.268	0.15258	96.2077	1167900
005	2018-11-11t1544	1541972861.99	adult	93.7539	29.9998	-142.0006	1278.4667	74.3225	61910.0702	195230.8762	2614767.7917	5679.13	0.093527	1239.08	0.40556	881.6557	0.076835	4473.3413	0.15899	4436.4294	1458309.25	3060.3852	0.45185	3952.2453	0.29248	40285100	0.37215	191.297	68.4146	69.1233	110.7426	108.2574	36102.1016	93.8278	0.40793	104.2595	2224290
005	2018-11-11t1944	1541987263.64	adult	97.7544	34.0002	-138.0001	975.1903	90.8325	63031.2405	199066.1115	3528294.2535	5247.13	-0.16907	1137.46	0.051164	971.2006	0.29575	4070.9543	-0.32681	3918.6946	1339344	2605.6841	-0.15543	3430.7988	-0.22833	37374800	0.037567	135.817	58.2237	57.9194	93.4091	91.7233	30731.5977	79.2919	-0.37618	88.4702	1913120
005	2018-11-11t2344	1542001662.33	adult	101.754	37.9999	-134.0005	938.7107	67.2853	49590.8059	156306.8423	2238172.2009	5067.65	-0.30234	1577.93	1.2305	1541.8864	1.8892	4389.4604	-0.097753	4330.2031	1141259.75	3271.0372	0.55361	4101.5195	0.27597	40994600	0.26389	410.348	69.9322	69.6407	109.8276	105.8176	28555.1875	92.1559	0.15388	102.2187	1816840
005	2018-11-12t0344	1542016063.51	adult	105.7543	42.0002	-130.0002	413.6979	50.1109	13426.6031	43110.5449	375425.4037	0	-2.7442	0	-3.1852	0	-2.5239					0	-3.2031	0	-3.1864	0	-3.1554	0	0	0				0	-4.2245	0	0
005	2018-11-12t0744	1542030463.54	adult	109.7543	46.0002	-126.0002	922.1749	67.9035	49543.9209	156132.0605	2337804.568	4461.46	-0.67223	1566.98	1.1078	1522.0347	1.7736	4136.5254	-0.46823	4109.9084	1075496.625	3403.1666	0.59756	3988.4468	0.069612	40627000	0.12638	148.864	68.9993	68.5318	108.4326	106.6944	28192.4727	91.918	-0.045991	102.8826	1788950
005	2018-11-12t1144	1542044863.38	adult	113.7543	50.0002	-122.0002	1337.5318	105.0557	84746.6788	268569.1952	4673438.5196	5831.42	-0.067076	1044.53	-0.35025	445.8893	-1.2872	4559.8638	-0.13172	4477.0659	2020019.75	3160.5199	0.29055	4031.0573	0.057961	46173600	0.54464	277.332	61.2979	58.3492	168.9929	159.9445	74863.8438	96.5245	0.064074	140.7904	2709670
005	2018-11-12t1544	1542059262.56	adult	117.7541	53.9999	-118.0004	946.0502	70.4758	55199.8286	174210.672	2687400.271	6225.69	0.077504	1524.72	0.95404	1280.0181	1.0846	5080.8657	0.28878	4993.4653	1468370.25	3589.1785	0.73777	4730.963	0.58243	43980700	0.34519	155.864	75.8318	75.1372	122.2168	119.6379	35320.6445	100.7447	0.14921	114.1412	2187370
005	2018-11-12t1944	1542073661.65	adult	121.7538	57.9997	-114.0007	912.6392	68.2218	51109.2937	161163.3349	2398300.3387	4933.86	-0.56766	1466.58	0.79214	1346.036	1.2902	4441.9834	-0.33358	4416.0205	1190451.5	3332.1478	0.43432	4264.8579	0.16585	39185500	-0.059623	312.176	72.7821	72.3421	113.4144	110.6026	30395.0469	95.3712	-0.21062	106.551	1944660
005	2018-11-12t2344	1542088061.72	adult	125.7538	61.9997	-110.0007	861.8146	68.3425	48870.917	154307.6971	2301168.1625	5251.7	-0.46321	1429.73	0.6963	1234.0392	0.98697	4608.8818	-0.22385	4578.679	1179873.75	3172.6425	0.24325	4290.0514	0.14996	36563900	-0.28708	245.852	75.7696	74.4146	129.7339	126.2349	33211.8711	103.0865	0.018771	119.1562	1937730
005	2018-11-13t0344	1542102462.97	adult	129.7542	66.0001	-106.0003	985.9055	67.9214	54539.6718	171940.6169	2505979.4437	7559.6	0.57958	1510.22	0.94883	1161.9028	0.79823	6100.8906	1.044	5965.9434	1744854.75	3743.3077	0.8931	5426.0554	1.0615	43088200	0.25868	204.932	81.4126	79.8501	146.0777	142.3515	41778.2109	112.8728	0.3486	133.5977	2322780
005	2018-11-13t0744	1542116862.77	adult	133.7541	70	-102.0004	961.8625	70.8729	56435.3055	178014.7788	2767089.6525	7045.03	0.29622	1451.86	0.80889	1074.1368	0.55505	5677.4316	0.64487	5593.6177	1674842.375	3593.6131	0.73491	4949.5461	0.64843	42825600	0.24438	248.484	81.6701	79.8025	152.0304	147.09	44848.9648	113.533	0.24283	138.2502	2409020
005	2018-11-13t1144	1542131262.41	adult	137.754	73.9999	-98.0005	948.533	73.7633	51839.5902	163410.0722	2415045.1145	7916.64	0.68208	1604.79	1.3476	1160.4999	0.86876	5999.667	0.90184	5844.8391	1631909.375	4180.0948	1.4916	5396.2107	1.036	43515600	0.32328	352.279	76.6716	74.8648	147.802	144.0873	40202.1562	108.1289	-0.1981	132.2989	2079030
005	2018-11-13t1544	1542145665.18	adult	141.7548	78.0007	-93.9997	717.8626	75.7096	41101.6485	130405.326	1980887.2691	6551.13	-0.011443	1626.28	1.5151	1508.7673	2.1166	4914.4106	-0.022105	4647.7939	1061512.75	3503.5987	0.68875	4322.1791	0.072719	34969900	-0.45688	192.117	80.6337	79.0358	146.4901	143.0265	31641.8496	112.3722	-0.15453	135.4375	1733870
005	2018-11-13t1944	1542160063.67	adult	145.7544	82.0003	-90.0001	1089.9129	110.3273	73012.4344	231500.9389	4515687.5456	4137	-1.2318	856.422	-1.168	431.749	-1.6323	3422.4561	-1.2582	3385.1526	1303955.75	2378.3379	-0.79197	3092.7583	-1.0917	32568000	-0.67672	260.608	66.519	63.7813	175.9051	169.1569	67019.8594	98.8374	-1.1441	150.777	2529580
005	2018-11-13t2344	1542174462.83	adult	149.7541	86	-86.0004	1111.4202	87.8934	64462.8951	203744.1526	3218003.1642	6437.27	-0.095487	1275.17	0.41299	769.2567	-0.40667	4890.2847	-0.0055639	4781.7273	1652916.25	3352.8127	0.59521	4427.2677	0.18905	42977100	0.39618	251.099	77.1847	74.6032	165.741	161.615	56020.4688	114.4938	-0.41299	149.0342	2601360
005	2018-11-14t0344	1542188862.82	adult	153.7541	90	-82.0004	953.5981	68.3877	53400.9133	168263.0283	2526030.4473	6775.5	0.083241	1505.16	1.3943	1195.0236	1.2693	5573.9409	0.59156	5473.1694	1560703.5	3918.0596	1.4817	5110.6378	0.89294	42054100	0.36995	276.599	84.7381	81.631	175.5059	171.0443	49141.6641	124.0769	-0.014682	157.3607	2367580
005	2018-11-14t0744	1542203262.49	adult	157.754	93.9999	-78.0005	914.9603	71.4179	54245.0176	171074.2677	2730702.8519	6654.14	0.044657	1470.79	1.3531	1241.152	1.5337	4986.7026	0.14833	4878.2078	1416223.5	3511.9454	0.97779	4566.4277	0.40922	41652800	0.40397	299.373	88.8158	85.6541	178.0836	174.7459	50575.7422	127.9747	0.044625	161.4997	2515260
005	2018-11-14t1144	1542217663.71	adult	161.7544	98.0003	-74.0001	918.6346	89.5805	59982.5137	189340.0287	3365577.4838	6060.9	-0.21959	1323.68	0.8434	777.7838	-0.2646	4850.3687	0.085535	4778.4365	1518165.375	3511.6003	1.0662	4494.7794	0.39585	41382100	0.45576	263.395	77.3142	76.063	141.9784	138.2926	44439.25	109.3835	-1.1189	129.8519	2417070
005	2018-11-14t1544	1542232066.06	adult	165.755	102.0009	-69.9995	899.5808	94.2358	54492.6158	172512.1771	2876446.2052	4891.97	-0.76375	1480.05	1.5932	1273.9012	1.8467	4300.4126	-0.31104	4251.9482	1225617.625	3456.4762	1.079	4054.0229	0.024286	42117800	0.60994	278.008	86.4196	84.0182	183.3789	177.7218	52262.9766	123.1339	-0.51561	156.5595	2459240
005	2018-11-14t1944	1542246466.01	adult	169.755	106.0009	-65.9995	934.2575	71.5624	54646.5604	172313.5144	2690609.5815	6598.25	0.13284	1531.64	1.9187	1258.5585	1.8728	5562.9741	0.79447	5526.886	1591010.625	3722.928	1.5815	5081.1701	1.1174	43731400	0.8548	311.123	89.6625	86.8545	179.4621	174.461	51326.1562	125.8171	-0.51917	160.3536	2560040
005	2018-11-14t2344	1542260863.42	adult	173.7543	110.0002	-62.0002	1300.8528	102.094	85623.5866	271587.187	4899106.6622	6801.58	0.28398	979.385	-0.39383	448.2925	-1.5735	4788.5181	0.22206	4623.0312	2140467.5	3162.5931	0.82545	4270.9615	0.38424	43719700	0.94007	266.234	64.7602	61.4596	180.0776	174.6489	80494.6797	101.2731	-1.8452	145.5711	2890890
005	2018-11-15t0344	1542275263.21	adult	177.7542	114.0001	-58.0003	694.5016	110.3916	37905.5834	122119.8407	1952368.7418	4756.89	-0.69665	1171.64	0.52809	803.0128	0.020923	4210.7764	-0.18747	4161.9697	837944.5	2954.7801	0.59507	3904.884	0.091413	23292200	-0.98573	249.95	97.7068	94.5611	191.2661	187.9279	38061.9609	138.6838	-0.18592	175.1693	1942410
005	2018-11-15t0744	1542289664.21	adult	181.7545	118.0004	-54	1050.7457	108.4987	66377.3485	210642.1067	3736715.4989	5816.01	-0.10803	1063.46	0.11443	616.581	-0.78817	4615.415	0.22698	4560.6489	1601549	3134.4998	0.97055	4290.7155	0.55987	36845700	0.43861	365.383	101.268	96.125	254.8196	246.9259	88422.3906	167.4564	0.9759	218.1575	3508630
005	2018-11-15t1144	1542304064.57	adult	185.7546	122.0005	-49.9999	1181.9577	99.434	68120.2203	217861.8111	3343257.1407	5390.38	-0.27425	1001.21	-0.11069	591.7569	-0.8847	4173.8862	-0.075418	4093.9844	1490077.375	2855.7349	0.61298	3670.4166	-0.00081099	35668900	0.40642	330.452	106.535	103.3604	247.4208	240.8415	88329.2344	167.1733	0.77773	212.5772	3795400
005	2018-11-15t1544	1542318466.75	adult	189.7552	126.0011	-45.9993	1174.4062	87.1407	67066.8569	213115.7135	3277480.119	6888.94	0.56212	953.84	-0.27738	605.014	-0.8052	3728.468	-0.38974	3519.5283	1308692.25	2575.6808	0.24047	3280.2042	-0.33528	33467400	0.26676	367.801	112.562	107.8357	257.1153	251.8558	90247.4609	179.1571	1.1122	227.8936	3949470
005	2018-11-15t1944	1542332863.61	adult	193.7543	130.0002	-42.0001	1211.4782	85.2747	71059.4438	225433.4085	3523376.685	5646.74	-0.03753	855.362	-0.70385	573.4808	-0.94839	3282.7715	-0.71438	3101.7618	1221191	2229.5058	-0.25766	2847.4957	-0.72708	31781000	0.16924	341.264	112.468	107.7174	255.4569	247.1576	95029.9844	180.6587	0.99031	226.8006	4178760
005	2018-11-15t2344	1542347263.8	adult	197.7544	134.0003	-38.0001	960.1124	99.8604	63067.5867	200668.1763	3523150.3287	5947.38	0.17663	850.962	-0.68511	585.2249	-0.87925	3210.5901	-0.7211	2985.573	1059494.75	2121.6082	-0.37286	2790.4511	-0.72854	28004300	-0.15161	336.571	113.094	107.8444	259.8049	254.16	85735.625	188.2362	1.1228	230.616	3721810
005	2018-11-16t0344	1542361663.85	adult	201.7544	138.0003	-34.0001	1073.3234	91.5461	62389.8668	198566.3288	3200692.5698	5513.97	-0.0051357	827.871	-0.76101	581.0626	-0.89038	2997.6975	-0.85677	2714.0103	980247.125	1996.6867	-0.52181	2532.0025	-0.94744	27031700	-0.18799	368.441	117.822	111.7941	262.4782	254.4301	85830.3672	191.9184	1.0981	235.8926	3847110
005	2018-11-16t0744	1542376063.52	adult	205.7543	142.0002	-30.0002	1192.1049	87.5276	70912.0878	224764.399	3543017.611	4049.39	-0.76745	758.11	-1.0801	546.6528	-1.0642	2684.6067	-1.0926	2568.1384	995989.125	1854.3651	-0.71032	2370.8188	-1.0709	28103900	-0.011072	368.595	115.604	109.9763	268.8513	263.1859	99743.8438	189.4654	0.84596	233.4984	4285550
005	2018-11-16t1144	1542390464.77	adult	209.7547	146.0006	-25.9998	1167.0294	96.6981	73367.7804	232560.738	3889290.0439	3449.59	-1.0663	734.517	-1.1755	537.6097	-1.109	2593.5151	-1.132	2509.6604	993316.3125	1810.6708	-0.73723	2318.9043	-1.0798	28109200	0.052486	356.096	116.641	110.8976	270.1509	264.2016	103467.7969	196.85	0.97654	244.4223	4463720
005	2018-11-16t1544	1542404865.62	adult	213.7549	150.0008	-21.9996	1140.0056	91.6143	71459.4387	227025.0076	3713440.7686	3315.85	-1.1084	722.863	-1.2138	538.771	-1.0995	2452.9739	-1.2188	2397.9573	917412.25	1723.9622	-0.84164	2188.3416	-1.1784	26967100	-0.012823	371.039	120.443	114.5486	280.6399	275.7413	104959.3125	199.7715	0.94526	250.4827	4493230
005	2018-11-16t1944	1542419263.14	adult	217.7542	154.0001	-18.0003	1029.0553	103.5864	68580.2045	217453.8716	3922839.7632	3583.49	-0.91883	721.106	-1.2025	540.5313	-1.0864	2417.094	-1.2136	2337.6365	865319.625	1691.8257	-0.85479	2169.4027	-1.1564	25766600	-0.088455	369.655	121.129	113.4019	271.8871	262.9719	97335.5859	205.4	1.0146	247.1867	4328190
005	2018-11-16t2344	1542433663.43	adult	221.7543	158.0002	-14.0002	1051.7122	100.0984	69078.3893	219401.5164	3854455.0527	3772.92	-0.76964	707.538	-1.2552	539.1578	-1.0913	2372.3342	-1.2188	2280.7383	854040.3125	1645.4589	-0.89454	2109.295	-1.1818	25462200	-0.061376	370.064	122.278	114.6587	275.0511	267.7517	99018.3828	208.9474	1.0107	250.1453	4400410
005	2018-11-17t0344	1542448063.39	adult	225.7543	162.0002	-10.0002	1045.9923	101.4585	64223.592	205125.0059	3450951.0026	4110.58	-0.52608	725.248	-1.1396	552.5682	-1.01	2421.4087	-1.1346	2275.549	813593.3125	1637.4115	-0.8672	2097.4338	-1.1532	24332100	-0.13384	393.85	129.235	120.8687	283.8618	276.061	95377.5547	216.7042	1.1504	258.5641	4335830
005	2018-11-17t0744	1542462463.77	adult	229.7544	166.0003	-6.0001	1057.8919	100.0568	69422.1506	220591.4929	3846789.946	4753.28	-0.085937	700.493	-1.2569	542.9926	-1.0646	2399.2078	-1.1188	2289.884	870912.4375	1650.5236	-0.80125	2120.5313	-1.084	25372500	0.060926	379.311	126.909	117.3241	293.9759	287.3966	106713.2422	224.9198	1.3001	270.527	4596780
005	2018-11-17t1144	1542476864.35	adult	233.7545	170.0004	-1.9999	1067.3412	90.8352	67873.8082	215026.2024	3650555.0116	5005.03	0.12575	698.6	-1.2497	542.2957	-1.0678	2448.1846	-1.0321	2331.5588	869105.5625	1629.7512	-0.79661	2113.8853	-1.0486	24732500	0.050001	390.86	127.169	116.8757	298.1149	292.1611	105830.8047	229.0937	1.3126	274.7408	4502160
005	2018-11-17t1544	1542491263.89	dead	237.7544	174.0003	1.9999	1052.3683	89.8525	66504.9518	211006.0597	3539283.8334	4157.07	-0.35944	706.716	-1.1853	546.973	-1.0379	2434.3525	-1.0071	2344.1992	844720.3125	1641.7537	-0.73121	2144.0711	-0.96867	24519500	0.094449	401.682	130.671	119.4718	306.2008	300.8943	106251.6953	236.946	1.4427	285.0262	4533640
006	2018-11-07t1609	1541628762.8	egg	-1.8315	-65.5857	-213.5867	156.6308	26.6094	2929.3509	9311.3745	49813.5783	0	2590.0446	0	0.63245	0	0.34274					0	2.0616	0	4.8877	0	3.82	0	0	0				0	-0.24632	0	0
006	2018-11-07t1948	1541641949.7	larva	1.8315	-61.9226	-209.9237	151.6299	27.1987	2819.2371	8973.8051	48737.0298	0	2108.1498	0	0.14878	0	-0.081759					0	0.92768	0	1.4965	0	1.9516	0	0	0				0	-0.33169	0	0
006	2018-11-07t2348	1541656352.4	larva	5.8323	-57.9219	-205.923	151.0488	27.7352	2816.5607	8970.1195	49278.9612	0	1388.425	0	-0.3249	0	-0.47298					0	0.11452	0	0.3352	0	0.93247	0	0	0				0	-0.43037	0	0
006	2018-11-08t0348	1541670751.02	larva	9.8319	-53.9223	-201.9233	153.5418	28.0829	2868.0462	9131.2827	50563.0026	0	-0.21877	0	-0.7546	0	-0.81131					0	-0.49406	0	-0.36513	0	0.25658	0	0	0				0	-0.53567	0	0
006	2018-11-08t0749	1541685160.26	larva	13.8344	-49.9197	-197.9208	165.2725	27.1715	3085.9024	9798.2746	53390.3351	0	-0.74906	0	-1.1496	0	-1.1107					0	-0.98842	0	-0.88183	0	-0.25857	0	0	0				0	-0.64902	0	0
006	2018-11-08t1149	1541699564.43	larva	17.8356	-45.9185	-193.9196	399.7204	43.0409	8478.6064	26905.0463	175461.336	233.743	-0.65431	162.519	-0.31404	162.0735	-0.18109	220.3902	-0.44179	219.8856	10358.3369	196.565	-0.65636	212.387	-0.68016	750189	-0.4404	80.3872	44.283	44.2604	73.6246	72.9561	3460.355	61.5831	0.37126	69.6008	204410
006	2018-11-08t1549	1541713966.64	larva	21.8362	-41.9179	-189.919	717.8616	51.2561	20302.8715	64735.1546	530966.7825	572.844	-0.44606	221.406	-0.27908	176.5094	-0.38113	522.0883	-0.15686	518.4664	56907.6289	444.4909	-0.19751	503.6826	-0.31617	2408670	-0.33537	97.6169	45.6854	45.4575	75.1158	73.7494	8187.6177	63.2871	0.33128	70.7695	497012
006	2018-11-08t1949	1541728367.2	larva	25.8364	-37.9178	-185.9189	388.3897	64.6336	11661.2712	37889.0456	369710.3431	784.03	-0.47755	288.69	-0.18973	219.0787	-0.37403	688.4293	-0.28672	682.8829	43371.043	576.7516	-0.18771	660.3031	-0.34593	1800850	-0.87358	87.4333	43.005	42.8323	73.9318	73.1769	4657.7065	61.3317	0.21295	69.7818	268265
006	2018-11-08t2349	1541742766.92	larva	29.8363	-33.9179	-181.9189	444.4538	47.2418	16912.9811	53471.4808	558773.8433	1126.54	-0.34525	354.083	-0.12027	252.6528	-0.42613	965.4476	-0.15846	952.6049	86890.2812	793.8036	0.084564	901.2462	-0.18326	3170110	-0.84478	106.721	50.5449	50.0796	84.7262	83.0953	7625.354	70.2831	0.32225	79.3543	452529
006	2018-11-09t0349	1541757162.4	larva	33.835	-29.9191	-177.9202	602.5094	40.667	18828.101	59308.8198	511788.8837	265.774	-1.6283	172.975	-1.647	172.3527	-1.1784	231.3908	-2.0124	229.5599	23370.4688	208.3043	-2.0741	223.873	-2.0218	1739950	-1.4995	124.745	47.1616	46.7319	79.1039	77.9144	7989.4941	65.8939	0.13125	74.3596	474398
006	2018-11-09t0749	1541771569.64	larva	37.8371	-25.9171	-173.9182	450.1944	47.8087	17256.4564	54773.9055	556810.4993	1528.81	-0.45728	656.643	1.0744	663.2138	1.5156	1370.4152	-0.24054	1355.1647	126078.1953	1085.5976	0.13618	1308.4216	-0.07567	5991210	-0.79463	108.888	61.9183	61.7122	95.5518	94.6116	8790.7646	82.0057	0.44048	91.3837	564943
006	2018-11-09t1149	1541785978.57	larva	41.8395	-21.9146	-169.9157	473.4744	39.377	14082.016	44510.2212	360482.9391	257.873	-1.982	180.171	-2.2109	179.5077	-1.5731	238.563	-2.494	236.8609	18130.791	215.0226	-2.6221	230.5675	-2.5153	1357410	-2.0869	120.207	47.1969	47.0002	79.6427	77.6633	6052.8423	65.8894	-0.11314	74.0527	355581
006	2018-11-09t1607	1541801436.36	larva	46.1334	-17.6208	-165.6219	831.278	72.0667	40930.8392	129380.3721	1793357.9913	1413.7	-1.082	414.065	-1.1342	336.417	-0.90299	1160.6882	-1.2883	1141.7452	249547.9688	841.9531	-1.2905	1043.2372	-1.2963	8893710	-0.86107	109.985	53.7689	53.5047	86.8377	85.2818	18670.0977	73.3147	0.0069728	81.9979	1154900
006	2018-11-09t1944	1541814474.37	larva	49.755	-13.9991	-162.0002	1006.5272	55.1741	30616.7601	97108.7004	804332.8119	275.933	-2.2338	187.758	-2.702	187.1269	-1.856	248.4743	-2.8656	246.494	40749.793	224.9767	-3.1077	241.6179	-2.9415	3072290	-2.2683	126.582	48.9146	48.6543	81.4812	79.2014	13362.9141	67.8584	-0.27542	76.5386	800389
006	2018-11-09t2344	1541828871.37	larva	53.7542	-10	-158.001	627.3707	60.9443	29625.7041	93569.9983	1195050.5875	2041.88	-0.95544	525.824	-1.045	419.0295	-0.81157	1667.3578	-1.0821	1641.716	260107.8125	1146.4094	-1.145	1540.4968	-1.0158	8192340	-1.6197	403.034	49.8449	49.3215	90.0584	85.5632	14049.1182	72.2738	-0.2097	81.6228	776583
006	2018-11-10t0344	1541843272.09	larva	57.7544	-5.9998	-154.0008	670.1118	48.3063	20270.7196	64026.6121	574373.8664	289.08	-2.447	195.068	-3.0564	194.5085	-2.0361	257.5254	-3.1666	254.7722	28070.2676	232.8284	-3.4786	248.2255	-3.2915	2114150	-2.8871	111.073	47.1879	46.8346	80.6982	78.5535	8796.1055	66.077	-0.65622	75.0292	511422
006	2018-11-10t0744	1541857670.52	larva	61.754	-2.0002	-150.0013	684.1869	54.4602	28736.5328	90587.6874	1030910.379	2770.43	-0.79379	881.341	0.30669	820.8149	0.74131	2304.6274	-0.78774	2268.8856	350303.375	1776.0021	-0.31401	2103.6262	-0.68459	13347000	-1.3468	117.907	66.179	66.0693	101.7874	100.9156	15471.6914	88.3129	0.58343	98.0049	1002220
006	2018-11-10t1144	1541872071.87	adult	65.7543	2.0002	-146.0009	959.8778	86.2155	52671.5128	166890.3408	2456119.1945	3141.54	-0.69899	736.219	-0.63694	450.9326	-1.0378	2751.0823	-0.49555	2721.2075	759298.6875	2077.1543	0.03933	2601.6648	-0.20788	20289500	-0.58719	127.676	54.5295	54.0885	89.3627	88.0968	24664.1035	74.8676	-0.4276	84.2396	1502780
006	2018-11-10t1544	1541886470.95	adult	69.7541	5.9999	-142.0011	484.8581	52.2036	19436.0886	61479.3317	658277.445	298.219	-2.6092	207.921	-3.078	207.4815	-2.0744	271.0746	-3.5325	269.2225	27920.6855	246.7233	-3.5117	262.5687	-3.395	2135350	-3.1288	124.475	48.7606	48.4335	82.4894	80.3553	8496.4131	67.7814	-1.106	76.9476	500771
006	2018-11-10t1944	1541900872.07	adult	73.7544	10.0002	-138.0008	589.2248	60.2948	25445.3408	80807.3589	970094.0953	3171.25	-0.89094	1091.14	0.54342	982.7733	0.8594	2852.6853	-0.80713	2841.1375	385112.5	2317.5094	0.049375	2709.1709	-0.41736	14645300	-1.6084	271.745	65.6007	65.335	102.9854	98.9623	13903.0244	86.2625	0.37663	95.7121	880492
006	2018-11-10t2344	1541915270.66	adult	77.754	13.9999	-134.0012	1599.8771	56.1603	55271.9203	174410.5866	1690928.8761	320.698	-2.5454	216.533	-2.7916	215.8739	-1.9686	281.7939	-3.7185	279.4016	82847.3906	256.0065	-3.1923	273.2262	-3.1391	6354150	-2.5327	119.711	54.7775	54.4357	88.4745	87.1387	26011.4902	74.7713	-0.48543	83.61	1607450
006	2018-11-11t0344	1541929671.29	adult	81.7542	18	-130.001	1491.3924	90.9395	66099.6112	210362.524	2673518.8009	2363.29	-1.4333	350.859	-2.2428	233.8253	-1.8735	1918.0503	-2.0992	1906.306	669399.5625	1064.7031	-1.9518	1646.914	-1.6694	12214800	-1.9324	191.228	50.8494	50.4182	87.0732	85.2145	30388.5469	71.9325	-0.63712	81.2608	1770270
006	2018-11-11t0744	1541944070.06	adult	85.7538	21.9997	-126.0014	1086.2524	60.8548	38592.8585	122287.9306	1264788.4541	327.421	-2.5011	226.305	-2.5931	225.1447	-1.8777	298.7608	-3.8548	296.5542	61245.9688	268.3813	-2.9748	288.001	-2.9597	4634270	-2.6563	150.547	47.8471	47.4685	82.4513	80.2169	16902.5137	67.8727	-0.84851	76.7786	979814
006	2018-11-11t1144	1541958471.57	adult	89.7543	26.0001	-122.001	2344.9355	74.2906	109675.5684	345635.4003	4710568.9555	3255.8	-1.0451	594.318	-1.4472	263.2618	-1.7478	2701.1631	-1.5061	2674.3914	1558571.125	1993.0372	-0.7796	2463.8111	-0.95942	34258300	-0.042431	207.781	49.1653	48.4685	89.1039	87.0286	51412.9453	71.7064	-0.65044	82.9016	2834030
006	2018-11-11t1544	1541972870.32	adult	93.7539	29.9998	-118.0013	2708.5064	69.1639	115240.494	363759.0542	4326552.5824	4696.71	-0.38408	599.629	-1.4496	257.3994	-1.7625	3762.7871	-0.54205	3645.8386	2287774.5	2240.2366	-0.53099	3241.8979	-0.32747	36410100	0.041183	313.5	64.4847	63.3211	112.008	110.1063	68100.875	92.3631	0.33573	104.7682	3915570
006	2018-11-11t1944	1541987272	adult	97.7544	34.0002	-114.0009	828.8893	63.9189	43034.0677	135655.7963	1903264.8262	5941.93	0.16452	1369.89	0.71065	1230.0101	1.0444	5048.812	0.62442	4977.0327	1141031.5	2878.8818	0.16401	4606.7847	0.77598	30889700	-0.50553	393.7	73.0623	72.7244	113.8734	110.4876	25735.3926	95.6016	0.4066	106.0406	1647480
006	2018-11-11t2344	1542001670.66	adult	101.754	37.9999	-110.0012	4692.99	60.6747	154525.41	488650.9608	4577978.6809	2779.56	-1.3914	245.07	-2.4915	237.2651	-1.8373	902.8398	-3.4428	588.0112	743037.125	286.9876	-2.8698	329.4662	-2.8924	20153800	-1.4576	202.976	54.3912	53.0952	110.4661	107.8063	90913.6016	80.4774	-0.39628	99.3266	4472970
006	2018-11-12t0344	1542016071.81	adult	105.7543	42.0002	-106.0009	128.1869	31.28	2696.7111	8668.5426	53211.7624	0	-2.7442	0	-3.1852	0	-2.5239					0	-3.2031	0	-3.1864	0	-3.1554	0	0	0				0	-4.2245	0	0
006	2018-11-12t0744	1542030471.86	adult	109.7543	46.0002	-102.0009	4493.2168	77.1439	185135.9082	585116.2808	6931632.6141	1390.53	-2.1187	253.29	-2.502	248.4337	-1.8331	516.8256	-3.8451	424.5948	505455.4375	307.1125	-2.8652	372.017	-2.8984	24751400	-1.1675	216.165	57.1953	55.2682	124.6901	121.7	121946.8828	87.0647	-0.26935	110.9553	5589120
006	2018-11-12t1144	1542044871.77	adult	113.7543	50.0002	-98.0009	4247.8352	92.225	217584.412	687215.9631	10264099.6132	4487.53	-0.69741	494.818	-1.8577	266.8885	-1.7954	3019.2261	-1.5482	2841.8911	3444937	1878.3766	-1.1321	2597.8328	-1.1081	56444900	1.3798	251.649	61.6517	59.2085	163.097	158.1769	186093.6875	92.8863	-0.10198	137.102	7032740
006	2018-11-12t1544	1542059270.87	adult	117.7541	53.9999	-94.0012	1455.0176	101.7042	86218.4511	272819.8215	4417345.9435	4575.03	-0.69454	930.166	-0.68227	451.3984	-1.2855	3899.5129	-0.78123	3843.2705	1758680.375	2562.5037	-0.39839	3526.2643	-0.39299	41903000	0.17594	380.708	70.0311	67.0413	214.4129	211.8572	96700.1953	105.1744	0.35073	146.5243	3154830
006	2018-11-12t1944	1542073669.89	adult	121.7538	57.9996	-90.0014	1371.6805	80.9079	61353.3377	195378.6088	2456392.5957	422.025	-2.6777	258.181	-2.5711	256.7439	-1.8674	352.0956	-3.9847	347.4664	113726.8906	305.2111	-2.931	332.8488	-3.0223	8336680	-2.592	221.161	66.2664	64.1953	158.9878	156.1904	51353.0625	95.3642	-0.21094	130.1216	2139740
006	2018-11-12t2344	1542088069.98	adult	125.7538	61.9997	-86.0014	2525.4683	77.5111	128293.5705	404997.1833	5452756.3788	5373.91	-0.40587	691.323	-1.4012	294.6158	-1.791	3656.3567	-1.0629	3487.2026	2460728	2251.4997	-0.79469	3063.6874	-0.85332	46508800	0.54151	176.065	69.7629	67.2297	135.7467	133.3228	91357.5469	106.7251	0.18789	125.6866	4693300
006	2018-11-13t0344	1542102471.27	adult	129.7542	66	-82.0011	1498.8442	68.0117	69271.9093	219397.0935	2707598.9306	427.032	-2.7904	262.08	-2.708	259.1337	-1.9443	376.6257	-3.9382	372.2941	137468.375	319.359	-3.055	359.8212	-3.1554	9552830	-2.6	194.261	62.1204	59.3874	146.6887	143.6483	53541.3594	96.2804	-0.4456	132.6187	2264290
006	2018-11-13t0744	1542116870.98	adult	133.7541	69.9999	-78.0011	1684.3023	92.2838	97166.2915	306691.4191	4773106.7672	4727.82	-0.81058	829.316	-1.0937	427.7423	-1.4771	3456.8955	-1.2669	3268.474	1756102.875	2319.5924	-0.78354	3017.498	-1.0018	42110200	0.1815	272.06	71.8591	69.3164	170.6084	164.4298	86669.0469	108.8788	0.010218	142.2116	3648790
006	2018-11-13t1144	1542131270.64	adult	137.754	73.9998	-74.0012	2211.692	75.8749	83308.6262	263034.868	2933925.4925	446.017	-2.9355	265.73	-2.967	262.6885	-2.0723	374.9219	-3.8932	369.6789	165715.4688	323.2959	-3.3014	358.6591	-3.4103	11722200	-2.5752	185.877	59.8176	57.2658	141.616	139.2088	62594.25	95.0452	-0.8889	128.5295	2638730
006	2018-11-13t1544	1542145673.56	adult	141.7548	78.0007	-70.0004	2298.4566	114.1885	127453.4869	404870.5439	6539860.3892	5137.53	-0.70574	558.668	-2.1391	294.8294	-2.0469	3387.9067	-1.3115	3155.7878	2259733.75	1989.9818	-1.2827	2861.3403	-1.2639	37250300	-0.24094	253.724	61.9777	59.5706	152.3399	148.1911	101610.7188	95.7092	-1.0873	134.7037	4132490
006	2018-11-13t1944	1542160072.18	adult	145.7544	82.0003	-66.0008	2348.059	85.4191	99665.869	314978.0484	3839222.581	452.852	-3.0621	270.892	-3.2982	267.7768	-2.2216	390.1573	-3.7972	384.3473	205222.7188	329.156	-3.5852	368.2088	-3.6687	14237800	-2.4701	261.432	63.6313	60.4644	169.021	163.4581	88905.0703	102.1255	-0.9512	144.3196	3344400
006	2018-11-13t2344	1542174471.43	adult	149.7542	86.0001	-62.001	1900.7069	74.9569	88119.6042	277843.4845	3559927.4887	481.104	-3.071	272.932	-3.4248	269.7247	-2.2782	394.0352	-3.74	388.6562	182832.3125	331.1612	-3.6734	371.1039	-3.7381	12649100	-2.6307	259.328	66.0369	62.7935	182.8182	178.0428	84827.6406	102.1773	-1.1485	152.4944	3060480
006	2018-11-14t0344	1542188871.66	adult	153.7543	90.0001	-58.0009	1291.9004	73.6646	52924.1154	167764.4281	1904918.3144	548.279	-3.0246	273.329	-3.4858	269.2336	-2.3144	436.466	-3.6474	431.8694	122210.4688	331.6912	-3.6933	410.7218	-3.7038	7637360	-3.0777	285.14	68.9913	64.4064	221.5014	217.9778	62020.4062	106.7018	-1.0328	199.8427	1927750
006	2018-11-14t0744	1542203271.38	adult	157.7542	94.0001	-54.001	976.4438	73.2068	53481.7477	168950.5585	2522857.6244	5475.84	-0.54131	1246.19	0.4434	1122.6851	1.0631	4280.4199	-0.43226	4181.1104	1202798	2737.659	-0.15339	3732.1923	-0.4089	34899400	-0.26856	356.847	92.4581	90.8818	167.3331	161.7468	47020.5898	130.027	0.16027	153.0453	2589290
006	2018-11-14t1144	1542217672.76	adult	161.7546	98.0004	-50.0006	913.55	70.5316	54401.513	171652.0616	2704716.896	5539.23	-0.47857	1138.36	0.077824	774.6443	-0.27737	4245.9751	-0.41109	4153.9561	1210102.875	2732.5646	-0.085392	3756.6472	-0.33007	32346400	-0.43771	282.293	79.3232	76.7699	184.9366	177.317	52706.9297	127.6519	-0.1312	161.7144	2253970
006	2018-11-14t1544	1542232075.37	adult	165.7553	102.0012	-45.9999	855.2934	72.1722	49249.42	155442.4654	2359594.4194	5545.24	-0.43904	1295.33	0.81417	911.261	0.33546	4448.2432	-0.18928	4393.551	1147646.75	3129.6044	0.58931	4054.4557	0.024718	33350900	-0.25231	263.221	101.925	98.8195	191.2478	186.0662	49341.9219	145.1437	0.62925	172.3554	2624260
006	2018-11-14t1944	1542246475.32	adult	169.7553	106.0011	-41.9999	870.8671	67.5584	48290.7782	152470.0696	2258338.0039	5214.16	-0.55887	1219.57	0.5764	900.9003	0.34736	4087.9258	-0.42594	3966.4717	1034245.25	2795.9775	0.17444	3606.5779	-0.35016	30817200	-0.41383	299.191	101.075	98.1117	197.1086	190.8429	49868.4844	149.0872	0.64807	178.7999	2554060
006	2018-11-14t2344	1542260872.66	adult	173.7546	110.0004	-38.0007	691.7542	117.1763	50584.5074	162457.52	3241002.6497	4699.62	-0.77254	1075.09	0.026455	654.3351	-0.67304	3970.1523	-0.45932	3944.7659	1048120.25	2665.4967	0.060298	3630.8206	-0.2577	28298600	-0.5747	394.344	84.157	82.1982	177.7038	173.7739	46913.8125	131.8574	-0.36213	162.0585	2215180
006	2018-11-15t0344	1542275272.47	adult	177.7545	114.0004	-34.0007	920.1314	72.7184	54302.6363	171620.7816	2650468.5916	5745.91	-0.19516	962.882	-0.40661	579.1855	-0.98105	3908.8196	-0.44101	3749.6968	1110104.75	2348.8977	-0.35	3306.1064	-0.51436	27322700	-0.58799	423.924	91.8051	90.8293	185.9511	181.1637	52810.125	146.505	0.18107	172.9674	2605060
006	2018-11-15t0744	1542289673.66	adult	181.7548	118.0007	-30.0004	523.619	73.4897	27713.5193	88983.8803	1299636.3868	6455.54	0.21907	1081.46	0.19665	840.8079	0.24083	4391.4668	0.037222	4221.1021	641154.1875	2492.2071	-0.04496	3607.6575	-0.13731	15727600	-1.6552	230.946	99.2783	95.8459	191.5045	188.1206	27959.6582	154.4152	0.38333	178.3333	1443800
006	2018-11-15t1144	1542304073.96	adult	185.7549	122.0008	-26.0003	1509.315	73.2228	66311.2845	210975.7379	2566331.6924	632.477	-2.7362	312.823	-3.3099	307.8315	-2.2192	504.8755	-3.2116	498.0643	176706.4062	378.9353	-3.3486	472.2379	-3.2955	10926900	-2.0719	364.634	78.6048	72.9503	242.3037	237.8548	84806.2891	127.9168	-0.94879	216.6762	2745670
006	2018-11-15t1544	1542318476.38	adult	189.7556	126.0014	-21.9996	792.9038	89.6507	49928.0591	158006.8339	2710813.6125	5287.01	-0.27718	892.285	-0.56821	615.3415	-0.75548	3540.678	-0.55195	3407.5002	924116.9375	2014.9718	-0.66613	3041.0397	-0.58394	23250300	-0.76912	265.704	104.26	100.5621	204.3754	199.2034	53341.9844	158.3104	0.22424	188.1555	2716700
006	2018-11-15t1944	1542332873.07	adult	193.7547	130.0005	-18.0006	1042.0668	88.9057	59845.0268	189677.5186	3044943.3692	5077.13	-0.34027	756.176	-1.1796	518.7269	-1.2181	3568.7908	-0.46455	3446.0562	1117031.5	1811.5702	-0.94032	2946.6813	-0.62293	23663800	-0.66761	301.122	100.15	94.6942	213.4964	207.3033	66824.3672	164.6837	0.33075	196.0384	3134080
006	2018-11-15t2344	1542347273.48	adult	197.7548	134.0006	-14.0004	913.6295	87.2112	54367.1312	172355.517	2824893.0726	5367.83	-0.13571	777.522	-1.043	536.8798	-1.123	3404.5815	-0.54962	3291.6462	970305.75	1800.7191	-0.90266	2912.777	-0.59886	22094800	-0.77088	291.171	105.14	100.162	219.3839	212.4693	62524.3984	171.8336	0.46519	201.3179	2987760
006	2018-11-16t0344	1542361673.45	adult	201.7548	138.0006	-10.0004	905.6374	87.1924	52680.988	167470.9789	2648131.3169	4824.47	-0.38215	760.773	-1.0932	541.0432	-1.0969	3378.7292	-0.51583	3268.8563	932529.25	1731.8151	-0.96396	2769.536	-0.69316	20967700	-0.83487	287.389	108.029	103.3104	223.1954	215.9086	61601.9453	176.7817	0.50797	205.5424	2977400
006	2018-11-16t0744	1542376073.22	adult	205.7547	142.0006	-6.0005	905.0963	74.8384	46071.1882	145671.5079	2097647.3894	5095.88	-0.18655	760.214	-1.0695	543.8044	-1.0792	3445.8357	-0.40311	3357.3932	833892.25	1670.8044	-1.0203	2804.2735	-0.60216	18368300	-1.071	274.117	112.833	107.2576	227.0207	223.7842	54939.0078	180.3053	0.49838	211.899	2726280
006	2018-11-16t1144	1542390474.67	adult	209.7551	146.001	-2.0001	598.908	69.7907	34362.1526	108978.9301	1645611.0226	5124.24	-0.1222	831.455	-0.68012	644.5257	-0.53233	3177.5181	-0.59649	2931.636	571953.25	1713.6479	-0.90302	2568.1042	-0.80744	14938700	-1.4116	287.997	124.205	119.1159	239.13	235.9967	43043.3984	192.9187	0.83112	225.3095	2231580
006	2018-11-16t1544	1542404875.45	dead	213.7553	150.0012	2.0001	863.4105	76.1098	47770.8243	151143.0041	2307135.9139	4775.41	-0.27218	764.882	-0.99558	553.0186	-1.0209	3282.5515	-0.4482	3150.9906	820637.875	1681.5283	-0.91503	2682.5776	-0.632	19119800	-0.90414	276.374	119.795	113.3992	234.3964	231.1242	58599.1055	191.8122	0.65783	221.4906	2994510
007	2018-11-07t1609	1541628770.99	larva	0	-53.5862	-221.5865	153.7822	28.1945	2873.1026	9149.4944	50784.0741	0	2362.4231	0	0.38375	0	0.12087					0	1.4236	0	2.4961	0	2.679	0	0	0				0	-0.28845	0	0
007	2018-11-07t1948	1541641958.04	larva	3.6631	-49.9232	-217.9234	168.1236	27.4208	3072.211	9753.9792	52930.7824	0	1816.0116	0	-0.074251	0	-0.26861					0	0.52041	0	0.86865	0	1.4202	0	0	0				0	-0.37611	0	0
007	2018-11-07t2348	1541656360.81	larva	7.6638	-45.9224	-213.9226	156.6822	27.5819	2914.0668	9270.7956	50766.6412	0	0.44324	0	-0.52649	0	-0.63348					0	-0.18238	0	-0.017836	0	0.59579	0	0	0				0	-0.4777	0	0
007	2018-11-08t0348	1541670759.51	larva	11.6635	-41.9227	-209.923	156.683	27.5846	2915.1077	9274.1734	50794.7991	0	-0.50384	0	-0.9393	0	-0.95258					0	-0.73139	0	-0.61752	0	0.0062462	0	0	0				0	-0.58645	0	0
007	2018-11-08t0749	1541685168.9	larva	15.6661	-37.9201	-205.9204	153.9039	27.3202	2835.4831	9023.3501	48917.26	0	-0.91615	0	-1.3205	0	-1.237					0	-1.1886	0	-1.0824	0	-0.461	0	0	0				0	-0.70405	0	0
007	2018-11-08t1149	1541699573.08	larva	19.6672	-33.919	-201.9192	472.7794	46.165	17049.0495	53847.1927	537537.7425	753.822	0.073873	280.802	0.36605	238.7901	0.23118	671.0889	0.6595	666.5718	61069.0859	525.5025	0.35969	642.6566	0.3238	2535920	-0.072637	177.037	49.2723	48.9652	81.6161	79.347	7427.0605	67.5402	0.45162	75.8124	444978
007	2018-11-08t1549	1541713975.25	larva	23.6678	-29.9184	-197.9186	141.2571	22.5153	2380.941	7563.8912	35673.9476	670.655	-0.45856	486.045	1.4021	496.0695	1.6879	656.7532	-0.070002	656.9181	9194.5449	610.6722	0.1722	642.4937	-0.15799	642065	-1.0132	90.8315	55.9331	55.2949	86.6785	86.1758	1213.4989	75.5817	0.54366	83.3708	73887.6
007	2018-11-08t1949	1541728375.9	larva	27.668	-25.9182	-193.9184	311.2108	36.5302	8619.806	27364.319	211803.3766	249.508	-1.329	170.578	-1.1604	170.0168	-0.82237	228.4282	-1.5454	226.5069	10736.127	205.6849	-1.5864	221.1819	-1.5734	788923	-1.2925	93.0782	44.4699	44.0848	74.8428	73.8211	3517.6104	63.1692	0.21276	71.8231	205673
007	2018-11-08t2349	1541742775.47	larva	31.6679	-21.9183	-189.9185	581.2414	49.2952	21143.3755	66817.8631	662409.672	266.007	-1.5221	174.584	-1.4645	174.1089	-1.0415	234.7548	-1.8505	232.2323	26527.291	211.7078	-1.8964	226.5169	-1.8638	1955690	-1.2926	90.1132	45.4502	45.214	76.2086	75.1804	8611.5703	63.6345	0.13202	71.7339	509134
007	2018-11-09t0349	1541757171.01	larva	35.6667	-17.9196	-185.9198	563.6313	51.2237	20622.9822	65249.3859	665986.7561	270.828	-1.7074	178.828	-1.7517	178.2851	-1.2454	240.375	-2.1188	238.3505	26441.2441	216.3304	-2.1866	233.3771	-2.1248	1953700	-1.573	96.5385	45.7225	45.3718	77.8329	76.626	8561.624	64.5475	0.049902	73.2994	499518
007	2018-11-09t0749	1541771578.24	larva	39.6687	-13.9175	-181.9178	442.2582	46.8264	15627.185	49531.9488	478234.303	267.341	-1.8843	182.017	-2.0356	181.7204	-1.4439	242.8594	-2.3632	240.2199	20157.3281	218.8295	-2.4636	234.4864	-2.3769	1510560	-1.9265	97.6158	46.0863	45.6773	77.9895	76.6796	6473.1284	65.1637	-0.056848	73.6955	382470
007	2018-11-09t1149	1541785987.14	larva	43.6712	-9.9151	-177.9153	544.6573	74.054	29106.7407	92319.9102	1353272.1493	1243.33	-1.1004	384.085	-1.1206	366.22	-0.61313	1035.83	-1.3074	1023.5596	158481.9844	679.1792	-1.5063	947.6409	-1.2722	5855770	-1.2477	133.388	51.3347	50.944	84.7695	82.3764	12969.7363	70.3053	-0.045835	79.2702	782649
007	2018-11-09t1607	1541801444.88	larva	47.965	-5.6213	-173.6215	769.8494	71.562	42819.6893	135499.0372	2028245.906	1822.17	-0.8205	552.878	-0.46742	486.6159	-0.18599	1567.6836	-0.80374	1543.1075	352728.8125	1220.857	-0.48032	1475.5899	-0.6704	12387800	-0.33206	118.941	50.09	49.7568	84.5259	82.9356	19018.3281	70.1048	-0.16226	79.2506	1122320
007	2018-11-09t1944	1541814482.89	larva	51.5866	-1.9996	-169.9998	243.2948	31.1215	5012.0623	15928.5836	96715.6756	274.776	-2.2961	196.838	-2.7751	196.7828	-1.8813	257.9593	-2.9292	255.8998	7222.8594	234.5451	-3.1951	249.7886	-3.0242	538747	-2.841	82.3215	42.9549	42.6868	73.5001	71.9396	2058.002	61.2465	-0.62669	69.8119	117568
007	2018-11-09t2344	1541828879.89	adult	55.5858	1.9996	-166.0006	1056.9724	82.7265	51518.9821	162886.7506	2197763.6019	3206.85	-0.15641	745.255	0.028679	568.5651	-0.15072	2587.5789	0.029675	2542.002	701233.875	1869.7958	0.38773	2344.4849	0.13098	20149500	0.27789	190.108	59.6407	59.4313	92.944	91.5021	25187.8164	79.4444	0.080614	88.2455	1612510
007	2018-11-10t0344	1541843280.59	adult	59.586	5.9998	-162.0005	1292.9713	108.8578	87129.8228	275705.0154	5114133.6927	4130.55	0.2818	600.49	-1.0166	336.5453	-1.4174	2897.8196	0.10213	2792.8464	1318507.875	1753.3842	-0.21356	2433.033	-0.052719	27267700	1.0112	242.959	53.1546	52.7892	86.878	84.4721	39529.5078	72.6656	-0.38602	81.2988	2413700
007	2018-11-10t0744	1541857678.93	adult	63.5855	9.9993	-158.0009	707.5979	60.7722	35400.8839	111856.3042	1483221.7189	2599.96	-1.0001	1004.97	0.79545	931.2457	1.141	2290.3801	-0.9023	2274.532	426010.6875	1824.6138	-0.35168	2157.285	-0.73367	18665400	-0.68765	155.702	60.0414	59.6955	92.9468	91.0236	17288.0957	79.2875	-0.044664	88.0736	1115150
007	2018-11-10t1144	1541872080.3	adult	67.5859	13.9997	-154.0005	970.9285	76.1902	50702.0852	159780.1487	2373823.2332	5209.45	0.56602	1049.83	0.72521	922.5658	0.89167	3710.9351	0.50725	3575.1343	987108.75	2446.5183	0.62561	3270.4875	0.57651	27878200	0.31583	190.504	50.151	49.4041	89.7422	87.6842	23871.4219	73.489	-0.64647	83.6841	1331760
007	2018-11-10t1544	1541886479.4	adult	71.5857	17.9994	-150.0008	927.924	93.6008	55358.001	175027.1402	2968895.2579	4757.18	0.10167	1057.68	0.51124	907.9535	0.65372	3568.4924	0.09685	3463.6011	1034862.8125	2455.9532	0.37662	3219.7411	0.26527	30586100	0.36149	263.042	56.9453	56.0181	107.9648	104.2947	31309.7852	80.7157	-0.045211	97.3272	1646750
007	2018-11-10t1944	1541900880.5	adult	75.586	21.9998	-146.0005	1046.0491	85.4516	67702.8638	213660.5826	3731645.0689	5401.86	0.34309	1104.88	0.49908	941.7878	0.63344	4146.332	0.50935	4045.718	1463655.25	2492.4975	0.2335	3621.4494	0.53782	38997800	1.0579	149.208	58.1645	57.6241	97.2433	95.6127	34326.8789	81.2998	-0.031036	91.8511	2052970
007	2018-11-10t2344	1541915279.08	adult	79.5856	25.9994	-142.0009	1288.4033	101.0373	75319.4312	238646.2339	4045693.6737	4763.6	-0.10959	922	-0.2856	500.8356	-0.9807	3771.4827	-0.082726	3686.9388	1485964.125	2452.6785	0.039584	3364.8142	0.11294	36279800	0.52922	182.848	58.4849	57.9346	95.6948	93.49	37703.75	80.1649	-0.12862	90.0559	2301320
007	2018-11-11t0344	1541929679.71	adult	83.5858	29.9995	-138.0007	1061.5205	91.6831	65456.0028	206923.6931	3499046.4725	5089.1	-0.023527	1232	0.6416	1125.7495	1.0181	3819.2917	-0.19096	3663.9823	1306197.75	2728.468	0.2963	3491.7369	0.11749	42087600	0.89893	177.181	61.155	59.808	128.0838	124.6679	43804.6719	87.6186	0.27485	113.5579	2089180
007	2018-11-11t0744	1541944078.51	adult	87.5854	33.9992	-134.001	1500.7	89.285	79982.2762	253231.8209	3745378.8134	3910.65	-0.69285	883.647	-0.5491	654.4904	-0.54221	3246.5349	-0.90266	3232.7002	1360298.125	2235.3561	-0.44282	2952.996	-0.48142	37018600	0.26879	231.681	60.1245	59.7308	111.9387	108.8862	46902.3203	86.8742	0.16761	102.0515	2518800
007	2018-11-11t1144	1541958480.02	adult	91.5858	37.9996	-130.0006	1862.1742	76.3147	91542.5956	289131.812	4010044.88	5585.15	0.081296	830.272	-0.75796	396.9102	-1.3463	4252.8789	-0.0027557	4148.1597	2045634.75	2421.4718	-0.27885	3682.7065	0.10058	39887900	0.3991	437.406	56.8735	55.1063	126.8648	122.8937	61021.9688	86.7766	0.096574	109.3364	2732320
007	2018-11-11t1544	1541972878.7	adult	95.5855	41.9993	-126.001	795.2561	68.1242	34276.985	109148.5608	1319376.5931	373.2	-2.4941	239.215	-2.4926	237.6752	-1.8213	318.9958	-3.9579	315.3182	57738.2422	281.9096	-2.8713	305.8678	-2.8892	4320700	-2.7107	235.808	57.5618	56.4245	110.4466	107.274	19990.8281	80.5858	-0.27361	98.7078	1039680
007	2018-11-11t1944	1541987280.41	adult	99.586	45.9997	-122.0005	1317.1143	97.8464	72797.2734	231242.2259	3905222.746	4332.95	-0.62843	802.633	-0.9155	332.2976	-1.5582	3411.0012	-1.0011	3342.6807	1303002.5	2365.4387	-0.45955	3110.292	-0.52759	30587500	-0.5619	135.04	54.3352	53.726	93.1837	91.257	35596.1758	76.4931	-0.5427	87.4361	2070660
007	2018-11-11t2344	1542001678.97	adult	103.5856	49.9993	-118.0009	993.0382	97.2209	63530.5859	201102.4884	3544935.3233	6920.95	0.55676	1443.73	0.83124	1330.4699	1.2678	5418.1387	0.84927	5325.927	1798822	3303.6784	0.56321	4873.2629	0.89167	47854000	0.79814	226.912	60.1379	59.1269	112.0833	108.5765	37211.6641	87.0347	-0.12758	101.4601	1993330
007	2018-11-12t0344	1542016080.12	adult	107.5859	53.9996	-114.0006	145.5428	27.1943	2543.3971	8096.9827	41625.5366	0	-2.7578	0	-3.1908	0	-2.5293					0	-3.2056	0	-3.1944	0	-3.1695	0	0	0				0	-4.2468	0	0
007	2018-11-12t0744	1542030480.18	adult	111.5859	57.9997	-110.0006	1271.7374	84.5382	66546.1152	211908.9123	3018018.3763	5069.69	-0.40355	1281.89	0.31232	1170.6204	0.77337	4476.2671	-0.17844	4433.7432	1562217.25	3076.4325	0.21507	4182.7413	0.20653	44718800	0.44282	237.659	69.6166	69.4908	117.7262	114.9794	41086.4375	96.4825	0.11788	109.4629	2428570
007	2018-11-12t1144	1542044880.07	adult	115.5859	61.9996	-106.0006	1019.6832	84.8669	61820.1128	196354.3025	3180756.5557	417.931	-2.6204	259.012	-2.5145	257.5413	-1.8296	342.6595	-4.0069	338.3547	110679.0312	304.224	-2.8858	329.011	-2.9652	8358070	-2.5419	255.594	61.6515	60.1912	127.7305	123.9646	41256.9375	86.3683	-0.44653	111.96	1989430
007	2018-11-12t1544	1542059279.18	adult	119.5856	65.9994	-102.0008	1220.6143	133.1802	94891.2259	304018.4875	6699239.8656	7244.01	0.53494	908.233	-0.75115	389.2455	-1.4717	5819.7793	0.92892	5618.4402	2874971	2775.411	-0.17319	5061.5929	0.83163	44823100	0.40777	357.564	59.0363	56.8681	146.6701	140.1352	72455.0312	90.2234	-0.38118	122.0646	2913560
007	2018-11-12t1944	1542073678.19	adult	123.5853	69.9991	-98.0011	1565.3952	113.0674	69475.8165	223003.5878	2958316.2142	484.966	-2.6704	273.44	-2.553	271.1371	-1.8402	369.1832	-3.9648	364.1948	135121.0625	327.3123	-2.9292	354.8665	-3.0313	10006300	-2.4737	312.173	56.3523	55.471	106.0411	101.0127	38811.0547	81.4696	-0.90718	95.0701	2062160
007	2018-11-12t2344	1542088078.27	adult	127.5854	73.9991	-94.0011	1516.4511	77.2131	59401.5853	190889.0688	2054138.6022	456.232	-2.7407	270.6	-2.6324	268.6128	-1.8879	361.9108	-3.9592	358.7279	114001.8906	323.6536	-3.0015	349.1814	-3.1121	8503870	-2.6521	366.512	56.1841	55.258	104.0145	100.8833	32764.5645	80.5376	-1.1029	93.5248	1765640
007	2018-11-13t0344	1542102479.6	adult	131.5857	77.9995	-90.0007	842.7688	73.7717	48546.7668	153281.2596	2339916.6547	5621.09	-0.35813	1658.44	1.4066	1584.53	2.1152	5057.2197	0.12284	5037.8142	1284533.75	3286.8452	0.36685	4653.1947	0.40691	42076400	0.17442	306.225	80.1642	79.2314	139.1425	135.7813	35342.207	108.5524	0.076498	127.0287	2033840
007	2018-11-13t0744	1542116879.23	adult	135.5856	81.9994	-86.0008	1513.4688	78.5857	54757.8772	176223.344	1820697.8282	491.54	-2.8702	276.913	-2.8465	274.9693	-1.9901	366.2814	-3.9165	362.7485	106587.875	329.8579	-3.2156	354.8182	-3.3371	8040430	-2.8569	344.555	57.4657	56.617	105.0357	101.0655	30565.3926	82.144	-1.4328	95.1513	1668570
007	2018-11-13t1144	1542131278.89	adult	139.5855	85.9993	-82.0009	1565.727	82.017	84327.44	267982.5343	4050830.0497	5640.02	-0.43922	1102.87	-0.27378	811.0387	-0.27686	4600.7456	-0.29056	4517.4543	2033529.5	2932.0103	-0.059238	4201.1719	-0.028997	48728200	0.81869	378.176	73.8894	71.4441	173.0074	156.6784	76469.2656	108.2731	-0.27647	137.4982	3264660
007	2018-11-13t1544	1542145681.82	adult	143.5863	90.0001	-78.0001	1135.1718	65.4066	64129.9616	202302.9499	2962886.4449	5794.34	-0.39658	1377.38	0.6906	1292.4224	1.4127	4945.3037	0.0085015	4901.1433	1661622	3257.6058	0.38385	4621.297	0.3481	46201600	0.62834	345.561	82.554	77.8613	199.9184	193.1021	67172.5703	131.4702	0.85204	175.8716	2769110
007	2018-11-13t1944	1542160080.46	adult	147.586	93.9997	-74.0005	1410.9782	98.2554	57064.4283	182215.0533	2268215.8166	444.915	-3.0812	284.336	-3.3171	282.2139	-2.2011	380.6642	-3.7787	376.8037	114960.6016	338.8452	-3.6215	365.6381	-3.7124	8564470	-3.0395	227.212	60.1911	59.2786	110.7484	107.8442	33446.0039	86.3098	-1.9879	101.2126	1813020
007	2018-11-13t2344	1542174479.66	adult	151.5857	97.9995	-70.0007	1536.5899	100.5858	67170.5076	214569.5144	2874080.6212	476.009	-3.0716	284.156	-3.4189	282.0459	-2.2507	386.0932	-3.7203	382.1096	136677	340.1693	-3.6784	370.6763	-3.7484	10050300	-2.8726	245.205	60.3046	58.9304	123.6273	115.6228	43764.0469	87.0037	-2.1256	105.996	2132910
007	2018-11-14t0344	1542188880.05	adult	155.5858	101.9996	-66.0006	1824.3807	89.774	75207.7993	240361.1689	2919817.3416	546.505	-3.0117	283.831	-3.4525	281.4021	-2.2742	422.8156	-3.6328	414.6111	167857.7812	337.965	-3.6758	382.3005	-3.7172	11265500	-2.6746	275.392	63.236	60.9403	177.3862	173.9496	70422.3125	91.8444	-1.9472	133.678	2509900
007	2018-11-14t0744	1542203279.63	adult	159.5857	105.9995	-62.0007	1558.8607	98.9543	65351.6734	208612.0119	2569830.5536	488.701	-3.0049	289.376	-3.4307	287.7458	-2.256	384.0919	-3.6114	379.8816	132511.7188	343.2221	-3.6357	369.9868	-3.6851	9970730	-2.7048	245.111	60.0113	58.9374	114.7369	110.3826	39584.2227	86.2125	-2.3375	103.4823	2067750
007	2018-11-14t1144	1542217681.01	adult	163.5861	109.9999	-58.0003	2071.4924	100.1596	95242.3648	304245.1269	3976931.0788	553.387	-2.9385	285.984	-3.4394	283.727	-2.2751	419.0666	-3.5335	411.3379	209952.375	339.8156	-3.6047	379.9728	-3.6285	14324900	-2.1764	271.907	63.0115	60.7858	173.1571	167.8158	86751.7188	91.3767	-2.1278	131.7877	3156240
007	2018-11-14t1544	1542232083.61	adult	167.5868	114.0006	-53.9996	1846.5701	82.6185	84045.4439	266877.9803	3445728.0413	548.692	-2.908	287.666	-3.432	285.2783	-2.2747	430.1949	-3.4772	424.6405	190576.3438	341.1396	-3.5698	386.5444	-3.5783	12720000	-2.241	277.33	63.8378	61.5528	181.9876	176.846	80620.5156	92.6592	-2.1392	140.2054	2822780
007	2018-11-14t1944	1542246483.69	adult	171.5869	118.0006	-49.9996	1611.3921	96.7609	77603.3277	247546.0857	3338259.3576	551.963	-2.8742	291.965	-3.4133	289.4323	-2.2636	435.1013	-3.4268	428.7534	177521.3125	346.6609	-3.5279	392.0761	-3.5293	11896100	-2.2318	274.375	62.3471	60.2178	181.6214	179.8423	74101.5156	89.7598	-2.3622	134.6669	2540330
007	2018-11-14t2344	1542260881.01	adult	175.5861	121.9999	-46.0003	929.3591	81.2576	62404.1096	197116.3615	3532086.4704	3421.96	-1.3962	1042.28	-0.085753	1006.9321	0.89974	2915.9829	-1.3078	2886.7346	947694.4375	2024.7378	-0.89328	2690.8926	-1.1717	33875200	0.012673	291.206	102.65	98.3565	213.805	209.8716	69486.6172	152.3021	0.54959	192.0409	3336220
007	2018-11-15t0344	1542275280.86	adult	179.5861	125.9999	-42.0004	1878.9491	67.6332	72582.4597	230696.6451	2589030.8176	442.984	-2.871	290.272	-3.4179	289.1616	-2.2843	376.7774	-3.3863	372.9892	145059.2969	340.5321	-3.4666	364.327	-3.471	11147900	-2.1491	260.573	63.1917	62.2379	116.8048	113.2922	44969.8516	89.3984	-2.5319	105.4179	2426880
007	2018-11-15t0744	1542289682.12	adult	183.5864	130.0002	-38	939.4571	80.5077	59003.6986	186423.9908	3091010.5781	3355.04	-1.349	1037.95	0.024885	999.1443	0.99443	2780.4873	-1.2999	2762.2185	856390.125	1987.7818	-0.81262	2540.6782	-1.1984	31956500	-0.0098615	276.067	108.601	104.3547	207.9894	204.5161	64060.7266	162.1007	0.64837	193.4539	3343610
007	2018-11-15t1144	1542304082.62	adult	187.5866	134.0003	-33.9999	900.547	77.7848	56316.97	177843.7197	2960497.3654	3390.38	-1.2924	985.269	-0.16101	956.5546	0.85404	2619.0479	-1.3795	2551.8519	770000.0625	1846.2313	-0.97432	2363.5058	-1.3211	28949200	-0.23358	278.37	111.667	107.1595	214.2895	210.5662	63001.1094	168.6321	0.75739	198.7754	3280990
007	2018-11-15t1544	1542318485.14	adult	191.5873	138.001	-29.9992	896.9516	77.85	56514.8145	178510.3525	2997696.6953	3016.03	-1.4525	931.908	-0.36039	891.0132	0.59173	2351.1567	-1.5539	2307.1785	693591.25	1744.1492	-1.079	2142.6748	-1.4943	27477300	-0.30994	317.76	115.13	110.6081	229.7582	222.4888	67778.6562	172.3141	0.73898	206.1147	3394600
007	2018-11-15t1944	1542332881.79	adult	195.5863	142.0001	-26.0001	850.6567	79.2818	54693.0706	173020.2952	2922420.2883	3169.3	-1.3376	927.224	-0.33596	885.8565	0.61322	2395.2761	-1.4691	2328.147	685049	1754.9003	-1.0056	2189.1103	-1.3926	26457400	-0.34699	309.754	117.121	112.733	229.5217	223.6737	65643.2109	177.0699	0.76502	210.573	3341920
007	2018-11-15t2344	1542347282.21	adult	199.5865	146.0002	-22	886.6894	79.9563	56300.2067	177948.7257	2988807.1682	2842.59	-1.4815	868.463	-0.57991	821.9	0.33289	2225.2329	-1.5736	2178.0438	654218.5	1603.5443	-1.2034	2022.4942	-1.5183	25512800	-0.38193	396.923	117.38	113.3439	242.761	229.0791	71371.7266	175.9605	0.55863	212.4161	3448260
007	2018-11-16t0344	1542361682.23	adult	203.5865	150.0002	-18	892.1366	79.2081	57467.8247	181614.1375	3092602.0225	3110.22	-1.3055	837.126	-0.7002	787.1813	0.18766	2264.8701	-1.4943	2173.356	679461	1561.3336	-1.2285	2017.5541	-1.4773	25088700	-0.36958	332.043	118.958	114.7064	230.1619	226.5638	69048.5781	176.1627	0.41687	211.1387	3565180
007	2018-11-16t0744	1542376082.1	adult	207.5864	154.0002	-14	905.0909	80.5344	56779.192	179360.3038	3014455.6815	2895.54	-1.3946	842.944	-0.63867	788.1345	0.22466	2265.5105	-1.4541	2196.3906	672856.625	1567.6268	-1.1751	2021.8736	-1.428	24982300	-0.32544	344.399	121.488	117.6657	238.3572	231.2894	70792.0859	180.5719	0.44555	215.0462	3600540
007	2018-11-16t1144	1542390483.67	adult	211.5869	158.0006	-9.9996	806.6362	79.0055	52583.5082	166356.2242	2874692.2179	2921.26	-1.3506	884.241	-0.3944	836.8881	0.52286	2291.7803	-1.3907	2222.0408	630239.5625	1623.9988	-1.037	2090.6759	-1.3094	24242300	-0.35234	303.776	129.833	126.0646	246.2054	242.1637	67706.4844	191.7479	0.72586	227.7713	3559500
007	2018-11-16t1544	1542404884.57	adult	215.5871	162.0009	-5.9993	815.6851	79.3878	52665.2939	166577.5813	2837869.2939	3101.73	-1.2167	927.897	-0.1313	864.0959	0.71335	2520.0723	-1.1381	2478.3999	693019.875	1763.6032	-0.7529	2276.2691	-1.0608	25482800	-0.15421	316.187	135.239	132.134	255.199	251.2154	70179.7344	200.7421	0.91963	238.3864	3714070
007	2018-11-16t1944	1542419282.03	adult	219.5864	166.0002	-2.0001	823.0932	79.0742	54249.4527	171675.1817	2977079.2376	3175.99	-1.1414	949.628	0.022995	881.051	0.85341	2638.0798	-0.98697	2611.8394	746576.625	1829.2036	-0.59343	2390.9868	-0.88745	26859300	0.068437	359.338	140.424	136.5684	273.1829	267.1322	77310.7656	210.9752	1.1508	252.7962	3971760
007	2018-11-16t2344	1542433682.42	dead	223.5865	170.0003	2.0001	834.1008	77.4442	54414.6215	172079.2887	2978668.6828	3498.61	-0.91565	968.546	0.16681	902.7041	1.0271	2626.7522	-0.95744	2574.8727	745997.625	1838.73	-0.53075	2379.7894	-0.85412	27478600	0.21052	399.824	145.612	142.6227	287.5658	281.0243	81668.6875	218.5002	1.2809	263.6709	4131150
008	2018-11-07t1609	1541628779.19	larva	0	-73.5859	-241.5872	167.2699	27.954	3132.7815	9950.7224	55147.2781	0	2362.4231	0	0.38375	0	0.12087					0	1.4236	0	2.4961	0	2.679	0	0	0				0	-0.28845	0	0
008	2018-11-07t1948	1541641966.41	larva	3.6631	-69.9228	-237.9241	165.0811	27.7817	3139.3624	9978.0384	55430.4835	0	1816.0034	0	-0.074257	0	-0.26861					0	0.5204	0	0.86863	0	1.4202	0	0	0				0	-0.37611	0	0
008	2018-11-07t2348	1541656369.3	larva	7.6639	-65.922	-233.9233	153.6182	27.3182	2953.6965	9402.1268	51942.9706	0	0.44319	0	-0.5265	0	-0.63349					0	-0.18239	0	-0.01785	0	0.59577	0	0	0				0	-0.4777	0	0
008	2018-11-08t0348	1541670768.04	larva	11.6636	-61.9223	-229.9237	164.3661	27.444	3027.3663	9615.4752	52360.1019	0	-0.50385	0	-0.93931	0	-0.95259					0	-0.7314	0	-0.61753	0	0.0062344	0	0	0				0	-0.58645	0	0
008	2018-11-08t0749	1541685177.41	larva	15.6662	-57.9197	-225.921	164.6194	27.7025	3054.8295	9704.6215	53288.6285	0	-0.91616	0	-1.3205	0	-1.237					0	-1.1886	0	-1.0824	0	-0.46101	0	0	0				0	-0.70405	0	0
008	2018-11-08t1149	1541699581.69	larva	19.6674	-53.9185	-221.9199	99.8909	24.6341	1608.4948	5176.6315	24713.5588	670.011	-0.069133	337.168	0.77565	322.3798	0.83491	656.314	0.61438	655.9919	5906.8257	587.7678	0.58999	636.1184	0.30555	303452	-0.75998	79.1815	41.646	41.0996	74.5032	73.5314	670.5286	58.9781	0.28881	67.7783	37481.4
008	2018-11-08t1549	1541713983.9	larva	23.668	-49.9179	-217.9192	161.6548	43.5807	4458.4751	14477.9364	120876.3044	245.883	-1.0883	173.694	-0.78774	173.8261	-0.5304	232.3985	-1.1584	232.623	5577.5645	210.0017	-1.2108	222.8825	-1.2317	416692	-1.0772	106.737	54.3315	54.0901	93.9713	92.4247	2255.3115	76.531	0.56274	88.0049	130341
008	2018-11-08t1949	1541728384.5	larva	27.6681	-45.9178	-213.9191	253.8388	70.0137	12979.2286	42036.1188	596362.3934	264.777	-1.3088	176.041	-1.1234	175.4777	-0.78644	237.4745	-1.525	234.845	16385.7402	212.7451	-1.5635	228.2242	-1.5567	1201480	-1.1834	124.867	54.5893	54.126	94.7688	92.9695	6539.0498	76.8439	0.50491	88.0485	372572
008	2018-11-08t2349	1541742784.06	larva	31.668	-41.9179	-209.9192	271.6054	53.6867	10752.7578	34439.8794	376436.34	268.93	-1.5185	179.544	-1.432	179.112	-1.0099	241.8268	-1.8361	240.45	13784.1279	216.7197	-1.881	233.4638	-1.8483	1023220	-1.5242	110.099	54.1921	53.7027	91.791	90.6422	5232.0864	76.4908	0.42618	86.2075	308841
008	2018-11-09t0349	1541757179.59	larva	35.6668	-37.9191	-205.9204	304.7526	76.633	16467.2675	53125.1641	799704.6108	288.03	-1.6883	185.103	-1.7118	184.665	-1.2067	248.9794	-2.1028	246.2159	21661.2109	222.9741	-2.1672	240.3214	-2.1102	1598740	-1.6563	203.155	54.4956	54.1194	95.7754	93.1469	8332.4561	77.2791	0.36524	88.7223	470678
008	2018-11-09t0749	1541771586.76	larva	39.6688	-33.9171	-201.9185	315.9054	78.1113	17777.9644	57222.5236	898967.6559	281.587	-1.8696	192.977	-1.9678	192.6077	-1.3803	258.0355	-2.337	255.5227	24255.3359	232.8071	-2.4246	249.1391	-2.3477	1797970	-1.8627	167.468	54.7745	54.2883	94.2491	91.011	8859.417	77.1682	0.2709	87.1935	510334
008	2018-11-09t1149	1541785995.74	larva	43.6713	-29.9146	-197.916	583.7662	59.7641	22624.1553	71409.5002	797374.4723	1660.2	-0.69698	498.751	-0.42837	430.0972	-0.25133	1389.2784	-0.73782	1370.11	166713.4062	1067.2986	-0.46992	1308.5165	-0.59224	5966050	-1.2245	95.5901	45.9806	45.7184	79.0634	77.5072	9487.6123	65.3472	-0.20035	74.4445	550020
008	2018-11-09t1607	1541801453.37	larva	47.965	-25.6209	-193.6222	546.7077	69.6965	25581.5911	80904.1732	1059839.4797	2277.98	-0.41833	523.863	-0.63755	377.3838	-0.77808	1875.5416	-0.34108	1844.3533	253198.125	1260.7938	-0.37904	1685.3556	-0.29977	7043860	-1.3692	111.462	52.8399	52.3224	86.8092	85.1034	11719.2461	73.025	-0.056984	81.5766	710486
008	2018-11-09t1944	1541814491.51	larva	51.5868	-21.9991	-190.0005	357.9521	42.1997	12101.8179	38330.693	356085.1541	1173.45	-1.5574	611.804	-0.41328	592.3223	0.17464	1086.2239	-1.7539	1081.2012	70604.5547	944.7798	-1.4705	1040.9577	-1.6956	3935130	-2.2235	115.307	64.8923	64.6439	98.608	97.6946	6409.522	85.1557	0.36487	94.5413	417387
008	2018-11-09t2344	1541828888.41	larva	55.5859	-18	-186.0013	600.0818	39.7289	19864.4704	62642.9592	549405.6897	1679.61	-1.3289	639.707	-0.55001	638.9889	0.19791	1523.4764	-1.3925	1514.0794	161488.5	1174.0184	-1.2225	1441.3411	-1.309	6759150	-1.9945	118.141	55.9122	55.7635	89.8664	88.2217	9525.8369	75.7123	-0.10535	85.112	590768
008	2018-11-10t0344	1541843289.16	larva	59.5861	-13.9998	-182.0011	1295.2482	58.6111	57256.3327	180378.2328	2208556.558	3119.12	-0.45052	558.676	-1.2364	300.9971	-1.5847	2380.0269	-0.55241	2312.8047	718768.125	1578.4901	-0.59929	2103.4221	-0.55361	16843500	-0.64538	400.25	44.0904	43.6454	79.6355	76.0049	24049.9297	63.5035	-0.95021	72.5248	1329280
008	2018-11-10t0744	1541857687.38	larva	63.5856	-10.0003	-178.0016	1170.8181	67.6348	55186.1463	173910.606	2263359.431	3568.6	-0.33421	690.548	-0.77654	390.3628	-1.2705	2952.4062	-0.10314	2897.4836	859150.25	2044.0841	0.10758	2695.8733	0.04589	20039700	-0.48327	106.236	48.6516	48.241	83.4122	81.994	24272.9512	68.6584	-0.86528	78.259	1411870
008	2018-11-10t1144	1541872088.83	larva	67.586	-5.9999	-174.0012	914.5633	75.4368	50585.2745	159571.0718	2377047.8479	3194.32	-0.74696	696.036	-0.9228	527.7201	-0.7651	2546.6777	-0.83896	2481.4539	674869.625	1739.3348	-0.75042	2291.9311	-0.75109	18417100	-0.98106	223.125	55.8006	55.4764	90.9189	89.0612	24093.5195	76.0748	-0.41251	85.1902	1476480
008	2018-11-10t1544	1541886487.86	larva	71.5857	-2.0002	-170.0015	1094.1176	78.0095	66746.4543	210937.3619	3448338.6039	3207.42	-0.84946	691.561	-1.0426	428.8479	-1.2227	2641.1406	-0.93786	2592.5781	921758.0625	1844.1697	-0.70534	2411.5132	-0.74144	24098800	-0.44414	244.402	53.4687	53.0274	88.3547	86.5717	30835.8066	73.2776	-0.70322	82.7705	1863220
008	2018-11-10t1944	1541900889.02	adult	75.5861	2.0002	-166.0012	962.5376	62.7889	47784.488	150478.3047	1995065.2203	3262.26	-0.89205	968.505	-0.02496	839.8917	0.26168	2928.2471	-0.80786	2907.8335	734990	2240.4099	-0.16925	2784.2808	-0.413	24269800	-0.5949	199.899	62.3794	62.0407	100.6073	99.0733	25252.4375	85.4505	0.28556	95.0711	1563170
008	2018-11-10t2344	1541915287.59	adult	79.5857	5.9998	-162.0016	826.8432	49.2393	31880.6183	100450.0502	1033895.3029	4330.88	-0.34556	1316.95	1.0898	1285.2028	1.6906	3645.4312	-0.21547	3596.856	616077.875	2707.9402	0.40832	3425.5444	0.17586	22211600	-0.90368	138.578	70.9271	70.5649	107.0719	105.2996	18095.1582	91.8111	0.61714	101.9487	1196260
008	2018-11-11t0344	1541929688.21	adult	83.5858	9.9999	-158.0014	896.224	72.8769	43907.4521	138953.1494	1820159.4335	405.42	-2.4668	225.019	-2.6298	224.3678	-1.8922	287.6348	-3.8292	284.7398	66443.6406	261.8453	-3.0238	278.3524	-3.0012	5189620	-2.6109	278.618	54.7876	54.4771	90.5376	87.6583	20914.1855	74.169	-0.49942	83.3715	1263570
008	2018-11-11t0744	1541944086.94	adult	87.5855	13.9996	-154.0017	1366.2943	91.4446	86916.7268	274912.9079	4808902.9541	3542.96	-0.87816	746.725	-0.97044	366.4172	-1.4331	3048.405	-1.103	3008.2463	1383975.875	2113.9964	-0.59738	2833.7738	-0.59138	33854300	-0.016853	234.33	57.3296	56.9452	93.028	91.187	42234.6914	78.1237	-0.29858	87.8991	2599150
008	2018-11-11t1144	1541958488.59	adult	91.5859	18	-150.0013	1302.3692	62.3624	56003.4629	176525.5478	2134438.446	5954.21	0.2627	1142.17	0.16362	674.6182	-0.51553	4120.189	-0.13474	3998.2466	1219576	3036.6961	0.47257	3756.1718	0.16581	33704300	-0.13813	138.021	63.9603	64.0941	107.6528	106.0043	31865.2266	90.8589	0.30257	101.3412	1887410
008	2018-11-11t1544	1541972887.12	adult	95.5855	21.9996	-146.0017	923.3326	61.3436	45720.0232	144040.9008	1899978.7367	5589.26	0.024115	1421.94	0.897	1361.224	1.4558	4147.1499	-0.20569	4058.9084	995316	3038.3192	0.38886	3757.7764	0.088646	34120800	-0.19351	139.448	72.0331	71.3846	109.9737	107.8685	26393.6953	94.4244	0.39832	104.603	1728510
008	2018-11-11t1944	1541987288.84	adult	99.586	26.0001	-142.0012	898.9901	68.9562	48807.4174	154213.8508	2253002.2282	6240.74	0.28344	1352.54	0.63208	1113.9185	0.68791	4864.7803	0.40411	4718.2017	1245383.75	3197.0549	0.50368	4307.3942	0.48634	34585800	-0.22944	246.799	61.7146	61.2766	108.3647	105.526	27741.3574	89.5069	0.075953	100.827	1578100
008	2018-11-11t2344	1542001687.35	adult	103.5856	29.9997	-138.0016	1209.8359	81.4105	62654.5076	197483.7428	3002258.3889	5506.96	-0.11429	1040.49	-0.28893	546.3166	-0.96371	4336.6621	-0.1817	4333.6714	1426761.875	2844.0628	0.039611	3696.0726	-0.091073	34162300	-0.32793	273.96	59.642	58.2255	114.1851	109.4425	37566.8906	89.3869	-0.017472	103.5328	1958230
008	2018-11-12t0344	1542016088.5	adult	107.5859	34	-134.0013	122.9858	31.3343	2549.2809	8215.6303	50036.3164	0	-2.7578	0	-3.1908	0	-2.5293					0	-3.2056	0	-3.1944	0	-3.1695	0	0	0				0	-4.2468	0	0
008	2018-11-12t0744	1542030488.54	adult	111.5859	38	-130.0013	871.3028	65.6846	43783.7946	137931.4187	1935099.9199	6761.47	0.3917	1485.63	0.87132	1213.7495	0.89558	5745.2437	0.9976	5689.426	1321406	3589.3999	0.78642	5038.5962	0.9059	34129400	-0.41896	285.885	77.7824	76.6602	126.9821	123.474	29205.8945	104.8614	0.50186	118.1474	1786900
008	2018-11-12t1144	1542044888.44	adult	115.5859	42	-126.0013	836.6333	65.2355	46036.1242	145261.494	2131828.7024	5950.16	-0.029642	1259.66	0.23179	1051.3253	0.43013	5013.3696	0.25802	4975.8936	1213235.5	3249.9672	0.37617	4339.7853	0.28863	30362800	-0.75229	229.388	75.0914	74.1032	128.2995	124.0324	31048.4824	101.3963	0.23775	117.1756	1810000
008	2018-11-12t1544	1542059287.54	adult	119.5857	45.9998	-122.0016	875.5373	71.3905	48310.0576	152328.2713	2256563.9672	6894.83	0.3717	1502.91	0.89219	1234.4061	0.95866	5641.5337	0.76856	5598.4409	1427308	3565.5869	0.70222	4759.1321	0.58679	37990600	-0.15033	320.108	80.5933	79.0277	141.0725	137.0522	35691.3438	110.7274	0.55268	129.2275	2037240
008	2018-11-12t1944	1542073686.53	adult	123.5854	49.9995	-118.0018	1200.4056	66.6587	49731.4118	157065.474	1773660.4857	524.834	-2.6517	273.433	-2.553	272.1832	-1.8371	361.8431	-3.9713	357.3018	95164.7266	321.9071	-2.9353	346.9142	-3.0377	7175160	-2.7074	428.456	52.7053	51.614	104.5947	99.659	27508.3984	76.7941	-1.1223	92.9922	1383040
008	2018-11-12t2344	1542088086.62	adult	127.5854	53.9995	-114.0018	1019.7073	93.0825	62334.4163	196820.0358	3314799.368	4133.97	-1.0105	1110.91	-0.21466	898.2189	-0.0047383	3758.0793	-0.98435	3733.353	1225133.875	2678.5022	-0.32321	3527.3415	-0.49417	36146900	-0.32711	176.984	72.7593	71.3167	133.7958	131.4783	43617.4219	102.6211	-0.064344	122.3022	2367440
008	2018-11-13t0344	1542102487.96	adult	131.5858	57.9999	-110.0015	2237.9633	87.854	118387.466	373827.8859	5788097.9833	4668.57	-0.81022	706.573	-1.4326	345.1958	-1.7059	3826.6414	-0.94274	3761.5718	2376344.25	2389.4459	-0.68245	3412.2641	-0.63723	43830200	0.3259	381.874	58.2698	56.0516	129.2089	124.6234	80238.75	89.6068	-0.84693	113.1842	3614590
008	2018-11-13t0744	1542116887.55	adult	135.5857	61.9998	-106.0016	1502.7005	110.2655	89947.5189	284500.3908	5047109.0199	7021.31	0.26755	921.944	-0.82928	506.4937	-1.249	4701.6318	-0.20113	4511.6184	2209767	2720.9281	-0.31337	4043.6524	-0.14089	43314800	0.29427	307.577	65.6211	61.6054	195.1302	187.4987	91711.2031	104.6753	-0.27933	156.1439	3083010
008	2018-11-13t1144	1542131287.18	adult	139.5856	65.9997	-102.0017	1677.2997	71.0503	68070.3009	214633.9255	2386566.8594	436.318	-2.9758	282.741	-2.9888	281.6707	-2.0471	368.1978	-3.8833	363.9741	132551.1875	330.8073	-3.3611	353.6312	-3.4811	10160600	-2.7596	252.601	54.5995	53.5469	106.5601	102.9375	38361.6211	78.703	-1.8806	95.2484	1962090
008	2018-11-13t1544	1542145690.1	adult	143.5864	70.0005	-98.0009	2475.7659	71.6269	86873.7844	274490.1216	2756162.2834	509.663	-3.0072	283.687	-3.1608	282.5814	-2.1265	368.7742	-3.8416	363.9048	170373.6875	331.3457	-3.5103	355.3359	-3.618	13081400	-2.5587	415.175	53.7962	52.6126	107.4057	103.3756	49621.4297	78.244	-2.2001	96.2098	2480650
008	2018-11-13t1944	1542160088.81	adult	147.586	74.0001	-94.0012	2332.0144	71.1191	76459.6149	241704.1421	2340464.1959	580.035	-3.0138	286.305	-3.3098	284.9131	-2.1912	376.894	-3.7819	371.7212	153395.8594	335.6694	-3.6259	362.0581	-3.7158	11644300	-2.7348	394.958	54.4928	52.9996	111.421	107.8275	45348.3633	80.9636	-2.3056	99.6436	2216280
008	2018-11-13t2344	1542174487.94	adult	151.5858	77.9999	-90.0015	2084.5828	55.6099	74354.4769	234351.9113	2275124.1223	420.943	-3.0991	285.705	-3.4128	284.8774	-2.2399	365.1775	-3.7376	362.7053	144245.125	332.7554	-3.689	353.4445	-3.7652	11263900	-2.751	250.836	53.8329	52.583	107.029	103.3673	42276.4492	79.0515	-2.5982	96.8469	2122360
008	2018-11-14t0344	1542188888.35	adult	155.5859	82	-86.0013	1953.1138	75.3086	96782.2084	305241.2282	4129116.3088	7120.86	0.26406	927.115	-0.876	333.9092	-2.0684	5775.499	0.77435	5693.2412	2933953.5	3364.358	0.7182	5079.3855	0.8842	47086300	0.90615	294.701	70.4677	66.2962	181.7203	175.8151	92313.9297	113.3843	-0.70595	155.0532	3578910
008	2018-11-14t0744	1542203287.9	adult	159.5858	85.9999	-82.0015	954.7336	73.1701	57597.749	181751.8803	2880472.2873	6635.9	0.048569	1463.77	1.3686	1065.1649	0.86641	5760.6387	0.80575	5707.1914	1733952.25	3819.1584	1.4688	5273.0636	1.1281	44014100	0.67389	316.145	90.5702	87.299	200.8871	192.873	60467.0078	130.4003	0.10503	169.6832	2723360
008	2018-11-14t1144	1542217689.28	adult	163.5861	90.0002	-78.0011	936.142	100.7974	65467.1064	207698.8687	3985942.3212	5487.46	-0.4834	1218.31	0.44418	833.2868	-0.017201	4849.6387	0.10988	4829.9097	1653726.75	3268.8844	0.74969	4539.9528	0.47407	41522500	0.50967	293.732	78.7186	74.6341	200.9056	195.2588	68508.8047	124.6291	-0.3641	172.4015	2682890
008	2018-11-14t1544	1542232091.93	adult	167.5869	94.001	-74.0003	1479.5107	104.0229	80255.479	255417.7837	4083714.5789	4155.66	-1.1092	674.181	-1.7883	330.043	-2.0863	3328.9263	-1.0854	3258.5076	1398149	2212.8112	-0.75005	3052.3513	-0.93481	28314900	-0.70708	265.181	60.5222	58.2574	136.1614	130.2581	57187.793	92.2212	-2.1615	118.7375	2541870
008	2018-11-14t1944	1542246492.04	adult	171.5869	98.001	-70.0003	1580.0898	131.2166	95256.3919	301769.8714	5471125.7762	5781.77	-0.25465	924.316	-0.66706	424.5206	-1.681	4927.8486	0.30393	4850.208	2454068.5	2963.3826	0.46969	4475.0312	0.54759	45992100	1.1158	284.242	67.6226	63.6826	181.0618	173.6104	90168.7656	109.9782	-1.3638	153.7717	3364760
008	2018-11-14t2344	1542260889.14	adult	175.5861	102.0002	-66.0011	1904.0099	134.3307	105470.0171	335196.6547	5648675.3252	5296.19	-0.45116	750.236	-1.3806	365.0738	-1.9372	4460.0171	-0.016854	4441.0325	2461929.5	2651.9399	0.078418	3985.1706	0.13117	41389800	0.75129	279.228	68.2292	63.5522	195.1929	188.8483	107746.4688	113.6484	-1.2968	166.678	3764140
008	2018-11-15t0344	1542275289.1	adult	179.5861	106.0002	-62.0011	1119.232	87.2656	68492.316	216119.8874	3608876.6537	6157.76	0.037607	918.294	-0.57983	519.5508	-1.2412	4363.917	-0.026138	4253.8247	1562282.25	2432.442	-0.18294	3642.1476	-0.14154	32845500	-0.0039732	257.776	75.6193	72.355	187.8142	182.6907	67237.4844	116.2822	-1.289	161.567	2704750
008	2018-11-15t0744	1542289690.35	adult	183.5864	110.0005	-58.0008	946.6037	58.3839	40896.8377	129048.5977	1519296.2987	416.108	-2.8609	295.936	-3.3898	294.9819	-2.2718	376.9936	-3.3445	373.0973	81430.6094	343.6036	-3.4254	365.9565	-3.4278	6375940	-2.5603	198.377	56.7766	55.2019	125.9167	123.1318	27198.0156	82.2065	-2.9272	111.5915	1223250
008	2018-11-15t1144	1542304090.87	adult	187.5866	114.0007	-54.0006	2050.6824	102.1736	116351.0693	366777.6613	5919686.6159	7144.74	0.66234	670.741	-1.6331	350.3784	-2.0255	4549.0088	0.27873	4395.6499	2770346.5	2048.1364	-0.64986	3464.8135	-0.18162	40811900	0.96249	419.907	68.19	63.4564	183.8829	175.7715	111984.7109	111.5931	-1.7136	151.7374	4149090
008	2018-11-15t1544	1542318493.48	adult	191.5873	118.0014	-49.9999	1599.4626	102.3181	102478.8227	324751.9269	5638273.7754	4939.02	-0.43837	728.582	-1.3278	420.9442	-1.695	3815.3435	-0.28323	3762.5437	2041208.75	2112.7409	-0.48032	3298.6526	-0.28706	38934700	0.86042	443.961	67.3349	63.8702	173.5941	168.181	92872.8672	106.2871	-2.033	148.5614	3598310
008	2018-11-15t1944	1542332889.97	adult	195.5863	122.0004	-46.0009	1017.1234	78.785	64164.7162	202548.441	3354170.6207	5793.79	0.065753	1041.12	0.21456	760.4246	-0.011467	4667.5088	0.52692	4619.9604	1563615.375	2715.1473	0.57072	4260.3843	0.79142	34855600	0.52428	389.566	78.9883	75.3287	193.6528	187.629	64873.6797	130.0236	-1.1515	170.7841	2644450
008	2018-11-15t2344	1542347290.42	adult	199.5865	126.0006	-42.0008	926.7593	82.2043	60372.1965	190535.0485	3316008.403	7906.2	1.2651	1081.16	0.46432	800.7348	0.225	5167.1157	1.0418	4954.8447	1627641.5	2741.5468	0.68494	4429.2923	1.0442	34021800	0.51629	312.72	83.6429	80.2128	198.3515	188.5953	62480.7305	128.1023	-1.3355	168.4645	2632070
008	2018-11-16t0344	1542361690.52	adult	203.5865	130.0006	-38.0007	951.6647	74.8349	55717.7654	175706.1729	2797075.6752	8202.93	1.4984	1113.65	0.67854	871.1181	0.62524	5776.4053	1.6655	5568.8491	1680934	2786.9127	0.82811	4908.1395	1.6313	32401500	0.41776	303.922	79.5466	75.0293	217.2814	209.4039	63228.8828	125.3152	-1.5406	185.384	2314410
008	2018-11-16t0744	1542376090.33	adult	207.5864	134.0005	-34.0008	995.2023	82.3066	57517.5255	181751.613	2892425.8712	9099.93	2.0737	1082.16	0.57309	794.2566	0.25729	5919.4512	1.8742	5622.6729	1781754.75	2874.7888	1.0442	5061.6746	1.8752	32501600	0.50098	319.007	82.8016	78.5343	213.3074	204.2324	64205.5234	129.4714	-1.4705	185.3618	2486860
008	2018-11-16t1144	1542390492.02	adult	211.5869	138.001	-30.0003	892.4899	74.022	52847.1576	166694.9885	2662366.4951	7847.56	1.447	1133.84	0.89057	910.6038	0.92446	5467.27	1.5378	5259.2129	1514433.75	2760.6155	0.9161	4645.7736	1.4977	31308800	0.44094	373.705	86.812	82.7803	215.1345	208.5536	59592.2656	132.5481	-1.4393	190.5136	2397140
008	2018-11-16t1544	1542404892.86	adult	215.5871	142.0012	-26.0001	922.7543	76.069	44769.3155	141474.5465	2045843.1345	7103.1	1.0934	1103.61	0.7883	861.7902	0.70052	4922.4341	1.1069	4823.6924	1161694.5	2831.0629	1.1039	4182.1531	1.0578	25938200	-0.10196	335.955	93.7191	89.089	229.6986	224.0196	54208.8789	144.1474	-1.1028	203.2439	2202680
008	2018-11-16t1944	1542419290.29	adult	219.5864	146.0005	-22.0008	1102.2294	74.146	60512.1009	191131.2802	2854904.4436	8331.55	1.8868	1064.28	0.63321	741.7996	0.060759	5401.9717	1.6317	5079.5	1712425	2687.3739	0.91792	4365.6288	1.3349	33715400	0.87314	321.79	91.5595	87.8931	240.5632	235.1423	76258.5469	141.4487	-1.2803	209.5626	2900510
008	2018-11-16t2344	1542433690.73	adult	223.5865	150.0006	-18.0007	937.0918	72.2204	51353.4322	161915.1268	2423471.722	6914.76	1.1273	1047.71	0.5955	784.5905	0.33921	4418.5366	0.76515	4296.4561	1188586.375	2586.4102	0.80274	3916.5169	0.89785	28148700	0.29107	360.886	93.7644	89.5427	256.5914	247.2137	69023.0781	146.0763	-1.1998	211.7004	2519170
008	2018-11-17t0344	1542448091.08	adult	227.5866	154.0007	-14.0006	1015.9407	77.7498	55441.235	175046.5737	2685784.104	7268.58	1.4184	980.461	0.27673	713.1959	-0.050289	4641.1924	1.0494	4476.9668	1350587	2482.2874	0.6784	3877.3313	0.92258	28449100	0.40297	364.626	94.0428	90.5941	246.5448	238.9041	71744.5312	144.9634	-1.3159	207.5716	2728750
008	2018-11-17t0744	1542462491.79	adult	231.5868	158.0009	-10.0004	1025.5875	75.6052	55609.8467	175347.3169	2622311.2791	6412.06	0.96906	979.501	0.31804	719.3174	0.014405	4635.3384	1.1159	4502.4868	1353518.75	2523.046	0.81558	4013.4301	1.1531	28514200	0.49104	376.22	96.7847	92.9426	273.3252	267.9738	79810.9688	150.4798	-1.2098	232.4693	2817500
008	2018-11-17t1144	1542476892.47	adult	235.587	162.0011	-6.0002	1009.2957	73.2558	54445.0823	172358.6095	2565394.4905	5716.28	0.60335	1032.32	0.66838	771.3303	0.37029	4685.6484	1.2409	4647.6367	1340095.5	2617.7019	1.0561	4129.9999	1.3667	29435400	0.69567	393.84	103.368	97.242	285.1596	277.8385	81555.6562	160.3147	-0.96856	243.8368	2947440
008	2018-11-17t1544	1542491292.3	adult	239.587	166.0011	-2.0002	904.5458	72.3482	53035.5136	167460.323	2601475.446	6680.4	1.2969	1059.15	0.88063	753.4239	0.2945	4889.9092	1.5277	4724.9407	1359394.75	2608.3058	1.1072	4248.4283	1.5885	29363800	0.77953	407.167	109.175	102.1737	280.3929	272.7059	77949.2188	171.2411	-0.70152	240.8074	3026760
008	2018-11-17t1944	1542505694.08	dead	243.5875	170.0016	2.0002	914.1035	71.6127	51572.0632	163549.7155	2443195.0781	6220.69	1.0785	1060.94	0.95225	772.5553	0.46023	4656.9238	1.3683	4536.7612	1257369.375	2571.5734	1.1074	4129.3984	1.5262	28636800	0.77812	461.284	115.659	106.795	306.1364	294.0737	82656.8281	185.4742	-0.34055	255.9328	3121860
010	2018-11-07t1609	1541628795.52	egg	-1.8316	-57.5862	-253.5883	153.8071	44.0954	3376.4252	11224.3922	74334.0306	0	2590.0561	0	0.63247	0	0.34275					0	2.0616	0	4.8879	0	3.82	0	0	0				0	-0.24632	0	0
010	2018-11-07t1948	1541641983.12	larva	1.8316	-53.9229	-249.9251	153.8314	27.4573	2768.6198	8811.501	47440.9983	0	2108.1354	0	0.14877	0	-0.08177					0	0.92766	0	1.4965	0	1.9516	0	0	0				0	-0.33169	0	0
010	2018-11-07t2348	1541656386.15	larva	5.8325	-49.9221	-245.9242	162.1905	30.5984	3369.9788	10739.8271	64979.5055	0	1388.3818	0	-0.32492	0	-0.473					0	0.11448	0	0.33515	0	0.93243	0	0	0				0	-0.43038	0	0
010	2018-11-08t0348	1541670785.11	larva	9.8322	-45.9224	-241.9245	165.3312	31.5951	3435.4496	10953.0396	67826.6657	0	-0.21883	0	-0.75463	0	-0.81133					0	-0.4941	0	-0.36517	0	0.25654	0	0	0				0	-0.53567	0	0
010	2018-11-08t0749	1541685194.51	larva	13.8348	-41.9198	-237.9219	165.3183	31.5918	3436.3133	10956.1338	67849.2219	0	-0.74909	0	-1.1497	0	-1.1107					0	-0.98845	0	-0.88187	0	-0.25861	0	0	0				0	-0.64903	0	0
010	2018-11-08t1149	1541699598.92	larva	17.836	-37.9185	-233.9207	165.3073	31.5726	3433.0804	10945.9097	67738.3787	0	-1.0857	0	-1.5156	0	-1.3792					0	-1.4094	0	-1.2993	0	-0.68117	0	0	0				0	-0.77223	0	0
010	2018-11-08t1549	1541714001.18	larva	21.8366	-33.9179	-229.9201	167.258	31.8669	3593.5174	11452.1607	71774.3363	0	-1.3478	0	-1.8567	0	-1.6227					0	-1.7794	0	-1.6545	0	-1.0441	0	0	0				0	-0.90802	0	0
010	2018-11-08t1949	1541728401.79	larva	25.8368	-29.9177	-225.9199	155.3411	33.6673	3546.1465	11347.4025	75739.0094	902.109	-0.31331	567.617	1.7295	594.1742	2.145	853.7653	0.10683	850.8525	17075.3047	762.7148	0.43267	829.0188	0.068175	1090960	-1.0674	102.201	63.9976	63.6966	94.8056	93.861	1896.1128	83.8255	0.67988	91.0752	123003
010	2018-11-08t2349	1541742801.16	larva	29.8366	-25.9179	-221.9201	258.7152	18.7553	3419.6244	10776.2615	39908.2088	228.781	-1.4739	161.395	-1.403	160.584	-1.0181	211.3274	-1.7599	209.9077	4226.5488	192.0958	-1.8109	203.6113	-1.7813	312945	-1.5747	75.9576	40.0161	39.8165	70.0034	69.1031	1400.0675	57.3126	0.034953	65.7632	77591.3
010	2018-11-09t0349	1541757196.76	larva	33.8354	-21.9191	-217.9213	493.3486	49.5966	19919.4626	63032.7057	673940.4443	1156.71	-0.60058	495.429	0.43278	490.4647	0.78498	1041.2103	-0.44656	1033.1221	110368.2891	776.2075	-0.3756	973.7657	-0.40669	5210430	-0.6643	114.123	51.6786	51.2847	86.6989	85.2979	9190.0801	72.2334	0.28241	81.8101	543504
010	2018-11-09t0749	1541771603.85	larva	37.8374	-17.9172	-213.9193	310.4305	35.1988	8061.4365	25475.2976	186846.963	1482.07	-0.50732	765.797	1.7578	759.458	2.0873	1382.5907	-0.21884	1375.7025	60833.9922	1189.5201	0.43252	1328.5647	-0.034676	3320500	-1.4029	129.753	61.5791	61.2959	95.2166	93.2784	4189.5317	80.7366	0.40744	89.5439	267007
010	2018-11-09t1149	1541786012.82	larva	41.8399	-13.9147	-209.9168	854.5767	51.5019	26293.2391	83021.2755	804644.0565	1806.73	-0.43486	415.973	-0.77308	354.0434	-0.57113	1424.2797	-0.52363	1388.9188	200823.4375	837.503	-0.92527	1263.2892	-0.5207	5837770	-1.1206	126.726	49.1327	48.7281	86.6602	84.8182	12219.082	71.188	0.041367	80.7084	689528
010	2018-11-09t1607	1541801470.43	larva	46.1336	-9.6209	-205.6231	482.1754	29.6855	10208.7267	32235.5432	180190.508	1964.57	-0.57994	653.233	0.28121	598.8707	0.53921	1811.0121	-0.28167	1807.4395	101416.6797	1215.9948	-0.32248	1725.6799	-0.060401	3633930	-1.9116	107.566	59.0257	58.6401	93.5062	91.9402	5236.3496	78.871	0.19177	88.0221	328360
010	2018-11-09t1944	1541814508.61	larva	49.7554	-5.9992	-202.0013	774.3331	73.3156	37786.8895	119341.8628	1596403.979	1626.97	-1.0891	585.862	-0.4145	544.4459	0.027199	1427.7134	-1.1434	1412.3087	284114.9688	1194.8503	-0.70612	1361.4297	-1.0167	11622900	-0.67016	119.114	52.8966	52.5206	88.6892	87.9755	17649.1523	73.6288	-0.058468	82.8812	1049420
010	2018-11-09t2344	1541828905.28	larva	53.7544	-2.0001	-198.0023	1761.9363	69.5256	66432.3114	209258.4954	2425762.3353	2907.5	-0.27187	627.871	-0.47917	336.5018	-1.2264	2452.4365	-0.0043155	2427.0583	863257.625	1828.4046	0.46412	2266.2136	0.16706	22075300	0.79971	268.755	51.8072	51.1968	91.2658	89.0567	32125.5605	75.4487	-0.069411	85.2249	1821490
010	2018-11-10t0344	1541843306.08	adult	57.7547	2.0001	-194.002	603.3348	58.3016	27713.8534	87508.5779	1103715.2983	2889.41	-0.51464	852.699	0.44741	862.7217	1.1617	2437.417	-0.34108	2439.1566	355862.875	1479.2128	-0.67607	2130.869	-0.36989	12428900	-1.2057	174.12	63.8319	63.5331	99.1764	96.7905	14479.7539	84.1223	0.30604	93.4465	930414
010	2018-11-10t0744	1541857704.22	adult	61.7541	5.9996	-190.0026	1066.9763	62.0142	48528.4063	153167.3271	1841281.5806	3235.53	-0.46619	885.439	0.32752	719.1205	0.27905	2789.177	-0.19151	2740.2714	714029.3125	2131.5145	0.44521	2622.8722	0.082846	22617600	0.06729	162.646	57.8383	57.4325	97.7723	95.6797	25029.6992	81.5018	0.13562	91.4989	1477420
010	2018-11-10t1144	1541872105.79	adult	65.7546	10	-186.0021	899.6164	59.6268	39851.3355	125785.832	1517155.3782	4120.33	-0.045972	1197.47	1.5589	1116.9446	1.818	3245.3345	0.086318	3187.1591	681520.25	2527.918	0.93728	3037.4962	0.39718	25133700	0.095218	176.768	66.5058	66.1715	102.6476	100.2393	21555.9961	87.3078	0.55671	97.0825	1395890
010	2018-11-10t1544	1541886504.69	adult	69.7543	13.9997	-182.0024	989.1512	85.2012	50289.2782	161863.4715	2501839.3865	3818.41	-0.3968	772.505	-0.61781	371.3491	-1.4172	3107.907	-0.31697	3057.3384	823595.375	2134.4056	-0.081136	2798.763	-0.15251	20397200	-0.79212	342.88	45.4304	44.6651	84.7013	81.8274	22445.832	66.6438	-1.2019	77.6269	1199550
010	2018-11-10t1944	1541900906.02	adult	73.7546	18.0001	-178.0021	1953.5431	71.9161	89867.1859	285894.8124	3587820.6735	5670.17	0.58594	767.41	-0.73707	316.6364	-1.6319	3970.0269	0.41789	3723.4255	1877822.75	2456.7081	0.27835	3194.2768	0.14913	36267000	0.89434	435.055	53.862	53.1771	97.109	94.5037	45932.5703	79.4044	-0.15646	89.8733	2545460
010	2018-11-10t2344	1541915304.4	adult	77.7542	21.9996	-174.0025	1182.8148	119.8288	84719.6918	269826.7048	5337546.2183	5364.41	0.27035	867.064	-0.44073	533.9216	-0.85504	3953.7131	0.19306	3849.9512	1743587.5	2227.0244	-0.23588	3161.1095	-0.041064	38228900	0.83558	307.201	54.5123	53.8162	95.9094	92.6114	42296.0469	76.6762	-0.35605	88.2144	2403450
010	2018-11-11t0344	1541929705.11	adult	81.7544	25.9998	-170.0023	882.4354	100.7788	48221.0351	153820.272	2459646.0345	7790.05	1.4522	1079.32	0.19555	715.0144	-0.28344	4573.0869	0.66221	4255.3066	1156991	2945.502	0.65791	3767.0788	0.44686	27266800	-0.45815	142.101	58.1565	57.087	108.2594	104.7573	27389.6172	81.9889	-0.03165	97.3443	1469210
010	2018-11-11t0744	1541944103.78	adult	85.754	29.9995	-166.0027	1212.5122	71.7223	48194.5991	152491.3923	1660096.1543	389.815	-2.4692	246.134	-2.5307	244.9518	-1.8153	324.488	-3.8286	322.1953	82744.4375	290.341	-2.9462	312.9937	-2.9362	6266820	-2.5056	180.882	48.8484	48.175	89.8577	87.6591	22913.7188	70.6925	-0.69336	82.9731	1243730
010	2018-11-11t1144	1541958505.5	adult	89.7545	34	-162.0022	1816.93	116.574	98440.2977	312709.5921	5133112.9135	4414.61	-0.46962	609.132	-1.4027	282.3677	-1.6899	3409.8069	-0.79616	3360.5593	1759460.375	2336.0712	-0.35317	3151.589	-0.33897	31402000	-0.29458	289.708	55.4736	54.651	101.131	98.0276	52183.6094	79.5352	-0.24646	92.3635	2859780
010	2018-11-11t1544	1541972903.89	adult	93.754	37.9995	-158.0027	1125.4889	73.868	46130.7277	145882.3229	1739919.4198	396.417	-2.4747	258.784	-2.4384	256.8954	-1.764	353.187	-3.906	349.1373	86177.6406	309.6092	-2.8446	338.7436	-2.8612	6299830	-2.5305	208.93	52.4862	51.3204	105.2878	102.5961	25690.2148	77.4774	-0.39806	95.2198	1277720
010	2018-11-11t1944	1541987305.81	adult	97.7546	42	-154.0021	763.9027	76.8098	34409.9167	109329.1831	1448422.9097	430.017	-2.4819	266.274	-2.4207	262.7512	-1.7536	372.4404	-3.9246	368.9048	67784.1562	326.695	-2.8202	359.7293	-2.8511	4823820	-2.6884	158.1	56.2624	53.8612	120.3775	119.4106	21908.7129	89.1699	0.097905	111.5164	1019250
010	2018-11-11t2344	1542001704.14	adult	101.7541	45.9996	-150.0026	917.9111	62.43	33415.4033	106081.2887	1062843.0205	454.365	-2.4981	257.251	-2.4575	255.229	-1.786	345.8195	-3.9772	342.1029	61555.8672	305.4691	-2.8486	332.0465	-2.8902	4558240	-2.7459	332.036	59.6529	57.6384	125.7261	120.6154	22379.2539	89.3399	0.021222	111.2496	1056990
010	2018-11-12t0344	1542016105.25	adult	105.7544	49.9999	-146.0023	128.5511	29.7844	2556.7315	8201.5965	47889.0891	0	-2.7442	0	-3.1852	0	-2.5239					0	-3.2031	0	-3.1864	0	-3.1554	0	0	0				0	-4.2246	0	0
010	2018-11-12t0744	1542030505.23	adult	109.7544	53.9999	-142.0023	862.1501	69.5962	41612.0673	131506.0756	1769641.2485	7854.89	0.9261	1650.56	1.3374	1573.1824	1.9184	5669.9521	0.96231	5518.9375	1241719.5	3480.2279	0.68375	4902.0343	0.81939	36061500	-0.2457	240.432	73.2672	70.8887	145.9477	142.5757	31962.5547	105.5445	0.58111	135.0576	1600740
010	2018-11-12t1144	1542044905.17	adult	113.7544	57.9999	-138.0023	827.3322	82.6697	50726.4631	160315.7272	2655751.702	6493.63	0.24352	1546.89	1.0273	1455.7471	1.5797	5168.9561	0.42828	5002.9438	1369773.375	3486.4979	0.65226	4476.6082	0.42045	40975600	0.12198	221.443	77.9242	77.0388	131.363	128.3453	34811.1953	104.1606	0.41258	120.2652	2064130
010	2018-11-12t1544	1542059304.33	adult	117.7542	61.9996	-134.0025	927.6189	76.8744	52595.7949	166654.5638	2539205.884	5489.28	-0.26693	1587.15	1.1259	1438.8315	1.5388	4848.4351	0.078253	4802.8337	1338168.125	3705.0538	0.866	4521.2099	0.4126	43671900	0.32004	204.574	74.1428	72.7765	135.8517	132.1328	37495.0742	101.6107	0.1886	121.6878	2040110
010	2018-11-12t1944	1542073703.24	adult	121.7539	65.9993	-130.0028	1542.6076	87.304	94780.1857	299315.518	5006804.4678	6519.56	0.17392	967.986	-0.59556	436.2814	-1.347	4732.8174	-0.073948	4585.7661	2342744.5	2918.0135	-0.026119	4083.6213	0.018895	47864000	0.65281	241.727	69.6585	66.5386	176.7724	173.1946	87502.3281	104.9076	0.22547	152.1329	3444400
010	2018-11-12t2344	1542088103.34	adult	125.7539	69.9993	-126.0028	1153.7723	65.6345	53254.5398	168036.1156	2100870.6603	496.748	-2.6941	286.742	-2.5505	283.7181	-1.8232	406.6708	-3.9256	401.5988	114274.5078	344.7333	-2.9432	384.7308	-3.045	8029350	-2.6645	206.543	62.1665	57.6087	163.8629	161.5809	46045.4766	106.8943	0.19575	146.7899	1740790
010	2018-11-13t0344	1542102504.66	adult	129.7543	73.9997	-122.0024	871.1898	74.592	51702.0179	163158.3828	2598855.9187	5104.39	-0.58045	1338.27	0.44505	1247.3489	1.0578	4118.8486	-0.68113	4042.564	1116208	2762.5598	-0.2378	3723.2972	-0.35578	36158600	-0.33202	333.616	83.5991	80.9661	173.8229	169.8589	47106.0078	120.5339	0.7153	159.4496	2258770
010	2018-11-13t0744	1542116904.12	adult	133.7541	77.9996	-118.0026	1718.6808	128.3732	109693.8047	350252.5879	7011285.5211	6021.62	-0.19261	812.756	-1.1443	406.0666	-1.5453	4281.9702	-0.55657	4061.6064	2453569	2474.5374	-0.59887	3608.9318	-0.49663	46519700	0.56908	321.649	64.7988	60.3311	191.0773	185.5998	109487.2656	110.5719	0.094837	166.609	3708890
010	2018-11-13t1144	1542131303.74	adult	137.754	81.9995	-114.0027	1829.6629	124.6113	100720.4859	320314.0923	5462030.6014	6023.14	-0.23483	826.592	-1.1599	398.9481	-1.6259	4312.5557	-0.5364	4203.9868	2277029.5	2616.2516	-0.45184	3786.6833	-0.38463	43569700	0.32821	357.704	64.4231	62.1815	136.3277	130.8675	71981.0312	98.0843	-0.72844	121.4597	3395740
010	2018-11-13t1544	1542145706.7	adult	141.7548	86.0003	-110.0019	1178.5389	114.5454	78965.4751	252040.9873	4601153.8366	4504.43	-1.0167	954.039	-0.78586	602.9454	-0.99015	3585.6711	-1.1445	3504.9896	1477296.5	2395.4365	-0.75459	3225.1179	-0.93108	39271100	-0.049591	260.597	73.644	71.6506	157.7574	152.8275	64996.0664	107.1155	-0.44879	139.2206	3031410
010	2018-11-13t1944	1542160105.43	adult	145.7545	89.9999	-106.0022	909.782	90.5676	60063.3518	190763.9609	3312133.8018	4673.89	-0.9651	1255.51	0.28388	1118.3517	0.835	3817.5254	-0.92742	3718.9486	1198703	2770.1463	-0.25791	3475.8967	-0.72932	39307500	-0.017337	331.735	74.5445	71.8375	207.0045	204.3025	64999.4102	107.3349	-0.64554	168.5762	2333840
010	2018-11-13t2344	1542174504.5	adult	149.7542	93.9997	-102.0025	1006.8325	72.9415	51190.7215	162537.0008	2225082.053	508.809	-3.0571	307.169	-3.2937	302.8058	-2.1542	450.3597	-3.6932	445.7306	121146.7656	374.0577	-3.6128	428.2636	-3.6827	8246890	-3.07	277.3	69.2766	63.0442	194.1526	189.0903	52227.0469	126.7279	0.31759	173.4567	1859940
010	2018-11-14t0344	1542188904.91	adult	153.7543	97.9998	-98.0024	1048.764	73.4424	52787.3217	167266.687	2311640.4194	536.419	-3.0305	311.692	-3.3338	306.8329	-2.1688	461.278	-3.6269	455.2055	127774.0156	383.7216	-3.6182	439.587	-3.6756	8629510	-2.9783	272.654	70.0513	63.7785	194.9685	189.8415	54006.2656	130.1093	0.33879	173.965	1939440
010	2018-11-14t0744	1542203304.36	adult	157.7542	101.9996	-94.0025	868.7567	70.5575	49822.1129	157195.1512	2390468.6666	6010.97	-0.27519	1588.68	1.8305	1344.8196	1.9455	4952.8916	0.12054	4871.0508	1292704.75	3582.0559	1.0802	4611.4083	0.45333	41370800	0.37589	363.501	87.5154	83.5918	203.7691	196.5555	53183.7383	129.4225	0.1262	178.3771	2278990
010	2018-11-14t1144	1542217705.86	adult	161.7546	106	-90.0021	888.5674	70.5507	51757.7748	163328.8073	2548892.3949	4943.74	-0.7742	1490.05	1.5307	1375.9111	2.169	4174.8506	-0.46953	4104.4023	1131384.5	3075.4651	0.42149	3840.2994	-0.2478	40289600	0.34774	282.535	91.8914	88.694	170.6504	167.6384	46246.25	131.9434	0.10081	158.4911	2484650
010	2018-11-14t1544	1542232108.63	adult	165.7554	110.0008	-86.0013	1239.1482	75.1129	70530.3851	222988.413	3415421.028	8318.84	0.93959	1407.18	1.2859	839.3089	0.035619	5867.7358	0.97985	5717.666	2165194.5	4016.3622	1.9177	5148.5115	1.106	51891100	1.5712	284.79	87.225	83.1764	203.3086	199.7682	75020.8906	138.1113	0.26344	183.8457	3216510
010	2018-11-14t1944	1542246508.66	adult	169.7554	114.0008	-82.0013	947.4576	79.1311	51437.1509	162683.8437	2544232.1374	8295.05	0.98083	1555.98	2.0234	1323.0973	2.1481	5767.2896	0.96352	5503.8425	1557168.125	3840.3227	1.7597	4994.9013	1.0315	41897800	0.67468	278.439	80.7309	77.7257	199.5149	195.3742	53869.0156	117.2691	-0.94796	164.8995	2173840
010	2018-11-14t2344	1542260905.65	adult	173.7545	118	-78.0022	1162.7926	89.9469	75010.1518	237779.874	4018275.7046	7594.13	0.68236	1162.66	0.41101	595.7759	-0.92896	5644.6646	0.9349	5572.0576	2212708.5	3526.8227	1.3861	5068.4381	1.184	45488000	1.1138	303.558	78.4208	75.1611	191.4458	186.5386	75046.75	129.4809	-0.47737	168.8804	3068140
010	2018-11-15t0344	1542275305.56	adult	177.7545	122	-74.0022	1144.581	69.8032	46403.5916	147992.6319	1663443.4004	503.504	-2.8533	305.209	-3.3513	303.8833	-2.2135	412.1566	-3.3771	400.9908	101390.5156	354.1479	-3.4615	382.9344	-3.4717	7486460	-2.5455	230.361	54.733	53.3335	141.5806	133.4385	34828.8359	78.2377	-3.0223	110.0493	1342550
010	2018-11-15t0744	1542289706.86	adult	181.7549	126.0003	-70.0018	1023.4709	79.5468	64467.4562	203226.1583	3454340.0414	8552.63	1.2917	1307.4	1.2287	798.6182	0.047218	5895.8242	1.312	5648.0337	1986892.75	3684.0272	1.8394	5256.9616	1.5461	43966400	1.1446	375.68	90.7506	88.2473	197.9911	191.2	66722.9922	135.6415	-0.46968	171.706	3051850
010	2018-11-15t1144	1542304107.41	adult	185.755	130.0005	-66.0017	600.063	67.6591	33955.8786	107690.2212	1602598.8491	7452.19	0.79264	1643.7	2.8752	1240.3011	2.1637	5943.8877	1.4375	5814.4429	1058012	4267.3511	2.8708	5395.4664	1.7763	29152600	-0.24629	298.282	100.321	95.3629	211.9491	207.6362	37726.9375	150.5579	0.04696	188.4025	1779300
010	2018-11-15t1544	1542318510.22	adult	189.7558	134.0013	-62.0009	791.0031	72.3245	44304.2226	140061.456	2139137.6836	7160.64	0.70448	1354.54	1.6159	852.7925	0.38756	4989.4062	0.69951	4854.4219	1157542.25	3479.2415	1.7014	4482.6592	0.91493	31397000	0.056862	343.718	100.063	96.3386	197.4697	189.3542	45812.9688	144.315	-0.3719	174.4341	2319350
010	2018-11-15t1944	1542332906.3	adult	193.7547	138.0002	-58.002	912.5861	74.942	55389.3116	174958.3189	2799634.8715	6078.71	0.19206	1388.16	1.852	953.7311	0.92437	4986.2793	0.77357	4918.3037	1446021	3625.8967	2.0232	4581.088	1.0931	40138500	1.0309	391.475	98.5775	94.6035	217.5375	210.4638	63085.8828	158.4448	0.073173	195.059	2850370
010	2018-11-15t2344	1542347306.91	adult	197.7549	142.0003	-54.0018	1329.2647	84.8954	72245.9395	228984.8885	3496467.1164	5958.53	0.18265	1138.27	0.71503	646.5435	-0.57011	4374.3252	0.30757	4251.377	1657869.25	3036.0248	1.1369	3915.3186	0.46393	43028800	1.4229	328.661	90.3708	86.0236	211.7585	203.7539	80256.4844	149.7562	-0.4199	186.5448	3416200
010	2018-11-16t0344	1542361706.95	adult	201.7549	146.0004	-50.0018	887.71	75.6976	46963.7544	149256.6934	2211603.7861	6162.83	0.34967	971.924	-0.047842	564.4393	-0.97616	4388.7715	0.38792	4188.0381	1084026.5	2955.3682	1.0785	3899.1885	0.51612	23920000	-0.51992	403.364	91.6365	87.9925	210.4422	201.1172	51979.2344	157.8725	-0.22917	188.6023	2255270
010	2018-11-16t0744	1542376106.79	adult	205.7549	150.0003	-46.0019	1293.3944	77.0771	75456.3735	238384.8831	3635192.3164	6488.13	0.58628	968.221	-0.023477	556.8624	-1.0103	3955.6262	0.058662	3733.262	1562472.375	2655.8777	0.64317	3387.0825	0.02811	38202100	1.0883	347.838	94.3205	88.1395	231.4348	223.6508	91416.7656	163.8286	-0.12681	203.7415	3721510
010	2018-11-16t1144	1542390508.64	adult	209.7554	154.0008	-42.0013	919.7881	73.1883	51112.2689	161433.5644	2393452.5721	6569.63	0.69266	1229.63	1.3546	959.0211	1.164	3986.3181	0.14515	3730.0482	1068333.25	2746.2717	0.8616	3391.4375	0.092494	32881600	0.58304	334.916	112.982	107.2517	230.1749	222.0599	61686.8594	171.7457	0.048018	203.491	3021250
010	2018-11-16t1544	1542404909.21	adult	213.7555	158.001	-38.0012	836.6576	73.631	44956.7209	142834.6178	2126829.3654	6709.38	0.83586	1179.48	1.1579	854.7065	0.64212	4718.1216	0.88525	4620.9688	1113476.75	2563.627	0.61074	3721.8082	0.51693	27796800	0.081427	311.986	117.912	111.4866	226.9303	220.5972	53555.5625	178.9549	0.19354	207.9186	2778830
010	2018-11-16t1944	1542419306.69	adult	217.7548	162.0003	-34.0019	1213.3917	68.4494	61997.7878	195339.0586	2702879.6581	5152.86	-0.0043773	901.757	-0.24848	589.687	-0.80938	3023.5334	-0.6427	2849.9878	985671.9375	2133.0061	-0.082228	2673.2299	-0.59261	29337800	0.32632	327.288	109.102	102.6943	231.0754	223.2997	75330.5781	174.7714	-0.066962	209.3063	3549520
010	2018-11-16t2344	1542433707.04	adult	221.7549	166.0004	-30.0018	762.6745	58.4095	33224.8535	105479.3373	1201966.827	4980.09	-0.053721	569.524	-1.9967	344.3334	-2.214	3149.2795	-0.47691	3014.7461	551123.9375	1751.2054	-0.70703	2587.0366	-0.64033	9964400	-1.9038	279.351	80.5082	67.8112	221.4282	216.0754	38749.9336	171.0641	-0.29901	203.8529	1408570
010	2018-11-17t0344	1542448107.41	adult	225.755	170.0005	-26.0017	1328.9769	75.1394	72516.9071	228797.0475	3321816.7689	3790.91	-0.71918	738.412	-1.0676	507.496	-1.2759	2692.9839	-0.87136	2573.1018	1023333.875	1798.3968	-0.57807	2363.2592	-0.84799	28019000	0.31539	367.815	103.336	94.5151	257.1624	248.9752	97721.7344	188.0816	0.18052	231.9924	3921070
010	2018-11-17t0744	1542462508.19	adult	229.7552	174.0007	-22.0015	1351.0519	74.1178	74842.2085	236177.3523	3418896.1089	3076.01	-1.1187	709.775	-1.2052	502.5303	-1.3092	2355.8513	-1.1615	2332.6915	923493.75	1688.1946	-0.7327	2135.6831	-1.0663	27795500	0.36397	356.088	103.819	95.8726	250.113	244.6307	98044.2969	185.4523	-0.011581	228.4849	4065680
010	2018-11-17t1144	1542476908.8	adult	233.7554	178.0009	-18.0013	1362.8366	74.0975	71916.4034	227312.1302	3175225.0268	2890.44	-1.2026	707.404	-1.1998	507.9129	-1.2811	2241.071	-1.2393	2195.1069	844883.75	1629.4501	-0.79716	2057.7515	-1.1148	26650000	0.29658	368.049	106.543	98.3237	251.5864	245.9916	94848.0625	189.3168	0.015061	231.0973	4013800
010	2018-11-17t1544	1542491308.74	adult	237.7554	182.0009	-14.0013	1352.6403	73.2173	73363.2505	231532.153	3326308.9689	2888.52	-1.173	702.014	-1.2125	505.7561	-1.3005	2169.3784	-1.2766	2125.4891	833041.3125	1611.6802	-0.78742	1978.1431	-1.1673	26958100	0.41748	376.425	108.776	99.9913	258.8614	254.5295	99402.7656	194.6335	0.087103	239.2485	4177100
010	2018-11-17t1944	1542505710.56	adult	241.7559	186.0014	-10.0008	1346.9628	75.0054	71057.0379	224288.9761	3185698.8156	2875.7	-1.1502	700.099	-1.2061	505.6998	-1.3085	2131.3801	-1.2809	2089.3218	795004.75	1592.8627	-0.78006	1951.191	-1.1582	26064000	0.38146	396.03	111.889	101.6657	274.7999	267.3663	102500.375	205.1271	0.31957	250.1336	4165520
010	2018-11-17t2344	1542520111.95	adult	245.7563	190.0017	-6.0004	978.8126	74.9704	56469.0316	178194.3549	2786626.8717	2835.85	-1.1453	808.407	-0.53591	589.4544	-0.75208	2183.3845	-1.1913	2145.3475	646281.8125	1642.9723	-0.64059	1984.3756	-1.0752	23873900	0.15938	391.494	130.521	119.4313	294.9114	287.2906	87293.7891	221.1568	0.71569	268.7228	3854540
010	2018-11-18t0344	1542534512.75	adult	249.7565	194.002	-2.0002	779.1828	74.7292	48576.6457	153637.2575	2518016.8579	3485.38	-0.66829	873.623	-0.10258	762.9176	0.46348	2264.6919	-1.0677	2154.3922	575231.75	1643.0636	-0.59529	2008.2545	-1.0021	22158600	-0.0098798	353.152	141.774	131.9104	284.2014	280.059	72187.1562	223.7268	0.68938	265.5213	3595970
010	2018-11-18t0744	1542548914.15	dead	253.7569	198.0024	2.0002	895.6517	73.9687	49013.0926	154669.8334	2295647.6032	3378.94	-0.69997	894.503	0.070535	760.7133	0.49498	2295.4504	-0.99532	2191.3228	589930.75	1702.234	-0.43212	2040.0853	-0.91722	22947600	0.18894	373.223	147.187	137.0665	300.6007	296.9004	77254.375	236.7466	0.9775	279.1886	3775940
011	2018-11-07t1609	1541628803.76	egg	-1.8316	-61.5861	-217.5867	165.3391	31.3467	3427.8343	10920.8109	65897.2194	0	2590.0574	0	0.63247	0	0.34275					0	2.0616	0	4.888	0	3.8201	0	0	0				0	-0.24632	0	0
011	2018-11-07t1948	1541641991.44	larva	1.8316	-57.9228	-213.9235	150.6629	27.5096	2732.1582	8700.2188	47013.437	0	2108.1337	0	0.14876	0	-0.081771					0	0.92766	0	1.4965	0	1.9516	0	0	0				0	-0.33169	0	0
011	2018-11-07t2348	1541656394.61	larva	5.8325	-53.9219	-209.9226	85.5092	26.9542	1529.4377	4991.676	25876.7722	251.398	3199.112	184.036	1.2249	183.1498	1.1533	241.6401	3140.0786	240.6763	2174.7605	221.2234	1.2765	234.6216	1.4023	155510	1.0063	92.6069	53.6467	52.8142	88.1572	88.4646	793.4146	74.885	0.78395	84.9124	45331.4
011	2018-11-08t0348	1541670793.64	larva	9.8322	-49.9222	-205.9229	151.0935	27.7839	2716.3316	8654.9603	46874.8349	0	-0.21884	0	-0.75464	0	-0.81134					0	-0.49411	0	-0.36518	0	0.25653	0	0	0				0	-0.53567	0	0
011	2018-11-08t0749	1541685203.01	larva	13.8348	-45.9196	-201.9203	111.2522	25.7729	2215.3106	7152.2015	38519.5452	249.22	-0.17273	172.143	0.17423	172.1238	0.23257	228.6826	0.49891	225.8426	2972.8733	206.225	-0.12784	218.6828	-0.16911	209670	-0.18404	84.9193	41.0192	40.1182	72.7418	71.4301	945.6434	59.5766	0.40449	69.3582	49961.3
011	2018-11-08t1149	1541699607.4	larva	17.8361	-41.9184	-197.9191	151.0882	43.6018	3273.0984	10845.0221	72140.6789	0	-1.0857	0	-1.5156	0	-1.3792					0	-1.4094	0	-1.2993	0	-0.68118	0	0	0				0	-0.77223	0	0
011	2018-11-08t1549	1541714009.71	larva	21.8367	-37.9177	-193.9184	179.8581	34.4747	4413.3184	14069.8803	97636.4712	887.041	0.048492	415.464	1.1036	343.9668	0.79671	844.3254	0.73166	840.1021	20263.8086	755.1135	0.90785	818.7213	0.52083	990052	-0.75282	100.984	47.4917	47.3443	80.2532	76.3349	1926.0774	66.8335	0.40072	73.7554	113173
011	2018-11-08t1949	1541728410.36	larva	25.8369	-33.9176	-189.9182	861.7419	60.6516	34021.8128	107369.4661	1162512.8417	772.142	-0.49413	260.267	-0.38536	202.8073	-0.48334	667.9375	-0.33557	659.9774	120228.75	534.0013	-0.33039	630.5814	-0.41894	4680640	-0.087533	108.431	41.9959	41.6296	74.0131	71.8633	13322.3652	60.5244	0.19618	69.2933	755254
011	2018-11-08t2349	1541742809.68	larva	29.8367	-29.9177	-185.9184	470.6244	52.7446	19510.3938	61766.1887	686556.0203	1223.54	-0.22333	366.82	-0.035524	264.9296	-0.34722	1058.0005	0.038035	1039.702	110032.0547	820.8654	0.16977	996.5845	0.035082	3780080	-0.68898	108.814	49.8217	49.635	83.2095	81.9528	8653.7832	69.0132	0.29412	78.3364	513412
011	2018-11-09t0349	1541757205.26	larva	33.8355	-25.919	-181.9197	769.7	76.2101	33811.8304	107522.6959	1394148.5746	1068.3	-0.70257	272.451	-1.0054	200.3801	-1.0054	915.3419	-0.68994	901.4637	163846.2031	665.3035	-0.7073	834.7187	-0.70618	4851540	-0.75068	141.401	42.0273	41.6575	75.1529	72.9366	13452.374	60.6788	0.0068807	69.514	748380
011	2018-11-09t0749	1541771612.28	larva	37.8374	-21.917	-177.9177	502.3498	68.9775	25691.5747	81536.8017	1129841.9183	1406.95	-0.58769	417.006	-0.42603	322.9973	-0.5054	1169.4241	-0.59926	1151.0062	157872.25	913.1282	-0.35571	1057.8426	-0.58603	5617490	-0.87978	113.783	49.6593	49.2056	83.8768	81.9391	11323.3633	69.2898	0.10943	78.9733	668961
011	2018-11-09t1149	1541786021.35	larva	41.8399	-17.9145	-173.9152	501.8265	59.0175	15158.4018	48393.2846	444631.6806	303.931	-1.936	209.27	-2.0335	208.7296	-1.4053	273.49	-2.436	270.7309	22426.1777	248.8319	-2.53	264.892	-2.4491	1695930	-2.0139	124.41	55.0786	54.8865	92.0828	90.1295	7550.7896	77.0237	0.21154	86.1715	446357
011	2018-11-09t1607	1541801478.83	larva	46.1337	-13.6208	-169.6214	503.0154	48.5739	13878.5987	43965.9115	364699.0473	292.974	-2.1035	195.976	-2.4249	195.4047	-1.6779	258.1513	-2.6853	255.0245	19361.3477	233.6371	-2.865	250.5906	-2.7318	1457670	-2.3463	118.084	42.3879	41.6316	76.2184	74.1992	5716.3828	62.0535	-0.36759	70.1455	315281
011	2018-11-09t1944	1541814517.02	larva	49.7554	-9.999	-165.9997	792.3358	119.3917	49800.531	162475.077	2777129.4979	2393.74	-0.43952	468.515	-1.0888	308.3484	-1.2172	1887.8254	-0.4714	1861.0057	494610.25	1120.7139	-0.8897	1646.2599	-0.52711	12247900	-0.55335	221.762	51.8988	51.5397	84.7959	83.2004	22216.5195	71.4783	-0.13932	79.4326	1356740
011	2018-11-09t2344	1541828913.66	larva	53.7545	-6	-162.0007	761.179	77.7294	44525.4249	140748.7487	2201158.9029	1883.04	-1.0809	573.371	-0.78135	409.8824	-0.85756	1685.681	-1.0569	1669.7465	392763.6875	1318.5766	-0.73881	1591.8725	-0.93211	13341200	-0.72244	263.797	55.2772	55.1345	90.8359	88.3087	21164.7617	75.4685	-0.068534	84.3435	1286190
011	2018-11-10t0344	1541843314.5	larva	57.7547	-1.9997	-158.0004	747.2138	72.7396	40039.5317	126396.7912	1826297.4656	3801.9	0.16345	807.565	0.20694	616.2225	-0.017938	2988.6709	0.37344	2952.1655	627620.875	1926.3866	0.3294	2617.0711	0.38463	16930600	-0.47188	144.672	54.6158	53.954	93.1268	91.1618	19556.6328	77.0017	-0.073664	87.4202	1145020
011	2018-11-10t0744	1541857712.64	adult	61.7542	1.9997	-154.0009	764.3882	93.647	34072.8316	109603.3062	1420834.7382	3926.91	0.020812	351.836	-2.386	242.5602	-1.8871	3220.4209	0.33914	3182.7042	579675.75	1097.708	-1.7626	2925.8647	0.53067	6319680	-2.4187	316.174	56.2235	55.8751	95.0998	92.1475	17117.9688	78.1876	-0.082278	88.4943	1009890
011	2018-11-10t1144	1541872114.14	adult	65.7546	6.0002	-150.0005	862.184	59.4718	41105.2619	129669.4606	1673064.6058	5977.05	1.1928	1098.76	1.0889	912.8564	0.94287	4274.9951	1.2985	4131.9302	923398.9375	2574.9874	1.031	3686.2045	1.2978	23731000	-0.10239	115.295	66.0602	65.7849	99.7266	98.1952	21540.9531	86.4297	0.48723	94.9532	1426770
011	2018-11-10t1544	1541886513.02	adult	69.7543	9.9998	-146.0008	820.7118	68.9236	46076.4613	145355.3748	2187042.8745	4357.31	-0.058103	1061.23	0.64033	838.5221	0.45641	3641.6033	0.28798	3573.8757	877626.375	2585.9616	0.73949	3387.2453	0.59985	25571400	-0.13007	131.684	62.8471	62.6103	97.506	96.1061	23498.9395	83.1293	0.18766	92.5764	1514360
011	2018-11-10t1944	1541900914.37	adult	73.7547	14.0002	-142.0005	1269.539	105.0088	76011.192	240901.8001	4082141.9458	4272.12	-0.24032	770.257	-0.72581	499.8011	-0.9469	3401.3081	-0.20564	3372.0948	1353720.625	2032.663	-0.4192	2821.3342	-0.28638	30584600	0.2366	257.08	53.4076	53.0609	87.3435	84.8946	34762.7109	72.9753	-0.65619	81.3917	2120660
011	2018-11-10t2344	1541915312.7	adult	77.7542	17.9998	-138.0009	798.4498	97.4055	46048.9775	148372.6792	2367496.1444	4771.73	-0.060522	890.083	-0.35755	353.4747	-1.4868	3805.4446	0.035114	3738.6365	917112.125	2654.6446	0.40553	3430.8348	0.24829	21424300	-0.94017	184.541	58.0675	57.5828	98.4221	96.4288	23719.7344	80.6646	-0.085157	91.7469	1397690
011	2018-11-11t0344	1541929713.41	adult	81.7544	22	-134.0007	845.085	93.9948	46157.6529	147383.7873	2317310.9415	6210.22	0.6122	1228.52	0.69496	644.2007	-0.51743	4850.4351	0.95067	4764.7756	1173805.25	3588.5439	1.5501	4436.3151	1.1149	29705700	-0.21927	190.612	60.1413	57.8704	134.2255	131.5409	32482.5742	93.18	0.64214	122.6787	1454220
011	2018-11-11t0744	1541944112.1	adult	85.754	25.9996	-130.0011	944.8483	70.7126	51196.5216	161279.0645	2401338.7845	3346.3	-0.95732	1246.03	0.61784	1189.1037	1.1588	2983.6472	-1.1177	2955.501	799617.4375	2428.5103	-0.15823	2846.8606	-0.54816	33393700	-0.0021371	258.935	68.7307	68.3976	106.618	103.8105	28573.6348	90.4953	0.39623	100.2994	1841980
011	2018-11-11t1144	1541958513.8	adult	89.7545	30.0001	-126.0006	686.3827	68.438	26717.3716	85319.6668	903390.4146	3134.33	-1.1055	316.07	-2.2835	269.612	-1.7285	2336.4988	-1.8715	2293.5326	331782.8438	366.924	-2.8011	2057.9076	-1.3256	4471120	-2.6719	122.5	59.1163	58.7474	97.7622	95.9068	13882.2334	81.2375	-0.15861	91.4422	836259
011	2018-11-11t1544	1541972912.24	adult	93.7541	33.9996	-122.0011	682.1531	96.2737	45831.5549	145503.3287	2705435.8071	3522.59	-0.95489	1094.11	-0.015026	900.2088	0.1315	3024.0293	-1.2709	2991.1804	722743	2518.0038	-0.19812	2845.9737	-0.67302	26131800	-0.83669	237.543	61.9652	61.1653	111.3851	108.449	26621.0449	89.5631	0.1977	103.2496	1479980
011	2018-11-11t1944	1541987314.11	adult	97.7546	38.0001	-118.0005	913.2418	69.5401	47159.2256	149620.711	2043820.1218	4441.75	-0.55575	1312.77	0.54858	1175.6476	0.88715	3701.2417	-0.68645	3594.3647	917907.9375	2908.2361	0.19833	3414.6925	-0.24209	32467500	-0.3734	241.967	71.8324	71.2856	113.0905	110.7844	28046.4414	95.511	0.40225	106.335	1776560
011	2018-11-11t2344	1542001712.41	adult	101.7541	41.9997	-114.001	1059.0248	69.8548	53350.8678	168628.9505	2326781.1994	4090.13	-0.7676	1247.76	0.30854	959.2653	0.22501	3682.7754	-0.77574	3657.4905	1031177.125	3044.0077	0.29315	3546.4785	-0.19024	34930900	-0.237	291.203	73.5262	73.2776	132.8206	120.3505	37189.7656	100.822	0.56213	114.7089	2058370
011	2018-11-12t0344	1542016113.49	adult	105.7544	46	-110.0007	145.4621	39.1227	3061.0972	10013.671	62063.1912	0	-2.7442	0	-3.1852	0	-2.5239					0	-3.2031	0	-3.1864	0	-3.1554	0	0	0				0	-4.2246	0	0
011	2018-11-12t0744	1542030513.5	adult	109.7544	50	-106.0007	1019.057	67.4184	52702.7417	166285.9489	2287678.1062	6246.98	0.16877	1372.84	0.57432	1172.7214	0.78436	4772.2217	0.12481	4639.0127	1321905.375	3258.2968	0.43553	4252.3586	0.2862	37926000	-0.093749	160.186	68.3541	67.7135	122.8437	119.7604	34027.7109	96.8597	0.18143	113.1129	1888350
011	2018-11-12t1144	1542044913.43	adult	113.7544	54	-102.0007	632.7614	56.913	28680.4705	90612.3459	1091318.4708	6350.69	0.17648	1996.03	2.259	1902.5555	2.8481	5468.7407	0.7039	5368.5508	825779.875	4021.0352	1.2454	4992.8508	0.84045	30120200	-0.7607	207.577	86.3438	84.7526	154.244	150.1249	23290.8418	115.9824	0.95214	139.7873	1302930
011	2018-11-12t1544	1542059312.59	adult	117.7542	57.9997	-98.001	1127.2715	100.9472	68212.432	215869.4419	3606617.7543	6314.54	0.11906	1358.12	0.49553	703.1049	-0.56558	4891.4053	0.11717	4744.4956	1746231.75	3788.9191	0.95881	4517.3627	0.40948	48406200	0.70571	320.95	69.6896	68.1546	145.4542	139.7634	51927.1602	105.244	0.35389	129.4352	2483880
011	2018-11-12t1944	1542073711.49	adult	121.7539	61.9994	-94.0013	1241.7959	84.0259	71375.3536	225267.5234	3585649.2221	5979.39	-0.078701	1248.68	0.18568	875.5067	-0.073777	4594.209	-0.19769	4407.2661	1718234.25	3204.473	0.29237	4067.6741	0.0059653	46600900	0.54912	359.75	55.6174	53.9653	118.9692	114.0176	44494.4766	84.4577	-0.70969	105.0222	2075640
011	2018-11-12t2344	1542088111.52	adult	125.7539	65.9994	-90.0013	793.7638	68.9452	41293.7499	130175.6644	1905056.3325	5989.38	-0.1171	1741.14	1.5809	1638.5652	2.1832	4976.7085	0.10017	4922.4766	1079945.75	3721.0667	0.86122	4618.0885	0.41833	37664300	-0.1954	213.44	86.4053	83.9868	161.1034	157.152	34959.4336	122.6357	0.9274	146.9009	1869120
011	2018-11-13t0344	1542102512.96	adult	129.7543	69.9998	-86.0009	617.6483	62.1475	27635.0402	87390.6691	1106988.6572	7783.38	0.68531	1931.19	2.1822	1536.2349	1.9354	6733.0225	1.5941	6673.3008	983021.25	4867.6169	2.1895	6126.2729	1.6444	28100700	-1.0189	248.965	83.0273	79.8154	179.0693	172.9436	26144.1172	121.0328	0.73918	154.7162	1208130
011	2018-11-13t0744	1542116912.34	adult	133.7541	73.9997	-82.001	952.1982	78.354	52205.5763	164963.261	2485874.0972	7727.58	0.62223	1690.12	1.537	1217.6476	1.0062	6151.9082	1.0534	6066.2393	1685622.875	4535.6913	1.8577	5675.7382	1.2687	46187500	0.53988	248.852	78.687	74.5976	170.4768	165.9783	46710.6406	123.1267	0.72233	154.4227	2150360
011	2018-11-13t1144	1542131311.93	adult	137.754	77.9995	-78.0011	1161.1735	72.5009	63058.1085	198717.7923	2974033.1283	8349.47	0.89167	1421.63	0.75741	754.7357	-0.46043	6485.7959	1.3163	6330.2524	2146798.5	4275.0279	1.6096	5783.3096	1.3776	46947800	0.63617	437.736	87.0195	83.0495	215.1598	199.9715	71217.8828	131.5312	1.0375	177.4133	2873730
011	2018-11-13t1544	1542145714.86	adult	141.7548	82.0004	-74.0003	1079.088	73.3833	64622.7363	203826.8386	3236581.6662	8979.04	1.181	1322.29	0.4746	727.5234	-0.56287	6182.4004	1.0489	5913.7166	2089651.25	4130.7195	1.5056	5345.3537	1.0089	44602200	0.45522	552.884	85.389	81.0496	319.1643	291.6641	107877.5469	129.6532	0.81282	211.0763	2880260
011	2018-11-13t1944	1542160113.65	adult	145.7545	86	-70.0007	877.1976	65.5354	50550.3664	159647.0115	2409943.2061	6126.29	-0.24355	1356.94	0.65288	1097.3235	0.75943	4806.0879	-0.099676	4698.7095	1273613.25	3245.9439	0.39064	4268.3922	0.020259	35866700	-0.35398	243.749	88.1521	83.354	183.8984	179.647	48733.0703	136.5933	1.0712	166.4764	2330040
011	2018-11-13t2344	1542174512.7	adult	149.7542	89.9998	-66.0009	1535.9958	84.2055	91325.1289	288358.9237	4882765.8169	5052.67	-0.78718	855.856	-1.1927	464.4424	-1.5487	3871.189	-0.85198	3770.5171	1846557.125	2412.8632	-0.73262	3399.881	-0.80565	40814900	0.18039	250.836	61.6142	57.3642	164.5802	160.8337	78504.75	104.3929	-1.0162	144.584	2938320
011	2018-11-14t0344	1542188913.1	adult	153.7543	93.9999	-62.0008	844.9094	74.2096	47024.7874	148725.3713	2294183.378	6523.29	-0.04263	1153.51	0.0012135	965.2819	0.38001	4401.3232	-0.37596	4261.0991	1087126.875	2481.8194	-0.59075	3628.7488	-0.55643	28396000	-0.99821	374.207	92.6432	87.3056	214.0621	208.6119	52873.3516	145.2114	1.2237	190.8873	2280600
011	2018-11-14t0744	1542203312.58	adult	157.7542	97.9997	-58.001	700.0838	85.504	36608.2537	119666.9479	1810238.745	4268.6	-1.1417	1077.37	-0.24034	823.6557	-0.12478	3488.7222	-1.0831	3437.0078	673323.375	2628.4791	-0.31289	3231.6016	-0.89982	20695200	-1.6831	454.558	93.6401	87.1608	314.7087	305.1223	60738.7891	147.0506	1.1196	253.7038	1798730
011	2018-11-14t1144	1542217714.04	adult	161.7546	102.0001	-54.0006	1021.0155	71.055	57192.0863	180102.2691	2776946.9434	3552.59	-1.4648	958.106	-0.66682	795.1318	-0.19402	2993.3362	-1.4404	2965.3926	895007.5	1925.1692	-1.2789	2612.228	-1.4555	28647400	-0.80349	422.596	95.5924	91.155	215.6169	208.3081	64469.4453	142.6383	0.67903	191.3822	2858210
011	2018-11-14t1544	1542232116.83	adult	165.7553	106.0009	-49.9998	980.9476	72.0361	55546.3805	175008.4142	2676653.1204	3701.44	-1.3555	920.846	-0.76517	752.5428	-0.32596	3146.177	-1.2617	3136.7791	915537.5	1844.6433	-1.3355	2691.2975	-1.3225	26739500	-0.90257	467.317	97.0874	92.2499	211.3124	205.9907	61491.8984	148.4549	0.80148	188.9039	2819220
011	2018-11-14t1944	1542246516.88	adult	169.7554	110.0009	-45.9998	885.7073	68.9379	48596.8378	153180.2649	2275157.2051	3435.67	-1.4477	868.867	-0.93208	776.9341	-0.18136	2637.3601	-1.6261	2585.0303	672526.8125	1577.6106	-1.675	2360.5611	-1.5902	22106600	-1.2695	432.181	99.6674	96.5616	184.5589	173.6112	47062.5156	141.2782	0.25636	162.3287	2535840
011	2018-11-14t2344	1542260913.8	adult	173.7545	114.0001	-42.0006	993.7005	71.6493	56129.1087	176883.1602	2703388.5329	2878.3	-1.688	748.848	-1.4062	615.2108	-0.84402	2229.157	-1.9089	2168.7599	655372.125	1436.7224	-1.8311	1975.1108	-1.9181	21984700	-1.1949	481.181	89.638	87.2889	187.2784	176.5116	55059.8555	140.3697	0.050662	165.9238	2631590
011	2018-11-15t0344	1542275313.77	adult	177.7545	118.0001	-38.0006	756.249	91.8384	47768.5839	152595.6557	2532664.432	2042.35	-2.0731	767.976	-1.2793	674.9079	-0.55254	1701.6775	-2.2943	1670.3954	425419.375	1345.1482	-1.9157	1601.1518	-2.2392	19154900	-1.394	302.16	106.11	100.786	196.3085	193.127	49077.1211	158.727	0.75457	183.7591	2646610
011	2018-11-15t0744	1542289714.99	adult	181.7548	122.0004	-34.0003	738.8558	99.1474	46353.4213	148504.9166	2475433.2744	1947.37	-2.0867	751.286	-1.3115	675.0842	-0.51969	1643.015	-2.2917	1619.6998	397609.625	1296.6533	-1.9352	1555.0468	-2.2324	18181100	-1.412	335.881	106.98	101.9181	194.7153	191.1851	47121.0938	158.4922	0.56858	182.9405	2588920
011	2018-11-15t1144	1542304115.59	adult	185.755	126.0006	-30.0001	744.0612	103.8817	45746.564	146893.6625	2451345.8486	2075.79	-1.9894	739.542	-1.3268	667.7339	-0.52759	1638.7283	-2.2424	1608.8086	391656.0625	1281.1705	-1.9055	1529.6134	-2.2062	17675800	-1.3959	302.504	108.267	102.9931	198.2219	194.6377	47375.0312	161.3473	0.52148	185.0473	2587680
011	2018-11-15t1544	1542318518.55	adult	189.7558	130.0014	-25.9993	744.9237	108.9998	48060.8857	154838.5031	2653357.4551	1927.4	-2.0374	720.467	-1.38	642.6077	-0.62423	1578.0267	-2.2474	1539.4467	396084.7188	1237.9769	-1.9224	1461.1638	-2.2265	18065700	-1.2948	326.363	110.606	104.7957	202.9344	199.4146	50936.5391	164.4405	0.48534	189.9243	2773440
011	2018-11-15t1944	1542332914.4	adult	193.7547	134.0002	-22.0005	717.8669	109.1714	45317.9373	145957.5412	2526560.019	2182.92	-1.8785	735.926	-1.2768	665.3456	-0.49595	1636.3502	-2.1525	1600.5051	387815	1241.3661	-1.8717	1505.3054	-2.1363	17401000	-1.3133	303.887	112.985	106.7168	207.8643	204.3738	49263.8281	169.9201	0.54694	195.4186	2671530
011	2018-11-15t2344	1542347315.02	adult	197.7548	138.0004	-18.0003	725.8735	95.0353	45894.3346	146664.1001	2456874.8574	2359.38	-1.7571	740.614	-1.2229	657.7712	-0.51351	1680.4781	-2.0736	1583.5984	403314.75	1274.1475	-1.772	1511.2482	-2.0846	17742200	-1.227	289.936	115.645	108.3835	217.7142	212.3504	52251.4102	176.8128	0.66481	203.0772	2770390
011	2018-11-16t0344	1542361715.05	adult	201.7548	142.0004	-14.0003	653.5702	100.4333	42152.2074	135508.7833	2333936.8251	2279.87	-1.7735	764.403	-1.0752	711.8685	-0.21537	1670.0535	-2.0447	1591.3049	367411.75	1288.181	-1.7045	1503.23	-2.0487	16806200	-1.2788	297.893	118.587	111.0152	223.4733	219.2628	49164.1289	182.1208	0.7161	208.6113	2607260
011	2018-11-16t0744	1542376114.87	adult	205.7548	146.0004	-10.0003	659.5142	92.4112	41951.8141	134735.9662	2280287.7878	2203.63	-1.792	758.153	-1.0798	702.481	-0.24202	1670.7577	-2.011	1619.999	367566.6875	1282.728	-1.6756	1528.5073	-1.9818	16612600	-1.2621	282.516	119.794	112.0142	227.1398	222.6201	49970.7539	183.7242	0.6281	212.1664	2624920
011	2018-11-16t1144	1542390516.79	adult	209.7553	150.0009	-5.9998	726.3361	78.7119	45268.9332	144171.9819	2328261.0433	1936.05	-1.9196	744.987	-1.122	672.4556	-0.38168	1611.2941	-2.0327	1580.3339	381876.6875	1285.565	-1.6346	1511.5186	-1.9623	17600300	-1.1158	293.337	122.459	113.76	232.7906	228.476	55171.3672	190.8163	0.75336	218.1739	2893080
011	2018-11-16t1544	1542404917.31	adult	213.7555	154.001	-1.9996	701.452	71.2152	42285.2159	133958.1122	2103908.1157	1995.37	-1.8649	775.378	-0.94106	700.6925	-0.20688	1735.168	-1.8855	1708.7058	383472.125	1347.2775	-1.4932	1621.0758	-1.8055	17125000	-1.1307	323.795	128.022	118.9297	240.5419	236.1246	53159.7617	199.0332	0.91858	227.1011	2827490
011	2018-11-16t1944	1542419314.76	dead	217.7548	158.0003	1.9996	709.8207	76.8776	42874.4923	136529.0771	2161392.0529	2110.94	-1.7769	779.741	-0.89287	696.0599	-0.21003	1765.276	-1.8272	1733.2177	395421.8125	1375.7109	-1.4083	1643.6801	-1.7447	17464600	-1.0526	307.543	131.293	120.8244	247.7159	243.6812	55488.3672	206.1876	1.0424	233.9184	2940700
012	2018-11-07t1609	1541628811.97	egg	-1.8316	-65.586	-229.5867	164.6139	29.9198	3258.577	10364.7334	59755.0681	0	2590.059	0	0.63247	0	0.34275					0	2.0616	0	4.888	0	3.8201	0	0	0				0	-0.24632	0	0
012	2018-11-07t1948	1541641999.75	larva	1.8316	-61.9227	-225.9234	184.3786	29.9336	3731.8389	11839.7544	68132.0657	0	2108.1317	0	0.14876	0	-0.081772					0	0.92765	0	1.4965	0	1.9516	0	0	0				0	-0.33169	0	0
012	2018-11-07t2348	1541656403.04	larva	5.8325	-57.9218	-221.9225	131.7732	54.416	3969.396	13438.8271	126162.5933	303.489	3574.3134	206.392	1.4132	206.0982	1.3571	276.1513	3332.8193	272.0435	6075.3296	247.5493	1.4148	267.6658	1.5526	438582	1.1408	104.207	52.7483	52.3489	91.1309	88.9272	2004.88	73.8709	0.7675	85.3802	112090
012	2018-11-08t0348	1541670802.07	larva	9.8323	-53.9221	-217.9228	141.6702	45.8139	4590.0425	15024.0961	136122.7953	288.606	0.77811	202.531	0.87146	202.3921	0.8664	267.4001	12.4246	266.8619	6685.0029	242.0206	0.62492	258.8005	0.60616	497214	0.45716	105.111	53.0185	52.524	90.9624	87.8986	2274.0605	73.8815	0.71327	85.1087	130160
012	2018-11-08t0749	1541685211.38	larva	13.8349	-49.9195	-213.9202	315.1791	58.1803	14288.4811	45895.5809	564433.1908	290.956	-0.076217	195.145	0.35113	195.0171	0.41123	260.6949	0.65242	257.6526	19812.8105	235.9708	-0.0037117	252.2772	-0.059622	1469440	0.264	193.205	51.8303	51.2617	90.3583	86.8841	6867.2339	72.996	0.64179	82.9282	390282
012	2018-11-08t1149	1541699615.79	larva	17.8361	-45.9183	-209.919	308.0834	64.0903	12650.7823	40728.5709	468854.3317	294.623	-0.542	196.06	-0.066127	195.7064	0.0675	264.1312	-0.29367	260.8438	17696.793	236.3691	-0.50395	252.7085	-0.56268	1309290	-0.26104	204.486	51.6471	51.2042	89.7949	85.0941	6016.2583	72.4534	0.57309	81.6618	344899
012	2018-11-08t1549	1541714018.05	larva	21.8367	-41.9177	-205.9184	283.5772	80.4265	12933.1224	44057.2506	561951.9465	319.265	-0.84527	203.335	-0.40788	202.3917	-0.19911	278.2654	-0.82929	275.1946	19200.3145	248.0932	-0.89649	267.7814	-0.94301	1388770	-0.6355	204.368	53.0061	52.5154	90.5235	86.9477	6246.1235	74.0205	0.54145	83.5672	362031
012	2018-11-08t1949	1541728418.7	larva	25.8369	-37.9175	-201.9182	350.072	40.5733	11057.1098	34968.1102	308007.6043	875.792	-0.34993	350.173	0.23329	315.8901	0.27608	791.076	-0.042422	790.0468	47464.5586	648.4993	0.051603	751.1387	-0.12301	2067420	-0.80086	138.257	42.8244	42.5368	76.6065	74.7151	4596.3921	62.0147	0.22712	71.2848	252835
012	2018-11-08t2349	1541742818.06	larva	29.8367	-33.9177	-197.9183	842.0581	58.5041	33755.2313	106477.1876	1195475.7798	1375.74	-0.031994	319.769	-0.34873	219.6286	-0.6385	1077.3319	0.079081	1054.5038	192842.4062	780.4619	0.042493	970.1617	-0.025446	5699560	-0.19861	100.32	43.6479	43.351	77.4834	76.0072	13869.5312	63.1271	0.16374	72.3025	777980
012	2018-11-09t0349	1541757213.61	larva	33.8355	-29.9189	-193.9196	433.8004	76.9179	22447.3638	71613.1402	1034659.8953	324.498	-1.5605	202.639	-1.4557	201.7594	-0.9969	273.165	-1.9316	270.8018	32233.4746	245.7486	-1.9621	263.8926	-1.9356	2387090	-1.3438	170.464	52.4489	52.072	90.1245	87.8141	10634.6953	73.6309	0.31573	83.38	617848
012	2018-11-09t0749	1541771620.63	larva	37.8374	-25.9169	-189.9176	581.5053	66.7981	26549.1661	84221.9214	1067200.5811	1295.02	-0.70746	358.573	-0.7919	251.499	-0.93012	1134.5631	-0.66148	1125.9699	158838.8281	817.7416	-0.62774	1076.9381	-0.54714	5007470	-1.0187	114.117	53.3093	52.7778	90.7941	89.317	12711.1719	75.3911	0.26827	85.5754	744464
012	2018-11-09t1149	1541786029.76	larva	41.84	-21.9144	-185.9151	801.3762	86.6295	33763.4173	108041.6955	1418054.0314	314.244	-1.9257	209.039	-2.0349	208.3499	-1.4075	279.6908	-2.4257	277.2734	49784.9688	252.3555	-2.5204	269.8478	-2.4395	3720260	-1.5773	165.106	53.5338	52.9836	91.5399	88.9201	16294.1113	74.8682	0.14868	84.6123	952742
012	2018-11-09t1607	1541801487.14	larva	46.1337	-17.6207	-181.6214	658.3389	84.5069	30798.5491	97961.7618	1374576.3434	338.938	-2.0616	212.352	-2.328	211.3586	-1.5902	284.619	-2.6443	282.3031	46108.2812	256.3341	-2.8062	274.4869	-2.6885	3437560	-1.9508	210.525	52.9192	52.4905	90.6635	87.8282	14687.4824	74.3306	0.04075	83.742	856655
012	2018-11-09t1944	1541814525.31	larva	49.7554	-13.999	-177.9997	805.8924	83.6358	43203.537	137225.9839	2004093.4951	2263.51	-0.54985	485.625	-0.99047	339.1934	-1.0546	1771.524	-0.64126	1706.4135	402135.9688	1185.892	-0.72831	1524.5243	-0.73636	10981900	-0.78997	116.188	49.5605	49.0975	82.4108	80.8675	18707.2539	68.5374	-0.2499	77.1841	1120760
012	2018-11-09t2344	1541828921.97	larva	53.7545	-9.9999	-174.0006	907.3219	71.2029	46235.344	146253.7443	1985739.0703	2827.12	-0.33535	632.587	-0.45302	466.9151	-0.57086	2401.1958	-0.074664	2382.7944	583490.5625	1613.5388	-0.04285	2176.8549	0.021407	15334500	-0.37505	153.796	51.786	51.5525	86.0771	84.7454	20916.7285	71.4893	-0.24438	80.9489	1255340
012	2018-11-10t0344	1541843322.81	larva	57.7547	-5.9997	-170.0004	1004.9901	86.6718	58005.8182	183122.4341	2881824.8667	3363.62	-0.16225	661.648	-0.57049	408.5871	-1.0116	2744.8108	0.057355	2697.767	834422.5	1663.542	-0.26161	2479.8826	0.17173	20051900	0.036929	136.57	54.6232	54.0002	91.1128	89.9036	27698.2852	76.1886	-0.11702	86.2142	1655410
012	2018-11-10t0744	1541857720.9	larva	61.7542	-2.0002	-166.0009	1055.4449	65.7947	55956.3853	176261.7789	2511716.3026	3883.45	-0.0098005	802.795	-0.092751	581.7897	-0.34518	3160.6626	0.26561	3118.0098	926074.125	1947.6277	0.0525	2783.9987	0.32099	23517900	0.20461	121.368	58.9711	58.4246	95.1875	93.8007	27889.9512	80.455	0.066796	89.8517	1727560
012	2018-11-10t1144	1541872122.39	adult	65.7546	2.0002	-162.0005	1154.89	64.7725	56362.0115	177546.7588	2381541.0129	4519.07	0.22006	866.042	-0.018921	602.629	-0.38733	3328.1301	0.18379	3291.2517	985126.5	2137.5974	0.15972	2976.3374	0.31227	25616700	0.16326	244.801	55.7774	55.4112	97.0839	94.3916	28736.8262	80.3132	0.0032721	90.5335	1649840
012	2018-11-10t1544	1541886521.26	adult	69.7543	5.9999	-158.0008	947.8059	77.227	58630.7021	184851.4931	3059363.4731	5021.92	0.3596	867.343	-0.20454	601.5972	-0.4938	3434.5334	0.053265	3326.512	1050967.25	2331.5211	0.27709	3064.335	0.18702	26512900	-0.0096014	233.425	44.9741	44.2726	82.6639	80.1241	25295.168	66.8997	-1.1803	76.8208	1374770
012	2018-11-10t1944	1541900922.71	adult	73.7547	10.0003	-154.0004	791.142	66.0103	41476.5679	130775.5008	1862333.6133	2845.85	-1.0833	1039.86	0.34057	1022.7905	1.0091	2406.4185	-1.2964	2371.5103	524599.25	1907.16	-0.62566	2232.6632	-0.97382	22599300	-0.68769	187.765	61.4289	60.8143	112.2661	103.5864	24474.0195	83.5841	0.16843	95.9521	1335030
012	2018-11-10t2344	1541915320.93	adult	77.7542	13.9998	-150.0009	1357.5569	94.3497	84547.2267	266712.3785	4669525.2356	3894.48	-0.55026	721.644	-0.96624	347.9576	-1.5061	3149.0618	-0.6641	3123.5161	1391885.25	2097.5479	-0.43009	2909.1052	-0.3114	31836800	0.16012	216.239	44.4166	43.8451	79.6831	77.695	35219.9219	64.4435	-1.1869	73.7933	1959530
012	2018-11-11t0344	1541929721.65	adult	81.7544	18	-146.0007	966.4976	66.4252	52238.6902	165104.7272	2371531.7357	4820.85	-0.12654	1240.46	0.73493	1081.0489	0.92608	4109.145	0.17967	4086.7449	1125905.75	2901.3621	0.59666	3788.4252	0.46817	33924200	0.19391	201.089	64.2315	63.9084	101.1787	99.2014	27722.959	85.8884	0.20313	95.384	1756600
012	2018-11-11t0744	1541944120.31	adult	85.754	21.9996	-142.0011	737.7513	65.8412	38624.372	121975.6394	1724351.7939	5390.33	0.087927	1550.19	1.5756	1592.2329	2.4287	4092.2395	0.012453	4044.5884	830724.625	3000.834	0.58803	3807.4169	0.35711	31389800	-0.18707	140.022	72.9743	72.6764	111.2891	109.8155	22591.6836	94.8466	0.63565	105.1618	1477660
012	2018-11-11t1144	1541958522.05	adult	89.7545	26.0001	-138.0006	885.3893	70.0475	46451.0799	146430.5371	2127479.3526	4291.76	-0.53063	1382.28	0.92103	1357.6616	1.5723	3730.4612	-0.47491	3707.0553	910232.5	2663.5425	0.053916	3383.948	-0.12935	33650200	-0.096116	151.76	65.8478	64.2567	119.7623	118.2051	29222	94.6748	0.53479	112.4952	1603000
012	2018-11-11t1544	1541972920.44	adult	93.7541	29.9997	-134.001	1298.7856	82.8906	87603.5865	275982.7557	4980744.8461	4802.84	-0.33249	937.968	-0.46802	409.244	-1.3151	3831.3142	-0.47444	3737.1621	1750910.625	2682.6411	-0.00082945	3470.0262	-0.12838	42807000	0.58754	153.893	55.8336	55.4039	92.655	90.9402	42343.3125	76.8527	-0.42885	87.0395	2548140
012	2018-11-11t1944	1541987322.34	adult	97.7546	34.0002	-130.0005	803.0934	70.5716	46117.4999	145601.5443	2222763.7158	6278.58	0.32615	1538.35	1.1886	1475.811	1.7554	5060.4478	0.63573	4945.6138	1224628.375	3224.4367	0.56805	4350.6702	0.55725	37095700	0.01419	332.828	74.6654	74.2997	115.0371	112.3543	27838.9883	97.3877	0.49232	107.9517	1800480
012	2018-11-11t2344	1542001720.55	adult	101.7541	37.9997	-126.001	1010.309	71.0757	60472.5179	190702.6347	3012005.2973	4193.54	-0.71838	1226.98	0.25051	1136.259	0.73057	3542.0681	-0.91073	3501.0258	1119293.5	2610.3896	-0.2043	3290.6349	-0.40513	38749100	0.078397	190.369	68.2788	66.8343	139.4706	136.6001	44072.7227	96.8076	0.37302	127.1553	2156310
012	2018-11-12t0344	1542016121.71	adult	105.7544	42	-122.0007	161.8405	33.0725	3050.0153	9781.3275	54409.1482	0	-2.7442	0	-3.1852	0	-2.5239					0	-3.2031	0	-3.1864	0	-3.1554	0	0	0				0	-4.2246	0	0
012	2018-11-12t0744	1542030521.71	adult	109.7544	46	-118.0007	1049.851	81.5595	60522.2692	190840.2236	3031394.9567	5742	-0.069082	1071.39	-0.25402	955.5621	0.16939	4612.728	-0.023978	4595.4546	1462234.75	2222.0745	-0.72341	3940.9141	0.030601	33883900	-0.42318	136.264	63.0098	62.4879	105.0908	102.5965	33313.793	86.5417	-0.29341	98.2041	1992750
012	2018-11-12t1144	1542044921.71	adult	113.7544	50	-114.0007	1078.5199	70.2499	61959.2116	195281.4693	2961549.7424	6757.39	0.36724	1302.03	0.35588	1037.1281	0.39124	5435.5493	0.67338	5363.9585	1761118	2981.319	0.0917	4619.6059	0.53679	42185800	0.22038	423.42	69.5414	68.0002	150.2776	145.2618	48689.9453	106.3548	0.51273	131.6391	2253140
012	2018-11-12t1544	1542059320.74	adult	117.7541	53.9997	-110.0009	1622.4832	73.8429	76835.8379	242328.5071	3325356.9275	8031.05	0.9219	1216.46	0.10566	675.231	-0.64531	6283.6675	1.3782	6309.261	2538601.75	3047.1392	0.13793	4979.938	0.78402	49095000	0.76182	190.988	66.0357	65.447	124.5364	121.8398	50312.6992	98.371	0.041214	115.2901	2665130
012	2018-11-12t1944	1542073719.59	adult	121.7538	57.9994	-106.0013	1026.0836	89.2567	65378.4331	206260.9843	3558523.4039	8150.73	0.93676	1412.06	0.6404	995.8048	0.27494	6254.3696	1.2844	6212.1802	2132740	3481.9365	0.60085	5064.9688	0.81459	48124500	0.67419	200.548	71.9658	70.2488	148.1507	143.6086	50519.3984	103.8065	0.17512	130.1337	2452670
012	2018-11-12t2344	1542088119.63	adult	125.7538	61.9994	-102.0012	990.9643	74.9742	58020.752	182855.8339	2872105.8174	5748.7	-0.23002	1650.54	1.3235	1415.3486	1.5231	4979.3789	0.10253	4893.7285	1513731.25	3709.0167	0.84764	4579.0716	0.38641	50022800	0.83429	224.147	83.3352	81.5962	174.7925	171.4545	53136.9141	115.6219	0.60141	157.1211	2525640
012	2018-11-13t0344	1542102521.17	adult	129.7543	65.9999	-98.0008	1094.2759	89.3746	73356.4184	231648.6553	4170804.6145	8561.23	1.0528	1365.62	0.52518	894.6992	-0.0135	6343.2021	1.2549	6132.5654	2429446.5	3302.1419	0.38439	5277.4964	0.93789	52184300	1.0341	239.278	57.3242	55.9448	115.4625	111.8179	44222.125	85.8067	-0.94694	103.3345	2190530
012	2018-11-13t0744	1542116920.48	adult	133.7541	69.9997	-94.001	1570.1662	90.5504	99881.1441	315988.4223	5564295.9109	7271.09	0.40419	1115.77	-0.21824	469.389	-1.3462	5268.7368	0.293	5128.3135	2750280.5	3248.7881	0.32393	4487.9968	0.25421	58138500	1.5904	427.553	62.5199	59.9823	152.2018	148.3316	79449.3516	95.244	-0.67125	135.108	3257660
012	2018-11-13t1144	1542131320.09	adult	137.754	73.9996	-90.0011	1249.1394	106.1573	85331.6753	270509.292	5312392.2682	7139.69	0.30585	1137.88	-0.15686	621.287	-0.89758	4753.7456	-0.16029	4523.3247	2115416.75	2929.9919	-0.06194	4036.474	-0.16416	50554700	0.965	230.057	57.3873	56.4084	108.9928	105.5641	48501.7891	83.3225	-1.5078	98.5224	2549660
012	2018-11-13t1544	1542145723.04	adult	141.7548	78.0004	-86.0003	1194.5393	87.4426	73990.0965	233893.9001	3911519.0173	6215.8	-0.17614	1269.49	0.29387	936.6482	0.15438	4735.5371	-0.1732	4601.2388	1832652.875	3092.0152	0.15268	4297.7078	0.050328	49018700	0.87342	252.942	69.9566	67.7666	167.9333	160.5231	64990.1875	106.0279	-0.50966	140.8347	2701230
012	2018-11-13t1944	1542160121.75	adult	145.7544	82	-82.0007	1230.6527	75.3886	71559.3332	225609.3257	3528902.0263	7450.75	0.41443	1291.42	0.41452	934.3226	0.17368	5342.1992	0.34922	5138.772	1997982.5	3158.7726	0.27182	4410.6527	0.15482	48266800	0.85923	210.736	67.9777	65.9093	149.9253	146.0601	56072.0469	103.6843	-0.85973	134.4744	2540670
012	2018-11-13t2344	1542174520.85	adult	149.7542	85.9998	-78.0009	1072.9111	87.2046	70763.1157	224138.458	3938952.1645	5421.42	-0.60297	1348.05	0.69206	981.8446	0.3898	4713.5156	-0.15238	4673.561	1739287.25	3323.1336	0.55328	4437.4971	0.19895	49713500	1.0685	225.346	71.4747	68.2999	165.9382	162.9263	61231.1914	111.8869	-0.56868	150.5275	2635850
012	2018-11-14t0344	1542188921.23	adult	153.7543	89.9999	-74.0008	1710.9993	99.0264	106730.4339	337278.8084	5987632.7756	5199.07	-0.70352	934.159	-0.86779	400.7271	-1.8054	4159.6855	-0.57534	4069.1038	2316944.75	2836.1515	-0.079466	3664.7844	-0.52118	52008400	1.3671	207.156	62.3845	60.6096	123.1205	119.9475	68578.1406	94.3092	-1.759	112.6152	3473200
012	2018-11-14t0744	1542203320.62	adult	157.7541	93.9997	-70.001	1425.5622	81.5832	80451.8673	253673.1032	3884895.6591	5394.88	-0.58157	1069.65	-0.27161	673.1585	-0.72262	4285.311	-0.42824	4157.2749	1804116	2822.1827	-0.029906	3863.7117	-0.27992	44987100	0.73602	458.363	81.8485	78.0384	258.0534	230.2014	108640.4922	124.529	-0.14955	180.2967	3442390
012	2018-11-14t1144	1542217722.16	adult	161.7545	98.0001	-66.0005	936.5383	72.931	55382.0837	175054.0231	2795651.6359	7231.42	0.36151	1320.98	0.83225	1189.3286	1.4099	4942.6079	0.16133	4720.2361	1433356.25	2958.1586	0.24808	4203.4751	0.10937	38235800	0.14465	356.531	97.1742	94.4589	183.8304	179.5269	53310.8242	135.322	0.28347	165.557	2812710
012	2018-11-14t1544	1542232125.06	adult	165.7553	102.0009	-61.9997	1123.1261	76.7121	62157.1593	197236.5166	2983704.2614	4589.19	-0.91425	1112.53	0.043233	923.6586	0.38713	3586.6406	-0.89891	3505.03	1169244.875	2425.1709	-0.46591	3228.0524	-0.79205	36200600	0.027969	284.75	87.3621	85.377	192.3974	188.4837	62721.5625	132.0417	-0.052276	173.6422	2842680
012	2018-11-14t1944	1542246525.02	adult	169.7553	106.0009	-57.9997	923.9374	71.6044	50655.9778	160123.0237	2460313.2088	4279.74	-1.0259	1139.94	0.23389	1092.2839	1.1636	3383.2761	-1.009	3285.6525	899951.4375	2296.1904	-0.58421	3021.9235	-0.93201	30228900	-0.47162	251.177	97.51	93.8818	183.2771	178.9183	48751.6953	142.324	0.30882	169.3831	2585770
012	2018-11-14t2344	1542260921.84	adult	173.7544	110.0001	-54.0006	982.6995	83.1005	61813.6375	195810.7745	3300994.8175	3795.3	-1.2271	945.549	-0.54242	735.743	-0.31727	2999.8181	-1.2672	2943.1206	968941.25	2089.179	-0.8268	2713.4284	-1.1777	30482600	-0.36018	242.865	86.1913	83.486	179.5511	175.1822	57994.9922	137.8718	-0.070471	164.4197	2778630
012	2018-11-15t0344	1542275321.8	adult	177.7544	114	-50.0006	847.8919	93.6345	57683.1202	183096.6723	3347469.6838	2976.05	-1.5996	884.389	-0.75806	777.662	-0.09256	2358.9351	-1.7424	2310.7202	710039.4375	1831.027	-1.1578	2173.3288	-1.6604	26581200	-0.66116	251.75	83.9476	80.8728	168.9474	165.5503	50853.168	128.3556	-0.67056	154.3921	2523130
012	2018-11-15t0744	1542289723.1	adult	181.7548	118.0004	-46.0003	881.6631	87.373	60933.5482	192917.184	3510107.8322	3185.69	-1.4534	791.346	-1.1285	602.1902	-0.85421	2503.2466	-1.5628	2452.8307	796032.375	1691.1052	-1.3116	2187.2736	-1.5871	25093600	-0.7266	238.402	78.7534	74.7431	170.2107	165.2512	54127.0156	127.0604	-0.85957	153.8085	2497270
012	2018-11-15t1144	1542304123.75	adult	185.755	122.0006	-42.0001	861.7035	93.9567	63271.0743	202248.8632	3869476.0101	2621.17	-1.7072	759.631	-1.2334	528.8181	-1.1805	2234.3779	-1.7333	2199.5038	737344.75	1738.3982	-1.1742	2106.5816	-1.6118	25029100	-0.65934	268.824	80.6784	74.7698	185.1994	182.4067	61115.793	137.7284	-0.51728	170.5644	2658270
012	2018-11-15t1544	1542318526.81	adult	189.7558	126.0014	-37.9993	776.4849	128.3912	61104.9637	198143.1245	4144608.1102	2537.19	-1.7179	719.836	-1.383	541.8331	-1.1093	1997.8438	-1.8847	1964.2949	635314.3125	1494.7681	-1.5072	1820.3398	-1.8531	22864200	-0.80826	235.513	80.3387	75.5594	172.1578	168.6539	54746.1797	132.4965	-0.8753	159.6263	2551800
012	2018-11-15t1944	1542332922.47	adult	193.7546	130.0002	-34.0005	779.2809	102.1309	59089.9596	190341.0696	3769929.9241	2738.52	-1.5832	705.163	-1.4244	542.437	-1.1013	2059.658	-1.7827	2007.4583	634374.6875	1438.3391	-1.55	1850.3409	-1.774	21688700	-0.87124	244.046	81.2419	76.6509	174.229	168.7607	53662.5391	133.4256	-0.95976	158.8644	2498760
012	2018-11-15t2344	1542347323.18	adult	197.7548	134.0004	-30.0003	807.379	129.3637	65484.1426	212306.5828	4586178.2879	2535.3	-1.6623	646.81	-1.68	431.8147	-1.6527	2041.1711	-1.7548	2004.3982	696039.375	1485.7038	-1.4228	1843.6082	-1.7323	22001200	-0.78069	246.907	80.6104	73.6179	189.0799	184.9482	64476.2344	144.0148	-0.65007	175.0091	2741960
012	2018-11-16t0344	1542361723.13	adult	201.7548	138.0004	-26.0003	837.3608	120.4797	65947.6141	212139.7671	4471137.0034	2413.23	-1.7006	634.511	-1.7183	430.7257	-1.6662	1981.4783	-1.766	1966.7578	679647.0625	1440.861	-1.4497	1786.7232	-1.7452	21742100	-0.75226	331.802	81.54	74.5949	190.6444	186.2912	65391.0234	144.0851	-0.76663	174.638	2794050
012	2018-11-16t0744	1542376122.99	adult	205.7548	142.0004	-22.0003	809.7969	119.5128	64245.9247	206809.9816	4382138.9513	2348.43	-1.7116	630.58	-1.7214	432.9974	-1.6639	1955.4569	-1.7531	1937.0126	653122.625	1401.5973	-1.4749	1755.0639	-1.7368	21045000	-0.77955	317.381	81.7488	74.5945	187.6422	183.3446	62672.4922	144.8555	-0.8467	172.5475	2728280
012	2018-11-16t1144	1542390525.05	adult	209.7553	146.0009	-17.9997	803.263	118.9156	62947.8122	203107.5634	4237090.1327	2354.78	-1.6835	631.548	-1.7016	441.2681	-1.6287	1934.588	-1.7362	1912.2083	634544.875	1379.7394	-1.4736	1727.9407	-1.7258	20674400	-0.77402	270.662	83.5992	76.4672	190.6578	186.7178	62535.7578	147.4591	-0.85023	176.749	2736700
012	2018-11-16t1544	1542404925.49	adult	213.7555	150.0011	-13.9996	800.1069	126.6206	64855.9925	209276.1133	4540030.3527	2289.98	-1.6962	616.272	-1.7675	431.2213	-1.6923	1863.6812	-1.7661	1822.1726	628060.5625	1328.0039	-1.5265	1667.9986	-1.7537	20766500	-0.7171	292.714	83.9268	76.9789	190.8166	188.0504	64305.207	147.2404	-0.95169	175.5029	2828080
012	2018-11-16t1944	1542419322.89	adult	217.7547	154.0003	-10.0003	809.6022	119.5751	61786.9751	198617.0616	4060979.9412	2819.06	-1.3642	637.916	-1.6419	457.8199	-1.5524	1981.3932	-1.6238	1895.7659	638008.625	1294.9483	-1.5498	1707.6589	-1.6731	20485400	-0.70181	287.952	87.7769	81.8461	194.8623	189.1697	62745.6484	148.649	-0.98938	175.7297	2818780
012	2018-11-16t2344	1542433723.35	adult	221.7549	158.0005	-6.0002	824.3493	89.8974	58870.3413	188173.3495	3552910.743	2846.83	-1.3189	657.408	-1.5245	496.2566	-1.3385	2017.2834	-1.5579	1938.0312	619306	1280.3228	-1.542	1733.9938	-1.6071	20146300	-0.69332	274.975	91.1395	85.5971	200.1603	192.3348	61449.2031	150.1034	-1.0237	179.8641	2792970
012	2018-11-17t0344	1542448123.75	adult	225.755	162.0006	-2.0001	841.697	88.4457	58740.0352	187607.367	3544847.1883	3479.01	-0.90759	655.946	-1.5185	510.1255	-1.2604	2106.2144	-1.4401	1966.3998	644501.5625	1274.127	-1.5196	1738.6331	-1.5652	20059500	-0.65441	308.416	92.5213	87.2248	204.2567	197.0903	62502.5625	150.5477	-1.0913	182.6698	2829390
012	2018-11-17t0744	1542462524.47	dead	229.7552	166.0008	2.0001	820.3384	104.2723	60105.806	192643.5163	3690754.4613	3428.07	-0.90194	658.677	-1.4897	485.823	-1.4102	2150.6729	-1.3635	1983.2312	673160.625	1320.1473	-1.4024	1779.3239	-1.4811	20603400	-0.5355	318.681	95.5317	90.5605	207.9109	199.1575	65076.1172	154.4805	-1.0409	185.7531	2988230
013	2018-11-07t1609	1541628820.1	egg	-1.8317	-61.5861	-265.5896	153.8848	28.036	2843.898	9055.2915	49872.7117	0	2590.0613	0	0.63247	0	0.34275					0	2.0616	0	4.888	0	3.8201	0	0	0				0	-0.24632	0	0
013	2018-11-07t1948	1541642008.02	larva	1.8317	-57.9228	-261.9262	168.3467	28.7858	3335.0387	10604.1624	61171.6119	0	2108.1288	0	0.14876	0	-0.081775					0	0.92765	0	1.4965	0	1.9516	0	0	0				0	-0.33169	0	0
013	2018-11-07t2348	1541656411.34	larva	5.8326	-53.9219	-257.9253	171.1178	29.8546	3425.2368	10898.2793	64338.6939	0	1388.3533	0	-0.32494	0	-0.47301					0	0.11446	0	0.33513	0	0.93241	0	0	0				0	-0.43038	0	0
013	2018-11-08t0348	1541670810.47	larva	9.8323	-49.9221	-253.9256	155.3207	30.9269	3103.0474	9930.6755	58492.0485	0	-0.21886	0	-0.75465	0	-0.81135					0	-0.49413	0	-0.36519	0	0.25651	0	0	0				0	-0.53568	0	0
013	2018-11-08t0749	1541685219.65	larva	13.8349	-45.9196	-249.923	152.6169	30.5802	3013.6852	9645.2011	56491.0326	0	-0.7491	0	-1.1497	0	-1.1107					0	-0.98847	0	-0.88188	0	-0.25862	0	0	0				0	-0.64903	0	0
013	2018-11-08t1149	1541699624.04	larva	17.8361	-41.9183	-245.9218	161.738	49.4296	5460.0353	17778.9886	171562.4377	615.441	0.050071	277.989	0.53956	227.6281	0.30348	590.7939	0.81315	585.7214	17723.8164	497.9699	0.49813	570.107	0.36247	808669	-0.42169	107.981	51.7777	51.0296	90.508	88.8164	2715.239	73.923	0.60038	84.875	150621
013	2018-11-08t1549	1541714026.35	larva	21.8367	-37.9177	-241.9212	152.6451	29.9775	2961.0061	9469.2467	54540.2786	0	-1.3478	0	-1.8567	0	-1.6227					0	-1.7794	0	-1.6545	0	-1.0441	0	0	0				0	-0.90802	0	0
013	2018-11-08t1949	1541728427.01	larva	25.8369	-33.9175	-237.921	415.049	136.9264	26886.4762	94439.4121	1755815.9967	295.288	-1.1575	193.108	-0.84749	198.9694	-0.50912	270.4118	-1.2819	269.0726	20551.2988	241.5936	-1.306	261.0313	-1.3261	1460470	-0.96654	202.631	56.4641	57.6499	101.7411	97.7867	7732.3228	82.5492	0.65338	93.7468	427038
013	2018-11-08t2349	1541742826.38	larva	29.8368	-29.9177	-233.9211	405.045	144.3586	32212.5999	113234.2125	2648250.7696	310.534	-1.3711	193.474	-1.1894	198.4743	-0.77452	269.7474	-1.6358	268.2856	23737.7754	241.1708	-1.6563	260.0781	-1.652	1684770	-1.2243	214.361	56.8788	57.5544	101.9416	99.1045	8970.8643	82.7953	0.59939	94.7028	495301
013	2018-11-09t0349	1541757221.91	larva	33.8355	-25.9189	-229.9224	321.3214	52.0026	11001.8255	34976.3365	341993.5082	903.062	-0.89317	383.634	-0.28831	376.7751	0.083287	799.2835	-0.91435	799.3417	47157.7266	652.3689	-0.74599	765.5288	-0.8552	2246560	-1.3777	98.0728	50.5625	50.0067	82.1275	80.297	4845.5254	68.5549	0.19469	77.1759	296094
013	2018-11-09t0749	1541771628.92	larva	37.8375	-21.917	-225.9204	840.8796	61.2052	30990.4914	98854.9096	994535.7075	1340.52	-0.65878	427.961	-0.35745	297.4452	-0.65719	1152.3956	-0.62965	1141.5388	190145.2812	947.68	-0.25717	1094.8594	-0.51065	7025840	-0.55902	119.782	49.5784	49.1534	83.2203	81.6815	13731.3574	69.4483	0.11356	78.4613	813929
013	2018-11-09t1149	1541786038.03	larva	41.84	-17.9144	-221.9179	718.2655	55.0003	28312.8001	89322.1032	959900.3591	1552.4	-0.68892	421.881	-0.73706	340.4445	-0.6492	1295.5385	-0.73758	1274.5179	194330.7656	987.5531	-0.51625	1187.0295	-0.668	6308380	-1.0191	105.728	52.4606	52.0727	85.4887	84.0645	12823.3027	72.0662	0.066973	80.7415	784443
013	2018-11-09t1607	1541801495.33	larva	46.1337	-13.6208	-217.6242	698.4256	64.3846	35368.581	111820.5673	1519069.3381	1385.41	-1.1078	404.785	-1.1891	357.2182	-0.78871	1174.6564	-1.2667	1161.3235	218486.0938	820.8324	-1.3452	1076.9737	-1.2352	7512010	-1.1371	114.395	52.2154	51.9373	86.4844	84.6987	16086.1016	71.9747	-0.037607	81.0307	969014
013	2018-11-09t1944	1541814533.54	larva	49.7554	-9.999	-214.0025	671.3252	61.2943	32434.9888	102378.192	1324246.1266	1606.82	-1.1062	499.217	-0.91237	415.3976	-0.65295	1367.1287	-1.2319	1352.3701	233779	1076.4409	-0.99933	1291.9268	-1.1362	8502170	-1.2534	208.533	47.5677	47.0234	85.3208	82.6252	14589.8623	69.0767	-0.22962	79.2783	810126
013	2018-11-09t2344	1541828930.18	larva	53.7545	-6	-210.0034	968.608	77.043	52132.2292	164997.8358	2366314.5143	2864.34	-0.30596	625.341	-0.4932	410.4585	-0.85467	2410.938	-0.061289	2368.4871	658186.0625	1633.165	0.0034573	2230.0243	0.10807	17071200	-0.072389	173.616	54.2781	53.7681	93.3748	90.9467	25491.3301	76.6117	-0.018019	86.8317	1481740
013	2018-11-10t0344	1541843331.02	larva	57.7547	-1.9997	-206.0032	920.1464	65.0274	45934.2527	144997.8851	1910894.5212	3027.52	-0.41201	815.209	0.24767	682.0807	0.29723	2561.8098	-0.17985	2538.6213	619958	1828.8096	0.11	2395.4248	0.040663	19656300	-0.027559	261.696	58.9217	58.5196	96.8858	94.6086	23446.3633	80.9225	0.13541	90.6127	1420720
013	2018-11-10t0744	1541857729.08	adult	61.7542	1.9997	-202.0037	925.6441	76.4149	55636.8371	175844.4002	2817722.4674	4103.05	0.14488	794.567	-0.13459	510.5648	-0.66893	3363.4419	0.51513	3309.6147	978761.625	2102.341	0.38291	3074.2347	0.74996	23093300	0.13985	125.305	54.1426	53.7043	88.7978	87.1545	25840.1523	74.304	-0.33761	83.8387	1573600
013	2018-11-10t1144	1541872130.59	adult	65.7546	6.0001	-198.0033	943.5226	73.8774	55674.5603	175641.6643	2754767.6866	3751.47	-0.29207	956.661	0.41247	657.6755	-0.1513	3228.4067	0.066387	3182.8911	939466.375	2532.8604	0.94712	3016.6511	0.36824	27828300	0.47482	293.847	59.8858	59.3977	98.3892	96.0492	28631.2559	82.2792	0.15883	92.1259	1742020
013	2018-11-10t1544	1541886529.38	adult	69.7543	9.9998	-194.0036	979.7747	65.3339	53136.3182	167554.084	2446167.9858	5313.13	0.54262	974.806	0.26373	762.7961	0.1527	4641.9263	1.4219	4624.9944	1290455.5	2607.7931	0.77917	4296.8231	1.7627	27086900	0.063844	276.33	62.0318	61.9324	97.746	95.4185	27173.4004	83.4105	0.21136	92.4727	1723680
013	2018-11-10t1944	1541900930.93	adult	73.7547	14.0002	-190.0032	1248.7661	86.7559	75386.5021	238268.8462	4076318.668	4154.04	-0.31011	702.789	-0.99267	368.4232	-1.4382	3094.1482	-0.54241	3015.213	1219094.375	2040.0562	-0.40704	2702.8969	-0.42469	27673700	-0.10033	185.989	55.1952	54.7705	90.206	88.6327	35541.1719	75.3199	-0.47395	84.9447	2173420
013	2018-11-10t2344	1541915329.09	adult	77.7542	17.9997	-186.0037	1265.2952	61.2494	49353.2625	156893.2318	1658829.6391	351.127	-2.5284	233.037	-2.7319	232.4177	-1.9106	300.9167	-3.6981	297.6397	78840.1797	274.3021	-3.1649	291.8888	-3.1191	6085540	-2.561	149.499	51.7024	51.2833	87.3569	85.7147	22887.5098	72.4603	-0.6424	82.0305	1350160
013	2018-11-11t0344	1541929729.78	adult	81.7544	21.9999	-182.0035	1151.5603	93.1609	66421.8723	209991.7552	3379453.1798	3974.21	-0.57671	935.839	-0.28472	672.1633	-0.42503	3397.4202	-0.56058	3364.0895	1182302.25	2416.1308	-0.076607	3065.5657	-0.25337	32498900	0.054313	282.069	61.7481	61.5111	99.7171	96.2349	34701.5547	82.9426	0.025774	92.6109	2144330
013	2018-11-11t0744	1541944128.42	adult	85.754	25.9995	-178.0039	1084.8665	109.6167	64687.9436	206225.5341	3406071.6506	3967.14	-0.63984	814.14	-0.74212	398.2851	-1.3323	3231.0996	-0.86544	3185.1121	1095342.75	2272.9719	-0.36103	2975.3788	-0.42704	27519600	-0.54424	221.292	53.9026	53.2282	96.6585	94.0656	32767.2246	76.2415	-0.38804	88.5418	1822020
013	2018-11-11t1144	1541958530.18	adult	89.7545	30	-174.0034	980.7205	66.6716	54598.7087	172090.4707	2552397.9154	4421.33	-0.46628	1312.42	0.71107	1259.3076	1.2739	3894.1565	-0.31091	3871.4292	1113728.75	2664.1369	0.054656	3554.4082	0.024422	37493200	0.24313	218.632	65.9108	65.6488	103.1848	100.8856	29510.8477	87.1963	0.14888	97.2887	1882940
013	2018-11-11t1544	1541972928.54	adult	93.754	33.9996	-170.0039	1551.8843	72.5413	75847.1382	239838.962	3424808.6723	4469.79	-0.4944	1011.38	-0.25504	722.9491	-0.39078	3881.9697	-0.42446	3860.8801	1548905.875	2555.2044	-0.15354	3530.1026	-0.075944	40293400	0.37286	284.867	64.3204	64.0752	103.4806	100.8057	41288.7578	87.1559	0.079042	96.8283	2562520
013	2018-11-11t1944	1541987330.55	adult	97.7546	38.0001	-166.0033	1508.9509	79.5425	78358.9444	248200.9772	3531013.9888	3620.53	-0.95004	965.974	-0.4354	810.5878	-0.16885	2993.0085	-1.3754	2936.1958	1230126.5	2211.6621	-0.61616	2708.5067	-0.84519	39680300	0.23064	188.248	68.9354	68.3231	133.3501	130.1833	54806.9102	94.1402	0.33645	117.6263	2831730
013	2018-11-11t2344	1542001728.59	adult	101.754	41.9996	-162.0039	1252.8158	116.7833	88949.5103	281872.1747	5357992.1944	4786.01	-0.43639	969.398	-0.46878	518.2814	-1.0346	3918.4866	-0.5496	3875.0122	1814259.25	2605.8782	-0.20948	3514.4941	-0.2171	44878300	0.58469	227.882	65.5111	62.2947	160.5362	155.8552	74328.2734	102.59	0.64542	143.0061	3032840
013	2018-11-12t0344	1542016129.84	adult	105.7544	45.9999	-158.0035	128.5574	31.9436	2764.4267	8891.5138	55574.116	0	-2.7442	0	-3.1852	0	-2.5239					0	-3.2031	0	-3.1864	0	-3.1554	0	0	0				0	-4.2245	0	0
013	2018-11-12t0744	1542030529.8	adult	109.7544	49.9999	-154.0035	994.2216	99.833	68181.9743	217169.8745	3884280.8584	5766.64	-0.057476	982.416	-0.4985	778.6096	-0.33171	4329.9346	-0.2878	4193.4551	1541456.75	2525.233	-0.38435	3773.6699	-0.10666	34906200	-0.33986	323.479	67.1195	64.3575	190.5457	183.8249	67834.2812	94.2794	0.062684	164.8422	2384820
013	2018-11-12t1144	1542044929.87	adult	113.7544	53.9999	-150.0035	1383.5446	94.3529	80831.8176	255985.2342	4089779.3695	4345.04	-0.76425	793.48	-1.0387	451.4825	-1.2713	3353.5759	-1.2408	3206.968	1418562.625	2158.0277	-0.82184	2874.9852	-0.88259	33524500	-0.48389	263.018	69.8924	65.8865	184.106	178.3638	77876.8281	111.8024	0.76136	152.2604	2952950
013	2018-11-12t1544	1542059328.85	adult	117.7541	57.9997	-146.0038	988.3651	69.6194	55602.6174	175242.1555	2611053.978	6428.59	0.1724	1393.38	0.59257	1297.66	1.135	5018.3799	0.23218	4962.4868	1460348.5	2969.8511	0.052396	4201.934	0.15409	40525200	0.0637	224.155	76.3498	74.5977	150.2675	144.5648	43727.8438	105.2642	0.35481	134.0498	2220560
013	2018-11-12t1944	1542073727.69	adult	121.7538	61.9993	-142.0041	1041.2076	77.4051	59056.375	186826.2753	2834954.2524	6631.38	0.22621	1247.17	0.18147	1076.1282	0.50778	5150.7476	0.29915	5112.4482	1591581	2903.6179	-0.042123	4352.7756	0.23713	38526300	-0.11374	291.638	73.2336	71.7274	177.2951	173.6833	54784.1953	102.5483	0.11758	131.1745	2262260
013	2018-11-12t2344	1542088127.7	adult	125.7538	65.9993	-138.0041	1216.251	107.1257	85243.5023	271132.5815	5102931.8867	5094.54	-0.53694	992.507	-0.54568	494.5851	-1.1996	4367.6157	-0.43639	4320.4761	1939221.375	2866.1619	-0.10209	3944.0639	-0.13309	44047500	0.33644	328.092	61.9132	59.3417	176.4837	172.178	78358.7734	89.5172	-0.61192	142.8743	2747710
013	2018-11-13t0344	1542102529.3	adult	129.7542	69.9998	-134.0037	812.2715	71.5271	46604.9745	147091.4047	2255558.3201	4684.46	-0.77886	1363.21	0.51812	1269.8158	1.1261	4124.064	-0.67659	4099.4973	1006271.625	2855.4967	-0.13063	3855.0765	-0.24609	33216000	-0.58286	222.011	77.5856	75.553	158.0018	153.0974	38552.4297	108.7709	0.15226	140.0863	1890450
013	2018-11-13t0744	1542116928.49	adult	133.754	73.9996	-130.0039	1406.8828	99.1606	77640.8901	247053.668	3754905.4507	7064.05	0.3053	1007.48	-0.54919	669.1983	-0.71803	4774.3184	-0.13267	4740.4458	1943147.625	2691.803	-0.33992	3930.2545	-0.22218	41001300	0.084026	285.909	81.7795	77.8216	192.9282	186.8512	78521.7891	126.3494	0.88341	170.5776	3328180
013	2018-11-13t1144	1542131328.11	adult	137.7539	77.9995	-126.004	902.5452	92.4383	59007.5185	186442.023	3370146.3579	6224.06	-0.13754	1201.53	0.048222	1007.3639	0.36712	5017.9937	0.064975	4898.0698	1545542	3174.4226	0.24183	4412.9453	0.16812	36973500	-0.27314	242.905	73.9097	71.1815	162.9004	159.6168	50173.3164	113.1469	0.066848	146.8045	2274350
013	2018-11-13t1544	1542145731.09	adult	141.7547	82.0003	-122.0032	983.3666	111.2496	67159.063	213220.2725	3986094.7567	5082.44	-0.73279	1132.66	-0.17447	964.6678	0.25048	4335.6987	-0.51094	4312.5437	1517494.5	2615.4904	-0.46798	3902.0771	-0.31167	39615800	-0.016951	201.981	71.7877	70.3849	152.609	148.6403	53413.1602	105.128	-0.56004	133.9861	2510850
013	2018-11-13t1944	1542160129.77	adult	145.7544	85.9999	-118.0035	1012.8198	80.5476	61018.6198	192373.0829	3131392.9321	5464.35	-0.5724	1222.64	0.1643	1108.2424	0.79867	4666.0737	-0.21691	4646.7485	1488477.5	2583.2576	-0.51265	4231.3537	-0.014774	38952100	-0.05211	260.391	79.2115	74.4197	213.2082	209.8338	68013.4219	124.1499	0.3411	195.897	2523600
013	2018-11-13t2344	1542174528.9	adult	149.7541	89.9997	-114.0038	934.0404	77.4773	60528.1137	191564.117	3243803.5537	7486.77	0.42881	1255.25	0.33671	1022.4127	0.54179	5939.5845	0.86594	5838.7617	1876908.75	3092.0775	0.22688	5188.0014	0.92558	39633300	0.062458	292.176	87.3234	80.2827	227.1328	223.4494	71773.9531	154.6291	1.9838	209.124	2757150
013	2018-11-14t0344	1542188929.34	adult	153.7542	93.9998	-110.0037	1277.4349	101.4855	83012.0046	263865.1731	4584905.2075	5629.94	-0.48848	926.286	-0.89898	628.4285	-0.92395	4068.2664	-0.65077	3918.9956	1761559.375	2385.0892	-0.73033	3431.991	-0.74887	40086000	0.1728	277.307	71.8412	69.4073	176.867	170.2925	76583.4219	105.1445	-1.1241	144.7752	3109000
013	2018-11-14t0744	1542203328.66	adult	157.7541	97.9996	-106.0038	893.3585	74.5114	55635.4538	175606.0029	2904616.3752	5417.07	-0.57053	1165.6	0.117	1011.381	0.62094	4334.4028	-0.38789	4242.145	1261311.25	2527.5546	-0.46034	3797.188	-0.34516	33832800	-0.37478	284.879	94.4069	88.8193	223.5416	219.4522	65050.6016	150.8616	1.3343	208.5491	2740260
013	2018-11-14t1144	1542217730.25	adult	161.7545	102.0001	-102.0034	1184.0281	73.8744	70274.1277	221837.8646	3534117.9438	6633.04	0.064445	1037.26	-0.33983	746.6956	-0.39109	5273.3125	0.43307	5222.4375	1940579	2674.2491	-0.1716	4632.4104	0.53121	38076800	0.12893	298.362	80.8272	75.5951	206.96	201.9984	76161.2812	132.3209	0.12123	183.1707	2967080
013	2018-11-14t1544	1542232133.3	adult	165.7553	106.0009	-98.0026	1002.5734	70.9809	59990.0265	189215.7155	2970670.0002	6156.94	-0.13499	1205.29	0.43444	1028.1046	0.82239	5358.6821	0.56058	5348.5276	1682626.125	2829.0729	0.13913	4874.0881	0.83479	37762900	0.18163	287.261	84.5979	80.5272	214.4193	210.1261	67327.6719	127.4035	-0.29354	189.4086	2650540
013	2018-11-14t1944	1542246533.26	adult	169.7553	110.0009	-94.0026	763.7753	75.7531	47317.7366	149606.06	2484996.2604	5385.24	-0.47337	1186.89	0.43584	1039.5723	0.93881	4493.1655	-0.090658	4480.9648	1109811.875	2463.3888	-0.33041	3820.8708	-0.13689	29305400	-0.56235	474.771	93.2082	86.7907	304.8274	284.0661	75292.375	143.8136	0.38354	240.3575	2301400
013	2018-11-14t2344	1542260929.91	adult	173.7544	114	-90.0035	942.9979	73.226	56405.0524	177847.5315	2820072.7616	7557.3	0.66384	1199.78	0.57402	1011.3523	0.8872	5281.8916	0.63285	5181.208	1558158	2712.482	0.13262	4457.6137	0.57142	35335800	0.11654	328.916	87.2962	83.5637	204.6471	195.9857	60370.9023	127.3181	-0.58225	177.1328	2571050
013	2018-11-15t0344	1542275329.98	adult	177.7544	118	-86.0035	1101.6395	88.2667	68264.4282	216063.9408	3659786.4745	7105.64	0.49429	1000.02	-0.24033	819.8258	0.096189	4824.7979	0.32811	4502.2139	1722452.75	2359.6733	-0.33319	4006.5818	0.1943	35619700	0.23079	405.984	77.4097	71.5597	242.2451	231.3419	86481.4844	132.8009	-0.46197	202.7146	2757260
013	2018-11-15t0744	1542289731.19	adult	181.7548	122.0003	-82.0031	1034.739	90.8462	65451.9957	207070.1459	3533739.9577	7877.81	0.94651	1067.02	0.1307	833.8291	0.2088	5190.9038	0.71463	5063.7446	1775289.125	2662.2136	0.22383	4322.421	0.59223	36440800	0.39847	337.081	97.8381	89.8188	267.6517	262.7506	91536.875	166.8638	0.94896	239.004	3341370
013	2018-11-15t1144	1542304131.95	adult	185.755	126.0005	-78.0029	1162.955	72.0994	66146.7485	208367.9849	3215877.5619	8491.51	1.3304	996.812	-0.13113	853.1783	0.34406	4950.1533	0.58812	4601.2397	1712753	2107.3087	-0.58412	3916.7178	0.25293	34456800	0.28502	242.202	84.1612	82.4406	173.0249	168.1636	59866.6016	127.7906	-0.95434	156.8085	2909200
013	2018-11-15t1544	1542318535.15	adult	189.7559	130.0014	-74.002	1012.6255	96.9116	58590.7197	186030.162	3107794.0495	4904.11	-0.47779	976.633	-0.16967	814.3658	0.20259	3978.2158	-0.17399	3872.238	1221312.25	2307.5367	-0.19308	3514.9049	-0.091254	29913300	-0.093567	242.531	77.8111	74.6137	184.4491	180.9352	56625.8867	118.7183	-1.4622	161.3655	2383280
013	2018-11-15t1944	1542332930.63	adult	193.7546	134.0002	-70.0033	956.1819	79.5685	62413.1822	197191.1334	3431037.4793	7620.25	1.0114	1093.25	0.4373	909.1043	0.70458	5470.2061	1.1963	5368.9761	1783287.25	2640.6764	0.41396	4626.4913	1.1408	35576500	0.56055	329.434	85.313	79.3491	239.0473	234.5415	77929.4297	143.5356	-0.54236	216.4797	2776250
013	2018-11-15t2344	1542347331.36	adult	197.7548	138.0004	-66.0031	977.9189	71.112	56698.2386	178746.3148	2770344.3986	7546.16	1.0383	1207.66	1.0532	1056.4484	1.4964	5136.229	0.98104	4750.9404	1525460	2809.4193	0.76275	4183.099	0.7478	35791400	0.66443	324.404	99.213	95.2721	204.168	195.669	60637.9102	143.9164	-0.65401	181.1113	2940370
013	2018-11-16t0344	1542361731.34	adult	201.7548	142.0004	-62.0031	959.5961	75.4572	59017.0535	186249.822	3021015.5269	8970.05	1.8847	1069.04	0.43295	934.9419	0.93577	5111.749	1.0348	4704.6592	1579530.5	2271.562	-0.062949	3791.0997	0.40041	32940200	0.44232	258.771	95.9193	92.9443	191.4061	186.6925	59144.4961	142.2609	-0.83774	173.4037	2955560
013	2018-11-16t0744	1542376131.23	adult	205.7548	146.0003	-58.0031	868.4978	78.2685	46736.2252	148936.3322	2293728.758	6286.92	0.47459	1245.41	1.3704	1076.4962	1.7314	5037.6787	1.0388	4879.0242	1239269	2945.2309	1.1318	4538.0546	1.2728	30521200	0.2521	360.15	99.4284	94.498	232.7058	226.1351	57245.625	147.7664	-0.73626	196.5698	2436690
013	2018-11-16t1144	1542390533.28	adult	209.7553	150.0009	-54.0026	736.3424	86.6157	47436.8822	152347.3679	2549633.008	4903.94	-0.24639	1040.59	0.38857	921.0406	0.95915	4015.1682	0.17161	3995.3223	995761.6875	2364.5947	0.20936	3541.9299	0.25699	25803500	-0.20382	292.818	87.6719	82.3796	217.1358	212.261	53849.6758	143.5109	-0.99626	190.2048	2174000
013	2018-11-16t1544	1542404933.64	adult	213.7554	154.001	-50.0025	829.2196	78.769	48370.9044	152692.7829	2523045.0219	5339.66	0.051101	1181.9	1.1704	1063.7341	1.7944	4277.7778	0.47623	4189.9897	1082277.75	2698.6554	0.8443	3860.3892	0.67014	29881900	0.31826	374.998	95.9116	89.2959	255.9715	246.7119	64760.793	161.9148	-0.42179	223.822	2424930
013	2018-11-16t1944	1542419331.04	adult	217.7547	158.0003	-46.0032	1239.0873	78.4144	71733.7769	227114.2052	3592839.6383	6435.63	0.74307	1054.16	0.55639	726.7502	-0.037108	4663.0776	0.90076	4533	1753317.25	2684.267	0.88309	3938.2179	0.82291	39547900	1.5121	318.381	101.108	96.8189	235.4905	230.3169	88544.4375	159.8918	-0.59238	209.1503	3793170
013	2018-11-16t2344	1542433731.53	adult	221.7549	162.0004	-42.003	910.473	78.3986	50577.1574	160178.7658	2591092.1436	6436.05	0.80974	1141.54	1.0763	993.2808	1.5257	4525.0132	0.83677	4326.4468	1199128.5	2514.0944	0.6457	3751.6764	0.67953	30204000	0.50234	317.567	107.23	101.7061	240.8861	235.4431	63834.8164	167.1605	-0.43397	212.8095	2837210
013	2018-11-17t0344	1542448131.89	adult	225.755	166.0005	-38.0029	1139.1094	79.0457	67470.6839	212587.3277	3424565.7596	6099.57	0.67541	1059.22	0.68639	843.4774	0.7061	4861.2324	1.2303	4780.7471	1716015.125	2506.9229	0.6944	4114.4816	1.1629	37341900	1.4513	285.918	104.631	102.8164	213.7999	207.4436	75471.3516	161.2444	-0.72881	195.5057	3688650
013	2018-11-17t0744	1542462532.64	adult	229.7552	170.0007	-34.0027	1071.9021	101.1984	74705.3121	236993.6927	4323292.5789	5455.3	0.34635	916.622	-0.05356	697.9203	-0.12799	3838.7043	0.29829	3765.9302	1493256	2117.7198	0.048826	3408.8447	0.4156	35647400	1.346	349.901	97.9112	93.8537	241.1846	232.093	93820.7891	161.4536	-0.80916	209.562	3807770
013	2018-11-17t1144	1542476933.39	adult	233.7554	174.0009	-30.0025	1088.9229	72.4714	56155.3517	177520.5647	2616871.6328	4386.14	-0.26301	967.599	0.27637	792.5115	0.48413	3335.061	-0.1449	3235.4055	983843	2065.608	0.0070969	2915.4781	-0.10238	28492900	0.53355	334.525	105.055	99.2145	253.188	250.2333	74690.4531	164.1987	-0.80428	218.3498	3093560
013	2018-11-17t1544	1542491333.31	adult	237.7553	178.0009	-26.0026	1061.1383	75.7575	64816.547	204328.1997	3326137.5389	5285.1	0.364	1026.58	0.66508	822.801	0.71954	4110.3306	0.69748	4067.6702	1393402	2346.1916	0.58566	3498.8454	0.65355	34715900	1.4451	357.194	102.404	95.7413	264.6647	260.6897	89721.3281	168.1179	-0.76236	233.7457	3462980
013	2018-11-17t1944	1542505735.15	adult	241.7559	182.0014	-22.002	991.3273	82.9717	65026.4296	205053.4125	3622331.7234	4766.3	0.088724	949.023	0.2633	658.6001	-0.30632	3535.8	0.17189	3408.2429	1198636.25	2252.1635	0.4699	3125.4336	0.26876	32146300	1.2131	281.005	99.0778	93.7665	216.9737	212.6748	73554.0938	163.2167	-0.99981	198.8206	3356060
013	2018-11-17t2344	1542520136.73	adult	245.7563	186.0019	-18.0016	1047.6517	108.0218	71489.0303	228458.1157	4293432.7125	4388.83	-0.10462	827.109	-0.42317	529.7327	-1.1553	3270.4399	-0.047066	3179.7373	1219874.125	2069.6268	0.18011	2869.8957	0.017254	30805700	1.14	467.592	100.519	93.9079	268.2938	251.1535	100073.5938	165.6378	-1.0027	219.2087	3743820
013	2018-11-18t0344	1542534537.32	adult	249.7565	190.002	-14.0014	809.3514	116.998	59558.1592	190776.7262	3767171.9232	3978.23	-0.33022	868.357	-0.13503	570.8779	-0.87432	2987.8289	-0.29282	2904.0552	929214.75	1998.839	0.099377	2700.6791	-0.13444	26945100	0.6925	305.41	105.281	101.3492	220.3459	215.8669	68527.5859	167.7302	-1.0155	200.8033	3266860
013	2018-11-18t0744	1542548938.8	adult	253.7569	194.0024	-10.001	881.7051	116.6714	62904.7601	200320.4208	3867882.8001	3879.07	-0.34845	824.317	-0.37189	559.7507	-0.95187	2839.2996	-0.40174	2776.4862	931290.25	1876.9507	-0.085676	2539.052	-0.28188	27026100	0.81158	316.717	105.547	101.8694	220.8498	214.2226	72438.7344	168.5927	-1.0646	200.9974	3460450
013	2018-11-18t1144	1542563340.59	adult	257.7574	198.0029	-6.0005	704.5364	105.7156	47301.1386	150900.5361	2788363.6868	3369.75	-0.66385	892.657	0.10477	727.4585	0.29736	2829.6533	-0.36081	2826.3259	698924.375	1803.4921	-0.17961	2463.6852	-0.32309	22027200	0.13193	326.349	111.75	111.7685	201.7654	198.5718	49836.0508	169.2805	-1.117	191.331	2757550
013	2018-11-18t1544	1542577741.89	adult	261.7577	202.0033	-2.0002	703.8632	83.6664	45800.5117	144978.1497	2592802.7606	3341.09	-0.6409	890.163	0.136	799.4858	0.89943	2693.4121	-0.46235	2660.1128	643725.5	1680.8409	-0.37798	2300.3678	-0.48213	21261500	0.094852	307.945	115.471	116.4691	201.6864	198.002	48203.0625	169.7784	-1.1731	191.073	2758030
013	2018-11-18t1944	1542592143.09	dead	265.7581	206.0036	2.0002	572.3624	69.5987	30632.5933	97261.5379	1417365.7676	2694.77	-1.0877	972.781	0.74667	966.3785	2.3129	2408.7637	-0.74031	2403.7966	387810.9375	1590.2982	-0.51688	2223.5842	-0.53147	15600500	-0.80733	343.317	123.613	125.8742	196.2825	192.8256	31601.4766	169.5248	-1.2486	187.2346	1982380
014	2018-11-07t1609	1541628828.23	egg	-1.8317	-53.5867	-233.587	190.7405	26.1642	3566.7752	11293.4484	59506.2367	0	2590.0646	0	0.63248	0	0.34276					0	2.0616	0	4.8881	0	3.8201	0	0	0				0	-0.24631	0	0
014	2018-11-07t1948	1541642016.35	larva	1.8317	-49.9233	-229.9236	162.5773	29.2106	3180.8747	10121.7694	58503.5102	0	2108.1247	0	0.14876	0	-0.081777					0	0.92764	0	1.4965	0	1.9516	0	0	0				0	-0.33169	0	0
014	2018-11-07t2348	1541656419.73	larva	5.8326	-45.9224	-225.9227	286.5034	19.1462	3660.5229	11529.7699	42728.259	180.247	2686.6317	120.157	0.68694	119.8465	0.59117	164.6667	2710.182	163.1369	3458.0017	147.3375	0.88839	157.8753	1.0532	249326	1.0509	88.7525	47.7986	47.8586	79.0631	78.0238	1660.3257	65.7008	0.63502	74.2863	99182
014	2018-11-08t0348	1541670818.93	larva	9.8324	-41.9226	-221.9229	153.8373	27.414	2905.1765	9246.3005	50557.9663	0	-0.21887	0	-0.75465	0	-0.81135					0	-0.49413	0	-0.3652	0	0.2565	0	0	0				0	-0.53568	0	0
014	2018-11-08t0749	1541685228.17	larva	13.835	-37.92	-217.9203	167.7437	27.0304	3033.278	9627.2522	51600.121	0	-0.74911	0	-1.1497	0	-1.1107					0	-0.98848	0	-0.88189	0	-0.25863	0	0	0				0	-0.64903	0	0
014	2018-11-08t1149	1541699632.52	larva	17.8362	-33.9188	-213.9191	193.5193	27.5797	3730.8244	11814.3096	64421.1685	0	-1.0857	0	-1.5156	0	-1.3793					0	-1.4094	0	-1.2993	0	-0.68119	0	0	0				0	-0.77224	0	0
014	2018-11-08t1549	1541714034.77	larva	21.8368	-29.9182	-209.9185	187.8331	26.9948	3603.3933	11412.7603	62017.4873	0	-1.3478	0	-1.8567	0	-1.6227					0	-1.7794	0	-1.6545	0	-1.0441	0	0	0				0	-0.90803	0	0
014	2018-11-08t1949	1541728435.46	larva	25.837	-25.918	-205.9183	147.091	31.0165	2986.3603	9577.3832	56776.4451	0	-1.5684	0	-2.1763	0	-1.8453					0	-2.112	0	-1.9669	0	-1.3652	0	0	0				0	-1.0602	0	0
014	2018-11-08t2349	1541742834.84	larva	29.8368	-21.9182	-201.9185	149.8017	29.3317	2874.7014	9188.4919	52101.7219	0	-1.7615	0	-2.4773	0	-2.0507					0	-2.416	0	-2.2477	0	-1.6547	0	0	0				0	-1.2345	0	0
014	2018-11-09t0349	1541757230.32	larva	33.8356	-17.9194	-197.9197	747.5158	89.7812	32826.6093	104617.9988	1408553.95	1083.39	-0.68517	332.486	-0.61823	216.4148	-0.90645	933.1926	-0.65544	921.3558	161442.3125	755.9996	-0.43605	873.895	-0.62181	5750350	-0.53436	210.171	45.9989	45.636	79.9042	77.6495	13823.4189	65.2983	0.11704	74.3408	795550
014	2018-11-09t0749	1541771637.32	larva	37.8375	-13.9175	-193.9178	401.6472	40.3979	12365.6829	39056.7474	327664.2921	1698.76	-0.27547	734.893	1.5643	728.623	1.9042	1480.5134	-0.044106	1469.5609	97713.8828	1191.2101	0.43733	1369.4328	0.048543	4847360	-1.0552	128.54	68.3448	68.0363	102.8088	101.8241	6785.3838	88.3092	0.60457	97.2919	450802
014	2018-11-09t1149	1541786046.48	larva	41.8401	-9.9149	-189.9152	792.0249	66.9218	38825.7656	122778.1144	1709240.1463	1577.56	-0.66379	405.245	-0.83851	309.0587	-0.82938	1303.7859	-0.72388	1278.2179	265972.3125	909.3011	-0.72957	1187.023	-0.66802	8256870	-0.59891	120.644	54.5631	54.0646	90.5674	89.5477	18475.7559	76.1812	0.18697	86.0127	1111720
014	2018-11-09t1607	1541801503.72	larva	46.1337	-5.6213	-185.6216	404.513	41.187	12681.0877	40105.9797	341106.1328	1760.64	-0.76581	632.807	0.16032	590.5375	0.49341	1421.5239	-0.88456	1396.517	96663.625	1046.9578	-0.75998	1305.2936	-0.82172	4278410	-1.7829	152.56	67.4898	67.28	104.0467	102.0196	7075.1772	87.7148	0.48592	97.5751	456299
014	2018-11-09t1944	1541814541.94	larva	49.7555	-1.9995	-181.9998	732.2545	78.7792	40357.6143	127368.4284	1951684.1632	2346.5	-0.47955	578.706	-0.45563	512.5467	-0.14093	1766.3741	-0.64878	1703.4209	374471.3125	1260.0182	-0.54476	1552.784	-0.68779	12227500	-0.55717	191.798	58.4968	57.9161	96.4205	94.4771	20441.1406	80.8713	0.21383	90.6665	1235980
014	2018-11-09t2344	1541828938.51	adult	53.7545	1.9995	-178.0008	951.7566	67.7687	51109.3075	161161.544	2364109.0154	2321.12	-0.73494	610.327	-0.57645	507.5652	-0.36652	1935.2917	-0.71427	1901.5959	518658.1875	1437.8903	-0.45729	1782.4162	-0.62152	16326200	-0.20223	194.246	61.3324	61.0239	98.6076	96.8098	26426.8359	83.2063	0.2734	93.0436	1640640
014	2018-11-10t0344	1541843339.36	adult	57.7547	5.9998	-174.0006	810.4491	67.8817	40168.381	126578.7876	1736458.387	4488.72	0.67384	846.323	0.41344	678.7744	0.2814	3421.2168	0.9341	3351.5862	721876.75	2070.2373	0.65285	2943.5265	0.89124	17839600	-0.32371	314.136	69.6901	69.4565	106.7714	103.7622	22528.7578	89.8209	0.60993	99.6832	1469000
014	2018-11-10t0744	1541857737.39	adult	61.7542	9.9992	-170.0011	1027.9859	86.1083	66603.0488	210210.9812	3723420.5767	3489.9	-0.28701	694.922	-0.64132	477.576	-0.81888	2860.0554	-0.1043	2818.7925	995299.3125	1790.9816	-0.28203	2473.1851	-0.13839	24130500	0.29805	150.323	57.2655	56.6514	95.9811	94.2468	33401.4336	80.0678	0.041341	90.488	1988490
014	2018-11-10t1144	1541872138.98	adult	65.7546	13.9997	-166.0007	1192.7446	68.0256	56902.8213	180480.9101	2360491.3357	5113.76	0.61682	763.991	-0.50474	452.7742	-1.0299	3588.595	0.49043	3426.5286	1072989.875	2309.4099	0.50199	3147.285	0.5496	22834200	-0.22873	149.665	61.6256	61.4687	99.6895	97.98	29807.1719	84.3121	0.31967	94.144	1841860
014	2018-11-10t1544	1541886537.71	adult	69.7543	17.9993	-162.001	1094.149	67.3737	54562.1461	172276.4785	2343781.3425	4804.92	0.22321	990.388	0.33163	823.1898	0.39492	3875.7429	0.55338	3790.3342	1112338.25	2491.0186	0.56695	3485.1796	0.72506	28363700	0.22721	128.743	66.0521	65.7909	102.7471	101.4482	29488.4062	87.9357	0.59279	97.6034	1891670
014	2018-11-10t1944	1541900939.31	adult	73.7547	21.9997	-158.0006	1107.2682	108.7063	80188.5268	253708.8507	5024474.4273	6311.31	0.96485	801.518	-0.60216	425.2354	-1.2258	4331.4897	0.81418	4174.1272	1810562.75	2328.8318	0.06799	3634.4344	0.66312	33430500	0.56601	265.53	57.4379	56.1838	117.1595	113.8286	48972.6719	82.0741	0.051054	103.5857	2395680
014	2018-11-10t2344	1541915337.41	adult	77.7542	25.9992	-154.0011	1134.2077	76.3687	65386.0066	206257.1394	3195611.9914	4674.19	-0.11497	1035.23	0.16698	805.9982	0.097542	3791.4006	0.020153	3672.1783	1296659	2586.469	0.30327	3428.4944	0.24578	35381000	0.53464	360.184	65.2266	64.3101	124.8843	121.3883	42710.4336	91.1644	0.628	111.5036	2229250
014	2018-11-11t0344	1541929738.09	adult	81.7544	29.9994	-150.0009	977.7832	86.8803	64934.2324	204901.0303	3635022.3369	4201.56	-0.45582	1052.37	0.10534	888.2732	0.28908	3626.4343	-0.32239	3585.3767	1229361.25	2463.1425	-0.011378	3383.4199	0.063902	35601600	0.35821	127.153	52.9932	52.2254	97.3816	95.6798	33012.3477	76.4999	-0.36213	89.6015	1792760
014	2018-11-11t0744	1541944136.7	adult	85.754	33.999	-146.0013	1780.6554	94.0313	89952.0309	286160.7064	4440688.0878	4698.24	-0.26598	865.151	-0.5815	357.3182	-1.4613	3867.6355	-0.21652	3793.9717	1825524	2549.3457	-0.00066685	3535.998	0.10132	40829100	0.68406	414.78	53.7724	52.1826	110.5995	106.714	52202.9844	81.5867	-0.093937	98.6542	2537680
014	2018-11-11t1144	1541958538.45	adult	89.7545	37.9995	-142.0008	1101.6158	100.7375	79193.3943	249945.364	4844823.3893	6581.29	0.60645	984.34	-0.27498	619.5969	-0.66678	4134.9595	-0.069651	3920.4475	1703603.25	2631.952	0.014646	3510.7927	-0.014925	40539100	0.512	255.37	55.6361	54.8044	98.1575	95.4807	40440.8828	78.7918	-0.28482	90.4787	2291320
014	2018-11-11t1544	1541972936.78	adult	93.754	41.999	-138.0013	919.6435	74.5056	53624.9593	169125.8795	2663192.8806	5337.04	-0.072784	1210.78	0.32345	1080.7335	0.6634	4153.6367	-0.15644	4051.6074	1167171.875	2617.3911	-0.079022	3546.9719	-0.061221	33927400	-0.17087	186.49	76.4102	75.9476	115.5282	113.3303	32463.418	98.7551	0.65082	109.1593	2141090
014	2018-11-11t1944	1541987338.87	adult	97.7546	45.9996	-134.0007	869.791	68.8463	44402.2544	140142.5353	1919311.3675	3229.02	-1.138	1443.78	0.9203	1504.1709	1.8375	2981.0896	-1.387	2970.6387	694593.875	2547.5549	-0.22341	2868.8477	-0.70826	33598300	-0.2787	155.036	80.9969	80.4478	127.4433	125.0007	29694.291	106.8452	0.94622	120.2383	1884880
014	2018-11-11t2344	1542001736.8	adult	101.754	49.999	-130.0013	627.6635	70.8891	34792.8476	110084.7826	1654170.9061	5032.08	-0.31927	1354.34	0.60616	1130.6506	0.71455	4339.2466	-0.14593	4279.7595	789742.875	3138.5952	0.40167	4044.004	0.22766	24635400	-1.0874	189.32	76.764	75.8154	124.4056	121.9008	22641.8203	102.3116	0.6323	117.0509	1396340
014	2018-11-12t0344	1542016138.12	adult	105.7544	53.9994	-126.0009	430.421	53.2257	15265.3288	49047.1592	464394.1634	0	-2.7442	0	-3.1852	0	-2.5239					0	-3.2031	0	-3.1864	0	-3.1554	0	0	0				0	-4.2246	0	0
014	2018-11-12t0744	1542030538	adult	109.7544	57.9994	-122.0009	1554.7923	69.0228	73787.9909	232942.6418	3210910.4398	4859.88	-0.48457	1130.95	-0.090356	656.0204	-0.67887	3942.4297	-0.6493	3868.6338	1529662.75	3008.6744	0.15635	3675.7477	-0.18702	43860400	0.3899	445.501	67.6849	67.4668	126.9497	122.2965	49256.4766	98.4227	0.25336	114.9942	2624960
014	2018-11-12t1144	1542044938.12	adult	113.7544	61.9994	-118.0009	1174.401	95.8271	79770.9656	252285.5564	4582160.5827	4094.99	-0.88153	1092.69	-0.21819	863.7578	-0.10094	3456.1873	-1.1464	3421.1228	1437773.875	2567.039	-0.36799	3194.7013	-0.62248	45401200	0.48184	232.611	63.6283	62.0655	130.3925	125.6069	54243.2617	93.5573	-0.071358	114.2156	2643750
014	2018-11-12t1544	1542059337.07	adult	117.7541	65.9991	-114.0012	1526.5008	84.6293	76394.7337	242387.9205	3396439.3028	5238.28	-0.38433	1055.47	-0.33741	434.9602	-1.3326	4204.3857	-0.50509	4134.0815	1685958.75	3125.2498	0.22437	3920.4316	-0.073843	42295900	0.20795	372.417	67.9585	66.2065	131.3333	126.9523	52664.6367	97.9783	0.023351	117.8095	2723300
014	2018-11-12t1944	1542073735.93	adult	121.7538	69.9988	-110.0015	815.6353	75.3592	51101.8367	161604.6048	2637866.5949	5263.27	-0.4136	1549.46	1.0228	1413.8242	1.4867	4498.4365	-0.28319	4423.6543	1201082.5	3289.3851	0.38677	4143.9421	0.067805	41277600	0.11212	393.679	83.4465	81.3699	168.3425	164.001	44947.4375	118.9243	0.86644	150.6383	2223010
014	2018-11-12t2344	1542088135.78	adult	125.7537	73.9988	-106.0016	1935.4608	99.3098	118987.8236	378520.3947	6603339.499	6443.42	0.095929	825.374	-1.0204	356.4069	-1.6082	4212.9316	-0.57265	4127.1584	2620443.5	2797.7902	-0.17913	3858.6123	-0.203	51284600	0.93942	319.354	72.0191	68.6299	180.5013	164.1492	112271.7969	108.7023	0.27979	143.4392	4474910
014	2018-11-13t0344	1542102537.55	adult	129.7542	77.9993	-102.0011	1021.73	130.5331	73839.1716	236505.6362	5078564.1367	5248.8	-0.51222	1080.7	-0.30958	484.7816	-1.2588	4081.0288	-0.71404	3969.9182	1571196.125	3095.2834	0.14587	3780.5888	-0.30809	41539800	0.12669	414.333	67.004	62.5446	212.6081	203.7896	81854.1094	110.7278	0.24593	173.1532	2575500
014	2018-11-13t0744	1542116936.68	adult	133.754	81.999	-98.0013	808.3466	100.2685	48842.8427	159568.2286	2708597.5883	7072.17	0.30918	1338.57	0.46266	815.9866	-0.25654	5716.7812	0.67875	5622.0991	1463496	3773.0875	0.94882	5206.1887	0.86764	34192400	-0.51446	309.46	90.7064	85.3082	221.5005	217.2107	56704.1406	153.5266	2.2417	202.061	2317000
014	2018-11-13t1144	1542131336.31	adult	137.7539	85.9989	-94.0014	1423.5482	93.9955	84186.6764	266444.977	4170766.7684	3491.02	-1.461	907.435	-0.89938	661.7977	-0.76487	2953.28	-1.6952	2915.5007	1299443.25	2261.6551	-0.89252	2778.5081	-1.2745	39920800	-0.0044463	256.751	83.731	81.7682	168.4481	160.9396	74117.1562	118.1472	0.33085	147.0336	3683580
014	2018-11-13t1544	1542145739.38	adult	141.7547	89.9998	-90.0005	915.6955	71.1294	54715.1599	172635.6946	2713682.387	6119.42	-0.22348	1290.89	0.36712	1133.9418	0.83105	4790.4722	-0.12679	4602.8809	1370075	2862.3572	-0.14644	4283.7551	0.037561	36879400	-0.27607	229.592	86.0744	83.6492	169.3083	166.4835	48422.1875	119.8696	0.26516	152.3802	2459060
014	2018-11-13t1944	1542160137.99	adult	145.7544	93.9994	-86.0009	1223.7381	75.865	65018.6353	204657.4164	3134850.0885	6184.66	-0.21456	1126.55	-0.18528	900.3016	0.051425	4116.5464	-0.67704	3913.6448	1403742.375	2891.9713	-0.091854	3678.3836	-0.5378	38339700	-0.11203	268.417	85.8158	82.0353	205.8923	203.7442	70209.2734	131.1067	0.7493	187.918	2920570
014	2018-11-13t2344	1542174537.18	adult	149.7541	97.9992	-82.0012	1447.8442	79.7865	70328.2261	221564.737	3251063.3433	6773.59	0.072526	1109.41	-0.22174	672.1133	-0.77062	5336.061	0.36468	5222.8513	1974342.625	3172.0809	0.3399	4683.5894	0.43722	40967300	0.1956	291.379	86.292	83.4514	193.9779	187.3021	71771.8359	126.725	0.31743	170.7302	3186510
014	2018-11-14t0344	1542188937.49	adult	153.7542	101.9992	-78.0011	863.0476	79.8403	54354.063	171872.4143	2858699.3473	8585.2	0.98642	1430.96	1.1004	1173.5287	1.1861	5902.3105	0.86249	5784.6843	1676256.25	3650.3779	1.0954	5195.2481	0.97569	40555000	0.21979	261.639	95.6274	91.6152	186.9179	181.4259	53084.6797	142.3027	1.0533	170.2515	2710180
014	2018-11-14t0744	1542203336.76	adult	157.754	105.999	-74.0013	944.2186	68.2536	54946.4913	173292.9879	2649815.2137	7664.26	0.54699	1410.05	1.1071	1167.6292	1.2416	6130.4082	1.0885	6064.9221	1765557.5	3488.2837	0.94322	5386.3362	1.2133	40503700	0.28954	259.761	92.9089	89.846	185.7204	180.0026	53487.4609	131.9818	0.27043	165.4685	2668810
014	2018-11-14t1144	1542217738.38	adult	161.7545	109.9995	-70.0008	911.5589	69.9427	50275.86	158539.2811	2333430.02	7590.94	0.53999	1414.17	1.2172	1267.9907	1.7299	5612.3042	0.71161	5417.0427	1481648.25	3088.355	0.44054	4799.2607	0.6953	37202600	0.042482	256.569	91.9441	89.3888	173.616	170.7711	45834.625	128.6223	-0.078733	158.3926	2418770
014	2018-11-14t1544	1542232141.52	adult	165.7553	114.0004	-66	727.9811	79.9006	42088.4438	133498.1233	2142664.4388	524.982	-2.9344	310.567	-3.3389	305.5759	-2.1886	442.0358	-3.4889	435.2985	97247.8672	384.0509	-3.5235	421.3688	-3.566	6831550	-2.8606	262.107	83.1732	76.5089	190.2446	182.6134	41853.8164	141.4858	0.43897	169.9592	1829560
014	2018-11-14t1944	1542246541.42	adult	169.7553	118.0003	-62	847.7725	91.1014	51443.5006	162923.5413	2773938.9965	579.522	-2.8751	312.072	-3.327	306.4289	-2.1881	452.6368	-3.4337	444.1214	121759.2969	389.2956	-3.4787	429.724	-3.5118	8384760	-2.6175	277.708	83.4999	76.6599	194.5115	186.3115	52323.5859	144.7297	0.4295	175.0964	2243480
014	2018-11-14t2344	1542260938.01	adult	173.7544	121.9994	-58.0009	892.5691	81.4681	51740.2025	164474.1879	2585271.7807	5962.57	-0.13773	1377.55	1.3547	1240.0508	1.8867	4794.314	0.22688	4692.9844	1299259.125	3114.2732	0.75107	4299.6216	0.41299	37280700	0.30758	297.969	98.0441	92.598	215.1634	211.0821	58309.2891	150.6711	0.55021	194.9984	2653370
014	2018-11-15t0344	1542275338.04	adult	177.7544	125.9994	-54.0009	994.3565	76.4264	57000.1286	180224.0704	2880131.9923	8744.33	1.3252	1386.35	1.4894	1119.6428	1.4383	6309.8096	1.575	6126.0527	1886633.125	3551.9191	1.5265	5376.332	1.5801	41331200	0.79442	278.95	94.2674	89.5269	219.071	214.4531	65502.2266	143.6607	0.047613	197.4649	2810390
014	2018-11-15t0744	1542289739.26	adult	181.7547	129.9997	-50.0006	933.165	70.7724	54372.4523	171436.2368	2704354.5534	6969.65	0.48202	1371.41	1.521	1181.652	1.805	5193.291	0.71665	5043.4819	1474894.625	3323.2591	1.269	4615.8496	0.89173	38948100	0.64707	334.466	99.3268	95.7394	223.2355	217.94	63398.8867	139.4936	-0.29465	191.1782	2820880
014	2018-11-15t1144	1542304140.09	adult	185.7549	134	-46.0004	917.0414	71.4477	50869.8745	160588.0217	2380638.4397	5901.59	-0.0097224	1485.99	2.1423	1327.8764	2.5753	4900.1235	0.54536	4830.6519	1308333	3330.2758	1.372	4523.9875	0.87851	39548000	0.795	387.733	91.7802	88.7046	190.5147	184.4307	50867.4258	131.4169	-0.79485	168.5111	2442640
014	2018-11-15t1544	1542318543.4	adult	189.7559	138.0009	-41.9994	1257.5462	96.3786	85503.699	270011.3427	5036032.3653	9278.16	1.8139	1097.5	0.40141	605.8019	-0.80141	5480.6226	1.1238	5263.7617	2444357.75	3084.6953	1.0635	4673.5937	1.1134	48877100	1.8291	412.454	83.5463	79.1368	250.2496	243.4577	111611.3125	129.3374	-1.0099	206.4677	3720740
014	2018-11-15t1944	1542332938.68	adult	193.7546	141.9996	-38.0007	1303.7798	102.6549	83497.9051	263464.1171	4780245.6732	7620.06	1.0113	1135.34	0.63921	620.3067	-0.71777	5544.9346	1.2615	5363.0261	2417591.5	3256.1251	1.4192	4735.8869	1.2556	49481500	1.9941	349.052	91.7572	88.2364	261.8378	257.8026	114161.2812	145.1136	-0.47721	221.0029	3999050
014	2018-11-15t2344	1542347339.54	adult	197.7548	145.9998	-34.0005	809.9697	76.1036	46777.6361	148223.6696	2427613.9951	5431.81	-0.10123	1474.3	2.3526	1341.4354	2.9332	4867.0913	0.74314	4849.144	1192437.375	3160.5618	1.3425	4529.5874	1.1151	36071800	0.69381	269.307	104.253	100.2367	203.2426	200.7067	49794.4375	153.8679	-0.25506	187.4415	2550760
014	2018-11-16t0344	1542361739.44	adult	201.7548	149.9998	-30.0005	1026.422	102.007	69851.8817	220724.7615	4264031.8332	4778.82	-0.40711	1018.35	0.182	791.0613	0.19329	3733.9824	-0.19797	3657.9894	1359169.625	2421.9692	0.18813	3324.7491	-0.098811	37053600	0.88112	338.956	72.5251	70.4337	148.7297	144.4509	54137.5938	111.544	-2.0352	135.2746	2638900
014	2018-11-16t0744	1542376139.37	adult	205.7547	153.9998	-26.0006	761.7636	95.017	44807.7009	142041.1834	2361308.6419	2693.03	-1.5204	1020.17	0.23776	1021.4979	1.4412	2313.2407	-1.429	2282.834	543611.5625	1839.3348	-0.73569	2163.5466	-1.2951	23903600	-0.46834	293.424	98.4314	94.3432	208.3303	203.7411	48957.625	147.4808	-0.74709	189.1604	2306350
014	2018-11-16t1144	1542390541.46	adult	209.7553	158.0003	-22	1180.1627	99.0275	82017.2564	259938.4444	4875016.3705	5314.58	-0.014891	902.071	-0.31926	545.4078	-1.067	4167.6743	0.31145	4090.0132	1783764.625	2424.833	0.3123	3735.5409	0.46861	38526600	1.2106	396.092	84.878	80.6672	224.1194	199.7233	95923.125	141.0356	-1.0878	179.3464	3625060
014	2018-11-16t1544	1542404941.87	adult	213.7554	162.0005	-17.9999	912.8105	71.4587	50720.5971	160757.304	2414097.5958	5480.47	0.13178	1212.2	1.3278	988.4327	1.3793	4166.3149	0.3727	4018.481	1108239.75	2707.8269	0.86017	3479.1917	0.2487	32188600	0.58026	305.518	115.558	110.3118	221.6753	214.5271	58965.6328	171.9566	-0.059168	202.6009	3068520
014	2018-11-16t1944	1542419339.27	adult	217.7547	165.9997	-14.0006	1023.3095	71.2888	56324.9017	177465.8107	2684546.4157	6193.65	0.60207	1158.61	1.108	836.2252	0.57972	4513.3145	0.75977	4308.168	1331427.75	2671.239	0.86028	3842.2942	0.71557	34154700	0.88575	327.282	117.299	110.1777	220.4769	216.3851	65040.6797	178.8896	0.078459	206.3477	3457870
014	2018-11-16t2344	1542433739.7	adult	221.7548	169.9999	-10.0005	991.6366	71.3108	55613.1149	175277.4296	2654792.0217	5084.54	0.008222	1141.44	1.0757	857.008	0.74039	4173.5234	0.50113	4112.7397	1214495.25	2509.8049	0.6381	3784.3141	0.71652	33209100	0.85959	300.855	118.3	112.3972	221.4573	216.0914	64444.0859	177.3304	-0.082364	206.6271	3441810
014	2018-11-17t0344	1542448140.07	adult	225.7549	174	-6.0004	924.4235	73.4183	54386.3974	171467.31	2712745.2522	5354.11	0.2251	1118.22	1.009	813.9928	0.53217	4218.8911	0.60768	4116.0605	1202384	2546.399	0.7653	3744.3769	0.73793	31797600	0.77578	290.836	121.587	114.1725	231.6877	227.1761	66031	185.8006	0.10324	216.7533	3457450
014	2018-11-17t0744	1542462541	adult	229.7552	178.0002	-2.0001	885.5279	72.2448	52814.067	166871.5605	2636237.844	4780.6	-0.069104	1063.84	0.7661	875.4583	0.94529	3883.2893	0.34218	3845.3529	1071787.875	2196.9258	0.19294	3486.6196	0.50613	29344900	0.55774	269.413	122.807	116.639	226.2669	222.8381	62449.6523	183.6207	-0.07245	212.9642	3387520
014	2018-11-17t1144	1542476941.72	dead	233.7554	182.0004	2.0001	888.4863	72.4306	52106.198	164346.6406	2598816.7066	4495.77	-0.19414	1030.25	0.6318	850.088	0.84125	3628.5037	0.14866	3567.1042	990581.5	2122.5145	0.11203	3279.2886	0.32704	28063000	0.47828	289.262	124.416	117.9044	230.7752	226.871	63001.6211	187.3428	-0.049329	215.4823	3388960
015	2018-11-07t1609	1541628836.45	egg	-1.8317	-61.5862	-241.5875	148.2214	38.7768	3077.4967	10056.8739	62052.1664	0	2590.0678	0	0.63248	0	0.34276					0	2.0616	0	4.8882	0	3.8201	0	0	0				0	-0.24631	0	0
015	2018-11-07t1948	1541642024.76	larva	1.8317	-57.9227	-237.9241	171.1242	43.53	3847.4852	12612.2396	82808.2849	0	2108.1208	0	0.14875	0	-0.08178					0	0.92764	0	1.4964	0	1.9516	0	0	0				0	-0.33169	0	0
015	2018-11-07t2348	1541656428.14	larva	5.8326	-53.9218	-233.9232	154.4257	28.4875	2898.3984	9237.9724	51548.1032	0	1388.3371	0	-0.32494	0	-0.47301					0	0.11445	0	0.33511	0	0.9324	0	0	0				0	-0.43038	0	0
015	2018-11-08t0348	1541670827.52	larva	9.8325	-49.922	-229.9233	164.844	27.0684	2971.3614	9435.2896	50517.2394	0	-0.21889	0	-0.75466	0	-0.81136					0	-0.49414	0	-0.36521	0	0.25649	0	0	0				0	-0.53568	0	0
015	2018-11-08t0749	1541685236.64	larva	13.835	-45.9194	-225.9208	165.0057	27.2691	2976.0033	9452.4566	50825.7831	0	-0.74912	0	-1.1497	0	-1.1107					0	-0.98848	0	-0.88189	0	-0.25863	0	0	0				0	-0.64904	0	0
015	2018-11-08t1149	1541699640.99	larva	17.8362	-41.9182	-221.9196	139.9397	32.015	2863.7624	9252.8665	52764.1018	256.991	-0.61146	164.546	-0.29912	164.5966	-0.16249	220.4185	-0.4418	219.4486	3526.6956	195.3428	-0.66111	211.3991	-0.6831	257350	-0.59861	212.594	52.6978	52.0633	93.2871	82.7072	1492.5941	70.781	0.54204	78.7764	82419.4
015	2018-11-08t1549	1541714043.2	larva	21.8368	-37.9176	-217.919	125.084	26.4709	2218.6096	7092.4046	36982.0751	226.009	-0.99208	169.328	-0.6502	169.6396	-0.42949	219.3241	-0.99184	218.9023	2851.2126	199.7274	-1.0686	214.1547	-1.0855	206242	-0.98345	82.8125	52.999	53.6645	79.4465	79.3511	1032.8052	70.7985	0.47836	77.3991	64552.8
015	2018-11-08t1949	1541728443.92	larva	25.837	-33.9174	-213.9188	201.2599	37.1261	5233.5833	16793.5221	123781.4028	815.389	-0.43398	316.984	0.0049002	278.8653	0.027429	756.0689	-0.12578	750.8324	21925.998	600.0854	-0.10993	716.1324	-0.20896	892628	-1.1216	104.682	53.7374	53.5583	86.5718	83.9599	2510.5823	72.1622	0.43776	81.3649	151324
015	2018-11-08t2349	1541742843.23	larva	29.8368	-29.9176	-209.919	552.321	56.8346	19965.8063	63248.923	660539.8672	1119.81	-0.35375	355.779	-0.10903	298.5621	-0.13098	914.2606	-0.26722	900.7171	96911.625	710.9188	-0.17658	852.8717	-0.29412	3766280	-0.69252	172.361	47.632	47.374	82.267	78.6237	8720.2969	66.1292	0.23024	75.114	504232
015	2018-11-09t0349	1541757238.67	larva	33.8356	-25.9189	-205.9202	650.7847	62.3501	30641.5742	97637.5888	1279880.055	856.577	-0.94679	295.536	-0.85656	241.5876	-0.75109	701.9572	-1.1025	687.6524	113717.0625	557.8611	-1.0287	654.0273	-1.0954	4761970	-0.77225	122.696	40.6927	40.2913	72.5961	70.5286	11760.5684	58.967	-0.033941	67.1116	655682
015	2018-11-09t0749	1541771645.7	larva	37.8375	-21.9169	-201.9183	414.4823	30.3039	8586.696	27078.3876	156157.061	247.176	-1.8286	169.665	-1.9747	168.9001	-1.4208	223.9373	-2.2866	220.75	10525.0557	202.7099	-2.3817	216.4493	-2.2996	793523	-1.9785	93.8736	41.7641	41.4577	75.2635	73.3784	3537.3845	60.8307	-0.11079	69.6856	195331
015	2018-11-09t1149	1541786054.89	larva	41.8401	-17.9144	-197.9157	1090.461	57.3637	42871.3515	136092.3464	1413549.5105	1767.9	-0.47366	393.277	-0.91149	256.6638	-1.1302	1503.9572	-0.39125	1501.7587	341398.2812	914.0243	-0.71669	1342.7069	-0.36733	8908900	-0.45829	163.575	52.4442	51.9913	86.2575	84.4162	19580.457	72.0388	0.066172	80.8035	1188020
015	2018-11-09t1607	1541801512.06	larva	46.1337	-13.6207	-193.6221	1235.1093	92.7733	61709.3601	196199.3885	2758700.841	1745.44	-0.77966	330.562	-1.6284	214.5468	-1.5727	1338.5242	-1.013	1309.5873	433681.8125	814.0893	-1.3627	1142.2372	-1.117	10696600	-0.50101	202.137	43.6286	43.1192	78.6979	76.5344	25498.1113	63.2936	-0.32635	72.9031	1411780
015	2018-11-09t1944	1541814550.3	larva	49.7555	-9.999	-190.0003	1487.3205	67.7746	64678.2059	205136.3052	2532910.3969	2287.87	-0.52922	415.166	-1.3953	241.7428	-1.5682	1733.8363	-0.6963	1706.5591	592972	1128.2583	-0.87103	1528.0353	-0.73033	14165000	-0.19505	230.489	47.9841	47.6013	85.3365	82.3904	29185.0977	68.8746	-0.23722	78.8	1637170
015	2018-11-09t2344	1541828946.79	larva	53.7545	-6	-186.0013	1074.738	84.5901	62629.5538	197811.1702	3164835.3958	1981.63	-1.003	507.087	-1.1489	330.5596	-1.2563	1654.5693	-1.0997	1615.2548	542698.75	1296.1813	-0.79165	1545.1777	-1.0082	16602500	-0.15407	282.442	50.705	50.208	86.292	83.9421	28303.791	70.844	-0.27289	80.2791	1660130
015	2018-11-10t0344	1541843347.7	larva	57.7547	-1.9997	-182.0011	787.3003	63.3538	40158.554	126730.7	1722034.8447	2725.57	-0.6364	728.359	-0.21506	673.6775	0.25701	2307.0208	-0.51011	2290.614	486781.375	1440.0436	-0.76415	2065.7286	-0.47098	15324700	-0.73367	312.88	63.2755	62.8625	98.0842	95.0179	20695.7559	83.0144	0.24697	91.8254	1331320
015	2018-11-10t0744	1541857745.61	adult	61.7542	1.9997	-178.0017	1679.6774	98.1163	91427.2298	288641.6683	4473896.5638	4182.75	0.20102	594.828	-1.1503	271.8911	-1.7538	2989.4766	0.054961	2925.0596	1431959.25	1957.9305	0.074503	2656.2726	0.13221	28453000	0.95738	300.996	48.1548	47.8287	83.6866	80.7885	40085.8594	68.2796	-0.7337	77.1928	2303440
015	2018-11-10t1144	1541872147.38	adult	65.7547	6.0002	-174.0012	749.9901	129.4928	51808.0679	167842.8429	3546052.1243	3867.91	-0.21438	650.115	-1.0468	399.5256	-1.2582	2841.4309	-0.3892	2722.3982	767186.375	2033.4473	-0.047756	2545.4996	-0.28587	17544700	-0.97388	350.844	44.9974	44.6078	81.6679	78.1899	22050.3418	64.9285	-1.214	74.488	1214340
015	2018-11-10t1544	1541886545.95	adult	69.7543	9.9998	-170.0016	2008.2253	108.8181	108113.5947	344377.0233	5807023.2254	3331.14	-0.70304	551.493	-1.5809	251.9835	-1.896	2675.2966	-0.80734	2624.5305	1516893.25	1717.1445	-0.83944	2384.5809	-0.68203	31232100	0.59423	291.391	48.7952	48.5052	83.3691	81.3922	47186.9297	68.6136	-1.0359	77.9338	2763370
015	2018-11-10t1944	1541900947.58	adult	73.7547	14.0003	-166.0011	913.4101	102.0471	62290.8487	197567.4475	3583850.9721	7047.68	1.4001	1001.37	0.18833	744.1731	-0.032962	5521.9922	2.1194	5290.1636	1794647.5	2595.491	0.50664	4639.2441	1.8365	32496600	0.45791	325.886	50.0961	49.7277	87.5512	84.8832	28454.1406	71.5588	-0.7663	81.4581	1625720
015	2018-11-10t2344	1541915345.67	adult	77.7542	17.9997	-162.0016	1167.0522	85.3552	69362.6556	218704.7268	3571784.9304	5000.81	0.067365	859.691	-0.46738	647.3857	-0.45778	3236.4192	-0.57104	2957.6506	1174820.125	2080.7565	-0.45527	2641.651	-0.59832	31147500	0.087285	293.002	57.0689	56.6665	94.1422	91.6437	34173.625	78.4591	-0.23495	87.9581	2067660
015	2018-11-11t0344	1541929746.35	adult	81.7544	21.9999	-158.0014	1030.5103	71.2675	56020.5663	176518.9982	2616497.461	4600.08	-0.24393	1069.99	0.16432	978.1471	0.58605	3529.5613	-0.42315	3428.9982	1037691	2173.6402	-0.41307	2975.9417	-0.34283	31354900	-0.057738	301.903	68.5985	68.4644	104.001	101.8433	30576.2793	89.1801	0.40132	98.152	2010210
015	2018-11-11t0744	1541944144.89	adult	85.754	25.9995	-154.0018	1229.1039	80.5188	78154.4113	246457.6951	4282732.161	4705.9	-0.26207	1054.86	0.015871	735.2017	-0.27097	3614.3057	-0.47478	3519.0347	1474636.75	2616.6875	0.087141	3277.4738	-0.14233	42997000	0.88413	294.968	54.8554	54.4393	92.3722	90.027	37687.8516	76.2053	-0.39003	85.998	2235960
015	2018-11-11t1144	1541958546.72	adult	89.7545	30	-150.0013	2043.4634	58.2194	66309.6063	210341.752	1816055.5336	345.193	-2.4907	224.662	-2.5582	223.6909	-1.8679	298.0038	-3.9138	294.5147	105493.3359	264.6348	-2.9282	286.1427	-2.9239	7937760	-2.3659	171.088	46.8332	45.9595	91.5941	89.0796	32424.2969	68.7457	-0.80323	83.1808	1654710
015	2018-11-11t1544	1541972945.01	adult	93.754	33.9995	-146.0018	1474.7901	67.0516	49234.3291	156516.1997	1461827.0725	369.292	-2.4879	231.868	-2.5165	230.0358	-1.8431	320.8609	-3.9379	318.2191	84065.5469	277.6607	-2.8829	306.2952	-2.8895	6071930	-2.55	163.137	49.66	48.1764	107.7818	105.5144	28238.8281	74.7496	-0.53252	97.3446	1300450
015	2018-11-11t1944	1541987347.09	adult	97.7546	38.0001	-142.0012	970.5877	68.1549	55486.4793	174872.6789	2694768.6364	5183.98	-0.19939	1386.02	0.75641	1131.8723	0.76052	4489.0293	0.079878	4446.5664	1306307.5	3176.5555	0.51206	4114.366	0.35544	40237600	0.27731	287.263	69.0294	68.6139	111.3917	108.117	32414.9961	91.9624	0.23193	102.9131	2003990
015	2018-11-11t2344	1542001744.92	adult	101.754	41.9995	-138.0018	1569.7356	76.3282	62833.074	199472.7314	2220811.3956	383.62	-2.5318	240.296	-2.5048	238.0165	-1.8352	335.2338	-3.9873	332.974	111632.8594	289.8832	-2.8664	321.212	-2.8993	7979760	-2.4633	186.721	51.1965	49.1002	118.7694	116.1126	39550.2031	80.838	-0.37929	107.7632	1700130
015	2018-11-12t0344	1542016146.32	adult	105.7544	45.9999	-134.0015	330.3851	49.3467	9933.9575	31770.1765	271396.5849	0	-2.7442	0	-3.1852	0	-2.5239					0	-3.2031	0	-3.1864	0	-3.1554	0	0	0				0	-4.2245	0	0
015	2018-11-12t0744	1542030546.16	adult	109.7543	49.9999	-130.0015	1508.5235	84.2415	88385.6047	280645.9289	4345740.1768	6398.44	0.24011	1150.36	-0.03702	531.2053	-1.0323	4897.6978	0.24187	4798.2881	2267634	3326.6606	0.51199	4346.8608	0.36376	53151300	1.1471	330.585	63.9355	62.3069	148.9228	138.6801	68951.2656	93.5135	0.027434	122.8404	2954070
015	2018-11-12t1144	1542044946.3	adult	113.7544	53.9999	-126.0015	1250.7465	78.1209	78625.9738	248372.8028	4121378.4302	6285.08	0.14571	1368.38	0.53782	784.2815	-0.32656	4943.9707	0.22143	4801.3936	2031972	3611.5006	0.79096	4471.9087	0.41663	56161000	1.3567	441.902	69.407	67.9412	156.1956	149.4995	64196.3906	103.1872	0.36816	131.4906	2848600
015	2018-11-12t1544	1542059345.25	adult	117.7541	57.9996	-122.0017	1687.4423	98.5601	95931.2887	304153.4779	5173143.1827	4313.21	-0.817	919.076	-0.71279	363.1329	-1.538	3761.8235	-0.90594	3733.2141	1888435.375	2850.0448	-0.080186	3519.2898	-0.39864	46089800	0.51701	247.39	57.6007	56.1225	125.8894	122.2459	63196.4688	84.6811	-0.58158	109.6253	2888560
015	2018-11-12t1944	1542073744.03	adult	121.7537	61.9993	-118.0021	2121.6157	126.0662	132741.9302	420292.9682	7979089.7601	5374.45	-0.36161	758.861	-1.1776	324.0593	-1.6723	3824.3457	-0.88496	3707.8892	2650271.5	2410.0857	-0.59083	3374.8694	-0.55577	52554100	1.0378	254.087	54.2711	52.5186	129.3587	119.9473	89645.6172	81.2728	-0.85533	104.484	3758490
015	2018-11-12t2344	1542088143.83	adult	125.7537	65.9992	-114.0021	1838.5839	103.3015	109451.6677	346807.1096	6325793.2535	5202.68	-0.4862	811.819	-1.059	444.2863	-1.3484	3740.6985	-0.98864	3594.9139	2139679.5	2357.5447	-0.6752	3234.2834	-0.71376	46420600	0.53416	275.558	61.0342	58.7533	178.7723	168.3299	102257.75	90.9981	-0.54309	135.3295	3490000
015	2018-11-13t0344	1542102545.67	adult	129.7542	69.9997	-110.0016	1136.1098	118.7712	59454.297	193259.4671	3225159.295	5065.45	-0.59885	852.8	-0.97728	450.4831	-1.363	4248.3452	-0.56842	4188.4658	1329732.125	2640.2159	-0.37887	3862.8317	-0.23964	26621900	-1.145	256.873	79.2421	72.6855	192.5567	188.6059	60270.2461	139.4367	1.6201	177.7214	2473700
015	2018-11-13t0744	1542116944.83	adult	133.754	73.9995	-106.0019	1037.5131	120.6456	77268.0541	246016.1599	5066805.4521	4529.23	-0.90544	929.495	-0.78752	735.6069	-0.50925	3735.7332	-1.0269	3638.1133	1501764.75	2475.5433	-0.59767	3414.6094	-0.66261	37350800	-0.23684	278.755	72.7839	68.8613	172.3295	168.2981	69276.4766	119.8883	0.56048	155.3133	2924750
015	2018-11-13t1144	1542131344.47	adult	137.7539	77.9994	-102.002	986.3046	100.0736	66959.1022	211807.5673	3921223.3506	4156.28	-1.1388	1129.22	-0.18477	987.3206	0.30146	3507.5122	-1.2227	3474.0442	1224121.75	2571.9003	-0.50696	3256.9652	-0.85217	39387400	-0.053074	232.129	70.4035	68.3239	158.6841	153.3789	55380.7344	100.1892	-0.6173	131.4316	2455670
015	2018-11-13t1544	1542145747.53	adult	141.7547	82.0002	-98.0011	1018.7432	120.222	60956.8766	198505.4137	3362933.3859	5536.03	-0.51001	1109.66	-0.2532	857.297	-0.11778	4704.8525	-0.19912	4680.3721	1505552.875	2815.7791	-0.20711	4298.9567	0.05147	35426900	-0.4136	361.148	81.304	74.509	231.705	225.9658	74145.6094	157.4982	2.3715	211.8699	2595710
015	2018-11-13t1944	1542160146.16	adult	145.7543	85.9999	-94.0015	940.6989	74.6201	57261.0659	180771.0328	2941894.3595	4578.21	-1.0126	1349.13	0.62447	1219.2006	1.1974	3730.8738	-0.99997	3657.1599	1115531.25	2744.6685	-0.29264	3459.1181	-0.74519	40326800	0.082389	427.114	83.1122	80.4417	189.7945	183.3624	56748.5469	115.6412	-0.15815	160.0215	2484310
015	2018-11-13t2344	1542174545.33	adult	149.7541	89.9996	-90.0017	999.788	123.5619	79293.7517	252706.7743	5565162.5977	5683.53	-0.47203	1090.15	-0.29549	839.9209	-0.14193	4360.4492	-0.44562	4279.6904	1800865.5	2827.6554	-0.14666	3871.3607	-0.34917	44933900	0.59148	250.396	69.5945	67.7435	155.5087	148.0224	64225.1094	100.2002	-1.2666	129.5717	2868550
015	2018-11-14t0344	1542188945.64	adult	153.7542	93.9997	-86.0016	1046.3266	96.6354	66595.9521	211999.6719	3758520.9881	7179.15	0.28469	1287.35	0.53145	1048.2115	0.70103	5539.2207	0.56291	5383.0334	1927648.75	3393.2462	0.72439	4847.6962	0.63577	44747000	0.63971	307.456	72.2449	67.6465	217.6857	213.5393	75754.625	119.2077	-0.3	185.0763	2511160
015	2018-11-14t0744	1542203344.93	adult	157.754	97.9995	-82.0018	874.7502	73.206	52348.1614	165476.2562	2645985.617	6329.55	-0.11676	1409.97	1.1067	1238.3751	1.5227	5241.6675	0.35792	5143.7205	1436216.875	3275.0865	0.63175	4632.1262	0.47365	38552700	0.09525	390.375	83.1874	80.322	213.9907	200.4057	58633.4492	117.0635	-0.57024	169.6793	2274590
015	2018-11-14t1144	1542217746.61	adult	161.7544	102	-78.0014	1361.2577	97.7465	86422.7294	272577.4968	4864878.5498	5701.74	-0.39789	1010.58	-0.45005	757.1131	-0.34871	4489.2075	-0.21123	4400.29	2024632.5	2747.8401	-0.062814	3933.9919	-0.15566	45563100	0.8692	378.797	78.6673	73.491	248.537	244.2734	112090.2031	124.1918	-0.31827	207.3313	3546790
015	2018-11-14t1544	1542232149.83	adult	165.7553	106.0009	-74.0005	1644.8025	88.7784	92024.7056	292898.6522	4685352.5609	7413.61	0.48965	954.405	-0.62364	659.5316	-0.71357	4933.9473	0.21076	4685.8936	2378162.5	2708.0298	-0.042192	4194.2581	0.16289	45948900	0.98675	369.656	75.0847	73.9661	197.1959	183.284	95048.4141	116.715	-0.84951	162.2987	3614880
015	2018-11-14t1944	1542246549.67	adult	169.7553	110.0008	-70.0005	1030.2182	75.7805	64409.6649	203151.7861	3414407.9595	4746.49	-0.79259	1139.4	0.23156	954.5664	0.57625	3904.2061	-0.57795	3824.1703	1311813.25	2584.4361	-0.14667	3525.8873	-0.43046	38282800	0.31956	306.862	90.8811	88.1481	184.5462	172.387	62007.5391	127.1633	-0.45166	157.2347	3053520
015	2018-11-14t2344	1542260946.21	adult	173.7543	113.9999	-66.0015	1459.156	117.5294	107899.6899	345103.2344	7584321.0863	8612.42	1.1942	801.635	-1.1744	471.3371	-1.4728	4758.2202	0.19683	4545.8098	2674119.75	2208.6464	-0.64291	3793.4981	-0.094565	45007800	1.0666	352.078	68.188	63.8548	207.736	197.4662	116747.6562	112.3766	-1.3068	173.6678	3828420
015	2018-11-15t0344	1542275346.33	adult	177.7544	117.9999	-62.0015	1328.9004	110.6349	79628.2914	252903.8769	4240916.7167	4486.18	-0.83391	895.388	-0.70881	758.7209	-0.17735	3591.0142	-0.70787	3502.3909	1493861.875	2008.659	-0.88071	3106.2619	-0.71654	37241900	0.39087	248.877	79.2684	76.0883	178.9214	173.0792	74431.2969	118.6776	-1.1247	157.7118	3297010
015	2018-11-15t0744	1542289747.57	adult	181.7547	122.0003	-58.0011	690.9787	88.084	46838.1164	148797.6869	2661899.3202	7699.06	0.85509	1140.37	0.46573	927.1017	0.63684	5045.3135	0.59126	4780.665	1236101.75	2508.2686	-0.019568	3904.7556	0.16593	27843300	-0.45397	413.978	106.496	100.3734	249.8633	240.2511	61216.5195	164.3715	0.83572	223.2507	2600210
015	2018-11-15t1144	1542304148.42	adult	185.7549	126.0005	-54.0009	1674.2708	85.3682	91423.906	292373.6232	4515428.0245	6607.3	0.35545	832.039	-0.89689	656.6646	-0.57962	3748.8232	-0.43875	3596.2451	1795686.375	1898.877	-0.9175	3091.1861	-0.59751	39831400	0.82338	492.8	89.017	87.2105	223.1433	214.3104	106885.625	136.8342	-0.5566	193.206	4261420
015	2018-11-15t1544	1542318552	adult	189.7559	130.0015	-49.9999	1235.9336	77.2721	73603.362	232135.2317	3767310.0254	7802.92	1.041	946.708	-0.31106	711.4611	-0.29278	4939.8018	0.65666	4741.5298	1901823.75	2310.0538	-0.18901	4079.2622	0.49551	36400000	0.56411	381.398	94.1681	93.503	223.0713	212.2688	85882.4609	142.0204	-0.46964	187.1614	3620670
015	2018-11-15t1944	1542332947.11	adult	193.7546	134.0001	-46.0012	1025.912	81.7158	60184.2101	192189.8614	3049919.0992	5134.5	-0.30978	1063.13	0.29281	786.0762	0.098658	4397.7261	0.25949	4320.8809	1385283.75	2773.2799	0.63056	4096.2943	0.5841	33457700	0.34211	341.226	96.1316	93.4214	201.1206	197.3346	63352.9922	147.0727	-0.39632	184.8246	3025360
015	2018-11-15t2344	1542347348	adult	197.7548	138.0004	-42.001	617.6385	114.2352	43399.1809	138493.3811	2772832.6174	2417.07	-1.726	847.948	-0.6998	763.3223	0.018623	2088.6609	-1.7128	2064.29	472037.3438	1617.9745	-1.2044	1959.4091	-1.6095	19161100	-1.0783	271.965	95.2912	92.6952	206.0729	202.4031	46572.4727	137.6604	-0.90482	185.5414	2153290
015	2018-11-16t0344	1542361747.98	adult	201.7548	142.0004	-38.001	724.7281	76.4926	36734.438	116287.7745	1762687.9438	5545.95	0.012356	1220.95	1.185	1011.5807	1.3313	4854.1553	0.80432	4832.0415	936851.9375	2754.7739	0.74369	4404.1336	1.0567	23537400	-0.56074	306.493	112.134	110.0047	200.8569	193.8517	38765.375	153.8455	-0.38614	179.9832	2161720
015	2018-11-16t0744	1542376147.9	adult	205.7548	146.0003	-34.001	910.7501	117.8365	63184.4599	201398.7997	3991391.628	4852.04	-0.3219	925.937	-0.23611	782.1738	0.17846	3949.9849	0.053551	3870.5703	1299545	1929.8036	-0.58292	3473.6533	0.12173	30456800	0.24509	482.819	95.1295	93.8109	190.0359	185.5248	62521.8164	142.4772	-0.93695	171.7081	3129090
015	2018-11-16t1144	1542390550.18	adult	209.7554	150.001	-30.0004	900.0455	105.8791	62904.5011	200040.1453	3911135.1181	4391.88	-0.53507	861.465	-0.52676	766.8111	0.12726	3567.4658	-0.23892	3507.205	1170128.75	1665.6567	-0.98503	3156.7816	-0.16399	28214700	0.064226	424.826	99.5733	97.3075	196.103	191.4718	64321.7656	149.6914	-0.76767	179.3461	3261220
015	2018-11-16t1544	1542404950.48	adult	213.7555	154.0011	-26.0003	889.1848	82.7285	58119.0632	183569.6036	3351780.1072	3995.56	-0.71897	865.263	-0.47419	784.4898	0.25505	3351.3459	-0.3843	3310.906	1015457.8125	1547.3481	-1.1471	3061.3067	-0.21329	26212300	-0.098546	538.331	105.861	103.527	203.936	198.6243	61792.6016	155.687	-0.64667	187.1822	3206940
015	2018-11-16t1944	1542419347.92	adult	217.7548	158.0004	-22.001	789.8382	88.037	54632.7199	173081.2486	3242524.8044	3712.46	-0.84367	846.233	-0.54171	774.0453	0.22937	3236.9487	-0.44179	3240.6643	922530.375	1454.7982	-1.2698	2915.358	-0.32167	24069400	-0.28556	433.933	109.511	107.45	205.2119	201.44	58485.3789	159.1086	-0.62004	188.0492	3114830
015	2018-11-16t2344	1542433748.39	adult	221.7549	162.0005	-18.0009	816.9788	85.6368	55359.0015	175069.7529	3245410.9956	3516.03	-0.92199	815.752	-0.67389	762.279	0.1945	2990.8855	-0.62816	3003.8044	864365.875	1286.549	-1.5309	2618.8048	-0.60433	23523000	-0.2919	462.287	110.885	108.7982	208.0335	203.4022	60121.6797	160.964	-0.6482	191.5442	3197470
015	2018-11-17t0344	1542448148.83	adult	225.7551	166.0006	-14.0008	700.7413	89.5461	43223.0593	137474.8448	2352597.5229	1639.68	-2.0187	748.546	-1.0122	742.0652	0.10786	1403.3156	-2.1214	1387.6641	317149.3125	1110.1071	-1.8142	1302.9005	-2.0656	16885000	-1.0412	510.907	111.248	111.253	207.0955	203.0679	46803.5742	158.0245	-0.83792	188.6837	2509430
015	2018-11-17t0744	1542462549.8	adult	229.7553	170.0009	-10.0005	741.5216	79.9928	36023.0512	114863.0274	1540992.4048	1635.63	-2.0057	749.961	-0.98147	732.5393	0.081299	1408.4921	-2.0942	1398.2206	267613.5	1130.0379	-1.7483	1322.9914	-2.0123	14201300	-1.3362	437.952	113.088	111.969	218.2869	214.7667	41474.5156	163.0873	-0.75487	200.9683	2141440
015	2018-11-17t1144	1542476950.59	adult	233.7556	174.0011	-6.0003	484.4723	75.947	23657.6202	75875.6115	1029673.1922	1440.43	-2.1134	740.465	-1.0122	740.8405	0.16365	1280.4381	-2.2003	1266.4163	160054.7656	1102.8889	-1.7681	1230.1097	-2.0917	9193610	-1.9481	240.17	108.631	108.1074	183.23	179.4624	22903.7461	153.1891	-1.1634	173.2332	1348770
015	2018-11-17t1544	1542491350.57	adult	237.7555	178.0011	-2.0003	771.7583	92.2771	52367.2459	166112.8623	3031873.7064	3432.81	-0.82391	880.585	-0.17948	793.6022	0.5335	3114.3535	-0.31548	3100.0454	850218.5	1879.6185	-0.28654	2925.7467	-0.032676	24034700	0.030254	503.22	123.904	124.4619	218.5941	213.5506	59676.2031	176.2274	-0.50256	202.3838	3381850
015	2018-11-17t1944	1542505752.53	dead	241.7561	182.0016	2.0003	849.5674	87.9017	55004.8767	173935.2962	3073157.6264	2853.15	-1.1649	872.987	-0.18553	818.6706	0.74283	2437.1804	-0.96457	2411.3855	699470.8125	1571.0308	-0.82145	2188.9622	-0.86923	25040800	0.24156	458.934	128.047	128.3956	222.1382	219.508	63753.6484	180.3611	-0.4601	206.8529	3672900
016	2018-11-07t1609	1541628844.71	egg	-1.8317	-61.5862	-237.5874	173.4927	29.9579	3336.4636	10600.2433	60097.7391	0	2590.0692	0	0.63248	0	0.34276					0	2.0616	0	4.8882	0	3.8201	0	0	0				0	-0.24631	0	0
016	2018-11-07t1948	1541642033.11	larva	1.8317	-57.9227	-233.9239	168.6467	30.3989	3494.9253	11121.8726	66100.9481	0	2108.119	0	0.14875	0	-0.081782					0	0.92763	0	1.4964	0	1.9516	0	0	0				0	-0.33169	0	0
016	2018-11-07t2348	1541656436.57	larva	5.8327	-53.9218	-229.923	90.2903	33.1408	1838.2106	6081.0127	36461.2919	291.647	3489.0342	206.718	1.4159	205.904	1.3553	273.4029	3317.4665	268.233	3007.4319	245.3467	1.4032	265.2737	1.5416	208785	1.0316	107.658	53.9414	54.2919	89.5544	85.591	985.0986	73.2016	0.75665	82.4462	54480.8
016	2018-11-08t0348	1541670836.01	larva	9.8325	-49.9219	-225.9231	156.5228	43.8374	3479.9507	11470.068	77305.7214	0	-0.2189	0	-0.75467	0	-0.81136					0	-0.49415	0	-0.36522	0	0.25648	0	0	0				0	-0.53568	0	0
016	2018-11-08t0749	1541685245.04	larva	13.835	-45.9194	-221.9206	89.684	43.5619	2176.1985	7593.1854	56673.5574	272.124	-0.11979	207.044	0.44262	206.6992	0.50238	266.0499	0.67804	266.2376	3192.5991	244.3027	0.031036	258.3824	-0.039747	244726	-0.1716	106.898	54.4276	53.677	91.0703	90.6081	1092.8439	75.6648	0.68898	82.0621	64333.5
016	2018-11-08t1149	1541699649.49	larva	17.8363	-41.9182	-217.9194	427.3771	42.506	14963.4515	47486.2669	436558.1586	717.097	0.23766	273.956	0.50973	228.8719	0.31266	611.744	0.88409	598.1875	48939.5195	490.1383	0.46811	568.8656	0.35883	2175490	0.016889	136.431	39.889	39.4057	70.0917	68.2749	5607.3364	57.347	0.29259	65.4136	316758
016	2018-11-08t1549	1541714051.6	larva	21.8369	-37.9176	-213.9188	186.6432	58.1911	6389.2767	21141.8624	215944.3214	289.927	-0.89146	203.974	-0.40334	204.1082	-0.18705	269.6382	-0.8531	268.2913	9437.3369	244.3327	-0.90989	259.6248	-0.96469	694530	-0.83978	107.671	55.4904	54.85	94.1564	92.9323	3295.4753	77.1083	0.60192	89.6265	188945
016	2018-11-08t1949	1541728452.37	larva	25.8371	-33.9174	-209.9186	343.3233	37.6212	10220.1626	32343.1879	260611.1327	985.476	-0.19735	460.312	0.99114	462.9225	1.2635	840.0139	0.074059	832.1564	46200.7656	714.1896	0.27074	792.5159	-0.02146	2515610	-0.67854	168.161	54.12	54.1237	85.6706	83.3834	4711.8853	72.4779	0.44431	80.3572	295766
016	2018-11-08t2349	1541742851.68	larva	29.8369	-29.9176	-205.9188	484.4462	77.2118	22840.0817	72779.4632	1053414.8505	1003.27	-0.50026	288.925	-0.55406	221.5619	-0.62608	809.6934	-0.48927	791.4482	97972.9062	599.2165	-0.52845	730.0397	-0.57549	3467680	-0.76881	417.502	58.9947	58.4665	106.7197	102.4802	12913.082	84.8676	0.64529	97.0113	708054
016	2018-11-09t0349	1541757247.08	larva	33.8356	-25.9189	-201.9201	511.1463	50.0801	15966.6961	50498.2834	449574.7449	429.777	-1.4391	184.442	-1.5731	183.641	-1.1087	259.6639	-1.9577	252.6391	22331.0977	227.8393	-2.0157	245.9077	-1.9744	1572370	-1.5399	403.082	59.5761	58.8163	112.0974	104.8683	9640.3779	85.6713	0.60285	99.0084	507886
016	2018-11-09t0749	1541771654.14	larva	37.8376	-21.9169	-197.9181	731.2854	49.4661	20683.8057	65791.1133	526034.6569	2047.47	0.097636	585.231	0.62725	550.0613	0.84344	1697.9818	0.34398	1677.073	188475.9844	1183.137	0.4143	1546.6504	0.40946	6490800	-0.68089	112.924	52.1092	51.7965	89.2852	88.2391	9910.6572	73.6627	0.22327	84.5243	577944
016	2018-11-09t1149	1541786063.27	larva	41.8401	-17.9144	-193.9156	823.3149	70.3294	34013.005	108643.2967	1236099.905	299.906	-1.9401	205.667	-2.0555	204.9238	-1.4272	273.7743	-2.4355	271.3738	49279.3789	246.7145	-2.5358	264.7308	-2.4494	3690080	-1.5839	118.563	52.097	51.6155	89.5234	87.7537	16114.207	73.6638	0.11356	83.716	934725
016	2018-11-09t1607	1541801520.37	larva	46.1337	-13.6207	-189.6219	966.2894	99.872	59731.0468	189334.6407	3226730.773	1434.37	-1.0632	345.44	-1.5403	244.2217	-1.4096	1185.856	-1.2493	1164.0586	369987.0625	775.5785	-1.4624	1070.6534	-1.2466	10766000	-0.48715	146.677	54.0053	53.8396	88.0974	86.001	27486.3809	73.6687	0.018733	82.9693	1683130
016	2018-11-09t1944	1541814558.65	larva	49.7555	-9.999	-186.0002	1050.6037	64.5162	55862.0661	176273.6421	2522694.4943	1907.33	-0.85162	488.16	-0.97591	328.3601	-1.1117	1626.0425	-0.85374	1598.7754	476430.4375	1184.4099	-0.73198	1510.9512	-0.7597	14286000	-0.17243	229.599	45.6558	45.3212	81.9575	78.9042	24013.5469	65.5294	-0.36299	75.2534	1336120
016	2018-11-09t2344	1541828955.11	larva	53.7545	-6	-182.0012	928.4476	69.6088	45465.9623	143507.6119	1895880.0862	2808.38	-0.35015	622.416	-0.50942	488.5523	-0.46209	2137.8992	-0.43613	2096.5867	510957.875	1379.6994	-0.59459	1901.7605	-0.427	14859600	-0.45782	179.073	57.4179	56.9269	95.1844	93.2786	22749.0684	79.7467	0.12052	89.7179	1370790
016	2018-11-10t0344	1541843356	larva	57.7547	-1.9997	-178.0009	1012.506	84.6316	58631.3281	185062.0645	2891918.3118	2688.13	-0.66422	703.608	-0.34693	539.3852	-0.38565	2314.0312	-0.50102	2288.7625	710407.625	1721.2207	-0.13192	2185.9844	-0.28436	21567700	0.28402	187.131	55.7898	55.4044	90.8208	88.8497	27881.9805	76.308	-0.11065	85.3062	1710130
016	2018-11-10t0744	1541857753.9	adult	61.7542	1.9997	-174.0015	936.658	116.1913	66033.8876	211177.3776	4156263.856	2824.63	-0.75562	561.454	-1.32	354.433	-1.3786	2199.3535	-0.91729	2156.9988	758777	1383.6767	-1.1519	1942.5799	-0.92263	19315100	-0.43645	217.342	50.2705	49.6683	88.0774	85.1193	30386.6992	71.778	-0.50369	81.536	1729410
016	2018-11-10t1144	1541872155.69	adult	65.7547	6.0002	-170.001	574.3693	67.4967	23715.2643	75640.7375	929403.5823	3320.03	-0.57991	941.877	0.34209	799.6846	0.4576	3086.5938	-0.10057	3085.7716	388910.8125	2175.2029	0.23463	2963.2853	0.29415	11805500	-1.7824	389.956	57.9812	57.566	97.8688	92.8326	12331.4688	79.131	-0.090272	89.2149	726736
016	2018-11-10t1544	1541886554.14	adult	69.7542	9.9998	-166.0014	1047.0049	91.0106	61266.7679	193423.971	3085227.2995	5932.67	0.932	1020.44	0.46259	748.1984	0.094157	4336.874	1.0761	4191.6626	1392136.5	2774.051	1.0813	3862.1705	1.207	32657200	0.77658	148.302	58.7147	58.3974	95.8825	93.611	30778.2734	80.1446	-0.063921	90.1722	1879050
016	2018-11-10t1944	1541900955.88	adult	73.7547	14.0003	-162.001	1189.3813	91.9151	83973.6438	266195.247	4920408.1544	5799.24	0.66221	828.071	-0.49713	430.8258	-1.2049	4796.5156	1.324	4803.5837	2100873.75	2392.1806	0.1722	3979.7464	1.0664	36195000	0.886	345.795	52.8741	52.2627	91.8827	89.5711	40244.6133	74.9888	-0.49968	85.5266	2311130
016	2018-11-10t2344	1541915353.91	adult	77.7542	17.9997	-158.0015	537.6638	56.0576	20215.2833	63863.8207	699847.1499	6803.28	1.0736	2024.48	3.7419	1972.2612	4.1808	5566.0981	1.9107	5460.7056	601138.625	3983.2785	2.3984	4974.1278	1.9039	21670000	-0.91421	182.165	74.0847	73.0912	119.7123	117.3491	12928.9258	98.7809	1.1453	111.5254	793003
016	2018-11-11t0344	1541929754.62	adult	81.7544	21.9999	-154.0013	1384.1406	91.6834	92283.3766	290910.821	5177576.2133	8165	1.6516	849.411	-0.57401	362.9728	-1.4467	5910.5962	2.0533	5602.6289	2842996.75	2653.1833	0.25231	4550.6338	1.229	40857500	0.873	156.115	53.8097	53.1952	90.9139	89.1641	43729.6094	74.7913	-0.465	84.3992	2588300
016	2018-11-11t0744	1541944153.15	adult	85.754	25.9995	-150.0017	991.365	69.7996	52468.2989	165349.9209	2357465.9263	3647.98	-0.80305	1300.26	0.7886	1279.0792	1.4423	3253.853	-0.84225	3236.2192	894809.5625	2553.4589	0.0046972	3063.3298	-0.34415	35739000	0.21431	191.775	72.2748	71.7237	114.7938	112.435	31568.3008	95.2189	0.65614	107.2236	1986550
016	2018-11-11t1144	1541958554.99	adult	89.7545	30	-146.0012	1021.1896	86.2384	62555.7281	197768.4464	3201400.3408	5379.51	0.0095908	1410.41	1.0056	1253.8522	1.2574	4523.2949	0.31941	4489.7075	1479117.5	3183.0749	0.69976	4138.5345	0.55137	46080900	1.0012	155.412	66.5272	65.5305	114.3643	112.1881	37397.1094	92.5781	0.42659	106.1945	2173580
016	2018-11-11t1544	1541972953.19	adult	93.754	33.9995	-142.0017	1140.301	88.4827	80466.1691	254147.1585	4735829.4197	5747.57	0.1268	1145.46	0.13395	633.8571	-0.65328	4245.0249	-0.066271	4140.4844	1778665.5	2966.0085	0.33875	3748.4305	0.1146	47973000	1.0288	222.613	63.361	61.5611	136.4334	130.4909	57165.5938	91.5338	0.29485	119.276	2653620
016	2018-11-11t1944	1541987355.36	adult	97.7546	38.0001	-138.0011	1335.6179	72.0569	73314.7926	231097.6282	3415062.2836	6799.84	0.57642	1278.36	0.45094	817.6681	-0.14837	4882.3838	0.46252	4728.8887	1874835.375	3303.2605	0.66022	4372.5458	0.57593	49051800	1.0154	199.706	65.9601	65.229	113.5552	110.9764	43605.1797	90.6878	0.17076	104.9828	2530960
016	2018-11-11t2344	1542001753.1	adult	101.7539	41.9995	-134.0017	797.5331	68.7559	43262.9043	136459.5762	2010294.1467	6189.63	0.23168	1647.11	1.4237	1549.4025	1.9107	4916.437	0.40782	4788.6655	1116031.25	3637.1529	0.97362	4489.8249	0.60213	37320200	-0.039633	279.035	74.274	72.875	128.9532	124.4827	29272.3711	101.4623	0.5923	118.6535	1682900
016	2018-11-12t0344	1542016154.54	adult	105.7543	45.9999	-130.0013	427.9127	50.8017	14658.5321	46917.9258	429291.223	0	-2.7442	0	-3.1852	0	-2.5239					0	-3.2031	0	-3.1864	0	-3.1554	0	0	0				0	-4.2245	0	0
016	2018-11-12t0744	1542030554.31	adult	109.7543	49.9998	-126.0014	1229.1859	87.6913	70119.8659	221128.3302	3461835.1305	4404.41	-0.6991	1197.1	0.091415	957.9818	0.17625	3626.3059	-0.94422	3587.8208	1330854.25	2804.3276	-0.072197	3377.4705	-0.43182	43904700	0.39351	423.095	66.9018	64.6875	155.0227	148.6114	56893.3281	98.5762	0.26043	130.0198	2453690
016	2018-11-12t1144	1542044954.55	adult	113.7543	53.9999	-122.0013	1192.419	94.1616	78706.0988	248680.2635	4429862.0015	5608.03	-0.17186	1308.35	0.37321	840.2584	-0.16765	4598.6909	-0.09602	4480.77	1890061.875	3468.4023	0.63218	4269.1646	0.25168	53669700	1.1542	233.261	59.2106	58.1846	117.4178	114.0913	48258.7109	86.3078	-0.40223	105.0746	2428880
016	2018-11-12t1544	1542059353.41	adult	117.754	57.9996	-118.0016	1122.0833	99.7654	80655.1453	258880.0726	4955064.1604	5768.57	-0.1363	987.109	-0.52555	382.717	-1.482	4616.2466	-0.13205	4529.9431	1938823.5	3062.3193	0.15473	4170.6241	0.12874	41456600	0.13957	258.4	57.6329	55.6415	136.3645	132.1453	57273.0781	87.0727	-0.47278	119.2982	2420470
016	2018-11-12t1944	1542073752.22	adult	121.7537	61.9992	-114.002	762.7361	73.9001	44849.1338	141615.1862	2265316.0665	5968.81	-0.083647	1668.29	1.3535	1659.3641	2.1985	4654.9634	-0.14345	4578.082	1093916.375	3562.2393	0.69013	4383.6162	0.26214	39099800	-0.066658	217.699	78.276	75.2425	166.8555	163.3042	39211.0391	116.6074	0.7605	150.0851	1834550
016	2018-11-12t2344	1542088151.95	adult	125.7536	65.9992	-110.002	661.0157	72.5576	33281.4489	106676.2778	1436570.0992	9022.1	1.3058	1921.13	2.0922	1755.8215	2.5299	7308.7544	2.1545	7165.7407	1279032	4276.4415	1.487	6559.6281	2.0067	33614000	-0.53286	196.831	77.6756	76.4313	132.1628	129.9161	23128.4883	106.858	0.19407	123.9799	1359090
016	2018-11-13t0344	1542102553.86	adult	129.7542	69.9997	-106.0015	1517.1662	84.6949	98052.0868	309113.9939	5303828.3403	4467.84	-0.88121	1023.71	-0.47655	545.152	-1.0754	3806.3794	-0.95309	3746.9501	1948866.25	2848.434	-0.13877	3546.0796	-0.50329	52336100	1.047	257.849	64.9928	61.932	181.9816	177.2861	93174.5625	99.9345	-0.2707	155.4145	3322690
016	2018-11-13t0744	1542116952.89	adult	133.7539	73.9994	-102.0018	872.167	93.9663	54085.9922	171282.7132	2926339.0138	7236.69	0.38776	1501.52	0.96066	1264.2222	1.1527	5525.3726	0.51396	5413.1611	1563680.375	3426.4682	0.5357	4921.9316	0.62485	42372900	0.20459	362.687	84.9548	78.543	252.1226	240.1977	71350.6953	148.8107	2.006	211.245	2397420
016	2018-11-13t1144	1542131352.62	adult	137.7538	77.9994	-98.0019	958.3099	79.4523	55909.4866	176929.8738	2802902.8101	7316.27	0.39135	1643.36	1.4718	1375.2249	1.5721	5643.2935	0.59804	5461.6626	1653485	3963.8502	1.2229	5106.9139	0.78063	48027100	0.73457	371.388	88.6815	84.0339	195.1147	182.7459	57168.5938	136.9972	1.3261	166.5837	2591720
016	2018-11-13t1544	1542145755.67	adult	141.7547	82.0002	-94.001	1018.3699	73.8338	63300.1959	199660.1635	3256758.4088	4796.92	-0.87303	1368.54	0.6329	1221.8496	1.1326	3998.9197	-0.79541	3922.1033	1323642.375	2887.4919	-0.11371	3660.0999	-0.53308	45201500	0.51197	377.993	83.2165	77.226	244.6321	239.6677	80973.2266	138.7706	1.3232	204.7951	2748560
016	2018-11-13t1944	1542160154.28	adult	145.7543	85.9998	-90.0014	1073.3101	99.3706	72396.0406	228703.3626	4160829.8128	6875.63	0.12871	1198.77	0.07746	897.4749	0.041267	4876.9873	-0.040311	4671.1665	1843501.25	3062.603	0.14073	4246.3961	-0.00054578	45207900	0.55995	320.041	79.2735	76.2665	190.9842	178.1207	72192.0234	117.5227	-0.047751	157.7141	2989560
016	2018-11-13t2344	1542174553.43	adult	149.754	89.9996	-86.0016	648.1267	71.7083	36525.1429	115557.3045	1760605.547	6842.58	0.10699	1445.45	1.065	1258.0538	1.4246	5368.7397	0.39182	5290.4609	1025429.25	3151.8833	0.31136	4681.1647	0.43487	27608100	-1.1377	288.416	84.7386	80.5299	191.8107	184.9289	36635.8398	131.8001	0.6205	171.9977	1618510
016	2018-11-14t0344	1542188953.81	adult	153.7541	93.9997	-82.0015	955.3787	71.4154	56173.2307	177127.7392	2769058.1109	7694.63	0.54196	1473.92	1.2706	1334.4832	1.8092	5255.8716	0.32912	5110.0017	1545226.25	3126.2214	0.33909	4329.9721	0.12941	43275900	0.49234	236.042	79.956	76.7976	177.9671	174.0055	52322.3125	118.8153	-0.32299	160.6343	2347590
016	2018-11-14t0744	1542203353.15	adult	157.754	97.9995	-78.0017	1051.9943	77.6774	66304.079	209225.7534	3472672.8446	4821.73	-0.8666	1209.49	0.29476	1040.9341	0.73834	4020.9312	-0.64557	3972.4802	1395263.125	2790.6558	-0.075967	3733.2338	-0.40788	41853400	0.42395	363.105	81.8194	77.1483	210.5012	206.4677	73043.9062	129.96	0.1565	188.7604	2831280
016	2018-11-14t1144	1542217754.81	adult	161.7544	102	-74.0012	922.1769	70.016	53054.7382	167241.9431	2599126.8727	4834.85	-0.82826	1366.96	1.0222	1245.9454	1.6402	3942.5017	-0.66045	3847.5182	1096015.5	2798.4634	0.012017	3551.2394	-0.53208	37920900	0.11351	328.041	85.4507	81.2006	234.9685	230.7065	65321.2344	126.9843	-0.16729	185.7479	2370490
016	2018-11-14t1544	1542232158.12	adult	165.7553	106.0009	-70.0003	1068.8696	76.8139	66865.0512	210855.4029	3481061.989	7799.14	0.68127	1229.14	0.53502	1020.9582	0.7926	5364.6523	0.5655	5156.8018	1872263.625	3047.476	0.46629	4481.5542	0.44684	42869800	0.68391	398.911	87.3524	82.5031	282.4509	284.3521	98575.3594	132.4249	-0.032343	198.6171	3046680
016	2018-11-14t1944	1542246557.88	adult	169.7553	110.0008	-66.0004	1300.1789	83.0187	65851.674	209271.8593	3078226.7283	4583.26	-0.87417	871.69	-0.91994	504.6894	-1.3425	3636.2034	-0.79969	3535.2875	1258126.375	2347.5275	-0.50628	3211.8902	-0.74295	30130800	-0.48126	262.637	74.6541	71.7255	183.5402	179.4252	63504.9141	114.3886	-1.0924	159.3897	2580490
016	2018-11-14t2344	1542260954.35	adult	173.7543	113.9998	-62.0014	642.5795	69.8015	35786.7605	113148.6263	1708267.1123	2981.72	-1.636	1127.27	0.2556	1073.3011	1.1579	2665.9373	-1.5452	2643.4966	501196.1875	2093.147	-0.8207	2539.3873	-1.3522	21112700	-1.2806	195.346	88.4278	86.0588	161.6862	159.1541	30397.0078	125.2094	-0.68451	149.1308	1656160
016	2018-11-15t0344	1542275354.49	adult	177.7543	117.9999	-58.0013	927.8746	74.5415	52922.138	166974.9361	2655534.6081	4253.31	-0.95199	1190.69	0.61338	1092.9911	1.319	3311.5747	-0.9425	3251.4224	917306.1875	2470.8401	-0.15979	3022.152	-0.80164	32954600	-0.032216	314.52	94.9282	92.2955	199.1719	187.762	55170.6094	134.404	-0.38675	168.0868	2627330
016	2018-11-15t0744	1542289755.71	adult	181.7547	122.0002	-54.001	1027.7013	115.9292	70054.2799	221637.9081	4260591.2239	3986.75	-1.0436	1088.25	0.22767	722.5525	-0.30186	3501.7583	-0.71668	3445.0024	1281643.5	2778.9823	0.40845	3301.1685	-0.45015	39725400	0.72414	305.791	74.6242	71.2047	178.077	171.4591	65176.1797	116.6821	-1.3311	153.7754	2724080
016	2018-11-15t1144	1542304156.69	adult	185.7549	126.0005	-50.0007	1253.5594	96.4726	80761.4856	254862.7827	4485171.0913	4470.19	-0.7504	863.914	-0.74875	487.5604	-1.3745	3504.5969	-0.64751	3424.7244	1478939.875	2332.5189	-0.2239	3103.4514	-0.58487	36377700	0.47743	222.351	71.1546	67.2046	173.3762	169.4854	73164.7422	119.5032	-1.3188	155.0609	2996180
016	2018-11-15t1544	1542318560.38	adult	189.756	130.0015	-45.9997	1028.8687	75.7014	63163.1159	199130.9811	3245864.8372	4454.27	-0.71348	927.427	-0.40216	548.1227	-1.0791	3368.4026	-0.70077	3256.9363	1111572.875	2373.842	-0.08587	3039.3838	-0.58566	30566100	-0.027379	364.193	98.1948	89.9053	290.6478	285.5957	95913.7812	163.2537	0.43478	258.6483	3236300
016	2018-11-15t1944	1542332955.24	adult	193.7545	134.0001	-42.0011	1131.313	72.9223	60818.2203	192349.6391	2821483.6892	4200.44	-0.80623	874.254	-0.61323	571.0759	-0.96023	3243.2207	-0.74892	3131.145	1034587.375	2034.7593	-0.57576	2883.4675	-0.68931	27852000	-0.23582	248.2	93.015	87.7487	202.2013	199.8544	64502.2188	150.6527	-0.24852	186.859	2963270
016	2018-11-15t2344	1542347356.14	adult	197.7548	138.0003	-38.0009	951.3754	94.3456	63147.151	199642.7359	3549411.9762	3756.15	-1.0043	830.247	-0.78606	539.7835	-1.1083	2868.572	-1.0234	2751.2029	946628.75	2000.3876	-0.573	2591.8981	-0.93902	27316800	-0.22365	318.736	91.4845	86.6986	223.9045	220.0061	73888.4766	144.1453	-0.64483	198.9232	3010020
016	2018-11-16t0344	1542361756.23	adult	201.7548	142.0004	-34.0009	1005.5015	73.5725	56087.9552	176798.8039	2655291.1349	3642.22	-1.0286	821.954	-0.7903	611.3222	-0.73423	2841.0894	-0.99689	2767.6354	835280.25	1729.3058	-0.96815	2546.6155	-0.93179	24098000	-0.50094	381.596	96.5648	92.2576	189.7844	186.8493	55796.6055	148.4319	-0.59718	176.6404	2831090
016	2018-11-16t0744	1542376156.12	adult	205.7548	146.0003	-30.0009	1033.2912	74.9062	57463.9027	181021.8295	2732954.5796	3997.96	-0.796	797.608	-0.88143	575.3136	-0.91298	2857.8425	-0.93572	2738.8396	860210.625	1685.6185	-0.99527	2357.8719	-1.0849	23978500	-0.46019	361.743	96.4497	92.2141	188.1514	184.6902	56633.5781	146.9269	-0.76811	174.8	2899570
016	2018-11-16t1144	1542390558.53	adult	209.7555	150.001	-26.0002	934.1486	74.9648	55132.3121	174233.1598	2782395.0645	2947.88	-1.3491	794.188	-0.87055	622.8893	-0.64903	2514.8479	-1.2041	2478.1838	726791.0625	1582.6867	-1.1268	2264.6196	-1.1391	22891700	-0.52752	224.027	96.6893	92.558	187.6351	185.0863	54226.5508	149.4691	-0.7759	175.8805	2786970
016	2018-11-16t1544	1542404958.78	adult	213.7555	154.0011	-22.0001	953.1557	75.6036	54753.3294	172919.8008	2721896.6379	3219.18	-1.1638	797.935	-0.82389	581.3166	-0.86493	2651.3044	-1.0345	2632.4229	760924.375	1741.1339	-0.81193	2384.4187	-0.96162	22861600	-0.47913	385.67	98.1886	94.1784	188.3288	184.0457	54050.3594	150.1861	-0.84532	175.68	2813200
016	2018-11-16t1944	1542419356.37	adult	217.7548	158.0004	-18.0008	845.0855	76.004	49578.2705	156383.2562	2504911.6842	3085.55	-1.209	845.464	-0.54577	679.5515	-0.30305	2599.4373	-1.0419	2561.9207	675853.6875	1773.9956	-0.7109	2374.0486	-0.9274	21921200	-0.53505	236.534	102.051	98.7796	190.5201	187.9154	49535.2344	153.5319	-0.81696	178.0249	2645990
016	2018-11-16t2344	1542433756.8	adult	221.755	162.0005	-14.0007	829.2181	76.3682	50093.717	158095.8778	2572612.0362	3316.77	-1.0402	879.155	-0.33328	681.4181	-0.27147	2714.083	-0.89248	2639.7607	711089.75	1849.949	-0.53194	2434.5614	-0.81313	22992500	-0.35496	246.468	105.318	101.6105	197.949	194.6065	51862.6328	159.2662	-0.7069	185.79	2754380
016	2018-11-17t0344	1542448157.37	adult	225.7551	166.0007	-10.0005	831.5512	76.5943	52287.3786	165163.463	2753233.5173	3137.54	-1.1139	880.247	-0.29213	679.5012	-0.26121	2601.3772	-0.96015	2554.4551	710176	1846.1555	-0.4923	2338.3197	-0.87663	24008700	-0.17323	362.515	109.107	104.9434	204.8944	201.3228	55936.1758	165.4407	-0.58663	192.3887	2975890
016	2018-11-17t0744	1542462558.5	adult	229.7554	170.001	-6.0002	881.9193	76.8268	54431.3213	172135.5126	2836500.8935	3053.9	-1.1323	875.834	-0.28065	693.0776	-0.15726	2498.863	-1.0207	2449.1375	712176	1786.1826	-0.55441	2279.0202	-0.89949	24893000	0.0009766	267.764	114.009	109.1834	212.6028	210.3116	60591.7969	173.4773	-0.40956	199.8011	3240360
016	2018-11-17t1144	1542476959.3	adult	233.7557	174.0012	-2	794.8691	74.486	47688.7106	150500.0983	2451033.4194	3133	-1.0502	949.587	0.17418	756.4969	0.26076	2613.5649	-0.86668	2564.2185	653391.25	1937.1652	-0.22974	2425.1562	-0.68113	23654200	-0.088635	353.439	124.35	118.9617	224.6035	221.9449	56150.8828	187.2054	-0.053818	212.1713	3097550
016	2018-11-17t1544	1542491359.31	dead	237.7557	178.0012	2	981.8605	73.3474	54194.7664	170941.4971	2708666.0297	3168.73	-0.99327	916.294	0.027094	695.4464	-0.091915	2597.6902	-0.84095	2563.7576	737744	1944.2167	-0.16578	2400.5566	-0.66154	25996200	0.29007	266.827	121.528	115.0321	233.6633	231.4901	66360.3828	193.145	0.039408	221.39	3447860
017	2018-11-07t1609	1541628852.92	larva	0	-53.5867	-213.5872	167.5135	29.8661	3271.2335	10401.2033	59432.7849	0	2362.4231	0	0.38375	0	0.12087					0	1.4236	0	2.4961	0	2.679	0	0	0				0	-0.28845	0	0
017	2018-11-07t1948	1541642041.43	larva	3.6635	-49.9233	-209.9237	170.5022	27.5252	3302.6538	10488.5231	58260.7244	0	1815.9414	0	-0.0743	0	-0.26865					0	0.52032	0	0.86853	0	1.4201	0	0	0				0	-0.37612	0	0
017	2018-11-07t2348	1541656445.03	larva	7.6645	-45.9223	-205.9227	173.9087	26.4995	3239.6387	10275.1834	55348.1893	0	0.44288	0	-0.52656	0	-0.63353					0	-0.18247	0	-0.017947	0	0.59568	0	0	0				0	-0.47771	0	0
017	2018-11-08t0348	1541670844.43	larva	11.6643	-41.9224	-201.9229	173.9101	26.6049	3332.4167	10572.443	57556.2877	0	-0.50395	0	-0.93939	0	-0.95264					0	-0.73149	0	-0.61763	0	0.0061388	0	0	0				0	-0.58647	0	0
017	2018-11-08t0749	1541685253.42	larva	15.6668	-37.9199	-197.9204	173.9101	26.6049	3332.4167	10572.443	57556.2877	0	-0.91621	0	-1.3205	0	-1.2371					0	-1.1886	0	-1.0825	0	-0.46108	0	0	0				0	-0.70407	0	0
017	2018-11-08t1149	1541699657.88	larva	19.668	-33.9187	-193.9192	402.325	54.0722	15575.8547	49607.533	514244.8889	650.813	-0.10196	287.151	0.4121	243.4947	0.26509	575.9135	0.36885	568.5994	47800.8203	499.2058	0.26232	552.8381	0.073255	2370720	-0.12358	135.599	49.5599	49.2117	91.4901	89.0628	7593.6763	72.5836	0.5475	84.6861	409167
017	2018-11-08t1549	1541714059.98	larva	23.6686	-29.9181	-189.9186	148.9085	33.5246	3491.0734	11189.6929	75474.36	742.325	-0.35237	444.371	1.1098	454.5569	1.402	701.4002	0.044391	700.5505	13326.6035	635.1844	0.25671	680.2707	-0.061421	840749	-0.95689	129.298	51.2433	50.8446	85.6913	82.7108	1628.1338	70.3461	0.43843	79.3773	96952.2
017	2018-11-08t1949	1541728460.8	larva	27.6689	-25.9179	-185.9184	481.0442	53.1286	19857.3642	62884.2913	698491.5637	1091.51	-0.21324	359.714	0.12114	288.6429	-0.041736	917.5189	0.0064706	908.2045	96339.4844	722.816	0.092711	857.4176	-0.062021	3770880	-0.50365	92.3421	42.4417	42.1929	73.0985	72.0489	7675.3462	60.2816	0.15105	68.7658	444917
017	2018-11-08t2349	1541742860.02	larva	31.6686	-21.9181	-181.9186	406.4675	49.1514	12987.8662	41231.1598	370079.2477	1253.26	-0.33084	507.693	0.72058	463.7853	0.78586	1056.0931	-0.18315	1035.0653	73926.5234	857.0692	0.087456	977.4397	-0.19299	3511210	-0.90623	409.499	71.2159	70.8119	121.6667	116.1417	8516.6709	98.0835	0.92024	111.2854	492529
017	2018-11-09t0349	1541757255.45	larva	35.6674	-17.9194	-177.9198	559.7729	46.0738	21798.6673	68874.7863	711921.9551	1350.68	-0.50536	506.826	0.33468	485.4059	0.61649	1215.8844	-0.30314	1206.2724	141042.5938	969.7963	0.017261	1162.4131	-0.17563	5842180	-0.66091	103.824	54.4808	54.3644	86.6247	85.0903	10048.4707	73.614	0.27445	82.4955	628001
017	2018-11-09t0749	1541771662.47	larva	39.6693	-13.9174	-173.9179	389.6321	42.0448	12469.7701	39438.7697	343051.417	1493	-0.61401	644.158	0.82142	627.2257	1.1597	1355.9872	-0.44222	1344.3348	90851.1406	1105.3088	0.012407	1302.9305	-0.25327	4283650	-1.3104	158.935	63.3745	63.2678	97.4854	95.8403	6531.522	82.9317	0.42825	91.347	421440
017	2018-11-09t1149	1541786071.66	larva	43.6719	-9.9149	-169.9153	898.8567	72.3535	38923.0141	122862.8219	1569961.8138	1952.06	-0.41457	404.478	-0.99759	307.1514	-0.94774	1496.5149	-0.56506	1438.0013	308282.0625	906.8563	-0.89841	1301.1161	-0.60623	8294220	-0.73577	206.794	43.9754	43.6034	77.4365	75.8609	15951.9121	63.3788	-0.26172	72.4034	901759
017	2018-11-09t1607	1541801528.66	larva	47.9655	-5.6213	-165.6217	795.3669	91.0762	47117.0391	149606.1005	2382654.0472	2050.24	-0.61931	485.144	-0.8646	346.9151	-0.94325	1579.5352	-0.78596	1530.9402	390145.1875	1097.6836	-0.79275	1430.6125	-0.74991	11942300	-0.41857	254.551	54.0819	53.7595	89.8672	86.8674	22197.2031	74.1293	-0.017177	82.9529	1331280
017	2018-11-09t1944	1541814566.97	larva	51.5872	-1.9995	-162	1089.2618	70.1316	59720.4952	188501.4658	2741324.316	2647.39	-0.34596	547.26	-0.78069	402.8132	-0.81044	1940.7296	-0.54137	1885.2754	607448.375	1253.5655	-0.72081	1662.1737	-0.6524	17103500	0.17046	108.408	46.358	45.9374	79.4446	77.8968	24866.1582	65.9051	-0.43352	74.8335	1448830
017	2018-11-09t2344	1541828963.41	adult	55.5862	1.9995	-158.001	1073.8504	93.581	55405.9536	177466.7019	2652097.9157	2978.9	-0.33144	669.206	-0.38831	403.5039	-0.96788	2376.396	-0.2526	2325.0198	691531.25	1709.169	0.015946	2128.8568	-0.21285	19445800	0.15843	203.971	55.9068	55.5724	90.9362	88.3883	26462.4375	76.2166	-0.08023	85.3728	1624540
017	2018-11-10t0344	1541843364.36	adult	59.5865	5.9998	-154.0007	979.7896	58.9521	45750.4611	144324.7377	1837101.2419	4015.01	0.19811	905.022	0.58383	778.132	0.65967	3225.1682	0.51588	3141.1846	777265.5625	2083.699	0.5149	2835.0438	0.55814	21750400	0.13439	138.643	58.4132	58.3083	94.5097	92.6731	22776.8301	80.3851	0.089324	89.2797	1403840
017	2018-11-10t0744	1541857762.15	adult	63.5859	9.9992	-150.0013	1076.5098	72.2808	55973.502	176348.1158	2499022.3487	3866.72	-0.12927	928.924	0.41523	737.465	0.27707	3070.3452	0.039213	3009.1453	902681.5	2198.3285	0.43033	2792.935	0.18636	27251800	0.58928	272.436	62.3438	62.071	98.7922	95.0634	29044.8926	83.0014	0.24207	92.0669	1828980
017	2018-11-10t1144	1541872163.99	adult	67.5864	13.9997	-146.0008	749.371	62.3842	38903.4837	122722.8237	1728418.4814	3520.2	-0.53465	1130.9	1.1028	1145.101	1.8254	3001.1187	-0.31353	2919.2633	612228.1875	2207.6295	0.16075	2747.0699	-0.13364	23061400	-0.34447	152.458	66.5635	66.3059	101.0259	99.3825	20609.2891	86.8796	0.5651	95.76	1357360
017	2018-11-10t1544	1541886562.36	adult	71.586	17.9992	-142.0013	609.1891	62.2651	27060.0163	85473.9707	1110954.6565	2625.79	-1.2064	1237.42	1.2741	1310.1766	2.229	2430.8169	-1.1725	2418.802	347606.8125	2096.421	-0.25924	2362.2047	-0.80287	17620900	-1.2486	275.131	65.1152	64.8487	101.4621	98.5354	14509.084	85.6446	0.39081	95.1497	927240
017	2018-11-10t1944	1541900964.19	adult	75.5865	21.9997	-138.0007	1227.3668	65.228	61836.8922	194789.0728	2724966.5707	6064.76	0.72573	1169.03	0.74555	948.6722	0.65854	4186.2422	0.55248	3969.4116	1360528.75	2822.6402	0.76091	3635.777	0.55406	37909200	0.93568	270.807	64.6662	64.3978	103.3114	100.3061	33576.1953	86.2879	0.34942	96.3704	2097000
017	2018-11-10t2344	1541915362.11	adult	79.5859	25.9991	-134.0013	1345.3121	91.6678	68603.603	217750.3958	3246627.2859	4844.39	-0.065534	1060.4	0.19638	509.5222	-0.95112	3812.2361	-0.039828	3703.3219	1372405	2832.4387	0.58816	3453.755	0.20509	38143500	0.71903	214.709	56.5671	55.971	96.9683	94.4933	34908.5859	80.1222	-0.13136	90.4959	2034780
017	2018-11-11t0344	1541929762.8	adult	83.5861	29.9993	-130.0011	1133.6997	96.4012	66537.1919	210929.9395	3465873.0005	6283.66	0.59961	1125.09	0.29427	771.9503	-0.12423	4463.626	0.4728	4270.854	1553341.875	2737.4155	0.30833	3796.3142	0.41308	39144300	0.61895	375.798	54.7233	54.318	91.8121	88.997	31950.6152	76.1615	-0.38472	85.4774	1903930
017	2018-11-11t0744	1541944161.36	adult	87.5857	33.9989	-126.0015	1063.5297	73.2506	59576.4112	187696.0101	2862078.8303	5704.41	0.21116	1435.78	1.1499	1370.5938	1.6723	4128.8286	-0.010581	3921.2573	1288194.5	3065.8557	0.61489	3545.8547	0.06536	44772100	0.9687	128.888	60.3323	60.0186	97.023	94.9455	30271.1758	81.3908	-0.12453	91.0722	1881340
017	2018-11-11t1144	1541958563.2	adult	91.5862	37.9994	-122.001	1174.0316	73.5785	64831.2163	204271.4292	2998103.9985	5932.81	0.25217	1368.66	0.83284	1028.3105	0.54255	4698.1221	0.44009	4537.8052	1597361.5	3429.5881	0.95243	4235.7216	0.59155	46448300	0.96905	137.318	63.1915	62.5719	106.1737	104.4695	36099.043	87.912	0.15386	99.7877	2144530
017	2018-11-11t1544	1541972961.37	adult	95.5857	41.9989	-118.0015	1012.5641	81.8169	61467.273	193954.6085	3158752.8878	5240.73	-0.14415	1389.91	0.80521	1299.9133	1.277	4565.7544	0.2046	4555.0698	1465607.125	3075.7756	0.43316	4110.222	0.39268	44573100	0.6894	218.239	61.5724	61.2693	101.3238	98.7052	32524.9238	84.9988	-0.059342	95.0272	1974560
017	2018-11-11t1944	1541987363.6	adult	99.5863	45.9996	-114.0009	1411.8059	84.1098	84827.7692	268082.8684	4263937.4919	4707.26	-0.44953	1108.98	-0.053364	589.0872	-0.82027	4026.2922	-0.4064	3973.3713	1783647.5	3112.6105	0.40587	3788.9206	0.047195	49123200	0.97936	217.865	62.4714	61.4343	115.3852	108.6958	51115.6367	87.2096	-0.033264	101.145	2767230
017	2018-11-11t2344	1542001761.3	adult	103.5857	49.9989	-110.0015	962.1543	86.6982	57500.2646	181391.6616	2940549.2828	5033.84	-0.33883	1517.67	1.0366	1410.8051	1.4964	4376.8848	-0.14335	4327.5425	1317442.375	3314.917	0.57601	4099.3311	0.24558	45560600	0.60952	300.686	73.205	72.7285	114.3754	111.0434	34426.9922	95.7813	0.28185	107.0739	2197610
017	2018-11-12t0344	1542016162.76	adult	107.5861	53.9993	-106.0011	139.7365	25.8352	2036.4334	6510.1108	28594.0983	0	-2.7578	0	-3.1908	0	-2.5293					0	-3.2056	0	-3.1945	0	-3.1695	0	0	0				0	-4.2468	0	0
017	2018-11-12t0744	1542030562.43	adult	111.586	57.9992	-102.0012	1802.6598	134.9357	119738.4898	383720.7144	7366626.2097	4346.58	-0.74346	832.134	-0.92168	379.9268	-1.467	3649.3152	-0.94483	3596.2944	2280822	2545.1745	-0.37666	3282.3165	-0.52926	51937600	1.0303	260.422	63.8287	62.5312	127.9875	123.2786	79992.1953	90.1326	-0.17312	111.7498	3983870
017	2018-11-12t1144	1542044962.75	adult	115.5861	61.9993	-98.0011	972.3347	87.0129	63798.9469	201435.7839	3544813.0542	4865.15	-0.53776	1210.02	0.095554	1056.9	0.446	4164.7935	-0.51683	4131.2114	1386876.25	2913.6444	0.0037387	3908.451	-0.061297	40228400	0.050085	241.488	76.4241	75.4931	133.1662	128.8515	44344.3281	103.9698	0.35493	120.7078	2540790
017	2018-11-12t1544	1542059361.62	adult	119.5857	65.999	-94.0015	1004.4646	73.4214	59432.4278	187304.2695	2960963.9389	5802.23	-0.13911	1321.7	0.39143	1144.407	0.69986	4526.606	-0.2345	4414.0156	1407774.5	3099.8458	0.18624	4085.703	0.041647	41021500	0.097246	217.595	80.7707	78.8418	152.0397	149.8646	47284.3594	111.8072	0.60186	139.7246	2506880
017	2018-11-12t1944	1542073760.32	adult	123.5854	69.9986	-90.0018	1566.2572	102.0363	87047.5259	274806.6164	4479226.3495	5544.62	-0.30167	934.028	-0.69944	633.1201	-0.78214	4353.854	-0.42974	4230.8218	1985357.375	2463.9043	-0.54192	3804.1277	-0.22587	42526300	0.21157	194.08	65.974	64.3299	132.6997	128.8166	60511.0547	95.7716	-0.24928	118.8493	3003800
017	2018-11-12t2344	1542088160.05	adult	127.5853	73.9986	-86.0019	1027.7751	77.3503	58450.9804	185303.1846	2863000.6081	5390.81	-0.4192	1241.17	0.16012	1077.3649	0.5311	4502.2163	-0.33254	4434.2866	1377678.125	2887.2733	-0.085765	4177.2991	0.041209	37937700	-0.17649	255.61	85.1181	82.4415	188.3165	183.7042	57624.8477	119.0675	0.7091	166.1473	2601720
017	2018-11-13t0344	1542102562.02	adult	131.5859	77.9991	-82.0013	1340.4388	72.0143	70795.8222	223120.7924	3264732.7781	5758.47	-0.29293	1104.1	-0.24691	925.3823	0.082895	4513.2568	-0.34819	4454.667	1674418.375	2791.7215	-0.21208	3994.6065	-0.14724	40953300	0.077422	215.688	81.3627	80.2443	142.2488	138.3863	52774.3047	110.6361	0.17805	130.0961	3017910
017	2018-11-13t0744	1542116960.98	adult	135.5856	81.9988	-78.0016	995.1992	73.3831	59455.4967	187411.9673	2972587.5613	5389.9	-0.5164	1223.38	0.11338	1057.0594	0.51346	4541.4795	-0.33838	4444.604	1412400.125	2994.4214	0.01859	4168.3808	-0.03282	37989600	-0.18145	372.341	80.544	79.0571	153.1118	147.5131	47617.7578	112.3601	0.11409	135.7818	2501130
017	2018-11-13t1144	1542131360.73	adult	139.5855	85.9988	-74.0017	1251.1438	99.9851	77908.2542	246429.2783	4097042.9512	6118.73	-0.20587	1053.24	-0.43808	819.1852	-0.24962	4744.834	-0.16825	4623.7495	1931147.375	2717.767	-0.33119	4191.0988	-0.038035	42826800	0.27115	387.152	74.8477	73.9251	168.6863	163.5417	68655.3125	113.0573	-0.016933	145.1299	3043460
017	2018-11-13t1544	1542145763.86	adult	143.5864	89.9996	-70.0008	1294.7732	77.8075	73467.8632	232474.8324	3565995.2047	6499.47	-0.048249	1081.83	-0.35018	857.5754	-0.11132	5053.3271	0.099379	4940.2744	1945531	2793.3603	-0.23395	4298.415	0.047915	41576900	0.18332	336.084	84.9911	83.8947	193.91	189.9828	74655.3438	129.6979	0.75041	168.7935	3266380
017	2018-11-13t1944	1542160162.36	adult	147.586	93.9992	-66.0013	1427.1834	76.6656	70717.6805	223311.0178	3231826.2901	6039.95	-0.29214	1059.25	-0.42574	800.9146	-0.29939	5081.7036	0.1467	5065.5356	1890393.75	2890.5676	-0.080008	4452.0681	0.20054	39319500	0.0030956	309.336	86.9418	86.0319	187.1406	179.5312	69616.3125	129.9853	0.60739	163.2921	3227280
017	2018-11-13t2344	1542174561.6	adult	151.5857	97.999	-62.0015	1091.9439	99.9994	67571.1806	215511.2746	3537630.3125	5005.66	-0.8082	945.788	-0.83997	754.2737	-0.45272	3847.1919	-0.85509	3755.5222	1358058.75	2316.2211	-0.8548	3410.9113	-0.78673	33354200	-0.5385	273.783	83.3673	82.6168	182.5486	170.9707	64439.6484	126.1961	0.20412	153.62	2940030
017	2018-11-14t0344	1542188961.93	adult	155.5858	101.9991	-58.0014	1062.2795	74.9191	64666.6485	204212.7147	3289611.5234	6006.02	-0.29142	1126.9	-0.075808	915.926	0.2126	4821.1133	-0.011438	4734.1045	1629536.25	2665.0917	-0.29707	4310.9959	0.13146	38053000	0.0031659	420.141	86.304	83.5347	178.471	171.843	60323.2031	127.2836	0.094992	156.2556	2914310
017	2018-11-14t0744	1542203361.21	adult	159.5856	105.9989	-54.0016	1195.5474	75.6485	66150.8117	208890.3857	3258413.4928	7427.65	0.44185	1064.45	-0.26324	856.8424	0.029716	5210.3374	0.35365	4992.1138	1807987	2549.6729	-0.39548	4272.7152	0.14608	36856600	-0.036479	398.167	88.3332	86.2571	188.0384	181.1554	65249.3359	132.8232	0.23896	163.7997	3058540
017	2018-11-14t1144	1542217762.96	adult	163.5861	109.9994	-50.0011	1060.805	76.1053	62625.5691	197286.1356	3134968.9667	4777	-0.83692	1137.68	0.10832	956.1844	0.48774	3844.6775	-0.71653	3824.7892	1261054.25	2588.855	-0.26125	3510.9186	-0.54076	37226000	0.085341	347.129	104.802	101.7513	198.1763	192.1811	65001.8438	151.1096	1.0404	178.9218	3429220
017	2018-11-14t1544	1542232166.25	adult	167.587	114.0003	-46.0002	835.2261	88.2117	51368.5233	163000.8117	2797535.9174	7098.13	0.35819	1215.26	0.51274	1013.3204	0.78975	4631.8008	-0.010365	4424.4229	1245954.375	2723.0212	0.018612	3798.9515	-0.19446	32590900	-0.28647	348.024	106.678	101.8071	217.2876	211.8201	58450.3516	160.9631	1.3528	193.9744	2860890
017	2018-11-14t1944	1542246566.06	adult	171.587	118.0002	-42.0002	845.9328	87.8679	51976.2999	167952.7156	2710319.766	5578.89	-0.35626	1069.99	-0.034415	852.3768	0.16437	4580.5024	0.0155	4590.6162	1245896.625	2466.4685	-0.28945	3911.5482	-0.01505	29069400	-0.54566	249.097	105.632	99.7384	195.6311	193.0655	53211.6562	160.9566	1.1536	184.105	2869820
017	2018-11-14t2344	1542260962.49	adult	175.586	121.9992	-38.0012	634.9237	140.2464	48430.5519	158205.5049	3544129.7565	5219.03	-0.49007	1143.23	0.36182	988.7616	0.81943	4388.8228	-0.076379	4349.0637	1105983.375	2571.9578	-0.045497	3959.9823	0.10581	28802500	-0.48593	415.469	116.269	110.307	249.1196	239.7658	62778.1367	180.3299	1.8884	216.9741	2929270
017	2018-11-15t0344	1542275362.7	adult	179.586	125.9993	-34.0012	651.0629	137.2158	47711.0739	155342.9031	3338661.7858	4573.16	-0.76891	1017.71	-0.13056	881.0291	0.39552	3418.9067	-0.82255	3331.0645	851307.75	2197.7024	-0.55141	2999.2045	-0.79462	25258400	-0.75408	378.693	118.347	110.9613	259.1642	250.145	64531.8984	185.8244	1.9264	227.7461	2937270
017	2018-11-15t0744	1542289763.88	adult	183.5864	129.9996	-30.0008	845.7954	85.5303	54920.442	174461.1188	2968735.8277	5827.98	-0.076865	991.741	-0.18777	817.1671	0.15033	4573.0288	0.22504	4614.9893	1312459.25	2169.443	-0.52394	3630.1627	-0.08152	28399500	-0.3645	397.357	115.422	107.2248	249.3528	244.3889	71564.2422	183.0807	1.5873	226.2885	3305230
017	2018-11-15t1144	1542304164.86	adult	187.5866	133.9999	-26.0006	897.5747	80.6902	55509.83	175812.9567	2882923.0573	5370.46	-0.26145	945.495	-0.34716	778.9046	0.010156	4298.8335	0.063774	4301.7927	1246661.75	2050.8823	-0.64545	3506.7544	-0.13823	27420300	-0.38773	416.035	115.994	107.1833	257.1638	250.3381	74577.5	186.5776	1.5348	231.836	3363930
017	2018-11-15t1544	1542318568.6	adult	191.5877	138.0009	-21.9995	865.5099	78.6945	54395.6936	172372.0222	2847641.4573	5258.84	-0.2697	933.229	-0.3541	787.627	0.088799	4131.8521	-0.0085486	4127.4519	1173446	1969.3945	-0.71316	3413.9456	-0.16664	26487800	-0.41101	400.131	120.168	110.4356	273.04	262.8051	77543.3594	194.4192	1.667	241.2032	3410710
017	2018-11-15t1944	1542332963.44	adult	195.5863	141.9995	-18.001	889.9236	87.8102	55542.6591	176419.5424	2955197.6847	5491.33	-0.095973	893.79	-0.49756	730.2556	-0.16172	4123.5898	0.049124	4117.2651	1199964.625	1934.3431	-0.71104	3368.7344	-0.14876	25927000	-0.40202	423.092	119.999	109.2352	272.5162	262.5569	79302.2031	195.3304	1.5089	242.2942	3480920
017	2018-11-15t2344	1542347364.27	adult	199.5865	145.9997	-14.0007	870.0881	81.0153	53969.4828	171086.7725	2815621.7793	5787.89	0.11607	895.42	-0.44757	736.9617	-0.10009	4135.5166	0.12466	4118.4602	1166215.625	1913.1569	-0.68962	3348.0337	-0.107	25225800	-0.41223	421.998	123.368	112.9049	282.916	275.4681	79782.3281	201.3235	1.5625	251.2776	3475520
017	2018-11-16t0344	1542361764.4	adult	203.5865	149.9998	-10.0007	855.687	89.6328	54414.3358	172978.6016	2936777.1642	5869.47	0.21365	867.341	-0.54955	701.39	-0.25958	4099.8809	0.15687	4054.1886	1164366.125	1856.5933	-0.73302	3275.5776	-0.12437	24628200	-0.41916	405.905	124.645	114.0851	293.3567	286.3894	83313.3125	203.9187	1.4854	261.4415	3539300
017	2018-11-16t0744	1542376164.25	adult	207.5865	153.9997	-6.0007	849.2105	94.435	54682.7025	174151.3597	2994946.1578	5528.89	0.077495	849.882	-0.60353	705.4483	-0.21605	3919.8684	0.052804	3831.3256	1121082.375	1762.8935	-0.84358	3119.8831	-0.23487	24238600	-0.40718	435.419	124.944	114.5615	295.66	288.4637	84558.75	203.5224	1.3061	261.0878	3563400
017	2018-11-16t1144	1542390566.8	adult	211.5872	158.0004	-2	855.8686	86.4335	54619.5973	173500.8965	2930929.7309	5818.02	0.29447	847.492	-0.58359	712.3841	-0.15543	3972.554	0.15931	3862.5444	1132177.875	1750.5276	-0.81957	3151.7786	-0.14367	24142500	-0.36353	408.211	127.572	117.5492	304.9347	297.2278	86906.375	208.438	1.3363	268.8153	3634130
017	2018-11-16t1544	1542404966.94	dead	215.5872	162.0005	2	852.3511	92.2738	54073.3799	172087.3074	2912161.8432	5179.18	-0.017304	825.874	-0.66524	700.64	-0.19672	3712.0039	-0.024219	3564.8682	1050497.125	1678.7552	-0.90049	2994.6799	-0.26223	23300400	-0.4046	441.002	129.441	118.9281	305.5962	297.348	86483.7344	213.4184	1.3726	271.9274	3651930
018	2018-11-07t1609	1541628861.04	egg	-1.8318	-57.5864	-217.5869	175.6519	31.305	3624.0821	11520.2503	68978.3952	0	2590.0735	0	0.63249	0	0.34277					0	2.0617	0	4.8883	0	3.8202	0	0	0				0	-0.24631	0	0
018	2018-11-07t1948	1541642049.7	larva	1.8318	-53.9229	-213.9234	153.763	26.7793	2763.3164	8789.9132	46618.6303	0	2108.1136	0	0.14875	0	-0.081785					0	0.92762	0	1.4964	0	1.9515	0	0	0				0	-0.33169	0	0
018	2018-11-07t2348	1541656453.39	larva	5.8328	-49.9219	-209.9224	164.6214	27.5014	3027.4224	9616.5669	52386.4511	0	1388.3063	0	-0.32496	0	-0.47303					0	0.11443	0	0.33508	0	0.93237	0	0	0				0	-0.43038	0	0
018	2018-11-08t0348	1541670852.76	larva	9.8326	-45.9221	-205.9225	162.2108	27.4771	2956.5779	9395.3474	50941.8909	0	-0.21891	0	-0.75468	0	-0.81137					0	-0.49416	0	-0.36523	0	0.25647	0	0	0				0	-0.53569	0	0
018	2018-11-08t0749	1541685261.77	larva	13.8351	-41.9196	-201.92	411.5097	35.608	9916.6697	31313.912	209965.0493	606.864	0.65433	284.374	1.0373	269.2814	0.99078	530.4192	1.9458	526.3175	28642.6367	462.1167	0.94	506.0498	0.76747	1522540	0.28285	92.9704	43.1577	42.9021	75.3917	74.157	4071.1519	61.3082	0.4351	70.5061	231066
018	2018-11-08t1149	1541699666.24	larva	17.8364	-37.9183	-197.9188	139.6081	31.5397	2919.7166	9373.8406	57592.1845	277.339	-0.57392	193.636	-0.084074	194.0484	0.055221	253.8708	-0.32848	248.4842	4061.9321	228.2654	-0.53502	243.3628	-0.58995	308850	-0.5821	106.773	54.5232	53.757	89.3565	86.3564	1429.7041	76.0706	0.64025	84.6309	86964.4
018	2018-11-08t1549	1541714068.37	larva	21.8369	-33.9177	-193.9182	201.5377	23.0307	3284.7992	10376.0526	48985.082	265.93	-0.92924	198.577	-0.44181	197.1966	-0.23567	257.5548	-0.88643	258.1801	4893.541	236.2819	-0.93855	251.1539	-0.98721	361807	-0.93769	101.485	55.4712	54.9641	91.5486	90.7025	1739.4237	77.3301	0.60626	87.7592	101069
018	2018-11-08t1949	1541728469.15	larva	25.8372	-29.9175	-189.918	682.906	45.7601	17551.9538	55588.4729	431319.9542	1256.2	0.17927	299.953	-0.1123	225.703	-0.3296	972.9018	0.3904	957.3206	92425.6719	655.0023	0.07327	866.5058	0.16015	2836950	-0.59083	195.924	52.1293	51.938	90.5367	86.7945	8600.9883	73.2426	0.46019	82.6026	493039
018	2018-11-08t2349	1541742868.4	larva	29.837	-25.9177	-185.9182	415.1803	63.0779	16967.5368	54177.2896	611435.5526	1135.98	-0.33343	359.656	-0.083237	310.0148	-0.057347	967.4879	-0.1542	962.9352	87073.9062	739.169	-0.087604	897.5392	-0.19182	3223600	-0.83117	106.845	44.1586	43.8661	79.0793	77.33	7117.1353	63.9101	0.18108	73.2615	395794
018	2018-11-09t0349	1541757263.82	larva	33.8357	-21.919	-181.9195	811.7759	64.6482	36323.744	114907.9325	1403248.5821	1229.19	-0.517	344.805	-0.53878	239.7573	-0.76239	988.3073	-0.54888	964.7076	189755	774.3462	-0.38119	924.3771	-0.51309	6592670	-0.33164	184.697	54.8757	54.4895	93.4036	90.6947	17933.4941	76.4723	0.38349	86.4529	1049220
018	2018-11-09t0749	1541771670.8	larva	37.8376	-17.917	-177.9175	676.8651	57.584	27653.0545	87198.1228	981888.8142	2147.13	0.20427	516.014	0.19386	347.3337	-0.36084	1731.0997	0.40307	1699.2334	252740.5625	1251.8792	0.61033	1580.0709	0.47752	7526070	-0.44511	263.776	56.3121	55.7685	96.7786	93.3867	14129.6689	78.6869	0.35407	89.3011	821312
018	2018-11-09t1149	1541786080.03	larva	41.8402	-13.9145	-173.915	664.8003	65.2439	23405.8749	74421.8068	736868.0652	2412.92	0.17065	577.136	0.20961	469.002	0.088786	1649.8081	-0.14888	1584.2838	206226.0156	1229.8458	0.14422	1461.1868	-0.1385	7176680	-0.83189	261.829	52.8975	52.2357	91.2629	87.7107	11407.8613	74.8514	0.14819	84.4173	657780
018	2018-11-09t1607	1541801536.94	larva	46.1338	-9.6209	-169.6214	474.2542	64.6727	19514.6183	62248.4638	700036.7059	391.916	-2.0133	223.909	-2.2596	222.8004	-1.5274	297.9276	-2.6237	293.7509	30388.6172	267.6864	-2.7769	286.5417	-2.6667	2305150	-2.177	186.905	55.3287	54.9391	92.9445	89.6223	9573.2861	76.5524	0.11465	86.4032	569609
018	2018-11-09t1944	1541814575.31	larva	49.7555	-5.9991	-165.9996	674.2823	83.974	39956.029	126927.828	2019204.1363	2574.72	-0.2862	555.933	-0.58649	380.6258	-0.83622	1925.6807	-0.41613	1877.5844	402467.25	1287.3842	-0.477	1639.6511	-0.53848	11604600	-0.6736	185.028	52.3608	51.7774	92.2274	89.4417	19275.5371	74.3349	-0.031922	84.7047	1092980
018	2018-11-09t2344	1541828971.66	larva	53.7545	-2.0001	-162.0006	1001.8809	75.9441	53766.1183	170155.0066	2400694.0616	2240.11	-0.79892	534.646	-0.99607	345.4932	-1.1812	1950.1055	-0.69394	1937.9164	549929.75	1274.629	-0.8425	1803.783	-0.5867	15046500	-0.42525	236.021	49.8914	49.5134	85.744	82.8768	24179.8125	69.9399	-0.31285	79.343	1404090
018	2018-11-10t0344	1541843372.65	adult	57.7548	2.0001	-158.0003	722.6257	52.3315	29526.1477	93069.8642	1031339.8477	2439.79	-0.84877	893.665	0.66566	835.1375	1.0297	2166.1641	-0.69269	2141.6632	337921.5938	1779.424	-0.0010545	2040.042	-0.51085	13933100	-0.96052	302.471	65.5175	65.2021	101.9858	99.1964	15909.7852	86.0972	0.41136	95.4405	1021480
018	2018-11-10t0744	1541857770.38	adult	61.7542	5.9995	-154.001	648.4155	61.6745	33512.1997	105983.8955	1449877.153	3610.66	-0.20195	941.42	0.6122	733.8935	0.3462	3151.5916	0.25445	3139.0251	554680.125	2230.6783	0.65698	2916.4144	0.5167	16537000	-0.86021	354.704	61.2968	60.7786	105.9115	102.286	18640.4297	85.994	0.43097	97.3247	1076740
018	2018-11-10t1144	1541872172.28	adult	65.7547	10	-150.0004	685.8459	88.4279	40041.8789	126788.6285	2061093.9251	5576.55	0.92558	899.304	0.13942	623.7553	-0.29675	3669.072	0.58518	3494.1842	770505.125	2293.3444	0.46998	3244.6187	0.68472	18823300	-0.79376	385.623	57.5196	57.2735	94.7096	91.9333	19889.0137	79.028	-0.098419	88.6153	1203940
018	2018-11-10t1544	1541886570.6	adult	69.7542	13.9996	-146.0009	690.8849	57.5446	28100.4487	88792.9606	1000993.3248	4099.38	-0.22021	1196.92	1.2316	966.9993	0.97168	3733.4761	0.39212	3707.501	556287.9375	2567.0625	0.70515	3512.6909	0.76023	17757500	-1.1299	228.372	68.0302	67.6751	104.495	102.5168	15569.7539	89.7748	0.74781	98.6908	1009300
018	2018-11-10t1944	1541900972.47	adult	73.7548	18.0001	-142.0004	872.5651	64.4179	45588.7938	143817.6141	1975663.2876	5322.08	0.38021	1223.6	1.0673	1062.5508	1.1578	4426.2812	0.91811	4389.4194	1057881.25	2793.8745	0.83298	3901.9929	0.97557	29225600	0.079296	191.36	67.4136	67.1662	102.8079	100.6258	24571.0977	88.4672	0.54799	97.6538	1610170
018	2018-11-10t2344	1541915370.36	adult	77.7542	21.9995	-138.001	829.7437	65.6202	44169.5886	139404.9922	1983809.2519	6438.92	0.87021	1131.81	0.51599	934.45	0.54727	4469.0293	0.742	4312.9038	1036814.8125	2713.1125	0.49323	3907.1697	0.75928	26195700	-0.43598	156.327	61.6499	61.4003	96.4391	94.8659	22373.873	81.6797	-0.016206	91.2684	1426890
018	2018-11-11t0344	1541929771.03	adult	81.7543	25.9997	-134.0008	863.4186	68.0522	47532.9686	150446.1909	2173516.6072	6600.25	0.81959	1296.64	0.92298	1088.4839	0.95065	5257.4966	1.374	5135.3506	1309116.625	2927.5055	0.63294	4446.0255	1.1246	32264300	0.031335	218.087	60.9951	60.5871	100.0816	98.3375	24920.3301	84.1422	0.097998	94.1445	1517740
018	2018-11-11t0744	1541944169.63	adult	85.754	29.9993	-130.0012	862.7072	104.5276	43448.4867	139760.3664	2056637.6909	3580.09	-0.83776	862.78	-0.58896	395.2885	-1.3417	3018.2708	-1.0824	2955.3867	691184	2425.2305	-0.1625	2815.7378	-0.57749	19748200	-1.2614	127.793	57.6992	57.1516	97.1499	95.6242	22247.3203	81.1845	-0.11606	91.237	1320680
018	2018-11-11t1144	1541958571.47	adult	89.7545	33.9998	-126.0007	1006.9043	65.1884	49376.2294	155464.8862	2064802.4422	7168.08	0.89787	1478.28	1.2096	1341.7247	1.524	5874.8584	1.6735	5790.9846	1527463.125	3054.2626	0.53963	5031.0357	1.3565	38300700	0.31441	279.363	71.8792	71.3207	111.3717	109.2322	28956.6523	94.1837	0.50944	105.0707	1862320
018	2018-11-11t1544	1541972969.56	adult	93.7539	37.9993	-122.0012	935.476	64.964	46531.0199	146561.8803	1965277.317	6403.68	0.44577	1363.75	0.76724	1231.8345	1.1086	5258.7114	0.93383	5135.4429	1288384.25	2912.6769	0.27484	4775.9164	1.0113	33295900	-0.2248	332.024	72.1337	71.6117	114.4985	110.9561	28052.123	94.8833	0.45996	106.3688	1761140
018	2018-11-11t1944	1541987371.8	adult	97.7546	41.9999	-118.0006	879.1703	73.5681	51243.8156	161804.6845	2496115.6628	8465.9	1.3763	1563.14	1.259	1443.1309	1.6609	6725.0776	2.255	6645.865	1802320.75	3289.289	0.64388	5607.1782	1.6303	41850000	0.41234	183.332	73.3017	71.5565	135.5524	132.3144	36328.0547	103.9279	0.80621	125.21	1962510
018	2018-11-11t2344	1542001769.54	adult	101.7539	45.9993	-114.0012	1370.5953	116.1694	81210.3738	258790.8695	4854282.3763	6652.79	0.45212	884.234	-0.7066	402.9874	-1.3639	5247.0977	0.72506	5277.2324	2230016.5	2499.0654	-0.33202	3974.1219	0.16897	37550800	-0.020584	216.547	57.0314	56.3915	96.9789	94.6893	41216.0391	78.8137	-0.47465	90.1524	2421950
018	2018-11-12t0344	1542016170.96	adult	105.7543	49.9997	-110.0008	120.1437	32.3202	2573.9653	8317.2313	52151.9731	0	-2.7442	0	-3.1852	0	-2.5239					0	-3.2031	0	-3.1864	0	-3.1554	0	0	0				0	-4.2245	0	0
018	2018-11-12t0744	1542030570.57	adult	109.7542	53.9996	-106.0009	860.493	67.683	47314.1491	149319.1673	2195509.6898	8692	1.3204	1680.73	1.4204	1647.6177	2.1292	7530.9883	2.6985	7568.1792	1867685.125	3255.5779	0.43249	6713.1818	2.3058	41604700	0.20606	214.796	83.296	80.8236	166.4443	163.7886	41278.1875	117.6807	1.1396	150.4051	2061910
018	2018-11-12t1144	1542044971.02	adult	113.7543	57.9997	-102.0008	771.6661	69.2778	44168.144	139501.5634	2123985.8339	5506.83	-0.21932	1519.02	0.95092	1497.1322	1.6971	4142.5566	-0.51539	3987.1791	961073.125	3234.5868	0.37273	3794.3373	-0.13463	35098500	-0.3559	208.421	80.3015	79.2132	138.8072	134.0035	32203.2676	106.2696	0.50884	125.1849	1855450
018	2018-11-12t1544	1542059369.77	adult	117.754	61.9993	-98.0011	894.2204	66.2346	48306.9583	152296.6304	2182535.1472	6533.25	0.22136	1644.87	1.2847	1560.886	1.8879	5510.9922	0.67837	5455.8218	1394281	3472.2539	0.60837	4967.6778	0.7741	41615100	0.15249	402.27	85.5774	83.7683	166.9457	163.5067	42237.2734	116.9816	0.88788	148.7673	2165110
018	2018-11-12t1944	1542073768.46	adult	121.7536	65.999	-94.0015	1126.8165	81.6632	67766.2707	213773.8108	3419885.8927	6101.47	-0.021606	1234.08	0.14504	767.0358	-0.38821	4620.7554	-0.17399	4429.1558	1635747.375	3210.0008	0.29851	4060.8212	0.00041072	43654400	0.30723	343.687	73.7947	72.2058	164.5351	157.131	58245.4375	106.451	0.29605	136.3111	2610410
018	2018-11-12t2344	1542088168.21	adult	125.7536	69.9989	-90.0016	864.3173	66.5704	48426.07	152724.7753	2288067.4284	5966.64	-0.12777	1598.02	1.1744	1475.1937	1.7001	5323.3354	0.40553	5276.5408	1352127.25	3666.1589	0.79935	4911.7904	0.65861	40485900	0.039692	296.689	85.4504	82.494	187.1219	178.7732	47528.9648	119.9427	0.80224	160.0122	2164890
018	2018-11-13t0344	1542102570.25	adult	129.7541	73.9995	-86.001	872.9381	76.5989	53558.3508	169532.7909	2746813.0122	5191.8	-0.53915	1454.57	0.78579	1248.0526	1.0599	4531.9004	-0.32162	4493.2754	1268932.125	3429.9317	0.53175	4271.7376	0.10073	40675700	0.053032	208.868	78.0172	75.7317	159.2514	155.7396	44590.3906	119.2983	0.65617	145.9694	2181670
018	2018-11-13t0744	1542116969.07	adult	133.7538	77.9991	-82.0013	1320.279	69.2287	70433.8777	222252.3577	3137279.4617	6586.6	0.077254	1166.97	-0.061767	543.4616	-1.1133	5591.1963	0.57063	5525.7876	2063151.5	3625.5154	0.77294	5201.2605	0.86343	43040100	0.26323	605.82	78.6121	74.6943	214.0245	173.9275	78975.0547	125.6982	0.85086	160.2332	2899370
018	2018-11-13t1144	1542131368.81	adult	137.7537	81.9991	-78.0014	970.9558	69.9679	59049.3905	186264.3592	2984612.1068	6284.56	-0.10824	1241.65	0.17749	1070.9214	0.57532	4875.6704	-0.056354	4794.623	1506582.125	2941.8497	-0.047206	4448.3042	0.19933	38275000	-0.15449	282.091	89.4858	86.9334	186.6851	179.9952	57685.6914	123.1932	0.59728	161.9642	2758490
018	2018-11-13t1544	1542145772.05	adult	141.7546	86	-74.0005	1635.759	90.0187	82188.4645	260398.0932	4208886.0252	5530.05	-0.51295	785.39	-1.3631	505.8727	-1.3231	4012.1846	-0.7842	3866.8772	1733263.75	2045.7538	-1.21	3355.9924	-0.81133	33858900	-0.56208	208.006	69.332	66.0568	159.9951	156.356	69117.8828	107.7036	-0.41586	142.2947	2988970
018	2018-11-13t1944	1542160170.49	adult	145.7542	89.9995	-70.0009	1462.8577	81.4612	74360.0766	235153.7867	3276782.2889	8437.32	0.90455	871.084	-1.1147	595.0245	-1.0456	5389.6318	0.38894	4958.2729	2107346	2350.7623	-0.82956	4217.7837	-0.027609	33997600	-0.53685	363.469	83.3612	80.4042	185.2414	177.0825	72429.3906	125.1656	0.4007	161.8262	3253500
018	2018-11-13t2344	1542174569.72	adult	149.754	93.9993	-66.0012	900.9597	65.3442	45643.9213	143964.0618	1981652.8289	5022.63	-0.80219	1348.8	0.69493	1156.1393	1.0428	4118.5444	-0.64654	4031.2291	988450.625	3001.4589	0.098862	3741.3234	-0.47507	32286100	-0.67082	388.854	97.6907	95.2715	182.9361	178.424	43904.6719	133.1438	0.70075	164.2026	2338420
018	2018-11-14t0344	1542188970.11	adult	153.7541	97.9994	-62.001	959.8018	61.4696	41699.7494	131380.7302	1624231.8566	4585.8	-1.0096	1253.47	0.39722	1089.783	0.86195	3871.1545	-0.81341	3810.5876	851654	2639.1915	-0.36367	3579.6712	-0.60443	27546200	-1.0833	285.393	102.828	96.2336	238.1902	235.746	52401.8359	173.8867	2.904	223.3336	2259740
018	2018-11-14t0744	1542203369.31	adult	157.7539	101.9992	-58.0013	1063.8759	66.0178	55604.6336	175288.8634	2428708.5831	9097.4	1.2597	1198.54	0.25041	961.8298	0.4241	6206.2031	1.1508	6005.2295	1812211.25	2575.3631	-0.3905	4965.7441	0.80082	34933900	-0.26513	280.566	101.294	95.2782	229.2366	224.7557	66937.0781	161.4977	1.9337	210.2333	2952420
018	2018-11-14t1144	1542217771.12	adult	161.7544	105.9997	-54.0008	1056.0087	66.3861	58293.8558	183651.1869	2666587.6385	5664.17	-0.41655	1182.34	0.25951	917.4528	0.30367	4725.374	-0.017172	4683.9385	1441239.125	2873.6115	0.1231	4263.7685	0.16866	36058000	-0.070702	329.3	105.081	98.1861	246.2496	241.76	75106.125	172.2325	2.279	225.8976	3204650
018	2018-11-14t1544	1542232174.39	adult	165.7553	110.0006	-49.9999	964.6358	68.8713	56327.7263	177545.8469	2765062.4207	8023.93	0.79301	1239.62	0.57922	934.9766	0.43429	5949.7446	1.0474	5617.4424	1755174.625	3026.3608	0.43466	5107.6641	1.0656	36484600	0.055901	350.648	106.286	99.9243	242.4581	237.9516	71525.125	169.7755	1.9105	223.2212	3128200
018	2018-11-14t1944	1542246574.27	adult	169.7552	114.0006	-45.9999	889.1497	70.9879	52545.54	165982.7038	2577836.2594	8664.09	1.1653	1167.13	0.35084	906.3387	0.37056	5542.3042	0.77737	5152.457	1524133.625	2936.5482	0.38781	4538.1198	0.57692	32054000	-0.29234	402.563	110.276	103.3373	252.8884	243.541	69544.3203	177.873	2.092	227.6189	3028620
018	2018-11-14t2344	1542260970.51	adult	173.7542	117.9995	-42.0009	970.8131	77.7108	59941.5201	189112.746	3081940.5061	6359.09	0.06157	1199.39	0.57231	927.4244	0.52041	5269.3325	0.62239	5154.793	1649301.125	3212.2874	0.90194	4670.8493	0.78526	37525200	0.3316	358.1	106.942	101.2459	244.9738	240.3981	76676.7969	172.1011	1.5894	223.2893	3345900
018	2018-11-15t0344	1542275370.72	adult	177.7543	121.9996	-38.0009	920.9164	75.7989	53170.6449	167625.502	2621341.3985	6842.75	0.36099	1213.67	0.71627	973.9398	0.78609	5304.2935	0.73073	5135.9785	1479897.875	3039.2044	0.72676	4562.0061	0.75622	33742600	0.045545	354.942	116.742	111.2022	255.009	248.9094	71147.5	178.4058	1.678	228.9767	3245660
018	2018-11-15t0744	1542289771.97	adult	181.7546	125.9999	-34.0005	869.8861	72.5754	52170.4351	164590.8524	2631666.6527	6398.18	0.18973	1151.56	0.51684	954.6473	0.76325	4969.0195	0.52661	4798.8296	1356542.375	2778.6701	0.40796	4229.4224	0.49731	31383400	-0.10297	428.012	120.154	113.519	268.6941	258.4087	73353.4922	186.1567	1.8256	234.8817	3274550
018	2018-11-15t1144	1542304172.91	adult	185.7549	130.0002	-30.0003	814.7154	71.6921	49576.3937	156599.2395	2527980.8499	6127.54	0.10719	1128.04	0.47874	950.777	0.8028	4798.8125	0.45876	4666.4463	1242892.5	2636.2413	0.2619	4165.7853	0.50951	29207100	-0.24084	387.17	123.913	115.8977	287.1837	279.9024	74380.5938	197.1113	2.0944	254.7111	3208350
018	2018-11-15t1544	1542318576.81	adult	189.756	134.0013	-25.9992	918.9043	75.24	52083.5872	164117.8368	2556164.4444	5632.46	-0.096186	1085.35	0.344	915.4538	0.68921	4606.5752	0.36881	4588.5479	1257595	2566.8916	0.22627	3903.1051	0.31236	29575700	-0.12779	467.098	124.922	117.245	292.8035	284.5974	79935.3438	196.2271	1.8393	253.8172	3404130
018	2018-11-15t1944	1542332971.47	adult	193.7545	137.9998	-22.0007	938.5541	75.1275	53120.7308	167396.8157	2568483.3002	5578.48	-0.073808	1050.54	0.23242	872.8759	0.52615	4446.9424	0.30248	4403.4312	1236250	2409.3645	0.036127	3743.3196	0.21349	29178700	-0.099046	480.96	126.086	118.0601	307.0099	297.6521	85348.75	201.0101	1.8305	263.2805	3502050
018	2018-11-15t2344	1542347372.31	adult	197.7547	142	-18.0004	924.5647	75.2549	52488.7358	165442.3466	2546005.3339	6124.22	0.27195	1028.31	0.17916	848.4652	0.44787	4469.0088	0.39126	4378.0859	1228977.375	2324.5848	-0.037732	3669.6244	0.20347	28215900	-0.12943	416.911	128.817	119.6586	303.6564	297.127	83505.5	210.5145	2.0159	267.8856	3534620
018	2018-11-16t0344	1542361772.49	adult	201.7548	146.0001	-14.0004	909.4549	75.895	53235.1251	167860.1104	2631557.2768	6632.21	0.60632	995.38	0.068281	816.3649	0.32387	4871.8877	0.82019	4716.3877	1359256.625	2224.3142	-0.14182	4152.8597	0.78767	27704400	-0.11622	522.321	129.7	120.9649	302.763	290.0934	84470.8828	208.5976	1.7482	264.5549	3609950
018	2018-11-16t0744	1542376172.38	adult	205.7547	150.0001	-10.0004	919.0329	75.4621	52521.4301	165549.3548	2572727.2139	6687.2	0.69678	993.672	0.10451	790.5074	0.22242	4829.0083	0.84977	4703.2925	1327977.25	2202.4171	-0.12257	3870.0932	0.55045	27280300	-0.10073	422.236	130.524	120.3376	312.0833	306.294	85822.9141	216.2691	1.863	278.6793	3583420
018	2018-11-16t1144	1542390575.04	adult	209.7555	154.0008	-5.9997	936.1486	75.9786	53639.5603	169073.3473	2631434.3135	6186.9	0.47689	962.834	-0.0087619	783.6628	0.21816	4539.0049	0.65195	4365.4482	1275460.375	2111.3379	-0.22342	3651.5606	0.37682	26996900	-0.071154	405.263	132.098	122.9843	307.3759	301.3105	86372.6172	215.3752	1.6617	276.7095	3703910
018	2018-11-16t1544	1542404975.11	adult	213.7555	158.0008	-1.9997	924.1563	77.366	53867.2511	169816.5908	2687435.907	5752.6	0.28769	943.529	-0.067671	769.5797	0.17286	4378.6855	0.56996	4225.1541	1234789.375	2063.1295	-0.25497	3601.4836	0.3839	26572600	-0.057622	424.34	133.624	124.2676	317.0658	309.662	89412.5469	219.2796	1.6497	283.4171	3763240
018	2018-11-16t1944	1542419372.62	dead	217.7548	162.0001	1.9997	923.1451	77.1239	54759.8346	172651.1966	2777927.976	5567.92	0.23747	930.923	-0.094447	765.3964	0.18064	4220.333	0.48396	4104.2388	1207015.25	1982.0836	-0.34651	3485.5833	0.31641	26625300	0.011284	413.748	135.5	126.5002	314.5439	308.801	89959.5547	219.5571	1.5145	285.6841	3875430
019	2018-11-07t1609	1541628869.22	egg	-1.8318	-57.5865	-233.5872	151.0844	28.4496	2840.5307	9053.0791	50600.5182	0	2590.076	0	0.63249	0	0.34277					0	2.0617	0	4.8883	0	3.8202	0	0	0				0	-0.24631	0	0
019	2018-11-07t1948	1541642058.03	larva	1.8318	-53.9229	-229.9237	162.2836	28.7313	3043.9972	9686.8792	54494.6272	0	2108.1105	0	0.14874	0	-0.081788					0	0.92762	0	1.4964	0	1.9515	0	0	0				0	-0.33169	0	0
019	2018-11-07t2348	1541656461.8	larva	5.8328	-49.9218	-225.9226	153.5365	28.0018	2817.2453	8972.4449	49228.962	0	1388.2964	0	-0.32496	0	-0.47303					0	0.11442	0	0.33508	0	0.93236	0	0	0				0	-0.43039	0	0
019	2018-11-08t0348	1541670861.09	larva	9.8326	-45.922	-221.9228	153.4471	28.3116	2848.8342	9075.6967	50347.11	0	-0.21892	0	-0.75468	0	-0.81137					0	-0.49417	0	-0.36524	0	0.25647	0	0	0				0	-0.53569	0	0
019	2018-11-08t0749	1541685270.12	larva	13.8351	-41.9195	-217.9203	153.5368	28.0215	2813.9492	8962.5219	49170.916	0	-0.74913	0	-1.1497	0	-1.1107					0	-0.98849	0	-0.88191	0	-0.25865	0	0	0				0	-0.64904	0	0
019	2018-11-08t1149	1541699674.66	larva	17.8364	-37.9183	-213.9191	153.4585	28.3425	2850.7105	9081.9505	50424.9594	0	-1.0857	0	-1.5156	0	-1.3793					0	-1.4094	0	-1.2993	0	-0.68121	0	0	0				0	-0.77224	0	0
019	2018-11-08t1549	1541714076.76	larva	21.837	-33.9177	-209.9185	151.0889	28.5973	2793.3963	8908.125	49600.3473	0	-1.3479	0	-1.8567	0	-1.6227					0	-1.7794	0	-1.6545	0	-1.0441	0	0	0				0	-0.90803	0	0
019	2018-11-08t1949	1541728477.5	larva	25.8372	-29.9175	-205.9183	736.9224	56.2297	30612.4682	96675.2869	1059556.9168	940.442	-0.26002	292.564	-0.16315	210.7493	-0.43002	778.1652	-0.073197	770.2029	126062.7656	618.8405	-0.047378	728.7316	-0.17804	4726380	-0.075078	274.699	45.7556	45.4863	79.2743	76.4611	12842.4287	64.3506	0.2756	73.533	739182
019	2018-11-08t2349	1541742876.82	larva	29.837	-25.9177	-201.9185	642.4796	38.9859	19558.0908	61620.6279	505902.4601	264.942	-1.4285	184.225	-1.251	183.8853	-0.86834	239.8085	-1.6994	238.182	25179.8965	218.2176	-1.7286	233.1505	-1.7137	1927550	-1.1623	120.178	50.9583	50.7512	82.2645	80.8842	8637.7773	69.1962	0.29817	77.2818	533177
019	2018-11-09t0349	1541757272.22	larva	33.8357	-21.919	-197.9197	861.3493	76.245	43549.6363	137924.8914	1970549.7251	1234.51	-0.51086	307.488	-0.77948	220.6075	-0.88058	968.004	-0.58814	946.5027	221672.9219	691.2885	-0.62961	857.3296	-0.6575	7019950	-0.22881	144.764	50.7327	50.5774	83.078	81.265	19024.8633	69.1708	0.20938	78.2002	1158230
019	2018-11-09t0749	1541771679.14	larva	37.8376	-17.917	-193.9178	736.506	66.9417	37229.3669	117836.8687	1577048.9628	1328.81	-0.67132	327.355	-0.98738	217.0715	-1.1346	1133.9636	-0.66256	1124.4304	222256.875	852.9599	-0.52732	1059.5143	-0.58265	6396510	-0.70237	148.709	50.9786	50.6677	83.8967	82.0017	16443.75	69.7195	0.12061	78.4402	996121
019	2018-11-09t1149	1541786088.41	larva	41.8402	-13.9145	-189.9152	768.5427	59.4151	29789.4836	93949.4585	987478.275	1975.16	-0.26663	343.282	-1.2164	211.4378	-1.3898	1629.9966	-0.18181	1608.6154	257539.4688	1067.7489	-0.29766	1468.1593	-0.12504	5405660	-1.2139	175.195	50.1367	49.8187	83.5757	81.2545	13204.9639	68.892	-0.025602	77.7989	789503
019	2018-11-09t1607	1541801545.23	larva	46.1338	-9.6209	-185.6217	1279.6338	74.8733	44491.7344	140651.4895	1419822.1329	330.058	-2.0697	203.706	-2.3791	202.8868	-1.6368	268.8923	-2.6687	265.7646	63727.4727	241.8147	-2.8438	259.6606	-2.7153	4810520	-1.6766	252.604	49.561	49.208	83.3206	80.1074	19746.9805	68.5786	-0.15057	76.7317	1170380
019	2018-11-09t1944	1541814583.64	larva	49.7556	-5.9991	-181.9999	1215.5262	90.6007	67890.8759	214734.6767	3396569.7408	2052.24	-0.72886	425.899	-1.3337	246.9113	-1.541	1724.6514	-0.70973	1707.8655	613975.875	1127.5859	-0.8727	1548.1232	-0.69581	15127500	-0.015164	271.084	48.3468	48.05	82.3936	80.3939	29332.1152	67.341	-0.29488	76.4491	1717230
019	2018-11-09t2344	1541828979.92	larva	53.7545	-2.0001	-178.0009	1134.1958	46.706	34172.9708	107881.9285	879715.2114	342.607	-2.2974	208.047	-2.8069	207.5624	-1.8746	269.0568	-3.0017	266.3979	49237.3867	243.9468	-3.2744	260.9162	-3.1015	3797690	-2.3856	228.111	48.8767	48.6153	83.1489	80.0408	15216.2432	67.8215	-0.40646	76.6078	892195
019	2018-11-10t0344	1541843380.98	adult	57.7548	2.0001	-174.0006	989.7765	42.15	29968.9827	94280.1753	764255.2445	363.524	-2.3917	213.7	-2.9571	213.1096	-1.947	273.2961	-3.1462	269.9478	43727.3672	249.8717	-3.4403	264.5587	-3.2661	3418980	-2.6745	235.895	48.9494	48.7891	82.8742	79.5102	13259.8711	67.958	-0.55592	76.5935	783141
019	2018-11-10t0744	1541857778.63	adult	61.7542	5.9995	-170.0013	800.1518	65.4436	40531.5601	128213.4867	1798942.8055	3054.62	-0.59362	844.819	0.12095	730.803	0.33215	2468.1116	-0.58659	2415.856	525707.75	1925.7478	0.0057736	2303.291	-0.3895	17966800	-0.64211	158.886	58.7546	58.3192	97.2493	95.3006	20714.0938	81.2732	0.12059	91.042	1249530
019	2018-11-10t1144	1541872180.6	adult	65.7547	10	-166.0007	1458.1948	41.8381	38534.1428	121502.0342	874950.4283	378.545	-2.5424	225.053	-3.0704	224.7312	-2.0077	285.5008	-3.3983	282.8038	59384.1562	261.0782	-3.5785	276.7937	-3.4355	4662420	-2.7886	254.418	49.5981	49.2271	83.9807	80.8889	17467.9766	69.0549	-0.88753	77.5897	1027520
019	2018-11-10t1544	1541886578.88	adult	69.7542	13.9996	-162.0012	938.852	52.1802	35423.6967	111969.638	1155997.2676	7359.22	1.8286	1212.38	1.299	1103.1134	1.5176	4409.1025	1.158	4210.6484	828911.3125	2735.8523	1.0119	3629.9329	0.91012	22745500	-0.49165	310.836	65.0696	64.8039	102.4722	99.304	19264.7812	86.2077	0.44714	95.4919	1220770
019	2018-11-10t1944	1541900980.78	adult	73.7548	18.0001	-158.0007	2583.5812	90.576	116328.1049	366907.992	4726809.0397	5026.55	0.20555	562.572	-1.5473	252.9489	-1.8701	3528.8411	-0.065826	3428.0112	2163179.5	1924.8735	-0.59652	3008.8948	-0.06736	34454700	0.68456	263.492	51.4196	50.8579	90.8322	88.1949	55680.1523	73.879	-0.58595	84.4387	3149190
019	2018-11-10t2344	1541915378.6	adult	77.7542	21.9995	-154.0013	901.8297	87.1922	51246.0994	162092.6299	2542989.1269	4786.9	-0.052052	1044.87	0.20181	914.782	0.47841	3561.7444	-0.22449	3402.3353	954547.5	2520.0925	0.20371	3126.6729	-0.078006	28001400	-0.24517	271.64	65.1918	64.5627	114.4306	109.7465	30667.4023	89.6568	0.52561	102.9851	1747080
019	2018-11-11t0344	1541929779.36	adult	81.7544	25.9997	-150.0011	1681.5383	45.7695	49451.0196	155921.1694	1220088.5856	422.419	-2.4652	238.489	-2.6189	238.0812	-1.8594	302.2411	-3.7798	299.2234	80093.8828	276.6932	-3.0451	293.3653	-3.0205	6306110	-2.5112	249.051	48.4459	48.209	82.8923	80.1986	21966.4727	67.9644	-0.87603	76.9325	1281010
019	2018-11-11t0744	1541944177.86	adult	85.754	29.9993	-146.0015	837.8787	89.2399	45571.3713	144160.4181	2213397.0469	5979.13	0.38902	1257.81	0.65493	1204.3447	1.2069	4530.1323	0.45887	4415.2529	1082701.625	2657.918	0.1409	3773.103	0.32478	30015200	-0.31393	374.421	61.4484	60.6599	107.7313	104.4781	25747.7832	87.7248	0.2438	99.5671	1466340
019	2018-11-11t1144	1541958579.78	adult	89.7545	33.9998	-142.001	610.6328	57.2345	24191.6032	76366.6153	852213.8651	4454.61	-0.44975	1644.44	1.709	1677.6505	2.5431	3833.3376	-0.37184	3751.7388	490667.2188	3037.6646	0.519	3600.8418	0.06631	21030700	-1.2101	132.352	72.7913	72.3538	110.3283	108.7642	14122.0176	94.8567	0.54417	105.3703	930928
019	2018-11-11t1544	1541972977.82	adult	93.7539	37.9993	-138.0015	1731.6347	48.0867	52788.1402	166203.8329	1393401.0754	373.359	-2.4859	251.017	-2.461	250.483	-1.7829	316.588	-3.9421	314.0474	89594.4062	290.329	-2.8677	307.7756	-2.8882	7080450	-2.4639	314.362	49.2395	48.9712	83.8808	80.7748	23738.2617	68.6476	-0.83332	77.4418	1388900
019	2018-11-11t1944	1541987380.04	adult	97.7546	41.9999	-134.0009	1133.1893	78.2619	64408.6863	203130.8146	3286184.7908	4831.81	-0.36847	780.433	-0.96185	425.6843	-1.2823	3723.9207	-0.66439	3618.6572	1254961.25	2136.0167	-0.70461	3099.1542	-0.51157	26298300	-0.89003	186.47	55.2818	53.853	103.665	101.5201	34935.1172	83.721	-0.16362	96.6989	1862830
019	2018-11-11t2344	1542001777.75	adult	101.7539	45.9992	-130.0015	861.6131	63.9093	43719.3059	137991.2697	1846776.3063	3513.14	-1.0422	917.189	-0.61458	856.3545	-0.068944	2734.4082	-1.6856	2660.4131	628913.875	1877.0126	-1.0456	2449.7536	-1.1114	21038500	-1.3846	168.504	72.7634	72.0113	116.9475	114.4135	26897.9336	96.6216	0.36426	109.1295	1669050
019	2018-11-12t0344	1542016179.16	adult	105.7543	49.9996	-126.0011	139.3888	22.0361	2060.3762	6536.903	28608.6389	0	-2.7442	0	-3.1852	0	-2.5239					0	-3.2031	0	-3.1864	0	-3.1554	0	0	0				0	-4.2245	0	0
019	2018-11-12t0744	1542030578.77	adult	109.7542	53.9995	-122.0013	806.9801	66.2209	44586.4135	141217.926	2019047.3076	7737.57	0.87085	1640.88	1.3109	1567.5272	1.9024	6499.7104	1.7364	6405.2139	1520932.25	3233.6376	0.40796	5964.0369	1.691	38261900	-0.066371	1244.66	84.4057	82.5404	172.1953	163.8527	40293.6914	119.9623	1.2446	150.3343	1968170
019	2018-11-12t1144	1542044979.27	adult	113.7543	57.9997	-118.0011	891.83	63.5943	43004.9777	136000.7241	1732046.096	7260.05	0.60301	1605.88	1.1891	1368.5205	1.332	5696.7134	0.91349	5576.8154	1287457.25	3871.9954	1.08	5017.3663	0.8604	36275300	-0.26022	185.447	79.0767	78.3333	133.4583	130.1838	30161.5664	106.1599	0.50384	121.9004	1786260
019	2018-11-12t1544	1542059377.93	adult	117.754	61.9993	-114.0015	1380.3726	93.9287	79437.4546	250322.3822	4086423.2753	4697.7	-0.63716	1042.69	-0.37258	584.5958	-0.90455	3841.9717	-0.83335	3778.1764	1598260.25	2814.5923	-0.11942	3508.8073	-0.40713	43298900	0.28965	260.99	61.1724	57.183	180.3015	174.6763	75005.4219	98.6938	0.055905	156.2701	2540250
019	2018-11-12t1944	1542073776.64	adult	121.7536	65.9989	-110.0018	925.0446	69.8834	51221.1458	161549.1969	2384517.9722	8014.85	0.87321	1728.69	1.5217	1436.2693	1.5518	6028.2891	1.0826	5725.0996	1621609.75	4313.0532	1.5249	5358.9744	1.053	46339300	0.52764	215.199	81.2115	79.8055	151.2143	147.3343	40676.6367	110.3173	0.47286	132.8432	2176960
019	2018-11-12t2344	1542088176.33	adult	125.7535	69.9989	-106.0019	785.7277	69.2433	45407.0303	143372.6309	2212503.1947	8801.27	1.2022	1776.97	1.6827	1574.5933	1.994	6482.0811	1.4263	6233.2446	1542735.25	4274.3974	1.4847	5547.7311	1.1789	42165700	0.17965	350.852	79.0787	78.0685	140.7586	136.1751	33500.5469	106.5678	0.18059	125.1819	1876460
019	2018-11-13t0344	1542102578.44	adult	129.7541	73.9994	-102.0013	876.5819	113.3393	52183.7	169060.9825	2998889.5886	5179.69	-0.54487	1033.86	-0.44681	430.2014	-1.4246	4260.3315	-0.55799	4170.6128	1163070.5	3111.5976	0.16468	3895.4617	-0.21248	28224500	-1.0084	241.435	63.4352	62.1447	128.511	125.5013	35083.5	89.619	-0.76445	112.5634	1731780
019	2018-11-13t0744	1542116977.2	adult	133.7538	77.9991	-98.0017	890.6731	106.6062	63519.8215	201404.8952	3921492.0741	9532	1.4841	1536.68	1.0681	787.2383	-0.34692	6480.5303	1.3363	6260.8066	2145055.5	4364.99	1.6543	5693.23	1.2836	50819500	0.94702	297.227	68.7631	65.3079	194.2018	190.7232	64280.7891	106.201	-0.12361	164.3316	2274060
019	2018-11-13t1144	1542131376.9	adult	137.7537	81.999	-94.0018	1091.6545	69.5423	47605.3593	150976.3747	1962372.4648	8788.45	1.1042	1643.36	1.4718	1112.748	0.71233	6441.5977	1.2786	6336.291	1616841	4258.0629	1.5885	5729.5802	1.3302	41238400	0.11567	321.912	80.405	77.8725	191.0209	186.7682	47946.2539	123.5059	0.61379	173.7614	2017680
019	2018-11-13t1544	1542145780.22	adult	141.7546	85.9999	-90.0008	976.9688	73.6193	48621.2593	154634.9274	2095223.2535	7864.61	0.63368	1593.94	1.4044	728.6274	-0.55909	6375.0049	1.2116	6252.0134	1632001.25	4512.9592	2.0034	5832.915	1.455	40685400	0.08433	347.106	81.6889	79.0113	163.0511	158.8092	41741.0742	125.5038	0.58055	150.0406	2085110
019	2018-11-13t1944	1542160178.63	adult	145.7542	89.9995	-86.0013	975.6607	68.981	49511.0911	156737.094	2161915.5647	6607.27	-0.0046069	1426.14	0.90463	1187.057	1.0819	5361.8926	0.36571	5238.9949	1394092.125	3573.8944	0.83765	4819.8778	0.54188	37035400	-0.23964	342.919	86.5063	84.8194	167.9036	164.0857	43654.9453	118.4021	0.0038538	150.9404	2246480
019	2018-11-13t2344	1542174577.87	adult	149.754	93.9993	-82.0015	812.4505	62.2374	42031.6154	132902.8336	1838573.3163	7843.38	0.60696	1590.88	1.6219	1192.1555	1.1777	6284.9155	1.1528	6160.625	1388966.375	4250.2856	1.863	5656.147	1.3788	35080500	-0.39193	226.013	79.9504	78.5112	156.3192	151.1068	34546.5312	110.716	-0.63858	136.3928	1762990
019	2018-11-14t0344	1542188978.31	adult	153.7541	97.9994	-78.0014	878.2599	73.7106	52727.7337	166410.249	2717097.2356	7612.57	0.501	1458.44	1.2093	1212.9812	1.3389	5816.5669	0.79174	5665.3452	1605372.5	3206.8057	0.45536	5048.9315	0.83259	40172700	0.18149	303.619	94.3096	91.395	214.2944	208.4254	59145.25	131.8865	0.44294	179.5019	2597760
019	2018-11-14t0744	1542203377.42	adult	157.7538	101.9992	-74.0016	1239.9316	85.5059	60711.4566	193610.6511	2801069.3013	6435.38	-0.064132	959.414	-0.71809	480.2667	-1.4889	4856.1777	0.041028	4671.854	1549120.75	2946.9734	0.1524	4175.2966	0.025641	30587100	-0.69801	239.077	80.0256	77.6011	170.1666	166.2948	54283.1562	115.9188	-0.63474	152.7437	2551300
019	2018-11-14t1144	1542217779.22	adult	161.7543	105.9997	-70.0011	1113.2796	107.1412	89694.7253	283373.5583	6214357.2832	7180.29	0.33612	1035.7	-0.34628	528.7682	-1.2778	5267.3135	0.42814	5108.1858	2454568	2970.3928	0.26616	4478.9733	0.38031	48248100	1.1347	285.172	75.5099	71.8001	182.6136	177.0752	85097.9297	117.0525	-0.70425	162.0372	3517630
019	2018-11-14t1544	1542232182.66	adult	165.7553	110.0006	-66.0002	703.6561	73.2543	41670.0684	131797.3349	2129516.0483	6204.55	-0.11132	1441.82	1.432	1122.2833	1.2149	4917.6577	0.19734	4795.1467	1072049.375	3481.0925	1.1158	4469.1599	0.43459	31375500	-0.4466	255.592	85.365	83.4846	167.0506	161.7199	36417.0391	118.193	-0.77263	145.5026	1857630
019	2018-11-14t1944	1542246582.43	adult	169.7552	114.0006	-62.0002	990.4982	117.474	75064.7428	239588.7687	5085335.3459	7242.6	0.45486	888.166	-0.84907	394.6164	-1.812	5282.394	0.56233	5056.5659	2065416	2966.1645	0.43277	4370.7095	0.41031	34668700	-0.035479	315.523	72.6125	69.5572	195.7936	190.5285	76555.2812	106.3231	-1.497	162.7477	2834360
019	2018-11-14t2344	1542260978.67	adult	173.7542	117.9995	-58.0013	864.4823	83.6571	49714.7312	157033.6527	2536609.7561	6542.19	0.1536	1374.3	1.3404	1041.3674	1.0184	5224.2744	0.58487	5110.2031	1358311.375	3511.0664	1.3618	4665.7975	0.78019	35715400	0.15382	269.338	92.656	90.2749	196.8751	192.8801	51187.5156	126.4964	-0.62209	167.9078	2407940
019	2018-11-15t0344	1542275378.79	adult	177.7542	121.9995	-54.0012	1007.5676	116.1461	67389.3159	213883.8504	3982293.642	8167.89	1.0329	1206.39	0.68368	726.1532	-0.32314	5941.6948	1.2659	5743.1875	2091476.625	3565.5895	1.5478	5155.8161	1.357	42356200	0.89556	317.857	79.5104	74.3353	242.0557	237.185	85203.6094	123.1768	-0.91356	217.7684	2791610
019	2018-11-15t0744	1542289780.08	adult	181.7546	125.9999	-50.0009	955.8875	111.6443	68931.7525	218327.8908	4436759.6698	7685.3	0.84805	1082.02	0.19921	606.8496	-0.83283	5490.8276	0.96877	5341.3184	1971207.125	3319.4198	1.2629	4805.6297	1.0854	38793800	0.63177	350.645	80.6646	73.7168	261.1761	254.3932	93762.2031	135.5005	-0.47608	234.8934	2892070
019	2018-11-15t1144	1542304181.08	adult	185.7548	130.0002	-46.0006	1478.5885	91.3281	92703.3226	294832.6857	4841215.05	7293.65	0.7106	1003.18	-0.10154	509.1693	-1.2729	5486.1714	1.0463	5268.5471	2655307	3113.5137	1.0253	4568.5091	0.92438	48514600	1.6932	263.982	84.67	82.3087	186.4137	181.6596	90224.2344	121.965	-1.2105	161.549	4094730
019	2018-11-15t1544	1542318585.04	adult	189.7559	134.0013	-41.9995	1299.6503	87.9794	81648.3467	259789.0612	4361298.1847	6966.6	0.60281	1069.11	0.26727	605.6166	-0.8023	5418.8945	1.0705	5306.2837	2313868	3272.3132	1.3669	4700.9842	1.1419	45568500	1.4937	306.328	83.0221	78.9302	210.1918	205.8057	89751.8828	128.0943	-1.0628	183.5965	3538650
019	2018-11-15t1944	1542332979.48	adult	193.7544	137.9997	-38.0011	853.1496	109.5699	64390.1458	205296.615	4406051.8609	6199.54	0.25628	1136.05	0.64261	853.3604	0.43004	4849.9268	0.65446	4749.1206	1624725.5	2865.8342	0.78173	4147.1885	0.63753	38052000	0.81576	483.673	87.4093	81.5464	330.5736	317.234	110742.1562	130.8665	-1.0654	278.8811	2927770
019	2018-11-15t2344	1542347380.33	adult	197.7546	142	-34.0008	851.869	85.7366	44973.391	142504.6736	2203272.8813	5632.09	0.0067092	1186.27	0.94894	749.0346	-0.053409	4707.1055	0.60172	4675.5286	1110876.875	3148.6346	1.3228	4356.7622	0.93189	27962700	-0.15597	290.122	96.0432	93.824	205.9533	197.396	48604.9766	138.4454	-0.87334	174.4829	2263930
019	2018-11-16t0344	1542361780.55	adult	201.7547	146	-30.0008	1052.094	72.6381	53953.2036	169865.021	2416171.1606	7331.93	0.98893	1463.79	2.3872	800.8441	0.24377	5507.9839	1.3893	5332.3203	1558759.375	3811.9702	2.5085	4913.4666	1.6019	41400300	1.3448	265.357	104.1	101.4925	193.6421	188.7407	54800.7188	153.9319	-0.38277	179.5281	2944250
019	2018-11-16t0744	1542376180.4	adult	205.7547	150	-26.0008	1358.4976	76.4087	71597.409	225852.9172	3626582.606	7173.35	0.96664	1049.69	0.3862	540.8528	-1.0948	4774.1982	0.80013	4591.3086	1790324.25	3076.9364	1.3542	4099.359	0.79839	39361200	1.2145	320.579	86.0294	83.071	193.1703	186.092	72438.8594	142.5227	-0.93522	171.9825	3225930
019	2018-11-16t1144	1542390583.19	adult	209.7554	154.0008	-22	1320.6357	82.2258	69237.9128	218206.9355	3407220.2729	7512.2	1.224	1046.19	0.41719	554.7539	-1.0165	4834.7554	0.92314	4635.1733	1755016.25	3011.0091	1.314	4183.3649	0.9581	37965100	1.1482	293.227	94.4479	92.3495	207.691	199.6335	75391.8281	152.1365	-0.67724	182.1322	3427420
019	2018-11-16t1544	1542404983.17	adult	213.7554	158.0008	-18	827.6333	69.1944	47413.5359	150151.2964	2272307.9231	6730.27	0.84782	1205.06	1.2907	651.126	-0.48011	4684.373	0.8539	4506.8259	1161724.5	3043.4913	1.4408	4182.9945	1.0268	29879400	0.31797	390.781	116.789	112.558	211.4404	205.77	52437.2266	169.8545	-0.13508	195.2172	2895780
019	2018-11-16t1944	1542419380.7	adult	217.7547	162.0001	-14.0007	943.4241	71.8726	49195.4042	155833.7953	2242895.8183	8130.01	1.7304	1233.36	1.5028	741.816	0.047779	4693.9023	0.92977	4472.7219	1211026.75	2949.6626	1.3478	4080.9545	0.98263	31807200	0.61311	357.178	120.625	117.2854	216.8182	211.9598	55939.0859	173.8852	-0.098254	200.1418	3110800
019	2018-11-16t2344	1542433781.09	adult	221.7549	166.0002	-10.0006	824.1605	68.6533	41793.3982	132048.0426	1881356.9125	7040.36	1.1681	1267.89	1.755	1110.8995	2.2035	3938.448	0.27666	3739.9445	866458.5625	2775.3771	1.109	3494.4972	0.38807	27784500	0.21471	380.572	125.28	122.8197	212.1003	208.9801	46662.0625	172.9905	-0.23241	197.3943	2745390
019	2018-11-17t0344	1542448181.84	adult	225.7551	170.0004	-6.0004	693.7624	69.7614	35236.2819	111291.1441	1554282.1667	5013.67	0.019455	1205.51	1.4862	1041.6333	1.8751	3510.0642	-0.079374	3433.459	649361.875	2581.685	0.82867	3271.6191	0.19507	22276600	-0.38428	387.407	129.936	127.7979	216.4135	211.5543	40036.4883	179.5985	-0.10692	202.7018	2401100
019	2018-11-17t0744	1542462582.98	adult	229.7554	174.0007	-2.0001	525.4749	69.0541	28337.8842	89802.6373	1318891.032	4757.1	-0.083572	1298.41	2.0721	1193.0431	2.8652	3836.9358	0.29655	3775.4541	571703.4375	2709.3296	1.1253	3551.3579	0.58148	19277400	-0.70133	391.567	139.104	137.9147	227.5391	223.2672	33903.332	189.1653	0.11181	213.805	2065280
019	2018-11-17t1144	1542476983.58	dead	233.7555	178.0009	2.0001	651.7815	68.1988	32959.5893	104064.9266	1486711.9955	5423.15	0.38841	1335.69	2.3647	1205.0792	3.043	4028.2161	0.54853	3972.0132	696881.375	2898.2045	1.5424	3709.7962	0.83519	23088800	-0.16134	359.12	145.277	143.2333	245.738	239.8704	42512.6797	201.0079	0.39642	227.4198	2511250
020	2018-11-07t1609	1541628877.39	egg	-1.8318	-53.5868	-241.5876	170.9353	26.1549	3299.04	10469.6572	57188.2317	0	2590.0781	0	0.63249	0	0.34277					0	2.0617	0	4.8884	0	3.8202	0	0	0				0	-0.24631	0	0
020	2018-11-07t1948	1541642066.33	larva	1.8318	-49.9232	-237.924	153.5418	27.4061	2761.7295	8790.1977	47261.8693	0	2108.1079	0	0.14874	0	-0.08179					0	0.92761	0	1.4964	0	1.9515	0	0	0				0	-0.33169	0	0
020	2018-11-07t2348	1541656470.14	larva	5.8329	-45.9222	-233.923	162.3103	41.1141	3383.4925	11072.5103	69718.7546	0	1388.2898	0	-0.32497	0	-0.47303					0	0.11441	0	0.33507	0	0.93235	0	0	0				0	-0.43039	0	0
020	2018-11-08t0348	1541670869.44	larva	9.8327	-41.9224	-229.9232	164.5596	40.2091	3440.8172	11227.9624	69986.9521	0	-0.21892	0	-0.75468	0	-0.81137					0	-0.49417	0	-0.36524	0	0.25646	0	0	0				0	-0.53569	0	0
020	2018-11-08t0749	1541685278.45	larva	13.8352	-37.9199	-225.9207	162.3096	40.77	3376.9541	11041.0636	69238.0693	0	-0.74913	0	-1.1497	0	-1.1107					0	-0.9885	0	-0.88191	0	-0.25865	0	0	0				0	-0.64904	0	0
020	2018-11-08t1149	1541699682.98	larva	17.8364	-33.9186	-221.9194	142.8703	23.9657	2542.98	8097.4821	40066.4864	741.145	0.28202	472.238	1.9756	477.2654	2.1489	690.7557	1.1518	686.7697	10361.3359	621.0175	0.96943	671.4564	0.65784	662550	-0.46861	95.2096	54.3995	53.5605	87.3253	85.8418	1309.8789	73.1586	0.58618	81.6558	76322.5
020	2018-11-08t1549	1541714085.12	larva	21.837	-29.918	-217.9188	124.5327	34.3288	2530.2646	8250.2213	52344.0154	252.389	-0.95056	170.624	-0.64098	169.9902	-0.42704	228.5991	-0.96629	225.5614	3200.3877	204.7173	-1.0509	218.3366	-1.0744	235973	-0.97472	92.3072	40.6385	40.4353	71.7151	69.0783	1004.0114	58.0327	0.22837	65.2953	56203.1
020	2018-11-08t1949	1541728485.84	larva	25.8372	-25.9178	-213.9186	236.1945	41.0057	6294.6117	20022.8502	159822.4259	841.781	-0.39728	468.498	1.0475	473.3668	1.3336	783.848	-0.059672	776.0345	26650.8301	687.4727	0.18159	758.8802	-0.10404	1585870	-0.93234	114.354	49.0288	48.6612	83.6758	81.5924	2844.9778	68.3284	0.35817	78.7704	165962
020	2018-11-08t2349	1541742885.17	larva	29.837	-21.918	-209.9188	504.7294	40.1965	16511.1125	52148.1367	458385.4222	1316.6	-0.10637	443.341	0.47382	392.8149	0.47504	1110.3489	0.14915	1092.1179	97710.7031	829.6287	0.19733	1038.6682	0.13144	3898740	-0.6587	347.054	57.9449	57.6986	92.6263	88.4857	8151.1143	76.9431	0.46976	85.296	509568
020	2018-11-09t0349	1541757280.46	larva	33.8357	-17.9193	-205.9201	384.7826	43.7165	12933.2895	40879.7852	379880.3174	894.954	-0.90254	477.501	0.31712	469.7717	0.65724	809.5027	-0.89461	802.9478	55855.6875	719.4779	-0.5453	782.0027	-0.81974	3284250	-1.1279	122.201	54.0792	53.7148	89.6745	87.3027	6187.5371	73.542	0.31361	83.7573	371957
020	2018-11-09t0749	1541771687.4	larva	37.8377	-13.9174	-201.9182	459.1016	44.6168	15035.5109	47478.4665	426629.8837	1373.97	-0.623	640.645	0.97421	599.4914	1.1371	1215.827	-0.51647	1202.9937	98481.9844	1051.9912	0.040285	1169.9336	-0.35777	5127720	-0.99134	122.865	54.5026	54.0724	87.559	86.1305	7092.2749	73.8593	0.22839	83.3275	436239
020	2018-11-09t1149	1541786096.67	larva	41.8402	-9.9148	-197.9156	386.6874	40.8252	10285.6465	32494.2081	259216.2064	1184.18	-1.0567	655.286	0.68613	666.6718	1.2235	1090.6182	-1.0781	1078.5876	61074.6172	906.9203	-0.73607	1032.1171	-0.96723	3623080	-1.5983	334.109	58.1414	57.8759	93.9155	89.027	5259.2681	77.3937	0.22233	85.3134	321464
020	2018-11-09t1607	1541801553.48	larva	46.1338	-5.6213	-193.6221	654.6268	52.2663	24111.9223	76189.2951	774916.1302	1348.33	-1.1416	541.39	-0.38069	496.9898	-0.02065	1215.9023	-1.2028	1208.3113	155635.5	1010.1418	-0.85527	1166.0124	-1.074	6913550	-1.2566	111.091	59.6282	59.4417	92.8328	91.5323	11882.6006	78.7914	0.18912	88.0254	761452
020	2018-11-09t1944	1541814591.87	larva	49.7556	-1.9995	-190.0003	802.828	72.983	43069.9662	135835.9609	1998788.6543	1557.56	-1.148	571.183	-0.49886	515.344	-0.12619	1398.859	-1.1855	1384.0165	316142.125	1119.3252	-0.89315	1328.9987	-1.0725	12883600	-0.43456	114.156	51.0014	50.4797	86.9039	84.9691	19640.2891	72.0759	-0.11686	81.7485	1150390
020	2018-11-09t2344	1541828988.17	adult	53.7545	1.9995	-186.0013	943.1825	57.9559	44277.7573	139674.6992	1729646.1269	3631.05	0.2995	762.773	0.26879	621.1659	0.20455	2701.5386	0.33765	2608.4688	629458.5	1782.2741	0.35527	2253.454	0.14626	17745900	0.04519	113.565	59.7956	59.5651	92.4605	91.0399	21543.2891	79.0371	0.089162	87.9509	1391140
020	2018-11-10t0344	1541843389.19	adult	57.7548	5.9998	-182.001	839.3102	64.3051	43732.6673	137941.2454	1919483.1018	4042.47	0.34221	868.969	0.53409	718.0184	0.4692	3078.8298	0.4903	3028.0525	708130.875	1959.9814	0.40493	2638.5976	0.41802	19911600	0.014048	321.928	59.3245	59.1485	95.1405	92.3655	21882.3223	79.1576	0.041302	88.4028	1359360
020	2018-11-10t0744	1541857786.79	adult	61.7541	9.9991	-178.0017	925.9232	102.3765	65203.093	206284.5487	3979756.3264	2816.42	-0.7614	702.739	-0.60157	518.1363	-0.63452	2354.4023	-0.7265	2334.1486	800496.8125	1786.0021	-0.29267	2189.6979	-0.55739	23853800	0.25585	226.249	46.9147	46.5404	82.4245	79.6826	28024.3281	67.037	-0.8154	76.2611	1592470
020	2018-11-10t1144	1541872188.86	adult	65.7547	13.9997	-174.0011	912.8759	79.0494	56091.0253	177437.4156	2906182.7759	3577.02	-0.40846	764.513	-0.50226	574.5358	-0.50779	3059.9299	-0.13197	3023.3049	896559.5	2078.6464	0.042281	2747.1479	-0.0059201	22381100	-0.29256	125.958	51.6676	51.2537	86.5206	84.9219	25350.543	72.134	-0.64389	81.5669	1512570
020	2018-11-10t1544	1541886587.06	adult	69.7542	17.9992	-170.0016	1033.5661	69.9257	55577.5885	175170.1465	2527255.916	7468.23	1.8971	1093.02	0.77886	808.804	0.33722	4567.4409	1.3374	4339.2622	1329125.375	2734.7517	1.0099	3859.7111	1.2039	31803500	0.66735	316.797	60.5361	60.1387	99.4694	94.215	28945.5859	80.6668	-0.0199	90.0917	1761420
020	2018-11-10t1944	1541900989	adult	73.7548	21.9997	-166.0011	1731.8172	80.6315	92571.56	293006.9287	4318554.2701	4964.95	0.16914	797.612	-0.61761	390.0733	-1.3573	3789.5503	0.22001	3685.2537	1837931.875	2570.6489	0.46577	3379.1094	0.36496	38681000	1.1738	348.889	51.9425	51.3487	92.5036	90.0065	44864.2578	75.4911	-0.46064	85.8774	2519000
020	2018-11-10t2344	1541915386.77	adult	77.7541	25.9991	-162.0017	1534.0245	106.3992	77027.7946	249857.0742	3736751.6607	3943.46	-0.52291	526.178	-1.6726	252.8758	-1.839	3052.1067	-0.76738	2975.2927	1236103.25	2219.3916	-0.24733	2810.0566	-0.41766	21286500	-0.95474	206.969	45.8051	45.3647	81.6292	79.4349	33059.8359	65.9372	-1.0855	75.474	1853050
020	2018-11-11t0344	1541929787.5	adult	81.7543	29.9993	-158.0015	1823.0562	81.3838	79951.9009	252888.0676	3190220.8235	340.079	-2.509	237.893	-2.6209	237.2447	-1.8622	302.1193	-3.7799	299.7181	127494.3438	276.3451	-3.0456	293.614	-3.0203	10016000	-2.1478	169.322	46.478	45.9634	81.8415	79.4814	34537.1328	66.2801	-0.97744	76.0318	1956860
020	2018-11-11t0744	1541944185.99	adult	85.7539	33.9989	-154.0019	1145.9526	111.0374	84639.2181	269682.2383	5548700.8185	6426.41	0.61774	961.627	-0.27771	538.692	-0.88998	4250.7388	0.17404	3993.9028	1874575.75	2755.9669	0.26875	3558.7329	0.12274	42320200	0.82167	248.592	52.1021	51.4344	94.3721	91.2943	41618.1172	75.3767	-0.43562	86.6264	2292960
020	2018-11-11t1144	1541958588.03	adult	89.7545	37.9994	-150.0014	990.4528	71.5588	56815.9568	179496.5139	2676815.3179	8160.37	1.3907	1367.61	0.87694	1100.7815	0.79301	5293.0669	1.0906	4936.1936	1577333.875	3481.653	1.0709	4485.6771	0.86454	40622200	0.51934	266.447	65.1363	64.7901	100.9414	98.9594	30080.5293	85.8576	0.079792	95.5052	1934740
020	2018-11-11t1544	1541972985.97	adult	93.7539	41.9989	-146.0019	1433.0532	119.2483	115732.706	365179.0382	8247502.3072	5320.36	-0.080891	676.828	-1.2256	347.2041	-1.4979	3674.2859	-0.62936	3437.7344	2208245.75	2069.6866	-0.73537	2875.7447	-0.64703	40655700	0.4038	207.112	50.7235	49.4946	123.2262	114.0892	74058.9375	74.4244	-0.54855	97.9847	3046860
020	2018-11-11t1944	1541987388.23	adult	97.7545	45.9995	-142.0013	1518.1867	80.6829	86379.3212	272908.1414	4235940.3019	5815.45	0.10379	946.997	-0.48925	475.0348	-1.1395	4155.9541	-0.24412	4044.9775	1878491.25	2706.8605	-0.037135	3714.1967	0.013691	42772100	0.48956	413.838	60.0472	59.3362	111.5286	107.1994	50410.9336	86.81	-0.015357	101.5378	2712090
020	2018-11-11t2344	1542001785.91	adult	101.7539	49.9989	-138.0019	1727.2278	114.4749	124414.5904	395206.4358	8353970.0439	4324.31	-0.65614	796.671	-0.95112	362.021	-1.481	3683.5645	-0.77498	3659.6584	2386949.75	2438.9255	-0.40101	3398.7702	-0.3143	51575700	1.1379	214.978	52.6242	51.022	127.182	118.6545	82413.9219	78.1125	-0.50768	101.9855	3406840
020	2018-11-12t0344	1542016187.31	adult	105.7543	53.9992	-134.0016	448.7458	50.3603	12831.474	41617.6048	345700.5246	0	-2.7442	0	-3.1852	0	-2.5239					0	-3.2031	0	-3.1864	0	-3.1554	0	0	0				0	-4.2245	0	0
020	2018-11-12t0744	1542030586.86	adult	109.7542	57.9991	-130.0017	981.4239	74.0821	61289.6439	193398.4152	3169062.3978	4868.33	-0.48059	1207.22	0.11922	957.0604	0.17364	4130.2686	-0.47406	4053.7451	1321685.875	3079.84	0.23594	3867.6801	-0.0295	38604500	-0.038449	363.907	69.6484	68.4457	122.9231	119.3896	39335.4062	95.7775	0.13163	112.3528	2227220
020	2018-11-12t1144	1542044987.4	adult	113.7543	61.9993	-126.0015	1052.6531	75.9317	62829.319	198104.7961	3193380.5698	6079.4	0.049236	1203.54	0.085791	900.1583	0.0023994	4445.3291	-0.23702	4308.1548	1462513.25	3089.9076	0.21219	4068.3655	0.088314	39511100	0.0028964	159.556	68.7447	68.0526	114.0319	111.7727	37516.4805	93.7239	-0.063751	106.4265	2256820
020	2018-11-12t1544	1542059386.06	adult	117.7539	65.9989	-122.0019	970.4651	78.3382	58922.1474	185900.2185	2981762.3374	6208.33	0.069386	1182.36	0.011809	857.1311	-0.12502	4697.8472	-0.058138	4632.0088	1446936.875	2990.0299	0.074727	4057.2412	0.036931	36368100	-0.27495	327.844	72.2162	70.0469	182.1636	171.117	56106.3906	102.6383	0.23536	141.9633	2221300
020	2018-11-12t1944	1542073784.71	adult	121.7536	69.9985	-118.0023	1146.7557	77.8154	55570.2642	176121.0542	2548463.0489	4686.21	-0.68347	1150.15	-0.088554	1071.3622	0.49396	3795.3115	-0.91088	3705.2783	1108231	2674.9226	-0.29639	3501.422	-0.45316	33572900	-0.52037	251.014	67.9909	66.5525	136.0764	131.6529	39734.3203	96.0018	-0.18178	119.1136	1984650
020	2018-11-12t2344	1542088184.44	adult	125.7535	73.9985	-114.0023	1487.4751	92.9927	79944.2408	255046.0208	3618524.4295	4396.01	-0.86468	932.676	-0.71564	516.0795	-1.1361	3757.8286	-0.97355	3705.9805	1578288	2436.0208	-0.58677	3429.6468	-0.55393	39085600	-0.076979	347.909	66.718	65.5958	134.913	124.2827	56663.4727	96.8632	-0.27047	115.4628	2795950
020	2018-11-13t0344	1542102586.57	adult	129.7541	77.999	-110.0018	986.2481	75.6804	61849.62	195206.1507	3212780.9156	6223.82	-0.051545	1198.62	0.035905	743.0164	-0.4743	4900.8428	-0.00051066	4789.605	1582972.25	3123.9984	0.17898	4442.9045	0.2432	38684400	-0.11671	337.816	72.7392	70.6231	203.0082	191.3821	65571.6406	100.8349	-0.2276	128.1842	2347590
020	2018-11-13t0744	1542116985.25	adult	133.7537	81.9987	-106.0021	1338.4757	68.5007	59963.568	191090.6457	2349564.7728	468.323	-2.8451	291.698	-2.7367	290.3608	-1.909	389.1861	-3.9081	384.7285	122982.8125	338.5692	-3.1446	369.3307	-3.2637	9209500	-2.7104	195.246	56.3052	54.4688	138.6745	135.3683	43821.125	83.639	-1.2513	120.3348	1777670
020	2018-11-13t1144	1542131384.98	adult	137.7536	85.9986	-102.0022	979.7715	70.0854	59434.266	187481.1326	2999864.2085	4067.71	-1.1817	1282.13	0.30792	1138.3312	0.79614	3552.7166	-1.1842	3512.3625	1104894.875	2809.1871	-0.21207	3347.0313	-0.77268	39787200	-0.016628	201.818	76.1916	75.1087	133.7547	130.4916	41597.7031	104.4853	-0.39046	122.1393	2364380
020	2018-11-13t1544	1542145788.29	adult	141.7546	89.9995	-98.0013	2010.8215	80.0441	112901.8904	358451.6497	5321618.552	6140.52	-0.21311	876.635	-1.0508	391.7791	-1.7144	4815.4668	-0.10568	4715.2588	2845941	2979.4455	0.0060586	4243.7766	0.00098161	51753000	1.1323	211.49	68.1127	65.8784	151.4817	146.612	89525.6953	105.8019	-0.5223	133.902	4021100
020	2018-11-13t1944	1542160186.7	adult	145.7541	93.9991	-94.0017	1446.3942	84.7398	93295.1856	294060.6568	4962504.2772	4696.38	-0.95392	994.733	-0.66482	473.8492	-1.481	4169.5205	-0.63269	4142.4507	2030556.5	2974.5219	0.020666	3868.8685	-0.35763	48390800	0.87136	462.693	64.1308	61.1455	145.9955	140.4827	71099.8281	102.3196	-0.93979	128.013	3119770
020	2018-11-13t2344	1542174585.92	adult	149.7539	97.9989	-90.0019	1191.8	79.4125	68658.283	218332.1398	3409954.2505	5018.05	-0.80448	1192.9	0.097957	996.3948	0.44431	3694.5688	-0.99868	3511.7598	1330044.75	2678.5367	-0.35732	3337.9941	-0.86557	42845400	0.38303	217.718	77.719	75.4604	149.9213	145.3442	53971.6719	110.8434	-0.63098	135.2003	2791430
020	2018-11-14t0344	1542188986.43	adult	153.754	101.999	-86.0018	1215.1507	87.6242	69468.9748	219005.2712	3541966.0381	4554.1	-1.0254	1161.35	0.032269	951.8189	0.32789	3886.3557	-0.80086	3848.7367	1414633.5	2731.5037	-0.23047	3587.8537	-0.59643	42172000	0.38176	370.349	89.5205	81.8376	277.3914	271.5264	100970.4844	149.0492	1.4486	251.8743	3250760
020	2018-11-14t0744	1542203385.43	adult	157.7538	105.9987	-82.0021	1115.068	77.8402	69099.8179	218094.0121	3563015.6855	5652.52	-0.45345	1166.16	0.11926	959.7433	0.41581	4325.7173	-0.39503	4234.1748	1561584	2838.8192	-0.0056067	3846.5996	-0.29671	42031900	0.44172	380.243	84.0202	80.6233	206.8778	189.3813	74682.875	121.9372	-0.29559	166.3953	3028340
020	2018-11-14t1144	1542217787.29	adult	161.7543	109.9992	-78.0016	700.2986	118.3634	47588.5401	155188.3286	2799814.6396	3369.09	-1.5559	1062.12	-0.23714	810.8689	-0.12999	3074.5491	-1.3736	3069.2904	768637.25	2439.5036	-0.5186	2940.0611	-1.1331	26462800	-1.0195	307.417	86.07	81.7832	240.83	236.4186	60207.5	126.7343	-0.1808	208.6477	2144430
020	2018-11-14t1544	1542232190.9	adult	165.7553	114.0002	-74.0006	1004.6546	100.2095	68239.3402	216996.107	3936930.6758	4924.47	-0.7476	1178.18	0.3201	926.6418	0.39956	3855.3652	-0.67758	3788.1517	1372510	2618.7089	-0.17599	3468.146	-0.55476	41885600	0.58711	244.171	82.3852	79.1457	176.1174	171.515	62697.7969	125.3037	-0.40276	159.5357	2928880
020	2018-11-14t1944	1542246590.57	adult	169.7552	118.0002	-70.0006	1223.1633	73.6261	71324.2809	224694.377	3556939.9744	6154.89	-0.088733	1129.49	0.18894	808.8513	-0.045234	4620.4878	0.014682	4488.9458	1723441.875	2867.27	0.28265	4081.8051	0.12279	42097400	0.69429	359.429	79.9756	75.864	177.1542	167.0148	66078.5078	124.0632	-0.60716	153.4989	2980770
020	2018-11-14t2344	1542260986.67	adult	173.7541	121.9991	-66.0017	1114.5332	82.7914	70257.7955	221959.3417	3808472.9605	4634.53	-0.80526	1116.98	0.21041	994.5995	0.81398	3705.8252	-0.67941	3642.3508	1360037.875	2470.0768	-0.24051	3451.1361	-0.4379	40941700	0.66719	273.987	87.197	83.436	185.9447	179.2774	68241.7031	129.6613	-0.46861	163.2658	3196120
020	2018-11-15t0344	1542275386.75	adult	177.7541	125.9991	-62.0017	996.9115	76.2388	61835.1087	195206.0624	3166571.5255	5356.62	-0.39255	1213.52	0.7156	1118.9955	1.4354	4269.2549	-0.13837	4188.3398	1378969.25	2692.6032	0.18612	3818.0315	0.0035429	39174900	0.58162	323.866	91.8043	88.3648	193.9731	183.5846	62653.3047	135.6742	-0.32713	166.3146	2963630
020	2018-11-15t0744	1542289788.11	adult	181.7545	129.9995	-58.0013	888.0712	76.3281	52345.386	165336.1507	2608126.8676	3978.86	-1.0477	1114.9	0.34939	1089.1174	1.3803	3460.0107	-0.75206	3431.7461	948042.9375	2051.4043	-0.74191	3209.1965	-0.54402	30504800	-0.19009	360.004	98.8556	95.7144	176.1033	170.8216	48252.3047	141.0455	-0.22413	162.1144	2704790
020	2018-11-15t1144	1542304189.27	adult	185.7548	133.9998	-54.001	1275.0338	80.561	76378.7752	241099.0049	3867629.5356	4706.08	-0.62834	1013.31	-0.054458	813.5523	0.1578	3804.8157	-0.39089	3699.5959	1518121.5	2320.2773	-0.24348	3423.4103	-0.25526	40408800	0.88122	345.206	98.7442	92.4551	234.3535	228.7412	93507.0312	158.8126	0.41001	208.5419	3937720
020	2018-11-15t1544	1542318593.33	adult	189.756	138.0009	-49.9999	1087.2054	81.6771	69843.2706	220572.4535	3752371.4873	5045.96	-0.40347	1110.03	0.46062	974.5076	0.97348	4024.0959	-0.13436	3944.6848	1468795	2514.8204	0.14208	3520.3422	-0.085599	40439500	0.97367	332.921	100.652	94.8672	220.8393	212.0208	80606.3438	157.3516	0.18338	193.8071	3666840
020	2018-11-15t1944	1542332987.5	adult	193.7543	141.9993	-46.0015	995.1315	83.0864	59968.5026	189765.3947	3152838.9344	6308.57	0.31423	1083.84	0.39216	867.1765	0.49808	4433.8057	0.291	4223.1731	1392215	2432.2135	0.073447	3718.167	0.18708	33947900	0.39264	343.917	103.745	97.5712	247.1803	239.312	77614.6094	171.7567	0.62278	212.6209	3249490
020	2018-11-15t2344	1542347388.39	adult	197.7546	145.9995	-42.0013	1190.3254	73.5456	70740.4309	223392.6373	3546473.0872	6984.3	0.73549	1070.11	0.38286	725.1441	-0.17385	4695.5249	0.59148	4516.498	1737344.25	2616.8562	0.44482	4008.8443	0.56307	39529700	1.0562	370.889	105.916	98.6401	264.5777	255.8548	97893.75	176.5516	0.65435	228.1941	3912550
020	2018-11-16t0344	1542361788.59	adult	201.7546	149.9996	-38.0012	975.9438	74.2916	60868.473	192180.5162	3138239.6782	6137.48	0.3358	1095.48	0.56385	803.577	0.25787	4471.3418	0.46179	4372.4485	1421886.625	2603.5066	0.49117	3888.8416	0.50504	34815400	0.64235	380.131	109.395	103.7357	242.8079	232.5117	77212.9219	178.4269	0.57211	214.4374	3476700
020	2018-11-16t0744	1542376188.5	adult	205.7546	153.9996	-34.0012	1052.8035	78.9177	65344.9771	206104.5127	3390581.7899	5068.06	-0.20199	1002.77	0.15026	704.744	-0.23008	4125.4429	0.21248	4069.3828	1410901.5	2342.4605	0.11392	3583.0842	0.24007	34198400	0.65243	423.47	109.849	102.5983	260.6817	251.3998	89153.1406	183.1315	0.60562	229.2606	3746300
020	2018-11-16t1144	1542390591.41	adult	209.7554	158.0004	-30.0004	1062.5268	76.1948	65378.9373	206499.9444	3354454.9022	5128.73	-0.11966	963.009	-0.007868	659.8875	-0.44947	3956.042	0.11739	3854.5549	1352966.375	2267.7363	0.043846	3437.1319	0.14244	32854000	0.57997	401.218	112.859	105.1254	260.9028	250.6523	89228.7656	188.9929	0.68591	230.9226	3850290
020	2018-11-16t1544	1542404991.37	adult	213.7554	162.0004	-26.0004	1050.166	75.9256	64239.4914	202597.4802	3271794.9752	5319.46	0.039528	928.501	-0.14573	625.0981	-0.62359	3934.2202	0.15711	3845.4141	1321898	2192.1181	-0.031858	3384.1429	0.14362	31127100	0.45969	408.825	114.66	107.2185	266.699	256.216	89610.875	193.0948	0.70414	235.9167	3843850
020	2018-11-16t1944	1542419388.83	adult	217.7547	165.9997	-22.0011	1025.7344	80.4806	64701.9217	204726.5386	3416292.8119	5332.9	0.10053	900.023	-0.25764	621.0582	-0.63263	3709.7463	0.0032949	3601.5376	1253894.25	2078.5464	-0.17759	3117.7362	-0.095212	30395600	0.44917	456.371	119.106	110.3931	293.8463	281.2347	99320.0625	201.936	0.89226	253.8994	4022450
020	2018-11-16t2344	1542433789.21	adult	221.7548	169.9998	-18.001	976.7544	78.0513	61445.591	194264.6297	3217054.4169	4668.01	-0.2388	898.24	-0.23076	684.3015	-0.25486	3514.5732	-0.1281	3407.0977	1128178	2002.4632	-0.2615	3003.3918	-0.16849	28794000	0.33472	500.386	123.259	117.0971	303.2336	292.6539	97338	206.0514	0.91061	263.0866	3951200
020	2018-11-17t0344	1542448189.91	adult	225.755	174	-14.0008	1000.2238	77.0812	62385.0167	196855.5854	3244721.3411	4953.44	-0.016929	871.029	-0.34253	633.8497	-0.53052	3527.0818	-0.06288	3438.6576	1149828.625	1962.5267	-0.2833	3003.383	-0.11294	28354600	0.35628	512.909	124.634	117.7609	311.1768	298.1941	101443.6562	211.136	0.96168	267.7685	4057220
020	2018-11-17t0744	1542462591.09	adult	229.7553	178.0003	-10.0005	922.0698	75.1238	56782.6415	179845.9816	2922977.0328	4591.2	-0.18573	856.382	-0.38895	656.0056	-0.38137	3702.4941	0.1642	3647.1753	1099640.75	1963.4175	-0.23193	3133.6715	0.095305	25399400	0.064307	548.665	128.584	122.2699	319.6394	303.6389	94932.8906	222.3035	1.2131	275.661	3813680
020	2018-11-17t1144	1542476991.72	adult	233.7555	182.0005	-6.0003	930.0673	78.6006	57020.0776	180302.2629	3003713.9205	4195.97	-0.38246	843.101	-0.42994	692.5276	-0.13601	3358.3303	-0.12162	3322.434	1000782.4375	1838.2304	-0.41217	2839.0661	-0.19257	25113500	0.09901	455.127	128.566	122.8783	325.6634	307.3081	97047.6875	220.7916	1.0418	280.2823	3829580
020	2018-11-17t1544	1542491391.84	adult	237.7555	186.0005	-2.0003	889.3317	77.8007	54192.988	170935.4288	2801554.0331	4743.62	0.016739	858.512	-0.30717	709.8949	0.00014492	3441.5874	0.017335	3430.8628	973969.25	1859.5178	-0.32411	2840.3584	-0.13492	24288200	0.063832	602.389	133.589	128.6178	336.3471	319.4234	95186.2188	226.1112	1.0955	284.4511	3779370
020	2018-11-17t1944	1542505793.95	dead	241.7561	190.0011	2.0003	972.9572	74.947	59478.5892	187747.7057	3042481.0954	4921.4	0.19036	869.706	-0.2049	701.4399	-0.025534	3349.6038	-0.020714	3276.3857	1041726.75	1908.0078	-0.18257	2825.1605	-0.096123	27026100	0.51301	555.005	137.016	130.3977	346.3263	329.3298	107707.4688	240.7818	1.442	305.8167	4257780
021	2018-11-07t1609	1541628885.55	egg	-1.8318	-53.5869	-241.5876	167.7394	28.2887	3303.399	10500.1921	59350.7552	0	2590.0796	0	0.6325	0	0.34277					0	2.0617	0	4.8884	0	3.8202	0	0	0				0	-0.24631	0	0
021	2018-11-07t1948	1541642074.58	larva	1.8318	-49.9233	-237.924	153.8878	27.8887	2784.6019	8868.6318	48283.3337	0	2108.106	0	0.14874	0	-0.081791					0	0.92761	0	1.4964	0	1.9515	0	0	0				0	-0.33169	0	0
021	2018-11-07t2348	1541656478.58	larva	5.8329	-45.9221	-233.9229	177.0089	30.1833	3591.0642	11407.2921	66124.1796	0	1388.2748	0	-0.32497	0	-0.47304					0	0.1144	0	0.33506	0	0.93234	0	0	0				0	-0.43039	0	0
021	2018-11-08t0348	1541670877.8	larva	9.8327	-41.9224	-229.9231	179.2351	30.0236	3599.1314	11427.1256	65527.1289	0	-0.21893	0	-0.75469	0	-0.81137					0	-0.49418	0	-0.36525	0	0.25646	0	0	0				0	-0.53569	0	0
[truncated: 6,012 more rows]
