# Supplementary material for: Global, cell non-autonomous gene regulation drives individual lifespan among isogenic C. elegans
Source: eLife. 2021 Feb 1;10:e65026. doi: 10.7554/eLife.65026 (PMC7864635; doi:10.7554/eLife.65026)
Supplement: Source data 1. [file elife-65026-data1.zip › figure_data/Figures 1-3 - base strains/mir-243/mir-243_20171128-spans.tsv]

name	larvaspan	adultspan	lifespan
000	99.9218	76.1069	176.0287
002	75.8388	151.5026	227.3414
003	75.839	155.5033	231.3423
005	60.8419	124.2373	185.0791
007	63.4437	136.3729	199.8166
008	57.074	116.1314	173.2054
009	60.8427	124.2335	185.0762
011	72.4076	91.7754	164.183
012	80.2761	159.6354	239.9115
016	63.4373	179.8835	243.3208
017	64.9376	124.6466	189.5841
018	53.076	148.2271	201.303
019	53.0761	183.7472	236.8233
021	64.9383	151.8856	216.8239
022	68.9266	151.8965	220.8231
023	60.8452	163.9774	224.8227
024	87.9003	156.0016	243.9019
025	63.4387	128.4921	191.9308
026	60.8458	144.592	205.4378
028	57.0777	120.2203	177.298
030	59.3463	159.9749	219.3213
031	60.8468	120.0817	180.9285
032	80.8185	136.0049	216.8235
033	64.9384	155.884	220.8224
034	68.9248	132.3784	201.3033
035	71.8166	147.5061	219.3228
036	111.4234	115.8988	227.3222
037	64.9391	163.8836	228.8227
038	60.848	132.5828	193.4308
039	67.4255	155.8977	223.3232
040	71.8175	139.855	211.6725
041	64.0049	155.898	219.903
042	60.8487	140.4569	201.3056
043	63.4399	124.6472	188.0871
045	63.4402	108.254	171.6942
046	64.0058	179.899	243.9048
047	59.3492	116.4538	175.803
048	75.9001	124.6184	200.5185
049	59.3496	132.5847	191.9343
050	57.082	167.7453	224.8273
051	59.3501	155.9797	215.3298
052	57.0825	167.7457	224.8282
053	63.4418	124.6487	188.0905
056	71.8167	163.512	235.3287
058	60.852	144.5872	205.4392
059	53.0842	144.2027	197.287
060	67.4255	136.5136	203.9391
061	71.8176	139.858	211.6756
062	67.426	132.381	199.807
063	57.0849	123.8487	180.9336
064	57.0852	156.0923	213.1775
065	64.9429	140.4988	205.4417
066	75.8181	159.5147	235.3328
067	57.0858	132.5058	189.5916
068	59.3534	120.0811	179.4344
070	59.3538	140.456	199.8098
072	71.816	116.2724	188.0884
074	60.8557	144.5812	205.4368
076	64.9393	148.2306	213.1699
079	67.4135	147.906	215.3194
080	60.8571	152.3105	213.1675
081	83.6749	127.9922	211.6671
083	67.4145	151.9044	219.3188
084	60.858	148.8167	209.6746
085	57.0901	171.7297	228.8198
086	63.4387	179.8817	243.3205
087	59.3578	124.2002	183.558
089	63.4374	136.3585	199.7959
090	60.8595	124.1963	185.0559
091	71.8044	143.5163	215.3207
092	57.0917	159.7305	216.8222
093	60.8602	144.5718	205.4321
094	60.8605	136.4189	197.2794
096	71.8017	167.5182	239.3198
097	63.4373	148.2287	211.666
098	53.0936	136.4847	189.5784
099	60.8617	148.8112	209.6729
100	60.8619	136.4159	197.2777
102	87.886	112.6226	200.5086
103	67.4112	140.7623	208.1735
105	63.4369	132.3374	195.7743
106	68.9088	144.258	213.1667
109	55.5946	136.3285	191.923
111	79.3032	160.0196	239.3227
112	64.9395	155.8801	220.8196
113	57.0966	152.5783	209.6749
114	73.303	179.5192	252.8222
121	63.4385	140.4921	203.9306
122	63.4388	175.8857	239.3245
126	60.8678	132.5554	193.4232
128	59.3673	128.7059	188.0732
129	67.4011	112.0139	179.415
