# Supplementary material for: Global, cell non-autonomous gene regulation drives individual lifespan among isogenic C. elegans
Source: eLife. 2021 Feb 1;10:e65026. doi: 10.7554/eLife.65026 (PMC7864635; doi:10.7554/eLife.65026)
Supplement: Source data 1. [file elife-65026-data1.zip › figure_data/Figures 1-3 - base strains/mir-243/mir-243_20181107-spans.tsv]

name	larvaspan	adultspan	lifespan
000	61.5853	148.0002	209.5854
001	63.7539	175.9999	239.7538
002	55.7541	171.9997	227.7538
003	51.7545	204.0001	255.7545
004	55.7542	188.0003	243.7545
005	63.7541	172.0004	235.7545
006	63.7542	148.0011	211.7552
007	53.5862	168.0002	221.5865
008	73.5859	168.0013	241.5872
010	55.7545	196.0022	251.7567
011	59.7544	156.0007	215.7551
012	63.7544	164.0007	227.7551
013	59.7544	204.0035	263.7579
014	51.755	180.0003	231.7553
015	59.7545	180.0014	239.7558
016	59.7545	176.0012	235.7557
017	53.5867	160.0005	213.5872
018	55.7547	160.0005	215.7551
019	55.7547	176.0008	231.7555
020	51.755	188.0008	239.7558
021	51.7551	188.0008	239.7558
022	65.5863	124.0009	189.5872
023	55.7547	168.0002	223.7549
024	61.5863	180.0013	241.5877
025	59.7545	216.0068	275.7613
026	57.5865	152.0004	209.5869
027	57.5865	208.0044	265.5909
028	57.5865	160.0004	217.5869
029	59.7544	160.0002	219.7546
030	59.7544	156.0005	215.7549
031	53.587	151.9994	205.5863
032	67.7543	156.0005	223.7548
034	55.7545	160.0004	215.7549
035	53.587	151.9994	205.5863
036	59.7543	148.0007	207.755
037	63.7542	111.9995	175.7536
038	55.7545	192.0023	247.7567
039	59.7542	172.0011	231.7553
040	61.5863	168.0008	229.5871
041	63.7541	160.0006	223.7546
042	61.5863	216.0074	277.5936
043	61.5863	192.003	253.5893
044	51.7549	164.0001	215.755
046	69.5862	200.0061	269.5923
047	59.9213	212.0079	271.9292
048	57.5865	168.0006	225.5871
049	51.7548	156.0005	207.7553
050	55.7543	164.0004	219.7548
051	55.7543	180.0014	235.7557
052	53.587	112.0004	165.5874
053	61.5862	188.0031	249.5894
054	63.7539	148.0022	211.7561
055	55.7543	220.0079	275.7622
056	69.5861	136.0006	205.5867
057	53.587	188.0016	241.5886
058	55.7542	136.0017	191.7559
059	51.7548	224.0076	275.7624
060	51.7548	176.0008	227.7556
061	63.7537	148.0025	211.7562
062	67.7539	164.002	231.7558
063	53.587	147.9999	201.5869
064	65.586	128.0024	193.5884
065	55.7542	152.0016	207.7558
067	71.754	152.0015	223.7554
068	51.7548	172.0007	223.7555
069	67.7539	160.002	227.7559
070	55.7542	180.0023	235.7565
071	75.754	140.0019	215.7559
072	85.5857	144.0027	229.5884
073	53.5871	176.0014	229.5885
074	63.7539	204.0078	267.7617
075	63.7538	140.0013	203.7551
076	67.754	208.0093	275.7633
077	57.5866	220.0091	277.5957
078	59.7539	140.0014	199.7553
080	59.7539	188.0046	247.7584
082	65.5861	156.002	221.5881
083	57.5866	148.0012	205.5878
084	51.7548	160.0029	211.7577
085	49.7771	131.8102	181.5873
086	59.7539	172.0031	231.757
087	55.7542	192.0046	247.7589
088	49.7772	199.8141	249.5914
089	67.7541	208.01	275.7641
090	55.7542	136.0034	191.7576
091	63.7538	140.0019	203.7557
092	53.5873	140.0029	193.5902
094	49.7774	159.8126	209.5899
096	75.7545	156.0032	231.7577
097	55.7544	196.0056	251.76
098	55.7544	164.0024	219.7568
099	51.7551	168.0018	219.7569
100	61.5866	164.0031	225.5897
101	57.5869	152.0036	209.5905
102	55.7544	220.0108	275.7652
103	53.5875	196.005	249.5925
104	51.755	180.003	231.7581
105	51.755	176.0029	227.7579
106	57.5868	204.0079	261.5947
107	55.7543	220.011	275.7653
108	51.755	140.0037	191.7587
109	51.755	176.003	227.758
110	59.754	164.0035	223.7574
111	59.754	156.0038	215.7577
112	63.7539	212.0117	275.7656
113	55.7543	172.004	227.7583
114	59.7541	192.0067	251.7608
115	57.5869	172.0041	229.591
116	67.7543	168.0047	235.759
117	63.754	116.0023	179.7563
118	61.5866	216.012	277.5986
119	51.755	176.0036	227.7586
120	51.755	188.005	239.76
121	55.7542	176.0046	231.7588
122	63.7539	128.0057	191.7597
123	63.754	204.0112	267.7652
124	61.5866	156.0046	217.5912
125	55.7543	156.0061	211.7604
126	53.5876	196.0064	249.594
127	59.7541	172.0053	231.7593
128	51.7551	212.0098	263.7649
129	55.7544	63.9998	119.7542
