# Supplementary material for: Global, cell non-autonomous gene regulation drives individual lifespan among isogenic C. elegans
Source: eLife. 2021 Feb 1;10:e65026. doi: 10.7554/eLife.65026 (PMC7864635; doi:10.7554/eLife.65026)
Supplement: Source data 1. [file elife-65026-data1.zip › figure_data/Figures 1-3 - base strains/mir-243/mir-243_20171128.tsv]

name	timepoint	timestamp	stage	age	adult_age	ghost_age	length	max_width	projected_area	surface_area	volume	gfp_maximum	gfp_maximum_z	gfp_mean	gfp_mean_z	gfp_median	gfp_median_z	gfp_over_99_mean	gfp_over_99_mean_z	gfp_over_99_median	gfp_over_99_sum	gfp_percentile_95	gfp_percentile_95_z	gfp_percentile_99	gfp_percentile_99_z	gfp_sum	gfp_sum_z	green_yellow_excitation_autofluorescence_maximum	green_yellow_excitation_autofluorescence_mean	green_yellow_excitation_autofluorescence_median	green_yellow_excitation_autofluorescence_over_99_mean	green_yellow_excitation_autofluorescence_over_99_median	green_yellow_excitation_autofluorescence_over_99_sum	green_yellow_excitation_autofluorescence_percentile_95	green_yellow_excitation_autofluorescence_percentile_95_z	green_yellow_excitation_autofluorescence_percentile_99	green_yellow_excitation_autofluorescence_sum
000	2017-11-28t2108	1511924986.25	egg	-1.9204	-101.8422	-177.9491	155.8087	25.2938	2514.5274	7994.3466	39120.6789	0	3502.6816	0	0.71875	0	0.53535					0	1.6091	0	2.1538	0	248071.6391	0	0	0				0	-0.11728	0	0
000	2017-11-29t0059	1511938813.36	larva	1.9204	-98.0013	-174.1083	150.7051	25.007	2352.4002	7482.6657	36132.1567	0	2867.4381	0	0.29052	0	0.12216					0	0.89436	0	1.1546	0	212747.3467	0	0	0				0	-0.20152	0	0
000	2017-11-29t0526	1511954857.23	larva	6.3771	-93.5447	-169.6516	152.9435	25.0071	2416.8814	7683.429	37256.5226	0	1.3932	0	-0.18561	0	-0.31076					0	0.19257	0	0.31626	0	1.1036	0	0	0				0	-0.3028	0	0
000	2017-11-29t0859	1511967613.6	larva	9.9205	-90.0013	-166.1082	152.9532	37.6484	2801.1304	9185.0054	52999.3795	0	-0.091264	0	-0.55111	0	-0.62734					0	-0.29378	0	-0.21126	0	0.29475	0	0	0				0	-0.38624	0	0
000	2017-11-29t1259	1511982014.26	larva	13.9207	-86.0011	-162.108	152.9448	24.9873	2414.4346	7675.5452	37186.766	0	-0.61321	0	-0.95179	0	-0.96079					0	-0.78438	0	-0.71222	0	-0.23972	0	0	0				0	-0.48382	0	0
000	2017-11-29t1720	1511997718.04	larva	18.2828	-81.6389	-157.7459	153.302	25.3071	2421.5446	7701.6191	37640.2344	0	-0.97675	0	-1.3752	0	-1.2994					0	-1.2625	0	-1.1778	0	-0.65565	0	0	0				0	-0.59484	0	0
000	2017-11-29t2059	1512010814.01	larva	21.9206	-78.0011	-154.1081	152.941	24.4501	2384.9705	7576.4468	36047.5211	0	-1.2111	0	-1.7172	0	-1.5638					0	-1.6233	0	-1.5177	0	-0.93506	0	0	0				0	-0.69184	0	0
000	2017-11-30t0158	1512028786.82	larva	26.9131	-73.0087	-149.1156	152.9448	24.9873	2414.4346	7675.5452	37186.766	0	-1.4755	0	-2.1684	0	-1.9014					0	-2.0704	0	-1.9283	0	-1.2589	0	0	0				0	-0.83345	0	0
000	2017-11-30t0520	1512040919.34	larva	30.2832	-69.6385	-145.7455	153.2945	24.8348	2395.2454	7613.2316	36618.7392	0	-1.6288	0	-2.4601	0	-2.1139					0	-2.3445	0	-2.1753	0	-1.4499	0	0	0				0	-0.93646	0	0
000	2017-11-30t0859	1512054013.96	larva	33.9206	-66.0012	-142.1081	81.2026	25.6837	1418.3736	4627.1306	23105.0361	1236.4368	-1.0216	982.8182	0.40462	991.6937	0.71978	1193.3207	-1.1756	1193.5338	11933.207	1102.6881	-0.89779	1170.7854	-1.0681	889450.44	-1.5074	212.6858	127.3008	126.725	185.0141	181.299	1850.1414	158.5653	0.081816	173.0868	115207.234
000	2017-11-30t1342	1512071031.72	larva	38.6478	-61.274	-137.3809	153.302	25.0796	2408.8097	7658.7455	37142.7011	0	-1.9547	0	-3.1568	0	-2.6103					0	-2.9525	0	-2.7112	0	-1.8554	0	0	0				0	-1.2362	0	0
000	2017-11-30t1713	1512083680.66	larva	42.1613	-57.7604	-133.8673	203.5084	32.5044	4692.3773	14891.9336	98684.9583	1833.4371	-1.1424	1252.2897	0.42371	1315.6588	1.0313	1698.0973	-1.46	1685.4932	50942.918	1498.6742	-1.1145	1651.8021	-1.2561	3680479.5	-1.6094	500.3708	157.1558	156.075	228.2803	216.2017	6848.4092	190.7719	0.14481	209.6627	461880.78
000	2017-11-30t2059	1512097214.4	larva	45.9207	-54.001	-130.108	307.7194	39.847	9703.3286	30771.4918	261693.3167	2711.2043	-0.94864	1298.7333	0.17246	1286.0853	0.66931	2453.9177	-1.1325	2433.0779	147235.0625	2058.6595	-0.7653	2374.5024	-0.9135	7784607.5	-1.4132	326.2113	154.0097	154.1499	212.4788	208.2467	12748.7275	187.7004	0.056178	202.1089	923134.06
000	2017-12-01t0126	1512113279.72	larva	50.3833	-49.5384	-125.6454	295.6216	41.7937	8758.9433	27756.6917	235589.9425	1793.4044	-1.584	1148.5746	-0.74909	1152.4595	-0.0049423	1711.0215	-2.0443	1705.6969	94106.1797	1575.5743	-1.8364	1681.6411	-1.9168	6233314.5	-1.9231	278.285	161.5531	161.298	225.135	222.5274	12382.4268	199.1482	0.095219	216.2084	876748.7
000	2017-12-01t0459	1512126013.84	larva	53.9206	-46.0012	-122.1081	462.621	33.9017	11520.9135	36337.2857	242834.8976	3496.1443	-1.0992	1285.0634	-0.68476	1062.4093	-0.46436	3229.708	-1.1935	3199.9421	232538.9688	2769.6185	-0.75928	3110.2634	-1.0278	9222900	-1.892	480.763	131.0766	130.2225	191.4431	184.6446	13783.9023	163.1513	-0.3053	178.367	940736.94
000	2017-12-01t0859	1512140412.93	larva	57.9203	-42.0014	-118.1084	367.364	32.366	9372.1289	29555.4345	207892.2516	4682.0063	-0.89241	1686.641	0.14223	1679.3756	1.0038	3940.5103	-1.0293	3902.4092	232490.1094	2682.7201	-1.2514	3571.6156	-1.0123	9828057	-2.1215	314.692	167.0012	166.4164	225.2881	222.3478	13291.9961	199.8082	0.023101	215.5092	973116.1
000	2017-12-01t1311	1512155574.5	larva	62.1319	-37.7899	-113.8968	476.3288	34.1293	13404.1669	42261.6314	317201.5078	5776.6055	-0.75473	1898.92	0.37924	1869.9177	1.2757	5144.999	-0.61756	5152.8462	427034.9375	3794.592	-0.45026	4745.6445	-0.50434	15762935	-1.9205	322.1557	121.0405	120.8542	184.6267	178.5974	15324.0176	154.6789	-0.57319	170.9813	1004756.94
000	2017-12-01t1659	1512169214.93	larva	65.9209	-34.0009	-110.1078	369.3822	46.3806	12684.4803	40233.0675	380880.5006	4336.8647	-1.4117	2218.5293	0.96733	2185.8721	1.8845	4091.0547	-1.519	4064.7415	323193.3125	3559.05	-1.0328	3991.821	-1.3248	17311184	-2.0654	486.329	156.8068	156.271	232.3249	217.8221	18353.6699	194.1626	-0.12133	212.086	1223563.1
000	2017-12-01t2158	1512187195.48	larva	70.9155	-29.0063	-105.1132	172.9825	25.614	2915.2053	9240.3393	46802.5789	2951.009	-2.0498	2089.546	0.18094	2060.4319	1.2938	2825.0339	-2.5408	2815.3564	53675.6445	2617.1233	-2.3383	2785.1406	-2.4564	3888644.8	-3.3659	304.4365	201.1446	200.1116	268.8552	264.5444	5108.2485	238.1098	0.55229	255.783	374330.12
000	2017-12-02t0059	1512198013.8	larva	73.9206	-26.0012	-102.1081	152.9452	24.5611	2400.597	7626.4437	36469.9726	0	-3.0497	0	-5.7652	0	-3.8303					0	-5.0209	0	-4.4391	0	-3.7895	0	0	0				0	-3.9879	0	0
000	2017-12-02t0459	1512212414.25	larva	77.9207	-22.0011	-98.108	442.4124	45.7793	14650.6051	46281.1247	425537.3515	3287.6338	-2.1944	1571.7288	-1.6929	1610.405	-0.074498	2983.7642	-2.8149	2979.1799	271522.5312	2518.4353	-2.8472	2887.7151	-2.7555	14183280	-2.9967	274.5617	162.97	165.1273	237.9155	233.9253	21650.3105	208.3937	-0.030864	225.2864	1470641
000	2017-12-02t0943	1512229447.24	larva	82.6521	-17.2697	-93.3766	496.0829	46.4815	19292.4643	61051.1504	620964.2528	5493.4404	-1.6892	1981.1545	-0.84759	1912.5557	0.48543	5133.3667	-1.8755	5129.9534	605737.25	3281.2719	-2.3689	4867.1963	-1.7089	23371680	-2.5975	335.9071	131.1769	129.5592	205.8355	198.2173	24288.5938	172.9638	-1.1422	190.5821	1547493.5
000	2017-12-02t1259	1512241214.03	larva	85.9206	-14.0011	-90.1081	431.3575	51.4679	17660.3602	56172.1616	616533.371	4012.634	-2.2132	2193.7427	-0.44622	2131.1875	0.88961	3748.8391	-2.728	3729.6849	404874.625	3446.6377	-2.3509	3657.9961	-2.5935	23677064	-2.7112	325.4893	126.9265	125.9379	199.4036	192.7869	21535.5879	165.3673	-1.6313	183.0056	1369917.2
000	2017-12-02t1659	1512255615.23	larva	89.921	-10.0008	-86.1077	485.5579	51.3507	19644.18	62114.7435	678754.826	6946.997	-1.4486	2770.6152	0.838	2688.0188	2.0089	6521.3296	-1.3712	6499.0503	782559.5625	5249.5022	-0.89754	6292.4941	-1.0851	33230760	-2.2372	367.8473	136.8463	136.217	212.1744	205.4557	25460.9258	177.5251	-1.4692	197.4038	1641334.8
000	2017-12-02t2126	1512271675.03	larva	94.382	-5.5397	-81.6467	551.3309	57.2981	24020.1888	75994.3845	898727.1275	6449.363	-1.6738	2617.9207	0.34145	2510.4888	1.5662	6055.9404	-1.7149	6034.5527	890223.25	5161.8934	-1.0797	5878.5169	-1.4438	38331596	-2.0259	422.9391	166.0712	164.9239	241.6341	235.1559	35520.2109	207.1585	-0.60595	226.1108	2431614.8
000	2017-12-03t0059	1512284417.17	larva	97.9215	-2.0003	-78.1072	618.0002	52.2127	26059.9124	82264.5319	932886.0424	7313.4165	-1.4624	2527.608	0.07934	2322.6924	1.1601	6456.0273	-1.55	6377.5542	1026508.375	5163.8299	-1.1178	6141.4862	-1.3303	40183910	-1.962	323.3962	202.8159	201.9113	274.8211	271.736	43696.5586	244.1718	0.52438	264.3864	3224367
000	2017-12-03t0459	1512298819.04	adult	101.922	2.0003	-74.1067	667.6046	51.0041	27276.2691	86035.678	939346.4917	11086.473	-0.37495	2567.7976	0.14742	1455.0663	-0.62707	9235.2383	-0.087671	8982.1641	1542284.75	6514.2079	-0.021833	8395.8958	0.0077287	42802620	-1.8393	480.8243	170.3421	168.5771	256.6324	252.5471	42857.6172	216.781	-0.53905	241.1128	2839432
000	2017-12-03t0911	1512313961.45	adult	106.1282	6.2065	-69.9005	640.7167	53.2018	26888.905	84797.3032	971955.1961	10167.144	-0.66759	2746.983	0.56716	2436.6057	1.4459	8419.3799	-0.53127	8306.5654	1389197.625	5810.1438	-0.59663	7452.8856	-0.5796	45080736	-1.7021	377.0696	211.1122	210.237	289.0364	284.0829	47691	255.199	0.55452	275.9431	3464562.8
000	2017-12-03t1259	1512327613.9	adult	109.9206	9.9988	-66.1081	676.2818	47.1323	26369.7623	83088.7351	877044.6539	9289.755	-0.93664	2688.7234	0.4801	2250.1982	1.1306	8268.9551	-0.60083	8203.6763	1339570.75	6276.571	-0.18987	7706.9639	-0.41509	43377176	-1.7759	368.5525	215.3027	212.947	312.2437	307.1696	50583.4766	268.6077	0.80793	298.2252	3473478.8
000	2017-12-03t1759	1512345625.6	adult	114.9238	15.0021	-61.1049	716.1856	54.2596	29979.4483	94491.5267	1062135.9207	9731.255	-0.79731	2104.5444	-0.67893	1638.929	-0.0052245	7609.1597	-0.91537	7463.9346	1392476.25	5130.9272	-1.0107	6933.8125	-0.83758	38515268	-1.9984	375.6308	166.6467	163.1127	280.0312	274.9151	51245.7109	221.4695	-0.82604	259.6037	3049800.8
000	2017-12-03t2059	1512356413.75	adult	117.9205	17.9988	-58.1082	690.921	54.4261	30585.4041	96474.3357	1138185.9209	5815.0786	-1.9617	1964.7687	-0.89147	1769.723	0.34151	5134.2681	-2.1609	5094.4868	960108.125	3992.0356	-1.8159	4737.1149	-2.0876	36623290	-2.0572	410.2921	160.2776	158.6695	255.6672	248.8709	47809.7617	214.2731	-1.1259	239.1202	2987574.2
000	2017-12-04t0059	1512370814.28	adult	121.9207	21.9989	-54.108	680.7513	51.121	28865.5724	90995.0668	1045664.0341	7238.4766	-1.5074	2029.1555	-0.62945	1692.65	0.30322	6580.3701	-1.3514	6560.0083	1164725.5	4690.4244	-1.1812	6190.3776	-1.1715	35719224	-2.016	470.3209	229.2039	224.9709	365.3193	359.8734	64661.5156	293.3692	0.90966	341.4751	4034676.8
000	2017-12-04t0543	1512387856.69	adult	126.6547	26.7329	-49.374	679.8424	51.4453	27066.2166	85279.0222	939498.1179	9632.17	-0.77008	1805.3915	-0.9311	1291.3701	-0.38817	8019.4233	-0.56491	7907.2583	1331224.25	4592.6175	-1.1243	7028.0181	-0.61604	29864786	-2.2318	447.236	196.4989	193.3493	353.3879	349.0376	58662.3867	283.9114	0.41303	331.4869	3250484
000	2017-12-04t0859	1512399614.17	adult	129.9207	29.9989	-46.108	659.1905	49.3451	24946.4082	78593.9126	812037.4406	7640.933	-1.3167	1425.4475	-1.5892	1132.3547	-0.62703	6217.0137	-1.3989	6173.48	951203.0625	3471.9645	-1.8368	5517.8029	-1.3894	21769434	-2.6047	461.9808	204.0445	199.3393	377.0948	371.4629	57695.5117	300.8593	0.65878	350.5722	3116167.5
000	2017-12-04t1259	1512414019.37	adult	133.9221	34.0004	-42.1066	470.2282	123.9581	25009.4699	83482.8272	1444945.1195	5335.4736	-1.9222	1123.7739	-2.0561	839.7218	-1.1463	4451.3481	-2.1749	4379.3672	681056.25	2936.4445	-2.0898	4034.3175	-2.1004	17173514	-2.7375	360.3652	157.8931	151.4549	304.2534	300.3804	46550.7656	244.0884	-0.8194	285.7085	2412922
000	2017-12-04t1727	1512430116.38	adult	138.3935	38.4717	-37.6352	623.6492	59.837	27958.1948	88247.3041	1068217.6582	7821.157	-1.1767	1418.3151	-1.3077	1005.0634	-0.65934	6073.6577	-1.3207	5875.7031	1038595.4375	3725.3445	-1.3986	5313.0375	-1.312	24163834	-2.1781	525.1623	233.6175	227.44	412.2386	404.9958	70492.7969	346.5646	1.1823	390.9651	3980142
000	2017-12-04t2059	1512442814.19	adult	141.9207	41.9989	-34.108	587.6276	56.3293	25036.7724	79016.8039	926069.5686	5555.0977	-1.7585	1172.0887	-1.6993	880.6481	-0.85269	4441.0439	-2.0183	4276.583	679479.75	3037.8538	-1.7789	3855.4789	-1.9992	17921236	-2.4251	484.8274	186.0758	182.0063	354.97	349.9738	54310.4141	284.6496	-0.25381	332.1365	2845098.5
000	2017-12-05t0059	1512457214.12	adult	145.9206	45.9989	-30.1081	741.0724	56.0855	31941.9594	100797.3359	1151652.7856	7159.357	-1.2805	1262.2408	-1.4019	859.0434	-0.8109	5368.9448	-1.5095	5154.1289	1046944.25	3315.0399	-1.4801	4629.1356	-1.5092	24582140	-1.9164	647.1286	236.3119	231.2887	467.3719	452.9611	91137.5156	338.5361	0.58145	412.415	4602173.5
000	2017-12-05t0511	1512472336.39	adult	150.1213	50.1995	-25.9074	653.3709	52.7609	28228.4722	89064.7947	1040916.6288	8964.837	-0.75301	1338.9966	-1.127	903.1109	-0.60617	5802.0269	-1.2322	5456.3369	1003750.6875	3487.5529	-1.2538	4798.6748	-1.336	23044132	-1.8845	646.9023	271.5091	251.7612	496.1768	483.5856	85838.5781	398.7072	1.3985	459.0113	4672672
000	2017-12-05t0859	1512486016.67	adult	153.9214	53.9996	-22.1073	641.6125	55.0701	28352.9475	89460.9575	1082430.9389	6896.0557	-1.278	1248.6104	-1.2236	839.9021	-0.68296	4816.2881	-1.6196	4621.1982	833217.875	3086.2269	-1.4473	4150.3847	-1.5992	21578484	-1.8689	814.1801	276.0834	252.1037	523.5947	509.1105	90581.8906	414.7754	1.3923	480.8269	4771274
000	2017-12-05t1359	1512504007.89	adult	158.9189	58.9972	-17.1098	576.3351	54.9512	24848.3084	78596.22	912057.0466	5436.1777	-1.6364	1265.5632	-1.0833	943.3303	-0.30235	4524.1616	-1.6717	4411.6709	687672.5625	2905.1787	-1.4793	4032.3965	-1.5757	19177080	-1.9018	627.3129	289.3944	261.1251	536.5402	527.0826	81554.1016	443.4621	1.4419	509.3739	4385193
000	2017-12-05t1731	1512516774.98	adult	162.4653	62.5436	-13.5634	592.1575	55.0926	25723.2359	81254.3574	960233.3	5324.745	-1.6435	1221.4048	-1.1248	921.6331	-0.29301	4190.0718	-1.7753	4056.0034	657841.25	2772.1567	-1.5211	3658.3421	-1.7228	19176056	-1.8383	705.5196	289.2747	259.6107	547.7415	540.1192	85995.4219	444.0888	1.2062	514.7348	4541613
000	2017-12-05t2059	1512529213.78	adult	165.9205	65.9988	-10.1081	577.4823	53.6187	24986.002	78967.0211	923976.6786	5797.1724	-1.4845	1222.3507	-1.062	929.0952	-0.19663	4511.564	-1.5751	4400.0718	690269.25	2742.5402	-1.487	3751.0369	-1.6215	18632292	-1.8063	671.1524	294.0375	261.603	557.1274	546.1492	85240.5	458.7433	1.1972	526.3076	4482014
000	2017-12-06t0143	1512546281.55	adult	170.6616	70.7398	-5.3671	519.8837	56.1837	21192.9154	67172.2654	760666.2087	5230.011	-1.6081	1311.7595	-0.76849	1070.1146	0.34551	4404.6597	-1.566	4418.3672	572605.75	2798.0371	-1.38	3748.0104	-1.5604	16979416	-1.8442	674.8451	314.5307	289.4309	581.7288	576.4147	75624.7422	489.6094	1.3216	554.7396	4071285.8
000	2017-12-06t0512	1512558791.41	adult	174.1366	74.2148	-1.8921	556.5646	56.5738	23372.2193	73804.7905	847551.1621	5398.9336	-1.5303	1261.6715	-0.84571	1000.4129	0.19178	4306.1392	-1.5712	4325.1108	615777.875	2807.5165	-1.3283	3630.2392	-1.5823	18004052	-1.7308	688.517	313.3779	277.4723	608.1123	600.6024	86960.0625	501.6583	1.3075	577.4022	4471902
000	2017-12-06t0859	1512572414.79	dead	177.9208	77.9991	1.8921	513.1415	56.9902	21513.5063	68156.0201	778792.0174	4869.0527	-1.6524	1321.9459	-0.63755	1096.4016	0.58727	4144.1714	-1.6143	4085.8047	547030.625	2893.1893	-1.2148	3698.1938	-1.5006	17363760	-1.7397	707.6269	326.3632	290.7617	627.3096	620.766	82804.8672	533.581	1.5189	600.1606	4286781
002	2017-11-28t1808	1511914218.34	egg	-1.5	-77.3388	-228.8415	343.1353	24.5847	6275.8327	19769.3161	100183.3881	2199.8413	9835.2503	940.6576	4.2159	850.0345	4.0328	1969.9492	8887.279	1953.0997	78797.9688	1526.8075	5.706	1869.0174	7.0121	3730648	397086.9169	1910.8895	685.6016	616.3985	1744.3281	1748.513	69773.125	1311.3447	7.1535	1632.8797	2719095.8
002	2017-11-28t2108	1511925018.46	larva	1.5	-74.3388	-225.8414	353.9626	44.3229	7726.4305	24687.793	153340.3534	2242.9614	10561.9612	901.4017	3.6724	742.5295	3.1431	2051.2654	9187.6258	2019.1769	100512	1619.0364	5.1045	1959.3397	5.8299	4375404	418628.7291	2288.115	625.6549	400.3592	1979.3656	1948.687	96988.9141	1456.1534	8.0191	1822.5952	3036928.5
002	2017-11-29t0059	1511938846.04	larva	5.341	-70.4978	-222.0004	347.1769	42.4988	7437.3166	23682.8407	146823.7644	2504.4292	13893.1501	923.8086	3.2722	755.6518	2.6867	2189.325	10010.6085	2134.968	102898.2734	1692.6532	4.3431	2035.0491	4.6485	4316034	3.6582	2472.0405	649.1009	413.2198	2081.6379	2037.6318	97836.9844	1502.7437	8.3782	1914.2038	3032599.5
002	2017-11-29t0526	1511954889.85	larva	9.7976	-66.0412	-217.5438	343.8759	43.6431	7357.8492	23475.7602	145329.343	2401.8972	4.0789	943.0585	2.8099	778.0929	2.2427	2140.2515	10.5908	2108.002	100591.8203	1671.2781	3.3621	2013.5855	3.4309	4359759.5	1.6935	2201.3953	662.6288	453.0266	1966.5254	1962.1101	92426.6953	1450.7392	8.2018	1822.1215	3063333
002	2017-11-29t0859	1511967646.35	larva	13.3411	-62.4977	-214.0003	341.3051	43.1724	7288.424	23242.6938	144603.8039	2532.7349	2.6239	958.5934	2.4601	784.7223	1.8837	2224.5623	5.7647	2198.4044	102329.8672	1746.5825	2.8727	2071.8898	2.7812	4390358	0.95987	2366.6934	678.2248	437.8658	2112.4272	2101.0492	97171.6562	1528.9757	8.7896	1975.5446	3106269.5
002	2017-11-29t1259	1511982046.76	larva	17.3412	-58.4976	-210.0002	349.42	45.1005	7547.1183	24106.1971	152455.0377	2539.8796	1.6429	967.7656	2.0511	795.6595	1.5217	2262.2246	3.571	2219.7627	108586.7812	1744.2501	2.2111	2105.8537	2.1166	4577531.5	0.4282	2441.8552	684.855	443.3682	2162.2556	2150.8236	103788.2734	1555.1943	9.1141	1986.5754	3239364.2
002	2017-11-29t1720	1511997750.56	larva	21.7034	-54.1354	-205.6381	333.5982	39.512	6483.6807	20631.6709	117495.9652	2538.1733	0.94548	1014.1801	1.7439	875.4558	1.3843	2282.6775	2.1761	2263.3301	93589.7734	1735.9744	1.5576	2146.9322	1.5071	4156110	-0.12629	2353.9648	732.2582	569.9013	2082.9045	2066.5295	85399.0859	1514.7197	9.0626	1977.5508	3000794.2
002	2017-11-29t2059	1512010846.62	larva	25.3412	-50.4976	-202.0003	288.9321	35.9818	8230.7817	26086.8368	202520.1801	1275.7468	-0.43666	685.1513	0.26413	697.3676	0.47997	1164.2655	-0.13531	1157.0277	59377.5391	1041.6302	-0.12782	1131.7905	-0.31632	3494271.8	-0.55617	314.5507	110.9761	109.9615	184.5657	172.7932	9412.8486	142.7509	0.15883	162.9965	565978.06
002	2017-11-30t0158	1512028820.38	larva	30.3339	-45.5049	-197.0076	308.6253	21.8352	4476.2467	14092.4858	61215.5666	2596.7864	0.087943	1127.341	1.2308	1138.6036	1.4763	2390.6179	0.59924	2367.5425	69327.9219	1839.2529	0.64887	2251.6277	0.55964	3255760.5	-0.94629	2433.9631	875.0428	915.4946	2262.8965	2248.2363	65624	1648.1038	10.4889	2149.6158	2527123.5
002	2017-11-30t0520	1512040952.93	larva	33.704	-42.1348	-193.6374	338.63	23.3628	5503.9902	17330.7091	80318.1195	2727.8843	-0.093385	1096.2832	0.79194	1032.783	0.86382	2409.9878	0.13774	2371.0161	86759.5625	1884.7392	0.34623	2248.7396	0.19801	3868783.5	-1.062	2818.586	835.8409	767.3102	2357.8408	2307.8839	84882.2734	1680.5568	10.9936	2204.8125	2949682.8
002	2017-11-30t0859	1512054047.41	larva	37.3414	-38.4974	-190.0001	285.5766	29.2143	4625.7973	14644.0029	67301.2486	2531.7896	-0.46002	1105.8228	0.46167	1098.3357	0.76777	2265.073	-0.45562	2231.6805	67952.1875	1774.7845	-0.20029	2155.9833	-0.26021	3272129.5	-1.3495	2419.416	862.2712	864.0168	2157.6409	2147.6482	64729.2266	1595.8558	10.7077	2000.7588	2551460.5
002	2017-11-30t1342	1512071065.25	larva	42.0686	-33.7702	-185.2729	275.3876	43.6034	9063.5053	28791.238	264354.2618	2308.0173	-0.89656	1070.0548	-0.13411	1035.7391	0.2207	2125.7502	-1.0702	2101.6459	119042.0156	1676.9888	-0.85429	2015.0665	-0.88058	5968766	-1.3196	320.9279	157.0457	156.1019	219.5854	213.0306	12296.7832	190.5275	0.14373	206.9348	876000.9
002	2017-11-30t1713	1512083714.14	larva	45.5822	-30.2567	-181.7593	311.879	23.9977	4585.0305	14449.6977	60678.4398	2696.9978	-0.9351	1125.8453	-0.32577	1137.1829	0.26752	2334.3193	-1.2025	2324.6295	70029.5781	1821.8833	-1.0424	2192.7458	-1.0523	3333628	-1.8931	2496.3833	899.8168	949.2953	2262.5625	2260.9816	67876.875	1666.8309	12.5917	2119.7164	2664357.5
002	2017-11-30t2059	1512097247.86	larva	49.3415	-26.4973	-177.9999	314.055	24.2034	4640.5772	14625.5588	61867.4192	2465.9353	-1.2539	1129.7626	-0.70206	1151.1339	0.054286	2314.781	-1.516	2325.0488	69443.4297	1827.1629	-1.4226	2194.9235	-1.3889	3376860.5	-2.1385	2521.0151	905.4869	953.5364	2289.3142	2276.4275	68679.4297	1645.0828	13.2884	2121.8897	2706500.5
002	2017-12-01t0126	1512113313.13	larva	53.8041	-22.0347	-173.5374	403.1793	64.2184	19828.0669	63163.1357	840455.2243	0	-2.4166	0	-4.5764	0	-3.4024					0	-3.983	0	-3.5162	0	-2.7546	0	0	0				0	-1.936	0	0
002	2017-12-01t0459	1512126047.34	larva	57.3414	-18.4974	-170.0001	533.1722	38.8924	17081.0402	53858.8267	461504.2295	6172.3975	-0.32888	1733.5248	0.33912	1580.8842	0.7686	5093.6616	-0.22913	5072.2578	539928.125	3588.0857	-0.18739	4515.3294	-0.24475	18238414	-1.338	315.9075	150.872	149.5288	235.2061	230.9208	24931.8438	198.2343	0.011035	221.2161	1587323.9
002	2017-12-01t0859	1512140446.42	larva	61.3411	-14.4977	-166.0003	617.8382	62.2543	28283.1616	89694.4588	1137184.6614	7354.0615	-0.18185	294.3303	-4.3024	0	-3.6748	5918.5586	-0.07666	5831.0376	1023910.625	2564.6984	-1.6808	5238.4424	-0.08169	5068956	-2.7446	255.0779	22.8501	0	154.0486	150.7556	26650.3984	122.0948	-0.95207	142.7107	393525.2
002	2017-12-01t1311	1512155607.95	larva	65.5527	-10.2862	-161.7888	680.6651	55.1698	28356.1321	89593.609	981072.6661	4739.297	-1.2659	1536.1173	-0.97399	1334.4824	-0.29973	4220.7969	-1.4199	4182.7695	734418.6875	3376.7349	-1.1873	3988.621	-1.3008	26613232	-1.3187	387.1187	131.4693	129.3634	213.9441	205.3635	37226.2812	174.9666	-0.38309	197.6618	2277706
002	2017-12-01t1659	1512169248.52	larva	69.3417	-6.4971	-157.9997	647.5313	48.3431	23597.6947	74454.0723	724349.4055	9947.931	0.17063	2661.09	1.9107	2644.0117	2.8396	7628.6724	0.22708	7513.5391	1106157.5	5887.6396	0.97273	7072.3451	0.49897	38497990	-0.72939	308.6967	184.5521	183.5561	252.5659	250.0526	36622.0625	223.3405	0.30841	241.7299	2669915.5
002	2017-12-01t2158	1512187228.96	larva	74.3363	-1.5025	-153.0052	570.5544	46.458	18552.6056	58444.9874	537336.7651	6946.555	-0.96977	2629.407	1.3976	2745.3003	2.7781	5906.7607	-1.0425	5855.7568	679277.5	4790.8264	-0.49006	5641.4216	-0.78268	30001534	-1.6982	312.9076	189.5771	189.2508	253.1151	249.0517	29108.2383	226.7194	0.37915	242.3901	2163075
002	2017-12-02t0059	1512198047.32	adult	77.3414	1.5025	-150.0001	518.6337	51.19	20215.2908	63834.1175	681780.2281	5597.4165	-1.4886	2379.7456	0.49735	2428.406	1.8634	5170.0493	-1.6132	5138.1189	641086.125	4394.0322	-1.0698	5010.2783	-1.366	29458872	-1.9208	485.7887	190.3869	189.5295	255.157	249.9712	31639.4648	228.0676	0.4202	243.9533	2356799
002	2017-12-02t0459	1512212447.73	adult	81.3415	5.5027	-146	766.7552	51.5708	33635.574	106060.8342	1226871.7986	10284.183	-0.25177	2644.0684	0.92148	1885.0522	0.44802	8773.9736	0.11761	8713.7822	1798664.5	6661.8553	0.75039	8190.9083	0.43106	54176960	-0.50015	381.882	150.6954	151.6471	243.3433	237.682	49885.3828	203.9625	-0.22701	228.5881	3087748.8
002	2017-12-02t0943	1512229480.62	adult	86.0728	10.234	-141.2686	493.2641	82.4073	28963.0524	93767.8456	1443347.4036	6584.773	-1.4624	722.9201	-4.1693	0	-3.8077	5286.6821	-1.9154	5277.5	930456.0625	3530.8994	-2.2797	4594.9092	-2.0122	12680742	-3.4304	236.8248	44.2125	0	177.3472	174.0763	31213.0977	143.1936	-2.3517	165.643	775531.75
002	2017-12-02t1259	1512241247.65	adult	89.3415	13.5026	-138	775.391	64.9508	43681.2917	138206.733	2026757.1855	13279.691	0.41995	1396.0055	-2.5515	0	-3.7904	9891.7402	0.42331	9572.6162	2621311.25	6943.0591	0.60928	8958.3752	0.5871	36952264	-1.9804	318.4267	65.6348	0	228.2777	223.9279	60493.5859	184.5471	-1.2024	212.9976	1737352
002	2017-12-02t1659	1512255648.83	adult	93.3418	17.503	-133.9997	472.3465	48.6404	18376.9398	58106.8928	607212.794	7310.251	-1.4087	3450.8682	2.376	3685.236	4.0623	7014.5576	-1.1937	6993.2622	792645	6055.5956	-0.29783	6864.6781	-0.82251	38767052	-1.9845	356.1662	189.7489	189.3424	260.4196	256.7578	29427.4141	231.9665	0.28575	249.1174	2131639.5
002	2017-12-02t2126	1512271708.65	adult	97.8028	21.964	-129.5386	890.9379	56.6282	42153.8537	132783.1113	1677021.3055	9272.153	-0.88029	3041.5198	1.2933	2737.3313	2.0277	8036.5293	-0.70401	7920.6812	2065388	6785.3447	0.25232	7691.669	-0.37828	77957190	0.38597	699.3902	128.7445	126.6073	214.8163	208.602	55207.7969	174.4451	-1.8275	198.7192	3299849.5
002	2017-12-03t0059	1512284451.36	adult	101.3425	25.5037	-125.999	789.4113	59.7069	37438.5697	118042.1501	1500915.2172	15200.514	0.85732	3734.3582	2.8436	3419.4053	3.4374	11413.3066	1.0833	11238.2271	2602234	8518.9387	1.6456	10442.8108	1.2621	85023864	0.75991	410.4641	186.409	188.5021	275.1632	269.3928	62737.2031	237.7245	0.17618	259.4641	4244160
002	2017-12-03t0459	1512298854.53	adult	105.3434	29.5046	-121.9981	688.0245	55.2632	27920.3379	88174.1963	991570.4271	9362.809	-0.90752	3719.5112	2.755	4067.6121	4.7894	8293.4834	-0.60402	8228.9805	1418185.625	6814.2195	0.21545	7808.0461	-0.36397	63473460	-0.5843	749.222	167.1563	161.9814	269.6269	263.1239	46106.1953	230.1888	-0.22051	254.7609	2852523
002	2017-12-03t0911	1512313994.94	adult	109.549	33.7102	-117.7924	870.4518	83.0421	53756.2106	171295.0248	2727044.2621	10510.274	-0.56787	971.5782	-3.2982	0	-3.4846	8864.1387	-0.28564	8720.834	2871981	6380.9736	-0.10962	8296.0479	-0.062028	31458730	-2.4987	354.8088	47.2707	0	260.1975	255.5808	84304	196.526	-1.4254	239.2351	1530579.1
002	2017-12-03t1259	1512327647.39	adult	113.3414	37.5026	-114.0001	786.0436	57.739	35712.3083	112510.4581	1408054.5526	10246.146	-0.64801	3292.5693	1.8241	3202.0833	3.1385	8220.1758	-0.61067	8035.3696	1791998.25	6424.424	-0.042619	7546.228	-0.49568	71544240	-0.050927	357.0141	187.029	184.2623	288.7405	284.386	62945.4375	241.5022	-0.16636	272.9331	4063953
002	2017-12-03t1759	1512345659.28	adult	118.3447	42.5059	-108.9968	952.7469	60.0055	42675.3042	134574.8248	1640752.2565	12447.673	0.026386	2988.6042	1.2764	1972.5059	0.77239	9851.9268	0.28153	9516.9434	2561501	7523.0023	0.87886	8845.8917	0.31847	77703710	0.40784	430.6592	157.3518	156.3418	244.1087	239.216	63468.2656	206.083	-1.3699	230.1528	4091146.2
002	2017-12-03t2059	1512356447.49	adult	121.3414	45.5026	-106	598.5235	59.6096	28878.181	91472.0383	1157102.0445	8786.384	-1.0534	3388.7036	2.1739	3543.4998	4.1134	8136.4688	-0.57155	8128.8403	1432018.5	6618.1494	0.24296	7752.4004	-0.285	59475136	-0.61964	336.2248	168.877	168.3639	236.8304	233.4078	41682.1484	207.8231	-1.3933	225.4176	2963960
002	2017-12-04t0059	1512370847.88	adult	125.3415	49.5027	-101.9999	882.5113	62.0368	44756.4655	141124.1748	1902451.6464	14126.502	0.53418	2894.0715	1.2514	1238.9256	-0.5378	10886.2188	0.84104	10565.4033	2961051.5	8023.0547	1.3481	9707.9789	0.86748	78602984	0.60833	434.5228	142.533	138.5201	251.1641	245.278	68316.6406	200.0773	-1.6796	233.1037	3871196.5
002	2017-12-04t0543	1512387890.47	adult	130.0756	54.2368	-97.2659	701.7189	60.7886	34357.6361	108560.7059	1401324.2272	12709.275	0.13542	3622.65	2.8828	3217.7085	3.8448	11167.2656	1.008	11040.5	2333958.5	8626.973	1.87	10369.7292	1.2786	75597460	0.56106	347.7073	192.9702	191.7637	305.1853	301.0671	63783.7188	259.9735	-0.32355	290.5772	4026901.5
002	2017-12-04t0859	1512399647.98	adult	133.3416	57.5027	-93.9999	770.87	60.6964	36699.1029	115809.65	1478219.0405	11621.205	-0.15856	2989.9866	1.7031	2494.4927	2.445	10782.3213	0.84423	10686.9795	2415240	7313.6399	0.9969	10251.9144	1.2445	66733510	0.13683	447.8304	196.3126	195.3319	300.7566	296.1998	67369.4844	257.4937	-0.50057	285.4764	4381501.5
002	2017-12-04t1259	1512414053.52	adult	137.3431	61.5043	-89.9984	781.328	60.6823	41816.1455	132080.447	1850385.1489	10470.931	-0.45332	2660.5706	1.1741	1806.0394	1.1012	8953.4854	0.018619	8808.0342	2274185.25	6743.8138	0.68859	8332.6408	0.26919	67440140	0.30051	397.2763	220.3634	218.2075	322.4384	317.678	81899.3594	274.0058	-0.28892	304.3954	5585772.5
002	2017-12-04t1727	1512430150.34	adult	141.8144	65.9756	-85.527	864.6178	80.915	56476.0802	179115.4344	3020090.6375	10056.714	-0.53139	263.6497	-3.5581	0	-2.8924	7034.6919	-0.81066	6762.8164	2398830	2262.4555	-2.3229	5844.9325	-0.95974	8989928	-2.9466	512.3201	19.4802	0	285.6227	273.2394	97397.3281	163.108	-2.6445	235.796	664236.8
002	2017-12-04t2059	1512442847.91	adult	145.3415	69.5027	-81.9999	790.4333	62.8164	39234.0429	123837.6732	1682706.5115	10188.478	-0.46576	3022.4927	2.2177	2519.6283	3.1367	9109.0381	0.21037	9054.4258	2177060	7323.9522	1.3002	8679.5692	0.58629	72026000	0.82426	437.8636	198.947	197.469	305.8911	300.6	73107.9844	257.54	-0.89506	288.5761	4740906.5
002	2017-12-05t0059	1512457247.98	adult	149.3416	73.5027	-77.9999	853.4121	62.4876	42847.2196	135180.1345	1804229.5268	16883.016	1.3769	3257.5823	2.8833	1954.4465	1.9829	12185.3125	1.6956	11691.79	3180366.5	8806.7967	2.4512	10943.2425	1.8344	84778580	1.7074	550.6816	225.3758	219.7397	382.1687	374.8577	99746.0312	304.9631	-0.18218	353.6494	5865405
002	2017-12-05t0511	1512472370.25	adult	153.5422	77.7034	-73.7993	826.974	56.1192	40271.8632	127028.2665	1621731.8698	12566.014	0.25442	2877.8096	2.2742	1981.7355	2.2687	9303.3447	0.44552	9065.9336	2279319.5	7208.2035	1.4605	8500.8841	0.65422	70417120	1.0182	520.0029	222.0943	217.0299	348.1505	342.9632	85296.875	290.6219	-0.57477	328.2937	5434425
002	2017-12-05t0859	1512486050.25	adult	157.3422	81.5034	-69.9993	776.778	64.1153	40855.9188	128900.7261	1806188.719	9940.647	-0.41702	2536.6511	1.7003	2028.0101	2.6002	7489.7593	-0.32043	7351.3628	1857460.25	6063.6729	0.7613	7096.2081	0.0020507	62875972	0.70668	454.9176	229.3324	227.9799	332.9878	328.7616	82580.9766	290.1548	-0.68421	317.2861	5684462.5
002	2017-12-05t1359	1512504041.88	adult	162.3399	86.501	-65.0016	902.454	64.3218	46666.6368	147188.8224	2027909.7467	11402.082	0.045731	2671.0105	2.2328	1709.3182	1.9738	9837.4424	0.88027	9791.314	2793833.5	7233.7653	1.7764	9219.3512	1.2365	75651030	1.6934	562.6606	212.1079	209.636	375.7718	362.3806	106719.1875	291.6037	-0.77604	339.4031	6007531.5
002	2017-12-05t1731	1512516808.6	adult	165.8862	90.0473	-61.4553	804.3373	64.9938	40458.2846	127550.6802	1747680.7345	8442.318	-0.74023	2762.3293	2.6314	2193.3745	3.6188	7936.7754	0.056931	7926.217	1952446.75	6615.2978	1.4387	7640.9064	0.47517	67889770	1.3567	467.9721	239.092	236.0083	352.1323	347.7363	86624.5547	303.0498	-0.70925	336.2707	5876164
002	2017-12-05t2059	1512529247.88	adult	169.3415	93.5027	-57.9999	569.9013	63.5889	29223.2614	92742.4561	1261059.4541	7446.6484	-0.98638	2293.4578	1.6452	1833.8809	2.7146	6761.8188	-0.44096	6689.0869	1203603.75	5560.3237	0.73839	6483.2581	-0.081988	40711170	-0.29247	388.0294	166.1674	159.4902	315.7852	306.1024	56209.7656	244.1342	-1.4635	289.6061	2949638.2
002	2017-12-06t0143	1512546315.59	adult	174.0826	98.2437	-53.2589	1057.0613	60.2928	48019.2569	151255.46	1947193.0475	12921.362	0.65024	2599.6719	2.6367	1365.0854	1.4066	10098.1045	1.2877	9859.2217	2958744.75	7710.8874	2.5902	9266.4733	1.5617	76009210	2.2919	2046.8065	255.3741	209.1942	1535.0942	1498.2203	449782.625	456.5172	0.81418	1361.7103	7466628
002	2017-12-06t0512	1512558825.54	adult	177.5575	101.7187	-49.7839	840.1238	61.0517	40951.8198	129079.0025	1697557.6123	13736.096	0.93942	2743.3503	3.1756	2088.7299	4.0053	10688.0557	1.6644	10338.376	2661325.75	7089.1692	2.207	9601.6691	1.8304	68309420	1.9232	530.0352	199.6206	191.5154	378.2516	373.4426	94184.6562	296.7415	-0.9998	353.847	4970553
002	2017-12-06t0859	1512572448.82	adult	181.3418	105.503	-45.9997	1091.8415	59.0759	46295.7752	145873.6226	1739522.0677	11180.311	0.24282	2353.5903	2.2901	1322.2408	1.4797	9515.3193	1.1536	9367.6377	2692835.5	7032.7983	2.2902	8861.2621	1.4978	66467748	1.9804	2883.053	293.7844	212.2689	1958.9099	1845.1781	554371.5	1030.8556	6.5767	1612.7238	8296765
002	2017-12-06t1327	1512588581.09	adult	185.823	109.9842	-41.5185	839.5989	63.2845	43581.5121	137462.832	1914345.4063	9425.959	-0.22255	2332.8923	2.4053	1580.6918	2.5647	8420.0137	0.66942	8379.7334	2231303.5	6326.1724	1.8237	7837.8721	0.99702	61684010	1.8314	532.3839	245.0903	244.1977	380.5439	374.6519	100844.125	320.4054	-0.90244	358.8111	6480431.5
002	2017-12-06t1801	1512605010.29	adult	190.3866	114.5478	-36.9548	955.0933	74.2557	44510.7553	140675.9312	1912896.0464	10130.257	0.046649	1959.4689	1.4575	945.3375	0.23867	8133.605	0.59582	7996.0557	2204207	5909.8387	1.5868	7530.0223	0.9038	53076132	1.3413	2698.0242	335.7211	258.5014	1856.5531	1777.9066	503125.875	980.8303	5.6611	1607.5017	9093678
002	2017-12-06t2109	1512616265.21	adult	193.513	117.6742	-33.8284	658.4736	81.6437	37266.3138	118700.4068	1781053.6785	10020.06	0.053874	2274.883	2.5453	1120.0422	0.98469	8720.4326	0.95804	8633.4692	1970817.75	6479.9968	2.1869	8146.3471	1.3342	51335012	1.3306	572.6099	234.8733	231.4965	450.3223	444.7755	101772.8359	367.392	-0.57247	426.7231	5300151
002	2017-12-07t0144	1512632754.15	adult	198.0933	122.2544	-29.2482	834.3816	57.0836	40229.1603	126859.1646	1607751.9095	6774.0664	-0.89349	1757.1403	1.0479	1152.066	1.2179	6013.3989	-0.41823	5930.8862	1473282.75	4598.2134	0.58378	5670.9123	-0.084088	42956810	0.77117	630.8883	212.9996	208.5474	399.5319	392.2401	97885.3125	326.7371	-1.0571	375.9204	5207200
002	2017-12-07t0511	1512645212.42	adult	201.5539	125.7151	-25.7875	878.6585	56.9463	40154.8927	126754.7267	1569499.5624	5897.2754	-1.1339	1623.1945	0.69172	1138.484	1.2441	5055.4683	-0.89833	4971.7915	1238589.75	3871.5633	-0.036469	4750.4189	-0.60561	39685480	0.5956	534.837	241.1035	232.1601	409.7874	406.4128	100397.9062	342.9859	-0.95783	387.4392	5894740
002	2017-12-07t1000	1512662509	adult	206.3585	130.5197	-20.9829	553.624	71.7658	26296.1908	83985.6743	1103260.0343	4628.451	-1.4932	1559.2593	0.58893	1210.4503	1.7086	4280.1333	-1.2806	4252.0781	689101.5	3497.8315	-0.32512	4116.3027	-0.94972	24966860	-0.77761	551.7323	239.919	230.4126	426.9617	418.9936	68740.8281	353.0697	-0.94277	399.7787	3841582.8
002	2017-12-07t1340	1512675753	adult	210.0374	134.1986	-17.3041	807.9588	57.5222	37034.3615	116962.4153	1448578.0726	5393.8335	-1.2162	1542.3472	0.62352	1148.6938	1.5327	4563.6172	-1.088	4484.0049	1031377.5	3597.7279	-0.16764	4288.9634	-0.79724	34795350	0.42782	533.8252	242.7553	231.6108	422.5573	416.2627	95497.9609	355.9344	-0.97757	402.3567	5476559.5
002	2017-12-07t1659	1512687653.37	adult	213.343	137.5042	-13.9984	855.4955	55.8016	36973.2856	116470.1639	1366007.9667	5496.6147	-1.1522	1489.9996	0.50819	1061.298	1.1955	4711.1484	-0.9718	4633.0981	1064719.5	3535.8004	-0.17813	4417.7677	-0.67317	33590550	0.43493	621.5276	248.5606	235.8965	426.9528	421.4315	96491.3359	368.8136	-0.91127	408.3588	5603550
002	2017-12-07t2059	1512702050.13	adult	217.3421	141.5033	-9.9993	718.7484	55.1077	33154.6271	104758.3298	1270699.5426	5077.0674	-1.2519	1621.3018	1.1886	1352.1775	2.9041	4579.1343	-1.009	4511.2798	924985.125	3708.4885	0.077864	4355.9744	-0.66502	32732460	0.53514	583.3153	243.233	232.5504	447.0047	440.8218	90294.9531	375.5746	-0.91485	426.3543	4910631
002	2017-12-08t0059	1512716447.87	adult	221.3415	145.5027	-5.9999	712.9336	55.6159	32564.2063	102780.7034	1239944.2954	5139.998	-1.1933	1665.3096	1.569	1399.3638	3.4271	4632.8975	-0.93739	4605.458	921946.625	3754.8385	0.20895	4444.2888	-0.55365	33023088	0.87331	564.6509	254.4192	242.3375	456.5612	451.9362	90855.6875	389.7778	-0.84951	435.6174	5045132.5
002	2017-12-08t0459	1512730847.8	adult	225.3415	149.5027	-1.9999	680.8434	56.2523	30661.6578	96828.844	1159828.2813	5307.635	-1.0981	1733.4973	2.142	1538.6536	4.6121	4744.292	-0.82875	4678.2666	887182.625	3815.9387	0.3669	4504.4415	-0.4581	32373062	1.2178	569.8371	263.5152	252.1979	463.3326	458.263	86643.2031	402.8373	-0.79574	445.0752	4921146.5
002	2017-12-08t0859	1512745247.4	dead	229.3414	153.5026	1.9999	692.1582	55.5386	30523.6015	96400.9932	1135211.0553	5103.653	-1.127	1755.432	2.5854	1592.406	5.4273	4657.5322	-0.8388	4620.7834	866301	3789.3155	0.42904	4444.8496	-0.44558	32636992	2.4703	621.1072	271.9193	262.3352	476.11	468.6768	88556.4531	411.5593	-0.78251	454.3505	5055523.5
003	2017-11-28t1808	1511914232.27	egg	-1.5	-77.339	-232.8423	168.4452	63.907	7507.5336	24902.7822	307608.5977	568.5996	5092.6881	409.8694	2.2156	412.2755	2.2072	520.6597	5459.5574	518.1888	23950.348	478.9898	2.8365	505.933	3.3751	1878431.4	321335.2006	333.3841	135.5395	133.0356	228.4995	221.644	10510.978	186.7293	0.91025	211.9161	621177.6
003	2017-11-28t2108	1511925032.54	larva	1.5	-74.3389	-229.8422	157.8662	58.5763	6561.2792	21801.055	251171.1378	547.1245	4802.6222	408.2237	1.8473	408.6458	1.8042	515.1692	5172.1028	511.7401	21121.938	471.7593	2.1726	501.7191	2.4213	1639834.8	292542.5399	302.0485	139.8524	136.7619	235.1441	229.2933	9640.91	191.2659	0.88639	217.5961	561787.25
003	2017-11-29t0059	1511938860.22	larva	5.3411	-70.4979	-226.0012	157.9469	58.5364	6491.4821	21517.0059	245534.247	562.3049	4770.2116	418.8301	1.4416	420.1059	1.3987	525.5476	4855.9453	522.3533	21021.902	482.3518	1.4849	511.4431	1.5354	1664849.8	2.3372	275.7565	145.2182	142.7563	232.7894	227.4881	9311.576	193.4998	0.83583	220.6318	577242.4
003	2017-11-29t0526	1511954904.01	larva	9.7977	-66.0413	-221.5446	163.6318	58.7679	6808.8856	22568.7113	261250.0996	588.2059	0.9469	429.5665	0.98663	431.2714	0.96818	534.7587	4.2554	529.6962	22459.867	496.2767	0.80303	521.5372	0.74452	1791722	0.88168	362.0475	149.1449	146.578	243.3398	235.9731	10220.27	201.3311	0.80812	229.1731	622083.25
003	2017-11-29t0859	1511967660.55	larva	13.3412	-62.4978	-218.0011	151.9765	58.539	6324.7512	21075.249	239977.0722	594.0764	0.19159	438.8254	0.64118	439.8249	0.6541	552.1095	1.6884	548.4111	21532.27	507.2014	0.3257	538.0918	0.24511	1697815.5	0.26425	305.7746	154.8959	152.2812	243.5426	239.7744	9498.16	203.9111	0.76538	230.4578	599292.1
003	2017-11-29t1259	1511982060.78	larva	17.3412	-58.4977	-214.0011	159.6806	58.3332	6568.1825	21784.9815	249185.9105	605.4449	-0.29978	441.3847	0.23657	442.7831	0.30202	553.7236	0.42731	548.6721	22702.668	508.8482	-0.17919	538.788	-0.26452	1773483.8	-0.18629	314.3656	156.1904	154.0633	245.0078	239.8173	10045.32	205.9169	0.71186	231.9733	627572.9
003	2017-11-29t1720	1511997764.55	larva	21.7034	-54.1356	-209.6389	156.2568	60.7105	6551.1372	21887.3653	254551.8133	590.4002	-0.69959	444.5201	-0.18887	446.1191	-0.05396	550.2138	-0.42561	545.1837	22558.764	510.792	-0.67277	535.2655	-0.74914	1784748	-0.57892	303.6569	159.6195	157.9303	247.2446	241.8371	10137.03	208.5552	0.65631	235.057	640872.4
003	2017-11-29t2059	1512010860.68	larva	25.3412	-50.4978	-206.0011	160.8742	61.5296	6925.4207	23072.5384	273547.5079	591.1015	-0.95245	444.1409	-0.54242	444.8349	-0.345	548.0032	-0.94949	542.5553	23564.139	508.2663	-1.0533	534.0745	-1.1026	1883157.4	-0.83589	292.1165	160.5588	158.9776	247.4678	241.684	10641.113	206.5891	0.58209	234.9625	680769.5
003	2017-11-30t0158	1512028835.07	larva	30.3341	-45.5049	-201.0082	316.7687	28.3988	7145.8251	22582.4283	136750.5837	3373.3901	0.60198	1362.5878	2.0019	1399.2747	2.2989	2923.8132	1.2116	2905.2896	131571.6	2365.3982	1.5063	2766.7467	1.1861	6097580	-0.50434	307.0095	156.6666	156.2317	215.846	210.4181	9713.07	189.747	0.37753	205.0714	701083.1
003	2017-11-30t0520	1512040967.6	larva	33.7042	-42.1347	-197.6381	383.0356	39.5172	11509.3561	36398.5747	294480.3647	2628.6096	-0.15439	1108.6543	0.83184	996.9375	0.75334	2299.8218	0.020835	2255.9401	165587.17	1987.372	0.50681	2162.7525	0.098438	7881423	-0.47713	422.1617	159.8896	157.1123	257.7819	252.3923	18560.293	206.8734	0.433	242.4683	1136654.9
003	2017-11-30t0859	1512054062	larva	37.3416	-38.4974	-194.0007	508.4881	41.369	16929.0931	53382.2334	486897.317	2340.4019	-0.56941	810.7996	-0.47408	752.4689	-0.27127	1988.4174	-0.72734	1969.1038	208783.83	1358.9904	-0.82379	1788.4682	-0.66459	8449343	-0.64203	377.564	140.2429	140.1328	204.7273	198.9298	21496.367	176.0275	0.12836	192.1511	1461471.4
003	2017-11-30t1342	1512071079.9	larva	42.0687	-33.7702	-189.2735	481.4404	33.3818	13603.8249	42963.2983	316927.9239	6421.695	1.1842	1666.0796	1.7227	1632.0824	1.9615	4442.4873	0.99874	4225.1895	377611.44	3165.8554	1.2281	3921.4032	1.0414	14045051	-0.32577	314.611	164.3604	163.6781	226.2493	221.275	19231.193	199.0873	0.21192	216.3094	1385557.9
003	2017-11-30t1713	1512083728.67	larva	45.5823	-30.2567	-185.76	237.6611	57.1413	8338.7291	27084.798	302682.1078	567.4246	-1.91	429.0047	-2.4763	429.2212	-1.7625	541.6395	-2.6919	537.4529	28165.252	502.2002	-2.7853	529.8244	-2.6089	2193501	-2.0219	311.5695	161.3928	159.1956	256.6065	251.1859	13343.536	211.8443	0.26809	242.0579	825201.25
003	2017-11-30t2059	1512097262.43	larva	49.3417	-26.4973	-182.0006	521.8781	36.9429	16486.3918	52035.0835	433791.43	4834.945	-0.26384	1497.5193	0.4274	1390.1395	0.7302	4073.2268	-0.16832	3998.6636	415469.12	2905.3005	-0.075847	3714.6882	-0.063994	15240254	-0.90357	348.4606	169.8357	169.0169	237.3268	233.1217	24207.336	205.8358	0.16578	222.6945	1728418
003	2017-12-01t0126	1512113327.73	larva	53.8043	-22.0347	-177.538	391.2215	33.6738	11002.909	34787.2294	258974.8396	3600.4014	-1.0533	1559.6486	0.16071	1480.1144	0.7001	3252.9663	-1.1681	3214.7461	224454.67	2746.5467	-0.77419	3142.3613	-0.99178	10621207	-1.7516	330.1177	172.5559	171.9678	234.0411	229.3142	16148.832	206.5674	0.13169	222.9801	1175105.6
003	2017-12-01t0459	1512126061.93	larva	57.3415	-18.4974	-174.0007	371.3433	42.1968	12179.1971	38521.5571	349215.0114	5285.007	-0.64464	1582.2451	-0.11656	1485.7466	0.50874	4387.2705	-0.69132	4273.8171	333432.56	2987.1685	-0.85771	3904.4164	-0.70999	11871585	-1.9005	274.7948	149.3195	148.7197	209.0965	202.6922	15891.332	181.4333	-0.17219	197.9006	1120344.1
003	2017-12-01t0859	1512140460.96	larva	61.3413	-14.4977	-170.001	350.4656	39.7178	10576.0229	33520.1854	271971.8756	5128.7188	-0.9285	1627.903	-0.35063	1587.6956	0.56729	4790.363	-0.76785	4732.9897	316163.94	3040.8034	-1.1749	4602.7867	-0.54099	10638346	-2.2852	239.1597	145.5371	143.9029	208.2348	204.9879	13743.496	183.7147	-0.20133	199.4738	951084.9
003	2017-12-01t1311	1512155622.53	larva	65.5528	-10.2862	-165.7895	578.8649	46.3782	20961.1574	66107.7695	644437.1882	9926.927	0.39784	2167.789	0.85403	1958.6346	1.3174	7666.543	0.57775	7440.481	988984.06	4906.6523	0.3707	6703.2156	0.58012	27858256	-1.2222	312.5038	188.0686	186.686	266.6368	264.1888	34396.15	229.6252	0.37415	252.7864	2416869
003	2017-12-01t1659	1512169263.31	larva	69.3419	-6.497	-162.0004	839.2923	76.4443	36591.2681	115847.7606	1393171.1359	13899.05	1.3908	1840.7073	-0.40541	895.4316	-1.5574	8581.799	0.75849	8226.2251	1922322.9	5289.9419	0.38585	7294.2235	0.64735	41068020	-0.53964	305.7084	168.2497	167.828	239.0534	234.9271	53547.97	208.9136	0.073892	227.9195	3753818.8
003	2017-12-01t2158	1512187243.49	larva	74.3364	-1.5026	-157.0059	863.8353	51.7691	37323.882	117579.8346	1338450.9707	7839.834	-0.70067	1914.9337	-0.55217	1443.9733	-0.35489	7061.476	-0.41216	7043.3418	1610016.5	4951.7189	-0.33731	6619.2482	-0.14584	43574316	-0.74363	280.8426	123.0062	121.3881	199.5931	195.3549	45507.215	166.5946	-0.79883	187.6697	2799006
003	2017-12-02t0059	1512198061.87	adult	77.3415	1.5026	-154.0008	826.8531	72.8334	39902.27	126056.8462	1644227.8624	15585.53	1.481	2149.4915	-0.11794	1161.865	-1.1089	11012.041	1.5321	10647.0332	2675926	6664.3127	1.0447	9388.638	1.443	52157412	-0.36493	1094.7949	146.6951	147.0027	239.583	232.3883	58218.668	202.732	-0.14796	223.7825	3559555.5
003	2017-12-02t0459	1512212462.3	adult	81.3416	5.5027	-150.0006	772.2142	59.2609	34553.3604	108931.9521	1306001.0312	16478.13	1.5643	2756.9775	1.2151	1875.1605	0.42554	11186.577	1.4035	10770.8242	2360367.8	7410.2756	1.4313	9973.2011	1.5547	58072976	-0.24106	337.5218	180.8866	179.7546	253.589	249.3958	53507.273	222.9996	0.29644	241.7941	3810194.8
003	2017-12-02t0943	1512229495.37	adult	86.073	10.2341	-145.2692	650.1936	63.3311	30576.3064	96508.2144	1253291.321	6535.0786	-1.477	2420.7424	0.1233	2394.2192	1.4667	6025.663	-1.5233	6005.0928	1120773.4	4762.5471	-1.1819	5764.8931	-1.2811	45006444	-1.3298	283.262	165.2335	164.6596	227.735	226.229	42358.707	201.2328	-0.48931	217.5409	3072020.8
003	2017-12-02t1259	1512241262.32	adult	89.3416	13.5027	-142.0006	871.3455	56.6812	41759.0172	131676.8659	1669215.353	9018.251	-0.8291	2236.2227	-0.46627	1456.7168	-0.64059	7541.3877	-0.82265	7432.8591	1915512.5	5854.0223	-0.34741	7022.786	-0.61435	56770984	-0.71231	285.715	158.0964	153.587	247.1495	244.702	62775.977	217.7255	-0.064029	237.432	4013593
003	2017-12-02t1659	1512255663.53	adult	93.342	17.503	-138.0003	937.0134	72.4039	51560.1722	163312.0499	2347887.3159	10834.224	-0.37129	2012.998	-1.1136	1276.4642	-1.0506	8792.878	-0.24721	8595.1055	2752170.8	5672.4144	-0.62871	7603.0943	-0.36671	62873980	-0.46622	312.2355	170.6739	170.0888	253.8459	249.5178	79453.766	219.3779	-0.14836	241.6198	5330828
003	2017-12-02t2126	1512271723.38	adult	97.803	21.9641	-133.5392	926.4287	61.0856	47476.0128	149722.8875	2008812.9046	10689.866	-0.46008	2180.2917	-0.7386	1338.0283	-0.89897	8120.744	-0.65894	7889.7539	2346895	5605.9855	-0.74324	7219.805	-0.66756	62812028	-0.55475	316.7374	192.095	191.0139	267.7007	263.6968	77365.5	235.4236	0.23331	255.4887	5534065.5
003	2017-12-03t0059	1512284466.37	adult	101.3428	25.5038	-129.9995	792.0277	66.6043	39707.3874	125450.8359	1678216.313	19883.602	2.2562	2999.8677	1.1466	2528.5557	1.5915	11276.754	1.0098	10580.9922	2728974.5	7139.3625	0.50063	9390.3762	0.61937	72323810	-0.02098	355.9896	197.1714	196.1491	273.126	269.2067	66096.484	242.3113	0.32848	262.687	4753605.5
003	2017-12-03t0459	1512298872.69	adult	105.3445	29.5056	-125.9978	939.3087	59.8224	48114.442	151695.6538	2045276.6362	12092.471	-0.086062	2537.0842	0.089326	1875.0046	0.28064	9108.536	-0.16463	8923.291	2659692.5	6331.993	-0.17666	8005.6632	-0.24398	74054950	0.060269	471.5801	168.5609	168.266	286.4907	281.4654	83655.29	235.8293	-0.038211	269.9928	4920123
003	2017-12-03t0911	1512314009.56	adult	109.5492	33.7102	-121.7931	989.7531	65.7356	49001.6553	154522.8119	2035820.8323	10854.918	-0.46388	2453.8237	-0.040281	1472.7274	-0.46817	9256.813	-0.075445	9146.5474	2758530.5	6477.6475	-0.032774	8292.3406	-0.064255	73001256	0.011723	354.8757	156.2424	154.9544	229.0787	225.6809	68265.45	199.2382	-1.3408	218.7843	4648210.5
003	2017-12-03t1259	1512327662.03	adult	113.3416	37.5026	-118.0007	957.6469	63.2843	50370.3931	158719.1201	2269211.0531	11452.806	-0.2828	2682.0183	0.51065	1127.0558	-1.0966	9566.192	0.10348	9395.0635	2927255	7306.3604	0.64552	8908.7356	0.31684	81914200	0.57277	359.008	186.4336	190.0614	296.9073	292.2286	90853.625	257.2618	0.31058	282.3193	5694055
003	2017-12-03t1759	1512345674.09	adult	118.3449	42.5059	-112.9974	1066.5568	65.5968	52043.9433	163926.9265	2237231.6459	14739.726	0.71197	2472.6042	0.19144	1378.7542	-0.44908	9400.496	0.048532	9058.4473	2979957.2	6414.1321	0.036874	8185.3854	-0.066666	78159020	0.43504	331.4672	142.7928	140.6517	237.4421	232.4578	75269.15	196.8684	-1.6318	222.3342	4513679
003	2017-12-03t2059	1512356462.24	adult	121.3416	45.5027	-110.0007	1029.7903	65.5247	55006.2169	173245.9022	2513691.9486	8460.783	-1.15	2335.6196	-0.013456	1832.6805	0.57367	7207.685	-1.0429	7070.1755	2407366.8	5741.845	-0.41225	6735.3697	-0.86987	77939624	0.47918	354.0853	136.7747	134.6815	219.8333	215.2614	73424.31	182.768	-2.0786	205.7863	4564172
003	2017-12-04t0059	1512370862.55	adult	125.3417	49.5027	-106.0006	934.9039	65.2395	49709.4988	156771.8125	2187828.5647	10025.473	-0.66468	2666.5845	0.78543	1697.9078	0.42322	8301.215	-0.44228	8156.8281	2506966.8	6449.5115	0.19583	7722.0759	-0.25035	80400190	0.71466	378.4911	190.9839	191.1457	306.4232	299.3821	92539.8	255.2662	-0.25389	285.4498	5758355
003	2017-12-04t0543	1512387905.17	adult	130.0758	54.2368	-101.2665	881.1772	67.3505	46085.2125	145360.6581	2043545.0535	9749.975	-0.71142	2238.2507	0.068495	1605.8855	0.39178	7484.5044	-0.78058	7198.5706	2095661.2	5377.5543	-0.46346	6792.2164	-0.68595	62574776	-0.20356	423.7862	203.5024	201.1363	329.0827	322.9864	92143.164	271.5451	-0.048153	308.8452	5689316.5
003	2017-12-04t0859	1512399662.71	adult	133.3418	57.5028	-98.0005	948.7846	59.9195	47546.7176	149748.5473	2014638.2303	10084.05	-0.59175	2561.3455	0.83446	1974.4511	1.3111	8392.918	-0.29973	8232.9385	2425553.2	6061.5958	0.10839	7709.7647	-0.12917	73956290	0.55868	408.4383	193.6667	193.1024	337.6553	333.3773	97582.39	267.5314	-0.27419	313.2766	5591932.5
003	2017-12-04t1259	1512414068.57	adult	137.3434	61.5044	-93.9989	927.6057	71.1413	51909.7025	163963.4215	2411710.7076	11372.934	-0.20349	2343.3835	0.53106	1324.5187	0.024426	9007.672	0.044199	8902.6631	2837416.8	6316.768	0.38889	8178.2577	0.18718	73694730	0.66391	440.0302	214.0438	211.5729	353.2713	347.1841	111280.45	287.7241	0.0010848	328.9172	6731248.5
003	2017-12-04t1727	1512430165.05	adult	141.8146	65.9757	-89.5277	964.3903	68.5871	49603.6187	156271.8705	2195826.7914	12992.535	0.26974	2660.7356	1.3368	1454.8711	0.4723	9343.186	0.26619	9070.5801	2812298.8	7047.8748	1.0139	8504.8731	0.43353	80053550	1.1736	559.585	214.7628	213.7382	388.4005	382.6493	116908.55	308.5675	0.22117	364.5716	6461568
003	2017-12-04t2059	1512442862.6	adult	145.3417	69.5028	-86.0006	909.2097	64.1115	48137.5859	151711.4574	2158692.1892	14657.933	0.74492	2776.511	1.71	1951.8228	1.7829	10760.982	0.97488	10353.7173	3142207	7111.4484	1.1521	9533.8671	1.0307	81029700	1.3474	562.5902	217.7267	208.5549	426.1816	415.3491	124445.03	312.4472	0.12875	389.9588	6354136.5
003	2017-12-05t0059	1512457262.79	adult	149.3418	73.5028	-82.0005	927.5742	70.0221	52973.7584	167040.3259	2539103.4999	12140.591	0.096664	2483.786	1.2587	1263.6483	0.27116	9342.921	0.38559	9169.5938	2999077.8	6887.7186	1.1083	8630.8871	0.63577	79635144	1.4065	565.6599	213.5359	205.8456	431.2953	422.5384	138445.78	294.3291	-0.36836	379.4335	6846387.5
003	2017-12-05t0511	1512472384.94	adult	153.5424	77.7034	-77.7999	894.9405	68.0242	51877.6256	163689.2819	2513738.9361	18518.822	1.8669	2326.4724	1.0872	1208.8998	0.26522	9474.484	0.52453	8897.8506	2974988	6656.3118	1.07	8157.6672	0.47587	73020990	1.1727	578.8118	223.7115	218.8023	439.7812	432.2833	138091.28	318.0016	-0.13525	387.7487	7021633
003	2017-12-05t0859	1512486064.9	adult	157.3424	81.5034	-73.9999	792.7252	84.3855	49762.2753	157478.4395	2620579.5235	7881.025	-0.97999	1980.765	0.46818	1356.8212	0.78146	6910.554	-0.5893	6867.4722	2080076.9	5258.6056	0.18231	6373.4284	-0.37653	59510104	0.50304	418.3313	166.3238	161.1957	321.5802	317.0891	96795.64	245.8903	-1.3308	298.0359	4997033.5
003	2017-12-05t1359	1512504056.64	adult	162.3401	86.5011	-69.0022	994.0596	66.2957	53934.378	170753.227	2407544.2224	10183.479	-0.29316	1891.6047	0.42638	1038.7819	0.041942	7213.904	-0.35434	6901.5811	2358946.5	5119.1884	0.21262	6422.6987	-0.25263	61846016	0.82957	671.651	232.5877	220.4813	503.2486	489.9838	164562.28	343.1127	-0.10391	442.3691	7604454.5
003	2017-12-05t1731	1512516823.31	adult	165.8864	90.0474	-65.4559	945.5047	68.0944	50359.2544	158677.684	2290107.0327	14196.386	0.87959	2077.824	0.98942	944.8325	-0.14998	9924.973	1.0046	9493.9243	3037041.5	6012.5562	0.98324	8418.6706	0.8945	63425576	1.07	740.1961	205.5574	195.0495	497.8988	479.6624	152357.03	333.1539	-0.34029	430.183	6274639
003	2017-12-05t2059	1512529262.61	adult	169.3417	93.5028	-62.0006	831.1453	67.6208	43448.2379	137256.201	1905437.6921	7079.785	-1.0911	1887.6537	0.63762	1687.7607	2.2546	6170.94	-0.7265	6113.269	1629128.1	4462.5049	-0.11135	5663.65	-0.53064	49739676	0.30594	462.3998	212.002	209.1702	382.2241	376.8909	100907.164	301.5666	-0.79678	360.3598	5586253
003	2017-12-06t0143	1512546330.44	adult	174.0828	98.2438	-57.2595	917.1188	74.1041	52494.7803	165745.4504	2513234.2985	10565.349	-0.032836	1572.7786	-0.036503	899.1911	-0.14661	7159.3726	-0.16306	6839.4473	2276680.5	4068.9136	-0.3207	6114.098	-0.19713	49957740	0.48496	741.4263	210.0767	197.2313	506.85	494.1775	161178.31	366.9036	-0.16926	462.1505	6672875
003	2017-12-06t0512	1512558840.56	adult	177.5578	101.7189	-53.7845	568.1133	135.9369	44650.4155	145815.6757	3312546.9042	9493.226	-0.30223	1513.496	-0.12784	1012.1869	0.28958	6981.459	-0.19451	6764.188	1878012.5	3988.1805	-0.32498	5793.6532	-0.32096	40703960	-0.06333	710.0775	179.5901	156.069	489.4069	464.7479	131650.47	335.6653	-0.58388	426.3437	4829896.5
003	2017-12-06t0859	1512572463.64	adult	181.342	105.503	-50.0003	1068.8424	64.9814	57331.845	180793.788	2540137.3833	10939.307	0.17157	1349.3383	-0.51005	726.9495	-0.66388	7248.8267	-0.00012914	6981.2893	2522591.8	3805.1577	-0.40823	5944.6522	-0.17215	46904348	0.51295	794.0226	251.378	234.2315	572.8975	553.7037	199368.34	400.073	0.0099533	510.0713	8738150
003	2017-12-06t1327	1512588596.24	adult	185.8233	109.9843	-45.519	571.5855	97.9309	37376.3645	119634.6931	2133591.1104	6922.4077	-0.97106	1364.8611	-0.40698	998.814	0.38135	5843.6724	-0.66084	5801.6321	1320670	3413.1598	-0.67627	5081.1804	-0.60638	30802186	-0.6097	747.7038	198.0917	171.7621	543.7124	528.0917	122879	381.6887	-0.27593	477.3819	4470534.5
003	2017-12-06t1801	1512605025.21	adult	190.3869	114.5479	-40.9554	729.2325	93.4577	43255.186	138071.3013	2176186.6289	6530.1196	-1.0439	1088.3042	-1.1869	581.4464	-1.1861	5296.2236	-0.891	5188.9958	1387610.6	2968.1986	-1.0108	4474.6487	-0.90571	28477656	-0.71578	690.3068	178.6116	153.9241	498.1372	478.2372	130511.93	338.9407	-0.79874	429.5588	4673730.5
003	2017-12-06t2109	1512616280.06	adult	193.5132	117.6743	-37.829	736.4487	99.5038	43871.1038	140473.9213	2237381.3112	6470.089	-1.032	1070.0762	-1.23	571.064	-1.2316	5098.9556	-0.96039	4955.9241	1356322.1	2915.8372	-1.0268	4316.6431	-0.96469	28425502	-0.66545	702.1667	182.6139	156.7184	507.0785	484.6009	134882.88	347.6114	-0.7695	444.1662	4850956.5
003	2017-12-07t0144	1512632769.07	adult	198.0935	122.2546	-33.2488	720.2496	96.9883	43051.5601	137602.0064	2209256.5702	5997.753	-1.1344	1058.8573	-1.2515	578.1936	-1.2125	4872.2925	-1.0334	4747.6279	1271668.4	2826.4619	-1.0664	4159.0288	-1.011	27581116	-0.65938	738.4947	188.7796	162.5566	517.7562	497.3733	135134.38	360.8102	-0.72258	451.5122	4917330.5
003	2017-12-07t0511	1512645227.28	adult	201.5541	125.7152	-29.7881	723.0081	87.6994	42081.5069	133662.2794	2102316.3087	5717.291	-1.1904	1044.428	-1.2925	580.8824	-1.2111	4656.4155	-1.1165	4548.3716	1187386	2766.2508	-1.093	4029.9652	-1.0547	26601582	-0.69121	732.7938	191.0302	165.1753	522.5978	506.9832	133262.44	365.3762	-0.74031	466.0725	4865539.5
003	2017-12-07t1000	1512662523.92	adult	206.3588	130.5198	-24.9835	716.0958	92.2615	42813.7297	136411.8987	2198926.795	5744.546	-1.1378	1035.088	-1.3206	560.2832	-1.3261	4637.1953	-1.0814	4522.1177	1201033.6	2765.1883	-1.0527	4050.8867	-0.99148	26798428	-0.58077	772.718	196.0718	168.0264	554.2105	538.8569	143540.5	379.6632	-0.68788	485.5092	5076299.5
003	2017-12-07t1340	1512675767.97	adult	210.0377	134.1987	-21.3046	603.274	91.6622	34958.8803	112335.9409	1769292.7227	6062.1646	-1.001	1152.515	-0.87076	687.8589	-0.72491	5006.9893	-0.8366	4881.2898	1061481.8	2883.1438	-0.89942	4395.0976	-0.72818	24411420	-0.78122	771.5488	210.5111	184.1079	568.4966	547.8331	120521.29	396.7753	-0.58981	505.2805	4458835.5
003	2017-12-07t1659	1512687668.64	adult	213.3434	137.5044	-17.9989	540.6985	94.6849	34896.0033	112351.1917	1883793.107	6164.5757	-0.93498	1282.4277	-0.32789	1013.0388	0.94781	4955.673	-0.83116	4784.5059	1050602.6	2940.3787	-0.80572	4384.6373	-0.6951	27078462	-0.39021	765.851	244.0834	212.6867	594.4559	575.7054	126024.66	462.0222	-0.033128	543.127	5153821
003	2017-12-07t2059	1512702065.26	adult	217.3425	141.5035	-13.9998	560.1078	88.6468	31812.0287	101987.7401	1601584.734	5743.105	-1.0329	1176.8214	-0.72353	789.6413	-0.1638	4897.468	-0.82272	4836.2515	945211.25	2814.8637	-0.899	4329.8932	-0.68265	22693824	-0.90654	797.2821	223.38	195.2049	602.7563	587.6172	116331.97	417.1457	-0.52642	549.2153	4307659
003	2017-12-08t0059	1512716462.89	adult	221.3418	145.5028	-10.0005	584.9415	84.2302	36149.3719	115255.5928	1891984.9205	5475.1553	-1.0819	1237.1748	-0.41414	940.8983	0.75498	4706.8916	-0.89333	4620.249	1030809.25	2847.7761	-0.82131	4208.0294	-0.71681	27027320	-0.14284	789.9475	245.4464	215.6016	610.7537	593.503	133755.06	461.36	-0.18534	556.6181	5362022
003	2017-12-08t0459	1512730863	adult	225.3418	149.5029	-6.0004	585.3292	80.333	31991.7398	102710.3535	1517250.1912	5224.5034	-1.126	1220.3846	-0.44461	844.3773	0.25678	4627.475	-0.8995	4618.5571	902357.7	2952.9521	-0.65371	4262.1114	-0.62914	23681564	-0.66506	819.0717	230.3798	200.9093	630.1595	620.858	122881.12	430.2172	-0.54317	555.8572	4470520
003	2017-12-08t0859	1512745262.4	adult	229.3417	153.5027	-2.0006	608.9337	84.9044	35880.3143	114343.1272	1811911.5449	5036.4873	-1.1498	1142.1875	-0.82856	695.7457	-0.68253	4335.9004	-1.037	4305.4841	945226.25	2842.7519	-0.73948	4015.3976	-0.75554	24812882	-0.29644	761.9127	233.3689	199.2094	629.211	624.5093	137168	448.0121	-0.44776	558.9246	5069707
003	2017-12-08t1259	1512759666.81	dead	233.3429	157.5039	2.0006	628.4928	83.8469	38296.4445	121752.9453	1970854.4873	4946.888	-1.1402	1222.5197	-0.32266	894.9322	0.79586	4346.9814	-0.9899	4304.7756	1008499.75	2862.842	-0.6672	4031.3353	-0.69478	28340450	76086.0835	849.9552	266.1342	229.6958	666.0206	648.4879	154516.77	516.9319	0.11493	609.5442	6169522
005	2017-11-28t1808	1511914260.26	larva	0	-60.8419	-185.0791	137.5185	29.5433	2673.918	8549.7521	49024.5224	0	3202.8212	0	0.50231	0	0.32339					0	1.2366	0	1.6097	0	231242.477	0	0	0				0	-0.15906	0	0
005	2017-11-28t2108	1511925060.86	larva	3.0002	-57.8417	-182.079	137.5265	30.9682	2717.5554	8701.5054	50886.2497	0	2658.2411	0	0.17329	0	0.013196					0	0.71345	0	0.92771	0	4.0173	0	0	0				0	-0.2257	0	0
005	2017-11-29t0059	1511938888.76	larva	6.8412	-54.0006	-178.2379	137.1718	30.9573	2740.1452	8782.7337	51705.4249	0	0.93124	0	-0.2341	0	-0.3535					0	0.12566	0	0.2415	0	0.96002	0	0	0				0	-0.31358	0	0
005	2017-11-29t0526	1511954932.57	larva	11.2979	-49.544	-173.7813	137.5265	30.9682	2717.5554	8701.5054	50886.2497	0	-0.30776	0	-0.69045	0	-0.74482					0	-0.46903	0	-0.39335	0	0.085037	0	0	0				0	-0.41942	0	0
005	2017-11-29t0859	1511967689.08	larva	14.8413	-46.0005	-170.2378	137.5253	30.7892	2775.5082	8884.1708	52404.4327	0	-0.70093	0	-1.0423	0	-1.0343					0	-0.88983	0	-0.81662	0	-0.3377	0	0	0				0	-0.50682	0	0
005	2017-11-29t1259	1511982089.18	larva	18.8414	-42.0005	-166.2378	137.1758	31.0429	2681.4935	8589.9052	50013.2431	0	-1.0158	0	-1.4284	0	-1.3411					0	-1.32	0	-1.2326	0	-0.70168	0	0	0				0	-0.60944	0	0
005	2017-11-29t1720	1511997792.94	larva	23.2035	-37.6383	-161.8756	306.734	38.02	9463.4376	29986.1278	251447.7296	1262.3156	-0.26979	678.6957	0.45469	659.506	0.53314	1174.7201	0.23159	1167.0566	69308.4844	1061.8164	0.15135	1134.9929	-0.081115	3956795.8	-0.29884	209.489	129.4663	129.1371	180.0577	175.8729	10623.4023	158.2744	0.30374	171.4172	754788.75
005	2017-11-29t2059	1512010889.07	larva	26.8413	-34.0005	-158.2378	259.6325	27.1273	5157.8696	16281.6198	92498.6536	1533.7743	-0.36375	910.9742	0.8684	919.3591	1.0757	1359.032	-0.11067	1339.8654	44848.0547	1194.5757	-0.030979	1302.7235	-0.25024	2970686.8	-0.75666	305.9327	146.8115	145.995	210.8412	202.927	6957.7583	181.4924	0.38766	199.1097	478752.4
005	2017-11-30t0158	1512028864.49	larva	31.8345	-29.0074	-153.2446	340.5964	28.8797	7536.5491	23851.7291	141041.074	2870.0354	0.14161	1251.5073	1.4837	1272.6223	1.7662	2438.9648	0.42905	2376.5695	117070.3125	1904.0855	0.58291	2223.6608	0.36288	5915875	-0.63862	434.8802	164.5987	163.9561	224.5114	218.6268	10776.5469	196.4925	0.39564	210.562	778057.9
005	2017-11-30t0520	1512040997.09	larva	35.2047	-25.6372	-149.8744	547.6498	32.4918	13141.3865	41382.5089	290346.44	2483.2205	-0.34767	949.4464	0.1727	947.2517	0.48155	2145.8523	-0.32734	2124.3193	178105.7344	1579.2397	-0.28335	1980.6111	-0.25589	7793055.5	-0.59252	411.5412	147.4663	147.1498	204.0994	199.5339	16940.2539	178.8239	0.19895	193.8201	1210403.8
005	2017-11-30t0859	1512054091.49	larva	38.842	-21.9999	-146.2371	161.9393	25.5817	2597.6486	8251.4724	40781.084	2479.8477	-0.58477	1484.8683	1.5058	1547.0154	1.9807	2217.1816	-0.66587	2173.0308	37692.0859	1972.4404	-0.060504	2102.0606	-0.45852	2479730	-1.5342	266.3908	170.3501	169.5481	229.1192	228.0174	3895.0256	204.4934	0.30698	217.5694	284484.66
005	2017-11-30t1342	1512071109.64	larva	43.5693	-17.2726	-141.5098	515.9554	47.2285	17993.7194	56890.3296	545684.1365	2678.2607	-0.81249	1324.008	0.49806	1265.7908	0.78067	2412.698	-0.95709	2389.5469	267809.4688	2084.489	-0.46264	2294.4768	-0.75546	14638233	-0.40947	358.168	175.2587	174.7246	237.1762	232.9948	26326.5586	209.867	0.27711	226.2828	1937660
005	2017-11-30t1713	1512083758.29	larva	47.0828	-13.7591	-137.9963	677.2663	44.8994	25286.7822	79698.5266	798243.5637	3020.5095	-0.88534	916.9109	-1.1236	754.1548	-0.92494	2537.6753	-1.163	2516.9614	393339.6875	1896.9423	-1.105	2334.6813	-1.0638	14189196	-0.81253	250.9712	136.2842	133.5807	210.6004	207.9341	32643.0605	184.9319	0.015902	201.9817	2108997.5
005	2017-11-30t2059	1512097291.96	larva	50.8421	-9.9997	-134.237	802.8575	49.6652	31435.3141	99049.1131	1029816.2503	3833.8174	-0.78465	1040.3948	-1.1247	918.6742	-0.68702	3007.761	-1.1096	2916.6311	580497.875	2079.1225	-1.2665	2762.8269	-1.0382	19995348	-0.57892	298.2661	148.1082	147.6991	217.3223	212.2818	41943.1953	187.6276	-0.016128	204.6493	2846491.8
005	2017-12-01t0126	1512113357.12	larva	55.3047	-5.5372	-129.7744	532.0208	55.9123	21502.4043	68113.2913	733770.4358	9641.438	1.0887	1559.4508	0.011674	1462.3083	0.56129	5486.2471	0.23421	4951.3533	724184.625	3121.5561	-0.49848	4351.5307	-0.17342	20491184	-0.96017	342.1284	185.4542	184.5223	258.2954	251.7343	34094.9961	223.4482	0.29382	242.82	2436868.5
005	2017-12-01t0459	1512126091.69	larva	58.8421	-1.9998	-126.2371	750.0869	49.6419	30731.3013	96830.6326	1060712.5964	7504.18	0.038159	1890.0542	0.66297	1630.6367	0.81807	5758.564	0.056796	5584.9551	1082610	4171.2847	0.29355	5275.9299	0.18389	35478210	0.017329	382.4279	161.8511	161.8508	229.7727	225.253	43197.2656	202.1563	0.043024	218.7796	3038107
005	2017-12-01t0859	1512140490.26	adult	62.8417	1.9998	-122.2375	851.6313	58.5169	39702.4893	125193.9428	1540316.8708	7142.1953	-0.34035	1930.6838	0.40865	1560.1075	0.4165	6354.9639	0.052756	6289.0974	1537901.25	4737.0914	0.47101	6026.9949	0.35199	46633736	0.51502	286.9789	165.2368	164.5837	231.8213	229.2664	56100.75	204.7755	0.046247	222.9839	3991130
005	2017-12-01t1311	1512155637.36	adult	67.0492	6.2073	-118.0299	845.742	67.5983	43482.8836	137344.131	1870209.9436	7876.2236	-0.34072	1850.9545	-0.1866	1446.7162	-0.073886	6089.5312	-0.45579	5942.6013	1607636.25	4334.2592	-0.3456	5423.6016	-0.42216	48835584	0.25655	393.2611	180.8806	180.2071	249.3951	244.6973	65840.3047	219.484	0.23421	237.5168	4772354.5
005	2017-12-01t1659	1512169278.07	adult	70.8383	9.9964	-114.2408	1004.5795	59.7326	48671.6419	153318.7041	1957511.472	9983.237	0.11823	1926.8138	-0.2676	1083.2833	-1.1263	7698.6768	0.16999	7454.3633	2278808.25	5322.3198	0.30326	6922.0565	0.30319	56993228	0.50667	384.1873	145.7894	144.7497	220.7241	216.5061	65334.3281	188.4842	-0.28437	207.9844	4312306
005	2017-12-01t2158	1512187258.23	adult	75.8328	14.9909	-109.2464	860.5479	55.7853	41286.3933	130080.8908	1664671.3938	12415.771	0.61374	2383.2424	0.62012	2097.9143	1.1556	9217.082	0.65733	8951.0093	2322704.75	5129.2809	-0.27216	7950.9712	0.62722	59826532	0.28373	453.0922	186.5263	185.7588	255.6493	251.2856	64423.6289	225.7203	0.359	243.9373	4682368.5
005	2017-12-02t0059	1512198076.57	adult	78.8379	17.996	-106.2413	992.3051	60.9527	49274.9593	155348.5044	2036047.3487	9482.228	-0.38872	2103.852	-0.32879	1551.5779	-0.23618	7209.334	-0.5802	7029.4673	2162800.25	4829.7667	-0.75592	6381.5345	-0.56717	63044028	0.27399	344.8513	187.0215	186.04	256.6169	252.7306	76985.0859	226.1485	0.3752	244.5727	5604285.5
005	2017-12-02t0459	1512212476.94	adult	82.838	21.9961	-102.2412	998.1996	71.083	51703.7255	162984.8712	2267564.5182	8485.453	-0.81344	2380.0383	0.17519	1752.3154	0.12186	6454.5796	-1.1825	6328.6648	2026738	5231.2509	-0.60955	6051.1161	-0.96852	74659420	0.78766	565.716	194.7653	193.3637	275.6525	271.0759	86554.875	239.6495	0.73561	261.1698	6109594
005	2017-12-02t0943	1512229510.17	adult	87.5694	26.7276	-97.5097	998.8262	61.6133	50794.2663	160112.0197	2138117.5921	15908.656	1.2362	2712.699	0.79679	1595.775	-0.31246	10691.9346	0.89176	10355.8418	3303807.75	7507.0706	1.1931	9511.7332	1.003	83654210	1.1044	437.5059	154.9164	153.7685	243.0057	237.4661	75088.7578	203.9637	-0.46351	228.3903	4777312
005	2017-12-02t1259	1512241277.11	adult	90.838	29.9961	-94.2411	1046.9526	62.6069	53180.1094	167513.4691	2258724.4561	15386.145	1.0136	2657.3818	0.5338	1826.0281	0.14498	10203.5537	0.563	9832.0254	3295748	6523.835	0.19341	8885.0975	0.50039	85782940	1.0851	364.2903	195.3696	193.868	281.0613	276.8669	90782.7969	243.3738	0.76726	267.4324	6306725
005	2017-12-02t1659	1512255678.33	adult	94.8384	33.9965	-90.2408	885.049	71.6936	50441.6172	159040.7688	2437406.8227	14886.93	0.81212	2840.5925	0.87511	1668.8193	-0.20912	10112.0654	0.43564	9651.396	3094292	7380.5852	0.82056	8955.7721	0.44874	86777260	1.0108	504.6631	151.8706	149.357	250.7147	245.2326	76718.6875	210.9487	-0.49194	235.3307	4639495.5
005	2017-12-02t2126	1512271738.26	adult	99.2994	38.4576	-85.7797	982.4499	64.5375	53327.0876	168157.2549	2392397.1068	11850.651	-0.12771	2738.124	0.5628	1953.0795	0.39312	9781.8906	0.2131	9535.8447	3169332.5	7072.9586	0.47401	8936.5759	0.36652	88463310	1.0106	346.1784	183.9486	182.5941	288.8991	285.5467	93603.3047	239.9487	0.3278	274.5551	5943012.5
005	2017-12-03t0059	1512284481.41	adult	102.8392	41.9973	-82.2399	1024.2529	73.1389	55639.2256	175456.6808	2558009.8084	10214.411	-0.63763	2628.6216	0.29597	1724.7303	-0.05324	8287.8057	-0.60048	8125.9915	2801278.25	6562.9185	0.021447	7851.6931	-0.32428	88600320	0.97145	361.9044	179.5148	176.4876	285.9055	281.6379	96636.0625	237.2803	0.10247	268.5399	6050726
005	2017-12-03t0459	1512298888.54	adult	106.8412	45.9993	-78.2379	1028.0195	66.1194	55591.242	175255.5465	2495028.2078	8979.195	-1.0239	2496.7158	0.022013	1937.8231	0.4394	8051.8887	-0.7313	7976.6035	2713486.5	6023.3257	-0.41255	7589.23	-0.49147	84141816	0.68144	329.7418	149.653	146.8809	255.1947	249.4798	86000.625	204.1382	-1.1074	236.586	5043454.5
005	2017-12-03t0911	1512314024.42	adult	111.0456	50.2037	-74.0335	1023.4822	65.0911	52414.8146	165157.7627	2261424.5572	12828.966	0.1319	2797.5842	0.73765	1667.0975	-0.037079	9607.3418	0.11637	9389.4277	3064742	7322.2995	0.64934	8730.1712	0.20471	88991150	0.98985	527.1743	190.8032	188.114	333.1501	326.1638	106274.8828	263.6065	0.59894	307.7268	6069450
005	2017-12-03t1259	1512327676.91	adult	114.838	53.9961	-70.2412	758.7681	69.348	38334.2472	122564.4573	1656040.7316	8830.475	-1.0684	2725.9443	0.64725	2632.9099	2.0296	7728.1401	-0.85343	7660.417	1800656.625	5681.9518	-0.5857	7423.0822	-0.54868	63506330	-0.50024	379.7216	186.5581	186.2235	327.4221	324.1678	76289.3516	264.4753	0.4512	309.2716	4346244
005	2017-12-03t1759	1512345688.89	adult	119.8413	58.9994	-65.2378	1029.0241	63.6004	54069.6086	170353.3792	2366840.6329	9092.285	-0.97006	2446.0442	0.17621	1935.6765	0.74151	7969.9819	-0.67374	7871.1729	2614154	5971.698	-0.26928	7419.4874	-0.49461	80151976	0.58262	428.6672	160.9528	157.3645	304.1439	298.7466	99759.2031	225.6363	-0.86081	276.9805	5274100
005	2017-12-03t2059	1512356477.15	adult	122.838	61.9962	-62.2411	1057.2257	61.8206	52710.8406	165941.9309	2209370.5193	13360.294	0.30651	2619.5427	0.62156	1683.2012	0.31263	10324.3066	0.54916	10119.2285	3303778	7086.8103	0.62221	9463.6481	0.71255	83799170	0.86317	668.275	218.8568	212.1788	395.8015	380.8327	126656.4844	292.4731	0.83406	357.9517	7001229
005	2017-12-04t0059	1512370877.38	adult	126.8381	65.9962	-58.241	995.775	66.6691	53922.8976	169919.9885	2451117.4818	14570.807	0.66559	2201.4011	-0.11458	1411.6221	-0.12881	9259.7803	0.048741	8863.5127	3027948	5873.5118	-0.18615	8068.4219	-0.031422	71937384	0.25785	461.1285	219.4961	216.1953	352.1057	344.5711	115138.5703	283.0986	0.38263	323.9825	7172693
005	2017-12-04t0543	1512387920.11	adult	131.5722	70.7303	-53.5069	978.887	67.1901	50269.7671	158379.499	2218743.6908	12440.252	0.064485	2056.1794	-0.25024	1662.6766	0.56694	8394.6875	-0.32205	7947.6553	2568774.5	5143.8581	-0.59089	7369.3441	-0.34369	62731980	-0.15022	604.3449	218.4201	213.1989	384.0399	372.36	117516.2031	292.9083	0.385	352.1722	6663778.5
005	2017-12-04t0859	1512399677.54	adult	134.8381	73.9963	-50.241	1013.32	75.6379	52706.1905	166133.6601	2349745.8279	9505.582	-0.7421	1874.744	-0.50511	1356.1089	0.012021	8460.4785	-0.24588	8403.3647	2707353	5074.5392	-0.55118	7813.7926	-0.048345	59928068	-0.21437	453.6708	170.4058	164.5348	340.3824	331.5875	108922.375	256.8076	-0.56794	312.0063	5447190.5
005	2017-12-04t1259	1512414083.71	adult	138.8398	77.998	-46.2393	1043.2924	68.8986	57409.2576	180897.1359	2668040.8301	16386.545	1.1874	1828.3679	-0.4623	973.6484	-0.71965	9410.3779	0.25531	8873.707	3274811.5	5253.0509	-0.3174	7894.7646	0.062039	63576010	0.1232	427.3501	212.0005	207.6984	353.8501	346.044	123139.8438	289.9453	-0.018032	332.9286	7371682
005	2017-12-04t1727	1512430180.08	adult	143.3111	82.4692	-41.7681	1069.514	70.2245	58347.609	184142.5868	2664676.4465	15464.472	0.95151	1530.3998	-0.92445	897.0984	-0.78086	9306.3838	0.26849	8579.6519	3294459.75	4370.0737	-0.81274	7434.5275	-0.099461	54105750	-0.28259	546.0199	174.9998	167.6963	372.7168	357.2878	131941.7344	256.891	-0.84422	325.3237	6186942
005	2017-12-04t2059	1512442877.37	adult	146.8381	85.9962	-38.241	981.3732	75.9169	52747.1335	166613.8886	2416583.4115	14711.159	0.76998	1709.9191	-0.44436	1175.9244	-0.021974	9189.8359	0.2735	8626.8716	2940747.5	4829.5982	-0.39838	7588.3565	0.046942	54690052	-0.13453	560.0694	238.6115	236.0869	435.3032	427.9963	139297.0312	319.6092	0.19054	388.4282	7631751
005	2017-12-05t0059	1512457277.71	adult	150.8382	89.9963	-34.2409	948.4762	70.9884	52896.8672	166706.5282	2500328.816	11780.094	0.013652	1523.646	-0.71493	857.8055	-0.70192	7849.8052	-0.27422	7647.5776	2519787.5	4304.8712	-0.66115	6870.9043	-0.24689	48854184	-0.34672	530.2548	219.3379	215.5248	413.9579	403.9948	132880.5	313.9245	-0.090306	376.6376	7032851.5
005	2017-12-05t0511	1512472399.77	adult	155.0388	94.1969	-30.0404	957.0006	70.9331	51770.4086	163138.1996	2372571.8405	13547.61	0.5374	1536.437	-0.57273	859.7375	-0.60835	7465.6226	-0.37438	7069.293	2344205.5	4044.0278	-0.74236	6296.9981	-0.46144	48204176	-0.25222	719.5974	259.3591	246.7891	474.8708	452.453	149109.4375	368.2169	0.58612	426.9169	8137131
005	2017-12-05t0859	1512486079.64	adult	158.8387	97.9969	-26.2404	663.9125	82.3964	40114.3402	127436.2846	2031643.8843	9698.6	-0.46767	1545.9071	-0.45564	900.5555	-0.42194	6721.5894	-0.64968	6536.6387	1633346.25	4037.373	-0.66085	5960.4138	-0.56378	37533080	-0.78379	603.8982	277.8966	262.5251	482.724	471.3178	117301.9297	398.8505	0.81713	452.8841	6747052
005	2017-12-05t1359	1512504071.41	adult	163.8364	102.9946	-21.2427	402.9138	118.5249	27660.9011	90861.8931	1760731.0315	10013.404	-0.32368	1637.6627	-0.11626	1158.9689	0.44034	6667.1445	-0.58461	6405.738	1120080.25	4023.9885	-0.56053	5691.4563	-0.6121	27435764	-1.2834	637.9576	292.2744	278.1159	506.3092	494.6888	85059.9531	411.6299	0.7196	470.2536	4896472
005	2017-12-05t1731	1512516838.23	adult	167.3828	106.5409	-17.6964	429.96	84.1052	26620.0456	86586.7762	1409382.5281	9229.636	-0.50098	1409.269	-0.58345	823.894	-0.49029	6507.5093	-0.59786	6229.7629	1054216.5	3639.8863	-0.78057	5527.9969	-0.63697	22700506	-1.5163	591.5419	287.3186	266.9158	518.2174	512.8065	83951.2188	427.7885	0.75048	488.4967	4628128
005	2017-12-05t2059	1512529277.76	adult	170.8382	109.9963	-14.2409	418.8805	79.5395	23339.5826	75863.0974	1118617.3905	11405.404	0.16475	1446.061	-0.42733	868.4819	-0.29803	6993.8223	-0.30337	6584.2837	993122.75	3810.9833	-0.58589	5835.3756	-0.40895	20455980	-1.6087	681.6964	295.8448	271.4545	543.4373	538.6476	77168.1016	452.7864	0.89453	512.6102	4185020.8
005	2017-12-06t0143	1512546345.44	adult	175.5792	114.7374	-9.4999	428.9653	81.9865	25021.6561	81223.6514	1242774.9486	9856.223	-0.22002	1392.7544	-0.48207	845.1442	-0.30921	6940.9624	-0.24771	6504.856	1055026.25	3542.2742	-0.71881	5646.083	-0.43479	21136440	-1.4954	627.3745	300.8739	273.1879	544.2043	537.6926	82719.0547	465.208	0.86028	517.9985	4566062
005	2017-12-06t0512	1512558855.7	adult	179.0543	118.2124	-6.0248	427.7187	82.4033	24097.968	78189.98	1182583.7398	9269.744	-0.3502	1368.1804	-0.49681	815.6451	-0.37409	6413.8232	-0.45904	6198.1406	942832	3467.4057	-0.72858	5456.9016	-0.48907	20009638	-1.5363	617.3336	304.476	275.0253	544.7872	540.2539	80083.7266	473.4928	0.84576	523.9046	4452961.5
005	2017-12-06t0859	1512572478.71	adult	182.8385	121.9966	-2.2407	438.5921	82.4567	22617.903	73279.4688	1039389.2182	11471.754	0.34881	1410.0809	-0.31878	878.4143	-0.10211	6850.4575	-0.18242	6256.4426	945363.125	3601.1163	-0.55723	5529.0787	-0.38852	19385792	-1.5377	756.024	311.2914	279.5542	565.3733	549.9063	78021.5156	482.1273	0.8253	533.1221	4279634
005	2017-12-06t1327	1512588611.47	dead	187.3198	126.4779	2.2407	427.1178	83.8546	22967.4113	74360.0491	1073429.7582	10572.216	0.13973	1393.2744	-0.30368	884.0703	-0.033392	6394.1064	-0.35695	6078.2126	895174.875	3491.1665	-0.58936	5454.3358	-0.36836	19429212	-1.4965	615.9389	314.1054	282.8607	562.3802	557.5056	78733.2344	489.3982	0.78864	541.3341	4380200.5
007	2017-11-28t1808	1511914288.22	egg	-1.5001	-64.9438	-201.3167	150.4951	43.4575	3179.5577	10569.3686	67965.7568	0	3439.59	0	0.67095	0	0.48796					0	1.5247	0	2.0252	0	244511.7974	0	0	0				0	-0.12637	0	0
007	2017-11-28t2108	1511925088.92	larva	1.5001	-61.9436	-198.3165	171.686	23.9232	2985.4938	9455.8432	46668.0162	0	2944.4854	0	0.3365	0	0.16536					0	0.96692	0	1.2481	0	216959.6904	0	0	0				0	-0.19217	0	0
007	2017-11-29t0059	1511938917.11	larva	5.3413	-58.1024	-194.4754	151.0313	25.1196	2557.4574	8123.4749	40613.504	0	2128.7716	0	-0.076693	0	-0.21391					0	0.34572	0	0.49036	0	1.5076	0	0	0				0	-0.27891	0	0
007	2017-11-29t0526	1511954960.93	larva	9.7979	-53.6458	-190.0187	153.2121	25.8511	2635.3493	8373.1878	42774.1974	0	-0.068877	0	-0.53864	0	-0.61674					0	-0.27783	0	-0.1945	0	0.31524	0	0	0				0	-0.38331	0	0
007	2017-11-29t0859	1511967717.25	larva	13.3413	-50.1024	-186.4753	153.1333	26.2807	2718.9627	8641.151	44862.9895	0	-0.55377	0	-0.8945	0	-0.91392					0	-0.71666	0	-0.64463	0	-0.17438	0	0	0				0	-0.46945	0	0
007	2017-11-29t1259	1511982117.55	larva	17.3414	-46.1023	-182.4752	150.7006	25.8282	2577.7275	8193.8723	41719.1646	0	-0.90782	0	-1.285	0	-1.2284					0	-1.1638	0	-1.0832	0	-0.57496	0	0	0				0	-0.57042	0	0
007	2017-11-29t1720	1511997821.12	larva	21.7035	-41.7402	-178.1131	179.5727	27.9626	4038.2879	12873.7672	78572.3014	1168.4825	-0.21136	756.3745	0.86918	758.1302	0.99125	1128.9471	0.44349	1128.7167	29352.627	1014.3356	0.24389	1098.4246	0.039247	1912114.8	-0.55462	442.8812	146.4748	145.9696	203.0567	192.7374	5279.4756	176.6824	0.45118	189.3954	370288.38
007	2017-11-29t2059	1512010917.24	larva	25.3413	-38.1024	-174.4753	145.431	26.0937	2471.1256	7867.1119	40139.8634	0	-1.3978	0	-2.0288	0	-1.7982					0	-1.9352	0	-1.8052	0	-1.1628	0	0	0				0	-0.78762	0	0
007	2017-11-30t0158	1512028893.61	larva	30.3347	-33.109	-169.4819	200.8658	20.6205	3144.3612	9926.4594	43658.6516	1327.2769	-0.75243	1003.3404	0.82431	1041.6178	1.1702	1282.469	-0.6736	1281.9712	26931.8496	1206.403	-0.38253	1252.8629	-0.65515	2027750.9	-1.1373	279.9811	163.1448	162.4639	227.1626	225.359	4770.4141	194.7628	0.41229	210.1667	329715.66
007	2017-11-30t0520	1512041026.32	larva	33.7049	-29.7388	-166.1117	359.0709	38.8748	10430.5446	32984.1868	259490.2043	1870.9639	-0.61993	900.1788	0.15896	850.0649	0.30066	1714.9907	-0.59972	1710.4215	111474.3984	1388.4762	-0.43045	1615.318	-0.5354	5820556.5	-0.77757	267.7016	157.3128	156.8461	209.4543	205.7273	13614.5303	187.6458	0.29519	200.4591	1017184.9
007	2017-11-30t0859	1512054120.64	larva	37.3422	-26.1015	-162.4744	383.9153	39.1386	10952.989	34626.7346	271659.5132	3363.321	0.015177	1060.7593	0.31866	981.4228	0.41648	2623.4822	-0.10374	2513.7191	178396.7812	1660.1477	-0.37227	2340.4	-0.057385	7199373.5	-0.81288	419.9782	169.4778	168.9184	232.7677	227.1734	15828.2021	203.154	0.33047	219.9901	1150245.8
007	2017-11-30t1342	1512071138.88	larva	42.0695	-21.3742	-157.7471	471.3561	42.8064	16310.7784	51509.419	478052.5559	2778.2444	-0.65879	1092.7754	-0.063425	1035.1483	0.21891	2433.1721	-0.79578	2401.353	245750.3906	1864.4335	-0.59224	2252.9672	-0.64083	10949609	-0.70677	274.5148	160.4228	160.3724	222.4101	217.966	22463.4238	196.0206	0.18748	211.7167	1607436.4
007	2017-11-30t1713	1512083787.46	larva	45.583	-17.8607	-154.2336	474.6617	40.0462	15986.8437	50544.5553	448498.7642	8285.142	1.6229	1705.6517	1.4635	1438.2913	1.1309	6137.1079	1.9566	5901.3511	607573.6875	3922.9841	1.7323	5256.2829	1.8151	16769968	-0.37453	264.2421	172.8592	172.1795	230.8916	229.2403	22858.2734	207.9545	0.23514	222.8981	1699551.5
007	2017-11-30t2059	1512097321.52	larva	49.3425	-14.1012	-150.4741	646.6963	48.1876	25367.8554	79946.4866	856637.855	5440.026	-0.011046	967.1199	-1.2017	817.7932	-0.88848	3814.5913	-0.36662	3685.6591	595076.25	2040.6482	-1.156	3280.342	-0.44276	15005833	-0.92806	351.333	148.0099	146.1874	225.2811	221.9127	35143.8438	195.786	0.074147	214.7547	2296521
007	2017-12-01t0126	1512113386.48	larva	53.805	-9.6387	-146.0116	494.0046	42.6786	14878.7289	46934.3776	384893.9694	4509.5264	-0.70906	1415.1968	-0.2781	1408.3549	0.50115	3454.3655	-1.0273	3371.3191	317801.625	2484.4855	-1.0804	3095.4549	-1.0295	12999998	-1.527	432.8968	181.8399	180.9737	247.2913	242.3951	22750.7969	217.8644	0.24477	235.8373	1670381.8
007	2017-12-01t0459	1512126121.07	larva	57.3424	-6.1013	-142.4743	623.6838	53.6054	27428.0721	86558.3535	1033967.7104	7242.5015	0.05181	1510.0413	-0.33411	1411.0151	0.30458	4762.4927	-0.4459	4475.3735	800098.75	3255.8824	-0.55806	4103.3898	-0.55854	25235810	-0.71994	315.6994	162.5294	162.1373	231.0521	228.1824	38816.7578	202.5546	0.058145	219.718	2716191.8
007	2017-12-01t0859	1512140519.64	larva	61.342	-2.1017	-138.4746	747.2049	55.0514	34024.6889	107283.9949	1313161.874	12428.506	1.5207	1680.5582	-0.19466	1238.9353	-0.36458	7466.5308	0.87159	7041.7939	1545571.875	4665.8383	0.55173	6192.0315	0.60724	34774110	-0.29436	269.5244	118.4066	116.2043	193.4707	188.7582	40048.4453	162.0729	-0.46501	180.7698	2450069
007	2017-12-01t1311	1512155652.13	adult	65.5454	2.1017	-134.2712	823.7848	58.4913	40244.6375	126875.5228	1646625.4294	6158.487	-0.81039	1607.9614	-0.76552	1285.2145	-0.42709	5276.1562	-0.80753	5239.2393	1292658.25	3931.4526	-0.62177	4839.7446	-0.71053	39311440	-0.33344	405.6513	155.3894	158.1499	235.2925	231.6981	57646.6523	206.0151	0.04711	224.3427	3798961
007	2017-12-01t1659	1512169292.87	adult	69.3345	5.8908	-130.4821	787.5595	60.2369	37585.3644	118532.5862	1500318.1631	12195.57	0.86507	2376.0818	1.1066	1882.846	0.92591	9015.3154	1.0009	8740.9561	2064507.25	6174.8481	1.2553	8022.8067	1.1351	54307724	0.43866	444.8628	179.3526	178.7735	257.6205	253.8165	58995.0859	224.7594	0.3315	244.8495	4099282.5
007	2017-12-01t2158	1512187272.83	adult	74.329	10.8853	-125.4877	856.6306	60.6342	39792.1039	125416.5463	1564052.0301	10330.687	0.05016	2169.4148	0.1429	1715.4802	0.2991	7723.2852	-0.050297	7468.1992	1876758.25	5420.7233	0.10868	6960.208	0.076828	52534548	-0.11277	474.6222	171.9282	171.4015	242.3518	237.4351	58891.4922	212.9434	0.10926	230.9891	4163413.2
007	2017-12-02t0059	1512198091.41	adult	77.3341	13.8904	-122.4825	871.5959	64.2046	44325.3849	139669.3712	1915062.2704	9702.964	-0.26777	1935.9131	-0.68832	1473.4713	-0.37752	7003.1011	-0.62603	6621.4932	1883834.25	4522.856	-0.94944	6010.6214	-0.72389	52068320	-0.37062	449.4012	195.0373	194.5058	271.3941	266.5573	73005.0156	238.6779	0.65818	259.4028	5245723
007	2017-12-02t0459	1512212491.62	adult	81.3342	17.8905	-118.4824	908.5224	63.8827	49651.9447	156601.2815	2243360.1949	17795.377	1.9507	2541.128	0.65406	1377.2952	-0.70547	12008.5381	1.8421	11295.3682	3614570	7239.4913	1.2763	9879.8062	1.4961	76457460	0.98194	498.0183	202.0139	200.6693	281.2608	276.9008	84659.5078	247.6493	0.97432	268.2146	6078194.5
007	2017-12-02t0943	1512229524.94	adult	86.0657	22.622	-113.751	471.2641	65.2684	24380.4065	77860.2856	1051306.6596	10456.626	-0.32688	2554.2078	0.46121	2410.6793	1.5033	8450.1357	-0.23656	8399.0723	1259070.25	5641.5605	-0.39804	7660.3166	-0.096236	37807384	-1.7972	366.3527	172.2246	171.4188	260.8476	255.4207	38866.2891	223.9151	0.23864	246.2925	2549269
007	2017-12-02t1259	1512241291.84	adult	89.3342	25.8905	-110.4824	896.3538	64.414	46493.2697	146489.3391	2059674.4009	15296.129	1.011	2678.3958	0.63124	2109.2388	0.77035	10822.5879	0.91684	10377.9434	3062792.25	6777.2067	0.46373	8985.7666	0.60422	75643256	0.49544	273.1082	141.619	140.5928	222.1819	219.205	62877.4727	188.5337	-1.0654	210.4897	3999602.8
007	2017-12-02t1659	1512255693.25	adult	93.3346	29.8909	-106.482	632.1904	141.1492	44611.7956	147354.4725	3039357.5595	9391.467	-0.79598	2327.501	-0.35034	1529.9707	-0.51261	7366.9976	-1.0059	7230.6521	1989089.375	5803.9102	-0.51512	6852.406	-0.83003	62693570	-0.4775	325.7467	151.9431	149.6081	240.6121	236.2038	64965.2656	202.0009	-0.74733	225.7178	4092740
007	2017-12-02t2126	1512271753.15	adult	97.7957	34.352	-102.0209	940.7985	64.6105	50213.8946	158291.5104	2249165.0018	15148.364	0.86146	2608.2012	0.27094	1975.5203	0.43425	10300.0771	0.50755	9850.6475	3141523.5	6708.8803	0.18778	8798.3389	0.30019	79404080	0.47587	343.5013	143.615	140.2217	243.6741	240.5992	74320.5938	199.8327	-0.96928	229.1112	4372214.5
007	2017-12-03t0059	1512284496.57	adult	101.3356	37.8919	-98.4811	943.9374	66.5037	51625.1742	162810.7406	2343888.8284	17114.678	1.4291	2691.3142	0.43362	2014.3822	0.526	10623.709	0.65842	10093.2188	3325221	7008.7907	0.39224	9088.7291	0.43517	84203144	0.70942	388.1081	144.3411	138.8595	259.4233	254.8463	81199.5	213.7535	-0.61959	243.9149	4515999
007	2017-12-03t0459	1512298904.39	adult	105.3377	41.894	-94.4789	913.5382	68.8774	50784.7306	160216.4	2343384.0096	8621.237	-1.1307	2464.9365	-0.073473	1806.2388	0.13907	7372.6079	-1.1005	7291.3855	2270763.25	5755.8116	-0.6453	6897.0686	-0.91711	75860890	0.1702	382.2545	179.3704	177.0174	297.0726	290.1362	91498.3672	238.6157	0.052147	273.1675	5520304
007	2017-12-03t0911	1512314039.2	adult	109.5418	46.0981	-90.2748	946.8321	66.7895	53148.6422	167596.7531	2517401.5559	11112.805	-0.38608	2569.5432	0.21387	1737.7105	0.074355	8490.0547	-0.48595	8334.2715	2733797.5	6490.0021	-0.023078	7873.5443	-0.31608	82682760	0.59667	482.8122	163.4857	157.6229	347.3492	335.0873	111846.4531	238.3694	-0.1189	309.5243	5260642
007	2017-12-03t1259	1512327691.79	adult	113.3342	49.8905	-86.4824	962.4729	63.5358	52383.4423	165086.5726	2377820.8821	9549.437	-0.85891	2504.0017	0.12745	2142.5593	0.97582	7802.4395	-0.83239	7661.0256	2481175.75	5843.9877	-0.49567	7183.7656	-0.71194	79459490	0.42498	433.8552	169.6993	167.9536	313.8078	306.3047	99790.875	245.2915	-0.051367	289.0119	5385066.5
007	2017-12-03t1759	1512345703.86	adult	118.3376	54.8939	-81.479	1097.9375	64.0237	57944.4076	182549.2094	2577436.1303	7500.599	-1.4534	2234.2434	-0.30992	1714.6825	0.24182	6819.3267	-1.2838	6818.2368	2400403	5518.7818	-0.6431	6333.8696	-1.1464	78531420	0.45719	399.3082	167.1854	165.392	308.3236	303.5095	108529.8984	247.7261	-0.1862	288.483	5876401
007	2017-12-03t2059	1512356492.15	adult	121.3343	57.8906	-78.4823	904.8725	65.4842	49374.4754	155673.2349	2253999.8819	8227.509	-1.2193	2418.9468	0.15937	1424.2326	-0.27165	7458.6719	-0.91567	7426.2297	2237601.5	6036.3176	-0.19226	7100.508	-0.66002	72360376	0.14696	478.5324	204.3888	195.7799	359.8247	353.6051	107947.4219	298.8617	1.0969	340.3892	6114088
007	2017-12-04t0059	1512370892.26	adult	125.3344	61.8907	-74.4823	942.8354	72.3994	53230.0354	167822.3057	2528922.8967	8379.502	-1.1459	1823.0217	-0.94271	1024.0164	-0.98797	6820.1968	-1.1776	6691.4272	2202923.5	4961.9879	-0.89369	6166.438	-1.1262	58750520	-0.56643	483.7062	201.1718	197.4509	368.9564	363.9888	119172.9219	297.2985	0.83244	347.8472	6483165
007	2017-12-04t0543	1512387934.98	adult	130.0684	66.6247	-69.7482	925.9577	67.1725	51306.6996	161789.1081	2368989.7535	8700.678	-1.0118	1670.219	-1.0865	1263.8051	-0.3413	6050.6548	-1.4771	5724.7598	1881753.625	3930.8026	-1.5026	5169.8676	-1.577	51905396	-0.8302	470.9493	230.1477	224.3768	396.7845	393.7348	123399.9609	319.6458	1.097	376.4382	7152300
007	2017-12-04t0859	1512399692.51	adult	133.3344	69.8907	-66.4822	971.0234	69.7537	55095.4262	173994.8556	2673792.6776	7010.3774	-1.458	1493.6785	-1.3293	788.468	-1.275	5743.7554	-1.5682	5617.4878	1918414.375	4021.1054	-1.3399	5259.6356	-1.4533	49821644	-0.85113	446.4164	166.7606	154.0952	371.123	364.6563	123955.0859	279.7464	0.0016743	343.6494	5562300.5
007	2017-12-04t1259	1512414098.79	adult	137.3362	73.8925	-62.4804	644.5535	66.2484	30647.4666	97700.7616	1287917.3226	8953.598	-0.87362	1773.4623	-0.62458	825.8128	-1.091	7045.1001	-0.88226	6879.0112	1317433.75	5029.0702	-0.51503	6337.142	-0.79095	33075072	-1.6963	516.8952	211.8067	207.8184	419.854	409.9959	78512.7031	315.1365	0.58093	386.7907	3950194
007	2017-12-04t1727	1512430195.06	adult	141.8074	78.3637	-58.0093	914.925	66.0364	46876.4687	147807.7975	2094038.0536	8701.371	-0.9013	1898.6887	-0.21956	1482.2625	0.53537	6658.9033	-0.98609	6447.5879	1897787.5	4389.4145	-0.83999	5853.0788	-0.95561	54015796	-0.33625	543.8436	260.6593	248.4896	463.5214	457.1933	132103.5938	376.8529	1.5669	438.1306	7415496.5
007	2017-12-04t2059	1512442892.1	adult	145.3343	81.8906	-54.4823	1024.2366	68.8998	57802.6884	182093.2545	2793052.0808	10592.0205	-0.35652	1693.1459	-0.52644	760.5326	-1.0575	7862.52	-0.36665	7617.2722	2751882	5139.0274	-0.22276	7011.4854	-0.28161	59251640	0.081754	604.9208	249.4177	231.8877	466.1573	458.3577	163155.0469	384.7848	1.4781	440.1401	8728373
007	2017-12-05t0059	1512457292.65	adult	149.3345	85.8908	-50.4821	960.0408	68.2447	52498.4026	165390.1075	2431875.4954	12092.74	0.083661	1709.1702	-0.36796	792.1417	-0.89733	8198.6299	-0.14194	7781.0337	2615363	5090.1985	-0.14984	7009.3605	-0.20495	54355028	-0.072725	601.3505	233.8378	213.6624	500.1407	488.7238	159544.875	405.447	1.5775	465.3857	7436509.5
007	2017-12-05t0511	1512472414.77	adult	153.5351	90.0914	-46.2816	965.3034	67.997	53862.3494	169756.5008	2532688.5389	8915.368	-0.7345	1520.0223	-0.64918	772.0195	-0.86751	6339.3862	-0.92291	6132.6475	2072979.375	4191.8674	-0.67407	5658.8123	-0.82282	49587690	-0.21781	621.5296	279.2191	252.8723	526.9642	518.4741	172317.2812	440.925	1.8385	496.6407	9108964
007	2017-12-05t0859	1512486094.56	adult	157.335	93.8913	-42.4816	667.1996	130.9822	48480.7852	157010.3538	3295027.8935	7070.101	-1.2017	1546.7809	-0.49395	762.6725	-0.82865	6135.4375	-0.94924	6055.6216	1797683.25	4253.55	-0.54071	5625.0677	-0.76867	45207764	-0.36253	656.9797	281.8229	241.1835	578.7554	571.8843	169575.3438	481.7514	2.1151	552.4141	8236838
007	2017-12-05t1359	1512504086.41	adult	162.3327	98.889	-37.4839	945.7554	67.8786	52440.4222	165260.325	2474502.5447	8692.812	-0.7078	1403.7468	-0.70445	741.7351	-0.81396	6250.2085	-0.80799	6118.6838	1987566.25	3870.2192	-0.7112	5551.0115	-0.71692	44598440	-0.24995	638.3474	288.7832	249.1575	569.8202	564.0969	181202.8125	489.5301	1.8073	545.9973	9174932
007	2017-12-05t1731	1512516853.03	adult	165.879	102.4353	-33.9376	948.1675	70.0544	52872.377	166604.3963	2521517.4674	8593.091	-0.69786	1329.0312	-0.80697	718.1733	-0.83428	5862.0317	-0.93213	5650.2412	1881712.125	3576.9694	-0.85731	5148.884	-0.86854	42543620	-0.27149	666.0914	292.2821	250.0428	587.5012	581.9207	188587.8906	501.3771	1.7219	561.7403	9356243
007	2017-12-05t2059	1512529292.77	adult	169.3345	105.8908	-30.4821	938.7088	70.6451	52545.0404	165608.2474	2519486.4893	7796.6206	-0.88658	1289.5618	-0.84755	714.213	-0.81024	5566.4199	-1.0187	5373.8091	1770121.5	3420.0234	-0.91841	4847.3813	-0.9776	41009350	-0.27293	860.4952	296.8907	252.6884	593.9183	587.8093	188866.0312	511.6707	1.6427	570.53	9441421
007	2017-12-06t0143	1512546360.4	adult	174.0755	110.6318	-25.7411	937.6263	70.7366	52336.8237	164973.5672	2489515.0795	7754.53	-0.84785	1258.1284	-0.85569	712.0808	-0.77046	5484.0449	-0.99023	5323.1973	1738442.25	3294.9605	-0.93939	4744.5633	-0.96134	39875124	-0.21457	689.6409	304.0177	257.3117	608.0804	601.9869	192761.5	525.0394	1.5664	582.8943	9635538
007	2017-12-06t0512	1512558870.77	adult	177.5506	114.1069	-22.266	937.9578	69.947	51657.2211	162785.7686	2435161.3274	8043.3765	-0.72659	1245.2805	-0.84835	714.6161	-0.73755	5437.0659	-0.96912	5251.2305	1707238.75	3227.2832	-0.94636	4670.0534	-0.95584	38984750	-0.18723	712.4265	307.301	258.6901	612.1451	607.3404	192213.5625	530.8267	1.5018	586.3825	9620365
007	2017-12-06t0859	1512572493.74	adult	181.3348	117.8911	-18.4818	756.5251	68.11	44443.3715	140563.2914	2167732.913	8370.166	-0.58807	1354.0946	-0.49688	805.589	-0.38077	5357.3755	-0.96302	5144.8638	1441134	3386.9981	-0.75792	4727.9353	-0.86892	36418376	-0.27377	777.6726	325.1537	270.0526	656.9166	648.4095	176710.5625	565.7169	1.7346	629.4258	8745008
007	2017-12-06t1327	1512588626.71	adult	185.8161	122.3725	-14.0005	747.5399	68.0075	43542.6896	137844.0998	2119082.4041	8678.135	-0.44621	1366.5624	-0.40213	831.2051	-0.24763	5329.0132	-0.92668	5136.2471	1406859.5	3464.0568	-0.63268	4800.3402	-0.76982	36034884	-0.19625	783.2313	331.5546	276.7743	668.4182	662.2744	176462.4062	574.4374	1.6948	636.5991	8742764
007	2017-12-06t1801	1512605055.34	adult	190.3797	126.936	-9.437	747.8679	68.4617	43904.1863	138807.2475	2163744.7316	7112.6064	-0.86755	1278.6268	-0.60928	816.5585	-0.26561	4509.6025	-1.3033	4368.3469	1199554.25	3133.5292	-0.86488	4084.786	-1.1367	33969280	-0.25671	755.8369	338.2112	281.7822	668.9723	661.7357	177946.625	583.4037	1.6617	642.9961	8985257
007	2017-12-06t2109	1512616310.16	adult	193.506	130.0623	-6.3106	740.0883	66.963	40662.3778	128361.009	1912716.753	7473.539	-0.72513	1380.6987	-0.25676	945.8503	0.28136	4952.6963	-1.0379	4872.4165	1223316	3361.0006	-0.6255	4415.9361	-0.90516	34009372	-0.1791	775.4872	353.2333	298.8328	691.869	685.9888	170891.625	606.5325	1.8097	664.6231	8700843
007	2017-12-07t0144	1512632799.25	adult	198.0863	134.6426	-1.7303	724.7842	66.8969	40238.8926	127121.5352	1888261.4256	8268.722	-0.42972	1399.5908	-0.1296	992.727	0.54298	5210.4106	-0.85123	5041.5139	1271340.25	3416.3851	-0.51706	4646.4058	-0.71226	34124824	-0.050745	794.5362	361.8129	310.5749	709.1797	704.8609	173039.8438	619.3191	1.8154	684.675	8821722
007	2017-12-07t0511	1512645257.49	dead	201.5469	138.1032	1.7303	714.538	65.4738	37408.8211	118050.204	1709806.6049	8375.012	-0.3566	1496.5449	0.25738	1109.2161	1.1151	5641.7632	-0.57782	5431.5396	1280680.25	3681.6223	-0.21814	5049.0217	-0.41956	33968576	0.033127	854.9776	375.9075	335.9321	750.3334	743.0811	170325.6875	644.176	1.9685	718.5121	8532348
008	2017-11-28t1808	1511914302.25	larva	0	-57.074	-173.2054	153.2162	26.5078	2745.0241	8724.2884	45581.4787	0	3202.8212	0	0.50231	0	0.32339					0	1.2366	0	1.6097	0	231242.477	0	0	0				0	-0.15906	0	0
008	2017-11-28t2108	1511925102.85	larva	3.0002	-54.0738	-170.2052	169.1255	26.5658	2969.3129	9421.9519	49393.5495	0	2658.2411	0	0.17329	0	0.013196					0	0.71345	0	0.92771	0	4.0173	0	0	0				0	-0.2257	0	0
008	2017-11-29t0059	1511938931.04	larva	6.8413	-50.2326	-166.3641	142.4927	25.2948	2374.1858	7554.9369	37553.3915	0	0.93118	0	-0.23411	0	-0.35351					0	0.12565	0	0.24149	0	0.96	0	0	0				0	-0.31358	0	0
008	2017-11-29t0526	1511954974.87	larva	11.2979	-45.776	-161.9075	150.7089	26.2784	2618.7952	8329.1261	43070.7849	0	-0.30777	0	-0.69046	0	-0.74483					0	-0.46904	0	-0.39336	0	0.085025	0	0	0				0	-0.41942	0	0
008	2017-11-29t0859	1511967731.32	larva	14.8414	-42.2326	-158.364	150.6253	25.2946	2515.5596	7993.0822	39824.3405	0	-0.70094	0	-1.0423	0	-1.0343					0	-0.88984	0	-0.81663	0	-0.33771	0	0	0				0	-0.50682	0	0
008	2017-11-29t1259	1511982131.72	larva	18.8415	-38.2324	-154.3639	221.482	30.1048	4467.532	14138.11	84627.0672	1527.0287	0.42067	850.8776	1.4888	837.6372	1.5225	1426.4652	1.5823	1416.7159	41367.4922	1237.202	1.023	1368.2074	0.78648	2397773	-0.20249	359.1687	147.9634	147.3428	205.746	195.4584	5966.6348	177.0673	0.50541	191.7491	416960.94
008	2017-11-29t1720	1511997835.3	larva	23.2036	-33.8703	-150.0018	150.6192	25.5439	2536.4151	8061.4629	40524.0768	0	-1.2842	0	-1.8352	0	-1.6533					0	-1.7432	0	-1.6289	0	-1.0238	0	0	0				0	-0.72719	0	0
008	2017-11-29t2059	1512010931.44	larva	26.8414	-30.2325	-146.364	242.255	28.3061	4766.0654	15064.5325	85347.7008	1284.8649	-0.54362	905.7974	0.85117	939.2722	1.1401	1216.9534	-0.29002	1204.5646	37725.5547	1133.2723	-0.13534	1188.8991	-0.39639	2723732.8	-0.79806	250.7134	145.5942	144.829	207.5961	202.841	6435.4785	180.1971	0.37895	197.3312	437801.7
008	2017-11-30t0158	1512028908.11	larva	31.835	-25.239	-141.3705	513.4602	43.9291	17172.0449	54140.4166	500400.927	1703.7778	-0.60439	725.6812	-0.22834	691.5127	-0.048581	1497.677	-0.61336	1478.9752	158753.7656	1183.9635	-0.56948	1423.1127	-0.58935	7664645	-0.37463	259.5859	133.0538	132.5896	188.8318	186.4725	20016.1699	165.7048	0.17907	179.7637	1405314.1
008	2017-11-30t0520	1512041040.94	larva	35.2052	-21.8688	-138.0002	459.2176	42.6312	14730.8277	46616.3508	397671.3929	2693.8447	-0.2222	1011.1082	0.37022	975.0615	0.5663	2245.6956	-0.22488	2192.1611	204358.2969	1714.3956	-0.075609	2052.4665	-0.17449	9171762	-0.39696	406.3098	156.2392	155.0152	250.6596	244.8152	22810.0234	194.4365	0.31258	229.0994	1417245.5
008	2017-11-30t0859	1512054135.33	larva	38.8425	-18.2314	-134.3629	537.1557	44.0585	18186.31	57513.3	515100.4472	2585.1687	-0.52632	1170.7134	0.51571	1154.1072	0.81164	2325.7334	-0.56251	2305.6589	260482.1406	1810.4156	-0.29923	2173.0501	-0.3821	13073356	-0.12447	336.0473	165.8462	165.311	230.7309	227.7932	25841.8613	202.6866	0.29326	220.654	1852005
008	2017-11-30t1342	1512071153.56	larva	43.5698	-13.5042	-129.6356	801.6553	43.9721	28928.9132	91092.0791	869859.8455	4585.1255	0.11094	866.8319	-0.92005	693.2711	-0.87737	3131.4656	-0.33448	3038.0186	557400.875	1913.3008	-0.69633	2580.6528	-0.47604	15378465	-0.32173	313.3301	133.7063	130.466	215.2127	212.502	38307.8594	187.1337	0.091349	205.8865	2372083.5
008	2017-11-30t1713	1512083802.12	larva	47.0833	-9.9907	-126.1221	650.4417	49.6306	26314.762	83108.8442	882543.0938	5864.9966	0.36633	1365.2139	0.25538	1188.0675	0.3109	4368.479	0.31002	4239.0405	703325.125	2889.248	0.17457	3746.6928	0.218	21969022	0.036509	313.6842	168.9845	168.3323	229.6873	226.452	36979.6562	204.4229	0.18568	220.3577	2719298.5
008	2017-11-30t2059	1512097336.2	larva	50.8428	-6.2312	-122.3626	840.5146	50.6912	35539.9436	112006.4268	1251345.5232	6325.045	0.21731	1445.5977	0.11257	1267.3226	0.29052	4944.251	0.32817	4894.0928	1072902.5	3267.2424	0.1803	4432.2362	0.37186	31360796	0.56151	337.9549	152.8775	152.2083	220.0834	216.4986	47758.0938	193.1276	0.03549	210.0541	3316524
008	2017-12-01t0126	1512113401.27	larva	55.3053	-1.7687	-117.9001	1079.3436	57.7797	52129.5197	164299.6403	2127835.8119	10972.925	1.5791	1325.074	-0.69748	631.1972	-1.727	7420.7964	1.5481	7130.7837	2352392.5	4167.6236	0.69898	5989.8077	1.1118	41971720	1.009	367.9898	130.3159	129.6443	200.8145	196.1007	63658.1914	170.1505	-0.25821	189.1244	4127755.8
008	2017-12-01t0459	1512126135.76	adult	58.8426	1.7687	-114.3628	821.2699	62.159	41583.3805	131147.4473	1783914.2812	7248.3896	-0.050879	1806.2931	0.41242	1218.3961	-0.29724	6071.9365	0.25632	5978.5117	1536200	4454.1638	0.60313	5498.4377	0.34987	45576388	0.88497	362.5697	169.2298	168.4687	236.9168	232.2038	59939.9609	207.8632	0.10751	225.3764	4270005.5
008	2017-12-01t0859	1512140534.46	adult	62.8423	5.7683	-110.3631	1069.7772	112.8514	58834.6344	187889.7774	2899474.5801	8466.847	0.097276	1597.0254	-0.57137	740.4272	-1.7477	6965.6177	0.41908	6817.9414	2486725.5	4949.103	0.69285	6279.1905	0.53152	56943536	1.3457	437.8874	124.0805	121.5848	202.7965	198.2718	72398.3438	170.3729	-0.38881	190.7713	4424215
008	2017-12-01t1311	1512155666.97	adult	67.0458	9.9718	-106.1597	963.1854	59.078	44083.5712	138840.2009	1684529.4808	11755.51	0.88782	2465.8276	1.577	2005.4456	1.3568	9059.7256	1.2386	8813.1123	2437066.25	5976.6353	1.3054	7993.0181	1.3369	66163090	1.5752	373.7485	179.2712	178.2394	255.2962	252.423	68674.6875	222.2703	0.2748	242.9347	4810203.5
008	2017-12-01t1659	1512169307.79	adult	70.8349	13.7609	-102.3705	511.4412	65.3294	25631.1293	82005.8462	1075652.3149	10348.598	0.23094	3591.6746	4.3893	3779.7092	5.5636	9205.0996	1.0069	9088.5332	1435995.5	7094.7517	2.0309	8538.3539	1.3799	55911596	0.42822	316.152	181.9693	180.8969	262.38	258.9106	40931.2812	225.6646	0.34098	249.5163	2832716.2
008	2017-12-01t2158	1512187287.69	adult	75.8293	18.7553	-97.3761	1009.0533	65.5477	53406.2907	168296.0821	2384990.9621	19972.666	2.88	2430.837	0.74891	1552.1974	-0.14169	11184.7705	1.7225	10632.0161	3623865.5	6912.7408	1.4067	9509.3846	1.6363	78729944	1.5977	722.0409	146.1919	146.1304	238.371	233.4101	77232.2188	206.2495	-0.044354	226.3974	4734863.5
008	2017-12-02t0059	1512198106.26	adult	78.8344	21.7605	-94.371	994.7666	61.537	48772.6922	153677.7019	2003153.6768	18751.914	2.3569	2893.103	1.7593	2191.5999	1.2479	11221.0957	1.5794	10400.083	3332665.5	7343.1984	1.5659	9757.9569	1.5873	85702390	1.8107	351.2301	188.0044	187.7106	269.3282	265.7866	79990.4688	235.3157	0.59411	256.8168	5569255.5
008	2017-12-02t0459	1512212506.4	adult	82.8345	25.7605	-90.3709	913.9561	73.9012	51236.9227	161643.0499	2435975.161	21247.502	2.9406	2650.6196	0.87297	1747.4406	0.11098	12208.7627	1.8771	11170.9756	3796925.25	7355.9305	1.3135	9939.9389	1.4823	82219570	1.2878	338.1051	152.6322	150.0906	242.1901	239.0585	75321.1328	210.8868	-0.077886	231.5039	4734498
008	2017-12-02t0943	1512229539.82	adult	87.566	30.492	-85.6394	1002.4581	63.5112	49680.5039	156392.8091	2130513.6371	11265.41	-0.12534	2875.4011	1.2048	2529.4249	1.7269	8801.7686	-0.10927	8651.5469	2658134.25	6467.4838	0.27274	8063.7547	0.10084	86687590	1.3004	562.1981	199.5566	198.2845	280.0638	274.7314	84579.25	244.8707	0.89633	266.7082	6016232
008	2017-12-02t1259	1512241306.77	adult	90.8346	33.7606	-82.3708	991.6846	64.861	52129.6626	164395.0653	2320355.0652	10702.861	-0.36132	2542.3945	0.25095	2175.2787	0.89491	8168.373	-0.51737	8061.0312	2589374.25	5760.2521	-0.47294	7244.5162	-0.51579	80354920	0.73975	431.1625	196.9159	194.4069	303.6026	297.3367	96242.0312	246.0189	0.85864	280.8303	6223723
008	2017-12-02t1659	1512255708.24	adult	94.835	37.761	-78.3704	972.8993	66.4928	53924.8597	170039.9792	2501618.8224	10276.356	-0.54783	2609.7034	0.32051	2138.4218	0.78277	8380.6592	-0.48771	8240.2588	2740475.5	6149.8085	-0.23357	7566.9095	-0.40627	85243350	0.91466	400.7574	198.9837	197.4964	281.5604	277.707	92070.25	243.8338	0.63331	267.6378	6499602.5
008	2017-12-02t2126	1512271768.08	adult	99.2961	42.2221	-73.9093	955.631	64.0105	50513.7849	159187.5886	2232175.0072	9839.637	-0.7253	2826.2656	0.76882	2651.4049	1.8477	8230.0068	-0.62109	8069.5591	2526612	6096.3449	-0.34409	7686.1386	-0.39831	86602430	0.89551	480.7809	194.3039	192.01	285.5195	280.9722	87654.4844	242.9686	0.42919	270.3161	5953861
008	2017-12-03t0059	1512284511.94	adult	102.836	45.7621	-70.3694	978.3389	64.647	52680.2048	166055.8287	2353635.9796	16320.738	1.1885	3164.3198	1.5214	2241.3711	1.0146	11873.4512	1.3274	11640.2012	3799504.5	8104.6338	1.2897	10646.4174	1.3762	101008260	1.7315	330.1381	186.9868	185.0882	285.3033	282.5188	91297.0469	244.1407	0.32775	271.8533	5968804.5
008	2017-12-03t0459	1512298920.2	adult	106.8383	49.7644	-66.3671	977.8138	65.6476	52692.2441	166013.9565	2392175.6115	17445.611	1.5226	3158.533	1.4998	2185.0149	0.94722	13138.2861	2.0062	12626.5859	4204251.5	8208.7969	1.3484	11327.9038	1.7675	100918290	1.7	568.7351	162.8652	161.6785	310.3687	302.3244	99318	231.4824	-0.23544	277.8199	5203705
008	2017-12-03t0911	1512314054.16	adult	111.0422	53.9682	-62.1632	1004.1891	68.3732	53521.9477	168720.5523	2403557.9105	15565.274	0.95704	3034.7444	1.2546	1450.9984	-0.47968	12517.9131	1.6708	12275.3779	4068321.75	8163.6391	1.3127	11169.3637	1.6643	98504770	1.5634	398.9426	182.8498	178.3523	307.2706	302.6254	99862.9375	250.1688	0.18549	288.9244	5935122
008	2017-12-03t1259	1512327706.71	adult	114.8346	57.7606	-58.3708	1051.8178	67.2609	58815.2396	185413.1664	2721347.4879	14197.332	0.54679	2597.648	0.37307	1760.0543	0.24119	9859.5557	0.26681	9474.3975	3519861.5	6456.7961	0.013372	8541.0464	0.11244	92517830	1.2397	502.2775	220.4265	217.7526	341.3779	334.6168	121871.9219	276.0497	0.79437	317.2864	7850711.5
008	2017-12-03t1759	1512345718.79	adult	119.8379	62.764	-53.3675	1076.245	72.3282	59932.729	189029.6951	2848116.6772	12357.5625	0.0028308	2088.2827	-0.57163	1239.8334	-0.69436	8844.6211	-0.22605	8603.8613	3210597.5	5721.3618	-0.45797	7872.8927	-0.23207	75775420	0.32168	433.7077	145.018	137.2369	318.9351	312.2926	115773.4375	219.9839	-1.0182	281.8724	5262122
008	2017-12-03t2059	1512356507.15	adult	122.8347	65.7607	-50.3707	1098.0077	70.4046	60278.0611	189880.3441	2845375.4087	17125.64	1.4177	2444.8237	0.26007	1197.51	-0.69783	10775.5244	0.7764	10372.2905	3943842	6944.2699	0.51633	9184.9527	0.5535	89277624	1.1884	618.0623	226.8629	222.9073	421.1139	402.2329	154127.6875	310.9941	1.3285	374.0976	8284351
008	2017-12-04t0059	1512370907.23	adult	126.8347	69.7608	-46.3707	1132.2022	64.5751	58256.3537	183514.1401	2515422.1281	12780.638	0.14568	2115.3025	-0.29079	1164.5662	-0.65039	9234.0498	0.036031	8968.1387	3268853.5	6163.0144	0.024594	8420.6405	0.16528	74754790	0.42409	502.1501	160.0771	151.282	357.9156	347.951	126702.1172	244.8723	-0.57593	317.6822	5657124
008	2017-12-04t0543	1512387949.89	adult	131.5688	74.4948	-41.6366	848.2214	108.1223	55903.4867	178717.0736	3227635.8624	9834.869	-0.67586	1981.1486	-0.4026	1184.2533	-0.46606	8429.1689	-0.30548	8342.0752	2849059.25	5537.3762	-0.31	7733.5485	-0.14524	66851876	0.090981	550.4144	159.6649	144.7439	371.7806	358.5672	125661.8516	270.9282	-0.12528	330.8472	5387731.5
008	2017-12-04t0859	1512399707.54	adult	134.8348	77.7608	-38.3706	1020.9462	74.8381	57090.9146	180379.4877	2721002.352	12723.96	0.15875	1734.6241	-0.78905	730.3712	-1.3647	8982.3789	0.0027793	8591.6738	3107903.25	5326.7464	-0.37312	7685.0295	-0.11752	59981570	-0.21136	475.1786	171.3796	155.5312	377.6358	370.071	130661.9844	289.4578	0.15082	348.1229	5926137
008	2017-12-04t1259	1512414114.1	adult	138.8366	81.7627	-34.3688	1003.8065	66.3468	55476.6687	174948.7848	2587074.9345	9639.8	-0.67078	1829.2032	-0.46072	852.4894	-0.99358	7648.3086	-0.57308	7537.6753	2577480	5402.4327	-0.21295	7028.1731	-0.39589	61464890	0.0005983	542.5839	207.0019	204.3921	437.9943	431.6391	147604.0625	348.3341	1.1876	411.8483	6955677
008	2017-12-04t1727	1512430210.15	adult	143.3078	86.2338	-29.8977	1025.6307	68.0149	56873.7307	179288.1842	2634535.8326	13469.833	0.40917	1721.8591	-0.53202	798.0286	-1.013	8589.8447	-0.064237	8133.6489	2963496.5	5098.0251	-0.3056	7402.691	-0.11614	59331824	0.020459	793.3319	231.4601	216.4533	505.4861	495.4715	174392.7188	395.0675	1.8151	464.2705	7975653
008	2017-12-04t2059	1512442907.02	adult	146.8347	89.7607	-26.3708	1011.5824	69.0217	55985.801	176483.4625	2595709.6221	16174.131	1.1655	1691.6869	-0.48231	852.7207	-0.80343	8940.9453	0.15843	8399.6211	3039921.5	4798.5154	-0.42015	7322.0786	-0.091394	57366796	0.021204	643.4372	258.1971	235.036	533.9751	526.1346	181551.5312	425.6411	2.1232	496.3688	8755723
008	2017-12-05t0059	1512457307.75	adult	150.8349	93.7609	-22.3706	516.5994	76.6175	24122.0579	79085.5607	1005030.79	6972.123	-1.2849	1722.4636	-0.29421	1175.34	0.097144	5589.1982	-1.3176	5486.9302	827201.375	3939.1264	-0.91801	5125.4987	-1.1519	25349498	-1.7277	720.8695	303.7478	276.3052	621.3397	612.5624	91958.2656	494.8617	2.99	584.5364	4470256
008	2017-12-05t0511	1512472429.82	adult	155.0354	97.9615	-18.17	563.7751	76.5368	32538.1227	103559.4326	1584471.4841	12440.675	0.23686	1843.635	0.095308	1111.9329	0.056703	8052.1201	-0.10287	7620.4375	1594319.75	5275.7722	0.13355	7002.0146	-0.094465	36328828	-0.96123	721.1461	319.8278	279.8092	620.882	614.4427	122934.625	522.2238	2.9774	590.5917	6302207
008	2017-12-05t0859	1512486109.49	adult	158.8353	101.7614	-14.3701	513.2381	75.225	26122.7646	83623.5281	1141831.6023	11282.361	-0.033294	1893.1539	0.32325	1223.5527	0.46967	8398.6289	0.13132	8192.8408	1335382	5028.7747	0.056786	7096.5858	0.033149	30055712	-1.2398	801.1496	346.0631	297.736	669.1687	661.187	106397.8281	559.2619	3.0879	626.2643	5494098.5
008	2017-12-05t1359	1512504101.52	adult	163.8331	106.7592	-9.3723	401.1488	70.0357	20858.7247	66631.8955	950132.7422	7579.443	-1.0028	1885.4274	0.46587	1404.0354	1.1614	6618.8154	-0.60753	6525.5889	840589.5625	4722.8615	-0.039996	6109.3055	-0.38895	23888364	-1.5073	800.9881	382.8917	330.6649	715.7085	706.1345	90894.9766	616.8615	3.3365	686.0721	4851238
008	2017-12-05t1731	1512516868.05	adult	167.3794	110.3054	-5.826	497.7701	74.6988	24119.4158	76925.5316	1038066.8847	10961.92	-0.010658	1857.9062	0.50926	1284.4282	0.92745	7746.4727	-0.0040508	7316.4629	1138731.5	4887.0575	0.17116	6785.0395	0.044737	27281496	-1.2185	848.5406	380.9078	333.9291	733.6729	722.6038	107849.9062	617.6774	3.022	694.904	5593250
008	2017-12-05t2059	1512529307.97	adult	170.8349	113.761	-2.3705	531.9126	73.1967	28138.8582	89622.1371	1258053.6979	11243.259	0.11819	1761.9943	0.36925	1181.3278	0.70612	7499.2295	-0.057351	7124.4663	1282368.25	4620.7972	0.047241	6560.8032	-0.0095512	30080766	-0.96229	843.7568	374.355	321.2766	736.324	727.8353	125911.4062	624.8655	2.853	697.7778	6390988.5
008	2017-12-06t0143	1512546375.49	dead	175.5759	118.5019	2.3705	517.3469	79.0347	29617.2283	94544.1954	1442507.6785	11792.672	0.34376	1754.1708	0.47157	1110.4611	0.58878	7904.3359	0.23129	7568.6179	1422780.5	4642.2193	0.16863	6751.3012	0.18526	31511924	-0.7644	794.2969	378.1119	323.2218	714.8066	706.2329	128665.1875	625.4614	2.5969	687.0187	6792403
009	2017-11-28t1808	1511914316.18	larva	0	-60.8427	-185.0762	150.6202	25.5781	2535.7172	8059.7924	40541.7981	0	3202.8212	0	0.50231	0	0.32339					0	1.2366	0	1.6097	0	231242.477	0	0	0				0	-0.15906	0	0
009	2017-11-28t2108	1511925116.95	larva	3.0002	-57.8425	-182.076	161.4904	28.319	3005.7294	9567.87	53072.2864	0	2658.2315	0	0.17329	0	0.013191					0	0.71344	0	0.9277	0	4.0171	0	0	0				0	-0.2257	0	0
009	2017-11-29t0059	1511938945.24	larva	6.8414	-54.0013	-178.2348	158.3504	30.0524	3145.4777	10043.7997	58234.8286	0	0.93112	0	-0.23411	0	-0.35351					0	0.12564	0	0.24148	0	0.95998	0	0	0				0	-0.31359	0	0
009	2017-11-29t0526	1511954989.02	larva	11.298	-49.5447	-173.7782	156.3229	28.2601	2856.79	9102.8068	50062.9888	0	-0.30778	0	-0.69046	0	-0.74483					0	-0.46905	0	-0.39337	0	0.085016	0	0	0				0	-0.41942	0	0
009	2017-11-29t0859	1511967745.4	larva	14.8415	-46.0012	-170.2347	153.7178	27.9832	2816.7018	8977.6832	48997.3073	0	-0.70094	0	-1.0423	0	-1.0343					0	-0.88985	0	-0.81663	0	-0.33771	0	0	0				0	-0.50682	0	0
009	2017-11-29t1259	1511982145.92	larva	18.8416	-42.0011	-166.2346	217.8057	22.525	4053.5573	12838.6199	63210.9477	1305.1796	0.21196	778.9079	1.242	780.734	1.328	1216.7776	1.2255	1209.4388	31636.2188	1076.5225	0.71869	1184.6627	0.51562	2002572.2	-0.28478	255.6658	139.9825	139.4199	195.4695	190.4329	5082.2061	168.9331	0.45419	184.5965	359895.06
009	2017-11-29t1720	1511997849.47	larva	23.2037	-37.639	-161.8725	156.3883	27.587	2778.4369	8845.749	47525.5706	0	-1.2842	0	-1.8352	0	-1.6533					0	-1.7432	0	-1.6289	0	-1.0238	0	0	0				0	-0.72719	0	0
009	2017-11-29t2059	1512010945.65	larva	26.8415	-34.0011	-158.2347	270.2653	26.928	4970.7987	15683.9507	84914.9014	1371.5883	-0.48096	924.7881	0.91434	932.6639	1.1187	1315.8427	-0.16521	1310.1613	42106.9648	1208.9906	-0.0064634	1278.3595	-0.28154	2909383.5	-0.76695	278.6804	151.3359	150.8191	209.7458	203.0052	6711.8667	182.2711	0.39288	197.8985	476102.88
009	2017-11-30t0158	1512028922.67	larva	31.8351	-29.0075	-153.241	342.3232	36.3387	9168.7476	28970.4776	213426.1834	2661.1235	0.0079339	853.4573	0.18765	821.3135	0.35675	2198.9946	0.16322	2137.9027	127541.6875	1464.9827	-0.11981	1965.6155	0.055894	4868974	-0.79672	211.2925	132.2361	131.7919	182.8898	181.1045	10607.6084	161.6243	0.15036	175.0958	754406.94
009	2017-11-30t0520	1512041055.68	larva	35.2054	-25.6373	-149.8708	653.2447	42.6391	22535.5389	71045.1474	650251.7996	2864.9238	-0.12027	780.5834	-0.36843	628.4297	-0.49062	2157.1138	-0.31587	2092.9253	299838.8125	1625.1913	-0.21278	1984.4958	-0.25156	10809519	-0.16463	256.4412	127.9196	126.8069	189.1305	185.5264	26289.1387	161.9309	0.07598	179.5123	1771430.8
009	2017-11-30t0859	1512054149.9	larva	38.8427	-22	-146.2335	491.6897	39.1018	13806.4384	43561.5516	330119.9611	3189.4368	-0.19082	1232.9042	0.71169	1203.8103	0.95951	2665.1333	-0.23919	2622.9146	229201.4688	2006.0918	-0.011006	2427.078	-0.10847	10559824	-0.45896	277.7908	161.4066	161.0774	214.2312	211.2923	18423.8848	193.2697	0.22181	206.0093	1382447.8
009	2017-11-30t1342	1512071168.21	larva	43.57	-17.2727	-141.5062	458.4875	33.371	11994.7087	37828.1332	263155.19	3993.5867	-0.17556	1484.9207	0.99709	1455.5308	1.3301	3587.6541	0.060681	3538.1392	269074.0625	2693.6658	0.36858	3357.858	0.28295	11068599	-0.833	253.4046	162.2916	161.681	217.5207	215.0086	16314.0527	194.9966	0.1556	209.7233	1209721.8
009	2017-11-30t1713	1512083816.7	larva	47.0835	-13.7592	-137.9927	674.0907	43.6016	24307.7199	76601.4058	737834.4049	4151.822	-0.38755	999.9619	-0.86821	759.5466	-0.90963	3175.9529	-0.64948	3079.8452	476392.9375	2203.8135	-0.70937	2834.9506	-0.6097	14916431	-0.73321	256.0321	136.4699	136.0159	195.4855	192.4396	29322.8281	171.4494	-0.10157	186.9361	2035721.4
009	2017-11-30t2059	1512097351	larva	50.843	-9.9997	-134.2332	618.441	49.1227	23269.5576	73529.445	738432.396	3792.4473	-0.80134	1395.1661	-0.041459	1323.3206	0.44752	3044.3044	-1.0826	2984.6116	435335.5312	2456.0511	-0.80754	2840.5855	-0.97258	19881118	-0.59045	355.2957	162.7121	162.092	226.7403	223.0957	32423.8574	199.941	0.099445	216.3021	2318646.8
009	2017-12-01t0126	1512113415.85	larva	55.3055	-5.5372	-129.7707	847.5526	50.3807	36082.4354	113761.5812	1273896.9848	4682.89	-0.73776	1372.0613	-0.55534	1117.0607	-0.38929	3766.2263	-0.93411	3691.1497	832336	3003.8331	-0.63333	3479.3098	-0.85778	30207300	-0.06951	263.726	149.3723	148.4534	219.7109	216.7743	48556.1172	191.258	-0.039596	209.7047	3288580.2
009	2017-12-01t0459	1512126150.44	larva	58.8428	-1.9998	-126.2333	814.8648	55.4499	37956.3214	119702.4737	1463918.1186	5967.6167	-0.49651	1671.0331	0.007899	1323.9327	-0.01173	4866.8872	-0.51118	4734.7803	1124251	3704.5337	-0.21744	4401.2676	-0.46886	38602536	0.28571	319.4081	165.6559	165.0705	227.9048	224.3942	52646.0156	201.8306	0.039335	218.1602	3826816.2
009	2017-12-01t0859	1512140549.13	adult	62.8425	1.9998	-122.2337	1010.2525	65.0217	50473.933	159078.9812	2099605.497	11697.955	1.1648	1632.0715	-0.46846	885.2946	-1.3652	8689.3223	1.4532	8280.2627	2667622	4807.2118	0.54431	7070.911	1.0953	50032784	0.78881	303.5851	127.0542	125.699	197.6674	193.2056	60683.8789	166.2472	-0.44099	185.7246	3894973.8
009	2017-12-01t1311	1512155681.57	adult	67.0459	6.2033	-118.0302	915.524	61.1112	42498.209	133879.8967	1684016.0488	15354.939	2.0276	2146.422	0.66099	1385.126	-0.23144	9138.9922	1.2838	8614.8984	2366999	6134.3953	1.4639	7882.2879	1.2611	55495744	0.76356	402.4603	162.094	161.5368	225.2352	222.0285	58335.9141	199.1853	-0.061461	215.9801	4190939.2
009	2017-12-01t1659	1512169322.66	adult	70.8351	9.9925	-114.241	937.3871	63.648	46070.3823	145125.6676	1940145.7961	8962.651	-0.19581	2015.9717	-0.017969	1375.0967	-0.40223	6742.4443	-0.36078	6600.5525	1887884.375	4936.1586	-0.072748	6152.6721	-0.20892	56431080	0.46604	344.8961	159.6899	159.4218	220.1207	216.3355	61633.8047	194.8468	-0.1773	210.4931	4470041
009	2017-12-01t2158	1512187302.22	adult	75.8295	14.9868	-109.2467	1084.7441	64.3413	56656.6675	178498.7088	2461400.9821	8653.652	-0.5143	1919.0188	-0.63362	974.4897	-1.5151	7359.0308	-0.34817	7228.9705	2531506.5	5401.3664	-0.015852	6755.0753	-0.14682	65956676	0.70998	500.0365	140.1667	139.8659	223.219	218.8577	76787.3281	190.6806	-0.36689	211.2096	4817528
009	2017-12-02t0059	1512198120.94	adult	78.8347	17.992	-106.2415	960.549	66.4836	50088.1037	157886.7597	2197368.6031	14119.343	0.9848	2299.5537	0.18906	1431.9816	-0.51342	9867.71	0.85094	9396.0283	2999783.75	6434.495	0.72654	8525.3619	0.80084	69881140	0.7378	469.9547	154.3417	154.1807	227.361	224.199	69117.75	196.7085	-0.32762	216.1467	4690289
009	2017-12-02t0459	1512212520.97	adult	82.8347	21.992	-102.2415	968.3751	64.9549	51876.964	163544.3977	2300884.6371	12849.47	0.47032	2245.426	-0.17166	1502.6637	-0.43991	9515.832	0.44532	9220.2949	2997487	6149.2622	0.22146	8416.5884	0.52233	70661310	0.52351	505.3595	133.1472	131.8782	209.0269	203.396	65843.4688	176.2387	-1.0578	196.0011	4190009.5
009	2017-12-02t0943	1512229554.5	adult	87.5662	26.7235	-97.51	966.0652	62.6426	48791.1473	153679.6752	2124169.5006	12741.726	0.30759	2330.536	-0.161	1588.5972	-0.32809	8893.1826	-0.060856	8664.8057	2641275.25	6484.6057	0.2879	8194.7956	0.18249	69023480	0.16018	289.0038	137.7408	137.0014	202.8812	199.3756	60255.7188	174.5561	-1.4408	192.4577	4079469
009	2017-12-02t1259	1512241321.33	adult	90.8348	29.9921	-94.2414	906.1671	69.2102	48618.8789	153307.1459	2231841.8643	13189.625	0.36874	2567.5574	0.31285	1946.0501	0.40269	10025.6777	0.46868	9749.7148	2957575	7027.2338	0.6328	9062.1308	0.61009	75707000	0.44396	296.0253	153.7063	152.4958	233.3628	229.6763	68842.0156	197.1283	-0.8279	219.8128	4532185.5
009	2017-12-02t1659	1512255723.06	adult	94.8352	33.9926	-90.2409	1000.8089	63.5321	50185.2628	158068.7118	2109616.987	12041.819	-0.027076	2505.2988	0.069715	1971.4532	0.43009	7873.1074	-0.75841	7685.667	2401297.75	5988.6352	-0.37162	7284.3866	-0.5802	76343970	0.35643	375.4132	174.1029	171.4803	266.2178	261.1353	81196.4375	223.7457	-0.053996	250.8073	5305438.5
009	2017-12-02t2126	1512271782.79	adult	99.2963	38.4536	-85.7799	946.447	66.6828	49795.0779	156902.0168	2215465.795	7711.633	-1.3577	2378.6638	-0.27749	1873.9999	0.22834	6712.2861	-1.437	6609.051	2027110.375	5402.9949	-0.9249	6337.6794	-1.2231	71816616	-0.018822	379.5989	191.2388	189.1409	283.5408	279.9702	85629.3203	240.4537	0.34486	267.5002	5773882.5
009	2017-12-03t0059	1512284526.8	adult	102.8363	41.9936	-82.2399	991.3923	62.8341	49291.8273	155182.0345	2105185.3069	9846.796	-0.74754	2185.0884	-0.71863	1710.6219	-0.082417	7866.7285	-0.82684	7682.7	2360018.5	5471.8351	-0.87609	7193.4967	-0.72474	65408430	-0.44905	372.02	157.1393	156.1241	259.834	255.5346	77950.1875	218.7132	-0.5068	245.3719	4703809
009	2017-12-03t0459	1512298935.6	adult	106.8387	45.9961	-78.2375	951.7975	69.7683	51827.3774	163531.8317	2369641.7441	7523.5547	-1.4616	1425.3138	-2.3703	869.4595	-1.7555	5732.5552	-1.9796	5594.7991	1800022.25	3826.4532	-2.1827	5237.8816	-1.9121	44754856	-1.7098	396.4404	167.6037	164.9534	300.2646	294.4242	94283.0703	248.4855	0.30668	283.8363	5262755
009	2017-12-03t0911	1512314068.76	adult	111.0424	50.1997	-74.0338	1040.2157	67.3709	57381.634	180818.31	2641987.7086	9303.306	-0.93128	1374.6969	-2.3637	653.9911	-2.1119	6421.5669	-1.585	6191.0884	2234705.25	3987.6085	-1.98	5525.8438	-1.7127	47777590	-1.4946	459.0569	146.0539	142.4352	279.4192	274.2071	97237.8906	210.9224	-1.0224	255.4349	5076104.5
009	2017-12-03t1259	1512327721.41	adult	114.8348	53.9921	-70.2414	959.2943	62.9425	50674.2132	159687.1941	2225809.4628	10560.89	-0.54763	2018.5289	-0.86438	1087.5051	-1.1368	7101.0278	-1.1831	6971.3599	2187116.5	5026.8661	-1.0922	6424.174	-1.1394	62007190	-0.59017	544.4799	199.6584	194.8994	339.5303	333.9148	104575.3281	261.7509	0.37058	315.7066	6133307.5
009	2017-12-03t1759	1512345733.6	adult	119.8382	58.9955	-65.238	893.8757	67.7158	49414.2939	155829.593	2282078.5157	12536.52	0.056153	2353.0483	-0.018232	1051.763	-1.0824	8882.9209	-0.20644	8588.2676	2664876.25	6649.9689	0.24179	8125.8368	-0.085579	70431440	0.0031204	458.8799	189.6122	185.2132	358.3155	354.0516	107494.6406	260.2902	0.10472	332.7784	5675473.5
009	2017-12-03t2059	1512356521.82	adult	122.8349	61.9922	-62.2413	985.997	65.706	52885.3865	166646.6598	2374085.6861	12981.613	0.19475	2024.8859	-0.60848	1040.1705	-1.0251	9192.0605	-0.021091	8901.415	2950651.5	6089.4479	-0.11823	8269.4564	0.031151	64956310	-0.25589	429.6427	147.5041	140.7206	320.8834	312.4871	103003.5781	223.0217	-1.0192	290.1397	4731783.5
009	2017-12-04t0059	1512370921.9	adult	126.8349	65.9923	-58.2413	940.2209	68.9478	51176.6481	161352.9337	2352235.5508	11375.466	-0.26242	2250.7751	-0.013684	1085.8571	-0.81652	8851.9316	-0.15234	8707.2637	2752950.75	6319.4594	0.13852	7923.6693	-0.11231	69846056	0.13432	456.6006	173.323	168.0078	344.959	334.2666	107282.25	251.318	-0.41428	313.7776	5378560.5
009	2017-12-04t0543	1512387964.55	adult	131.569	70.7263	-53.5072	1085.1892	68.5568	60763.6984	191441.8911	2830062.5273	10848.506	-0.38783	2063.714	-0.23506	879.415	-1.1242	8458.1494	-0.29151	8259.1807	3121057	5950.1935	-0.01523	7724.6554	-0.15009	75979760	0.6256	533.9023	195.5255	191.9406	333.2433	326.1688	122966.7656	253.0512	-0.54044	307.7958	7198662
009	2017-12-04t0859	1512399722.23	adult	134.835	73.9923	-50.2412	992.7485	69.7855	57235.0064	180487.8774	2747984.213	11461.3955	-0.19467	2255.3535	0.26576	969.0648	-0.83959	8914.6338	-0.029501	8748.8789	3093378	6621.7147	0.54165	8206.2984	0.16226	78157020	0.84786	504.5842	212.6835	207.9193	373.8699	369.9127	129732.8594	293.8323	0.24709	351.7627	7370335
009	2017-12-04t1259	1512414129.03	adult	138.8369	77.9942	-46.2393	1025.4988	66.7374	56138.9908	176855.272	2600532.2487	12243.936	0.046465	1979.111	-0.15631	712.1945	-1.3106	8858.5137	-0.0041542	8524.875	3020753	6240.4843	0.37352	7881.8333	0.055163	67297690	0.33907	433.5226	161.7519	157.4312	320.6682	314.1725	109347.875	231.2671	-1.2294	289.2446	5500213
009	2017-12-04t1727	1512430224.88	adult	143.308	82.4653	-41.7682	896.347	68.819	49878.3258	157307.8606	2351816.5267	9907.688	-0.55935	1766.702	-0.44007	833.5374	-0.92979	7081.9268	-0.76434	6895.4023	2145823.75	4990.7959	-0.38031	6358.7446	-0.66112	53386200	-0.32443	481.1647	217.9428	212.3615	380.7906	375.8425	115379.5547	291.4606	-0.17885	354.557	6585794.5
009	2017-12-04t2059	1512442921.64	adult	146.8349	85.9922	-38.2413	984.5452	68.058	52749.576	166196.7095	2463708.7048	7958.338	-1.0558	1422.6891	-1.0408	644.916	-1.3058	6026.9556	-1.1882	5845.6626	1928625.75	4233.3532	-0.81441	5480.3009	-1.0477	45504710	-0.66941	455.1298	170.9048	166.8344	349.3633	343.739	111796.2734	254.533	-0.99534	322.0836	5466388.5
009	2017-12-05t0059	1512457322.55	adult	150.8351	89.9924	-34.2411	1052.0491	68.2474	58252.6885	183573.5068	2673697.3772	8785.1875	-0.79523	1384.4722	-1.0096	791.3266	-0.86931	6955.5781	-0.68699	6733.4424	2455319	4402.6	-0.59263	6206.874	-0.59123	48844176	-0.34741	606.1894	198.9593	197.3829	436.3508	424.117	154031.8281	306.5274	-0.21611	396.4673	7019284
009	2017-12-05t0511	1512472444.62	adult	155.0357	94.193	-30.0405	1070.068	65.3559	57884.0862	182600.649	2617773.7204	9889.052	-0.45587	1378.5758	-0.91618	684.2772	-1.0712	6739.1729	-0.71081	6544.1758	2365449.75	4511.5557	-0.40994	6073.374	-0.57792	48359060	-0.24308	592.5908	199.1529	188.4355	416.5597	403.8069	146212.4531	298.6965	-0.49312	375.1068	6986085
009	2017-12-05t0859	1512486124.1	adult	158.8355	97.9929	-26.2406	963.1485	68.8058	51252.5173	161492.0868	2324996.6685	8694.365	-0.74316	1325.3208	-0.95053	686.8627	-1.0119	5825.877	-1.0669	5692.9878	1811847.75	4239.5102	-0.51458	5242.9235	-0.94083	41164464	-0.56243	592.6326	196.8639	191.8251	444.3322	434.9101	138187.3125	320.3398	-0.29393	410.9868	6114594.5
009	2017-12-05t1359	1512504116.3	adult	163.8334	102.9907	-21.2428	987.732	71.6962	52585.9256	165697.4034	2400407.5815	6660.73	-1.2591	1244.6725	-1.0399	717.8635	-0.85788	5017.4961	-1.3648	4793.1211	1600581.25	3575.4116	-0.89477	4499.8815	-1.2487	39690116	-0.51023	588.5402	234.4147	226.0804	473.5337	466.578	151057.2344	366.5392	0.14481	444.7192	7475017
009	2017-12-05t1731	1512516882.73	adult	167.3796	106.5369	-17.6966	945.7386	74.9649	50259.3608	158420.5337	2286546.5531	5891.2876	-1.446	1249.7968	-0.97194	726.9865	-0.78867	4803.9111	-1.4145	4706.9023	1465192.875	3547.0057	-0.85151	4434.4473	-1.2301	38083810	-0.51608	582.458	239.3864	227.9558	485.3839	476.854	148042.0938	384.8779	0.23733	453.6408	7294582.5
009	2017-12-05t2059	1512529322.88	adult	170.8352	109.9925	-14.241	939.8405	75.1582	49111.7151	154909.6216	2189202.3999	5722.9326	-1.4653	1231.4473	-0.96853	726.7211	-0.75311	4668.9307	-1.4354	4577.2339	1391341.375	3380.2141	-0.92276	4284.7496	-1.2628	36667572	-0.51985	581.4445	242.9615	227.6852	491.9975	485.9917	146615.25	400.1749	0.29591	464.433	7234422.5
009	2017-12-06t0143	1512546390.3	adult	175.5761	114.7335	-9.5	886.3634	70.758	46368.7892	146281.9411	2038789.6732	5613.3423	-1.4554	1263.2589	-0.82382	755.1124	-0.61398	4700.0581	-1.3621	4583.2183	1325416.375	3450.7605	-0.79269	4373.1724	-1.149	35553160	-0.47965	641.8003	253.195	233.8443	532.209	525.9482	150082.9375	427.8724	0.4558	502.8155	7125919.5
009	2017-12-06t0512	1512558900.88	adult	179.0513	118.2086	-6.0249	791.0969	70.5187	42235.129	133221.6975	1945896.8343	6587.6743	-1.138	1307.7977	-0.66121	787.614	-0.47228	5026.1191	-1.1593	4888.7964	1291712.625	3626.9767	-0.59719	4629.409	-0.95895	33497932	-0.54987	642.6053	258.7226	239.435	545.7369	540.8301	140254.375	443.6415	0.52969	516.6595	6626921.5
009	2017-12-06t0859	1512572523.73	adult	182.8354	121.9928	-2.2407	821.8325	68.2836	43045.7234	135790.7021	1972032.2789	6553.4507	-1.1105	1303.676	-0.61955	742.3596	-0.59885	5227.7246	-1.0126	5116.5815	1369663.875	3599.5067	-0.55863	4778.1253	-0.82072	34045500	-0.41903	761.6549	263.3191	238.4894	588.2582	579.8938	154123.6406	467.9489	0.67874	550.637	6876579
009	2017-12-06t1327	1512588657.12	dead	187.3169	126.4743	2.2407	806.7428	67.3374	42150.888	132956.5276	1884296.4809	7231.0347	-0.86337	1327.7065	-0.49691	750.2421	-0.54254	5696.1572	-0.71903	5530.5493	1458216.25	3783.6905	-0.33605	5058.2894	-0.60006	33936180	-0.32886	744.007	275.1898	243.6785	636.6534	629.1847	162983.2812	508.7325	0.98532	594.4139	7033850
011	2017-11-28t2108	1511925144.84	egg	-1.9206	-74.3282	-166.1036	159.2018	31.5794	3264.7478	10435.3335	61543.1339	0	3502.7095	0	0.71877	0	0.53537					0	1.6092	0	2.1538	0	248073.2127	0	0	0				0	-0.11728	0	0
011	2017-11-29t0059	1511938973.3	larva	1.9206	-70.4869	-162.2624	155.5552	26.7682	2827.2525	8985.3475	47493.7616	0	2867.4032	0	0.2905	0	0.12214					0	0.89433	0	1.1545	0	212745.4453	0	0	0				0	-0.20152	0	0
011	2017-11-29t0526	1511955017.23	larva	6.3773	-66.0303	-157.8057	161.5021	26.89	2998.2336	9519.6737	50183.6006	0	1.3929	0	-0.18563	0	-0.31078					0	0.19254	0	0.31622	0	1.1035	0	0	0				0	-0.30281	0	0
011	2017-11-29t0859	1511967773.53	larva	9.9207	-62.4869	-154.2623	158.8978	24.1885	2816.0528	8935.3861	44933.5719	0	-0.091297	0	-0.55113	0	-0.62735					0	-0.2938	0	-0.21129	0	0.29472	0	0	0				0	-0.38625	0	0
011	2017-11-29t1259	1511982174.24	larva	13.9209	-58.4867	-150.2621	158.8933	24.6367	2767.8407	8783.7004	44010.0078	0	-0.61323	0	-0.95181	0	-0.96081					0	-0.7844	0	-0.71225	0	-0.23974	0	0	0				0	-0.48382	0	0
011	2017-11-29t1720	1511997877.89	larva	18.283	-54.1246	-145.9	158.9061	25.2184	2786.5215	8846.7154	44958.5347	0	-0.97676	0	-1.3752	0	-1.2995					0	-1.2625	0	-1.1778	0	-0.65566	0	0	0				0	-0.59484	0	0
011	2017-11-29t2059	1512010973.85	larva	21.9208	-50.4868	-142.2622	159.8565	24.9493	2859.2931	9073.2654	46366.6959	1211.3083	-0.1956	742.0352	0.79839	755.0112	0.96162	1151.1136	0.43444	1146.2578	21871.1582	1001.649	0.19478	1128.5084	0.056032	1351246	-0.67872	199.8917	121.9805	120.9423	177.6619	176.9974	3375.5767	155.5316	0.31085	169.1082	222126.47
011	2017-11-30t0158	1512028952.09	larva	26.9147	-45.4928	-137.2683	139.1717	27.5497	2592.879	8291.0505	44227.1927	0	-1.4756	0	-2.1686	0	-1.9015					0	-2.0705	0	-1.9284	0	-1.259	0	0	0				0	-0.8335	0	0
011	2017-11-30t0520	1512041085.12	larva	30.285	-42.1226	-133.898	145.9033	28.9894	3068.5702	9888.6564	55770.902	2795.423	0.22366	1379.8551	2.0637	1522.7582	2.6933	2598.2346	0.84554	2598.729	51964.6914	2183.4178	1.2157	2451.078	0.80783	2661740.5	-1.0356	249.706	172.064	171.4977	228.7577	225.3668	4575.1543	203.9807	0.47711	221.6454	331911.44
011	2017-11-30t0859	1512054179.22	larva	33.9223	-38.4853	-130.2607	376.9149	32.5579	9923.4907	31412.1792	215979.1917	3974.8013	0.6531	1243.6326	1.2453	1227.2403	1.4444	3344.106	1.0951	3275.8713	207334.5625	2540.4656	1.3462	3002.3438	1.0456	7658289	-0.52476	220.7387	130.8265	130.3521	194.8147	191.1845	12078.5127	168.702	0.15458	186.6289	805629.8
011	2017-11-30t1342	1512071197.89	larva	38.6497	-33.7579	-125.5333	348.4857	32.188	8667.8028	27356.6521	185508.7082	3761.1077	0.14143	1329.4019	1.0358	1365.1178	1.4561	3248.9373	0.3413	3203.1863	178691.5469	2427.3287	0.63125	2995.1656	0.52401	7194723	-0.89477	267.6252	151.0279	150.1348	216.1109	213.3645	11886.0996	189.8294	0.20035	206.8676	817363
011	2017-11-30t1713	1512083846.17	larva	42.1631	-30.2445	-122.0199	525.2383	39.1022	16246.7059	51211.757	432340.0651	3195.7307	-0.45592	1021.4901	-0.2952	868.9421	-0.2721	2782.0105	-0.49401	2732.8579	280983.0625	2243.4966	-0.074994	2599.6227	-0.30317	10227159	-0.8063	373.4659	116.7025	115.5322	179.731	172.5348	18152.8359	150.1319	-0.17952	165.767	1168425.5
011	2017-11-30t2059	1512097380.46	larva	45.9226	-26.485	-118.2604	541.1478	37.8524	17235.7991	54357.1197	458868.3785	4036.7432	-0.34625	1282.9071	0.12343	1239.4451	0.53556	3561.5969	-0.21901	3540.1847	377529.2812	2586.0109	-0.072009	3261.5556	-0.087854	13596249	-0.76077	290.4013	110.4195	108.2025	177.9637	172.3805	18864.1465	148.1554	-0.28096	166.1316	1170225.8
011	2017-12-01t0126	1512113445.37	larva	50.3851	-22.0225	-113.7979	717.9703	40.4624	24450.3323	77058.6088	689745.1356	5105.2456	-0.23646	1111.4586	-0.86285	665.1118	-1.3756	4033.666	-0.30322	3899.3218	609083.5625	2977.8231	-0.11538	3657.7894	-0.23135	16704112	-0.8604	273.2822	120.5289	119.6423	177.605	174.0466	26818.3555	152.6754	-0.33729	168.4005	1811429.2
011	2017-12-01t0459	1512126179.98	larva	53.9225	-18.4851	-110.2605	618.6371	40.6623	20182.6233	63597.8903	553505.7536	5477.266	-0.35075	1128.6729	-1.1599	1022.2083	-0.57586	4401.5474	-0.37617	4321.7832	550193.4375	2163.1517	-1.4669	3913.6773	-0.38368	14020374	-1.4401	329.0639	142.2839	143.9468	216.3894	211.9798	27048.6758	188.4922	-0.050975	206.2338	1767450.8
011	2017-12-01t0859	1512140578.88	larva	57.9222	-14.4854	-106.2608	652.7016	47.9611	25248.6316	79729.6015	811359.8881	4663.025	-0.89921	1418.0631	-0.66527	1280.512	-0.082506	4200.1387	-0.8614	4186.5151	651021.5	2993.1478	-0.90789	3886.678	-0.77447	21928928	-1.0638	524.7335	155.6973	155.5983	224.6916	219.4211	34827.1953	196.1089	-0.017867	214.0293	2407703.5
011	2017-12-01t1311	1512155696.34	larva	62.1215	-10.2861	-102.0615	573.9639	39.0116	19028.5866	60001.1867	524443.6383	9989.272	0.64635	2732.1636	2.8387	2541.9254	3.0618	8049.6836	1.1404	7885.6602	949862.6875	5796.7481	1.6602	7306.7109	1.3313	31971778	-0.5993	352.7217	199.6219	198.6885	268.6401	265.9489	31699.5273	239.7808	0.48642	258.4468	2335975
011	2017-12-01t1659	1512169337.57	larva	65.9107	-6.4969	-98.2723	799.4097	47.7961	31196.2672	98314.661	1011543.2151	12867.48	1.315	2318.148	1.256	1777.4259	0.82967	9151.8428	1.4094	8746.5928	1748002	6032.8295	1.4786	7962.2319	1.4179	44223308	0.012161	354.7589	172.4106	171.203	243.4281	240.3297	46494.7578	213.0914	0.1444	232.151	3289077
011	2017-12-01t2158	1512187316.92	larva	70.905	-1.5026	-93.278	669.4461	53.402	27430.1704	86478.8188	951892.9662	12849.47	0.9959	3055.8694	2.8833	2879.1855	3.3246	9986.2461	1.4336	9839.4414	1677689.375	7197.429	2.1228	9098.5142	1.7458	51152196	0.074839	338.9654	204.5196	203.125	277.805	274.7148	46671.2383	247.5671	0.71171	267.3583	3423453
011	2017-12-02t0059	1512198135.7	adult	73.9102	1.5026	-90.2728	867.7875	53.5957	38468.294	121199.8549	1417506.3959	13030.293	0.88382	1831.9036	-0.75099	1288.3896	-0.71707	9464.2158	0.92298	9227.1016	2224090.75	5304.1736	0.029642	7343.6962	0.35457	42923332	-0.7586	750.9104	108.581	106.9398	180.7537	174.7519	42477.125	143.7784	-1.219	164.4679	2544161.5
011	2017-12-02t0459	1512212535.69	adult	77.9102	5.5026	-86.2728	810.631	52.7428	35084.1065	110566.8749	1265938.6268	6308.549	-1.2977	1906.8625	-0.80014	1744.5045	0.23913	5399.2769	-1.513	5399.5193	1155445.25	3854.8289	-1.6061	4697.4884	-1.5967	40804950	-1.1794	399.3376	213.039	212.1433	283.1115	278.8472	60585.8672	252.534	0.98542	270.5517	4558822
011	2017-12-02t0943	1512229569.31	adult	82.6417	10.2342	-81.5413	775.1087	55.9112	34694.0666	109351.6606	1294707.9344	8971.884	-0.66631	1956.7338	-0.91032	1431.6976	-0.59786	7520.1968	-0.60475	7419.9468	1594281.75	5246.2929	-0.58902	6694.0297	-0.55731	41302736	-1.4106	391.7794	159.0052	160.7484	261.0191	253.2737	55336.0547	216.5213	0.086587	242.1091	3356282
011	2017-12-02t1259	1512241336.06	adult	85.9103	13.5027	-78.2727	838.878	54.8907	37167.7822	117051.1019	1395874.3237	6323.2534	-1.5357	1556.0737	-2.0597	1321.9512	-0.89456	5122.5024	-1.999	5095.9941	1162808	3435.8783	-2.3603	4413.6514	-2.121	35220172	-1.9604	380.4672	195.8034	196.23	289.2684	284.3455	65663.9297	244.6907	0.90816	271.0965	4431814.5
011	2017-12-02t1659	1512255738.05	adult	89.9108	17.5033	-74.2722	827.1432	61.9369	37036.1726	116732.4118	1453909.9379	9302.628	-0.7576	1616.3407	-2.0169	900.3062	-1.8452	7557.2964	-0.82144	7467.366	1707949	5268.0753	-0.88077	6886.8261	-0.71607	36469496	-2.03	324.0386	129.6606	127.2591	236.3928	227.4297	53424.7656	173.1835	-1.6183	207.5361	2925533.2
011	2017-12-02t2126	1512271797.74	adult	94.3719	21.9643	-69.8111	769.5573	56.5336	34566.7727	109055.8485	1301490.0511	12733.618	0.17903	1845.8624	-1.5195	1206.9839	-1.1909	8762.2236	-0.27271	8540.1406	1848829.25	4983.921	-1.2326	7608.8293	-0.37739	38851710	-1.9932	457.0594	192.6269	193.2981	345.8823	336.4618	72981.1719	261.302	1.2527	306.8069	4054410.5
011	2017-12-03t0059	1512284542.18	adult	97.912	25.5044	-66.271	866.7587	55.2074	34199.302	108034.4192	1142869.6482	9905.039	-0.69387	1522.0792	-2.2913	977.8269	-1.6516	7426.2295	-1.0307	7245.0933	1552082	4451.0718	-1.719	6363.9003	-1.1937	31793192	-2.4828	448.6746	157.8775	156.2751	312.1345	303.2981	65236.1016	221.2018	-0.2512	263.8567	3297745.5
011	2017-12-03t0459	1512298952.2	adult	101.9148	29.5072	-62.2682	797.1986	56.3611	36736.2958	115836.7523	1428470.6473	10643.948	-0.50722	1498.7059	-2.3139	1007.862	-1.5525	6210.29	-1.7127	5857.3284	1391105	3686.3534	-2.3619	5271.2171	-1.8989	33499076	-2.4104	549.5596	232.9125	229.3209	416.5383	406.0351	93304.5781	290.155	1.8893	365.9675	5206059
011	2017-12-03t0911	1512314083.58	adult	106.1179	33.7104	-58.0651	806.4733	54.9181	36052.3328	113627.5721	1339843.8545	5271.0127	-2.1425	1108.5525	-3.1092	886.0424	-1.7393	3874.3586	-2.9728	3736.7502	852358.875	2434.2596	-3.3308	3253.0638	-3.1259	24330510	-2.9642	468.9479	210.2365	215.1285	385.6855	376.936	84850.8125	283.3577	1.46	349.6027	4614271
011	2017-12-03t1259	1512327736.24	adult	109.9103	37.5028	-54.2727	826.9938	57.5561	36509.7105	115026.204	1368276.6228	6786.5522	-1.6922	1133.7245	-2.9307	769.3778	-1.9014	4871.7769	-2.4155	4709.355	1086406.25	3048.785	-2.7511	4243.048	-2.4959	25229904	-2.872	471.9124	197.4674	203.4622	365.5482	354.2509	81517.2578	275.1591	1.0123	322.7368	4394439
011	2017-12-03t1759	1512345748.59	adult	114.9138	42.5062	-49.2692	763.4755	56.1397	34454.088	108662.3743	1299679.7553	4840.297	-2.2694	1043.2683	-2.9458	873.68	-1.5731	3323.4077	-3.1675	3191.6821	697915.625	1997.0404	-3.433	2771.6608	-3.2987	21903418	-2.9947	718.6643	256.5146	250.7998	428.7918	413.1246	90046.2812	346.2676	2.8709	391.571	5385523
011	2017-12-03t2059	1512356536.68	adult	117.9104	45.5029	-46.2725	775.9659	60.1425	37479.6783	118238.0942	1512815.5071	5921.937	-1.9298	1106.9905	-2.6981	763.7229	-1.7252	4067.0342	-2.7132	3894.3865	927283.8125	2534.2728	-2.9257	3467.7418	-2.8298	25202852	-2.74	750.6604	259.9779	249.8146	438.7198	419.6695	100028.125	354.4278	2.8867	397.454	5918918
011	2017-12-04t0059	1512370936.77	adult	121.9105	49.5029	-42.2725	820.5248	61.3413	39433.3138	124252.0033	1622996.908	6228.5415	-1.8065	1174.4983	-2.4027	930.3435	-1.2783	4441.7197	-2.4339	4343.1079	1066012.75	2677.7232	-2.6824	3880.9299	-2.4955	28148026	-2.4664	655.4749	252.8927	251.007	388.3214	382.5586	93197.1406	326.0342	1.7941	367.6576	6060826.5
011	2017-12-04t0543	1512387979.44	adult	126.6445	54.237	-37.5384	781.5372	58.8807	36638.1143	115511.5953	1468686.1217	4314.9854	-2.3157	880.0465	-2.8244	720.2169	-1.5928	3382.8228	-2.8531	3324.3693	757752.3125	1988.6604	-3.0221	2924.2524	-2.9107	19628556	-2.8366	416.0803	152.1009	149.3001	270.8984	264.6243	60681.2422	211.9521	-1.3979	249.5503	3392458.8
011	2017-12-04t0859	1512399737.15	adult	129.9106	57.503	-34.2724	850.5369	55.0765	34993.0544	110154.4142	1271266.34	4437.259	-2.2342	1022.7074	-2.4083	905.689	-1.1124	3544.0859	-2.6979	3463.3845	758434.375	2361.1852	-2.6351	3237.4606	-2.6427	21847076	-2.6005	425.8846	167.9271	165.7727	321.4306	314.1304	68786.1562	245.2581	-0.66814	295.2277	3587258.8
011	2017-12-04t1259	1512414144.13	adult	133.9125	61.505	-30.2705	648.1187	56.4481	30602.5257	97057.6488	1202675.817	6777.7637	-1.517	1059.5658	-2.1865	827.718	-1.1729	4792.0708	-2.0122	4576.3789	896117.25	2560.0316	-2.3566	3928.2007	-2.1578	19735472	-2.5884	513.3341	182.6595	172.1193	347.2632	342.8762	64938.2188	276.1094	-0.10268	320.2573	3402216
011	2017-12-04t1727	1512430239.94	adult	138.3836	65.976	-25.7994	785.8851	58.6113	36361.8564	114596.2758	1433733.3181	5362.1567	-1.8548	913.5889	-2.3312	701.7969	-1.3425	3852.957	-2.3667	3655.0433	855356.4375	2096.4166	-2.5386	3258.6506	-2.3987	20229598	-2.4067	389.2023	162.2981	157.6503	290.7733	285.819	64551.6719	230.1686	-1.24	269.202	3593767.2
011	2017-12-04t2059	1512442936.44	adult	141.9104	69.5028	-22.2726	610.1877	57.7634	27992.0765	88379.1464	1096686.6298	5285.1597	-1.8323	1018.1637	-2.014	733.7747	-1.1929	4368.7925	-2.0523	4298.2441	747063.5	2659.2773	-2.0431	3932.8521	-1.959	17338310	-2.4592	390.8148	173.3781	164.6541	333.2351	328.8699	56983.2031	265.2781	-0.63459	310.7635	2952454.8
011	2017-12-05t0059	1512457337.56	adult	145.9107	73.5031	-18.2723	679.4915	59.712	30862.3489	97401.1027	1178021.2217	5738.8657	-1.6654	955.1993	-2.038	736.7084	-1.1044	4324.417	-1.993	4260.2766	812990.4375	2316.7119	-2.1771	3613.203	-2.038	17942464	-2.3031	417.5692	175.0056	167.4373	324.6297	319.6853	61030.375	264.4593	-0.78599	303.7459	3287305.8
011	2017-12-05t0511	1512472459.51	adult	150.1112	77.7037	-14.0718	644.3917	58.3591	28874.2618	91104.3792	1099339.8561	5256.4883	-1.7552	994.8496	-1.8536	752.6436	-0.98227	4381.854	-1.8875	4269.0444	775588.125	2478.4445	-1.962	3842.7357	-1.8322	17512338	-2.2095	400.4304	184.0937	172.76	346.7989	341.8227	61383.4062	296.5671	-0.35971	331.5101	3240601.2
011	2017-12-05t0859	1512486138.81	adult	153.911	81.5035	-10.2719	644.1149	57.5423	28737.3897	90659.1632	1092417.0482	4985.4697	-1.7958	991.4296	-1.7786	763.9251	-0.88093	4188.7202	-1.9097	4177.0156	733026	2452.9557	-1.896	3720.5061	-1.8227	17338120	-2.121	457.6224	189.2715	173.8975	364.6758	359.4218	63818.2539	313.8878	-0.21515	349.7971	3309979.8
011	2017-12-05t1359	1512504131.35	adult	158.909	86.5014	-5.274	594.5291	55.2194	26366.7413	83270.1002	987769.6819	5573.68	-1.5987	1040.9718	-1.5876	784.1104	-0.74246	4709.1719	-1.5857	4722.936	758176.6875	2627.9114	-1.6803	4019.9872	-1.5824	16724252	-2.0517	465.6346	197.7403	177.2569	398.5184	394.6797	64161.4648	342.5949	0.017992	380.5776	3176896.2
011	2017-12-05t1731	1512516897.7	adult	162.4552	90.0476	-1.7278	630.1722	56.9242	27639.0254	87190.4514	1030597.9478	4292.5557	-1.9308	951.097	-1.7522	754.3447	-0.77593	3416.0078	-2.1398	3351.0039	577305.3125	2160.7293	-1.9738	3007.6154	-2.0696	16020279	-2.0361	491.9402	200.5675	179.1415	394.572	388.4066	66682.6641	340.0893	-0.14722	375.6725	3378358.5
011	2017-12-05t2059	1512529337.94	dead	165.9108	93.5032	1.7278	622.2293	57.6201	26378.1739	83188.7882	971544.3388	4465.349	-1.8596	970.0444	-1.6676	699.0319	-0.89158	3782.2632	-1.9229	3778.7612	608944.375	2237.6647	-1.8687	3289.1419	-1.8707	15597344	-2.0014	512.7553	208.9349	186.3197	407.1121	403.0188	65545.0469	349.0354	-0.14642	388.0785	3359464.5
012	2017-11-28t2108	1511925158.83	egg	-1.9206	-82.1968	-241.8321	142.8825	25.8231	2398.0981	7636.4059	38522.0226	0	3502.7099	0	0.71877	0	0.53537					0	1.6092	0	2.1538	0	248073.236	0	0	0				0	-0.11728	0	0
012	2017-11-29t0059	1511938987.31	larva	1.9206	-78.3555	-237.9909	155.7535	25.2206	2670.5246	8477.2998	42732.7273	0	2867.4027	0	0.2905	0	0.12214					0	0.89432	0	1.1545	0	212745.4172	0	0	0				0	-0.20152	0	0
012	2017-11-29t0526	1511955031.29	larva	6.3773	-73.8989	-233.5342	155.7707	26.8439	2809.9886	8932.0876	47081.8205	0	1.3929	0	-0.18563	0	-0.31079					0	0.19253	0	0.31622	0	1.1035	0	0	0				0	-0.30281	0	0
012	2017-11-29t0859	1511967787.67	larva	9.9207	-70.3554	-229.9908	155.8997	25.3574	2618.1968	8312.8763	41602.4648	0	-0.091304	0	-0.55114	0	-0.62736					0	-0.29381	0	-0.21129	0	0.29471	0	0	0				0	-0.38625	0	0
012	2017-11-29t1259	1511982188.41	larva	13.9209	-66.3552	-225.9906	155.7833	26.6842	2768.6329	8796.7617	45593.0171	0	-0.61323	0	-0.95181	0	-0.96081					0	-0.7844	0	-0.71225	0	-0.23975	0	0	0				0	-0.48382	0	0
012	2017-11-29t1720	1511997891.89	larva	18.283	-61.9931	-221.6285	155.7609	26.8272	2805.3765	8915.9794	46409.5643	0	-0.97676	0	-1.3752	0	-1.2995					0	-1.2625	0	-1.1778	0	-0.65566	0	0	0				0	-0.59484	0	0
012	2017-11-29t2059	1512010987.88	larva	21.9208	-58.3554	-217.9907	139.8358	23.7789	2184.915	6946.4061	32403.6797	1226.0427	-0.18325	834.5846	1.1121	855.8235	1.2988	1190.937	0.49374	1188.7543	17864.0547	1086.9275	0.34957	1166.5645	0.1091	1174260.5	-0.7123	301.1773	149.7295	149.3677	213.032	199.7462	3195.4795	181.0509	0.47537	194.3426	210669.34
012	2017-11-30t0158	1512028966.65	larva	26.9149	-53.3613	-212.9966	155.7706	26.6564	2797.1033	8889.0632	46530.8417	0	-1.4756	0	-2.1686	0	-1.9015					0	-2.0705	0	-1.9284	0	-1.259	0	0	0				0	-0.8335	0	0
012	2017-11-30t0520	1512041099.77	larva	30.2852	-49.9909	-209.6263	147.4125	22.3035	2492.9221	7912.2961	37339.8332	1376.4045	-0.71672	905.2856	0.50776	920.9144	0.79328	1343.7427	-0.59705	1339.289	21499.8828	1165.7478	-0.44375	1312.6648	-0.57776	1443930.5	-1.2252	230.7555	159.1373	159.6007	209.6981	207.8233	3355.1697	188.8615	0.37233	202.219	253824
012	2017-11-30t0859	1512054193.9	larva	33.9225	-46.3537	-205.9891	230.5022	24.0212	4298.0267	13577.4843	68806.9609	2980.9402	0.04523	1304.3203	1.441	1301.0378	1.6715	2718.0652	0.43406	2698.8196	76105.8281	2221.5716	0.84842	2574.6453	0.55199	3559490.2	-1.1198	294.1032	138.1917	137.5372	194.0848	186.173	5434.375	167.9136	0.14891	181.1445	377125.2
012	2017-11-30t1342	1512071212.64	larva	38.6499	-41.6263	-201.2616	364.5135	29.8075	8200.4601	25879.5206	158171.4916	5270.2637	0.9825	1781.6903	2.4622	1834.4447	2.8541	4081.937	1.1379	4029.7883	212260.7188	3180.1796	1.7428	3776.1655	1.3676	9141853	-0.63477	375.3692	151.9996	151.9109	210.9201	206.4173	10967.8438	184.7368	0.16181	200.8835	779909.75
012	2017-11-30t1713	1512083860.75	larva	42.1632	-38.1129	-197.7483	152.9493	25.7479	2603.3959	8273.0222	41975.824	0	-2.0664	0	-3.4762	0	-2.8071					0	-3.2068	0	-2.9173	0	-2.0612	0	0	0				0	-1.3776	0	0
012	2017-11-30t2059	1512097395.16	larva	45.9228	-34.3533	-193.9887	367.5028	34.2966	9314.122	29419.2757	202806.651	6773.5596	0.8977	2014.4222	2.3807	2026.6735	2.7907	5334.4375	1.2432	5195.3662	309397.375	3863.8985	1.6084	4715.5821	1.2658	11677606	-0.97623	294.1752	171.4417	170.8841	232.5723	226.8683	13489.1924	204.3768	0.19829	222.4909	993847.5
012	2017-12-01t0126	1512113460.09	larva	50.3853	-29.8909	-189.5262	517.9607	33.4384	14484.4711	45737.633	332615.308	5822.9688	0.055585	1870.2683	1.4593	1901.0723	2.1002	5120.8013	0.51173	5076.5938	460872.0938	3952.1404	1.0805	4793.5025	0.73734	16770696	-0.85366	303.6036	132.6346	131.2886	195.792	192.1899	17621.2812	168.5879	-0.18921	185.9142	1189334.1
012	2017-12-01t0459	1512126194.55	larva	53.9226	-26.3535	-185.9889	417.7862	42.3467	13927.5145	44068.6064	390034.4752	7962.8433	0.58837	1884.695	1.1361	1549.114	0.88404	6117.3018	0.82077	5947.9856	526087.9375	4499.6802	1.2587	5466.2989	0.86134	16140528	-1.2403	314.9759	172.3046	171.9683	232.2897	228.689	19976.9141	207.1119	0.13592	223.1917	1475616.8
012	2017-12-01t0859	1512140593.53	larva	57.9224	-22.3538	-181.9892	493.9379	41.4141	15809.3966	49842.1855	445694.9087	5922.0176	-0.45538	1358.7863	-0.84347	1184.4645	-0.34409	4396.5073	-0.73427	4311.0859	430857.7188	2475.512	-1.4811	3677.1233	-0.93277	13230502	-1.8242	302.6125	201.4165	201.296	264.4835	262.967	25919.3848	239.2367	0.45951	256.9451	1961192.5
012	2017-12-01t1311	1512155710.98	larva	62.1216	-18.1545	-177.7899	605.7529	36.9586	19144.9559	60370.808	500602.8009	6758.857	-0.42764	1460.0214	-0.9148	1388.2285	-0.0035532	5895.8916	-0.16248	5907.0386	701611.125	3134.034	-1.1453	5059.3131	-0.2788	17237012	-1.7997	297.9869	135.7197	135.0971	215.1185	211.3511	25599.0977	186.9125	-0.17172	205.0736	1602306.2
012	2017-12-01t1659	1512169352.34	larva	65.9109	-14.3652	-174.0006	638.3042	49.3167	24501.7701	77394.3571	779052.6019	6576.8447	-0.69536	1691.116	-0.55478	1446.9484	-0.024266	5918.0098	-0.46144	5905.5115	887701.4375	4026.9912	-0.55704	5480.5904	-0.29593	25365048	-1.4432	340.3304	131.1391	130.0529	201.3126	198.151	30196.8867	172.7632	-0.42151	191.4247	1966955.4
012	2017-12-01t2158	1512187331.55	larva	70.9051	-9.371	-169.0064	698.7093	69.205	28762.8036	91695.1742	997274.0575	11901.327	0.70419	2446.9524	1.181	1431.9836	-0.26392	9522.9951	1.1765	9255.7236	1676047.125	6637.7197	1.5777	8677.2256	1.4654	42970932	-0.52067	342.1125	188.0511	188.824	268.1306	264.2272	47190.9961	238.2982	0.55521	257.1625	3302366
012	2017-12-02t0059	1512198150.37	larva	73.9104	-6.3658	-166.0011	675.4439	45.7967	25811.5252	81419.3345	817788.6132	15188.211	1.5352	2925.218	2.2414	2305.8889	1.7416	10806.1572	1.6559	10536.9785	1718179	7640.0289	2.2536	9822.514	1.9725	46241850	-0.52432	438.5319	182.1259	182.3496	261.8222	257.2798	41629.7344	229.8776	0.43851	249.4894	2879046
012	2017-12-02t0459	1512212550.31	larva	77.9103	-2.3658	-162.0012	755.9813	52.2765	30818.1558	97092.9083	1060989.5032	13529.624	0.84483	2300.1406	0.24666	1975.2252	0.77803	9259.6387	0.56697	9138.3604	1750071.75	4894.0299	-0.64151	7917.1947	0.46373	43302450	-1.009	314.0264	202.6937	202.0666	273.3805	270.6673	51668.918	244.6554	0.80406	263.0284	3815912
012	2017-12-02t0943	1512229584	adult	82.6419	2.3658	-157.2696	782.3842	56.6584	36832.8491	116345.0013	1436074.8188	7753.27	-1.0246	2164.1448	-0.37502	1761.8441	0.14601	6956.1475	-0.90493	6878.2056	1565133.125	5191.5264	-0.63863	6508.9877	-0.67392	48513630	-0.9335	426.7928	178.6278	176.9986	287.9844	271.5434	64796.4844	220.2687	0.19226	245.4553	4004299
012	2017-12-02t1259	1512241350.81	adult	85.9105	5.6343	-154.001	794.8604	51.7877	33141.6734	104458.9813	1156612.0149	13283.661	0.50459	2949.6433	1.4669	2543.8796	1.7997	10207.3496	0.6986	9941.4844	2072092	7387.2132	1.1637	9381.4228	0.98376	59686030	-0.36968	441.2672	187.6838	187.5075	267.6961	263.7987	54342.3125	234.6524	0.58684	255.1347	3797781
012	2017-12-02t1659	1512255752.87	adult	89.9111	9.6349	-150.0005	888.9348	54.7076	38376.1481	120876.7306	1383695.1996	18473.7	1.9316	2832.0688	0.99056	2084.7043	0.70843	10211.1143	0.58665	9752.6943	2389400.75	7206.8692	0.81823	9071.3624	0.63867	66261910	-0.12816	443.7129	196.3593	196.3335	277.5915	272.5879	64956.4141	245.0419	0.85704	265.1876	4594218.5
012	2017-12-02t2126	1512271812.63	adult	94.3721	14.096	-145.5394	827.0887	58.0638	38977.8018	122895.8444	1528701.941	10835.008	-0.38074	2643.8777	0.40405	2182.6587	0.87277	8986.707	-0.15312	8927.3672	2138836.25	6616.8188	0.16993	8259.7313	0.023737	62710132	-0.49496	497.5362	135.2355	132.9651	211.8729	207.457	50425.75	179.9289	-1.5401	198.5924	3207652
012	2017-12-03t0059	1512284557.1	adult	97.9122	17.6361	-141.9993	911.5187	60.8922	42199.4838	133024.6873	1657725.2384	17336.729	1.5094	2952.8142	1.0821	1843.078	0.15747	11236.6338	1.0085	10886.4121	2887815	7845.8257	1.1452	10030.4956	1.0538	75813500	0.25053	331.2788	196.1133	194.7552	272.699	269.8184	70083.6484	241.163	0.42307	260.7101	5035210
012	2017-12-03t0459	1512298967.62	adult	101.9152	21.639	-137.9964	883.0311	55.5789	39432.0216	124344.7668	1472569.4567	14754.843	0.7222	2989.8157	1.1192	2705.1606	1.9599	10633.9629	0.66373	10296.7695	2562785	7485.107	0.78176	9585.4847	0.73374	71797430	-0.059015	304.8177	153.7992	153.0933	246.4939	243.1831	59405.0273	211.3643	-0.71807	233.7236	3693334.8
012	2017-12-03t0911	1512314098.23	adult	106.1181	25.842	-133.7934	808.0398	63.9524	40504.3143	127764.6959	1694770.9721	16455.4	1.2267	3257.1504	1.7116	2806.2415	2.2049	11665.8369	1.2126	11356.1382	2869796	8206.7676	1.3441	10469.268	1.2491	80090070	0.42685	539.3274	184.7925	182.8573	273.333	267.3233	67239.9219	234.3005	-0.11665	258.585	4543862
012	2017-12-03t1259	1512327750.96	adult	109.9105	29.6344	-130.001	833.7947	57.821	39285.7393	123820.4452	1572079.8606	14122.559	0.52218	3447.834	2.1451	3097.5292	2.8654	12112.5938	1.4521	11927.7031	2894910	8816.9945	1.826	11257.5648	1.7178	82361860	0.57873	352.8907	188.673	186.9019	277.9846	273.6518	66438.3125	237.9232	-0.14677	262.4915	4507019.5
012	2017-12-03t1759	1512345763.46	adult	114.914	34.6379	-124.9975	906.6839	60.5742	42983.8699	135511.4544	1739692.5896	13493.918	0.33523	2875.5046	0.96753	2115.543	0.97099	11272.0479	1.0093	11133.4365	2953276.5	8199.2988	1.3608	10261.3227	1.1299	75168570	0.19966	481.6632	148.1469	143.8021	288.4154	271.86	75564.8281	206.0557	-1.2823	238.0039	3872708.2
012	2017-12-03t2059	1512356551.51	adult	117.9107	37.6345	-122.0008	762.2543	59.4484	37714.8337	118937.5548	1572135.5995	11548.225	-0.24406	2725.64	0.71033	2133.498	1.0884	9392.3037	0.041499	9178.1182	2150837.5	6968.3311	0.44892	8691.915	0.22381	62419880	-0.51589	383.8356	225.5003	223.6388	321.2431	315.9853	73564.6719	278.4554	0.71178	306.5594	5164181.5
012	2017-12-04t0059	1512370951.48	adult	121.9107	41.6345	-118.0008	770.7756	58.2184	36466.7982	114984.6289	1471840.9677	13993.396	0.49237	2961.5825	1.3045	2649.5891	2.2879	10454.1309	0.60879	10116.6826	2320817	7059.5946	0.58531	9344.3262	0.63649	65667170	-0.23553	423.7968	211.2175	212.5242	321.8538	316.3284	71451.5469	277.1441	0.47108	305.0128	4683326.5
012	2017-12-04t0543	1512387994.17	adult	126.6448	46.3686	-113.2668	781.704	61.5332	38404.6429	121083.8436	1590665.016	15224.578	0.85537	2978.2769	1.4679	2280.9221	1.6981	10266.1025	0.54365	9963.751	2402268	7559.9348	1.0376	9287.4776	0.64705	69486180	0.10743	399.6628	197.9506	195.8831	320.7621	316.9987	75058.3281	260.9483	-0.16448	300.8404	4618385
012	2017-12-04t0859	1512399752.07	adult	129.9108	49.6347	-110.0007	1003.0577	61.0741	49713.6553	156557.944	2091877.9044	9879.438	-0.67573	2059.5198	-0.30059	1614.6989	0.40499	8104.9775	-0.48163	7959.2834	2447703.25	5527.235	-0.36051	7268.5528	-0.42751	62189256	-0.23136	1033.946	129.1183	124.7776	245.2116	235.9038	74053.8906	183.6772	-2.1385	220.4973	3898857
012	2017-12-04t1259	1512414159.1	adult	133.9128	53.6367	-105.9987	902.738	60.5467	44096.0988	138994.4636	1816036.2071	14536.369	0.66306	2499.289	0.72747	2155.7339	1.7311	9206.8311	0.09829	8652.9116	2467430.75	6084.8684	0.13831	7883.0412	-0.027373	66958456	0.16627	417.381	157.3961	152.7064	301.2514	295.4902	80735.375	218.4771	-1.3922	274.574	4216799.5
012	2017-12-04t1727	1512430254.77	adult	138.3838	58.1077	-101.5277	865.7591	60.1258	42273.6931	133241.2015	1741299.1575	9890.664	-0.60619	2558.3108	1.0031	2083.551	1.769	8022.4185	-0.40306	7875.3442	2061761.5	5989.9211	0.18578	7174.2127	-0.3279	65746030	0.23401	468.3231	218.0779	213.7471	352.2964	344.8268	90540.1719	283.2154	-0.13576	324.8777	5604384.5
012	2017-12-04t2059	1512442951.17	adult	141.9106	61.6344	-98.0009	813.9733	59.3983	39611.0196	124891.3659	1629743.5226	19573.113	2.065	3196.5002	2.4344	2664.5317	3.2756	12492.376	1.7367	11475.7803	3010662.5	8142.3692	1.7791	10546.2261	1.5037	76955740	0.99691	449.1193	186.7658	180.9028	355.8776	347.4456	85766.4922	262.9475	-0.68045	327.9816	4496387
012	2017-12-05t0059	1512457352.4	adult	145.9109	65.6348	-94.0006	838.5625	63.5368	42327.1138	133465.1885	1787586.5682	16771.59	1.3232	2830.1636	1.8443	2150.929	2.2856	10914.833	1.0567	10616.1836	2805112	7421.9761	1.3854	9510.5117	1.0301	72738030	0.8856	513.4717	185.4855	187.4307	355.0784	340.7797	91255.1562	265.1308	-0.7736	318.1008	4767163.5
012	2017-12-05t0511	1512472474.29	adult	150.1115	69.8353	-89.8001	900.7529	61.7427	46496.5065	146652.6216	1981337.9971	10876.032	-0.23662	2429.4575	1.1738	1953.343	2.0168	7825.4399	-0.29905	7498.7788	2214599.5	5700.3948	0.29837	6941.626	-0.22439	68554430	0.78559	653.1454	209.6125	203.9343	363.7213	350.8433	102933.125	279.2882	-0.65724	327.4121	5914845.5
012	2017-12-05t0859	1512486153.51	adult	153.9112	73.6351	-86.0003	847.8646	62.8178	44171.3053	139378.5241	1900301.8603	19391.496	2.1073	2781.391	2.0834	1272.7872	0.44385	12122.2598	1.7556	11525.4912	3248765.5	8031.6504	2.0551	10454.9728	1.6773	74524590	1.2756	543.9062	228.441	223.1249	407.9519	396.4416	109331.1094	304.9892	-0.35702	366.0266	6120848
012	2017-12-05t1359	1512504146.21	adult	158.9092	78.6331	-81.0023	964.9724	59.7307	48212.1494	152084.9651	1998255.6606	11223.439	-0.048479	2208.1772	1.0325	1572.8994	1.437	9455.1953	0.62488	9308.915	2770372.25	6039.1909	0.79042	8543.4417	0.79515	64644390	0.87217	482.4182	155.5709	149.7981	335.3218	327.2281	98249.2812	238.1148	-1.4578	299.0861	4554339
012	2017-12-05t1731	1512516912.44	adult	162.4554	82.1792	-77.4561	947.1652	61.2847	48044.4456	151321.5094	2047830.1086	10420.077	-0.22595	2167.2068	1.0694	1572.252	1.584	8718.6631	0.35615	8631.2803	2545849.5	5711.3251	0.65386	7889.6818	0.53111	63230424	0.92067	537.3409	208.3988	211.2955	397.4116	388.7498	116044.1875	302.4016	-0.63788	358.7191	6080243.5
012	2017-12-05t2059	1512529352.92	adult	165.9111	85.6349	-74.0004	907.8764	64.7484	47919.2434	151025.509	2147813.1227	10704.776	-0.10302	2069.661	0.97085	1238.1432	0.73635	8903.7793	0.5184	8786.6963	2590999.75	5768.6375	0.79972	8067.1898	0.70558	60150556	0.86061	542.4231	168.184	159.127	369.7655	359.92	107601.75	261.7696	-1.2156	326.5423	4887931
012	2017-12-06t0143	1512546420.21	adult	170.652	90.3758	-69.2595	851.0007	63.4707	45243.7458	142845.9015	1987246.2924	11466.439	0.17958	2176.8076	1.4088	1453.0813	1.5721	8840.5596	0.59184	8669.3154	2431154	5995.6968	1.1169	7870.7805	0.70779	59716364	1.021	549.0847	188.6144	186.3767	376.0692	361.86	103419.0312	281.8892	-1.0474	334.558	5174257.5
012	2017-12-06t0512	1512558930.99	adult	174.1272	93.8511	-65.7843	939.7221	63.2685	45772.6967	144198.8343	1910267.9078	15813.974	1.4897	2210.071	1.6241	1428.4601	1.6193	10215.082	1.3465	9581.0811	2850008	6086.0538	1.2928	8304.913	1.0261	61493016	1.2869	628.6012	211.3332	214.9637	457.8994	441.1395	127753.9219	306.0503	-0.83788	389.4848	5880135.5
012	2017-12-06t0859	1512572553.96	adult	177.9114	97.6352	-62.0001	948.5465	58.6165	44946.5112	141533.5011	1802454.3022	10618.081	0.031413	2099.601	1.4577	1417.8374	1.7003	8215.0166	0.43027	8018.5442	2250914.5	5524.2388	0.93785	7217.6546	0.48997	57356904	1.1492	565.6643	195.6119	194.3641	409.9279	391.2135	112320.25	287.9475	-1.0998	351.1893	5343726
012	2017-12-06t1327	1512588687.41	adult	182.3929	102.1167	-57.5186	823.3548	63.6134	43813.0721	138193.1152	1958844.7324	11719.168	0.41622	2042.5848	1.4552	1342.338	1.5799	8769.5898	0.79183	8543.73	2332711	5485.0295	1.0209	7546.2537	0.76416	54236756	1.1042	616.1633	206.1541	211.0418	414.7802	391.1643	110331.5312	303.5996	-1.0131	359.3744	5474010.5
012	2017-12-06t1801	1512605115.5	adult	186.9562	106.6801	-52.9553	780.916	58.53	36214.3944	114116.5248	1471313.4994	9587.545	-0.16035	2172.0002	1.9779	1684.4825	2.9976	7272.4468	0.093426	7062.8516	1607210.75	5387.8836	1.0448	6632.5445	0.31479	47868710	0.77957	561.082	237.2554	228.6458	454.5936	442.0019	100465.1875	343.1712	-0.69142	407.8056	5228871
012	2017-12-06t2109	1512616370.46	adult	190.0826	109.8065	-49.8289	872.8646	58.8358	43653.4429	137661.7473	1806645.1927	13374.002	1.0244	1823.1829	1.0357	1069.4785	0.71945	9403.6201	1.2557	8992.9624	2501363	5203.8521	0.95645	8089.7025	1.229	48338050	0.93338	641.2712	264.7463	262.5192	481.5342	471.4878	128088.1094	375.3602	-0.42622	436.1886	7019219.5
012	2017-12-07t0144	1512632859.33	adult	194.6628	114.3867	-45.2487	787.1375	77.9188	38285.4478	121314.0332	1588340.3738	9481.905	-0.096322	1858.4331	1.2745	894.3853	0.086649	7338.3057	0.24334	7168.4844	1709825.25	5175.577	1.0379	6541.9057	0.39066	43273616	0.6695	591.3449	208.8294	205.1725	445.9269	436.3957	103900.9688	331.4849	-0.95054	402.4008	4862591.5
012	2017-12-07t0511	1512645318.14	adult	198.1236	117.8475	-41.7879	786.5984	59.524	37504.4053	118391.1667	1499215.1906	8432.691	-0.3784	1779.74	1.1232	893.1707	0.12182	6585.2622	-0.1095	6436.5771	1501439.75	4792.6604	0.76557	6040.2537	0.14283	40572732	0.55047	555.2319	214.773	211.7187	447.8934	438.736	102119.7031	341.2126	-0.9155	406.5599	4896179
012	2017-12-07t1000	1512662614.05	adult	202.9281	122.6519	-36.9835	756.6902	60.4654	37627.3909	118812.1963	1563979.3755	7245.715	-0.6963	1717.9045	1.0575	946.093	0.41839	6336.5186	-0.1794	6273.2163	1451062.75	4462.7558	0.5578	5808.9417	0.07594	39259270	0.6083	600.2532	223.2237	220.1252	466.2991	457.8612	106782.5	354.2662	-0.87225	422.4922	5101331
012	2017-12-07t1340	1512675858.42	adult	206.607	126.3309	-33.3045	763.6334	60.3984	37981.3301	119881.9256	1578714.6672	7621.873	-0.53714	1631.614	0.8598	893.6487	0.2334	6141.7241	-0.23853	6043.9692	1418738.25	4274.802	0.45167	5648.2704	0.032371	37649492	0.59624	623.9051	225.3568	221.5241	479.2019	468.1984	110695.6406	359.7973	-0.88256	430.4213	5200108.5
012	2017-12-07t1659	1512687760.66	adult	209.9132	129.6371	-29.9983	745.6589	61.5767	37395.0966	118019.7392	1574327.6391	7261.045	-0.61625	1599.4885	0.83875	882.731	0.228	5747.9341	-0.41804	5615.9932	1310529	4211.567	0.4583	5287.1499	-0.14964	36349976	0.60284	658.5005	229.9391	226.1454	491.7268	478.3378	112113.7109	367.9276	-0.86158	438.3076	5225596.5
012	2017-12-07t2059	1512702157.32	adult	213.9123	133.6362	-25.9992	652.3159	60.7167	32411.8564	104464.5508	1382798.2137	6976.743	-0.6647	1565.1698	0.82925	830.0006	0.014957	5734.5366	-0.3761	5593.3318	1135438.25	4076.127	0.40364	5193.1962	-0.15135	30912104	0.11832	804.35	243.9483	236.6533	528.2183	494.5746	104587.2188	381.7212	-0.79938	458.971	4817979.5
012	2017-12-08t0059	1512716553.82	adult	217.9113	137.6352	-22.0002	667.8325	72.9354	35497.4925	113032.9143	1611479.8667	6924.0337	-0.63817	1579.9274	1.0323	876.7327	0.32065	5750.4521	-0.31632	5633.6577	1242097.625	4099.7896	0.51878	5279.1417	-0.031972	34036376	0.76127	824.2924	245.9591	239.4532	539.8851	517.4561	116615.1797	385.2349	-0.83418	470.2791	5298696
012	2017-12-08t0459	1512730954.04	adult	221.9114	141.6352	-18.0001	650.8053	62.1249	32473.6571	102929.7068	1369006.6767	6658.252	-0.68213	1627.3391	1.4212	1007.4481	1.1611	5771.5078	-0.25206	5727.3845	1142758.5	4166.7417	0.69131	5386.1355	0.1063	32107400	0.76693	704.1324	253.2491	244.9527	534.0282	514.5543	105737.5781	394.9192	-0.81139	473.4977	4996605
012	2017-12-08t0859	1512745352.88	adult	225.9111	145.6349	-14.0004	657.4651	62.4205	33020.8986	104640.8511	1400944.5668	6812.181	-0.58585	1594.5328	1.4734	955.9216	0.97419	5731.3652	-0.22334	5660.3525	1152004.375	4138.5073	0.76377	5306.886	0.11789	31986328	1.2243	760.1799	257.1774	248.3354	549.3088	526.4254	110411.0781	402.2756	-0.81047	487.241	5158979.5
012	2017-12-08t1259	1512759758.56	adult	229.9126	149.6365	-9.9989	656.902	62.1432	33074.2025	104828.6613	1408193.7483	7019.3716	-0.46947	1591.4746	1.7132	901.5529	0.73628	5833.3057	-0.10636	5720.9031	1178327.75	4145.0308	0.88492	5390.2319	0.24689	31999780	2.6307	823.3562	259.6923	250.3881	567.5814	547.5436	114651.4375	412.356	-0.78476	501.3343	5221634
012	2017-12-08t1659	1512774160.25	adult	233.9131	153.637	-5.9984	640.7781	61.4974	31450.7116	99610.4626	1307623.1139	7315.183	-0.32033	1553.7615	1.8089	890.9487	0.78503	5587.9634	-0.20403	5418.7227	1072889	3918.1458	0.71309	4936.9228	-0.016616	29726564	107465.2891	754.5261	263.7461	252.2572	620.0845	605.6674	119056.2344	437.8403	-0.61848	548.0402	5045990
012	2017-12-08t2059	1512788554.96	adult	237.9116	157.6355	-1.9999	625.4412	63.8681	31086.6941	98679.6796	1319685.1973	6822.3994	-0.44214	1569.8862	2.3756	966.1262	1.5822	5474.4077	-0.22132	5369.5054	1034663.0625	3874.4586	0.77394	4982.6156	0.085035	29666140	130565.0585	769.513	265.305	253.5615	621.5765	619.5196	117477.9688	442.8029	-0.64039	549.9741	5013469
012	2017-12-09t0059	1512802954.03	dead	241.9114	161.6352	1.9999	616.408	63.9106	30701.3353	97405.0951	1293717.3956	6560.025	-0.48577	1580.805	3.2701	1002.2202	2.253	5510.6665	-0.14204	5444.231	1030494.625	3867.0989	0.89402	5065.3429	0.21981	29513630	152426.2806	885.4475	274.7051	261.6722	629.5764	617.1967	117730.7891	456.881	-0.57919	565.4663	5128743
016	2017-11-28t1808	1511914414.32	egg	-1.5001	-64.9374	-244.8209	274.0945	37.6539	7219.1566	23188.5633	160086.6875	489.1979	4861.8473	188.5828	1.3816	186.1904	1.2644	307.1109	4954.4996	291.0638	13819.989	239.8386	2.1815	270.5265	2.7471	847679.6	279180.1284	1364.6715	130.5437	117.393	541.9458	408.1924	24387.56	226.4682	1.1309	326.6927	586793.9
016	2017-11-28t2108	1511925215.1	larva	1.5001	-61.9372	-241.8207	271.0826	38.4896	7926.7394	25532.8768	193670.1101	516.0676	4697.1425	206.5395	1.1009	204.2619	0.98451	320.0011	4661.9041	306.7465	16000.055	257.1869	1.6242	290.0279	1.9263	1016794.2	263825.1854	890.813	129.0909	117.4126	518.9398	464.2886	25946.988	211.8845	1.0027	337.2754	635514.7
016	2017-11-29t0059	1511939043.64	larva	5.3414	-58.0959	-237.9794	270.074	43.4519	7798.6924	24944.2177	197516.1863	485.6706	4410.2331	207.9525	0.67714	205.8661	0.57631	314.0615	4200.6875	303.9498	15389.014	258.9076	0.95714	288.2038	1.0792	1003162.9	2.0073	849.3693	128.9267	118.6828	434.5961	382.1417	21295.21	209.8564	0.93005	308.3606	621942.5
016	2017-11-29t0526	1511955087.69	larva	9.7981	-53.6392	-233.5227	275.253	43.7684	7928.3631	25351.5598	201753.429	497.8967	0.79084	214.3459	0.22241	211.4188	0.1602	329.704	3.4458	312.3074	16485.201	267.5301	0.3048	299.9248	0.34546	1051366.5	0.64757	890.0668	132.3063	122.1092	479.0862	448.5448	23954.31	216.0016	0.89493	327.9238	648962.25
016	2017-11-29t0859	1511967844.04	larva	13.3415	-50.0958	-229.9793	281.5235	45.5339	9353.3722	30188.7326	264409.2839	528.2758	0.10898	216.5568	-0.13668	214.0509	-0.15083	329.9137	1.1467	320.0109	19134.996	269.2225	-0.16341	300.5526	-0.1477	1248233.2	0.14806	694.9415	130.263	119.5136	444.6761	414.7664	25791.215	212.0812	0.81485	314.9328	750836.2
016	2017-11-29t1259	1511982245.29	larva	17.3418	-46.0955	-225.9789	282.4029	44.7698	9155.3633	29505.5535	252481.0291	546.0652	-0.35948	220.1513	-0.52613	217.3851	-0.47709	331.9818	0.019164	319.9782	18922.963	272.9376	-0.63572	304.2456	-0.62097	1241873.5	-0.30285	662.1679	128.7862	118.3147	430.988	383.5662	24566.314	207.9498	0.72451	314.8285	726482.9
016	2017-11-29t1720	1511997948.63	larva	21.7039	-41.7334	-221.6169	280.7127	44.2368	9077.2315	29276.0764	250379.5766	508.0886	-0.76915	226.3325	-0.92919	223.6717	-0.79919	342.023	-0.73834	325.9313	19153.29	280.2915	-1.0924	313.8854	-1.0591	1267235.9	-0.67774	642.2019	130.2082	119.7697	423.6163	401.5584	23722.512	209.5601	0.66277	306.7923	729035.75
016	2017-11-29t2059	1512011044.18	larva	25.3415	-38.0958	-217.9792	278.7908	45.1556	8906.9778	28679.6521	243252.1442	437.7918	-1.068	230.4827	-1.2575	227.8413	-1.0539	339.8295	-1.2246	333.5243	18690.623	286.3596	-1.4383	316.5877	-1.3888	1266272	-0.94301	645.6016	130.5217	120.9993	413.1085	400.4774	22720.97	212.2947	0.61991	296.1387	717086.5
016	2017-11-30t0158	1512029025.38	larva	30.3363	-33.101	-212.9845	280.4268	45.6042	9011.7408	28960.507	247885.9481	490.1538	-1.3066	233.4964	-1.6992	231.2518	-1.3874	346.3235	-1.7489	336.3183	19394.115	287.2291	-1.8806	318.1375	-1.7921	1296605.4	-1.2511	580.2846	130.1472	120.7251	398.1494	384.9983	22296.37	212.0278	0.53197	298.7501	722707.4
016	2017-11-30t0520	1512041158.24	larva	33.7065	-29.7308	-209.6142	549.653	45.5031	20757.7904	65561.0976	658207.1788	2617.9114	-0.16113	809.9344	-0.13244	617.7049	-0.41553	2335.0168	0.057871	2308.4163	298882.16	1646.3781	-0.027035	2171.6972	0.10856	10295077	-0.12549	440.6215	134.6599	134.1433	198.2799	192.3871	25379.828	170.1681	0.16991	186.14	1711662
016	2017-11-30t0859	1512054252.64	larva	37.3439	-26.0934	-205.9769	506.5038	51.9872	19099.4647	60543.5565	617552.1316	1963.4897	-0.78497	876.842	-0.26483	792.0352	-0.15258	1759.5698	-0.95232	1749.9526	205869.67	1472.3166	-0.65408	1671.3439	-0.79365	10252914	-0.39573	251.1874	153.9296	153.1255	214.7007	212.0511	25119.982	187.6888	0.2152	205.4076	1799898.9
016	2017-11-30t1342	1512071271.5	larva	42.0713	-21.366	-201.2494	535.9744	49.1185	22421.3702	70892.7509	784928.4841	3176.1218	-0.4577	1163.1168	0.15552	1075.2324	0.33581	2529.7524	-0.70971	2493.4429	349105.84	1955.5425	-0.46504	2315.9928	-0.57751	15937027	-0.093306	359.6405	170.2746	169.7091	229.8952	227.2998	31725.535	204.7033	0.25665	219.8718	2333103
016	2017-11-30t1713	1512083919.43	larva	45.5846	-17.8527	-197.7361	700.3795	45.6866	27346.4007	86185.621	890727.0477	3896.6868	-0.38611	963.0912	-0.82829	705.6888	-0.9699	3221.6387	-0.46562	3118.2291	541235.3	2221.0789	-0.51553	2921.3736	-0.37063	16100959	-0.45035	428.8827	126.9869	126.0917	191.8772	186.4788	32235.375	163.0851	-0.14493	180.3275	2122967.8
016	2017-11-30t2059	1512097454.23	larva	49.3443	-14.093	-193.9765	728.6782	47.349	27071.3096	85262.1795	863087.8227	3894.826	-0.65693	965.8768	-1.2057	753.2274	-1.0712	3075.4978	-0.9332	3033.7795	510532.62	2290.9665	-0.84353	2871.103	-0.79972	16031624	-0.82148	331.7613	114.8168	112.9771	180.8944	177.2337	30028.475	152.8018	-0.3178	170.3831	1905729.5
016	2017-12-01t0126	1512113518.84	larva	53.8067	-9.6306	-189.5141	677.534	53.4544	27285.5877	86113.4961	922175.5786	5744.2104	-0.24166	1431.4865	-0.2288	1256.1572	0.079207	4122.8853	-0.55999	3955.7949	688521.8	2672.5011	-0.86096	3485.1557	-0.71662	23874332	-0.50031	316.1463	187.4189	186.6343	250.4091	248.33	41818.312	224.0925	0.30711	240.5101	3125772.8
016	2017-12-01t0459	1512126253.15	larva	57.344	-6.0933	-185.9768	782.1905	54.1679	36188.0994	114134.843	1394281.5143	4341.6904	-0.98043	1437.5045	-0.55275	1241.3911	-0.1588	3709.793	-1.1348	3668.7371	819864.25	2860.9344	-0.99876	3442.6663	-1.0618	31632286	-0.15504	327.2514	175.4017	174.6879	241.7787	237.8988	53433.094	213.7574	0.18032	231.6073	3859713.5
016	2017-12-01t0859	1512140652.36	larva	61.3438	-2.0935	-181.977	748.9359	55.9054	35052.5919	110546.4076	1386692.2039	9786.135	0.63398	2185.0662	1.3002	1673.0569	0.79522	7527.041	0.90846	7273.5691	1610786.8	5576.281	1.5189	6762.6304	1.0193	46603092	0.68115	366.8953	185.2708	184.3412	252.1388	248.349	53957.695	223.9733	0.28916	241.6773	3951456.2
016	2017-12-01t1311	1512155725.61	adult	65.5308	2.0935	-177.79	937.6342	55.4163	43799.9824	137950.8031	1700563.4146	18464.537	3.1375	2224.099	1.0189	1589.1323	0.36107	10749.873	2.3672	10209.0479	2870216	6048.062	1.5352	8627.6934	1.9154	59274468	1.2163	406.2994	150.268	148.7667	228.8085	222.4828	61091.88	192.2796	-0.14298	214.7596	4004793.8
016	2017-12-01t1659	1512169367.03	adult	69.3201	5.8828	-174.0007	964.9643	62.8677	47845.0882	150737.1774	2015851.889	12381.696	0.92321	2067.5376	0.23662	1468.1825	-0.11633	8523.819	0.72821	8114.0542	2480431.5	5686.2123	0.77672	7368.1811	0.69828	60076440	0.866	333.7374	158.3145	158.8003	249.1392	244.2216	72499.51	217.2644	0.20977	237.5863	4600144
016	2017-12-01t2158	1512187346.19	adult	74.3143	10.877	-169.0065	888.4363	68.7931	47269.6592	149025.0196	2129118.4788	14686.343	1.3635	2583.3726	1.274	1808.8386	0.52456	10299.805	1.3576	9783.373	2956044	6826.7109	1.4452	8823.2822	1.2917	74042040	1.4016	307.2423	157.3832	156.7198	249.8404	246.4484	71704.19	217.4863	0.19817	238.4378	4510760.5
016	2017-12-02t0059	1512198164.92	adult	77.3195	13.8822	-166.0013	976.0964	64.62	50577.0605	159347.9285	2199768.8683	24399.506	4.102	2850.4878	1.7566	2114.7063	1.1279	13623.476	2.9389	13149.5234	4182407	7486.1461	1.8114	10727.596	2.303	87444420	2.0554	427.4202	200.3644	199.2691	278.3001	274.0257	85438.125	244.9958	0.79988	265.7304	6146578.5
016	2017-12-02t0459	1512212564.87	adult	81.3195	17.8822	-162.0013	795.2262	64.4752	43127.9918	136202.4495	1932614.8484	18987.959	2.3005	3282.5496	2.5832	2921.4413	2.8033	14087.532	2.9514	13918.3501	3690933.5	7832.9226	1.8169	11153.8448	2.2998	85799280	1.604	544.134	196.2446	195.0186	279.7891	272.1283	73304.75	240.7461	0.78473	262.8649	5129441
016	2017-12-02t0943	1512229598.66	adult	86.0511	22.6138	-157.2697	987.3007	65.3952	53711.0457	169315.6799	2420291.9831	14032.95	0.72233	2734.2449	0.91739	2413.2144	1.5095	9879.093	0.52199	9529.3662	3220584.2	6888.9667	0.71479	8821.6186	0.63034	89016080	1.5319	312.7545	143.5511	142.2059	236.8853	231.0251	77224.59	193.7397	-0.72832	220.2383	4673450.5
016	2017-12-02t1259	1512241365.44	adult	89.3196	25.8823	-154.0011	973.3746	66.2014	52512.4998	165495.7573	2397431.4883	18914.51	2.0716	2938.3584	1.2768	2369.4685	1.3331	11354.029	1.1987	10480.8887	3621935.2	7104.4328	0.75152	9417.2839	0.87231	93533820	1.6406	536.1107	191.5644	192.2168	286.8095	281.38	91492.22	245.6964	0.89654	270.526	6097877
016	2017-12-02t1659	1512255767.53	adult	93.3202	29.8829	-150.0005	529.8803	72.0409	31759.3608	101487.8996	1578719.0705	10833.432	-0.3714	2700.1794	0.55428	2682.3032	1.9334	8884.491	-0.19786	8703.4561	1714706.9	6069.6229	-0.28555	8103.0058	-0.057941	51932550	-1.1551	456.3563	138.3199	132.8498	255.9361	249.6332	49395.67	201.7954	-0.75392	235.6492	2660305.8
016	2017-12-02t2126	1512271827.3	adult	97.7813	34.344	-145.5395	1293.5133	68.2702	66848.9819	210378.2393	2994461.0875	11077.521	-0.34512	2242.475	-0.59216	1452.6358	-0.65963	8876.956	-0.25415	8678.8726	3604044	5936.4525	-0.46434	8038.6634	-0.1655	90981700	1.1951	398.9427	140.3053	137.153	244.5388	240.6649	99282.734	196.3628	-1.0861	228.4001	5692465
016	2017-12-03t0059	1512284572.16	adult	101.3215	37.8842	-141.9993	926.6806	72.559	54634.1948	172377.8305	2682913.2653	15625.205	0.98422	2877.412	0.86349	1273.028	-1.0104	10843.405	0.77664	10376.7148	3589167	8000.034	1.215	9681.5186	0.7972	95095590	1.3792	484.4375	222.9588	220.4748	333.2949	326.8377	110320.6	278.5737	1.5338	311.9328	7368564.5
016	2017-12-03t0459	1512298982.83	adult	105.3245	41.8872	-137.9963	906.3527	67.6445	50553.6765	159414.471	2358764.0525	10616.889	-0.53014	2355.6406	-0.3202	1781.3703	0.087611	8538.28	-0.47216	8365.5439	2621252	6213.8226	-0.27303	7904.4475	-0.30555	72139140	-0.056663	515.063	182.8585	186.734	317.7717	311.2524	97555.92	252.8081	0.51161	295.5612	5599859
016	2017-12-03t0911	1512314112.93	adult	109.5273	46.09	-133.7935	872.5846	64.9539	47701.5403	150412.7992	2173917.264	12557.318	0.049783	2460.515	-0.026171	1756.5386	0.11251	8838.614	-0.29946	8447.8291	2563198	6088.8125	-0.34228	7712.4676	-0.41306	71133490	-0.10153	455.1405	213.4448	213.0574	350.4426	343.85	101628.34	278.3417	1.1299	324.135	6170689
016	2017-12-03t1259	1512327765.53	adult	113.3197	49.8824	-130.0011	1032.2013	65.929	54846.3607	172822.4933	2470074.691	11292.759	-0.3313	2341.9666	-0.22162	1659.9452	-0.0096021	9061.758	-0.16433	8955.1924	3017565.5	6372.8421	-0.083319	8375.4898	-0.0013827	77921910	0.3322	472.5475	178.0744	174.8123	359.45	352.616	119696.84	250.6048	0.11013	324.7649	5924890
016	2017-12-03t1759	1512345778.12	adult	118.3232	54.8859	-124.9976	971.1155	71.1202	53107.5951	167275.2748	2514781.9829	19840.28	2.2376	2774.5505	0.82599	1751.5977	0.31741	12861.593	1.835	12461.3232	4141432.8	8306.3896	1.4736	11423.3533	1.8214	89298910	1.1	536.6294	223.9293	216.8235	421.6608	415.5473	135774.78	302.9604	1.3843	378.2991	7207163
016	2017-12-03t2059	1512356566.15	adult	121.3198	57.8825	-122.0009	977.8445	69.3983	53863.2355	169685.4853	2506016.1828	15794.084	1.0263	2761.589	0.8706	1923.0228	0.7598	11245.468	1.0063	10928.6035	3677268	7737.4214	1.0794	10022.7314	1.0204	90102370	1.2024	572.705	223.8594	219.9983	431.6981	423.3105	141165.27	299.1105	1.1047	380.7299	7303862
016	2017-12-04t0059	1512370966.13	adult	125.3198	61.8825	-118.0009	998.7425	68.8801	55518.743	174946.432	2615875.8972	10044.868	-0.65916	2337.862	0.11133	1889.5554	0.82367	8662.711	-0.26302	8542.4326	2919333.5	6334.03	0.1107	8106.1833	-0.034498	78575544	0.60608	567.2388	158.8064	151.8283	394.1174	383.3	132817.56	232.1397	-0.85069	332.0841	5337482
016	2017-12-04t0543	1512388009.03	adult	130.054	66.6167	-113.2668	947.7251	65.7225	51357.6192	161840.1864	2360945.2952	22150.424	2.8374	2487.5637	0.57466	1467.1254	0.093767	12449.864	1.6308	11490.5356	3884357.5	7011.1887	0.70929	10359.2934	1.2727	77400540	0.66639	716.6685	230.9018	222.3888	478.2266	466.8997	149206.7	322.672	1.1698	425.8418	7184509
016	2017-12-04t0859	1512399766.87	adult	133.32	69.8827	-110.0007	954.9995	68.4484	53334.0374	168063.0422	2520330.5451	10571.692	-0.45451	2311.901	0.32821	1808.8102	0.9491	8443.989	-0.27561	8252.1978	2735852.5	6036.2808	0.08983	7704.1901	-0.1326	74685960	0.6006	616.8546	219.7407	215.829	429.7023	422.2748	139223.53	303.0584	0.5284	387.6003	7098724.5
016	2017-12-04t1259	1512414174	adult	137.322	73.8847	-105.9987	916.5045	68.6762	52536.3384	165669.4141	2507810.2959	18552.729	1.7852	2114.458	0.066215	1371.5803	0.12889	11433.327	1.189	10819.1309	3647231.2	6157.5691	0.27665	9455.4142	0.86539	67263020	0.28961	613.3245	167.6997	157.6149	435.1395	422.8311	138809.5	261.9684	-0.54274	377.9843	5334695
016	2017-12-04t1727	1512430269.51	adult	141.793	78.3557	-101.5278	1009.277	68.357	54879.4157	172884.7703	2517655.625	15772.255	1.0283	2017.6166	0.022779	1465.3818	0.49577	10630.277	0.86621	10548.2129	3539882.5	5774.9695	0.12577	8867.2976	0.62308	67103908	0.42216	668.4582	173.171	165.4164	463.628	441.7168	154388.11	261.79	-0.69974	374.2748	5759495.5
016	2017-12-04t2059	1512442965.74	adult	145.3197	81.8824	-98.001	1009.017	68.2318	55256.3965	174073.3523	2585277.3675	14522.685	0.70804	2041.7073	0.19254	1415.0753	0.50248	10781.921	0.98417	10466.4727	3611943.5	6164.3237	0.49139	9370.1132	0.94507	68384940	0.61194	712.5533	181.2138	167.9697	510.1219	497.446	170890.84	287.0338	-0.34416	416.2855	6069576.5
016	2017-12-05t0059	1512457367.05	adult	149.3201	85.8828	-94.0007	1075.8555	67.1686	59123.3114	186314.7933	2765349.9594	18789.447	1.8913	2089.941	0.43101	1180.0428	0.063416	11889.679	1.5589	11396.46	4268394.5	6426.615	0.78495	10108.8963	1.4014	74918110	1.1297	723.4916	210.4732	203.6873	530.4276	518.9893	190423.52	316.5433	0.021598	434.797	7544834
016	2017-12-05t0511	1512472488.91	adult	153.5206	90.0833	-89.8002	977.936	69.0864	54936.1976	173080.2154	2614167.8757	13886.8125	0.61201	2360.0413	1.1586	1309.8763	0.52614	11231.979	1.3354	10854.2803	3740249	7287.8756	1.5162	10199.6169	1.5366	78499700	1.4969	762.4465	239.3289	230.373	551.4084	537.1438	183619	331.0747	0.075485	465.3033	7960558.5
016	2017-12-05t0859	1512486168.18	adult	157.3204	93.8831	-86.0004	1034.6006	66.8931	56842.1592	179091.855	2669342.5484	21292.97	2.6858	2422.41	1.4461	1279.2233	0.57033	14799.355	3.0721	14211.8213	5105777.5	6916.3491	1.3738	12655.0429	2.9133	83442340	1.9501	735.3647	245.0135	237.449	519.4498	506.0055	179210.17	325.4029	-0.16854	435.7048	8439736
016	2017-12-05t1359	1512504160.89	adult	162.3184	98.8811	-81.0024	996.1381	67.8423	54292.0889	171064.8593	2541078.3289	16188.871	1.3765	2424.8738	1.6614	1438.5787	1.193	12449.796	2.1091	12177.3999	4108432.5	7341.9928	1.8557	11287.2836	2.337	79792900	1.9516	788.6154	222.0689	215.456	556.5964	541.635	183676.8	313.1523	-0.4943	457.5262	7307398
016	2017-12-05t1731	1512516927.11	adult	165.8646	102.4273	-77.4562	1004.5184	68.6166	55092.0434	173594.3099	2601154.9013	23912.02	3.6141	2531.8386	2.0774	1373.0177	1.1415	15867.831	3.8367	14652.1172	5315723.5	7844.8345	2.3669	13220.9018	3.4829	84571010	2.427	1037.3887	187.2406	177.6439	565.1634	550.5171	189329.73	292.7989	-0.83441	451.2733	6254399.5
016	2017-12-05t2059	1512529367.77	adult	169.3203	105.883	-74.0005	1059.9535	69.1247	58618.4555	184584.0093	2744031.3979	18709.797	2.2276	2174.3057	1.3485	928.7595	-0.13518	13548.747	2.838	12882.228	4823354	7628.7886	2.3386	11107.5698	2.4487	77209590	2.1255	723.5875	176.4536	162.6098	517.8002	504.7621	184336.88	298.8641	-0.82773	434.959	6265869
016	2017-12-06t0143	1512546435.06	adult	174.0612	110.6239	-69.2596	577.6605	64.4796	29746.0303	94860.4981	1269658.5066	10106.9	-0.16603	1323.6587	-0.68536	722.4642	-0.736	8147.632	0.32442	8026.1177	1474721.4	3724.2048	-0.5966	6982.5244	0.28696	23935720	-1.3203	620.7243	243.303	235.0975	518.4296	516.5548	93835.75	327.3554	-0.60281	462.9182	4399649
016	2017-12-06t0512	1512558945.84	adult	177.5364	114.0991	-65.7843	1058.0542	69.8787	59752.7665	188319.1061	2839901.253	10849.9795	0.094544	1559.2668	-0.0053019	813.7891	-0.39541	9001.05	0.81791	9042.3867	3267381	4803.6393	0.34041	7513.1105	0.65005	56448580	1.0688	696.6089	169.8987	157.6751	496.7517	477.6599	180320.86	272.9937	-1.2532	424.5583	6150673
016	2017-12-06t0859	1512572568.93	adult	181.3206	117.8833	-62.0002	1068.2126	67.4874	54167.4951	170506.3911	2472300.0764	11589.232	0.36344	1548.7227	0.045514	745.3394	-0.5978	8055.444	0.41012	7813.8799	2650241	4716.2162	0.35301	7186.9464	0.53878	50915810	0.81307	779.9932	204.1171	193.3885	514.8578	502.2785	169388.2	330.314	-0.71586	459.3024	6710553
016	2017-12-06t1327	1512588702.45	adult	185.8022	122.3649	-57.5186	1017.9415	65.7755	55834.8579	175941.8226	2541777.1178	11610.842	0.43041	1547.9539	0.12455	732.037	-0.61978	7344.854	0.1139	6889.4795	2489905.5	4708.9458	0.43539	6388.6585	0.15376	52384308	1.0954	786.5834	228.5659	223.1547	563.438	545.9355	191005.48	352.7434	-0.57143	486.2388	7734897
016	2017-12-06t1801	1512605130.38	adult	190.3655	126.9282	-52.9553	813.2399	67.7838	44118.1894	140452.8581	2036420.089	13889.558	1.1851	1707.5029	0.69218	874.5448	-0.038729	8617.396	0.84897	8008.75	2309462.2	4980.5622	0.76578	7303.6485	0.76934	45682532	0.72221	855.993	289.8478	274.0657	635.3116	613.4878	170263.52	431.9042	0.13729	560.0762	7754588
016	2017-12-06t2109	1512616385.35	adult	193.4918	130.0545	-49.8289	962.1961	68.3928	54421.0018	171553.7826	2573139.2918	14961.73	1.565	1520.7703	0.18187	811.7885	-0.25994	8310.61	0.74058	7649.574	2742501.5	4360.3245	0.27525	6795.0092	0.52268	50091132	1.2213	810.3758	289.0129	271.1362	609.6181	585.8641	201173.97	432.0135	0.071648	543.4908	9519507
016	2017-12-07t0144	1512632874.21	adult	198.0721	134.6348	-45.2487	928.6352	73.8514	53709.4985	169366.3415	2643237.8477	10915.442	0.39144	1325.8798	-0.37248	719.5967	-0.61372	7017.3174	0.1227	6802.8774	2287645.5	4153.0333	0.16876	6028.0807	0.13454	43097720	0.78344	936.6187	246.4786	229.4931	677.3654	639.2331	220821.12	443.5079	0.089711	572.3329	8011787
016	2017-12-07t0511	1512645333.11	adult	201.5329	138.0956	-41.7879	801.0259	87.7878	46976.0395	149442.0223	2353895.8077	8191.756	-0.41425	1369.701	-0.17766	716.3092	-0.61489	6626.6787	-0.039462	6550.7866	1888603.4	3980.3793	0.067182	5895.0704	0.10761	38959776	0.52342	933.7371	248.8741	233.7982	642.032	626.9902	182979.14	428.8811	-0.12293	559.4305	7078974
016	2017-12-07t1000	1512662628.9	adult	206.3373	142.9	-36.9835	645.7759	105.7889	38668.3264	124495.8536	2042989.2038	13789.329	1.4238	1630.6069	0.84823	921.3582	0.35893	8384.912	1.0096	7743.7754	1970454.4	4376.5144	0.54699	6956.7826	0.86352	38214904	0.64517	978.6543	321.1448	288.3803	733.1263	714.7358	172284.69	534.4935	0.79657	662.8568	7526350
016	2017-12-07t1340	1512675873.34	adult	210.0163	146.579	-33.3045	726.8342	89.7124	43740.1234	139191.1257	2232733.5968	14240.859	1.6324	1460.5585	0.30953	811.5359	-0.11921	8198.429	0.97244	7503.9312	2172583.5	3987.8766	0.23149	6380.3344	0.56309	38643456	0.87472	881.2103	305.52	278.3429	715.2548	696.6275	189542.52	516.3218	0.54565	649.9842	8083448
016	2017-12-07t1659	1512687775.76	adult	213.3225	149.8852	-29.9983	752.2172	68.5349	44638.6164	141177.0134	2183285.3738	12069.984	0.98499	1457.0985	0.37515	820.8549	-0.038796	7779.7954	0.79274	7272.5635	2108324.5	3962.6016	0.27131	6293.2422	0.56784	39359144	1.1644	1017.821	312.4684	282.9577	762.1507	736.3953	206542.84	536.8156	0.67195	686.5574	8440397
016	2017-12-07t2059	1512702172.52	adult	217.3216	153.8843	-25.9992	798.3849	69.2558	46267.6123	146194.5439	2231008.4296	14051.986	1.6997	1388.7521	0.18773	780.6822	-0.21283	7916.8276	0.94375	7410.6567	2224628.5	3839.6166	0.22079	6080.5244	0.50041	38897556	1.4187	913.3243	309.9884	281.8321	744.4191	734.5349	209181.75	531.1288	0.53902	679.5244	8682465
016	2017-12-08t0059	1512716568.86	adult	221.3206	157.8833	-22.0002	759.6749	68.4666	43280.3893	136732.6502	2066148.763	15666.378	2.3071	1432.1462	0.48835	833.5087	0.12876	8089.1816	1.1199	7525.5688	2127454.8	3881.2368	0.35206	6151.9006	0.62527	37527960	1.6341	1087.689	321.7113	287.3747	834.4079	813.6777	219449.28	545.5114	0.59585	723.2842	8430123
016	2017-12-08t0459	1512730968.93	adult	225.3206	161.8833	-18.0002	832.2235	71.4669	46151.0057	145560.8436	2197819.0149	12451.391	1.3031	1342.5159	0.1705	756.6412	-0.29375	7157.138	0.63226	6573.5896	2003998.8	3733.3043	0.26872	5725.6285	0.40348	37521976	2.3282	974.6554	315.2404	282.1512	786.9034	772.2149	220332.97	547.2194	0.53658	706.5075	8810653
016	2017-12-08t0859	1512745367.72	adult	229.3203	165.883	-14.0005	830.4761	70.9937	45613.6333	143826.37	2160061.1877	11925.475	1.1902	1332.6129	0.23092	761.4753	-0.2348	7038.9297	0.62821	6444.8125	1949783.5	3653.7925	0.26126	5655.1765	0.42759	36834750	3.9356	1026.9789	321.6351	286.1502	794.0016	768.071	219938.44	562.9961	0.60853	710.4383	8890317
016	2017-12-08t1259	1512759773.58	adult	233.3219	169.8846	-9.9989	830.6329	71.4397	45325.6553	142877.9928	2142769.6262	12558.43	1.4721	1326.6329	0.33069	770.2623	-0.13869	7132.188	0.75607	6608.5757	1961351.8	3586.417	0.26755	5698.4361	0.53601	36435972	239269.3644	992.6996	326.6714	290.4318	799.4877	781.8831	219859.11	566.0315	0.56463	713.9126	8972030
016	2017-12-08t1659	1512774175.61	adult	237.3225	173.8852	-5.9983	835.8612	70.0017	44519.8654	140307.0598	2082154.7751	12111.27	1.3846	1335.3141	0.57282	775.5899	-0.053353	7193.0493	0.86737	6656.8914	1942123.2	3614.6794	0.4031	5809.6572	0.7003	36038790	258361.757	1087.5684	330.8068	292.9445	800.7064	780.7026	216190.72	573.6401	0.56394	721.6052	8928145
016	2017-12-08t2059	1512788570.01	adult	241.3209	177.8836	-1.9999	771.1755	67.6912	41863.3225	132124.4988	1978013.245	12713.157	1.6622	1394.5197	1.4065	802.894	0.26508	7647.061	1.2378	7256.1257	1942353.5	3730.6225	0.67824	6132.2594	1.036	35376176	272368.247	1252.4321	343.9857	298.6601	897.7995	875.7433	228041.08	619.8415	0.91614	805.6484	8726229
016	2017-12-09t0059	1512802968.95	dead	245.3206	181.8833	1.9999	773.9316	67.4312	40264.7434	126961.2842	1843775.7192	11077.349	1.1532	1439.7728	2.9243	847.7198	0.91707	7294.5234	1.088	6932.7065	1787158.2	3774.1358	0.87646	6005.2595	1.0312	35192370	297063.0519	1156.229	353.2836	308.9187	866.7181	847.276	212345.94	622.1523	0.86899	790.8027	8635311
017	2017-11-28t1808	1511914428.36	larva	0	-64.9376	-189.5841	153.2138	24.9394	2535.3285	8049.7159	39653.289	0	3202.8212	0	0.50231	0	0.32339					0	1.2366	0	1.6097	0	231242.477	0	0	0				0	-0.15906	0	0
017	2017-11-28t2108	1511925229.26	larva	3.0003	-61.9373	-186.5839	139.0889	27.1798	2478.3806	7921.0395	41636.1339	0	2658.2242	0	0.17328	0	0.013188					0	0.71344	0	0.92769	0	4.017	0	0	0				0	-0.2257	0	0
017	2017-11-29t0059	1511939057.82	larva	6.8415	-58.0961	-182.7426	171.601	24.6246	3011.4093	9538.7127	47792.5048	0	0.93104	0	-0.23412	0	-0.35352					0	0.12562	0	0.24146	0	0.95995	0	0	0				0	-0.31359	0	0
017	2017-11-29t0526	1511955101.84	larva	11.2982	-53.6394	-178.286	152.94	26.6283	2657.0505	8453.2762	44081.2306	0	-0.3078	0	-0.69048	0	-0.74485					0	-0.46907	0	-0.39339	0	0.084991	0	0	0				0	-0.41943	0	0
017	2017-11-29t0859	1511967858.29	larva	14.8416	-50.0959	-174.7425	153.6374	27.1021	2753.1708	8764.3232	46821.7323	0	-0.70096	0	-1.0423	0	-1.0344					0	-0.88987	0	-0.81666	0	-0.33773	0	0	0				0	-0.50683	0	0
017	2017-11-29t1259	1511982259.54	larva	18.842	-46.0956	-170.7422	237.0576	27.4154	4896.2854	15475.1414	90406.1186	1340.8881	0.24551	626.3809	0.71907	605.7425	0.7297	1268.9371	1.3141	1259.174	39337.0508	1102.3763	0.7676	1228.7517	0.58062	1933011.2	-0.2993	182.2263	116.7433	116.5558	165.9055	163.258	5143.0718	146.0345	0.31001	160.1317	360269.7
017	2017-11-29t1720	1511997962.81	larva	23.204	-41.7336	-166.3801	153.2669	27.0064	2676.4968	8518.6114	44884.7739	0	-1.2843	0	-1.8353	0	-1.6533					0	-1.7433	0	-1.629	0	-1.0239	0	0	0				0	-0.7272	0	0
017	2017-11-29t2059	1512011058.29	larva	26.8416	-38.0959	-162.7425	234.1775	25.502	4877.6542	15433.1922	87096.5477	1939.3701	-0.070696	1067.7183	1.3898	1092.88	1.6367	1787.9373	0.43064	1774.7123	55426.0547	1555.5446	0.5834	1742.3223	0.31412	3274692	-0.70573	255.5706	140.4747	139.7583	199.4564	193.8829	6183.147	171.7644	0.32231	187.889	430835.75
017	2017-11-30t0158	1512029040.02	larva	31.8366	-33.101	-157.7476	228.0001	26.3562	4654.9464	14738.8837	81993.4948	1809.6039	-0.53681	1119.0231	1.0521	1133.7942	1.3325	1678.9193	-0.41286	1671.3356	50367.5781	1471.8337	-0.109	1607.4274	-0.37027	3299999	-1.0337	264.0821	165.2472	164.6749	223.0655	217.6896	6691.9644	196.8225	0.39792	212.9662	487314.12
017	2017-11-30t0520	1512041172.95	larva	35.2068	-29.7308	-154.3773	614.0616	43.965	20322.2794	64159.4139	558119.3931	2189.3582	-0.52291	670.4462	-0.72145	480.4064	-0.94205	1876.3973	-0.60428	1840.6759	236426.0625	1477.3978	-0.44014	1738.309	-0.53073	8385941	-0.50856	612.3676	105.6159	104.3172	170.815	163.7253	21522.6895	136.9884	-0.1056	153.9814	1321043.5
017	2017-11-30t0859	1512054267.42	larva	38.8442	-26.0934	-150.74	474.2959	44.3251	15753.0154	49789.9011	438541.9206	5344.4443	1.0056	1227.8165	0.6955	1024.9029	0.42708	3693.1877	0.73999	3568.186	358239.2188	2493.9446	0.70747	3233.3114	0.75984	11895086	-0.28139	321.1159	157.3066	156.5781	214.4851	209.4101	20805.0566	189.4519	0.19282	204.675	1523986
017	2017-11-30t1342	1512071286.34	larva	43.5717	-21.3659	-146.0125	530.966	47.2276	18706.0038	59069.7304	555469.2621	6805.772	1.1861	1503.136	1.0534	1222.6011	0.65544	5003.5493	1.287	4796.8188	575408.1875	3295.7131	1.1899	4485.3131	1.3837	17275542	-0.096947	530.5176	162.7805	162.3232	230.5615	224.6829	26514.5742	200.4582	0.20021	215.99	1870836
017	2017-11-30t1713	1512083934.24	larva	47.085	-17.8526	-142.4992	552.015	50.1512	21163.0174	66780.308	704693.835	4697.9014	-0.14737	1115.7617	-0.51215	961.0571	-0.33579	3846.4919	-0.11014	3775.8522	500043.9375	2028.5599	-0.93553	3380.7817	-0.11434	14451345	-0.78409	266.4927	167.8586	167.3076	224.9822	222.0173	29247.6855	201.3798	0.15914	217.1964	2174104
017	2017-11-30t2059	1512097468.86	larva	50.8446	-14.093	-138.7396	619.2993	47.69	23611.6557	74459.7528	762379.9467	3940.0874	-0.74205	1218.4772	-0.58118	1153.5422	-0.02863	3218.6626	-0.95325	3176.113	466706.0625	2127.8247	-1.2074	2848.8289	-0.96576	17615524	-0.81793	383.4769	164.7378	163.6939	229.7162	223.6622	33308.8516	199.8187	0.098269	216.6212	2381614
017	2017-12-01t0126	1512113533.61	larva	55.307	-9.6306	-134.2771	739.214	47.1593	28628.3782	90219.3789	925293.3953	6813.016	0.046713	1757.7982	0.61154	1633.694	1.033	5351.5894	0.14251	5259.6313	936528.125	3772.3016	0.24623	4765.8527	0.15139	30756196	-0.019344	422.753	165.0598	164.1352	231.3905	226.7032	40493.3359	202.6463	0.078337	219.616	2888051
017	2017-12-01t0459	1512126267.81	larva	58.8443	-6.0933	-130.7399	836.386	55.0527	35759.4851	112663.7238	1287901.4013	8597.636	0.41843	1522.0085	-0.4379	1103.3488	-0.60857	6337.0562	0.425	6120.0996	1387815.25	3989.9758	0.094846	5583.2583	0.413	33202616	-0.17842	315.0435	121.5517	119.7832	192.8759	187.9232	42239.8242	162.4221	-0.40606	180.3325	2651651.5
017	2017-12-01t0859	1512140667.15	larva	62.8441	-2.0935	-126.74	844.6308	57.3485	37766.2384	119043.945	1419120.2377	8556.341	0.12672	1669.4424	-0.35884	1167.729	-0.6196	6973.7783	0.42382	6759.6895	1610942.75	4626.1829	0.35466	6217.0675	0.4871	38403852	-0.14836	340.6994	141.0036	135.9538	238.13	234.3263	55008.0312	206.2303	0.064631	226.4783	3243647.5
017	2017-12-01t1311	1512155740.24	adult	67.0311	2.0935	-122.5531	876.4897	56.7143	38898.5209	122506.4343	1472014.5715	6939.968	-0.63636	1809.0466	-0.3054	1460.6443	-0.037479	5721.1191	-0.66445	5575.8889	1361626.375	4350.5072	-0.3278	5314.3043	-0.49574	42887068	-0.19442	346.6039	159.9347	160.3108	238.7958	236.2307	56833.3906	208.2529	0.070732	227.1496	3791571.5
017	2017-12-01t1659	1512169381.73	adult	70.8204	5.8828	-118.7638	924.2659	58.9984	44568.8609	140506.8337	1806589.4479	10351.9795	0.23279	1735.1406	-0.80237	1285.6078	-0.62374	7209.4463	-0.10019	6855.7456	1953760	4825.5772	-0.17925	6438.8228	-0.017219	46991080	-0.2204	341.7964	124.5546	121.8839	202.487	197.6762	54873.9766	171.1718	-0.57494	190.9103	3373187.2
017	2017-12-01t2158	1512187360.8	adult	75.8146	10.877	-113.7696	964.2636	60.2865	45880.5887	144469.3218	1853820.8197	13916.475	1.0643	1976.8357	-0.47668	1197.5836	-0.98448	9349.2842	0.72967	8907.5474	2617799.5	5970.542	0.52076	8055.5388	0.69581	55159650	-0.039412	506.3944	179.3859	182.0517	265.0034	259.5023	74200.9531	229.5224	0.4379	250.4189	5005405.5
017	2017-12-02t0059	1512198179.61	adult	78.8198	13.8822	-110.7644	917.7897	57.4718	44462.4097	140129.6108	1778182.0385	11083.445	0.085989	2008.3842	-0.58056	1432.9635	-0.51089	8168.1606	-0.062832	7978.8071	2213571.5	5603.7012	-0.040163	7178.871	-0.057709	54294656	-0.31835	400.0001	141.9832	141.0895	212.182	207.4051	57501.3203	182.8931	-0.65695	201.2183	3838373.2
017	2017-12-02t0459	1512212579.44	adult	82.8197	17.8822	-106.7644	827.7481	61.1458	41773.2022	131684.3267	1797620.395	13154.478	0.56032	2359.3416	0.12258	1928.0652	0.51774	9433.5928	0.40251	9019.2583	2396132.5	6000.5955	0.087498	8038.8251	0.28475	59847056	-0.19096	490.1779	186.6473	185.7268	265.3113	259.8291	67389.0625	231.3858	0.50212	252.5162	4734496.5
017	2017-12-02t0943	1512229613.32	adult	87.5514	22.6138	-102.0328	507.3063	66.305	25704.4022	82088.2101	1092991.2689	8715.67	-0.87285	2269.1572	-0.31459	1667.6243	-0.15545	7009.7324	-1.0581	6799.2192	1100528	5269.2164	-0.78798	6262.3445	-1.0214	35441970	-2.0072	284.165	152.0991	152.1203	232.2191	228.8867	36458.3906	201.6388	-0.5401	221.3149	2375636.2
017	2017-12-02t1259	1512241379.94	adult	90.8199	25.8823	-98.7643	927.9896	60.3345	47628.5841	150071.3237	2053051.7421	13940.768	0.58936	2198.6018	-0.59479	1573.7314	-0.39686	9314.1152	0.091436	8808.4707	2691779.25	5850.7477	-0.39376	7812.498	-0.16377	63513210	-0.33177	354.0998	186.3161	185.1874	259.8727	255.5753	75103.2266	229.6134	0.29329	248.2493	5382299
017	2017-12-02t1659	1512255782.11	adult	94.8205	29.8829	-94.7637	977.2811	58.3826	48015.4562	151239.7894	1962078.2401	10911.367	-0.36045	2285.9465	-0.45726	2042.4209	0.57986	7590.3579	-0.90883	7259.855	2216384.5	5355.6516	-0.91377	6718.3328	-0.92862	66697064	-0.24856	343.5328	174.991	175.0437	256.5286	253.4983	74906.3594	227.2116	0.065164	246.57	5105712.5
017	2017-12-02t2126	1512271841.9	adult	99.2815	34.3439	-90.3026	893.3231	61.2241	46997.7781	148304.1865	2046084.9836	9583.487	-0.8014	2320.8616	-0.41281	1867.4992	0.21455	7618.8149	-0.9494	7445.1763	2171362.25	5615.8753	-0.74669	6942.4247	-0.85323	66139910	-0.36989	367.4207	181.2192	181.9083	271.5978	267.4901	77405.375	238.0535	0.265	258.9369	5164384.5
017	2017-12-03t0059	1512284587.19	adult	102.8219	37.8843	-86.7622	986.087	65.1248	51980.6707	163964.3451	2281464.8274	13647.046	0.38896	2339.0293	-0.36672	1713.0309	-0.077718	9213.248	-0.10277	8680.1177	2911386.5	6048.747	-0.40163	7743.9015	-0.38987	73765970	0.062806	431.6332	161.1168	164.4207	261.4436	256.4151	82616.1719	223.6626	-0.34384	247.145	5081139.5
017	2017-12-03t0459	1512298997.81	adult	106.8248	41.8873	-82.7593	990.1283	65.4212	55136.0461	173843.6308	2553376.2938	9700.442	-0.80691	2259.5933	-0.50775	1386.0393	-0.69452	8247.2773	-0.62608	8137.5037	2754590.75	6246.5042	-0.23287	7741.5167	-0.39951	75418450	0.15173	387.5864	142.803	139.256	246.7659	241.226	82419.7969	208.3872	-0.9714	232.2153	4766335.5
017	2017-12-03t0911	1512314127.65	adult	111.0276	46.09	-78.5566	1085.4772	65.682	57625.5222	181548.6223	2536408.9053	11756.345	-0.19154	2281.293	-0.38783	1622.673	-0.12832	8045.397	-0.71785	7746.9966	2815889	5709.6255	-0.6223	7108.861	-0.76548	79703816	0.43	377.3247	145.1807	143.9613	231.8301	227.7006	81140.5469	198.4376	-1.4063	220.1148	5072322
017	2017-12-03t1259	1512327780.07	adult	114.8199	49.8823	-74.7642	1084.7542	64.7698	58127.3395	183168.302	2597464.6304	8698.789	-1.108	2268.6077	-0.33028	1639.9164	-0.0052616	7501.4751	-0.97269	7403.6089	2648020.75	5798.684	-0.49564	6960.9084	-0.82209	79893560	0.48246	573.7474	134.4458	132.7382	218.7329	212.6012	77212.7109	181.5115	-2.0071	203.2155	4734776.5
017	2017-12-03t1759	1512345792.76	adult	119.8234	54.8859	-69.7607	921.5455	65.1628	49016.9494	154456.622	2191684.0235	11979.788	-0.10976	2778.517	0.87079	2028.9572	0.93352	9739.5264	0.23194	9516.0483	2902379	7293.9167	0.7269	9031.3883	0.43876	82552520	0.72547	431.6714	197.7344	194.3999	305.4022	298.9125	91009.8438	255.5347	-0.027209	285.4108	5874886
017	2017-12-03t2059	1512356580.92	adult	122.8202	57.8826	-66.764	1009.8014	67.176	53821.5843	169596.4518	2417070.7462	9322.276	-0.88524	2443.1892	0.25619	2016.4773	1.0053	7873.1367	-0.68551	7837.0044	2574515.75	5885.2471	-0.2702	7251.9895	-0.54964	79699270	0.61921	351.3099	161.2622	161.2192	262.5472	257.6253	85852.9453	217.2429	-1.173	245.9879	5260535
017	2017-12-04t0059	1512370980.75	adult	126.8201	61.8825	-62.764	1013.1993	64.4197	53614.3178	168937.0403	2362615.6516	11231.646	-0.30425	2496.4768	0.48844	1947.271	1.0012	8582.7588	-0.28518	8358.5181	2797979.25	6125.0903	-0.0033286	7604.8562	-0.29059	81187920	0.80351	419.1561	204.5857	201.1355	324.7845	319.4976	105879.7656	271.3344	0.08834	306.8313	6653333
017	2017-12-04t0543	1512388023.62	adult	131.5542	66.6166	-58.0299	892.3549	68.0344	50365.4027	158862.8544	2373751.9814	20760.562	2.4289	2871.2065	1.403	1908.8964	1.0978	13080.7236	1.9364	12567.936	4002701.5	7397.3095	1.0178	10837.3965	1.5463	87597640	1.3057	408.0783	219.0037	215.575	342.7482	337.7265	104880.9375	284.3018	0.18589	322.2953	6681583
017	2017-12-04t0859	1512399781.51	adult	134.8203	69.8827	-54.7638	1016.8234	65.0427	53223.2115	167609.3115	2354804.3308	11143.845	-0.28368	2288.4668	0.33232	1957.075	1.3335	8302.0078	-0.3216	7942.3174	2681548.5	5243.0029	-0.43268	7023.6932	-0.47278	73885440	0.59845	639.07	191.0077	187.2377	315.9327	309.4541	102046.2578	253.2915	-0.64467	294.7161	6166875
017	2017-12-04t1259	1512414188.91	adult	138.8224	73.8848	-50.7618	1083.8318	81.7662	64234.9821	202924.5168	3228098.3486	10405.126	-0.46007	1955.2928	-0.2052	1020.9314	-0.61333	8323.5732	-0.25581	8151.9907	3237870	5644.6012	-0.043843	7416.2781	-0.19105	75986590	0.84285	443.8407	164.6159	161.7174	310.5975	304.4763	120822.4453	233.447	-1.184	281.7307	6397303.5
017	2017-12-04t1727	1512430284.16	adult	143.2933	78.3557	-46.2909	1094.1542	67.5818	60601.1211	190818.6541	2835890.0635	14362.65	0.65189	2007.3812	0.052871	1139.7947	-0.21309	9539.501	0.3765	9088.3096	3510536.5	5615.493	0.054584	7937.2813	0.16271	73709030	0.854	493.9182	166.7661	164.6031	313.9142	307.3961	115520.4219	238.9739	-1.1886	286.5517	6123485
017	2017-12-04t2059	1512442980.41	adult	146.82	81.8824	-42.7641	1146.8677	65.9047	66320.5089	209136.7042	3136904.7484	15227.97	0.90949	1773.19	-0.31352	1003.7222	-0.4387	9288.9912	0.31906	8589.2783	3734174.5	5720.4277	0.22257	7786.1394	0.14926	71168750	0.82424	522.5781	148.0768	139.1911	343.817	333.817	138214.4531	233.9545	-1.37	304.1401	5943208.5
017	2017-12-05t0059	1512457381.81	adult	150.8204	85.8828	-38.7637	1088.2092	66.0908	59040.7195	185957.9401	2743297.145	11670.072	-0.016193	2021.1936	0.33757	1269.2302	0.3329	9325.5332	0.40661	9121.3374	3338541	6054.7574	0.56682	8312.43	0.50017	72354690	1.0332	535.1711	188.724	186.0773	384.1548	372.9069	137527.4062	280.8555	-0.65268	345.4607	6755940
017	2017-12-05t0511	1512472503.69	adult	155.0209	90.0833	-34.5632	1105.5924	77.2272	65780.6848	207451.1915	3289600.3894	11046.66	-0.14173	1587.5443	-0.46215	686.7378	-1.065	7691.9072	-0.26992	7399.0571	3061379	5087.3788	-0.00084074	6696.6882	-0.25371	63147750	0.63921	478.6648	156.5649	147.395	354.1797	345.2371	140963.5	249.01	-1.2643	315.7232	6227682
017	2017-12-05t0859	1512486182.77	adult	158.8207	93.8831	-30.7635	1012.5867	67.3084	55988.8308	176376.9533	2587408.1521	10476.124	-0.25462	1847.6519	0.22077	1008.0766	-0.12548	8229.4033	0.052217	7992.2788	2797997	5337.2185	0.27969	7313.8377	0.14699	62644636	0.74688	610.6446	185.3836	177.6588	416.7437	406.9097	141692.875	311.2986	-0.42146	381.918	6285432
017	2017-12-05t1359	1512504175.67	adult	163.8187	98.8811	-25.7654	1017.3993	66.8056	55312.5931	174214.4114	2537899.3201	17387.367	1.7335	1988.6417	0.70786	1001.1902	-0.024507	9658.6172	0.82965	9084.8843	3245295.25	5560.0273	0.5832	8063.6474	0.65473	66661260	1.191	653.1232	259.6225	249.3634	472.1404	463.7175	158639.1719	376.2272	0.26892	443.2238	8702807
017	2017-12-05t1731	1512516941.73	adult	167.3648	102.4272	-22.2193	1020.3983	66.6501	55152.8579	173732.2485	2526766.3276	13912.893	0.82442	1845.5544	0.47877	961.0844	-0.068248	8640.1113	0.42398	8178.9336	2894437.25	5176.8143	0.39193	7421.5982	0.38967	61663664	1.0166	580.6307	261.0303	248.7578	492.688	487.0433	165050.4688	386.5507	0.25788	461.4498	8721543
017	2017-12-05t2059	1512529382.51	adult	170.8206	105.883	-18.7635	1144.314	65.8028	60775.0755	191422.3345	2731728.3326	15183.599	1.2482	1690.1086	0.18765	871.814	-0.28758	8663.6182	0.50928	8213.0781	3196875.25	4825.3515	0.20686	7326.7167	0.4119	62260224	1.1986	608.1202	256.1585	239.9045	496.9221	490.6269	183364.25	395.991	0.24876	467.252	9436367
017	2017-12-06t0143	1512546449.94	adult	175.5616	110.624	-14.0226	1004.3662	67.0907	54893.4147	172923.6614	2563407.3457	17131.973	1.8981	1859.3115	0.74863	973.2856	0.12425	9133.8994	0.8424	8496.7363	3041588.5	5164.489	0.58969	7730.403	0.73432	61849996	1.3726	719.6667	278.7063	260.4419	553.6588	543.9726	184368.375	425.9141	0.43499	509.4797	9271165
017	2017-12-06t0512	1512558960.61	adult	179.0367	114.0991	-10.5474	985.3641	64.0676	53300.6835	167951.7367	2423969.8973	12042.094	0.46381	1813.5938	0.71525	1026.3278	0.36337	7960.8423	0.32124	7678.043	2571352	4964.6883	0.5043	6948.4078	0.35748	58557316	1.2822	697.016	282.3782	264.256	538.4126	528.7004	173907.2656	431.753	0.40415	501.2047	9117426
017	2017-12-06t0859	1512572583.8	adult	182.821	117.8834	-6.7632	895.7154	67.582	48859.4535	154230.4603	2215440.0846	12929.828	0.78118	1835.419	0.8829	1139.9233	0.8523	7871.5942	0.33967	7490.7051	2337863.5	4682.7714	0.35455	6788.0533	0.3357	54339412	1.129	826.6912	282.6862	260.8779	551.0433	543.0119	163659.875	442.873	0.41974	516.6087	8369206
017	2017-12-06t1327	1512588717.46	adult	187.3025	122.3649	-2.2816	800.4963	66.6509	42553.1996	134251.5945	1906620.7684	13311.265	0.96177	1998.3335	1.4786	1388.2307	1.8841	8462.2559	0.71556	7985.6724	2191724.25	4908.3246	0.63765	7141.6594	0.61835	51588976	1.0914	791.2958	297.2874	271.2282	602.3462	595.2784	156007.6562	479.9911	0.69339	566.2555	7674770.5
017	2017-12-06t1801	1512605145.1	dead	191.8658	126.9282	2.2816	897.3009	66.9912	48821.1517	153870.8737	2237326.3402	11869.215	0.59515	1865.4838	1.2143	1060.2632	0.71423	7873.4595	0.48291	7594.7583	2330544	4838.7688	0.67203	6710.2495	0.44366	55186610	1.5866	741.3844	299.8081	272.8909	586.6781	579.6032	173656.7188	477.2906	0.55958	554.7547	8869224
018	2017-11-28t1808	1511914442.4	larva	0	-53.076	-201.303	161.4888	29.2546	3236.2323	10301.1991	59124.2196	0	3202.8212	0	0.50231	0	0.32339					0	1.2366	0	1.6097	0	231242.477	0	0	0				0	-0.15906	0	0
018	2017-11-28t2108	1511925243.43	larva	3.0003	-50.0757	-198.3028	155.5562	31.342	3030.7205	9685.0525	55604.6795	0	2658.2169	0	0.17328	0	0.013184					0	0.71343	0	0.92769	0	4.0169	0	0	0				0	-0.2257	0	0
018	2017-11-29t0059	1511939071.97	larva	6.8415	-46.2344	-194.4615	153.2203	27.987	2871.6078	9138.6207	49968.863	0	0.93102	0	-0.23413	0	-0.35353					0	0.12562	0	0.24146	0	0.95994	0	0	0				0	-0.31359	0	0
018	2017-11-29t0526	1511955116.06	larva	11.2982	-41.7777	-190.0048	153.2213	29.024	2823.7945	8998.9307	49734.0774	0	-0.30781	0	-0.69048	0	-0.74485					0	-0.46908	0	-0.3934	0	0.084984	0	0	0				0	-0.41943	0	0
018	2017-11-29t0859	1511967872.4	larva	14.8417	-38.2343	-186.4614	142.4914	27.7484	2645.4117	8436.3653	45482.0003	0	-0.70096	0	-1.0423	0	-1.0344					0	-0.88987	0	-0.81666	0	-0.33774	0	0	0				0	-0.50683	0	0
018	2017-11-29t1259	1511982273.77	larva	18.842	-34.2339	-182.461	145.3932	28.07	2674.9061	8533.5674	46320.3608	0	-1.0158	0	-1.4284	0	-1.3411					0	-1.3201	0	-1.2326	0	-0.70173	0	0	0				0	-0.60946	0	0
018	2017-11-29t1720	1511997976.88	larva	23.204	-29.8719	-178.099	259.4395	34.7627	6846.9685	21692.1302	158552.8628	1332.4238	-0.21349	785.135	0.81376	789.8803	0.96532	1216.6578	0.29103	1206.9979	52316.2852	1047.0306	0.12491	1168.6004	-0.03534	3349386	-0.41018	276.7979	136.5937	135.4664	199.1659	192.6401	8564.1328	168.3774	0.36953	183.9301	582708.75
018	2017-11-29t2059	1512011072.4	larva	26.8417	-26.2343	-174.4614	294.6364	35.3014	7460.6095	23670.3682	161698.8356	1652.4318	-0.27804	990.3379	1.1324	985.9007	1.2908	1504.3696	0.072721	1492.4634	70705.375	1287.7647	0.1276	1439.9462	-0.074094	4590216	-0.48523	370.0041	158.9194	158.4441	216.1242	210.2414	10157.8359	192.0429	0.45851	205.4095	736591.25
018	2017-11-30t0158	1512029054.73	larva	31.8368	-21.2392	-169.4663	330.009	33.7598	8441.8013	26655.3449	188994.1098	3411.6875	0.48786	990.8341	0.63475	940.2916	0.72817	2758.7424	0.78281	2700.292	146213.3438	1720.5033	0.28889	2493.0584	0.68306	5203860.5	-0.74627	249.8977	145.167	145.0407	204.9832	200.5475	10864.1113	179.7623	0.27791	195.1383	762417.1
018	2017-11-30t0520	1512041187.7	larva	35.207	-17.8689	-166.096	619.4425	42.5578	19464.034	61426.6967	515928.3512	2971.3232	-0.056992	972.5567	0.24652	882.9987	0.28545	2347.7744	-0.12029	2307.9714	284080.7188	1799.6865	0.055331	2151.5202	-0.062397	11674571	-0.042029	384.3696	148.0936	147.8619	206.1265	201.9753	24941.3027	181.7376	0.22011	196.7783	1777715.5
018	2017-11-30t0859	1512054282.13	larva	38.8444	-14.2316	-162.4587	658.3975	44.4967	25360.8442	80321.8653	798586.688	2702.6086	-0.46124	1002.7911	-0.013671	930.5706	0.14639	2329.7466	-0.55889	2312.2788	363440.4688	1869.3256	-0.21264	2169.8693	-0.3857	15584376	0.20953	246.9786	143.7998	143.6453	205.9654	203.6226	32130.6035	182.5358	0.14034	198.5665	2234792.2
018	2017-11-30t1342	1512071301.12	larva	43.5719	-9.5041	-157.7312	684.761	54.2471	29144.8218	92065.8608	1024816.7703	2678.3403	-0.81264	848.42	-0.97737	739.9023	-0.74244	2291.9858	-1.0619	2259.6716	407973.5	1829.1341	-0.81144	2156.9847	-0.89001	15079817	-0.35742	620.5346	127.2484	124.6135	214.3482	206.8705	38153.9766	178.7981	0.023215	199.0349	2261713
018	2017-11-30t1713	1512083948.85	larva	47.0851	-5.9908	-154.2179	744.9836	50.5208	32096.6127	101276.5618	1137414.5318	4070.8208	-0.42331	1093.638	-0.58022	901.3584	-0.50584	3201.002	-0.62948	3120.1047	627396.375	2231.6001	-0.67371	2822.5791	-0.62109	21413432	-0.024297	279.0133	157.7294	157.1697	219.6095	217.0275	43043.457	192.9634	0.085816	209.5922	3088341.5
018	2017-11-30t2059	1512097483.5	larva	50.8447	-2.2312	-150.4583	778.2121	53.0702	32231.8093	101606.6305	1114775.4576	9707.82	1.5777	1514.7828	0.32364	1235.5356	0.20126	6424.313	1.4269	6100.9302	1265589.625	3486.9873	0.44767	5418.4369	1.2046	29785176	0.40319	312.9739	171.2469	170.5392	234.0414	229.9928	46106.1641	207.4284	0.16971	224.7953	3367227.2
018	2017-12-01t0126	1512113548.22	adult	55.3072	2.2312	-145.9959	839.3666	55.0638	35061.3852	110393.3853	1261680.7491	8519.218	0.67513	1822.7828	0.80813	1609.3968	0.96611	5958.2979	0.55456	5680.6006	1275075.75	4198.6233	0.73425	5080.6443	0.39833	38996616	0.73606	301.5111	169.7699	168.9088	232.1837	228.5897	49687.3047	205.5506	0.10842	223.3956	3632057.5
018	2017-12-01t0459	1512126282.41	adult	58.8444	5.7685	-142.4586	833.5257	57.5065	38011.2906	119800.2185	1486246.8299	15461.46	2.8065	1980.8303	0.93421	1611.5731	0.76636	9503.3604	2.4415	8751.7773	2204779.5	5327.1939	1.5585	7648.0254	1.9537	45852260	0.90847	329.8349	146.4339	148.1244	219.9311	216.6051	51024.0156	192.7739	-0.063038	209.6619	3389651.2
018	2017-12-01t0859	1512140681.72	adult	62.8443	9.7683	-138.4588	901.9512	61.1827	42313.7382	133312.09	1701102.2334	14909.374	2.2257	2012.0511	0.64739	1539.8269	0.36282	8802.5234	1.521	8162.2773	2271051	5531.3505	1.302	7487.9422	1.3921	51798244	0.93086	556.1034	164.998	163.9866	230.685	225.6553	59516.7305	203.3018	0.027594	220.0829	4247707.5
018	2017-12-01t1311	1512155754.94	adult	67.0313	13.9553	-134.2718	875.8624	61.4292	41203.1464	129816.9613	1666081.3351	16047.717	2.2478	2356.4436	1.2645	1940.7961	1.192	9214.1455	1.3282	8451.3643	2312750.5	5906.4277	1.2362	7734.899	1.1613	59061900	1.0364	415.044	177.9466	176.7061	252.244	247.5193	63313.2383	220.2033	0.24475	240.752	4460054
018	2017-12-01t1659	1512169396.36	adult	70.8205	17.7446	-130.4825	878.9665	71.0232	48096.8373	151718.9519	2211023.1083	16856.457	2.2357	2038.5021	0.046212	1353.3234	-0.45572	11718.9756	2.4045	11087.6797	3421940.75	6066.4225	1.0301	8897.438	1.6203	59434570	0.68626	307.0788	155.2989	155.6553	235.0092	231.4541	68622.6875	203.5715	-0.030429	223.402	4527895
018	2017-12-01t2158	1512187375.45	adult	75.8147	22.7388	-125.4883	977.645	64.9072	49739.7994	156848.9273	2161341.1713	9521.611	-0.25357	2202.7695	0.13366	1956.0409	0.81889	7545.7881	-0.24644	7349.1643	2278828	5274.9894	-0.13398	6722.3298	-0.16733	66512624	0.74961	497.645	172.4896	171.3084	241.6823	237.2719	72988.0625	212.4264	0.083833	230.9511	5208322
018	2017-12-02t0059	1512198194.25	adult	78.82	25.744	-122.4831	929.2949	63.8585	49496.1476	156020.6842	2208320.0068	8775.294	-0.59763	2199.2734	-0.075544	1883.9625	0.53494	7300.457	-0.52995	7182.4653	2197437.5	5090.2929	-0.51444	6629.3765	-0.40832	66008990	0.47606	443.4334	181.7355	180.5545	252.0197	246.8694	75857.9375	222.4918	0.28817	240.5262	5454610.5
018	2017-12-02t0459	1512212594.1	adult	82.8199	29.744	-118.4831	968.7291	70.5054	51522.9613	162404.577	2305378.5361	13987.887	0.80545	2457.8315	0.3765	2134.6115	0.98263	8669.9648	-0.0035317	8255.6592	2713699	5766.0678	-0.12477	7383.6809	-0.12811	76777740	0.92867	448.6427	179.4397	175.3908	314.7933	310.2378	98530.3047	233.4291	0.55988	291.8858	5605336.5
018	2017-12-02t0943	1512229627.96	adult	87.5515	34.4756	-113.7515	1042.3944	63.1063	55022.5726	173304.7933	2418950.9435	7185.6562	-1.3215	2205.257	-0.47478	1975.5596	0.5172	6408.0059	-1.3768	6361.6792	2140274	5048.4843	-0.98344	6070.1518	-1.1412	73618100	0.45718	397.5059	160.5439	160.8685	251.5564	247.8519	84019.8281	218.3657	0.015855	238.7427	5359438.5
018	2017-12-02t1259	1512241394.59	adult	90.8201	37.7441	-110.483	1115.8161	67.0314	57659.6788	181529.8333	2608066.0276	10904.724	-0.30194	2340.2522	-0.24626	1991.3746	0.49999	8086.394	-0.56037	7759.7739	2830238	5576.579	-0.63306	7265.3546	-0.50269	81883080	0.8373	359.832	131.0452	129.4874	206.1996	201.9978	72169.8438	174.9457	-1.5926	194.5202	4585140
018	2017-12-02t1659	1512255796.71	adult	94.8206	41.7447	-106.4824	1064.4323	66.4695	56283.657	177254.3068	2539390.5819	13910.91	0.5243	2528.4028	0.12522	2235.979	0.98872	8854.2373	-0.23479	8332.8647	3028149.25	5984.3038	-0.37528	7577.6569	-0.39957	86291864	0.98059	388.8465	172.3835	173.6501	262.5381	259.5954	89788.0156	226.6457	0.045793	250.6315	5883275.5
018	2017-12-02t2126	1512271856.49	adult	99.2817	46.2057	-102.0214	992.1895	66.8162	54043.4235	170333.6779	2452907.5576	11412.145	-0.25799	2646.7126	0.34898	2377.218	1.2764	9265.9111	-0.064043	9098.6792	3039219	6295.5247	-0.17729	8294.1836	-0.026377	86706300	0.90195	493.7623	171.4591	168.1935	318.9637	303.5953	104620.0781	233.356	0.10748	279.6893	5616999.5
018	2017-12-03t0059	1512284602.23	adult	102.8222	49.7462	-98.4809	1013.6606	66.1971	55081.805	173578.8032	2507383.2983	8437.497	-1.169	2435.6643	-0.14564	2082.4697	0.68588	6966.4702	-1.3107	6845.8977	2326801	5413.7326	-0.92406	6496.5976	-1.1488	81319530	0.52549	394.1631	201.3077	199.2608	294.6145	290.6287	98401.25	249.6584	0.50946	277.5617	6721061
018	2017-12-03t0459	1512299013	adult	106.8252	53.7492	-94.4779	1036.6657	71.8954	59602.3297	187931.5492	2854715.5642	9597.496	-0.83788	2468.6985	-0.040796	1927.5535	0.41799	7864.8755	-0.83188	7784.7007	2839220	6171.6277	-0.2932	7286.7371	-0.6743	89087920	0.98168	336.9174	152.0291	149.5297	253.9213	248.4113	91665.5781	204.7215	-1.0883	236.9832	5486274
018	2017-12-03t0911	1512314142.28	adult	111.0277	57.9518	-90.2753	1027.3221	68.6556	56248.5743	177164.8954	2619586.9416	14474.251	0.62802	2032.2356	-0.93072	1109.2079	-1.1799	8787.9629	-0.32127	8379.3037	2996695.5	5667.5469	-0.65548	7637.3393	-0.44924	69280940	-0.19833	461.7784	198.3687	195.974	317.9729	312.7815	108428.7656	263.3548	0.5919	299.3946	6762587
018	2017-12-03t1259	1512327794.63	adult	114.8201	61.7441	-86.483	1060.3119	70.2042	59495.3179	187715.8535	2785419.1384	8335.752	-1.2173	1832.7103	-1.2618	1276.473	-0.74993	6993.8975	-1.2395	6929.2671	2524797	4949.3708	-1.1524	6394.5018	-1.1571	66021556	-0.34951	459.298	138.7207	132.2172	284.3944	279.1969	102666.3906	205.6962	-1.2903	257.9568	4997274
018	2017-12-03t1759	1512345807.45	adult	119.8236	66.7477	-81.4794	1015.8945	68.4811	56282.3342	177392.4929	2656953.5662	12118.116	-0.068545	2356.7195	-0.010887	1244.0815	-0.68596	9304.5703	0.0092666	8915.6641	3172858.5	6423.5149	0.070951	8298.9144	0.014549	80342930	0.59376	541.6362	174.2327	168.7672	373.987	367.1457	127529.5625	257.7476	0.034442	332.5155	5939767
018	2017-12-03t2059	1512356595.66	adult	122.8203	69.7444	-78.4827	1004.9489	68.4158	55715.4227	175658.6552	2639443.1003	14810.075	0.73434	2517.2349	0.40934	1676.3287	0.29773	10755.7324	0.7664	10408.127	3635437.5	6896.6192	0.48062	9539.1546	0.75543	84911370	0.92874	628.4278	194.4188	190.5909	438.8304	418.0329	148324.6562	277.0676	0.42395	374.9753	6558136
018	2017-12-04t0059	1512370995.36	adult	126.8203	73.7443	-74.4828	1032.7507	70.1566	57977.0016	182735.6084	2721874.5305	12194.262	-0.024662	2730.256	0.96664	1539.4861	0.1405	10385.6641	0.60369	10223.499	3645368	7725.0326	1.1618	9558.1519	0.80056	95801960	1.6662	477.0011	188.23	189.3367	372.6852	364.9546	130812.4844	280.3865	0.3154	340.0351	6604802
018	2017-12-04t0543	1512388038.29	adult	131.5544	78.4785	-69.7486	1054.7041	70.0278	58570.2628	184580.0105	2751690.4839	11726.815	-0.13831	2689.104	1.0335	1689.0844	0.6233	9912.9971	0.40952	9765.8828	3519114	7636.6621	1.1887	9298.826	0.70771	95449740	1.7656	553.2524	223.3012	214.6803	445.6648	438.8879	158211	317.2088	0.95021	410.7752	7926074
018	2017-12-04t0859	1512399796.23	adult	134.8205	81.7445	-66.4825	1029.1769	73.018	59126.0045	186359.0357	2859832.7201	15023.889	0.80247	2634.6694	1.0336	1623.5896	0.5999	11008.1006	0.96801	10775.0063	3940900	7594.2406	1.2283	9886.302	1.0637	94313260	1.7889	1071.7025	163.7416	159.7194	353.1914	341.2296	126442.5391	239.1922	-0.95509	313.2493	5861456.5
018	2017-12-04t1259	1512414203.99	adult	138.8227	85.7467	-62.4804	1097.1759	69.0332	60438.3702	190276.4227	2859158.9323	11612.053	-0.12763	2559.233	1.0212	1710.6199	0.94529	9239.9346	0.17501	9038.2998	3391056	7069.6099	0.95342	8541.6305	0.4036	93701190	1.8708	544.4164	194.8347	197.1738	377.9602	366.3651	138711.4062	279.1648	-0.23999	337.8626	7133482.5
018	2017-12-04t1727	1512430298.86	adult	143.2935	90.2175	-58.0096	1130.8524	67.8975	62958.0532	198568.0534	2911656.5837	10949.491	-0.27618	2144.891	0.33481	1239.5073	0.020386	8685.8818	-0.01984	8512.7095	3318007	6289.8716	0.52451	7997.8193	0.19432	81808290	1.3238	502.7414	185.1986	179.3236	375.5832	364.7551	143472.7812	266.2275	-0.66401	338.6529	7063662
018	2017-12-04t2059	1512442995.11	adult	146.8202	93.7442	-54.4828	1049.652	70.3811	58852.7294	185400.079	2811515.0106	12728.174	0.23366	2170.1504	0.51052	1142.3292	-0.10365	9673.5049	0.49677	9427.2676	3453441.25	6348.033	0.66037	8509.2478	0.52474	77313780	1.182	556.9072	191.3684	185.8275	418.116	410.5896	149267.4062	299.1211	-0.18202	381.4539	6817692.5
018	2017-12-05t0059	1512457396.56	adult	150.8206	97.7446	-50.4824	1043.234	72.9703	60118.7061	189408.8562	2963157.0852	8472.675	-0.87975	2025.316	0.34631	1466.0051	0.82806	7514.083	-0.42947	7433.8186	2735126.25	5654.7573	0.28601	7057.7904	-0.15034	73683020	1.1113	506.3916	163.108	154.3387	361.6398	355.8881	131636.875	270.4759	-0.82942	335.3269	5934031
018	2017-12-05t0511	1512472518.35	adult	155.0211	101.9451	-46.2819	1086.3128	69.1382	60610.2405	191007.9555	2829509.7933	9590.695	-0.537	2010.5571	0.45782	1052.2261	-0.10122	7221.4058	-0.48778	6989.072	2657477.25	5612.3989	0.37254	6656.3921	-0.27469	73795490	1.2748	576.9464	205.3373	196.0025	451.1771	437.2904	166033.1562	342.6077	0.18926	412.2616	7536699
018	2017-12-05t0859	1512486197.5	adult	158.8209	105.7449	-42.4822	1039.8596	69.074	58907.9268	185723.0323	2776265.6063	12660.217	0.34443	1956.0083	0.46381	922.5553	-0.36153	8914.0752	0.37109	8580.0967	3182325	6206.9285	0.90925	8055.7958	0.53682	69778640	1.1819	749.506	251.7984	231.9911	538.1448	517.8314	192117.6875	405.4825	0.91219	480.3974	8982657
018	2017-12-05t1359	1512504190.43	adult	163.8189	110.7429	-37.4841	1044.8793	71.4704	59022.4173	186105.5731	2785209.2081	10512.361	-0.18467	1824.5619	0.32234	1014.8696	0.015747	7907.4297	0.001573	7708.7046	2830859.75	5111.6281	0.2492	7061.321	0.11931	65171530	1.0971	649.035	219.2811	204.8184	497.2108	482.1577	178001.4688	365.9567	0.13793	449.8477	7832500.5
018	2017-12-05t1731	1512516956.33	adult	167.365	114.289	-33.9381	960.3091	74.4496	58364.2504	184626.4892	2910502.3652	7652.98	-0.94747	1602.9336	-0.1121	1033.4436	0.15448	6493.2637	-0.60498	6381.1958	2292122	4441.0265	-0.16953	6040.0433	-0.35957	56572336	0.68556	633.1128	184.3118	157.5826	467.3833	454.142	164986.2969	341.0332	-0.28673	417.697	6504917
018	2017-12-05t2059	1512529397.4	adult	170.8208	117.7449	-30.4822	992.2567	72.4384	56181.4155	177053.0101	2767963.2734	9548.035	-0.36826	1813.3411	0.49835	947.0204	-0.046213	7350.564	-0.13002	7221.207	2506542.25	4942.8836	0.29875	6744.9843	0.091599	61677170	1.1594	724.8923	283.2944	263.2166	597.1154	589.0396	203616.3594	482.4248	1.2326	559.6049	9635694
018	2017-12-06t0143	1512546464.78	adult	175.5618	122.4858	-25.7413	961.3242	70.0996	54534.2792	171950.7517	2633161.8077	8970.6	-0.47808	1637.6198	0.16372	909.3108	-0.092253	6831.7856	-0.30226	6677.0278	2261321	4363.399	-0.056606	6142.8381	-0.15636	54097132	0.82642	720.5397	286.6739	266.2362	599.5591	590.1183	198454.0781	493.5931	1.1685	565.4049	9469984
018	2017-12-06t0512	1512558975.51	adult	179.037	125.961	-22.2661	956.3661	72.7926	52393.3718	165201.8457	2439548.728	10182.257	-0.082404	1632.6022	0.22264	972.009	0.17319	6964.9048	-0.18123	6729.7568	2214839.75	4247.1223	-0.08667	5954.3137	-0.20692	51836750	0.79079	837.7301	304.9707	276.6868	644.5829	634.1009	204977.375	527.149	1.4145	605.0282	9683125
018	2017-12-06t0859	1512572598.65	adult	182.8212	129.7452	-18.4819	944.9904	70.9911	54290.4136	171110.977	2641014.1137	7161.2207	-0.93036	1438.0636	-0.23996	828.01	-0.28629	5710.2061	-0.76592	5577.5225	1878657.75	3800.9296	-0.389	5096.1902	-0.63788	47253332	0.58837	792.0313	274.4567	248.9895	634.3431	626.8837	208698.8906	521.7549	1.2356	602.5679	9018374
018	2017-12-06t1327	1512588732.6	adult	187.3028	134.2269	-14.0002	902.7787	71.0372	51667.7144	162875.5875	2538622.129	8992.384	-0.33475	1472.6929	-0.069948	898.1677	0.020053	5507.3066	-0.81715	5349.5439	1723787	3843.1229	-0.28479	4954.3474	-0.66105	46046690	0.64539	918.6092	299.6143	267.9528	680.4598	669.6647	212983.9219	556.5402	1.4719	640.109	9368041
018	2017-12-06t1801	1512605159.83	adult	191.866	138.79	-9.4371	900.9994	70.7794	51518.1469	162443.5441	2522201.3158	10017.546	0.031672	1434.0951	-0.11476	905.5554	0.099752	5538.5176	-0.74677	5402.5188	1728017.5	3785.2191	-0.26742	5021.5713	-0.56274	44722256	0.69461	1011.8308	312.3589	279.7576	720.2933	701.4991	224731.5156	571.749	1.5055	664.8828	9740913
018	2017-12-06t2109	1512616415.13	adult	194.9924	141.9165	-6.3106	890.956	69.5832	51039.5887	160962.8512	2474375.3698	9208.376	-0.17624	1385.4918	-0.22082	917.1057	0.18352	5147.5278	-0.91856	4928.1465	1590586.125	3527.9993	-0.45504	4566.8235	-0.79724	42792300	0.63875	1075.6233	321.5154	283.1544	772.4102	746.882	238674.75	598.9372	1.695	702.8495	9930326
018	2017-12-07t0144	1512632903.7	adult	199.5726	146.4966	-1.7305	842.617	70.9297	47864.0426	150937.6021	2328320.4153	8377.438	-0.37878	1551.681	0.40282	1006.0745	0.62533	5690.7627	-0.57455	5467.3008	1650321.25	3980.1522	0.033145	5142.6624	-0.38802	44952200	1.0215	1151.4785	347.1098	303.7702	845.3405	802.74	245148.75	646.0279	2.0381	743.3404	10055770
018	2017-12-07t0511	1512645363.01	dead	203.0335	149.9575	1.7305	822.6096	72.3068	47032.6224	148385.966	2294224.7846	7721.5117	-0.54522	1551.1594	0.47867	1052.9159	0.89867	5567.0444	-0.60136	5430.7998	1586607.625	3865.8525	-0.017118	5017.9325	-0.4191	44142896	1.1054	1180.8687	358.2428	313.5092	876.1991	832.7057	249716.75	663.9299	2.1215	771.9191	10194874
019	2017-11-28t1808	1511914456.4	larva	0	-53.0761	-236.8233	158.3843	48.9133	3528.3742	11935.3926	81535.0099	0	3202.8212	0	0.50231	0	0.32339					0	1.2366	0	1.6097	0	231242.477	0	0	0				0	-0.15906	0	0
019	2017-11-28t2108	1511925257.55	larva	3.0003	-50.0758	-233.823	150.6194	25.3594	2511.6633	7981.9153	39799.9192	0	2658.2102	0	0.17328	0	0.013181					0	0.71342	0	0.92768	0	4.0168	0	0	0				0	-0.2257	0	0
019	2017-11-29t0059	1511939086.02	larva	6.8416	-46.2346	-229.9818	160.6415	25.9552	2767.1711	8784.8585	45046.7011	0	0.93101	0	-0.23413	0	-0.35353					0	0.12561	0	0.24145	0	0.95993	0	0	0				0	-0.31359	0	0
019	2017-11-29t0526	1511955130.22	larva	11.2983	-41.7779	-225.525	153.2187	25.757	2590.6343	8232.8832	41665.1152	0	-0.30781	0	-0.69049	0	-0.74485					0	-0.46908	0	-0.39341	0	0.084978	0	0	0				0	-0.41943	0	0
019	2017-11-29t0859	1511967886.48	larva	14.8417	-38.2345	-221.9816	158.3642	25.1638	2657.2476	8433.1183	42034.1096	0	-0.70097	0	-1.0424	0	-1.0344					0	-0.88987	0	-0.81666	0	-0.33774	0	0	0				0	-0.50683	0	0
019	2017-11-29t1259	1511982287.86	larva	18.8421	-34.2341	-217.9812	158.3996	25.1982	2643.9346	8390.8712	41751.0352	0	-1.0158	0	-1.4284	0	-1.3411					0	-1.3201	0	-1.2326	0	-0.70173	0	0	0				0	-0.60946	0	0
019	2017-11-29t1720	1511997991.04	larva	23.2041	-29.8721	-213.6192	166.82	25.4331	2835.2634	8989.8703	45358.8752	0	-1.2843	0	-1.8353	0	-1.6533					0	-1.7433	0	-1.629	0	-1.0239	0	0	0				0	-0.7272	0	0
019	2017-11-29t2059	1512011086.41	larva	26.8417	-26.2345	-209.9816	166.585	24.9616	2807.2037	8897.9372	44276.2109	0	-1.4721	0	-2.1621	0	-1.8968					0	-2.0643	0	-1.9228	0	-1.2546	0	0	0				0	-0.83134	0	0
019	2017-11-30t0158	1512029069.25	larva	31.8369	-21.2392	-204.9864	556.5777	45.4232	20136.7041	63634.6523	608540.8167	1993.4807	-0.41923	688.5946	-0.34927	639.1906	-0.21212	1728.9979	-0.35745	1705.1827	214395.75	1224.6204	-0.50461	1612.246	-0.36457	8507586	-0.24752	377.9916	122.7058	121.7415	184.0265	178.4061	22819.2871	155.4489	0.10689	171.1397	1516030.5
019	2017-11-30t0520	1512041202.36	larva	35.2072	-17.8689	-201.6161	413.6333	40.5794	12622.1493	39824.664	342841.9625	1694.8383	-0.8176	1039.6035	0.46133	1025.4073	0.71965	1615.0891	-0.87263	1607.0327	125976.9531	1455.9137	-0.47321	1570.2851	-0.72121	8096432.5	-0.54965	255.1806	165.9738	165.1743	222.9601	221.8384	17390.8867	197.8653	0.33749	214.3533	1292603.8
019	2017-11-30t0859	1512054296.85	larva	38.8446	-14.2316	-197.9787	564.8379	44.3668	19522.1727	61609.246	566112.8598	2892.304	-0.35593	1143.5144	0.42979	1131.8459	0.74524	2511.4365	-0.38582	2504.7209	301372.375	1916.4377	-0.14327	2278.5562	-0.26864	13703876	-0.040723	428.976	138.3534	138.1284	203.3462	197.6696	24401.543	174.156	0.076765	189.9944	1658026.5
019	2017-11-30t1342	1512071315.79	larva	43.5721	-9.5041	-193.2513	738.5291	51.0756	27258.2524	85854.1408	866164.5763	2836.8276	-0.73591	852.8735	-0.96357	717.8093	-0.80643	2367.668	-0.99636	2336.821	397768.2188	1803.3509	-0.84664	2160.5066	-0.88659	14247251	-0.4562	235.8462	124.1072	123.2799	180.1843	176.6833	30270.9688	156.7231	-0.15718	171.8189	2073210.4
019	2017-11-30t1713	1512083963.46	larva	47.0853	-5.9909	-189.738	669.0761	50.217	26304.9856	83030.9213	861311.8693	3284.775	-0.7692	1211.6226	-0.2173	1171.6775	0.26407	2610.7258	-1.1044	2564.9556	420326.8438	2012.4728	-0.95631	2398.124	-1.0064	19488948	-0.23434	281.8762	174.2071	173.7989	235.4074	233.0022	37900.5938	210.2564	0.23646	227.8875	2802121.8
019	2017-11-30t2059	1512097498.25	larva	50.845	-2.2312	-185.9784	705.7392	54.8934	32676.3619	103145.7697	1259380.3625	5723.3193	-0.024874	1518.013	0.33349	1354.6775	0.53531	4552.1934	0.036828	4357.7524	905886.5	3305.6365	0.22681	4091.1178	0.083502	30175060	0.44229	326.2155	146.1328	146.9027	216.6677	212.9873	43116.8672	188.7952	-0.0052245	206.1898	2904828
019	2017-12-01t0126	1512113562.83	adult	55.3073	2.2312	-181.516	836.3087	55.9265	37875.2922	119449.5184	1422740.1874	4191.932	-0.9187	1496.7639	-0.17824	1281.1309	0.062321	3781.709	-0.92375	3776.1147	873574.75	3044.0743	-0.58745	3593.1834	-0.76861	34506396	0.32441	336.6343	159.7447	159.8945	225.6543	221.3369	52126.1406	199.7201	0.048024	215.7116	3682753.8
019	2017-12-01t0459	1512126297.07	adult	58.8446	5.7685	-177.9787	897.4148	62.1896	45413.49	143172.5556	1911492.7629	4951.4766	-0.85015	1512.7559	-0.46561	1282.1008	-0.125	4163.0596	-0.95959	4053.7067	1149004.5	3175.9757	-0.79618	3845.8043	-0.8835	41697604	0.55147	472.6049	157.2725	157.9512	334.6609	333.1291	92366.4062	216.5373	0.20553	251.5782	4335058
019	2017-12-01t0859	1512140696.5	adult	62.8445	9.7683	-173.9788	770.2065	60.8426	36245.4862	114306.5965	1451910.0629	9119.836	0.31287	2067.6404	0.81063	1818.3719	1.0982	6184.1797	-0.049941	6021.9424	1366703.75	4252.5605	-0.036435	5652.1366	0.084784	45595610	0.43107	439.2869	185.0391	183.9216	251.711	247.3412	55628.1406	223.3956	0.28172	241.1997	4080483
019	2017-12-01t1311	1512155769.54	adult	67.0314	13.9553	-169.7919	873.4672	63.689	44777.5593	141300.9519	1926981.5413	9014.563	0.020584	2246.483	0.94916	1845.9423	0.94912	6751.5093	-0.076658	6562.1846	1836410.5	5218.3001	0.54445	6280.5157	0.16569	61023460	1.1856	464.3046	170.0993	168.2372	326.0124	317.7792	88675.375	215.9086	0.18221	271.6133	4620578
019	2017-12-01t1659	1512169411.04	adult	70.8207	17.7446	-166.0026	861.5903	58.7409	41446.1082	130578.4999	1683262.2419	7361.972	-0.68794	2236.5789	0.60028	1842.8333	0.7589	6435.5576	-0.53006	6392.7834	1621760.5	4995.7724	-0.013393	6071.4642	-0.26192	56310344	0.4586	420.1448	176.3862	175.8295	249.063	245.4715	62763.8672	218.4285	0.21926	236.924	4440874.5
019	2017-12-01t2158	1512187390.2	adult	75.8149	22.7388	-161.0084	784.4857	65.8207	37289.0398	117560.7157	1542997.197	12145.328	0.53319	2926.6433	2.0892	2637.3097	2.4387	9563.0498	0.84535	9252.4131	2170812.25	6420.1283	0.94394	8261.7123	0.82928	66335300	0.73727	345.3187	196.3755	195.2122	266.4374	262.8957	60481.2891	237.3023	0.59902	255.6566	4451047
019	2017-12-02t0059	1512198208.86	adult	78.8201	25.744	-158.0032	1027.5928	71.776	55131.3686	173675.2729	2593733.8472	9371.241	-0.42113	2144.784	-0.21971	1565.4651	-0.20363	7928.6177	-0.19181	7846.9038	2656087	5846.3542	0.18398	7467.9557	0.12673	71670104	0.85996	361.4576	126.2374	124.7968	194.8716	190.868	65281.9688	164.0799	-1.106	182.6985	4218350.5
019	2017-12-02t0459	1512212608.79	adult	82.8201	29.744	-154.0032	927.2461	61.9511	49632.1138	156476.8882	2200354.0524	15714.9375	1.3134	2794.342	1.2441	2213.1886	1.1595	11248.3486	1.3674	10892.8857	3385753	7144.647	1.1229	9988.0397	1.5131	84098520	1.4128	347.4855	195.6918	195.7119	272.5646	269.2293	82041.9375	242.9457	0.82895	261.8613	5889540
019	2017-12-02t0943	1512229642.71	adult	87.5518	34.4756	-149.2716	1021.9686	69.918	54266.7506	171167.9965	2429584.3144	10770.136	-0.2704	2717.4353	0.80915	2453.1875	1.5605	8675.2695	-0.17605	8463.1851	2862839	6654.6575	0.43883	7915.3184	0.0086265	89419930	1.4772	410.8014	171.8186	172.8585	321.6241	317.8098	106135.9531	239.9194	0.73224	286.5211	5653862.5
019	2017-12-02t1259	1512241409.23	adult	90.8202	37.7441	-146.0031	1029.7363	64.9497	55293.9983	174185.2078	2488981.2292	10737.804	-0.35094	2293.6602	-0.3609	1696.2883	-0.13368	8247.083	-0.47507	8007.6558	2771020	5814.7721	-0.42517	7329.0071	-0.46326	76883490	0.51912	304.1778	134.8145	132.3031	216.2945	212.9755	72674.9609	184.302	-1.2699	205.4068	4518981
019	2017-12-02t1659	1512255811.44	adult	94.8208	41.7447	-142.0025	992.9863	64.4561	52323.2837	164816.7838	2324099.9369	6687.4277	-1.6064	1854.2399	-1.4944	1293.2004	-1.0028	6131.7661	-1.6867	6086.4463	1949901.625	4847.8332	-1.3488	5859.6203	-1.4573	58844304	-0.74116	514.8458	143.2829	135.7966	310.4266	304.4145	98715.6641	219.9918	-0.1819	270.6383	4547082
019	2017-12-02t2126	1512271871.4	adult	99.2819	46.2058	-137.5414	980.0114	70.7815	55139.8597	173833.4833	2654344.6567	10401.41	-0.55834	2059.7134	-1.0233	1090.1033	-1.4049	8387.9014	-0.536	8241.478	2801559	5812.8122	-0.5817	7525.2288	-0.49674	68771770	-0.20713	470.3732	135.0019	127.8265	316.8973	309.748	105843.6875	205.0335	-0.84226	274.4052	4507578.5
019	2017-12-03t0059	1512284617.46	adult	102.8225	49.7464	-134.0008	931.8134	72.2665	52071.5168	164184.9974	2462480.7254	11656.557	-0.20631	2488.7637	-0.024149	2018.7114	0.5541	8581.2812	-0.44254	8241.8354	2711685	6178.7021	-0.29471	7707.6315	-0.41194	78503070	0.35298	527.3498	143.5062	139.3341	315.6343	308.1099	99740.4531	206.8499	-0.89574	277.4317	4526616
019	2017-12-03t0459	1512299028.4	adult	106.8256	53.7494	-129.9978	992.0253	66.8508	52233.0529	164494.4423	2372584.0594	11002.901	-0.41517	2747.3955	0.58157	1777.4186	0.10956	9341.9277	-0.03697	9208.9404	2961391	7184.5051	0.52301	8839.6688	0.26404	86999020	0.85485	427.6479	211.8595	212.5862	331.1735	324.2866	104982	277.9749	1.2476	310.4205	6708744
019	2017-12-03t0911	1512314157.21	adult	111.028	57.9519	-125.7953	1015.0013	68.17	56200.7607	177115.7751	2610397.0603	13867.724	0.44512	2445.0283	-0.030913	1712.1196	0.054866	10584.001	0.63793	10432.3652	3609144.25	6795.6938	0.2341	9281.7666	0.53478	83238540	0.64309	438.6475	140.0851	135.3945	271.7709	259.2305	92673.8828	197.219	-1.4438	241.062	4769056
019	2017-12-03t1259	1512327809.53	adult	114.8203	61.7442	-122.003	994.8142	67.8813	58024.3878	183186.4345	2761164.7225	9874.292	-0.75427	2586.5554	0.34918	2166.4315	1.0735	8433.709	-0.48269	8359.7583	2968665.5	6448.8051	0.0070765	7853.5606	-0.29418	90803620	1.1368	396.7921	161.1238	154.6162	313.4309	305.6415	110327.6641	238.1009	-0.32982	284.7133	5656411
019	2017-12-03t1759	1512345822.18	adult	119.8238	66.7477	-116.9995	995.7124	68.5728	55447.8662	174808.4753	2563077.5233	13486.952	0.33932	3071.9053	1.4841	2244.994	1.3793	10046.6367	0.38917	9829.3203	3375670	7707.2483	1.0384	9185.316	0.52791	103111576	1.9511	521.3343	226.6109	223.6627	341.7735	336.1517	114835.9062	284.5203	0.7804	323.427	7606422.5
019	2017-12-03t2059	1512356610.63	adult	122.8206	69.7445	-114.0027	996.3409	76.3026	55808.8774	175846.7549	2676774.0596	15260.379	0.86723	3123.3113	1.6629	2401.395	1.8059	11502.1055	1.1423	11187.2441	3887711.75	8243.3988	1.4804	10503.1579	1.3055	105549180	2.1544	489.2426	207.0124	207.2502	395.4979	388.2162	133678.2812	308.5143	1.2634	369.0132	6995778
019	2017-12-04t0059	1512371010.07	adult	126.8205	73.7443	-110.0029	910.8684	69.7632	49481.2361	155969.7825	2283847.3045	14357.24	0.60356	3191.6975	1.9105	2565.7026	2.3065	10932.6641	0.87337	10648.8262	3279799.25	7744.3919	1.1759	9887.2031	0.98438	95747736	1.663	421.1239	216.3626	213.6766	349.9644	344.433	104989.3359	287.2157	0.4867	329.2868	6490660.5
019	2017-12-04t0543	1512388053.18	adult	131.5547	78.4785	-105.2687	726.3012	72.0642	40328.7487	128260.7168	1858112.6483	13276.792	0.30217	2924.7207	1.5117	2311.7133	1.9674	10763.7324	0.81958	10670.6484	2637114.5	7821.6204	1.3208	9974.273	1.0759	71456776	0.36031	419.3598	156.2992	151.2176	292.1805	285.6789	71584.2188	229.9134	-1.0774	267.0541	3818701.5
019	2017-12-04t0859	1512399811.01	adult	134.8207	81.7446	-102.0026	1068.832	69.528	57985.8508	182603.3791	2664734.0124	11984.923	-0.048231	2700.609	1.1672	2350.2952	2.1985	9815.5098	0.39968	9638.5186	3455059.5	6799.9703	0.66719	8834.2232	0.49904	94907496	1.8236	404.6876	147.2413	141.335	291.6226	286.5815	102651.1562	221.4423	-1.3459	267.0148	5174499.5
019	2017-12-04t1259	1512414218.97	adult	138.8229	85.7468	-98.0004	1213.4932	68.1831	59734.1252	188010.6557	2631840.295	14231.981	0.59401	2705.6682	1.3185	1679.7655	0.87558	11147.0996	1.0716	10834.7383	4046397	7405.3982	1.1884	10165.2723	1.2615	98121060	2.1273	456.7994	201.1925	197.8435	355.5049	350.0924	129048.2812	275.4866	-0.31595	330.2816	7296246
019	2017-12-04t1727	1512430313.63	adult	143.2937	90.2175	-93.5296	965.4348	72.4073	57313.2044	180833.9689	2839055.5962	16769.398	1.3063	3061.7766	2.2147	1708.096	1.1176	13060.6943	2.0114	12751.2852	4532061	8548.46	2.0983	11629.5183	2.0903	106139544	2.7353	583.4049	229.5084	227.9348	407.5899	400.6094	141433.6875	317.5846	0.32454	380.6828	7956139.5
019	2017-12-04t2059	1512443009.81	adult	146.8204	93.7442	-90.0029	1031.2638	68.2331	57516.4381	181211.8629	2687987.5961	18191.115	1.7106	2594.9658	1.3924	1970.4069	1.898	11298.7119	1.2479	10955.2666	3943250.5	6292.7461	0.62181	9779.4364	1.1843	90382660	1.9428	527.1047	229.0706	225.0797	377.579	369.7195	131775.0781	298.8146	-0.18762	350.3777	7978529
019	2017-12-05t0059	1512457411.46	adult	150.8208	97.7447	-86.0025	1003.5057	71.1955	56186.6739	177027.5506	2687584.7096	17087.266	1.4469	2500.1428	1.3513	1873.6668	1.8539	11485.8223	1.4037	10983.8057	3916665.5	6462.0353	0.85275	10011.8506	1.3813	85074856	1.7805	428.7592	212.43	210.692	363.9124	358.134	124094.1484	290.4506	-0.48932	342.2501	7228566.5
019	2017-12-05t0511	1512472533.21	adult	155.0213	101.9452	-81.802	976.6448	71.7127	54625.2015	172216.4769	2595471.9364	15676.383	1.1152	2959.2332	2.521	2235.7563	3.0197	10797.2549	1.168	10514.9385	3573891.25	7708.3043	1.8631	9733.8589	1.3275	97858880	2.7112	661.2205	209.1049	203.0163	415.9727	400.2619	137686.9688	305.7166	-0.38365	376.4966	6914889.5
019	2017-12-05t0859	1512486212.3	adult	158.8211	105.7449	-78.0022	1015.5603	69.2074	55589.9161	175208.2174	2638769.3648	15864.002	1.2232	2762.7366	2.2733	1852.1404	2.2043	11570.0518	1.6081	11149.2842	3910677.5	7834.6554	2.0875	10195.9752	1.6613	93109750	2.6044	582.5099	205.2443	201.5076	411.0858	398.1485	138947	303.5195	-0.53163	374.3346	6917143
019	2017-12-05t1359	1512504205.19	adult	163.8191	110.743	-73.0042	1101.1943	70.4914	60666.3544	191123.2706	2810143.0239	16996.367	1.6244	2556.567	2.0423	1679.9781	1.9727	10347.1416	1.1552	9905.3564	3807748	7008.9527	1.6625	9037.962	1.1752	93941050	2.9123	550.8108	209.8771	202.8706	415.4984	408.6994	152903.4062	308.8196	-0.59076	387.7433	7711935
019	2017-12-05t1731	1512516971.06	adult	167.3652	114.289	-69.4581	982.6509	68.4762	57581.6429	181616.5991	2779892.812	12235.694	0.34969	2270.8179	1.5145	1570.6902	1.8082	7942.8462	0.089794	7650.2837	2772053.25	5484.3366	0.6266	6923.7023	0.11965	79144820	2.1531	530.5855	216.9862	211.539	414.14	405.1253	144534.8594	303.3972	-0.73703	378.2551	7562618.5
019	2017-12-05t2059	1512529412.35	adult	170.8211	117.7449	-66.0022	1118.9306	71.2302	64285.9359	202617.6044	3062096.9583	8419.194	-0.69205	2116.0706	1.2616	1318.1747	1.145	7436.7344	-0.088056	7351.9136	2900326.5	5780.125	0.95333	7061.9225	0.26611	82338424	2.5471	518.5472	188.107	182.9729	369.4207	360.7654	144074.0938	269.9992	-1.1853	338.0626	7319432
019	2017-12-06t0143	1512546479.81	adult	175.5621	122.4859	-61.2613	975.6783	67.349	54355.158	171256.5496	2539631.7271	11777.187	0.33906	2246.6677	1.7706	1889.4332	3.2248	8154.1523	0.35526	7875.8901	2690870.25	5365.2114	0.75164	7150.9104	0.40922	73928850	2.2236	492.2169	234.4654	229.563	412.6876	408.0401	136186.8906	324.0963	-0.66847	387.0994	7715317.5
019	2017-12-06t0512	1512558990.37	adult	179.0372	125.9611	-57.7861	720.3062	86.5429	48111.5334	154127.8114	2670870.6648	10075.034	-0.11389	2038.7097	1.328	1301.4347	1.3266	8046.498	0.36447	7956.6211	2341531	5348.7154	0.82059	7096.1667	0.44138	59259176	1.3335	576.6818	180.2149	174.5841	407.6241	394.7579	118618.6172	279.2739	-1.2109	359.8046	5238307
019	2017-12-06t0859	1512572613.7	adult	182.8215	129.7453	-54.0018	975.045	72.8805	57261.1354	180636.9492	2859398.1595	11257.15	0.28491	2042.9941	1.4695	1080.7012	0.63613	8180.771	0.49783	7900.7881	2838727.5	5519.3994	1.06	7269.383	0.61269	70771360	2.3827	699.9942	235.802	235.2793	430.9193	423.7688	149529	336.0254	-0.6854	405.7543	8168415.5
019	2017-12-06t1327	1512588747.69	adult	187.3031	134.227	-49.5202	985.1308	67.0929	55133.0025	173785.1378	2599240.5377	9117.858	-0.29708	1608.798	0.33102	1067.9424	0.66584	6402.7173	-0.3527	6212.8906	2138507.5	3869.6598	-0.26181	5580.1845	-0.29498	53719372	1.2628	571.63	253.9797	246.0969	466.4684	460.5339	155800.4375	363.9178	-0.48705	436.9488	8480635
019	2017-12-06t1801	1512605174.77	adult	191.8662	138.7901	-44.9571	1029.2521	66.3515	53385.5184	168079.5201	2410946.4533	7875.188	-0.62026	1547.7596	0.23545	1005.3706	0.49621	5812.7051	-0.60236	5664.6619	1883316.5	3797.5807	-0.25639	5236.4884	-0.43466	50138124	1.1563	589.8676	223.7657	214.791	452.5304	444.3233	146619.8438	365.2556	-0.56241	425.869	7248666
019	2017-12-06t2109	1512616430.11	adult	194.9927	141.9165	-41.8306	1010.6394	69.3433	54844.3395	172811.5583	2519273.2722	6315.68	-1.0652	1410.5631	-0.14102	1088.1154	0.88438	5095.9399	-0.94604	5032.3027	1696948	3083.607	-0.85985	4544.0888	-0.81098	46880064	1.0023	566.3137	285.9229	275.3009	492.0735	487.91	163860.4688	398.0821	-0.29617	465.8945	9502647
019	2017-12-07t0144	1512632918.55	adult	199.5728	146.4967	-37.2505	1010.6838	73.5098	58747.1125	185129.1331	2897974.8041	7492.2275	-0.65479	1411.4	-0.066992	851.6682	-0.039357	5936.4229	-0.44131	5870.1824	2113366.5	3633.9512	-0.29285	5293.0939	-0.29514	50162570	1.5175	639.2957	250.2314	246.1435	477.8133	472.7323	170101.5312	378.8378	-0.57312	447.0028	8893476
019	2017-12-07t0511	1512645378.02	adult	203.0338	149.9576	-33.7895	650.158	94.6232	40363.4184	128877.7313	2104912.6472	4484.7573	-1.5654	1299.4318	-0.40008	905.2521	0.23707	3944.4307	-1.4941	3925.1101	966385.5	2989.68	-0.86433	3678.2153	-1.2604	31712632	-0.14892	548.4694	250.5678	244.2393	415.241	409.7636	101734.0469	344.2421	-0.97106	393.9339	6115108
019	2017-12-07t1000	1512662673.35	adult	207.838	154.7619	-28.9853	672.9297	113.2899	42878.9944	137964.135	2416536.3782	5882.1763	-1.0799	1248.7612	-0.52625	824.2956	-0.079069	4209.79	-1.3073	4099.313	1094545.375	2940.6132	-0.86336	3788.5198	-1.1446	32407850	0.071081	641.1546	251.3083	242.6988	457.5507	439.6274	118963.1719	353.0355	-0.96817	416.1837	6521953
019	2017-12-07t1340	1512675917.87	adult	211.5171	158.4409	-25.3062	668.0154	110.3398	42137.4475	135086.8985	2334397.9821	5552.5835	-1.1512	1212.0798	-0.62862	803.8793	-0.14292	3874.3838	-1.4673	3746.0713	991842.25	2875.7836	-0.89224	3516.1959	-1.2866	30939550	0.030264	646.5245	253.8615	244.5503	437.6717	433.3354	112043.9609	358.8661	-0.97456	412.6067	6480068.5
019	2017-12-07t1659	1512687821.32	adult	214.8236	161.7474	-21.9997	844.2454	73.1096	49679.1296	156790.8187	2463617.0891	6917.539	-0.67411	1340.6211	-0.066788	893.3257	0.35787	5324.1401	-0.60225	5213.6802	1602566.125	3337.8617	-0.36509	4586.0867	-0.54256	40280300	1.3954	689.0472	257.8873	246.0743	579.9617	575.4621	174568.4688	411.9517	-0.53097	539.366	7748480.5
019	2017-12-07t2059	1512702217.95	adult	218.8227	165.7465	-18.0007	924.5858	73.7414	53590.4016	169268.4515	2619191.7535	5949.1016	-0.95009	1254.6119	-0.36891	866.4684	0.27879	4729.1777	-0.90609	4680.0024	1536982.75	3137.8295	-0.52623	4267.9113	-0.70653	40695850	1.8384	639.0434	254.6666	246.9818	548.6227	543.7205	178302.375	399.8105	-0.71369	514.5298	8260619
019	2017-12-08t0059	1512716613.84	adult	222.8215	169.7454	-14.0018	885.676	72.2836	52307.6257	165185.6772	2601419.2666	5592.6055	-1.0279	1275.8466	-0.21012	881.3535	0.43659	4650.3857	-0.9118	4602.6729	1474172.25	3163.1116	-0.44204	4258.9803	-0.66318	40388200	2.3695	666.4496	265.0849	253.0015	567.4388	561.2431	179878.0938	424.7187	-0.5508	531.2751	8391527
019	2017-12-08t0459	1512731013.96	adult	226.8215	173.7454	-10.0018	809.4107	73.8552	45772.4577	144510.8461	2207017.3521	6265.1226	-0.76011	1381.7137	0.41586	1010.9891	1.3591	4750.8081	-0.80885	4603.7583	1320724.625	3329.0865	-0.18356	4332.0429	-0.56042	38316304	2.9605	696.1425	288.8493	272.8885	600.8177	593.3741	167027.3281	473.1073	-0.17346	567.5166	8010079
019	2017-12-08t0859	1512745412.52	adult	230.8211	177.745	-6.0022	767.8902	76.7529	40519.2349	127959.6125	1862588.6472	6308.113	-0.70132	1470.4846	1.0787	1200.4341	2.8694	4898.8159	-0.67317	4785.9028	1205108.75	3350.7414	-0.084965	4474.7713	-0.40321	36113630	6.1448	733.551	309.9392	292.5488	625.5616	621.1709	153888.1562	490.8072	-0.080546	592.4732	7611797.5
019	2017-12-08t1259	1512759818.98	adult	234.8229	181.7468	-2.0004	816.0895	75.8272	46213.4035	145803.1256	2245251.2538	6583.3184	-0.56134	1365.9386	0.65094	958.0827	1.3401	4842.4106	-0.66209	4688.9177	1355875	3308.4706	-0.062724	4452.9454	-0.36214	38217596	285642.2995	725.2563	298.7179	281.3681	626.0773	619.3183	175301.6406	485.2573	-0.2003	589.8675	8357827
019	2017-12-08t1659	1512774221.68	dead	238.8237	185.7475	2.0004	745.5873	78.0959	41954.0783	132416.9068	2053714.7212	5663.0845	-0.83466	1462.0205	1.6643	1117.6413	2.9784	4860.2212	-0.60337	4805.4824	1239356.375	3392.2293	0.13462	4510.7603	-0.25925	37141170	291687.0702	714.3204	315.5695	296.7586	627.8918	622.3916	160112.4219	496.2371	-0.16822	600.5794	8016729
021	2017-11-28t1808	1511914484.45	larva	0	-64.9383	-216.8239	171.9978	25.2957	2979.6	9441.6404	48017.2065	0	3202.8212	0	0.50231	0	0.32339					0	1.2366	0	1.6097	0	231242.477	0	0	0				0	-0.15906	0	0
021	2017-11-28t2108	1511925285.94	larva	3.0004	-61.9379	-213.8234	142.4942	25.6888	2401.4858	7645.6653	38516.29	0	2658.1911	0	0.17327	0	0.013171					0	0.71341	0	0.92766	0	4.0166	0	0	0				0	-0.2257	0	0
021	2017-11-29t0059	1511939114.44	larva	6.8417	-58.0966	-209.9822	145.4834	25.9265	2526.7095	8041.8644	41239.5892	0	0.93093	0	-0.23414	0	-0.35354					0	0.1256	0	0.24144	0	0.9599	0	0	0				0	-0.31359	0	0
021	2017-11-29t0526	1511955158.7	larva	11.2984	-53.6399	-205.5255	153.2142	25.3377	2568.0442	8156.7972	40754.7484	0	-0.30783	0	-0.6905	0	-0.74486					0	-0.4691	0	-0.39342	0	0.084961	0	0	0				0	-0.41943	0	0
021	2017-11-29t0859	1511967915.01	larva	14.8418	-50.0965	-201.982	153.2169	25.5061	2597.9326	8252.0382	41589.0622	0	-0.70098	0	-1.0424	0	-1.0344					0	-0.88989	0	-0.81668	0	-0.33775	0	0	0				0	-0.50683	0	0
021	2017-11-29t1259	1511982316.53	larva	18.8422	-46.0961	-197.9816	153.2142	25.3377	2568.0442	8156.7972	40754.7484	0	-1.0159	0	-1.4284	0	-1.3411					0	-1.3201	0	-1.2327	0	-0.70175	0	0	0				0	-0.60947	0	0
021	2017-11-29t1720	1511998019.43	larva	23.2042	-41.7341	-193.6197	257.5425	29.01	5847.682	18489.6564	115579.4011	1563.9387	-0.02745	958.0485	1.3972	970.6245	1.5645	1499.835	0.69299	1494.9061	55493.8945	1362.5516	0.68787	1462.3038	0.36516	3510289.5	-0.38071	271.0599	154.0269	153.8194	210.6992	203.8523	7795.8721	184.8418	0.47677	198.3418	564354.7
021	2017-11-29t2059	1512011114.75	larva	26.8417	-38.0966	-189.9821	344.859	36.9527	9734.8945	30938.5706	228804.3842	1589.2269	-0.32371	604.6462	-0.15068	545.5595	-0.13288	1434.7776	-0.01513	1417.4329	87521.4297	1206.3074	-0.011056	1364.8951	-0.17046	3640575	-0.64441	263.7855	98.5762	97.388	163.4065	153.9831	9967.7949	128.6634	0.032824	145.8191	593527.2
021	2017-11-30t0158	1512029098.45	larva	31.8372	-33.1011	-184.9866	251.239	31.5888	5369.867	17005.6581	101882.0357	1889.8956	-0.4855	1105.7346	1.0088	1114.4731	1.2721	1788.5912	-0.2915	1773.6898	60812.1016	1500.2746	-0.063555	1716.5841	-0.24051	3732960	-0.96837	239.451	163.389	163.2845	217.4721	214.9279	7394.0527	194.9434	0.38469	210.0744	551601.1
021	2017-11-30t0520	1512041231.57	larva	35.2075	-29.7308	-181.6163	313.3542	31.4402	6585.0092	20818.1316	120943.3273	2013.8295	-0.62755	1190.1276	0.94359	1209.1069	1.2797	1892.7894	-0.58753	1881.65	79497.1562	1625.6997	-0.21221	1845.7968	-0.40896	4942600	-0.99709	298.6383	167.3467	166.7523	222.6164	216.5394	9349.8887	199.3224	0.34809	212.2666	694990.6
021	2017-11-30t0859	1512054326.29	larva	38.845	-26.0934	-177.9789	479.148	32.7646	12875.1534	40563.3542	292318.4676	3570.1306	0.020383	1201.6033	0.61281	1140.3042	0.77037	3174.4751	0.24576	3137.2734	253958.0156	2461.5736	0.6597	2975.8888	0.48247	9600810	-0.58674	241.1621	144.2111	143.9778	205.0114	202.5584	16400.9141	180.8067	0.12721	195.7857	1152246.4
021	2017-11-30t1342	1512071345.25	larva	43.5724	-21.3659	-173.2514	552.0066	41.27	18341.9729	57922.543	510702.7677	5134.295	0.37658	1514.1671	1.0875	1385.3004	1.1265	4357.7852	0.72752	4334.1597	492429.7188	3220.5261	1.0872	3964.9064	0.8754	17073748	-0.12099	384.644	160.4432	159.9856	224.3738	219.2222	25354.2363	196.4788	0.16769	213.1666	1809157.8
021	2017-11-30t1713	1512083993.01	larva	47.0857	-17.8526	-169.7382	605.7232	47.1936	23983.4941	75743.5307	789020.1481	2976.8071	-0.90474	1215.9111	-0.20415	1077.6656	-0.0037235	2675.4426	-1.0524	2659.5088	393290.0625	2176.6482	-0.74464	2550.1689	-0.86843	17836200	-0.41475	311.1534	164.9968	164.6212	226.6486	221.9271	33317.3398	199.0248	0.13861	215.0552	2420337.5
021	2017-11-30t2059	1512097527.77	larva	50.8454	-14.0929	-165.9785	770.0448	43.3709	28093.9365	88472.6954	853414.2372	3688.2732	-0.84338	871.0951	-1.6421	695.1327	-1.314	3004.6179	-1.1122	2948.5095	519798.9062	2016.35	-1.3432	2697.0572	-1.094	15009841	-1.0794	274.7215	113.958	112.8145	172.0146	168.7735	29758.5195	147.5202	-0.39272	162.9674	1963610.8
021	2017-12-01t0126	1512113592.15	larva	55.3077	-9.6306	-161.5162	772.6116	47.4832	29677.4927	93554.7895	948145.6658	4109.401	-0.94912	1022.3909	-1.6135	896.715	-0.99607	3249.886	-1.285	3200.7021	591479.25	2161.0609	-1.5983	2792.137	-1.3971	18577864	-1.1358	296.085	153.2544	154.8129	230.1578	227.3695	41888.7266	199.7805	0.048644	219.2459	2784785.2
021	2017-12-01t0459	1512126326.44	larva	58.845	-6.0933	-157.9789	820.4932	52.8494	36262.3022	114503.0835	1317368.1357	6865.808	-0.18415	1315.1077	-1.0567	877.0836	-1.2207	5125.6323	-0.34658	4971.3271	1132764.75	3374.3529	-0.57908	4564.4521	-0.34729	29033632	-0.53671	332.8721	167.5558	168.0052	237.9257	234.6441	52581.5703	209.9737	0.13135	227.3992	3699129.5
021	2017-12-01t0859	1512140725.88	larva	62.8448	-2.0935	-153.979	838.1152	50.0437	34493.7969	108680.6516	1191047.9969	8212.081	0.012926	1746.7468	-0.13187	1284.6642	-0.3109	6402.3545	0.080925	6231.688	1350896.75	4549.9617	0.2748	5760.3909	0.16184	36809196	-0.27691	394.0416	141.1637	139.0902	223.2633	218.3886	47108.5508	186.9041	-0.1798	210.1458	2974742.8
021	2017-12-01t1311	1512155798.86	adult	67.0318	2.0935	-149.7921	856.3931	57.3752	39358.4092	124505.6911	1483160.6626	9212.46	0.083235	1884.2632	-0.089726	1284.1445	-0.48946	7861.7969	0.5567	7718.3333	1886831.25	5463.1481	0.79054	7193.1187	0.79041	45171440	-0.020654	279.7186	129.7764	127.5842	210.2364	206.595	50456.7305	180.251	-0.33703	199.5974	3111129.8
021	2017-12-01t1659	1512169440.36	adult	70.8211	5.8828	-146.0028	862.9606	55.5463	38630.5307	121700.6406	1473484.2806	10440.085	0.25989	2204.7825	0.51131	1799.1217	0.65042	8482.1592	0.60666	8378.0137	2001789.5	6034.5004	0.99896	7835.1402	0.91276	51841050	0.13293	281.3447	126.178	123.1122	215.4801	212.0108	50853.2969	174.6853	-0.51591	200.248	2966822.2
021	2017-12-01t2158	1512187419.51	adult	75.8153	10.877	-141.0086	846.1713	62.8719	40998.7115	129170.3725	1695552.2533	10638.955	0.081468	2414.1543	0.70468	1943.6211	0.78934	8601.5781	0.32496	8360.3677	2150394.5	6135.1284	0.67565	7714.0087	0.47467	60163140	0.30828	491.0577	158.0619	159.8923	254.9764	248.9009	63744.1094	215.3642	0.14467	239.8892	3939060
021	2017-12-02t0059	1512198238.03	adult	78.8204	13.8821	-138.0034	985.4761	56.939	47950.1427	151090.9671	1922054.9987	8421.346	-0.70248	2022.2648	-0.54387	1467.1196	-0.4317	7002.71	-0.69027	6847.8589	2044791.25	5343.7325	-0.28034	6442.4266	-0.52763	58904530	-0.0057622	470.0701	162.6188	162.1302	242.1037	237.3473	70694.2656	208.3463	-0.049457	229.4679	4736759
021	2017-12-02t0459	1512212638.06	adult	82.8204	17.8821	-134.0034	920.2709	58.9551	46673.2915	147122.048	1969058.3838	20032.127	2.5833	2332.9888	0.054608	1471.6139	-0.50964	12258.8174	1.9047	11842.5073	3481504	7251.7138	1.2198	10520.8717	1.8489	66063240	0.22009	386.5884	175.8261	175.0595	257.1885	252.5427	73041.5312	222.6934	0.25634	243.7877	4978869
021	2017-12-02t0943	1512229672.13	adult	87.5521	22.6138	-129.2717	967.903	61.5978	50551.7235	159290.9107	2192644.2895	8248.609	-1.0098	2179.5344	-0.53927	1779.1527	0.088169	6857.0356	-1.139	6766.2778	2105110	5410.1636	-0.66319	6501.781	-0.87221	66848504	0.02017	366.0764	150.4085	149.2065	245.0912	241.3325	75242.9844	209.5262	-0.27797	233.0447	4613179.5
021	2017-12-02t1259	1512241438.58	adult	90.8206	25.8823	-126.0033	926.4518	63.393	47379.5965	149340.7519	2023460.3257	8277.155	-1.0733	2299.6584	-0.34614	1871.6499	0.2429	7202.6367	-1.0296	7126.5444	2074359.375	5438.9014	-0.75323	6747.4737	-0.82349	66142776	-0.16444	470.7105	197.0709	195.4203	280.1835	275.7148	80692.8359	241.0004	0.68609	265.0319	5668152
021	2017-12-02t1659	1512255840.76	adult	94.8212	29.8829	-122.0027	1025.9494	62.6284	52628.258	165718.1168	2281765.7118	11999.628	-0.039459	2548.6702	0.17391	1926.3239	0.33463	8972.3984	-0.17178	8660.5996	2871167.5	6662.4175	0.20558	8070.234	-0.096311	81440210	0.67624	341.4833	190.7114	188.7406	277.3556	273.0168	88753.7969	237.9493	0.43255	263.2316	6093992
021	2017-12-02t2126	1512271900.78	adult	99.2823	34.344	-117.5416	1017.8426	71.0483	54557.0864	171898.918	2478409.4263	10480.454	-0.53485	2579.0452	0.19079	2045.6522	0.58568	8401.543	-0.52867	8233.5791	2780910.75	6246.6652	-0.21822	7822.7153	-0.31477	85278700	0.81367	470.767	192.5822	189.9436	301.6304	296.9009	99839.6641	249.3185	0.64271	284.7622	6367921.5
021	2017-12-03t0059	1512284647.63	adult	102.8231	37.8848	-114.0008	989.3272	65.7562	52705.9067	166095.0519	2355769.1609	9613.851	-0.81719	2587.1401	0.20093	2174.3987	0.87591	7849.2749	-0.83609	7730.7456	2511768	6158.7829	-0.31109	7394.9745	-0.60219	82697940	0.60993	391.387	178.9846	176.6004	283.124	279.2571	90599.6719	234.1768	0.0012415	267.688	5721243.5
021	2017-12-03t0459	1512299059.78	adult	106.8265	41.8882	-109.9974	1102.2612	64.2565	57709.538	181753.8477	2548044.7514	12145.019	-0.071658	2554.2466	0.15027	1928.3237	0.4196	9534.8486	0.066854	9309.7158	3346732	6676.2274	0.11344	8664.6662	0.1583	89408850	1.0012	467.254	166.3203	165.3399	301.7419	283.3051	105911.3984	223.1585	-0.50042	257.5508	5821877.5
021	2017-12-03t0911	1512314186.68	adult	111.0284	46.0901	-105.7955	1011.2034	64.2013	55367.1079	175041.4391	2471507.2776	9607.611	-0.83947	2508.266	0.10694	2026.5673	0.69886	8380.0996	-0.53909	8340.2935	2815713.5	6103.2544	-0.3119	7766.9346	-0.37168	84154840	0.69834	434.1501	196.586	193.195	343.766	339.0179	115505.375	252.2551	0.25022	315.9879	6595657.5
021	2017-12-03t1259	1512327839.2	adult	114.8208	49.8825	-102.0031	1076.2573	70.5489	57166.9324	180012.0124	2593821.3462	12927.08	0.16448	2701.125	0.59402	1967.4022	0.66576	9888.2217	0.28183	9716.7168	3431213	7117.812	0.52439	9091.2802	0.43779	93599384	1.3045	424.4067	156.0647	154.5052	264.8076	258.0916	91888.25	212.9041	-1.0767	246.0238	5407953.5
021	2017-12-03t1759	1512345851.95	adult	119.8243	54.886	-96.9996	1064.796	66.3479	57797.6155	182228.9098	2577596.8375	14935.148	0.77082	2865.8064	1.0533	1817.2346	0.49668	11282.709	1.022	11001.3525	3960230.75	7730.1533	1.0557	10121.1948	1.0699	100383464	1.7884	493.2803	185.0652	179.7739	331.2459	325.278	116267.3281	256.4553	-0.0015894	306.5419	6482465
021	2017-12-03t2059	1512356640.26	adult	122.8211	57.8827	-94.0028	1052.9131	66.843	56782.7742	178883.8134	2567229.2147	11347.184	-0.28764	2576.1045	0.53113	2013.8098	0.99974	9019.0879	-0.10831	8801.8423	3102566.25	6671.5632	0.31356	8197.6698	-0.010016	88602536	1.148	468.8226	171.9717	171.1832	314.8189	308.6372	108297.7188	246.8206	-0.3835	292.2998	5914794.5
021	2017-12-04t0059	1512371039.7	adult	126.8209	61.8826	-90.003	1063.9348	67.2575	56058.1234	176516.4712	2522789.8127	11130.693	-0.33356	2551.7866	0.6016	1850.2205	0.79638	9040.5527	-0.05947	8902.0312	3082828.5	6572.8693	0.32279	8313.9496	0.10553	86778610	1.1336	400.0594	151.6519	147.2732	295.3971	289.3712	100730.4062	217.4411	-1.2636	270.361	5157227.5
021	2017-12-04t0543	1512388082.67	adult	131.5551	66.6168	-85.2688	1106.152	68.8296	59084.9109	186178.5055	2712691.6164	9987.873	-0.63247	2290.1157	0.22389	1348.8896	-0.11109	8412.2061	-0.31386	8196.1572	3019982	6424.55	0.32318	7876.8037	-0.067349	82054850	0.98106	468.6234	136.0557	129.3285	296.8232	290.1012	106559.5078	204.0939	-1.6771	264.4076	4874876.5
021	2017-12-04t0859	1512399840.63	adult	134.8212	69.8829	-82.0027	1050.9703	66.0003	55561.2274	174943.1853	2471385.2765	11387.146	-0.21556	1984.9518	-0.28244	1444.6722	0.20633	8191.3711	-0.37431	7925.3921	2760492	4800.9566	-0.74492	7048.2412	-0.45958	66876996	0.19004	464.5586	203.8227	208.2553	359.8156	353.3102	121257.8672	285.9505	0.074311	339.4733	6867193.5
021	2017-12-04t1259	1512414249.05	adult	138.8235	73.8852	-78.0004	1117.3105	65.2444	58791.6136	185143.0354	2643426.8457	9436.333	-0.72691	1777.0212	-0.56715	1147.1425	-0.32807	7735.8418	-0.53211	7511.4092	2761695.5	4958.4084	-0.52403	6789.6103	-0.52217	63382790	0.11149	940.6567	135.065	126.7203	317.7488	307.6144	113436.3203	213.3303	-1.5995	285.5114	4817498.5
021	2017-12-04t1727	1512430343.23	adult	143.2941	78.3558	-73.5298	1064.8933	65.9587	57873.535	182313.7053	2700672.1933	9366.308	-0.70666	1710.5662	-0.55566	1009.4802	-0.5182	6989.3691	-0.80754	6741.1392	2453268.5	4631.6682	-0.63094	6067.7638	-0.81329	59981004	0.057682	407.9948	149.5748	142.956	303.4789	298.0412	106521.0781	224.1315	-1.4743	280.8481	5244840
021	2017-12-04t2059	1512443039.11	adult	146.8207	81.8824	-70.0031	1022.1712	65.381	55302.464	174298.2404	2484584.7984	14641.802	0.75103	1920.9315	-0.0068061	1412.5719	0.54961	9381.0234	0.36161	8935.1279	3152024	5186.6908	-0.14973	7628.9037	0.067637	64355050	0.42759	600.2184	197.346	189.3585	407.5252	396.0583	136928.4688	284.0921	-0.45603	361.1056	6611485.5
021	2017-12-05t0059	1512457441.05	adult	150.8213	85.883	-66.0026	917.3801	66.4224	49205.7077	155056.2612	2218054.1229	8881.645	-0.76929	1802.3195	-0.12566	1187.7979	0.12802	7355.0283	-0.50287	7216.9668	2199153.5	5213.7732	-0.023551	6693.6981	-0.3391	53764990	-0.058793	726.5055	179.9237	170.6543	451.7959	436.505	135086.9688	298.1894	-0.35757	380.0654	5367302.5
021	2017-12-05t0511	1512472562.81	adult	155.0218	90.0835	-61.8021	943.7449	67.4151	51828.8851	163418.7399	2383606.5696	14798.98	0.87698	1597.1836	-0.44116	873.1175	-0.5735	8711.585	0.20224	7943.3472	2744149.25	4700.0422	-0.27628	6828.1744	-0.18524	50164344	-0.13578	653.6856	216.8357	211.2869	487.7032	477.0078	153626.5156	326.2382	-0.064975	427.1645	6810376
021	2017-12-05t0859	1512486242.1	adult	158.8216	93.8833	-58.0023	929.3948	65.0248	50941.5575	160566.5556	2338591.9873	9054.761	-0.64446	1307.6244	-0.99046	821.3574	-0.64084	6461.0996	-0.77132	6207.2373	1996479.75	3526.0276	-1.0313	5404.1897	-0.85633	40367670	-0.61139	552.451	183.2314	175.695	425.3258	416.3145	131425.6875	297.5323	-0.61642	373.1866	5656535.5
021	2017-12-05t1359	1512504234.83	adult	163.8195	98.8812	-53.0043	556.7195	111.0647	36603.491	119111.1332	2083712.3568	8840.997	-0.65097	1398.7546	-0.67812	939.782	-0.20516	6209.2896	-0.80141	5901.9441	1378462.25	3488.6461	-0.95972	5297.1762	-0.82306	30955840	-1.0617	557.1915	239.2917	227.5006	452.7849	446.2788	100518.25	346.0418	-0.11607	421.4015	5295764
021	2017-12-05t1731	1512517000.62	adult	167.3656	102.4273	-49.4583	588.9274	105.9807	30344.4807	99058.6469	1434446.1553	12062.922	0.30079	1500.8629	-0.36067	960.4564	-0.070167	8983.8184	0.58873	8548.7451	1662006.375	4494.435	-0.12877	7227.7805	0.28457	27716436	-1.1905	564.0789	243.7046	231.5683	456.1888	447.0806	84394.9375	354.2028	-0.12917	424.4298	4500493
021	2017-12-05t2059	1512529442.07	adult	170.8216	105.8832	-46.0023	863.3189	65.7381	46697.578	147260.2038	2137134.3837	13301.886	0.7085	1355.2073	-0.65668	880.0626	-0.2611	8018.6875	0.1953	7495.8062	2277307.25	3564.8002	-0.77865	6513.0354	-0.036101	38363210	-0.4063	578.6084	247.1141	233.9485	485.7502	480.3667	137953.0469	369.8206	-0.049152	454.8099	6995307
021	2017-12-06t0143	1512546509.88	adult	175.5626	110.6243	-41.2612	582.5592	135.1872	33304.8647	111221.7717	1932050.523	13345.869	0.79578	1498.9628	-0.2021	946.7012	0.034299	8081.6196	0.3192	7574.1191	1640568.75	4334.4251	-0.079965	6771.7063	0.19648	30336008	-0.84751	664.1356	255.4176	238.2481	504.9843	490.3296	102511.8203	398.7507	0.14058	463.7664	5169142
021	2017-12-06t0512	1512559020.36	adult	179.0378	114.0994	-37.7861	603.7724	99.5605	30574.7025	99316.9908	1365219.9812	11741.585	0.37557	1479.0281	-0.19534	1030.0859	0.37654	8113.2676	0.39816	7649.1064	1517181	4178.6392	-0.14306	6774.6137	0.25883	27555772	-0.98467	685.2452	258.1902	240.2984	554.0252	542.4879	103602.7188	398.0536	0.047198	490.2944	4810341.5
021	2017-12-06t0859	1512572643.82	adult	182.822	117.8837	-34.0018	549.3018	106.1954	34203.2256	110998.8851	1861154.9146	15677.086	1.5963	1473.9226	-0.13861	1139.3428	0.85021	8440.7461	0.63082	7556.125	1747234.375	3656.3598	-0.51088	6445.1795	0.13841	30486616	-0.69085	706.503	263.9481	249.2307	543.1909	532.673	112440.5156	404.4824	0.022642	481.9225	5459503
021	2017-12-06t1327	1512588778.17	adult	187.3038	122.3655	-29.5201	625.2082	96.3793	35168.9355	113453.8329	1693261.754	12765.045	0.79781	1416.0632	-0.23676	1030.3105	0.52271	7755.6675	0.34908	7376.2627	1659712.875	3971.1442	-0.17391	6489.775	0.23707	30177724	-0.63161	679.9097	266.1897	246.9093	538.179	526.7695	115170.3125	418.3201	0.066187	494.5844	5672768
021	2017-12-06t1801	1512605204.89	adult	191.8668	126.9285	-24.9571	617.3297	100.7945	35509.7279	114387.9485	1810794.9449	10812.378	0.27356	1413.9187	-0.17691	1067.1767	0.7417	7364.4805	0.21488	6937.5862	1590727.75	3774.6066	-0.27687	6146.323	0.10759	30419046	-0.52456	759.3285	271.8456	251.4734	574.8768	562.7657	124173.3984	430.5235	0.091206	522.1823	5848487
021	2017-12-06t2109	1512616460.4	adult	194.9933	130.055	-21.8305	613.8065	97.152	34118.5164	109759.6042	1687006.3269	10639.447	0.26355	1415.493	-0.12532	1088.2938	0.88512	7332.8105	0.24546	7045.3027	1517891.75	3812.6196	-0.19575	6426.2139	0.3264	29280890	-0.56272	741.5574	277.9062	258.0418	566.3595	553.9017	117236.4219	442.0876	0.14006	524.2063	5748767.5
021	2017-12-07t0144	1512632948.54	adult	199.5734	134.635	-17.2505	610.4821	98.7684	34568.0754	111279.4528	1737403.2088	11344.814	0.54643	1394.8473	-0.12242	1080.4951	0.94572	7405.2656	0.35536	7131.1858	1555105.75	3589.1731	-0.33501	6328.7689	0.3443	29206708	-0.47756	684.4681	281.1542	260.5959	578.6336	572.1995	121513.0625	447.6515	0.099369	541.4768	5887087
021	2017-12-07t0511	1512645408.24	adult	203.0344	138.0961	-13.7895	618.7381	87.728	34150.0241	109217.9215	1627042.9932	13660.562	1.3268	1403.2379	-0.037693	1085.1505	1.0431	7851.7148	0.65571	7382.144	1625305	3695.9888	-0.18135	6160.683	0.2985	29023170	-0.4203	798.4441	285.4667	265.2477	624.263	604.2721	129222.4453	450.6627	0.0584	562.554	5904307
021	2017-12-07t1000	1512662703.41	adult	207.8386	142.9003	-8.9853	602.9781	89.5935	33303.9321	106781.9875	1624226.371	10313.559	0.33766	1395.7498	0.020043	1094.4054	1.206	6776.7402	0.13429	6593.7278	1368901.5	3600.09	-0.20042	5819.3271	0.16194	28178792	-0.39758	882.2831	290.9294	270.6992	624.7432	607.6812	126198.125	463.357	0.08509	566.1845	5873573.5
021	2017-12-07t1340	1512675948.01	adult	211.5177	146.5793	-5.3062	609.546	91.264	33164.7164	106194.92	1601569.23	9626.883	0.16657	1396.2042	0.092645	1096.3228	1.3194	6721.5767	0.15735	6547.5359	1357758.5	3584.449	-0.15718	5815.3251	0.22079	28087440	-0.31403	709.3537	297.6168	279.6547	580.6848	569.4716	117298.3203	467.0071	0.048519	542.2629	5987157
021	2017-12-07t1659	1512687852	adult	214.8243	149.886	-1.9995	607.861	91.82	33043.9066	105863.0846	1601324.5787	9749.313	0.25067	1434.2223	0.31923	1105.2961	1.4699	7027.0435	0.38347	6852.9092	1412435.75	3810.5736	0.13984	6185.6024	0.52444	28731776	-0.13199	797.7072	306.7146	286.7189	626.3146	615.6976	125889.2344	489.2683	0.19511	582.0142	6144413
021	2017-12-07t2059	1512702248.72	dead	218.8234	153.8851	1.9995	595.9634	91.0676	32611.0683	104497.8238	1578971.6652	9165.977	0.11239	1470.7698	0.58583	1135.8247	1.7833	7074.4404	0.4751	6939.9604	1400739.25	3991.2375	0.4198	6244.5143	0.64026	29074178	0.074479	807.9459	317.5417	296.8581	669.6037	655.6456	132581.5312	508.2663	0.29691	617.9267	6277164.5
022	2017-11-28t1808	1511914498.45	larva	0	-68.9266	-220.8231	145.2987	37.6261	2907.5316	9489.1737	56964.7781	0	3202.8212	0	0.50231	0	0.32339					0	1.2366	0	1.6097	0	231242.477	0	0	0				0	-0.15906	0	0
022	2017-11-28t2108	1511925299.97	larva	3.0004	-65.9262	-217.8227	145.3718	26.7262	2533.8315	8075.1183	42140.4588	0	2658.1894	0	0.17327	0	0.01317					0	0.71341	0	0.92766	0	4.0165	0	0	0				0	-0.2257	0	0
022	2017-11-29t0059	1511939128.5	larva	6.8417	-62.0849	-213.9814	152.9368	25.6132	2625.5888	8340.1501	42356.6095	0	0.93092	0	-0.23414	0	-0.35354					0	0.1256	0	0.24143	0	0.9599	0	0	0				0	-0.31359	0	0
022	2017-11-29t0526	1511955172.92	larva	11.2985	-57.6281	-209.5246	132.3678	24.6254	2399.44	7659.3832	38487.1231	315.3319	0.15678	221.0766	0.089509	220.9303	0.056345	282.3893	2.0031	279.2109	4518.2285	257.3713	0.077479	273.6052	0.081071	337362.94	0.18197	145.8658	94.7956	93.5829	137.7116	136.3857	2203.3853	121.3015	0.3053	133.5683	144658.1
022	2017-11-29t0859	1511967929.27	larva	14.8419	-54.0847	-205.9812	123.7139	21.8283	2021.1589	6440.2269	29277.3452	341.0975	-0.31144	224.8259	-0.26012	223.9854	-0.24535	289.0333	0.55471	283.3717	3757.4333	261.0042	-0.36581	278.8734	-0.37053	290699.88	-0.26756	162.118	96.3314	95.4273	142.0806	139.1119	1847.0482	123.8537	0.2509	132.4127	124556.5
022	2017-11-29t1259	1511982330.82	larva	18.8423	-50.0843	-201.9808	131.5921	23.6169	2448.7113	7817.6548	39912.791	304.9043	-0.72905	227.5417	-0.64834	227.5636	-0.56318	287.3726	-0.3564	286.2202	4597.9619	264.3693	-0.81943	282.9355	-0.81514	352689.62	-0.62833	155.5152	96.4893	96.1358	141.251	140.1144	2260.0154	123.8793	0.17051	134.8114	149558.47
022	2017-11-29t1720	1511998033.5	larva	23.2042	-45.7224	-197.6189	148.8278	29.273	2944.3899	9392.7369	54659.7507	1638.1714	0.032203	881.4241	1.1386	880.4446	1.2655	1541.2917	0.75184	1535.6746	29284.543	1287.7119	0.55433	1480.6812	0.39022	1643856	-0.72268	256.7977	140.8275	139.8825	204.4424	198.4054	3884.4053	173.7111	0.40427	190.5014	262643.3
022	2017-11-29t2059	1512011128.84	larva	26.8418	-42.0848	-193.9813	143.6138	26.7687	2631.5855	8382.0939	44826.9512	1691.3158	-0.24995	990.8029	1.1339	1011.9765	1.3751	1588.991	0.17951	1581.061	27012.8457	1344.5626	0.22427	1523.2541	0.032852	1653650	-0.97745	234.5617	150.2477	150.4124	205.9863	200.545	3501.7666	180.8907	0.38361	194.1744	250763.39
022	2017-11-30t0158	1512029113.17	larva	31.8374	-37.0892	-188.9857	368.7185	27.7965	8270.7026	26067.3763	161021.8082	3603.87	0.61072	1209.9757	1.3481	1118.4808	1.2846	3198.4658	1.2696	3162.7513	166320.2188	2394.5997	1.3675	3022.1914	1.3123	6264044	-0.58626	276.7468	128.4585	127.5968	195.5365	186.7887	10167.8984	162.2668	0.15483	178.9534	665029.56
022	2017-11-30t0520	1512041246.18	larva	35.2077	-33.7189	-185.6154	455.7037	42.5297	15704.7413	49615.7022	459989.8952	2864.134	-0.12091	881.5861	-0.04502	711.5759	-0.23727	2351.7844	-0.11626	2305.7229	228123.0938	1757.8158	-0.0091114	2157.675	-0.055486	8506424	-0.49152	284.8397	140.6697	140.2071	195.8738	192.3117	18999.7578	171.5496	0.14594	185.8922	1357322
022	2017-11-30t0859	1512054340.85	larva	38.8451	-30.0815	-181.978	304.0973	34.3669	7757.8641	24518.479	170020.3056	1910.6655	-0.90098	1076.4073	0.21825	1062.926	0.54013	1759.8134	-1.1019	1732.5509	86230.8516	1533.2253	-0.70781	1701.1478	-0.89066	5195818.5	-1.1729	271.1304	168.8753	168.1425	228.5833	224.5132	11200.5811	202.1417	0.28906	217.2383	815161.06
022	2017-11-30t1342	1512071359.83	larva	43.5726	-25.354	-177.2505	488.6649	41.7917	15626.0624	49325.1803	424605.9464	2827.8572	-0.7403	1287.3212	0.38391	1253.5353	0.74495	2547.9312	-0.84026	2522.2134	247149.3125	2240.3894	-0.25034	2429.1209	-0.62435	12387892	-0.67681	241.1922	139.6485	138.9342	205.7384	202.5408	19956.625	178.7583	0.022882	195.9781	1343837.2
022	2017-11-30t1713	1512084007.75	larva	47.0859	-21.8407	-173.7372	631.5271	74.9112	22858.6406	73608.0305	727820.5619	5190.826	0.069461	1150.6823	-0.40483	770.5983	-0.87833	4093.2561	0.08829	3968.9001	577149.125	3028.3208	0.35361	3715.2748	0.1892	16149825	-0.5988	290.8903	107.1512	106.1464	166.5798	161.299	23487.7461	138.0788	-0.39235	153.3236	1503866.5
022	2017-11-30t2059	1512097542.45	larva	50.8456	-18.081	-169.9775	627.5982	44.4874	21895.0431	69000.7134	648936.1559	4614.616	-0.47083	1119.5238	-0.88346	851.2172	-0.87639	3830.343	-0.49918	3788.083	517096.3125	2644.3495	-0.57851	3520.758	-0.39831	15050878	-1.0753	323.6554	152.6755	154.663	229.8075	224.2586	31024.0176	199.7268	0.09739	218.3688	2052569.2
022	2017-12-01t0126	1512113606.74	larva	55.3079	-13.6187	-165.5152	703.5129	41.4621	23642.7693	74458.2431	669489.4823	9187.9375	0.92137	1624.4883	0.20813	1431.0476	0.47504	5864.5605	0.49082	5724.9141	856225.8125	3649.7572	0.10585	5014.0939	0.34605	23649300	-0.67092	399.4472	147.337	146.2822	216.5271	210.0821	31612.9609	184.1371	-0.11339	204.5114	2144931.8
022	2017-12-01t0459	1512126341.09	larva	58.8452	-10.0814	-161.9779	709.0267	47.2487	27081.4874	85376.8718	860419.2995	8872.581	0.51402	1840.4152	0.51423	1679.6375	0.95046	6051.5767	0.2431	5837.0046	1004561.75	4213.0818	0.33896	5311.1872	0.20989	30534328	-0.40778	433.7817	144.7619	143.4635	220.4287	213.5805	36591.1719	186.5295	-0.13362	205.9164	2401744.8
022	2017-12-01t0859	1512140740.51	larva	62.845	-6.0816	-157.9781	642.8314	49.3569	25915.9243	81743.7381	882000.7115	13606.609	1.7952	2679.9058	2.6088	2270.106	2.2909	9249.9258	1.7893	8817.4668	1470738.125	6186.3729	1.9875	8033.9512	1.7808	42430948	0.17603	319.5896	185.2831	184.2239	250.758	248.1859	39870.5156	222.7548	0.27362	240.2753	2933588
022	2017-12-01t1311	1512155813.39	larva	67.0319	-1.8947	-153.7912	875.0273	49.8074	36860.0199	116124.0537	1286408.1714	12766.717	1.2088	2068.6133	0.43898	1301.0791	-0.4461	8156.8955	0.72503	7929.9814	1835301.5	5431.7741	0.75899	7124.8167	0.74364	46502424	0.080611	360.3368	155.8058	155.5483	236.481	232.4509	53208.2305	203.0337	-0.0052749	223.8251	3502513.5
022	2017-12-01t1659	1512169454.97	adult	70.8213	1.8947	-150.0018	905.391	54.425	39814.3557	125419.7053	1460656.3668	9727.461	0.040447	1964.455	-0.16097	1426.5508	-0.27404	7883.8057	0.2743	7889.3384	1915764.75	5181.3857	0.16747	6736.9071	0.18127	47685180	-0.16989	548.8521	111.0923	108.9756	186.5371	180.8083	45328.5234	150.2028	-0.92737	171.1564	2696653.2
022	2017-12-01t2158	1512187434.08	adult	75.8155	6.8889	-145.0076	868.4266	55.8839	39170.1825	123514.9701	1475899.0274	13826.393	1.0373	2618.778	1.2574	2078.313	1.1096	10126.1133	1.1501	9987.6553	2420141	6524.3613	1.042	8437.4493	0.94303	62489280	0.46994	338.7258	145.8461	144.3072	224.8213	221.1551	53732.2812	189.8587	-0.38357	211.5226	3480180.5
022	2017-12-02t0059	1512198252.68	adult	78.8206	9.894	-142.0025	1066.1453	54.3814	45438.8016	142978.0707	1637517.7059	12654.47	0.55127	2611.1357	1.0141	1707.4797	0.12568	9851.3486	0.84321	9544.4844	2738675	6907.1749	1.1639	8863.5221	1.0172	72365016	0.90706	699.4996	159.8582	159.4748	248.3613	238.9833	69044.4375	206.3439	-0.097255	229.0851	4430310.5
022	2017-12-02t0459	1512212652.75	adult	82.8206	13.894	-138.0025	1003.9865	58.8664	47228.7602	148737.4189	1872939.4648	13604.871	0.69278	2482.5845	0.4403	1582.2037	-0.26073	11568.0801	1.5374	11493.1035	3331607	7253.459	1.2214	9922.0598	1.4715	71327140	0.56819	258.221	119.5382	117.8144	195.3779	191.5324	56268.8242	158.1993	-1.5672	180.9399	3434452
022	2017-12-02t0943	1512229686.8	adult	87.5523	18.6257	-133.2708	930.5377	56.0211	42222.7456	133007.3728	1610504.3809	13076.172	0.40581	3170.1174	1.9439	2820.1501	2.3621	10451.4824	0.76464	10238.8623	2686031	7807.7921	1.4599	9445.4714	0.96211	81437144	0.9619	438.7427	167.8298	167.5589	265.8698	261.7968	68328.5469	228.0358	0.33724	251.6401	4311381
022	2017-12-02t1259	1512241453.16	adult	90.8208	21.8942	-130.0023	1061.1778	59.2798	49516.7798	156034.5997	1916451.2104	12085.051	0.04457	2635.726	0.48075	1590.429	-0.361	9379.0879	0.1259	9185.2383	2832484.5	7166.6895	0.75477	8719.6334	0.39814	79377530	0.67783	392.1809	186.2565	185.4617	272.299	267.1305	82234.3047	233.8761	0.44031	258.1132	5609301
022	2017-12-02t1659	1512255855.41	adult	94.8214	25.8948	-126.0017	1046.0086	58.5123	52345.2543	165039.8628	2144341.2923	13048.045	0.26978	2669.0537	0.46311	1729.3519	-0.081444	9672.1309	0.2014	9385.2725	3075737.5	7046.9855	0.53499	8651.6486	0.26164	84833200	0.88908	390.121	142.3872	140.6346	241.1829	235.3182	76696.1484	196.1226	-0.99866	223.1169	4525635
022	2017-12-02t2126	1512271915.57	adult	99.2825	30.3559	-121.5406	989.9734	88.2875	49813.6411	158728.7299	2140132.7915	14022.938	0.51784	2518.762	0.04986	1376.3787	-0.8085	10028.1406	0.34567	9688.0869	3038526.5	6992.4027	0.40654	8868.455	0.3249	76111950	0.24679	1020.1199	181.118	182.9442	296.8601	288.0665	89948.6016	246.841	0.55963	276.178	5473024
022	2017-12-03t0059	1512284662.73	adult	102.8234	33.8968	-117.9997	1006.7221	60.5403	50185.1188	158051.7355	2098275.9282	10433.341	-0.57212	2241.2742	-0.59034	1627.0972	-0.2553	7880.8936	-0.81909	7670.4189	2403672.5	5598.8331	-0.77176	6923.9711	-0.88879	68246800	-0.27525	670.3887	159.8552	158.1683	261.0298	256.3416	79614.0781	225.6172	-0.27974	247.7309	4867592
022	2017-12-03t0459	1512299075.07	adult	106.8268	37.9002	-113.9963	936.6278	61.3583	46510.48	146583.5985	1937137.8944	13246.776	0.25972	2688.9126	0.451	1877.1181	0.31442	10279.9336	0.46784	9842.627	2909221.25	7017.579	0.38851	9286.7522	0.53418	75945650	0.18377	528.4982	200.5661	197.8527	305.5022	299.5094	86457.1094	252.2427	0.427	285.2541	5664790
022	2017-12-03t0911	1512314201.47	adult	111.0286	42.102	-109.7945	1003.5489	61.8951	47185.9831	148568.845	1886335.3196	13076.8125	0.20663	2955.1099	1.081	2028.4069	0.70263	10386.3496	0.53237	10092.3091	2991268.75	7512.9807	0.79971	9515.06	0.67439	84826430	0.73883	459.5497	202.3472	198.3235	318.5059	314.385	91729.6875	262.4751	0.56478	298.8704	5808377.5
022	2017-12-03t1259	1512327853.81	adult	114.8209	45.8943	-106.0022	994.1695	60.5806	46846.0075	147535.0086	1863838.5466	12112.237	-0.080751	3008.521	1.2509	2107.8693	0.95357	9673.4775	0.16896	9461.5947	2756941	7428.4104	0.76455	9054.1409	0.41582	85730820	0.83257	415.1024	197.8574	194.5278	323.7878	318.1193	92279.5391	259.1093	0.29284	302.032	5638143.5
022	2017-12-03t1759	1512345866.72	adult	119.8245	50.8979	-100.9986	933.0635	59.7375	48108.3298	151597.8926	2063188.8121	13870.938	0.45373	2837.7458	0.99461	1827.3707	0.5176	9883.5488	0.30568	9579.354	2885996.25	7324.5749	0.75002	9064.975	0.45822	82839480	0.74259	445.9456	165.8142	162.5643	323.5765	317.8518	94484.3281	242.2249	-0.39809	294.4094	4840447.5
022	2017-12-03t2059	1512356655.02	adult	122.8213	53.8947	-98.0018	991.186	64.7337	48477.4814	152611.6893	2035981.4263	13867.464	0.45615	3078.278	1.5698	1922.0208	0.80882	10791.5703	0.78445	10425.1924	3183513.25	7826.1868	1.1707	9567.2036	0.77145	90667600	1.2706	472.1667	214.3397	208.8474	360.4093	352.0818	106320.7422	286.0239	0.66297	335.468	6313162
022	2017-12-04t0059	1512371054.55	adult	126.8211	57.8945	-94.002	1013.9169	61.1643	48825.2197	153702.6767	2006921.2197	17304.42	1.4595	3049.6433	1.62	1715.252	0.51152	11214.8789	1.0125	10829.1758	3330819	7990.6951	1.3553	10222.065	1.1714	90473770	1.3517	523.9006	208.4383	204.6281	390.4071	383.6649	115950.9219	287.2362	0.48718	351.3719	6183739
022	2017-12-04t0543	1512388097.51	adult	131.5553	62.6287	-89.2678	1044.9515	69.4538	56766.1471	179339.5008	2673683.1576	429.6752	-3.3487	0.074305	-4.4232	0	-3.0231	363.5002	-4.1934	374.4261	2544.5015	0	-4.2644	0	-4.3606	2544.5015	-3.8248	159.2063	0.027671	0	135.3685	129.7241	947.5795	0	-6.4175	0	947.5795
022	2017-12-04t0859	1512399855.35	adult	134.8214	65.8948	-86.0017	1075.3983	59.8765	52654.1418	165753.6546	2182790.3237	8120.8047	-1.1299	1903.7258	-0.44696	1445.0449	0.20716	7054.3096	-0.91618	6957.7925	2257379	5033.522	-0.58063	6528.6872	-0.73845	60883056	-0.15927	500.5638	142.5484	133.5711	339.6247	324.0813	108679.8984	225.8547	-1.2487	291.8361	4558840.5
022	2017-12-04t1259	1512414263.94	adult	138.8237	69.8972	-81.9994	1044.4024	60.9513	50782.515	159875.6486	2123518.7628	8075.4253	-1.1018	1933.9358	-0.24852	1546.5677	0.5746	6662.4316	-1.0368	6549.6597	2058691.375	4813.2507	-0.6256	6186.5077	-0.84085	59667720	-0.10408	790.6003	191.9353	188.8246	375.2532	363.03	115953.2344	277.7392	-0.26947	339.2778	5921780.5
022	2017-12-04t1727	1512430357.98	adult	143.2943	74.3677	-77.5288	876.2208	63.4499	45208.4731	142531.0709	1981254.8639	18858.396	1.8743	2531.3984	1.1273	1690.5065	1.0764	12202.2031	1.6128	11651.3291	3355605.75	6752.4428	0.84686	10640.1052	1.5738	69428664	0.60573	702.7368	230.1217	222.0609	444.7222	434.1212	122298.6094	318.1004	0.33443	388.0234	6311548.5
022	2017-12-04t2059	1512443053.74	adult	146.8209	77.8943	-74.0022	922.9141	62.5986	48258.6271	152133.8773	2089016.7877	10491.043	-0.37116	2304.3975	0.78922	1813.8113	1.5195	7699.2754	-0.41562	7561.6133	2255887.75	5603.1148	0.14076	7183.395	-0.16369	67481976	0.60964	523.6852	211.2219	205.1628	390.233	380.539	114338.2578	292.5913	-0.30109	351.271	6185422
022	2017-12-05t0059	1512457455.75	adult	150.8215	81.8949	-70.0016	982.802	60.7676	47249.1812	148757.6432	1930869.77	8115.9404	-0.97609	2176.4194	0.66616	1906.1423	1.9356	7368.8369	-0.49649	7322.5139	2122225	5075.5054	-0.12061	6932.42	-0.21532	62487180	0.45361	531.4504	212.0159	205.4009	406.529	398.7832	117080.3438	295.354	-0.40585	368.005	6087188
022	2017-12-05t0511	1512472577.49	adult	155.022	86.0954	-65.8011	1048.2672	62.8471	51621.0319	162529.4852	2164215.2318	10522.62	-0.28399	2108.0464	0.66987	1478.8807	1.0239	8760.123	0.22472	8565.4712	2750678.5	6191.744	0.78458	8140.4006	0.49792	66066172	0.81346	1017.747	144.762	131.7622	378.1032	366.0309	118724.4062	243.8684	-1.3441	328.9761	4536839.5
022	2017-12-05t0859	1512486256.72	adult	158.8217	89.8951	-62.0014	962.7904	65.0459	50769.5108	159996.3424	2229993.0883	19292.332	2.1635	2521.8115	1.7329	1445.4604	1.0818	12138.3965	1.8728	11598.3667	3738626	7616.9769	1.93	10446.6822	1.793	77651624	1.6619	697.9629	230.2035	222.2604	466.8328	447.3557	143784.5	325.1027	-0.22603	400.6487	7088427.5
022	2017-12-05t1359	1512504249.64	adult	163.8198	94.8932	-57.0033	960.022	63.4561	48394.395	152392.4752	2109890.3614	24265.809	3.6526	2771.7932	2.548	1792.1177	2.3027	13107.7998	2.4607	12250.4604	3853693	7845.5654	2.2857	11086.5108	2.2695	81385390	2.1201	626.8463	235.2908	228.699	489.3603	481.6906	143871.9375	333.9002	-0.27092	429.972	6908608.5
022	2017-12-05t1731	1512517015.29	adult	167.3658	98.4392	-53.4573	1026.5515	64.0135	51909.2997	163486.0238	2225580.8068	21365.805	2.934	2432.122	1.9073	1434.827	1.39	12456.332	2.2531	11829.0605	3923744.5	7328.0002	2.0335	10548.2645	2.0853	76611850	1.9884	714.6638	205.9234	202.6232	509.4111	497.5675	160464.5	319.0104	-0.55024	434.1757	6486586.5
022	2017-12-05t2059	1512529456.84	adult	170.8218	101.8952	-50.0013	1015.4124	66.178	52015.3089	163866.2793	2273289.6759	12048.165	0.34889	2146.3623	1.338	976.1928	0.047429	9730.6885	1.0288	9582.1582	3074897.5	6968.613	1.8825	9053.8324	1.3629	67767096	1.5685	682.2944	171.3162	159.0831	486.0374	470.0641	153587.8125	286.9695	-0.99219	424.7802	5408966
022	2017-12-06t0143	1512546524.83	adult	175.5629	106.6363	-45.2602	997.402	62.5506	51944.7972	163597.141	2288638.1156	18204.922	2.2105	2244.6687	1.7654	948.8289	0.041504	11339.8047	1.9393	10735.5166	3572038.5	6997.4626	2.0685	9885.2141	1.9433	70704820	1.9965	730.8428	263.7993	252.6028	552.6899	544.1536	174097.3125	376.5786	-0.099714	487.4242	8309414
022	2017-12-06t0512	1512559035.29	adult	179.038	110.1114	-41.7851	946.2166	60.5604	44566.2576	140411.0418	1769513.0667	9902.602	-0.16452	2015.9365	1.266	876.3123	-0.16184	8135.8579	0.40957	8066.1133	2204817.5	5948.0938	1.3142	7597.1099	0.72581	54619784	0.99433	642.5139	220.585	204.9744	497.9916	489.9484	134955.7188	348.9517	-0.47288	442.0691	5976531.5
022	2017-12-06t0859	1512572658.66	adult	182.8223	113.8957	-38.0008	938.2761	60.0747	45642.9306	143796.4506	1893836.6964	14774.059	1.3284	1813.972	0.82233	844.9894	-0.2243	8296.2412	0.55691	7841.1318	2306355	5168.332	0.764	7184.1575	0.56367	50294188	0.82041	742.6958	225.9266	213.9883	521.8177	504.8322	145065.3125	354.5455	-0.49386	457.5901	6264041
022	2017-12-06t1327	1512588793.29	adult	187.3041	118.3775	-33.519	882.5782	59.6714	44128.6681	139170.7	1839993.9408	12451.627	0.70373	1710.8053	0.63156	762.941	-0.49431	8138.5259	0.54767	7664.2705	2181125	4946.5352	0.67077	7109.5013	0.59957	45841028	0.62888	923.2952	222.2317	204.416	530.781	516.9846	142249.3125	370.9286	-0.41577	475.6757	5954697.5
022	2017-12-06t1801	1512605219.66	adult	191.867	122.9404	-28.9561	590.0004	74.3967	27376.0844	86734.5683	1126729.0959	6902.45	-0.91627	1515.0494	0.13468	767.0713	-0.45028	6300.6226	-0.34539	6288.4521	1052204	4494.4407	0.36502	5943.6201	-0.01321	25233148	-0.96661	505.2613	193.0818	174.2993	431.2454	426.2953	72017.9844	347.8489	-0.73674	407.5802	3215777.8
022	2017-12-06t2109	1512616475.32	adult	194.9936	126.067	-25.8295	551.0212	70.501	25740.7847	81613.9287	1044965.0445	9393.125	-0.11945	1506.0223	0.16283	779.4615	-0.38059	6920.333	0.025753	6690.9878	1086492.25	4456.6451	0.39093	5938.429	0.031632	23581298	-1.0696	533.3165	199.2181	178.082	452.5057	449.5656	71043.3906	357.2753	-0.70071	428.4934	3119357.8
022	2017-12-07t0144	1512632963.38	adult	199.5736	130.647	-21.2495	551.5383	71.1152	25325.8552	80691.5793	1067201.0052	10277.704	0.21372	1387.3347	-0.14758	860.3161	-0.0021214	6574.4531	-0.09525	6259.1934	1019040.25	3636.7505	-0.29021	5537.3731	-0.14431	21387152	-1.222	565.0829	207.0306	189.2462	437.8707	430.2771	67869.9609	356.6835	-0.78964	411.0103	3191584.2
022	2017-12-07t0511	1512645423.14	adult	203.0346	134.108	-17.7885	578.343	62.4388	27783.8037	88123.6403	1179441.6492	7355.3745	-0.66061	1419.338	0.018516	758.8463	-0.4189	5664.3345	-0.54782	5556.1411	957272.5	3931.0663	0.04596	5163.4985	-0.32767	23986812	-0.92853	558.1383	213.6456	191.7877	463.2547	455.9289	78290.0391	384.079	-0.58571	439.1607	3610611.2
022	2017-12-07t1000	1512662718.23	adult	207.8388	138.9122	-12.9843	549.9056	62.6906	28415.3076	90105.1893	1253447.2126	9587.666	0.10545	1607.4681	0.8069	984.2568	0.68195	7268.7617	0.41062	7081.6299	1257495.75	4265.9264	0.46891	6246.2535	0.4366	27748116	-0.4453	822.903	231.3773	205.1214	591.7752	566.5059	102377.1094	419.5834	-0.33283	508.1896	3994035.2
022	2017-12-07t1340	1512675962.83	adult	211.5179	142.5913	-9.3052	574.1169	65.0524	25283.4765	81482.9996	1010021.567	8857.561	-0.082253	1623.3567	0.98247	981.4281	0.74489	7276.4048	0.47394	7228.4502	1127842.75	4462.4943	0.75357	6556.0248	0.70643	25075990	-0.67757	664.2925	233.4838	209.7553	567.3625	559.0839	87941.1875	426.8252	-0.33163	529.8895	3606624.2
022	2017-12-07t1659	1512687867.24	adult	214.8247	145.8981	-5.9984	579.4827	61.6505	26536.3989	84194.9168	1099782.7227	8324.616	-0.21459	1427.562	0.29178	880.7603	0.29196	5403.0796	-0.55654	5016.668	875298.875	3752.5396	0.077858	4681.8384	-0.47868	23065120	-0.88149	738.6511	226.9164	202.9106	495.1527	487.0811	80214.7344	405.4857	-0.59171	464.9019	3666289
022	2017-12-07t2059	1512702264.01	adult	218.8238	149.8972	-1.9993	530.7827	137.8479	30247.1225	103460.5206	1815964.0943	10560.619	0.57303	1392.9705	0.24222	834.6218	0.10093	6677.0664	0.24109	6343.3196	1228580.25	3627.8752	0.017014	5405.9066	0.068871	25533148	-0.46299	686.2836	230.4053	203.8799	559.358	550.9036	102921.8672	412.7976	-0.59269	503.8307	4223328.5
022	2017-12-08t0059	1512716659.2	dead	222.8224	153.8958	1.9993	501.3039	139.6387	28150.3276	97185.7313	1710297.0793	9879.5205	0.40357	1574.896	1.2172	895.138	0.51909	7014.6729	0.50476	6855.6003	1206523.75	4458.7529	1.0514	6330.5741	0.77905	27067738	-0.070758	748.7675	251.0079	219.2348	601.2963	589.1372	103422.9531	456.2642	-0.25879	549.1301	4314072.5
023	2017-11-28t1808	1511914512.58	larva	0	-60.8452	-224.8227	142.9034	26.2488	2499.7625	7960.9499	41236.813	0	3202.8212	0	0.50231	0	0.32339					0	1.2366	0	1.6097	0	231242.477	0	0	0				0	-0.15906	0	0
023	2017-11-28t2108	1511925314.01	larva	3.0004	-57.8448	-221.8223	145.5063	26.3627	2580.5754	8215.0118	42937.0626	0	2658.1945	0	0.17327	0	0.013173					0	0.71341	0	0.92766	0	4.0166	0	0	0				0	-0.2257	0	0
023	2017-11-29t0059	1511939142.57	larva	6.8417	-54.0036	-217.981	155.6009	25.89	2688.3304	8538.3726	43757.272	0	0.93093	0	-0.23414	0	-0.35354					0	0.1256	0	0.24144	0	0.9599	0	0	0				0	-0.31359	0	0
023	2017-11-29t0526	1511955187.13	larva	11.2985	-49.5467	-213.5242	158.4745	25.2577	2792.7533	8859.3312	44690.9531	0	-0.30784	0	-0.69051	0	-0.74487					0	-0.46911	0	-0.39343	0	0.084949	0	0	0				0	-0.41943	0	0
023	2017-11-29t0859	1511967943.53	larva	14.8419	-46.0033	-209.9807	150.7122	43.8741	3278.5556	10922.7288	70538.0892	0	-0.70099	0	-1.0424	0	-1.0344					0	-0.8899	0	-0.81669	0	-0.33776	0	0	0				0	-0.50684	0	0
023	2017-11-29t1259	1511982345.09	larva	18.8424	-42.0029	-205.9803	155.9052	49.0926	3544.2148	11987.6406	83189.8866	0	-1.0159	0	-1.4285	0	-1.3411					0	-1.3201	0	-1.2327	0	-0.70176	0	0	0				0	-0.60947	0	0
023	2017-11-29t1720	1511998047.58	larva	23.2042	-37.6411	-201.6185	347.9034	32.1163	9534.3391	30146.2673	220241.533	2108.5483	0.41021	636.3758	0.31183	544.9019	0.15315	1684.1339	0.95461	1635.3306	101048.0312	1249.2647	0.48573	1517.2652	0.44011	3759071.8	-0.33513	326.4257	111.0276	109.9058	174.6738	169.0768	10480.4287	142.5356	0.20121	159.3042	655840.25
023	2017-11-29t2059	1512011142.92	larva	26.8418	-34.0035	-197.9809	272.2263	28.0649	5590.0034	17664.3606	100724.2946	1591.6503	-0.32196	955.5731	1.0167	967.5739	1.2316	1441.8901	-0.0061544	1433.3165	51908.0469	1270.9893	0.099039	1393.2154	-0.1341	3367439.5	-0.69019	275.6343	150.0468	149.5569	206.9593	201.8128	7450.5342	181.3386	0.38661	197.6752	528765
023	2017-11-30t0158	1512029127.76	larva	31.8376	-29.0077	-192.9851	327.8603	36.9074	8156.0444	25789.0509	176368.8132	2732.7761	0.053571	1315.645	1.6922	1323.5663	1.925	2482.4617	0.47677	2463.1343	126605.5469	2171.5451	1.0105	2379.1948	0.54755	6692686	-0.52156	259.9827	162.4904	162.4604	220.8291	215.3344	11262.2842	196.0129	0.39221	210.6141	826588.6
023	2017-11-30t0520	1512041260.76	larva	35.2078	-25.6374	-189.6148	738.2676	39.4428	21921.5817	68995.9432	568215.4854	3078.1875	0.0066235	809.0205	-0.27754	583.5614	-0.6276	2463.063	-0.0020164	2406.7352	334976.5625	1871.7509	0.16604	2231.6949	0.028398	10967891	-0.14234	272.1363	120.0182	118.1698	187.5	183.342	25500.0039	158.0936	0.047993	177.4802	1627086.2
023	2017-11-30t0859	1512054355.53	larva	38.8453	-22	-185.9774	548.5298	41.7472	18755.9697	59162.4125	542761.1201	2569.2961	-0.53531	1143.4325	0.42946	1115.432	0.69634	2314.4182	-0.57358	2293.1311	268472.5	1934.8649	-0.1162	2202.7762	-0.35033	13175773	-0.11105	315.7444	143.8452	143.314	216.7904	211.8082	25147.6836	184.0831	0.15206	203.0996	1657528.2
023	2017-11-30t1342	1512071374.41	larva	43.5727	-17.2725	-181.2499	741.3371	48.8651	29147.4873	91883.0841	949022.4122	3654.5222	-0.34001	1036.9382	-0.39272	804.4031	-0.5557	3134.9082	-0.33181	3101.6028	561148.5625	2219.3293	-0.27909	2835.4134	-0.22761	18479276	0.045685	426.8627	158.0469	157.8545	219.2078	214.7318	39238.2031	193.3436	0.14207	209.0846	2816553.2
023	2017-11-30t1713	1512084022.36	larva	47.086	-13.7592	-177.7366	628.0096	46.1155	24092.0823	75955.4047	778500.1866	2511.8254	-1.1094	1056.5273	-0.69448	991.3188	-0.24968	2245.8599	-1.398	2230.8906	332387.25	1782.4705	-1.253	2093.5714	-1.2829	15577440	-0.66128	276.0125	169.7485	169.2763	229.3639	226.1027	33945.8516	204.6523	0.18763	221.247	2502772
023	2017-11-30t2059	1512097557.01	larva	50.8457	-9.9995	-173.977	707.6087	48.4352	26213.1954	82635.0189	810171.847	5882.725	0.039184	1449.2245	0.12335	1163.1914	-0.0016464	4630.0635	0.094569	4575.6479	745440.1875	3331.6743	0.25843	4162.2143	0.14348	23273096	-0.25033	434.371	157.9117	157.3262	228.6181	224.6755	36807.5156	198.9248	0.089858	217.8369	2535904.5
023	2017-12-01t0126	1512113621.3	larva	55.308	-5.5372	-169.5147	766.2488	54.2321	33796.5167	106524	1255017.281	8170.1455	0.54649	1656.5009	0.30497	1098.3706	-0.44089	6219.98	0.73219	6070.9985	1281315.875	4498.437	1.0774	5666.4254	0.85779	34120604	0.28898	393.9827	142.4682	141.0162	222.0383	217.4743	45739.8906	192.0304	-0.031636	211.7231	2934560
023	2017-12-01t0459	1512126355.69	larva	58.8453	-1.9999	-165.9774	887.6473	56.1466	38345.5363	120747.0191	1425372.3609	7437.6123	0.014767	1767.3505	0.29571	1433.5083	0.28458	6160.5127	0.31246	6075.7664	1441560	4626.4536	0.79141	5695.8307	0.49689	41315350	0.51855	328.994	149.487	150.9394	229.5181	225.3917	53707.2266	199.3634	0.011425	218.3508	3494556.5
023	2017-12-01t0859	1512140755.07	adult	62.8451	1.9999	-161.9775	879.9555	59.5546	42754.0893	134877.0815	1717023.9631	7117.2583	-0.34881	1792.6907	0.0030439	1476.9319	0.19672	5676.895	-0.35435	5571.5229	1475992.75	4104.4318	-0.19154	5211.4488	-0.22909	46583068	0.51056	438.0629	168.1177	167.1488	234.4442	229.5781	60955.4961	204.1947	0.03888	221.8815	4368538.5
023	2017-12-01t1311	1512155827.97	adult	67.0321	6.1868	-157.7906	923.7572	58.451	43931.8223	138429.7871	1738444.3214	13041.375	1.2957	2243.4966	0.94055	1646.5582	0.43854	9847.5381	1.6895	9421.605	2639140.25	6097.0394	1.4277	8353.4187	1.5847	59959690	1.1046	344.0228	150.4645	150.4173	226.0592	222.2613	60583.8594	195.6449	-0.11287	215.1499	4021314.8
023	2017-12-01t1659	1512169469.57	adult	70.8214	9.9762	-154.0013	1014.7796	60.1182	49676.4399	156487.5905	2020518.5918	15505.51	1.8197	2322.351	0.84016	1499.0409	-0.094176	10215.7773	1.5695	9760.4351	3085164.75	6718.8173	1.6659	8846.8144	1.5866	70125710	1.4652	313.3989	165.6125	164.5163	235.5978	232.1968	71150.5391	205.6017	0.0036798	224.3431	5000835
023	2017-12-01t2158	1512187448.71	adult	75.8156	14.9704	-149.0071	933.9404	62.1537	49653.4327	156633.6907	2180579.734	8065.911	-0.69012	2075.983	-0.20889	1719.7009	0.25692	6218.4419	-0.96487	6073.6592	1871751	4732.5543	-0.64462	5749.5139	-0.79718	62485010	0.46963	371.6338	175.7452	175.0628	249.0487	245.1061	74963.6719	218.1768	0.20291	237.1494	5289754.5
023	2017-12-02t0059	1512198267.35	adult	78.8208	17.9755	-146.0019	936.7732	62.5793	49847.3143	157152.3333	2199927.9687	10060.534	-0.217	2273.4368	0.12063	1939.0249	0.66261	7190.8218	-0.58902	6941.5972	2178819	5231.3943	-0.38413	6419.1491	-0.54249	68714620	0.65949	445.4614	172.6564	171.5632	243.9387	240.0018	73913.4219	213.3207	0.069264	231.5207	5218539
023	2017-12-02t0459	1512212667.32	adult	82.8208	21.9755	-142.0019	995.3336	64.9295	51342.0826	161727.9608	2230696.6622	13731.389	0.72999	2484.6516	0.44562	2018.2748	0.72077	8840.9219	0.087319	8412.168	2758367.5	6152.9251	0.22533	7727.3809	0.088456	77384470	0.96876	308.4808	154.9693	153.5431	232.3818	228.0315	72503.1172	198.452	-0.42907	220.3655	4826518
023	2017-12-02t0943	1512229701.45	adult	87.5525	26.7072	-137.2702	1094.4575	62.5341	55619.8809	175117.8043	2417147.1433	9739.549	-0.57262	2292.5938	-0.25586	1741.356	0.0056062	7764.2114	-0.65856	7671.5852	2624303.5	5762.4755	-0.35122	7156.4915	-0.46424	77402550	0.70145	444.1101	174.6701	173.5959	258.7654	253.0842	87462.6875	219.464	0.052328	242.4188	5897210.5
023	2017-12-02t1259	1512241467.88	adult	90.8209	29.9757	-134.0018	1068.5196	64.8719	54740.6525	172376.4029	2366211.3815	10370.075	-0.4589	2539.3699	0.24366	1978.9702	0.47336	8524.2461	-0.32795	8374.3662	2838574	6522.3904	0.19243	7882.7574	-0.12026	84357864	0.99478	321.8701	143.8307	141.9693	238.3474	232.3496	79369.6953	193.1545	-0.9645	219.9697	4778055
023	2017-12-02t1659	1512255870.1	adult	94.8215	33.9763	-130.0011	1093.4794	64.4735	55086.7269	173387.9424	2359729.296	11271.685	-0.25418	2473.4048	-0.0069085	1734.8381	-0.069853	8722.8916	-0.30486	8641.7002	2922168.75	6075.3553	-0.29729	7674.974	-0.33966	82792280	0.76105	383.9842	192.1169	189.9736	292.7387	287.8515	98067.4531	245.212	0.68105	275.9914	6430730.5
023	2017-12-02t2126	1512271930.22	adult	99.2827	38.4375	-125.54	913.8346	62.4489	48334.1666	152486.8191	2120679.4751	11610.073	-0.19917	2709.4597	0.49568	2234.0013	0.97804	9491.2002	0.057044	9286.4976	2790413	6320.6288	-0.15626	8513.6669	0.10788	79430520	0.45201	382.564	187.6488	184.5479	298.741	294.5909	87829.8438	246.4187	0.54546	282.5261	5501112
023	2017-12-03t0059	1512284677.83	adult	102.8237	41.9785	-121.999	904.8728	69.8315	49484.3776	156128.6159	2269938.7191	13578.441	0.36844	2809.7363	0.71019	2196.7375	0.92209	9859.3486	0.24458	9741.5532	2957804.5	6917.8842	0.31344	8815.9728	0.26248	84252750	0.70518	442.9406	185.8275	182.57	307.5903	300.0335	92277.1016	242.2725	0.26696	283.3327	5572224
023	2017-12-03t0459	1512299090.81	adult	106.8273	45.9821	-117.9954	1038.0818	64.9318	55355.5192	174355.4787	2474384.2876	9987.643	-0.72053	2599.374	0.25106	1989.4192	0.54514	8059.9717	-0.72689	7947.1421	2708150.5	6509.8643	-0.020612	7639.7956	-0.46095	87227190	0.86873	439.4193	166.398	162.1481	323.9198	313.1251	108837.0391	235.9718	-0.091862	292.1928	5583817.5
023	2017-12-03t0911	1512314216.2	adult	111.0288	50.1836	-113.7939	1086.7211	70.6802	58100.4263	183324.3922	2625260.8825	14988.522	0.78309	2653.8513	0.4243	1393.4243	-0.59779	10628.8164	0.66186	10323.7539	3751972.25	7433.5662	0.7371	9600.1929	0.72533	93550910	1.2648	399.3203	166.869	163.2833	320.4869	316.6046	113131.8906	241.6342	-0.076707	296.0733	5882300
023	2017-12-03t1259	1512327868.39	adult	114.8211	53.9758	-110.0016	1070.8033	67.0855	54719.3161	172304.7317	2394531.6612	14682.672	0.69283	2911.4165	1.0434	1916.6412	0.56176	11318.7402	1.0337	11051.8545	3769140.5	7833.541	1.0778	10207.6807	1.098	96676500	1.489	476.9122	197.8773	193.6266	363.7569	354.4364	121131.0469	268.8875	0.58266	331.3718	6570714.5
023	2017-12-03t1759	1512345881.56	adult	119.8247	58.9795	-104.998	1005.4895	63.7932	52251.0139	164642.9717	2275879.9156	11244.753	-0.32877	2498.2754	0.28503	1738.8091	0.33487	8071.5708	-0.62196	7842.0757	2558688	5978.9437	-0.26407	7253.6483	-0.59081	79167850	0.52372	569.6507	216.8038	209.9962	419.5956	406.1985	133011.7969	294.7419	1.0652	370.8303	6870296
023	2017-12-03t2059	1512356669.87	adult	122.8215	61.9762	-102.0012	987.7332	65.3541	53045.6773	167131.4895	2410674.4702	16328.446	1.1824	2387.2917	0.14062	1443.8069	-0.1859	11518.7471	1.1507	11255.1021	3709036.5	7195.7396	0.7027	10103.139	1.0773	76799176	0.44702	518.5232	159.2615	149.7121	370.5652	362.8648	119322	249.2472	-0.31875	327.0593	5123443
023	2017-12-04t0059	1512371069.2	adult	126.8213	65.9761	-98.0014	875.5938	66.7383	48612.6133	153361.2659	2235949.3108	14718.775	0.70857	2403.068	0.29741	1704.6513	0.48915	10101.9336	0.46381	9601.6611	2980070.5	6625.4728	0.3611	8698.4768	0.32034	70765550	0.18828	526.9783	188.9969	180.5764	409.2425	397.5859	120726.5469	274.5906	0.16996	365.9583	5565580.5
023	2017-12-04t0543	1512388112.3	adult	131.5555	70.7103	-93.2672	937.2011	65.3492	50364.2874	158719.821	2289345.3524	13471.306	0.35744	2321.5452	0.28769	1267.3631	-0.28708	9609.1816	0.26309	9398.0376	2940409.5	6148.3238	0.12594	8481.4517	0.26222	70904630	0.32799	523.9574	230.6472	222.6277	426.2518	417.0474	130433.0469	319.4057	1.0012	394.1436	7044425.5
023	2017-12-04t0859	1512399870.04	adult	134.8215	73.9763	-90.0012	961.034	67.1746	51619.4353	162728.7023	2333049.7596	17449.176	1.4814	2150.2295	0.052353	1072.4146	-0.61256	10732.8838	0.83686	10368.5625	3359392.5	6596.7969	0.52369	9546.9625	0.88162	67293580	0.21433	578.6591	224.1588	213.1296	461.9537	455.1336	144591.5156	330.1673	1.0478	423.5594	7015273.5
023	2017-12-04t1259	1512414278.82	adult	138.824	77.9787	-85.9987	959.659	67.7724	53284.9924	167977.6416	2468427.014	11783.563	-0.080385	1715.6481	-0.69176	872.8579	-0.94791	8152.915	-0.33602	7931.1626	2633391.5	4850.4806	-0.59954	7189.6795	-0.31077	55369110	-0.35352	557.3693	220.6279	215.012	435.5361	428.7482	140678.1562	319.1875	0.58641	401.613	7120324
023	2017-12-04t1727	1512430372.75	adult	143.2945	82.4493	-81.5282	958.633	64.1672	51715.667	163114.4256	2352053.8034	11232.368	-0.19926	1634.8635	-0.71085	939.665	-0.68166	8435.6582	-0.13601	8248.5063	2648796.75	4869.536	-0.46518	7454.5621	-0.089284	51234988	-0.44965	631.352	196.7594	185.8509	489.5562	480.2322	153720.6562	316.5548	0.30468	439.5542	6166243.5
023	2017-12-04t2059	1512443068.5	adult	146.8211	85.9759	-78.0016	898.1248	67.2167	50528.9401	159621.683	2331167.2221	8049.0522	-1.0314	1588.8181	-0.69622	862.7168	-0.77952	6707.1689	-0.87412	6562.3083	2052393.75	4317.3116	-0.75617	6030.7222	-0.7622	48614656	-0.48877	556.8595	193.9099	188.4076	436.4752	430.142	133561.4219	305.238	-0.070556	396.7306	5933253.5
023	2017-12-05t0059	1512457470.6	adult	150.8217	89.9764	-74.001	989.4665	71.3151	53489.8287	168494.5025	2482532.9716	8071.0747	-0.98821	1371.0029	-1.0386	717.5522	-1.0553	6613.1245	-0.84529	6510.2549	2149265.5	3960.5854	-0.90331	5877.0463	-0.76251	44442430	-0.60644	611.2184	171.1696	161.0862	458.4168	448.5179	148985.4531	289.3656	-0.50782	400.3023	5548635
023	2017-12-05t0511	1512472592.18	adult	155.0221	94.1769	-69.8006	967.052	66.812	51492.4961	162240.4823	2312177.9093	10984.576	-0.15857	1501.9347	-0.6483	847.9744	-0.63979	7418.4092	-0.39654	7220.356	2321962	4179.0639	-0.64678	6273.2166	-0.47416	46879890	-0.33183	768.519	247.847	232.6016	548.8876	533.2979	171801.8125	381.296	0.79002	493.9175	7736049.5
023	2017-12-05t0859	1512486271.42	adult	158.8219	97.9767	-66.0008	881.9609	68.4018	49276.3752	155705.7017	2287415.1392	12702.42	0.35602	1500.4801	-0.55789	833.1391	-0.60831	7545.4697	-0.26629	7164.3594	2256095.5	4121.681	-0.60016	6263.562	-0.40481	44780330	-0.34233	751.4832	257.7817	239.8764	566.4166	549.8754	169358.5469	397.7904	0.80321	510.2331	7693235.5
023	2017-12-05t1359	1512504264.47	adult	163.82	102.9747	-61.0027	909.3353	66.7918	48570.4939	153135.4475	2195908.8356	10554.622	-0.17287	1451.3862	-0.55445	875.0968	-0.39547	7222.3828	-0.32234	7068.4912	2130603	3882.7445	-0.66615	6176.3911	-0.35338	42733164	-0.31865	712.0656	269.6526	252.4449	567.2462	559.4312	167337.6406	418.9614	0.81386	519.0605	7939380
023	2017-12-05t1731	1512517029.96	adult	167.3659	106.5207	-57.4567	865.2763	67.7748	46602.3431	146997.7802	2130522.0188	10119.241	-0.24937	1323.053	-0.79371	770.141	-0.65597	6729.4756	-0.49175	6473.0737	1904441.625	3595.381	-0.81482	5646.9168	-0.57276	37376250	-0.56243	714.2835	234.8319	226.2082	549.183	539.3597	155418.7969	386.1451	0.25299	500.4239	6634001
023	2017-12-05t2059	1512529471.62	adult	170.822	109.9767	-54.0007	843.1469	73.6898	51718.1973	164347.0766	2626807.6411	0	-3.107	0	-4.0734	0	-3.0856					0	-3.5657	0	-3.6223	0	-2.9828	0	0	0				0	-4.2585	0	0
023	2017-12-06t0143	1512546539.88	adult	175.5631	114.7179	-49.2595	872.5139	69.8377	47625.5544	150201.2236	2210842.8291	11896.478	0.3738	1140.985	-1.1466	727.8812	-0.70625	6575.0132	-0.42991	6158.5708	1900178.75	3009.5032	-1.1489	5199.0048	-0.68587	32939096	-0.66411	680.6647	212.8272	194.6704	548.7301	544.2335	158583	374.7145	-0.11992	503.3011	6144107.5
023	2017-12-06t0512	1512559050.16	adult	179.0382	118.193	-45.7845	831.5276	70.0036	44586.7064	140678.9019	2039486.1146	13368.211	0.85331	1154.6976	-1.0781	704.2091	-0.76441	6932.0171	-0.19781	6502.2373	1878576.625	3103.6769	-1.0284	5388.7239	-0.52801	31223024	-0.7165	688.1141	212.2938	190.3038	552.8922	539.0318	149833.7812	375.3034	-0.19377	500.9685	5740426
023	2017-12-06t0859	1512572673.44	adult	182.8225	121.9772	-42.0002	832.4335	70.5573	44951.3986	141840.0493	2077217.6892	13441.732	0.93309	1130.8495	-1.1081	699.8659	-0.75405	7026.208	-0.092739	6540.0742	1918154.75	3005.5174	-1.0597	5339.7787	-0.49769	30813386	-0.66591	684.0867	212.7845	190.7856	559.842	554.3511	152836.875	376.6932	-0.26479	511.7921	5797953
023	2017-12-06t1327	1512588808.41	adult	187.3044	126.4592	-37.5183	842.8362	69.8419	45033.8418	142018.772	2085937.8751	13055.957	0.88515	1111.0856	-1.1352	686.7859	-0.78399	6838.4102	-0.12669	6417.8047	1866886	3038.7737	-0.98133	5300.5991	-0.45849	30333748	-0.61905	702.8622	214.5762	192.4333	569.793	562.5056	155553.5	377.7614	-0.34629	518.7983	5858145
023	2017-12-06t1801	1512605234.56	adult	191.8672	131.022	-32.9555	840.6906	70.2337	45721.7611	144217.2604	2123009.5046	12560.733	0.8056	1096.3386	-1.1554	669.7021	-0.83702	6791.2192	-0.087021	6319.8281	1887959	2988.3542	-0.97797	5253.7072	-0.42438	30372964	-0.52848	707.3989	217.4448	195.1407	579.8042	571.9565	161185.5625	384.7179	-0.36752	528.9026	6024090
023	2017-12-06t2109	1512616490.15	adult	194.9938	134.1485	-29.8289	838.865	70.4823	45434.1227	143296.9987	2110592.4853	12352.34	0.78994	1089.0885	-1.1642	675.1581	-0.80806	6684.7192	-0.099746	6224.9788	1844982.5	2929.3051	-1.0004	5127.441	-0.45845	29995674	-0.49915	746.5491	219.1011	196.6229	589.3597	579.1302	162663.2969	387.5238	-0.40085	532.8994	6034481.5
023	2017-12-07t0144	1512632978.17	adult	199.5738	138.7286	-25.2489	832.7422	70.6057	45365.4522	143112.2731	2120125.5642	12769.921	0.99078	1081.3937	-1.1722	682.643	-0.76698	6711.7764	-0.020767	6359.5029	1845738.5	2855.9954	-1.0254	5029.4027	-0.45794	29723188	-0.42838	702.8676	222.1819	200.3156	589.9499	581.688	162236.2188	392.1004	-0.44353	538.979	6106892.5
023	2017-12-07t0511	1512645438	adult	203.0348	142.1896	-21.7878	838.7258	70.2124	45323.0604	142936.8787	2104174.5279	11141.165	0.53268	1072.1492	-1.1935	693.321	-0.71249	6560.9961	-0.054455	6183.6592	1804273.875	2817.9367	-1.0304	4984.6188	-0.44	29449792	-0.37724	736.7729	224.0378	202.076	589.9191	580.7789	162227.75	397.7434	-0.45353	539.034	6153870
023	2017-12-07t1000	1512662733.08	adult	207.839	146.9938	-16.9836	796.1254	72.2979	42670.5029	134679.8717	1993983.5891	13063.414	1.2173	1096.0839	-1.0937	769.5549	-0.33949	6671.5835	0.075241	6169.4883	1727940.125	2827.1505	-0.97741	4974.9013	-0.38131	28348016	-0.37881	876.779	227.4551	200.6187	629.8532	612.3597	163131.9844	411.5789	-0.40926	562.9639	5882670.5
023	2017-12-07t1340	1512675977.79	adult	211.5181	150.6729	-13.3046	764.5025	70.7864	40788.6531	128758.134	1872608.8585	12951.579	1.2419	1135.8245	-0.92732	796.57	-0.17946	6794.3481	0.19888	6288.4104	1684998.375	2981.3385	-0.78274	5184.1446	-0.19304	28076446	-0.31534	871.9081	233.299	203.5171	664.5861	647.383	164817.3438	427.7278	-0.3231	597.1817	5766919
023	2017-12-07t1659	1512687882.3	adult	214.8249	153.9797	-9.9977	758.7618	70.9874	40339.5411	127357.8988	1848600.9251	10936.163	0.63827	1106.5645	-1.032	793.7184	-0.16466	6193.7808	-0.098848	5799.7266	1517476.25	2937.4231	-0.7928	4967.6158	-0.28804	27062140	-0.35281	852.6512	234.9077	206.3848	624.5329	610.7279	153010.5625	425.0337	-0.40814	559.6956	5744902
023	2017-12-07t2059	1512702279.09	adult	218.824	157.9788	-5.9986	758.6441	69.8394	39802.1649	125632.7081	1817998.3015	10255.464	0.47224	1134.7247	-0.89841	808.1687	-0.046824	6112.498	-0.0914	5769.2351	1479224.5	3070.823	-0.60049	5039.3086	-0.18091	27405872	-0.17872	813.6309	244.3321	212.312	651.1246	640.0103	157572.1406	447.586	-0.26853	584.0026	5901108
023	2017-12-08t0059	1512716674.12	adult	222.8226	161.9774	-2	748.434	69.7693	39016.5432	123131.7364	1772831.9259	10511.503	0.6146	1169.8726	-0.71589	853.1379	0.26778	6346.9863	0.10472	5960.7363	1504235.75	3201.4945	-0.39778	5230.7033	0.013336	27693224	0.043848	1010.858	255.0682	222.1939	676.7147	666.6287	160381.375	463.9683	-0.18747	615.0232	6037974
023	2017-12-08t0459	1512731074.28	dead	226.8227	165.9775	2	745.2938	69.7282	39367.4766	124269.7666	1806484.9367	11404.444	0.97441	1177.1575	-0.65174	839.4572	0.25096	6524.7896	0.27246	6120.8706	1559424.75	3276.6723	-0.2465	5395.0126	0.19605	28116406	0.43878	960.1583	264.464	231.3512	700.1592	690.5887	167338.0625	478.9609	-0.11958	635.3814	6316722
024	2017-11-28t2108	1511925328.09	egg	-1.9207	-89.821	-245.8226	137.1726	29.1264	2663.785	8518.1883	48763.7864	0	3502.7142	0	0.71877	0	0.53538					0	1.6092	0	2.1538	0	248073.4807	0	0	0				0	-0.11728	0	0
024	2017-11-29t0059	1511939156.78	larva	1.9207	-85.9797	-241.9813	134.932	28.4786	2564.1332	8196.7881	45908.3496	0	2867.3973	0	0.29049	0	0.12214					0	0.89432	0	1.1545	0	212745.1214	0	0	0				0	-0.20152	0	0
024	2017-11-29t0526	1511955201.34	larva	6.3775	-81.5229	-237.5245	134.9296	30.8503	2737.591	8769.8751	51981.6631	0	1.3926	0	-0.18565	0	-0.3108					0	0.19251	0	0.31619	0	1.1034	0	0	0				0	-0.30281	0	0
024	2017-11-29t0859	1511967957.91	larva	9.921	-77.9794	-233.981	137.1731	30.9059	2754.5487	8827.6608	51965.2854	0	-0.091348	0	-0.55116	0	-0.62738					0	-0.29384	0	-0.21133	0	0.29467	0	0	0				0	-0.38625	0	0
024	2017-11-29t1259	1511982359.4	larva	13.9214	-73.979	-229.9806	137.1731	30.9059	2754.5487	8827.6608	51965.2854	0	-0.61328	0	-0.95186	0	-0.96085					0	-0.78446	0	-0.71231	0	-0.2398	0	0	0				0	-0.48383	0	0
024	2017-11-29t1720	1511998061.76	larva	18.2831	-69.6172	-225.6188	134.9296	30.8239	2750.0991	8808.3373	52200.8482	0	-0.97677	0	-1.3752	0	-1.2995					0	-1.2625	0	-1.1778	0	-0.65567	0	0	0				0	-0.59484	0	0
024	2017-11-29t2059	1512011157.23	larva	21.9208	-65.9796	-221.9812	252.7608	29.8008	5695.6078	18038.5614	109653.6864	1888.4795	0.37208	702.9742	0.66597	575.9938	0.36283	1638.4386	1.1601	1642.9091	58983.7891	1268.0666	0.67836	1538.1632	0.62732	2512430	-0.45843	268.0685	128.0836	127.6567	187.3945	178.142	6746.2031	157.5994	0.32419	172.6877	457770.7
024	2017-11-30t0158	1512029142.58	larva	26.9167	-60.9836	-216.9852	150.1368	58.4133	3779.6088	13264.5397	108659.5841	0	-1.4757	0	-2.1687	0	-1.9017					0	-2.0707	0	-1.9286	0	-1.2591	0	0	0				0	-0.83355	0	0
024	2017-11-30t0520	1512041275.46	larva	30.287	-57.6134	-213.615	374.0603	37.6	10381.8797	32842.7166	245663.1742	1895.3146	-0.37298	669.7468	-0.26463	576.1558	-0.29525	1662.3008	-0.23097	1653.0488	108049.5469	1340.4961	-0.15899	1585.7243	-0.24559	4308481	-0.7794	221.5817	118.2059	117.659	169.8568	166.8141	11040.6885	147.5707	0.086139	160.8604	760418.25
024	2017-11-30t0859	1512054370.3	larva	33.9244	-53.9759	-209.9775	187.8741	20.4022	2693.3262	8516.1511	33594.343	2152.6018	-0.46152	1274.2133	1.3437	1322.6277	1.7377	2059.4148	-0.2616	2045.2715	37069.4648	1694.9523	0.026258	1989.7706	-0.12322	2213308.5	-1.3154	276.4239	179.8531	179.3394	238.4193	236.8351	4291.5474	210.767	0.45665	228.184	312404.75
024	2017-11-30t1342	1512071389.23	larva	38.6519	-49.2485	-205.2501	281.6568	27.4133	5972.9172	18853.6598	110945.6399	2360.7979	-0.63913	1300.7803	0.94531	1284.4103	1.2155	2219.2031	-0.64374	2192.043	84329.7188	1931.2072	-0.10149	2146.1221	-0.39331	4883129	-1.2036	279.241	181.5015	180.7042	239.6457	237.4495	9106.5381	214.7981	0.38927	228.9121	681356.56
024	2017-11-30t1713	1512084037.11	larva	42.1652	-45.7352	-201.7368	343.4894	32.4881	7900.9383	24942.3747	158711.1213	3297.0798	-0.40503	1253.8959	0.42831	1172.9905	0.61477	2951.2485	-0.34339	2912.7238	147562.4219	2179.3395	-0.16484	2724.3369	-0.17803	6191738	-1.3017	320.0614	176.2026	175.4172	239.1165	234.993	11955.8262	211.2062	0.30785	226.9593	870088.44
024	2017-11-30t2059	1512097571.8	larva	45.9248	-41.9755	-197.9771	244.6471	26.551	4955.5917	15676.7651	85304.906	3843.3774	-0.43429	1492.577	0.77021	1491.1725	1.2565	3174.5684	-0.53846	3071.1531	101586.1875	2157.942	-0.63517	2949.4863	-0.3786	4661318	-1.7642	285.4875	191.1235	190.2591	249.3047	246.4572	7977.7495	225.4232	0.37766	239.7334	596878.56
024	2017-12-01t0126	1512113636.15	larva	50.3871	-37.5132	-193.5148	451.2956	33.0028	12334.6982	38899.8952	284593.5773	5149.6895	-0.21854	1707.3428	0.96052	1724.4047	1.6033	4190.4429	-0.1859	4073.4854	322664.0938	3014.2295	-0.07095	3832.8018	-0.082314	13062880	-1.2302	273.6978	158.4407	157.7556	217.279	213.7645	16730.4824	193.1191	0.039081	207.9655	1212229.8
024	2017-12-01t0459	1512126370.56	larva	53.9245	-33.9759	-189.9775	482.2213	34.5189	13332.5766	42029.4725	315601.2569	5741.009	-0.25124	1692.6223	0.55259	1557.1261	0.90613	4447.8364	-0.34407	4355.1489	369170.4062	3252.8682	-0.19597	3983.2915	-0.32805	13982753	-1.4438	437.4772	170.9111	170.324	235.6944	230.1963	19562.6387	206.7193	0.13196	223.9592	1411896.8
024	2017-12-01t0859	1512140769.81	larva	57.9243	-29.9761	-185.9777	382.699	31.2427	9771.3207	30831.7193	213139.7578	5851.351	-0.48041	1776.9375	0.41328	1657.5934	0.9443	4299.6162	-0.79716	4228.395	262276.5938	3191.101	-0.68891	3889.6064	-0.77244	10807334	-2.0362	434.0985	198.4316	198.0861	266.4532	257.1914	16253.6484	233.7723	0.39903	249.6418	1206861.1
024	2017-12-01t1311	1512155842.67	larva	62.1112	-25.7892	-181.7908	500.8983	42.4911	16845.4821	53175.8029	481393.3168	7956.489	-0.028855	1507.6063	-0.77352	1421.962	0.086581	5759.0254	-0.24433	5650.8479	598938.625	2945.2033	-1.3433	5049.5077	-0.28496	15615786	-1.931	319.5108	187.6508	186.6924	254.4333	249.7406	26461.0664	226.4023	0.31988	245.7177	1943687.4
024	2017-12-01t1659	1512169484.3	larva	65.9005	-21.9998	-178.0014	486.7316	43.9868	16399.4077	51794.8269	472520.7591	9748.697	0.31903	1833.3446	-0.14315	949.4579	-1.3093	7603.2725	0.51428	7506.6748	767930.5	4597.0299	0.022515	6377.4579	0.32444	18456280	-1.9756	297.2902	160.1167	159.0031	239.9729	236.0298	24237.2598	209.2962	0.091164	229.6657	1611894.9
024	2017-12-01t2158	1512187463.58	larva	70.8948	-17.0056	-173.0072	555.3333	41.6467	19728.0134	62260.3685	587891.13	7466.5063	-0.65963	2089.975	0.18392	1821.0032	0.7012	6472.5283	-0.51541	6403.0137	783175.9375	4444.3242	-0.55734	5712.0991	-0.50705	25290788	-1.8068	345.1698	200.0115	198.981	277.4948	273.4523	33576.8711	242.6422	0.62824	263.1842	2420339.5
024	2017-12-02t0059	1512198282.12	larva	73.8999	-14.0004	-170.002	497.8488	30.2435	11856.7725	37358.2675	236469.7638	12121.241	0.60978	3790.3345	4.6102	3785.4437	5.3176	10786.4502	1.6457	10756.6309	808983.75	6876.4231	1.5273	10031.7317	2.1096	28063636	-1.8071	352.9496	191.0154	191.4493	266.9544	260.4715	20021.5801	236.3951	0.56401	255.0834	1414278
024	2017-12-02t0459	1512212681.97	larva	77.8999	-10.0005	-166.0021	700.4164	46.7272	27043.0807	85236.7826	878548.1628	12406.1455	0.51208	2716.6501	1.3562	1583.286	-0.13704	10347.0215	1.1532	10206.8906	1717605.5	7001.4979	1.3157	9454.3807	1.4484	44930676	-0.89708	383.9256	169.4218	170.6996	252.9978	247.5916	41997.6328	219.5031	0.225	239.144	2802067.5
024	2017-12-02t0943	1512229716.19	larva	82.6316	-5.2687	-161.2703	699.7129	45.3103	24747.4575	77948.8005	751050.6758	15210.807	1.1681	3449.735	2.9435	2984.1194	2.9003	12232.9023	1.9039	12078.4829	1859401.125	8685.1665	2.5257	11354.3671	2.3799	52377330	-0.67743	544.4286	196.9749	195.7371	273.5808	267.4939	41584.2812	241.3593	0.78722	260.9498	2990669.5
024	2017-12-02t1259	1512241482.5	larva	85.9	-2.0003	-158.0019	815.4686	53.0597	32384.5543	101972.0357	1094477.5835	14304.965	0.80409	2803.9248	1.0985	1292.1503	-0.96026	11584.1436	1.4292	11402.6035	2293660.5	8403.3273	2.0703	10644.4945	1.7734	55475652	-0.64312	443.2879	160.7066	158.2056	260.9373	255.3591	51665.5781	220.774	0.14296	245.7432	3179581
024	2017-12-02t1659	1512255884.86	adult	89.9007	2.0003	-154.0013	771.8153	53.7422	32928.315	103827.556	1213726.872	18396.645	1.9093	2623.269	0.47456	1251.8665	-1.087	13541.3359	2.3537	13240.9727	2721808.5	8692.6361	2.1209	12325.1724	2.6571	52709344	-0.99276	410.4792	139.4912	138.0125	224.5826	216.7311	45141.0977	188.3992	-1.0937	209.3649	2802796.8
024	2017-12-02t2126	1512271944.93	adult	94.3618	6.4615	-149.5401	959.3196	61.7934	42962.5607	136101.5437	1630679.9985	12352.976	0.066848	2002.8921	-1.1411	609.8394	-2.4541	9425.5039	0.080923	9057.4839	2469482	6442.6019	0.02036	8298.459	0.047683	52363612	-1.1446	458.5478	134.7372	130.3245	234.6752	227.0536	61484.8906	189.6785	-1.2052	216.5875	3522569.2
024	2017-12-03t0059	1512284692.87	adult	97.9029	10.0026	-145.999	812.9524	53.2616	35492.7936	111787.6202	1319956.1659	12657.391	0.12224	2399.3848	-0.22251	1856.4109	0.18544	9880.6143	0.28283	9714.5996	2144093.25	6229.9893	-0.21783	8762.1121	0.27652	51908292	-1.2335	344.8712	207.8816	206.2523	289.0135	284.2021	62715.9219	252.5802	0.80907	274.7766	4497310.5
024	2017-12-03t0459	1512299106.61	adult	101.9067	14.0064	-141.9952	726.5105	57.5409	34302.6126	108242.7213	1370802.1227	13800.923	0.43696	2582.7012	0.18196	1334.5383	-0.87651	10224.6318	0.44383	9878.2246	2136948	7453.0905	0.75543	9255.2076	0.53232	53875148	-1.1592	408.0598	158.1226	152.8686	272.953	267.5821	57047.1719	233.4324	0.012498	258.4926	3298438
024	2017-12-03t0911	1512314230.85	adult	106.1079	18.2075	-137.794	866.8906	54.1207	37278.5565	117439.1652	1380238.7199	10616.507	-0.53224	1897.4219	-1.3395	901.1557	-1.7085	8255.7617	-0.61929	8136.9641	1882313.75	5702.3337	-0.6843	7564.1953	-0.51228	43117016	-1.8219	385.955	139.8998	137.2626	229.7015	224.2791	52371.9375	188.0225	-1.6037	215.2548	3179083
024	2017-12-03t1259	1512327883.09	adult	109.9002	21.9998	-134.0018	891.0906	60.4159	42954.945	135395.037	1759285.9461	11818.537	-0.17327	1511.6669	-2.1019	587.2084	-2.2745	8937.499	-0.24391	8726.2368	2341624.75	5036.1646	-1.1742	7838.9324	-0.33579	39511948	-2.0093	455.628	144.4437	142.6505	235.0342	227.0127	61578.9609	192.2428	-1.5684	216.9703	3775469.5
024	2017-12-03t1759	1512345896.26	adult	114.9038	27.0035	-128.9981	841.4352	53.4646	35653.6587	112267.696	1310097.5338	11523.936	-0.25773	1667.2144	-1.6134	793.7865	-1.737	8722.9346	-0.33023	8542.979	1901599.75	4836.3651	-1.2386	7572.1541	-0.46023	36251908	-2.1343	494.2079	159.9709	158.4249	276.405	270.4126	60256.2852	226.0609	-0.6894	258.7531	3478407.5
024	2017-12-03t2059	1512356684.55	adult	117.9006	30.0002	-126.0014	815.6368	53.1077	36045.9915	113617.592	1324986.5227	7812.113	-1.3636	1509.9585	-1.8499	1007.3879	-1.225	6141.0005	-1.6406	6055.8391	1351020.125	3456.9632	-2.2238	5281.3221	-1.77	33136040	-2.2662	472.4287	220.7595	218.687	322.4996	316.9867	70949.9062	274.8391	0.60883	306.4534	4844566.5
024	2017-12-04t0059	1512371083.88	adult	121.9004	34.0001	-122.0015	732.9491	58.4431	34510.5456	108856.6345	1380068.4834	12077.486	-0.074881	1811.2415	-1.0821	886.1311	-1.3703	9217.5566	-0.017103	9071.8301	1944904.375	5186.1538	-0.81197	7858.3902	-0.21546	38045130	-1.8781	455.5391	228.5768	225.9651	334.5619	329.5322	70592.5625	284.3822	0.6674	316.5162	4801255.5
024	2017-12-04t0543	1512388127.06	adult	126.6346	38.7343	-117.2673	731.7918	54.0927	31816.7379	100280.8356	1165203.3607	9690.912	-0.75316	1732.2782	-1.0814	1043.9131	-0.91052	7663.2656	-0.74096	7530.9385	1494336.75	4775.9895	-0.99132	6684.576	-0.80846	33626984	-2.0103	401.6142	191.7128	187.9685	327.9505	322.3932	63950.3438	262.7259	-0.11927	307.2838	3721529.8
024	2017-12-04t0859	1512399884.76	adult	129.9006	42.0003	-114.0013	814.2659	55.7385	36838.2473	116075.8065	1409030.9719	9005.337	-0.92614	1563.9872	-1.3083	826.4745	-1.2822	7185.769	-0.92846	7008.7622	1616798	4278.0732	-1.2583	6260.1289	-0.98189	35075540	-1.824	402.2977	233.3072	230.8521	340.572	335.8945	76628.6953	289.613	0.39145	322.7609	5232380.5
024	2017-12-04t1259	1512414293.67	adult	133.9031	46.0028	-109.9988	511.7083	81.5716	28169.4251	90000.7863	1337789.1085	9802.452	-0.66718	1656.0165	-0.97964	861.9836	-1.0982	7845.3716	-0.55272	7690.7065	1341558.5	4778.2159	-0.78682	6955.1271	-0.52738	28293042	-2.0895	565.9722	238.5742	236.4872	352.3133	343.1724	60245.5781	297.8581	0.38435	330.8575	4076040.5
024	2017-12-04t1727	1512430387.38	adult	138.3736	50.4733	-105.5283	814.0343	52.4045	36219.587	114111.271	1348653.2796	7879.499	-1.1608	1269.007	-1.6109	647.5491	-1.4648	6315.7773	-1.207	6233.5347	1395786.75	3748.1381	-1.3831	5746.1822	-1.0834	28023480	-1.9548	386.4643	160.2871	155.5636	274.2562	268.675	60610.6172	228.1894	-1.281	256.1349	3539621
024	2017-12-04t2059	1512443083	adult	141.9002	53.9998	-102.0018	704.6692	50.8229	29598.5412	93326.8205	1061443.5544	7171.944	-1.3177	1521.16	-0.98717	984.4711	-0.61301	6087.0854	-1.251	6028.9282	1101762.5	3891.1192	-1.1847	5641.0787	-1.0648	27467586	-1.8724	391.675	184.5307	181.8966	323.2994	319.5109	58517.1875	263.6722	-0.66588	302.5795	3332070.8
024	2017-12-05t0059	1512457485.25	adult	145.9008	58.0004	-98.0012	798.7565	55.4245	34912.652	110040.1551	1286322.052	6375.493	-1.4931	1208.0156	-1.5148	598.6791	-1.4355	5485.1597	-1.4561	5411.311	1168339	3337.4484	-1.4651	5009.7562	-1.3116	25701740	-1.8519	413.6651	160.6527	156.4557	293.0841	286.8238	62426.9141	225.8418	-1.4989	270.1339	3418047.5
024	2017-12-05t0511	1512472606.77	adult	150.1012	62.2009	-93.8007	820.9592	55.0506	36525.0572	115071.6462	1373095.9072	5826.932	-1.6012	1298.6779	-1.2127	780.7565	-0.9123	4863.5962	-1.6655	4802.9272	1084582	3402.5606	-1.314	4448.7239	-1.5181	28894284	-1.5419	433.9237	224.9796	227.3909	373.0661	367.7787	83193.7344	310.2693	-0.12338	353.4636	5005571
024	2017-12-05t0859	1512486285.9	adult	153.901	66.0006	-90.001	734.0049	52.8663	31232.8196	98411.0884	1127893.4338	6281.578	-1.4447	1257.2615	-1.2053	771.2999	-0.86187	5178.2285	-1.4528	5102.8945	989041.6875	3192.5011	-1.3724	4790.5764	-1.2668	23950830	-1.7285	402.9067	176.7712	178.3717	323.0826	314.9076	61708.7695	259.7822	-1.0776	299.0748	3367491.8
024	2017-12-05t1359	1512504279.14	adult	158.8991	70.9987	-85.0029	751.0274	58.2909	35112.0378	110722.7535	1389582.0413	5862.179	-1.5196	1309.3541	-0.9853	823.5337	-0.63368	4627.8047	-1.6238	4554.1025	990350.1875	3250.8606	-1.2292	4234.1504	-1.47	27967804	-1.3658	507.8157	260.6916	256.3533	399.124	391.6603	85412.5391	330.5591	-0.15165	374.4965	5568373
024	2017-12-05t1731	1512517044.56	adult	162.445	74.5447	-81.4569	550.4876	112.5534	33763.5147	110205.8649	1881257.6366	4891.225	-1.7643	1323.3641	-0.88869	868.1872	-0.4477	4272.5742	-1.7368	4222.2949	875877.75	3121.3713	-1.2631	4009.1435	-1.5363	27044270	-1.346	438.2328	265.8563	263.1668	381.4027	376.1216	78187.5469	330.1192	-0.2767	365.8902	5433038.5
024	2017-12-05t2059	1512529486.3	adult	165.9011	78.0007	-78.0009	559.979	118.164	34998.6702	114781.5324	2003719.8649	4816.864	-1.7607	1279.3292	-0.9257	857.5277	-0.41319	4095.3267	-1.7739	4040.9727	868209.25	2923.5284	-1.3506	3753.8346	-1.6203	27088516	-1.2635	454.3503	266.6439	263.6328	389.6779	383.4703	82611.7109	330.2312	-0.37653	369.473	5645917.5
024	2017-12-06t0143	1512546554.73	adult	170.6423	82.742	-73.2596	562.2223	116.5741	35226.9731	115111.0845	2007882.8977	4465.986	-1.8272	1249.8083	-0.92469	841.8604	-0.38602	3864.1938	-1.8291	3824.5845	826937.5	2825.3516	-1.3589	3583.7556	-1.651	26623418	-1.1979	476.7904	270.6124	267.3426	397.8722	392.65	85144.6562	337.7976	-0.40943	379.534	5764585.5
024	2017-12-06t0512	1512559064.83	adult	174.1173	86.217	-69.7846	563.9224	89.8294	28897.1788	93500.0054	1287987.1027	5105.254	-1.6156	1149.1505	-1.139	798.3138	-0.48256	3848.5688	-1.7973	3765.4181	677348.125	2716.0769	-1.4016	3452.3427	-1.6818	20196320	-1.5789	522.9985	261.2006	258.2706	394.9194	390.4561	69505.8125	326.8638	-0.60937	373.1106	4590601.5
024	2017-12-06t0859	1512572688.16	adult	177.9016	90.0012	-66.0003	583.7547	86.919	28633.7707	92670.8876	1210464.8832	4655.9326	-1.715	1125.7551	-1.1664	784.1148	-0.49458	3755.2585	-1.8098	3693.3577	657170.25	2629.1246	-1.4311	3374.1031	-1.6842	19627540	-1.5764	484.9559	260.5926	257.4323	400.5932	395.126	70103.8125	328.5276	-0.66692	380.3385	4543432.5
024	2017-12-06t1327	1512588823.46	adult	182.3836	94.4833	-61.5183	520.4108	90.244	26663.3163	86045.8505	1191802.4097	4181.638	-1.8179	1140.8464	-1.0832	790.975	-0.42494	3312.6074	-1.9958	3240.7651	539955	2540.3912	-1.4559	3064.0005	-1.8115	18513656	-1.6079	488.4331	264.3105	259.5837	420.0024	413.2146	68460.3906	338.7522	-0.6487	394.6548	4289231.5
024	2017-12-06t1801	1512605249.27	adult	186.9463	99.046	-56.9556	520.8297	88.3135	26264.475	84819.4067	1147266.0148	4169.3564	-1.7854	1128.3287	-1.0867	774.2412	-0.45371	3274.7104	-1.9781	3214.9489	523953.6562	2519.5473	-1.4339	3032.4222	-1.7883	18051004	-1.6099	509.527	267.4222	261.8461	439.2923	435.4154	70286.7656	347.4371	-0.64779	414.5918	4278221
024	2017-12-06t2109	1512616505.01	adult	190.0729	102.1726	-53.829	530.0554	91.3799	26090.1888	85085.5691	1107412.3482	4232.785	-1.7422	1120.5603	-1.0908	762.1243	-0.48057	3287.2449	-1.9462	3217.9191	525959.1875	2525.8471	-1.4038	3047.2745	-1.7536	17856128	-1.6059	560.5186	268.0442	261.0188	457.192	447.4571	73150.7188	355.6988	-0.6241	427.3362	4271284
024	2017-12-07t0144	1512632992.9	adult	194.6529	106.7526	-49.249	312.9626	107.5247	24267.507	81432.9087	1695379.5126	4978.9077	-1.4788	1322.4694	-0.42549	1019.4073	0.59713	3850.2769	-1.6124	3747.5635	565990.6875	2561.5208	-1.3379	3494.2345	-1.4484	19345082	-1.4486	577.4873	291.5971	285.0455	459.7783	451.8662	67587.4062	381.9782	-0.44926	432.2693	4265482.5
024	2017-12-07t0511	1512645452.83	adult	198.114	110.2137	-45.7879	334.2377	109.4451	25812.9012	86280.3651	1817308.8274	4461.9756	-1.6109	1247.3568	-0.63059	900.666	0.15346	3600.3894	-1.719	3534.3171	561660.75	2499.3927	-1.3709	3269.3002	-1.5563	19452530	-1.4155	559.1972	291.3938	283.3184	477.6041	471.0434	74506.2422	389.2573	-0.4437	450.1895	4544286
024	2017-12-07t1000	1512662747.85	adult	202.9182	115.0178	-40.9838	322.1719	106.5668	25391.9683	85295.0884	1810874.0042	4243.3423	-1.6424	1241.8844	-0.60212	917.9534	0.29232	3461.6843	-1.7605	3388.8418	533099.375	2454.2469	-1.3828	3135.0482	-1.6023	19009524	-1.4313	556.5137	295.8141	286.3841	494.852	489.8452	76207.2109	399.967	-0.42984	462.7967	4528027
024	2017-12-07t1340	1512675992.57	adult	206.5973	118.6969	-37.3047	303.937	103.546	22142.299	73609.6944	1455392.6476	3982.3938	-1.6971	1313.1299	-0.30443	993.0349	0.69857	3552.7515	-1.6849	3535.2848	476068.6875	2562.248	-1.2525	3301.1162	-1.4683	17544728	-1.5753	544.3872	300.5205	292.1365	475.1911	468.2441	63675.6133	405.4696	-0.44492	451.864	4015255
024	2017-12-07t1659	1512687897.24	adult	209.9041	122.0038	-33.9978	446.5953	96.7346	25630.5761	83577.9344	1316734.4265	4175.336	-1.6096	1164.6642	-0.82508	851.5681	0.075475	3195.092	-1.8647	3127.1051	498434.3438	2295.3563	-1.502	2904.3655	-1.699	18103540	-1.5155	660.3674	296.6141	284.8148	528.9631	523.4901	82518.25	408.4942	-0.47614	491.0803	4610569
024	2017-12-07t2059	1512702293.96	adult	213.9032	126.0029	-29.9987	431.869	98.7849	26011.052	84884.8456	1403906.1421	3843.8416	-1.6852	1142.7109	-0.88772	859.2211	0.16606	3045.6665	-1.9264	2977.8635	481215.3125	2197.0869	-1.587	2744.2419	-1.7772	17996554	-1.5447	592.5394	299.7469	289.4835	506.783	498.2947	80071.7188	404.8298	-0.58178	473.2195	4720713.5
024	2017-12-08t0059	1512716688.92	adult	217.9018	130.0015	-26.0001	437.509	96.784	26386.538	85760.1677	1418845.0002	3900.617	-1.6343	1128.444	-0.92953	862.8205	0.24393	2962.4141	-1.9519	2915.7833	473986.25	2227.1352	-1.5393	2649.2103	-1.8153	18006580	-1.5885	634.5576	301.8613	290.2234	533.6292	528.4515	85380.6719	412.4371	-0.58012	487.4357	4816800
024	2017-12-08t0459	1512731089.09	adult	221.9018	134.0015	-22.0001	432.6018	97.9164	26226.6135	85405.2352	1423019.486	3857.8813	-1.615	1113.7609	-0.98493	857.1302	0.27604	2893.77	-1.9696	2829.4888	460109.4375	2155.2711	-1.6063	2594.1009	-1.828	17655338	-1.7531	644.6385	304.1689	292.6115	523.9744	518.5004	83311.9219	418.5564	-0.59211	487.1809	4821686
024	2017-12-08t0859	1512745487.68	adult	225.9015	138.0011	-18.0005	428.5884	98.0497	25950.294	84640.0053	1409170.1642	3712.5476	-1.6295	1109.6624	-1.0031	851.3555	0.3107	2875.3533	-1.9574	2788.4264	454305.8125	2143.1231	-1.6102	2592.9941	-1.8038	17427248	-2.08	640.5887	308.5546	295.4442	534.5931	525.4826	84465.7109	429.4878	-0.55945	498.1196	4845850
024	2017-12-08t1259	1512759894.4	adult	229.9033	142.003	-13.9986	431.4814	94.6036	24829.8868	80809.8296	1281781.5146	3580.911	-1.6394	1100.6786	-1.0624	826.3384	0.21704	2851.4573	-1.9483	2799.6042	430570.0625	2115.2955	-1.6368	2563.0463	-1.8003	16557508	-3.6071	581.1202	310.5561	297.8176	514.4611	510.948	77683.6172	435.9356	-0.56819	493.2854	4671695.5
024	2017-12-08t1659	1512774298.61	adult	233.9045	146.0041	-9.9974	427.351	98.8986	24963.4933	81894.4119	1303450.9791	3607.1953	-1.595	1086.8625	-1.1828	810.0668	0.16962	2817.563	-1.9455	2752.839	428269.5625	2102.7928	-1.6494	2542.6936	-1.7908	16435536	-161552.39	586.6047	312.651	298.9188	525.0032	518.8836	79800.4922	440.3287	-0.59557	500.0965	4727908.5
024	2017-12-08t2059	1512788690.57	adult	237.9023	150.0019	-5.9997	426.4741	95.1611	24657.9293	80432.3299	1276907.9287	3518.4038	-1.5895	1088.2465	-1.2556	805.9716	0.21342	2814.6033	-1.9232	2749.5907	422190.5	2136.8323	-1.6037	2570.1749	-1.7458	16262756	-146818.9615	636.3077	315.6062	299.5353	540.7678	533.5973	81115.1719	450.7431	-0.56776	515.9602	4716419
024	2017-12-09t0059	1512803088.98	adult	241.9018	154.0015	-2.0001	416.7504	96.3679	24472.4361	79948.6937	1285755.2161	3454.4736	-1.5751	1083.1194	-1.4842	791.5396	0.16828	2848.1816	-1.8769	2755.678	424379.0625	2160.5214	-1.5729	2590.0168	-1.7061	16053996	-132556.3727	627.6323	318.4033	301.3041	551.1613	546.1902	82123.0312	460.0024	-0.55058	526.5603	4719374
024	2017-12-09t0459	1512817489.85	dead	245.9021	158.0017	2.0001	413.1796	100.5051	23940.3945	78390.9329	1276275.9582	3421.5388	-1.5494	1075.1356	-2.2104	777.9033	0.11563	2930.3933	-1.7972	2906.9513	427837.4375	2180.6702	-1.5495	2659.8311	-1.6259	15594842	-123426.4824	661.2188	321.2666	302.1902	573.2706	566.065	83697.5078	466.8701	-0.55518	543.3239	4659972
025	2017-11-28t1808	1511914540.68	egg	-1.5002	-64.9389	-193.431	142.6798	27.2991	2709.6125	8633.1665	47166.7635	0	3439.6056	0	0.67097	0	0.48797					0	1.5247	0	2.0253	0	244512.6758	0	0	0				0	-0.12637	0	0
025	2017-11-28t2108	1511925342.12	larva	1.5002	-61.9385	-190.4306	140.1221	27.5698	2597.38	8284.3112	45184.4093	0	2944.4668	0	0.33649	0	0.16535					0	0.96691	0	1.248	0	216958.6724	0	0	0				0	-0.19217	0	0
025	2017-11-29t0059	1511939170.85	larva	5.3415	-58.0972	-186.5893	140.0735	26.5566	2601.6303	8288.9834	44331.2519	0	2128.7068	0	-0.07672	0	-0.21394					0	0.34568	0	0.49032	0	1.5075	0	0	0				0	-0.27891	0	0
025	2017-11-29t0526	1511955215.58	larva	9.7984	-53.6404	-182.1324	80.1762	27.2993	1419.8478	4663.427	24048.3583	0	-0.068971	0	-0.53869	0	-0.61678					0	-0.27789	0	-0.19457	0	0.31516	0	0	0				0	-0.38332	0	0
025	2017-11-29t0859	1511967972.07	larva	13.3419	-50.0969	-178.589	142.7117	27.1619	2658.5429	8467.7041	45586.5166	0	-0.55383	0	-0.89455	0	-0.91397					0	-0.71673	0	-0.6447	0	-0.17445	0	0	0				0	-0.46946	0	0
025	2017-11-29t1259	1511982373.51	larva	17.3423	-46.0965	-174.5886	142.7124	27.1391	2650.8049	8445.801	45710.4871	0	-0.90789	0	-1.2851	0	-1.2285					0	-1.1639	0	-1.0833	0	-0.57504	0	0	0				0	-0.57045	0	0
025	2017-11-29t1720	1511998075.82	larva	21.704	-41.7347	-170.2268	185.645	28.0567	3496.8877	11086.4495	61915.5246	1215.3019	-0.17186	842.5565	1.1615	856.8435	1.3219	1104.1152	0.40609	1098.1219	25394.6504	1013.1029	0.24158	1081.1406	0.01499	1867105.2	-0.56326	232.4716	161.6929	161.2056	210.2631	209.7735	4836.0518	191.8337	0.54869	204.1475	358311.47
025	2017-11-29t2059	1512011171.25	larva	25.3416	-38.0971	-166.5892	126.6235	20.5296	1855.1874	5901.3205	24763.9273	0	-1.3978	0	-2.0288	0	-1.7982					0	-1.9352	0	-1.8053	0	-1.1629	0	0	0				0	-0.78763	0	0
025	2017-11-30t0158	1512029157.19	larva	30.3377	-33.101	-161.5931	307.0314	35.1381	7866.7072	24903.2353	173951.9897	2182.2627	-0.18674	982.1462	0.75454	964.2635	0.92579	1960.8849	0.10514	1943.5139	98044.2422	1589.4663	0.24139	1876.7275	0.10328	4815463	-0.70399	373.7547	145.423	144.6414	201.5083	195.0948	10075.4141	176.3049	0.28425	191.1085	713008.9
025	2017-11-30t0520	1512041290.04	larva	33.708	-29.7308	-158.2229	360.012	43.236	12091.5794	38359.1975	342823.4223	2394.4333	-0.29853	1080.6732	0.74117	1038.4485	0.88096	2013.408	-0.28349	1947.9463	151005.5938	1643.0031	-0.032463	1860.1532	-0.25224	8040209	-0.45425	339.2458	168.692	168.2077	225.9215	221.2717	16944.1113	200.1303	0.3846	214.9647	1255068.8
025	2017-11-30t0859	1512054384.87	larva	37.3454	-26.0933	-154.5854	432.412	77.5979	17277.5603	55952.1318	615240.7319	2161.885	-0.67168	965.9734	0.017717	906.5962	0.19145	1905.2257	-0.80945	1878.9127	201953.9219	1502.9282	-0.60833	1783.6528	-0.67022	10229659	-0.39902	395.303	164.6556	164.3948	224.8656	220.4727	23835.7559	198.4368	0.29525	214.3629	1743702.8
025	2017-11-30t1342	1512071404	larva	42.0729	-21.3658	-149.8579	548.7529	47.2606	21486.6018	67891.2951	707015.9972	2569.044	-0.76486	1175.334	0.19341	1128.2141	0.49036	2252.696	-0.95728	2225.5963	297355.875	1888.0438	-0.55965	2124.0903	-0.77116	15446239	-0.15391	418.7862	175.6196	174.9856	237.8914	233.2153	31401.6719	210.12	0.29979	227.1163	2307993
025	2017-11-30t1713	1512084051.86	larva	45.5862	-17.8525	-146.3446	626.8438	47.299	24366.837	76935.5648	795108.0064	4068.1738	-0.30776	1189.5333	-0.12965	947.017	-0.27801	3308.9404	-0.39325	3245.8419	496341.0625	2493.9443	-0.15538	3061.1447	-0.24	17728804	-0.26658	391.5165	166.6952	166.3056	230.677	225.1754	34601.5469	203.6279	0.19847	218.9877	2484426
025	2017-11-30t2059	1512097586.52	larva	49.3459	-14.0929	-142.585	690.754	46.7421	26420.6269	83268.9066	845637.1942	3145.2488	-0.97026	1058.7347	-0.92063	982.1503	-0.42386	2723.8206	-1.2028	2700.0232	441258.9375	1997.385	-1.2104	2508.689	-1.1158	17123976	-0.70795	413.2661	155.7524	155.2609	218.2472	212.8268	35356.0469	190.659	0.027373	206.6788	2519139.5
025	2017-12-01t0126	1512113650.91	larva	53.8082	-9.6305	-138.1226	711.1863	53.8739	29569.0912	93382.3879	1022593.4148	7361.828	0.37072	1374.7692	-0.40121	1039.8201	-0.52049	5416.9375	0.34471	5316.3608	980465.6875	3368.2448	-0.048319	4821.982	0.35712	24821458	-0.41105	285.5057	146.6211	144.4928	228.9545	225.576	41440.7656	199.0189	0.056106	217.827	2647243.5
025	2017-12-01t0459	1512126385.26	larva	57.3455	-6.0932	-134.5853	884.1972	45.8505	36138.5195	113882.0453	1206590.9192	5716.3613	-0.49141	1615.8109	-0.015836	1149.5507	-0.40971	5157.4097	-0.18781	5124.3999	1139787.5	3858.0715	0.1133	4837.6331	0.00029013	35691650	0.20339	410.5128	150.4152	149.3132	225.7737	220.2321	49895.9766	192.188	-0.054936	213.0074	3322521.8
025	2017-12-01t0859	1512140784.43	larva	61.3453	-2.0935	-130.5855	929.5884	52.069	41177.4614	129741.7174	1529213.3932	7521.7085	-0.12585	1782.3374	0.10664	1288.1643	-0.23321	6229.1792	0.11324	6124.1353	1563524	4469.5949	0.34286	5596.3138	0.17651	44695676	0.52365	354.6047	132.9252	130.0255	211.2776	207.7493	53030.6836	179.3856	-0.25412	200.3418	3333366
025	2017-12-01t1311	1512155857.28	adult	65.5322	2.0935	-126.3986	793.4908	55.8637	35212.1406	111023.4246	1332476.1331	16696.514	2.5703	2405.7542	1.5446	1995.1859	1.4133	10829.4609	2.4133	10448.7744	2328334	6256.6425	1.7475	9286.4645	2.3718	51593804	0.62038	563.5444	172.9393	172.556	246.6424	241.5244	53028.1133	217.0485	0.2	235.3771	3708855.5
025	2017-12-01t1659	1512169499.16	adult	69.3216	5.8829	-122.6092	851.7495	59.7126	42726.0818	135005.3261	1771981.018	11369.853	0.61065	2365.4285	1.0776	1922.8031	1.027	9021.5762	1.0057	8785.4644	2345609.75	6194.9615	1.2762	8300.5376	1.3218	61389964	0.96287	542.6457	140.559	138.962	216.5297	212.28	56297.7266	184.5981	-0.321	204.5964	3647927
025	2017-12-01t2158	1512187478.27	adult	74.3158	10.8771	-117.615	848.8857	63.3129	43525.4032	137214.7675	1902274.8204	9203.41	-0.28875	2323.3477	0.56413	2196.2992	1.4575	6723.4214	-0.59517	6559.4199	1781706.625	5010.5762	-0.2796	6112.8457	-0.47408	61341024	0.50795	394.4597	189.6139	188.3433	265.7514	260.9666	70424.1172	231.8267	0.47877	253.5115	5006186
025	2017-12-02t0059	1512198296.84	adult	77.321	13.8822	-114.6099	924.0171	63.026	46662.0976	147074.3623	2011701.3648	15193.927	1.3651	2362.5737	0.45256	1754.1207	0.28149	11374.4902	1.728	11102.0552	3230355.25	6367.3379	0.76923	9714.2808	1.6529	66915176	0.64794	367.2536	163.0049	165.3062	251.397	247.1557	71396.75	217.4304	0.18198	238.8356	4616787
025	2017-12-02t0459	1512212696.7	adult	81.3209	17.8822	-110.6099	983.4617	63.8263	48787.3456	153591.1563	2103083.5118	9324.656	-0.53266	2644.146	0.9226	2354.4233	1.5149	8165.8013	-0.20525	8096.8032	2425243	6312.88	0.43374	7719.5953	0.1346	78367200	1.1096	337.4629	162.45	163.6665	258.4917	255.2132	76772.0234	222.1869	0.27455	246.4045	4814691.5
025	2017-12-02t0943	1512229730.93	adult	86.0526	22.6139	-105.8782	1056.4569	62.1119	51080.5936	160861.7134	2122986.8933	10383.386	-0.34787	2513.692	0.35959	2089.0806	0.79523	8370.583	-0.27853	8150.7666	2603251.25	6061.8615	-0.022577	7646.3993	-0.1042	77992320	0.81528	535.8981	185.5793	184.8275	275.0873	270.8249	85552.1406	234.0619	0.56405	258.8317	5757970
025	2017-12-02t1259	1512241497.18	adult	89.3211	25.8823	-102.6098	1100.4245	70.6362	57837.3442	182194.9935	2578691.9788	9493.033	-0.68971	2537.2483	0.28114	1716.2015	-0.079536	8427.7227	-0.35253	8370.7725	2966558.5	6641.2692	0.34458	7940.3616	-0.044465	89082780	1.3557	370.791	153.2842	150.2544	262.1199	257.9099	92266.2109	211.25	-0.28544	243.6299	5381809.5
025	2017-12-02t1659	1512255899.69	adult	93.3217	29.883	-98.6091	884.4169	62.1672	45259.4546	142635.3376	1942403.7231	12608.461	0.15112	2992.045	1.2627	2275.0187	1.0688	9532.0762	0.14674	9399.0664	2621321	7280.3945	0.76008	8836.2717	0.39468	82191470	0.75072	357.4205	201.3664	200.0415	291.2119	287.1601	80083.2656	248.9478	0.8722	275.0391	5531535
025	2017-12-02t2126	1512271959.74	adult	97.7829	34.3441	-94.148	964.4831	65.8188	49173.5564	155012.5728	2125178.7654	13400.49	0.34342	2901.0237	0.96184	2385.8661	1.2923	9717.6895	0.19585	9434.1514	2905589.25	6792.5344	0.25842	8793.7441	0.29742	86601360	0.92298	377.686	184.7875	183.0238	274.3368	270.8459	82026.7031	232.8131	0.1459	258.6393	5516275
025	2017-12-03t0059	1512284707.94	adult	101.324	37.8853	-90.6068	926.6651	64.9823	49995.7497	157650.572	2248435.6118	18280.18	1.7773	3029.7637	1.2156	2391.2229	1.3066	12995.46	1.9346	12593.8008	3937624.5	7616.2012	0.89639	11090.2896	1.6575	91792750	1.1761	423.3503	187.4513	183.5563	319.7365	312.3084	96880.1562	253.5647	0.70304	296.603	5679211
025	2017-12-03t0459	1512299122.13	adult	105.328	41.8892	-86.6028	959.5273	60.8904	48747.3837	153596.0171	2050927.8988	12254.938	-0.037169	2891.1047	0.88717	2610.8972	1.7935	8876.3828	-0.28986	8587.1665	2627409.25	6694.5396	0.11796	8041.0868	-0.22257	85550680	0.76035	368.4002	163.3807	161.2225	271.299	266.4108	80304.4922	224.0605	-0.41807	252.7427	4834597.5
025	2017-12-03t0911	1512314245.78	adult	109.529	46.0903	-82.4018	981.2009	66.248	52411.0842	165237.607	2327322.3649	7729.5903	-1.407	2374.8467	-0.21444	2159.0522	0.93696	6538.2271	-1.531	6460.2053	2079156.25	5047.7642	-1.1699	6037.8259	-1.4198	75479750	0.16116	401.4504	205.9293	203.8361	299.5829	295.9063	95267.3594	255.302	0.41036	282.5104	6545052
025	2017-12-03t1259	1512327897.88	adult	113.3212	49.8825	-78.6096	954.3752	67.1737	49651.4219	156583.1756	2200508.8556	14515.766	0.64426	2863.5728	0.90069	1838.9423	0.35575	10136.4736	0.40596	9838.8218	3061215	7193.8485	0.55739	9155.2171	0.46367	86202130	0.83026	447.6288	208.3422	204.98	316.6614	310.3462	95631.7344	266.4428	0.58951	299.1435	6271725
025	2017-12-03t1759	1512345911.17	adult	118.3249	54.8862	-73.6059	863.682	65.2339	48378.4812	152664.0789	2238738.0105	11217.4	-0.34165	2698.2505	0.66557	2242.9263	1.3282	8994.79	-0.16099	8829.0947	2635473.5	6560.7956	0.14801	8160.1855	-0.081492	79050650	0.48805	442.0037	205.9097	203.227	324.7472	318.0114	95150.9375	266.8297	0.35726	303.3188	6032537.5
025	2017-12-03t2059	1512356699.46	adult	121.3217	57.8829	-70.6091	1000.829	64.9401	52245.1449	164555.8629	2318785.3999	10363.878	-0.58534	2591.3298	0.517	1842.5031	0.59329	8781.043	-0.24462	8626.96	2783590.5	6685.9042	0.29316	8157.4134	-0.052377	82085550	0.72537	403.109	169.6377	166.2712	315.113	310.8179	99890.8125	249.1385	-0.2626	296.8378	5373614.5
025	2017-12-04t0059	1512371098.88	adult	125.3215	61.8828	-66.6093	1008.7697	62.2851	50948.0368	160447.9493	2180010.5939	9670.276	-0.76866	2216.1846	-0.13785	1639.1158	0.29943	7271.2417	-0.95389	7051.5303	2254085	5241.014	-0.68972	6522.8977	-0.92577	68564320	0.013811	434.7206	205.4463	201.1876	330.6764	325.9553	102509.6719	273.9502	0.22984	313.4235	6356098.5
025	2017-12-04t0543	1512388142.14	adult	130.0558	66.617	-61.8751	1072.1316	64.6629	56354.6138	177513.7983	2459674.5041	10528.242	-0.48882	2039.2122	-0.3368	1691.1422	0.5737	8079.998	-0.49164	7860.9565	2763359.25	5427.35	-0.42819	7326.7307	-0.39272	69700270	0.21431	407.8046	150.2156	144.041	313.7886	308.0487	107315.6875	224.0979	-1.1769	286.0237	5134368.5
025	2017-12-04t0859	1512399899.77	adult	133.3218	69.883	-58.6091	1045.0511	70.6492	59098.1181	186353.646	2823569.4565	13593.71	0.39721	2021.7313	-0.25972	1353.8455	-0.042704	9220.0137	0.09597	8792.437	3300765	5599.4771	-0.22011	8049.6013	0.054095	72353720	0.46444	564.1409	236.4148	231.9897	405.3093	397.6734	145100.7188	319.1511	0.8914	372.5929	8460813
025	2017-12-04t1259	1512414308.87	adult	137.3243	73.8856	-54.6065	980.3664	68.4587	56654.2981	178844.8102	2705464.0331	15022.383	0.8073	1875.0659	-0.41903	1288.7921	-0.056139	9211.2607	0.14011	8880.9268	3159462.5	5521.4562	-0.16976	7823.8074	-0.0013779	64288510	0.11685	481.2267	182.9041	175.9943	368.7368	360.6596	126476.7031	277.8952	-0.20602	340.4118	6271049.5
025	2017-12-04t1727	1512430402.37	adult	141.7947	78.356	-50.1361	1111.6576	67.8614	58391.8864	183812.5263	2693024.2883	8559.939	-0.94	1753.9935	-0.51549	1347.2062	0.22258	7629.5874	-0.53352	7610.6445	2708503.5	4949.7621	-0.44961	6971.5845	-0.36995	62140484	0.13443	514.638	158.3633	151.1045	334.6324	322.8712	118794.4844	239.8692	-1.1318	295.2338	5610496.5
025	2017-12-04t2059	1512443097.77	adult	145.3212	81.8825	-46.6096	1042.1315	75.7143	59214.3098	186690.0195	2833303.0008	13185.777	0.34592	1877.9143	-0.14546	1185.5293	-0.044655	9279.8115	0.28902	8869.2881	3331452.5	5040.184	-0.29199	7491.5787	-0.032132	67317590	0.54997	507.7905	225.1607	219.7261	387.1686	377.6886	138993.5156	297.9063	-0.14142	352.1958	8071337
025	2017-12-05t0059	1512457500.22	adult	149.3219	85.8832	-42.6089	1089.4467	65.7276	61109.1749	192580.1961	2841230.0405	14602.499	0.76103	1967.4764	0.17397	1155.0895	0.001643	10482.5137	0.91041	10147.5254	3889012.75	6011.5837	0.49458	8970.5615	0.81141	72841880	1.0083	538.8188	247.057	240.231	428.7834	419.9315	159078.6562	338.6972	0.40951	397.1421	9146790
025	2017-12-05t0511	1512472621.68	adult	153.5223	90.0836	-38.4085	968.8982	67.0128	52585.7764	165674.5826	2408698.6861	12115.948	0.13234	1927.5903	0.22777	1342.8555	0.61168	9228.0312	0.41034	8989.8584	2943742	5592.6106	0.31673	8137.9506	0.46524	61399536	0.4825	486.5009	208.1552	207.8047	405.7182	400.7163	129424.1094	313.0388	-0.21419	380.111	6630368
025	2017-12-05t0859	1512486300.83	adult	157.3221	93.8833	-34.6088	1042.7819	66.6405	56877.9621	179124.3987	2634587.1881	13874.199	0.65797	1969.4916	0.44243	1275.7944	0.56111	9690.8799	0.70089	9304.3359	3343353.5	5699.0253	0.49846	8448.7482	0.71009	67858830	1.0074	601.1277	265.6564	254.1735	471.2113	464.0204	162567.9062	378.4546	0.60661	442.9538	9153192
025	2017-12-05t1359	1512504294.22	adult	162.3202	98.8815	-29.6106	599.686	67.6984	27632.2656	89166.5574	1114107.2185	14832.368	0.99934	1529.1367	-0.41411	874.0018	-0.43312	8793.7578	0.38871	8015.9102	1486145	3883.5596	-0.70156	6164.2552	-0.39062	25749134	-1.4296	587.0052	277.1277	262.7631	500.4925	495.4519	84583.2344	395.7008	0.58331	471.8617	4666553.5
025	2017-12-05t1731	1512517059.66	adult	165.8662	102.4274	-26.0646	484.842	67.6173	25413.5442	81389.626	1126093.211	6736.0234	-1.2208	1637.7557	-0.066843	1036.0792	0.12484	5417.8052	-1.1441	5304.7046	839759.8125	3909.205	-0.60658	4936.7667	-0.98314	25293500	-1.3797	600.3019	289.4226	271.7749	515.5895	510.815	79916.3828	434.0671	0.89748	493.2499	4469843
025	2017-12-05t2059	1512529501.36	adult	169.3222	105.8835	-22.6086	931.0502	66.9232	50793.8616	160082.8564	2326630.6417	14867.235	1.131	1895.0026	0.65522	1316.8193	1.0861	8980.4629	0.63075	8424.8975	2765982.5	4991.8333	0.29785	7547.6278	0.50022	58313020	0.87339	759.529	297.3403	281.6476	559.0982	549.1869	172202.25	438.4798	0.79343	509.9137	9149756
025	2017-12-06t0143	1512546570.03	adult	174.0635	110.6248	-17.8673	628.7629	88.1684	35242.1099	113418.1266	1715183.9122	15086.572	1.2777	1912.4824	0.84723	1264.7476	1.0715	9530.9521	1.0073	9205.2622	2039623.75	5100.8709	0.50362	8007.3707	0.85876	40883136	-0.14502	706.3544	314.5196	289.7495	564.6365	555.0706	120832.2031	478.163	1.0524	535.9623	6723486
025	2017-12-06t0512	1512559080.09	adult	177.5385	114.0998	-14.3923	625.1421	74.3109	35511.5154	113013.8456	1731336.3769	12951.468	0.70953	1743.2526	0.48884	1298.2563	1.2765	8220.3506	0.42646	7830.7458	1775595.75	4405.0661	0.01505	6714.6851	0.19905	37528740	-0.2923	781.7653	318.4137	295.7196	597.8237	585.8808	129129.9062	492.2608	1.09	557.1227	6854811
025	2017-12-06t0859	1512572703.29	adult	181.3227	117.884	-10.6081	662.2218	75.9816	37872.2709	120170.762	1816234.0098	14553.39	1.2398	1824.1862	0.81351	1378.6574	1.6823	8561.8721	0.66793	8208.334	1969230.5	4647.9978	0.29603	7060.0644	0.46617	41857776	0.13386	746.5502	328.7221	307.8947	632.4379	620.7914	145460.7188	497.5324	1.0251	585.4488	7542856
025	2017-12-06t1327	1512588838.77	adult	185.8048	122.3661	-6.126	648.072	87.4179	34954.5251	112575.9999	1641309.1603	15246.375	1.5173	1714.0266	0.60698	1180.7738	1.0637	9061.3857	1.0002	8711.0547	1930075.25	4439.2227	0.20398	7196.2545	0.6235	36387070	-0.16869	735.3586	324.7246	300.1621	589.1334	578.4457	125485.4219	486.666	0.79773	552.5905	6893579
025	2017-12-06t1801	1512605264.44	adult	190.3675	126.9288	-1.5633	636.7396	78.1534	36639.8169	116274.7836	1829601.9914	14683.154	1.4255	1812.4713	1.0108	1391.27	1.9842	8754.3359	0.92076	8197.459	1943462.5	4555.2032	0.39025	6883.7402	0.52071	40164364	0.26094	805.5981	352.2748	332.5858	666.0479	653.9647	147862.625	535.0735	1.1756	615.9089	7806410
025	2017-12-06t2109	1512616520.33	dead	193.4941	130.0554	1.5633	660.9328	76.8861	34737.2813	111019.2606	1594842.9109	14155.849	1.3186	1648.5734	0.58232	1237.2625	1.4575	7321.9561	0.21693	6648.311	1544932.75	3994.1631	-0.054817	5758.26	-0.099582	34766764	-0.11342	786.2311	351.4448	321.5252	628.752	619.6505	132666.6562	539.2673	1.14	598.8014	7411620.5
026	2017-11-28t1808	1511914554.7	larva	0	-60.8458	-205.4378	164.2465	24.0324	2928.9128	9287.5121	46710.3939	0	3202.8212	0	0.50231	0	0.32339					0	1.2366	0	1.6097	0	231242.477	0	0	0				0	-0.15906	0	0
026	2017-11-28t2108	1511925356.11	larva	3.0004	-57.8454	-202.4374	155.5563	27.8264	2899.4565	9224.2511	50160.6763	0	2658.1956	0	0.17327	0	0.013173					0	0.71341	0	0.92766	0	4.0166	0	0	0				0	-0.2257	0	0
026	2017-11-29t0059	1511939184.98	larva	6.8417	-54.0041	-198.596	155.5553	25.3038	2632.3938	8356.7737	41914.2683	0	0.93087	0	-0.23415	0	-0.35354					0	0.12559	0	0.24142	0	0.95988	0	0	0				0	-0.31359	0	0
026	2017-11-29t0526	1511955229.76	larva	11.2986	-49.5472	-194.1392	152.8527	24.9437	2558.6861	8122.9989	40220.9983	0	-0.30786	0	-0.69052	0	-0.74488					0	-0.46912	0	-0.39345	0	0.084929	0	0	0				0	-0.41944	0	0
026	2017-11-29t0859	1511967986.27	larva	14.8421	-46.0037	-190.5957	113.652	25.7484	1975.3529	6351.4474	32168.1706	907.7002	0.33561	679.3683	1.3214	690.7142	1.3988	838.9838	1.741	825.7957	10906.7891	780.3335	0.67696	819.2027	0.4939	858042.1	-0.13057	416.1194	259.6625	270.089	365.6604	360.5572	4753.5854	333.4108	1.533	351.6173	327953.75
026	2017-11-29t1259	1511982387.6	larva	18.8425	-42.0033	-186.5953	244.1142	25.7689	4943.3905	15613.5748	87388.8042	1156.3755	0.071884	742.8017	1.1182	757.0487	1.2469	1078.1544	0.98932	1070.0778	34500.9414	968.0687	0.51319	1041.215	0.30382	2313084.5	-0.22021	315.0864	127.9873	127.6451	188.455	182.3538	6030.5615	160.0587	0.3983	177.3972	398552.56
026	2017-11-29t1720	1511998090.05	larva	23.2043	-37.6415	-182.2335	303.1371	28.3654	6755.5107	21323.3758	130313.0126	1484.0743	-0.091641	676.5302	0.44731	694.5242	0.64917	1280.5396	0.38167	1258.2371	55063.2031	1050.1943	0.13053	1216.4198	0.029843	2861046.2	-0.49967	196.386	113.2484	112.7616	166.8955	165.5608	7176.5054	146.3186	0.22585	159.4592	478927.44
026	2017-11-29t2059	1512011185.39	larva	26.8419	-34.004	-178.5959	248.7046	26.3984	5265.8111	16649.6283	97033.293	2170.6353	0.096395	1020.4174	1.2324	976.7845	1.2613	1929.532	0.60932	1891.6074	65604.0859	1573.8378	0.61451	1803.9252	0.39319	3374520.2	-0.68901	238.3402	156.0618	155.7756	215.0867	212.507	7312.9482	187.6308	0.42887	204.9915	516096.38
026	2017-11-30t0158	1512029171.98	larva	31.8381	-29.0077	-173.5996	453.3634	63.5505	15973.4111	51100.1954	497558.6565	2632.5571	-0.010574	943.2799	0.47979	815.2767	0.33767	2396.0503	0.381	2376.3232	237208.9844	1607.0099	0.10714	2193.4707	0.32659	9256405	-0.13456	408.9145	190.1573	173.5313	369.1218	364.836	36543.0547	310.6198	1.1984	351.2464	1866013.5
026	2017-11-30t0520	1512041304.81	larva	35.2084	-25.6374	-170.2294	464.2681	38.0967	13041.5969	41107.0149	317866.3597	4453.335	0.82594	1255.7227	1.1537	1212.7043	1.2906	3524.8057	1.0881	3436.0095	285509.25	2351.4107	0.90341	3096.7882	1.0089	10155029	-0.2577	260.0238	154.2945	153.9272	211.5382	207.6638	17134.5977	187.0294	0.2586	203.2927	1247779.2
026	2017-11-30t0859	1512054399.71	larva	38.8458	-22	-166.5919	553.5876	59.5726	22020.1628	69890.2191	743176.8854	5371.798	1.0206	1262.5526	0.8048	991.8512	0.32861	4120.5908	1.1469	4065.8176	556279.75	2747.7047	1.0811	3637.9378	1.1955	16983858	0.39563	437.7921	175.9272	164.2793	361.2131	357.3664	48763.7695	292.1068	0.97157	342.6079	2366572
026	2017-11-30t1342	1512071418.84	larva	43.5734	-17.2724	-161.8644	566.6194	38.843	17430.5967	54935.2359	455963.5954	2817.7224	-0.74526	1208.6141	0.1397	1131.9116	0.39269	2531.7896	-0.85431	2501.7437	273433.2812	2036.4776	-0.52869	2390.0076	-0.66263	12990185	-0.60546	287.1322	176.0082	175.6446	234.1793	230.5679	25291.3594	209.0737	0.2706	224.1456	1891736
026	2017-11-30t1713	1512084066.64	larva	47.0867	-13.7592	-158.3511	652.1116	43.407	24000.727	75662.3078	730728.4252	4554.15	-0.21074	936.5305	-1.0637	757.5634	-0.9155	3356.979	-0.50414	3278.5477	496832.9062	2070.3617	-0.8818	2951.4944	-0.50421	13778236	-0.85768	409.2428	123.3927	121.9558	194.6276	188.6128	28804.8867	163.7794	-0.16847	181.5299	1815354
026	2017-11-30t2059	1512097601.31	larva	50.8463	-9.9995	-154.5915	848.36	43.4105	29269.2626	92157.8679	858097.5917	4509.3506	-0.51321	1013.454	-1.2074	739.0467	-1.191	3702.7292	-0.594	3591.0743	666491.25	2479.6036	-0.7792	3313.8128	-0.57317	18211768	-0.75824	459.7559	114.8639	113.3727	186.8251	179.0027	33628.5117	151.0327	-0.35977	169.7775	2064104.2
026	2017-12-01t0126	1512113665.69	larva	55.3086	-5.5372	-150.1292	757.0791	52.1559	32169.1106	101355.7141	1150421.8082	10601.669	1.442	1393.6298	-0.4904	939.8078	-0.87748	6856.8745	1.1647	6572.103	1350804.25	3966.3251	0.46816	5771.351	0.94003	27352772	-0.33149	507.6206	128.6169	125.796	207.5878	203.8083	40894.7891	176.4708	-0.19282	196.5842	2524363.5
026	2017-12-01t0459	1512126400.07	larva	58.8459	-1.9999	-146.5918	855.304	53.7647	37339.6815	117677.5244	1348125.0164	6170.6226	-0.42608	1524.7277	-0.42993	1121.0034	-0.56089	5167.2036	-0.32019	5083.3162	1178122.375	3865.3652	-0.041725	4595.6384	-0.3241	34689080	-0.050863	355.1594	123.5572	121.6642	201.9299	196.6137	46040.0078	169.9829	-0.32065	188.6423	2811049.8
026	2017-12-01t0859	1512140799.16	adult	62.8457	1.9999	-142.5921	832.9625	60.103	40201.1383	126799.0419	1616847.1987	5197.366	-0.98315	1645.3376	-0.42978	1379.86	-0.059598	4444.9399	-1.0935	4395.6328	1089010.25	3503.6836	-0.82037	4129.8427	-0.99933	40193950	-0.0042787	331.8815	180.236	179.3124	246.4247	242.0654	60374.0586	217.1525	0.20276	235.3877	4402984
026	2017-12-01t1311	1512155872.04	adult	67.0326	6.1868	-138.4052	1054.2252	56.7188	49086.8756	154530.0591	1925707.2958	8751.53	-0.062766	1876.3025	-0.11262	1320.3815	-0.3967	7469.0142	0.33255	7403.4087	2233235.25	5157.509	0.48325	6814.3112	0.53103	56039530	0.80625	338.1856	130.4049	128.9291	206.7019	202.994	61803.875	176.1068	-0.39739	195.6645	3894801.5
026	2017-12-01t1659	1512169513.97	adult	70.822	9.9762	-134.6158	1102.9277	83.4163	56963.2014	180047.5775	2470431.3132	7895.8994	-0.52358	1817.1487	-0.57307	1132.4051	-1.0039	6467.6416	-0.51235	6337.675	2237804	4836.5898	-0.16863	5958.8184	-0.33703	62804292	0.93166	482.2896	171.5948	163.4476	387.5598	381.5468	134095.6875	274.6249	1.1637	364.525	5930658.5
026	2017-12-01t2158	1512187493.22	adult	75.8163	14.9704	-129.6215	863.8737	60.4828	43272.9055	136425.101	1810707.9678	14909.783	1.3621	2464.97	0.84189	1709.4454	0.23252	10682.125	1.451	10336.252	2809399	7179.8995	1.659	9363.5054	1.5425	64722716	0.62511	350.6424	171.5041	170.9289	246.1474	241.2429	64736.7578	215.0065	0.13725	234.2563	4503182.5
026	2017-12-02t0059	1512198311.61	adult	78.8214	17.9756	-126.6164	978.9557	67.7686	52879.0334	166766.5975	2387026.0273	16844.55	1.7923	2262.5054	0.09168	1462.3936	-0.44267	11767.5312	1.8747	11435.3262	3777377.5	6872.723	1.132	9945.047	1.7072	72529140	0.91814	315.5623	134.2904	129.4376	222.358	219.3431	71376.9141	189.6843	-0.49491	211.5499	4304946
026	2017-12-02t0459	1512212711.6	adult	82.8214	21.9756	-122.6164	910.7865	62.0846	48340.6114	152526.7674	2117755.36	9913.092	-0.39312	2314.4705	0.0068322	1912.493	0.48267	7502.3164	-0.62447	7249.0901	2205681	5464.16	-0.39807	6823.2553	-0.48133	67827870	0.33675	326.3752	164.5423	164.3947	249.1835	244.5911	73259.9531	215.471	0.052106	236.1111	4822075.5
026	2017-12-02t0943	1512229745.82	adult	87.5531	26.7073	-117.8847	941.3854	62.3224	46961.8999	148039.569	1958372.2258	10252.535	-0.4222	2553.2446	0.39752	2230.2722	1.0736	8385.7627	-0.32939	8208.1733	2398328.25	6113.7689	-0.040162	7582.2475	-0.19895	72869600	0.40882	475.4289	177.6676	175.8041	256.902	253.1132	73473.9844	222.9443	0.16798	244.254	5070632
026	2017-12-02t1259	1512241511.98	adult	90.8215	29.9757	-114.6163	641.5446	94.3974	34254.5982	110380.6276	1623133.6614	7778.9834	-1.2196	2366.1162	-0.18263	2126.2625	0.78965	6621.7998	-1.338	6512.4404	1377334.375	5259.9453	-0.90943	6163.2004	-1.1854	49198656	-1.2428	329.8823	192.1958	191.2783	263.485	260.3946	54804.8828	234.1743	0.45057	253.295	3996327.2
026	2017-12-02t1659	1512255914.65	adult	94.8222	33.9764	-110.6156	977.3741	60.0751	49106.5396	154824.6639	2054406.1534	11816.636	-0.093439	2639.7305	0.39267	2209.0685	0.93189	9154.4551	-0.074711	8992.2344	2737182	6482.2018	0.051204	8338.3806	0.068768	78669250	0.50242	351.2676	165.4423	164.1709	252.7281	248.3745	75312.9688	214.4633	-0.37112	238.9593	4930512
026	2017-12-02t2126	1512271974.62	adult	99.2833	38.4375	-106.1545	1051.3919	65.303	55496.4962	174871.0361	2477675.8608	10854.317	-0.42376	2540.1614	0.099896	2137.8074	0.77767	8417.2969	-0.52022	8228.2578	2836629	6354.4136	-0.12795	7724.248	-0.375	85440860	0.8237	381.7704	132.524	128.8168	220.015	214.5558	74145.0625	182.153	-1.6095	206.9536	4457578.5
026	2017-12-03t0059	1512284723.24	adult	102.8246	41.9788	-102.6132	688.8554	91.0926	40803.0899	130089.7579	2077242.4698	6760.6743	-1.6704	2382.4084	-0.26743	2101.3535	0.72496	6034.6045	-1.8117	5996.8447	1496581.875	5170.8802	-1.1238	5803.9439	-1.5703	58850256	-0.85082	337.7815	199.3676	197.8355	282.8098	277.9888	70136.8438	246.7907	0.41522	270.3069	4924778.5
026	2017-12-03t0459	1512299137.98	adult	106.8287	45.9829	-98.6091	1268.0271	65.4599	67142.2347	211875.1368	2952593.0668	11259.792	-0.33791	2340.1677	-0.32772	1012.236	-1.4624	9098.5391	-0.16796	8902.0928	3712204	6841.7255	0.24682	8421.2625	0.011239	95300990	1.3589	483.3892	202.4614	191.7938	405.382	399.1618	165395.8594	311.6087	2.3199	381.4286	8245037
026	2017-12-03t0911	1512314260.77	adult	111.0295	50.1837	-94.4083	1037.9454	104.8808	63940.9791	202735.7612	3424240.9986	11600.268	-0.23861	2448.66	-0.022971	1610.4308	-0.15336	8574.7451	-0.43514	8320.1611	3318426.5	6563.9038	0.051342	7795.2364	-0.35474	94618664	1.3291	519.8188	186.9696	176.3036	402.7685	396.0272	155871.4219	303.6692	1.8327	377.9672	7224691
026	2017-12-03t1259	1512327912.85	adult	114.8217	53.9759	-90.6161	996.6627	69.4729	55920.0379	176423.8015	2642502.2891	13473.219	0.32884	2888.9402	0.99538	1767.3431	0.25587	10485.918	0.59599	10151.4551	3554726.25	7494.4178	0.8156	9413.98	0.62863	97799290	1.5564	428.8042	207.9548	204.3169	326.801	321.7704	110785.5469	271.7071	0.66621	307.8955	7039894.5
026	2017-12-03t1759	1512345926.18	adult	119.8254	58.9796	-85.6124	1055.9692	66.1118	54843.7092	172760.4973	2435765.3602	13237.004	0.26484	2368.5176	0.013814	1345.5083	-0.47664	9491.0146	0.10473	9018.1475	3160508	6569.1367	0.18072	8291.9155	0.010508	78814790	0.50269	431.1336	193.583	192.8076	337.1719	332.363	112278.25	276.1308	0.54657	318.3819	6441667
026	2017-12-03t2059	1512356714.4	adult	122.8221	61.9763	-82.6156	1061.0484	65.766	58972.4247	185957.6216	2700137.5844	9547.149	-0.81886	2059.3079	-0.53774	1132.5764	-0.83326	7462.9482	-0.89209	7294.0708	2671735.5	5467.557	-0.58023	6880.8754	-0.76136	73533770	0.25312	431.6161	185.5682	178.9696	339.5779	333.174	121568.8672	264.9974	0.10165	314.3357	6626267.5
026	2017-12-04t0059	1512371113.92	adult	126.822	65.9762	-78.6158	1125.8818	66.5635	61023.6036	192127.0646	2828806.5881	8137.512	-1.2029	1755.3323	-1.0275	1007.6703	-0.98193	7008.186	-1.0614	6925.3948	2593028.75	4944.2426	-0.86322	6491.748	-0.91236	64908676	-0.15745	448.8922	154.3676	146.2887	320.4693	310.7367	118573.6562	233.142	-0.86977	287.3595	5708206
026	2017-12-04t0543	1512388157.15	adult	131.5562	70.7104	-73.8815	1033.6153	72.3576	55762.327	175687.0944	2578834.3324	12343.535	0.036959	1860.0736	-0.64873	955.4667	-0.96038	8357.502	-0.34021	7911.0967	2824835.75	5056.769	-0.65349	7160.5674	-0.45772	62835148	-0.14462	622.4724	219.4502	219.3038	375.6959	368.5767	126985.2188	302.4877	0.60819	352.3287	7413245.5
026	2017-12-04t0859	1512399915	adult	134.8223	73.9765	-70.6155	1011.5108	64.709	54126.3188	170697.4106	2391697.2879	9590.932	-0.71837	1833.3671	-0.58945	871.8714	-1.0537	8077.7886	-0.42843	7978.2085	2657592.5	5354.283	-0.35401	7398.3552	-0.27164	60182108	-0.20009	600.5055	209.4221	204.6459	423.0035	412.971	139168.1562	312.7227	0.66365	381.8446	6874489.5
026	2017-12-04t1259	1512414324.02	adult	138.8248	77.979	-66.613	1121.9474	65.6093	57669.2782	181599.8142	2541798.8244	10511.975	-0.43063	1614.9073	-0.89629	786.9976	-1.1419	7820.0688	-0.49249	7686.7563	2744844.25	4672.728	-0.72392	6949.098	-0.43787	56529830	-0.28614	545.9675	218.0944	212.3641	419.7765	412.5869	147341.5469	326.4615	0.73657	388.5076	7634395
026	2017-12-04t1727	1512430417.37	adult	143.2952	82.4494	-62.1426	1019.8412	66.1504	54162.4972	170648.2247	2422233.028	11490.838	-0.12897	1518.7781	-0.94884	868.1702	-0.84904	7456.8472	-0.59047	7093.2266	2453302.75	4094.948	-1.0049	6271.7583	-0.70677	49896416	-0.52727	595.8972	236.2307	226.1541	429.0376	423.6333	141153.375	342.1049	0.79644	403.9854	7760888.5
026	2017-12-04t2059	1512443112.81	adult	146.8217	85.9759	-58.6161	1066.2953	68.6083	55161.1562	173803.0207	2484820.1939	11782.023	-0.022124	1419.9001	-1.0469	802.6212	-0.92478	7782.1865	-0.37729	7500.981	2607032.5	3988.6287	-0.98543	6716.1372	-0.40629	47524056	-0.55225	584.8409	211.4963	205.5769	448.2536	439.202	150164.9688	339.3383	0.55105	410.8161	7078782.5
026	2017-12-05t0059	1512457515.14	adult	150.8223	89.9765	-54.6154	950.1702	66.7187	49459.3395	155869.6122	2167758.2887	13278.764	0.4183	1539.8563	-0.68115	855.9526	-0.70699	7861.3154	-0.26917	7400.5449	2366256	4219.5088	-0.72152	6597.0924	-0.38917	46209548	-0.50261	725.3522	243.3232	230.6317	465.1982	458.3242	140024.6719	366.6907	0.80873	440.3985	7301886
026	2017-12-05t0511	1512472636.65	adult	155.0228	94.177	-50.415	1023.7027	68.874	54268.0611	171010.6982	2459725.5739	11505.873	-0.017041	1430.0879	-0.80453	806.5031	-0.74913	7581.7627	-0.32089	7247.1357	2494400	3898.9469	-0.84597	6448.683	-0.38279	47044172	-0.322	595.4329	255.1944	243.1689	476.6826	468.5472	156828.5625	382.0072	0.80103	448.5154	8394874
026	2017-12-05t0859	1512486315.75	adult	158.8225	97.9767	-46.6153	1022.1947	68.5576	54108.4488	170497.4282	2447733.6408	12141.936	0.2023	1412.3254	-0.7556	803.0207	-0.69144	7701.8755	-0.19343	7442.9199	2533917	3884.5432	-0.7718	6418.7673	-0.32325	46353932	-0.24636	657.9367	258.0852	246.3242	489.8973	478.9856	161176.2031	386.6332	0.64518	455.5073	8470616
026	2017-12-05t1359	1512504309.18	adult	163.8207	102.9749	-41.6171	767.1035	69.401	37542.0364	119767.3945	1555840.8139	13989.509	0.78548	1437.8486	-0.58624	748.8156	-0.76702	8756.1465	0.40294	8199.627	2005157.625	4048.0253	-0.54302	6987.1622	0.079734	32854840	-0.9419	604.9891	251.2051	234.8272	497.8288	487.3424	114002.7969	390.5352	0.45131	463.9431	5740036
026	2017-12-05t1731	1512517074.6	adult	167.3666	106.5208	-38.0711	495.7913	105.5591	31192.9286	100934.4986	1771449.5652	16115.926	1.448	1651.1968	0.0054752	966.8682	-0.050412	9127.46	0.6576	8549.3799	1725090	4572.3445	-0.069292	7115.7167	0.22382	31181200	-0.96518	639.2267	275.8755	260.2343	528.7146	520.4673	99927.0625	404.564	0.47333	494.0844	5209632.5
026	2017-12-05t2059	1512529516.35	adult	170.8227	109.9769	-34.6151	490.0239	102.8088	30362.9991	98414.9084	1695576.3527	18395.55	2.1696	1640.7244	0.063194	944.4604	-0.054398	9716.9062	1.0222	8930.6221	1787910.75	4387.7786	-0.1352	7391.6031	0.44767	30186046	-0.95546	623.4494	276.1077	260.3251	507.0559	501.9648	93298.2812	406.4587	0.36784	477.8351	5079830
026	2017-12-06t0143	1512546585.09	adult	175.564	114.7182	-29.8738	497.3356	101.9504	30468.3284	98740.6238	1663487.9293	11895.129	0.37342	1630.4895	0.14495	1010.4589	0.2501	8114.1309	0.33539	7858.0962	1501114.25	4272.1192	-0.13021	6726.4024	0.17108	30111880	-0.86327	618.7677	282.6899	267.1401	532.0594	526.9387	98430.9844	418.3035	0.35244	498.7189	5220718
026	2017-12-06t0512	1512559095.27	adult	179.039	118.1932	-26.3987	493.5933	100.5211	29993.0465	97021.7433	1640691.0526	13052.349	0.76055	1643.9053	0.25345	1031.908	0.38294	8313.8994	0.49941	8096.0586	1513129.75	4352.3762	5.3276e-05	6745.6057	0.24238	29866470	-0.81568	641.4723	283.462	266.6364	546.0232	537.5829	99376.2188	423.4463	0.31611	515.5591	5149938.5
026	2017-12-06t0859	1512572718.42	adult	182.8233	121.9774	-22.6145	476.4562	92.2913	26589.4205	86841.6168	1285696.469	19313.27	2.6752	1605.9885	0.23461	965.9708	0.21735	9468.3721	1.1565	9024.2241	1533876.25	4725.6841	0.39078	7702.5813	0.86201	25922260	-1.0391	610.2015	289.3132	271.8245	537.8619	531.7047	87133.625	438.6684	0.3762	511.0727	4669804.5
026	2017-12-06t1327	1512588854.05	adult	187.3054	126.4596	-18.1324	463.5923	101.7808	30016.4579	97618.6169	1735138.5528	13488.717	1.0151	1613.3412	0.34445	936.4629	0.16575	7990.9902	0.47116	7642.2712	1454360.25	4586.6014	0.3591	6955.6979	0.50963	29345062	-0.69859	683.7587	285.1394	264.5463	578.7117	572.8054	105325.5312	436.3235	0.24924	532.9535	5186400
026	2017-12-06t1801	1512605279.44	adult	191.868	131.0222	-13.5698	412.0276	94.3186	26076.6241	84503.4319	1434100.677	15343.28	1.6524	1850.2233	1.1674	1191.2758	1.2346	10034.8916	1.6213	9694.1748	1585512.875	4911.005	0.73649	8081.0775	1.2607	29211324	-0.62749	763.3671	297.1668	276.138	612.3415	596.1525	96749.9531	461.2905	0.3993	568.1343	4691669
026	2017-12-06t2109	1512616535.77	adult	194.9947	134.1489	-10.443	412.6099	92.645	25821.766	83792.4471	1427445.5791	15185.191	1.6605	1833.2844	1.2045	1162.9441	1.1911	9943.9795	1.6364	9565.7031	1561204.75	4920.9805	0.81395	7993.855	1.2738	28685402	-0.61565	721.2549	299.6449	276.7213	616.4804	602.6534	96787.4219	467.489	0.39184	571.3487	4688544
026	2017-12-07t0144	1512633023.25	adult	199.5746	138.7288	-5.8632	388.1585	95.3341	24788.6965	80595.5719	1400253.7238	14690.141	1.5895	1904.5149	1.5846	1233.1566	1.6029	9946.9189	1.7339	9595.0527	1501984.75	5172.6516	1.1561	8150.739	1.4692	28590578	-0.53619	745.6215	310.0052	285.9448	636.7109	625.3017	96143.3438	485.6276	0.47047	597.0598	4653797.5
026	2017-12-07t0511	1512645483.18	adult	203.0357	142.1899	-2.4021	405.7018	91.7293	23319.9803	77838.5905	1139548.6691	17480.361	2.5308	1774.1519	1.2572	1057.6222	0.91981	9764.1084	1.708	9194.4473	1396267.5	4998.2351	1.0779	7940.6498	1.4163	25205376	-0.80554	756.9496	316.047	294.7104	616.0053	605.3333	88088.7578	479.9232	0.34143	567.5836	4490080
026	2017-12-07t1000	1512662778.23	dead	207.8399	146.9941	2.4021	395.393	97.9911	25375.8704	82410.0535	1435687.3194	14295.822	1.6116	1855.8013	1.7299	1245.5402	1.925	8903.7344	1.3289	8576.271	1371175.125	4902.7831	1.1091	7049.3585	0.95328	28503252	-0.36159	840.7592	331.5035	312.0064	666.5269	663.0467	102645.1484	504.8588	0.48129	620.8815	5091563
028	2017-11-28t1808	1511914582.72	larva	0	-57.0777	-177.298	160.6321	27.0059	2831.2862	8987.8893	46157.9664	0	3202.8212	0	0.50231	0	0.32339					0	1.2366	0	1.6097	0	231242.477	0	0	0				0	-0.15906	0	0
028	2017-11-28t2108	1511925384.26	larva	3.0004	-54.0773	-174.2976	152.9454	25.673	2611.5953	8297.3723	42089.4031	0	2658.1883	0	0.17327	0	0.01317					0	0.71341	0	0.92766	0	4.0165	0	0	0				0	-0.2257	0	0
028	2017-11-29t0059	1511939213.04	larva	6.8418	-50.236	-170.4562	136.4636	21.088	2121.0208	6795.0826	28118.0681	405.1802	2.2373	302.0441	0.85277	301.5504	0.78624	380.3445	4243.979	375.2932	5324.8228	351.996	0.93358	366.3984	0.95673	412894.3	1.1284	273.8094	109.0523	108.1268	177.1114	168.1191	2479.5598	138.595	0.49189	154.8715	149074.47
028	2017-11-29t0526	1511955257.82	larva	11.2986	-45.7791	-165.9994	150.6274	27.7756	2714.8136	8650.8883	46880.9266	0	-0.30786	0	-0.69052	0	-0.74488					0	-0.46913	0	-0.39345	0	0.084928	0	0	0				0	-0.41944	0	0
028	2017-11-29t0859	1511968014.47	larva	14.8422	-42.2356	-162.4558	125.6789	19.4411	1722.0501	5486.5246	20545.192	417.4479	-0.22428	322.6365	0.080169	322.6348	0.10214	403.1052	0.8007	401.7811	4837.2627	372.2548	-0.14245	396.8555	-0.1818	362320.78	-0.25029	242.722	115.4396	114.9139	183.6888	177.6937	2204.2651	143.8517	0.37324	163.8909	129638.65
028	2017-11-29t1259	1511982415.99	larva	18.8426	-38.2351	-158.4554	126.622	20.7755	1801.4529	5745.5804	22604.433	434.939	-0.60675	323.3464	-0.31991	322.7162	-0.23791	405.5133	-0.15539	405.5237	4866.1602	373.5734	-0.61266	395.0505	-0.64972	378638.6	-0.62295	227.4673	115.9194	115.2192	177.4047	171.1972	2128.8569	145.403	0.30602	164.2337	135741.58
028	2017-11-29t1720	1511998118.43	larva	23.2044	-33.8733	-154.0936	191.7923	25.0448	3212.5023	10163.6782	50538.1121	2086.1401	0.39218	1040.867	1.6766	1004.5884	1.6771	1950.3452	1.3325	1926.0592	40957.25	1644.9938	1.1918	1859.6608	0.90701	2128573	-0.63389	221.0754	155.4009	154.9067	209.3484	207.2821	4396.3169	187.595	0.4947	203.1655	317794.94
028	2017-11-29t2059	1512011213.82	larva	26.842	-30.2357	-150.456	149.305	21.3361	2395.508	7599.0227	33945.9285	429.5231	-1.1617	324.0721	-1.0841	324.5563	-0.84745	403.0356	-1.3174	401.7463	6448.5698	373.0796	-1.4293	393.4106	-1.4178	496478.53	-1.1714	209.3143	118.7152	117.8801	179.1181	170.3183	2865.8896	148.462	0.1658	164.9823	181871.62
028	2017-11-30t0158	1512029201.57	larva	31.8386	-25.2391	-145.4594	282.0643	36.4137	8487.2974	27010.6437	217504.7271	1648.5106	-0.63998	1006.9315	0.68698	1005.9102	0.93293	1522.6262	-0.58617	1506.7452	80699.1875	1320.529	-0.35131	1469.5739	-0.53442	5280349	-0.73485	262.472	172.6541	172.0332	226.6153	224.4029	12010.6133	205.76	0.46075	218.4863	905397.94
028	2017-11-30t0520	1512041334.33	larva	35.2088	-21.8689	-142.0892	427.4458	37.6156	13061.1552	41207.9849	344299.6967	2004.5863	-0.63313	937.8564	0.13517	927.5293	0.42109	1710.005	-0.77535	1695.7819	138510.4062	1321.5339	-0.67996	1589.5142	-0.69955	7559122.5	-0.62598	255.105	161.3605	161.422	220.7688	219.3867	17882.2715	195.6004	0.32097	211.3688	1300565.8
028	2017-11-30t0859	1512054429.25	larva	38.8463	-18.2315	-138.4517	441.2471	33.7106	12477.8679	39429.8938	296374.4077	3267.2085	-0.1479	1243.3687	0.7443	1192.4437	0.9254	2792.1836	-0.11857	2759.5273	217790.3281	1991.6396	-0.032669	2551.9089	0.02564	9606266	-0.5861	249.1885	169.6	169.2165	228.2769	226.0496	17805.5996	202.0187	0.2881	219.3086	1310329.8
028	2017-11-30t1342	1512071448.34	larva	43.5738	-13.5039	-133.7242	643.8792	43.5546	23125.1698	72948.3759	687255.4538	3362.5762	-0.48147	1162.0352	-0.0048168	1081.2142	0.24585	3034.9946	-0.41847	3013.7397	430969.25	2251.7695	-0.23496	2813.5306	-0.24911	16497413	-0.18953	264.5351	135.6426	135.3349	210.6365	207.5835	29910.3828	182.6886	0.054987	201.9246	1925717.9
028	2017-11-30t1713	1512084096.04	larva	47.087	-9.9907	-130.211	626.4943	50.9221	25357.1515	80005.7897	859946.7851	2484.8406	-1.1213	980.8198	-0.92747	875.7482	-0.57892	2248.1653	-1.3962	2223.9304	348465.625	1751.649	-1.2928	2151.3927	-1.2305	15197803	-0.70279	313.0984	174.6821	174.3564	233.669	229.9311	36218.6914	208.4472	0.22067	224.1698	2706698.5
028	2017-11-30t2059	1512097630.81	larva	50.8467	-6.231	-126.4513	644.388	48.1532	24640.5143	77655.9146	803165.553	6954.207	0.47004	1264.293	-0.44149	999.6665	-0.46022	5056.0571	0.41074	4879.147	763464.625	3100.127	-0.023637	4402.9029	0.34666	19066802	-0.67248	450.5886	172.5366	172.1509	233.6935	229.3371	35287.7227	207.8442	0.17358	223.2285	2602024.8
028	2017-12-01t0126	1512113695.37	larva	55.3091	-1.7686	-121.9889	756.0062	50.5398	32111.6841	101205.8422	1136519.3737	4070.7656	-0.96343	1327.0673	-0.69182	1184.9126	-0.20269	3423.6455	-1.1671	3360.7574	671034.5	2535.3339	-1.17	3203.4022	-1.0745	25998574	-0.45567	434.336	178.0836	177.3127	241.503	235.6852	47334.5859	212.4283	0.17964	227.6453	3488836
028	2017-12-01t0459	1512126429.58	adult	58.8463	1.7686	-118.4516	902.5828	54.0155	39973.7619	125868.2763	1487451.0977	5266.8916	-0.74052	1488.8624	-0.53722	1324.5458	-0.010257	4456.2319	-0.77301	4355.1794	1087320.625	3180.6677	-0.79121	4068.8661	-0.7172	36255290	0.083667	347.966	152.9777	152.2664	216.8995	213.2968	52923.4844	189.3916	-0.10129	205.9817	3725159.5
028	2017-12-01t0859	1512140828.6	adult	62.8461	5.7684	-114.4519	884.5129	56.4863	41441.6187	130614.6166	1601359.1707	6163.621	-0.66394	1756.933	-0.10206	1518.2332	0.30572	5162.5376	-0.66301	5086.6997	1306122	3923.9454	-0.38054	4821.1624	-0.50709	44278224	0.32476	451.7823	173.488	173.5478	243.851	238.1955	61694.3047	214.076	0.16385	231.8419	4372245.5
028	2017-12-01t1311	1512155886.84	adult	67.0289	9.9512	-110.2691	514.2581	82.0754	27047.4111	86551.8772	1231470.9984	14111.646	1.6348	2639.5757	2.0768	2028.9298	1.4178	10527.9424	2.078	10135.126	1737110.5	6881.6745	2.2167	9246.1524	2.1961	43391984	-0.15581	498.5021	178.7001	177.2099	248.4162	243.9916	40988.668	218.6181	0.22168	236.7866	2937650.8
028	2017-12-01t1659	1512169528.9	adult	70.8184	13.7407	-106.4796	878.2497	60.5131	44216.1497	139531.0613	1840200.7384	18732.016	2.8134	2465.5896	1.2411	1765.2996	0.56661	11387.2383	2.2205	10872.415	3063167	7155.8459	2.0921	9695.3352	2.1519	66245460	1.1827	360.4451	164.2564	163.8365	237.876	232.9944	63988.6484	206.362	0.016493	225.9798	4413241.5
028	2017-12-01t2158	1512187508.07	adult	75.8126	18.7349	-101.4854	682.362	67.0831	31144.2317	99814.9346	1211928.7594	14500.329	1.2395	2544.9604	1.0582	2029.8862	0.99454	10049.4316	1.1087	9669.5776	1909392	6575.141	1.09	8845.0573	1.2071	48313530	-0.5151	342.5512	175.7458	174.4864	259.1125	255.2825	49231.3828	218.912	0.21818	244.5809	3336358.8
028	2017-12-02t0059	1512198326.49	adult	78.8177	21.74	-98.4803	971.0315	70.8476	52598.2567	166564.3857	2351020.5151	12791.86	0.59203	2557.063	0.87116	1762.6669	0.25372	10456.0615	1.169	10279.874	3335483.75	7495.6343	1.7077	9646.7854	1.517	81521730	1.5282	503.9079	146.2485	143.7632	237.4415	233.0766	75743.8516	198.8966	-0.27493	222.9406	4662549.5
028	2017-12-02t0459	1512212726.43	adult	82.8177	25.74	-94.4803	908.984	66.0252	46969.9871	148150.0896	2019687.2067	14568.881	0.97638	3137.7258	2.1296	2845.8733	2.5836	11101.1562	1.2893	10861.3301	3163829.5	8146.3938	2.0297	9955.3004	1.4925	89396940	1.7633	392.8964	158.9274	161.0022	258.4511	253.4249	73658.5625	221.1919	0.21395	244.3564	4528002
028	2017-12-02t0943	1512229760.77	adult	87.5495	30.4717	-89.7485	991.1383	70.3468	51814.2654	163331.5329	2271627.4002	18368.918	1.9579	3170.916	1.946	2717.2615	2.1374	13486.3428	2.3719	13188.7842	4248198	7883.1045	1.5267	12099.9741	2.6163	99725310	2.1425	365.2469	192.6314	190.4461	278.4842	274.1182	87722.5156	239.5245	0.71919	264.3168	6058257
028	2017-12-02t1259	1512241526.91	adult	90.8178	33.7401	-86.4802	933.7153	64.7668	50296.4597	158630.5378	2243956.4325	17105.152	1.5184	3352.462	2.2444	2742.1289	2.1122	12918.8408	2.0053	12685.6641	3940246.5	8740.48	2.1284	11555.9159	2.1551	102236680	2.1327	456.657	194.6664	192.2611	288.0982	283.6394	87869.9609	244.4223	0.80425	271.2273	5936546
028	2017-12-02t1659	1512255929.61	adult	94.8186	37.7409	-82.4794	1236.1617	66.1504	59533.4951	187982.5388	2530470.4913	15897.846	1.1104	2712.055	0.56643	1366.0638	-0.84887	11562.7988	1.2098	11321.9224	4185733	7653.4147	1.0545	10509.1509	1.4053	98160120	1.7251	362.11	187.415	185.595	295.739	291.0733	107057.5156	245.4985	0.69098	277.053	6783296.5
028	2017-12-02t2126	1512271989.74	adult	99.2797	42.202	-78.0183	936.0958	66.8184	50364.0475	158782.0883	2327369.7396	14044.996	0.5244	2820.0833	0.75429	2322.4927	1.1623	10487.3926	0.59256	10249.291	3209142	7390.7338	0.74026	9314.5968	0.5978	86094320	0.86411	382.5116	194.8225	190.7752	311.3431	307.056	95270.9844	253.7245	0.79058	291.3088	5947735
028	2017-12-03t0059	1512284738.66	adult	102.8211	45.7434	-74.4769	935.9664	63.1918	48985.4424	154523.498	2119191.3095	13627.169	0.38302	2558.0627	0.13437	2068.2805	0.65653	9117.3613	-0.15432	8832.2798	2716973.75	6564.3176	0.022535	8328.6738	-0.034041	76002600	0.1998	382.7154	181.4731	178.2633	303.0849	297.2315	90319.2891	241.5153	0.24221	281.2545	5391747
028	2017-12-03t0459	1512299153.89	adult	106.8253	49.7476	-70.4727	919.5622	66.2744	50411.6351	159105.4419	2290300.7933	12801.669	0.12584	2454.9087	-0.071586	1439.6383	-0.5844	10120.1611	0.38186	9911.5166	3096769.25	7085.212	0.44299	9462.8089	0.64055	74995010	0.12603	483.673	182.8738	178.574	331.5616	326.1952	101457.8594	257.039	0.58002	308.2333	5586613
028	2017-12-03t0911	1512314275.79	adult	111.0259	53.9481	-66.2721	892.8001	65.3794	47970.8046	151250.8805	2159268.4943	10089.58	-0.69414	2350.5266	-0.23694	1984.4756	0.61261	8205.582	-0.6323	8046.5298	2387824.5	5743.895	-0.59529	7417.5717	-0.58075	68358020	-0.25398	552.8592	196.4396	195.8225	414.5824	406.3065	120643.4844	269.9616	0.79535	343.2019	5712855.5
028	2017-12-03t1259	1512327927.77	adult	114.8181	57.7404	-62.4799	917.3942	66.5639	48043.6292	151487.6504	2114020.9028	14036.821	0.49846	2691.7595	0.57393	1722.6789	0.16426	11398.2021	1.0755	11212.3975	3328275	8015.0504	1.2181	10592.6029	1.3256	78427100	0.39447	434.9396	169.5064	163.3128	336.4169	329.4662	98233.7344	253.1857	0.1174	307.3185	4938738
028	2017-12-03t1759	1512345941.16	adult	119.8218	62.7441	-57.4762	1031.0858	63.1093	50691.9542	159547.5464	2181111.3077	11449.618	-0.26774	2221.2341	-0.29413	976.1091	-1.2389	10340.2158	0.53946	10299.6548	3184786.5	7556.5332	0.9248	9777.5267	0.87088	68382910	-0.11923	514.7655	144.8913	134.204	354.0098	344.5583	109035.0312	242.1802	-0.39925	318.4499	4460624
028	2017-12-03t2059	1512356729.44	adult	122.8185	65.7408	-54.4795	973.3871	65.5107	49561.2724	156071.3679	2151594.8134	8924.66	-1.0026	1748.6488	-1.1804	785.4037	-1.5555	7280.4326	-0.98406	7170.7461	2191410.25	5490.1279	-0.56358	6818.5409	-0.797	52601104	-0.9901	522.9784	160.6654	152.282	357.811	351.6073	107701.125	254.3447	-0.18255	322.6529	4832975
028	2017-12-04t0059	1512371128.91	adult	126.8184	69.7407	-50.4796	854.9137	68.339	47029.9368	148946.2303	2136603.2012	9253.387	-0.87883	1778.9023	-0.97942	914.3776	-1.1789	7238.7979	-0.9478	7085.033	2070296.125	5326.0344	-0.58529	6644.5669	-0.82706	50712948	-0.99559	523.7747	221.0068	212.0566	438.6179	432.7634	125444.7188	330.7398	1.5787	406.7443	6300463
028	2017-12-04t0543	1512388172.38	adult	131.5527	74.475	-45.7453	1002.1159	63.4927	54024.3768	170239.3327	2422115.0979	6866.0376	-1.5197	1326.3828	-1.7318	968.522	-0.93229	5474.3335	-1.73	5375.3606	1795581.375	3728.2064	-1.6023	4991.2429	-1.6402	43450976	-1.2801	504.6031	152.0967	143.1567	357.8304	346.0033	117368.3828	233.2194	-1.0006	316.4509	4982536
028	2017-12-04t0859	1512399930.13	adult	134.8187	77.741	-42.4793	880.4573	65.7556	48502.6648	152962.3977	2281315.0332	8910.404	-0.90891	1563.3646	-1.1365	718.5182	-1.3911	7158.3926	-0.86662	6982.3706	2111725.75	4839.8647	-0.7175	6478.2213	-0.7656	45966050	-1.0287	532.0841	194.9126	192.1575	408.0303	398.2745	120368.9297	293.9251	0.25001	369.6007	5730820
028	2017-12-04t1259	1512414339.33	adult	138.8213	81.7436	-38.4767	788.2112	91.6923	45715.1244	145624.9409	2288923.6935	13529.023	0.40038	1540.3014	-1.0479	796.1027	-1.1214	7971.9712	-0.42112	7591.6943	2208236	4627.4763	-0.75568	6811.3405	-0.51073	42657108	-1.0913	635.9787	244.4262	233.5559	499.9719	487.5419	138492.2188	353.5264	1.2956	445.4037	6769138
028	2017-12-04t1727	1512430432.55	adult	143.2916	86.2139	-34.0064	904.6472	64.6986	48368.4529	152442.0731	2167861.4451	6292.2246	-1.5426	1406.297	-1.1796	1049.4008	-0.4248	5072.4224	-1.6976	4997.0093	1491292.125	3394.6479	-1.493	4740.5955	-1.5062	41245284	-1.0292	564.6918	243.1944	234.6751	450.75	443.618	132520.5	335.532	0.67011	415.4539	7132648
028	2017-12-04t2059	1512443127.74	adult	146.8181	89.7404	-30.4799	964.3115	87.4249	52191.9927	165327.4652	2398435.0724	10487.638	-0.37211	1443.756	-0.99742	832.8685	-0.85173	7440.5781	-0.53522	7271.4707	2358663.25	4352.0332	-0.73202	6572.866	-0.48076	45666000	-0.66053	624.6876	252.7366	240.1067	509.07	499.7575	161375.2031	404.4544	1.7384	474.552	7994058.5
028	2017-12-05t0059	1512457530.11	adult	150.8187	93.741	-26.4793	929.8232	66.3597	48897.6284	154070.4762	2177890.4299	11499.535	-0.062264	1458.7964	-0.85284	895.0974	-0.60859	7485.7114	-0.44259	7167.0352	2223256.25	4394.6213	-0.59869	6631.0032	-0.37166	43260610	-0.67597	663.1393	265.3238	250.0264	524.1431	512.3427	155670.5156	416.2062	1.652	484.2768	7868176.5
028	2017-12-05t0511	1512472651.82	adult	155.0192	97.9415	-22.2788	902.2101	64.5257	46274.9109	145821.0388	2009283.178	10495.3955	-0.2914	1412.5114	-0.84287	937.5193	-0.40374	7467.5073	-0.37386	7106.8398	2098369.5	4065.122	-0.72789	6510.4599	-0.3507	39647780	-0.76363	670.0853	277.1329	259.1579	549.1202	539.8932	154302.7812	433.2194	1.5965	511.9254	7778844
028	2017-12-05t0859	1512486330.8	adult	158.8189	101.7412	-18.4791	799.3005	64.0613	41876.9082	132138.6966	1850982.9931	12610.644	0.3308	1493.0303	-0.57466	980.5963	-0.20137	8128.5181	0.0051981	7766.4468	2072772.125	4260.402	-0.4998	6763.1749	-0.14237	37960296	-0.75824	777.0328	298.1574	273.2775	654.2217	644.508	166826.5469	479.8777	1.9658	602.6123	7580653
028	2017-12-05t1359	1512504324.35	adult	163.8171	106.7394	-13.4809	778.8605	65.6072	40653.933	128417.2149	1789395.4689	10656.709	-0.14442	1497.384	-0.44645	1028.8801	0.056917	7483.2925	-0.19902	7263.7739	1848373.25	4191.2825	-0.4364	6442.0652	-0.21152	36941960	-0.68413	853.7695	309.7242	281.6365	691.2921	683.8631	170749.1406	501.8861	1.8716	640.6758	7641205.5
028	2017-12-05t1731	1512517089.67	adult	167.363	110.2853	-9.9349	774.1146	63.9632	39966.6824	126191.1516	1752969.1679	11203.588	0.057515	1509.5612	-0.33954	1049.295	0.20323	7574.9219	-0.086589	7391.5093	1840706	4239.0119	-0.32373	6563.8923	-0.075518	36603840	-0.61272	860.4696	316.7081	284.7003	710.022	702.6125	172535.3438	523.0224	1.8908	657.7671	7679537
028	2017-12-05t2059	1512529531.48	adult	170.8191	113.7414	-6.4789	770.9972	63.2379	39475.1757	124641.4425	1713768.6709	10537.826	-0.084374	1489.9392	-0.31704	1043.2623	0.26263	7440.7271	-0.086147	7296.5156	1785774.5	4160.9197	-0.31264	6453.8108	-0.068756	35701924	-0.58509	889.5408	325.0987	290.7654	717.3046	707.9117	172153.1094	541.4765	1.9048	676.2646	7790015.5
028	2017-12-06t0143	1512546600.48	adult	175.5605	118.4828	-1.7375	766.9446	63.1398	38485.9247	121404.6668	1643177.1351	13572.046	0.8616	1529.6134	-0.12127	1070.7735	0.45416	7650.3633	0.10474	7378.3127	1790185	4198.3743	-0.18977	6576.8614	0.087124	35737890	-0.467	928.4579	337.288	300.9535	761.8635	752.745	178276.0625	563.9979	1.9315	711.316	7880397
028	2017-12-06t0512	1512559110.49	dead	179.0355	121.9578	1.7375	772.502	64.1722	39566.7324	124843.4615	1716891.9639	10840.466	0.11089	1514.6448	-0.098437	1016.1523	0.32772	7474.4189	0.075809	7287.9214	1793860.5	4258.0586	-0.07769	6601.4399	0.16047	36352988	-0.34145	936.5437	338.8296	301.2774	791.3556	781.6821	189925.3438	572.8948	1.8991	732.1438	8132248.5
030	2017-11-28t1808	1511914610.8	egg	-1.5002	-60.8465	-220.8215	160.9098	25.9104	2914.1817	9250.8558	47734.9562	0	3439.6108	0	0.67097	0	0.48797					0	1.5247	0	2.0253	0	244512.9726	0	0	0				0	-0.12637	0	0
030	2017-11-28t2108	1511925412.49	larva	1.5002	-57.8461	-217.821	145.3949	26.5119	2496.4479	7952.399	41120.4729	0	2944.4605	0	0.33649	0	0.16535					0	0.9669	0	1.248	0	216958.3285	0	0	0				0	-0.19217	0	0
030	2017-11-29t0059	1511939241.05	larva	5.3415	-54.0048	-213.9798	142.8963	25.9988	2409.9631	7676.0695	38950.5002	0	2128.71	0	-0.076719	0	-0.21394					0	0.34568	0	0.49032	0	1.5075	0	0	0				0	-0.27891	0	0
030	2017-11-29t0526	1511955286	larva	9.7984	-49.5479	-209.5228	153.2064	25.8967	2642.7165	8396.7629	42988.6015	0	-0.06898	0	-0.5387	0	-0.61678					0	-0.2779	0	-0.19458	0	0.31515	0	0	0				0	-0.38332	0	0
030	2017-11-29t0859	1511968042.82	larva	13.342	-46.0043	-205.9793	153.3179	25.8579	2630.4531	8357.9785	42655.7604	0	-0.55384	0	-0.89457	0	-0.91398					0	-0.71675	0	-0.64471	0	-0.17446	0	0	0				0	-0.46947	0	0
030	2017-11-29t1259	1511982444.28	larva	17.3424	-42.0039	-201.9789	150.6236	25.9586	2601.0052	8268.0971	42388.6154	0	-0.9079	0	-1.2851	0	-1.2285					0	-1.1639	0	-1.0833	0	-0.57505	0	0	0				0	-0.57045	0	0
030	2017-11-29t1720	1511998146.74	larva	21.7042	-37.6421	-197.6171	150.6266	26.0098	2610.4032	8298.0723	42655.4005	0	-1.1983	0	-1.6971	0	-1.5485					0	-1.6027	0	-1.4986	0	-0.91965	0	0	0				0	-0.68594	0	0
030	2017-11-29t2059	1512011242.05	larva	25.3418	-34.0045	-193.9795	150.106	25.7105	2592.5912	8239.3168	42024.142	0	-1.3978	0	-2.0288	0	-1.7982					0	-1.9352	0	-1.8053	0	-1.1629	0	0	0				0	-0.78764	0	0
030	2017-11-30t0158	1512029230.82	larva	30.3387	-29.0077	-188.9826	302.6578	37.944	8843.6677	28012.522	224691.1576	2098.0376	-0.24255	1019.4038	0.87657	1011.2234	1.0739	1837.6477	-0.036519	1832.6716	101070.625	1403.8764	-0.061139	1734.9318	-0.069259	5579197	-0.58529	247.7821	163.3656	162.7265	218.9507	216.9506	12042.2871	194.9674	0.41364	208.9942	894099.9
030	2017-11-30t0520	1512041363.87	larva	33.709	-25.6374	-185.6123	423.2552	43.1995	15352.6644	48691.5539	459805.8024	1951.7787	-0.57054	974.4442	0.39824	963.7439	0.65067	1778.0317	-0.53331	1758.0441	168913.0156	1593.8013	-0.10956	1730.6453	-0.40226	9179264	-0.2883	351.438	122.6426	121.9847	185.1796	175.3669	17592.0625	153.1579	0.047954	169.1356	1155292.9
030	2017-11-30t0859	1512054458.67	larva	37.3464	-21.9999	-181.9749	386.5608	42.2621	11212.458	35432.6312	280693.6016	2466.4612	-0.49767	1130.5643	0.53965	1076.5638	0.70196	2231.9419	-0.48872	2199.9229	156235.9375	1841.5872	-0.10063	2144.2308	-0.27361	7850638.5	-0.72415	500.0871	163.5327	158.7938	369.3426	347.4058	25853.9785	203.1858	0.33061	313.2757	1135571
030	2017-11-30t1342	1512071477.85	larva	42.0739	-17.2724	-177.2473	570.871	51.3909	21507.326	67964.4036	691998.5383	2090.7983	-1.0068	1061.9769	-0.15983	1026.7015	0.19396	1930.6315	-1.245	1920.8459	254843.3594	1708.3208	-0.81113	1870.8527	-1.0266	13990484	-0.33315	279.5407	160.2293	160.2469	219.6655	216.7968	28995.8438	195.4434	0.18285	211.1012	2110860.2
030	2017-11-30t1713	1512084125.41	larva	45.5872	-13.7592	-173.7341	634.7992	42.4471	23498.5353	74073.3387	726810.2053	3359.644	-0.63214	1239.8761	0.025617	1124.0504	0.22955	2864.6404	-0.76243	2823.7412	412508.2188	2206.4895	-0.53511	2680.1371	-0.5967	17848016	-0.25322	269.4182	161.4537	160.9292	218.1885	215.7521	31419.1445	194.1166	0.1179	208.7657	2324126
030	2017-11-30t2059	1512097660.11	larva	49.3468	-9.9995	-169.9745	687.7518	44.2866	24934.1836	78633.7835	752334.782	4231.7896	-0.51631	1205.855	-0.46889	937.4799	-0.55024	3513.1084	-0.59807	3448.2375	541018.6875	2598.8222	-0.4593	3205.5601	-0.50843	18451992	-0.56983	304.6812	154.696	154.122	217.5224	213.4961	33498.4492	190.7641	0.028323	206.658	2367158
030	2017-12-01t0126	1512113724.86	larva	53.8092	-5.5371	-165.512	717.52	53.6714	32065.9901	101194.4573	1180274.79	4288.0522	-0.79319	1344.172	-0.49424	1193.2546	-0.095277	3761.3145	-0.81304	3728.4554	737217.625	2649.7031	-0.88786	3572.5811	-0.64663	26254368	-0.27587	443.6961	175.7639	175.2541	238.5162	232.3889	46749.1719	211.2139	0.17818	226.1344	3433021
030	2017-12-01t0459	1512126458.9	larva	57.3465	-1.9999	-161.9748	864.2013	53.6534	39222.3604	123755.369	1465436.798	6824.833	-0.097088	1489.1122	-0.39753	885.7092	-1.1304	5526.9165	0.053834	5330.0249	1320933	3844.1639	0.097685	5033.1449	0.14908	35577868	0.19323	312.6752	134.9196	134.1864	201.158	198.1427	48076.7695	172.5856	-0.26874	190.5401	3223498.8
030	2017-12-01t0859	1512140857.85	adult	61.3462	1.9999	-157.9751	848.5678	54.3552	37483.3122	118145.3271	1377513.2399	12682.753	1.6056	2074.84	0.9733	1423.9766	0.12961	7598.6343	0.95206	7286.5996	1740087.25	5115.1611	1.0287	6750.5546	1.0104	47418396	0.74812	297.9991	157.0376	156.0994	228.0176	224.488	52216.0312	197.1868	-0.037227	216.8174	3588938
030	2017-12-01t1311	1512155916.42	adult	65.5291	6.1828	-153.7922	908.0309	57.552	45424.507	143370.5131	1859483.091	7061.6	-0.51995	1975.803	0.30042	1333.7422	-0.30068	6277.9126	-0.22555	6218.374	1738981.75	5086.3517	0.55585	5996.3443	0.092123	54563776	0.85106	349.769	147.3714	147.1172	229.9551	224.9897	63697.5625	194.2162	-0.11615	216.0571	4069807.5
030	2017-12-01t1659	1512169558.52	adult	69.3186	9.9723	-150.0027	962.7288	62.7674	47244.7099	148774.987	1976146.115	10210.183	0.25265	1814.5085	-0.47771	1098.13	-1.047	8442.083	0.68277	8386.7495	2431320	5187.9746	0.28757	7325.7944	0.67003	52099984	0.27701	411.1974	108.3724	106.5716	183.2655	174.5092	52780.4609	145.1699	-0.96154	166.038	3111698
030	2017-12-01t2158	1512187537.74	adult	74.3128	14.9665	-145.0085	944.24	60.8816	46606.1855	147065.9664	1925882.355	9824.039	-0.10157	2288.8403	0.4702	1703.1091	0.27003	7753.0283	-0.032777	7611.928	2201860	5823.5107	0.49268	7217.1461	0.24553	64806224	0.75202	415.8101	135.3008	134.6236	220.6754	215.6453	62671.8203	187.9385	-0.37987	208.4262	3830905.8
030	2017-12-02t0059	1512198356.08	adult	77.3179	17.9716	-142.0034	989.8299	66.361	54493.2739	171806.9648	2485781.9604	10689.073	0.025856	2181.8179	-0.030361	1251.6815	-0.89777	8488.2646	0.17422	8362.4248	2809615.5	6039.1931	0.46375	7747.2842	0.39101	72111260	1.0043	423.4426	131.5197	129.2621	220.3035	214.7301	72920.4531	186.1865	-0.5183	207.5572	4346859
030	2017-12-02t0459	1512212756.06	adult	81.3179	21.9716	-138.0034	1021.1595	63.7883	53081.5563	167203.273	2310967.3164	8509.187	-0.77168	2384.6306	0.24769	1599.6489	-0.20004	7653.4194	-0.47819	7556.3438	2472054.5	6229.6167	0.3581	7247.8714	-0.1627	76837570	1.008	416.8557	140.3144	138.8396	224.8411	220.2454	72623.6641	190.8436	-0.58692	211.8214	4521212
030	2017-12-02t0943	1512229790.64	adult	86.0497	26.7034	-133.2715	1000.9889	78.8815	55155.7844	174784.0303	2513177.068	13518.248	0.57144	2674.8826	0.76735	1326.6534	-0.88458	10629.9678	0.92046	10325.75	3561039.25	7875.4446	1.5942	9707.1904	1.1838	89394580	1.5565	546.9875	173.2898	169.9464	293.7444	288.0464	98404.3594	229.305	0.4116	272.5537	5791345
030	2017-12-02t1259	1512241556.59	adult	89.318	29.9717	-130.0032	974.8833	64.9131	49992.6468	157509.2615	2166577.7168	8956.159	-0.84703	2671.76	0.61506	2171.3954	0.9048	7982.832	-0.58833	7889.5549	2426781	6520.118	0.2382	7525.2065	-0.30211	81050510	0.84184	299.1887	152.1678	151.5806	244.6502	240.8916	74373.6719	204.9169	-0.50264	230.6244	4616161
030	2017-12-02t1659	1512255959.25	adult	93.3188	33.9725	-126.0025	1009.6419	63.5174	53670.6833	169109.9156	2377201.5891	12306.525	0.062256	1897.4795	-1.3941	1377.5082	-0.83641	7995.5913	-0.67088	7486.241	2606562.75	4749.2703	-1.4258	6425.8819	-1.0932	61702240	-0.53976	487.5299	183.9372	182.231	276.9821	271.7314	90296.1484	233.5811	0.34236	260.8875	5981269
030	2017-12-02t2126	1512272019.57	adult	97.78	38.4337	-121.5413	964.7804	64.0848	50150.7479	158026.4235	2193618.0033	10793.206	-0.42938	2013.4004	-1.1327	1438.5801	-0.68905	7553.4917	-0.96254	7179.0332	2303815	5130.7124	-1.1446	6529.413	-1.0908	61217440	-0.65379	380.7596	161.0353	159.5218	262.926	258.557	80192.4375	225.2874	-0.10837	248.9694	4896278.5
030	2017-12-03t0059	1512284769.38	adult	101.3216	41.9753	-117.9997	836.1236	67.3777	45575.9831	143832.9231	2070760.6248	16337.334	1.1969	2405.5288	-0.22693	1320.0269	-0.91303	11520.1826	1.1408	10901.3027	3191090.5	6293.977	-0.20115	9842.6088	0.89558	66493628	-0.37959	422.6328	200.5098	197.3548	316.4994	311.7725	87670.3281	259.2676	0.89257	296.0047	5542491
030	2017-12-03t0459	1512299185.54	adult	105.3261	45.9798	-113.9952	978.8934	63.9808	50673.186	159725.6452	2231981.4579	9597.998	-0.83677	2469.0186	-0.064528	1947.5397	0.42935	8499.625	-0.49299	8359.0791	2617884.5	6534.0139	-0.012607	7950.7804	-0.27741	75902570	0.17261	405.8835	146.4869	143.2498	284.7337	276.2724	87697.9844	203.8836	-1.0704	254.0576	4503301
030	2017-12-03t0911	1512314305.45	adult	109.5261	50.1797	-109.7952	983.2616	64.3006	50442.6649	158953.6823	2214373.7412	8181.137	-1.2708	2350.3208	-0.26844	1847.9689	0.29974	7253.0928	-1.1483	7157.9219	2226699.5	5765.8365	-0.59908	6918.2111	-0.89059	71938616	-0.052895	403.9999	185.1137	182.0237	325.6948	319.9536	99988.2891	248.7049	0.2045	298.4493	5665960
030	2017-12-03t1259	1512327957.49	adult	113.3183	53.972	-106.003	981.7019	63.0149	49965.6687	157378.1942	2153178.6177	16156.095	1.1408	2505.833	0.13091	1245.7683	-0.85492	12525.6367	1.6737	12246.3618	3807793.5	8402.4953	1.5005	11194.2116	1.6797	75986880	0.21578	512.9872	209.7836	205.9559	385.1815	380.3691	117095.1719	277.153	0.91391	346.2799	6361477
030	2017-12-03t1759	1512345971.16	adult	118.3221	58.9758	-100.9992	942.0161	64.8227	48652.5049	153268.5636	2135084.2662	16783.305	1.3232	2537.2773	0.327	1011.8042	-1.2045	12157.1504	1.4714	11720.4067	3598516.5	9024.6355	2.019	10761.325	1.4353	74864904	0.23805	546.2053	164.7955	163.0011	339.2846	326.7248	100428.2422	248.1436	-0.17377	306.822	4862456
030	2017-12-03t2059	1512356759.21	adult	121.3188	61.9725	-98.0025	950.7611	64.8532	51275.1538	161650.0683	2300622.3176	16372.57	1.198	2405.8577	0.13164	1602.5564	0.096783	10819.3066	0.78999	10405.8125	3364804.25	7030.9168	0.55108	9367.9977	0.64385	74769250	0.28989	509.4697	196.1166	188.8518	395.4647	387.8707	122989.5156	272.264	0.37024	354.7381	6094913.5
030	2017-12-04t0059	1512371158.63	adult	125.3186	65.9723	-94.0026	921.0686	68.4472	50557.5137	159389.6859	2327951.326	17442.32	1.5036	2767.7656	0.99188	1169.6394	-0.68353	13566.917	2.172	13295.7285	4165043.5	9150.4149	2.1733	12690.6563	2.5463	84826480	0.97588	753.5779	221.0342	214.6306	434.213	417.7012	133303.375	299.4251	0.88842	384.3078	6774256
030	2017-12-04t0543	1512388202.41	adult	130.053	70.7067	-89.2683	1100.7735	69.0418	57076.7501	179768.0095	2589077.0361	19199.1	1.9927	2642.1567	0.88892	1086.2742	-0.72209	13630.127	2.204	13034.0381	4729654	8707.9148	1.9279	12019.0816	2.1843	91476750	1.4929	542.3317	215.5398	213.9626	409.648	403.0094	142147.8594	295.2863	0.51792	366.9968	7462419
030	2017-12-04t0859	1512399960.09	adult	133.319	73.9727	-86.0022	957.0751	65.136	49459.8792	155808.336	2174477.2464	21329.777	2.5775	2751.967	1.2199	1379.9419	0.014104	15326.6631	3.0198	15002.5415	4597999	9761.443	2.7334	13475.9626	2.9865	82545250	1.0596	697.8559	188.3034	178.8464	442.0187	432.5548	132605.625	283.4706	0.086465	386.3816	5648160
030	2017-12-04t1259	1512414369.65	adult	137.3217	77.9754	-81.9996	920.3912	66.3714	50539.5296	159352.6993	2318762.2213	21454.605	2.589	2815.127	1.4867	1514.3732	0.44816	15730.3613	3.2175	15492.3574	4829221	9898.4868	2.9023	14759.6436	3.6833	86173850	1.3883	620.5588	209.9784	203.7169	431.0189	416.9576	132322.7969	284.0649	-0.075456	376.7068	6427649
030	2017-12-04t1727	1512430462.79	adult	141.792	82.4457	-77.5293	1017.4754	67.0287	54500.4427	171718.4245	2434590.3059	19117.94	1.9413	2541.5935	1.0927	1016.0409	-0.54328	13485.6738	2.1982	13290.7275	4463758	8941.2771	2.3337	12096.68	2.3148	83992040	1.4013	665.2571	156.055	148.5315	390.691	376.9078	129318.7344	228.5286	-1.3552	334.3034	5157150.5
030	2017-12-04t2059	1512443157.91	adult	145.3184	85.9721	-74.0028	1030.4917	65.9988	53085.6693	167255.1615	2292598.5765	17115.414	1.4103	2608.0974	1.3615	1198.234	-0.014445	14275.998	2.6012	14359.6641	4611147.5	8660.4216	2.2309	12346.7458	2.4935	83988560	1.5185	617.988	170.4671	166.3704	393.8736	376.7532	127221.1797	247.7163	-1.0775	335.3983	5489552
030	2017-12-05t0059	1512457560.09	adult	149.319	89.9727	-70.0022	962.6954	67.4931	53698.7283	169300.5471	2488541.0708	20333.02	2.3079	2659.509	1.6267	1402.369	0.61417	14787.3799	2.8944	14265.0747	4820686	8857.2914	2.4858	12943.4779	2.8708	86481910	1.8061	540.6656	176.4083	169.5584	405.9013	396.7921	132323.8125	246.8283	-1.1994	350.3667	5736443.5
030	2017-12-05t0511	1512472681.75	adult	153.5195	94.1732	-65.8018	976.1079	64.8893	51986.6972	163780.2701	2321172.3982	20417.535	2.381	2525.4756	1.5147	1268.4744	0.41879	15755.25	3.4234	15497.959	4978659	8050.666	2.0559	14246.7726	3.6397	79602990	1.5623	659.4489	201.1278	195.4506	435.242	420.1806	137536.4688	277.4422	-0.78569	375.6579	6339547.5
030	2017-12-05t0859	1512486360.63	adult	157.3192	97.9728	-62.0021	978.3236	66.0327	51769.5191	163183.7501	2279873.3666	22487.39	3.0122	2400.878	1.3983	1339.1656	0.73266	16054.5283	3.6547	15104.1602	5041122	8332.4224	2.3922	13537.8443	3.3757	75382770	1.4625	728.0943	183.4477	167.5984	506.244	490.0702	158960.625	327.0298	-0.14472	455.957	5759891
030	2017-12-05t1359	1512504354.32	adult	162.3174	102.9711	-57.0038	1017.2209	66.3058	54362.2511	171299.0077	2437665.8069	14814.199	0.99423	2291.6165	1.3526	1237.6135	0.61416	12819.123	2.2829	12672.4526	4230310.5	7972.497	2.3219	11896.5321	2.6613	75540850	1.6855	782.0751	181.3597	172.3797	471.9072	447.8293	155729.375	267.5345	-1.0898	401.9202	5978340
030	2017-12-05t1731	1512517119.58	adult	165.8633	106.517	-53.4579	1032.0735	66.9257	56003.732	176437.3619	2582736.5923	19195.15	2.2863	2087.2969	1.0112	1103.0787	0.32693	12934.3369	2.4384	12582.2939	4397674.5	6728.5032	1.5234	10826.9139	2.1923	70805290	1.5429	647.7526	209.8884	202.2855	446.4797	428.9676	151803.0938	292.6656	-0.83602	383.7505	7119833.5
030	2017-12-05t2059	1512529561.75	adult	169.3195	109.9732	-50.0018	1031.1787	64.4258	54747.7477	172485.2183	2420271.3362	17566.281	1.9012	2254.2585	1.5469	1026.5867	0.17268	13184.9746	2.6623	12911.5518	4390596.5	7870.7352	2.5258	11615.1717	2.7265	74863930	1.97	632.8312	209.149	198.7758	482.1217	469.774	160546.5312	303.8098	-0.77028	422.1172	6945839.5
030	2017-12-06t0143	1512546630.71	adult	174.0609	114.7145	-45.2604	1055.4553	67.5665	58428.4924	184107.8234	2678096.4582	20378.05	2.8117	2161.2373	1.4945	976.4741	0.1106	13000.8027	2.7201	12500.6763	4602284	8004.836	2.8242	11033.7767	2.5471	76501320	2.3249	723.4432	229.6946	221.8302	499.2466	476.7711	176733.2969	321.5216	-0.66684	433.0753	8130499
030	2017-12-06t0512	1512559140.68	adult	177.5358	118.1895	-41.7854	979.1443	68.1818	53624.6511	168971.4095	2498239.4428	12821.426	0.67144	1900.9285	0.91222	1179.9608	0.86818	10853.3916	1.7468	10888.0752	3527352.25	6094.9278	1.3946	9485.3511	1.7642	61755464	1.4506	701.4655	163.491	150.8047	450.1623	433.8542	146302.75	265.45	-1.3338	371.7878	5311332
030	2017-12-06t0859	1512572763.85	adult	181.3201	121.9737	-38.0012	706.3738	82.3322	40888.3488	130145.0081	1989581.1366	15367.607	1.4804	1917.564	1.0738	563.4075	-1.2528	11795.2119	2.3136	11461.1675	2925212.5	7641.257	2.7981	10422.3066	2.3911	47507650	0.55747	790.328	174.01	154.8699	531.0338	512.6196	131696.375	318.3667	-0.84024	465.5536	4311098
030	2017-12-06t1327	1512588900.1	adult	185.8023	126.456	-33.5189	976.1216	64.6747	50206.5693	158124.5455	2215503.4401	12716.75	0.76104	1695.0889	0.55192	714.2519	-0.6865	10214.6064	1.5955	10189.2207	3115455	5836.3583	1.4028	8828.7019	1.5729	51669700	1.039	786.6915	215.6221	196.6565	532.7731	506.8123	162495.7969	361.0518	-0.48649	459.8742	6572593
030	2017-12-06t1801	1512605324.89	adult	190.3648	131.0185	-28.9565	1003.9289	64.9964	52340.4941	164844.0098	2305141.4219	15434.4375	1.653	1633.4894	0.46754	736.6026	-0.57873	10407.5283	1.7869	10207.6514	3309594	5613.4778	1.3246	8860.0847	1.691	51871456	1.2396	872.439	251.1088	231.0071	629.6406	608.6567	200225.7188	423.027	0.047959	549.4905	7973960
030	2017-12-06t2109	1512616581.8	adult	193.4917	134.1454	-25.8295	820.1306	67.2282	45767.6803	144565.8034	2112532.5751	13781.669	1.2041	1564.982	0.32038	634.9502	-0.97372	10019.7979	1.6459	9858.4272	2785503.75	5517.2198	1.3182	8302.7114	1.4276	43390692	0.6377	787.7277	209.5114	187.2046	627.8236	618.2941	174534.9688	399.4869	-0.25236	561.3063	5808912
030	2017-12-07t0144	1512633068.72	adult	198.0714	138.7251	-21.2498	700.2174	92.7148	43059.818	138259.5683	2255313.1094	12286.333	0.81685	1503.6558	0.21277	675.0914	-0.80217	9306.6689	1.3569	9143.3164	2429040.5	4880.8979	0.84657	8064.9221	1.3831	39159708	0.41714	782.6132	229.7521	206.7164	612.6109	596.4196	159891.4375	429.574	-0.047074	561.1247	5983434.5
030	2017-12-07t0511	1512645528.83	adult	201.5326	142.1862	-17.7887	651.6807	92.689	40734.3706	130438.7727	2154385.8335	12732.774	1.0104	1463.2252	0.14289	681.3374	-0.76884	9449.4766	1.5039	9029.917	2334020.75	4610.7587	0.66966	7878.7773	1.3441	36036310	0.23599	786.5186	237.4234	211.8918	628.4298	618.7859	155222.1562	445.6284	0.039791	573.3964	5847262.5
030	2017-12-07t1000	1512662824.01	adult	206.3368	146.9905	-12.9845	633.1582	88.6569	38710.4484	123834.3381	2005673.3084	15359.199	1.9237	1434.0042	0.13219	687.8029	-0.73094	9768.2656	1.7815	8977.4043	2295542.5	4423.2327	0.59336	7756.2925	1.3739	33578640	0.14712	862.6091	243.7511	214.6108	679.687	661.708	159726.4375	454.2343	0.027282	600.7456	5707675.5
030	2017-12-07t1340	1512676068.53	adult	210.0158	150.6695	-9.3055	626.8899	89.0531	38489.6624	123478.4976	1990045.4072	18049.238	2.8587	1442.3959	0.23992	694.6077	-0.69189	10132.6279	2.069	9611.041	2360902.25	4359.3741	0.61185	7637.7348	1.3811	33568880	0.28414	944.5354	247.6238	219.8166	671.8204	632.2695	156534.1562	454.3384	-0.042869	573.0367	5762947.5
030	2017-12-07t1659	1512687975.02	adult	213.3232	153.9768	-5.9981	606.7358	83.1775	35681.0196	114226.069	1776528.8429	13996.985	1.6116	1507.6083	0.57856	763.8537	-0.33126	9613.583	1.8473	9513.6436	2076534	4147.0293	0.46568	7503.6051	1.3689	32556800	0.30304	864.7734	255.7748	224.65	658.4871	644.9364	142233.2188	459.2287	-0.059068	591.9569	5523457
030	2017-12-07t2059	1512702370.69	adult	217.322	157.9756	-1.9993	571.9839	72.033	33273.4084	106303.6039	1616177.5663	14577.332	1.8725	1590.6913	1.0562	855.7187	0.19627	8847.8086	1.4885	8426.6201	1787257.25	4329.375	0.75608	7213.6716	1.2663	32060384	0.43748	787.5842	269.759	233.9363	691.8535	687.2591	139754.4062	484.8616	0.10669	639.8752	5436993
030	2017-12-08t0059	1512716765.64	dead	221.3206	161.9742	1.9993	526.9395	75.0476	31742.2593	101535.2384	1614743.3524	12305.899	1.1896	1622.0242	1.3675	921.6149	0.64209	8123.1226	1.1401	8002.5171	1559639.5	4280.6479	0.80562	6828.3477	1.0924	31144486	0.55336	784.8164	278.3925	241.3098	663.0134	655.3477	127298.5781	493.872	0.1167	611.6873	5345413.5
031	2017-11-28t1808	1511914624.77	larva	0	-60.8468	-180.9285	161.4751	24.8587	2894.1595	9184.5106	46621.8267	0	3202.8212	0	0.50231	0	0.32339					0	1.2366	0	1.6097	0	231242.477	0	0	0				0	-0.15906	0	0
031	2017-11-28t2108	1511925426.66	larva	3.0005	-57.8462	-177.928	145.4897	26.3483	2624.2894	8358.6277	43354.1158	0	2658.1686	0	0.17325	0	0.01316					0	0.71339	0	0.92764	0	4.0162	0	0	0				0	-0.22571	0	0
031	2017-11-29t0059	1511939255.05	larva	6.8417	-54.005	-174.0867	136.8046	29.3253	2653.0531	8514.7251	47173.4287	0	0.93087	0	-0.23415	0	-0.35354					0	0.12559	0	0.24142	0	0.95988	0	0	0				0	-0.31359	0	0
031	2017-11-29t0526	1511955300.03	larva	11.2987	-49.5481	-169.6298	177.1296	29.1013	3371.6337	10704.9552	57920.7823	0	-0.30787	0	-0.69053	0	-0.74489					0	-0.46913	0	-0.39346	0	0.084922	0	0	0				0	-0.41944	0	0
031	2017-11-29t0859	1511968056.94	larva	14.8423	-46.0045	-166.0862	176.9393	27.5715	3253.2976	10319.8656	53577.0311	0	-0.70102	0	-1.0424	0	-1.0344					0	-0.88994	0	-0.81673	0	-0.3378	0	0	0				0	-0.50684	0	0
031	2017-11-29t1259	1511982458.36	larva	18.8427	-42.0041	-162.0858	176.8738	28.8076	3300.3617	10484.4682	55310.9116	0	-1.0159	0	-1.4285	0	-1.3412					0	-1.3201	0	-1.2327	0	-0.70178	0	0	0				0	-0.60948	0	0
031	2017-11-29t1720	1511998160.8	larva	23.2045	-37.6423	-157.724	171.8392	27.6599	3203.7459	10164.2699	53705.3429	0	-1.2843	0	-1.8353	0	-1.6533					0	-1.7433	0	-1.629	0	-1.0239	0	0	0				0	-0.72721	0	0
031	2017-11-29t2059	1512011256.05	larva	26.842	-34.0047	-154.0865	199.8065	36.4212	5282.1046	16958.9963	119900.3294	0	-1.4721	0	-2.1621	0	-1.8968					0	-2.0644	0	-1.9229	0	-1.2546	0	0	0				0	-0.83135	0	0
031	2017-11-30t0158	1512029245.28	larva	31.839	-29.0077	-149.0894	447.6482	41.8773	14318.9297	45324.728	383274.7347	2425.266	-0.14322	926.6114	0.42544	834.5444	0.39776	2058.5166	0.0071397	2041.2545	183207.9844	1512.0526	-0.044898	1862.9533	-0.066602	8169006	-0.29879	258.3911	162.3774	161.8259	221.1237	217.9144	19680.0098	196.1217	0.39294	211.794	1431519.5
031	2017-11-30t0520	1512041378.55	larva	35.2094	-25.6374	-145.7191	322.3287	26.5646	6247.3499	19719.9754	103574.0485	3287.946	0.13149	1450.4742	1.7776	1378.9904	1.7975	2874.7559	0.42049	2820.9569	114990.2344	2305.8302	0.83322	2713.1326	0.57391	5714868.5	-0.88764	268.7316	175.8448	175.6095	231.0413	228.5653	9241.6514	210.1864	0.42713	222.7156	692828.4
031	2017-11-30t0859	1512054473.24	larva	38.8468	-22	-142.0817	523.6789	38.7244	16426.9086	51808.6332	437507.025	2165.1814	-0.75977	1109.7988	0.32331	1109.3616	0.67816	1988.5356	-0.88418	1983.6617	202830.6406	1686.4806	-0.48223	1894.0863	-0.68298	11232274	-0.36977	263.3512	164.8047	164.9056	225.4501	223.4354	22995.9082	200.072	0.27332	215.9865	1667988.8
031	2017-11-30t1342	1512071492.55	larva	43.5744	-17.2724	-137.3541	599.5792	51.2359	23128.4596	73088.5266	749341.2311	3555.6592	-0.38803	1176.4099	0.039706	986.1297	-0.029542	2929.687	-0.50975	2856.906	416015.5625	2200.4675	-0.30505	2654.2793	-0.40469	16656788	-0.1707	385.4238	168.6104	168.0856	230.235	224.4041	32693.375	202.5337	0.21715	218.7807	2387355.2
031	2017-11-30t1713	1512084140.11	larva	47.0876	-13.7592	-133.8409	637.2759	43.5617	23866.1851	75240.3755	749499.6794	2727.7502	-1.0144	1009.1423	-0.8404	972.6191	-0.30305	2334.2219	-1.327	2311.8123	343130.625	1755.1273	-1.2884	2178.886	-1.2056	14752652	-0.75142	350.4195	140.7757	140.216	212.124	204.4232	31182.2266	179.7861	-0.02904	197.2561	2057999.4
031	2017-11-30t2059	1512097674.84	larva	50.8472	-9.9995	-130.0812	793.1992	48.9153	30831.0638	97260.7152	988842.0255	4059.1157	-0.69435	1192.2924	-0.66142	1029.0951	-0.37774	3458.6147	-0.77533	3415.6274	653678.1875	2411.4525	-0.86228	3172.6243	-0.69251	22498556	-0.32819	507.491	146.4297	147.3297	220.7853	215.3103	41728.4297	190.1963	0.0078835	207.5885	2763128.5
031	2017-12-01t0126	1512113739.61	larva	55.3097	-5.5371	-125.6188	793.7563	46.7526	31992.2161	100851.6419	1063609.9228	10251.155	1.3128	1688.5913	0.4019	1247.4705	-0.030489	7427.4121	1.552	7217.8284	1455772.75	4296.448	0.84593	6314.5775	1.3661	32995074	0.18563	393.8658	121.3893	116.2095	215.8839	208.6845	42313.2422	177.321	-0.18403	200.0339	2371947.5
031	2017-12-01t0459	1512126473.69	larva	58.8469	-1.9998	-122.0816	852.2059	51.1286	36082.7909	113664.876	1272932.6273	10665.293	1.1376	1828.2578	0.4777	1281.1353	-0.12773	8640.1074	1.8914	8579.4014	1909463.75	4969.4147	1.1666	7505.2325	1.8468	40245440	0.42645	405.7595	114.9784	112.1114	193.0289	187.8983	42659.3984	159.2731	-0.44172	180.2864	2531020.5
031	2017-12-01t0859	1512140872.58	adult	62.8466	1.9998	-118.0819	887.7966	57.5411	39039.2885	122929.5204	1469457.5141	13860.077	1.8788	1991.6014	0.58711	1244.8347	-0.41614	8498.4053	1.3383	8182.9949	2022620.5	5626.2923	1.4011	7424.6603	1.3467	47346340	0.5719	366.4065	123.8852	121.0873	199.2052	194.9239	47410.8477	168.4611	-0.41309	188.527	2945123.5
031	2017-12-01t1311	1512155931.1	adult	67.0295	6.1828	-113.8989	941.4659	54.734	40460.9882	127446.3851	1510135.2073	6934.3643	-0.63807	1851.3237	-0.18402	1536.3791	0.15652	6016.8223	-0.49562	5951.2358	1486155.125	4337.3959	-0.34085	5584.165	-0.31089	45675860	0.017931	548.7295	123.7593	115.9925	229.4404	224.299	56671.7656	190.9647	-0.18099	214.9849	3053389.5
031	2017-12-01t1659	1512169573.27	adult	70.819	9.9723	-110.1094	947.1256	57.457	43015.5883	135540.9351	1637316.9562	9533.925	-0.01906	2196.0637	0.48707	1694.5311	0.39098	7660.8989	0.15068	7487.8579	2007155.5	5458.9222	0.43813	6994.6355	0.35307	57499536	0.54539	440.0152	127.5993	125.8034	209.6064	202.6589	54916.8828	173.0502	-0.54334	193.8031	3340933
031	2017-12-01t2158	1512187552.69	adult	75.8133	14.9665	-105.1152	576.9991	74.2919	29222.3756	93066.2738	1246897.4248	7230.551	-0.94054	1945.9685	-0.56	1358.4122	-0.60205	6319.4204	-0.91011	6229.0876	1124856.875	4572.1315	-0.79551	5956.436	-0.66311	34556508	-1.4713	352.8706	159.3805	157.7704	245.2935	241.8244	43662.25	215.1723	0.14072	235.4401	2830279.8
031	2017-12-02t0059	1512198370.73	adult	78.8183	17.9716	-102.1102	834.0533	55.2114	38896.8448	122611.7075	1516948.982	12117.418	0.39226	2690.9805	1.2254	2450.3312	1.8484	10111.6807	0.98353	10039.624	2396468.25	6246.8864	0.55406	8908.5683	1.046	63700892	0.31962	322.9781	157.7415	155.8816	248.4431	245.3161	58881.0195	215.9064	0.13103	237.5521	3734057.2
031	2017-12-02t0459	1512212770.76	adult	82.8183	21.9716	-98.1101	850.5449	82.9884	40706.7502	129796.5922	1655129.0843	13517.575	0.66714	3006.1597	1.7903	1898.7576	0.4518	10870.6309	1.1667	10562.9092	2695916.5	7936.1332	1.8393	9898.6982	1.4569	74498650	0.77802	344.4893	178.7747	178.4721	275.9138	271.5979	68426.6094	242.4477	0.8149	265.0797	4430393.5
031	2017-12-02t0943	1512229805.57	adult	87.5502	26.7035	-93.3783	996.393	56.2902	45954.8791	144711.4496	1775700.4168	9233.055	-0.72111	2370.0173	-0.061731	1740.0778	0.0028199	7510.7891	-0.79274	7318.4888	2103021	5325.6106	-0.73802	6577.0938	-0.82524	66263310	-0.017553	407.9043	215.2593	214.7552	291.769	287.6384	81695.3047	260.6013	1.4197	281.1814	6018435.5
031	2017-12-02t1259	1512241571.44	adult	90.8185	29.9718	-90.11	487.3457	55.1416	20085.3172	64127.5227	692184.8699	13692.468	0.51648	2818.652	0.93088	2330.2122	1.2276	9709.0674	0.30117	9428.9785	1194215.25	6957.78	0.57248	8739.1281	0.41024	34613050	-2.171	330.4597	180.1307	179.2541	267.8677	263.5731	32947.7266	227.8883	0.23383	253.469	2212005
031	2017-12-02t1659	1512255974.05	adult	94.8192	33.9725	-86.1092	928.159	58.5371	43220.6366	136116.3216	1717469.2946	13669.942	0.45323	2746.3682	0.64886	1589.4592	-0.37697	10547.8154	0.66846	10318.0449	2774075.5	7688.5777	1.0846	9612.374	0.85314	72223990	0.098144	391.932	152.0148	150.9155	246.7356	242.5192	64891.4531	208.8659	-0.56254	233.4318	3997685
031	2017-12-02t2126	1512272034.37	adult	99.2804	38.4337	-81.648	923.2371	71.0291	45013.6095	141899.0476	1875370.9937	8963.078	-0.98576	2551.773	0.12701	1836.7615	0.1505	7992.2207	-0.74867	7919.7173	2189868.5	6425.6857	-0.068251	7568.3163	-0.47038	69867544	-0.13937	403.7083	167.6365	163.8817	272.6831	268.5293	74715.1641	236.674	0.21879	260.7695	4589886.5
031	2017-12-03t0059	1512284784.66	adult	102.8222	41.9754	-78.1063	925.2594	61.0893	42814.6924	134878.7486	1692247.5985	11266.612	-0.32292	2692.4077	0.44174	1811.9462	0.12674	9521.2832	0.062832	9300.5322	2485055	7576.4933	0.85528	8800.7233	0.2532	70169530	-0.15749	395.1296	139.4805	137.1516	230.2413	225.058	60092.9688	188.1434	-1.5098	214.4077	3635140
031	2017-12-03t0459	1512299201.4	adult	106.8268	45.9801	-74.1016	914.2855	64.3422	50451.8194	159161.0049	2294846.9093	4747.4507	-2.2966	47.2674	-5.448	0	-3.542	1668.718	-4.1665	1395.4975	510627.7188	388.7604	-4.9531	895.9554	-4.5358	1445343.1	-4.3395	357.4603	11.8877	0	206.5292	196.3777	63197.9219	143.9498	-3.0262	183.8319	363502.47
031	2017-12-03t0911	1512314320.33	adult	111.0265	50.1798	-69.9019	635.2701	113.4236	36006.9251	116856.4942	2078538.0336	10127.585	-0.68268	2391.4668	-0.14768	1763.7626	0.16061	8384.7109	-0.53663	8276.4473	1836251.75	6639.7856	0.11116	7861.0129	-0.31539	52157892	-1.2306	292.5296	135.9566	131.0546	240.6135	237.599	52694.3516	195.3752	-1.5005	226.0723	2965213.5
031	2017-12-03t1259	1512327972.43	adult	114.8188	53.972	-66.1097	878.6002	57.9244	40735.9409	128287.8754	1600188.0463	11075.41	-0.39279	2350.0588	-0.15626	1546.0948	-0.19753	8943.3838	-0.2148	8766.1304	2217959.25	6596.0237	0.12088	8158.5877	-0.11381	58208610	-0.81813	382.1615	217.501	216.8814	334.6422	330.2861	82991.2656	283.1132	1.0044	318.2485	5387282
031	2017-12-03t1759	1512345986.01	adult	119.8226	58.9758	-61.1059	876.369	59.1819	42437.933	133759.1648	1715921.7511	10689.083	-0.49435	1906.8254	-0.95132	1197.5883	-0.78192	9144.0508	-0.072922	8989.4893	2359165	5240.4532	-0.82065	8249.9594	-0.013812	49196096	-1.263	352.0062	153.9263	150.8736	273.2417	269.2738	70496.3594	217.1108	-1.0978	252.0469	3971298
031	2017-12-03t2059	1512356774.22	adult	122.8193	61.9725	-58.1092	961.7024	56.4227	43809.0446	137933.2503	1684692.7405	10643.241	-0.49539	1858.0024	-0.95421	985.8334	-1.1386	8338.5449	-0.4511	8083.6558	2226391.5	5566.4673	-0.50688	7559.0096	-0.37447	49554784	-1.171	532.2154	172.8302	161.0878	354.5273	345.2402	94658.7969	275.1223	0.37207	322.2761	4609553
031	2017-12-04t0059	1512371173.44	adult	126.8191	65.9723	-54.1094	812.6869	55.9283	38657.005	121846.9802	1559747.8288	11898.851	-0.11047	1910.0789	-0.71108	1199.0389	-0.5781	8861.7695	-0.14763	8496.98	2091377.5	5527.1225	-0.43883	7790.7729	-0.18675	44921236	-1.3375	498.1807	260.917	254.3817	405.8096	395.3401	95771.0625	342.192	1.8659	378.9797	6136245
031	2017-12-04t0543	1512388217.37	adult	131.5535	70.7067	-49.375	815.9906	59.8258	39979.7768	126018.0824	1650883.1283	12714.062	0.14224	1766.2664	-0.83918	971.3508	-0.92616	7857.564	-0.58122	7489.9521	1909388	5255.0684	-0.51196	6971.7353	-0.56069	42897310	-1.3125	507.7623	235.6553	240.1993	390.1903	382.1424	94816.2344	324.8774	1.1284	366.6721	5723361
031	2017-12-04t0859	1512399974.96	adult	134.8195	73.9727	-46.109	810.5216	60.955	40935.6925	129041.6012	1747748.7192	11685.356	-0.1321	1693.409	-0.87303	918.6843	-0.95079	8162.3647	-0.38815	7898.8867	2032428.875	4887.2412	-0.68401	6860.9877	-0.56013	42103228	-1.2538	502.131	251.6674	246.676	418.1605	413.3797	104121.9531	361.8579	1.7456	400.5269	6257207
031	2017-12-04t1259	1512414384.78	adult	138.8222	77.9755	-42.1063	830.9971	58.8509	38797.5222	122242.1039	1553946.779	13023.062	0.26102	1636.9104	-0.85171	937.683	-0.80147	8062.354	-0.37862	7612.8184	1910777.875	4606.7391	-0.77017	6633.5345	-0.60467	38652364	-1.3236	511.3796	258.4602	251.754	434.7161	428.5127	103027.7188	371.108	1.6586	412.4282	6103021
031	2017-12-04t1727	1512430477.86	adult	143.2925	82.4458	-37.636	805.3113	60.2686	38678.8558	121927.3136	1612218.4005	15850.987	1.0566	1576.3964	-0.83079	903.424	-0.76657	8055.7202	-0.31245	7622.8625	1901150	4394.6716	-0.79613	6412.1208	-0.63355	37048468	-1.2726	555.6657	264.6167	257.2634	457.0251	449.1024	107857.9141	382.8263	1.5804	429.8544	6219021
031	2017-12-04t2059	1512443172.84	adult	146.8189	85.9721	-34.1096	780.3478	60.3372	38443.1394	121205.9229	1597951.0082	14953.66	0.83532	1546.2633	-0.78461	888.4767	-0.7173	7887.9468	-0.32846	7483.5945	1845779.5	4325.0311	-0.75084	6313.4237	-0.61545	36120710	-1.2162	579.676	268.9278	259.6501	473.2588	465.8599	110742.5469	393.3084	1.5351	442.6717	6282153
031	2017-12-05t0059	1512457574.94	adult	150.8195	89.9727	-30.109	766.3267	61.4138	37319.2583	117665.2958	1560076.8268	13946.929	0.59874	1562.2933	-0.63376	899.6952	-0.597	8012.8984	-0.19926	7598.2202	1818928	4358.1846	-0.62425	6442.6785	-0.46928	35434376	-1.1357	589.1003	274.3787	262.4581	493.1874	483.6293	111953.5469	408.1021	1.514	462.966	6223184
031	2017-12-05t0511	1512472696.68	adult	155.02	94.1732	-25.9085	763.5835	60.0714	36887.2696	116296.3477	1539724.8527	13607.231	0.55342	1611.9222	-0.40917	903.3038	-0.49394	8667.6914	0.18189	8270.3438	1950230.5	4617.6701	-0.33491	6906.6171	-0.14444	36147356	-0.97256	638.7514	280.2983	264.8187	524.0495	517.7785	117911.1406	428.5558	1.5241	491.1684	6285690
031	2017-12-05t0859	1512486375.51	adult	158.8197	97.9729	-22.1088	759.6918	59.6593	36984.9197	116620.1467	1546042.1766	13729.14	0.63759	1611.0608	-0.30991	886.0312	-0.46236	8876.1777	0.35342	8589.7148	1997140	4642.217	-0.22341	7057.5108	0.012293	36215036	-0.86464	641.3744	282.7226	266.7663	542.2463	532.3693	122005.4297	434.0089	1.3162	503.6753	6355322
031	2017-12-05t1359	1512504369.27	adult	163.8179	102.9711	-17.1106	687.5432	62.1435	33085.5589	104423.2429	1362752.35	14905.317	1.041	1643.9207	-0.10213	951.3367	-0.17121	8844.1211	0.44448	8467.7915	1786512.5	4670.1009	-0.079712	7181.0011	0.18322	33062532	-0.92887	759.9912	286.7296	268.6879	606.0204	591.6772	122416.125	447.5072	1.178	539.6366	5766706
031	2017-12-05t1731	1512517134.47	adult	167.3638	106.517	-13.5647	682.8952	59.4655	32172.8278	101524.3445	1290928.7369	16367.984	1.5193	1652.7911	0.009293	976.5872	-0.020549	8984.9287	0.58922	8592.9341	1761046	4741.598	0.059799	7409.4392	0.38305	32364956	-0.88828	846.1856	291.9776	270.8257	631.579	616.5139	123789.4844	463.5419	1.1791	551.8532	5717506
[truncated: 3,783 more rows]
