# Supplementary material for: Global, cell non-autonomous gene regulation drives individual lifespan among isogenic C. elegans
Source: eLife. 2021 Feb 1;10:e65026. doi: 10.7554/eLife.65026 (PMC7864635; doi:10.7554/eLife.65026)
Supplement: Source data 1. [file elife-65026-data1.zip › figure_data/Figures 1-3 - base strains/lin-4/lin-4_20171219.tsv]

name	timepoint	timestamp	stage	age	adult_age	ghost_age	length	max_width	projected_area	surface_area	volume	gfp_maximum	gfp_maximum_z	gfp_mean	gfp_mean_z	gfp_median	gfp_median_z	gfp_over_99_mean	gfp_over_99_mean_z	gfp_over_99_median	gfp_over_99_sum	gfp_percentile_95	gfp_percentile_95_z	gfp_percentile_99	gfp_percentile_99_z	gfp_sum	gfp_sum_z	green_yellow_excitation_autofluorescence_maximum	green_yellow_excitation_autofluorescence_mean	green_yellow_excitation_autofluorescence_median	green_yellow_excitation_autofluorescence_over_99_mean	green_yellow_excitation_autofluorescence_over_99_median	green_yellow_excitation_autofluorescence_over_99_sum	green_yellow_excitation_autofluorescence_percentile_95	green_yellow_excitation_autofluorescence_percentile_95_z	green_yellow_excitation_autofluorescence_percentile_99	green_yellow_excitation_autofluorescence_sum
000	2017-12-19t1411	1513714388.51	egg	-2	-58.2205	-251.7316	167.3965	29.9668	3409.6166	10858.7373	64336.9158	0	0.11239	0	-0.53826	0	-0.56364					0	-0.39285	0	-0.30876	0	0.95364	0	0	0				0	-0.55937	0	0
000	2017-12-19t1811	1513728788.71	larva	2	-54.2204	-247.7315	156.1071	38.9213	3572.2573	11671.5596	80494.4949	0	-0.2162	0	-0.70981	0	-0.72591					0	-0.59612	0	-0.50983	0	0.5087	0	0	0				0	-0.67084	0	0
000	2017-12-19t2228	1513744206.39	larva	6.2827	-49.9377	-243.4488	156.0983	27.8058	2968.94	9457.4767	52156.6315	0	-0.52002	0	-0.89445	0	-0.90175					0	-0.80413	0	-0.70845	0	0.055952	0	0	0				0	-0.79763	0	0
000	2017-12-20t0211	1513757581.15	larva	9.9979	-46.2225	-239.7336	153.5392	28.0503	2908.8776	9273.4679	51172.9731	0	-0.75481	0	-1.0557	0	-1.0563					0	-0.97764	0	-0.86947	0	-0.31952	0	0	0				0	-0.91469	0	0
000	2017-12-20t0611	1513771981.41	larva	13.998	-42.2225	-235.7335	156.4364	28.024	2955.3934	9419.0145	51897.4987	0	-0.98522	0	-1.2309	0	-1.2254					0	-1.1583	0	-1.0333	0	-0.70795	0	0	0				0	-1.0492	0	0
000	2017-12-20t1012	1513786414.45	larva	18.0072	-38.2133	-231.7243	150.7338	27.8927	2845.0961	9077.5692	49865.6754	0	-1.198	0	-1.4085	0	-1.3981					0	-1.3341	0	-1.1893	0	-1.0825	0	0	0				0	-1.1944	0	0
000	2017-12-20t1432	1513801992.05	larva	22.3343	-33.8862	-227.3972	150.74	27.8293	2855.7885	9113.8271	50163.9938	0	-1.4115	0	-1.6037	0	-1.5893					0	-1.5191	0	-1.3505	0	-1.4715	0	0	0				0	-1.3653	0	0
000	2017-12-20t1827	1513816122.39	larva	26.2594	-29.9611	-223.4721	221.0694	25.9016	3971.7877	12573.5662	65688.98	956.926	-0.55815	799.158	0.844	798.2705	0.95078	920.4963	-0.79212	916.5998	20250.918	875.3785	0.18418	904.7065	-0.16718	1750160	-1.4474	253.83	177.302	176.5069	233.2103	230.4835	5130.6274	209.5602	0.86402	224.2939	388292
000	2017-12-20t2227	1513830533.6	larva	30.2625	-25.958	-219.469	299.6806	33.1347	7721.4537	24408.0573	172155.6641	1162.24	-0.54123	695.184	0.36108	690.7889	0.45469	1035.2856	-0.74335	1025.4951	43481.9961	769.956	-0.20419	956.0235	-0.24086	2882930	-1.5552	337.73	165.755	164.735	226.0474	219.4155	9493.9902	198.3732	0.66472	214.1962	687387
000	2017-12-21t0227	1513844923.48	larva	34.2597	-21.9608	-215.4718	401.2576	44.1141	13011.8164	41194.1909	359791.7281	2090.37	0.22727	868.567	0.81413	858.4377	0.92284	1567.8335	-0.19723	1549.7358	109748.3438	1022.106	0.1774	1227.5999	0.0099101	6015700	-1.2516	275.334	174.964	174.5015	230.5749	225.7874	16140.2432	206.4685	0.69103	219.7165	1211800
000	2017-12-21t0705	1513861591.16	larva	38.8896	-17.3309	-210.8419	427.6912	37.6767	11171.197	35233.5254	259107.0067	2058.64	-0.037501	942.146	0.91945	930.3474	1.0478	1662.6243	-0.16142	1672.7328	101420.0781	1114.6669	0.19692	1444.2545	0.16082	5665120	-1.7014	287.078	181.322	181.1499	239.2258	237.0882	14592.7734	214.7339	0.71352	231.3569	1090290
000	2017-12-21t1027	1513873726.06	larva	42.2604	-13.9601	-207.4711	611.8935	49.1539	23850.834	75267.7356	790497.0825	1573.09	-0.68471	947.533	0.82603	948.7037	1.0152	1385.4757	-0.56067	1372.3097	174569.9375	1158.884	0.16161	1276.6297	-0.19836	11938900	-0.72801	303.338	189.687	188.9635	253.6482	251.3612	31959.668	227.1539	0.82916	244.2186	2390050
000	2017-12-21t1424	1513887922.11	larva	46.2037	-10.0167	-203.5278	728.7057	58.6472	31574.5729	99541.2307	1182921.0672	4757.92	2.2617	1169.71	1.511	1102.4321	1.4921	4078.3289	2.7748	4147.8853	681080.9375	1706.5068	1.1972	3325.234	2.6017	19442800	0.41581	326.77	182.819	182.4672	248.3052	244.6372	41466.9688	221.7707	0.67234	238.5302	3038820
000	2017-12-21t1856	1513904263.73	larva	50.7431	-5.4774	-198.9884	759.0242	49.7578	30859.2022	97272.615	1049836.8604	4613.12	1.8545	1235.08	1.6203	1100.9034	1.3581	3742.3574	2.3448	3660.2693	610004.25	2092.001	1.857	3258.5248	2.324	20119400	0.15135	360.204	183.718	182.943	254.1645	251.1443	41428.8203	226.9527	0.67029	244.612	2992760
000	2017-12-21t2225	1513916774.42	larva	54.2183	-2.0022	-195.5132	945.7049	57.9174	45661.2695	143975.9297	1812114.0182	2759.13	-0.054302	961.672	0.4916	873.1264	0.34642	2344.3989	0.47884	2324.0596	562655.75	1703.4905	0.93372	2098.721	0.60407	23070500	0.43615	330.525	142.995	142.5237	220.2418	216.2434	52858.0234	191.5257	-0.10192	209.9242	3430460
000	2017-12-22t0225	1513931190.08	adult	58.2226	2.0022	-191.5089	900.6508	63.9526	45996.7041	144951.837	1996525.9495	4035.69	1.069	1088.5	0.98045	975.8828	0.75969	2902.8823	1.2106	2862.7631	702497.5	1845.0754	1.2297	2615.173	1.3428	26235100	0.74915	462.717	185.341	184.249	288.1146	264.0445	69723.7344	229.1283	0.60552	251.3374	4467090
000	2017-12-22t0640	1513946522.08	adult	62.4815	6.2611	-187.25	1012.8464	62.7571	54329.1481	171267.0075	2410078.1336	2502.39	-0.52018	964.377	0.44342	899.8102	0.39903	2145.3694	0.13372	2121.4695	611430.25	1455.2314	0.31286	1944.6602	0.34119	27433600	0.6935	378.556	176.216	176.3968	251.3231	247.6577	71627.0859	222.5246	0.37991	241.0506	5012820
000	2017-12-22t1025	1513959985.45	adult	66.2213	10.0009	-183.5102	1115.29	71.9279	64524.7399	203310.8056	3151135.9451	2301.11	-0.79792	710.053	-0.75721	656.7662	-0.85064	1837.4473	-0.32766	1814.2486	621057.1875	1204.2688	-0.31017	1630.2079	-0.1465	23940800	-0.20901	380.327	114.136	112.3881	183.6954	178.108	62089.0391	151.8751	-1.6818	170.6606	3848320
000	2017-12-22t1425	1513974381.64	adult	70.2203	13.9998	-179.5112	957.0822	78.5085	59202.0121	186814.289	3085215.8139	3518.53	0.41384	885.037	0.10395	794.6743	-0.13261	2260.5696	0.37628	2120.9968	698516	1540.1748	0.6044	1964.3533	0.4655	27337000	0.24037	363.426	173.916	174.7685	264.1397	260.541	81619.1719	231.2599	0.46434	252.5422	5371920
000	2017-12-22t2025	1513996009.61	adult	76.2281	20.0076	-173.5035	1037.3268	69.0491	60154.8287	189616.013	2927693.4899	3630.52	0.55858	847.477	-0.029407	776.7579	-0.20638	2052.748	0.17799	1929.3759	646615.625	1386.2788	0.31581	1828.1251	0.38447	26653200	-0.16122	301.571	164.669	165.0595	245.2318	241.3774	77248.0078	212.5628	-0.26481	233.6155	5178850
000	2017-12-22t2338	1514007558.71	adult	79.4361	23.2157	-170.2954	1094.5406	67.8699	64477.0398	203266.8026	3139160.9668	3191.92	0.081639	906.981	0.43373	863.6668	0.47252	1966.1448	0.11003	1855.1514	664556.9375	1324.1726	0.217	1698.4487	0.22708	30568900	0.53101	314.456	175.828	174.7562	261.6338	257.9004	88432.2188	229.007	0.11456	249.9733	5926100
000	2017-12-23t0328	1514021403.16	adult	83.2818	27.0614	-166.4497	1056.9288	71.1254	62017.1728	195408.2158	3064421.8846	2480.22	-0.77132	866.926	0.27001	833.0399	0.34968	1660.5381	-0.54281	1561.0785	539674.875	1198.02	-0.13481	1464.5337	-0.22235	28104000	-0.045803	432.425	178.082	174.7139	297.8935	290.4594	96815.3984	238.1593	0.2247	272.388	5773050
000	2017-12-23t0752	1514037234.39	adult	87.6794	31.4589	-162.0521	1134.5623	72.3376	69301.4113	218514.853	3545493.8578	1630.28	-1.9421	723.114	-0.84785	680.1721	-0.96652	1431.4117	-1.2256	1425.2513	518171.0312	1114.4656	-0.39478	1377.2691	-0.36659	26163700	-0.54731	484.409	145.218	141.7995	235.1028	231.1432	85107.2188	199.0887	-0.85026	222.9422	5254280
000	2017-12-23t1105	1514048797.31	adult	90.8913	34.6708	-158.8402	1083.576	82.3795	68853.0084	217012.2318	3722289.6613	2986.64	-0.044302	765.079	-0.42737	730.9633	-0.43965	1750.4929	-0.00085796	1509.5016	630177.4375	1135.1261	-0.19705	1384.7792	-0.24252	27475500	-0.30933	294.434	156.966	155	244.3004	241.3555	87703.8281	207.889	-0.70133	231.7907	5636970
000	2017-12-23t1625	1514068026.22	adult	96.2327	40.0122	-153.4989	1148.3016	74.0756	70440.202	221965.8391	3611971.3537	2197.73	-1.1696	860.453	0.77224	827.5161	0.78705	1772.9524	0.39609	1738.1895	652446.5	1291.6522	1.1804	1627.307	1.3035	31635400	0.5655	494.429	202.599	201.1258	310.425	304.491	114236.3828	261.3792	0.34264	292.2049	7448770
000	2017-12-23t1938	1514079599.8	adult	99.4476	43.2271	-150.284	1121.4584	72.1818	67459.5031	212506.8108	3432550.8929	2449.96	-0.7548	918.511	1.5894	890.0732	1.6463	1614.6693	-0.23451	1518.9036	569978.25	1255.4122	1.1465	1453.7552	0.59454	32372000	0.73517	497.858	219.544	216.8223	348.257	334.8609	122934.7031	274.0719	0.51033	314.3892	7737600
000	2017-12-23t2251	1514091164.02	adult	102.6598	46.4394	-147.0717	1098.8449	75.9266	68640.0227	216329.5753	3589934.7258	1788.17	-1.793	808.203	0.34999	777.7885	0.33936	1536.5764	-0.50213	1514.1611	551630.9375	1210.4076	0.97549	1460.4576	0.85983	28940100	-0.027186	567.164	174.923	173.5162	310.3227	305.0998	111405.8438	242.7924	-0.23182	288.4701	6263640
000	2017-12-24t0420	1514110896.07	adult	108.141	51.9205	-141.5906	1136.9996	71.6908	67857.2654	213761.846	3421860.0718	3397.41	0.94269	875.362	1.3615	860.4408	1.5291	1728.6687	0.7802	1554.2118	613677.375	1134.069	0.57594	1320.1576	0.23045	31019300	0.48142	597.822	210.416	207.9692	360.7415	346.5915	128063.2344	279.6327	0.36526	324.9149	7456300
000	2017-12-24t0737	1514122736.47	adult	111.43	55.2095	-138.3016	1072.2581	79.3527	68592.1971	216228.8649	3703369.1124	2128.79	-1.1708	878.954	1.5125	859.3318	1.6084	1557.5159	-0.050215	1473.8132	557590.6875	1149.5826	0.86134	1370.1745	0.75361	31443700	0.61529	430.02	223.24	220.696	335.1258	330.5805	119975.0234	283.1714	0.34338	318.6369	7986180
000	2017-12-24t1056	1514134644.43	adult	114.7377	58.5173	-134.9938	1093.7955	76.565	68012.6665	214251.582	3621236.2664	3300.42	0.93598	906.073	1.9744	886.3914	2.0617	1754.3655	1.2374	1568.9608	624554.125	1167.2397	1.1683	1353.7459	0.79556	32178300	0.83168	501.703	223.205	219.6046	359.0837	352.8963	127833.7969	291.1816	0.41053	333.7404	7926910
000	2017-12-24t1612	1514153648.59	adult	120.0167	63.7962	-129.7149	1063.6087	74.0893	67716.6929	213503.6889	3582783.0372	3245.95	0.96842	938.785	2.5837	921.2106	2.6892	1783.2772	1.6703	1619.8293	631280.125	1207.515	1.7818	1413.4224	1.5148	33157900	1.1466	480.777	241.082	236.8781	394.9171	390.2323	139800.6719	321.8298	0.86641	370.8882	8515030
000	2017-12-24t1935	1514165813.79	adult	123.3959	67.1754	-126.3356	1093.4951	73.0203	70966.6766	224170.2834	3748902.4122	2683.72	-0.00032652	829.406	1.2169	798.7964	1.1382	1616.9591	0.79212	1493.4547	598274.875	1103.7146	0.89863	1280.6676	0.61747	30685500	0.6117	519.472	221.408	213.5155	412.6573	404.8162	152683.1875	312.1638	0.57883	384.182	8191430
000	2017-12-24t2332	1514180020.87	adult	127.3423	71.1218	-122.3892	1099.9425	75.8741	68507.9577	215859.7772	3623664.3747	2268.9	-0.7223	901.702	2.3161	877.2404	2.3194	1545.9071	0.51319	1472.9727	553434.75	1167.5539	1.6775	1317.0672	1.0676	32242200	1.05	477.232	248.16	242.7692	386.3567	382.096	138315.6875	324.9967	0.71952	367.0076	8873450
000	2017-12-25t0404	1514196360.71	adult	131.8811	75.6607	-117.8504	1099.4171	81.1157	73584.1252	232187.5979	4098246.2891	2431.79	-0.33438	689.711	-0.46037	667.3545	-0.44343	1538.8807	0.63411	1488.6769	590930.1875	953.7387	-0.31933	1145.1364	-0.18051	26444900	-0.28209	489.586	185.165	176.0999	382.463	375.4848	146865.7969	279.4641	-0.29873	348.0631	7099600
000	2017-12-25t0723	1514208270.94	adult	135.1895	78.9691	-114.542	1199.2061	75.8023	76735.9771	241820.3922	4095252.9479	1990.22	-1.1603	825.498	1.5061	807.7628	1.5941	1337.1663	-0.57035	1276.3864	536203.6875	1089.1192	1.167	1215.6018	0.52099	33029800	1.3776	621.126	246.968	238.2827	425.1753	416.5941	170495.2969	345.981	0.90462	398.0943	9881690
000	2017-12-25t1237	1514227138.71	adult	140.4306	84.2101	-109.3009	1210.7874	79.467	75864.5004	238996.0467	4039311.1968	2593.25	0.13923	819.692	1.5709	786.0099	1.4313	1500.4111	0.69168	1394.3296	594162.8125	1096.9537	1.418	1263.6265	1.1025	32455700	1.313	551.701	258.582	249.9104	446.9054	440.4698	176974.5312	356.5343	0.97814	419.1009	10238600
000	2017-12-25t1604	1514239544.77	adult	143.8767	87.6563	-105.8548	1192.0608	78.0241	78714.6576	248150.6046	4337554.4162	2211.71	-0.58305	745.675	0.61437	744.3181	0.92599	1417.67	0.23932	1332.446	582662.375	979.5705	0.29049	1203.075	0.68215	30607000	0.90448	534.62	235.619	235.6041	408.6729	403.6042	167964.5469	334.9866	0.45903	385.3566	9671210
000	2017-12-25t1928	1514251788.36	adult	147.2777	91.0573	-102.4538	1110.835	75.9425	70194.1058	221225.2444	3752267.699	1757.44	-1.474	596.19	-1.4487	566.625	-1.5668	1195.7319	-1.1847	1129.4883	438833.625	860.4774	-0.89082	1030.4803	-0.75279	21827700	-1.2113	634.38	192.072	183.1407	455.3081	443.5924	167098.0625	300.2506	-0.35332	398.115	7032130
000	2017-12-26t0040	1514270479.67	adult	152.4697	96.2493	-97.2618	1202.1338	77.2043	72705.789	229054.6672	3835972.1304	2067	-0.74795	615.466	-1.0894	581.6991	-1.277	1205.7865	-0.98933	1108.7574	458198.875	895.7063	-0.40554	1031.0387	-0.64562	23367400	-0.77585	549.525	204.184	198.4006	431.7261	423.7433	164055.9062	299.1049	-0.5617	390.589	7752250
000	2017-12-26t0403	1514282691.03	adult	155.8618	99.6413	-93.8697	1188.586	79.3864	75746.4022	238751.2437	4064143.6807	1690.58	-1.4948	567.85	-1.7406	543.1426	-1.8098	1110.0012	-1.5938	1025.3223	439560.5	801.1174	-1.3905	944.6958	-1.3744	22438600	-0.96691	591.618	202.749	193.5122	437.0237	428.2431	173061.375	308.7083	-0.47939	390.0203	8011620
000	2017-12-26t0722	1514294621.8	adult	159.1759	102.9554	-90.5556	1202.5849	79.1459	79316.2149	249874.1236	4419197.2535	1890.14	-1.0173	675.196	-0.10764	679.1248	0.26952	1199.6608	-0.87591	1122.3172	496659.5625	934.3971	0.15911	1059.0178	-0.27003	27909900	0.39327	738.716	244.322	240.4893	474.9052	460.2049	196610.75	366.9987	0.73658	436.686	10099300
000	2017-12-26t1238	1514313555.24	adult	164.4352	108.2147	-85.2963	1094.3503	78.5247	67947.8948	214188.6077	3563356.0474	1897.73	-0.91609	765.83	1.3447	747.8049	1.4028	1252.7261	-0.36456	1195.6313	444717.75	988.7591	0.89792	1138.2076	0.56623	27163200	0.25497	662.764	288.832	280.3093	520.9089	509.0603	184922.6719	406.8136	1.5088	480.3484	10244600
000	2017-12-26t1557	1514325500.64	adult	167.7533	111.5329	-81.9782	1183.4383	73.7934	72983.1955	229892.3142	3824648.1076	1802.03	-1.0668	707.602	0.51264	686.0978	0.50004	1163.4877	-0.94567	1107.3567	443288.8125	927.0877	0.23743	1046.567	-0.25028	26952500	0.2312	594.368	269.167	257.9097	493.4096	487.0426	187989.0469	385.8063	0.86363	462.9641	10252600
000	2017-12-26t1958	1514339986.11	adult	171.7771	115.5566	-77.9544	1180.536	76.623	72798.3798	229248.412	3842408.5541	1788.27	-1.027	780.441	1.6919	762.9422	1.7514	1231.4266	-0.34504	1176.4125	467942.125	975.6318	0.88849	1107.7872	0.39352	29650500	0.90695	651.501	300.956	293.4213	520.6966	514.3513	197864.7031	416.644	1.3794	484.1871	11433900
000	2017-12-27t0035	1514356612.04	adult	176.3954	120.1749	-73.3361	1196.6699	75.5884	74449.7528	234476.9057	3981629.955	2319.66	0.23277	771.547	1.63	758.2283	1.747	1270.0386	0.055451	1154.8987	494045	966.3603	0.86376	1091.3686	0.30455	29983100	1.0182	663.033	303.79	290.8872	531.2765	522.3489	206666.5625	439.4171	1.6385	498.5796	11805600
000	2017-12-27t0354	1514368559.38	adult	179.7141	123.4936	-70.0174	1159.7223	76.7844	74635.7901	235230.0182	4021241.8665	1532.18	-1.4553	689.747	0.39947	678.3115	0.52474	1134.7358	-0.89289	1101.3231	442547	939.5172	0.59051	1049.5923	-0.05572	26851200	0.30512	695.957	275.711	265.9956	510.5511	499.6885	199114.9375	406.3736	0.77544	472.7252	10733200
000	2017-12-27t0906	1514387269.91	adult	184.9115	128.691	-64.8201	1100.5139	84.3694	71830.0914	226381.1519	4029345.9578	1568.69	-1.2788	597.992	-0.99423	592.6252	-0.79462	1021.3583	-1.6534	955.3431	383009.375	790.7323	-1.2158	899.0518	-1.4752	22400200	-0.68737	633.415	245.253	235.1524	496.1571	486.0647	186058.9062	395.2319	0.32899	460.8297	9186940
000	2017-12-27t1230	1514399485.49	adult	188.3047	132.0842	-61.4268	1101.8082	74.922	69727.9136	219775.6502	3689583.6986	1946.06	-0.35674	732.417	1.1785	719.3344	1.2749	1163.272	-0.48659	1106.3579	423431	931.7623	0.62203	1053.2705	0.084117	26635800	0.33678	680.602	306.036	287.3894	566.9568	560.3753	206372.2969	457.7153	1.37	529.0555	11129600
000	2017-12-27t1537	1514410700	adult	191.4198	135.1994	-58.3117	1112.6097	77.0627	69410.0771	218685.234	3681398.2195	1984.13	-0.2026	782.247	2.0175	770.0561	2.1326	1233.0959	0.12794	1145.6273	447613.8125	986.1368	1.375	1095.7562	0.54499	28337700	0.76373	729.071	338.316	317.9529	621.8314	614.7679	225724.7812	514.1861	2.2353	589.3636	12255900
000	2017-12-27t2027	1514428113.05	adult	196.2568	140.0363	-53.4747	1012.2353	78.2323	62735.1055	197757.3127	3362510.7111	1979.95	-0.10492	797.987	2.3356	788.7254	2.4955	1271.8973	0.54604	1206.9921	417182.3125	986.2283	1.4504	1127.7994	0.92731	26136500	0.30852	793.219	357.757	335.7414	658.6624	650.4473	216041.25	544.89	2.4729	622.7908	11717600
000	2017-12-27t2323	1514438703.65	adult	199.1986	142.9782	-50.5329	1057.5602	74.4037	62273.6293	196129.5114	3200681.0123	2055.83	0.14106	797.837	2.375	791.1083	2.573	1207.4647	0.098941	1145.0674	393633.5	980.592	1.4238	1089.5556	0.57518	25946500	0.29699	760.451	365.144	339.1481	667.743	663.4426	217684.2188	561.0841	2.5721	637.7038	11874900
000	2017-12-28t0220	1514449325.78	adult	202.1492	145.9288	-47.5823	1087.1435	76.0141	65074.9804	205018.4661	3325578.2973	1494.69	-1.1291	769.01	1.937	760.9395	2.1071	1119.5873	-0.54891	1091.8782	380659.6562	950.4263	1.0526	1050.9245	0.20998	26138600	0.37601	826.138	354.275	333.9744	674.363	661.0448	229283.4375	539.4308	2.0485	622.9497	12041800
000	2017-12-28t0744	1514468712.22	adult	207.5343	151.3139	-42.1972	1075.7343	76.2007	64811.0251	204152.359	3351914.3202	1746.29	-0.41657	759.806	1.8421	754.7298	2.0583	1143.4144	-0.25333	1103.0183	387617.5	944.8033	1.0365	1055.8644	0.3149	25713400	0.3454	830.319	360.189	341.1273	699.2923	689.5701	237060.0938	564.7914	2.1563	651.0961	12189500
000	2017-12-28t1040	1514479310.59	adult	210.4783	154.2579	-39.2532	1068.7766	77.2468	64808.2549	204161.2495	3373562.705	1701.08	-0.47063	753.087	1.7535	746.9292	1.9511	1124.6731	-0.35503	1088.8606	381264.1875	944.4082	1.054	1048.7357	0.26572	25492800	0.33477	883.67	362.43	343.0454	706.4874	695.3881	239499.2344	574.5555	2.1463	657.083	12268600
000	2017-12-28t1454	1514494528.72	adult	214.7056	158.4851	-35.0259	1094.4902	75.7969	63816.6875	200979.7968	3231164.7576	1413.11	-1.112	759.999	1.9058	750.9085	2.0546	1118.0371	-0.33883	1100.1825	373424.4062	949.0417	1.1582	1063.4471	0.46009	25338400	0.35535	899.668	373.261	352.7913	729.4891	717.3858	243649.375	581.9824	2.0484	671.6376	12444500
000	2017-12-28t1927	1514510945.8	adult	219.2659	163.0454	-30.4656	1063.1819	75.7754	63070.6607	198713.1643	3208770.3291	1450.81	-0.94644	762.406	1.9754	751.7682	2.1005	1115.5055	-0.28484	1100.6052	368116.8125	952.2205	1.2292	1057.7383	0.43491	25132700	0.37267	943.082	379.28	354.8976	738.9067	725.8741	243839.2188	593.1679	1.9975	679.1249	12503000
000	2017-12-28t2229	1514521818.39	adult	222.2861	166.0656	-27.4455	1072.6764	75.8939	63146.2068	198923.6136	3206552.444	1397.86	-1.0373	757.613	1.9157	747.6682	2.0527	1109.7373	-0.29011	1095.8945	366213.3125	949.0897	1.2032	1053.8382	0.41699	24986800	0.38166	903.989	380.897	358.6948	739.5955	724.1023	244066.5312	593.7502	1.8807	679.2193	12562400
000	2017-12-29t0413	1514542498.41	adult	228.0305	171.81	-21.701	1085.2086	75.012	62997.4722	198411.2541	3166759.4584	1424.09	-0.88655	757.22	1.9427	750.2084	2.1317	1107.3402	-0.22312	1091.8285	365422.25	953.5676	1.2927	1057.6766	0.50039	24922400	0.447	896.654	387.577	366.9752	752.7506	741.9918	248407.7031	605.3966	1.822	696.1761	12756300
000	2017-12-29t0712	1514553193.42	adult	231.0013	174.7809	-18.7302	1077.4729	75.1228	62441.7671	196678.1803	3119729.5828	1312.41	-1.151	756.426	1.9463	748.5241	2.1213	1099.1968	-0.25648	1086.3804	359437.3438	951.8215	1.2812	1051.3033	0.45432	24689700	0.43467	902.287	390.022	369.8311	753.3928	737.9573	246359.4375	607.8638	1.7556	700.9838	12730300
000	2017-12-29t1015	1514564209.89	adult	234.0615	177.841	-15.6701	1072.1853	74.5099	62167.1526	195809.7467	3091725.5613	1360.29	-0.98335	756.145	1.9572	748.5977	2.1395	1100.4763	-0.20143	1086.7366	357654.8125	952.9214	1.3076	1051.2563	0.47701	24561100	0.44604	918.57	393.175	375.6228	750.5968	734.2783	243943.9688	610.7491	1.703	696.0648	12771100
000	2017-12-29t1619	1514586059.98	adult	240.1309	183.9105	-9.6006	1005.3293	75.1507	59970.7252	189096.3973	3003180.2896	1269.98	-1.1704	773.138	2.2696	759.7662	2.3612	1115.5688	0.020955	1103.087	350288.625	980.4968	1.7152	1071.2459	0.74389	24217000	0.44558	931.035	410.519	393.9533	777.5753	765.1467	244158.6562	635.6281	1.843	729.8288	12858700
000	2017-12-29t1947	1514598540.29	adult	243.5977	187.3772	-6.1338	1011.4721	74.4725	58525.6333	184517.5981	2872943.1209	1329.83	-0.95923	778.364	2.3708	764.6763	2.4615	1136.3634	0.26576	1123.0388	347727.1875	991.2424	1.873	1088.4762	0.96282	23809400	0.39331	940.713	418.04	403.7346	804.3925	797.5245	246144.1094	647.6847	1.9082	745.7249	12787400
000	2017-12-29t2315	1514610986.76	adult	247.055	190.8346	-2.6765	959.1434	74.5923	56617.6456	178713.7348	2786316.3009	1459.13	-0.52641	789.223	2.5657	774.9384	2.6527	1158.5032	0.53031	1139.0771	342916.9375	1001.2809	2.0211	1097.2252	1.0907	23351500	0.32885	1060.35	430.055	421.5884	824.742	806.671	244123.6406	663.7352	2.0153	762.3022	12724500
000	2017-12-30t0436	1514630257.43	dead	252.408	196.1876	2.6765	958.0713	74.2905	55537.2226	175130.8157	2739178.3807	1451.59	-0.47639	799.114	2.7507	787.2581	2.8871	1180.0413	0.83177	1156.3962	343392	1015.4268	2.2257	1116.8776	1.3604	23203100	0.35748	1138.35	442.757	437.1781	842.1743	819.3806	245072.7188	689.3947	2.2085	783.49	12855900
001	2017-12-19t1411	1513714406.74	egg	-2.0001	-54.4809	-239.0965	153.3039	27.9861	2892.2304	9216.3048	50655.5659	0	0.11239	0	-0.53825	0	-0.56364					0	-0.39285	0	-0.30876	0	0.95365	0	0	0				0	-0.55936	0	0
001	2017-12-19t1811	1513728807.4	larva	2.0001	-50.4807	-235.0963	79.1341	33.4859	1677.2013	5694.9806	34216.0808	0	-0.2162	0	-0.70981	0	-0.72592					0	-0.59612	0	-0.50984	0	0.50869	0	0	0				0	-0.67084	0	0
001	2017-12-19t2228	1513744224.59	larva	6.2826	-46.1981	-230.8138	106.33	37.4118	2781.1682	9201.6676	67690.7188	0	-0.52001	0	-0.89445	0	-0.90175					0	-0.80413	0	-0.70845	0	0.055959	0	0	0				0	-0.79762	0	0
001	2017-12-20t0211	1513757599.35	larva	9.9979	-42.4829	-227.0985	106.803	35.4322	2571.0189	8434.6529	57581.4834	0	-0.75481	0	-1.0557	0	-1.0563					0	-0.97764	0	-0.86947	0	-0.31952	0	0	0				0	-0.91469	0	0
001	2017-12-20t0611	1513771999.63	larva	13.9979	-38.4828	-223.0985	128.9838	37.2987	3246.1707	10544.783	76292.9434	0	-0.98522	0	-1.2309	0	-1.2254					0	-1.1583	0	-1.0333	0	-0.70794	0	0	0				0	-1.0492	0	0
001	2017-12-20t1012	1513786432.74	larva	18.0071	-34.4736	-219.0893	130.988	39.4523	3512.7506	11447.0792	87964.8945	0	-1.198	0	-1.4085	0	-1.3981					0	-1.3341	0	-1.1893	0	-1.0824	0	0	0				0	-1.1944	0	0
001	2017-12-20t1432	1513802010.28	larva	22.3342	-30.1465	-214.7622	153.6413	42.1835	4263.4526	13815.8633	111976.2173	0	-1.4115	0	-1.6037	0	-1.5893					0	-1.5191	0	-1.3505	0	-1.4715	0	0	0				0	-1.3653	0	0
001	2017-12-20t1827	1513816140.52	larva	26.2593	-26.2215	-210.8371	115.5568	42.6807	3366.4912	11153.7956	91469.1013	0	-1.5937	0	-1.7851	0	-1.7685					0	-1.6842	0	-1.4916	0	-1.8117	0	0	0				0	-1.5362	0	0
001	2017-12-20t2227	1513830552.43	larva	30.2626	-22.2182	-206.8338	275.3278	41.3176	8750.3112	27780.8598	246758.547	997.51	-0.71543	768.13	0.6063	763.4815	0.70862	943.6403	-0.84897	937.6203	44351.0938	875.5085	0.021573	923.6976	-0.2879	3591780	-1.4097	279.878	181.023	180.9887	238.2919	235.4021	11199.7217	214.7893	0.86291	231.1546	846463
001	2017-12-21t0227	1513844942.32	larva	34.2598	-18.221	-202.8366	245.5254	38.1522	6382.8237	20265.5356	152923.8629	2265.33	0.40855	1063.99	1.4864	978.0213	1.3519	2002.5978	0.31513	1958.4543	70090.9219	1571.4515	1.3571	1888.6425	0.96815	3652670	-1.7306	253.866	175.762	175.4675	232.1876	230.7527	8126.5649	209.5237	0.73011	226.2167	603391
001	2017-12-21t0705	1513861609.94	larva	38.8897	-13.5911	-198.2067	541.9045	51.2625	20091.5524	63426.9369	641769.1505	1561.6	-0.54165	875.568	0.68378	873.4378	0.83678	1323.7968	-0.57185	1324.8387	141646.25	1041.4671	0.038792	1206.3576	-0.18298	9307290	-0.9734	412.949	186.987	186.4165	248.0705	242.9361	26543.5469	221.7088	0.80978	237.0792	1987680
001	2017-12-21t1027	1513873744.8	larva	42.2605	-10.2203	-194.8359	566.6643	52.861	23536.3888	74308.1475	832912.5307	3387.17	1.1275	1235.22	1.8666	1182.6458	1.9049	3001.0002	1.437	2974.6172	375125.0312	1634.3975	1.1932	2761.4284	1.9417	15334000	-0.05626	290.97	189.871	189.1605	249.5653	247.8034	31195.6641	225.9156	0.81094	241.4476	2357060
001	2017-12-21t1424	1513887940.87	larva	46.2038	-6.2769	-190.8926	829.1309	55.9607	37747.466	118951.9615	1440145.0815	3865.6	1.3867	1164.16	1.4904	1034.8753	1.2271	3375.1941	1.8838	3330.6709	671663.625	2276.9113	2.4391	3049.835	2.2068	23104000	1.1314	388.16	160.336	160.6292	233.7443	229.3056	46515.1133	205.4847	0.41078	222.5482	3182030
001	2017-12-21t1856	1513904282.55	larva	50.7432	-1.7376	-186.3532	766.9003	64.2772	38978.0174	122937.9098	1688669.0912	3836.56	1.1095	1091.9	1.0703	1001.0836	0.95004	3046.6902	1.4373	2984.6152	624571.5	1669.6477	0.93466	2549.6864	1.3152	22319400	0.57489	372.205	189.453	188.6751	256.7919	252.5741	52642.3398	228.6013	0.70044	246.5349	3872610
001	2017-12-21t2225	1513916793.14	adult	54.2184	1.7376	-182.8781	963.9664	64.2704	49588.2636	156243.5318	2147053.9159	4516.19	1.6286	1092.3	1.0126	980.5969	0.80472	2993.3147	1.3462	2852.7716	778261.8125	1822.8665	1.199	2402.5259	1.0417	28400800	1.4575	370.554	176.228	175.3047	251.9745	247.8462	65513.3594	219.7298	0.46871	239.6227	4582100
001	2017-12-22t0225	1513931208.91	adult	58.2227	5.742	-178.8737	983.2113	68.4895	54168.4122	170990.0419	2484190.4877	3134.18	0.19581	939.757	0.35519	890.4318	0.37369	2239.8672	0.29352	2074.2432	636122.25	1459.8266	0.34439	1823.9302	0.16849	26653400	0.82938	480.683	161.89	163.0195	240.1713	235.9367	68208.6562	208.4631	0.13791	227.5617	4591520
001	2017-12-22t0640	1513946540.87	adult	62.4816	10.0008	-174.6148	984.3784	69.2243	55478.916	174838.2511	2645638.8012	4438.51	1.3933	990.552	0.56083	898.0782	0.39063	2681.6758	0.91345	2424.4851	780367.625	1637.3036	0.75083	2205.9495	0.74629	28752800	0.94787	440.985	180.501	180.0792	266.5905	261.4552	77577.8281	231.3393	0.60526	253.8832	5239420
001	2017-12-22t1025	1513960004.27	adult	66.2214	13.7407	-170.875	989.6618	70.1147	56947.5076	179532.3357	2765452.0466	2335.23	-0.76331	946.45	0.3757	882.8191	0.32584	1988.3391	-0.095105	1974.4017	592525.0625	1458.1606	0.33267	1853.0059	0.2171	28191000	0.61692	450.443	181.385	181.5915	254.5798	250.9611	75864.7812	225.0913	0.37604	243.2805	5402740
001	2017-12-22t1425	1513974400.41	adult	70.2204	17.7396	-166.876	1235.8585	68.9699	73751.7973	232374.6988	3643113.0129	3385.5	0.27384	746.204	-0.61858	709.0626	-0.61878	1788.9667	-0.4178	1575.2173	690541.125	1122.2015	-0.53019	1393.0755	-0.53632	28752000	0.51837	799.961	150.015	144.1129	392.3636	366.6635	151452.3438	206.7251	-0.26747	307.5622	5780220
001	2017-12-22t2025	1513996028.48	adult	76.2282	23.7474	-160.8682	1035.2282	71.6183	61873.7407	195025.4345	3101500.6532	2978.41	-0.18203	930.635	0.47847	900.2976	0.62119	1851.002	-0.23244	1717.6179	599724.625	1217.2346	-0.21678	1477.5624	-0.33564	30080000	0.52616	351.734	207.386	207.2151	286.9253	283.8586	92963.7969	254.6192	0.97676	275.4725	6703120
001	2017-12-22t2338	1514007577.59	adult	79.4363	26.9555	-157.6601	1133.3265	69.1624	64489.8828	203087.6314	3102444.9505	2131.6	-1.1832	927.828	0.57446	915.3242	0.85487	1662.8132	-0.58281	1608.7886	562030.875	1199.6053	-0.21805	1496.4672	-0.23652	31286400	0.67687	496.18	203.421	205.4507	302.8329	293.5909	102357.5078	256.6835	0.88889	281.9072	6859340
001	2017-12-23t0328	1514021422.06	adult	83.2819	30.8012	-153.8145	1130.5058	71.5917	65076.7381	204965.4957	3179884.1894	3889.38	1.0066	857.898	0.20194	823.3317	0.26977	2068.5994	0.58652	1822.053	705392.375	1189.6609	-0.16784	1403.6552	-0.38215	29186600	0.17814	361.724	189.396	188.5094	282.3593	278.3486	96284.5312	245.3267	0.40868	270.0112	6443450
001	2017-12-23t0752	1514037253.22	adult	87.6795	35.1987	-149.4169	1335.114	76.9976	81943.8191	258204.5851	4204960.1108	3910.81	1.1753	813.087	-0.032444	758.2773	-0.20392	1933.2836	0.46659	1654.2236	827445.375	1203.4887	0.04594	1485.6924	-0.00080396	34788700	1.2774	462.131	184.898	179.9167	316.0999	297.0076	135290.7812	251.2595	0.40189	280.7918	7911030
001	2017-12-23t1105	1514048816.26	adult	90.8914	38.4107	-146.205	1064.692	75.0824	67083.4488	211533.4548	3526984.6939	3820.07	1.1512	912.776	1.0671	865.1005	1.0007	2064.686	1.2533	1764.6494	722640.125	1387.6166	1.2682	1672.0408	0.91888	31943500	0.65146	490.343	202.838	199.0775	376.4079	370.9154	131742.7656	265.7829	0.62313	338.7244	7098530
001	2017-12-23t1625	1514068045.12	adult	96.2328	43.752	-140.8636	1110.0042	75.2458	69378.0932	218662.7482	3622178.206	3708.74	1.1422	883.921	1.0438	874.6688	1.3494	1906.8457	1.0335	1694.2495	692185	1128.9282	-0.021451	1299.8808	-0.45305	32000600	0.6461	380.385	209.675	209.019	312.1762	308.234	113319.9688	269.6223	0.52009	297.4822	7590870
001	2017-12-23t1938	1514079618.79	adult	99.4477	46.9669	-137.6487	1158.5215	75.4798	70268.6921	221486.9174	3655211.1059	3114.72	0.29246	698.918	-1.057	679.0855	-0.94474	1644.3129	-0.087251	1408.5474	605107.125	1028.538	-0.68137	1227.7628	-0.75626	25651700	-0.76846	1084.74	148.203	143.2953	283.8227	275.6382	104446.75	209.7493	-0.83902	255.9728	5439360
001	2017-12-23t2251	1514091182.94	adult	102.66	50.1792	-134.4364	1137.9299	74.2021	70598.9896	222517.9149	3642971.9724	4101.13	1.9505	887.622	1.3344	857.8618	1.3433	1854.7991	1.1677	1619.1356	684420.875	1190.1635	0.80261	1427.6788	0.64809	32703500	0.82531	452.352	226.46	221.8643	357.2917	352.4457	131840.625	292.2898	0.7867	335.6194	8343700
001	2017-12-24t0420	1514110914.86	adult	108.1411	55.6603	-128.9554	1016.9748	76.3688	64354.812	202908.5824	3439151.8821	2358.49	-0.81254	866.45	1.2473	842.6245	1.2996	1510.656	-0.43329	1370.6273	507580.4375	1105.6402	0.31822	1282.3971	-0.035013	29087600	0.035799	445.527	228.574	226.1677	351.1385	345.3028	117982.5312	289.9801	0.57351	326.8534	7673440
001	2017-12-24t0737	1514122755.42	adult	111.4301	58.9493	-125.6663	1048.5793	78.7979	67507.3709	212745.6429	3722143.3909	3155.58	0.60577	766.468	0.04864	716.3195	-0.25941	1751.1774	1.0537	1489.9064	616414.4375	1163.125	0.98703	1398.1438	0.95716	26972800	-0.42619	536.603	187.731	183.4533	336.9297	329.6086	118599.2656	262.458	-0.070331	311.5805	6606440
001	2017-12-24t1056	1514134663.85	adult	114.738	62.2572	-122.3584	1089.3375	74.2607	64799.0075	204068.2143	3358162.1103	3035.08	0.46638	769.45	0.17369	725.4418	-0.06551	1649.9244	0.62517	1391.6385	559324.375	1117.8214	0.70041	1293.6242	0.34482	26039000	-0.61148	565.647	196.096	189.8939	398.0405	382.9872	134935.7344	274.0175	0.069268	349.1664	6636090
001	2017-12-24t1612	1514153667.63	adult	120.0168	67.5361	-117.0796	1105.6365	71.3428	66449.9489	209387.2081	3352853.1633	2459.89	-0.47265	777.393	0.4213	754.3203	0.44817	1414.9141	-0.57365	1254.7962	492390.0938	1032.7169	0.081202	1164.2136	-0.43456	26979400	-0.32499	698.747	212.846	206.2122	389.2357	381.0098	135454.0312	297.1799	0.38054	359.477	7386830
001	2017-12-24t1935	1514165832.77	adult	123.396	70.9153	-113.7004	1081.5431	76.0109	68614.4189	216313.0181	3644472.7476	2207.53	-0.89223	696.437	-0.58005	651.5762	-0.85639	1439.5806	-0.30951	1325.9333	515369.8438	1030.7701	0.17879	1220.0957	0.13275	24924800	-0.77066	593.947	187.775	178.5665	423.9761	409.6857	151783.4531	283.0109	0.0072683	374.2485	6720270
001	2017-12-24t2332	1514180039.84	adult	127.3424	74.8617	-109.754	1176.7061	77.6273	70749.0655	222820.0195	3651292.2943	2737.32	0.17438	775.899	0.59993	753.5569	0.62666	1541.4513	0.48484	1362.17	570337	1133.0761	1.3324	1283.1519	0.79033	28676500	0.18852	492.218	213.838	211.4791	399.7247	393.3904	147898.125	312.1838	0.46845	370.1232	7903250
001	2017-12-25t0404	1514196379.56	adult	131.8812	79.4005	-105.2152	1187.705	74.4938	67890.1727	213678.4254	3424031.5765	2431.17	-0.33559	720.819	-0.03149	683.6116	-0.21834	1449.0352	0.05062	1324.2708	515856.5	1106.4918	1.2331	1264.0493	0.81548	25591900	-0.49014	486.858	195.795	186.4109	389.4051	380.8146	138628.2188	299.3706	0.088101	356.8934	6951510
001	2017-12-25t0723	1514208289.81	adult	135.1896	82.7089	-101.9068	1127.0563	77.8327	72021.4037	226933.8328	3880365.0918	2510.98	-0.12102	708.269	-0.12278	693.6605	1.1707e-05	1381.0552	-0.28113	1243.1416	519276.75	916.0289	-0.60962	1077.9111	-0.64783	26596200	-0.19778	637.603	203.104	198.8012	444.1864	429.7932	167014.0938	303.3669	0.072668	395.9328	7626750
001	2017-12-25t1237	1514227158	adult	140.4308	87.95	-96.6656	1161.0675	74.8706	70968.0681	223571.7669	3702653.6169	2117.55	-0.82955	696.231	-0.16686	666.5409	-0.26277	1317.3042	-0.54029	1232.5984	488719.8438	988.1618	0.28324	1130.3629	-0.050624	25797500	-0.32247	602.821	200.336	187.1745	453.2533	443.6277	168156.9688	317.0517	0.19407	406.4739	7423060
001	2017-12-25t1604	1514239564.05	adult	143.8769	91.3962	-93.2195	1196.719	77.3639	74766.3865	235465.2665	3984643.7079	2336.61	-0.32568	749.224	0.66478	721.321	0.59648	1414.7279	0.21928	1276.3119	553158.625	1037.7529	0.90436	1188.0267	0.55032	29223500	0.56446	597.574	219.646	212.5292	416.5538	405.4388	162872.5312	310.0321	-0.045919	377.9891	8567290
001	2017-12-25t1928	1514251807.28	adult	147.2778	94.7971	-89.8186	1102.0553	75.1324	68382.6844	215605.6507	3584771.1541	2756.47	0.60588	749.465	0.74928	723.4781	0.7053	1484.9562	0.81334	1319.9379	530129.375	1087.101	1.5316	1242.405	1.1274	26749900	-0.0026352	642.869	224.6	218.6569	451.0952	438.5986	161041	326.5286	0.19268	406.314	8016420
001	2017-12-26t0040	1514270498.89	adult	152.47	99.9892	-84.6265	1160.8898	78.5113	74250.8217	233984.9657	3991941.277	2578.41	0.33118	758.159	0.98957	731.0404	0.92443	1368.6763	0.15949	1241.1663	531046.375	1009.9569	0.84453	1160.7909	0.52807	29359700	0.68927	604.829	237.516	229.5774	467.5833	456.5682	181422.3125	331.126	0.13575	414.6719	9197810
001	2017-12-26t0403	1514282710.1	adult	155.862	103.3812	-81.2345	1203.4132	74.4203	74015.5179	233062.0658	3896796.3091	3109.15	1.5239	769.408	1.2287	750.2535	1.2801	1438.1776	0.74995	1285.3351	556574.75	1003.9779	0.86773	1167.9688	0.67226	29716800	0.80653	697.959	245.448	236.4664	477.1438	460.3635	184654.6562	350.6443	0.46869	425.1898	9479930
001	2017-12-26t0722	1514294640.9	adult	159.1761	106.6953	-77.9203	1116.1189	81.4345	73645.5842	232177.1646	4090785.1213	2777.14	0.88401	602.631	-1.1875	576.7366	-1.2743	1352.6622	0.23054	1188.9539	519422.3125	864.7687	-0.62885	1045.7799	-0.3927	23130200	-0.76611	706.816	179.752	163.9413	491.3242	469.1872	188668.5	298.7768	-0.83391	414.994	6899240
001	2017-12-26t1238	1514313574.3	adult	164.4353	111.9546	-72.6611	1151.453	74.8636	71701.5062	225910.7454	3807146.5354	3049.1	1.5797	615.131	-0.93425	591.3739	-0.99602	1307.8573	0.040516	1143.0284	490446.4688	875.7351	-0.41621	1043.6642	-0.32505	23014500	-0.7438	669.15	187.751	175.8533	436.515	415.0216	163693.1094	291.8461	-1.2146	377.6606	7024500
001	2017-12-26t1557	1514325519.63	adult	167.7535	115.2727	-69.3429	1207.1957	74.1472	74973.9078	236169.655	3923868.4112	2968.8	1.4788	714.739	0.62146	701.3824	0.73635	1352.0017	0.45113	1171.5596	529984.6875	950.1609	0.50962	1088.9073	0.15188	27957700	0.47204	726.326	240.106	233.6064	472.7115	455.0576	185302.9062	350.4849	0.044086	422.0032	9392000
001	2017-12-26t1958	1514340005.28	adult	171.7773	119.2965	-65.3191	1228.1642	74.3722	79196.0104	249692.4744	4195019.2407	2575.25	0.70315	726.906	0.86792	714.1614	0.99017	1309.0732	0.2359	1164.2548	540647.25	961.0871	0.714	1088.7398	0.21108	30005900	0.99162	893.628	258.558	248.8269	565.9205	529.322	233725.1875	367.9105	0.28377	468.5685	10673000
001	2017-12-27t0035	1514356631.32	adult	176.3956	123.9149	-60.7008	1168.1034	76.6225	73208.9317	230609.3391	3912896.147	2633.31	0.92816	693.337	0.41389	677.4587	0.47389	1337.5022	0.56515	1168.1994	510925.8438	929.3738	0.41193	1085.2496	0.24544	26483400	0.19001	672.722	241.192	231.4127	505.5085	495.8662	193104.2656	352.466	-0.22793	457.6647	9212800
001	2017-12-27t0354	1514368578.45	adult	179.7143	127.2335	-57.3821	1199.6488	75.8585	76284.8847	240352.6694	4068845.8	3543.54	3.0321	671.938	0.12059	653.2111	0.12654	1324.2566	0.54943	1143.7488	527054.125	878.1232	-0.16994	1024.3539	-0.3012	26712900	0.27253	750.712	240.47	231.2127	491.4527	474.9659	195598.1875	349.7232	-0.39605	437.8686	9559890
001	2017-12-27t0906	1514387289.06	adult	184.9117	132.4309	-52.1847	1159.4337	76.8142	73707.3935	232229.1854	3946851.2464	2455.46	0.72266	734.355	1.1654	721.9482	1.2776	1229.9706	-0.046571	1119.9318	473538.6875	935.433	0.61788	1049.9894	0.010889	28239600	0.6796	621.585	273.951	267.3534	490.3252	480.5087	188775.1875	387.8206	0.18494	458.3534	10534800
001	2017-12-27t1230	1514399504.67	adult	188.3049	135.8241	-48.7915	1202.9294	77.3229	75747.2677	238630.0862	4039173.2064	2806.49	1.6011	715.084	0.90191	707.3166	1.0811	1313.8876	0.68372	1134.6283	520299.5	919.8833	0.46918	1052.7249	0.078703	28258700	0.71485	606.041	268.307	265.2289	494.5279	486.1701	195833.0312	388.9584	0.083386	462.2341	10602900
001	2017-12-27t1537	1514410719.18	adult	191.42	138.9393	-45.6764	1230.9752	76.0739	77881.1009	245291.4324	4174321.8525	2471.06	0.91525	700.422	0.70251	685.8392	0.76557	1233.6364	0.13218	1104.7673	502090	897.0323	0.21236	1026.3253	-0.14984	28465200	0.79329	736.519	271.979	258.5802	528.6901	512.866	215176.8906	410.693	0.36735	487.4045	11053200
001	2017-12-27t2027	1514428132.12	adult	196.257	143.7762	-40.8394	1187.0557	81.214	78098.2251	246133.8395	4335180.1442	2433.36	0.95358	673.765	0.31844	656.8024	0.33404	1162.5278	-0.32447	1086.3713	474311.375	861.507	-0.20942	1000.4974	-0.36355	27424300	0.60454	658.753	266.749	256.1951	515.8976	505.7906	210486.2188	382.4262	-0.29413	473.3862	10857500
001	2017-12-27t2323	1514438722.73	adult	199.1988	146.718	-37.8976	1136.1787	81.9084	73591.6009	231942.7239	4099341.6371	2710.84	1.6861	689.652	0.60676	676.4516	0.68346	1264.6599	0.55846	1135.4454	485629.4062	878.7002	0.050024	1024.7952	-0.086818	26439900	0.40986	773.095	278.805	268.3843	535.581	527.1498	205663.1094	406.0729	0.012395	489.4825	10688800
001	2017-12-28t0220	1514449344.91	adult	202.1494	149.6686	-34.947	1172.0375	77.2549	73223.7459	230648.1224	3921772.6727	2256.09	0.6887	590.962	-0.98875	583.1647	-0.83728	1095.913	-0.74098	978.9797	419734.6875	798.2701	-1.0204	910.5008	-1.2369	22584800	-0.43287	1353.31	237.527	226.9887	496.1448	480.7643	190023.4688	379.9635	-0.49846	455.2157	9077570
001	2017-12-28t0744	1514468731.6	adult	207.5346	155.0538	-29.5618	1185.1472	77.198	71732.5577	225868.3882	3768353.6763	1447.05	-1.1476	570.897	-1.289	566.4232	-1.0861	1039.4343	-1.1137	996.2772	389787.875	777.4615	-1.2835	926.2111	-1.0395	21379500	-0.63383	843.91	240.488	231.7895	536.8061	516.9446	201302.2812	387.0888	-0.52569	478.7554	9006050
001	2017-12-28t1040	1514479329.76	adult	210.4785	157.9978	-26.6179	1128.6572	76.5433	69144.9371	217908.5924	3624943.9601	1987.89	0.23967	639.602	-0.13149	642.0489	0.19545	1140.8687	-0.21958	1087.322	411853.5938	856.2549	-0.17403	975.298	-0.50578	23080000	-0.20903	829.167	276.11	271.4393	561.8787	533.802	202838.2188	414.4794	-0.19686	495.5084	9963430
001	2017-12-28t1454	1514494547.94	adult	214.7058	162.225	-22.3906	1116.2648	76.4762	67699.4291	213308.5962	3539792.7638	2055.97	0.51082	700.862	0.91929	693.9429	1.0967	1138.0059	-0.16934	1074.9209	402854.0625	899.4774	0.46111	1010.5375	-0.10054	24766400	0.22675	831.884	311.243	302.6904	575.5447	564.3579	203742.8125	459.7688	0.32834	540.0343	10998400
001	2017-12-28t1927	1514510964.84	adult	219.266	166.7853	-17.8304	1008.278	79.9215	62413.3377	196748.3561	3358134.2737	1973.04	0.40076	682.058	0.63393	677.6464	0.85165	1120.9479	-0.23795	1072.8047	365429	874.7649	0.13723	991.7228	-0.26819	22208500	-0.28572	777.283	314.102	304.6998	604.2852	592.39	196996.9531	473.0075	0.37146	558.6315	10227500
001	2017-12-28t2229	1514521837.62	adult	222.2863	169.8055	-14.8101	1022.0555	75.7397	61461.0999	193747.6008	3184887.6974	1994.64	0.52508	647.046	0.068003	641.8534	0.26705	1132.2734	-0.094123	1092.7499	364592.0625	846.9045	-0.24028	1005.4168	-0.1006	20779200	-0.56727	824.573	305.766	298.3203	623.2378	610.4749	200682.5781	462.1472	0.14101	563.1519	9819360
001	2017-12-29t0413	1514542517.6	adult	228.0307	175.5499	-9.0657	997.3939	76.6759	61687.9176	194511.2055	3236350.4666	1833.77	0.21844	643.837	0.048184	634.6198	0.17825	1100.1127	-0.28717	1052.9276	355336.375	854.1387	-0.11107	982.4922	-0.30768	20738600	-0.50335	785.662	313.976	303.4255	602.0345	589.8896	194457.1562	484.7113	0.28601	563.1766	10113500
001	2017-12-29t0712	1514553212.58	adult	231.0015	178.5208	-6.0949	969.3512	78.786	59755.6011	188410.1494	3174036.1837	1805.52	0.20108	649.194	0.15519	641.8517	0.31763	1105.2332	-0.20244	1055.5642	345937.9688	855.3617	-0.079528	993.9566	-0.16402	20256100	-0.57715	780.24	319.681	310.1398	613.5682	607.006	192046.8594	491.0503	0.29378	571.9444	9974680
001	2017-12-29t1015	1514564229.1	adult	234.0617	181.5809	-3.0347	986.5161	78.8142	60692.9615	191313.6457	3232119.6757	2056.89	0.96076	647.613	0.14673	638.4327	0.27725	1117.1737	-0.050228	1059.1208	354144.0625	856.5108	-0.048561	993.4783	-0.14798	20508000	-0.48516	849.439	321.89	309.3625	638.1033	624.0975	202278.75	498.4728	0.31791	585.5961	10193300
001	2017-12-29t1619	1514586079.15	dead	240.1311	187.6504	3.0347	967.5623	79.6117	60775.9541	191665.2212	3299561.2696	1969.52	0.85501	652.32	0.26134	642.4819	0.38085	1105.7993	-0.069686	1052.587	351644.1875	865.261	0.1048	993.7643	-0.10035	20685700	-0.37638	1060.76	329.617	315.2862	661.1734	646.9316	210253.1406	519.8342	0.44928	602.776	10452500
004	2017-12-19t1411	1513714449.14	egg	-2.0003	-54.4732	-308.2642	150.5975	27.4805	2813.9991	8967.8788	48655.0825	0	0.11241	0	-0.53824	0	-0.56363					0	-0.39284	0	-0.30875	0	0.95367	0	0	0				0	-0.55936	0	0
004	2017-12-19t1811	1513728851.46	larva	2.0003	-50.4725	-304.2636	156.198	28.8876	3069.067	9785.0684	55865.5204	0	-0.21622	0	-0.70982	0	-0.72593					0	-0.59613	0	-0.50985	0	0.50867	0	0	0				0	-0.67085	0	0
004	2017-12-19t2228	1513744267.07	larva	6.2824	-46.1904	-299.9815	173.2312	42.4202	3922.7963	12902.8415	94128.1998	0	-0.52	0	-0.89444	0	-0.90174					0	-0.80412	0	-0.70844	0	0.055981	0	0	0				0	-0.79762	0	0
004	2017-12-20t0211	1513757641.75	larva	9.9976	-42.4752	-296.2663	150.595	28.6573	2952.3793	9424.0023	53566.6884	0	-0.75479	0	-1.0557	0	-1.0563					0	-0.97763	0	-0.86946	0	-0.31949	0	0	0				0	-0.91468	0	0
004	2017-12-20t0611	1513772042.01	larva	13.9977	-38.4751	-292.2662	153.3397	29.0535	3049.4737	9734.2502	56142.2775	0	-0.98521	0	-1.2308	0	-1.2253					0	-1.1583	0	-1.0333	0	-0.70792	0	0	0				0	-1.0492	0	0
004	2017-12-20t1012	1513786475.48	larva	18.007	-34.4658	-288.2569	146.8407	30.2782	2964.4439	9490.3779	55984.6941	742.128	-0.34519	616.345	0.54067	615.2192	0.60201	714.106	-0.84472	709.3785	12139.8008	675.8679	0.11224	702.2324	-0.13851	1000330	-0.8674	217.801	156.916	156.5726	207.3411	205.9024	3524.7988	187.5269	0.75607	200.6473	254674
004	2017-12-20t1432	1513802024.33	larva	22.3261	-30.1467	-283.9378	150.5367	29.0729	3006.5812	9607.4747	55587.3384	0	-1.4112	0	-1.6034	0	-1.5889					0	-1.5188	0	-1.3502	0	-1.4708	0	0	0				0	-1.365	0	0
004	2017-12-20t1827	1513816154.63	larva	26.2512	-26.2216	-280.0127	234.4528	22.5564	3231.2949	10214.0879	43181.7565	834.726	-0.68997	686.099	0.47234	685.024	0.56528	795.4859	-0.93306	788.8516	15114.2324	749.844	-0.083418	777.7276	-0.35276	1248010	-1.5513	243.102	167.344	166.3463	222.2179	220.1202	4222.1401	198.4271	0.73665	214.0323	304399
004	2017-12-20t2227	1513830567.16	larva	30.2547	-22.2182	-276.0092	400.9477	41.046	13409.4885	42393.2573	386175.9876	1788.24	0.12113	828.459	0.80936	819.2257	0.90359	1266.5885	-0.47664	1221.5399	91194.375	1016.6677	0.32382	1106.2133	-0.022016	5908570	-0.93331	243.668	165.728	165.1898	219.3166	217.5032	15790.792	198.1637	0.66233	211.7866	1181970
004	2017-12-21t0227	1513844957.08	larva	34.2519	-18.221	-272.012	333.3044	37.4501	9671.8063	30572.1359	247054.2913	3061.28	1.2338	905.943	0.94297	874.9763	0.98241	2555.0103	0.96622	2534.6678	132860.5312	1189.6303	0.53744	2280.5807	1.5366	4691880	-1.5193	359.685	162.637	162.1314	224.6511	218.0777	11681.8594	195.586	0.55197	211.1938	842299
004	2017-12-21t0705	1513861624.72	larva	38.8818	-13.5911	-267.3821	665.3961	53.967	27735.0719	87674.9865	950853.5928	2039.77	-0.056259	909.745	0.80503	867.9457	0.81666	1807.5763	0.014279	1793.8217	265713.7188	1346.5438	0.69812	1702.8443	0.53479	13324100	-0.16986	396.325	171.705	171.191	229.3063	225.3188	33708.0312	204.4774	0.57214	219.3213	2514800
004	2017-12-21t1027	1513873759.62	larva	42.2526	-10.2202	-264.0113	696.6809	51.1238	28768.3783	90699.815	1011537.0805	3321.94	1.0627	1147.28	1.5488	1128.928	1.7008	2652.1663	1.0057	2591.3168	403129.2812	1486.2662	0.87212	2199.7112	1.1324	17405400	0.35427	302.305	180.115	179.5128	239.6181	235.362	36421.9492	215.0715	0.65161	230.4523	2732520
004	2017-12-21t1424	1513887955.56	larva	46.1959	-6.2769	-260.068	731.4095	57.3807	32749.5636	103260.1248	1249645.8731	3146.72	0.68222	1015.94	0.94032	957.5907	0.92414	2339.1526	0.57105	2283.5845	404673.4062	1478.0057	0.7	1936.8493	0.61102	17508700	0.038464	320.688	162.234	161.6686	222.3496	219.2966	38466.4766	197.8669	0.28868	213.7269	2795940
004	2017-12-21t1856	1513904297.25	larva	50.7353	-1.7376	-255.5287	931.2866	60.478	46885.2104	147712.4328	1980738.0592	2513.36	-0.15941	1001.26	0.72231	935.1238	0.68069	2163.4482	0.28517	2129.67	532208.25	1558.0164	0.6912	2018.7283	0.55993	24623900	1.0193	384.36	175.199	174.363	237.0285	232.8924	58309.0234	211.658	0.3908	227.1111	4308670
004	2017-12-21t2225	1513916807.76	adult	54.2104	1.7376	-252.0535	1015.7995	66.996	54873.6948	172834.3062	2522022.378	2193.49	-0.59592	946.393	0.43064	886.9714	0.40545	1838.6233	-0.19709	1811.5548	529523.5	1444.9305	0.35908	1710.823	0.045292	27187000	1.2254	398.595	176.405	174.8996	281.3982	272.897	81042.6875	215.7513	0.38836	246.0802	5067600
004	2017-12-22t0225	1513931223.71	adult	58.2148	5.742	-248.0491	1062.3811	67.0016	59743.9988	188356.975	2767055.6779	2340.88	-0.57243	904.864	0.20848	854.2686	0.21032	2012.5431	-0.020805	1994.9049	629926	1419.7025	0.25212	1883.3029	0.25651	28290600	1.1438	441.223	175.888	175.4638	241.9567	238.5171	75732.4453	214.963	0.28515	232.2381	5499140
004	2017-12-22t0640	1513946555.61	adult	62.4737	10.0009	-243.7902	1059.3392	65.8127	60208.8151	189767.9014	2832562.7052	2635.57	-0.38849	845.93	-0.087959	798.8274	-0.090547	1842.9758	-0.30584	1755.3596	580537.375	1267.4791	-0.13884	1647.4458	-0.11969	26645100	0.54181	359.692	160.316	159.5482	226.8747	223.2094	71465.5312	199.5647	-0.20686	216.5683	5049650
004	2017-12-22t1025	1513960019.06	adult	66.2135	13.7407	-240.0504	1114.1161	69.162	62758.9425	197615.038	3004357.4504	2493.13	-0.60311	900.889	0.15726	858.7415	0.20045	1812.1117	-0.36679	1709.5906	596184.75	1290.7717	-0.091254	1542.0373	-0.29049	29588800	0.88881	352.278	176.505	176.0864	245.1203	241.9537	80644.5703	216.8267	0.14397	234.9401	5797120
004	2017-12-22t1425	1513974415.06	adult	70.2124	17.7396	-236.0515	1068.8911	72.4983	64770.5397	204255.5054	3235963.794	3611.82	0.51193	869.137	0.021101	821.39	0.019011	1955.8417	-0.13687	1731.7367	663030.3125	1321.6735	0.011129	1599.6573	-0.17419	29397700	0.64544	298.016	169.432	168.6289	245.7616	242.6888	83313.1875	214.2564	-0.042584	234.7275	5730870
004	2017-12-22t2025	1513996043.33	adult	76.2203	23.7475	-230.0436	1423.2771	72.7966	87203.807	274607.9799	4436118.418	2763.88	-0.42559	710.499	-0.86584	677.0399	-0.8742	1671.3445	-0.59806	1521.3228	762133.0625	1114.9888	-0.53891	1433.107	-0.427	32341900	0.98028	393.247	156.096	153.8837	239.4416	236.0552	109185.375	206.6549	-0.43901	227.5269	7105470
004	2017-12-22t2338	1514007592.43	adult	79.4284	26.9555	-226.8356	1284.8726	76.0546	72905.3485	229502.1452	3697419.7918	3434.16	0.37052	844.413	0.011181	806.758	0.051131	1951.2559	0.075673	1838.3869	745379.75	1328.6582	0.23234	1723.9518	0.28523	32183900	0.85966	1104.68	165.19	162.8575	263.2421	257.109	100558.4688	223.9629	-0.026367	248.0708	6296060
004	2017-12-23t0328	1514021436.99	adult	83.2741	30.8012	-222.9898	1210.1505	72.3437	77734.8302	245105.6431	4085939.8627	3708.33	0.77803	757.903	-0.55214	747.1932	-0.35711	1735.7651	-0.33482	1550.9332	704720.625	1144.0096	-0.34841	1407.3098	-0.37272	30719300	0.49522	376.422	148.573	146.2004	240.9556	236.4499	97827.9688	201.3475	-0.72014	225.7562	6021950
004	2017-12-23t0752	1514037268.01	adult	87.6716	35.1988	-218.5923	1164.9521	81.252	76162.5359	240030.5885	4180577.3889	3896.44	1.1553	831.289	0.13219	782.1416	0.028862	1967.641	0.58159	1664.2831	783121.125	1275.9149	0.40383	1533.4681	0.1598	33003800	0.89998	453.221	174.415	171.3961	361.0223	358.1019	143686.8906	235.2912	0.018844	309.0221	6924620
004	2017-12-23t1105	1514048831.13	adult	90.8836	38.4107	-215.3804	1375.5676	71.5303	77548.0447	243971.7496	3790352.0609	2572.6	-0.63825	905.951	0.99731	892.856	1.298	1529.9565	-0.88139	1397.1815	621162.375	1170.4815	0.0076837	1307.5921	-0.55466	36743600	1.6838	394.834	202.84	202.2329	295.6314	292.2879	120026.3438	254.8549	0.37337	280.2687	8226790
004	2017-12-23t1625	1514068060.08	adult	96.2249	43.7521	-210.039	1216.05	74.135	77175.2189	243226.3149	4049330.0593	3568.68	0.92771	901.936	1.2517	879.0328	1.4011	1839.621	0.71284	1571.9434	741367.25	1250.0635	0.87242	1470.0852	0.4593	36306500	1.5964	645.259	207.644	205.624	344.5503	316.6339	138853.75	260.7849	0.33008	295.8623	8358480
004	2017-12-23t1938	1514079633.61	adult	99.4398	46.967	-206.8241	1157.5216	76.4439	70322.0384	221454.0386	3652244.0153	2637.73	-0.45907	905.655	1.4341	891.1041	1.6587	1587.1938	-0.37132	1421.9401	582500.125	1180.9838	0.54628	1340.9664	-0.080098	33236600	0.92865	431.064	205.326	201.8465	333.6933	326.1914	122465.4531	263.7599	0.29424	309.6079	7535270
004	2017-12-23t2251	1514091197.74	adult	102.6521	50.1792	-203.6119	1211.0166	75.7626	74718.9705	235358.0681	3967274.3536	2289.75	-0.98127	854.572	0.92451	835.281	1.0599	1471.2235	-0.84532	1372.3818	573777.1875	1115.9662	0.16867	1272.8928	-0.35211	33327400	0.96652	404.824	201.019	199.1096	305.4551	300.8799	119127.5	256.1815	0.043909	287.3998	7839540
004	2017-12-24t0420	1514110929.79	adult	108.1332	55.6604	-198.1307	1210.6354	77.6151	75976.2821	239359.0217	3995917.995	3161.63	0.54417	807.068	0.4859	787.3059	0.58667	1554.1376	-0.1916	1366.9926	616992.625	1059.9981	-0.095901	1260.0153	-0.19277	31980900	0.70321	463.333	195.634	193.3748	335.1293	328.589	133046.3281	264.3936	0.058766	310.9136	7752200
004	2017-12-24t0737	1514122770.3	adult	111.4222	58.9494	-194.8417	1155.8008	76.4474	71990.329	226880.4185	3758706.1417	3205.77	0.69242	725.258	-0.48781	691.2775	-0.5866	1671.9445	0.60164	1428.326	628651.125	1016.6572	-0.37265	1237.5447	-0.21196	27243600	-0.36315	430.252	170.829	163.5663	333.2447	326.0803	125300	251.4928	-0.28914	306.108	6417030
004	2017-12-24t1056	1514134679.32	adult	114.7303	62.2574	-191.5336	1204.4641	74.0776	76696.1604	241726.3302	4051378.239	2311.66	-0.81404	839.965	1.1029	822.3008	1.2144	1525.4695	-0.10465	1387.6691	610187.8125	1087.7962	0.41588	1283.1	0.26564	33598600	1.1654	669.584	216.234	211.998	375.0985	368.9178	150039.3906	291.2646	0.41238	349.8785	8649380
004	2017-12-24t1612	1514153682.66	adult	120.009	67.5362	-186.2549	1154.9816	76.1922	70690.5404	222634.9442	3688224.5706	2531.92	-0.34073	841.786	1.2838	810.4905	1.2022	1644.7135	0.82582	1481.1531	608544	1203.0198	1.7377	1391.6745	1.3443	31069500	0.64903	567.299	201.704	197.3891	342.2197	336.357	126621.2812	280.1703	0.045481	321.1833	7444690
004	2017-12-24t1935	1514165847.68	adult	123.3882	70.9153	-182.8758	1213.2298	74.1705	75985.9596	239329.4089	4010952.1726	2056.11	-1.1759	798.721	0.80202	788.8309	1.0029	1303.0327	-1.1578	1184.3721	517303.9688	989.2181	-0.23154	1103.6953	-0.79902	31652500	0.8436	503.737	216.362	213.7803	382.8697	374.2316	151999.25	294.7642	0.23793	353.1196	8574190
004	2017-12-24t2332	1514180054.81	adult	127.3346	74.8618	-178.9293	1248.7798	76.5077	76397.5707	240577.9835	3965747.7879	1856.62	-1.5116	769.63	0.51422	761.371	0.73342	1283.1218	-1.1589	1184.728	511965.5938	970.1613	-0.29855	1089.2969	-0.79497	30700500	0.67742	469.179	209.19	206.1547	370.1187	364.7161	147677.3438	290.1051	0.036037	346.0595	8344570
004	2017-12-25t0404	1514196394.53	adult	131.8734	79.4006	-174.3905	1238.5157	74.3621	75225.8738	236860.8962	3897000.984	2432.62	-0.33286	789.261	0.9119	776.4139	1.0664	1418.6229	-0.14712	1263.495	557518.8125	1035.8831	0.5153	1181.916	0.12733	31006100	0.83034	464.402	209.955	203.3619	370.1393	363.9045	145464.75	287.2805	-0.14661	344.3709	8248090
004	2017-12-25t0723	1514208304.76	adult	135.1818	82.709	-171.0821	1141.505	77.5254	72297.0341	227886.8785	3822450.9229	2668.47	0.19316	806.562	1.2428	784.6836	1.2715	1613.7701	1.2521	1414.632	610005.125	1079.5513	1.0686	1302.8336	1.2612	30421900	0.7389	551.944	218.231	210.6635	419.9711	410.0024	158749.0781	308.0865	0.16502	382.9825	8231220
004	2017-12-25t1237	1514227173.64	adult	140.4232	87.9503	-165.8408	1237.8918	75.033	75383.003	237365.7209	3945830.5353	2315.39	-0.42677	794.739	1.2195	779.8513	1.3438	1472.3195	0.5024	1376.8951	580093.875	1105.7669	1.5096	1273.2583	1.1856	31257900	1.0186	547.491	211.58	207.6131	398.1525	388.7719	156872.0781	306.6117	-0.013035	366.9549	8321640
004	2017-12-25t1604	1514239579.32	adult	143.8692	91.3963	-162.3948	1135.7764	82.5877	74255.4866	233985.155	4146803.2765	2790.02	0.60846	671.034	-0.44596	655.8234	-0.34219	1523.0319	0.95689	1262.1536	590936.375	930.2297	-0.23031	1086.318	-0.34096	25983100	-0.23207	1212.09	170.998	161.9104	356.0296	343.021	138139.4688	260.4452	-1.049	320.1738	6621200
004	2017-12-25t1928	1514251822.33	adult	147.27	94.7972	-158.9939	1265.2972	78.9218	80534.5921	253611.2326	4385689.12	2223.5	-0.50381	622.425	-1.0727	599.5526	-1.09	1276.5134	-0.62684	1125.0076	536135.625	892.17	-0.55226	1024.3276	-0.80757	26135000	-0.15373	523.863	168.901	158.7202	401.3052	394.5469	168548.1875	262.2301	-1.143	359.1303	7091970
004	2017-12-26t0040	1514270513.94	adult	152.4621	99.9893	-153.8018	1219.7179	74.5999	75019.0345	236214.1296	3960404.1439	2368.99	-0.11085	711.129	0.30419	696.6431	0.41722	1374.3556	0.19934	1245.2329	538747.375	970.0562	0.40774	1102.0005	-0.003919	27849200	0.31987	599.254	196.053	192.2772	379.0677	368.9781	148594.5469	284.1341	-0.88743	346.6886	7677840
004	2017-12-26t0403	1514282725.16	adult	155.8541	103.3813	-150.4098	1220.4626	77.4906	77550.0448	244204.5063	4196593.5513	1976.04	-0.88744	787.786	1.4993	768.4235	1.551	1330.0321	-0.022611	1243.6204	538663	1021.7696	1.0655	1138.9734	0.40627	31862000	1.3292	610	231.796	223.5043	438.5228	431.2443	177601.75	331.9847	0.04708	407.2474	9375010
004	2017-12-26t0722	1514294655.89	adult	159.1682	106.6954	-147.0957	1261.9499	74.4871	76992.3652	242443.5288	4040309.9281	2211.14	-0.32937	778.168	1.4246	752.5573	1.3766	1341.0573	0.14639	1281.1201	539105	1055.6566	1.5311	1221.0274	1.2311	31274600	1.2094	714.752	233.171	223.4945	448.5714	436.8827	180325.7188	331.8967	-0.07121	404.7673	9371120
004	2017-12-26t1238	1514313589.5	adult	164.4276	111.9547	-141.8364	1216.2472	73.9221	75112.0992	236578.462	3889161.6706	2225.22	-0.20632	743.263	1.0033	721.9781	1.0066	1396.1908	0.68931	1277.618	548703	990.9542	0.92324	1148.7091	0.66507	29138900	0.73056	663.133	216.181	209.6307	422.0354	407.3969	165859.9219	304.8298	-0.90666	370.4822	8475160
004	2017-12-26t1557	1514325534.73	adult	167.7457	115.2728	-138.5182	1252.9189	77.6667	75954.8085	239133.7232	4030959.7708	2595.34	0.66385	739.623	1.0007	725.108	1.1031	1361.7833	0.52341	1221.8234	540628	960.7805	0.63476	1115.8121	0.40731	29334200	0.80177	677.983	229.704	218.7984	495.3545	484.3373	196655.7188	346.6261	-0.04514	448.9913	9110280
004	2017-12-26t1958	1514340020.25	adult	171.7694	119.2966	-134.4945	1226.9919	76.1576	77157.1808	243007.3253	4168262.4636	2264.14	0.019007	767.833	1.4977	743.7662	1.4521	1431.2531	1.1498	1291.8569	576795	1025.6075	1.4879	1191.1581	1.192	30916000	1.2084	725.483	243.036	232.2067	511.4369	497.2597	206109.0625	359.4819	0.0946	456.9511	9785580
004	2017-12-27t0035	1514356646.44	adult	176.3878	123.915	-129.8761	1232.6086	76.5008	78257.1802	246519.1068	4238489.8658	1917.53	-0.65894	731.489	1.007	707.2098	0.94273	1225.6375	-0.28018	1141.0673	500060.0625	963.0478	0.82317	1086.0331	0.25291	29844800	0.98543	727.716	231.438	221.1998	467.482	452.9382	190732.6562	335.2028	-0.59824	418.7393	9442650
004	2017-12-27t0354	1514368593.58	adult	179.7065	127.2336	-126.5575	1233.0856	77.0787	76441.4646	240730.0686	4038698.5154	1841.1	-0.76624	724.387	0.94182	709.7127	1.0228	1138.9608	-0.8609	1066.9218	454445.375	937.3292	0.56331	1031.4897	-0.23188	28903800	0.7887	588.302	242.479	231.2774	482.51	474.0282	192521.5	356.3839	-0.25804	443.7582	9675150
004	2017-12-27t0906	1514387304.24	adult	184.9039	132.431	-121.36	1180.2983	82.7722	76480.02	241037.8994	4202732.5794	1596.8	-1.2155	672.993	0.19354	656.2329	0.22455	1173.7614	-0.47967	1106.3129	468330.7812	936.7565	0.63455	1046.5025	-0.023525	26843000	0.35257	1181.48	209.062	202.6352	443.9741	432.04	177145.6719	329.014	-0.95783	400.8528	8338640
004	2017-12-27t1230	1514399519.77	adult	188.2971	135.8242	-117.9668	1172.6907	78.0009	75504.9632	237873.5076	4087011.1967	1751.74	-0.79906	718.261	0.95251	702.3693	1.0012	1166.0085	-0.46551	1112.0398	459407.3438	930.1432	0.60107	1055.2722	0.10389	28276500	0.71893	722.699	240.878	227.9964	516.4877	505.9417	203496.1562	367.117	-0.32509	471.5982	9482890
004	2017-12-27t1537	1514410734.39	adult	191.4122	138.9394	-114.8517	1170.2565	75.9998	73310.1699	231033.2868	3859685.8273	1902.38	-0.39044	724.438	1.0884	701.5353	1.0203	1247.2655	0.23884	1168.1793	477702.6875	945.355	0.84274	1088.1424	0.46869	27713400	0.61893	819.038	246.54	230.5525	527.911	513.8208	202189.9062	375.3681	-0.27	480.0188	9431400
004	2017-12-27t2027	1514428147.35	adult	196.2492	143.7763	-110.0147	1240.233	74.7839	74645.9223	235009.6955	3849474.4117	1795.14	-0.53652	710.538	0.91547	688.0116	0.84529	1203.1605	-0.001218	1159.5347	469232.625	950.6108	0.97627	1088.4183	0.52788	27693900	0.66644	760.337	235.409	221.0214	535.8543	519.386	208983.1719	362.6283	-0.63112	475.2825	9175310
004	2017-12-27t2323	1514438737.87	adult	199.191	146.7182	-107.0729	1290.017	75.1803	78463.5876	247010.3107	4060907.342	2121.87	0.29665	694.291	0.68252	674.5015	0.65127	1185.1996	-0.08009	1116.4847	485931.8125	920.0829	0.60791	1041.7051	0.085967	28440900	0.8675	619.027	221.92	211.0741	455.6011	444.8408	186796.4688	331.2872	-1.2224	412.1488	9090750
004	2017-12-28t0220	1514449360.09	adult	202.1416	149.6688	-104.1223	1155.899	79.4753	73788.4832	232485.6457	4012347.878	2115.91	0.35384	679.888	0.47247	657.2093	0.38901	1260.7703	0.59636	1198.5437	485396.5625	940.2634	0.91406	1129.2489	1.0169	26160100	0.38081	860.207	230.03	212.3612	588.9096	575.9904	226730.2031	394.0632	-0.27304	529.5139	8850870
004	2017-12-28t0744	1514468746.91	adult	207.5268	155.054	-98.7371	1270.4585	76.6026	79185.1294	249427.1347	4215668.4926	1754.23	-0.39732	673.133	0.40549	656.1393	0.41195	1266.2386	0.76275	1241.8344	524222.7812	951.759	1.1329	1148.2174	1.2796	27812500	0.8196	733.938	225.898	209.1515	575.1957	559.5043	238131.0469	389.5093	-0.48896	512.8829	9333640
004	2017-12-28t1040	1514479345.01	adult	210.4708	157.9979	-95.7932	1263.2077	78.707	82036.42	258472.8838	4517841.8946	1784.97	-0.26305	609.415	-0.63295	585.9437	-0.74375	1109.4303	-0.48266	1082.7018	474836.1562	888.533	0.27555	1011.3407	-0.12721	26064700	0.46357	599.736	193.745	181.847	458.2907	444.0808	196148.4375	312.3559	-1.6916	408.3596	8286490
004	2017-12-28t1454	1514494563.24	adult	214.698	162.2252	-91.5659	1195.8706	71.1544	69974.6314	220372.3822	3483550.5462	2026.8	0.43702	752.987	1.7888	730.787	1.7162	1312.736	1.3136	1237.0847	480461.375	1007.8406	1.9851	1168.9866	1.5783	27516400	0.84493	692.358	263.036	243.5052	558.8834	549.0424	204551.3438	410.9095	-0.35913	515.9651	9612130
004	2017-12-28t1927	1514510979.94	adult	219.2582	166.7854	-87.0057	1224.1525	76.3915	75279.8026	237038.4203	3999711.9856	1769.99	-0.12322	704.714	1.0121	682.9133	0.94033	1248.4666	0.8607	1192.4178	490647.375	944.3491	1.1181	1122.1784	1.1212	27693200	0.94907	804.823	258.164	238.511	599.2131	586.9198	235490.7656	412.1675	-0.45165	537.8319	10145100
004	2017-12-28t2229	1514521852.79	adult	222.2785	169.8056	-83.9855	1199.6594	80.2134	78618.2774	247681.603	4403943.7235	1336.28	-1.1986	569.309	-1.2311	543.5414	-1.392	1062.001	-0.70537	1046.038	435420.4062	842.1243	-0.30784	993.7654	-0.22519	23333700	0.0087359	805.505	196.804	176.4569	569.8342	561.7954	233632.0156	350.9145	-1.3293	506.765	8066220
004	2017-12-29t0413	1514542532.7	adult	228.0229	175.5501	-78.241	1266.2048	77.2847	80554.249	253720.8972	4356983.0512	1701.52	-0.1384	638.209	-0.045899	614.0281	-0.16979	1127.7527	-0.042297	1091.6538	474783.875	918.0968	0.79189	1034.1915	0.24792	26811200	0.87593	689.582	221.177	213.3485	514.1732	499.874	216466.9062	366.5905	-1.2173	467.3469	9291630
004	2017-12-29t0712	1514553227.75	adult	230.9937	178.5209	-75.2702	1204.8118	79.9665	75402.6272	237464.4835	4103456.3331	1312.49	-1.1508	563.123	-1.2825	540.3625	-1.3985	1062.939	-0.58117	1040.5211	418797.9375	817.2968	-0.61652	985.2826	-0.25761	22145900	-0.14596	588.161	192.352	173.1496	477.8073	468.9134	188256.0938	340.9803	-1.5841	436.6025	7564640
004	2017-12-29t1015	1514564244.41	adult	234.0539	181.5811	-72.21	1191.3933	74.9684	73202.8882	230533.3143	3831847.8605	1831.59	0.33183	709.467	1.1785	691.6957	1.1776	1286.7566	1.4852	1253.2729	492827.7812	977.5041	1.6534	1180.4797	1.8748	27115800	1.0329	819.772	262.468	244.9336	619.3264	604.8053	237202	431.5096	-0.50802	555.0301	10031500
004	2017-12-29t1619	1514586094.27	adult	240.1233	187.6505	-66.1406	1202.5412	79.8026	75061.6954	236561.7761	4038592.6045	1517.73	-0.45321	687.815	0.8513	657.2115	0.62951	1113.0095	-0.0028968	1096.4498	436299.75	941.9472	1.1764	1056.6713	0.58502	26930000	1.077	710.759	256.974	238.6353	539.3878	530.7978	211440.0156	411.4469	-0.85517	501.0389	10061300
004	2017-12-29t1947	1514598574.68	adult	243.5901	191.1173	-62.6738	1297.7849	77.9823	80349.7326	253003.7186	4249416.28	1612.26	-0.1237	702.829	1.1195	673.6492	0.92707	1264.488	1.4718	1249.9846	531085	963.3762	1.486	1178.3723	1.9461	29471000	1.7221	858.571	275.038	252.4476	690.5454	677.9745	290029.0625	448.6278	-0.46376	616.8393	11532900
004	2017-12-29t2315	1514611021.23	adult	247.0475	194.5746	-59.2164	1179.263	78.0234	74344.5058	234185.8219	4023205.7582	1406.59	-0.6855	611.851	-0.36373	597.5866	-0.33269	1195.2018	0.88074	1183.9943	463738.3125	895.9366	0.56573	1116.0606	1.2976	23738000	0.42011	867.444	233.998	211.7447	651.3145	634.6039	252710.0156	421.0488	-0.84498	576.2465	9078410
004	2017-12-30t0436	1514630292.11	adult	252.4005	199.9277	-53.8634	1234.2031	78.1387	78733.1609	248069.3693	4222319.9534	1366.71	-0.74245	649.5	0.29518	637.9404	0.38277	1139.6376	0.43672	1125.3107	468391.0625	907.2222	0.74722	1074.4539	0.89146	26680100	1.1885	740.893	241.916	225.077	557.3666	547.9114	229077.6875	404.7996	-1.1077	511.9466	9937420
004	2017-12-30t0804	1514642765	adult	255.8652	203.3924	-50.3987	1338.3736	76.4058	82639.6136	260188.1181	4359544.538	1617.46	0.1026	703.129	1.197	671.0323	0.96111	1262.4578	1.7115	1245.5086	545381.75	972.6161	1.6517	1171.9484	2.0071	30312600	2.1094	928.418	272.932	250.6002	683.9132	668.8969	295450.5	448.0615	-0.64993	603.381	11766400
004	2017-12-30t1211	1514657569.15	adult	259.9775	207.5046	-46.2865	1249.3629	77.3866	75984.7098	239228.8999	3957729.9738	1730.5	0.54772	725.173	1.5814	689.585	1.2985	1305.9988	2.2406	1283.7964	518481.5	1008.0364	2.1411	1211.4864	2.4932	28768300	1.7973	1111.27	294.467	268.8717	738.7567	713.0246	293286.4062	495.6048	-0.15643	650.7339	11681800
004	2017-12-30t1618	1514672396.53	adult	264.0962	211.6233	-42.1677	1273.5436	75.6441	78607.1704	247520.5298	4150888.2856	1382.34	-0.54505	616.444	-0.15158	609.5661	-0.0025661	1063.1818	-0.15157	1045.6979	436967.6875	869.0911	0.29937	997.4438	0.1465	25296400	1.0095	924.543	247.519	232.1371	611.2982	589.6752	251243.5312	418.4387	-1.0935	546.7095	10157200
004	2017-12-30t1946	1514684886.62	adult	267.5656	215.0928	-38.6983	1178.4462	78.3058	77321.1117	243644.9366	4251397.3323	1339.13	-0.64795	632.615	0.13709	629.037	0.34673	1117.894	0.46762	1108.8832	450511.3125	892.6612	0.63239	1041.402	0.67169	25488700	1.1031	894.706	242.065	228.0909	567.769	559.4691	228810.8906	410.9021	-1.2201	517.8246	9753060
004	2017-12-31t0108	1514704218.05	adult	272.9355	220.4627	-33.3284	1300.2487	74.6871	76557.364	241052.3419	3902972.4233	1458.11	-0.14708	667.474	0.73576	638.037	0.53493	1150.4283	0.90635	1129.0339	461321.7812	932.884	1.187	1071.7638	1.066	26704300	1.4788	897.066	283.792	261.721	648.0396	625.4144	259863.875	465.3727	-0.66897	578.4048	11354000
004	2017-12-31t0438	1514716808.28	adult	276.4328	223.9599	-29.8311	1151.8472	81.2565	74982.0497	236449.6781	4106343.1288	1138.39	-1.2767	560.163	-0.94631	545.5554	-0.95664	952.4734	-1.1672	938.8137	373369.5625	795.968	-0.5752	902.5612	-0.81311	21906900	0.33026	709.088	221.94	206.1821	489.7201	477.5742	191970.2656	367.6473	-1.8054	450.0295	8679620
004	2017-12-31t0807	1514729378.24	adult	279.9244	227.4516	-26.3395	1221.8077	74.5923	75140.0542	236620.8687	3970575.322	1271.25	-0.7398	652.274	0.54348	619.7635	0.28661	1077.7058	0.2442	1064.7274	423538.375	914.4154	0.97774	1021.417	0.56462	25577600	1.2987	844.613	278.069	254.1675	620.0944	609.313	243697.1094	456.786	-0.85	562.6694	10903900
004	2017-12-31t1256	1514746687.89	adult	284.7327	232.2598	-21.5313	1189.541	76.7192	71957.3678	226620.477	3747303.5679	1239.22	-0.8074	653.541	0.59757	620.551	0.33498	1064.3881	0.17574	1050.8434	400209.9062	913.937	0.99314	1013.0919	0.51579	24573800	1.114	809.906	283.643	258.4826	642.9302	633.1548	241741.7656	461.7709	-0.85173	585.5737	10665300
004	2017-12-31t1643	1514760292.75	adult	288.5118	236.039	-17.7521	1142.578	77.742	69408.3019	218703.6631	3627587.9684	1256.62	-0.68962	663.369	0.77782	627.0847	0.46852	1071.8059	0.32424	1058.0348	389065.5625	921.5497	1.1061	1021.4257	0.64724	24036500	1.0308	770.589	291.51	264.6335	642.2077	633.5497	233121.4062	471.0413	-0.79409	589.6796	10562600
004	2017-12-31t2013	1514772914.72	adult	292.0179	239.5451	-14.246	1129.6992	77.5577	69490.8294	218886.6	3683288.4735	1589.84	0.79925	700.027	1.3725	661.5908	1.051	1124.6179	1.0023	1106.848	408236.3125	971.3818	1.7468	1070.3816	1.2429	25385100	1.4312	784.328	306.787	280.1255	634.9048	628.0502	230470.4375	486.8535	-0.66208	590.642	11125000
004	2018-01-01t0102	1514790269.04	adult	296.8385	244.3657	-9.4254	1042.3441	81.0248	67041.8507	211407.5899	3626782.8184	1453.53	0.32752	729.183	1.8523	685.7538	1.471	1161.1992	1.5456	1145.1586	406419.7188	1015.5839	2.3102	1112.2262	1.7749	25489300	1.5344	821.681	320.11	293.5098	632.8253	622.4689	221488.8438	497.8123	-0.59928	589.9291	11189800
004	2018-01-01t0433	1514802924.1	adult	300.3538	247.881	-5.9101	1047.6305	79.1472	66452.2966	209587.4708	3540277.0073	1528.13	0.78156	737.928	2.0055	691.4632	1.584	1204.8584	2.1678	1187.1414	418085.875	1044.5366	2.6737	1152.1334	2.2746	25584700	1.6166	827.775	324.842	294.4235	666.7424	650.7951	231359.5938	516.1423	-0.44164	618.0156	11262600
004	2018-01-01t0843	1514817885.97	adult	304.5099	252.0371	-1.754	1021.7194	77.9839	63727.7954	200914.9805	3386177.6843	1640.49	1.504	755.358	2.2935	702.356	1.7827	1279.9954	3.2313	1256.6233	426238.4375	1082.9897	3.1485	1209.7653	2.9911	25124700	1.5623	979.597	334.978	298.1919	738.5973	720.066	245952.9062	552.7585	-0.095248	672.5304	11142000
004	2018-01-01t1213	1514830514.87	dead	308.0179	255.5451	1.754	1028.284	78.2091	63073.9909	198819.036	3344511.9292	1551.87	1.2025	759.941	2.3797	709.5731	1.9177	1302.7911	3.6537	1287.7016	429921.0625	1090.3713	3.2382	1233.9629	3.3161	25033200	1.5958	1040.44	339.636	303.8976	755.1564	738.4348	249201.6094	554.5292	-0.11753	683.6097	11188000
006	2017-12-19t1411	1513714477.54	egg	-2.0004	-58.2133	-227.1516	156.3324	28.0607	2953.3365	9406.9035	51824.1646	0	0.11242	0	-0.53824	0	-0.56362					0	-0.39283	0	-0.30874	0	0.95369	0	0	0				0	-0.55935	0	0
006	2017-12-19t1811	1513728880.59	larva	2.0004	-54.2125	-223.1508	173.1307	31.0321	3560.96	11340.9201	68589.7612	0	-0.21623	0	-0.70982	0	-0.72593					0	-0.59614	0	-0.50985	0	0.50866	0	0	0				0	-0.67085	0	0
006	2017-12-19t2228	1513744295.12	larva	6.2822	-49.9306	-218.869	170.6634	31.2025	3515.4817	11204.0163	67961.3285	0	-0.51999	0	-0.89443	0	-0.90173					0	-0.80411	0	-0.70843	0	0.056001	0	0	0				0	-0.79761	0	0
006	2017-12-20t0211	1513757669.84	larva	9.9974	-46.2154	-215.1538	173.0377	26.6802	3158.6591	10033.5085	53309.9919	0	-0.75478	0	-1.0557	0	-1.0563					0	-0.97762	0	-0.86945	0	-0.31947	0	0	0				0	-0.91468	0	0
006	2017-12-20t0611	1513772070.17	larva	13.9975	-42.2153	-211.1537	178.6249	26.9121	3304.5397	10493.6566	56434.2188	0	-0.9852	0	-1.2308	0	-1.2253					0	-1.1583	0	-1.0333	0	-0.7079	0	0	0				0	-1.0492	0	0
006	2017-12-20t1012	1513786503.79	larva	18.0069	-38.206	-207.1444	175.8311	26.5528	3219.1961	10226.0034	54386.326	0	-1.198	0	-1.4085	0	-1.3981					0	-1.3341	0	-1.1893	0	-1.0824	0	0	0				0	-1.1944	0	0
006	2017-12-20t1432	1513802052.76	larva	22.326	-33.8869	-202.8252	218.1174	27.3223	4828.8368	15319.6395	90061.0222	970.758	-0.33271	763.668	0.86012	764.2416	0.95489	901.9862	-0.73084	899.4789	24353.627	849.7338	0.29484	881.5185	-0.048385	2004630	-1.0474	233.93	155.656	154.9804	212.0299	212.3998	5724.8066	188.6801	0.69535	202.7091	408597
006	2017-12-20t1827	1513816183.15	larva	26.2511	-29.9617	-198.9001	270.0227	35.4086	6760.8483	21406.6261	153429.3547	796.086	-0.73178	600.621	0.19114	597.9623	0.26873	743.9274	-0.99125	736.7649	27525.3145	683.3384	-0.22536	725.0335	-0.4299	2191660	-1.3548	225.265	141.512	141.2702	191.7874	189.1562	7096.1328	172.1907	0.43617	184.3987	516378
006	2017-12-20t2227	1513830596.83	larva	30.2549	-25.9579	-194.8963	390.3278	43.0226	13003.0786	41089.08	374986.2003	1094.59	-0.61239	838.266	0.84232	842.7715	0.98583	1035.0287	-0.74349	1031.4366	72452.0078	964.4326	0.21208	1013.3776	-0.15712	5798280	-0.95597	467.139	161.552	160.915	228.0832	217.3339	15965.8262	193.2789	0.60335	209.8942	1117450
006	2017-12-21t0227	1513844986.87	larva	34.2522	-21.9607	-190.8991	579.1419	42.2236	19606.4392	61812.7525	562232.5768	2917.13	1.0844	739.626	0.37081	729.6941	0.46114	2205.6375	0.5545	2287.0925	231591.9219	1070.5699	0.28176	1482.0238	0.37899	7718000	-0.90589	243.105	131.348	130.4407	197.7458	195.4238	20763.3145	171.8103	0.24784	189.2656	1370610
006	2017-12-21t0705	1513861654.48	larva	38.8821	-17.3308	-186.2692	643.7147	48.3051	25112.7778	79230.1431	814440.2189	3973.36	1.905	1088.9	1.4391	1049.4951	1.4899	3114.1404	1.5969	3048.293	414180.6562	1598.4722	1.2423	2689.4656	1.9606	14469300	0.059017	333.999	135.705	134.3618	206.618	202.0003	27480.1953	178.427	0.21264	195.5927	1803250
006	2017-12-21t1027	1513873789.35	larva	42.2529	-13.96	-182.8984	801.5554	51.0544	34364.5532	108389.0577	1207703.1802	5065.94	2.8049	1319.97	2.1734	1234.7468	2.1032	4000.2507	2.6726	3925.7614	728045.625	2540.026	3.1581	3569.6103	3.1068	23908600	1.641	493.385	143.064	143.2321	210.254	205.7636	38266.2344	182.0971	0.16668	198.5503	2591320
006	2017-12-21t1424	1513887985.34	larva	46.1962	-10.0167	-178.955	854.4299	58.2834	40023.9518	126182.0453	1561200.7309	4373.15	1.8848	1204.63	1.6409	1065.5574	1.3477	3454.6328	1.9845	3400.6899	728927.5	2191.5521	2.2535	3001.2119	2.1374	25356300	1.5722	457.917	164.385	163.6985	227.9434	224.2466	48096.0547	201.526	0.34742	218.4853	3460150
006	2017-12-21t1856	1513904327.22	larva	50.7356	-5.4773	-174.4156	944.8777	59.5532	46600.5496	146770.017	1948500.9991	4226.95	1.4845	1022.4	0.80351	902.863	0.54883	3060.1489	1.4549	2973.0403	749736.5	1825.4199	1.2751	2602.7684	1.3911	25022300	1.096	398.419	150.867	149.9684	220.9426	215.8547	54130.9453	190.9892	0.01289	209.2291	3692320
006	2017-12-21t2225	1513916837.35	larva	54.2106	-2.0022	-170.9406	1025.8718	64.9103	56382.8763	177653.1759	2604182.8208	2779.01	-0.035149	781.386	-0.22744	699.2081	-0.39516	2192.3445	0.27569	2166.7637	648934	1441.5463	0.35156	1936.7076	0.37064	23062600	0.4351	253.2	121.232	119.3186	188.094	185.166	55675.8203	160.2594	-0.73425	178.8002	3578150
006	2017-12-22t0225	1513931253.5	adult	58.2151	2.0022	-166.9361	1047.1104	68.2093	60074.5844	189369.7169	2859892.8659	5321.64	2.3144	951.584	0.40486	882.2701	0.33679	2438.3838	0.56816	2115.5845	768090.875	1419.9702	0.25273	1863.3238	0.22687	29896900	1.4519	347.41	168.073	166.8269	236.2034	232.1691	74404.0781	207.013	0.10527	225.2846	5280520
006	2017-12-22t0640	1513946585.48	adult	62.474	6.2611	-162.6772	1115.2865	72.3321	65440.8344	206144.2439	3226825.5526	3153.07	0.12293	760.132	-0.47279	725.0103	-0.44836	1912.8529	-0.20426	1779.6823	656108.5625	1181.6972	-0.34516	1580.6718	-0.2232	25998000	0.41702	618.12	131.143	127.1317	225.8745	218.559	77474.9375	187.7021	-0.51012	210.2626	4485360
006	2017-12-22t1025	1513960049.27	adult	66.2139	10.0011	-158.9373	1117.1434	75.5662	69501.0457	219066.7941	3625136.7712	2446.02	-0.65089	717.523	-0.7214	677.7535	-0.74139	1876.9938	-0.2668	1831.6516	681348.75	1165.3999	-0.40865	1663.6423	-0.092049	26023100	0.19591	662.589	121.023	119.2369	199.4494	193.3424	72400.125	165.1149	-1.3095	185.276	4389280
006	2017-12-22t1425	1513974444.86	adult	70.2127	13.9998	-154.9385	1073.9973	69.5395	61446.8038	193642.9393	2952406.2153	4522.53	1.4703	925.249	0.31309	861.2377	0.24527	2327.1843	0.48826	2025.5909	749353.375	1402.2272	0.22977	1835.9467	0.24013	29727300	0.71018	356.622	176.994	175.9424	248.7907	245.5782	80110.6094	218.1545	0.07369	238.0647	5686620
006	2017-12-22t2025	1513996073.48	adult	76.2207	20.0078	-148.9305	1157.5062	70.5698	70222.7274	221333.5609	3520398.3033	3237.26	0.11196	877.083	0.15123	841.6718	0.22827	1856.6211	-0.22118	1651.8431	681379.9375	1260.2665	-0.081332	1561.8357	-0.16266	32160000	0.94377	352.254	181.953	180.9674	258.3932	255.0683	94830.3125	226.3618	0.14274	246.6499	6671660
006	2017-12-22t2338	1514007622.41	adult	79.4287	23.2158	-145.7225	1122.5187	74.3625	67745.6193	213487.3699	3415360.5233	3242.56	0.142	864.444	0.14636	831.1562	0.23165	1824.3169	-0.21412	1643.8644	645808.1875	1145.2968	-0.40779	1425.4539	-0.39961	30580600	0.53371	376.112	180.894	179.8019	257.4549	253.9424	91139.0391	225.9549	0.029359	245.7977	6399300
006	2017-12-23t0328	1514021466.94	adult	83.2744	27.0615	-141.8768	1143.098	73.4404	66934.7284	210805.0852	3332645.7235	3780.71	0.86935	845.049	0.10489	817.7781	0.22389	1973.5822	0.32297	1724.6224	690753.75	1223.6331	-0.033787	1526.4826	-0.059958	29547100	0.25275	360.787	170.792	171.0654	264.2032	259.2484	92471.1094	227.4906	-0.048924	250.6598	5971750
006	2017-12-23t0752	1514037298.22	adult	87.672	31.4591	-137.4792	1189.3088	72.8751	70301.894	221332.7163	3578767.1502	3549.89	0.68169	908.891	0.83517	872.5766	0.9115	1966.1011	0.57645	1766.6526	723525.1875	1273.1714	0.39029	1636.5312	0.50729	33370800	0.97761	461.531	190.738	188.4428	277.536	272.9613	102133.2656	240.1805	0.13619	264.4105	7003130
006	2017-12-23t1105	1514048861.55	adult	90.884	34.6711	-134.2672	1214.5912	72.6636	74463.1431	234653.4299	3801317.7139	2952.48	-0.093395	789.24	-0.18307	763.6929	-0.08837	1621.4409	-0.51623	1430.3361	630740.5	1055.9296	-0.65663	1294.2699	-0.60848	30698300	0.38383	483.534	162.549	160.1385	253.0597	247.8745	98440.2266	218.2683	-0.46372	239.9674	6322500
006	2017-12-23t1625	1514068090.01	adult	96.2253	40.0124	-128.926	1257.7268	75.132	74903.1379	235749.7039	3869983.5765	3298.57	0.51451	823.788	0.34775	814.0128	0.62577	1831.9694	0.67645	1569.0806	718132	1110.0485	-0.16125	1399.9614	0.083322	32223300	0.69532	379.085	185.592	182.5855	293.8382	289.6895	115184.5625	247.7984	0.050479	277.2722	7259620
006	2017-12-23t1938	1514079663.53	adult	99.4401	43.2273	-125.7111	1233.3174	76.5577	75866.7444	238881.0363	4002321.0802	2466.06	-0.72949	724.931	-0.74362	701.7625	-0.66634	1511.4304	-0.74756	1340.819	600037.875	1054.7829	-0.47019	1237.672	-0.69727	28711600	-0.083754	618.677	156.861	150.9222	282.7625	274.7533	112256.6875	228.0138	-0.4557	261.4913	6212630
006	2017-12-23t2251	1514091228.01	adult	102.6525	46.4396	-122.4987	1150.6121	79.9788	75175.5265	237003.2365	4099315.361	3271.93	0.60827	775.976	-0.049654	750.6722	-0.00078179	1785.7852	0.80525	1594.9346	701813.5625	1044.5051	-0.44156	1265.9185	-0.39715	30423700	0.30879	384.836	174.82	172.3295	283.4947	276.1601	111413.4297	234.6018	-0.40016	263.4319	6854160
006	2017-12-24t0420	1514110959.78	adult	108.1335	51.9207	-117.0177	1273.6859	74.4353	74237.8509	233650.3821	3732157.2886	2983.12	0.24261	811.941	0.54837	796.6306	0.70681	1579.5753	-0.05001	1406.7363	614454.8125	1047.4534	-0.2096	1205.6413	-0.57498	31507400	0.59398	424.734	205.486	200.7005	331.2839	325.6176	128869.4375	272.3945	0.2198	311.5553	7973880
006	2017-12-24t0737	1514122800.49	adult	111.4226	55.2097	-113.7286	1241.7957	74.674	77338.9261	243552.2169	4066792.022	3074.18	0.46476	808.566	0.59627	785.1656	0.63956	1664.0629	0.55674	1475.6678	672281.375	1078.7687	0.20379	1296.4888	0.21698	32642600	0.89451	561.394	199.875	193.8143	345.3658	337.7438	139527.7656	273.4922	0.15027	319.9152	8069170
006	2017-12-24t1056	1514134710.17	adult	114.7309	58.518	-110.4204	1200.3324	78.5536	78625.7232	247802.9957	4322044.7868	2627.23	-0.25555	777.631	0.28133	764.4535	0.44991	1453.6101	-0.52586	1292.956	595980.125	996.752	-0.44605	1125.3381	-0.91709	31870400	0.75919	1095.06	197.871	193.642	345.5298	336.8543	141667.2188	266.7108	-0.075806	318.2315	8109530
006	2017-12-24t1612	1514153713.06	adult	120.0094	63.7966	-105.1418	1152.272	82.7415	76340.2672	240605.5944	4270655.5582	2756.05	0.070148	726.774	-0.25711	700.182	-0.27898	1523.7742	0.089171	1365.0667	606462.125	969.9544	-0.52966	1131.0363	-0.69437	28924200	0.1381	545.26	190.668	184.3019	392.6433	385.8929	156272.0469	291.198	0.26284	359.7767	7588190
006	2017-12-24t1935	1514165877.84	adult	123.3885	67.1757	-101.7627	1211.9452	79.8208	75671.4801	238312.521	4071212.9764	2800.97	0.21912	802.647	0.85509	773.4822	0.79499	1667.8434	1.1078	1451.3654	658798.125	1055.0512	0.41812	1247.0449	0.34806	31674800	0.84896	538.932	213.107	204.5818	400.4698	391.1004	158185.5938	306.3611	0.46529	371.0091	8409830
006	2017-12-24t2332	1514180085.01	adult	127.335	71.1221	-97.8162	1229.2167	76.0349	74637.2054	235011.7187	3903778.3651	2601.01	-0.086678	745.186	0.18078	719.9174	0.16609	1419.9327	-0.28849	1242.3505	553773.75	986.2376	-0.13762	1132.567	-0.44116	29032500	0.27443	536.562	208.874	199.8721	426.7505	418.1194	166432.7031	318.2749	0.58799	393.9054	8137740
006	2017-12-25t0404	1514196424.6	adult	131.8738	75.6609	-93.2775	1175.2044	79.6688	77595.7837	244510.5447	4314575.3184	2673.57	0.14086	764.634	0.57239	724.4421	0.34684	1516.6156	0.48927	1367.3571	614229.3125	1059.9984	0.76039	1245.5779	0.66055	30919500	0.80922	553.483	220.326	211.3786	452.5361	447.6356	183277.125	329.484	0.67346	421.177	8909320
006	2017-12-25t0723	1514208335.14	adult	135.1822	78.9694	-89.969	1234.555	78.4871	79203.2028	249476.3547	4341948.4673	2251.41	-0.63916	734.847	0.24636	702.6179	0.125	1441.9932	0.12022	1283.1511	595543.1875	1023.298	0.4912	1195.809	0.35278	30349900	0.72128	578.929	216.504	205.968	467.75	459.7938	193180.7344	330.0054	0.59291	431.1474	8941820
006	2017-12-25t1237	1514227205.08	adult	140.4239	84.211	-84.7273	1251.4988	78.9978	79471.4418	250307.4106	4333612.016	2289.88	-0.47871	704.783	-0.046669	683.6558	-0.020261	1355.4338	-0.28398	1242.5461	562505.0625	998.3297	0.38907	1166.532	0.26211	29214700	0.51678	651.809	213.859	202.5463	492.6765	481.7201	204460.75	348.1785	0.81238	449.6004	8864900
006	2017-12-25t1604	1514239610.17	adult	143.8698	87.6569	-81.2815	1219.4425	79.7552	78843.582	248316.8667	4360027.6163	2280.7	-0.44101	662.185	-0.57162	620.0921	-0.85413	1381.6097	-0.0066008	1308.9456	567841.625	944.5576	-0.079124	1181.062	0.48906	27213200	0.070266	731.831	201.505	187.9268	533.9699	517.1179	219461.625	323.0082	0.21684	465.4088	8281040
006	2017-12-25t1928	1514251852.89	adult	147.2705	91.0576	-77.8807	1189.1932	77.9614	73968.7363	233010.4958	3959684.9408	2396.75	-0.14313	700.386	0.045306	654.4203	-0.2952	1482.4852	0.79606	1379.8166	572239.3125	1006.9811	0.67492	1243.2459	1.1346	27032800	0.066729	731.195	220.77	206.4869	547.3743	526.3813	211286.5	355.607	0.79701	477.6853	8521040
006	2017-12-26t0040	1514270544.32	adult	152.4626	96.2497	-72.6886	1208.8414	78.1466	77461.3032	244046.6241	4196452.5723	2604.58	0.38626	710.17	0.29022	681.1579	0.18897	1548.8289	1.4298	1375.0395	625726.875	998.5084	0.71905	1221.3687	1.0758	28688000	0.52496	700.583	219.287	203.6814	540.3741	525.1427	218311.125	365.4729	0.88399	478.4921	8858300
006	2017-12-26t0403	1514282755.48	adult	155.8546	99.6417	-69.2967	1238.1787	78.7957	78754.5181	248047.288	4254240.7793	2222.21	-0.36361	656.072	-0.44107	637.3923	-0.4038	1383.6582	0.36037	1271.1804	568683.5	893.0674	-0.36708	1124.1123	0.27005	26956000	0.13375	889.001	201.971	189.4511	535.0201	515.137	219893.25	334.3326	0.10014	459.7894	8298400
006	2017-12-26t0722	1514294686.26	adult	159.1687	102.9558	-65.9826	1164.5744	77.7467	75690.3405	238543.2985	4124240.592	2769.21	0.86687	719.017	0.54435	682.9205	0.32662	1457.3247	0.98718	1337.9484	575643.25	986.8979	0.75305	1202.7497	1.0617	28358000	0.5019	820.587	231.88	215.1581	593.7006	577.0448	234511.7188	385.963	1.1732	529.3759	9145360
006	2017-12-26t1238	1514313619.93	adult	164.428	108.2151	-60.7232	1197.1148	81.5563	78033.7242	245854.6618	4342734.5001	2363.18	0.092733	740.924	0.96796	706.8634	0.77487	1469.0996	1.225	1377.5718	597923.5625	1012.5427	1.1743	1235.6961	1.4851	30134900	0.97035	767.298	240.88	224.2065	581.6169	564.7294	236718.0938	392.3824	1.1671	522.3798	9797080
006	2017-12-26t1557	1514325564.99	adult	167.7461	111.5332	-57.4051	1217.3536	78.127	78046.545	245839.7595	4221453.9645	1992.13	-0.65215	685.945	0.18234	669.5331	0.24386	1364.3268	0.54226	1309.6595	555281	947.5129	0.47826	1172.7774	0.94837	27917300	0.4623	846.262	226.309	212.8132	591.2902	572.2236	240655.125	386.9199	0.88984	530.9718	9210560
006	2017-12-26t1958	1514340050.54	adult	171.7699	115.557	-53.3814	1236.4495	77.8527	79035.13	248881.7953	4322192.1695	2250.24	-0.011544	705.189	0.53358	678.2028	0.42893	1357.9052	0.60107	1273.0886	560814.8125	975.9762	0.8925	1179.5816	1.0811	29084100	0.77195	814.06	243.955	226.1393	587.4796	574.91	242629.0469	407.4427	1.1729	543.4089	10061400
006	2017-12-27t0035	1514356677	adult	176.3883	120.1754	-48.7629	1231.9847	83.9546	80904.5886	254803.2141	4583464.577	1820.15	-0.87482	574.624	-1.432	548.796	-1.5541	1198.4994	-0.48519	1163.0809	505766.7188	829.9887	-0.80222	1052.1231	-0.074683	24240500	-0.34086	953.765	193.625	173.7457	582.2427	552.7134	245706.4062	354.7878	-0.17782	499.5928	8168050
006	2017-12-27t0354	1514368624.04	adult	179.7069	123.4941	-45.4443	1289.4011	80.7053	84276.0832	265436.0993	4658218.1166	2619.46	0.97029	711.503	0.74007	681.3697	0.57319	1376.4762	0.94666	1289.5247	605649.5	934.1184	0.52354	1171.9012	1.1338	31247100	1.3409	816.22	258.304	242.7364	595.2651	573.6689	261916.6406	403.5124	0.71662	529.6165	11343900
006	2017-12-27t0906	1514387334.89	adult	184.9044	128.6915	-40.2468	1213.2493	79.4307	78522.7029	247387.3867	4370355.6301	2112.88	-0.050723	693.695	0.52141	675.411	0.53186	1332.843	0.7456	1277.9377	546465.625	963.0037	0.96715	1196.0464	1.4488	28392900	0.7154	942.956	255.199	237.4857	612.652	599.5049	251187.3281	424.2127	0.89261	558.5029	10445300
006	2017-12-27t1230	1514399550.66	adult	188.2977	132.0848	-36.8536	1199.0496	82.8467	78319.5368	246772.6039	4372447.5273	2275.54	0.39282	659.422	0.013577	647.7354	0.11989	1234.8785	0.06963	1180.2781	505065.3125	892.6815	0.11906	1090.2139	0.45075	26933400	0.40605	871.493	246.077	235.2882	627.5658	612.4609	256674.4062	406.3989	0.41001	571.8706	10050800
006	2017-12-27t1537	1514410765.17	adult	191.4128	135.1999	-33.7384	1232.7697	78.9698	80662.8481	254047.1351	4483564.0195	1828	-0.56117	691.343	0.55651	665.5372	0.43595	1277.9828	0.47961	1259.8777	538030.75	923.9486	0.56345	1151.1959	1.0997	29059900	0.9311	823.962	268.866	248.8872	630.1841	620.3674	265307.5	442.2471	0.93718	571.8291	11301500
006	2017-12-27t2027	1514428177.96	adult	196.2497	140.0368	-28.9015	1212.506	77.3372	78158.0375	246235.1481	4289257.9501	1458.05	-1.3234	699.181	0.73107	682.2722	0.75126	1219.8889	0.13194	1200.5833	497714.6875	905.871	0.38089	1119.0102	0.83808	28491600	0.84981	851.649	273.417	256.1004	651.3466	634.4301	265749.4062	430.9	0.53172	587.3623	11141800
006	2017-12-27t2323	1514438768.52	adult	199.1915	142.9786	-25.9597	1240.5967	78.8222	78106.6422	246038.3511	4209161.7835	1758.18	-0.56119	683.554	0.50703	668.2142	0.54766	1235.9314	0.32749	1189.3619	504260	900.8162	0.34815	1108.838	0.77221	27869900	0.73689	872.889	271.726	257.1746	646.1739	632.5631	263638.9375	440.9823	0.58914	576.4726	11078800
006	2017-12-28t0220	1514449390.81	adult	202.1422	145.9293	-23.0091	1172.3146	80.2323	74900.8636	235980.4404	4118934.2249	1625.76	-0.81632	618.956	-0.52878	604.4026	-0.48558	1123.5529	-0.51686	1086.1199	439309.1875	838.3161	-0.47487	1015.5104	-0.15497	24175800	-0.070838	934.95	248.354	235.6398	651.1614	636.3835	254604.0938	411.0316	-0.002022	579.9576	9700460
006	2017-12-28t0744	1514468777.61	adult	207.5274	151.3145	-17.6238	1167.5349	80.8853	75834.7317	238906.5739	4268307.58	1482.12	-1.0621	608.208	-0.67059	584.8608	-0.77825	1137.932	-0.29884	1102.4261	450621.0625	848.5285	-0.2983	1024.1948	-0.015996	24043100	-0.032096	942.449	254.3	240.243	670.5871	640.9103	265552.5	424.2851	0.035915	583.8618	10052700
006	2017-12-28t1040	1514479376.1	adult	210.4714	154.2585	-14.6798	1211.2316	80.2773	77389.3868	243772.2397	4288718.1566	1708.99	-0.4512	662.715	0.25236	655.4391	0.41953	1226.026	0.49244	1177.1252	495314.5	900.4251	0.44121	1094.8169	0.74974	26749800	0.61799	994.515	281.553	266.9623	689.6693	662.3286	278626.375	463.8494	0.52604	611.9841	11364600
006	2017-12-28t1454	1514494594.03	adult	214.6986	158.4857	-10.4526	1206.0887	80.6825	75829.4512	238804.5945	4156377.1828	1668.83	-0.46662	665.088	0.32249	658.076	0.49357	1208.1593	0.42598	1160.7327	478431.0625	899.2194	0.45744	1090.2523	0.74406	26312900	0.57435	1026.72	292.179	277.8012	710.7138	683.0564	281442.6562	480.396	0.6189	634.5602	11559500
006	2017-12-28t1927	1514511010.76	adult	219.2588	163.0459	-5.8924	1159.1684	80.4049	73622.5964	231920.2584	4048349.6291	1729.01	-0.22892	676.79	0.54592	670.2006	0.72614	1232.1886	0.72045	1185.6962	474392.625	913.7257	0.68642	1111.0847	1.003	26000200	0.56789	1018.52	305.023	290.8015	732.2534	710.8094	281917.5312	505.0548	0.80537	656.6465	11718100
006	2017-12-28t2229	1514521883.48	adult	222.279	166.0661	-2.8722	1089.8239	82.0029	70523.5464	222467.9794	3948713.2299	1742.42	-0.13535	690.057	0.78672	685.1487	0.99762	1253.4125	0.95919	1206.7917	461255.8125	930.3009	0.93774	1133.713	1.2707	25381700	0.47062	1106.79	317.682	304.9956	785.3033	752.1937	288991.625	524.9194	0.97106	690.6469	11685000
006	2017-12-29t0413	1514542563.43	dead	228.0234	171.8106	2.8722	1070.0981	80.3644	67927.8114	214203.345	3694057.6901	1645.42	-0.2897	704.335	1.059	704.3619	1.3568	1250.2991	1.0439	1217.2006	443856.1875	956.5727	1.3351	1150.917	1.5025	24960900	0.45565	1078.95	337.626	327.2542	819.4429	806.6394	290902.25	566.6847	1.3295	738.6518	11965100
007	2017-12-19t1411	1513714491.69	larva	0	-58.2134	-280.1799	161.6877	36.5383	3546.4097	11512.5361	75015.5217	0	-0.058397	0	-0.62394	0	-0.64456					0	-0.49565	0	-0.4114	0	0.72831	0	0	0				0	-0.61431	0	0
007	2017-12-19t1811	1513728895.31	larva	4.001	-54.2124	-276.1789	167.6743	31.1734	3478.8136	11090.3587	67456.1227	0	-0.36329	0	-0.79593	0	-0.80778					0	-0.69445	0	-0.60455	0	0.29433	0	0	0				0	-0.72906	0	0
007	2017-12-19t2228	1513744309.16	larva	8.2826	-49.9308	-271.8973	164.8323	38.017	3792.1048	12307.6647	84110.6778	0	-0.64923	0	-0.98112	0	-0.98471					0	-0.89827	0	-0.7963	0	-0.14803	0	0	0				0	-0.85977	0	0
007	2017-12-20t0211	1513757683.87	larva	11.9978	-46.2156	-268.1821	170.5379	37.7546	3907.2619	12705.0776	84468.6308	0	-0.87256	0	-1.1431	0	-1.1405					0	-1.0687	0	-0.95249	0	-0.51566	0	0	0				0	-0.98077	0	0
007	2017-12-20t0611	1513772084.24	larva	15.9979	-42.2155	-264.182	167.51	54.174	4719.4965	15986.9406	144676.2844	0	-1.0934	0	-1.3192	0	-1.311					0	-1.2466	0	-1.112	0	-0.89653	0	0	0				0	-1.1202	0	0
007	2017-12-20t1012	1513786518	larva	20.0073	-38.2061	-260.1726	144.7789	22.0434	2117.9234	6735.4336	28878.2478	814.209	-0.37812	696.38	0.72389	698.9594	0.81098	801.426	-0.79263	800.7465	9617.1113	762.1891	0.20837	785.0799	-0.09761	825210	-1.0882	217.226	150.809	150.4696	200.8707	196.5906	2410.4482	179.3602	0.63581	193.3953	178709
007	2017-12-20t1432	1513802066.92	larva	24.3265	-33.887	-255.8535	159.2326	37.047	3500.3159	11379.3182	74905.569	0	-1.5052	0	-1.6952	0	-1.6795					0	-1.6032	0	-1.4226	0	-1.6456	0	0	0				0	-1.45	0	0
007	2017-12-20t1827	1513816197.27	larva	28.2515	-29.9619	-251.9284	403.638	34.4612	11393.8132	35977.6978	271252.8306	1873.35	0.32066	875	1.0299	863.9251	1.1174	1402.7434	-0.28371	1346.5639	86970.0938	1088.1876	0.55712	1189.2323	0.17334	5348870	-0.8744	323.265	158.65	158.0655	214.9719	208.7071	13328.2588	190.084	0.60374	203.6892	969830
007	2017-12-20t2227	1513830611.54	larva	32.2555	-25.9579	-247.9244	413.8525	35.7087	12020.4085	37937.8088	298295.3497	2778.41	1.0524	895.631	0.97155	838.3491	0.91104	2321.8992	0.71525	2312.4978	150923.4531	1443.7731	1.1596	2174.873	1.4572	5765170	-1.1339	291.195	149.369	148.7015	211.8113	206.3203	13767.7373	185.2238	0.46379	201.7243	961486
007	2017-12-21t0227	1513845001.6	larva	36.2528	-21.9607	-243.9272	596.0478	43.3176	21335.1819	67271.2177	639961.4838	3395.17	1.465	895.913	0.84341	872.6294	0.91443	2252.4143	0.58516	2162.8073	256775.2188	1229.7819	0.5467	1757.3853	0.70653	10134600	-0.58688	241.735	138.78	137.4135	202.2612	199.4017	23057.7793	178.2386	0.2803	194.3209	1569880
007	2017-12-21t0705	1513861669.28	larva	40.8827	-17.3308	-239.2973	756.005	60.2583	36658.5893	115691.3486	1478568.6988	3875.84	1.6928	1153.22	1.6101	1056.7341	1.4636	3298.4812	1.8111	3278.0242	636606.875	2127.8289	2.3139	2848.0319	2.1171	22189000	1.4225	278.59	163.219	163.6741	223.7111	221.1353	43176.2344	200.4271	0.46982	214.9926	3140490
007	2017-12-21t1027	1513873804.14	larva	44.2535	-13.96	-235.9265	736.9233	51.4804	31711.9357	99986.0226	1139806.8584	4537.64	2.1598	1185.76	1.6296	1032.601	1.2766	3714.5996	2.3166	3601.5142	624052.75	2268.3386	2.4948	3191.8493	2.4865	19815200	0.65728	292.685	153.24	152.5511	215.1202	212.2784	36140.1992	189.1047	0.21049	206.4341	2560800
007	2017-12-21t1424	1513888000.03	larva	48.1968	-10.0167	-231.9832	843.877	49.3288	33434.0385	105250.9783	1128275.3726	2937.28	0.37526	840.081	0.20707	740.3105	-0.0094817	2482.8862	0.73064	2472.7854	439470.875	1769.0163	1.2537	2304.9594	1.0632	14833300	-0.65141	491.669	120.945	119.8621	189.8986	183.843	33612.0469	159.803	-0.41831	177.2633	2135530
007	2017-12-21t1856	1513904341.84	larva	52.7362	-5.4773	-227.4438	879.7046	54.0768	39218.9954	123570.0503	1457437.8489	2445.56	-0.31934	670.139	-0.64217	606.2234	-0.75885	1953.0344	-0.021029	1937.3042	404278.125	1372.4945	0.20743	1730.8694	0.080263	13837700	-1.2292	786.237	107.28	105.8028	176.8818	166.1798	36614.5234	139.9787	-1.0713	158.7078	2215220
007	2017-12-21t2225	1513916851.98	larva	56.2112	-2.0023	-223.9687	970.5929	58.9283	43369.6776	136595.6343	1666028.8621	3061.05	0.16057	742.248	-0.44735	670.6949	-0.58483	1943.1045	-0.088107	1844.1271	444970.9375	1272.4223	-0.075883	1673.7331	-0.051203	16945500	-0.9004	528.096	133.428	132.3445	207.7776	200.7347	47581.0625	177.5065	-0.48497	194.2546	3046170
007	2017-12-22t0225	1513931268.19	adult	60.2157	2.0023	-219.9642	943.5695	58.3112	46662.7325	147168.1984	1910146.774	2776.21	-0.22523	700.225	-0.7206	628.9378	-0.88347	1984.3127	-0.077015	1923.0471	488140.9375	1300.1378	-0.071381	1717.7534	-0.029475	17162500	-1.1606	318.261	134.79	132.9095	216.2968	211.7396	53209	178.8313	-0.65011	202.1435	3303710
007	2017-12-22t0640	1513946600.33	adult	64.4746	6.2612	-215.7053	987.2124	65.684	50037.0704	157681.1961	2122145.2469	2461.07	-0.61153	680.571	-0.87668	633.4939	-0.94458	1638.0665	-0.61477	1535.4324	430811.5	1097.7607	-0.5754	1393.4268	-0.53416	17864300	-1.294	365.371	128.644	127.7107	200.9877	197.1514	52859.7734	169.1502	-1.1118	188.7496	3376780
007	2017-12-22t1025	1513960064.34	adult	68.2146	10.0012	-211.9653	1043.9987	61.5027	52554.0786	165509.8113	2247260.7299	3233.68	0.11476	742.123	-0.63419	693.3843	-0.69599	1807.4164	-0.37974	1596.3525	498846.9375	1110.8642	-0.56753	1418.1572	-0.5057	20452200	-1.0237	289.892	145.759	145.3569	220.5762	217.2763	60879.043	191.1931	-0.66904	209.6152	4016960
007	2017-12-22t1425	1513974459.67	adult	72.2133	13.9999	-207.9666	1008.1655	68.0915	57023.2645	179804.5076	2680336.4072	2084.89	-1.1411	627.29	-1.2928	576.2669	-1.4417	1519.8309	-0.87927	1471.5662	454429.4375	1032.078	-0.79472	1362.755	-0.59572	18710800	-1.5792	294.554	137.323	134.4248	221.54	216.7524	66240.4531	184.7247	-1.0085	208.1189	4096080
007	2017-12-22t2025	1513996088.43	adult	78.2213	20.0079	-201.9586	998.5862	71.0018	55715.6059	175650.1348	2608732.397	3774.69	0.75429	819.367	-0.17573	774.2587	-0.20331	1826.8583	-0.23837	1571.7623	533442.625	1153.5094	-0.39443	1401.2463	-0.46969	23877200	-0.78607	497.61	177.186	176.3106	254.9216	250.8428	74437.0938	222.6599	-0.028054	242.5312	5163380
007	2017-12-22t2338	1514007637.31	adult	81.4293	23.2159	-198.7506	1110.8916	67.5118	62247.8682	196109.3623	2936069.3212	4165.32	1.3047	848.773	0.092991	812.735	0.14643	1888.6921	0.014191	1532.137	615713.625	1139.1738	-0.40343	1387.444	-0.46199	27646200	-0.12506	463.385	199.317	198.2535	274.8371	269.6766	89596.8828	244.0994	0.46388	263.2797	6492140
007	2017-12-23t0328	1514021481.79	adult	85.275	27.0616	-194.9049	1216.2241	66.1435	66620.0765	209784.8361	3100077.2068	2462.25	-0.81196	651.497	-1.4574	623.8087	-1.4777	1464.1208	-1.1324	1333.1482	510978.1875	1004.5527	-0.94137	1241.4074	-0.83816	22723500	-1.237	355.852	153.043	150.1428	262.3599	255.3439	91563.6094	205.8437	-0.6459	238.3769	5337990
007	2017-12-23t0752	1514037313.12	adult	89.6726	31.4592	-190.5073	1163.0254	72.0592	71678.7932	225865.085	3669261.0846	2623.87	-0.57669	650.036	-1.5902	630.5035	-1.5194	1404.6715	-1.4026	1222.9521	526751.8125	924.6394	-1.4189	1131.8099	-1.2697	24317800	-0.98197	373.305	155.992	152.2334	286.3419	282.1245	107378.2109	208.1225	-0.67196	251.2814	5835660
007	2017-12-23t1105	1514048876.49	adult	92.8847	34.6712	-187.2953	1150.1382	69.3986	65219.0131	205369.8441	3132245.4606	4294.03	1.9262	797.807	-0.039006	770.8118	0.036821	1861.9824	0.59904	1518.3025	636798	1051.2485	-0.68051	1316.0835	-0.48182	27215600	-0.4078	432.685	188.994	187.6128	274.2728	265.7173	93801.2969	235.0376	-0.1319	256.3655	6447160
007	2017-12-23t1625	1514068104.81	adult	98.2259	40.0124	-181.9541	1116.5088	73.8206	68249.1179	215116.172	3468593.2099	2670.67	-0.42295	772.526	-0.19926	749.6713	-0.10311	1459.7709	-1.0399	1299.6836	521138.2188	994.166	-0.98753	1224.7763	-0.81102	27527400	-0.35056	420.673	184.843	184.4832	265.9016	260.95	94660.9844	232.2208	-0.3357	253.2309	6586510
007	2017-12-23t1938	1514079678.39	adult	101.4408	43.2273	-178.7392	1188.0882	69.2687	69433.6104	218783.6433	3385008.2017	2577.47	-0.5323	784.831	0.028259	756.858	0.04793	1542.9873	-0.51207	1418.7882	560104.375	1079.0897	-0.18921	1343.2	0.05132	28462700	-0.14835	455.641	193.972	192.5009	274.6615	270.7704	99702.125	240.2615	-0.24985	261.9288	7034600
007	2017-12-23t2251	1514091243.05	adult	104.6532	46.4397	-175.5268	1118.2931	73.2614	67366.5847	212185.6527	3463913.5316	2575.8	-0.49474	719.389	-0.71704	709.9869	-0.48285	1452.8124	-0.87453	1231.1645	511389.9688	959.9128	-1.1089	1127.9525	-1.2314	25317500	-0.86045	450.426	174.12	172.3117	274.3308	269.6329	96564.4531	236.803	-0.40212	260.7992	6127790
007	2017-12-24t0420	1514110974.6	adult	110.1341	51.9207	-170.0458	1068.192	72.7915	64097.0756	202006.6075	3232968.8278	2976.54	0.27062	768.575	0.042571	741.7491	0.042659	1453.3135	-0.68599	1254.8309	486860	1009.3023	-0.48452	1182.4833	-0.65963	25744200	-0.7243	351.229	197.582	195.8641	287.8812	283.5366	96440.2109	249.6665	-0.29047	273.9784	6618200
007	2017-12-24t0737	1514122815.43	adult	113.4233	55.2098	-166.7567	1097.7037	71.8887	64345.7795	202721.6003	3195381.5839	2481.53	-0.53231	605.786	-2.0101	582.1944	-1.983	1275.6096	-1.6034	1062.4486	429880.4375	834.1219	-2.0173	970.8549	-2.105	20360500	-1.9598	419.701	153.688	148.3766	291.847	281.8293	98352.4531	214.0994	-1.0801	259.3342	5165440
007	2017-12-24t1056	1514134725.52	adult	116.7316	58.5182	-163.4483	1134.0436	72.8456	67249.1134	211801.0508	3389785.9301	2284.73	-0.83683	638.446	-1.5122	619.5724	-1.4278	1270.6241	-1.5429	1069.755	447259.7188	853.4583	-1.7483	993.1317	-1.8553	22427300	-1.4461	461.787	180.474	177.6222	326.994	312.9241	115101.9062	238.2817	-0.68795	278.9316	6339700
007	2017-12-24t1612	1514153728.07	adult	122.0101	63.7967	-158.1698	1192.8232	71.3737	68312.4383	215191.0929	3307814.6947	2925.55	0.42443	706.335	-0.48028	694.955	-0.30121	1390.3661	-0.65728	1165.6074	497751.0625	914.0834	-1.0123	1022.6919	-1.4843	25223900	-0.71745	456.017	201.001	197.2011	333.4859	329.0901	119387.9688	262.2771	-0.36044	308.7892	7177950
007	2017-12-24t1935	1514165892.89	adult	125.3892	67.1758	-154.7907	1120.0929	69.367	65393.48	206006.4889	3211343.3914	2314.87	-0.66172	706.429	-0.39231	682.4234	-0.3889	1296.3593	-1.1335	1162.341	443354.875	934.8921	-0.70289	1086.0172	-0.87277	24158500	-0.92789	576.218	208.427	205.2508	334.6648	329.6546	114455.3594	269.848	-0.30375	311.4877	7127770
007	2017-12-24t2332	1514180100.03	adult	129.3356	71.1222	-150.8443	1141.9755	69.7353	67769.3862	213508.5387	3361085.2066	2769.76	0.2798	689.52	-0.52519	672.713	-0.42883	1305.9727	-0.95179	1084.4858	463620.2812	886.8771	-1.0697	1002.2845	-1.4456	24415200	-0.81217	505.891	199.07	196.877	350.9485	343.4113	124586.7344	272.9749	-0.35292	322.0699	7048860
007	2017-12-25t0404	1514196439.54	adult	133.8744	75.661	-146.3055	1115.3168	73.1681	65712.7481	206994.2318	3268441.4359	3034.05	0.89801	680.781	-0.53134	670.0215	-0.35568	1288.1483	-0.93445	1066.5103	443123	862.9241	-1.1833	972.6389	-1.5683	23373300	-1.0024	557.026	200.369	194.5895	387.2744	381.4591	133222.375	282.9405	-0.28688	358.6995	6879260
007	2017-12-25t0723	1514208350.22	adult	137.1829	78.9695	-142.997	1135.1255	71.0484	65543.7282	206380.5137	3226619.7925	3298.92	1.5051	662.176	-0.71189	653.7124	-0.50783	1316.2482	-0.64752	1066.173	451473.125	842.9058	-1.3022	951.5329	-1.6649	22692800	-1.1246	505.755	205.826	206.8655	365.4253	355.3095	125340.8672	279.8988	-0.44251	333.1131	7053660
007	2017-12-25t1237	1514227220.66	adult	142.4247	84.2113	-137.7552	986.9541	74.0558	60497.3555	190719.461	3135315.0142	2770.27	0.54028	725.651	0.29856	703.2728	0.30798	1303.9468	-0.57441	1142.7805	412047.1875	920.6211	-0.36515	1057.6831	-0.62387	22927700	-0.99996	487.431	221.053	215.0095	390.8485	383.9496	123508.1406	300.7117	-0.18984	365.1897	6984390
007	2017-12-25t1604	1514239625.42	adult	145.8705	87.657	-134.3094	1134.8354	74.1678	65915.9432	207531.3642	3339233.4074	2402.84	-0.15473	633.777	-0.93589	618.5135	-0.83977	1264.1801	-0.75241	1116.025	436142.125	893.9127	-0.56557	1045.7878	-0.64856	21827900	-1.2283	1133.8	186.604	178.8181	385.5293	375.7962	133007.6094	283.9278	-0.64223	351.5197	6426820
007	2017-12-25t1928	1514251867.95	adult	149.2712	91.0577	-130.9087	1080.4831	73.2477	65711.8018	207104.8829	3359510.4888	3299.14	1.7814	695.168	0.014033	678.7159	0.098751	1311.9871	-0.32683	1103.2503	451323.5625	887.106	-0.56011	1006.9903	-0.91835	23854700	-0.68949	622.713	212.966	207.6256	393.2354	383.827	135272.9844	297.9466	-0.47144	358.0062	7307930
007	2017-12-26t0040	1514270559.5	adult	154.4633	96.2498	-125.7166	1160.5908	72.5364	69930.7573	220354.2225	3527815.1287	3842.89	3.0497	663.653	-0.35355	653.9576	-0.1797	1387.0925	0.34478	1106.8904	507675.8438	854.6894	-0.81933	982.9542	-1.0474	24245900	-0.54076	551.587	196.229	193.0634	368.095	356.3854	134722.7656	273.0034	-1.2181	333.1767	7169050
007	2017-12-26t0403	1514282770.5	adult	157.8552	99.6418	-122.3247	1144.2473	74.9593	68021.4465	214258.159	3430733.8328	2338.19	-0.080854	717.596	0.50041	692.5736	0.45144	1245.9822	-0.57367	1099.0727	443569.6562	928.4493	0.066041	1022.0384	-0.63358	25489000	-0.20574	609.337	222.426	216.6852	402.2694	385.8118	143207.9219	298.6176	-0.78538	358.7536	7900580
007	2017-12-26t0722	1514294701.26	adult	161.1693	102.9559	-119.0106	1122.2283	77.0029	64680.97	203669.6613	3265936.6296	1984.65	-0.78195	687.124	0.1022	669.6865	0.15697	1218.4906	-0.69255	1140.8245	411849.8125	901.5182	-0.17635	1041.1302	-0.40264	23213100	-0.72676	506.353	220.18	212.2804	416.4259	408.9233	140751.9531	308.4015	-0.69131	381.4637	7438330
007	2017-12-26t1238	1514313635.04	adult	166.4287	108.2153	-113.7512	1137.019	71.0694	66673.3616	210015.0402	3283813.9547	2696.07	0.85604	682.436	0.11081	665.8861	0.17119	1200.3977	-0.70298	1023.9845	418938.7812	848.9104	-0.70217	962.1469	-1.0687	23776100	-0.5421	590.889	221.673	213.8241	426.3839	415.0451	148807.9688	309.5585	-0.8621	387.8451	7723090
007	2017-12-26t1557	1514325580.06	adult	169.7468	111.5333	-110.4332	1201.7086	67.7047	68297.6306	215044.9177	3283365.6724	2603.48	0.72239	646.899	-0.38749	627.3306	-0.38609	1236.2225	-0.35842	1052.7762	442567.6875	859.2496	-0.53425	965.234	-0.99664	23096200	-0.67406	611.777	209.219	204.6005	405.9303	395.0118	145323.0312	290.6239	-1.4044	363.2323	7469740
007	2017-12-26t1958	1514340065.56	adult	173.7705	115.5571	-106.4094	1106.7006	75.535	67617.1894	213148.53	3491896.7154	2459.35	0.48893	625.081	-0.67679	600.4571	-0.76496	1244.6287	-0.20013	1103.3945	440598.5312	880.8969	-0.21884	1021.9049	-0.40203	22068500	-0.87986	1225.97	198.112	188.8693	428.883	416.2657	151824.5938	298.6728	-1.3225	386.4958	6994350
007	2017-12-27t0035	1514356692.04	adult	178.389	120.1755	-101.7909	1091.9929	77.8015	68656.3469	216386.6206	3684248.7845	2356.32	0.35448	607.55	-0.8994	594.8964	-0.80915	1222.4946	-0.25639	1099.7089	438875.5625	876.306	-0.20807	1026.9393	-0.29143	21753300	-0.91037	543.706	205.19	197.9479	421.5288	413.4897	151328.8438	304.9907	-1.293	390.6886	7346840
007	2017-12-27t0354	1514368639.13	adult	181.7076	123.4942	-98.4723	1121.0782	73.4942	66551.2831	209646.6902	3405001.2361	3332.73	2.6182	641.734	-0.33459	637.9088	-0.099566	1241.5283	-0.032711	1045.1272	432051.875	850.1016	-0.49944	971.6654	-0.79524	22304700	-0.74279	678.888	212.493	207.6172	445.4335	434.0518	155010.8438	310.6988	-1.2455	402.2822	7385630
007	2017-12-27t0906	1514387350.15	adult	186.9051	128.6917	-93.2748	1163.1828	75.0391	71035.6459	223761.4636	3666613.0805	2238.98	0.27833	699.503	0.63677	681.9358	0.65707	1168.527	-0.47579	1050.0259	433523.5312	889.4718	0.060213	996.465	-0.49479	25945300	0.16224	542.967	237.343	230.2647	441.6273	431.9824	163843.75	322.2615	-1.1341	407.4208	8803300
007	2017-12-27t1230	1514399566.11	adult	190.2984	132.085	-89.8815	1209.5827	76.4765	71986.4256	226621.7988	3713796.4828	2585.77	1.1506	683.957	0.42486	668.4069	0.47105	1190.6727	-0.23087	1005.9351	447692.9375	864.0347	-0.23128	956.8382	-0.85645	25715400	0.14515	544.746	238.464	230.9481	433.737	426.6376	163085.125	336.0841	-0.95305	402.596	8965780
007	2017-12-27t1537	1514410780.38	adult	193.4135	135.2001	-86.7664	1185.5793	74.2416	69509.7175	218922.1979	3527609.9988	2289.44	0.54726	627.427	-0.45602	617.5873	-0.32879	1154.6029	-0.44381	1040.9987	420275.4375	841.6854	-0.49543	961.1728	-0.78597	22784400	-0.49768	612.287	215.02	208.8898	436.8727	419.7066	159021.6562	317.6211	-1.3481	393.0068	7808220
007	2017-12-27t2027	1514428193.1	adult	198.2504	140.0369	-81.9295	1180.436	74.1079	69294.9265	218223.4285	3475287.7686	2820.19	1.9148	705.715	0.86125	686.2693	0.83786	1267.2917	0.55849	1058.6746	460026.9062	910.3196	0.468	1006.8722	-0.27788	25558200	0.19608	619.224	242.053	230.2193	466.2661	457.3061	169254.6094	353.6362	-0.83175	431.4485	8766180
007	2017-12-27t2323	1514438783.85	adult	201.1923	142.9788	-78.9877	1165.3728	74.2704	71316.3759	224606.3496	3712649.547	2228.73	0.59938	616.105	-0.58131	625.9993	-0.13372	1094.4374	-0.77035	975.8058	408225.125	817.8104	-0.75889	923.8743	-1.1047	22937000	-0.36603	547.702	221.243	216.8303	453.4956	448.4183	169153.875	337.1496	-1.1646	419.049	8236650
007	2017-12-28t0220	1514449406.04	adult	204.1429	145.9294	-76.037	1104.3833	76.8838	66485.8199	209451.8358	3400640.7539	2477.56	1.2733	691.242	0.67629	679.3019	0.77111	1207.6749	0.20728	1065.9677	419063.1875	895.699	0.32493	1011.4286	-0.17939	23985400	-0.088473	656.903	256.874	244.456	504.7355	495.7047	175143.2344	397.4168	-0.27716	471.3084	8913280
007	2017-12-28t0744	1514468792.86	adult	209.5281	151.3147	-70.6518	1133.9454	76.5436	67217.8517	211664.3241	3466883.8161	2300.66	0.98904	635.747	-0.20195	621.1465	-0.16053	1187.1034	0.14792	1029.7169	416673.3125	843.0234	-0.36411	959.5826	-0.67769	22313500	-0.39466	634.148	235.763	224.7827	480.3585	466.5724	168605.8438	366.644	-0.87712	437.9995	8274800
007	2017-12-28t1040	1514479391.41	adult	212.4721	154.2587	-67.7078	1160.3975	74.9505	69384.5478	218519.8339	3561743.9161	2092.52	0.54653	643.575	-0.052214	647.9135	0.30692	1141.8496	-0.17417	1041.9331	414491.4062	860.4594	-0.10311	980.3724	-0.4377	23327700	-0.12624	693.729	241.248	231.9172	506.3338	493.1964	183799.1562	380.9122	-0.73299	453.799	8744520
007	2017-12-28t1454	1514494609.44	adult	216.6994	158.4859	-63.4805	1171.3218	74.4211	70712.2845	222694.4183	3657398.8402	1939.46	0.25835	634.025	-0.18382	623.2154	-0.080876	1158.29	0.037913	1056.0517	428567.3125	879.2697	0.18673	988.6298	-0.31916	23404400	-0.051656	680.625	238.022	225.6524	522.2477	506.3478	193231.6562	400.6306	-0.55057	476.8998	8786350
007	2017-12-28t1927	1514511026.04	adult	221.2595	163.0461	-58.9204	831.768	76.3771	53102.7159	168093.4519	2782479.7664	2242.99	1.1484	701.098	0.96461	678.3894	0.87697	1221.351	0.66148	1104.7421	339535.5625	913.2564	0.69108	1022.5761	0.075137	19425300	-0.8861	723.103	276.377	254.2634	574.0601	561.4858	159588.7188	446.6814	-0.037185	534.3891	7657590
007	2017-12-28t2229	1514521898.82	adult	224.2798	166.0663	-55.9002	1211.1587	71.7427	73352.5086	231131.3621	3733552.0914	2112.49	0.87925	674.074	0.531	647.9893	0.38206	1129.6064	-0.085676	1042.5626	433768.875	895.2709	0.45139	994.3155	-0.20634	25819000	0.59787	694.792	263.381	240.2646	578.2259	569.6519	222038.75	437.9483	-0.22547	534.077	10088300
007	2017-12-29t0413	1514542578.85	adult	230.0242	171.8108	-50.1557	1199.9883	72.9678	71755.1473	225961.9408	3661775.4791	1848.1	0.29873	663.878	0.39489	634.9235	0.19495	1146.7935	0.15543	1082.3512	430047.5625	904.247	0.60603	1020.9806	0.12051	24876200	0.46392	847.732	264.449	236.1589	633.2347	623.2908	237463.0156	470.5558	0.058735	579.9653	9909170
007	2017-12-29t0712	1514553273.57	adult	232.995	174.7815	-47.185	1135.1751	76.4207	74018.9189	233637.7736	3947103.9548	1487.9	-0.64201	572.264	-1.1171	554.0145	-1.1561	1006.2789	-1.0663	960.4427	388423.6562	809.9806	-0.70902	915.0923	-1.0024	22081900	-0.13629	782.8	238.177	217.256	629.2648	615.9532	242896.2344	438.169	-0.40621	569.267	9190540
007	2017-12-29t1015	1514564290.64	adult	236.0553	177.8418	-44.1247	1110.3044	77.4165	68212.8801	214915.5465	3543270.2423	1767.86	0.19102	667.977	0.49785	641.1987	0.33543	1156.4904	0.33776	1104.4469	412867.0625	915.5991	0.79074	1049.8694	0.47766	23783300	0.2926	857.099	281.644	250.1986	717.5791	707.4865	256175.75	503.8103	0.34128	651.2795	10027900
007	2017-12-29t1619	1514586140.58	adult	242.1247	183.9112	-38.0552	1139.3002	71.8092	65515.9239	206266.8611	3271596.8213	1549.13	-0.33246	632.905	-0.048506	609.6914	-0.16042	1041.9408	-0.63983	1003.5614	357385.6875	859.2139	0.031063	956.4892	-0.49203	21678200	-0.12323	904.478	275.285	239.3501	711.6909	696.2322	244109.9688	498.1086	0.15154	639.8433	9429070
007	2017-12-29t1947	1514598620.55	adult	245.5913	187.3779	-34.5886	1082.0226	74.7417	65767.0956	207242.1739	3439816.1512	1242.95	-1.1963	580.684	-0.88887	552.1793	-1.1067	1003.4402	-0.96576	987.7154	345183.4375	843.5049	-0.16694	945.0151	-0.59187	19936600	-0.49465	857.385	260.327	224.8619	700.1609	690.7094	240855.3438	511.5765	0.24978	642.1487	8937810
007	2017-12-29t2315	1514611067.2	adult	249.0488	190.8353	-31.1312	1168.9283	75.9583	72546.0241	228481.678	3870872.2777	1220.74	-1.2293	544.008	-1.4672	513.1729	-1.7383	971.7274	-1.235	957.2743	368284.6875	807.0788	-0.64748	912.1235	-0.92818	20586900	-0.30308	889.641	251.713	211.3402	700.3819	688.9642	265444.75	499.1521	0.04234	641.6715	9525560
007	2017-12-30t0436	1514630338.16	adult	254.4018	196.1884	-25.7781	1127.3844	73.5838	67287.578	211899.2093	3441040.1146	1447.59	-0.4619	674.236	0.71478	645.6311	0.52586	1208.1069	1.1443	1199.0811	425253.625	934.4866	1.1283	1121.884	1.4364	23692000	0.49841	982.909	311.609	271.3957	777.408	761.0987	273647.625	580.4205	0.90628	719.0749	10949600
007	2017-12-30t0804	1514642810.96	adult	257.8665	199.653	-22.3135	773.0185	70.3337	45839.2327	145471.1536	2205329.1729	1218.08	-1.1593	629.487	0.0095752	609.1861	-0.057682	1083.0121	-0.039534	1071.7135	259922.9062	913.8049	0.86406	1037.7615	0.53769	15091900	-1.5369	824.808	282.918	263.7139	681.1194	675.3525	163468.6562	511.1593	0.052211	640.0935	6782960
007	2017-12-30t1211	1514657615.15	adult	261.9787	203.7653	-18.2012	532.675	80.7147	31391.634	100376.8246	1542750.2277	1578.79	0.082853	764.852	2.2364	755.3686	2.4058	1346.1665	2.6972	1330.7578	222117.4688	1035.4098	2.5118	1239.6488	2.8306	12567300	-2.1161	1209.41	396.493	350.1157	937.3721	928.9987	154666.3906	696.0467	2.1136	828.3579	6514770
007	2017-12-30t1618	1514672442.97	adult	266.0976	207.8841	-14.0823	547.8545	71.428	30346.7275	96849.9376	1376958.4065	1182.84	-1.2037	698.185	1.1826	670.1462	1.0167	1037.1752	-0.3922	1025.7279	164910.8438	915.5989	0.92861	989.2469	0.073034	11094900	-2.4457	760.571	345.275	309.9473	672.4401	665.1144	106917.9844	570.1199	0.60906	643.063	5486760
007	2017-12-30t1946	1514684933.05	adult	269.567	211.3536	-10.6129	555.0161	68.7951	32358.2127	102992.3798	1544672.103	1223.4	-1.0302	695.29	1.1584	667.8748	1.003	1060.0938	-0.10528	1051.0069	180215.9375	915.1498	0.93931	1006.7183	0.3011	11767800	-2.2553	762.304	352.466	313.6482	686.707	679.6151	116740.1875	582.9545	0.70347	659.9271	5965480
007	2017-12-31t0108	1514704264.26	adult	274.9368	216.7234	-5.2431	528.8482	75.041	31742.5104	101147.5809	1577958.1196	1604.57	0.42565	761.733	2.2515	749.5861	2.3818	1363.2352	3.2312	1347.6088	227660.2812	1043.4467	2.6346	1252.3431	3.126	12650100	-1.9965	1180.59	423.345	394.3055	958.5997	953.6021	160086.1562	722.0814	2.1853	869.2068	7030490
007	2017-12-31t0438	1514716854.39	adult	278.4341	220.2206	-1.7458	512.0508	75.6032	30376.3621	96834.4413	1502268.5207	1573.65	0.38688	777.315	2.5159	771.4177	2.7581	1370.6364	3.4165	1362.6066	217931.1875	1059.1936	2.8418	1270.3033	3.3708	12343000	-2.0472	1184.78	435.309	413.9948	976.384	974.614	155245.0625	729.6714	2.2111	883.3925	6912270
007	2017-12-31t0807	1514729424.41	dead	281.9258	223.7123	1.7458	519.2447	74.8539	30358.1473	96774.0998	1491257.4885	1562.89	0.42426	779.008	2.5584	772.8432	2.7988	1359.5718	3.4033	1341.5815	216171.9219	1061.485	2.8734	1262.3196	3.322	12373800	-2.014	1187.31	443.816	426.086	996.3306	983.4543	158416.5625	738.2485	2.2483	906.6479	7049580
008	2017-12-19t1411	1513714505.86	larva	0	-54.4738	-330.5869	445.4293	48.0955	14355.6445	45361.9662	436695.0392	633.623	0.85715	519.075	0.91617	518.2546	0.91234	608.835	-0.55272	606.9366	46880.3	574.9408	0.78838	598.2539	0.58518	3967290	1.668	201.165	121.599	121.2369	167.223	165.4937	12876.2	148.247	0.6854	161.0325	929385
008	2017-12-19t1811	1513728909.99	larva	4.0011	-50.4727	-326.5858	436.3268	47.1281	15208.2045	48068.0835	468112.9911	713.459	0.60009	579.91	0.94481	579.3043	0.95873	672.524	-0.57808	668.0762	54474.4	638.2753	0.71099	660.5264	0.46077	4683930	1.3761	205.641	131.381	130.9115	176.987	175.2198	14335.9	159.2823	0.7159	170.3199	1061160
008	2017-12-19t2228	1513744323.16	larva	8.2826	-46.1913	-322.3043	447.6145	52.7158	17337.9789	54787.0653	602527.4633	700.241	0.24137	579.928	0.78427	579.6665	0.81429	674.512	-0.67228	671.9586	62055.1	637.6803	0.48894	662.6689	0.24219	5316200	1.05	215.27	141.257	140.9326	191.887	189.1187	17653.6	169.7191	0.7408	184.4429	1294910
008	2017-12-20t0211	1513757697.87	larva	11.9978	-42.4761	-318.5891	435.4767	55.5484	17926.2013	56715.7346	656435.3571	723.623	0.0084823	581.386	0.65088	581.3275	0.694	676.577	-0.75283	671.8659	64274.8	637.8489	0.30773	664.3182	0.067381	5504560	0.70099	244.036	147.136	146.6259	196.396	194.2197	18657.6	176.4569	0.74384	189.5478	1393090
008	2017-12-20t0611	1513772098.24	larva	15.9979	-38.476	-314.589	435.2573	54.7295	18320.1354	58000.0391	672540.964	732.216	-0.23686	586.111	0.51852	585.4016	0.57251	681.24	-0.83625	677.9203	66080.3	644.1769	0.13491	669.2112	-0.10302	5662420	0.33152	240.41	153.232	152.7659	204.188	202.0067	19806.3	182.8395	0.74111	195.678	1480370
008	2017-12-20t1012	1513786532.16	larva	20.0073	-34.4665	-310.5796	465.2465	53.6382	19584.9046	61918.9242	723168.2956	728.689	-0.4748	596.267	0.40443	595.6984	0.47167	692.373	-0.91225	688.0425	72006.8	654.8772	-0.020909	680.6268	-0.25288	6156460	0.048246	245.839	159.202	158.8685	209.981	206.0176	21838.1	189.025	0.73858	202.7019	1643760
008	2017-12-20t1432	1513802080.92	larva	24.3264	-30.1474	-306.2605	474.0188	57.3502	20689.8918	65420.5924	793660.2919	892.269	-0.52759	614.602	0.30695	612.3628	0.38252	778.303	-0.91095	770.2121	85613.3	680.2536	-0.15166	733.7203	-0.34428	6703460	-0.24045	238.717	165.718	165.3038	218.028	215.9615	23983.1	196.7475	0.7503	210.8863	1807490
008	2017-12-20t1827	1513816211.45	larva	28.2516	-26.2223	-302.3354	616.0864	67.383	24443.2903	77473.2215	950412.5153	1260.31	-0.33489	645.436	0.26668	634.1431	0.32497	1055.97	-0.67912	1056.7256	137276	745.3705	-0.17517	941.8139	-0.18767	8346130	-0.25483	273.534	167.322	166.9464	220.942	218.9795	28722.4	198.2068	0.69919	212.821	2163640
008	2017-12-20t2227	1513830626.09	larva	32.2556	-22.2182	-298.3313	502.762	56.0376	21214.971	67015.7462	796499.8572	778.279	-1.0407	617.441	0.025705	617.0547	0.12777	719.995	-1.1512	715.8456	80639.4	678.4366	-0.48031	706.813	-0.67457	6907930	-0.90078	250.202	172.383	172.1209	225.558	223.2122	25262.5	203.6024	0.69201	217.9967	1928620
008	2017-12-21t0227	1513845016.35	larva	36.2529	-18.2209	-294.334	993.7281	51.0131	42933.4424	135459.3338	1509120.1754	1677.16	-0.2986	718.078	0.22419	693.9144	0.26416	1357.95	-0.48131	1326.9181	308254	908.6775	-0.14455	1207.3128	-0.089751	16252300	0.64565	278.256	170.731	170.3105	225.221	223.1328	51125.1	203.1143	0.60865	217.9891	3864160
008	2017-12-21t0705	1513861683.88	larva	40.8828	-13.5911	-289.7041	711.6253	66.63	33206.4809	105180.9992	1357649.7063	4874.21	2.6964	1200.94	1.7812	1209.274	2.0378	3626.02	2.2127	3591.4053	634553	1877.1133	1.7709	2885.9579	2.1718	20970800	1.1805	294.507	170.315	169.7435	229.599	226.4994	40179.8	204.5982	0.52953	220.1156	2974040
008	2017-12-21t1027	1513873818.83	larva	44.2536	-10.2202	-286.3333	763.6296	54.74	32954.4375	103854.2116	1203240.3065	2892.91	0.53191	1171.63	1.5778	1104.4802	1.5543	2489.96	0.78354	2448.7028	433253	1914.6667	1.726	2290.7886	1.1907	20359300	0.76427	289.552	165.82	165.1145	227.244	223.8427	39540.5	200.7407	0.38902	217.4741	2881460
008	2017-12-21t1424	1513888014.67	larva	48.1969	-6.2769	-282.39	898.633	78.9417	49848.0938	157271.0785	2393094.4628	2028.63	-0.50705	889.19	0.392	870.7557	0.51097	1616.4	-0.38121	1576.708	421879	1299.0835	0.22934	1492.9629	-0.097263	23198100	0.97278	276.582	176.146	176.1136	233.824	231.8902	61028.1	211.4523	0.45577	225.6984	4595480
008	2017-12-21t1856	1513904356.6	larva	52.7363	-1.7375	-277.8506	889.6067	59.2257	42995.6865	135461.8083	1755551.1308	4182.61	1.3336	1034.86	0.78563	921.6667	0.56005	2824.35	1.1312	2727.3267	638304	1831.6381	1.2131	2443.333	1.0925	23367200	0.59405	357.242	164.871	163.781	237.177	232.9521	53601.9	205.7739	0.22006	225.1614	3722790
008	2017-12-21t2225	1513916866.76	adult	56.2114	1.7375	-274.3756	1037.9242	60.3095	51949.6004	163589.0456	2218899.7311	2847.41	-0.044096	818.786	-0.13446	735.7645	-0.29944	2214.39	0.28032	2166.4492	604530	1439.4557	0.29958	1964.1737	0.37073	22320900	0.12751	568.544	124.354	123.5457	199.4	191.586	54436.2	165.0377	-0.75501	183.8549	3390020
008	2017-12-22t0225	1513931282.89	adult	60.2158	5.742	-270.3711	1015.1332	62.306	53168.1868	167624.0173	2310326.7717	4335.82	1.2887	932.885	0.28764	838.1191	0.095125	2427.2	0.54916	2135.2437	677190	1534.7262	0.47564	1927.0714	0.28501	25995800	0.53252	413.162	160.727	161.8466	235.794	231.2124	65786.5	204.577	-0.017423	223.681	4478820
008	2017-12-22t0640	1513946615.01	adult	64.4748	10.0009	-266.1122	1121.3956	67.6912	61751.9284	194442.1082	2917489.8314	3252.38	0.17938	809.587	-0.27689	755.6652	-0.32862	1935.48	-0.16949	1776.0671	625159	1237.0013	-0.23202	1584.8938	-0.22997	26150500	0.30871	396.036	142.318	140.7635	215.598	209.9554	69638.2	182.4237	-0.74981	201.4363	4597010
008	2017-12-22t1025	1513960079.13	adult	68.2148	13.741	-262.3721	990.3277	84.4285	65091.9109	205438.5049	3583711.031	2726.09	-0.40849	723.67	-0.72662	681.6092	-0.76029	1701.14	-0.54993	1585.9595	578388	1172.3958	-0.40643	1422.0256	-0.49917	24555600	-0.22276	325.69	123.008	120.6349	202.491	198.137	68847.1	170.7914	-1.2767	190.875	4173910
008	2017-12-22t1425	1513974474.3	adult	72.2135	17.7396	-258.3735	1105.3631	71.9191	67229.5116	211886.3697	3400980.9553	3306.82	0.17512	771.552	-0.49959	729.187	-0.52113	1810.22	-0.36514	1640.5068	635388	1195.556	-0.32968	1471.0565	-0.39615	27079200	0.074749	416.313	148.161	142.6213	243.416	239.9569	85439.1	210.3813	-0.21854	232.5168	5200010
008	2017-12-22t2025	1513996103.34	adult	78.2215	23.7477	-252.3654	1075.9388	71.7089	67547.5156	213089.3853	3478137.6082	3556.05	0.49866	759.523	-0.56298	729.9561	-0.51773	1924.49	-0.024363	1799.3895	679345	1139.6219	-0.44084	1567.9523	-0.10481	26768600	-0.20134	550.053	153.026	151.4294	246.61	240.3285	87053.5	207.6504	-0.45579	231.3642	5393230
008	2017-12-22t2338	1514007652.2	adult	81.4295	26.9557	-249.1574	1161.0811	74.9847	72008.6679	226846.9079	3815332.5961	3290.13	0.22183	722.944	-0.82696	670.5936	-0.99115	1865.06	-0.04669	1692.9387	701262	1236.3094	-0.03371	1577.7859	0.017914	27154500	-0.22595	347.009	137.837	133.9736	228.061	223.2237	85750.8	191.4511	-0.96571	215.1474	5177280
008	2017-12-23t0328	1514021496.61	adult	85.2752	30.8014	-245.3117	1405.7505	73.5406	79879.148	251605.4761	3747258.4262	2576.2	-0.66122	766.803	-0.48061	717.8691	-0.61303	1526.44	-0.93592	1420.0121	638054	1106.6706	-0.4787	1327.0946	-0.57631	32020200	0.70724	1029.45	199.367	199.7288	306.237	280.0873	128007	247.9729	0.41586	269.9453	8325150
008	2017-12-23t0752	1514037327.99	adult	89.6728	35.199	-240.9141	1428.1093	74.289	88589.6477	279047.0731	4544501.6349	2715.78	-0.44639	779.002	-0.3105	755.4344	-0.19927	1475.87	-1.1235	1290.228	683330	1072.1358	-0.58853	1211.0925	-0.96013	35995400	1.5159	382.652	196.889	196.0576	279.461	275.7932	129390	248.2058	0.26365	268.5023	9097670
008	2017-12-23t1105	1514048891.37	adult	92.8849	38.411	-237.7021	1541.0707	89.2392	94945.2805	299254.9529	5194704.1291	2658.99	-0.50327	781.097	-0.22448	761.6887	-0.068643	1406.43	-1.3931	1276.2059	697588	1054.3224	-0.65956	1210.4685	-0.99616	38691700	2.0897	517.744	201.434	200.2598	292.471	281.6269	145066	249.4481	0.19003	271.1379	9978020
008	2017-12-23t1625	1514068119.58	adult	98.226	43.7522	-232.3609	1231.7062	76.5705	69997.7463	220688.7558	3336840.5507	1782.82	-1.8077	792.695	0.041125	714.2079	-0.53506	1551.99	-0.58779	1539.3641	569579	1236.5583	0.92091	1478.2955	0.66016	29026100	-0.016826	473.522	207.77	207.3578	296.909	292.7008	108966	260.1863	0.25566	283.1632	7607920
008	2017-12-23t1938	1514079693.16	adult	101.4409	46.9671	-229.146	1350.403	78.0672	87168.076	274531.1321	4734679.3054	2709.73	-0.31997	670.111	-1.3864	657.534	-1.1916	1526.93	-0.59543	1392.0326	694752	1007.558	-0.79513	1294.8162	-0.25769	30453900	0.30098	472.72	144.468	139.8831	256.121	250.5913	116535	202.9169	-1.0199	236.9151	6565510
008	2017-12-23t2251	1514091257.9	adult	104.6533	50.1795	-225.9336	1370.2043	78.4797	82817.905	260737.1773	4279556.8512	3455.4	0.95569	796.989	0.26232	778.7612	0.39099	1591.65	-0.12741	1363.4205	689183	1056.1225	-0.25767	1218.7512	-0.615	34460200	1.2264	542.089	208.772	206.77	305.753	301.984	132391	265.7846	0.18338	291.4089	9026870
008	2017-12-24t0420	1514110989.54	adult	110.1344	55.6605	-220.4526	1111.9365	78.6144	71271.9341	224576.7717	3880635.5309	3322.54	0.86408	830.389	0.8428	783.1689	0.58099	1722.24	0.83397	1521.4669	640674	1194.6766	1.2223	1436.4772	1.1673	30860600	0.46317	506.39	192.8	189.2296	320.798	315.3117	119337	254.4802	-0.19426	297.2615	7165240
008	2017-12-24t0737	1514122830.21	adult	113.4234	58.9496	-217.1635	1195.6062	78.3595	77701.0038	244765.8958	4266867.911	3038.53	0.44653	795.666	0.48301	773.9488	0.54098	1581.19	0.17431	1378.4568	641965	1043.6162	-0.044991	1279.7684	0.19267	32228500	0.82111	468.302	193.57	190.8514	314.99	309.6435	127886	255.3409	-0.26422	293.4629	7840560
008	2017-12-24t1056	1514134740.75	adult	116.7319	62.2581	-213.855	1199.4304	76.2106	73866.7577	232595.7903	3872049.8432	2735.19	-0.026854	810.768	0.77579	784.0044	0.75954	1556.17	0.15978	1376.8859	600680	1065.4094	0.28448	1271.5652	0.27593	31247000	0.63905	467.258	205.616	200.5246	336.733	330.7047	129979	275.0218	0.034534	316.8914	7924440
008	2017-12-24t1612	1514153742.89	adult	122.0103	67.5364	-208.5766	1217.9266	80.1156	79458.0591	250266.4065	4393884.5927	2893.02	0.36397	672.02	-0.94245	648.4323	-0.92919	1509.7	0.078947	1270.1112	626524	934.6612	-0.81023	1147.1012	-0.49653	27824300	-0.095043	537.988	156.369	146.9939	336.318	327.7532	139572	242.9307	-0.73953	304.7389	6474320
008	2017-12-24t1935	1514165907.87	adult	125.3894	70.9156	-205.1975	1272.7718	75.652	79740.817	251072.4396	4259169.6979	2619.06	-0.083812	671.421	-0.8677	650.9832	-0.81694	1300.24	-1.1091	1121.2751	540902	929.3937	-0.7576	1046.6332	-1.1924	27922400	-0.019787	502.066	172.483	161.9281	385.796	378.8831	160491	272.3009	-0.25607	355.0537	7173070
008	2017-12-24t2332	1514180114.83	adult	129.3358	74.862	-201.2511	1235.0721	80.8003	78794.8782	248134.5135	4315578.8252	2318.67	-0.59582	659.152	-0.94139	611.0111	-1.2775	1398.94	-0.35449	1312.9799	576363	1026.994	0.34308	1240.7619	0.52902	27094400	-0.16122	428.918	170.735	162.3824	337.913	332.9608	139220	253.3256	-0.73447	313.4061	7018060
008	2017-12-25t0404	1514196454.44	adult	133.8746	79.4008	-196.7123	1171.6143	76.887	73159.5886	230483.6701	3923118.8644	2775.7	0.38429	648.886	-0.97313	622.2334	-1.0209	1387.5	-0.28353	1180.8336	530026	886.9752	-0.93743	1060.0827	-0.82917	24760800	-0.66247	692.239	174.689	163.798	415.525	395.7059	158731	274.7986	-0.44462	365.1313	6665960
008	2017-12-25t0723	1514208365.14	adult	137.1831	82.7093	-193.4038	1588.2372	84.9288	109523.2307	345154.776	6225670.1681	2480.37	-0.14563	699.826	-0.18624	662.4141	-0.38557	1425.56	0.078588	1322.3187	813996	979.525	0.10746	1226.5139	0.68869	39920200	3.1103	602.384	220.568	215.6254	418.145	404.386	238761	298.8784	-0.071917	373.1642	12581800
008	2017-12-25t1237	1514227236.02	adult	142.425	87.9512	-188.1619	1127.9459	81.1649	75169.7666	236977.0611	4185244.0125	2535.57	0.058576	730.287	0.36415	697.2033	0.2214	1473.93	0.57775	1311.9675	577782	987.1973	0.33351	1194.6405	0.57013	28606100	0.39692	557.806	212.189	205.4478	411.419	404.8799	161276	297.4124	-0.256	375.2709	8311670
008	2017-12-25t1604	1514239640.53	adult	145.8707	91.3969	-184.7162	1212.4265	77.5921	76725.6936	241846.0896	4113965.4087	2380.11	-0.20185	681.293	-0.25727	652.2761	-0.35293	1321.54	-0.35859	1195.3645	529937	953.6609	0.069496	1132.8814	0.12007	27260600	0.10651	598.458	199.105	188.7171	460.725	455.117	184751	312.636	-0.052739	419.0768	7966780
008	2017-12-25t1928	1514251882.88	adult	149.2714	94.7976	-181.3155	1193.5321	80.1824	76952.1298	242391.169	4234852.381	2344.85	-0.21723	702.106	0.11414	672.1024	0.0022841	1274.4	-0.58855	1154.0737	512309	967.9373	0.31136	1091.1272	-0.16572	28179000	0.37174	546.839	204.47	196.5284	408.189	400.2912	164092	293.366	-0.56876	372.1145	8206400
008	2017-12-26t0040	1514270574.42	adult	154.4635	99.9897	-176.1234	1161.8903	77.419	74655.427	235175.7957	4072673.751	2438.54	0.071848	708.362	0.30201	683.2687	0.25536	1427.15	0.62929	1257.958	556587	938.5135	0.1069	1124.1726	0.23967	27587900	0.27469	583.048	214.91	203.3859	449.4	442.5467	175266	330.3975	0.056463	423.2646	8369900
008	2017-12-26t0403	1514282785.42	adult	157.8554	103.3816	-172.7315	1244.8052	79.9544	78188.9904	246216.728	4241605.0522	2096.75	-0.59689	663.362	-0.30345	637.6939	-0.37257	1235.27	-0.65073	1109.9128	503989	899.7415	-0.2567	1032.4223	-0.53777	27061200	0.17631	576.685	200.826	191.842	421.691	409.3329	172050	297.2818	-0.81593	378.8434	8192500
008	2017-12-26t0722	1514294716.14	adult	161.1695	106.6957	-169.4174	936.7966	85.515	65395.5149	206849.1155	3768448.9436	2127.52	-0.47435	690.373	0.15086	655.3552	-0.060522	1275.41	-0.27815	1170.6426	434914	962.7366	0.5236	1095.4037	0.10369	23493400	-0.65895	562.762	211.735	201.2041	440.698	432.6016	150278	319.5214	-0.43221	407.3081	7205340
008	2017-12-26t1238	1514313650.04	adult	166.4289	111.9551	-164.158	1222.5609	83.5899	81816.2115	257842.2636	4665238.2411	1913.4	-0.84715	605.598	-1.057	584.4187	-1.0843	1106.23	-1.3984	1008.1839	472360	845.0331	-0.74765	961.0942	-1.0787	25809400	-0.054012	571.187	185.156	173.7622	441.326	431.0291	188446	293.9532	-1.2273	401.1806	7890970
008	2017-12-26t1557	1514325594.93	adult	169.747	115.2731	-160.84	1545.3383	77.8072	103499.1413	326072.869	5669269.3997	2546.37	0.59733	674.627	0.037349	655.6614	0.054099	1229.51	-0.4084	1105.8812	663935	890.0182	-0.16818	1037.2356	-0.30975	36384000	2.5001	586.601	232.146	224.0912	434.906	421.3821	234849	328.478	-0.53605	394.5635	12520100
008	2017-12-26t1958	1514340080.44	adult	173.7707	119.2969	-156.8162	1238.4031	81.4842	81047.4509	255243.9568	4590276.9028	1808.97	-0.94626	565.297	-1.6011	547.3729	-1.597	1057.26	-1.6075	975.6572	447221	779.5681	-1.4441	901.6101	-1.5587	23882700	-0.44887	608.189	173.624	161.385	426.337	416.8012	180340	286.4378	-1.5923	384.5485	7335270
008	2017-12-27t0035	1514356707.04	adult	178.3892	123.9154	-152.1977	1184.715	79.1172	75872.314	239059.2347	4150868.891	2410.35	0.47469	700.802	0.55676	673.9609	0.44205	1340.83	0.64157	1189.5396	530967	957.7236	0.79461	1109.0118	0.50444	27730800	0.50016	577.737	222.83	211.6765	463.952	456.3119	183725	336.602	-0.62832	423.9228	8817370
008	2017-12-27t0354	1514368654.07	adult	181.7078	127.234	-148.8791	1175.6643	85.6359	81269.0754	256233.8879	4754257.5211	2120.45	-0.099942	684.7	0.34114	664.2864	0.32046	1232.4	-0.10248	1142.4317	522537	927.8986	0.47265	1071.7627	0.18329	28977900	0.82644	629.201	227.032	217.9079	472.891	465.8116	200506	339.9182	-0.65758	431.5151	9608430
008	2017-12-27t0906	1514387365.15	adult	186.9054	132.4315	-143.6816	1170.6045	94.7503	81527.1371	257581.3352	4901351.8968	2165.97	0.11276	653.351	-0.097422	637.5886	-0.056321	1166.98	-0.48776	1055.0144	495967	878.4969	-0.080107	996.4367	-0.49507	27743200	0.58194	702.245	220.546	211.4365	478.067	465.6573	203179	340.8952	-0.78003	430.4469	9365060
008	2017-12-27t1230	1514399581.26	adult	190.2987	135.8249	-140.2882	1176.9593	77.5493	73756.6057	232298.7608	3949530.2429	1934.04	-0.34145	648.672	-0.14075	626.4197	-0.20894	1219.1	-0.0086647	1137.7538	469352	878.9751	-0.037377	1047.0437	0.043842	24965400	-0.029034	628.254	212.338	200.2296	480.94	468.5202	185162	327.6065	-1.1078	431.164	8172250
008	2017-12-27t1537	1514410795.45	adult	193.4138	138.9399	-137.1731	1247.5884	77.0822	77236.2832	243221.9265	4114981.5436	2119.59	0.15462	664.268	0.13861	643.2404	0.089236	1251.95	0.32353	1152.7858	505787	914.9034	0.46764	1067.8653	0.28766	26775300	0.42436	597.796	228.569	217.4731	493.956	485.0851	199558	350.6435	-0.76692	452.3317	9213160
008	2017-12-27t2027	1514428208.15	adult	198.2506	143.7768	-132.3363	1248.8166	83.9668	77455.3366	243910.5877	4227153.3099	2025.57	0.047933	612.621	-0.65792	600.0947	-0.58017	1112.62	-0.67979	999.4309	450609	828.5926	-0.63068	942.5397	-0.93381	24758500	0.01281	691.348	205.454	200.1211	465.739	454.2356	188624	323.4281	-1.3366	413.6275	8303230
008	2017-12-27t2323	1514438798.96	adult	201.1925	146.7187	-129.3944	1156.477	78.481	73524.9692	231632.745	3969429.9014	2158.13	0.43154	622.188	-0.48148	597.5774	-0.60385	1231.16	0.33518	1115.1285	472766	851.1621	-0.30563	1002.3864	-0.29775	23852800	-0.15723	642.612	212.152	198.2752	491.655	479.5469	188795	340.9894	-1.1025	443.7146	8133270
008	2017-12-28t0220	1514449421.09	adult	204.1431	149.6693	-126.4438	1210.1545	76.6641	74211.1154	233751.5435	3933079.4371	2126.19	0.42728	609.366	-0.6735	587.0348	-0.76173	1219.01	0.29992	1113.493	472975	848.7748	-0.31852	1022.4171	-0.065577	23604400	-0.17493	792.448	208.667	192.1388	567.581	541.2643	220222	345.0784	-1.0951	480.5655	8082920
008	2017-12-28t0744	1514468807.97	adult	209.5284	155.0545	-121.0586	1215.5804	76.9498	75852.9405	238926.9959	4059923.5698	1953.34	0.13257	626.16	-0.36103	611.3334	-0.32462	1153.94	-0.12848	1054.8943	456960	837.4713	-0.44129	982.9192	-0.43301	24779000	0.16143	700.662	224.353	212.8115	539.007	530.852	213447	363.2291	-0.92757	491.8799	8878310
008	2017-12-28t1040	1514479406.6	adult	212.4724	157.9986	-118.1145	1401.2714	96.7774	91807.3872	289243.7471	5431562.5478	2134.3	0.65095	659.566	0.21382	639.618	0.16781	1138.54	-0.20204	1076.3992	545361	875.5986	0.10854	1012.7217	-0.096612	31573400	1.7302	658.434	248.09	238.6443	507.7	495.6751	243188	361.7055	-1.0088	461.3049	11876100
008	2017-12-28t1454	1514494624.61	adult	216.6997	162.2258	-113.8873	1226.6245	74.9343	76906.587	242247.2391	4061130.4648	2121.92	0.72335	636.847	-0.13674	614.5452	-0.22676	1173.74	0.16992	1061.6071	471845	852.7049	-0.18706	979.7308	-0.41364	25556000	0.43235	679.744	231.522	218.8773	500.256	490.1873	201103	346.9015	-1.2934	451.7825	9290730
008	2017-12-28t1927	1514511041.32	adult	221.2599	166.786	-109.3271	1168.3102	78.4056	73710.8046	232204.6185	3940904.3691	2042.17	0.62527	642.099	-0.02099	623.2732	-0.052601	1133.17	-0.10287	1064.058	436269	855.8288	-0.11953	993.2745	-0.23767	24690000	0.30057	645.491	236.585	222.0936	519.541	509.4779	200023	367.8863	-1.0869	472.6168	9097150
008	2017-12-28t2229	1514521913.98	adult	224.28	169.8062	-106.3069	1191.6542	77.6639	76136.089	239888.3109	4170820.3275	1967.26	0.49518	670.553	0.47218	649.6065	0.40936	1185.3	0.40178	1100.3798	470562	895.9436	0.46088	1032.4493	0.20186	26604200	0.77543	663.251	247.814	234.3141	525.859	515.1403	208766	371.4751	-1.0922	480.4511	9832040
008	2017-12-29t0413	1514542593.98	adult	230.0245	175.5506	-100.5624	1178.6721	78.639	76520.7535	241157.0835	4231309.6591	1774.99	0.099374	585.542	-0.914	573.6511	-0.84108	1105.51	-0.21291	1026.9181	442202	822.9452	-0.54171	956.3803	-0.5754	23364900	0.1197	707.648	210.979	200.7296	515.145	501.4824	206058	349.5084	-1.4637	465.4469	8418700
008	2017-12-29t0712	1514553288.77	adult	232.9953	178.5214	-97.5917	1250.7823	76.2806	77533.876	244195.0099	4136743.2501	2059.74	0.94399	633.881	-0.088741	622.2549	-0.002355	1152.82	0.25531	1069.8528	466893	848.1876	-0.17099	1008.1915	0.0034965	25631000	0.67716	649.831	239.629	225.7083	515.933	507.1179	208953	375.8637	-1.1785	469.6796	9689410
008	2017-12-29t1015	1514564305.74	adult	236.0555	181.5817	-94.5314	1169.5063	79.7201	74916.1724	235994.9227	4100754.6813	1493.47	-0.58388	595.441	-0.71071	591.6039	-0.50262	1024.62	-0.86562	970.0884	400625	821.0807	-0.53584	929.9782	-0.82215	23262700	0.17244	611.375	228.025	225.3445	482.684	474.6435	188729	351.5521	-1.5217	442.0342	8908460
008	2017-12-29t1619	1514586155.73	adult	242.125	187.6511	-88.462	954.2288	111.5253	75682.8316	240995.0842	4998713.4773	1264.73	-1.1662	510.831	-2.0737	492.0454	-2.145	943.032	-1.5652	922.1698	371555	739.2568	-1.6395	870.061	-1.4359	20085900	-0.49567	687.504	196.594	177.705	506.999	493.8176	199758	341.3115	-1.7245	455.6068	7730060
008	2017-12-29t1947	1514598635.77	adult	245.5916	191.1178	-84.9953	1242.3294	79.1417	76470.9201	240756.6252	4090976.9654	1867.39	0.67502	627.972	-0.107	607.068	-0.18228	1125.15	0.18972	1078.9324	450058	851.7969	-0.052153	1021.1826	0.24333	25064900	0.71417	760.773	246.347	231.5761	544.774	531.7286	217910	397.4232	-1.1025	496.0494	9832680
008	2017-12-29t2315	1514611082.41	adult	249.049	194.5752	-81.5379	1370.7547	97.3684	102479.071	323084.7722	6425807.5694	1951.74	1.0119	639.222	0.10198	624.7314	0.13747	1139.53	0.382	1084.473	607370	871.5082	0.23929	1023.6967	0.30024	34056500	2.894	738.365	267.331	260.7738	549.327	537.5524	292792	399.9377	-1.1212	500.4753	14242900
008	2017-12-30t0436	1514630353.53	adult	254.4021	199.9283	-76.1848	1082.4876	79.1049	70833.2359	223310.3808	3898376.7499	1676.67	0.2653	578.678	-0.8495	565.8716	-0.80967	1056.89	-0.3463	1009.5135	391050	815.5396	-0.48995	953.362	-0.42997	21370000	-0.05885	1113.97	233.945	218.8868	548.393	534.5693	202905	385.6095	-1.3557	498.5036	8639370
008	2017-12-30t0804	1514642826.11	adult	257.8667	203.3929	-72.7202	1134.0026	79.538	74437.4878	234592.5728	4155672.5479	1346.21	-0.74322	524.645	-1.699	503.5553	-1.8211	1012.53	-0.74439	989.4686	392863	753.1259	-1.3054	925.9216	-0.70548	20356200	-0.26527	764.99	222.785	204.4475	568.399	555.43	220539	379.8276	-1.4636	511.7654	8644070
008	2017-12-30t1211	1514657630.34	adult	261.979	207.5052	-68.6079	1450.1858	78.5491	83686.8074	263359.3773	4258502.0981	1512.69	-0.13784	620.736	-0.099482	602.7874	-0.13192	1033.12	-0.48708	1013.4231	452505	810.8514	-0.49319	960.1686	-0.28898	27144800	1.4314	746.883	271.128	255.8072	561.529	552.8377	245950	405.2528	-1.2192	514.7463	11856400
008	2017-12-30t1618	1514672458.21	adult	266.0979	211.624	-64.489	1326.28	78.8701	88048.8696	277511.3427	4824805.3059	1274.73	-0.88786	573.863	-0.82152	571.295	-0.62091	938.999	-1.408	924.2089	431001	774.5368	-0.94241	870.4856	-1.2579	26333400	1.2904	764.052	260.778	258.8895	551.528	533.7296	253151	407.1697	-1.2455	500.341	11966600
008	2017-12-30t1946	1514684948.32	adult	269.5674	215.0935	-61.0196	1107.4159	102.0038	78067.4976	246800.4869	4805845.9995	1218.3	-1.0481	598.956	-0.38735	586.0039	-0.34883	1027.8	-0.44433	1018.7742	418313	811.7442	-0.42212	968.1872	-0.13209	24345800	0.84834	722.103	267.214	254.3399	587.585	580.2352	239147	426.1114	-1.0712	538.9102	10861400
008	2017-12-31t0108	1514704279.55	adult	274.9371	220.4633	-55.6498	1032.605	97.7524	76314.2211	241178.7591	4739787.5313	1354.64	-0.49324	604.448	-0.25446	595.0986	-0.15585	1033.64	-0.31011	1015.9664	410356	824.0923	-0.22084	965.4197	-0.1154	23991800	0.83172	703.236	271.901	263.0978	585.303	580.3406	232365	425.6971	-1.1386	542.1001	10792300
008	2017-12-31t0438	1514716869.69	adult	278.4344	223.9606	-52.1525	1077.6871	95.6549	76265.4648	240732.0465	4605543.3028	1333.89	-0.52088	599.106	-0.31041	590.4412	-0.2045	1017.12	-0.44147	998.3259	403795	805.1619	-0.4408	947.8896	-0.28279	23781500	0.82599	683.104	272.567	264.4436	573.788	565.8386	227794	423.7181	-1.201	535.1823	10819600
008	2017-12-31t0807	1514729439.66	adult	281.9261	227.4522	-48.6609	1066.3643	96.2941	76199.9006	240540.1884	4653579.9539	1269.92	-0.72004	595.174	-0.34365	587.7121	-0.22144	995.94	-0.62915	979.2004	395388	797.0231	-0.51921	931.6303	-0.43685	23598600	0.82715	671.783	273.893	265.1779	567.729	561.2585	225388	424.5333	-1.2315	527.3622	10859900
008	2017-12-31t1256	1514746749.44	adult	286.7343	232.2605	-43.8526	1070.5907	97.597	76848.1471	242608.5214	4726893.4833	1270.18	-0.65698	598.072	-0.25852	589.0858	-0.16127	979.532	-0.75375	966.4978	391813	798.6025	-0.46289	919.1284	-0.53769	23911500	0.97343	668.35	277.267	267.781	572.072	566.4024	228829	429.0405	-1.2357	535.5959	11085400
008	2017-12-31t1643	1514760354.92	adult	290.5136	236.0398	-40.0733	1069.891	96.7384	75498.8871	238381.5281	4565258.5918	1355.45	-0.24262	590.825	-0.34097	584.142	-0.2118	973.092	-0.78179	958.2861	382425	790.731	-0.53417	910.6994	-0.6015	23216500	0.84781	712.529	276.88	268.6599	569.843	564.0795	223948	427.2013	-1.2979	532.7369	10880000
008	2017-12-31t2013	1514772976.31	adult	294.0196	239.5457	-36.5674	1064.5492	97.1249	75407.2249	238097.2364	4581415.3505	1173.54	-0.98354	588.611	-0.3466	583.2177	-0.19926	953.733	-0.96686	937.7615	374817	789.8166	-0.51927	900.0283	-0.69376	23112400	0.87003	694.582	278.236	270.2548	571.111	565.2662	224447	429.4063	-1.3122	535.3165	10925200
008	2018-01-01t0102	1514790331.46	adult	298.8404	244.3666	-31.7465	1052.8064	97.5752	74910.1484	236652.5703	4562875.4251	1191.29	-0.853	588.325	-0.31149	583.8439	-0.15158	967.573	-0.74459	954.8808	377354	793.6075	-0.43635	906.4655	-0.57781	22942900	0.89423	703.149	280.666	272.4934	580.871	575.9043	226540	435.308	-1.3004	545.0085	10945100
008	2018-01-01t0433	1514802985.75	adult	302.3555	247.8817	-28.2314	1056.9974	95.4542	74183.7137	234246.015	4453432.6409	1159.78	-0.96932	585.862	-0.32064	581.3359	-0.16436	951.017	-0.90401	937.8145	368044	791.1779	-0.44058	898.2343	-0.64209	22628900	0.86141	698.001	281.62	273.0974	580.207	575.2919	224540	436.6787	-1.3233	545.3771	10877600
008	2018-01-01t0843	1514817948.05	adult	306.5117	252.0379	-24.0752	1037.0006	95.6377	73442.1302	232032.0293	4425535.9882	1176.98	-0.84047	585.313	-0.29502	581.482	-0.12964	947.113	-0.9036	932.1941	362744	791.5027	-0.40624	895.9424	-0.63196	22384700	0.85588	682.064	284.205	275.8105	584.197	578.108	223747	440.5243	-1.3261	548.0991	10869100
008	2018-01-01t1213	1514830576.61	adult	310.0197	255.5458	-20.5673	1017.017	96.8477	72262.7354	228379.106	4378439.646	1105.29	-1.2039	588.616	-0.21613	583.0603	-0.077297	950.734	-0.81437	938.7065	358427	794.8883	-0.33979	894.8908	-0.61285	22136100	0.83935	703.968	287.79	278.6745	593.953	585.0118	223920	443.4615	-1.3316	557.4579	10822900
008	2018-01-01t1511	1514841257.01	adult	312.9864	258.5126	-17.6005	1023.6557	95.9204	71774.0426	226715.2996	4319047.6023	1117.43	-1.1225	586.985	-0.21681	581.9097	-0.072462	952.069	-0.75883	941.9375	356074	792.8369	-0.34328	892.1745	-0.61781	21922700	0.8241	722.516	287.942	279.4564	590.368	581.17	220798	438.898	-1.4114	553.9166	10754000
008	2018-01-01t1928	1514856689.73	adult	317.2733	262.7995	-13.3136	1016.631	93.6675	69623.0267	219887.3679	4087601.5593	1173.65	-0.74057	593.15	-0.089192	588.5499	0.065427	961.806	-0.56921	951.1693	349136	800.5799	-0.22017	899.0854	-0.49748	21508200	0.77172	721.701	292.634	285.0275	598.279	592.2692	217175	444.1903	-1.399	562.9678	10611200
008	2018-01-01t2231	1514867677.64	adult	320.3255	265.8517	-10.2614	998.1732	95.3999	70324.7278	222126.9498	4248347.3986	1209.43	-0.45111	597.429	-0.00066263	587.1426	0.066807	995.752	-0.053009	982.4529	365441	816.1405	-0.014442	934.89	-0.047134	21874300	0.91956	791.674	296.484	285.8667	622.866	614.1762	228592	457.4285	-1.2893	580.2753	10855500
008	2018-01-02t0214	1514881020.64	adult	324.0319	269.558	-6.555	986.962	96.4301	69326.6312	219059.7392	4191405.5816	1197.07	-0.4742	602.373	0.10235	594.3958	0.20874	997.441	0.042134	982.5396	360076	813.5179	-0.020988	931.3199	-0.05268	21737800	0.93722	781.709	301.008	291.6653	630.544	622.2328	227626	461.279	-1.2862	588.7507	10862500
008	2018-01-02t0719	1514899327.48	adult	329.1171	274.6433	-1.4698	955.2736	96.4638	66681.7563	210708.6182	4013973.9122	1233.56	0.0018594	616.384	0.34948	605.7011	0.42309	1016.67	0.43276	1004.0504	353800	829.6235	0.20021	955.594	0.28686	21408300	0.9206	899.484	310.623	298.9788	659.7	645.4719	229576	477.4887	-1.1658	607.6804	10788500
008	2018-01-02t1015	1514909910.06	dead	332.0567	277.5829	1.4698	959.228	96.3816	66949.8313	211558.3085	4028939.3055	1184.91	-0.44242	616.164	0.36827	606.8849	0.46322	1012.27	0.43806	1000.2447	353282	829.2153	0.21371	956.0549	0.32315	21469600	0.98419	889.039	311.911	300.2125	665.998	648.6089	232433	480.8452	-1.1598	609.2571	10868200
009	2017-12-19t1411	1513714520.11	larva	0	-54.4739	-267.8329	170.4267	26.5189	3057.3737	9708.8387	50819.4273	0	-0.058397	0	-0.62394	0	-0.64456					0	-0.49565	0	-0.4114	0	0.72831	0	0	0				0	-0.61431	0	0
009	2017-12-19t1811	1513728924.66	larva	4.0013	-50.4727	-263.8316	153.4322	28.5937	2900.3832	9249.5589	51371.0047	0	-0.36331	0	-0.79595	0	-0.80779					0	-0.69447	0	-0.60456	0	0.2943	0	0	0				0	-0.72907	0	0
009	2017-12-19t2228	1513744337.21	larva	8.2825	-46.1914	-259.5504	95.3949	33.8007	2142.0053	7079.6552	45163.5365	565.332	0.069795	460.561	0.4209	461.671	0.44809	545.9498	-0.80753	541.6689	6551.397	508.212	0.2073	535.1271	0.042322	538856	-0.02659	180.418	127.828	127.2121	172.4685	170.5103	2069.6221	154.2619	0.59503	166.6539	149559
009	2017-12-20t0211	1513757711.85	larva	11.9977	-42.4762	-255.8352	119.5055	36.4368	2822.1851	9227.1085	63528.1546	570.104	-0.17843	465.972	0.29476	465.9264	0.32983	549.3729	-0.88821	548.625	8789.9658	517.5231	0.04808	537.6686	-0.12705	712937	-0.35807	217.343	133.302	132.0788	181.2696	175.8727	2900.3132	161.1316	0.59406	172.0978	203952
009	2017-12-20t0611	1513772112.24	larva	15.9978	-38.4761	-251.8351	118.5543	35.2321	2678.541	8750.3185	57980.9126	591.559	-0.40139	473.481	0.16538	473.8425	0.21357	557.8256	-0.96947	552.7205	8367.3848	524.5702	-0.12159	543.4654	-0.29261	688442	-0.74721	228.876	138.585	138.1991	192.0936	190.1834	2881.4045	166.3386	0.57313	181.449	201502
009	2017-12-20t1012	1513786546.25	larva	20.0073	-34.4667	-247.8256	258.2363	35.3731	7080.4855	22440.4867	168501.4686	783.332	-0.41303	598.63	0.41197	599.5753	0.48441	740.7732	-0.85916	734.9211	28890.1543	683.7763	0.040839	720.8949	-0.19302	2281380	-0.77782	223.818	137.636	137.1824	193.0423	188.7336	7528.6494	167.4681	0.50935	183.934	524530
009	2017-12-20t1432	1513802094.9	larva	24.3263	-30.1476	-243.5066	107.349	37.0876	2629.4259	8680.3649	60886.4141	633.006	-0.81165	503.553	-0.054807	502.5707	0.012826	592.5699	-1.1187	585.6966	8888.5479	555.3381	-0.41819	580.8186	-0.569	717059	-1.4953	211.4	149.028	148.7933	200.2702	198.8398	3004.0527	178.673	0.54817	193.6783	212216
009	2017-12-20t1827	1513816225.5	larva	28.2515	-26.2224	-239.5814	404.2689	37.5922	11667.7097	36911.7317	283404.89	865.484	-0.75709	650.524	0.2836	649.8938	0.37929	789.4078	-0.98308	781.8646	49732.6953	728.6172	-0.21095	767.0707	-0.44264	4067730	-1.1392	355.785	156.45	156.0962	214.8291	211.4534	13534.2344	187.7909	0.57679	202.5294	978282
009	2017-12-20t2227	1513830640.67	larva	32.2557	-22.2182	-235.5772	519.9671	45.3918	18857.0944	59499.1713	579404.9004	2002.48	0.2404	822.552	0.72307	799.9125	0.77499	1675.4409	-0.037962	1660.3313	167544.0938	1170.7135	0.57451	1503.8941	0.48284	8224700	-0.63218	263.315	156.615	156.1009	208.7731	205.7407	20877.3145	188.0082	0.49836	200.7293	1566000
009	2017-12-21t0227	1513845031.15	larva	36.2531	-18.2209	-231.5798	662.5302	44.9912	24026.9572	75778.9174	721603.5369	1906.84	-0.062841	780.636	0.44201	746.8011	0.45659	1661.3992	-0.11951	1646.801	212659.0938	1184.1802	0.44852	1516.864	0.35834	9942960	-0.62552	270.698	143.336	142.5659	200.795	197.8726	25701.7637	176.7659	0.26085	192.5157	1825670
009	2017-12-21t0705	1513861698.45	larva	40.8829	-13.5911	-226.95	826.2093	51.1345	33038.6761	104069.976	1124964.8116	3191.42	1.0048	1065.07	1.2941	1008.3949	1.2817	2721.561	1.1037	2706.3523	476273.1875	1818.942	1.6449	2518.2594	1.6412	18583400	0.70615	291.619	124.781	122.6199	192.3088	188.6274	33654.0391	164.6043	-0.043012	181.3709	2177180
009	2017-12-21t1027	1513873833.55	larva	44.2537	-10.2202	-223.5792	694.0422	53.4325	28548.698	90003.6507	1008326.9916	4159.32	1.7853	1254.7	1.8822	1148.3219	1.7236	3462.125	2.0006	3418.918	522780.875	2112.0097	2.155	3103.2098	2.3591	18913300	0.47989	488.347	161.433	160.8653	222.2373	216.6063	33557.8359	195.2565	0.30487	210.4269	2433440
009	2017-12-21t1424	1513888029.25	larva	48.197	-6.277	-219.6359	886.2787	61.7765	43226.4922	136181.7946	1798463.5847	4609.34	1.9988	1094.39	1.1647	941.0756	0.79153	3316.1694	1.7999	3159.3728	752770.4375	1985.033	1.7246	2754.1726	1.7052	24840600	1.2917	299.609	156.338	155.5919	216.4493	213.8747	49133.9922	191.2362	0.11364	208.0891	3548570
009	2017-12-21t1856	1513904371.2	larva	52.7364	-1.7375	-215.0965	978.9347	63.7698	49847.7536	156989.5962	2161628.6771	4265.04	1.412	948.774	0.44862	832.9667	0.18918	2668.626	0.92524	2470.5004	699180	1674.1401	0.86812	2183.8834	0.7239	24806600	0.86944	347.741	148.627	147.4732	211.8287	207.5216	55499.1094	184.5119	-0.19725	201.3869	3885990
009	2017-12-21t2225	1513916881.38	adult	56.2115	1.7375	-211.6214	1081.4203	70.314	58560.221	184425.9293	2693142.6128	2931.27	0.036234	736.358	-0.47144	670.9039	-0.58393	1956.6871	-0.069665	1859.1547	600702.9375	1275.3125	-0.069395	1648.2176	-0.088279	22569400	0.17502	462.685	114.04	111.8698	192.1302	185.4276	58983.9609	156.239	-0.94556	176.5673	3495340
009	2017-12-22t0225	1513931297.48	adult	60.2159	5.742	-207.617	1003.0017	75.4261	62571.0158	197343.0874	3268653.3745	3409.17	0.3892	766.646	-0.43277	676.7174	-0.65995	2061.9028	0.032683	1887.968	674242.25	1412.6583	0.19099	1779.7359	0.063644	25021000	0.34566	382.777	129.65	127.3664	205.5157	200.7486	67203.6406	174.6899	-0.75189	194.1966	4231400
009	2017-12-22t0640	1513946629.65	adult	64.4749	10.0009	-203.358	1245.8408	71.7749	69101.8181	217506.3742	3320464.4314	2826.83	-0.24596	782.48	-0.40291	743.031	-0.39232	1856.2655	-0.28809	1777.8943	671968.125	1232.1658	-0.24395	1623.3171	-0.16893	28298400	0.72414	370.113	144.426	144.0285	221.5203	216.7436	80190.3594	190.9364	-0.51762	209.2936	5223160
009	2017-12-22t1025	1513960093.76	adult	68.2149	13.741	-199.618	1115.003	72.1029	67939.41	214175.8678	3442068.6105	3135.03	0.013065	677.908	-0.95584	629.0002	-1.0476	1713.7142	-0.52979	1500.0435	608368.5625	1087.7735	-0.62799	1352.8959	-0.61593	24040000	-0.32341	351.58	114.963	111.6687	207.1817	200.9781	73549.5	160.5399	-1.582	188.3519	4076830
009	2017-12-22t1425	1513974488.87	adult	72.2135	17.7396	-195.6194	1147.7585	72.2915	67225.6555	211705.5819	3363878.838	2499.22	-0.69482	731.403	-0.72034	681.7216	-0.80687	1663.6821	-0.62458	1560.6623	585616.125	1193.3323	-0.336	1428.4074	-0.47474	25685400	-0.20073	389.302	144.832	143.0063	225.1833	221.2004	79264.5312	192.549	-0.76758	212.9335	5086200
009	2017-12-22t2025	1513996118.08	adult	78.2217	23.7477	-189.6112	1188.4515	69.0766	70052.5172	220795.9603	3419997.7259	3344.31	0.2511	778.072	-0.44294	736.963	-0.468	1815.2268	-0.26386	1589.5515	664373	1160.4249	-0.37131	1456.2248	-0.34935	28462700	0.14126	343.843	160.506	159.1413	236.553	232.4125	86578.3984	205.4019	-0.51987	225.2257	5871450
009	2017-12-22t2338	1514007666.86	adult	81.4297	26.9557	-186.4033	1211.475	71.8037	71049.9037	223656.519	3595479.6434	3258.61	0.18284	824.858	-0.081849	788.9448	-0.04396	1809.1099	-0.19084	1545.3607	672988.875	1156.9707	-0.33569	1405.2327	-0.41713	30619500	0.485	449.996	168.855	167.1974	244.8773	240.1064	91094.3594	212.8728	-0.38404	233.0696	6268060
009	2017-12-23t0328	1514021511.23	adult	85.2753	30.8014	-182.5576	1256.0132	73.7578	77716.0982	244786.3588	4032477.0148	3083.11	0.0093791	766.994	-0.47899	743.5494	-0.37696	1639.756	-0.57873	1416.8127	665740.9375	1080.3934	-0.59776	1302.0808	-0.65275	31102400	0.51529	371.167	166.149	165.1287	244.5543	240.9002	99289.0469	209.7911	-0.54642	231.6303	6737500
009	2017-12-23t0752	1514037342.79	adult	89.673	35.199	-178.1599	1225.3619	83.1834	79301.9224	249848.2229	4387641.1557	3787.65	1.0732	822.803	0.12413	797.9372	0.24985	1834.9443	0.28386	1504.9168	759666.9375	1148.6376	-0.15782	1355.157	-0.39752	34013900	1.092	480.061	168.9	167.8371	254.1937	248.8256	105236.2031	219.1897	-0.41364	241.0692	6982160
009	2017-12-23t1105	1514048906.27	adult	92.885	38.4111	-174.9479	1191.6583	74.7549	74036.4192	233215.7893	3907382.3411	3006.96	0.013774	834.027	0.36304	814.9537	0.54715	1714.1838	-0.047265	1496.7208	663389.125	1136.0353	-0.10268	1328.6611	-0.42056	32207600	0.67857	429.117	183.635	182.1185	269.426	264.4613	104267.875	233.6712	-0.16243	255.1799	7091430
009	2017-12-23t1625	1514068134.3	adult	98.2262	43.7522	-169.6067	1245.6991	72.1886	75496.3053	237712.0554	3843295.9457	2519.42	-0.65885	704.008	-1.0159	683.4756	-0.9094	1453.8969	-1.0687	1273.66	574289.25	950.6504	-1.3301	1127.8265	-1.3736	27747800	-0.30148	343.735	153.229	150.5995	250.2359	242.8735	98843.1719	205.7166	-0.89617	231.3681	6039360
009	2017-12-23t1938	1514079707.99	adult	101.4411	46.9671	-166.3918	1246.6845	72.2535	73979.3211	232871.3145	3740363.5521	2699.02	-0.33716	804.745	0.27384	785.097	0.40035	1600.8846	-0.21146	1415.8071	619542.375	1089.1564	-0.10392	1283.1767	-0.33202	31107400	0.44844	508.542	180.954	178.2118	282.1512	277.7324	109192.5	234.4225	-0.37026	263.8861	6994790
009	2017-12-23t2251	1514091272.64	adult	104.6535	50.1795	-163.1794	1234.0051	77.8863	78057.4925	245926.2248	4125811.0175	2887.62	0.019445	798.198	0.27759	785.64	0.47839	1574.9441	-0.21731	1386.6816	642577.1875	1045.7768	-0.3492	1210.6327	-0.67011	32499400	0.77884	370.871	186.793	183.7898	295.6599	290.09	120629.25	242.9733	-0.27747	276.8136	7605460
009	2017-12-24t0420	1514111004.21	adult	110.1345	55.6605	-157.6984	1205.8278	74.6296	73511.6878	231473.2994	3811953.6668	2535.21	-0.48633	796.486	0.40391	778.5017	0.52033	1528.1104	-0.26323	1357.0947	586794.375	1066.9749	0.046521	1243.8033	-0.21855	30564300	0.39441	496.2	185.848	182.676	293.167	289.5476	112576.125	241.4331	-0.45504	274.7233	7131740
009	2017-12-24t0737	1514122844.89	adult	113.4236	58.9496	-154.4094	1311.8281	77.7787	80038.3417	252196.0421	4204505.1511	2367.72	-0.7323	765.565	0.087788	748.5403	0.20654	1479.9579	-0.41459	1313.3657	618622.375	1031.8581	-0.15569	1190.8597	-0.46861	31990700	0.76539	457.818	188.29	184.9072	319.538	312.6118	133566.875	246.3982	-0.44114	292.0727	7868080
009	2017-12-24t1056	1514134755.95	adult	116.7322	62.2582	-151.1007	562.0138	86.8591	37190.2789	118858.793	2043327.6635	2209.28	-0.97249	652.735	-1.3224	628.5346	-1.3085	1399.0892	-0.77689	1257.9403	272822.4062	897.4407	-1.3264	1096.1206	-1.067	12672200	-3.7525	531.752	172.982	165.3172	412.8339	404.1083	80502.6094	248.0977	-0.49493	354.1481	3358280
009	2017-12-24t1612	1514153757.67	adult	122.0104	67.5365	-145.8225	1275.5921	77.2434	78466.8924	247005.3687	4172465.6627	2514.17	-0.34017	641.982	-1.347	620.1495	-1.311	1390.0797	-0.65904	1236.1281	569932.6875	893.441	-1.2149	1057.8022	-1.2055	26297500	-0.46048	451.841	155.068	147.6143	330.7547	325.1595	135609.4375	231.9442	-0.95481	300.7912	6352040
009	2017-12-24t1935	1514165922.66	adult	125.3896	70.9157	-142.4433	1197.8876	82.7115	76709.6857	241696.1241	4192912.5275	2630.95	-0.061221	635.084	-1.3612	617.9768	-1.2663	1379.6512	-0.6089	1178.2678	553240.125	872.2673	-1.326	1024.3628	-1.3731	25411600	-0.62556	485.454	157.203	150.736	325.1694	313.889	130392.9219	230.3308	-1.072	285.748	6290170
009	2017-12-24t2332	1514180129.62	adult	129.336	74.862	-138.4969	1155.1265	79.02	71836.5868	226268.341	3852505.5511	2441.14	-0.35808	686.466	-0.56704	659.7948	-0.6065	1382.3717	-0.46094	1259.2538	518389.375	981.4316	-0.11633	1164.617	-0.10147	25730800	-0.49252	533.108	180.942	172.5229	389.5384	375.7939	146076.9062	271.7777	-0.37617	348.5727	6782250
009	2017-12-25t0404	1514196469.26	adult	133.8748	79.4008	-133.9581	1204.5198	76.9298	74853.2782	235715.5707	4006149.3884	2360.1	-0.44211	600.047	-1.6496	579.3129	-1.6184	1318.3276	-0.73672	1168.5002	515466.125	818.3793	-1.6385	992.0376	-1.4043	23442100	-0.98554	577.959	170.496	163.9874	365.9454	352.1815	143084.6562	251.9419	-0.88745	323.0973	6660770
009	2017-12-25t0723	1514208380.14	adult	137.1833	82.7094	-130.6496	1254.7179	76.4038	75862.6498	238943.2215	3961331.9439	1993.68	-1.1271	614.843	-1.3727	585.9954	-1.4592	1230.9487	-1.2141	1129.1643	488686.625	893.948	-0.77555	1049.9918	-0.8222	24349600	-0.71733	539.626	174.36	167.2334	369.3581	361.0393	146635.1562	258.2958	-0.86435	328.622	6905170
009	2017-12-25t1237	1514227251.52	adult	142.4254	87.9515	-125.4075	1157.4129	78.1845	73681.5375	232088.7357	3994569.8721	2334.18	-0.35476	666.783	-0.53427	649.4656	-0.45961	1329.1234	-0.40375	1182.9174	511712.5	877.6521	-0.81605	1063.7464	-0.57099	25643200	-0.33194	714.78	196.057	188.0942	428.1416	414.3192	164834.5312	285.0737	-0.50339	375.3003	7539950
009	2017-12-25t1604	1514239655.74	adult	145.871	91.3971	-121.9619	1149.7775	79.2192	73978.9653	233016.5933	4090338.9694	2286.25	-0.39645	687.59	-0.16733	667.8125	-0.12891	1281.2222	-0.63539	1155.8038	494551.75	903.7048	-0.46148	1061.93	-0.50609	26525800	-0.074024	515.46	210.441	204.3057	401.3595	388.8551	154924.7812	292.3939	-0.4684	359.8974	8118410
009	2017-12-25t1928	1514251897.84	adult	149.2716	94.7977	-118.5613	1182.4557	74.4824	73294.0816	230849.6203	3861570.6454	2147.4	-0.63077	651.161	-0.62091	621.9615	-0.72911	1303.3265	-0.38712	1168.1903	499174.0625	913.025	-0.28066	1077.2369	-0.28997	24908800	-0.4308	589.864	203.678	194.7314	442.0977	430.9919	169323.4062	298.7395	-0.45461	390.1641	7791290
009	2017-12-26t0040	1514270589.35	adult	154.4637	99.9897	-113.3692	1213.3457	76.1962	76088.1056	239693.5584	4049673.523	2133.15	-0.57572	623.487	-0.94249	593.1661	-1.082	1292.4783	-0.3272	1161.8333	513113.875	868.4052	-0.66776	1059.9564	-0.34559	24737500	-0.4208	717.184	194.582	185.1147	468.7922	453.8276	186110.5	290.4221	-0.8313	402.9892	7720230
009	2017-12-26t0403	1514282800.41	adult	157.8556	103.3817	-109.9773	1183.52	78.1205	73537.9467	231596.5037	3926052.5927	1957.04	-0.89549	612.332	-1.0598	587.0372	-1.1332	1180.7375	-1.0431	1101.8843	453403.2188	860.9019	-0.69334	1028.4564	-0.57436	23495800	-0.69008	611.61	183.349	175.3939	437.8224	426.7463	168123.7969	278.8803	-1.2367	378.6727	7035300
009	2017-12-26t0722	1514294730.96	adult	161.1697	106.6957	-106.6632	1207.4162	80.3478	74999.7373	236229.515	3992288.6643	1893.26	-0.97871	644.664	-0.53358	623.585	-0.54267	1278.2965	-0.25713	1198.2492	501092.2188	898.6354	-0.20931	1090.5637	0.058542	25237900	-0.23695	1249.3	201.098	187.4517	504.9977	487.6628	197959.0938	318.4485	-0.45722	437.62	7872770
009	2017-12-26t1238	1514313664.97	adult	166.4291	111.9552	-101.4038	1182.6458	76.8635	75303.3398	237336.3342	4017937.1612	2133.3	-0.36862	641.772	-0.5072	611.069	-0.67359	1256.032	-0.29211	1173.8284	493620.5625	884.5139	-0.28458	1081.9496	0.065821	25215900	-0.19648	684.182	202.254	193.6343	473.3578	455.6714	186029.625	296.1743	-1.1753	411.2106	7946750
009	2017-12-26t1557	1514325609.96	adult	169.7472	115.2732	-98.0857	1219.8167	75.3517	73392.2278	231174.3132	3807124.804	2298.78	0.055109	645.502	-0.40889	628.4896	-0.36807	1244.3639	-0.29778	1161.4885	477835.7188	854.1094	-0.59541	1041.622	-0.26791	24740200	-0.28134	611.267	207.463	197.4974	442.7119	426.2238	170001.3906	309.8787	-0.96272	386.5659	7951430
009	2017-12-26t1958	1514340095.32	adult	173.7709	119.297	-94.062	1212.0096	75.2388	75246.2371	236953.1816	3998785.5358	1804.66	-0.95577	615.463	-0.82548	592.0839	-0.8962	1147.325	-0.93098	1096.8529	450898.6875	838.7393	-0.72861	1020.2459	-0.41798	24174800	-0.37947	658.547	209.14	197.2222	489.8672	478.1871	192517.8125	316.3643	-0.93242	436.1352	8214830
009	2017-12-27t0035	1514356722.06	adult	178.3894	123.9155	-89.4435	1192.8564	78.7554	74246.4818	233864.1834	3997195.0997	2046.04	-0.33581	674.761	0.15013	649.1367	0.049213	1231.6793	-0.18669	1156.2336	477891.5625	915.0332	0.26888	1091.3927	0.33359	26137500	0.12418	687.217	229.477	216.9298	495.7265	478.1795	192341.8906	342.7059	-0.49998	445.2281	8889030
009	2017-12-27t0354	1514368668.99	adult	181.708	127.2341	-86.1249	1218.9392	81.5226	77681.9162	244614.1163	4326050.7656	1898.96	-0.59655	578.977	-1.3216	564.219	-1.273	1097.3009	-1.1352	1035.0595	445504.1875	815.1119	-0.93664	966.5835	-0.84491	23460100	-0.47109	632.964	194.632	181.815	463.6028	451.8778	188222.7188	312.6612	-1.206	412.2558	7886480
009	2017-12-27t0906	1514387380.2	adult	186.9056	132.4316	-80.9273	1180.3949	76.4484	71417.3714	224889.6605	3748479.9213	1898.24	-0.49439	610.55	-0.7783	586.9251	-0.87132	1190.2803	-0.3074	1137.9589	443974.5625	871.4562	-0.17013	1053.0466	0.064989	22763700	-0.58046	803.983	209.024	191.3483	528.7435	516.2863	197221.3438	352.0395	-0.56828	465.5013	7793240
009	2017-12-27t1230	1514399596.41	adult	190.299	135.825	-77.5339	1244.8889	76.9949	76561.2527	241115.5729	4080021.7412	1890.01	-0.44224	674.288	0.26987	653.6201	0.23158	1182.6973	-0.29319	1113.3157	473078.9062	910.2919	0.36906	1047.3012	0.046414	26952600	0.4325	615.562	236.153	220.7571	488.1009	480.3462	195240.3594	365.6143	-0.41416	451.1124	9439500
009	2017-12-27t1537	1514410810.59	adult	193.414	138.9401	-74.4189	1174.2074	77.8463	76647.5109	241708.0343	4175669.8224	2155.7	0.23811	646.851	-0.1425	621.4761	-0.26541	1209.2706	-0.012885	1120.5069	483708.25	882.8618	0.04619	1049.0604	0.098431	25854000	0.21151	660.996	225.324	208.0838	505.4803	492.2234	202192.1406	363.2785	-0.54455	450.332	9005990
009	2017-12-27t2027	1514428223.16	adult	198.2508	143.7769	-69.5821	1210.8911	78.4507	77100.0494	242882.1332	4159103.2056	1869.04	-0.31981	656.103	0.05165	642.9768	0.12547	1139.9119	-0.46129	1092.4113	459384.5	881.5638	0.081431	1020.1755	-0.14224	26384500	0.38546	687.346	233.221	219.0374	488.5522	478.6945	196886.5312	368.8992	-0.57669	446.3533	9378740
009	2017-12-27t2323	1514438814.1	adult	201.1928	146.7188	-66.6401	1237.4939	75.3421	76310.1801	240347.3697	4027496.6144	1746.48	-0.54711	575.339	-1.2503	557.7518	-1.2626	1065.0212	-1.0082	1012.9633	424943.4688	792.7694	-1.0992	938.8815	-0.95049	22913500	-0.37139	674.293	210.143	191.4564	519.857	508.2378	207422.9375	362.553	-0.75412	470.9626	8369160
009	2017-12-28t0220	1514449436.11	adult	204.1433	149.6694	-63.6896	1257.9514	80.279	79377.4183	250035.2053	4316295.7323	1569.18	-0.91384	567.986	-1.3557	554.925	-1.2952	1042.9899	-1.1386	988.7183	432840.8125	791.6006	-1.1025	926.1985	-1.0621	23524800	-0.19299	696.379	200.434	184.887	519.5908	508.744	215630.1719	350.0466	-1.0175	467.1615	8301580
009	2017-12-28t0744	1514468823.18	adult	209.5286	155.0547	-58.3043	1254.2996	80.9143	78924.5911	248493.2305	4284353.4309	1482.8	-1.0278	656.711	0.14592	639.2339	0.14193	1119.3771	-0.41655	1105.1618	461183.375	883.394	0.19708	1037.0074	0.13411	27030200	0.66919	645.568	242.498	225.574	525.8997	516.4991	216670.6719	386.5954	-0.58237	485.8558	9981210
009	2017-12-28t1040	1514479421.6	adult	212.4726	157.9987	-55.3603	1329.9796	74.6486	79371.7543	249816.4156	4129357.8624	1628.5	-0.61312	611.151	-0.59162	591.5209	-0.63873	1106.1355	-0.47499	1082.8672	459046.25	843.2733	-0.34338	1003.5222	-0.19361	25325500	0.32355	800.821	240.558	213.5707	612.4988	602.0201	254187	424.812	-0.1026	552.1489	9968480
009	2017-12-28t1454	1514494639.65	adult	216.6999	162.2259	-51.133	1241.1875	77.3421	78383.4212	246814.7759	4230213.2441	1636.23	-0.5144	576.586	-1.1421	551.7417	-1.2835	1025.4023	-1.0975	987.6823	419389.5625	822.12	-0.61741	941.4917	-0.81964	23574900	-0.013295	907.525	221	199.0371	614.3525	599.0335	251270.1875	400.0853	-0.55812	543.7598	9036050
009	2017-12-28t1927	1514511056.44	adult	221.2601	166.7862	-46.5728	1192.9079	76.9563	74010.1637	233099.6461	3943457.1413	1559.23	-0.63267	615.688	-0.46219	591.1956	-0.59361	1094.0548	-0.44192	1069.0085	423399.2188	877.9162	0.19224	1008.7593	-0.072361	23771100	0.093451	839.982	231.378	202.0671	658.3887	646.0394	254796.4062	437.5015	-0.1595	599.6278	8933280
009	2017-12-28t2229	1514521929.04	adult	224.2803	169.8063	-43.5526	738.3214	83.9235	51359.842	162748.6734	3000035.9805	1394.4	-1.0198	554.403	-1.4682	535.3807	-1.5188	1039.3074	-0.876	1015.7693	278534.375	817.572	-0.64536	959.3638	-0.58047	14837500	-1.8853	898.277	218.207	179.9966	686.0364	670.1722	183857.75	442.9668	-0.16004	617.0753	5839880
009	2017-12-29t0413	1514542609.18	adult	230.0247	175.5508	-37.8082	1234.8141	80.2045	75198.513	236784.9638	3963231.3556	1406.99	-0.9041	611.374	-0.48238	586.4171	-0.62522	1065.5522	-0.56942	1036.7437	418762.0312	839.9237	-0.30202	985.659	-0.25999	23998300	0.26397	996.082	249.013	219.9584	688.4512	664.4105	270561.3125	443.9573	-0.27581	607.8151	9774510
009	2017-12-29t0712	1514553303.83	adult	232.9955	178.5215	-34.8374	1423.8925	72.9869	78437.3036	247117.7346	3737715.5017	1295.37	-1.176	604.273	-0.58289	576.0461	-0.78359	1021.6443	-0.92769	1004.9108	419895.8125	841.6323	-0.2633	961.2779	-0.50338	24803600	0.48753	1078.77	249.977	224.7979	676.6607	641.088	278107.5625	423.8727	-0.58342	580.0781	10260800
009	2017-12-29t1015	1514564320.89	adult	236.0558	181.5818	-31.7771	1247.7599	74.497	73913.182	232751.0965	3759777.981	1286.62	-1.168	612.267	-0.43036	586.3056	-0.59214	1040.4666	-0.72101	1024.448	402660.5625	860.1699	0.012783	982.1356	-0.25668	23642100	0.26002	833.757	258.179	232.2536	642.8599	629.1518	248786.7969	442.0838	-0.41399	584.9814	9969330
009	2017-12-29t1619	1514586170.79	adult	242.1252	187.6512	-25.7077	1038.1112	78.0641	69377.8509	219078.1692	3818625.8037	1315.64	-1.0169	611.269	-0.40744	582.2559	-0.62323	1054.8153	-0.51938	1038.919	381843.125	868.5378	0.16091	995.1561	-0.069752	22101100	-0.024302	852.16	263.053	232.627	696.091	685.6047	251984.9375	481.9246	-0.042105	647.1353	9510930
009	2017-12-29t1947	1514598651.04	adult	245.5919	191.118	-22.241	1079.9382	76.1786	66397.3815	209327.535	3501887.1093	1451.12	-0.57248	620.853	-0.22471	590.3865	-0.46321	1062.0128	-0.40968	1041.3291	368518.4375	885.0246	0.40783	998.1293	-0.0094556	21511300	-0.12346	869.409	270.619	239.8477	694.8866	679.3055	241125.6562	493.0614	0.030439	643.7392	9376410
009	2017-12-29t2315	1514611097.87	adult	249.0494	194.5754	-18.7835	1087.7451	74.605	65501.7923	206397.6602	3390188.3411	1423.01	-0.60914	620.452	-0.20736	594.5293	-0.37034	1053.9006	-0.44312	1032.9562	360434.0312	880.2542	0.35966	989.1205	-0.08044	21214500	-0.15411	875.834	276.145	244.1087	722.9561	713.5289	247251	497.2834	0.020415	666.749	9441940
009	2017-12-30t0436	1514630368.81	adult	254.4024	199.9285	-13.4305	1032.4049	76.4709	62289.3317	196434.9501	3243792.4943	1474.85	-0.37536	635.429	0.079513	608.4689	-0.0964	1103.8865	0.11695	1085.6243	359867	914.0046	0.84962	1036.8083	0.49421	20674300	-0.22581	959.497	287.606	251.677	776.1284	761.4822	253017.8438	529.5244	0.31531	713.2968	9357560
009	2017-12-30t0804	1514642841.21	adult	257.867	203.393	-9.9659	1025.6558	74.456	61640.5564	194378.7675	3177598.1369	1520.27	-0.17795	636.849	0.12955	611.6849	-0.015962	1116.2848	0.29322	1092.6592	359443.7188	921.9939	0.97463	1041.8185	0.5828	20502100	-0.23002	979.084	292.809	255.061	791.4731	782.2278	254854.3438	540.5029	0.39088	728.4837	9426410
009	2017-12-30t1211	1514657645.51	adult	261.9793	207.5053	-5.8536	1034.8501	75.9008	60081.8175	189269.5788	3050250.6946	1604.94	0.17017	642.649	0.25569	615.9188	0.086481	1138.4192	0.58404	1116.9335	358602.0625	934.4647	1.161	1059.0515	0.81475	20183700	-0.2626	981.64	300.251	261.173	807.8243	793.7094	254464.6562	557.77	0.52877	747.2377	9429980
009	2017-12-30t1618	1514672473.42	adult	266.0981	211.6242	-1.7348	1030.2788	73.1886	59989.3116	189040.311	3029842.3743	1616.55	0.28687	642.262	0.28108	611.4041	0.043578	1143.7639	0.7107	1120.4395	359141.875	937.3877	1.2176	1058.2359	0.84616	20138800	-0.22837	1031.67	301.222	260.3265	815.4762	799.8575	256059.5312	569.4338	0.60124	753.7779	9445130
009	2017-12-30t1946	1514684963.72	dead	269.5677	215.0937	1.7348	1037.135	75.8053	61368.8279	193380.5978	3153139.9984	1477.86	-0.13309	630.914	0.12546	597.3166	-0.16203	1111.7148	0.4367	1090.6584	356860.4688	919.6073	0.998	1045.7564	0.73999	20227100	-0.16797	973.804	295.427	255.7113	788.0314	774.5135	252958.0625	552.1786	0.35524	725.9424	9471380
010	2017-12-19t1411	1513714534.33	egg	-2.0007	-58.2138	-264.0391	164.4788	36.305	3613.2715	11737.5373	75514.3563	0	0.11244	0	-0.53823	0	-0.56361					0	-0.39282	0	-0.30873	0	0.95371	0	0	0				0	-0.55935	0	0
010	2017-12-19t1811	1513728939.15	larva	2.0007	-54.2125	-260.0377	162.0324	32.4211	3326.6812	10653.6744	65891.0193	0	-0.21624	0	-0.70983	0	-0.72594					0	-0.59615	0	-0.50987	0	0.50863	0	0	0				0	-0.67086	0	0
010	2017-12-19t2228	1513744351.42	larva	6.2819	-49.9313	-255.7565	164.6291	36.1018	3528.6312	11482.9195	72327.4882	0	-0.51996	0	-0.89442	0	-0.90171					0	-0.80409	0	-0.70842	0	0.056041	0	0	0				0	-0.7976	0	0
010	2017-12-20t0211	1513757725.94	larva	9.997	-46.2161	-252.0414	165.0647	43.3686	4214.6783	14016.5846	103503.5616	0	-0.75475	0	-1.0557	0	-1.0563					0	-0.9776	0	-0.86943	0	-0.31943	0	0	0				0	-0.91466	0	0
010	2017-12-20t0611	1513772126.23	larva	13.9971	-42.2161	-248.0413	173.1321	27.9355	3229.8379	10268.6943	56205.4692	0	-0.98517	0	-1.2308	0	-1.2253					0	-1.1583	0	-1.0332	0	-0.70786	0	0	0				0	-1.0492	0	0
010	2017-12-20t1012	1513786560.31	larva	18.0065	-38.2066	-244.0318	173.1283	27.3381	3187.4723	10131.9862	54573.9819	0	-1.198	0	-1.4085	0	-1.398					0	-1.334	0	-1.1893	0	-1.0824	0	0	0				0	-1.1944	0	0
010	2017-12-20t1432	1513802109.04	larva	22.3256	-33.8875	-239.7127	213.8548	29.0075	3724.2071	11834.1736	64791.4906	977.061	-0.32569	749.535	0.81454	746.7865	0.8968	923.7909	-0.70668	912.4329	19399.6094	838.7604	0.27144	893.6186	-0.030501	1542540	-1.1449	232.079	162.983	163.0527	213.8418	211.9054	4490.6777	194.302	0.75674	207.6561	335420
010	2017-12-20t1827	1513816239.6	larva	26.2508	-29.9623	-235.7876	259.2629	26.8331	5033.4293	15906.4205	85559.6215	765.128	-0.76527	621.782	0.26077	620.5789	0.34577	731.8797	-1.0048	732.253	20492.6309	689.2217	-0.21279	719.3003	-0.43828	1716120	-1.4538	287.786	149.901	149.6083	204.6457	199.5711	5730.0796	179.4812	0.51968	194.86	413726
010	2017-12-20t2227	1513830655.36	larva	30.2552	-25.958	-231.7832	468.0613	40.8017	13852.5016	43703.7951	352876.4199	2106.35	0.4575	862.831	0.92489	837.704	0.96812	1899.3108	0.2525	1890.8404	140549	1040.3572	0.37447	1731.2338	0.88749	6385810	-0.83536	242.818	164.824	164.273	219.9356	218.6111	16275.2363	196.5292	0.64259	212.7	1219860
010	2017-12-21t0227	1513845045.87	larva	34.2525	-21.9606	-227.7858	502.9633	42.193	15385.7671	48527.3144	416942.5851	1995.59	0.12942	789.613	0.54276	774.3678	0.62141	1720.1909	-0.017571	1738.0776	142775.8438	930.5185	-0.018998	1481.543	0.37828	6490620	-1.1547	436.039	164.5	163.9741	223.5523	217.9853	18554.8418	196.1399	0.55904	210.723	1352190
010	2017-12-21t0705	1513861713.23	larva	38.8824	-17.3308	-223.156	677.056	51.11	25989.7678	81914.4339	851321.6693	1935.47	-0.16208	862.627	0.63823	819.9472	0.63865	1777.9541	-0.02161	1776.563	245357.6719	1361.8079	0.73107	1678.9335	0.50022	11862800	-0.462	265.074	136.826	137.2261	204.6686	200.8663	28244.2656	178.7356	0.2169	195.1063	1881640
010	2017-12-21t1027	1513873848.19	larva	42.2532	-13.96	-219.7852	804.9842	51.6206	32047.4703	100896.1738	1108796.0845	4284.93	2.0247	1189.82	1.7026	1130.1108	1.7053	3487.2935	2.0384	3417.7365	592839.875	2049.2649	2.0934	3013.1916	2.3048	20136500	0.89461	313.254	149.421	148.344	215.5473	211.3897	36643.0469	187.5285	0.24655	204.5057	2528800
010	2017-12-21t1424	1513888043.97	larva	46.1965	-10.0167	-215.8419	861.6802	55.9361	38618.957	121751.4427	1434746.7934	3604.92	1.1315	917.497	0.57478	807.5884	0.33569	2949.011	1.3438	2895.0223	601598.25	2009.2684	1.8567	2620.738	1.5917	18653600	0.26219	451.883	115.417	113.6664	182.8456	175.8469	37300.5	151.5869	-0.45447	170.0028	2346540
010	2017-12-21t1856	1513904385.86	larva	50.7359	-5.4773	-211.3025	929.5896	55.2361	42917.675	135166.2287	1676490.3556	3703.37	0.98216	938.38	0.48073	816.1697	0.19448	2912.5991	1.2624	2837.9878	658247.375	1909.3703	1.4584	2649.8587	1.4581	21196100	0.35928	317.151	138.705	137.339	214.1935	210.2492	48407.7188	184.8328	-0.099683	203.635	3133080
010	2017-12-21t2225	1513916895.95	larva	54.2109	-2.0022	-207.8275	979.8039	64.6467	50948.1482	160484.298	2258156.3572	3224.74	0.39174	764.682	-0.29406	657.5757	-0.57268	2489.1404	0.67239	2407.6367	664600.5	1604.7337	0.71418	2207.9612	0.76133	20413200	-0.072585	230.51	122.022	119.4645	190.7786	188.5287	50937.8828	163.2204	-0.67436	182.5257	3257380
010	2017-12-22t0225	1513931312.11	adult	58.2154	2.0022	-203.823	1010.2429	63.0047	52273.445	164757.3913	2272784.8283	4041.58	1.0747	864.518	0.038903	782.2749	-0.11485	2403.4871	0.51989	2141.7561	660958.9375	1533.8299	0.51436	1924.5504	0.31773	23692100	0.26174	367.803	141.905	141.0371	209.0131	205.1936	57478.5938	180.9898	-0.48353	198.8978	3888900
010	2017-12-22t0640	1513946644.31	adult	62.4743	6.2612	-199.5641	1005.9171	63.9236	55832.8514	176058.2321	2552192.4778	2330.72	-0.68977	903.016	0.1681	850.2276	0.15861	1886.3965	-0.24272	1844.3409	552714.1875	1377.4747	0.12573	1722.0112	-0.0040929	26394300	0.49342	312.676	170.752	171.7981	243.0068	240.3398	71200.9844	215.6141	0.2034	233.5422	4990910
010	2017-12-22t1025	1513960108.48	adult	66.2144	10.0012	-195.824	1069.4127	67.325	57479.6685	180992.6464	2641865.0293	3790.45	0.71265	915	0.22489	855.7321	0.1848	2184.2153	0.20664	1992.0498	657448.8125	1424.5436	0.24742	1786.9139	0.10911	27524100	0.48757	417.362	171.123	169.6656	245.4499	240.0587	73880.4141	211.6928	-0.00034267	232.2167	5147550
010	2017-12-22t1425	1513974503.53	adult	70.213	13.9999	-191.8254	1094.702	65.0723	60653.9888	191114.576	2796023.108	3738.43	0.64517	841.101	-0.12478	800.8537	-0.097589	1992.7764	-0.074687	1655.7557	633702.875	1217.6959	-0.27107	1478.219	-0.38711	26693200	0.1141	350.608	168.377	167.9824	247.2728	243.4592	78632.7656	216.0685	0.011455	235.4416	5343620
010	2017-12-22t2025	1513996132.84	adult	76.2211	20.008	-185.8172	1116.4107	72.0889	65307.8452	205718.8479	3218164.8095	3661.25	0.59343	733.356	-0.7263	676.3672	-0.87873	1902.7147	-0.12741	1651.4993	650728.4375	1183.5754	-0.32288	1512.4252	-0.26411	25022900	-0.48787	422.851	145.644	142.3701	246.9357	241.9384	84452	198.3756	-0.68344	229.4598	4969530
010	2017-12-22t2338	1514007681.54	adult	79.4291	23.216	-182.6093	1195.1466	75.1455	72707.3127	229318.3589	3665628.8884	2089.94	-1.2327	678.628	-1.1075	626.2933	-1.2841	1567.6998	-0.79999	1529.7133	595725.9375	1150.7382	-0.38879	1454.0946	-0.33389	25751900	-0.44793	380.426	144.605	143.2093	220.9481	216.6231	83960.2812	187.6837	-1.0414	208.9135	5487340
010	2017-12-23t0328	1514021525.92	adult	83.2748	27.0616	-178.7636	1141.2344	74.6044	71356.2157	224872.1851	3721336.273	3957.76	1.0927	854.174	0.1737	819.3075	0.23649	1972.8877	0.32108	1718.1484	735887.125	1281.3134	0.19414	1588.7636	0.1035	31812900	0.72143	496.426	188.259	186.8766	266.5828	261.6163	99435.3906	231.3152	0.049258	252.4375	7011520
010	2017-12-23t0752	1514037357.66	adult	87.6725	31.4593	-174.3659	1159.3087	79.4056	73240.3823	230780.7884	3905776.0574	2537.39	-0.70213	705.797	-1.0046	687.9896	-0.89004	1550.9061	-0.8226	1378.0209	593997.0625	937.4016	-1.271	1178.3401	-1.0374	26981200	-0.37416	402.517	160.104	158.203	259.594	249.2741	99424.4844	214.2259	-0.4868	237.9983	6120450
010	2017-12-23t1105	1514048921.19	adult	90.8846	34.6714	-171.1538	1175.1297	74.1428	71765.0681	225993.1654	3738138.3643	2608.79	-0.58634	717.169	-0.91202	685.4557	-0.92817	1637.8486	-0.45072	1522.9562	614193.25	1162.6283	-0.037807	1448.0816	0.012968	26864500	-0.44056	486.806	154.392	149.1866	338.1932	334.1196	126822.4453	217.5635	-0.47985	281.8725	5783370
010	2017-12-23t1625	1514068149.05	adult	96.2256	40.0125	-165.8127	1127.1304	74.5027	68205.3416	214937.3177	3453768.5487	2588.06	-0.57243	769.476	-0.28052	725.6584	-0.4278	1677.6439	-0.057965	1555.8949	598918.875	1177.2089	0.33461	1471.2846	0.4658	27412600	-0.36636	391.032	170.875	168.0505	315.8398	310.6483	112754.7969	232.3293	-0.28257	284.9677	6087430
010	2017-12-23t1938	1514079722.83	adult	99.4406	43.2274	-162.5978	1134.889	72.9009	68898.732	217051.3592	3527191.7459	3799.48	1.371	802.836	0.19517	785.1831	0.35804	1813.6115	0.75318	1544.1562	652900.125	1073.0142	-0.32332	1283.3672	-0.42422	28878000	-0.046528	388.388	179.528	176.9714	290.7096	284.7403	104655.4609	241.4575	-0.17367	271.5472	6457640
010	2017-12-23t2251	1514091287.45	adult	102.653	46.4398	-159.3854	1177.3417	76.292	74496.6461	234816.9796	3955076.5784	2654.55	-0.39087	664.615	-1.4299	642.1725	-1.361	1476.8683	-0.81567	1296.0566	574501.75	946.1713	-1.2813	1178.4909	-0.96187	25831600	-0.73139	502.442	157.781	154.1997	283.7778	261.2261	110389.5625	209.2485	-0.92188	244.6242	6132490
010	2017-12-24t0420	1514111019.04	adult	108.134	51.9208	-153.9044	1219.3312	70.486	71604.1667	225505.9637	3535451.1475	2435.75	-0.68209	740.518	-0.36706	713.7052	-0.36157	1528.5182	-0.33416	1365.6622	573194.3125	1069.5505	-0.0092742	1267.5137	-0.14002	27697600	-0.28486	455.539	176.573	175.8496	302.4461	297.7677	113417.2891	245.7664	-0.31617	284.0689	6604350
010	2017-12-24t0737	1514122859.74	adult	111.4231	55.2099	-150.6153	1105.0625	77.3416	69089.5211	217680.3836	3729434.501	2113.18	-1.1979	626.846	-1.7684	600.7177	-1.7693	1280.0352	-1.632	1141.8046	462092.6875	894.6794	-1.5046	1057.2858	-1.5236	22610300	-1.4424	504.428	145.556	140.2315	276.1874	267.3303	99703.6641	206.538	-1.1871	249.3396	5250200
010	2017-12-24t1056	1514134771.15	adult	114.7318	58.5186	-147.3066	1103.8011	74.1213	67743.1763	213412.9241	3522044.1895	3351.34	1.026	780.252	0.3159	755.3282	0.32933	1575.4996	0.18867	1308.2169	557726.875	1009.9478	-0.32109	1179.7503	-0.50913	27585800	-0.24797	433.741	213.214	208.9616	341.8983	335.6515	121032	274.7923	0.084842	317.5658	7538180
010	2017-12-24t1612	1514153772.68	adult	120.01	63.7968	-142.0284	1041.6099	74.7947	65622.901	206880.9396	3463988.8486	3162.53	0.81531	753.878	0.10605	728.7346	0.10443	1507.6984	-0.0087286	1297.0538	517140.5312	997.7459	-0.25927	1171.3541	-0.37899	25810500	-0.60347	643.753	208.088	204.2934	395.8979	373.9288	135792.9688	283.6474	0.11399	342.8813	7124330
010	2017-12-24t1935	1514165937.61	adult	123.3891	67.176	-138.6493	1054.7366	77.0733	64500.1913	203339.1161	3362090.0756	2866.73	0.34229	643.868	-1.2907	623.0694	-1.2428	1424.0808	-0.40604	1208.657	479915.2188	872.5918	-1.3824	1053.5723	-1.2001	21666800	-1.5525	468.419	177.759	169.049	363.2376	357.4468	122411.0625	271.6577	-0.21513	333.1012	5981760
010	2017-12-24t2332	1514180144.51	adult	127.3355	71.1224	-134.7029	1139.5408	75.514	68475.8534	215721.7949	3493820.6119	3068.6	0.8084	708.185	-0.32396	695.5145	-0.16789	1405.2747	-0.38173	1203.9459	503088.3125	910.6965	-0.89375	1058.0545	-1.0504	25324700	-0.62136	596.016	199.14	199.8458	378.7373	365.8976	135587.9688	278.3812	-0.19371	338.0252	7121260
010	2017-12-25t0404	1514196484.16	adult	131.8743	75.6611	-130.1641	1135.7285	77.2412	70690.9398	222973.8288	3729847.727	2552.04	-0.098065	734.186	0.15264	706.6609	0.10066	1403.4387	-0.24571	1222.6885	517868.875	968.1294	-0.17325	1135.3414	-0.26273	27083400	-0.12643	564.416	220.309	214.2309	376.2476	370.327	138835.3594	295.7874	0.018665	348.5146	8126990
010	2017-12-25t0723	1514208395.19	adult	135.1829	78.9698	-126.8555	1077.8382	74.2071	68743.4469	216872.5885	3615280.4012	2845.95	0.54738	734.97	0.24808	700.439	0.094575	1478.915	0.36353	1287.6531	530930.5	997.0798	0.22212	1195.1148	0.34691	26345700	-0.2592	529.763	219.684	214.305	396.9705	388.1666	142512.3906	292.3047	-0.1431	363.1743	7874780
010	2017-12-25t1237	1514227267.32	adult	140.4252	84.212	-121.6132	1180.4203	75.1015	70085.7421	220685.3875	3616996.8437	3073.91	1.118	728.674	0.28964	699.1862	0.19999	1469.8203	0.48566	1249.3271	537954.25	958.5136	-0.026177	1147.7674	0.099787	26669500	-0.10837	511.181	219.717	214.1834	378.693	370.7417	138601.625	294.3732	-0.25613	352.0907	8041630
010	2017-12-25t1604	1514239670.88	adult	143.8706	87.6575	-118.1678	1084.5808	73.217	69032.3316	217749.8651	3622071.1791	3173.23	1.3981	721.096	0.26511	695.6287	0.22818	1510.3236	0.87036	1283.7631	545226.8125	922.7161	-0.30954	1086.4978	-0.33934	25972400	-0.23468	506.449	223.318	218.9331	386.7328	379.3992	139610.5312	299.1685	-0.26554	356.8048	8043480
010	2017-12-25t1928	1514251912.82	adult	147.2711	91.058	-114.7672	1128.5496	76.7946	70162.5349	220992.4797	3732863.1395	2996.75	1.106	738.424	0.59078	718.5515	0.63377	1392.334	0.17329	1186.7745	510986.5938	944.7032	0.0092753	1075.3131	-0.35522	27038900	0.068235	514.904	226.525	220.4123	414.2253	406.9526	152020.6875	306.7988	-0.21705	383.2796	8294650
010	2017-12-26t0040	1514270604.28	adult	152.4632	96.2501	-109.5752	1118.8361	77.6398	71267.5894	224524.2926	3871667.5503	2456.03	0.072826	588.701	-1.4795	561.7044	-1.5718	1256.0441	-0.63503	1058.6337	467248.375	819.3367	-1.2413	953.0875	-1.3509	21875500	-1.1407	740.452	182.032	170.3148	440.3363	428.656	163805.0938	285.0464	-0.86761	381.682	6764130
010	2017-12-26t0403	1514282815.48	adult	155.8552	99.6421	-106.1832	1171.2781	73.3701	70615.3074	222369.6307	3629477.5662	2233.68	-0.33919	649.146	-0.54308	629.2601	-0.52511	1236.0824	-0.69351	1073.49	456114.4062	838.1154	-0.97877	973.3447	-1.1119	23928800	-0.60387	539.954	206.554	200.8763	378.6775	371.322	139732	281.1112	-1.1029	346.0699	7613980
010	2017-12-26t0722	1514294745.89	adult	159.1692	102.9561	-102.8692	1161.6708	76.7967	70754.8356	222874.5238	3662451.3881	2452.94	0.18895	632.008	-0.75047	612.8215	-0.73031	1201.1646	-0.8652	1041.9554	444430.9062	828.4991	-1.0394	960.0382	-1.1874	23350200	-0.71281	461.794	206.521	200.0103	385.9281	380.2299	142793.3906	286.6603	-1.1125	358.1264	7630110
010	2017-12-26t1238	1514313680.13	adult	164.4287	108.2156	-97.6097	1196.4168	75.6271	72753.5377	229142.0115	3788768.0465	2097.6	-0.48294	669.627	-0.11022	654.1644	-0.033228	1180.0682	-0.89855	1072.8339	448425.9375	883.8738	-0.3217	1011.8442	-0.62514	25434400	-0.16128	595.48	226.83	218.7507	442.7703	433.6084	168252.7031	323.3924	-0.46702	404.1561	8615680
010	2017-12-26t1557	1514325624.88	adult	167.7467	111.5336	-94.2917	1165.6537	74.6251	71438.4613	225008.0181	3708592.2806	2555.76	0.57752	620.587	-0.81414	603.9305	-0.77036	1132.8962	-1.1725	996.9452	422570.2812	821.5479	-1.0076	931.3548	-1.3446	23133600	-0.68384	676.977	205.406	194.7163	433.2636	419.6985	161607.3125	316.6247	-0.74134	389.3139	7656910
010	2017-12-26t1958	1514340110.21	adult	171.7704	115.5573	-90.268	1137.8584	78.6565	70531.0545	222116.9141	3783653.6835	2296.34	0.089818	694.605	0.37069	672.6176	0.34177	1224.6517	-0.39588	1118.1302	451896.4688	884.3927	-0.20616	1028.2808	-0.36812	25573300	-0.064448	613.14	247.716	237.8754	490.0273	480.6717	180820.0625	347.488	-0.17511	450.3287	9120150
010	2017-12-27t0035	1514356737.12	adult	176.389	120.1759	-85.6494	1160.6151	76.2211	72213.8697	227501.9043	3879080.7735	2549.42	0.74202	668.918	0.034136	652.6411	0.08266	1242.3617	-0.1538	1084.5236	468370.375	852.0777	-0.53238	998.9667	-0.58821	25202800	-0.11312	627.848	237.381	229.5991	468.0414	459.4714	176451.625	337.8284	-0.54191	419.9144	8943800
010	2017-12-27t0354	1514368683.93	adult	179.7076	123.4944	-82.3308	1189.8252	74.9299	71554.529	225355.9303	3693411.5276	2318.57	0.29901	602.04	-0.97403	581.6323	-1.0091	1194.3562	-0.4393	1053.8755	446689.2188	826.3649	-0.81109	982.2803	-0.71049	22491600	-0.72221	668.759	215.177	204.204	506.2132	499.3363	189323.75	318.8713	-1.0339	453.7028	8038810
010	2017-12-27t0906	1514387395.22	adult	184.9051	128.692	-77.1332	1131.3903	77.2387	70937.4008	223634.9013	3721569.0446	1648.75	-1.0983	580.677	-1.2685	558.0366	-1.3489	1063.5554	-1.3285	963.041	393515.5	782.2986	-1.3227	910.0327	-1.3671	21482700	-0.90223	620.762	208.273	194.3676	479.9319	471.5925	177574.7812	325.6436	-1.0234	433.1887	7705260
010	2017-12-27t1230	1514399611.7	adult	188.2986	132.0855	-73.7398	1191.9462	74.5379	71109.4426	224020.1627	3641005.229	2086.36	-0.037621	662.148	0.057089	640.6415	0.0054725	1204.088	-0.16959	1112.0865	447920.7188	897.4122	0.17994	1049.5812	0.047415	24580900	-0.14196	696.248	237.342	222.3352	542.1339	531.4782	201673.8125	374.036	-0.19565	491.4012	8810850
010	2017-12-27t1537	1514410825.76	adult	191.4136	135.2005	-70.6248	1074.9661	77.7355	68094.3466	214622.4965	3656970.4786	2001.68	-0.16245	673.982	0.27752	652.6865	0.22738	1197.0017	-0.15511	1103.8079	426132.625	893.8027	0.17013	1041.5521	0.0024627	23933100	-0.25748	702.3	246.598	237.291	535.6621	528.0145	190695.7188	373.854	-0.29738	480.5078	8756700
010	2017-12-27t2027	1514428238.26	adult	196.2504	140.0373	-65.788	1136.8871	77.4535	69539.4591	219090.018	3656338.6312	1677.81	-0.81039	662.211	0.13075	647.0035	0.17343	1144.2181	-0.47033	1095.925	415351.1875	907.7318	0.40566	1038.4581	0.021298	24036900	-0.17417	680.3	246.917	232.5165	529.9205	519.9258	192361.1562	378.9626	-0.35294	482.7846	8962590
010	2017-12-27t2323	1514438829.24	adult	199.1924	142.9792	-62.846	1210.6306	76.7765	72292.1204	227618.4096	3727214.7631	1648.03	-0.821	552.055	-1.6423	526.9993	-1.7796	1038.7744	-1.2564	986.4501	392656.75	767.6518	-1.4472	912.1962	-1.2379	20852200	-0.86843	749.94	208.644	191.819	547.3025	536.3166	206880.3438	353.133	-0.86164	482.9173	7880920
010	2017-12-28t0220	1514449451.22	adult	202.1429	145.9298	-59.8955	1186.8317	72.6456	72171.7082	227319.211	3706294.034	1929.67	-0.090758	657.277	0.10093	639.5366	0.096319	1119.4585	-0.55007	1070.913	422035.8438	876.2536	0.041999	1015.7281	-0.15272	24774700	0.065491	707.705	261.812	246.5841	547.6284	537.4248	206455.9062	402.674	-0.13554	501.9529	9868470
010	2017-12-28t0744	1514468838.47	adult	207.5283	151.3151	-54.5101	1208.286	79.3139	74450.8217	234502.2479	3931501.0638	1593.49	-0.78999	560.961	-1.4537	546.526	-1.4184	957.4052	-1.7925	894.5994	372430.625	763.8993	-1.4716	856.4909	-1.7679	21806800	-0.53738	618.09	231.383	218.0605	500.7194	494.5746	194779.8281	382.9437	-0.5881	467.1388	8994790
010	2017-12-28t1040	1514479436.65	adult	210.4722	154.2591	-51.5662	1122.2877	74.9313	67557.9363	212757.2544	3514486.6823	2070.26	0.4435	661.809	0.23731	646.772	0.27446	1151.802	-0.12828	1050.6919	406586.0938	869.6305	0.012246	982.7523	-0.42753	23357200	-0.14664	831.149	281.183	257.7867	638.8033	629.6357	225497.5625	456.1725	0.41363	580.5165	9923800
010	2017-12-28t1454	1514494654.82	adult	214.6995	158.4863	-47.3389	1130.5609	75.8557	68573.162	216011.5689	3569804.281	2101.12	0.62466	638.486	-0.12127	630.6763	0.032848	1077.7329	-0.68101	1002.6047	386906.125	832.7739	-0.47705	941.4696	-0.83242	22866100	-0.20059	674.28	274.727	254.4817	581.8239	574.5717	208874.7812	452.7862	0.23026	547.6956	9838790
010	2017-12-28t1927	1514511071.69	adult	219.2597	163.0466	-42.7787	1121.6538	76.6658	66028.7854	207926.6249	3383545.9609	1282.88	-1.3797	631.917	-0.20327	623.9967	-0.052331	988.8277	-1.3765	966.042	342134.375	823.347	-0.58768	920.0069	-1.0321	21805600	-0.37652	692.818	271.834	250.8447	576.4884	568.6494	199464.9844	448.2443	0.036533	544.7105	9380180
010	2017-12-28t2229	1514521944.33	adult	222.2799	166.0667	-39.7585	1140.2936	73.3304	66939.5171	210814.4338	3382552.1337	1555.52	-0.62462	604.376	-0.64509	600.2877	-0.4344	998.7963	-1.255	962.4757	349578.6875	823.6875	-0.56828	919.894	-1.0148	21144700	-0.48492	741.699	263.506	243.9293	593.1083	581.23	207587.9062	462.182	0.14163	557.6973	9219010
010	2017-12-29t0413	1514542624.59	adult	228.0244	171.8113	-34.014	804.9718	93.2449	53470.934	169514.9169	3085066.6741	1166.28	-1.582	512.317	-2.1494	493.7323	-2.2028	868.726	-2.3381	845.3324	242374.5469	719.2924	-2.0149	808.0239	-2.1829	14281800	-1.9701	786.211	232.554	202.5182	613.5297	605.2681	171174.7969	454.512	-0.098215	572.0711	6482920
010	2017-12-29t0712	1514553319.01	adult	230.9951	174.7819	-31.0433	983.5758	80.2793	64226.4173	202554.1677	3577220.905	1265.04	-1.2809	510.816	-2.1562	504.1626	-2.0105	878.1654	-2.2353	854.4561	294185.4062	705.3301	-2.1959	810.082	-2.1467	17107200	-1.2958	819.086	237.018	213.53	604.3005	591.7524	202440.6562	434.7116	-0.41111	559.5789	7937740
010	2017-12-29t1015	1514564336.1	adult	234.0554	177.8422	-27.983	1081.9585	77.9643	70843.0673	223336.7976	3876434.4255	1490.6	-0.61976	483.282	-2.5946	476.3645	-2.4625	855.6436	-2.4184	821.5624	316588.125	679.8953	-2.5331	779.2932	-2.4649	17854400	-1.0949	901.796	228.324	203.7148	604.4635	590.9845	223651.4844	424.5037	-0.59448	555.8801	8435210
010	2017-12-29t1619	1514586185.95	adult	240.1248	183.9116	-21.9136	961.3683	79.774	65881.3636	208091.9481	3735206.0177	1184.89	-1.4169	497.815	-2.3069	490.4407	-2.1864	851.6367	-2.4279	821.6108	292963	693.6796	-2.2931	790.7316	-2.3127	17079500	-1.2158	893.673	243.137	222.9173	635.798	624.5373	218714.5312	433.545	-0.58921	579.5364	8341790
010	2017-12-29t1947	1514598666.37	adult	243.5916	187.3784	-18.4468	1025.8306	82.1819	70592.7901	222765.4943	4036258.6067	1114.51	-1.5964	481.823	-2.5414	474.2417	-2.4341	835.7559	-2.5642	812.4361	307558.1875	684.9064	-2.3816	772.0282	-2.4989	17714700	-1.0373	893.958	237.666	213.4708	633.9631	619.8397	233298.4062	432.2594	-0.65884	577.1126	8738040
010	2017-12-29t2315	1514611113.39	adult	247.0491	190.8359	-14.9893	942.4403	80.4361	64946.4104	205162.3738	3702003.8608	1478.56	-0.4677	495.861	-2.2794	486.4414	-2.2036	865.8074	-2.2657	832.7204	293508.7188	704.7378	-2.0757	798.5374	-2.1904	16782400	-1.2238	950.561	249.39	228.7393	662.1559	647.9999	224470.8594	450.3556	-0.49958	604.2691	8440600
010	2017-12-30t0436	1514630384.15	adult	252.4021	196.1889	-9.6363	943.2576	83.2392	66715.2972	210841.3429	3900775.1457	1614.85	0.035079	496.731	-2.212	482.7919	-2.2193	863.4028	-2.2633	830.6566	300464.1875	700.0766	-2.0832	790.7975	-2.2432	17250000	-1.0657	926.234	252.326	230.3523	661.1075	640.9652	230065.4062	452.3878	-0.55317	596.7851	8762510
010	2017-12-30t0804	1514642856.53	adult	255.8666	199.6535	-6.1718	905.8792	84.818	63833.3817	201744.6999	3747757.1187	1474.53	-0.35546	506.167	-2.0212	492.0396	-2.0323	873.2179	-2.1488	837.3096	290781.5625	714.8876	-1.8434	802.6965	-2.0888	16824000	-1.1367	1038.2	262.217	240.3695	686.9248	669.0407	228745.9688	481.2646	-0.26541	623.7741	8715570
010	2017-12-30t1211	1514657660.92	adult	259.9789	203.7658	-2.0594	901.6028	85.1553	63453.6386	200496.7405	3730960.0502	1392.1	-0.56684	513.527	-1.8581	500.188	-1.8574	874.042	-2.1171	844.9203	289307.9062	726.748	-1.6395	812.7454	-1.9487	16970000	-1.0635	1006.44	269.566	248.2975	704.7917	681.4157	233286.0781	495.1704	-0.16144	639.9455	8908080
010	2017-12-30t1618	1514672488.91	dead	264.0978	207.8847	2.0594	908.4047	85.358	63361.1983	200144.852	3712046.369	1189.83	-1.1973	516.975	-1.7593	502.1499	-1.7855	871.5212	-2.1183	856.5582	287602	735.4243	-1.4812	821.4809	-1.8216	17053400	-1.0041	1010.27	272.229	250.8941	718.0912	702.3827	236970.0938	503.9115	-0.11742	649.9902	8980030
011	2017-12-19t1411	1513714548.54	larva	0	-54.4742	-256.1353	127.7672	56.6217	4871.1656	16433.3967	173815.6025	761.041	1.0413	554.43	1.0211	554.3805	1.0209	656.421	-0.50369	649.7136	17067	613.7318	0.87502	640.3195	0.65525	1435970	1.0684	416.847	134.212	133.8268	193.256	181.4875	5024.65	164.1457	0.82479	178.4375	347609
011	2017-12-19t1811	1513728953.69	larva	4.0014	-50.4727	-252.1339	90.3229	33.2381	1960.4825	6487.1257	40188.4647	750.03	0.64944	629.612	1.094	628.407	1.1085	733.919	-0.51424	727.4519	8073.11	689.3341	0.8234	722.5124	0.56073	672425	0.44959	432.753	148.959	148.3533	232.301	210.8172	2555.31	180.3649	0.90716	198.4989	159088
011	2017-12-19t2228	1513744365.61	larva	8.2825	-46.1917	-247.8528	107.7882	33.8437	2513.5727	8214.4594	54241.1184	793.113	0.3595	635.9	0.95466	636.0717	0.98935	739.755	-0.60364	733.359	10356.6	694.118	0.61172	722.6208	0.33615	869276	0.047871	224.346	158.731	158.5236	207.354	204.1318	2902.95	189.0723	0.92331	201.5409	216986
011	2017-12-20t0211	1513757740.06	larva	11.9976	-42.4765	-244.1377	114.3676	33.4406	2523.8324	8205.7801	52323.67	856.586	0.17038	643.902	0.84379	641.1913	0.88291	753.213	-0.67126	738.9084	10545	709.987	0.46341	733.6838	0.17388	881502	-0.32081	432.83	165.76	164.9131	240.402	219.9708	3365.63	198.6694	0.96094	213.9842	226926
011	2017-12-20t0611	1513772140.24	larva	15.9977	-38.4765	-240.1376	119.1459	39.5587	3222.0143	10569.5808	80908.8135	817.313	-0.13731	642.571	0.69555	640.878	0.75102	753.319	-0.75844	747.2797	13559.7	707.6137	0.27096	737.0145	-0.00077817	1116150	-0.65444	419.089	172.45	172.1987	239.506	223.1862	4311.12	205.4346	0.97114	218.0198	299545
011	2017-12-20t1012	1513786574.39	larva	20.0072	-34.467	-236.1281	129.365	50.3184	3908.1955	13106.8628	118273.487	861.771	-0.32435	672.931	0.64907	671.2167	0.71982	801.239	-0.79283	800.5908	16826	744.0797	0.16969	783.8227	-0.099473	1411810	-0.96319	468.985	176.391	175.499	247.844	234.456	5204.73	209.1405	0.95248	227.1516	370069
011	2017-12-20t1432	1513802123.07	larva	24.3263	-30.1479	-231.809	326.2144	49.7772	10219.0322	32635.665	285390.0202	839.974	-0.58488	643.589	0.40138	643.5536	0.48756	758.303	-0.93331	753.9062	41706.7	711.0911	-0.085849	741.3195	-0.33311	3512060	-0.90943	424.073	183.73	183.1766	252.436	247.5057	13884	219.5127	1.0049	238.9461	1002620
011	2017-12-20t1827	1513816253.73	larva	28.2514	-26.2227	-227.8839	331.2391	56.98	12220.1481	39043.2392	408632.5081	929.685	-0.68843	651.08	0.28545	651.3091	0.38417	763.71	-1.0124	756.9035	49641.1	717.763	-0.23413	744.8307	-0.47509	4216390	-1.1085	431.25	187.452	186.707	254.047	246.4626	16513.1	223.8248	1.0002	240.0187	1213940
011	2017-12-20t2227	1513830670.05	larva	32.256	-22.2182	-223.8793	374.2594	45.0933	13636.3989	43209.375	424500.4936	3119.16	1.409	1008.67	1.3559	890.2168	1.0946	2723.07	1.1827	2679.6157	198784	2008.4123	2.3695	2530.8868	1.9741	7290670	-0.82273	245.389	149.593	149.081	210.27	206.6889	15349.7	182.6564	0.4319	199.3545	1081260
011	2017-12-21t0227	1513845060.63	larva	36.2534	-18.2208	-219.8819	549.2987	46.0999	19201.393	60588.1356	566774.5167	2816.77	0.8712	928.996	0.95859	893.7625	0.9913	2051.17	0.34521	2075.9017	209219	1290.5538	0.6775	1584.0483	0.45559	9468320	-0.72117	337.566	162.272	161.7921	222.411	217.8103	22685.9	196.0904	0.51593	211.6556	1653870
011	2017-12-21t0705	1513861728.03	larva	40.8832	-13.591	-215.2521	698.581	59.2613	31841.3448	100880.6363	1182710.5585	4836.4	2.6583	1211.75	1.8199	1229.4352	2.1136	3434.79	1.9782	3322.4142	577045	1887.9291	1.7943	2696.7677	1.8988	20306500	1.0485	395.953	162.522	161.5054	229.238	223.9516	38512.1	199.6076	0.45808	217.0113	2723550
011	2017-12-21t1027	1513873862.86	larva	44.254	-10.2202	-211.8813	738.0646	53.6489	31613.6649	99690.1508	1135896.2438	3770.37	1.4004	1129.46	1.4232	1020.402	1.2295	3164.96	1.6286	3069.8496	528548	2191.8421	2.3285	2781.9697	1.8971	18823600	0.46223	297.922	108.566	107.2126	178.207	171.3936	29760.6	143.5613	-0.4883	162.4651	1809360
011	2017-12-21t1424	1513888058.66	larva	48.1973	-6.2769	-207.938	784.7716	53.9834	35170.5483	111006.4016	1297494.2569	3616.64	1.0349	1048.79	0.993	906.8703	0.65504	2977.08	1.3648	2971.4275	553737	2174.5267	2.1377	2701.4324	1.6298	19432000	0.24148	342.499	133.471	132.5166	204.15	199.7224	37972	174.0256	-0.17764	192.1413	2472950
011	2017-12-21t1856	1513904400.56	larva	52.7367	-1.7375	-203.3986	959.7781	61.2362	47096.9833	148448.8242	1938949.9439	3210.53	0.40856	909.379	0.29439	830.484	0.17879	2606.62	0.84325	2575.6803	646443	1621.1131	0.75197	2280.8351	0.86164	22488900	0.42597	327.788	147.225	146.2235	218.404	214.0112	54164.3	187.5683	-0.13727	206.1622	3640870
011	2017-12-21t2225	1513916910.55	adult	56.2117	1.7375	-199.9236	888.0839	64.8782	46364.4317	146147.0865	2044377.0395	3049.94	0.14991	865.133	0.055007	828.7574	0.10843	2420.61	0.56038	2372.1562	588208	1184.4275	-0.2737	2146.0722	0.63498	21017500	-0.12177	313.516	160.03	159.4842	234.565	232.0058	56999.3	204.5149	0.099909	224.6831	3887760
011	2017-12-22t0225	1513931326.9	adult	60.2162	5.742	-195.9191	1179.069	65.9133	64083.7505	202429.1942	2825753.8212	3931.9	0.89662	887.514	0.091011	808.7716	-0.042178	2396.59	0.50588	2263.5822	805253	1457.9489	0.2966	1926.9052	0.28475	29786700	1.2591	476.138	167.613	164.5839	253.051	248.754	85025.3	217.634	0.30344	239.5528	5625440
011	2017-12-22t0640	1513946659.07	adult	64.4751	10.001	-191.6602	1014.1103	66.5971	53857.6859	169698.4248	2411434.392	2779.12	-0.29365	765.071	-0.48386	692.0641	-0.64929	2016.25	-0.048561	1968.7985	570598	1384.2537	0.13112	1774.0489	0.070546	21594100	-0.57261	291.222	127.747	125.505	203.29	199.0196	57530.9	169.913	-1.0911	191.5863	3605650
011	2017-12-22t1025	1513960123.3	adult	68.2152	13.741	-187.9201	1105.4597	69.1069	61260.2984	192994.8487	2866554.9679	4370.41	1.2866	847.291	-0.10744	799.1966	-0.1182	2263.31	0.3503	2091.4683	726521	1355.3365	0.072537	1877.4765	0.2701	27161600	0.28588	414.123	153.583	155.0337	241.189	235.2362	77421.7	207.2298	-0.19144	227.4501	4923430
011	2017-12-22t1425	1513974518.15	adult	72.2138	17.7396	-183.9215	1131.8748	67.1168	62260.1132	196142.716	2847136.9686	3073.9	-0.07578	846.727	-0.086248	798.132	-0.10608	1967.45	-0.086757	1843.9066	641390	1287.3526	-0.06854	1648.269	-0.069607	27585500	0.17479	427.092	173.342	172.5979	249.992	245.1118	81497.5	215.519	-0.060367	235.7863	5647300
011	2017-12-22t2025	1513996147.64	adult	78.222	23.7478	-177.9133	1207.6167	71.0142	71145.642	224194.7346	3483491.7829	2654.71	-0.55516	693.918	-0.98751	649.0847	-1.0917	1784.54	-0.33111	1698.1277	663850	1216.3073	-0.18451	1563.8121	-0.11386	25794300	-0.39838	301.882	139.582	137.1937	219.24	215.629	81557.5	185.6375	-1.0831	207.6449	5188550
011	2017-12-22t2338	1514007696.31	adult	81.4299	26.9558	-174.7054	1321.2523	74.2358	81030.1723	255361.0101	4099706.69	4213.81	1.3647	831.583	-0.032676	811.7557	0.13861	1888.97	0.014926	1544.9237	799034	1156.9581	-0.33573	1428.6375	-0.35812	35122700	1.409	453.56	198.782	197.8425	283.382	278.6085	119871	248.7887	0.59118	269.8062	8395760
011	2017-12-23t0328	1514021540.83	adult	85.2756	30.8015	-170.8597	674.4206	76.725	41550.631	132288.1541	2118362.3947	1686.55	-1.8382	795.667	-0.23607	753.8125	-0.28262	1468.03	-1.12	1451.0056	318562	1195.5681	-0.075908	1397.9791	-0.35967	17192000	-2.3939	476.029	161.561	160.1845	242.874	238.413	52703.6	208.4939	-0.57912	229.99	3490850
011	2017-12-23t0752	1514037372.53	adult	89.6733	35.1992	-166.462	1133.44	71.1311	67288.8809	212042.9021	3364065.5938	3035.46	0.0068235	737.116	-0.72612	714.463	-0.63219	1612.87	-0.58655	1368.2314	567730	1009.0057	-0.94394	1249.0483	-0.81189	25913300	-0.64069	532.451	154.248	152.3554	254.43	248.5387	89559.5	209.4762	-0.64038	236.4653	5422590
011	2017-12-23t1105	1514048936.28	adult	92.8855	38.4113	-163.2498	1161.088	72.6221	67977.526	214113.2619	3388689.6048	2192.48	-1.1965	743.565	-0.64107	716.5351	-0.59065	1564.84	-0.70035	1452.6793	557083	1068.9539	-0.55984	1346.6469	-0.33295	26406200	-0.58396	408.919	161.44	160.1102	257.164	250.9572	91550.5	217.411	-0.5257	242.409	5733230
011	2017-12-23t1625	1514068163.91	adult	98.2265	43.7523	-157.9088	1477.9567	84.0103	91217.9657	287677.1741	4777845.9503	3588.17	1.0081	811.161	0.26122	776.1851	0.21986	1826.99	0.76035	1581.8894	871476	1165.4458	0.36103	1435.757	0.41333	38626700	2.1211	549.895	208.431	207.1315	302.036	296.4637	144071	261.9176	0.29225	286.2153	9925280
011	2017-12-23t1938	1514079737.74	adult	101.4414	46.9673	-154.6939	1136.3657	67.8689	65672.1644	206943.1493	3150773.7624	2841.85	-0.10786	801.293	0.23128	776.4309	0.29221	1647.61	0.031141	1463.5406	566778	1052.9707	-0.41043	1228.0847	-0.68387	27519600	-0.36116	439.567	190.56	187.9589	286.539	283.0926	98569.3	244.2776	-0.16706	271.4929	6544600
011	2017-12-23t2251	1514091302.37	adult	104.6538	50.1797	-151.4815	1567.2745	73.2785	83014.5593	261313.1759	3830450.8692	3385.84	0.841	778.317	0.026682	757.4418	0.12012	1699.04	0.45049	1467.444	739081	1144.8849	0.5277	1362.5185	0.36094	33811600	1.0784	504.871	196.058	198.3119	358.817	347.9612	156086	267.9943	0.22801	320.3571	8517170
011	2017-12-24t0420	1514111033.83	adult	110.1348	55.6606	-146.0005	1118.7871	73.1176	66047.1492	208057.5663	3302146.9818	2376.97	-0.75774	756.489	-0.11387	742.3751	0.050812	1498.71	-0.42939	1312.4662	517055	1065.8409	0.036091	1219.3049	-0.39475	26092800	-0.64338	408.018	184.511	182.7473	313.147	308.2229	108036	258.6605	-0.11072	293.338	6364150
011	2017-12-24t0737	1514122874.68	adult	113.4239	58.9498	-142.7114	1171.6109	76.7691	73631.7811	231996.9656	3909562.5215	2281.11	-0.8845	622.686	-1.7882	604.0629	-1.6952	1334.91	-1.2584	1219.4774	513942	876.4468	-1.6188	1026.6143	-1.6902	23915500	-1.1268	387.324	152.212	145.7623	291.915	286.4795	112387	220.1365	-0.96067	265.6701	5845990
011	2017-12-24t1056	1514134786.74	adult	116.7328	62.2587	-139.4025	1206.3458	74.484	70797.9994	222855.0276	3589507.8864	2463.96	-0.51454	634.229	-1.5681	602.7885	-1.651	1393.98	-0.80733	1269.5671	515774	930.7297	-1.0072	1105.0897	-0.99828	23459500	-1.2021	495.961	165.012	157.504	367.271	358.068	135890	239.4559	-0.66489	308.8185	6103620
011	2017-12-24t1612	1514153787.56	adult	122.0108	67.5367	-134.1245	1142.0767	78.2556	72701.9425	229113.6676	3882621.8495	2445.64	-0.46754	603.587	-1.8641	574.2279	-1.9308	1328.2	-1.0408	1216.1008	504717	851.7005	-1.6247	1033.0487	-1.4021	22880800	-1.2783	515.608	165.131	155.6123	364.223	353.982	138405	252.9582	-0.54306	329.7329	6259770
011	2017-12-24t1935	1514165952.41	adult	125.39	70.9158	-130.7453	1177.2666	72.7223	70138.2327	220977.857	3510936.3742	2845.09	0.34561	661.072	-1.0082	620.3759	-1.2336	1534.18	0.36439	1411.4227	563044	1004.7154	-0.0080964	1190.6115	-0.023911	24214400	-0.9144	472.025	181.627	173.938	368.084	358.4253	135087	270.5889	-0.28937	337.5523	6652800
011	2017-12-24t2332	1514180159.43	adult	129.3364	74.8622	-126.7989	1192.9853	78.0366	75044.9962	236412.6051	3979973.684	3064.95	0.85282	755.852	0.38393	726.6094	0.31247	1526.4	0.46443	1330.9631	598348	997.6204	0.046919	1167.113	-0.080791	29606700	0.44918	538.655	221.695	215.7666	396.343	385.8653	155366	299.2086	0.15646	364.0149	8683790
011	2017-12-25t0404	1514196499.11	adult	133.8752	79.401	-122.2601	1199.7606	75.4821	70826.2846	222952.2463	3660317.9998	2528.95	-0.10635	673.052	-0.63838	639.6899	-0.77791	1459.72	0.18964	1282.085	540096	988.9552	0.10491	1147.9425	-0.086498	24895500	-0.62946	476.39	184.664	177.157	378.347	370.1761	139988	274.5549	-0.44936	344.3518	6830550
011	2017-12-25t0723	1514208410.12	adult	137.1838	82.7096	-118.9515	1207.8774	76.8265	76277.2138	240231.0391	4099056.9573	2852.89	0.60562	704.896	-0.11543	690.9833	0.015834	1502.89	0.59227	1347.8833	598150	939.454	-0.30598	1150.7079	0.039874	28041500	0.19025	509.617	204.911	198.877	413.623	406.0205	164622	299.2322	-0.065026	375.7742	8151580
011	2017-12-25t1237	1514227282.76	adult	142.4262	87.952	-113.7091	1193.28	74.1758	72187.8065	227397.6257	3684039.9312	2447.28	-0.12262	657.221	-0.66954	631.1898	-0.72031	1300.61	-0.59699	1129.0658	490331	889.5115	-0.69159	1029.424	-0.8702	24747000	-0.5524	546.342	201.991	190.6761	423.524	415.3048	159669	306.4352	-0.075138	385.4851	7605750
011	2017-12-25t1604	1514239686.02	adult	145.8715	91.3974	-110.2638	1213.1937	76.634	73767.8196	232247.54	3840325.7274	2733.18	0.53022	640.2	-0.84415	616.7953	-0.86453	1375.57	0.012374	1173.7462	530970	847.9166	-1.0544	1038.3451	-0.71423	24650900	-0.53467	630.576	197.586	190.0301	442.728	432.3295	170893	295.1808	-0.41119	395.782	7608040
011	2017-12-25t1928	1514251927.8	adult	149.272	94.7978	-106.8633	1221.6642	74.4293	74119.0368	233364.7751	3836204.6342	2413.34	-0.073773	639.241	-0.79289	620.641	-0.74837	1341.09	-0.12415	1144.0571	519001	840.6124	-1.0614	1020.882	-0.79407	24722000	-0.47664	643.058	200.528	195.1518	448.048	434.4963	173395	298.8398	-0.4525	395.8116	7755240
011	2017-12-26t0040	1514270619.31	adult	154.4641	99.9899	-101.6712	1250.1005	79.0862	76263.4657	240094.6047	4024083.5772	2392.37	-0.026043	602.355	-1.2523	580.5546	-1.2692	1214.49	-0.8811	1056.4539	483368	813.5475	-1.2739	952.9994	-1.3204	23969500	-0.60819	683.775	197.553	189.207	419.31	400.1895	166885	289.9937	-0.84084	366.9741	7861230
011	2017-12-26t0403	1514282830.46	adult	157.8561	103.3819	-98.2792	1221.9557	76.3318	75019.7376	236206.6786	3932536.9295	2974.29	1.2787	637.954	-0.68005	616.5475	-0.69007	1310.72	-0.10788	1174.5196	513801	859.4042	-0.71017	1041.9239	-0.45009	24972700	-0.33119	648.212	211.866	204.5893	450.306	432.7395	176520	306.3088	-0.60954	394.3146	8293500
011	2017-12-26t0722	1514294760.89	adult	161.1701	106.6959	-94.9652	1316.4803	79.2436	69873.449	220169.2404	3377953.9923	2487.24	0.30013	654.893	-0.3804	638.977	-0.30907	1332.62	0.13837	1180.3022	489073	830.2035	-0.99173	977.1452	-0.99957	23971000	-0.54341	608.18	243.164	241.8212	382.288	373.2867	140300	308.6918	-0.68458	353.7281	8900540
011	2017-12-26t1238	1514313695.28	adult	166.4297	111.9555	-89.7057	1262.1293	76.7953	76652.6807	241281.4191	4043056.7123	2894.84	1.2886	590.259	-1.2901	569.1843	-1.3191	1281.95	-0.10069	1130.688	512779	799.7569	-1.2787	999.5451	-0.71454	23609800	-0.58201	669.447	208.006	199.1713	484.464	472.1234	193786	310.5205	-0.83963	423.0932	8320050
011	2017-12-26t1557	1514325639.83	adult	169.7476	115.2734	-86.3877	1268.8534	80.1112	80561.699	253648.7062	4424611.283	2355.7	0.17977	549.687	-1.8769	528.7674	-1.9175	1171.96	-0.83693	1036.9404	493395	736.3081	-1.997	899.3016	-1.6256	23098900	-0.67341	759.503	197.337	188.7063	455.817	431.0321	191899	294.937	-1.3055	384.0559	8292490
011	2017-12-26t1958	1514340125.08	adult	173.7713	119.2971	-82.364	1217.0039	76.8446	77913.8445	245408.41	4229864.2978	2256.96	0.042328	547.78	-1.8719	530.6438	-1.8592	1148.11	-0.92507	1028.2604	467281	734.4347	-1.9899	891.8077	-1.6529	22257400	-0.83498	705.458	189.383	179.3394	434.081	411.8367	176671	291.4241	-1.4824	373.4113	7695020
011	2017-12-27t0035	1514356752.04	adult	178.3899	123.9157	-77.7454	1297.2348	86.6733	89947.3077	283948.4685	5125526.408	2127.36	-0.15488	654.662	-0.16372	636.1712	-0.15596	1181.37	-0.56844	1051.4877	554061	828.2467	-0.79992	962.4494	-0.91678	30652600	1.1896	701.645	250.71	246.5939	480.765	462.3179	225479	342.1842	-0.51096	426.3453	11738800
011	2017-12-27t0354	1514368699.04	adult	181.7085	127.2343	-74.4268	1254.8772	74.2958	76724.3095	241542.1703	4015951.7628	2214.98	0.11202	654.953	-0.12669	635.8047	-0.13306	1212.84	-0.25199	1118.6735	486348	838.7503	-0.64127	1001.4413	-0.50415	26231500	0.18062	650.553	246.17	238.9698	494.98	484.2007	198487	343.5484	-0.58456	436.839	9859350
011	2017-12-27t0906	1514387410.21	adult	186.906	132.4318	-69.2293	1224.9746	76.6989	76801.2836	241817.3161	4092901.4016	1843.09	-0.61945	598.674	-0.96723	592.6058	-0.77994	1061.37	-1.3052	961.6406	425611	771.3802	-1.4497	882.1724	-1.6255	23992500	-0.29361	698.144	227.728	221.915	458.866	442.3202	184005	339.5318	-0.80595	406.5549	9126440
011	2017-12-27t1230	1514399626.88	adult	190.2995	135.8254	-65.8358	1591.3671	80.2616	99308.4413	313305.1073	5142300.2128	1890.07	-0.44209	669.68	0.19601	649.024	0.15715	1139.42	-0.63145	1082.0747	591359	887.3357	0.071137	1016.3142	-0.26285	34701500	2.2322	1169.52	272.96	263.453	529.815	512.3704	274974	388.2464	-0.001159	477.588	14144200
011	2017-12-27t1537	1514410840.8	adult	193.4145	138.9403	-62.7208	1220.6159	76.07	74837.9282	235610.2794	3955909.7335	2211.92	0.36808	688.286	0.52628	681.3289	0.7099	1212.74	0.014474	1106.0861	474180	865.2887	-0.18495	1015.5416	-0.23886	26879000	0.44832	718.554	278.025	272.3161	548.744	533.8596	214559	409.2104	0.26382	493.4268	10857400
011	2017-12-27t2027	1514428253.4	adult	198.2514	143.7772	-57.884	1411.1038	74.5434	81693.6248	257349.7116	4076561.2273	1944.13	-0.14338	635.2	-0.28946	633.4444	-0.031386	1100.96	-0.77312	1025.1677	471212	830.069	-0.61083	950.7552	-0.85004	27139600	0.55852	802.312	261.936	257.1066	535.176	512.6681	229055	399.4584	-0.066006	478.2386	11191500
011	2017-12-27t2323	1514438844.25	adult	201.1933	146.7191	-54.942	1450.2495	75.1506	82329.4746	259301.5086	4100192.1584	1798.24	-0.42404	619.988	-0.51757	616.0327	-0.29857	1058.71	-1.0592	991.3717	456304	816.6647	-0.77445	919.511	-1.1496	26687400	0.48907	836.833	260.543	254.6482	538.415	517.866	232057	397.0969	-0.19598	481.4322	11215100
011	2017-12-28t0220	1514449466.45	adult	204.1439	149.6697	-51.9914	1304.0116	76.0906	76198.1869	239916.0493	3861163.3704	1839.96	-0.26187	647.343	-0.047411	643.4336	0.17523	1068.62	-0.92915	1006.5015	426381	830.88	-0.5639	942.334	-0.895	25768800	0.31624	794.979	278.636	273.5047	538.71	519.593	214945	414.723	-0.0067365	488.3353	11091600
011	2017-12-28t0744	1514468853.66	adult	209.5292	155.055	-46.6061	1204.1977	75.2526	73571.4692	231660.0529	3852286.909	1690.25	-0.51619	672.36	0.4056	663.9079	0.55454	1057.92	-0.92876	1020.5359	407300	835.9075	-0.46302	948.768	-0.79108	25822600	0.39682	851.972	296.107	285.0259	580.701	558.0969	223570	424.2876	-0.025519	511.3156	11372300
011	2017-12-28t1040	1514479451.63	adult	212.4731	157.9989	-43.6622	1155.2583	75.552	73687.6533	232196.3369	3934145.8676	1567.37	-0.76588	664.603	0.29762	656.2868	0.44733	1033.06	-1.0905	989.2782	397728	829.5955	-0.53459	938.7296	-0.87677	25543400	0.37262	809.886	297.006	285.8271	568.759	545.6138	218972	431.4986	-0.0065974	511.2042	11415100
011	2017-12-28t1454	1514494670.07	adult	216.7004	162.2263	-39.4349	1117.0245	76.3282	69433.0382	218751.1082	3660756.9324	1569.03	-0.68565	665.196	0.33621	657.6192	0.49801	1003.96	-1.2807	966.356	364438	824.4473	-0.58466	922.3999	-1.0223	24104700	0.10589	838.016	306.122	297.1697	563.151	542.6536	204424	436.2588	-0.058053	509.2367	11093000
011	2017-12-28t1927	1514511086.77	adult	221.2606	166.7864	-34.8747	788.4263	70.6823	44158.6966	140036.6331	2064446.2145	1200.85	-1.5662	673.201	0.49858	664.3491	0.64018	968.132	-1.5334	954.173	224607	815.0653	-0.69492	901.688	-1.2154	15563000	-1.7566	775.405	305.005	299.1337	517.375	503.6178	120031	420.0141	-0.39249	477.4691	7051120
011	2017-12-28t2229	1514521959.47	adult	224.2808	169.8066	-31.8545	800.4689	70.7492	44457.5346	140858.5972	2062337.6982	1149.3	-1.668	667.42	0.41985	658.4391	0.55846	953.316	-1.6286	936.2906	222123	810.159	-0.74999	896.6426	-1.2519	15521500	-1.7306	663.603	305.951	299.3052	512.283	499.1537	119362	420.7286	-0.45003	475.0359	7115210
011	2017-12-29t0413	1514542639.72	adult	230.0253	175.5512	-26.11	803.6091	69.8847	44485.098	141017.1899	2057701.7318	1173.87	-1.5398	674.768	0.57685	665.2834	0.70831	967.705	-1.4424	941.7238	225475	818.1114	-0.60994	906.2759	-1.1152	15716000	-1.6224	657.527	315.868	310.7188	525.713	516.6556	122491	436.2693	-0.37251	493.6426	7356870
011	2017-12-29t0712	1514553334.15	adult	232.996	178.5218	-23.1393	1104.4058	74.9412	67331.5489	212099.5003	3502659.4935	1329.87	-1.0803	658.036	0.31441	650.0629	0.46779	982.591	-1.2799	952.0593	345872	820.7365	-0.55755	907.8386	-1.0808	23128000	0.10349	828.44	323.496	314.3998	580.789	564.5496	204438	471.2826	0.0042074	538.8404	11369900
011	2017-12-29t1015	1514564351.37	adult	236.0563	181.5822	-20.079	1050.9438	74.6143	65296.9084	205855.6145	3411742.9943	1225.73	-1.34	659.264	0.35269	653.2782	0.53955	1025.31	-0.85931	1011.2177	349632	833.2417	-0.36516	960.0876	-0.49571	22471700	-0.01013	801.113	327.037	318.4894	619.764	610.0314	211340	483.5562	0.093439	572.4334	11147400
011	2017-12-29t1619	1514586201.18	adult	242.1257	187.6516	-14.0096	1022.5979	75.2284	63552.2643	200506.5313	3299947.0651	1279.19	-1.1238	665.842	0.49792	658.4292	0.66175	1032.71	-0.72619	1018.0597	342859	848.8161	-0.11373	967.0676	-0.3765	22080600	-0.029091	832.535	340.36	331.4067	650.353	641.912	215917	507.3446	0.26203	601.4414	11287000
011	2017-12-29t1947	1514598681.6	adult	245.5925	191.1183	-10.5428	1017.0399	74.6661	62964.8342	198691.8269	3256937.5843	1244.23	-1.1925	665.656	0.51608	657.892	0.67365	1023.67	-0.77369	1011.8623	336788	848.4273	-0.098794	964.6307	-0.37677	21865500	-0.039966	799.559	343.752	335.5627	647.784	634.6928	213121	512.3076	0.25841	600.1459	11291600
011	2017-12-29t2315	1514611128.79	adult	249.0501	194.5759	-7.0852	1011.6706	73.926	62354.5497	196652.6665	3244892.5801	1222.65	-1.2234	664.858	0.52448	657.2697	0.68457	1017.51	-0.79378	1004.5904	331709	851.203	-0.040172	959.4201	-0.40744	21637100	-0.053799	823.658	348.457	340.3036	653.868	643.495	213161	520.8832	0.29716	611.3723	11340200
011	2017-12-30t0436	1514630399.51	adult	254.403	199.9289	-1.7323	1012.2153	72.6504	61185.3194	192967.4188	3114592.1183	1223.59	-1.173	670.518	0.65392	662.8507	0.8142	1015.73	-0.75201	996.9774	325034	858.2156	0.090639	957.1032	-0.38852	21434500	-0.04336	790.65	357.441	350.3292	659.058	650.5403	210899	535.9102	0.38945	618.4001	11426300
011	2017-12-30t0804	1514642871.74	dead	257.8676	203.3934	1.7323	997.7364	72.2137	59619.5836	187935.2709	3023212.6655	1332.02	-0.78929	674.975	0.75087	667.577	0.91712	1019.03	-0.67938	997.2812	317937	864.1352	0.19342	956.9425	-0.36066	21016700	-0.10571	822.356	366.754	361.6224	670.237	660.5668	209114	553.6203	0.54227	631.2834	11419600
012	2017-12-19t1411	1513714562.51	egg	-2.0008	-54.4744	-211.0015	173.2325	29.4249	3359.7381	10699.5615	60660.7932	0	0.11246	0	-0.53822	0	-0.56361					0	-0.39281	0	-0.30872	0	0.95373	0	0	0				0	-0.55934	0	0
012	2017-12-19t1811	1513728968.35	larva	2.0008	-50.4728	-206.9999	167.6284	27.0066	3050.0598	9692.0688	51515.2861	0	-0.21626	0	-0.70984	0	-0.72595					0	-0.59616	0	-0.50987	0	0.50862	0	0	0				0	-0.67086	0	0
012	2017-12-19t2228	1513744379.88	larva	6.2818	-46.1918	-202.7189	167.3949	36.1094	3722.4569	12043.0359	78643.1147	0	-0.51996	0	-0.89441	0	-0.90171					0	-0.80409	0	-0.70841	0	0.056047	0	0	0				0	-0.7976	0	0
012	2017-12-20t0211	1513757754.16	larva	9.9969	-42.4767	-199.0038	173.462	27.101	3216.5903	10218.5129	55040.4327	0	-0.75475	0	-1.0557	0	-1.0563					0	-0.97759	0	-0.86943	0	-0.31942	0	0	0				0	-0.91466	0	0
012	2017-12-20t0611	1513772154.27	larva	13.9969	-38.4767	-195.0038	173.2315	33.3216	3647.2433	11734.3153	71078.5423	0	-0.98516	0	-1.2308	0	-1.2253					0	-1.1583	0	-1.0332	0	-0.70784	0	0	0				0	-1.0492	0	0
012	2017-12-20t1012	1513786588.63	larva	18.0064	-34.4671	-190.9942	173.1143	27.1538	3178.8621	10103.5092	54202.1509	0	-1.198	0	-1.4085	0	-1.398					0	-1.334	0	-1.1893	0	-1.0824	0	0	0				0	-1.1944	0	0
012	2017-12-20t1432	1513802137.13	larva	22.3255	-30.1481	-186.6752	264.3629	28.7256	5699.2618	18008.1014	108052.812	1030.5	-0.26631	735.173	0.76821	731.505	0.84594	917.178	-0.714	902.0673	29349.6953	835.1447	0.26373	884.1646	-0.044455	2281980	-0.98873	254.335	154.707	154.057	210.541	207.0193	6737.3125	185.6973	0.66278	200.901	480212
012	2017-12-20t1827	1513816267.84	larva	26.2507	-26.2229	-182.75	330.6197	34.3846	8666.3421	27395.3121	196027.23	1906.1	0.46951	721.651	0.58931	709.8387	0.64982	1308.3505	-0.35413	1192.845	61492.4727	885.6149	0.20639	1039.4883	0.030476	3363610	-1.1108	248.678	152.409	152.1824	206.5249	202.8975	9706.6689	182.5378	0.55468	197.7915	710377
012	2017-12-20t2227	1513830684.71	larva	30.2554	-22.2182	-178.7453	418.7825	47.5821	15850.0841	50181.0061	512509.8316	1832.69	0.1681	786.134	0.66707	776.0565	0.75278	1615.4438	-0.074629	1608.9355	135697.2812	923.7377	0.12502	1457.6173	0.48932	6593310	-0.79277	285.678	159.686	159.0551	215.0509	212.5678	18064.2793	192.7483	0.59694	206.8648	1339290
012	2017-12-21t0227	1513845075.39	larva	34.2528	-18.2208	-174.7479	533.1052	43.969	17909.0479	56501.6782	508447.7241	2037.67	0.17301	739.58	0.37063	698.9733	0.3509	1857.351	0.14406	1851.6611	178305.6875	1264.5035	0.69819	1775.7107	0.8047	7043020	-1.0428	337.235	114.742	113.5531	187.3744	179.6018	17987.9414	152.8262	0.0049901	170.7971	1092690
012	2017-12-21t0705	1513861742.74	larva	38.8826	-13.591	-170.1181	741.7699	48.6216	27737.8569	87338.3897	900063.4782	2381.85	0.29068	975.042	1.0361	919.31	1.0071	2016.5323	0.26737	1991.0822	296430.25	1515.2533	1.0625	1846.0361	0.7417	14318500	0.02883	335.657	162.181	161.52	220.886	217.7494	32470.2441	195.7462	0.45163	211.0182	2381620
012	2017-12-21t1027	1513873877.51	larva	42.2534	-10.2202	-166.7473	765.2213	58.53	36754.9677	116239.6399	1436577.72	4341.62	2.0813	1217.28	1.8019	1175.5272	1.878	3359.6997	1.8806	3321.6533	651781.75	2080.7826	2.1618	2934.8486	2.1919	23517900	1.5637	357.575	160.379	159.8713	220.1012	216.4391	42699.6328	194.7795	0.35318	210.1621	3098520
012	2017-12-21t1424	1513888073.38	larva	46.1967	-6.2769	-162.804	855.1146	53.0628	37582.8414	118457.0286	1373489.4018	3030.13	0.56786	1140.83	1.404	1052.0148	1.2945	2624.2117	0.93224	2594.762	522218.125	1945.5659	1.718	2434.5704	1.3248	22596400	1.0328	546.269	158.017	157.7172	221.4882	217.438	44076.1484	194.55	0.23539	210.2209	3129840
012	2017-12-21t1856	1513904415.37	larva	50.7361	-1.7375	-158.2646	999.5825	64.714	54005.3264	170178.5006	2434492.1352	3107.14	0.41017	974.288	0.61866	891.2595	0.50138	2472.948	0.68889	2444.2253	699844.25	1697.0406	0.99476	2233.8376	0.86602	27556800	1.5839	313.523	159.808	158.9412	222.1694	218.9375	62873.9492	196.2456	0.10898	212.7608	4520020
012	2017-12-21t2225	1513916925.29	adult	54.2111	1.7375	-154.7896	960.1081	64.3661	50576.0345	159450.3538	2210928.6702	4407.13	1.5242	1058.46	0.87759	955.2791	0.69672	2897.9478	1.2188	2776.0492	770854.125	1785.8894	1.1167	2467.6332	1.1353	28055600	1.3918	339.687	173.3	172.558	242.6241	238.1913	64538	212.4471	0.3215	231.146	4593490
012	2017-12-22t0225	1513931341.7	adult	58.2156	5.742	-150.785	1102.2695	72.9286	68910.3	217547.7241	3499793.9855	2855.31	-0.07422	850.341	-0.020685	792.0858	-0.070542	2297.0601	0.37269	2250.7717	826941.625	1432.3889	0.28127	2069.9854	0.53357	30566400	1.5803	384.499	158.218	157.5587	224.1116	220.8878	80680.1719	196.1137	-0.14135	213.3589	5687310
012	2017-12-22t0640	1513946673.83	adult	62.4746	10.001	-146.5261	1172.36	70.3723	68795.2553	216659.7525	3395193.2858	2637.77	-0.38633	810.834	-0.24537	779.6028	-0.18373	1821.7816	-0.33666	1758.4406	655841.375	1168.1315	-0.37778	1552.4397	-0.26696	29137300	1.0223	464.577	149.187	148.0631	230.7349	227.9314	83064.5625	201.8027	-0.14967	221.0796	5361030
012	2017-12-22t1025	1513960138.06	adult	66.2146	13.741	-142.7861	1202.4763	70.3444	69230.2538	218017.9268	3368964.9454	2599.83	-0.4949	774.876	-0.44657	736.4833	-0.43576	1832.6205	-0.33517	1740.4171	663408.625	1173.7117	-0.3876	1553.199	-0.27226	28025700	0.58503	362.396	131.58	130.3876	206.5251	201.6343	74762.0781	173.8958	-1.0627	194.0331	4759000
012	2017-12-22t1425	1513974532.75	adult	70.2131	17.7396	-138.7875	1247.7211	83.8913	79568.7111	250650.3933	4353990.7077	2437.56	-0.72373	693.086	-0.895	650.7895	-0.94966	1757.928	-0.47004	1696.6396	729540.125	1167.0728	-0.40847	1568.2131	-0.22931	28763800	0.52088	425.368	132.551	129.6523	230.3786	218.7739	95607.1328	177.873	-1.1279	204.2301	5501000
012	2017-12-22t2025	1513996162.45	adult	76.2214	23.7478	-132.7793	1243.3474	74.0723	77799.9286	245283.8134	4015654.0377	3155.36	0.018957	860.744	0.05149	838.3337	0.20594	1757.2614	-0.42328	1611.4373	713448.125	1153.7768	-0.41674	1462.2095	-0.36723	34914400	1.4962	318.463	177.489	176.8442	253.5591	249.4799	102944.9844	222.7351	0.035656	242.3174	7199480
012	2017-12-22t2338	1514007711.05	adult	79.4293	26.9558	-129.5713	1261.7943	72.781	76366.8531	240533.793	3868784.4467	4064	1.1218	910.19	0.45507	871.615	0.53102	2087.8101	0.38749	1747.0261	833036.25	1272.9285	0.037814	1582.2586	-0.039823	36285600	1.6934	435.127	182.859	181.3531	261.9133	257.8973	104503.4062	228.5586	0.10219	249.3635	7289840
012	2017-12-23t0328	1514021555.66	adult	83.2751	30.8015	-125.7256	1220.6375	80.1881	80505.6866	253684.8839	4433994.0059	2928.02	-0.2064	774.975	-0.42341	717.3953	-0.60237	1723.6619	-0.36827	1538.3889	723938	1214.3935	-0.070278	1418.8135	-0.34251	32519500	0.86759	513.665	148.676	145.1455	244.333	238.0904	102619.8672	205.1984	-0.62128	228.7688	6238760
012	2017-12-23t0752	1514037387.36	adult	87.6728	35.1992	-121.3279	1247.6017	74.0207	79868.8312	251666.8803	4230557.137	4093.33	1.4245	884.672	0.61584	869.6062	0.88257	1914.5801	0.40291	1540.2638	798379.875	1124.6574	-0.34447	1340.2957	-0.4914	36848400	1.7133	457.238	184.836	183.9071	265.5378	262.5823	110729.2812	232.9661	-0.036994	253.903	7698770
012	2017-12-23t1105	1514048951.24	adult	90.8849	38.4114	-118.1157	1278.924	78.1967	80432.6327	253364.5292	4269271.8613	3423.09	0.58161	884.578	0.78126	858.8031	0.9326	1835.0979	0.33659	1599.9498	770741.125	1227.0399	0.3358	1509.1542	0.25975	37107200	1.7619	347.791	192.491	191.1918	273.7183	270.7168	114961.6719	239.8993	0.031161	261.7606	8074820
012	2017-12-23t1625	1514068178.82	adult	96.2259	43.7524	-112.7747	1318.4739	75.1306	80098.4955	252194.9958	4178556.1334	2718.86	-0.37232	715.463	-0.90533	699.0479	-0.74512	1520.3778	-0.80639	1317.7344	637038.3125	972.2103	-1.1789	1184.2386	-1.0734	29920700	0.18715	508.877	149.369	147.5081	246.5986	238.3235	103324.8359	200.7627	-0.96219	226.0103	6246590
012	2017-12-23t1938	1514079752.61	adult	99.4409	46.9673	-109.5598	1223.1673	75.2586	75757.8641	238539.3304	3984097.8706	3524.16	0.93731	839.211	0.63351	806.8215	0.62376	1797.0939	0.67117	1535.7724	711649.1875	1147.7774	0.27889	1421.786	0.40289	33169800	0.9137	430.229	191.149	189.0892	282.2152	278.2697	111757.2266	243.736	-0.12588	269.0451	7555180
012	2017-12-23t2251	1514091317.18	adult	102.6533	50.1797	-106.3474	1163.2808	75.4984	74786.543	235691.8383	4015703.9448	3595.75	1.1324	764.642	-0.19012	734.2755	-0.20633	1664.3833	0.16826	1417.9026	649109.5	1091.6445	-0.038981	1307.363	-0.12941	29821800	0.17246	1026.88	176.375	174.7198	304.5616	298.17	118779.0156	246.3564	-0.1583	282.7899	6878800
012	2017-12-24t0420	1514111048.53	adult	108.1342	55.6606	-100.8665	1191.694	81.7564	76360.4562	240542.7431	4203836.6521	2276.99	-0.95029	692.049	-0.98829	655.7578	-1.1081	1456.1644	-0.73685	1327.7816	581009.625	1000.562	-0.63465	1237.9077	-0.34813	27557400	-0.31721	442.187	169.881	166.2831	307.604	297.4745	122734.0156	235.5	-0.52281	277.8516	6764660
012	2017-12-24t0737	1514122889.55	adult	111.4234	58.9498	-97.5773	1195.4234	75.6836	76592.8135	241300.1723	4132526.7174	2982.9	0.30685	728.185	-0.4497	701.5402	-0.45255	1448.1268	-0.67398	1277.5746	579250.75	971.9994	-0.78706	1144.9064	-0.88601	29085200	0.065845	683.546	190.42	184.2066	436.1605	420.5101	174464.1875	255.45	-0.21013	339.0201	7605770
012	2017-12-24t1056	1514134802.08	adult	114.7324	62.2588	-94.2683	1169.5899	78.4539	74053.5775	233289.8838	3971755.3312	3329.64	0.98757	721.279	-0.46136	687.5897	-0.56592	1626.6176	0.48834	1389.6565	629501	1007.0911	-0.34812	1194.9084	-0.39547	27871600	-0.18077	484.146	190.982	184.4253	348.248	340.9445	134771.9688	265.7542	-0.094867	320.3987	7379940
012	2017-12-24t1612	1514153802.56	adult	120.0103	67.5367	-88.9904	1197.2822	78.7163	77918.2176	245440.1359	4275608.4139	2949.23	0.4243	773.434	0.36807	748.4805	0.36959	1476.1907	-0.20064	1303.1094	600809.625	1017.3361	-0.068679	1171.0727	-0.38118	31420000	0.73253	491.516	211.555	207.9431	373.7224	365.5221	152105.0156	282.8008	0.097297	338.4247	8594210
012	2017-12-24t1935	1514165967.27	adult	123.3894	70.9158	-85.6113	1112.3428	77.3715	72345.6246	228036.8958	3941866.6929	2510.34	-0.32518	746.149	0.091592	715.7537	0.01292	1475.6753	-0.085611	1343.9572	556329.5625	1014.0603	0.013646	1205.5993	0.016457	28129800	-0.001682	483.313	198.137	191.4851	372.1609	364.726	140304.6406	277.7603	-0.095493	340.1255	7469770
012	2017-12-24t2332	1514180174.2	adult	127.3358	74.8622	-81.6649	1221.8513	77.5255	76078.0667	239586.3093	4071445.5172	2255.14	-0.74873	727.623	-0.058791	706.0693	-0.023426	1375.7549	-0.56953	1245.418	547550.4375	946.756	-0.53279	1107.4421	-0.64657	28896100	0.24149	572.383	204.172	199.4684	375.9247	361.5914	149618.0312	280.5777	-0.15068	335.3769	8108290
012	2017-12-25t0404	1514196514.1	adult	131.8746	79.401	-77.126	1196.4149	77.9142	73947.2135	232880.8321	3936869.0683	2626.39	0.048115	701.432	-0.29891	675.3972	-0.33221	1390.4113	-0.3303	1211.9444	536698.75	941.613	-0.44273	1080.7679	-0.71981	27061900	-0.13167	700.879	201.71	192.1112	451.5763	429.2315	174308.4531	299.7172	0.095018	390.2887	7782160
012	2017-12-25t0723	1514208425.05	adult	135.1832	82.7096	-73.8174	1179.9464	80.3351	74340.348	234154.6779	4011954.6792	2306.35	-0.5295	696.14	-0.29144	669.863	-0.33258	1324.054	-0.65692	1136.5079	513732.9375	926.9896	-0.49727	1054.3303	-0.84814	27008100	-0.096997	538.552	198.346	191.937	389.6563	381.292	151186.6562	279.829	-0.38667	347.8166	7695240
012	2017-12-25t1237	1514227298.6	adult	140.4259	87.9523	-68.5748	1192.8359	75.8916	76566.5871	241247.0716	4103698.88	2808.94	0.5784	741.998	0.4772	709.8083	0.35064	1472.1353	0.50126	1240.4493	588854.125	996.5421	0.37049	1144.4229	0.070872	29625700	0.61777	579.127	213.199	206.8846	405.0096	391.236	162003.8281	292.6908	-0.28956	360.8536	8512400
012	2017-12-25t1604	1514239701.15	adult	143.871	91.3975	-65.1296	1217.409	79.3	77524.7231	244200.3603	4212678.8902	3095.48	1.2379	732.115	0.42162	705.2853	0.36656	1468.0302	0.58223	1254.475	594552.1875	972.5517	0.21626	1127.8778	0.023182	29603100	0.65766	762.205	208.996	201.8604	412.1815	403.4312	166933.5312	291.7605	-0.41544	368.9573	8450770
012	2017-12-25t1928	1514251942.77	adult	147.2715	94.7979	-61.7292	1244.8841	77.3861	79804.806	251405.8778	4299243.0621	2966.97	1.044	716.697	0.27923	689.5612	0.21384	1475.8455	0.75022	1228.4847	615427.5625	952.2019	0.089437	1093.7126	-0.19198	29816000	0.75014	625.863	211.132	206.7831	410.9908	400.1161	171383.1562	292.0317	-0.52387	366.5252	8783510
012	2017-12-26t0040	1514270634.32	adult	152.4636	99.99	-56.5371	1222.1863	75.8519	76494.9894	240940.6446	4105463.9443	2729.96	0.65084	700.669	0.15183	685.4549	0.25234	1446.2657	0.70653	1217.0405	578506.3125	968.5491	0.39129	1117.5652	0.13691	27960900	0.34719	726.929	204.724	199.2675	424.0079	412.3203	169603.1562	301.6709	-0.50557	380.6729	8169740
012	2017-12-26t0403	1514282845.52	adult	155.8556	103.382	-53.1451	681.0907	73.23	36456.4535	116514.1533	1634630.102	1304.85	-2.3156	703.072	0.25134	673.1966	0.13036	1139.0391	-1.3865	1123.6148	218695.5	971.1935	0.5026	1080.3082	-0.13145	13435700	-3.1607	510.447	204.708	202.1672	372.1763	360.3529	71457.8516	263.2266	-1.5072	329.7712	3911970
012	2017-12-26t0722	1514294775.87	adult	159.1696	106.696	-49.8311	1270.5248	76.1092	80059.2745	252060.4359	4305017.4649	2417.04	0.112	661.641	-0.30948	646.5819	-0.22127	1363.2997	0.30728	1227.4886	569859.25	962.3952	0.47579	1149.0261	0.5639	27624200	0.32392	640.87	197.121	188.2808	472.3981	461.0053	197462.4062	306.1056	-0.6649	423.306	8230000
012	2017-12-26t1238	1514313710.36	adult	164.4291	111.9556	-44.5715	1293.9409	78.9382	85090.9696	267969.1204	4728654.972	2126.93	-0.41936	674.488	-0.036706	665.3232	0.13789	1308.3025	0.04362	1209.0658	580886.3125	907.3066	-0.049252	1098.6072	0.19279	29918900	0.91835	637.884	211.154	202.0607	477.5101	464.655	212014.5	309.6467	-0.79263	422.8209	9366370
012	2017-12-26t1557	1514325654.78	adult	167.747	115.2735	-41.2536	1240.4715	81.4851	79385.9445	250016.1552	4360837.8047	2391.26	0.21864	627.997	-0.70116	608.5234	-0.69935	1337.353	0.34243	1193.7805	555001.5	866.6571	-0.47552	1073.6348	0.0067311	26011000	0.0055689	729.839	206.841	196.5832	514.3677	502.3306	213462.5938	313.1099	-0.82291	446.607	8567140
012	2017-12-26t1958	1514340140.1	adult	171.7707	119.2972	-37.2299	1288.0899	76.8207	80937.7291	254841.4215	4329702.9396	2255.23	-0.00055503	634.405	-0.55584	615.5809	-0.54831	1306.6477	0.2176	1155.4315	552712	845.8904	-0.66805	1030.7838	-0.34414	26776300	0.22215	725.886	215.057	202.9248	530.2983	518.1182	224316.1719	325.8675	-0.66122	466.4358	9076930
012	2017-12-27t0035	1514356766.98	adult	176.3893	123.9157	-32.6114	1281.57	78.3725	81508.6569	256788.5347	4356139.9917	2158.38	-0.12493	642.626	-0.37467	617.8541	-0.46564	1289.4878	0.20225	1189.454	549321.8125	860.2194	-0.43292	1059.3805	-0.0045584	27331500	0.39066	799.25	221.911	210.1862	546.4039	530.1292	232768.0625	327.0199	-0.77395	471.9801	9438090
012	2017-12-27t0354	1514368714.17	adult	179.708	127.2344	-29.2927	1324.3871	77.1804	84186.1296	265153.4168	4505976.4696	2315.43	0.29202	645.954	-0.28637	618.4992	-0.42419	1296.6079	0.33887	1180.6267	569210.875	876.0694	-0.19544	1076.0764	0.2018	28354800	0.65935	780.943	223.916	211.2676	543.633	529.4709	238654.875	338.6447	-0.62495	479.2519	9829020
012	2017-12-27t0906	1514387425.38	adult	184.9055	132.432	-24.0951	1318.1999	79.4695	84459.9984	265966.2623	4648907.0932	2616.71	1.0865	672.027	0.17826	653.3319	0.17808	1339.8933	0.79993	1225.1541	590892.9375	934.1785	0.6019	1126.0063	0.75925	29594700	0.99675	710.209	234.594	220.3948	553.3917	543.1063	244045.7188	367.1833	-0.21595	503.8	10331100
012	2017-12-27t1230	1514399642.45	adult	188.2992	135.8256	-20.7015	1322.3304	80.7999	86406.1932	272177.2457	4815807.7892	1983.09	-0.27259	678.277	0.31448	651.7877	0.18527	1290.5706	0.5024	1197.9846	582047.3125	899.7973	0.21064	1091.2829	0.46138	30553000	1.2493	845.754	238.74	226.4906	580.4285	568.6807	261773.25	349.4909	-0.655	508.7516	10754000
012	2017-12-27t1537	1514410855.97	adult	191.414	138.9405	-17.5866	1365.5667	82.7147	88594.9923	278937.6397	5010040.5597	1701.74	-0.851	573.894	-1.331	567.6416	-1.153	1147.489	-0.54319	1084.6019	530139.9375	818.8596	-0.8077	956.8362	-0.84531	26508800	0.33967	746.972	196.642	189.8444	486.7117	468.6862	224860.7969	307.3324	-1.4981	414.6799	9083070
012	2017-12-27t2027	1514428268.6	adult	196.2509	143.7773	-12.7498	1333.9569	80.2881	86161.7012	271240.9659	4741787.9521	2027.23	0.0053234	644.686	-0.15382	617.736	-0.30608	1305.26	0.81145	1245.4884	587367	860.425	-0.22389	1123.821	0.88688	28964500	0.95853	921.434	241.02	225.6959	660.6619	639.1826	297297.875	363.0424	-0.62411	571.3852	10828500
012	2017-12-27t2323	1514438859.51	adult	199.1928	146.7192	-9.8079	1292.8815	79.1888	85209.6721	268402.4299	4713677.6615	1906.63	-0.21101	628.56	-0.39182	602.9791	-0.52741	1251.1447	0.44974	1182.5028	556759.375	846.8771	-0.37908	1060.0005	0.273	27913700	0.74693	819.364	235.821	222.8607	608.5896	590.3164	270822.375	355.3025	-0.82582	528.9268	10472600
012	2017-12-28t0220	1514449481.67	adult	202.1434	149.6698	-6.8573	1379.6808	81.1069	89759.2169	282600.3538	4978375.8581	1625.71	-0.81642	652.763	0.026754	631.4595	-0.037451	1234.5359	0.38356	1201.837	577762.8125	881.8929	0.11883	1112.221	0.8415	30542100	1.3782	877.87	243.444	228.6348	627.8262	608.2604	293822.6875	372.1696	-0.62279	553.5928	11390500
012	2017-12-28t0744	1514468868.98	adult	207.5288	155.0552	-1.4719	1447.6046	81.7356	94079.6873	296089.5469	5247403.5013	1490.5	-1.0416	644.502	-0.069032	625.2492	-0.10384	1189.9004	0.13117	1177.1863	584241.0625	863.7502	-0.087263	1076.6059	0.53152	31607000	1.677	866.512	245.078	228.7628	640.291	629.2753	314382.8438	376.7973	-0.68088	552.8809	12018900
012	2017-12-28t1040	1514479466.72	dead	210.4726	157.999	1.4719	1416.6521	82.7094	94039.6372	296079.5293	5289138.5662	1537.71	-0.87534	637.825	-0.16105	616.8958	-0.22564	1176.9979	0.082447	1152.5261	577906	855.2009	-0.18876	1067.1963	0.45959	31259200	1.6343	877.5	244.607	228.7954	632.2469	613.9173	310433.25	375.3725	-0.76916	544.1551	11988000
013	2017-12-19t1811	1513728982.96	egg	-2.1404	-54.2126	-276.1801	173.5352	27.6115	3165.1827	10056.2285	54088.469	0	0.12493	0	-0.53225	0	-0.55797					0	-0.38554	0	-0.30139	0	0.96969	0	0	0				0	-0.55556	0	0
013	2017-12-19t2228	1513744394.09	larva	2.1404	-49.9317	-271.8992	173.2307	32.1077	3259.9318	10483.8529	60638.6006	0	-0.22685	0	-0.71584	0	-0.73164					0	-0.60309	0	-0.5166	0	0.49349	0	0	0				0	-0.67487	0	0
013	2017-12-20t0211	1513757768.19	larva	5.8555	-46.2167	-268.1842	153.5427	28.7112	2812.2598	8977.4269	48900.1846	0	-0.49147	0	-0.87598	0	-0.8841					0	-0.78378	0	-0.68931	0	0.10012	0	0	0				0	-0.7846	0	0
013	2017-12-20t0611	1513772168.28	larva	9.8555	-42.2166	-264.1842	153.5427	28.8065	2795.1834	8926.5967	48762.0134	0	-0.74621	0	-1.0495	0	-1.0504					0	-0.9711	0	-0.86347	0	-0.3054	0	0	0				0	-0.91007	0	0
013	2017-12-20t1012	1513786602.84	larva	13.8651	-38.207	-260.1746	164.9406	29.6987	3012.7968	9632.4243	53732.3435	0	-0.97788	0	-1.225	0	-1.2197					0	-1.1524	0	-1.028	0	-0.69529	0	0	0				0	-1.0446	0	0
013	2017-12-20t1432	1513802151.17	larva	18.1841	-33.8881	-255.8556	153.6345	28.6504	2792.9274	8921.1365	48423.2554	0	-1.207	0	-1.4164	0	-1.4058					0	-1.3417	0	-1.196	0	-1.0987	0	0	0				0	-1.2011	0	0
013	2017-12-20t1827	1513816281.95	larva	22.1093	-29.9628	-251.9304	214.3337	34.9694	5196.3554	16572.9155	110853.0477	1498.08	0.26607	835.315	1.0983	816.8122	1.1363	1401.3915	-0.17349	1385.1433	40640.3516	1040.9906	0.71238	1348.8902	0.65085	2351410	-0.95456	289.96	171.005	170.9276	225.5956	220.5963	6542.2734	204.2728	0.86894	217.647	481380
013	2017-12-20t2227	1513830699.37	larva	26.1141	-25.958	-247.9256	124.633	24.4594	2129.934	6822.0596	33515.2728	965.505	-0.54135	794.656	0.83402	797.5224	0.95258	937.0117	-0.77047	935.301	11244.1406	886.7385	0.21443	919.2072	-0.14043	938489	-1.6039	237.861	165.85	165.1606	222.6237	220.4106	2671.4844	200.5403	0.76315	215.1832	195869
013	2017-12-21t0227	1513845090.13	larva	30.1116	-21.9606	-243.9281	403.5987	44.0793	13897.8848	43992.9267	409005.4925	2469.63	0.84987	837.326	0.84386	831.9893	0.95241	1603.4329	-0.086065	1511.6489	118654.0312	1009.265	0.3137	1118.4895	0.0011	6190350	-0.86305	245.883	159.732	159.262	215.7453	213.1109	15965.1484	193.2104	0.6053	207.9258	1180900
013	2017-12-21t0705	1513861757.47	larva	34.7414	-17.3308	-239.2983	521.439	44.9378	19243.3985	60752.8956	597731.212	1157.15	-0.76232	780.289	0.49372	777.4053	0.61671	1013.8945	-0.86003	1000.2126	103417.2344	917.4022	-0.066402	981.6505	-0.36356	7958170	-0.89858	254.481	167.844	167.3277	222.5139	219.5616	22696.418	200.8844	0.61002	215.1531	1711840
013	2017-12-21t1027	1513873892.21	larva	38.1121	-13.96	-235.9275	651.3103	48.0805	25248.8069	79618.2288	827136.5757	3815.21	1.7885	898.323	0.79039	850.7687	0.77725	2828.23	1.2567	2925.4077	378982.8125	1294.1279	0.61427	2028.8917	1.0333	11998000	-0.36996	393.091	123.134	121.586	199.0411	190.6255	26671.5039	163.1501	0.025808	183.0574	1644580
013	2017-12-21t1424	1513888088.1	larva	42.0554	-10.0167	-231.9842	793.2332	56.4146	36343.4338	114528.905	1410911.0129	3814.97	1.5662	1251.93	1.9326	1211.6298	2.0199	3085.1892	1.5424	3034.399	592356.3125	1952.677	1.8913	2603.0753	1.7209	23935700	1.6641	427.305	160.76	160.3533	222.7466	218.7293	42767.3398	196.7472	0.38728	212.0705	3073570
013	2017-12-21t1856	1513904430.1	larva	46.5949	-5.4772	-227.4448	902.7797	59.5177	41250.1388	129899.3883	1611052.9121	4177.15	1.67	1104.29	1.2553	975.1838	0.98021	3244.9792	1.7168	3198.0181	704160.5	2007.2283	1.8366	2756.8697	1.7716	23952000	1.2623	492.978	154.899	154.1111	219.1618	214.2244	47558.1094	192.0633	0.18244	207.8833	3359760
013	2017-12-21t2225	1513916939.99	larva	50.0699	-2.0023	-223.9698	990.0769	61.7319	51073.0632	160933.3761	2183250.5584	2984.38	0.32596	924.151	0.45154	823.9444	0.25191	2563.1833	0.81367	2537.1342	686933.125	1640.7425	0.89844	2281.244	0.95834	24736700	1.1018	301.415	136.444	135.173	209.3735	206.7039	56112.1055	182.1096	-0.11966	200.5419	3652190
013	2017-12-22t0225	1513931356.4	adult	54.0744	2.0023	-219.9653	1006.4638	64.7938	56807.3175	179213.6117	2636407.073	3085.64	0.26026	811.14	-0.10815	732.2835	-0.25309	2180.7473	0.262	2126.1404	649862.6875	1388.9955	0.23431	1908.4319	0.32886	24099800	0.64202	1221.74	115.112	112.4248	230.576	190.6033	68711.6484	153.9901	-0.8561	176.3128	3420100
013	2017-12-22t0640	1513946688.54	adult	58.3333	6.2612	-215.7063	1042.0539	72.3874	58647.4373	184799.0952	2809008.5618	2603.36	-0.3196	833.837	-0.09004	763.5633	-0.1997	2003.431	-0.034929	1947.2842	615053.3125	1402.0249	0.2125	1806.6265	0.14395	25587100	0.61907	395.562	132.323	130.7792	210.0529	206.0253	64486.2305	178.0818	-0.55313	198.6736	4060460
013	2017-12-22t1025	1513960152.93	adult	62.0734	10.0013	-211.9662	1211.2871	67.1528	68570.0449	216082.2055	3220950.4071	3972	0.9305	917.088	0.22749	859.9606	0.20287	2231.3171	0.26058	2046.3857	801042.875	1402.3708	0.18032	1818.2956	0.13906	32894100	1.7627	467.566	170.18	168.6506	248.4602	243.8046	89197.2031	216.3866	0.23237	236.4625	6104010
013	2017-12-22t1425	1513974547.43	adult	66.0719	13.9998	-207.9678	1059.1102	71.7639	61280.5383	193078.6949	2995918.3051	3383.49	0.2994	926.267	0.2769	864.7892	0.23033	2189.438	0.21183	2122.981	702809.625	1418.6854	0.22999	1874.8273	0.24956	29675800	0.91058	478.581	182.322	181.0874	256.4483	251.1459	82319.8984	225.0083	0.37781	244.473	5841240
013	2017-12-22t2025	1513996177.31	adult	72.0802	20.0081	-201.9595	1277.0514	72.8225	76267.4646	240397.8596	3776141.9627	3340.51	0.21263	824.034	-0.21122	777.8854	-0.22801	1990.454	-0.047865	1773.996	794191.125	1329.7007	0.050534	1653.908	-0.060637	32818000	1.217	473.782	160.909	159.848	253.5383	249.3686	101161.7734	218.1049	0.02255	240.5672	6408350
013	2017-12-22t2338	1514007725.83	adult	75.2881	23.216	-198.7515	1180.1207	73.8681	69681.3328	219418.5162	3501772.4285	3726.05	0.66124	911.16	0.33222	868.4218	0.37889	2065.2991	0.16999	1780.1924	751768.875	1299.1082	0.023223	1605.0806	-0.090998	33159800	1.1918	544.608	181.543	180.1744	257.9396	253.8446	93890.0312	226.1472	0.15848	246.5049	6606880
013	2017-12-23t0328	1514021570.55	adult	79.1339	27.0618	-194.9058	1214.1392	75.2839	74646.7147	235153.0586	3833355.516	2261.42	-1.0226	805.88	-0.25208	778.2923	-0.16338	1609.0353	-0.70447	1511.968	627523.75	1140.2679	-0.4276	1416.3257	-0.4236	31403500	0.71352	366.482	168.589	168.1354	242.5446	239.5564	94592.3984	212.4409	-0.3414	232.1261	6569580
013	2017-12-23t0752	1514037402.15	adult	83.5316	31.4594	-190.5081	1137.498	72.6733	71024.287	223897.1819	3672481.3645	3179.25	0.11352	831.561	0.010089	813.9238	0.20039	1794.1981	-0.16305	1593.0631	665647.5	1187.4388	-0.17001	1414.302	-0.34931	30801000	0.50531	316.323	166.198	164.8953	263.672	260.734	97822.3125	230.5307	0.021984	252.5576	6155970
013	2017-12-23t1105	1514048966.12	adult	86.7438	34.6716	-187.2959	1259.3026	78.3678	80354.7501	253159.4753	4321845.0317	2447.22	-0.82332	715.597	-0.90445	683.1926	-0.92407	1548.9871	-0.83722	1390.1529	650574.5625	1046.5845	-0.73001	1277.2631	-0.70477	29985700	0.27752	334.855	149.846	147.5636	237.8227	232.1391	99885.5156	198.3029	-0.85398	221.5321	6279000
013	2017-12-23t1625	1514068193.6	adult	92.0847	40.0126	-181.9549	1166.2378	75.7178	72898.3828	229780.6555	3802650.1338	3174.59	0.24796	849.978	0.49834	823.0228	0.60667	1831.8198	0.4025	1624.0792	697923.375	1183.4919	0.16298	1455.979	0.13353	32351900	0.72091	2081.68	185.233	181.9465	363.1741	327.6899	138369.3438	243.7491	0.085331	289.649	7050320
013	2017-12-23t1938	1514079767.56	adult	95.2997	43.2276	-178.7399	1166.5325	74.6775	71771.2213	226066.9343	3712349.3201	4227.65	1.9022	905.594	1.245	879.1695	1.3642	2002.2267	1.3864	1731.6539	750835	1213.1417	0.53337	1447.975	0.27418	33914500	1.0691	427.339	202.93	199.2869	317.4454	310.9832	119042.0156	265.4891	0.46158	300.298	7599730
013	2017-12-23t2251	1514091332.13	adult	98.5121	46.44	-175.5276	1094.0363	72.7085	66314.8741	208917.0578	3401338.5569	2636.55	-0.47228	835.706	0.5619	788.4954	0.37673	1586.323	-0.40936	1481.1376	550454.0625	1201.8253	0.65968	1398.7947	0.2114	28949700	-0.031409	489.024	190.828	186.5527	311.5957	306.6294	108123.7109	253.4736	0.10521	293.4086	6610490
013	2017-12-24t0420	1514111063.19	adult	103.993	51.9208	-170.0467	1285.774	69.4739	74084.9239	233194.4021	3626520.0071	3550.57	1.0949	816.524	0.49082	785.1696	0.45913	1744.8174	0.65885	1491.9727	676989.125	1148.0999	0.51999	1355.987	0.27368	31629700	0.58028	540.495	203.287	198.7152	368.4197	362.9969	142946.8438	284.8689	0.59037	341.3582	7874710
013	2017-12-24t0737	1514122904.37	adult	107.2822	55.21	-166.7575	1205.1632	75.1913	74779.4476	235560.371	3899045.6713	3086.85	0.40026	710.97	-0.76307	688.1857	-0.70496	1635.0929	0.21782	1427.7411	639321.3125	1084.6171	0.091467	1294.6009	0.0078528	27729200	-0.28164	541.642	182.899	175.8714	358.6964	347.4654	140250.2812	264.0307	0.074974	323.179	7133430
013	2017-12-24t1056	1514134817.44	adult	110.5914	58.5192	-163.4483	1203.2463	74.7273	75590.7561	238192.2917	3945299.9776	3298.47	0.83291	762.768	-0.020626	733.1694	-0.057725	1532.2493	-0.22401	1327.4563	605238.4375	997.2419	-0.58133	1187.252	-0.61023	30094200	0.29219	651.726	207.525	200.8577	402.939	396.6637	159160.9062	286.1111	0.42592	369.9428	8187680
013	2017-12-24t1612	1514153817.61	adult	115.8692	63.7971	-158.1705	1212.8441	75.7554	72470.816	228307.451	3695116.3525	2389.35	-0.66093	674.686	-1.0506	636.6628	-1.2175	1378.175	-0.93115	1257.1121	522328.3438	985.0115	-0.5177	1168.7727	-0.54662	25539500	-0.71852	569.282	182.032	173.2467	395.5335	385.1964	149907.1875	276.9239	0.095708	359.3094	6890630
013	2017-12-24t1935	1514165982.2	adult	119.2482	67.1761	-154.7914	622.7003	76.7984	35264.0326	112019.691	1693546.7688	2658.85	-0.12205	712.748	-0.46434	675.4004	-0.62911	1622.749	0.65584	1564.6375	300208.5625	966.6414	-0.58746	1186.1094	-0.29405	13158000	-3.6201	447.241	192.555	187.4626	358.0427	348.4288	66237.8984	258.8633	-0.35481	325.1922	3554750
013	2017-12-24t2332	1514180189.08	adult	123.1946	71.1225	-150.8451	1099.3614	76.0628	69958.1325	220571.9338	3717012.9201	2612.33	-0.13791	710.936	-0.38956	675.5589	-0.53648	1447.5076	-0.26739	1244.3903	528340.25	975.1196	-0.37757	1135.1736	-0.55467	25943500	-0.52906	602.391	200.396	190.532	427.4778	417.1221	156029.375	294.6083	0.24052	380.7967	7312850
013	2017-12-25t0404	1514196529.11	adult	127.7335	75.6614	-146.3062	1165.852	76.8634	70641.6909	222524.2374	3645606.0494	2822.67	0.34563	682.412	-0.66599	652.2957	-0.75049	1454.1904	-0.058073	1263.2468	536596.25	945.9033	-0.52944	1109.0199	-0.62124	25172100	-0.65281	600.81	183.75	173.4024	444.249	434.3808	163927.875	291.753	0.057099	394.8525	6777980
013	2017-12-25t0723	1514208440.13	adult	131.0421	78.97	-142.9976	1209.83	73.4911	72110.8841	227007.0438	3694400.5756	2396.26	-0.41686	764.145	0.54593	735.6221	0.48286	1422.3707	-0.14766	1276.2472	536233.75	1043.4951	0.56902	1194.1421	0.20666	28776900	0.27651	683.648	216.896	205.2607	480.7632	471.6194	181247.7344	330.5083	0.71359	436.423	8168100
013	2017-12-25t1237	1514227314.33	adult	136.2849	84.2128	-137.7547	1153.6474	76.7936	72983.5317	229938.6871	3896877.693	3256.42	1.3951	767.183	0.72714	749.5488	0.81174	1511.665	0.61826	1317.08	575944.375	1007.6069	0.36638	1157.9391	0.069151	29208900	0.4606	630.588	221.057	210.4774	463.1398	453.427	176456.2812	329.6436	0.55457	419.1205	8416300
013	2017-12-25t1604	1514239716.43	adult	139.73	87.6578	-134.3097	1248.075	76.0571	74096.5781	233211.6785	3837894.0128	2660.85	0.26275	688.055	-0.30037	657.968	-0.40193	1427.9108	0.17864	1275.9268	554029.375	976.2067	0.13603	1167.3758	0.24544	26629800	-0.12924	1164.73	191.062	178.3164	486.3076	471.5275	188687.3281	318.6432	0.24555	429.2874	7394650
013	2017-12-25t1928	1514251957.75	adult	143.1303	91.0582	-130.9093	1239.1242	75.9671	75780.225	238640.5917	3995260.8138	2761.03	0.53417	763.919	0.85463	739.6305	0.84048	1509.536	0.84042	1292.2667	597776.25	1048.5262	0.99532	1203.2707	0.66171	30222200	0.8003	646.948	220.187	209.9985	468.2108	460.4692	185411.4688	334.0791	0.46046	425.7498	8711040
013	2017-12-26t0040	1514270649.37	adult	148.3225	96.2503	-125.7172	1164.0158	75.4446	73971.5415	233027.5719	3968193.1135	3009.73	1.1558	745.997	0.72699	716.4485	0.63002	1575.7695	1.4777	1326.2009	608247.0625	1022.2806	0.87184	1189.739	0.69295	28777600	0.50946	648.207	219.066	207.573	494.0604	484.8941	190707.3125	334.538	0.33258	445.8499	8450670
013	2017-12-26t0403	1514282860.5	adult	151.7144	99.6423	-122.3252	1260.9676	73.5477	75797.6695	238660.5062	3878189.5063	3109.29	1.435	737.936	0.67761	709.359	0.58844	1591.1217	1.7044	1329.9596	630084.1875	1003.6705	0.75438	1212.5817	0.9753	29214200	0.64565	739.314	222.497	209.3777	542.2237	529.3159	214720.5938	337.9399	0.30484	485.736	8808420
013	2017-12-26t0722	1514294790.81	adult	155.0284	102.9563	-119.0113	829.8881	78.0631	52806.118	167529.177	2742243.5995	1331.01	-2.269	627.676	-0.87372	611.0349	-0.81022	1085.2487	-1.7877	1061.14	299528.625	873.9292	-0.59775	1008.2943	-0.80795	17298100	-2.2294	721.609	175.268	159.2753	514.0005	494.7284	141864.1406	314.3307	-0.32027	454.9781	4830210
013	2017-12-26t1238	1514313725.47	adult	160.288	108.2159	-113.7516	1180.7868	73.7692	73990.1111	233095.1956	3890900.0618	2380.5	0.054208	624.277	-0.85072	601.938	-0.88153	1391.6556	0.54178	1224.4395	538570.75	864.3295	-0.61602	1086.8588	0.0078416	24106500	-0.51888	765.828	191.489	176.7516	552.8568	535.6926	213955.5625	319.3609	-0.40199	486.4508	7394360
013	2017-12-26t1557	1514325669.79	adult	163.6059	111.5338	-110.4338	1131.6285	77.3467	73146.3161	230578.0257	3967837.2234	2793.56	1.0094	742.29	0.97247	710.4396	0.81511	1465.5638	1.1754	1336.3862	559845.375	1021.3732	1.2546	1226.2444	1.3767	28304300	0.52358	695.678	232.54	218.8071	552.9826	541.4764	211239.3438	358.4989	0.39092	491.3112	8867000
013	2017-12-26t1958	1514340155.2	adult	167.6296	115.5575	-106.41	1235.468	78.4953	73598.5346	231774.3361	3779834.2982	2829.66	1.1725	714.112	0.61023	686.6889	0.50773	1454.0752	1.2042	1248.0956	559818.9375	957.2179	0.5908	1145.0789	0.68358	27453300	0.35014	678.544	230.547	216.454	553.7515	548.194	213194.3438	353.8893	0.12821	495.5097	8863140
013	2017-12-27t0035	1514356782.06	adult	172.2482	120.1761	-101.7915	1283.7766	76.4542	78279.4278	246557.0944	4030560.3709	2756.54	1.1124	627.712	-0.65409	603.3185	-0.73553	1363.9769	0.65841	1179.0487	557866.5625	871.0073	-0.36113	1069.6411	0.034138	25669000	-0.03708	815.009	205.877	189.8519	563.1398	549.6011	230324.1719	344.5792	-0.25788	501.2254	8418950
013	2017-12-27t0354	1514368729.35	adult	175.5669	123.4948	-98.4728	1203.2975	76.0527	74640.1296	235046.1912	4007305.6034	2556.77	0.73965	707.138	0.61859	688.78	0.64357	1436.399	1.2905	1274.6541	560195.625	963.5239	0.81595	1157.918	0.93575	27528200	0.4293	724.952	235.634	224.2646	565.1896	553.9896	220423.9531	373.9716	0.26906	507.773	9172980
013	2017-12-27t0906	1514387440.55	adult	180.7645	128.6923	-93.2752	1211.3264	75.9547	74787.146	235494.2841	3953355.7002	2576.72	0.90024	610.059	-0.84003	582.7048	-0.98483	1266.1711	0.1319	1128.8878	495072.9375	847.0079	-0.54614	1047.5868	-0.063475	23808800	-0.39995	785.596	209.331	192.4563	568.9103	554.8311	222443.9375	351.7277	-0.3894	507.2465	8169560
013	2017-12-27t1230	1514399657.82	adult	184.1581	132.086	-89.8815	1313.8457	76.555	78406.588	246891.4403	4080475.5352	2700.22	1.2556	649.464	-0.18553	619.8001	-0.36467	1359.4302	0.9318	1200.1909	557366.375	900.2721	0.16408	1101.1027	0.50497	26596200	0.28635	784.418	224.416	210.4	574.1811	560.9804	235414.25	359.6205	-0.33872	499.3741	9190070
013	2017-12-27t1537	1514410871.24	adult	187.273	135.2008	-86.7667	1205.0713	75.9381	75828.3284	238883.4117	4013805.5301	2419.27	0.69628	615.46	-0.69761	588.0587	-0.85091	1318.5597	0.69457	1148.7161	522149.6562	864.1601	-0.26029	1058.048	0.11843	24343900	-0.20705	759.953	206.394	192.0919	573.5734	562.7034	227135.0625	351.0404	-0.59773	511.0768	8163710
013	2017-12-27t2027	1514428283.78	adult	192.1098	140.0377	-81.9299	1223.1928	76.0308	76827.1683	241961.6971	4092886.65	2147.37	0.18832	703.473	0.75827	673.3544	0.56868	1287.8678	0.57331	1197.2057	516434.9688	933.6259	0.69791	1112.0733	0.71657	28197300	0.73891	789.12	250.118	233.939	589.5096	579.0312	236393.3594	384.6777	-0.12543	533.0265	10025500
013	2017-12-27t2323	1514438874.85	adult	195.0518	142.9796	-78.9879	1218.6938	75.8127	72909.7366	229574.5027	3730809.0198	2613.15	1.3401	717.964	1.0232	695.2668	0.95278	1464.8417	2.048	1285.2504	558104.6875	960.4188	1.0899	1156.9026	1.206	27343700	0.57311	816.42	253.615	238.9854	596.796	586.3072	227379.25	400.5469	0.054898	536.787	9658940
013	2017-12-28t0220	1514449496.82	adult	198.0023	145.9302	-76.0374	1117.7965	80.7033	75079.0218	236693.5996	4249427.8318	1909.24	-0.23091	578.968	-1.2086	546.0983	-1.4699	1173.1926	-0.20013	1100.6734	459891.5	852.2794	-0.31436	1027.4759	-0.07033	22649200	-0.4737	755.252	202.286	184.0897	583.8192	568.4851	228857.1406	346.0555	-0.953	522.1179	7913440
013	2017-12-28t0744	1514468884.3	adult	203.3877	151.3156	-70.652	1218.4145	75.9013	75738.9797	238584.1074	4018558.5536	2271.62	0.75814	679.729	0.48113	656.3169	0.38424	1252.0626	0.55239	1171.0696	495816.8125	938.619	0.90704	1104.2142	0.7738	26869700	0.55657	847.88	245.602	228.9001	581.98	566.6528	230464.0625	399.6547	-0.21998	526.5172	9708660
013	2017-12-28t1040	1514479481.9	adult	206.3315	154.2594	-67.7082	1171.8521	78.1658	74363.5689	234496.2158	3912148.7396	2060.32	0.32128	638.082	-0.18424	629.4225	-0.042491	1282.954	0.87227	1208.0207	497786.125	933.7771	0.87047	1123.509	1.0072	24749300	0.11245	816.851	226.731	214.6248	583.1745	564.7607	226271.7031	388.5268	-0.47345	519.1354	8794200
013	2017-12-28t1454	1514494700.53	adult	210.5589	158.4868	-63.4808	1217.6782	77.8835	76325.4948	240401.1227	4078179.4966	2017	0.31379	598.869	-0.80753	566.5751	-1.0675	1199.3984	0.27172	1138.6593	478560	872.4934	0.052905	1058.5781	0.36999	23842800	-0.036113	807.577	219.421	203.0561	595.7578	583.3161	237707.3438	381.0555	-0.68793	528.3642	8735820
013	2017-12-28t1927	1514511117.36	adult	215.1191	163.047	-58.9206	1163.3508	80.4369	75188.9795	236932.8909	4108946.5585	2227.56	0.9541	666.292	0.34508	630.5534	0.033264	1285.0095	1.0867	1202.8356	505008.75	924.2191	0.81123	1111.6108	0.97385	26121300	0.53718	971.427	248.9	228.9903	610.357	583.2635	239870.2969	409.8327	-0.3848	538.1757	9757880
013	2017-12-28t2229	1514521989.99	adult	218.1393	166.0672	-55.9004	1243.3998	76.5603	77380.3297	243706.5468	4104991.5717	2086.94	0.66658	611.255	-0.55518	578.8026	-0.82008	1225.0427	0.63604	1149.9427	494917.25	869.0638	0.049923	1066.1778	0.5148	24681900	0.25594	869.867	232.724	211.6642	619.502	600.3958	250278.8125	395.6893	-0.65043	544.0113	9397180
013	2017-12-29t0413	1514542670.28	adult	223.8838	171.8117	-50.1559	1154.4685	79.649	74422.943	234473.2577	4055391.4378	2110.84	0.8658	669.602	0.45404	639.4786	0.23613	1262.5823	1.0708	1200.7562	489881.9062	942.1671	1.1118	1116.1537	1.0949	25975900	0.62768	823.296	253.758	233.9569	627.3898	612.6021	243427.25	426.1776	-0.37029	557.9147	9844020
013	2017-12-29t0712	1514553364.73	adult	226.8545	174.7824	-47.1852	1231.479	77.0622	77699.5891	244705.001	4224212.2668	1861.31	0.26753	623.295	-0.30208	594.6353	-0.50411	1190.4824	0.4935	1136.4561	483335.8438	894.4838	0.45247	1068.6759	0.60915	25248400	0.50475	827.95	237.92	222.4856	609.6801	602.6132	247530.125	397.8131	-0.79795	545.0888	9637670
013	2017-12-29t1015	1514564382.03	adult	229.9149	177.8427	-44.1248	1261.5116	76.0435	75044.8586	236419.4782	3766864.0831	1905.1	0.45193	653.94	0.22821	624.2331	0.013578	1247.6764	1.0536	1201.8691	489089.125	927.6831	0.93646	1112.8534	1.1094	25631200	0.63434	895.731	246.814	233.2934	651.668	638.7101	255453.875	421.1363	-0.56075	578.1058	9673870
013	2017-12-29t1619	1514586231.8	adult	235.9842	183.9121	-38.0554	1190.2575	82.1765	77979.381	245720.6714	4319504.4679	1500.22	-0.56582	590.05	-0.80101	558.9835	-1.0543	1160.3497	0.37167	1142.4117	472262.3438	855.6056	-0.051643	1056.9808	0.55419	23988500	0.33907	963.253	231.517	211.7693	667.8766	649.6874	271825.7812	403.6529	-0.88307	582.0846	9412310
013	2017-12-29t1947	1514598712.36	adult	239.4511	187.3789	-34.5886	1304.6334	78.3958	79258.5746	249497.6643	4182980.5663	1574.27	-0.2998	639.607	0.045792	606.5325	-0.23032	1176.2744	0.57311	1144.3736	486977.5938	909.2799	0.71715	1076.547	0.79582	26475900	0.9619	876.577	255.624	238.0462	625.4899	607.1677	258952.8125	429.0347	-0.63267	553.9054	10581300
013	2017-12-29t2315	1514611159.73	adult	242.9087	190.8365	-31.131	1281.5982	79.2065	79454.5945	250177.8713	4220568.9116	1575.85	-0.242	636.302	0.012988	614.2526	-0.078504	1175.6082	0.62373	1147.7878	487877.375	900.6691	0.61192	1080.7853	0.87243	26372200	0.98546	849.555	258.429	238.1032	639.0126	617.7988	265190.25	434.1309	-0.62608	563.3542	10710900
013	2017-12-30t0436	1514630430.33	adult	248.2616	196.1895	-25.7781	1325.2623	79.2155	82817.9531	260711.1466	4438037.5824	1464.43	-0.49282	607.695	-0.42369	572.7778	-0.74194	1104.9943	0.037673	1081.2028	478462.5	878.4656	0.33067	1019.1823	0.24361	26253600	1.0314	938.435	251.179	235.0726	633.5341	604.6985	274320.25	419.7475	-0.87806	553.0524	10851400
013	2017-12-30t0804	1514642902.55	adult	251.7261	199.654	-22.3136	1337.3023	78.6675	82257.1816	258889.6049	4392316.049	1408.73	-0.61932	605.226	-0.43694	571.0585	-0.7443	1080.125	-0.15422	1052.0803	464453.75	871.2248	0.25126	1001.751	0.082028	25993900	1.0156	937.028	253.59	237.3414	624.9913	600.9125	268746.25	424.3875	-0.87053	550.3433	10891400
013	2017-12-30t1211	1514657706.69	adult	255.8384	203.7662	-18.2013	1328.3447	76.656	84533.996	266509.9038	4516430.9533	1521.05	-0.2068	597.516	-0.52887	567.2917	-0.77404	1071.759	-0.18011	1037.4669	472645.75	871.5203	0.28052	991.155	0.0014062	26345100	1.1543	907.638	254.939	238.6077	613.7769	590.221	270675.5938	428.6553	-0.87434	548.9468	11240500
013	2017-12-30t1618	1514672535.15	adult	259.9574	207.8853	-14.0823	1324.0045	78.0573	81534.1622	256621.5836	4356651.1462	1607.06	0.14079	601.879	-0.42245	570.4189	-0.68732	1094.2881	0.1045	1049.3352	466166.7188	873.9157	0.33834	997.0808	0.10454	25600900	1.029	959.975	260.125	243.4278	629.0418	605.8406	267971.8125	442.1728	-0.77065	562.7705	11064400
013	2017-12-30t1946	1514685024.94	adult	263.4268	211.3547	-10.6129	1313.4514	79.1306	81809.8388	257523.4912	4413064.8575	1683.28	0.46092	594.869	-0.50612	563.9216	-0.76593	1103.3065	0.24959	1058.859	471111.875	868.979	0.29371	990.2299	0.059723	25390800	1.0237	988.82	260.647	242.9318	657.4349	629.733	280724.7188	445.2216	-0.77929	572.1738	11125200
013	2017-12-31t0108	1514704356.29	adult	268.7966	216.7245	-5.2431	1280.2201	80.532	82070.5021	258407.4057	4529111.2816	1920.92	1.4071	592.432	-0.49871	562.0174	-0.75148	1138.6451	0.7056	1098.4429	487340.125	876.2446	0.42257	1013.6922	0.37228	25356100	1.0871	1137.36	263.745	244.9915	691.8643	667.7982	296117.9375	456.2756	-0.72033	594.4137	11288300
013	2017-12-31t0438	1514716946.62	adult	272.2939	220.2218	-1.7458	1325.9041	80.5723	84246.6109	265194.8443	4637172.7308	1920.42	1.5064	585.357	-0.58164	557.5842	-0.79466	1134.5588	0.72562	1084.6582	499205.875	873.2205	0.40333	1016.4206	0.43584	25715300	1.2242	1247.14	263.502	244.7781	700.8092	663.5907	308356.0625	459.6759	-0.72517	597.4069	11575900
013	2017-12-31t0807	1514729516.08	dead	275.7854	223.7133	1.7458	1325.411	80.8223	84820.0826	267007.6325	4699959.3054	2157.63	2.4918	582.714	-0.59335	555.1964	-0.80403	1155.3348	1.0141	1106.6527	511813.3438	870.4306	0.3873	1026.6083	0.58394	25773400	1.2881	1246.1	264.524	245.7373	710.3217	683.7056	314672.5	461.7414	-0.74477	608.8569	11699900
014	2017-12-19t1411	1513714590.66	egg	-2.001	-54.4748	-272.2542	184.7719	26.9374	3387.09	10744.8782	57472.6007	0	0.11247	0	-0.53822	0	-0.5636					0	-0.3928	0	-0.30871	0	0.95375	0	0	0				0	-0.55934	0	0
014	2017-12-19t1811	1513728997.52	larva	2.001	-50.4729	-268.2523	156.4351	28.5306	2991.3183	9531.7424	53243.2624	0	-0.21627	0	-0.70985	0	-0.72595					0	-0.59616	0	-0.50988	0	0.5086	0	0	0				0	-0.67086	0	0
014	2017-12-19t2228	1513744408.37	larva	6.2817	-46.1921	-263.9715	192.727	24.7659	3385.2166	10721.6873	53988.1905	0	-0.51995	0	-0.89441	0	-0.90171					0	-0.80408	0	-0.70841	0	0.056052	0	0	0				0	-0.7976	0	0
014	2017-12-20t0211	1513757782.28	larva	9.9967	-42.4771	-260.2566	102.2486	30.2741	2162.7724	7072.577	42351.5448	634.563	0.035566	540.435	0.59954	539.9534	0.63212	624.4977	-0.76343	625.1292	7493.9722	593.131	0.30756	612.3024	0.080614	638253	-0.17689	212.499	141.067	140.8121	193.8474	191.8634	2326.1687	170.1765	0.71649	184.1599	166601
014	2017-12-20t0611	1513772182.27	larva	13.9967	-38.4771	-256.2566	100.7059	29.3252	2102.4923	6857.7571	40175.4729	658.996	-0.19934	549.501	0.47805	547.367	0.51851	641.3535	-0.83485	636.8236	7696.2422	605.4453	0.1438	630.5171	-0.074424	633574	-0.56914	208.994	146.902	146.246	197.3062	196.3213	2367.6748	175.6461	0.70229	187.7389	169378
014	2017-12-20t1012	1513786617	larva	18.0064	-34.4674	-252.2469	104.2242	27.7864	1990.4263	6444.3581	35128.1416	681.228	-0.41514	565.326	0.37935	564.5726	0.43738	657.7827	-0.90599	658.1336	7235.6094	620.4054	-0.0064143	643.3992	-0.22652	617901	-0.94955	219.091	153.522	153.1922	207.8686	206.6057	2286.5542	186.1244	0.74149	197.8083	167800
014	2017-12-20t1432	1513802165.23	larva	22.3253	-30.1485	-247.928	316.8784	28.6456	7156.5579	22596.2409	138254.5762	1377.15	0.1188	729.155	0.74881	724.7641	0.82351	1149.6458	-0.45641	1162.3802	44836.1836	831.2895	0.25551	944.8071	0.045104	2831310	-0.87269	338.24	151.806	151.2441	206.7873	200.668	8064.7031	182.5623	0.62855	195.1845	589464
014	2017-12-20t1827	1513816296.14	larva	26.2506	-26.2232	-244.0027	334.971	30.1639	7555.9121	23831.436	148521.0051	865.728	-0.65639	683.265	0.46304	682.431	0.55647	793.2802	-0.93553	788.4117	32524.4863	752.3766	-0.077986	779.1262	-0.35069	2799340	-1.2283	253.916	156.848	156.2563	210.518	207.0635	8631.2373	186.8823	0.60444	201.9907	642608
014	2017-12-20t2227	1513830714.01	larva	30.2555	-22.2183	-239.9978	551.8515	49.3139	21517.1343	68026.9326	696996.1272	2199.33	0.5558	888.043	1.0096	861.5515	1.0514	1847.5559	0.19286	1826.5186	210621.375	1326.9572	0.98748	1652.555	0.77298	10100600	-0.072664	314.98	156.762	156.491	216.7634	211.8044	24711.0332	188.561	0.54639	205.1276	1783010
014	2017-12-21t0227	1513845104.95	larva	34.253	-18.2208	-236.0003	559.6921	42.532	19528.0725	61617.8791	572612.2911	1754.51	-0.12041	816.364	0.63477	802.6113	0.72273	1530.7257	-0.24085	1524.001	159195.4688	974.0402	0.074441	1414.2276	0.28068	8457530	-0.75605	415.854	162.832	162.1342	219.7751	214.1747	22856.6055	194.975	0.54413	208.0564	1686940
014	2017-12-21t0705	1513861772.14	larva	38.8828	-13.591	-231.3705	708.7607	55.8257	29215.7046	92130.5742	1022468.7538	3215.33	1.1361	1128.87	1.5806	1078.3914	1.597	2773.4963	1.1842	2761.3232	429891.9375	1753.435	1.577	2515.0985	1.7086	17406100	0.64596	392.793	156.417	155.8724	218.5504	212.9435	33875.3125	190.3558	0.37724	206.1755	2411800
014	2017-12-21t1027	1513873906.93	larva	42.2536	-10.2202	-227.9997	755.2546	57.5162	34951.2623	110196.4914	1372652.7093	2968.52	0.70961	1185.2	1.6859	1114.5109	1.6459	2559.4863	0.89113	2522.7096	470945.5	1910.433	1.7923	2390.3029	1.407	21799400	1.2236	355.823	168.635	167.968	229.0521	224.2207	42145.5859	202.2762	0.46342	218.6218	3101710
014	2017-12-21t1424	1513888102.84	larva	46.1969	-6.2769	-224.0564	854.0687	62.6411	43591.2905	137436.2211	1865910.086	4123.93	1.6404	1065.39	1.1239	977.4664	1.0021	3320.8225	1.8149	3278.4006	760468.375	1699.8893	1.1831	2943.2024	2.0542	24347400	1.375	428.673	165.9	165.4115	228.3404	225.1657	52289.9609	201.7316	0.35071	218.1237	3791300
014	2017-12-21t1856	1513904444.96	larva	50.7364	-1.7375	-219.5169	1155.2525	66.189	62214.6743	195987.3723	2834072.5874	3613.83	0.89624	809.768	-0.013376	729.2524	-0.16079	2404.5549	0.59967	2331.9508	783884.875	1454.6581	0.46545	2038.0067	0.58733	26370900	1.3555	355.374	120.956	119.4446	194.406	188.0512	63376.3594	161.2294	-0.53127	179.8437	3939050
014	2017-12-21t2225	1513916954.66	adult	54.2113	1.7375	-216.042	1036.5923	65.6075	57096.7982	179982.3261	2621195.5584	3049.38	0.22379	881.364	0.17129	800.3697	0.036185	2254.6489	0.35896	2194.8201	674140	1529.6573	0.54736	1944.5086	0.38188	26331600	1.0615	328.317	138.326	136.61	206.221	201.8616	61660.0781	179.0895	-0.35334	196.0094	4132630
014	2017-12-22t0225	1513931371.25	adult	58.2159	5.7421	-212.0374	1093.4614	71.4327	66280.1424	208986.0573	3331905.9927	4443.6	1.464	960.21	0.44112	866.9575	0.26763	2512.5156	0.67068	2307.8037	871842.9375	1602.8657	0.673	2036.0671	0.48323	33242500	2.0936	407.614	168.412	167.4305	236.6182	232.7488	82106.5156	207.4967	0.11619	225.8382	5830420
014	2017-12-22t0640	1513946703.31	adult	62.4748	10.001	-207.7785	1040.7409	71.8402	63029.1737	198668.7034	3207470.644	4361.92	1.3176	875.443	0.044424	816.1586	-0.0065328	2348.1477	0.42855	2049.7861	772540.625	1380.9257	0.13404	1817.0417	0.14323	28798600	0.95698	437.996	155.859	156.2307	231.8221	228.5406	76269.4531	202.2062	-0.13936	221.0355	5127130
014	2017-12-22t1025	1513960167.74	adult	66.2149	13.7411	-204.0384	1118.6326	81.0775	70341.879	221715.4045	3765071.6044	3643.36	0.56347	907.16	0.18733	841.0312	0.1083	2117.9019	0.10446	1958.8771	779387.875	1423.8051	0.24556	1791.0353	0.11585	33301800	1.6103	330.973	166.815	166.0607	234.9569	231.7242	86464.125	206.7884	-0.1382	224.6552	6123760
014	2017-12-22t1425	1513974562.28	adult	70.2134	17.7396	-200.0399	1103.955	76.1153	68828.8675	216884.6617	3614337.5596	4454.05	1.3982	880.146	0.078401	818.3678	0.0018614	2229.8662	0.32445	1949.9263	802751.8125	1377.4044	0.16241	1779.7965	0.14169	31621000	1.0822	394.59	175.393	174.3574	245.629	242.0732	88426.4219	216.2192	0.015938	234.5749	6301340
014	2017-12-22t2025	1513996192.41	adult	76.2218	23.7479	-194.0315	1183.9937	79.4059	78953.7145	248982.5682	4340665.4758	3690.74	0.62693	746.931	-0.64342	696.6124	-0.74316	1868.7531	-0.19648	1590.1274	769926.25	1198.3318	-0.2764	1493.3379	-0.3033	30741400	0.65916	536.31	151.594	150.7995	233.8538	228.4974	96347.7656	198.5769	-0.67751	220.0761	6239140
014	2017-12-22t2338	1514007740.75	adult	79.4296	26.9558	-190.8237	1204.766	75.033	75119.9413	236631.0955	3937321.066	3748.63	0.74561	882.296	0.26685	835.7343	0.26556	2048.2671	0.29722	1812.1716	804969	1299.9819	0.13227	1653.3607	0.12333	34600100	1.3508	474.029	183.13	182.4098	258.546	254.5482	101608.5625	227.1178	0.061871	246.8334	7181610
014	2017-12-23t0328	1514021585.35	adult	83.2753	30.8015	-186.9779	1215.7626	76.6744	77496.1273	244079.398	4162737.0325	2887.91	-0.257	835.51	0.032992	809.2013	0.15331	1689.4666	-0.46285	1530.7509	684233.9375	1150.9523	-0.32095	1407.4024	-0.37245	33761300	1.1245	362.964	186.637	184.7846	269.089	264.5945	108981.0469	232.0989	0.06936	255.2143	7541630
014	2017-12-23t0752	1514037417.01	adult	87.673	35.1992	-182.5803	1281.563	83.4978	85380.3966	269234.2509	4811463.4847	3148.53	0.13315	738.056	-0.71237	724.6229	-0.5325	1655.8964	-0.4688	1446.4229	736873.875	1080.4887	-0.563	1311.3139	-0.58911	32842700	0.86587	391.363	150.495	148.6445	241.1391	236.1974	107306.9219	204.9535	-0.70938	227.0664	6696860
014	2017-12-23t1105	1514048981.18	adult	90.8853	38.4115	-179.368	1199.4271	80.7023	78829.9465	248380.1951	4409654.0514	3135.95	0.16977	757.981	-0.49922	718.0435	-0.57837	1713.778	-0.14763	1524.354	704362.75	1167.5876	-0.009004	1439.0278	-0.023567	31146200	0.48012	431.08	164.481	159.8783	312.1685	302.2913	128301.2656	226.699	-0.27086	284.6378	6758670
014	2017-12-23t1625	1514068208.55	adult	96.2262	43.7524	-174.0271	1243.1407	77.9125	77186.9792	243003.5017	4125963.8128	3092.62	0.19946	831.104	0.43242	794.2651	0.39032	1796.3442	0.50698	1605.8574	723926.75	1207.2225	0.55626	1479.0906	0.50772	33486800	0.97415	519.373	186.681	184.5178	279.6953	274.3152	112717.2109	238.7799	-0.14371	264.3332	7521770
014	2017-12-23t1938	1514079782.42	adult	99.4412	46.9674	-170.8121	1072.3968	78.3719	72135.7215	227509.1143	4043496.9177	2812.22	-0.18418	821.814	0.42388	792.778	0.45132	1555.7982	-0.52718	1375.437	584980.125	1095.815	-0.13964	1278.6397	-0.45244	30869000	0.39892	1212.17	196.571	193.6429	328.8165	314.1627	123635.0156	253.2866	0.074476	296.0957	7383620
014	2017-12-23t2251	1514091347.08	adult	102.6536	50.1798	-167.5997	1204.368	78.9012	75771.7929	238640.107	4111727.9974	3430.77	0.86536	772.308	-0.095089	746.8228	-0.049015	1741.6152	0.57353	1501.6761	689679.625	1116.6182	0.1743	1351.1141	0.15322	30513100	0.32906	395.475	175.065	170.7183	317.4523	313.8354	125711.0938	251.3878	-0.054778	296.8302	6916650
014	2017-12-24t0420	1514111077.95	adult	108.1344	55.6606	-162.1189	731.967	84.1478	46044.5483	145846.2926	2479933.0735	2691.27	-0.25042	789.409	0.25959	756.4912	0.18968	1711.925	0.68665	1606.8281	412573.9375	1093.6088	0.20884	1317.0659	0.20834	18958400	-2.3008	457.944	196.994	191.76	321.445	317.6528	77468.25	266.5503	0.10214	306.5376	4731020
014	2017-12-24t0737	1514122919.19	adult	111.4236	58.9498	-158.8297	1212.3924	81.6859	78868.0688	248434.8522	4370098.9062	2291.97	-0.88856	768.099	0.069703	742.1821	0.078229	1506.1884	-0.34304	1363.853	620549.625	1046.1071	-0.099285	1251.8406	-0.10786	31594200	0.6503	562.079	189.849	184.0919	361.2613	350.6376	148839.6562	265.5009	-0.0093802	327.2495	7809070
014	2017-12-24t1056	1514134833.05	adult	114.733	62.2592	-155.5202	1183.6422	83.1753	79748.2879	251285.1256	4600697.121	2477.57	-0.52038	691.107	-0.85902	665.2426	-0.86125	1389.4406	-0.90194	1215.4314	578007.25	1013.1701	-0.29055	1152.7525	-0.71149	28725200	0.01989	523.1	180.37	173.8376	358.005	350.0427	148930.0781	262.7722	-0.15417	323.0458	7496900
014	2017-12-24t1612	1514153832.61	adult	120.0107	67.5369	-150.2426	1249.9479	79.1011	79848.7365	251434.4392	4362133.3386	2230.59	-0.89309	622.891	-1.6489	600.4568	-1.6181	1290.1333	-1.334	1116.6622	537985.5625	858.9114	-1.6099	1011.875	-1.6264	25931000	-0.57476	623.138	163.385	151.3994	369.588	355.0311	154118.2031	261.6929	-0.31878	326.2984	6801700
014	2017-12-24t1935	1514165997.09	adult	123.3897	70.9159	-146.8636	1187.2925	76.9617	75523.8069	237945.079	4034154.711	2102.58	-1.0889	681.154	-0.78676	663.0232	-0.70146	1188.7825	-1.8673	1088.7076	468380.2812	902.9591	-1.0827	1029.73	-1.3908	26833400	-0.31276	462.768	192.975	187.3674	363.0761	355.1231	143052	280.5956	-0.039911	336.4536	7602050
014	2017-12-24t2332	1514180204.09	adult	127.3361	74.8623	-142.9172	1173.7117	76.8824	75629.5682	238261.7858	4136399.221	2328.75	-0.60782	727.11	-0.065781	697.4989	-0.14071	1355.0042	-0.70153	1188.8718	535226.625	959.652	-0.4037	1111.3772	-0.61439	28662000	0.18494	506.148	209.231	201.8331	390.1521	380.9808	154110.0625	290.1541	0.036955	357.3368	8247690
014	2017-12-25t0404	1514196543.99	adult	131.875	79.4012	-138.3783	1192.4991	77.944	73515.0101	231530.8166	3927499.5879	2870.1	0.52726	741.156	0.24874	718.326	0.26219	1453.7739	0.081204	1314.6024	558249.1875	979.5349	-0.05732	1141.6492	-0.20988	28431500	0.20239	502.512	212.096	203.9947	388.1443	382.7767	149047.4062	302.5609	0.15027	363.288	8136200
014	2017-12-25t0723	1514208455.11	adult	135.1836	82.7098	-135.0697	1272.0464	79.4443	78615.938	247634.9389	4285114.4308	2249.43	-0.6431	704.771	-0.17151	675.9226	-0.24791	1352.3534	-0.47043	1223.9552	555817.25	960.9855	-0.14833	1108.4982	-0.38833	28916700	0.37035	552.508	207.416	199.4799	420.8346	413.3318	172963	309.0146	0.18309	384.6173	8510260
014	2017-12-25t1237	1514227329.61	adult	140.4265	87.9527	-129.8268	1239.7599	77.7674	78506.0398	247219.0103	4268595.389	2645.31	0.24517	760.161	0.73288	743.1818	0.82389	1454.2704	0.38109	1254.579	596250.875	962.7351	0.017898	1123.3366	-0.11157	31138500	0.98937	589.871	230.58	219.3221	479.0864	471.7324	196425.4062	333.8148	0.52708	430.2109	9445270
014	2017-12-25t1604	1514239731.72	adult	143.8716	91.3978	-126.3817	1212.5373	78.3345	76316.9482	240319.3343	4160745.7221	2423.96	-0.14578	702.707	0.0039531	684.8317	0.073509	1346.1897	-0.24786	1154.1011	537129.6875	919.3535	-0.34499	1049.9209	-0.65975	27970600	0.25644	570.668	209.8	200.2094	437.1393	428.5103	174418.5938	316.7899	0.090976	389.6164	8350880
014	2017-12-25t1928	1514251972.78	adult	147.2719	94.798	-122.9814	1203.6174	79.8789	78441.6586	247200.3099	4368807.6464	2471.52	0.012549	694.988	-0.032068	677.2571	0.035626	1395.832	0.19748	1210.5255	572291.125	936.3543	-0.079943	1089.1157	-0.23275	28427800	0.40928	698.549	204.94	198.3014	404.3748	395.854	165793.6562	296.5469	-0.43007	367.2326	8382860
014	2017-12-26t0040	1514270664.46	adult	152.464	99.9902	-117.7893	1247.5005	81.2994	79808.6287	251315.2905	4406190.6655	2888.2	0.98475	700.886	0.155	686.6334	0.26972	1433.698	0.61791	1213.8473	597852.0625	927.9983	-0.052366	1089.1256	-0.12033	29179300	0.6451	553.279	213.248	202.51	437.6466	428.4898	182498.625	319.6759	-0.11345	399.4098	8877940
014	2017-12-26t0403	1514282875.54	adult	155.856	103.3821	-114.3973	1196.0181	80.5593	78087.8241	246027.9336	4366110.5619	2611.73	0.46527	738.481	0.77298	720.0042	0.82866	1499.015	1.1842	1275.4053	611598.125	972.0247	0.51186	1139.4059	0.41028	30061300	0.89042	668.641	222.187	212.0295	436.2477	428.5041	177989.0625	327.3368	-0.058043	401.4017	9044570
014	2017-12-26t0722	1514294805.86	adult	159.1699	106.6961	-111.0834	1228.4158	80.5278	80254.1815	252757.1792	4482436.1352	2359.15	-0.012079	686.928	0.066839	668.5711	0.11029	1391.3627	0.51022	1208.7601	582980.9375	902.4343	-0.20274	1063.7026	-0.22674	28735600	0.59351	672.102	214.927	206.8574	447.6787	436.2813	187577.3906	325.6009	-0.21618	406.1488	8990840
014	2017-12-26t1238	1514313740.66	adult	164.4296	111.9558	-105.8237	1211.9985	78.4537	78545.0419	247417.364	4315217.327	2587	0.57793	656.497	-0.30877	636.7771	-0.29984	1338.0049	0.26186	1125.4185	548582	868.508	-0.50034	1016.3576	-0.58258	26875000	0.18555	618.974	204.355	194.1778	446.3151	437.2435	182989.1875	308.7642	-0.81356	400.1905	8365670
014	2017-12-26t1557	1514325684.88	adult	167.7474	115.2736	-102.5059	1231.4277	79.6455	78899.3472	248459.2386	4322793.853	2515.1	0.48883	697.574	0.35966	677.588	0.36841	1372.8759	0.60564	1154.9214	565624.875	902.3731	-0.054198	1057.287	-0.14853	28702400	0.65041	632.511	227.191	215.7281	485.1938	475.5195	199899.8594	336.1536	-0.28821	439.3933	9348000
014	2017-12-26t1958	1514340170.29	adult	171.7712	119.2974	-98.4821	1314.3695	79.2586	82816.8714	260760.2257	4544571.981	2365.54	0.24197	632.559	-0.58425	615.3711	-0.55158	1268.7491	-0.065939	1118.7495	549368.375	855.1882	-0.5565	994.6339	-0.6904	27329100	0.35386	617.471	212.887	199.9664	464.6197	455.2364	201180.3438	334.8496	-0.45929	419.9051	9197570
014	2017-12-27t0035	1514356797.1	adult	176.3897	123.9159	-93.8636	1284.6851	81.6024	82829.5554	260863.7974	4561437.6222	2439	0.49723	690.173	0.36463	669.1093	0.34223	1315.7086	0.40036	1182.8201	569701.8125	897.5099	0.022611	1065.1937	0.051607	29818300	0.97918	684.55	234.708	221.1805	506.5172	493.7053	219321.9688	354.5784	-0.18237	455.2285	10140300
014	2017-12-27t0354	1514368744.51	adult	179.7084	127.2346	-90.5448	1273.643	82.4069	83442.7914	262788.5757	4696460.3136	2491.06	0.68386	684.567	0.31829	666.2663	0.3336	1362.811	0.8427	1165.1995	594185.625	894.8784	0.037533	1070.3632	0.14624	29788200	0.99711	694.126	234.297	221.2714	523.2487	517.5934	228136.4062	351.3552	-0.3621	466.4889	10195200
014	2017-12-27t0906	1514387456.03	adult	184.9061	132.4323	-85.3472	1260.92	79.9337	82619.9759	260249.8268	4597311.8284	2025.75	-0.24734	641.351	-0.30757	634.1927	-0.12859	1208.035	-0.21564	1106.2117	520663.125	858.1639	-0.36133	1001.3443	-0.46811	27621100	0.53475	722.417	226.416	215.1133	492.1239	473.8799	212105.4062	347.2923	-0.6026	433.7064	9751070
014	2017-12-27t1230	1514399673.28	adult	188.2998	135.826	-81.9535	1274.1419	80.5549	83232.4913	262083.1334	4679033.606	2110.82	0.018061	623.789	-0.55502	613.593	-0.43083	1168.786	-0.44386	1092.7736	507253.125	856.4385	-0.34726	1002.442	-0.42051	27065600	0.43687	732.514	217.555	205.0399	522.8409	510.297	226912.9688	351.587	-0.61579	468.7079	9439480
014	2017-12-27t1537	1514410886.47	adult	191.4145	138.9407	-78.8387	1340.1047	80.7029	85848.1443	270388.513	4713888.6868	2156.28	0.19248	656.565	-0.0023749	632.2752	-0.10392	1214.7955	-0.015619	1096.0545	544228.375	865.7403	-0.19601	1011.1496	-0.30177	29394400	1.0087	695.18	235.113	223.0902	520.2225	507.0115	233059.6562	353.0335	-0.67322	461.6644	10526000
014	2017-12-27t2027	1514428298.91	adult	196.2513	143.7775	-74.002	1244.6244	81.5439	83616.8601	263378.9921	4780941.3735	2442.99	0.97591	649.25	-0.079702	626.5691	-0.16136	1294.1956	0.7234	1166.1966	564269.25	881.8402	0.061111	1071.0983	0.35228	28278100	0.80075	760.817	235.862	219.6876	589.8561	573.3346	257177.25	377.6718	-0.37495	521.9263	10273000
014	2017-12-27t2323	1514438890.05	adult	199.1933	146.7195	-71.06	1351.3992	82.3728	87332.7235	275086.6154	4823289.6937	2214.36	0.51487	661.165	0.14111	639.9543	0.081946	1222.9908	0.22357	1114.9427	557683.8125	875.2538	0.0035173	1025.1673	-0.083062	30111400	1.2497	725.189	249.884	232.5333	548.2407	537.718	249997.75	392.5587	-0.21059	504.3843	11380500
014	2017-12-28t0220	1514449511.99	adult	202.1439	149.67	-68.1094	1267.0926	79.0567	82991.8967	261457.7287	4631014.214	2214.7	0.58974	613.178	-0.62372	594.928	-0.64249	1270.8069	0.67784	1128.9666	550259.375	853.9364	-0.26205	1041.4866	0.11269	26523600	0.46358	807.723	228.726	209.4259	599.8107	585.764	259718.0469	384.6945	-0.42275	538.2944	9893760
014	2017-12-28t0744	1514468899.63	adult	207.5293	155.0555	-62.724	1231.2984	83.5138	83740.3375	263856.6349	4823366.5599	2098.89	0.44476	647.776	-0.014764	633.4348	0.032848	1276.9402	0.85135	1179.4482	558022.875	904.2349	0.47402	1088.5304	0.6561	28257300	0.92013	800.909	241.638	224.2731	618.5997	606.0323	270328.0625	409.5412	-0.18668	563.2445	10540700
014	2017-12-28t1040	1514479497.12	adult	210.4731	157.9993	-59.7802	1252.6371	82.9975	84020.2591	264793.7833	4821915.9857	1994.27	0.25533	617.137	-0.50467	595.1021	-0.59044	1208.9147	0.34938	1102.4244	529504.625	846.9801	-0.30327	1009.7939	-0.14344	27019500	0.6788	922.262	241.733	225.7201	611.2209	592.1815	267714.7812	386.0081	-0.61348	530.6431	10583600
014	2017-12-28t1454	1514494715.8	adult	214.7005	162.2267	-55.5528	1285.2538	83.9726	85547.5174	269430.2364	4862402.5528	2194.24	0.85975	597.755	-0.80071	582.903	-0.77045	1204.8273	0.39773	1090.8202	537352.9375	830.4671	-0.50949	1008.3656	-0.12359	26630000	0.64567	710.246	237.061	218.2977	577.2568	568.7684	257456.5312	395.6657	-0.57375	523.7181	10561100
014	2017-12-28t1927	1514511132.69	adult	219.2607	166.7869	-50.9926	1303.5524	80.0583	86666.0201	273190.7157	4865065.7688	2192.39	0.96647	656.387	0.20529	628.8214	0.028966	1290.266	1.2209	1190.3375	583200.25	880.209	0.21394	1081.1587	0.6843	29651600	1.39	943.81	269.461	247.739	680.9941	662.7432	307809.3125	428.5385	-0.23017	590.8756	12172600
014	2017-12-28t2229	1514522005.27	adult	222.2809	169.8071	-47.9724	1234.9911	82.1055	82681.1279	260530.5704	4747713.1741	2092.03	0.77992	636.383	-0.11022	621.0584	-0.083892	1228.9913	0.74686	1154.4446	529695.25	885.5574	0.3057	1068.5028	0.57371	27402600	0.92642	826.461	261.398	235.7094	658.6023	644.8573	283857.5938	463.0037	0.15247	596.5512	11255800
014	2017-12-29t0413	1514542685.56	adult	228.0254	175.5516	-42.2279	1214.6909	79.4273	79202.8773	249530.7559	4434730.7148	2119.93	0.99015	654.104	0.2197	635.2628	0.18909	1225.8619	0.82731	1161.3335	506281	900.895	0.54904	1078.4882	0.72403	26990300	0.91665	916.888	274.955	249.8417	685.8201	664.0791	283243.6875	462.7744	0.0069262	614.6387	11345500
014	2017-12-29t0712	1514553380.01	adult	230.9961	178.5223	-39.2572	1189.8312	82.3723	77990.7124	245687.3431	4428528.5971	2035.59	0.83179	650.599	0.17863	627.2084	0.070002	1197.8378	0.62652	1150.4674	487519.9688	908.2313	0.66624	1077.8081	0.74007	26442300	0.83457	888.609	276.563	250.2399	690.369	674.4373	280980.1875	481.2565	0.17135	629.1254	11240400
014	2017-12-29t1015	1514564397.35	adult	234.0565	181.5826	-36.1968	1229.1874	79.0882	79038.7335	249038.3407	4342646.0185	1791.85	0.22097	627.657	-0.18619	601.4023	-0.34876	1201.5264	0.7135	1153.3738	496230.375	881.768	0.30671	1069.3863	0.67308	25869500	0.74657	956.186	272.992	245.729	701.6351	682.1151	289775.3125	474.6239	0.023812	619.9277	11251600
014	2017-12-29t1619	1514586247.11	adult	240.1258	187.652	-30.1275	1224.172	79.475	78196.4538	246286.298	4271872.1675	1751.24	0.22291	633.972	-0.043676	610.5159	-0.15894	1156.835	0.40375	1118.1293	471988.6875	876.55	0.26253	1034.8215	0.34697	25849600	0.82552	909.116	285.544	258.5336	693.0378	677.3292	282759.4375	490.474	0.09599	629.1415	11642800
014	2017-12-29t1947	1514598727.82	adult	243.5927	191.1189	-26.6606	1121.6596	79.2514	73136.0655	230620.1326	4035467.6468	1914.41	0.77031	624.71	-0.17449	600.3798	-0.30794	1148.8104	0.38285	1086.8749	438845.5625	868.0268	0.1617	1013.3858	0.14134	23810800	0.39358	805.259	285.373	259.1553	665.2249	655.3468	254115.9062	485.0303	-0.029998	609.6265	10877000
014	2017-12-29t2315	1514611175.21	adult	247.0503	194.5765	-23.203	1072.4942	79.5748	72117.3525	227477.5494	4065136.2886	1658.04	0.075425	627.097	-0.11191	597.1882	-0.33937	1192.285	0.85293	1162.0801	448299.1875	890.7768	0.49446	1076.8126	0.86645	23563200	0.37883	999.008	292.856	263.7243	767.3855	742.9914	288536.9375	521.4825	0.33874	671.8637	11004000
014	2017-12-30t0436	1514630445.67	adult	252.4032	199.9294	-17.8501	1175.9904	82.6164	74792.4437	235558.7453	4145253.7982	1765.45	0.50699	630.784	-0.011965	606.6442	-0.1421	1118.3334	0.22853	1082.8246	436150.0312	882.8832	0.41466	1023.9719	0.3336	24598700	0.69103	928.547	301.871	274.3007	711.4301	699.8153	277457.75	523.0938	0.27072	648.3877	11772100
014	2017-12-30t0804	1514642917.8	adult	255.8677	203.3939	-14.3856	1113.7244	83.01	72086.3924	227153.7631	4031929.5499	1776.69	0.61298	633.706	0.062681	605.7747	-0.13022	1150.7574	0.60378	1100.7837	433835.5625	889.8198	0.52886	1027.1359	0.40079	23831100	0.54964	936.469	308.698	281.9272	729.5114	712.5212	275025.8125	538.0921	0.39272	664.5574	11608900
014	2017-12-30t1211	1514657722.04	adult	259.98	207.5062	-10.2733	1002.704	80.8334	66443.6566	209697.7168	3731283.1072	1661.48	0.32044	641.892	0.228	619.1432	0.12473	1132.0239	0.48554	1086.5371	392812.3125	902.694	0.72526	1029.0297	0.46065	22219100	0.20927	883.232	320.42	294.8516	727.0601	717.4221	252289.8438	563.7144	0.62681	677.1608	11091300
014	2017-12-30t1618	1514672550.74	adult	264.0991	211.6253	-6.1542	1007.3658	80.9643	66543.9221	209959.0849	3739209.3139	2223.53	2.3052	650.925	0.40575	626.7323	0.28239	1201.5386	1.2682	1121.3955	416933.875	924.296	1.0348	1066.0915	0.91436	22578000	0.34546	973.183	327.546	300.0612	764.3428	753.4159	265226.9375	581.3543	0.76695	710.6299	11361300
014	2017-12-30t1946	1514685040.26	adult	267.5684	215.0946	-2.6849	1013.2898	80.2824	66603.2946	210070.3171	3738502.6337	2558.25	3.5867	653.852	0.47879	632.3593	0.40171	1182.7689	1.1431	1107.1876	411603.5938	922.9057	1.0323	1064.4386	0.93023	22690600	0.41525	994.721	331.711	307.2858	762.1608	749.5353	265231.9688	585.2459	0.75916	708.5741	11511400
014	2017-12-31t0108	1514704371.63	dead	272.9382	220.4644	2.6849	1012.6667	80.9556	66433.5548	209531.3848	3722111.6904	2084.15	2.118	668.061	0.74516	648.5863	0.70857	1202.5394	1.4615	1153.5061	417281.1875	947.8188	1.3823	1091.2392	1.2856	23133600	0.59202	1050.5	344.704	321.3012	813.8073	791.6545	282391.125	607.9171	0.93485	743.6479	11936400
016	2017-12-19t1411	1513714618.91	egg	-2.0011	-58.2107	-272.2507	161.6868	25.7908	2798.0625	8896.9253	45108.4321	0	0.11248	0	-0.53821	0	-0.56359					0	-0.3928	0	-0.3087	0	0.95376	0	0	0				0	-0.55934	0	0
016	2017-12-19t1811	1513729026.95	larva	2.0011	-54.2085	-268.2484	178.9102	29.0944	3645.1164	11582.9879	67827.1334	0	-0.21628	0	-0.70985	0	-0.72596					0	-0.59617	0	-0.50989	0	0.50858	0	0	0				0	-0.67087	0	0
016	2017-12-19t2228	1513744436.79	larva	6.2816	-49.928	-263.9679	153.7924	26.3297	2728.5597	8700.9599	45190.9884	0	-0.51995	0	-0.89441	0	-0.9017					0	-0.80408	0	-0.70841	0	0.056064	0	0	0				0	-0.79759	0	0
016	2017-12-20t0211	1513757810.47	larva	9.9965	-46.2131	-260.253	158.878	24.9783	2673.2563	8502.6013	41865.3332	0	-0.75473	0	-1.0557	0	-1.0563					0	-0.97758	0	-0.86941	0	-0.31939	0	0	0				0	-0.91465	0	0
016	2017-12-20t0611	1513772210.33	larva	13.9965	-42.2131	-256.2531	150.7426	35.4692	3188.1533	10366.9978	65050.2378	0	-0.98514	0	-1.2308	0	-1.2253					0	-1.1582	0	-1.0332	0	-0.70781	0	0	0				0	-1.0492	0	0
016	2017-12-20t1012	1513786645.34	larva	18.0062	-38.2034	-252.2433	164.9388	25.8988	2911.0799	9254.6645	47567.2849	0	-1.1979	0	-1.4085	0	-1.398					0	-1.334	0	-1.1893	0	-1.0824	0	0	0				0	-1.1944	0	0
016	2017-12-20t1432	1513802179.16	larva	22.3212	-33.8884	-247.9284	164.6327	26.0189	2861.2178	9107.8756	46520.937	0	-1.4109	0	-1.6031	0	-1.5887					0	-1.5186	0	-1.35	0	-1.4703	0	0	0				0	-1.3648	0	0
016	2017-12-20t1827	1513816310.27	larva	26.2465	-29.9631	-244.0031	173.2301	25.6838	3011.8154	9575.1232	48740.7813	0	-1.5931	0	-1.7845	0	-1.7679					0	-1.6837	0	-1.4912	0	-1.8107	0	0	0				0	-1.5356	0	0
016	2017-12-20t2227	1513830728.58	larva	30.2516	-25.9581	-239.998	374.9913	35.8654	10420.004	32883.1093	253123.0852	1502.63	-0.18073	685.393	0.32856	674.0638	0.39663	1326.7745	-0.40722	1313.1515	74299.375	795.103	-0.14997	1208.5501	0.12702	3831350	-1.3595	350.538	140.145	139.4586	204.771	195.6724	11467.1738	172.9844	0.35843	188.346	783408
016	2017-12-21t0227	1513845119.63	larva	34.2491	-21.9605	-236.0005	441.9765	46.9071	16397.681	51858.1429	518552.0805	1986.98	0.12068	959.706	1.128	910.2035	1.1089	1797.6589	0.073773	1772.4028	156396.3281	1424.0205	1.0409	1708.2625	0.70706	8342720	-0.77898	362.77	165.058	164.7175	223.6162	219.3601	19454.6133	197.4329	0.57565	212.0269	1434850
016	2017-12-21t0705	1513861786.76	larva	38.8788	-17.3308	-231.3707	654.7266	55.6045	30586.7185	96657.8001	1186704.7345	0	-2.1251	0	-2.4149	0	-2.4017					0	-2.2105	0	-1.926	0	-2.8329	0	0	0				0	-2.2493	0	0
016	2017-12-21t1027	1513873921.63	larva	42.2496	-13.96	-227.9999	799.3706	50.4242	32724.7852	103142.7637	1107197.067	4267.46	2.0075	1222.28	1.8201	1140.877	1.7463	3612.9783	2.1938	3586.6338	625045.25	2336.4464	2.7166	3250.2144	2.6466	21121000	1.0897	411.45	122.297	121.7295	184.1447	180.2093	31857.0273	157.694	-0.19207	173.9456	2113290
016	2017-12-21t1424	1513888117.45	larva	46.1929	-10.0167	-224.0566	838.5627	64.1794	38343.5186	120936.3954	1521091.1146	4296.29	1.8096	1033.55	1.0058	899.4657	0.69623	3540.7117	2.0936	3527.4161	715223.75	2227.321	2.3315	2966.0312	2.087	20845700	0.69094	397.402	116.165	114.8573	188.9861	181.0698	38175.1953	154.0607	-0.41458	173.2955	2342940
016	2017-12-21t1856	1513904459.5	larva	50.7324	-5.4772	-219.5172	840.8144	57.4987	37918.2345	119505.1256	1442098.6975	2954.75	0.26417	958.336	0.55752	881.9412	0.46343	2484.2578	0.70368	2461.9272	496851.5625	1694.3903	0.98912	2194.3967	0.81003	19126500	-0.038865	349.502	160.615	159.6219	228.0379	223.8979	45607.5859	198.232	0.14543	217.5324	3205550
016	2017-12-21t2225	1513916969.19	larva	54.2073	-2.0023	-216.0423	1049.2295	60.8202	44675.6206	140773.5458	1697897.3466	2697.45	-0.11321	792.229	-0.18418	685.1151	-0.45522	2342.2139	0.47605	2331.9709	552762.5	1664.769	0.84755	2177.2971	0.71712	18649100	-0.41039	269.183	125.516	123.8916	193.952	191.7853	45772.6797	166.3601	-0.61073	184.0408	2954660
016	2017-12-22t0225	1513931385.97	adult	58.212	2.0023	-212.0376	989.8748	62.29	48145.843	151730.7985	1954971.0478	3597.69	0.64478	933.681	0.32959	871.2205	0.28687	2206.6294	0.24766	1980.1646	558277.25	1422.3014	0.25806	1777.9339	0.10011	23599700	0.2442	539.183	171.342	170.2257	245.8776	239.8284	62207.043	212.8887	0.23827	232.1101	4330840
016	2017-12-22t0640	1513946717.92	adult	62.4708	6.2612	-207.7787	1022.2403	63.9791	53495.9411	168540.9417	2335554.5679	2444.05	-0.57774	752.648	-0.50636	675.8468	-0.68666	2045.6639	-0.011158	2019.0433	574831.5625	1367.459	0.1016	1834.2716	0.16988	21094500	-0.52829	433.11	120.784	118.2666	200.0321	193.1837	56209.0312	165.3688	-1.0809	185.4512	3385200
016	2017-12-22t1025	1513960182.49	adult	66.211	10.0014	-204.0386	1007.3149	70.7887	58343.439	183941.4615	2827315.0716	2115.42	-0.98617	711.04	-0.75245	659.4078	-0.83684	1694.708	-0.54773	1667.9375	516885.9375	1162.3673	-0.41635	1519.9483	-0.32656	21678900	-0.64814	512.829	122.438	118.1495	210.0926	203.6927	64078.2383	173.5987	-1.0709	196.7451	3733020
016	2017-12-22t1425	1513974576.91	adult	70.2094	13.9998	-200.0401	1059.1666	66.6435	58055.6906	183034.0143	2635236.9586	3173.18	0.050342	765.458	-0.51842	725.8212	-0.52363	1930.7734	-0.17908	1779.0349	586955.125	1261.7986	-0.15143	1674.3453	-0.04329	23261500	-0.55999	398.921	150.716	148.8628	237.4344	234.3106	72180.0703	205.9958	-0.28892	226.0837	4580100
016	2017-12-22t2025	1513996207.13	adult	76.2178	20.0082	-194.0317	1185.0233	70.2256	65322.067	205770.0763	3033972.9065	3128	-0.0121	762.615	-0.54763	744.9914	-0.41916	1688.5463	-0.56311	1491.7362	579171.375	1138.8517	-0.46376	1375.6503	-0.54499	26085200	-0.2746	364.676	158.639	157.529	248.9284	244.8376	85382.4531	216.5823	-0.14588	237.4243	5426240
016	2017-12-22t2338	1514007755.6	adult	79.4257	23.2161	-190.8238	1145.8716	71.4439	65962.4364	207725.1787	3225991.8145	2245.01	-1.0477	773.665	-0.46621	759.0418	-0.30191	1536.887	-0.87029	1438.4437	530226	1081.9619	-0.62889	1345.5737	-0.58288	26669800	-0.26118	347.924	149.333	148.5116	228.4413	224.7819	78812.2656	195.6404	-0.81872	216.4473	5147820
016	2017-12-23t0328	1514021600.07	adult	83.2714	27.0618	-186.9781	1102.6674	73.8885	68428.5276	215769.7793	3590226.0288	2682.86	-0.51573	682.972	-1.1171	649.751	-1.1592	1641.4364	-0.59572	1447.6931	587634.25	996.6483	-0.9307	1324.9334	-0.58896	24395100	-0.81291	401.03	128.599	126.6125	207.9346	199.8976	74440.5859	168.3615	-1.5671	189.8971	4593410
016	2017-12-23t0752	1514037431.73	adult	87.6691	31.4595	-182.5805	1154.0095	69.196	66645.373	209999.0662	3211964.544	2850.05	-0.27483	799.182	-0.15871	764.5334	-0.14304	1726.3389	-0.23157	1538.5516	602492.25	1135.9626	-0.28863	1402.2331	-0.28269	27837100	-0.193	477.277	171.111	169.8967	263.1195	258.7249	91828.7031	227.7297	-0.16259	250.142	5960140
016	2017-12-23t1105	1514048996.07	adult	90.8814	34.6718	-179.3681	1048.7489	73.6966	64261.3052	202559.8188	3302414.5146	2318.6	-1.0025	773.94	-0.33786	737.091	-0.37394	1556.8739	-0.77401	1405.4141	523109.625	1113.582	-0.32235	1312.947	-0.53305	25956400	-0.63575	489.545	157.208	155.9374	239.0945	235.0903	80335.7344	207.0138	-0.72116	226.9815	5272460
016	2017-12-23t1625	1514068223.34	adult	96.2223	40.0127	-174.0272	1152.8574	76.4969	69413.2056	218726.8919	3601746.6769	2078.96	-1.3512	701.356	-1.0685	671.3857	-1.075	1422.2737	-1.2733	1290.399	516285.3438	994.0167	-1.0179	1208.8137	-0.94164	25428400	-0.8042	440.293	143.563	141.407	225.751	220.6921	81947.625	188.3555	-1.2293	210.2847	5205010
016	2017-12-23t1938	1514079797.33	adult	99.4373	43.2277	-170.8122	1118.3675	76.5142	69134.2906	217811.1233	3616305.2659	2813.91	-0.18157	815.303	0.3453	783.4546	0.33674	1658.8507	-0.015585	1461.2426	598845.125	1092.7951	-0.16415	1311.4007	-0.25688	29415300	0.073713	369.925	194.358	192.6354	276.3356	273.4281	99757.1562	242.8165	-0.14508	265.2183	7012220
016	2017-12-23t2251	1514091362	adult	102.6497	46.4401	-167.5998	1185.497	75.3905	72214.3063	227488.8396	3763625.3941	2319.52	-0.93312	717.064	-0.77991	701.6732	-0.61514	1452.8392	-0.94186	1334.327	549173.25	983.8558	-0.95956	1261.8028	-0.42383	27035500	-0.45872	337.748	166.144	163.5201	265.6446	261.9998	100413.6562	223.4816	-0.62891	250.6168	6264140
016	2017-12-24t0420	1514111092.67	adult	108.1305	51.9209	-162.1191	1172.1663	75.8636	69015.11	217375.9535	3479001.3134	2157.61	-1.152	718.199	-0.65319	681.9095	-0.77127	1440.832	-0.82232	1362.0646	520140.3438	1068.003	-0.023455	1270.2596	-0.1209	25906100	-0.69813	450.64	183.201	181.3076	315.2505	304.4482	113805.4141	246.0471	-0.31043	283.2715	6608230
016	2017-12-24t0737	1514122933.9	adult	111.4197	55.2101	-158.8298	1096.4075	76.5711	66095.3243	208319.3339	3358308.6186	2533.8	-0.47021	765.451	0.035148	727.8211	-0.1094	1488.2791	-0.44527	1391.5914	514944.5625	1072.6705	0.14707	1282.1633	0.11258	26434900	-0.55154	573.822	202.192	198.9287	342.4586	337.947	118490.6953	259.8123	-0.1229	308.5875	6982690
016	2017-12-24t1056	1514134848.4	adult	114.7293	58.5197	-155.5203	1089.9711	72.8529	63855.0332	201173.1591	3223765.2251	2250.01	-0.92315	715.691	-0.53509	682.9509	-0.6273	1375.4271	-0.9842	1309.4496	459392.6562	992.9914	-0.4817	1200.7368	-0.35187	23880500	-1.119	386.239	186.632	183.314	305.0877	300.095	101899.2812	244.2715	-0.52189	285.0204	6227330
016	2017-12-24t1612	1514153847.53	adult	120.0068	63.7972	-150.2427	1108.7755	75.4552	67078.9397	211272.5273	3453034.2515	3123.65	0.74395	721.485	-0.32804	689.8216	-0.41816	1491.9044	-0.10506	1367.8137	523658.4688	988.3419	-0.35087	1207.049	-0.099931	25272200	-0.73171	484.742	199.591	195.5758	329.3675	322.8055	115607.9766	262.1327	-0.31002	305.5165	6991280
016	2017-12-24t1935	1514166012.06	adult	123.3859	67.1762	-146.8637	1135.1534	73.4515	67447.7654	212598.7855	3363259.3225	2387.03	-0.55618	668.722	-0.95486	642.7778	-0.97583	1328.4982	-0.99975	1211.2311	468959.875	887.3323	-1.237	1075.605	-1.0239	23570400	-1.0958	473.071	186.176	182.027	328.2056	314.7931	115856.5859	249.8292	-0.64304	290.9717	6562160
016	2017-12-24t2332	1514180218.98	adult	127.3322	71.1226	-142.9173	1127.1079	74.2226	67815.7537	213671.6374	3437768.2207	2859.95	0.40894	711.534	-0.27835	683.2695	-0.33554	1491.9045	0.16929	1391.0769	529626.125	946.0443	-0.54001	1175.5083	-0.090132	25199000	-0.65177	469.283	206.385	203.3654	326.3965	319.9581	115870.7422	267.6823	-0.40325	304.1037	7309120
016	2017-12-25t0404	1514196558.76	adult	131.8711	75.6614	-138.3785	1090.2569	74.3477	67522.2855	212803.1281	3490057.1226	2212.29	-0.76607	624.321	-1.3621	600.229	-1.373	1356.0778	-0.55337	1209.0381	477339.375	882.0872	-1.0478	1076.2374	-0.75784	21971100	-1.3734	429.428	176.256	171.66	324.9977	317.9759	114399.1875	246.636	-0.93633	300.5842	6202790
016	2017-12-25t0723	1514208470.2	adult	135.1798	78.9702	-135.0698	1079.5854	75.9719	66289.9327	208929.3281	3435900.0598	2840.91	0.53727	659.711	-0.79768	638.5781	-0.7697	1452.1616	0.18715	1344.7054	503900.0938	863.8289	-1.1456	1086.1961	-0.57773	22833300	-1.1193	440.053	187.809	185.1839	336.9249	330.2337	116912.9531	265.5516	-0.66528	309.9633	6500270
016	2017-12-25t1237	1514227344.98	adult	140.4228	84.2132	-129.8268	1110.3258	75.3958	66836.4265	210570.8215	3468780.4587	2270.87	-0.51744	648.362	-0.84085	620.5285	-0.91543	1306.8508	-0.61089	1216.7181	456090.9375	911.6023	-0.51554	1103.6562	-0.28199	22628500	-1.101	662.889	190.301	185.7073	352.2454	342.8977	122933.6328	263.3678	-0.87177	316.872	6641680
016	2017-12-25t1604	1514239746.71	adult	143.8677	87.6581	-126.3818	1169.1391	77.8582	70004.3732	220465.7666	3655144.0355	1875.92	-1.2751	539.119	-2.3196	527.6192	-2.1791	1071.9991	-2.116	961.4133	392351.6875	683.6468	-2.8319	825.9089	-2.6223	19707000	-1.7746	491.886	161.966	156.2096	307.1494	299.8204	112416.6953	232.2607	-1.6192	280.8727	5920520
016	2017-12-25t1928	1514251987.76	adult	147.268	91.0584	-122.9816	1134.5691	78.3484	68393.7015	215410.2033	3573554.558	1890.43	-1.1972	533.517	-2.3476	522.6146	-2.2045	1044.8304	-2.2274	912.498	374049.3125	684.3483	-2.7736	804.0777	-2.7616	19052900	-1.8927	716.914	164.953	158.2345	330.3513	321.2536	118265.7812	238.2182	-1.6418	298.4058	5890790
016	2017-12-26t0040	1514270679.48	adult	152.4602	96.2505	-117.7894	1024.8938	72.746	64715.6463	204153.3208	3378120.5893	2430.41	0.018713	687.171	-0.044903	670.4465	0.031037	1266.5933	-0.5607	1108.3714	428108.5312	840.4723	-1.0101	986.1961	-1.0514	23197500	-0.81751	495.876	235.988	234.1785	387.7563	378.9937	131061.625	305.3646	-0.42499	354.2802	7966480
016	2017-12-26t0403	1514282890.5	adult	155.8521	99.6425	-114.3975	1131.2187	83.5198	73485.0575	231661.5072	4084925.9556	1540.29	-1.8147	508.383	-2.6168	499.0011	-2.4684	964.3278	-2.6343	879.138	369337.5625	647.6571	-3.0989	771.4265	-2.9629	19468000	-1.6908	462.614	175.938	173.1068	316.1746	309.7979	121094.8516	239.6321	-2.0403	286.0359	6737360
016	2017-12-26t0722	1514294820.86	adult	159.1661	102.9565	-111.0835	701.5882	74.245	43757.2047	138830.788	2254661.9577	1083.5	-2.7465	600.811	-1.2148	601.2383	-0.905	883.518	-3.1623	865.7916	202325.625	744.7168	-1.9876	829.8564	-2.3937	13730900	-3.0462	453.304	214.78	215.6091	372.4057	367.2011	85280.9062	301.653	-0.76722	351.7663	4908590
016	2017-12-26t1238	1514313755.78	adult	164.4258	108.2162	-105.8238	1024.0819	74.9695	64301.3984	202735.4503	3396723.9126	1681.17	-1.3857	633.875	-0.65093	637.7277	-0.28532	1073.6943	-1.6802	985.5289	360761.2812	779.6715	-1.5333	859.8728	-2.0578	21266500	-1.1647	637.838	232.163	231.1804	433.9886	428.8256	145820.1875	339.8096	-0.078046	403.3405	7789070
016	2017-12-26t1557	1514325699.99	adult	167.7436	111.534	-102.5059	1063.7611	80.8608	64567.7458	203415.1379	3450428.5183	1466.96	-1.7979	509.901	-2.5018	505.6195	-2.2903	904.7963	-2.8626	827.3711	305821.1562	627.5884	-3.2956	734.1184	-3.218	17189800	-2.108	529.846	196.843	187.3314	392.619	384.5896	132705.2188	296.952	-1.1977	359.0449	6635980
016	2017-12-26t1958	1514340185.34	adult	171.7673	115.5577	-98.4822	1098.5857	72.9129	66306.8221	208915.11	3383892.4546	1493.41	-1.6755	651.318	-0.29557	647.0201	-0.057719	966.8114	-2.325	903.6325	335483.5625	766.4286	-1.6213	850.1261	-2.0746	22569500	-0.7801	589.03	263.949	254.8575	456.7679	447.6427	158498.4688	367.4583	0.27403	422.9072	9146340
016	2017-12-27t0035	1514356812.07	adult	176.3859	120.1762	-93.8637	1012.5227	80.1306	61161.1843	192828.0689	3182168.4081	1723.06	-1.0901	672.659	0.09227	667.5054	0.31691	1048.2493	-1.6204	995.3407	335439.7812	800.1944	-1.1662	888.6427	-1.6541	21488100	-0.99226	621.815	278.996	264.5342	513.7019	506.7266	164384.6094	401.5695	0.82657	474.0003	8912530
016	2017-12-27t0354	1514368759.6	adult	179.7046	123.495	-90.5449	1045.2022	73.9681	61061.3327	192340.1331	3064054.9585	2305.03	0.26874	681.413	0.26886	674.3088	0.46115	1128.3269	-0.94186	982.0303	361064.5938	814.586	-0.95701	910.171	-1.4119	21739100	-0.89956	778.519	289.065	273.6293	581.3208	573.6548	186022.6562	431.8549	1.3029	540.7716	9222040
016	2017-12-27t0906	1514387471.09	adult	184.9023	128.6926	-85.3473	1055.4499	76.0262	64984.5364	204832.1309	3351156.3318	1663.71	-1.0645	634.925	-0.40937	628.969	-0.21233	975.5276	-2.0065	892.7144	331679.4062	757.1573	-1.6413	831.8699	-2.1367	21541700	-0.88846	746.322	284.912	265.7657	581.6557	570.088	197762.9375	428.4373	0.97484	527.203	9666480
016	2017-12-27t1230	1514399688.61	adult	188.296	132.0864	-81.9535	939.5518	80.7766	63766.5583	202036.509	3514682.1329	1978	-0.28424	628.072	-0.48672	625.4677	-0.23932	1005.4851	-1.7128	899.5281	334826.5312	767.6437	-1.4898	846.7331	-1.9662	20871500	-1.0061	780.874	291.276	268.2763	620.7909	613.872	206723.375	457.0116	1.3572	568.6456	9679400
016	2017-12-27t1537	1514410901.66	adult	191.4108	135.2011	-78.8388	1062.5165	75.1467	64000.1033	201677.1711	3283410.1161	2066.73	-0.013178	641.033	-0.25203	634.9207	-0.061018	1023.6315	-1.5141	934.125	342916.5625	790.9704	-1.1716	876.5755	-1.6485	21417500	-0.84073	953.492	300.455	274.2226	659.1932	640.4576	220829.7188	474.344	1.5166	596.7773	10038500
016	2017-12-27t2027	1514428314.03	adult	196.2475	140.0379	-74.002	1032.5884	70.0693	59416.2131	187182.7277	2929089.7064	1816	-0.48786	647.562	-0.10715	642.5776	0.10089	1019.8663	-1.4601	941.947	317178.4375	785.1353	-1.2259	883.1951	-1.5531	20119800	-1.0746	1153.95	305.265	277.9469	703.9338	691.683	218923.4062	490.0088	1.5386	647.3413	9484580
016	2017-12-27t2323	1514438905.5	adult	199.1896	142.98	-71.06	1026.7811	69.9463	59508.6047	187509.1003	2930561.2353	2001	0.011517	640.87	-0.19063	636.7738	0.029505	1005.6436	-1.5226	931.8708	313760.8125	787.3155	-1.1821	876.1728	-1.6061	19937500	-1.0777	1080.66	306.96	276.999	719.73	707.2596	224555.7812	504.2779	1.6345	656.7375	9549540
016	2017-12-28t0220	1514449527.22	adult	202.1401	145.9305	-68.1095	1009.5467	72.2742	60871.8069	191894.4773	3106339.1954	1890.73	-0.18378	632.066	-0.31337	630.5042	-0.053293	955.722	-1.8785	877.2994	304875.3125	773.8676	-1.3529	846.2125	-1.8993	20109200	-0.99649	944.196	310.198	275.9258	713.4857	700.7147	227601.9375	518.556	1.7156	660.9902	9868940
016	2017-12-28t0744	1514468914.84	adult	207.5255	151.3159	-62.724	1069.6751	81.3658	69514.1633	219295.5058	3858733.7779	1873.78	-0.10528	532.345	-1.928	524.192	-1.7913	1052.5579	-1.0053	940.0239	377868.2812	722.8169	-2.0412	857.1148	-1.7614	19091500	-1.1509	661.635	196.193	179.9712	470.1901	457.7052	168798.2344	324.7861	-1.4659	426.1293	7036080
016	2017-12-28t1040	1514479512.28	adult	210.4693	154.2596	-59.7803	995.6374	71.1245	57582.9661	181463.0465	2861741.4693	1377.08	-1.2732	631.77	-0.26165	626.1743	-0.070346	913.1373	-2.1243	882.9877	274854.3438	785.7171	-1.1567	854.9864	-1.7698	19014400	-1.1255	860.571	320.601	281.5211	664.9438	652.4501	200148.0781	531.4241	1.5153	615.3728	9649130
016	2017-12-28t1454	1514494731.02	adult	214.6967	158.4871	-55.5529	991.2161	71.1648	58194.969	183401.8975	2915839.128	1657.28	-0.49581	629.7	-0.26785	630.5581	0.030844	911.7194	-2.0901	864.9125	277162.6875	773.0973	-1.3164	837.4715	-1.9344	19142900	-1.0377	934.425	323.636	284.2643	709.7382	685.9524	215760.4062	540.7767	1.4689	638.4971	9838520
016	2017-12-28t1927	1514511147.85	adult	219.2569	163.0473	-50.9926	971.3264	71.3246	56861.904	179208.6636	2831589.9826	1103.22	-1.8432	629.335	-0.2464	628.1148	0.017036	895.801	-2.178	878.7518	266948.6875	782.9728	-1.1569	850.0011	-1.7777	18705100	-1.0746	871.677	327.162	287.8233	689.8497	672.0559	205575.2031	542.0723	1.3064	634.229	9723900
016	2017-12-28t2229	1514522020.52	adult	222.2771	166.0675	-47.9725	978.3912	71.1773	56955.4054	179492.5933	2825406.4487	1082.29	-1.8635	625.504	-0.29204	624.6602	-0.023134	876.4777	-2.3187	867.1564	261190.3438	779.7892	-1.1884	843.1913	-1.8347	18612500	-1.056	838.854	329.001	289.2744	686.9134	674.6371	204700.1875	543.5983	1.2181	638.9642	9789760
016	2017-12-29t0413	1514542700.91	adult	228.0217	171.812	-42.2279	966.9843	71.6606	55540.2537	175022.8354	2723615.2591	1100.18	-1.7603	627.924	-0.21776	626.4849	0.04072	880.0588	-2.2377	869.799	256097.125	783.2871	-1.1114	847.9681	-1.7536	18239900	-1.071	890.458	336.37	295.0124	702.998	692.0325	204572.4062	557.1333	1.208	656.9666	9770870
016	2017-12-29t0712	1514553395.4	adult	230.9924	174.7827	-39.2572	976.8672	72.3273	55695.836	175493.8573	2736613.6246	1039.8	-1.8985	623.804	-0.26896	621.7629	-0.022095	875.5082	-2.2591	866.5842	255648.3906	779.9051	-1.144	843.9227	-1.7818	18176400	-1.0519	841.619	337.661	295.8979	702.834	692.6205	205227.5312	559.3882	1.1492	657.0742	9838750
016	2017-12-29t1015	1514564412.66	adult	234.0527	177.8431	-36.1969	977.5847	70.3011	56977.528	179600.3095	2820377.0854	991.665	-2.0122	620.951	-0.29808	618.7272	-0.055911	880.0948	-2.197	872.2664	262268.25	779.0896	-1.1377	845.9661	-1.7437	18486300	-0.94974	927.948	337.695	294.4495	716.0009	705.0889	213368.2812	564.4753	1.1324	666.3674	10053500
016	2017-12-29t1619	1514586262.38	adult	240.1221	183.9124	-30.1275	934.3696	76.6353	53864.5952	169764.9198	2711959.4406	1263.97	-1.1879	625.118	-0.19087	615.4764	-0.075201	928.8712	-1.7113	912.9776	261941.6719	794.7068	-0.88123	878.5832	-1.3554	17600200	-1.0947	876.828	350.285	306.4731	725.5737	714.2962	204611.7812	589.668	1.29	678.1865	9862290
016	2017-12-29t1947	1514598743.19	adult	243.589	187.3793	-26.6606	922.1963	75.3849	53361.3003	168186.6024	2668933.8206	1336.34	-0.94006	625.45	-0.16225	620.2307	0.026638	936.4399	-1.6164	914.9868	261266.7344	787.9696	-0.9502	870.3753	-1.4231	17444400	-1.1008	1065.95	355.43	304.5625	847.213	832.9812	236372.4062	628.3946	1.6785	769.9606	9913300
016	2017-12-29t2315	1514611190.52	adult	247.0466	190.8369	-23.203	917.3309	73.6754	53944.3031	170084.5616	2715730.8069	1313.61	-0.96686	625.961	-0.1307	617.6905	0.005714	931.5712	-1.6376	916.0343	262703.0625	796.6264	-0.80629	880.8285	-1.2864	17631400	-1.0232	952.496	358.449	307.9274	773.8066	758.6543	218213.4531	627.3595	1.5867	721.476	10096400
016	2017-12-30t0436	1514630461.04	adult	252.3995	196.1898	-17.8501	892.3136	74.7881	51146.7564	161292.2589	2542703.3335	1256	-1.0894	633.204	0.027723	622.8969	0.13045	942.2977	-1.4921	925.9957	252535.7812	808.4159	-0.60288	890.5855	-1.1405	16937600	-1.1404	960.11	371.244	322.3242	796.7725	786.5616	213535.0156	650.1487	1.7513	750.2418	9930410
016	2017-12-30t0804	1514642933.28	adult	255.864	199.6544	-14.3856	883.5656	74.0206	50476.8889	159192.9947	2486591.7474	1248.23	-1.0808	632.605	0.044663	622.2557	0.14538	943.101	-1.4557	927.3717	248978.6562	812.2533	-0.52305	890.2349	-1.1178	16698200	-1.167	1018.44	376.577	324.1738	829.9489	814.9229	219106.5	667.1464	1.8874	772.3261	9940140
016	2017-12-30t1211	1514657737.37	adult	259.9762	203.7666	-10.2733	861.7645	74.4125	48924.8248	154340.7637	2391812.0095	1295.6	-0.88472	639.74	0.193	628.9107	0.28746	946.9205	-1.3819	929.5657	242411.6562	818.796	-0.40237	895.6129	-1.0256	16374100	-1.2081	1048.29	385.544	332.3887	850.7051	832.0586	217780.5	683.4256	2.0036	787.3887	9867990
016	2017-12-30t1618	1514672566.24	adult	264.0954	207.8857	-6.1542	857.6918	72.3475	48975.4429	154558.3957	2384681.5456	1220.02	-1.095	642.361	0.26731	631.4196	0.36016	948.8196	-1.3251	937.9383	242897.8125	822.6251	-0.31961	900.3937	-0.93902	16439900	-1.154	1064.63	389.31	335.0378	864.1249	844.6304	221215.9688	691.3896	2.0236	797.7018	9963600
016	2017-12-30t1946	1514685055.67	adult	267.5647	211.355	-2.6849	855.9771	72.2418	48960.0914	154481.3183	2394329.7917	1371.41	-0.53584	641.127	0.27403	630.7462	0.375	950.2369	-1.2778	931.9576	244210.875	822.2138	-0.29909	895.0021	-0.9712	16418000	-1.1268	1047.29	390.943	335.3438	866.6906	848.3511	222739.4688	696.9011	2.0268	806.3	10011300
016	2017-12-31t0108	1514704387.05	dead	272.9345	216.7249	2.6849	859.341	71.6323	49101.1122	154917.7583	2401320.7819	1195.4	-1.0976	644.413	0.36736	633.0957	0.4536	937.0805	-1.3661	920.6302	240829.6875	823.3969	-0.24424	896.1274	-0.91466	16538200	-1.0461	1114.82	394.383	336.6246	877.4178	856.5394	225496.375	706.7937	2.0474	814.343	10121400
017	2017-12-19t1411	1513714632.97	egg	-2.0012	-54.4711	-330.5861	153.453	34.6117	3260.057	10586.8605	65126.1291	0	0.11249	0	-0.53821	0	-0.56359					0	-0.39279	0	-0.3087	0	0.95378	0	0	0				0	-0.55933	0	0
017	2017-12-19t1811	1513729041.68	larva	2.0012	-50.4687	-326.5837	164.832	68.7571	5493.3151	19765.1793	215509.2549	0	-0.21629	0	-0.70986	0	-0.72596					0	-0.59618	0	-0.50989	0	0.50857	0	0	0				0	-0.67087	0	0
017	2017-12-19t2228	1513744451.03	larva	6.2816	-46.1883	-322.3033	161.9255	54.8077	4652.2027	15797.8715	145178.6651	0	-0.51994	0	-0.89441	0	-0.9017					0	-0.80408	0	-0.7084	0	0.056069	0	0	0				0	-0.79759	0	0
017	2017-12-20t0211	1513757824.6	larva	9.9965	-42.4734	-318.5885	164.7387	34.3415	3412.3314	11036.4494	67659.8951	0	-0.75472	0	-1.0557	0	-1.0563					0	-0.97757	0	-0.86941	0	-0.31938	0	0	0				0	-0.91465	0	0
017	2017-12-20t0611	1513772224.31	larva	13.9964	-38.4735	-314.5885	164.7325	27.0162	3002.3974	9549.8973	50829.8073	0	-0.98513	0	-1.2308	0	-1.2253					0	-1.1582	0	-1.0332	0	-0.70779	0	0	0				0	-1.0492	0	0
017	2017-12-20t1012	1513786659.36	larva	18.0061	-34.4638	-310.5788	164.832	34.2189	3452.8449	11162.5917	68573.359	0	-1.1979	0	-1.4085	0	-1.398					0	-1.334	0	-1.1893	0	-1.0824	0	0	0				0	-1.1944	0	0
017	2017-12-20t1432	1513802193.32	larva	22.3211	-30.1488	-306.2638	336.5044	39.5787	9540.6094	30159.7068	242147.7529	2118.22	0.94236	724.702	0.73459	666.3005	0.62905	1826.1498	0.29325	1794.398	94959.7891	1182.0509	1.0043	1662.713	1.1054	3699600	-0.6889	360.643	127.311	126.9962	179.7371	174.3863	9346.3281	157.4939	0.3549	170.146	649920
017	2017-12-20t1827	1513816324.39	larva	26.2464	-26.2235	-302.3385	439.9965	44.7393	15524.582	49100.7752	468751.5688	830.016	-0.69482	188.113	-1.1657	0	-1.7679	767.3209	-0.96474	765.1592	63687.6367	678.6891	-0.23509	738.4303	-0.41011	1553250	-1.4873	357.47	41.6979	0	175.9331	169.7883	14602.4434	142.8556	0.10033	163.4573	344299
017	2017-12-20t2227	1513830743.37	larva	30.2517	-22.2182	-298.3333	264.198	41.8161	7741.0239	24580.0602	206530.4379	1839.83	0.17585	959.057	1.2485	932.2839	1.2986	1559.551	-0.13898	1535.3599	65501.1445	1282.6954	0.89295	1476.1596	0.51644	3968580	-1.3314	252.777	160.387	159.8654	221.8647	220.7142	9318.3184	194.5657	0.61895	212.0963	663680
017	2017-12-21t0227	1513845134.34	larva	34.2492	-18.2207	-294.3358	867.8762	46.3673	31043.4242	97765.681	929823.0084	2184.19	0.32503	821.926	0.65403	778.8698	0.63767	1793.8644	0.069301	1768.8944	295987.625	1213.0648	0.58787	1559.7055	0.49171	13530500	0.27265	409.67	153.687	154.0985	228.936	224.6341	37774.4375	201.6905	0.63011	217.2738	2529990
017	2017-12-21t0705	1513861801.39	larva	38.8789	-13.591	-289.706	759.8046	53.5295	32919.8952	103802.27	1181942.4187	4160.43	2.0949	1189.67	1.7959	1109.0411	1.7108	3352.6982	1.8858	3319.4829	583369.5	1994.292	2.0975	2950.5637	2.338	20632500	1.2912	294.281	134.804	133.4611	205.4435	200.2395	35747.168	175.5976	0.17369	193.7364	2337910
017	2017-12-21t1027	1513873936.23	larva	42.2497	-10.2202	-286.3352	748.5635	52.4627	32782.9535	103348.2356	1204000.6224	2759.23	0.50073	1074.78	1.2866	993.0991	1.1843	2358.9624	0.64323	2319.4548	408100.5	1812.1511	1.5792	2194.1632	1.1245	18550800	0.58115	351.303	152.357	151.9173	215.0029	211.8604	37195.5	189.5252	0.27601	206.2633	2629690
017	2017-12-21t1424	1513888132.14	larva	46.193	-6.2769	-282.3919	784.6644	60.9064	37706.7086	119012.326	1527143.4005	3337.24	0.86919	986.776	0.83214	882.8384	0.631	2751.8945	1.0941	2748.6718	544875.125	1856.4028	1.524	2408.27	1.2872	19533200	0.4344	279.289	144.367	143.2377	215.794	211.9174	42727.207	188.0808	0.13164	206.5708	2857740
017	2017-12-21t1856	1513904474.19	larva	50.7325	-1.7374	-277.8525	1044.2955	60.2841	49172.7257	154990.4596	1974157.6734	4029.8	1.2955	951.517	0.53132	845.593	0.31487	2563.1582	0.8066	2433.5178	663858	1656.8944	0.90724	2174.8874	0.78226	24591000	1.0132	375.465	155.651	155.7901	231.8747	227.1115	60055.5547	197.4097	0.13039	217.1683	4022660
017	2017-12-21t2225	1513916983.83	adult	54.2074	1.7374	-274.3776	834.6162	64.3569	42991.7356	135586.7337	1860910.7158	4702.34	1.8069	961.36	0.49032	882.7999	0.38766	2603.9165	0.82584	2461.9341	588485.125	1454.05	0.37933	2077.9608	0.57405	21666200	0.16773	343.517	174.897	174.101	243.053	239.1187	54929.9688	214.2063	0.35716	232.3984	3941640
017	2017-12-22t0225	1513931400.73	adult	58.2121	5.7421	-270.3729	1008.8443	68.3218	55285.48	174198.6065	2585017.0938	2985.62	0.052015	730.541	-0.52421	653.1607	-0.69799	2168.5518	0.19499	2104.5083	628880	1300.824	-0.021054	1955.6401	0.36383	21140400	-0.22754	290.014	123.316	120.628	201.7358	197.4798	58503.3945	168.4241	-0.76772	188.6534	3568520
017	2017-12-22t0640	1513946732.65	adult	62.4709	10.001	-266.114	978.1429	71.0843	57117.8131	180044.1913	2806300.1003	2339.51	-0.68105	897.167	0.14183	820.7676	0.015791	1966.6479	-0.12602	1953.287	588027.75	1474.4387	0.3589	1840.576	0.17965	26768800	0.56578	326.434	176.279	175.5408	247.7886	243.7168	74088.7969	217.2929	0.2464	236.0643	5259630
017	2017-12-22t1025	1513960197.29	adult	66.2111	13.7412	-262.3738	637.833	77.7216	34822.7219	110551.7862	1715902.537	2524.08	-0.57171	624.777	-1.1658	610.3936	-1.0919	1589.6683	-0.70959	1522.3888	290909.3125	833.4156	-1.2491	1085.1989	-1.0359	11386600	-2.6481	217.526	116.571	114.855	179.6794	177.768	32881.332	151.8386	-1.6825	170.5796	2124510
017	2017-12-22t1425	1513974591.67	adult	70.2095	17.7396	-258.3754	1197.8706	69.6848	66197.7278	208485.6311	3122770.8061	4156.06	1.0846	841.599	-0.12223	815.0823	-0.016834	2020.2313	-0.0285	1692.5647	701020.25	1286.9395	-0.083193	1564.7098	-0.23551	29145400	0.59595	478.241	176.912	176.8036	255.474	250.751	88649.4609	224.0747	0.25041	244.4728	6126640
017	2017-12-22t2025	1513996221.99	adult	76.218	23.7481	-252.367	1096.1741	75.3212	66479.0776	209522.3041	3416908.0398	2341.69	-0.90496	720.477	-0.80488	686.5028	-0.81079	1528.6365	-0.88836	1422.5692	531965.5	1082.383	-0.6416	1313.6193	-0.67235	25007000	-0.49088	549.098	143.422	141.5983	228.839	223.5098	79635.9844	192.6331	-0.85286	214.3868	4978040
017	2017-12-22t2338	1514007770.42	adult	79.4259	26.9559	-249.1591	1002.0043	76.9005	64559.3957	203629.2765	3479404.5929	2873.98	-0.29759	792.592	-0.33851	756.5645	-0.32024	1639.8119	-0.63535	1451.7412	552616.625	1124.1147	-0.48175	1385.1097	-0.49219	26688200	-0.25744	394.77	179.391	178.8456	309.363	303.8493	104255.3203	235.1481	0.28664	279.6857	6040460
017	2017-12-23t0328	1514021614.78	adult	83.2715	30.8016	-245.3134	1084.4549	72.6857	65918.8998	207740.4355	3358097.3206	2745.41	-0.43682	707.642	-0.93109	668.4824	-1.005	1615.7958	-0.66663	1415.6996	557449.5625	1075.9843	-0.61724	1339.7079	-0.55018	24354200	-0.82137	333.436	144.573	142.467	229.0382	221.2418	79018.1875	189.0251	-1.0365	211.3166	4975610
017	2017-12-23t0752	1514037446.66	adult	87.6693	35.1993	-240.9157	1071.3715	73.0541	66932.0003	211016.3128	3474275.9675	2827.44	-0.30572	848.511	0.28807	817.4917	0.37375	1720.588	-0.25094	1566.4673	602205.8125	1172.4525	-0.10813	1457.6892	-0.095772	29630800	0.18646	328.36	185.484	184.3625	264.9321	261.8252	92726.25	232.7317	-0.042529	253.6148	6477300
017	2017-12-23t1105	1514049010.89	adult	90.8815	38.4116	-237.7034	1110.252	74.3198	68581.9133	216132.3729	3581292.5071	3049.39	0.045562	845.496	0.38577	836.9769	0.69811	1633.2271	-0.46927	1413.7279	586328.5	1083.0683	-0.49927	1265.4962	-0.7247	30273000	0.29243	450.906	183.685	186.4965	294.4897	287.6805	105721.7969	244.1039	0.12745	274.4947	6576840
017	2017-12-23t1625	1514068238.08	adult	96.2224	43.7525	-232.3625	1113.9342	69.5028	64563.7054	203443.2137	3121161.1604	2465.32	-0.76021	881.953	1.0204	852.1197	1.0801	1637.4498	-0.2494	1521.5488	553458.0625	1188.1034	0.41479	1441.9448	0.30819	29745600	0.14855	452.01	204.396	203.7148	284.8562	281.1174	96281.3906	252.5513	0.15289	273.7922	6893680
017	2017-12-23t1938	1514079812.26	adult	99.4375	46.9676	-229.1474	1085.8147	73.3517	64768.1405	204039.6954	3254796.0067	2595.61	-0.52544	866.455	0.96167	837.8318	1.0045	1595.0167	-0.33257	1466.3677	540710.6875	1149.9159	0.2959	1384.2811	0.17853	29308700	0.049862	574.075	208.348	206.7465	296.8141	292.2183	100619.9688	260.0553	0.21658	282.9424	7047570
017	2017-12-23t2251	1514091376.77	adult	102.6498	50.1799	-225.9351	1078.0276	71.5155	66150.1767	208715.9921	3332236.3314	3065.5	0.27414	709.619	-0.87219	686.0604	-0.81088	1581.595	-0.26627	1331.3451	547231.875	1001.5347	-0.80859	1235.1507	-0.59599	24496000	-1.0339	672.741	159.289	155.7247	261.7068	255.9885	90550.5703	216.4654	-0.77329	244.8754	5498650
017	2017-12-24t0420	1514111107.61	adult	108.1306	55.6607	-220.4543	1063.1244	74.4824	64841.8132	204406.9127	3306592.756	3158.65	0.53908	779.466	0.13206	762.1628	0.26268	1488.3341	-0.55794	1268.1833	504545.25	1009.4325	-0.55438	1190.4594	-0.68183	26379500	-0.58893	434.407	184.29	182.5796	299.9586	294.3174	101685.9531	245.0846	-0.32981	281.1109	6236940
017	2017-12-24t0737	1514122948.61	adult	111.4198	58.9499	-217.1651	1118.9909	74.9145	66547.0128	209620.0074	3373936.8611	2965.33	0.27638	783.403	0.26875	732.4531	-0.048908	1605.7146	0.22405	1450.6481	558788.6875	1166.8916	1.0215	1365.0991	0.71606	27235000	-0.36516	443.464	194.008	189.9511	326.2272	321.1983	113527.0781	261.3681	-0.091828	305.8529	6744670
017	2017-12-24t1056	1514134863.68	adult	114.7295	62.2596	-213.8554	1157.188	77.1271	72510.4088	228434.7137	3830034.2837	2267.52	-0.89216	650.885	-1.3892	622.6482	-1.4243	1317.1178	-1.326	1186.7136	499187.625	938.4937	-0.99765	1122.5692	-0.93789	24626900	-0.94354	500.806	158.705	154.5365	305.2106	279.9504	115674.8125	215.4898	-1.0941	260.2219	6004750
017	2017-12-24t1612	1514153862.5	adult	120.007	67.5371	-208.5779	1236.1682	74.1252	74539.5688	234899.3953	3793041.6019	2458.6	-0.47517	657.87	-1.1804	646.3306	-1.0021	1321.9791	-1.1401	1160.8406	515571.875	890.8346	-1.2994	1031.9172	-1.4697	25595100	-0.65481	569.232	164.743	161.6513	312.3522	301.5013	121817.3438	231.3907	-0.91601	277.0042	6409480
017	2017-12-24t1935	1514166027.03	adult	123.386	70.9161	-205.1989	1075.9983	76.5981	67995.6388	214299.3341	3648605.227	2289.83	-0.73822	604.586	-1.8216	571.8544	-1.9367	1252.4824	-1.4718	1114.3983	444631.25	873.242	-1.3761	1021.2948	-1.4584	21439200	-1.6072	386.92	158.306	152.6706	298.168	292.6608	105849.625	221.9059	-1.1905	271.6781	5613700
017	2017-12-24t2332	1514180233.76	adult	127.3323	74.8624	-201.2526	1169.1616	74.4551	70790.8529	222958.5527	3645902.3852	3397.53	1.438	789.047	0.77904	755.924	0.65882	1566.5951	0.64446	1405.3398	579640.1875	1070.083	0.70157	1271.722	0.69655	29183700	0.31093	552.027	223.229	219.1325	357.85	352.2071	132404.5	289.4482	0.02323	335.2738	8256350
017	2017-12-25t0404	1514196573.58	adult	131.8712	79.4013	-196.7138	1247.42	73.1596	74792.5468	235579.5425	3781281.069	2361.91	-0.47191	590.284	-1.8313	567.078	-1.832	1319.6086	-0.7902	1172.9103	515966.9688	845.6345	-1.4182	1051.1995	-0.96754	23070700	-1.1052	632.54	169.111	164.0547	313.7365	308.0219	122670.9688	237.0427	-1.1227	288.319	6609550
017	2017-12-25t0723	1514208485.17	adult	135.18	82.71	-193.405	1152.4344	81.4128	69243.3822	218268.2051	3598367.1651	2071.24	-0.99876	665.546	-0.7166	634.2424	-0.83027	1354.6409	-0.45546	1254.2792	490380	970.1479	-0.054377	1160.5219	0.053189	24070100	-0.81645	540.842	192.124	185.7641	397.8543	391.7955	144023.2656	280.339	-0.37661	365.6081	6948360
017	2017-12-25t1237	1514227360.25	adult	140.423	87.9531	-188.1619	1081.8136	76.0877	66888.8617	210720.8612	3568903.4765	3181.38	1.3368	739.865	0.4471	710.1257	0.35506	1428.0009	0.20422	1296.8774	499800.3125	986.3819	0.26442	1178.8709	0.36885	25828000	-0.3151	508.204	223.576	219.1177	394.4984	386.5242	138074.4375	293.4502	-0.2744	359.6227	7804800
017	2017-12-25t1604	1514239761.74	adult	143.8679	91.398	-184.717	1188.875	77.0445	70660.0241	222479.9686	3609200.8963	2331.97	-0.3354	740.937	0.54683	716.7358	0.53054	1319.1077	-0.43249	1192.3298	488069.8438	976.0746	0.25333	1117.0578	-0.071706	27355400	0.10519	667.483	235.917	227.7831	477.1522	471.1664	176546.2969	322.1751	0.20004	434.7964	8710050
017	2017-12-25t1928	1514252002.75	adult	147.2682	94.7983	-181.3168	1143.8494	77.4437	72552.7166	228599.7541	3887952.7573	2789.18	0.67378	687.002	-0.14667	665.1462	-0.13989	1360.1754	-0.048942	1197.2465	515506.4688	908.843	-0.3741	1089.5975	-0.22858	25987900	-0.18987	573.821	221.314	216.306	426.4004	418.0708	161605.7344	300.9039	-0.33943	390.6238	8371850
017	2017-12-26t0040	1514270694.49	adult	152.4603	99.9904	-176.1246	1085.0045	76.946	67627.1787	213171.9056	3557046.9179	2516.18	0.19969	688.96	-0.018836	680.3742	0.17738	1335.7963	-0.072645	1214.7623	471536.0625	958.1212	0.27711	1128.31	0.23401	24309300	-0.54567	520.408	217.169	216.3406	424.5835	417.2733	149877.9844	310.0122	-0.32378	388.9745	7662600
017	2017-12-26t0403	1514282905.54	adult	155.8523	103.3824	-172.7326	1189.8161	78.3387	71642.2224	225653.5222	3760454.8084	2109.4	-0.6037	575.572	-1.627	553.4412	-1.6562	1183.7554	-1.0673	1057.2009	443908.25	830.4597	-1.064	988.3011	-0.9749	21536200	-1.1869	518.704	183.873	174.4534	408.5927	401.5131	153222.25	277.0969	-1.1935	369.4218	6879990
017	2017-12-26t0722	1514294835.8	adult	159.1662	106.6963	-169.4187	1116.1355	77.0715	70666.5473	222714.3212	3754496.8765	2587.51	0.47735	684.9	0.036588	664.1688	0.043842	1232.5347	-0.63842	1128.1661	454805.3125	894.206	-0.29593	1056.5323	-0.29326	25236500	-0.25529	524.629	227.685	221.8027	416.3768	409.6281	153643.0312	307.1912	-0.63977	379.5806	8389510
017	2017-12-26t1238	1514313770.71	adult	164.4259	111.956	-164.159	1185.8042	76.3229	72185.3528	227356.8504	3760613.4965	2588.24	0.58055	600.557	-1.1548	585.5067	-1.0861	1234.7074	-0.49718	1055.0112	465484.6875	799.8096	-1.2991	981.4594	-0.91163	22630200	-0.83641	927.91	198.241	192.3456	435.2834	426.1733	164101.8438	300.3981	-1.0116	389.4675	7470120
017	2017-12-26t1557	1514325714.96	adult	167.7438	115.2739	-160.8411	1101.8234	73.4256	67863.1366	213831.2497	3546250.3017	2444.43	0.33458	675.605	0.024664	654.4049	0.0099543	1321.058	0.22161	1174.91	468975.5625	931.665	0.29128	1106.4362	0.31823	23929200	-0.49325	597.602	227.316	217.6815	465.907	457.9271	165396.9688	334.607	-0.32397	420.4886	8051310
017	2017-12-26t1958	1514340200.43	adult	171.7675	119.2976	-156.8174	1147.8297	75.0961	70271.1597	221377.4403	3628396.7107	2633.93	0.83194	677.141	0.10187	658.6864	0.12434	1261.8826	-0.1174	1121.533	463110.9062	901.4913	-0.0010797	1057.0622	-0.092471	24835500	-0.24025	588.138	235.591	224.8935	459.1129	452.7045	168494.4219	344.0362	-0.25261	422.45	8640780
017	2017-12-27t0035	1514356827.06	adult	176.386	123.9161	-152.1989	1106.5198	81.0074	68084.2005	214450.7028	3654396.1089	1732.02	-1.0703	699.046	0.50255	673.1808	0.40637	1238.952	-0.17962	1190.8357	441066.9375	925.4861	0.36431	1100.3905	0.39159	24831500	-0.20102	643.809	243.86	234.4598	466.7285	457.3142	166155.3594	340.902	-0.47584	421.9023	8662410
017	2017-12-27t0354	1514368774.6	adult	179.7048	127.2349	-148.8801	1092.5168	77.0589	69253.1354	218247.6609	3700606.2744	2180.83	-0.0083442	644.075	-0.31582	627.7582	-0.27733	1202.874	-0.37454	1067.9199	435440.375	846.155	-0.566	990.0462	-0.63498	23264600	-0.5401	615.423	226.142	218.5382	462.7428	454.2067	167512.8906	329.304	-0.81804	414.5575	8168480
017	2017-12-27t0906	1514387486.22	adult	184.9025	132.4326	-143.6825	1137.6233	76.6603	72948.5609	229900.3259	3933339.2276	2440	0.68755	671.846	0.17536	645.1814	0.047455	1261.4667	0.19581	1144.1211	480618.8125	920.3354	0.42645	1073.4809	0.24208	25545600	0.048843	621.464	233.303	226.6009	486.3144	478.6412	185285.7969	326.132	-1.0138	435.0271	8870880
017	2017-12-27t1230	1514399703.81	adult	188.2962	135.8263	-140.2887	1217.4331	77.8668	78423.9134	247198.6234	4204585.0263	2807.44	1.6031	661.997	0.054652	642.8242	0.040656	1251.9546	0.20228	1069.3406	512049.4375	864.2544	-0.24674	999.1092	-0.45363	27069700	0.43779	615.164	236.021	228.2364	473.7589	464.7221	193767.3906	336.8527	-0.89143	424.2078	9651120
017	2017-12-27t1537	1514410916.76	adult	191.411	138.941	-137.174	1178.0154	78.2265	74258.9553	233909.4628	3976810.1536	2624.27	1.2667	694.094	0.6007	683.641	0.72979	1288.9594	0.56561	1129.8406	500116.2188	910.614	0.38944	1053.0776	0.11777	26893400	0.42881	630.269	245.932	236.442	471.0218	459.684	182756.4375	354.654	-0.64387	433.9217	9528900
017	2017-12-27t2027	1514428328.96	adult	196.2477	143.7778	-132.3373	1238.2343	74.3103	75539.8483	237946.5218	3868861.5641	2970.81	2.208	687.577	0.54262	667.6781	0.51213	1219.7432	0.13074	1087.1436	481798.5312	887.5389	0.1369	1015.923	-0.20724	27105600	0.5312	687.908	249.258	239.3907	490.0176	481.3508	193556.9531	357.6615	-0.71568	442.7418	9826240
017	2017-12-27t2323	1514438920.58	adult	199.1898	146.7199	-129.3951	1176.9713	76.1062	73016.92	229992.1174	3845206.2471	2677.93	1.6082	597.317	-0.90249	581.0299	-0.88915	1174.2382	-0.16818	1015.5522	447384.75	813.9777	-0.82266	941.0376	-0.94306	22741700	-0.43623	767.188	206.637	199.9902	480.284	464.377	182988.2188	324.9486	-1.327	424.3629	7867270
017	2017-12-28t0220	1514449542.23	adult	202.1403	149.6703	-126.4447	1173.4544	77.262	72844.8016	229478.5204	3854353.135	2746.97	1.8604	673.628	0.36959	655.7747	0.36524	1281.5499	0.76492	1125.7997	488270.5312	886.8246	0.186	1046.936	0.16881	25603300	0.25406	650.73	244.132	232.6824	511.5172	505.7516	194888.0625	358.0749	-0.84785	464.8302	9278950
017	2017-12-28t0744	1514468930	adult	207.5257	155.0558	-121.0592	1176.5805	79.999	73544.6328	231637.0061	3972532.3974	2165.33	0.60699	531.484	-1.9422	519.6464	-1.8672	1094.7053	-0.65652	987.3988	420366.8438	730.6012	-1.9332	880.4052	-1.5181	20392500	-0.85697	822.84	186.783	169.4973	506.8878	486.8926	194644.9062	318.079	-1.5671	436.3131	7166660
017	2017-12-28t1040	1514479527.43	adult	210.4695	157.9996	-118.1155	1182.7211	76.035	75486.2519	237808.2516	4064085.6283	2868.01	2.419	683.469	0.59706	666.7427	0.60873	1278.4897	0.93115	1104.5572	503724.9375	878.6115	0.13733	1012.6412	-0.11356	26910900	0.65428	687.636	255.761	245.1909	512.6317	503.8752	201976.8594	374.2841	-0.78502	464.9772	10070400
017	2017-12-28t1454	1514494746.07	adult	214.6969	162.227	-113.8881	1217.7958	79.1341	79468.6778	250347.9305	4358322.7185	2069.55	0.54491	527.224	-1.9773	520.1641	-1.8254	1082.375	-0.64165	986.213	449185.625	706.551	-2.2523	891.4864	-1.3621	21837100	-0.43198	780.637	191.847	173.7836	527.721	513.838	219004.2188	330.052	-1.4972	459.8914	7946100
017	2017-12-28t1927	1514511162.89	adult	219.2571	166.7872	-109.3278	1138.7809	79.3408	74363.8391	234393.9113	4060593.154	2286.39	1.2089	635.985	-0.13537	624.1429	-0.049885	1159.9855	0.098287	1037.8944	450074.3438	806.1713	-0.82983	950.5186	-0.70711	24655900	0.2652	667.935	247.783	235.1777	525.6748	516.2061	203961.8125	367.0761	-1.0619	468.309	9606050
017	2017-12-28t2229	1514522035.56	adult	222.2773	169.8074	-106.3076	1228.3321	79.4483	76285.3594	240248.4186	4032965.2241	2894.07	2.8794	621.466	-0.35952	609.397	-0.2807	1197.51	0.47301	1052.9669	477806.5	787.8998	-1.0738	945.1852	-0.74449	24741800	0.32628	731.331	245.119	233.3747	522.1746	507.0457	208347.6562	365.17	-1.1408	463.4862	9758700
017	2017-12-29t0413	1514542716.1	adult	228.0219	175.552	-100.5631	1185.7855	78.4235	74206.1036	233788.8196	3924763.7866	2473.7	1.9442	616.932	-0.40142	614.2054	-0.1668	1140.0681	0.066843	990.7147	442346.4375	800.4835	-0.86865	928.3107	-0.89006	23897500	0.21408	650.429	246.734	234.1686	507.1995	498.8002	196793.3906	387.1418	-0.95566	471.9105	9557500
017	2017-12-29t0712	1514553410.49	adult	230.9925	178.5226	-97.5924	1205.7211	75.1298	75386.2973	237459.1165	3983966.9879	1834.29	0.27979	568.884	-1.1863	560.0148	-1.0662	1085.3868	-0.38023	994.6603	427642.4375	759.7378	-1.4285	914.9499	-1.016	22375900	-0.093486	751.792	228.409	217.8382	530.2041	518.6399	208900.4219	354.1023	-1.4199	475.3726	8984020
017	2017-12-29t1015	1514564427.92	adult	234.0529	181.583	-94.532	1237.5989	76.8495	78189.9843	246277.8294	4194267.8535	2055.95	0.95794	578.136	-1.0123	565.0839	-0.96273	1111.241	-0.10407	1030.4354	453386.3125	772.0891	-1.2362	937.9305	-0.74891	23577000	0.21983	724.7	234.976	223.9814	529.9803	514.5317	216231.9688	371.7014	-1.2458	476.3062	9582560
017	2017-12-29t1619	1514586277.38	adult	240.1222	187.6523	-88.4627	1248.6024	76.4339	76619.5325	241372.7881	4087428.7702	2097.87	1.2264	571.183	-1.0874	561.5739	-0.98536	1058.922	-0.50473	953.4426	423568.8125	742.809	-1.6065	873.7856	-1.4077	22841600	0.12533	708.416	233.805	222.6214	517.1897	503.406	206875.875	358.4681	-1.4928	467.9848	9349850
017	2017-12-29t1947	1514598758.35	adult	243.5892	191.1193	-84.9958	1199.221	75.1647	73533.4763	231556.2441	3878234.5352	2714.63	3.1378	589.698	-0.75447	576.7655	-0.70601	1161.2198	0.49962	1007.253	445908.4062	779.8339	-1.0632	927.6023	-0.79708	22631400	0.1167	817.306	246.612	229.4201	555.6424	541.1355	213366.6875	408.3262	-0.94402	500.1339	9464470
017	2017-12-29t2315	1514611205.87	adult	247.0468	194.5769	-81.5381	1272.0973	77.3544	79790.0476	251261.9668	4264534.8996	1814.9	0.55001	531.167	-1.6963	530.7932	-1.457	1029.8948	-0.69834	933.5155	429466.125	721.2466	-1.8477	860.3352	-1.5115	22108800	0.035043	741.632	223.59	215.3695	519.9512	510.6794	216819.6406	355.2119	-1.621	469.9591	9306500
017	2017-12-30t0436	1514630476.22	adult	252.3997	199.9298	-76.1852	1189.734	77.3824	75060.5028	236427.7142	4032131.5299	2041.6	1.3722	542.645	-1.4585	532.3448	-1.3883	1063.8882	-0.30369	968.668	417044.1562	745.0405	-1.4688	873.2102	-1.3325	21244000	-0.11093	857.401	232.475	219.6473	557.7181	537.7171	218625.5156	394.1825	-1.2314	497.1289	9101170
017	2017-12-30t0804	1514642948.36	adult	255.8642	203.3943	-72.7208	1207.7006	79.7763	75965.2607	239254.311	4114736.0488	2702.75	3.5809	604.704	-0.41121	590.028	-0.39359	1144.1328	0.53802	1004.5768	454220.7188	789.9061	-0.8261	927.8616	-0.70044	23968000	0.58254	743.624	263.779	248.0396	556.6003	546.8183	220970.3125	413.072	-1.0552	518.6826	10455100
017	2017-12-30t1211	1514657752.48	adult	259.9764	207.5065	-68.6085	1140.6393	83.4405	73883.0153	232883.8319	4060174.7659	1706.89	0.46994	531.026	-1.5737	532.8877	-1.3125	942.1008	-1.4305	871.0547	362708.8125	734.9359	-1.5295	830.858	-1.747	20445000	-0.22095	746.935	239.441	232.184	534.0285	520.8606	205600.9688	399.7148	-1.2592	488.7901	9218720
017	2017-12-30t1618	1514672581.5	adult	264.0956	211.6257	-64.4893	1192.2099	77.8584	75325.821	237231.2368	4048369.0253	2260.71	2.431	593.123	-0.52852	593.7	-0.26592	1085.6122	0.078588	957.6215	427731.1875	803.4262	-0.57536	907.2395	-0.86245	23315700	0.52563	680.097	272.025	260.0949	563.086	554.0293	221855.8906	452.2255	-0.70764	532.9325	10693300
017	2017-12-30t1946	1514685070.87	adult	267.5649	215.095	-61.0201	1196.264	77.5934	73230.1737	230649.9168	3867499.228	2179.85	2.2722	565.762	-0.93849	565.9433	-0.69708	1021.913	-0.53164	928.3067	391392.6875	743.0623	-1.3457	852.4491	-1.4487	21632500	0.15509	706.507	259.842	239.3948	559.5998	548.5449	214326.7188	439.9117	-0.89077	523.5281	9935320
017	2017-12-31t0108	1514704402.3	adult	272.9347	220.4648	-55.6502	817.7238	77.6925	51619.9782	163314.9458	2706975.8128	2048.76	1.9899	576.321	-0.72039	564.8152	-0.67016	1063.6575	-0.017878	943.6882	287187.5312	760.3898	-1.0679	876.707	-1.1337	15531800	-1.2961	792.511	287.137	260.1507	610.1682	589.628	164745.4062	475.8782	-0.55075	559.6127	7738350
017	2017-12-31t0438	1514716992.7	adult	276.432	223.9621	-52.1529	1137.5385	76.5809	72272.1502	227752.6493	3914937.9808	1979.72	1.855	520.61	-1.5753	510.4616	-1.5323	971.3822	-0.96271	894.2824	366211.0938	738.9354	-1.3153	842.58	-1.4916	19622800	-0.24107	711.666	255.251	231.9067	601.739	594.0291	226855.6094	463.6874	-0.73088	558.9835	9620930
017	2017-12-31t0807	1514729562.23	adult	279.9236	227.4537	-48.6613	1073.0652	79.3432	69049.6008	217699.6528	3729695.7242	1578.76	0.43975	555.368	-0.99037	553.1307	-0.8026	930.3126	-1.3753	866.3249	334912.5312	724.1976	-1.4727	815.9932	-1.7663	19993800	-0.10835	708.152	274.877	253.0863	574.6591	567.2756	206877.2656	459.562	-0.8191	540.2012	9895860
017	2017-12-31t1256	1514746872.82	adult	284.7321	232.2622	-43.8528	1071.786	75.5632	67583.2371	213034.6831	3592670.1465	1767.7	1.3122	537.99	-1.2198	528.8008	-1.1578	940.4067	-1.2175	857.8712	331963.5625	720.3014	-1.4765	812.1009	-1.7745	18956600	-0.31691	874.601	273.292	248.1713	576.1752	567.7205	203389.8438	466.6605	-0.79771	540.2107	9629700
017	2017-12-31t1643	1514760479.16	adult	288.5116	236.0417	-40.0733	1052.7667	75.314	65488.7716	206420.0842	3471383.2608	1724.57	1.2601	531.793	-1.2813	524.2831	-1.1978	904.4865	-1.5912	844.0071	309334.375	712.2492	-1.5425	802.9651	-1.8504	18165000	-0.47849	870.782	273.099	249.0388	576.9244	567.39	197308.1406	467.9477	-0.82807	541.8014	9328510
017	2017-12-31t2013	1514773099.14	adult	292.0172	239.5473	-36.5678	1046.3894	76.7415	66201.9773	208700.1649	3544673.5049	1655.3	1.0826	528.741	-1.2957	522.9176	-1.189	887.3541	-1.7627	827.7044	307024.5	701.1064	-1.6488	791.9064	-1.9509	18263800	-0.41547	680.216	274.511	250.6275	571.3425	564.582	197684.5156	469.7361	-0.84925	539.8975	9482160
017	2018-01-01t0102	1514790455.85	adult	296.8385	244.3686	-31.7465	1057.3978	75.0712	66431.0681	209416.7938	3510724.1635	1493.47	0.51064	530.526	-1.2225	522.6874	-1.1503	893.3201	-1.6573	839.3188	309982.0938	711.0035	-1.4786	801.746	-1.8016	18386500	-0.33103	888.378	276.668	252.792	579.3337	572.504	201028.8125	473.174	-0.86707	546.8984	9588490
017	2018-01-01t0433	1514803108.89	adult	300.3532	247.8833	-28.2317	1031.4529	74.9273	63969.1139	201674.7031	3347615.901	1193.36	-0.82628	531.35	-1.1768	522.4648	-1.123	877.6918	-1.8214	841.3367	293149.0625	711.9814	-1.4334	802.3389	-1.7678	17733800	-0.46533	770.713	280.389	256.1505	580.5446	569.773	193901.8906	478.0508	-0.85398	546.9134	9357970
017	2018-01-01t0843	1514818070.63	adult	304.5093	252.0393	-24.0757	1016.0522	74.9064	64031.5452	201963.4224	3371912.9194	1251.84	-0.4797	532.268	-1.124	523.6123	-1.0683	871.0009	-1.878	840.9084	291785.2812	712.1029	-1.3931	801.8981	-1.7407	17780400	-0.40851	738.475	283.097	259.4988	589.6868	581.1883	197545.0781	477.5528	-0.90578	554.1564	9456860
017	2018-01-01t1213	1514830701.32	adult	308.0178	255.5479	-20.5672	474.0122	80.99	30350.324	97104.2453	1640421.4752	1194.2	-0.73109	541.596	-0.94921	538.1494	-0.80657	858.8231	-2.0123	816.5005	136552.875	706.2522	-1.4317	781.9829	-1.945	8585380	-2.8635	724.656	286.436	269.4852	560.2411	551.8444	89078.3438	457.4202	-1.1606	529.4822	4540590
017	2018-01-01t1511	1514841379.74	adult	310.984	258.5141	-17.6009	519.4668	82.0429	35887.8846	114891.4954	2059626.1919	1244.98	-0.4034	528.433	-1.1222	516.5186	-1.124	915.4633	-1.2608	891.7627	172107.0938	712.084	-1.3335	836.4835	-1.286	9892260	-2.4958	820.726	299.097	270.2903	637.5649	629.1216	119862.2031	502.2501	-0.71192	589.7457	5599090
017	2018-01-01t1928	1514856813.4	adult	315.2711	262.8012	-13.3138	510.7875	84.2492	34667.771	111049.559	1987931.3816	1226.76	-0.43173	527.058	-1.1029	516.7612	-1.0822	915.1675	-1.2222	893.4152	165645.3125	710.0134	-1.319	835.6765	-1.2593	9530800	-2.5769	824.395	300.601	271.996	640.3609	625.6624	115905.3281	507.4134	-0.70353	594.1534	5435770
017	2018-01-01t2231	1514867802.38	adult	318.3236	265.8537	-10.2613	480.6476	81.2806	30773.321	98419.8404	1654468.7134	1347.1	0.43784	546.641	-0.77997	538.5722	-0.7122	888.6849	-1.5529	840.3211	143078.2656	723.3644	-1.1321	800.6994	-1.6445	8788350	-2.7721	884.308	295.581	276.3294	583.5005	575.8773	93943.5781	474.2982	-1.0891	552.9103	4752050
017	2018-01-02t0214	1514881144.72	adult	322.0298	269.5599	-6.5551	523.6701	87.6615	36080.7778	115789.1807	2074646.8163	1238	-0.20357	528.653	-1.0159	515.8592	-1.0363	916.2115	-1.1373	877.5042	173163.9688	710.5713	-1.2507	837.2361	-1.1828	9948720	-2.4309	782.48	303.787	271.863	642.1318	632.2809	121362.9062	517.3801	-0.66982	602.3361	5716970
017	2018-01-02t0719	1514899452.62	adult	327.1154	274.6454	-1.4696	519.4591	83.1432	35435.9158	113513.4705	1993913.2446	1240.14	-0.019849	532.035	-0.91837	516.672	-0.97822	921.158	-1.0086	890.4324	170414.2188	721.3258	-1.079	841.3605	-1.0892	9804870	-2.4494	922.714	304.426	265.1061	671.5323	653.1605	124233.4766	527.0635	-0.62057	619.2876	5610270
017	2018-01-02t1015	1514910033.54	dead	330.0545	277.5846	1.4696	471.8664	80.9503	30002.9978	95949.8141	1603087.9816	1227.28	-0.020663	558.03	-0.50675	548.5828	-0.45663	882.8748	-1.5452	849.8617	138611.3438	733.7112	-0.9094	812.1959	-1.4098	8744890	-2.7444	727.354	317.396	292.263	596.3312	589.9012	93624	505.5775	-0.87824	568.6229	4973910
018	2017-12-19t1411	1513714647.19	larva	0	-58.211	-247.3195	547.2465	59.6955	23559.4275	74677.0058	877027.0805	0	-0.058397	0	-0.62394	0	-0.64456					0	-0.49565	0	-0.4114	0	0.72831	0	0	0				0	-0.61431	0	0
018	2017-12-19t1811	1513729056.42	larva	4.0026	-54.2085	-243.3169	529.863	55.5801	21986.1659	69422.5644	800998.2585	0	-0.3634	0	-0.796	0	-0.80784					0	-0.69453	0	-0.60463	0	0.29417	0	0	0				0	-0.72911	0	0
018	2017-12-19t2228	1513744465.24	larva	8.2828	-49.9282	-239.0367	529.9505	56.2094	21912.1492	69348.0662	775419.8155	0	-0.64924	0	-0.98113	0	-0.98471					0	-0.89828	0	-0.7963	0	-0.14805	0	0	0				0	-0.85977	0	0
018	2017-12-20t0211	1513757838.55	larva	11.9976	-46.2134	-235.3219	541.4796	59.9557	24126.1825	76198.5802	959419.458	0	-0.87254	0	-1.143	0	-1.1405					0	-1.0687	0	-0.95248	0	-0.51564	0	0	0				0	-0.98076	0	0
018	2017-12-20t0611	1513772238.28	larva	15.9975	-42.2135	-231.322	540.6639	61.1424	24692.8837	78004.7953	1006144.9494	0	-1.0933	0	-1.3192	0	-1.311					0	-1.2466	0	-1.112	0	-0.89649	0	0	0				0	-1.1202	0	0
018	2017-12-20t1012	1513786673.3	larva	20.0073	-38.2038	-227.3122	539.4903	60.002	24234.2316	76544.463	968593.7047	0	-1.2986	0	-1.4982	0	-1.4858					0	-1.4201	0	-1.2646	0	-1.2642	0	0	0				0	-1.2714	0	0
018	2017-12-20t1432	1513802207.24	larva	24.3222	-33.8888	-222.9973	536.5948	59.5107	24389.1978	77046.3759	982047.9671	0	-1.505	0	-1.695	0	-1.6793					0	-1.603	0	-1.4225	0	-1.6453	0	0	0				0	-1.4498	0	0
018	2017-12-20t1827	1513816338.49	larva	28.2476	-29.9634	-219.0719	536.1594	58.9934	24641.872	77975.0255	971255.6432	0	-1.6824	0	-1.879	0	-1.8618					0	-1.7672	0	-1.5618	0	-1.9797	0	0	0				0	-1.6298	0	0
018	2017-12-20t2227	1513830758.1	larva	32.253	-25.958	-215.0665	548.4262	63.3722	26649.6377	84441.3313	1109235.9799	0	-1.855	0	-2.0734	0	-2.0562					0	-1.9339	0	-1.7008	0	-2.3097	0	0	0				0	-1.8361	0	0
018	2017-12-21t0227	1513845149.09	larva	36.2505	-21.9605	-211.069	540.2023	59.6833	24421.9411	77144.6191	980828.9686	0	-2.0201	0	-2.276	0	-2.2605					0	-2.1006	0	-1.8374	0	-2.6285	0	0	0				0	-2.0723	0	0
018	2017-12-21t0705	1513861815.96	larva	40.8802	-17.3308	-206.4393	718.8356	48.8303	28522.3817	89888.9315	950970.6596	4826.67	2.6487	1352.63	2.325	1239.9113	2.1531	3984.9255	2.6528	3955.8777	601723.75	2460.5237	3.0345	3501.2446	3.0598	20384100	1.0642	242.661	138.393	137.2397	209.1	206.7434	31574.1035	182.5422	0.21386	199.4621	2085580
018	2017-12-21t1027	1513873950.81	larva	44.251	-13.96	-203.0685	696.0729	49.6669	26114.8154	82254.6145	851879.5416	3295.38	0.93039	1198.97	1.6781	1113.7003	1.5899	2749.4338	1.1084	2690.1716	382171.3125	2020.1411	1.9554	2495.3353	1.485	16583000	0.021862	389.923	165.808	167.74	239.8557	235.6428	33339.9453	212.2409	0.56552	230.24	2293300
018	2017-12-21t1424	1513888146.7	larva	48.1943	-10.0167	-199.1252	762.6096	54.337	32350.1725	101927.9935	1173425.2179	2928.1	0.36647	985.185	0.75359	894.8081	0.60702	2452.4456	0.69161	2438.1304	419368.1875	1756.1861	1.2259	2195.0893	0.90627	16809200	-0.26754	330.082	137.221	136.5862	202.1179	196.3214	34562.1602	174.286	-0.1731	190.4242	2341270
018	2017-12-21t1856	1513904488.82	larva	52.7338	-5.4772	-194.5857	912.594	65.204	46862.0655	147675.0014	2035258.7665	2380.64	-0.38101	500.898	-1.3046	582.2455	-0.85899	1897.0366	-0.09504	1848.3353	466671	1088.5189	-0.41447	1746.483	0.10253	12309100	-1.5215	309.769	85.815	110.5299	184.8422	181.3009	45471.1914	155.3746	-0.76894	174.2755	2108820
018	2017-12-21t2225	1513916998.41	larva	56.2087	-2.0024	-191.1108	1044.7168	62.9107	50690.8208	159584.9474	2090896.5905	2085.69	-0.77368	698.361	-0.62667	642.3143	-0.70921	1769.3204	-0.32408	1746.324	472408.5625	1234.56	-0.16091	1634.6858	-0.10786	18592500	-0.58522	1111.47	106.94	105.5859	177.2978	169.3542	47338.5156	142.1428	-1.2506	160.4186	2847070
018	2017-12-22t0225	1513931415.4	adult	60.2134	2.0024	-187.1061	984.1584	63.7578	49191.305	155004.7199	2076212.9619	3501.87	0.47928	922.865	0.24426	861.2747	0.2035	2294.6328	0.36175	2192.5869	592015.25	1383.0456	0.122	1967.4503	0.34571	23791500	0.11021	370.564	178.558	177.3566	251.7821	248.211	64959.7773	222.3305	0.4189	241.0807	4603240
018	2017-12-22t0640	1513946747.36	adult	64.4723	6.2612	-182.8472	1058.3187	66.8638	56310.8002	177379.9381	2526949.7422	2352.35	-0.72011	719.73	-0.69457	686.2814	-0.67837	1664.632	-0.57496	1571.446	491066.4375	1082.9843	-0.61179	1400.8139	-0.52238	21224800	-0.6438	342.018	125.993	124.3983	202.8737	198.1085	59847.7539	172.5537	-1.0188	190.8519	3715530
018	2017-12-22t1025	1513960212.08	adult	68.2125	10.0014	-179.107	1059.0607	66.9047	57932.063	182550.6582	2638823.7187	2343.29	-0.80303	727.928	-0.70525	695.5287	-0.68424	1579.859	-0.7441	1498.6188	480277.1562	1110.2781	-0.56904	1362.5176	-0.59966	22072200	-0.70733	432.066	130.271	129.2555	204.5815	198.6857	62192.7656	172.9067	-1.2135	191.6758	3950080
018	2017-12-22t1425	1513974606.36	adult	72.2109	13.9998	-175.1086	1068.0016	71.1601	60366.8058	190201.8924	2888972.4521	2507.23	-0.68613	697.005	-0.90942	649.0098	-1.0037	1525.5023	-0.8692	1408.2211	482058.75	1062.5326	-0.70806	1311.5431	-0.69006	22000300	-0.92886	250.182	142.591	141.0724	212.2528	210.0624	67071.875	184.8318	-1.0051	203.6601	4500730
018	2017-12-22t2025	1513996236.78	adult	78.2193	20.0083	-169.1002	1084.9255	66.8115	61670.8221	194315.7577	2939671.4978	3517.87	0.45399	858.592	0.078064	822.3711	0.13811	1869.1703	-0.14568	1605.0908	603742	1210.7415	-0.20317	1478.1751	-0.30135	27688700	-0.015232	365.562	180.601	179.7498	254.7087	250.4128	82270.9219	223.943	0.0085803	243.246	5824190
018	2017-12-22t2338	1514007785.09	adult	81.4272	23.2162	-165.8923	1084.1787	69.9224	62101.1417	195628.8017	3007730.2942	2455.12	-0.81132	834.376	-0.012309	806.11	0.093372	1561.7882	-0.82809	1453.709	507581.1562	1136.2607	-0.41456	1364.0189	-0.52109	27080500	-0.24111	524.828	184.425	183.2516	261.1605	256.7834	84877.1719	229.3285	0.06288	249.2458	5985680
018	2017-12-23t0328	1514021629.4	adult	85.2728	27.0618	-162.0467	1121.3147	79.6741	69490.9258	219058.8684	3637942.7348	2429.3	-0.85553	670.093	-1.2998	641.9298	-1.311	1478.5989	-1.0868	1328.1173	536731.375	962.1498	-1.1334	1241.474	-0.83792	24321000	-0.90287	270.044	139.122	137.6279	209.9492	206.1403	76211.5547	181.105	-1.2693	199.4652	5049420
018	2017-12-23t0752	1514037461.36	adult	89.6706	31.4596	-157.6489	1060.3915	69.9809	62721.7899	197662.4505	3102935.631	2797.06	-0.33119	800.79	-0.094351	766.8514	-0.078672	1690.9219	-0.28071	1527.3743	554622.375	1192.4388	0.088694	1450.2539	-0.026233	26242700	-0.57023	372.01	175.967	175.3252	277.8063	272.5056	91120.4531	235.5729	-0.031157	260.9273	5766610
018	2017-12-23t1105	1514049025.75	adult	92.8829	34.6719	-154.4366	1249.8397	73.5154	75753.2906	238588.9118	3868486.1788	2759.59	-0.35381	667.504	-1.4853	638.3395	-1.4946	1494.2137	-1.0092	1304.8828	591708.625	953.3562	-1.3476	1217.666	-0.96108	26397800	-0.58574	437.544	152.272	149.5069	271.8973	251.9537	107671.3438	199.2687	-0.93095	226.9735	6021900
018	2017-12-23t1625	1514068252.76	adult	98.2238	40.0127	-149.0957	1203.5993	67.0154	67620.1413	212887.8378	3208718.4651	3480.57	0.84022	793.538	0.051114	777.1755	0.23186	1515.7339	-0.7656	1270.7826	536569.8125	1027.4553	-0.7255	1160.0138	-1.1869	28067400	-0.23033	453.372	176.424	174.9651	275.0279	269.484	97359.8828	230.3004	-0.37625	259.2654	6240110
018	2017-12-23t1938	1514079826.95	adult	101.4388	43.2278	-145.8807	1182.7884	69.144	68062.2538	214322.7423	3290991.6815	3649.17	1.1881	857.356	0.92254	829.3206	0.95219	1698.3081	0.29421	1476.6063	604597.6875	1128.5667	0.22983	1396.5025	0.39166	30492700	0.30971	381.463	205.885	204.1701	295.6938	291.846	105267	257.5694	0.10708	280.86	7322520
018	2017-12-23t2251	1514091391.53	adult	104.6512	46.4402	-142.6683	1237.4698	70.8897	71300.4692	224451.149	3490511.4061	2653.36	-0.36687	742.9	-0.42036	725.219	-0.28935	1464.8153	-0.81001	1281.4976	546376.125	948.6624	-1.2085	1099.7302	-1.423	27687100	-0.31958	542.402	169.665	167.7574	263.0957	257.3709	98134.7031	221.6476	-0.70827	247.0368	6323230
018	2017-12-24t0420	1514111122.27	adult	110.132	51.9209	-137.1875	1192.1394	72.271	71792.9559	226175.4252	3616725.8203	2897.71	0.13538	821.798	0.73151	789.3913	0.6618	1654.7838	0.45262	1487.8756	620543.9375	1137.3468	0.69439	1373.1659	0.71184	30801000	0.4493	490.218	199.822	198.368	308.0178	300.3187	115506.6562	258.6364	-0.11112	288.4842	7489340
018	2017-12-24t0737	1514122963.44	adult	113.4212	55.2101	-133.8983	1227.7591	75.7512	72955.9842	229787.3475	3697422.2952	2725.01	-0.10447	795.541	0.4813	779.0639	0.60825	1507.3134	-0.25555	1392.3546	574286.375	1059.2572	0.10219	1270.9814	0.12724	30306900	0.3708	493.015	200.669	196.8728	335.5755	328.3811	127854.2578	265.2062	-0.068999	307.7378	7644700
018	2017-12-24t1056	1514134879.21	adult	116.7311	58.5201	-130.5884	1192.0057	74.0263	72907.9376	229629.8946	3762048.5284	3019.89	0.48505	732.677	-0.26105	723.9832	-0.038893	1458.3341	-0.42365	1238.7646	555625.3125	938.6802	-0.93096	1073.2713	-1.2419	27885000	-0.15582	405.821	183.029	180.4362	295.2083	288.5946	112474.375	248.7755	-0.48158	276.6862	6965900
018	2017-12-24t1612	1514153877.38	adult	122.0084	63.7974	-125.3111	1202.5244	73.0859	72016.2486	226774.858	3641019.0782	3830.52	2.1064	753.11	0.14967	735.3532	0.24406	1635.3125	0.85383	1381.4479	614877.5	970.9645	-0.45388	1136.3286	-0.58212	28316200	0.022665	510.109	187.559	182.9175	323.7485	314.2454	121729.4531	253.1645	-0.53894	296.4211	7052010
018	2017-12-24t1935	1514166041.83	adult	125.3874	67.1764	-121.9321	1181.4482	76.6333	72302.1038	227771.353	3758371.8443	3478.76	1.5494	777.51	0.57291	763.8499	0.71966	1524.7783	0.30507	1308.5339	576366.1875	995.0531	-0.10431	1129.3066	-0.5215	29340900	0.32242	528.337	209.312	207.9496	378.3054	369.0768	142999.4375	285.7542	0.0055224	339.9253	7898820
018	2017-12-24t2332	1514180248.65	adult	129.3337	71.1227	-117.9858	1187.8573	72.2779	71681.1096	225785.414	3641151.5693	3248.99	1.21	734.529	0.091616	714.6133	0.1474	1441.2902	-0.082466	1197.8201	540483.8125	962.8189	-0.30408	1111.1859	-0.54398	27508100	-0.060744	513.543	195.704	189.6058	351.2142	339.2826	131705.3281	268.3901	-0.4419	320.7017	7329120
018	2017-12-25t0404	1514196588.5	adult	133.8726	75.6616	-113.4469	1242.3337	73.9579	72930.5419	229559.3426	3683452.7604	3414.73	1.6549	736.011	0.23363	719.196	0.32882	1450.1007	0.12654	1175.2047	552488.375	922.3965	-0.57544	1066.7103	-0.77319	28039800	0.14084	512.157	211.836	208.6844	368.4299	355.8293	140371.7812	285.0093	-0.24674	336.4146	8070320
018	2017-12-25t0723	1514208499.98	adult	137.1813	78.9703	-110.1382	1179.7252	75.2864	70156.7133	220878.6894	3603679.7173	2372.09	-0.36402	663.347	-0.69558	642.3981	-0.66683	1370.6882	-0.28595	1179.5513	503042.5625	904.6355	-0.66533	1067.3892	-0.67335	24298400	-0.72994	562.837	183.975	176.452	362.152	353.1261	132909.7812	267.6327	-0.68197	329.2886	6739000
018	2017-12-25t1237	1514227375.62	adult	142.4246	84.2135	-104.8949	1260.397	73.8484	77548.9975	244271.524	3992607.6762	2665.38	0.325	717.953	0.18964	697.8546	0.23068	1359.2448	-0.1996	1194.2134	550494.125	943.6077	-0.12393	1098.6673	-0.26657	29049100	0.50589	549.311	209.014	202.4397	404.1911	395.5153	163697.3906	297.0522	-0.26321	365.7545	8456920
018	2017-12-25t1604	1514239776.79	adult	145.8693	87.6583	-101.4502	1183.5116	75.2396	73903.5273	232848.5068	3882818.8822	2632.33	0.32108	632.196	-0.95849	611.8285	-0.93618	1171.7275	-1.3872	1047.5967	452286.8125	835.1991	-1.1896	976.0678	-1.2639	24366100	-0.60466	581.327	187.49	179.8758	382.0466	369.8412	147470	276.0764	-0.80341	340.5017	7226220
018	2017-12-25t1928	1514252017.63	adult	149.2696	91.0585	-98.0499	1210.9079	74.9904	74770.8611	235481.7854	3923835.0089	2890.28	0.92509	747.003	0.76189	715.1977	0.63088	1472.6987	0.7922	1256.5377	575825.1875	997.3007	0.6279	1148.8251	0.35036	29139800	0.60752	535.666	234.653	226.7846	411.8225	405.2336	161022.5938	319.6515	-0.01027	384.4155	9153570
018	2017-12-26t0040	1514270709.44	adult	154.4617	96.2507	-92.8578	1214.4523	76.1472	75601.5659	238156.3533	4015405.491	2182.83	-0.4704	605.472	-1.2067	591.404	-1.1082	1180.0579	-1.1257	987.3233	466122.875	794.1355	-1.4885	903.7123	-1.7696	23894300	-0.62657	474.043	177.506	171.6284	346.7949	339.0069	136983.9844	258.6949	-1.5358	315.4522	7005090
018	2017-12-26t0403	1514282920.46	adult	157.8537	99.6427	-89.4658	1195.2765	77.4907	73393.4484	231164.9268	3902962.8256	2032.27	-0.73473	555.941	-1.8957	533.5017	-1.937	1162	-1.1779	987.6927	446208	773.3069	-1.6781	896.8987	-1.7883	21294200	-1.2251	602.532	160.028	150.0408	358.7623	346.7368	137764.7188	253.9622	-1.8064	325.276	6129560
018	2017-12-26t0722	1514294850.67	adult	161.1676	102.9566	-86.1519	1187.2505	73.7855	69598.9244	219103.6265	3530940.2266	2197.07	-0.32464	614.9	-0.97929	587.9675	-1.0832	1292.4891	-0.15386	1126.8	470466.0312	846.7383	-0.80272	1021.3068	-0.58761	22352200	-0.93504	622.574	191.415	181.4864	415.0006	405.8438	151060.2344	295.3111	-0.99624	374.7348	6958120
018	2017-12-26t1238	1514313785.64	adult	166.4273	108.2163	-80.8922	1192.4673	76.1537	74819.8133	235682.4143	3962342.2635	2648.19	0.75182	636.583	-0.58608	610.9455	-0.67552	1288.822	-0.05	1106.33	503929.4062	864.317	-0.52149	1004.8183	-0.66464	24849700	-0.2844	594.423	209.004	202.2179	413.2588	405.4051	161584.1875	305.2786	-0.96221	375.7358	8158660
018	2017-12-26t1557	1514325729.8	adult	169.7452	111.5341	-77.5743	1196.4294	80.8486	76685.4852	241492.5385	4225794.3154	2901.53	1.3751	689.252	0.26141	670.0203	0.27718	1324.1772	0.2965	1092.7278	529670.875	873.3441	-0.36658	1006.2961	-0.60493	27565200	0.39348	557.549	243.338	237.3681	430.3087	422.4458	172123.4688	342.3605	-0.21753	402.8466	9731810
018	2017-12-26t1958	1514340215.37	adult	173.7689	115.5579	-73.5506	1201.1981	79.8196	78287.5782	246603.098	4376223.8258	1877.39	-0.79531	519.491	-2.3092	505.9437	-2.2464	1045.3953	-1.6966	927.1263	427566.6562	688.402	-2.5465	825.0231	-2.2951	21204600	-1.0851	580.027	183.947	175.3736	387.1544	380.1379	158346.1562	283.6015	-1.6548	354.226	7508360
018	2017-12-27t0035	1514356841.87	adult	178.3874	120.1764	-68.9321	1141.3771	82.8078	72887.0667	229738.6682	4007992.6577	1935.05	-0.58278	533.836	-2.0505	514.0654	-2.0883	1051.204	-1.5562	922.6811	400508.7188	728.1426	-2.0327	851.4306	-1.9934	20295400	-1.2544	613.621	184.238	172.399	407.3013	397.8568	155181.7812	306.347	-1.2644	375.319	7004340
018	2017-12-27t0354	1514368789.6	adult	181.7062	123.4952	-65.6133	1197.1437	78.2094	75125.0842	236631.7676	3999620.7641	2028.48	-0.30619	605.686	-0.90153	599.3366	-0.71378	1136.567	-0.83507	1019.7829	445534.25	789.6859	-1.2544	934.1595	-1.1619	23730800	-0.40745	564.232	227.033	220.0318	436.8258	431.0061	171235.7188	336.772	-0.72083	403.2189	8895140
018	2017-12-27t0906	1514387501.13	adult	186.9039	128.6928	-60.4156	1191.1449	78.3375	75256.9582	237029.2406	4022707.9916	1687.86	-0.97152	680.761	0.33861	665.5728	0.39384	1135.4045	-0.7322	1064.2561	446214	858.1624	-0.34011	999.4021	-0.46575	26724000	0.344	568.403	264.295	256.9342	466.2051	459.4877	183218.625	359.2839	-0.43058	426.25	10375200
018	2017-12-27t1230	1514399718.88	adult	190.2977	132.0867	-57.0218	1209.9721	79.6155	75973.4266	239259.2552	4103074.1907	2335.31	0.57721	576.956	-1.2903	566.232	-1.1837	1105.3813	-0.89754	962.4031	438836.375	742.7397	-1.8055	872.8616	-1.6946	22867100	-0.51638	556.606	219.846	213.4251	430.3667	418.5173	170855.5938	328.9809	-1.0827	391.754	8713370
018	2017-12-27t1537	1514410931.85	adult	193.4124	135.2014	-53.9071	1238.6516	78.5024	75743.2024	238448.638	4025379.9099	2101.51	0.1128	608.365	-0.7637	601.1567	-0.59653	1091.8042	-0.93885	991.4123	432354.4688	786.2276	-1.2249	915.9526	-1.241	24062600	-0.20238	613.967	243.496	239.788	454.6336	443.9482	180034.9062	350.8379	-0.76346	417.9911	9630980
018	2017-12-27t2027	1514428343.88	adult	198.2491	140.038	-49.0704	1205.212	78.202	77557.262	244354.2281	4203075.2372	1497.7	-1.1923	551.357	-1.6577	535.0101	-1.6512	978.3323	-1.7549	939.9991	396224.5625	757.0199	-1.5929	883.9377	-1.5313	22295200	-0.55175	660.58	226.96	222.5434	451.6602	438.463	182922.375	331.0759	-1.2088	405.977	9177570
018	2017-12-27t2323	1514438935.55	adult	201.1912	142.9802	-46.1283	1193.6237	76.078	73450.5289	231321.8119	3835802.9952	1611.41	-0.86825	669.24	0.29068	652.9939	0.31278	1076.8353	-0.9127	1041.1801	413504.75	834.8687	-0.52707	978.2341	-0.54601	25672700	0.25769	639.682	281.945	272.7951	503.0458	496.2812	193169.5938	393.9666	-0.2465	459.9569	10815700
018	2017-12-28t0220	1514449557.25	adult	204.1417	145.9307	-43.1778	1180.1938	76.3359	71000.406	223550.6679	3709535.4089	1643.99	-0.73375	643.602	-0.1091	630.781	-0.03498	1120.2355	-0.50736	1074.6847	415607.375	841.4376	-0.41914	994.8925	-0.35066	23862200	-0.11645	722.12	276.429	266.8673	519.493	503.9515	192731.9062	404.2819	-0.16984	472.7301	10248900
018	2017-12-28t0744	1514468944.9	adult	209.5271	151.3161	-37.7924	1210.8511	76.8407	72305.4962	227622.0366	3743492.7535	1645.59	-0.62636	674.496	0.44104	660.0488	0.48999	1107.0234	-0.51954	1071.0306	418454.875	864.4126	-0.066786	1002.4253	-0.22849	25476400	0.31871	673.715	298.992	289.4644	539.4691	528.0853	203919.3125	433.5738	0.11174	499.3704	11293200
018	2017-12-28t1040	1514479542.57	adult	212.4709	154.2599	-34.8486	1190.5465	73.2598	70886.1142	223187.8521	3612527.4858	1712.11	-0.4042	670.46	0.39504	656.0269	0.44296	1079.2583	-0.70141	1047.3462	400404.8125	845.3674	-0.31411	978.8513	-0.45375	24817100	0.20907	669.976	303.848	290.4789	551.8694	542.4197	204743.5625	441.5021	0.13712	509.5154	11246900
018	2017-12-28t1454	1514494761.15	adult	216.6983	158.4873	-30.6212	1155.9091	74.6159	68415.7301	215414.0191	3482389.4885	1524.28	-0.79972	671.982	0.44941	657.4904	0.49583	1097.9816	-0.47738	1073.1277	393077.4062	846.0548	-0.28064	1007.7787	-0.11585	24017300	0.086202	730.842	314.723	301.609	590.0459	578.8094	211236.4219	456.438	0.22097	536.1956	11248500
018	2017-12-28t1927	1514511177.93	adult	221.2585	163.0475	-26.061	1149.6776	74.7697	67520.8374	212594.3567	3429606.535	1474.6	-0.85313	667.985	0.41144	652.8782	0.4467	1089.7272	-0.47946	1068.4648	384673.6875	841.7916	-0.31768	1010.7155	-0.051488	23576500	0.049567	756.562	321.093	311.243	601.2957	591.0919	212257.375	456.2597	0.090449	552.7674	11333000
018	2017-12-28t2229	1514522050.63	adult	224.2787	166.0677	-23.0408	1144.1271	74.0269	67317.2186	211968.4562	3414012.1652	1466.84	-0.82823	663.369	0.35216	647.6685	0.37664	1075.8921	-0.55581	1060.9126	378714	837.0129	-0.37095	1003.9181	-0.10355	23334700	0.036095	732.67	324.771	315.8514	608.1046	600.7988	214052.8125	457.659	0.031569	554.2942	11424200
018	2017-12-29t0413	1514542731.3	adult	230.0234	171.8123	-17.2961	1122.7762	74.1947	66356.3116	208965.5314	3390601.7342	1565.37	-0.47224	672.494	0.53885	653.5433	0.50979	1134.3317	0.044228	1118.1056	393613.0938	856.6807	-0.065469	1045.3734	0.38328	23297200	0.10427	762.144	336.124	327.1154	639.4982	634.0446	221905.875	476.0201	0.12748	584.6207	11644300
018	2017-12-29t0712	1514553425.58	adult	232.994	174.783	-14.3255	1063.8141	74.1185	63622.0104	200394.8385	3276584.2458	1599.26	-0.33317	680.544	0.69005	660.9012	0.65102	1131.9512	0.067086	1104.7776	376939.75	877.1136	0.23633	1046.91	0.42182	22628800	-0.010952	797.025	343.441	334.6363	648.936	640.6714	216095.6719	491.6959	0.25727	595.0344	11419800
018	2017-12-29t1015	1514564443.23	adult	236.0545	177.8434	-11.265	990.958	75.8514	60639.1042	191136.8547	3212143.2306	1895.72	0.5521	698.169	1.0009	678.5247	0.96615	1172.488	0.48373	1149.0558	371678.7188	905.0289	0.64238	1082.5901	0.8324	22090800	-0.098073	803.659	354.667	347.1844	667.6866	657.4257	211656.6562	508.959	0.4043	613.0002	11222000
018	2017-12-29t1619	1514586292.47	adult	242.1237	183.9127	-5.1958	954.9534	75.0987	57048.9212	179829.491	2959474.4706	1706.18	0.12793	721.091	1.4145	702.5748	1.4064	1198.6492	0.82629	1175.8469	357197.4375	935.2169	1.0895	1118.9697	1.2824	21473400	-0.17114	889.98	374.747	367.828	716.7437	706.3637	213589.625	550.9726	0.78406	662.8255	11159600
018	2017-12-29t1947	1514598773.62	adult	245.5907	187.3796	-1.7288	926.5338	76.0993	56231.0773	177309.4563	2945870.7851	1733.35	0.2733	728.736	1.559	712.3261	1.5904	1190.5839	0.81091	1169.7766	350031.6562	939.9019	1.1675	1109.98	1.217	21392800	-0.15141	876.712	381.571	374.2405	726.5374	716.2258	213601.9844	564.1817	0.87294	671.2965	11201400
018	2017-12-29t2315	1514611221.17	dead	249.0483	190.8373	1.7288	943.142	77.1644	55782.2542	175796.3311	2877138.3561	1602.81	-0.057894	729.808	1.5949	713.1496	1.6241	1204.2594	1.0057	1175.7639	351643.75	943.3875	1.2286	1115.6804	1.313	21268100	-0.1414	975.655	386.096	378.5197	761.6906	747.2168	222413.6406	579.999	0.99044	695.2278	11251600
019	2017-12-19t1411	1513714661.24	larva	0	-54.4714	-276.6852	714.4637	50.6474	30016.0606	94778.6855	1038487.196	641.085	0.86794	505.684	0.87644	506.3809	0.87667	606.144	-0.55549	603.7208	96376.8	569.7436	0.77678	594.2544	0.57852	8010530	2.6256	247.599	116.03	115.4594	163.856	160.7513	26053.1	143.1535	0.64074	155.2464	1838030
019	2017-12-19t1811	1513729071.02	larva	4.0027	-50.4687	-272.6825	710.9457	42.7064	26264.5942	82908.561	787678.4606	703.95	0.58711	551.443	0.8593	551.8586	0.87498	653.771	-0.59762	650.3242	91528	618.2043	0.66671	642.5556	0.43171	7671670	2.0659	233.594	124.653	123.8367	174.64	170.948	24449.5	152.9611	0.65853	166.1735	1734170
019	2017-12-19t2228	1513744479.48	larva	8.2828	-46.1885	-268.4024	704.4123	43.6748	26733.123	84398.5491	825740.2147	708.175	0.25145	555.557	0.71007	556.0063	0.74085	660.501	-0.68702	656.4767	93791.2	621.3394	0.45338	646.3627	0.21663	7863910	1.6241	233.702	134.039	133.5865	183.796	180.1791	26099.1	162.3856	0.67163	175.7929	1897330
019	2017-12-20t0211	1513757852.55	larva	11.9976	-42.4738	-264.6876	734.3959	49.618	29325.4277	92518.9673	965629.9911	713.189	-0.0042084	564.307	0.59819	565.4027	0.64375	669.089	-0.7608	665.9047	104378	630.3846	0.29163	656.6589	0.055631	8747880	1.4179	263.759	140.37	139.8505	192.326	188.5304	30002.8	170.3047	0.68372	183.182	2176010
019	2017-12-20t0611	1513772252.25	larva	15.9975	-38.4739	-260.6877	738.6657	50.6017	32273.2851	101770.8145	1171512.3278	717.258	-0.25434	574.112	0.48091	575.1279	0.53947	680.449	-0.8371	677.2645	116357	640.889	0.12787	667.7221	-0.10525	9766220	1.2216	248.264	146.581	146.1527	197.838	194.7151	33830.2	176.2883	0.67443	189.6533	2493480
019	2017-12-20t1012	1513786687.26	larva	20.0072	-34.4642	-256.678	740.9089	51.9509	33031.1577	104177.9252	1226600.9452	734.056	-0.46873	587.026	0.37494	588.0511	0.44654	694.47	-0.90995	692.2308	120838	655.0469	-0.020543	679.7695	-0.25415	10199000	0.91003	263.797	152.744	152.2226	204.998	202.2356	35669.7	183.5761	0.68064	197.5464	2653780
019	2017-12-20t1432	1513802221.28	larva	24.3222	-30.1492	-252.363	754.8663	51.734	33157.1084	104542.8919	1215726.8113	771.151	-0.66008	604.222	0.27328	605.2736	0.35879	715.208	-0.98142	711.2742	125161	672.7391	-0.16751	700.8687	-0.39241	10547900	0.56582	278.571	159.703	159.2509	212.178	209.7846	37131.1	191.0952	0.68716	204.7922	2787940
019	2017-12-20t1827	1513816352.62	larva	28.2476	-26.2238	-248.4376	731.741	50.9333	31816.5339	100337.4432	1147759.0141	775.424	-0.8532	612.636	0.15777	613.632	0.25437	720.434	-1.0616	717.0559	121033	680.9452	-0.31262	708.1601	-0.52846	10277000	0.14466	267.452	164.072	163.7619	218.34	214.5613	36681.2	195.8938	0.67208	209.8583	2752300
019	2017-12-20t2227	1513830772.77	larva	32.2532	-22.2182	-244.432	743.4718	53.2016	32179.5226	101537.3241	1154535.2382	790.88	-1.0274	615.987	0.020852	616.8531	0.12714	730.071	-1.1394	726.9799	124112	684.9635	-0.46623	713.1939	-0.66522	10456400	-0.1767	264.272	166.751	166.3508	221.617	218.7941	37674.9	199.0048	0.63496	213.5055	2830600
019	2017-12-21t0227	1513845163.69	larva	36.2507	-18.2207	-240.4345	748.0195	55.599	32100.5259	101338.5983	1146412.9094	778.077	-1.2214	617.562	-0.12572	618.5674	-0.0099069	725.406	-1.2354	721.8385	123319	685.524	-0.62484	712.6341	-0.80576	10452200	-0.52272	288.802	170.221	169.7905	224.804	221.9674	38216.6	202.5791	0.60163	216.5532	2881000
019	2017-12-21t0705	1513861830.56	larva	40.8804	-13.591	-235.8048	726.7335	52.9843	32105.5293	101391.7356	1171083.03	784.419	-1.4147	613.956	-0.32308	615.688	-0.19623	724.783	-1.3445	720.2566	123213	684.1342	-0.8128	711.2996	-0.9663	10377700	-0.924	264.616	173.02	172.632	229.297	227.3712	38980.5	205.8558	0.54759	221.7129	2924550
019	2017-12-21t1027	1513873965.48	larva	44.2512	-10.2202	-232.434	720.2464	52.2361	31625.3999	99935.7461	1144078.9294	773.331	-1.5658	622.554	-0.43437	623.8061	-0.30213	734.666	-1.4138	731.2175	122689	690.0969	-0.93595	719.7769	-1.0685	10362400	-1.2015	293.237	175.352	175.0692	230.952	227.8284	38569.1	208.132	0.50248	222.3316	2918740
019	2017-12-21t1424	1513888161.27	larva	48.1945	-6.2769	-228.4908	868.4631	56.5487	40258.0972	126792.8223	1590560.2177	4036.71	1.443	1121.13	1.2655	979.1299	0.94344	3067.35	1.4806	3024.1792	650278	2033.2491	1.8298	2695.8367	1.6219	23714100	1.0732	269.59	166.422	165.7402	227.599	225.6182	48251.1	202.4058	0.30274	218.9007	3520150
019	2017-12-21t1856	1513904503.52	larva	52.734	-1.7374	-223.9512	971.3594	60.1854	47315.6473	149054.4811	1936156.1175	2625.99	-0.14755	773.728	-0.23655	679.1497	-0.45384	2175.97	0.2738	2140.425	541818	1404.3422	0.27727	1931.2524	0.36504	19229500	-0.1974	1127.99	115.873	113.0019	240.009	191.2022	59762.2	155.2707	-0.77099	178.2589	2879800
019	2017-12-21t2225	1513917012.99	adult	56.2088	1.7374	-220.4764	1319.9447	64.7498	70655.3255	222676.5031	3144068.7812	2705.06	-0.18035	811.464	-0.1643	724.6621	-0.34804	2119.87	0.15198	2056.2812	786471	1347.7043	0.093418	1894.0756	0.26897	30040400	1.6039	313.796	157.909	157.7812	235.039	232.1157	87199.4	207.9067	0.17345	225.678	5845800
019	2017-12-22t0225	1513931430.06	adult	60.2136	5.7422	-216.4717	1119.4586	70.7702	62763.6827	197629.4322	3009889.6825	2395.37	-0.59484	654.75	-0.91759	610.6905	-0.96875	1777.07	-0.36999	1725.1416	584655	1154.775	-0.41029	1547.2574	-0.28558	21495400	-0.32992	1105.24	106.301	104.6976	180.686	167.1862	59445.6	140.2384	-1.5983	159.5968	3489860
019	2017-12-22t0640	1513946762.08	adult	64.4725	10.0011	-212.2128	1141.5049	68.0901	54412.6845	171520.2517	2212532.6657	2290.5	-0.78194	702.296	-0.77562	673.6702	-0.74195	1482.84	-0.84713	1376.7599	425576	903.791	-1.0537	1062.8889	-1.0592	20087800	-0.86373	307.14	166.112	164.893	242.736	239.6214	69665.3	214.7642	0.13235	233.7999	4751290
019	2017-12-22t1025	1513960226.87	adult	68.2127	13.7413	-208.4725	1170.3081	66.1791	65579.0722	206576.2099	3055007.4369	4467.57	1.3867	837.994	-0.15399	807.0691	-0.075207	1944.88	-0.15962	1567.8052	667093	1165.0701	-0.42559	1370.8628	-0.58556	28738200	0.5938	329.613	168.734	167.9049	235.815	233.0625	80884.4	209.4934	-0.12394	226.5215	5786570
019	2017-12-22t1425	1513974621.03	adult	72.2111	17.7397	-204.4742	1130.0873	73.4283	63188.5615	199395.7931	3202969.7082	3727.32	0.62809	903.573	0.22627	857.9588	0.25404	2035.45	0.033592	1823.5452	673734	1267.0594	-0.12628	1635.0738	-0.093949	29884800	0.62939	354.704	193.616	192.5477	267.136	263.9674	88422	237.3853	0.61291	256.6339	6403670
019	2017-12-22t2025	1513996251.53	adult	78.2195	23.7481	-198.4657	1117.6288	71.4773	67733.3933	213510.1634	3415124.1449	2245.48	-1.0336	791.227	-0.35784	779.0537	-0.1693	1389.58	-1.1969	1295.3873	491912	1019.2023	-0.84336	1201.3411	-0.90725	27996800	0.047073	481.059	181.302	183.1144	267.523	263.0285	94703.2	233.3677	0.27717	254.2724	6415170
019	2017-12-22t2338	1514007799.78	adult	81.4274	26.956	-195.2578	1044.4812	72.4747	63764.2574	201025.7715	3242729.4995	3318.37	0.25674	764.777	-0.52114	735.0342	-0.47544	1839.51	-0.11258	1608.4647	612556	1143.7314	-0.38612	1504.0314	-0.1681	25463300	-0.57293	334.258	159.238	158.3121	246.136	242.8121	81963.4	207.1093	-0.5405	231.1177	5301820
019	2017-12-23t0328	1514021644.2	adult	85.273	30.8017	-191.4122	1171.0883	78.4701	72855.1276	229598.8794	3814387.0228	2022.03	-1.3943	645.607	-1.5072	619.7371	-1.515	1330.16	-1.5546	1231.855	506792	913.2739	-1.3548	1146.3723	-1.1285	24548600	-0.85528	433.09	142.236	139.7103	241.356	229.8139	91956.6	189.8609	-1.0487	217.0421	5408380
019	2017-12-23t0752	1514037476.08	adult	89.6708	35.1994	-187.0144	1138.5787	70.7632	67145.5197	211509.4443	3342093.0059	3231.62	0.28487	806.915	-0.033571	771.4334	-0.030253	1751.99	-0.041359	1524.415	614948	1124.9559	-0.29121	1377.0751	-0.31199	28320300	-0.12583	447.494	172.711	171.5087	249.102	245.0644	87434.8	217.852	-0.44481	237.8607	6061630
019	2017-12-23t1105	1514049040.56	adult	92.8831	38.4118	-183.8021	1107.141	69.1209	64746.2835	204002.1197	3156427.8552	3085.48	0.13041	806.836	0.061164	779.2194	0.13398	1653.51	-0.31268	1492.4342	560539	1182.4563	0.21354	1393.9394	-0.10277	27309000	-0.38745	329.11	181.139	180.3023	265.522	261.9641	90012.1	230.8301	-0.22586	253.2893	6131000
019	2017-12-23t1625	1514068267.43	adult	98.2239	43.7525	-178.4613	1203.0804	71.6399	70120.3963	220824.2752	3512872.993	2538.3	-0.62943	727.519	-0.73572	697.3472	-0.74048	1526.24	-0.71409	1335.1245	560131	1001.9587	-0.92623	1198.85	-0.96153	26673800	-0.54066	503.673	155.226	151.7293	322.599	321.069	118394	207.9954	-0.84793	256.4374	5691210
019	2017-12-23t1938	1514079841.66	adult	101.439	46.9676	-175.2462	1659.1999	73.3699	94822.2854	298547.532	4556768.1502	4347.71	2.3096	774.361	-0.1009	734.0012	-0.23736	1739.75	0.50937	1479.1887	862918	1080.2566	-0.17938	1327.0834	-0.051685	38389000	2.0915	510.047	206.226	205.8575	323.427	302.1211	160420	259.4423	0.1457	284.963	10223700
019	2017-12-23t2251	1514091406.22	adult	104.6514	50.18	-172.0338	1720.965	69.0551	96188.336	303013.9587	4488852.1513	3968.17	1.8012	772.26	-0.049818	726.7289	-0.27016	1789.18	0.93541	1518.056	901745	1093.3335	0.071468	1345.5627	0.24568	38867900	2.2325	503.755	203.776	203.3656	333.626	303.8079	168148	257.0552	0.0070761	284.2718	10256000
019	2017-12-24t0420	1514111137.11	adult	110.1322	55.6608	-166.553	1725.9053	71.3856	95060.2688	299697.0006	4647088.4596	2479.8	-0.5814	734.239	-0.40198	711.1723	-0.35479	1315.72	-1.4637	1141.2716	656544	932.2953	-1.1936	1064.4236	-1.5089	36569500	1.7881	443.067	211.952	209.6134	330.461	326.3054	164900	268.1052	0.078135	307.0643	10556500
019	2017-12-24t0737	1514122978.22	adult	113.4214	58.95	-163.2638	1238.2066	74.3993	71928.0448	226543.1501	3588325.8934	3233.58	0.78925	679.457	-1.0428	655.8635	-1.0134	1577.72	0.15404	1305.1028	593222	923.2251	-1.1785	1154.336	-0.74033	25540800	-0.746	479.047	165.653	160.625	294.138	287.9845	110596	228.399	-0.79714	273.088	6226890
019	2017-12-24t1056	1514134894.43	adult	116.7314	62.26	-159.9538	1180.8401	74.0889	70929.7884	223376.7715	3620873.4034	3157.05	0.73168	689.732	-0.83123	674.0228	-0.70347	1468.94	-0.3604	1227.7909	544978	906.3318	-1.2412	1086.899	-1.1376	25544200	-0.70923	457.68	175.969	172.4353	299.355	294.0657	111061	242.0701	-0.61345	279.8318	6517020
019	2017-12-24t1612	1514153892.27	adult	122.0086	67.5372	-154.6766	1193.8948	73.8855	73200.2988	230612.3624	3775773.9192	3858.81	2.159	755.007	0.17523	731.7581	0.19554	1631.89	0.83273	1439.7477	625012	963.1942	-0.53016	1168.2136	-0.32896	28846600	0.14962	589.021	205.544	202.7883	348.669	343.5411	133540	271.5233	-0.17922	321.6175	7853220
019	2017-12-24t1935	1514166056.74	adult	125.3876	70.9162	-151.2976	1168.2622	71.9509	71137.2102	224172.974	3614263.563	2813.97	0.28645	703.159	-0.43675	682.3246	-0.39028	1378.84	-0.61408	1192.8424	512929	900.9181	-1.041	1043.0939	-1.2211	26096300	-0.46039	508.868	197.597	192.5282	349.763	345.4683	130112	261.7485	-0.46116	322.1082	7333430
019	2017-12-24t2332	1514180263.49	adult	129.334	74.8626	-147.3513	1221.6443	69.6446	71239.0408	224490.7956	3472261.7408	3084.86	0.8914	723.158	-0.06422	698.0652	-0.080189	1499.36	0.29063	1292.116	559261	966.9239	-0.26268	1151.3867	-0.2111	26929000	-0.20144	464.879	206.93	200.596	373.167	366.4949	139191	283.0221	-0.15778	347.4836	7705640
019	2017-12-25t0404	1514196603.3	adult	133.8728	79.4014	-142.8124	1197.335	74.2846	72086.474	226983.0673	3708865.4337	2362.95	-0.43647	677.35	-0.5789	655.1711	-0.56244	1301.23	-0.84879	1182.5055	490564	900.3262	-0.80101	1040.5894	-0.99398	25501600	-0.481	457.575	203.405	199.0918	368.717	362.7715	139006	284.3812	-0.25892	344.2867	7657980
019	2017-12-25t0723	1514208514.9	adult	137.1816	82.7102	-139.5036	1172.4338	72.5901	71024.5938	223701.4815	3635303.4666	3233.77	1.3737	691.562	-0.30166	664.853	-0.35135	1429.63	0.10558	1219.3108	530394	905.8768	-0.65252	1071.8486	-0.63518	25652800	-0.397	540.924	208.072	200.5732	402.736	393.6528	149415	288.4831	-0.27485	368.3059	7718220
019	2017-12-25t1237	1514227390.97	adult	142.4249	87.9535	-134.2603	1177.8676	76.7645	74935.7515	236122.6407	3993481.7095	2067.18	-0.90278	716.561	0.16996	700.5827	0.26961	1311.65	-0.52219	1195.7822	512857	941.9784	-0.14102	1120.2546	-0.078367	28011800	0.25072	550.48	215.956	209.2724	403.274	393.6819	157680	306.6676	-0.070441	366.9636	8442140
019	2017-12-25t1604	1514239791.91	adult	145.8696	91.3982	-130.8156	1759.4244	76.9931	91358.5699	287314.11	4212285.9054	2558.52	0.16804	622.971	-1.0902	619.6235	-0.82378	1209.53	-1.1276	1092.7242	579365	840.6034	-1.1322	995.1998	-1.095	29819800	0.73528	498.279	212.092	209.9244	390.511	382.469	187055	293.5926	-0.44374	358.9785	10152200
019	2017-12-25t1928	1514252032.55	adult	149.2698	94.7984	-127.4154	1201.7142	79.0414	74920.6116	235955.8112	4008481.8879	2052.24	-0.8301	543.215	-2.1784	513.4631	-2.3118	1150.82	-1.4491	1039.4331	449972	792.5609	-1.5794	958.2084	-1.3547	21231000	-1.3334	598.667	171.674	161.5216	428.173	417.8952	167416	260.7777	-1.261	382.4204	6709690
019	2017-12-26t0040	1514270724.35	adult	154.462	99.9906	-122.2232	1476.1503	74.781	72450.298	228058.254	3276837.4214	2481.77	0.16349	626.505	-0.89826	619.2583	-0.69475	1258.65	-0.5675	1071.1743	479546	827.0093	-1.1252	981.2326	-1.0631	23828500	-0.64262	619.129	212.521	205.2896	460.891	451.3369	175599	318.4463	-0.20889	420.2159	8083020
019	2017-12-26t0403	1514282935.39	adult	157.8539	103.3825	-118.8313	1153.4733	76.3569	72546.6143	228560.4503	3887002.7265	2534.69	0.33911	629.349	-0.80762	601.951	-0.90926	1253.24	-0.52148	1067.4602	474978	850.8873	-0.80595	994.1991	-0.89048	23822700	-0.61066	558.435	198.637	191.8725	418.747	408.8929	158705	288.5616	-1.0153	382.9512	7519010
019	2017-12-26t0722	1514294865.55	adult	161.1679	106.6965	-115.5174	1194.8515	74.9144	72122.1261	227118.1234	3707507.9978	2973.1	1.3461	633.111	-0.7066	610.8557	-0.73588	1298.39	-0.11089	1078.6888	489494	834.8827	-0.93826	997.8412	-0.80653	23844200	-0.57411	577.391	208.398	198.9122	457.059	450.1148	172311	308.0943	-0.6984	422.3618	7848700
019	2017-12-26t1238	1514313800.51	adult	166.4276	111.9562	-110.2576	1255.5036	73.6524	75670.8833	238290.4611	3906700.2995	3287.07	2.1421	651.586	-0.35807	626.1567	-0.4411	1350.38	0.40461	1124.0146	534752	869.367	-0.46226	1039.1725	-0.3393	25740900	-0.070466	635.149	221.971	210.0936	490.074	478.1938	194069	327.7603	-0.4361	447.9642	8768960
019	2017-12-26t1557	1514325744.75	adult	169.7454	115.274	-106.9398	1197.429	78.3621	75488.1508	237911.4636	4042864.5348	2912.48	1.3991	664.259	-0.12152	639.9828	-0.18952	1284.04	-0.0023768	1092.4893	505912	891.8175	-0.14679	1029.8242	-0.38048	26155900	0.056826	573.846	234.285	223.8689	472.084	467.963	186001	340.1308	-0.26869	439.3206	9225190
019	2017-12-26t1958	1514340230.17	adult	173.7691	119.2978	-102.9161	1890.0486	76.9943	107338.8862	337649.2601	5180760.0037	2645.79	0.90031	624.801	-0.68114	611.1659	-0.59712	1197.07	-0.55738	1060.1641	672756	795.6163	-1.2501	975.7373	-0.84596	35065700	2.2078	620.42	234.752	229.5822	485.167	474.7059	272664	326.4793	-0.70932	439.1027	13175000
019	2017-12-27t0035	1514356856.76	adult	178.3876	123.9163	-98.2976	1208.6644	74.9703	74505.8522	234615.5086	3895840.7065	2926.51	1.623	625.296	-0.62231	597.9449	-0.76092	1315.45	0.44894	1089.6236	513027	854.474	-0.47695	1004.7494	-0.50663	24327200	-0.30301	625.813	218.574	206.4023	480.445	469.5863	187374	338.0487	-0.59786	444.7904	8503610
019	2017-12-27t0354	1514368804.47	adult	181.7065	127.2351	-94.9788	1203.498	75.1719	73949.9162	232928.378	3873237.1272	2260.22	0.21341	558.408	-1.6451	525.803	-1.8847	1175.91	-0.53433	1034.3789	455078	813.168	-0.96094	965.7782	-0.8528	21556200	-0.91882	701.521	188.286	174.6774	486.79	474.7713	188388	310.9101	-1.2412	440.6555	7268400
019	2017-12-27t0906	1514387516.11	adult	186.9041	132.4327	-89.7811	1261.0962	75.1929	76606.5153	241199.3701	4003311.6581	2961.42	1.9166	610.747	-0.77518	589.239	-0.83411	1344.24	0.88429	1092.9858	537695	835.7445	-0.62674	1005.1358	-0.40902	24426800	-0.19225	661.893	220.824	209.5942	504.657	496.8177	201863	352.1251	-0.56662	468.4481	8831860
019	2017-12-27t1230	1514399734.11	adult	190.298	135.8266	-86.3872	1591.8956	75.7676	85269.2057	268694.1186	3953790.0913	3313	2.8156	669.933	0.20005	651.559	0.19819	1327.07	0.83524	1125.7299	593200	887.304	0.070711	1058.0762	0.15394	29910500	1.1195	660.959	257.956	248.744	524.98	518.8804	234666	374.3979	-0.25383	483.0049	11516900
019	2017-12-27t1537	1514410946.98	adult	193.4127	138.9413	-83.2725	1324.2426	81.5006	71904.8629	226672.5692	3614516.7476	2813.16	1.7579	664.952	0.14964	639.7249	0.03194	1380.18	1.3343	1182.4229	520326	921.5587	0.55517	1103.9191	0.65045	25040100	0.023458	710.047	258.551	246.0168	551.302	543.8342	207841	391.3475	-0.050502	515.2976	9736240
019	2017-12-27t2027	1514428358.83	adult	198.2493	143.7779	-78.4359	2027.889	79.0733	93974.5094	295880.0729	4038673.7577	2276.91	0.63839	605.882	-0.7679	601.2166	-0.56172	1212.16	0.11709	1110.6603	600021	832.6592	-0.57602	1042.1118	0.081412	29937200	1.1996	699.426	238.819	235.8744	550.774	543.131	272633	353.6803	-0.83099	503.0391	11800300
019	2017-12-27t2323	1514438950.69	adult	201.1915	146.7201	-75.4937	1228.9768	73.4473	76251.6745	240235.9882	3971448.266	2502.72	1.2507	644.768	-0.11093	625.9822	-0.13401	1243.05	0.4313	1103.1275	494734	867.0052	-0.090327	1026.9364	-0.045426	25645600	0.25152	650.101	256.471	244.9618	522.845	515.6525	208092	383.5572	-0.4147	483.638	10201100
019	2017-12-28t0220	1514449572.39	adult	204.142	149.6706	-72.5432	1268.271	75.6265	75884.0194	238858.2545	3892987.379	2212.03	0.63393	543.239	-1.7637	520.2938	-1.8705	1150.13	-0.26304	1021.0928	456600	756.4913	-1.584	931.3017	-1.0093	21534000	-0.64478	736.373	211.779	197.4076	531.684	516.3835	211079	337.2743	-1.217	469.2769	8394920
019	2017-12-28t0744	1514468959.97	adult	209.5274	155.056	-67.1578	1214.0522	75.1118	73834.8406	232478.8302	3843380.4758	2615.89	1.7664	578.981	-1.1439	557.2672	-1.2287	1240.76	0.59511	1070.4907	478933	795.8375	-1.02	973.6306	-0.5304	22303500	-0.39692	720.511	231.795	219.8349	536.526	519.1969	207099	369.5708	-0.83386	483.4736	8929210
019	2017-12-28t1040	1514479557.61	adult	212.4712	157.9998	-64.214	1168.0005	77.9955	73966.0361	233059.4491	3936982.9306	2412.85	1.3471	575.461	-1.1854	548.5383	-1.3595	1176.81	0.12028	1051.315	454250	790.0232	-1.0878	957.0672	-0.68344	22207600	-0.37844	818.143	233.498	216.4156	555.722	533.7361	214509	372.1397	-0.85894	494.8983	9010920
019	2017-12-28t1454	1514494776.24	adult	216.6986	162.2272	-59.9866	1594.1092	78.5101	85966.0236	270566.3547	4219737.59	2751.58	2.328	632.87	-0.20309	626.2271	-0.030206	1232.64	0.67314	1118.9346	555920	877.0397	0.15534	1050.9506	0.34252	28498800	1.0943	862.586	272.373	261.2536	609.706	585.4417	274978	425.7054	-0.2039	544.1633	12265200
019	2017-12-28t1927	1514511192.99	adult	221.2588	166.7874	-55.4264	1206.7797	76.3905	74666.9189	235128.5917	3926272.7243	2221.15	1.0914	666.36	0.38429	643.5399	0.28921	1201.66	0.49078	1092.1027	468646	872.3236	0.11329	1021.5786	0.064483	25961400	0.58712	756.568	296.83	276.4027	598.813	584.8565	233537	455.0221	0.073954	551.7087	11564500
019	2017-12-28t2229	1514522065.66	adult	224.279	169.8076	-52.4062	1161.6531	74.7789	71001.315	223598.8627	3699495.083	2148.25	0.9738	659.678	0.2905	639.2022	0.23373	1187.57	0.42163	1073.6725	440588	856.523	-0.095558	1000.9195	-0.13565	24456900	0.28986	856.505	304.218	280.0478	611.215	597.8854	226761	480.1645	0.32502	569.1713	11278600
019	2017-12-29t0413	1514542746.48	adult	230.0237	175.5523	-46.6615	1177.7636	73.7433	74212.1487	233848.32	3907826.5884	2060.96	0.87915	650.786	0.17614	628.603	0.088082	1135.89	0.058136	1041.1807	440727	853.5939	-0.10904	983.4729	-0.28355	25191900	0.53581	744.676	310.926	277.7948	651.696	644.8306	252858	541.9907	0.95719	619.4104	12035900
019	2017-12-29t0712	1514553440.75	adult	232.9943	178.5229	-43.6909	611.2592	80.7485	36679.5162	116868.1437	1884678.7074	2054.8	0.93026	634.37	-0.080586	618.0256	-0.073864	1201.42	0.69359	1074.9492	230673	796.4007	-0.90025	936.8519	-0.7673	12159000	-2.4106	601.625	284.894	272.6125	521.974	516.8109	100219	392.0171	-0.97825	483.0024	5460560
019	2017-12-29t1015	1514564458.41	adult	236.0548	181.5834	-40.6304	1146.7655	74.9783	70806.6208	223045.3729	3698906.5274	1952.72	0.71308	639.679	0.026359	618.7673	-0.043617	1106.84	-0.11533	1023.8303	409531	836.2067	-0.32355	959.4824	-0.50228	23642500	0.2601	857.279	318.742	280.5073	699.487	691.3784	258810	584.7527	1.3317	666.0907	11780700
019	2017-12-29t1619	1514586307.73	adult	242.124	187.6526	-34.5612	1080.6102	77.661	66453.9687	209413.6759	3484879.1066	1922.15	0.76106	643.95	0.13473	623.9331	0.079821	1073.49	-0.34467	1005.3038	372500	840.6923	-0.22688	960.8065	-0.44489	22324500	0.027939	961.461	333.912	291.31	749.164	742.0568	259960	618.9654	1.5976	716.5358	11576100
019	2017-12-29t1947	1514598788.71	adult	245.591	191.1196	-31.0943	1096.3875	74.5317	68271.7449	215142.022	3573889.2683	1666.19	0.072037	643.978	0.15764	623.3337	0.091645	1049.47	-0.52877	991.0895	374660	830.2761	-0.35007	944.9714	-0.59235	22959700	0.21793	893.377	337.913	289.8421	769.247	763.1813	274621	635.6941	1.72	728.2802	12047600
019	2017-12-29t2315	1514611236.57	adult	249.0487	194.5773	-27.6365	1062.1407	77.1645	65591.6157	206720.3364	3472341.4799	1635.4	0.042031	641.956	0.14703	621.1933	0.077981	1038.52	-0.59134	994.584	356213	831.6896	-0.30875	944.2178	-0.57483	21971600	0.025581	1047.53	343.054	296.6706	815.567	799.8802	279739	642.1816	1.7196	759.211	11741400
019	2017-12-30t0436	1514630506.53	adult	254.4015	199.9301	-22.2837	1073.7723	74.0504	65260.9757	205650.7223	3377820.3012	1913.24	1.0163	643.632	0.21379	622.6214	0.14057	1052.53	-0.38929	998.8466	358913	838.7152	-0.17466	954.9257	-0.41265	21921500	0.073498	1003.18	350.339	297.1261	843.375	832.2976	287591	665.5681	1.8949	784.2031	11932200
019	2017-12-30t0804	1514642978.7	adult	257.866	203.3946	-18.8193	1031.0762	76.7439	62650.1876	197497.7752	3261215.1762	1774.44	0.64746	644.657	0.25679	624.0175	0.18991	1043.69	-0.43278	1000.5966	342332	839.9128	-0.13364	955.3822	-0.37802	21083500	-0.089596	1074.81	359.208	305.1241	881.427	872.1972	289108	683.7143	2.0438	809.3647	11747900
019	2017-12-30t1211	1514657782.8	adult	261.9782	207.5068	-14.707	1016.8893	75.3052	62448.8106	196947.686	3282015.9928	1678.42	0.41549	648.604	0.3522	626.0885	0.25561	1047.88	-0.33695	1000.6056	341609	845.9697	-0.023247	962.0609	-0.26787	21132200	-0.031798	1048.38	365.575	308.8759	902.428	889.7956	294191	702.3098	2.1854	834.8922	11910800
019	2017-12-30t1618	1514672612.21	adult	266.0975	211.6261	-10.5877	1017.3234	73.7981	61213.9168	192938.6986	3143993.0737	1633.82	0.34621	651.141	0.4242	628.1676	0.32129	1049.53	-0.26436	1011.968	335850	855.9365	0.13726	974.3156	-0.094293	20812400	-0.063233	1073.72	370.992	313.6672	913.627	905.9203	292361	710.8618	2.2109	845.5519	11858000
019	2017-12-30t1946	1514685101.26	adult	269.5667	215.0953	-7.1185	1007.7258	72.2272	59785.8344	188486.2848	3012630.2243	1564.93	0.17385	650.145	0.43403	627.031	0.3286	1040.63	-0.30963	1013.3829	325716	855.1054	0.14877	972.5833	-0.082674	20304000	-0.149	1119.74	374.485	317.5309	920.521	913.132	288123	713.8465	2.1845	848.3442	11695200
019	2017-12-31t0108	1514704432.7	adult	274.9365	220.4651	-1.7487	915.8965	69.9001	53037.1445	167196.3316	2615628.0362	1606.56	0.43296	666.048	0.72698	643.6743	0.64204	1081.34	0.20239	1042.5612	300611	872.7348	0.41235	999.6503	0.2713	18455500	-0.54884	1105.76	395.345	340.1589	943.477	937.8734	262287	737.8183	2.3618	873.6441	10954600
019	2017-12-31t0438	1514717023.33	dead	278.4339	223.9625	1.7487	906.8164	73.4484	53861.5336	169878.2878	2719469.8323	1512.19	0.15418	665.899	0.74888	643.0236	0.65627	1060.69	0.034005	1030.4842	299115	866.0937	0.34656	986.0186	0.14929	18724400	-0.44428	1118.25	396.688	341.7134	946.387	941.0581	266881	746.1195	2.3945	874.4228	11154500
020	2017-12-19t1411	1513714675.35	egg	-2.0014	-58.2113	-259.9224	170.2374	29.8786	3408.223	10848.4453	63549.4213	0	0.11251	0	-0.5382	0	-0.56358					0	-0.39278	0	-0.30869	0	0.9538	0	0	0				0	-0.55933	0	0
020	2017-12-19t1811	1513729085.68	larva	2.0014	-54.2085	-255.9195	175.8373	26.7867	3189.9977	10125.8514	53607.7961	0	-0.2163	0	-0.70987	0	-0.72597					0	-0.59619	0	-0.5099	0	0.50855	0	0	0				0	-0.67088	0	0
020	2017-12-19t2228	1513744493.64	larva	6.2814	-49.9285	-251.6395	164.6314	37.9024	3701.5484	12064.048	80056.704	0	-0.51993	0	-0.8944	0	-0.90169					0	-0.80407	0	-0.7084	0	0.056085	0	0	0				0	-0.79759	0	0
020	2017-12-20t0211	1513757866.57	larva	9.9961	-46.2138	-247.9248	164.6114	27.9734	3086.57	9822.738	53877.7369	0	-0.7547	0	-1.0556	0	-1.0563					0	-0.97756	0	-0.8694	0	-0.31934	0	0	0				0	-0.91464	0	0
020	2017-12-20t0611	1513772266.37	larva	13.9961	-42.2138	-243.9249	164.6191	28.3031	3104.9882	9885.9935	54673.8408	0	-0.98512	0	-1.2308	0	-1.2253					0	-1.1582	0	-1.0332	0	-0.70777	0	0	0				0	-1.0492	0	0
020	2017-12-20t1012	1513786701.32	larva	18.0058	-38.2041	-239.9151	164.6251	27.5789	3057.836	9732.3006	52798.5836	0	-1.1979	0	-1.4085	0	-1.398					0	-1.334	0	-1.1893	0	-1.0823	0	0	0				0	-1.1944	0	0
020	2017-12-20t1432	1513802235.28	larva	22.3208	-33.8891	-235.6002	250.7023	30.4966	5421.8023	17147.9334	105628.2452	954.887	-0.35005	735.758	0.77026	731.139	0.84487	903.0306	-0.72958	898.2761	27090.918	832.435	0.25815	880.0772	-0.050304	2166810	-1.0126	291.488	166.781	166.6071	221.0683	216.6268	6632.0479	198.886	0.80687	212.2168	491171
020	2017-12-20t1827	1513816366.59	larva	26.2461	-29.9638	-231.6748	250.2726	23.4883	3891.4618	12293.3768	56554.1585	875.344	-0.64575	684.816	0.46829	679.9553	0.54818	857.6231	-0.86281	856.6371	18867.709	804.4077	0.03325	844.0407	-0.25549	1484000	-1.5017	292.047	149.52	148.6935	209.346	203.203	4605.6118	179.5542	0.52061	195.2133	324010
020	2017-12-20t2227	1513830787.36	larva	30.2519	-25.958	-227.669	390.2089	38.8571	12192.7628	38512.1021	327807.1201	1032.51	-0.67789	702.787	0.38702	693.5599	0.46472	923.6821	-0.87175	916.7092	60039.3359	839.2951	-0.055456	895.3036	-0.32883	4563190	-1.2093	315.787	161.772	161.2585	219.3914	216.278	14260.4424	194.225	0.61483	209.9631	1050390
020	2017-12-21t0227	1513845178.27	larva	34.2494	-21.9605	-223.6716	227.132	33.4303	5585.8137	17800.5273	117315.0594	1300.74	-0.59045	916.189	0.97829	907.7297	1.1	1184.1737	-0.64917	1171.2598	36709.3867	1065.6295	0.27126	1145.0293	-0.10942	2772390	-1.9082	314.728	186.856	185.8255	243.3467	238.85	7543.7466	218.7404	0.84819	233.436	565427
020	2017-12-21t0705	1513861845.14	larva	38.8791	-17.3308	-219.0419	645.8807	41.8518	21364.9936	67384.4332	581814.0089	2424.16	0.33377	797.896	0.40923	769.6302	0.45218	1757.6824	-0.046112	1708.4061	200375.7969	1117.7123	0.20391	1485.825	0.22126	9073670	-1.0192	248.715	132.5	131.5165	200.4528	196.0874	22851.623	172.2455	0.12743	190.3061	1506800
020	2017-12-21t1027	1513873980.05	larva	42.2499	-13.96	-215.6711	594.5588	49.7884	23706.4787	74786.4619	802697.2276	2762.38	0.50387	1223.13	1.8232	1177.5447	1.8857	2461.3259	0.7698	2441.839	310127.0625	1764.1006	1.4749	2269.6887	1.2333	15320900	-0.057955	336.116	190.119	189.6737	251.9023	247.6489	31739.6895	226.7441	0.82331	242.1331	2381430
020	2017-12-21t1424	1513888175.83	larva	46.1931	-10.0168	-211.7278	781.2987	53.6937	35254.8059	111216.6246	1314647.564	3511.14	1.0397	1056.25	1.0901	983.5581	1.0261	2737.9688	1.0764	2670.4373	509262.1875	1844.2878	1.4976	2453.2232	1.3516	19604000	0.44823	290.065	165.303	164.597	245.1994	242.8147	45607.082	216.1875	0.58291	235.545	3068020
020	2017-12-21t1856	1513904518.2	larva	50.7327	-5.4772	-207.1882	801.01	58.718	36449.2203	114961.1717	1389975.5634	2788.91	0.10506	980.152	0.64131	915.7552	0.60162	2365.7888	0.54915	2347.4924	454231.4375	1420.5222	0.39105	2102.0118	0.67855	18805200	-0.10075	530.986	176.712	175.9486	250.0072	243.9801	48001.3906	219.1376	0.52761	238.5563	3390390
020	2017-12-21t2225	1513917027.6	larva	54.2075	-2.0024	-203.7134	922.7378	57.8452	44521.1676	140334.9466	1797607.8555	3409.8	0.56902	1019.82	0.72346	904.1043	0.4785	2822.5166	1.118	2787.6516	660468.875	1687.5231	0.89811	2606.9953	1.336	23854700	0.58707	370.665	179.417	178.6822	246.8267	243.2509	57757.4531	219.2449	0.45908	236.2947	4196750
020	2017-12-22t0225	1513931444.69	adult	58.2123	2.0024	-199.7087	916.8597	64.4558	46854.7491	147634.3906	2039621.1751	4080.61	1.1125	983.331	0.53827	902.7684	0.42936	2657.6555	0.87144	2519.5004	653783.25	1429.3548	0.27427	1919.9003	0.31079	24155500	0.35079	344.626	190.288	189.1459	258.6296	255.4316	63622.8828	230.6906	0.64103	248.9662	4674420
020	2017-12-22t0640	1513946776.61	adult	62.4711	6.2612	-195.4498	975.6848	64.4978	50917.3908	160415.432	2237064.4651	3766.82	0.72947	980.506	0.51563	904.8698	0.42345	2278.8276	0.32779	2139.7815	608447	1467.72	0.34274	1915.7988	0.29626	26143200	0.44515	346.339	193.586	192.4263	266.8495	263.8304	71248.8047	237.8428	0.7717	257.3199	5161570
020	2017-12-22t1025	1513960241.61	adult	66.2114	10.0015	-191.7095	1063.2303	68.2766	58621.3617	184804.238	2681254.634	2644.2	-0.44989	780.464	-0.4198	771.4009	-0.25407	1672.7064	-0.58163	1594.8484	513520.875	1095.0488	-0.58676	1490.8227	-0.37408	23943800	-0.20805	327.031	168.755	169.5078	263.4805	260.8388	80888.5	231.3337	0.55177	252.9478	5177240
020	2017-12-22t1425	1513974635.5	adult	70.2097	13.9998	-187.7112	826.0732	72.3949	49421.9508	156126.0294	2460018.5803	2509.35	-0.64817	835.777	-0.15252	792.4808	-0.14516	1673.6565	-0.61188	1555.009	433477.0312	1191.6455	-0.34182	1449.4095	-0.43767	21584000	-0.88955	299.756	193.693	192.7867	264.9901	261.9949	68632.4219	235.7336	0.59821	255.4156	5002120
020	2017-12-22t2025	1513996266.25	adult	76.2183	20.0084	-181.7027	1171.5364	72.5766	70129.0517	220940.418	3511461.9279	2785.94	-0.40052	716.781	-0.82745	662.7313	-0.96997	1735.6025	-0.46739	1608.7817	636966.125	1129.5784	-0.49296	1490.677	-0.30881	26263600	-0.23884	347.113	147.197	145.8853	228.899	225.3059	84005.9375	196.5493	-0.73726	218.0751	5393460
020	2017-12-22t2338	1514007814.35	adult	79.4261	23.2162	-178.4949	1138.8993	70.7963	68997.987	217530.1032	3449504.566	2481.02	-0.76625	695.883	-0.991	655.2211	-1.0699	1558.2832	-0.82145	1412.0791	562540.25	1009.3697	-0.88229	1302.7603	-0.6811	25067100	-0.587	405.843	144.454	141.24	233.7594	230.3467	84387.1562	198.1324	-0.749	221.1666	5203530
020	2017-12-23t0328	1514021658.93	adult	83.2718	27.0619	-174.6491	1090.8118	69.3646	63812.9623	201160.2398	3088302.8842	3038.98	-0.066456	769.761	-0.46277	735.5727	-0.45278	1599.636	-0.71131	1416.3359	534278.4375	1078.4688	-0.60742	1333.6693	-0.56603	25674600	-0.54825	398.652	173.848	171.774	259.069	255.1877	86529.0312	226.132	-0.083724	246.5841	5798520
020	2017-12-23t0752	1514037490.75	adult	87.6695	31.4596	-170.2514	1204.5788	72.915	71898.1034	226507.3109	3591845.3859	2851.32	-0.27309	694.451	-1.1073	686.0367	-0.90903	1580.3347	-0.72343	1356.4332	594205.875	947.6507	-1.2201	1152.4746	-1.1245	26076600	-0.56544	334.903	157.403	154.0578	247.7685	244.353	93160.9531	211.5273	-0.55152	234.5402	5910470
020	2017-12-23t1105	1514049055.42	adult	90.8819	34.672	-167.039	1244.8511	71.5287	75100.6309	236701.8991	3794215.2736	3597.14	0.83116	735.334	-0.72827	734.4834	-0.40192	1552.2504	-0.79245	1345.678	610034.375	980.6128	-1.0934	1150.2004	-1.1904	28839800	-0.015754	422.378	169.724	167.9837	272.0025	258.607	106896.9766	220.0256	-0.42346	245.8647	6656580
020	2017-12-23t1625	1514068282.04	adult	96.2226	40.0127	-161.6983	1234.4756	73.7845	77604.7881	245092.2002	3951193.5049	2660.28	-0.46197	689.132	-1.2099	674.3976	-1.0391	1475.5969	-1.0196	1327.3998	597616.75	983.1074	-1.0984	1238.8263	-0.78074	27893300	-0.26023	406.891	170.739	166.9129	315.0401	309.5905	127591.2344	233.4628	-0.2581	285.6773	6910820
020	2017-12-23t1938	1514079856.41	adult	99.4377	43.2279	-158.4832	1126.3421	69.9872	63575.6705	200238.2365	3044082.468	2623.32	-0.48179	778.477	-0.098434	761.2463	0.064052	1588.3352	-0.36574	1460.7518	528915.625	1140.6031	0.22091	1377.3311	0.13703	25882800	-0.71663	449.934	187.994	188.2716	300.0247	295.4943	99908.2188	258.8827	0.19198	285.8431	6250420
020	2017-12-23t2251	1514091420.98	adult	102.6501	46.4402	-155.2708	1162.6004	71.4587	70574.6814	222389.7974	3560471.3491	2699.82	-0.31765	746.297	-0.41757	725.5509	-0.31578	1489.293	-0.75057	1289.358	549549.125	1003.197	-0.79439	1145.1905	-1.1771	27493600	-0.35495	470.496	179.746	180.106	272.0523	268.4565	100387.3125	235.6044	-0.37946	259.0941	6621840
020	2017-12-24t0420	1514111151.64	adult	108.1309	51.921	-149.7901	1199.821	71.4111	68801.1824	216563.3932	3405469.1834	2642.94	-0.33212	760.358	-0.11284	727.5331	-0.18347	1535.2019	-0.29709	1375.0953	552672.6875	1042.4337	-0.25522	1271.7674	-0.11029	27347800	-0.36556	438.272	193.373	190.6203	332.9796	326.6264	119872.6484	255.7179	-0.11579	303.8512	6955030
020	2017-12-24t0737	1514122992.94	adult	111.4201	55.2102	-146.5008	1241.2937	70.5564	73759.1904	232389.7348	3674945.9863	2095.38	-1.2287	805.698	0.55888	806.2227	0.9145	1346.2792	-1.2546	1268.551	519663.7812	1051.9475	-0.045229	1200.1577	-0.4841	31035500	0.52013	398.77	214.953	217.0426	326.7414	322.3805	126122.1797	283.8867	0.35796	312.1959	8279990
020	2017-12-24t1056	1514134909.6	adult	114.7303	58.5204	-143.1906	1126.7482	72.4829	69982.0128	220576.8019	3616684.8028	2615.68	-0.276	699.894	-0.74327	696.3438	-0.45027	1395.8282	-0.86458	1238.6649	510873.125	930.1514	-1.0766	1067.1343	-1.3535	25562900	-0.7235	428.48	177.243	175.7232	315.0746	304.3597	115317.3125	250.2148	-0.40376	287.7335	6473630
020	2017-12-24t1612	1514153907.12	adult	120.0074	63.7975	-137.9135	1147.4814	73.4484	70027.8071	220646.61	3574350.999	2521.8	-0.35931	802.413	0.75625	789.0986	0.91492	1389.8771	-0.72651	1232.8071	508695.0312	973.2505	-0.49766	1085.384	-1.0515	29331400	0.23505	470.615	236.771	233.3793	357.8939	352.6315	130989.1484	299.6891	0.43028	338.9834	8654920
020	2017-12-24t1935	1514166071.57	adult	123.3864	67.1765	-134.5345	1155.2927	73.1596	72184.609	227488.4853	3757867.3345	2897.52	0.3999	735.987	-0.045823	717.6086	0.037972	1522.0029	0.20197	1302.2386	573795.125	971.8746	-0.40275	1092.9231	-0.88528	27710600	-0.10232	453.325	218.013	215.1819	350.4423	346.0994	132116.75	294.8714	0.24008	332.9593	8208400
020	2017-12-24t2332	1514180278.17	adult	127.3327	71.1228	-130.5882	1119.7445	79.8122	71344.5067	224813.6828	3854150.3913	2570.26	-0.14558	608.051	-1.69	588.7691	-1.6289	1326.1447	-0.88523	1151.3416	494651.9375	802.7076	-1.9747	944.1143	-1.9821	22622500	-1.2742	525.859	189.825	182.971	356.6113	350.9863	133016	280.2024	-0.15794	335.2996	7062440
020	2017-12-25t0404	1514196618.04	adult	131.8715	75.6616	-126.0494	1240.3677	76.3193	73967.7558	233051.4155	3748414.424	2715.27	0.2228	559.819	-2.2513	541.2368	-2.1898	1191.8604	-1.6198	972.8507	461249.9375	763.2429	-2.2555	880.2469	-2.3994	21634200	-1.4556	502.295	177.46	169.6036	347.4176	340.2571	134450.625	262.9882	-0.6186	321.583	6857940
020	2017-12-25t0723	1514208529.78	adult	135.1804	78.9705	-122.7406	1206.3609	78.5877	75322.5239	237200.0788	4041054.61	2188.18	-0.76538	542.593	-2.425	525.4514	-2.3501	1143.8097	-1.8447	974.5593	450661	715.3357	-2.6697	851.7972	-2.5674	21327700	-1.488	514.888	179.761	171.1668	372.1585	363.2955	146630.4688	269.7185	-0.58395	338.382	7065860
020	2017-12-25t1237	1514227406.15	adult	140.4238	84.2139	-117.4971	1144.6674	71.4917	67525.3348	212742.288	3357549.393	2686.08	0.32815	644.219	-0.89914	634.3988	-0.71873	1268.6567	-0.86782	1071.6353	447835.8438	815.1246	-1.5218	947.2048	-1.6357	22731300	-1.0757	552.359	219.666	213.8305	426.0469	421.8396	150394.5625	323.4143	0.32062	394.9525	7750900
020	2017-12-25t1604	1514239806.8	adult	143.8684	87.6585	-114.0525	1130.7384	72.979	68183.5359	214863.0257	3493957.7002	2801.72	0.63255	686.308	-0.22904	669.5497	-0.14553	1361.8009	-0.1416	1145.6206	486162.9062	900.0828	-0.54839	1026.0998	-0.86853	24445600	-0.60996	684.935	238.779	233.2637	420.7403	414.958	150204.2812	338.1952	0.52416	398.5874	8505080
020	2017-12-25t1928	1514252047.49	adult	147.2686	91.0587	-110.6523	1142.347	74.2351	70982.0244	223744.619	3670509.936	2267.56	-0.41211	645.225	-0.74573	658.3358	-0.23853	1220.0398	-1.017	1049.3612	452634.75	838.8768	-1.1219	944.8451	-1.5127	23899100	-0.70276	1176.97	232.064	233.6159	432.8731	424.2204	160595.9062	345.9703	0.59684	404.2275	8595630
020	2017-12-26t0040	1514270739.28	adult	152.4608	96.2509	-105.4602	1188.1357	77.9228	73727.8011	232305.5238	3864163.9852	2129.42	-0.61638	522.145	-2.4492	510.927	-2.3203	1039.9211	-2.1593	904.7656	400369.6562	690.2734	-2.6534	815.2753	-2.5974	20092700	-1.5766	558.088	196.283	183.8081	408.9595	398.686	157449.4219	304.33	-0.44755	378.0302	7553180
020	2017-12-26t0403	1514282950.27	adult	155.8527	99.6428	-102.0682	1149.1833	78.3157	73112.5711	230456.5499	3906867.3804	1961.1	-0.91925	544.656	-2.0824	532.5451	-1.968	1023.3214	-2.213	884.0968	390908.7812	721.9414	-2.272	811.833	-2.5925	20775900	-1.3722	694.104	222.585	214.6664	441.7123	429.035	168734.0938	342.7657	0.29082	404.9643	8490510
020	2017-12-26t0722	1514294880.42	adult	159.1666	102.9567	-98.7543	1162.7828	74.53	71561.892	225445.6871	3720748.9148	1811.36	-1.1863	604.98	-1.1527	603.2447	-0.87474	1106.2992	-1.5513	971.2608	413755.9062	791.2788	-1.4607	901.0491	-1.734	22604500	-0.89372	648.789	251.475	245.1066	541.5406	536.3746	202536.1875	376.8791	0.96417	504.9809	9396110
020	2017-12-26t1238	1514313815.56	adult	164.4264	108.2165	-93.4945	1174.0065	78.5879	73876.6752	232742.2376	3969702.6182	1984.7	-0.72771	512.022	-2.4936	501.1071	-2.3803	960.942	-2.5086	836.86	370923.625	668.296	-2.8281	764.483	-2.9571	19736900	-1.533	617.819	223.596	206.3394	506.0627	500.1111	195340.2188	354.8358	0.27784	465.0836	8618960
020	2017-12-26t1557	1514325759.65	adult	167.7442	111.5343	-90.1767	1136.943	73.5415	67630.2346	212982.6957	3431111.5376	2162.71	-0.28003	529.432	-2.204	520.7693	-2.0561	1033.7909	-1.9068	925.0781	365961.9688	707.0524	-2.3583	863.8911	-1.9854	18702700	-1.7455	755.829	232.795	216.2242	602.3931	592.0874	213247.1719	380.8178	0.74833	541.1782	8223700
020	2017-12-26t1958	1514340245.09	adult	171.7679	115.558	-86.153	1032.5517	76.9416	64504.5812	203455.0091	3405922.4525	1779.91	-1.0456	648.909	-0.33264	641.85	-0.13839	1084.3522	-1.4456	1005.1292	365426.6875	815.9058	-1.0278	927.6715	-1.3318	21838400	-0.95426	758.857	295.673	274.2844	619.4337	613.9938	208749.1562	457.5845	2.3004	569.6182	9950590
020	2017-12-27t0035	1514356871.66	adult	176.3864	120.1765	-81.5345	1097.1787	77.2431	67240.5242	211804.1657	3534763.3136	1857.01	-0.79314	658.777	-0.12357	652.099	0.074091	1088.1917	-1.3186	969.5972	381955.25	822.1758	-0.89768	929.3609	-1.2607	23119100	-0.60627	893.826	309.113	287.2799	657.0159	646.6508	230612.5938	474.8668	2.4001	590.0014	10848000
020	2017-12-27t0354	1514368819.37	adult	179.7052	123.4953	-78.2157	1142.3318	76.2218	68373.2571	215364.3868	3527465.3023	1971.49	-0.47537	497.303	-2.6141	486.4587	-2.5189	916.3527	-2.555	826.4698	328054.25	653.5166	-2.952	771.824	-2.7575	17758700	-1.8375	753.912	238.018	207.9989	566.2158	557.164	202705.25	403.525	0.71696	512.6989	8499620
020	2017-12-27t0906	1514387531.15	adult	184.903	128.6931	-73.018	1057.5994	69.0949	60489.9541	190552.1286	2938958.516	1852.56	-0.6383	591.273	-1.1007	582.9279	-0.95006	1050.5989	-1.4283	979.2911	333039.8438	797.1105	-1.135	926.959	-1.2005	18699600	-1.5538	753.94	284.697	270.2955	632.1128	628.1447	200379.75	468.8196	1.7598	591.3908	9003830
020	2017-12-27t1230	1514399749.07	adult	188.2968	132.0869	-69.6241	1055.6018	73.979	64328.3068	202728.6756	3353022.2124	1433.77	-1.5226	609.852	-0.77746	618.6688	-0.34898	955.0361	-2.1048	915.5479	320892.125	794.2948	-1.1469	868.4052	-1.7511	20472100	-1.0991	763.361	295.947	270.4654	631.0841	622.3789	212044.25	494.1552	2.0523	588.7518	9934660
020	2017-12-27t1537	1514410962.07	adult	191.4115	135.2016	-66.5094	854.4828	90.7508	49773.7073	157368.4754	2611338.345	1650.48	-0.96872	558.574	-1.5772	544.9266	-1.5217	971.7892	-1.9204	897.4501	251693.4062	776.55	-1.3598	855.6903	-1.8575	14435200	-2.4595	784.561	272.977	244.889	667.8317	662.6882	172968.4062	461.5826	1.2862	621.4587	7054560
020	2017-12-27t2027	1514428373.74	adult	196.2481	140.0382	-61.6728	805.4291	119.8311	55883.5734	179431.5331	3516448.2815	1557.68	-1.0909	575.506	-1.2772	568.3066	-1.116	1001.6274	-1.6053	950.2403	292475.2188	785.3149	-1.2235	894.1304	-1.4422	16750100	-1.8492	764.681	298.374	276.5607	665.3309	660.805	194276.625	491.052	1.5564	619.5155	8684160
020	2017-12-27t2323	1514438965.68	adult	199.1903	142.9804	-58.7306	801.2623	121.0313	56193.7101	180595.466	3564242.368	1619.38	-0.88861	570.704	-1.3375	563.8028	-1.1731	991.6792	-1.6348	944.0931	290562	782.785	-1.2432	881.4265	-1.5524	16700500	-1.8182	797.775	297.586	274.6508	671.1993	664.1904	196661.4062	499.8691	1.5617	622.8751	8708240
020	2017-12-28t0220	1514449587.38	adult	202.1408	145.9309	-55.7801	780.7891	118.9987	54689.7799	175683.3879	3440191.752	1503.98	-1.1071	570.683	-1.322	561.7737	-1.1916	957.4514	-1.8645	916.1146	272873.6562	777.7698	-1.2998	872.2802	-1.6307	16263300	-1.8719	792.846	304.244	281.618	671.7734	662.9144	191455.4375	502.1783	1.4539	618.8716	8670350
020	2017-12-28t0744	1514468975.05	adult	207.5263	151.3164	-50.3947	794.685	122.514	56427.581	181533.4255	3655408.2091	1468.46	-1.0955	564.44	-1.396	554.7909	-1.2804	955.4385	-1.8088	917.9348	280898.9375	781.9767	-1.221	876.1534	-1.5625	16586600	-1.7169	796.143	304.007	277.125	683.9938	679.9982	201094.1875	514.3027	1.3947	628.8268	8933550
020	2017-12-28t1040	1514479572.61	adult	210.47	154.2601	-47.4509	838.9376	134.5815	58603.0249	189220.3343	4117828.8746	1412.93	-1.1844	553.093	-1.5684	531.6844	-1.652	942.9388	-1.875	896.8657	288539.2812	771.8302	-1.3501	859.2249	-1.7252	16888700	-1.6046	843.705	300.495	263.7664	691.9009	685.8084	211721.6719	512.089	1.2322	629.3658	9175630
020	2017-12-28t1454	1514494791.37	adult	214.6975	158.4876	-43.2235	846.0678	118.0755	55293.551	177119.7281	3479312.4192	1348.63	-1.2749	562.552	-1.388	546.195	-1.3877	947.7355	-1.7844	914.0182	273895.5625	777.9111	-1.2487	864.6567	-1.6463	16224600	-1.6938	896.02	312.335	280.7314	709.4958	699.673	205044.2812	520.2755	1.1803	645.6609	9008040
020	2017-12-28t1927	1514511207.98	adult	219.2576	163.0477	-38.6633	742.2953	136.6168	55656.0462	180491.575	4073669.2492	1248.25	-1.4691	555.404	-1.4808	536.8721	-1.5203	942.6957	-1.774	911.5598	273381.75	784.0732	-1.1414	875.2704	-1.5085	16097800	-1.6617	891.691	313.124	287.106	717.244	705.2638	208000.7656	530.9094	1.1553	658.1996	9075580
020	2017-12-28t2229	1514522080.74	adult	222.2778	166.0679	-35.6431	821.9546	115.144	54797.0543	175691.6637	3304947.3354	1437.28	-0.93418	565.468	-1.2953	560.0686	-1.1131	947.6716	-1.6996	916.5309	271034.0625	782.5946	-1.1488	874.619	-1.4988	16153200	-1.6107	873.544	321.037	296.632	717.4365	710.3894	205186.8438	548.5673	1.2837	672.019	9170750
020	2017-12-29t0413	1514542761.78	adult	228.0226	171.8127	-29.8984	1012.8248	67.4573	57609.4423	181609.5542	2747029.4748	1386.68	-0.98756	578.049	-1.0511	576.0928	-0.8109	983.1075	-1.3243	956.6422	296898.4688	802.9535	-0.83378	912.3472	-1.0616	17409700	-1.2596	887.739	330.29	309.0827	740.4585	733.22	223618.4688	570.6124	1.3796	689.8899	9947670
020	2017-12-29t0712	1514553455.77	adult	230.9931	174.7832	-26.9278	1008.1537	67.3243	56865.7966	179235.7176	2702065.0889	1328.71	-1.1064	576.876	-1.0528	574.3937	-0.82304	981.1735	-1.3132	958.5106	292389.6875	805.3066	-0.78566	916.4921	-0.99934	17160900	-1.2836	954.346	333.625	313.7686	748.2262	737.2798	222971.4062	576.7102	1.366	698.7662	9924690
020	2017-12-29t1015	1514564473.44	adult	234.0536	177.8437	-23.8673	1001.7911	67.0433	56759.0568	178946.3784	2696488.9424	1288.27	-1.1844	574.12	-1.0793	572.1544	-0.8432	969.2495	-1.3898	944.5913	287867.0938	802.8005	-0.80415	906.6147	-1.0877	17035300	-1.2831	896.817	333.715	315.9632	741.2105	732.5718	220139.5156	576.7447	1.2837	689.9329	9901980
020	2017-12-29t1619	1514586322.87	adult	240.1229	183.913	-17.7981	955.8433	67.5869	54768.0584	172759.7029	2641778.6973	1210.81	-1.3418	581.138	-0.92192	576.5782	-0.732	966.3077	-1.364	947.9758	277330.3125	809.5263	-0.67413	912.0595	-0.99067	16622300	-1.3223	873.286	345.295	331.2496	744.5229	737.6786	213678.0781	589.4104	1.2869	700.2351	9876470
020	2017-12-29t1947	1514598803.86	adult	243.5898	187.3799	-14.3311	926.9069	71.6604	52718.3132	166158.6431	2575461.2599	1601.9	-0.15436	588.381	-0.77628	581.2015	-0.63123	983.0867	-1.1773	953.5858	271331.9375	814.9277	-0.57578	914.1653	-0.94407	16228100	-1.3863	869.257	353.302	344.2253	752.9547	746.4908	207815.5	592.0106	1.2449	709.7293	9744440
020	2017-12-29t2315	1514611251.79	adult	247.0476	190.8377	-10.8734	939.4053	69.1373	52684.7417	166057.3343	2512260.0136	1222.46	-1.2427	589.5	-0.73288	581.4287	-0.60467	977.2224	-1.2015	958.1316	269713.375	816.2353	-0.53537	924.4873	-0.80683	16251900	-1.3492	914.189	356.797	347.5701	763.7692	756.8309	210800.2969	599.5188	1.2586	717.8798	9836530
020	2017-12-30t0436	1514630521.65	adult	252.4003	196.1904	-5.5206	919.8302	68.5351	50204.6609	158231.5802	2335374.8647	1396.05	-0.65052	594.072	-0.6145	585.2587	-0.5008	986.7289	-1.0579	957.2617	259509.7188	821.795	-0.42006	925.1	-0.75906	15611000	-1.4575	863.909	365.93	364.6388	768.7051	763.132	202169.4531	600.8792	1.1772	725.3379	9615910
020	2017-12-30t0804	1514642993.8	adult	255.8648	199.6549	-2.0561	924.1093	70.4884	51183.915	161291.034	2444137.4203	1146.55	-1.4066	593.307	-0.59742	585.824	-0.46389	962.7377	-1.261	953.4052	258013.7188	820.2577	-0.41449	918.9927	-0.79881	15882800	-1.3632	916.461	367.22	364.8414	776.3436	768.4311	208060.0938	606.307	1.1828	730.4426	9830490
020	2017-12-30t1211	1514657797.9	dead	259.9771	203.7672	2.0561	902.6208	67.986	49643.1284	156447.9069	2352466.6224	1202.55	-1.1912	598.672	-0.47439	592.448	-0.3201	976.979	-1.0787	963.1806	254014.5469	829.0842	-0.26409	933.9121	-0.59896	15545700	-1.4089	923.598	376.004	376.6864	796.1446	786.0339	206997.5938	617.5096	1.2455	743.8853	9763680
021	2017-12-19t1411	1513714689.57	egg	-2.0015	-58.2114	-272.2522	176.1744	28.7471	3447.0755	10954.9176	62337.1056	0	0.11252	0	-0.53819	0	-0.56358					0	-0.39277	0	-0.30868	0	0.95381	0	0	0				0	-0.55932	0	0
021	2017-12-19t1811	1513729100.55	larva	2.0015	-54.2084	-268.2492	164.7304	28.7228	3187.9635	10146.5894	57305.0346	0	-0.21631	0	-0.70987	0	-0.72597					0	-0.59619	0	-0.50991	0	0.50854	0	0	0				0	-0.67088	0	0
021	2017-12-19t2228	1513744507.97	larva	6.2814	-49.9286	-263.9693	175.7927	38.1723	4253.8416	13671.9738	96257.5206	0	-0.51993	0	-0.8944	0	-0.90169					0	-0.80407	0	-0.70839	0	0.056091	0	0	0				0	-0.79758	0	0
021	2017-12-20t0211	1513757880.63	larva	9.996	-46.2139	-260.2547	164.83	28.1256	3105.0509	9882.0614	54489.6023	0	-0.75469	0	-1.0556	0	-1.0563					0	-0.97755	0	-0.86939	0	-0.31933	0	0	0				0	-0.91463	0	0
021	2017-12-20t0611	1513772280.52	larva	13.996	-42.214	-256.2547	164.6207	28.1137	3134.3301	9977.3337	55355.1174	0	-0.98511	0	-1.2308	0	-1.2253					0	-1.1582	0	-1.0332	0	-0.70775	0	0	0				0	-1.0492	0	0
021	2017-12-20t1012	1513786715.45	larva	18.0057	-38.2043	-252.245	164.83	27.8657	3088.0479	9830.0496	53845.6186	0	-1.1979	0	-1.4085	0	-1.398					0	-1.334	0	-1.1893	0	-1.0823	0	0	0				0	-1.1944	0	0
021	2017-12-20t1432	1513802249.26	larva	22.3206	-33.8893	-247.9301	214.457	22.1776	2986.3489	9445.9831	39983.6637	931.122	-0.37645	774.467	0.89513	775.4281	0.99229	900.2968	-0.7326	896.077	15305.0449	852.5704	0.30113	884.7477	-0.0434	1301880	-1.1953	221.733	159.866	159.569	208.405	206.2436	3542.8857	190.8434	0.71906	200.8732	268736
021	2017-12-20t1827	1513816380.64	larva	26.246	-29.9639	-244.0047	280.7936	36.8137	7935.2034	25142.9474	196352.9479	1395	-0.083355	579.605	0.12219	553.8744	0.11873	1227.7958	-0.44497	1211.1127	52795.2188	858.0892	0.14783	1140.665	0.17878	2467960	-1.2969	188.057	117.744	116.621	170.3235	168.3817	7323.9121	149.6332	0.17796	162.7149	501354
021	2017-12-20t2227	1513830801.97	larva	30.2519	-25.958	-239.9988	382.7203	36.9457	11206.1772	35377.1223	283873.8941	2340.92	0.70573	811.982	0.75407	806.5587	0.85943	1942.0997	0.30186	1933.5007	118468.0859	933.8057	0.14669	1586.882	0.67755	4873520	-1.1456	241.727	159.042	158.5063	213.8207	212.4912	13043.0625	191.034	0.57631	204.6633	954572
021	2017-12-21t0227	1513845192.89	larva	34.2494	-21.9605	-236.0013	421.7442	41.4468	13244.2979	41800.5968	363887.4328	2043.69	0.17943	828.712	0.67737	801.0205	0.71714	1808.8613	0.08697	1794.7683	128429.1562	1080.8428	0.30393	1641.8276	0.61074	5850710	-1.2842	238.821	151.885	151.2257	207.2836	205.0704	14717.1318	185.9428	0.42868	199.1783	1072310
021	2017-12-21t0705	1513861859.88	larva	38.8791	-17.3308	-231.3716	572.0624	46.3079	20635.3224	65084.1798	631331.6006	3745.56	1.6741	1068.4	1.3667	1055.3596	1.5117	2769.0713	1.1789	2736.9685	304597.8438	1368.9998	0.74673	2152.0901	1.1841	11681800	-0.4979	302.801	169.242	168.6606	234.9983	229.8865	25849.8145	206.9728	0.60663	223.086	1850490
021	2017-12-21t1027	1513873994.7	larva	42.2499	-13.96	-228.0008	732.0963	53.0818	30135.1722	95005.8962	1050916.0574	4159.57	1.8997	1202.95	1.7502	1137.307	1.7327	3307.3562	1.8159	3254.0483	525869.625	2145.4479	2.3022	2796.0771	1.992	19111200	0.69202	516.152	133.974	133.0872	212.0265	207.5622	33712.2109	184.4455	0.2013	201.5068	2128450
021	2017-12-21t1424	1513888190.41	larva	46.1932	-10.0168	-224.0575	757.3757	54.7768	34146.6688	107631.7894	1307334.858	3955.5	1.4754	965.629	0.75361	860.2107	0.54224	3161.9263	1.6136	3078.5594	569146.75	1987.3824	1.8091	2691.1279	1.6928	17362000	0.010025	356.986	110.73	108.3189	179.9892	175.9833	32398.0586	149.0811	-0.49454	168.6825	1990920
021	2017-12-21t1856	1513904532.85	larva	50.7327	-5.4772	-219.518	824.2072	53.3788	35932.0353	113203.0052	1315751.3086	3846.46	1.1196	1084.98	1.044	988.9003	0.90057	2802.2151	1.1184	2739.2823	532420.875	1824.8294	1.274	2437.695	1.1563	20537700	0.2328	462.191	162.147	162.2149	238.4685	234.0461	45309.0078	209.6046	0.35333	227.6159	3069270
021	2017-12-21t2225	1513917042.27	larva	54.2076	-2.0024	-216.0431	791.111	56.6362	37664.489	118809.0093	1494618.2427	3632.15	0.78197	1061.31	0.88892	954.6725	0.69411	2729.6394	0.99387	2648.7533	540468.625	1749.4271	1.0357	2386.8314	1.0189	20991700	0.038469	315.374	181.177	180.4362	249.7652	247.0942	49453.5156	220.6437	0.48738	239.5988	3583500
021	2017-12-22t0225	1513931459.26	adult	58.2123	2.0024	-212.0384	965.1501	65.4344	50678.1235	159700.5603	2235165.0304	2014.58	-0.8884	886.865	0.13282	852.77	0.20354	1647.8307	-0.52518	1621.1715	438322.9688	1214.9552	-0.21835	1514.4059	-0.29095	23549800	0.23461	421.619	184.274	183.4706	250.3155	245.422	66583.9219	221.2777	0.42806	238.5866	4893220
021	2017-12-22t0640	1513946791.31	adult	62.4712	6.2613	-207.7795	1070.8758	64.4857	57580.5581	181323.3771	2623203.996	2152.53	-0.86583	676.078	-0.84979	628.5723	-0.9158	1622.0648	-0.62694	1603.863	489863.5625	1091.9454	-0.56103	1420.3928	-0.47168	20385800	-0.66495	272.045	122.428	121.1462	184.6495	181.5056	55764.1484	158.753	-1.25	175.3142	3691580
021	2017-12-22t1025	1513960256.38	adult	66.2115	10.0016	-204.0392	1021.5633	66.5363	55821.9726	175869.1527	2567999.6373	2985.37	-0.10388	865.178	-0.013879	822.574	0.012221	1932.1815	-0.18179	1846.4885	566129.1875	1247.2454	-0.20147	1625.135	-0.15492	25269300	0.049522	395.547	172.887	172.2903	249.566	246.3702	73122.8281	220.2821	0.24115	240.2336	5049520
021	2017-12-22t1425	1513974650.07	adult	70.2097	13.9998	-200.041	1000.1616	65.4754	55663.7832	175464.8746	2583321.0247	4035.62	0.95785	880.509	0.080238	824.8286	0.038505	2170.6089	0.22463	1922.2935	633817.8125	1247.2809	-0.19082	1578.6197	-0.21112	25649200	-0.090912	382.423	184.839	184.8027	260.5456	257.001	76079.3047	230.5731	0.44426	250.0645	5384350
[truncated: 6,207 more rows]
