# Supplementary material for: Global, cell non-autonomous gene regulation drives individual lifespan among isogenic C. elegans
Source: eLife. 2021 Feb 1;10:e65026. doi: 10.7554/eLife.65026 (PMC7864635; doi:10.7554/eLife.65026)
Supplement: Source data 1. [file elife-65026-data1.zip › figure_data/Figures 1-3 - base strains/lin-4/lin-4_20171222.tsv]

name	timepoint	timestamp	stage	age	adult_age	ghost_age	length	max_width	projected_area	surface_area	volume	gfp_maximum	gfp_maximum_z	gfp_mean	gfp_mean_z	gfp_median	gfp_median_z	gfp_over_99_mean	gfp_over_99_mean_z	gfp_over_99_median	gfp_over_99_sum	gfp_percentile_95	gfp_percentile_95_z	gfp_percentile_99	gfp_percentile_99_z	gfp_sum	gfp_sum_z	green_yellow_excitation_autofluorescence_maximum	green_yellow_excitation_autofluorescence_mean	green_yellow_excitation_autofluorescence_median	green_yellow_excitation_autofluorescence_over_99_mean	green_yellow_excitation_autofluorescence_over_99_median	green_yellow_excitation_autofluorescence_over_99_sum	green_yellow_excitation_autofluorescence_percentile_95	green_yellow_excitation_autofluorescence_percentile_95_z	green_yellow_excitation_autofluorescence_percentile_99	green_yellow_excitation_autofluorescence_sum
001	2017-12-22t1933	1513992908.27	egg	-1.602	-53.0354	-210.7695	453.8974	59.5429	19258.5907	61028.966	738819.8568	789.313	0.86321	461.24	0.50528	466.4353	0.51827	645.911	-0.53776	640.4044	65882.9	594.3718	0.56502	627.2729	0.42587	4682040	1.021	486.963	121.998	121.1141	186.625	178.3903	19035.8	158.4506	0.32623	173.0476	1238400
001	2017-12-22t2245	1514004442.65	larva	1.602	-49.8314	-207.5655	473.2859	53.0755	16419.2056	51925.0193	527558.6095	886.322	0.69022	489.434	0.4649	505.3613	0.51882	673.866	-0.59009	668.7664	59300.2	617.175	0.45251	654.5703	0.29831	4271780	0.72366	487.901	130.236	129.9117	199.021	190.6828	17513.8	167.2805	0.3452	184.7666	1136700
001	2017-12-23t0157	1514015993.82	larva	4.8107	-46.6227	-204.3568	433.1743	52.7966	15722.112	49759.929	511395.4105	791.102	0.31528	509.501	0.404	523.3637	0.46377	686.107	-0.65732	679.1549	57633	631.0361	0.32803	666.3455	0.15808	4249750	0.48363	491.613	136.968	137.0594	204.916	196.3893	17212.9	174.8711	0.35861	190.8815	1142450
001	2017-12-23t0659	1514034104.28	larva	9.8413	-41.592	-199.3262	440.9286	55.5159	16942.7592	53612.9754	586972.7592	852.125	0.035557	519.465	0.25098	527.3909	0.31019	706.03	-0.75881	697.2763	63542.7	645.8104	0.13034	684.9508	-0.043423	4652840	0.17274	576.244	144.46	144.4407	216.018	209.8443	19441.6	185.0753	0.37236	202.9774	1293930
001	2017-12-23t1012	1514045678.61	larva	13.0564	-38.3769	-196.1111	438.411	54.0235	16184.7081	51208.6168	538142.4335	935.229	-0.074109	529.568	0.16408	540.8126	0.2432	718.242	-0.82235	707.9146	61768.8	655.5981	0.011035	694.2839	-0.16585	4541050	-0.078116	513.293	148.18	148.2829	219.672	212.9257	18891.8	188.7449	0.3639	205.3224	1270650
001	2017-12-23t1344	1514058365.56	larva	16.5806	-34.8528	-192.5869	444.4183	57.4258	18823.9036	59573.4002	716818.2867	884.062	-0.32866	527.644	0.031099	532.5541	0.10108	721.438	-0.90146	713.2626	72143.8	661.5984	-0.1238	700.0975	-0.29852	5234750	-0.23356	504.64	151.308	150.9625	224.488	217.993	22448.8	194.7567	0.36896	212.1025	1501130
001	2017-12-23t1845	1514076470.82	larva	21.6098	-29.8235	-187.5577	441.8487	58.4236	19239.5692	60932.6496	747780.1508	914.341	-0.55825	539.824	-0.11703	545.1194	-0.031871	727.191	-1.0113	722.5136	74173.5	673.8428	-0.30169	707.8109	-0.47732	5471110	-0.56143	500.015	158.237	157.4267	235.126	228.0883	23982.9	203.6662	0.38153	220.3213	1603730
001	2017-12-23t2158	1514088037.24	larva	24.8227	-26.6106	-184.3448	445.7515	56.9	19486.6156	61703.1723	746093.9075	922.195	-0.70444	550.489	-0.20441	556.2879	-0.10882	742.624	-1.0678	734.1769	76490.3	687.3067	-0.40097	723.2663	-0.572	5652970	-0.7643	539.752	161.392	161.1781	240.785	232.2095	24800.9	208.2913	0.38335	226.1379	1657340
001	2017-12-24t0326	1514107714.23	larva	30.2885	-21.1448	-178.879	455.4075	54.5731	17479.8866	55296.7807	597364.3066	903.932	-0.96567	579.894	-0.3215	593.7417	-0.18287	757.83	-1.1758	751.9506	70478.2	704.3691	-0.57735	738.1263	-0.74146	5361700	-1.1921	563.074	172.518	173.1619	253.26	246.8924	23553.1	219.2975	0.41712	238.2985	1595100
001	2017-12-24t0643	1514119544.21	larva	33.5747	-17.8587	-175.5928	454.1494	54.6747	17154.5121	54285.566	579308.2333	897.135	-1.1097	582.33	-0.44549	597.9833	-0.2928	755.476	-1.2542	751.2849	68748.3	703.5059	-0.70438	737.9233	-0.85261	5281150	-1.4333	538.469	174.584	175.8733	251.916	244.473	22924.3	220.1544	0.38919	238.4315	1583300
001	2017-12-24t1000	1514131373.7	larva	36.8606	-14.5727	-172.3069	675.5952	53.0757	29219.7746	92204.884	1052184.2918	3568.61	1.1685	1193.96	1.5014	1102.0573	1.3837	3117.14	1.4099	3088.864	480039	2092.8535	1.9165	2848.3466	1.8452	18367800	0.23041	402.431	162.557	161.8994	226.84	220.5017	34933.4	196.1758	0.10762	213.7582	2500780
001	2017-12-24t1518	1514150437.85	larva	42.1562	-9.2771	-167.0113	853.8157	60.8325	43058.9912	135860.4703	1816516.1337	4227.21	1.4748	1195.6	1.3656	1060.4971	1.0945	3549.55	1.8603	3519.3214	802199	2292.3983	2.1331	3099.788	1.9909	26991900	1.1086	373.059	176.468	175.8289	239.798	235.9271	54194.4	212.5455	0.18835	229.9041	3983940
001	2017-12-24t1841	1514162610.7	larva	45.5376	-5.8958	-163.6299	948.4314	61.7699	47969.3889	151168.2683	2021019.3815	3427.43	0.60491	1036.11	0.67647	953.9813	0.57546	2860.54	0.9953	2829.8082	720856	1849.422	1.1223	2533.7468	1.1165	26065400	0.73458	366.878	143.918	141.0471	225.942	222.2212	56937.4	195.7943	-0.10797	215.7182	3620550
001	2017-12-24t2159	1514174508.74	larva	48.8426	-2.5908	-160.3249	1031.0187	63.9695	54138.6346	170464.3089	2415941.1341	3960.48	0.8973	1049.78	0.6153	941.5103	0.41357	3041.18	1.172	2966.3223	863696	1911.061	1.1261	2655.8702	1.1605	29782100	1.0282	407.738	157.969	157.6235	234.522	231.2022	66604.3	203.6372	-0.10644	223.1966	4481590
001	2017-12-25t0310	1514193162.39	adult	54.0241	2.5908	-155.1434	1010.0323	73.0753	58549.4684	184472.0356	2906851.918	4518.83	1.2448	916.706	0.015563	829.1361	-0.15399	2594.71	0.58374	2305.103	796575	1547.1649	0.33516	1992.9903	0.2425	28053900	0.4522	432.113	144.035	142.4867	225.582	221.6865	69253.7	196.1078	-0.43937	214.8817	4407920
001	2017-12-25t0628	1514205042.2	adult	57.3241	5.8907	-151.8434	993.0201	73.4432	55995.8758	176433.4708	2716865.8881	4517.14	1.2022	983.853	0.28338	915.6815	0.2206	2777.86	0.85401	2608.5393	813912	1430.4565	0.076591	2294.5261	0.67441	28805200	0.37466	393.223	177.149	176.2359	248.168	244.2479	72713.2	218.3424	-0.07756	237.0506	5186560
001	2017-12-25t0947	1514216954.35	adult	60.633	9.1997	-148.5345	1080.6133	69.5695	65102.3837	205399.9444	3214662.753	3792.01	0.54606	926.365	0.030105	870.8628	-0.00044653	2180.09	0.056946	1921.9042	743410	1406.5292	0.034527	1735.0709	-0.10877	31501000	0.61114	438.345	172.08	171.1666	250.255	245.7153	85337.1	218.0168	-0.19293	237.7401	5851580
001	2017-12-25t1507	1514236203	adult	65.9799	14.5465	-143.1876	1088.145	73.3343	64665.0269	203728.7641	3265426.8082	4558.94	1.2564	954.927	0.21805	876.0316	0.053682	2416.27	0.50292	2110.8431	816700	1560.0606	0.48622	1951.8879	0.30978	32256500	0.48558	471.851	166.834	166.1279	245.953	241.4168	83132.1	212.203	-0.55394	232.9244	5635480
001	2017-12-25t1833	1514248556.55	adult	69.4114	17.9781	-139.7561	1100.1744	75.7085	68189.3341	214880.6991	3555495.0974	3463.23	0.23589	924.595	0.1089	884.4655	0.15291	2053.35	0.0054442	1804.0272	730994	1306.8001	-0.12058	1592.6347	-0.24866	32891600	0.4543	327.048	183.865	182.6627	257.54	253.1791	91684.3	226.0768	-0.27853	245.7092	6540810
001	2017-12-25t2345	1514267272.76	adult	74.6104	23.177	-134.5571	1187.7453	73.4507	75019.51	236408.577	3923616.7397	3958.54	0.7988	919.041	0.19375	876.478	0.20468	2128.83	0.34341	1824.2452	834500	1311.1341	0.010033	1614.8342	-0.091041	35974000	0.7806	399.322	179.409	177.7969	273.526	265.531	107222	228.6136	-0.39886	252.8423	7022600
001	2017-12-26t0309	1514279467.24	adult	77.9977	26.5644	-131.1698	1135.8193	75.0922	73109.959	230473.6371	3906665.1444	3135.52	-0.046167	908.056	0.20993	865.9118	0.20032	1991.51	0.19337	1858.1105	760756	1318.6731	0.15099	1726.1629	0.30534	34616900	0.49297	579.07	179.121	177.5776	285.183	265.9051	108940	228.5566	-0.5348	253.4396	6828460
001	2017-12-26t0628	1514291423.94	adult	81.319	29.8857	-127.8485	1328.5705	81.8276	80571.5096	253582.2255	4314233.9969	3907.66	0.87853	797.491	-0.69318	765.4003	-0.71409	1949.56	0.21646	1678.6127	820763	1217.8745	-0.15826	1562.5551	0.010417	33543300	0.2518	469.57	146.512	143.9576	235.531	230.2101	99158.4	194.5667	-1.7181	220.0002	6162450
001	2017-12-26t1143	1514310335.24	adult	86.5722	35.1388	-122.5953	1259.9622	79.3611	84501.0456	267028.8751	4614343.998	2037.61	-1.3047	818.935	-0.43284	771.8454	-0.62193	1702.5	-0.32333	1680.5068	750801	1285.0568	0.39357	1621.6991	0.45753	36058500	0.58457	608.606	177.529	172.2312	424.082	411.5612	187020	242.5137	-0.45526	365.1217	7816800
001	2017-12-26t1502	1514322288.67	adult	89.8926	38.4592	-119.2749	1153.2679	78.7758	75257.8058	237215.7199	4120819.3312	3068.72	-0.0085405	913.458	0.66564	866.3453	0.49938	1952.64	0.62654	1749.6294	767387	1293.6471	0.61411	1590.7109	0.51576	35848700	0.51881	558.056	193.444	191.7686	290.535	285.3012	114180	248.4022	-0.41306	273.7408	7591720
001	2017-12-26t1825	1514334470.15	adult	93.2763	41.8429	-115.8912	1211.4557	80.9559	79172.8627	249369.7668	4417884.8326	2905.71	-0.17897	843.987	-0.034066	808.7545	-0.11689	1743.05	0.016226	1568.4325	719879	1232.1967	0.3757	1463.654	0.12624	34824600	0.3266	543.644	177.9	175.1655	367.523	353.9708	151787	241.5121	-0.76228	305.4221	7340500
001	2017-12-26t2337	1514353158.61	adult	98.4675	47.0342	-110.7	1275.4375	78.6356	80238.4797	252861.8995	4303480.1115	2722.7	-0.35169	864.576	0.33339	837.3235	0.32978	1700.04	0.023439	1518.5959	712318	1175.7915	0.16596	1402.6955	0.024357	36207600	0.52912	445.897	199.864	195.9336	340.236	332.2892	142559	267.1828	-0.20128	311.2697	8370120
001	2017-12-27t0300	1514365347.38	adult	101.8533	50.4199	-107.3142	1146.0674	76.4457	75029.7278	236490.464	4090044.3582	2207.6	-1.0096	885.795	0.68092	865.554	0.75294	1614.01	-0.21422	1514.4691	631079	1157.4917	0.14952	1412.3982	0.20232	34635500	0.28812	422.826	207.026	203.6646	336.906	331.7013	131730	273.4715	-0.15291	315.9546	8094940
001	2017-12-27t0619	1514377291.6	adult	105.1711	53.7378	-103.9964	1138.435	81.9694	77126.4553	243562.1877	4381606.7761	2808.28	-0.13807	889.299	0.81709	862.5545	0.79293	1883.07	1.0112	1731.4333	756993	1274.3971	1.229	1635.0501	1.5878	35749800	0.4578	467.253	207.309	202.2178	354.732	347.0965	142602	285.9607	0.075387	328.0154	8333820
001	2017-12-27t1135	1514396260.8	adult	110.4404	59.007	-98.7271	1258.4165	81.6023	80208.5988	252702.6898	4333112.4722	3168.69	0.47965	785.411	-0.32631	764.1901	-0.30074	1682.16	0.35261	1388.7737	704823	1070.6081	-0.26846	1270.119	-0.29796	32859200	0.059409	646.241	192.342	183.5208	383.813	370.1177	160818	287.2635	-0.092995	348.54	8046990
001	2017-12-27t1505	1514408864.13	adult	113.9413	62.5079	-95.2262	1228.2024	78.4667	79958.7973	251951.6832	4329692.195	2945.2	0.22696	814.877	0.14724	788.9792	0.1059	1656.38	0.35977	1465.8274	690712	1137.0114	0.44364	1341.4788	0.26046	33974700	0.24456	557.558	207.532	200.5465	409.246	402.8163	170655	297.1279	0.046742	371.5031	8652640
001	2017-12-27t1955	1514426275.22	adult	118.7777	67.3443	-90.3898	1159.2334	80.1912	80966.6183	255370.3415	4658784.4664	2530.03	-0.30598	759.786	-0.41767	713.4521	-0.73006	1609.67	0.31341	1469.3774	679282	1109.5192	0.38969	1338.6479	0.43534	32018900	0.0064818	628.769	201.346	188.3992	449.427	436.4615	189658	320.5047	0.48722	404.9343	8485140
001	2017-12-27t2252	1514436851.59	adult	121.7156	70.2822	-87.4519	1167.1785	79.0063	77646.7026	244687.1834	4336855.1024	2824.85	0.2119	808.991	0.30931	780.3172	0.21472	1603.68	0.3875	1431.8561	649490	1105.6069	0.46805	1316.4268	0.39853	32724500	0.13205	598.942	213.793	206.307	415.328	404.9044	168208	308.7617	0.072874	377.9947	8648140
001	2017-12-28t0149	1514447483.13	adult	124.6688	73.2354	-84.4987	1156.3957	85.1658	76098.256	239783.4691	4291077.7536	2403.54	-0.39305	763.239	-0.19833	749.1501	-0.10534	1520.88	0.086594	1412.0876	603790	1023.8125	-0.21303	1208.6922	-0.23114	30273100	-0.17191	723.517	190.362	181.6621	422.824	413.9101	167861	296.7904	-0.33517	379.4272	7550500
001	2017-12-28t0712	1514466870.82	adult	130.0543	78.6209	-79.1132	1287.0658	82.9956	80174.6972	252479.7793	4362378.3349	2603.55	0.045608	779.12	0.17563	751.903	0.085751	1597	0.65366	1426.4894	669143	1070.8611	0.45589	1273.638	0.41522	32597600	0.19386	684.307	213.638	202.4368	471.288	456.8134	197470	327.0596	0.24511	421.8622	8938380
001	2017-12-28t1008	1514477455.67	adult	132.9945	81.5611	-76.173	1192.3386	78.9053	78728.791	248094.0476	4359337.2101	2484.29	-0.08504	769.99	0.144	746.955	0.10528	1508.67	0.30544	1349.3628	620062	1039.1645	0.24357	1220.5816	0.13333	31595000	0.093148	763.271	213.906	199.8128	500.145	488.4979	205560	344.2583	0.56494	442.2126	8777200
001	2017-12-28t1344	1514490366.53	adult	136.5809	85.1475	-72.5866	1221.7233	87.298	81740.9339	257476.9522	4725856.5252	3042.26	0.95518	706.776	-0.6014	690.702	-0.54697	1563.44	0.72046	1349.9354	667588	955.4438	-0.49817	1138.4341	-0.35941	30115000	-0.058343	577.292	179.867	167.0124	434.211	426.7109	185408	294.4071	-0.74314	387.3273	7663950
001	2017-12-28t1856	1514509108	adult	141.7868	90.3535	-67.3807	1193.0986	81.4854	79563.5909	250665.6409	4540913.2083	2701.87	0.51178	754.199	0.18957	733.0237	0.16288	1517.38	0.6598	1337.1145	629711	1025.1763	0.40906	1198.3648	0.25184	31248700	0.14713	763.679	226.379	211.4729	543.542	531.7078	225570	371.3181	0.90471	487.0603	9379550
001	2017-12-28t2157	1514519976.95	adult	144.806	93.3726	-64.3615	1139.6428	87.3717	81869.6633	258150.093	4954502.9251	2091.33	-0.49977	697.479	-0.50506	670.5001	-0.61072	1362.92	-0.077551	1269.4625	581966	1008.0929	0.32273	1176.4707	0.17113	29718900	-0.012429	745.233	202.234	186.3827	536.623	523.5624	229138	347.4979	0.26241	478.4403	8616990
001	2017-12-29t0144	1514533567.48	adult	148.5811	97.1478	-60.5864	1211.7179	82.3255	78431.2675	246995.5107	4371950.7102	2148.92	-0.31126	781.827	0.74611	758.8203	0.67992	1490.03	0.75591	1385.2181	609423	1050.9833	0.90452	1230.2035	0.69999	31962700	0.31538	799.278	234.777	220.6785	538.168	526.2097	220111	371.7383	0.69171	479.3065	9598160
001	2017-12-29t0640	1514551336.47	adult	153.5169	102.0836	-55.6506	1062.1122	80.2465	73003.6918	230332.0739	4173967.106	2251.72	-0.0031928	774.707	0.77352	750.7612	0.68562	1457.34	0.73931	1367.7513	555246	1030.8378	0.84151	1243.0366	0.94981	29445800	0.051702	681.856	236.828	225.0594	510.909	502.5388	194656	355.7618	0.1934	461.3225	9001610
001	2017-12-29t0944	1514562367.06	adult	156.581	105.1476	-52.5865	1249.9708	79.5887	80543.0003	253752.0246	4453780.0385	2240.35	0.050703	720.861	0.10448	691.2263	-0.061646	1456.44	0.8374	1404.4643	611706	983.4626	0.41213	1219.6132	0.85166	30266800	0.18742	909.336	233.256	216.3288	609.886	591.1672	256152	389.5559	0.82962	541.2506	9793710
001	2017-12-29t1548	1514584218.09	adult	162.6507	111.2174	-46.5168	1264.4688	79.5705	79518.1716	250408.7734	4289650.0147	2129.76	-0.018369	723.695	0.26951	711.5309	0.33036	1423.67	0.84781	1326.3853	590823	937.5433	0.059522	1149.5182	0.44005	30001500	0.21485	676.548	224.15	218.0562	499.155	490.8712	207150	336.6861	-0.45155	447.3838	9292370
001	2017-12-29t1917	1514596775.51	adult	166.1389	114.7055	-43.0286	1161.6685	81.0483	76994.9729	242689.2057	4300457.8617	2377.78	0.56881	757.003	0.79488	734.6985	0.70573	1426.35	0.9782	1333.7447	573393	992.4521	0.75531	1205.9713	0.98806	30374000	0.29313	773.73	246.791	234.8059	604.078	588.8724	242839	380.4857	0.35201	526.4086	9902230
001	2017-12-29t2245	1514609217.18	adult	169.5949	118.1616	-39.5726	1300.1498	79.4181	83223.0166	262056.7901	4521909.3987	1799.95	-0.53193	731.315	0.50093	718.6842	0.54129	1289.93	0.23941	1239.859	561121	981.7033	0.71461	1170.7291	0.77666	31740500	0.49193	670.104	239.451	224.14	543.353	534.4188	236359	376.8794	0.18145	502.0715	10392600
001	2017-12-30t0406	1514628481.35	adult	174.9461	123.5127	-34.2214	1287.8523	84.348	85895.2498	270479.6646	4894860.967	1882.99	-0.24057	674.67	-0.20079	661.3458	-0.17039	1270.27	0.25822	1220.2371	569083	908.425	-0.01141	1114.8295	0.41584	30194200	0.34898	792.89	222.892	207.5624	582.014	567.7452	260742	363.1256	-0.2334	510.5312	9975310
001	2017-12-30t0734	1514640953.56	adult	178.4106	126.9772	-30.7569	1241.6644	83.0858	82615.5332	260227.5532	4732385.5762	1742.57	-0.46928	735.885	0.70199	714.03	0.59879	1264.05	0.30786	1208.4806	544804	983.3549	0.91265	1141.5831	0.7104	31671800	0.55718	778.915	258.199	239.9708	589.879	579.2046	254238	408.2286	0.5396	529.5923	11112600
001	2017-12-30t1101	1514653416.22	adult	181.8724	130.4391	-27.2951	1215.4375	81.8056	82182.2587	259028.7334	4668177.6332	1781.85	-0.30764	694.197	0.16833	677.1938	0.13362	1268.29	0.42773	1226.1862	544098	941.299	0.48813	1123.5097	0.61778	29735900	0.35072	913.88	246.863	229.3065	644.411	626.9256	276452	415.2414	0.57099	561.2586	10574400
001	2017-12-30t1548	1514670600.57	adult	186.6459	135.2125	-22.5216	1151.0481	85.7162	78091.7604	246416.2476	4476973.8376	1509.63	-0.83198	745.69	0.95374	730.5441	0.92625	1200.86	0.090276	1175.484	488748	997.0371	1.2225	1117.8097	0.65389	30334700	0.46171	707.193	267.417	253.7037	553.494	540.7037	225272	437.5054	0.84319	512.1333	10878500
001	2017-12-30t1916	1514683073.01	adult	190.1104	138.6771	-19.0571	1306.6264	81.305	86406.7225	272024.9829	4912618.3435	1693.44	-0.33212	704.006	0.41082	684.6519	0.32826	1227.89	0.35782	1198.881	553780	983.103	1.1135	1134.1572	0.85624	31701400	0.65029	864.255	261.096	238.0478	632.545	617.4949	285278	450.5951	0.97664	570.2237	11757100
001	2017-12-30t2244	1514695559.02	adult	193.5788	142.1454	-15.5887	1217.6036	84.7415	80231.1809	252818.6932	4497804.5072	1433.12	-0.89897	698.239	0.36822	669.3605	0.14969	1139.25	-0.18907	1118.2887	477345	947.4963	0.74196	1068.3276	0.31732	29210800	0.37497	918.546	271.583	248.5669	635.767	620.7607	266386	458.3041	1.0101	577.11	11361700
001	2017-12-31t0408	1514714991.87	adult	198.9768	147.5434	-10.1907	1260.828	83.5248	86640.3201	272902.0078	5098057.7218	1550.79	-0.51094	687.174	0.2681	667.2141	0.16736	1190.7	0.28952	1155.458	538198	968.8334	1.0671	1102.0997	0.70212	30999800	0.62028	739.674	261.517	243.2793	604.782	596.7573	273362	453.0991	0.7625	556.7895	11797600
001	2017-12-31t0738	1514727582.73	adult	202.4742	151.0409	-6.6933	1339.443	84.1942	89151.4534	280763.3235	5166050.0679	1351.03	-0.97567	667.058	0.015011	638.2046	-0.20828	1123.75	-0.13557	1113.3716	522545	961.4528	1.0186	1075.0856	0.49874	30984900	0.63596	853.284	267.619	247.1899	619.086	609.3381	287875	468.0287	0.9174	576.5405	12430900
001	2017-12-31t1226	1514744873.48	adult	207.2772	155.8439	-1.8903	1345.0322	84.4315	90252.0219	284127.4855	5198256.617	1452.16	-0.62717	689.907	0.38373	655.9564	0.075373	1211.42	0.61635	1195.8627	570580	996.2239	1.4943	1140.8219	1.183	32438000	0.82839	901.457	283.545	262.3801	658.227	641.4733	310025	485.1713	1.0651	597.8118	13331700
001	2017-12-31t1613	1514758483.45	dead	211.0578	159.6244	1.8903	1372.4642	82.789	91419.6479	287776.4261	5232268.59	1731.4	0.23524	695.72	0.50095	657.2912	0.12226	1268.72	1.142	1243.8817	605178	1024.9871	1.8863	1180.7228	1.6211	33139900	0.92487	1266.88	288.155	264.634	694.04	673.6243	331057	496.1083	1.1345	616.8352	13726000
003	2017-12-22t1933	1513992936.42	larva	0	-48.7924	-206.4796	164.4844	28.0425	3143.9409	10005.0053	55604.5295	0	-0.30206	0	-0.79095	0	-0.80591					0	-0.67677	0	-0.58009	0	0.21974	0	0	0				0	-0.61785	0	0
003	2017-12-22t2245	1514004471.01	larva	3.2041	-45.5884	-203.2756	218.0227	19.7147	3017.6797	9526.0172	38021.2416	713.671	0.34573	574.694	0.63921	574.4982	0.65792	681.0146	-0.62277	679.1123	11577.248	638.3314	0.41729	663.8124	0.23189	972957	0.12567	201.598	138.027	137.6058	188.5882	187.304	3206	166.1996	0.32221	180.8053	233679
003	2017-12-23t0157	1514016022.18	larva	6.4127	-42.3797	-200.0669	315.1849	45.0612	8835.085	28027.4306	234921.0787	722.283	0.119	576.874	0.53277	576.1726	0.56043	680.6763	-0.70244	676.0802	32672.4609	636.3854	0.26492	667.1568	0.084456	2730920	0.14535	235.955	145.373	144.9593	199.4367	198.0338	9572.96	176.0787	0.34981	189.207	688196
003	2017-12-23t0659	1514034132.78	larva	11.4434	-37.349	-195.0362	554.558	43.6687	18492.0823	58482.4691	553194.2766	928.187	0.017006	602.645	0.42956	597.6086	0.46169	830.7479	-0.66476	825.2396	82244.0391	683.7712	0.13384	796.4875	0.042046	5930620	0.24067	234.178	155.374	155.1072	209.5631	207.1734	20746.7461	186.6324	0.36631	201.8361	1529040
003	2017-12-23t1012	1514045706.82	larva	14.6584	-34.134	-191.8212	545.4546	45.3959	18474.5806	58363.4957	565717.2549	772.53	-0.33845	600.157	0.31054	599.6432	0.36508	703.3033	-0.87599	696.9979	69627.0234	662.092	-0.043643	688.8197	-0.23812	5897140	0.0015992	249.279	160.452	159.9258	217.3488	212.5656	21517.5273	192.0799	0.37017	206.9201	1576600
003	2017-12-23t1344	1514058394.11	larva	18.1827	-30.6098	-188.2969	327.9279	51.7273	10058.2704	31992.4698	299014.7051	759.387	-0.54073	611.666	0.22104	610.8942	0.28567	719.5025	-0.9407	715.837	38853.1367	676.3329	-0.16054	703.1418	-0.35599	3287710	-0.63081	251.048	166.985	166.7358	221.2327	220.0236	11946.5654	198.6604	0.38025	214.2799	897543
003	2017-12-23t1845	1514076499.17	larva	23.2119	-25.5806	-183.2678	312.115	29.4388	6175.1849	19494.16	107994.8637	770.528	-0.77634	630.99	0.10206	629.6231	0.18006	744.2585	-1.0293	743.0995	25304.7891	697.3979	-0.31903	729.4553	-0.50631	2127070	-1.1592	241.637	175.77	175.4577	229.1616	227.6834	7791.4932	209.3117	0.40827	222.2602	592522
003	2017-12-23t2158	1514088065.78	larva	26.4248	-22.3676	-180.0548	312.3121	42.6958	8010.6912	25456.7875	190798.6492	793.979	-0.90061	638.679	0.010762	639.0135	0.10315	750.6008	-1.0955	748.9531	33026.4375	705.6909	-0.42714	733.552	-0.61454	2755900	-1.2966	277.826	179.267	178.7989	240.1789	237.1068	10567.8701	213.5606	0.40898	228.833	773538
003	2017-12-24t0326	1514107743.56	larva	31.8909	-16.9016	-174.5888	582.8743	50.8147	23994.0715	75698.6651	843833.9327	3086.62	0.98771	838.024	0.45852	782.2879	0.4016	2638.6262	0.92296	2658.4839	335105.5312	1291.664	0.5103	2282.0595	1.2603	10604400	-0.54639	261.434	134.828	133.8253	202.5046	198.6893	25718.0898	176.3181	0.010909	193.4542	1706110
003	2017-12-24t0643	1514119573.76	larva	35.177	-13.6154	-171.3026	747.6287	50.1483	29064.6988	91578.2078	950624.187	4516.71	2.1199	1236.63	1.6866	1188.8361	1.7284	3677.8611	2.0751	3585.2661	566390.625	1887.6018	1.567	3233.3036	2.415	19008200	0.43978	259.593	149.641	149.6151	215.2248	212.2689	33144.625	188.8273	0.066246	205.6392	2300130
003	2017-12-24t1000	1514131403.15	larva	38.463	-10.3295	-168.0167	754.7358	54.2281	31126.1637	98138.6696	1085021.9024	3692.15	1.1962	1267.69	1.7155	1148.6353	1.5156	3354.9951	1.6693	3341.2932	553574.1875	2474.7047	2.6207	3149.1944	2.1898	20820500	0.47387	402.551	148.039	147.1781	213.2896	208.9236	35192.7891	184.8819	-0.042626	201.6185	2431390
003	2017-12-24t1518	1514150467.54	larva	43.7586	-5.0338	-162.721	951.2536	57.7056	44645.116	140605.7361	1765258.8943	3016.59	0.33609	966.988	0.48833	885.1131	0.37046	2602.5994	0.71162	2598.6096	611610.875	1615.3242	0.72175	2293.9746	0.86574	22691300	0.37416	262.448	145.047	144.0143	211.6302	208.5016	49733.1055	184.5753	-0.19502	201.2803	3403680
003	2017-12-24t1841	1514162640.28	larva	47.14	-1.6525	-159.3397	916.5147	62.5004	46664.6702	147197.8492	1956164.9789	3945.92	0.96882	953.011	0.30698	899.3398	0.30003	2854.4495	0.96588	2784.4092	699340.125	1484.6673	0.33043	2483.3347	0.99164	23322100	0.22131	307.369	157.083	158.2528	239.9807	237.6229	58795.2734	211.0452	0.061173	230.3851	3844140
003	2017-12-24t2159	1514174538.15	adult	50.4449	1.6525	-156.0347	1011.5528	66.1865	55138.5537	173718.5065	2514389.9453	3569.5	0.50881	773.814	-0.49955	689.6358	-0.68791	2139.468	0.041806	2051.2898	618306.25	1372.6684	0.0033542	1838.5988	0.053998	22330700	-0.16267	422.73	116.496	114.969	188.2613	179.737	54407.5117	151.3583	-1.0927	171.0922	3361850
003	2017-12-25t0310	1514193192.17	adult	55.6266	6.8342	-150.853	1137.9962	65.7066	61996.0074	195232.175	2835047.8232	4414.59	1.1371	865.314	-0.21502	804.0206	-0.28833	2354.1926	0.29098	2128.386	765112.625	1355.6809	-0.075506	1867.0699	0.070316	28072500	0.36603	352.704	157.284	156.5634	240.0711	236.2174	78023.1094	207.8366	-0.25418	227.8152	5102620
003	2017-12-25t0628	1514205071.85	adult	58.9265	10.1341	-147.5531	1060.3911	73.8707	64783.0357	204247.5768	3298073.9184	4135.14	0.87773	933.133	0.072709	867.8466	-0.0018959	2318.1707	0.24611	2139.1833	785859.8125	1425.3464	0.085629	1892.2567	0.12789	31560400	0.72252	597.788	180.99	179.3404	256.1029	251.0284	86818.875	224.6669	0.027154	242.9938	6121440
003	2017-12-25t0947	1514216984.11	adult	62.2355	13.443	-144.2442	1138.0018	69.471	66899.8632	210826.9281	3248623.0448	3985.39	0.70609	897.695	-0.1082	849.3718	-0.11656	2013.0317	-0.16973	1877.6667	704561.125	1330.5092	-0.14115	1716.81	-0.13152	31383400	0.50755	396.266	179.854	178.4149	258.1681	254.0019	90358.8281	225.0603	-0.06133	245.5525	6287700
003	2017-12-25t1507	1514236233.87	adult	67.5826	18.7902	-138.897	1143.4991	71.4662	69663.4844	219522.6205	3516226.1803	3049.33	-0.15596	892.666	-0.09587	863.2634	-0.0058576	1776.7314	-0.49097	1650.3049	646730.25	1204.5671	-0.41376	1485.0387	-0.45375	32460000	0.47496	364.217	182.835	181.626	276.8038	269.7574	100756.5938	230.1285	-0.096871	255.895	6648420
003	2017-12-25t1833	1514248586.28	adult	71.0138	22.2214	-135.4658	1166.2551	73.5002	71493.1088	225278.5529	3674151.4445	3762.6	0.54682	900.093	-0.012207	853.0955	-0.034207	2017.1177	-0.014727	1785.8535	754402	1307.1501	-0.089608	1645.476	-0.11778	33583400	0.52171	366.332	182.476	181.9222	263.0206	259.7506	98369.7031	230.5322	-0.20589	251.7809	6808340
003	2017-12-25t2345	1514267302.28	adult	76.2127	27.4203	-130.2669	1159.2171	71.0074	69714.2434	219591.595	3514750.1051	3783.23	0.64299	852.882	-0.25542	811.8115	-0.29225	1965.9164	0.046347	1748.8707	717559.5	1224.4755	-0.25514	1631.4851	0.0074506	31064500	-0.038984	468.553	176.757	175.2789	263.8395	259.547	96301.4297	226.2372	-0.53296	249.4555	6438020
003	2017-12-26t0309	1514279497.12	adult	79.6002	30.8078	-126.8794	1123.9836	76.2796	74279.1419	234342.0845	4029697.1628	2764.87	-0.45037	751.335	-1.0613	723.0306	-1.0777	1680.0917	-0.54522	1492.3467	651875.5625	1053.3038	-0.89567	1365.1029	-0.61167	29084900	-0.40163	413.295	142.884	141.0011	226.187	221.1154	87760.5625	189.6861	-1.7963	212.482	5531180
003	2017-12-26t0628	1514291453.68	adult	82.9215	34.129	-123.5582	1393.0898	76.2219	83477.8709	262827.5164	4304906.9318	1857.33	-1.5119	789.069	-0.76507	786.1181	-0.49381	1486.6422	-1.0399	1461.7802	648176	1069.8308	-0.8537	1349.067	-0.63529	34392400	0.36639	423.499	184.91	183.1819	292.7458	280.0788	127637.1641	240.1467	-0.3763	266.0082	8059500
003	2017-12-26t1143	1514310364.95	adult	88.1746	39.3821	-118.305	1295.401	74.2985	77180.389	243003.6579	3899571.8201	2288.85	-0.99877	825.551	-0.34118	810.4716	-0.17503	1476.5155	-1.0243	1357.5646	596512.25	1062.0126	-0.88142	1270.2658	-0.86474	33282100	0.12054	360.971	197.318	195.3731	291.9893	289.3806	117963.6562	252.0687	-0.2266	278.8479	7954860
003	2017-12-26t1502	1514322318.39	adult	91.495	42.7025	-114.9846	1198.2873	72.0918	71090.4691	223929.5983	3599878.0071	3017.76	-0.052577	801.974	-0.54239	771.5715	-0.57238	1773.0126	0.067771	1548.0128	659560.6875	1098.0351	-0.58959	1420.3888	-0.14823	29782100	-0.43848	356.999	182.122	179.5691	289.5703	285.4804	107720.1484	240.715	-0.71371	272.5279	6763280
003	2017-12-26t1825	1514334499.91	adult	94.8787	46.0863	-111.6009	1170.2519	77.0396	71659.3025	225701.2388	3773672.1643	2894.88	-0.17086	758.743	-0.9915	736.4885	-0.95058	1714.137	-0.038145	1569.3477	642801.375	952.401	-1.5345	1148.072	-1.3108	28384600	-0.67443	366.117	183.236	182.5146	306.0565	301.9568	114771.1719	251.096	-0.53698	287.0512	6854860
003	2017-12-26t2337	1514353188.28	adult	100.07	51.2775	-106.4097	1265.9825	74.0635	76161.4321	239836.3964	3932391.7838	3026.26	0.077066	756.036	-0.9396	731.5748	-0.93788	1607.421	-0.29253	1404.7432	639753.5625	1019.1671	-0.96662	1283.2946	-0.53065	30057700	-0.419	438.885	192.31	185.5968	338.3802	332.0359	134675.3125	268.5657	-0.22555	315.7352	7645670
003	2017-12-27t0300	1514365377.26	adult	103.4558	54.6633	-103.0238	1209.0695	78.0006	76903.2665	242245.4455	4128667.0619	2758.29	-0.23267	621.878	-2.5089	599.9102	-2.4996	1306.547	-1.4322	1164.0363	525231.875	848.8615	-2.2384	1088.5611	-1.4918	24951600	-1.166	569.85	155.506	146.5344	350.7287	331.3047	140992.9375	235.4413	-1.3194	296.9491	6239360
003	2017-12-27t0619	1514377321.43	adult	106.7736	57.9812	-99.706	1219.3358	78.8092	78294.488	246645.6187	4207575.2709	2232.93	-0.92389	595.544	-2.7857	570.6561	-2.8128	1320.897	-1.3149	1161.9426	540246.875	813.0463	-2.5154	1041.3117	-1.7139	24316600	-1.2324	473.918	159.959	152.1652	360.0615	353.2479	147265.1562	235.9712	-1.4107	321.5091	6531300
003	2017-12-27t1135	1514396290.6	adult	112.0428	63.2504	-94.4368	1382.1246	82.1886	92244.5118	290475.6762	5244117.2557	2576.59	-0.35298	752.549	-0.69677	719.6807	-0.82196	1567.1652	-0.10722	1495.2925	753806.4375	1060.6318	-0.30296	1386.9719	0.46225	36158500	0.54844	455.226	216.78	215.6027	335.4923	330.4919	161371.7812	288.8112	-0.10921	318.616	10415800
003	2017-12-27t1505	1514408893.94	adult	115.5438	66.7513	-90.9359	1185.9186	76.4673	75058.7509	236473.2821	4049201.381	2702.42	-0.10366	702.047	-1.248	660.7487	-1.4863	1456.939	-0.50333	1322.0511	571120.0625	1028.0601	-0.48117	1241.7648	-0.31056	27475300	-0.66444	513.884	186.806	180.7664	338.5673	333.4628	132718.375	268.6817	-0.77685	314.7518	7310860
003	2017-12-27t1955	1514426305.11	adult	120.3802	71.5877	-86.0994	1738.8702	82.9669	111266.3524	350229.2954	5921625.9207	2574.83	-0.20664	656.453	-1.7121	655.8123	-1.4312	1153.8818	-1.8107	1018.0982	670405.3125	836.4809	-2.1469	947.2955	-2.1192	38080200	0.8575	510.338	199.487	187.2521	356.4748	350.1227	207111.8438	306.3627	0.055971	337.2306	11572100
003	2017-12-27t2252	1514436881.58	adult	123.3181	74.5257	-83.1615	1165.5958	77.3084	72505.9162	228392.759	3833593.7306	2393.99	-0.43333	715.162	-0.86742	695.2029	-0.84478	1399.8209	-0.54949	1282.0244	530532.125	965.1021	-0.83105	1189.8848	-0.40513	27053900	-0.62339	572.143	212.074	208.5583	368.0841	361.9497	139503.875	285.3936	-0.58298	340.009	8022560
003	2017-12-28t0149	1514447513.21	adult	126.2713	77.4789	-80.2083	1194.7018	71.0265	71234.6417	224378.7737	3573708.5502	1980.5	-1.0442	697.17	-1.0209	673.6834	-1.0474	1302.8535	-0.94435	1250.2598	485964.3438	961.7011	-0.77134	1165.5124	-0.48035	25938900	-0.73419	577.282	214.406	210.0026	373.4942	366.235	139313.3438	292.3073	-0.49976	348.6523	7977180
003	2017-12-28t0712	1514466900.93	adult	131.6568	82.8644	-74.8228	1163.8825	76.0067	70652.7467	222516.2851	3690701.1099	1974.91	-0.9638	672.944	-1.1936	661.2397	-1.0707	1205.0773	-1.2953	1062.9963	444673.5312	845.2932	-1.7829	953.584	-1.8508	24818200	-0.80748	517.77	210.824	207.2114	401.5371	395.0544	148167.1875	295.3399	-0.58469	370.5166	7775170
003	2017-12-28t1008	1514477485.76	adult	134.597	85.8046	-71.8826	1133.8011	75.783	70360.6416	221663.4042	3696402.7555	1441.92	-1.8132	690.834	-0.87261	681.5402	-0.72324	1067.803	-1.9328	1020.9667	392951.5	856.0852	-1.5901	971.2033	-1.6537	25356400	-0.69783	604.069	231.227	224.5703	448.7356	437.6522	165134.6875	316.1894	-0.16517	406.0302	8486970
003	2017-12-28t1344	1514490396.4	adult	138.1833	89.3909	-68.2963	1201.3431	72.4357	71188.6616	224191.618	3589093.2407	1664.46	-1.3786	667.978	-1.0814	657.2892	-0.95352	1044.6697	-1.9724	987.4879	388617.125	837.5126	-1.6813	935.5777	-1.8341	24838800	-0.71731	581.901	225.977	219.3114	432.3369	420.1455	160829.3125	304.5228	-0.54621	390.5199	8402940
003	2017-12-28t1856	1514509137.87	adult	143.3893	94.5968	-63.0903	1097.0856	74.0191	67345.2809	212166.2271	3510044.6805	2456.23	0.11923	633.782	-1.4077	621.8474	-1.3016	1138.5103	-1.3405	996.9941	400755.5938	807.4864	-1.8547	924.8347	-1.7962	22281900	-0.97647	591.329	216.437	205.8052	459.7862	453.6708	161844.7344	338.6157	0.1012	428.7494	7609260
003	2017-12-28t2157	1514520007.25	adult	146.4086	97.6161	-60.0711	1110.5701	85.4208	79866.7099	251967.8027	4784347.9693	1548.69	-1.4458	543.606	-2.5663	528.8069	-2.4957	1034.2021	-1.8396	946.5563	403338.8438	714.8627	-2.7711	836.0375	-2.4196	21191400	-1.0773	653.768	174.161	165.7454	388.5136	371.9053	151520.2969	263.4743	-1.6788	342.7749	6789340
003	2017-12-29t0144	1514533597.66	adult	150.1837	101.3912	-56.296	1557.0303	79.2936	99584.7226	313387.4369	5359278.2442	1867.47	-0.79341	682.68	-0.56738	679.0818	-0.36271	1067.925	-1.5682	979.5479	554253.125	836.0276	-1.3673	918.3079	-1.6978	35370400	0.76285	665.42	251.71	248.1269	428.9807	419.5854	222640.9688	337.565	-0.11209	393.7151	13041400
003	2017-12-29t0640	1514551366.66	adult	155.1195	106.3271	-51.3601	1159.7108	75.5907	69016.3093	217286.6892	3569430.1023	1698.4	-1.0163	694.493	-0.29204	696.0035	-0.027083	1066.4916	-1.4638	986.6216	385003.4375	845.1933	-1.1452	931.195	-1.4954	25036500	-0.48375	688.157	270.878	270.4458	463.433	455.3443	167299.3125	357.7457	0.19129	423.1276	9765160
003	2017-12-29t0944	1514562397.21	adult	158.1836	109.3911	-48.2961	1220.9763	76.5604	76949.3058	242492.0088	4074807.629	1930.99	-0.51029	686.171	-0.3439	686.754	-0.09593	1051.9794	-1.4827	983.2446	422895.6875	842.7751	-1.1029	940.0821	-1.3661	27542900	-0.13677	638.208	258.876	259.3179	481.8937	472.7543	193721.2656	359.0371	0.13174	436.1072	10391300
003	2017-12-29t1548	1514584248.01	adult	164.2532	115.4608	-42.2264	941.371	74.5085	55184.477	174419.6159	2734195.5444	1225.57	-1.7932	707.325	0.07885	699.4468	0.1972	999.2631	-1.671	989.0911	288787.0312	848.1298	-0.89616	934.2869	-1.2882	20387900	-0.95621	644.753	270.158	269.0125	450.2768	437.5929	130129.9922	353.6389	-0.14134	400.487	7787040
003	2017-12-29t1917	1514596810.68	adult	167.7428	118.9504	-38.7368	961.1168	74.4263	58123.7649	183234.4384	2987017.1739	1703.02	-0.76823	675.298	-0.30461	664.9951	-0.22117	1050.6344	-1.2912	1007.008	319392.875	844.0197	-0.87531	953.0689	-1.0743	20496700	-0.90494	638.44	262.883	251.5183	520.3212	513.2651	158177.6406	384.5384	0.38896	482.8963	7979020
003	2017-12-29t2245	1514609252.23	adult	171.1988	122.4064	-35.2808	1106.0354	75.3435	68692.3994	216602.6576	3532628.8405	1843.92	-0.40504	699.47	0.088278	694.0776	0.22962	1111.1372	-0.83923	1065.3396	398898.25	869.7706	-0.51743	1004.5481	-0.58277	25071800	-0.309	661.45	274.364	268.2951	514.0941	506.1808	184559.7969	386.9833	0.33793	477.6654	9834320
003	2017-12-30t0406	1514628516.93	adult	176.5501	127.7577	-29.9295	1101.5586	74.9374	70401.2047	222038.3702	3718017.1263	1715.56	-0.56669	701.164	0.1912	695.2867	0.31703	1033.9774	-1.2252	998.8161	380503.6875	857.8164	-0.56396	956.0271	-0.91227	25750300	-0.17768	742.361	278.982	271.526	521.702	513.0769	191986.3125	394.3915	0.32802	484.9253	10245600
003	2017-12-30t0734	1514640988.46	adult	180.0145	131.222	-26.4652	972.7923	72.1459	60328.1686	190290.5726	3114296.1983	1477.71	-1.0221	684.885	0.013527	674.1323	0.069577	1047.3239	-1.0764	1021.4884	329907.0312	855.0906	-0.53992	964.3752	-0.79108	21562200	-0.65439	996.195	272.664	258.9972	546.6636	537.5189	172199.0312	413.435	0.59156	502.5324	8584280
003	2017-12-30t1101	1514653451.23	adult	183.4763	134.6839	-23.0033	960.5483	72.2668	59585.1281	188039.7659	3059021.4394	1457.23	-1.0076	684.341	0.05372	673.7209	0.10621	1042.2074	-1.0474	1015.7399	324126.5	854.2268	-0.49583	958.4535	-0.79407	21281000	-0.65679	895.502	276.908	261.6	564.5401	554.0173	175571.9688	428.469	0.77143	520.8023	8611020
003	2017-12-30t1548	1514670635.69	adult	188.2498	139.4574	-18.2298	949.8038	74.8211	58171.4203	183411.5248	3035743.3165	1610.14	-0.56873	688.069	0.16405	680.0111	0.24405	1031.3187	-1.0442	997.7775	313520.875	850.0706	-0.48033	953.0201	-0.78482	20889100	-0.66262	734.426	283.742	269.6087	568.6059	562.4149	172856.1875	428.2501	0.62695	525.8695	8614130
003	2017-12-30t1916	1514683108.08	adult	191.7143	142.9219	-14.7653	725.9793	73.5017	39762.7908	126586.6315	1796664.4933	1112.68	-1.7044	679.982	0.090735	672.1161	0.17002	963.7537	-1.4618	954.3419	200460.7656	829.6436	-0.67719	919.589	-1.0451	14142300	-1.4406	738.394	271.791	264.7753	502.2401	495.0452	104465.9297	369.8625	-0.51408	461.5036	5652710
003	2017-12-30t2244	1514695594.16	adult	195.1827	146.3903	-11.2969	949.0182	73.4085	56813.5755	179086.7983	2899816.895	1431.42	-0.87532	689.359	0.26222	676.295	0.26204	1047.9106	-0.81304	1026.47	311229.4688	869.6282	-0.15928	977.9894	-0.4783	20460900	-0.65552	739.705	290.406	274.3311	598.2026	589.7412	177666.1875	446.0659	0.74759	555.346	8619530
003	2017-12-31t0408	1514715027.58	adult	200.5809	151.7884	-5.8988	950.0283	71.9609	55925.2936	176273.9199	2813969.558	1339.34	-1.032	693.93	0.37838	678.5826	0.33732	1033.0533	-0.83802	1018.9205	302684.625	877.5604	-0.0064598	976.2075	-0.43861	20271800	-0.63615	762.478	296.873	277.7466	613.5131	605.0192	179759.3438	466.5628	0.94754	571.8363	8672560
003	2017-12-31t0738	1514727617.69	adult	204.0781	155.2857	-2.4015	947.6676	71.9175	55234.2683	174094.4838	2734468.8906	1181.58	-1.4064	696.164	0.44168	680.2379	0.38663	1023.5945	-0.86228	1011.9656	295818.8125	879.9538	0.057947	973.8593	-0.42524	20098300	-0.63031	797.328	301.761	281.5484	628.0277	617.9075	181500.0156	478.9061	1.0538	585.3518	8711840
003	2017-12-31t1226	1514744908.51	dead	208.8811	160.0887	2.4015	1235.5106	70.2799	69445.1047	218699.3593	3260816.865	1286.48	-1.062	717.281	0.78752	708.4688	0.81647	1028.3438	-0.76269	1013.3351	374317.125	879.533	0.10447	973.1168	-0.38109	26052400	0.095375	770.441	316.868	305.3872	634.2843	626.0707	230879.4844	474.891	0.85039	588.502	11509000
004	2017-12-22t1933	1513992950.47	larva	0	-53.0359	-233.6514	354.0276	49.0241	12190.0548	38753.5638	363124.8384	582.995	0.44605	461.186	0.44688	462.0351	0.45316	554.476	-0.6745	553.4696	36041	517.5606	0.33552	541.6951	0.21514	2987100	0.65505	238.924	120.124	119.6753	168.423	164.8297	10947.5	147.9506	0.24816	161.0864	778042
004	2017-12-22t2245	1514004485.04	larva	3.204	-49.8319	-230.4473	418.0578	64.597	19283.2646	61380.0827	770307.4361	601.363	0.20963	458.912	0.32392	459.9443	0.34038	551.753	-0.75837	547.9188	56278.8	516.4309	0.1806	540.3597	0.054511	4661630	0.66197	238.672	126.176	125.8666	176.257	172.9381	17978.2	154.6284	0.25221	167.3127	1281700
004	2017-12-23t0157	1514016036.34	larva	6.4127	-46.6232	-227.2386	448.2145	75.7961	22425.4238	71390.4911	1041547.3019	607.634	-0.013312	466.166	0.22658	466.7289	0.25148	559.007	-0.83051	556.4837	65962.8	522.1667	0.044377	547.6278	-0.084159	5485380	0.54506	257.921	132.386	131.8996	184.685	180.4302	21792.8	161.5801	0.259	175.8245	1557790
004	2017-12-23t0659	1514034146.93	larva	11.4435	-41.5925	-222.2079	452.3355	72.6885	23378.3081	74315.8214	1079249.3207	653.39	-0.28062	502.063	0.1439	501.8018	0.18277	591.188	-0.91896	588.2901	72716.1	555.2693	-0.11293	579.7988	-0.25669	6157810	0.27356	254.813	148.393	148.0941	198.021	194.7359	24356.6	177.3139	0.30447	189.8918	1820040
004	2017-12-23t1012	1514045721.04	larva	14.6585	-38.3775	-218.9929	460.0766	75.4853	25227.4697	80320.2053	1211476.9001	668.823	-0.44705	512.1	0.055805	511.5125	0.10299	602.649	-0.98355	599.8281	80152.3	566.3222	-0.22732	591.7839	-0.37041	6765860	0.12727	274.575	152.437	151.6907	203.903	200.5894	27119.1	181.6834	0.29837	194.7464	2014000
004	2017-12-23t1344	1514058408.51	larva	18.1828	-34.8532	-215.4686	479.5736	77.1739	26528.1651	84376.1827	1295044.0223	661.009	-0.64049	524.953	-0.035296	524.7953	0.023172	614.761	-1.0537	611.1944	85451.8	579.7612	-0.34584	603.5233	-0.49053	7294740	-0.051484	279.805	157.891	157.5179	211.167	207.5584	29352.2	187.6124	0.30033	201.8407	2194050
004	2017-12-23t1845	1514076513.41	larva	23.2119	-29.824	-210.4394	503.3302	81.8182	28123.3941	89494.7696	1413586.7272	693.424	-0.85157	543.813	-0.16449	543.3765	-0.093202	637.55	-1.1463	634.1268	94357.4	599.5778	-0.5075	624.4612	-0.64688	7996770	-0.31089	400.723	164.874	164.8264	217.001	213.4371	32116.1	195.3765	0.29987	208.6215	2424470
004	2017-12-23t2158	1514088079.98	larva	26.4249	-26.6111	-207.2265	484.3162	77.6011	27313.1794	86845.3652	1356686.3654	700.218	-0.9902	554.419	-0.25297	553.9281	-0.17371	650.681	-1.2064	647.9137	93047.3	612.1676	-0.60815	637.8876	-0.74222	7920430	-0.55019	346.117	168.015	167.1479	223.528	219.036	31964.4	198.9731	0.28953	213.4976	2400260
004	2017-12-24t0326	1514107758.26	larva	31.8911	-21.1449	-201.7603	505.6115	82.779	29113.7395	92729.7155	1449336.5477	750.958	-1.1753	572.839	-0.40816	572.1356	-0.31662	671.384	-1.3108	667.1844	102722	632.5529	-0.7789	659.0678	-0.90102	8723200	-0.81834	481.763	174.537	173.989	231.094	226.804	35357.3	206.4538	0.2837	220.8086	2657840
004	2017-12-24t0643	1514119588.55	larva	35.1772	-17.8587	-198.4741	1705.3017	60.8874	76556.2258	241371.0263	2945727.0779	1784.99	-0.36674	605.494	-0.43448	576.8954	-0.43058	1196.69	-0.78329	1071.701	482265	806.4534	-0.56291	963.4869	-0.60597	24395400	1.2186	498.1	168.529	168.0863	228.619	223.6096	92133.4	201.7844	0.19219	217.0568	6790040
004	2017-12-24t1000	1514131417.94	larva	38.4632	-14.5728	-195.1882	1231.6809	76.9152	69693.4696	219976.1723	3370334.5132	864.15	-1.3345	561.183	-0.72894	561.2215	-0.62735	663.917	-1.476	659.2967	242330	623.7406	-1.0507	650.337	-1.1317	20460700	0.42184	478.244	173.102	172.7431	231.458	226.7011	84482.2	206.2366	0.18303	220.9746	6311290
004	2017-12-24t1518	1514150482.51	larva	43.7589	-9.277	-189.8925	1242.3158	72.6558	65630.9401	207256.2756	2986940.9502	856.456	-1.5417	575.668	-0.93394	575.533	-0.82626	679.275	-1.5879	674.7869	234350	638.0613	-1.2318	664.2029	-1.2876	19808700	-0.042421	537.572	178.333	178.0209	238.532	233.3421	82293.6	211.9801	0.15081	227.3647	6136430
004	2017-12-24t1841	1514162655.12	larva	47.1402	-5.8958	-186.5112	1240.0258	73.416	66283.8952	208954.3414	3004459.8471	831.001	-1.6884	576.333	-1.1104	576.3412	-1.002	683.784	-1.6682	679.4461	237273	640.8937	-1.3619	668.4509	-1.3928	19999300	-0.25888	604.523	180.184	179.8365	240.843	236.0641	83572.6	214.8558	0.11764	230.5031	6252570
004	2017-12-24t2159	1514174552.84	larva	50.4451	-2.5908	-183.2063	1230.7549	75.5726	67252.0504	212606.5192	3180597.871	779.667	-1.8486	577.343	-1.2706	576.8741	-1.1657	682.021	-1.7578	677.6613	240753	640.9081	-1.4821	668.2368	-1.4921	20338100	-0.45153	511.357	181.76	181.4318	243.416	237.9539	85925.9	216.0722	0.059669	231.7176	6402860
004	2017-12-25t0310	1514193206.91	adult	55.6268	2.5908	-178.0246	1236.9916	76.6747	68685.6452	217404.5977	3309136.4366	802.372	-1.9775	578.473	-1.4367	578.4628	-1.3335	684.839	-1.8778	680.9991	246542	643.3177	-1.6049	671.0126	-1.5957	20822100	-0.7	476.544	184.13	183.9043	245.391	240.8842	88340.8	219.1229	-0.0096394	234.8293	6627750
004	2017-12-25t0628	1514205086.63	adult	58.9267	5.8908	-174.7247	1515.5752	68.6727	80299.7929	252845.8067	3569977.8915	3009.06	-0.11496	684.529	-1.0482	634.6902	-1.1495	1627.6	-0.69004	1440.7834	685221	969.0928	-0.94066	1206.6762	-0.87237	28785800	0.31014	310.702	173.903	173.8014	240.293	237.1818	101163	213.6138	-0.23504	230.206	7312950
004	2017-12-25t0947	1514216998.99	adult	62.2357	9.1998	-171.4157	1264.5399	75.0826	68346.4408	215296.1605	3153447.4433	800.739	-2.1671	586.421	-1.6216	586.5161	-1.5222	698.347	-2.0588	693.8029	250008	653.7577	-1.75	682.5138	-1.7269	20973400	-1.0577	543.98	190.107	189.9006	250.823	246.3321	89794.8	225.2875	-0.055208	241.076	6799190
004	2017-12-25t1507	1514236249.38	adult	67.583	14.5471	-166.0683	1235.2399	77.707	66233.1363	208641.0414	3051031.6302	811.269	-2.29	591.324	-1.7485	590.4402	-1.657	700.306	-2.2602	695.1343	243006	655.6199	-1.8744	685.2231	-1.8382	20509500	-1.3516	558.908	195.85	195.244	262.272	256.6625	91008.4	231.5113	-0.056997	248.6143	6792860
004	2017-12-25t1833	1514248601.2	adult	71.0141	17.9781	-162.6373	1235.6027	81.6007	67008.7191	211360.687	3171784.5016	844.559	-2.3632	590.173	-1.9063	589.4586	-1.8175	708.234	-2.4096	703.3366	248590	658.2825	-2.0026	690.2965	-1.9559	20703800	-1.467	527.632	198.573	197.6548	273.296	266.6071	95926.8	236.3056	-0.033408	257.2605	6966140
004	2017-12-25t2345	1514267317.09	adult	76.2129	23.177	-157.4384	1123.0926	73.8097	63621.7613	200608.1659	3081043.7213	2855.39	-0.36643	719.204	-1.2878	690.5449	-1.3264	1741.5	-0.44808	1585.4794	579920	995.8626	-1.114	1472.691	-0.3849	23936500	-1.1557	466.702	147.102	145.5144	223.441	220.1366	74406	190.4176	-1.6366	210.815	4895860
004	2017-12-26t0309	1514279512.12	adult	79.6005	26.5645	-154.0509	1134.8867	72.2532	67529.718	212724.5586	3429000.2491	3835.94	0.75781	765.555	-0.94179	741.04	-0.91198	1785.63	-0.26746	1437.156	630328	1020.7413	-1.0314	1232.8612	-0.97506	27010300	-0.72704	616.4	157.344	155.3881	249.18	244.1127	87960.4	212.4797	-1.0948	236.3152	5551400
004	2017-12-26t0628	1514291468.38	adult	82.9216	29.8857	-150.7297	1226.4906	74.1628	76748.8008	241799.0394	4004579.9076	3771.34	0.74789	827.369	-0.39566	808.1569	-0.26487	1824.2	-0.065518	1531.4033	731504	1050.8953	-0.94837	1390.3073	-0.49906	33140300	0.16919	387.916	188.5	188.0801	281.633	276.7616	112935	242.1376	-0.31488	267.1559	7550370
004	2017-12-26t1143	1514310379.79	adult	88.1748	35.1389	-145.4766	1272.3912	90.6248	72807.6713	230022.4079	3711366.8083	842.049	-2.7932	593.469	-2.8765	591.2257	-2.6791	740.526	-3.4405	733.9383	282141	670.9272	-3.2914	715.9596	-3.1317	22608200	-1.5605	628.706	212.464	210.2985	321.71	316.0972	122571	258.0723	-0.041949	302.7702	8093830
004	2017-12-26t1502	1514322333.43	adult	91.4953	38.4593	-142.1561	1570.8401	81.6552	100231.7844	315595.7692	5312626.2663	4074.85	1.2889	759.702	-1.0185	729.1277	-1.0679	1650.05	-0.36644	1368.1874	862976	1043.1463	-0.94872	1276.896	-0.77432	39710400	1.1125	624.424	191.985	191.3422	283.789	278.0899	148422	244.2691	-0.60562	268.6486	10035200
004	2017-12-26t1825	1514334514.72	adult	94.879	41.843	-138.7724	1267.1358	90.4437	73313.7974	231722.4384	3768906.4481	874.281	-2.8004	591.991	-2.9378	589.3221	-2.7124	740.872	-3.6335	733.9417	284495	671.67	-3.5114	717.4395	-3.3511	22704000	-1.5562	518.125	218.017	215.2076	334.579	330.5912	128478	267.7784	-0.033454	317.0165	8361390
004	2017-12-26t2337	1514353203.19	adult	100.0702	47.0343	-133.5812	2431.1352	83.5294	144455.7396	454705.7306	7319646.3958	4509.92	2.0811	726.109	-1.3012	662.0492	-1.7906	1605.42	-0.3004	1364.3854	1212090	1025.5749	-0.91773	1277.3176	-0.56168	54783500	3.3637	547.696	211.448	209.8746	345.676	340.9838	260985	270.2114	-0.17682	322.8113	15953300
004	2017-12-27t0300	1514365392.2	adult	103.456	50.4201	-130.1953	1256.9368	73.3241	77212.4581	243233.8562	3967579.7734	4298.8	1.8959	832.404	0.072735	815.6748	0.17511	1729.14	0.30734	1442.3374	696842	1064.4304	-0.5299	1308.1501	-0.30125	33524200	0.12443	414.022	206.086	202.4289	319.402	315.5183	128719	270.154	-0.31259	303.9096	8299890
004	2017-12-27t0619	1514377336.27	adult	106.7738	53.7379	-126.8775	1849.3245	76.7401	101781.7328	321647.166	4719726.2526	1483.26	-1.985	690.462	-1.6051	641.9464	-1.9209	1301.11	-1.3992	1292.2432	693490	982.9521	-1.1093	1226.3189	-0.65988	36781600	0.61881	498.923	212.953	213.2729	365.111	359.2509	194604	269.2346	-0.4643	334.8183	11344200
004	2017-12-27t1135	1514396305.7	adult	112.0431	59.0072	-121.6082	1407.102	74.2157	83057.3885	261646.7274	4167293.2177	3913.17	1.608	781.125	-0.33499	761.4238	-0.2931	1652.33	0.27329	1299.6887	717111	1016.2557	-0.69139	1193.9601	-0.71023	33901600	0.2226	575.551	217.899	214.0107	355.804	349.4483	154419	284.4093	-0.2302	330.852	9457050
004	2017-12-27t1505	1514408908.81	adult	115.544	62.508	-118.1074	1427.4371	86.6005	99510.5914	313471.9891	5808532.0717	2826.72	0.083169	721.73	-0.99617	687.6215	-1.1432	1453.03	-0.52137	1269.9997	752669	1007.461	-0.66822	1208.0789	-0.52394	37362500	0.73636	553.257	224.806	219.9421	413.469	408.9709	214177	316.063	0.49719	384.0355	11637700
004	2017-12-27t1955	1514426320	adult	120.3804	67.3445	-113.2709	1998.5751	77.3243	120076.2554	377994.4962	6030366.5975	3284.61	0.89637	692.336	-1.2463	665.8608	-1.3015	1371.64	-0.76919	1226.1074	861392	925.0972	-1.3023	1149.7899	-0.76355	43415000	1.5936	576.512	227.261	222.4309	437.093	430.6071	274494	313.7304	0.24841	399.8764	14251100
004	2017-12-27t2252	1514436896.57	adult	123.3184	70.2824	-110.333	1072.8461	78.1446	67743.4114	213488.1635	3629644.8125	3160.61	0.77923	722.287	-0.77426	683.3322	-0.99903	1538.11	0.12639	1321.317	544492	1024.4356	-0.25505	1253.0093	0.026824	25525600	-0.83091	475.913	205.782	199.3969	375.297	367.7974	132855	287.2844	-0.53447	345.9011	7272320
004	2017-12-28t0149	1514447528.15	adult	126.2716	73.2356	-107.3798	1166.8422	78.7169	74576.0312	234966.1976	4034648.8159	2377.94	-0.4033	692.721	-1.0796	669.58	-1.1011	1373.62	-0.59289	1242.2956	535713	976.7675	-0.62197	1157.0006	-0.54005	26951000	-0.5988	498.741	201.383	196.2078	386.633	376.7093	150787	287.7719	-0.61419	352.1328	7835000
004	2017-12-28t0712	1514466915.98	adult	131.6571	78.6211	-101.9943	1197.545	85.2278	79650.6752	250972.1851	4514117.9633	1675.89	-1.4618	565.949	-2.6232	551.0155	-2.5331	1123.32	-1.7145	1052.8063	466177	740.82	-2.8482	897.3994	-2.2588	23484000	-0.98199	485.486	165.272	158.1845	315.708	307.1606	131019	239.2697	-1.9565	287.8371	6857980
004	2017-12-28t1008	1514477500.76	adult	134.5973	81.5614	-99.0541	1020.6884	78.5073	63959.9118	201706.9892	3374279.0473	2771.95	0.43935	715.313	-0.54347	696.6961	-0.52084	1446.07	0.036692	1246.8877	482987	910.2472	-1.0307	1056.8747	-1.0218	23873600	-0.89005	631.922	214.385	206.6622	427.509	417.802	142788	310.9681	-0.29084	382.3206	7155110
004	2017-12-28t1344	1514490411.36	adult	138.1836	85.1476	-95.4678	1148.1626	79.98	74527.057	234880.8531	4065483.8793	1964.46	-0.86013	672.3	-1.0229	648.4908	-1.0719	1269.99	-0.77883	1144.1646	494026	877.3599	-1.2638	1008.0011	-1.2903	26117500	-0.55311	549.596	212.109	204.0148	421.163	413.8904	163833	315.6806	-0.28295	382.663	8240020
004	2017-12-28t1856	1514509152.93	adult	143.3896	90.3536	-90.2618	1215.1921	77.2925	76507.0884	240935.0736	4120828.2083	2835.59	0.79404	716.916	-0.2738	695.088	-0.30883	1449.08	0.34898	1251.1144	579633	939.6452	-0.44732	1111.2697	-0.36641	28613500	-0.17008	543.033	227.057	220.0891	415.011	408.0449	166004	309.5957	-0.56409	379.5146	9062310
004	2017-12-28t2157	1514520022.32	adult	146.4088	93.3729	-87.2425	1224.2524	88.6759	80900.831	254866.1916	4679185.8504	1933.4	-0.75003	539.418	-2.6235	525.0876	-2.5462	1087.04	-1.5477	952.5897	458731	721.1359	-2.7038	867.8412	-2.1731	22744000	-0.88006	490.148	156.895	148.1707	364.922	355.8978	153997	238.8821	-2.2331	322.5436	6615340
004	2017-12-29t0144	1514533612.7	adult	150.184	97.148	-83.4674	1024.8147	88.2063	73084.2626	230669.8521	4424241.278	2025.3	-0.50159	574.891	-2.0468	563.8477	-1.9337	1178.32	-0.94664	1059.7319	448940	764.5352	-2.142	894.4365	-1.8854	21865400	-0.94225	667.735	180.516	172.8927	334.48	328.6434	127437	268.2177	-1.6436	311.4164	6865750
004	2017-12-29t0640	1514551381.76	adult	155.1198	102.0839	-78.5316	842.7885	85.8077	56669.5748	179229.9976	3275792.4805	1667.9	-1.0743	561.322	-2.1252	542.5207	-2.1238	1120.02	-1.1545	1058.7856	331525	746.0534	-2.232	920.0788	-1.5843	16574700	-1.5447	587.761	193.11	182.9187	453.752	442.9884	134311	295.8575	-1.1398	404.3535	5702150
004	2017-12-29t0944	1514562412.21	adult	158.1838	105.1479	-75.4675	1203.7658	84.9841	78984.5073	248852.7157	4496385.5333	2334.33	0.27059	533.383	-2.4506	519.1914	-2.3873	1083.46	-1.2978	944.7339	446386	709.697	-2.5718	842.6657	-2.1526	21956700	-0.83373	565.776	168.343	157.061	399.684	390	164670	270.0424	-1.7513	352.9852	6929820
004	2017-12-29t1548	1514584262.93	adult	164.2535	111.2175	-69.3979	997.6395	79.5607	65843.7072	207658.7622	3668544.4223	1795.35	-0.64945	574.269	-1.7598	565.0838	-1.6422	1038.42	-1.4337	923.8564	357215	736.5663	-2.1436	848.5763	-1.9939	19710100	-1.0399	548.888	201.545	192.4163	408.59	402.2139	140555	314.4526	-0.94569	381.2457	6917410
004	2017-12-29t1917	1514596825.65	adult	167.7431	114.7072	-65.9083	1041.9688	77.2299	67155.6671	211717.7931	3653322.318	1957.41	-0.24698	692.427	-0.067455	683.5412	0.033008	1163.45	-0.59526	1030.9227	408371	851.1797	-0.79464	958.1975	-1.0316	24243300	-0.44458	605.606	264.391	256.0623	478.387	472.8355	167914	371.1845	0.11977	448.2147	9256850
004	2017-12-29t2245	1514609267.18	adult	171.1991	118.1631	-62.4523	1067.639	88.5843	75481.9303	238472.1824	4427400.6136	1457.38	-1.2138	594.361	-1.3696	591.8701	-1.1725	991.025	-1.5937	921.0787	389473	765.1955	-1.7043	869.771	-1.7166	23347700	-0.51994	686.711	217.077	214.7746	416.456	410.7263	163667	325.6379	-0.87736	384.9498	8527210
004	2017-12-30t0406	1514628532.04	adult	176.5504	123.5145	-57.1009	1283.3993	89.117	90986.3555	286699.1742	5640638.914	1449.82	-1.142	483.383	-2.8411	475.7304	-2.7028	871.466	-2.275	799.3347	413075	642.5662	-3.0348	748.4776	-2.6874	22873700	-0.52729	700.295	184.574	167.4377	424.327	416.5347	201131	307.8526	-1.3398	386.8142	8734040
004	2017-12-30t0734	1514641003.46	adult	180.0147	126.9788	-53.6366	1096.7957	79.9835	71811.1229	226315.6924	4030281.3465	1474.29	-1.0297	600.118	-1.1695	594.723	-1.0243	966.362	-1.6092	918.7516	362386	799.1259	-1.187	875.5619	-1.559	22466000	-0.5449	642.183	236.891	232.0302	491.8	483.6232	184425	370.9849	-0.21242	450.7623	8868230
004	2017-12-30t1101	1514653466.23	adult	183.4766	130.4407	-50.1748	815.9418	87.7122	56535.6067	178976.0467	3279987.5319	1762.37	-0.31442	667.047	-0.18817	656.3521	-0.13336	1128.74	-0.46696	1056.334	332977	833.2969	-0.73958	970.6183	-0.6877	19654600	-0.85331	703.593	283.411	270.1982	584.487	577.6646	172424	424.6361	0.70006	533.8826	8350700
004	2017-12-30t1548	1514670650.45	adult	188.25	135.214	-45.4014	1004.4228	76.3724	62205.9536	196070.789	3321093.5636	1867.44	0.037095	650.776	-0.3591	641.0623	-0.29403	1044.55	-0.95305	965.984	339478	812.6828	-0.91953	915.8498	-1.1148	21133300	-0.63327	702.329	283.006	269.099	552.428	543.425	179539	429.3068	0.64615	512.533	9190330
004	2017-12-30t1916	1514683123.12	adult	191.7146	138.6787	-41.9367	834.7922	86.6689	55206.5971	175120.5255	3077233.0725	1828.72	0.028051	659.44	-0.19804	646.6902	-0.18158	1060.73	-0.7807	989.5811	305489	815.9257	-0.83931	921.9233	-1.0242	18982600	-0.86149	706.22	294.293	276.7761	575.722	567.3844	165808	437.9413	0.70238	528.69	8471510
004	2017-12-30t2244	1514695609.15	adult	195.183	142.147	-38.4684	958.5951	75.9113	60484.795	190762.2177	3220012.8777	1676.75	-0.2646	659.409	-0.15977	647.8755	-0.13134	1014.73	-1.0508	963.9968	320653	811.5164	-0.85023	912.5822	-1.0724	20812300	-0.61367	697.27	292.498	274.0553	582.351	574.0317	184023	447.6634	0.77565	539.4124	9231810
004	2017-12-31t0408	1514715042.81	adult	200.5812	147.5453	-33.0702	935.928	76.7235	58545.4479	184630.8528	3118974.165	1424.34	-0.81111	660.445	-0.095226	649.7882	-0.061831	959.086	-1.3847	926.8475	293480	808.4029	-0.83399	890.794	-1.2274	20174000	-0.64768	691.367	299.768	281.998	575.155	569.6975	175998	450.8981	0.67968	535.4969	9156710
004	2017-12-31t0738	1514727632.58	adult	204.0784	151.0424	-29.573	882.581	76.6761	55802.4301	176118.3288	2974529.2743	1559.67	-0.39574	670.293	0.074863	659.1466	0.094049	1015.87	-0.92041	973.7447	296634	831.3382	-0.52569	928.516	-0.84832	19529700	-0.69685	738.973	308.145	289	627.751	622.8165	183303	467.4399	0.86138	572.4186	8978130
004	2017-12-31t1226	1514744923.59	adult	208.8814	155.8455	-24.7699	772.9625	108.6025	50861.5341	162224.0207	3298817.4318	1035.31	-1.7629	707.013	0.64143	715.2282	0.91035	942.412	-1.4255	935.1523	250682	865.1029	-0.069655	916.0675	-0.92131	18752800	-0.75005	672.004	328.725	328.3771	556.433	547.2216	148011	427.5701	0.075406	512.0204	8719100
004	2017-12-31t1613	1514758533.72	adult	212.662	159.6261	-20.9894	774.1986	106.4105	50385.1305	160374.1565	3196266.7828	1025.21	-1.7668	703.139	0.62032	713.6126	0.91604	931.833	-1.47	925.7184	245072	856.2396	-0.13952	908.5912	-0.96016	18478500	-0.75297	698.11	329.618	329.2439	556.467	548.218	146351	428.1891	-0.0028632	511.2023	8662370
004	2017-12-31t1943	1514771164.78	adult	216.1706	163.1347	-17.4807	768.1632	107.7458	51029.13	162422.1496	3288451.1297	1022.49	-1.7537	704.071	0.66317	713.944	0.94468	934.516	-1.4132	928.4029	249516	857.3174	-0.093893	911.6033	-0.90148	18733900	-0.698	697.203	330.644	330.5748	560.734	548.2459	149716	427.9356	-0.085937	514.114	8797770
004	2018-01-01t0032	1514788512.72	adult	220.9895	167.9536	-12.6619	877.5247	76.127	54733.7711	172733.4163	2884422.1393	1075.58	-1.5633	664.962	0.13476	655.5047	0.15774	940.888	-1.3111	930.6112	269094	819.4232	-0.51658	901.4133	-0.96328	18991300	-0.63778	775.632	317.904	297.0491	596.26	589.3137	170530	488.3347	0.73641	563.5747	9079320
004	2018-01-01t0403	1514801170.04	adult	224.5054	171.4695	-9.1459	766.9227	105.8003	49888.9379	158817.1465	3165665.6483	1022.93	-1.7132	704.852	0.72062	714.9371	0.99298	933.589	-1.3357	928.9883	243667	861.0244	0.0036173	910.5446	-0.85002	18346600	-0.68895	666.17	334.427	334.6173	565.632	556.2051	147630	434.5281	-0.15892	520.2328	8704810
004	2018-01-01t0734	1514813805.88	adult	228.0154	174.9794	-5.636	773.2711	101.7622	50431.2889	160181.9216	3138053.692	1030.4	-1.6764	704.302	0.72534	714.5524	0.99645	934.777	-1.2945	928.5053	246781	859.6963	0.00098877	911.9191	-0.8162	18528100	-0.65003	692.952	334.87	334.7038	565.315	555.7203	149243	434.3888	-0.22696	518.2845	8809420
004	2018-01-01t1143	1514828757.14	adult	232.1685	179.1326	-1.4828	764.7072	106.9554	50040.0525	159285.0964	3209241.983	1017.47	-1.7099	703.999	0.73096	714.5077	1.0029	937.238	-1.2446	932.7889	245556	861.4544	0.029083	914.8002	-0.77109	18382800	-0.64717	714.669	336.944	337.8562	567.393	559.9212	148657	438.0646	-0.24373	521.7289	8798290
004	2018-01-01t1441	1514839433.63	dead	235.1342	182.0983	1.4828	766.9701	105.8569	50437.6432	160430.0646	3197308.8621	1051.84	-1.5828	703.5	0.73203	713.4059	0.99448	934.438	-1.2512	928.0771	246692	859.7244	0.013698	909.9331	-0.8078	18504200	-0.62184	692.891	337.684	337.4128	572.673	560.7356	151186	440.1078	-0.26163	526.5338	8882100
005	2017-12-22t1933	1513992964.44	larva	0	-45.4498	-304.3352	167.6786	28.4606	3267.1149	10391.9294	58693.6224	0	-0.30206	0	-0.79095	0	-0.80591					0	-0.67677	0	-0.58009	0	0.21974	0	0	0				0	-0.61785	0	0
005	2017-12-22t2245	1514004499.17	larva	3.2041	-42.2457	-301.1311	157.5345	32.9453	3376.9177	10807.6478	68504.6952	0	-0.51914	0	-0.92578	0	-0.9346					0	-0.82217	0	-0.72189	0	-0.015797	0	0	0				0	-0.68321	0	0
005	2017-12-23t0157	1514016050.45	larva	6.4128	-39.037	-297.9225	217.2101	31.8617	4814.8992	15265.7802	97638.0359	658.818	0.045753	551.174	0.46168	551.1516	0.48979	643.7231	-0.74134	642.6237	17380.5234	606.875	0.20793	636.1253	0.040679	1445180	-0.041232	269.913	149.046	149.3781	201.3938	197.2943	5437.6333	178.0446	0.36212	188.6785	390798
005	2017-12-23t0659	1514034161.09	larva	11.4435	-34.0063	-292.8917	309.6877	48.3614	11039.4556	35044.6091	350258.0123	698.907	-0.23132	556.634	0.29888	555.9839	0.3405	650.9484	-0.85555	646.9422	38405.9531	613.844	-0.00044707	638.2812	-0.17607	3273560	-0.14407	256.991	157.6	156.6004	210.1772	205.7381	12400.4521	187.8412	0.37434	201.2484	926844
005	2017-12-23t1012	1514045735.19	larva	14.6585	-30.7912	-289.6767	415.0412	57.3075	18813.3341	59680.705	741837.8962	719.188	-0.39431	558.291	0.18943	557.7399	0.24047	657.343	-0.9251	651.779	65076.9609	618.8898	-0.1265	643.3136	-0.30017	5527080	-0.051943	296.507	162.024	161.2953	215.5111	211.841	21335.5996	192.9245	0.37601	207.5561	1604040
005	2017-12-23t1344	1514058422.78	larva	18.1829	-27.2669	-286.1524	465.6869	67.9111	25203.5172	80292.5956	1157217.8283	719.051	-0.58164	566.394	0.087207	565.587	0.14753	670.0187	-0.99408	667.4139	88442.4688	631.1594	-0.24722	656.3653	-0.41917	7470170	-0.026127	281.579	166.948	166.3989	221.3766	218.9905	29221.707	198.3978	0.37835	212.7759	2201870
005	2017-12-23t1845	1514076527.56	larva	23.212	-22.2378	-281.1233	594.4617	64.2642	27057.3715	85470.0627	1085551.2224	2578.07	0.9873	756.715	0.48646	663.5244	0.28747	2123.3091	0.4828	2052.9456	303633.1875	1399.5466	1.0337	1889.7127	1.047	10775600	0.090726	438.99	151.721	151.1433	213.1253	207.2276	30476.9219	185.0595	0.21963	200.7027	2160510
005	2017-12-23t2158	1514088094.21	larva	26.4249	-19.0248	-277.9103	480.0057	72.5189	27282.8798	87069.3646	1322280.7842	795	-0.89964	591.66	-0.13641	591.2004	-0.05243	702.3583	-1.1491	696.2116	100437.2344	658.1114	-0.51923	686.3666	-0.67752	8444160	-0.4745	328.619	177.921	177.3372	235.3156	231.6651	33650.1328	210.0735	0.38042	224.8807	2539290
005	2017-12-24t0326	1514107772.93	larva	31.8912	-13.5585	-272.444	1078.5227	57.8677	44755.272	140973.2628	1574193.2109	5218.52	2.962	1065.56	1.2021	895.3588	0.78802	4318.667	2.8306	4321.5708	1023524.125	2330.6883	2.5426	3861.6462	3.3638	25154600	1.5569	413.207	150.944	151.5475	220.4918	215.848	52256.5586	193.6392	0.1677	209.8308	3563340
005	2017-12-24t0643	1514119603.31	larva	35.1775	-10.2723	-269.1578	836.7135	49.4723	33509.8126	105517.9856	1135580.3212	4594.95	2.1911	1322.14	1.974	1224.5769	1.8545	3824.542	2.2441	3757.5942	676943.9375	2538.7238	2.8498	3384.6838	2.6164	23400600	1.0748	393.392	122.307	120.6793	191.3116	187.0938	33862.1484	161.7521	-0.19695	180.7678	2164710
005	2017-12-24t1000	1514131432.67	larva	38.4634	-6.9864	-265.8718	832.8999	53.7002	40861.3253	129380.0573	1605831.9037	3605.07	1.1182	1107.49	1.1612	953.9102	0.80522	3233.6648	1.5275	3205.6016	695237.9375	2433.6521	2.5392	3040.5864	2.0454	23745700	0.89674	283.437	141.852	140.2942	218.3728	215.4012	46950.1562	189.106	0.002002	206.9656	3041460
005	2017-12-24t1518	1514150497.36	larva	43.7591	-1.6906	-260.5761	976.7604	59.3247	47804.354	150526.3194	1991618.1001	4461.77	1.5923	1122.13	1.0522	955.0128	0.64064	3090.0713	1.2944	2983.3252	775607.875	2092.2022	1.675	2731.509	1.4438	28158800	1.1642	390.034	163.874	162.8969	231.9478	228.3072	58218.8984	203.8329	0.047991	222.0821	4112260
005	2017-12-24t1841	1514162669.86	adult	47.1404	1.6906	-257.1948	1057.3241	75.2726	60254.7605	190342.5362	2852851.7537	3156.91	0.29574	849.44	-0.082758	817.3604	-0.030446	1981.3302	-0.093646	1847.2306	624119	1310.5626	-0.01878	1624.0724	-0.13731	26758200	0.71783	365.838	191.284	190.7503	257.048	253.4273	80970.1328	229.0881	0.32858	245.5535	6025630
005	2017-12-24t2159	1514174567.53	adult	50.4453	4.9955	-253.8899	1055.6095	68.1753	58386.3064	183865.4303	2768220.2619	4562.2	1.3477	1066.76	0.6501	955.8123	0.43983	2702.2336	0.73666	2512.024	826883.5	1756.8446	0.78325	2309.352	0.6759	32589500	1.3244	393.876	186.346	185.0873	260.7905	256.2576	79801.8906	228.7201	0.28489	248.45	5692860
005	2017-12-25t0310	1514193221.8	adult	55.627	10.1773	-248.7082	1136.9681	72.1187	67821.2391	213783.6334	3402408.2507	4740.57	1.4181	839.058	-0.32686	761.7159	-0.48437	2451.2131	0.41702	2278.2017	870180.6875	1536.2624	0.31218	2112.984	0.41285	29729500	0.60962	430.181	139.838	137.5872	228.7302	224.2549	81199.2266	192.146	-0.5942	214.1851	4954740
005	2017-12-25t0628	1514205101.36	adult	58.9269	13.4772	-245.4083	881.2271	87.5956	60773.6631	192313.4118	3564456.2969	3609.61	0.41446	886.079	-0.13945	801.0834	-0.33051	2276.3777	0.18945	2150.542	721611.75	1601.2958	0.48142	1991.0975	0.2721	28044400	0.19995	502.404	161.847	160.2763	245.8302	241.504	77928.1797	212.6887	-0.25699	233.2607	5122470
005	2017-12-25t0947	1514217013.76	adult	62.2359	16.7862	-242.0993	1102.3689	88.6425	74704.618	235606.6187	4308553.5332	3861.02	0.59388	705.892	-1.0407	659.5479	-1.1316	1971.5964	-0.22927	1778.6586	768922.625	1233.1703	-0.37256	1647.3771	-0.23861	27488900	-0.078038	673.643	127.086	124.9779	212.5001	201.3187	82875.0312	169.1958	-1.5686	191.7483	4949000
005	2017-12-25t1507	1514236264.84	adult	67.5834	22.1337	-236.7518	1235.6513	74.5111	75741.5416	238614.1626	3876795.7868	3865.86	0.62263	896.325	-0.075799	846.9586	-0.10453	2129.8545	0.089431	1989.9796	843422.375	1475.3465	0.30676	1897.7701	0.2607	35455000	0.93269	479.225	178.455	177.5837	258.8083	253.2597	102488.0859	224.6569	-0.25472	245.3682	7058950
005	2017-12-25t1833	1514248615.97	adult	71.0143	25.5645	-233.3209	1306.7424	77.9064	80238.7792	252628.4294	4197572.3673	3611.11	0.39575	772.429	-0.79242	726.3029	-0.89186	1935.7548	-0.16358	1784.6382	811081.25	1320.6034	-0.049935	1662.3666	-0.085266	32350900	0.33139	474.524	140.599	138.4109	230.695	222.7092	96661.2031	190.3631	-1.4061	214.0616	5888550
005	2017-12-25t2345	1514267331.84	adult	76.2132	30.7634	-228.1221	1247.6639	78.4619	73730.3729	232062.8227	3830231.5964	4092.81	0.97981	918.248	0.24941	872.4552	0.22491	2069.1421	0.27378	1858.4455	798688.8125	1435.2421	0.53674	1753.7145	0.30949	35361700	0.63423	430.566	185.827	184.377	281.7252	276.6869	108745.9375	242.505	-0.031763	267.7595	7156200
005	2017-12-26t0309	1514279526.95	adult	79.6007	34.1509	-224.7345	1267.6702	80.5136	82370.8601	259427.4904	4520652.3059	3844.14	0.76706	746.772	-1.0996	720.5384	-1.1007	1725.6921	-0.4252	1504.7434	742047.625	1154.9134	-0.47204	1410.1187	-0.48796	32079800	0.068119	657.516	144.471	141.4843	236.1939	229.6727	101563.3594	193.9182	-1.6661	219.3032	6206200
005	2017-12-26t0628	1514291483.24	adult	82.9219	37.4721	-221.4133	748.0175	81.238	48255.0979	152734.2495	2623383.8581	2484.03	-0.77195	882.721	0.13823	853.4813	0.20597	1814.5692	-0.093307	1729.8813	457271.4375	1117.5185	-0.61526	1604.8267	0.20957	22219800	-1.5508	394.16	195.786	191.3183	299.591	294.8807	75496.9375	257.7922	0.16814	285.2242	4928330
005	2017-12-26t1143	1514310394.61	adult	88.175	42.7253	-216.1602	1283.8208	79.437	81839.6869	257730.9017	4466148.0481	3167.91	0.091508	771.515	-0.93148	758.3415	-0.77042	1596.2377	-0.63128	1413.924	681593.5	1079.9102	-0.77113	1300.5588	-0.74084	32926700	0.064558	355.626	159.18	156.2748	263.1941	258.7748	112383.875	215.1166	-1.3631	245.697	6793490
005	2017-12-26t1502	1514322348.26	adult	91.4955	46.0457	-212.8397	1337.9777	78.0698	82416.4413	259426.6597	4449862.3178	3248.13	0.23976	822.31	-0.31333	797.1694	-0.27352	1861.9374	0.38181	1703.5477	800633.0625	1260.9978	0.47669	1610.0534	0.67937	35341300	0.42996	417.577	167.128	163.5182	279.6331	275.3484	120242.2109	234.5632	-0.90083	264.7554	7182820
005	2017-12-26t1825	1514334529.56	adult	94.8792	49.4294	-209.456	1285.5937	81.602	82713.2535	260375.7991	4609155.9912	2609.41	-0.54236	742.514	-1.1809	708.391	-1.2869	1643.4554	-0.29923	1506.6164	709972.75	1132.683	-0.26492	1421.1685	-0.01695	32009800	-0.11168	371.359	157.197	153.3463	268.9819	262.4121	116200.1797	213.6854	-1.6662	249.1972	6776740
005	2017-12-26t2337	1514353217.95	adult	100.0704	54.6207	-204.2648	1151.2855	81.725	77064.5561	242886.7487	4346691.2905	4027.24	1.4291	884.619	0.61397	863.1545	0.67587	1780.7671	0.38977	1571.2838	715868.375	1238.4903	0.7065	1453.728	0.35432	35524500	0.41735	599.598	188.447	186.8314	304.6997	299.3819	122489.2969	255.0239	-0.62668	286.4859	7567650
005	2017-12-27t0300	1514365407.14	adult	103.4563	58.0065	-200.8789	764.0999	151.9627	72151.3857	231849.9121	6273172.9051	1885.82	-1.4382	751.324	-0.92152	747.8193	-0.66604	1262.7117	-1.6127	1233.034	472254.1562	1012.1506	-0.94425	1160.8358	-1.0999	28077700	-0.69545	392.671	162.971	156.2792	312.8803	306.7032	117017.25	240.8588	-1.1623	290.1781	6090390
005	2017-12-27t0619	1514377351.18	adult	106.7741	61.3243	-197.5611	833.5967	135.3758	75175.5075	239556.8406	6128429.6882	2628.82	-0.36355	700.737	-1.4773	675.0872	-1.5062	1526.4341	-0.43921	1399.2872	595309.3125	1024.4759	-0.76564	1249.8659	-0.52571	27300000	-0.78929	481.592	162.91	155.7567	315.5538	305.4646	123065.9766	240.51	-1.2816	289.5956	6346800
005	2017-12-27t1135	1514396320.63	adult	112.0434	66.5936	-192.2918	1356.8869	91.2079	97359.7998	306599.0692	6053799.4019	2495.78	-0.47154	606.618	-2.5443	585.1737	-2.526	1349.1531	-1.0813	1254.5338	684020.625	899.4479	-1.7138	1111.6535	-1.2102	30721600	-0.23652	489.502	156.002	147.6925	323.2041	314.4404	163864.5	234.8551	-1.5921	294.7507	7900550
005	2017-12-27t1505	1514408923.75	adult	115.5443	70.0945	-188.791	1159.0465	82.731	80416.6103	253545.0278	4683826.6551	1871.45	-1.3526	634.191	-2.1164	603.6685	-2.2151	1315.7682	-1.1551	1238.8649	551306.875	920.8118	-1.455	1109.9135	-1.1458	26557400	-0.79448	495.901	167.184	160.2408	335.9272	324.4595	140753.5	240.1239	-1.5448	300.5603	7001000
005	2017-12-27t1955	1514426334.87	adult	120.3807	74.9309	-183.9546	1699.5172	112.0767	119827.885	378616.218	7611809.9477	2774.59	0.1038	763.876	-0.31767	727.5877	-0.50474	1594.2432	0.29547	1439.722	994807.75	1093.6866	0.30458	1335.1489	0.47736	47628400	2.175	548.288	246.2	242.181	435.6599	428.4143	271851.8125	331.4421	0.71104	398.7374	15350800
005	2017-12-27t2252	1514436911.59	adult	123.3187	77.8689	-181.0166	1110.2523	76.1669	68854.4525	217036.1783	3638514.9256	2933.64	0.42024	744.419	-0.48489	698.3225	-0.80423	1706.7507	0.95061	1544.5645	614430.25	1112.3801	0.59871	1410.7523	1.1062	26744000	-0.66546	587.289	192.504	184.3497	379.4413	372.8138	136598.875	282.0667	-0.66837	348.1619	6915890
005	2017-12-28t0149	1514447543.04	adult	126.2718	80.8221	-178.0634	1168.6065	77.329	74278.2558	234204.921	4017449.0792	2499.44	-0.20738	691.307	-1.0982	661.4466	-1.2076	1491.9994	-0.0049764	1399.6389	578895.75	1015.4232	-0.23874	1310.5005	0.53686	26778500	-0.62187	735.224	187.607	180.5515	363.0711	354.4054	140871.5938	270.3525	-1.0537	327.5846	7267150
005	2017-12-28t0712	1514466930.84	adult	131.6573	86.2076	-172.6779	1253.6018	75.7795	75636.2518	238134.4336	3910549.7384	2356.07	-0.329	790.136	0.37218	777.3473	0.46976	1516.3718	0.30113	1398.9561	598966.875	1070.649	0.51514	1260.5512	0.37802	31195400	0.026678	517.603	220.098	216.184	395.1428	385.9859	156081.4062	305.3985	-0.33861	362.794	8689710
005	2017-12-28t1008	1514477515.74	adult	134.5976	89.1478	-169.7377	1190.8457	79.2479	76279.9402	240223.8751	4213415.6475	2337.62	-0.29622	778.336	0.30391	758.7631	0.30799	1434.3345	-0.024401	1360.9459	570865.125	1095.4923	0.88254	1277.9981	0.60913	30959100	0.028495	553.783	212.27	207.7958	414.5729	406.5385	165000.0312	307.3366	-0.37825	377.1864	8443240
005	2017-12-28t1344	1514490426.24	adult	138.1838	92.7341	-166.1514	1227.8276	81.6933	83477.7472	263201.9396	4734374.8874	2105.41	-0.61651	676.413	-0.96715	651.8936	-1.0261	1255.1931	-0.8572	1183.5717	546009	948.8328	-0.51495	1117.9718	-0.4647	29407000	-0.13071	777.66	186.08	178.0755	378.5747	369.1172	164680.0156	267.945	-1.4093	340.2457	8089840
005	2017-12-28t1856	1514509167.86	adult	143.3898	97.9401	-160.9454	1265.4402	76.8644	80284.4161	252925.9282	4285471.658	2201.29	-0.33424	811.769	1.02	813.5916	1.2974	1485.293	0.54599	1391.1906	622337.75	1046.5108	0.69067	1218.5829	0.45657	33988000	0.51442	601.474	242.62	236.0052	439.3924	431.1291	184105.4062	334.0945	-0.0024677	398.5903	10158300
005	2017-12-28t2157	1514520037.32	adult	146.4091	100.9594	-157.9261	1222.808	77.5207	78162.4299	246167.3226	4246694.2583	2400.91	0.095502	765.528	0.4677	743.0984	0.41491	1400.7574	0.185	1327.2913	571509.0625	1029.7158	0.60728	1217.3456	0.53595	31202100	0.19458	542.256	218.945	211.8947	429.8432	423.1251	175376.0312	302.9299	-0.78955	383.3254	8923990
005	2017-12-29t0144	1514533627.66	adult	150.1842	104.7345	-154.151	1260.7749	77.9066	77771.4907	244855.7266	4172971.1097	1934.59	-0.6693	799.439	1.0351	785.9827	1.0947	1341.72	-0.026644	1259.045	544738.3125	1007.6989	0.4932	1154.9119	0.16197	32436400	0.39241	605.774	246.774	239.2795	471.6085	463.4947	191473.0469	339.9296	-0.059884	427.7093	10012600
005	2017-12-29t0640	1514551396.84	adult	155.1201	109.6703	-149.2151	1256.8808	85.136	84466.0828	266051.4555	4883191.6538	1481.75	-1.4284	614.474	-1.3935	595.4215	-1.4011	1115.7463	-1.1792	1098.3696	492044.1562	847.0732	-1.1245	999.5213	-0.94925	27044800	-0.23193	573.448	177.854	167.5752	420.2943	410.3188	185349.7656	275.9873	-1.5672	373.918	7827880
005	2017-12-29t0944	1514562427.19	adult	158.1841	112.7343	-146.1511	1318.7328	82.8877	85639.417	269608.4262	4824150.0546	1745.77	-0.86887	593.169	-1.6262	577.2373	-1.5935	1057.9393	-1.4477	1011.4359	472898.875	809.7631	-1.4673	941.0197	-1.3585	26476100	-0.26987	662.896	181.872	169.2359	474.8651	461.1955	212264.7188	290.6028	-1.3163	411.9316	8117850
005	2017-12-29t1548	1514584277.8	adult	164.2537	118.8039	-140.0815	1300.5803	82.3175	81226.7904	255744.8469	4387036.8842	1914.56	-0.41015	691.112	-0.14519	688.0571	0.04128	1215.1046	-0.36282	1146.5676	515204.375	923.8713	-0.049226	1062.2321	-0.23474	29283800	0.14277	701.551	226.945	231.2988	471.2984	458.3915	199830.5156	327.2922	-0.68215	411.9521	9616120
005	2017-12-29t1917	1514596840.69	adult	167.7434	122.2936	-136.5918	1175.3191	81.8323	76919.5656	242336.9757	4322068.0199	1797.29	-0.57506	622.287	-1.0385	603.2048	-1.068	1124.8945	-0.83311	1051.4896	451082.6875	834.4432	-0.98319	978.1637	-0.86539	24953700	-0.35729	620.771	197.436	184.0893	475.8611	467.3553	190820.2812	314.588	-1.0211	417.1014	7917180
005	2017-12-29t2245	1514609282.12	adult	171.1994	125.7496	-133.1359	1391.1278	91.4332	101067.6752	318613.2075	6144319.7784	1485.61	-1.1547	626.145	-0.92872	615.834	-0.84377	1087.3314	-0.98875	1063.7083	571936.3125	842.0838	-0.83165	991.2387	-0.69472	32902700	0.64908	707.499	211.331	201.3504	461.7014	453.9559	242854.9062	334.1572	-0.70859	411.4725	11105000
005	2017-12-30t0406	1514628547.29	adult	176.5508	131.101	-127.7844	1175.3517	80.7186	76516.0325	241032.5372	4285054.7941	1641.89	-0.72617	615.628	-0.99975	597.2541	-1.0313	1095.9515	-0.8248	1052.632	437284.6875	844.5634	-0.71608	991.38	-0.6099	24550000	-0.32355	657.684	202.167	189.6065	490.8902	480.9483	195865.1719	323.9821	-1.0289	432.7452	8062000
005	2017-12-30t0734	1514641018.34	adult	180.015	134.5652	-124.3203	1179.1135	90.7606	76785.9038	243384.2476	4327216.6022	1031.05	-2.012	684.985	0.014931	684.9975	0.21926	924.5637	-1.8842	915.8616	370750.0312	836.8474	-0.75085	893.7902	-1.4014	27451500	0.059073	807.58	310.895	308.0595	592.1165	576.3512	237438.7188	392.9038	0.2027	484.7776	12459400
005	2017-12-30t1101	1514653481.22	adult	183.4769	138.0271	-120.8584	1176.0848	88.2931	75139.9085	238409.7072	4182991.7643	1001.64	-2.0424	695.348	0.20768	694.4739	0.39247	913.616	-1.91	907.7153	359051.0938	840.5757	-0.6548	889.8167	-1.3942	27309800	0.071691	726.355	316.591	314.8386	521.1437	507.1513	204809.4688	394.3003	0.13526	442.9058	12434100
005	2017-12-30t1548	1514670665.46	adult	188.2503	142.8005	-116.085	1114.6661	76.7478	72675.4406	229092.801	3979876.5901	1739.71	-0.26364	722.485	0.64686	700.3925	0.52562	1266.5583	0.57556	1241.5775	480025.625	966.4188	0.88646	1139.1388	0.86768	27371400	0.11632	675.067	247.393	239.4927	513.3493	505.0808	194559.3906	350.2159	-0.7913	453.7328	9372490
005	2017-12-30t1916	1514683138.1	adult	191.7149	146.2651	-112.6203	1204.5604	78.2606	78343.327	246773.1497	4316727.4012	1495.88	-0.77727	687.533	0.19689	672.163	0.17067	1150.5406	-0.14996	1120.4677	470571.125	886.018	-0.010922	1044.8818	0.079928	28071300	0.22596	627.167	238.448	230.1171	490.0838	480.1964	200444.2812	348.9586	-0.88761	441.1238	9735570
005	2017-12-30t2244	1514695624.13	adult	195.1832	149.7335	-109.152	1156.6317	83.5681	76727.636	241880.0186	4402136.7881	1393.2	-0.97046	581.873	-1.2523	563.5826	-1.2981	1032.0643	-0.92657	1012.9216	412825.75	801.101	-0.97407	952.0245	-0.71414	23271400	-0.32082	838.554	203.02	187.2311	507.1308	496.6694	202852.3281	345.4731	-1.0202	453.9429	8119570
005	2017-12-31t0408	1514715057.9	adult	200.5815	155.1317	-103.7537	1178.67	87.0646	71943.1195	229163.889	3899461.583	1025.22	-1.8481	704.556	0.52868	705.5924	0.71175	932.4287	-1.5818	926.5728	352458.0625	854.4757	-0.28268	907.5037	-1.0731	26566000	0.1058	788.97	328.399	325.8138	583.2059	571.7232	220451.8438	413.4856	0.039957	506.4501	12382600
005	2017-12-31t0738	1514727647.6	adult	204.0787	158.6289	-100.2566	1187.7279	91.2303	75820.9847	241141.1168	4271732.8924	1048.94	-1.761	693.061	0.39769	697.5866	0.62731	932.8203	-1.5454	926.7699	370329.6562	851.4976	-0.28367	907.3104	-1.0462	27484700	0.23399	803.066	325.67	324.5118	596.038	580.9604	236627.0625	413.8085	-0.038729	513.3576	12915100
005	2017-12-31t1226	1514744938.6	adult	208.8817	163.4319	-95.4535	1201.6049	79.547	78764.5081	248191.8456	4390099.9234	1397	-0.75354	650.2	-0.16691	635.1728	-0.20148	1108.5682	-0.14389	1084.9592	455621.5625	879.0139	0.09821	1036.528	0.21939	26702400	0.17066	649.378	235.048	230.1911	500.0769	488.9704	205531.5938	358.889	-1.0494	446.6526	9652940
005	2017-12-31t1613	1514758548.68	adult	212.6623	167.2125	-91.6729	1245.1353	79.9476	79301.0297	249674.9505	4363811.0143	1375.72	-0.75323	642.147	-0.2497	622.2429	-0.35377	1059.0311	-0.46897	1035.2859	438438.875	872.5693	0.058136	982.6365	-0.25109	26563700	0.17542	779.991	241.831	224.5792	535.591	522.0754	221734.6875	377.5308	-0.81646	476.1584	10003800
005	2017-12-31t1943	1514771179.83	adult	216.1709	170.7212	-88.1643	1173.9555	82.209	75871.819	239026.7037	4193136.6849	1428.8	-0.5374	639.497	-0.25929	629.0651	-0.23474	1091.6696	-0.15299	1065.3821	432301.125	873.1226	0.097641	1009.7608	0.047045	25298500	0.049673	751.511	240.692	228.75	550.7347	536.6729	218090.9688	386.8731	-0.73339	494.3725	9521760
005	2018-01-01t0032	1514788527.93	adult	220.9899	175.5401	-83.3454	1230.2495	77.3979	76796.8984	241874.1682	4137715.9445	1309.5	-0.83066	689.746	0.48794	681.8633	0.5225	1118.0402	0.14193	1105.7324	448334.125	914.5488	0.62832	1048.9178	0.46907	27648500	0.33641	681.972	265.971	256.713	540.7744	531.4558	216850.5469	391.7368	-0.74227	492.2973	10661500
005	2018-01-01t0403	1514801184.95	adult	224.5057	179.0559	-79.8295	1179.907	89.041	77639.5316	245770.4526	4384298.8608	1025.91	-1.7036	685.243	0.44192	690.4046	0.65468	928.3231	-1.3794	921.6293	375970.875	847.3243	-0.16016	902.2659	-0.93054	27734500	0.35672	799.051	330.877	328.9552	616.71	606.7512	249767.5312	425.5948	-0.2927	554.9974	13391900
005	2018-01-01t0734	1514813820.9	adult	228.0157	182.5659	-76.3196	1219.8853	79.003	77675.4488	244623.8044	4272868.9831	1345.54	-0.62423	625.875	-0.38545	609.4289	-0.44733	1061.3893	-0.23587	1039.2369	430924.0312	836.3278	-0.27587	970.9566	-0.2422	25354200	0.1007	742.983	235.538	221.473	537.7092	522.7442	218309.9375	373.9469	-1.1116	482.8765	9541630
005	2018-01-01t1143	1514828772.16	adult	232.1688	186.719	-72.1664	1206.8404	80.3713	80380.594	253267.218	4554384.8135	1185.92	-1.13	550.101	-1.4401	538.6793	-1.4017	933.9587	-1.2722	915.8553	391328.7188	730.942	-1.4993	858.0459	-1.3218	23045400	-0.1449	828.591	219.354	200.0298	601.7458	585.3923	252131.5	375.3798	-1.1368	535.738	9189400
005	2018-01-01t1441	1514839448.72	adult	235.1345	189.6848	-69.2007	1152.0658	84.3695	79384.1614	250220.6619	4605660.0537	1544.87	0.1501	636.776	-0.2077	623.0257	-0.23934	1060.5828	-0.18845	1037.5618	439081.25	839.7986	-0.2181	986.0541	-0.069186	26309700	0.20502	900.76	256.738	237.8037	640.1483	612.6508	265021.375	411.2869	-0.6652	554.6523	10607700
005	2018-01-01t1744	1514850411.29	adult	238.1797	192.7299	-66.1556	1190.9714	98.9811	83439.054	264464.2815	5053928.0946	1063.47	-1.5322	685.215	0.4843	687.4293	0.6485	940.6318	-1.1827	931.4417	409174.8125	849.0256	-0.10451	909.5828	-0.80076	29782900	0.56418	879.326	337.207	332.9483	657.1905	644.4277	285877.875	437.2401	-0.34729	591.2405	14656700
005	2018-01-01t2201	1514865860.43	adult	242.4711	197.0213	-61.8641	1577.6925	78.8631	100674.2785	316874.747	5369420.6991	1297.53	-0.64982	632.514	-0.2416	616.486	-0.30451	983.4011	-0.79552	964.891	517269	824.451	-0.37704	920.448	-0.67996	33208900	0.90044	835.296	272.313	253.3322	598.5992	588.1281	314863.1875	421.0184	-0.62797	545.4222	14297200
005	2018-01-02t0144	1514879211.91	adult	246.1799	200.7301	-58.1554	1163.5001	81.176	76452.8726	240843.1533	4338486.5517	1204.07	-0.96877	599.405	-0.69302	589.1485	-0.66383	982.7218	-0.77837	963.8345	392106	793.0983	-0.72476	911.6208	-0.75231	23894100	-0.04316	654.476	249.743	232.3241	542.8447	535.4152	216595.0156	407.3437	-0.85749	502.7811	9955520
005	2018-01-02t0648	1514897503.17	adult	251.2608	205.811	-53.0745	1226.1444	80.5814	80780.5934	254546.794	4542493.1898	1220.71	-0.86174	575.876	-1.0039	572.1458	-0.87683	921.6337	-1.2758	893.5482	388929.4375	764.3024	-1.0342	855.7599	-1.2805	24254700	-0.004112	721.104	245.948	238.789	526.4666	518.3753	222168.8906	399.7941	-1.0157	485.1602	10358800
005	2018-01-02t0945	1514908093.35	adult	254.2025	208.7527	-50.1328	1183.948	80.2505	75292.5839	237159.5003	4118641.5387	1263.11	-0.66065	582.487	-0.89919	574.8702	-0.82884	960.3887	-0.92068	938.2501	377432.75	773.7345	-0.9159	888.8361	-0.94526	22865500	-0.13508	757.67	255.568	240.5103	567.9807	557.2664	223216.4062	404.364	-0.99002	523.1172	10032300
005	2018-01-03t0945	1514994529.48	adult	278.2125	232.7627	-26.1227	1263.8423	77.8042	78193.1336	246229.9572	4140845.0079	1220.75	-0.57972	642.741	0.040628	633.7754	0.056176	961.4296	-0.75102	942.6165	393224.6875	814.9499	-0.37723	905.0618	-0.6914	26234100	0.18333	808.688	303.609	287.4778	623.2492	611.0116	254908.9375	469.0139	-0.48561	574.1098	12392100
005	2018-01-03t1517	1515014434.2	adult	283.7416	238.2918	-20.5936	1218.9697	77.5385	76355.813	240536.8203	4072648.9972	1176.03	-0.7906	635.399	-0.043016	626.0547	-0.030811	945.3313	-0.86382	932.4105	377187.1875	808.4003	-0.43431	899.0941	-0.73026	25312400	0.1039	821.114	304.774	288.9295	640.2827	627.5921	255472.7812	473.8713	-0.49667	586.1726	12141300
005	2018-01-03t1803	1515024373.58	adult	286.5025	241.0528	-17.8327	1219.3444	78.3095	76406.4636	240641.9688	4102667.0968	1094.46	-1.3219	633.59	-0.058972	624.6835	-0.04081	941.7362	-0.87983	928.6033	375752.75	807.301	-0.43929	896.5876	-0.74525	25246600	0.098305	819.819	304.299	288.7678	632.569	620.0238	252395.0312	472.154	-0.54895	580.3438	12125400
005	2018-01-03t2144	1515037611.59	adult	290.1798	244.73	-14.1555	1207.0568	77.7285	74918.8193	236036.5354	3965775.8684	1201.03	-0.55717	636.069	-0.012084	626.448	-0.0058842	948.2942	-0.7948	933.7941	370783.0312	812.0424	-0.37953	901.2602	-0.68531	24860800	0.066185	800.199	306.869	291.4206	629.7854	619.4169	246246.0938	476.1591	-0.54648	580.2868	11994000
005	2018-01-04t0218	1515054055.5	adult	294.7475	249.2977	-9.5877	1168.0891	77.4758	73058.5058	230205.3172	3905042.1859	1456.33	1.7351	645.079	0.12848	634.2939	0.11322	972.0282	-0.54007	954.5747	371314.7812	824.2434	-0.23947	916.8695	-0.51289	24584600	0.043617	784.724	312.18	296.5782	630.5245	617.9932	240860.375	482.0628	-0.53311	578.8074	11897500
005	2018-01-04t0544	1515066415.3	adult	298.1808	252.731	-6.1544	1126.6097	75.5086	70045.1918	220707.3306	3693412.2442	1559.95	3.2311	655.049	0.27829	642.1667	0.2289	1005.533	-0.19649	980.8733	368025.0625	842.6341	-0.038084	942.2586	-0.24642	23944000	-0.0078778	799.257	318.304	301.5811	639.1792	625.9162	233939.5938	492.2542	-0.46046	590.5704	11635000
005	2018-01-04t0944	1515080811.39	adult	302.1797	256.7299	-2.1555	1083.325	73.4966	64294.4812	202537.5277	3261061.5315	1387.02	2.129	671.311	0.51705	655.7466	0.42243	1040.7611	0.1718	1009.0978	349695.75	867.0352	0.22482	967.3301	0.018859	22542000	-0.11846	857.781	329.206	309.1463	665.1843	654.1489	223501.9062	516.6208	-0.24323	616.3133	11054400
005	2018-01-04t1402	1515096331.18	dead	306.4908	261.041	2.1555	1052.1085	73.378	60825.2733	191571.7189	3050769.2745	1441.55	6.8946	684.589	0.71453	668.3192	0.60275	1038.049	0.1788	1017.7967	331137.625	885.9272	0.42667	974.8147	0.10848	21777500	-0.1763	896.704	336.186	314.528	675.0537	662.9	215342.125	532.1585	-0.12887	627.9899	10694400
006	2017-12-22t1933	1513992978.53	larva	0	-48.7931	-304.3356	153.7729	28.566	2911.7145	9283.7081	51584.6301	0	-0.30206	0	-0.79095	0	-0.80591					0	-0.67677	0	-0.58009	0	0.21974	0	0	0				0	-0.61785	0	0
006	2017-12-22t2245	1514004513.11	larva	3.204	-45.589	-301.1315	153.7656	28.0949	2846.3384	9072.4488	49439.9763	0	-0.51913	0	-0.92578	0	-0.9346					0	-0.82217	0	-0.72189	0	-0.015794	0	0	0				0	-0.68321	0	0
006	2017-12-23t0157	1514016064.52	larva	6.4128	-42.3803	-297.9228	176.4335	28.4454	3477.1661	11048.6892	62561.2182	0	-0.71453	0	-1.0627	0	-1.066					0	-0.96385	0	-0.85667	0	-0.25095	0	0	0				0	-0.75295	0	0
006	2017-12-23t0659	1514034175.22	larva	11.4435	-37.3495	-292.892	176.117	28.3512	3416.6402	10859.469	61264.6398	0	-0.98829	0	-1.282	0	-1.2781					0	-1.1793	0	-1.056	0	-0.61808	0	0	0				0	-0.87236	0	0
006	2017-12-23t1012	1514045749.3	larva	14.6585	-34.1345	-289.677	243.5301	25.3003	4603.104	14545.7328	74912.9484	830.889	-0.27735	688.248	0.56537	687.7447	0.62708	798.8344	-0.77391	795.7641	20769.6953	752.8612	0.13043	785.6476	-0.10612	1737830	-0.60012	231.915	156.275	155.6351	205.4143	202.6645	5340.7729	188.3019	0.34408	198.8396	394595
006	2017-12-23t1344	1514058436.96	larva	18.1829	-30.6102	-286.1527	159.4465	32.0933	3424.999	10948.4578	68594.0956	831.415	-0.4677	648.235	0.32914	646.554	0.39438	789.4343	-0.86527	781.2552	14999.252	737.5017	-0.043178	769.2059	-0.26678	1207660	-0.93155	214.441	148.767	148.4042	196.8987	194.6269	3741.0762	178.2046	0.23228	192.4561	277153
006	2017-12-23t1845	1514076541.8	larva	23.212	-25.581	-281.1236	438.8151	39.8014	14097.7349	44483.2855	391471.9865	2169.32	0.58847	825.701	0.69739	795.9337	0.707	1941.6108	0.28357	1940.3756	145620.8125	1102.755	0.46194	1753.3034	0.86437	6191930	-0.57175	446.441	146.82	146.1386	209.8945	201.872	15742.084	179.192	0.17399	195.1538	1101000
006	2017-12-23t2158	1514088108.46	larva	26.425	-22.3681	-277.9106	607.1821	43.5089	21609.1026	68098.565	656652.3056	2681.94	0.90318	652.881	0.055207	646.9288	0.1289	1653.1488	-0.093889	1341.9218	190112.1094	893.494	-0.06366	1149.2408	-0.059766	7477440	-0.61423	313.719	126.417	125.3299	194.9883	187.7792	22423.6504	160.4167	-0.026198	180.7751	1447850
006	2017-12-24t0326	1514107787.77	larva	31.8915	-16.9016	-272.4441	727.5463	48.6858	28790.7361	90716.3519	963153.2793	4958.88	2.7215	1403.32	2.306	1290.4078	2.1381	3994.344	2.4623	3960.7173	611134.625	2636.5859	3.1409	3613.3836	3.0332	21371200	1.01	285.1	145.568	145.4441	219.1003	216.9594	33522.3477	191.072	0.14445	209.8987	2216860
006	2017-12-24t0643	1514119618.19	larva	35.1777	-13.6154	-269.1579	854.9225	51.3849	36398.6633	114623.5587	1306742.6553	4260.18	1.8863	1237.24	1.6886	1157.5436	1.618	3601.9395	1.9876	3604.5748	691572.375	2365.087	2.5077	3223.9528	2.4025	23752500	1.1256	450.427	129.212	127.8656	203.2756	194.9207	39028.9102	166.2683	-0.15305	186.7307	2480620
006	2017-12-24t1000	1514131447.4	larva	38.4636	-10.3295	-265.872	857.0339	55.5196	38393.007	120916.5758	1467135.8724	4061.37	1.5265	1076.13	1.0527	929.7661	0.71713	3404.7014	1.7274	3334.3962	691154.375	2363.4244	2.3999	3105.8866	2.1322	21747500	0.60785	305.873	147.092	146.1744	221.5364	217.7731	44971.8867	191.6449	0.028827	211.1959	2972580
006	2017-12-24t1518	1514150512.28	larva	43.7594	-5.0337	-260.5762	1015.0052	61.6619	51272.3937	161487.41	2187976.4897	3285.17	0.56952	872.468	0.14476	771.3865	-0.069192	2449.4963	0.52856	2370.1038	658914.5	1637.7463	0.76655	2165.8901	0.69649	23465900	0.48605	496.236	118.298	116.696	186.1141	180.3436	50064.6836	155.1728	-0.56609	172.8971	3181750
006	2017-12-24t1841	1514162684.69	larva	47.1406	-1.6525	-257.195	1131.9216	66.6135	64915.8375	204659.6554	3056042.2017	2332.33	-0.40767	812.866	-0.22039	770.8115	-0.21809	1999.2506	-0.071904	1985.7464	679745.1875	1307.459	-0.025012	1813.5013	0.11156	27591100	0.83818	597.596	151.115	150.1707	240.4544	235.6204	81754.5	208.914	0.02957	228.3173	5129300
006	2017-12-24t2159	1514174582.36	adult	50.4455	1.6525	-253.8901	1054.4097	66.9303	55220.3781	173824.7043	2537337.0127	3886.67	0.77682	862.98	-0.14963	772.3042	-0.33766	2504.6021	0.49264	2312.4114	726334.625	1585.9873	0.4364	2091.1873	0.38769	24961700	0.21869	542.439	142.004	138.2744	269.3757	257.5135	78118.9531	201.0318	-0.20817	241.6404	4107460
006	2017-12-25t0310	1514193236.72	adult	55.6273	6.8342	-248.7083	1095.8052	73.7022	64137.6428	202087.2313	3160367.8133	2843.5	-0.21762	741.997	-0.74027	689.9988	-0.8167	1823.5156	-0.39848	1687.1971	612701.25	1252.7328	-0.29654	1560.3129	-0.35698	24869500	-0.10496	479.156	122.346	120.5461	199.5095	190.1391	67035.1875	161.9103	-1.2494	181.4642	4100660
006	2017-12-25t0628	1514205116.26	adult	58.9271	10.1341	-245.4084	1229.6721	73.2921	74975.3646	236101.5537	3871608.0499	3330.36	0.16828	755.995	-0.72597	711.1326	-0.77326	1935.0688	-0.27323	1719.3904	758547	1262.937	-0.27969	1556.2011	-0.36241	29587400	0.42927	293.069	136.86	133.763	220.6187	217.3175	86482.5312	185.8146	-0.89448	208.0921	5356300
006	2017-12-25t0947	1514217028.62	adult	62.2361	13.4431	-242.0994	1166.5892	73.9429	69475.1148	218742.2506	3577336.5208	2837.04	-0.32997	847.391	-0.35276	809.389	-0.33036	1776.2452	-0.50996	1598.8021	646553.25	1226.5778	-0.38823	1473.9963	-0.50606	30762000	0.4141	508.579	158.512	159.6091	245.7001	239.5028	89189.1406	211.39	-0.43019	231.602	5754310
006	2017-12-25t1507	1514236280.39	adult	67.5839	18.7908	-236.7517	1248.5315	76.2829	80071.5631	252254.4201	4320784.5296	2690.98	-0.49767	789.249	-0.66303	762.7018	-0.61448	1655.0844	-0.6909	1492.2858	691825.25	1109.9884	-0.66543	1376.7679	-0.64117	32950400	0.54985	430.014	163.521	162.6898	246.25	242.0405	102932.5156	214.8591	-0.53736	234.5209	6826840
006	2017-12-25t1833	1514248631.01	adult	71.0146	22.2215	-233.321	1367.513	75.4043	81251.8713	255848.0887	4088484.1125	2638.98	-0.57371	739.967	-0.99081	705.5905	-1.032	1785.7832	-0.43798	1674.2408	758957.875	1253.1811	-0.24871	1592.1881	-0.22031	31399800	0.18452	387.184	152.961	150.3421	239.9268	236.1351	101968.8906	205.2861	-0.96021	227.0505	6490770
006	2017-12-25t2345	1514267346.77	adult	76.2134	27.4203	-228.1222	1276.5442	79.1553	79524.0193	250347.6079	4295083.0276	3067.25	-0.13594	828.146	-0.44645	792.486	-0.45705	1879.9727	-0.14299	1717.5334	782068.625	1268.0325	-0.091476	1607.112	-0.052745	34371400	0.47907	405.462	180.99	180.0405	264.3977	260.2206	109989.4531	229.9403	-0.41889	251.9099	7511790
006	2017-12-26t0309	1514279541.87	adult	79.6009	30.8079	-224.7346	1269.1455	80.4044	83471.3138	262939.1302	4638168.4579	2852.12	-0.35195	787.104	-0.7607	758.3815	-0.75237	1695.8497	-0.50374	1518.7372	739390.5	1139.4483	-0.53651	1417.0883	-0.46881	34251600	0.40877	625.546	170.311	167.9734	261.6536	256.9766	114080.9609	222.3033	-0.79247	247.8494	7411250
006	2017-12-26t0628	1514291498.1	adult	82.9221	34.129	-221.4135	1237.3549	78.4491	81432.4491	256570.1656	4487531.4779	2498.07	-0.75537	856.383	-0.11581	816.1312	-0.18202	1755.4984	-0.26381	1654.2339	746086.8125	1234.8876	-0.028408	1554.0357	0.041799	36345700	0.67402	368.036	189.227	187.6102	275.332	270.6905	117016.1094	238.9886	-0.41206	261.6731	8030960
006	2017-12-26t1143	1514310409.57	adult	88.1753	39.3822	-216.1603	1416.4401	84.3621	91346.1123	287532.0131	5113852.0771	2680.84	-0.51259	783.803	-0.79724	747.4645	-0.89465	1746.5377	-0.13784	1634.5291	833098.5	1185.7891	-0.11865	1556.4469	0.30571	37332500	0.75841	427.888	181.555	178.5229	309.9788	302.6259	147859.875	245.9398	-0.41513	282.5582	8647460
006	2017-12-26t1502	1514322363.24	adult	91.4958	42.7027	-212.8398	1198.625	81.0141	77963.7755	245728.5404	4285048.7913	2685.1	-0.47471	800.411	-0.55998	760.9596	-0.69627	1639.0417	-0.4053	1506.5438	667090	1129.8173	-0.38162	1425.5743	-0.12557	32533500	-0.0086759	392.07	181.136	176.3246	312.2628	306.5618	127090.9609	247.8104	-0.49793	289.4448	7362470
006	2017-12-26t1825	1514334544.55	adult	94.8794	46.0864	-209.4561	1246.4432	77.6345	82106.4345	258774.2652	4487004.8575	3020.04	-0.0079701	859.275	0.1819	834.2027	0.21926	1803.1038	0.29053	1615.8765	773531.5	1221.7464	0.36228	1509.5715	0.4019	36780400	0.62886	431.096	197.252	195.8622	297.1213	291.9468	127465.0312	253.8304	-0.45447	281.3561	8443180
006	2017-12-26t2337	1514353233.01	adult	100.0707	51.2776	-204.2649	1259.7469	81.7305	82480.6077	259704.3419	4699800.5567	2625.19	-0.46466	789.455	-0.53581	757.8231	-0.61595	1643.6068	-0.15009	1519.656	706750.9375	1158.4379	0.095829	1432.2055	0.24258	33937100	0.1745	367.162	183.452	180.3968	289.7963	285.1507	124612.3906	243.5086	-0.96777	272.5443	7886240
006	2017-12-27t0300	1514365422.24	adult	103.4566	54.6635	-200.879	1277.545	80.9786	86703.5452	273140.3758	4992552.0225	2610.63	-0.43668	723.504	-1.2627	700.075	-1.2579	1585.9121	-0.28223	1441.9574	716832.25	1049.2729	-0.65002	1340.1226	-0.12788	32667700	-0.0044995	495.287	162.131	157.5436	303.927	292.4106	137375	226.372	-1.5824	270.2959	7320530
006	2017-12-27t0619	1514377366.14	adult	106.7743	57.9813	-197.5612	1300.7046	81.3306	88432.5468	278616.4184	5057428.065	2551.32	-0.47324	744.329	-0.93513	726.8402	-0.85865	1459.6917	-0.72356	1320.6372	672917.875	1035.9467	-0.67071	1232.1014	-0.62692	34283800	0.24786	549.807	183.162	178.4762	392.5329	384.372	180957.6562	258.9673	-0.75644	347.3487	8436430
006	2017-12-27t1135	1514396335.76	adult	112.0437	63.2506	-192.2919	1272.2878	80.5947	84421.6497	265895.6801	4812462.106	2657.87	-0.23371	727.221	-1.0174	717.2293	-0.853	1475.1486	-0.51832	1301.4664	649065.375	969.663	-1.0992	1115.3015	-1.188	31994100	-0.052799	812.246	168.59	161.6094	340.5092	309.9722	149824.0312	245.2358	-1.3068	291.5489	7417100
006	2017-12-27t1505	1514408938.8	adult	115.5445	66.7515	-188.7911	1367.9833	78.4866	86853.8125	273546.6175	4632808.1985	2422.35	-0.52459	761.424	-0.48821	762.8456	-0.1828	1450.8146	-0.53159	1304.3013	657219	1017.2392	-0.57941	1170.409	-0.76255	34489500	0.32932	622.088	201.873	193.5005	411.1001	403.8688	186228.3438	291.3494	-0.16736	372.0468	9144020
006	2017-12-27t1955	1514426349.87	adult	120.3809	71.5879	-183.9546	1251.2134	80.3605	82494.222	259855.5557	4614901.8749	2362.96	-0.53587	764.691	-0.30709	749.0085	-0.22824	1505.455	-0.12917	1372.5241	647345.625	1042.1404	-0.18671	1274.6722	0.0725	32875600	0.13935	506.35	197.242	191.5107	362.3506	357.6065	155810.7812	284.2741	-0.52102	337.6477	8479830
006	2017-12-27t2252	1514436926.71	adult	123.3189	74.5259	-181.0166	1258.8709	79.9876	81658.1675	257138.5073	4514778.898	2542.06	-0.19911	741.329	-0.52528	736.8986	-0.30295	1472.5072	-0.19422	1292.6205	627288.0625	984.1242	-0.64636	1144.8959	-0.71295	31560600	-0.011418	653.392	189.27	183.367	343.4933	333.9108	146328.1562	273.2693	-0.89415	318.4876	8057800
006	2017-12-28t0149	1514447558.05	adult	126.2721	77.479	-178.0635	1289.1846	81.7432	84885.9187	267315.7099	4825511.681	1832.71	-1.2824	667.462	-1.4125	656.5087	-1.2722	1243.0039	-1.2416	1150.0944	550650.75	874.789	-1.6329	1030.365	-1.4285	29542500	-0.25214	571.526	174.714	167.1793	359.2923	338.5056	159166.5	257.3743	-1.3811	309.0498	7733020
006	2017-12-28t0712	1514466945.84	adult	131.6576	82.8645	-172.678	1225.6282	79.6666	81681.338	257384.6277	4540627.8777	2089.94	-0.77221	719.95	-0.56557	701.4482	-0.53724	1345.5625	-0.57481	1228.9006	573209.625	960.5727	-0.60731	1105.9964	-0.74416	30644000	-0.045444	527.32	201.114	195.1518	374.2658	367.4727	159437.2188	289.6654	-0.72354	345.021	8560230
006	2017-12-28t1008	1514477530.81	adult	134.5979	85.8048	-169.7377	1325.4629	80.3848	87093.651	274259.218	4890632.9911	2129.53	-0.64863	667.637	-1.1845	653.8227	-1.0933	1302.6782	-0.70988	1222.612	591415.9375	907.1547	-1.0626	1075.9025	-0.88144	30306700	-0.056077	591.285	173.531	164.5865	356.0544	343.8799	161648.6875	265.2687	-1.3907	320.6846	7877250
006	2017-12-28t1344	1514490441.22	adult	138.1841	89.391	-166.1515	1275.8812	80.6787	84171.6293	265212.8208	4748537.0688	2208.68	-0.43802	692.907	-0.74378	684.3171	-0.58987	1307.2045	-0.58168	1192.6927	573862.75	918.9765	-0.82775	1095.5654	-0.63292	30383300	-0.0053402	495.496	189.767	185.1737	366.3158	355.3003	160812.6406	271.3719	-1.3284	328.5889	8321080
006	2017-12-28t1856	1514509182.89	adult	143.3901	94.597	-160.9455	744.172	90.2324	51491.2371	164091.1704	3007047.0406	1216.39	-2.0862	654.869	-1.1201	653.3346	-0.87477	1004.9691	-2.0669	991.1127	270336.6875	871.7111	-1.1707	961.3005	-1.5165	17574700	-1.576	411.855	174.713	169.8331	335.9287	330.5221	90364.8203	256.588	-1.7793	309.3551	4688780
006	2017-12-28t2157	1514520052.42	adult	146.4094	97.6164	-157.9262	1224.533	82.5915	81408.6102	256434.6369	4656441.5441	2342.23	-0.010619	718.37	-0.177	710.2081	-0.031815	1355.7113	-0.063787	1229.9756	576177.3125	915.676	-0.61637	1066.5549	-0.63285	30485500	0.10353	627.505	209.207	207.601	413.465	399.8564	175722.6406	305.267	-0.73688	368.2327	8878110
006	2017-12-29t0144	1514533642.77	adult	150.1845	101.3915	-154.1511	1289.3651	82.5338	86449.8296	272329.1092	4897737.6692	1713.45	-1.0782	618.892	-1.4428	591.3463	-1.5588	1233.0654	-0.63839	1188.6702	556112.5	896.7203	-0.70949	1106.1105	-0.2216	27873700	-0.18365	567.929	182.592	172.0589	403.0428	394.3766	181772.3281	283.2613	-1.3114	358.9783	8223590
006	2017-12-29t0640	1514551411.93	adult	155.1204	106.3273	-149.2152	1267.7616	81.568	82904.6052	261032.1291	4702977.7758	2287.86	0.10507	718.899	0.043928	703.6514	0.077412	1373.3048	0.30921	1213.879	594641	938.4832	-0.12248	1113.3346	-0.039506	31071600	0.27298	596.652	223.631	215.6097	423.1462	411.5295	183222.3125	321.0597	-0.59777	385.3282	9665570
006	2017-12-29t0944	1514562442.23	adult	158.1844	109.3913	-146.1512	1185.8044	82.3023	79878.5416	251646.9002	4593510.532	2206.94	0.023973	689.639	-0.29607	676.0742	-0.24196	1392.0756	0.51433	1250.0216	580495.5	938.6203	-0.044966	1139.2172	0.24156	28708300	0.0086351	590.477	212.082	202.5509	426.4984	413.1379	177849.8438	318.495	-0.72611	383.6664	8828540
006	2017-12-29t1548	1514584292.86	adult	164.254	115.4609	-140.0816	1217.1041	85.1937	81550.897	256948.0309	4690077.6913	1977.21	-0.28438	680.24	-0.29542	666.4653	-0.2543	1239.1587	-0.21702	1115.4513	526642.4375	893.5003	-0.38882	1033.1448	-0.47422	28899300	0.095271	601.093	216.224	207.2451	472.6792	463.8864	200888.6562	340.9879	-0.40104	428.5414	9186080
006	2017-12-29t1917	1514596855.77	adult	167.7437	118.9506	-136.5919	1250.488	88.4866	87107.1875	274582.1394	5155688.5819	1970.66	-0.21982	605.763	-1.2673	584.0615	-1.3303	1174.6362	-0.52624	1086.4177	533284.875	851.7766	-0.7879	1002.139	-0.66584	27459300	-0.049422	613.505	182.949	169.611	434.8088	419.4605	197403.1875	302.3309	-1.2682	385.7006	8293080
006	2017-12-29t2245	1514609297.16	adult	171.1996	122.4066	-133.136	1258.079	78.2276	81234.9356	255949.4408	4419358.368	1835.34	-0.42297	672.787	-0.2818	646.813	-0.41877	1217.1359	-0.1734	1144.2267	516065.625	915.7531	0.0044683	1057.8948	-0.13397	28496600	0.11002	684.621	224.624	215.1235	493.9362	479.9516	209428.9688	348.1641	-0.43112	445.2051	9514170
006	2017-12-30t0406	1514628562.65	adult	176.5511	127.7581	-127.7844	1227.3796	87.0323	81590.1792	257158.7195	4659965.5724	2364.8	0.83888	651.073	-0.50623	638.5248	-0.46369	1316.4674	0.59973	1198.2736	560815.125	878.1387	-0.33067	1040.8037	-0.18719	27686200	0.057617	961.16	213.551	206.5956	551.6256	517.7256	234992.5	338.2546	-0.75387	458.1652	9081050
006	2017-12-30t0734	1514641033.41	adult	180.0152	131.2222	-124.3203	1249.8009	82.0961	82931.2904	261187.7209	4700420.2592	2235.15	0.6566	630.9	-0.73992	615.3674	-0.73993	1203.1487	-0.051028	1099.3934	519760.2188	849.7991	-0.60109	986.7564	-0.59755	27255500	0.035331	689.674	217.698	207.449	499.8032	486.4317	215914.9688	351.2591	-0.58603	448.7522	9404750
006	2017-12-30t1101	1514653496.28	adult	183.4772	134.6841	-120.8584	1168.786	83.5813	80789.9448	254629.2043	4706506.0868	1543.16	-0.81235	579.449	-1.4134	562.9194	-1.4221	1071.8055	-0.84886	1023.8375	451230.125	788.0171	-1.2669	933.0163	-1.0165	24372800	-0.28319	690.783	194.439	180.1749	456.8482	437.9813	192333.1094	320.0659	-1.2468	406.1447	8178470
006	2017-12-30t1548	1514670680.48	adult	188.2505	139.4575	-116.085	1222.0618	80.2876	79726.4571	251190.8229	4364146.2297	2139.78	0.67835	682.618	0.087597	661.0577	-0.017786	1357.9739	1.205	1245.6643	564917.125	903.1624	0.14337	1087.8598	0.41239	28375100	0.23693	670.438	233.293	222.9699	475.088	460.7303	197636.625	346.8177	-0.85306	428.6451	9697510
006	2017-12-30t1916	1514683153.26	adult	191.7152	142.9221	-112.6204	1302.311	82.3214	85055.2155	267950.857	4731417.4774	2026.04	0.50549	661.322	-0.17158	642.9984	-0.23263	1306.161	0.94296	1208.5031	579935.5	891.6172	0.055256	1078.0512	0.37778	29321700	0.37557	815.729	238.305	224.8343	551.5319	528.4327	244880.1406	379.3427	-0.3447	482.9185	10565900
006	2017-12-30t2244	1514695639.28	adult	195.1835	146.3905	-109.152	1294.4653	84.3038	89609.2124	282260.2349	5228251.1407	1627.21	-0.38791	574.213	-1.3602	560.7159	-1.3378	1106.7642	-0.39132	1058.7407	516858.875	794.9939	-1.0467	970.7919	-0.54367	26793900	0.09868	733.861	206.304	188.6618	522.578	509.5463	244043.9375	354.1916	-0.86698	463.6804	9626540
006	2017-12-31t0408	1514715073.07	adult	200.5818	151.7888	-103.7538	1301.1116	81.5334	87447.2305	275460.8036	4979709.1923	2138.91	1.0455	637.002	-0.4268	618.5345	-0.49507	1188.3569	0.30989	1103.562	541890.75	873.025	-0.06072	1025.9546	0.020801	29019900	0.39506	729.086	231.526	221.9852	534.2543	521.0728	243619.9688	372.9621	-0.65296	484.5342	10547600
006	2017-12-31t0738	1514727662.76	adult	204.079	155.2859	-100.2566	1340.1084	83.5526	90045.7341	283594.0737	5102877.0307	1929.36	0.59248	684.344	0.27409	668.129	0.21866	1256.0789	0.88741	1177.9879	590357.0625	908.5243	0.40095	1077.1012	0.53807	32116300	0.77595	769.775	260.484	250.381	565.2549	546.4129	265669.7812	405.9667	-0.17034	504.8831	12224500
006	2017-12-31t1226	1514744953.85	adult	208.882	160.089	-95.4535	1301.0355	83.4824	87101.429	274321.8762	4990795.2841	1947	0.78129	636.548	-0.36115	621.3419	-0.39356	1223.2892	0.74098	1129.7424	556596.5625	865.112	-0.06954	1034.1304	0.19669	28905000	0.42576	708.479	235.339	223.2537	541.8311	526.5687	246533.1562	389.6618	-0.54544	492.447	10686500
006	2017-12-31t1613	1514758563.81	adult	212.6626	163.8695	-91.673	1265.7029	84.9869	84575.3349	266479.0486	4882585.4873	1936.77	0.86911	637.237	-0.31973	618.4733	-0.40616	1186.9331	0.53762	1112.8589	523437.5	867.678	-0.0010663	1027.9023	0.18239	28082400	0.34981	725.519	238.333	225.1401	562.3354	550.7637	247989.9062	394.6478	-0.54156	515.1026	10503100
006	2017-12-31t1943	1514771195	adult	216.1712	167.3782	-88.1643	1220.9296	82.2423	85019.0441	267971.8536	4947392.9816	1863.64	0.76432	620.581	-0.52951	600.6058	-0.6302	1123.7516	0.10428	1062.625	497821.9375	855.2177	-0.11933	999.0906	-0.056061	27479900	0.29813	733.205	237.895	220.3994	545.3986	535.2531	241611.5938	396.6068	-0.57992	505.6831	10534200
006	2018-01-01t0032	1514788543.09	adult	220.9902	172.1971	-83.3454	1331.7538	84.0541	88980.1805	280183.542	5116405.2144	1731.78	0.4919	663.485	0.11372	641.9526	-0.02979	1177.582	0.63031	1108.0126	546398.0625	884.3757	0.26516	1037.2754	0.35602	30753800	0.68584	730.602	257.237	245.4419	562.3462	552.201	260928.625	401.1263	-0.59854	518.5462	11923400
006	2018-01-01t0403	1514801200.04	adult	224.506	175.7129	-79.8296	1334.5079	86.8125	90744.7759	285873.5304	5318377.1176	1876.46	1.0502	607.125	-0.66837	593.2354	-0.68528	1146.4086	0.43194	1081.7822	542251.25	837.2923	-0.28008	1011.7383	0.13434	28690300	0.46318	761.716	232.178	219.4987	555.7303	542.4733	262860.4375	383.0182	-0.9303	502.8676	10971800
006	2018-01-01t0734	1514813836.13	adult	228.016	179.2229	-76.3196	1235.8109	91.3258	89106.7567	280862.0733	5470399.3784	1762.38	0.76746	600.02	-0.75164	585.3671	-0.77779	1124.2175	0.28944	1082.9196	521636.9375	836.7455	-0.27092	1019.4102	0.22891	27812700	0.37109	938.691	242.416	226.9779	638.1793	622.7792	296115.1875	413.8142	-0.52811	567.8265	11236700
006	2018-01-01t1143	1514828787.35	adult	232.1691	183.3761	-72.1665	1320.8423	84.8305	90653.6289	285563.0073	5286279.3751	1677.83	0.56326	591.531	-0.85563	583.4973	-0.7888	1064.5972	-0.1753	1013.4255	503554.4375	812.7183	-0.54165	955.735	-0.37386	27923200	0.38054	824.388	240.992	234.349	558.413	543.265	264129.3438	388.2932	-0.95282	505.4802	11376000
006	2018-01-01t1441	1514839464.05	adult	235.1349	186.3418	-69.2007	1382.2711	86.2979	92673.1432	291875.7868	5375851.7763	1621.74	0.4203	608.655	-0.60375	586.787	-0.73405	1086.6401	0.031074	1019.1141	524847.1875	822.4296	-0.42016	960.2166	-0.31989	29374900	0.52973	740.591	247.808	233.5628	543.5916	534.1874	262554.7188	382.8435	-1.0635	498.0817	11959700
006	2018-01-01t1744	1514850426.66	adult	238.18	189.387	-66.1555	1309.7197	85.6927	89710.1203	282578.7479	5204043.0954	1615.8	0.45193	563.131	-1.2335	546.1569	-1.278	1059.6289	-0.17594	1004.6555	495906.3125	775.7269	-0.95243	929.9822	-0.60264	26306700	0.20235	807.852	229.144	211.1979	565.6639	550.1176	264730.6875	382.6577	-1.0993	510.2773	10704400
006	2018-01-01t2201	1514865875.56	adult	242.4714	193.6783	-61.8642	1334.0789	85.1883	88239.6945	277863.9357	5081784.0664	1635.16	0.60308	547.344	-1.4395	532.7921	-1.4449	1050.8356	-0.22068	999.8709	483384.375	755.7087	-1.167	931.6612	-0.57079	25170200	0.083767	814.454	226.529	207.0965	579.8544	562.1016	266733.0312	394.6484	-0.98372	524.5543	10417200
006	2018-01-02t0144	1514879227.16	adult	246.1802	197.3871	-58.1554	1319.4838	85.3089	88939.8468	280126.5882	5154376.9003	1737.86	1.073	614.848	-0.47583	602.9877	-0.47533	1119.7334	0.39834	1075.0424	519556.3125	845.5277	-0.12523	1013.5607	0.24282	28486500	0.41417	822.801	266.509	249.5022	612.2578	601.267	284087.625	439.762	-0.4275	559.9083	12347600
006	2018-01-02t0648	1514897518.35	adult	251.2611	202.468	-53.0745	1282.6009	84.8088	88359.535	278433.2196	5125803.1025	1714.94	1.1167	582.015	-0.91757	565.2857	-0.97023	1067.3767	-0.010092	1026.955	490993.2812	798.0288	-0.65103	969.3877	-0.16664	26763900	0.2394	751.651	248.485	231.0193	578.3328	568.8474	266033.0938	410.7138	-0.87402	531.5484	11426600
006	2018-01-02t0945	1514908108.83	adult	254.2029	205.4098	-50.1327	1303.055	90.4409	93119.7569	293364.1926	5704261.3199	1503.21	0.32836	534.509	-1.5741	524.257	-1.5178	990.8751	-0.65413	953.9247	480574.4062	749.7604	-1.1873	898.3189	-0.85207	25898600	0.15514	776.902	224.756	207.9432	562.3156	549.3364	272723.0312	389.8401	-1.1762	511.285	10890100
006	2018-01-03t0945	1514994545.03	adult	278.2129	229.4199	-26.1227	1346.2619	90.541	93962.5212	295917.5294	5695455.7624	1438.4	0.65653	562.479	-1.0855	546.8417	-1.1211	1017.1651	-0.23698	992.0975	498410.9062	793.5021	-0.61213	939.4238	-0.34839	27507500	0.29339	853.279	259.449	239.8172	608.062	599.2419	297950.375	458.3086	-0.61068	563.5997	12688100
006	2018-01-03t1517	1515014449.44	adult	283.7419	234.9489	-20.5937	1271.5095	90.1116	92454.9705	291303.3994	5723664.3845	1766.78	2.9569	570.093	-0.95799	557.69	-0.95483	1009.095	-0.26935	973.2755	485374.6875	783.1481	-0.70846	920.9022	-0.51215	27415800	0.2819	802.281	270.879	254.7984	608.2259	598.9078	292556.6562	461.6431	-0.63671	567.2334	13026600
006	2018-01-03t1803	1515024388.84	adult	286.5029	237.7098	-17.8327	1249.6	91.7999	90360.9634	284660.7079	5642986.863	1283.87	-0.040083	575.126	-0.87743	558.8044	-0.93034	999.4435	-0.33902	983.9719	470737.875	795.5958	-0.56581	942.0186	-0.29054	27033200	0.24795	799.104	276.71	259.0747	637.913	629.4866	299819.125	471.4071	-0.55742	595.4582	13006500
006	2018-01-03t2144	1515037626.75	adult	290.1801	241.387	-14.1555	1319.9383	92.1955	92581.467	291585.2509	5650795.9186	1272.33	-0.02389	554.785	-1.1488	539.0602	-1.1842	981.8642	-0.47807	967.017	473258.5312	779.2999	-0.73131	925.6065	-0.44141	26736200	0.22115	776.113	271.356	253.3237	641.9382	631.637	309414.1875	470.1534	-0.61373	592.4848	13077200
006	2018-01-04t0218	1515054070.91	adult	294.7479	245.9548	-9.5877	1297.6904	90.3608	90237.1872	284231.2655	5419188.4327	1204.85	-0.46635	549.642	-1.2043	532.4457	-1.2579	989.297	-0.3758	976.1313	464969.5938	784.3098	-0.66535	929.2898	-0.38835	25818900	0.14392	837.56	276.713	256.2767	669.2724	658.0883	314558.0312	490.0252	-0.44531	617.642	12998300
006	2018-01-04t0544	1515066430.57	adult	298.1811	249.3881	-6.1545	1309.5162	88.8288	90585.1277	285235.8648	5480370.169	1187.62	-0.5919	547.377	-1.2239	529.8162	-1.2818	985.9523	-0.38389	975.0676	465369.5	778.6894	-0.71629	930.8086	-0.36131	25806700	0.14164	861.731	284.966	261.6845	686.8027	678.2994	324170.875	497.9711	-0.39814	634.077	13435000
006	2018-01-04t0944	1515080826.65	adult	302.18	253.387	-2.1555	1325.832	90.1561	91889.3453	289374.3922	5519705.5193	1257.64	0.36888	535.841	-1.3708	519.306	-1.4099	989.5701	-0.32162	976.7477	474004.0938	775.8807	-0.73587	931.8413	-0.33752	25629800	0.1259	866.907	286.552	260.9816	711.998	704.8278	341047.0312	510.404	-0.31015	654.3356	13706100
006	2018-01-04t1402	1515096346.55	dead	306.4911	257.6981	2.1555	1316.0198	90.161	91054.3465	286736.2769	5467524.6918	1157.62	-1.7425	534.924	-1.3689	517.6844	-1.4176	991.0439	-0.27773	979.6086	469754.8438	775.9231	-0.72494	932.9542	-0.31223	25355400	0.1026	912.452	295.093	264.035	745.68	735.7523	353452.3125	537.793	-0.069037	681.6793	13987400
007	2017-12-22t1933	1513992992.66	larva	0	-45.4502	-233.6523	188.8434	71.7909	9951.671	33044.745	472799.813	369.513	0.1721	266.276	-0.076264	265.9204	-0.081264	335.727	-0.90351	331.8383	17793.5	307.5488	-0.075241	326.1715	-0.10126	1393690	0.42284	169.937	93.3547	92.8085	140.181	137.2936	7429.57	118.9888	0.078636	130.1491	488619
007	2017-12-22t2245	1514004527.2	larva	3.204	-42.2461	-230.4482	188.3656	69.3598	9695.4197	32087.9685	446066.1911	365.388	-0.076339	276.499	-0.17282	275.8888	-0.16983	343.289	-0.97706	341.0782	17507.8	317.814	-0.20506	333.9043	-0.24213	1408210	0.18895	181.615	95.2149	94.6147	143.987	141.3217	7343.33	121.6541	0.052735	135.1978	484929
007	2017-12-23t0157	1514016078.58	larva	6.4128	-39.0374	-227.2395	191.2348	67.9518	9502.5997	31327.2942	425115.6057	378.177	-0.27811	278.513	-0.29242	278.3341	-0.28034	347.056	-1.0536	344.6675	17352.8	319.3518	-0.34723	337.3829	-0.38074	1392840	-0.048825	169.644	96.8408	96.3377	142.407	139.3984	7120.35	122.4116	0.013696	134.7294	484301
007	2017-12-23t0659	1514034189.55	larva	11.4436	-34.0066	-222.2087	185.1583	65.5333	9179.7971	30311.9736	404833.482	399.267	-0.55586	280.035	-0.48667	279.6828	-0.46388	347.823	-1.1772	345.0376	17043.3	320.0446	-0.56465	337.3675	-0.59092	1352850	-0.42219	182.329	98.8099	98.164	146.257	142.0524	7166.58	124.8722	-0.043589	137.7077	477350
007	2017-12-23t1012	1514045763.55	larva	14.6586	-30.7916	-218.9937	182.8554	65.4841	9093.5874	30087.9455	401980.0065	369.691	-0.76027	282.784	-0.60758	282.4852	-0.5781	352.954	-1.2504	351.5683	16941.8	323.69	-0.69265	342.0512	-0.71088	1355670	-0.65541	185.161	99.6899	99.1341	145.893	143.7614	7002.87	126.3969	-0.083435	139.5152	477913
007	2017-12-23t1344	1514058451.22	larva	18.1829	-27.2672	-215.4693	182.8787	64.8748	9060.8727	29965.2459	397849.4141	385.251	-0.92012	288.059	-0.7356	287.4139	-0.70054	358.147	-1.3305	354.8134	17191	329.9524	-0.82517	348.7822	-0.83457	1374330	-0.90746	176.822	101.116	100.8826	147.389	145.0759	7074.65	126.8475	-0.13923	139.5999	482427
007	2017-12-23t1845	1514076556.05	larva	23.2121	-22.2381	-210.4402	431.7538	39.6723	13756.8433	43436.2265	377167.8716	2452.92	0.86518	1028.17	1.3164	1038.0458	1.4741	1844.79	0.17741	1804.6536	136514	1386.5458	1.0087	1679.3584	0.76538	7527270	-0.37875	258.634	167.875	167.4506	221.933	219.307	16423.1	200.202	0.33741	214.8273	1229010
007	2017-12-23t2158	1514088122.78	larva	26.425	-19.0251	-207.2272	514.7938	36.3254	13702.5818	43195.9861	309602.9078	2351.25	0.58723	886.111	0.7852	866.4464	0.84318	1575.57	-0.17999	1423.5771	116592	1169.7232	0.47097	1317.5352	0.16484	6524440	-0.75196	246.881	143.004	143.1031	203.683	200.2406	15072.5	179.0099	0.12605	195.1297	1052940
007	2017-12-24t0326	1514107802.46	larva	31.8916	-13.5586	-201.7607	649.141	48.5709	24898.3535	78503.5289	804178.3049	5330.03	3.0652	1345.11	2.1158	1310.1389	2.2056	4246.92	2.7491	4256.8555	560594	1905.0301	1.71	3561.211	2.9637	17705700	0.48009	338.179	165.868	164.8991	229.728	224.668	30324	201.5812	0.23958	217.7166	2183320
007	2017-12-24t0643	1514119632.97	larva	35.1779	-10.2723	-198.4744	778.8259	47.0708	31805.689	100423.9695	1055095.0594	5902.13	3.3809	1584.14	2.8545	1448.8303	2.6457	4906.57	3.4906	4866.4387	824303	3133.7986	4.0221	4322.5773	3.8646	26602400	1.5376	257.21	167.483	167.6176	229.789	226.7596	38604.6	204.8045	0.22154	221.2123	2812550
007	2017-12-24t1000	1514131462.09	larva	38.4637	-6.9864	-195.1885	801.1888	53.344	36356.7545	114649.6548	1362409.8362	3381.74	0.91834	1068.68	1.0269	977.8057	0.89239	2839.85	1.0672	2798.5564	545251	1978.4764	1.6364	2529.9521	1.3667	20449200	0.42014	293.456	130.631	129.3591	194.953	192.2377	37431	169.6895	-0.20319	185.6456	2499630
007	2017-12-24t1518	1514150527.05	larva	43.7596	-1.6906	-189.8927	937.4259	61.5015	44255.6387	139350.0841	1797546.0683	4048.79	1.2333	1047.88	0.7823	892.3643	0.39845	3289.8	1.5332	3241.6331	766523	2133.9363	1.7584	2881.0225	1.6413	24375800	0.61753	365.974	167.752	166.8053	247.685	243.7261	57710.7	215.2678	0.19229	235.9977	3902240
007	2017-12-24t1841	1514162699.51	adult	47.1408	1.6906	-186.5115	1048.8181	63.2165	51756.3207	162903.2744	2219289.2776	3505.49	0.59308	852.9	-0.069755	728.6614	-0.38801	2777.35	0.87231	2741.9747	755440	1816.2332	0.99542	2412.3308	0.89832	23160500	0.1979	436.795	125.537	123.3852	205.123	200.4888	55793.4	170.521	-0.53947	191.7236	3408960
007	2017-12-24t2159	1514174597.04	adult	50.4457	4.9955	-183.2066	1157.697	65.5135	60608.3044	190870.9473	2666166.7566	4699.63	1.4638	944.075	0.16863	879.0942	0.11479	2373.83	0.33117	2054.1736	754877	1433.3135	0.12647	1770.4197	-0.036067	29988500	0.94738	395.999	179.687	178.4158	248.44	244.983	79003.9	219.3074	0.11727	237.3088	5707760
007	2017-12-25t0310	1514193251.54	adult	55.6275	10.1773	-178.0248	1085.0718	64.8793	58328.41	183777.1356	2619310.2102	4317.46	1.0533	971.61	0.23769	877.2755	0.051085	2426.82	0.38533	2228.1047	742606	1564.4569	0.3727	2009.172	0.26824	29665200	0.60014	289.585	177.82	176.6255	248.571	245.404	76062.8	220.6179	0.022736	239.2991	5429190
007	2017-12-25t0628	1514205131.1	adult	58.9273	13.4772	-174.7249	1058.1885	71.5835	62331.9908	196462.332	3071877.1944	3960.96	0.72419	866.091	-0.22957	791.8786	-0.37582	2151.46	0.020111	1890.9691	701376	1427.4071	0.090276	1758.125	-0.067798	28207700	0.2242	316.973	151.269	148.0542	242.296	239.0859	78988.6	209.0329	-0.34372	230.5388	4926690
007	2017-12-25t0947	1514217043.46	adult	62.2363	16.7862	-171.4159	1051.8418	71.0325	62448.9865	196819.6608	3096701.0845	2918.21	-0.25673	888.738	-0.15174	829.6127	-0.22221	1872.79	-0.37124	1770.0934	612402	1368.9499	-0.049754	1664.7371	-0.21183	28986200	0.14708	406.321	182.726	181.6547	255.78	251.7753	83640	224.776	-0.069028	243.9488	5959620
007	2017-12-25t1507	1514236295.81	adult	67.5842	22.134	-166.0681	1111.3066	70.2565	65228.5217	205500.5577	3208846.983	4682.78	1.4016	959.08	0.26838	896.4172	0.19482	2198.13	0.20167	1956.7393	749563	1474.0248	0.30326	1801.8762	0.094716	32696000	0.51095	446.439	189.763	188.3764	270.38	264.5017	92199.5	233.7516	0.0075865	256.0723	6469200
007	2017-12-25t1833	1514248645.85	adult	71.0148	25.5646	-162.6375	1185.6103	71.0454	69210.6619	217914.2189	3449649.056	2983.24	-0.2304	835.416	-0.40747	772.4797	-0.57951	1919.67	-0.193	1809.8416	694921	1379.7267	0.12439	1709.6711	0.0057786	30212000	0.0011106	398.385	164.324	163.2575	249.626	244.8204	90364.5	212.06	-0.75783	234.8884	5942610
007	2017-12-25t2345	1514267361.58	adult	76.2136	30.7634	-157.4387	1121.1245	74.2925	70928.629	223701.8186	3704001.2983	2461.61	-0.79484	923.668	0.29128	879.6295	0.28611	1727.25	-0.47946	1681.1625	640808	1301.2997	0.033522	1585.974	-0.10497	34189600	0.45059	464.939	201.326	199.9541	288.115	282.0558	106891	248.4072	0.15007	272.8828	7452080
007	2017-12-26t0309	1514279556.65	adult	79.6011	34.1509	-154.0512	1186.4247	75.0332	74560.6403	235039.7437	3868114.3673	3184.06	0.022488	890.721	0.11012	864.153	0.22125	1676.82	-0.55382	1549.0244	653959	1210.981	-0.23826	1484.9233	-0.28239	34662400	0.4732	577.997	202.996	201.171	302.699	296.0448	118053	250.403	0.072337	279.2305	7899590
007	2017-12-26t0628	1514291512.96	adult	82.9223	37.4721	-150.73	1384.9317	74.0709	78656.7883	247836.6367	3878937.8887	4099.94	1.1359	864.096	-0.041409	819.3774	-0.1483	2057.41	0.60769	1802.8662	847651	1390.0076	0.7472	1701.4576	0.52879	35546300	0.54812	433.408	192.015	190.7633	282.006	277.2778	116186	243.6868	-0.26711	268.3454	7898920
007	2017-12-26t1143	1514310424.52	adult	88.1755	42.7253	-145.4767	1183.0843	75.3551	75971.3724	239497.6093	4039442.9604	2768.6	-0.40375	793.963	-0.68625	767.3016	-0.66808	1575.44	-0.69955	1434.4269	625451	1127.8111	-0.47593	1348.3099	-0.54554	31468700	-0.16507	379.432	174.205	173.4075	279.804	274.8414	111082	236.9758	-0.69084	263.9737	6904620
007	2017-12-26t1502	1514322378.17	adult	91.496	46.0458	-142.1563	1109.7456	73.3041	71042.0176	224046.6443	3745805.6809	3885.29	1.0483	852.554	0.027323	823.1662	0.030004	1875.89	0.4311	1654.1661	695954	1237.9215	0.32573	1520.0855	0.28683	31601600	-0.15426	461.183	184.194	181.7394	325.56	321.2208	120783	248.4765	-0.47768	294.2301	6827520
007	2017-12-26t1825	1514334559.4	adult	94.8797	49.4295	-138.7726	1270.4785	75.1105	77680.5942	244611.091	4121000.6906	2273.19	-0.97991	748.651	-1.1093	711.1989	-1.2533	1566.49	-0.58354	1453.9806	635997	1121.2482	-0.34544	1376.9246	-0.22656	30375000	-0.36545	383.763	166.046	161.8582	282.386	278.3196	114649	228.2258	-1.2273	264.2271	6736970
007	2017-12-26t2337	1514353247.78	adult	100.0709	54.6207	-133.5814	1205.2314	75.9989	76789.6581	242012.7861	4090445.3254	2948.16	-0.028411	829.719	-0.049334	805.8998	-0.026313	1762.91	0.3195	1549.2123	706929	1127.1081	-0.14317	1428.936	0.22561	33232700	0.066731	436.299	194.131	190.1415	321.792	314.6669	129039	261.2598	-0.44199	299.2497	7775520
007	2017-12-27t0300	1514365437.19	adult	103.4568	58.0066	-130.1954	1169.2438	74.3346	72485.1516	228391.1002	3777654.3295	3202.11	0.38059	904.003	0.95075	856.962	0.68694	1879.04	0.92442	1738.4719	712155	1342.4034	1.6733	1654.7428	1.5779	34198400	0.22592	481.528	210.345	206.0734	350.295	344.5544	132762	280.043	-0.025809	324.751	7957360
007	2017-12-27t0619	1514377380.98	adult	106.7745	61.3244	-126.8777	1168.7986	75.436	74821.1839	235774.5185	3982778.3502	3650.04	1.0819	852.208	0.40668	829.2969	0.42329	1907.63	1.1849	1658.4089	745882	1126.3542	0.077474	1364.7103	0.12862	33271900	0.097591	464.686	211.012	206.9098	351.844	345.4292	137571	280.0773	-0.15584	327.4018	8238310
007	2017-12-27t1135	1514396350.74	adult	112.0439	66.5937	-121.6084	1220.029	77.8198	77133.9141	242979.7848	4167571.2649	2798.93	-0.026747	829.29	0.2748	806.4373	0.27721	1626.78	0.15916	1404.6083	655591	1127.5234	0.28261	1282.061	-0.17502	33362300	0.14474	652.518	209.235	206.789	442.927	432.6024	178499	297.3557	0.12557	364.8891	8417520
007	2017-12-27t1505	1514408953.66	adult	115.5447	70.0946	-118.1075	1202.3481	76.3443	75529.715	237981.7838	3970831.0729	3350.42	0.87031	837.672	0.48751	814.2657	0.4737	1696.93	0.60475	1433.4817	670289	1114.5412	0.30417	1284.5202	-0.039683	33011000	0.11985	553.747	219.567	213.6753	396.02	382.1876	156428	298.5169	0.02536	357.1614	8652700
007	2017-12-27t1955	1514426364.64	adult	120.3811	74.9309	-113.2712	730.6565	81.0557	44442.3059	141146.3154	2235234.9375	3201.89	0.76784	701.57	-1.1264	635.1626	-1.6977	1906.4	1.7885	1704.2474	444191	1160.8351	0.94461	1470.7311	1.385	16291900	-2.149	431.067	183.378	175.4572	332.049	327.6317	77367.5	264.6607	-1.0333	310.5876	4258400
007	2017-12-27t2252	1514436941.68	adult	123.3192	77.869	-110.3331	1273.9663	76.8282	77062.7451	242591.7766	4035865.378	2692.18	0.038336	790.695	0.12016	754.29	-0.076951	1674.18	0.79144	1532.9839	674696	1114.5127	0.61943	1402.1027	1.0471	31796200	0.020576	498.274	209.96	203.9489	376.522	367.3231	151738	289.8043	-0.46982	345.8082	8443130
007	2017-12-28t0149	1514447572.99	adult	126.2723	80.8221	-107.3799	1121.8278	78.5541	74464.4674	234744.4612	4136746.8607	3945.71	2.1247	734.531	-0.52838	708.317	-0.59395	1714.38	1.0995	1521.9949	665178	1006.6153	-0.32604	1287.4287	0.37501	28499800	-0.39161	679.889	188.688	178.5961	394.087	387.5244	152906	290.075	-0.55611	357.5721	7321100
007	2017-12-28t0712	1514466960.92	adult	131.6578	86.2077	-101.9944	1158.694	81.7973	75629.8625	238278.9664	4224029.5379	3027.45	0.78915	715.563	-0.62418	680.2792	-0.8181	1559.92	0.52447	1382.8781	616169	1019.1376	-0.010108	1293.1222	0.61454	28214700	-0.3632	551.621	193.185	181.6547	424.039	414.9177	167495	294.4554	-0.60636	383.1682	7617300
007	2017-12-28t1008	1514477545.75	adult	134.5981	89.1479	-99.0542	1208.8721	74.7977	75597.6671	238165.9051	3971072.7712	3250.72	1.2502	806.213	0.67875	775.4479	0.53081	1755.75	1.6491	1586.4073	693522	1091.0313	0.83649	1435.8273	1.7732	31817200	0.13974	494.162	231.032	223.2328	405.436	399.8761	160147	320.3287	-0.065584	382.1476	9117660
007	2017-12-28t1344	1514490456.26	adult	138.1843	92.7342	-95.4679	1247.9648	75.9911	75264.1897	236905.6174	3972270.5396	2894.43	0.74723	804.055	0.76139	782.3564	0.72913	1684.74	1.4183	1538.399	663788	1082.8351	0.88902	1413.8964	1.757	31601800	0.15113	614.53	240.701	230.1164	442.413	433.9406	174311	347.7088	0.47273	410.3783	9460280
007	2017-12-28t1856	1514509197.84	adult	143.3903	97.9402	-90.2619	1147.2051	75.6806	73233.4239	230803.9879	3901645.1689	3545.2	2.0563	765.339	0.38669	745.5036	0.37455	1557.41	0.93831	1342.7716	596488	995.0737	0.14295	1215.4887	0.43285	29241300	-0.090112	802.532	226.678	222.3944	472.902	439.9293	181121	334.9991	0.018256	410.2276	8660680
007	2017-12-28t2157	1514520067.46	adult	146.4097	100.9595	-87.2426	1260.7477	80.0571	81072.6971	255429.6601	4407920.873	2853.87	0.91473	628.91	-1.4	618.2655	-1.2806	1295.44	-0.39667	1115.9259	547970	886.9553	-0.92454	1044.6935	-0.80229	26596600	-0.39056	537.796	173.291	163.8659	404.717	396.4459	171195	273.8012	-1.4461	357.8072	7328470
007	2017-12-29t0144	1514533657.82	adult	150.1848	104.7346	-83.4675	1283.9594	76.4766	81288.2351	256146.7511	4265224.2528	2314.26	0.032678	712.121	-0.16328	685.9735	-0.26872	1390.07	0.2456	1273.1062	590778	967.5883	0.058527	1180.5874	0.3638	30201800	0.11029	597.473	222.416	215.3835	446.422	434.7892	189729	321.5477	-0.46586	400.7142	9432880
007	2017-12-29t0640	1514551426.91	adult	155.1206	109.6705	-78.5316	1212.69	77.9865	76128.5953	239769.817	4081208.0173	3166.43	1.7764	744.062	0.39031	728.2305	0.41319	1429.1	0.63164	1260.039	568782	977.8466	0.30904	1167.8938	0.3966	29546700	0.081778	633.573	232.878	229.5644	486.648	477.3061	193686	341.7571	-0.15262	419.5985	9247590
007	2017-12-29t0944	1514562457.23	adult	158.1846	112.7344	-75.4677	1159.2119	76.4998	72869.0108	229634.7384	3857906.4752	3197.92	1.9426	740.827	0.40974	723.6177	0.4082	1426.26	0.71506	1274.8763	543407	975.9166	0.36671	1185.3314	0.61385	28171400	-0.058348	598.033	230.589	226.6104	474.242	464.6797	180686	341.9746	-0.22931	430.7263	8768600
007	2017-12-29t1548	1514584307.85	adult	164.2542	118.804	-69.398	1143.4699	76.2949	72289.9641	227785.5472	3860537.1781	2589.35	0.94444	716.815	0.21001	703.177	0.24828	1306.44	0.19077	1162.6175	493834	930.2861	0.022512	1075.5401	-0.12516	27037500	-0.13473	627.476	233.906	228.9885	486.822	474.7407	184019	355.5748	-0.10163	440.6208	8822680
007	2017-12-29t1917	1514596870.76	adult	167.7439	122.2937	-65.9083	1198.4498	77.0881	73926.2372	232762.1831	3968346.8562	3071.89	2.0366	702.773	0.075804	686.4287	0.072598	1312.13	0.32197	1189.2859	506482	919.3309	-0.026817	1108.5728	0.21998	27107300	-0.09267	649.574	232.578	223.5022	469.421	450.0105	181196	342.4831	-0.45881	424.7669	8970990
007	2017-12-29t2245	1514609312.17	adult	171.1999	125.7497	-62.4524	1202.6437	76.6982	75471.3061	237758.627	4043931.0205	2112.09	0.15609	686.05	-0.097836	681.2144	0.053174	1195.56	-0.30892	1104.7241	471050	908.6672	-0.075946	1027.2025	-0.39217	27007700	-0.072144	745.326	242.931	234.2355	582.938	574.0387	229678	397.6376	0.54897	530.6084	9563480
007	2017-12-30t0406	1514628577.93	adult	176.5515	131.1013	-57.1008	1219.5517	78.6351	73146.3762	230252.7059	3850216.9671	2572.95	1.2895	694.109	0.092987	681.0012	0.12055	1225.98	0.015195	1098.4686	469550	899.2615	-0.088204	1018.0739	-0.38159	26518400	-0.084312	733.742	247.051	241.2532	489.168	471.7435	187351	363.0072	-0.27685	440.6132	9438580
007	2017-12-30t0734	1514641048.45	adult	180.0155	134.5653	-53.6368	1146.5658	76.6353	70943.5995	223457.7332	3758019.4838	2308.22	0.81855	671.326	-0.1757	666.2001	-0.039678	1171.23	-0.26105	1085.6443	434527	862.5166	-0.45404	986.1629	-0.60268	24858500	-0.25505	645.464	241.091	237.1646	473.948	466.9935	175835	365.2747	-0.32059	437.8872	8927340
007	2017-12-30t1101	1514653511.28	adult	183.4774	138.0272	-50.1749	1135.8841	75.7336	69764.6996	219796.1284	3691915.862	2170.54	0.61277	738.495	0.8112	720.4384	0.75061	1239.68	0.27723	1168.8192	452485	942.1826	0.52851	1091.9564	0.37325	26905600	0.022855	1002.71	288.123	276.9978	563.298	524.39	205604	403.3537	0.30381	492.1185	10497200
007	2017-12-30t1548	1514670695.45	adult	188.2508	142.8006	-45.4015	974.4286	77.2418	61279.3316	193315.667	3238816.2905	2106.77	0.60063	751.06	1.0477	734.8087	1.0011	1296.73	0.78332	1231.6917	414955	957.629	0.78322	1130.6828	0.79261	24006100	-0.28806	839.402	304.361	289.4801	619.32	598.0309	198182	448.614	0.99702	553.8201	9728280
007	2017-12-30t1916	1514683168.43	adult	191.7155	146.2653	-41.9368	1073.7481	74.3946	65514.4981	206392.8483	3417961.7827	1904.03	0.21029	727.032	0.75218	710.2766	0.69773	1206.66	0.24418	1150.9205	413886	922.2717	0.41755	1067.7106	0.28493	24867400	-0.15738	757.045	302.437	288.0918	571.425	557.9275	195999	439.2936	0.72652	520.2677	10344600
007	2017-12-30t2244	1514695654.27	adult	195.1838	149.7336	-38.4685	847.2439	122.5599	61651.8303	197843.6948	4025978.1135	1699.78	-0.20725	721.558	0.71591	706.8596	0.68512	1192.9	0.22587	1161.9318	382922	912.3055	0.34817	1050.1642	0.1773	23161300	-0.33392	775.421	313.162	297.6585	589.518	580.1814	189235	457.047	0.94053	546.3971	10052200
007	2017-12-31t0408	1514715088.16	adult	200.5821	155.1319	-33.0702	1024.6731	75.9452	61215.0582	192865.634	3151569.6595	1582.45	-0.40029	712.012	0.63415	693.4493	0.54342	1139.29	-0.052776	1111.0321	364574	905.6451	0.32961	1023.7685	0.00061634	22760900	-0.34273	875.902	312.949	298.0585	553.627	540.529	177161	456.1393	0.76928	517.545	10004000
007	2017-12-31t0738	1514727677.69	adult	204.0792	158.629	-29.5731	1030.9563	75.2147	62818.6622	197978.8224	3256400.2654	1800.77	0.24876	701.198	0.51306	681.8317	0.40875	1158.91	0.15612	1115.1306	381282	891.7014	0.19899	1026.1238	0.062428	23002100	-0.29053	904.293	316.324	298.8902	589.549	563.2477	193962	465.9995	0.83718	537.8843	10376700
007	2017-12-31t1226	1514744968.97	adult	208.8823	163.4321	-24.77	1025.0143	75.3436	61265.6138	193075.6802	3136505.8	2435.61	2.1448	698.325	0.51782	679.855	0.41908	1180.45	0.41056	1106.6902	377743	887.8404	0.20472	1015.5845	0.021071	22344300	-0.33408	823.393	321.837	302.0094	596.553	572.6555	190897	476.5205	0.87705	548.3282	10297800
007	2017-12-31t1613	1514758578.8	adult	212.6628	167.2126	-20.9894	1016.5371	76.2805	60224.8367	189749.8727	3088639.0712	1864.27	0.65947	690.431	0.43905	672.5519	0.3454	1146.96	0.22304	1100.8079	361293	877.7367	0.12069	1012.3855	0.033799	21702300	-0.38279	1013.23	324.206	303.1461	618.627	575.0508	194868	482.4971	0.86933	546.5809	10190800
007	2017-12-31t1943	1514771210.01	adult	216.1715	170.7213	-17.4808	1011.1746	75.4299	60380.004	190315.0042	3076269.4907	2082.6	1.4198	692.387	0.49627	672.4562	0.3682	1202.46	0.73545	1141.54	379977	886.4437	0.25907	1030.4887	0.24735	21830300	-0.34533	776.336	325.571	303.7489	578.092	571.4053	182677	489.2272	0.88044	552.412	10264900
007	2018-01-01t0032	1514788558.27	adult	220.9904	175.5403	-12.6618	921.6147	75.8378	55093.1869	173787.0535	2798930.0645	1695.6	0.37859	707.107	0.73533	684.7148	0.56196	1232.11	1.0776	1185.7352	354848	916.181	0.64796	1081.0674	0.78126	20346300	-0.4853	733.419	337.807	314.5611	604.395	598.9612	174066	510.1863	1.0709	578.4612	9720060
007	2018-01-01t0403	1514801215.14	adult	224.5062	179.0561	-9.146	895.3818	74.6279	54832.1432	173051.0615	2831025.1605	1813.51	0.84643	714.325	0.85526	689.4807	0.64194	1277.98	1.5247	1231.1499	366780	936.0871	0.90094	1105.5971	1.0473	20443300	-0.4554	757.29	342.696	316.6975	631.891	625.6432	181353	527.1234	1.2277	603.8118	9807600
007	2018-01-01t0734	1514813851.46	adult	228.0163	182.5662	-5.6359	891.1162	75.494	54951.4382	173463.7415	2868493.8747	1871.72	1.1325	715.634	0.88585	691.045	0.6736	1280.43	1.5955	1221.6548	367484	937.1761	0.91892	1106.1216	1.072	20533000	-0.42953	738.75	343.582	318.2377	630.532	622.7068	180963	532.3196	1.2064	601.1533	9858050
007	2018-01-01t1143	1514828802.36	adult	232.1694	186.7192	-1.4829	901.6729	75.9868	55087.4391	173798.5683	2877226.5599	1867.77	1.2171	717.949	0.92776	691.235	0.68461	1274.86	1.5901	1202.5879	367161	944.2887	0.99913	1121.9617	1.2392	20646000	-0.40337	750.971	348.692	322.0917	653.558	645.8489	188225	542.5985	1.2455	618.6517	10027300
007	2018-01-01t1441	1514839479.25	dead	235.1352	189.685	1.4829	887.5954	73.1478	55605.232	175537.3933	2909582.3031	1901.61	1.404	709.922	0.82248	683.3501	0.58417	1207.28	1.0474	1161.2979	351318	932.2011	0.85684	1088.2328	0.92228	20600500	-0.39977	776.067	348.112	319.8354	658.31	652.5978	191568	546.4474	1.2274	624.4726	10101500
008	2017-12-22t1933	1513993006.7	egg	-1.602	-53.0368	-226.2616	150.9901	27.8003	2750.3517	8769.1048	47138.9747	0	-0.18302	0	-0.7242	0	-0.74245					0	-0.60244	0	-0.50609	0	0.3378	0	0	0				0	-0.58663	0	0
008	2017-12-22t2245	1514004541.18	larva	1.602	-49.8327	-223.0576	171.2336	27.9308	3218.7021	10229.8579	56198.8417	0	-0.41374	0	-0.85814	0	-0.86995					0	-0.74999	0	-0.65196	0	0.10188	0	0	0				0	-0.65003	0	0
008	2017-12-23t0157	1514016092.61	larva	4.8107	-46.624	-219.8488	162.1795	28.1953	3084.4437	9818.0036	54461.9658	0	-0.61936	0	-0.99409	0	-1.0001					0	-0.89358	0	-0.79021	0	-0.13363	0	0	0				0	-0.71756	0	0
008	2017-12-23t0659	1514034203.69	larva	9.8416	-41.5931	-214.818	164.8717	27.3294	3079.2025	9793.9028	53139.0555	0	-0.90476	0	-1.2115	0	-1.2097					0	-1.1115	0	-0.99396	0	-0.5014	0	0	0				0	-0.83287	0	0
008	2017-12-23t1012	1514045777.62	larva	13.0566	-38.3782	-211.603	159.5176	28.2789	3016.157	9609.4202	53170.8016	0	-1.0694	0	-1.3537	0	-1.3479					0	-1.2469	0	-1.1174	0	-0.73533	0	0	0				0	-0.91366	0	0
008	2017-12-23t1344	1514058465.31	larva	16.5809	-34.8538	-208.0786	265.9858	27.2085	5849.5877	18483.7014	110263.4702	1292.98	0.091824	494.178	-0.066857	477.3777	-0.065223	1125.5698	-0.46749	1119.7645	36018.2344	697.1455	-0.055641	1019.3587	0.13433	1569010	-0.7637	199.827	119.13	118.671	171.9155	170.4258	5501.2954	151.6981	0.0641	164.7992	378236
008	2017-12-23t1845	1514076570.28	larva	21.6101	-29.8247	-203.0495	178.6331	25.5635	3085.7965	9793.484	49290.0237	811.526	-0.65974	651.403	0.22034	651.5507	0.30109	769.8621	-0.96475	767.0226	13857.5166	724.3691	-0.20452	757.477	-0.41069	1110640	-1.1917	274.178	155.258	154.0669	244.9839	245.0166	4409.7095	188.8283	0.26886	228.6667	264715
008	2017-12-23t2158	1514088136.99	larva	24.8231	-26.6117	-199.8365	402.4625	32.6499	10496.9332	33093.285	235703.7295	1379.29	-0.26327	833.401	0.67063	836.3005	0.7901	1178.6639	-0.58689	1151.1533	67183.8438	1011.5128	0.22496	1121.1254	-0.040314	4705380	-0.90128	334.57	164.595	164.0944	226.3451	222.2861	12901.6689	198.3911	0.30437	214.9317	929302
008	2017-12-24t0326	1514107817.19	larva	30.2898	-21.145	-194.3698	676.4141	51.0711	24614.7943	77659.971	791967.6542	1850.16	-0.081806	715.668	0.11642	693.7841	0.15393	1601.2588	-0.22472	1598.1395	209764.9062	1061.221	0.11824	1466.0564	0.22822	9335170	-0.61786	320.76	142.875	142.5177	212.8674	205.9223	27885.6348	180.7944	0.079341	197.8536	1863660
008	2017-12-24t0643	1514119647.69	larva	33.576	-17.8587	-191.0835	701.095	47.6338	27414.9978	86874.4105	865054.4989	3486.1	1.2665	1039.53	1.07	965.8652	0.98482	2914.7551	1.2157	2864.5276	425554.25	1814.4424	1.4765	2539.8752	1.5463	15083500	-0.016348	270.565	143.653	140.8479	223.8488	220.9135	32681.9199	195.4095	0.15714	214.3424	2084410
008	2017-12-24t1000	1514131476.77	larva	36.8619	-14.5728	-187.7977	802.8469	45.3125	31163.2145	98290.0978	984122.2445	5758.98	3.145	1418.4	2.2669	1331.7477	2.2079	4474.5044	2.9853	4366.3979	738293.25	2565.6172	2.8512	3826.3547	3.1462	23395100	0.95713	323.676	137.458	137.0853	206.0689	202.1786	34001.3672	177.8701	-0.077785	195.3497	2267230
008	2017-12-24t1518	1514150541.71	larva	42.1577	-9.277	-182.5019	845.7625	58.8574	40150.88	126693.2978	1573786.2332	3142.31	0.52307	1016.62	0.72493	927.8962	0.59108	2673.7139	0.8202	2684.572	564153.625	1766.669	1.0841	2334.99	0.97791	21440600	0.30618	306.857	136.343	133.8314	220.0151	216.8809	46423.1953	188.0995	-0.10185	207.4249	2875480
008	2017-12-24t1841	1514162714.39	larva	45.539	-5.8957	-179.1206	856.2515	61.1635	42792.8942	134856.0665	1822005.1969	3937.15	1.0435	1131.09	1.0278	1003.3119	0.7702	3288.575	1.511	3241.0615	739929.375	1945.7532	1.3151	2904.7843	1.6051	25394200	0.63749	308.296	173.186	172.1748	242.7569	239.9762	54620.3047	214.0539	0.14126	233.0648	3888210
008	2017-12-24t2159	1514174611.7	larva	48.8438	-2.5909	-175.8158	1050.3432	67.2788	57883.0972	182338.3649	2680075.7712	2418.11	-0.40803	894.688	0.019804	850.2825	0.036701	2019.1531	-0.078645	1994.1759	611803.375	1350.9194	-0.00084541	1801.8559	0.039554	27101000	0.64038	316.675	160.823	162.6	243.1574	238.8233	73676.6875	212.2993	0.035366	231.3176	4871490
008	2017-12-25t0310	1514193266.36	adult	54.0257	2.5909	-170.6339	1179.7426	69.8962	66774.9166	210385.1929	3150214.3345	3690.15	0.53609	860.598	-0.21713	788.2865	-0.3379	2435.1543	0.38067	2336.1254	852304	1584.1078	0.41296	2113.3712	0.40705	30057200	0.74524	507.676	151.561	150.7675	238.6149	232.2355	83515.2031	204.181	-0.27403	225.1733	5293410
008	2017-12-25t0628	1514205145.86	adult	57.3255	5.8908	-167.3341	1192.4653	72.9428	66898.791	210758.8962	3233419.4321	3098.66	-0.031055	766.967	-0.66919	697.1449	-0.82693	2075.5918	-0.077353	1992.1699	728532.6875	1344.0782	-0.11282	1830.7395	0.014968	26850800	0.085719	305.587	131.071	129.2074	207.8516	202.9825	72955.9219	172.331	-1.1475	193.626	4588650
008	2017-12-25t0947	1514217058.25	adult	60.6345	9.1998	-164.0251	1386.5524	73.0451	71723.9526	225803.4345	3340993.1285	3136.68	-0.037449	777.119	-0.66847	721.8119	-0.76527	2145.5864	0.0088602	2042.3165	806740.5	1422.581	0.071565	1888.5957	0.121	29207200	0.26815	485.781	140.231	137.7001	224.0829	218.4355	84255.1719	188.4892	-0.95005	210.5111	5270430
008	2017-12-25t1507	1514236311.17	adult	65.9826	14.5478	-158.677	1154.9544	80.5099	76577.0973	241347.3228	4255064.4126	2640.04	-0.54367	739.298	-0.92915	694.3405	-1.0137	1827.9453	-0.42162	1752.2784	731178.125	1225.1162	-0.3772	1594.1747	-0.28974	29511300	0.067459	334.991	141.725	138.235	233.2944	228.7349	93317.7656	194.1739	-1.0702	218.2868	5657360
008	2017-12-25t1833	1514248660.71	adult	69.413	17.9782	-155.2466	1108.5112	76.088	71620.4068	225835.4496	3836020.9032	2793.52	-0.42011	778.676	-0.75065	747.4877	-0.74081	1728.1584	-0.54973	1548.2267	646331.25	1183.8676	-0.46927	1438.7194	-0.53336	29072600	-0.13364	365.011	152.684	148.5988	249.8888	245.8773	93458.4219	214.6826	-0.61701	238.2077	5700620
008	2017-12-25t2345	1514267376.44	adult	74.6118	23.1771	-150.0478	1179.3205	75.7662	74291.9649	234163.3869	3888378.709	3266.24	0.068836	809.043	-0.58159	772.5197	-0.60629	1824.2892	-0.30016	1628.1666	707824.1875	1203.9512	-0.35511	1512.1725	-0.32038	31342300	0.05862	392.409	163.944	162.4396	265.5559	259.328	103035.6953	221.3997	-0.61937	247.0197	6351210
008	2017-12-26t0309	1514279571.63	adult	77.9994	26.5646	-146.6602	1280.7279	79.9257	82138.943	258788.9446	4481189.1444	2956.86	-0.24384	704.964	-1.4145	677.9474	-1.4535	1756.0055	-0.38217	1569.7826	753326.375	1056.4031	-0.87863	1449.3347	-0.40997	30204200	-0.19848	454.503	139.032	134.06	275.1554	268.7939	118041.6719	194.1762	-1.5927	239.8789	5956840
008	2017-12-26t0628	1514291527.66	adult	81.3205	29.8857	-143.3391	1141.757	74.8173	69234.0623	218071.8275	3564872.5334	2581.01	-0.66403	844.791	-0.25349	814.8586	-0.2157	1794.3508	-0.20321	1656.9736	649555	1186.0353	-0.30904	1531.1757	-0.087644	30530700	-0.22283	369.886	184.254	183.846	269.3102	265.07	97490.2969	235.6488	-0.44833	257.0228	6658950
008	2017-12-26t1143	1514310439.35	adult	86.5737	35.139	-138.0859	1154.291	72.0497	69988.8336	220467.3807	3562219.7777	3540.64	0.53112	858.895	-0.013516	822.2057	-0.063209	1923.5112	0.38537	1664.5649	704005.125	1247.4396	0.17816	1535.4988	0.13075	31376300	-0.15216	347.445	184.264	181.3684	278.5551	274.2069	101951.1641	239.4608	-0.54915	264.8642	6731340
008	2017-12-26t1502	1514322393.15	adult	89.8942	38.4595	-134.7654	1311.6709	76.9474	77861.7298	245095.82	3969065.3602	2227.32	-1.064	826.306	-0.29933	802.0705	-0.24191	1631.7625	-0.47249	1548.853	664127.3125	1170.2042	-0.16681	1464.5994	-0.014776	33593500	0.16524	514.237	189.241	185.9581	303.5704	289.8353	123553.1719	244.1539	-0.54296	274.4481	7693600
008	2017-12-26t1825	1514334574.18	adult	93.2778	41.8431	-131.3817	1232.8231	77.9713	78399.4521	246929.9044	4307739.1571	2321.67	-0.93102	715.462	-1.5195	696.2424	-1.4542	1524.1566	-0.77433	1392.1008	623380.0625	984.108	-1.335	1266.9421	-0.784	29254500	-0.54299	493.27	152.08	148.6989	259.6874	251.6585	106212.1406	207.6162	-1.793	236.8975	6218400
008	2017-12-26t2337	1514353262.69	adult	98.4691	47.0344	-126.1905	1196.231	77.1513	76687.0759	241582.4738	4136885.1162	2652.66	-0.44513	789.597	-0.56278	768.0546	-0.51368	1572.1948	-0.47211	1384.9575	628877.9375	1089.3649	-0.47591	1299.6226	-0.4945	31565700	-0.18336	500.019	177.829	175.2542	287.0176	279.8383	114807.0547	239.9647	-1.0114	268.2489	7109070
008	2017-12-27t0300	1514365452.17	adult	101.8551	50.4203	-122.8045	1210.9631	79.5836	78604.711	247611.2435	4301267.3125	2808.54	-0.18839	790.059	-0.48445	775.3234	-0.35986	1568.5007	-0.39774	1397.9332	643085.3125	1022.843	-0.89692	1300.224	-0.39237	32382200	-0.05344	410.619	190.143	188.2425	300.2489	296.3331	123102.0391	260.2923	-0.53878	286.4967	7793380
008	2017-12-27t0619	1514377395.79	adult	105.1727	53.738	-119.4868	1261.9038	77.2986	78793.4713	248120.0613	4184970.2492	2992.4	0.11989	747.969	-0.93103	729.409	-0.86591	1667.8655	0.11008	1408.89	687160.5625	1018.6042	-0.85618	1265.0159	-0.48497	30760200	-0.29035	575.149	174.432	169.7189	321.7897	300.2613	132577.3438	240.9383	-1.2205	283.0349	7173520
008	2017-12-27t1135	1514396365.62	adult	110.4421	59.0074	-114.2175	1248.1615	79.1987	78999.9015	248846.2523	4352964.5112	2525.07	-0.45481	680.131	-1.6526	658.5635	-1.6339	1477.6536	-0.55157	1302.3242	608793.25	934.4185	-1.4429	1196.9564	-0.73485	28019400	-0.646	542.198	162.943	157.2006	299.0305	290.6856	123200.5469	231.9371	-1.6299	273.7602	6712760
008	2017-12-27t1505	1514408968.52	adult	113.9429	62.5082	-110.7166	1223.0611	74.8943	75976.0332	239302.77	4040225.2862	3021.16	0.33997	804.265	0.012112	772.8976	-0.098642	1625.3259	0.21844	1489.2109	645254.375	1128.9411	0.37147	1396.7197	0.60472	31867400	-0.056817	499.004	207.125	202.4925	343.3438	337.1544	136307.5	278.4303	-0.46123	319.9728	8206920
008	2017-12-27t1955	1514426379.55	adult	118.7793	67.3446	-105.8802	1217.1097	77.0173	78515.6522	247420.2087	4231520.8932	2987.85	0.39792	794.647	0.032829	768.5118	-0.021973	1600.5304	0.27023	1430.8181	656217.4375	1066.7665	-0.011959	1319.111	0.30674	32526500	0.077179	598.093	216.137	210.8571	374.044	358.1592	153358.0312	286.1238	-0.41954	333.6134	8846920
008	2017-12-27t2252	1514436956.79	adult	121.7175	70.2827	-102.9421	1248.8459	76.8477	78586.8528	247565.5191	4151972.7938	2839.47	0.23483	774.559	-0.1389	758.0869	-0.073009	1617.1555	0.45261	1427.1876	664650.9375	1040.4073	-0.15732	1283.1932	0.17435	31762400	0.00032439	478.269	205.081	199.649	364.9092	359.4128	149977.6719	292.3613	-0.35204	340.9264	8409780
008	2017-12-28t0149	1514447587.98	adult	124.6706	73.2358	-99.989	1255.1882	77.9588	79642.4529	250928.9656	4243140.5874	2999.7	0.55843	749.21	-0.3824	741.8351	-0.20067	1739.3367	1.1628	1597.1661	723564.0625	960.1497	-0.83744	1208.3453	-0.23348	31129700	-0.056386	806.149	205.506	199.3944	542.5917	531.5857	225718.125	302.5432	-0.18875	399.9181	8538780
008	2017-12-28t0712	1514466976	adult	130.0561	78.6214	-94.6035	1125.5995	76.5205	74489.5015	235016.4967	4057023.3342	2493.85	-0.13533	747.993	-0.2386	730.4988	-0.19707	1634.6167	0.84474	1550.6409	635865.875	973.9121	-0.52496	1225.0225	0.065661	29028900	-0.27573	608.477	211.192	206.685	422.1812	408.964	164228.4844	297.9363	-0.47396	374.1191	8196170
008	2017-12-28t1008	1514477560.79	adult	132.9963	81.5616	-91.6632	1204.7741	79.765	80515.6769	253698.4345	4521516.6834	1982.79	-0.92685	678.96	-1.0761	649.0939	-1.1973	1361.325	-0.45469	1281.7292	571756.5	955.5594	-0.61434	1191.3571	-0.080466	28481700	-0.31211	683.612	185.573	178.728	347.9074	334.3589	146121.125	265.744	-1.3417	315.7017	7784590
008	2017-12-28t1344	1514490471.08	adult	136.5825	85.1478	-88.077	1271.8263	78.3688	78922.546	248485.8792	4202462.6416	2604.01	0.20449	745.314	-0.080981	724.1935	-0.097706	1557.0293	0.6868	1416.0687	641496.0625	1001.1853	-0.021708	1232.8526	0.34426	30704700	0.017675	558.023	211.532	204.5988	378.753	370.8732	156046.25	292.9765	-0.77724	350.2579	8714480
008	2017-12-28t1856	1514509212.77	adult	141.7886	90.3538	-82.871	1239.016	76.1795	79822.6741	251600.1784	4260111.8718	2738.85	0.57702	743.614	0.045529	720.4291	-0.0074386	1556.014	0.86824	1391.0515	648857.875	984.0524	-0.026754	1247.2455	0.6244	30950000	0.10902	559.714	215.378	209.036	378.059	373.3991	157650.6094	296.4299	-0.82743	353.7543	8964270
008	2017-12-28t2157	1514520082.41	adult	144.8079	93.3732	-79.8517	1343.8084	75.0424	84142.9252	265008.9787	4395291.342	2697.53	0.58666	736.411	0.026254	712.735	-0.038074	1487.0662	0.60234	1298.5688	654309.125	965.7993	-0.12899	1193.7921	0.30462	32338800	0.32132	503.708	221.443	217.5316	388.0289	382.8872	170732.7188	303.5157	-0.73773	359.6019	9724470
008	2017-12-29t0144	1514533672.71	adult	148.583	97.1482	-76.0766	1290.6464	78.6927	81363.6169	256227.9246	4351672.0206	2699.85	0.69744	707.638	-0.26984	697.8403	-0.14952	1449.673	0.53054	1271.8889	616111	935.6292	-0.33998	1151.9774	0.088987	30032100	0.070745	480.226	218.079	216.8417	383.7215	378.9206	163081.6406	300.4967	-0.89488	356.9187	9255270
008	2017-12-29t0640	1514551441.89	adult	153.5189	102.0841	-71.1407	1260.487	78.5401	79947.5003	251781.3664	4345992.0812	2534.25	0.52924	715.643	-0.0386	694.2956	-0.085101	1456.6627	0.73549	1295.3889	608885	945.5844	-0.089551	1181.1741	0.45807	29857400	0.10347	685.167	220.925	213.706	423.7715	404.9363	177136.4688	313.7632	-0.71757	375.1546	9217200
008	2017-12-29t0944	1514562472.14	adult	156.5828	105.1481	-68.0767	1291.1032	79.8674	82714.8621	260485.3252	4552075.7225	2157.26	-0.1087	629.355	-1.1561	605.4156	-1.2346	1327.6252	0.087411	1197.5709	573534.125	866.2374	-0.87711	1110.1329	-0.027682	27142200	-0.20337	674.303	189.008	178.2437	436.0446	407.8825	188371.2812	292.6976	-1.2379	368.9858	8151350
008	2017-12-29t1548	1514584322.78	adult	162.6525	111.2177	-62.0071	1347.8437	78.9014	85499.3071	269224.3443	4611826.0555	2124.24	-0.0293	699.884	-0.059437	676.8962	-0.14382	1340.9211	0.3505	1226.9303	598050.8125	928.7376	-0.038564	1132.988	0.30471	31212000	0.36474	565.523	226.008	220.2345	421.8372	412.5069	188139.4062	320.3943	-0.78855	390.085	10079100
008	2017-12-29t1917	1514596885.68	adult	166.1422	114.7074	-58.5174	1358.6065	78.8496	86206.7595	271551.6703	4650481.7384	2556.09	0.93074	692.14	-0.10276	667.5002	-0.21514	1397.3429	0.80077	1322.7159	628804.3125	940.7045	0.17434	1200.8179	0.94546	31119300	0.38491	595.658	224.065	217.2439	426.6669	413.2751	192000.125	318.9771	-0.89753	386.7331	10074200
008	2017-12-29t2245	1514609327.11	adult	169.5981	118.1634	-55.0615	1247.791	76.3306	80272.2936	252832.4512	4360945.7988	2570.49	1.0647	688.447	-0.093255	660.0342	-0.2631	1458.9645	1.2925	1304.8342	611306.125	922.3047	0.042841	1111.2023	0.27849	28814300	0.13344	682.223	222.66	213.9167	437.7084	418.2768	183399.8125	318.1745	-0.99051	391.1951	9319230
008	2017-12-30t0406	1514628593.15	adult	174.9498	123.515	-49.7098	1259.3581	80.108	82128.0071	258749.3027	4530173.1469	1796.16	-0.42651	665.582	-0.32713	656.1027	-0.24241	1216.9506	-0.083189	1114.416	522071.8125	871.22	-0.43698	1012.7615	-0.45271	28496200	0.14228	722.566	226.411	221.37	490.0559	474.178	210233.9688	346.938	-0.54801	436.1262	9693560
008	2017-12-30t0734	1514641063.57	adult	178.4138	126.979	-46.2458	1371.8884	80.455	88961.3699	280081.4576	4935294.4689	2221.59	0.58083	625.653	-0.8348	618.4761	-0.71659	1219.0361	0.014286	1063.9901	565632.75	843.4662	-0.69934	978.6473	-0.69122	29021600	0.2357	597.742	220.427	214.157	460.9388	453.0278	213875.5938	332.7842	-0.90083	420.7855	10224700
008	2017-12-30t1101	1514653526.34	adult	181.8757	130.4409	-42.7839	1352.6506	80.1572	87118.1268	274197.1622	4843085.1573	2193.63	0.61707	590.629	-1.2789	580.6909	-1.1968	1152.6261	-0.34123	1015.5978	524444.875	795.6135	-1.2025	918.356	-1.1664	26834100	-0.00012074	617.147	212.81	204.508	472.0759	464.7212	214794.5312	334.7068	-0.93995	436.9325	9668600
008	2017-12-30t1548	1514670710.54	adult	186.6491	135.2143	-38.0105	1349.8643	81.888	89021.7222	280291.8626	4989036.7433	1908.34	0.095514	588.633	-1.2473	584.4703	-1.0907	1127.8728	-0.40797	1029.2684	523333	767.5562	-1.4664	901.0081	-1.2613	27291400	0.095148	657.258	227.001	221.9264	475.0509	466.4153	220423.625	350.6165	-0.74907	441.2158	10524700
008	2017-12-30t1916	1514683183.43	adult	190.1137	138.679	-34.5458	1334.0574	80.1285	85008.7906	267607.3751	4682631.494	1856.81	0.058323	599.839	-1.0521	593.8371	-0.92698	1060.5215	-0.80733	968.6715	470871.5312	789.1436	-1.173	909.8669	-1.1475	26588500	0.037072	712.019	231.805	225.9954	504.6381	496.0876	224059.3125	357.4674	-0.70078	465.2773	10275000
008	2017-12-30t2244	1514695669.27	adult	193.582	142.1473	-31.0775	1292.0312	79.0534	84315.9334	265516.8277	4659117.4895	1740.7	-0.1435	613.538	-0.8239	611.0949	-0.65641	1095.7588	-0.49785	1000.8155	482133.875	791.4498	-1.1079	910.8885	-1.1049	26974200	0.1081	619.437	247.914	242.611	502.5612	494.8574	221126.9375	374.3777	-0.47612	469.5194	10899500
008	2017-12-31t0408	1514715103.24	adult	198.9804	147.5456	-25.6792	1305.9279	83.0854	87199.7404	274615.1269	4968153.9088	1324.15	-1.0923	528.156	-1.9785	520.1339	-1.8707	933.4747	-1.5928	882.0474	424731	690.002	-2.2638	815.7869	-1.9292	23987300	-0.20896	649.01	215.156	205.4535	483.2777	465.1632	219891.3438	336.2232	-1.2529	434.7316	9771750
008	2017-12-31t0738	1514727692.61	adult	202.4774	151.0427	-22.1822	1265.0974	83.0602	84395.2585	265857.7236	4757897.0699	1305.12	-1.0967	514.776	-2.1417	505.5158	-2.0484	887.3462	-1.9001	854.9179	390432.3125	673.8051	-2.4296	796.3349	-2.0899	22635700	-0.34435	621.325	214.056	203.0647	472.2163	459.9217	207775.1719	341.3318	-1.2274	431.751	9412450
008	2017-12-31t1226	1514744984.05	adult	207.2806	155.8458	-17.379	1228.5476	81.8196	82735.3043	260604.3437	4746126.0147	1165.31	-1.4162	515.068	-2.101	503.5473	-2.0406	871.235	-1.986	840.7056	375502.3125	676.1859	-2.362	784.6615	-2.1735	22193200	-0.36241	646.647	218.336	206.8925	474.0891	463.7856	204332.3906	346.6124	-1.2232	429.1223	9407680
008	2017-12-31t1613	1514758593.95	adult	211.0611	159.6264	-13.5985	1253.0797	81.4893	85250.69	268637.9366	4867988.7535	1030.25	-1.7622	502.589	-2.2513	491.8943	-2.176	838.7706	-2.212	823.0956	372414.125	658.8558	-2.5414	766.3734	-2.3289	22310900	-0.32319	695.685	219.213	206.6248	489.6777	476.9438	217416.9062	349.8163	-1.2354	435.4002	9731320
008	2017-12-31t1943	1514771225.07	adult	214.5698	163.135	-10.0898	1122.5053	82.3158	76116.9683	239886.1458	4372523.5451	1138.61	-1.4212	508.589	-2.1411	494.9239	-2.1099	865.5508	-1.9778	847.4453	343623.6875	678.7201	-2.272	790.4736	-2.081	20164000	-0.54619	717.328	225.236	211.3831	504.7069	489.5412	200368.6562	368.1919	-1.0001	455.4463	8929920
008	2018-01-01t0032	1514788573.38	adult	219.3887	167.954	-5.2708	1196.9206	81.8498	82034.6056	258494.8074	4743829.7062	1052.51	-1.6442	492.22	-2.339	482.0242	-2.2545	837.6448	-2.1687	820.1328	358512	657.5786	-2.482	768.2215	-2.2675	21018800	-0.41831	677.658	223.365	209.2323	493.4024	480.988	211176.2344	363.5702	-1.1508	445.0941	9538140
008	2018-01-01t0403	1514801230.21	adult	222.9045	171.4698	-1.7551	1210.8253	83.3914	81869.8666	257887.5803	4734542.1298	1052.62	-1.625	490.886	-2.3318	479.8945	-2.259	819.4904	-2.2945	800.9133	349922.375	654.4209	-2.4827	751.8112	-2.4041	20926500	-0.40966	644.046	225.892	212.2617	488.4533	479.7333	208569.5781	365.2361	-1.1751	448.0496	9629780
008	2018-01-01t0734	1514813866.67	dead	226.4146	174.9799	1.7551	1210.8665	83.8616	83060.536	261659.156	4862235.8867	1179.77	-1.1889	493.481	-2.2706	480.0767	-2.2333	835.2473	-2.1383	810.5522	361662.0625	665.5677	-2.3144	766.2199	-2.2424	21346500	-0.34581	650.365	227.516	213.2802	481.2532	473.5573	208382.625	371.0824	-1.135	444.5182	9841680
009	2017-12-22t1933	1513993020.79	larva	0	-48.7936	-292.4649	177.0037	28.579	3414.055	10847.6913	61105.6426	0	-0.30206	0	-0.79095	0	-0.80591					0	-0.67677	0	-0.58009	0	0.21974	0	0	0				0	-0.61785	0	0
009	2017-12-22t2245	1514004555.25	larva	3.204	-45.5896	-289.2609	153.7243	28.8019	2934.4988	9358.3489	52419.2041	0	-0.51913	0	-0.92577	0	-0.9346					0	-0.82217	0	-0.72189	0	-0.015791	0	0	0				0	-0.68321	0	0
009	2017-12-23t0157	1514016106.61	larva	6.4127	-42.3809	-286.0522	164.7634	27.3377	3071.6007	9767.4676	52918.2791	0	-0.71453	0	-1.0627	0	-1.066					0	-0.96385	0	-0.85667	0	-0.25094	0	0	0				0	-0.75295	0	0
009	2017-12-23t0659	1514034217.87	larva	11.4436	-37.35	-281.0213	164.8524	28.002	3132.0034	9966.5362	55147.8511	0	-0.98829	0	-1.282	0	-1.2781					0	-1.1793	0	-1.056	0	-0.61809	0	0	0				0	-0.87236	0	0
009	2017-12-23t1012	1514045791.7	larva	14.6586	-34.135	-277.8063	167.8941	29.0428	3300.3014	10507.0854	60217.4138	0	-1.1474	0	-1.4256	0	-1.4182					0	-1.3134	0	-1.1772	0	-0.85153	0	0	0				0	-0.95633	0	0
009	2017-12-23t1344	1514058479.39	larva	18.1829	-30.6107	-274.282	277.8184	39.2824	8474.316	26869.5663	225564.0401	1830.58	0.54548	702.963	0.49092	697.0935	0.54846	1370.6709	-0.23831	1358.9585	63050.8633	846.1953	0.16538	1108.9791	0.19209	3187240	-0.64535	257.858	154.832	154.1266	206.9517	203.3934	9519.7793	186.3519	0.29121	198.9204	702008
009	2017-12-23t1845	1514076584.56	larva	23.2122	-25.5815	-269.2528	503.3369	43.4455	16613.8794	52439.626	471430.3484	1617.49	0.05004	613.943	0.049926	594.9617	0.070234	1366.9875	-0.34647	1357.764	121661.8906	931.6894	0.13235	1221.7954	0.1528	5425410	-0.68254	276.254	130.258	129.9433	186.4469	184.1458	16593.7754	161.9966	0.040238	177.2576	1151090
009	2017-12-23t2158	1514088151.21	larva	26.4251	-22.3685	-266.0398	385.4878	83.2719	18135.2051	58838.592	825028.6724	2474.59	0.70507	1000.35	1.1428	984.2795	1.2266	2163.002	0.47194	2131.4846	207648.1875	1778.4753	1.6492	2043.7269	1.134	9544310	-0.31551	248.742	152.489	152.0098	209.7493	206.8791	20135.9316	186.0902	0.18403	201.7028	1454900
009	2017-12-24t0326	1514107831.78	larva	31.8919	-16.9017	-260.573	590.9352	49.5258	22021.3869	69452.968	701954.3646	2279.39	0.24011	882.667	0.60439	839.692	0.59775	2005.1251	0.20362	1983.5698	234599.6406	1404.2391	0.73045	1835.1576	0.66513	10296300	-0.591	396.488	156.131	155.5428	219.5361	214.6772	25685.7246	191.2297	0.14587	207.271	1821270
009	2017-12-24t0643	1514119662.5	larva	35.1783	-13.6154	-257.2867	523.2371	55.8078	21904.5545	69930.3557	759654.082	3936.33	1.5915	1224.02	1.6442	1235.9474	1.8946	3192.4929	1.5159	3156.6871	370329.1875	1899.5822	1.5906	2935.6924	2.0188	14177800	-0.25863	281.304	164.452	163.5551	228.1752	225.5411	26468.3281	200.7765	0.18238	217.7649	1904850
009	2017-12-24t1000	1514131491.41	larva	38.4641	-10.3296	-254.0009	822.7347	52.5912	32683.0204	102945.673	1107724.1855	4737.96	2.1319	1389.04	2.1354	1222.9916	1.7869	3981.6704	2.4018	3874.2002	688829	2702.7279	3.0729	3503.4162	2.6606	23970600	0.9292	509.521	149.549	148.7645	215.8348	209.9906	37339.4219	186.0416	-0.030396	202.7589	2580760
009	2017-12-24t1518	1514150556.42	larva	43.7599	-5.0337	-248.705	1020.5165	62.3082	46964.8768	147947.6883	1854985.8885	3067.37	0.38017	915.078	0.29961	818.8772	0.11437	2540.75	0.63765	2498.9023	630106	1740.2012	0.97134	2244.9326	0.8009	22606100	0.36176	402.877	129.557	126.1644	211.5685	207.6537	52469	176.1563	-0.30131	198.7605	3200570
009	2017-12-24t1841	1514162729.24	larva	47.1412	-1.6524	-245.3237	1116.5559	62.1936	55453.2328	174583.4976	2361637.0262	3675.93	0.73845	914.305	0.16128	842.9113	0.072516	2541.4541	0.58605	2449.8458	742104.625	1485.8598	0.33278	2126.6387	0.52295	26615400	0.69713	352.202	141.332	139.7817	220.7373	216.0799	64455.2891	189.6578	-0.25586	208.7866	4114170
009	2017-12-24t2159	1514174626.38	adult	50.446	1.6524	-242.0189	925.3355	68.116	52507.8557	165534.1883	2512539.3876	4220.1	1.0586	986.527	0.33523	876.932	0.10563	2646.4919	0.66783	2556.3501	727785.3125	1792.958	0.85657	2339.9548	0.71634	27095900	0.52805	321.996	163.56	162.5257	230.3514	228.2309	63346.6328	203.5639	-0.16309	221.5696	4492330
009	2017-12-25t0310	1514193281.22	adult	55.6279	6.8343	-236.837	1133.4047	70.5686	63742.3499	200748.4177	3048486.638	4471.23	1.1859	847.237	-0.29205	746.6907	-0.55403	2438.3633	0.40032	2242.4004	814413.3125	1531.7635	0.3025	1970.4219	0.21426	28243500	0.39107	359.37	142.629	141.187	211.12	207.4368	70514.0781	182.9463	-0.79361	201.0532	4754670
009	2017-12-25t0628	1514205160.64	adult	58.9277	10.1341	-233.5372	1179.3652	70.2609	69267.168	218123.7162	3428564.1694	2467.14	-0.59269	805.018	-0.50494	763.7707	-0.51417	1869.8346	-0.36167	1827.8635	676880.125	1196.4524	-0.42924	1675.0568	-0.18899	29124000	0.36037	375.24	152.366	150.652	228.18	224.0845	82601.1562	196.0849	-0.65088	216.5089	5512290
009	2017-12-25t0947	1514217073.04	adult	62.2367	13.4431	-230.2282	642.2634	78.4074	41533.4062	131967.3316	2248460.0714	3998.78	0.71818	945.184	0.1227	858.4371	-0.068073	2353.6597	0.31974	2119.6079	510744.1562	1493.2875	0.24585	1849.2403	0.072782	20485000	-1.1312	362.883	163.865	161.9955	242.0823	238.6243	52531.8672	209.9592	-0.46882	230.4287	3551440
009	2017-12-25t1507	1514236326.53	adult	67.5849	18.7913	-224.88	1205.869	74.42	73739.7747	232179.1657	3869699.193	2966.38	-0.23508	826.92	-0.45644	769.9791	-0.57045	1973.7057	-0.16719	1869.9618	759876.6875	1330.9127	-0.077553	1706.8113	-0.069838	31824000	0.37763	439.644	161.295	158.96	243.4861	238.6252	93742.1484	207.6793	-0.7445	230.3036	6207420
009	2017-12-25t1833	1514248675.51	adult	71.0152	22.2216	-221.4497	1238.9599	74.5773	74724.9306	235364.9504	3836787.1987	4202.77	0.9858	833.981	-0.41624	808.6618	-0.33476	1917.5281	-0.19691	1634.3187	749753.5	1176.2988	-0.47539	1451.4528	-0.49114	32538600	0.36033	346.234	157.921	156.6407	243.5179	238.5063	95215.4922	207.4562	-0.8954	229.795	6161440
009	2017-12-25t2345	1514267391.12	adult	76.214	27.4204	-216.2509	1174.4807	77.5716	74197.1171	233827.6645	3931027.2384	4114.35	1.0033	890.703	0.036701	862.7589	0.14225	1918.4316	-0.058238	1615.3905	742433.0625	1205.146	-0.32774	1491.855	-0.33753	34467500	0.49411	524.286	181.202	180.0391	258.05	253.5294	99865.3438	224.6913	-0.58064	245.2288	7011960
009	2017-12-26t0309	1514279586.58	adult	79.6016	30.808	-212.8633	1144.4191	74.9279	71186.4984	224369.4108	3702346.9947	3322.16	0.17827	852.935	-0.20743	825.287	-0.1365	1740.9893	-0.38492	1505.7618	647648	1148.0365	-0.5007	1373.2134	-0.58938	31701000	0.0086765	590.54	178.046	173.1876	411.1493	402.5442	152947.5312	239.7732	-0.25483	326.5099	6617430
009	2017-12-26t0628	1514291542.45	adult	82.9227	34.1291	-209.5422	1250.5081	83.9468	82132.5	258729.0663	4631517.1377	3590.82	0.53478	695.938	-1.6633	667.6768	-1.7242	1710.4381	-0.39386	1501.0168	733777.9375	1082.5483	-0.7901	1385.1843	-0.51596	29799400	-0.357	306.85	135.585	132.9232	217.3689	214.0918	93251.25	181.6785	-2.1804	204.8361	5805600
009	2017-12-26t1143	1514310454.24	adult	88.176	39.3823	-204.289	1136.0106	74.4636	70191.7516	221138.3389	3675890.6809	3824.92	0.9064	719.021	-1.5049	688.5987	-1.567	1672.646	-0.38041	1396.2479	613861.0625	1014.1755	-1.1762	1229.7299	-1.0305	26332000	-0.97404	725.52	160.232	157.8564	253.6173	248.1491	93077.5469	214.222	-1.3907	239.214	5868020
009	2017-12-26t1502	1514322408.12	adult	91.4965	42.7029	-200.9684	1194.5278	73.8322	71703.1417	225778.492	3660246.9337	4052.29	1.2603	729.812	-1.3552	700.1563	-1.4062	1643.7246	-0.38875	1335.4298	616396.75	1006.7485	-1.1869	1210.1814	-1.0654	27328600	-0.82178	368.123	167.261	165.1171	274.2361	270.1044	102838.5469	227.8496	-1.1051	258.871	6263270
009	2017-12-26t1825	1514334588.93	adult	94.88	46.0864	-197.5849	1152.6338	77.1315	71670.4607	225740.7164	3806613.2719	3928.87	1.1748	768.413	-0.8786	733.8884	-0.98168	1700.993	-0.086656	1521.0687	636171.375	1143.4434	-0.18912	1433.1198	0.0397	28735600	-0.61993	458.999	187.224	182.5486	334.7631	321.4384	125201.4062	251.5652	-0.52286	299.0967	7001440
009	2017-12-26t2337	1514353277.55	adult	100.0713	51.2777	-192.3936	1184.6256	78.8658	74984.7478	236221.0818	4045001.1708	4107.6	1.5377	695.129	-1.6755	668.4088	-1.7126	1562.5443	-0.46913	1295.3284	612517.375	976.004	-1.2959	1186.4703	-1.0334	27198300	-0.85646	407.708	166.463	161.446	299.3162	292.1355	117331.9531	233.4741	-1.265	276.0618	6513210
009	2017-12-27t0300	1514365467.17	adult	103.4573	54.6637	-189.0076	1160.6182	74.7724	70527.2512	222188.5072	3637496.3236	3348.08	0.5823	745.293	-0.99546	713.0013	-1.0976	1506.1387	-0.6106	1323.5723	555765.1875	1038.302	-0.73696	1243.6573	-0.65088	27452100	-0.78962	438.29	187.889	181.8964	340.0032	334.7986	125461.1953	264.2037	-0.48522	316.8091	6920700
009	2017-12-27t0619	1514377410.59	adult	106.7749	57.9813	-185.69	1147.8108	78.6184	72405.7214	228188.7978	3876220.3949	2995.21	0.15505	783.592	-0.44676	742.8437	-0.6584	1643.7266	0.060555	1478.1708	621328.625	1110.2236	-0.056003	1357.9992	0.090399	29608000	-0.44652	572.023	204.951	197.8415	402.5208	383.3737	152152.8438	287.0753	0.04325	352.3913	7744090
009	2017-12-27t1135	1514396380.61	adult	112.0444	63.2508	-180.4205	1226.8505	74.4205	74905.3959	235906.4036	3905310.8734	2608.57	-0.30604	757.02	-0.64013	715.1951	-0.87875	1505.6421	-0.38205	1385.5227	588706.0625	1099.6388	0.038544	1302.9161	-0.048307	29598700	-0.39864	510.049	193.887	186.8859	371.3644	363.9171	145203.5	276.2861	-0.4535	343.3132	7580800
009	2017-12-27t1505	1514408983.5	adult	115.5452	66.7516	-176.9197	1186.209	81.8121	72189.3932	227436.4327	3828847.1694	2126.33	-0.96951	755.303	-0.56652	733.3745	-0.55905	1345.4772	-1.0179	1236.3696	507244.875	1015.7722	-0.59271	1151.6679	-0.88125	28474200	-0.5229	492.7	198.39	191.4768	380.7034	374.5712	143525.1875	287.1074	-0.28145	351.7394	7479100
009	2017-12-27t1955	1514426394.37	adult	120.3815	71.5879	-172.0834	1172.5066	76.2296	73866.0467	232675.1385	3951209.0183	3268.47	0.87132	781.093	-0.094166	747.7301	-0.24472	1528.5421	-0.018734	1359.2041	590017.25	1087.5714	0.24632	1264.8885	0.0070226	30104900	-0.24296	527.665	197.945	191.2043	390.1984	380.9115	150616.5938	291.3338	-0.33664	357.9431	7629190
009	2017-12-27t2252	1514436971.74	adult	123.3197	74.5261	-169.1452	1178.2858	74.1829	72993.0413	229909.3576	3822102.2517	2826.97	0.25155	741.156	-0.52752	722.7343	-0.48698	1459.6365	-0.2571	1284.8678	556121.5	959.083	-0.88943	1078.6492	-1.1662	28232900	-0.46327	434.4	196.854	192.0258	358.7009	352.8717	136665.0312	280.3198	-0.71323	335.6087	7498770
009	2017-12-28t0149	1514447602.84	adult	126.2728	77.4792	-166.1921	855.2919	75.5189	52057.5517	164935.0283	2591812.5196	1423.83	-1.9417	768.052	-0.086472	752.1671	-0.019837	1222.0416	-1.3457	1208.6986	333617.375	1037.6904	-0.017953	1169.1235	-0.45497	20892500	-1.4092	468.748	202.9	196.3745	394.3849	389.7378	107667.0859	283.0278	-0.73391	365.2302	5519290
009	2017-12-28t0712	1514466991.03	adult	131.6584	82.8648	-160.8065	1155.8945	75.1851	73830.3383	232640.346	3968173.8896	3089.11	0.89186	752.209	-0.13453	722.286	-0.26075	1441.7085	-0.081728	1283.0519	555057.75	1025.0691	0.050398	1188.7678	-0.14315	28957800	-0.26599	540.834	203.629	196.0234	401.4143	392.4543	154544.5	288.2677	-0.75776	368.1488	7839120
009	2017-12-28t1008	1514477575.97	adult	134.5987	85.805	-157.8663	1159.8715	76.275	72818.6548	229438.8498	3850599.1667	2619.2	0.18069	733.112	-0.30411	707.1219	-0.38158	1475.0402	0.18758	1329.1985	560515.25	1013.6045	0.036835	1218.0601	0.16709	27858200	-0.37348	497.666	199.763	193.994	383.4362	374.8281	145705.7656	282.8801	-0.96687	351.4646	7590980
009	2017-12-28t1344	1514490485.87	adult	138.1847	89.3911	-154.2802	1157.0714	76.0293	72621.3809	228844.9929	3833066.5612	2488.28	0.045255	729.496	-0.24828	704.6992	-0.31564	1433.6641	0.088246	1283.1132	543358.6875	980.3613	-0.18459	1179.9125	0.00035464	27639900	-0.35761	525.711	200.436	193.2379	397.7422	389.147	150744.2969	283.1553	-1.0504	360.5789	7594320
009	2017-12-28t1856	1514509227.67	adult	143.3908	94.5972	-149.0741	1238.24	77.241	75030.0207	236214.6988	3930484.0962	2274.35	-0.20426	710.868	-0.35626	674.4045	-0.58916	1379.3032	-0.030555	1277.8083	540686.875	1001.1437	0.2076	1200.4648	0.31765	27850400	-0.26725	562.672	194.414	186.7871	418.741	410.8921	164146.4688	281.0264	-1.2191	375.5934	7616770
009	2017-12-28t2157	1514520097.35	adult	146.4102	97.6165	-146.0548	1172.3488	78.1189	76723.1759	241843.4254	4263462.284	1202.57	-2.0718	577.822	-2.0985	561.5189	-2.0514	919.0645	-2.4755	886.2212	368544.8438	759.7896	-2.289	847.838	-2.3282	23115800	-0.83281	566.861	163.046	154.0045	355.2274	339.524	142446.1875	247.0594	-2.0488	305.7915	6522670
009	2017-12-29t0144	1514533687.84	adult	150.1853	101.3917	-142.2796	1202.3194	75.5726	73718.5686	232176.449	3891105.8768	2138.05	-0.2931	712.626	-0.15633	688.4371	-0.23512	1371.0939	0.13877	1251.629	527871.125	943.5894	-0.20154	1158.2723	0.18842	27432600	-0.23934	615.747	216.524	209.6761	398.9809	389.446	153607.6562	299.459	-0.95369	365.9308	8335080
009	2017-12-29t0640	1514551457.03	adult	155.1212	106.3276	-137.3437	1207.1264	73.9122	71582.5221	225388.5896	3665153.5189	2023.91	-0.39703	677.647	-0.5239	652.4831	-0.62159	1194.0023	-0.72693	1086.8685	447750.875	895.8655	-0.58965	1019.7984	-0.78715	25348100	-0.44466	507.852	208.426	202.4128	385.8409	376.6052	144690.3438	289.5573	-1.2753	355.013	7796370
009	2017-12-29t0944	1514562487.12	adult	158.1851	109.3915	-134.2798	1137.4757	77.6233	70996.872	223760.3891	3712573.6795	1561.48	-1.2256	638.294	-1.004	627.6677	-0.90389	1037.4148	-1.5682	963.0759	384880.875	804.964	-1.5202	891.5198	-1.7581	23657700	-0.62149	575.808	203.005	199.1087	410.0883	395.1062	152142.7656	291.7888	-1.2912	362.4027	7524180
009	2017-12-29t1548	1514584337.82	adult	164.2547	115.4611	-128.2102	1130.642	73.707	68711.2379	216423.698	3554543.0945	2179.26	0.12123	684.333	-0.23885	663.9836	-0.28827	1336.7556	0.37452	1279.4789	479895.25	903.785	-0.27381	1157.9235	0.55315	24551800	-0.4418	582.985	223.759	216.3515	430.0386	423.2041	154383.8594	313.1003	-0.97347	389.531	8027810
009	2017-12-29t1917	1514596900.62	adult	167.7444	118.9508	-124.7205	1181.2206	80.4437	78637.681	247858.7121	4410633.6572	1796.72	-0.57621	571.953	-1.7354	553.8115	-1.7449	1088.4143	-1.0581	1015.9495	446249.875	770.2032	-1.7069	931.2554	-1.2558	23441500	-0.54309	493.274	180.701	173.2646	365.5447	357.3449	149873.3438	261.8284	-2.0846	331.295	7406020
009	2017-12-29t2245	1514609342.01	adult	171.2003	122.4067	-121.2646	1136.3803	77.4177	71633.1432	225667.0813	3857676.7031	1673.8	-0.76095	681.647	-0.1589	658.6263	-0.2567	1237.4075	-0.046054	1195.1429	462790.375	923.6998	0.094677	1123.0081	0.41381	25477200	-0.25939	638.692	222.013	213.4772	445.813	431.7905	166734.0625	319.0381	-1.0081	398.518	8297970
009	2017-12-30t0406	1514628608.4	adult	176.5521	127.7585	-115.9128	1308.2097	80.3251	78666.5462	247665.7699	4166240.8194	1758.32	-0.47408	608.459	-1.0996	583.7523	-1.217	1160.8986	-0.40521	1109.0117	477129.3125	864.1202	-0.49157	1030.6847	-0.27372	24997300	-0.26918	572.595	186.999	178.1572	423.8404	415.1802	174198.3906	289.093	-1.7013	381.4815	7682460
009	2017-12-30t0734	1514641078.55	adult	180.016	131.2224	-112.4489	1209.3186	77.2234	75646.5609	238284.6051	4052184.1913	1745.15	-0.42935	642.739	-0.57467	619.4943	-0.68307	1147.9647	-0.41413	1096.1722	453446.0625	885.6325	-0.18675	1032.2073	-0.20455	25362500	-0.19399	559.839	206.586	196.2825	449.861	442.6869	177695.1094	319.3457	-1.1905	417.9951	8151870
009	2017-12-30t1101	1514653541.28	adult	183.4779	134.6843	-108.987	1141.8691	78.4709	71161.5377	224272.9827	3746254.7586	1787.63	-0.25701	661.413	-0.26695	640.4723	-0.35237	1148.1804	-0.33653	1068.55	427123.125	867.9931	-0.33548	1003.3799	-0.40122	24576100	-0.25862	620.269	219.36	210.4248	472.8923	461.7998	175915.9375	337.2026	-0.9278	425.8053	8150750
009	2017-12-30t1548	1514670725.61	adult	188.2513	139.4577	-104.2136	1179.5808	77.0764	73540.3505	231651.4697	3945132.1418	2036.06	0.43416	658.865	-0.24561	634.4746	-0.38502	1280.3724	0.6707	1212.4857	491663	923.6462	0.38402	1120.8457	0.70528	25282000	-0.13474	627.937	216.585	207.0604	487.182	476.376	187077.875	341.2265	-0.9547	438.9064	8310810
009	2017-12-30t1916	1514683198.39	adult	191.716	142.9224	-100.7489	1232.4198	76.7408	75120.4749	236475.1022	3979422.5307	1926.5	0.26467	697.525	0.33737	672.2277	0.17157	1251.4401	0.55868	1178.8438	491815.9375	925.3483	0.45392	1102.1758	0.59442	27355600	0.14033	926.496	242.766	233.3879	503.3798	492.0851	197828.25	342.9255	-0.99544	450.845	9520790
009	2017-12-30t2244	1514695684.3	adult	195.1843	146.3907	-97.2806	1131.1916	76.479	72859.33	229617.0744	3944148.8373	1634.75	-0.36913	586.911	-1.1813	572.4792	-1.175	1015.5997	-1.0445	960.2747	385927.875	802.1482	-0.96161	904.7501	-1.1435	22282700	-0.43855	670.055	200.312	189.3207	440.8841	430.6832	167535.9531	317.3468	-1.5145	403.4014	7605030
009	2017-12-31t0408	1514715118.33	adult	200.5826	151.789	-91.8823	743.7026	105.9555	51644.8606	164253.3396	3208926.2596	1046.17	-1.7937	551.24	-1.6398	540.1391	-1.5818	890.628	-1.8907	881.7302	239578.9219	727.439	-1.8028	839.6636	-1.6995	14823400	-1.2784	599.551	200.532	191.1298	386.8566	381.5106	104064.4219	300.1638	-1.8978	357.7281	5392490
009	2017-12-31t0738	1514727707.74	adult	204.0797	155.2861	-88.3852	903.4729	94.6788	58620.5748	185304.3034	3344952.8738	1327.79	-1.0156	591.885	-1.0369	586.0468	-0.92001	971.5908	-1.2536	927.1273	296335.1875	771.361	-1.2457	882.3942	-1.2786	17998000	-0.87606	633.223	204.312	199.2169	438.2084	431.3802	133653.5625	306.0884	-1.8466	403.4777	6212730
009	2017-12-31t1226	1514744998.95	adult	208.8828	160.0892	-83.5821	1181.6082	74.9968	71739.6167	225948.1559	3729795.9062	1315.73	-0.98032	634.707	-0.38734	618.0853	-0.43878	1051.1399	-0.58683	1028.1239	394177.4375	847.9893	-0.27615	973.3007	-0.37933	23760200	-0.17009	702.495	235.242	221.272	498.3349	488.0617	186875.5938	376.7907	-0.75624	461.7212	8806270
009	2017-12-31t1613	1514758609.1	adult	212.6634	163.8698	-79.8015	1164.4211	78.113	73733.5036	232335.6945	3938574.7953	1358.26	-0.8037	582.061	-1.1068	577.8559	-0.97063	944.3209	-1.3717	911.929	363563.5312	761.4275	-1.2871	854.9746	-1.4736	22395400	-0.3032	659.793	225.622	218.8449	472.4941	462.2645	181910.2188	346.4872	-1.3151	429.3168	8681040
009	2017-12-31t1943	1514771240	adult	216.172	167.3784	-76.2929	1116.2453	77.0168	70064.8771	220812.1757	3771675.6961	1786.48	0.53336	594.402	-0.90348	585.16	-0.84482	1036.953	-0.59174	971.44	379524.8125	785.5335	-0.96377	907.6041	-0.94011	21730100	-0.35674	671.462	221.925	212.3338	477.6622	468.2031	174824.375	351.7775	-1.2868	436.4983	8113140
009	2018-01-01t0032	1514788588.62	adult	220.9911	172.1974	-71.4739	1128.9362	83.011	67941.1935	214070.1288	3610863.4366	1588.91	0.044455	597.288	-0.82959	589.3441	-0.75779	1036.1803	-0.52948	983.6312	367844	777.6027	-1.0199	904.1976	-0.93623	21188800	-0.39049	660.854	225.243	214.6141	483.3141	473.6933	171576.5	357.6715	-1.2637	444.8068	7990500
009	2018-01-01t0403	1514801245.27	adult	224.5068	175.7132	-67.9581	1068.3194	77.0013	68180.5616	215031.8475	3669073.9488	1767.02	0.69592	581.02	-1.0394	571.1852	-0.98934	1024.3447	-0.58188	963.0762	364666.7188	773.2359	-1.0458	898.1054	-0.97101	20649400	-0.43245	621.51	220.103	207.6178	478.3464	469.6127	170291.3281	357.2036	-1.3169	438.5	7822450
009	2018-01-01t0734	1514813881.74	adult	228.0169	179.2233	-64.448	1076.0042	73.787	66840.6847	210707.7529	3487301.396	1590.5	0.19362	580.448	-1.0288	571.7512	-0.96479	999.3406	-0.75464	942.1872	348769.875	770.7818	-1.0524	888.416	-1.0447	20253600	-0.46025	645.325	221.274	209.0896	474.7652	468.7806	165693.0625	360.3889	-1.3101	442.0288	7720910
009	2018-01-01t1143	1514828832.53	adult	232.1699	183.3763	-60.295	925.6732	71.1939	52391.2285	165305.5722	2509330.5364	1875.53	1.2438	574.732	-1.0926	563.2742	-1.0654	1028.0913	-0.48181	989.3445	281697.0312	773.2609	-1.0037	926.6233	-0.65635	15706300	-0.93548	744.227	220.116	210.702	498.857	485.2145	136686.8125	353.9687	-1.4418	449.9079	6015320
009	2018-01-01t1441	1514839509.46	adult	235.1357	186.3421	-57.3292	948.8278	75.4126	58920.3629	185817.5649	3112427.5895	1532.41	0.10633	610.997	-0.57076	591.5103	-0.66957	1074.4994	-0.0712	1031.1508	330945.8125	823.9608	-0.40235	970.1011	-0.22398	18786900	-0.59188	640.697	240.597	223.9599	535.106	526.1382	164812.6562	389.5873	-0.96906	496.3077	7397880
009	2018-01-01t1744	1514850472.09	adult	238.1809	189.3873	-54.284	997.7199	74.8771	63243.7494	199463.1774	3347204.1971	1459.59	-0.10921	583.591	-0.94565	566.9703	-0.99417	995.7487	-0.71641	977.1669	328597.0625	792.9104	-0.75365	930.6812	-0.59585	19250900	-0.53205	613.605	229.906	215.8052	509.1105	499.1892	168006.4688	386.0129	-1.0531	468.7862	7583910
009	2018-01-01t2201	1514865920.87	adult	242.4722	193.6786	-49.9927	934.224	76.0905	57089.5025	179997.7776	2994361.9008	1588.86	0.43128	606.841	-0.60267	588.152	-0.69058	1025.7316	-0.43467	990.9375	306693.75	822.1451	-0.40354	945.3866	-0.43717	18090500	-0.63548	687.657	244.461	227.4452	536.2521	530.293	160339.3906	402.1155	-0.88299	495.1042	7287610
009	2018-01-02t0144	1514879272.65	adult	246.1811	197.3875	-46.2838	874.4287	75.7242	52462.1803	165572.4327	2684758.7662	1351.16	-0.40612	590.515	-0.81804	572.0148	-0.89721	1013.0545	-0.51786	984.5305	277576.9375	797.8713	-0.67017	931.8229	-0.55509	16164800	-0.81287	717.677	239.924	224.8402	557.8754	543.4363	152857.8594	397.6606	-0.98594	498.355	6567690
009	2018-01-02t0648	1514897563.76	adult	251.2619	202.4683	-41.203	936.3007	75.9475	57489.6643	181260.6647	3032189.6178	1503.36	0.26974	598.569	-0.68473	583.8559	-0.71738	1025.1034	-0.37721	998.1315	307531	801.4253	-0.61244	933.2367	-0.52101	17957100	-0.61529	693.562	245.33	230.962	559.5936	552.2481	167878.0625	403.1115	-0.97267	509.1209	7359910
009	2018-01-02t0945	1514908154.66	adult	254.2039	205.4102	-38.2611	927.3245	76.4811	58407.6427	184259.8059	3113866.7785	1451.94	0.11719	587.672	-0.82625	572.023	-0.86759	1022.3996	-0.37849	1001.0212	311831.875	792.2777	-0.70598	939.2956	-0.44941	17909900	-0.60925	667.546	241.074	226.0924	536.7203	524.2281	163699.6875	399.5159	-1.0522	493.3935	7346980
009	2018-01-03t0945	1514994591.32	adult	278.214	229.4204	-14.2509	991.1738	74.5531	58446.5354	184208.8378	2977365.3658	1317.69	-0.029076	613.461	-0.3702	604.5893	-0.33906	1007.816	-0.3232	984.8716	308391.6875	807.9305	-0.45411	940.0422	-0.34222	18734500	-0.46487	783.182	270.661	257.5828	575.5684	559.3593	176123.9375	435.3296	-0.87913	533.0034	8265730
009	2018-01-03t1517	1515014495.12	adult	283.7429	234.9493	-8.7221	1010.6604	75.4745	59167.2881	186414.6965	2992734.2991	1293.09	-0.047999	610.596	-0.39052	601.7089	-0.35987	994.3629	-0.40669	971.5851	308252.5	800.2945	-0.52231	927.8691	-0.44247	18884500	-0.44008	777.08	271.5	258.4681	584.9856	571.7807	181345.5312	438.2357	-0.90479	534.2408	8396960
009	2018-01-03t1803	1515024434.95	adult	286.5039	237.7103	-5.961	1003.394	74.9322	58301.2274	183681.155	2937760.1838	1220.51	-0.46885	609.014	-0.40302	600.4616	-0.36786	994.0501	-0.38956	975.1425	303185.2812	798.1964	-0.5377	928.6277	-0.42456	18557300	-0.46197	795.622	273.544	259.8735	592.8547	578.7208	180820.7031	442.9942	-0.87968	543.7808	8335150
009	2018-01-03t2144	1515037672.19	adult	290.1809	241.3873	-2.284	1005.4388	75.2594	58882.1729	185516.2885	2983395.0696	1262.63	-0.096417	606.152	-0.43044	597.088	-0.40178	993.0819	-0.37222	974.6912	305869.2188	796.3937	-0.54765	929.99	-0.3975	18646400	-0.4473	776.276	274.256	260.67	596.3257	583.0011	183668.3125	442.5016	-0.92339	550.317	8436660
009	2018-01-04t0218	1515054116.82	dead	294.7489	245.9553	2.284	993.9069	73.7987	58365.3005	183906.6698	2946665.4479	1208.94	-0.43052	608.635	-0.38045	599.1123	-0.36041	994.0519	-0.33056	974.4654	304179.875	802.6407	-0.46985	935.6127	-0.32494	18565200	-0.44556	797.548	279.458	265.5398	613.7432	595.19	187805.4062	453.5375	-0.84767	564.3735	8524320
011	2017-12-22t1933	1513993048.8	larva	0	-48.7941	-304.3374	165.3223	27.7546	3082.2074	9802.2227	53416.5307	0	-0.30206	0	-0.79095	0	-0.80591					0	-0.67677	0	-0.58009	0	0.21974	0	0	0				0	-0.61785	0	0
011	2017-12-22t2245	1514004583.33	larva	3.204	-45.59	-301.1333	151.0899	37.206	3321.9683	10841.9495	70949.9514	0	-0.51913	0	-0.92578	0	-0.9346					0	-0.82217	0	-0.72189	0	-0.015793	0	0	0				0	-0.68321	0	0
011	2017-12-23t0157	1514016134.71	larva	6.4128	-42.3813	-297.9246	153.4536	27.1565	2783.8515	8866.6489	47058.8372	0	-0.71453	0	-1.0627	0	-1.066					0	-0.96385	0	-0.85667	0	-0.25095	0	0	0				0	-0.75295	0	0
011	2017-12-23t0659	1514034246.29	larva	11.4437	-37.3503	-292.8936	153.9183	27.862	2872.7467	9156.2546	49931.8987	0	-0.9883	0	-1.282	0	-1.2781					0	-1.1793	0	-1.056	0	-0.61809	0	0	0				0	-0.87237	0	0
011	2017-12-23t1012	1514045820	larva	14.6587	-34.1354	-289.6787	162.2086	27.5709	3033.5946	9655.6477	52595.0519	0	-1.1474	0	-1.4256	0	-1.4182					0	-1.3134	0	-1.1772	0	-0.85154	0	0	0				0	-0.95634	0	0
011	2017-12-23t1344	1514058507.78	larva	18.1831	-30.611	-286.1543	160.3455	27.0856	2980.9553	9489.2773	51163.7888	0	-1.3108	0	-1.5871	0	-1.5768					0	-1.4583	0	-1.3056	0	-1.1062	0	0	0				0	-1.0568	0	0
011	2017-12-23t1845	1514076613.09	larva	23.2123	-25.5818	-281.1251	360.8373	42.3536	11384.7159	35988.2245	316549.1577	2333.21	0.74837	760.06	0.49668	750.2426	0.56222	1719.5905	0.040136	1764.8486	104895.0156	945.5611	0.15907	1192.4115	0.11346	4611280	-0.80022	284.661	153.035	152.7107	211.4529	208.9697	12898.624	187.2067	0.23632	201.2972	928464
011	2017-12-23t2158	1514088179.68	larva	26.4252	-22.3688	-277.9121	391.6969	43.6152	13370.0485	42249.6822	398700.2667	2847.97	1.0618	996.926	1.132	952.5175	1.1232	2490.7954	0.83572	2474.2676	179337.2656	1349.6649	0.81923	2279.55	1.4487	7084160	-0.67108	298.499	175.337	174.9699	233.5276	230.0676	16813.9883	209.7452	0.37773	224.9382	1245950
011	2017-12-24t0326	1514107861.27	larva	31.8924	-16.9017	-272.445	572.2753	46.3771	21463.3083	67684.9774	685531.8114	2044.34	0.022424	899.115	0.65813	857.885	0.65992	1855.4016	0.033611	1847.5179	211515.7812	1290.142	0.50727	1728.5999	0.52322	10217500	-0.60242	277.926	171.366	170.7821	234.1176	231.6035	26689.4082	206.8593	0.28735	224.288	1947400
011	2017-12-24t0643	1514119692.17	larva	35.1787	-13.6153	-269.1587	641.455	50.1629	25598.3386	80738.0844	865314.6249	4302.05	1.9244	1418.9	2.2991	1360.5269	2.3341	3718.5957	2.122	3703.611	505729.0312	2276.1152	2.3324	3469.8455	2.7297	19187800	0.46563	285.556	163.286	162.4968	227.5213	224.4572	30942.9023	199.8648	0.17351	217.6517	2208120
011	2017-12-24t1000	1514131520.83	larva	38.4645	-10.3296	-265.8729	750.1443	58.0818	33724.3744	106394.0677	1269267.8103	4320.19	1.7581	1310.38	1.8632	1167.5797	1.5847	3756.0823	2.1381	3696.856	668582.625	2686.0919	3.0399	3473.2755	2.6205	23252700	0.82539	306.704	147.068	145.9017	237.2676	231.3601	42233.625	195.6899	0.071555	219.9261	2609720
011	2017-12-24t1518	1514150585.88	larva	43.7603	-5.0338	-260.5771	874.222	59.228	43226.8461	136232.4942	1807032.908	4293.72	1.4462	1092.68	0.9451	926.9374	0.53207	3454.3713	1.73	3424.0535	784142.3125	2288.8652	2.0681	3079.1662	1.9031	24800500	0.67885	416.224	147.011	143.8096	239.237	234.426	54306.8047	205.455	0.068434	226.5565	3336700
011	2017-12-24t1841	1514162758.93	larva	47.1417	-1.6524	-257.1957	1051.8524	62.694	54737.4469	172392.8737	2380746.1212	3499.26	0.58772	947.585	0.28649	840.5293	0.062895	2812.9128	0.91546	2758.7708	807306	1773.5329	0.90974	2441.2673	0.93631	27186200	0.77959	335.936	152.566	151.3756	226.7149	221.8003	65067.1875	195.7027	-0.16628	214.9913	4377120
011	2017-12-24t2159	1514174655.91	adult	50.4464	1.6524	-253.891	1056.4984	68.2822	58546.4207	184437.5963	2751184.2732	2500.98	-0.39412	805.094	-0.37681	742.7448	-0.46291	2064.7571	-0.050467	2027.7222	633880.4375	1403.996	0.066956	1867.9061	0.092726	24667300	0.17597	281.696	128.026	126.3305	194.8519	191.9466	59819.5234	167.8685	-0.79874	185.1597	3922580
011	2017-12-25t0310	1514193310.83	adult	55.6283	6.8343	-248.709	1063.2646	66.506	59262.5339	186716.7998	2774329.2636	4615.12	1.3099	866.181	-0.21137	785.1238	-0.37595	2546.6721	0.54103	2187.0159	792015	1500.979	0.2364	1921.7363	0.14643	26855900	0.18702	452.234	142.592	140.7648	220.7117	216.1349	68641.3438	186.4585	-0.71754	208.5679	4421060
011	2017-12-25t0628	1514205190.24	adult	58.9282	10.1341	-245.4092	694.5099	147.3468	60413.3023	195441.6502	4975700.3671	3639.44	0.44075	802.299	-0.5172	732.346	-0.66885	2324.8049	0.2551	2080.7213	729988.75	1396.4998	0.020762	1884.4803	0.11657	25148100	-0.23056	384.84	126.677	124.3094	205.9738	200.5036	64675.7734	169.6907	-1.277	192.0755	3970690
011	2017-12-25t0947	1514217103.01	adult	62.2373	13.4432	-242.1001	1044.5106	75.3202	66627.9355	210112.0893	3553754.924	2456.75	-0.67307	785.638	-0.653	718.6631	-0.81552	2090.6936	-0.058112	2061.8048	727561.375	1444.6948	0.13034	1949.3374	0.2272	27302500	-0.10611	401.614	138.218	134.496	238.0308	229.9773	82834.7266	192.0057	-0.95325	218.3141	4803370
011	2017-12-25t1507	1514236357.32	adult	67.5857	18.7916	-236.7517	1149.7693	72.4162	68048.9082	214311.9744	3410181.5278	3135.64	-0.073685	956.423	0.25383	910.8327	0.28209	2041.6146	-0.05555	1943.3246	726814.8125	1459.2412	0.26395	1807.8675	0.10512	33990300	0.7087	410.176	180.516	178.7747	259.7218	255.0873	92460.9688	226.5901	-0.19904	248.1192	6415360
011	2017-12-25t1833	1514248705.59	adult	71.0158	22.2217	-233.3216	1106.5714	74.3956	69249.351	218435.2392	3589443.3619	4139.63	0.92284	935.288	0.20293	905.8217	0.3225	2026.5963	0.0026767	1728.5038	733627.875	1303.6486	-0.099897	1546.3514	-0.30851	33805000	0.55584	626.751	175.528	176.8892	270.9473	264.272	98082.9062	230.1566	-0.21718	254.6586	6344290
011	2017-12-25t2345	1514267420.7	adult	76.2144	27.4204	-228.123	1196.862	75.0989	73851.7815	232580.0685	3860054.6126	3554.77	0.39447	831.075	-0.42383	809.2257	-0.31429	1938.4618	-0.014096	1682.9275	748246.25	1187.6723	-0.39339	1496.0397	-0.32718	32027100	0.11177	442.164	151.816	147.7565	261.5884	254.8558	100973.1172	214.6944	-0.88867	243.9781	5850520
011	2017-12-26t0309	1514279616.29	adult	79.6021	30.808	-224.7353	1404.3207	76.724	79321.946	249649.8645	3919998.7548	3092.39	-0.080912	790.201	-0.73469	733.6221	-0.98031	1829.3217	-0.15244	1696.8069	759168.5	1270.3207	0.0091993	1606.4684	0.051673	32772800	0.17678	510.885	156.556	151.5834	280.9132	273.339	116578.9766	224.0044	-0.74016	254.8754	6493010
011	2017-12-26t0628	1514291572.1	adult	82.9231	34.1291	-221.4142	1148.3962	77.851	72831.5695	229465.8594	3916596.3043	3318.66	0.21346	848.455	-0.19226	823.7102	-0.10328	1810.1014	-0.10616	1586.1262	687838.5625	1218.7005	-0.10932	1486.3531	-0.18175	32230300	0.025854	515.787	167.059	166.1153	265.1748	259.2152	100766.4297	224.1176	-0.87096	249.2571	6346080
011	2017-12-26t1143	1514310483.92	adult	88.1764	39.3824	-216.161	822.6054	93.4895	57954.8761	183625.1966	3443011.8138	2310.51	-0.97191	796.221	-0.66157	750.4415	-0.86065	1682.201	-0.34903	1609.5779	508024.7188	1246.1986	0.25369	1537.357	0.2277	24022800	-1.3377	494.882	155.88	153.4818	245.812	238.2566	74235.2344	204.6773	-1.6843	227.8186	4703060
011	2017-12-26t1502	1514322438.39	adult	91.4971	42.703	-212.8403	1166.9122	74.5592	73566.0306	231856.354	3905418.9811	4329.88	1.6125	883.223	0.37279	859.5901	0.45528	1956.6234	0.71624	1624.2446	751343.375	1196.3694	0.053893	1423.8454	-0.13306	33896300	0.2042	442.141	182.41	183.1057	283.0566	278.7471	108693.75	243.2961	-0.63529	269.6216	7000520
011	2017-12-26t1825	1514334618.59	adult	94.8805	46.0864	-209.4569	1125.3669	76.8541	69656.5651	219643.433	3596170.7944	3062.16	0.046862	806.725	-0.43143	760.8073	-0.6594	1816.4729	0.33996	1656.5929	661196.125	1217.6979	0.33381	1538.7186	0.54003	29320400	-0.52915	429.562	162.349	159.6185	257.403	252.2013	93694.6719	218.6268	-1.5171	242.8885	5900580
011	2017-12-26t2337	1514353307.26	adult	100.0718	51.2777	-204.2656	1183.1238	76.7721	72459.3497	228264.9914	3787958.2273	3913.09	1.275	800.757	-0.39924	765.7445	-0.51878	1839.1537	0.61962	1523.5005	697039.25	1146.0026	0.0010056	1366.5734	-0.098171	30307900	-0.38073	367.919	176.748	175.1665	282.036	277.688	106891.6484	241.3361	-1.0322	267.5148	6689730
011	2017-12-27t0300	1514365497.31	adult	103.4579	54.6639	-200.8795	1147.0489	76.8887	69524.7986	218945.483	3628438.5186	3692.34	1.058	877.796	0.62941	828.66	0.33612	1920.2411	1.0941	1723.4315	697047.5	1275.4385	1.1426	1603.8309	1.302	31843800	-0.12853	661.804	204.308	201.4214	311.1394	306.4183	112943.6094	263.7519	-0.49835	293.6564	7411690
011	2017-12-27t0619	1514377440.29	adult	106.7754	57.9814	-197.562	1088.9135	72.476	63684.4412	200738.6964	3121936.782	3948.24	1.504	878.13	0.72913	828.2068	0.40968	1984.4158	1.5121	1748.0591	660810.4375	1278.6861	1.3382	1619.9147	1.5827	29227700	-0.50299	432.398	202.16	199.1725	307.7188	301.6708	102470.3594	257.6193	-0.79483	289.3327	6728710
011	2017-12-27t1135	1514396410.43	adult	112.0449	63.2508	-192.2925	1053.1471	78.8443	68420.0242	215765.602	3721156.7863	2894.93	0.11412	791.615	-0.20214	769.3254	-0.19295	1614.6282	0.1049	1487.4537	576422.25	1065.4689	-0.26055	1355.5244	0.2713	28223400	-0.59719	458.394	192.246	189.2589	355.3725	348.3526	126867.9844	273.7062	-0.52442	327.4055	6854160
011	2017-12-27t1505	1514409013.39	adult	115.5457	66.7517	-188.7917	1123.2281	79.6343	71752.4843	226033.6635	3949205.0927	2932.04	0.2415	743.706	-0.7149	716.0912	-0.7797	1544.0104	-0.10126	1351.525	579003.875	1052.6056	-0.25822	1241.38	-0.31293	27821300	-0.6154	513.394	164.803	157.1619	339.6683	324.6764	127375.625	243.568	-1.4522	296.8759	6165110
011	2017-12-27t1955	1514426424.24	adult	120.3821	71.588	-183.9553	1186.6585	78.185	76713.8715	241695.7904	4177541.9065	2604.2	-0.16096	730.304	-0.75341	712.0194	-0.70565	1402.9723	-0.61929	1297.7509	562591.875	984.0875	-0.74	1187.2961	-0.51241	29215800	-0.36564	454.608	185.697	183.9835	329.2672	325.0122	132036.125	262.5098	-1.0895	304.9689	7428790
011	2017-12-27t2252	1514437001.8	adult	123.3203	74.5262	-181.0171	1103.0688	75.7645	69195.7147	218056.3058	3647463.914	3021.56	0.55935	805.209	0.30995	780.6017	0.26499	1614.1644	0.49817	1448.9296	582713.375	1064.0634	0.12972	1292.0548	0.29407	29064800	-0.3503	434.429	206.81	204.744	342.7327	335.8503	123726.5	278.4498	-0.76124	320.7016	7465010
011	2017-12-28t0149	1514447632.84	adult	126.2733	77.4793	-178.064	1196.5421	74.2439	72298.1991	227777.4006	3682400.1627	2405.84	-0.35828	801.486	0.3543	780.9095	0.35648	1412.0454	-0.40201	1343.1121	533753.1875	1075.255	0.35448	1265.7544	0.22299	30254500	-0.15689	444.186	216.37	211.4959	367.7901	362.1228	139024.6719	297.6243	-0.36568	345.2495	8167530
011	2017-12-28t0712	1514467021.05	adult	131.659	82.8649	-172.6784	1136.7862	74.3494	73938.9875	233170.382	3966058.9493	2537.98	-0.026	799.28	0.4944	774.0154	0.4256	1511.7803	0.27763	1433.5355	583547.1875	1044.8282	0.25191	1325.8012	0.85186	30805800	-0.024266	645.271	229.452	224.5573	371.295	365.1211	143319.875	301.2839	-0.43933	348.7573	8843540
011	2017-12-28t1008	1514477606.3	adult	134.5993	85.8052	-169.7381	1138.149	77.3476	70946.6578	223688.8843	3703342.4658	3439.34	1.5697	817.366	0.82875	780.2344	0.59477	1766.4403	1.7048	1623.7938	655349.375	1135.6889	1.2978	1489.3621	2.1682	30253200	-0.062997	549.832	223.718	218.8306	367.3348	362.8994	136281.2031	297.3477	-0.6187	346.1888	8280460
011	2017-12-28t1344	1514490515.7	adult	138.1853	89.3912	-166.1521	1138.6009	79.1266	75114.7912	236781.5919	4164598.4828	2199.03	-0.45467	666.37	-1.1031	636.1863	-1.2374	1417.2759	0.0014479	1267.7225	555572.125	958.1466	-0.41732	1189.571	0.072883	26093700	-0.55615	658.098	172.472	164.8568	354.4644	341.0698	138950.0625	257.0727	-1.6658	317.4687	6753680
011	2017-12-28t1856	1514509257.69	adult	143.3914	94.5973	-160.946	1162.8707	77.23	72432.4073	228271.1314	3807624.93	2649.12	0.46239	681.465	-0.75729	658.318	-0.80719	1418.2732	0.18145	1274.1652	536107.25	938.4326	-0.46018	1169.9328	0.083516	25759400	-0.53355	492.248	181.715	175.31	342.3821	337.0189	129420.4375	268.7342	-1.5009	317.8368	6868810
011	2017-12-28t2157	1514520127.38	adult	146.4107	97.6167	-157.9267	1141.3076	77.0244	72100.4309	227093.7512	3909646.7574	2107.81	-0.43456	745.945	0.20002	725.0214	0.16941	1422.4146	0.30468	1322.1244	534827.875	984.8028	0.1254	1215.133	0.51884	28044500	-0.20659	558.342	214.797	208.3478	416.4888	409.6018	156599.7812	316.8846	-0.47506	383.7393	8075520
011	2017-12-29t0144	1514533718.31	adult	150.186	101.3919	-154.1514	1292.5317	81.385	77798.0424	245250.2896	4094011.9879	2281.51	-0.027842	675.671	-0.66351	635.4073	-0.95808	1423.6106	0.43448	1339.8962	579409.5	996.5581	0.37252	1229.1438	0.74549	27455900	-0.23639	469.928	190.312	182.1554	357.2137	350.7314	145385.9688	278.1011	-1.4254	328.6874	7733320
011	2017-12-29t0640	1514551487.2	adult	155.1218	106.3277	-149.2156	1188.5402	75.2779	73588.5692	231784.1968	3831665.0087	3132.35	1.7116	780.78	0.89576	749.5891	0.705	1542.5565	1.2873	1429.4031	593884.25	1045.4769	1.0504	1315.2835	1.5748	29985100	0.13676	492.473	235.536	229.4276	403.7255	397.8348	155434.3125	317.6763	-0.67057	379.0024	9045530
011	2017-12-29t0944	1514562517.17	adult	158.1857	109.3916	-146.1517	1202.4255	75.0647	71964.7905	226587.9541	3697156.4421	2918.15	1.4009	678.855	-0.44473	667.7257	-0.35609	1443.402	0.81576	1266.4415	544162.5625	913.8387	-0.31846	1161.6327	0.42256	25526300	-0.38835	1105.03	195.744	185.7344	390.4579	382.4699	147202.6094	301.9095	-1.0771	360.0921	7360350
011	2017-12-29t1548	1514584368	adult	164.2553	115.4613	-140.082	1217.2889	78.099	75697.4692	238520.299	4021600.2443	2661.35	1.089	745.825	0.61091	710.7549	0.35203	1501.8065	1.3749	1359.4816	594715.375	1039.4091	1.2427	1254.563	1.3488	29463100	0.16493	589.411	235.223	224.7598	441.7034	435.1109	174914.5312	344.6314	-0.32629	414.401	9292270
011	2017-12-29t1917	1514596930.89	adult	167.745	118.951	-136.5924	1173.6303	77.8107	74025.8467	233152.3826	3989307.0336	2774.91	1.4281	725.546	0.39112	697.9334	0.23029	1589.9506	2.0359	1459.322	615310.875	999.023	0.87104	1298.4601	1.8004	28014800	0.018848	763.796	231.417	227.2385	424.0157	415.8183	164094.0625	331.7168	-0.67586	395.0828	8935460
011	2017-12-29t2245	1514609372.22	adult	171.201	122.4069	-133.1364	1181.9484	76.1888	75374.9943	237460.2219	4042875.4751	2394.75	0.74754	725.845	0.45414	701.4422	0.33069	1404.1255	1.0012	1297.8843	553225.4375	952.8796	0.42587	1141.8859	0.57264	28527200	0.11377	555.278	238.527	231.8556	426.1495	418.8779	167902.9062	327.7099	-0.83635	394.8788	9374590
011	2017-12-30t0406	1514628639.11	adult	176.5529	127.7588	-127.7845	1187.4561	80.4006	76052.3368	239707.1875	4137186.2623	2675.26	1.5111	725.239	0.52644	697.9387	0.35353	1400.1892	1.1406	1255.5521	555875.125	973.7502	0.76686	1133.7064	0.6074	28757900	0.18788	520.648	233.485	225.6643	423.968	418.028	168315.2812	335.5918	-0.80523	399.0004	9258380
011	2017-12-30t0734	1514641108.8	adult	180.0167	131.2226	-124.3207	1117.4707	84.3044	76818.343	242192.7996	4456279.2939	1959.16	0.04497	639.179	-0.62435	605.2974	-0.87863	1348.1976	0.90348	1285.3655	540627.25	965.061	0.73165	1184.1212	1.109	25571000	-0.16872	575.191	203.057	194.9284	424.2215	414.8199	170112.8281	317.2963	-1.2293	391.7705	8123490
011	2017-12-30t1101	1514653571.45	adult	183.4785	134.6845	-120.8589	1158.8389	82.4632	78003.6938	245868.0573	4403066.1171	2366.93	1.0589	651.662	-0.40333	624.2154	-0.5766	1426.3118	1.5292	1357.9805	580508.875	926.884	0.35037	1166.4954	1.025	26481600	-0.028368	522.368	218.233	211.395	431.2116	425.756	175503.1094	332.3183	-1.0187	404.0762	8868320
011	2017-12-30t1548	1514670755.72	adult	188.2519	139.4579	-116.0855	1152.3741	77.044	76679.641	241774.4512	4231883.7073	2466.05	1.4466	710.201	0.47456	683.9748	0.29883	1386.6969	1.4028	1324.7803	554678.75	937.6972	0.54909	1151.903	0.98104	28366900	0.23596	1022.76	249.952	240.7723	485.3981	462.4086	194159.2344	359.7287	-0.61844	435.4568	9983600
011	2017-12-30t1916	1514683228.87	adult	191.7167	142.9226	-112.6207	1182.0075	79.5111	77733.4781	244881.5126	4321174.1927	2153.94	0.81499	635.074	-0.54056	607.0138	-0.73023	1425.6632	1.7823	1372.1471	578819.25	908.8693	0.25917	1188.703	1.3714	25730000	-0.054162	602.578	214.116	203.7788	456.8283	447.337	185472.2969	334.4962	-1.1461	422.0533	8674900
011	2017-12-30t2244	1514695714.41	adult	195.1849	146.3908	-109.1525	1134.0098	75.1954	72257.9865	227723.8902	3843272.1705	2752.01	2.4122	711.448	0.57347	688.7737	0.43479	1555.194	2.8218	1449.6809	586308.125	920.7219	0.44825	1170.169	1.2673	26794600	0.098772	578.555	251.076	241.9635	461.9978	455.8871	174173.1562	363.5046	-0.70335	435.9895	9456020
011	2017-12-31t0408	1514715148.78	adult	200.5833	151.7893	-103.7541	1124.5955	78.1617	74943.9371	236347.1424	4142908.7517	2321.76	1.5206	708.16	0.57968	685.5883	0.43446	1447.9156	2.2284	1406.9707	566135	933.3062	0.66062	1202.5783	1.6519	27648000	0.23335	610.051	256.541	246.6017	494.4383	488.5469	193325.3594	380.4428	-0.52508	460.0045	10015900
011	2017-12-31t0738	1514727737.88	adult	204.0803	155.2862	-100.2571	1219.5935	75.7418	75352.7981	237300.6719	4002120.0087	3052.1	3.5937	692.695	0.39251	669.5826	0.23884	1663.3717	3.9528	1572.3484	655368.4375	964.1064	1.0682	1311.0682	2.7211	27246500	0.20613	602.562	251.57	241.6451	498.4192	491.2594	196377.1719	390.1487	-0.43585	468.0317	9895250
011	2017-12-31t1226	1514745029.16	adult	208.8834	160.0894	-95.4539	1150.0157	83.2715	77373.4621	243840.5851	4454964.1052	1599.23	-0.18917	634.616	-0.38863	610.6066	-0.54265	1218.881	0.70701	1194.1761	492427.9375	934.726	0.7705	1135.9634	1.161	25585200	0.041278	647.253	227.364	218.2872	510.9093	502.1508	206407.3438	364.3472	-0.96004	464.5145	9166400
011	2017-12-31t1613	1514758639.4	adult	212.6641	163.87	-91.6733	1190.5318	75.4361	74740.6362	235447.1053	3993758.1821	2216.93	1.6793	728.918	0.98805	694.1586	0.64569	1472.391	2.7842	1419.9414	575704.875	999.1856	1.5907	1323.4906	3.013	28432900	0.39007	661.192	271.355	256.6794	515.332	509.0579	201494.8125	405.487	-0.36751	485.6324	10584700
011	2017-12-31t1943	1514771270.31	adult	216.1726	167.3786	-88.1647	1254.7755	75.6677	75317.6432	237125.6031	3890549.6148	2127.76	1.555	671.656	0.20013	644.9821	-0.013558	1378.1088	2.144	1333.8354	542974.875	910.7895	0.55411	1244.8571	2.3189	26427700	0.17829	623.799	254.347	242.988	480.3729	475.3203	189266.9375	377.8305	-0.87599	453.5501	10007800
011	2018-01-01t0032	1514788619.19	adult	220.9918	172.1977	-83.3456	1162.8298	81.0163	72909.8329	229782.3188	3923854.6794	1994.22	1.3139	636.76	-0.26711	625.8782	-0.25222	1316.3699	1.7687	1262.5665	501536.9062	891.2146	0.34748	1131.3269	1.2693	24219200	-0.049481	772.393	240.508	232.2969	520.6396	514.0248	198363.6875	390.3735	-0.76317	485.101	9147730
011	2018-01-01t0403	1514801275.69	adult	224.5075	175.7134	-79.8299	1115.6837	75.9642	70275.6426	221562.2962	3713771.5299	1793.35	0.78119	711.426	0.81406	684.6832	0.57579	1394.7501	2.4946	1360.3807	511873.3125	956.7567	1.148	1250.3083	2.455	26068800	0.17119	703.838	287.904	271.3249	557.2942	546.7446	204526.9688	433.7475	-0.17065	519.3601	10549700
011	2018-01-01t0734	1514813912.31	adult	228.0176	179.2236	-76.3197	1130.2539	77.1596	70981.419	223622.6283	3828389.493	1957.32	1.4183	656.188	0.043892	629.1296	-0.17675	1266.4757	1.4789	1230.2253	469862.5	889.7923	0.35755	1107.1783	1.0823	24302600	-0.014949	613.401	270.964	252.72	521.849	515.5785	193605.9688	420.6412	-0.42822	493.7293	10035400
011	2018-01-01t1143	1514828862.91	adult	232.1706	183.3765	-72.1668	1168.2152	76.162	72651.0416	228827.3108	3842214.9852	1662.06	0.509	671.361	0.27054	648.086	0.094515	1216.8872	1.1034	1175.8056	462417.125	897.4807	0.45098	1059.1063	0.62927	25461400	0.11536	1007.98	291.417	269.6931	594.7656	563.4011	226010.9219	460.3109	0.073172	535.0478	11052000
011	2018-01-01t1441	1514839539.71	adult	235.1364	186.3423	-69.201	1074.3331	78.3435	68381.1665	215470.5904	3726542.6536	2037.5	1.8817	657.93	0.09024	640.4454	-0.0015321	1264.3257	1.528	1200.2667	451364.2812	868.9931	0.12153	1056.2691	0.61213	23459800	-0.096871	824.356	278.26	260.6782	594.8192	581.4827	212350.4688	450.6086	-0.11463	544.6762	9921940
011	2018-01-01t1744	1514850502.56	adult	238.1816	189.3875	-66.1558	1139.9095	78.3215	71373.5195	224887.7588	3778655.347	2300.44	2.9114	633.553	-0.24263	615.7358	-0.32916	1264.0502	1.5536	1159.2922	471490.7188	849.2934	-0.10141	1006.4637	0.14015	23591600	-0.080248	823.453	271.737	250.6387	593.6213	574.8389	221420.7344	444.8168	-0.24294	534.3527	10118700
011	2018-01-01t2201	1514865951.22	adult	242.4729	193.6788	-61.8645	1160.4871	77.2931	73468.8523	231418.2348	3943846.6727	1743.82	1.0063	652.13	0.034294	633.7578	-0.069152	1125.1791	0.41307	1059.3044	432068.75	847.067	-0.11713	974.3825	-0.15488	24992900	0.065755	825.809	291.265	268.6395	638.0369	613.0984	245006.1562	463.2943	-0.05767	569.0956	11162700
011	2018-01-02t0144	1514879303.09	adult	246.1817	197.3877	-58.1556	1142.8342	76.0233	72158.7324	227365.9814	3873233.6039	1966.13	1.9462	634.097	-0.20511	616.3165	-0.29377	1222.4191	1.2803	1174.6508	460852	851.0622	-0.061942	1016.5122	0.27164	23876300	-0.044931	883.558	282.046	259.6786	649.5164	619.4454	244867.6562	460.4515	-0.1531	569.5276	10620200
011	2018-01-02t0648	1514897594.31	adult	251.2626	202.4686	-53.0747	1071.5394	77.1315	67071.8567	211404.8371	3572082.3046	1750.64	1.2596	609.032	-0.53756	597.0089	-0.53829	1073.9686	0.04717	1019.0314	375889	813.2239	-0.47838	938.3652	-0.47074	21307600	-0.29012	916.552	271.896	247.5289	665.9099	646.7626	233068.4375	468.685	-0.12186	593.0817	9512550
011	2018-01-02t0945	1514908185.23	adult	254.2046	205.4105	-50.1328	1037.3003	79.8179	64306.1352	202724.6051	3421748.6041	1441.7	0.075024	621.919	-0.34452	606.0204	-0.40481	1053.9307	-0.1028	1021.4341	354120.6875	848.7512	-0.066668	968.1558	-0.16581	20879700	-0.32508	838.087	284.971	265.0169	662.6215	650.4061	222640.8125	468.9277	-0.16255	589.7257	9567350
011	2018-01-03t0945	1514994622.3	adult	278.2149	229.4208	-26.1225	1012.5133	79.599	62413.8886	196726.0109	3330706.0719	1254.03	-0.39066	627.263	-0.17654	618.9494	-0.14459	1013.2209	-0.27334	991.3836	330310	834.4293	-0.16389	946.2514	-0.28023	20440000	-0.31746	890.967	292.609	272.5776	674.2651	659.9808	219810.4219	479.4299	-0.36396	606.6336	9534970
011	2018-01-03t1517	1515014525.56	adult	283.7435	234.9495	-20.5938	1024.089	78.5337	61079.0156	192459.3554	3175667.1244	1270.13	-0.19364	623.16	-0.21448	615.87	-0.16846	989.7578	-0.44962	971.898	316722.5	831.442	-0.18414	931.7445	-0.40371	19885000	-0.35541	873.838	292.856	272.5727	662.811	643.5291	212099.5156	481.6123	-0.40804	594.2916	9345030
011	2018-01-03t1803	1515024465.71	adult	286.5047	237.7106	-17.8327	1048.2777	77.0282	63793.9746	201149.3766	3330890.4545	1154.49	-0.91564	615.786	-0.30821	604.2511	-0.31669	967.7523	-0.636	955.1736	323229.25	827.991	-0.21566	919.8522	-0.51239	20507500	-0.29863	803.829	291.142	270.094	659.5079	651.1434	220275.625	495.4577	-0.28467	603.9496	9695920
011	2018-01-03t2144	1515037702.6	adult	290.1816	241.3875	-14.1558	977.6109	78.6051	60808.0093	191691.8016	3262261.424	1185.75	-0.67144	618.298	-0.26059	606.9196	-0.26921	995.1301	-0.35289	981.6348	316451.375	834.0594	-0.14297	942.0309	-0.27687	19617400	-0.36707	874.025	294.777	274.6352	687.928	678.7471	218761.125	494.8304	-0.33742	624.7957	9352700
011	2018-01-04t0218	1515054147.48	adult	294.7496	245.9556	-9.5877	1015.105	77.9459	63430.8156	200158.3764	3342378.3918	1334.02	0.66455	613.344	-0.31469	608.3805	-0.23563	986.4026	-0.40332	965.5342	326499.25	820.7593	-0.27662	923.4848	-0.44655	20299800	-0.30459	865.439	296.405	276.8313	662.7349	648.0948	219365.25	483.6887	-0.5152	603.1554	9810110
011	2018-01-04t0544	1515066507.15	adult	298.1829	249.3888	-6.1545	1005.3446	77.8243	63310.6141	199713.3561	3358582.6423	1162.19	-0.85303	610.432	-0.34416	601.6194	-0.31632	960.2543	-0.62984	946.9713	317844.1562	814.9212	-0.33201	914.0246	-0.52971	20171700	-0.31068	779.843	296.564	278.3696	652.7608	645.6745	216063.8281	497.1443	-0.40717	601.1737	9799960
011	2018-01-04t0944	1515080902.81	adult	302.1817	253.3876	-2.1557	1010.019	77.8902	63364.9818	199914.4941	3357696.4446	1276.75	0.62905	608.445	-0.35904	602.8098	-0.28847	971.8828	-0.4921	948.1669	321693.1875	814.9741	-0.32386	914.165	-0.51502	20107900	-0.31109	812.692	298.645	281.0338	641.8593	630.1052	212455.4219	495.9602	-0.46563	597.1962	9869610
011	2018-01-04t1402	1515096423.93	dead	306.4931	257.699	2.1557	1029.7755	77.5578	63855.9901	201330.1096	3367320.9006	1138.37	-2.33	608.068	-0.35068	602.3596	-0.28193	943.5857	-0.73865	933.274	315157.625	806.766	-0.40205	903.5014	-0.60824	20276000	-0.29334	790.969	300.061	281.8027	646.1039	634.2531	215798.6875	496.7539	-0.50489	598.4582	10005500
013	2017-12-22t1933	1513993076.76	larva	0	-48.7944	-266.2104	153.4537	27.1372	2781.0178	8856.325	46960.3794	0	-0.30206	0	-0.79095	0	-0.80591					0	-0.67677	0	-0.58009	0	0.21974	0	0	0				0	-0.61785	0	0
013	2017-12-22t2245	1514004611.52	larva	3.2041	-45.5903	-263.0063	167.8006	26.9495	3050.3202	9692.1835	51439.649	0	-0.51914	0	-0.92578	0	-0.9346					0	-0.82217	0	-0.72189	0	-0.015797	0	0	0				0	-0.68321	0	0
013	2017-12-23t0157	1514016162.8	larva	6.4128	-42.3817	-259.7976	160.0086	26.5765	2918.8973	9282.888	49064.1728	0	-0.71453	0	-1.0627	0	-1.066					0	-0.96385	0	-0.85667	0	-0.25095	0	0	0				0	-0.75295	0	0
013	2017-12-23t0659	1514034274.67	larva	11.4439	-37.3506	-254.7665	153.4528	26.9056	2769.1209	8819.9072	46488.5645	0	-0.9883	0	-1.282	0	-1.2781					0	-1.1793	0	-1.056	0	-0.6181	0	0	0				0	-0.87237	0	0
013	2017-12-23t1012	1514045848.25	larva	14.6587	-34.1357	-251.5516	153.8942	27.9301	2860.8874	9120.954	49672.9567	0	-1.1474	0	-1.4256	0	-1.4182					0	-1.3134	0	-1.1772	0	-0.85154	0	0	0				0	-0.95634	0	0
013	2017-12-23t1344	1514058535.93	larva	18.1831	-30.6113	-248.0273	153.4536	27.1177	2784.8299	8874.8572	47077.4883	0	-1.3108	0	-1.5871	0	-1.5768					0	-1.4583	0	-1.3056	0	-1.1062	0	0	0				0	-1.0568	0	0
013	2017-12-23t1845	1514076641.32	larva	23.2124	-25.5821	-242.998	548.9183	48.468	19005.9625	60100.098	560347.4247	1342.23	-0.21855	500.459	-0.29706	482.7281	-0.28538	1116.9971	-0.62058	1114.6434	112816.7031	783.4807	-0.1532	1017.0565	-0.1213	5052640	-0.73643	371.788	106.849	105.871	163.648	157.3849	16528.4473	136.4262	-0.15866	152.247	1078750
013	2017-12-23t2158	1514088207.8	larva	26.4253	-22.3692	-239.7851	467.7594	44.1836	16255.8022	51311.1606	487405.8296	3392.26	1.5818	905.05	0.84447	872.4515	0.86271	2904.8381	1.2952	2910.1912	252720.9219	1215.7731	0.56009	2571.76	1.8387	7808770	-0.56636	250.34	160.13	159.6179	218.1808	216.7745	18981.7285	194.3051	0.2513	210.8106	1381600
013	2017-12-24t0326	1514107890.8	larva	31.8928	-16.9017	-234.3176	646.8775	48.9027	22831.0942	72097.1379	677061.5148	2214.2	0.1797	783.334	0.27972	715.7674	0.1742	1853.7531	0.031732	1822.5883	226157.875	1391.6226	0.70575	1688.767	0.47016	9494010	-0.70704	302.135	117.798	115.1398	194.2987	189.208	23704.4434	161.0482	-0.12736	181.4617	1427710
013	2017-12-24t0643	1514119721.46	larva	35.1791	-13.6154	-231.0313	775.7834	49.7244	29968.3642	94441.3027	964390.0981	4821.78	2.3974	1268.98	1.7953	1153.4405	1.6035	4224.4614	2.7048	4221.5425	671689.375	2407.0545	2.5903	3734.3493	3.0817	20113400	0.59942	304.977	134.571	133.2274	200.688	196.7021	31909.3867	171.6115	-0.10115	189.0445	2132950
013	2017-12-24t1000	1514131550.01	larva	38.4648	-10.3297	-227.7456	903.1261	53.0078	38843.6399	122301.5304	1411756.0061	4086.61	1.549	1063.62	1.0094	980.5666	0.90243	3281.9775	1.584	3158.6658	672805.375	2019.9343	1.7186	2868.5506	1.8167	21767000	0.61058	233.156	120.062	118.7014	181.6212	178.8288	37232.3438	154.7586	-0.36101	172.2198	2457060
013	2017-12-24t1518	1514150615.29	larva	43.7607	-5.0337	-222.4497	980.8265	58.7496	51146.613	161387.8963	2170761.1139	3668.92	0.90304	959.147	0.45975	873.3408	0.32487	2943.0715	1.1187	2890.3574	791686.25	1828.9255	1.1487	2544.7015	1.1969	25725300	0.81246	247.134	139.378	138.0022	208.6362	206.0042	56123.125	180.4647	-0.24696	199.2648	3738270
013	2017-12-24t1841	1514162788.32	larva	47.1421	-1.6523	-219.0683	1088.2247	66.0435	56479.8863	177796.8321	2510579.9908	3913.39	0.94097	1030.69	0.59919	914.4752	0.36096	2835.166	0.94245	2744.8317	839209.125	1790.8846	0.94453	2464.9244	0.96737	30502200	1.2588	308.283	167.989	166.7429	237.2889	233.3953	70237.5234	207.7262	0.011923	226.3174	4971460
013	2017-12-24t2159	1514174685.22	adult	50.4468	1.6523	-215.7636	1068.9278	66.9446	56044.6745	176423.4572	2541214.7173	3191.24	0.18916	915.794	0.057637	811.3354	-0.1723	2564.9775	0.56717	2533.8914	754103.375	1679.3819	0.62601	2293.2255	0.65462	26902400	0.49996	386.12	151.019	149.2789	247.54	243.0116	72776.75	206.7701	-0.10601	234.0084	4436330
013	2017-12-25t0310	1514193340.3	adult	55.6288	6.8343	-210.5816	1101.0404	70.7633	63011.4885	198476.6335	3042097.0383	2982.34	-0.097952	878.473	-0.15903	837.9043	-0.13138	1912.0677	-0.28345	1783.7191	630982.375	1271.2711	-0.25677	1608.0443	-0.29053	28939500	0.49334	366.698	168.765	168.256	246.0038	241.0551	81181.25	215.2971	-0.092606	234.2443	5559620
013	2017-12-25t0628	1514205219.78	adult	58.9286	10.1342	-207.2818	1129.9719	70.1863	65182.0502	205365.9136	3153148.4548	2693.21	-0.3934	898.97	-0.081313	847.6597	-0.10125	1915.3395	-0.29999	1858.0367	653130.75	1329.6581	-0.12959	1709.4349	-0.13882	30627000	0.58372	475.335	170.211	171.4099	251.0983	247.0009	85624.5312	219.5651	-0.093927	239.6246	5798930
013	2017-12-25t0947	1514217132.73	adult	62.2378	13.4433	-203.9726	1222.069	72.0268	71462.1265	225067.8837	3542794.3724	3677.46	0.42828	788.665	-0.63828	748.6646	-0.65509	1872.8995	-0.37106	1611.5304	700464.4375	1189.4143	-0.47657	1463.2628	-0.5226	29450300	0.21682	402.243	155.286	152.6785	241.8954	237.9025	90468.875	207.5294	-0.53442	229.3335	5798670
013	2017-12-25t1507	1514236388.03	adult	67.5865	18.792	-198.6239	775.9266	117.8166	64087.5149	203895.0546	4607347.3933	3516.23	0.28923	745.254	-0.90437	683.611	-1.0933	1876.3573	-0.32717	1677.1466	624827	1199.3323	-0.4277	1519.7659	-0.39363	24803500	-0.69551	265.091	142.733	140.0422	221.4688	218.3648	73749.1094	189.7137	-1.2628	210.713	4750440
013	2017-12-25t1833	1514248735.38	adult	71.0163	22.2218	-195.1941	1114.2715	83.676	75211.6099	237182.6704	4285204.6913	3347.84	0.13321	744.204	-0.96497	697.4853	-1.0869	1786.3046	-0.43701	1595.8502	700231.375	1096.3366	-0.71116	1464.6152	-0.46581	29163900	-0.16079	346.25	150.876	147.7961	234.1842	230.6025	91800.1875	201.237	-1.0813	223.2002	5912540
013	2017-12-25t2345	1514267450.02	adult	76.2148	27.4203	-189.9956	1184.5859	77.0555	76381.2035	240755.2539	4081802.0373	4285.01	1.189	871.561	-0.11112	832.4766	-0.11599	1924.6642	-0.044486	1627.1576	767941	1240.3862	-0.19531	1495.5477	-0.32838	34707300	0.53165	374.534	183.072	181.282	271.4748	267.3889	108318.4531	237.1018	-0.1983	259.5908	7290300
013	2017-12-26t0309	1514279645.86	adult	79.6025	30.8081	-186.6079	1253.7682	75.648	78271.2859	246477.2123	4122412.7611	4856.45	1.909	891.273	0.11481	848.9656	0.081489	2072.3474	0.48718	1778.084	847590.125	1275.4312	0.030529	1579.0188	-0.023746	36422800	0.74929	344.582	189.642	188.3988	276.4519	273.6751	113068.8438	241.452	-0.2032	263.8261	7749930
013	2017-12-26t0628	1514291601.49	adult	82.9235	34.1291	-183.2869	1273.8602	79.2178	81215.4147	255785.679	4391276.5141	3415.64	0.32796	761.673	-1.0293	730.1263	-1.0754	1708.035	-0.40078	1482.9372	724206.875	1063.7046	-0.88431	1312.167	-0.75715	32262200	0.030875	398.751	151.661	148.7487	274.4177	264.9554	116353.0859	207.926	-1.3706	243.212	6423920
013	2017-12-26t1143	1514310513.5	adult	88.1769	39.3824	-178.0335	1204.8647	78.9825	77332.2757	243598.027	4184193.0318	4084.44	1.2283	899.309	0.46464	858.9487	0.37867	1973.9651	0.60885	1763.7224	797481.875	1268.804	0.39303	1596.9012	0.47127	36262800	0.58992	396.444	200.415	198.2097	302.4308	298.2011	122182.0547	258.1113	-0.040833	286.5133	8081350
013	2017-12-26t1502	1514322468.19	adult	91.4976	42.7032	-174.7128	1210.9418	79.0739	81108.5695	255626.9268	4515820.21	3487.8	0.54393	820.684	-0.33161	789.5072	-0.36295	1798.202	0.1568	1520.4487	760639.4375	1179.1876	-0.058515	1406.9427	-0.2068	34672200	0.3254	498.493	173.529	171.3721	283.7286	276.874	120017.2031	233.0537	-0.94683	264.3626	7331250
013	2017-12-26t1825	1514334647.95	adult	94.8809	46.0864	-171.3295	1245.4684	78.1391	79316.7045	249782.1209	4301609.685	3106.82	0.10499	866.731	0.26896	831.72	0.18957	1852.3068	0.47236	1666.9713	766855	1236.8024	0.46836	1544.6494	0.56814	35849700	0.48439	395.734	202.312	199.7086	311.0913	306.0029	128791.7891	261.6187	-0.21946	293.4111	8368010
013	2017-12-26t2337	1514353336.69	adult	100.0722	51.2778	-166.1382	1241.2479	89.4083	89638.6643	282619.2546	5390527.4134	3162.9	0.26166	778.882	-0.66353	769.2423	-0.47588	1585.7385	-0.37781	1367.9398	740539.875	1079.8688	-0.5035	1263.7261	-0.6322	36316900	0.53857	433.803	172.972	169.5587	308.8174	301.9248	144217.7344	245.0422	-0.9224	285.7292	8065190
013	2017-12-27t0300	1514365527.28	adult	103.4585	54.664	-162.7519	1326.9738	81.2605	85787.7156	270203.7755	4701080.8575	4339.86	1.9527	906.813	0.98526	887.5916	1.0667	1874.6451	0.90639	1569.5513	839841	1193.7726	0.49534	1414.9459	0.27788	40555400	1.1829	483.788	221.893	217.4507	362.3906	355.7232	162350.9688	294.8071	0.40233	341.2538	9923730
013	2017-12-27t0619	1514377469.8	adult	106.7758	57.9814	-159.4345	1210.1683	83.8335	82855.3697	261088.6305	4779063.284	3649.11	1.0806	780.366	-0.48686	754.3979	-0.51381	1838.7783	0.89164	1552.2523	794352.25	1078.3537	-0.31972	1293.5619	-0.2767	33657200	0.15482	452.299	187.314	181.3578	358.8441	350.9117	155020.6562	277.2468	-0.23642	332.868	8078860
013	2017-12-27t1135	1514396439.94	adult	112.0453	63.2509	-154.1651	1335.4285	79.0193	87462.234	275486.3763	4874139.8812	3038.6	0.32493	854.959	0.59982	838.9688	0.6894	1659.8486	0.30696	1452.2177	756891	1111.4674	0.14212	1316.8469	0.036356	38977600	0.95546	503.152	226.021	219.9468	404.2113	399.1829	184320.3594	309.2064	0.45121	373.2541	10304300
013	2017-12-27t1505	1514409042.98	adult	115.5462	66.7517	-150.6642	1334.3093	79.698	84959.8731	267469.373	4661598.8597	3186.86	0.62451	749.402	-0.642	722.2191	-0.70146	1512.7074	-0.24577	1329.4938	671642.0625	1038.7584	-0.38395	1189.1977	-0.64348	33203800	0.14718	529.317	196.261	193.1504	371.1891	361.6654	164807.9688	273.2462	-0.65419	331.9973	8695730
013	2017-12-27t1955	1514426453.65	adult	120.3825	71.588	-145.8279	1256.0076	83.2748	81576.7126	256948.0615	4537411.2263	2561.78	-0.22687	823.305	0.45379	794.7259	0.36191	1540.0913	0.036533	1397.6169	656078.875	1135.1896	0.70022	1284.1884	0.13626	35022600	0.43561	547.884	226.393	224.3078	395.6604	387.2083	168551.3438	305.0396	0.021334	365.2781	9630540
013	2017-12-27t2252	1514437031.71	adult	123.3208	74.5264	-142.8896	1189.6996	81.0812	78783.0225	248201.4325	4419435.0625	3015.18	0.54927	729.163	-0.68429	700.3262	-0.77813	1717.6788	1.0041	1523.0719	705966	997.3345	-0.51806	1260.1854	0.076008	29932100	-0.23253	556.65	202.099	194.2717	415.6145	405.6002	170817.5625	297.5441	-0.27126	373.1648	8296180
013	2017-12-28t0149	1514447662.57	adult	126.2738	77.4794	-139.9366	1274.6669	77.8306	78451.1158	246935.6745	4196220.368	3132.59	0.81359	762.012	-0.16606	727.6224	-0.34115	1523.271	0.15039	1367.8739	624541.125	1056.3393	0.16697	1261.3187	0.19188	31202900	-0.030018	526.183	217.935	211.3904	411.6469	404.8906	168775.2344	301.9879	-0.25561	380.7099	8924020
013	2017-12-28t0712	1514467050.88	adult	131.6595	82.865	-134.5509	1300.3997	77.506	79083.4544	249095.4858	4161886.5769	2952.43	0.66426	726.316	-0.48046	695.2346	-0.61963	1559.4857	0.5223	1352.3904	644067.625	1001.1588	-0.19338	1187.5308	-0.15209	29972900	-0.1332	640.694	220.986	212.3253	457.4573	445.3362	188929.8594	317.9733	-0.03102	411.054	9119440
013	2017-12-28t1008	1514477636.4	adult	134.5999	85.8055	-131.6105	1228.2419	77.5039	80113.9135	252475.2244	4382124.2445	2949.76	0.74056	746.087	-0.12962	701.7068	-0.45386	1667.6348	1.1904	1458.3638	697071.3125	1098.167	0.91026	1347.2233	1.1198	31145400	0.05267	595.628	225.335	216.887	460.2652	450.1414	192390.8438	320.8025	-0.05424	413.5494	9406610
013	2017-12-28t1344	1514490545.53	adult	138.1858	89.3913	-128.0246	1190.8293	82.0801	82845.4211	261177.1207	4802252.9835	2251.25	-0.3644	624.469	-1.6705	594.9846	-1.7917	1336.0017	-0.42908	1203.576	577152.75	919.6674	-0.82046	1118.4436	-0.46111	26934000	-0.44824	656.225	173.756	162.2302	416.7654	408.7004	180042.6562	281.9654	-1.0785	375.6572	7494270
013	2017-12-28t1856	1514509287.42	adult	143.3919	94.5974	-122.8185	1288.5299	80.7449	83405.1479	262647.3357	4617846.3505	3052.67	1.1802	747.646	0.1454	715.0356	-0.038394	1585.702	1.0923	1374.2717	689780.375	1039.5563	0.61668	1257.2074	0.75283	32505400	0.32562	653.448	227.181	216.1597	491.1393	480.6703	213645.5938	335.0533	0.019456	447.1628	9877130
013	2017-12-28t2157	1514520156.95	adult	146.4112	97.6167	-119.7992	1152.8154	84.1425	78179.1786	246342.8644	4507479.8826	2501.27	0.27706	748.4	0.23359	722.5938	0.13645	1494.9915	0.70555	1343.8209	609956.5	1034.5734	0.65946	1211.9677	0.49432	30486800	0.10372	627.621	226.815	219.9465	485.4944	477.8451	198081.7188	338.695	0.016514	438.4023	9239530
013	2017-12-29t0144	1514533748.09	adult	150.1865	101.392	-116.0239	1296.7193	84.6321	87207.3643	274611.7946	5056490.6266	2080.49	-0.3995	618.687	-1.4456	590.3254	-1.5727	1244.3409	-0.57486	1115.3783	566175.125	858.212	-1.1268	1006.2762	-1.0062	28108800	-0.15395	575.218	192.609	180.8888	453.7703	444.2523	206465.4688	302.4382	-0.88792	412.2146	8750790
013	2017-12-29t0640	1514551517.05	adult	155.1223	106.3279	-111.0881	1292.8828	80.7617	84125.4459	264971.0241	4703043.2445	2669.38	0.83091	641.375	-1.0232	621.2893	-1.0477	1308.4025	-0.0658	1180.2677	574388.6875	873.6781	-0.83285	1057.0355	-0.48948	28136500	-0.095023	739.333	201.221	193.4144	492.2823	474.4879	216111.9062	317.9205	-0.66534	430.7391	8827370
013	2017-12-29t0944	1514562546.89	adult	158.1861	109.3917	-108.0242	1320.5841	81.6887	85880.2989	270413.1511	4762588.3687	2810.53	1.1926	734.069	0.3166	707.7768	0.19162	1487.4294	1.0743	1284.4069	666368.375	971.2122	0.31483	1150.1857	0.33016	32863500	0.52707	703.179	243.392	231.9807	521.094	506.7703	233450.1094	357.8431	0.10641	467.6169	10896400
013	2017-12-29t1548	1514584397.76	adult	164.2558	115.4614	-101.9546	1328.3892	80.7988	84445.258	265931.3904	4622767.949	2762.73	1.2925	639.74	-0.85506	624.325	-0.83117	1285.8228	0.065855	1140.0227	567047.8125	861.2954	-0.7489	1033.6454	-0.47007	28167800	0.0049202	704.799	213.708	208.0754	518.3704	510.4005	228601.3438	326.6734	-0.6949	466.6669	9409550
013	2017-12-29t1917	1514596960.58	adult	167.7455	118.9511	-98.4649	1318.2016	84.1287	85822.2365	270257.8929	4827704.3437	2586.3	1.0417	647.518	-0.68918	629.6111	-0.70606	1321.291	0.37854	1157.4959	591938.375	856.4252	-0.73549	1030.1136	-0.43298	28971300	0.13638	778.377	212.682	205.819	530.0943	512.7822	237482.2344	326.6567	-0.77787	465.0068	9515820
013	2017-12-29t2245	1514609402.01	adult	171.2015	122.407	-95.0089	1286.642	81.524	84662.1244	266634.1523	4764506.0764	2629.42	1.2386	696.254	0.043722	676.5117	-0.011314	1370.7427	0.7915	1259.5916	605868.25	895.5882	-0.22435	1097.6226	0.20028	30746600	0.38531	788.959	242.977	235.7813	528.6102	512.1826	233645.7031	340.518	-0.58263	465.0979	10729900
013	2017-12-30t0406	1514628669.21	adult	176.5535	127.759	-89.6569	1211.7076	83.3406	80389.4626	253279.6355	4608914.7181	1894.91	-0.17834	673.984	-0.1872	665.356	-0.094615	1231.1335	0.048543	1135.9973	515844.9375	890.5636	-0.18802	1047.2094	-0.13237	28226400	0.12329	749.781	235.147	226.8137	539.1349	524.3806	225897.5469	361.9934	-0.29644	481.447	9847960
013	2017-12-30t0734	1514641138.63	adult	180.0172	131.2227	-86.1932	1334.6162	83.1776	88620.1342	279079.6026	5068957.9637	1897.68	-0.091275	640.405	-0.60723	634.5016	-0.47632	1135.9222	-0.49335	1056.0075	524796.0625	849.8912	-0.59999	984.3706	-0.61815	29572000	0.31598	754.425	236.812	233.5915	534.0519	521.2842	246732	367.8794	-0.2713	481.4784	10935300
013	2017-12-30t1101	1514653601.51	adult	183.4791	134.6847	-82.7313	1272.9697	79.7661	83577.7568	263229.1347	4649571.4612	2456.3	1.2619	622.496	-0.81128	603.3535	-0.86435	1170.2079	-0.18875	1088.0763	510210.625	837.2356	-0.69366	1006.687	-0.37229	27106600	0.047158	701.086	229.297	220.379	543.6335	535.0564	237024.2344	352.4925	-0.64316	490.0178	9984740
013	2017-12-30t1548	1514670785.54	adult	188.2524	139.458	-77.958	1247.7189	83.8015	84114.6424	264908.4593	4852342.7526	2354.42	1.1838	649.966	-0.37043	634.6971	-0.38194	1302.7164	0.82458	1227.7864	571892.5	839.0888	-0.60929	1047.1308	0.050802	28477600	0.24926	730.321	249.111	241.4576	529.2476	516.3284	232339.7031	351.5083	-0.76786	477.7629	10914500
013	2017-12-30t1916	1514683259.11	adult	191.7173	142.9229	-74.4931	1309.9387	83.8719	84963.9578	267560.203	4756961.4144	2295.29	1.157	639.152	-0.48323	637.6471	-0.30661	1209.5	0.26416	1112.2495	535808.5	835.3964	-0.60917	987.002	-0.43978	28292700	0.25246	788.758	244.611	244.6302	543.4597	527.8079	240752.625	368.8186	-0.5328	486.7574	10827900
013	2017-12-30t2244	1514695744.24	adult	195.1854	146.391	-71.025	1290.3498	82.6873	83885.1167	264108.2821	4738380.7695	2002.52	0.54643	600.457	-0.99038	597.5127	-0.82843	1061.2454	-0.71745	975.573	464825.4688	795.9012	-1.0359	918.7126	-1.0167	26258000	0.034872	792.433	227.652	223.6457	541.2389	525.1495	237062.625	356.2942	-0.83007	474.0174	9955240
013	2017-12-31t0408	1514715178.81	adult	200.5839	151.7895	-65.6265	1239.9007	80.6599	81197.0581	255726.3703	4584674.685	1840.99	0.2715	639.904	-0.38573	624.1528	-0.41718	1140.1475	-0.046406	1054.8827	483422.5312	827.5429	-0.60494	986.6777	-0.34189	27083900	0.16686	762.809	259.641	248.6498	550.8666	536.976	233567.4219	384.6994	-0.45231	498.6594	10989300
013	2017-12-31t0738	1514727767.8	adult	204.0808	155.2864	-62.1295	1316.7204	81.6547	83289.6091	262180.9375	4580769.0963	1823.23	0.30883	603.763	-0.86843	587.9575	-0.8935	1098.5283	-0.29829	1034.2871	477859.8438	798.7857	-0.91647	962.3963	-0.53217	26231700	0.087387	799.804	243.61	230.8029	575.3839	562.5539	250292	386.2708	-0.50094	521.2634	10584100
013	2017-12-31t1226	1514745059.02	adult	208.884	160.0895	-57.3264	1276.9979	84.4885	85744.6749	270094.4577	4955729.0612	1585.51	-0.22744	626.398	-0.50555	610.814	-0.53976	1104.8881	-0.17224	1087.7396	493884.9688	810.696	-0.72616	989.6532	-0.22447	27976800	0.31827	761.045	270.407	255.5887	560.4465	545.1702	250519.5625	405.6737	-0.28325	511.3542	12077200
013	2017-12-31t1613	1514758669.25	adult	212.6646	163.8701	-53.5458	1246.8751	84.2432	85840.28	270499.2729	4970201.2189	1657.19	0.060718	552.185	-1.5329	540.7059	-1.4869	995.8438	-0.96622	950.8687	445142.1875	732.3889	-1.6386	874.3951	-1.2876	24677700	-0.041125	726.031	227.429	215.244	520.32	506.9323	232583.0469	350.407	-1.2521	471.7282	10164000
013	2017-12-31t1943	1514771300.05	adult	216.1731	167.3787	-50.0373	1225.9147	86.5504	82858.244	261030.5209	4848131.7195	1426.04	-0.54562	544.433	-1.6173	531.5852	-1.5893	992.2335	-0.95033	953.955	428644.875	733.8982	-1.5895	895.2826	-1.0592	23502100	-0.15491	735.56	226.803	211.9558	543.4906	529.1702	234787.9375	364.3322	-1.0888	489.5448	9790640
013	2018-01-01t0032	1514788649.33	adult	220.9924	172.1979	-45.218	1295.3791	81.6001	83694.3161	263533.2044	4689075.0314	1709.39	0.42183	599.677	-0.79554	584.9608	-0.81844	1117.2295	0.13533	1083.4552	488229.3125	806.4855	-0.67228	998.7207	-0.018354	26171700	0.17023	882.045	255.654	240.6586	624.2068	610.5601	272778.375	422.8936	-0.26539	558.7395	11157500
013	2018-01-01t0403	1514801305.56	adult	224.508	175.7136	-41.7024	1330.2463	82.4267	88005.6626	277153.4755	5019970.8443	1705.97	0.49829	598.486	-0.79115	586.4925	-0.77825	1023.6568	-0.58757	982.7614	469858.4688	776.3077	-1.0091	920.7603	-0.75063	27432800	0.32312	768.74	261.958	253.2135	561.8871	544.7296	257906.1875	391.547	-0.80261	507.9228	12007400
013	2018-01-01t0734	1514813942.37	adult	228.0182	179.2238	-38.1922	1299.9886	82.8617	88425.1825	278554.9413	5077284.4522	1341.87	-0.63646	519.473	-1.8925	510.0664	-1.812	908.1644	-1.5169	884.8474	418663.8125	687.6803	-2.0369	825.7152	-1.6543	23921700	-0.056839	735.243	232.002	219.6379	524.7927	509.7952	241929.4375	362.5568	-1.2784	471.298	10683700
013	2018-01-01t1143	1514828892.8	adult	232.1711	183.3767	-34.0393	1353.5699	82.7923	87638.3878	275927.9242	4932407.697	1406.08	-0.37215	507.851	-2.0361	504.1832	-1.8735	883.34	-1.6972	855.4318	403686.375	676.0144	-2.1425	801.5617	-1.87	23204200	-0.12779	884.745	237.437	227.184	555.0837	542.7223	253673.2656	383.6269	-1.0193	501.4729	10848700
013	2018-01-01t1441	1514839569.68	adult	235.1369	186.3425	-31.0735	1340.783	81.117	85781.1405	270046.426	4734301.9469	1559.02	0.19988	572.613	-1.1113	566.5326	-1.0105	1021.4372	-0.51822	990.6645	457603.875	780.4	-0.9091	932.7614	-0.58629	25609500	0.13085	814.665	268.134	257.6199	617.5616	605.9603	276667.625	415.1672	-0.6109	557.1079	11992000
013	2018-01-01t1744	1514850532.9	adult	238.1823	189.3878	-28.0281	1329.369	80.7144	85253.1294	268376.7306	4716532.9674	1477.67	-0.044239	563.574	-1.2273	558.6936	-1.107	1047.0234	-0.28257	1009.3134	465925.4062	753.646	-1.2079	946.0297	-0.44678	25049700	0.071518	1011.3	267.559	257.3027	631.1428	612.1909	280858.5625	408.1727	-0.74779	562.464	11892500
013	2018-01-01t2201	1514865981.36	adult	242.4735	193.6791	-23.7369	1311.7061	81.337	84153.8547	264974.1741	4667763.4754	1430.93	-0.15476	621.334	-0.39883	609.4708	-0.40009	1071.8728	-0.041332	1057.1929	470552.1562	823.7843	-0.3847	989.806	-0.0047226	27270400	0.29713	789.651	299.895	285.2547	650.0769	641.0931	285383.75	448.2387	-0.26079	588.3501	13162400
013	2018-01-02t0144	1514879333.12	adult	246.1823	197.3879	-20.0281	1249.1912	80.6402	81617.2493	257073.8465	4518127.3127	1411.91	-0.17372	618.06	-0.43065	604.371	-0.45648	1072.0446	-0.011216	1059.8976	456690.9688	835.1598	-0.24378	1006.7573	0.17642	26295300	0.19596	823.169	304.508	287.6446	678.2542	665.203	288936.2812	466.7238	-0.069915	611.4085	12955300
013	2018-01-02t0648	1514897624.24	adult	251.2632	202.4687	-14.9472	1273.3351	79.5417	80523.8426	253532.5116	4368699.7237	1342.16	-0.37554	620.424	-0.37733	606.7853	-0.40518	1071.6956	0.027434	1056.2282	450112.125	845.302	-0.11392	1001.5488	0.14862	26058400	0.17094	862.492	311.505	294.3065	686.618	676.4643	288379.5625	475.6229	-0.031849	616.6704	13083500
013	2018-01-02t0945	1514908215.46	adult	254.2052	205.4107	-12.0052	1245.9493	78.7575	79182.6533	249323.8877	4334446.9778	1357.89	-0.2702	615.776	-0.43093	600.7619	-0.47639	1063.9407	-0.015279	1044.6096	439407.5	837.1729	-0.19774	995.0371	0.098349	25424200	0.10975	899.068	311.887	294.048	674.3008	665.3375	278486.2188	480.891	-0.0092343	614.9714	12877200
013	2018-01-03t0945	1514994652.86	dead	278.2156	229.4211	12.0052	1100.5648	74.4531	66322.9686	209002.1861	3473823.263	1889.92	3.2214	684.649	0.62865	658.1876	0.38678	1269.4531	2.0898	1225.1412	440500.25	979.5099	1.425	1152.2753	1.7763	23710100	-0.03482	867.716	356.105	334.5389	752.429	746.2659	261092.8438	569.9604	0.69359	704.9004	12332300
014	2017-12-22t2245	1514004625.58	egg	-1.6043	-94.2726	-301.1342	156.3589	28.093	2976.2317	9479.9834	52467.9347	0	-0.18284	0	-0.7241	0	-0.74236					0	-0.60233	0	-0.50598	0	0.33797	0	0	0				0	-0.58658	0	0
014	2017-12-23t0157	1514016176.79	larva	1.6043	-91.064	-297.9256	156.482	28.5311	2997.1907	9551.55	53405.5356	0	-0.4139	0	-0.85823	0	-0.87004					0	-0.7501	0	-0.65207	0	0.10171	0	0	0				0	-0.65008	0	0
014	2017-12-23t0659	1514034288.86	larva	6.6355	-86.0328	-292.8944	156.6973	28.3988	2985.9933	9516.8945	52962.5392	0	-0.72742	0	-1.0723	0	-1.0753					0	-0.97355	0	-0.86579	0	-0.26724	0	0	0				0	-0.75796	0	0
014	2017-12-23t1012	1514045862.31	larva	9.8503	-82.818	-289.6796	156.4563	28.1629	2973.4899	9477.0153	52493.3456	0	-0.90523	0	-1.2119	0	-1.2101					0	-1.1118	0	-0.9943	0	-0.50203	0	0	0				0	-0.83308	0	0
014	2017-12-23t1344	1514058549.96	larva	13.3747	-79.2936	-286.1552	156.4323	28.3569	2989.9373	9532.751	53127.6196	0	-1.0851	0	-1.3679	0	-1.3618					0	-1.2601	0	-1.1293	0	-0.75843	0	0	0				0	-0.922	0	0
014	2017-12-23t1845	1514076655.58	larva	18.404	-74.2643	-281.1259	156.697	28.0503	2941.1762	9377.4732	51466.6374	0	-1.3207	0	-1.5974	0	-1.5869					0	-1.4673	0	-1.3135	0	-1.1221	0	0	0				0	-1.0635	0	0
014	2017-12-23t2158	1514088222.02	larva	21.6169	-71.0514	-277.913	156.482	28.2298	2986.2881	9524.4788	52956.8866	0	-1.461	0	-1.7496	0	-1.7376					0	-1.598	0	-1.4273	0	-1.3527	0	0	0				0	-1.1652	0	0
014	2017-12-24t0326	1514107905.67	larva	27.0846	-65.5837	-272.4453	156.447	28.5173	3012.7779	9614.1393	53954.6777	0	-1.6855	0	-2.0222	0	-2.0103					0	-1.8198	0	-1.6161	0	-1.7416	0	0	0				0	-1.3663	0	0
014	2017-12-24t0643	1514119735.98	larva	30.3708	-62.2975	-269.1591	156.4343	28.3285	2987.2596	9532.9893	53083.4428	0	-1.8132	0	-2.1965	0	-2.1866					0	-1.9538	0	-1.7275	0	-1.9729	0	0	0				0	-1.5105	0	0
014	2017-12-24t1000	1514131564.75	larva	33.6565	-59.0117	-265.8733	156.3607	27.8725	2976.6661	9497.8374	52482.4272	0	-1.9362	0	-2.3805	0	-2.3745					0	-2.0888	0	-1.8377	0	-2.2025	0	0	0				0	-1.6797	0	0
014	2017-12-24t1518	1514150630	larva	38.9524	-53.7158	-260.5774	156.4272	28.4641	3011.9998	9617.259	53905.531	0	-2.1247	0	-2.7017	0	-2.7073					0	-2.3082	0	-2.012	0	-2.57	0	0	0				0	-2.0351	0	0
014	2017-12-24t1841	1514162803.05	larva	42.3339	-50.3344	-257.196	156.4316	28.5224	3008.0562	9606.527	53824.1009	0	-2.2391	0	-2.9262	0	-2.9441					0	-2.4484	0	-2.1202	0	-2.805	0	0	0				0	-2.3539	0	0
014	2017-12-24t2159	1514174699.81	larva	45.6385	-47.0298	-253.8914	156.4759	28.3405	3007.1026	9602.8609	53678.8742	0	-2.3478	0	-3.1639	0	-3.1996					0	-2.5851	0	-2.224	0	-3.039	0	0	0				0	-2.7971	0	0
014	2017-12-25t0310	1514193354.99	larva	50.8205	-41.8478	-248.7094	156.4335	28.5197	3005.2039	9598.8812	53738.3959	0	-2.5183	0	-3.5568	0	-3.6318					0	-2.796	0	-2.3846	0	-3.4234	0	0	0				0	-3.8224	0	0
014	2017-12-25t0628	1514205234.51	larva	54.1204	-38.5479	-245.4095	306.4964	34.2493	7292.9752	23060.6678	152695.9031	1058.93	-1.7163	540.625	-1.5462	516.2065	-1.5651	961.9482	-1.4955	956.0846	38477.9297	789.8313	-1.2603	917.3535	-1.2283	2132220	-3.346	228.677	132.348	131.8575	188.5701	187.2746	7542.8042	164.3692	-1.0936	180.1495	521981
014	2017-12-25t0947	1514217147.46	larva	57.4295	-35.2388	-242.1004	156.3579	27.5938	2959.1897	9447.0051	51843.0655	0	-2.7278	0	-4.0441	0	-4.1755					0	-3.0642	0	-2.5911	0	-3.8889	0	0	0				0	-5.1643	0	0
014	2017-12-25t1507	1514236403.42	larva	62.7784	-29.8899	-236.7515	268.0354	29.2666	5632.5838	17807.765	106126.8607	1134.93	-1.8746	807.468	-0.54638	809.3738	-0.32926	1026.6201	-1.5921	1019.2456	31825.2227	931.3969	-1.0919	1002.2535	-1.2359	2469240	-3.8642	315.354	187.397	187.2957	250.7067	242.5312	7771.9087	221.4964	-0.17523	237.4334	573060
014	2017-12-25t1833	1514248750.3	larva	66.2081	-26.4602	-233.3218	387.8534	34.2313	9710.5565	30636.0477	214955.2899	2806.75	-0.38722	926.549	0.070282	879.6815	0.077684	2486.448	0.62182	2464.1084	131781.75	1486.7827	0.30293	2259.4502	0.83388	4850490	-3.6961	274.558	156.767	156.3468	233.1963	230.4551	12359.4053	200.7028	-0.89193	219.8702	820673
014	2017-12-25t2345	1514267464.68	larva	71.4065	-21.2618	-228.1234	523.5576	46.2898	17966.4131	56675.8395	530974.0198	1760.08	-1.4607	847.441	-0.33318	838.2637	-0.13097	1386.5909	-1.1782	1347.2707	133112.7344	1074.0413	-0.78157	1245.0383	-0.89409	8081200	-3.439	278.951	192.447	191.6637	257.8098	256.2808	24749.7461	231.1989	-0.19968	249.6353	1835180
014	2017-12-26t0309	1514279660.74	larva	74.7943	-17.874	-224.7356	701.2833	50.985	26289.0393	82954.648	835141.8201	3953.82	0.79696	1130.96	1.6994	1005.431	1.2192	3502.2234	3.2893	3487.1167	490311.2812	2436.1594	3.8694	3206.4167	3.4902	15741900	-2.3773	259.08	129.135	128.0215	193.4824	189.8813	27087.5371	166.5599	-2.303	184.4995	1797420
014	2017-12-26t0628	1514291616.2	larva	78.1153	-14.553	-221.4146	693.6551	46.5457	24413.6977	77020.9484	714869.8103	4186.57	1.1191	1175.24	2.3533	1005.4872	1.4322	3618.5859	4.2056	3571.5657	470416.1875	2515.0815	4.8622	3267.8117	4.3025	15222900	-2.5471	407.124	132.24	131.1601	206.7381	196.318	26875.9531	168.6793	-2.3817	187.9148	1712900
014	2017-12-26t1143	1514310528.23	larva	83.3686	-9.2997	-216.1613	779.0649	53.3121	33782.5355	106439.0191	1246995.1163	3467.82	0.39594	1065.83	1.9311	951.6568	1.2421	2967.96	3.3223	2940.9434	528296.875	1930.1195	3.5094	2659.1782	3.7596	18972900	-2.0662	390.999	170.932	168.1298	260.9697	256.3128	46452.6055	225.2102	-0.85569	247.855	3042770
014	2017-12-26t1502	1514322483.06	larva	86.6894	-5.9789	-212.8405	875.3244	58.6897	41456.5018	130596.1439	1663898.2948	3417.55	0.38256	916.592	0.59492	827.7015	-0.0002108	2676.1572	2.8058	2644.1219	583402.25	1684.2934	2.6886	2427.7884	3.5242	19966100	-1.9473	327.45	149.858	145.9283	249.921	246.9981	54482.7852	214.629	-1.3169	237.8909	3264350
014	2017-12-26t1825	1514334662.68	larva	90.0726	-2.5956	-209.4573	917.2276	67.5935	44692.1548	140779.0598	1917815.5108	2959.59	-0.14302	943.687	1.0056	872.9627	0.57969	2366.8174	2.0614	2335.5894	556202.0625	1419.2607	1.4173	2158.6725	2.918	22140800	-1.6293	439.949	198.525	197.3231	277.6387	271.8095	65245.1016	241.9925	-0.61645	263.1797	4657800
014	2017-12-26t2337	1514353351.35	adult	95.2639	2.5956	-204.266	943.9217	66.7715	53273.4979	167964.6856	2509112.5423	3249.53	0.29692	889.927	0.54991	827.2234	0.14309	2084.1533	1.3513	1976.129	581478.75	1358.3953	1.3457	1804.1293	1.824	24820900	-1.2271	494.524	191.025	189.2382	273.2973	269.408	76249.9453	238.0432	-0.94606	260.2516	5327870
014	2017-12-27t0300	1514365542.32	adult	98.6503	5.982	-200.8796	1008.0814	65.1506	52225.8893	164453.5499	2325945.4365	3127.52	0.19185	918.259	0.98067	868.292	0.71177	2033.9934	1.3255	1890.7451	557314.1875	1300.0516	1.0966	1716.7965	1.6146	25143800	-1.1669	536.566	198.04	198.0135	287.5646	282.1211	78792.6953	249.5942	-0.73159	273.348	5422730
014	2017-12-27t0619	1514377484.46	adult	101.9676	9.2993	-197.5623	1061.426	74.7109	64178.7713	202280.9199	3281996.9417	2413.6	-0.72656	686.535	-1.7423	638.8653	-2.0406	1711.0103	0.18119	1647.5754	574899.4375	1107.3994	-0.23632	1555.0281	0.9633	23007200	-1.4728	363.081	144.598	139.2773	241.6775	238.1423	81203.625	202.4764	-2.234	228.2686	4845770
014	2017-12-27t1135	1514396454.85	adult	107.2371	14.5688	-192.2928	1079.332	65.798	57330.3691	180481.361	2610999.3759	2935.97	0.079635	878.765	0.75048	840.4304	0.57396	1912.2209	1.2254	1781.8403	575578.5	1174.8173	0.49797	1607.7347	1.5411	26407800	-0.91812	426.311	203.944	202.0511	287.4906	283.2042	86534.6641	251.6833	-0.97936	275.2228	6128730
014	2017-12-27t1505	1514409057.83	adult	110.738	18.0697	-188.7919	1098.5282	75.2848	65777.2941	207296.6849	3311870.2306	2848.98	0.021313	677.194	-1.682	654.5427	-1.6774	1572.3828	-0.12374	1434.6458	540899.6875	944.2084	-1.3511	1273.9323	-0.26608	23258900	-1.3343	337.437	147.08	144.739	228.0841	224.2232	78460.9375	192.3375	-2.7352	216.0178	5051600
014	2017-12-27t1955	1514426468.4	adult	115.5742	22.9059	-183.9557	1120.6248	72.3136	66848.6084	210589.718	3391488.3815	1997.85	-1.1623	725.202	-0.95097	716.0089	-0.78007	1400.0171	-0.76536	1331.4747	490006	1023.1835	-0.52453	1258.6211	-0.20271	25332800	-0.96766	418.593	172.69	167.9431	284.3146	280.8284	99510.1172	245.5812	-1.3989	270.8921	6032410
014	2017-12-27t2252	1514437046.65	adult	118.5126	25.8443	-181.0173	1051.9781	70.2661	59541.3167	187535.6164	2884200.1636	3059.88	0.50233	826.566	0.43682	789.631	0.24182	1817.3334	1.2839	1584.4846	567008	1126.2691	0.53635	1473.4701	1.3109	25734300	-0.8726	456.24	204.099	201.9279	293.1411	288.1844	91460.0078	256.4066	-1.1958	279.3806	6354410
014	2017-12-28t0149	1514447677.39	adult	121.4656	28.7973	-178.0643	1022.3072	68.8539	59390.2825	187159.7684	2906909.8678	2933.57	0.37622	787.288	0.019215	756.8655	-0.095937	1702.7917	0.85562	1467.1503	529568.25	1069.2467	0.11038	1315.3048	0.3823	24441300	-1.0063	443.171	192.487	190.6714	296.556	291.3233	92228.9297	254.1812	-1.3347	282.4595	5975760
014	2017-12-28t0712	1514467065.7	adult	126.8513	34.183	-172.6786	1021.4906	73.5782	59840.3953	188581.7456	2988207.9301	2765.95	0.23598	823.837	0.66773	782.6809	0.39701	1578.7371	0.44688	1451.4346	494144.6875	1157.3923	1.1944	1368.5098	0.96818	25766300	-0.7492	413.195	204.753	202.3808	292.878	288.1072	91670.8125	257.4767	-1.3935	279.7446	6403870
014	2017-12-28t1008	1514477651.4	adult	129.7917	37.1234	-169.7382	1091.8186	75.8258	68843.3811	216931.7413	3663933.6206	1586.42	-1.6359	674.957	-1.2179	650.5488	-1.2605	1219.567	-1.2696	1177.5341	439044.125	935.0111	-0.92683	1107.0128	-0.7906	24233000	-0.91061	450.251	159.258	156.2501	259.4975	254.7359	93419.0938	218.7153	-2.4249	245.2894	5717830
014	2017-12-28t1344	1514490560.4	adult	133.3776	40.7093	-166.1523	1123.0203	76.1516	69253.9712	218365.549	3608988.1386	1935.26	-0.99956	613.682	-1.9414	598.9272	-1.856	1237.6616	-1.0824	1142.3068	448033.5	874.4734	-1.4357	1060.4029	-1.0289	22187100	-1.1263	365.286	146.102	143.2548	237.2397	230.0247	85880.7734	196.8447	-3.0198	219.9616	5282170
014	2017-12-28t1856	1514509302.24	adult	138.5836	45.9153	-160.9463	1052.0672	89.1047	68659.0432	216831.3405	3941235.0458	2212.61	-0.42247	574.053	-2.3433	557.9123	-2.2812	1225.2615	-1.0044	1106.8544	438643.625	829.869	-1.7505	1035.6879	-1.0724	20551100	-1.2627	456.474	139.158	136.5234	230.9902	222.6425	82694.4844	184.3538	-3.3857	211.1027	4981850
014	2017-12-28t2157	1514520171.8	adult	141.6029	48.9347	-157.9269	1181.2966	77.2057	71987.1574	226876.1724	3731326.9789	2029.32	-0.67778	556.242	-2.5097	543.4929	-2.4051	1132.5385	-1.4207	1018.7757	425834.4688	750.4648	-2.5074	922.8161	-1.8525	20908600	-1.1755	563.925	144.332	141.7906	231.0585	223.1782	86878	190.2807	-3.2804	213.9418	5425290
014	2017-12-29t0144	1514533763.06	adult	145.3783	52.71	-154.1516	835.0849	132.8909	61694.0041	199075.6593	4398929.1754	1376.86	-1.7719	589.825	-1.9606	574.55	-1.8989	1102.0647	-1.4918	1066.6161	354864.8438	816.379	-1.7108	982.5085	-1.3103	18988200	-1.3721	464.488	143.689	141.2347	226.397	221.4477	72899.8203	191.6199	-3.2877	213.7305	4625770
014	2017-12-29t0640	1514551532.01	adult	150.3141	57.6458	-149.2158	1036.3322	69.0035	58086.4259	183015.8148	2754922.1226	2502.55	0.38444	806.506	1.136	788.0553	1.1267	1445.4214	0.56129	1318.1983	439408.0938	1023.6723	0.67091	1183.6011	0.39167	24492800	-0.60884	440.643	235.484	233.2457	332.3789	328.6245	101043.1797	294.4508	-1.067	319.8162	7151430
014	2017-12-29t0944	1514562561.8	adult	153.3779	60.7097	-146.1519	1070.5102	76.2876	65172.3814	205317.782	3408153.2524	1710.27	-1.0259	561.423	-2.1619	542.4075	-2.1609	1092.9705	-1.3515	1039.5962	372702.9375	797.8322	-1.7061	966.3486	-1.2523	19113700	-1.249	559.257	149.781	146.1176	250.4677	242.6693	85409.4688	202.2606	-3.1344	231.7479	5099300
014	2017-12-29t1548	1514584412.59	adult	159.4476	66.7793	-140.0823	1055.8814	69.3677	60770.5712	191452.7815	2954901.735	1637.6	-1.0547	694.401	-0.19886	688.403	-0.044182	1161.9609	-0.80144	1103.879	369503.5625	883.7942	-0.61357	998.8537	-0.85968	22067400	-0.80403	392.051	209.414	213.091	317.3531	314.3501	100918.3047	280.5541	-1.5518	305.4206	6654960
014	2017-12-29t1917	1514596975.56	adult	162.9373	70.269	-136.5926	1095.2018	70.2679	62800.7655	197857.6122	3029849.0664	1903.05	-0.46266	648.697	-0.76009	639.5015	-0.64977	1123.9827	-0.94758	1048.342	369790.2812	837.4357	-1.0486	951.0933	-1.1785	21298700	-0.85916	571.962	193.562	192.7157	305.3923	300.05	100474.0703	264.3222	-1.9529	290.7815	6355220
014	2017-12-29t2245	1514609416.93	adult	166.3933	73.725	-133.1366	661.0551	70.9423	36397.5549	115773.4095	1668089.6639	2741.02	1.3137	754.072	0.75823	728.9593	0.63051	1388.6355	0.75451	1240.0854	265229.375	983.1836	0.65617	1119.6168	0.27773	14374100	-1.6736	384.141	233.008	230.1464	333.9722	330.1576	63788.6914	294.3765	-1.4024	320.7868	4441600
014	2017-12-30t0406	1514628684.36	adult	171.7453	79.077	-127.7846	954.5095	67.2424	53244.5662	167836.9894	2488408.5524	2255.9	0.4723	765.815	1.0184	737.0321	0.82772	1340.9409	0.6185	1226.0391	374122.5312	996.026	0.92887	1128.2508	0.4705	21330300	-0.76112	445.563	236.337	233.8547	339.1907	334.4859	94634.2188	296.0343	-1.4745	323.1317	6582700
014	2017-12-30t0734	1514641153.64	adult	175.209	82.5407	-124.3209	1018.1588	68.8738	57164.6197	180210.3357	2676936.2883	1551.16	-0.94708	748.154	0.82474	729.0093	0.76266	1170.6777	-0.37428	1135.4424	350032.625	948.4054	0.45013	1071.7822	0.05349	22367600	-0.60151	427.644	234.092	231.1559	335.6346	330.8771	100354.7344	293.7936	-1.5855	321.291	6998650
014	2017-12-30t1101	1514653616.52	adult	178.6709	86.0026	-120.859	998.265	69.1791	54915.0593	173047.5974	2538404.1897	2336.29	0.83962	741.301	0.78084	723.0573	0.72597	1247.7134	0.20717	1169.8184	359341.4375	938.0556	0.39452	1064.8364	0.053954	21307900	-0.69776	394.981	230.237	227.6648	335.0587	329.9205	96496.8906	291.5978	-1.6917	320.0255	6617940
014	2017-12-30t1548	1514670800.36	adult	183.4442	90.7759	-116.0857	1000.4107	69.2168	54217.0908	170832.4436	2476793.4389	2009.73	0.24655	744.782	0.89862	726.236	0.83013	1232.8811	0.2309	1166.2696	350138.25	943.6921	0.54544	1069.7465	0.17843	21135400	-0.67469	416.173	232.765	229.8204	339.6784	334.1601	96468.6562	294.6458	-1.7195	323.7409	6605400
014	2017-12-30t1916	1514683274.41	adult	186.9092	94.2409	-112.6207	994.3605	66.6689	53728.8904	169292.6943	2447677.7453	1976.53	0.2605	743.719	0.92913	725.6054	0.86063	1217.4373	0.20903	1155.9207	343317.3125	941.0353	0.56982	1062.6407	0.17004	20917100	-0.67049	405.471	232.162	228.9332	346.547	343.5401	97726.2422	296.3539	-1.7478	328.6669	6529560
014	2017-12-30t2244	1514695759.19	adult	190.3772	97.7089	-109.1527	1049.7905	69.6448	54987.2756	173261.3156	2461309.8826	2385.9	1.3323	738.026	0.89229	720.7479	0.83037	1314.6378	0.96963	1210.9349	379930.3125	945.3889	0.67361	1126.4443	0.79241	21260300	-0.59965	407.34	233.157	231.9168	345.9259	340.9086	99972.5938	297.0126	-1.7941	327.1103	6716560
014	2017-12-31t0408	1514715193.92	adult	195.7758	103.1075	-103.7541	1043.2076	67.5568	58579.8909	184539.2144	2780399.9155	1431.84	-0.8653	605.63	-0.91223	588.3843	-0.95011	1095.0463	-0.46559	1066.7681	336179.1875	877.6111	-0.05782	1009.9082	-0.18167	18552900	-0.87784	513.003	176.624	171.4213	312.4525	306.0397	95922.9297	253.2291	-2.6482	289.0273	5410720
014	2017-12-31t0738	1514727782.66	adult	199.2726	106.6043	-100.2573	1004.7423	71.8878	57421.447	180946.3684	2793766.408	1420.92	-0.83967	591.843	-1.0763	576.6439	-1.0855	1060.793	-0.65573	1029.5126	319298.6875	841.2932	-0.45348	982.6984	-0.39216	17773600	-0.94135	421.258	169.721	165.8412	308.1836	302.606	92763.25	236.4446	-2.9759	280.6126	5096880
014	2017-12-31t1226	1514745073.97	adult	204.0758	111.4075	-95.4541	975.8928	70.6172	55318.404	174337.2859	2659886.8689	1392.5	-0.84264	591.767	-1.0386	576.8701	-1.0473	1059.714	-0.59048	1031.1401	307317.0625	849.0824	-0.31269	974.6855	-0.41755	17127500	-0.97795	415.601	169.791	165.7563	312.3185	306.7667	90572.3516	236.4849	-3.0147	287.0139	4914260
014	2017-12-31t1613	1514758684.19	adult	207.8564	115.1881	-91.6735	964.9645	70.2632	54330.6121	171223.4314	2600638.1829	1468.8	-0.57089	587.862	-1.0617	572.5784	-1.0779	1054.4067	-0.57646	1024.625	300505.9375	843.2161	-0.34341	967.9659	-0.43987	16702900	-0.99577	416.634	169.805	165.8484	312.8079	306.813	89150.2422	238.6158	-3.0115	286.5499	4824660
014	2017-12-31t1943	1514771314.91	adult	211.3649	118.6966	-88.165	917.1638	70.3986	51960.219	163760.8382	2544312.3887	1443.4	-0.57996	589.217	-1.0145	572.6752	-1.0515	1076.4718	-0.35295	1043.0876	292800.3438	850.4483	-0.22155	984.9104	-0.24245	16020800	-1.0457	385.727	169.477	164.9548	313.6562	307.8379	85314.4766	238.923	-3.0339	288.539	4608070
014	2018-01-01t0032	1514788664.35	adult	216.1842	123.5159	-83.3457	876.1912	71.113	49807.1691	157034.809	2431221.8518	1351.84	-0.76756	580.57	-1.101	564.3773	-1.1335	1067.7771	-0.34435	1039.0096	278689.8125	843.9418	-0.25584	982.5166	-0.21608	15117500	-1.1098	411.559	169.314	164.0016	326.1388	318.9485	85122.2344	242.0799	-3.0165	299.5679	4408760
014	2018-01-01t0403	1514801320.54	adult	219.6998	127.0315	-79.8301	873.0852	69.0029	48562.4273	153101.6088	2325059.1688	1415.09	-0.52007	584.626	-1.0183	566.859	-1.0765	1077.4653	-0.21168	1046.9612	274753.6562	852.586	-0.12501	991.5741	-0.097378	14858900	-1.1122	456.672	170.807	165.462	326.739	320.8859	82991.7109	246.3483	-2.9648	302.7628	4341240
014	2018-01-01t0734	1514813957.36	adult	223.21	130.5418	-76.3198	883.5292	71.6804	49051.0368	154607.7062	2357358.6898	1309.91	-0.79965	584.443	-0.99814	569.4075	-1.0206	1058.8804	-0.31213	1039.9319	272132.25	845.7957	-0.18469	979.9143	-0.18343	14995600	-1.0711	405.1	171.616	166.3228	333.7183	330.9285	85765.6094	245.7138	-2.9852	305.7122	4403330
014	2018-01-01t1143	1514828907.77	adult	227.3629	134.6947	-72.167	869.3482	71.8005	49019.4226	154576.7468	2368030.0775	1403.65	-0.4385	581.117	-1.0223	561.7393	-1.1051	1068.4141	-0.18331	1029.2719	274582.4062	854.0651	-0.067346	982.232	-0.13541	14893400	-1.054	445.65	172.808	167.0974	340.4402	333.0565	87493.1406	251.2229	-2.9083	309.1133	4428910
014	2018-01-01t1441	1514839584.71	adult	230.3288	137.6605	-69.2011	859.842	69.8984	47629.2047	150190.9209	2270149.7939	1436.19	-0.29151	577.664	-1.0584	557.9806	-1.1446	1075.1644	-0.1007	1034.3593	268791.0938	849.6153	-0.11318	979.7639	-0.14736	14400000	-1.0885	441.671	172.92	167.0694	341.8762	336.9146	85469.0469	252.4596	-2.8885	312.7408	4310550
014	2018-01-01t1744	1514850547.88	adult	233.3741	140.7058	-66.1558	845.3743	73.5958	48107.2547	151729.659	2355216.8227	1383.27	-0.43738	565.481	-1.2184	549.6523	-1.2473	1044.6549	-0.33438	1011.3924	263253.0312	827.5268	-0.36521	957.8876	-0.34868	14235400	-1.0858	432.467	172.725	165.9249	346.895	340.1428	87417.5312	253.0529	-2.8798	316.2944	4348180
014	2018-01-01t2201	1514865996.49	adult	237.6654	144.9971	-61.8645	832.0736	71.267	46241.4321	145840.6297	2202855.049	1422.03	-0.2506	566.738	-1.1847	550.5958	-1.2193	1046.4365	-0.29096	1010.0182	254284.0625	827.1971	-0.35835	955.6437	-0.35528	13720700	-1.1112	466.597	174.198	167.1833	354.5714	348.819	86160.8438	256.5824	-2.8352	322.1353	4217340
014	2018-01-02t0144	1514879348.25	adult	241.3742	148.7059	-58.1557	817.178	71.3306	44987.8928	141861.5432	2151304.1257	1315.97	-0.5929	560.644	-1.2566	546.1908	-1.2663	1038.5936	-0.33259	1003.6544	245108.0938	812.736	-0.51497	947.4612	-0.42114	13200400	-1.1397	470.821	175.252	167.4248	360.8903	355.4718	85170.1016	262.5518	-2.7625	332.2578	4126300
014	2018-01-02t0648	1514897639.29	adult	246.455	153.7867	-53.0749	691.6316	87.7775	39712.3149	126889.6982	1990029.2897	1314.22	-0.54432	621.392	-0.38272	606.9907	-0.41982	1026.1132	-0.40375	993.8583	213431.5312	851.6546	-0.054465	958.2423	-0.29607	12913800	-1.1348	578.94	194.428	185.9318	394.2339	385.3798	82000.6562	293.8296	-2.3646	361.2383	4040600
014	2018-01-02t0945	1514908230.51	adult	249.397	156.7287	-50.1329	977.3707	70.1633	52575.2909	165637.0014	2424248.0661	1369.64	-0.29201	536.24	-1.5688	526.2095	-1.5092	971.7495	-0.85252	925.746	268202.8438	738.7617	-1.3324	863.1606	-1.2144	14767000	-0.93465	454.515	168.949	162.5211	336.5375	327.7221	92884.3438	249.7388	-2.9571	305.657	4652530
014	2018-01-03t0945	1514994668.19	adult	273.4075	180.7392	-26.1224	962.4499	75.5666	59534.0029	187763.3581	3165712.2541	1073.21	-1.4103	520.2	-1.6979	500.5212	-1.7668	891.248	-1.4245	878.614	277178.125	715.8957	-1.4831	821.3873	-1.5434	16158500	-0.70316	448.783	163.279	154.8219	344.0246	338.128	106991.6562	248.5914	-3.0463	315.9525	5071780
014	2018-01-03t1517	1515014570.38	adult	278.9359	186.2676	-20.594	950.0991	76.5841	60234.0219	189968.4727	3230840.7473	1298.26	-0.12448	505.047	-1.8885	490.8249	-1.8769	900.3444	-1.3103	836.8696	283608.5	689.498	-1.7478	785.7042	-1.8804	15866500	-0.71042	426.657	160.967	152.4069	331.2901	324.5712	104356.375	245.6338	-3.0972	307.3472	5056920
014	2018-01-03t1803	1515024511.28	adult	281.6972	189.029	-17.8326	946.7345	76.0655	59729.4646	188377.9098	3179885.8692	1321.55	0.077486	503.672	-1.8967	488.3304	-1.9001	910.8966	-1.1968	840.9685	284199.75	691.7394	-1.7103	792.2094	-1.8061	15699000	-0.716	429.851	161.533	152.5329	340.1896	334.925	106139.1562	248.5512	-3.0712	310.698	5034810
014	2018-01-03t2144	1515037747.89	adult	285.3741	192.7058	-14.1558	961.8133	63.9951	50584.8811	159370.7159	2243808.2849	1762.22	3.0816	673.104	0.49057	655.6422	0.37391	1164.9297	1.2003	1078.5759	308706.375	880.9232	0.3551	1015.1925	0.43739	17835200	-0.52505	543.722	235.397	230.2526	429.8752	421.1994	113916.9141	319.6292	-2.2724	390.27	6237310
014	2018-01-04t0218	1515054192.82	adult	289.9421	197.2738	-9.5878	958.4143	67.2858	54532.1005	171916.7543	2593738.4354	1633.46	2.6515	687.46	0.70584	668.3606	0.55862	1122.913	0.85049	1068.3761	321153.125	881.7754	0.36944	1002.2351	0.32533	19605700	-0.36842	774.914	254.375	247.555	450.3762	440.8385	128807.5938	345.3018	-2.0103	420.0905	7254520
014	2018-01-04t0544	1515066552.76	adult	293.3754	200.7072	-6.1545	1036.9173	73.5048	59220.0209	186625.0643	2869937.7599	1439.52	1.4639	504.031	-1.8464	489.1605	-1.8455	925.5298	-0.99053	886.7599	286914.25	700.9669	-1.5597	833.1477	-1.3569	15610400	-0.68935	519.693	167.645	158.3849	368.6345	362.1357	114276.6875	257.4113	-3.006	335.6043	5192130
014	2018-01-04t0944	1515080947.9	adult	297.3741	204.7058	-2.1558	1058.5191	71.148	58848.6385	185328.3535	2812775.7893	1756.44	5.0029	594.641	-0.56713	599.7301	-0.34415	1036.1447	0.090256	948.2595	319132.5625	781.043	-0.69338	877.4624	-0.89926	18303000	-0.46211	681.197	218.037	221.1936	406.7264	399.354	125271.7344	318.9976	-2.3452	373.7457	6711170
014	2018-01-04t1402	1515096469.69	dead	301.6857	209.0174	2.1558	915.813	71.372	53779.1362	169563.987	2691585.5653	1867.65	8.2686	661.031	0.37231	647.744	0.3136	1143.8046	1.1603	1048.8352	321409.0938	858.2241	0.1314	971.907	0.063141	18571000	-0.43349	539.053	247.557	245.2156	435.157	429.3698	122279.1016	344.8041	-2.0896	405.4762	6954880
016	2017-12-22t1933	1513993119	larva	0	-53.0382	-218.5793	156.6064	27.8506	2927.6465	9323.3303	50893.2878	0	-0.30206	0	-0.79095	0	-0.80591					0	-0.67677	0	-0.58009	0	0.21974	0	0	0				0	-0.61785	0	0
016	2017-12-22t2245	1514004653.97	larva	3.2042	-49.8341	-215.3752	173.3192	27.0698	3189.6116	10129.1745	54299.6483	0	-0.51914	0	-0.92578	0	-0.9346					0	-0.82218	0	-0.72189	0	-0.015802	0	0	0				0	-0.68322	0	0
016	2017-12-23t0157	1514016205.14	larva	6.4128	-46.6254	-212.1665	167.7993	26.6286	3033.1474	9636.8276	50750.3031	0	-0.71453	0	-1.0627	0	-1.066					0	-0.96385	0	-0.85667	0	-0.25095	0	0	0				0	-0.75295	0	0
016	2017-12-23t0659	1514034317.22	larva	11.444	-41.5943	-207.1354	170.5951	26.0902	3043.7489	9666.911	50177.4613	0	-0.98831	0	-1.282	0	-1.2781					0	-1.1793	0	-1.056	0	-0.61811	0	0	0				0	-0.87237	0	0
016	2017-12-23t1012	1514045890.47	larva	14.6587	-38.3795	-203.9206	236.8868	35.0476	5594.2427	17752.2421	123722.1956	777.292	-0.33348	511.243	0.053316	507.9494	0.09239	675.0989	-0.90613	662.7274	20928.0645	599.734	-0.16325	644.2685	-0.29887	1550090	-0.6273	289.019	131.573	130.7587	184.2991	180.2523	5713.2725	161.8877	0.16166	173.9887	398931
016	2017-12-23t1344	1514058578.13	larva	18.1831	-34.8551	-200.3962	298.9645	47.0122	10441.0778	33158.9945	320831.7563	1090.5	-0.20499	611.699	0.22113	595.864	0.23983	977.9883	-0.66189	969.18	54767.3477	806.3692	0.088955	939.5368	-0.03675	3394320	-0.61542	238.069	145.178	144.9816	196.9282	193.376	11027.9785	175.4315	0.21221	189.7509	805594
016	2017-12-23t1845	1514076683.98	larva	23.2125	-29.8257	-195.3668	441.1866	29.7611	9927.1057	31269.8678	191629.0274	1284.3	-0.27507	680.734	0.25413	675.4457	0.32523	902.591	-0.85567	861.9621	48739.9141	786.9385	-0.14654	840.0051	-0.35834	3665070	-0.93698	227.024	159.34	159.1987	210.7672	208.6894	11381.4287	190.8345	0.26454	204.6559	857884
016	2017-12-23t2158	1514088250.41	larva	26.4254	-26.6128	-192.1539	458.7198	51.1763	17955.9057	56760.4025	609134.3515	2382.39	0.61696	828.866	0.60601	827.2302	0.71557	2011.6768	0.304	1991.0316	191109.2969	1008.5643	0.15904	1662.2897	0.62494	7860140	-0.55894	468.704	161.29	160.7791	218.98	211.9124	20803.1035	193.0593	0.24109	207.3479	1529510
016	2017-12-24t0326	1514107935.12	larva	31.8934	-21.1448	-186.686	702.4062	53.6993	26944.1111	84943.8685	886622.1184	2108.21	0.081522	650.229	-0.15532	597.9935	-0.22833	1740.9443	-0.096369	1697.929	248955.0469	1240.6592	0.41045	1592.6847	0.34219	9267060	-0.73989	212.88	112.169	111.6179	163.4128	160.5792	23368.0234	141.1259	-0.30772	155.6729	1598630
016	2017-12-24t0643	1514119765.18	larva	35.1795	-17.8587	-183.3998	615.7732	47.2428	22616.1932	71323.2232	705341.1658	1694.16	-0.44952	713.768	-0.070688	687.9202	-0.038962	1465.1272	-0.47409	1449.405	175815.2656	1061.5614	-0.060414	1348.3441	-0.093833	8550230	-1.0723	288.294	144.371	143.8727	207.5466	203.6006	24905.5957	181.0843	-0.0090703	197.7419	1729420
016	2017-12-24t1000	1514131594.01	larva	38.4653	-14.5729	-180.114	618.7112	50.208	24229.5817	76409.9803	807301.7101	3216.64	0.77053	1160.05	1.343	1089.0671	1.2982	2791.6216	1.0108	2798.4059	357327.5625	1898.7703	1.4782	2518.9744	1.352	14849800	-0.38946	311.003	171.014	170.3879	232.7899	228.5185	29797.1016	206.0166	0.18067	221.4942	2189150
016	2017-12-24t1518	1514150659.28	larva	43.7612	-9.277	-174.8181	793.0525	54.6346	33302.6462	104973.6959	1173666.5537	3872.69	1.0801	1202.75	1.3451	1078.8881	1.1194	3232.4624	1.4646	3170.9152	568913.375	2192.5351	1.8755	2859.4338	1.6127	21125000	0.14764	353.654	160.149	160.2526	228.4811	225.144	40212.6719	200.7139	0.0085783	217.9108	2812860
016	2017-12-24t1841	1514162832.28	larva	47.1426	-5.8956	-171.4368	840.699	57.1868	39747.027	125330.2691	1576285.2019	4945.99	1.8218	892.762	0.080165	817.5336	-0.029838	3095.238	1.258	2987.4419	646904.75	1540.1684	0.44165	2490.7284	1.0013	18633700	-0.4564	297.084	139.112	136.8389	222.2164	219.4894	46443.2188	185.6147	-0.31584	208.5503	2903540
016	2017-12-24t2159	1514174728.94	larva	50.4472	-2.591	-168.1321	1018.1682	60.1401	51757.4574	163094.089	2181963.3394	3981.37	0.85683	926.745	0.10062	851.5113	-0.0020818	2578.24	0.58354	2488.524	701281.25	1498.6773	0.25917	2138.3521	0.45002	25156500	0.24684	361.017	158.831	158.6409	237.8341	234.6908	64690.8672	207.6698	-0.090002	227.4278	4311480
016	2017-12-25t0310	1514193384.18	adult	55.6292	2.591	-162.9501	889.3281	61.8067	44827.3854	141251.0632	1921309.4249	4216.76	0.96641	1023.01	0.45659	939.441	0.33912	2841.947	0.92465	2736.9672	670699.5	1503.7124	0.24226	2374.0899	0.77652	24055000	-0.22485	409.006	185.257	184.0113	259.0593	254.1145	61137.9883	226.9444	0.15979	246.4304	4356130
016	2017-12-25t0628	1514205263.79	adult	58.9291	5.8909	-159.6502	1014.08	63.378	50436.0557	158808.9043	2158821.555	3497.89	0.31597	859.027	-0.26141	778.7751	-0.44032	2388.7319	0.34176	2297.0459	633013.9375	1438.1209	0.1144	2017.2681	0.31033	22745300	-0.58771	374.298	156.169	154.96	232.2724	227.7005	61552.1992	200.3352	-0.5501	219.974	4135050
016	2017-12-25t0947	1514217176.99	adult	62.2383	9.2001	-156.341	980.6384	63.7974	51676.7484	162788.588	2314160.5127	3745.8	0.48994	1010.31	0.43937	938.2889	0.35896	2443.541	0.44893	2321.0254	662199.625	1516.268	0.30052	2064.7194	0.40521	27347000	-0.099454	414.175	194.919	193.6775	268.3828	264.3625	72731.7344	237.2243	0.26678	256.7375	5276060
016	2017-12-25t1507	1514236433.92	adult	67.5875	14.5493	-150.9918	1001.4455	68.4741	56609.4607	178390.4448	2697709.8148	4293.08	1.03	971.81	0.33826	916.9102	0.31892	2362.9082	0.47261	2192.6978	701783.75	1398.8769	0.10334	1916.8371	0.2938	28778200	-0.088047	343.475	190.991	189.3118	268.5534	265.1928	79760.3594	238.0319	0.13096	257.6531	5655810
016	2017-12-25t1833	1514248779.67	adult	71.0169	17.9786	-147.5625	1030.5397	74.6225	62861.6714	198154.8948	3227016.8066	3349.24	0.1346	892.023	-0.061483	831.8237	-0.17807	2052.9165	0.050875	1891.8252	675409.5	1412.7979	0.22196	1751.0493	0.08547	29270800	-0.14431	440.73	175.541	174.037	302.6683	290.7631	99577.8594	224.7806	-0.37785	259.9419	5760200
016	2017-12-25t2345	1514267493.9	adult	76.2153	23.177	-142.3641	853.1036	80.5165	53400.7027	168644.9671	2860807.1132	2511.5	-0.74058	796.174	-0.6934	746.3876	-0.85023	1894.691	-0.11051	1830.5403	528618.8125	1272.8599	-0.073276	1697.5282	0.17077	22193300	-1.4289	326.178	148.297	145.2118	241.2043	235.821	67296	201.9107	-1.2826	225.7586	4133790
016	2017-12-26t0309	1514279690.21	adult	79.6031	26.5649	-138.9762	1187.7446	70.9591	69242.9147	218116.0847	3393764.3821	2576.4	-0.66298	872.817	-0.040295	850.978	0.10003	1663.9691	-0.5876	1555.1183	602356.8125	1119.9074	-0.618	1410.1027	-0.48798	31586400	-0.0093433	416.867	192.852	193.9829	282.5328	279.4419	102276.875	246.0532	-0.061609	269.1222	6979130
016	2017-12-26t0628	1514291645.46	adult	82.924	29.8858	-135.6553	1143.7385	70.3714	65705.2747	206917.2745	3193988.5584	3699.1	0.66264	878.69	0.099389	843.9382	0.10687	2022.8521	0.50805	1830.6082	695861.125	1278.6993	0.19071	1637.3734	0.31716	30193600	-0.29493	359.972	188.5	187.6619	273.5605	269.9385	94104.8125	239.7582	-0.3884	261.5727	6477220
016	2017-12-26t1143	1514310557.53	adult	88.1774	35.1392	-130.402	1085.096	72.1309	65385.2036	206133.235	3286181.299	2354.77	-0.91701	781.494	-0.82246	729.5793	-1.0989	1688.2805	-0.32905	1592.1749	577391.9375	1178.9245	-0.16088	1504.3511	0.092752	26692700	-0.91726	579.791	149.337	145.5685	251.7553	244.803	86100.3281	207.1131	-1.6094	233.8069	5100750
016	2017-12-26t1502	1514322512.63	adult	91.4982	38.46	-127.0811	1100.2754	72.4553	64321.5108	202593.8087	3199098.0598	3559.51	0.63494	915.406	0.73532	883.6051	0.73569	1869.0219	0.40692	1697.5161	629860.375	1308.4002	0.78703	1581.926	0.55683	30771400	-0.28398	433.404	198.55	199.3949	289.5335	284.0189	97572.7969	253.4796	-0.32561	275.7191	6674260
016	2017-12-26t1825	1514334692.18	adult	94.8814	41.8432	-123.6979	1087.6282	72.8281	65214.3389	205562.8505	3267938.6406	2685.94	-0.44274	843.553	-0.0015553	810.4642	-0.064892	1704.3354	-0.074262	1587.4227	581178.375	1141.5527	-0.2024	1477.007	0.24768	28739800	-0.61927	577.824	196.528	195.1613	288.014	282.3724	98212.7812	249.1114	-0.59699	273.6057	6695720
016	2017-12-26t2337	1514353380.66	adult	100.0727	47.0345	-118.5066	1062.1846	71.4867	65357.9068	206355.4657	3304203.8563	3436.01	0.63057	811.593	-0.2683	769.892	-0.4679	1779.9753	0.38672	1579.2032	608751.5625	1175.2361	0.22405	1476.108	0.47064	27683500	-0.78223	481.015	192.348	189.609	289.275	284.4866	98932.0469	246.7002	-0.87331	273.56	6561010
016	2017-12-27t0300	1514365572.03	adult	103.4592	50.421	-115.1202	1115.6932	74.998	68013.1101	214291.999	3520582.7468	2431.19	-0.6846	665.735	-1.971	617.7079	-2.2789	1492.0704	-0.66846	1426.5215	531177.0625	1070.4842	-0.48183	1344.6393	-0.1033	23635600	-1.3641	461.226	167.818	162.818	309.9491	295.1799	110341.875	228.3199	-1.526	266.4873	5958060
016	2017-12-27t0619	1514377513.78	adult	106.7763	53.7381	-111.803	1108.8165	73.6555	66712.9556	210238.8836	3392549.5451	2840.32	-0.064157	716.169	-1.2853	693.2628	-1.2787	1421.9004	-0.88454	1277.6255	496243.25	955.318	-1.3379	1144.3594	-1.1268	24944200	-1.1391	563.89	194.581	194.0302	362.2072	352.1076	126410.2969	260.6438	-0.70881	305.71	6777260
016	2017-12-27t1135	1514396484.21	adult	112.0459	59.0077	-106.5334	1076.2234	72.9745	65238.9802	205618.7428	3328063.578	2595.65	-0.32497	695.177	-1.423	680.8405	-1.314	1406.2594	-0.82605	1238.671	479534.4688	947.0144	-1.2974	1118.5851	-1.1681	23695100	-1.251	563.625	206.055	205.3919	335.4337	323.4739	114382.9062	272.2107	-0.56556	308.2654	7023400
016	2017-12-27t1505	1514409087.28	adult	115.5467	62.5085	-103.0326	995.7378	74.889	61499.8067	193908.3778	3210844.8624	1992.31	-1.1709	608.868	-2.4404	591.0612	-2.376	1244.9502	-1.482	1184.0872	399629	822.4854	-2.3479	995.6163	-1.8698	19540400	-1.7886	474.616	169.576	165.7658	305.1728	298.0585	97960.4766	240.6511	-1.5307	284.9945	5442210
016	2017-12-27t1955	1514426497.98	adult	120.3831	67.3448	-98.1963	1038.7543	71.137	60685.2939	191217.2944	3026455.1985	2539.92	-0.26083	631.649	-2.034	608.4179	-2.0429	1352.568	-0.86034	1176.3646	430116.625	853.9868	-1.98	1041.3277	-1.4896	20031500	-1.6329	442.601	189.593	184.2042	338.9387	333.2554	107782.5156	264.8621	-1.0281	315.7198	6012560
016	2017-12-27t2252	1514437076.58	adult	123.3215	70.2833	-95.2578	956.0074	71.9751	56527.9674	178221.4742	2876115.4014	2438.91	-0.36222	691.314	-1.1791	687.997	-0.93832	1409.2109	-0.50349	1253.3402	417126.4375	935.6753	-1.1166	1094.2825	-1.0592	20422800	-1.5238	459.216	219.375	219.4641	359.8268	354.6572	106508.7266	297.4853	-0.27279	341.438	6480780
016	2017-12-28t0149	1514447706.86	adult	126.2744	73.2362	-92.3049	1083.4007	73.5153	62738.7668	197653.1864	3131963.9324	2089.12	-0.86895	535.782	-3.1484	521.842	-3.0353	1114.5037	-1.8797	996.4731	366671.7188	701.512	-3.3507	853.4005	-2.67	17580100	-1.8522	409.901	167.71	159.1197	326.2291	321.9477	107329.3594	254.0363	-1.4654	301.9275	5502890
016	2017-12-28t0712	1514467095.09	adult	131.66	78.6218	-86.9193	999.4721	73.0743	57732.0845	181917.3702	2847259.5584	2464.1	-0.14902	674.93	-1.167	657.9139	-1.1148	1319.8005	-0.70685	1197.8666	398579.75	917.6106	-1.0453	1060.5329	-1.0742	20370100	-1.3892	658.121	216.926	216.476	356.466	350.7657	107652.7422	297.0378	-0.54324	336.201	6547050
016	2017-12-28t1008	1514477681.1	adult	134.6006	81.5624	-83.9787	1060.3964	71.2787	60027.8598	189126.71	2877248.2341	1910.11	-1.0202	722.063	-0.45261	705.9695	-0.39691	1167.0887	-1.4158	1117.0403	366465.875	926.3876	-0.86389	1066.1257	-0.95347	22656200	-1.0478	606.225	253.287	250.573	382.8588	377.5566	120217.6562	323.8106	0.018134	362.588	7947400
016	2017-12-28t1344	1514490589.82	adult	138.1863	85.1481	-80.393	955.348	71.3857	56106.567	176887.0605	2788430.3728	1725.52	-1.2731	657.23	-1.2269	646.8823	-1.0935	1034.9135	-2.024	956.1255	304264.5625	825.2117	-1.8101	911.2627	-2.0166	19275900	-1.4316	552.283	226.668	221.2931	398.7689	393.1592	117238.0547	308.9275	-0.44236	367.7335	6647950
016	2017-12-28t1856	1514509331.65	adult	143.3924	90.3542	-75.1869	1041.0569	71.1868	59819.5614	188402.0558	2974498.6885	2104.82	-0.50579	569.343	-2.2866	552.7701	-2.2378	1105.8474	-1.5181	978.6799	346130.25	769.2467	-2.2618	897.4181	-2.0064	17803900	-1.5468	705.752	183.479	176.7821	364.7682	357.9297	114172.4297	273.7	-1.387	334.9116	5737580
016	2017-12-28t2157	1514520201.37	adult	146.4118	93.3736	-72.1676	1042.4876	73.6992	61075.3341	192416.8279	3050222.2434	1771.47	-1.0428	576.224	-2.1203	545.8392	-2.2643	1117.7037	-1.3783	1034.0369	357665.1875	828.8451	-1.548	956.8077	-1.4835	18385000	-1.4339	1248.65	192.751	188.0445	358.042	349.7363	114573.4375	290.3577	-1.073	333.125	6149910
016	2017-12-29t0144	1514533792.73	adult	150.1871	97.1489	-68.3922	991.1308	69.8888	57544.8161	181356.8863	2859489.6309	2010.35	-0.52916	657.407	-0.91415	666.278	-0.53718	1160.8964	-1.0447	1095.9918	349429.8125	888.0387	-0.8035	1015.1654	-0.93636	19776100	-1.206	474.745	233.555	236.0687	397.5167	391.3663	119652.5312	330.1831	-0.27521	375.7658	7025810
016	2017-12-29t0640	1514551561.69	adult	155.123	102.0848	-63.4564	1003.2618	70.5433	57842.7712	182284.7201	2860954.9423	2080.81	-0.28875	659.014	-0.78035	668.1238	-0.40789	1169.4199	-0.86894	1075.2124	354334.2188	890.3203	-0.6504	1013.7609	-0.83537	19936500	-1.1232	473.12	236.773	239.1646	402.07	397.7224	121827.2188	336.6912	-0.26164	380.6857	7162850
016	2017-12-29t0944	1514562591.51	adult	158.1868	105.1486	-60.3925	567.3065	148.3351	49071.6457	161866.5894	4041058.0579	2064.49	-0.25176	519.805	-2.6377	513.1452	-2.4699	1194.4539	-0.64602	1148.8346	305780.1875	669.4587	-3.0159	831.5502	-2.2422	13272700	-1.9171	441.622	169.777	158.6408	346.6362	340.4956	88738.875	262.0827	-1.9198	315.9249	4335080
016	2017-12-29t1548	1514584442.18	adult	164.2564	111.2182	-54.3229	866.901	85.0815	57996.7611	183320.9099	3247617.3209	1564.43	-1.113	560.933	-1.9441	533.7293	-2.0714	1031.8444	-1.4735	988.4197	311617	794.4837	-1.496	926.0681	-1.3558	16931200	-1.3832	597.598	200.979	193.4689	424.2383	404.4403	128119.9531	300.9569	-1.2228	361.5844	6066340
016	2017-12-29t1917	1514596990.37	adult	167.742	114.7038	-50.8373	798.6187	83.3126	49766.1069	157356.3293	2627815.8546	1568.7	-1.0435	551.474	-2.019	521.9449	-2.1817	1051.3732	-1.2867	994.2714	273357.0312	796.4357	-1.4114	936.1	-1.2155	14328900	-1.6628	610.214	200.07	190.1055	450.9207	439.9231	117239.3906	308.0003	-1.1539	381.7177	5198430
016	2017-12-29t2245	1514609431.72	adult	171.198	118.1598	-47.3814	878.4916	82.4256	56324.3956	177813.1733	3064739.3748	1458.89	-1.2107	565.473	-1.7703	537.1288	-1.9235	1031.485	-1.3396	981.6501	303256.5938	803.7551	-1.2667	927.5874	-1.2302	16585300	-1.3473	592.232	206.579	198.6792	435.7546	415.7318	128111.8672	313.8688	-1.1105	369.7362	6058970
016	2017-12-30t0406	1514628699.31	adult	176.5501	123.5119	-42.0292	872.5303	81.7155	56444.4131	178221.1029	3087919.4357	1447.5	-1.147	563.224	-1.7294	533.4713	-1.9086	1029.3733	-1.2549	982.2962	303665.125	806.6451	-1.1513	930.3173	-1.1322	16570100	-1.2934	631.905	209.159	201.6491	432.6339	412.5454	127626.9844	318.3097	-1.1382	375.3168	6153450
016	2017-12-30t0734	1514641168.64	adult	180.0138	126.9756	-38.5655	841.2445	82.0662	55000.1527	173745.7086	3017488.461	1537.65	-0.88928	563.009	-1.6875	531.8357	-1.8907	1029.5725	-1.1932	985.2633	295487.3125	806.3466	-1.1035	923.9801	-1.1404	16138100	-1.3115	603.91	210.935	204.0049	433.1276	413.8588	124307.625	318.9509	-1.1979	377.3476	6046250
016	2017-12-30t1101	1514653631.33	adult	183.4756	130.4374	-35.1037	732.592	78.4181	47140.8952	149033.7057	2586161.9	1357.82	-1.2334	546.427	-1.8753	524.3364	-1.9543	1034.3	-1.1005	996.087	254437.8125	792.0298	-1.2202	934.6547	-1.0022	13435000	-1.6049	633.603	208.534	199.2496	470.6608	465.6434	115782.5625	322.6093	-1.1995	404.4205	5127230
016	2017-12-30t1548	1514670815.13	adult	188.2489	135.2107	-30.3304	727.857	79.304	46813.5192	148008.3807	2576152.5653	1491.71	-0.84759	544.378	-1.8517	520.8853	-1.9543	1047.1708	-0.93502	1011.2833	256556.8438	789.7092	-1.1894	945.2368	-0.85394	13286600	-1.5762	638.825	210.872	201.3358	474.1749	464.5638	116172.8438	326.6717	-1.2192	408.0664	5146750
016	2017-12-30t1916	1514683289.58	adult	191.714	138.6758	-26.8653	818.1904	79.7132	53487.4306	169015.1039	2934124.0595	1425.93	-0.94653	558.701	-1.6142	533.3711	-1.7486	1008.3237	-1.1488	961.7183	281322.3125	801.6025	-1.0086	913.7331	-1.0977	15577100	-1.269	627.903	217.106	208.7472	465.1461	451.5335	129775.75	336.1731	-1.1161	409.5124	6053140
016	2017-12-30t2244	1514695773.97	adult	195.1819	142.1437	-23.3974	791.4631	78.8719	51087.7372	161395.4359	2794986.345	1598.59	-0.45919	555.243	-1.6275	527.4889	-1.7977	1047.5835	-0.81539	1002.1492	279704.7812	799.0828	-0.99808	924.4286	-0.96481	14776700	-1.3325	622.434	216.487	206.6575	472.5888	462.5341	126181.2031	339.0139	-1.1337	424.8683	5761380
016	2017-12-31t0408	1514715208.81	adult	200.5805	147.5423	-17.9988	703.8844	81.5706	46553.4927	147564.3079	2608980.4575	1221.55	-1.338	551.372	-1.638	530.9911	-1.7086	976.4139	-1.2567	956.6369	237268.5938	770.3273	-1.2896	902.9794	-1.1148	13382900	-1.4482	547.435	216.864	205.3223	444.1322	434.9059	107924.125	340.9965	-1.1995	409.3008	5263720
016	2017-12-31t0738	1514727797.54	adult	204.0774	151.0392	-14.502	723.3359	80.9849	48867.3383	154894.2575	2810434.5587	1282.86	-1.1357	533.072	-1.8708	516.6542	-1.8827	936.7672	-1.5157	914.6105	238875.6406	735.0639	-1.6815	869.5652	-1.3984	13578400	-1.3932	519.204	214.795	207.9389	420.9546	416.3003	107343.4219	325.9534	-1.5132	387.8271	5471260
016	2017-12-31t1226	1514745088.77	adult	208.8805	155.8423	-9.6988	718.147	80.6082	47833.4124	151579.0936	2697073.8164	1422.68	-0.6819	537.461	-1.771	520.063	-1.8002	970.0041	-1.2127	932.5087	242501.0156	740.0428	-1.5788	876.9203	-1.292	13405300	-1.3694	517.271	219.416	212.3052	429.6859	423.0787	107421.4688	337.2665	-1.4035	399.2889	5472670
016	2017-12-31t1613	1514758699.09	adult	212.6611	159.6229	-5.9182	714.7311	80.0603	46718.1975	148008.3773	2584140.1164	1425.87	-0.60824	533.148	-1.8045	516.1527	-1.8282	953.4123	-1.3002	912.9211	232632.5938	738.5107	-1.5645	863.7859	-1.3892	12989100	-1.3833	568.91	221.031	214.5279	431.0785	423.4168	105183.1484	339.2327	-1.4315	400.3166	5384990
016	2017-12-31t1943	1514771329.77	adult	216.1697	163.1314	-2.4097	710.0603	80.5684	46652.7269	147808.6526	2574974.2576	1377.58	-0.69075	531.239	-1.8058	514.099	-1.8323	931.2996	-1.439	897.1877	227237.0938	739.9974	-1.5156	849.9566	-1.4972	12927700	-1.3593	557.081	221.868	214.3619	435.477	429.5321	106256.3906	342.8917	-1.4268	405.0794	5399170
016	2018-01-01t0032	1514788679.39	dead	220.989	167.9508	2.4097	655.1185	79.0811	41550.0764	131623.2382	2222429.3732	1349.09	-0.70668	557.637	-1.3946	535.701	-1.5001	993.6567	-0.8783	969.6561	215623.5	781.9439	-0.96767	910.05	-0.87942	12092900	-1.4141	538.071	232.203	223.124	451.4833	444.2653	97971.8828	359.5724	-1.2346	423.1158	5035550
017	2017-12-22t1933	1513993133.07	larva	0	-53.0384	-304.335	162.2056	27.3855	2974.1879	9460.4182	50759.8057	0	-0.30206	0	-0.79095	0	-0.80591					0	-0.67677	0	-0.58009	0	0.21974	0	0	0				0	-0.61785	0	0
017	2017-12-22t2245	1514004668	larva	3.2041	-49.8342	-301.1308	165.0057	27.1094	3006.3266	9556.9311	50892.6333	0	-0.51914	0	-0.92578	0	-0.9346					0	-0.82218	0	-0.72189	0	-0.015801	0	0	0				0	-0.68322	0	0
017	2017-12-23t0157	1514016219.11	larva	6.4128	-46.6256	-297.9222	156.6222	27.7008	2911.5445	9272.1738	50346.0999	0	-0.71453	0	-1.0627	0	-1.066					0	-0.96385	0	-0.85667	0	-0.25095	0	0	0				0	-0.75295	0	0
017	2017-12-23t0659	1514034331.22	larva	11.4439	-41.5944	-292.891	153.8736	27.5611	2799.5794	8922.0286	47740.1818	0	-0.98831	0	-1.282	0	-1.2781					0	-1.1793	0	-1.056	0	-0.61811	0	0	0				0	-0.87237	0	0
017	2017-12-23t1012	1514045904.7	larva	14.6588	-38.3796	-289.6762	298.1657	40.2322	9661.1291	30735.7942	267324.5412	795.018	-0.31493	415.475	-0.22373	408.8662	-0.20227	717.1503	-0.8612	712.5872	37291.8164	514.5363	-0.32665	678.4866	-0.25223	2137620	-0.5423	174.67	110.689	110.057	157.9941	156.3336	8215.6934	137.712	-0.0052962	152.827	569497
017	2017-12-23t1344	1514058592.12	larva	18.1831	-34.8553	-286.1519	232.2997	30.9552	5398.4932	17103.6754	109691.9208	1118.16	-0.17694	853.87	0.93702	861.5605	1.0499	1063.0793	-0.5701	1060.418	31892.3809	991.7228	0.4446	1038.3841	0.096747	2502690	-0.74433	385.222	175.303	174.7592	239.466	231.8652	7183.9795	208.515	0.45153	224.1812	513814
017	2017-12-23t1845	1514076698.17	larva	23.2125	-29.8258	-281.1225	425.0243	39.664	11900.5098	37572.7737	290923.4997	1207.8	-0.34972	503.745	-0.28702	496.1685	-0.2428	788.9045	-0.98032	689.056	50489.8867	602.3151	-0.50225	651.4968	-0.61071	3209860	-1.0028	203.991	127.459	126.6189	184.7828	184.2155	11826.0977	163.1869	0.04949	178.2974	812168
017	2017-12-23t2158	1514088264.53	larva	26.4254	-26.613	-277.9096	535.2518	48.521	19275.5012	60866.0983	593818.0345	2354.41	0.59023	824.552	0.59251	772.4561	0.53734	1990.6252	0.28063	1955.2811	205034.4062	1434.4031	0.98323	1872.3357	0.90527	8435160	-0.47584	273.595	159.915	160.1735	222.6806	219.683	22936.1035	197.9642	0.28126	214.0825	1635930
017	2017-12-24t0326	1514107949.89	larva	31.8936	-21.1448	-272.4414	590.8619	50.3711	21944.7007	69277.481	689710.218	1761.8	-0.23928	869.371	0.56088	843.29	0.61	1539.6134	-0.32498	1525.0002	180134.7656	1101.6382	0.13852	1433.9262	0.13076	10109900	-0.61806	334.941	179.619	179.0281	236.4566	232.7448	27665.4277	212.6895	0.34011	227.3684	2088780
017	2017-12-24t0643	1514119779.85	larva	35.1797	-17.8587	-269.1553	793.9056	48.4765	30986.8972	97603.7179	1007291.7902	4550.98	2.1509	1279.96	1.8322	1176.4756	1.6847	3952.0891	2.391	3924.4567	648142.625	2420.5463	2.6169	3605.4006	2.9101	20973400	0.72371	255.884	145.178	144.8273	215.9868	213.0667	35421.8398	187.8605	0.056798	206.614	2378890
017	2017-12-24t1000	1514131608.63	larva	38.4654	-14.5729	-265.8695	807.9076	59.4782	37550.4375	118433.5347	1467738.6641	2515.11	0.14276	1096.85	1.1244	1026.6599	1.0706	2242.1873	0.36864	2219.6204	443953.0625	1752.4982	1.1881	2116.47	0.81701	21653000	0.59406	531.383	183.808	183.4477	248.0892	241.7284	49121.6523	218.9161	0.31699	234.8738	3628550
017	2017-12-24t1518	1514150673.96	larva	43.7614	-9.277	-260.5736	936.0806	58.1311	45591.3218	143648.8193	1856430.2394	3064.95	0.378	900.134	0.24524	834.8437	0.17603	2475.23	0.55929	2441.0958	594055.1875	1650.5133	0.79199	2193.5837	0.733	21534800	0.20684	299.089	143.96	139.4391	233.097	229.7003	55943.2695	202.0516	0.025455	223.2438	3444100
017	2017-12-24t1841	1514162846.92	larva	47.1427	-5.8956	-257.1922	1003.3083	62.8598	51534.8251	162336.5364	2227815.842	4903.53	1.7856	1067.84	0.73896	950.8337	0.5075	3107.4646	1.2729	2873.0332	842122.875	1835.1933	1.0334	2528.2478	1.0505	28865700	1.0222	466.537	176.207	175.2695	249.9546	247.3172	67737.7031	220.4887	0.20108	239.3829	4763220
017	2017-12-24t2159	1514174743.56	larva	50.4474	-2.591	-253.8876	1146.1809	65.4373	62846.6809	197972.9988	2863977.8764	4530.03	1.3205	870.996	-0.11818	818.1724	-0.14334	2377.7478	0.33598	2144.9595	782279.0625	1261.4657	-0.22239	1859.6746	0.081858	28642700	0.75221	335.803	169.881	171.4438	245.3843	241.276	80731.4375	216.3105	0.063866	234.5268	5586530
017	2017-12-25t0310	1514193398.82	adult	55.6294	2.591	-248.7056	1013.5099	70.0768	59936.8257	189021.8072	2956851.7838	2936.16	-0.13779	842.758	-0.31117	799.3936	-0.30985	2032.6162	-0.12684	1961.416	638241.5	1294.2004	-0.20756	1727.684	-0.12389	26395200	0.11921	573.166	145.502	143.0236	234.801	230.0253	73727.5156	199.6209	-0.43236	221.8257	4557130
017	2017-12-25t0628	1514205278.57	adult	58.9293	5.8909	-245.4057	1109.2864	71.3413	65934.4402	207838.7981	3260700.9395	2916.35	-0.19669	763.67	-0.69138	695.5687	-0.84988	1932.5681	-0.27664	1862.5299	666736	1230.0307	-0.35369	1681.666	-0.17933	26300800	-0.059285	306.574	145.217	142.4508	228.4115	225.1632	78801.9531	194.9912	-0.67688	216.8434	5001270
017	2017-12-25t0947	1514217191.73	adult	62.2385	9.2002	-242.0965	1074.7313	68.7719	63021.0763	198727.4913	3035746.7798	4806.22	1.4467	930.098	0.049377	894.7365	0.12606	2316.7568	0.26675	2011.3154	764529.75	1281.715	-0.25712	1656.4551	-0.22457	30622600	0.39306	401.385	180.11	183.6085	270.4716	265.7265	89255.6484	236.7398	0.2537	258.4756	5929950
017	2017-12-25t1507	1514236449.57	adult	67.5879	14.5495	-236.7471	1129.5372	71.2795	66858.4723	210660.1674	3311683.6757	5344.1	2.0323	920.891	0.058976	883.6848	0.1178	2217.031	0.23284	1821.9674	775960.875	1276.1402	-0.22329	1615.4383	-0.22799	32166700	0.42985	477.402	184.821	187.9661	279.1693	273.6688	97709.2578	241.9965	0.24531	264.7499	6455800
017	2017-12-25t1833	1514248794.47	adult	71.0171	17.9787	-233.3179	1173.1339	67.3716	68137.6939	214746.913	3259554.5825	4593.92	1.3759	891.549	-0.064377	860.8351	0.018195	2040.8041	0.028717	1722.0848	728567.0625	1185.9576	-0.44691	1438.758	-0.51557	31748100	0.23819	494.546	192.647	190.9493	274.5859	268.6617	98027.1562	238.0071	0.017333	260.5864	6860180
017	2017-12-25t2345	1514267508.57	adult	76.2154	23.177	-228.1196	1250.3424	73.7378	76314.0025	240303.5102	3947510.6035	4992.67	1.9589	897.73	0.091022	858.6814	0.10752	2096.168	0.3334	1736.7047	836371.0625	1259.3764	-0.12394	1572.2553	-0.1388	35764700	0.6973	340.444	201.933	201.1466	279.2747	275.8207	111430.6094	248.0234	0.13818	268.0056	8044820
017	2017-12-26t0309	1514279705.02	adult	79.6033	26.565	-224.7317	1074.0058	81.5852	69851.2911	220124.7938	3903149.0666	4148.87	1.1109	874.44	-0.026647	825.992	-0.12999	1906.1859	0.049893	1667.6135	695757.875	1267.7172	-0.0016052	1528.9791	-0.16125	31842700	0.030853	385.585	195.851	194.5663	278.8405	274.2467	101776.7812	243.5198	-0.13959	265.5958	7131910
017	2017-12-26t0628	1514291660.21	adult	82.9242	29.8858	-221.4108	1161.4234	77.8149	75923.4302	239293.2922	4151427.6027	3284.84	0.17354	873.41	0.048465	843.3774	0.10105	1748.2354	-0.28471	1600.8748	692301.1875	1167.5916	-0.36484	1496.8927	-0.14691	34573900	0.39496	384.273	203.913	202.5165	296.4039	290.8605	117375.9297	257.1018	0.14673	281.5914	8071880
017	2017-12-26t1143	1514310572.33	adult	88.1776	35.1392	-216.1574	1124.9135	77.403	68645.4205	216258.6048	3570072.2821	4370.65	1.5833	898.446	0.45523	869.5342	0.49959	2021.2305	0.76405	1631.0032	725621.75	1232.6824	0.17045	1462.147	-0.079863	32212900	-0.0479	450.977	207.418	205.5661	302.5162	297.5665	108603.3125	261.3014	0.057255	287.7215	7436750
017	2017-12-26t1502	1514322527.64	adult	91.4985	38.4601	-212.8365	1202.1331	74.9127	80366.471	253900.0916	4346662.808	4411.02	1.7155	828.49	-0.24367	816.7677	-0.044666	1841.6748	0.31035	1550.9266	771661.75	1090.1245	-0.64128	1259.6111	-0.8497	34714600	0.33201	394.99	198.566	198.8997	312.5563	307.8246	130961.0859	265.0529	0.026384	297.1593	8320130
017	2017-12-26t1825	1514334707.04	adult	94.8817	41.8433	-209.4533	1143.8784	85.6994	76121.2456	239829.9629	4372096.3886	2995.24	-0.04021	761.428	-0.9601	747.1613	-0.82275	1609.7729	-0.42359	1408.5604	639079.875	1049.5102	-0.85058	1212.9229	-1.0035	30201300	-0.3924	873.785	177.3	171.2977	413.5625	405.9101	164184.3125	264.9692	-0.11836	361.3536	7032410
017	2017-12-26t2337	1514353395.36	adult	100.0729	47.0345	-204.2621	645.9673	102.4861	49275.153	157091.2429	3172093.8031	1643.41	-1.7908	903.118	0.83754	894.4472	1.0597	1409.2097	-1.0726	1391.0935	362166.9062	1198.2478	0.39961	1336.2335	-0.25567	23146900	-1.4763	432.844	218.693	215.0136	343.9305	336.0334	88390.1328	281.7691	0.16541	320.2725	5605100
017	2017-12-27t0300	1514365586.9	adult	103.4594	50.421	-200.8756	1079.5809	79.6151	71162.5941	224314.7905	3993297.1081	2971.54	0.062045	860.286	0.41473	818.6949	0.21262	1618.3336	-0.14869	1454.3176	600401.75	1197.3548	0.52377	1376.713	0.070617	31902000	-0.11977	460.801	230.329	225.8634	366.6144	360.8111	136013.9375	301.6807	0.60165	346.0969	8541280
017	2017-12-27t0619	1514377528.53	adult	106.7765	53.7382	-197.5585	1249.1603	77.8101	79566.531	250529.8805	4328910.0133	3710	1.1668	746.529	-0.90771	728.3382	-0.83985	1590.4323	-0.16646	1304.4546	660029.375	1017.9611	-0.81949	1195.9774	-0.83268	30970500	-0.24416	484.757	207.034	204.0927	362.7575	356.1782	150544.375	286.5835	0.029194	338.8617	8589010
017	2017-12-27t1135	1514396498.94	adult	112.0461	59.0077	-192.2889	1152.5047	78.1715	72224.6238	227479.7882	3878935.7335	3178.9	0.53079	788.826	-0.23742	758.6887	-0.32768	1503.4094	-0.39198	1283.6049	566785.375	1058.8115	-0.31879	1193.089	-0.71545	29722200	-0.38079	547.282	233.607	228.3002	427.5927	418.9632	161202.4375	328.3434	0.97712	390.2549	8802070
017	2017-12-27t1505	1514409102.1	adult	115.547	62.5086	-188.788	1049.2168	81.9251	72340.6058	228401.5696	4119767.0154	3171.3	0.60115	771.597	-0.35796	736.2076	-0.52284	1584.8491	0.08734	1302.0686	597488.125	1032.3991	-0.44167	1171.7624	-0.75391	29058300	-0.44014	594.538	236.782	229.6325	435.4067	423.113	164148.3281	323.928	0.70855	390.2465	8917210
017	2017-12-27t1955	1514426512.85	adult	120.3833	67.3449	-183.9517	1177.4281	76.0333	76034.3861	239602.8501	4124359.5865	2237.45	-0.73088	658.498	-1.6854	633.6684	-1.7169	1269.692	-1.2567	1151.3585	504067.75	926.1657	-1.292	1055.8908	-1.3921	26103500	-0.79507	725.5	193.474	185.7999	422.7968	412.0039	167850.3125	288.5803	-0.40861	374.8422	7669490
017	2017-12-27t2252	1514437091.61	adult	123.3218	70.2834	-181.0132	1098.1762	81	72228.4517	227606.6977	4022336.2675	3222.23	0.87679	754.154	-0.35752	738.8711	-0.27724	1549.8735	0.184	1348.1577	584302.3125	1047.3292	-0.03268	1213.1572	-0.24577	28380300	-0.44323	613.124	223.098	218.4584	445.9534	434.038	168124.4219	329.8565	0.55791	403.0993	8395630
017	2017-12-28t0149	1514447721.6	adult	126.2746	73.2362	-178.0604	1221.2531	82.8723	80662.9563	254137.0461	4524536.0762	2991.37	0.5859	661.542	-1.4905	640.471	-1.4821	1419.0588	-0.36714	1224.1183	597423.75	969.5271	-0.69365	1144.2011	-0.62977	27825100	-0.48183	724.331	202.949	190.75	461.1154	445.8564	194129.5625	315.798	0.092772	408.9732	8536250
017	2017-12-28t0712	1514467109.99	adult	131.6603	78.6219	-172.6747	1152.2714	78.6638	74498.3349	234745.6092	4068274.3596	3372.95	1.3646	787.275	0.33405	757.4978	0.20649	1601.58	0.73819	1338.2808	623014.625	1067.9478	0.48772	1220.7736	0.089312	30588000	-0.052741	632.962	251.463	243.2964	509.7655	500.8016	198298.7969	356.1447	0.90284	463.762	9770100
017	2017-12-28t1008	1514477696.11	adult	134.6008	81.5625	-169.7341	1155.7554	80.7961	76660.5582	241669.8823	4276967.0951	2481.84	-0.05189	750.736	-0.067078	717.3848	-0.24447	1365.0347	-0.38511	1250.4114	546013.875	1010.7772	0.0077174	1185.0561	-0.076258	29993400	-0.09666	627.356	253.98	245.0743	496.4551	485.6159	198582.0312	353.0247	0.72121	449.4771	10147000
017	2017-12-28t1344	1514490604.75	adult	138.1866	85.1482	-166.1484	1159.8685	79.2089	77875.2027	245528.9096	4363361.6627	2242.82	-0.37895	735.471	-0.16731	704.9836	-0.31177	1333.9968	-0.43967	1234.8023	541602.6875	985.7345	-0.12824	1163.5478	-0.12246	29830000	-0.076359	643.776	249.469	241.2622	504.0731	493.7536	204653.6719	342.2211	0.34318	450.1038	10118200
017	2017-12-28t1856	1514509346.52	adult	143.3926	90.3543	-160.9424	1183.016	80.479	77913.4507	245443.4516	4371535.4643	2830.37	0.78484	685.642	-0.70029	673.6035	-0.59997	1331.4698	-0.29071	1135.4197	541908.25	888.288	-0.99413	1030.0735	-0.98903	27845300	-0.26788	720.864	233.407	232.184	523.4131	513.7966	213029.1406	339.8172	0.12864	451.9004	9479110
017	2017-12-28t2157	1514520216.22	adult	146.412	93.3736	-157.923	1171.4773	78.9909	77642.2197	244649.1208	4340705.0716	2830.95	0.87335	711.479	-0.27115	694.0841	-0.25076	1416.4551	0.27181	1240.866	573664.3125	916.8555	-0.60365	1094.6791	-0.41479	28795000	-0.11122	757.6	241.184	240.0305	512.9228	487.5779	207733.7344	337.1416	-0.018521	437.2133	9761210
017	2017-12-29t0144	1514533807.7	adult	150.1874	97.149	-154.1476	1235.665	78.4122	80732.4524	254326.3475	4444524.7736	2844.89	1.0138	733.657	0.13237	704.9667	-0.009707	1331.3977	-0.084672	1158.4553	560518.4375	960.3707	-0.019604	1089.3072	-0.35359	30879600	0.19589	777.374	255.683	245.9708	551.9625	543.6454	232376.2188	363.635	0.46355	491.192	10761700
017	2017-12-29t0640	1514551576.6	adult	155.1232	102.0848	-149.2118	1201.1553	80.0721	79930.426	251807.9107	4519355.4208	2383.01	0.28615	641.931	-1.0155	634.0461	-0.87343	1312.5244	-0.041955	1202.9144	547322.6875	870.614	-0.86642	1075.3985	-0.34268	26742200	-0.26984	772.494	207.359	193.8479	538.4537	522.4324	224535.1875	333.9054	-0.32156	465.2518	8638370
017	2017-12-29t0944	1514562606.36	adult	158.187	105.1487	-146.148	1215.5216	80.0345	80854.0358	254840.0856	4471062.8425	2566.9	0.72095	738.295	0.37489	715.6716	0.2996	1357.6968	0.31255	1195.5916	572948.0625	957.5845	0.16444	1108.0794	-0.009749	31108100	0.30807	708.525	256.317	247.0581	534.2032	524.9881	225433.7344	367.9126	0.31944	479.0898	10799900
017	2017-12-29t1548	1514584457.13	adult	164.2567	111.2183	-140.0783	1233.6023	80.6513	81627.5457	257125.6438	4567735.525	2646.3	1.0588	733.195	0.4364	707.2168	0.30361	1374.7529	0.60488	1218.2505	585644.75	963.6936	0.39611	1126.6525	0.29572	31179100	0.37693	763.087	256.654	248.2849	564.1607	546.1637	240332.4531	356.7917	-0.076724	496.041	10914200
017	2017-12-29t1917	1514597005.33	adult	167.7423	114.7039	-136.5927	1252.455	81.5899	83046.2721	261564.0684	4679620.3036	2563.6	0.99507	709.518	0.16916	693.4496	0.16879	1374.9772	0.70963	1277.979	595365.125	920.074	-0.018488	1136.1255	0.44925	30711500	0.35017	889.538	244.251	231.3751	609.3922	588.2103	263866.8125	372.4244	0.14478	515.0355	10572400
017	2017-12-29t2245	1514609446.58	adult	171.1982	118.1598	-133.1368	1256.8023	83.4235	83752.9094	263832.7083	4758960.0229	2272.74	0.49217	631.009	-0.86128	617.0317	-0.82736	1287.6647	0.26958	1184.3485	562709.4375	826.284	-1.011	1050.6282	-0.19513	27541600	-0.0068399	862.958	225.891	214.3755	603.3273	585.4431	263654.0312	341.6606	-0.55992	499.3761	9859460
017	2017-12-30t0406	1514628714.46	adult	176.5504	123.512	-127.7846	1259.2402	80.282	82830.7742	260842.6863	4657787.5606	2318.37	0.73834	703.024	0.2171	681.132	0.12234	1358.0327	0.86822	1243.8196	586670.125	924.1293	0.19723	1121.7981	0.50551	30350200	0.38139	825.871	260.942	249.9095	613.7114	597.4455	265123.3125	375.8152	-0.029989	524.9059	11265100
017	2017-12-30t0734	1514641183.65	adult	180.0141	126.9757	-124.3209	1363.1255	81.6126	90062.7526	283586.0916	5073226.4423	1790.47	-0.32896	696.114	0.17024	672.4721	0.046702	1243.4406	0.21407	1198.7018	584417.0625	914.7453	0.14982	1110.5139	0.47247	32667900	0.69101	870.018	261.799	252.266	622.0864	611.4379	292380.625	366.8827	-0.2901	525.8038	12286000
017	2017-12-30t1101	1514653646.34	adult	183.4759	130.4375	-120.8591	1226.9754	80.4934	82181.7071	258951.885	4640787.2876	2047.81	0.33394	675.055	-0.076172	662.6458	-0.046556	1232.597	0.22969	1135.173	528784.125	902.2738	0.063709	1058.9998	0.085064	28901100	0.26396	870.902	245.485	234.005	606.2552	588.3757	260083.4688	363.8719	-0.43123	534.6084	10509900
017	2017-12-30t1548	1514670830.1	adult	188.2492	135.2108	-116.0858	1243.0052	78.5326	81476.0037	256696.1315	4483289.148	2418.48	1.3345	702.622	0.3682	693.5236	0.43072	1415.1202	1.5984	1297.7402	601426.125	909.2427	0.21478	1176.0396	1.1953	29834000	0.41222	955.215	263.12	259.8011	668.3819	653.3572	284062.3125	396.339	0.046995	562.833	11172300
017	2017-12-30t1916	1514683304.76	adult	191.7144	138.676	-112.6206	1263.1399	79.7421	84176.9716	265378.0919	4648242.5586	2176.13	0.86862	722.642	0.69045	701.2588	0.57301	1297.1442	0.87962	1172.0538	569446.3125	920.3309	0.3946	1094.9295	0.52932	31692900	0.65927	767.491	281.504	268.3466	625.0168	616.7159	274382.4062	406.478	0.14019	563.5651	12345900
017	2017-12-30t2244	1514695789.06	adult	195.1822	142.1439	-109.1528	1305.079	78.9446	84129.3732	264978.5897	4584861.5981	1876.31	0.23216	656.292	-0.2037	636.6035	-0.28737	1256.4886	0.68146	1179.3104	551598.5	847.4643	-0.42282	1056.151	0.23166	28776400	0.33477	911.699	258.607	244.9816	619.6288	596.5143	272017.0312	390.0413	-0.23695	528.9319	11339200
017	2017-12-31t0408	1514715223.76	adult	200.5807	147.5424	-103.7542	1280.7768	80.8709	85251.6146	268507.3796	4798526.871	2229.02	1.2796	655.015	-0.17203	641.8286	-0.17217	1222.0059	0.55857	1134.8875	543792.625	843.9937	-0.40812	1044.2103	0.18937	29091200	0.40346	895.193	258.767	245.4104	610.0406	597.1472	271468.0625	400.552	-0.18118	534.9558	11492600
017	2017-12-31t0738	1514727812.59	adult	204.0776	151.0393	-100.2573	1270.1189	78.555	81900.6533	257921.2232	4469366.1707	1977.68	0.72161	678.339	0.18894	662.008	0.13374	1247.7137	0.82443	1162.0819	534021.5	869.8262	-0.063642	1076.7023	0.53433	28973900	0.40824	832.078	275.798	260.2602	639.942	630.4224	273895.1875	417.849	0.029108	563.2286	11780200
017	2017-12-31t1226	1514745103.83	adult	208.8808	155.8424	-95.4542	1236.3021	85.3002	82280.4951	259203.9341	4722273.78	1832.24	0.46101	666.537	0.065526	649.7078	0.00038136	1203.9443	0.59175	1155.2904	516492.125	860.2596	-0.12811	1063.2714	0.47262	28569100	0.38685	858.406	268.998	255.4285	643.9658	634.1537	276261.3438	390.566	-0.5306	551.4099	11529800
017	2017-12-31t1613	1514758714.03	adult	212.6614	159.623	-91.6736	1243.5778	82.1609	83578.0249	263369.9501	4758613.8751	1624.46	-0.033998	708.306	0.69401	691.1201	0.60344	1253.709	1.0631	1219.7084	546617.125	918.0496	0.60862	1134.1257	1.1996	30842500	0.66674	974.056	297.277	277.0743	718.2332	693.3587	313149.6875	453.3492	0.40123	613.4546	12944600
017	2017-12-31t1943	1514771344.79	adult	216.1699	163.1316	-88.1651	1282.7227	85.33	87383.4824	275328.9366	5138265.6468	1707.09	0.29564	653.106	-0.064889	644.8444	-0.015492	1213.8502	0.82675	1187.4521	553515.6875	898.3769	0.40366	1103.4198	0.95208	29724100	0.55372	840.996	266.916	251.6738	654.8947	643.486	298632	420.1727	-0.20832	591.7577	12147900
017	2018-01-01t0032	1514788694.51	adult	220.9893	167.9509	-83.3457	1311.559	81.4771	86006.775	270796.996	4824359.7457	1709.15	0.421	687.083	0.44999	670.1382	0.36024	1277.8756	1.4529	1243.051	572488.25	884.7002	0.26907	1143.9667	1.392	30780700	0.68887	939.644	291.315	275.2367	697.5375	681.7081	312496.8125	440.9005	0.010315	606.043	13050600
017	2018-01-01t0403	1514801350.56	adult	224.5049	171.4665	-79.8301	1340.3089	81.5589	89382.4761	281451.9495	5062402.8571	1761.22	0.6771	668.823	0.20854	653.9026	0.15132	1167.1219	0.60396	1134.272	543878.8125	853.1958	-0.089969	1065.2552	0.65491	31142400	0.73631	828.834	293.112	278.044	646.4925	634.8877	301265.5	434.8653	-0.15386	574.0138	13648200
017	2018-01-01t0734	1514813987.52	adult	228.0151	174.9768	-76.3199	1123.4315	81.7158	79453.9647	250675.1634	4656309.6266	1753.08	0.73639	653.359	0.0038153	637.3461	-0.063911	1184.2092	0.79101	1131.944	490262.625	828.5995	-0.36743	1039.651	0.4257	27027500	0.28473	959	287.291	273.9234	654.5104	637.4374	270967.3125	435.1738	-0.21547	571.9031	11884400
017	2018-01-01t1143	1514828937.54	adult	232.1679	179.1295	-72.1671	1323.2892	83.635	86440.2913	272186.7669	4857522.3811	1502.64	-0.039808	634.079	-0.25541	620.3189	-0.28523	1146.8871	0.51562	1117.2402	517246.0625	815.9969	-0.50326	1032.6502	0.37253	28583600	0.45169	860.509	294.504	278.9279	665.4426	653.168	300114.625	447.4141	-0.11052	596.0339	13276000
017	2018-01-01t1441	1514839614.8	adult	235.1338	182.0954	-69.2012	1355.3981	84.441	91971.5389	289643.758	5268797.6764	1529.11	0.094698	660.556	0.12722	644.1544	0.049094	1182.6093	0.83956	1153.5008	567652.4375	845.9335	-0.14674	1076.1174	0.80471	31643300	0.77003	926.691	305.871	287.5369	715.8879	698.9042	343626.2188	463.6617	0.068191	633.3257	14652400
017	2018-01-01t1744	1514850577.82	adult	238.1791	185.1407	-66.1559	1331.4195	84.852	87926.5243	276864.9732	5016152.9077	1476.62	-0.048056	632.69	-0.25478	619.3521	-0.27985	1145.1394	0.54754	1118.0944	525619	787.7617	-0.81322	1022.7288	0.2981	28984200	0.48105	1015.13	293.689	280.6873	676.8455	657.7783	310672.0938	430.2637	-0.4434	596.6849	13454200
017	2018-01-01t2201	1514866026.39	adult	242.4704	189.432	-61.8646	1289.9285	82.5244	86086.5516	271140.9205	4901875.7546	1456.16	-0.06118	609.775	-0.56141	595.0437	-0.59668	1105.8124	0.24796	1070.5394	496509.75	784.7921	-0.83281	986.3722	-0.038164	27355700	0.3058	959.056	285.433	266.4486	670.2645	640.9612	300948.7812	444.9379	-0.30527	582.1985	12805100
017	2018-01-02t0144	1514879378.24	adult	246.1792	193.1408	-58.1558	1320.6733	84.3941	87658.1403	276020.0304	5010970.7785	1466.45	0.034853	609.585	-0.54985	594.3533	-0.59294	1110.6849	0.32062	1072.0388	507583	775.6704	-0.92405	982.8354	-0.057119	27845200	0.35031	1015.97	288.31	273.4362	666.584	639.4795	304628.875	440.8639	-0.41287	577.2268	13169700
017	2018-01-02t0648	1514897669.32	adult	251.2601	198.2217	-53.0749	1437.0254	85.4615	94224.6334	296835.7059	5279164.0176	1414.16	-0.087368	547.5	-1.403	536.7007	-1.3594	1024.8478	-0.37945	999.0915	504225.125	716.6009	-1.5762	905.0384	-0.79743	26893200	0.25195	1249.08	263.193	252.139	679.2079	657.2502	334170.2812	418.9745	-0.76683	570.095	12928000
017	2018-01-02t0945	1514908260.58	adult	254.2021	201.1637	-50.1329	1251.3241	82.0611	82789.9109	260693.9187	4720870.3944	1517.99	0.38923	584.309	-0.87357	571.3647	-0.87656	1111.6368	0.40171	1083.6833	480227.125	800.5947	-0.61183	1012.3375	0.26834	25208900	0.089145	988.219	285.115	264.091	711.1102	696.9394	307199.5938	472.9082	-0.1115	631.8997	12300700
017	2018-01-03t0945	1514994698.51	adult	278.2126	225.1743	-26.1224	1254.7841	83.5105	85706.3013	269980.3327	4996360.6442	1355.17	0.18378	575.258	-0.90623	564.766	-0.87836	1018.6668	-0.22313	1000.3787	455344.0625	766.8806	-0.90369	935.8049	-0.38452	25673800	0.1349	824.571	279.333	266.1204	661.3283	655.1908	295613.75	457.2553	-0.62298	593.7498	12466600
017	2018-01-03t1517	1515014600.19	adult	283.7409	230.7025	-20.5941	1309.0645	83.665	88328.9952	278166.6331	5064041.4299	1465.87	1.048	586.197	-0.73237	578.4039	-0.67487	1065.4861	0.25637	1054.1506	491189.0938	766.3924	-0.89038	971.0252	-0.010865	26972100	0.24435	980.857	288.053	269.9746	730.7352	716.2545	336868.9062	463.2593	-0.61819	647.6809	13253900
017	2018-01-03t1803	1515024541.71	adult	286.5024	233.464	-17.8326	1269.5342	84.9171	87131.3619	274559.4042	5154341.4551	1426.1	0.92242	598.746	-0.54677	586.7505	-0.553	1100.2894	0.60605	1078.3687	499531.4062	809.7005	-0.41336	1017.4927	0.46487	27162100	0.25874	989.576	293.534	273.8932	725.6149	699.8798	329429.1875	470.6462	-0.56604	641.5177	13316200
017	2018-01-03t2144	1515037778.09	adult	290.1792	237.1408	-14.1558	1209.3511	85.4158	82515.1939	259977.193	4845184.9637	1473.32	1.4793	656.174	0.26906	641.5115	0.19724	1125.7767	0.87974	1108.4255	484084	863.4081	0.17235	1039.3687	0.69822	28207000	0.34268	939.581	321.759	303.4006	705.0573	693.4764	303174.625	517.9519	-0.078468	638.6112	13831500
017	2018-01-04t0218	1515054223.08	adult	294.7472	241.7089	-9.5878	1321.7382	81.8666	85568.4218	269339.5691	4811181.0805	1445.31	1.6386	647.282	0.15925	639.0808	0.17766	1082.7802	0.51349	1061.634	482919.9375	812.7067	-0.3625	994.3424	0.26396	28862300	0.39125	1227.91	316.748	299.2314	721.3253	698.9408	321711.0625	486.9221	-0.47952	631.8686	14123800
017	2018-01-04t0544	1515066583.18	adult	298.1806	245.1422	-6.1544	1285.079	82.5659	86251.5053	271739.1736	4939434.8393	1252.77	0.077027	642.248	0.099705	640.5777	0.20754	1068.7592	0.40865	1054.6583	480941.625	840.771	-0.057844	999.1697	0.32464	28851100	0.38602	951.135	322.751	311.2504	683.3563	672.3648	307510.3438	514.5262	-0.21763	627.5125	14498600
017	2018-01-04t0944	1515080977.97	adult	302.1791	249.1408	-2.1558	1311.4117	80.5202	84796.6922	267029.6172	4719413.6861	1377.05	1.9932	652.375	0.25316	643.0464	0.25188	1099.0106	0.73326	1076.1164	485762.6875	856.4633	0.1134	1015.024	0.4978	28833700	0.37946	987.013	333.177	311.0142	722.5396	702.767	319362.5	532.8725	-0.06829	651.4688	14725700
017	2018-01-04t1402	1515096500.03	dead	306.4908	253.4525	2.1558	1280.9754	79.378	82818.0548	260849.5498	4576615.7215	1284.62	2.121	659.741	0.36863	648.328	0.33461	1096.9347	0.75072	1084.1104	473875.7812	864.2643	0.19988	1018.8989	0.55155	28488900	0.34686	979.532	344.776	320.7134	716.4683	699.8175	309514.2812	550.9131	0.070301	654.3526	14888100
018	2017-12-22t1933	1513993147.05	larva	0	-45.4522	-156.6554	841.6458	31.5422	20180.2376	63467.65	419922.0989	947.085	0.91325	652.194	0.95954	642.9405	0.94614	882.806	-0.33076	876.3382	96225.8	800.2786	0.88848	855.9727	0.6765	7103700	1.255	420.882	205.067	194.6609	357.367	353.3675	38953	301.8934	1.1493	341.2571	2233580
018	2017-12-22t2245	1514004682.02	larva	3.2042	-42.2481	-153.4512	837.2646	32.0646	20196.0801	63523.9115	422700.52	1047.67	0.75047	670.966	0.90137	660.6396	0.8967	922.997	-0.36893	914.6906	101530	824.5976	0.77897	887.4558	0.55322	7317550	1.0481	395.054	207.844	197.2456	352.296	347.9529	38752.6	301.5024	1.1407	335.4226	2266740
018	2017-12-23t0157	1514016233.26	larva	6.4128	-39.0394	-150.2425	847.5017	32.3339	20667.8171	64992.2768	442694.4995	1038.6	0.48402	687.035	0.83744	676.2275	0.84287	950.761	-0.41816	947.5394	106485	851.844	0.68093	916.037	0.43553	7663880	0.86119	452.541	212.854	202.5996	354.551	348.8769	39709.7	305.5922	1.1609	338.7755	2374390
018	2017-12-23t0659	1514034345.38	larva	11.444	-34.0082	-145.2114	849.1588	32.369	21079.1215	66334.4676	450426.5651	1090.21	0.19245	699.759	0.70535	683.6672	0.71221	984.938	-0.50116	976.4872	112283	881.4063	0.51335	948.1128	0.25106	7952060	0.53333	438.095	217.514	206.041	360.433	355.9388	41089.3	310.2702	1.1869	345.236	2471830
018	2017-12-23t1012	1514045918.85	larva	14.6588	-30.7934	-141.9965	834.9196	33.2135	20264.9472	63742.532	431761.7007	1120.69	0.026082	700.964	0.60215	689.3807	0.63194	974.745	-0.58594	962.8578	107222	866.2737	0.34793	938.8547	0.10273	7660840	0.25672	401.175	220.621	211.4039	355.544	350.3516	39109.8	309.4852	1.181	339.6228	2411170
018	2017-12-23t1344	1514058606.21	larva	18.1831	-27.2691	-138.4723	845.8041	33.6638	20950.7805	65909.2338	455991.7966	1059.2	-0.23673	701.789	0.48745	689.2834	0.52464	960.958	-0.68026	954.1809	108588	862.2278	0.19613	925.3049	-0.05597	7924600	0.039557	414.287	225.677	215.499	361.379	356.178	40835.9	314.6554	1.2193	346.6103	2548350
018	2017-12-23t1845	1514076712.38	larva	23.2126	-22.2396	-133.4428	853.1986	30.3657	19752.2723	62115.6107	400391.9892	1062.3	-0.49169	706.621	0.33328	698.3502	0.3978	935.8	-0.81926	926.2149	101066	856.5149	-0.012499	908.568	-0.26655	7564380	-0.37343	432.837	234.712	227.0479	371.767	368.2256	40150.8	323.5351	1.2967	356.6775	2512590
018	2017-12-23t2158	1514088278.54	larva	26.4254	-19.0268	-130.23	536.3354	53.5545	22713.0141	71743.9103	817537.4044	2081.25	0.32924	889.317	0.79522	858.5744	0.81756	1827.66	0.099774	1809.1077	219320	1356.5913	0.83263	1654.1836	0.61412	10651400	-0.15553	291.733	165.18	164.5746	226.154	222.0585	27138.5	198.8872	0.28882	214.5411	1978360
018	2017-12-24t0326	1514107964.59	larva	31.8938	-13.5585	-124.7616	697.356	47.1092	26317.6732	82967.0776	830998.8906	4324.43	2.1338	1086.87	1.2717	1065.9152	1.3709	3038.13	1.3765	3015.0109	425338	1489.0237	0.89623	2539.9383	1.6036	15147700	0.11016	303.015	170.482	169.4871	232.694	228.91	32577.2	206.0714	0.2802	223.2348	2376000
018	2017-12-24t0643	1514119794.55	larva	35.1799	-10.2724	-121.4755	705.0314	57.7882	29916.4754	94427.1865	1075465.2168	6421.94	3.8539	1399.97	2.2355	1331.6968	2.2324	5115.52	3.7313	4989.5022	808252	2133.4405	2.0513	4359.7694	3.9141	22069100	0.8821	442.303	172.677	172.0258	239.135	231.3222	37783.4	209.0599	0.26288	225.9556	2722080
018	2017-12-24t1000	1514131623.35	larva	38.4656	-6.9866	-118.1897	804.8884	56.6772	36539.6088	115158.0522	1396952.1989	4250.68	1.6958	1222.79	1.5601	1114.2494	1.3901	3443.86	1.7732	3378.0549	664666	2288.2836	2.2508	2933.3523	1.9028	23513100	0.86295	390.97	157.857	158.7557	232.248	227.3425	44823.8	202.9254	0.148	220.577	3035440
018	2017-12-24t1518	1514150688.58	larva	43.7615	-1.6907	-112.8938	1051.6433	58.8549	51912.8864	163536.545	2131989.5123	4240.29	1.3997	1042.51	0.76271	945.1467	0.60242	3101.45	1.308	2991.2878	846697	1909.8876	1.3105	2643.159	1.327	28380200	1.1961	444.325	165.152	163.9585	243.674	237.9106	66523	208.8036	0.11067	229.0336	4495930
018	2017-12-24t1841	1514162861.54	adult	47.1429	1.6907	-109.5125	1063.9759	66.3543	58209.4029	183404.5077	2650653.4987	2855.26	0.038304	995.199	0.46561	919.2416	0.38015	2415.15	0.43275	2372.1399	736622	1653.9585	0.66987	2207.2221	0.62876	30316700	1.2319	423.974	173.955	173.2561	240.923	236.8251	73481.5	212.9138	0.088795	230.3301	5299200
018	2017-12-24t2159	1514174758.15	adult	50.4475	4.9953	-106.2078	1075.7446	70.0476	62912.4038	198321.6026	3054303.7135	3606.22	0.53982	855.215	-0.18011	778.2546	-0.31247	2380.22	0.33903	2178.8303	783092	1521.192	0.30488	1940.1578	0.18819	28111800	0.67524	414.478	136.829	135.203	211.983	209.01	69742.5	182.7793	-0.53326	201.3147	4497690
018	2017-12-25t0310	1514193413.56	adult	55.6296	10.1774	-101.0258	1877.072	70.8515	81202.7572	255545.7226	3326187.3259	4609.68	1.3052	877.264	-0.1642	806.3597	-0.27758	2373.04	0.31544	2193.4414	1015660	1360.3568	-0.06553	1887.1246	0.098201	37517100	1.7544	559.474	189.729	173.9063	432.477	426.4893	185100	315.2468	2.0735	385.7413	8113930
018	2017-12-25t0628	1514205293.31	adult	58.9295	13.4773	-97.7259	1127.5042	70.8274	69324.1435	218546.0487	3529546.3342	3481.85	0.30183	857.469	-0.26844	798.4423	-0.34351	2287.34	0.20431	2189.1375	828017	1401.8581	0.032832	1889.9569	0.12458	31018100	0.64182	505.725	144.544	143.016	232.845	227.9926	84289.8	197.611	-0.61474	219.1905	5228750
018	2017-12-25t0947	1514217206.53	adult	62.2387	16.7865	-94.4166	1181.7034	72.2164	71860.6973	226347.8564	3661023.4821	2921.48	-0.25378	857.137	-0.30536	816.1949	-0.29396	1873.83	-0.36971	1801.8492	704560	1242.2709	-0.35089	1587.0655	-0.33161	32156400	0.62368	396.861	161.909	160.5889	240.788	236.2877	90536.5	206.7523	-0.55542	227.8892	6074170
018	2017-12-25t1507	1514236465.12	adult	67.5884	22.1361	-89.067	1281.054	75.1089	76591.6032	241183.8219	3921715.0714	3773.99	0.53502	816.149	-0.51555	795.2988	-0.41723	1998.79	-0.12589	1790.2349	801513	1202.0158	-0.42056	1541.974	-0.35518	32650800	0.50383	451.475	145.393	142.7752	234.82	230.2851	94162.8	197.9211	-1.0262	220.8708	5816600
018	2017-12-25t1833	1514248809.32	adult	71.0173	25.5651	-85.6381	1223.2397	77.2302	78389.2443	246857.7891	4273945.3301	2610.73	-0.60192	779.605	-0.74861	762.2895	-0.64849	1735.18	-0.53055	1658.3541	709688	1139.8743	-0.58279	1441.4606	-0.51037	31876500	0.258	349.275	151.082	149.2575	234.7	230.3097	95992.2	200.1753	-1.113	221.8838	6177440
018	2017-12-25t2345	1514267523.27	adult	76.2156	30.7634	-80.4398	1230.4216	74.7706	75890.6333	239004.5549	3932014.3478	3877.34	0.74544	898.139	0.094188	872.1594	0.22248	2024.06	0.17453	1726.8091	801528	1192.4906	-0.37527	1511.9482	-0.28784	35558200	0.66494	505.699	189.226	185.9691	369.638	360.256	146377	249.2079	0.17467	334.0054	7491660
018	2017-12-26t0309	1514279719.85	adult	79.6036	34.1513	-77.0518	1161.6515	78.8827	70098.2762	220929.6141	3646007.4534	3482.36	0.35901	895.597	0.1512	850.2561	0.093397	2067.51	0.47449	1910.085	758776	1399.4216	0.54764	1726.708	0.38223	32795000	0.18022	446.885	176.293	176.9005	271.601	266.5157	99677.4	233.1395	-0.45907	256.9718	6455510
018	2017-12-26t0628	1514291674.87	adult	82.9244	37.4722	-73.731	1264.8329	77.71	80779.7639	254377.0466	4372032.9609	2492.29	-0.76218	765.482	-0.99255	741.9343	-0.95276	1581.42	-0.76628	1479.3496	667360	1054.0553	-0.93254	1325.8317	-0.712	32242900	0.027831	567.988	151.174	148.2323	282.277	262.5815	119121	200.7244	-1.5928	233.4767	6367580
018	2017-12-26t1143	1514310587.08	adult	88.1778	42.7256	-68.4776	1546.9094	77.2708	90948.687	286359.916	4618414.2805	3709.05	0.76272	895.213	0.41992	886.0109	0.68779	1850.9	0.20485	1648.21	879178	1221.2048	0.099718	1493.2096	0.047202	42481500	1.5693	646.921	207.312	201.43	410.587	390.9589	195029	279.2414	0.60903	367.4758	9837810
018	2017-12-26t1502	1514322542.48	adult	91.4987	46.0465	-65.1566	1361.8719	83.0961	90637.8764	285466.1228	5050672.2898	3234.46	0.22246	829.078	-0.23705	806.3523	-0.16627	1881.65	0.45153	1714.2762	890019	1250.6106	0.4089	1586.2283	0.57563	39159000	1.0263	463.684	174	170.5441	288.031	281.8138	136239	243.8973	-0.61707	270.7668	8218350
018	2017-12-26t1825	1514334721.72	adult	94.8819	49.4296	-61.7735	1691.9837	83.469	96440.0358	304372.076	4776232.9351	2735.52	-0.37821	775.179	-0.7996	799.4476	-0.19677	1652.17	-0.26696	1532.551	834344	1122.6031	-0.33583	1415.2028	-0.045132	39089900	0.98736	528.637	183.48	180.1695	350.923	332.5085	177216	250.551	-0.55355	295.6801	9252370
018	2017-12-26t2337	1514353410.07	adult	100.0731	54.6208	-56.5823	1791.3092	78.6784	95590.2757	301261.2875	4786855.8859	4111.22	1.5426	823.019	-0.13024	798.7567	-0.11388	1753.28	0.28166	1520.3151	878393	1106.5119	-0.30022	1326.8833	-0.30422	41194600	1.2848	607.148	202.919	193.7765	403.914	392.0788	202361	326.1023	1.4785	375.4319	10156700
018	2017-12-27t0300	1514365601.94	adult	103.4597	58.0075	-53.1957	1314.4942	76.4378	82982.9875	261347.8703	4440711.5209	3918.61	1.3707	868.177	0.5115	832.5695	0.38462	1916.11	1.0771	1718.5289	829675	1258.2427	1.0064	1610.8149	1.34	37573800	0.73402	599.472	203.459	198.7836	365.647	346.7734	158325	275.8767	-0.14676	322.8544	8805520
018	2017-12-27t0619	1514377543.22	adult	106.7767	61.3245	-49.8787	1294.0628	76.8596	82285.1169	259170.1507	4370918.0375	2809.09	-0.10835	843.052	0.29287	812.832	0.21734	1661.08	0.13455	1535.2664	714265	1164.8539	0.39616	1442.1653	0.57	36187200	0.53055	792.566	213.279	207.0364	501.127	479.1185	215485	282.5494	-0.085586	361.4176	9154800
018	2017-12-27t1135	1514396513.66	adult	112.0463	66.5941	-44.6091	1184.9416	81.1273	82086.7959	258930.1798	4674115.0674	3445.49	0.92195	856.304	0.61687	825.7464	0.5219	1724.41	0.59545	1550.5365	738049	1175.6353	0.70387	1418.3275	0.65289	36607000	0.61321	564.498	211.572	206.7215	382.966	376.0945	163909	296.1047	0.091101	355.0852	9044690
018	2017-12-27t1505	1514409117	adult	115.5472	70.095	-41.1082	1327.5387	79.1756	84907.7386	267392.7698	4610971.9805	2472.24	-0.44957	688.303	-1.4238	664.5664	-1.4375	1425.37	-0.64899	1296.9374	631438	987.4968	-0.84942	1226.6297	-0.40632	30471200	-0.23996	467.754	164.591	153.5454	363.993	356.296	161249	259.814	-1.0154	333.1841	7286450
018	2017-12-27t1955	1514426527.53	adult	120.3835	74.9312	-36.2719	1322.623	77.7321	84198.1532	265305.5457	4488160.1296	2908.15	0.31142	787.105	-0.01607	758.2478	-0.10891	1560.13	0.13241	1398.1533	686456	1103.8602	0.40165	1329.8027	0.44167	34560200	0.37182	726.498	214.833	205.0002	530.931	520.331	233610	318.2578	0.36656	431.7194	9432880
018	2017-12-27t2252	1514437106.57	adult	123.3221	77.8699	-33.3333	1262.8661	79.7763	83834.326	264077.7745	4698468.8713	2572.4	-0.15106	700.688	-1.0566	667.322	-1.207	1484.31	-0.13643	1352.2477	648641	1013.4868	-0.36121	1281.1885	0.21977	30604600	-0.1412	526.226	168.107	157.0867	391.423	384.5656	171052	266.2522	-1.0743	356.2472	7342580
018	2017-12-28t0149	1514447736.33	adult	126.2748	80.8226	-30.3806	1866.5729	82.7301	96720.5824	304655.8125	4684356.3953	2393.98	-0.37737	753.884	-0.27319	730.7937	-0.29961	1325.43	-0.83213	1213.4648	671992	1014.3145	-0.24963	1147.8399	-0.60423	38202300	0.90625	608.323	223.28	213.2994	455.344	444.7904	230859	347.1283	0.88317	411.819	11314500
018	2017-12-28t0712	1514467124.93	adult	131.6605	86.2083	-24.9948	1025.5096	84.8899	68776.2359	217049.314	3984678.0305	1952.06	-1.0018	659.049	-1.3792	636.2343	-1.4024	1253.86	-1.045	1143.6147	450134	906.8705	-1.1548	1061.427	-1.0677	23608500	-0.96566	595.917	181.69	167.3231	463.64	453.5294	166447	300.7349	-0.4528	413.7277	6508500
018	2017-12-28t1008	1514477711.05	adult	134.6011	89.1489	-22.0543	1252.6394	79.4645	81706.7248	257355.3284	4533528.1046	2685.15	0.29245	745.33	-0.13976	713.7413	-0.29311	1464.2	0.13122	1318.9395	623749	1032.4878	0.23196	1208.3197	0.095338	31740600	0.12984	598.238	210.666	201.2922	464.827	456.4141	198016	321.9329	-0.027074	423.5598	8971410
018	2017-12-28t1344	1514490619.52	adult	138.1868	92.7346	-18.4686	1297.8797	80.8014	82115.6178	258542.2374	4473452.652	2866.69	0.69935	738.391	-0.12777	711.5317	-0.22367	1451.25	0.18147	1288.6018	622587	1027.1867	0.30607	1220.8888	0.30805	31617200	0.15314	605.553	211.628	204.2991	454.003	443.481	194767	309.2878	-0.43387	406.6273	9061700
018	2017-12-28t1856	1514509361.27	adult	143.3928	97.9406	-13.2625	1388.0755	80.3049	90984.1407	286444.9916	5109566.1702	2074.68	-0.55939	617.777	-1.6259	594.8764	-1.6671	1172.67	-1.1546	1082.7913	557020	842.7438	-1.4791	993.0049	-1.2733	29298700	-0.082772	695.649	179.053	166.3426	469.617	455.896	223068	295.0039	-0.89868	413.8139	8491780
018	2017-12-28t2157	1514520231.16	adult	146.4123	100.96	-10.2431	1403.1705	82.3156	89811.4689	282690.7547	5027779.0785	1665.71	-1.2341	599.678	-1.7996	579.0246	-1.8135	1091.5	-1.523	1025.5187	511912	823.0313	-1.6104	955.6663	-1.4923	28078100	-0.2023	772.597	180.774	167.5569	488.066	467.3454	228903	300.623	-0.84162	424.751	8464210
018	2017-12-29t0144	1514533822.7	adult	150.1877	104.7355	-6.4677	1406.7426	81.2772	92573.5262	291456.2585	5172957.3381	2029.54	-0.49367	569.324	-2.1231	552.6459	-2.0864	1086.5	-1.4635	990.5262	524779	768.1639	-2.1026	925.0157	-1.6449	27471600	-0.23438	773.93	180.658	167.9859	481.098	462.1931	232370	297.8141	-0.99007	422.6698	8717290
018	2017-12-29t0640	1514551591.45	adult	155.1234	109.6712	-1.5319	1408.8072	82.603	93336.461	293821.6173	5290138.7637	1397.96	-1.5878	553.208	-2.2368	539.8666	-2.16	1022.01	-1.7208	979.1289	497719	743.077	-2.2645	911.1412	-1.6556	26908600	-0.24897	684.77	182.797	171.2427	469.825	454.056	228805	298.2462	-1.0885	416.1728	8891440
018	2017-12-29t0944	1514562621.3	dead	158.1873	112.7351	1.5319	1426.4721	80.8611	93052.9267	292896.5253	5209621.2087	1449.76	-1.4419	544.321	-2.2997	529.7011	-2.2435	1029.22	-1.6163	993.0422	499171	740.4299	-2.2325	913.6877	-1.5791	26396300	-0.27979	748.896	182.497	171.513	482.998	460.7166	234254	293.3004	-1.2593	413.9344	8850000
019	2017-12-22t1933	1513993161.09	larva	0	-48.7954	-173.8748	151.0856	28.1887	2825.958	9011.5585	49423.7579	0	-0.30206	0	-0.79095	0	-0.80591					0	-0.67677	0	-0.58009	0	0.21974	0	0	0				0	-0.61785	0	0
019	2017-12-22t2245	1514004696.11	larva	3.2042	-45.5912	-170.6706	195.5479	66.3459	8928.4073	29306.6323	377148.0773	398.342	-0.036413	238.391	-0.2766	237.7646	-0.27552	312.8112	-1.009	306.1783	15014.9355	278.5391	-0.28133	296.0286	-0.29655	1123770	0.14759	365.581	97.8966	96.2694	186.9039	170.1996	8971.3867	127.8593	0.090272	155.0025	461484
019	2017-12-23t0157	1514016247.42	larva	6.4129	-42.3825	-167.4619	165.1049	28.048	3122.3961	9933.5749	54829.2901	0	-0.71454	0	-1.0627	0	-1.066					0	-0.96385	0	-0.85668	0	-0.25095	0	0	0				0	-0.75295	0	0
019	2017-12-23t0659	1514034359.58	larva	11.444	-37.3513	-162.4308	165.1123	29.3828	3259.6473	10383.0632	59891.5156	0	-0.98831	0	-1.282	0	-1.2781					0	-1.1793	0	-1.056	0	-0.61811	0	0	0				0	-0.87237	0	0
019	2017-12-23t1012	1514045933.08	larva	14.6589	-34.1365	-159.2159	167.5218	29.2204	3336.9275	10625.7003	61536.923	0	-1.1474	0	-1.4256	0	-1.4182					0	-1.3134	0	-1.1772	0	-0.85155	0	0	0				0	-0.95634	0	0
019	2017-12-23t1344	1514058620.39	larva	18.1831	-30.6122	-155.6917	233.1885	32.5234	5812.5261	18432.8169	125473.1739	971.168	-0.326	766.463	0.67863	767.4359	0.76291	905.9259	-0.73962	901.338	28989.6289	853.1474	0.17871	888.7003	-0.10541	2408230	-0.75799	249.198	171.682	170.6687	227.1198	225.5287	7267.8335	204.2744	0.42086	218.5067	539426
019	2017-12-23t1845	1514076726.61	larva	23.2126	-25.5827	-150.6622	453.632	35.2587	12699.8891	40043.4796	304607.2996	1882.2	0.30829	675.179	0.23714	658.3594	0.27109	1601.9233	-0.088887	1598.4628	110532.7109	881.619	0.035865	1374.9423	0.35781	4597300	-0.80226	240.428	137.308	136.6153	197.3691	194.809	13618.4688	173.9805	0.13344	189.5314	934929
019	2017-12-23t2158	1514088292.58	larva	26.4254	-22.37	-147.4494	475.9009	45.4198	17426.9981	55031.148	550630.6159	2530.83	0.75878	960.08	1.0167	926.9202	1.0399	2095.3533	0.39686	2059.9951	194867.8594	1397.9342	0.91265	1880.4779	0.91614	8869220	-0.4131	416.897	177.206	176.8885	239.5949	234.8156	22282.3242	211.5798	0.39275	227.0587	1637030
019	2017-12-24t0326	1514107979.23	larva	31.8939	-16.9014	-141.9809	901.061	51.3586	35010.149	110406.0139	1117322.5509	2644.72	0.57833	757.239	0.19439	736.3071	0.24436	2062.2441	0.26845	2059.4232	383577.4062	1197.4714	0.32595	1730.037	0.52508	14021800	-0.052603	468.957	154.293	154.225	224.9205	220.4244	41835.2148	195.2662	0.18238	213.7765	2857040
019	2017-12-24t0643	1514119809.26	larva	35.18	-13.6153	-138.6948	848.1206	52.144	31940.1978	100661.4424	1048971.7701	703.7	-1.3511	490.168	-0.82218	491.1232	-0.73332	650.3198	-1.4128	645.2849	109904.0469	591.9769	-0.98555	631.8378	-1.0475	8282360	-1.1111	283.787	158.885	158.3122	219.1376	216.5158	37034.2578	194.533	0.12166	209.8498	2684680
019	2017-12-24t1000	1514131637.97	larva	38.4658	-10.3296	-135.409	625.1894	44.696	22005.7053	69521.0429	639104.8801	3213.26	0.76748	1241.46	1.6247	1185.2745	1.6492	2770.8669	0.98656	2764.5068	324191.4375	1709.2863	1.1024	2501.4409	1.3287	14499000	-0.44021	281.685	185.795	185.195	246.4413	243.9688	28833.6348	220.2334	0.33091	236.9081	2169900
019	2017-12-24t1518	1514150703.23	larva	43.7617	-5.0337	-130.1131	882.8165	60.643	43150.673	135991.7578	1803548.2252	3093.74	0.40301	1091	0.93895	1000.9204	0.81802	2536.6965	0.63278	2511.2273	575830.125	1864.4575	1.2197	2305.1757	0.88043	24716700	0.66664	307.373	164.209	163.3717	233.0818	228.2993	52909.5781	202.4488	0.03046	220.3057	3720140
019	2017-12-24t1841	1514162876.18	larva	47.1431	-1.6523	-126.7317	919.3107	62.9515	47921.5908	151035.7802	2119222.6806	3622.63	0.69289	894.198	0.085548	831.1335	0.024964	2710.9739	0.79173	2664.4504	683165.4375	1496.9682	0.35499	2200.0921	0.61939	22453300	0.095532	296.646	144.368	139.598	235.4598	231.9082	59335.8594	201.6287	-0.078489	224.8986	3625090
019	2017-12-24t2159	1514174772.66	adult	50.4477	1.6523	-123.4272	971.0581	65.6741	51818.7047	163213.2149	2369181.8878	4185.34	1.0292	984.13	0.32583	890.0271	0.16111	3058.9829	1.1771	2942.397	832043.375	1788.5526	0.84765	2605.6957	1.0674	26708300	0.47178	340.697	157.575	155.7595	251.4418	247.8647	68392.1719	216.8936	0.074242	240.0378	4276430
019	2017-12-25t0310	1514193428.13	adult	55.6297	6.8344	-118.2451	1091.999	70.0996	60251.9606	189744.7407	2906477.1404	4439.36	1.1583	1070.81	0.66018	955.1809	0.41205	2767.9763	0.82855	2673.1263	874680.5	1853.385	0.99298	2331.3294	0.71695	33774500	1.2042	443.984	191.325	190.067	266.7686	262.13	84298.875	234.4429	0.32229	254.6348	6034570
019	2017-12-25t0628	1514205308.01	adult	58.9297	10.1343	-114.9451	932.0499	74.3881	58201.2704	183832.6469	2982106.8076	3068.89	-0.062222	970.833	0.24272	903.0406	0.17135	2151.3606	0.019967	2046.0107	654013.625	1476.0997	0.19984	1870.7809	0.096606	29477400	0.41282	454.718	190.347	189.1912	265.9395	260.0905	80845.5938	232.1694	0.20504	252.2919	5779520
019	2017-12-25t0947	1514217221.35	adult	62.239	13.4436	-111.6359	1075.2272	72.3416	66167.3948	208543.6401	3421249.5249	3358.4	0.14042	938.39	0.089699	879.6348	0.045302	2119.2949	-0.016983	1978.9798	733276.0625	1379.5061	-0.024617	1877.6488	0.11665	32404500	0.66098	349.368	182.69	182.041	259.6311	256.0963	89832.3594	228.6226	0.034675	247.6216	6308640
019	2017-12-25t1507	1514236480.43	adult	67.5887	18.7933	-106.2861	1119.7259	73.9946	71068.8805	224058.4817	3739235.1077	4322.01	1.0576	970.808	0.33279	902.8755	0.23398	2346.2649	0.44529	2038.5833	870464.3125	1569.2904	0.55689	1929.228	0.31529	35985900	1.0136	365.319	185.404	183.6439	269.5686	264.2223	100009.9375	231.5442	-0.056231	254.7461	6872540
019	2017-12-25t1833	1514248824.19	adult	71.0175	22.2222	-102.8573	1198.0675	78.7159	78157.9214	246234.5135	4301722.8084	2758.62	-0.45443	787.623	-0.69961	734.9432	-0.8335	1879.6797	-0.26612	1768.5167	766909.3125	1260.2497	-0.22784	1620.3056	-0.16615	32094900	0.29172	413.661	151.141	149.5375	246.8068	239.1688	100697.1562	198.2493	-1.1706	224.8197	6158830
019	2017-12-25t2345	1514267537.86	adult	76.2158	27.4204	-97.659	1235.4297	79.2827	80624.7002	253951.786	4482121.8099	2790.67	-0.43685	806.928	-0.61034	754.6433	-0.77983	1828.1243	-0.25717	1720.6082	769640.3125	1247.8525	-0.16723	1619.2547	-0.02264	33928100	0.40955	442.444	153.687	151.567	241.1982	235.1351	101544.4297	202.4452	-1.2661	225.656	6461910
019	2017-12-26t0309	1514279734.64	adult	79.6038	30.8084	-94.271	1230.1643	74.6458	75840.4682	238807.0967	3959073.4252	4236.19	1.2094	972.327	0.79617	927.0542	0.80043	2236.3293	0.91881	1929.5621	885586.4375	1409.5726	0.58999	1724.7135	0.37677	38484700	1.0727	471.73	207.051	205.3713	292.5218	288.3938	115838.6406	255.8238	0.23908	278.9363	8195090
019	2017-12-26t0628	1514291689.48	adult	82.9246	34.1292	-90.9503	1110.8672	78.56	73591.5525	232000.9337	4070649.2649	3058.54	-0.093634	918.092	0.47945	891.5455	0.60144	1790.8073	-0.1618	1588.8779	687670	1220.117	-0.1022	1477.4227	-0.21122	35198700	0.49336	493.748	197.269	199.2796	332.7442	305.1412	127773.7656	257.4642	0.1579	287.548	7563100
019	2017-12-26t1143	1514310601.84	adult	88.178	39.3826	-85.6968	1243.4507	73.6176	76305.8222	240378.9451	3908232.4596	3195.49	0.12574	951.457	1.0344	917.932	1.0524	1945.5394	0.51556	1790.6869	776270.25	1320.623	0.71246	1662.2508	0.73865	37885100	0.84539	509.965	213.128	210.1357	364.347	355.4391	145374.4375	272.8158	0.41139	322.342	8486340
019	2017-12-26t1502	1514322557.44	adult	91.499	42.7036	-82.3758	1405.1645	77.4766	84208.4666	265002.6831	4385451.6208	3898.57	1.0652	843.461	-0.075034	819.9106	-0.0079638	1879.0723	0.44243	1662.8892	826791.8125	1213.0069	0.16285	1553.283	0.43188	37088700	0.70288	513.541	193.021	192.3733	291.5233	286.7049	128270.25	247.2032	-0.51653	274.5598	8487530
019	2017-12-26t1825	1514334736.29	adult	94.882	46.0866	-78.9928	1241.5519	79.3556	83027.8912	261708.9074	4617861.5658	3385.36	0.4675	924.178	0.9395	907.8062	1.1005	1847.7992	0.45575	1625.5254	800097.0625	1226.6001	0.39655	1506.9209	0.38943	39978100	1.1252	532.152	220.458	216.0651	381.4971	374.642	165188.25	284.709	0.47743	339.1765	9536570
019	2017-12-26t2337	1514353424.71	adult	100.0732	51.2779	-73.8016	1230.0443	77.7971	81028.6836	255331.1586	4446938.1481	3417.46	0.60553	878.194	0.53641	856.4825	0.5941	1863.0624	0.71378	1655.1317	788075.375	1145.5505	-0.0023922	1363.3213	-0.115	37087000	0.65638	500.674	214.114	213.4417	333.9933	320.3945	141279.1562	271.9745	-0.12472	302.9197	9042250
019	2017-12-27t0300	1514365616.92	adult	103.46	54.6646	-70.4149	1186.2245	77.8997	80144.347	252739.0526	4466171.8719	3354.44	0.59114	834.607	0.09984	813.2131	0.14467	1910.5736	1.0544	1716.6589	798619.75	1185.8444	0.43256	1464.6577	0.54749	34845700	0.32336	412.457	186.393	183.8907	330.9105	325.3601	138320.5781	271.2993	-0.27953	309.9301	7782090
019	2017-12-27t0619	1514377557.91	adult	106.7769	57.9815	-67.0979	1230.4994	77.9382	79098.6506	249080.1259	4335711.4319	2618.85	-0.37762	853.171	0.41873	820.9779	0.31927	1711.2229	0.34821	1585.2607	706735.0625	1206.6075	0.74171	1487.5534	0.82861	35183100	0.38143	723.616	196.502	189.9825	363.9048	354.9233	150292.6875	275.7049	-0.28033	333.1832	8103350
019	2017-12-27t1135	1514396528.35	adult	112.0465	63.2511	-61.8284	1114.5814	82.281	74093.9894	233543.2934	4216152.5373	2533.29	-0.41646	817.424	0.12465	786.9954	0.030955	1683.8763	0.41435	1542.6711	649976.25	1139.813	0.3903	1433.7347	0.7465	31553400	-0.11641	463.578	190.723	184.3439	356.1924	350.5271	137490.2656	275.1421	-0.48502	327.504	7362100
019	2017-12-27t1505	1514409131.8	adult	115.5474	66.752	-58.3274	716.765	91.1634	51290.8449	162934.4438	3101651.7392	2256.19	-0.7743	813.41	0.17712	801.0104	0.30454	1392.849	-0.79914	1283.6577	371890.6875	1080.222	-0.0073694	1208.7191	-0.51978	21716400	-1.4803	595.53	202.928	192.3637	425.6469	407.8873	113647.7266	305.3229	0.20826	373.5528	5417770
019	2017-12-27t1955	1514426542.41	adult	120.3837	71.5883	-53.4911	1256.2638	78.7998	81567.0244	256888.7193	4497784.2485	2104.1	-0.9381	817.174	0.37425	800.5498	0.43712	1436.2249	-0.4602	1359.0389	611831.8125	1129.6131	0.64712	1286.4751	0.15161	34741400	0.39682	504.583	216.828	209.3307	409.3401	402.0989	174378.8594	322.7721	0.48446	382.9956	9218230
019	2017-12-27t2252	1514437121.6	adult	123.3224	74.527	-50.5524	1267.2312	79.7122	81656.4305	257130.9853	4492069.6917	2585.44	-0.13043	824.105	0.55707	811.7388	0.66965	1508.5182	-0.018102	1393.147	642628.75	1077.3997	0.25926	1269.7968	0.14183	35102700	0.46959	506.166	227.336	226.6121	421.2917	415.1442	179470.25	326.3158	0.46703	392.2794	9683370
019	2017-12-28t0149	1514447751.27	adult	126.2751	77.4797	-47.5998	1219.9213	78.15	78758.6456	248045.191	4362754.7804	2073.3	-0.89445	837.383	0.82757	819.3599	0.85993	1450.6735	-0.21012	1364.0809	596226.8125	1082.83	0.42963	1231.1908	-0.01945	34390500	0.39638	533.965	249.391	239.8253	435.8083	427.8182	179117.2344	353.0146	1.0317	408.4632	10242300
019	2017-12-28t0712	1514467139.82	adult	131.6608	82.8654	-42.2141	1272.7911	83.6424	85504.7026	269269.9995	4949330.1798	1842.09	-1.1849	666.501	-1.2796	649.2394	-1.2298	1185.4614	-1.3958	1104.7534	528715.8125	882.6577	-1.4017	1044.3207	-1.1919	29695900	-0.16942	677.674	200.048	191.9005	440.6977	422.7587	196551.1875	300.2051	-0.46577	383.0279	8913130
019	2017-12-28t1008	1514477726.06	adult	134.6014	85.806	-39.2734	1286.2196	79.856	84591.7887	266409.5529	4738470.3933	2189.29	-0.54735	739.388	-0.21964	722.0658	-0.18194	1381.7863	-0.29788	1265.8907	609367.75	948.4933	-0.63555	1090.7892	-0.77153	32595900	0.24072	691.341	235.471	232.0242	448.909	428.2553	197968.875	328.4808	0.1305	397.2804	10380700
019	2017-12-28t1344	1514490634.3	adult	138.187	89.3916	-35.6878	1187.5992	82.3276	79639.9678	250938.7373	4522256.1637	2475.72	0.023601	746.904	-0.012478	721.4022	-0.090865	1376.2263	-0.21595	1238.0481	572510.125	994.3261	-0.038211	1133.5432	-0.34771	30998800	0.073731	667.481	243.296	233.8652	483.7843	468.513	201254.2656	341.0367	0.31522	430.5788	10097500
019	2017-12-28t1856	1514509376.05	adult	143.393	94.5977	-30.4818	1109.4175	84.8372	68133.5034	214796.9911	3797791.2577	2366.19	-0.040844	747.815	0.14774	723.4398	0.075548	1400.8046	0.086479	1301.9063	498686.4375	984.5156	0.030594	1160.8853	0.014175	26597500	-0.42679	603.931	248.092	238.8582	478.1324	470.292	170215.1562	356.6245	0.51393	435.3507	8823880
019	2017-12-28t2157	1514520245.88	adult	146.4124	97.6171	-27.4624	1146.0454	80.5686	77442.6291	244062.7911	4401821.1576	1875.53	-0.85463	786.888	0.7598	773.2125	0.824	1294.7395	-0.40045	1223.7432	523074.75	1014.5703	0.44486	1149.1151	0.0071674	31755700	0.26495	732.479	259.423	246.1827	534.6406	521.8383	215994.7969	389.2698	1.1564	483.7546	10469300
019	2017-12-29t0144	1514533837.59	adult	150.1879	101.3925	-23.6869	1322.1217	80.4866	83888.8892	264231.8168	4598254.1633	2108.85	-0.34703	755.772	0.43591	745.8928	0.54827	1356.0326	0.054046	1242.6813	593942.25	965.0771	0.031419	1105.7767	-0.22412	33061200	0.47134	558.554	252.767	245.4366	454.0455	446.8951	198871.9375	356.1038	0.29721	421.187	11057300
019	2017-12-29t0640	1514551606.4	adult	155.1237	106.3283	-18.7511	1178.6591	83.4263	81901.9318	258307.5696	4745042.7624	1899.71	-0.63326	734.102	0.25326	718.7672	0.28397	1225.1379	-0.54694	1160.2379	523133.875	962.0147	0.13555	1092.8819	-0.20292	31307300	0.30256	582.937	251.546	239.356	486.6967	480.8976	207819.5156	384.0535	0.75698	459.0072	10727700
019	2017-12-29t0944	1514562636.07	adult	158.1875	109.3921	-15.6873	1176.6589	81.2007	78463.6422	247195.4335	4470063.8011	2033.64	-0.31147	765.856	0.75492	745.6991	0.71023	1239.9617	-0.37877	1189.6882	507144.3125	969.9616	0.30107	1125.7417	0.13286	31318200	0.33429	625.634	264.96	256.3164	500.2513	493.4385	204602.7812	366.116	0.28141	450.1391	10835000
019	2017-12-29t1548	1514584487.01	adult	164.2572	115.4618	-9.6176	1376.217	80.699	88923.5839	279925.8455	4987989.5318	1719.72	-0.80121	695.675	-0.08208	683.0803	-0.026804	1216.6534	-0.35333	1178.6849	564527.1875	931.6622	0.037956	1103.5066	0.10516	32253600	0.50968	687.407	240.741	229.6436	537.609	525.821	249450.5781	375.1709	0.3005	485.2094	11161500
019	2017-12-29t1917	1514597035	adult	167.7428	118.9474	-6.1321	1413.2426	83.3062	94990.2135	299066.3676	5518613.362	1274.22	-1.6468	590.952	-1.4724	574.7813	-1.4576	1020.3167	-1.4783	997.58	505056.7812	780.9458	-1.5859	934.4165	-1.2295	29232000	0.16838	916.555	204.025	191.2459	497.3402	481.4503	246183.4062	329.0855	-0.72885	435.7467	10092300
019	2017-12-29t2245	1514609476.29	adult	171.1987	122.4033	-2.6761	1396.0844	83.9743	96439.4774	303685.1457	5637022.6802	1467.67	-1.1923	581.435	-1.5489	561.1916	-1.5934	1065.6859	-1.1247	1032.3844	534974.3125	789.131	-1.4326	955.6321	-0.99428	29187500	0.19454	822.076	205.387	191.2215	530.0598	505.5361	266090	339.0403	-0.61184	456.2028	10310200
019	2017-12-30t0406	1514628744.54	dead	176.551	127.7556	2.6761	1400.1314	82.368	94506.7908	297505.9445	5451911.0273	1597.2	-0.82292	579.306	-1.5055	558.1823	-1.5688	1099.9543	-0.79894	1057.1309	542277.5	796.1895	-1.2714	967.6854	-0.81255	28506500	0.15731	917.808	209.213	192.2989	568.5761	547.2518	280308.0312	352.3676	-0.48188	486.9052	10294900
021	2017-12-22t1933	1513993189.39	larva	0	-45.4527	-288.3378	164.6186	27.1014	3046.3641	9684.6222	52049.2125	0	-0.30206	0	-0.79095	0	-0.80591					0	-0.67677	0	-0.58009	0	0.21974	0	0	0				0	-0.61785	0	0
021	2017-12-22t2245	1514004724.35	larva	3.2042	-42.2485	-285.1336	173.923	32.9026	3727.3223	11891.0948	75549.4336	0	-0.51914	0	-0.92578	0	-0.9346					0	-0.82218	0	-0.72189	0	-0.015801	0	0	0				0	-0.68322	0	0
021	2017-12-23t0157	1514016275.52	larva	6.4128	-39.0399	-281.9249	156.6982	28.2197	2932.1966	9342.6698	51326.1576	0	-0.71453	0	-1.0627	0	-1.066					0	-0.96385	0	-0.85667	0	-0.25095	0	0	0				0	-0.75295	0	0
021	2017-12-23t0659	1514034387.82	larva	11.444	-34.0087	-276.8937	161.7694	27.092	3004.6475	9559.4654	51512.1255	0	-0.98831	0	-1.282	0	-1.2781					0	-1.1793	0	-1.056	0	-0.61811	0	0	0				0	-0.87237	0	0
021	2017-12-23t1012	1514045961.38	larva	14.6589	-30.7938	-273.6789	231.949	32.8193	5817.9716	18461.04	126912.4711	955.031	-0.14738	784.707	0.8444	785.2299	0.91698	909.1934	-0.65598	905.7187	29094.1895	864.1873	0.34392	893.4128	0.040777	2459270	-0.49578	244.658	170.474	169.9758	225.9345	223.2517	7229.9053	202.2309	0.44027	217.5804	534266
021	2017-12-23t1344	1514058648.69	larva	18.1831	-27.2695	-270.1546	161.6473	26.7614	2985.056	9499.0607	50820.2049	0	-1.3108	0	-1.5872	0	-1.5768					0	-1.4583	0	-1.3056	0	-1.1062	0	0	0				0	-1.0568	0	0
021	2017-12-23t1845	1514076754.99	larva	23.2127	-22.24	-265.1251	496.5271	42.7963	16779.0492	52929.0348	491196.9251	2489.8	0.90113	1003.61	1.2413	972.4289	1.2662	2129.251	0.4893	2071.6559	191632.5781	1561.9426	1.3466	1952.1494	1.1306	8977260	-0.16923	433.461	144.413	143.9511	207.5784	199.7878	18682.0547	177.4708	0.16059	194.1616	1291770
021	2017-12-23t2158	1514088320.62	larva	26.4253	-19.0273	-261.9124	588.2969	48.347	22962.5522	72454.9676	763677.6118	2434.47	0.66672	704.677	0.21731	669.0314	0.20081	2118.6143	0.42268	2109.7531	258470.9375	1122.1486	0.37888	1898.5317	0.94023	8557600	-0.45814	206.375	121.46	121.0126	171.898	169.6845	20971.5547	152.2714	-0.092903	165.5484	1475010
021	2017-12-24t0326	1514108008.86	larva	31.8943	-13.5584	-256.4435	758.8441	72.6913	37643.1953	118939.3946	1617799.1865	4323.53	2.133	1049.6	1.1499	979.3394	1.075	3619.2695	2.0364	3542.6776	716615.375	1976.3585	1.8494	3185.8683	2.4638	20754800	0.92066	242.335	122.191	121.0797	179.886	175.9163	35617.4375	156.2385	-0.17093	170.7598	2416210
021	2017-12-24t0643	1514119838.43	larva	35.1803	-10.2724	-253.1575	716.0862	54.2244	30228.1463	95289.7854	1087474.2034	4230.48	1.8591	1255.6	1.7503	1164.7698	1.6434	3587.7661	1.9713	3541.9354	574042.5625	2222.8094	2.2273	3240.5351	2.4245	20031800	0.58754	301.559	148.13	146.9585	222.7511	219.1905	35640.1719	195.8925	0.13487	212.5233	2363270
021	2017-12-24t1000	1514131667.31	larva	38.4661	-6.9866	-249.8717	813.4689	58.1197	36873.8641	116177.4096	1424976.6009	4043.02	1.51	1292.87	1.8026	1161.0944	1.561	3359.8091	1.6749	3319.8923	655162.75	2356.6509	2.3864	3042.1871	2.0474	25095900	1.0917	449.81	170.922	170.0468	238.2182	233.6409	46452.5391	209.7795	0.22042	227.0628	3317770
021	2017-12-24t1518	1514150732.45	larva	43.762	-1.6907	-244.5758	1014.6771	62.3509	52373.2665	165005.1979	2289513.2975	4242.85	1.4019	1074.79	0.88002	1004.2301	0.83081	2764.4451	0.90507	2632.7407	760222.375	1678.3087	0.84753	2389.1171	0.99133	29520100	1.3608	358.03	176.67	175.7731	247.7039	243.8691	68118.5781	218.7751	0.23651	237.3754	4852410
021	2017-12-24t1841	1514162905.64	adult	47.1434	1.6907	-241.1943	1077.141	70.4842	57471.1547	180965.7227	2669399.3645	3247.04	0.37248	999.676	0.48244	910.1625	0.34353	2721.4519	0.80444	2686.98	819157	1783.1628	0.92899	2495.4068	1.0074	30077200	1.1972	338.892	157.842	158.3355	239.9002	236.4881	72209.9531	208.2527	0.01969	228.7711	4748980
021	2017-12-24t2159	1514174802.1	adult	50.448	4.9953	-237.8898	1075.5981	68.5093	58785.2778	185110.7683	2760738.6463	4731.78	1.4909	980.822	0.31285	891.1538	0.16588	2753.5791	0.80003	2601.2485	848102.375	1703.9854	0.67597	2247.1908	0.59382	30166100	0.97301	379.865	157.771	157.4728	240.9693	235.6995	74218.5312	207.4948	-0.093137	227.594	4852400
021	2017-12-25t0310	1514193457.42	adult	55.63	10.1773	-232.7077	1048.0504	73.0863	60782.788	191488.6659	3013004.9402	3188.04	0.079371	1010.71	0.40419	951.9367	0.39701	2188.0923	0.075151	2074.7925	695813.375	1525.1784	0.28833	1954.0191	0.19138	32093000	0.95691	518.534	195.654	193.9916	321.2034	287.5641	102142.6719	240.5451	0.45454	266.6273	6212600
021	2017-12-25t0628	1514205337.56	adult	58.93	13.4774	-229.4077	1164.7445	72.8389	69570.9389	219189.5512	3491477.127	5282.07	1.8889	987.671	0.31865	920.3102	0.25636	2526.041	0.52791	2143.7831	919478.9375	1476.7086	0.20122	1920.1063	0.16858	35890000	1.3659	401.088	183.401	182.256	263.1861	260.1138	95799.7344	231.3673	0.186	251.6203	6664420
021	2017-12-25t0947	1514217251.24	adult	62.2394	16.7867	-226.0983	1158.8405	75.402	73301.6632	230968.8203	3890354.6792	2545.48	-0.59303	829.775	-0.4384	789.3749	-0.43738	1827.4655	-0.43633	1757.6515	699919.25	1234.1528	-0.37019	1635.0157	-0.25763	31722300	0.55839	436.532	158.422	156.2866	284.2437	268.9193	108865.3281	216.8487	-0.28302	248.4183	6056450
021	2017-12-25t1507	1514236511.3	adult	67.5894	22.1367	-220.7483	1148.6207	72.4382	68559.4874	215986.1048	3422493.3352	3275.31	0.059472	935.498	0.13912	886.2243	0.13319	2091.0906	0.02586	1966.0059	750701.5	1414.8939	0.146	1855.9529	0.18844	33518900	0.63646	446.203	194.807	193.0484	287.0836	276.925	103063.0078	239.4595	0.17209	264.5027	6979930
021	2017-12-25t1833	1514248853.97	adult	71.0179	25.5653	-217.3198	1140.9461	73.6965	74220.742	234106.4678	3961774.5702	4786.35	1.5679	945.619	0.26614	887.0521	0.19558	2236.3369	0.38657	1970.5231	867698.75	1442.655	0.31004	1867.1832	0.30903	36604900	0.98807	428.285	191.943	190.9594	270.9211	266.5376	105117.4062	237.9908	0.016819	258.9744	7430100
021	2017-12-25t2345	1514267567.25	adult	76.2161	30.7634	-212.1217	1185.1569	75.5466	74855.7568	235776.473	3979062.8582	4636.19	1.5711	1004.15	0.91307	955.2876	0.93153	2208.5771	0.58109	1939.2404	863553.625	1430.7318	0.52001	1764.2122	0.33562	39218900	1.2384	398.608	210.462	208.4526	299.7776	295.8511	117213.0469	263.2763	0.60811	287.0965	8220000
021	2017-12-26t0309	1514279764.21	adult	79.6041	34.1514	-208.7336	1237.8179	76.3121	78901.5627	248633.5036	4201001.8574	4511.43	1.5199	851.545	-0.21908	816.5329	-0.21706	2065.4712	0.46914	1777.4503	850974.125	1290.1797	0.092105	1645.8021	0.15989	35031700	0.53104	379.835	173.791	172.3568	270.0357	266.2822	111254.7188	235.1322	-0.39776	258.2772	7149590
021	2017-12-26t0628	1514291718.8	adult	82.9248	37.4722	-205.4129	1197.7422	81.3998	74492.8919	234597.3238	3969959.9012	4977.96	2.1725	965.98	0.94136	910.0427	0.7936	2321.1589	1.3693	1976.4882	902930.8125	1452.1629	1.0581	1856.0092	1.0394	37536100	0.86149	619.395	214.425	209.2305	445.6273	435.7036	173349	276.8721	0.75672	391.3513	8332130
021	2017-12-26t1143	1514310631.5	adult	88.1784	42.7257	-200.1594	1142.1286	78.0838	75885.8782	239173.3167	4217507.4551	2840.95	-0.314	943.407	0.94646	907.7721	0.93636	1849.4888	0.20023	1713.3832	732397.5625	1305.5925	0.61985	1636.3446	0.63271	37299500	0.75316	602.492	215.948	214.3429	315.6766	309.9597	125007.9375	269.3116	0.3036	297.8034	8537950
021	2017-12-26t1502	1514322587.2	adult	91.4994	46.0467	-196.8384	1239.0443	77.7444	78518.506	247352.516	4199260.6235	3302.87	0.30928	865.534	0.1736	839.2187	0.21748	1809.661	0.19732	1592.1317	741961	1142.6349	-0.29764	1493.0328	0.16897	35452300	0.44724	561.72	201.596	198.9642	364.8258	354.504	149578.5938	260.9197	-0.099363	304.6274	8257380
021	2017-12-26t1825	1514334765.79	adult	94.8823	49.4297	-193.4554	1289.8576	79.7318	83386.0046	262641.6599	4565895.5081	4009.28	1.2795	872.734	0.33906	842.9934	0.32457	1894.2538	0.62739	1659.1154	824000.375	1225.2982	0.3874	1544.3075	0.56658	37945600	0.80974	398.975	202.828	199.4692	322.3745	317.968	140232.9062	266.7684	-0.064085	303.3116	8818740
021	2017-12-26t2337	1514353454.38	adult	100.0736	54.6209	-188.2641	1212.4487	82.399	77779.9641	244964.7792	4267861.9555	3970.36	1.3524	902.274	0.82736	872.1721	0.78653	1907.0311	0.88686	1588.9786	774254.625	1292.9879	1.1224	1492.8905	0.55783	36598100	0.58158	411.596	200.618	198.03	323.6912	318.0012	131418.625	271.3596	-0.14295	305.8617	8137450
021	2017-12-27t0300	1514365646.82	adult	103.4604	58.0077	-184.8774	1177.6863	81.6198	80072.3373	252331.424	4598225.8088	2981.33	0.075589	824.248	-0.027181	792.9386	-0.10666	1738.5912	0.34639	1578.7115	726731.125	1190.0667	0.46605	1480.7514	0.63478	34379400	0.25316	486.272	178.584	173.5191	331.8604	325.7173	138717.6406	265.7171	-0.44145	308.9718	7448740
021	2017-12-27t0619	1514377587.34	adult	106.7772	61.3245	-181.5605	1234.4909	81.0394	80014.544	252054.0503	4430554.7981	4376.83	2.1106	884.719	0.81114	868.1359	0.90933	1912.2748	1.2049	1554.1259	799330.875	1180.1495	0.52276	1457.6135	0.65804	36905200	0.63718	698.658	225.677	217.1779	495.4014	478.5361	207077.7812	325.5199	1.1369	421.5947	9413870
021	2017-12-27t1135	1514396557.88	adult	112.0468	66.5941	-176.2909	1195.2743	80.3675	80402.6912	253459.3904	4493902.3019	3637.61	1.2038	873.132	0.82994	848.1857	0.80621	1832.5905	1.0788	1550.545	767855.375	1182.5963	0.76483	1429.8041	0.72264	36565900	0.60727	512.633	220.157	214.0346	383.6901	376.052	160766.1406	300.3638	0.20813	356.3144	9219950
021	2017-12-27t1505	1514409161.63	adult	115.5478	70.0952	-172.7899	1383.244	76.7705	80974.2278	254751.4305	4199638.3293	3094.7	0.48603	830.208	0.39209	808.3429	0.39817	1648.7323	0.38233	1464.282	699062.5	1133.0101	0.47202	1358.6584	0.4301	35132700	0.42047	490.776	209.47	204.588	381.2079	373.6167	161632.125	293.4991	-0.10968	351.6216	8864360
021	2017-12-27t1955	1514426572.18	adult	120.3841	74.9314	-167.9536	1207.2469	77.8174	78296.4404	246685.027	4274249.2696	3346.73	0.993	883.179	1.231	857.5432	1.1728	1812.9607	1.3417	1675.0204	741500.9375	1233.7966	1.6402	1488.7149	1.5056	36057500	0.57843	495.994	224.389	216.6718	415.4697	409.3239	169927.0938	331.3349	0.70811	390.7762	9161130
021	2017-12-27t2252	1514437151.55	adult	123.3228	77.8701	-165.0149	1149.322	78.0695	74088.9983	233439.3599	4039801.8898	2820.24	0.24097	806.184	0.32278	772.2333	0.15632	1787.9659	1.3477	1673.4967	691942.8125	1135.9118	0.82731	1387.0504	0.9442	31142100	-0.068202	1133.71	217.319	208.3086	522.9842	448.0586	202394.875	326.1967	0.46396	403.2684	8394820
021	2017-12-28t0149	1514447781.04	adult	126.2755	80.8228	-162.0623	1209.0542	84.8767	83864.2483	264297.1225	4910496.1321	3074.57	0.72008	722.506	-0.68682	694.2292	-0.7783	1593.7617	0.50053	1466.0143	696473.875	1002.2519	-0.3692	1201.1291	-0.23035	31543200	0.01552	969.618	198.241	187.472	515.9259	480.54	225459.625	300.3757	-0.29633	394.4423	8654820
021	2017-12-28t0712	1514467169.54	adult	131.6612	86.2085	-156.6766	1215.2977	79.0197	78795.8556	248223.6854	4309164.8922	2824.87	0.45186	864.01	1.3593	827.4652	1.1348	1755.6727	1.5285	1633.3707	721581.5	1194.1814	1.775	1415.6098	1.5041	35498700	0.58959	574.127	249.305	239.9674	438.7397	431.7305	180322.0156	352.5599	0.81511	412.1366	10243000
021	2017-12-28t1008	1514477756.01	adult	134.6018	89.1492	-153.7359	1163.7761	77.6547	75694.166	238536.7599	4150904.1312	3189.41	1.1465	840.856	1.1447	803.8912	0.91076	1892.032	2.3589	1763.561	747352.625	1143.1024	1.3745	1490.2687	2.175	33185200	0.31712	769.033	251.726	236.9744	602.9043	590.7502	238147.1875	381.5667	1.4081	530.6256	9934600
021	2017-12-28t1344	1514490663.96	adult	138.1874	92.7347	-150.1504	1321.1316	78.1066	87370.9897	275184.1444	4841091.0057	2289.72	-0.29787	783.574	0.48412	755.8889	0.37312	1571.2734	0.8173	1490.5171	716500.6875	1134.9128	1.4348	1341.5458	1.2139	35680800	0.67495	642.677	236.067	226.9508	493.8765	485.3162	225207.6719	349.2988	0.51014	446.2164	10749600
021	2017-12-28t1856	1514509405.77	adult	143.3934	97.9408	-144.9443	1256.4091	86.3893	85531.0929	269409.1538	5008474.3657	1874.82	-0.91489	664.681	-0.98617	641.7889	-1.0312	1261.6656	-0.67042	1187.8934	562702.875	925.454	-0.59833	1088.6452	-0.53982	29608200	-0.043346	611.432	178.881	168.3773	425.8088	412.7974	189910.7344	278.6033	-1.2747	381.739	7968270
021	2017-12-28t2157	1514520275.58	adult	146.4128	100.9601	-141.9249	1266.4059	82.3097	85088.0068	268008.845	4944175.5451	2364.85	0.030373	650.755	-1.1013	626.5879	-1.1675	1322.8153	-0.24537	1229.6561	587330	917.0028	-0.60205	1072.4746	-0.58688	28836300	-0.10596	626.279	185.914	172.7366	456.653	446.2517	202753.9531	309.8556	-0.63354	415.6328	8238240
021	2017-12-29t0144	1514533867.61	adult	150.1884	104.7357	-138.1494	1239.7472	81.6839	81291.4004	256183.1131	4514372.4822	2355.88	0.10972	763.014	0.53532	736.4403	0.41942	1385.7382	0.22131	1294.72	587553	1004.892	0.46292	1157.746	0.18438	32338000	0.38004	674.298	250.376	238.3481	522.5582	514.1945	221564.6562	368.0732	0.56153	471.8316	10611400
021	2017-12-29t0640	1514551636.55	adult	155.1242	109.6715	-133.2135	1237.8176	80.82	80177.1113	252605.8611	4409859.9709	2556.72	0.61664	767.092	0.70739	745.2606	0.64591	1566.4176	1.4253	1456.1529	654762.5625	1028.4851	0.86424	1238.2181	0.95881	32062900	0.39731	935.357	253.957	244.099	629.4356	610.8224	263104.0938	399.4385	1.0879	537.0493	10614900
021	2017-12-29t0944	1514562665.97	adult	158.1879	112.7353	-130.1498	1236.3656	83.4326	80539.7107	253645.7034	4577244.2645	2144.41	-0.096999	675.375	-0.49265	647.2215	-0.63643	1412.0054	0.63148	1313.8154	593042.25	969.0202	0.29069	1203.7709	0.76282	28357600	-0.03508	653.474	203.852	192.1937	471.9097	460.6599	198202.0781	317.4045	-0.74926	419.054	8559330
021	2017-12-29t1548	1514584517.06	adult	164.2577	118.805	-124.0801	1292.4499	78.9544	85570.7307	269575.7045	4751557.5377	2353.6	0.47128	774.872	1.0123	748.3245	0.86639	1498.1532	1.3528	1392.8689	669674.5	1028.9485	1.1258	1216.4802	1.0353	34563900	0.79509	630.055	258.135	249.9703	501.9642	492.209	224377.9844	355.7305	-0.098534	455.0434	11514400
021	2017-12-29t1917	1514597050.11	adult	167.7391	122.2864	-120.5987	1237.3261	83.0421	80305.035	253119.4191	4421087.4064	2269.25	0.39186	782.935	1.1856	752.8973	0.98346	1519.9717	1.604	1451.6003	636868.125	1071.1936	1.684	1232.5657	1.2518	32785400	0.60496	676.584	261.354	248.7903	516.8458	510.8565	216558.3906	383.6625	0.37141	480.1552	10944200
021	2017-12-29t2245	1514609491.2	adult	171.1949	125.7423	-117.1428	1262.3679	78.0548	82044.5457	258429.4319	4517493.9202	2090.23	0.11022	736.262	0.5985	710.2993	0.45209	1364.348	0.75116	1270.3871	583940.9375	989.5961	0.84243	1153.9888	0.67431	31489900	0.47619	615.341	251.392	241.2333	486.7576	478.418	208332.2656	357.16	-0.25279	445.9036	10752100
021	2017-12-30t0406	1514628759.66	adult	176.5473	131.0946	-111.7905	1231.404	81.6409	82739.2205	260657.668	4753860.6647	2049.77	0.15678	732.593	0.62877	713.5097	0.56764	1310.7493	0.56267	1229.4398	564932.9375	976.7832	0.80158	1145.8229	0.71093	31573300	0.53002	979.021	254.59	247.1955	634.6693	583.6949	273542.4375	399.8671	0.43363	528.0279	10972300
021	2017-12-30t0734	1514641229.04	adult	180.011	134.5583	-108.3267	1200.6149	84.4028	77297.5534	243487.9602	4287284.9102	1948.94	0.022171	780.03	1.3414	752.7856	1.153	1371.5713	1.0571	1290.0157	554114.8125	1055.3394	1.7754	1212.9401	1.358	31446100	0.54296	710.881	272.583	256.9442	567.207	558.672	229151.625	414.6554	0.61477	524.7764	10988900
021	2017-12-30t1101	1514653691.4	adult	183.4728	138.0201	-104.865	1242.4973	78.8087	81712.672	257387.3935	4544058.9598	1939.7	0.088284	761.247	1.1294	740.5697	1.0282	1345.4924	0.9869	1257.3302	573179.75	988.7861	1.0712	1145.7744	0.84373	32425300	0.68978	634.387	262.35	257.0413	507.1854	499.4128	216060.9688	381.7008	-0.099208	472.1657	11174800
021	2017-12-30t1548	1514670875.12	adult	188.246	142.7934	-100.0917	1292.3385	82.2647	85348.2654	268922.4355	4795516.8622	2031.59	0.42347	693.924	0.24614	668.7365	0.088241	1298.7286	0.79697	1224.9934	577934.25	957.5772	0.78252	1145.4924	0.92401	30869200	0.53659	710.452	234.362	224.3296	554.9072	544.1287	246933.7188	373.4868	-0.36826	505.5228	10425600
021	2017-12-30t1916	1514683349.99	adult	191.7113	146.2586	-96.6265	1269.5843	79.3766	80583.4833	253755.4599	4423368.9449	2095.08	0.67243	748.136	1.0488	731.0966	0.9856	1314.2676	0.9998	1223.6437	553306.625	985.9752	1.1704	1142.3612	0.95519	31446400	0.62976	735.032	262.305	255.0167	539.4349	528.2369	227102.0938	384.2399	-0.2571	489.9153	11025400
021	2017-12-30t2244	1514695834.1	adult	195.1791	149.7264	-93.1587	1192.0282	80.5286	79222.5127	249608.6621	4505054.8515	1845.94	0.15649	722.592	0.73043	693.1758	0.49567	1220.8638	0.42613	1168.7618	504216.7188	985.0445	1.213	1112.4347	0.74285	29816300	0.45859	650.962	253.115	237.8384	522.3348	515.2849	215724.2812	392.399	-0.19544	487.7707	10444300
021	2017-12-31t0408	1514715268.74	adult	200.5776	155.1249	-87.7602	1256.6447	81.3929	84811.0101	267141.3764	4884795.9168	1539.67	-0.51152	591.324	-1.0729	566.2355	-1.2201	1121.6566	-0.18319	1090.1359	495772.25	830.7927	-0.56611	1024.4376	0.0067436	26124100	0.053684	929.942	212.53	196.7917	582.0866	567.9422	257282.2812	355.5252	-0.95104	519.7305	9389360
021	2017-12-31t0738	1514727857.56	adult	204.0745	158.6218	-84.2633	1290.4057	82.4206	87618.8188	275953.9522	5078916.5851	1821.36	0.30368	616.942	-0.68162	606.751	-0.63283	1134.8624	-0.024941	1083.9697	518632.125	848.0288	-0.32536	1009.165	-0.095859	28157900	0.31274	837.59	221.583	214.856	552.718	544.8156	252592.1094	354.6859	-1.0309	496.6528	10113300
021	2017-12-31t1226	1514745148.55	adult	208.8775	163.4249	-79.4602	1258.0012	78.2905	82888.1134	261231.8792	4570240.2363	1785.97	0.33181	677.448	0.22074	668.2289	0.25758	1247.7292	0.9294	1205.4028	540266.75	955.3993	1.0199	1141.3265	1.2117	29275900	0.4687	915.211	255.815	252.7349	625.1874	612.8374	270706.125	430.8146	0.12864	564.6358	11055000
021	2017-12-31t1613	1514758758.98	adult	212.6582	167.2055	-75.6795	1269.1933	81.5328	83378.6255	262592.301	4723319.0245	1523.63	-0.32562	607.069	-0.75009	583.0635	-0.8983	1133.2112	0.11474	1110.8835	492946.8438	864.21	-0.043083	1052.0323	0.41341	26377700	0.15404	855.59	236.694	217.9455	612.3132	598.0402	266356.2188	412.8041	-0.24987	551.4412	10284600
021	2017-12-31t1943	1514771389.82	adult	216.1668	170.7141	-72.171	1251.607	79.0384	81612.7151	257152.6768	4476206.6297	1470.51	-0.41263	686.226	0.40821	660.3798	0.20035	1151.1829	0.32416	1129.7541	490403.875	917.0649	0.63009	1079.6165	0.72202	29199600	0.49397	957.652	285.29	266.9698	688.8633	673.057	293455.75	463.5919	0.47636	627.6587	12139400
021	2018-01-01t0032	1514788739.8	adult	220.9862	175.5335	-67.3515	1240.641	78.7634	81358.028	256276.7302	4540432.761	1415.84	-0.49767	614.886	-0.57884	600.1495	-0.60828	1101.811	0.0087483	1089.3114	468269.6875	854.3937	-0.095709	1032.8093	0.31262	26085300	0.16049	812.513	255.155	241.8663	642.3791	635.4475	273011.125	430.3507	-0.15111	587.488	10824400
021	2018-01-01t0403	1514801395.41	adult	224.5017	179.049	-63.8361	1229.7409	80.0765	80725.0352	254297.6049	4561249.1863	1512.97	-0.1267	662.496	0.1186	649.7375	0.093871	1131.6243	0.30906	1105.7775	476413.8125	885.295	0.29374	1039.7786	0.40708	27859900	0.37068	791.66	273.134	265.2623	599.4568	589.1995	252371.3125	439.8902	-0.078542	549.3368	11486100
021	2018-01-01t0734	1514814033.03	adult	228.0121	182.5594	-60.3256	1247.8654	79.6871	79473.2416	250290.2326	4310039.1018	1536.69	0.013893	712.734	0.84476	695.0225	0.72822	1179.7617	0.7538	1162.3954	489601.0938	948.9526	1.0584	1113.5307	1.144	29551400	0.56231	902.289	311.239	297.1862	662.442	644.1393	274913.4062	496.2158	0.67806	606.3969	12904600
021	2018-01-01t1143	1514828982.55	adult	232.1648	186.7121	-56.173	1191.6474	77.1908	75901.8487	239098.1373	4121749.4352	1265.74	-0.8553	661.844	0.13627	655.4781	0.19559	1067.4161	-0.15166	1056.2823	422696.7812	887.9345	0.33918	1011.1954	0.16432	26191800	0.19404	1217.88	286.621	282.6949	611.288	597.4221	242070.0312	448.798	-0.09075	566.0308	11342700
021	2018-01-01t1441	1514839660.02	adult	235.1307	189.678	-53.207	1157.2652	80.4878	74773.2979	235551.1069	4112937.9104	1222.59	-0.9827	629.285	-0.31321	616.0977	-0.33393	1031.2617	-0.43549	1016.8257	402192.0625	860.1712	0.01889	975.5667	-0.17096	24530800	0.016579	706.271	278.089	265.8858	585.4264	577.4497	228316.2812	443.9506	-0.20777	551.8072	10840500
021	2018-01-01t1744	1514850623.05	adult	238.176	192.7233	-50.1617	1207.8545	76.4951	74125.7217	233467.4997	3881471.818	1245.42	-0.87861	656.567	0.081182	642.1371	0.03085	1036.1876	-0.37429	1020.951	401004.625	857.8119	-0.0028744	977.9807	-0.1365	25400000	0.10798	784.509	299.401	284.4484	621.2	608.958	240404.4062	458.6647	-0.052069	577.387	11582600
021	2018-01-01t2201	1514866071.55	adult	242.4673	197.0146	-45.8705	1185.207	77.2013	74138.1484	233599.5684	3899454.5743	1253.37	-0.81372	669.212	0.27452	657.3063	0.2517	1035.0638	-0.35515	1024.6871	400569.6875	865.2177	0.091448	981.5613	-0.085013	25887100	0.1566	791.738	313.075	296.6592	629.2333	622.2354	243513.3125	471.0512	0.047066	590.268	12110700
021	2018-01-02t0144	1514879423.27	adult	246.1761	200.7234	-42.1617	1184.2387	79.037	73402.6983	231210.3346	3866483.6245	1227.62	-0.87872	658.66	0.14032	645.7537	0.10718	1022.5166	-0.43663	1009.4919	392646.375	849.6301	-0.078333	972.678	-0.15629	25240500	0.09092	881.714	317.997	300.7283	651.5416	644.5223	250191.9688	481.5944	0.12743	613.6224	12186000
021	2018-01-02t0648	1514897714.57	adult	251.257	205.8043	-37.0808	1170.716	78.3636	72672.2114	228875.4455	3880075.2987	1210.76	-0.90161	646.157	-0.015407	634.0325	-0.03421	1014.4493	-0.46978	1000.3037	385490.75	835.0063	-0.23091	966.1713	-0.19819	24501000	0.019789	863.63	323.138	303.3047	668.5025	661.6131	254030.9531	496.5282	0.2395	628.266	12252700
021	2018-01-02t0945	1514908306.69	adult	254.1992	208.7466	-34.1385	1140.9313	79.3632	72733.139	229146.5714	3953456.2583	1164.5	-1.0669	655.824	0.13237	645.5787	0.13364	992.4349	-0.64051	984.583	377125.25	826.2855	-0.32101	942.4381	-0.41854	24883300	0.057989	831.14	337.411	313.4322	698.7403	691.1979	265521.3125	514.1581	0.41724	653.8296	12802000
021	2018-01-03t0945	1514994744.55	adult	278.2098	232.7571	-10.128	1051.6998	78.958	66639.5369	209992.4819	3641864.504	1143.57	-1.0181	674.588	0.48747	661.5225	0.43192	1006.3077	-0.33714	996.8852	350195.0625	874.9837	0.28026	969.8342	-0.044851	23449400	-0.057356	1024.92	387.214	347.8127	865.4855	858.3466	301188.9688	639.031	1.5006	818.9694	13460000
021	2018-01-03t1517	1515014645.36	adult	283.7378	238.2851	-4.6	1018.0702	78.8364	64729.0745	204056.521	3511795.6918	1343.58	0.27214	694.638	0.78694	678.5762	0.67906	1063.8319	0.24092	1047.7164	359575.1875	895.2037	0.50809	1001.0901	0.28981	23453800	-0.053395	947.749	398.582	366.8026	831.7922	825.8071	281145.75	647.9442	1.4969	790.3739	13457700
021	2018-01-03t1803	1515024587.49	adult	286.4995	241.0468	-1.8383	1016.6269	78.7757	64686.1821	203897.2846	3526875.784	1416.56	0.85772	693.869	0.78488	676.6088	0.6603	1084.9919	0.46266	1061.9113	366727.2812	896.1272	0.52077	1007.224	0.36208	23408300	-0.055669	962.765	400.588	369.4853	832.2034	825.2586	281284.75	651.9465	1.4902	794.8498	13514200
021	2018-01-03t2144	1515037823.11	dead	290.176	244.7234	1.8383	980.4679	77.3608	62730.3419	197800.5231	3410276.4012	1615.83	2.5448	706.79	0.97687	684.604	0.7783	1124.9659	0.87206	1070.7869	368988.8125	926.6325	0.85164	1025.7628	0.56191	23133200	-0.076567	1170.74	411.211	373.611	907.8943	896.4373	297789.3438	695.2444	1.907	853.5441	13458900
022	2017-12-22t1933	1513993203.53	larva	0	-53.0392	-296.4612	171.1331	28.8208	3272.2565	10407.9381	58524.2268	0	-0.30206	0	-0.79095	0	-0.80591					0	-0.67677	0	-0.58009	0	0.21974	0	0	0				0	-0.61785	0	0
022	2017-12-22t2245	1514004738.35	larva	3.2041	-49.835	-293.2571	136.7128	30.898	2994.6221	9599.5707	59325.6708	618.716	0.23065	476.403	0.37155	478.1302	0.39079	595.8354	-0.71213	592.6448	10129.2031	550.9589	0.24764	580.7332	0.11252	777966	0.097312	285.095	149.245	149.6741	226.2028	220.5845	3845.4478	192.3365	0.48033	214.6854	243716
022	2017-12-23t0157	1514016289.61	larva	6.4128	-46.6264	-290.0484	170.4241	34.1221	4279.3888	13673.2638	95186.0592	666.037	0.054082	479.852	0.26442	482.4334	0.29581	618.374	-0.76802	614.3708	14840.9746	565.6437	0.12832	599.2544	-0.011334	1109900	-0.089887	253.622	148.828	148.5146	230.7916	228.1551	5538.999	196.2421	0.47609	222.3561	344238
022	2017-12-23t0659	1514034401.93	larva	11.444	-41.5952	-285.0172	175.7339	34.6382	4419.3316	14107.6731	99246.1284	657.77	-0.27591	493.187	0.11867	496.9116	0.16851	637.7206	-0.8696	634.8928	15305.2959	586.3836	-0.053202	621.7259	-0.19891	1176740	-0.44772	291.774	153.024	152.2937	237.2575	236.0556	5694.1807	201.6629	0.46606	223.8412	365115
022	2017-12-23t1012	1514045975.51	larva	14.6589	-38.3803	-281.8023	172.1189	35.3931	4390.1598	14040.5572	100439.449	663.999	-0.45212	494.098	0.0037132	497.5784	0.061543	629.3878	-0.95498	624.2306	15105.3066	578.9378	-0.20314	614.686	-0.33921	1172000	-0.682	285.047	155.113	155.1568	240.7637	234.9623	5778.3296	203.9241	0.45197	227.1518	367929
022	2017-12-23t1344	1514058662.82	larva	18.1831	-34.856	-278.2781	340.9815	41.8602	11247.7336	35750.8304	317789.8511	1632	0.3441	716.768	0.53173	698.695	0.55333	1406.8954	-0.19924	1395.1083	84413.7266	1023.8752	0.50629	1304.4961	0.45613	4290570	-0.48585	238.511	149.352	149.1459	202.2952	199.7282	12137.7129	181.2403	0.25423	194.716	894019
022	2017-12-23t1845	1514076769.44	larva	23.2128	-29.8264	-273.2485	458.1875	40.6137	14970.4157	47292.0285	413371.7173	1449.38	-0.11402	569.304	-0.086581	539.395	-0.10585	1227.7606	-0.49914	1202.8521	98220.8516	951.911	0.17129	1126.588	0.025322	4541910	-0.81027	245.442	109.009	108.1056	167.3394	161.7238	13387.1484	138.7303	-0.14074	154.7015	869677
022	2017-12-23t2158	1514088334.84	larva	26.4254	-26.6138	-270.0358	430.7895	38.3122	12182.0178	38439.4557	297172.7639	2019.34	0.2701	1079.36	1.39	1089.3859	1.5686	1722.1375	-0.017333	1721.7824	113661.0703	1292.3992	0.70839	1527.8187	0.44547	7039590	-0.67753	371.341	177.502	176.8736	239.8073	236.5139	15827.2812	213.1681	0.40576	228.8493	1157670
022	2017-12-24t0326	1514108023.79	larva	31.8945	-21.1446	-264.5667	558.0782	45.2449	18829.6269	59477.6194	535492.3123	3076.98	0.97859	819.678	0.39844	776.5165	0.38176	2491.9595	0.75637	2507.7427	251687.9062	1204.1102	0.33892	2025.7507	0.91886	8217280	-0.89172	476.009	139.628	138.2332	224.9168	219.4792	22716.5957	190.252	0.13698	209.8554	1399770
022	2017-12-24t0643	1514119853.13	larva	35.1804	-17.8587	-261.2808	605.3611	50.6559	22438.2751	70791.5344	706677.5383	5151.13	2.6972	1382.97	2.1783	1311.1503	2.1599	4398.4136	2.9052	4370.8193	523411.1875	2059.7652	1.9061	4036.1793	3.4834	16435300	0.067581	303.701	165.758	164.8471	234.5536	230.7357	27911.873	206.1021	0.23411	224.0552	1969860
022	2017-12-24t1000	1514131681.99	larva	38.4662	-14.5729	-257.995	767.2654	59.3825	35257.8226	111214.2443	1364851.2776	3495.84	1.0203	1295.96	1.8133	1242.4409	1.8578	2912.0552	1.1516	2854.0914	541642.25	2083.8442	1.8453	2650.9538	1.5274	24042600	0.93946	297.6	183.554	182.9759	243.8844	241.3985	45362.5	219.6424	0.32465	236.3184	3405290
022	2017-12-24t1518	1514150747.19	larva	43.7621	-9.277	-252.6991	879.075	60.0984	43121.0272	135987.829	1746624.1139	3485.69	0.74369	992.531	0.58104	905.1673	0.44785	2828.99	0.98224	2757.9751	642180.75	1922.7553	1.3362	2473.6172	1.103	22470900	0.34207	340.373	118.514	117.2507	181.0525	176.2448	41098.9141	152.7342	-0.59701	169.4979	2683150
022	2017-12-24t1841	1514162920.47	larva	47.1436	-5.8956	-249.3176	952.7734	60.4832	47322.8945	149161.3208	1948193.6755	3181.63	0.31668	943.971	0.27282	851.5597	0.10728	2593.6868	0.6494	2536.3379	645828	1796.8842	0.95651	2330.3259	0.79048	23435000	0.23736	401.31	137.917	135.0309	220.1788	216.0095	54824.5312	188.1618	-0.27813	208.3782	3423930
022	2017-12-24t2159	1514174816.83	larva	50.4481	-2.591	-246.0131	999.0045	63.8311	51247.921	161487.3054	2198157.6988	3505.64	0.45482	945.688	0.17496	833.17	-0.079797	2718.2546	0.75641	2666.4233	731210.5	1867.5267	1.008	2486.4489	0.90991	25396400	0.28157	400.608	136.35	134.9517	208.1605	204.1364	55995.1641	177.9855	-0.61864	197.1966	3661680
022	2017-12-25t0310	1514193472.15	adult	55.6302	2.591	-240.831	928.9866	65.0489	51238.7883	161531.0357	2364333.5941	4471.96	1.1864	1039.4	0.52638	953.765	0.40548	2854.1584	0.94052	2656.4653	767768.625	1616.578	0.48456	2365.5612	0.76463	27886200	0.33838	501.274	184.064	182.5961	259.6045	253.7773	69833.6016	226.7952	0.15654	247.0796	4938260
022	2017-12-25t0628	1514205352.38	adult	58.9302	5.8911	-237.531	701.1401	66.7744	39706.6164	125895.297	1862443.2076	2843.07	-0.2613	1020.07	0.46474	939.1258	0.34898	2238.9937	0.13877	2192.8336	465710.6562	1669.3282	0.63452	2105.3555	0.43888	21198200	-0.8177	321.341	184.061	183.0159	257.7505	254.2408	53612.1016	225.6853	0.051212	246.2347	3824960
022	2017-12-25t0947	1514217266.13	adult	62.2396	9.2005	-234.2216	1124.5485	77.0716	71950.5634	226850.5553	3834680.9828	2727.61	-0.4287	770.289	-0.72763	718.6081	-0.81583	1843.0919	-0.41387	1730.5331	693002.5625	1253.2989	-0.32467	1610.2745	-0.2958	28909700	0.13547	524.406	131.717	129.0804	212.9314	207.4523	80062.1875	175.7373	-1.3923	198.2551	4943460
022	2017-12-25t1507	1514236526.71	adult	67.5898	14.5506	-228.8714	1141.1523	74.0793	72406.7099	228190.0599	3826911.7209	3057.86	-0.1479	784.92	-0.68686	727.7161	-0.82637	1945.6469	-0.21321	1809.6913	735454.5	1279.0336	-0.21558	1635.7635	-0.19279	29632300	0.042377	353.487	135.069	132.9167	218.6769	212.7544	82659.8672	180.9407	-1.5161	203.722	5099140
022	2017-12-25t1833	1514248868.89	adult	71.0182	17.979	-225.443	1100.3373	74.4918	69801.3236	220422.0554	3587267.696	3947.2	0.73096	989.756	0.53594	939.7356	0.55202	2080.5369	0.10147	1785.8157	759396	1402.634	0.19203	1629.2743	-0.14887	36037000	0.90037	455.957	201.928	200.3857	287.4577	283.0423	104922.0781	252.2188	0.44193	274.3601	7352180
022	2017-12-25t2345	1514267582.16	adult	76.2163	23.1771	-220.2449	1064.4847	79.7303	67509.7926	212747.6927	3722144.4999	2452.94	-0.8043	971.823	0.66338	928.8136	0.70573	1801.4982	-0.31582	1730.1143	635928.875	1359.3189	0.25167	1567.1164	-0.15148	34227600	0.45645	391.899	203.754	202.0038	283.1418	279.0669	99949.0469	250.1687	0.20425	271.0841	7176220
022	2017-12-26t0309	1514279779.02	adult	79.6043	26.5651	-216.8569	1079.2247	77.6382	68497.6086	215944.9817	3654777.6009	3986.39	0.92762	900.628	0.19351	878.1119	0.34987	2161.25	0.72123	1944.2683	773727.5	1258.8531	-0.038532	1503.1071	-0.23233	32165000	0.081378	397.447	171.204	169.3366	273.4868	270.0883	97908.2656	238.1045	-0.30629	260.5526	6114380
022	2017-12-26t0628	1514291733.49	adult	82.925	29.8858	-213.5362	1151.1179	73.3074	69759.6873	219902.5578	3494631.5958	3938.03	0.94475	981.686	1.0929	933.9847	1.0423	2090.5525	0.70356	1818.3149	763051.6875	1427.4738	0.93465	1692.5763	0.49956	35754000	0.58081	357.824	208.899	207.1169	289.213	286.4684	105562.7578	257.0307	0.1445	278.206	7608300
022	2017-12-26t1143	1514310646.4	adult	88.1786	35.1394	-208.2826	1201.1633	75.0916	75030.0743	236469.7695	3890440.3854	3526.56	0.53638	934.703	0.85138	906.0474	0.91666	1979.7975	0.62806	1700.1823	776080.625	1254.2151	0.30321	1498.2043	0.067672	36583300	0.64036	467.665	204.864	202.805	297.6876	292.5735	116693.5234	259.3918	-0.0015182	284.352	8018180
022	2017-12-26t1502	1514322602.23	adult	91.4996	38.4605	-204.9616	705.6713	103.9182	54166.48	172392.4838	3528029.4095	2985.8	-0.093092	803.26	-0.52785	763.1737	-0.6704	2010.7421	0.90744	1946.1646	567029.25	1153.9445	-0.22363	1568.5638	0.49861	22628600	-1.556	467.709	152.992	148.818	298.2514	290.8946	84106.9062	210.3361	-1.6379	265.8721	4309950
022	2017-12-26t1825	1514334780.58	adult	94.8825	41.8434	-201.5787	1232.3687	78.5427	70199.1468	221165.5457	3598273.2242	3087.76	0.080211	887.353	0.5097	874.4824	0.70156	1776.4102	0.19204	1570.8799	653718.9375	1188.9323	0.1313	1420.8378	-0.018413	32574700	-0.023981	486.693	206.814	204.7976	312.6357	303.0597	115049.9531	265.6309	-0.098428	292.5315	7592160
022	2017-12-26t2337	1514353469.13	adult	100.0738	47.0346	-196.3874	1264.1941	76.0688	76107.3917	239629.1805	3932245.4585	3544.34	0.77692	942.528	1.3137	923.1928	1.4123	1925.0182	0.95766	1622.6722	766157.25	1253.6191	0.82208	1474.9546	0.4647	37462600	0.71384	437.957	219.152	215.9676	332.3244	322.6204	132265.0938	278.8929	0.080176	311.0245	8710650
022	2017-12-27t0300	1514365661.8	adult	103.4606	50.4215	-193.0006	1169.5818	77.0455	73576.5561	231833.6699	3876773.2575	2504.87	-0.58277	814.65	-0.14488	785.6083	-0.19752	1587.2754	-0.27651	1449.7266	609513.75	1151.8359	0.16303	1355.582	-0.04391	31275200	-0.21412	415.661	176.499	174.7651	284.4641	272.4083	109234.2344	232.2685	-1.4116	259.2349	6775950
022	2017-12-27t0619	1514377602.18	adult	106.7774	53.7382	-189.6838	1244.8356	74.4727	77021.4476	242586.4958	3983487.2381	2802.93	-0.11706	920.874	1.2609	895.6611	1.2537	1805.3053	0.74909	1699.1228	725732.75	1208.5118	0.75749	1454.556	0.64063	37011800	0.65301	455.142	223.803	221.3033	321.3125	317.4886	129167.6406	279.2067	-0.18071	306.3108	8995080
022	2017-12-27t1135	1514396572.72	adult	112.047	59.0078	-184.4142	1233.1235	75.7869	75715.6233	238452.1296	3958112.4146	3111.03	0.43123	805.973	-0.020308	783.1854	-0.017302	1745.0376	0.68764	1641.5046	691034.875	1110.7575	0.13597	1327.9685	0.10399	31851200	-0.073412	537.035	195.501	192.6728	369.6421	347.4046	146378.2656	262.1861	-0.8411	306.7825	7725990
022	2017-12-27t1505	1514409176.56	adult	115.5481	62.5089	-180.9131	1189.832	75.554	75637.3413	238302.8153	4036156.5961	3118.23	0.52141	869.554	0.8956	840.6641	0.81083	1803.4979	1.0969	1711.5819	712381.6875	1134.4094	0.48474	1388.0607	0.61638	34316100	0.30477	431.421	222.451	219.3273	340.107	336.5677	134342.25	287.3957	-0.2738	322.9249	8778820
022	2017-12-27t1955	1514426587.1	adult	120.3843	67.3452	-176.0769	1122.2303	76.6465	72307.6901	227898.0378	3899694.5381	2806.67	0.15373	905.258	1.5176	871.8185	1.3571	1792.5773	1.2442	1630.6394	675801.625	1218.0897	1.4905	1444.5564	1.2099	34125500	0.31185	486.592	229.215	225.9468	341.9845	337.1747	128928.1719	291.8189	-0.32405	324.3566	8640700
022	2017-12-27t2252	1514437166.6	adult	123.3231	70.2839	-173.1381	1221.1353	79.5491	79231.0649	249636.9723	4337354.939	2795.93	0.20253	822.79	0.5399	805.2866	0.58583	1701.8965	0.92706	1629.425	704585.125	1064.1219	0.13039	1334.5534	0.58497	33991900	0.31876	462.628	216.016	219.152	348.7015	344.2826	144362.4375	292.9133	-0.39016	329.1516	8924260
022	2017-12-28t0149	1514447796.04	adult	126.2757	73.2365	-170.1855	1252.4154	78.6562	79733.2493	251166.0473	4307101.5159	2550.42	-0.1251	720.693	-0.71071	690.853	-0.8225	1648.9241	0.7745	1543.0683	685952.4375	974.0453	-0.64883	1235.4791	0.010656	29963500	-0.19578	705.399	192.517	181.2792	519.2291	518.0269	215999.2812	287.3108	-0.62594	439.3664	8004090
022	2017-12-28t0712	1514467184.45	adult	131.6614	78.6222	-164.7998	895.1113	79.1041	60377.7607	191505.4242	3287772.2096	2331.31	-0.37015	729.679	-0.43547	693.9621	-0.63646	1444.2531	-0.068586	1357.6006	454939.7188	1101.2918	0.82779	1268.3389	0.43473	22951300	-1.0516	462.332	183.635	176.0379	326.1865	320.2705	102748.75	265.3547	-1.3184	301.8647	5776050
022	2017-12-28t1008	1514477771.08	adult	134.6021	81.5629	-161.8591	1211.0306	77.0954	76283.4129	240298.0771	4120773.3615	2514.14	0.0028433	754.298	-0.019145	737.0922	0.018741	1588.3252	0.77754	1517.3361	633741.75	1022.5863	0.12973	1305.0413	0.80877	30024100	-0.092666	537.422	208.799	202.5559	435.4738	431.1639	173754.0312	308.7996	-0.34318	401.1012	8311050
022	2017-12-28t1344	1514490678.83	adult	138.1876	85.1484	-158.2736	1193.6039	77.7145	76453.9312	240852.0634	4182580.9579	2129.79	-0.57429	749.388	0.021176	725.0691	-0.041517	1385.7656	-0.1654	1328.8807	552920.5	1032.2235	0.35886	1222.7678	0.32218	29873600	-0.070748	560.956	215.338	211.6946	365.4435	356.9697	145811.9688	291.3688	-0.85667	338.1871	8584230
022	2017-12-28t1856	1514509420.66	adult	143.3936	90.3545	-153.0676	1232.7754	78.8618	80898.8791	254954.1142	4454936.2613	2354.12	-0.0623	711.85	-0.3428	692.6552	-0.34171	1481.3223	0.52451	1400.3322	625118	966.1833	-0.16461	1194.6828	0.27339	30020100	0.0091156	612.597	203.562	200.2821	392.2818	369.5065	165542.9062	295.0075	-0.89862	344.638	8584600
022	2017-12-28t2157	1514520290.49	adult	146.413	93.3739	-150.0482	1157.9104	78.9547	74134.5097	233534.3313	4089890.7532	2059.08	-0.52264	650.008	-1.1115	623.4124	-1.2106	1329.152	-0.21036	1277.6608	514381.8125	922.2733	-0.54549	1154.5499	0.049309	25117600	-0.57844	520.391	181.866	175.6649	359.0051	353.2596	138934.9688	262.119	-1.7095	327.0709	7027670
022	2017-12-29t0144	1514533882.71	adult	150.1887	97.1495	-146.2725	1448.3122	81.6191	90640.5297	285679.6188	4747701.5154	2065.71	-0.42677	663.566	-0.82958	627.797	-1.0618	1285.5903	-0.34255	1231.1573	608084.25	942.3486	-0.21487	1137.1686	0.022644	31376700	0.25867	752.911	206.264	198.3184	448.6518	424.927	212212.3125	297.9682	-0.98669	381.2427	9753200
022	2017-12-29t0640	1514551651.58	adult	155.1245	102.0853	-141.3367	1215.2603	78.0216	77422.9796	243943.429	4161048.9514	2215.81	-0.031897	725.682	0.13737	704.7253	0.092152	1342.5869	0.13181	1252.4993	542405.125	944.7333	-0.053873	1126.7611	0.067905	29302300	0.051173	568.822	231.553	225.0087	410.3831	400.2979	165794.7656	308.311	-0.87206	373.8485	9349880
022	2017-12-29t0944	1514562680.98	adult	158.1882	105.149	-138.273	1305.1761	77.5138	82461.4576	259644.8499	4435419.0778	2226.34	0.06163	741.07	0.41318	714.9155	0.28928	1446.918	0.8365	1363.5764	623621.625	967.0308	0.26874	1154.1117	0.36192	31878600	0.40422	597.504	240.638	237.1098	427.2019	417.693	184124.0156	319.6207	-0.70237	387.1292	10351500
022	2017-12-29t1548	1514584532	adult	164.2579	111.2188	-132.2033	1188.5717	81.1716	79379.3011	250111.8247	4468474.6694	2334.59	0.43313	667.716	-0.46843	654.2325	-0.42172	1386.8126	0.67802	1286.7025	574140.4375	889.5243	-0.43321	1079.481	-0.092646	27626800	-0.061894	618.008	208.962	205.0557	441.7368	428.4151	182879.0156	305.3063	-1.1335	390.8829	8645790
022	2017-12-29t1917	1514597064.98	adult	167.7393	114.7001	-128.7219	1141.4768	81.039	77449.1727	244253.4553	4385394.712	1747.62	-0.67692	597.433	-1.3827	582.5488	-1.3512	1094.5063	-1.0207	1000.9861	442180.5625	809.4495	-1.2649	933.0849	-1.2406	24105200	-0.46159	647.709	194.389	182.0269	485.2377	474.104	196036.0312	307.1178	-1.1716	432.8466	7843200
022	2017-12-29t2245	1514609506.14	adult	171.1952	118.156	-125.266	1192.6683	79.2072	76392.2657	240631.864	4185279.5387	1452.6	-1.2239	583.073	-1.5262	566.8638	-1.5156	1065.6631	-1.1249	1032.5039	425199.5625	783.1235	-1.5009	939.2004	-1.1326	23225000	-0.53499	583.174	189.115	179.6847	431.2744	418.7577	172078.4688	285.2527	-1.6773	384.4818	7532840
022	2017-12-30t0406	1514628774.9	adult	176.5476	123.5084	-119.9136	1392.5876	80.9618	82257.8395	259097.5759	4375137.4843	1488.93	-1.0574	577.76	-1.527	566.6371	-1.4525	1010.6657	-1.3758	963.4961	434586.25	779.1423	-1.4671	897.0537	-1.4167	24834400	-0.28901	562.42	188.528	178.5967	405.5732	401.1365	174396.5	289.7857	-1.6879	364.841	8103680
022	2017-12-30t0734	1514641244.24	adult	180.0113	126.9722	-116.4499	1127.486	82.0336	73750.9664	232383.6197	4176554.6275	1906.5	-0.071877	720.409	0.50928	704.5352	0.48835	1218.3223	0.04871	1123.147	469054.0625	921.8942	0.23243	1059.659	0.032713	27693300	0.088331	647.956	252.527	245.6817	485.9367	478.7009	187085.625	346.4531	-0.67696	445.4522	9707380
022	2017-12-30t1101	1514653706.6	adult	183.4731	130.4339	-112.9881	1105.4695	78.4439	71396.5085	225092.7402	3927584.7239	1741.52	-0.36186	647.037	-0.46811	627.8214	-0.52694	1200.2168	0.012425	1160.996	447680.875	894.753	-0.023929	1081.5432	0.28212	24087200	-0.31774	616.55	227.84	223.2705	459.3199	451.8663	171326.3125	326.5135	-1.1267	420.9975	8481800
022	2017-12-30t1548	1514670890.07	adult	188.2463	135.2071	-108.2149	1192.2518	82.091	78838.6547	248374.7763	4446122.3645	1706.03	-0.34304	667.512	-0.12437	653.7987	-0.11812	1143.5836	-0.27123	1070.1246	470012.875	855.3196	-0.41872	999.9988	-0.36777	27410000	0.12092	742.207	242.476	240.424	503.3763	490.6017	206887.6562	339.0773	-0.99365	451.2482	9956790
022	2017-12-30t1916	1514683365.1	adult	191.7115	138.6724	-104.7497	1205.7818	78.9609	76367.3024	240596.7405	4116866.9035	1671.01	-0.3536	614.016	-0.83664	604.1683	-0.76962	1104.6923	-0.47201	1024.708	440772.2188	822.0063	-0.76748	965.181	-0.63578	24449500	-0.20741	622.033	221.716	218.8021	452.9771	443.4559	180737.8594	320.1614	-1.4021	396.9546	8828510
022	2017-12-30t2244	1514695849.16	adult	195.1793	142.1402	-101.2819	1190.7995	80.3528	77379.878	243776.2328	4327025.8107	1536.03	-0.61497	704.265	0.47221	689.6275	0.44656	1123.1906	-0.2737	1070.6446	453769	884.2039	0.013988	1009.6867	-0.19042	28417100	0.29196	648.182	268.486	261.8375	485.8958	477.7632	196301.9062	355.9663	-0.83571	444.2526	10833400
022	2017-12-31t0408	1514715283.78	adult	200.5778	147.5387	-95.8834	1208.3241	82.8163	78451.0957	247134.7465	4413167.3174	1649.79	-0.22541	657.361	-0.13888	641.3354	-0.17903	1097.6783	-0.36041	1055.2397	450048.125	851.7019	-0.31591	979.0271	-0.4126	26888100	0.14375	805.927	257.351	247.4843	580.7029	560.7822	238088.1875	380.7403	-0.51988	510.6553	10526400
022	2017-12-31t0738	1514727872.46	adult	204.0747	151.0355	-92.3865	1248.4483	77.7964	80284.826	252844.1234	4373841.5766	1587.88	-0.32041	650.805	-0.20148	644.4619	-0.10969	1075.7865	-0.46953	1031.5717	450754.5312	838.166	-0.44376	971.9837	-0.44277	27236200	0.20489	797.379	255.431	256.519	521.4503	507.3387	218487.6562	363.3039	-0.88628	466.5088	10689800
022	2017-12-31t1226	1514745163.59	adult	208.8778	155.8386	-87.5834	1072.9002	80.74	74092.6343	233818.4795	4230461.0486	1598.73	-0.19068	702.203	0.57296	686.0638	0.50528	1144.1708	0.13065	1088.0329	441649.9375	877.729	0.082668	1015.858	0.023611	27093100	0.21589	654.348	281.343	275.4389	502.239	493.1931	193864.25	380.558	-0.69445	455.4651	10855000
022	2017-12-31t1613	1514758773.96	adult	212.6585	159.6193	-83.8028	1160.9013	81.2881	76879.6947	242244.7656	4340722.2922	1539.9	-0.27857	666.536	0.098167	651.7546	0.05634	1077.9414	-0.32022	1034.424	432254.5	854.4696	-0.16098	972.7427	-0.34587	26713400	0.19259	684.279	268.522	260.149	524.1818	511.2986	210196.9062	368.8156	-0.95636	469.4948	10761800
022	2017-12-31t1943	1514771404.76	adult	216.167	163.1279	-80.2942	1150.4865	84.7817	76820.4698	242190.1791	4341582.2819	1411.64	-0.58884	646.841	-0.15441	640.8191	-0.071447	1068.7483	-0.33686	1038.3693	428568.0625	840.9243	-0.29258	974.53	-0.29344	25885900	0.11655	807.968	269.492	262.4842	549.8207	530.821	220478.0938	381.1792	-0.82309	487.5408	10784800
022	2018-01-01t0032	1514788754.87	adult	220.9865	167.9473	-75.4747	1108.0588	82.7324	73595.0046	231991.2757	4166672.1659	1502.9	-0.22501	631.341	-0.34436	623.4905	-0.28529	1069.983	-0.2523	1028.4623	410873.5	842.18	-0.24271	978.8366	-0.21148	24201200	-0.051529	704.104	259.71	254.5222	565.8528	558.3302	217287.4844	406.5839	-0.51493	522.521	9955470
022	2018-01-01t0403	1514801410.61	adult	224.502	171.4628	-71.9592	1086.2361	82.7883	71418.7747	225168.0338	3971254.1538	1240.59	-1.0085	579.761	-1.0573	566.651	-1.0519	988.9266	-0.87611	974.8514	368869.625	791.6588	-0.82562	934.144	-0.62047	21583300	-0.32844	703.542	247.33	237.3938	566.0595	552.8943	211140.1875	383.432	-0.92405	511.7431	9207600
022	2018-01-01t0734	1514814048.14	adult	228.0124	174.9732	-68.4488	1090.8564	81.7779	72343.9014	228065.8735	4057334.1546	1475.01	-0.19203	667.427	0.20306	654.7296	0.17483	1063.6687	-0.21684	1039.7649	401003.0938	841.4496	-0.21519	985.6124	-0.099715	25162700	0.079635	746.328	291.935	280.6078	606.2014	592.0584	228537.9062	416.0021	-0.49603	544.6436	11006300
022	2018-01-01t1143	1514828997.68	adult	232.165	179.1259	-64.2962	1097.788	78.1275	71290.9324	224720.0467	3897947.2839	1379.17	-0.46485	650.68	-0.021224	639.262	-0.026176	1023.3427	-0.52171	989.9019	380683.5	814.6795	-0.5187	944.1848	-0.48595	24193600	-0.021219	789.659	290.74	279.9705	582.9473	568.3642	216856.375	409.9697	-0.64395	530.0195	10810300
022	2018-01-01t1441	1514839675.06	adult	235.131	182.0918	-61.3302	1114.6737	79.0144	72486.683	228406.1982	4038782.3053	1365.83	-0.47924	638.092	-0.18917	628.9395	-0.15862	996.0754	-0.73191	967.6037	376516.5	792.2604	-0.77114	912.7054	-0.78092	24109000	-0.028104	715.974	288.405	279.4977	581.8369	570.8753	219934.3438	405.1704	-0.7508	523.6706	10896800
022	2018-01-01t1744	1514850638.26	adult	238.1763	185.1372	-58.2849	1129.4527	80.4815	72761.6461	229301.1205	4032737.6119	1244.49	-0.88195	639.913	-0.15316	626.8822	-0.17718	1025.7783	-0.46236	1013.8311	389795.75	804.8305	-0.61577	959.8965	-0.31213	24271900	-0.0094413	793.451	295.989	282.9942	641.3987	637.7835	243731.5156	422.8472	-0.54554	567.2353	11226900
022	2018-01-01t2201	1514866086.69	adult	242.4675	189.4284	-53.9937	1116.3171	77.6127	70640.9236	222555.0338	3817660.8641	1296.6	-0.65331	619.258	-0.42805	610.2471	-0.38953	1006.5925	-0.59785	990.9345	371432.625	800.9158	-0.64752	948.2071	-0.40973	22814100	-0.1556	819.35	289.87	279.3048	654.7233	648.1753	241592.8906	429.8749	-0.50844	590.2063	10679100
022	2018-01-02t0144	1514879438.35	adult	246.1763	193.1372	-50.2849	1042.4525	79.7624	68731.5934	216724.7337	3845914.4032	1235.04	-0.85033	628.177	-0.28839	618.686	-0.26151	998.0219	-0.64699	982.4495	358289.875	797.9214	-0.66962	935.2909	-0.52126	22507000	-0.1813	805.773	298.389	287.1143	655.3721	649.463	235278.5625	434.3293	-0.49951	586.0945	10691000
022	2018-01-02t0648	1514897729.67	adult	251.2573	198.2181	-45.2039	1106.2648	78.5216	71318.0688	224816.8054	3900510.8092	1168.47	-1.0709	609.928	-0.52498	603.0441	-0.45614	977.2449	-0.79288	968.3216	363535.125	779.0704	-0.86645	918.43	-0.66617	22676500	-0.15728	823.359	295.517	284.4197	652.9615	640.8885	242901.6719	439.4336	-0.50133	577.3403	10987000
022	2018-01-02t0945	1514908322.02	adult	254.1996	201.1604	-42.2616	1054.0767	78.1703	67895.0194	214027.4988	3733089.3105	1227.52	-0.80728	621.992	-0.34352	614.9453	-0.28335	951.0779	-1.0021	932.4426	336681.5625	767.1729	-0.99019	883.6107	-0.99662	22019100	-0.21607	799.905	304.412	292.5487	617.9885	600.9019	218767.9219	441.7254	-0.51113	550.7811	10776500
022	2018-01-03t0945	1514994760.02	adult	278.2101	225.171	-18.2511	1025.4926	76.2896	65078.4566	205150.2869	3515172.3448	1176.08	-0.83346	636.885	-0.041546	632.4378	0.038054	973.8478	-0.63651	960.2782	331108.25	793.0309	-0.6173	906.5382	-0.67667	21619700	-0.2155	831.589	326.572	313.4118	663.9243	647.3766	225734.25	483.0156	-0.32202	598.8939	11085800
022	2018-01-03t1517	1515014660.42	adult	283.738	230.6989	-12.7232	1009.5724	76.1274	64795.505	204446.487	3495485.113	1155.85	-0.91863	632.567	-0.082706	626.7422	-0.021531	976.861	-0.5699	963.7728	330179.0312	793.7896	-0.59294	906.9276	-0.65192	21375100	-0.22931	864.52	327.515	311.8018	673.8422	656.901	227758.6562	489.8554	-0.31357	607.8637	11067100
022	2018-01-03t1803	1515024602.76	adult	286.4998	233.4606	-9.9614	1007.9372	77.4028	63925.146	201531.6431	3453944.8244	1156.14	-0.90449	629.599	-0.11485	624.4288	-0.044258	963.8978	-0.67216	951.103	321941.875	790.326	-0.62277	896.9601	-0.74153	20982600	-0.25884	862.441	327.629	313.1825	658.3609	640.8434	219892.5312	487.19	-0.37838	596.46	10918900
022	2018-01-03t2144	1515037838.13	adult	290.1763	237.1371	-6.2849	1006.8008	77.8344	63707.8119	200851.4203	3439042.2865	1237.31	-0.28589	630.202	-0.094139	624.1033	-0.037511	958.0439	-0.70284	942.0137	319028.625	789.7303	-0.61926	894.6434	-0.75161	20929000	-0.2587	924.805	330.373	315.8672	658.6263	641.4304	219322.5781	493.4437	-0.35288	598.2413	10971700
022	2018-01-04t0218	1515054283.55	adult	294.7444	241.7053	-1.7168	977.0269	78.6489	61628.925	194313.2061	3330051.257	1190.77	-0.58964	642.239	0.088813	631.5349	0.076065	998.7828	-0.28558	985.6461	321608.0625	815.7932	-0.32959	935.2232	-0.32887	20655100	-0.27572	799.017	339.464	319.268	680.937	672.4914	219261.7188	514.4244	-0.17622	634.6165	10917500
022	2018-01-04t0544	1515066644.19	dead	298.178	245.1388	1.7168	968.303	76.2719	59929.6291	188975.0654	3185883.5275	1250.95	0.058232	642.696	0.10595	631.3262	0.083126	998.7355	-0.26157	983.7036	312604.2188	824.9076	-0.2261	936.7956	-0.30124	20110600	-0.31559	837.233	343.237	321.5734	695.4555	688.0616	217677.5781	528.7203	-0.062841	648.9732	10740200
023	2017-12-22t1933	1513993217.61	larva	0	-48.7961	-304.3326	153.8849	28.1072	2869.2473	9144.4272	50026.1941	0	-0.30206	0	-0.79095	0	-0.80591					0	-0.67677	0	-0.58009	0	0.21974	0	0	0				0	-0.61785	0	0
023	2017-12-22t2245	1514004752.48	larva	3.2041	-45.5919	-301.1285	164.9128	28.3808	3155.8846	10041.5613	56063.362	0	-0.51914	0	-0.92578	0	-0.9346					0	-0.82218	0	-0.72189	0	-0.015799	0	0	0				0	-0.68322	0	0
023	2017-12-23t0157	1514016303.77	larva	6.4128	-42.3832	-297.9198	159.5241	28.0589	2983.4517	9500.0003	52066.842	0	-0.71453	0	-1.0627	0	-1.066					0	-0.96385	0	-0.85667	0	-0.25095	0	0	0				0	-0.75295	0	0
023	2017-12-23t0659	1514034416.07	larva	11.444	-37.352	-292.8886	153.7968	28.5473	2924.9329	9328.5241	51939.6309	0	-0.98831	0	-1.282	0	-1.2781					0	-1.1793	0	-1.056	0	-0.61811	0	0	0				0	-0.87237	0	0
023	2017-12-23t1012	1514045989.6	larva	14.6589	-34.1372	-289.6738	165.112	27.5993	3071.5235	9772.5483	53092.3547	0	-1.1474	0	-1.4256	0	-1.4182					0	-1.3134	0	-1.1772	0	-0.85155	0	0	0				0	-0.95634	0	0
023	2017-12-23t1344	1514058676.91	larva	18.1831	-30.6129	-286.1495	242.8058	30.6758	5824.9004	18458.7615	119612.6702	1201.21	-0.09273	797.052	0.76906	799.8076	0.8616	1033.239	-0.60229	1017.9396	33063.6484	926.1779	0.31884	987.9652	0.028652	2508320	-0.74352	243.623	166.335	165.7371	224.1229	223.3225	7171.9316	199.1948	0.38411	214.5889	523457
023	2017-12-23t1845	1514076783.74	larva	23.2128	-25.5832	-281.1198	228.9255	39.0431	6698.1458	21322.2105	172936.5985	1399.09	-0.16309	951.299	1.0814	948.8245	1.1914	1285.1947	-0.43617	1273.6399	46267.0078	1154.9101	0.56239	1241.7034	0.17943	3394230	-0.97615	265.751	183.071	182.2939	242.8012	239.6649	8740.8438	218.7085	0.48135	233.7309	653196
023	2017-12-23t2158	1514088348.98	larva	26.4254	-22.3707	-277.9073	537.4885	48.1017	20665.7929	65329.5868	665457.7538	3656.43	1.8342	867.39	0.72659	766.1653	0.51687	3133.0884	1.5485	3066.3727	344639.7188	1992.2716	2.063	2821.0715	2.1715	9494450	-0.32274	436.655	116.085	114.4829	187.5515	178.6164	20630.668	152.7262	-0.08918	170.2632	1270660
023	2017-12-24t0326	1514108038.54	larva	31.8947	-16.9014	-272.4379	647.5692	46.0264	23006.6138	72481.2652	698470.894	4132.23	1.9558	1172.22	1.5506	1159.902	1.6921	3004.1125	1.3379	2974.6982	369505.8438	1592.2405	1.0981	2337.3948	1.3339	14308100	-0.01127	282.13	181.863	181.1901	243.0381	240.1541	29893.6836	218.4106	0.39189	234.1033	2219820
023	2017-12-24t0643	1514119867.8	larva	35.1806	-13.6155	-269.152	800.1108	49.1658	32698.2139	103015.3465	1121460.4155	5188.42	2.7311	1389.88	2.2016	1263.7291	1.9926	4307.3291	2.8002	4236.6548	745167.9375	2672.0129	3.1123	3679.5806	3.0088	23993500	1.1603	417.6	143.372	141.6107	229.8498	223.8666	39764.0156	198.1864	0.15716	217.2516	2475030
023	2017-12-24t1000	1514131696.8	larva	38.4664	-10.3296	-265.8662	794.3178	55.4931	36678.3903	115676.2581	1405059.5817	3882.88	1.3666	1243.58	1.632	1124.4913	1.4275	3329.4434	1.6394	3299.3025	642582.5625	2341.5194	2.3564	2998.7501	1.9897	23998600	0.93309	417.974	158.685	159.3767	229.6863	225.5139	44329.4531	202.1598	0.13989	218.9377	3062290
023	2017-12-24t1518	1514150761.94	larva	43.7623	-5.0337	-260.5703	939.5751	59.7419	46454.6379	146430.8271	1900127.376	3948.83	1.1463	1103.16	0.98313	952.8633	0.63223	3317.3726	1.5661	3288.4622	809438.875	2271.4297	2.0332	2939.0038	1.7178	26910500	0.98362	358.906	151.505	150.3507	224.6367	220.6513	54811.3594	193.7777	-0.078995	213.1983	3695820
023	2017-12-24t1841	1514162935.31	larva	47.1438	-1.6523	-257.1888	1137.9724	66.1361	63649.8141	200460.7128	2981354.8622	2991.48	0.15446	812.998	-0.22003	746.7761	-0.31512	2427.2693	0.44744	2380.9487	808280.6875	1519.0222	0.39919	2157.4169	0.5633	27070400	0.7627	277.581	125.665	124.0309	189.1374	185.4597	62982.7656	161.9359	-0.66691	179.5921	4184280
023	2017-12-24t2159	1514174831.53	adult	50.4483	1.6523	-253.8843	1002.9655	70.7459	58516.5373	184393.13	2882276.4055	3291.69	0.27402	842.575	-0.22972	783.7551	-0.28917	2794.0608	0.85001	2785.4117	854982.625	1430.5085	0.12079	2480.6972	0.90231	25765100	0.33501	317.146	141.175	138.8007	222.5616	218.9732	68103.8438	189.9688	-0.40525	211.3269	4317000
023	2017-12-25t0310	1514193486.93	adult	55.6304	6.8343	-248.7023	1108.9988	72.6954	69029.5475	217724.4684	3546466.5001	2968.95	-0.10955	842.429	-0.3126	771.5196	-0.43905	2134.2346	0.0051745	2061.2346	770458.6875	1433.9049	0.09236	1929.5139	0.15724	30353600	0.70114	291.76	138.348	134.96	225.8387	223.1	81527.7891	189.454	-0.65277	214.966	4984820
023	2017-12-25t0628	1514205367.23	adult	58.9305	10.1344	-245.4022	1144.9357	72.62	68290.9474	215201.0981	3410852.0548	3121.08	-0.016214	940.302	0.10507	899.0009	0.15148	1925.5209	-0.2862	1821.3281	687410.9375	1343.6329	-0.098136	1671.5371	-0.1941	33538700	1.0164	488.652	188.233	187.6203	269.9507	264.0934	96372.3906	233.4147	0.23456	254.8472	6713900
023	2017-12-25t0947	1514217280.98	adult	62.2398	13.4438	-242.0928	1129.1676	74.2731	69997.7715	220623.8051	3608993.7442	4105.92	0.81487	934.342	0.070028	880.0411	0.047482	2338.5591	0.29811	2115.7291	855912.625	1461.145	0.1695	1871.02	0.10644	34131500	0.92062	426.253	161.195	159.6215	244.4066	240.2147	89452.8203	208.4684	-0.50915	231.3183	5888440
023	2017-12-25t1507	1514236542.2	adult	67.5902	18.7941	-236.7425	1188.8646	78.4089	77412.6065	243874.4244	4251343.2164	3168.19	-0.042686	795.665	-0.62793	766.6604	-0.59062	1933.1665	-0.23372	1822.0381	780999.25	1222.8091	-0.36522	1620.4715	-0.21926	32087600	0.41765	453.492	137.282	135.0415	221.4929	216.719	89483.1406	183.5239	-1.4416	207.7062	5536300
023	2017-12-25t1833	1514248883.77	adult	71.0184	22.2223	-233.3143	1158.7347	74.8485	71211.6669	224372.9293	3668455.3542	4432.54	1.215	1003.26	0.61849	960.4209	0.69197	2251.9448	0.41516	1904.2144	837723.5	1454.7538	0.34573	1737.5842	0.059599	37301300	1.0956	359.076	188.248	190.8146	285.8408	282.3416	106332.7812	249.7377	0.36779	273.263	6999060
023	2017-12-25t2345	1514267596.95	adult	76.2165	27.4204	-228.1162	1142.4784	89.0556	77684.0648	244879.0996	4488061.9094	4655.99	1.5926	941.018	0.42544	910.5016	0.54955	2225.1882	0.61771	1922.1852	901201.25	1313.6596	0.08009	1526.4095	-0.25208	38066100	1.0578	537.592	196.648	195.0521	282.2584	278.9874	114314.6406	248.0367	0.13855	270.178	7954810
023	2017-12-26t0309	1514279793.95	adult	79.6045	30.8085	-224.7281	1199.6879	80.082	80521.9449	253802.5222	4498641.4521	2865.5	-0.33685	807.098	-0.59269	756.4172	-0.77053	1942.816	0.14634	1859.9794	815982.75	1363.7561	0.39898	1756.4327	0.46401	33853700	0.34625	375.808	158.105	154.1239	256.6793	251.1579	107805.3047	215.5903	-0.99922	241.3501	6631700
023	2017-12-26t0628	1514291748.28	adult	82.9252	34.1291	-221.4075	1203.3907	76.6283	73579.1554	231971.1411	3763996.842	2598.15	-0.63719	998.587	1.2559	964.6658	1.361	1971.2623	0.35919	1932.8971	758936	1473.7625	1.1661	1832.9131	0.96317	38357700	0.99089	377.537	213.473	210.9379	307.7096	303.5157	118468.1875	266.0136	0.42166	293.8636	8199920
023	2017-12-26t1143	1514310661.21	adult	88.1788	39.3827	-216.1539	1181.8721	89.2215	81613.1583	257535.2594	4718416.575	2648.9	-0.5522	797.878	-0.64345	764.1484	-0.70409	1792.0459	0.011657	1719.5441	761619.5	1280.6141	0.46593	1648.084	0.68076	33907400	0.21894	355.791	168.149	166.668	266.8335	262.9678	113404.2344	230.9921	-0.87502	253.4007	7145820
023	2017-12-26t1502	1514322617.17	adult	91.4999	42.7038	-212.8328	1150.1098	76.114	71791.5501	226189.8001	3786101.4543	2833.52	-0.28634	935.489	0.9616	912.2667	1.0704	1789.697	0.12683	1631.2742	671136.375	1234.7292	0.30504	1534.0946	0.3482	35025700	0.38059	616.167	224.857	216.9823	440.0832	432.649	165031.1875	313.477	1.4991	408.7343	8418870
023	2017-12-26t1825	1514334795.34	adult	94.8827	46.0866	-209.4499	1196.0589	80.4467	78962.8754	248751.61	4443416.3863	2599.84	-0.55477	776.824	-0.78038	740.9135	-0.89753	1692.7739	-0.11693	1611.7257	697422.875	1181.5614	0.079397	1534.2592	0.51898	31973300	-0.11733	550.761	155.948	150.5575	338.3331	309.9837	139393.25	218.0354	-1.535	268.0932	6418670
023	2017-12-26t2337	1514353483.87	adult	100.074	51.2779	-204.2587	1234.464	74.9984	72986.8597	229824.3943	3671581.6312	3753.37	1.0593	984.396	1.8196	956.0088	1.8148	2040.4038	1.4118	1846.9478	779434.25	1397.2773	1.9181	1743.352	1.8584	37542900	0.72612	457.592	230.774	226.2482	362.1347	354.7923	138335.4531	300.6336	0.72411	339.5081	8801260
023	2017-12-27t0300	1514365676.89	adult	103.4609	54.6649	-200.8717	1143.8505	79.0998	76941.4111	242570.0022	4323070.2683	2635.57	-0.40217	754.743	-0.87951	729.593	-0.89192	1524.1515	-0.53636	1403.5878	611184.75	1067.3599	-0.50655	1324.4111	-0.21292	30256900	-0.36741	459.497	159.252	153.4088	304.6712	297.9823	122173.1406	231.6199	-1.4304	280.5851	6384250
023	2017-12-27t0619	1514377616.97	adult	106.7776	57.9815	-197.555	1251.8191	79.066	81321.8057	256182.9086	4492727.3628	2517.8	-0.52063	727.855	-1.14	707.9255	-1.0952	1460.8707	-0.71847	1347.4684	619409.1875	1007.9743	-0.90211	1276.5788	-0.37342	30858900	-0.26073	558.869	163.34	155.8398	328.0709	321.6726	139102.0625	244.6855	-1.1629	301.9607	6925120
023	2017-12-27t1135	1514396587.42	adult	112.0472	63.2511	-192.2855	1161.644	80.3873	78866.4654	248648.714	4449737.1984	3393.1	0.8451	860.42	0.66901	831.9006	0.59989	1736.7333	0.65054	1504.1321	713797.375	1169.3763	0.64912	1392.8932	0.49842	35352100	0.43203	704.284	225.339	220.1175	534.1665	527.4272	219542.4375	329.094	0.9977	450.4353	9258510
023	2017-12-27t1505	1514409191.55	adult	115.5483	66.7523	-188.7843	1211.8869	77.2909	78471.4986	247344.8788	4249325.0974	3064.1	0.44005	763.537	-0.46107	739.7623	-0.47742	1498.546	-0.31109	1368.2769	614403.875	1065.881	-0.13757	1284.9732	-0.036678	31240900	-0.1309	515.663	195.848	189.2109	412.3822	403.5554	169076.6875	295.5338	-0.054989	375.3105	8013340
023	2017-12-27t1955	1514426601.92	adult	120.3845	71.5885	-183.9481	1143.3911	82.2525	75899.1632	239122.8762	4367172.2122	2307.08	-0.62265	731.898	-0.73265	695.459	-0.91934	1526.3073	-0.029328	1488.4842	604417.6875	1058.5969	-0.029734	1398.0064	0.89831	28947300	-0.40265	549.799	182.596	171.1578	413.9669	406.3817	163930.875	297.4872	-0.176	379.5467	7221840
023	2017-12-27t2252	1514437181.64	adult	123.3233	74.5273	-181.0093	1035.4552	83.634	68885.194	217181.391	3924710.3671	2419.74	-0.3925	763.027	-0.24146	698.3535	-0.8037	1606.9193	0.46287	1536.4783	578490.9375	1162.655	1.087	1476.7856	1.5583	27404900	-0.57566	620.015	194.011	180.0074	432.9037	419.2591	155845.3125	317.5552	0.24218	392.3015	6968100
023	2017-12-28t0149	1514447810.94	adult	126.2759	77.4799	-178.0567	1182.7648	86.9181	81273.4226	256156.0764	4758377.992	1973.7	-1.055	655.943	-1.5643	629.3004	-1.6284	1282.0319	-1.0476	1192.7554	543581.5	924.1584	-1.1434	1097.7696	-0.95548	27764100	-0.48998	670.479	179.453	163.9001	451.4728	435.7887	191424.4844	310.9853	-0.028684	407.5376	7595720
023	2017-12-28t0712	1514467199.32	adult	131.6616	82.8655	-172.6711	1242.2251	78.1683	79080.957	249041.7134	4286515.8117	2616.64	0.10507	709.735	-0.70194	693.6905	-0.64005	1314.7948	-0.73248	1197.4526	543010.25	968.3029	-0.52835	1125.2876	-0.60397	29273700	-0.22464	616.397	209.896	203.3206	460.5344	448.5457	190200.7188	323.5732	0.10591	417.6131	8657370
023	2017-12-28t1008	1514477786.03	adult	134.6023	85.8063	-169.7303	1158.502	76.8157	73949.2444	233001.2911	3994050.3004	2019.79	-0.8344	741.267	-0.19435	718.4055	-0.23079	1322.5354	-0.60635	1254.6265	510498.6562	985.4231	-0.25409	1163.5817	-0.2346	28584700	-0.27926	581.287	221.158	212.457	460.7079	452.7202	177833.25	335.5571	0.30077	428.4053	8528300
023	2017-12-28t1344	1514490693.62	adult	138.1878	89.3917	-166.1449	1108.8815	82.4073	73867.7404	232993.4186	4153544.6558	2740.09	0.48056	826.313	1.0629	790.737	0.84197	1644.696	1.2063	1505.3038	633208	1155.7454	1.653	1388.7865	1.5686	31813000	0.17829	634.567	253.551	244.181	505.1078	495.9126	194466.5	366.5406	0.91694	463.3788	9761700
023	2017-12-28t1856	1514509435.52	adult	143.3939	94.5978	-160.9388	1150.4894	79.667	74055.7107	233282.5013	4109059.2977	1910.95	-0.85062	792.295	0.75444	771.3458	0.72492	1367.7905	-0.093091	1319.6105	529334.9375	1039.6292	0.61751	1250.0959	0.69835	30604000	0.083484	637.79	247.226	237.2535	515.4132	507.7161	199464.9062	372.9493	0.88814	472.9688	9549600
023	2017-12-28t2157	1514520305.4	adult	146.4133	97.6172	-157.9194	1166.514	77.7004	75339.1587	237346.3589	4108059.7179	2476.84	0.23293	763.781	0.44392	743.6414	0.42237	1368.3232	0.0060043	1239.9289	539119.375	999.9742	0.28826	1154.2535	0.047018	30019700	0.044396	710.59	242.443	237.1786	505.3384	493.5413	199103.3438	366.4577	0.64219	457.2001	9528980
023	2017-12-29t0144	1514533897.82	adult	150.1889	101.3929	-154.1437	1189.7681	78.4191	77119.7727	242966.0578	4219188.2659	2875.13	1.0698	782.074	0.79693	759.205	0.7298	1492.8197	0.82424	1341.702	600113.5	1013.1262	0.55218	1188.739	0.428	31433100	0.26579	650.633	246.264	243.1098	512.6157	503.391	206071.4844	353.1846	0.23272	463.7762	9897840
023	2017-12-29t0640	1514551666.62	adult	155.1247	106.3287	-149.2079	1134.8608	83.1824	74129.7526	233571.9416	4120923.7437	2039.53	-0.36724	679.969	-0.49187	656.609	-0.56517	1273.3359	-0.26838	1196.688	492781.0312	931.4691	-0.19927	1121.3865	0.02495	26269200	-0.32913	792.744	207.527	193.1797	541.666	526.813	209624.75	351.5871	0.058682	474.8027	8017390
023	2017-12-29t0944	1514562695.86	adult	158.1884	109.3923	-146.1442	1171.0975	79.8535	76902.3935	242282.5385	4299487.4707	2286.87	0.17883	715.129	0.055502	704.8618	0.15181	1360.5828	0.32954	1258.5742	545593.6875	962.8211	0.22228	1125.2241	0.1287	28667400	0.003577	785.111	229.971	225.5481	529.6932	514.0785	212407	369.6673	0.35653	472.445	9218840
023	2017-12-29t1548	1514584547.07	adult	164.2582	115.4621	-140.0745	1229.035	75.626	77387.7794	243836.6576	4077087.5407	2176.84	0.11646	669.377	-0.44548	649.0415	-0.49278	1283.5275	0.052017	1176.2159	518545.0938	886.3594	-0.4686	1069.7339	-0.17289	27032800	-0.13527	799.17	214.452	203.0039	562.5611	546.6945	227274.6719	339.5586	-0.43048	484.4569	8660640
023	2017-12-29t1917	1514597080.03	adult	167.7396	118.9435	-136.5931	1128.348	84.1343	77001.1731	242807.527	4428765.9057	1860.84	-0.44493	631.385	-0.91266	607.9688	-1.0028	1218.2993	-0.257	1148.4683	489756.3125	903.6389	-0.20372	1071.8915	-0.085417	25328600	-0.31127	974.049	186.021	168.1172	542.5381	519.1604	218100.3125	322.6607	-0.85829	466.0295	7462420
023	2017-12-29t2245	1514609521.11	adult	171.1954	122.3994	-133.1372	1223.8345	81.4904	80494.4087	253546.027	4543346.6622	1568.72	-0.98091	633.997	-0.81989	612.8948	-0.88416	1183.1567	-0.38693	1143.6805	496925.8125	920.2531	0.05544	1077.2221	0.028524	26598700	-0.12223	849.455	210.353	199.2275	556.9558	534.1277	233921.4375	334.8668	-0.69445	484.5624	8825170
023	2017-12-30t0406	1514628789.97	adult	176.5479	127.7518	-127.7848	1113.205	80.1654	71425.149	225130.4204	3928743.9345	1997.48	0.043588	640.884	-0.64813	621.6097	-0.69638	1204.019	-0.12677	1146.5908	449099.0938	870.657	-0.4166	1048.8417	-0.11849	23871000	-0.4061	900.331	208.544	193.3138	548.2361	529.8032	204492.0625	337.5314	-0.76773	471.2169	7767640
023	2017-12-30t0734	1514641259.47	adult	180.0116	131.2156	-124.321	1239.0601	80.8661	77896.2362	245307.4284	4213713.4299	1909.66	-0.064866	654.644	-0.40859	635.7342	-0.45942	1197.4148	-0.088855	1110.5112	487347.8125	867.7329	-0.3938	1007.3243	-0.41978	26590300	-0.04529	756.898	224.153	217.1763	521.6925	508.2617	212328.8438	333.2576	-0.92688	456.3522	9104640
023	2017-12-30t1101	1514653721.75	adult	183.4734	134.6773	-120.8593	1160.2329	81.0918	74436.4552	234446.4727	4122578.1636	1669.66	-0.52508	630.869	-0.69425	606.8382	-0.81636	1205.5269	0.04805	1173.2556	468949.9375	896.5998	-0.0024156	1093.9831	0.3909	24482700	-0.26995	848.649	214.006	199.3288	568.5413	558.5617	221162.5625	345.3423	-0.77616	497.3737	8305160
023	2017-12-30t1548	1514670905.14	adult	188.2465	139.4505	-116.0861	1174.0547	76.65	73085.3242	230178.2585	3888455.7042	1735.5	-0.27364	721.607	0.63449	706.1562	0.6052	1272.2551	0.6147	1238.5564	486001.4375	958.6052	0.7946	1144.0282	0.91102	27510600	0.13301	772.657	262.814	252.6903	587.8292	575.6177	224550.75	402.8451	0.16531	532.9749	10019500
023	2017-12-30t1916	1514683380.34	adult	191.7119	142.9158	-112.6208	1146.7575	81.4167	73539.3385	231706.7578	4026404.7619	2076.96	0.6286	720.28	0.65722	701.4794	0.57604	1251.5037	0.55903	1193.0878	480577.4062	930.5152	0.51493	1091.3707	0.49733	27619100	0.17183	835.987	264.737	255.0408	578.9321	550.6581	222309.9062	385.9012	-0.22743	505.3439	10151300
023	2017-12-30t2244	1514695864.18	adult	195.1796	146.3835	-109.153	1064.6616	79.0747	69452.0912	219068.8547	3802370.531	1903.42	0.29959	728.382	0.81202	705.9565	0.67259	1267.7991	0.76244	1199.6383	460211.0625	962.8061	0.94857	1127.3885	0.87868	26374700	0.048732	837.923	263.117	249.7527	592.5869	565.9333	215109.0469	395.5083	-0.14081	511.7218	9527450
023	2017-12-31t0408	1514715298.8	adult	200.5781	151.782	-103.7545	894.3938	133.1454	72296.6779	231566.6024	5245635.9028	1403.82	-0.86447	606.13	-0.86348	589.0195	-0.90425	1076.7922	-0.51477	1056.3533	404873.875	836.8214	-0.49397	991.3138	-0.29913	22767500	-0.34198	838.362	207.956	192.8741	578.7064	562.3202	217593.6094	339.5339	-1.2245	488.1683	7811230
023	2017-12-31t0738	1514727887.37	adult	204.0749	155.2789	-100.2577	1130.502	77.5162	73153.6569	230603.8698	3989997.8856	1621.47	-0.23062	634.781	-0.42868	617	-0.49065	1149.2316	0.083207	1116.8494	439006.4375	871.9036	-0.038729	1044.206	0.23109	24216900	-0.14841	996.414	222.557	210.2295	607.2152	585.5305	231956.2188	354.7978	-1.029	512.3971	8490540
023	2017-12-31t1226	1514745178.73	adult	208.8781	160.082	-95.4546	1025.6168	78.7543	66128.874	208586.8778	3651221.5763	1736.2	0.19294	718.127	0.79953	696.1812	0.6458	1217.4954	0.69621	1184.7559	420035.9062	927.5572	0.68394	1088.566	0.71211	24762500	-0.054037	991.007	281.277	266.1121	639.605	612.926	220663.7188	417.2246	-0.093946	551.219	9698990
023	2017-12-31t1613	1514758789.11	adult	212.6587	163.8627	-91.6739	1197.779	78.5333	76319.2894	240362.355	4161185.2035	1877.54	0.69773	733.318	1.0508	714.1881	0.92401	1261.2817	1.1226	1212.7562	503251.4375	971.6743	1.2577	1134.2555	1.2008	29200700	0.4782	1077.12	279.733	268.2912	629.3469	598.2951	251109.4219	414.2108	-0.22729	541.7591	11139000
023	2017-12-31t1943	1514771419.88	adult	216.1673	167.3712	-88.1653	1167.3067	80.9846	77225.6	243417.9988	4391544.4228	1602.53	-0.017426	658.185	0.0076424	649.1126	0.043796	1091.3213	-0.15585	1052.0233	439802.5	872.8504	0.094305	996.505	-0.081092	26491900	0.18558	795.219	247.838	244.4796	554.6854	532.8837	223538.2031	376.9829	-0.88926	487.445	9975480
023	2018-01-01t0032	1514788769.91	adult	220.9868	172.1907	-83.3459	1189.1982	78.8165	74059.5947	233235.0546	4027395.921	1541.89	-0.10289	692.786	0.53124	684.5423	0.55956	1165.9835	0.5351	1140.6138	451235.625	896.9002	0.41589	1057.3655	0.55108	26769300	0.23746	936.541	264.632	255.9984	651.351	624.4673	252072.8438	417.7322	-0.34428	555.3836	10225400
023	2018-01-01t0403	1514801425.56	adult	224.5022	175.7061	-79.8304	1170.5705	77.0022	73507.9039	231504.2829	3945279.7824	1820.08	0.8676	728.904	1.0625	708.2391	0.90061	1214.2386	0.99524	1169.0673	466267.625	927.767	0.80147	1090.0425	0.89602	27959300	0.38175	960.49	285.344	272.4717	614.5364	587.1012	235981.9688	417.2927	-0.41697	540.8079	10945200
023	2018-01-01t0734	1514814063.26	adult	228.0127	179.2166	-76.32	1164.9702	83.172	76419.4977	240772.6834	4298700.5411	1368.8	-0.54661	556.209	-1.3722	540.2388	-1.3976	1033.6393	-0.46791	1010.2626	412422.0625	765.7137	-1.1125	938.3157	-0.55957	22158800	-0.25074	932.086	198.553	179.9259	571.5098	547.7057	228032.4062	338.3056	-1.6333	488.0805	7910170
023	2018-01-01t1143	1514829012.74	adult	232.1653	183.3693	-72.1673	1001.3155	122.0048	78634.121	250678.3558	5297775.5477	1288.4	-0.7773	550.405	-1.4358	536.0813	-1.4373	1013.5907	-0.60359	996.1757	414558.5938	777.057	-0.95929	926.7688	-0.65496	22485100	-0.20527	910.858	206.152	186.7436	622.5633	601.4681	254628.375	364.3531	-1.2939	514.7425	8421710
023	2018-01-01t1441	1514839690.26	adult	235.1313	186.3352	-69.2014	1209.95	78.0233	76217.5061	240073.8919	4092121.1734	1819.37	1.1149	708.087	0.79663	688.7156	0.65741	1159.0155	0.64077	1130.5047	461288.1875	922.0856	0.73917	1066.7745	0.71405	28152100	0.4002	848.561	282.342	270.939	625.0926	606.7398	248786.8438	410.833	-0.67151	544.9505	11225400
023	2018-01-01t1744	1514850653.36	adult	238.1766	189.3805	-66.156	1197.1237	79.424	74786.8783	235639.6427	4074787.2317	1628.31	0.49681	665.037	0.20037	650.3333	0.14262	1126.8192	0.39252	1098.1221	440586.3125	887.2115	0.33723	1021.2042	0.28329	25949700	0.1652	1034.38	265.188	258.6086	611.3423	593.7698	239034.8438	402.9524	-0.81964	530.936	10347600
023	2018-01-01t2201	1514866101.85	adult	242.4678	193.6718	-61.8648	1212.6166	76.5847	77493.6172	244116.4543	4213919.6805	1563.4	0.33672	642.491	-0.10129	635.8526	-0.040626	1208.4188	1.1226	1180.0835	489409.625	921.6676	0.74018	1096.5704	1.0346	25963100	0.16432	927.257	252.11	245.9811	667.3027	636.262	270257.5938	406.0787	-0.82947	566.7345	10187800
023	2018-01-02t0144	1514879453.46	adult	246.1766	197.3806	-58.156	1115.5467	83.665	72343.2238	227971.3815	4041873.1461	1670.81	0.81649	654.368	0.079956	653.7925	0.21668	1147.1484	0.63375	1124.0869	433622.0938	894.5619	0.43546	1055.0921	0.64823	24688600	0.035959	922.174	261.653	260.8208	655.7252	643.9926	247864.1406	422.2331	-0.65996	567.0862	9871890
023	2018-01-02t0648	1514897744.76	adult	251.2575	202.4615	-53.0751	1052.7909	78.9853	66193.2961	208633.9563	3580780.2282	1480.44	0.1779	720.05	1.0239	696.9677	0.8227	1221.5441	1.3288	1200.7628	422654.25	961.2936	1.204	1135.3793	1.4605	24849600	0.053622	850.373	311.496	288.4101	664.1672	654.7942	229801.8438	489.1502	0.14376	607.156	10750100
023	2018-01-02t0945	1514908337.39	adult	254.1999	205.4039	-50.1327	1103.1293	78.9249	70277.968	221475.7124	3799945.1045	1560.14	0.5628	691.184	0.62975	674.2359	0.52372	1185.1208	1.0442	1164.9442	434939.3438	935.9297	0.92022	1113.3304	1.2607	25350600	0.1027	798.895	297.949	280.5319	638.8663	627.4623	234463.9375	478.7997	-0.035958	591.2986	10927900
023	2018-01-03t0945	1514994775.29	adult	278.2105	229.4144	-26.1222	651.0358	76.8759	40572.9651	128855.9656	2137267.2912	1346.31	0.1334	678.759	0.54599	660.1047	0.41273	1099.4692	0.52207	1079.1519	233087.4688	908.1048	0.64301	1041.0019	0.66555	14374100	-0.84175	725.153	299.743	277.3873	626.3065	618.2885	132776.9688	501.3587	-0.10773	590.8724	6347660
023	2018-01-03t1517	1515014675.43	adult	283.7383	234.9422	-20.5944	884.3865	74.1099	54211.3731	171053.2447	2806394.0104	1238.95	-0.39152	662.888	0.34211	649.6978	0.28874	1082.063	0.4109	1070.2246	306223.8125	869.03	0.22393	1016.4369	0.44329	18759100	-0.4507	762.362	301.359	282.204	648.3135	639.857	183472.7188	488.844	-0.32516	604.7611	8528160
023	2018-01-03t1803	1515024618.02	adult	286.5001	237.7041	-17.8325	640.5368	90.1072	38931.7735	124138.0941	2067729.1101	1407.86	0.79888	669.959	0.45016	653.7292	0.35137	1119.8669	0.7895	1098.0916	228452.8594	902.3958	0.58853	1058.2253	0.87254	13623000	-0.87527	752.849	303.079	284.1153	626.6578	620.0972	127838.1875	497.4678	-0.26182	594.8619	6162810
023	2018-01-03t2144	1515037853.22	adult	290.1766	241.3805	-14.1561	640.9989	80.0071	36573.5397	116042.6647	1819327.5087	1421.51	1.0917	661.035	0.33703	639.7276	0.17317	1107.653	0.70871	1093.4744	212669.375	902.3978	0.59126	1044.552	0.75013	12645600	-0.94315	732.172	304.891	284.8888	631.988	627.7794	121341.7031	500.5609	-0.27318	595.0602	5832560
023	2018-01-04t0218	1515054298.9	adult	294.7448	245.9487	-9.5878	701.5389	83.2609	42598.4269	135063.4908	2239448.547	1227.84	-0.26515	653.711	0.24902	635.0194	0.12298	1079.2787	0.48016	1067.8839	240679.1562	874.2372	0.29371	1019.9317	0.52054	14549000	-0.77195	754.578	306.084	285.5327	653.8963	647.2422	145818.875	502.524	-0.30745	613.2423	6812210
023	2018-01-04t0544	1515066659.61	adult	298.1783	249.3823	-6.1543	655.4397	70.2733	36564.7824	116104.6361	1726406.4478	1131.6	-1.167	616.689	-0.25688	605.6637	-0.26195	955.6669	-0.67377	942.5862	183488.0469	778.2042	-0.72144	875.5814	-0.91548	11805300	-0.98227	673.296	277.84	267.5733	543.3085	538.3798	104315.2266	399.0492	-1.4767	480.0362	5318690
023	2018-01-04t0944	1515081053.57	adult	302.1767	253.3806	-2.156	708.8734	80.0946	44682.9153	141521.1942	2376688.0687	1256.96	0.35935	644.348	0.14129	622.9239	-0.018366	1097.3551	0.71728	1085.6041	256781.0938	874.2729	0.3011	1030.1153	0.64934	15028100	-0.71311	754.08	306.898	286.9247	660.725	653.7552	154609.6562	497.0224	-0.45415	622.3119	7157780
023	2018-01-04t1402	1515096576.69	dead	306.4886	257.6926	2.156	788.1051	80.2897	49448.0919	156480.0987	2601519.4983	1192.6	-0.67775	620.855	-0.17269	605.8441	-0.23521	971.0614	-0.47183	964.7528	250533.8438	801.7048	-0.45504	916.6471	-0.47613	16011900	-0.62574	679.188	290.003	270.5416	564.5045	558.0547	145642.1562	458.6591	-0.90941	535.5096	7479180
024	2017-12-22t1933	1513993231.75	larva	0	-45.4532	-285.1194	121.0187	32.8854	2726.7935	8824.742	56768.2225	1282.73	1.344	851.745	1.4951	845.8132	1.499	1216	0.018068	1203.7802	18240.1	989.0854	1.2578	1159.0458	1.1214	1261430	0.40357	703.545	480.333	479.5519	659.884	653.713	9898.26	593.5297	2.8563	636.9559	711374
024	2017-12-22t2245	1514004766.54	larva	3.2041	-42.2491	-281.9153	156.7234	42.6079	4645.2284	15036.0799	126984.436	1839.34	1.7099	832.407	1.341	824.7112	1.3515	1390.8	0.12182	1285.3552	36160.9	987.989	1.0962	1168.951	0.95768	2082680	0.28701	858.282	455.421	453.617	741.025	728.3857	19266.6	605.1849	2.9779	693.5684	1139460
024	2017-12-23t0157	1514016317.83	larva	6.4128	-39.0404	-278.7066	160.3574	39.0867	4319.0032	13891.0715	107184.2347	1639.56	1.1775	847.079	1.2801	838.7795	1.3017	1348.12	8.4017e-05	1297.562	32354.9	985.2822	0.93858	1161.8018	0.78222	1972850	0.035339	804.369	470.829	466.8447	715.318	700.8224	17167.6	610.3935	3.0699	681.6654	1096560
024	2017-12-23t0659	1514034430.27	larva	11.444	-34.0092	-273.6754	159.4749	42.7103	4668.7995	15092.369	126548.0926	1799.81	0.96099	852.282	1.1385	844.4398	1.1803	1402.03	-0.058581	1313.189	35050.8	995.938	0.73329	1180.0636	0.57083	2130710	-0.30959	896.179	471.374	469.4503	752.23	740.9749	18805.7	620.0057	3.2426	707.6534	1178430
024	2017-12-23t1012	1514046003.68	larva	14.6589	-30.7943	-270.4605	174.1053	46.9049	5679.4883	18364.1027	170558.852	1761.74	0.69732	846.458	1.023	839.6167	1.0787	1362.19	-0.17191	1315.6107	42227.9	1004.3263	0.61269	1157.5408	0.40086	2567310	-0.48015	819.326	455.058	453.0419	731.477	722.962	22675.8	610.4105	3.2592	691.3449	1380190
024	2017-12-23t1344	1514058691.1	larva	18.1832	-27.2701	-266.9363	181.2078	47.9876	6111.3865	19771.905	189855.3424	1820.98	0.53573	853.658	0.93639	844.8811	0.99901	1350.62	-0.25994	1267.3346	44570.4	1004.0501	0.46825	1153.0131	0.25155	2783780	-0.7037	869.45	455.747	456.7604	738.519	732.9279	24371.1	611.4262	3.3661	693.0051	1486190
024	2017-12-23t1845	1514076797.92	larva	23.2128	-22.2404	-261.9066	493.6315	44.8228	16871.4846	53340.7655	489589.3233	2057.38	0.47921	741.213	0.43904	750.7322	0.56376	1669.15	-0.01518	1645.0574	150224	985.317	0.23565	1397.399	0.38787	6643490	-0.50654	373.472	131.449	130.7387	186.574	181.8501	16791.7	162.7563	0.046136	176.7549	1178180
024	2017-12-23t2158	1514088363.15	larva	26.4254	-19.0278	-258.694	169.3772	43.4471	5197.6253	16783.7795	146317.4432	1674.04	-0.059811	885.069	0.78193	877.4463	0.87896	1360.66	-0.4185	1292.0251	38098.5	1026.2454	0.19326	1191.3033	-0.0036431	2468460	-1.3382	804.703	476.926	475.8365	733.608	726.1273	20541	618.6796	3.7263	696.0048	1330150
024	2017-12-24t0326	1514108053.28	larva	31.8949	-13.5583	-253.2245	677.5896	39.7209	21642.7748	68143.5688	584343.976	3710.58	1.5653	983.237	0.93299	911.6691	0.84366	3134.9	1.4864	3141.4508	363649	1579.6063	1.0734	2793.099	1.9407	11334800	-0.44109	276.741	118.406	117.6045	176.008	171.6994	20416.9	150.3707	-0.22407	165.9711	1364990
024	2017-12-24t0643	1514119882.34	larva	35.1807	-10.2725	-249.9387	772.8098	52.5045	33109.3964	104308.4758	1205692.2489	4058.72	1.7028	1278.31	1.8266	1166.4942	1.6495	3402.57	1.7579	3367.6763	595450	2386.2807	2.5493	3032.7266	2.1479	22301500	0.91564	348.956	154.754	154.6228	218.279	214.6162	38198.8	192.4401	0.1013	208.7629	2699840
024	2017-12-24t1000	1514131711.37	larva	38.4666	-6.9867	-246.6528	862.4393	53.677	37494.8455	118096.4683	1393770.6766	4586.84	1.9966	1223.52	1.5626	1063.7878	1.206	3785.34	2.1723	3720.198	749498	2509.0553	2.6887	3411.6233	2.5385	24174300	0.95848	405.112	159.507	158.5572	225.275	221.564	44604.4	199.2389	0.10902	215.5108	3151540
024	2017-12-24t1518	1514150776.58	larva	43.7625	-1.6908	-241.357	995.5671	64.3082	52134.3256	164230.2285	2311665.452	2940.04	0.26936	915.809	0.30217	815.1129	0.099713	2398.75	0.46783	2350.9205	657258	1709.1024	0.90907	2169.5124	0.70116	25015300	0.70973	289.547	133.415	131.5718	205.679	202.102	56355.9	177.2247	-0.28792	195.7472	3644240
024	2017-12-24t1841	1514162950.07	adult	47.144	1.6908	-237.9754	937.3193	66.3932	50833.9219	160305.0175	2303392.5847	4601.22	1.5276	1093.66	0.83608	1005.9089	0.72948	3036.5	1.1868	2877.4293	807710	1616.6658	0.59503	2550.591	1.0799	29089100	1.0544	371.165	190.563	189.3037	264.836	260.5429	70446.5	234.5194	0.40905	254.6163	5068580
024	2017-12-24t2159	1514174846.11	adult	50.4484	4.9952	-234.671	1110.0444	68.4657	63471.7306	199935.2886	3041561.6767	3056.55	0.075321	807.998	-0.36543	754.8051	-0.41183	2061.06	-0.055066	1910.3588	684271	1314.1716	-0.11539	1729.1401	-0.090588	26823900	0.48849	262.849	133.572	130.9513	209.607	206.8879	69589.5	180.5411	-0.57314	200.5687	4434320
024	2017-12-25t0310	1514193501.66	adult	55.6305	10.1773	-229.4889	1052.8309	71.8399	61551.74	194027.9223	3002462.8552	4559.13	1.2616	839.257	-0.32611	757.4743	-0.50414	2235.19	0.13634	1938.5328	719732	1459.4141	0.14712	1752.6916	-0.089074	26985500	0.20592	327.926	142.316	140.7481	212.753	208.9059	68506.4	182.8287	-0.79637	202.4002	4576010
024	2017-12-25t0628	1514205381.9	adult	58.9306	13.4774	-226.1888	1269.0178	70.0584	72020.7114	226746.0617	3487666.5884	2890.87	-0.21916	791.449	-0.56612	750.6099	-0.57896	1863.36	-0.37048	1712.652	702486	1202.2567	-0.41617	1594.3355	-0.30674	29815500	0.46304	512.18	142.582	140.4208	220.469	216.569	83116.8	187.0089	-0.86628	207.6808	5371360
024	2017-12-25t0947	1514217295.67	adult	62.24	16.7868	-222.8794	1182.3914	74.2756	70828.8591	223029.4605	3608916.1967	3257.76	0.049622	739.144	-0.87907	691.1723	-0.96255	1774.59	-0.5123	1629.2334	656597	1158.6625	-0.54966	1495.5174	-0.47282	27343900	-0.099975	331.788	133.152	130.9648	203.702	200.2681	75369.8	172.9189	-1.4684	192.6669	4925820
024	2017-12-25t1507	1514236557.41	adult	67.5905	22.1372	-217.5289	1373.1975	75.5635	78004.2382	245643.0895	3803802.2924	2574.77	-0.60859	891.396	-0.10279	882.0569	0.10798	1798.19	-0.45559	1727.457	733662	1291.4167	-0.18262	1646.8936	-0.17351	36367200	1.0718	385.574	194.992	193.7789	279.616	275.5211	114083	245.4577	0.3451	266.917	7955270
024	2017-12-25t1833	1514248898.49	adult	71.0185	25.5653	-214.1009	774.9789	87.4928	55441.4264	175615.1786	3306777.3336	3275.52	0.061081	800.007	-0.62392	749.8516	-0.73266	2007.23	-0.032677	1817.3872	580091	1291.2124	-0.13652	1568.277	-0.26627	23093800	-1.0982	316.058	151.927	150.1568	229.044	225.274	66193.7	198.6636	-1.1583	217.8696	4385680
024	2017-12-25t2345	1514267611.55	adult	76.2166	30.7634	-208.9028	1174.7808	85.6551	78359.0063	247043.4772	4461286.575	2946.32	-0.2675	800.45	-0.66039	766.824	-0.67595	1705.86	-0.52654	1555.1998	697695	1245.8531	-0.17472	1462.1908	-0.41079	32681600	0.21423	647.579	154.612	150.0985	258.412	252.483	105690	218.2939	-0.77785	243.6566	6312670
024	2017-12-26t0309	1514279808.71	adult	79.6047	34.1515	-205.5147	1197.5836	76.9385	76148.8635	239833.7581	4125311.441	3391.45	0.25647	887.917	0.086679	854.6974	0.13432	1719.15	-0.44234	1498.3613	684221	1225.4258	-0.17793	1419.4769	-0.4622	35270700	0.56851	474.065	198.929	197.9952	286.284	280.9379	113941	249.4071	0.041556	271.8513	7902080
024	2017-12-26t0628	1514291762.96	adult	82.9253	37.4721	-202.1941	1292.7297	73.1668	77815.4647	245062.7406	3982143.1514	3010.36	-0.15051	772.652	-0.92338	749.1108	-0.87821	1676.92	-0.49056	1412.7783	682504	1094.5567	-0.73001	1328.1327	-0.70438	31399000	-0.10509	526.532	167.363	163.9912	272.589	264.6428	110944	225.8531	-0.8175	253.2973	6801320
024	2017-12-26t1143	1514310675.9	adult	88.1789	42.7257	-196.9405	1307.4705	82.1764	80794.4256	254437.7727	4337784.3736	2418.64	-0.83779	742.419	-1.2494	717.9292	-1.232	1604.91	-0.60272	1481.2958	677273	1096.2942	-0.67011	1407.4363	-0.3036	31302600	-0.19128	1039.22	151.46	147.2035	263.843	255.6303	111342	209.4822	-1.5366	241.3942	6386020
024	2017-12-26t1502	1514322631.98	adult	91.5001	46.0468	-193.6193	1237.4998	75.0075	79141.8322	249429.5267	4189726.3489	2904.09	-0.19678	820.37	-0.33511	815.3416	-0.061295	1602.11	-0.53562	1442.735	661673	1131.5227	-0.37034	1355.9548	-0.42922	33859100	0.19835	630.799	183.249	179.5228	314.249	308.1689	129785	258.3435	-0.17775	294.8113	7563220
024	2017-12-26t1825	1514334809.93	adult	94.8828	49.4296	-190.2366	1237.9376	74.1954	74945.3806	236012.125	3832508.7423	2753.72	-0.35451	926.828	0.97046	910.7131	1.1353	1658.63	-0.24307	1472.2328	650182	1209.2014	0.27405	1385.2857	-0.18685	36281600	0.55144	531.768	227.062	222.7514	350.913	344.9663	137558	291.3643	0.67826	330.1954	8888560
024	2017-12-26t2337	1514353498.41	adult	100.0741	54.6209	-185.0453	1145.1773	76.6519	69991.6988	220507.6732	3658948.5502	3043.24	0.10006	893.26	0.71846	858.6506	0.6207	1738.92	0.22517	1578.6824	636444	1250.4035	0.79756	1498.7154	0.5881	32627200	-0.025915	459.43	218.377	212.9831	357.945	351.5582	131008	291.0042	0.43889	335.5819	7976430
024	2017-12-27t0300	1514365691.8	adult	103.4611	58.0079	-181.6583	1113.0912	78.3798	72569.8474	229050.219	3894570.0146	2512.76	-0.57187	867.035	0.49753	837.7241	0.44855	1631.53	-0.094315	1525.1029	618350	1193.2845	0.49159	1444.9016	0.44043	32826800	0.019445	835.992	220.406	212.4487	456.421	412.0699	172984	304.4713	0.68251	381.479	8344770
024	2017-12-27t0619	1514377631.66	adult	106.7778	61.3245	-178.3416	1175.1966	80.2034	81092.7166	255705.6674	4635000.8895	2116.32	-1.0889	756.75	-0.78054	719.9842	-0.94435	1534.48	-0.40483	1439.5623	649083	1125.0276	0.066606	1365.2634	0.13188	31943900	-0.099597	665.526	181.072	168.5896	516.767	513.3151	218592	275.3904	-0.2893	451.2759	7643410
024	2017-12-27t1135	1514396602.07	adult	112.0473	66.5941	-173.0721	1215.2403	79.5279	77216.5967	243239.0333	4178559.0146	2444.15	-0.54723	793.609	-0.17683	771.005	-0.17161	1522.87	-0.305	1396.589	613715	1050.9446	-0.38761	1210.3259	-0.6107	31958600	-0.057905	639.459	205.671	201.0609	450.76	430.8084	181656	302.9931	0.28037	379.434	8282370
[truncated: 5,892 more rows]
