# Supplementary material for: Global, cell non-autonomous gene regulation drives individual lifespan among isogenic C. elegans
Source: eLife. 2021 Feb 1;10:e65026. doi: 10.7554/eLife.65026 (PMC7864635; doi:10.7554/eLife.65026)
Supplement: Source data 1. [file elife-65026-data1.zip › figure_data/Figures 1-3 - base strains/lin-4/lin-4_20171219-spans.tsv]

name	larvaspan	adultspan	lifespan
000	56.2205	193.5111	249.7315
001	52.4808	184.6156	237.0964
004	52.4728	253.7911	306.2639
006	56.2129	168.9383	225.1512
007	58.2134	221.9665	280.1799
008	54.4738	276.1131	330.5869
009	54.4739	213.359	267.8329
010	56.2131	205.8252	262.0384
011	54.4742	201.6611	256.1353
012	52.4736	156.5271	209.0007
013	52.0721	221.9675	274.0397
014	52.4738	217.7795	270.2533
016	56.2096	214.0399	270.2496
017	52.4699	276.115	328.5849
018	58.211	189.1085	247.3195
019	54.4714	222.2138	276.6852
020	56.2099	201.711	257.9209
021	56.2099	214.0408	270.2507
022	52.4702	205.451	257.9212
023	52.4702	237.7956	290.2658
024	50.4649	221.7881	272.2531
025	56.2101	205.8277	262.0378
026	56.2101	148.6243	204.8344
027	52.4705	213.3621	265.8325
028	50.4656	201.2623	251.7279
029	62.3446	268.2461	330.5908
030	56.2105	230.4149	286.6255
031	50.4662	280.1254	330.5915
032	48.4638	276.1133	324.5771
033	56.2109	209.6233	265.8342
034	48.4641	229.7178	278.1819
035	52.4713	260.6613	313.1325
036	56.2112	160.7698	216.981
037	62.346	238.2585	300.6045
038	56.2113	218.4771	274.6885
039	56.2114	246.2258	302.4372
040	52.4717	156.53	209.0017
041	56.2116	205.8305	262.0421
042	48.4649	221.7909	270.2557
044	52.468	209.5707	262.0387
045	50.4646	257.8066	308.2712
046	60.34	221.9914	282.3314
047	52.0663	214.0447	266.111
048	56.2081	246.2271	302.4352
049	60.3401	245.9287	306.2689
050	50.4654	229.7199	280.1854
051	50.4656	164.1239	214.5895
052	52.4685	201.6669	254.1355
053	52.0664	152.7915	204.8579
054	52.0665	117.87	169.9365
055	52.4687	222.2198	274.6885
056	52.4687	222.22	274.6886
058	64.3403	197.7017	262.042
059	60.3406	221.9941	282.3348
061	52.4689	160.1186	212.5875
062	60.3409	184.9841	245.325
063	48.4627	221.7939	270.2567
064	56.2089	242.3962	298.6052
065	52.4692	197.2612	249.7305
066	60.3411	242.0986	302.4397
067	52.4693	217.7883	270.2575
068	48.463	280.1334	328.5965
069	52.4694	156.5332	209.0026
070	54.475	201.6699	256.1449
071	52.4695	172.6877	225.1572
074	50.4612	221.7955	272.2567
076	50.4575	261.0503	311.5077
077	52.4577	229.8693	282.3269
078	52.4578	253.8065	306.2642
079	50.4581	201.2692	251.7273
080	60.3298	229.9353	290.2651
081	54.4645	85.3412	139.8057
082	46.2169	205.5114	251.7283
083	56.1977	209.6327	265.8304
084	50.4589	221.7969	272.2558
086	52.4543	267.7221	320.1765
087	52.4544	201.6718	254.1262
088	46.2137	275.9704	322.1841
089	50.4557	264.6787	315.1344
090	48.4486	217.3791	265.8278
091	52.4547	225.72	278.1747
092	56.1943	221.9807	278.175
093	52.4549	249.975	302.4299
094	52.4549	237.8099	290.2648
095	52.455	276.1326	328.5876
096	52.4551	217.7927	270.2477
097	48.4493	201.2718	249.7211
098	56.1948	164.5691	220.7639
099	50.4573	184.071	234.5283
100	56.195	205.8411	262.0361
101	52.4556	209.5807	262.0363
102	52.4557	276.1343	328.59
103	52.4559	257.0501	309.506
104	46.2162	209.922	256.1382
105	56.1844	249.1791	305.3635
106	48.4501	253.9837	302.4338
107	52.4562	197.2673	249.7235
108	48.4503	241.8187	290.269
109	52.4564	180.0665	232.523
113	50.4556	250.1517	300.6073
114	52.453	113.6239	166.0769
115	54.462	145.26	199.722
116	52.0488	226.1374	278.1862
117	50.4563	221.8019	272.2582
118	48.4473	205.6818	254.1291
123	46.2156	180.9423	227.1579
124	52.4538	209.5844	262.0382
127	48.444	149.2674	197.7115
