# Supplementary material for: Global, cell non-autonomous gene regulation drives individual lifespan among isogenic C. elegans
Source: eLife. 2021 Feb 1;10:e65026. doi: 10.7554/eLife.65026 (PMC7864635; doi:10.7554/eLife.65026)
Supplement: Source data 1. [file elife-65026-data1.zip › figure_data/Figures 1-3 - base strains/lin-4/lin-4_20171222-spans.tsv]

name	larvaspan	adultspan	lifespan
001	51.4334	157.7341	209.1675
003	48.7924	157.6872	206.4796
004	53.0359	180.6154	233.6514
005	45.4498	258.8855	304.3352
006	48.7931	255.5425	304.3356
007	45.4502	188.2021	233.6523
008	51.4347	173.2248	224.6596
009	48.7936	243.6713	292.4649
011	48.7941	255.5433	304.3374
013	48.7944	217.4159	266.2104
014	92.6683	206.8616	299.5299
016	53.0382	165.5411	218.5793
017	53.0384	251.2966	304.335
018	45.4522	111.2031	156.6554
019	48.7954	125.0794	173.8748
021	45.4527	242.8851	288.3378
022	53.0392	243.422	296.4612
023	48.7961	255.5366	304.3326
024	45.4532	239.6662	285.1194
025	45.4534	239.6662	285.1196
026	48.7965	173.9486	222.7451
027	48.7967	255.5369	304.3336
028	48.7969	255.5371	304.3339
029	53.0403	235.2996	288.3399
030	45.4544	198.8697	244.324
031	45.4546	184.6364	230.091
032	48.7976	217.4103	266.2079
033	48.7977	125.0763	173.874
034	45.4551	258.8808	304.3359
035	41.1165	199.2088	240.3253
036	55.6808	247.0535	302.7343
037	45.4557	220.7538	266.2095
038	45.4558	220.754	266.2098
039	45.456	242.8871	288.3431
040	52.4751	247.0539	299.5289
041	48.799	243.6666	292.4656
042	48.7992	217.4116	266.2108
043	51.4405	195.6798	247.1203
044	41.1182	211.6166	252.7348
045	51.4409	173.2199	224.6608
046	48.8001	217.4121	266.2122
047	47.198	217.4122	264.6102
048	48.8005	195.5285	244.329
049	53.0439	140.409	193.4529
050	48.8008	217.4125	266.2133
051	45.4583	220.7553	266.2136
052	57.2864	247.055	304.3415
053	48.8013	112.4286	161.2299
054	48.8015	217.4131	266.2146
055	51.4427	213.1699	264.6126
056	51.4429	213.17	264.6129
057	55.6852	157.1339	212.8192
058	53.0457	243.4261	296.4718
059	45.46	220.7562	266.2162
060	48.8028	251.3856	300.1884
061	63.3239	239.4183	302.7422
062	48.8032	232.1824	280.9856
063	53.0467	227.9392	280.9859
064	53.0468	140.4104	193.4572
065	51.4445	199.6944	251.1389
066	51.4446	251.299	302.7436
067	48.804	232.1828	280.9868
069	48.8043	217.4106	266.2149
070	51.4451	213.1677	264.6128
071	53.0478	213.1678	266.2156
072	45.4623	220.7536	266.2159
073	51.4457	247.1396	298.5853
075	45.4629	258.8774	304.3403
076	47.2031	217.4074	264.6105
077	47.2032	169.7764	216.9796
078	53.049	251.2923	304.3414
079	53.0491	247.1363	300.1854
080	51.4468	183.611	235.0578
081	45.4638	258.8784	304.3422
082	48.8065	169.7768	218.5832
083	53.0498	227.9333	280.983
086	53.0502	213.1572	266.2074
087	48.8072	187.8464	236.6537
088	48.8074	199.9116	248.719
089	45.4651	194.8584	240.3235
090	45.4653	220.7434	266.2087
091	47.2055	165.6056	212.811
092	51.4487	213.1581	264.6069
093	43.8634	203.2547	247.1181
094	60.1253	87.7395	147.8648
095	53.0517	177.0401	230.0918
096	48.8086	255.53	304.3387
097	45.4664	220.7444	266.2108
098	45.4666	258.8727	304.3393
099	76.4694	184.9317	261.4011
100	48.8092	199.9132	248.7224
101	45.4671	173.1124	218.5795
102	55.694	242.8876	298.5816
103	48.8098	153.5206	202.3303
104	48.81	191.5177	240.3277
105	48.8102	255.5315	304.3417
106	53.0536	227.9277	280.9813
107	45.4684	220.7457	266.214
108	53.054	243.4159	296.4699
109	48.2434	213.1605	261.4039
110	53.0543	103.6234	156.6777
111	51.452	247.1324	298.5844
112	47.209	144.6424	191.8514
113	45.4694	220.7467	266.2161
114	52.488	195.4405	247.9286
115	47.2095	161.965	209.1745
116	48.8122	203.9279	252.7401
117	45.4703	220.7472	266.2174
118	51.4532	195.6725	247.1256
119	51.4533	173.2108	224.6641
