# Supplementary material for: Global, cell non-autonomous gene regulation drives individual lifespan among isogenic C. elegans
Source: eLife. 2021 Feb 1;10:e65026. doi: 10.7554/eLife.65026 (PMC7864635; doi:10.7554/eLife.65026)
Supplement: Source data 1. [file elife-65026-data1.zip › figure_data/Figures 1-3 - base strains/mir-788/mir-788_20171027-spans.tsv]

name	larvaspan	adultspan	lifespan
000	60.001	224.5971	284.598
001	60.0003	236.2796	296.2798
002	60.0005	208.2306	268.2311
004	55.9975	264.2306	320.2281
009	63.9952	148.0045	211.9997
010	63.9947	192.1611	256.1558
013	67.9915	200.5413	268.5328
015	59.9913	208.2285	268.2198
018	55.983	224.229	280.212
020	59.9816	236.6769	296.6584
021	65.9799	196.0016	261.9815
023	63.9774	188.1622	252.1396
024	61.9758	196.163	258.1388
025	59.9771	220.2292	280.2064
026	63.9794	200.2289	264.2083
027	63.9796	200.229	264.2086
028	59.9777	232.4127	292.3903
029	55.9772	240.2805	296.2577
038	59.9552	200.0039	259.9591
039	59.9553	216.5405	276.4958
040	59.9556	204.1165	264.072
041	68.0878	192.0957	260.1835
043	59.954	204.2265	264.1805
045	68.0804	147.8993	215.9797
046	61.9472	168.4313	230.3786
047	55.9497	184.3073	240.257
048	65.9487	152.0106	217.9592
049	51.9483	224.5296	276.4779
050	63.9523	232.2628	296.2152
052	63.9508	144.2138	208.1646
053	67.9518	228.2591	296.2109
055	65.9459	140.0143	205.9602
056	65.9461	240.6557	306.6017
057	61.9452	192.1661	254.1113
058	103.9477	136.3091	240.2568
059	57.945	204.0065	261.9515
060	67.9492	240.6555	308.6047
061	59.9472	224.394	284.3412
062	71.9483	108.0296	179.9779
063	87.9494	120.2206	208.17
066	76.0716	220.1181	296.1896
068	67.9384	232.6485	300.5869
069	61.935	264.2013	326.1363
070	67.9387	228.2479	296.1866
071	79.9373	176.1052	256.0424
072	92.336	243.8542	336.1902
074	72.0701	216.2527	288.3228
075	63.9386	200.1047	264.0433
076	57.9356	220.5157	278.4513
077	53.9357	256.6514	310.5872
078	61.9365	252.2024	314.1389
079	67.9405	232.2487	300.1892
080	59.9383	228.5717	288.51
081	83.9396	172.1056	256.0452
082	73.9383	232.6499	306.5882
085	72.0676	180.0367	252.1043
086	67.9377	208.5094	276.447
088	59.9314	204.1049	264.0362
089	67.9341	172.3109	240.245
090	61.9304	232.3777	294.3081
092	67.9301	200.5057	268.4358
093	61.9269	140.3068	202.2337
094	61.9271	180.3138	242.2409
096	65.9246	160.0331	225.9576
097	61.9235	196.1688	258.0924
099	63.9224	228.3646	292.287
100	75.9207	240.3666	316.2874
101	72.0539	168.1806	240.2345
102	59.9218	132.0058	191.9276
103	63.9232	144.229	208.1522
106	57.9165	256.1718	314.0883
107	57.9168	248.6198	306.5366
108	76.0501	164.1838	240.2339
110	61.9139	148.2321	210.146
111	57.9134	260.4813	318.3947
112	61.9142	236.2118	298.126
113	61.9144	180.3154	242.2298
114	63.9171	232.2065	296.1236
116	57.9102	140.2989	198.209
117	57.9103	228.3408	286.2511
118	57.9105	156.2405	214.151
120	59.9086	208.1514	268.0599
121	59.9087	276.1541	336.0628
122	63.9103	184.0087	247.919
124	53.9035	176.4365	230.34
128	80.0302	204.1958	284.226
129	87.8977	204.327	292.2247
