# Supplementary material for: Global, cell non-autonomous gene regulation drives individual lifespan among isogenic C. elegans
Source: eLife. 2021 Feb 1;10:e65026. doi: 10.7554/eLife.65026 (PMC7864635; doi:10.7554/eLife.65026)
Supplement: Source data 1. [file elife-65026-data1.zip › figure_data/Figures 1-3 - base strains/mir-788/mir-788_20180427-spans.tsv]

name	larvaspan	adultspan	lifespan
001	59.2589	188.2943	247.5532
002	56.1685	192.3026	248.471
003	56.1687	255.6677	311.8364
004	52.1688	271.6513	323.8201
005	52.169	208.0012	260.1701
006	52.1691	231.6634	283.8325
008	52.1694	192.2972	244.4666
010	56.1699	164.0089	220.1788
011	56.1701	203.9945	260.1645
013	52.1703	196.292	248.4623
014	60.1778	79.9825	140.1603
015	60.178	235.643	295.821
016	52.1709	227.6524	279.8233
017	52.1711	200.3281	252.4992
018	56.1714	144.3913	200.5628
022	60.1796	287.6306	347.8102
023	60.1798	168.3549	228.5347
024	56.1725	275.8423	332.0148
025	52.1724	247.6433	299.8158
026	55.2563	200.3396	255.596
028	52.173	253.6486	305.8216
029	52.1732	156.2298	208.403
033	60.1819	245.6334	305.8153
034	48.1742	257.6414	305.8156
035	56.1747	215.6355	271.8102
036	48.1747	120.2084	168.383
037	52.175	231.6396	283.8146
039	52.1755	253.6415	305.817
041	63.2677	235.6274	298.8951
042	56.1764	196.3151	252.4915
043	56.1766	259.6343	315.8108
044	52.1766	231.6398	283.8164
045	56.177	188.2749	244.452
046	52.1771	211.6392	263.8162
047	52.1773	275.83	328.0073
048	52.1775	323.6327	375.8101
049	55.2611	227.6399	282.901
051	52.1782	235.6364	287.8145
054	52.1788	160.0304	212.2092
055	52.1791	291.6285	343.8076
057	56.1798	287.6283	343.8081
058	67.2633	271.6271	338.8905
059	63.2717	283.6199	346.8916
061	59.2714	259.6096	318.881
062	63.2724	180.2584	243.5308
063	60.1889	177.8822	238.0711
064	59.272	239.6204	298.8925
067	56.1821	177.7328	233.9148
068	64.1906	176.6406	240.8313
069	52.1823	219.6277	271.8101
071	60.1906	188.2575	248.4481
073	52.1833	160.0246	212.208
074	48.1835	192.6415	240.8251
075	56.184	259.6195	315.8035
076	56.1842	132.1389	188.3231
078	60.192	196.3131	256.5051
079	52.1846	211.6211	263.8058
080	56.185	200.3208	256.5059
081	56.1853	235.6168	291.8021
082	56.1854	181.8779	238.0633
083	56.1856	249.6245	305.8101
084	55.2685	200.3216	255.5901
085	56.186	255.6288	311.8148
086	64.1945	176.629	240.8234
087	63.2774	259.5995	322.8769
088	52.1864	200.2999	252.4863
089	52.1866	207.9654	260.152
090	60.1942	177.8705	238.0647
091	52.187	200.3001	252.4872
092	52.1872	204.323	256.5102
093	44.1874	196.6373	240.8247
095	55.2706	275.8192	331.0898
096	56.1882	235.617	291.8052
097	48.1883	247.6168	295.8051
098	52.1883	156.234	208.4223
099	48.1887	211.9666	260.1553
100	64.1974	140.3766	204.5739
102	56.1894	231.6188	287.8082
104	68.1912	147.9716	216.1627
105	52.1897	215.6131	267.8027
106	56.1902	223.6194	279.8096
107	96.1926	163.9616	260.1542
110	59.2807	196.3073	255.588
112	56.1914	227.6132	283.8046
113	52.1913	223.6114	275.8027
114	56.1919	219.6111	275.803
115	52.1917	167.9663	220.158
116	56.1924	219.6112	275.8035
117	55.2749	275.8093	331.0842
118	52.1924	181.715	233.9073
119	48.1931	257.6159	305.809
120	56.193	188.2437	244.4367
121	60.2003	235.5994	295.7997
123	55.2758	219.6082	274.884
124	56.1936	249.613	305.8067
125	52.1934	207.9555	260.149
126	52.1936	171.9688	224.1625
127	52.1938	171.969	224.1628
128	52.1939	247.6042	299.7981
129	52.1941	148.3807	200.5748
