# Supplementary material for: Global, cell non-autonomous gene regulation drives individual lifespan among isogenic C. elegans
Source: eLife. 2021 Feb 1;10:e65026. doi: 10.7554/eLife.65026 (PMC7864635; doi:10.7554/eLife.65026)
Supplement: Source data 1. [file elife-65026-data1.zip › figure_data/Figures 1-3 - base strains/mir-788/mir-788_20180427.tsv]

name	timepoint	timestamp	stage	age	adult_age	ghost_age	length	max_width	projected_area	surface_area	volume	gfp_maximum	gfp_maximum_z	gfp_mean	gfp_mean_z	gfp_median	gfp_median_z	gfp_over_99_mean	gfp_over_99_mean_z	gfp_over_99_median	gfp_over_99_sum	gfp_percentile_95	gfp_percentile_95_z	gfp_percentile_99	gfp_percentile_99_z	gfp_sum	gfp_sum_z	green_yellow_excitation_autofluorescence_maximum	green_yellow_excitation_autofluorescence_mean	green_yellow_excitation_autofluorescence_median	green_yellow_excitation_autofluorescence_over_99_mean	green_yellow_excitation_autofluorescence_over_99_median	green_yellow_excitation_autofluorescence_over_99_sum	green_yellow_excitation_autofluorescence_percentile_95	green_yellow_excitation_autofluorescence_percentile_95_z	green_yellow_excitation_autofluorescence_percentile_99	green_yellow_excitation_autofluorescence_sum
001	2018-04-27t2042	1524879839.37	egg	-0.9161	-60.175	-248.4693	148.1024	29.7988	2948.999	9412.1121	55279.5643	0	-0.72858	0	-0.79403	0	-0.79423					0	-0.77255	0	-0.75556	0	-0.47488	0	0	0				0	-0.34453	0	0
001	2018-04-27t2232	1524886435.3	larva	0.9161	-58.3428	-246.6371	147.7184	29.5869	2931.3466	9354.4908	54645.1234	0	-0.76415	0	-0.82176	0	-0.82009					0	-0.80007	0	-0.78828	0	-0.55021	0	0	0				0	-0.36759	0	0
001	2018-04-28t0232	1524900838.1	larva	4.9169	-54.342	-242.6363	147.7184	29.5869	2931.3466	9354.4908	54645.1234	0	-0.83799	0	-0.87996	0	-0.87431					0	-0.85734	0	-0.85663	0	-0.70691	0	0	0				0	-0.42082	0	0
001	2018-04-28t0632	1524915238.35	larva	8.9169	-50.3419	-238.6362	147.7273	29.9555	2965.1403	9465.9865	55943.0705	0	-0.90675	0	-0.93503	0	-0.92552					0	-0.91082	0	-0.92079	0	-0.85421	0	0	0				0	-0.47862	0	0
001	2018-04-28t1051	1524930775.01	larva	13.2327	-46.0262	-234.3205	147.7282	30.1279	2980.3586	9516.3997	56536.1986	0	-0.97568	0	-0.99135	0	-0.97784					0	-0.96464	0	-0.98565	0	-1.0043	0	0	0				0	-0.54735	0	0
001	2018-04-28t1451	1524945173.01	larva	17.2321	-42.0267	-230.321	145.3104	29.9631	2909.1514	9292.1633	54831.5668	0	-1.0353	0	-1.0413	0	-1.0243					0	-1.0115	0	-1.0423	0	-1.1367	0	0	0				0	-0.61867	0	0
001	2018-04-28t1852	1524959638.52	larva	21.2503	-38.0085	-226.3029	145.3121	30.1047	2923.4883	9339.3157	55364.8348	0	-1.092	0	-1.0903	0	-1.0699					0	-1.0565	0	-1.0967	0	-1.2647	0	0	0				0	-0.70028	0	0
001	2018-04-28t2252	1524974038.09	larva	25.2502	-34.0087	-222.303	378.7173	33.2967	10089.2205	31865.6104	229370.7827	10688.9	1.6136	3312.84	1.4095	3172.0453	1.4335	9172.2598	0.84845	9103.5059	504474.3125	6784.976	1.5743	8349.0723	1.6031	18015200	0.27189	203.923	122.441	121.6053	172.6195	169.697	9494.0732	151.9703	0.23566	164.5602	665835
001	2018-04-29t0252	1524988447.66	larva	29.2529	-30.006	-218.3003	134.2547	15.8322	1713.9182	5455.0161	18448.8448	5672.96	0.28229	3515.54	1.5795	3619.0037	1.8163	5525.4009	-0.088357	5503.5691	55254.0078	5023.7366	0.8758	5434.2085	0.62109	3438200	-1.1926	195.552	138.231	138.074	187.7569	188.0839	1877.5695	166.5177	0.31629	178.7392	135190
001	2018-04-29t0652	1525002836.55	larva	33.2498	-26.0091	-214.3034	519.3747	36.2194	14853.4813	46901.7803	349836.754	11979	1.9134	4307.52	2.2347	4182.728	2.318	9570.167	1.1847	9337.5117	765613.375	7497.0201	1.8878	8897.7675	1.7838	34300800	1.5383	208.37	118.881	117.7181	181.6364	179.0214	14530.9082	157.1732	0.22178	172.5975	946651
001	2018-04-29t1052	1525017240.75	larva	37.2509	-22.0079	-210.3022	181.3437	24.5731	2981.3153	9457.1387	44141.0873	6667.34	0.48024	4469.73	2.4014	4750.5464	2.8477	6552.3125	0.37417	6543.7588	111389.3125	6190.6846	1.3595	6461.7841	0.93986	7406340	-1.0618	212.957	144.743	143.878	199.3808	197.0611	3389.4729	176.7985	0.37188	192.3844	239839
001	2018-04-29t1452	1525031640.72	larva	41.2509	-18.0079	-206.3022	569.5636	39.9841	17730.9163	55938.4073	467696.0441	11568.9	1.7723	3607.7	1.7059	3376.7711	1.6798	9405.2197	1.4173	9173.8154	893495.875	6786.8003	1.6192	8584.0342	1.6749	34114400	1.2943	242.356	128.791	128.0959	181.0611	179.6563	17200.8066	159.9034	0.18693	174.105	1217840
001	2018-04-29t1852	1525046045.72	larva	45.2523	-14.0065	-202.3009	707.2932	43.4552	24085.4502	75920.1975	683084.2195	15844.1	2.9152	3580.27	1.696	3300.5957	1.6278	10807.6152	2.0785	10513.8193	1383374.75	7117.1138	1.7691	9634.4732	2.0456	45823900	2.2557	246.219	135.936	135.1054	192.3503	188.5336	24620.8359	168.6089	0.26394	182.9476	1739850
001	2018-04-29t2252	1525060443.12	larva	49.2516	-10.0073	-198.3016	796.1777	51.2219	34316.8747	108203.7851	1230009.5504	7380.27	0.57379	1590.84	-0.052905	1453.2859	-0.071763	5906.2129	0.47433	5790.1392	1069024.5	3330.4002	0.1017	5038.9317	0.37062	28752900	0.55555	317.715	111.483	110.1124	177.8417	174.8171	32189.3457	150.5041	-0.077131	167.9771	2014950
001	2018-04-30t0252	1525074846.8	larva	53.2526	-6.0062	-194.3006	792.8823	47.597	31635.84	99834.2426	1032391.0001	7613.35	0.64922	1360.27	-0.24772	1145.0569	-0.35067	5561.79	0.47116	5333.9961	934380.75	2878.5543	-0.081967	4708.5335	0.26687	22734100	-0.092898	230.771	141.818	140.8799	200.8563	198.517	33743.8594	177.2106	0.48949	193.8575	2370200
001	2018-04-30t0652	1525089243.71	larva	57.2518	-2.0071	-190.3014	889.9147	52.4226	37398.7107	117875.9935	1300626.9763	4872.8	-0.012442	1053.9	-0.45166	908.212	-0.50876	3741.2954	-0.15509	3658.5559	740776.5	2107.0226	-0.34312	3272.1426	-0.16553	20773400	-0.25102	220.478	121.437	120.3319	179.9211	176.9858	35624.3789	155.7785	-0.20283	171.1653	2393640
001	2018-04-30t1053	1525103694.84	adult	61.266	2.0071	-186.2872	919.9061	52.0004	40433.9838	127470.4465	1474127.6548	5150.89	0.18704	931.15	-0.49393	814.8381	-0.53266	3200.8601	-0.2612	3080.3337	681783.1875	1719.2443	-0.44436	2743.6082	-0.27531	19832600	-0.33184	356.823	137.167	136.0647	199.903	196.4551	42579.3281	172.8417	0.34254	189.6875	2921530
001	2018-04-30t1452	1525118045.22	adult	65.2522	5.9933	-182.301	933.5809	62.3403	46960.2195	147991.8187	1970391.1708	4581.45	0.14958	792.177	-0.55436	728.3484	-0.54538	2490.2195	-0.43759	2363.9033	615084.1875	1167.4166	-0.64682	2022.1074	-0.47687	19521600	-0.33059	247.185	133.745	132.508	203.23	200.7553	50197.8125	174.4092	0.3768	192.5861	3295880
001	2018-04-30t1852	1525132447.76	adult	69.2529	9.994	-178.3003	1002.8792	69.2894	51496.3439	162304.6405	2230723.8702	1854.86	-0.67249	598.403	-0.70108	559.1606	-0.678	1573.4882	-0.75247	1556.8521	424841.8125	917.3618	-0.6995	1401.9855	-0.6605	16145500	-0.67517	241.914	118.018	115.395	194.9836	192.1853	52645.582	164.0823	-0.21272	185.0898	3184240
001	2018-04-30t2252	1525146848.4	adult	73.2531	13.9942	-174.3001	955.8073	66.3426	49947.9337	157370.3874	2236396.5682	1789.62	-0.58609	554.569	-0.67635	535.3396	-0.63027	1332.801	-0.72376	1315.4202	349193.875	706.5333	-0.74968	1078.8297	-0.72523	14506400	-0.85301	374.035	120.301	118.31	193.8869	190.4066	50798.3594	164.4104	-0.30399	183.5139	3146840
001	2018-05-01t0252	1525161249.51	adult	77.2534	17.9945	-170.2998	948.5985	67.8735	54177.4165	170921.7482	2558883.4056	3033.52	0.12927	588.466	-0.52208	577.5255	-0.45828	1470.4655	-0.45056	1239.91	417612.1875	699.4876	-0.6609	984.679	-0.67092	16673000	-0.5021	393.542	138.144	137.6897	210.7643	207.5752	59857.0547	182.8211	0.62881	200.7617	3914020
001	2018-05-01t0652	1525175649.06	adult	81.2533	21.9944	-166.2999	968.7626	68.8364	56097.7526	176918.5284	2707289.5521	3941.78	0.87287	577.747	-0.42873	565.7023	-0.3697	1463.7281	-0.24216	1135.3885	430336.0938	658.9203	-0.59655	867.8657	-0.63539	16932600	-0.37688	459.014	141.195	140.1101	207.8907	204.2254	61119.875	180.6364	0.41406	197.8044	4138140
001	2018-05-01t1052	1525190047.59	adult	85.2528	25.994	-162.3003	1013.1204	63.2213	52873.714	166536.0435	2337506.6062	2730.8	0.4823	529.081	-0.42938	518.6807	-0.37971	1270.4156	-0.18653	1136.6158	353175.5625	617.2891	-0.53568	818.3539	-0.54843	14657100	-0.75793	350.252	137.743	136.9708	200.9959	198.1124	55876.8633	176.3289	0.049717	192.6798	3815890
001	2018-05-01t1452	1525204464.82	adult	89.2576	29.9988	-158.2955	996.7056	66.7662	52628.3671	165805.1753	2339954.3914	3134.99	1.0986	501.97	-0.40073	492.2779	-0.36498	1133.7252	-0.1079	965.8317	312908.1562	609.7953	-0.43399	714.0016	-0.5189	13835300	-0.93201	398.114	133.015	130.4163	216.3801	213.4543	59720.9062	185.4354	0.49134	204.8839	3666150
001	2018-05-01t1852	1525218852.74	adult	93.2543	33.9954	-154.2989	763.1406	76.1679	48889.4031	154529.0784	2663874.6814	888.443	-0.47275	551.579	-0.11511	553.2825	-0.030208	731.4503	-0.40128	722.9187	186519.8125	643.7283	-0.26479	691.1663	-0.41224	14062000	-0.8399	257.159	142.284	141.885	219.1951	216.4931	55894.75	192.3554	0.80482	210.4482	3627380
001	2018-05-01t2252	1525233270.37	adult	97.2592	38.0003	-150.294	912.6061	71.3763	51258.18	161685.0995	2466029.0961	1433.52	0.18217	510.977	-0.1701	508.9947	-0.12399	806.4905	-0.16434	723.8752	216945.9375	617.0177	-0.20649	673.8703	-0.30935	13698300	-0.89772	243.787	134.877	133.5939	208.581	207.0238	56108.3008	182.6263	0.057771	200.7358	3615770
001	2018-05-02t0252	1525247653.09	adult	101.2544	41.9955	-146.2988	1037.2542	68.5958	56365.2374	177644.0076	2630271.3914	1358.18	0.26678	422.719	-0.52693	419.3984	-0.54689	603.4478	-0.36854	562.1413	178620.5312	499.2923	-0.38121	541.8254	-0.41452	12476100	-1.2608	306.053	112.212	110.0739	182.7213	178.8571	54085.4922	151.3351	-2.0837	170.8188	3311830
001	2018-05-02t0652	1525262055.54	adult	105.2551	45.9962	-142.2981	868.2756	75.5097	54127.4885	170883.8696	2827928.4571	836.893	-0.23812	556.317	0.26141	554.3033	0.33284	708.7126	-0.1114	695.7246	200565.6562	632.294	-0.0084616	673.7636	-0.11223	15721500	-0.050476	309.525	160.141	159.784	228.0818	225.2345	64547.1367	200.7374	0.91641	218.1342	4525580
001	2018-05-02t1052	1525276476.39	adult	109.2608	50.002	-138.2923	911.2779	79.623	55755.5341	176130.1607	2904487.8895	795.409	-0.2417	521.95	0.15243	522.2091	0.22202	669.7927	-0.12729	661.8815	194909.6562	608.4556	-0.01076	646.8895	-0.096753	15187200	-0.18246	356.381	148.772	147.9998	256.108	249.5891	74527.4297	200.0982	0.71332	230.2969	4328820
001	2018-05-02t1453	1525290927.77	adult	113.2751	54.0162	-134.2781	902.7257	67.2357	50588.3397	159551.6841	2415737.3645	1406.39	0.79284	478.096	-0.12931	479.4335	-0.093231	648.0431	-0.1439	624.225	171731.4219	577.7967	-0.071673	611.6681	-0.13528	12646600	-1.1259	285.113	139.554	138.4002	240.0763	236.4659	63620.2266	197.0844	0.36274	222.4557	3691480
001	2018-05-02t1853	1525305298.13	adult	117.2669	58.008	-130.2863	860.5698	68.8498	47850.6648	150893.9397	2255562.5402	1323.29	0.81203	451.936	-0.39383	447.369	-0.47689	692.0718	0.04083	632.6014	173710.0312	562.8884	-0.11495	608.2517	-0.12098	11311500	-1.6458	329.442	140.89	139.4669	224.9934	221.0929	56473.3359	191.2916	-0.14281	212.8839	3526330
001	2018-05-02t2252	1525319657.45	adult	121.2556	61.9967	-126.2976	872.6831	68.7917	50136.591	158253.3795	2393505.907	1114.85	0.51596	522.675	0.60359	519.7441	0.70158	695.2884	0.11962	664.6651	182860.8438	615.7153	0.23487	651.6743	0.070075	13706600	-0.66732	409.686	159.555	159.5426	238.9155	234.2337	62834.7812	206.9853	0.63449	227.1909	4184170
001	2018-05-03t0252	1525334044.76	adult	125.2521	65.9932	-122.3011	962.7899	72.4907	53421.37	168337.5384	2565208.3102	619.759	-0.63286	406.948	-1.3326	403.2822	-1.5444	539.2644	-0.75168	534.6144	150994.0312	487.782	-0.76093	523.0069	-0.56394	11372600	-1.5987	375.634	121.446	118.1489	209.2012	201.035	58576.3359	166.2096	-1.8569	190.0485	3393940
001	2018-05-03t0652	1525348442.75	adult	129.2515	69.9926	-118.3017	958.7615	66.9022	50873.1341	160375.4937	2285384.3362	1029.2	0.45943	487.726	0.29292	493.132	0.52563	638.793	-0.17091	627.4565	170557.7188	581.1973	0.10729	615.2507	-0.06119	12993000	-0.91558	291.912	153.65	153.0373	244.1872	240.5923	65197.9727	203.9046	0.14339	228.4595	4093220
001	2018-05-03t1052	1525362840.75	adult	133.2509	73.9921	-114.3022	915.2177	69.3145	52428.9263	165355.6154	2529085.0489	742.755	-0.36335	467.61	-0.13675	463.453	-0.19518	651.5497	-0.067443	645.9551	179176.1875	593.9455	0.3791	633.5358	0.11652	12818100	-0.95857	269.657	138.715	133.7848	232.1978	229.1978	63854.3828	201.5606	-0.13042	222.7831	3802440
001	2018-05-03t1452	1525377236.77	adult	137.2498	77.991	-110.3033	973.1669	66.1866	50750.3691	159866.008	2282556.6521	679.146	-0.58475	475.339	0.14506	475.6866	0.2354	620.1781	-0.47901	616.0356	164967.375	570.615	0.04484	604.9912	-0.1952	12643100	-0.99425	300.96	156.532	155.0718	244.9805	240.5485	65164.8086	207.8664	0.057182	230.4928	4163430
001	2018-05-03t1852	1525391646.5	adult	141.2525	81.9937	-106.3006	931.7392	67.6703	51718.6107	163038.8983	2425326.1672	1214.76	1.1808	496.432	0.8833	497.0296	0.99091	651.4507	-0.084987	636.7981	176543.1562	590.9475	0.5604	624.1909	0.067803	13430000	-0.64789	331.128	162.088	161.4462	245.9419	242.0169	66650.2656	211.2747	0.076743	233.3736	4384970
001	2018-05-03t2252	1525406053.64	adult	145.2545	85.9957	-102.2987	964.1544	67.2789	50645.9228	159539.1158	2302190.9888	627.905	-0.80549	422.26	-1.4893	419.5828	-1.4958	571.8284	-1.4421	567.9296	152106.3438	516.214	-1.3324	554.9162	-1.2218	11204300	-1.4461	324.705	139.304	135.2616	247.2895	240.9199	65779.0156	195.1462	-0.8297	226.085	3696300
001	2018-05-04t0252	1525420450.87	adult	149.2538	89.9949	-98.2994	922.1098	69.0162	51143.6056	161290.6851	2414866.4379	629.368	-0.82468	414.085	-1.7427	410.9146	-1.7552	554.5543	-1.8337	549.3732	148620.5625	498.9328	-1.874	537.8209	-1.7207	11079700	-1.4285	365.278	134.518	130.3427	250.0535	242.294	67014.3516	186.5385	-1.319	224.1649	3599310
001	2018-05-04t0652	1525434848.65	adult	153.2531	93.9943	-94.3	1001.4645	66.2926	53872.5422	169743.3854	2437234.055	655.993	-0.75129	433.345	-1.0549	428.7326	-1.1172	574.4534	-1.5268	570.0445	162570.2969	526.3774	-1.1076	557.9222	-1.372	12223400	-0.95724	318.325	143.084	141.2684	227.5362	221.1323	64392.7578	190.9513	-1.2096	213.5954	4035980
001	2018-05-04t1053	1525449270.59	adult	157.2592	98.0004	-90.2939	979.0442	66.5669	53046.085	167204.9132	2442917.6319	921.289	0.21769	508.108	1.5313	505.3506	1.5114	659.5121	-0.0077808	650.0261	183344.3594	600.5479	1.0443	636.3302	0.34725	14111700	-0.25524	378.68	166.248	163.7638	251.7317	248.067	69981.4062	216.2094	-0.26811	238.0347	4617220
001	2018-05-04t1453	1525463707.67	adult	161.2695	102.0107	-86.2836	869.791	69.9433	50885.659	160522.9043	2526460.4575	836.774	-0.1007	503.032	1.3955	503.5933	1.4905	652.4702	-0.15376	645.8925	173557.0625	598.2963	0.98901	634.5126	0.29528	13376600	-0.46051	375.197	165.791	165.2118	249.7233	246.3841	66426.4062	215.5193	-0.42283	237.4085	4408710
001	2018-05-04t1919	1525479683.6	adult	165.7073	106.4484	-81.8459	989.5652	68.7039	53465.9239	168540.1589	2481012.1756	753.913	-0.43154	515.954	1.8662	513.3388	1.854	664.5437	0.044696	658.9285	186072.2344	607.291	1.2487	643.8651	0.48759	14444700	-0.067852	336.392	168.136	166.432	252.7959	248.7833	70782.8594	216.7544	-0.50963	238.6182	4707140
001	2018-05-04t2253	1525492472.38	adult	169.2597	110.0009	-78.2934	935.7274	73.4766	54560.1496	172213.0923	2747439.4429	814.383	-0.19379	504.156	1.4938	503.9588	1.5681	685.9932	0.41418	672.332	195508.0625	599.5082	1.0284	646.6597	0.53539	14366400	-0.059447	468.975	167.721	165.299	329.8375	319.3663	94003.6875	222.0534	-0.4244	264.6078	4779380
001	2018-05-05t0253	1525506864.52	adult	173.2576	113.9987	-74.2956	973.6647	67.4109	51295.3978	161622.3486	2337801.6748	933.13	0.30711	476.719	0.61103	473.4702	0.59256	629.3489	-0.60542	618.8964	169294.8438	566.7857	0.12309	604.6006	-0.38628	12812800	-0.48695	313.303	164.941	162.1466	259.4725	255.7626	69798.0938	218.0128	-0.67456	244.7903	4433120
001	2018-05-05t0652	1525521263.06	adult	177.2571	117.9983	-70.296	907.8832	66.7147	47259.4243	148890.2814	2164090.9928	744.123	-0.5036	472.799	0.51679	471.9381	0.57972	625.4683	-0.67623	618.2589	155116.1406	566.5801	0.12966	603.65	-0.40749	11708900	-0.75692	484.969	170.813	167.6404	288.4281	275.897	71530.1797	230.7464	-0.36961	261.9947	4230180
001	2018-05-05t1053	1525535666.92	adult	181.2582	121.9993	-66.295	996.1218	68.7012	54098.274	170483.0879	2515069.9765	921.148	0.29049	459.983	0.13527	459.6678	0.21797	598.656	-1.1447	589.6286	170018.3125	545.961	-0.41074	577.6006	-0.9552	13035900	-0.32653	346.367	161.202	159.46	258.809	253.7965	73501.75	214.5345	-0.97738	242.22	4568460
001	2018-05-05t1453	1525550109.18	adult	185.27	126.0111	-62.2832	719.1205	88.5742	45204.9101	144164.4574	2421117.0597	1252.2	1.8862	482.424	0.89122	479.1359	0.88088	755.2971	1.552	743.1042	178250.125	566.5877	0.15067	677.059	1.1049	11380900	-0.73946	644.315	180.977	174.3504	494.8116	498.4956	116775.5469	245.6434	-0.15075	376.8048	4269430
001	2018-05-05t1912	1525565636.1	adult	189.583	130.3241	-57.9702	481.9431	69.8749	23083.5225	74211.8357	975601.3703	662.79	-0.9499	471.16	0.56516	468.16	0.56603	609.4024	-0.95962	605.1947	74347.0938	559.9192	-0.011737	592.0923	-0.64623	5723180	-2.2086	398.433	174.718	174.8134	294.7899	288.6044	35964.3711	243.8733	-0.32748	279.089	2122300
001	2018-05-05t2311	1525579991.58	adult	193.5706	134.3118	-53.9826	932.6397	62.4795	47829.9274	150801.9086	2058487.4645	685.4	-0.86254	454.801	0.084978	458.088	0.28333	606.4083	-1.0095	601.3367	152208.4688	548.3397	-0.29446	587.524	-0.73463	11413200	-0.63095	424.123	171.841	166.8432	339.36	332.8954	85179.375	259.5523	-0.013585	317.078	4312350
001	2018-05-06t0316	1525594710.56	adult	197.6592	138.4004	-49.894	515.8422	138.162	42997.7825	141163.2426	3395307.6431	683.214	-0.892	459.939	0.28147	458.5547	0.33517	595.6829	-1.1857	591.0424	133432.9688	543.2227	-0.40632	577.3337	-0.9283	10283300	-0.88365	433.927	176.922	173.2312	338.1233	329.6783	75739.625	251.2835	-0.34961	310.2927	3955620
001	2018-05-06t0715	1525609027.54	adult	201.6362	142.3773	-45.917	471.4431	137.1899	36011.8559	119522.0976	2618331.4473	691.908	-0.85564	436.517	-0.4006	437.2813	-0.28279	592.9401	-1.2157	586.5256	111472.7344	533.1292	-0.63672	574.5641	-0.96403	8183380	-1.3807	415.77	169.938	159.5526	352.2653	347.5589	66225.8672	269.5871	0.0033952	333.8881	3185830
001	2018-05-06t1116	1525623481.45	adult	205.6511	146.3923	-41.902	517.9619	101.1985	27606.2438	89529.5958	1369603.3496	662.333	-0.96491	465.803	0.53087	470.0255	0.75959	607.7825	-0.89218	603.4741	88128.4688	552.5343	-0.14818	589.6546	-0.63213	6751810	-1.7122	413.156	190.123	184.2351	358.2953	353.7604	51952.8125	286.2668	0.28947	337.9891	2755840
001	2018-05-06t1456	1525636684.95	adult	209.3188	150.0599	-38.2344	555.8742	101.3486	30255.2035	97957.7139	1500645.709	663.422	-0.91583	462.741	0.47045	467.0713	0.70265	612.9164	-0.74227	608.5116	98066.625	554.5633	-0.088402	593.6159	-0.53462	7370080	-1.5154	437.067	188.993	182.7722	364.1943	360.4575	58271.0898	290.9083	0.28882	341.0664	3010100
001	2018-05-06t1853	1525650915.76	adult	213.2718	154.0129	-34.2814	550.4897	99.2101	30129.384	97185.8357	1516566.4046	661.4	-0.8453	460.761	0.44748	466.0044	0.7083	608.6915	-0.68566	605.408	96781.9531	552.1926	-0.13334	589.2634	-0.56603	7295230	-1.5028	437.804	188.504	182.7398	361.5537	357.4162	57487.043	288.986	0.13167	339.7493	2984590
001	2018-05-06t2253	1525665284.15	adult	217.263	158.0041	-30.2902	532.9396	123.8691	30418.2282	101074.7109	1748476.2132	685.149	-0.66874	455.878	0.33936	457.0453	0.47975	611.6112	-0.56136	605.8203	97857.7891	545.5541	-0.27593	589.0676	-0.53153	7274900	-1.4846	517.177	201.25	192.5497	391.9964	385.6153	62719.4219	304.064	0.35929	362.1246	3211550
001	2018-05-07t0253	1525679707.54	adult	221.2695	162.0106	-26.2837	538.2619	137.1224	36289.0068	120413.8216	2622632.8431	714.675	-0.51396	457.727	0.43164	462.0383	0.66867	618.8229	-0.45209	612.2025	117576.3594	548.918	-0.18918	593.7051	-0.44706	8668890	-1.1103	540.269	196.323	186.1603	411.6074	401.337	78205.4062	307.4251	0.32266	377.2386	3718160
001	2018-05-07t0653	1525694093.69	adult	225.2657	166.0068	-22.2875	526.7384	107.8634	29821.5984	100636.3145	1648481.7146	659.903	-0.67517	450.186	0.24386	456.0338	0.5291	601.9893	-0.55042	596.2294	94512.3125	541.6379	-0.34454	583.8377	-0.5565	7041360	-1.5073	531.064	200.206	192.5819	388.4954	379.5673	60993.7695	301.0827	0.082667	355.0064	3131420
001	2018-05-07t1136	1525711104.9	adult	229.991	170.7321	-17.5622	517.2188	103.3243	27901.8868	91378.2214	1428231.6907	703.818	-0.50237	458.534	0.53329	465.951	0.86935	604.3991	-0.50582	600.557	88846.6719	549.1364	-0.17152	584.1966	-0.53844	6728530	-1.5691	459.216	196.031	190.6514	359.5061	353.7776	52847.3984	291.2113	-0.24009	334.2144	2876560
001	2018-05-07t1739	1525732851.14	adult	236.0316	176.7727	-11.5216	521.2049	134.9373	34259.429	114089.5281	2422212.2749	663.257	-0.61588	450.736	0.35254	455.3105	0.60951	593.8325	-0.56557	588.6424	106296.0234	536.5647	-0.44059	575.7044	-0.63312	8055560	-1.2309	459.171	201.888	195.4926	365.2952	360.8767	65387.8359	297.165	-0.25513	344.2206	3608140
001	2018-05-07t1956	1525741080.71	adult	238.3176	179.0587	-9.2356	514.2168	112.2645	27679.9917	91424.6125	1477412.3195	659.933	-0.62328	442.883	0.13674	447.5916	0.39935	593.9147	-0.55819	589.2071	86711.5547	534.3766	-0.48642	575.2321	-0.63942	6432880	-1.6468	424.296	204.764	199.1699	366.8455	362.8351	53559.4375	303.7708	-0.17123	347.3987	2974200
001	2018-05-07t2310	1525752717.17	adult	241.55	182.2911	-6.0032	499.0766	133.1986	32829.0389	109735.3445	2336180.7801	644.026	-0.66904	446.771	0.27867	448.8366	0.46581	590.3802	-0.58013	586.6899	101545.3984	531.6777	-0.54274	572.2187	-0.67574	7649610	-1.3377	459.779	204.438	196.3392	365.7638	360.6505	62911.3672	298.9433	-0.34083	342.7182	3500390
001	2018-05-08t0310	1525767126.09	adult	245.5524	186.2936	-2.0008	514.9644	65.6471	22461.845	72124.994	861735.055	692.37	-0.52158	447.521	0.3339	450.5034	0.55264	605.8965	-0.48375	600.1369	72101.6797	540.1229	-0.3608	585.3818	-0.53153	5303120	-1.9488	454.416	216.764	209.645	372.8583	369.6079	44370.1406	314.5627	-0.11315	353.0629	2568660
001	2018-05-08t0710	1525781531.49	dead	249.5539	190.2951	2.0008	521.9598	81.3912	25560.0754	83471.3084	1129892.0018	696.746	-0.51011	447.096	0.3529	448.7626	0.53595	608.9892	-0.46931	604.7882	82213.5391	538.8701	-0.38668	586.519	-0.52459	6010300	-1.7771	515.5	215.933	205.5096	386.4315	379.5832	52168.25	323.3478	-0.022879	364.4842	2902790
002	2018-04-27t2042	1524879851.99	larva	0	-56.1685	-248.471	145.3085	29.2539	2841.6865	9069.7546	52302.4914	0	-0.7465	0	-0.80798	0	-0.80724					0	-0.78641	0	-0.77203	0	-0.51284	0	0	0				0	-0.35596	0	0
002	2018-04-27t2232	1524886448.05	larva	1.8322	-54.3363	-246.6388	145.3093	29.0799	2824.3354	9012.7134	51670.0087	0	-0.78152	0	-0.83537	0	-0.83278					0	-0.81352	0	-0.80431	0	-0.587	0	0	0				0	-0.37941	0	0
002	2018-04-28t0232	1524900850.94	larva	5.833	-50.3354	-242.638	145.3004	28.4117	2758.2958	8795.9715	49295.5323	0	-0.85417	0	-0.89284	0	-0.88629					0	-0.86992	0	-0.87169	0	-0.74142	0	0	0				0	-0.43363	0	0
002	2018-04-28t0632	1524915251.16	larva	9.8331	-46.3354	-238.6379	145.3097	28.7476	2791.0365	8903.4405	50471.316	0	-0.92182	0	-0.94723	0	-0.93686					0	-0.92257	0	-0.93491	0	-0.88679	0	0	0				0	-0.49261	0	0
002	2018-04-28t1051	1524930787.83	larva	14.1488	-42.0196	-234.3222	145.3004	28.4117	2758.2958	8795.9715	49295.5323	0	-0.98967	0	-1.003	0	-0.98862					0	-0.9756	0	-0.99889	0	-1.0352	0	0	0				0	-0.56296	0	0
002	2018-04-28t1451	1524945185.86	larva	18.1483	-38.0202	-230.3227	250.9186	25.219	4168.1661	13207.241	60265.8089	3370.23	-0.19197	1465.43	0.03338	1466.7579	0.099387	3054.8684	-0.87169	3027.3629	73316.8438	2495.8353	-0.068275	2916.4052	-0.11866	3391000	-0.85229	333.6	83.0828	82.417	134.8631	126.9825	3236.7153	106.3529	0.003202	117.8734	192254
002	2018-04-28t1852	1524959651.34	larva	22.1665	-34.002	-226.3046	412.7276	39.057	13321.3349	42090.3558	366222.7312	6428.23	0.54272	2672.72	0.92013	2633.6506	0.99949	5689.2051	-0.14712	5600.4072	403933.5625	4784.1877	0.79271	5363.8065	0.63805	18960200	0.45601	383.511	113.955	113.309	170.5912	162.88	12111.9727	143.1598	0.19795	157.1629	808393
002	2018-04-28t2252	1524974050.91	larva	26.1664	-30.0021	-222.3047	372.7376	28.4062	9049.6665	28585.5066	181809.6471	7920.33	0.89166	2885.05	1.0808	2758.2719	1.1024	6898.9961	0.24366	6849.5273	338050.8125	5486.645	1.0621	6464.2407	0.97798	14090600	-0.11785	270.853	105.558	104.3784	171.6557	160.8978	8411.1318	137.2223	0.12801	154.1355	515547
002	2018-04-29t0252	1524988460.96	larva	30.1692	-25.9993	-218.3019	536.9735	38.9634	15151.0751	47815.4908	360153.2461	13319	2.2752	4199.45	2.1245	3928.863	2.0785	11537.3848	1.6572	11354.4468	946065.5625	8269.1824	2.1856	10491.5794	2.3189	34078500	1.6055	245.302	110.061	109.3953	163.3991	159.9007	13398.7266	140.0836	0.11341	154.0616	893143
002	2018-04-29t0652	1525002849.91	larva	34.1661	-22.0024	-214.305	557.9894	48.8169	18005.9823	56938.7386	504789.1108	14465	2.5685	3217.93	1.3587	2889.8958	1.2305	10744.3398	1.5682	10368.0522	1031456.625	7192.8394	1.7668	9599.1873	2.0246	30882500	1.1968	332.476	120.649	120.1042	183.7212	180.0213	17637.2363	158.5704	0.22707	174.5593	1157870
002	2018-04-29t1052	1525017253.94	larva	38.1672	-18.0013	-210.3038	594.9665	37.8515	17192.2065	54133.5476	426452.4709	11288.6	1.7112	3585.37	1.6747	3328.8745	1.6231	9086.5156	1.1996	8931.5957	845045.9375	6640.7665	1.5502	8352.4872	1.5961	32996200	1.2794	193.499	128.077	127.5012	179.821	178.5574	16723.3574	159.6927	0.20898	172.9141	1178690
002	2018-04-29t1452	1525031654.12	larva	42.1673	-14.0012	-206.3038	618.7413	44.18	21692.6226	68405.2622	644027.9394	14486.5	2.5576	3552.86	1.6626	3271.6936	1.5902	11112.0977	2.0259	10635.1118	1289003.375	6975.2769	1.7018	9606.4338	2.0365	40911200	1.8964	208.678	119.984	118.9947	172.843	170.8925	20049.793	151.1815	0.082064	165.4721	1381620
002	2018-04-29t1852	1525046059.04	larva	46.1686	-9.9999	-202.3024	773.581	47.8426	31239.2085	98509.9569	1038927.6687	15488.4	2.8144	1880.73	0.2174	1538.6727	0.021844	8714.0859	1.3833	8177.1431	1437824.125	4554.8555	0.65092	7001.2163	1.096	31033900	0.86049	656.07	103.649	102.8325	163.204	154.7513	26928.6562	135.3815	-0.20656	149.5086	1710320
002	2018-04-29t2252	1525060456.57	larva	50.1679	-6.0006	-198.3031	770.618	52.1275	32179.7439	101588.4385	1113205.1071	9847.24	1.25	1664.74	0.011167	1296.3686	-0.22074	7963.6455	1.2833	7937.3838	1353819.75	4051.8416	0.4227	7028.4577	1.098	28230700	0.48117	446.183	128.784	127.5706	195.686	191.4244	33266.625	168.2054	0.24549	186.4105	2183930
002	2018-04-30t0252	1525074860.12	larva	54.1689	-1.9996	-194.3021	932.2128	61.8911	47882.4466	150986.0816	2088963.1369	4845.73	-0.099321	1004.72	-0.5573	861.6235	-0.60875	3941.8977	-0.15447	3862.3168	993358.25	2323.282	-0.31175	3573.4451	-0.13028	25220500	0.15333	196.724	103.967	102.2873	161.0176	159.5273	40576.4453	138.4999	-0.61234	154.0533	2609780
002	2018-04-30t0652	1525089256.99	adult	58.1681	1.9996	-190.303	922.4691	56.8642	43526.3059	137191.7697	1717300.8961	4133.62	-0.20601	985.879	-0.49972	862.1557	-0.53918	3566.1895	-0.2032	3552.6755	816657.375	2008.2013	-0.36855	3279.3753	-0.13515	22543100	-0.067625	265.947	133.1	132.0638	195.2548	191.6324	44713.3594	169.4622	0.23333	185.5866	3043470
002	2018-04-30t1053	1525103708.5	adult	62.1824	6.0139	-186.2887	928.41	68.2995	51600.3631	162675.8663	2403683.7564	3586.84	-0.27627	716.896	-0.70561	617.3612	-0.73984	2910.0383	-0.36278	2861.2917	788620.375	1389.9078	-0.59606	2602.3878	-0.30792	19357600	-0.37014	218.592	102.886	100.9213	164.1472	160.8355	44483.8945	136.895	-1.1616	154.9295	2778140
002	2018-04-30t1452	1525118058.67	adult	66.1685	10	-182.3025	971.8951	65.047	50148.3445	157961.947	2174162.4795	2726.57	-0.44893	693.794	-0.65134	640.252	-0.63745	1913.8829	-0.68862	1867.5149	503351.2188	1116.8553	-0.65516	1738.2641	-0.58333	18243300	-0.45824	316.43	109.694	108.8397	179.5984	175.9711	47234.3711	149.0422	-0.84953	167.4891	2884410
002	2018-04-30t1852	1525132461.09	adult	70.1692	14.0007	-178.3019	1008.8407	65.1122	53243.5266	167782.214	2401596.2001	2085.79	-0.56385	630.443	-0.64115	592.8693	-0.61441	1598.4281	-0.69491	1543.4382	445961.4375	883.1361	-0.70309	1402.5728	-0.63715	17577400	-0.48981	222.328	127.884	126.3483	190.0881	188.0399	53034.5781	166.2051	-0.12694	182.293	3565520
002	2018-04-30t2252	1525146861.87	adult	74.1694	18.0009	-174.3016	1013.3826	70.8485	55804.8889	175835.9157	2645724.9738	1564.15	-0.65803	570.637	-0.63554	538.7317	-0.61014	1300.3035	-0.706	1278.0972	379688.625	825.3278	-0.64433	1190.9704	-0.6381	16661500	-0.55217	241.813	110.599	108.3286	184.3241	181.3125	53822.625	154.0625	-0.89732	172.8571	3229280
002	2018-05-01t0252	1525161263.01	adult	78.1697	22.0012	-170.3013	1111.8486	67.6153	57804.2842	182074.2448	2645407.2856	1401.05	-0.61816	566.72	-0.54554	546.5316	-0.50404	1134.9298	-0.64855	1118.2025	343883.75	752.5586	-0.59802	1029.1603	-0.61991	17154100	-0.41194	410.107	124.672	122.696	213.7881	206.8834	64777.7852	172.0686	-0.0096316	194.5387	3773700
002	2018-05-01t0652	1525175662.52	adult	82.1696	26.0011	-166.3015	1057.6039	69.4068	59927.4427	188891.354	2882341.1579	850.098	-0.79927	487.06	-0.61495	481.7619	-0.55648	704.9406	-0.82889	695.6652	221351.3281	583.0602	-0.66013	665.8602	-0.77749	15273200	-0.6623	437.581	114.135	112.0257	184.3743	179.7472	57893.5273	153.2613	-1.2328	172.1785	3579050
002	2018-05-01t1052	1525190061.13	adult	86.1692	30.0007	-162.3018	1096.6065	69.773	61746.9704	194471.2941	2982923.9702	822.114	-0.72501	527.557	-0.41928	524.3636	-0.35037	717.1766	-0.67554	711.118	231648.0312	620.0533	-0.51831	687.8859	-0.65299	17036400	-0.22825	245.87	137.014	135.3047	204.4309	201.9066	66031.1719	177.1503	0.07025	195.3099	4424580
002	2018-05-01t1452	1525204478.49	adult	90.174	34.0055	-158.297	1088.5495	68.9008	61731.8858	194448.5973	2950268.7774	791.095	-0.64893	515.073	-0.34635	510.8861	-0.28934	686.5164	-0.56301	679.2802	221744.7812	606.9788	-0.42559	661.364	-0.56116	16630200	-0.19721	451.308	133.525	131.8904	204.6955	200.5257	66116.6562	175.4067	-0.15979	193.8301	4311130
002	2018-05-01t1852	1525218866.22	adult	94.1706	38.0021	-154.3004	985.0731	76.0837	62469.8254	197118.47	3306733.5906	958.799	-0.39744	503.851	-0.28264	497.1053	-0.24991	717.4377	-0.3876	702.4349	233884.6875	620.6501	-0.2928	681.6754	-0.41048	16422000	-0.1236	291.856	117.626	113.7763	213.9674	208.5831	69753.3594	169.0068	-0.69579	199.0848	3833790
002	2018-05-01t2252	1525233283.8	adult	98.1755	42.007	-150.2955	1035.0025	71.6588	59476.817	187453.9914	2937240.7444	832.045	-0.40346	529.658	-0.077738	527.9952	-0.022192	703.0811	-0.28486	694.6097	218658.2031	619.177	-0.19309	670.1286	-0.30342	16465500	0.019401	384.991	140.09	138.5264	212.4821	208.3418	66081.9297	183.2104	0.06055	201.9199	4354980
002	2018-05-02t0252	1525247666.44	adult	102.1707	46.0022	-146.3004	1073.9914	69.1852	60079.7249	189332.4251	2923497.2243	768.133	-0.38361	484.729	-0.20994	483.2432	-0.18403	623.5226	-0.31944	614.0122	196409.625	562.0273	-0.23695	597.8257	-0.3173	15235500	-0.29496	289.671	138.755	136.778	226.2828	222.0387	71279.0938	184.4189	-0.0070402	209.3773	4361210
002	2018-05-02t0652	1525262069.02	adult	106.1714	50.0029	-142.2996	1100.9848	90.3594	63775.216	201948.1668	3139147.1517	707.655	-0.39756	458.681	-0.31407	457.6752	-0.31269	601.9252	-0.30512	595.817	201043.0156	541.7241	-0.24091	579.1957	-0.28336	15293800	-0.1978	340.451	134.229	132.5094	213.07	209.5497	71165.375	178.7599	-0.51372	200.6549	4475600
002	2018-05-02t1052	1525276489.85	adult	110.1772	54.0087	-138.2939	894.0349	72.7285	56585.322	178704.5804	2965208.526	802.717	-0.22847	524.198	0.18128	525.2483	0.26168	689.4509	-0.068628	681.0377	204077.4688	615.5125	0.017566	660.2294	-0.062174	15465400	-0.070682	387.497	147.031	146.1764	257.1214	235.3199	76107.9453	193.6084	0.26864	219.1753	4337870
002	2018-05-02t1453	1525290941.72	adult	114.1916	58.0231	-134.2795	988.8868	71.1949	56398.4415	177736.492	2763492.4119	691.483	-0.38357	462.387	-0.26809	460.0948	-0.29278	608.4327	-0.25435	602.5285	179487.6562	545.5308	-0.19592	583.68	-0.20727	13629300	-0.73823	347.604	140.455	137.9171	251.9506	244.6185	74325.4375	188.4565	-0.20203	221.8389	4140060
002	2018-05-02t1853	1525305317.29	adult	118.1848	62.0163	-130.2862	980.7743	73.0843	58462.7161	184270.498	3001678.5875	726.755	-0.3276	493.829	0.096754	501.1316	0.25773	660.2254	-0.067399	655.4389	202028.9688	601.8451	0.0838	639.6873	-0.015838	15077100	-0.13579	303.197	144.591	144.4902	235.6737	231.7519	72116.1406	201.9827	0.46104	224.0145	4414520
002	2018-05-02t2252	1525319676.43	adult	122.1735	66.005	-126.2976	974.6138	77.3975	59706.4683	188635.2095	3082783.639	735.732	-0.32326	483.472	0.036213	482.2904	0.071177	653.0573	-0.075874	647.0573	204406.9219	587.2242	0.055039	630.5351	-0.014246	15085300	-0.10436	353.216	139.536	135.468	253.9967	248.7419	79500.9531	196.1691	-0.035074	232.0059	4353790
002	2018-05-03t0252	1525334063.75	adult	126.1699	70.0014	-122.3011	976.0358	72.9354	59128.9483	186418.0414	3010823.6129	792.196	-0.20007	489.778	0.23398	494.9363	0.43558	658.7463	-0.023872	652.9578	203552.5938	596.0881	0.19064	636.8443	0.051728	15114500	-0.069559	484.12	144.261	143.266	252.5002	244.3509	78022.5547	200.5442	0.068272	231.3052	4451890
002	2018-05-03t0652	1525348461.75	adult	130.1694	74.0009	-118.3017	1063.2148	73.2403	62781.6607	197795.7212	3181947.0872	778.746	-0.24487	522.563	1.1248	520.5719	1.2518	669.999	0.097725	662.549	220429.6562	607.4243	0.4296	647.6426	0.1764	17145800	0.77094	312.929	153.828	151.723	242.7247	239.4439	79856.4219	201.8739	-0.0047101	228.3148	5047260
002	2018-05-03t1052	1525362859.72	adult	134.1688	78.0003	-114.3022	1007.0295	77.3611	60839.4091	191875.2918	3148048.0913	782.789	-0.24373	481.319	0.24888	484.5811	0.42978	664.2825	0.079476	656.2915	211241.8281	595.4755	0.41438	636.7743	0.15129	15298200	0.041658	396.194	142.193	140.4016	241.6921	236.9238	76858.1016	202.1908	-0.13105	225.9964	4519460
002	2018-05-03t1452	1525377255.68	adult	138.1677	81.9992	-110.3034	1056.5786	72.4606	62621.9771	197371.643	3101692.3385	769.449	-0.29695	489.578	0.58969	490.5692	0.71272	667.0129	0.14157	658.8884	218113.2031	589.1349	0.43017	640.2605	0.26027	16007700	0.33609	393.281	140.429	138.158	280.7738	265.4708	91813.0234	193.3214	-0.72199	233.3074	4591610
002	2018-05-03t1852	1525391665.39	adult	142.1704	86.0019	-106.3007	1027.1138	71.709	60581.6208	191004.3231	3032960.5769	885.167	0.080876	479.119	0.34582	477.9745	0.3903	676.0772	0.30665	663.9948	214316.4844	577.0428	0.24436	629.3487	0.15694	15169900	0.025882	554.757	142.822	141.0961	247.2852	237.0646	78389.3984	196.905	-0.6594	223.9877	4522030
002	2018-05-03t2252	1525406072.71	adult	146.1724	90.0039	-102.2986	1071.0174	73.4418	66754.7917	210408.1552	3481751.8756	764.666	-0.33645	438.37	-0.94856	435.5967	-0.95695	645.2385	-0.21121	637.7474	225188.25	545.7503	-0.55132	607.392	-0.24081	15283300	0.087035	508.186	129.781	126.8657	226.551	218.7027	79066.3047	179.6849	-1.5738	207.5181	4524690
002	2018-05-04t0252	1525420469.88	adult	150.1716	94.0031	-98.2994	1114.2271	74.0239	66891.9144	210871.508	3458486.35	782.348	-0.28465	470.744	0.18105	467.5046	0.15439	673.2133	0.26799	665.9015	235624.6406	576.1042	0.30329	635.3977	0.32685	16445900	0.52651	279.208	132.826	130.9588	224.6982	220.2069	78644.3672	185.4413	-1.3861	211.536	4640400
002	2018-05-04t0652	1525434867.68	adult	154.171	98.0025	-94.3	1061.8346	74.4057	66251.9046	208859.957	3469180.9209	671.411	-0.69973	434.419	-1.0091	432.1266	-0.99298	580.3566	-1.4296	573.403	200803.375	518.5051	-1.3326	556.8985	-1.4044	15013100	0.032683	321.75	141.481	138.9276	231.9227	224.7243	80245.25	189.9691	-1.2706	213.9349	4889450
002	2018-05-04t1053	1525449289.7	adult	158.1771	102.0087	-90.2939	1071.5398	75.3647	67391.2378	212468.2962	3569664.9239	842.187	-0.078222	499.616	1.2513	495.448	1.1866	712.0568	0.94208	703.9257	250644	605.2527	1.1828	667.6592	1.0449	17567500	0.92431	477.826	151.482	147.8073	281.8639	266.2192	99216.0859	210.4442	-0.52944	248.5665	5326430
002	2018-05-04t1453	1525463726.96	adult	162.1875	106.019	-86.2836	1075.3107	76.6251	66411.957	209340.2352	3465844.0997	901.778	0.15014	527.217	2.2232	522.4389	2.1324	738.9033	1.405	725.5604	256399.4375	628.111	1.845	691.9742	1.5721	18268100	1.1533	544.501	171.119	168.1367	298.9658	277.2972	103741.1172	224.6288	-0.10266	255.8671	5929260
002	2018-05-04t1919	1525479702.75	adult	166.6252	110.4567	-81.8458	1063.7131	78.1532	69923.8104	220690.3312	3840121.3295	805.64	-0.22708	449.558	-0.36217	444.6502	-0.43399	662.3063	0.00067249	649.5445	241741.7812	553.7255	-0.2682	614.9951	-0.15216	16377400	0.5506	550.429	125.889	123.4701	221.3877	214.2983	80806.5156	172.2501	-2.1476	201.1425	4586120
002	2018-05-04t2253	1525492491.24	adult	170.1776	114.0091	-78.2935	1126.8601	73.2471	68283.591	215132.7441	3495241.2283	720.904	-0.58063	437.253	-0.73517	436.76	-0.6564	605.9395	-1.0176	597.0031	216320.375	528.3622	-0.96289	573.7584	-1.058	15588500	0.32261	334.842	145.169	143.5011	237.7688	231.7699	84883.4766	194.2631	-1.4162	220.3805	5175430
002	2018-05-05t0253	1525506883.74	adult	174.1755	118.007	-74.2956	1130.0738	74.066	67315.0188	212068.3094	3440170.7231	905.616	0.19257	478.104	0.66461	472.8288	0.57973	709.735	0.81281	689.1746	249826.7344	591.4686	0.80564	657.9351	0.75833	16810600	0.71234	327.578	150.271	147.7128	256.5416	250.1086	90302.6328	209.6076	-0.97639	238.1765	5283680
002	2018-05-05t0652	1525521282.13	adult	178.175	122.0065	-70.296	1108.1666	71.3783	67846.2199	213843.5006	3439269.7733	835.822	-0.10137	462.15	0.1768	459.3481	0.17746	636.8187	-0.47764	627.686	226070.6562	553.9757	-0.20888	604.8973	-0.38174	16366600	0.60079	409.264	159.472	156.5031	271.9702	268.0387	96549.4375	215.1054	-0.89039	250.7065	5647560
002	2018-05-05t1053	1525535686.07	adult	182.1761	126.0076	-66.2949	1109.1191	73.9121	67903.133	213976.9524	3517363.8786	861.623	0.020275	489.254	1.0898	484.1434	1.0179	708.1064	0.75147	695.8309	251377.7812	600.1457	1.0377	667.6641	0.92575	17332800	0.89033	449.352	168.345	163.4201	324.3492	313.4924	115143.9844	231.3946	-0.48498	280.4835	5963940
002	2018-05-05t1453	1525550128.39	adult	186.1879	130.0194	-62.2832	1184.2952	75.2333	71563.8238	225387.7606	3685950.0536	917.755	0.29928	489.533	1.1246	487.73	1.163	700.4859	0.60583	686.6585	261981.7344	597.5446	0.96286	656.7563	0.68235	18288900	1.1673	473.523	157.886	156.4359	267.9289	259.5023	100205.4062	218.1319	-0.97773	246.207	5898620
002	2018-05-05t1912	1525565655.25	adult	190.5009	134.3324	-57.9701	1151.9133	76.8099	70368.988	221658.5751	3700371.2615	821.536	-0.15859	447.773	-0.16517	444.3546	-0.17964	638.5597	-0.46203	625.207	234989.9688	540.1754	-0.517	597.1787	-0.54207	16455200	0.68541	501.838	150.46	147.5733	266.4897	259.0352	98068.2109	206.0763	-1.403	243.3426	5529270
002	2018-05-05t2311	1525580010.56	adult	194.4885	138.32	-53.9826	1127.82	76.1526	69982.5929	220500.6955	3707134.181	752.662	-0.51371	431.972	-0.61864	428.3318	-0.64042	621.4936	-0.75278	610.2475	227466.6562	524.6138	-0.89118	583.948	-0.80439	15771300	0.52595	434.734	153.602	150.2313	285.5852	269.4591	104524.1875	208.2407	-1.411	245.8478	5608020
002	2018-05-06t0316	1525594730.61	adult	198.5774	142.4089	-49.8937	1082.4877	77.9771	71182.3294	224526.4703	3935317.2815	854.417	0.027469	425.944	-0.75931	419.5001	-0.867	652.3354	-0.23269	631.3568	242016.4531	534.1924	-0.62684	604.7384	-0.38552	15802100	0.55861	433.189	144.679	140.6664	275.304	266.9697	102137.7812	204.9539	-1.5616	247.1756	5367460
002	2018-05-06t0715	1525609047.4	adult	202.5543	146.3858	-45.9168	1110.5631	73.0108	66028.0543	208041.5837	3354639.8495	851.017	0.017932	496.231	1.4331	490.6434	1.3649	707.4004	0.67608	695.4923	244053.125	615.4253	1.3806	675.2719	0.97059	17119500	0.92027	404.446	174.761	169.8184	319.4664	312.342	110215.9219	246.7662	-0.58731	292.945	6029090
002	2018-05-06t1116	1525623504.22	adult	206.5701	150.4016	-41.901	1067.5332	75.7382	66054.5233	208152.9324	3475678.0161	912.894	0.33786	476.415	0.86039	475.9454	0.94773	715.2405	0.71812	702.1367	246757.9688	598.0195	0.9469	664.5253	0.70015	16422000	0.76456	572.083	165.755	162.0674	362.7783	345.0524	125158.5	240.5649	-0.82876	298.1881	5713590
002	2018-05-06t1456	1525636705.24	adult	210.237	154.0685	-38.234	1094.078	76.1247	68902.2875	217230.2255	3693860.0413	679.311	-0.81375	429.882	-0.51026	427.2883	-0.49083	579.8928	-1.1353	571.7733	208761.3906	514.3806	-1.0353	554.1782	-1.1712	15456800	0.54019	487.909	158.777	156.639	266.3514	255.4962	95886.5156	212.7814	-1.5504	241.1876	5708990
002	2018-05-06t1853	1525650935.13	adult	214.1898	158.0213	-34.2813	1080.7029	74.1804	64656.5611	203783.1345	3342475.0151	778.125	-0.31167	435.741	-0.2927	432.9878	-0.27447	623.0903	-0.5102	613.8145	210604.5156	538.4652	-0.44962	587.3865	-0.58526	14707100	0.37333	401.759	161.09	156.4004	305.326	300.0725	103200.1719	231.4369	-1.1926	280.6769	5437120
002	2018-05-06t2253	1525665303.37	adult	218.1809	162.0124	-30.2901	1103.5043	74.1349	67527.2418	212740.2924	3545137.7531	771.942	-0.31292	433.513	-0.31912	429.043	-0.34899	630.2769	-0.37258	622.505	222487.75	532.4683	-0.57223	592.9416	-0.47093	15280000	0.53771	479.781	164.92	160.2432	344.5325	335.988	121619.9844	231.1317	-1.2758	296.3448	5812930
002	2018-05-07t0253	1525679726.75	adult	222.1874	166.0189	-26.2836	1115.5868	70.9365	66020.5532	207971.921	3308223.9399	798.373	-0.20125	479.905	1.0988	481.078	1.2451	673.6905	0.016005	666.8538	232423.2188	591.8289	0.77637	647.5807	0.25397	16550900	0.87718	363.038	177.192	175.9678	296.3667	293.3771	102246.5	247.2345	-1.0016	278.7667	6111000
002	2018-05-07t0653	1525694112.93	adult	226.1836	170.0151	-22.2874	1056.0218	76.4705	67079.5648	211494.4259	3607582.3787	757.891	-0.33565	461.357	0.58382	461.0186	0.68658	640.2082	-0.25424	630.3667	224072.875	568.4649	0.25049	612.7828	-0.19962	16146600	0.79175	466.525	171.721	170.8456	304.4519	295.9233	106558.1719	241.0879	-1.2151	278.5416	6009900
002	2018-05-07t1136	1525711124.41	adult	230.909	174.7405	-17.562	1121.1207	79.3506	71720.0485	226081.1788	3889234.7718	839.314	-0.065917	458.786	0.54867	459.0705	0.67338	657.427	-0.12894	649.1143	245877.6875	579.0504	0.48015	626.6892	-0.041548	17159100	1.0677	416.341	171.645	168.7715	313.5778	308.3512	117278.1094	250.5965	-1.1077	290.4201	6419690
002	2018-05-07t1739	1525732870.2	adult	236.9495	180.781	-11.5215	996.196	76.6006	63576.9948	200635.9224	3386431.7674	811.541	-0.16153	475.267	1.0917	476.661	1.2572	685.0587	0.045707	677.1508	227439.5	600.6334	0.93516	655.284	0.26445	15750800	0.73465	467.522	186.831	183.2865	331.5237	325.9878	110065.8516	277.4031	-0.68096	311.0051	6191780
002	2018-05-07t1956	1525741099.78	adult	239.2355	183.067	-9.2355	919.3952	76.9107	58791.421	185774.8067	3113076.9474	764.074	-0.30785	480.748	1.2761	482.4691	1.4545	680.725	0.011007	675.4397	208982.5625	603.7177	0.99615	653.4215	0.23515	14742100	0.48476	449.095	193.19	189.6927	335.3474	329.6768	102951.6328	284.408	-0.58666	317.9012	5924170
002	2018-05-07t2310	1525752736.15	adult	242.4678	186.2993	-6.0032	890.287	74.1989	56477.261	178545.8161	2963475.008	759.568	-0.32299	486.775	1.4862	488.398	1.6659	679.9991	-0.001355	674.151	200599.7344	607.3419	1.0663	656.5354	0.25868	14336500	0.39137	455.768	200.978	197.0853	347.3343	341.0537	102463.6094	295.8446	-0.42352	331.1764	5919210
002	2018-05-08t0310	1525767145.13	adult	246.4703	190.3018	-2.0007	882.3407	71.3754	54545.6025	172273.9996	2792387.9143	802.043	-0.20002	495.188	1.7764	496.8811	1.9634	686.1615	0.029659	679.1793	195556.0312	616.7834	1.257	664.4687	0.33168	14095500	0.34232	537.289	208.142	204.0951	360.2852	354.0821	102681.2969	305.8527	-0.30776	343.2247	5924750
002	2018-05-08t0710	1525781550.37	dead	250.4718	194.3033	2.0007	879.2678	72.9876	55623.2874	175767.8927	2915748.177	905.433	0.095601	497.118	1.8744	498.2446	2.0494	718.3702	0.22753	704.5039	209045.7344	618.2636	1.2813	679.3103	0.48234	14419400	0.43924	572.712	211.417	207.2993	366.9171	362.1964	106772.8906	309.8488	-0.31069	349.306	6132370
003	2018-04-27t2042	1524879864.59	larva	0	-56.1687	-311.8364	150.8527	30.4662	3127.0281	9978.2968	60087.5053	0	-0.7465	0	-0.80798	0	-0.80724					0	-0.78641	0	-0.77203	0	-0.51284	0	0	0				0	-0.35596	0	0
003	2018-04-27t2232	1524886460.8	larva	1.8323	-54.3364	-310.0041	150.5108	30.5493	3067.4828	9794.4009	58911.499	0	-0.78152	0	-0.83537	0	-0.83278					0	-0.81352	0	-0.80431	0	-0.587	0	0	0				0	-0.37942	0	0
003	2018-04-28t0232	1524900863.67	larva	5.8331	-50.3356	-306.0033	150.5189	30.173	3027.8765	9664.0925	57417.7819	0	-0.85418	0	-0.89284	0	-0.88629					0	-0.86992	0	-0.87169	0	-0.74142	0	0	0				0	-0.43363	0	0
003	2018-04-28t0632	1524915263.92	larva	9.8331	-46.3356	-302.0032	150.5189	30.173	3027.8765	9664.0925	57417.7819	0	-0.92182	0	-0.94723	0	-0.93686					0	-0.92257	0	-0.93492	0	-0.88679	0	0	0				0	-0.49261	0	0
003	2018-04-28t1051	1524930800.64	larva	14.1489	-42.0198	-297.6875	150.5103	30.0424	3017.8687	9631.0036	57006.1839	0	-0.98968	0	-1.003	0	-0.98862					0	-0.9756	0	-0.9989	0	-1.0352	0	0	0				0	-0.56296	0	0
003	2018-04-28t1451	1524945198.74	larva	18.1484	-38.0203	-293.688	233.6899	25.2867	4658.2001	14740.4266	79607.7497	2735.55	-0.35327	1327.88	-0.068553	1285.8554	-0.040491	2623.241	-0.98211	2619.1738	68204.2656	2242.4678	-0.16509	2548.6532	-0.23672	3378140	-0.85348	183.113	117.617	117.4252	168.4325	166.3158	4379.2456	145.863	0.24077	160.7339	299217
003	2018-04-28t1852	1524959664.02	larva	22.1665	-34.0022	-289.6699	329.2419	33.8804	8393.3417	26577.6335	181061.8588	7079.14	0.70951	2559.25	0.83431	2553.3811	0.93611	5826.8813	-0.11059	5711.0916	268036.5312	4438.1102	0.65822	5415.5939	0.65491	11575500	-0.22533	223.168	125.839	124.9777	175.5888	172.7737	8077.0845	155.7175	0.27852	168.0145	569168
003	2018-04-28t2252	1524974063.68	larva	26.1664	-30.0023	-285.67	211.875	25.3528	4202.5701	13335.315	70854.3776	10138.2	1.4656	3584.49	1.6217	3347.3462	1.5782	9348.2305	0.91948	9283.4688	215009.2969	6360.3136	1.408	8816.0374	1.7562	8237150	-0.65726	194.85	123.946	123.3939	174.2727	172.7742	4008.2712	152.0057	0.23007	164.9458	284828
003	2018-04-29t0252	1524988474.28	larva	30.1694	-25.9994	-281.667	449.3328	32.968	12779.5854	40405.4168	296577.4201	10062.6	1.423	3493.53	1.5657	3550.2502	1.7653	7918.4595	0.61534	7654.5894	546373.6875	5806.2432	1.1911	7268.6365	1.2341	23916700	0.66842	194.979	123.037	122.5702	173.0299	171.2202	11939.0635	151.8693	0.20198	165.8572	842309
003	2018-04-29t0652	1525002863.1	larva	34.1663	-22.0025	-277.6701	592.2982	41.0554	20321.9413	64071.4829	592396.2169	11923.5	1.8955	4260.65	2.2042	3905.2617	2.0916	11069.9082	1.6664	10993.8623	1195550.125	8991.8797	2.5081	10490.1981	2.3299	46002200	2.5935	211.571	128.796	128.0996	178.097	176.3603	19234.4707	157.5989	0.21899	171.2288	1390610
003	2018-04-29t1052	1525017267.12	larva	38.1674	-18.0013	-273.669	576.1826	43.7974	19488.3229	61525.6896	552366.6687	11116.7	1.6651	3256.09	1.4011	2872.5266	1.2263	9150.5225	1.2199	8906.3003	951654.3125	6761.1844	1.6009	8260.2175	1.5639	33690700	1.3437	214.023	114.334	112.8562	177.0992	175.268	18418.3203	150.4145	0.12149	167.1719	1183010
003	2018-04-29t1452	1525031667.32	larva	42.1674	-14.0013	-269.669	628.1628	41.4036	22033.5125	69528.0333	638440.6057	14892.6	2.6676	3814.24	1.8851	3518.905	1.8105	10639.2695	1.8676	10241.7393	1255433.75	7534.0245	1.9414	9698.0396	2.069	44638100	2.2413	317.648	134.078	132.9613	192.3409	189.0533	22696.2246	167.535	0.26393	183.1971	1569120
003	2018-04-29t1852	1525046072.39	larva	46.1688	-9.9999	-265.6676	653.2971	41.6951	23255.092	73315.8162	688107.1751	13832.6	2.3619	3297.9	1.4529	2981.9717	1.3404	10036.3926	1.8534	9733.3647	1244512.625	6646.1965	1.5651	8810.18	1.748	40686200	1.7518	244.305	133.231	132.5277	190.6154	187.8923	23636.3047	167.4643	0.24483	183.2939	1643670
003	2018-04-29t2252	1525060469.83	larva	50.1681	-6.0006	-261.6683	443.2493	105.4077	25338.9345	83048.9313	1412539.2408	6452.19	0.31311	1474.36	-0.15938	1305.9158	-0.21177	5516.6372	0.35532	5461.1982	733712.75	3111.2294	0.0027166	4952.185	0.33643	19557400	-0.3176	373.96	96.2264	94.8979	157.2412	149.8841	20913.0781	127.559	-0.57271	143.3972	1276440
003	2018-04-30t0252	1525074873.44	larva	54.1691	-1.9996	-257.6673	870.4831	49.6191	35099.8982	110695.569	1167689.3274	9147.63	1.1233	1366.44	-0.21736	1108.699	-0.36474	6218.4209	0.7703	5810.7834	1156626.25	2970.6791	-0.010312	5148.6212	0.46954	25331000	0.16371	238.779	130.172	129.0371	194.8271	192.1313	36237.8438	169.5338	0.26796	186.0911	2413120
003	2018-04-30t0652	1525089270.47	adult	58.1683	1.9996	-253.6681	895.5794	58.3283	42462.3624	134554.789	1653041.1536	6088.99	0.37943	1028.22	-0.45722	861.0387	-0.54036	4517.5366	0.21182	4449.532	1011928.25	2149.2576	-0.2987	3939.2045	0.13103	22952000	-0.027355	282.125	127.315	125.9828	197.7482	194.4524	44295.5859	169.4052	0.23142	187.6398	2841920
003	2018-04-30t1053	1525103722.1	adult	62.1826	6.0139	-249.6538	970.6566	113.6648	55000.1066	176439.6872	2681317.8	3166.41	-0.40983	734.404	-0.68657	650.4862	-0.70184	2517.6323	-0.54714	2438.6631	727595.75	1352.8879	-0.61579	2228.663	-0.46926	21158900	-0.18322	302.352	106.693	103.5048	179.6662	176.6514	51923.5391	148.4094	-0.68322	169.6264	3073920
003	2018-04-30t1452	1525118072.09	adult	66.1688	10	-245.6676	973.4995	60.7485	48283.5938	152202.2099	1988286.593	2490.55	-0.52969	705.027	-0.63786	621.2502	-0.66158	2227.4932	-0.52727	2215.8176	565783.25	1256.297	-0.57373	2062.7452	-0.43096	17861200	-0.50068	259.466	121.986	120.365	188.1416	185.4418	47787.9648	161.7684	-0.24175	178.4498	3090390
003	2018-04-30t1852	1525132474.48	adult	70.1694	14.0007	-241.667	988.7035	63.6449	51150.4574	161182.1125	2209276.2298	1872.13	-0.64405	561.778	-0.73422	515.076	-0.7264	1498.5155	-0.75163	1468.7235	401602.1562	880.2145	-0.70499	1331.217	-0.67432	15055100	-0.79564	282.349	101.565	99.9958	164.5974	160.2192	44112.0977	137.4183	-1.6179	153.9217	2721850
003	2018-04-30t2252	1525146875.29	adult	74.1696	18.0009	-237.6668	1050.8912	61.7619	50651.9535	159511.485	2122060.5765	1382.66	-0.73425	539.215	-0.68485	516.8006	-0.64685	1123.1812	-0.81901	1106.673	299889.375	746.9801	-0.70298	1017.0094	-0.74075	14347400	-0.86573	266.677	105.17	103.4576	173.3688	170.367	46289.4688	143.6682	-1.4669	162.8483	2798370
003	2018-05-01t0252	1525161276.42	adult	78.17	22.0012	-233.6664	983.4345	61.5804	51344.9877	161853.8243	2220596.8556	1111.89	-0.75675	500.717	-0.66827	486.709	-0.62329	902.1268	-0.81827	884.7532	242672.125	645.2277	-0.69209	823.6932	-0.76007	13466800	-0.98486	331.028	108.279	106.4802	175.9395	172.1725	47327.7148	147.6007	-1.4106	165.4611	2912160
003	2018-05-01t0652	1525175675.91	adult	82.1698	26.0011	-229.6666	955.296	66.0313	51462.6852	162203.6143	2327409.4423	1049.55	-0.68831	511.66	-0.55985	500.3907	-0.51155	856.1597	-0.70147	840.666	231163.125	640.4181	-0.60031	797.7868	-0.67183	13787700	-0.93353	255.934	124.207	122.8743	190.4097	188.0215	51410.6211	165.6152	-0.50134	182.4975	3347000
003	2018-05-01t1052	1525190074.48	adult	86.1694	30.0007	-225.667	1055.2132	66.3423	53767.8158	169388.5975	2314533.9784	908.053	-0.66896	540.919	-0.38309	537.1794	-0.31285	767.5958	-0.62628	759.6787	216462	635.987	-0.49844	714.1172	-0.62817	15245300	-0.61901	357.325	142.557	141.2249	214.4608	211.274	60477.9375	185.6591	0.58685	204.3816	4017830
003	2018-05-01t1452	1525204492.16	adult	90.1743	34.0056	-221.6621	991.3174	67.4256	54613.996	172135.7946	2532861.7811	794.869	-0.64604	472.019	-0.48593	467.7964	-0.44096	680.6508	-0.5696	673.7666	194666.125	571.8217	-0.47758	645.8286	-0.57842	13483200	-1.0152	254.311	126.303	124.4701	194.0335	190.96	55493.5859	166.5359	-0.70935	184.9763	3607840
003	2018-05-01t1852	1525218879.49	adult	94.1708	38.0021	-217.6656	1023.6064	66.2209	56141.2184	176954.2415	2569068.3207	789.157	-0.54767	505.065	-0.27802	502.2482	-0.22853	671.6161	-0.44639	664.0566	197455.1562	591.3932	-0.34318	641.7353	-0.46179	14846400	-0.59528	255.101	142.635	141.3476	211.735	209.0954	62250.0781	184.0294	0.24902	201.7245	4192750
003	2018-05-01t2252	1525233297.21	adult	98.1757	42.007	-213.6607	1042.1333	73.1459	58775.6611	185207.0525	2793818.1066	729.023	-0.50721	496.377	-0.22414	493.4542	-0.18975	654.9045	-0.35518	649.0984	201710.5938	593.6682	-0.24343	633.4576	-0.3569	15256700	-0.37767	330.024	127.165	124.8254	233.0954	222.8298	71793.3906	178.4857	-0.23942	203.905	3908540
003	2018-05-02t0252	1525247679.78	adult	102.1709	46.0022	-209.6655	1064.7013	69.5104	60177.4871	189532.2764	2907444.1623	683.135	-0.4798	463.571	-0.31795	463.4947	-0.29661	612.9149	-0.33726	608.0656	193068.1875	558.6342	-0.24463	594.4477	-0.32286	14585800	-0.52149	367.526	135.939	133.5071	228.2755	223.452	71906.7656	186.365	0.1168	212.1428	4277190
003	2018-05-02t0652	1525262082.3	adult	106.1716	50.0029	-205.6648	1069.3428	65.0848	58012.0891	182698.7002	2631202.9769	682.108	-0.43012	459.572	-0.30868	458.4293	-0.30752	595.9355	-0.31698	592.1073	181164.4062	544.3541	-0.23394	578.3879	-0.28488	13958100	-0.68571	265.848	131.294	128.7302	211.5218	207.577	64091.1016	177.8442	-0.57164	199.662	3987650
003	2018-05-02t1052	1525276503.45	adult	110.1775	54.0087	-201.6589	971.5714	70.1198	56953.1256	179615.6002	2799585.1645	690.155	-0.39176	462.005	-0.27666	460.0132	-0.2898	630.1698	-0.21077	624.9648	187790.5938	569.1858	-0.13008	610.4522	-0.17219	13748300	-0.72249	367.379	126.648	123.7507	216.468	211.7733	64507.4531	179.4406	-0.61439	202.7043	3768780
003	2018-05-02t1453	1525290955.53	adult	114.1919	58.0232	-197.6445	977.0394	76.0947	57412.9497	180954.2648	2867593.6694	778.437	-0.23819	512.862	0.19659	512.3383	0.26573	693.7496	-0.0024095	688.7399	208124.875	612.3179	0.068596	666.6959	0.013996	15385900	-0.050721	311.096	147.936	146.1716	244.2634	239.9575	73279.0312	202.07	0.62927	228.9426	4438090
003	2018-05-02t1853	1525305331.13	adult	118.1852	62.0164	-193.6512	1019.1013	73.1652	59357.2571	187171.2008	2923273.0946	747.294	-0.28782	492.447	0.080575	491.4101	0.12475	648.0312	-0.11421	641.574	201537.7188	582.862	-0.012297	625.4384	-0.062908	15268300	-0.059317	388.409	139.453	137.2285	260.9502	246.2973	81155.5078	187.723	-0.38948	218.0467	4323730
003	2018-05-02t2252	1525319689.84	adult	122.1737	66.005	-189.6627	1043.2313	69.9464	59756.3791	188251.64	2874420.979	785.674	-0.21157	516.428	0.53128	515.3939	0.64909	697.3195	0.14708	689.5281	218261	620.5851	0.27681	671.3238	0.15752	16144600	0.32454	511.994	153.762	150.9616	260.2522	254.8381	81458.9375	206.6668	0.57535	238.2725	4806910
003	2018-05-03t0252	1525334077.15	adult	126.1702	70.0014	-185.6662	1075.0103	72.1805	61927.4656	195065.3428	3042613.5429	756.075	-0.29203	458.575	-0.36168	455.3233	-0.42599	635.3233	-0.18084	628.1021	205844.75	548.9937	-0.22945	602.8755	-0.13538	14849100	-0.17736	345.503	137.379	133.2326	254.9101	250.9289	82590.875	189.9287	-0.53239	231.1679	4448470
003	2018-05-03t0652	1525348475.34	adult	130.1697	74.0009	-181.6667	1064.8271	69.2202	60532.0317	190780.8898	2864723.9527	836.229	-0.082274	501.884	0.63934	499.6527	0.7109	694.8246	0.31854	687.3662	220259.4219	605.7509	0.40943	662.5838	0.28607	15886100	0.26194	388.926	152.016	148.3038	266.6001	259.4379	84512.2188	205.5808	0.19881	244.929	4811750
003	2018-05-03t1052	1525362873.23	adult	134.1691	78.0004	-177.6673	1119.816	71.3576	64623.6043	203561.5191	3148069.0385	740.878	-0.37196	449.781	-0.61739	451.054	-0.54648	636.4453	-0.24029	631.0685	215118.5156	549.3756	-0.32815	604.0506	-0.17095	15194900	0.00043891	356.15	139.895	136.8007	259.479	253.5127	87703.8906	194.47	-0.54081	235.8247	4726080
003	2018-05-03t1452	1525377269.09	adult	138.1679	81.9992	-173.6685	1137.9174	72.6429	66069.7323	208029.9173	3255127.9977	799.345	-0.20027	454.723	-0.47129	452.5164	-0.47762	647.2696	-0.13355	639.2251	223955.2812	544.3511	-0.49089	606.2149	-0.18312	15695200	0.21369	494.085	138.144	134.6435	265.8173	254.9369	91972.7812	191.662	-0.80669	235.0063	4768170
003	2018-05-03t1852	1525391678.79	adult	142.1706	86.0019	-169.6658	1083.4085	71.5356	64464.7677	203205.3177	3246136.3131	739.616	-0.40904	450.583	-0.57593	449.5376	-0.53537	638.9775	-0.28759	629.1804	215335.4375	538.107	-0.70802	600.268	-0.32207	15177400	0.028752	366.655	143.761	139.8117	279.5147	271.1169	94196.4688	196.8264	-0.66324	249.9523	4842460
003	2018-05-03t2252	1525406086.08	adult	146.1726	90.0039	-165.6638	1121.4614	72.261	65433.1089	206161.7117	3243990.0204	752.828	-0.37755	444.978	-0.72828	446.4445	-0.59622	646.0142	-0.19781	639.7433	220936.8594	558.6818	-0.20163	616.2466	-0.068888	15212500	0.060671	380.783	141.51	137.3088	270.2517	262.8422	92426.0781	205.4516	-0.37433	246.3396	4837810
003	2018-05-04t0252	1525420483.38	adult	150.1719	94.0032	-161.6645	1116.7143	73.5947	65005.1343	204837.1255	3215850.7131	738.751	-0.44009	456.629	-0.29654	457.5261	-0.18093	638.0427	-0.36184	632.2181	216934.5312	558.8873	-0.18444	613.2472	-0.14419	15506700	0.18703	444	151.669	146.2583	295.321	289.9011	100409.1562	218.4716	0.077508	270.0338	5150520
003	2018-05-04t0652	1525434881.11	adult	154.1713	98.0025	-157.6651	1128.8054	72.1456	64924.6214	204444.8339	3192523.2785	755.43	-0.39243	437.764	-0.89532	435.9791	-0.86299	624.672	-0.62586	617.7888	212388.4844	530.8261	-0.97778	587.3567	-0.73097	14867300	-0.018374	423.949	141.996	137.159	280.2606	270.9575	95288.5938	199.0999	-0.88559	247.1338	4822460
003	2018-05-04t1053	1525449303.41	adult	158.1775	102.0087	-153.6589	1141.3288	70.872	67162.3028	211491.0283	3330909.2147	772.784	-0.33894	446.122	-0.56887	443.2798	-0.57325	641.697	-0.33604	634.9292	225235.6562	541.3615	-0.65977	609.2188	-0.26071	15651700	0.27508	394.284	145.144	140.1028	286.7456	279.1704	100647.7031	205.0281	-0.74677	258.8066	5092240
003	2018-05-04t1453	1525463740.71	adult	162.1878	106.0191	-149.6486	1101.6579	72.1804	64873.2732	204391.5188	3219565.5749	890.131	0.10511	443.6	-0.61182	440.4722	-0.62391	634.4897	-0.48371	616.8381	215092	540.1582	-0.67606	593.3084	-0.62542	15030100	0.092048	443.303	141.082	135.5826	286.5571	276.7784	97142.8438	203.9914	-0.89121	254.8465	4780130
003	2018-05-04t1919	1525479716.41	adult	166.6255	110.4568	-145.2109	1066.1502	71.31	63712.2149	200805.6692	3184026.8396	807.318	-0.22036	455.312	-0.16852	452.2191	-0.18109	671.5612	0.16683	662.5328	223629.875	556.5618	-0.18789	627.7994	0.13001	15156900	0.16519	439.442	155.207	150.8508	319.5002	311.7114	106393.5781	216.1145	-0.55919	282.8508	5166700
003	2018-05-04t2253	1525492504.68	adult	170.1778	114.0091	-141.6586	1119.2583	73.2071	67152.9095	211558.2581	3375997.7097	834.095	-0.11414	441.084	-0.60713	439.0162	-0.58146	650.8867	-0.21667	637.8752	228461.2188	546.5735	-0.45307	609.991	-0.26818	15464900	0.28468	443.894	152.747	147.4249	308.2745	299.4293	108204.3516	221.2756	-0.47681	275.933	5355480
003	2018-05-05t0253	1525506897.37	adult	174.1758	118.0071	-137.6606	1062.103	72.5204	62246.1918	196091.0693	3126991.6694	890.041	0.12609	479.617	0.71465	479.6404	0.80404	724.0543	1.0657	713.928	236041.6875	601.9761	1.0951	681.8216	1.2716	15594700	0.35073	477.566	157.097	152.0142	337.6317	330.2677	110067.9453	232.5913	-0.21363	302.28	5108010
003	2018-05-05t0652	1525521295.76	adult	178.1753	122.0066	-133.6611	1136.0389	75.5872	67301.1461	212013.2691	3387346.3404	961.927	0.45643	471.382	0.47835	468.3201	0.47003	699.4757	0.61754	682.4485	246215.4531	573.9786	0.33243	645.0523	0.46795	16569100	0.65926	491.212	153.859	149.3758	316.4189	305.954	111379.4531	217.4311	-0.8168	276.3683	5408140
003	2018-05-05t1053	1525535699.76	adult	182.1764	126.0077	-129.66	1197.6411	70.6677	66984.0213	210901.8373	3238705.7074	807.576	-0.22989	438.495	-0.55096	434.5634	-0.58496	636.4959	-0.48878	625.5129	223410.0625	534.3949	-0.71479	600.3925	-0.47866	15360900	0.33648	470.018	156.938	151.2416	327.1039	319.3924	114813.4531	223.0348	-0.73905	290.6226	5497700
003	2018-05-05t1453	1525550142.31	adult	186.1883	130.0195	-125.6481	1131.4326	72.4355	65855.7793	207392.5647	3267597.0737	903.689	0.23193	465.953	0.37188	460.5807	0.29444	691.2064	0.44641	682.7178	238466.2188	584.9826	0.63406	652.0939	0.58643	16038100	0.54974	534.23	168.364	162.9567	347.8614	337.9923	120012.1641	242.0665	-0.28322	310.7511	5795070
003	2018-05-05t1912	1525565668.9	adult	190.5012	134.3325	-121.3352	1133.8192	72.4101	66696.5203	210073.3026	3311173.0178	790.532	-0.31406	455.685	0.084361	451.3369	0.041344	675.9626	0.17555	667.8276	235910.9688	582.5473	0.57273	645.3603	0.4356	15882000	0.53172	412.244	155.511	151.757	312.3094	305.8693	108995.9922	227.4448	-0.8096	283.119	5420020
003	2018-05-05t2311	1525580024.1	adult	194.4888	138.32	-117.3476	1127.0098	72.0781	67267.4896	211913.5604	3346796.7682	792.283	-0.30721	443.189	-0.26876	441.2001	-0.23732	648.6595	-0.2929	641.3768	228328.1562	546.2344	-0.34427	616.6011	-0.15047	15575400	0.47434	444.147	168.835	161.9844	346.6706	338.9091	122028.0547	250.428	-0.28569	317.9742	5933550
003	2018-05-06t0316	1525594744.98	adult	198.5779	142.4092	-113.2585	1156.3708	72.8919	69023.2996	217437.624	3435072.7421	832.428	-0.091106	434.082	-0.50823	428.5468	-0.58658	675.5843	0.15772	665.8539	243885.9375	543.143	-0.40425	624.2513	-0.0013786	15645200	0.51789	462.53	154.992	146.995	351.5813	342.1841	126920.8594	231.9531	-0.86952	307.3243	5586220
003	2018-05-06t0715	1525609063.6	adult	202.5553	146.3866	-109.2811	1097.0007	74.6361	65912.9189	207729.3853	3326801.2626	1011.87	0.89886	495.926	1.4238	489.8011	1.339	744.6693	1.2906	731.1102	256910.8906	611.7165	1.2899	691.2549	1.2764	17075200	0.90892	526.635	188.705	180.8098	392.7116	383.0996	135485.5	275.5176	0.12305	357.6245	6497310
003	2018-05-06t1116	1525623521.54	adult	206.5714	150.4027	-105.265	1162.9169	73.7206	70025.8815	220574.9946	3620125.188	816.183	-0.16232	441.003	-0.21296	436.5784	-0.25041	674.6061	0.115	667.5651	246905.8438	550.4047	-0.19628	627.0834	0.037092	16125300	0.68892	485.803	171.191	163.1257	368.8788	360.217	135009.6562	259.7423	-0.37127	331.9752	6259610
003	2018-05-06t1456	1525636720.05	adult	210.2376	154.0689	-101.5988	1066.0665	78.8654	67127.8071	211932.9188	3532022.2003	802.107	-0.22061	427.442	-0.58372	421.6215	-0.66211	675.545	0.1036	666.7982	237116.2812	557.1822	-0.024249	631.9623	0.10638	14970700	0.41699	493.623	165.194	153.9844	380.791	372.6809	133657.6562	264.6306	-0.34772	333.6554	5785760
003	2018-05-06t1853	1525650949.04	adult	214.1901	158.0214	-97.6463	1104.2458	72.1919	66824.122	210971.188	3341619.6145	910.535	0.27225	495.16	1.4855	492.5633	1.5151	768.2411	1.1212	757.6281	268116.1562	613.2104	1.2856	710.1681	1.2682	17274600	1.021	543.857	190.552	182.3394	413.1661	404.2807	144194.9688	288.6342	0.098624	369.8409	6647790
003	2018-05-06t2253	1525665317.08	adult	218.1812	162.0125	-93.6551	1127.9343	67.7839	63860.7473	201145.3433	3063156.0973	896.366	0.17681	475.44	0.93171	466.0118	0.75762	756.7368	0.80582	747.0309	252750.0938	607.4892	1.1398	711.9459	1.1684	15869200	0.68628	565.692	188.241	176.2844	426.6975	416.915	142516.9688	299.827	0.24042	390.1743	6283110
003	2018-05-07t0253	1525679740.64	adult	222.1878	166.0191	-89.6486	1154.2039	70.4039	67556.368	212720.8545	3343458.4955	967.005	0.41572	441.653	-0.037505	438.2549	-0.031375	714.5785	0.3578	701.0862	252960.7812	565.6691	0.18901	665.5332	0.48642	15593900	0.6365	543.835	177.267	166.9928	419.2074	412.0727	148399.4219	287.1225	-0.14045	376.3938	6258950
003	2018-05-07t0653	1525694126.7	adult	226.1839	170.0152	-85.6525	1103.9872	72.4016	65634.0297	206749.1282	3314442.8875	948.006	0.30899	471.667	0.89011	466.2159	0.8415	754.5527	0.61213	741.5628	258811.5938	590.3015	0.73362	696.9002	0.82879	16171600	0.79805	632.684	193.577	182.598	432.1649	417.5822	148232.5625	303.7088	0.11557	382.7285	6636990
003	2018-05-07t1136	1525711138.38	adult	230.9094	174.7407	-80.927	1113.8624	73.4513	67015.2651	211132.0971	3389692.5217	895.258	0.11314	425.374	-0.44261	418.3613	-0.53855	686.1414	0.073411	672.9611	240149.4688	542.8436	-0.30811	630.4608	0.0024576	14877000	0.49093	576.219	171.298	157.2609	411.949	400.4525	144182.1562	284.8196	-0.39458	367.3494	5990990
003	2018-05-07t1739	1525732883.9	adult	236.9498	180.7811	-74.8866	1120.0811	74.3337	67206.8899	211677.4041	3434418.6937	945.345	0.24732	456.393	0.5288	448.4474	0.41261	714.8594	0.24422	699.7908	250915.6719	587.5322	0.65393	667.0087	0.39673	16015700	0.80231	633.372	193.211	179.6017	448.2207	433.1481	157325.4531	317.839	0.14814	400.1724	6780160
003	2018-05-07t1956	1525741113.27	adult	239.2357	183.067	-72.6007	1113.8954	70.4196	66528.1111	209610.6079	3303581.1408	872.494	0.019766	428.815	-0.27663	425.1743	-0.26529	677.6609	-0.0090803	656.025	235826	544.9603	-0.25981	621.8922	-0.11778	14904300	0.52639	612.363	184.665	172.9103	423.6721	413.8504	147437.8906	299.748	-0.27383	381.2646	6418410
003	2018-05-07t2310	1525752749.61	adult	242.4681	186.2993	-69.3683	1162.5969	70.9198	68863.6309	216901.4322	3482926.1321	967.179	0.29552	440.563	0.10007	438.1313	0.15177	688.8925	0.056131	677.1798	248001.3125	558.8462	0.035721	637.6072	0.049028	15853700	0.78353	582.584	185.919	174.8704	430.1002	417.9378	154836.0625	305.1033	-0.23619	384.087	6690290
003	2018-05-08t0310	1525767158.73	adult	246.4706	190.3019	-65.3658	1095.3478	77.267	68351.9009	215487.8916	3570999.2539	815.345	-0.16109	414.071	-0.66553	408.5007	-0.70899	670.5361	-0.070514	659.9056	239381.4062	540.7316	-0.34748	617.9351	-0.17648	14765800	0.51712	566.272	169.87	155.7795	412.7961	401.2842	147368.2188	293.6048	-0.55312	374.6475	6057560
003	2018-05-08t0710	1525781564	adult	250.4721	194.3033	-61.3643	1109.5794	75.7734	68556.6276	216012.1677	3624436.8638	791.552	-0.23528	411.33	-0.72252	404.3104	-0.80805	658.8106	-0.15261	650.9908	235854.2031	535.4859	-0.4577	616.1645	-0.20389	14710400	0.51607	645.689	177.277	161.6868	435.8501	423.2246	156034.3438	306.5196	-0.37696	395.1612	6339940
003	2018-05-08t1114	1525796209.65	adult	254.5403	198.3716	-57.2961	1155.4174	73.4931	70716.4838	222829.4381	3672496.8695	820.827	-0.15487	409.449	-0.75365	405.7382	-0.73615	675.4954	-0.052704	670.9141	249933.2969	536.8163	-0.42886	623.3015	-0.13385	15115200	0.63781	608.871	181.947	167.5236	455.52	445.4849	168542.3906	313.4981	-0.31953	406.6972	6716740
003	2018-05-08t1512	1525810484.43	adult	258.5055	202.3368	-53.3309	1118.4074	73.2391	67129.2521	211465.6794	3468018.0437	797.95	-0.22482	412.557	-0.63302	405.4198	-0.71794	665.5256	-0.12197	655.804	233599.4844	548.644	-0.18044	621.7198	-0.15731	14457200	0.4737	675.815	187.455	171.0223	458.0551	450.9893	160777.3281	330.6775	-0.057372	420.2364	6568980
003	2018-05-08t1832	1525822464.61	adult	261.8333	205.6646	-50.0031	1147.0766	73.892	69193.3828	217896.629	3526231.7897	920.407	0.1238	417.207	-0.46781	409.8981	-0.55548	710.3322	0.15657	697.2635	257140.2656	553.0807	-0.08689	658.242	0.2312	15072900	0.65214	708.92	189.952	172.9314	482.7326	471.3632	174749.1875	334.4635	-0.046495	434.1217	6862570
003	2018-05-08t2232	1525836848.96	adult	265.829	209.6603	-46.0074	1064.8011	75.1835	65377.5734	206169.3324	3382609.222	912.295	0.095811	430.75	-0.020751	422.0757	-0.14595	725.0986	0.24496	706.783	247983.7188	576.2357	0.39657	667.9307	0.32872	14699800	0.56201	666.591	198.296	180.5618	481.3698	466.2487	164628.4688	352.2481	0.2275	438.7436	6767050
003	2018-05-09t0232	1525851249.48	adult	269.8291	213.6604	-42.0073	1193.0417	72.8411	68904.0382	216896.8171	3462033.1687	1029.61	0.4253	436.945	0.20293	430.7995	0.16078	715.8648	0.1822	695.5217	258427.1875	570.7825	0.28392	654.9967	0.18375	15735700	0.86548	709.445	204.331	187.9008	490.9394	474.3875	177229.125	349.3343	0.095847	444.5172	7358580
003	2018-05-09t0632	1525865648.88	adult	273.829	217.6603	-38.0074	1129.3547	75.7397	67928.0487	213948.4496	3450051.4529	875.593	-0.018307	428.19	-0.039632	422.1381	-0.078326	701.9445	0.090071	688.7474	249190.2812	559.1496	0.043072	645.0164	0.071238	15189600	0.72536	650.909	203.396	186.7287	495.2037	481.3781	175797.3125	348.1577	-0.00084888	447.6157	7215270
003	2018-05-09t1032	1525880062.61	adult	277.8328	221.6641	-34.0036	1131.6123	74.1038	68381.9161	215531.3872	3488645.2677	928.444	0.12614	426.92	-0.049354	422.9832	-0.018239	698.5632	0.064424	690.1093	250085.6406	559.9288	0.060066	646.6359	0.08281	15248300	0.75603	614.914	202.183	186.9147	488.3914	477.6428	174844.125	346.6334	-0.10391	448.0011	7221360
003	2018-05-09t1432	1525894448.66	adult	281.8289	225.6602	-30.0075	1086.3711	75.685	65853.6283	207481.9609	3345019.6024	905.361	0.055193	425.406	-0.067387	418.2974	-0.13544	709.3264	0.12805	697.7568	244008.2812	561.8287	0.10002	651.5689	0.12955	14628000	0.58811	657.425	204.354	186.3061	501.4367	491.4807	172494.2344	356.1967	0.01007	457.0826	7026900
003	2018-05-09t1832	1525908868.2	adult	285.8343	229.6656	-26.0021	1081.9243	76.8727	66679.4689	210211.7187	3464543.8036	832.861	-0.15457	423.118	-0.11077	417.1758	-0.13933	693.6158	0.024445	684.1755	242071.9375	558.193	0.024804	644.0155	0.043601	14729600	0.6302	616.08	204.876	186.8004	494.5604	482.8813	172601.5781	356.1453	-0.063973	454.1835	7132150
003	2018-05-09t2232	1525923250.32	adult	289.8294	233.6607	-22.007	1121.7186	76.0866	68045.1163	214339.2887	3484581.8658	898.217	0.023241	418.705	-0.2239	412.6239	-0.25589	711.9875	0.13658	700.5894	253467.5625	558.8229	0.037882	650.3857	0.10551	14878700	0.68795	692.481	204.379	186.6512	511.271	498.4836	182012.4688	358.1547	-0.097543	461.4328	7262600
003	2018-05-10t0232	1525937650.18	adult	293.8293	237.6606	-18.0071	1088.3567	76.5915	66875.6768	210696.8484	3452335.4811	868.184	-0.066958	420.05	-0.15145	414.2279	-0.17163	712.7406	0.13739	697.7988	249459.2188	561.95	0.1026	657.4657	0.17496	14662700	0.63545	656.697	207.57	189.7993	509.7143	498.6128	178400	361.3943	-0.10716	465.6192	7245640
003	2018-05-10t0632	1525952049.03	adult	297.829	241.6603	-14.0074	1095.2819	74.7355	65717.5506	206974.0039	3395994.4679	994.568	0.28085	422.235	-0.050395	413.9349	-0.14927	769.9505	0.49992	753.2442	264862.9688	581.7487	0.51341	704.4674	0.66861	14490700	0.5951	761.013	209.401	188.4124	578.01	565.7034	198835.4375	380.6838	0.19723	513.9408	7186450
003	2018-05-10t1032	1525966450.26	adult	301.8294	245.6606	-10.007	1054.0128	78.5065	64841.1973	204325.9928	3394723.0494	970.541	0.20754	423.338	0.01636	413.5005	-0.13147	766.8035	0.47835	750.0247	259946.375	585.789	0.59715	704.6324	0.66579	14327500	0.55629	772.427	212.274	190.2563	579.9112	566.3425	196589.8906	388.0843	0.26936	517.8617	7184190
003	2018-05-10t1832	1525995279.9	adult	309.8376	253.6689	-1.9988	1023.7982	75.7545	61298.7429	193135.4115	3146836.5764	1019.03	0.33223	433.596	0.42516	422.2125	0.23385	797.3796	0.67785	783.6163	255958.8438	607.4063	1.0468	735.1617	0.98498	13882900	0.4357	772.322	219.823	194.7795	612.1298	600.6661	196493.6562	407.2148	0.49933	551.7009	7038300
003	2018-05-10t2232	1526009671.33	dead	313.8352	257.6665	1.9988	1018.4077	76.5221	60373.4953	190187.3485	3073123.5253	962.934	0.16942	433.755	0.4657	421.9716	0.26248	796.059	0.67187	786.7578	251554.6562	608.0027	1.0596	732.5816	0.95575	13678900	0.3781	765.253	222.354	196.9963	615.71	608.7784	194564.3594	417.2221	0.62389	550.6729	7012150
004	2018-04-27t2042	1524879877.31	larva	0	-52.1688	-323.8201	154.2785	28.8084	3136.38	9990.8344	58408.9365	0	-0.7465	0	-0.80798	0	-0.80724					0	-0.78641	0	-0.77203	0	-0.51284	0	0	0				0	-0.35596	0	0
004	2018-04-27t2232	1524886473.57	larva	1.8323	-50.3365	-321.9878	154.2727	28.3722	3112.8397	9912.0985	57272.6621	0	-0.78152	0	-0.83537	0	-0.83278					0	-0.81352	0	-0.80431	0	-0.587	0	0	0				0	-0.37942	0	0
004	2018-04-28t0232	1524900876.49	larva	5.8331	-46.3357	-317.987	154.2699	28.5351	2985.4958	9506.2204	53991.2851	0	-0.85418	0	-0.89284	0	-0.88629					0	-0.86992	0	-0.87169	0	-0.74142	0	0	0				0	-0.43363	0	0
004	2018-04-28t0632	1524915276.88	larva	9.8332	-42.3356	-313.9869	153.2396	28.5645	2942.9872	9372.2249	53020.9209	0	-0.92182	0	-0.94723	0	-0.93686					0	-0.92257	0	-0.93492	0	-0.88679	0	0	0				0	-0.49261	0	0
004	2018-04-28t1051	1524930813.49	larva	14.1489	-38.0199	-309.6712	368.8392	34.9079	9661.6454	30557.5598	214961.4682	2048.96	-0.4722	1005	-0.27181	978.4999	-0.24628	1883.2937	-1.183	1872.7547	97931.2734	1559.3384	-0.38867	1784.0952	-0.43326	5218960	-0.54868	217.797	121.881	121.4925	171.873	168.5213	8937.3945	150.7274	0.29206	164.0264	632928
004	2018-04-28t1451	1524945211.7	larva	18.1484	-34.0204	-305.6717	438.3929	38.7917	13141.9029	41600.9134	329206.065	10868.2	1.7136	2721.97	0.96455	2463.2408	0.86989	8280.8486	0.46522	8071.0166	587940.25	6013.4338	1.2758	7389.6515	1.3174	19097300	0.60221	210.933	130.952	130.6746	179.2435	176.707	12726.2861	159.7527	0.32429	172.2332	918763
004	2018-04-28t1852	1524959676.82	larva	22.1665	-30.0023	-301.6536	426.9893	45.9288	15293.693	48328.3031	477029.9364	3106.46	-0.30849	1584.15	0.096772	1576.2759	0.16452	2932.8093	-0.87848	2918.717	240490.3594	2674.2607	-0.027261	2870.3918	-0.174	12879100	-0.10506	203.181	125.933	125.9668	175.1949	173.4354	14365.9775	156.3879	0.28282	168.3556	1023830
004	2018-04-28t2252	1524974076.58	larva	26.1665	-26.0023	-297.6537	517.9843	39.311	15942.8371	50315.1643	412481.8667	7199.96	0.70524	2868.82	1.0683	2841.178	1.1694	6485.9565	0.12969	6466.5522	557792.25	5315.4179	0.99431	6149.1794	0.87373	24399300	0.83213	217.177	126.317	125.5488	182.6528	180.4092	15708.1367	159.0496	0.2787	174.1816	1074330
004	2018-04-29t0252	1524988487.49	larva	30.1695	-21.9993	-293.6506	509.3812	49.8096	20928.2086	66400.6922	709814.3202	8758	1.0816	3082.19	1.2401	2933.0406	1.2546	7779.3354	0.57528	7701.0923	863506.25	6225.7844	1.3605	7352.6037	1.2623	34039700	1.6019	206.287	116.793	115.8902	170.1147	167.1246	18882.7266	149.1062	0.18121	163.1529	1289860
004	2018-04-29t0652	1525002876.43	larva	34.1664	-18.0024	-289.6537	560.2147	40.0647	17975.671	56827.9978	478045.727	7942.32	0.8414	2319.42	0.63008	2113.1437	0.57174	6662.3452	0.33751	6574.2175	639585.125	4734.8356	0.75392	6130.3728	0.83619	22220100	0.39657	225.311	102.197	101.731	157.2695	153.3073	15097.8691	133.4127	0.017871	147.511	979046
004	2018-04-29t1052	1525017280.44	larva	38.1675	-14.0013	-285.6526	640.0891	41.6222	21704.0173	68452.2357	614115.1324	8610.48	0.99367	2795.31	1.0182	2581.2903	0.97308	7419.5898	0.67106	7311.6265	860672.4375	5276.2229	0.97637	6775.8747	1.0463	32266300	1.2118	207.14	124.935	123.8083	178.7925	176.2209	20739.9277	156.2802	0.1768	171.1129	1442130
004	2018-04-29t1452	1525031680.63	larva	42.1676	-10.0012	-281.6525	702.0853	51.4936	27050.4432	85314.1559	882325.3606	6882.69	0.49851	2229.49	0.53607	2090.6039	0.53744	5749.4404	0.22974	5613.353	822170	4344.6171	0.57336	5162.6222	0.46025	31881700	1.0606	212.365	127.792	127.6356	185.8649	184.4921	26578.6875	163.8295	0.22272	178.6287	1827430
004	2018-04-29t1852	1525046085.74	larva	46.169	-5.9998	-277.6511	829.9409	44.0086	31940.8797	100734.8418	999968.877	5466.46	0.075513	1181.44	-0.39226	1032.0695	-0.44098	4223.7441	-0.21328	4120.4309	718036.5	2620.4165	-0.19467	3626.0103	-0.12035	19971100	-0.16112	250.484	98.1236	97.3402	151.7619	146.9667	25799.5176	126.8007	-0.3273	140.9727	1658680
004	2018-04-29t2252	1525060483.09	larva	50.1683	-2.0005	-273.6519	781.2164	48.765	29218.0035	92113.6969	911861.7251	4895.97	-0.11635	1163.51	-0.43784	1006.619	-0.49304	4060.6558	-0.19686	4026.1653	629401.625	2322.8992	-0.34927	3674.61	-0.13217	17999500	-0.46108	320.378	132.173	130.9513	195.3293	191.5822	30276.0391	169.0941	0.26338	185.3875	2044720
004	2018-04-30t0252	1525074886.87	adult	54.1693	2.0005	-269.6508	803.9229	56.7675	37535.0127	118389.0666	1465122.7712	3570.98	-0.46159	938.549	-0.61948	827.3787	-0.64256	3010.0369	-0.53301	2985.2056	595987.3125	1745.8771	-0.58058	2661.0768	-0.4777	18526000	-0.47549	217.448	114.362	112.7762	180.943	177.4951	35826.7148	154.7208	-0.15223	172.0584	2257390
004	2018-04-30t0652	1525089283.84	adult	58.1685	5.9997	-265.6516	879.4331	53.4109	40154.8398	126578.7962	1517952.6293	3246.33	-0.47166	791.889	-0.69441	714.3721	-0.69528	2329.8833	-0.74251	2262.8362	493935.25	1357.9566	-0.69053	2108.3299	-0.60754	16724700	-0.64068	539.927	114.191	112.9446	182.1673	175.2308	38619.4766	151.4347	-0.37119	168.7019	2411720
004	2018-04-30t1053	1525103735.64	adult	62.1829	10.0141	-261.6373	886.4377	59.3841	43656.0689	137734.3667	1791151.0923	1902.91	-0.81122	679.366	-0.74641	628.5235	-0.72703	1619.3733	-0.96919	1598.1262	372455.8438	995.6805	-0.80618	1466.0532	-0.79848	15564300	-0.76377	290.763	130.271	129.1778	191.5197	189.2367	44049.5312	166.7383	0.078396	183.3276	2984510
004	2018-04-30t1452	1525118085.49	adult	66.1689	14.0001	-257.6512	1008.2379	61.9701	52116.2411	164209.68	2279441.7741	1464.97	-0.88061	514.198	-0.86685	486.095	-0.83319	1140.4231	-1.0865	1118.9802	312475.9375	736.3841	-0.87732	1050.8759	-0.90609	14048400	-0.92413	451.645	100.95	99.2035	166.7864	159.6309	45699.4766	134.4065	-1.5485	152.8262	2758070
004	2018-04-30t1852	1525132487.71	adult	70.1696	18.0008	-253.6506	1005.8035	65.353	50767.4848	160001.5416	2184744.319	1009.45	-0.96786	490.312	-0.83109	476.3687	-0.78213	875.9624	-1.1051	865.3105	233881.9688	636.3502	-0.86439	819.3778	-0.94094	13053600	-1.0383	249.102	102.803	101.1702	165.4653	162.5469	44179.2266	137.2647	-1.6259	155.4532	2736930
004	2018-04-30t2252	1525146888.61	adult	74.1698	22.001	-249.6503	992.6348	63.9184	52006.496	163879.4177	2299028.4311	969.473	-0.90777	541.032	-0.68199	537.2522	-0.61261	807.7635	-1.0203	796.1075	220519.4375	640.4822	-0.7827	746.4044	-0.90044	14736100	-0.81306	351.012	136.512	135.2509	201.9771	198.6443	55139.75	175.4167	0.27273	191.9224	3718170
004	2018-05-01t0252	1525161289.81	adult	78.1701	26.0013	-245.65	964.877	65.4937	49965.3147	157394.8365	2186032.4979	936.552	-0.84078	566.335	-0.54624	560.1595	-0.47686	798.7986	-0.89359	787.0406	209285.2344	675.6897	-0.66538	753.735	-0.80779	14828900	-0.77322	376.081	140.174	138.789	211.7812	207.5006	55486.668	182.3993	0.58189	200.4014	3670310
004	2018-05-01t0652	1525175689.14	adult	82.17	30.0012	-241.6502	1021.6019	67.3326	54875.1434	172868.1649	2493173.0877	834.241	-0.80808	529.242	-0.52048	526.6476	-0.44822	713.892	-0.82134	704.7654	205600.9062	628.1246	-0.61313	680.6824	-0.76561	15208800	-0.67405	509.105	137.812	135.6666	212.0251	208.223	61063.2422	181.3261	0.42894	200.9122	3960320
004	2018-05-01t1052	1525190087.83	adult	86.1696	34.0008	-237.6505	1007.1244	69.3928	57072.7896	179887.3151	2697719.1622	668.089	-0.82546	456.315	-0.61218	453.428	-0.55798	592.0073	-0.79781	588.0084	177010.1875	536.7583	-0.62215	574.4413	-0.76032	13621000	-0.97339	255.569	124.76	123.3152	191.1171	189.2262	57144.0234	164.282	-0.71105	181.3357	3724080
004	2018-05-01t1452	1525204505.65	adult	90.1745	38.0057	-233.6456	1010.3547	68.0742	55635.8672	175257.9357	2611842.273	645.515	-0.76026	425.741	-0.63598	424.4453	-0.59351	546.7601	-0.72029	542.1671	159653.9375	498.682	-0.58576	531.0388	-0.70606	12396700	-1.2976	347.609	113.236	111.3495	178.0898	174.9301	52002.2109	151.34	-1.6508	168.5578	3297200
004	2018-05-01t1852	1525218892.76	adult	94.171	42.0022	-229.6492	572.3139	70.1523	34684.3457	110868.1816	1731793.8713	682.91	-0.64175	457.169	-0.46025	454.3272	-0.42769	592.3027	-0.54816	586.5153	107799.0938	540.9035	-0.43013	575.0478	-0.54747	8291220	-2.5577	240.851	128.256	126.3184	202.7258	200.2619	36896.0859	173.0913	-0.43891	192.4479	2326050
004	2018-05-01t2252	1525233310.45	adult	98.1759	46.0071	-225.6442	1014.2384	72.2527	56955.6419	179471.9983	2713470.6324	755.246	-0.48079	508.802	-0.16947	513.4579	-0.092704	679.5339	-0.31923	672.5202	202501.1094	617.6721	-0.19604	658.6768	-0.32011	15146000	-0.41403	296.453	134.628	134.8897	221.475	217.2289	65999.5625	188.3723	0.38826	209.371	4007600
004	2018-05-02t0252	1525247693.15	adult	102.1711	50.0023	-221.6491	1025.1756	67.613	57300.2993	180568.3597	2672668.2377	736.655	-0.41923	476.132	-0.25382	473.7171	-0.23833	637.1989	-0.29645	629.2832	191159.6562	567.6767	-0.22415	610.3807	-0.2966	14264000	-0.6337	398.509	136.942	134.4315	223.0108	218.4704	66903.25	185.9325	0.089265	210.6948	4102510
004	2018-05-02t0652	1525262095.74	adult	106.1718	54.003	-217.6483	1046.6899	69.8841	62310.8851	196510.0563	3084836.887	762.211	-0.32801	463.674	-0.28385	455.1895	-0.32972	663.7043	-0.18283	657.7992	216367.5938	586.0419	-0.1235	637.2456	-0.17382	15095800	-0.27012	461.864	130.113	124.6415	275.8053	262.224	89912.5391	193.8197	0.43881	231.108	4236080
004	2018-05-02t1052	1525276516.8	adult	110.1776	58.0088	-213.6425	1022.0508	71.0385	56229.9611	177122.1033	2689110.2832	796.222	-0.23789	524.504	0.18354	522.2971	0.23674	695.9804	-0.052963	690.941	205314.2188	626.7505	0.053387	671.6088	-0.037021	15436700	-0.081574	348.983	151.403	148.6076	249.0819	242.709	73479.1641	203.3117	0.87339	230.6199	4455950
004	2018-05-02t1453	1525290969.3	adult	114.1922	62.0234	-209.6279	1062.0023	67.5361	57694.048	181666.1532	2672819.2041	784.873	-0.22743	479.622	-0.10942	479.3033	-0.087427	695.6639	0.0032505	690.1539	210090.5156	609.2137	0.056308	668.9008	0.01988	14481200	-0.4048	354.79	134.293	131.5532	291.2354	286.9197	87953.1016	200.4474	0.53017	265.5013	4054700
004	2018-05-02t1853	1525305344.79	adult	118.1854	66.0166	-205.6347	1068.9937	72.5326	59048.911	186057.0993	2782622.9183	722.897	-0.33508	466.284	-0.22592	463.1326	-0.26209	646.9595	-0.11832	641.3281	199910.5	577.3673	-0.040112	623.6789	-0.068718	14406800	-0.40386	396.561	130.332	126.1045	249.7771	240.5079	77181.125	190.4072	-0.22939	223.8567	4026880
004	2018-05-02t2252	1525319703.1	adult	122.1738	70.005	-201.6463	983.1631	76.0008	58126.9899	183223.5027	2890278.8274	719.661	-0.35921	453.236	-0.41799	448.3096	-0.52204	618.7261	-0.2488	612.8442	188092.75	552.5896	-0.17518	595.3614	-0.16237	13761100	-0.64052	286.306	132.145	129.3587	230.5739	226.29	70094.4609	185.98	-0.62757	214.1417	4012200
004	2018-05-03t0252	1525334090.38	adult	126.1703	74.0015	-197.6498	965.902	69.7729	55692.7445	175654.2263	2688745.7533	793.319	-0.19721	501.389	0.45564	499.6528	0.53819	670.3145	0.053654	664.3228	195731.8438	596.7692	0.19672	646.4161	0.10446	14593900	-0.28102	305.415	152.459	149.7193	255.2329	251.6905	74528.0078	206.9986	0.43346	239.0611	4437620
004	2018-05-03t0652	1525348488.89	adult	130.1699	78.0011	-193.6502	1013.3424	69.3332	56420.8944	177812.1239	2707709.6886	702.466	-0.46064	455.344	-0.45337	451.044	-0.54613	621.0718	-0.33746	616.7198	183837.25	557.4148	-0.17379	600.4525	-0.16994	13436300	-0.72793	351.696	141.432	137.8412	250.0281	244.8846	74008.3281	201.8682	-0.0050366	232.921	4173390
004	2018-05-03t1052	1525362886.49	adult	134.1692	82.0004	-189.6509	991.2752	72.5715	57533.9242	181403.1573	2847318.7953	757.823	-0.32012	459.664	-0.34592	455.1678	-0.42669	650.5101	-0.078728	645.2084	195803.5312	572.2699	0.040611	625.2658	0.037961	13818900	-0.54862	341.361	132.941	128.4967	252.22	244.7127	75918.2344	194.541	-0.53705	230.066	3996600
004	2018-05-03t1452	1525377282.56	adult	138.1681	85.9993	-185.652	972.0257	69.7515	56049.0603	176647.959	2736042.0913	705.556	-0.50359	453.154	-0.51905	456.1753	-0.36317	617.253	-0.55184	610.244	180855.125	552.2437	-0.32857	595.6222	-0.32107	13270600	-0.73596	315.057	144.186	141.7715	260.7558	255.2512	76401.4453	205.7216	-0.089094	242.5537	4222500
004	2018-05-03t1852	1525391692.28	adult	142.1708	90.002	-181.6493	1115.8035	69.3423	62256.2736	196021.1954	2996943.7849	722.824	-0.46556	431.599	-1.1891	426.4054	-1.2884	607.228	-0.79616	600.7212	197956.3125	533.1424	-0.82946	583.6726	-0.59542	14054600	-0.40083	378.944	133.118	127.6569	256.9478	250.5865	83764.9922	198.7616	-0.56875	235.5156	4334840
004	2018-05-03t2252	1525406099.45	adult	146.1728	94.004	-177.6473	1001.2159	67.9876	56459.3716	177907.3846	2721356.4899	713.636	-0.51361	458.892	-0.26445	459.6111	-0.15838	632.8733	-0.42485	626.2434	187330.5	554.2764	-0.32076	604.6569	-0.29392	13552900	-0.55736	363.271	150.267	145.9303	283.787	276.889	84000.9453	214.1516	0.030653	260.7182	4437990
004	2018-05-04t0252	1525420496.87	adult	150.1721	98.0033	-173.648	1064.3155	70.6759	60153.3282	189531.7219	2908104.2722	739.88	-0.43606	465.081	-0.010557	462.7582	-0.0051042	638.9435	-0.34571	632.0488	201267.2188	557.03	-0.23705	611.3888	-0.18372	14627300	-0.13083	463.833	139.268	135.1512	267.3442	259.962	84213.4219	196.7978	-0.8829	242.2959	4380130
004	2018-05-04t0652	1525434894.68	adult	154.1715	102.0027	-169.6486	1102.8032	74.4338	65656.7632	207368.2845	3231752.5537	684.017	-0.65363	419.816	-1.506	416.0675	-1.5348	578.9664	-1.4548	573.1581	198585.4688	512.8301	-1.496	555.4998	-1.4354	14395500	-0.1836	456.535	138.447	132.6139	290.8297	279.1825	99754.5938	202.3728	-0.7476	255.2579	4747360
004	2018-05-04t1053	1525449316.99	adult	158.1777	106.0089	-165.6424	1034.8372	73.1184	62892.0393	198234.1041	3206295.6629	706.535	-0.58781	436.339	-0.90174	433.6662	-0.89755	619.879	-0.73238	613.303	203940.1875	526.857	-1.0781	586.6205	-0.76559	14315800	-0.17763	427.422	127.444	122.3804	268.2062	260.3962	88239.8281	184.9096	-1.554	233.3928	4181310
004	2018-05-04t1453	1525463754.56	adult	162.1881	110.0193	-161.632	1106.5442	69.0518	64052.6936	201828.3637	3115779.0912	676.105	-0.72252	430.106	-1.0693	428.9406	-1.0117	587.7764	-1.3287	583.5451	196905.1094	518.0653	-1.3093	563.7498	-1.2838	14396100	-0.11574	373.257	145.89	141.7113	276.993	270.7299	92792.6719	205.9611	-0.81595	253.1054	4883100
004	2018-05-04t1919	1525479730.09	adult	166.6258	114.457	-157.1944	1073.0171	69.6088	62424.7017	196684.9447	3094162.5003	913.781	0.20589	494.404	1.1471	487.2479	0.98928	738.3589	1.3661	726.2598	241443.375	625.4186	1.7619	697.1479	1.6582	16128900	0.47213	540.59	161.324	153.727	353.6482	330.8884	115642.9688	242.8058	0.40737	300.4468	5262860
004	2018-05-04t2253	1525492518.22	adult	170.178	118.0092	-153.6421	1076.1383	66.1191	60497.3442	190592.267	2871790.2336	742.001	-0.49369	448.851	-0.34756	446.391	-0.33651	643.8694	-0.34171	636.8049	204106.5938	544.4241	-0.51324	606.8555	-0.33653	14198500	-0.10401	427.978	157.933	151.6496	324.2664	315.4961	102792.4375	226.8733	-0.28215	290.8011	4995890
004	2018-05-05t0253	1525506911.08	adult	174.176	122.0073	-149.6441	990.2477	70.6541	58174.9055	183405.249	2880724.4746	768.22	-0.39392	479.584	0.71356	477.353	0.72872	680.3068	0.29308	673.6236	206813.2812	581.6237	0.53441	648.7394	0.56074	14569800	0.045934	441.108	172.183	166.984	340.8781	335.8027	103626.9531	243.4464	0.14661	311.5504	5230920
004	2018-05-05t0652	1525521309.35	adult	178.1756	126.0068	-145.6446	1091.8613	68.6484	63494.0198	200041.7044	3120764.678	819.127	-0.17522	457.414	0.022109	453.8657	-0.001315	650.8259	-0.23281	638.4026	216074.1875	547.333	-0.38864	614.0336	-0.18842	15183900	0.25928	489.603	166.525	161.4731	328.0927	316.7558	108926.7656	229.9605	-0.42034	292.5196	5527800
004	2018-05-05t1053	1525535713.31	adult	182.1767	130.0079	-141.6435	1010.0022	131.614	65305.1747	210838.2227	3712859.0652	828.257	-0.13416	455.375	-0.0053196	451.9982	-0.021322	671.7928	0.12254	658.5989	229753.125	550.5569	-0.28402	628.0613	0.098971	15540100	0.38682	553.327	161.876	155.5128	358.4428	348.8409	122587.4375	234.5568	-0.38889	316.7742	5524190
004	2018-05-05t1453	1525550156.1	adult	186.1886	134.0198	-137.6316	997.5778	69.0154	57370.3648	181035.3685	2754083.3743	1098.78	1.166	518.876	2.0613	509.9271	1.8731	828.4637	2.8043	804.3984	249367.5938	637.5571	2.0101	745.1403	2.5008	15569900	0.42128	827.117	191.394	179.805	518.0872	486.5572	155944.25	286.9444	1.019	399.9616	5743170
004	2018-05-05t1912	1525565682.45	adult	190.5014	138.3326	-133.3187	1074.9812	72.9577	63078.8603	198785.1675	3163440.0051	948.141	0.4763	467.3	0.45068	459.7052	0.30619	732.6541	1.1419	721.7745	241775.8438	606.1236	1.1791	689.8729	1.3388	15398500	0.40208	471.525	161.805	153.6334	366.4622	358.5948	120932.5234	255.7684	-0.023079	333.0703	5331800
004	2018-05-05t2311	1525580037.71	adult	194.489	142.3202	-129.3311	1047.2678	69.2901	59203.9534	186499.3765	2870633.5983	777.905	-0.38214	444.115	-0.23988	443.2135	-0.17425	648.8472	-0.28972	639.2596	201142.625	542.8243	-0.43053	610.5869	-0.27091	13751100	-0.0063029	504.581	165.419	158.6874	365.5369	353.9551	113316.4453	243.4978	-0.47056	324.5832	5121870
004	2018-05-06t0316	1525594759.63	adult	198.5784	146.4096	-125.2417	1070.5337	72.7188	63005.0162	198499.6537	3139010.2015	935.763	0.46613	492.949	1.308	487.9592	1.255	756.3073	1.5133	746.368	249581.3906	625.202	1.6364	703.1377	1.5516	16228400	0.66924	579.61	183.892	177.3118	396.0655	380.9185	130701.6172	278.4872	0.32338	348.7484	6053910
004	2018-05-06t0715	1525609078.18	adult	202.5558	150.387	-121.2643	1026.3767	71.6438	59703.9559	188182.7132	2917267.526	886.939	0.21466	456.2	0.21031	452.2218	0.18569	709.4901	0.71052	698.0852	221360.8906	587.6842	0.70224	665.6834	0.7871	14233000	0.18023	539.959	166.214	158.2844	390.0082	384.3452	121682.5547	268.1951	-0.057889	353.7558	5185720
004	2018-05-06t1116	1525623537.34	adult	206.5722	154.4034	-117.2479	1032.1865	71.1247	60804.7418	191663.9405	3065123.8516	894.256	0.24148	434.323	-0.41542	428.5611	-0.49441	680.3212	0.19982	669.9265	216342.1562	546.5341	-0.28921	632.9166	0.14039	13795000	0.094755	600.423	163.737	153.7339	405.2787	392.4571	128878.6094	262.6799	-0.3012	359.2676	5200620
004	2018-05-06t1456	1525636742.24	adult	210.2403	158.0715	-113.5799	996.5156	70.1144	57889.2606	182524.4058	2883044.4386	912.616	0.31313	449.987	0.095116	444.9242	0.04227	701.8303	0.44397	685.1288	212654.5938	564.976	0.15986	655.5841	0.4943	13613500	0.072992	742.017	173.607	164.2874	412.7551	399.047	125064.7812	270.1652	-0.21941	366.5847	5252130
004	2018-05-06t1853	1525650963.02	adult	214.1905	162.0217	-109.6296	1027.0657	70.8301	61692.2603	194516.3887	3117354.2631	960.032	0.49051	471.645	0.78181	469.1611	0.81212	709.3434	0.45924	695.9465	229117.9375	591.3295	0.77765	660.9698	0.52553	15201100	0.49796	642.05	181.544	173.438	409.9977	398.9878	132429.25	283.2187	-0.023637	367.5776	5851160
004	2018-05-06t2253	1525665330.67	adult	218.1815	166.0127	-105.6386	1094.0421	69.87	62491.006	196795.4844	3069600.2812	959.566	0.42555	471.892	0.82586	466.2406	0.76447	742.7809	0.67577	727.9582	242889.375	594.076	0.83374	688.2579	0.84205	15408200	0.57004	553.809	184.311	176.69	411.9378	402.088	134703.6562	278.4197	-0.2321	367.6752	6018140
004	2018-05-07t0253	1525679754.31	adult	222.1881	170.0193	-101.6321	1120.0396	70.9496	63821.6197	201003.7702	3107558.868	857.773	0.016071	459.695	0.49847	459.4256	0.59968	688.3107	0.13822	680.9737	229895.7812	582.2041	0.56027	650.3837	0.29026	15341400	0.573	491.079	174.771	170.137	385.0403	380.0482	128603.4531	270.3445	-0.50268	348.3574	5832640
004	2018-05-07t0653	1525694140.7	adult	226.1843	174.0155	-97.6358	1078.2404	68.0372	62193.1661	196007.4943	3000115.9173	882.888	0.088189	477.493	1.0632	473.4746	1.0578	712.9374	0.29682	703.0329	232417.5781	599.1533	0.92947	670.5299	0.50638	15521400	0.634	526.118	182.012	175.7732	383.3333	370.9623	124966.6641	264.2892	-0.72211	343.7774	5916470
004	2018-05-07t1136	1525711152.77	adult	230.9099	178.7411	-92.9103	1137.6084	70.5543	65938.9653	207686.2221	3230264.9851	893.263	0.10675	481.448	1.221	480.9032	1.3234	730.8412	0.38841	720.1746	252140.2188	606.1743	1.0707	683.9199	0.6262	16598900	0.92615	703.372	186.69	180.7765	405.4119	394.4108	139867.0938	283.8955	-0.41385	363.527	6436530
004	2018-05-07t1739	1525732897.48	adult	236.95	184.7813	-86.8701	1182.522	73.4728	68319.3419	215269.4425	3325606.3315	835.692	-0.087735	442.273	0.1077	436.5892	0.057628	692.7949	0.097239	684.0479	248020.5625	565.2674	0.17599	650.1365	0.20637	15802400	0.74783	583.562	174.896	166.4874	410.3639	402.6437	146910.2812	269.7945	-0.83698	367.0195	6249020
004	2018-05-07t1956	1525741126.77	adult	239.236	187.0672	-84.5842	1031.0256	73.5182	62469.8022	196978.4903	3193559.9085	860.724	-0.0158	440.593	0.075516	435.1858	0.035227	670.9124	-0.053323	657.3383	219388.3438	551.4759	-0.12054	621.5865	-0.1212	14369500	0.38913	684.146	174.339	166.6375	390.7298	379.9916	127768.6484	261.9567	-1.0445	346.2053	5685880
004	2018-05-07t2310	1525752763.04	adult	242.4683	190.2995	-81.3519	1074.2605	74.2073	63906.6248	201311.7852	3219336.6407	865.858	-0.0063363	463.39	0.78479	458.014	0.75069	711.4796	0.20213	700.1998	237634.1719	576.39	0.40855	664.277	0.34442	15465200	0.68311	654.272	193.695	183.5899	447.8169	440.1157	149570.8281	298.2759	-0.37434	398.9067	6464380
004	2018-05-08t0310	1525767172.21	adult	246.4708	194.302	-77.3493	1111.1459	70.0493	65009.8437	204855.3503	3201040.4222	942.801	0.21188	445.881	0.29207	442.7224	0.3258	709.5127	0.17936	695.5464	241234.3125	574.8678	0.37269	663.5165	0.32128	15152400	0.61793	587.549	186.644	177.7283	439.5984	431.7701	149463.4375	302.7369	-0.37019	401.2873	6342710
004	2018-05-08t0710	1525781577.45	adult	250.4723	198.3035	-73.3479	1057.0752	72.2313	64695.7976	204095.4053	3343153.2371	870.869	-0.0048258	426.397	-0.26643	421.716	-0.27858	678.6964	-0.02569	665.1274	229399.3594	540.5263	-0.35181	617.5341	-0.189	14402800	0.43486	539.483	175.932	166.983	417.7776	406.9775	141208.8125	277.2596	-0.9594	366.403	5942630
004	2018-05-08t1114	1525796223.83	adult	254.5407	202.3719	-69.2794	1174.3006	73.6994	72206.3786	227440.7299	3773081.2707	790.041	-0.24387	406.976	-0.82894	399.3706	-0.93107	642.6051	-0.2621	633.327	242262.125	525.8475	-0.65852	601.7073	-0.36766	15332000	0.69581	541.376	163.35	152.8604	384.6379	372.4119	145008.5	269.6829	-1.1871	346.1699	6153900
004	2018-05-08t1512	1525810498.51	adult	258.5059	206.3371	-65.3142	1197.505	69.6834	69768.3129	219769.8724	3409833.988	886.276	0.029552	428.992	-0.12973	422.4839	-0.19224	667.1359	-0.1118	649.8964	243504.6094	548.0845	-0.19213	622.6964	-0.14677	15650100	0.79708	620.784	171.783	161.564	383.8139	361.2253	140092.0781	275.7509	-1.1406	338.3542	6266800
004	2018-05-08t1832	1525822478.6	adult	261.8337	209.6649	-61.9864	1132.5135	72.6845	70988.0812	223784.4071	3701067.4208	850.785	-0.076107	428.239	-0.12829	423.1933	-0.14363	669.1725	-0.1032	653.1674	248263	545.9675	-0.23523	620.6933	-0.17312	15861100	0.86819	625.648	172.412	163.3514	379.8691	365.0949	140931.4375	277.6246	-1.1645	339.0048	6385810
004	2018-05-08t2232	1525836862.61	adult	265.8292	213.6605	-57.9909	1166.9912	70.9812	70918.1214	223408.5965	3579678.9701	885.456	0.019031	423.277	-0.25216	419.1097	-0.23845	681.5556	-0.029728	665.6459	252857.125	538.3264	-0.39278	622.3456	-0.16061	15665900	0.83036	656.683	172.799	163.1535	418.6456	399.1974	155317.5156	281.5325	-1.1601	357.8056	6395480
004	2018-05-09t0232	1525851263.07	adult	269.8294	217.6606	-53.9907	1141.8151	73.8448	71587.3745	225637.2061	3717535.2948	783.353	-0.27648	410.573	-0.61894	406.5995	-0.59936	651.4109	-0.22422	641.3212	243627.6875	524.8782	-0.67072	612.9424	-0.26631	15337000	0.75325	604.223	168.776	156.8837	416.8864	403.9214	155915.5312	286.3965	-1.137	374.635	6304630
004	2018-05-09t0632	1525865662.47	adult	273.8292	221.6604	-49.9909	1156.1105	72.464	71106.8748	224077.6833	3652184.465	788.296	-0.26614	406.77	-0.71166	401.6042	-0.72812	662.5651	-0.15819	654.5658	246474.2344	526.3015	-0.63942	618.8759	-0.20773	15098100	0.69925	672.497	173.178	159.1539	452.0664	435.4217	168168.7188	299.6773	-0.9493	400.339	6427840
004	2018-05-09t1032	1525880076.58	adult	277.8331	225.6643	-45.987	1149.2672	74.5526	68860.2165	216984.9735	3490992.7746	875.149	-0.024619	406.888	-0.68227	402.1172	-0.6837	658.6877	-0.18705	646.741	237127.5625	530.8727	-0.54326	615.9407	-0.24399	14630000	0.57714	714.702	181.32	166.9438	468.5617	454.2468	168682.2188	312.786	-0.7656	413.4468	6519540
004	2018-05-09t1432	1525894462.42	adult	281.8292	229.6604	-41.9909	1144.9603	74.756	68564.7918	216080.0741	3474968.1105	792.92	-0.26186	405.063	-0.71485	398.7783	-0.76301	658.1843	-0.19484	650.3438	236288.1719	531.1797	-0.53614	616.0924	-0.24748	14504100	0.55174	624.992	182.95	167.4933	470.4351	459.6714	168886.2031	318.1228	-0.73398	423.4677	6550870
004	2018-05-09t1832	1525908882.14	adult	285.8347	233.6659	-37.9854	1131.4734	73.6875	65766.0108	207167.5927	3320758.2035	991.014	0.29016	417.447	-0.29265	409.8361	-0.37731	690.6581	0.0057341	672.8471	237586.4062	538.0017	-0.39423	634.4998	-0.057407	14351400	0.51754	950.371	196.064	179.5979	526.577	502.6554	181142.5	332.6869	-0.52238	454.1775	6740490
004	2018-05-09t2232	1525923263.89	adult	289.8296	237.6608	-33.9905	1143.3478	69.2623	64612.184	203436.6127	3138620.0261	892.542	0.0073174	412.343	-0.42957	406.3376	-0.46151	683.5165	-0.044068	670.6199	231028.5938	545.7169	-0.23411	635.8739	-0.048451	13929800	0.4009	748.34	195.575	178.9852	514.3475	494.0647	173849.4688	343.5686	-0.38262	453.0206	6606900
004	2018-05-10t0232	1525937663.87	adult	293.8296	241.6608	-29.9905	1208.1551	69.4668	68663.3477	216137.3885	3344275.3764	809.077	-0.23256	407.206	-0.57009	398.8372	-0.67968	670.8085	-0.12974	660.2451	241491.0781	538.7213	-0.37957	628.1598	-0.13601	14624000	0.62356	680.959	194.697	177.308	496.2823	484.7263	178661.6094	341.8755	-0.48879	447.4658	6992150
004	2018-05-10t0632	1525952062.7	adult	297.8293	245.6605	-25.9908	1143.5055	75.5302	67338.4655	212070.334	3437103.3329	795.923	-0.27527	398.584	-0.82788	392.2956	-0.87039	647.7485	-0.2826	634.9471	228007.4531	524.0966	-0.68376	604.4444	-0.39372	14021400	0.44838	714.782	193.061	176.8752	483.981	466.8547	170361.2969	339.7142	-0.60423	434.4256	6791510
004	2018-05-10t1032	1525966463.91	adult	301.8296	249.6608	-21.9905	1110.2091	127.471	69574.9008	223065.9426	3928362.3381	1081.75	0.51889	394.652	-0.93498	389.0755	-0.95345	673.6934	-0.1217	649.2872	245224.4062	516.3159	-0.84627	607.0216	-0.37266	14347200	0.56256	1369.26	193.775	177.7416	550.0928	503.7074	200233.7812	331.309	-0.84206	450.6304	7044490
004	2018-05-10t1832	1525995293.93	adult	309.838	257.6692	-13.9822	1143.7313	72.7507	66519.9258	209582.0404	3370468.6835	785.467	-0.32334	395.157	-0.87334	391.461	-0.82268	662.3148	-0.20712	655.5726	230485.5312	532.3893	-0.51431	624.687	-0.19707	13735700	0.38706	696.876	197.796	181.4628	509.3886	500.2568	177267.25	348.7474	-0.64732	468.8072	6875390
004	2018-05-10t2232	1526009685.31	adult	313.8356	261.6668	-9.9846	1126.538	73.8658	65380.687	206013.8166	3356300.671	781.236	-0.34189	394.188	-0.88378	390.0957	-0.84462	656.2491	-0.25365	648.3519	224437.2031	532.1407	-0.52067	620.5629	-0.24769	13463900	0.3056	697.941	199.066	182.9294	507.1805	497.2656	173455.7344	350.9097	-0.6781	463.9635	6799310
004	2018-05-11t0231	1526024026.1	adult	317.8191	265.6503	-6.001	1108.3063	72.7022	63714.8512	200807.2394	3238953.0044	801.418	-0.29175	395.174	-0.82743	391.3328	-0.77607	666.0732	-0.19492	660.222	222468.4531	536.3122	-0.43492	627.2739	-0.18183	13169200	0.2128	778.388	201.396	185.1477	520.4259	507.2917	173822.25	353.1453	-0.70709	472.434	6711520
004	2018-05-11t0631	1526038423.63	adult	321.8184	269.6496	-2.0017	1045.1093	72.9295	61618.0512	194159.9326	3147619.2125	812.137	-0.26819	398.617	-0.6846	393.4362	-0.67537	674.3977	-0.14499	669.4377	217830.4531	540.1942	-0.35505	635.3737	-0.10019	12836300	0.10238	695.081	205.498	188.4285	520.3567	509.6217	168075.2188	359.7683	-0.64988	474.9971	6617440
004	2018-05-11t1031	1526052835.87	dead	325.8218	273.653	2.0017	1050.0182	74.6006	61890.5863	194989.3707	3143795.3329	792.127	-0.33208	396.381	-0.73864	390.993	-0.73599	675.5872	-0.14276	670.1096	218890.25	538.2233	-0.39738	635.9077	-0.10015	12813400	0.098478	724.665	206.5	188.5633	520.5583	509.7746	168660.9062	360.7664	-0.70326	475.1369	6675330
005	2018-04-27t2042	1524879890.11	larva	0	-52.169	-260.1701	150.8765	29.5423	3051.3746	9730.017	57257.6314	0	-0.7465	0	-0.80798	0	-0.80724					0	-0.78641	0	-0.77203	0	-0.51284	0	0	0				0	-0.35596	0	0
005	2018-04-27t2232	1524886486.47	larva	1.8323	-50.3366	-258.3378	148.0559	29.7147	2981.1877	9514.222	56122.5039	0	-0.78152	0	-0.83537	0	-0.83278					0	-0.81352	0	-0.80431	0	-0.587	0	0	0				0	-0.37942	0	0
005	2018-04-28t0232	1524900889.3	larva	5.8331	-46.3359	-254.337	150.5202	29.6157	2984.13	9518.0485	55637.5865	0	-0.85418	0	-0.89284	0	-0.88629					0	-0.86992	0	-0.87169	0	-0.74142	0	0	0				0	-0.43363	0	0
005	2018-04-28t0632	1524915289.74	larva	9.8332	-42.3357	-250.3369	150.8975	29.8237	3006.7189	9591.1878	56405.0136	0	-0.92182	0	-0.94723	0	-0.93686					0	-0.92257	0	-0.93492	0	-0.88679	0	0	0				0	-0.49261	0	0
005	2018-04-28t1051	1524930826.31	larva	14.1489	-38.02	-246.0212	150.8976	29.767	3000.0947	9569.5606	56164.5462	0	-0.98968	0	-1.003	0	-0.98862					0	-0.9756	0	-0.9989	0	-1.0352	0	0	0				0	-0.56296	0	0
005	2018-04-28t1451	1524945224.53	larva	18.1485	-34.0205	-242.0217	436.0824	41.4922	14102.6349	44693.7858	380394.4631	5903.82	0.45193	2285.88	0.64138	2098.7458	0.58805	5446.6343	-0.25983	5419.5933	413944.2188	4538.05	0.71204	5246.9705	0.62952	17169200	0.42366	198.74	127.249	126.907	176.8502	174.7517	13440.6182	156.0522	0.30204	169.7031	955769
005	2018-04-28t1852	1524959689.73	larva	22.1666	-30.0024	-238.0036	473.9967	42.4271	17013.8561	53819.0525	507840.8523	4389.1	0.020189	1790.57	0.2529	1678.3804	0.24515	4109.1235	-0.56636	4084.4026	373930.25	3541.9024	0.30993	3978.6132	0.18692	16168800	0.19846	241.651	126.215	125.8289	174.4065	171.2658	15870.9902	154.3605	0.26982	167.214	1139720
005	2018-04-28t2252	1524974089.39	larva	26.1665	-26.0025	-234.0037	439.0979	37.1529	11866.7283	37509.7503	270870.537	6585.76	0.54629	2617.2	0.87371	2531.1924	0.919	5893.5303	-0.033784	5837.1692	377185.9375	4700.4801	0.75087	5438.7774	0.63866	16689900	0.12168	451.41	121.784	120.965	180.8156	174.1556	11572.2002	153.8339	0.24269	168.012	776615
005	2018-04-29t0252	1524988500.73	larva	30.1696	-21.9993	-230.0005	358.5109	54.7931	11419.8409	36766.8688	315974.208	15651.8	2.8856	5470.36	3.1305	5076.7683	3.0282	12910.7363	2.0527	12680.1182	787554.9375	10104.1363	2.9265	12186.1556	2.8893	33314500	1.535	238.266	113.25	112.1094	171.2222	166.6793	10444.5547	146.438	0.16116	161.4207	689693
005	2018-04-29t0652	1525002889.78	larva	34.1666	-18.0024	-226.0036	645.313	41.9987	23490.6894	74131.1902	706595.1844	8019.49	0.86183	2689.9	0.9305	2393.7432	0.8097	6936.5752	0.42019	6783.1743	867071.875	5392.3761	1.0249	6476.1097	0.95464	33508100	1.4393	197.574	125.509	125.0556	177.2896	175.9256	22161.1953	156.1503	0.20694	169.5566	1563470
005	2018-04-29t1052	1525017293.83	larva	38.1677	-14.0013	-222.0024	631.9527	42.2788	20338.0458	64107.1321	551899.885	16462.8	3.0973	3667.83	1.7432	3312.8717	1.6092	11859.335	2.0787	11528.0566	1292667.5	7188.8274	1.7807	10208.4521	2.2433	39730000	1.9025	239.601	121.237	120.3777	180.882	177.0812	19716.1387	155.314	0.16769	171.3313	1313240
005	2018-04-29t1452	1525031693.92	larva	42.1677	-10.0012	-218.0024	714.3145	43.7314	25772.1041	81228.9342	775942.4685	9715.9	1.2657	3223.1	1.3819	2967.7029	1.3192	8415.043	1.1226	8350.5801	1152860.875	6416.7641	1.4622	7899.4856	1.431	44059700	2.1878	457.341	118.965	117.8462	179.5523	172.0634	24598.6602	150.6933	0.076628	167.2192	1626250
005	2018-04-29t1852	1525046099.08	larva	46.1692	-5.9998	-214.001	790.4358	48.6193	31289.0351	98629.855	1032718.6961	7612.48	0.66199	2004.42	0.32523	1686.0858	0.15652	6573.8501	0.62232	6421.9268	1091259.125	4492.0599	0.62347	6105.505	0.77323	33151100	1.056	372.911	124.87	123.854	186.8133	183.4144	31011.0078	160.0976	0.14118	176.717	2065230
005	2018-04-29t2252	1525060496.42	larva	50.1684	-2.0005	-210.0017	888.6053	53.2492	39799.1777	125573.1202	1455887.0769	8406.37	0.85238	1525.35	-0.1137	1253.1421	-0.26136	6477.4702	0.71972	6358.2063	1360268.75	3483.213	0.16881	5698.4226	0.61015	31957600	0.82438	248.886	138.103	137.0258	198.8993	196.7994	41768.8516	174.4399	0.37099	190.3862	2893390
005	2018-04-30t0252	1525074900.36	adult	54.1695	2.0005	-206.0006	948.5881	58.0983	45500.0699	143330.2787	1849031.9416	4785.53	-0.11641	1166.92	-0.40485	972.2016	-0.49953	4068.7856	-0.10291	4013.4426	972439.75	2490.8778	-0.2337	3728.4842	-0.071227	27880200	0.40316	427.629	121.942	120.6042	184.5054	180.7379	44096.7812	160.08	-0.00021023	176.0638	2913450
005	2018-04-30t0652	1525089297.32	adult	58.1687	5.9997	-202.0015	968.657	64.8785	49459.2955	155966.0223	2119796.8601	4861.89	0.012043	957.849	-0.52784	818.8962	-0.58487	3623.3999	-0.17822	3528.7648	942084	1817.0418	-0.4632	3188.1298	-0.17195	24857100	0.16027	223.861	124.656	123.0756	191.4222	188.8761	49769.7812	164.7429	0.075075	182.482	3234940
005	2018-04-30t1053	1525103749.16	adult	62.1831	10.0141	-197.9871	1006.8909	68.6374	57300.9085	180606.2933	2787048.0008	2440.22	-0.64052	758.546	-0.66032	686.3152	-0.66073	2108.3757	-0.73942	2092.4813	632512.6875	1251.0191	-0.67008	1946.1162	-0.59123	22729800	-0.020213	235.17	109.808	107.8627	177.488	174.6677	53246.3945	148.1279	-0.69495	167.7665	3290390
005	2018-04-30t1452	1525118098.97	adult	66.1691	14.0002	-194.001	1023.9763	69.5148	58852.4264	185446.1897	2847368.9476	1993.48	-0.69976	691.132	-0.65452	655.7271	-0.61779	1692.3732	-0.80256	1672.376	521250.9375	998.9801	-0.72398	1551.6675	-0.67093	21264800	-0.12267	299.1	111.924	110.4562	176.1204	173.2293	54245.0781	148.9732	-0.85286	167.1071	3443690
005	2018-04-30t1852	1525132501.15	adult	70.1697	18.0008	-190.0004	1067.1676	71.6074	60142.5921	189508.374	2932866.9381	1806.08	-0.66883	568.825	-0.72466	535.3561	-0.6972	1425.1727	-0.79326	1400.7798	448929.4062	841.9559	-0.72999	1266.7942	-0.70787	17884400	-0.45258	459.628	104.166	102.5542	170.5883	165.2766	53735.3086	139.0771	-1.532	158.7653	3275070
005	2018-04-30t2252	1525146902.06	adult	74.17	22.001	-186.0001	1063.3628	75.174	64521.4208	203367.7571	3349050.9814	1275.67	-0.77917	521.432	-0.71275	497.2759	-0.67953	1079.1801	-0.84708	1062.7025	363683.6875	747.1883	-0.70281	983.2312	-0.76067	17558200	-0.43065	287.97	114.246	110.2231	197.9923	194.7164	66723.4062	166.3911	-0.22181	186.9046	3847000
005	2018-05-01t0252	1525161303.17	adult	78.1703	26.0013	-181.9998	948.2679	70.0438	53907.035	170085.2042	2625034.7985	1190	-0.7193	574.103	-0.53179	561.7476	-0.47368	986.8012	-0.75652	975.2562	278277.9375	706.0421	-0.63877	897.8848	-0.70945	16184500	-0.56259	327.576	142.108	140.692	208.1206	204.7189	58690.0156	180.954	0.49913	198.6476	4006160
005	2018-05-01t0652	1525175702.54	adult	82.1701	30.0012	-178	1015.4222	70.8992	55607.2139	175280.1886	2662329.7158	872.423	-0.78684	497.86	-0.59075	493.8691	-0.52727	749.5701	-0.79127	743.5891	218874.4688	593.5336	-0.64919	703.3019	-0.74749	14491700	-0.80499	235.835	128.824	127.4495	195.8906	193.603	57200.0469	170.6174	-0.20515	188.0826	3749820
005	2018-05-01t1052	1525190101.31	adult	86.1698	34.0008	-174.0004	926.2332	70.9582	53737.6574	169579.5589	2643895.2119	1204.63	-0.47554	521.179	-0.43654	516.034	-0.37474	791.9944	-0.60244	758.7259	222550.4375	611.9856	-0.52836	707.5157	-0.63441	14632100	-0.75279	242.56	138.177	136.8839	206.368	203.5422	57989.3984	179.5972	0.21879	197.6776	3879320
005	2018-05-01t1452	1525204519.26	adult	90.1748	38.0058	-169.9954	871.8952	71.9878	51868.5459	163685.3483	2605076.8902	948.986	-0.52814	454.244	-0.54355	451.8355	-0.49712	652.3935	-0.60139	626.3144	177451.0312	532.9134	-0.53512	586.018	-0.64492	12312300	-1.3195	292.783	122.51	120.9578	187.9575	185.0533	51124.4375	162.2594	-0.9743	179.5094	3320640
005	2018-05-01t1852	1525218906.02	adult	94.1711	42.0021	-165.999	999.4946	71.026	55190.4914	173917.4481	2654200.3243	983.852	-0.37524	440.505	-0.52365	436.5612	-0.50153	639.8074	-0.4872	608.4147	184904.3281	533.8908	-0.44221	578.8426	-0.54259	12716000	-1.2331	289.285	123.364	121.4506	196.7412	194.1587	56858.2188	166.5865	-0.84802	187.091	3561160
005	2018-05-01t2252	1525233323.9	adult	98.1761	46.0071	-161.9941	936.9561	76.4866	59209.1897	186865.3602	3166204.9305	1557.41	0.32711	413.837	-0.58725	409.02	-0.59936	668.2394	-0.33571	612.5861	206485.9844	499.0843	-0.43012	569.3316	-0.45043	12780100	-1.1912	419.336	119.318	115.3131	320.4388	316.898	99015.5938	162.0578	-1.2824	259.1994	3684790
005	2018-05-02t0252	1525247706.43	adult	102.1712	50.0022	-157.9989	921.9524	72.9932	54867.9173	173179.701	2764014.1805	881.399	-0.25542	403.363	-0.62532	399.3679	-0.66216	581.9412	-0.38932	548.1995	167017.125	478.8342	-0.4253	519.5844	-0.44624	11560000	-1.5765	690.847	117.15	115.2215	184.2652	180.9183	52884.0977	155.8872	-1.8227	173.0073	3357390
005	2018-05-02t0652	1525262109.12	adult	106.1719	54.003	-153.9982	936.7664	70.8064	53381.3006	168381.8529	2578617.9234	919.527	-0.12747	453.263	-0.34686	452.8614	-0.34568	638.7047	-0.23231	603.7032	178198.6094	540.0388	-0.24537	582.3283	-0.27743	12643300	-1.166	292.667	130.181	129.7032	204.2354	201.5062	56981.6836	175.5195	-0.71869	194.4719	3631270
005	2018-05-02t1052	1525276530.48	adult	110.1779	58.0089	-149.9922	971.4631	77.0763	60602.1799	191459.4446	3244776.8352	849.218	-0.16101	408.172	-0.67304	400.4137	-0.79365	610.549	-0.25782	581.906	193544.0312	501.5952	-0.3455	550.9639	-0.30367	12904800	-1.0427	400.484	114.935	110.3536	220.4752	209.0477	69890.6484	165.2965	-1.4959	194.9715	3633780
005	2018-05-02t1453	1525290983.03	adult	114.1925	62.0235	-145.9777	951.1275	72.7913	54685.6342	172460.9863	2729534.4949	1893.07	1.6255	489.208	-0.02116	485.7865	-0.018109	721.9001	0.080735	632.1034	206463.4375	576.6136	-0.072809	614.0066	-0.12643	13980100	-0.60092	323.161	155.242	153.9692	228.8437	226.0221	65449.2969	200.5818	0.53837	219.2772	4436340
005	2018-05-02t1853	1525305358.34	adult	118.1856	66.0167	-141.9845	930.1497	82.0914	58501.4053	184722.617	3192003.2929	1954.95	2.0514	407.558	-0.91391	399.9818	-1.126	636.7418	-0.15754	564.3734	194206.25	506.2961	-0.39994	549.3597	-0.31426	12430900	-1.1941	337.213	122.343	118.8219	211.2778	205.9543	64439.7148	173.8056	-1.2196	196.9345	3731570
005	2018-05-02t2252	1525319716.51	adult	122.174	70.005	-137.9961	861.3348	73.4262	53257.0754	168203.1518	2748574.8729	1932.85	2.3542	424.196	-0.85424	420.5676	-1.0064	688.4876	0.1026	577.6835	192088.0469	511.3428	-0.44937	557.1092	-0.32345	11794300	-1.4369	372.411	127.68	124.4938	247.6881	237.4312	69104.9688	175.1492	-1.2574	215.2421	3550010
005	2018-05-03t0252	1525334103.64	adult	126.1704	74.0015	-133.9997	982.5489	69.3643	54874.865	172983.4775	2650383.3563	1177.35	0.78046	428.89	-0.92838	424.7194	-1.0916	658.3803	-0.026321	579.2021	189613.5312	512.2117	-0.55756	552.6867	-0.41185	12316000	-1.2063	391.953	135.46	132.7087	212.78	208.4375	61280.6289	180.4981	-1.066	201.1486	3889870
005	2018-05-03t0652	1525348502.42	adult	130.1701	78.0011	-130	922.5191	74.2166	54992.8572	173412.5846	2788339.5633	1148.49	0.80099	414.911	-1.4027	412.6327	-1.5395	628	-0.27584	561.5127	180864	505.4235	-0.80113	543.8058	-0.5857	11921200	-1.3401	249.259	132.775	130.1322	209.5886	206.7827	60361.5156	180.5758	-1.1741	199.0322	3814900
005	2018-05-03t1052	1525362899.89	adult	134.1694	82.0004	-126.0007	1008.4284	69.0058	57585.6338	181480.5689	2823729.7716	821.915	-0.12403	419.501	-1.4491	418.2061	-1.503	599.0737	-0.6696	570.8093	180920.25	503.1103	-1.0733	544.1225	-0.76108	12630700	-1.0227	408.077	135.348	133.2263	212.3174	208.8844	64119.8477	180.5047	-1.282	201.081	4075190
005	2018-05-03t1452	1525377295.81	adult	138.1683	85.9993	-122.0019	981.2717	73.329	56940.988	179485.7743	2856159.1041	1939.32	3.4865	447.579	-0.68875	444.6579	-0.72345	676.2073	0.2697	599.5273	201509.7812	532.4518	-0.73563	575.53	-0.58274	13323100	-0.7154	424.53	144.41	141.4506	277.911	272.9833	82817.4844	191.0744	-0.83669	233.4023	4298660
005	2018-05-03t1852	1525391705.61	adult	142.171	90.002	-117.9992	937.3525	67.2912	53877.8139	169894.1873	2593698.1062	1183.04	1.0835	454.697	-0.44304	456.0768	-0.3225	664.6944	0.12433	612.6661	187443.8125	551.7902	-0.37333	592.4005	-0.45166	12794300	-0.88302	446.629	159.431	156.3327	313.8636	297.5759	88509.5391	218.4781	0.39404	255.109	4486070
005	2018-05-03t2252	1525406112.79	adult	146.173	94.004	-113.9972	1024.041	76.9467	60636.5329	191096.9164	3126273.6352	1214.53	1.2253	413.975	-1.7618	411.7474	-1.75	620.0795	-0.6459	567.6626	196565.1875	505.2135	-1.6475	547.8652	-1.3966	13119300	-0.71882	468.078	142.397	139.6217	263.3144	243.3685	83470.6641	194.0495	-0.90511	222.0304	4512700
005	2018-05-04t0252	1525420510.44	adult	150.1723	98.0033	-109.9978	958.0949	73.2761	56745.0506	178894.1149	2868713.6249	1691.78	2.9578	431.129	-1.1593	428.1375	-1.1685	655.4126	-0.050782	582.488	194657.5469	516.7855	-1.3771	564.0229	-1.191	12774400	-0.80057	377.913	136.682	134.863	240.2014	225.662	71339.8281	184.5697	-1.4248	211.4701	4049870
005	2018-05-04t0652	1525434908.07	adult	154.1717	102.0027	-105.9985	989.3718	82.0895	64842.5118	204498.6121	3642660.42	1582.71	2.6333	389.925	-2.523	383.8931	-2.6205	642.5059	-0.30241	567.1118	217809.5	477.7875	-2.5052	534.224	-1.9058	13180200	-0.60919	478.778	131.618	128.1965	292.2617	284.571	99076.7031	178.0561	-1.7729	230.5729	4448940
005	2018-05-04t1053	1525449330.63	adult	158.1779	106.009	-101.9922	984.6068	71.563	56818.6789	179099.159	2827273.4465	1573.51	2.669	443.12	-0.67101	440.269	-0.67481	692.1415	0.58031	608.6015	206258.1719	545.5504	-0.53897	588.699	-0.71916	13162000	-0.56863	394.239	149.381	147.4478	245.1329	240.847	73049.5938	206.5015	-0.68766	230.9406	4437050
005	2018-05-04t1453	1525463768.36	adult	162.1884	110.0194	-97.9817	976.599	71.701	56886.0328	179305.5301	2830587.5081	1288	1.6436	419.305	-1.4355	414.6621	-1.4918	668.0217	0.12285	613.3099	199070.4688	511.869	-1.4869	567.9005	-1.1913	12466800	-0.74807	490.98	150.01	146.4923	280.9482	264.6682	83722.5469	210.3333	-0.6489	248.1661	4460090
005	2018-05-04t1919	1525479743.72	adult	166.626	114.457	-93.5441	947.942	71.3629	56855.0809	179361.0926	2909849.7521	1373.63	2.047	404.22	-1.888	399.4402	-1.9445	635.3037	-0.48411	558.9377	188685.2031	491.9764	-2.0167	537.2021	-1.8665	11999300	-0.83193	320.538	149.24	146.6781	244.6269	240.4083	72654.1797	204.8686	-0.96644	230.7963	4430180
005	2018-05-04t2253	1525492531.55	adult	170.1782	118.0092	-89.992	942.7215	72.8656	55426.0065	174778.767	2783902.9399	1106.32	1.0078	413.096	-1.5425	410.8004	-1.5186	624.8127	-0.6813	574.0727	181195.6719	504.1797	-1.6399	546.5365	-1.6513	11966200	-0.78916	329.904	150.112	147.6503	249.1301	244.7734	72247.7344	204.9151	-1.0458	233.0733	4348290
005	2018-05-05t0253	1525506924.59	adult	174.1762	122.0073	-85.9939	999.4413	69.6461	57642.9515	181751.4074	2844115.9485	1073.27	0.90822	422.112	-1.1869	418.2943	-1.216	680.4417	0.29546	640.0461	205493.375	502.4081	-1.648	561.3976	-1.316	12716500	-0.50523	320.134	155.039	152.6011	254.638	249.3126	76900.6719	207.6108	-1.0427	238.7069	4670710
005	2018-05-05t0652	1525521322.73	adult	178.1757	126.0068	-81.9944	939.3101	71.2957	55505.4281	175109.6609	2819199.6723	1558.66	3.096	442.236	-0.47365	442.0032	-0.38814	759.5573	1.6677	707.4559	221031.1562	548.6092	-0.35411	619.5345	-0.072015	12831900	-0.41987	481.42	159.85	158.0886	300.672	288.6194	87495.5469	233.2866	-0.3151	275.7123	4638220
005	2018-05-05t1053	1525535726.88	adult	182.1769	130.0079	-77.9932	960.4639	68.9554	54093.4085	170513.8208	2609842.028	1914.62	4.8942	453.257	-0.073781	448.7892	-0.12506	777.379	1.9512	698.4894	219998.2656	546.2507	-0.3988	613.8551	-0.19761	12824400	-0.37593	442.876	180.896	173.9896	338.5152	332.9984	95799.7891	264.9698	0.53537	316.9821	5118260
005	2018-05-05t1453	1525550169.91	adult	186.1888	134.0199	-73.9813	877.2962	70.8877	50341.4928	158809.1204	2481862.9005	1023.33	0.80473	439.467	-0.4736	435.1298	-0.51974	731.7028	1.1421	710.3694	193169.5312	528.9886	-0.83151	622.9358	-0.013493	11565500	-0.6774	465.772	179.188	169.54	368.9456	361.1079	97401.625	274.894	0.66933	339.7595	4715680
005	2018-05-05t1912	1525565695.98	adult	190.5016	138.3327	-69.6685	591.9991	107.2881	39961.1331	128675.658	2375157.8319	912.302	0.29658	420.156	-1.0362	416.4162	-1.0639	599.7177	-1.1241	578.5433	125341.0078	505.1145	-1.4187	553.7799	-1.4227	8751420	-1.3802	496.331	176.967	164.0065	391.1218	383.3833	81744.4531	285.8702	0.81282	355.7167	3686050
005	2018-05-05t2311	1525580051.27	adult	194.4892	142.3202	-65.6809	772.3119	70.0258	45298.226	143200.1562	2210262.2	1139.36	1.5017	416.946	-1.0873	411.3882	-1.1712	727.2468	1.0375	683.3785	172357.5	512.6923	-1.1927	593.8635	-0.60582	9865780	-1.03	476.455	177.941	165.2275	398.582	392.2416	94463.9375	295.1444	0.90707	363.7231	4210440
005	2018-05-06t0316	1525594774.11	adult	198.5789	146.4099	-61.5912	681.9954	68.2068	33249.0667	106511.553	1423308.7505	683.284	-0.89536	402.644	-1.4782	399.9548	-1.4728	591.8051	-1.2491	585.2599	103565.8906	501.8693	-1.4306	561.5481	-1.2358	7034600	-1.7166	545.166	174.35	160.8853	400.127	394.1084	70022.2344	294.0005	0.72104	363.3461	3046060
005	2018-05-06t0715	1525609092.26	adult	202.5562	150.3872	-57.614	526.3626	87.7932	32441.5013	104617.6137	1692851.8977	986.424	0.7595	386.796	-1.9097	379.5618	-2.0443	726.0483	0.98353	699.5952	123428.2109	478.822	-1.9599	587.9846	-0.69953	6566640	-1.7853	520.08	168.564	157.092	390.2307	382.7799	66339.2266	261.5336	-0.22249	343.4707	2861710
005	2018-05-06t1116	1525623551.93	adult	206.5727	154.4038	-53.5974	423.2274	167.0808	35956.4999	123151.4426	3103439.6273	840.195	-0.038128	365.407	-2.5043	359.4141	-2.5989	640.908	-0.38516	609.9306	119849.7969	455.9477	-2.4641	544.1985	-1.4307	6829460	-1.6813	470.892	160.77	148.9865	360.3649	351.5734	67388.2422	258.2467	-0.40698	324.1357	3004790
005	2018-05-06t1456	1525636762.1	adult	210.2422	158.0733	-49.9279	383.8566	182.3734	35866.2376	126297.7677	3402243.4633	638.854	-1.009	374.775	-2.1694	373.3775	-2.1203	546.1209	-1.5723	538.4178	102670.7344	468.4298	-2.1207	517.4279	-1.7745	7014290	-1.5997	503.92	168.67	154.8932	375.3803	365.2828	70571.4922	281.736	0.048925	339.9822	3156830
005	2018-05-06t1853	1525650976.83	adult	214.1908	162.0218	-45.9794	428.0002	73.521	25856.8166	83024.671	1325761.5555	769.091	-0.3515	388.524	-1.7058	383.6171	-1.7575	628.9552	-0.44426	614.7361	85537.9062	493.4539	-1.4946	563.3234	-0.94849	5252850	-2.0116	494.32	177.401	165.8426	394.8107	388.7348	53694.2578	291.6795	0.16735	359.0795	2398460
005	2018-05-06t2253	1525665344.36	adult	218.1817	166.0128	-41.9884	634.8487	82.8261	39672.6819	126697.0576	2104375.4625	728.337	-0.48454	379.793	-1.9218	374.8781	-1.9703	604.09	-0.61659	594.1527	125650.7188	481.6628	-1.7317	551.4489	-1.0425	7865520	-1.3319	465.13	173.918	163.8892	369.8587	361.5308	76930.6094	281.1435	-0.17198	339.0508	3601840
005	2018-05-07t0253	1525679768.11	adult	222.1883	170.0194	-37.9818	447.7397	104.2257	28786.1234	94099.1762	1730824.1866	757.576	-0.35051	372.395	-2.095	364.1816	-2.2393	626.9489	-0.37472	618.1193	94669.2891	477.3432	-1.7942	572.2364	-0.72162	5605660	-1.8755	377.429	163.934	155.1557	316.7156	311.492	47824.0625	251.9565	-0.89968	295.9376	2467700
005	2018-05-07t0653	1525694154.6	adult	226.1846	174.0156	-33.9855	456.2542	85.3142	24362.4683	80223.1547	1216269.8689	789.155	-0.22964	374.744	-1.9893	369.4411	-2.0429	609.5226	-0.48674	590.3407	78018.8984	474.1327	-1.8366	531.7016	-1.1909	4792600	-2.073	343.022	165.695	161.0209	294.0629	291.9881	37640.0547	245.0898	-1.1301	279.1283	2119070
005	2018-05-07t1136	1525711166.84	adult	230.9102	178.7412	-29.2599	405.0183	148.8067	27828.4561	98341.7445	2133304.3686	817.665	-0.13521	371.447	-2.0425	361.381	-2.2349	628.0349	-0.33607	608.5081	92949.1562	491.9091	-1.417	566.7462	-0.74095	5466960	-1.8875	372.106	161.504	149.9447	312.5404	308.2234	46255.9844	259.7258	-0.91748	296.9494	2377020
005	2018-05-07t1739	1525732910.82	adult	236.9502	184.7812	-23.2199	427.5775	82.1391	25739.0817	82855.8014	1362553.1953	788.78	-0.23108	377.535	-1.823	360.968	-2.2062	643.0995	-0.2338	629.4744	86818.4375	512.0793	-0.96574	579.8108	-0.58706	5083510	-1.99	411.282	173.244	164.6008	350.5706	346.893	47327.0312	274.8214	-0.73391	331.0384	2332740
005	2018-05-07t1956	1525741140.15	adult	239.2361	187.0672	-20.934	456.3109	86.5468	25406.8565	84012.2056	1316282.3492	742.938	-0.37172	361.018	-2.3037	354.4833	-2.3873	545.3637	-0.87639	526.5392	73078.7344	456.7686	-2.1449	503.2782	-1.4455	4823920	-2.061	358.662	167.33	161.2116	298.4045	294.9127	39986.1992	252.2074	-1.2433	283.9275	2235860
005	2018-05-07t2310	1525752776.63	adult	242.4685	190.2995	-17.7017	454.3332	85.9569	25731.7443	84425.0847	1308366.9247	561.503	-0.91306	352.901	-2.5294	346.6626	-2.6035	511.3881	-1.0913	509.1073	69548.7812	446.5823	-2.35	493.2565	-1.5498	4764870	-2.0826	389.991	168.505	159.739	324.724	319.7513	44162.4609	257.0219	-1.209	299.382	2275160
005	2018-05-08t0310	1525767185.59	adult	246.471	194.302	-13.6992	597.9713	100.5039	40650.091	129709.5691	2421882.452	728.645	-0.4148	375.208	-1.8355	367.1394	-1.9597	591.2706	-0.57868	576.3055	125349.375	486.1406	-1.4992	546.1345	-0.96056	7949160	-1.2604	427.306	179.009	169.1682	351.141	345.382	74441.8906	283.3153	-0.75925	330.7329	3792480
005	2018-05-08t0710	1525781590.93	adult	250.4725	198.3035	-9.6977	508.9202	99.3863	33447.12	108100.467	1930782.9104	723.291	-0.43362	375.006	-1.8221	365.9809	-1.974	592.6252	-0.57503	581.2248	103709.4141	492.9352	-1.3516	552.2673	-0.89828	6546110	-1.6393	434.342	178.511	168.6486	365.9179	361.1598	64035.6367	288.5522	-0.73462	344.0736	3116080
005	2018-05-08t1114	1525796237.81	adult	254.541	202.3721	-5.6291	456.3534	77.273	28407.7519	90907.8016	1538077.0922	692.436	-0.52606	379.917	-1.6528	371.7464	-1.7767	569.8426	-0.72534	564.9967	84906.5469	498.4224	-1.2327	547.0533	-0.95944	5634550	-1.8986	426.502	184.077	174.7717	368.0726	363.0889	54842.8125	293.2752	-0.71998	349.1459	2730050
005	2018-05-08t1512	1525810512.59	adult	258.5062	206.3373	-1.6639	458.0205	79.015	24208.1881	80275.3334	1187935.3092	615.845	-0.74928	355.41	-2.383	350.3629	-2.4141	506.9771	-1.1231	499.9729	64893.0664	446.8648	-2.3063	487.009	-1.6115	4527220	-2.2182	392.555	177.1	163.7273	343.3813	338.6029	43952.8047	285.6122	-0.94615	325.9639	2255900
005	2018-05-08t1832	1525822492.56	dead	261.834	209.665	1.6639	448.5703	122.3351	30850.9339	101244.8155	1976836.57	635.76	-0.69352	358.312	-2.2804	349.1418	-2.4375	556.9245	-0.81164	551.3618	90221.7656	472.9407	-1.7581	530.2176	-1.1473	5775630	-1.8963	427.537	183.154	166.0252	369.3845	363.153	59840.2852	300.7688	-0.70929	347.1542	2952260
006	2018-04-27t2042	1524879902.87	larva	0	-52.1691	-283.8325	173.2944	43.4381	3674.8494	12066.8465	77795.8822	0	-0.7465	0	-0.80798	0	-0.80724					0	-0.78641	0	-0.77203	0	-0.51284	0	0	0				0	-0.35596	0	0
006	2018-04-27t2232	1524886499.15	larva	1.8323	-50.3368	-282.0002	165.1035	38.9011	3289.0137	10702.2004	64382.7778	0	-0.78152	0	-0.83537	0	-0.83278					0	-0.81352	0	-0.80431	0	-0.587	0	0	0				0	-0.37942	0	0
006	2018-04-28t0232	1524900902.07	larva	5.8331	-46.336	-277.9994	217.8933	28.2801	4671.6048	14788.6588	89457.0042	2273.61	-0.28368	1255.37	-0.0083494	1219.5497	0.0087423	2173.7832	-1.1295	2162.0599	56518.3633	1953.7904	-0.15264	2128.9364	-0.20998	3189890	-0.43682	179.608	118.695	118.1814	165.6177	163.3588	4306.0591	146.9312	0.31543	158.8784	301604
006	2018-04-28t0632	1524915302.63	larva	9.8333	-42.3358	-273.9992	165.0055	41.3614	3399.8977	11150.8582	69639.2498	0	-0.92182	0	-0.94724	0	-0.93686					0	-0.92257	0	-0.93492	0	-0.8868	0	0	0				0	-0.49261	0	0
006	2018-04-28t1051	1524930839.08	larva	14.1489	-38.0201	-269.6836	348.421	32.039	8528.2284	26960.6495	176856.4029	4372.91	0.11473	1807.74	0.3122	1702.4855	0.30297	4001.2161	-0.65926	4006.3411	188057.1562	3320.3523	0.27418	3791.9996	0.20334	8319240	-0.25968	187.499	113.019	112.7994	162.5745	160.5322	7641.0029	142.5828	0.24586	154.7895	520112
006	2018-04-28t1451	1524945237.27	larva	18.1484	-34.0207	-265.6841	401.3594	39.1386	12980.1656	41059.9892	356491.3132	8759.1	1.1776	2636.78	0.90142	2341.2599	0.77557	6769.9141	0.078691	6365.1387	467124.0625	5143.2686	0.94329	6011.5879	0.87499	18193800	0.51854	238.798	123.736	122.9726	176.5089	172.3713	12179.1113	153.174	0.28473	166.0445	853779
006	2018-04-28t1852	1524959702.44	larva	22.1665	-30.0025	-261.666	382.6001	32.7143	9968.9245	31537.1431	217001.5686	7136.35	0.72417	2494.57	0.78539	2321.8713	0.75329	6101.2803	-0.037778	5958.7742	329469.125	4750.1217	0.77947	5640.0696	0.72802	13393400	-0.057606	363.636	126.022	125.4629	183.1174	177.2889	9888.3379	155.6965	0.27839	170.7158	676614
006	2018-04-28t2252	1524974102.25	larva	26.1665	-26.0026	-257.666	534.682	42.4142	17940.9249	56724.5397	499915.4264	7814.85	0.86436	3151.73	1.287	3137.8733	1.409	7065.8179	0.28969	7032.5615	678318.5	5580.2875	1.0992	6747.9384	1.0719	30051800	1.353	278.522	106.233	104.746	167.4218	164.6357	16072.4941	141.2744	0.15599	158.1336	1012940
006	2018-04-29t0252	1524988513.91	larva	30.1697	-21.9994	-253.6628	547.422	49.7843	21189.8711	67006.527	686320.1069	7009.58	0.6241	2746.04	0.97407	2599.9238	0.97901	6293.7915	0.14759	6262.1733	711198.4375	5156.0445	0.92858	6010.6967	0.81063	30780300	1.3013	238.007	129.871	129.418	178.7912	176.3764	20203.4004	158.4569	0.25149	170.6162	1455730
006	2018-04-29t0652	1525002903.17	larva	34.1668	-18.0023	-249.6658	658.3206	41.6784	22892.8476	72205.4189	656269.6348	4491.07	-0.072439	1925.23	0.31044	1823.5333	0.32613	4107.6665	-0.43272	4096.3497	501135.3125	3662.5604	0.31206	4011.76	0.11032	23420400	0.50744	188.828	112.576	111.8453	162.3648	160.4046	19808.5059	142.1058	0.090153	155.5112	1369490
006	2018-04-29t1052	1525017307.06	larva	38.1678	-14.0013	-245.6647	801.4492	41.8128	25816.6917	81304.8211	699936.9843	7936.01	0.81298	2689.61	0.93035	2454.4202	0.86276	7179.8091	0.59504	7150.1909	990813.625	5466.5941	1.0564	6699.7001	1.0197	36990200	1.649	195.609	124.994	124.386	175.9307	174.2222	24278.4375	155.611	0.17049	168.6197	1719050
006	2018-04-29t1452	1525031707.21	larva	42.1679	-10.0012	-241.6646	749.9261	46.8865	30800.1868	97194.0106	1045252.4475	9411.18	1.1832	2618.28	0.86703	2390.156	0.80444	7879.2271	0.94311	7702.2178	1284314	5612.0217	1.117	7338.9915	1.2322	42578500	2.0507	252.301	128.975	128.3389	182.1227	179.2321	29686.0078	160.4973	0.18566	174.7784	2097390
006	2018-04-29t1852	1525046112.23	larva	46.1693	-5.9998	-237.6632	761.0222	49.549	31664.2256	99789.7777	1103382.7	8514.41	0.90847	1822.11	0.16629	1546.6691	0.029145	6146.1499	0.47025	5775.4604	1026407	4124.5156	0.46281	5320.9116	0.49047	30403700	0.80227	344.366	133.861	132.8937	192.8559	189.7242	32206.9297	168.5107	0.25955	183.9202	2233610
006	2018-04-29t2252	1525060509.58	larva	50.1685	-2.0006	-233.664	984.4377	54.1964	44787.6251	141080.6364	1707629.0806	6087.74	0.21253	1264.71	-0.34718	1055.9481	-0.44668	5093.4438	0.19483	5027.96	1202052.75	2898.7673	-0.092149	4618.5912	0.21407	29818000	0.62733	342.371	112.561	111.3946	170.8263	168.335	40315.0117	146.8406	-0.1846	161.6938	2653850
006	2018-04-30t0252	1525074913.65	adult	54.1697	2.0006	-229.6629	978.9001	60.0303	47433.7317	149393.2429	1948210.2164	4442.81	-0.21381	1130.92	-0.43868	974.4461	-0.49731	3800.9651	-0.21171	3775.2511	950241.25	2264.9201	-0.3389	3379.2722	-0.2042	28174600	0.43082	342.56	125.289	123.8528	187.2051	183.7845	46801.2734	162.6517	0.072735	177.8245	3121330
006	2018-04-30t0652	1525089310.68	adult	58.1688	5.9997	-225.6637	1100.5162	62.8695	55284.9699	174135.6327	2325641.3101	3567.59	-0.37547	892.166	-0.59376	783.1792	-0.62259	3008.0081	-0.44668	2997.0078	872322.3125	1614.7739	-0.56335	2652.3222	-0.38809	25871000	0.26013	333.265	125.322	123.9942	189.9279	187.3916	55079.0781	164.3021	0.06029	181.314	3634090
006	2018-04-30t1053	1525103762.75	adult	62.1833	10.0142	-221.6492	1069.8451	66.8776	59786.8726	188325.5886	2825080.0567	2463.87	-0.633	710.638	-0.7124	644.5579	-0.70863	1890.8774	-0.84161	1848.8407	591844.625	1172.3186	-0.71202	1706.6494	-0.69461	22220900	-0.073021	356.219	105.575	103.5421	173.1747	169.3858	54203.6953	143.3792	-0.8923	163.3164	3301220
006	2018-04-30t1452	1525118112.44	adult	66.1693	14.0002	-217.6632	1078.7784	69.0871	58940.9785	185744.6493	2782284.0262	2090.34	-0.66662	692.003	-0.65347	636.3025	-0.64245	1758.6007	-0.76848	1729.9419	543407.625	1104.5494	-0.66233	1590.634	-0.65263	21356600	-0.11247	360.595	121.444	119.3922	188.4411	185.0424	58228.3125	160.6143	-0.29689	178.2323	3748020
006	2018-04-30t1852	1525132514.57	adult	70.1699	18.0008	-213.6626	1091.1599	70.0138	62343.3828	196381.6749	3021599.0897	1797.3	-0.67212	652.608	-0.61109	610.0712	-0.58963	1508.8552	-0.74574	1492.6588	491886.8125	951.3418	-0.65848	1376.8489	-0.65053	21267800	-0.042334	287.773	128.247	126.7327	196.03	193.6598	63905.7656	169.5175	0.04461	186.9994	4179450
006	2018-04-30t2252	1525146915.48	adult	74.1702	22.0011	-209.6623	1093.5163	79.0019	65966.9594	207964.9947	3343403.1262	1492.38	-0.68815	534.255	-0.69262	509.806	-0.65855	1198.4823	-0.77095	1181.5028	413476.375	742.9831	-0.70595	1086.7816	-0.69956	18403500	-0.31611	491.141	101.125	99.55	176.76	164.6367	60982.1953	138.5273	-1.7486	156.5529	3483440
006	2018-05-01t0252	1525161316.55	adult	78.1705	26.0014	-205.662	1229.4446	70.6594	66618.0095	209679.7851	3146627.3102	1148.12	-0.73937	552.372	-0.5722	539.4479	-0.51813	948.7326	-0.78427	930.7146	331107.6875	712.9505	-0.63271	879.4638	-0.72201	19259000	-0.084863	299.458	126.207	124.4424	195.034	192.2996	68066.875	167.1301	-0.29242	185.4929	4400320
006	2018-05-01t0652	1525175715.83	adult	82.1703	30.0012	-201.6623	1121.7484	71.5901	65506.4079	206391.0611	3237042.6263	970.607	-0.73221	517.542	-0.54667	509.3752	-0.48986	810.5909	-0.73985	803.6979	278032.6875	631.1437	-0.60997	763.5051	-0.69927	17708700	-0.21758	269.584	124.995	123.4494	189.8502	187.9308	65118.625	164.9829	-0.53879	181.9763	4276950
006	2018-05-01t1052	1525190114.73	adult	86.17	34.0009	-197.6626	1158.5101	72.7412	69228.8411	218044.2319	3482715.9551	771.418	-0.75806	486.276	-0.53104	480.8513	-0.47771	666.0502	-0.72547	656.0472	241110.1719	582.4214	-0.56521	635.1703	-0.70285	17590600	-0.10732	308.043	123.554	122.0163	190.2537	186.9248	68871.8359	163.233	-0.77476	180.4994	4469450
006	2018-05-01t1452	1525204533.01	adult	90.175	38.0059	-193.6575	1137.2391	78.4507	71377.0792	224901.3619	3806206.4185	697.52	-0.72047	446.37	-0.56908	444.5436	-0.52277	612.2304	-0.64659	606.4537	228361.9375	531.9266	-0.53657	585.966	-0.64496	16616600	-0.2007	221.58	115.689	113.9747	179.3678	177.1369	66904.1875	154.6737	-1.4442	170.9289	4306650
006	2018-05-01t1852	1525218919.45	adult	94.1713	42.0022	-189.6612	1170.6641	78.3405	70975.4236	223561.6083	3684328.4347	730.682	-0.59944	482.209	-0.36497	480.8732	-0.31736	620.2988	-0.51223	614.0049	230130.875	559.8544	-0.39749	598.3654	-0.5175	17872600	0.31069	326.7	133.956	131.7676	219.3428	208.9764	81376.1875	177.4116	-0.16721	197.8836	4964960
006	2018-05-01t2252	1525233337.19	adult	98.1762	46.0071	-185.6563	1134.7244	73.389	65699.1131	206948.4028	3302378.2222	757.051	-0.47896	501.494	-0.20161	500.2056	-0.15698	647.7302	-0.36564	640.0436	222819.1875	584.6962	-0.26112	624.5013	-0.36995	17226300	0.26935	437.804	136.637	134.8468	208.0308	204.1881	71562.5938	178.9532	-0.20976	197.9141	4693480
006	2018-05-02t0252	1525247719.83	adult	102.1714	50.0023	-181.6611	1164.7044	74.5424	70128.4356	220936.0175	3627751.4247	692.412	-0.46929	435.007	-0.46377	432.8005	-0.47158	580.0511	-0.39249	574.803	212878.75	522.0024	-0.32756	560.1249	-0.37942	15929500	-0.052954	260.699	123.736	121.4948	198.4275	195.3806	72822.8906	168.1805	-1.0404	188.8809	4531090
006	2018-05-02t0652	1525262122.47	adult	106.1721	54.003	-177.6604	1285.9744	75.1155	76035.9188	239292.9978	3912656.4565	774.322	-0.31256	487.007	-0.14264	484.4423	-0.12923	639.4909	-0.23075	632.9421	254517.375	576.5709	-0.14859	617.7007	-0.21069	19343900	1.2817	476.978	136.677	134.2418	216.0955	211.8435	86006.0156	183.2572	-0.22929	203.8455	5428800
006	2018-05-02t1052	1525276543.99	adult	110.1781	58.009	-173.6544	1201.2723	78.8492	75065.7437	236367.2228	4038674.3479	768.119	-0.27866	465.509	-0.25085	464.0235	-0.25589	606.3177	-0.26796	597.1894	237676.5312	545.6716	-0.20502	583.035	-0.23278	18237700	0.98169	363.692	138.801	137.3554	225.8244	219.7969	88523.1484	186.2985	-0.18699	209.9239	5437930
006	2018-05-02t1453	1525290996.8	adult	114.1928	62.0237	-169.6398	1140.2435	75.8889	69012.8557	217372.4161	3604795.6064	776.47	-0.24147	484.237	-0.066922	482.5912	-0.052266	673.1652	-0.06318	667.0748	243012.625	586.7175	-0.032785	645.3529	-0.042875	17447100	0.75602	331.215	156.134	151.8098	271.2209	267.5726	97910.75	220.3704	1.7467	256.1074	5625500
006	2018-05-02t1853	1525305371.93	adult	118.1859	66.0168	-165.6467	1154.9981	79.3546	71580.0291	225441.567	3812485.5228	687.983	-0.40271	438.965	-0.54598	435.7681	-0.63647	602.779	-0.28792	596.986	225439.3438	535.1764	-0.25372	578.8972	-0.21667	16390500	0.3895	431.782	131.344	126.8391	241.8282	231.3736	90443.7578	186.1965	-0.48055	217.1042	4904250
006	2018-05-02t2252	1525319729.99	adult	122.1742	70.0051	-161.6583	1135.4171	79.064	69925.2635	220274.1488	3679728.317	730.319	-0.33537	442.5	-0.57927	439.332	-0.67878	611.0437	-0.2875	603.9009	223030.9531	530.0428	-0.32507	579.5524	-0.22894	16144600	0.32455	441.818	133.508	129.8697	242.4198	235.7944	88483.2109	185.091	-0.67928	218.8621	4871020
006	2018-05-03t0252	1525334117.14	adult	126.1706	74.0015	-157.6619	1153.0268	74.1386	68766.4132	216626.3715	3488653.6564	802.563	-0.17368	485.46	0.15157	483.2368	0.18114	661.6403	-0.0044729	651.6003	238190.5	583.9733	0.082585	633.8551	0.035271	17432400	0.87195	378.254	148.971	145.1072	266.8102	260.6	96051.6641	204.4313	0.28819	241.8976	5349390
006	2018-05-03t0652	1525348515.78	adult	130.1703	78.0012	-153.6623	1180.4882	75.9148	70617.3093	222360.3995	3591042.2391	816.327	-0.13857	470.088	-0.10719	466.5477	-0.14519	681.0725	0.19624	676.1437	251315.75	583.3218	0.13881	645.6384	0.16171	17342500	0.85042	387.893	148.502	143.9702	285.0589	276.573	105186.7266	209.5831	0.41853	252.9246	5478550
006	2018-05-03t1052	1525362913.28	adult	134.1696	82.0005	-149.663	1133.0648	75.9509	69975.7702	220492.7691	3683616.6984	835.204	-0.083374	473.87	0.044287	469.002	-0.023854	688.0753	0.3528	680.3993	251835.5625	577.5014	0.12488	649.4561	0.27617	17302900	0.84159	401.85	153.752	149.5081	288.4514	281.3279	105573.2344	211.9186	0.3852	257.5219	5614110
006	2018-05-03t1452	1525377309.2	adult	138.1684	85.9993	-145.6641	1268.8439	78.1878	77141.6084	242897.8671	3994573.8869	774.983	-0.27906	445.814	-0.74248	441.7489	-0.81445	651.2221	-0.078474	639.9359	262442.5	543.2746	-0.51303	611.3728	-0.11595	17940400	1.0931	457.422	145.718	141.8322	277.6961	266.6267	111911.5469	200.8354	-0.3385	244.5551	5863980
006	2018-05-03t1852	1525391719.05	adult	142.1712	90.0021	-141.6614	1227.0839	75.0149	75785.8521	238814.9385	3928773.8784	836.845	-0.081773	482.306	0.44877	477.5205	0.37553	706.8889	0.80021	697.2973	279928	590.2578	0.56761	663.9754	0.7273	19074200	1.5197	546.258	159.062	152.9843	376.3509	364.572	149034.9375	225.1913	0.72185	313.1184	6290580
006	2018-05-03t2252	1525406126.23	adult	146.1732	94.0041	-137.6594	1197.8741	80.8696	76124.0778	239797.7972	4172125.5529	741.198	-0.41792	421.381	-1.5149	418.0216	-1.5414	628.7545	-0.49602	620.6764	250244.2812	521.4885	-1.2074	592.3978	-0.53194	16734300	0.62738	372.177	139.224	134.9864	271.8907	262.1527	108212.4844	196.4374	-0.79395	241.1931	5529010
006	2018-05-04t0252	1525420523.88	adult	150.1725	98.0034	-133.66	1169.1986	78.3936	73004.4685	229993.5688	3880415.4702	847.688	-0.051689	472.337	0.23496	469.1464	0.20957	728.6746	1.2612	719.3932	277625	604.1282	1.0972	687.3056	1.4307	17991800	1.0853	484.14	153.367	149.3161	325.0981	311.1198	123862.3594	225.6957	0.39759	280.6246	5841910
006	2018-05-04t0652	1525434921.59	adult	154.1719	102.0028	-129.6607	1235.1163	80.0471	76967.9851	242437.9843	4086055.484	876.108	0.048945	458.19	-0.20031	455.1321	-0.21673	698.8357	0.71921	690.5781	280931.9375	587.9971	0.66869	663.2459	0.94703	18404100	1.2202	522.649	152.758	147.1954	337.3545	324.1144	135616.5156	225.1805	0.21406	292.1876	6135810
006	2018-05-04t1053	1525449344.19	adult	158.1781	106.009	-125.6544	1284.7642	79.3026	79686.7108	250910.5315	4207985.4692	857.086	-0.022254	463.107	0.0090616	456.8516	-0.11541	700.0273	0.72355	690.1421	291211.375	575.5063	0.32493	659.1454	0.85471	19257800	1.4971	463.071	156.831	151.3525	320.2358	307.7615	133218.1094	221.9076	-0.069507	277.4403	6521660
006	2018-05-04t1453	1525463782.14	adult	162.1887	110.0196	-121.6438	1224.2804	75.3313	76079.0368	239675.0368	4045485.3797	890.967	0.10834	462.323	0.022996	459.8055	0.02622	700.2892	0.70654	687.566	278014.8125	587.9773	0.6946	658.6023	0.82884	18352800	1.1811	494.246	158.871	153.9654	345.6052	340.2494	137205.25	230.5656	0.12414	298.6488	6306700
006	2018-05-04t1919	1525479757.38	adult	166.6263	114.4572	-117.2063	1257.1475	78.4137	78517.4448	247272.6868	4164234.2858	826.47	-0.14368	461.475	0.03891	457.8899	0.0083868	686.1805	0.42929	678.1619	281334	574.809	0.32881	648.5072	0.58634	18911700	1.3509	462.966	157.76	153.4824	312.183	301.9457	127995.0469	223.7948	-0.28109	279.2702	6465170
006	2018-05-04t2253	1525492545.12	adult	170.1784	118.0093	-113.6541	1225.0271	81.0429	77331.6585	243596.2143	4182364.9779	839.548	-0.091665	448.542	-0.35788	444.2386	-0.408	649.397	-0.24322	637.6728	262356.375	557.1401	-0.15726	615.2795	-0.15291	18096400	1.0924	492.735	157.353	152.0499	305.6765	292.179	123493.3281	222.6223	-0.42999	271.6828	6348420
006	2018-05-05t0253	1525506938.14	adult	174.1765	122.0074	-109.6561	1277.4967	76.988	75753.8406	238449.8681	3897487.2994	905.983	0.19414	465.493	0.24761	460.4218	0.17119	707.0848	0.766	695.06	280005.5938	590.2599	0.77234	662.6257	0.85912	18417200	1.1901	553.483	168.11	161.8628	367.8199	355.6354	145656.6875	247.2071	0.27141	314.3507	6651290
006	2018-05-05t0652	1525521336.28	adult	178.1759	126.0069	-105.6566	1237.7522	79.3989	77133.2627	242890.8701	4143723.5619	769.385	-0.39524	450.405	-0.20682	448.0267	-0.19172	673.4816	0.16319	666.3762	271413.0625	569.2511	0.2045	640.1454	0.36412	18129200	1.1097	435.132	163.66	158.0343	320.0695	311.3008	128988.0234	237.2029	-0.19118	293.1556	6587490
006	2018-05-05t1053	1525535740.31	adult	182.1771	130.008	-101.6555	1279.4158	78.8471	78024.1339	245633.3539	4133490.8206	824.088	-0.15346	440.047	-0.50079	434.7845	-0.57781	665.6624	0.016361	654.8072	271590.25	554.608	-0.17605	627.9763	0.097194	17919100	1.055	441.564	161.985	155.7728	336.2551	328.2624	137192.0938	238.528	-0.26822	298.6805	6596200
006	2018-05-05t1453	1525550183.7	adult	186.1891	134.02	-97.6434	1271.7503	81.3608	81833.701	257674.2295	4515726.7046	860.012	0.022829	435.59	-0.59736	430.9678	-0.65288	683.7466	0.31826	670.982	291959.8125	560.048	-0.018566	639.3994	0.32524	18589200	1.2497	555.124	161.22	153.8114	361.4404	346.8541	154335.0625	248.099	-0.1082	316.7307	6880240
006	2018-05-05t1912	1525565709.49	adult	190.5018	138.3327	-93.3307	1194.5856	81.9944	74043.1434	233253.7469	4010443.3587	828.646	-0.12293	460.338	0.23111	456.8468	0.21573	699.223	0.57206	690.0072	270599.3125	573.914	0.3507	654.0127	0.61116	17784200	1.0417	534.863	175.039	168.2492	360.8466	347.4286	139647.6406	257.1183	0.014395	322.4159	6762290
006	2018-05-05t2311	1525580064.93	adult	194.4895	142.3204	-89.3431	1233.3075	79.9192	77789.2362	244983.1845	4226996.8387	840.602	-0.055379	442.806	-0.2807	437.2344	-0.36154	680.5393	0.24678	670.528	276298.9688	566.4294	0.16657	641.3692	0.34555	17973000	1.106	481.494	170.574	161.9853	355.1635	349.6767	144196.375	264.0071	0.076499	323.4053	6923420
006	2018-05-06t0316	1525594788.97	adult	198.5795	146.4104	-85.253	1259.6006	79.7621	77385.091	243664.4971	4115138.6349	857.508	0.04414	461.282	0.33097	457.2443	0.30295	708.5959	0.71206	698.5309	286272.75	586.3114	0.66925	666.1875	0.82419	18634000	1.2935	521.883	176.059	169.5043	364.5108	353.4612	147262.375	264.455	-0.036372	330.1316	7112070
006	2018-05-06t0715	1525609107.52	adult	202.5568	150.3878	-81.2757	1263.7265	80.8204	79325.7435	249783.1898	4300382.2652	873.166	0.13923	463.236	0.42524	457.5129	0.34809	700.5859	0.56369	685.42	290042.5625	579.1638	0.49389	657.663	0.63363	19163600	1.4444	614.922	182.699	174.5262	373.4435	360.4554	154605.5938	273.9425	0.084085	339.3488	7558070
006	2018-05-06t1116	1525623566.59	adult	206.5733	154.4042	-77.2593	1261.8275	80.3687	77816.2627	244981.5515	4162529.221	871.631	0.12446	454.254	0.18871	446.8366	0.061825	724.4109	0.85421	714.9426	294835.25	594.3062	0.85774	683.8172	1.0418	18450500	1.2818	498.415	174.242	162.7389	387.782	380.5995	157827.2812	282.0634	0.1612	357.3993	7077180
006	2018-05-06t1456	1525636781.54	adult	210.2441	158.075	-73.5884	1299.2899	80.6845	82301.3362	259086.4877	4489707.3615	780.764	-0.32365	426.964	-0.59804	420.8158	-0.68639	661.5442	-0.077739	654.2974	284464	551.4097	-0.16059	630.2321	0.077924	18327400	1.2678	563.42	171.532	161.5618	380.3977	368.8687	163571	274.8075	-0.11183	347.8443	7363010
006	2018-05-06t1853	1525650990.72	adult	214.1911	162.022	-69.6414	1281.018	79.6883	81278.1991	255954.1237	4435496.0437	827.561	-0.093661	435.531	-0.29897	430.1333	-0.3602	694.1947	0.28897	686.7996	294338.5625	574.8208	0.3944	656.4026	0.45658	18459600	1.32	557.597	176.247	165.1946	387.3387	379.5562	164231.625	288.2529	0.08999	359.9985	7470030
006	2018-05-06t2253	1525665358.01	adult	218.182	166.0129	-65.6505	1287.8077	82.0718	83121.4146	261772.2585	4606551.3768	810.843	-0.15981	420.416	-0.70984	414.4243	-0.78657	677.707	0.069394	672.7178	294124.8438	558.0006	0.010452	641.2348	0.19431	18218700	1.2787	483.618	173.546	162.4514	388.978	381.3514	168816.4531	285.0536	-0.085686	361.036	7520630
006	2018-05-07t0253	1525679781.92	adult	222.1886	170.0195	-61.6439	1307.0132	79.3029	79465.1916	250122.5336	4150978.5399	850.535	-0.010412	452.249	0.27728	445.0578	0.17141	730.5901	0.49162	724.3614	303194.875	603.0367	1.028	692.7451	0.83876	18764200	1.4338	518.808	179.317	168.7627	407.9576	401.7365	169302.4062	297.7411	0.088785	379.3178	7440030
006	2018-05-07t0653	1525694168.43	adult	226.1849	174.0158	-57.6476	1261.018	83.8155	81699.8067	257264.4076	4573517.4324	829.862	-0.091612	423.052	-0.55413	416.1783	-0.6499	671.7265	-0.015433	662.4197	286155.5	557.6997	0.012304	639.3768	0.12551	18015300	1.2632	552.68	178.782	165.9135	415.5382	408.1547	177019.2812	300.1105	0.039086	381.3781	7613260
006	2018-05-07t1136	1525711181.15	adult	230.9106	178.7415	-52.9219	1213.1149	80.667	76331.5787	240432.7356	4134304.0882	845.771	-0.045253	430.595	-0.2877	425.354	-0.33036	699.0475	0.16435	691.6331	278919.9688	591.1785	0.74419	665.1567	0.40727	17148000	1.0649	588.562	181.668	168.0399	436.8134	430.9616	174288.5625	319.3503	0.32491	402.1589	7234760
006	2018-05-07t1739	1525732924.3	adult	236.9504	184.7813	-46.8821	1252.3082	80.6518	79265.5179	249628.4079	4346300.6768	867.601	0.0097654	420.18	-0.55119	412.3369	-0.66839	695.9691	0.11838	688.8592	288131.2188	573.011	0.34222	658.9331	0.30562	17374000	1.1493	652.874	185.355	171.5312	451.7786	442.955	187036.3438	320.673	0.20623	413.5901	7664220
006	2018-05-07t1956	1525741153.79	adult	239.2364	187.0673	-44.5961	1142.6178	81.0219	77247.4114	243569.5249	4342205.0792	796.417	-0.21012	424.939	-0.39252	417.742	-0.48839	699.4749	0.13392	693.962	281888.375	578.696	0.4613	663.5301	0.3483	17100800	1.0902	624.429	188.539	173.3099	458.3888	446.7331	184730.6875	325.119	0.24356	420.2045	7587380
006	2018-05-07t2310	1525752790.2	adult	242.4687	190.2996	-41.3638	1263.5754	82.0799	78918.6439	248462.0779	4215125.9527	779.769	-0.26281	416.469	-0.62265	409.8224	-0.70096	675.3337	-0.031514	668.3397	278237.4688	563.1689	0.12758	641.7799	0.095243	17155600	1.12	563.797	187.035	173.5578	456.4692	448.0676	188065.3125	322.8482	0.12283	416.8695	7704530
006	2018-05-08t0310	1525767199.04	adult	246.4712	194.3021	-37.3614	1218.1303	83.0774	79952.2273	251911.0974	4515793.5346	833.088	-0.10917	426.809	-0.28207	417.5312	-0.43592	707.5474	0.16676	701.8975	295047.25	575.75	0.3913	668.6194	0.377	17791500	1.3061	601.586	189.264	174.2904	462.7832	455.2241	192980.5938	326.2092	0.10001	426.2784	7889460
006	2018-05-08t0710	1525781604.47	adult	250.4727	198.3036	-33.3598	1282.905	82.4247	82964.5825	261259.7233	4584539.8201	847.546	-0.072592	433.069	-0.064454	423.3752	-0.2281	714.0144	0.19972	706.6329	309168.25	585.2725	0.58819	676.43	0.45103	18720700	1.5748	611.797	193.09	178.1409	472.1807	465.8022	204454.2344	331.5829	0.12192	432.8018	8346870
006	2018-05-08t1114	1525796251.9	adult	254.5414	202.3723	-29.2911	1339.4901	82.5004	86445.7157	272159.7679	4771009.1046	829.99	-0.12838	433.961	-0.0073497	421.2932	-0.25998	723.4617	0.25267	716.4382	326281.25	602.4728	0.94586	686.9758	0.55559	19553900	1.8253	593.025	195.624	180.0014	480.476	473.4557	216694.6875	339.0208	0.18583	439.2576	8814610
006	2018-05-08t1512	1525810526.68	adult	258.5066	206.3375	-25.3259	1246.9303	83.3588	79911.3918	251677.9362	4426718.6517	898.561	0.064931	461.971	0.88019	448.7763	0.61776	785.7407	0.63711	779.9808	327653.875	658.6181	2.1166	747.7344	1.203	19249000	1.7727	641.152	207.844	189.7721	516.9255	507.3018	215557.9531	373.7261	0.7916	473.4649	8660240
006	2018-05-08t1832	1525822506.58	adult	261.8344	209.6653	-21.9982	1213.9842	82.6592	78820.5068	248326.9982	4394264.2567	951.774	0.21387	474.464	1.2943	455.3413	0.85221	827.7896	0.89788	820.3523	340221.5	693.9175	2.8502	788.2382	1.6309	19495700	1.8645	780.087	215.746	196.4152	530.6345	519.4438	218090.7969	390.2072	1.05	487.896	8865000
006	2018-05-08t2232	1525836889.69	adult	265.8297	213.6606	-18.0028	1200.6096	83.3571	75847.8936	238886.123	4228219.3016	1206.63	0.93783	483.709	1.6192	462.7696	1.1232	860.761	1.1008	845.9648	340861.375	718.4851	3.3585	816.8517	1.9273	19138400	1.7949	961.83	224.459	204.5862	561.5844	545.1658	222387.4062	406.8189	1.2983	511.9563	8880940
006	2018-05-09t0232	1525851290.2	adult	269.8298	217.6607	-14.0027	1295.3794	82.9125	81484.1827	256477.817	4511182.0945	977.288	0.2762	483.253	1.6461	462.4627	1.1554	851.8322	1.0396	842.9192	362028.6875	713.2405	3.2465	808.4159	1.8256	20536300	2.2168	708.59	226.565	206.8367	557.5699	547.5771	236967.2188	406.7964	1.2214	511.4196	9628120
006	2018-05-09t0632	1525865689.71	adult	273.8297	221.6606	-10.0028	1186.9661	83.7513	78192.2199	246357.9053	4432202.2782	1088.45	0.58598	491.526	1.9475	464.8641	1.2737	911.2739	1.4098	895.3875	371799.75	747.1868	3.9499	857.9014	2.3431	20030700	2.1067	750.294	236.963	212.0017	590.5027	581.8764	240925.1094	435.6879	1.7115	549.0333	9656730
006	2018-05-09t1032	1525880104.31	adult	277.8337	225.6646	-5.9988	1222.78	82.781	78973.0414	248712.6918	4407732.857	1087.26	0.5754	488.593	1.8992	460.1639	1.1675	906.7437	1.3773	892.3057	373578.375	752.7961	4.0648	858.2923	2.3362	20114400	2.1639	751.846	238.341	211.8769	598.243	589.8158	246476.125	446.3715	1.8458	555.5924	9812020
006	2018-05-09t1432	1525894489.85	adult	281.8297	229.6606	-2.0028	1200.8043	83.9041	78572.7028	247509.0292	4429528.749	1095.79	0.59215	489.728	1.9798	461.2962	1.247	910.9727	1.4011	896.274	373498.8125	759.8576	4.2104	862.2372	2.3684	20058300	2.1818	767.68	243.058	215.05	605.0529	594.262	248071.6875	460.0012	2.0386	564.1412	9955190
006	2018-05-09t1832	1525908910.01	dead	285.8353	233.6662	2.0028	1209.809	83.4908	77650.7044	244525.8101	4340227.2733	1036.84	0.41902	487.08	1.9406	461.1054	1.2851	884.7849	1.2338	874.2252	358337.875	746.5903	3.9346	842.6244	2.1518	19725800	2.1185	720.15	246.398	218.456	600.5547	593.3001	243224.6562	462.308	2.0105	562.5944	9978640
008	2018-04-27t2042	1524879928.46	larva	0	-52.1694	-244.4666	55.8173	29.8362	1019.5009	3543.2008	18121.6019	3474.74	0.126	2285.07	0.77382	2227.7474	0.79794	3403.1829	-0.86078	3383.7609	20419.0977	3167.3784	0.36177	3366.564	0.26487	1311630	-0.38427	3462.78	1940.7	1855.0456	3232.8105	3198.6193	19396.8633	2826.0476	13.1208	3131.8154	1113960
008	2018-04-27t2232	1524886524.75	larva	1.8323	-50.3371	-242.6343	142.7599	39.2485	2919.0354	9559.5364	59211.8631	0	-0.78152	0	-0.83537	0	-0.83278					0	-0.81352	0	-0.80431	0	-0.587	0	0	0				0	-0.37942	0	0
008	2018-04-28t0232	1524900927.71	larva	5.8331	-46.3363	-238.6335	165.732	23.052	2982.1564	9495.4714	45865.6234	1662.71	-0.43697	1129.24	-0.097217	1120.0928	-0.06425	1622.1666	-1.2574	1622.1761	27576.832	1506.444	-0.31687	1592.7858	-0.37662	1851950	-0.56458	176.75	116.588	115.7234	165.7184	164.5283	2817.2122	145.3425	0.30733	159.4672	191205
008	2018-04-28t0632	1524915328.21	larva	9.8333	-42.3361	-234.6333	142.7599	39.2485	2919.0354	9559.5364	59211.8631	0	-0.92182	0	-0.94724	0	-0.93686					0	-0.92257	0	-0.93492	0	-0.8868	0	0	0				0	-0.49261	0	0
008	2018-04-28t1051	1524930864.73	larva	14.149	-38.0204	-230.3176	309.1766	29.014	7292.9719	23064.1016	145267.1717	4779.02	0.2173	1989.3	0.44429	1851.4792	0.41601	4520.8423	-0.53077	4485.0967	180833.6875	3729.2277	0.42808	4367.8623	0.38591	7847780	-0.30363	195.792	125.041	123.8898	173.0823	170.6246	6923.291	154.3615	0.31268	167.1144	493287
008	2018-04-28t1451	1524945263.07	larva	18.1485	-34.0209	-226.3181	322.3154	91.3247	14140.0701	46892.93	613170.6592	8548.52	1.1241	2363.73	0.69907	1897.0566	0.4321	7210.1792	0.19132	7012.7642	540763.4375	5218.6356	0.97209	6395.0483	0.99809	17728000	0.4754	200.961	129.514	128.6558	177.534	175.3947	13315.0459	158.3348	0.31576	171.7981	971356
008	2018-04-28t1852	1524959728.25	larva	22.1666	-30.0028	-222.3	349.233	34.0207	9552.319	30215.8558	222709.7616	7275.94	0.75994	2967.37	1.143	2947.4236	1.2473	6682.6519	0.11648	6680.8589	347497.9062	5409.9189	1.0359	6323.2384	0.95051	15207800	0.1098	202.524	132.328	131.5864	183.4825	180.5508	9541.0898	162.7457	0.32362	176.1617	678179
008	2018-04-28t2252	1524974127.93	larva	26.1665	-26.0029	-218.3001	532.2863	36.8106	15557.8214	49151.5316	374599.3181	12662.1	2.1188	4412.86	2.2622	4262.6008	2.3175	10661.8604	1.282	10502.5444	895596.25	8395.2521	2.2136	9949.5523	2.1312	36768000	1.9719	222.503	116.232	114.741	178.541	175.7233	14997.4482	153.1636	0.23807	169.0135	968447
008	2018-04-29t0252	1524988540.44	larva	30.17	-21.9994	-214.2966	544.1808	42.3838	17205.8089	54324.4571	456861.3159	10421.7	1.517	3632.07	1.6754	3469.76	1.6987	9249.9746	0.99871	9127.0742	850997.6875	7039.7389	1.6892	8584.0196	1.6768	33269700	1.5309	212.875	128.558	127.7333	181.7178	180.0236	16718.0391	159.9994	0.26308	174.6135	1177600
008	2018-04-29t0652	1525002929.98	larva	34.1671	-18.0023	-210.2995	683.3686	44.9235	25022.1405	78911.3312	762921.2513	6775.24	0.53237	2751.82	0.98071	2691.6213	1.0623	6165.6895	0.18778	6147.9424	820036.6875	4978.776	0.85444	5903.389	0.75842	36469900	1.7129	445.812	112.505	111.2787	172.1313	165.3222	22893.457	145.0266	0.11444	159.4506	1491030
008	2018-04-29t1052	1525017333.81	larva	38.1682	-14.0012	-206.2984	763.6106	44.83	27868.7174	87827.9109	845734.3179	9555.62	1.2469	3157.21	1.3189	2883.7509	1.2361	8526.9902	1.0222	8415.8442	1261994.5	6643.1465	1.5512	8064.3578	1.4956	46632100	2.5411	432.043	128.343	127.3905	186.5411	182.46	27608.0801	160.277	0.21448	176.2569	1895630
008	2018-04-29t1452	1525031733.83	larva	42.1682	-10.0012	-202.2984	761.8361	53.7739	30710.1454	96882.3596	1041304.7136	6437.7	0.378	1539.15	-0.051585	1408.9369	-0.07017	5049.9126	-0.0045493	4884.4307	823135.75	2908.6057	-0.042616	4394.2663	0.1877	24954200	0.41938	230.097	114.228	110.8568	184.1066	181.2269	30009.3672	158.3508	0.16179	175.3996	1851980
008	2018-04-29t1852	1525046138.67	larva	46.1695	-5.9999	-198.2971	805.7278	48.8052	32783.0405	103345.3653	1112539.7934	5825.64	0.17367	1373.84	-0.22453	1171.255	-0.31383	4636.1436	-0.06664	4579.0964	806689	2896.5003	-0.073993	3977.2455	0.0062261	23777000	0.19032	327.899	125.461	123.9268	194.3037	191.6388	33808.8477	165.7861	0.22121	183.8078	2171350
008	2018-04-29t2252	1525060536.26	larva	50.1688	-2.0006	-194.2978	909.3386	54.8881	40850.4753	128791.8847	1516136.8548	5851.14	0.14724	1151.39	-0.4487	973.7599	-0.52392	4421.4849	-0.060006	4328.0195	950619.25	2348.9165	-0.33766	3723.3389	-0.1143	24756000	0.16114	279.995	139.791	138.9731	199.7572	197.383	42947.7891	174.2686	0.36755	190.6164	3005640
008	2018-04-30t0252	1525074940.31	adult	54.17	2.0006	-190.2966	911.5724	56.2119	42813.1416	134853.4209	1684493.0798	3413.29	-0.50639	923.148	-0.63394	807.6985	-0.66199	2946.3818	-0.55885	2925.1833	662935.9375	1709.2469	-0.59762	2719.469	-0.45544	20766200	-0.26506	226.421	124.77	124.645	190.4426	188.5947	42849.5938	165.2152	0.14545	182.881	2806710
008	2018-04-30t0652	1525089337.45	adult	58.1692	5.9998	-186.2974	948.6212	61.9722	48568.2003	153098.4084	2078710.8583	3330.09	-0.44657	787.561	-0.69874	695.0692	-0.71566	2545.2871	-0.64853	2500.6692	649048.1875	1339.7577	-0.69953	2140.7953	-0.59443	20045800	-0.31359	448.11	127.688	126.3658	192.6732	189.4253	49131.668	167.6601	0.1729	184.0427	3250040
008	2018-04-30t1053	1525103790.12	adult	62.1838	10.0144	-182.2828	996.0341	63.2543	50384.6447	158806.561	2211153.0098	2220.99	-0.71015	669.293	-0.75735	608.1403	-0.75039	1902.2855	-0.83624	1893.9213	504105.6562	1087.237	-0.75737	1741.9627	-0.67935	17682100	-0.54401	338.188	124.3	122.5338	194.9597	190.9586	51664.3125	165.6551	0.033365	183.8481	3283880
008	2018-04-30t1452	1525118139.42	adult	66.1697	14.0003	-178.2969	1079.653	66.5815	56227.0134	177088.6845	2498109.6126	1633.67	-0.82287	573.856	-0.79525	542.5953	-0.76143	1293.5934	-1.0077	1259.4198	381610.0625	819.6487	-0.82868	1151.2478	-0.85895	16916100	-0.60564	219.901	121.175	119.6823	186.8358	184.2246	55116.5664	160.2536	-0.31413	178.461	3572000
008	2018-04-30t1852	1525132541.35	adult	70.1702	18.0009	-174.2963	983.7779	65.9871	52062.1608	164108.3958	2288204.2888	1424.49	-0.81205	548.976	-0.75156	526.6408	-0.70973	1125.2811	-0.96351	1086.3269	307201.75	729.9604	-0.80319	1006.266	-0.84357	14972800	-0.80562	278.626	123.118	121.4061	191.6598	188.3178	52323.1328	163.9713	-0.24266	182.0436	3357920
008	2018-04-30t2252	1525146942.07	adult	74.1704	22.0011	-170.2961	914.9776	71.0755	53112.9301	167591.7404	2560946.0807	1003.74	-0.89337	546.401	-0.67355	537.1779	-0.61271	857.2852	-0.98865	841.0777	238325.2969	652.1537	-0.77395	790.3955	-0.87446	15159300	-0.75571	251.445	134.445	133.1492	199.3777	197.3764	55427.0156	173.8048	0.1844	191.0865	3730050
008	2018-05-01t0252	1525161343.27	adult	78.1708	26.0014	-166.2958	1006.0438	71.6456	59215.6625	186643.9391	2943323.0422	1125.88	-0.75002	546.325	-0.58343	539.8371	-0.51735	846.3433	-0.85891	807.5317	262366.4375	661.4796	-0.67782	760.9399	-0.80285	16906000	-0.45047	395.466	137.231	135.4613	206.6535	203.344	64062.6016	179.1248	0.39438	197.3461	4246610
008	2018-05-01t0652	1525175742.35	adult	82.1705	30.0011	-162.2961	1020.8767	70.6691	59594.4703	187875.4017	2916702.8082	869.471	-0.78847	485.246	-0.61899	478.8119	-0.56357	731.6965	-0.80631	721.8551	228289.2969	598.8232	-0.64366	690.7959	-0.75749	15111500	-0.69181	573.038	118.106	115.7626	196.3512	190.5781	61261.5742	163.3173	-0.63742	182.99	3678070
008	2018-05-01t1052	1525190141.44	adult	86.1703	34.0009	-158.2963	1109.4647	73.4154	63196.784	199107.8614	3081887.6651	729.423	-0.78545	480.135	-0.54767	479.9739	-0.48027	637.3544	-0.75349	629.0518	210964.3125	568.726	-0.58228	610.5099	-0.72618	15869900	-0.48273	283.348	134.659	132.6817	205.3361	202.2033	67966.2422	177.9638	0.11961	195.8338	4450880
008	2018-05-01t1452	1525204560.26	adult	90.1755	38.0061	-154.2911	1126.1053	70.3234	64258.1038	202447.2991	3096706.6085	729.271	-0.69617	481.778	-0.45425	480.2939	-0.39695	618.2083	-0.63985	612.9315	207718	564.5348	-0.48832	598.6728	-0.63081	16183900	-0.31315	342.292	133.141	130.7752	236.7085	226.6066	79534.0625	181.7105	0.23069	208.1619	4472470
008	2018-05-01t1852	1525218945.88	adult	94.1715	42.0021	-150.2951	1118.5869	71.1161	63903.2033	201296.5598	3115646.2753	742.353	-0.58909	491.871	-0.3282	490.2232	-0.27849	653.3786	-0.46978	644.251	218881.8281	578.0156	-0.3662	626.9231	-0.4808	16434900	-0.11971	459.562	147.875	143.7353	322.9146	310.2114	108176.375	197.8443	1.1179	273.2936	4940950
008	2018-05-01t2252	1525233363.82	adult	98.1765	46.0071	-146.2901	1047.3975	71.5875	61967.8469	195303.5985	3098926.9202	748.618	-0.48744	487.13	-0.2648	486.0461	-0.22567	643.9746	-0.37112	638.573	208647.7656	573.057	-0.28409	619.4965	-0.37724	15763000	-0.21132	307.5	138.191	135.6945	231.6698	226.8491	75061.0156	185.4816	0.20472	213.937	4471720
008	2018-05-02t0252	1525247746.42	adult	102.1717	50.0023	-142.2949	1085.5878	72.6248	62950.5239	198306.9442	3130520.313	722.494	-0.43524	462.625	-0.32277	460.2188	-0.31527	620.6711	-0.32421	617.0762	204200.7969	562.5659	-0.23571	600.8092	-0.31236	15219400	-0.30055	385.699	127.037	125.0239	210.8911	206.7068	69383.1562	177.7471	-0.43164	198.6375	4179260
008	2018-05-02t0652	1525262149	adult	106.1724	54.003	-138.2942	1134.7166	68.9057	65165.7729	205204.3134	3146197.2355	690.161	-0.41984	456.795	-0.32548	455.2938	-0.329	602.9033	-0.30318	597.3927	205590.0312	548.0387	-0.22417	583.6509	-0.27493	15562100	-0.099773	288.837	131.855	129.2632	216.1361	212.2166	73702.4062	181.992	-0.30932	203.9694	4492020
008	2018-05-02t1052	1525276570.95	adult	110.1785	58.0091	-134.2881	1083.423	71.9176	62187.6943	195915.2198	3107100.8388	790.37	-0.24638	488.495	-0.081598	484.9278	-0.079167	654.1296	-0.15331	645.6572	212592.125	580.151	-0.095129	627.9276	-0.13356	15875600	0.085039	380.794	143.803	140.9354	237.8569	231.0343	77303.4766	192.2736	0.1854	218.9845	4673470
008	2018-05-02t1453	1525291024.3	adult	114.1933	62.0239	-130.2733	1112.8383	70.8603	64128.8167	202049.8185	3151283.9631	765.545	-0.25974	451.028	-0.37268	445.7463	-0.4462	633.6911	-0.17975	627.6462	212920.2031	550.7483	-0.17525	605.4879	-0.14913	15118500	-0.15536	496.025	147.3	141.7004	331.0804	322.4517	111243.0156	207.428	0.9564	280.8228	4937500
008	2018-05-02t1853	1525305385.64	adult	118.1826	66.0132	-126.284	1175.2233	75.0701	69239.3359	218030.8358	3478516.6267	765.764	-0.25205	427.126	-0.68456	421.2223	-0.83532	627.4002	-0.1934	619.8264	227118.875	532.7058	-0.2662	591.7824	-0.1741	15456400	0.015886	395.104	137.029	133.4753	282.2841	277.4477	102186.8594	189.9373	-0.25732	234.1219	4958670
008	2018-05-02t2252	1525319743.36	adult	122.1708	70.0014	-122.2958	1052.261	76.178	64578.3542	203598.1584	3322671.4846	780.531	-0.22306	476.439	-0.069458	472.0793	-0.1071	649.1168	-0.095729	636.3895	218752.3438	567.9346	-0.073189	615.7981	-0.07631	16050300	0.28635	323.789	154.361	151.4529	250.1646	245.3781	84305.4844	205.3922	0.50136	233.5024	5200110
008	2018-05-03t0252	1525334130.52	adult	126.1672	73.9978	-118.2993	1127.5141	72.6562	66342.5184	209012.7039	3307278.009	804.947	-0.16761	487.7	0.19422	484.8688	0.21653	658.5679	-0.025087	648.2779	228523.0781	578.6205	0.034794	627.8955	0.0024127	16900800	0.656	317.058	149.651	147.4359	238.2826	233.7115	82684.0625	198.4595	-0.049591	222.8974	5186020
008	2018-05-03t0652	1525348529.12	adult	130.1668	77.9975	-114.2997	1123.489	72.5037	67959.7447	214152.1373	3439073.2608	776.512	-0.25118	489.894	0.35773	487.7264	0.40239	662.2733	0.028986	656.0359	235107.0312	585.1065	0.16028	634.8902	0.082778	17379500	0.86536	337.006	150.534	148.0871	258.3351	249.8374	91708.9688	203.2232	0.06947	234.0003	5340350
008	2018-05-03t1052	1525362926.54	adult	134.1661	81.9967	-110.3005	1053.2278	72.9381	63583.1471	200416.9736	3218804.1643	766.973	-0.29211	482.67	0.28596	479.484	0.28132	657.2166	-0.0017008	648.8032	218195.8906	578.4059	0.13942	627.311	0.058096	16024600	0.33151	372.79	149.091	146.1343	270.3157	264.1833	89744.8125	204.1983	-0.024401	243.2875	4949820
008	2018-05-03t1452	1525377322.41	adult	138.165	85.9956	-106.3016	1122.2746	73.372	68618.7105	216222.1484	3509983.287	846.54	-0.047638	475.939	0.17448	476.1107	0.2604	671.0533	0.19782	663.0653	240908.125	577.4713	0.19027	636.1348	0.20653	17049600	0.74418	422.817	156.578	152.2641	321.823	317.6085	115534.4531	217.6641	0.5206	281.5584	5609100
008	2018-05-03t1852	1525391732.35	adult	142.1677	89.9984	-102.2988	1183.3185	72.0545	70978.9897	223700.6662	3594118.2967	822.281	-0.13079	433.018	-1.1433	427.841	-1.2416	616.0695	-0.65444	607.5396	228561.7812	531.4159	-0.87168	583.1218	-0.60447	16051100	0.36302	384.498	145.208	140.3157	286.0092	277.404	106109.4297	204.87	-0.27035	255.55	5382560
008	2018-05-03t2252	1525406139.59	adult	146.1698	94.0004	-98.2968	1156.2045	73.7267	68996.3281	217343.6086	3505891.0307	851.955	-0.03341	455.172	-0.38849	449.9668	-0.47912	675.283	0.30786	669.2789	243777.1406	552.476	-0.36945	624.2949	0.087384	16405300	0.50486	463.659	151.592	146.7895	318.471	306.333	114968.0312	210.9425	-0.11861	272.2325	5463670
008	2018-05-04t0252	1525420537.41	adult	150.1692	97.9998	-94.2974	1088.2462	73.667	65778.6563	207343.6146	3413687.3152	893.917	0.11313	447.705	-0.59852	447.3056	-0.52442	665.7225	0.13385	652.9162	229008.5312	547.0127	-0.52084	610.7165	-0.198	15369300	0.13735	377.467	150.453	146.9945	286.6241	278.4387	98598.7109	209.2289	-0.33196	257.1027	5164910
008	2018-05-04t0652	1525434935.03	adult	154.1685	101.9991	-90.2981	1212.9488	69.6588	69884.7407	220022.4392	3409477.5892	821.426	-0.15105	465.691	0.054875	462.0231	0.015753	653.2121	-0.10823	643.3936	239075.625	560.8111	-0.11425	617.5901	-0.062467	17007000	0.73094	363.929	153.118	149.6283	289.7261	286.2438	106039.7656	207.0383	-0.55078	264.3973	5591870
008	2018-05-04t1053	1525449357.63	adult	158.1748	106.0054	-86.2918	1156.0128	73.7064	69427.4043	218686.867	3554694.5129	837.109	-0.097295	468.663	0.19807	463.9719	0.12475	684.9479	0.44965	672.3492	248636.0938	568.1363	0.11237	639.3368	0.41217	16990400	0.72874	525.259	157.782	153.3381	325.0028	307.7273	117976.0312	218.6694	-0.19933	277.6565	5720050
008	2018-05-04t1453	1525463795.98	adult	162.1854	110.016	-82.2812	1131.2683	72.74	67685.0779	213219.0866	3471088.6335	876.243	0.051398	453.054	-0.29131	451.7081	-0.24611	694.2357	0.59705	680.928	245759.4219	557.5976	-0.1762	633.7373	0.27504	16006400	0.41202	455.582	156.568	153.7328	318.4752	308.9725	112740.2266	220.4126	-0.26368	280.6618	5531540
008	2018-05-04t1919	1525479770.92	adult	166.6229	114.4535	-77.8437	1224.7383	72.959	72512.641	228315.0215	3680239.9821	968.447	0.42475	426.444	-1.1401	420.3774	-1.245	654.5782	-0.13806	622.8069	248085.1406	524.4429	-1.0974	580.5171	-0.91194	16154100	0.48007	561.717	151.369	146.4083	317.2266	296.9509	120228.8828	212.3362	-0.69594	262.5513	5734030
008	2018-05-04t2253	1525492558.5	adult	170.175	118.0056	-74.2916	1187.5595	73.8496	71295.2237	224574.0386	3596272.2313	789.247	-0.29896	441.424	-0.5958	438.5236	-0.59785	641.9003	-0.3768	632.2795	239428.7969	539.3424	-0.65551	601.4755	-0.4538	16432400	0.58162	487.027	144.774	140.6105	295.2587	285.1568	110131.5	204.0574	-1.0755	254.2292	5389370
008	2018-05-05t0253	1525506951.71	adult	174.1731	122.0037	-70.2935	1198.9873	72.0396	72894.2215	229567.8611	3708876.7147	880.833	0.08678	456.526	-0.048936	452.85	-0.078179	648.8903	-0.26176	627.8128	247227.2031	551.7493	-0.28866	599.2874	-0.50186	17380900	0.88194	458.404	165.371	160.7711	309.1769	296.8887	117796.4062	227.822	-0.37183	272.79	6296020
008	2018-05-05t0652	1525521349.76	adult	178.1726	126.0032	-66.294	1245.9527	79.0022	75393.6887	237514.0973	3877714.1515	955.156	0.42646	450.44	-0.20571	446.9762	-0.22601	651.5389	-0.22034	630.3739	256706.3125	550.4581	-0.30409	602.5922	-0.43052	17737400	0.99661	496.239	159.59	154.6117	320.0288	309.7595	126091.3438	223.4951	-0.62485	278.8851	6284340
008	2018-05-05t1053	1525535753.84	adult	182.1737	130.0043	-62.2929	1197.0213	73.1048	72623.6182	228821.6664	3745422.0962	1036.23	0.82843	442.151	-0.43281	437.3112	-0.49616	692.1851	0.47573	669.2952	263030.3438	549.7674	-0.30508	627.1106	0.07913	16770800	0.73247	569.926	159.209	152.161	365.4474	352.9097	138870.0156	232.5764	-0.449	314.2922	6038820
008	2018-05-05t1453	1525550197.43	adult	186.1858	134.0164	-58.2808	1160.1928	80.2494	72918.9721	229789.75	3960425.6039	988.258	0.6368	428.085	-0.83697	423.6112	-0.88826	649.598	-0.26838	627.0051	247496.8438	530.4511	-0.79325	593.9246	-0.61039	16291200	0.61917	555.84	160.841	154.7841	342.9203	330.9623	130652.6328	232.7528	-0.55341	298.1629	6120980
008	2018-05-05t1912	1525565723.16	adult	190.4985	138.3291	-53.9681	1184.0267	74.5937	72000.0466	226773.4669	3695463.727	915.069	0.31043	433.205	-0.62465	429.9443	-0.63574	657.055	-0.14675	642.6828	247052.6875	539.2131	-0.54176	603.4756	-0.41429	16284200	0.63955	515.3	163.818	157.082	348.6771	338.1157	131102.5781	237.6541	-0.52603	305.8017	6157930
008	2018-05-05t2311	1525580078.58	adult	194.4861	142.3167	-49.9804	1088.802	74.7864	68144.5709	214785.488	3631370.3896	928.008	0.40015	457.476	0.17684	452.9285	0.13003	721.3218	0.93718	703.927	256790.5625	577.3761	0.44348	658.3347	0.68532	16269200	0.65712	650.229	170.656	161.7289	378.9156	364.1934	134893.9375	258.3634	-0.07394	334.6363	6069030
008	2018-05-06t0316	1525594803.15	adult	198.5763	146.4069	-45.8903	1201.0227	74.77	72229.1664	227485.514	3712213.9713	1015.82	0.89783	473.13	0.69649	468.4063	0.6489	722.1943	0.94043	690.1414	272989.4375	573.0459	0.33936	642.6715	0.36126	17845500	1.0889	650.765	179.864	173.2553	390.0194	358.1494	147427.3438	253.9179	-0.3064	324.3171	6784120
008	2018-05-06t0715	1525609121.77	adult	202.5537	150.3843	-41.9129	1196.8836	73.2157	73048.2132	230067.821	3793805.8356	961.041	0.6205	451.8	0.075892	449.4738	0.10133	699.864	0.55181	679.8028	267348.0312	561.2969	0.056966	635.7518	0.21442	17237100	0.95042	550.645	171.237	164.7903	368.8046	354.7048	140883.3438	253.0807	-0.43127	323.4244	6533040
008	2018-05-06t1116	1525623580.88	adult	206.5701	154.4007	-37.8965	1157.7536	78.3141	72503.5551	228407.9833	3829231.3045	805.983	-0.21508	446.787	-0.037652	442.2505	-0.077786	666.787	-0.0010531	656.7704	252712.2969	548.895	-0.23253	625.318	0.0058298	16901500	0.88683	522.744	163.293	157.0602	351.1502	339.2219	133085.9375	237.9579	-0.89096	308.2113	6177230
008	2018-05-06t1456	1525636798.59	adult	210.2417	158.0723	-34.2249	1147.4228	82.5506	72742.1149	229223.7082	3944925.379	751.094	-0.46696	447.602	0.02332	444.078	0.01671	640.3524	-0.35215	632.5696	243333.8906	553.9602	-0.10035	610.4026	-0.24771	16983800	0.92727	424.974	168.795	162.066	332.011	326.5503	126164.2031	248.5688	-0.72037	306.6813	6404760
008	2018-05-06t1853	1525651004.4	adult	214.1878	162.0184	-30.2788	1168.4923	108.1696	74313.2574	235313.0656	4114225.3707	846.005	-0.012319	438.096	-0.22224	435.9266	-0.18621	659.1655	-0.10472	648.8596	255756.2188	541.7833	-0.37259	616.7801	-0.14154	16988500	0.94884	497.867	174.352	166.9829	372.8409	367.8522	144662.2812	260.7234	-0.53139	337.6868	6761000
008	2018-05-06t2253	1525665371.68	adult	218.1787	166.0093	-26.2879	1288.4499	80.9267	79154.2186	249187.2372	4152966.2175	847.463	-0.015666	437.162	-0.21028	433.3904	-0.21889	666.7318	-0.032872	656.2289	276026.9688	542.7869	-0.33675	625.6905	-0.019803	18057900	1.2382	506.289	174.975	166.4276	381.5746	371.3174	157971.8906	267.9444	-0.46325	346.5383	7227700
008	2018-05-07t0253	1525679795.82	adult	222.1854	170.016	-22.2812	1221.2407	73.8418	74306.6248	233979.8314	3822831.5372	873.253	0.07272	454.924	0.35672	450.9389	0.34668	700.4422	0.23966	689.326	271771.5625	566.6698	0.21148	652.3614	0.31589	17646500	1.1527	585.652	192.23	183.8074	418.7566	405.8683	162477.5469	291.0101	-0.056454	375.6187	7456610
008	2018-05-07t0653	1525694182.3	adult	226.1816	174.0122	-18.285	1184.0157	75.1063	73481.7609	231508.0135	3871455.7038	820.253	-0.12419	435.033	-0.19823	430.7514	-0.21557	653.4854	-0.15364	642.6829	250938.4062	540.0021	-0.37926	609.8856	-0.23504	16686600	0.92798	612.566	187.839	178.4221	408.4315	398.7113	156837.6875	286.4333	-0.25148	365.9807	7204920
008	2018-05-07t1136	1525711195.56	adult	230.9075	178.7381	-13.5591	1200.8955	76.2572	73847.9291	232544.7468	3888269.1772	811.914	-0.15361	426.969	-0.3953	425.3118	-0.33164	649.1752	-0.18709	643.1942	250581.625	543.9167	-0.28474	610.1586	-0.23442	16452000	0.88901	675.13	187.744	178.812	407.8007	399.3103	157411.0625	297.8234	-0.12358	373.206	7234140
008	2018-05-07t1739	1525732937.73	adult	236.947	184.7776	-7.5196	1066.7222	77.0931	66721.6094	210360.9305	3567112.407	794.312	-0.21417	431.25	-0.22107	431.587	-0.092144	653.5387	-0.16426	642.1328	228085	551.3535	-0.12268	614.9154	-0.191	15021300	0.54831	616.458	197.751	189.2334	424.8307	413.6144	148265.9062	313.6633	0.062585	383.0194	6888050
008	2018-05-07t1956	1525741167.33	adult	239.233	187.0636	-5.2336	1018.7369	76.8839	64802.8308	204483.8924	3482072.5549	852.592	-0.040368	433.779	-0.12824	434.0585	0.0013612	655.3762	-0.15517	646.8618	222172.5312	554.6496	-0.052698	618.4422	-0.15639	14664300	0.46478	577.339	200.564	190.8095	430.1112	421.6833	145807.7031	319.4623	0.12828	392.1656	6780280
008	2018-05-07t2310	1525752803.81	adult	242.4654	190.296	-2.0012	1012.2063	76.1058	63636.0637	200726.5583	3400929.6572	806.058	-0.18449	439.009	0.053429	438.2984	0.15678	666.5718	-0.088144	660.6029	221968.4062	564.3743	0.1532	630.7739	-0.02665	14576400	0.45337	589.836	204.515	194.4193	439.3218	430.775	146294.1719	324.6821	0.16001	401.2349	6790520
008	2018-05-08t0310	1525767212.53	dead	246.4678	194.2984	2.0012	1011.3709	75.1716	62713.7354	197725.779	3320786.2083	846.608	-0.069605	441.013	0.1455	439.8282	0.23826	687.3735	0.037434	676.9276	225458.5	571.8402	0.30882	643.0796	0.098109	14430000	0.42954	591.656	206.573	195.5407	457.0471	448.9484	149911.4375	332.4378	0.22485	415.1072	6759070
010	2018-04-27t2042	1524879953.96	larva	0	-56.1699	-220.1788	168.3506	25.8309	3230.0085	10255.3786	55445.5079	0	-0.7465	0	-0.80798	0	-0.80724					0	-0.78641	0	-0.77203	0	-0.51284	0	0	0				0	-0.35596	0	0
010	2018-04-27t2232	1524886550.6	larva	1.8324	-54.3375	-218.3464	170.4959	29.0061	3436.6448	10925.081	63412.0744	0	-0.78152	0	-0.83538	0	-0.83278					0	-0.81353	0	-0.80432	0	-0.587	0	0	0				0	-0.37942	0	0
010	2018-04-28t0232	1524900953.8	larva	5.8333	-50.3367	-214.3455	171.1263	28.3773	3341.0386	10617.572	60312.1363	0	-0.85418	0	-0.89285	0	-0.88629					0	-0.86992	0	-0.87169	0	-0.74143	0	0	0				0	-0.43363	0	0
010	2018-04-28t0632	1524915353.99	larva	9.8333	-46.3366	-210.3455	168.3447	28.5253	3206.3387	10194.3251	57461.9168	0	-0.92182	0	-0.94724	0	-0.93686					0	-0.92257	0	-0.93492	0	-0.8868	0	0	0				0	-0.49261	0	0
010	2018-04-28t1051	1524930890.56	larva	14.1491	-42.0209	-206.0297	173.6935	28.491	3341.6399	10615.3009	60236.7345	0	-0.98968	0	-1.003	0	-0.98862					0	-0.9756	0	-0.9989	0	-1.0352	0	0	0				0	-0.56296	0	0
010	2018-04-28t1451	1524945288.78	larva	18.1486	-38.0214	-202.0302	222.3576	29.6787	4895.9381	15542.4575	93266.946	993.757	-0.79595	717.664	-0.52076	713.8762	-0.48276	939.0811	-1.413	933.5997	25355.1895	877.9784	-0.68645	914.5168	-0.76132	1918310	-0.98868	212.834	100.971	100.2614	150.6775	145.4562	4068.292	128.0221	0.1335	140.3418	269896
010	2018-04-28t1852	1524959754.06	larva	22.1667	-34.0032	-198.0121	316.0789	33.8027	8415.1072	26634.0908	189945.027	2420.04	-0.48438	1127.66	-0.24851	1089.8942	-0.21956	2210.6533	-1.0701	2189.8563	101690.0547	1886.3987	-0.33345	2119.7117	-0.41848	5100420	-0.82276	241.11	123.7	122.8185	176.3457	171.6258	8111.9028	153.712	0.26565	167.673	559497
010	2018-04-28t2252	1524974153.67	larva	26.1666	-30.0034	-194.0122	431.6247	38.2521	13152.0862	41579.0303	340320.1076	8218.86	0.96892	2753.27	0.97892	2574.0714	0.95363	7268.2354	0.34554	7187.7666	516044.7188	5820.1318	1.1941	6851.1008	1.106	19322500	0.36428	323.517	119.1	118.7549	168.5264	164.7357	11965.374	147.0644	0.19596	160.5422	835842
010	2018-04-29t0252	1524988567.15	larva	30.1703	-25.9996	-190.0085	401.2569	48.0628	13628.941	43148.1459	397225.9455	3334.15	-0.33771	1778.72	0.2084	1808.4122	0.32415	3097.7334	-0.77258	3082.3921	226134.5312	2726.1544	-0.052535	2999.21	-0.20303	12895700	-0.34792	216.684	110.232	109.2323	163.302	160.3031	11921.043	142.6681	0.13282	155.6231	799183
010	2018-04-29t0652	1525002956.7	larva	34.1674	-22.0025	-186.0114	478.1748	45.3291	18406.6518	58171.2868	602076.6495	5996.92	0.32628	2958.76	1.1485	3033.1094	1.3519	5496.6729	-0.013924	5448.2539	538673.9375	4726.5322	0.75049	5318.6092	0.55806	28818400	1.0061	223.421	122.119	122.0335	178.5406	175.9414	17496.9766	156.74	0.21184	171.0335	1189440
010	2018-04-29t1052	1525017360.55	larva	38.1685	-18.0014	-182.0103	524.8209	49.8419	21682.1965	68486.1662	758369.6656	8200.84	0.88392	2622.66	0.87471	2456.3319	0.86442	6870.79	0.49708	6710.2173	790140.875	5263.7566	0.97113	6253.0491	0.86394	30018900	1.0039	437.123	93.4895	92.7601	147.6431	140.1626	16978.9609	121.6455	-0.14979	134.7448	1070080
010	2018-04-29t1452	1525031760.74	larva	42.1685	-14.0014	-178.0102	548.1237	52.4798	22245.2256	70325.585	766287.4871	3476.1	-0.42401	1996.04	0.33734	1983.2462	0.44174	3340.6606	-0.57705	3329.1005	394197.9688	3030.1623	0.0095229	3261.8775	-0.21397	23471500	0.28214	264.33	100.102	99.1484	152.6246	149.476	18009.709	129.4175	-0.16001	143.8213	1177100
010	2018-04-29t1852	1525046165.38	larva	46.1698	-10.0001	-174.009	680.5673	48.0167	26503.8372	83628.99	862716.0728	10346.5	1.4092	2912.99	1.1173	2614.0986	1.0043	9139.7354	1.5347	9054.0479	1288702.75	5764.203	1.1796	8453.6091	1.6195	40857500	1.7676	352.812	126.67	126.241	191.636	187.7985	27020.6836	163.9633	0.19556	180.2762	1776670
010	2018-04-29t2252	1525060563.1	larva	50.1692	-6.0007	-170.0096	726.3179	51.6969	30350.3976	95679.9	1080636.2773	6724.99	0.38839	1848.77	0.17602	1690.7574	0.1499	6032.874	0.55114	6002.4968	965259.875	3876.8157	0.34455	5546.7142	0.5545	29572900	0.60474	325.993	134.346	133.2264	195.2072	193.0885	31233.1543	170.9081	0.2999	186.7948	2149000
010	2018-04-30t0252	1525074967.14	larva	54.1703	-1.9996	-166.0085	802.6424	53.043	34109.2631	107630.3861	1199970.3529	7004.61	0.51428	1524.37	-0.068903	1287.951	-0.18768	5627.4902	0.5303	5532.8245	1012948.25	3330.7979	0.1574	5081.0846	0.44387	27431100	0.361	243.077	134.95	134.0411	199.3938	196.4342	35890.8828	173.3332	0.37572	190.7086	2428430
010	2018-04-30t0652	1525089364.36	adult	58.1696	1.9996	-162.0092	901.356	60.8136	44728.9042	141131.1919	1827806.4926	4803.75	-0.00535	1154.48	-0.33048	993.3119	-0.40062	4343.2563	0.13584	4332.9858	1020665.25	2352.2982	-0.19814	4030.5765	0.16792	27086400	0.37983	388.794	144.726	143.605	207.5979	203.551	48785.4961	181.6394	0.64172	196.9344	3395560
010	2018-04-30t1053	1525103817.34	adult	62.1843	6.0143	-157.9945	993.3551	62.1464	49056.4758	154598.1949	2054945.1525	2918.5	-0.48855	936.488	-0.46682	863.8209	-0.4571	2512.063	-0.5497	2468.9457	648112.25	1625.7324	-0.47032	2335.7711	-0.42298	24121100	0.12416	335.666	135.628	134.9956	203.1158	199.5011	52403.8633	177.1354	0.51045	193.9428	3493370
010	2018-04-30t1452	1525118166.47	adult	66.1701	10.0002	-154.0087	965.9268	72.9433	50018.4137	157704.6038	2233251.7371	3178.17	-0.29435	753.858	-0.57922	678.7114	-0.58858	2626.687	-0.32183	2593.2046	690818.6875	1403.2886	-0.48785	2368.6429	-0.28727	19766900	-0.28902	290.312	123.887	114.2876	238.5356	235.395	62734.8672	195.9167	1.3892	226.0067	3248450
010	2018-04-30t1852	1525132568.15	adult	70.1706	14.0007	-150.0082	964.1377	63.5269	52945.1694	167477.0422	2380709.5879	1723.09	-0.69996	668.166	-0.58998	623.0463	-0.57093	1488.0173	-0.75755	1475.3839	413668.8125	1006.4057	-0.62247	1399.3694	-0.63878	18525600	-0.37482	281.887	134.156	132.7351	200.8612	198.52	55839.4102	175.2526	0.34165	192.3888	3719600
010	2018-04-30t2252	1525146968.8	adult	74.1708	18.0008	-146.008	1005.9831	66.1556	53291.7871	168036.2606	2363635.284	2031.51	-0.4617	621.151	-0.55623	594.5191	-0.5167	1586.5776	-0.52329	1576.1618	444241.75	881.664	-0.6021	1369.0858	-0.53294	17336300	-0.46071	445.037	124.106	123.2525	206.309	202.1215	57766.5195	173.3249	0.1581	194.0514	3463790
010	2018-05-01t0252	1525161369.81	adult	78.1711	22.0011	-142.0077	910.4134	64.9599	49267.6712	155422.8004	2231367.05	1099.86	-0.76248	576.936	-0.5265	567.3563	-0.46247	959.9717	-0.77606	951.0652	248632.6719	673.7553	-0.66705	899.0447	-0.70863	14890100	-0.76371	273.62	144.978	143.5714	215.8073	212.5736	55894.0977	183.0952	0.62172	203.0145	3741730
010	2018-05-01t0652	1525175768.98	adult	82.1708	26.0009	-138.008	851.573	65.3601	44631.2652	140737.2881	1983088.6443	1333.39	-0.53037	587.58	-0.38979	577.2075	-0.32624	1035.365	-0.55042	1007.6608	242275.4062	695.8154	-0.54251	894.2472	-0.59454	13744100	-0.9415	231.101	141.972	140.5733	206.2436	203.976	48261	181.2503	0.42443	198.1294	3320860
010	2018-05-01t1052	1525190168.21	adult	86.1706	30.0007	-134.0082	922.1747	67.1038	49513.5817	156060.3048	2250545.5293	1049.06	-0.57698	535.588	-0.3975	530.4252	-0.3326	864.5594	-0.53153	861.2565	224785.4375	615.9914	-0.52334	771.2555	-0.57408	13898000	-0.91295	274.295	141.134	140.0449	207.1459	203.6095	53857.9375	180.9288	0.29962	197.948	3662290
010	2018-05-01t1452	1525204587.46	adult	90.176	34.006	-130.0028	884.1507	65.0908	46508.2681	146753.7335	2111105.0132	906.903	-0.56028	521.888	-0.32417	519.9031	-0.25753	744.0492	-0.49819	735.3849	181548	606.1637	-0.42672	682.1307	-0.53798	12715800	-1.2147	320.409	148.026	146.7766	214.7469	212.3558	52398.25	187.9758	0.61883	205.0945	3606640
010	2018-05-01t1852	1525218972.39	adult	94.1718	38.0018	-126.007	891.6664	66.0525	47365.7759	149329.5962	2140140.389	894.798	-0.45408	548.276	-0.11357	546.0756	-0.046352	740.4257	-0.35807	727.4789	183625.5625	621.7935	-0.2908	673.9339	-0.42039	13597800	-0.96906	265.465	149.134	148.0607	215.9036	213.2158	53544.0977	188.4332	0.52596	206.8087	3698660
010	2018-05-01t2252	1525233390.46	adult	98.1768	42.0069	-122.002	761.1713	66.0965	42863.4482	135410.1383	2027933.5687	974.573	-0.25986	528.042	-0.084798	523.4297	-0.044295	751.3285	-0.21442	733.0812	169048.9062	619.9267	-0.19156	683.5451	-0.28379	11839200	-1.5003	279.33	150.286	149.1502	227.7366	223.8442	51240.7422	196.7682	0.92127	216.6024	3369570
010	2018-05-02t0252	1525247773.06	adult	102.172	46.002	-118.0068	923.0721	66.9167	49632.1213	156469.757	2308323.3893	771.218	-0.38009	465.673	-0.3072	461.4198	-0.30843	654.8657	-0.26674	645.2593	170265.0938	574.2021	-0.20936	624.7202	-0.27294	12101900	-1.3876	383.484	137.457	135.1699	233.1156	221.4968	60610.0547	188.4687	0.25063	211.9376	3572230
010	2018-05-02t0652	1525262175.57	adult	106.1727	50.0027	-114.0061	816.6081	68.264	45235.1905	142890.9563	2132757.4098	753.68	-0.33887	515.792	0.031578	515.7431	0.085313	645.8744	-0.21811	640.7352	153072.2344	596.7087	-0.095229	629.109	-0.18915	12215500	-1.3223	258.787	148.188	147.1758	220.186	217.3881	52184.082	191.1326	0.26882	210.8992	3509520
010	2018-05-02t1052	1525276598.21	adult	110.179	54.009	-109.9998	947.2822	64.8557	49559.8366	156239.3102	2256032.0632	690.495	-0.39127	497.586	-0.014654	497.9348	0.0308	637.295	-0.19367	633.1794	165696.7031	586.9835	-0.07335	621.193	-0.14844	12909900	-1.0407	365.774	159.695	157.0042	268.2145	265.1707	69735.7656	220.835	1.9655	254.2271	4143270
010	2018-05-02t1453	1525291051.91	adult	114.1939	58.0239	-105.9849	876.5821	65.6539	47015.2471	148323.3099	2170417.3962	654.487	-0.44543	454.667	-0.33918	449.5682	-0.40535	602.7635	-0.27109	599.3503	148882.5781	550.9791	-0.17434	585.49	-0.20243	11190700	-1.6927	244.594	133.189	131.5611	210.3716	208.283	51961.7812	180.8934	-0.66396	202.0044	3278190
010	2018-05-02t1853	1525305399.45	adult	118.1793	62.0094	-101.9995	842.5045	69.3197	45909.1684	144789.257	2135955.7504	701.905	-0.37571	463.122	-0.26296	463.7263	-0.25397	621.4135	-0.21637	612.7287	149760.6562	562.2763	-0.11653	599.1345	-0.14982	11129800	-1.7145	431.091	151.499	149.0325	285.6381	272.9923	68838.7812	210.6342	0.97729	248.3948	3640810
010	2018-05-02t2252	1525319757.04	adult	122.1675	65.9976	-98.0113	912.5094	63.5654	47388.4761	149501.4819	2094420.2517	716.389	-0.36649	451.692	-0.44111	450.1958	-0.48904	596.2823	-0.36174	591.2074	148474.2969	543.571	-0.23509	578.9795	-0.23132	11216400	-1.6709	352.382	146.82	145.6221	249.7921	238.4083	62198.2422	196.4229	-0.020094	222.2554	3645840
010	2018-05-03t0252	1525334144.17	adult	126.1639	69.994	-94.0148	814.6302	65.6646	45057.0365	142375.662	2070686.722	742.177	-0.32738	532.206	1.0434	529.2974	1.1824	668.4571	0.041144	664.8891	157755.875	619.7133	0.40111	653.3642	0.14261	12551500	-1.1106	311.12	169.004	167.4323	249.534	246.2676	58890.0117	217.333	1.0185	237.691	3985790
010	2018-05-03t0652	1525348542.7	adult	130.1635	73.9936	-90.0153	853.8169	64.2261	45000.277	141953.1439	2005324.705	630.703	-0.66356	447.069	-0.64761	443.1248	-0.75089	580.955	-0.69401	577.0707	137105.375	532.4403	-0.47501	566.4776	-0.41918	10545900	-1.8959	293.328	142.398	140.223	233.7636	230.7906	55168.2188	195.3863	-0.36071	219.8763	3359020
010	2018-05-03t1052	1525362940.09	adult	134.1628	77.9929	-86.016	812.3881	63.4937	43303.3541	136600.7754	1945146.0215	757.762	-0.32029	483.169	0.29961	486.0048	0.47114	635.8901	-0.24657	629.5916	144347.0469	575.6168	0.094483	614.3916	-0.069113	10959200	-1.6898	512.954	159.17	157.9733	280.4386	265.4203	63659.5547	218.5644	0.73823	249.9883	3610300
010	2018-05-03t1452	1525377335.88	adult	138.1616	81.9917	-82.0171	784.2373	74.5399	41666.3769	131689.0878	1967584.3364	666.311	-0.63048	442.544	-0.84206	441.9178	-0.80922	606.9642	-0.69491	602.7425	132925.1719	554.6927	-0.2782	590.6462	-0.38582	9662500	-2.1493	359.196	155.638	153.3043	274.8211	270.5146	60185.8242	227.1009	1.0025	260.9798	3398200
010	2018-05-03t1852	1525391746	adult	142.1645	85.9945	-78.0143	789.5006	66.1144	41624.604	131323.8005	1903075.2403	718.029	-0.48168	485.824	0.56232	483.9244	0.5839	650.3162	-0.10595	644.5358	142419.25	597.1519	0.73617	634.3605	0.23948	10596300	-1.7241	364.972	182.869	180.8491	315.6844	313.1402	69134.875	261.4826	2.4945	298.5719	3988550
010	2018-05-03t2252	1525406153.12	adult	146.1664	89.9965	-74.0124	853.7875	64.7319	43279.3007	136488.2908	1874218.5259	720.011	-0.49145	492.778	0.86509	490.6346	0.8732	630.5984	-0.46408	623.6774	143145.8438	573.881	0.20934	610.4843	-0.18075	11185100	-1.4392	427.764	173.02	167.8406	309.1956	301.1086	70187.3906	241.2127	1.2907	283.7629	3927220
010	2018-05-04t0252	1525420551.03	adult	150.1659	93.9959	-70.0129	788.3574	64.7962	40749.9438	128614.2821	1797228.8958	744.64	-0.41907	541.95	2.5903	539.9706	2.5895	674.1324	0.28446	670.7124	144264.3438	621.9859	1.603	656.9013	0.78414	11582000	-1.2317	375.789	191.19	185.0506	325.6982	321.9818	69699.4062	263.2699	2.063	306.4123	4085910
010	2018-05-04t0652	1525434948.62	adult	154.1652	97.9952	-66.0136	798.2269	63.7396	40591.6195	128022.2009	1753125.3338	688.001	-0.63902	480.263	0.55066	478.183	0.56099	629.4135	-0.53983	625.0962	134065.0625	575.7219	0.31515	612.7027	-0.17052	10226700	-1.6437	350.298	161.072	156.3878	291.1461	285.5001	62014.125	232.8206	0.53651	270.2411	3429870
010	2018-05-04t1053	1525449371.27	adult	158.1715	102.0015	-62.0073	525.2789	69.722	27784.5673	89061.1961	1232821.0305	799.874	-0.23716	510.749	1.63	508.5437	1.6283	675.1229	0.27119	669.5544	98567.9453	609.6778	1.3104	652.0906	0.69711	7443660	-2.5066	492.43	179.777	177.3961	334.4708	306.7876	48832.7383	242.8246	0.77007	279.4586	2620070
010	2018-05-04t1453	1525463810.04	adult	162.1822	106.0123	-57.9966	595.843	100.5576	35647.4474	115212.074	1864232.9971	782.801	-0.30992	513.278	1.7506	510.1853	1.7203	688.1907	0.48772	680.7282	128691.6562	624.6235	1.745	667.1989	1.0203	9568020	-1.6983	510.145	182.841	175.9185	362.561	351.3119	67798.9062	269.4238	1.6092	323.7504	3408340
010	2018-05-04t1919	1525479784.7	adult	166.6197	110.4497	-53.5591	583.6572	91.4792	34913.3841	112115.2147	1772965.4032	774.05	-0.35355	511.658	1.7278	508.17	1.6883	695.1879	0.59102	686.7878	127219.375	620.5048	1.6228	670.0356	1.0608	9331110	-1.6747	546.965	185.887	178.8139	377.8823	367.5356	69152.4531	272.4056	1.4796	330.9268	3390030
010	2018-05-04t2253	1525492572.1	adult	170.1717	114.0018	-50.0071	503.5454	110.4095	33389.7768	108592.7737	1998340.5135	819.151	-0.17572	502.549	1.447	498.2901	1.3872	692.2635	0.52068	680.4092	121146.125	607.8338	1.2619	654.4606	0.70117	8751890	-1.7758	577.201	184.215	174.9796	398.1765	381.1243	69680.8906	277.222	1.4691	353.2612	3208110
010	2018-05-05t0253	1525506965.53	adult	174.1699	117.9999	-46.0089	479.9039	109.8294	32979.4652	107169.5834	2036477.0604	828.601	-0.13617	499.798	1.3819	495.9251	1.3402	695.6432	0.56395	679.33	119650.6406	602.5563	1.1111	651.6155	0.62257	8594040	-1.7314	592.884	184.529	177.8875	389.277	362.1761	66955.6406	265.8695	0.89102	322.1947	3172970
010	2018-05-05t0652	1525521363.64	adult	178.1694	121.9994	-42.0094	482.2259	109.7287	32973.5196	107171.2016	2031793.2103	850.504	-0.036431	498.973	1.3795	495.3038	1.3499	685.7768	0.37811	669.9566	117953.6094	602.3749	1.1009	646.2026	0.49232	8580340	-1.6477	559.225	186.213	179.3758	388.3647	364.8984	66798.7188	268.8358	0.81002	324.6343	3202120
010	2018-05-05t1053	1525535767.54	adult	182.1704	126.0005	-38.0084	377.6514	121.2297	29487.7568	97951.5953	2056505.8638	874.781	0.081161	493.105	1.2143	489.9757	1.2064	696.9797	0.55878	681.3393	107334.875	597.9174	0.97827	652.9419	0.61842	7561770	-1.8542	611.916	189.242	178.5201	415.4727	405.3348	63982.8047	293.3194	1.3972	359.6353	2902020
010	2018-05-05t1453	1525550211.41	adult	186.1826	130.0127	-33.9962	382.3681	113.6674	28500.8337	94431.7613	1905440.9123	830.773	-0.11717	490.617	1.1592	489.6165	1.2233	692.0066	0.46017	676.3945	103108.9844	589.3481	0.74833	642.8211	0.39566	7286150	-1.8516	569.916	189.631	179.1469	406.869	380.973	60623.4766	291.0402	1.1381	345.1734	2816210
010	2018-05-05t1912	1525565736.9	adult	190.4953	134.3253	-29.6835	384.7464	114.6162	28791.8034	95160.3693	1933174.5854	847.413	-0.028837	492.731	1.2527	490.1786	1.2706	691.5662	0.44155	678.0583	104426.5	593.403	0.85192	644.4391	0.41692	7392940	-1.7445	594.228	190.309	178.0525	426.0775	410.1076	64337.7109	300.2507	1.2124	365.7413	2855400
010	2018-05-05t2311	1525580092.3	adult	194.4829	138.3129	-25.6959	381.962	111.849	27620.0554	91524.8977	1777027.2111	833.338	-0.093248	490.151	1.196	487.544	1.2143	697.0223	0.52583	683.7602	100371.2109	590.4305	0.7737	643.3958	0.38615	7057680	-1.7699	578.234	191.873	180.7791	421.7932	401.5523	60738.2266	294.0044	0.87692	361.5188	2762770
010	2018-05-06t0316	1525594818.48	adult	198.5735	142.4035	-21.6053	379.1166	110.3216	27252.1904	90341.4487	1737447.973	845.527	-0.020476	490.606	1.2356	490.1047	1.3214	688.0679	0.36736	674.4837	98393.7031	591.2793	0.7928	639.8161	0.30505	6972010	-1.7329	596.787	191.741	182.9451	405.42	387.8891	57975.0664	288.8483	0.58916	340.4271	2724830
010	2018-05-06t0715	1525609136.51	adult	202.5507	146.3808	-17.6281	391.3044	108.402	27510.7672	90499.298	1713151.1076	823.541	-0.13255	483.043	1.0302	483.0199	1.1309	674.782	0.13825	658.1719	97168.6094	582.4771	0.57491	631.6311	0.13559	6925390	-1.6933	600.291	193.227	184.9408	400.9342	376.9408	57734.5312	291.7231	0.52361	341.9759	2770290
010	2018-05-06t1116	1525623596.03	adult	206.5672	150.3973	-13.6116	388.5614	105.9681	26684.747	87997.3323	1614611.6979	856.716	0.047306	486.68	1.1715	487.117	1.2877	683.4849	0.24679	666.8415	95687.8906	586.7393	0.67607	636.5151	0.20412	6776530	-1.6949	590.056	195.853	187.7652	408.1147	394.5845	57136.0664	290.2895	0.35764	343.1596	2727050
010	2018-05-06t1456	1525636813.78	adult	210.2388	154.0689	-9.94	386.1638	108.8134	26712.4842	88304.4363	1642941.3751	836.02	-0.056808	481.747	1.0514	481.4649	1.1467	683.5404	0.20714	667.2127	95695.6562	582.7167	0.57893	634.4219	0.14677	6708810	-1.6771	599.588	196.091	185.7177	414.3323	393.1178	58006.5195	298.8271	0.44546	356.3667	2730760
010	2018-05-06t1853	1525651018.31	adult	214.1845	158.0146	-5.9943	377.5431	105.9269	26116.3906	86632.4084	1595846.451	827.514	-0.093869	479.863	1.0277	479.52	1.1232	675.096	0.074379	661.6826	92488.1562	579.6392	0.50626	630.5277	0.066026	6538620	-1.6873	581.728	197.056	187.5903	414.0185	396.233	56720.5312	295.9644	0.26425	354.7764	2685080
010	2018-05-06t2253	1525665385.58	adult	218.1754	162.0055	-2.0033	382.3777	104.9522	26401.9019	87219.3165	1608758.9876	796.988	-0.21436	477.502	0.99317	475.9383	1.0547	664.9588	-0.049391	648.6971	91764.3125	574.3916	0.38452	619.0735	-0.11095	6576630	-1.6569	530.512	197.821	190.4611	404.1262	383.5523	55769.418	294.0544	0.11315	351.6539	2724590
010	2018-05-07t0253	1525679809.66	dead	222.1821	166.0122	2.0033	384.1756	108.4702	26892.6922	88814	1669366.4253	795.936	-0.21018	478.815	1.0664	478.2832	1.1617	668.6538	-0.026079	655.9206	94280.1875	576.1054	0.42334	624.0329	-0.050924	6713940	-1.5968	555.585	199.365	189.6742	408.0762	387.3288	57538.7422	301.6506	0.17336	361.4926	2795500
011	2018-04-27t2042	1524879966.8	larva	0	-56.1701	-260.1645	153.885	28.0485	2836.1452	9030.7221	49690.831	0	-0.7465	0	-0.80798	0	-0.80724					0	-0.78641	0	-0.77203	0	-0.51284	0	0	0				0	-0.35596	0	0
011	2018-04-27t2232	1524886563.5	larva	1.8324	-54.3377	-258.3321	153.9215	41.239	3304.87	10861.3644	68973.2785	0	-0.78152	0	-0.83538	0	-0.83278					0	-0.81353	0	-0.80432	0	-0.587	0	0	0				0	-0.37942	0	0
011	2018-04-28t0232	1524900966.64	larva	5.8333	-50.3368	-254.3312	156.5219	25.1747	2620.1114	8316.3519	41407.4643	0	-0.85418	0	-0.89285	0	-0.88629					0	-0.86992	0	-0.87169	0	-0.74143	0	0	0				0	-0.43363	0	0
011	2018-04-28t0632	1524915366.84	larva	9.8333	-46.3367	-250.3312	148.2174	40.8714	3221.6291	10576.51	67914.6657	0	-0.92182	0	-0.94724	0	-0.93686					0	-0.92257	0	-0.93492	0	-0.8868	0	0	0				0	-0.49261	0	0
011	2018-04-28t1051	1524930903.42	larva	14.1491	-42.021	-246.0155	261.6754	34.3173	6121.3397	19393.0682	127474.6365	1674.29	-0.56682	934.489	-0.3231	921.2792	-0.28969	1446.1832	-1.2911	1421.4286	49170.2305	1273.3699	-0.49631	1373.0013	-0.56359	3102500	-0.74597	216.001	126.046	125.5016	175.7614	171.9197	5975.8887	155.9443	0.32166	167.4198	418473
011	2018-04-28t1451	1524945301.6	larva	18.1486	-38.0215	-242.016	329.1175	41.5514	10814.0606	34342.3684	300657.1252	4150.12	0.0062347	1835.54	0.30765	1888.3983	0.42541	3828.5112	-0.67378	3823.9014	222053.6562	2958.7381	0.1086	3658.4428	0.11956	10583700	-0.1862	369.263	124.532	123.9967	178.1562	171.5397	10333.0605	154.5829	0.2932	167.5285	718053
011	2018-04-28t1852	1524959766.81	larva	22.1667	-34.0034	-237.9979	352.6936	25.7606	7255.9061	22876.8123	125422.7782	8653.86	1.113	3769.76	1.7499	3766.0559	1.8937	7689.9233	0.38374	7647.7302	307596.9375	6031.5323	1.2775	7158.9473	1.2227	14886800	0.080178	189.49	127.438	126.9704	174.9913	174.1796	6999.6523	155.9222	0.27984	169.0701	503253
011	2018-04-28t2252	1524974166.43	larva	26.1666	-30.0035	-233.998	554.9091	46.7509	18507.299	58480.9478	528643.0971	4507.24	0.0083873	1779.74	0.22615	1685.4614	0.23585	4106.5239	-0.52688	4090.197	406545.875	3340.0805	0.21231	3926.1589	0.13814	17509100	0.19717	259.913	101.131	100.257	152.0931	147.7743	15057.2148	130.636	0.08254	143.3554	994928
011	2018-04-29t0252	1524988580.5	larva	30.1705	-25.9996	-229.9941	550.8946	38.4625	16102.8998	50802.7511	393240.3705	10579.9	1.5584	4151.18	2.0863	4037.334	2.1683	9561.6484	1.0885	9473.6338	831863.4375	7770.3339	1.9841	9073.7142	1.8416	35720900	1.7569	219.477	134.488	133.9809	187.6455	185.2609	16325.1582	166.3653	0.31092	180.0854	1157270
011	2018-04-29t0652	1525002969.93	larva	34.1675	-22.0025	-225.997	633.7365	50.842	23308.3662	73598.5808	731989.8869	7260.84	0.66094	2636.62	0.8873	2490.0527	0.89138	6205.2935	0.19973	6061.9299	769456.375	5088.4474	0.89963	5787.8944	0.71884	32551700	1.3509	277.001	113.136	111.6778	172.847	169.3122	21433.0312	148.1681	0.14056	163.2209	1396780
011	2018-04-29t1052	1525017373.8	larva	38.1686	-18.0015	-221.9959	610.4036	47.3888	20353.5793	64267.7345	575624.7794	9323.7	1.1847	3222.38	1.373	3027.8408	1.3614	7915.3975	0.82829	7845.7119	862778.3125	6089.8718	1.3186	7430.1773	1.2745	34866100	1.4524	242.372	133.289	132.3572	190.5951	186.4264	20774.8633	164.8393	0.2575	180.4994	1442190
011	2018-04-29t1452	1525031774.1	larva	42.1687	-14.0014	-217.9958	782.8758	44.2113	27693.5786	87216.4859	838207.2087	9317.1	1.1577	3047.89	1.2327	2913.667	1.2711	8051.9531	1.001	7972.8774	1183637.125	6061.1243	1.3096	7297.4054	1.2175	44788700	2.2552	223.827	124.742	123.9761	182.9557	181.0358	26894.4961	159.703	0.17682	174.9687	1833090
011	2018-04-29t1852	1525046178.7	larva	46.17	-10.0001	-213.9946	799.9979	51.3248	34422.3416	108560.1447	1232025.0152	6760.1	0.42904	1694.7	0.055205	1482.3018	-0.029664	5691.5908	0.30865	5549.7625	1035869.5	3630.0672	0.24667	5159.3926	0.43226	30728300	0.83223	378.388	109.83	108.135	176.8024	171.0303	32178.0449	147.9381	-0.029926	165.205	1991450
011	2018-04-29t2252	1525060576.51	larva	50.1694	-6.0007	-209.9952	927.4443	51.9948	41099.7559	129531.6456	1502565.7069	5310.06	-0.0020791	1406.39	-0.22027	1214.9421	-0.29727	4696.4141	0.044275	4654.8716	1019121.8125	2811.1882	-0.13125	4359.8216	0.11916	30422900	0.68302	243.752	127.706	126.8575	190.9049	188.19	41426.3672	164.8592	0.17812	181.6031	2762530
011	2018-04-30t0252	1525074980.53	larva	54.1705	-1.9996	-205.994	887.2698	58.3317	44037.7024	138838.1357	1818526.4444	4364.04	-0.23617	1155.48	-0.41558	997.6121	-0.47442	3853.916	-0.19018	3844.5488	890254.625	2263.6729	-0.33946	3519.6417	-0.15072	26691500	0.29153	225.03	126.897	125.7717	187.781	185.9453	43377.4062	163.116	0.085895	179.6548	2931330
011	2018-04-30t0652	1525089377.57	adult	58.1697	1.9996	-201.9949	942.8793	63.1535	49297.0089	155444.1706	2144149.4513	3639.78	-0.35385	984.586	-0.50099	857.8865	-0.54367	3053.2915	-0.4269	3004.3074	790802.5	1839.8263	-0.4519	2853.2982	-0.307	25425900	0.21629	423.539	137.838	136.3572	209.7992	202.2789	54337.9844	176.9415	0.48416	194.0598	3559520
011	2018-04-30t1053	1525103830.92	adult	62.1845	6.0144	-197.9801	1049.3503	62.6983	54180.4734	170631.8896	2351364.6015	2652.75	-0.57297	725.681	-0.69602	657.34	-0.69394	2062.6606	-0.76086	1988.6469	587858.25	1252.6266	-0.6692	1856.3819	-0.62994	20618800	-0.23927	217.117	121.396	119.9075	186.8655	185.4455	53256.6562	162.0838	-0.11507	179.1935	3449220
011	2018-04-30t1452	1525118179.94	adult	66.1703	10.0002	-193.9942	1026.431	66.5449	54338.1874	171153.9513	2417720.3898	1850.26	-0.74875	673.785	-0.67531	629.0041	-0.65169	1581.4639	-0.85958	1572.2524	450717.1875	1010.3185	-0.71733	1469.2541	-0.7096	19180600	-0.35414	507.838	123.219	121.3241	193.7777	189.3252	55226.6328	162.9196	-0.18682	181.6869	3507660
011	2018-04-30t1852	1525132581.5	adult	70.1708	14.0007	-189.9938	1003.8547	70.2777	58366.1721	184019.3931	2850096.3419	1527.86	-0.77324	615.187	-0.66179	585.8159	-0.62452	1292.7245	-0.86843	1281.8279	395573.6875	842.8543	-0.72938	1195.9267	-0.74475	18766300	-0.34564	441.633	130.879	128.7954	215.976	202.9774	66088.6562	174.4504	0.3001	194.9305	3992470
011	2018-04-30t2252	1525146982.1	adult	74.1709	18.0008	-185.9936	1056.5806	69.6587	58902.0403	185581.8753	2782788.8613	1281.52	-0.77669	577.226	-0.62516	552.9829	-0.58624	1085.3085	-0.84314	1076.0447	335360.3125	792.3864	-0.66894	1002.8228	-0.74909	17784900	-0.39992	238.838	133.177	132.2397	204.0084	202.0401	63038.6016	177.5923	0.39192	195.0031	4103310
011	2018-05-01t0252	1525161383.1	adult	78.1712	22.0011	-181.9933	1014.4765	72.3192	56668.2439	178527.0252	2687221.4594	1703.81	-0.47298	552.57	-0.57181	540.5877	-0.51584	921.2504	-0.80429	854.2569	273611.375	688.3507	-0.65425	813.2275	-0.76717	16377100	-0.53264	396.475	133.15	131.6558	204.0318	200.3506	60597.4453	174.73	0.14273	193.6931	3946310
011	2018-05-01t0652	1525175782.44	adult	82.171	26.0009	-177.9935	1141.1364	70.8431	64790.7198	204197.0518	3081839.9958	1112.23	-0.6534	550.43	-0.47299	540.333	-0.41517	861.9574	-0.69653	843.3383	292203.5625	679.7887	-0.55922	798.303	-0.67137	18643100	-0.046922	325.811	145	143.7059	211.6122	208.9775	71736.5312	185.6081	0.68247	202.6561	4911140
011	2018-05-01t1052	1525190181.52	adult	86.1708	30.0007	-173.9938	1119.3208	70.9552	61990.731	195230.8935	2985184.4699	1089.46	-0.55062	517.809	-0.44564	511.7458	-0.38727	781.2862	-0.61288	757.0097	253918.0156	614.825	-0.52479	704.2045	-0.63751	16803900	-0.27894	299.414	139.25	137.3361	210.385	207.2182	68375.1328	181.2473	0.31895	200.4158	4518940
011	2018-05-01t1452	1525204601.05	adult	90.1762	34.0061	-169.9883	1022.9087	73.3873	62069.6709	195683.8271	3150578.7083	1122.57	-0.39529	535.385	-0.28039	529.4884	-0.22379	759.175	-0.48116	738.011	246731.875	639.083	-0.37801	703.7663	-0.51391	17356600	-0.0082806	349.656	141.898	140.6168	214.4373	211.2893	69692.1328	186.1192	0.5038	203.7181	4600210
011	2018-05-01t1852	1525218985.73	adult	94.1719	38.0019	-165.9926	1093.7525	74.8596	66578.9949	209908.0379	3416765.2581	796.187	-0.54141	458.502	-0.45516	453.2198	-0.43228	624.4731	-0.50685	613.9908	217316.625	554.7212	-0.40631	597.6505	-0.5184	15931600	-0.27037	498.109	115.599	112.0745	218.4336	200.8467	76014.8906	163.0095	-1.073	189.4959	4016710
011	2018-05-01t2252	1525233403.92	adult	98.177	42.0069	-161.9876	1245.6878	71.3097	67570.1956	212871.6744	3225628.2857	1094.19	-0.13937	495.773	-0.22676	493.0327	-0.19176	679.7842	-0.31885	661.5818	240643.6094	583.5446	-0.26337	639.9068	-0.34744	17534500	0.37064	390.868	145.36	141.5148	300.8663	294.2584	106506.6719	193.1782	0.69335	272.2379	5141080
011	2018-05-02t0252	1525247786.27	adult	102.1721	46.002	-157.9925	1078.0816	71.3157	61602.2875	194098.4815	2956616.0288	721.925	-0.43587	471.808	-0.27588	469.4008	-0.26293	648.3129	-0.27775	644.312	208756.75	581.4344	-0.19298	627.3645	-0.26858	15192700	-0.30985	311.569	137.414	134.4152	221.5196	217.9663	71329.2969	189.2553	0.30068	210.9923	4424860
011	2018-05-02t0652	1525262188.96	adult	106.1728	50.0028	-153.9917	1084.2033	73.6705	63216.3846	199090.3294	3148689.4518	724.288	-0.37633	451.047	-0.36027	442.1861	-0.41885	646.2214	-0.21742	640.3325	213899.2969	567.8113	-0.17178	621.9071	-0.20274	14898100	-0.34232	421.203	128.841	124.8395	251.933	238.3307	83389.8281	182.3563	-0.2863	210.8662	4255630
011	2018-05-02t1052	1525276611.55	adult	110.1791	54.009	-149.9854	1097.6007	71.1403	64496.9691	203167.5364	3203619.6906	866.091	-0.13653	493.588	-0.044091	491.134	-0.026694	654.5824	-0.15222	641.322	221248.8438	574.6619	-0.11262	618.4171	-0.15458	16638400	0.37461	316.947	151.035	149.1651	227.3879	222.8976	76857.125	195.8892	0.41072	215.5213	5091230
011	2018-05-02t1453	1525291065.77	adult	114.1942	58.0241	-145.9704	1105.223	73.6006	63738.746	200792.6916	3134322.0027	759.135	-0.27045	465.475	-0.23966	464.5551	-0.2451	612.6854	-0.24178	601.5107	204636.9375	550.4193	-0.17656	586.346	-0.20015	15512000	-0.0013295	284.307	139.132	136.893	223.8749	219.1799	74774.2266	187.5837	-0.25543	209.8696	4636580
011	2018-05-02t1853	1525305413.25	adult	118.1796	62.0095	-141.985	1152.2729	72.3121	68078.4746	214402.2209	3417519.6022	766.31	-0.25099	440.516	-0.5277	440.002	-0.57842	606.3693	-0.27411	597.3802	215867.4531	534.3089	-0.25807	577.8365	-0.22017	15670000	0.10129	457.018	135.821	133.62	224.9184	220.1062	80070.9375	187.8318	-0.3828	212.1189	4831430
011	2018-05-02t2252	1525319770.65	adult	122.1677	65.9977	-137.9968	1186.1476	72.1746	68626.3991	216070.9219	3387731.2946	748.74	-0.29415	470.249	-0.16245	470.0517	-0.14252	641.2443	-0.13538	635.4291	230206.6875	572.8175	-0.040754	616.6919	-0.072561	16863100	0.61541	500.812	139.651	138.1984	220.8265	217.4534	79276.7188	188.8747	-0.45904	209.8994	5007870
011	2018-05-03t0252	1525334157.74	adult	126.1642	69.9941	-134.0004	1108.8908	73.2283	66513.4408	209585.186	3377639.8317	821.537	-0.12538	466.201	-0.21611	465.3192	-0.20861	626.6142	-0.23914	621.5306	218061.7344	564.6057	-0.090189	603.5712	-0.13153	16190700	0.36755	480.452	141.162	138.4663	241.4544	232.12	84026.1328	193.257	-0.34386	220.2458	4902420
011	2018-05-03t0652	1525348556.1	adult	130.1637	73.9936	-130.0008	1097.7777	73.2627	67051.094	211484.6848	3434407.391	707.854	-0.44536	451.306	-0.54815	453.2562	-0.48893	613.0046	-0.40907	605.4026	215164.625	552.591	-0.23195	590.1186	-0.24572	15798400	0.22648	437.363	145.909	143.0922	257.4146	244.3205	90352.5078	200.9948	-0.052763	230.0221	5107690
011	2018-05-03t1052	1525362953.65	adult	134.163	77.9929	-126.0015	1148.6929	77.1953	72009.7586	226879.4161	3784574.2827	774.526	-0.269	432.552	-1.0906	430.8339	-1.1353	583.9581	-0.84282	574.1746	219568.25	517.5859	-0.84011	557.4292	-0.62996	16247100	0.42029	622.34	134.97	132.131	251.2709	229.3533	94477.8516	185.7005	-1.0061	213.8802	5069610
011	2018-05-03t1452	1525377349.33	adult	138.1618	81.9917	-122.0027	1137.6568	71.5542	68227.2832	214927.1748	3422076.0682	758.351	-0.33283	471.713	0.04581	470.4522	0.083358	635.2755	-0.30058	625.8096	226793.3281	563.5225	-0.096612	605.4071	-0.19361	16811800	0.65103	529.136	152.964	149.2907	266.5999	248.0906	95176.1719	207.4314	-0.0015756	236.08	5451640
011	2018-05-03t1852	1525391759.69	adult	142.1647	85.9946	-117.9998	1097.4425	73.2746	67555.5658	212912.2918	3480960.4568	696.725	-0.55338	453.707	-0.47508	457.172	-0.28692	613.7376	-0.6917	607.3377	216649.375	556.6589	-0.25425	593.1794	-0.43879	16001300	0.34396	335.616	149.119	146.8927	254.2373	249.1199	89745.7812	207.8421	-0.12509	234.7075	5259130
011	2018-05-03t2252	1525406166.59	adult	146.1666	89.9965	-113.9979	1108.8733	74.7338	65640.6313	206822.3515	3303366.0182	712.668	-0.51694	494.665	0.928	493.5867	0.97137	638.5884	-0.32605	633.6785	219035.8125	582.199	0.43426	618.9149	-0.017065	16952700	0.70871	490.016	160.509	157.761	269.5487	263.6555	92455.1953	218.9279	0.25326	250.1663	5500800
011	2018-05-04t0252	1525420564.58	adult	150.166	93.996	-109.9985	1189.257	73.6311	69874.986	220060.3972	3506597.3138	745.126	-0.41734	471.587	0.20952	473.2917	0.34881	635.5359	-0.40669	629.2215	232606.1562	573.2136	0.22139	614.3425	-0.12089	17221900	0.807	355.727	148.753	145.7676	253.46	247.675	92766.3594	208.7313	-0.3539	236.4257	5432320
011	2018-05-04t0652	1525434962.31	adult	154.1654	97.9953	-105.9991	1129.6355	73.0919	68708.2361	216470.596	3584065.2683	838.143	-0.089911	458.576	-0.18725	459.6522	-0.064277	642.7311	-0.2983	633.5756	230740.4531	571.3889	0.19037	614.1576	-0.13835	16445500	0.53429	363.54	145.055	141.0082	266.2988	259.5693	95601.2734	210.5502	-0.4026	244.4472	5201970
011	2018-05-04t1053	1525449385.03	adult	158.1717	102.0017	-101.9928	1181.0733	73.5708	70788.8945	222958.5189	3585660.1126	937.185	0.27863	451.726	-0.37825	450.0923	-0.3435	620.4204	-0.72251	609.2926	229555.5625	545.0029	-0.55478	589.9729	-0.69068	16693500	0.62812	441.042	151.438	148.1716	284.9651	273.7718	105437.0938	212.2294	-0.45764	251.2885	5596380
011	2018-05-04t1453	1525463824.01	adult	162.1826	106.0125	-97.982	1178.3675	71.2312	68893.3099	216988.9132	3478119.0367	920.116	0.22104	461.402	-0.0082923	464.6608	0.18943	622.4782	-0.70097	612.6171	224092.1562	553.506	-0.29349	593.7162	-0.61634	16607200	0.60893	341.47	162.537	160.2908	276.1811	271.0286	99425.2031	220.3073	-0.26761	255.2058	5850190
011	2018-05-04t1919	1525479798.47	adult	166.6199	110.4498	-93.5446	1145.261	71.8641	68140.0222	214617.999	3462532.6839	1007.49	0.58105	475.221	0.50148	480.2286	0.7547	684.7678	0.40395	667.855	244462.1094	589.3043	0.73925	641.8457	0.43956	16918800	0.72155	548.9	160.164	156.8182	329.253	295.9069	117543.3281	229.1877	-0.085563	272.289	5702170
011	2018-05-04t2253	1525492585.75	adult	170.1719	114.0019	-89.9926	1186.2793	73.5434	69152.872	217713.9085	3502379.8657	920.263	0.24097	497.448	1.2765	497.7107	1.368	668.7795	0.10219	655.4096	242098.1875	592.287	0.82666	633.456	0.24332	17974800	1.055	540.025	173.544	170.4574	292.9132	286.3289	106034.5781	233.3606	-0.056356	270.7669	6270830
011	2018-05-05t0253	1525506979.3	adult	174.1701	118.0001	-85.9944	1095.7425	75.1857	66232.1496	208679.1521	3394905.5028	950.925	0.38595	454.321	-0.12188	453.5332	-0.05571	655.1223	-0.15169	639.9902	226672.3281	555.6757	-0.18049	611.3107	-0.2435	15713200	0.38595	500.695	154.924	150.4679	302.8813	289.5283	104796.9375	220.5488	-0.61314	268.2628	5358190
011	2018-05-05t0652	1525521377.36	adult	178.1696	121.9995	-81.9949	1134.9934	73.7541	68110.8386	214569.3218	3545078.3559	845.271	-0.059577	456.713	-0.00084487	455.6736	0.057582	637.5753	-0.46441	624.5628	226976.7812	553.8976	-0.21102	600.5587	-0.47355	16245700	0.56585	470.607	168.109	163.1272	309.7303	302.6075	110263.9844	235.1364	-0.25639	279.7434	5979790
011	2018-05-05t1053	1525535781.31	adult	182.1707	126.0006	-77.9938	1066.4743	73.4748	65314.5391	205906.416	3423750.7164	1097.56	1.1122	460.884	0.1727	462.8425	0.3292	675.5523	0.18766	655.5887	230363.3438	568.4097	0.19179	625.1029	0.037221	15698600	0.4313	486.861	168.184	164.3315	348.2874	336.3273	118765.9844	243.7949	-0.10796	302.7293	5728700
011	2018-05-05t1453	1525550225.2	adult	186.1829	130.0128	-73.9816	1093.7002	74.5914	66316.9052	208996.1807	3456925.6637	1016.11	0.77012	466.143	0.3779	465.391	0.44827	665.6517	0.0074156	649.2465	230981.125	555.0756	-0.14873	609.5821	-0.28824	16137900	0.57709	611.601	175.176	169.7439	357.5431	337.0028	124067.4375	245.0905	-0.19531	306.7956	6064590
011	2018-05-05t1912	1525565750.76	adult	190.4955	134.3255	-69.669	1096.2328	71.041	66098.9436	208256.1317	3332327.0913	916.653	0.31835	458.456	0.1717	458.5824	0.2706	643.7111	-0.37421	627.4241	222080.3438	546.0103	-0.36697	599.3938	-0.49712	15816700	0.51418	473.703	183.477	178.2676	355.4518	349.0337	122630.8594	256.8903	0.0082536	322.113	6329970
011	2018-05-05t2311	1525580106.12	adult	194.4831	138.3131	-65.6814	1076.0161	74.6479	64115.9114	202001.66	3246540.1671	1024.53	0.90318	474.587	0.71053	472.141	0.73183	728.9681	1.0666	698.1377	244933.2812	567.2846	0.1882	639.3124	0.30437	15899600	0.55972	816.615	196.16	187.6269	474.0286	439.6643	159273.5938	285.7281	0.65613	369.8335	6571740
011	2018-05-06t0316	1525594833.57	adult	198.5741	142.404	-61.5904	1106.0301	70.1824	63881.4148	201224.4314	3131118.5122	910.596	0.33041	459.974	0.29057	458.0314	0.32729	681.3171	0.25399	656.092	227559.9062	550.6845	-0.21673	610.851	-0.26519	15363600	0.44479	702.027	190.535	182.0261	426.2318	401.1031	142361.4219	280.0789	0.36433	360.6508	6364060
011	2018-05-06t0715	1525609153.69	adult	202.5519	146.3818	-57.6126	1115.6917	73.661	64135.9991	201996.4212	3130240.0129	1023.58	0.96302	450.466	0.035127	449.6348	0.10625	675.7009	0.15339	655.2596	227035.5	540.3624	-0.45498	610.0495	-0.27737	15105500	0.4039	668.93	190.946	181.7771	450.0219	435.0934	151207.3594	286.524	0.3951	386.2508	6403010
011	2018-05-06t1116	1525623613.51	adult	206.5685	150.3985	-53.596	1019.317	72.613	60876.6532	191964.086	3076918.7733	1029.83	0.94265	454.704	0.2023	452.7764	0.24256	676.1688	0.1382	652.2594	215021.6719	546.6747	-0.28585	614.8938	-0.17877	14451000	0.26199	635.854	194.817	184.8193	453.1796	442.4258	144111.125	295.1704	0.47404	387.3902	6191470
011	2018-05-06t1456	1525636829.04	adult	210.2395	154.0694	-49.925	1042.6481	71.6322	61175.0934	192785.6394	3011225.758	976.504	0.62171	445.804	-0.030837	445.1001	0.047579	694.7423	0.3522	666.2551	222317.5469	536.1449	-0.52119	607.1783	-0.30067	14249200	0.23412	723.214	194.114	185.0677	480.221	455.635	153670.7188	292.2039	0.29181	387.0052	6204460
011	2018-05-06t1853	1525651032.19	adult	214.1848	158.0148	-45.9797	1045.2529	73.6227	59098.8966	186155.6728	2883564.9552	937.087	0.38942	444.218	-0.039055	445.2501	0.093819	669.6214	0.012826	646.8816	207582.625	534.9579	-0.53106	600.8129	-0.38261	13733500	0.1277	637.472	194.13	187.7635	435.2006	416.8434	134912.1875	288.7507	0.1014	370.5073	6001730
011	2018-05-06t2253	1525665399.36	adult	218.1757	162.0056	-41.9888	1044.735	72.7455	60532.4168	190767.6507	2950530.5232	974.228	0.48336	446.036	0.054431	445.9069	0.15575	659.1052	-0.10394	640.5557	208936.3438	536.163	-0.48793	600.6062	-0.36537	14101000	0.2404	620.874	198.167	188.72	451.3589	439.8835	143080.7812	298.46	0.21039	392.2234	6264850
011	2018-05-07t0253	1525679823.65	adult	222.1825	166.0124	-37.9821	817.6344	136.2361	55150.0156	179373.6648	3438689.6125	1151.87	1.0922	446.308	0.10073	447.3094	0.23847	654.6802	-0.14291	637.0011	188547.8906	537.5621	-0.44209	593.725	-0.4434	12831800	-0.058175	621.253	202.382	193.7455	451.5542	435.4402	130047.6016	305.0685	0.24714	385.8632	5818680
011	2018-05-07t0653	1525694210.49	adult	226.1788	170.0087	-33.9857	999.9602	70.6164	58701.7146	185017.744	2888557.9071	939.33	0.27961	444.074	0.070334	444.9314	0.20705	667.5075	-0.047391	644.6996	204924.7969	540.2011	-0.37486	603.4879	-0.31325	13620200	0.15429	710.676	204.388	196.0834	470.1377	449.9711	144332.2812	310.5493	0.26107	396.4395	6268790
011	2018-05-07t1136	1525711224.03	adult	230.9048	174.7347	-29.2597	956.3726	72.0661	57843.9042	182530.3574	2912865.3111	962.653	0.32888	446.137	0.17336	448.0828	0.34624	676.759	0.0073079	651.9271	205057.9688	543.37	-0.29665	607.8318	-0.26157	13477300	0.13714	692.956	204.779	196.0849	472.1637	452.3645	143065.5938	312.7401	0.18731	394.293	6186160
011	2018-05-07t1739	1525732964.91	adult	236.9439	180.7739	-23.2206	970.0349	71.1492	57527.7888	181385.9863	2875428.6349	961.814	0.29767	439.176	0.015287	440.9827	0.1891	668.5175	-0.064474	648.9049	201223.7656	538.9687	-0.38853	604.776	-0.30539	13187100	0.079802	680.197	209.017	198.7703	477.0869	456.743	143603.1562	322.8793	0.25163	404.3266	6276150
011	2018-05-07t1956	1525741194.59	adult	239.2299	183.0599	-20.9346	980.5437	72.574	56675.998	178580.2956	2808250.08	991.403	0.3791	436.874	-0.035724	437.5773	0.10696	675.7513	-0.021586	643.3223	200698.125	537.3014	-0.42353	604.1893	-0.31593	12951100	0.025047	731.952	211.157	200.9517	491.8272	462.5427	146072.6875	325.788	0.25735	412.8028	6259750
011	2018-05-07t2310	1525752831.07	adult	242.4623	186.2922	-17.7022	988.4864	72.0113	56139.1631	176866.6813	2722463.2568	1030.81	0.48511	438.156	0.027816	438.8043	0.17199	653.6363	-0.17175	630.0847	192169.0781	542.3174	-0.31554	599.3821	-0.37435	12868600	0.011946	669.26	212.566	200.6941	465.414	447.159	136831.7188	332.4853	0.31797	409.2553	6243070
011	2018-05-08t0310	1525767239.83	adult	246.4647	190.2947	-13.6998	975.1422	72.594	55583.4813	175138.6349	2716463.7675	1048.41	0.52093	438.734	0.076873	439.2181	0.21979	662.0391	-0.12498	629.1141	192653.375	546.0428	-0.23543	602.2172	-0.34811	12749200	-0.0087533	683.335	215.443	204.3187	472.1666	448.1458	137400.4688	335.5058	0.28638	408.0807	6260570
011	2018-05-08t0710	1525781645.45	adult	250.4663	194.2962	-9.6982	959.4242	72.309	54506.5485	171763.2214	2677831.1172	1100.56	0.66256	443.573	0.25346	444.4685	0.4135	681.1513	-0.010011	655.9371	194809.2656	555.9579	-0.02763	617.967	-0.18429	12644900	-0.029232	727.474	221.652	209.1997	500.2215	477.0939	143063.3594	347.3919	0.43675	420.1086	6318640
011	2018-05-08t1114	1525796294.73	adult	254.5355	198.3655	-5.629	925.9442	70.8432	53589.261	169004.1443	2659159.5914	1088.27	0.61834	444.865	0.32459	444.4788	0.44973	688.5865	0.030647	661.525	193492.8125	561.3969	0.085813	626.0486	-0.1041	12458000	-0.073081	726.689	225.76	212.6224	506.5666	486.2438	142345.2188	357.0871	0.54368	431.6208	6322190
011	2018-05-08t1512	1525810569.37	adult	258.5007	202.3306	-1.6638	918.6115	71.9648	53491.0575	168765.4396	2655191.0375	994.425	0.34103	448.603	0.47077	447.9289	0.5916	700.0103	0.095784	667.8845	196002.8906	565.2531	0.16648	632.0019	-0.046312	12546100	-0.044388	723.666	229.567	215.9937	505.3007	477.1727	141484.2031	363.0183	0.58054	433.4281	6420300
011	2018-05-08t1832	1525822548.85	dead	261.8283	205.6583	1.6638	904.6128	71.898	52650.7829	166051.6925	2616965.5935	1023.68	0.42034	452.837	0.62869	450.7692	0.71053	684.3971	-0.0071101	654.6493	188893.5938	571.225	0.2915	628.4431	-0.089661	12459400	-0.06424	731.126	234.712	220.3488	500.7962	479.3824	138219.75	369.3205	0.63924	441.1521	6457870
013	2018-04-27t2042	1524879992.04	larva	0	-52.1703	-248.4623	176.8088	30.1323	3681.0018	11710.3777	70258.8583	0	-0.7465	0	-0.80798	0	-0.80724					0	-0.78641	0	-0.77203	0	-0.51284	0	0	0				0	-0.35596	0	0
013	2018-04-27t2232	1524886589.17	larva	1.8325	-50.3378	-246.6298	177.0227	32.9639	3980.9279	12686.6709	81097.1636	0	-0.78152	0	-0.83538	0	-0.83279					0	-0.81353	0	-0.80432	0	-0.58701	0	0	0				0	-0.37942	0	0
013	2018-04-28t0232	1524900992.12	larva	5.8334	-46.337	-242.6289	177.029	34.0066	4068.958	12974.0039	85129.2003	0	-0.85418	0	-0.89285	0	-0.8863					0	-0.86992	0	-0.8717	0	-0.74143	0	0	0				0	-0.43363	0	0
013	2018-04-28t0632	1524915392.39	larva	9.8334	-42.3369	-238.6289	173.7434	34.218	3993.3339	12740.3241	83441.7914	0	-0.92182	0	-0.94724	0	-0.93686					0	-0.92257	0	-0.93492	0	-0.8868	0	0	0				0	-0.49261	0	0
013	2018-04-28t1051	1524930928.96	larva	14.1491	-38.0212	-234.3131	163.7245	34.4078	3800.9239	12170.102	80352.9718	0	-0.98968	0	-1.003	0	-0.98862					0	-0.97561	0	-0.9989	0	-1.0352	0	0	0				0	-0.56296	0	0
013	2018-04-28t1451	1524945327.26	larva	18.1487	-34.0217	-230.3136	334.5866	38.8048	9150.0645	29044.8923	212812.3424	2339.47	-0.45394	1055.04	-0.27075	1018.9824	-0.24684	2163.2078	-1.0998	2152.8242	108160.3906	1833.3058	-0.32143	2073.2085	-0.38935	5179190	-0.6867	224.968	94.9075	94.5481	141.938	135.7987	7096.9019	120.6749	0.089316	132.7099	465901
013	2018-04-28t1852	1524959792.37	larva	22.1668	-30.0036	-226.2955	387.1667	38.3708	11253.09	35613.8089	274759.7594	9594.56	1.3541	3309.33	1.4016	3047.1671	1.326	8678.2705	0.64599	8585.9697	529374.5	6699.577	1.5371	8133.1954	1.54	19928800	0.54537	209.394	132.194	131.6247	186.0541	184.5028	11349.2988	163.4276	0.32799	178.8611	796070
013	2018-04-28t2252	1524974191.96	larva	26.1666	-26.0037	-222.2956	521.3168	43.6189	17578.5735	55478.1932	508307.4099	5043.76	0.14723	2121.64	0.49052	1965.7424	0.46225	4714.0698	-0.35923	4690.2678	443122.5625	3970.4987	0.46188	4551.4707	0.34505	19822500	0.41036	232.001	136.506	135.7451	190.9367	188.6241	17948.0508	168.6564	0.34502	183.3236	1275370
013	2018-04-29t0252	1524988606.85	larva	30.1708	-21.9995	-218.2915	537.3321	38.3126	16303.3987	51402.4161	416164.2105	11150.6	1.7077	3960.84	1.9356	3937.3193	2.0855	9357.6992	1.0297	9196.2158	823477.5	7560.1099	1.8993	8953.375	1.8011	34491000	1.6435	185.538	115.052	114.271	164.7321	162.8903	14496.4277	144.8426	0.14916	158.4013	1001870
013	2018-04-29t0652	1525002996.38	larva	34.1679	-18.0025	-214.2944	506.7388	46.4664	18977.3083	59939.608	608788.5203	8912.6	1.0983	3383.01	1.4925	3214.937	1.5061	7898.7959	0.71034	7761.2686	797778.375	6281.4197	1.3912	7520.601	1.3125	34016200	1.4862	246.687	146.643	146.1459	199.5261	198.0116	20152.1387	178.1142	0.38957	192.1141	1474500
013	2018-04-29t1052	1525017400.29	larva	38.169	-14.0014	-210.2933	715.6263	47.0105	25494.4546	80491.9643	750006.1637	9978.38	1.3601	3399.06	1.5199	3257.2952	1.5609	8519.4736	1.0198	8369.2773	1158648.375	6755.8389	1.5986	8032.2152	1.4844	45975800	2.4804	201.291	113.015	111.9236	169.6855	168.0563	23077.2227	147.2768	0.091889	162.8184	1528640
013	2018-04-29t1452	1525031800.68	larva	42.1691	-10.0013	-206.2932	733.7059	46.4953	26912.5083	84778.0889	829505.0604	11148.5	1.6537	3495.38	1.6137	3309.0762	1.6235	10374.1221	1.7788	10393.6348	1483499.5	7409.9474	1.8882	9758.1616	2.0903	49844100	2.7231	224.446	137.75	138.7517	196.4376	194.351	28090.5703	174.2112	0.33818	188.9019	1964320
013	2018-04-29t1852	1525046205.27	larva	46.1703	-6	-202.292	741.0708	47.1536	28697.544	90521.1523	919181.792	10885.8	1.5565	2350.95	0.62734	1973.589	0.41917	8441.7217	1.2865	8156.8386	1283141.625	5356.3831	1.0013	7457.3635	1.2604	35673300	1.2889	242.629	129.604	128.8128	193.8873	190.5747	29470.875	166.8876	0.23671	184.578	1966610
013	2018-04-29t2252	1525060603.25	larva	50.1698	-2.0005	-198.2925	826.7895	51.1399	34100.3094	107480.9307	1177287.9401	9795.78	1.2358	1767.54	0.10326	1452.3721	-0.074132	7252.7861	1.0138	6995.917	1305501.5	4138.3063	0.46131	6058.3128	0.74215	31801600	0.80998	288.954	110.14	108.7139	179.7561	176.1188	32356.1074	150.7272	-0.10641	167.8362	1981630
013	2018-04-30t0252	1525075007.17	adult	54.1709	2.0005	-194.2914	841.224	57.014	39534.1034	124648.1036	1555248.0891	6868.08	0.4755	1511.13	-0.081331	1252.4337	-0.22274	5813.8037	0.60601	5790.6648	1209271.125	3350.5008	0.16659	5216.7385	0.49555	31378500	0.7318	214.903	131.536	130.4184	191.0935	189.0897	39747.457	168.41	0.23607	183.6574	2731340
013	2018-04-30t0652	1525089404.27	adult	58.1701	5.9997	-190.2922	863.5798	61.3058	43282.4264	136486.2547	1817118.2269	6317.24	0.4478	1205.61	-0.27915	1003.5631	-0.38978	4710.5605	0.2961	4579.8657	1074007.75	2508.8233	-0.12062	4109.7962	0.19989	27383000	0.40904	549.222	119.037	117.459	193.5646	187.1501	44132.7383	160.8048	-0.05703	179.5519	2703700
013	2018-04-30t1053	1525103858.07	adult	62.185	10.0147	-186.2773	985.738	64.6806	50743.184	159941.4334	2181558.3002	4896.55	0.13988	982.797	-0.41645	833.7717	-0.49155	3712.3374	0.014307	3628.9692	991194.0625	1874.8795	-0.3375	3246.8423	-0.02962	26161100	0.33586	239.221	122.849	121.663	198.2503	196.5526	52932.8359	169.0804	0.1757	189.213	3270120
013	2018-04-30t1452	1525118206.76	adult	66.1708	14.0004	-182.2915	944.712	65.2889	50868.4978	160389.8698	2292601.3028	4277.46	0.081839	895.674	-0.40901	799.9719	-0.43457	2778.4744	-0.24372	2616.9858	741852.625	1598.3259	-0.37394	2361.9985	-0.29037	23855400	0.16507	495.702	132.677	131.3391	205.1788	202.3895	54782.7422	176.8889	0.48038	195.0558	3533720
013	2018-04-30t1852	1525132608.31	adult	70.1712	18.0009	-178.2911	987.374	70.3104	55184.6573	173950.3039	2608784.2728	2182.38	-0.52753	687.493	-0.56376	636.6929	-0.55126	1643.7114	-0.66913	1620.8662	475032.5938	1066.215	-0.58335	1496.0803	-0.58838	19843800	-0.21497	308.619	115.491	111.8162	194.1332	191.7953	56104.5039	162.807	-0.303	183.9746	3333530
013	2018-04-30t2252	1525147008.85	adult	74.1713	22.001	-174.291	541.8052	137.6849	48259.8204	161591.7105	3853694.7714	1724.58	-0.59059	612.97	-0.56905	578.8986	-0.54283	1430.8636	-0.62263	1406.8245	359146.7812	893.8426	-0.59297	1306.8028	-0.56967	15371500	-0.72696	260.075	105.723	104.1649	173.514	166.4136	43552.0234	138.6889	-1.7398	156.6536	2651200
013	2018-05-01t0252	1525161409.68	adult	78.1716	26.0012	-170.2907	1043.171	70.8348	59250.6529	186637.0286	2869460.6984	1653.11	-0.49727	635.774	-0.41706	605.6979	-0.38601	1268.8685	-0.55084	1229.1746	393349.25	886.2034	-0.48081	1135.1056	-0.54756	19699500	-0.016368	284.45	135.454	134.2325	202.7438	200.2293	62850.5898	175.3839	0.18016	193.6909	4197060
013	2018-05-01t0652	1525175809.11	adult	82.1714	30.0011	-166.2909	1085.9119	70.7566	62729.0071	197628.1199	3040684.8329	1459.53	-0.46017	598.002	-0.36642	585.1303	-0.30711	1138.7363	-0.46329	1123.8671	373505.5312	822.894	-0.40997	1031.8613	-0.4843	19599500	0.12775	290.392	137.547	136.027	217.988	214.1174	71500.0625	183.8617	0.57905	205.8705	4508090
013	2018-05-01t1052	1525190208.16	adult	86.1711	34.0008	-162.2911	1007.9056	77.693	63993.7044	201920.7465	3390913.4718	981.1	-0.62129	502.55	-0.48695	494.2638	-0.43843	808.8746	-0.58592	794.6564	270164.125	628.0553	-0.50829	739.9676	-0.60366	16777600	-0.28466	263.449	117.885	114.4377	208.352	203.9982	69589.5781	165.6723	-0.6267	193.7659	3935600
013	2018-05-01t1452	1525204628.28	adult	90.1767	38.0064	-158.2856	1043.9717	75.2496	62779.7027	197856.7083	3183093.305	1260.43	-0.28981	586.047	-0.11608	576.7484	-0.057434	891.5875	-0.33209	871.0047	292440.6875	710.9649	-0.27165	822.899	-0.38138	19209500	0.47344	342.643	145.986	144.4051	219.2946	215.7196	71928.6406	189.9247	0.73954	209.1055	4785140
013	2018-05-01t1852	1525219012.51	adult	94.1724	42.002	-154.2899	1083.8196	78.2667	67606.7231	213049.8059	3547804.895	887.881	-0.46019	472.929	-0.40025	468.2482	-0.36981	716.41	-0.38887	701.7894	252892.75	581.4634	-0.36024	663.9207	-0.43324	16684400	-0.044978	227.401	122.275	120.1832	193.9248	191.5488	68455.4531	164.9482	-0.9511	184.7031	4313720
013	2018-05-01t2252	1525233430.64	adult	98.1774	46.0071	-150.2849	1077.4216	72.3732	65386.6711	206057.6801	3361449.259	1124.16	-0.10917	494.99	-0.23019	494.0377	-0.18688	693.0848	-0.29942	665.8296	237034.9844	594.6847	-0.24137	644.2549	-0.34108	16913300	0.16659	358.236	133.681	132.0288	219.1283	213.6107	74941.875	183.2697	0.064251	205.6948	4567730
013	2018-05-02t0252	1525247812.88	adult	102.1725	50.0021	-146.2898	1052.9784	73.3689	62272.4602	196402.2953	3061285.639	769.249	-0.38231	504.352	-0.10972	502.742	-0.072846	683.523	-0.21857	678.53	222828.5	605.5103	-0.13846	657.827	-0.21836	16407100	0.11361	473.425	146.485	144.8567	248.6751	239.4034	81068.0781	199.0054	0.92113	225.7863	4765300
013	2018-05-02t0652	1525262215.53	adult	106.1732	54.0029	-142.2891	1095.0894	76.3782	64364.3712	202784.2144	3211202.4187	857.141	-0.20697	494.958	-0.094504	493.0411	-0.070278	664.5414	-0.18114	657.2917	223950.4688	588.8095	-0.11615	636.9976	-0.17426	16634100	0.29184	335.042	146.825	144.2231	233.5008	226.9677	78689.7656	194.5231	0.48325	217.1399	4934360
013	2018-05-02t1052	1525276638.5	adult	110.1796	58.0092	-138.2827	1007.3706	74.4037	61111.1049	192698.0434	3111957.5663	838.407	-0.17669	527.233	0.20366	524.2487	0.25327	706.7885	-0.027012	697.8619	225465.5312	625.1618	0.048338	679.3761	-0.019841	16812400	0.44066	383.663	150.56	147.9262	252.5442	242.8506	80561.5938	200.9057	0.72335	228.4487	4801070
013	2018-05-02t1453	1525291093.6	adult	114.1949	62.0246	-134.2674	1114.6051	73.4058	66885.9935	210735.5126	3365050.0036	828.761	-0.15401	489.345	-0.019849	485.4913	-0.021218	678.4813	-0.04744	668.7281	237468.4688	587.1579	-0.031007	647.619	-0.036792	17094300	0.61799	373.625	149.719	146.8772	242.8085	239.6378	84982.9609	199.231	0.45579	227.7455	5230130
013	2018-05-02t1853	1525305427.07	adult	118.1764	66.0061	-130.2859	1084.7851	74.2358	67350.1111	212268.4697	3515957.0199	923.931	0.054212	523.859	0.44818	519.9842	0.51523	714.6766	0.1415	705.559	251566.1719	622.8665	0.19004	684.6892	0.13268	18409400	1.1968	340.052	160.023	157.5037	255.8625	249.6893	90063.5938	209.4997	0.90975	237.4613	5623530
013	2018-05-02t2252	1525319784.2	adult	122.1645	69.9942	-126.2978	1101.2739	73.4775	66013.6238	207966.6764	3366551.7326	806.003	-0.16611	481.256	0.0027906	476.9222	-0.022667	662.3372	-0.0292	652.6295	228506.3438	576.1092	-0.018908	631.9955	-0.0081686	16584100	0.50242	334.655	154.941	151.7053	267.1665	262.6883	92172.4375	208.9638	0.7093	245.7988	5339270
013	2018-05-03t0252	1525334171.3	adult	126.1609	73.9906	-122.3014	1157.69	75.8814	73337.0072	231020.6766	3934012.5885	757.177	-0.28918	421.845	-1.0623	414.6604	-1.3099	617.1539	-0.30246	608.991	236369.9375	530.0205	-0.39844	588.0123	-0.21716	16133000	0.34409	497.777	124.717	120.7855	242.7066	231.8918	92956.6094	179.1408	-1.1425	214.7478	4769670
013	2018-05-03t0652	1525348569.48	adult	130.1604	77.9901	-118.3019	1159.2659	77.1477	72676.0158	228959.6992	3822174.7728	831.908	-0.094494	476.755	0.049209	474.4374	0.058692	683.933	0.22146	675.8511	259894.5312	589.34	0.21128	650.2065	0.19512	18079000	1.148	480.436	150.218	146.6635	272.2268	262.4733	103446.2031	214.1501	0.66972	245.3796	5696400
013	2018-05-03t1052	1525362967.1	adult	134.1597	81.9894	-114.3026	1115.3287	74.984	67591.9765	212924.6808	3444976.6345	842.221	-0.061899	495.266	0.63182	491.0028	0.61662	681.2687	0.27431	668.9091	240487.8438	591.2326	0.34594	646.8946	0.25089	17478000	0.91148	678.076	157.472	156.5309	259.3913	253.7328	91565.1406	213.8874	0.49013	243.1608	5557200
013	2018-05-03t1452	1525377362.83	adult	138.1586	85.9882	-110.3037	1071.6184	74.802	67973.6771	214287.7401	3589444.8113	845.854	-0.049852	475.297	0.15486	473.2466	0.17073	671.0156	0.19717	659.1294	238210.5156	573.5734	0.11007	635.9221	0.20374	16854500	0.66776	396.052	159.967	156.3593	277.6692	270.0794	98572.5625	218.5176	0.56447	254.3823	5672590
013	2018-05-03t1852	1525391773.3	adult	142.1615	89.9911	-106.3008	1103.3387	78.5911	71498.1757	225382.0891	3868810.939	821.341	-0.13395	477.026	0.2781	473.3278	0.23893	693.6384	0.5877	684.5262	258727.125	583.5669	0.40387	652.185	0.53304	17780200	1.0246	452.545	159.462	157.3259	269.6146	263.6375	100566.2422	219.441	0.44151	250.7066	5943620
013	2018-05-03t2252	1525406180.07	adult	146.1633	93.993	-102.299	1119.2785	76.952	72627.3742	229099.2419	3913392.8074	828.714	-0.11409	494.23	0.91346	493.5041	0.96858	679.0276	0.37251	667.6991	257351.4844	596.6993	0.82633	647.4175	0.53631	18710100	1.3632	500.936	169.957	166.5072	299.8571	289.9131	113645.8594	239.4271	1.2078	274.1389	6434060
013	2018-05-04t0252	1525420578	adult	150.1628	97.9924	-98.2995	1122.7096	77.0278	71650.0832	225838.0125	3837463.0505	798.397	-0.22741	447.756	-0.59686	450.205	-0.42705	632.8774	-0.45427	619.5631	236696.1562	554.7345	-0.30212	600.3284	-0.41889	16735800	0.63128	369.248	160.186	157.5429	273.8539	269.4953	102421.3672	228.0722	0.50336	256.5328	5987280
013	2018-05-04t0652	1525434975.78	adult	154.1622	101.9918	-94.3001	1088.6623	80.4237	69584.536	219294.6544	3788052.415	962.773	0.36589	501.124	1.2604	502.2802	1.374	736.4373	1.4012	714.8351	267326.75	608.2093	1.2508	677.4089	1.2602	18179300	1.1415	582.354	175.085	172.8876	302.0609	293.6676	109648.125	245.2604	1.0612	281.1941	6351570
013	2018-05-04t1053	1525449398.69	adult	158.1685	105.9982	-90.2938	1183.2518	70.8197	72562.186	228585.9757	3696319.8577	842.282	-0.077858	506.013	1.4689	504.4543	1.4903	710.585	0.91539	701.6951	269311.7188	608.4415	1.2747	671.2231	1.1246	19164200	1.4654	456.318	190.194	187.1956	313.3682	306.9486	118766.5312	260.9423	1.4972	293.9614	7203230
013	2018-05-04t1453	1525463837.96	adult	162.1794	110.0091	-86.2829	1050.5735	77.9014	68760.8347	216915.8531	3745245.7867	789.152	-0.28536	488.237	0.90154	487.1211	0.94467	672.6957	0.20744	663.7386	241497.75	584.5013	0.59495	642.4695	0.46955	17492500	0.8991	375.935	184.178	179.6353	303.5783	299.1991	108984.6016	258.1809	1.1798	288.6971	6598710
013	2018-05-04t1919	1525479812.22	adult	166.6167	114.4464	-81.8456	1075.9926	78.7211	71026.1174	223979.5422	3924114.3983	850.781	-0.046357	477.057	0.56324	476.0094	0.6137	658.2043	-0.072947	649.9966	244193.7969	577.9985	0.4191	627.0879	0.11435	17662100	0.95628	419.251	185.457	180.801	310.6859	305.9008	115264.4531	263.5018	1.1573	293.7961	6866190
013	2018-05-04t2253	1525492599.4	adult	170.1687	117.9984	-78.2936	1060.0541	77.1896	70312.5651	221884.5421	3856856.3222	867.004	0.021489	517.733	1.9544	521.5054	2.1583	715.5734	0.93607	702.8957	262615.4375	624.6414	1.7324	676.9265	1.1909	18970300	1.3606	492.42	196.531	195.0743	327.9721	319.3967	120365.7656	274.9579	1.3904	307.0121	7201090
013	2018-05-05t0253	1525506992.96	adult	174.1669	121.9966	-74.2954	1159.0394	77.8046	73830.4547	232574.8338	3980268.6581	820.504	-0.17073	476.698	0.61805	475.8521	0.67921	668.0777	0.077119	657.788	257209.9062	590.9794	0.79216	638.629	0.34352	18345700	1.1689	465.74	186.58	181.2589	334.5577	328.8291	128470.1484	276.927	1.2581	312.1198	7180540
013	2018-05-05t0652	1525521391.08	adult	178.1664	125.9961	-70.2959	1111.5813	80.4245	73326.1817	231157.2453	4110953.2578	761.829	-0.42863	462.987	0.20406	465.675	0.38369	653.659	-0.18328	643.2614	249697.7344	575.4042	0.37099	624.7498	0.038367	17681900	0.98058	410.148	192.476	185.4566	340.9787	337.2035	130253.8516	290.2564	1.488	323.8841	7350850
013	2018-05-05t1053	1525535794.91	adult	182.1675	129.9971	-66.2948	1191.7914	80.829	76477.1402	240912.6991	4189867.6214	790.44	-0.30918	467.947	0.40099	468.7204	0.5192	680.3033	0.26995	671.9643	271441	582.8448	0.57653	643.2866	0.41686	18659400	1.2629	442.753	201.454	194.935	350.9806	345.1754	140041.25	296.7351	1.5011	332.3403	8032990
013	2018-05-05t1453	1525550239.12	adult	186.1797	134.0094	-62.2826	1119.5028	76.5879	72512.7016	228558.8454	3941991.066	871.937	0.079895	537.336	2.6506	532.3859	2.5915	767.6641	1.7599	758.7409	290944.6875	682.1455	3.1773	741.9103	2.4345	20321500	1.725	517.003	234.889	221.4482	412.1337	405.9147	156198.6875	351.0967	2.8811	391.7332	8883270
013	2018-05-05t1912	1525565764.6	adult	190.4924	138.3221	-57.9699	1177.3843	77.7615	75470.0048	237736.4654	4059393.7898	888.936	0.17935	561.52	3.4222	560.1258	3.4844	769.8698	1.7764	760.317	303328.6875	681.0037	3.1049	738.9244	2.3342	22094700	2.1975	492.061	252.389	242.2961	421.8525	417.7184	166209.875	364.6818	3.0019	402.3037	9931000
013	2018-05-05t2311	1525580119.83	adult	194.4799	142.3096	-53.9824	796.2694	119.5688	58098.9942	185700.5822	3662908.1989	893.995	0.22287	519.222	2.1027	513.9524	2.0415	757.5358	1.5503	748.584	229533.3594	670.5262	2.7999	731.06	2.1418	15695000	0.5058	582.834	232.15	215.9041	432.8708	422.8081	131159.8438	363.0977	2.7202	403.5705	7017440
013	2018-05-06t0316	1525594848.52	adult	198.5712	146.4009	-49.891	1182.3921	76.1731	74264.5957	233944.7227	3956264.0081	982.652	0.71897	514.437	1.9709	515.52	2.1092	750.8994	1.4225	739.743	291348.9375	653.891	2.3499	714.1801	1.7691	19942700	1.6331	528.069	242.906	231.5918	448.5068	444.1427	174020.625	382.7879	2.9976	427.9851	9416480
013	2018-05-06t0715	1525609168.22	adult	202.5489	150.3786	-45.9134	1073.5132	77.1512	71942.8869	226883.4761	4015552.457	901.44	0.29409	509.077	1.8254	510.5168	1.9748	752.4873	1.4196	743.5837	282182.75	670.7921	2.7346	723.8101	1.8995	19077700	1.4223	558.547	252.697	236.5572	487.1222	483.7252	182670.8125	413.2437	3.5263	465.7711	9469840
013	2018-05-06t1116	1525623628.78	adult	206.5658	154.3954	-41.8965	1177.2539	73.6715	72071.9619	226994.2199	3734031.831	968.019	0.62295	546.879	2.9962	536.35	2.7862	844.2686	2.6333	835.2072	318289.25	751.024	4.6205	812.9792	3.3292	20567000	1.8214	683.98	271.303	253.801	520.1904	513.3453	196111.7969	442.5606	3.9906	494.501	10203200
013	2018-05-06t1456	1525636844.1	adult	210.2367	158.0664	-38.2256	1197.4639	78.2312	74024.6118	233048.3377	3932251.2868	918.572	0.34195	529.132	2.4781	515.9893	2.1903	807.1638	1.8084	800.9333	312372.375	703.8204	3.4397	776.0004	2.4721	20441900	1.8038	615.36	268.878	241.7385	510.985	503.4255	197751.2188	436.1172	3.6301	484.5931	10387500
013	2018-05-06t1853	1525651046.22	adult	214.1817	162.0114	-34.2806	1167.6254	79.4297	73965.2904	232966.7506	3995044.8667	886.691	0.16717	524.822	2.3732	515.6477	2.2084	774.5712	1.193	768.7965	298984.5	683.4933	2.9174	747.8542	1.8376	20250800	1.7718	647.407	274.461	246.9948	519.6522	510.1453	200585.7344	444.0898	3.6083	493.6509	10590400
013	2018-05-06t2253	1525665413.17	adult	218.1725	166.0022	-30.2898	1172.7433	78.7488	72713.4093	228951.8301	3853977.6684	823.362	-0.11053	518.942	2.2294	513.2244	2.1708	751.2386	0.75471	745.312	285470.6875	669.2027	2.5483	724.8861	1.3469	19698500	1.6518	637.863	280.186	256.1375	531.5318	524.2101	201982.0781	454.369	3.6519	506.2558	10635600
013	2018-05-07t0253	1525679837.48	adult	222.1793	170.009	-26.283	1131.1261	79.7265	72320.837	227848.6428	3884590.7294	861.348	0.029186	521.709	2.3407	519.1204	2.379	749.9985	0.65409	743.6007	283499.4375	674.7728	2.6388	725.101	1.258	19678300	1.6637	746.978	288.714	267.6486	547.6073	540.4779	206995.5625	472.6932	3.8663	523.5209	10890000
013	2018-05-07t0653	1525694224.51	adult	226.1757	174.0054	-22.2866	1067.3214	80.7234	69748.5412	219998.7357	3795746.8751	852.852	-0.013634	524.083	2.4472	528.878	2.7091	754.0056	0.60808	746.8675	274458.0312	677.0128	2.6522	727.7267	1.2058	19056200	1.5258	660.521	303.033	289.8183	573.6708	567.7998	208816.1875	498.945	4.2647	550.2941	11018600
013	2018-05-07t1136	1525711238.29	adult	230.9017	178.7314	-17.5606	1107.9771	79.1284	63386.683	201199.9579	3215920.0962	854.255	-0.018078	524.33	2.4932	521.4607	2.5307	757.9961	0.57986	750.5536	251654.7031	676.5418	2.6027	730.9347	1.1749	17392000	1.1266	698.718	308.533	294.6728	598.2947	590.9675	198633.8438	507.5606	4.247	569.1307	10234000
013	2018-05-07t1739	1525732978.48	adult	236.9407	184.7704	-11.5216	985.5427	80.4548	62604.1231	197452.7468	3336577.2998	869.479	0.015525	523.521	2.5307	530.589	2.8715	740.5941	0.41572	731.3053	242174.2812	665.4698	2.327	715.2015	0.94052	17093000	1.0774	684.664	331.737	343.2037	608.3613	602.9255	198934.1562	527.8475	4.4545	582.585	10831200
013	2018-05-07t1956	1525741208.25	adult	239.2267	187.0564	-9.2356	977.4415	80.0977	61254.8346	193114.0257	3249235.8849	920.728	0.16554	521.127	2.4833	528.9687	2.8502	743.0955	0.41993	730.0985	237790.5625	662.1296	2.2448	711.3604	0.88375	16645300	0.97322	740.093	337.114	351.4784	620.1969	612.129	198463	537.1973	4.5688	591.1694	10767800
013	2018-05-07t2310	1525752844.76	adult	242.4591	190.2888	-6.0032	1002.2732	78.1871	59220.74	186656.4412	2980944.2728	883.587	0.0465	518.629	2.4417	526.0801	2.8009	734.6782	0.35212	727.5735	227750.25	650.9665	1.9934	702.2072	0.7646	16033400	0.82993	705.957	344.958	367.5087	608.9836	601.3684	188784.9375	532.2504	4.3601	583.2904	10664400
013	2018-05-08t0310	1525767253.55	adult	246.4615	194.2912	-2.0008	1006.2003	79.412	48866.4435	154914.2364	2285827.7799	797.008	-0.21474	517.796	2.4569	524.0441	2.7847	723.7769	0.27083	718.0457	186010.6562	645.1612	1.8557	697.6367	0.69391	13294400	0.13341	714.814	347.718	368.4513	603.7333	598.0179	155159.4531	532.6583	4.2359	579.8697	8927650
013	2018-05-08t0710	1525781659.05	dead	250.4631	198.2927	2.0008	1015.4529	79.4099	58897.9675	187008.9765	3001708.0892	851.242	-0.06184	514.102	2.3884	520.226	2.718	724.3789	0.26589	716.5414	223108.7031	645.3678	1.8507	698.9108	0.69536	15829200	0.81139	712.734	346.852	362.8096	616.2446	611.0487	189803.3281	542.2636	4.3159	592.7547	10679600
014	2018-04-27t2042	1524880004.7	larva	0	-60.1778	-140.1603	206.9722	34.5747	5090.6336	16180.9876	111001.9995	0	-0.7465	0	-0.80798	0	-0.80724					0	-0.78641	0	-0.77203	0	-0.51284	0	0	0				0	-0.35596	0	0
014	2018-04-27t2232	1524886601.98	larva	1.8326	-58.3452	-138.3277	198.5938	34.5267	4929.9621	15680.8931	110278.4492	0	-0.78152	0	-0.83538	0	-0.83279					0	-0.81353	0	-0.80432	0	-0.58701	0	0	0				0	-0.37942	0	0
014	2018-04-28t0232	1524901004.92	larva	5.8334	-54.3444	-134.3269	194.2871	38.1332	5130.6056	16364.9334	122896.9024	0	-0.85418	0	-0.89285	0	-0.8863					0	-0.86992	0	-0.8717	0	-0.74143	0	0	0				0	-0.43363	0	0
014	2018-04-28t0632	1524915405.22	larva	9.8335	-50.3443	-130.3268	207.1072	38.3725	5621.4802	17906.1017	138549.284	0	-0.92182	0	-0.94724	0	-0.93686					0	-0.92257	0	-0.93492	0	-0.8868	0	0	0				0	-0.49261	0	0
014	2018-04-28t1051	1524930941.71	larva	14.1492	-46.0286	-126.0111	207.0495	37.0463	5472.8557	17420.4206	131643.1877	0	-0.98968	0	-1.003	0	-0.98862					0	-0.97561	0	-0.9989	0	-1.0352	0	0	0				0	-0.56296	0	0
014	2018-04-28t1451	1524945340.16	larva	18.1487	-42.029	-122.0115	354.374	38.8599	10968.703	34787.773	291290.734	2170.2	-0.49696	966.494	-0.33636	908.6721	-0.33214	2015.684	-1.1375	1990.606	118925.3516	1738.8105	-0.35753	1949.8367	-0.42896	5659790	-0.6422	189.61	101.961	101.5126	147.047	145.8165	8675.7744	130.0165	0.14549	142.4795	597083
014	2018-04-28t1852	1524959805.14	larva	22.1668	-38.011	-117.9935	296.6371	26.9908	6606.6795	20886.4953	123924.7227	8378.96	1.0426	3047.7	1.2038	2931.8308	1.235	6934.9907	0.18344	6798.707	249659.6719	5434.7496	1.0455	6423.7719	0.98325	10932100	-0.2847	205.383	135.178	134.8223	183.0619	181.9455	6590.228	163.9504	0.33135	176.5029	484883
014	2018-04-28t2252	1524974204.8	larva	26.1667	-34.0111	-113.9936	434.9639	43.8857	14232.4796	45041.0381	401407.4438	5491.71	0.26316	2213.37	0.56145	2132.2253	0.59673	4951.0923	-0.29383	4928.2583	376283.0312	4010.4792	0.47771	4649.6561	0.37754	16792800	0.13116	195.83	120.241	119.7284	172.9276	170.8101	13142.498	151.8417	0.22894	166.151	912268
014	2018-04-29t0252	1524988620.09	larva	30.1709	-30.0068	-109.9893	360.3588	34.2586	9756.9891	30823.3069	227249.463	7033.34	0.63031	3028.78	1.1979	2934.59	1.2559	6441.4312	0.19012	6405.2993	341395.8438	5516.4643	1.0741	6167.4908	0.86341	15901100	-0.070792	212.773	138.314	137.9817	191.6331	189.5242	10156.5547	169.7489	0.33635	183.9433	726148
014	2018-04-29t0652	1525003009.69	larva	34.1681	-26.0097	-105.9922	519.1678	40.9355	16412.405	51938.4035	429300.6329	12829.7	2.1355	4726.36	2.5819	4547.8081	2.6365	11510.8896	1.7994	11517.6704	1012958.25	9432.5598	2.6897	10902.2679	2.4711	41322600	2.1611	262.727	142.618	142.1319	196.7622	194.9455	17315.0742	174.162	0.35671	188.7527	1246910
014	2018-04-29t1052	1525017413.56	larva	38.1691	-22.0086	-101.9912	491.8144	32.9004	13338.9001	42147.0331	297033.7994	12625.4	2.0693	3539.22	1.6363	3117.2939	1.4392	9798.8789	1.4255	9461.0464	705519.3125	7130.459	1.7562	8989.3034	1.8182	25316100	0.56868	217.043	140.596	139.7432	193.9633	192.4676	13965.3555	173.187	0.33621	186.9106	1005680
014	2018-04-29t1452	1525031813.99	larva	42.1692	-18.0085	-97.991	641.3296	40.7249	20487.5735	64591.0505	547190.1896	8491.89	0.93426	3023.11	1.2116	2757.0756	1.1315	7441.917	0.79668	7337.5164	818610.875	6024.5548	1.294	7069.9723	1.1368	32982100	1.1624	336.41	120.722	120.2401	185.3981	182.378	20393.793	159.1481	0.17064	176.0386	1317080
014	2018-04-29t1852	1525046218.65	larva	46.1705	-14.0072	-93.9897	686.0851	41.3635	22265.796	70233.9309	613509.7144	12123.6	1.8948	3453.59	1.5887	2985.5076	1.3437	9983.2178	1.8346	9849.3662	1188002.875	7235.3963	1.8227	9213.9383	1.8935	40987200	1.7796	233.407	146.133	145.3079	202.1475	200.3388	24055.5508	178.6112	0.40167	194.5652	1734310
014	2018-04-29t2252	1525060616.53	larva	50.17	-10.0078	-89.9903	703.4521	48.7242	26240.1063	82852.9395	811420.5103	7766.53	0.67581	1766.88	0.10266	1479.3921	-0.048738	6360.9277	0.67558	6259.8862	884168.9375	3824.8129	0.32134	5705.6624	0.6128	24557900	0.14287	218.438	107.693	106.2261	168.3728	165.9948	23403.8262	142.595	-0.27015	158.9659	1496820
014	2018-04-30t0252	1525075020.55	larva	54.1711	-6.0067	-85.9892	822.3972	49.7659	33010.7115	104065.6576	1094899.2714	6998.8	0.51266	1435.36	-0.15253	1163.9771	-0.3101	5665.856	0.54591	5548.5059	991524.75	3288.9326	0.13793	5010.9358	0.41719	25034100	0.13585	234.511	134.034	132.5286	199.7637	197.6596	34958.6406	173.8881	0.39146	191.5366	2337690
014	2018-04-30t0652	1525089417.68	larva	58.1703	-2.0075	-81.99	836.9993	52.5022	34858.969	109859.0484	1223109.288	7019.62	0.65811	1201.07	-0.2837	979.111	-0.41561	5507.8003	0.6439	5448.6804	1013435.25	2550.5644	-0.099947	4702.1319	0.43885	22082900	-0.11297	228.268	141.522	140.6419	199.8129	197.7034	36765.5664	176.5993	0.4727	192.0862	2602030
014	2018-04-30t1053	1525103871.69	adult	62.1853	2.0075	-77.975	948.4497	55.9961	44894.3888	141419.6689	1774428.992	3528.59	-0.29471	927.657	-0.4764	813.2618	-0.51507	2855.8569	-0.38813	2805.8978	673982.25	1678.9397	-0.44193	2636.3701	-0.29317	21877900	-0.10861	279.613	141.195	139.485	209.6748	206.6558	49483.25	182.1122	0.71731	200.1178	3329940
014	2018-04-30t1452	1525118220.19	adult	66.171	5.9932	-73.9893	934.0716	56.7472	46337.0408	146032.8117	1905002.0474	2753.67	-0.43959	838.995	-0.47703	763.0299	-0.48148	2192.6797	-0.54509	2141.2788	532821.1875	1380.2401	-0.50129	1992.5087	-0.46387	20380000	-0.22092	506.905	141.767	140.1509	211.5044	207.8576	51395.5703	182.293	0.73849	200.5177	3443670
014	2018-04-30t1852	1525132621.71	adult	70.1714	9.9936	-69.9889	961.1108	62.9635	48942.6319	154302.4317	2086988.5592	2048.54	-0.57777	710.412	-0.53269	663.4393	-0.51274	1666.8728	-0.65597	1646.573	428386.3125	1030.499	-0.6067	1511.8425	-0.58016	18240500	-0.40938	343.313	136.811	135.3229	207.0666	204.7453	53216.1133	179.5943	0.56652	197.8071	3512770
014	2018-04-30t2252	1525147022.33	adult	74.1716	13.9938	-65.9887	982.7001	63.7123	52551.2384	165578.3284	2339198.7032	1391.36	-0.73054	617.782	-0.56149	599.4526	-0.50841	1181.2432	-0.7819	1173.6217	326023.125	806.5791	-0.6583	1097.7355	-0.69305	17000700	-0.50617	248.943	136.833	134.887	208.9571	206.3857	57672.168	180.529	0.55283	200.1539	3765520
014	2018-05-01t0252	1525161423.07	adult	78.1718	17.994	-61.9885	1012.5986	66.7846	55892.0794	176117.2942	2604817.0436	1087.84	-0.76822	538.249	-0.59842	524.7528	-0.54739	948.8001	-0.78419	939.7572	277998.4375	703.1393	-0.64127	878.3299	-0.72274	15744300	-0.63097	352.396	129.25	126.5076	207.0799	204.2567	60674.4102	178.2546	0.34454	198.1778	3780690
014	2018-05-01t0652	1525175822.4	adult	82.1716	21.9938	-57.9887	1005.958	67.8268	54475.4133	171669.9577	2496566.9795	981.981	-0.72585	520.89	-0.53913	515.7327	-0.47449	814.168	-0.73679	798.7961	232852.0312	629.0008	-0.61216	749.2287	-0.71066	14848000	-0.73992	245.184	129.718	128.145	202.2444	200.0192	57841.9023	172.802	-0.075831	192.238	3697600
014	2018-05-01t1052	1525190221.5	adult	86.1713	25.9936	-53.9889	981.6043	68.6407	56759.764	178942.984	2731295.8809	858.232	-0.70142	468.772	-0.57842	461.7235	-0.53367	703.1348	-0.68921	692.4548	208831.0312	581.614	-0.56619	661.143	-0.67824	13911300	-0.91005	264.756	123.773	120.9279	199.3356	195.752	59202.6758	169.8715	-0.37174	189.1462	3673100
014	2018-05-01t1452	1525204641.94	adult	90.177	29.9992	-49.9833	1032.1549	70.9188	57231.9174	180370.9904	2664766.5986	931.616	-0.54133	530.417	-0.29647	524.0831	-0.24278	799.2637	-0.436	791.9078	239779.125	649.8391	-0.36206	748.1261	-0.46453	15882800	-0.39137	443.655	147.686	146.5995	224.2543	220.4175	67276.2891	193.8851	0.98489	213.3664	4422300
014	2018-05-01t1852	1525219025.83	adult	94.1725	33.9948	-45.9877	1029.3871	66.9625	57008.2254	179617.1787	2642162.5217	834.273	-0.50765	508.24	-0.26588	508.8238	-0.20116	677.5464	-0.43873	669.3043	202586.375	607.7925	-0.31489	651.6058	-0.44905	15159800	-0.50141	260.391	140.975	138.4297	221.2616	219.4063	66157.2031	191.3146	0.70715	211.3041	4205010
014	2018-05-01t2252	1525233443.94	adult	98.1776	37.9998	-41.9827	1004.4121	69.6523	55412.3957	174613.591	2588116.3623	800.453	-0.4352	497.752	-0.21803	495.8857	-0.17791	648.8377	-0.364	640.242	188162.9375	585.4035	-0.25968	624.2552	-0.37025	14431800	-0.64859	333.891	149.161	145.9752	244.4741	238.9377	70897.4766	199.1775	1.0742	228.4388	4324780
014	2018-05-02t0252	1525247826.32	adult	102.1727	41.9949	-37.9876	961.5967	69.4225	56463.6761	178155.1072	2739648.986	792.877	-0.35556	516.989	-0.045196	515.9354	0.0023734	669.8376	-0.24157	662.3768	197602.0938	602.5004	-0.14527	644.0234	-0.24111	15251200	-0.28943	339.63	157.875	155.7053	248.2083	243.1829	73221.4531	206.5971	1.4042	232.7491	4657320
014	2018-05-02t0652	1525262229.03	adult	106.1734	45.9957	-33.9869	1041.7202	68.0687	56961.2544	179553.25	2617984.6073	799.161	-0.28088	513.915	0.020236	512.6752	0.064304	665.9468	-0.17836	657.6768	199118.0938	597.4147	-0.093345	636.6119	-0.17498	15327500	-0.18545	418.777	157.997	155.0595	273.1169	259.0005	81661.9531	205.6898	1.1895	237.6378	4712250
014	2018-05-02t1052	1525276651.95	adult	110.1798	50.002	-29.9805	740.8161	92.3704	44370.3159	140809.2867	2292341.8492	706.118	-0.3686	446.961	-0.38743	443.1462	-0.43239	625.6036	-0.2217	619.5548	145140.0312	549.8642	-0.19166	602.5538	-0.18964	10362800	-2.0076	435.053	128.976	126.4626	218.2101	213.653	50624.7461	178.1533	-0.6947	202.8497	2990300
014	2018-05-02t1453	1525291107.49	adult	114.1952	54.0174	-25.9651	974.2437	70.8166	55069.3925	173591.8939	2619975.0311	716.245	-0.34216	450.403	-0.37846	442.7686	-0.47809	635.6047	-0.17408	630.2956	183054.1406	565.9562	-0.115	614.2727	-0.12569	12970300	-0.99613	345.881	129.929	126.2838	256.5551	249.3046	73887.875	184.2337	-0.46003	230.6601	3741570
014	2018-05-02t1853	1525305440.91	adult	118.1767	57.999	-21.9836	952.4172	71.1791	52408.5674	165173.9915	2454920.3994	827.49	-0.13252	520.773	0.41207	516.5521	0.46832	687.0868	0.035635	679.4708	188948.875	614.9838	0.15016	662.0205	0.057832	14283800	-0.45311	320.942	169.825	167.5975	262.8835	257.9359	72292.9609	217.3778	1.3796	246.4823	4657970
014	2018-05-02t2252	1525319797.75	adult	122.1647	61.987	-17.9955	870.5652	69.0703	49134.6595	155077.9531	2317478.6506	1128.99	0.55604	526.874	0.68768	520.3945	0.73585	815.9745	0.74419	787.201	209705.4375	640.8947	0.41147	746.1845	0.47242	13541200	-0.7296	459.142	176.452	172.0813	327.4215	317.8356	84147.3359	241.5878	2.6065	293.7745	4535000
014	2018-05-03t0252	1525334184.98	adult	126.1612	65.9834	-13.9991	761.8293	67.9504	41440.8366	130786.9008	1932838.9049	904.415	0.085536	525.12	0.90796	516.0588	0.89437	748.4203	0.57662	736.7619	163155.625	652.4348	0.69263	716.2109	0.48848	11396100	-1.58	342.332	173.174	169.4894	273.5067	269.0809	59624.4727	232.2074	1.8603	260.9901	3758220
014	2018-05-03t0652	1525348583.16	adult	130.1607	69.9829	-9.9996	727.0586	65.4281	37106.0125	117120.3059	1622780.8606	835.541	-0.08422	542.159	1.5845	537.7039	1.6945	758.9899	0.88862	753.2698	148003.0312	662.504	1.0937	731.1368	0.78887	10546100	-1.8959	481.377	189.337	184.5519	313.0612	307.3795	61046.9453	260.858	3.2344	298.0251	3682990
014	2018-05-03t1052	1525362980.69	adult	134.16	73.9822	-6.0003	723.2917	62.7433	35448.8839	111896.9765	1502146.0121	889.618	0.083099	546.263	2.0325	540.2339	2.0501	765.4149	1.2401	755.6317	143132.5938	667.4876	1.574	732.3831	1.0925	10161600	-2.0082	376.455	194.534	189.1351	327.2789	322.6167	61201.1562	271.4681	3.5464	311.0615	3618720
014	2018-05-03t1452	1525377376.43	adult	138.1588	77.981	-2.0015	670.024	65.693	34612.5866	109316.4366	1521875.4895	894.047	0.106	548.808	2.3924	542.9237	2.3503	789.9848	1.8539	779.8919	143777.2344	672.9376	2.1534	749.9886	1.689	9958670	-2.0334	470.846	200.851	194.7385	346.4206	341.7908	63048.5469	284.9433	3.9553	329.225	3644640
014	2018-05-03t1852	1525391786.97	dead	142.1617	81.984	2.0015	693.8864	64.9574	34082.3675	107565.0711	1479007.0372	963.891	0.34584	551.773	2.6925	544.7226	2.5629	802.8511	2.3363	794.9068	143710.3438	675.88	2.6617	763.2597	2.3624	9873430	-2.0008	486.582	206.368	198.7986	361.7569	357.0908	64754.4844	296.3293	4.1966	340.5328	3692760
015	2018-04-27t2042	1524880017.45	larva	0	-60.178	-295.821	145.3121	30.1047	2923.4883	9339.3157	55364.8348	0	-0.7465	0	-0.80798	0	-0.80724					0	-0.78641	0	-0.77203	0	-0.51284	0	0	0				0	-0.35596	0	0
015	2018-04-27t2232	1524886614.85	larva	1.8326	-58.3454	-293.9884	153.5464	47.8121	3517.6612	11831.9673	82425.9451	0	-0.78152	0	-0.83538	0	-0.83279					0	-0.81353	0	-0.80432	0	-0.58701	0	0	0				0	-0.37942	0	0
015	2018-04-28t0232	1524901017.64	larva	5.8334	-54.3446	-289.9876	180.3787	24.5335	2982.0763	9434.7588	44570.5706	1548.25	-0.46569	917.696	-0.24627	927.6847	-0.20546	1497.5032	-1.2862	1496.0591	25457.5547	1312.9969	-0.38789	1448.7079	-0.42141	1508690	-0.59737	160.577	103.56	102.752	150.7191	149.931	2562.2253	130.6032	0.23219	145.3698	170252
015	2018-04-28t0632	1524915418.09	larva	9.8335	-50.3445	-285.9875	191.0357	21.668	3202.8384	10172.6587	45543.7989	1466.8	-0.55303	1048.21	-0.19802	1049.31	-0.15522	1411.6569	-1.3046	1404.9468	25409.8242	1293.558	-0.44244	1374.8513	-0.50394	1861620	-0.71141	183.838	124.742	123.957	167.1954	164.7601	3009.5164	150.945	0.31585	161.2149	221543
015	2018-04-28t1051	1524930954.52	larva	14.1492	-46.0288	-281.6718	318.6786	28.1458	7347.7165	23199.3794	146071.9005	1126.1	-0.70528	732.032	-0.4704	733.8572	-0.43188	1052.7025	-1.3884	1046.3112	42108.1016	968.8669	-0.61092	1030.2263	-0.67227	2903240	-0.76455	164.159	91.375	91.0315	132.5201	129.8041	5300.8027	115.7158	0.093452	126.4907	362393
015	2018-04-28t1451	1524945352.94	larva	18.1487	-42.0292	-277.6723	399.6173	46.3109	14492.4588	45955.8702	446234.003	5071.83	0.24048	1821.52	0.29726	1674.625	0.26011	4445.6504	-0.5159	4407.9688	342315.0625	3462.7465	0.30117	4199.2335	0.29317	14009300	0.13102	220.807	125.012	124.2724	179.1566	177.1306	13795.0557	157.4449	0.31041	171.6111	961464
015	2018-04-28t1852	1524959817.93	larva	22.1668	-38.0112	-273.6542	408.8136	38.6331	11802.3712	37279.8239	299177.6683	5540.64	0.31527	2367.91	0.68958	2267.7188	0.71053	5092.9307	-0.30532	5069.1934	325947.5625	4025.2966	0.49779	4801.1187	0.45479	14955700	0.086531	432.03	110.13	109.4982	163.6155	156.41	10471.3926	138.5508	0.16837	151.0902	695579
015	2018-04-28t2252	1524974217.59	larva	26.1667	-34.0113	-269.6543	554.937	42.3025	18054.9697	57097.293	496753.1446	4381.58	-0.024134	1893.41	0.31405	1873.8447	0.38802	3968.4822	-0.56497	3921.7185	384942.7812	3408.9019	0.23956	3812.4125	0.1005	18207000	0.26148	298.946	105.161	104.8489	162.0498	156.8436	15718.833	138.1193	0.1342	151.6742	1011230
015	2018-04-29t0252	1524988633.34	larva	30.1711	-30.0069	-265.6499	576.9584	43.4697	17532.9726	55404.7741	448529.6384	11883.3	1.8995	3909.48	1.895	3719.2764	1.9051	10410.1963	1.3328	10292.9922	978558.4375	7841.0585	2.0127	9696.4961	2.0513	36620100	1.8398	273.365	111.236	110.6744	169.1469	165.0013	15899.8125	144.6424	0.14765	158.7909	1041950
015	2018-04-29t0652	1525003022.97	larva	34.1682	-26.0098	-261.6528	563.3186	41.957	17775.5823	56214.0539	468099.2599	6507.09	0.46136	2367.67	0.66921	2253.6465	0.69089	5895.2412	0.10626	5842.998	560047.9375	4608.9464	0.70204	5555.7635	0.63931	22405300	0.41363	227.358	138.887	138.4432	192.8199	191.4329	18317.8906	171.2811	0.33275	185.836	1314290
015	2018-04-29t1052	1525017426.93	larva	38.1693	-22.0087	-257.6517	596.8517	45.1874	18683.0317	59014.1396	500316.9701	6319.62	0.37993	2327.06	0.62908	2138.7197	0.58825	5435.8545	0.042126	5368.7419	543585.4375	4443.9236	0.62634	5192.3471	0.49403	23184500	0.37144	210.321	135.677	135.2246	188.3613	187.1257	18836.1328	167.1107	0.27891	181.0114	1351750
015	2018-04-29t1452	1525031827.28	larva	42.1694	-18.0086	-253.6516	702.3237	41.9138	25280.9404	79761.7289	746309.6742	7578.12	0.68681	2400.42	0.68157	2206.5186	0.64075	6504.8481	0.48281	6443.2217	871649.625	4570.1788	0.67011	5973.5333	0.74787	32163300	1.0866	261.902	122.227	120.5268	192.8747	189.8941	25845.2109	165.8912	0.24564	183.6486	1637720
015	2018-04-29t1852	1525046231.94	larva	46.1707	-14.0073	-249.6503	742.0552	49.9686	30303.0233	95570.307	1026020.156	4614.02	-0.15746	1512.37	-0.10376	1396.7125	-0.10786	3852.2681	-0.34534	3781.1812	616362.875	2780.709	-0.12462	3535.5594	-0.15296	24188800	0.22831	317.17	131.513	132.2314	198.4408	194.0138	31750.5293	173.1803	0.32525	187.8732	2103420
015	2018-04-29t2252	1525060629.9	larva	50.1701	-10.0079	-245.6509	763.8334	49.923	30338.8354	95706.9426	1002636.1663	5719.19	0.11082	1274	-0.33887	1096.2545	-0.40881	4284.522	-0.11192	4180.1021	689808	2616.8622	-0.21802	3678.1505	-0.13088	20429900	-0.2373	490.999	138.813	137.5656	206.3537	201.5402	33222.9531	176.8165	0.41886	193.8837	2226000
015	2018-04-30t0252	1525075033.84	larva	54.1712	-6.0068	-241.6498	839.5583	49.7316	36373.4223	114716.0782	1297060.199	3589.38	-0.45631	972.836	-0.58722	852.2262	-0.61799	3165.9431	-0.46964	3140.782	607861.0625	1790.9387	-0.55955	2874.8204	-0.39625	18643400	-0.46444	371.582	131.299	130.5316	197.8016	194.3417	37977.9141	172.5437	0.35332	188.2319	2516220
015	2018-04-30t0652	1525089431.11	larva	58.1705	-2.0075	-237.6506	898.8039	55.4534	42929.4757	135251.6828	1707157.7598	2751.84	-0.61969	717.807	-0.76874	623.4651	-0.79129	2285.9341	-0.76164	2248.2012	516621.0938	1305.0073	-0.71672	2066.0476	-0.62457	16184400	-0.69392	640.857	101.211	99.794	159.4219	154.6677	36029.3516	133.2838	-0.9801	148.7659	2282000
015	2018-04-30t1053	1525103885.33	adult	62.1855	2.0075	-233.6355	979.1313	56.7712	45568.7953	143585.1228	1771559.753	2273.52	-0.69344	778.46	-0.63862	712.9832	-0.6301	1926.3236	-0.82489	1913.6542	462317.6562	1215.7158	-0.68885	1746.6379	-0.6773	18645700	-0.44403	321.938	142.229	141.138	207.1432	203.1908	49714.3789	179.222	0.59719	196.3836	3406660
015	2018-04-30t1452	1525118233.63	adult	66.1712	5.9932	-229.6499	963.164	61.7952	47630.0824	150069.3725	1980408.5191	1603.63	-0.83313	646.515	-0.70802	613.2054	-0.67174	1384.8369	-0.96072	1372.3219	346209.2188	879.1329	-0.79392	1288.7418	-0.79435	16157700	-0.68987	283.067	134.764	134.6696	198.7758	196.6456	49693.9453	173.154	0.30198	189.5449	3368030
015	2018-04-30t1852	1525132635.02	adult	70.1715	9.9936	-225.6495	992.444	63.3242	52254.1678	164696.8182	2303711.4334	1362.66	-0.83523	604.753	-0.67591	584.6747	-0.62615	1196.8287	-0.92285	1186.1703	327931.0625	829.7479	-0.73792	1125.6998	-0.78132	16550900	-0.61426	395.817	130.996	129.6323	204.6496	201.7218	56073.9766	174.445	0.2998	193.6175	3585110
015	2018-04-30t2252	1525147035.62	adult	74.1717	13.9937	-221.6493	1041.2271	65.4133	54217.994	170752.7459	2380321.8125	1128.5	-0.84094	477.965	-0.78092	464.8881	-0.73373	894.3438	-0.96497	873.5445	254887.9688	614.4359	-0.80216	807.2835	-0.86446	13577500	-0.97007	391.909	101.251	99.9679	159.8741	155.6906	45564.125	133.3032	-2.0349	148.7679	2876250
015	2018-05-01t0252	1525161436.43	adult	78.1719	17.9939	-217.6491	910.2659	68.5889	52317.1985	165013.8004	2534306.0578	1044.13	-0.78917	506.242	-0.65794	500.1214	-0.5965	829.9338	-0.87085	809.6358	227401.8594	643.5003	-0.69354	766.8332	-0.7988	13856400	-0.92433	398.119	119.561	117.6493	192.7112	189.8941	52802.8633	163.2948	-0.51207	182.765	3272500
015	2018-05-01t0652	1525175835.6	adult	82.1717	21.9937	-213.6493	1005.1879	67.5584	55497.3515	174884.9062	2579172.1002	838.274	-0.80579	496.666	-0.59338	491.2471	-0.53354	708.2578	-0.82603	699.343	206103	602.5544	-0.63973	669.969	-0.77413	14424700	-0.81722	244.919	115.279	113.9264	183.4973	180.663	53397.707	156.3691	-1.0489	174.1489	3348060
015	2018-05-01t1052	1525190234.84	adult	86.1715	25.9935	-209.6495	983.0159	69.3496	53901.4079	169898.6752	2542690.7924	744.451	-0.77562	465.508	-0.58725	462.8253	-0.53045	621.2409	-0.76921	616.3302	175189.9375	564.6868	-0.58729	601.3646	-0.7348	13126900	-1.0812	410.138	119.075	116.7168	195.5882	191.0033	55155.8594	163.6676	-0.74842	182.818	3357800
015	2018-05-01t1452	1525204655.42	adult	90.1772	29.9992	-205.6438	1065.5434	64.488	56827.6101	178969.442	2543284.9965	755.692	-0.6759	518.27	-0.33585	516.6119	-0.26907	652.8268	-0.60084	647.3467	194542.3906	597.4998	-0.43948	631.9189	-0.59377	15428400	-0.5095	322.837	139.268	137.6202	208.8773	206.0302	62245.4375	181.152	0.19605	199.9673	4145880
015	2018-05-01t1852	1525219039.21	adult	94.1727	33.9947	-201.6483	1074.41	64.4933	57428.8229	180859.3183	2560602.7162	737.321	-0.59351	487.626	-0.34432	485.4322	-0.29838	619.8885	-0.51271	612.8691	186586.4531	567.0074	-0.38512	600.3864	-0.51485	14671200	-0.64769	396.487	137.479	135.9761	207.0514	203.7054	62322.4648	179.585	-0.030562	197.1638	4136330
015	2018-05-01t2252	1525233457.18	adult	98.1777	37.9997	-197.6433	983.6953	68.3839	56600.1197	178437.0552	2735992.6771	694.582	-0.54182	461.684	-0.37672	461.9977	-0.34232	613.8065	-0.41513	607.2664	181686.7031	558.0845	-0.31361	593.7229	-0.41478	13660300	-0.90203	280.231	131.799	129.9988	206.6404	203.7194	61165.5703	178.519	-0.23738	196.9095	3899680
015	2018-05-02t0252	1525247839.58	adult	102.1728	41.9948	-193.6482	996.0809	82.031	60252.8081	190017.7366	3099280.7383	664.15	-0.50124	453.725	-0.3682	451.6757	-0.36397	592.8255	-0.37101	588.9067	186740.0312	542.297	-0.28158	575.4116	-0.35419	14275100	-0.62979	295.805	123.353	121.9805	196.4134	193.4932	61870.207	167.6755	-1.0726	186.4838	3880940
015	2018-05-02t0652	1525262242.35	adult	106.1736	45.9956	-189.6474	960.0822	74.4502	58346.4304	184071.6589	2963866.7815	832.557	-0.2383	490.962	-0.11868	490.6414	-0.08672	644.5447	-0.22072	637.3299	196586.125	583.6526	-0.1298	619.9082	-0.2065	14945900	-0.32484	606.829	141.867	139.7081	238.1318	232.522	72630.2031	193.3533	0.40925	221.0605	4318710
015	2018-05-02t1052	1525276665.65	adult	110.1801	50.0021	-185.641	1053.4749	73.8042	60644.3989	191098.3751	2939966.9586	677.797	-0.40969	471.402	-0.20745	468.9775	-0.214	610.8568	-0.25707	606.2429	193641.5938	560.4573	-0.15789	594.0014	-0.20854	14943400	-0.26882	408.85	140.368	139.4323	216.1464	213.1433	68518.4219	187.5126	-0.11139	206.6226	4449650
015	2018-05-02t1453	1525291121.16	adult	114.1955	54.0175	-181.6255	1132.7239	73.308	64033.0455	201876.1239	3072103.1226	702.278	-0.36552	454.589	-0.33991	452.959	-0.36912	629.1575	-0.19313	626.0529	210767.7656	565.9988	-0.11483	608.8228	-0.14021	15222800	-0.1145	354.553	139.664	136.2029	263.9927	260.2325	88437.5547	201.4038	0.58844	244.1436	4676930
015	2018-05-02t1853	1525305454.59	adult	118.177	57.999	-177.644	1116.7231	69.3361	64463.8197	203077.6682	3124141.8635	679.897	-0.41831	460.456	-0.29417	461.9087	-0.27882	610.1359	-0.25964	606.3931	205615.8125	555.2348	-0.15216	592.9304	-0.17032	15515100	0.039317	406.549	139.321	138.5965	215.7953	211.5666	72723.0234	186.8632	-0.44048	204.8272	4694420
015	2018-05-02t2252	1525319811.02	adult	122.1649	61.9869	-173.6561	1122.4348	70.8419	65177.7534	205268.8261	3227224.2954	766.897	-0.25354	479.822	-0.018734	477.6558	-0.0098613	629.4971	-0.19451	623.5406	214658.5312	574.3225	-0.030775	609.8019	-0.10157	16341300	0.40412	302.951	148.301	145.9369	235.0121	231.1745	80139.1406	199.7609	0.17412	222.7708	5050690
015	2018-05-03t0252	1525334198.31	adult	126.1613	65.9834	-169.6597	1163.1313	72.2377	67983.0488	214127.1153	3343331.315	737.201	-0.34002	456.484	-0.4015	453.99	-0.45491	611.1913	-0.3424	604.5783	217584.125	550.3633	-0.21714	589.7184	-0.20778	16217500	0.37842	349.474	141.939	137.2196	266.6446	259.3355	94925.4844	200.5969	0.071567	240.5857	5042660
015	2018-05-03t0652	1525348596.5	adult	130.1608	69.9829	-165.6602	1113.7094	72.243	65540.252	206524.0439	3255630.5298	707.034	-0.44766	450.859	-0.55865	455.6538	-0.42696	612.8997	-0.40992	608.2952	210224.5938	558.7334	-0.15786	594.1524	-0.21612	15438700	0.081128	400.082	140.107	137.362	229.0903	225.2402	78577.9609	196.1185	-0.32041	217.3681	4797680
015	2018-05-03t1052	1525362994.02	adult	134.1602	73.9822	-161.6609	1103.6074	72.3313	67637.372	213169.0414	3441112.5896	717.632	-0.44305	468.319	-0.10828	466.8953	-0.085305	616.9768	-0.46362	610.0224	218409.7969	557.9698	-0.18972	594.6469	-0.2635	16533500	0.53457	389.159	146.717	144.3722	241.2806	229.1365	85413.3359	195.8886	-0.46523	218.6015	5179690
015	2018-05-03t1452	1525377389.69	adult	138.159	77.981	-157.6621	1047.9623	75.4443	64527.8444	203502.4221	3316616.6358	761.464	-0.32275	463.497	-0.2043	458.0694	-0.30401	658.682	0.025428	650.0621	221975.8281	566.6049	-0.033232	625.4274	0.067085	15612000	0.18107	473.955	149.136	142.2657	350.4737	344.5539	118109.6406	216.0255	0.43724	295.0683	5023340
015	2018-05-03t1852	1525391800.42	adult	142.1619	81.9839	-153.6591	1119.1946	70.503	65756.1117	207092.8645	3240486.9973	731.006	-0.43799	461.52	-0.22274	459.9599	-0.1962	629.2816	-0.44273	623.025	216472.875	558.9436	-0.19837	604.3853	-0.25421	15850400	0.28621	359.463	137.557	133.723	246.4783	241.3083	84788.5312	194.6626	-0.76865	227.9919	4724260
015	2018-05-03t2252	1525406207.14	adult	146.1638	85.9858	-149.6572	1068.9698	75.0414	65198.7493	205459.9668	3378943.0427	727.708	-0.46472	467.663	0.027845	472.0272	0.25441	635.6017	-0.37762	631.421	216740.1875	576.9941	0.2935	614.1826	-0.10894	15920700	0.32437	416.341	151.023	148.1583	264.5799	256.5697	90221.75	213.3232	-0.0075439	243.4899	5141280
015	2018-05-04t0252	1525420605.16	adult	150.1633	89.9853	-145.6578	1103.7834	73.8686	68429.4727	215678.9222	3555168.7213	761.125	-0.36029	457.264	-0.27514	467.2869	0.14699	648.6393	-0.17203	640.3248	232212.875	580.7717	0.43549	623.338	0.070412	16329800	0.48452	483.238	150.635	149.3777	298.3967	274.64	106826.0156	215.8833	-0.036844	253.8553	5379460
015	2018-05-04t0652	1525435002.73	adult	154.1626	93.9846	-141.6584	1109.8412	73.8374	67976.7229	214219.646	3487549.5689	751.451	-0.40696	467.367	0.11184	468.252	0.22587	634.9297	-0.43977	629.5714	225400.0625	573.4108	0.24859	615.2087	-0.11511	16571400	0.57837	464.238	152.938	150.4226	253.6545	249.1968	90047.3594	212.7869	-0.30818	238.858	5422730
015	2018-05-04t1053	1525449425.86	adult	158.169	97.991	-137.652	1091.8903	72.9641	67827.3848	213761.5255	3541346.6721	695.939	-0.62757	435.877	-0.91755	434.4815	-0.87015	616.1815	-0.7995	610.763	218128.25	539.4751	-0.71421	590.7234	-0.6739	15424400	0.19801	327.71	142.737	138.4426	265.1504	261.0327	93863.2344	203.0535	-0.82578	245.9341	5051030
015	2018-05-04t1453	1525463865.59	adult	162.18	102.002	-133.641	1068.3709	73.8557	65434.5979	206299.0301	3333048.4459	747.783	-0.44532	453.756	-0.26756	450.9628	-0.27123	652.2798	-0.16188	647.4568	223079.7031	568.0369	0.12302	622.1919	0.017907	15502100	0.24669	464.331	150.091	144.7674	298.0228	289.9123	101923.7969	217.8409	-0.36177	267.4551	5127710
015	2018-05-04t1919	1525479839.59	adult	166.6173	106.4393	-129.2038	1089.7452	78.2858	71106.4078	224170.4165	3884905.6746	861.775	-0.0023422	426.761	-1.1295	421.8933	-1.1944	637.4772	-0.44507	619.2119	236504.0625	535.8228	-0.7752	591.7207	-0.66505	15820500	0.37469	613.853	136.986	130.9206	322.2386	286.9538	119550.5312	201.1897	-1.0995	253.8438	5078190
015	2018-05-04t2253	1525492626.58	adult	170.1692	109.9912	-125.6518	1077.7897	72.0339	65564.9918	206719.5415	3320693.2012	788.527	-0.30191	444.687	-0.48681	446.3979	-0.33637	637.1985	-0.46057	630.9683	218559.0938	554.553	-0.22972	608.1126	-0.30911	15227400	0.21173	482.846	154.272	149.9722	301.1404	289.4217	103291.1484	220.8769	-0.49044	271.41	5282720
015	2018-05-05t0253	1525507020.35	adult	174.1675	113.9895	-121.6535	1061.9167	73.1895	65966.6112	208001.6579	3405245.4457	739.868	-0.5149	447.591	-0.34445	445.5352	-0.31911	623.901	-0.7031	615.7614	215245.8438	540.5549	-0.5971	588.9092	-0.72487	15414600	0.29712	404.575	158.912	154.2621	288.7216	282.4177	99608.9375	221.6683	-0.57592	264.1558	5472780
015	2018-05-05t0652	1525521418.35	adult	178.1669	117.9889	-117.6541	1092.2178	74.5858	66355.1368	209148.284	3446738.665	792.313	-0.2938	498.752	1.3723	496.7245	1.3962	669.5933	0.095244	661.1417	232348.8594	593.6879	0.8658	637.6005	0.3103	17279300	0.86432	352.591	182.524	179.1797	294.1945	289.1511	102085.4922	243.6614	0.01346	276.467	6323530
015	2018-05-05t1053	1525535822.13	adult	182.168	121.99	-113.6531	1136.3057	71.2322	66819.3345	210474.0155	3290313.0089	772.538	-0.39203	469.03	0.436	463.8836	0.36283	659.6768	-0.087293	649.8254	230227.2188	579.1566	0.47822	630.1809	0.14324	16368200	0.61936	545.43	166.07	160.577	300.072	293.2485	104725.1094	237.1228	-0.31067	278.2299	5795500
015	2018-05-05t1453	1525550266.65	adult	186.1803	126.0023	-109.6407	1123.2057	74.8313	68003.7284	214329.4457	3466452.6443	718.634	-0.65402	411.688	-1.3605	406.2	-1.4453	596.1912	-1.1859	589.5361	211647.8906	524.1585	-0.95799	572.1505	-1.0584	14610000	0.15785	353.736	147.367	140.7927	286.4637	282.1869	101694.625	226.9801	-0.72079	270.2379	5229750
015	2018-05-05t1912	1525565792.3	adult	190.493	130.315	-105.328	1142.825	71.147	68238.8103	214910.1214	3424549.3687	822.642	-0.15305	456.573	0.11229	454.0892	0.12837	644.2764	-0.36457	630.1385	230006.6562	547.1715	-0.33711	598.3635	-0.51802	16270400	0.63582	596.342	172.478	167.6639	326.6084	309.1182	116599.1953	238.6038	-0.49952	287.2973	6146440
015	2018-05-05t2311	1525580147.18	adult	194.4805	134.3025	-101.3405	1169.1828	71.262	66048.8787	207977.0926	3177669.5266	820.682	-0.15921	460.725	0.27813	458.9967	0.32007	678.5641	0.21335	670.3264	234783.2031	569.8264	0.25249	632.9506	0.17697	15919400	0.56493	549.489	165.673	160.5458	340.3317	325.7377	117754.7578	238.759	-0.59675	293.8304	5724500
015	2018-05-06t0316	1525594877.88	adult	198.5723	138.3944	-97.2487	1121.5764	73.1991	67794.4732	213612.4194	3474864.5111	850.012	0.0037073	462.174	0.35843	460.3892	0.40036	661.2598	-0.082823	648.5883	234747.2188	565.9747	0.16351	619.2889	-0.09907	16364200	0.70445	404.148	171.122	167.0466	307.576	298.1411	109189.4844	239.9018	-0.66562	278.9361	6058920
015	2018-05-06t0715	1525609198.65	adult	202.5503	142.3723	-93.2707	1098.9527	74.4194	66813.9741	210526.888	3429583.717	830.188	-0.096147	450.515	0.036608	449.4251	0.099799	657.1519	-0.15247	642.7065	229346	561.9311	0.07247	616.8121	-0.14797	15716200	0.56047	636.544	171.147	165.7207	357.3149	325.2454	124702.9141	249.8878	-0.51008	301.0612	5970460
015	2018-05-06t1116	1525623659.7	adult	206.5673	146.3893	-89.2537	1177.081	73.6261	70881.3895	223264.8036	3587952.144	792.418	-0.28524	437.892	-0.3073	433.7835	-0.33552	634.8843	-0.47458	621.8626	235542.0625	540.4134	-0.43618	595.2784	-0.52615	16203300	0.70879	489.511	163.277	157.6365	306.8881	299.1419	113855.4688	233.6484	-0.99372	277.152	6041730
015	2018-05-06t1456	1525636874.76	adult	210.2381	150.0602	-85.5829	1149.6259	72.5781	69777.1352	219787.4541	3536483.027	808.475	-0.18985	447.758	0.027982	441.9695	-0.047061	678.11	0.13681	665.0335	247510.1719	564.4804	0.14815	627.8859	0.039425	16313200	0.75727	445.36	178.965	172.5082	362.6475	357.913	132366.3438	264.4891	-0.35101	334.5621	6520240
015	2018-05-06t1853	1525651073.96	adult	214.1824	154.0044	-81.6387	1144.3312	74.718	69911.6489	220300.5074	3556741.7237	774.146	-0.32928	444.203	-0.039529	440.4022	-0.051832	622.2122	-0.52025	612.9783	227107.4688	544.1548	-0.31755	591.9061	-0.51711	16214800	0.75364	527.82	174.356	169.3496	342.2392	326.1437	125259.5469	247.79	-0.82324	304.8121	6364520
015	2018-05-06t2253	1525665440.44	adult	218.1731	157.9951	-77.648	1143.1247	74.6023	70059.3201	220726.6083	3631288.2717	825.713	-0.10128	435.352	-0.26434	431.2032	-0.28442	681.6915	0.10655	668.9249	249499.0781	544.1026	-0.30674	636.5176	0.12938	15924700	0.70024	481.035	175.295	167.9615	384.5784	377.3909	140755.7031	264.0282	-0.54956	347.8081	6412120
015	2018-05-07t0253	1525679865.27	adult	222.1799	162.002	-73.6411	1107.2676	74.5882	67817.6345	213719.6754	3480099.9591	875.164	0.079741	442.857	-0.0018101	437.2018	-0.062844	689.446	0.14778	676.3504	244063.875	553.7326	-0.079011	640.9965	0.16876	15674900	0.65684	513.05	181.365	175.1531	379.0891	370.7764	134197.5469	265.7141	-0.60247	342.6873	6419400
015	2018-05-07t0653	1525694252.38	adult	226.1764	165.9984	-69.6446	1165.8878	74.0979	69545.072	218993.028	3532663.1826	865.201	0.028242	446.601	0.14539	440.6378	0.07905	704.1581	0.23034	692.0085	256313.5469	568.0604	0.24154	659.9792	0.37746	16213000	0.80847	561.285	182.818	175.0594	395.4606	386.9249	143947.6562	275.6114	-0.48133	355.3322	6636850
015	2018-05-07t1136	1525711267.31	adult	230.9027	170.7247	-64.9183	1108.9418	74.9937	67840.4819	213783.9753	3489429.7585	888.217	0.090629	431.348	-0.26542	427.0996	-0.27846	677.9628	0.015799	662.218	240676.8125	539.7041	-0.37646	624.3303	-0.069054	15276600	0.59191	702.745	183.479	176.2523	398.5525	382.8194	141486.1406	271.2228	-0.67776	348.0289	6498100
015	2018-05-07t1739	1525733005.64	adult	236.9412	176.7632	-58.8799	1144.0644	73.8482	70231.016	221276.017	3647590.5782	728.565	-0.41507	434.979	-0.1099	432.2491	-0.072373	631.1158	-0.31364	624.0294	231619.5	543.0245	-0.30147	602.7017	-0.32879	15937200	0.78222	496.909	187.572	181.7909	378.6709	371.2763	138972.2344	279.5205	-0.63736	344.6494	6872440
015	2018-05-07t1956	1525741235.22	adult	239.2272	179.0492	-56.5939	1129.3837	72.4381	67100.3924	211330.188	3355483.7894	773.928	-0.27807	428.513	-0.28573	425.7203	-0.24897	640.9808	-0.24953	634.295	224984.2812	543.2825	-0.29568	607.1017	-0.28333	15018100	0.55557	580.903	189.119	182.1347	407.4004	398.0048	142997.5469	289.2263	-0.48821	362.592	6628040
015	2018-05-07t2310	1525752872.1	adult	242.4596	182.2816	-53.3614	1125.7995	70.2735	66051.0681	208011.5575	3283240.5014	745.793	-0.36404	443.94	0.20129	438.7205	0.16944	666.9929	-0.08541	661.1736	230779.5312	569.9989	0.27273	638.2311	0.055963	15321300	0.64588	523.629	202.017	193.3828	391.9451	382.5252	135613	308.9248	-0.15868	365.5339	6972020
015	2018-05-08t0310	1525767280.88	adult	246.4621	186.2841	-49.359	1096.5546	73.052	65058.1531	204952.8468	3242052.9886	777.384	-0.27217	442.4	0.18721	441.7462	0.29621	640.3498	-0.26402	630.1336	217718.9219	552.2771	-0.1039	608.6339	-0.27804	15031000	0.58624	540.835	207.5	199.2981	422.8616	410.322	143772.9375	321.9554	0.014991	383.2829	7050040
015	2018-05-08t0710	1525781686.37	adult	250.4636	190.2856	-45.3574	1090.312	72.7196	64810.5816	204238.7778	3208964.2759	806.85	-0.19082	431.489	-0.11235	428.9796	-0.05769	637.4537	-0.28891	624.6127	216096.7969	538.8632	-0.38675	601.1288	-0.36727	14603300	0.48776	688.827	207.146	195.3312	449.7149	431.8379	152453.3594	331.7209	0.12486	402.2107	7010640
015	2018-05-08t1114	1525796337.96	adult	254.5335	194.3555	-41.2875	1104.8701	74.4786	66733.8435	210289.4043	3391058.1097	727.562	-0.4245	413.813	-0.62083	410.9654	-0.57619	627.7888	-0.35642	618.6917	219098.2969	532.0452	-0.52876	597.4323	-0.41394	14411500	0.44953	632.36	200.867	187.0431	442.683	431.9749	154496.375	341.2988	0.2311	410.2349	6995400
015	2018-05-08t1512	1525810612.06	adult	258.4985	198.3205	-37.3225	1075.8399	73.5895	63527.0651	200167.637	3148072.534	795.321	-0.23239	417.508	-0.48145	413.6003	-0.46597	643.114	-0.26347	632.7818	213513.8438	536.0195	-0.44414	603.3843	-0.35523	13858800	0.31146	654.346	208.414	191.0136	469.6971	455.8639	155939.4375	358.0126	0.48186	430.5174	6918090
015	2018-05-08t1832	1525822591.02	adult	261.826	201.648	-33.995	1055.0315	71.7171	63456.5295	200048.3906	3178678.3616	780.389	-0.27823	417.101	-0.47112	413.9939	-0.42866	637.4384	-0.30348	627.4836	211629.5312	538.178	-0.39768	603.5129	-0.3581	13824400	0.3099	647.849	209.772	193.7605	473.9561	463.2607	157353.4062	364.1379	0.53734	441.1141	6952690
015	2018-05-08t2232	1525836971.7	adult	265.8206	205.6426	-30.0004	1031.464	78.1604	63611.0902	200700.7241	3266192.9063	764.063	-0.32824	416.336	-0.46715	412.6337	-0.4405	634.6197	-0.32581	626.4632	211328.3594	539.454	-0.36931	604.7492	-0.34949	13824000	0.31873	620.569	213.359	196.569	484.3468	474.3853	161287.5	369.894	0.57392	452.0662	7084390
015	2018-05-09t0232	1525851372.79	adult	269.8209	209.6429	-26.0001	544.7407	74.1009	31125.5474	99392.5302	1542746.0263	786.323	-0.26801	409.82	-0.64246	404.5087	-0.6651	664.598	-0.14106	650.5008	108329.4688	550.7261	-0.13318	627.473	-0.11079	6680060	-1.6836	573.054	201.3	180.1584	468.7435	461.649	76405.1875	367.4356	0.45056	443.8549	3281190
015	2018-05-09t0632	1525865771.58	adult	273.8206	213.6426	-22.0004	617.8855	74.3608	38640.2616	123102.0424	2028932.7986	769.368	-0.31987	412.284	-0.53872	409.1919	-0.48807	639.7891	-0.30178	632.9225	129237.3906	545.8001	-0.23429	608.7012	-0.3163	8317420	-1.2354	627.526	215.951	191.8824	496.4929	489.3342	100291.5625	398.7287	0.98866	465.0882	4356600
015	2018-05-09t1032	1525880188.45	adult	277.8253	217.6473	-17.9957	569.5477	72.5242	33432.1435	106498.7102	1643260.4165	806.326	-0.2193	428.913	0.013558	423.3578	-0.0063562	661.7308	-0.16785	646.5158	115802.8906	552.454	-0.095143	617.6747	-0.22552	7502540	-1.485	705.257	242.64	223.7711	560.2243	547.8232	98039.25	408.7406	1.1104	514.8601	4244260
015	2018-05-09t1432	1525894572.19	adult	281.8208	221.6428	-14.0003	603.5156	73.9588	35715.5172	113823.5927	1798520.0014	709.341	-0.49752	412.296	-0.4847	406.8726	-0.50283	644.3093	-0.28243	636.1358	120485.8438	556.8681	-0.0029484	619.0751	-0.21577	7692620	-1.4473	647.488	220.175	193.6713	519.3641	509.666	97121.0781	406.2975	0.98929	482.8244	4108030
015	2018-05-09t1832	1525908994.38	adult	285.8269	225.6489	-9.9941	556.0509	72.7319	32788.2613	104538.7404	1640069.7426	733.1	-0.43508	403.487	-0.74042	399.349	-0.7174	631.7725	-0.36677	626.2323	108664.8594	533.9847	-0.47759	599.9723	-0.4239	6915360	-1.6975	533.126	207.131	184.564	458.5089	452.0663	78863.5312	375.9975	0.32409	437.2538	3550020
015	2018-05-09t2232	1525923373.15	adult	289.821	229.643	-6	551.8994	73.1986	31743.2998	101127.4808	1562354.5403	721.824	-0.47169	401.753	-0.77196	396.0558	-0.79789	636.8015	-0.34045	630.6069	105709.0547	533.0362	-0.49728	605.5776	-0.36986	6669090	-1.7955	530.377	209.436	185.2219	460.5956	454.5571	76458.8594	381.3308	0.35557	439.8025	3476630
015	2018-05-10t0232	1525937774.02	adult	293.8213	233.6433	-1.9997	570.0335	69.0327	28106.5103	91062.0103	1177976.8802	867.256	-0.069546	398.849	-0.84253	397.3802	-0.72783	644.2806	-0.29872	628.1991	95353.5391	507.8948	-1.0195	570.964	-0.7429	5893400	-2.0603	686.59	227.341	210.5477	504.5327	475.2551	74670.8438	378.3211	0.22393	433.6892	3359190
015	2018-05-10t0632	1525952172.21	dead	297.8208	237.6428	1.9997	976.9528	66.7967	53045.9722	167260.3188	2458179.9661	810.937	-0.23322	421.887	-0.061896	412.781	-0.18779	680.6445	-0.071938	669.3276	189219.1875	565.2056	0.16988	641.5447	0.00032902	11714900	-0.27268	730.115	247.31	230.6037	577.665	570.12	160590.875	422.1079	1.0077	531.0594	6867310
016	2018-04-27t2042	1524880030.19	larva	0	-52.1709	-279.8233	164.8628	28.0301	3077.3662	9779.0858	54177.1139	0	-0.7465	0	-0.80798	0	-0.80724					0	-0.78641	0	-0.77203	0	-0.51284	0	0	0				0	-0.35596	0	0
016	2018-04-27t2232	1524886627.76	larva	1.8327	-50.3382	-277.9906	156.4052	28.3866	2975.6805	9471.4874	53219.7234	0	-0.78152	0	-0.83538	0	-0.83279					0	-0.81353	0	-0.80432	0	-0.58701	0	0	0				0	-0.37942	0	0
016	2018-04-28t0232	1524901030.59	larva	5.8334	-46.3374	-273.9898	153.632	28.9622	2951.2105	9403.3848	53593.5037	0	-0.85418	0	-0.89285	0	-0.8863					0	-0.86992	0	-0.8717	0	-0.74143	0	0	0				0	-0.43363	0	0
016	2018-04-28t0632	1524915431.06	larva	9.8336	-42.3373	-269.9897	156.4325	28.8461	2998.6337	9548.1611	54280.9475	0	-0.92182	0	-0.94724	0	-0.93687					0	-0.92257	0	-0.93492	0	-0.88681	0	0	0				0	-0.49261	0	0
016	2018-04-28t1051	1524930967.55	larva	14.1493	-38.0216	-265.674	151.1127	26.5904	2712.9385	8632.1951	45676.3707	1761.98	-0.54468	1067.54	-0.22631	1043.8203	-0.19673	1662.3826	-1.2376	1659.7935	24935.7383	1506.2752	-0.40864	1628.4119	-0.48262	1595980	-0.88641	249.46	126.501	126.0472	182.0766	176.5233	2731.1492	155.5353	0.31933	170.4887	189119
016	2018-04-28t1451	1524945365.91	larva	18.1488	-34.0221	-261.6745	273.7892	31.761	6659.1885	21139.7899	136382.0822	2576.77	-0.39363	1191.33	-0.16975	1142.8295	-0.15108	2363.5315	-1.0485	2338.5414	85087.1328	2001.9816	-0.25698	2275.2481	-0.32449	4276880	-0.77026	471.026	129.816	129.0233	190.6698	182.8407	6864.1128	160.4142	0.32827	173.9681	466041
016	2018-04-28t1852	1524959830.85	larva	22.1668	-30.004	-257.6564	340.5232	31.0417	8820.7382	27917.4142	190579.8664	9761.67	1.3969	3506.57	1.5508	3423.3209	1.6231	8535.2939	0.60805	8259.3486	409694.125	6469.8321	1.4478	7882.3191	1.4583	16670200	0.24472	200.889	130.759	130.3443	181.6147	179.5579	8717.5078	160.3858	0.30848	173.9037	621630
016	2018-04-28t2252	1524974230.48	larva	26.1667	-26.0041	-253.6565	322.6548	22.1416	5389.0027	16979.2107	79587.6137	8285.35	0.98612	3602.34	1.6355	3590.5916	1.7747	7546.2158	0.42225	7503.6692	226386.4688	6221.303	1.3529	7054.8296	1.1734	10735000	-0.42709	194.578	126.338	125.6813	174.3489	172.6237	5230.4658	156.2451	0.25934	167.0491	376488
016	2018-04-29t0252	1524988646.8	larva	30.1713	-21.9996	-249.652	446.5639	33.446	11714.9473	36936.9931	261518.0275	11890.7	1.9014	4426.76	2.3044	4327.3462	2.4082	9731.3301	1.1373	9438	613073.8125	7661.9191	1.9404	8950.9213	1.8003	27853200	1.0314	195.716	122.117	121.3282	171.0335	169.2995	10775.1084	152.2098	0.20453	163.7834	768362
016	2018-04-29t0652	1525003036.32	larva	34.1684	-18.0025	-245.6549	500.0431	46.9987	15122.1239	48280.1174	417257.8824	11143	1.6889	2679.55	0.92211	1948.4974	0.4321	9958.2637	1.3313	9770.2168	806619.375	7464.2762	1.8786	9280.662	1.9155	21645400	0.34343	212.015	121.367	120.8594	175.5953	173.1504	14223.2227	153.748	0.18695	167.4744	980405
016	2018-04-29t1052	1525017440.38	larva	38.1695	-14.0014	-241.6538	680.4499	45.9828	22679.0677	71541.0431	632876.2466	10610.4	1.5294	3402.6	1.5228	3159.9343	1.4762	9158.3545	1.2224	9030.8682	1108160.875	6916.1616	1.6661	8532.4349	1.6589	41055700	2.0251	212.432	126.25	125.7201	180.8351	178.8835	21881.0488	159.8789	0.21072	173.9175	1523340
016	2018-04-29t1452	1525031840.62	larva	42.1696	-10.0013	-237.6537	718.9158	44.4029	25769.982	81163.1111	782288.4799	10357.9	1.4396	3565.75	1.6736	3372.6143	1.6802	8993.0312	1.3162	8789.6074	1232045.25	6797.3668	1.6255	8263.0331	1.56	48761700	2.6229	260.121	113.615	112.7209	166.4076	163.7476	22797.8398	144.1035	0.0033085	158.3263	1553690
016	2018-04-29t1852	1525046245.38	larva	46.1709	-6	-233.6524	774.9021	47.5145	31070.9842	97973.8042	1030754.8168	12317.3	1.9477	2057.47	0.37147	1742.9446	0.20845	8920.2178	1.4567	8642.835	1471835.875	4891.9795	0.79828	7662.0791	1.3342	33796000	1.1155	222.397	112.679	109.9403	179.7337	177.6977	29656.0625	153.2876	0.045329	172.2994	1850870
016	2018-04-29t2252	1525060643.4	larva	50.1703	-2.0005	-229.6529	827.4353	52.0014	33944.202	107136.2638	1146063.945	9910.24	1.2674	1725.22	0.065345	1412.7231	-0.11139	7681.7632	1.1765	7392.7649	1382717.375	3975.9527	0.38882	6700.0207	0.97753	30912500	0.72808	213.45	129.698	128.9152	185.836	183.4683	33450.4766	162.5228	0.13107	177.9091	2323930
016	2018-04-30t0252	1525075047.23	adult	54.1714	2.0005	-225.6519	880.4773	52.4741	40266.7828	126936.8278	1517984.3504	8096.01	0.82451	1371.43	-0.21261	1112.2435	-0.36118	5785.1562	0.59439	5505.8726	1226453.125	3144.3721	0.070635	4963.6809	0.3992	29055100	0.51357	222.952	121.288	120.1806	193.7231	191.1613	41069.293	166.5132	0.18225	184.9571	2569600
016	2018-04-30t0652	1525089444.59	adult	58.1707	5.9998	-221.6526	954.2184	57.8538	44267.4954	139451.0698	1730430.6519	3929.3	-0.26715	1047.24	-0.43809	911.9739	-0.48652	3490.5413	-0.23612	3463.8882	813296.125	2074.3565	-0.33575	3242.1125	-0.15013	24372500	0.11253	274.306	127.885	126.6342	189.2202	186.3195	44088.2969	163.6301	0.037713	180.0585	2976280
016	2018-04-30t1053	1525103899.05	adult	62.1858	10.0149	-217.6375	958.7356	61.4883	48262.6042	152011.0627	2083986.3979	2934.7	-0.48337	809.966	-0.60435	708.6696	-0.63504	2638.199	-0.49038	2635.7612	670102.5625	1547.236	-0.51213	2475.8198	-0.36248	20505900	-0.25099	303.095	105.866	103.0952	173.1983	170.2802	43992.3594	145.9095	-0.78737	164.2499	2680210
016	2018-04-30t1452	1525118247.06	adult	66.1714	14.0005	-213.6519	982.5606	66.3943	51845.8587	163370.7842	2313694.9328	2440.8	-0.54664	715.7	-0.62498	655.6319	-0.61785	2089.9641	-0.59793	2070.5385	568470.25	1188.7529	-0.6131	1929.7787	-0.49332	19426200	-0.32685	281.425	104.461	103.1255	162.7365	160.1151	44264.3242	137.731	-1.39	153.4102	2835370
016	2018-04-30t1852	1525132648.49	adult	70.1717	18.0009	-209.6515	984.825	65.3954	53381.1777	168269.3655	2433892.1069	2174.17	-0.5306	643.391	-0.62353	589.3697	-0.61938	1771.1078	-0.59678	1723.5054	495910.1875	1069.237	-0.58136	1572.4731	-0.54856	17986600	-0.44017	285.482	110.418	108.3858	183.3442	180.2984	51336.3672	152.5782	-0.83283	172.2014	3086850
016	2018-04-30t2252	1525147048.96	adult	74.1719	22.001	-205.6514	972.2085	66.9126	52709.9213	166081.8581	2401485.7012	1329.53	-0.7565	600.163	-0.58913	581.4361	-0.53857	1132.3168	-0.81311	1125.5986	312519.4375	792.855	-0.66856	1021.3778	-0.73811	16563300	-0.56544	304.586	120.667	118.5227	196.02	193.7815	54101.5312	167.102	-0.18291	186.2408	3330160
016	2018-05-01t0252	1525161449.87	adult	78.1721	26.0013	-201.6511	1043.62	69.0343	55250.8329	174009.807	2481969.4282	1053.45	-0.7847	531.507	-0.61095	518.5921	-0.55966	940.3453	-0.79034	934.167	272700.125	670.2841	-0.67006	887.7218	-0.71632	15384500	-0.68687	298.585	127.93	126.7793	196.249	192.7447	56912.2227	168.8976	-0.19126	187.0901	3702940
016	2018-05-01t0652	1525175848.95	adult	82.1719	30.001	-197.6514	975.6675	67.7381	56012.2815	176666.4739	2713072.9143	854.875	-0.79655	470.639	-0.65167	462.9689	-0.60175	733.1113	-0.80509	728.0135	214801.5938	570.6847	-0.67296	699.946	-0.75012	13776600	-0.93558	253.778	113.299	111.0835	187.859	182.3845	55042.6953	152.8923	-1.2548	173.049	3316490
016	2018-05-01t1052	1525190248.14	adult	86.1717	34.0008	-193.6516	922.5444	71.0705	49970.6013	157496.8471	2301017.3219	820.686	-0.7259	449.262	-0.63124	443.4942	-0.58703	694.9769	-0.69717	687.0907	182083.9531	532.367	-0.62759	654.2584	-0.68475	11747700	-1.3821	637.349	107.286	105.9869	174.6164	169.0566	45749.5	144.1094	-1.9359	162.4701	2805420
016	2018-05-01t1452	1525204669.08	adult	90.1775	38.0066	-189.6458	955.8731	67.3119	49450.7014	155759.8592	2215786.1526	709.215	-0.71145	474.515	-0.47774	470.0887	-0.43281	636.8735	-0.61879	632.4689	165587.1094	581.8981	-0.46255	619.2136	-0.60789	12290900	-1.3252	316.529	121.556	117.5028	206.9869	202.1223	53816.5859	174.4967	-0.21627	193.3074	3148530
016	2018-05-01t1852	1525219052.5	adult	94.1729	42.002	-185.6504	943.5838	72.4566	54356.9764	171384.8512	2666425.0831	618.27	-0.69895	396.927	-0.68944	393.61	-0.68003	524.2353	-0.63545	519.1682	149407.0625	474.07	-0.54518	508.9834	-0.63228	11275900	-1.6642	336.656	110.268	107.1511	206.6056	202.5291	58882.5938	152.0869	-1.76	187.0111	3132500
016	2018-05-01t2252	1525233470.61	adult	98.1779	46.007	-181.6454	896.4276	68.5153	47420.5639	149479.5678	2155417.0325	670.376	-0.5662	467.596	-0.3507	470.7663	-0.29977	602.866	-0.4311	597.3603	150113.625	554.5123	-0.32065	585.928	-0.42615	11617000	-1.5733	240.872	136.43	135.6319	210.6758	208.5407	52458.2617	182.7068	0.028499	201.9856	3389460
016	2018-05-02t0252	1525247852.93	adult	102.173	50.0021	-177.6503	941.4828	67.3179	49557.4972	156181.4729	2230617.2147	655.521	-0.511	467.012	-0.30035	467.2651	-0.27509	610.8657	-0.34069	607.9118	158825.0781	559.6087	-0.24238	594.4316	-0.32284	12123600	-1.38	298.423	133.606	131.0944	222.1364	218.002	57755.4727	186.0374	0.095876	209.5255	3468420
016	2018-05-02t0652	1525262255.72	adult	106.1738	54.0029	-173.6495	839.5695	66.8619	46422.1412	146420.4786	2159154.9609	669.956	-0.44558	477.852	-0.19803	481.8863	-0.14673	615.3719	-0.27848	610.5901	149535.375	567.4221	-0.1728	598.7733	-0.24637	11609900	-1.5435	529.299	140.808	139.8193	221.8515	216.6297	53909.9219	188.9818	0.13274	208.4383	3421070
016	2018-05-02t1052	1525276679.29	adult	110.1803	58.0094	-169.643	1042.6444	65.919	52677.1426	165812.0676	2328099.158	621.714	-0.49105	450.28	-0.36299	449.7904	-0.37622	570.1764	-0.35463	566.2688	157938.8594	525.9498	-0.26788	556.7109	-0.29096	12442100	-1.2183	299.83	138.392	137.1467	208.1128	205.1847	57647.2344	180.2725	-0.56264	198.005	3824050
016	2018-05-02t1453	1525291134.93	adult	114.1958	62.0249	-165.6275	907.1481	64.3098	46851.1665	147679.2993	2093751.8671	675.818	-0.40977	482.918	-0.07902	481.733	-0.061394	611.8438	-0.24427	607.9427	150513.5625	561.8198	-0.13138	594.1721	-0.17927	11865800	-1.4284	335.629	155.068	152.8179	250.6663	242.526	61663.9141	198.4611	0.40874	224.0331	3810170
016	2018-05-02t1853	1525305468.2	adult	118.1772	66.0064	-161.646	873.7254	67.5447	47279.7612	149117.8851	2165653.0371	646.418	-0.48314	452.262	-0.39011	449.6011	-0.44711	603.0626	-0.28679	599.1478	149559.5156	552.1267	-0.16789	588.4052	-0.18526	11195300	-1.6883	392.772	144.007	141.3391	235.5074	227.9785	58405.832	197.2982	0.18193	218.127	3564740
016	2018-05-02t2252	1525319824.36	adult	122.165	69.9942	-157.6582	884.7738	67.799	47605.8055	150095.5971	2171586.4853	619.68	-0.5827	433.601	-0.71269	432.6658	-0.79487	571.668	-0.48561	566.9599	142917	519.6493	-0.39398	555.6571	-0.32946	10813600	-1.834	281.165	143.411	141.8118	217.5169	214.4897	54379.2344	186.1685	-0.61632	207.5967	3576530
016	2018-05-03t0252	1525334211.73	adult	126.1615	73.9907	-153.6617	1009.0125	63.0534	51346.4819	161732.1057	2221082.7353	627.75	-0.61858	464.755	-0.2437	463.4169	-0.24998	583.4434	-0.52823	580.5673	157529.7188	542.13	-0.29052	568.443	-0.32489	12514900	-1.1255	325.177	156.785	155.9905	231.8073	227.762	62587.9688	200.7652	0.081085	219.4896	4221910
016	2018-05-03t0652	1525348609.81	adult	130.161	77.9901	-149.6623	855.8773	65.2831	45709.4634	144156.8013	2060007.2044	659.304	-0.58266	443.382	-0.73416	441.1929	-0.80085	571.9633	-0.77381	567.1649	137271.2031	524.9021	-0.56591	557.2532	-0.48683	10614100	-1.8684	315.336	146.284	143.7422	237.1813	231.3501	56923.5039	192.8335	-0.5008	218.1406	3501900
016	2018-05-03t1052	1525363007.46	adult	134.1604	81.9895	-145.6629	952.8532	68.9916	49777.2432	156811.8007	2293723.0422	713.005	-0.4572	399.412	-2.0008	394.9209	-2.181	542.61	-1.3172	539.0886	141621.2188	486.5435	-1.34	525.7988	-0.94134	10418300	-1.9057	699.484	132.326	129.5797	220.6701	212.0719	57594.9062	178.0024	-1.4146	203.3233	3451590
016	2018-05-03t1452	1525377402.91	adult	138.1591	85.9882	-141.6642	927.1421	64.4015	48195.2847	151854.1089	2151144.4998	601.202	-0.84101	441.247	-0.88155	438.1983	-0.92559	564.8749	-1.2809	561.9561	142913.3438	520.6479	-0.97831	551.9992	-0.88903	11141900	-1.5699	313.87	148.593	145.8786	231.5549	225.8039	58583.3984	195.033	-0.63436	217.3686	3752110
016	2018-05-03t1852	1525391813.72	adult	142.1621	89.9912	-137.6612	878.0764	69.2906	48570.5765	153168.9747	2251336.3537	749.699	-0.37507	410.844	-1.8596	410.4693	-1.8072	559.2631	-1.5638	552.7054	142612.0781	504.3714	-1.5331	541.0696	-1.297	10441200	-1.7835	528.797	129.17	126.838	222.1964	216.2195	56660.082	179.8959	-1.4898	205.512	3282730
016	2018-05-03t2252	1525406220.6	adult	146.164	93.9931	-133.6593	902.0867	64.3472	48123.3924	151699.7242	2201592.8127	674.839	-0.64825	459.801	-0.23424	460.735	-0.1211	613.8068	-0.7541	608.3951	155293.125	558.4307	-0.20845	594.6863	-0.48745	11589700	-1.2886	373.295	154.476	153.5389	273.9682	261.1342	69313.9453	211.1251	-0.10989	241.7515	3893710
016	2018-05-04t0252	1525420618.57	adult	150.1634	97.9926	-129.6598	949.7675	65.4184	50257.2224	158379.695	2293900.849	615.439	-0.87968	393.357	-2.4375	389.7321	-2.4592	526.7435	-2.3548	523.3678	139060.2969	477.9203	-2.4782	512.3647	-2.2894	10355100	-1.6753	332.716	135.011	132.1531	214.8531	211.591	56721.2188	181.6975	-1.5519	203.561	3554160
016	2018-05-04t0652	1525435016.06	adult	154.1627	101.9919	-125.6605	933.2121	67.3911	51982.1144	163920.126	2434601.6263	731.026	-0.48166	414.788	-1.6772	410.325	-1.7287	588.0281	-1.2904	575.0716	159943.6562	509.2284	-1.5998	559.4543	-1.3479	11278500	-1.2753	509.928	147.744	144.7375	293.4445	265.7137	79816.9062	198.1504	-0.9254	233.3236	4017320
016	2018-05-04t1053	1525449439.24	adult	158.1692	105.9983	-121.6541	953.0243	70.6729	51343.1797	161800.7303	2446371.6506	549.988	-1.1758	378.47	-2.8709	375.5109	-2.8595	495.5023	-2.9917	492.3351	133290.125	452.5878	-3.2199	481.5509	-3.1129	10175500	-1.5809	335.431	134.328	132.3955	220.3504	213.18	59274.25	180.8171	-1.7181	204.7347	3611550
016	2018-05-04t1453	1525463879.37	adult	162.1803	110.0095	-117.6429	694.2296	135.2915	50615.2005	164827.9791	3336682.1934	737.922	-0.48345	378.915	-2.8051	377.4582	-2.743	504.0018	-2.8441	498.2684	132552.4844	457.8255	-3.0361	487.8457	-2.9744	9982130	-1.5626	683.862	137.552	135.3876	222.9614	217.9219	58861.8008	187.8309	-1.5086	209.039	3623680
016	2018-05-04t1919	1525479853.18	adult	166.6175	114.4466	-113.2058	650.2715	78.2019	39611.8061	126131.4527	2040274.7302	589.152	-1.0938	397.723	-2.1068	394.8893	-2.0967	533.5737	-2.3105	529.5061	110449.7656	481.7441	-2.3066	515.8715	-2.3366	8228490	-2.0229	285.387	143.109	138.748	244.3578	241.1735	50582.0703	203.3952	-1.0196	230.8398	2960770
016	2018-05-04t2253	1525492639.98	adult	170.1694	117.9985	-109.6539	838.9716	66.5491	44916.6546	141677.4068	2007347.6193	566.501	-1.2169	378.902	-2.6854	375.5628	-2.6891	514.4297	-2.6483	511.1096	121405.4219	465.6589	-2.7183	499.2869	-2.6813	8915560	-1.7257	331.661	143.262	138.5415	262.5815	258.0223	61969.2422	203.0055	-1.112	243.21	3370960
016	2018-05-05t0253	1525507033.71	adult	174.1676	121.9968	-105.6556	839.0727	67.7384	44747.9387	141156.5119	2029121.5928	665.008	-0.83442	477.891	0.6575	476.0399	0.6854	606.082	-1.0178	603.4599	142429.2812	557.3468	-0.13446	588.7387	-0.72853	11206100	-0.95454	352.877	186.636	182.8338	297.1425	292.6973	69828.4844	247.2921	0.27453	282.13	4376420
016	2018-05-05t0652	1525521431.77	adult	178.1671	125.9962	-101.6562	747.0986	106.7232	47493.4257	152563.4345	2592725.3767	597.656	-1.1548	360.382	-3.1474	357.0423	-3.1588	499.8609	-2.8716	494.6192	124465.3594	441.458	-3.2539	478.3307	-3.06	8947570	-1.5417	339.454	136.329	130.8092	245.4893	241.1177	61126.8281	200.5884	-1.3496	231.2387	3384790
016	2018-05-05t1053	1525535835.65	adult	182.1682	129.9973	-97.6551	782.0823	82.7717	49184.9738	156562.0623	2556233.6493	590.96	-1.2324	357.858	-3.1577	354.0963	-3.1865	505.0538	-2.7653	496.662	129798.8203	441.4993	-3.1908	481.2504	-2.966	9185850	-1.398	431.775	137.126	130.7854	258.3484	251.7456	66395.5312	205.7506	-1.2642	240.3495	3519870
016	2018-05-05t1453	1525550280.36	adult	186.1806	134.0097	-93.6427	630.4595	78.2657	36807.5478	117257.2057	1793626.3015	680.921	-0.83456	386.361	-2.169	376.012	-2.4111	587.6473	-1.3326	577.9764	113415.9219	505.8903	-1.4362	557.3259	-1.3634	7441320	-1.8091	410.212	152.224	144.7776	310.6953	304.872	59964.1875	236.6724	-0.43953	288.1911	2931830
016	2018-05-05t1912	1525565805.94	adult	190.4933	138.3224	-89.33	340.6512	136.7248	30720.6896	104057.2136	2579102.7731	657.881	-0.97917	378.319	-2.3557	376.1455	-2.3385	561.8678	-1.7694	555.0347	89898.8516	467.3765	-2.3894	522.5746	-2.0559	6029650	-2.1101	362.844	156.868	148.3764	304.7397	299.4014	48758.3555	242.3066	-0.39669	285.3976	2500150
016	2018-05-05t2311	1525580160.73	adult	194.4807	142.3098	-85.3426	412.807	133.8785	37288.5976	123938.5065	3219904.0857	663.556	-0.97809	363.711	-2.7479	358.2057	-2.8372	553.9896	-1.8956	547.8015	107473.9766	468.3958	-2.3134	519.9148	-2.0868	7038910	-1.7749	401.242	149.18	141.8145	292.0589	286.1272	56659.4219	231.9497	-0.77841	272.7565	2887090
016	2018-05-06t0316	1525594892.5	adult	198.5729	146.402	-81.2504	351.0153	148.1075	37546.3709	128161.0273	3771926.9295	650.096	-1.0743	363.828	-2.6758	354.7309	-2.8747	546.8589	-2.0039	541.5632	106637.5	474.6205	-2.1083	521.6111	-2.0221	7077900	-1.7055	450.147	150.862	143.217	313.1355	307.7529	61061.4297	234.8107	-0.79615	289.0514	2934870
016	2018-05-06t0715	1525609212.93	adult	202.5508	150.3799	-77.2725	349.8254	134.0789	32295.6088	108398.344	2760630.8644	650.67	-1.0793	363.015	-2.6361	359.5353	-2.659	535.5634	-2.1574	527.8284	89974.6562	460.9823	-2.3962	505.4198	-2.2794	6079040	-1.9103	395.269	155.936	145.7579	316.9404	311.7594	53245.9883	245.9571	-0.60722	295.8191	2611310
016	2018-05-06t1116	1525623674.66	adult	206.5679	154.397	-73.2554	353.6267	124.2537	32854.8187	110454.0411	2755850.4474	609.436	-1.2316	365.942	-2.4882	358.1149	-2.6385	544.5417	-1.8155	537.3187	93116.6406	475.0498	-2.0055	520.5475	-1.8496	6237120	-1.8324	428.629	157.901	148.0299	326.011	320.4515	55747.875	253.7293	-0.51464	304.1325	2691270
016	2018-05-06t1456	1525636889.14	adult	210.2386	158.0677	-69.5847	364.6425	142.7344	28787.6067	100597.5381	2207415.1851	561.013	-1.3851	343.944	-3.0977	334.2281	-3.3037	502.9261	-2.1321	498.4952	75438.9219	450.0612	-2.5547	486.4628	-2.2833	5155040	-2.071	382.356	149.202	143.3134	296.5335	289.0045	44480.0312	226.389	-1.2348	275.388	2236240
016	2018-05-06t1853	1525651087.63	adult	214.1826	162.0118	-65.6406	322.4153	157.0373	31921.1	111035.0819	3040354.7935	591.349	-1.1356	351.003	-2.8288	343.3535	-2.967	515.4064	-1.7212	509.0408	85557.4609	457.474	-2.33	495.7286	-1.9693	5807690	-1.8717	422.161	153.629	144.8747	323.7192	316.8732	53737.3906	247.8879	-0.82103	301.2932	2541940
016	2018-05-06t2253	1525665453.92	adult	218.1733	166.0024	-61.65	333.5006	138.4091	30077.8956	102165.4322	2525645.4137	556.586	-1.1608	358.859	-2.5464	356.8413	-2.5103	501.3017	-1.5746	497.0601	78704.3594	449.5222	-2.4653	485.7368	-1.948	5606090	-1.9016	433.557	162.755	157.6311	321.5708	311.0784	50486.6094	241.0273	-1.0573	294.2613	2542550
016	2018-05-07t0253	1525679878.92	adult	222.1802	170.0093	-57.6431	355.8802	127.5472	31395.8991	105086.5982	2544074.4802	582.263	-0.99208	360.453	-2.4498	358.8189	-2.3993	508.1128	-1.3684	504.7142	83330.5	454.6133	-2.3046	491.9951	-1.7608	5876460	-1.8074	387.885	164.528	160.6803	315.9697	310.117	51819.0273	243.1437	-1.0898	290.1217	2682300
016	2018-05-07t0653	1525694266.08	adult	226.1766	174.0058	-53.6466	357.5227	123.8307	30309.8404	101542.7998	2307783.3804	617.335	-0.81232	355.215	-2.5695	351.7738	-2.5696	519.4045	-1.1697	509.7962	82065.9219	456.1871	-2.2337	496.3169	-1.6236	5599970	-1.8693	442.669	164.426	159.784	344.2843	340.3249	54396.9141	255.3346	-0.91223	311.336	2592180
016	2018-05-07t1136	1525711281.37	adult	230.9031	178.7322	-48.9202	362.5545	126.4759	30030.384	100556.3195	2264429.4018	620.812	-0.76531	357.091	-2.4685	354.0576	-2.453	523.0786	-1.0758	515.8347	81600.2656	457.0278	-2.1764	496.9034	-1.5559	5570260	-1.8614	443.088	165.531	161.0533	338.4169	330.8307	52793.0391	257.8197	-0.95705	313.7196	2582120
016	2018-05-07t1739	1525733019.03	adult	236.9413	184.7705	-42.8819	361.6391	124.55	31726.2632	105862.5355	2537481.252	618.547	-0.75126	345.088	-2.7907	340.0035	-2.8338	513.7721	-1.0954	503.0893	84772.3906	448.3011	-2.3348	488.5726	-1.6165	5685320	-1.8363	493.777	163.641	157.8446	338.6429	329.3126	55876.0781	263.7968	-0.95977	309.875	2695990
016	2018-05-07t1956	1525741248.68	adult	239.2274	187.0565	-40.5959	359.8551	126.8047	31759.6932	106047.7387	2524206.2739	599.021	-0.80662	343.25	-2.835	338.5429	-2.8658	517.5711	-1.0586	508.4502	85916.8047	448.3156	-2.3257	490.6065	-1.5874	5664660	-1.8452	484.876	163.497	157.8893	341.4355	333.4737	56678.2891	260.2814	-1.0785	314.3254	2698190
016	2018-05-07t2310	1525752885.51	adult	242.4598	190.2889	-37.3635	371.6286	121.199	30375.1142	101813.912	2250528.5979	664.998	-0.60475	344.498	-2.7816	340.9631	-2.7753	516.0827	-1.0609	502.7384	81541.0703	444.7733	-2.3885	487.737	-1.611	5438240	-1.9086	474.185	166.515	162.696	340.9684	330.6628	53873	257.4046	-1.2011	307.254	2628610
016	2018-05-08t0310	1525767294.26	adult	246.4622	194.2914	-33.361	370.6816	124.405	32117.6672	107133.0566	2522296.3258	648.059	-0.65061	341.53	-2.8493	336.8914	-2.8743	511.4362	-1.0905	502.687	85409.8516	442.9253	-2.4109	484.2642	-1.6362	5696380	-1.8478	423.339	163.885	159.9129	339.5336	333.2181	56702.1094	252.7969	-1.3704	308.0296	2733440
016	2018-05-08t0710	1525781699.8	adult	250.4638	198.2929	-29.3595	360.4889	125.2306	30646.4654	103023.6171	2358512.0345	597.587	-0.79885	344.334	-2.7506	339.5775	-2.7772	514.7355	-1.0722	508.7685	82357.6875	447.4157	-2.3078	490.9411	-1.5647	5483520	-1.9198	459.318	167.981	163.7414	342.0281	333.6345	54724.4961	262.6375	-1.2503	315.0084	2675100
016	2018-05-08t1114	1525796352.21	adult	254.5339	202.363	-25.2894	368.3045	123.6379	30474.6083	101906.1059	2301829.4989	612.397	-0.75745	343.06	-2.775	337.708	-2.8187	517.4295	-1.059	510.2295	82271.2891	448.6467	-2.275	492.8533	-1.5463	5432020	-1.9527	463.119	169.008	165.2316	342.0082	335.1607	54379.3125	265.9488	-1.2609	316.8069	2676080
016	2018-05-08t1512	1525810626.24	adult	258.4989	206.328	-21.3244	373.1544	124.1283	30130.6581	100798.2067	2231339.4889	629.778	-0.70915	342.85	-2.7677	337.9766	-2.7957	521.1548	-1.0336	512.2305	81821.2969	451.0805	-2.2183	495.048	-1.5247	5371090	-1.9894	479.437	170.899	167.0107	350.6634	341.2491	55054.1484	269.562	-1.2626	318.1059	2677300
016	2018-05-08t1832	1525822604.7	adult	261.8263	209.6554	-17.997	365.745	126.5966	32545.439	108620.4513	2629415.9486	634.596	-0.69685	338.94	-2.8766	330.387	-3.0185	528.0207	-0.99405	517.913	89235.5	453.0701	-2.1725	500.6474	-1.4657	5725380	-1.91	440.99	167.829	162.9866	351.4692	343.3082	59398.2891	267.0028	-1.3733	323.2904	2834970
016	2018-05-08t2232	1525836985.1	adult	265.8208	213.6499	-14.0025	368.7098	126.4994	32365.7933	108216.5585	2587735.3893	630.656	-0.70989	338.162	-2.8878	328.6755	-3.059	530.4238	-0.98311	521.4059	89111.1953	454.6995	-2.1341	502.7952	-1.4439	5680780	-1.9431	459.326	170.169	166.2417	358.4009	349.7278	60211.3516	271.0368	-1.3659	327.8639	2858680
016	2018-05-09t0232	1525851386.15	adult	269.8211	217.6502	-10.0022	365.418	123.1252	32089.7655	107103.72	2556873.3251	690.583	-0.54085	336.825	-2.9173	325.6007	-3.1436	538.4488	-0.93651	530.3574	89920.9531	456.7244	-2.0881	506.6441	-1.4039	5610150	-1.9847	478.952	170.967	166.1575	361.7355	353.1179	60409.8359	277.2237	-1.3165	331.5244	2847620
016	2018-05-09t0632	1525865784.87	adult	273.8207	221.6499	-6.0025	360.501	124.3489	31648.8221	106092.9955	2519014.4409	700.336	-0.51585	337.824	-2.8748	325.8426	-3.1256	545.0871	-0.89882	532.9335	89939.375	460.9098	-1.9981	516.0632	-1.3049	5549100	-2.0253	452.657	173.104	168.2238	367.9912	358.3197	60718.5469	281.3735	-1.3072	340.2424	2843400
016	2018-05-09t1032	1525880202.2	adult	277.8256	225.6547	-1.9977	355.533	124.5847	31968.2713	106758.6383	2584107.1666	646.905	-0.67027	338.204	-2.8524	327.1933	-3.0732	543.7249	-0.91207	532.7472	90258.3281	458.8278	-2.0392	515.2088	-1.3164	5612490	-2.0318	504.049	175.467	170.4544	373.7603	363.2983	62044.2148	284.1546	-1.3252	342.0115	2911870
016	2018-05-09t1432	1525894585.71	dead	281.821	229.6501	1.9977	355.2254	125.9954	32183.218	107826.4607	2641336.4619	629.791	-0.72183	338.329	-2.8388	326.7429	-3.0791	547.3572	-0.89453	538.8879	91408.6562	462.2628	-1.9666	519.4053	-1.275	5650100	-2.0468	496.846	177.406	172.8022	384.0771	374.4967	64140.875	291.6615	-1.2509	352.5792	2962680
017	2018-04-27t2042	1524880042.85	larva	0	-52.1711	-252.4992	182.2702	26.1229	3491.4645	11063.8231	60248.9383	0	-0.7465	0	-0.80798	0	-0.80724					0	-0.78641	0	-0.77203	0	-0.51284	0	0	0				0	-0.35596	0	0
017	2018-04-27t2232	1524886640.5	larva	1.8327	-50.3384	-250.6665	188.0931	26.7873	3573.3671	11318.2543	60536.5381	0	-0.78152	0	-0.83538	0	-0.83279					0	-0.81353	0	-0.80432	0	-0.58701	0	0	0				0	-0.37942	0	0
017	2018-04-28t0232	1524901043.38	larva	5.8335	-46.3376	-246.6657	188.1592	26.2623	3550.6922	11243.0802	59336.6336	0	-0.85418	0	-0.89285	0	-0.8863					0	-0.86992	0	-0.8717	0	-0.74143	0	0	0				0	-0.43363	0	0
017	2018-04-28t0632	1524915443.88	larva	9.8336	-42.3375	-242.6655	148.6228	35.6667	3468.8339	11181.8943	77280.3395	2229.02	-0.36139	1069.46	-0.18283	1071.9625	-0.13835	2067.958	-1.1478	2038.9868	39291.2031	1691.2462	-0.29484	1991.7223	-0.31057	2005240	-0.69788	216.295	107.139	106.72	162.9261	158.5454	3095.5969	136.1986	0.23686	152.1377	200885
017	2018-04-28t1051	1524930980.42	larva	14.1493	-38.0217	-238.3498	319.2089	33.4514	8588.1071	27224.4806	194633.8707	6648.68	0.68949	2629.38	0.90995	2514.416	0.91894	5920.0386	-0.18478	5838.0923	278241.8125	4948.2287	0.88692	5661.0174	0.7959	12129300	0.095467	202.564	129.321	128.6831	179.2868	177.1295	8426.4795	160.4391	0.34715	172.2531	596558
017	2018-04-28t1451	1524945378.78	larva	18.1489	-34.0222	-234.3503	391.3019	34.3289	10690.4729	33782.1	244025.5215	6366.8	0.5696	2460.69	0.77092	2322.4702	0.76104	5615.585	-0.2166	5538.8809	325703.9375	4505.6983	0.69968	5336.0791	0.65813	14131800	0.14236	217.711	95.6085	95.0046	144.1495	140.6043	8360.6689	122.8514	0.1024	134.8584	549080
017	2018-04-28t1852	1524959843.75	larva	22.1669	-30.0042	-230.3322	401.6344	44.2186	12571.3187	39784.0956	341962.631	5659.1	0.34562	2463.31	0.76174	2512.7859	0.90405	5283.2007	-0.25484	5259.8696	359257.6562	4384.9662	0.63756	5110.4786	0.55554	16526300	0.23144	264.12	107.882	107.4132	165.8947	161.5625	11280.8428	141.2534	0.18571	155.6187	723783
017	2018-04-28t2252	1524974243.34	larva	26.1668	-26.0043	-226.3324	434.0878	37.7576	11983.2332	37860.9014	288145.5626	14691.7	2.644	5257.65	2.9154	5076.6567	2.9751	12709.5527	1.847	12476.5059	826120.9375	10242.6147	2.9449	11966.1265	2.7985	33785700	1.6971	214.047	140.416	140.248	191.1495	188.8863	12424.7158	170.6247	0.35861	183.9968	902316
017	2018-04-29t0252	1524988660.18	larva	30.1715	-21.9996	-222.3277	563.2708	48.704	21552.642	68193.3083	687665.1026	5315.09	0.18067	2073.84	0.442	1919.6152	0.41615	4875.3418	-0.26077	4838.7944	555788.9375	3884.0519	0.41498	4664.4594	0.35748	23633500	0.64224	423.857	128.567	128.8351	192.7895	189.1452	21977.998	166.8339	0.31443	182.4266	1465150
017	2018-04-29t0652	1525003049.59	larva	34.1685	-18.0025	-218.3306	635.8689	45.6514	23417.3441	73853.9311	713527.2711	7669.36	0.76911	2158.47	0.49957	1960.7457	0.44249	6217.9302	0.20356	6014.3835	771023.3125	4441.8047	0.63316	5552.663	0.63825	26762900	0.81616	245.72	103.064	102.224	162.4326	158.6043	20141.6445	136.4638	0.043217	153.2638	1277890
017	2018-04-29t1052	1525017453.84	larva	38.1697	-14.0014	-214.3294	694.8236	43.2635	25500.952	80394.3362	776910.2244	8801.74	1.0449	2842.18	1.0571	2724.0391	1.0972	7800.1855	0.7918	7734.7781	1060825.25	5645.7163	1.1318	7325.5599	1.238	38400600	1.7794	220.217	129.152	128.1169	191.4474	189.7833	26036.8438	166.2783	0.27106	183.8153	1744970
017	2018-04-29t1452	1525031853.93	larva	42.1697	-10.0013	-210.3294	707.4985	47.0731	27035.4465	85306.7609	850767.3988	6453.59	0.38229	1868.66	0.2289	1652.2347	0.14669	5547.4131	0.16212	5497.6074	798827.5	3981.3148	0.41751	5107.3197	0.44062	26729400	0.58365	410.466	126.713	127.3561	196.0201	191.3131	28226.8965	168.4951	0.2746	185.5517	1812500
017	2018-04-29t1852	1525046258.77	larva	46.1711	-6	-206.3281	818.2081	72.551	37645.5107	119145.9546	1461515.3224	6617.25	0.38999	1063.53	-0.49508	918.0508	-0.54517	4553.5962	-0.095959	4297.1709	901612	2286.2945	-0.34074	3649.2221	-0.112	21055800	-0.061018	246.879	109.098	107.0517	178.74	176.0152	35390.5156	151.3576	0.018167	169.1082	2159930
017	2018-04-29t2252	1525060656.76	larva	50.1705	-2.0005	-202.3286	878.8641	51.4936	35287.9994	111063.5991	1214065.1432	6359.04	0.28739	1053.91	-0.53603	860.8901	-0.63001	4301.3701	-0.10552	4033.9111	804356.25	2172.9724	-0.41623	3595.0922	-0.16135	19646900	-0.30943	309.821	133.953	131.4345	256.2036	253.36	47910.082	177.5065	0.43276	235.0868	2497150
017	2018-04-30t0252	1525075060.66	adult	54.1716	2.0005	-198.3275	903.3583	55.5738	40480.6287	127586.4354	1515417.9963	3208.41	-0.56458	818.038	-0.73269	722.807	-0.7458	2708.3665	-0.65552	2679.7998	579590.4375	1453.6775	-0.71658	2424.6692	-0.56766	17430800	-0.57834	436.728	123.307	121.846	186.6104	182.3889	39934.6289	158.6218	-0.041606	175.9113	2627420
017	2018-04-30t0652	1525089457.98	adult	58.1709	5.9998	-194.3283	982.0118	58.8259	46595.7835	146760.8824	1841289.1627	2228.47	-0.77639	649.732	-0.83706	583.46	-0.83354	1930.1301	-0.91686	1925.0662	472881.875	1050.4529	-0.84277	1776.2438	-0.74148	15897000	-0.72224	211.089	115.737	114.3892	177.8293	175.7089	43568.1797	153.8745	-0.28951	170.3872	2831740
017	2018-04-30t1053	1525103912.71	adult	62.1861	10.015	-190.3131	956.4477	58.8704	45916.1633	144684.6112	1850042.5892	1430.05	-0.9614	618.601	-0.81243	591.8845	-0.769	1212.3981	-1.1603	1193.9962	293400.3438	875.7173	-0.87008	1116.4278	-0.94938	14925600	-0.83008	445.619	128.343	127.6644	197.4251	193.418	47776.875	171.4771	0.2753	188.0252	3096660
017	2018-04-30t1452	1525118260.49	adult	66.1716	14.0005	-186.3276	927.7314	63.5458	46320.6973	145983.2084	1942339.7914	1214.77	-0.96619	556.951	-0.8155	542.0337	-0.76211	999.3445	-1.159	983.5857	243840.0625	725.7037	-0.88351	910.0631	-0.97217	13543900	-0.98018	291.724	128.823	127.7474	195.5394	193.4663	47711.6172	171.1608	0.20678	187.3473	3132720
017	2018-04-30t1852	1525132661.91	adult	70.172	18.0009	-182.3272	932.3967	63.0339	47596.9909	150087.1744	2031845.5982	1029.58	-0.96025	573.077	-0.71885	564.6294	-0.655	868.0919	-1.1095	858.5024	217022.9844	698.4458	-0.82375	814.7888	-0.94328	14301700	-0.887	336.698	135.043	133.6441	210.9263	206.3486	52731.5625	179.2496	0.54866	199.2145	3370130
017	2018-04-30t2252	1525147062.26	adult	74.1721	22.001	-178.3271	991.9201	65.1523	52659.5217	165913.1802	2374459.1931	837.909	-0.96299	537.439	-0.68757	533.7513	-0.61841	722.059	-1.0749	710.7616	199288.2969	627.1261	-0.79265	687.9802	-0.93487	14822600	-0.80134	277.033	141.924	140.648	207.3047	203.9417	57216.0938	180.9466	0.5757	198.0757	3914270
017	2018-05-01t0252	1525161463.13	adult	78.1723	26.0012	-174.3269	1038.5729	64.4811	53491.3817	168559.3204	2301382.8816	889.717	-0.86318	529.328	-0.615	524.7999	-0.54728	735.481	-0.9397	723.079	206670.1719	622.1924	-0.71221	692.3724	-0.84959	14843400	-0.77096	452.263	145.271	144.06	213.2988	209.4853	59936.9688	184.2174	0.68596	202.6885	4073700
017	2018-05-01t0652	1525175862.28	adult	82.1721	30.001	-170.3271	1013.386	70.0965	56352.3374	177627.4187	2615972.1902	734.533	-0.8635	448.388	-0.7015	447.3075	-0.63952	581.8025	-0.93259	571.3114	171631.7344	523.5546	-0.72211	556.1224	-0.8653	13215800	-1.038	283.616	113.362	111.6202	184.8659	181.243	54535.4375	155.083	-1.1251	173.471	3341220
017	2018-05-01t1052	1525190261.42	adult	86.1718	34.0008	-166.3273	1055.4974	80.8556	61319.6803	193306.5289	3033621.7188	819.585	-0.72661	452.944	-0.62127	449.1881	-0.57036	615.3641	-0.77494	596.2979	197531.8594	544.801	-0.61208	581.298	-0.75378	14515500	-0.77822	640.094	120.773	117.9789	250.554	201.1484	80427.8203	166.6367	-0.56816	189.3551	3870400
017	2018-05-01t1452	1525204682.72	adult	90.1777	38.0067	-162.3214	1021.9201	66.1677	54110.211	170461.0925	2419534.8212	722.996	-0.7009	494.356	-0.41338	492.6973	-0.35322	640.0193	-0.61524	634.6292	181765.5	582.5981	-0.46151	618.3535	-0.60883	14002100	-0.88029	366.193	145.404	143.7559	220.6106	216.8618	62653.4102	189.5629	0.71711	209.6449	4118410
017	2018-05-01t1852	1525219065.69	adult	94.173	42.0019	-158.3262	1051.8889	67.3873	58402.3967	184003.4209	2720959.3491	820.594	-0.51975	513.344	-0.24644	510.9021	-0.1925	687.3254	-0.42617	680.3172	210321.5625	610.6502	-0.30994	659.3124	-0.43912	15694500	-0.34131	301.842	149.175	147.3698	237.229	233.3515	72592.0625	199.4511	1.2189	223.7295	4560720
017	2018-05-01t2252	1525233483.87	adult	98.1781	46.007	-154.3211	1014.0134	71.4162	56961.6241	179533.8658	2682941.0759	746.398	-0.48962	496.62	-0.223	492.1003	-0.19626	677.9137	-0.32154	672.2916	202018.2812	608.3157	-0.21443	656.6801	-0.32293	14790300	-0.53081	302.327	143.14	141.7158	232.5902	228.4827	69311.875	197.4181	0.9625	220.0518	4263000
017	2018-05-02t0252	1525247866.11	adult	102.1731	50.0021	-150.326	1058.2878	74.6439	63041.8779	198971.6124	3139481.0901	710.578	-0.44869	456.019	-0.35648	450.8722	-0.36855	630.5531	-0.30759	623.4474	208082.5156	566.6108	-0.22652	608.746	-0.29924	15019400	-0.37025	440.327	137.966	134.9095	233.1194	228.4381	76929.4141	193.2649	0.5558	217.0927	4544050
017	2018-05-02t0652	1525262268.98	adult	106.1739	54.0029	-146.3252	1117.3189	71.6501	62649.9296	197482.5765	2987548.1369	848.983	-0.21735	489.787	-0.12579	488.0249	-0.10465	692.7118	-0.12536	684.6772	227209.4688	597.4841	-0.093154	656.1825	-0.13804	16046900	0.077357	480.301	151.191	146.8017	276.8742	272.8757	90814.7266	211.6551	1.5668	255.6946	4953460
017	2018-05-02t1052	1525276692.81	adult	110.1805	58.0095	-142.3186	951.4555	70.5068	55893.4171	176335.6987	2732474.9239	740.211	-0.31914	471.054	-0.21001	465.6801	-0.24188	660.2779	-0.13854	655.0412	192801.1406	588.6568	-0.068009	637.7862	-0.11176	13749100	-0.72217	342.27	147.306	143.867	257.4518	254.0624	75175.9375	207.4847	1.1333	241.6427	4299560
017	2018-05-02t1453	1525291148.7	adult	114.1961	62.025	-138.3031	1117.1605	76.676	65433.8475	206177.5131	3266217.466	767.962	-0.25568	453.771	-0.34745	449.7443	-0.40351	655.6525	-0.11485	646.2636	224233.1562	567.0375	-0.11071	624.0368	-0.099644	15513100	-0.0008664	455.004	140.169	136.9375	264.1994	259.0043	90356.1875	199.6609	0.48199	241.6942	4791960
017	2018-05-02t1853	1525305481.77	adult	118.1775	66.0064	-134.3217	1077.797	70.749	65290.1859	206005.8779	3292403.463	748.234	-0.28599	465.181	-0.23884	462.7806	-0.2669	638.9757	-0.14898	631.3658	217890.7188	560.4637	-0.1257	613.8786	-0.10114	15858900	0.17682	414.087	146.983	144.2791	267.8943	258.8198	91351.9453	201.162	0.41239	241.9575	5010930
017	2018-05-02t2252	1525319837.63	adult	122.1652	69.9941	-130.3339	1120.9429	71.1547	63607.6692	200363.6638	3108692.1166	801.337	-0.17654	482.741	0.025097	478.5458	0.0056743	695.1133	0.13579	685.3175	231472.7188	593.9798	0.099817	664.0021	0.12655	16060300	0.29035	476.178	158.204	151.9183	336.7855	320.6654	112149.5781	224.6098	1.6191	286.4991	5263300
017	2018-05-03t0252	1525334224.99	adult	126.1617	73.9906	-126.3375	1083.0318	75.3733	64024.2331	201957.3392	3185349.553	813.952	-0.14469	475.425	-0.040132	469.5394	-0.11688	703.0308	0.27266	697.6903	235515.3125	608.6587	0.30247	674.6517	0.25974	15901000	0.24986	377.593	154.339	148.7821	294.1273	289.0009	98532.6406	224.0864	1.4007	271.7168	5162020
017	2018-05-03t0652	1525348623.1	adult	130.1612	77.9901	-122.338	1054.0038	66.8929	59180.9629	186464.7138	2756968.0417	765.123	-0.28338	479.651	0.1172	473.5244	0.035095	669.9983	0.097617	664.8439	207699.4688	593.3996	0.26026	646.1257	0.16519	14858100	-0.15348	381.673	162.172	157.2068	299.6714	292.8669	92898.125	233.972	1.7581	278.3961	5023600
017	2018-05-03t1052	1525363020.76	adult	134.1605	81.9895	-118.3386	1129.6537	70.6758	65085.9038	205073.3705	3119787.4685	723.922	-0.4238	479.19	0.1903	477.2627	0.21656	646.9789	-0.11925	641.2676	220619.8125	574.212	0.071845	623.7247	0.022777	16307300	0.44431	421.552	168.265	165.3335	286.2737	275.1923	97619.3281	222.8703	0.96689	258.1576	5726230
017	2018-05-03t1452	1525377416.24	adult	138.1593	85.9882	-114.3399	1036.9591	67.8531	59295.4609	186942.9251	2884369.4498	784.345	-0.24876	492.584	0.68106	489.1295	0.66756	678.0673	0.29539	671.2301	210200.875	601.2025	0.67825	651.5735	0.40754	15270600	0.047339	363.693	171.834	169.1015	289.2176	284.1676	89657.4453	236.0085	1.4573	270.8323	5327040
017	2018-05-03t1852	1525391827.01	adult	142.1623	89.9912	-110.3369	1006.5225	69.0021	56858.0918	179206.6419	2692502.7922	737.554	-0.41595	458.993	-0.30436	457.309	-0.28248	638.8632	-0.28932	633.9457	190381.2188	562.3744	-0.11446	615.5579	-0.0702	13652300	-0.55485	331.522	160.389	156.5264	275.3778	271.7579	82062.5859	221.5345	0.54371	259.6565	4770610
017	2018-05-03t2252	1525406233.95	adult	146.1642	93.9931	-106.335	1031.4776	69.8673	57586.4715	181427.837	2714813.0597	829.342	-0.11191	484.005	0.57262	483.0937	0.62241	707.6208	0.86644	699.5147	213701.5	608.0207	1.1325	671.5929	1.0057	14576800	-0.17614	699.708	177.904	169.5785	398.6531	383.5707	120393.2344	266.7339	2.479	342.9381	5357930
017	2018-05-04t0252	1525420631.94	adult	150.1636	97.9926	-102.3355	1071.4024	69.1652	59111.5483	186166.8091	2825035.3267	774.137	-0.3139	469.614	0.14274	467.7178	0.16147	650.0962	-0.14595	643.1063	201529.8125	574.7775	0.26568	623.7044	0.078202	14525200	-0.16782	413.289	157.974	153.5486	292.7805	285.9363	90761.9375	223.4354	0.29783	268.0577	4886120
017	2018-05-04t0652	1525435029.47	adult	154.163	101.9919	-98.3362	1014.7987	70.4729	57413.5809	180899.4201	2776022.3885	752.699	-0.4024	449.549	-0.49442	445.978	-0.5257	642.048	-0.31067	635.7676	193256.4375	554.104	-0.30743	611.4817	-0.19751	13493700	-0.49952	443.921	156.451	150.7053	295.536	285.6526	88956.3281	222.9196	0.1191	269.7146	4696040
017	2018-05-04t1053	1525449452.72	adult	158.1694	105.9983	-94.3298	976.8974	73.8574	59777.4785	188624.9728	3029127.8345	821.366	-0.15643	451.502	-0.3859	442.6031	-0.59617	695.3723	0.63904	683.4795	217651.5312	584.7703	0.59206	655.812	0.78026	14087800	-0.25497	606.237	158.636	149.5349	387.5646	372.9882	121307.7188	245.0758	0.8605	318.1167	4949760
017	2018-05-04t1453	1525463893.23	adult	162.1807	110.0096	-90.3185	962.4958	68.7814	56583.5723	178410.5762	2773412.4037	790.318	-0.28085	440.383	-0.72098	437.7526	-0.71544	637.5065	-0.42912	627.6378	188701.9375	546.21	-0.50263	605.178	-0.36104	13019500	-0.56703	427.552	153.714	148.8813	290.0343	284.3918	85850.1562	219.9547	-0.28101	267.0807	4544400
017	2018-05-04t1919	1525479866.69	adult	166.6177	114.4467	-85.8814	1082.1032	70.3087	63174.6224	199064.2064	3090306.6172	900.107	0.15112	489.679	0.98806	486.7094	0.97122	710.8774	0.87271	697.6448	235300.4062	612.0757	1.3841	673.8271	1.1444	16171200	0.48544	618.604	171.781	165.0539	363.8154	334.0109	120422.8984	253.233	0.78536	305.5835	5672910
017	2018-05-04t2253	1525492653.47	adult	170.1696	117.9985	-82.3295	1064.7462	72.3446	62615.1113	197309.1717	3121701.5672	809.129	-0.21701	497.851	1.2899	494.0302	1.2457	699.6041	0.65149	693.0658	229470.125	606.6699	1.2293	669.8364	1.0363	16290200	0.53796	560.801	175.615	169.3271	358.8326	344.5796	117697.1016	247.7677	0.44477	312.1514	5746290
017	2018-05-05t0253	1525507047.28	adult	174.1679	121.9968	-78.3313	1091.3305	66.5329	60968.2813	192243.4665	2892520.2649	757.234	-0.44078	451.684	-0.2091	446.8937	-0.27437	658.0036	-0.1008	650.6572	209903.1406	559.0736	-0.086886	626.6674	0.086488	14401900	-0.0040632	436.303	162.733	155.7571	318.2291	312.675	101515.0781	234.3972	-0.15346	290.4099	5188740
017	2018-05-05t0652	1525521445.28	adult	178.1673	125.9963	-74.3318	1118.4078	68.1887	63951.9593	201448.1159	3123377.8461	740.941	-0.52102	441.441	-0.49971	437.78	-0.52595	636.0652	-0.4908	626.9091	213081.8438	547.3955	-0.38699	608.0847	-0.31429	14760500	0.13696	426.072	160.277	154.9272	310.7839	301.9413	104112.6094	229.7765	-0.42594	279.7988	5359190
017	2018-05-05t1053	1525535849.26	adult	182.1684	129.9974	-70.3307	1089.8483	68.8688	62725.9983	197650.0464	3076021.3568	788.37	-0.31876	482.682	0.87731	477.5756	0.80548	685.5327	0.36053	678.7416	224854.7344	593.4433	0.85901	654.9201	0.65973	15823300	0.46631	574.423	177.877	170.4012	357.7287	349.0859	117335	260.1189	0.38824	325.3313	5831160
017	2018-05-05t1453	1525550294.12	adult	186.1809	134.0098	-66.3183	1072.2098	69.49	61063.4643	192332.7302	2982884.0266	780.547	-0.35762	451.062	-0.10355	449.631	-0.055922	635.2094	-0.51556	628.0444	203267	554.8568	-0.15447	607.8556	-0.32376	14397000	0.099411	455.06	173.055	169.3671	330.0809	318.8261	105625.875	245.7012	-0.17752	295.8423	5523560
017	2018-05-05t1912	1525565819.68	adult	190.4936	138.3225	-62.0056	1064.2224	70.9112	60343.6331	190254.5631	2883082.9391	786.513	-0.3342	469.87	0.53167	465.5977	0.49262	666.025	0.006169	660.3634	210463.9062	574.7641	0.37254	638.0631	0.28755	14826300	0.24861	442.822	174.42	169.4239	325.562	316.1016	102877.6094	240.5947	-0.44424	297.3999	5503650
017	2018-05-05t2311	1525580174.33	adult	194.481	142.3099	-58.0182	1139.035	70.014	64044.4623	201611.0685	3104157.5291	744.829	-0.55453	457.001	0.16198	453.0735	0.13453	630.4845	-0.60058	621.7831	211212.2969	558.0557	-0.045266	605.2664	-0.37747	15301300	0.40207	391.024	168.442	163.605	308.9984	303.8507	103514.4531	234.463	-0.71136	284.7971	5639780
017	2018-05-06t0316	1525594907	adult	198.5734	146.4023	-53.9258	1192.0398	76.9643	71879.7313	226492.1805	3704063.4851	943.434	0.50749	399.54	-1.574	392.6506	-1.6993	626.4189	-0.6679	611.9329	235533.5156	516.0489	-1.0781	581.9185	-0.83479	14996300	0.34947	657.753	144.079	134.2213	385.2513	367.2291	144854.4688	231.179	-0.88927	323.2742	5407850
017	2018-05-06t0715	1525609226.96	adult	202.5511	150.3801	-49.948	1082.1317	68.9771	60138.8569	189423.7665	2862380.8822	864.16	0.089913	475.875	0.81126	468.4698	0.68431	709.5674	0.71184	703.8809	223513.7188	596.5549	0.91918	676.5404	0.99491	14976800	0.3709	571.781	185.18	177.6983	377.1895	366.3021	118814.6875	267.7257	-0.069351	341.4524	5828000
017	2018-05-06t1116	1525623689.52	adult	206.5685	154.3974	-45.9306	1050.6913	71.8935	61797.3228	194801.2109	3112377.9109	790.304	-0.29617	455.877	0.23786	448.4195	0.10995	687.4489	0.30563	679.1533	222046	579.8171	0.50987	655.5754	0.54166	14721200	0.33089	563.317	173.541	164.8497	401.8916	384.5144	129810.9844	269.074	-0.14856	349.4883	5603980
017	2018-05-06t1456	1525636905.65	adult	210.2397	158.0686	-42.2595	923.7889	132.4874	56296.3279	182716.2599	3123219.165	772.712	-0.36258	419.893	-0.81099	420.3343	-0.70099	633.9337	-0.43531	626.3975	187010.4375	548.4857	-0.22967	606.8012	-0.30686	12373400	-0.24134	456.075	160.127	155.5699	317.1565	304.8744	93561.1719	238.613	-0.95125	288.0731	4718630
017	2018-05-06t1853	1525651101.37	adult	214.1829	162.0118	-38.3162	1085.863	72.7654	63885.0432	201330.5078	3209515.744	873.22	0.10774	427.14	-0.55017	420.7219	-0.64299	648.2003	-0.22802	639.5812	216498.9062	552.1946	-0.1309	616.7051	-0.14267	14251100	0.25827	722.123	165.982	155.9044	395.3961	385.6972	132062.2969	264.0054	-0.45718	354.8006	5537820
017	2018-05-06t2253	1525665467.57	adult	218.1735	166.0025	-34.3256	726.1567	156.9713	57305.8537	187965.6757	4421119.294	784.387	-0.26397	476.062	0.95019	470.2966	0.8858	690.7024	0.19053	683.0147	205829.3125	605.7052	1.0992	663.1194	0.49588	14176200	0.25935	463.586	180.024	174.081	363.913	352.3997	108446.0625	259.4654	-0.65029	326.2467	5360760
017	2018-05-07t0253	1525679892.83	adult	222.1806	170.0095	-30.3186	1086.9042	70.3164	64426.4773	203117.3771	3197319.8933	925.162	0.2627	475.671	0.97301	467.1972	0.83126	719.9866	0.40313	707.609	242635.4688	601.8935	1.0024	673.7576	0.59302	16013900	0.7421	618.079	188.861	179.4313	429.1168	412.3879	144612.3438	281.1816	-0.26853	371.1019	6358190
017	2018-05-07t0653	1525694279.92	adult	226.177	174.0059	-26.3222	883.3626	75.439	50745.74	162237.9964	2477802.5008	759.241	-0.33109	446.959	0.15603	444.3591	0.18997	661.7165	-0.09127	656.3865	176016.5938	587.4723	0.67104	638.4539	0.11427	11869900	-0.28733	445.559	166.66	162.7009	356.4163	348.6241	94806.7344	247.7437	-1.0736	324.4293	4425990
017	2018-05-07t1136	1525711295.67	adult	230.9036	178.7325	-21.5956	1114.9729	70.4393	64806.7928	204128.5651	3230691.746	848.173	-0.03755	470.459	0.89495	468.9997	0.96893	718.5649	0.30194	710.5818	243593.5156	605.011	1.0454	680.3467	0.58456	15936300	0.75865	534.844	182.027	177.3794	389.5331	380.2044	132051.7188	268.3936	-0.73673	350.0122	6165990
017	2018-05-07t1739	1525733032.41	adult	236.9415	184.7705	-15.5576	1099.4689	71.7518	61715.4568	194453.3866	2937660.977	805.23	-0.1808	472.983	1.0235	467.0048	0.96807	690.9183	0.084766	681.1952	223166.5938	586.9547	0.64155	655.6532	0.26865	15275900	0.61332	529.646	192.993	185.7018	391.9504	384.143	126599.9688	279.4234	-0.63936	356.4729	6233090
017	2018-05-07t1956	1525741262.15	adult	239.2276	187.0565	-13.2716	949.7683	72.41	56700.582	178796.2924	2861614.5417	836.156	-0.090026	466.469	0.84911	460.5519	0.79657	719.3133	0.26401	709.6635	213636.0469	595.809	0.82712	678.7052	0.5182	13817800	0.2475	543.575	190.762	181.2841	418.3623	410.2843	124253.6094	287.1703	-0.53015	375.3901	5650760
017	2018-05-07t2310	1525752898.88	adult	242.46	190.2889	-10.0392	946.7341	70.4499	54429.9947	171548.0778	2659104.2873	864.255	-0.011098	465.335	0.84306	459.965	0.80938	712.6364	0.20963	702.4295	203101.375	592.0288	0.74091	672.6222	0.4369	13238800	0.10762	564.843	196.141	186.2455	426.4947	416.4298	121550.9922	294.8514	-0.44345	381.6819	5580210
017	2018-05-08t0310	1525767307.7	adult	246.4625	194.2914	-6.0367	943.3923	69.9381	53704.5831	169238.6339	2603174.421	877.451	0.020659	464.417	0.85	459.0843	0.82047	717.1309	0.22822	706.39	201513.7812	590.4535	0.70151	673.843	0.43407	13034800	0.065715	689.791	201.086	190.368	436.485	422.3154	122652.2812	307.5134	-0.27433	390.8267	5643870
017	2018-05-08t0710	1525781713.26	adult	250.464	198.2929	-2.0352	871.248	69.8045	49594.5696	156457.9208	2397603.2046	871.68	-0.0024577	469.194	1.029	462.9578	0.97591	734.379	0.32972	721.8883	190938.5312	598.2963	0.8618	685.5862	0.55056	12167100	-0.15537	586.346	207.655	195.8531	450.7101	441.0278	117184.6172	318.9047	-0.13026	401.9123	5384910
017	2018-05-08t1114	1525796366.42	dead	254.5343	202.3633	2.0352	935.5778	68.3992	54636.0123	172310.9862	2657279.3799	843.519	-0.089258	463.931	0.90506	458.6124	0.88237	731.2598	0.30233	722.5318	209140.3125	587.6707	0.63593	688.6649	0.5739	13248900	0.1385	545.328	204.975	194.8295	428.5951	422.4687	122578.2031	307.0635	-0.44682	384.7947	5853670
018	2018-04-27t2042	1524880055.56	larva	0	-56.1714	-200.5628	179.8042	26.4221	3449.5728	10936.8793	59231.5407	0	-0.7465	0	-0.80798	0	-0.80724					0	-0.78641	0	-0.77203	0	-0.51284	0	0	0				0	-0.35596	0	0
018	2018-04-27t2232	1524886653.33	larva	1.8327	-54.3387	-198.7301	149.6915	32.3109	3267.6893	10471.647	64793.7018	0	-0.78153	0	-0.83538	0	-0.83279					0	-0.81353	0	-0.80432	0	-0.58702	0	0	0				0	-0.37942	0	0
018	2018-04-28t0232	1524901056.21	larva	5.8335	-50.3379	-194.7293	175.5799	30.9843	3616.5124	11492.984	67716.5452	0	-0.85418	0	-0.89285	0	-0.8863					0	-0.86992	0	-0.8717	0	-0.74144	0	0	0				0	-0.43363	0	0
018	2018-04-28t0632	1524915456.75	larva	9.8337	-46.3378	-190.7291	157.9035	21.7799	2546.3138	8071.1849	36741.3815	1884.39	-0.44804	1188.92	-0.097445	1185.6604	-0.053652	1809.8264	-1.2094	1807.6696	27147.3965	1659.5183	-0.30661	1780.0818	-0.37691	1688270	-0.72775	179.726	120.07	119.2841	166.0124	165.2334	2490.1863	148.22	0.30125	159.1393	170499
018	2018-04-28t1051	1524930993.38	larva	14.1494	-42.0221	-186.4134	209.2983	27.3998	4142.3809	13107.1357	74459.5664	2751.92	-0.29467	1197.14	-0.13203	1092.3246	-0.15993	2595.6616	-1.0068	2616.9575	59700.2188	2088.5482	-0.18947	2463.4576	-0.21787	2707930	-0.78276	269.096	123.151	122.9776	175.9056	170.0934	4045.8281	151.9639	0.29907	164.2591	278567
018	2018-04-28t1451	1524945391.66	larva	18.1489	-38.0225	-182.4139	342.995	35.5931	9213.0113	29189.4681	207414.197	2077.32	-0.52057	1002.3	-0.30983	971.3613	-0.28367	1891.0481	-1.1694	1873.7202	94552.4062	1593.5713	-0.41303	1806.9983	-0.47482	4957390	-0.70725	175.882	107.678	106.8451	157.2864	155.1827	7864.3203	136.6879	0.1856	150.5933	532576
018	2018-04-28t1852	1524959856.53	larva	22.1669	-34.0045	-178.3958	421.3661	37.175	11616.2948	36714.2035	271253.5877	8529.66	1.0812	3135.84	1.2704	3036.3419	1.3175	7591.5747	0.35765	7479.9355	478269.2188	5843.7023	1.2045	7038.0228	1.1833	19542600	0.50973	187.469	117.366	116.9226	165.7513	163.5704	10442.3301	145.8132	0.21497	159.3322	731426
018	2018-04-28t2252	1524974256.19	larva	26.1668	-30.0046	-174.3959	268.4985	36.6276	7095.9217	22469.3963	169325.6969	8322.32	0.99569	2863.57	1.0642	2760.8966	1.1045	7507.5273	0.41158	7377.1533	292793.5625	5452.9998	1.0488	6945.281	1.1372	10921600	-0.40989	186.039	122.271	121.434	172.2575	170.9761	6718.0415	152.5706	0.23397	167.1802	466343
018	2018-04-29t0252	1524988673.43	larva	30.1716	-25.9998	-170.3911	449.5661	39.3422	14158.6149	44712.9073	376300.603	7261.99	0.69014	3028.33	1.1975	3097.7644	1.3909	6499.0625	0.20672	6402.2397	493928.75	5155.6333	0.92841	6095.4973	0.83917	22866900	0.57154	221.647	108.929	108.227	165.6202	162.7021	12587.1318	142.1735	0.12909	156.8126	822521
018	2018-04-29t0652	1525003062.93	larva	34.1687	-22.0027	-166.3941	518.9491	45.1719	18351.9866	58006.8354	551839.2709	11976.4	1.9095	4360.41	2.2851	4243.2085	2.3782	11090.3291	1.6726	11040.2578	1086852.25	8790.6553	2.4252	10523.1331	2.3412	42431100	2.2635	248.377	126.707	126.2067	186.2598	183.9466	18253.4609	160.1901	0.24052	176.1841	1232990
018	2018-04-29t1052	1525017467.2	larva	38.1699	-18.0015	-162.3929	711.4347	49.3154	27673.4658	87360.3875	892311.4442	7467.49	0.68745	2480.05	0.75621	2189.2693	0.6322	6367.8306	0.33764	6304.6924	936071.0625	5217.6105	0.95172	6129.5382	0.82087	36300400	1.5851	197.559	115.272	114.7601	167.1662	164.9548	24573.4258	145.9503	0.079369	159.9758	1687230
018	2018-04-29t1452	1525031867.26	larva	42.1699	-14.0015	-158.3929	654.6048	41.4461	22487.45	70893.8326	644909.6189	15344.6	2.79	3727.2	1.811	3402.1772	1.7065	10800	1.9215	10333.6558	1296000	7229.4835	1.8108	9320.9209	1.9352	44495300	2.228	225.835	136.404	135.979	191.8421	189.7322	23021.0566	168.64	0.27621	183.5917	1628390
018	2018-04-29t1852	1525046272.21	larva	46.1713	-10.0002	-154.3915	761.3204	46.5101	27113.8802	85608.4686	805352.3448	12049.4	1.8745	3023.15	1.2134	2601.261	0.99261	9776.0186	1.761	9596.6021	1407746.625	6817.1121	1.6398	8736.4688	1.7214	43533300	2.0147	238.084	138.09	137.4804	193.0044	190.6389	27792.6367	170.9259	0.29353	185.2862	1988500
018	2018-04-29t2252	1525060670.11	larva	50.1707	-6.0007	-150.3921	898.0362	53.8372	38628.012	121703.3148	1381913.5666	8033.88	0.74958	1619.08	-0.029738	1329.752	-0.18937	6818.6064	0.84919	6883.0266	1390995.75	3631.3832	0.23497	5919.9367	0.6914	32961300	0.91676	685.426	114.114	112.2202	190.7787	184.3215	38918.8594	157.9538	0.039065	177.4342	2323130
018	2018-04-30t0252	1525075074.15	larva	54.1718	-1.9996	-146.3909	960.132	52.7659	43491.8847	136981.7109	1638204.1685	4900.43	-0.083685	1321.44	-0.25958	1121.5037	-0.35203	4356.4414	0.014002	4339.0547	997625.125	2764.6428	-0.10616	4013.1059	0.037235	30219900	0.62299	305.323	117.312	115.6712	188.2751	184.8315	43115.0078	160.4038	0.0089399	178.8495	2682800
018	2018-04-30t0652	1525089471.38	adult	58.1711	1.9996	-142.3917	1023.3329	59.147	51800.79	163337.6423	2179310.6707	4649.8	-0.051419	1013.99	-0.47146	880.8201	-0.51942	3827.4397	-0.089134	3739.7804	1041063.625	2009.8167	-0.3677	3418.5613	-0.078943	27548100	0.4253	282.827	107.809	105.5779	177.2115	173.4398	48201.5312	146.4521	-0.53848	166.3753	2928950
018	2018-04-30t1053	1525103926.43	adult	62.1864	6.0149	-138.3764	1017.0449	68.9651	55672.9815	175667.7706	2545497.1288	3061.23	-0.44316	860.14	-0.54979	766.4261	-0.56877	2564.0874	-0.52519	2538.4122	748713.5	1480.4805	-0.5477	2338.69	-0.42167	25049000	0.22046	312.219	110.734	107.7443	184.0219	181.3402	53734.3789	156.392	-0.35171	175.073	3224800
018	2018-04-30t1452	1525118273.89	adult	66.1718	10.0003	-134.391	1109.8656	65.7829	58379.4174	183833.8046	2601033.2725	2780.92	-0.43024	774.587	-0.5543	706.014	-0.55386	2241.0986	-0.52015	2200.6704	685776.1875	1225.7673	-0.59147	1943.3595	-0.48693	23689200	0.14663	254.368	121.201	119.4146	190.6218	188.1836	58330.2734	163.3219	-0.16765	181.3599	3706680
018	2018-04-30t1852	1525132675.28	adult	70.1721	14.0007	-130.3906	1137.4307	65.8465	63183.9922	199046.6865	2916996.6989	1653.25	-0.72613	680.031	-0.57385	651.0103	-0.53062	1273.2128	-0.87946	1238.71	421433.4062	922.4026	-0.67734	1083.1101	-0.80349	22480500	0.10477	317.325	127.646	126.1024	195.3784	192.1437	64670.2578	167.7262	-0.048223	185.2754	4219730
018	2018-04-30t2252	1525147075.6	adult	74.1722	18.0008	-126.3905	1054.8744	69.7974	60166.0527	189572.3127	2873257.8153	1499.32	-0.68517	583.06	-0.61597	553.5308	-0.58528	1283.9863	-0.71632	1271.3105	404455.6875	788.8094	-0.67158	1199.5559	-0.63293	18341900	-0.32441	256.461	121.147	119.6216	189.7797	186.1507	59780.6172	162.9035	-0.41298	180.3578	3811050
018	2018-05-01t0252	1525161476.52	adult	78.1725	22.001	-122.3903	1052.8978	65.866	58516.9901	184360.5877	2732843.822	1095.64	-0.76446	564.154	-0.55022	549.5457	-0.49794	986.3787	-0.75677	978.9293	302818.25	695.1761	-0.64823	931.9425	-0.68614	17265400	-0.39458	389.031	136.492	135.1778	201.2815	198.1173	61793.4336	176.1671	0.22499	192.1265	4177210
018	2018-05-01t0652	1525175875.64	adult	82.1722	26.0008	-118.3905	970.8512	71.3971	54891.7733	173066.5039	2634167.063	997.556	-0.71716	550.909	-0.47187	542.8784	-0.40899	872.0724	-0.68798	864.2559	250284.7812	654.7106	-0.58532	823.7851	-0.65092	15806700	-0.56484	421.674	135.963	134.2785	207.2973	203.8263	59494.332	178.0728	0.23625	196.9234	3901060
018	2018-05-01t1052	1525190274.89	adult	86.172	30.0006	-114.3907	1041.8332	79.7183	63137.715	199188.0989	3220588.1594	849.814	-0.70689	450.944	-0.62668	442.7007	-0.58934	708.1531	-0.68428	696.3882	233690.5156	555.6143	-0.59859	662.4298	-0.677	14866700	-0.70159	372.243	112.387	107.3152	268.4897	265.7617	88601.6094	161.9359	-0.85358	245.2256	3705180
018	2018-05-01t1452	1525204696.35	adult	90.178	34.0066	-110.3848	1023.0338	73.4959	59728.3454	188183.3563	3009411.7387	779.316	-0.6578	444.805	-0.57408	440.9304	-0.53542	647.1105	-0.60726	639.6293	202545.5938	527.5622	-0.54292	595.1094	-0.63467	13880600	-0.91188	350.718	116.328	114.1426	200.2246	191.3119	62670.293	155.9114	-1.3677	180.0681	3630140
018	2018-05-01t1852	1525219078.86	adult	94.1731	38.0017	-106.3896	992.446	72.7692	56766.8901	178937.8793	2752814.9199	726.031	-0.6035	446.667	-0.50016	441.2686	-0.48193	619.3397	-0.51341	612.3488	183943.875	546.4342	-0.42054	592.5175	-0.52494	13249000	-1.0735	380.153	127.134	121.6593	281.1281	277.1949	83495.0625	181.5753	0.094601	248.347	3771060
018	2018-05-01t2252	1525233497.1	adult	98.1782	42.0068	-102.3846	994.8782	77.6085	60480.0815	190791.5121	3189703.9503	641.66	-0.59511	421.814	-0.55212	418.8242	-0.55178	556.8941	-0.49819	552.124	175978.5312	499.5963	-0.42906	536.2771	-0.49856	13320000	-1.0138	346.974	106.85	104.9897	171.7495	167.6248	54272.8242	143.5968	-2.4546	161.4876	3374120
018	2018-05-02t0252	1525247879.36	adult	102.1733	46.0018	-98.3895	950.7595	71.2738	53163.7379	167615.9921	2524333.4204	697.466	-0.46353	439.655	-0.44003	437.4619	-0.445	591.9272	-0.37252	584.1958	164555.7812	520.839	-0.33016	562.9015	-0.3748	12222400	-1.3455	384.765	116.531	113.5278	236.5952	217.0564	65773.4688	159.9944	-1.5614	191.2803	3239550
018	2018-05-02t0652	1525262282.24	adult	106.1741	50.0026	-94.3887	1019.1704	73.1339	59070.3899	186131.7539	2898132.3139	657.651	-0.46127	454.931	-0.33676	453.7207	-0.33979	581.1038	-0.34632	577.805	179561.0781	535.8612	-0.25642	566.0019	-0.30821	14041000	-0.6554	376.97	137.658	135.675	225.71	220.0018	69744.3906	184.2496	-0.16659	209.3065	4248670
018	2018-05-02t1052	1525276706.47	adult	110.1808	54.0094	-90.382	1068.1525	68.2303	59332.2106	187012.9135	2796934.1364	765.104	-0.28303	453.254	-0.34109	449.3177	-0.38021	611.3494	-0.25588	603.382	190129.6719	544.6255	-0.20835	586.3656	-0.22541	14071700	-0.59971	597.463	130.173	127.0355	258.3238	236.6299	80338.6875	179.9199	-0.58463	212.2591	4041340
018	2018-05-02t1453	1525291162.57	adult	114.1964	58.0249	-86.3664	979.5867	68.5907	56859.0768	179357.8143	2730888.1992	708.195	-0.35562	472.25	-0.17726	470.3182	-0.18347	609.0796	-0.25243	602.9563	181505.7188	551.4357	-0.17252	586.2726	-0.20033	14036700	-0.57873	363.817	143.988	141.0937	259.7811	254.8641	77414.7734	191.893	0.0076405	224.5205	4279740
018	2018-05-02t1853	1525305495.39	adult	118.1777	62.0063	-82.385	1079.5059	71.6494	60204.6275	189731.4518	2887194.6743	801.965	-0.18194	475.39	-0.1193	474.6323	-0.10484	657.9112	-0.076316	647.9761	207242.0312	578.6166	-0.033844	626.0878	-0.060815	14959600	-0.18283	356.193	146.526	144.2933	251.1156	240.7914	79101.4062	198.8829	0.27643	226.3217	4610880
018	2018-05-02t2252	1525319851.05	adult	122.1654	65.994	-78.3974	1071.5675	72.1824	61306.383	193281.2999	2948029.3526	776.742	-0.23153	473.235	-0.11762	470.3643	-0.13708	638.2282	-0.15056	627.8817	204871.25	561.6643	-0.11486	605.7316	-0.1187	15169500	-0.07032	321.31	145.979	143.7198	230.2721	225.3544	73917.3594	193.1428	-0.21076	215.4138	4679350
018	2018-05-03t0252	1525334238.26	adult	126.1619	69.9904	-74.4009	1124.8207	71.7621	64990.3265	204735.7108	3205627.2299	756.868	-0.28997	482.182	0.088789	479.5281	0.10027	640.1648	-0.14836	631.6975	217656.0312	568.0691	-0.05932	610.9248	-0.091048	16375900	0.44276	485.911	152.868	149.7481	283.7732	254.1184	96482.8828	204.0369	0.2662	236.3201	5191710
018	2018-05-03t0652	1525348636.57	adult	130.1614	73.9899	-70.4014	1098.4336	83.9908	68781.6492	216969.4242	3611554.3332	694.482	-0.48317	449.396	-0.59299	446.2748	-0.66945	610.3356	-0.43273	604.6533	219110.5	545.3849	-0.31886	584.9588	-0.28357	16123900	0.358	294.308	140.271	138.1729	226.2043	222.2808	81207.3281	190.8236	-0.61117	213.7071	5032800
018	2018-05-03t1052	1525363034.19	adult	134.1607	77.9893	-66.402	1140.3807	74.2186	67288.8554	211982.2452	3368994.9671	853.846	-0.026336	469.026	-0.088858	464.2241	-0.16307	678.1992	0.23911	665.1921	238726.0938	579.0074	0.14907	638.7774	0.17098	16481600	0.51386	519.823	146.74	143.607	245.4441	240.0814	86396.3125	198.6113	-0.32073	227.4547	5156430
018	2018-05-03t1452	1525377429.65	adult	138.1595	81.988	-62.4033	1077.9288	75.8558	67527.8097	212961.4851	3527189.7099	860.288	-0.0031755	452.787	-0.53029	448.7191	-0.59649	673.7316	0.23502	659.5993	237827.25	555.1498	-0.2688	622.064	0.02329	15961600	0.31801	340.246	142.571	140.3289	242.8678	239.2564	85732.3359	194.121	-0.68092	223.9045	5025930
018	2018-05-03t1852	1525391840.6	adult	142.1625	85.9911	-58.4003	1132.4215	75.3722	69641.5631	219443.0253	3614693.4318	788.783	-0.24353	417.55	-1.643	411.2505	-1.7817	636.4443	-0.32806	622.0236	231665.7344	529.2524	-0.92458	596.2596	-0.38804	15182500	0.030653	328.066	135.136	130.9799	247.817	242.916	90205.375	190.2785	-0.98278	226.6604	4913670
018	2018-05-03t2252	1525406247.43	adult	146.1644	89.993	-54.3984	1209.1889	72.39	70929.5903	223318.7672	3547595.6117	835.944	-0.088989	426.065	-1.3588	421.0115	-1.442	664.2983	0.11808	652.8943	246454.6875	553.6004	-0.33906	624.9268	0.099661	15788300	0.27506	362.309	137.587	133.1447	256.6596	250.8959	95220.7188	197.9588	-0.72287	236.6729	5098430
018	2018-05-04t0252	1525420645.26	adult	150.1638	93.9924	-50.399	1118.5281	75.5876	69231.9748	218166.6122	3561180.0083	770.263	-0.32772	484.416	0.64358	482.9405	0.67303	668.6489	0.18627	663.4747	242050.9062	592.4792	0.76715	645.7673	0.54737	17503400	0.90876	362.413	152.709	150.1031	268.0042	263.1713	97017.5156	212.489	-0.18729	248.8932	5517830
018	2018-05-04t0652	1525435042.8	adult	154.1631	97.9917	-46.3997	1173.4938	72.6826	70004.1947	220496.5863	3608695.3924	853.728	-0.032912	481.759	0.60155	474.3064	0.43016	736.6212	1.4045	730.9193	269603.375	634.5446	2.0092	707.3859	1.923	17605400	0.94051	391.58	153.938	150.0477	294.4985	289.1017	107786.4688	228.8824	0.37054	274.0072	5625530
018	2018-05-04t1053	1525449466.33	adult	158.1697	101.9982	-42.3931	1126.6826	73.6793	67944.078	214073.5162	3438956.8865	815.846	-0.17716	490.141	0.92882	484.1544	0.80553	707.5803	0.8608	700.7578	251190.9844	621.5898	1.6539	682.1932	1.3696	17386300	0.8629	392.975	163.488	159.408	294.2386	288.6974	104454.7031	228.5593	0.19771	271.5131	5799260
018	2018-05-04t1453	1525463907.14	adult	162.181	106.0095	-38.3818	1184.453	70.5512	68250.799	214901.0892	3363312.3133	915.77	0.20423	508.117	1.5756	497.4834	1.2931	762.0984	1.8247	754.046	272069.1562	653.8657	2.5832	732.8449	2.4825	18129100	1.1078	593.92	172.104	165.4735	325.6875	315.3456	116270.4375	246.4716	0.73226	298.9956	6140490
018	2018-05-04t1919	1525479880.15	adult	166.6179	110.4465	-33.9448	1164.9908	71.2693	69344.6191	218418.0817	3486869.3263	886.487	0.096594	468.596	0.27849	464.898	0.24245	768.3676	1.9049	757.4	278917.4375	646.5407	2.36	729.25	2.3657	16967400	0.73689	462.666	162.463	160.4359	321.5382	313.1316	116718.3594	243.0236	0.4156	295.4556	5882630
018	2018-05-04t2253	1525492666.93	adult	170.1698	113.9984	-30.393	1103.8828	73.9857	67024.9472	211206.2698	3465649.8209	898.206	0.15007	471.88	0.42199	458.2518	0.057355	768.1236	1.8725	759.5059	268843.25	652.4692	2.5115	734.4373	2.4445	16503500	0.60343	420.882	166.134	160.1176	335.3311	330.0132	117365.8906	243.3458	0.29098	310.1973	5810380
018	2018-05-05t0253	1525507060.87	adult	174.1681	117.9967	-26.3946	1134.3733	75.2079	68986.3493	217308.8573	3624279.7723	870.81	0.043993	458.457	0.01487	442.2879	-0.42603	751.636	1.5529	744.7643	271340.5938	639.7252	2.1352	719.9897	2.0918	16515000	0.6244	463.395	162.736	155.5541	340.5648	334.5224	122943.8906	245.7349	0.22283	312.5513	5862230
018	2018-05-05t0652	1525521458.89	adult	178.1676	121.9961	-22.3952	1124.2891	71.2127	65703.0726	206928.2579	3281684.535	889.75	0.13715	492.187	1.1579	482.5041	0.9325	783.5279	2.0867	772.1534	269533.5938	671.3422	2.9673	751.158	2.7133	16906600	0.7567	496.624	171.731	166.5748	356.0978	345.739	122497.6484	257.6355	0.45565	325.0058	5898970
018	2018-05-05t1053	1525535862.77	adult	182.1687	125.9972	-18.3941	1143.0158	73.2399	66232.8195	208588.2011	3341313.216	879.697	0.10391	482.52	0.87208	473.0127	0.65797	750.7985	1.4909	742.911	260527.0938	631.6193	1.8765	717.9895	1.9764	16708700	0.71501	616.562	181.601	172.0444	386.0111	375.1111	133945.8438	276.9843	0.90081	351.7043	6288480
018	2018-05-05t1453	1525550307.79	adult	186.1812	130.0097	-14.3816	1020.7189	72.1973	60249.7137	190109.2253	3023910.0906	904.676	0.23663	483.68	0.93771	471.051	0.62933	764.8892	1.7122	759.5349	240940.0781	640.4928	2.087	729.419	2.1774	15224800	0.32654	643.026	187.846	177.1291	400.271	390.8498	126085.3594	291.9519	1.1647	368.3766	5912820
018	2018-05-05t1912	1525565833.45	adult	190.4939	134.3224	-10.0689	939.3804	72.4975	55372.7077	174680.911	2810073.6616	881.489	0.14202	489.834	1.1613	477.0918	0.8564	775.3779	1.8703	768.4484	224859.5938	645.2428	2.1852	738.3924	2.3234	14171900	0.073139	532.206	195.431	184.5858	417.1643	408.9498	120977.6406	303.5627	1.3045	384.4142	5654220
018	2018-05-05t2311	1525580187.96	adult	194.4812	138.3098	-6.0816	981.0417	74.2758	57485.9356	181251.7979	2868237.877	929.07	0.40567	488.63	1.1485	474.2162	0.79682	792.8658	2.1484	785.9388	238652.6094	647.944	2.2286	752.7719	2.5766	14684300	0.23951	571.338	198.598	187.3028	423.8634	419.1315	127582.8906	309.3439	1.2862	392.9436	5968270
018	2018-05-06t0316	1525594921.65	adult	198.5739	142.4025	-1.9889	980.2057	74.6798	57039.9804	179746.8157	2870252.4246	964.93	0.6234	490.743	1.2399	476.2052	0.89062	813.067	2.4664	805.5243	243107.0312	647.0526	2.1798	771.6945	2.9014	14637900	0.25646	634.73	200.688	188.9617	439.7964	428.7326	131499.125	315.0232	1.2602	402.6748	5986120
018	2018-05-06t0715	1525609241.46	dead	202.5516	146.3802	1.9889	1061.5205	74.3365	62475.7612	196828.0582	3169884.1521	907.846	0.32917	478.414	0.88882	465.3131	0.58743	786.0743	1.9734	778.3638	257046.3125	631.0769	1.7634	748.7242	2.3761	15618300	0.53537	537.459	197.489	185.7415	422.7205	414.2251	138229.5938	309.1962	0.95531	389.4095	6447220
022	2018-04-27t2042	1524880106.39	larva	0	-60.1796	-347.8102	190.9653	26.7231	3844.8707	12188.9473	68917.5423	0	-0.7465	0	-0.80798	0	-0.80724					0	-0.78641	0	-0.77203	0	-0.51284	0	0	0				0	-0.35596	0	0
022	2018-04-27t2232	1524886704.92	larva	1.8329	-58.3467	-345.9773	174.0222	30.0781	3538.9622	11259.71	67058.3299	0	-0.78153	0	-0.83538	0	-0.83279					0	-0.81353	0	-0.80433	0	-0.58702	0	0	0				0	-0.37942	0	0
022	2018-04-28t0232	1524901108.21	larva	5.8338	-54.3458	-341.9764	158.5026	30.607	3214.0789	10271.3051	60739.8125	0	-0.85419	0	-0.89285	0	-0.8863					0	-0.86993	0	-0.8717	0	-0.74145	0	0	0				0	-0.43364	0	0
022	2018-04-28t0632	1524915508.34	larva	9.8339	-50.3458	-337.9764	158.2997	31.862	3419.1838	10963.9005	67214.498	0	-0.92183	0	-0.94724	0	-0.93687					0	-0.92257	0	-0.93493	0	-0.88682	0	0	0				0	-0.49262	0	0
022	2018-04-28t1051	1524931045.1	larva	14.1496	-46.03	-333.6606	174.0463	31.1216	3659.4043	11655.5724	71177.866	0	-0.98969	0	-1.003	0	-0.98863					0	-0.97561	0	-0.99891	0	-1.0352	0	0	0				0	-0.56297	0	0
022	2018-04-28t1451	1524945443.28	larva	18.1491	-42.0305	-329.6611	218.4807	26.7571	4026.7819	12747.9222	66108.0569	2170.02	-0.49701	1256.59	-0.12139	1255.8453	-0.0637	2055.4138	-1.1274	2047.0422	47274.5195	1773.3677	-0.34433	1990.8897	-0.41578	2778330	-0.90905	228.292	123.875	123.3184	178.0495	171.3644	4095.1384	153.9755	0.28955	167.6236	273888
022	2018-04-28t1852	1524959907.94	larva	22.1671	-38.0125	-325.6431	365.0826	36.495	9800.488	31067.9643	223025.9265	7599.55	0.84286	2911.59	1.1008	2797.0052	1.1285	6672.2505	0.11373	6631.6475	353629.2812	5327.6225	1.0039	6213.8491	0.91488	15314900	0.11966	331.788	111.197	109.9731	173.2458	169.8815	9182.0283	146.8254	0.22146	161.5407	584898
022	2018-04-28t2252	1524974307.77	larva	26.167	-34.0126	-321.6432	406.7352	40.6146	12898.0399	40856.7126	344979.9746	5271.69	0.20621	1921.46	0.33574	1804.3026	0.33184	4556.6777	-0.40266	4479.5024	314410.75	3467.6917	0.26283	4179.7725	0.22206	13206200	-0.19937	215.031	138.34	138.1512	186.6396	184.493	12878.1289	167.4561	0.33674	179.5977	950811
022	2018-04-29t0252	1524988726.87	larva	30.1724	-30.0073	-317.6379	437.8651	54.0786	15617.5608	49724.4003	468055.4691	4073.15	-0.14434	1571.84	0.04464	1470.7654	0.044784	3645.5283	-0.61484	3650.0176	302578.8438	2902.5492	0.018678	3398.4861	-0.068652	13025800	-0.33598	206.525	105.876	104.4328	164.7147	161.9373	13671.3193	141.7336	0.12578	157.2977	877392
022	2018-04-29t0652	1525003116.37	larva	34.1694	-26.0102	-313.6408	458.9637	38.3154	13236.5981	41796.337	323418.0433	9707.67	1.3088	3577.02	1.6499	3482.9529	1.7334	8220.3789	0.80734	8030.2324	583646.875	6644.4029	1.5408	7715.3326	1.3792	25357500	0.68631	223.482	138.355	137.9489	193.2419	191.6408	13720.1777	170.6257	0.3273	185.7612	980802
022	2018-04-29t1052	1525017520.6	larva	38.1706	-22.009	-309.6396	568.6621	55.2667	20369.7577	64633.872	616144.737	7371.73	0.66179	2495.88	0.76936	2334.271	0.75829	6398.4702	0.34737	6317.1172	697433.25	4859.2877	0.80102	5974.1713	0.76668	26995400	0.72403	244.189	126.254	125.483	180.4502	177.1679	19669.0762	157.5845	0.18907	171.6984	1365560
022	2018-04-29t1452	1525031921	larva	42.1707	-18.0089	-305.6395	621.3264	41.0172	21225.2004	66922.262	610745.7149	6820.94	0.48176	2365.71	0.65202	2212.7534	0.64631	5954.3086	0.29844	5914.1919	672836.875	4479.2275	0.63109	5518.586	0.58649	26687600	0.57975	249.083	103.904	102.6875	159.4232	156.2841	18014.8203	135.1538	-0.096258	150.3124	1172150
022	2018-04-29t1852	1525046325.86	larva	46.1721	-14.0076	-301.6382	478.1742	56.6641	20368.4044	64828.6334	718813.8907	9972.57	1.3069	3165.4	1.3374	3084.1362	1.4338	8682.4746	1.3722	8542.3784	937707.25	5922.7171	1.2488	8002.7971	1.457	34037600	1.1378	222.179	125.693	124.8781	180.3463	178.664	19477.4004	158.0543	0.11239	172.5132	1351580
022	2018-04-29t2252	1525060723.53	larva	50.1714	-10.0082	-297.6388	802.3117	53.6206	30945.452	97617.9713	1072688.048	4894.45	-0.11678	1479.77	-0.15454	1329.5288	-0.18958	4305.8271	-0.10381	4274.6519	706155.6875	3116.765	0.0051867	4025.4975	-0.0034778	24222300	0.11192	684.072	105.332	104.1424	161.7122	156.7299	26520.793	136.6387	-0.39017	150.922	1724170
022	2018-04-30t0252	1525075127.79	larva	54.1726	-6.007	-293.6376	738.8503	52.2293	28420.7986	89687.8304	916636.4364	6287.97	0.3107	1551.79	-0.043066	1297.2886	-0.1784	5337.1279	0.41242	5244.6445	805906.3125	3244.6798	0.11738	4865.5606	0.36189	23310900	-0.025989	345.952	141.014	139.8911	204.3326	200.5061	30854.2227	176.9895	0.47943	192.9778	2118320
022	2018-04-30t0652	1525089524.99	larva	58.1718	-2.0078	-289.6384	854.085	57.7115	40708.7129	128456.7794	1605740.6721	6661.29	0.55086	1164.02	-0.32086	975.5062	-0.41939	5188.3784	0.50462	5091.8818	1110313	2274.4692	-0.23663	4468.3935	0.34459	24901900	0.16466	322.232	135.574	134.3983	200.3764	197.6187	42880.5391	172.7347	0.3431	190.1304	2900330
022	2018-04-30t1053	1525103981.24	adult	62.1875	2.0078	-285.6228	836.3039	61.705	40789.9643	128705.9505	1665509.2933	4129.84	-0.10363	940.068	-0.46285	818.3384	-0.5092	3349.6785	-0.156	3265.6277	720180.875	1658.7535	-0.45264	2985.0271	-0.14258	20137200	-0.28925	237.868	133.921	132.8258	198.3432	195.4947	42643.7852	172.008	0.29736	188.7273	2868720
022	2018-04-30t1452	1525118327.84	adult	66.1726	5.993	-281.6376	1102.8304	63.4154	53604.8722	168681.8107	2238829.1742	2583.63	-0.49773	707.471	-0.63483	654.319	-0.61949	2010.1698	-0.63893	1962.0179	566867.875	1085.6639	-0.67327	1759.0884	-0.57344	19915300	-0.27252	326.548	126.617	125.1481	192.31	188.8074	54231.4219	165.4145	-0.067721	183.108	3564270
022	2018-04-30t1852	1525132728.65	adult	70.1728	9.9932	-277.6374	1020.6178	66.8434	53338.1586	168006.9052	2348702.5998	1836.12	-0.65746	601.908	-0.67974	562.741	-0.65769	1479.792	-0.76215	1444.9808	414341.75	900.5671	-0.69159	1336.4056	-0.67151	16825700	-0.58093	621.325	107.208	106.1052	173.7423	167.8299	48647.8555	144.1912	-1.2673	160.9545	2996890
022	2018-04-30t2252	1525147129.14	adult	74.173	13.9933	-273.6373	934.6439	71.3309	51212.845	161424.7957	2399334.1195	1315.76	-0.76225	549.686	-0.66833	527.6129	-0.62866	1066.1714	-0.85529	1042.9986	285733.9375	757.1621	-0.69525	972.065	-0.76718	14725000	-0.81456	247.519	116.192	113.508	188.173	185.8867	50430.3594	159.9795	-0.57322	179.4109	3112540
022	2018-05-01t0252	1525161529.65	adult	78.1731	17.9935	-269.6371	974.2243	67.1835	52992.2896	167022.053	2427151.6674	1068.24	-0.77758	529.051	-0.61549	519.4102	-0.558	877.9042	-0.83584	860.2939	244057.375	656.3122	-0.68228	811.4453	-0.76833	14676900	-0.79683	303.904	125.078	122.9099	197.1537	194.2838	54808.7266	169.2835	-0.16919	187.5209	3469910
022	2018-05-01t0652	1525175928.91	adult	82.1729	21.9933	-265.6373	1064.2867	69.9268	58565.6636	184453.1812	2730727.8302	928.253	-0.7557	477.946	-0.63527	470.3481	-0.58392	742.8528	-0.79685	729.5202	228055.8125	584.5891	-0.65843	683.1519	-0.76354	14645200	-0.77695	275.51	114.664	112.5656	179.0982	176.5668	54983.1484	153.3498	-1.2277	169.9519	3513530
022	2018-05-01t1052	1525190328.06	adult	86.1727	25.993	-261.6376	969.9435	67.218	51070.8752	160908.2742	2273934.4916	795.257	-0.74245	532.995	-0.40445	532.4667	-0.32655	683.8217	-0.70803	677.0617	183264.2188	616.5829	-0.52254	657.0379	-0.68208	14254400	-0.83519	271.493	147.675	146.7782	226.1017	223.57	60595.2539	195.796	1.2022	215.244	3949430
022	2018-05-01t1452	1525204750.83	adult	90.179	29.9994	-257.6312	962.7225	67.6466	51776.0725	163204.0044	2337757.1115	723.217	-0.70068	457.933	-0.53147	451.906	-0.49677	633.4741	-0.62259	625.1021	172304.9375	560.8442	-0.49364	606.1826	-0.62231	12416400	-1.2926	245.208	123.49	120.694	201.5667	199.5547	54826.1289	170.8832	-0.44018	191.7079	3348320
022	2018-05-01t1852	1525219132.18	adult	94.1738	33.9942	-253.6364	962.7515	69.3313	53194.8472	167731.761	2490109.6864	660.335	-0.66166	448.323	-0.49384	444.1559	-0.46992	594.7685	-0.54493	589.2804	165940.4062	535.8735	-0.4387	576.1994	-0.54588	12485400	-1.3021	270.013	122.682	120.4243	198.2508	195.0997	55311.9844	166.9888	-0.82282	187.3507	3416580
022	2018-05-01t2252	1525233550.3	adult	98.1789	37.9992	-249.6314	972.8313	64.8594	52270.9938	164720.8579	2351057.9474	727.903	-0.50822	490.627	-0.24934	485.7398	-0.2271	654.4875	-0.35573	649.7604	179329.5938	587.9307	-0.25465	630.8207	-0.36061	13430900	-0.97737	263.692	136.162	133.3847	224.4457	221.462	61498.1289	186.4976	0.26914	210.2606	3727430
022	2018-05-02t0252	1525247932.8	adult	102.174	41.9944	-245.6362	1030.7538	67.4134	56619.7707	178406.0136	2617883.0121	748.981	-0.40521	485.275	-0.20709	481.1281	-0.19604	646.8406	-0.28021	641.3692	192111.6562	581.2688	-0.19332	625.4077	-0.27175	14380600	-0.59298	356.477	147.129	143.9802	274.9259	267.5202	81653	203.4767	1.2056	245.5377	4360010
022	2018-05-02t0652	1525262335.22	adult	106.1747	45.995	-241.6356	1058.0301	67.9236	57723.3098	181876.8085	2649871.4133	696.063	-0.41229	465.974	-0.26991	465.4533	-0.25936	612.1328	-0.28488	606.3445	185476.25	552.5924	-0.21209	591.3679	-0.26034	14078900	-0.64154	318.045	140.999	137.6756	239.4456	234.991	72552.0312	193.319	0.40703	221.7028	4260140
022	2018-05-02t1052	1525276760.6	adult	110.1817	50.0021	-237.6285	1028.5597	72.2019	59819.1063	188558.5616	2897636.9283	740.889	-0.31816	464.107	-0.26116	460.8086	-0.28306	623.7921	-0.22604	616.0593	195246.9062	552.1083	-0.1845	595.0367	-0.20625	14508000	-0.43409	248.019	127.71	125.9127	204.3138	201.8779	63950.2031	173.8379	-0.96371	193.5375	3992220
022	2018-05-02t1453	1525291217.85	adult	114.1976	54.018	-233.6126	1048.9729	72.5811	59864.549	188651.6843	2857085.512	744.362	-0.29513	474.385	-0.15759	473.4978	-0.14945	639.7919	-0.16169	632.1906	200894.6562	574.6143	-0.08067	617.9902	-0.11574	14852000	-0.2596	407.498	136.611	134.5887	227.6924	223.8779	71495.3984	189.6656	-0.12842	213.0845	4277020
022	2018-05-02t1853	1525305522.5	adult	118.1711	57.9915	-229.6391	1058.0701	67.6407	60090.3434	189403.4698	2841660.752	715.257	-0.34982	467.233	-0.21482	464.6504	-0.24133	613.3981	-0.2471	608.126	193220.3906	556.925	-0.14361	594.073	-0.16656	14680000	-0.2947	401.242	140.073	137.6065	233.2083	225.1763	73460.6016	189.5138	-0.28217	214.1528	4400940
022	2018-05-02t2252	1525319877.85	adult	122.1587	61.9791	-225.6515	1145.1853	69.2493	64404.9851	202776.8582	3080882.1525	743.593	-0.30562	474.468	-0.099172	473.4953	-0.082525	641.8623	-0.13227	635.6039	216307.5938	572.8637	-0.040503	614.8451	-0.080371	15989100	0.26147	511.621	144.674	143.0251	229.1332	224.9515	77217.8828	194.9989	-0.10258	217.0242	4875370
022	2018-05-03t0252	1525334265.25	adult	126.1552	65.9756	-221.655	1046.0465	72.222	62715.7138	197644.2218	3192278.2662	729.489	-0.35962	460.693	-0.32121	458.8041	-0.35027	611.1721	-0.34238	599.2788	200464.4375	545.547	-0.26003	583.9037	-0.23974	15087300	-0.080683	474.709	144.42	140.755	282.1504	255.44	92545.3203	194.7917	-0.25671	227.3574	4729620
022	2018-05-03t0652	1525348663.18	adult	130.1547	69.975	-217.6556	1024.0416	72.9051	64348.9644	203199.6097	3345749.2516	754.367	-0.31378	484.055	0.22048	484.7163	0.32437	640.7321	-0.16248	633.8141	215285.9688	577.4811	0.068223	617.1964	-0.047055	16253100	0.4102	266.33	149.506	147.7304	231.0438	227.8502	77630.7031	198.9387	-0.16533	220.3987	5019970
022	2018-05-03t1052	1525363060.8	adult	134.154	73.9744	-213.6562	1100.3307	74.1402	66429.7535	209277.1884	3417022.7448	666.652	-0.59897	433.703	-1.059	433.1935	-1.0666	584.6496	-0.8342	576.9871	202873.4062	522.6296	-0.75878	560.8251	-0.59641	15041700	-0.060773	351.489	128.991	126.1632	227.7789	218.9213	79039.2812	179.9192	-1.3127	205.4538	4473670
022	2018-05-03t1452	1525377456.41	adult	138.1528	77.9731	-209.6575	1159.7705	72.6055	67775.4368	213492.2331	3360566.042	670.448	-0.61705	458.69	-0.35068	461.6609	-0.19174	604.9025	-0.72318	599.6077	214135.4844	549.8668	-0.37743	586.0336	-0.44581	16234900	0.42504	395.519	148.258	145.9295	245.8985	237.0613	87048.0625	200.2207	-0.36933	226.4021	5247450
022	2018-05-03t1852	1525391867.26	adult	142.1558	81.9762	-205.6544	1076.8368	73.1853	66409.464	209288.9188	3450711.4235	762.102	-0.33331	433.778	-1.1189	431.1464	-1.1342	588.5712	-1.0943	576.5981	204234.2188	518.9759	-1.1759	558.5374	-1.0092	15041700	-0.023266	505.993	140.397	137.0117	268.463	242.4912	93156.6562	190.3039	-0.98137	219.3733	4868420
022	2018-05-03t2252	1525406274.27	adult	146.1577	85.9781	-201.6525	1077.6845	72.9121	63670.7892	200585.8695	3251060.0773	667.715	-0.67295	451.117	-0.52378	448.4714	-0.52897	589.3226	-1.1769	584.4552	196244.4375	536.0023	-0.81493	570.8404	-0.95037	15004200	-0.01701	450.608	143.58	141.4616	227.0547	222.8647	75609.2188	191.5984	-1.0188	215.3051	4775480
022	2018-05-04t0252	1525420672.07	adult	150.1571	89.9775	-197.6531	1071.2685	74.366	66178.7262	208565.7219	3489741.9756	710.388	-0.54115	437.257	-0.95216	430.3299	-1.095	612.7405	-0.81478	606.2835	212008.2188	543.0292	-0.63373	589.3111	-0.65315	15096700	0.038721	290.408	135.889	132.5881	223.8826	220.443	77463.375	187.5827	-1.2909	212.6072	4691720
022	2018-05-04t0652	1525435069.75	adult	154.1565	93.9768	-193.6538	1121.753	71.6313	67161.3426	211617.7731	3430012.3644	609.893	-0.92463	432.034	-1.0904	429.9136	-1.0678	561.3636	-1.7739	557.6384	197038.6094	513.1531	-1.4868	546.2475	-1.6399	15157900	0.083276	292.202	140.058	137.3259	223.625	220.1659	78492.3672	188.2018	-1.3448	211.3857	4913920
022	2018-05-04t1053	1525449493.6	adult	158.1631	97.9835	-189.6471	1076.6743	76.0629	66016.0786	208115.3223	3382116.3297	769.933	-0.34961	421.535	-1.4056	413.7861	-1.5683	623.1553	-0.67279	612.7986	214988.5625	532.8461	-0.9054	589.1707	-0.70856	14527300	-0.10606	486.16	138.471	132.9018	308.8369	287.6452	106548.7109	197.2911	-1.0569	235.1213	4772120
022	2018-05-04t1453	1525463934.75	adult	162.1745	101.9949	-185.6357	1095.2453	73.7698	65539.3156	206520.5298	3328600.5537	669.877	-0.74653	452.194	-0.32058	449.6585	-0.31515	601.2018	-1.0858	598.3719	206212.2188	544.2063	-0.5601	584.8815	-0.81311	15472700	0.23702	414.378	151.998	149.358	241.8973	237.0546	82970.7734	202.2853	-0.95606	228.0146	5200920
022	2018-05-04t1919	1525479907.21	adult	166.6113	106.4317	-181.1989	1093.2935	73.8016	64257.8979	202406.8987	3259664.0586	693.579	-0.67569	436.704	-0.79496	435.2262	-0.74904	593.3122	-1.238	588.7617	199352.8906	535.8833	-0.77352	574.8971	-1.0358	14650100	0.0050032	294.532	138.65	135.851	234.5375	231.4536	78804.5938	192.5374	-1.4127	221.479	4651280
022	2018-05-04t2253	1525492694	adult	170.1632	109.9836	-177.647	1104.2648	75.548	68422.3108	215637.6143	3547381.4459	699.533	-0.66863	406.81	-1.7527	404.2544	-1.7362	566.2178	-1.7255	556.2242	202705.9688	489.9633	-2.038	535.896	-1.8833	14524300	-0.0041246	478.432	129.952	125.9603	285.406	272.5497	102175.3594	178.7231	-1.9564	218.6192	4639680
022	2018-05-05t0253	1525507087.87	adult	174.1615	113.9819	-173.6487	1150.5429	74.0741	70209.8615	221149.8435	3693676.5471	772.989	-0.37351	402.471	-1.8365	398.1284	-1.8803	619.2281	-0.78563	599.8097	227256.7188	504.5221	-1.5899	563.6989	-1.2666	14746100	0.098261	603.323	140.94	133.7585	377.3198	359.7969	138476.3594	202.4884	-1.2124	290.746	5163910
022	2018-05-05t0652	1525521486.08	adult	178.161	117.9814	-169.6492	1097.9895	72.8475	66602.1433	209830.8505	3393233.313	694.475	-0.72649	446.161	-0.3456	442.9589	-0.35713	606.9142	-1.0003	601.0957	211206.1562	549.0185	-0.34309	587.9732	-0.73987	15506800	0.35244	370.201	158.405	154.7396	270.1733	262.9122	94020.3047	219.2894	-0.75766	251.39	5505520
022	2018-05-05t1053	1525535889.94	adult	182.1621	121.9825	-165.6481	1165.9106	74.4336	72480.8125	228358.8732	3750246.0049	837.294	-0.092342	403.775	-1.6735	398.6069	-1.7476	602.546	-1.0768	586.4893	228364.9375	502.8717	-1.5551	557.9434	-1.3649	15272000	0.31142	654.899	140.113	135.0451	313.6839	287.9883	118886.2031	194.5986	-1.603	242.4552	5299480
022	2018-05-05t1453	1525550335.19	adult	186.1747	125.995	-161.6356	1126.7197	72.2066	67966.9104	214105.3086	3430833.8371	699.207	-0.747	421.031	-1.0623	414.2334	-1.1884	612.617	-0.90368	606.4498	218091.6562	541.6019	-0.50144	589.0567	-0.71056	14949100	0.25085	368.646	138.087	133.4343	251.4861	245.1883	89529.0625	201.5774	-1.4579	231.5843	4902910
022	2018-05-05t1912	1525565861.07	adult	190.4874	130.3078	-157.3228	1196.2428	78.4184	74650.2129	235062.7205	3990628.0936	658.211	-0.97744	390.71	-1.965	386.3847	-2.0145	555.856	-1.8718	550.1049	216783.8438	487.5675	-1.8701	533.8672	-1.8268	15216200	0.35311	371.918	139.913	135.6104	245.4825	236.6614	95738.1562	196.6751	-1.6639	224.4588	5448900
022	2018-05-05t2311	1525580215.12	adult	194.4746	134.295	-153.3356	1179.2937	77.2628	74643.5643	235093.2365	4013908.6211	804.87	-0.24162	381.726	-2.1861	378.2858	-2.2083	540.0114	-2.1322	528.9491	210604.4375	468.5083	-2.3106	511.2486	-2.2604	14854100	0.28421	689.469	126.192	121.7356	252.7431	238.983	98569.7969	179.1953	-2.1857	218.5195	4910500
022	2018-05-06t0316	1525594950.87	adult	198.5679	138.3883	-149.2423	1092.8633	74.5218	66431.6767	209398.593	3412230.0649	793.571	-0.30066	427.568	-0.70931	424.539	-0.71092	610.3042	-0.93852	598.5754	211775.5625	535.4696	-0.59512	581.6579	-0.83995	14833200	0.3071	635.438	154.773	150.5632	295.1468	270.1985	102415.9219	218.9067	-1.2038	253.1303	5369390
022	2018-05-06t0715	1525609270.17	adult	202.5455	142.3658	-145.2648	1130.6614	72.8882	68320.2937	215195.6	3460903.4561	702.804	-0.79385	418.527	-0.94055	413.1918	-1.0123	585.6659	-1.3313	579.4105	209082.7188	522.9851	-0.87997	565.3284	-1.1332	14921700	0.35674	392.249	156.254	150.9734	280.2924	274.1666	100064.375	222.1595	-1.1951	258.6691	5570910
022	2018-05-06t1116	1525623735.26	adult	206.5636	146.3839	-141.2467	1115.2293	77.0745	69115.8479	217811.5119	3648082.2353	1060.92	1.1034	422.56	-0.77207	418.6881	-0.795	685.5828	0.27794	626.3093	247495.4062	540.6616	-0.43024	595.7406	-0.51797	15241700	0.46357	854.104	160.703	155.1645	433.714	372.1722	156570.7344	237.7616	-0.8955	313.0443	5796550
022	2018-05-06t1456	1525636949.9	adult	210.2343	150.0547	-137.5759	1167.7622	75.241	70534.9175	222168.8282	3605910.6362	710.167	-0.66477	423.439	-0.70428	419.0419	-0.74012	600.7085	-0.86585	593.1734	221661.4375	532.6952	-0.6027	579.3402	-0.75795	15594400	0.57506	364.519	157.508	153.4007	278.7199	271.6617	102847.6406	222.3813	-1.3277	255.6853	5800690
022	2018-05-06t1853	1525651142.7	adult	214.1768	153.9971	-133.6335	930.9162	74.1176	59445.9585	188010.2062	3142819.0741	666.484	-0.80432	407.837	-1.1279	403.1036	-1.1723	579.5822	-0.9999	574.7274	180250.0781	519.5035	-0.8899	561.1195	-0.98208	12650700	-0.14549	404.683	151.445	145.0062	285.6688	279.4196	88843	224.4901	-1.3491	264.9182	4697690
022	2018-05-06t2253	1525665508.5	adult	218.1673	157.9876	-129.643	1128.9532	73.7339	69321.9735	218414.9859	3562783.7687	676.172	-0.69009	407.842	-1.0851	402.6025	-1.1406	585.8969	-0.78628	580.684	212094.6875	528.2829	-0.6678	568.451	-0.80847	14758200	0.40607	476.767	154.246	148.6778	295.4428	284.3261	106950.2969	228.0855	-1.3428	268.2913	5581560
022	2018-05-07t0253	1525679934.12	adult	222.1744	161.9947	-125.6359	1177.0513	77.4481	71108.0634	223945.0197	3635999.0216	645.917	-0.75923	413.632	-0.87005	410.7621	-0.85102	578.9949	-0.77584	575.3151	215386.0938	516.1967	-0.92185	558.7649	-0.89622	15356900	0.57684	383.985	155.038	152.5486	273.688	264.202	101811.9531	216.8113	-1.6582	248.7402	5756100
022	2018-05-07t0653	1525694321.58	adult	226.1709	165.9912	-121.6394	1162.0995	74.6087	70541.2195	222263.7501	3627990.6043	735.148	-0.41281	421.508	-0.60012	416.7348	-0.63345	610.0719	-0.48265	600.0919	225116.5312	528.2003	-0.64041	578.0686	-0.62407	15524600	0.63476	473.878	168.386	162.7852	333.1762	320.5444	122942.0156	240.6472	-1.2242	294.5359	6201840
022	2018-05-07t1136	1525711338.47	adult	230.8978	170.7182	-116.9124	1047.1012	76.5353	68353.1873	215650.5633	3701175.9802	696.511	-0.52302	389.932	-1.4942	387.3009	-1.4633	569.4309	-0.74913	559.2651	203286.8438	490.9665	-1.4376	537.4635	-1.0827	13897200	0.24325	431.722	153.063	146.7659	310.5113	302.9084	110852.5156	224.9006	-1.6429	278.2744	5455170
022	2018-05-07t1739	1525733072.57	adult	236.935	176.7554	-110.8752	1204.1392	73.0207	70952.3111	223405.9526	3566739.4337	729.286	-0.41287	407.401	-0.93241	402.3162	-0.96849	594.7141	-0.55618	587.3792	220638.9375	511.5659	-0.97678	564.2677	-0.76243	15104000	0.56939	465.586	165.213	159.8207	317.7246	309.6255	117875.8438	237.5225	-1.4984	290.5277	6125110
022	2018-05-07t1956	1525741302.43	adult	239.2211	179.0415	-108.5891	1043.1623	75.0163	67162.2967	211792.2748	3600809.5319	771.383	-0.28576	404.221	-1.0121	401.9482	-0.96259	585.2266	-0.61506	572.1829	205414.5469	507.673	-1.0569	551.5964	-0.90465	14158200	0.33485	585.66	163.032	157.3858	344.7903	326.0918	121021.4062	239.7712	-1.4967	298.6165	5710360
022	2018-05-07t2310	1525752939.2	adult	242.4536	182.2739	-105.3567	1213.1634	78.2798	73599.6731	231743.7417	3826624.1826	639.771	-0.67994	398.939	-1.1486	396.6208	-1.0988	560.007	-0.77698	555.0782	215602.6875	501.9528	-1.1734	539.2196	-1.0408	15330800	0.64831	427.806	161.35	158.8507	298.9843	290.4463	115108.9453	228.0154	-1.7957	273.2602	6200540
022	2018-05-08t0310	1525767348.07	adult	246.456	186.2764	-101.3542	1165.1549	75.2887	72284.3329	227834.0627	3789186.1935	789.275	-0.23736	377.086	-1.779	371.9616	-1.8139	586.5981	-0.60862	572.0623	221734.0781	477.7768	-1.6757	537.3874	-1.0561	14231200	0.37767	606.502	159.669	151.7108	381.2979	365.0908	144130.625	237.8252	-1.6702	321.001	6025910
022	2018-05-08t0710	1525781753.64	adult	250.4576	190.2779	-97.3527	1160.847	74.8759	69708.4875	219536.5505	3572342.6354	800.728	-0.2086	410.414	-0.75034	403.8051	-0.82352	672.2834	-0.066595	662.2902	245383.4375	542.2338	-0.31594	625.1879	-0.1058	14940700	0.57681	575.753	181.489	169.7503	451.8385	443.5651	164921.0625	295.7014	-0.59202	403.7954	6606920
022	2018-05-08t1114	1525796409.56	adult	254.5287	194.349	-93.2816	1089.1567	78.5091	68386.0923	215496.4641	3640991.4135	797.93	-0.22105	406.484	-0.844	398.351	-0.96237	666.462	-0.1102	657.9503	237926.9219	536.3164	-0.43933	614.5398	-0.2287	14498900	0.47289	552.884	179.538	168.9114	439.4301	431.1176	156876.5312	282.2837	-0.93738	388.5979	6403930
022	2018-05-08t1512	1525810682.19	adult	258.4933	198.3136	-89.317	1151.8042	75.818	70419.0504	221835.5336	3672727.7042	817.689	-0.16796	397.929	-1.081	391.3867	-1.1503	659.5804	-0.15949	647.0343	242725.5938	529.391	-0.58259	608.8505	-0.29622	14626700	0.51961	659.397	176.128	165.0953	442.6419	432.5395	162892.2188	283.0256	-0.99692	381.1404	6473950
022	2018-05-08t1832	1525822660.12	adult	261.8205	201.6408	-85.9898	1181.9698	75.7089	70556.0508	222141.9861	3619947.579	824.301	-0.15214	399.898	-1.0006	394.3853	-1.0361	651.1398	-0.217	640.6567	240270.5938	526.9398	-0.63205	599.9408	-0.39656	14744200	0.562	592.785	176.583	165.7285	437.4374	425.6372	161414.3906	282.0962	-1.0763	377.9219	6510620
022	2018-05-08t2232	1525837039.05	adult	265.8146	205.635	-81.9956	1145.1114	156.9521	78565.112	254152.0859	4986551.9222	778.988	-0.28554	388.076	-1.3423	385.8532	-1.2758	611.9301	-0.46893	591.9377	252115.2031	501.6419	-1.1566	560.3954	-0.82561	15956900	0.91113	715.004	170.307	164.0844	421.0688	379.9617	173480.3438	256.3466	-1.6541	339.5834	7002690
022	2018-05-09t0232	1525851440.58	adult	269.8151	209.6354	-77.9952	1113.6058	73.4699	67335.8226	212160.0649	3445527.4072	774.718	-0.30107	400.514	-0.93251	396.777	-0.90799	583.9355	-0.64968	575.1617	205545.2812	508.7384	-1.0064	555.3588	-0.88254	14079700	0.3993	508.885	176.383	168.6607	361.547	354.0637	127264.5469	266.3645	-1.5291	329.29	6200560
022	2018-05-09t0632	1525865839.12	adult	273.8146	213.635	-73.9956	1150.0075	73.6514	68971.3775	217237.804	3533967.0797	660.307	-0.62948	400.803	-0.89896	399.5488	-0.79327	569.6279	-0.7441	563.7153	205635.6562	505.4002	-1.0737	545.2419	-0.99352	14436500	0.51044	523.764	178.681	173.2428	353.2385	345.1509	127519.1094	262.6124	-1.6742	322.9231	6435900
022	2018-05-09t1032	1525880257.47	adult	277.8197	217.6401	-69.9905	1107.9555	78.199	68187.1651	214816.493	3588240.3166	837.286	-0.13171	407.301	-0.6693	406.9586	-0.52939	658.8513	-0.18601	651.1527	235209.8906	528.6763	-0.58887	619.4713	-0.20638	14505200	0.541	565.984	187.864	182.3724	449.4084	444.6565	160438.8125	288.9353	-1.2316	402.2813	6690390
022	2018-05-09t1432	1525894640.07	adult	281.8149	221.6353	-65.9953	1154.045	72.5819	70323.9862	221522.8327	3581894.4629	702.078	-0.51799	413.466	-0.4475	411.8187	-0.34385	582.0087	-0.67575	574.5139	213597.2031	516.4517	-0.84185	558.7353	-0.85702	15174600	0.74848	511.437	186.745	181.3956	363.0972	351.5175	133256.6562	271.6165	-1.6425	332.6373	6853730
022	2018-05-09t1832	1525909063.35	adult	285.8214	225.6417	-61.9889	1018.5602	79.0954	65372.8443	206200.954	3524363.3976	730.607	-0.44209	386.7	-1.2788	384.5652	-1.1968	564.3325	-0.79339	554.3605	192437.3594	487.7556	-1.437	532.7916	-1.137	13181400	0.169	577.352	174.85	167.2661	373.0962	361.0159	127225.8125	266.9919	-1.8059	333.7307	5960130
022	2018-05-09t2232	1525923440.83	adult	289.8151	229.6355	-57.9951	1109.1339	74.1051	67038.9473	211263.6571	3415566.9126	767.224	-0.34429	402.389	-0.75144	397.8196	-0.74023	609.9115	-0.51106	600.1543	213469.0312	517.3932	-0.82193	572.7005	-0.71865	14073900	0.44446	631.51	182.986	173.6873	400.5226	388.4587	140182.9219	279.2826	-1.6388	356.903	6400120
022	2018-05-10t0232	1525937842.15	adult	293.8155	233.6358	-53.9948	1082.7223	72.646	65533.0405	206602.9907	3345984.4037	701.218	-0.53473	392.578	-1.047	388.9244	-1.007	586.9877	-0.66369	579.8186	201336.7656	505.8394	-1.0621	557.962	-0.88086	13427000	0.25556	542.369	180.837	172.4025	383.6757	373.8815	131600.75	280.9738	-1.6793	350.1061	6184980
022	2018-05-10t0632	1525952240.02	adult	297.8149	237.6353	-49.9953	1099.1955	75.3419	67098.9132	211493.1416	3449883.4003	724.119	-0.47627	395.664	-0.92395	392.5501	-0.862	588.171	-0.66407	579.3598	206448.0312	507.4678	-1.0291	560.1483	-0.86415	13864900	0.39942	579.121	183.973	175.5055	392.658	382.0056	137822.9688	281.2847	-1.747	358.2067	6446790
022	2018-05-10t1032	1525966641.37	adult	301.8153	241.6356	-45.995	1082.3397	76.6293	64280.4776	202738.7189	3208453.2373	723.347	-0.48449	397.126	-0.85301	396.1464	-0.71558	579.8526	-0.72642	572.756	194830.4688	506.2466	-1.0555	553.5468	-0.94153	13334700	0.24038	522.278	187.784	181.6891	393.7766	385.1931	132308.9531	286.629	-1.7164	358.7003	6305410
022	2018-05-10t1832	1525995474.82	adult	309.8246	249.6449	-37.9857	1066.021	76.7143	64527.2294	203370.8728	3299616.4799	679.808	-0.61988	400.167	-0.70418	399.6145	-0.54264	587.0447	-0.70026	579.4876	197834.0625	509.6677	-0.98713	559.7663	-0.89168	13482800	0.30347	543.787	193.077	185.4879	416.9172	409.1047	140501.0938	299.4038	-1.6148	381.1227	6505350
022	2018-05-10t2232	1526009865.65	adult	313.822	253.6424	-33.9882	1076.4721	74.69	65070.9771	205115.8561	3283030.2158	692.967	-0.59026	398.518	-0.73618	397.0468	-0.60329	590.1884	-0.69092	583.7804	200664.0312	509.4724	-0.99287	564.4314	-0.85069	13537600	0.33043	608.694	194.306	186.0515	432.2768	421.7818	146974.1094	305.4941	-1.5695	389.4957	6600590
022	2018-05-11t0231	1526024203.02	adult	317.8046	257.625	-30.0056	1030.9242	74.2768	62431.9491	196800.7552	3175066.5979	746.802	-0.44595	398.975	-0.6966	397.2814	-0.56725	591.7648	-0.69255	585.2678	193507.1094	511.2719	-0.95717	566.4601	-0.8383	13008600	0.15746	634.46	197.471	188.0468	441.5888	431.7241	144399.5312	313.194	-1.4923	401.4768	6438540
022	2018-05-11t0631	1526038600.84	adult	321.804	261.6244	-26.0062	939.0667	75.4507	58627.0751	185058.5928	3036101.7621	684.924	-0.62895	394.28	-0.83557	393.4993	-0.67322	586.5609	-0.74099	579.7937	179487.625	507.9006	-1.0295	559.4398	-0.92455	12060200	-0.17101	540.953	199.597	189.7219	433.7852	426.2346	132738.2656	320.4079	-1.4246	397.5258	6105260
022	2018-05-11t1031	1526053013.29	adult	325.8075	265.6278	-22.0028	948.9386	73.653	58686.333	185234.7029	3006519.3995	772.44	-0.38819	393.767	-0.83061	392.7432	-0.67316	587.6648	-0.74816	581.3737	180413.0938	505.9839	-1.0718	560.3216	-0.92607	12060700	-0.17301	596.995	200.513	189.1164	445.2448	436.4875	136690.1562	328.6028	-1.3373	407.806	6141510
022	2018-05-11t1455	1526068860.41	adult	330.2094	270.0298	-17.6008	995.5751	75.2638	60022.0229	189311.0838	3035905.5883	718.095	-0.55268	393.376	-0.81912	392.018	-0.66953	584.6664	-0.78675	576.3133	183585.2344	502.5731	-1.1459	555.8441	-0.98836	12326800	-0.07724	606.328	202.732	191.0477	447.5995	440.7259	140546.25	331.9137	-1.3535	414.2549	6352820
022	2018-05-11t1832	1526081855.23	adult	333.8191	273.6395	-13.9911	964.7484	72.5391	58360.3354	184071.9873	2942693.3046	679.097	-0.67359	392.218	-0.83977	391.0206	-0.68156	582.5649	-0.81771	574.7623	177682.2969	502.1558	-1.1571	553.8323	-1.0223	11953600	-0.21931	560.961	202.807	190.6735	443.9439	435.3894	135402.8906	333.2867	-1.3933	409.1223	6180940
022	2018-05-11t2231	1526096216.83	adult	337.8085	277.6288	-10.0018	936.7072	71.8722	56455.5019	178176.65	2813022.2329	698.774	-0.6267	389.763	-0.90596	388.777	-0.73806	584.9499	-0.81985	577.489	172560.2188	500.1819	-1.2015	555.1955	-1.0208	11491000	-0.40452	571.342	204.423	192.1915	447.3298	440.2661	131962.2812	341.0378	-1.3136	415.0546	6026800
022	2018-05-12t0231	1526110623.73	adult	341.8104	281.6307	-5.9999	503.0249	73.3569	32379.161	103752.6917	1717496.819	698.633	-0.63766	391.369	-0.82462	390.2518	-0.65554	595.9976	-0.75878	585.6206	101319.5859	511.4265	-0.9674	568.7343	-0.88221	6616880	-2.3742	586.253	207.878	196.523	465.1567	456.1878	79076.6328	351.8674	-1.1725	430.8079	3514590
022	2018-05-12t0631	1526125023.19	adult	345.8102	285.6306	-2	874.8905	73.4407	55200.5133	174501.9743	2878185.8606	740.643	-0.52413	386.572	-0.97963	384.9412	-0.83143	581.4661	-0.89014	572.8912	168043.7188	500.9865	-1.1909	551.3036	-1.095	11135200	-0.57476	560.868	207.915	193.4113	453.8264	444.6745	131155.8125	352.4623	-1.2345	420.6896	5988990
022	2018-05-12t1031	1526139423.36	dead	349.8103	289.6306	2	888.832	74.6405	54454.6931	172003.3005	2786575.3888	709.032	-0.62936	385.992	-0.97997	383.1511	-0.87561	581.8901	-0.91266	574.0798	165838.6719	503.4472	-1.1421	555.3427	-1.065	10972200	-0.66304	540.022	209.472	195.3701	454.7246	447.0074	129596.5156	354.5932	-1.266	421.684	5954450
023	2018-04-27t2042	1524880119.26	larva	0	-60.1798	-228.5347	196.0143	30.6449	3634.059	11587.271	61610.1654	0	-0.7465	0	-0.80798	0	-0.80724					0	-0.78641	0	-0.77203	0	-0.51284	0	0	0				0	-0.35596	0	0
023	2018-04-27t2232	1524886717.8	larva	1.8329	-58.3469	-226.7018	173.0424	25.8065	2972.1762	9427.4056	47123.1571	0	-0.78153	0	-0.83538	0	-0.83279					0	-0.81353	0	-0.80433	0	-0.58702	0	0	0				0	-0.37942	0	0
023	2018-04-28t0232	1524901121.04	larva	5.8338	-54.346	-222.7009	170.5962	25.9378	2963.9595	9411.4187	47482.422	0	-0.85419	0	-0.89285	0	-0.8863					0	-0.86993	0	-0.8717	0	-0.74145	0	0	0				0	-0.43364	0	0
023	2018-04-28t0632	1524915521.18	larva	9.8339	-50.3459	-218.7008	167.833	26.8853	2959.7659	9407.0161	48601.2855	0	-0.92183	0	-0.94724	0	-0.93687					0	-0.92257	0	-0.93493	0	-0.88682	0	0	0				0	-0.49262	0	0
023	2018-04-28t1051	1524931058.09	larva	14.1497	-46.0301	-214.385	159.1249	27.2907	2915.0795	9274.5212	49866.2054	0	-0.98969	0	-1.003	0	-0.98863					0	-0.97561	0	-0.99891	0	-1.0352	0	0	0				0	-0.56297	0	0
023	2018-04-28t1451	1524945456.12	larva	18.1491	-42.0307	-210.3856	350.9852	38.2416	10284.9915	32542.4822	257837.0586	1482.3	-0.67179	785.372	-0.47059	767.2823	-0.44147	1353.972	-1.3068	1335.1254	75822.4375	1191.4449	-0.56668	1306.184	-0.63559	4322690	-0.76603	191.554	87.2657	86.385	139.7086	134.309	7823.6836	114.6889	0.053318	129.5258	480310
023	2018-04-28t1852	1524959920.84	larva	22.1671	-38.0127	-206.3676	300.2551	33.2478	7883.214	24960.5592	176222.7276	3793.59	-0.13242	1519.26	0.047687	1460.2764	0.072915	3270.575	-0.78885	3219.7588	140634.7188	2662.5396	-0.03182	3105.4845	-0.097443	6440160	-0.69916	229.018	140.542	140.3891	195.2803	192.1571	8397.0547	172.6415	0.38711	187.4576	595757
023	2018-04-28t2252	1524974320.67	larva	26.1671	-34.0128	-202.3676	440.8565	40.3972	14576.3855	46125.583	401587.4584	8365.72	1.0069	3063.54	1.2188	2738.2798	1.0863	7757.0586	0.48044	7708.9526	605050.5625	6610.9814	1.5072	7412.9162	1.2919	23763900	0.77356	323.216	114.781	113.8139	173.0313	166.2357	13496.4395	146.726	0.19362	161.432	890359
023	2018-04-29t0252	1524988740.15	larva	30.1725	-30.0073	-198.3622	399.323	32.0432	10342.3574	32662.6377	223177.9528	9255.97	1.2119	3354.76	1.4559	3240.3622	1.5089	8242.2979	0.70865	8091.1748	461568.6875	6398.7557	1.4304	7727.9384	1.3887	18692700	0.18659	220.141	139.808	139.0334	192.6048	190.9524	10785.8691	171.3182	0.34813	185.2183	779010
023	2018-04-29t0652	1525003129.77	larva	34.1696	-26.0102	-194.3651	448.7271	40.5053	15398.4499	48749.8905	437750.2592	11812.7	1.8662	4582.72	2.4654	4512.8359	2.6069	10806.1094	1.587	10771.0229	886100.9375	8652.0072	2.3681	10238.6202	2.2437	37436200	1.8021	231.328	112.826	112.4037	168.9242	166.2107	13851.7871	145.1605	0.11553	158.7562	921679
023	2018-04-29t1052	1525017533.92	larva	38.1707	-22.0091	-190.364	356.9329	43.1223	11709.0145	37307.1907	322445.9611	9796.42	1.3114	3609.99	1.6951	3456.8391	1.7344	8450.6289	0.99807	8322.1514	532389.625	6790.0405	1.613	7667.6797	1.3573	22529900	0.31082	206.486	116.003	115.5071	175.9544	172.0919	11085.1299	153.6226	0.15171	167.2052	723973
023	2018-04-29t1452	1525031934.3	larva	42.1708	-18.009	-186.3638	600.7742	41.0754	18868.1468	59546.2985	491793.4085	19376.9	3.8819	4385.36	2.3713	3943.229	2.1888	14434.208	3.1389	14149.7871	1457855	8697.8683	2.4407	12399.1637	3.0271	44129900	2.1942	327.554	139.374	138.5526	200.3463	196.316	20234.9766	174.6579	0.34314	190.8458	1402520
023	2018-04-29t1852	1525046339.28	larva	46.1722	-14.0076	-182.3625	681.1405	45.7075	25369.3936	79972.4312	786140.3275	13885.4	2.3763	3867.71	1.9497	3569.4648	1.8772	10831.7168	2.1364	10614.4785	1462281.75	7888.5999	2.1082	9920.6911	2.1482	51970400	2.7938	228.92	118.214	117.0069	192.9424	190.651	26047.2305	165.3732	0.21538	183.2893	1588440
023	2018-04-29t2252	1525060736.81	larva	50.1715	-10.0083	-178.3632	810.2398	50.1467	28777.5236	90701.9281	866303.9354	12514.2	1.986	2088.69	0.39095	1735.1188	0.1916	8542.1846	1.5029	8059.9873	1306954.25	4737.2923	0.72877	7087.5301	1.1197	31873400	0.81654	256.053	142.248	141.5186	200.6423	197.9487	30698.2656	176.7361	0.41727	192.2349	2170710
023	2018-04-30t0252	1525075141.11	larva	54.1727	-6.0071	-174.362	799.9075	52.1682	34882.8598	109966.5332	1272593.9564	6729.74	0.43626	1556.61	-0.038533	1309.7051	-0.16613	5496.1191	0.47702	5382.5857	1011285.9375	3425.5399	0.2016	4944.5051	0.39196	28610500	0.47183	308.344	124.696	123.3947	197.936	193.8685	36420.2305	168.1609	0.22898	186.5675	2291910
023	2018-04-30t0652	1525089538.25	larva	58.1719	-2.0079	-170.3628	839.6038	56.1067	37339.547	117746.631	1389642.0938	7138.03	0.6936	1278.19	-0.20627	1028.4136	-0.3635	5400.9634	0.59737	5111.5845	1063989.75	2847.2257	0.046994	4769.8096	0.46619	25124100	0.18655	418.713	126.397	126.0802	199.6453	194.6478	39330.1172	170.2069	0.2583	187.6867	2484460
023	2018-04-30t1053	1525103994.94	adult	62.1877	2.0079	-166.347	896.0189	62.2185	44900.527	141579.5763	1876591.7189	4440.32	-0.0049842	976.126	-0.42363	851.463	-0.47119	3753.4026	0.033725	3708.2328	885803	1774.2985	-0.39104	3347.4573	0.013908	23000400	0.0078757	374.876	126.589	126.327	201.2917	198.4582	47504.8359	174.7991	0.41339	191.797	2982820
023	2018-04-30t1452	1525118341.27	adult	66.1728	5.993	-162.3619	968.7886	85.4117	53128.7747	168130.7498	2543030.2553	2488.3	-0.53035	726.692	-0.61176	676.7845	-0.59096	2046.3318	-0.62032	2021.6968	568880.25	1120.6018	-0.65286	1817.5263	-0.54599	20199900	-0.24091	407.556	127.374	126.1784	197.9416	194.257	55027.7539	168.1557	0.063213	186.5108	3540620
023	2018-04-30t1852	1525132742.06	adult	70.173	9.9932	-158.3617	1034.0891	59.9587	50247.9927	158248.3112	2079052.5539	2788.97	-0.29976	764.523	-0.45928	698.2489	-0.46257	2031.5298	-0.44886	1974.1169	536323.875	1193.931	-0.4998	1742.4328	-0.45997	20172700	-0.17506	267.586	144.275	142.7087	210.6945	207.8844	55623.3359	182.9465	0.74015	201.5121	3806830
023	2018-04-30t2252	1525147142.57	adult	74.1731	13.9933	-154.3616	981.5919	59.5416	49947.5166	157393.8547	2105699.2747	2090.89	-0.43666	673.828	-0.47347	632.7973	-0.45252	1432.7961	-0.62133	1395.8956	375392.5938	948.4509	-0.55201	1306.1266	-0.57	17653600	-0.41767	276.527	141.732	140.3824	207.7105	205.2622	54420.1602	180.3487	0.54293	198.9333	3713230
023	2018-05-01t0252	1525161543.05	adult	78.1733	17.9935	-150.3614	950.7142	67.6539	53983.4003	170238.6819	2531799.3082	1595.7	-0.52472	628.527	-0.43047	598.2296	-0.40083	1308.0587	-0.52221	1291.0908	370180.625	923.1714	-0.44833	1179.7412	-0.51704	17744000	-0.32019	400.082	137.491	136.8779	218.8285	214.8268	61928.4727	184.8697	0.7233	205.7909	3881510
023	2018-05-01t0652	1525175942.21	adult	82.173	21.9932	-146.3617	1034.9019	71.361	58646.7043	184842.7125	2791523.1053	1189.33	-0.61043	596.452	-0.36982	583.4129	-0.31118	941.9167	-0.6291	927.3992	289168.4375	748.5136	-0.48746	877.8565	-0.60758	18294400	-0.1105	255.442	143.883	142.6188	214.7804	212.3323	65937.5703	187.7324	0.80822	205.8365	4413190
023	2018-05-01t1052	1525190341.49	adult	86.1728	25.993	-142.3619	932.9469	67.6325	51704.5366	162950.6975	2420847.8381	1015.53	-0.59877	565.73	-0.31579	559.3391	-0.24788	844.7184	-0.55083	828.0902	228918.6875	696.9424	-0.42233	794.1432	-0.55233	15293900	-0.60836	288.524	132.994	132.2295	207.0128	204.7136	56100.4766	177.2462	0.075967	197.4539	3595360
023	2018-05-01t1452	1525204764.39	adult	90.1792	29.9994	-138.3555	944.2649	68.3543	53657.576	169218.6596	2557517.6025	755.663	-0.67585	473.622	-0.48058	467.821	-0.44074	667.4833	-0.5843	660.1652	187562.8125	590.4408	-0.44984	639.8196	-0.58489	13292700	-1.0647	368.941	127.561	123.5142	214.6084	211.0947	60304.9453	181.9989	0.24846	203.5832	3580140
023	2018-05-01t1852	1525219145.58	adult	94.174	33.9942	-134.3607	863.9321	69.6632	49233.0287	155398.4749	2345411.0957	800.633	-0.53739	503.565	-0.28362	509.7574	-0.19723	685.3373	-0.42871	678.7063	176817.0312	620.5076	-0.29292	665.0714	-0.43168	12967800	-1.1577	253.654	143.253	143.9063	219.2418	216.9144	56564.3906	191.5889	0.72437	210.2845	3689060
023	2018-05-01t2252	1525233563.72	adult	98.179	37.9992	-130.3557	675.9145	148.842	53087.8812	173770.9863	3963288.9519	639.919	-0.59684	431.485	-0.50956	429.164	-0.50161	576.9891	-0.46885	572.0413	159825.9688	516.2944	-0.39607	555.9151	-0.46988	11912400	-1.4762	337.956	116.352	113.7305	192.6503	187.7118	53364.125	158.8583	-1.4857	179.1391	3212260
023	2018-05-02t0252	1525247946.21	adult	102.1742	41.9943	-126.3605	987.9852	68.3998	53908.027	169847.1359	2520106.2799	774.871	-0.37591	489.571	-0.18515	492.6121	-0.13057	628.7589	-0.3106	624.7812	177938.75	580.1179	-0.19592	612.2513	-0.29344	13811300	-0.79149	498.567	141.416	141.3307	215.7846	212.6344	61067.0469	186.8403	0.14692	205.3959	3989500
023	2018-05-02t0652	1525262348.65	adult	106.1748	45.995	-122.3599	909.718	67.4559	51746.9316	163282.167	2453209.2068	720.613	-0.38099	457.031	-0.32404	457.5566	-0.31349	586.5878	-0.33545	582.054	158965.2812	541.1885	-0.2423	572.3003	-0.29632	12368200	-1.2665	429.839	137.962	136.2862	211.1459	208.6082	57220.5391	181.2444	-0.35669	200.8795	3733530
023	2018-05-02t1052	1525276774.05	adult	110.1819	50.0021	-118.3528	940.8345	66.3737	52744.1236	166324.0312	2470177.1079	719.189	-0.34964	471.938	-0.2035	466.2966	-0.23666	647.0556	-0.17025	641.863	178587.3438	591.4806	-0.059002	628.5632	-0.13214	13020800	-0.99864	462.07	144.367	141.8833	234.1311	229.7243	64620.1875	200.7462	0.71331	222.4135	3983100
023	2018-05-02t1453	1525291231.69	adult	114.1979	54.0181	-114.3368	932.2056	68.7215	51250.1057	161502.8489	2406537.0403	712.379	-0.34862	509.238	0.16345	507.678	0.21617	641.5675	-0.15645	637.9626	172581.6562	591.1713	-0.015056	625.8499	-0.094782	13659300	-0.72643	340.285	158.083	156.3	237.8953	233.6194	63993.8438	204.6977	0.78949	225.5021	4240260
023	2018-05-02t1853	1525305536.33	adult	118.1714	57.9916	-110.3633	906.7473	67.4636	50506.942	159232.2268	2366236.4544	747.801	-0.28682	476.074	-0.11135	485.3182	0.041155	627.9248	-0.19138	622.6673	166400.0781	577.2288	-0.040919	610.4483	-0.1125	12569800	-1.1386	315.868	147.882	148.1758	232.7221	229.4465	61671.3516	201.2174	0.41593	221.9122	3904540
023	2018-05-02t2252	1525319891.34	adult	122.1589	61.9791	-106.3758	913.3527	70.166	52958.369	167097.586	2641583.2879	784.641	-0.21387	492.566	0.17244	489.6213	0.19874	642.5939	-0.12859	633.0077	177998.5	583.8234	0.03227	618.6345	-0.064429	13635700	-0.69137	480.029	162.506	159.3136	278.1125	249.3941	77037.1719	211.5934	0.86245	235.9117	4498640
023	2018-05-03t0252	1525334278.65	adult	126.1554	65.9756	-102.3793	924.9995	70.1678	53504.9072	168736.8537	2606320.1412	773.104	-0.24864	499.597	0.42087	499.8624	0.54212	650.2425	-0.080887	643.8943	182067.9062	591.4162	0.1487	628.7083	0.0068121	13981200	-0.52997	416.571	160.396	157.986	281.9794	266.1176	78954.2266	210.8769	0.65352	242.311	4488700
023	2018-05-03t0652	1525348676.56	adult	130.1548	69.975	-98.3799	919.289	72.0855	53587.0632	169029.756	2612268.0925	722.788	-0.40309	469.568	-0.11954	471.2169	-0.024639	629.6246	-0.26115	625.3026	176924.5	567.0018	-0.05815	607.2028	-0.12036	13154500	-0.84193	368.835	145.708	145.0636	239.7776	229.9364	67377.5156	194.7827	-0.39356	217.9422	4081850
023	2018-05-03t1052	1525363074.3	adult	134.1542	73.9744	-94.3805	959.3935	72.839	57274.1198	180588.2658	2882177.9887	697.2	-0.50553	450.713	-0.59187	446.0927	-0.69105	616.6621	-0.46699	610.1578	184998.625	550.3503	-0.31242	595.3044	-0.257	13487100	-0.68117	462.171	146.88	144.2529	236.1451	233.0725	70843.5156	200.518	-0.21929	224.0998	4395240
023	2018-05-03t1452	1525377469.77	adult	138.1529	77.9731	-90.3818	1006.6052	71.2832	58277.6188	183771.1143	2876569.9559	790.809	-0.22785	433.938	-1.1041	432.2198	-1.1126	646.0726	-0.15012	632.3143	197052.125	557.376	-0.22302	606.7101	-0.17661	13210400	-0.75973	504.971	148.603	144.5158	296.0351	255.6149	90290.7031	208.3738	0.046888	235.0347	4523920
023	2018-05-03t1852	1525391880.73	adult	142.156	81.9761	-86.3787	1023.9755	71.9106	60528.2186	190886.4863	2972925.8965	777.712	-0.28078	449.403	-0.61418	443.1435	-0.74365	642.6428	-0.22874	631.6452	203717.7656	548.2111	-0.46088	598.5519	-0.35025	14204300	-0.3437	557.493	150.381	147.504	266.1487	246.503	84369.1562	202.6281	-0.37943	230.2797	4753100
023	2018-05-03t2252	1525406287.77	adult	146.1579	85.9781	-82.3768	961.1763	70.3332	54326.2679	171294.7764	2616546.8918	853.213	-0.029039	468.614	0.059485	474.9045	0.35002	714.6592	0.98788	705.9294	203677.8594	581.8596	0.42504	659.2638	0.76629	13315200	-0.64607	352.721	156.67	158.6157	261.43	254.5984	74507.5391	214.9744	0.069572	240.6992	4451620
023	2018-05-04t0252	1525420685.7	adult	150.1573	89.9775	-78.3773	960.6139	68.4197	54528.7322	171914.2386	2619152.1477	861.796	-0.001392	497.064	1.0715	498.0763	1.1816	708.9709	0.90826	695.6622	202765.6719	589.3819	0.67938	655.1039	0.74592	14179200	-0.29296	653.03	173.516	173.0617	268.5747	260.1981	76812.3672	225.2994	0.38073	250.3712	4949720
023	2018-05-04t0652	1525435083.3	adult	154.1567	93.9769	-74.378	1111.592	74.1699	68366.2249	215467.8471	3549865.5118	627.997	-0.85842	447.784	-0.55454	446.4814	-0.50878	577.9229	-1.4736	574.6979	206318.4688	529.3223	-1.0212	561.8373	-1.2952	15977800	0.37045	278.088	143.579	141.3102	225.0774	222.473	80352.6328	191.5045	-1.2055	213.7942	5123190
023	2018-05-04t1053	1525449507.46	adult	158.1634	97.9836	-70.3713	959.7553	74.3485	55799.9029	175968.893	2755209.3185	867.666	0.017497	446.585	-0.55326	441.2757	-0.64101	672.3359	0.2206	658.9347	196322.0781	545.9501	-0.52749	614.9763	-0.13204	13022400	-0.61609	358.328	160.294	158.7473	262.7193	256.7103	76714.0391	214.2957	-0.37448	243.8197	4674160
023	2018-05-04t1453	1525463948.69	adult	162.1748	101.995	-66.3599	940.1717	68.3493	50355.0223	158772.2881	2302697.7198	960.168	0.37588	499.427	1.2809	496.4427	1.2581	752.8546	1.6575	740.2668	198753.625	588.5889	0.71211	674.0263	1.1724	13164900	-0.51946	399.643	191.03	186.8067	311.1411	306.0186	82141.2344	258.0812	1.1762	292.6881	5035560
023	2018-05-04t1919	1525479920.83	adult	166.6115	106.4317	-61.9231	823.5976	69.041	47390.882	149614.4661	2317119.9858	831.588	-0.1232	482.232	0.73737	480.0776	0.74958	695.693	0.60012	685.3073	172531.8594	572.7263	0.26979	645.0544	0.5103	11944900	-0.84937	364.753	177.851	174.3932	289.626	285.9534	71827.2422	235.1678	0.13134	271.0489	4405370
023	2018-05-04t2253	1525492707.69	adult	170.1635	109.9836	-58.3712	839.025	69.5426	49119.3018	155123.019	2405445.236	818.31	-0.17917	472.922	0.45676	469.8155	0.44138	697.4792	0.61366	690.2969	179252.1719	568.4806	0.16018	648.2023	0.5648	12138000	-0.73662	364.61	178.996	174.5368	297.9988	292.0033	76585.7031	240.6013	0.19574	280.3188	4594120
023	2018-05-05t0253	1525507101.59	adult	174.1618	113.9819	-54.3729	891.9567	67.6243	49793.9635	157045.5132	2392585.6951	817.456	-0.18373	472.598	0.48243	468.8312	0.44797	674.3655	0.18818	667.3738	176009.3906	564.837	0.071884	632.4035	0.20977	12312600	-0.62552	363.231	183.231	180.1473	299.6394	294.8747	78205.8906	243.2318	0.13996	281.3156	4773720
023	2018-05-05t0652	1525521499.75	adult	178.1612	117.9814	-50.3734	919.1756	67.0246	52139.6241	164419.211	2488450.4028	770.812	-0.38888	436.703	-0.65454	434.2229	-0.64201	639.455	-0.43155	634.1159	174571.2188	529.3055	-0.87658	602.4043	-0.43448	11903700	-0.68808	444.377	167.874	164.6492	301.4533	294.9723	82296.75	232.4072	-0.34252	279.4108	4575910
023	2018-05-05t1053	1525535903.63	adult	182.1623	121.9825	-46.3724	599.4678	82.5885	35759.9933	113924.0188	1850024.1753	746.63	-0.51191	446.585	-0.2896	445.1841	-0.24176	663.1521	-0.027093	657.1589	124009.4375	579.4218	0.48528	636.9121	0.28379	8349350	-1.6331	424.337	182.81	175.6625	349.9519	346.1992	65441.0117	284.8063	1.1388	331.2667	3417820
023	2018-05-05t1453	1525550349.02	adult	186.1749	125.9951	-42.3598	828.5635	66.4612	44021.9709	138861.6425	1981694.1889	819.697	-0.1702	483.82	0.94214	481.4662	0.96248	724.3348	1.0156	716.7358	167321.3281	595.3225	0.90472	687.9177	1.3236	11151600	-0.79113	559.705	205.55	198.0962	419.7916	411.8527	96971.8594	299.1369	1.3735	377.5765	4737710
023	2018-05-05t1912	1525565875.05	adult	190.4877	130.3079	-38.047	742.5138	76.0414	47404.5901	150588.2017	2578157.4413	705.495	-0.74038	410.759	-1.3327	406.8033	-1.3683	586.567	-1.3483	580.3765	139602.9375	509.7075	-1.3007	563.7773	-1.2198	9773190	-1.1064	396.841	147.096	143.3692	259.201	251.1004	61689.8516	207.1739	-1.3723	238.0941	3499850
023	2018-05-05t2311	1525580228.87	adult	194.4749	134.2951	-34.0598	653.7474	76.8301	39482.9113	125905.782	1978759.7491	854.355	0.01627	428.136	-0.73844	425.2314	-0.73769	654.0721	-0.20127	647.157	135392.9219	544.2246	-0.39517	622.2866	-0.036597	8832020	-1.3025	741.621	180.432	171.2464	373.5726	367.5331	77329.5312	278.3883	0.46064	344.4665	3722130
023	2018-05-06t0316	1525594965.51	adult	198.5684	138.3886	-29.9663	653.8528	75.4609	37604.3817	119726.1529	1781868.9938	776.431	-0.39308	434.857	-0.48442	431.239	-0.50324	661.1323	-0.084963	656.6273	130243.0625	551.1139	-0.20607	626.0655	0.034348	8560160	-1.3208	501.093	185.869	177.3155	380.6119	374.4202	74980.5469	283.2081	0.44475	350.2803	3658830
023	2018-05-06t0715	1525609286.31	adult	202.5464	142.3666	-25.9883	719.9357	71.4525	40774.4385	129728.6612	1933568.303	747.291	-0.55018	438.416	-0.33301	438.691	-0.22969	650.225	-0.2667	646.5667	139148.1406	540.7035	-0.44666	610.8898	-0.2613	9360620	-1.069	464.191	191.115	183.3495	370.5508	364.1275	79297.8594	293.8185	0.57553	345.965	4080510
023	2018-05-06t1116	1525623749.83	adult	206.564	146.3842	-21.9706	530.3666	113.1926	34732.3647	113866.3911	1986513.494	767.508	-0.41408	435.723	-0.37308	437.1629	-0.2327	661.3017	-0.082467	655.1364	120356.9062	553.8979	-0.11244	625.6662	0.012003	7906640	-1.4067	496.631	195.391	183.7555	393.0812	385.5269	71540.7812	312.8944	0.89706	369.6966	3545560
023	2018-05-06t1456	1525636964.56	adult	210.2348	150.055	-18.2999	540.2574	127.5233	37383.705	123107.2606	2366510.9194	725.866	-0.58892	428.857	-0.54114	430.503	-0.39369	636.5692	-0.40128	628.2882	124767.5625	553.418	-0.11318	606.0588	-0.31908	8374300	-1.255	511.6	195.704	184.3737	401.8503	393.614	78762.6484	322.203	0.98781	375.6073	3821510
023	2018-05-06t1853	1525651156.53	adult	214.177	153.9972	-14.3577	564.3667	83.7568	35911.0293	115264.5336	1936240.0623	747.94	-0.44494	431.451	-0.42122	433.0745	-0.27201	648.7185	-0.22225	640.8109	121959.0781	561.9487	0.095548	620.5672	-0.084348	8091430	-1.2956	676.72	195.573	187.2177	405.1823	395.8339	76174.2812	314.0954	0.67379	376.5709	3667780
023	2018-05-06t2253	1525665522.15	adult	218.1675	157.9877	-10.3672	557.477	83.6331	32815.7621	105003.6271	1646669.7544	709.49	-0.55889	429.486	-0.43939	431.1553	-0.28591	636.6904	-0.31286	629.4949	109510.75	553.3787	-0.095049	610.9315	-0.22313	7378570	-1.4547	559.682	200.817	191.9435	416.6361	406.4284	71661.4062	326.9247	0.83894	385.3941	3450040
023	2018-05-07t0253	1525679948.03	adult	222.1747	161.9948	-6.36	497.8451	100.1652	31532.9696	103494.5813	1733955.9893	709.435	-0.52677	429.837	-0.38865	432.6305	-0.19916	634.0599	-0.31535	627.7699	105253.9375	553.5262	-0.083653	608.7192	-0.24924	7097890	-1.5002	504.028	203.361	195.9356	409.1276	405.4301	67915.1875	328.2816	0.74854	386.6579	3358100
023	2018-05-07t0653	1525694335.56	adult	226.1712	165.9914	-2.3635	495.3022	112.7737	33945.7093	112412.4079	2033994.5121	722.128	-0.45697	431.236	-0.31112	432.2956	-0.16965	641.1651	-0.24701	636.177	114127.3906	562.3945	0.11618	617.9551	-0.13636	7647970	-1.3526	554.528	205.319	197.9586	423.0198	417.4486	75297.5312	327.8953	0.62988	396.7146	3641330
023	2018-05-07t1136	1525711352.75	dead	230.8982	170.7184	2.3635	1101.5078	76.1408	71495.1791	225425.8253	3857394.146	741.498	-0.37901	403.295	-1.0977	399.9174	-1.0877	577.7767	-0.6903	568.7649	215510.7188	504.0826	-1.152	550.3263	-0.93258	15034800	0.53078	433.743	157.467	151.8347	306.1096	297.5838	114178.8984	226.2584	-1.6146	273.7538	5870380
024	2018-04-27t2042	1524880131.91	larva	0	-56.1725	-332.0148	171.2036	29.1537	3160.498	10089.5734	53343.4468	0	-0.7465	0	-0.80798	0	-0.80724					0	-0.78641	0	-0.77203	0	-0.51284	0	0	0				0	-0.35596	0	0
024	2018-04-27t2232	1524886730.51	larva	1.8329	-54.3395	-330.1819	176.6991	39.0596	3620.802	11793.0938	70648.0558	0	-0.78153	0	-0.83538	0	-0.83279					0	-0.81353	0	-0.80433	0	-0.58702	0	0	0				0	-0.37942	0	0
024	2018-04-28t0232	1524901133.79	larva	5.8339	-50.3386	-326.181	182.1308	35.7382	3572.3633	11497.9641	65727.9565	0	-0.85419	0	-0.89285	0	-0.8863					0	-0.86993	0	-0.8717	0	-0.74145	0	0	0				0	-0.43364	0	0
024	2018-04-28t0632	1524915534.05	larva	9.8339	-46.3386	-322.1809	173.9211	41.7603	3727.621	12178.054	76659.6572	0	-0.92183	0	-0.94724	0	-0.93687					0	-0.92258	0	-0.93493	0	-0.88682	0	0	0				0	-0.49262	0	0
024	2018-04-28t1051	1524931070.98	larva	14.1497	-42.0228	-317.8651	173.9202	41.6575	3742.3784	12220.5946	77045.1931	0	-0.98969	0	-1.003	0	-0.98863					0	-0.97561	0	-0.99891	0	-1.0352	0	0	0				0	-0.56297	0	0
024	2018-04-28t1451	1524945468.88	larva	18.1492	-38.0233	-313.8657	233.8185	20.3506	3715.3171	11740.1264	49635.4227	3694.05	-0.10968	1760.93	0.25236	1735.692	0.30733	3381.9331	-0.78802	3371.801	71020.5938	2724.7345	0.01918	3146.682	-0.044739	3641600	-0.82911	194.917	128.413	128.0645	174.8031	172.1476	3670.8652	155.9879	0.30165	168.1914	265558
024	2018-04-28t1852	1524959933.56	larva	22.1671	-34.0054	-309.8477	361.9573	36.6711	9915.9452	31402.324	227722.1113	10404.2	1.5615	3471.77	1.5245	3292.0171	1.5194	9260.2471	0.80041	9206.4668	500053.3438	6857.4149	1.5984	8616.7907	1.6975	18494100	0.41299	212.473	130.489	129.756	181.4419	179.287	9797.8604	159.6448	0.30372	173.047	695116
024	2018-04-28t2252	1524974333.54	larva	26.1671	-30.0054	-305.8477	504.7331	39.0686	15115.8562	47697.8094	389868.6955	4825.57	0.090762	1857.07	0.28595	1748.9594	0.28714	4446.0156	-0.43319	4421.2412	360127.2812	3612.7803	0.32027	4160.3748	0.21564	14986500	-0.035309	235.349	106.229	105.4263	155.2973	152.7309	12579.084	134.9013	0.11198	147.6927	857265
024	2018-04-29t0252	1524988753.41	larva	30.1726	-25.9999	-301.8422	502.4452	38.1291	15823.1232	49959.8457	416679.2473	6873.05	0.58835	2955.03	1.1395	2961.8501	1.2785	6373.9736	0.17073	6333.8828	541787.75	5387.7715	1.0221	6107.1135	0.84308	24940400	0.76272	174.61	107.077	106.4301	156.5517	153.5693	13306.8945	136.0061	0.082731	149.6437	903728
024	2018-04-29t0652	1525003143.19	larva	34.1698	-22.0027	-297.845	227.6501	45.8914	8137.3397	26098.5654	253072.4928	12738.9	2.1114	3540.14	1.62	3077.969	1.39	11686.0293	1.8523	11697.2524	514185.2812	8566.967	2.333	10902.8628	2.4713	15293400	-0.24338	202.298	130.355	130.0082	182.1219	180.5774	8013.3623	162.2176	0.25737	175.0061	563132
024	2018-04-29t1052	1525017547.09	larva	38.1709	-18.0016	-293.844	606.4925	46.5413	23331.7795	73744.9852	748163.6921	6994.46	0.56071	2563.95	0.82593	2427.1411	0.83904	6073.1865	0.24424	5993.104	753075.125	4994.6953	0.85797	5788.6662	0.70199	31641700	1.154	246.984	125.915	125.0257	185.4908	182.0159	23000.8594	161.651	0.22742	176.9767	1553920
024	2018-04-29t1452	1525031947.67	larva	42.171	-14.0014	-289.8438	654.2888	44.949	23727.2126	74828.4166	716192.6159	8698.02	0.99007	3494.97	1.6133	3369.2026	1.6771	7962.7979	0.97121	7893.8259	1003312.5	6227.2051	1.3809	7578.5508	1.3172	43935200	2.1761	691.723	119.535	118.955	179.9328	174.2243	22671.5293	151.2969	0.083295	166.6705	1502680
024	2018-04-29t1852	1525046352.59	larva	46.1724	-10.0001	-285.8424	670.9338	48.2665	27835.1588	87896.567	949030.341	10927.3	1.5679	2786.83	1.0074	2510.889	0.91004	8871.2334	1.4393	8715.6484	1304071.375	6055.4681	1.3069	7887.3048	1.4154	40966500	1.7776	249.485	120.162	119.1388	180.17	177.4433	26484.9941	156.8196	0.095008	172.8177	1766380
024	2018-04-29t2252	1525060749.99	larva	50.1717	-6.0008	-281.8432	831.2126	53.2141	35662.5039	112451.172	1269103.2388	10605.5	1.4593	1779.73	0.11418	1469.7891	-0.057763	6936.8936	0.89409	6530.6067	1304136	4163.959	0.47277	5884.0236	0.67822	33416200	0.95862	247.785	145.504	144.6126	206.2327	203.9582	38771.75	181.4299	0.51179	196.9751	2731980
024	2018-04-30t0252	1525075154.34	larva	54.1729	-1.9996	-277.8419	890.7411	56.0345	39840.693	125509.8844	1511368.7099	5690.9	0.14101	1309.38	-0.27088	1098.8832	-0.37434	5103.895	0.31768	5085.7747	1071818	2851.304	-0.065776	4751.1906	0.31835	27462900	0.36403	281.885	126.29	125.5936	184.7677	182.1257	38801.2109	161.5349	0.041013	175.6039	2648820
024	2018-04-30t0652	1525089551.44	adult	58.1721	1.9996	-273.8427	964.9861	57.5825	45430.8598	143125.2882	1789337.8661	3621.08	-0.35941	1052.58	-0.43271	919.9462	-0.47808	3207.9272	-0.35937	3196.5752	766694.625	2015.9634	-0.36464	2972.3288	-0.25894	25113500	0.1855	497.78	136.368	136.4879	204.5266	200.8713	48881.8516	177.5808	0.50566	194.374	3253610
024	2018-04-30t1053	1525104008.52	adult	62.1879	6.0155	-269.8269	910.3346	67.1226	50483.3437	159151.5127	2343069.5867	3316.39	-0.36206	780.674	-0.63616	678.0536	-0.67012	2792.6772	-0.41772	2763.9465	740059.5	1554.031	-0.50845	2535.643	-0.33659	20629300	-0.23819	653.529	93.5759	92.4566	153.5445	146.6594	40689.2852	123.0333	-1.7385	139.8643	2472740
024	2018-04-30t1452	1525118354.7	adult	66.173	10.0005	-265.8418	746.8676	83.4453	44086.0846	140673.7233	2170271.1734	2356.93	-0.5753	701.065	-0.64251	633.5308	-0.64588	2005.1871	-0.64148	1991.5844	463198.2188	1246.9468	-0.57907	1843.2414	-0.53391	16168000	-0.68873	213.014	101.858	99.762	170.3258	166.9771	39345.25	140.1391	-1.2751	160.2312	2349050
024	2018-04-30t1852	1525132755.32	adult	70.1732	14.0007	-261.8417	986.0899	67.9901	54472.7033	171645.656	2544134.7843	1595.49	-0.74779	628.464	-0.64373	596.6284	-0.60889	1376.1134	-0.82101	1357.7522	393568.4375	892.4008	-0.69692	1271.5864	-0.70527	17916200	-0.44869	390.398	114.315	112.6606	181.7077	178.4303	51968.4141	152.9228	-0.81504	171.4278	3258900
024	2018-04-30t2252	1525147155.8	adult	74.1733	18.0008	-257.8415	1068.8936	69.8311	59173.3211	186368.3055	2778269.8938	1478.05	-0.69407	610.539	-0.5728	581.6307	-0.53819	1223.4561	-0.75491	1195.4647	379271.375	836.3961	-0.63591	1132.0731	-0.67273	18888200	-0.25035	333.953	137.126	135.8258	205.0036	202.3782	63551.1172	177.8262	0.4047	195.7294	4242260
024	2018-05-01t0252	1525161556.34	adult	78.1735	22.001	-253.8414	1084.0775	67.1154	58443.6789	184087.4332	2706399.404	1219.72	-0.70495	589.857	-0.50238	577.6725	-0.44182	987.4104	-0.75599	962.3555	303135	724.8727	-0.62216	899.4314	-0.70828	18057300	-0.27149	298.097	139.172	137.4559	212.5621	209.7218	65256.5625	182.055	0.56212	202.0796	4260490
024	2018-05-01t0652	1525175955.45	adult	82.1732	26.0007	-249.8416	1089.5112	71.4646	63466.1718	199863.4579	3170665.5526	834.226	-0.80801	502.177	-0.58099	496.7532	-0.52022	703.4639	-0.83004	696.218	233550	611.5672	-0.63028	673.8201	-0.771	16655700	-0.40977	322.134	120.481	117.1981	235.5339	230.5551	78197.25	166.0866	-0.47353	199.519	3996000
024	2018-05-01t1052	1525190354.67	adult	86.173	30.0005	-245.8418	1091.7187	70.4568	62007.179	195289.7615	2964977.1815	765.29	-0.76199	495.273	-0.5066	491.9769	-0.44507	672.6376	-0.71895	666.1205	218607.2188	596.5637	-0.54749	647.0559	-0.69151	16053800	-0.44254	343.37	123.955	121.339	199.8767	197.512	64959.9414	170.4026	-0.33955	189.4535	4017890
024	2018-05-01t1452	1525204777.99	adult	90.1795	34.007	-241.8354	1076.7689	71.0399	62991.4805	198495.8198	3129782.5444	1068	-0.43688	497.245	-0.40395	489.3294	-0.36502	772.5964	-0.46597	747.4117	254956.8125	631.4172	-0.38921	709.9494	-0.50687	16366300	-0.26558	359.315	135.966	135.3408	220.7276	215.8084	72840.125	186.3476	0.51786	207.5269	4475200
024	2018-05-01t1852	1525219158.85	adult	94.1741	38.0017	-237.8407	1051.3271	70.9862	57695.2801	181754.2464	2695106.3324	801.046	-0.53702	526.189	-0.19752	522.8069	-0.14298	678.6319	-0.43731	672.3344	204946.8281	614.1396	-0.30389	655.6107	-0.44383	15885100	-0.28421	429.689	151.102	149.1725	231.5419	227.4406	69925.6562	197.1392	1.0734	218.5042	4561610
024	2018-05-01t2252	1525233577.01	adult	98.1792	42.0067	-233.8356	579.4362	76.643	33502.3809	106747.7823	1634203.6691	652.796	-0.58386	423.755	-0.54357	419.165	-0.55012	590.3261	-0.44938	585.0481	103897.3906	513.3135	-0.40195	566.0696	-0.45506	7422490	-2.9513	300.757	119.642	116.0544	219.9233	214.4479	38706.5078	166.8533	-0.97807	197.6306	2095640
024	2018-05-02t0252	1525247959.43	adult	102.1743	46.0018	-229.8405	1139.455	70.4789	64839.4397	204240.4778	3099633.1996	711.528	-0.44759	454.211	-0.3657	449.9805	-0.37363	632.0063	-0.30514	626.7049	214250.1406	563.2127	-0.2342	610.3051	-0.29664	15396800	-0.23862	325.066	136.052	131.5004	262.4219	258.1923	88961.0156	194.2008	0.61532	240.0574	4611910
024	2018-05-02t0652	1525262361.89	adult	106.175	50.0025	-225.8398	1048.0366	75.7192	66154.5755	208750.4526	3459360.8338	661.382	-0.4565	422.092	-0.53552	416.1216	-0.59752	588.7905	-0.33109	583.1202	203721.5	516.7569	-0.30703	563.626	-0.31268	14570600	-0.46192	367.238	126.019	121.5066	250.2264	241.4388	86578.3359	178.6783	-0.51901	221.9216	4350170
024	2018-05-02t1052	1525276787.35	adult	110.1821	54.0096	-221.8328	1143.9248	73.6612	67337.8828	212117.8883	3356318.81	791.97	-0.24405	488.038	-0.084936	484.5248	-0.082546	666.1067	-0.12455	657.9937	234469.5625	594.8997	-0.048103	641.517	-0.10351	17167700	0.57556	371.293	145.564	142.735	254.5727	247.7386	89609.5859	199.5255	0.63722	231.6647	5120490
024	2018-05-02t1453	1525291245.49	adult	114.1982	58.0257	-217.8166	1123.5886	72.5026	67776.2496	213494.6437	3452625.0304	752.743	-0.28111	489.903	-0.01464	490.6118	0.033622	663.5374	-0.09153	658.3466	234892.2188	603.154	0.032435	643.0156	-0.049002	17330800	0.71064	482.175	152.128	150.5399	266.3516	251.87	94288.4531	210.1514	1.1225	238.8933	5381690
024	2018-05-02t1853	1525305550.02	adult	118.1717	61.9992	-213.8431	1183.723	70.9156	68983.4973	217233.7947	3425798.3972	746.32	-0.28969	467.06	-0.21685	466.5127	-0.21587	633.6254	-0.16951	624.2335	228738.7812	564.0598	-0.10753	606.4659	-0.12564	16839900	0.56907	458.549	145.032	142.2639	250.8927	241.0177	90572.25	195.7495	0.089759	224.1506	5229120
024	2018-05-02t2252	1525319904.77	adult	122.1591	65.9866	-209.8557	1182.1854	70.9554	69336.1249	218338.5691	3433048.0089	759.002	-0.27118	512.28	0.4683	510.9962	0.57156	672.3001	0.020883	665.8646	244044.9375	602.9208	0.15908	648.1968	0.059942	18558900	1.3019	375.425	163.747	161.1157	268.5298	261.0345	97476.3281	215.6541	1.0986	246.0574	5932230
024	2018-05-03t0252	1525334292	adult	126.1556	69.9831	-205.8593	1191.2837	72.083	71599.5076	225569.572	3622565.1985	786.108	-0.21554	435.59	-0.80004	431.6342	-0.9408	609.9163	-0.3508	596.563	228108.6719	524.4006	-0.44846	572.3155	-0.30351	16284100	0.40545	545.765	135.922	131.4462	278.2605	245.3426	104069.4141	187.5845	-0.66456	222.9064	5081310
024	2018-05-03t0652	1525348689.79	adult	130.155	73.9825	-201.8599	1182.7121	73.6162	72002.2855	226751.144	3710769.9468	798.729	-0.18832	494.047	0.45501	492.0273	0.51338	662.37	0.029734	655.1254	249051.125	591.6065	0.23857	638.486	0.10911	18569300	1.3462	437.685	158.63	155.4036	278.442	270.907	104694.1797	214.3975	0.68356	250.8326	5962250
024	2018-05-03t1052	1525363087.66	adult	134.1544	77.9819	-197.8605	1147.2707	71.2713	67510.7023	212680.5968	3394683.5639	915.808	0.16321	503.17	0.8488	499.1091	0.85255	685.7034	0.325	673.2937	242053.2812	599.8154	0.48409	651.4698	0.2959	17746300	1.0186	354.02	156.344	152.9222	264.1216	257.1473	93234.9453	209.2756	0.24557	241.6602	5514100
024	2018-05-03t1452	1525377483.13	adult	138.1531	81.9806	-193.8617	1203.0778	73.1935	72281.1469	227654.5828	3657217.6268	850.997	-0.033218	468.005	-0.067151	466.8595	-0.029124	658.5311	0.023293	649.8232	248924.75	580.0583	0.24339	628.5395	0.1076	17657800	0.98243	719.927	150.14	147.3681	271.9366	252.9649	102792.0312	206.6141	-0.042952	237.5104	5664770
024	2018-05-03t1852	1525391894.1	adult	142.1562	85.9837	-189.8587	1191.1071	75.8018	72183.2468	227354.6922	3670523.4206	799.432	-0.20768	468.761	0.011083	465.0763	-0.029721	625.8485	-0.49758	616.4589	235944.8906	559.0479	-0.19584	599.8978	-0.32808	17667600	0.98154	346.106	156.732	153.8048	256.2634	248.9452	96611.3125	208.2535	-0.10467	237.0303	5907210
024	2018-05-03t2252	1525406301.23	adult	146.1581	89.9857	-185.8567	1214.9292	74.0695	74734.2807	235497.0992	3851720.1918	830.297	-0.10859	495.24	0.94707	491.2079	0.89217	674.8195	0.29979	663.0085	263854.4375	593.1303	0.72979	642.2708	0.43639	19316300	1.589	351.403	164.418	160.9883	273.5452	267.4562	106956.1562	218.5615	0.23658	253.0408	6412960
024	2018-05-04t0252	1525420699.07	adult	150.1575	93.985	-181.8573	1246.3197	74.3432	75003.2332	236183.0106	3878593.4018	756.98	-0.37505	456.748	-0.29266	452.4355	-0.35215	628.0018	-0.54153	619.526	246176.6875	554.8466	-0.29896	598.8697	-0.44989	17892600	1.0495	376.056	154.762	151.876	261.5442	254.9517	102525.3281	210.4901	-0.27565	240.012	6062660
024	2018-05-04t0652	1525435096.72	adult	154.1569	97.9844	-177.8579	1107.0366	76.6542	71212.3886	224504.6792	3801588.5577	907.313	0.16305	476.617	0.42653	473.5125	0.40331	669.7574	0.19189	657.0938	249149.7656	577.383	0.36297	628.1883	0.1719	17696300	0.97235	378.937	157.408	154.6373	275.3065	266.8165	102414.0156	213.8832	-0.26174	248.9692	5844390
024	2018-05-04t1053	1525449520.96	adult	158.1636	101.9911	-173.8512	1201.9318	75.3127	74151.385	233551.7142	3924008.6003	799.158	-0.23983	446.159	-0.56776	445.0568	-0.51345	644.4533	-0.2859	634.181	249403.4219	551.034	-0.38088	606.6872	-0.31723	17266400	0.82227	497.298	150.547	146.4115	310.0016	297.6463	119970.625	212.9766	-0.42742	266.1055	5826160
[truncated: 5,744 more rows]
