# Supplementary material for: Global, cell non-autonomous gene regulation drives individual lifespan among isogenic C. elegans
Source: eLife. 2021 Feb 1;10:e65026. doi: 10.7554/eLife.65026 (PMC7864635; doi:10.7554/eLife.65026)
Supplement: Source data 1. [file elife-65026-data1.zip › figure_data/Figures 1-3 - base strains/mir-788/mir-788_20171027.tsv]

name	timepoint	timestamp	stage	age	adult_age	ghost_age	length	max_width	projected_area	surface_area	volume	gfp_maximum	gfp_maximum_z	gfp_mean	gfp_mean_z	gfp_median	gfp_median_z	gfp_over_99_mean	gfp_over_99_mean_z	gfp_over_99_median	gfp_over_99_sum	gfp_percentile_95	gfp_percentile_95_z	gfp_percentile_99	gfp_percentile_99_z	gfp_sum	gfp_sum_z	green_yellow_excitation_autofluorescence_maximum	green_yellow_excitation_autofluorescence_mean	green_yellow_excitation_autofluorescence_median	green_yellow_excitation_autofluorescence_over_99_mean	green_yellow_excitation_autofluorescence_over_99_median	green_yellow_excitation_autofluorescence_over_99_sum	green_yellow_excitation_autofluorescence_percentile_95	green_yellow_excitation_autofluorescence_percentile_95_z	green_yellow_excitation_autofluorescence_percentile_99	green_yellow_excitation_autofluorescence_sum
000	2017-10-27t1703	1509141888.93	egg	-2.0002	-62.0012	-286.5983	156.7301	27.6737	2873.4822	9142.0547	49846.8073	0	-0.13174	0	-0.29411	0	-0.30756					0	-0.26917	0	-0.2033	0	0.68331	0	0	0				0	-0.13502	0	0
000	2017-10-27t2103	1509156290.54	larva	2.0002	-58.0008	-282.5978	153.87	27.6123	2832.5307	9015.4807	49157.5908	0	-0.28433	0	-0.4064	0	-0.41449					0	-0.38454	0	-0.33562	0	0.24519	0	0	0				0	-0.24653	0	0
000	2017-10-28t0103	1509170689.19	larva	5.9998	-54.0011	-278.5982	173.1432	27.4326	3330.7267	10565.2071	57508.6583	0	-0.41413	0	-0.50851	0	-0.51206					0	-0.48727	0	-0.45225	0	-0.072573	0	0	0				0	-0.36332	0	0
000	2017-10-28t0503	1509185089.69	larva	10	-50.001	-274.5981	167.9035	26.4218	3006.5574	9538.4491	50333.0971	0	-0.52742	0	-0.60213	0	-0.60175					0	-0.57979	0	-0.55659	0	-0.32681	0	0	0				0	-0.48606	0	0
000	2017-10-28t0903	1509199490.76	larva	14.0003	-46.0007	-270.5978	165.1127	31.1578	3312.9424	10552.4033	61812.3116	0	-0.62802	0	-0.6885	0	-0.68467					0	-0.66378	0	-0.65093	0	-0.54199	0	0	0				0	-0.61548	0	0
000	2017-10-28t1303	1509213890.12	larva	18.0001	-42.0009	-266.5979	165.1132	29.9667	3298.4511	10496.6237	61128.0035	0	-0.71841	0	-0.7686	0	-0.76172					0	-0.7405	0	-0.73689	0	-0.7308	0	0	0				0	-0.75251	0	0
000	2017-10-28t1703	1509228290.59	larva	22.0002	-38.0007	-262.5978	142.0774	27.6754	2825.8538	9061.0057	49077.4667	1383.77	-0.33421	858.823	-0.051664	840.7247	-0.03353	1328.9537	-1.1083	1331.1658	21263.2598	1189.4476	-0.18764	1288.3609	-0.26241	1320870	-0.71298	205.667	138.557	138.249	196.9159	197.3273	3150.6548	171.1618	0.70888	190.4367	213101
000	2017-10-28t2103	1509242690.16	larva	26.0001	-34.0009	-258.5979	279.7855	26.6608	5920.1711	18723.4149	105288.2698	4559.12	0.62054	2417.15	1.2937	2391.936	1.3567	4182.771	-0.31309	4133.0469	138031.4375	3665.6357	1.0158	4041.4204	0.81518	7792900	0.0056317	237.125	156.91	156.4709	212.979	210.5441	7028.3057	189.8078	0.79852	204.2209	505877
000	2017-10-29t0103	1509257089.38	larva	29.9999	-30.0011	-254.5981	235.0525	27.5451	4324.072	13664.5853	74292.3848	4772.2	0.58633	2295.9	1.1012	2207.0178	1.1051	4408.9614	-0.2165	4363.8367	105815.0781	3569.2545	0.88225	4229.7619	0.79917	5452760	-0.48337	234.496	162.728	161.9693	216.3019	214.1441	5191.2461	194.3527	0.75478	208.4133	386479
000	2017-10-29t0503	1509271490.15	larva	34.0001	-26.0009	-250.5979	356.2718	40.0256	11183.7952	35487.5685	298329.2007	4142.99	0.2944	2021.1	0.77787	2014.1461	0.85349	3932.9358	-0.32165	3926.668	235976.1406	3408.4011	0.72446	3792.1349	0.53299	12015400	0.19728	360.695	170.075	169.6311	230.2296	223.83	13813.7744	203.7301	0.76083	218.1635	1011100
000	2017-10-29t0903	1509285890	larva	38.0001	-22.0009	-246.598	496.5805	46.5819	16692.5326	52798.7058	479049.4684	15977.3	3.8637	3744.97	2.2503	3555.7477	2.2174	12325.3486	2.3473	12012.9609	1096956	7165.1365	2.5274	10780.8497	3.2772	33285300	2.6719	275.485	156.842	156.9698	217.6013	214.1199	19366.5195	192.4423	0.53867	208.1977	1394010
000	2017-10-29t1303	1509300290.73	larva	42.0003	-18.0007	-242.5978	525.2483	38.2528	15425.9797	48646.2591	383738.8359	7040.47	1.0103	3036.06	1.5383	2864.7637	1.5026	6378.0015	0.55794	6320.3125	529374.125	5412.2211	1.572	6123.3439	1.3068	25053600	1.4514	249.945	158.135	157.3876	212.3521	209.2147	17625.2266	190.9526	0.4092	204.7293	1304930
000	2017-10-29t1703	1509314690.71	larva	46.0003	-14.0007	-238.5978	605.5133	43.0854	22774.8248	71874.8669	712026.3959	8465.39	1.3407	2848.97	1.2927	2752.916	1.3233	6803.1909	0.79095	6661.707	823186.125	4984.5032	1.2804	6226.1476	1.2578	34341500	2.3601	284.446	157.888	156.9353	223.5014	218.5554	27043.668	193.4445	0.31381	211.6019	1903180
000	2017-10-29t2103	1509329089.84	larva	50	-10.0009	-234.598	675.1394	48.5577	25876.4517	81668.3895	822291.7048	7363.29	0.91941	2778.81	1.1538	2649.7261	1.1552	6543.5317	0.80277	6461.1318	896463.875	5222.5533	1.3165	6176.0541	1.1507	37992000	2.5663	399.211	174.369	173.6761	234.7284	230.5172	32157.7891	208.6151	0.37536	224.7759	2383970
000	2017-10-30t0103	1509343490.54	larva	54.0002	-6.0008	-230.5978	639.5288	45.5314	24256.8561	76501.3629	776476.0037	8496.39	1.2652	1669.5	0.18532	1474.9277	0.085818	6643.5518	0.96016	6560.0078	857018.1875	3273.5726	0.38831	5780.7084	1.0175	21439700	0.55472	291.86	175.615	174.8462	233.8379	230.6828	30165.0859	209.3026	0.28168	224.7917	2255240
000	2017-10-30t0503	1509357893.3	larva	58.001	-2	-226.5971	814.8135	51.9748	33746.7842	106266.8624	1196493.5603	8093.34	1.1872	1417.97	-0.024161	1174.6238	-0.1847	6102.5542	0.88186	5889.407	1086254.625	2896.2912	0.23162	5092.7221	0.78713	25228500	0.91679	296.453	170.608	169.9026	231.2822	228.043	41168.2344	205.3954	0.11527	222.0034	3035460
000	2017-10-30t0903	1509372293.21	adult	62.001	2	-222.5971	852.7137	58.4248	38831.8296	122660.6541	1453843.0254	4906.78	0.25792	1039.32	-0.35667	927.157	-0.40802	3848.9495	0.054722	3722.1599	789034.625	1886.7449	-0.25148	3423.8362	0.15183	21221900	0.37872	302.299	157.528	156.7772	227.3694	222.7911	46610.7188	198.74	-0.11414	215.8911	3216570
000	2017-10-30t1303	1509386693.2	adult	66.001	6	-218.5971	870.4298	54.7525	40129.629	126471.7342	1544687.7655	3939.43	0.0065445	901.163	-0.46114	782.9997	-0.5307	3147.915	-0.15203	3090.042	664210.0625	1681.9108	-0.315	2770.0599	-0.068251	19007300	0.058615	348.761	162.285	162.0673	233.8547	229.5041	49343.3359	203.6791	-0.1495	222.8457	3422920
000	2017-10-30t1703	1509401090.17	adult	70.0001	9.9991	-214.5979	700.4341	63.075	35190.5829	111332.7699	1481162.1109	3865.99	0.06011	846.666	-0.47389	715.8328	-0.57	3316.4272	0.072719	3285.8264	613539.0625	1621.1953	-0.28507	2989.1971	0.12205	15631200	-0.41445	367.268	158.528	157.045	233.0384	228.172	43112.1016	200.3894	-0.35329	221.2266	2926740
000	2017-10-30t2119	1509416440.08	adult	74.264	14.263	-210.3341	891.8733	59.6503	44646.5918	140751.3656	1859292.7514	1906	-0.5705	691.694	-0.60319	652.1312	-0.60236	1604.7189	-0.68451	1571.3068	377108.9375	1012.6089	-0.59971	1473.6511	-0.54373	16197400	-0.37861	433.814	164.278	163.6334	231.5926	227.5089	54424.25	203.3972	-0.44514	220.6527	3846890
000	2017-10-31t0103	1509429893.08	adult	78.0009	18	-206.5971	1020.7647	63.0896	49531.924	156077.6179	2031989.3281	1976.05	-0.47285	644.826	-0.61508	601.4058	-0.62825	1660.825	-0.52587	1643.2124	433475.3125	975.7851	-0.56348	1480.6481	-0.46401	16775100	-0.30765	380.783	163.016	161.5823	235.0014	232.0114	61335.3711	205.7377	-0.52673	224.2274	4240860
000	2017-10-31t0503	1509444290.42	adult	82.0002	21.9992	-202.5979	1009.0234	66.3349	53551.4361	168694.6153	2396833.1654	1227.67	-0.72189	639.606	-0.56106	627.1754	-0.52916	1040.5853	-0.78614	1029.5935	292404.4688	775.132	-0.65384	963.3043	-0.70115	17935200	-0.11675	303.959	177.974	177.3192	248.8174	245.9193	69917.6875	218.2911	-0.31504	236.9668	4990570
000	2017-10-31t0903	1509458693.17	adult	86.001	26	-198.5971	912.8542	64.6205	49934.8627	157594.2606	2263105.7996	1054.66	-0.73775	604.115	-0.55498	594.4586	-0.52396	918.046	-0.75328	909.8849	240528.0625	746.2334	-0.61173	857.8935	-0.70242	15784900	-0.46314	363.509	173.208	171.847	251.1754	248.4538	65807.9609	216.9139	-0.49606	239.1271	4525750
000	2017-10-31t1303	1509473091.61	adult	90.0005	29.9995	-194.5975	1083.7541	64.4729	59252.2916	186756.1737	2676849.8538	910.673	-0.74715	580.603	-0.53242	578.6486	-0.49002	797.7096	-0.73545	788.653	248087.6875	675.6656	-0.61534	755.5643	-0.70998	18016700	-0.0042449	396.13	177.393	175.891	261.1442	254.8921	81215.8438	219.7134	-0.54931	244.8563	5504690
000	2017-10-31t1751	1509490349.26	adult	94.7943	34.7933	-189.8037	1036.0795	67.2733	56778.1959	178994.8174	2607034.2482	907.805	-0.65451	570.932	-0.46025	565.4971	-0.43476	795.201	-0.60395	786.793	236969.9219	674.7128	-0.52215	758.3887	-0.60392	16977200	-0.15349	311.102	177.871	176.8812	250.1591	247.2262	74547.4062	217.9819	-0.78405	238.7861	5289190
000	2017-10-31t2103	1509501893.84	adult	98.0011	38.0002	-186.5969	957.0122	71.9317	54528.1139	171963.1246	2641569.3394	1100.78	-0.44587	508.823	-0.60198	505.5837	-0.58933	804.0777	-0.50605	782.7336	229966.2188	663.5551	-0.4864	741.2225	-0.5604	14513700	-0.73929	572.116	161.823	161.7003	248.3985	242.7559	71041.9844	215.1822	-0.99867	234.8749	4615850
000	2017-11-01t0103	1509516290.28	adult	102.0002	41.9992	-182.5979	926.0343	64.4292	51101.8035	161243.7729	2330337.1562	994.918	-0.43677	592.416	-0.24877	589.2896	-0.22338	772.7241	-0.44778	762.8621	207090.0625	683.9872	-0.37878	740.6589	-0.47454	15841200	-0.37082	506.509	192.287	191.053	274.3521	264.7833	73526.3594	234.2697	-0.48415	256.5789	5141770
000	2017-11-01t0538	1509532772.83	adult	106.5786	46.5777	-178.0194	984.8616	67.221	54966.4622	173309.477	2571265.2142	900.707	-0.42775	538.798	-0.38623	539.8489	-0.36899	715.9683	-0.44883	707.5694	206198.875	645.02	-0.38636	690.6854	-0.4563	15490400	-0.43519	396.955	187.429	183.9406	297.4104	292.1735	85654.2031	244.7643	-0.28831	279.7182	5388590
000	2017-11-01t0903	1509545092.46	adult	110.0008	49.9998	-174.5973	1001.1786	63.4197	49736.2799	156636.375	2099427.6255	1223.69	0.017858	527.173	-0.4128	524.397	-0.42611	711.4507	-0.40421	691.1011	185688.625	619.0294	-0.42335	668.9088	-0.45035	13759200	-0.94431	330.501	181.878	178.8241	280.2896	276.9778	73155.5781	233.9424	-0.78088	264.4971	4747020
000	2017-11-01t1303	1509559490.64	adult	114.0003	53.9993	-170.5978	995.9916	67.677	55232.3079	174274.947	2524192.2805	842.268	-0.39096	546.217	-0.28144	545.2487	-0.28597	716.178	-0.36261	708.5153	206975.4375	639.1178	-0.34864	688.6862	-0.36568	15782900	-0.29002	387.44	191.754	189.6628	285.426	279.7378	82488.125	242.6556	-0.63073	269.8585	5540730
000	2017-11-01t1722	1509575023.5	adult	118.3149	58.314	-166.2831	1120.0719	67.8394	61329.1615	193273.5358	2796654.2716	857.846	-0.32137	516.124	-0.4537	515.0048	-0.47933	706.3317	-0.37855	695.1405	226732.4688	616.8948	-0.42696	672.4032	-0.3746	16565000	-0.0125	488.191	183.439	182.0518	282.6354	277.8028	90725.9531	237.8432	-0.93955	266.1264	5887480
000	2017-11-01t2103	1509588292.78	adult	122.0008	61.9999	-162.5972	1063.2692	65.2752	55400.3986	174460.4878	2438533.5434	867.72	-0.27594	579.989	0.033199	575.1632	-0.00010392	774.4115	-0.1268	770.2863	225353.75	687.9024	-0.13156	747.3325	-0.13632	16837100	0.093651	501.389	203.559	199.3505	321.3653	314.3127	93517.3047	265.8422	-0.17144	299.721	5909320
000	2017-11-02t0103	1509602689.64	adult	126	65.999	-158.5981	1031.8392	83.3372	59822.4003	188624.5057	2982150.6156	857.182	-0.27497	564.707	-0.043447	572.9565	0.025512	761.6809	-0.15673	756.3605	238406.125	688.0693	-0.10798	737.8788	-0.13669	17655000	0.37005	419.088	200.237	197.4989	351.3415	347.1656	109969.875	275.1789	-0.029692	326.1085	6260220
000	2017-11-02t0506	1509617268.78	adult	130.0497	70.0488	-154.5483	967.5591	70.4816	54819.3622	172932.1984	2615216.185	839.386	-0.30867	531.221	-0.32192	532.9706	-0.31797	699.7971	-0.51	693.053	200841.75	640.437	-0.40611	680.6097	-0.3823	15221100	-0.38015	379.044	196.887	193.6397	306.3535	301.1995	87923.4531	261.201	-0.61349	290.3745	5641410
000	2017-11-02t0903	1509631490.41	adult	134.0002	73.9992	-150.5979	1013.7941	68.1707	53239.4831	167728.7429	2382063.0236	817.64	-0.37643	562.873	0.0059596	569.9648	0.065252	741.7124	-0.28948	735.0065	206937.7656	676.3996	-0.17063	718.8756	-0.21574	15698000	-0.21469	433.22	209.22	207.0695	329.7729	325.1541	92006.6562	277.6229	-0.25766	312.9382	5834930
000	2017-11-02t1354	1509648950.02	adult	138.8501	78.8491	-145.748	1011.9089	68.6072	57803.7206	182145.5253	2763740.4422	860.352	-0.25991	529.342	-0.31706	539.7469	-0.21838	738.5776	-0.35423	730.3027	223789	657.6274	-0.35348	710.0609	-0.30984	15997800	-0.10545	445.312	202.046	198.181	346.2616	339.4595	104917.2656	282.7049	-0.28414	325.3304	6106220
000	2017-11-02t1703	1509660292.65	adult	142.0008	81.9998	-142.5972	1108.7064	68.3746	56321.4136	177368.4708	2423821.5988	866.745	-0.24565	555.093	-0.036719	553.5737	-0.067328	753.14	-0.24936	748.2782	222929.4375	674.4081	-0.20493	729.6685	-0.18279	16397400	0.023572	521.819	213.893	207.1093	394.3923	389.4475	116740.125	294.3155	-0.062036	358.4548	6318390
000	2017-11-02t2103	1509674689.92	adult	146.0001	85.9991	-138.598	987.8592	69.77	56029.5695	176742.7739	2641976.5047	845.421	-0.35116	562.058	0.048331	557.967	-0.012591	762.2125	-0.1859	755.7841	224090.4688	675.1578	-0.20717	734.3812	-0.16358	16470000	0.053491	550.222	215.5	209.8818	348.3377	343.1315	102411.2812	288.4844	-0.36887	327.5077	6314780
000	2017-11-03t0138	1509691187.72	adult	150.5828	90.5818	-134.0153	1146.9228	88.7634	66759.2607	210468.5915	3417625.1176	741.151	-0.9012	480.744	-0.81187	480.4545	-0.80683	663.3208	-1.2131	658.0771	231498.9688	603.8184	-0.98636	645.0502	-1.0774	16770800	0.14772	652.598	181.378	178.2331	309.6205	302.0344	108057.5703	255.1226	-1.4191	289.2536	6327380
000	2017-11-03t0503	1509703493.75	adult	154.0011	94.0001	-130.5969	1046.4291	66.222	56707.1604	178653.5362	2601030.1117	832.473	-0.49587	533.315	-0.2461	528.661	-0.30511	766.5688	-0.18456	760.8434	227670.9375	666.1427	-0.32349	739.6616	-0.15179	15827700	-0.11357	440.039	206.888	199.559	362.6311	357.5944	107701.4375	293.4129	-0.49376	341.5918	6140040
000	2017-11-03t0903	1509717890.67	adult	158.0003	97.9993	-126.5978	1008.8818	67.4975	55587.5966	175177.931	2575599.1062	876.784	-0.28368	553.734	-0.027497	549.8105	-0.087512	755.113	-0.32544	746.3095	219737.8906	669.5522	-0.29677	726.7052	-0.30753	16109200	-0.02609	496.498	213.785	206.4933	358.1328	353.2037	104216.6562	297.1194	-0.51849	339.6437	6219440
000	2017-11-03t1322	1509733432.72	adult	162.3175	102.3165	-122.2806	1097.9515	67.018	59784.7445	188324.761	2779061.8138	819.128	-0.66552	509.648	-0.49043	511.5378	-0.47671	724.3564	-0.66684	717.9046	226723.5625	637.6542	-0.65399	699.2777	-0.61921	15952500	-0.059696	435.099	204.865	198.7215	356.8731	352.3639	111701.2734	291.6611	-0.7731	336.3277	6412480
000	2017-11-03t1703	1509746694.49	adult	166.0013	106.0003	-118.5967	1096.1901	81.2656	64269.7211	202630.0612	3161652.3417	849.284	-0.50715	567.698	0.11785	564.6848	0.059458	755.3218	-0.37009	748.0789	253788.125	675.5083	-0.25386	726.9874	-0.34579	19071200	0.77083	519.326	225.972	219.2669	381.2814	372.6618	128110.5625	306.4978	-0.51755	356.3749	7591290
000	2017-11-03t2103	1509761090.14	adult	170.0001	109.9991	-114.5979	1026.2004	72.4085	61028.138	192548.4682	2990847.1361	892.425	-0.25599	568.794	0.12585	571.6772	0.1249	790.7849	-0.032846	785.0392	252260.3906	708.2946	0.085659	765.0423	0.031604	18129200	0.51909	479.422	229.589	225.5036	387.0169	383.2382	123458.4062	323.7689	-0.2365	366.0485	7317700
000	2017-11-04t0107	1509775684.88	adult	174.0542	114.0532	-110.5438	1191.3003	68.1169	63937.5793	201270.8139	2980838.7375	793.284	-0.9312	488.228	-0.71329	483.4745	-0.76237	699.9097	-0.97356	694.4929	234469.7344	610.9129	-0.96896	672.9843	-0.94592	16338600	0.061374	498.629	203.426	195.1834	369.6202	362.4269	123822.7578	296.7482	-0.93318	348.281	6807660
000	2017-11-04t0503	1509789891.05	adult	178.0004	117.9994	-106.5977	1044.3675	69.4509	58244.9646	183607.2056	2743968.9651	876.254	-0.40986	541.57	-0.16578	535.6974	-0.24653	747.725	-0.51325	742.4884	228056.1406	672.6837	-0.32385	723.9139	-0.438	16490800	0.10452	561.549	214.533	205.7032	387.8831	381.8522	118304.3281	307.3098	-0.79879	361.6841	6532540
000	2017-11-04t0954	1509807351.8	adult	182.8506	122.8496	-101.7475	1125.8917	70.7974	63558.7141	200282.3202	3054625.1222	910.046	-0.21499	558.357	-0.0020462	556.9964	-0.045174	783.8024	-0.18457	775.6213	261006.2188	688.2441	-0.17892	754.7665	-0.14916	18557600	0.61583	556.506	220.98	214.4362	384.2963	379.4688	127970.6562	308.5185	-0.88285	359.9077	7344500
000	2017-11-04t1303	1509818693.22	adult	186.001	126	-98.5971	1151.7972	64.6826	59152.2715	186420.3702	2698168.7213	856.607	-0.58975	531.439	-0.28624	524.476	-0.37576	753.4548	-0.50282	746.9673	234324.4375	665.124	-0.43672	727.1228	-0.4495	16477800	0.10792	489.88	218.042	208.8253	394.3755	390.0273	122650.7812	311.0128	-0.90398	368.5463	6760600
000	2017-11-04t1703	1509833090.96	adult	190.0003	129.9994	-94.5977	1077.6589	69.8996	61346.3242	193260.6521	2957116.1587	852.64	-0.63894	524.914	-0.36327	520.7463	-0.4238	760.0192	-0.46424	753.0034	243966.1562	673.2641	-0.36962	729.8857	-0.4453	16847100	0.19985	462.286	216.755	211.1122	395.7968	390.9957	127050.7656	313.1611	-0.94985	373.1286	6956750
000	2017-11-04t2138	1509849593.59	adult	194.5844	134.5834	-90.0136	1057.8407	70.5321	62248.7746	196196.7054	3076584.7779	798.016	-1.0167	514.796	-0.48224	518.9065	-0.45838	723.6354	-0.84601	718.4546	235905.1562	651.5109	-0.62151	699.0111	-0.78588	16742200	0.17839	510.233	224.544	216.7721	409.265	403.0068	133420.4062	329.4833	-0.7576	383.3032	7302610
000	2017-11-05t0103	1509861896.32	adult	198.0018	138.0009	-86.5962	1052.2834	70.8794	61763.4024	194601.1579	3044801.7983	727.327	-1.4817	439.092	-1.2722	435.336	-1.3007	647.3684	-1.6016	641.783	209100	568.4649	-1.5089	623.2872	-1.5689	14169100	-0.41978	461.407	198.789	187.7497	386.7777	381.5314	124929.2031	306.4293	-1.2345	363.8043	6414710
000	2017-11-05t0403	1509876297.26	adult	202.0021	142.0011	-82.596	1082.8835	67.3986	61842.2623	194877.4327	2935626.0435	798.246	-1.0394	524.326	-0.41183	525.4477	-0.42272	713.1359	-1.0007	707.3806	231056.0312	645.4423	-0.72714	690.5383	-0.92094	16952000	0.23657	555.607	232.264	222.6464	414.9657	408.4147	134448.875	332.7315	-0.86853	389.7267	7509320
000	2017-11-05t0827	1509892124.86	adult	206.3986	146.3977	-78.1994	1022.7794	70.6591	58932.1618	185751.6282	2878508.781	811.534	-0.97096	520.74	-0.46724	523.6488	-0.45992	718.8511	-0.97981	711.6033	222124.9844	645.2856	-0.75705	693.3728	-0.92547	16040900	0.035758	524.042	233.802	226.0873	413.671	407.9031	127824.3359	340.6944	-0.8346	391.1988	7202020
000	2017-11-05t1203	1509905105.13	adult	210.0043	150.0033	-74.5938	1125.0538	67.0923	62781.6569	197734.9006	2943537.1208	769.688	-1.245	483.43	-0.87176	480.9575	-0.90585	691.5005	-1.2723	685.5856	227503.6562	610.4561	-1.1502	666.3412	-1.228	15872400	0.008386	546.148	230.149	217.5749	424.4173	417.7212	139633.2812	346.2824	-0.8273	400.5841	7556480
000	2017-11-05t1603	1509919490.82	adult	214.0003	153.9993	-70.5977	1135.9987	65.7684	61432.3861	193512.957	2838675.242	829.539	-0.89476	527.074	-0.43853	524.2814	-0.49112	717.1545	-1.0615	710.2117	230923.75	646.1342	-0.80671	693.2404	-0.99367	16954400	0.26828	524.827	243.671	230.2753	438.9317	432.5032	141336.0156	359.5175	-0.71267	414.1693	7838180
000	2017-11-05t2007	1509934089.31	adult	218.0554	158.0545	-66.5426	1138.3023	80.8335	64187.7807	202375.0506	3207312.9598	967.993	-0.064801	510.207	-0.637	525.8274	-0.4963	778.1202	-0.51437	767.8141	261448.4062	687.4935	-0.40052	745.4697	-0.50263	17126600	0.32138	694.148	239.957	236.6399	463.9283	454.8029	155879.9062	376.3017	-0.55273	436.3614	8054880
000	2017-11-06t0003	1509948290.12	adult	222.0001	161.9991	-62.5979	991.3247	73.6511	58754.2412	185244.2458	2932830.01	945.942	-0.22574	562.88	-0.10017	566.5744	-0.097523	763.7529	-0.69122	753.7859	234472.1562	686.5533	-0.44217	736.5226	-0.62989	17281000	0.37	699.096	272.358	253.8706	491.096	485.8437	150766.4688	414.0835	-0.080329	466.3562	8361660
000	2017-11-06t0455	1509965770.35	adult	226.8557	166.8547	-57.7423	1028.3243	68.7761	55535.9858	174916.2483	2546639.8974	906.578	-0.50119	591.332	0.18239	593.201	0.15895	793.888	-0.44633	786.5744	231021.4062	714.8425	-0.17668	767.558	-0.35822	17190000	0.36638	657.542	289.929	272.3806	547.6903	543.1329	159377.875	440.4318	0.18175	519.4998	8428230
000	2017-11-06t0803	1509977092.82	adult	230.0009	169.9999	-54.5972	624.2129	102.8079	41090.7877	132390.0083	2348340.0581	873.614	-0.72633	575.804	0.0010689	575.4601	-0.039034	749.8661	-0.90895	743.7464	161221.2188	687.796	-0.49894	729.6477	-0.77896	12355600	-0.72238	602.278	292.228	265.1398	527.3132	522.5325	113372.3281	446.0726	0.17838	506.4272	6270640
000	2017-11-06t1203	1509991495.01	adult	234.0015	174.0005	-50.5966	581.9444	103.3033	40670.2678	130299.8378	2433942.6735	872.321	-0.75825	583.311	0.063665	582.3176	0.01667	783.1912	-0.62246	776.8045	166036.5312	706.1832	-0.33463	756.5837	-0.54216	12361500	-0.71102	645.717	298.427	271.471	544.3215	539.9252	115396.1562	466.1983	0.36375	522.8979	6324270
000	2017-11-06t1639	1510008064.02	adult	238.604	178.603	-45.9941	567.2688	81.0238	32181.1556	102920.3451	1546364.1064	951.269	-0.2993	598.935	0.2136	600.588	0.19406	828.6624	-0.22292	816.2962	140043.9375	730.3613	-0.11011	789.9752	-0.24503	10089100	-1.2247	710.122	322.79	300.8892	592.2574	585.7392	100091.5078	511.207	0.89271	564.8593	5437400
000	2017-11-06t2003	1510020291.95	adult	242.0006	181.9996	-42.5974	626.8076	105.6227	37022.5315	118665.4415	2013269.5164	917.505	-0.52725	575.468	-0.065137	571.2413	-0.14066	775.6964	-0.77007	768.6784	150485.0938	696.8181	-0.5177	750.219	-0.69113	11139300	-0.9793	752.62	298.531	277.2274	515.0117	506.9136	99912.2734	442.2037	-0.20471	487.5219	5778660
000	2017-11-07t0003	1510034690.32	adult	246.0002	185.9992	-38.5979	522.8125	106.1336	35427.6779	114172.8651	2105766.8525	925.742	-0.502	579.898	-0.039215	582.2713	-0.040136	792.8051	-0.64266	782.9253	146668.9375	697.7288	-0.5511	757.9181	-0.65559	10715900	-1.0773	754.988	306.233	288.275	548.6291	540.0576	101496.3828	457.6002	-0.09065	513.7723	5658880
000	2017-11-07t0423	1510050246.84	adult	250.3214	190.3204	-34.2766	647.6424	70.7814	36051.6217	114503.3077	1689741.8631	956.117	-0.34625	590.816	0.058763	594.6505	0.076107	819.415	-0.43094	811.6536	154869.4375	736.4417	-0.15979	793.2552	-0.33946	11152800	-0.97819	722.263	324.349	310.4681	622.2778	615.0931	117610.5	518.5344	0.67408	591.801	6122730
000	2017-11-07t0803	1510063491	adult	254.0004	193.9994	-30.5977	681.0878	67.223	37183.0257	117782.4091	1717273.3736	927.078	-0.54659	582.063	-0.064886	588.8746	-0.0082644	811.3376	-0.54603	804.8669	158210.8438	730.9299	-0.2629	788.9654	-0.4262	11335100	-0.93855	737.982	323.715	305.6211	637.4187	631.2863	124296.6484	523.6544	0.648	604.2857	6304020
000	2017-11-07t1203	1510077891.13	adult	258.0004	197.9994	-26.5977	939.775	66.8009	49068.3556	154601.8501	2157801.1724	909.85	-0.67763	565.264	-0.28749	565.0234	-0.30535	779.2609	-0.88975	770.2664	201049.2969	703	-0.62932	754.1377	-0.83196	14536900	-0.18475	755.649	314.96	292.3396	608.329	600.7827	156948.875	501.5327	0.21993	578.8242	8099830
000	2017-11-07t1617	1510093123.8	adult	262.2317	202.2307	-22.3664	982.5678	66.1702	51799.9417	163164.0828	2357141.173	866.817	-0.96572	564.948	-0.32211	562.419	-0.36369	766.7307	-1.0495	760.418	208550.75	688.9714	-0.84245	741.4679	-1.0118	15329300	0.0055465	725.088	318.327	290.4898	605.5015	593.8968	164696.4219	500.4955	0.091341	568.7656	8637480
000	2017-11-07t2017	1510107517.39	adult	266.2299	206.2289	-18.3681	923.7658	67.3605	49808.2007	157072.0417	2288678.7758	874.503	-0.94747	564.741	-0.35455	559.6071	-0.42467	769.4308	-1.0641	763.4625	200821.4375	694.2342	-0.83069	746.7006	-1.0044	14733000	-0.13515	710.589	324.199	301.5271	597.7036	589.6063	156000.625	515.0899	0.19531	570.991	8457710
000	2017-11-08t0055	1510124180.76	adult	270.8586	210.8576	-13.7394	843.4674	68.0287	46098.5253	145445.0144	2115371.2924	944.239	-0.56096	583.894	-0.15773	582.6296	-0.17981	809.0066	-0.74479	800.3605	195779.5938	728.6884	-0.48381	781.8237	-0.69702	14101600	-0.28646	763.152	339.363	324.1809	654.5801	647.9357	158408.375	541.5895	0.45474	624.5974	8195940
000	2017-11-08t0417	1510136321.15	adult	274.2309	214.23	-10.3671	826.7521	67.523	45959.1004	145163.4218	2110049.4526	946.949	-0.56871	594.533	-0.051426	593.6522	-0.066315	829.9634	-0.58718	821.6879	200021.1875	745.0063	-0.33158	799.9214	-0.55042	14298500	-0.23792	776.098	349.486	334.3352	668.9035	660.6641	161205.75	559.5856	0.62498	640.441	8405130
000	2017-11-08t0817	1510150717.84	adult	278.23	218.2291	-6.368	827.0714	67.6225	46175.3509	145798.4902	2134825.4283	970.467	-0.4557	604.393	0.043406	603.8491	0.036537	843.3091	-0.50721	836.4645	204080.8125	760.4305	-0.19556	816.4412	-0.42758	14610600	-0.16004	769.986	354.89	342.0036	676.0328	670.3204	163599.9375	563.6457	0.57707	645.9531	8579120
000	2017-11-08t1239	1510166459.08	adult	282.6026	222.6016	-1.9955	828.0581	67.271	46361.0246	146382.168	2145888.3289	971.035	-0.48355	615.378	0.15255	615.3951	0.15806	849.9487	-0.49284	843.5892	206537.5312	772.7796	-0.098879	824.1162	-0.40011	14922300	-0.08071	781.533	360.763	349.8339	680.1503	674.8875	165276.5312	570.1504	0.5546	648.5521	8748150
000	2017-11-08t1639	1510180826.34	dead	286.5935	226.5925	1.9955	821.2776	66.4696	45709.1867	144344.7048	2097346.9726	940.72	-0.6951	624.193	0.23952	626.185	0.27635	865.9111	-0.39062	859.8965	207818.6562	783.2349	-0.019313	840.0189	-0.28393	14929400	-0.07677	866.527	364.166	356.7903	690.4763	679.5932	165714.3125	573.3672	0.49466	651.4257	8710120
001	2017-10-27t1303	1509127511.4	egg	-1.9992	-61.9994	-298.279	167.7346	27.1607	3097.1765	9831.6613	53372.1455	0	-0.13178	0	-0.29415	0	-0.30759					0	-0.2692	0	-0.20333	0	0.68317	0	0	0				0	-0.13505	0	0
001	2017-10-27t1703	1509141905.5	larva	1.9992	-58.0011	-294.2807	153.885	28.0485	2836.1452	9030.7221	49690.831	0	-0.2843	0	-0.40637	0	-0.41446					0	-0.38451	0	-0.33559	0	0.24529	0	0	0				0	-0.2465	0	0
001	2017-10-27t2103	1509156306.98	larva	5.9996	-54.0007	-290.2802	190.491	30.8702	4073.5267	12935.8441	77408.3841	0	-0.41412	0	-0.5085	0	-0.51206					0	-0.48726	0	-0.45224	0	-0.072555	0	0	0				0	-0.36332	0	0
001	2017-10-28t0103	1509170705.77	larva	9.9993	-50.001	-286.2806	179.3405	26.2741	3517.2063	11152.4811	61061.4449	0	-0.5274	0	-0.60211	0	-0.60174					0	-0.57977	0	-0.55658	0	-0.32676	0	0	0				0	-0.48603	0	0
001	2017-10-28t0503	1509185106.41	larva	13.9994	-46.0008	-282.2804	171.4468	32.7486	3667.5925	11687.0086	72408.7732	0	-0.628	0	-0.68848	0	-0.68465					0	-0.66376	0	-0.65091	0	-0.54195	0	0	0				0	-0.61545	0	0
001	2017-10-28t0903	1509199507.28	larva	17.9997	-42.0006	-278.2802	157.9003	20.1276	1733.9671	5503.611	20476.9971	0	-0.7184	0	-0.76859	0	-0.76171					0	-0.74049	0	-0.73688	0	-0.73078	0	0	0				0	-0.75249	0	0
001	2017-10-28t1303	1509213906.77	larva	21.9995	-38.0007	-274.2803	147.9078	20.299	1597.532	5080.3648	19325.6523	0	-0.80038	0	-0.84331	0	-0.83371					0	-0.811	0	-0.8157	0	-0.90062	0	0	0				0	-0.89835	0	0
001	2017-10-28t1703	1509228307.28	larva	25.9997	-34.0006	-270.2802	294.8688	29.856	5947.4436	18765.7512	111499.7758	1486.5	-0.38757	661.279	-0.30962	653.8713	-0.28414	1371.0604	-1.0962	1364.5853	45244.9922	1197.5026	-0.25809	1316.8523	-0.33331	2145190	-0.76388	214.832	118.746	117.815	176.5046	172.8013	5824.6509	150.619	0.41592	167.5519	385211
001	2017-10-28t2103	1509242707.42	larva	29.9997	-30.0005	-266.2801	154.3305	19.1475	1661.9426	5268.6583	18810.6243	0	-0.94416	0	-0.97968	0	-0.96554					0	-0.93682	0	-0.95585	0	-1.2006	0	0	0				0	-1.2233	0	0
001	2017-10-29t0103	1509257106.69	larva	33.9995	-26.0008	-262.2803	308.2696	30.3045	7371.2059	23323.4658	148334.5036	4005.65	0.25124	2242.68	0.97748	2256.8466	1.0801	3747.0696	-0.37752	3723.7203	149882.7812	3218.1138	0.62854	3611.1902	0.45895	8921390	-0.19752	412.162	179.482	179.1753	243.6396	235.489	9745.5859	211.8105	0.84683	228.0786	713981
001	2017-10-29t0503	1509271507.38	larva	37.9997	-22.0006	-258.2801	356.1975	32.2847	7720.539	24406.6499	144874.7597	7938.82	1.3827	4146.22	2.6096	4199.9919	2.8159	7057.751	0.69479	6930.229	296425.5312	6078.4239	1.9852	6731.1088	1.6411	17381000	0.69567	262.219	181.122	180.3413	239.2301	237.2499	10047.6621	215.347	0.79441	231.9323	759265
001	2017-10-29t0903	1509285907.32	larva	41.9997	-18.0006	-254.2802	416.8022	42.1142	13339.8312	42322.3524	356388.9832	5894.01	0.6627	2559.46	1.1144	2542.6462	1.2051	5176.3643	0.16307	5109.6211	372698.2188	4239.211	0.99302	4902.094	0.81985	18202900	0.62086	279.511	183.027	182.8826	244.6296	240.8569	17613.3281	217.7905	0.72508	235.459	1301690
001	2017-10-29t1303	1509300308.1	larva	45.9999	-14.0004	-250.2799	567.945	38.8499	18164.8331	57263.9019	485454.7985	5462.75	0.44671	2435.17	0.92755	2362.9609	0.96572	4672.1348	0.054462	4600.9707	453197.0625	3983.5978	0.7921	4424.9619	0.54939	23567600	1.0853	280.502	177.335	176.6739	239.2797	236.4451	23210.1309	214.2388	0.57362	229.9889	1716240
001	2017-10-29t1703	1509314707.99	larva	49.9999	-10.0004	-246.28	690.7764	45.4498	26439.8182	83383.9809	839893.4205	7250.98	0.88654	2753.89	1.132	2637.1033	1.1437	5942.3701	0.5833	5853.0229	831931.8125	4813.8342	1.1193	5617.4459	0.9337	38507700	2.6258	436.446	183.752	183.3433	253.4805	247.2812	35487.2773	220.0083	0.52841	237.8817	2569400
001	2017-10-29t2103	1509329107.18	larva	53.9996	-6.0006	-242.2802	724.8538	46.4285	28084.9748	88502.9866	913471.8089	12084.5	2.3319	1992.46	0.47587	1689.2789	0.28662	9405.6123	2.0303	9365.2549	1401436.25	4180.582	0.83576	7530.9448	1.711	29605900	1.504	407.147	159.503	158.9454	231.411	226.52	34480.2422	201.7934	0.17274	219.9184	2370050
001	2017-10-30t0103	1509343508.03	larva	57.9999	-2.0004	-238.28	766.115	51.6765	32821.1916	103440.9938	1181337.4535	7876.38	1.1211	1358.02	-0.080119	1200.4667	-0.15955	5448.188	0.61162	5324.1553	942536.5	2452.3382	0.0054237	4644.9857	0.60433	23485500	0.71141	415.187	172.261	171.5038	250.8699	242.4424	43400.4844	213.1688	0.23849	233.5956	2979090
001	2017-10-30t0503	1509357910.76	adult	62.0006	2.0004	-234.2792	792.3452	58.2618	37600.688	118669.1159	1471314.3223	3856.99	-0.073378	1092.63	-0.30434	1009.2308	-0.3239	2892.9092	-0.36648	2837.2908	572796	1835.556	-0.27875	2473.6653	-0.25256	21592500	0.42339	455.801	178.416	176.7917	267.3104	259.797	52927.4531	224.2557	0.33233	248.5348	3525850
001	2017-10-30t0903	1509372310.9	adult	66.0007	6.0004	-230.2792	821.2065	58.8935	38905.3221	122707.3345	1536170.2067	3307.28	-0.20255	1030.76	-0.32534	932.0687	-0.36726	2803.3103	-0.31535	2770.9438	574678.625	1707.9453	-0.30029	2557.1467	-0.16397	21059500	0.31404	400.927	187.611	186.8144	256.0993	251.6831	52500.3516	225.4429	0.27485	243.8904	3833070
001	2017-10-30t1303	1509386710.73	adult	70.0006	10.0004	-226.2792	926.3361	59.5281	46945.8641	147948.4245	1970211.2848	2924.03	-0.27072	876.925	-0.43944	801.5629	-0.46763	2452.3289	-0.36995	2411.1501	605725.25	1381.6187	-0.43092	2249.3443	-0.23447	21596000	0.36107	357.601	178.348	178.1449	256.063	250.1845	63247.5664	220.3862	0.083997	240.2273	4392180
001	2017-10-30t1703	1509401107.62	adult	73.9998	13.9995	-222.2801	957.1295	63.2804	51945.2461	163889.9967	2319632.8047	2480.02	-0.35673	811.157	-0.45558	764.1132	-0.45666	1999.0945	-0.47077	1969.6644	543753.6875	1168.4857	-0.49929	1783.7948	-0.38497	22062700	0.43283	349.319	182.508	181.84	249.6973	246.4177	67917.6562	221.456	0.0098138	238.9332	4964030
001	2017-10-30t2119	1509416457.5	adult	78.2636	18.2634	-218.0162	946.6952	75.957	51729.9529	163397.2663	2367564.8394	1653.96	-0.60155	735.252	-0.48086	708.5555	-0.4617	1362.2683	-0.70189	1341.7744	369174.7188	986.8926	-0.54995	1266.3526	-0.58355	19920200	0.1588	331.733	185.048	184.0686	259.1497	255.9319	70229.5859	227.8098	0.066335	247.9433	5013500
001	2017-10-31t0103	1509429910.64	adult	82.0006	22.0003	-214.2792	1004.0343	77.0971	57314.8147	180949.4223	2710480.4063	2738.49	-0.027826	700.881	-0.46027	676.7113	-0.44278	1443.2113	-0.50202	1335.1293	432963.375	913.7247	-0.53594	1188.2921	-0.55361	21015200	0.38103	289.187	180.607	179.9122	252.3922	249.8901	75717.6641	222.5687	-0.18837	241.6843	5415330
001	2017-10-31t0503	1509444307.96	adult	85.9999	25.9996	-210.28	1071.0704	66.43	60546.7912	190873.5436	2817723.0848	1179.86	-0.67298	635.39	-0.49464	644.3519	-0.42146	974.453	-0.70842	956.7132	308901.5938	782.2876	-0.57623	913.4901	-0.66071	20120900	0.31411	343.158	177.623	178.5598	257.8341	251.9708	81733.4062	222.7772	-0.31079	242.7433	5624800
001	2017-10-31t0903	1509458710.74	adult	90.0006	30.0004	-206.2792	1051.596	68.661	57673.6644	181711.8625	2665035.203	1188.75	-0.58317	647.65	-0.37903	634.8777	-0.35251	1022.1711	-0.53223	1009.2692	308695.6875	813.3046	-0.45641	968.1467	-0.52517	19559000	0.30651	638.203	185.493	184.2355	302.1555	295.7841	91250.9688	231.0992	-0.17288	266.681	5601890
001	2017-10-31t1303	1509473109.14	adult	94.0002	33.9999	-202.2796	1002.1778	68.8824	60508.7648	190925.0514	3008028.547	1060	-0.57209	620.832	-0.34649	615.0488	-0.3106	876.0157	-0.54214	866.8801	277697	764.3161	-0.42198	837.6583	-0.54698	19623900	0.43526	602.993	185.421	184.327	273.7957	267.9705	86793.25	234.1105	-0.20575	258.3131	5860980
001	2017-10-31t1751	1509490366.83	adult	98.794	38.7937	-197.4858	1097.649	73.2261	60912.2837	191819.7878	2900359.822	949.84	-0.53967	603.126	-0.27512	621.836	-0.1636	823.114	-0.4514	815.9818	262573.3438	735.7589	-0.34464	793.7688	-0.47091	19224600	0.49406	619.87	184.725	186.6301	280.2906	272.1031	89412.6953	238.4197	-0.22351	262.5802	5888110
001	2017-10-31t2103	1509501911.37	adult	102.0008	42.0005	-194.279	1010.4052	70.5659	57822.5086	182265.154	2828365.9698	921.902	-0.50256	619.066	-0.15019	617.3032	-0.11199	822.111	-0.37836	815.2172	249099.625	736.8477	-0.28004	794.496	-0.40056	18716800	0.43016	541.561	196.923	195.6298	283.828	277.9813	85999.8906	244.8916	-0.11751	268.1363	5953760
001	2017-11-01t0103	1509516307.86	adult	105.9998	45.9996	-190.28	1221.6416	71.612	69288.1241	218451.5861	3270627.8424	975.109	-0.3663	547.682	-0.35772	553.9182	-0.31184	725.9323	-0.44199	715.9623	263513.4375	658.3335	-0.36794	699.9565	-0.45655	19852900	0.85289	596.609	186.411	184.6603	341.5313	323.145	123975.8594	249.0584	-0.12138	298.2626	6757210
001	2017-11-01t0538	1509532790.47	adult	110.5783	50.5781	-185.7015	1108.8411	73.4155	63864.5815	201150.9368	3132527.3976	728.945	-0.57157	469.652	-0.70278	471.0095	-0.71802	671.8369	-0.48415	666.9026	225065.375	613.8546	-0.43232	654.2702	-0.46741	15689700	-0.34334	372.65	166.363	163.9859	280.3182	276.2099	93906.5938	229.4625	-0.95112	262.8449	5557690
001	2017-11-01t0903	1509545109.93	adult	114.0004	54.0001	-182.2794	1037.3117	71.0862	60361.1891	190429.0014	2901385.1908	874.037	-0.34648	600.434	0.031706	601.9563	0.065121	795.0538	-0.16382	790.7526	251236.9844	715.7369	-0.11262	770.87	-0.18498	18941300	0.70429	529.732	202.945	199.2742	333.0199	322.719	105234.2812	266.6194	0.16424	304.0732	6402120
001	2017-11-01t1303	1509559508.2	adult	117.9999	57.9997	-178.2799	1072.7752	70.371	60767.259	191490.8872	2913808.7914	889.892	-0.27399	600.404	0.11154	600.9948	0.13503	774.8307	-0.16619	768.1178	246396.1719	706.3544	-0.09228	751.6536	-0.16985	19080200	0.78341	379.242	208.378	204.5506	321.3266	316.0119	102181.8594	269.8532	0.11283	305.0808	6622050
001	2017-11-01t1722	1509575041.03	adult	122.3146	62.3143	-173.9652	1092.0152	67.2782	61853.5042	194881.6704	2921526.1875	905.071	-0.20107	618.136	0.33681	621.0933	0.38043	836.6306	0.11607	831.5114	271068.3125	746.916	0.14428	809.7128	0.068472	19993600	1.0991	470.402	214.518	210.8247	347.0745	340.6033	112452.1406	286.2522	0.46768	328.2442	6938570
001	2017-11-01t2103	1509588310.31	adult	126.0005	66.0003	-170.2793	1065.883	68.2525	60520.2184	190601.418	2896330.369	889.201	-0.20558	611.878	0.36198	609.9271	0.35397	796.4124	0.01022	789.4741	252462.7344	716.482	0.047451	771.7612	-0.0085315	19363500	0.91013	500.187	217.676	213.8208	349.3123	344.7091	110731.9922	288.0561	0.37355	329.6286	6888570
001	2017-11-02t0103	1509602707.28	adult	129.9997	69.9994	-166.2802	1102.649	71.1094	66129.5677	208348.7312	3306685.5657	808.472	-0.38599	507.933	-0.54139	503.1399	-0.60321	710.1525	-0.44855	703.2547	245712.75	626.1774	-0.50022	683.2768	-0.36972	17548100	0.34877	507.121	191.118	187.1122	325.2897	317.247	112550.2344	255.6529	-0.7821	297.8212	6602750
001	2017-11-02t0506	1509617286.24	adult	134.0494	74.0491	-162.2305	1177.4349	67.8375	63585.0062	200138.2888	2909245.4243	831.503	-0.33662	525.214	-0.37198	520.1218	-0.43368	737.727	-0.31803	731.1301	245663.0781	653.4021	-0.35117	710.4608	-0.26343	17489600	0.33975	561.908	197.701	192.5626	339.2912	334.5692	112983.9609	272.2777	-0.42022	318.6478	6583450
001	2017-11-02t0903	1509631508.04	adult	137.9999	77.9996	-158.28	1036.0137	71.462	61063.8108	192536.6575	2973495.1326	947.88	0.029988	600.169	0.41753	601.5625	0.4113	816.801	0.29403	809.9205	260559.5	731.3543	0.31506	788.8539	0.23715	19145400	0.85053	472.515	224.961	219.23	387.9993	382.5692	123771.7656	313.9435	0.66612	364.476	7176260
001	2017-11-02t1354	1509648967.6	adult	142.8498	82.8495	-153.4301	1151.5297	72.0754	66163.9733	208450.2511	3196016.0065	934.138	0.014014	603.751	0.48644	597.3374	0.391	823.0868	0.39533	815.5644	284788.0312	734.1803	0.39587	796.0813	0.36823	20883800	1.3633	550.346	224.717	218.0429	384.648	379.9936	133088.2188	307.5187	0.28432	362.0685	7772960
001	2017-11-02t1703	1509660310.33	adult	146.0005	86.0003	-150.2793	1119.9788	71.9223	66195.393	208600.9127	3255213.7527	955.143	0.11336	601.017	0.46487	595.0001	0.37177	843.1302	0.60032	836.1414	291723.0625	739.8426	0.46702	812.8023	0.54533	20784400	1.3188	636.146	229.733	219.9016	441.7693	413.9728	152852.1875	329.7521	0.78364	388.9423	7944630
001	2017-11-02t2103	1509674707.66	adult	149.9998	89.9995	-146.2801	1195.4367	70.2188	66542.2822	209572.2481	3104520.5913	801.494	-0.59376	473.849	-0.8873	468.3719	-0.93376	706.8902	-0.76744	700.3885	246704.6875	607.7536	-0.9397	673.3234	-0.78387	16493700	0.067429	434.973	186.268	181.1657	360.5789	355.7014	125842.0234	260.395	-1.2611	331.9746	6483620
001	2017-11-03t0138	1509691205.4	adult	154.5825	94.5822	-141.6973	1176.4575	69.4305	68458.4543	215553.05	3377853.0205	886.297	-0.21054	529.011	-0.29177	537.2109	-0.21738	809.8868	0.25777	803.4044	289939.4688	697.5307	0.016026	778.9934	0.25138	18924800	0.75553	459.404	207.446	200.3328	391.4417	385.7055	140136.1094	313.0293	0.00023714	369.392	7421160
001	2017-11-03t0503	1509703511.4	adult	158.0008	98.0006	-138.279	1094.905	78.8612	62693.7769	198707.5619	3041533.6931	957.639	0.1827	621.544	0.69003	615.4753	0.58364	866.9968	0.82656	860.9186	284374.9375	766.6729	0.75993	836.9207	0.84697	20379200	1.1481	470.892	236.332	227.3313	407.1229	402.5397	133536.3125	331.8257	0.3592	384.6886	7748860
001	2017-11-03t0903	1509717908.24	adult	161.9999	101.9997	-134.2799	1127.5367	71.2697	65617.5199	206765.9342	3230717.2546	976.926	0.30289	610.206	0.5669	603.3503	0.4554	849.9712	0.62614	842.88	292390.0938	762.4487	0.70089	824.5718	0.70205	20934300	1.281	533.231	237.064	228.6284	417.1801	413.0669	143509.9688	333.8664	0.26267	393.957	8132940
001	2017-11-03t1322	1509733450.37	adult	166.3172	106.3169	-129.9626	1100.1868	69.6447	65271.8262	205699.4329	3207395.7931	903.411	-0.16619	548.385	-0.084145	545.6478	-0.13281	791.5901	-0.0011939	783.6623	270723.8125	696.8273	-0.024655	762.9673	0.030559	18707000	0.67426	600.745	222.622	210.7199	416.3218	411.0839	142382.0625	339.3976	0.24082	394.9081	7594290
001	2017-11-03t1703	1509746712.27	adult	170.0011	110.0008	-126.2788	1087.1867	69.4783	62341.4213	196512.2547	3033475.3578	977.454	0.29432	595.032	0.3988	591.6844	0.32569	865.4506	0.72531	855.8204	282136.9062	744.2166	0.47123	827.3845	0.68264	19388500	0.84489	644.776	233.477	225.6161	427.5366	422.0579	139376.9219	330.473	-0.086277	397.5191	7607620
001	2017-11-03t2103	1509761107.83	adult	173.9998	113.9996	-122.28	1175.4564	75.7595	67847.6442	213982.6428	3392401.7048	974.333	0.25975	563.801	0.069366	570.1691	0.10358	853.1162	0.56926	846.8477	302856.25	742.888	0.43933	821.029	0.58894	19999200	0.99123	630.49	219.076	213.6204	422.1656	414.9901	149868.7812	324.4694	-0.33636	390.4556	7771070
001	2017-11-04t0107	1509775702.61	adult	178.0539	118.0537	-118.2259	1190.51	70.824	69342.8601	218514.3742	3421416.2339	946.809	0.058192	546.998	-0.1099	543.3915	-0.17011	805.0773	0.057571	798.226	292243.0625	702.649	-0.0061181	773.6309	0.0732	19830300	0.93852	536.895	224.609	214.7669	423.3446	414.3048	153674.0938	330.5748	-0.32052	392.5845	8142750
001	2017-11-04t0503	1509789908.86	adult	182.0001	121.9999	-114.2797	1153.1427	70.2529	66797.4515	210444.7006	3248873.409	990.565	0.3264	608.826	0.51891	606.9514	0.45238	865.4052	0.62606	859.2552	302891.8125	745.2691	0.4269	828.1195	0.60527	21250500	1.2792	730.125	244.351	236.0573	437.0401	431.1941	152964.0312	340.9026	-0.2225	410.1919	8528810
001	2017-11-04t0954	1509807369.52	adult	186.8503	126.85	-109.4295	1067.0734	74.3078	65422.9059	206268.7495	3327150.5581	1005.59	0.39362	615.951	0.57913	615.5612	0.52397	860.4414	0.538	855.2196	294270.9688	762.4519	0.58236	831.622	0.60527	21042700	1.2135	554.491	252.148	243.0171	453.9615	449.425	155254.8438	362.7053	0.056409	427.6717	8614130
001	2017-11-04t1303	1509818710.95	adult	190.0007	130.0004	-106.2791	1200.8569	70.8554	68610.6223	216007.3179	3299858.8257	956.151	0.044062	522.131	-0.39181	527.1898	-0.36004	823.8019	0.15548	814.057	295744.875	721.5552	0.13653	792.6225	0.18827	18727300	0.65019	525.308	217.426	210.312	431.0235	425.6177	154737.4375	333.4882	-0.57538	402.8871	7798440
001	2017-11-04t1703	1509833108.81	adult	194.0001	133.9998	-102.2797	1210.6348	99.1302	72785.5675	229937.9454	3863340.4495	990.535	0.23855	612.611	0.52288	618.4586	0.52964	856.8533	0.44364	848.3632	326461.0938	761.5162	0.53245	825.1603	0.48718	23288400	1.7277	549.45	248.903	242.6255	436.124	431.1366	166163.2344	353.974	-0.30789	413.5376	9462060
001	2017-11-04t2138	1509849611.24	adult	198.5841	138.5838	-97.6957	1225.3535	73.6169	69730.6386	219540.5536	3437953.9911	964.317	0.03644	564.654	0.015767	562.1409	-0.044495	861.9156	0.45399	855.0941	314599.1875	753.8885	0.42679	833.7971	0.54051	20587800	1.0808	528.394	232.271	223.3908	429.7937	424.2225	156874.6875	350.4131	-0.48689	406.1314	8468820
001	2017-11-05t0103	1509861917.16	adult	202.0024	142.0022	-94.2774	1129.1408	72.8978	66173.4174	208480.5896	3252145.0247	1004.07	0.26489	631.618	0.69204	629.4413	0.61108	886.5015	0.66102	880.1588	306729.5312	780.7642	0.6878	853.5984	0.71374	21842600	1.3691	542.297	259.942	251.6518	454.1538	448.2518	157137.2188	362.8219	-0.3621	428.5737	8989300
001	2017-11-05t0403	1509876315.96	adult	206.0021	146.0018	-90.2777	1283.3806	78.3026	71681.7011	225652.4763	3483689.1922	960.447	-0.037438	621.56	0.57507	615.5629	0.45882	871.7536	0.48642	865.4304	326907.5938	783.0595	0.68841	845.076	0.59852	23306600	1.7024	639.048	259.737	249.6127	454.0653	448.502	170274.4844	372.9915	-0.29621	430.6171	9739360
001	2017-11-05t0827	1509892143.9	adult	210.3987	150.3985	-85.8811	1159.2822	69.0987	65820.7663	207422.2159	3146761.0301	1021.07	0.31087	618.445	0.52802	605.989	0.34737	886.5728	0.59207	880.9595	305867.625	791.0161	0.74678	858.8885	0.70495	21291800	1.2466	561.169	259.921	249.5918	451.6481	444.4845	155818.5938	365.2935	-0.53328	424.9743	8948570
001	2017-11-05t1203	1509905129.14	adult	214.0057	154.0055	-82.2741	1208.2918	78.4228	70430.4401	221792.4688	3538100.5273	980.11	0.034733	593.006	0.25025	595.2134	0.22588	862.884	0.33523	856.228	318404.1875	771.2524	0.51691	835.6155	0.44335	21829200	1.3771	598.338	263.762	253.7739	495.1911	490.773	182725.5312	399.6716	-0.084481	467.7031	9709330
001	2017-11-05t1603	1509919508.58	adult	218	157.9998	-78.2798	1145.8519	77.2561	70327.6437	221532.473	3652818.3026	964.739	-0.084551	613.017	0.44573	626.3495	0.529	845.6263	0.13593	838.3872	310344.8438	759.1581	0.36325	814.3775	0.1967	22487900	1.5385	635.731	274.581	267.8997	485.3716	478.7597	178131.375	399.0924	-0.20145	459.0096	10072700
001	2017-11-05t2007	1509934107.09	adult	222.0552	162.0549	-74.2247	1226.9935	76.9808	73671.0092	232041.8148	3738385.8108	956.279	-0.16209	617.6	0.48053	614.8141	0.39885	852.1938	0.16411	846.1685	328094.625	759.4714	0.33974	824.2558	0.2637	23758500	1.84	606.207	276.135	266.8735	475.4236	466.6274	183038.0938	385.0627	-0.51998	441.8914	10622600
001	2017-11-06t0003	1509948307.75	adult	225.9998	165.9995	-70.28	1177.9734	77.7146	69181.0619	218206.9526	3510119.2045	973.689	-0.079265	602.062	0.3008	603.6922	0.27106	858.1254	0.18694	849.5405	310641.375	757.5034	0.29153	826.0068	0.24826	21764500	1.4013	632.917	269.616	261.8575	516.2274	505.1906	186874.3125	398.7169	-0.41532	470.3791	9746620
001	2017-11-06t0455	1509965788.14	adult	230.8555	170.8552	-65.4244	1128.5972	77.7519	67750.572	213650.6502	3503054.4263	998.184	0.041298	622.385	0.50237	620.6131	0.434	889.6642	0.45107	883.6724	314941.125	796.3762	0.68055	862.783	0.58199	22021200	1.4835	615.815	291.302	278.2833	518.0707	511.5056	183397.0312	430.2466	-0.07834	488.4262	10306800
001	2017-11-06t0803	1509977110.67	adult	234.0006	174.0004	-62.2792	1135.8439	72.94	67752.5517	213425.7902	3424716.6269	937.528	-0.35494	604.074	0.29081	600.0944	0.20617	857.155	0.10249	851.4331	303432.875	770.8824	0.37796	829.5093	0.20952	21373400	1.3493	702.854	286.881	273.9109	535.4941	515.078	189564.9062	425.4099	-0.23397	487.0014	10150400
001	2017-11-06t1203	1509991513.15	adult	238.0013	178.001	-58.2785	1155.6935	71.7153	67467.0974	212479.5235	3307995.9106	1011.35	0.074082	592.89	0.14963	611.0502	0.30937	874.386	0.22924	866.8818	308658.2812	777.8777	0.42342	841.4755	0.29288	20904700	1.2582	737.707	283.119	274.0546	543.1887	525.2764	191745.625	439.8329	-0.13123	498.5941	9982490
001	2017-11-06t1639	1510008081.83	adult	242.6037	182.6035	-53.6761	1117.0302	72.0794	62691.4797	197352.8315	3031165.2618	975.672	-0.17565	595.271	0.15309	615.8446	0.34501	858.7195	0.027397	853.0058	281660	778.8538	0.39584	832.6356	0.15403	19517700	0.95492	651.5	289.941	281.4438	541.1023	535.3511	177481.5469	447.7578	-0.14055	508.8784	9506600
001	2017-11-06t2003	1510020309.8	adult	246.0004	186.0001	-50.2795	1131.3769	71.0494	63968.0452	201484.1751	3035543.8584	940.52	-0.41215	589.784	0.072544	609.3525	0.26009	853.6235	-0.057622	848.4457	285963.875	768.7384	0.25034	826.6279	0.05438	19717100	1.0109	733.863	291.926	283.9028	545.1776	532.3495	182634.5	450.3114	-0.19633	509.5465	9759380
001	2017-11-07t0003	1510034708.27	adult	249.9999	189.9997	-46.2799	1105.8312	70.7353	62761.7744	198085.051	2968018.0737	950.759	-0.37651	587.699	0.025066	609.6176	0.24586	860.0834	-0.039579	852.485	282967.4375	770.3919	0.22948	829.7001	0.040629	19291800	0.92207	711.59	299.267	293.043	566.0456	555.3915	186229	464.29	-0.10274	526.7992	9823750
001	2017-11-07t0423	1510050264.72	adult	254.3212	194.3209	-41.9586	1155.17	71.7838	64539.3467	203159.9847	3062138.8509	981.029	-0.22325	592.266	0.051055	606.2007	0.18751	871.2552	0.01773	864.1432	294484.25	783.207	0.33177	843.3812	0.13166	20003200	1.0994	703.991	304.516	282.7539	584.9604	577.2614	197716.625	497.3206	0.25824	556.9984	10284700
001	2017-11-07t0803	1510063508.96	adult	258.0001	197.9999	-38.2797	1091.8927	70.4965	61922.2635	195018.1106	2959459.4705	1003.34	-0.11462	577.105	-0.1491	604.2947	0.14795	859.8082	-0.13213	852.1338	278577.875	767.7285	0.1157	830.1643	-0.047924	18687200	0.79759	740.011	306.49	301.9989	577.0427	566.7761	186961.8438	484.4852	-0.026621	545.0346	9924440
001	2017-11-07t1203	1510077909.1	adult	262.0002	201.9999	-34.2797	1065.9162	71.1913	60291.219	189917.3734	2894616.91	1017.19	-0.059556	585.422	-0.078388	610.5136	0.20084	867.0314	-0.10976	858.1974	273981.9375	771.1731	0.11249	831.3739	-0.082626	18458300	0.75157	738.299	319.707	315.2547	615.045	605.2722	194354.2188	504.4836	0.15521	572.2241	10080400
001	2017-11-07t1617	1510093142.06	adult	266.2316	206.2313	-30.0483	1079.1668	72.3446	61210.7481	192976.5528	2903333.9458	969.704	-0.37502	605.328	0.13117	612.626	0.20547	860.6433	-0.21699	854.6597	276266.5	764.6437	-0.0096884	830.3695	-0.14295	19383200	0.98305	735.373	329.122	310.1137	623.1103	616.2451	200018.4062	512.8138	0.16236	588.8227	10538800
001	2017-11-07t2017	1510107535.3	adult	270.2297	210.2294	-26.0502	1057.6519	71.8949	60896.9706	191862.181	2966893.45	987.975	-0.29344	598.341	0.021703	603.5729	0.076833	872.9228	-0.14812	863.5385	278462.375	777.0787	0.091638	842.3867	-0.066526	19038000	0.91021	813.986	332.145	299.7668	676.2117	664.0668	215711.5312	543.7606	0.50292	623.2538	10568200
001	2017-11-08t0055	1510124198.69	adult	274.8584	214.8581	-21.4214	1002.8217	72.0921	58105.703	183139.833	2835836.7037	974.994	-0.4044	604.692	0.069106	622.8036	0.28804	868.0795	-0.24422	861.1876	263896.1562	780.1688	0.076882	837.9539	-0.16682	18360300	0.75667	720.464	348.43	350.4741	616.5962	609.7093	187445.2344	546.9725	0.42581	594.8826	10579400
001	2017-11-08t0417	1510136339.1	adult	278.2307	218.2305	-18.0491	969.5855	73.0061	56363.406	177725.1815	2733841.312	993.433	-0.31738	613.336	0.15447	627.0535	0.32547	881.6768	-0.15712	876.3658	260094.6562	791.073	0.16889	854.0539	-0.041235	18065800	0.69218	800.582	357.692	340.1908	687.858	680.907	202918.1094	575.2256	0.74463	655.4654	10535800
001	2017-11-08t0817	1510150735.79	adult	282.2298	222.2296	-14.05	1031.6753	71.1261	57288.4778	180582.6016	2760449.7824	968.096	-0.4986	596.064	-0.0881	617.2715	0.18374	874.4915	-0.26637	868.1308	262347.4375	781.6337	0.011449	845.5295	-0.17601	17869400	0.6526	789.933	352.786	339.6586	685.7307	678.5811	205719.1875	573.2998	0.61016	652.8771	10576200
001	2017-11-08t1239	1510166476.99	adult	286.6024	226.6021	-9.6775	1002.0682	73.1025	57023.2597	179722.3865	2741502.3557	962.406	-0.56428	601.011	-0.056483	620.6136	0.20443	866.7873	-0.38282	860.8705	259169.4062	789.5232	0.056434	843.9342	-0.24392	17929400	0.6776	811.799	358.225	340.5797	693.6712	686.6511	207407.6875	588.4201	0.7127	662.8512	10686600
001	2017-11-08t1639	1510180844.87	adult	290.5934	230.5932	-5.6864	978.4056	72.0129	54261.4244	171058.5719	2696425.7165	1065.19	0.027904	625.709	0.23435	645.7886	0.51468	932.2566	0.16064	921.4658	264760.875	824.9773	0.44099	896.2946	0.24481	17756400	0.643	839.471	381.642	377.8336	735.0125	726.1685	208743.5469	625.2116	1.1404	697.3828	10830200
001	2017-11-08t2017	1510193936.96	adult	294.2301	234.2299	-2.0497	1009.121	70.8388	56881.0917	179146.3403	2763134.2116	1021.41	-0.26244	627.532	0.23533	646.1822	0.50635	928.2884	0.083891	922.9114	276629.9375	829.5033	0.45631	897.1476	0.20988	18669100	0.88498	858.492	383.353	390.5947	728.1512	718.212	216989.0625	619.2759	0.95762	690.7307	11404700
001	2017-11-09t0023	1510208694.76	dead	298.3295	238.3293	2.0497	994.8314	71.4125	56475.2068	177895.174	2805859.1227	1064.99	-0.028154	649.014	0.49473	668.1075	0.78927	955.5936	0.27848	949.7647	282855.6875	855.6754	0.73257	926.6778	0.4616	19168000	1.0258	1084.37	395.332	404.9142	747.465	741.4271	221249.6406	634.7489	1.0739	714.7338	11675700
002	2017-10-27t1303	1509127525.47	egg	-1.9992	-61.9997	-270.2302	156.3492	27.5237	2870.2982	9130.6883	49667.9803	0	-0.13178	0	-0.29415	0	-0.30759					0	-0.2692	0	-0.20333	0	0.68317	0	0	0				0	-0.13505	0	0
002	2017-10-27t1703	1509141919.38	larva	1.9992	-58.0014	-266.2319	149.937	27.838	3013.4847	9620.7321	54528.2204	0	-0.2843	0	-0.40637	0	-0.41446					0	-0.38451	0	-0.33559	0	0.24529	0	0	0				0	-0.2465	0	0
002	2017-10-27t2103	1509156321.01	larva	5.9996	-54.0009	-262.2315	171.1306	30.3748	3524.5179	11222.4672	67442.3756	0	-0.41412	0	-0.5085	0	-0.51206					0	-0.48726	0	-0.45224	0	-0.072556	0	0	0				0	-0.36332	0	0
002	2017-10-28t0103	1509170719.77	larva	9.9993	-50.0013	-258.2318	170.4572	28.7988	3354.1159	10660.7953	61371.2604	0	-0.5274	0	-0.60211	0	-0.60174					0	-0.57977	0	-0.55658	0	-0.32676	0	0	0				0	-0.48603	0	0
002	2017-10-28t0503	1509185120.35	larva	13.9994	-46.0011	-254.2317	171.4424	29.8428	3471.4566	11049.6529	65128.318	0	-0.62799	0	-0.68848	0	-0.68465					0	-0.66376	0	-0.65091	0	-0.54195	0	0	0				0	-0.61545	0	0
002	2017-10-28t0903	1509199521.31	larva	17.9997	-42.0008	-250.2314	165.0046	27.5231	3026.9866	9614.6308	52347.0394	0	-0.7184	0	-0.76859	0	-0.76171					0	-0.74049	0	-0.73688	0	-0.73078	0	0	0				0	-0.75249	0	0
002	2017-10-28t1303	1509213920.9	larva	21.9996	-38.0009	-246.2315	175.9371	30.1949	3514.2429	11163.4887	63541.6113	0	-0.80038	0	-0.84331	0	-0.83371					0	-0.811	0	-0.8157	0	-0.90062	0	0	0				0	-0.89835	0	0
002	2017-10-28t1703	1509228321.34	larva	25.9997	-34.0008	-242.2314	167.6517	30.1572	3301.8533	10500.4011	60278.3268	0	-0.87528	0	-0.91344	0	-0.90143					0	-0.87618	0	-0.88841	0	-1.0562	0	0	0				0	-1.0546	0	0
002	2017-10-28t2103	1509242722.14	larva	29.9999	-30.0006	-238.2312	176.6595	26.6322	3345.3191	10603.1326	56631.0024	0	-0.94417	0	-0.97968	0	-0.96554					0	-0.93683	0	-0.95585	0	-1.2006	0	0	0				0	-1.2233	0	0
002	2017-10-29t0103	1509257121.3	larva	33.9997	-26.0008	-234.2314	379.9163	31.5388	8521.7108	26897.793	165768.5533	8675.52	1.7192	3482.91	2.0947	3408.333	2.155	7740.394	0.82284	7721.752	363798.5312	5436.5811	1.7469	7234.0746	1.9415	16132800	0.72273	257.404	181.854	181.0715	238.5337	236.2022	11211.082	215.8689	0.89001	231.071	842350
002	2017-10-29t0503	1509271522.08	larva	37.9999	-22.0006	-230.2312	410.517	34.8998	10972.9924	34638.6322	252197.9923	6988.21	1.0892	3260.49	1.8165	3167.8638	1.8571	6465.2734	0.50892	6423.9766	381451.125	5431.3764	1.6623	6206.6715	1.4293	19210800	0.92303	239.462	152.206	151.6192	209.1724	206.5319	12341.1699	186.1631	0.46857	201.3763	896797
002	2017-10-29t0903	1509285922.08	larva	41.9999	-18.0006	-226.2312	537.0835	42.6436	18813.5914	59545.8615	538945.3813	4960.8	0.37975	2067.66	0.67692	1992.4868	0.69693	4360.6377	-0.10498	4316.7175	436063.75	3502.1075	0.62917	3970.8016	0.44846	20655900	0.91826	430.722	181.426	180.7484	243.9173	238.6332	24391.7266	216.568	0.71069	231.4764	1812450
002	2017-10-29t1303	1509300322.7	larva	46.0001	-14.0004	-222.231	606.0304	46.1437	22900.0813	72292.0774	728804.9958	6841.8	0.8573	2813.29	1.2612	2729.5291	1.3019	5801.915	0.44491	5676.7139	707833.625	4682.7507	1.1332	5438.1673	0.94791	34111100	2.3328	276.775	179.443	178.7547	236.463	234.0904	28848.4824	214.1426	0.57241	229.0669	2175750
002	2017-10-29t1703	1509314722.73	larva	50.0001	-10.0004	-218.231	474.6837	61.5	20267.0195	64566.1439	756585.554	17317.1	3.8331	2792.06	1.1654	2310.5746	0.84591	10915.9717	2.3991	10243.873	1168009	7000.9838	2.1749	9190.8844	2.3218	29863900	1.628	269.899	190.329	189.9998	248.4027	247.0556	26579.0938	225.8419	0.60677	241.052	2035760
002	2017-10-29t2103	1509329121.86	larva	53.9998	-6.0007	-214.2313	619.5042	45.6344	24105.2345	76109.785	775749.2512	4925.4	0.20372	1602.25	0.12482	1487.1024	0.097227	3612.8662	-0.21404	3518.2018	462446.875	2633.7379	0.072674	3253.212	0.015968	20411100	0.43517	376.198	188.059	187.6783	249.5741	245.5997	31945.4805	223.4374	0.4868	238.8775	2395690
002	2017-10-30t0103	1509343522.86	larva	58.0001	-2.0004	-210.231	863.1045	54.8145	38188.1583	120310.3195	1426434.2119	3828.79	-0.11213	1158.57	-0.2663	1040.9148	-0.31483	3135.51	-0.34331	3049.5038	633373	1987.5056	-0.23141	2877.8338	-0.11714	23300000	0.68954	342.067	183.087	182.2624	244.5427	241.0258	49397.6211	218.6403	0.32519	234.7906	3682060
002	2017-10-30t0503	1509357925.77	adult	62.0009	2.0004	-206.2302	947.2212	59.4281	47176.8323	148864.3456	1914916.6536	3198.76	-0.2811	991.644	-0.40346	899.7584	-0.4361	2727.6677	-0.43928	2682.8126	676461.625	1543.3937	-0.4344	2497.6166	-0.24236	24557100	0.78065	315.088	187.756	187.0012	249.2368	246.4371	61810.7383	224.4905	0.33643	240.622	4649590
002	2017-10-30t0903	1509372325.78	adult	66.0009	6.0004	-202.2302	958.383	57.9629	46482.3814	146461.2466	1862132.3798	3030.92	-0.29396	913.122	-0.44861	847.9998	-0.45943	2303.3894	-0.55226	2205.5383	564330.375	1384.6781	-0.48293	2094.7789	-0.37181	22298400	0.46823	392.227	184.257	184.559	254.9545	250.3926	62463.8438	224.8508	0.2633	244.0028	4499560
002	2017-10-30t1303	1509386725.55	adult	70.0009	10.0003	-198.2302	617.7206	67.9687	29230.8266	93941.8138	1198248.798	1901.52	-0.62984	821.591	-0.50243	770.0786	-0.50522	1678.8314	-0.76622	1662.2225	258540.0312	1229.3227	-0.52365	1569.2488	-0.56221	12650900	-0.80196	426.062	180.023	179.8222	250.5721	244.6008	38588.0977	219.8862	0.073057	237.6681	2771990
002	2017-10-30t1703	1509401122.52	adult	74	13.9995	-194.2311	953.8186	64.0766	52049.2137	164214.0613	2352720.9101	1640.86	-0.67418	761.701	-0.51793	738.932	-0.49005	1325.577	-0.85103	1298.4521	361882.5312	969.4759	-0.63219	1213.0903	-0.68456	20762400	0.25383	308.271	192.035	191.2131	259.0555	255.8913	70722.1562	231.0797	0.24552	248.6859	5234500
002	2017-10-30t2119	1509416472.42	adult	78.2639	18.2634	-189.9672	898.5026	67.9122	52025.6086	164108.7079	2507870.7383	1852.84	-0.51861	723.318	-0.49808	702.0783	-0.47156	1322.7411	-0.72669	1284.6771	359785.5625	892.2916	-0.62133	1201.9765	-0.62135	19672800	0.12196	402.415	192.222	191.4571	267.9377	262.5443	72879.0703	232.8539	0.20472	252.7192	5228050
002	2017-10-31t0103	1509429925.48	adult	82.0008	22.0003	-186.2302	1039.79	63.9813	57370.7714	180808.5591	2607806.0643	1380.02	-0.65189	692.792	-0.47357	674.539	-0.44656	1182.6802	-0.68586	1170.1907	355986.75	862.6712	-0.57936	1100.4382	-0.61122	20790700	0.34475	410.036	195.429	194.1971	276.4537	271.9423	83212.5781	238.9906	0.29795	262.8653	5864820
002	2017-10-31t0503	1509444322.72	adult	86.0001	25.9996	-182.231	1044.0698	68.8364	58901.5687	186214.8423	2723331.35	1116.01	-0.70602	629.374	-0.50625	624.7109	-0.46182	903.6492	-0.76475	890.7366	278323.9375	734.1302	-0.62367	838.3115	-0.71714	19379700	0.18125	496.887	187.866	186.5557	269.7091	265.4713	83070.4141	232.5855	-0.00093741	255.2265	5784760
002	2017-10-31t0903	1509458725.51	adult	90.0009	30.0003	-178.2302	1152.4012	69.5243	62934.1916	198390.2026	2888922.6097	951.658	-0.72297	620.104	-0.44204	618.2914	-0.39307	809.7831	-0.72451	801.024	267228.4375	718.9293	-0.56538	779.8258	-0.68888	20431200	0.48225	478.696	195.085	191.8673	360.1116	355.6134	118836.8281	239.3264	0.09912	328.5913	6427650
002	2017-10-31t1303	1509473124.07	adult	94.0005	33.9999	-174.2306	950.4394	65.9196	53916.0638	170100.1447	2527211.083	869.94	-0.70054	586.353	-0.4398	581.8288	-0.40699	770.913	-0.65127	765.6442	217397.4531	695.1009	-0.51585	745.4329	-0.64018	16533400	-0.26782	422.441	183.385	182.006	258.9671	255.437	73028.7344	227.3736	-0.4349	246.8039	5170900
002	2017-10-31t1751	1509490381.79	adult	98.7943	38.7937	-169.4368	1048.4134	62.5649	54900.8124	172989.9551	2399765.6772	914.949	-0.568	617.864	-0.22609	616.1868	-0.18378	784.1123	-0.50034	774.809	225824.3438	711.4241	-0.38525	754.4664	-0.51931	17766700	0.11087	328.341	201.674	200.3087	280.347	276.9822	80739.9531	245.0965	0.0076014	267.1079	5799140
002	2017-10-31t2103	1509501926.38	adult	102.0011	42.0006	-166.23	1141.8657	68.9154	64535.7429	203469.9787	3055043.892	898.36	-0.52377	605.308	-0.20106	605.8152	-0.15765	771.905	-0.4489	764.6809	260903.9062	699.1157	-0.3505	745.1582	-0.46833	20434000	0.90849	450.835	203.206	201.4015	355.4592	348.8749	120145.1953	249.4931	0.041319	319.5855	6859820
002	2017-11-01t0103	1509516322.8	adult	106.0001	45.9996	-162.231	1052.0441	66.9187	58995.1076	185823.5951	2776082.7262	850.813	-0.49604	552.57	-0.33678	557.3769	-0.29591	723.3441	-0.44628	714.252	223513.3125	655.7601	-0.37357	698.5967	-0.45872	17058900	0.024542	442.853	189.998	189.6531	274.4439	271.2861	84803.1719	241.751	-0.37162	263.8708	5865630
002	2017-11-01t0538	1509532805.38	adult	110.5786	50.5781	-157.6525	1115.582	68.3714	57344.3719	180662.1499	2617618.7517	859.263	-0.40918	582.901	-0.12175	589.5524	-0.064212	775.4376	-0.26606	770.5437	233406.7188	711.0178	-0.17202	754.7038	-0.27326	17522600	0.22582	568.121	209.326	209.4752	325.0834	317.1599	97850.0938	272.2244	0.49004	303.0592	6292560
002	2017-11-01t0903	1509545124.85	adult	114.0007	54.0001	-154.2304	1043.4561	70.5019	57933.7453	182612.0044	2759830.6173	868.171	-0.35469	538.786	-0.32436	537.1602	-0.33605	734.8506	-0.31555	726.4573	223394.5938	647.6938	-0.32222	702.1194	-0.33613	16329000	-0.1181	645.578	198.195	195.8005	386.8112	349.8575	117590.5938	255.6998	-0.19802	298.7564	6006710
002	2017-11-01t1303	1509559523.09	adult	118.0002	57.9997	-150.2309	1203.344	65.5982	63826.6339	201238.2246	2935390.6001	916.568	-0.23071	588.398	0.031123	585.7776	0.026572	763.3581	-0.20174	756.4472	255724.9688	685.5465	-0.16961	738.2051	-0.20496	19664300	0.9689	474.005	215.109	210.7208	356.2954	351.85	119358.9766	278.648	0.39909	327.5804	7188940
002	2017-11-01t1722	1509575055.96	adult	122.3149	62.3143	-145.9162	932.4665	70.4074	55444.8679	175063.53	2719405.9913	905.636	-0.19998	605.236	0.23639	604.1467	0.24204	812.4482	0.02205	804.5214	235609.9688	716.6515	0.0044775	781.2944	-0.022467	17529400	0.31587	548.308	221.693	214.4657	437.5876	430.5304	126900.4062	302.5637	0.98776	400.6024	6420880
002	2017-11-01t2103	1509588325.25	adult	126.0008	66.0003	-142.2303	1012.5534	68.2111	57211.5462	180300.41	2690109.6807	897.385	-0.18784	593.817	0.20676	590.9555	0.18543	777.7275	-0.079595	771.9812	233318.25	697.7299	-0.055128	750.5599	-0.088715	17769400	0.40622	434.507	216.983	212.2282	347.9847	341.5104	104395.4062	287.8353	0.36662	326.4411	6493000
002	2017-11-02t0103	1509602722.37	adult	130	69.9995	-138.2311	1093.6729	70.8286	61794.644	194703.4992	2945633.9679	861.097	-0.25428	557.994	-0.069862	565.1128	-0.010912	764.5346	-0.13279	758.122	247709.2031	689.6722	-0.080202	740.6304	-0.10477	18033800	0.50096	456.237	206.402	201.6783	362.9597	356.6576	117598.9297	290.5811	0.29042	338.8221	6670720
002	2017-11-02t0506	1509617301.29	adult	134.0497	74.0492	-134.1814	1033.8809	69.2621	57720.669	181957.1	2702918.0096	910.469	-0.10888	600.768	0.38658	595.6729	0.32282	792.0317	0.064438	785.9127	239985.625	707.0547	0.069891	764.1839	0.040089	18149800	0.54399	482.919	223.343	216.7761	371.648	365.4642	112609.3438	299.0049	0.38358	349.9413	6747410
002	2017-11-02t0903	1509631523.18	adult	138.0002	77.9997	-130.2309	1090.4458	69.8138	61897.132	195220.0637	2946124.5247	942.933	0.013709	566.371	0.065504	566.8055	0.054866	771.6711	-0.075623	764.819	250021.4531	688.4678	-0.068927	743.6323	-0.069776	18333400	0.60321	464.927	210.264	206.1864	334.9402	331.4321	108520.6406	282.6862	-0.25359	318.9877	6806240
002	2017-11-02t1354	1509648982.72	adult	142.8501	82.8496	-125.381	1082.417	68.4709	59028.1375	185913.8205	2725967.9137	909.882	-0.080457	536.47	-0.23109	530.5977	-0.30208	764.8554	-0.14623	758.1621	236340.3125	661.7584	-0.33478	735.9698	-0.13569	16575300	0.078623	566.392	204.192	198.2747	341.3087	336.7761	105464.3906	280.5231	-0.48743	321.8765	6308910
002	2017-11-02t1703	1509660325.6	adult	146.0009	86.0004	-122.2302	978.967	65.8244	53021.2164	167138.1125	2413380.7816	962.465	0.14437	613.171	0.59482	606.13	0.48728	851.0206	0.67699	844.329	236583.7188	745.3197	0.52411	820.648	0.61626	17028400	0.21726	612.15	235.794	226.2163	466.689	454.2484	129739.5469	325.493	0.66468	400.3461	6548230
002	2017-11-02t2103	1509674722.81	adult	150.0001	89.9996	-118.231	1072.1157	68.4488	59078.0511	186123.9365	2737022.1745	901.636	-0.11681	570.427	0.14472	572.2855	0.14107	772.4224	-0.10313	765.0553	239450.9375	691.4157	-0.041961	745.2504	-0.07795	17641000	0.39684	452.736	215.242	211.0301	345.5701	341.2248	107126.7266	289.6694	-0.46804	327.306	6656560
002	2017-11-03t0138	1509691220.51	adult	154.5828	94.5823	-113.6483	1018.9625	64.9786	55045.3446	173380.2012	2534618.6807	1036.4	0.59778	605.467	0.52117	595.049	0.37697	921.9018	1.4095	914.9417	266429.625	765.3665	0.75333	884.7394	1.3432	17441100	0.33993	624.552	233.212	223.2598	441.4987	433.5574	127593.1406	332.1557	0.49919	409.9754	6717920
002	2017-11-03t0503	1509703526.64	adult	158.0012	98.0006	-110.2299	942.6756	69.1103	53783.9542	169997.0802	2529260.6081	935.831	0.056905	575.3	0.2007	569.627	0.11503	838.2495	0.53056	831.3932	236386.3438	734.7222	0.41229	807.9369	0.54336	16176900	-0.0074721	464.848	227.935	218.9365	400.6623	396.4031	112986.7656	324.9157	0.18443	375.0224	6409310
002	2017-11-03t0903	1509717923.53	adult	162.0003	101.9998	-106.2308	1089.7019	66.3262	56925.8128	179225.5597	2554740.9283	939.969	0.077001	583.839	0.28957	575.3065	0.17061	830.574	0.42674	823.5076	248341.6406	724.0666	0.2844	802.4564	0.46916	17402500	0.3301	467.35	232.768	223.6232	397.6712	393.3875	118903.7031	325.964	0.0703	376.9702	6938130
002	2017-11-03t1322	1509733465.52	adult	166.3175	106.317	-101.9136	1006.7194	78.4238	62231.1199	196622.5484	3187670.3469	878.223	-0.326	241.816	-3.2887	0	-5.6371	766.2566	-0.2602	757.8672	249799.6562	642.5941	-0.61004	726.7632	-0.34978	7859510	-2.183	486.305	101.939	0	388.747	380.9146	126731.5391	287.4255	-0.97085	355.301	3313240
002	2017-11-03t1703	1509746727.43	adult	170.0014	110.0009	-98.2297	1210.7617	66.9547	59798.9165	188582.4883	2597198.1636	985.725	0.34785	568.034	0.11795	575.2984	0.16124	855.0988	0.62019	843.2041	268501	735.8793	0.38174	815.4851	0.55837	17826000	0.44065	657.923	233.575	227.2644	421.819	416.5015	132451.1719	339.4403	0.11469	396.6478	7330040
002	2017-11-03t2103	1509761123.14	adult	174.0002	113.9997	-94.2309	1002.6624	72.2912	54939.2405	173052.0509	2590738.2344	1031.06	0.63279	614.493	0.59432	605.2081	0.45354	877.7668	0.81746	870.7875	252796.8438	768.0105	0.70738	845.2266	0.83978	17666700	0.3987	544.361	247.249	235.754	440.4634	436.1975	126853.4609	357.8684	0.38128	414.5367	7108400
002	2017-11-04t0107	1509775717.86	adult	178.0543	118.0538	-90.1768	733.1027	73.8639	45393.2082	143951.7174	2316821.051	949.353	0.075079	615.164	0.59327	611.4778	0.50717	865.8625	0.66286	859.8852	206075.2812	768.8507	0.69631	837.8332	0.7337	14581200	-0.37234	559.564	255.885	245.4849	453.9349	445.9839	108036.5	365.4546	0.39836	420.6613	6065240
002	2017-11-04t0503	1509789924.07	adult	182.0005	121.9999	-86.2306	1078.3018	66.0158	58084.0438	182927.0294	2645800.835	983.737	0.28095	584.138	0.26504	574.1093	0.12669	875.4634	0.72535	865.6942	266140.875	742.101	0.39345	836.8471	0.69441	17743800	0.41651	559.386	236.135	225.7077	471.1836	469.8816	143239.8125	342.4212	-0.19243	429.6605	7172830
002	2017-11-04t0954	1509807384.84	adult	186.8507	126.8501	-81.3804	1008.7108	70.2104	55755.0506	175653.1294	2655920.8063	945.893	-0.0024287	589.762	0.31045	594.6564	0.31705	833.3208	0.27296	825.4514	243329.6719	745.4369	0.4036	806.0545	0.34606	17206300	0.2851	553.752	249.524	241.3547	435.6629	430.621	127213.5625	362.4671	0.051889	414.833	7279850
002	2017-11-04t1303	1509818726.27	adult	190.0011	130.0005	-78.23	1077.0545	73.3255	60769.8113	191466.025	2918472.6633	1025.27	0.50013	574.701	0.14717	574.041	0.10359	839.8953	0.31185	829.3075	267086.7188	727.3026	0.19677	803.6123	0.29925	18268000	0.54018	839.295	233.023	226.7726	425.5744	416.3254	135332.6562	333.5749	-0.57379	397.4725	7407110
002	2017-11-04t1703	1509833124.07	adult	194.0005	133.9999	-74.2306	605.7889	90.3539	34027.2698	109228.8138	1696060.0873	932.612	-0.13816	544.728	-0.17379	545.3953	-0.19441	816.3308	0.052432	809.7448	146123.2188	705.9448	-0.049303	782.8426	0.061116	9713590	-1.486	564.012	231.587	221.6249	458.8388	452.0114	82132.1406	351.0821	-0.35949	426.037	4129650
002	2017-11-04t2138	1509849626.49	adult	198.5845	138.5839	-69.6466	440.9097	81.7873	24037.2802	78091.5005	1128637.0074	1007.43	0.31307	636.619	0.75471	627.5745	0.60454	901.1627	0.83085	899.2781	114447.6562	783.3724	0.73491	860.5664	0.80907	8041130	-1.8493	787.193	277.267	261.6447	603.7944	594.3789	76681.8906	402.6047	0.41279	544.1909	3502160
002	2017-11-05t0103	1509861933.08	adult	202.003	142.0024	-66.2281	994.3707	67.8124	55270.2118	174100.2663	2628926.4348	938.897	-0.14812	548.664	-0.16143	559.0067	-0.089111	818.6804	0.010949	808.111	237417.3281	694.554	-0.21363	780.0296	-0.023792	15858000	-0.016762	553.153	240.481	234.9963	451.7882	445.5774	131018.5781	355.6833	-0.48226	421.0427	6950610
002	2017-11-05t0403	1509876332.47	adult	206.0028	146.0023	-62.2283	749.2662	71.6704	37892.3404	121552.067	1677100.2323	975.517	0.056892	524.782	-0.42358	525.9353	-0.43514	855.2288	0.32836	849.6809	171045.75	712.6263	-0.049021	817.5206	0.32232	10446800	-1.2496	562.499	238.689	225.4843	469.8169	463.8052	93963.375	372.1773	-0.30957	440.4757	4751580
002	2017-11-05t0827	1509892159.79	adult	210.3993	150.3987	-57.8318	1014.2045	65.2188	54410.2833	171412.0322	2463186.8818	1012.55	0.25808	642.256	0.7753	645.989	0.74907	918.4133	0.89699	910.5418	262666.1875	798.2744	0.82318	887.1343	0.98907	18308100	0.56573	606.98	287.177	274.5147	519.3883	514.3855	148545.0625	424.1907	0.40663	490.8541	8186260
002	2017-11-05t1203	1509905145.08	adult	214.0063	154.0058	-54.2248	928.3935	70.991	54294.2527	171196.9453	2678770.0991	953.079	-0.13214	541.586	-0.28695	535.6606	-0.37612	827.1484	-0.0072979	818.8138	234910.1562	717.2625	-0.054271	791.6903	-1.3716e-05	15361500	-0.094001	569.958	251.635	237.2047	474.7516	469.9469	134829.4531	386.0008	-0.29841	448.9138	7137370
002	2017-11-05t1603	1509919524.01	adult	218.0004	157.9999	-50.2307	552.9705	93.1425	33299.2022	107310.3358	1690383.4849	1016.26	0.23357	604.052	0.35134	598.85	0.24858	884.6886	0.5119	873.7263	153935.8125	757.4621	0.34519	846.8056	0.52559	10509900	-1.181	600.882	290.004	272.3974	521.7706	513.9039	90788.0781	429.6142	0.26718	493.601	5045770
002	2017-11-05t2007	1509934122.46	adult	222.0556	162.055	-46.1755	899.9077	70.3785	50126.8678	158150.0418	2373509.582	941.517	-0.25349	622.42	0.5317	627.6029	0.5305	858.4454	0.2246	852.4077	225771.1406	760.0737	0.3462	830.4771	0.3271	16326100	0.15356	611.25	298.41	283.993	520.811	515.0563	136973.2812	440.1883	0.31227	497.503	7827290
002	2017-11-06t0003	1509948323.2	adult	226.0002	165.9997	-42.2309	963.5083	69.0965	51509.4595	162260.4222	2359511.3566	916.191	-0.43586	541.172	-0.35125	554.7565	-0.23769	793.935	-0.43735	784.1674	214362.4531	695.166	-0.38231	761.6459	-0.41053	14598100	-0.22523	595.68	269.303	255.8815	509.5144	502.5411	137568.8906	424.3741	-0.03351	483.8102	7264440
002	2017-11-06t0455	1509965803.61	adult	230.8559	170.8554	-37.3752	939.2469	68.4738	50321.7749	158533.3957	2321582.8616	893.817	-0.60626	541.672	-0.37336	553.8444	-0.27085	805.9451	-0.36852	801.1137	212769.5	706.7205	-0.30009	776.8358	-0.30225	14275200	-0.28249	701.265	271.051	250.9514	542.6258	535.1697	143253.2031	444.1701	0.12681	514.7499	7143280
002	2017-11-06t0803	1509977126.01	adult	234.001	174.0005	-34.2301	948.7533	67.577	50750.5781	159884.6868	2368432.8139	900.984	-0.58097	549.327	-0.30811	565.4606	-0.16302	794.7242	-0.50942	788.1865	211396.6406	709.1466	-0.30199	769.1182	-0.41295	14597300	-0.19986	585.249	278.043	260.3565	519.4254	513.6698	138167.1406	444.0269	0.038845	497.1053	7388430
002	2017-11-06t1203	1509991528.78	adult	238.0018	178.0012	-30.2293	928.0031	69.4248	51177.0767	161271.9428	2441122.9751	907.001	-0.56774	545.817	-0.37091	560.7808	-0.23339	802.2849	-0.4742	797.1964	215012.3438	714.2096	-0.28385	776.3621	-0.37922	14613200	-0.18638	645.909	277.303	254.8473	547.5815	539.6602	146751.8438	456.471	0.11139	518.8144	7424240
002	2017-11-06t1639	1510008097.42	adult	242.6042	182.6036	-25.6269	907.8783	74.1847	48952.456	154586.3856	2261288.2393	965.763	-0.23618	563.467	-0.20307	570.623	-0.15063	821.3307	-0.33427	812.662	211082	719.0955	-0.27434	789.1863	-0.29499	14449000	-0.2151	622.563	286.357	263.9551	547.8212	541.8869	140790.0625	458.6956	0.018201	524.2158	7343040
002	2017-11-06t2003	1510020325.4	adult	246.0008	186.0003	-22.2303	912.7365	71.4411	47382.37	149644.0387	2136231.7173	937.964	-0.42769	566.459	-0.19115	570.265	-0.17324	809.8329	-0.47886	801.4855	201648.4062	717.1408	-0.33201	780.7	-0.4202	14072500	-0.29863	598.101	291.494	269.03	531.6739	525.4146	132386.7969	459.7213	-0.059916	510.1251	7241590
002	2017-11-07t0003	1510034723.79	adult	250.0004	189.9999	-18.2307	920.9181	68.8806	48091.0364	151789.124	2178788.2805	893.327	-0.72419	568.631	-0.19289	571.0147	-0.18785	816.5988	-0.45447	809.853	206599.5	717.0458	-0.37676	786.6084	-0.40443	14339200	-0.2341	600.501	294.169	271.4804	532.4943	528.3522	134721.0625	460.5627	-0.15673	511.8361	7418070
002	2017-11-07t0423	1510050280.32	adult	254.3216	194.3211	-13.9095	877.5882	69.613	48655.5859	153509.3625	2298929.6702	950.413	-0.40797	557.972	-0.34564	561.5425	-0.32155	838.7757	-0.28969	831.8418	213887.7969	718.0352	-0.41404	801.2173	-0.30349	14203200	-0.26443	644.187	289.18	268.2812	557.2084	551.6729	142088.1562	455.9588	-0.34028	530.2468	7361080
002	2017-11-07t0803	1510063524.53	adult	258.0006	198.0001	-10.2305	869.9558	70.3413	48810.5709	153993.6326	2373234.4736	981.783	-0.24444	567.954	-0.25605	566.6412	-0.28668	843.4866	-0.28565	836.0968	215932.5625	719.2486	-0.44231	801.2178	-0.34644	14506700	-0.19189	690.354	295.544	268.6837	576.9329	568.5028	147694.8125	468.4331	-0.25879	543.7882	7548790
002	2017-11-07t1203	1510077924.72	adult	262.0006	202.0001	-6.2305	851.4757	69.4615	46036.407	145163.5237	2172289.4182	865.736	-0.97063	518.301	-0.8718	532.3721	-0.71383	776.015	-0.96043	768.5734	187795.625	690.0519	-0.82709	750.9869	-0.91099	12493600	-0.67084	647.111	280.884	258.8806	557.0974	550.1758	134817.5625	471.8516	-0.31661	533.7595	6770710
002	2017-11-07t1617	1510093157.84	adult	266.2321	206.2315	-1.999	865.2624	71.5434	46545.887	146717.6025	2206553.2052	894.942	-0.82458	523.284	-0.8507	537.4019	-0.68861	778.3879	-0.98092	771.0999	189926.6562	693.9025	-0.83458	752.0938	-0.94892	12750300	-0.61191	664.037	288.786	263.1817	572.129	567.866	139599.4688	489.3343	-0.17709	545.5919	7036560
002	2017-11-07t2017	1510107550.88	dead	270.2301	210.2296	1.999	863.9113	75.1162	48161.3981	151846.3851	2339643.4574	888.923	-0.88918	531.527	-0.78757	544.5903	-0.63478	796.4171	-0.85451	790.5214	200697.1094	710.8686	-0.68545	770.1943	-0.80931	13392900	-0.45835	666.015	293.347	263.4965	584.1697	579.5513	147210.7656	501.9332	-0.10185	560.5449	7391460
004	2017-10-27t1703	1509141947.3	egg	-2.0002	-57.9977	-322.2283	173.7583	27.6985	3396.4452	10774.9611	59944.6238	0	-0.13174	0	-0.29411	0	-0.30756					0	-0.26917	0	-0.2033	0	0.68332	0	0	0				0	-0.13502	0	0
004	2017-10-27t2103	1509156348.96	larva	2.0002	-53.9973	-318.2278	153.8921	28.5228	2908.1981	9262.6388	51990.3527	0	-0.28433	0	-0.4064	0	-0.41449					0	-0.38454	0	-0.33562	0	0.24519	0	0	0				0	-0.24653	0	0
004	2017-10-28t0103	1509170747.9	larva	5.9999	-49.9976	-314.2281	153.6631	28.4707	2907.9777	9260.7239	51960.7511	0	-0.41413	0	-0.50851	0	-0.51207					0	-0.48727	0	-0.45225	0	-0.072579	0	0	0				0	-0.36333	0	0
004	2017-10-28t0503	1509185148.5	larva	10.0001	-45.9974	-310.228	89.1535	28.0999	1641.1884	5355.6006	28782.069	0	-0.52742	0	-0.60213	0	-0.60176					0	-0.57979	0	-0.5566	0	-0.32681	0	0	0				0	-0.48606	0	0
004	2017-10-28t0903	1509199549.63	larva	14.0004	-41.9971	-306.2277	156.0995	31.1817	3259.0235	10397.9879	62932.3632	0	-0.62802	0	-0.6885	0	-0.68467					0	-0.66378	0	-0.65094	0	-0.542	0	0	0				0	-0.61548	0	0
004	2017-10-28t1303	1509213949.19	larva	18.0003	-37.9972	-302.2278	153.6387	29.1697	2979.7158	9496.9958	54567.7412	0	-0.71842	0	-0.7686	0	-0.76172					0	-0.74051	0	-0.73689	0	-0.73081	0	0	0				0	-0.75251	0	0
004	2017-10-28t1703	1509228349.59	larva	22.0004	-33.9971	-298.2277	189.3065	23.2302	2663.0029	8466.5764	33642.9497	2132.96	-0.08181	1469.25	0.51102	1499.0551	0.59306	2040.1912	-0.91687	2032.0884	30602.8672	1914.3203	0.19224	2009.3198	0.047207	2196530	-0.58858	261.372	187.767	187.6152	243.4028	242.7919	3651.0417	220.5386	1.1725	234.832	280712
004	2017-10-28t2103	1509242751.55	larva	26.0009	-29.9965	-294.2271	153.9445	28.223	2883.0677	9179.1586	51031.5379	0	-0.8753	0	-0.91346	0	-0.90145					0	-0.8762	0	-0.88843	0	-1.0562	0	0	0				0	-1.0547	0	0
004	2017-10-29t0103	1509257150.61	larva	30.0007	-25.9968	-290.2274	302.5838	24.86	5853.9092	18521.9406	93637.3774	4800.29	0.59532	2400.25	1.1958	2339.8956	1.2298	4286.7544	-0.25181	4260.5601	141462.8906	3626.1077	0.91121	4087.2274	0.74001	7695190	-0.18846	262.791	183.461	183.251	242.1187	238.5498	7989.9185	216.9161	0.98441	233.8844	588175
004	2017-10-29t0503	1509271551.57	larva	34.001	-21.9965	-286.2271	337.7504	47.7926	10457.2246	33562.788	306694.4434	0	-1.008	0	-1.0427	0	-1.0267					0	-0.9937	0	-1.0189	0	-1.336	0	0	0				0	-1.4071	0	0
004	2017-10-29t0903	1509285951.53	larva	38.0009	-17.9965	-282.2271	413.8992	39.0562	12935.4027	40872.5111	348912.9423	6606.6	0.97144	3054.91	1.6323	2950.1323	1.6548	6081.9883	0.3887	6010.6392	419657.1875	5251.3199	1.5725	5854.6068	1.287	21057500	1.1525	378.016	165.055	164.3864	228.8683	222.3721	15791.9092	200.5217	0.62885	217.1527	1137730
004	2017-10-29t1303	1509300352.17	larva	42.0011	-13.9964	-278.2269	517.9235	41.358	17505.612	55348.3529	499605.6502	7153.17	1.0444	2402.26	0.97453	2221.3225	0.90826	5858.3047	0.38718	5844.7429	550680.625	4046.16	0.8977	5269.5177	0.96634	22369900	1.126	318.439	182.236	181.1514	247.2108	243.1998	23237.8184	220.4633	0.75651	237.3372	1696990
004	2017-10-29t1703	1509314737.48	larva	45.997	-10.0004	-274.231	570.3417	44.3826	20699.1594	65439.2333	621619.587	7068.19	0.92477	2794.19	1.2444	2678.3927	1.255	5945.437	0.49445	5817.3247	653998.0625	4593.6785	1.0898	5365.5719	0.91942	30663500	1.925	303.743	203.334	202.6564	265.8766	262.4675	29246.4238	239.8387	0.89352	256.7515	2231390
004	2017-10-29t2103	1509329136.73	larva	49.9968	-6.0007	-270.2312	598.4043	45.9972	23086.5634	72833.8789	745201.5912	7037.67	0.82417	2279.09	0.71576	2083.3618	0.63875	5886.396	0.56279	5791.502	724026.6875	4205.6672	0.82578	5283.0283	0.80385	27811800	1.3913	357.687	199.264	198.5851	267.0197	262.9723	32843.4258	238.0595	0.77098	255.7344	2431620
004	2017-10-30t0103	1509343537.6	larva	53.9971	-2.0004	-266.231	746.4243	53.1312	31646.5542	99813.2852	1127721.4239	5730.71	0.44315	1712.57	0.2241	1449.2996	0.061843	5039.23	0.33851	4989.0293	846590.625	3472.1545	0.48631	4747.3829	0.60807	28608500	1.3881	323.84	182.974	181.7363	257.7231	254.6207	43297.4766	227.8344	0.55068	246.9417	3056580
004	2017-10-30t0503	1509357940.58	adult	57.9979	2.0004	-262.2302	851.2854	53.7674	37460.8697	118054.2078	1372955.5098	5722.72	0.46491	1363.01	-0.075451	1175.3843	-0.18395	4557.9976	0.244	4439.9421	902483.5	2580.5005	0.070729	4116.3139	0.3885	26901700	1.1141	334.17	187.939	187.2508	256.11	252.6121	50709.7812	228.767	0.48573	246.1776	3709350
004	2017-10-30t0903	1509372340.75	adult	61.998	6.0005	-258.2301	891.6561	58.6783	44342.9831	140229.4623	1819412.2265	5031.59	0.2973	1112.71	-0.28463	990.7704	-0.34282	3679.5559	-0.019985	3577.4695	857336.5	1875.3667	-0.25754	3178.3593	0.047347	25893900	0.94183	342.823	189.879	192.8067	270.9562	266.55	63132.8047	239.1955	0.59378	258.9965	4418680
004	2017-10-30t1303	1509386740.35	adult	65.9978	10.0003	-254.2302	830.4616	63.5426	42610.8488	134385.331	1825018.8203	3182.76	-0.24375	1003.09	-0.35436	955.3238	-0.34179	2395.8083	-0.50853	2328.6847	536661.0625	1390.4138	-0.47971	2138.0446	-0.35238	22400100	0.48096	555.61	201.252	200.5145	272.0838	267.6282	60946.7773	240.6641	0.57167	258.936	4494150
004	2017-10-30t1703	1509401137.32	adult	69.997	13.9995	-250.2311	919.3634	65.1343	46404.3687	146357.2477	1958636.9028	3164.47	-0.18632	933.33	-0.37528	866.5421	-0.39009	2471.377	-0.36031	2437.0675	603016	1305.998	-0.47701	2178.3903	-0.26872	22712600	0.50629	405.764	201.789	201.0366	270.9569	267.64	66113.4922	241.3803	0.54314	259.7386	4910540
004	2017-10-30t2119	1509416487.31	adult	74.2609	18.2634	-245.9672	959.2306	63.2761	47466.323	149645.1336	1950638.1683	2047.12	-0.51681	826.615	-0.43146	796.8595	-0.40847	1679.3408	-0.64218	1647.4419	418155.875	1106.2413	-0.53669	1516.4071	-0.52116	20578600	0.22734	375.071	189.494	188.3497	266.2456	262.0198	66295.1484	232.977	0.28768	254.5162	4717460
004	2017-10-31t0103	1509429940.44	adult	77.9979	22.0004	-242.2302	943.5532	65.6544	48729.5428	153693.1838	2112353.642	1632.12	-0.61515	775.434	-0.42904	771.7337	-0.37207	1347.2408	-0.72108	1328.4835	344893.6562	1025.516	-0.52643	1257.3673	-0.59391	19795300	0.13919	481.905	191.933	193.4382	277.5306	271.5202	71047.8359	242.8139	0.4804	263.1991	4899660
004	2017-10-31t0503	1509444337.61	adult	81.9971	25.9996	-238.231	996.1	65.4169	52169.7175	164483.8458	2270105.9842	1373.74	-0.65485	698.57	-0.46416	680.6103	-0.43606	1167.6586	-0.69655	1153.8182	319938.4375	921.1632	-0.5297	1095.7088	-0.6144	19118500	0.074451	368.973	183.153	181.6056	268.3947	264.7296	73540.1562	232.233	0.097913	255.7067	5012530
004	2017-10-31t0903	1509458740.4	adult	85.9979	30.0004	-234.2302	1017.1387	64.912	54490.2736	171874.5244	2426936.8481	1128.16	-0.69978	700.689	-0.36869	693.131	-0.32129	980.9036	-0.70334	969.4242	280538.4375	836.7478	-0.52262	926.5572	-0.65094	19995600	0.29159	446.872	193.722	191.8265	291.6967	285.24	83425.25	241.3513	0.27603	270.7696	5528250
004	2017-10-31t1303	1509473139.05	adult	89.9975	34	-230.2306	1189.6936	77.5677	64961.0042	204968.7184	3122452.709	928.052	-0.73697	650.586	-0.37242	667.9315	-0.2718	856.2258	-0.6826	851.1263	291973	783.8651	-0.4905	833.184	-0.64258	22123200	0.82297	375.541	183.932	186.5599	266.808	262.5574	90981.5156	234.3141	-0.066498	255.0242	6254610
004	2017-10-31t1751	1509490396.74	adult	94.7913	38.7938	-225.4368	1089.4187	70.7856	64098.2987	202520.8683	3071178.0982	997.187	-0.59171	642.096	-0.25805	642.985	-0.19847	825.8917	-0.57128	820.0908	277499.5938	749.7447	-0.41551	801.2899	-0.55869	21514100	0.91771	370.533	193.939	192.2343	294.5881	287.0996	98981.5938	245.4266	0.15691	274.28	6498120
004	2017-10-31t2103	1509501941.21	adult	97.9981	42.0006	-222.23	989.295	69.5424	57801.4329	182310.9187	2791657.9927	968.509	-0.54899	666.939	-0.099604	666.3425	-0.040758	848.6901	-0.4525	842.9146	257153.0938	773.8239	-0.31086	824.6119	-0.46229	20145600	0.69409	345.638	201.382	200.063	283.8995	280.4341	86021.5547	247.2918	0.10841	270.0383	6082960
004	2017-11-01t0103	1509516337.67	adult	101.9971	45.9996	-218.231	1016.8243	71.6488	59200.2311	186896.1029	2870667.3607	920.336	-0.50408	645.656	-0.052005	644.5441	-0.0038371	815.3704	-0.38797	808.0097	252764.8125	746.4794	-0.26218	791.3418	-0.40503	19974600	0.78034	441.761	201.737	200.0591	298.6022	294.3108	92566.6875	254.1512	0.20224	282.7142	6241140
004	2017-11-01t0538	1509532820.56	adult	106.5757	50.5782	-213.6524	1012.3375	74.9803	61868.0772	195322.7841	3121743.559	930.018	-0.39628	664.9	0.17107	663.2194	0.21752	835.2228	-0.24599	829.3004	269776.9688	765.8226	-0.11268	813.3295	-0.25356	21474300	1.36	458.525	209.662	207.7539	320.6641	307.8421	103574.5	259.0425	0.20036	289.0788	6771470
004	2017-11-01t0903	1509545139.78	adult	109.9977	54.0002	-210.2304	1099.7386	73.9726	66364.8335	209226.2986	3326996.3955	902.808	-0.36987	624.481	0.070058	621.1229	0.089855	803.9165	-0.21328	796.7504	278959.0312	729.8683	-0.13739	778.2112	-0.24618	21638300	1.4841	584.808	207.626	204.5282	315.568	308.6949	109502.0938	263.5348	0.21839	294.7189	7194240
004	2017-11-01t1303	1509559538.18	adult	113.9972	57.9997	-206.2308	1065.7556	72.6814	61760.1296	194654.9847	3008626.3967	946.702	-0.24484	627.715	0.18915	624.4747	0.20442	835.4729	-0.062049	831.4254	269857.75	756.3843	0.012493	810.7269	-0.097449	20260800	1.1196	444.109	212.465	208.5738	339.0987	334.1014	109528.875	281.1229	0.64551	318.3534	6857740
004	2017-11-01t1722	1509575070.96	adult	118.3119	62.3144	-201.9162	1061.3786	77.5184	63200.7728	199212.7714	3243776.8374	931.216	-0.20035	621.374	0.26388	622.2057	0.29757	833.7605	0.021716	825.1759	275974.7188	747.858	0.071368	806.3898	-0.017284	20509100	1.2415	508.662	217.257	213.3989	399.7018	393.8948	132301.3125	285.4084	0.60666	364.1239	7170790
004	2017-11-01t2103	1509588340.15	adult	121.9978	66.0003	-198.2303	1059.4322	71.5856	61688.4539	194460.8524	3058389.8381	818.725	-0.36792	521.691	-0.41364	524.3984	-0.40896	712.1668	-0.367	705.814	230029.875	643.0888	-0.33364	691.595	-0.31075	16825600	0.089976	375.925	190.029	186.6083	305.8825	300.734	98800.0625	255.9965	-0.48568	290.3055	6128820
004	2017-11-02t0103	1509602737.39	adult	125.997	69.9995	-194.2311	1000.7781	71.2296	58822.4659	185399.3129	2931166.8113	883.703	-0.21753	624.383	0.46933	624.166	0.48037	804.6642	0.049867	797.984	247836.5938	736.3465	0.15602	780.8017	0.025582	19191700	0.8558	451.147	227.006	223.6023	346.3018	339.5017	106660.9609	293.3725	0.54017	328.4114	6977470
004	2017-11-02t0506	1509617316.3	adult	130.0467	74.0492	-190.1814	1079.7111	70.8029	62539.2775	197045.2157	3130516.8897	1012.78	0.12568	577.651	0.11552	580.3484	0.13491	805.5497	0.1065	796.4241	263414.75	727.9756	0.17342	779.2598	0.073874	18882300	0.76681	685.933	213.904	208.2565	374.0975	367.0326	122329.875	305.2136	0.73771	349.3288	6992100
004	2017-11-02t0903	1509631538.34	adult	133.9973	77.9998	-186.2308	1052.5566	79.3586	63893.1401	201556.1203	3254504.1476	1089.1	0.40574	642.492	0.80518	643.5349	0.80184	879.0704	0.67438	868.0348	293609.5	773.8714	0.59379	840.2768	0.46948	21436800	1.5611	586.114	236.186	229.7485	456.5119	450.4793	152474.9844	320.839	1.0426	415.6444	7880360
004	2017-11-02t1354	1509648997.78	adult	138.8471	82.8496	-181.3809	1092.3062	70.4278	63370.5803	199585.659	3108881.707	1095.7	0.54756	632.167	0.76413	632.8589	0.74226	876.4178	0.80369	871.2654	290970.7188	778.7865	0.77417	846.2999	0.67278	20947500	1.398	908.912	231.775	225.5733	412.9732	403.4132	137107.0938	327.0827	1.0169	387.652	7680080
004	2017-11-02t1703	1509660340.73	adult	141.9979	86.0005	-178.2301	1148.8078	74.4797	67968.8402	214363.5897	3473404.184	1007.17	0.27981	556.984	-0.016656	581.6501	0.22359	880.3533	0.89628	871.2659	312525.4375	758.7745	0.62544	840.3071	0.70027	19772400	1.0333	497.286	207.426	206.3773	393.8553	386.3134	139818.625	302.0284	0.15951	362.6755	7363420
004	2017-11-02t2103	1509674737.84	adult	145.9971	89.9997	-174.2309	1051.9467	72.1294	61749.1899	194698.5181	3019863.4394	975.831	0.20089	637.375	0.85358	634.7631	0.78445	862.8696	0.79205	857.1307	278706.875	769.3881	0.77491	832.22	0.72075	20564300	1.2543	536.555	238.357	230.175	427.8524	420.4854	138196.3125	329.6378	0.78059	396.238	7690350
004	2017-11-03t0138	1509691235.62	adult	150.5799	94.5824	-169.6482	1043.2069	71.5224	61454.4982	193696.1442	3063779.2968	1022.17	0.4713	613.036	0.60132	601.0823	0.43988	883.8988	1.0242	876.1057	284615.4062	775.6989	0.86619	849.6162	0.95931	19680300	0.98079	548.917	231.23	222.5666	415.0241	407.7009	133637.75	325.147	0.47104	385.6874	7423170
004	2017-11-03t0503	1509703541.88	adult	153.9983	98.0008	-166.2298	1029.6415	76.5916	62537.3574	197291.3486	3230714.3269	1077.2	0.813	627.984	0.76125	625.2607	0.68832	881.2686	0.99235	870.8175	288174.8125	773.2927	0.84129	843.9803	0.92404	20501800	1.2002	807.401	240.593	233.1883	442.5509	427.9037	144714.1406	332.9215	0.54327	400.4507	7854650
004	2017-11-03t0903	1509717938.76	adult	157.9974	101.9999	-162.2307	1117.5231	70.7718	64958.7861	204602.5859	3231313.6067	1052.58	0.73026	624.346	0.71968	617.3757	0.60307	901.8352	1.1853	892.1022	306623.9688	771.7102	0.81474	855.4323	1.0409	21191600	1.3715	560.195	231.808	223.8304	429.9642	422.3053	146187.8281	321.1485	0.089292	391.7497	7868040
004	2017-11-03t1322	1509733480.66	adult	162.3146	106.3171	-157.9135	1109.261	77.2584	66955.5752	211536.207	3349876.6137	946.31	0.11577	548.75	-0.079361	543.1365	-0.15601	850.8766	0.63317	842.4301	297806.8125	726.7188	0.31231	816.954	0.62064	19187600	0.81002	533.705	208.835	201.6615	417.9158	412.3791	146270.5312	301.2845	-0.53933	377.1337	7302140
004	2017-11-03t1703	1509746742.6	adult	165.9985	110.001	-154.2296	1076.1704	69.8004	61882.7062	195001.0722	3001219.4112	1034.9	0.66713	633.015	0.8009	624.3647	0.66177	890.3158	1.0104	883.4102	288462.3125	781.6218	0.89186	856.0569	1.0103	20488800	1.1448	667.943	239.637	231.3779	434.2481	425.8293	140696.3906	327.3122	-0.030899	393.3049	7756350
004	2017-11-03t2103	1509761138.42	adult	169.9973	113.9998	-150.2308	1080.0178	68.9079	60483.2479	190569.8844	2836261.2003	993.323	0.39704	611.07	0.56565	605.8431	0.4678	852.846	0.59735	842.8698	270352.1875	745.6391	0.48651	816.2489	0.56638	19325100	0.8285	534.416	235.051	226.3678	438.0988	429.8768	138877.3125	326.6866	-0.17102	401.6867	7433470
004	2017-11-04t0107	1509775733.19	adult	174.0514	118.0539	-146.1767	1143.2322	71.4473	64907.9069	204514.7511	3112051.7701	1134.67	1.3139	610.911	0.55709	609.2733	0.49401	948.7059	1.5313	938.5462	322560	784.7501	0.88567	894.6648	1.3518	20741600	1.1796	675.002	236.451	224.1852	532.9523	524.5468	181203.7812	360.6718	0.43954	485.4589	8028000
004	2017-11-04t0503	1509789939.39	adult	177.9976	122.0001	-142.2305	1102.7503	70.6107	64959.2091	204700.9418	3208119.94	1036.26	0.65236	512.017	-0.47065	501.1274	-0.59043	840.1702	0.40741	824.7583	285657.875	673.7894	-0.31211	772.6329	0.0633	17382500	0.32724	623.369	203.386	192.6891	450.7678	434.4705	153261.0469	305.1034	-0.84423	395.1337	6904770
004	2017-11-04t0954	1509807400.16	adult	182.8478	126.8503	-137.3803	1059.8335	74.3181	65185.818	205473.3918	3330685.5388	1132.63	1.2663	615.638	0.58666	610.5871	0.48603	943.8207	1.3927	929.9733	321842.8438	783.7973	0.8288	884.1672	1.1706	20960000	1.2051	677.544	240.496	228.6893	502.6398	494.9876	171400.1875	357.8601	0.086407	457.5641	8187930
004	2017-11-04t1303	1509818741.62	adult	185.9982	130.0007	-134.2299	1127.2999	70.3681	65306.6568	205755.3488	3176291.0707	1063.04	0.78027	635.363	0.78038	640.3856	0.77197	922.9963	1.1569	912.3677	315664.75	795.0514	0.92932	876.2718	1.0644	21680500	1.3708	698.23	253.053	247.4764	491.4079	480.4505	168061.5	359.8327	0.026937	439.1798	8634920
004	2017-11-04t1703	1509833139.36	adult	189.9976	134.0001	-130.2305	1173.6635	71.2628	68610.2258	216148.498	3377192.5689	1173.06	1.4753	614.42	0.55441	624.6223	0.60414	981.1274	1.6841	963.3221	352224.75	793.3914	0.88949	909.8398	1.3721	22031900	1.4417	692.33	240.677	234.8982	523.7957	506.9251	188042.6719	353.7243	-0.20249	458.6811	8630180
004	2017-11-04t2138	1509849641.77	adult	194.5816	138.5841	-125.6465	1150.0488	73.0129	69590.8588	219329.6163	3574105.638	1299.38	2.2427	552.903	-0.091279	569.7662	0.045502	904.6389	0.89979	882.3624	329288.5625	734.5129	0.24687	832.4862	0.55681	20085900	0.96833	708.53	223.421	218.8647	530.6741	520.0998	193165.375	339.7927	-0.57445	455.1814	8116450
004	2017-11-05t0103	1509861949.05	adult	198.0003	142.0028	-122.2278	1133.5486	98.9438	71891.6141	228043.7811	4007533.9536	1075.4	0.75345	481.129	-0.84047	476.489	-0.89242	813.5148	-0.0058355	801.1005	305881.5625	651.2145	-0.64363	760.6718	-0.18945	18051500	0.48866	575.031	187.577	179.0656	436.2015	427.9208	164011.7656	285.0347	-1.6049	383.5776	7037710
004	2017-11-05t0403	1509876349.16	adult	202.0003	146.0028	-118.2278	1122.515	74.368	64036.4764	202042.8633	3064998.0912	1066.17	0.65843	602.433	0.39178	604.1862	0.36003	919.1843	0.97431	903.8538	307926.7188	783.0583	0.7118	870.7407	0.88561	20162800	0.98009	751.589	247.877	239.0979	530.7906	509.0121	177814.875	362.894	-0.36083	459.2878	8296190
004	2017-11-05t0827	1509892175.91	adult	206.3966	150.3991	-113.8315	1177.564	80.5711	72838.6562	229432.0726	3812245.9836	1190.64	1.3992	538.077	-0.28823	539.8652	-0.29806	858.4388	0.35579	838.5988	327065.1875	715.6391	-0.020075	800.0462	0.14413	20452300	1.0478	670.882	223.882	215.3815	509.0395	495.899	193944.0625	340.8909	-0.83134	435.4081	8509740
004	2017-11-05t1203	1509905162.38	adult	210.004	154.0065	-110.2241	1031.9355	73.8036	60874.0978	191986.4109	3112467.7728	1124.7	0.95599	494.861	-0.75314	492.6231	-0.78879	874.6342	0.48095	862.4208	278133.6875	684.4356	-0.37208	807.2256	0.18839	15735100	-0.022957	695.775	211.099	197.6704	545.8116	537.5226	173568.1094	347.1697	-0.81311	463.8567	6712300
004	2017-11-05t1603	1509919539.34	adult	213.9976	158.0001	-106.2305	1021.276	73.801	62193.424	195996.7019	3249028.6478	1348.06	2.3063	646.474	0.80886	645.3344	0.73256	1061.3192	2.2373	1049.6836	344928.75	845.5405	1.3029	985.2083	1.9533	20990400	1.1863	785.989	265.354	254.302	607.4001	598.2516	197405.0469	398.2947	-0.1058	534.1159	8615780
004	2017-11-05t2007	1509934137.83	adult	218.0527	162.0552	-102.1754	1076.1447	69.4898	62396.4525	196560.6712	3058182.6079	1258.05	1.7262	616.385	0.48101	616.7935	0.43138	938.3753	1.0283	927.4489	306848.7188	816.6857	0.97573	898.9116	1.0537	20100900	0.99664	819.588	264.057	252.9789	534.8038	521.3533	174880.8281	403.1918	-0.13989	485.0664	8611150
004	2017-11-06t0003	1509948338.58	adult	221.9973	165.9999	-98.2307	1051.8866	72.077	63726.9041	200975.6367	3219848.4027	1099.33	0.72387	631.34	0.62657	620.2268	0.45472	927.4313	0.89265	917.9229	308834.625	797.6903	0.75016	878.5721	0.8177	21012900	1.2167	688.922	263.037	249.1786	546.7312	539.7872	182061.5	378.6141	-0.61585	486.4846	8754650
004	2017-11-06t0455	1509965819.13	adult	226.8531	170.8556	-93.375	1128.0138	76.6639	68753.0929	216680.006	3593567.2572	1357.1	2.2944	618.059	0.46924	613.7537	0.37317	1000.904	1.5699	982.9445	360325.4375	783.2273	0.56404	909.5002	1.0963	22189600	1.5018	835.113	266.274	256.0856	600.7496	585.0881	216269.8594	390.1081	-0.56539	504.7943	9559780
004	2017-11-06t0803	1509977141.55	adult	229.9982	174.0007	-90.2299	1113.2923	76.2521	66051.8396	208152.0797	3381890.3579	1122.55	0.81898	517.64	-0.62853	524.8622	-0.57171	863.1334	0.19916	849.8691	297781	694.5052	-0.42568	799.47	-0.061058	17859100	0.53122	717.072	224.433	214.3326	550.9128	541.242	190064.9375	359.865	-1.0936	487.5896	7743170
004	2017-11-06t1203	1509991544.51	adult	233.999	178.0015	-86.2291	1096.2561	73.5411	67752.7183	213660.3622	3485087.451	1288.49	1.8158	648.348	0.77516	637.7135	0.60718	1002.8265	1.5303	991.2677	355000.5938	809.4289	0.80251	946.2684	1.413	22916500	1.7021	773.142	271.498	258.4329	582.8118	577.3728	206315.375	384.9301	-0.82715	521.0839	9596360
004	2017-11-06t1639	1510008112.92	adult	238.6013	182.6038	-81.6267	1124.1132	70.4273	66299.146	209042.5179	3292697.0124	1285.3	1.7534	595.167	0.17187	616.4111	0.36525	955.1703	1.0101	939.9655	331444.0938	798.999	0.65334	904.9868	0.94226	20615400	1.1941	752.021	259.239	253.4775	571.3309	555.8268	198251.8125	403.8284	-0.67241	513.2555	8979510
004	2017-11-06t2003	1510020340.97	adult	241.998	186.0005	-78.2301	1099.7388	72.9416	65173.7668	205352.3432	3247590.8434	1135.02	0.80252	619.329	0.42522	609.0018	0.27238	974.8319	1.1579	965.0873	332417.6875	814.2433	0.79763	917.2377	1.0349	21091900	1.3161	758.648	267.41	252.6295	589.0948	576.7816	200881.3125	407.1844	-0.71309	524.8474	9106910
004	2017-11-07t0003	1510034739.37	adult	245.9976	190.0001	-74.2305	1188.464	75.2312	69116.6113	217626.1554	3473072.3583	1255.22	1.5013	617.142	0.38184	623.287	0.41458	1017.2996	1.5169	1003.7757	368262.4688	803.3467	0.64096	944.3615	1.2709	22292400	1.6083	751.348	270.978	262.0913	618.7625	611.3215	223992	410.316	-0.77612	555.1974	9788260
004	2017-11-07t0423	1510050295.93	adult	250.3188	194.3213	-69.9092	1135.2163	76.1197	68797.8596	216752.8092	3540959.2445	1157.49	0.87244	627.242	0.47551	630.7421	0.48205	991.413	1.2091	979.9224	356908.6562	817.7369	0.76458	938.4103	1.1597	22530500	1.6793	778.245	276.831	265.7414	584.4446	570.3303	210400.0625	414.2272	-0.83639	528.1691	9943780
004	2017-11-07t0803	1510063540.06	adult	253.9978	198.0003	-66.2303	1067.0737	75.9165	66128.3659	208660.2177	3471861.777	1169.16	0.91428	610.588	0.2648	614.6434	0.28517	978.1257	1.0335	970.6192	338431.5	803.5138	0.56732	927.608	1.0047	21073200	1.35	775.262	277.838	267.4831	592.4008	582.0377	204970.6875	424.875	-0.78136	541.7623	9589030
004	2017-11-07t1203	1510077940.39	adult	257.9979	202.0004	-62.2302	823.5272	76.8764	53112.5015	168105.5336	2858367.4032	1034.53	0.073231	610.792	0.2446	629.559	0.43958	952.8517	0.74305	947.1906	263939.9375	848.0728	1.0405	923.1549	0.91108	16911000	0.37718	763.788	289.178	287.7667	605.145	595.7976	167625.1562	465.6314	-0.29924	564.0691	8006470
004	2017-11-07t1617	1510093173.8	adult	262.2294	206.2319	-57.9987	1069.2894	77.595	63095.2631	198838.4793	3173466.8985	1098.19	0.42606	584.537	-0.090392	581.037	-0.14557	931.9891	0.49454	916.7784	307556.4062	770.2137	0.098899	876.559	0.38026	19275100	0.94692	854.452	273.385	256.4987	622.2976	600.1478	205358.2188	434.0902	-0.86869	551.1732	9014860
004	2017-11-07t2017	1510107566.51	adult	266.2273	210.2298	-54.0007	1070.7497	74.9505	63421.6238	199823.3229	3195570.583	1196.02	0.98589	658.987	0.77335	655.3671	0.71349	1022.2281	1.2837	1012.095	339379.75	876.1948	1.2911	977.5173	1.3722	21832900	1.5721	824.9	308.18	291.7191	661.1959	657.7311	219517.0312	483.4623	-0.26185	599.2845	10210300
004	2017-11-08t0055	1510124230.07	adult	270.8561	214.8586	-49.372	1053.6977	70.4446	61692.5108	194394.7064	3064623.3072	1265.14	1.3692	682.102	1.0341	678.038	0.97404	1042.6448	1.4105	1026.8326	336774.25	880.8035	1.3034	986.1995	1.4056	21991700	1.6289	952.351	324.809	304.9812	680.3278	662.2499	219745.875	508.0788	-0.029726	605.9233	10472200
004	2017-11-08t0417	1510136370.55	adult	274.2284	218.231	-45.9996	1062.7651	72.1192	63460.9529	199952.3535	3218350.8308	1245.01	1.2251	692.359	1.1482	686.936	1.0767	1043.3993	1.3721	1026.8092	346408.5625	889.9721	1.3811	993.1545	1.4362	22946900	1.8766	898.036	334.18	310.8968	672.6544	655.7812	223321.2656	520.0568	0.053329	620.0606	11075700
004	2017-11-08t0817	1510150767.16	adult	278.2275	222.23	-42.0006	1009.6985	71.2982	59249.3709	186797.8561	2947635.4407	1269.92	1.348	694.202	1.1588	687.0508	1.0726	1054.9802	1.4243	1036.6613	327043.875	890.3697	1.3499	990.5214	1.3606	21498700	1.5389	904.193	336.328	315.3513	685.5887	662.2428	212532.4844	515.6415	-0.11756	613.1444	10415700
004	2017-11-08t1239	1510166508.56	adult	282.6001	226.6026	-37.628	1053.9372	71.4018	62516.7086	197000.7582	3145988.6707	1273.95	1.3429	691.605	1.1128	686.116	1.0549	1044.4218	1.2697	1029.2201	341525.9062	886.7676	1.2669	988.8233	1.2898	22581600	1.8273	824.049	337.642	311.8773	662.9984	649.8853	216800.4531	535.9582	0.059401	615.6061	11024400
004	2017-11-08t1639	1510180877.22	adult	286.5914	230.5939	-33.6367	990.6313	70.5211	57346.1133	180739.7837	2812093.5232	1207.35	0.9141	679.641	0.94737	673.558	0.88752	1043.7291	1.2104	1026.0012	313118.75	869.3804	1.0198	978.2812	1.1329	20381800	1.2942	884.103	335.043	312.9512	718.2146	708.0799	215464.375	528.1423	-0.16108	635.3596	10047600
004	2017-11-08t2017	1510193968.35	adult	290.2278	234.2303	-30.0002	1015.8636	70.101	58599.3649	184703.5281	2842034.1189	1270.74	1.272	683.809	0.98755	678.3308	0.94272	1053.3324	1.2481	1035.5555	323373.0625	877.2713	1.0796	988.4548	1.1923	20948500	1.4519	931.733	339.938	315.5614	725.9093	707.3253	222854.1562	543.1604	-0.041129	643.6172	10414000
004	2017-11-09t0023	1510208726.16	adult	294.3272	238.3297	-25.9008	699.8179	74.0829	38445.0961	123340.6309	1797499.4645	1121.22	0.34014	669.178	0.78071	658.5549	0.67131	1005.1653	0.76547	998.3152	203043.3906	880.623	1.0798	969.5161	0.9479	13485300	-0.44321	899.977	334.2	308.6346	627.8376	622.7165	126823.1953	531.4013	-0.32286	601.0271	6734800
004	2017-11-09t0417	1510222767.5	adult	298.2276	242.2301	-22.0005	1030.9616	69.398	60195.5474	189789.2125	2978421.5703	1237.19	1.014	712.237	1.3357	703.199	1.2672	1080.772	1.3831	1070.0798	340443.1875	918.1039	1.5011	1031.9504	1.536	22414100	1.8657	878.685	355.491	335.3135	718.3988	715.1435	226295.625	541.8763	-0.27644	654.9737	11187300
004	2017-11-09t0911	1510240403.42	adult	303.1265	247.129	-17.1016	1003.6443	72.6947	59080.2899	186226.0353	2951467.3656	1197.78	0.74134	708.098	1.2673	698.205	1.1971	1062.1329	1.1532	1051.1918	328199.0625	920.0152	1.4775	1018.1268	1.3325	21858300	1.7466	876.275	354.729	333.8536	695.387	687.0526	214874.5625	546.141	-0.34801	640.4249	10950100
004	2017-11-09t1217	1510251569.43	adult	306.2281	250.2307	-13.9999	991.2053	72.2745	57420.6114	181163.0529	2832539.7777	1283.57	1.239	730.606	1.5667	723.418	1.5531	1104.5382	1.4799	1092.8295	332466	926.444	1.5269	1051.1885	1.628	21926200	1.7806	872.348	368.27	351.7023	742.3981	731.3252	223461.8438	552.2541	-0.34372	684.8853	11052100
004	2017-11-09t1617	1510265968.13	adult	310.2278	254.2303	-10.0003	967.4179	67.7681	55004.5432	173352.4542	2641942.1095	1253.45	1.0284	727.548	1.5172	713.9409	1.4222	1089.4458	1.2942	1079.383	313760.4062	940.7431	1.6657	1048.9695	1.5528	20922800	1.5333	898.172	370.295	349.0746	723.4479	713.3514	208353	563.9053	-0.28298	668.2902	10648900
004	2017-11-09t2055	1510282653.73	adult	314.8627	258.8652	-5.3654	926.892	68.5466	53725.3361	169398.4297	2630422.3021	1266	1.0717	739.396	1.6756	724.414	1.582	1120.0005	1.4919	1103.5272	314720.125	965.2916	1.9282	1072.243	1.7259	20759300	1.5102	857.403	378.191	355.86	712.1312	696.4094	200108.875	581.0999	-0.1579	666.3082	10618100
004	2017-11-10t0017	1510294770.41	adult	318.2284	262.2309	-1.9997	918.9836	69.9014	53771.1874	169570.2535	2671747.4053	1291.02	1.1996	746.093	1.7669	730.3099	1.6777	1140.0297	1.6145	1133.8461	321488.375	991.933	2.2318	1096.6429	1.9256	20968900	1.583	877.448	381.108	357.5614	715.4564	708.4097	201758.7031	593.5305	-0.067357	678.5999	10711000
004	2017-11-10t0417	1510309167.95	dead	322.2277	266.2302	1.9997	942.597	96.4767	57333.8636	182843.5725	2945274.9366	1346.91	1.5104	745.202	1.7496	727.3466	1.6425	1149.2085	1.6348	1136.5394	344762.5625	997.4056	2.262	1101.7804	1.9217	22351600	1.986	879.323	379.602	352.3959	738.0283	727.1877	221408.4688	598.9165	-0.098139	688.4862	11385800
009	2017-10-27t1703	1509142017.23	egg	-2.0002	-65.9953	-213.9999	174.019	31.5511	3765.9098	12003.627	74006.3685	0	-0.13174	0	-0.29412	0	-0.30756					0	-0.26917	0	-0.2033	0	0.68331	0	0	0				0	-0.13502	0	0
009	2017-10-27t2103	1509156418.56	larva	2.0002	-61.995	-209.9995	176.7093	30.6752	3595.5723	11445.3722	68728.354	0	-0.28433	0	-0.4064	0	-0.41449					0	-0.38454	0	-0.33562	0	0.2452	0	0	0				0	-0.24653	0	0
009	2017-10-28t0103	1509170817.97	larva	6	-57.9951	-205.9997	170.4924	29.5149	3308.781	10526.578	60968.8811	0	-0.41413	0	-0.50851	0	-0.51207					0	-0.48727	0	-0.45225	0	-0.072585	0	0	0				0	-0.36333	0	0
009	2017-10-28t0503	1509185218.67	larva	10.0002	-53.9949	-201.9995	170.5043	57.5039	4403.6829	15154.5838	120642.7678	0	-0.52742	0	-0.60214	0	-0.60176					0	-0.57979	0	-0.5566	0	-0.32682	0	0	0				0	-0.48606	0	0
009	2017-10-28t0903	1509199620.38	larva	14.0007	-49.9945	-197.999	172.9601	30.3652	3438.2485	10946.3037	64978.3811	0	-0.62803	0	-0.68851	0	-0.68468					0	-0.66379	0	-0.65094	0	-0.54201	0	0	0				0	-0.61549	0	0
009	2017-10-28t1303	1509214020.19	larva	18.0006	-45.9945	-193.999	162.7859	55.2951	4134.5187	14253.6719	110129.0981	0	-0.71842	0	-0.76861	0	-0.76173					0	-0.74051	0	-0.7369	0	-0.73082	0	0	0				0	-0.75253	0	0
009	2017-10-28t1703	1509228420.04	larva	22.0006	-41.9946	-189.9991	194.6328	46.0304	5244.9642	16965.1691	141274.0796	1598.97	-0.26171	859.564	-0.050988	842.8658	-0.031499	1466.1083	-1.0714	1455.7959	42517.1406	1284.3938	-0.13789	1400.6247	-0.21421	2430850	-0.5553	230.961	154.879	154.3877	205.3938	202.9499	5956.4204	185.4586	0.84313	198.1896	437998
009	2017-10-28t2103	1509242824.6	larva	26.0019	-37.9933	-185.9978	223.3594	35.2586	4875.9533	15609.8924	97060.9414	3055.72	0.12724	1741.53	0.67672	1752.7169	0.75319	2796.3923	-0.69923	2772.2732	75502.5938	2486.0525	0.40696	2708.3081	0.25319	4613300	-0.42768	239.854	165.256	164.8351	217.852	214.8354	5882.0029	195.0011	0.84919	209.4384	437762
009	2017-10-29t0103	1509257223.9	larva	30.0017	-33.9935	-181.998	199.3398	31.0032	4188.4059	13295.6016	81741.5448	4816.48	0.60049	2931.06	1.6769	3011.4635	1.8599	4538.9272	-0.17894	4486.8008	104395.3281	4167.9351	1.1873	4448.7021	0.88997	6688680	-0.32089	246.022	168.583	168.0972	220.6369	219.3133	5074.6494	199.5823	0.80797	215.0068	384706
009	2017-10-29t0503	1509271625.46	larva	34.0021	-29.9931	-177.9976	371.4107	37.27	11543.1262	36570.288	301790.2643	3671.26	0.14606	1782.82	0.5632	1753.2853	0.60994	3323.9182	-0.5047	3300.9008	206082.9219	2902.806	0.46955	3182.5907	0.28351	10973300	0.064216	242.82	167.453	166.8938	221.798	220.6113	13751.4775	199.7372	0.71829	215.5484	1030670
009	2017-10-29t0903	1509286025.29	larva	38.0021	-25.9931	-173.9976	412.6929	40.076	11482.7717	36211.6614	293137.0214	6138.59	0.82696	3126.01	1.696	3301.1218	1.9808	5804.8711	0.30178	5801.1826	359902	5017.7869	1.4559	5609.4728	1.188	19246900	0.92742	679.486	128.327	127.5052	201.0879	183.7517	12467.4482	161.4366	0.19243	176.6358	790112
009	2017-10-29t1303	1509300425.68	larva	42.0022	-21.993	-169.9975	311.9734	32.4198	7416.9715	23474.0895	149478.6919	6027.77	0.7032	3403.25	1.8649	3541.5123	2.1276	5735.6543	0.3469	5704.02	235161.8281	5107.4756	1.4216	5551.087	1.0786	13619800	0.065092	329.4	118.271	116.746	187.6167	177.4025	7692.2866	152.9017	-0.038712	170.2874	473321
009	2017-10-29t1703	1509314796.68	larva	45.9941	-18.001	-166.0056	510.9803	42.6746	18578.5246	58882.5038	557307.792	5255.63	0.38516	2106.04	0.63721	2002.8135	0.63555	4789.6172	0.094972	4772.2515	474172.125	3834.6738	0.71956	4510.6897	0.58323	20765600	0.75399	832.249	152.886	151.6804	265.5196	220.3304	26286.4355	188.9218	0.25751	208.3749	1507450
009	2017-10-29t2103	1509329195.73	larva	49.9938	-14.0013	-162.0058	570.8982	40.0259	19145.6819	60354.0454	544774.2133	9055.09	1.4148	2972.15	1.3234	2815.0979	1.3061	7388.3364	1.111	7219.8621	753610.3125	5241.023	1.3256	6664.9668	1.3407	30247600	1.6726	355.429	167.624	167.2396	229.553	224.9563	23414.4023	202.1288	0.28845	219.0781	1705910
009	2017-10-30t0103	1509343597.06	larva	53.9942	-10.0009	-158.0055	532.6524	45.4055	20484.9566	64691.8018	665943.6881	9167.37	1.4648	2425.12	0.86516	2217.8994	0.78185	7388.0586	1.2484	7286.6494	805298.375	4542.8081	1.0145	6639.159	1.3577	26281000	1.1177	421.628	178.394	178.0471	236.7523	233.2217	25806.0059	212.0521	0.32178	227.9	1933260
009	2017-10-30t0503	1509358000.11	larva	57.9951	-6.0001	-154.0046	660.8056	45.89	25970.8997	82012.7621	844128.5977	9122.74	1.5008	1663.58	0.20513	1361.0259	-0.0032641	7091.2417	1.2899	6906.7747	978591.375	3908.9662	0.74757	6071.2516	1.1866	22839300	0.63543	519.952	169.355	168.9825	239.7285	232.6305	33082.5273	207.5922	0.15029	225.5244	2325080
009	2017-10-30t0903	1509372400.85	larva	61.9953	-1.9999	-150.0044	735.9242	52.3891	31700.7162	100005.4495	1138569.2078	6240.07	0.67866	1186.14	-0.21256	1037.0266	-0.29541	4477.3154	0.33138	4256.1135	752189	2293.5949	-0.034746	3874.7354	0.3437	19812000	0.20899	403.25	170.283	169.5567	235.2121	231.9284	39515.6328	206.5776	0.023209	223.9318	2844230
009	2017-10-30t1303	1509386800.05	adult	65.995	1.9999	-146.0046	851.5629	57.3663	40461.953	127568.0326	1595473.6936	2979.82	-0.31088	946.714	-0.41344	864.2364	-0.44166	2471.8096	-0.47258	2424.2742	526495.4375	1554.3767	-0.38709	2240.5891	-0.30631	20127100	0.19813	430.749	165.545	164.7744	234.7224	229.646	49995.8672	203.2868	-0.15691	220.3343	3519490
009	2017-10-30t1703	1509401196.59	adult	69.9941	5.9989	-142.0056	869.2631	59.4361	43259.8223	136502.7318	1779181.909	3287.82	-0.14304	843.957	-0.47704	766.3253	-0.50976	2610.9446	-0.28891	2581.3242	595295.375	1420.8248	-0.40714	2243.6393	-0.23732	19159500	0.044391	391.518	176.591	175.683	242.2052	239.1599	55222.7891	213.8738	-0.058199	231.5206	4008980
009	2017-10-30t2119	1509416547.03	adult	74.2581	10.2629	-137.7416	915.2747	69.9209	49347.6608	156347.0989	2202872.1346	1902.92	-0.57175	651.133	-0.65489	619.3022	-0.64641	1499.814	-0.74437	1459.8463	388451.8125	949.2186	-0.64249	1378.1361	-0.59434	16824600	-0.29179	261.93	150.539	149.8443	216.6332	213.8913	56108.0078	189.3272	-0.79332	207.204	3889770
009	2017-10-31t0103	1509430000.27	adult	77.9951	14	-134.0046	965.4235	67.4384	51008.876	160856.6152	2268845.3675	1427.48	-0.69982	659.926	-0.59365	645.2485	-0.56238	1257.3768	-0.77708	1242.7258	336977	860.7004	-0.64947	1174.3755	-0.64222	17643100	-0.1792	338.916	164.293	163.2226	234.3306	230.9692	62800.6016	204.4834	-0.56051	223.8745	4392380
009	2017-10-31t0503	1509444397.09	adult	81.9942	17.9991	-130.0055	1019.8155	67.1165	54300.8233	171126.4353	2473922.0618	1336.45	-0.67203	634.443	-0.56966	625.328	-0.5325	1091.0468	-0.75068	1065.0675	310948.3125	788.5001	-0.64258	991.1997	-0.68297	18058800	-0.096812	329.685	176.114	175.9439	241.8925	238.9128	68939.3516	215.4015	-0.40038	232.6671	5012910
009	2017-10-31t0903	1509458799.97	adult	85.995	21.9999	-126.0047	952.21	72.2003	53259.7952	167884.2297	2522442.5634	1434.71	-0.54122	621.271	-0.52201	603.6659	-0.50517	1140.0419	-0.57683	1104.6346	318071.6875	769.381	-0.58906	1001.9117	-0.59445	17304900	-0.19072	424.17	177.739	176.7354	248.014	244.0635	69195.9062	216.6254	-0.50495	235.0591	4950740
009	2017-10-31t1303	1509473199	adult	89.9948	25.9996	-122.0049	981.0223	67.5209	56227.8406	177309.2185	2668222.7725	1077.38	-0.649	540.521	-0.62421	530.1618	-0.60868	879.2759	-0.66185	866.3594	258507.125	687.7807	-0.60149	813.803	-0.6595	15891300	-0.43249	397.175	157.705	156.2823	236.2039	231.728	69443.9453	201.0519	-1.166	222.0349	4636530
009	2017-10-31t1751	1509490456.68	adult	94.7886	30.7934	-117.2111	1054.3769	66.2718	56038.7509	176516.9575	2487812.856	857.975	-0.68971	582.714	-0.42693	579.6004	-0.3919	746.4858	-0.65621	738.6379	219466.8438	668.0013	-0.53185	719.2305	-0.64546	17103800	-0.12371	440.411	176.914	175.9089	255.6493	250.4756	75160.8906	218.2613	-0.77426	240.5095	5192790
009	2017-10-31t2103	1509502001.2	adult	97.9954	34.0002	-114.0043	1083.9133	71.0961	60721.72	191607.3396	2841961.8514	804.012	-0.67715	569.7	-0.40867	570.2681	-0.3687	727.709	-0.59814	721.8309	231411.4688	663.0128	-0.48741	707.5584	-0.60022	18088000	0.17033	349.05	182.778	180.874	285.1209	277.6369	90668.4531	227.5945	-0.57055	259.2066	5803220
009	2017-11-01t0103	1509516397.41	adult	101.9943	37.9992	-110.0054	986.3382	67.8282	55971.2084	176605.2261	2636894.5013	853.904	-0.56402	547.618	-0.41458	541.5555	-0.41325	742.199	-0.49085	735.1014	217464.3125	665.5822	-0.4133	714.9138	-0.51009	16029300	-0.31849	365.686	176.192	174.7125	253.4444	250.4687	74259.2109	221.9589	-0.9089	241.9007	5157300
009	2017-11-01t0538	1509532880.71	adult	106.573	42.5779	-105.4267	1011.1226	69.573	58132.4701	183337.1255	2775271.2626	807.37	-0.52838	555.759	-0.31137	555.6454	-0.29397	684.9832	-0.50167	679.8788	208234.9062	633.8617	-0.41174	667.8819	-0.49415	16881700	-0.017855	363.949	186.354	185.046	271.3941	265.7054	82503.8203	229.9716	-0.7943	255.2198	5660680
009	2017-11-01t0903	1509545199.69	adult	109.9949	45.9998	-102.0047	1142.0207	69.0017	63421.6508	199891.1533	2913496.5719	753.296	-0.5505	508.023	-0.50787	510.4004	-0.5008	644.5922	-0.54235	640.0801	214004.6094	593.0071	-0.49054	627.5485	-0.52774	16853200	0.009251	564.755	173.818	172.8557	261.6252	254.5873	86859.5625	219.475	-1.2692	243.7415	5766230
009	2017-11-01t1303	1509559598.04	adult	113.9945	49.9993	-98.0052	1025.7729	68.4026	61791.836	194984.1805	3081382.0557	820.221	-0.42192	557.273	-0.21767	555.7618	-0.22096	716.3368	-0.36227	708.5311	231376.7812	643.2702	-0.33589	690.6838	-0.36138	17974800	0.39994	465.279	196.239	192.7976	350.7726	347.8284	113299.5469	250.6944	-0.36385	314.232	6329680
009	2017-11-01t1722	1509575130.66	adult	118.3091	54.3139	-93.6906	1144.9688	70.1045	63677.4058	200473.3545	3012062.2678	752.784	-0.49477	544.683	-0.25901	544.3696	-0.26653	676.8542	-0.47113	672.5159	226069.3125	627.2621	-0.38747	662.3838	-0.40135	18143900	0.48947	405.251	192.159	189.9712	294.2129	287.2605	98267.1094	242.2957	-0.79462	272.3818	6401010
009	2017-11-01t2103	1509588400.05	adult	121.995	57.9999	-90.0046	1035.1548	65.5493	53216.3482	167553.3409	2344177.087	797.806	-0.4072	529.941	-0.35042	529.2725	-0.36972	709.9738	-0.37546	703.9633	198082.6875	629.461	-0.39505	681.7619	-0.34153	14776900	-0.56084	521.246	190.284	186.214	302.7181	297.9183	84458.3594	252.849	-0.58608	285.2547	5305890
009	2017-11-02t0103	1509602797.41	adult	125.9943	61.9992	-86.0054	1000.6013	70.7194	58260.7237	183642.4297	2844804.1769	802.34	-0.39383	492.217	-0.66639	493.5049	-0.68028	698.0681	-0.46246	693.3688	212910.7812	619.2299	-0.48444	672.5599	-0.38368	14992400	-0.47165	386.168	187.534	182.7216	308.967	304.224	94234.9375	258.3799	-0.55556	292.8188	5712110
009	2017-11-02t0506	1509617376.41	adult	130.044	66.0489	-81.9557	1081.032	82.6707	63427.6594	200834.2792	3077994.1411	848.185	-0.28663	548.661	-0.15762	547.4604	-0.17948	755.9366	-0.18269	748.75	250970.9375	663.2068	-0.25536	727.7727	-0.1642	18199100	0.55278	587.645	205.918	202.4266	326.6361	320.1345	108443.1875	270.8607	-0.31676	307.5737	6830290
009	2017-11-02t0903	1509631598.86	adult	133.9947	69.9996	-78.005	1038.4475	67.9594	57065.8586	179788.8382	2652219.1442	850.445	-0.2819	502.632	-0.59877	512.2079	-0.51304	693.2193	-0.62963	684.4855	207272.5781	619.5529	-0.61643	668.3094	-0.50111	15011100	-0.42727	550.183	195.989	193.9978	332.2039	320.1284	99328.9688	264.2187	-0.66074	303.0639	5853210
009	2017-11-02t1354	1509649058.01	adult	138.8445	74.8493	-73.1552	1068.7494	70.5705	61181.3836	192813.1102	2982038.5744	837.19	-0.33935	558.446	-0.011059	557.08	-0.039585	760.0044	-0.17421	753.0016	243201.4062	677.2767	-0.17057	731.3612	-0.15617	17863000	0.46107	502.209	217.275	212.5861	355.9251	351.1092	113896.0312	289.4199	-0.087083	334.512	6949990
009	2017-11-02t1703	1509660400.96	adult	141.9953	78.0001	-70.0044	1036.0907	70.9654	58157.8688	183221.0593	2786557.3753	756.313	-0.6588	498.248	-0.64032	496.6436	-0.65727	665.1095	-1.042	658.9604	202858.3906	593.4842	-1.0013	640.4024	-0.8951	15155700	-0.34793	554.476	203.498	199.7494	352.8274	344.7133	107612.3438	276.7188	-0.56705	322.4547	6190010
009	2017-11-02t2103	1509674798.31	adult	145.9946	81.9994	-66.0051	1120.375	68.8728	61452.0783	193532.2167	2937794.8517	856.824	-0.30284	536.086	-0.22937	532.5032	-0.27689	743.81	-0.36465	735.2888	239506.8125	656.603	-0.40053	710.9594	-0.37522	17233000	0.27725	508.76	220.751	214.4492	404.93	397.9744	130387.4688	306.0233	0.12116	377.0056	7096270
009	2017-11-03t0138	1509691296.41	adult	150.5774	86.5822	-61.4223	1049.5308	67.9857	59029.7156	185980.3507	2781105.6112	818.162	-0.52496	543.005	-0.14679	543.0289	-0.16012	711.8901	-0.72043	705.7722	219974.0312	641.2477	-0.58292	689.2781	-0.63694	16764200	0.14582	516.091	220.297	215.276	356.2614	349.5054	110084.7734	299.3069	-0.22634	336.1442	6801240
009	2017-11-03t0503	1509703602.37	adult	153.9957	90.0005	-58.004	1009.5667	68.7438	56198.664	177053.271	2632826.345	846.774	-0.41935	533.138	-0.24799	531.5587	-0.27531	722.4402	-0.63731	715.2422	212397.4062	623.2658	-0.78956	685.3219	-0.71216	15671600	-0.15747	576.88	222.639	216.7019	398.4642	380.9266	117148.4844	301.6779	-0.27666	349.7046	6544480
009	2017-11-03t0903	1509717999.79	adult	157.995	93.9998	-54.0047	1027.5624	72.2331	59499.2005	187455.8734	2933121.5691	962.092	0.20834	605.086	0.51588	607.6736	0.5039	801.9487	0.15683	789.6243	249406.0312	707.6046	0.11726	764.2435	0.0857	18810900	0.71683	564.196	255.336	242.7877	453.4166	447.4474	141012.5625	362.5819	1.1373	415.702	7937900
009	2017-11-03t1322	1509733541.42	adult	162.3121	98.3169	-49.6876	984.7525	68.9738	55902.102	176126.988	2713584.8539	830.447	-0.59592	487.287	-0.72551	485.0555	-0.7455	700.3606	-0.91337	691.0329	205205.6562	614.8137	-0.90179	668.6595	-0.94177	14248800	-0.51774	528.445	212.686	199.1346	366.1596	361.3301	107284.7656	313.9005	-0.23288	348.2579	6219150
009	2017-11-03t1703	1509746803.44	adult	165.996	102.0008	-46.0037	1094.6156	67.9281	57276.4204	180478.5643	2719762.9203	1033.51	0.65833	572.768	0.17087	571.0672	0.12387	816.1352	0.25185	803.4666	245656.6875	721.8873	0.24691	778.3705	0.19408	17187600	0.27392	492.295	245.357	238.0105	415.1744	410.5807	124967.4844	352.2798	0.55285	395.4491	7362670
009	2017-11-03t2103	1509761199.33	adult	169.9948	105.9997	-42.0048	962.1542	71.927	55442.208	174729.6538	2758675.2522	926.294	-0.036762	621.554	0.67472	622.6136	0.63611	820.1793	0.26567	810.6056	237852	732.2407	0.34271	788.0846	0.27227	18014500	0.48942	554.465	274.414	264.358	450.8184	441.7628	130737.3281	378.2772	0.98541	420.2547	7953330
009	2017-11-04t0107	1509775794.18	adult	174.049	110.0538	-37.9507	1001.609	72.9156	59018.9773	186082.3505	2940814.0704	854.212	-0.53047	528.4	-0.2973	534.9466	-0.2483	766.223	-0.3059	760.1776	236762.9062	668.9662	-0.34959	737.974	-0.27229	16290600	0.049177	611.16	239.771	223.4398	517.0782	512.3506	159777.1875	376.3784	0.77692	472.2792	7392130
009	2017-11-04t0503	1509790000.21	adult	177.9951	113.9999	-34.0046	981.7621	73.0713	54108.3644	170523.9816	2580673.8141	999.77	0.41013	517.069	-0.41853	513.3116	-0.46922	776.626	-0.2254	762.2111	220561.7812	672.2116	-0.32884	735.7704	-0.31597	14643900	-0.35681	644.018	242.399	225.5758	446.1441	439.9666	126704.9375	376.8515	0.6356	423.379	6864990
009	2017-11-04t0954	1509807461.25	adult	182.8454	118.8502	-29.1543	955.9483	67.9208	53659.0024	169599.1151	2571435.6156	1003.58	0.40752	549.146	-0.096696	550.3761	-0.11078	805.73	0.031596	795.8391	226410.125	712.3488	0.075313	771.2084	0.018557	15407400	-0.15693	552.629	258.88	237.534	473.6219	467.6814	133087.75	402.94	0.972	449.6387	7263400
009	2017-11-04t1303	1509818803.01	adult	185.9959	122.0007	-26.0038	624.9755	73.9781	32029.0505	101787.1026	1413248.0196	901.941	-0.28886	465.326	-0.96476	459.0667	-1.0234	769.5865	-0.34487	759.059	130060.125	643.2744	-0.66641	735.4042	-0.36541	7829580	-1.9914	616.426	240.336	210.2683	497.1405	489.3891	84016.75	403.218	0.85426	464.5421	4043900
009	2017-11-04t1703	1509833200.48	adult	189.9952	126	-22.0045	592.3604	68.8681	26617.0748	86297.028	1075632.7611	876.457	-0.48175	453.116	-1.0994	447.0834	-1.1527	764.142	-0.42415	752.8082	107744.0156	616.1369	-0.96837	719.1705	-0.55347	6353140	-2.3137	620.658	238.607	205.185	510.7378	507.3164	72014.0312	399.8853	0.64803	477.8645	3345510
009	2017-11-04t2138	1509849703.13	adult	194.5792	130.5841	-17.4205	585.9238	73.8176	30307.6932	96267.3286	1391040.749	869.185	-0.554	505.707	-0.57548	507.9473	-0.56694	760.2853	-0.49248	752.6694	120885.3594	651.3765	-0.62289	723.2211	-0.54231	8022540	-1.8816	625.053	262.628	227.363	524.1064	516.7973	83332.9141	428.1449	0.99473	492.3622	4166330
009	2017-11-05t0103	1509862012.68	adult	197.9986	134.0034	-14.0011	597.4305	81.9362	38168.9867	122770.9224	2014522.8011	1097.88	0.89782	520.174	-0.43943	532.7097	-0.33466	843.8056	0.2851	828.4897	168761.125	674.5022	-0.4001	764.9332	-0.14665	10361300	-1.3108	756.954	270.288	245.1564	537.6105	523.3128	107522.0938	439.2196	1.0648	499.682	5383860
009	2017-11-05t0403	1509876416.08	adult	201.9995	138.0043	-10.0002	526.8951	102.0472	34321.2094	111515.1809	1940818.7921	1026.69	0.40825	559.431	-0.050646	573.6355	0.056326	843.0977	0.24502	829.3099	151757.5938	712.826	-0.022555	789.1911	0.068076	10047900	-1.3622	703.707	282.716	253.4047	557.3924	546.7005	100330.6328	466.3568	1.3806	523.3436	5077850
009	2017-11-05t0827	1509892245.97	adult	206.3967	142.4015	-5.603	692.3379	73.2256	39854.3021	126803.6882	1918876.9193	946.808	-0.12523	550.122	-0.16386	547.1907	-0.22495	780.3671	-0.3912	766.1783	163096.7188	673.9318	-0.45696	739.188	-0.46608	11488200	-1.0087	752.199	285.079	243.5631	606.931	598.509	126848.5781	472.2051	1.3151	558.8852	5953310
009	2017-11-05t1203	1509905232.44	adult	210.004	146.0089	-1.9956	796.8411	70.2318	46669.86	147409.6546	2317333.7547	945.138	-0.15727	564.035	-0.035292	563.7624	-0.07495	782.4141	-0.40191	771.3805	190909.0312	685.1739	-0.36431	746.4571	-0.42254	13752300	-0.47559	753.821	305.863	268.5055	605.5023	596.968	147742.5625	496.3786	1.5732	569.4907	7457560
009	2017-11-05t1603	1509919601.09	dead	213.9953	150.0002	1.9956	688.9213	74.0992	42545.2766	135026.4015	2174232.8292	976.403	0.011911	561.858	-0.075116	559.4925	-0.13516	793.3819	-0.33085	782.2669	176924.1562	690	-0.3426	754.2799	-0.37752	12485600	-0.74818	796.246	312.534	274.4019	616.1999	606.0706	137412.5781	506.1405	1.5819	572.2005	6945140
010	2017-10-27t1303	1509127637.98	egg	-1.9991	-65.9938	-258.1549	164.5531	30.1383	3211.4272	10232.6027	60139.4846	0	-0.13179	0	-0.29415	0	-0.30759					0	-0.26921	0	-0.20334	0	0.68316	0	0	0				0	-0.13505	0	0
010	2017-10-27t1703	1509142031.17	larva	1.9991	-61.9956	-254.1568	164.6152	27.0016	2960.5979	9401.281	50214.4336	0	-0.28429	0	-0.40637	0	-0.41446					0	-0.38451	0	-0.33559	0	0.2453	0	0	0				0	-0.2465	0	0
010	2017-10-27t2103	1509156432.48	larva	5.9994	-57.9953	-250.1564	184.1161	28.8426	3534.808	11207.1112	62352.1834	0	-0.41411	0	-0.5085	0	-0.51205					0	-0.48726	0	-0.45224	0	-0.072543	0	0	0				0	-0.36331	0	0
010	2017-10-28t0103	1509170831.95	larva	9.9993	-53.9954	-246.1565	165.4125	33.9492	3221.9248	10349.0942	58367.9121	0	-0.5274	0	-0.60211	0	-0.60174					0	-0.57977	0	-0.55658	0	-0.32677	0	0	0				0	-0.48604	0	0
010	2017-10-28t0503	1509185232.74	larva	13.9995	-49.9952	-242.1563	161.9949	26.9679	2894.1921	9194.2445	48917.39	0	-0.628	0	-0.68848	0	-0.68465					0	-0.66376	0	-0.65092	0	-0.54195	0	0	0				0	-0.61545	0	0
010	2017-10-28t0903	1509199634.45	larva	18	-45.9947	-238.1558	160.0966	26.9721	2868.5951	9115.3314	48547.6537	0	-0.71841	0	-0.7686	0	-0.76172					0	-0.7405	0	-0.73688	0	-0.73079	0	0	0				0	-0.7525	0	0
010	2017-10-28t1303	1509214034.27	larva	21.9999	-41.9948	-234.1559	162.2048	27.7964	2953.6344	9391.0626	51223.755	0	-0.80039	0	-0.84331	0	-0.83372					0	-0.811	0	-0.81571	0	-0.90063	0	0	0				0	-0.89836	0	0
010	2017-10-28t1703	1509228434.03	larva	25.9998	-37.9949	-230.156	164.6062	27.0427	2960.3475	9401.1742	50253.6047	0	-0.87528	0	-0.91344	0	-0.90143					0	-0.87618	0	-0.88841	0	-1.0562	0	0	0				0	-1.0546	0	0
010	2017-10-28t2103	1509242839.11	larva	30.0013	-33.9934	-226.1545	96.7775	23.3242	1519.6169	4882.311	22375.6852	5270.29	0.74604	2657.45	1.4289	2639.7527	1.5111	4626.73	-0.15357	4678.5522	41640.5703	3837.3752	1.0189	4186.9269	0.78137	2250860	-0.90457	228.727	166.835	165.7252	219.9286	217.9964	1979.3572	198.1094	0.79299	213.605	141309
010	2017-10-29t0103	1509257238.55	larva	34.0011	-29.9936	-222.1547	234.0512	26.4558	4066.5295	12842.8185	67350.2533	1225.71	-0.62269	842.71	-0.28363	836.3357	-0.24601	1151.0773	-1.1579	1146.7042	26474.7773	1066.0607	-0.45631	1122.4143	-0.55954	1900310	-1.0935	384.457	155.081	154.0895	234.5495	222.0603	5394.6382	190.7518	0.6227	210.305	349707
010	2017-10-29t0503	1509271639.99	larva	38.0015	-25.9932	-218.1543	329.6573	36.1858	9225.3748	29155.1013	226982.8158	5008.45	0.47816	2645.83	1.266	2717.7054	1.4389	4797.6685	-0.014215	4766.0249	239883.4219	4315.9674	1.1058	4682.4849	0.81347	13091500	0.16258	400.22	168.728	167.512	251.1795	239.9136	12558.9727	208.7089	0.72025	228.8849	834865
010	2017-10-29t0903	1509286039.89	larva	42.0015	-21.9932	-214.1543	492.6576	43.9298	17748.4001	56028.4357	542602.8231	6910.77	0.97093	2607.95	1.1575	2436.186	1.1067	6236.5688	0.51149	6218.4263	592474.0625	4765.7643	1.2529	5791.4499	1.1745	24535600	1.3886	251.975	169.875	169.4282	223.8025	220.995	21261.2344	202.9997	0.55095	216.9109	1598180
010	2017-10-29t1303	1509300440.23	larva	46.0016	-17.9931	-210.1542	605.5297	44.9767	20488.2694	64621.0636	582865.535	10760.1	2.0239	3392.82	1.7726	3292.4625	1.8181	8536.7803	1.3901	8244.4736	930509	5985.4806	1.7686	7823.6544	1.8862	36975000	2.6716	262.933	162.895	162.4984	221.9256	218.3593	24189.8887	198.1151	0.37212	213.1177	1775230
010	2017-10-29t1703	1509314811.51	larva	49.9936	-14.0011	-206.1622	597.29	47.7803	23800.5889	75156.7314	788170.2343	7390.2	0.92743	2845.71	1.2126	2645.1027	1.1511	6744.4194	0.87593	6705.178	849796.875	5381.5853	1.3934	6444.0486	1.2549	35821700	2.3161	422.396	179.654	178.8875	240.1313	235.1691	30256.5391	214.8656	0.45953	229.7065	2261480
010	2017-10-29t2103	1509329210.66	larva	53.9934	-10.0013	-202.1624	678.9526	59.5005	29492.2894	93126.4719	1086590.1931	10075.1	1.7346	1921.77	0.41234	1664.5942	0.26356	7683.3359	1.3627	7492.6909	1198600.375	4358.0831	0.92338	6693.9958	1.3795	29852800	1.5329	292.89	177.845	178.7322	242.1336	239.7782	37772.8359	217.0754	0.39469	233.5706	2762650
010	2017-10-30t0103	1509343611.89	larva	57.9937	-6.001	-198.1621	681.4553	50.5712	28575.1357	90333.3023	985716.4472	10280.1	1.8534	1515.71	0.067106	1226.6412	-0.13404	7551.8989	1.48	7239.8291	1140336.75	3262.579	0.41825	6285.5481	1.2741	22869100	0.63899	392.299	185.357	184.6763	249.552	246.2174	37682.3555	222.2147	0.38202	239.1577	2796670
010	2017-10-30t0503	1509358015.14	larva	61.9946	-2.0001	-194.1612	704.8086	54.4977	31793.4249	100362.1009	1188835.5406	3460.17	-0.19859	1026.72	-0.36903	969.239	-0.36488	2854.1016	-0.3837	2849.9845	479489.0625	1544.8178	-0.43364	2451.0198	-0.26219	17180200	-0.10815	274.453	180.359	179.4965	247.671	245.4361	41608.7305	219.9864	0.2578	236.8256	3017950
010	2017-10-30t0903	1509372415.87	adult	65.9948	2.0001	-190.161	865.0381	57.2357	40024.2512	126099.2067	1581479.4599	2830.69	-0.36021	745.454	-0.62431	663.9673	-0.6612	2393.8582	-0.50952	2351.1118	505104.0625	1447.807	-0.4473	2204.1405	-0.32269	15697800	-0.35313	278.859	133.032	131.8656	196.1465	193.735	41386.9062	169.6151	-0.81327	186.0072	2801380
010	2017-10-30t1303	1509386815.12	adult	69.9946	5.9999	-186.1612	804.8279	57.521	36783.0729	116055.7634	1392676.2887	2464.56	-0.43215	838.184	-0.4836	783.179	-0.48964	2078.6638	-0.56156	2048.6946	403260.7812	1261.1475	-0.50434	1900.2999	-0.40275	16213800	-0.33859	297.967	175.782	174.954	239.886	237.254	46537.8867	213.1919	-0.073125	230.3759	3400320
010	2017-10-30t1703	1509401211.43	adult	73.9936	9.9989	-182.1622	955.9901	61.0756	49753.6885	156965.7475	2128224.3264	1853.35	-0.59387	706.082	-0.58813	666.883	-0.58569	1587.6093	-0.70328	1573.9788	414366	1030.8198	-0.59131	1468.3795	-0.55064	18410400	-0.06989	381.582	171.841	172.3065	244.9702	241.2341	63937.2109	215.7125	-0.13065	234.0311	4480590
010	2017-10-30t2119	1509416561.9	adult	78.2576	14.2629	-177.8982	936.1385	62.455	48183.982	151947.0963	2055527.9666	1850.96	-0.51952	675.072	-0.56778	642.9659	-0.56175	1496.2811	-0.61804	1460.5509	378559.125	916.8411	-0.60292	1343.4797	-0.53838	17064500	-0.26643	570.586	167.483	166.5985	239.1288	234.9527	60499.5898	207.9942	-0.47706	227.1048	4233630
010	2017-10-31t0103	1509430015.27	adult	81.9946	17.9999	-174.1612	931.3565	60.8569	46945.4258	148049.017	1965078.1868	1681.49	-0.51355	610.357	-0.60926	570.4093	-0.62822	1430.4401	-0.51122	1418.7443	353318.6875	910.6879	-0.53867	1324.1697	-0.46469	15034300	-0.58553	304.707	165.415	164.6301	246.223	242.9955	60817.0703	216.0553	-0.38104	236.0848	4074500
010	2017-10-31t0503	1509444411.9	adult	85.9937	21.999	-170.1621	979.821	62.6723	49224.2111	155036.8507	2086476.1862	1493.19	-0.511	611.948	-0.54002	593.98	-0.5251	1214.1694	-0.5179	1193.2959	314469.875	762.8874	-0.59549	1097.4813	-0.52277	15803500	-0.45979	282.084	176.524	175.4681	244.456	241.4248	63314.0938	216.1353	-0.52038	234.888	4558730
010	2017-10-31t0903	1509458814.79	adult	89.9945	25.9998	-166.1613	988.566	67.9721	50868.0669	160302.8063	2229767.6782	1011.53	-0.68782	602.641	-0.48216	611.2222	-0.41054	896.423	-0.64634	887.5325	239344.9375	751.1787	-0.52832	855.6389	-0.62315	16073000	-0.39589	636.434	175.546	175.5688	260.0732	254.6904	69439.5391	226.11	-0.33763	246.398	4681990
010	2017-10-31t1303	1509473213.88	adult	93.9943	29.9995	-162.1616	1003.8436	71.4643	55279.5199	174237.6276	2553660.3434	1127.91	-0.52638	568.202	-0.48908	561.1504	-0.46714	913.4489	-0.50338	898.708	264900.1875	698.0062	-0.51208	839.2402	-0.54557	16435800	-0.29009	337.756	170.545	169.1051	254.4109	250.7987	73779.1562	216.4083	-0.80764	239.7631	4933190
010	2017-10-31t1751	1509490471.67	adult	98.7881	34.7934	-157.3677	963.4823	69.1432	53945.0815	170226.9936	2515690.2308	809.123	-0.65409	570.773	-0.3829	582.099	-0.30579	747.2365	-0.54684	742.2483	211467.9219	687.7795	-0.4249	727.0969	-0.55321	16104400	-0.32612	375.119	187.216	188.4428	284.3044	280.8813	80458.1406	245.8577	0.034145	271.9635	5282300
010	2017-10-31t2103	1509502016.15	adult	101.9949	38.0002	-154.1609	1152.8369	62.7983	56704.5831	178511.4459	2389382.4641	855.004	-0.56302	549.528	-0.40751	567.9083	-0.3085	760.5904	-0.465	756.2443	226655.9375	686.7254	-0.37381	735.8447	-0.48132	16354000	-0.22806	325.12	185.244	185.6819	280.6855	277.7255	83644.2891	243.0199	-0.18192	268.7318	5512860
010	2017-11-01t0103	1509516412.5	adult	105.9939	41.9992	-150.1619	1349.2041	73.0271	66835.1366	210746.8034	3043094.0583	777.584	-0.57261	494.926	-0.58368	495.1332	-0.58256	684.912	-0.50995	678.5485	240404.125	611.84	-0.46981	661.3363	-0.51852	17365000	0.11516	422.271	168.744	166.5135	266.201	262.1968	93436.5625	225.0331	-0.9439	251.9981	5920560
010	2017-11-01t0538	1509532895.74	adult	110.5725	46.5778	-145.5833	975.8254	73.3566	57760.5795	182272.0294	2881817.8081	859.362	-0.40919	590.234	-0.084291	587.4894	-0.075735	765.5007	-0.28702	760.5376	231181.2031	697.466	-0.20845	744.6289	-0.2929	17810300	0.31504	450.438	207.353	204.2321	318.6311	314.1427	96226.5938	271.5362	0.46707	302.4026	6256870
010	2017-11-01t0903	1509545214.73	adult	113.9945	49.9998	-142.1613	1020.1548	66.5099	55891.2696	176411.4029	2556230.1256	790.356	-0.46372	510.319	-0.48877	508.3011	-0.5147	708.2744	-0.38258	702.3658	207524.4062	623.238	-0.39757	680.1899	-0.38444	14919700	-0.56181	406.036	173.98	169.7137	292.3865	288.2047	85669.2422	238.7819	-0.75905	275.7418	5086480
010	2017-11-01t1303	1509559612.94	adult	117.994	53.9993	-138.1618	898.1119	67.8055	49502.8336	156145.1482	2299412.1103	831.891	-0.36816	588.513	0.031735	587.4366	0.038254	764.5999	-0.19798	759.8506	198031.375	694.041	-0.13813	744.8045	-0.18785	15238900	-0.43647	658.306	200.505	195.8376	324.5463	318.4442	84057.4844	269.9085	0.11486	306.5132	5191870
010	2017-11-01t1722	1509575145.54	adult	122.3086	58.3139	-133.8472	1028.4596	67.3308	56765.0898	178967.1847	2614061.9003	949.318	-0.11673	605.928	0.24158	604.4254	0.24414	793.1876	-0.052864	785.4111	236369.8906	716.8021	0.0050448	765.0505	-0.07458	17998500	0.46492	399.411	214.586	209.4558	340.165	336.0649	101369.1641	285.2244	0.43514	322.6968	6374060
010	2017-11-01t2103	1509588415	adult	125.9946	61.9999	-130.1612	1085.2822	70.7111	61161.3289	192709.904	2910892.1305	905.869	-0.16952	572.375	0.022363	571.0007	0.0080578	746.5876	-0.22927	738.349	239654.6094	676.1091	-0.17343	719.9817	-0.2044	18318300	0.5797	432.037	200.552	197.3335	320.3833	314.8017	102843.0469	263.2092	-0.40433	302.2753	6418460
010	2017-11-02t0103	1509602812.53	adult	129.9939	65.9992	-126.1619	1148.3429	72.4556	61810.3134	194722.2705	2925842.099	1036.94	0.18577	559.806	-0.052819	556.3513	-0.094671	788.6596	0.0071903	772.6638	255525.7188	695.4492	-0.041997	751.3624	-0.0552	18111400	0.52527	501.143	208.669	201.7232	346.9959	342.2654	112426.6797	290.5644	0.29016	329.2901	6751060
010	2017-11-02t0506	1509617391.38	adult	134.0436	70.0489	-122.1122	993.545	70.7548	58088.1614	183183.4786	2857058.4751	870.501	-0.22414	576.349	0.14139	575.5684	0.12149	764.8856	-0.12676	758.1714	232525.2188	690.3972	-0.060838	739.2163	-0.10097	17490500	0.34003	471.373	211.337	206.9635	340.0597	335.6341	103378.1562	284.6147	-0.048967	322.048	6413460
010	2017-11-02t0903	1509631613.91	adult	137.9943	73.9996	-118.1615	1025.7937	66.2121	55092.8742	173583.6614	2509102.5671	864.589	-0.24416	572.089	0.12501	567.2902	0.059792	780.4941	-0.0033925	773.9458	225562.7969	703.5298	0.065878	756.7279	0.019054	16510500	0.047954	456.197	211.529	203.0825	373.8856	368.1792	108052.9297	297.5403	0.18369	348.6289	6104710
010	2017-11-02t1354	1509649073.09	adult	142.844	78.8493	-113.3118	1126.1711	67.622	59832.1093	188338.4555	2780461.6403	856.7	-0.28756	536.33	-0.23261	542.8555	-0.17481	751.8808	-0.26685	745.7117	236090.5625	678.1865	-0.16903	727.6565	-0.20534	16808100	0.14802	435.674	205.657	203.2496	341.9418	337.3561	107369.7344	283.8941	-0.39085	324.459	6445090
010	2017-11-02t1703	1509660416.05	adult	145.9949	82.0002	-110.161	1082.9015	67.4072	59877.3766	188916.7347	2737346.7987	929.293	0.0038851	601.976	0.4751	597.4892	0.39758	810.3724	0.282	803.9247	254456.9375	724.0757	0.30265	781.0616	0.25832	18869500	0.75721	637.951	230.92	223.0726	400.8299	384.1372	125860.5938	314.9211	0.36966	362.186	7238420
010	2017-11-02t2103	1509674813.47	adult	149.9941	85.9994	-106.1617	1083.8286	90.8877	66053.0517	209131.5122	3408562.6556	868.075	-0.27661	537.103	-0.21139	533.8281	-0.25673	769.0179	-0.13761	761.0634	265311.1875	675.2474	-0.21545	737.9441	-0.14963	18524700	0.65058	628.562	197.286	191.9003	352.0664	345.9132	121462.9219	274.8881	-0.86828	324.9535	6804390
010	2017-11-03t0138	1509691311.59	adult	154.5769	90.5822	-101.5789	1090.4674	72.5778	63845.2843	201357.1779	3110669.9272	870.974	-0.293	592.454	0.3828	590.1667	0.3268	794.2075	0.096588	787.0903	265265.2812	709.1035	0.14181	767.0508	0.12808	19769000	0.99201	498.668	222.579	216.5507	374.621	369.4559	125123.4219	300.5034	-0.32635	351.1766	7427010
010	2017-11-03t0503	1509703617.5	adult	157.9953	94.0006	-98.1605	1172.0059	70.9793	63279.5645	199320.0003	3033094.2498	869.108	-0.32791	584.18	0.29466	583.8459	0.26036	775.1246	-0.11936	768.4647	257341.375	703.4114	0.071636	752.4116	-0.038236	19349800	0.86501	432.562	219.613	213.0952	377.63	374.1742	125373.1562	304.4023	-0.33416	355.5305	7274250
010	2017-11-03t0903	1509718014.84	adult	161.9945	97.9998	-94.1613	1055.4697	131.6659	64216.4111	207117.9866	3523188.105	952.644	0.15447	557.904	0.016787	556.0345	-0.02509	751.9226	-0.38175	741.2326	252646	669.0204	-0.31289	719.7001	-0.40228	18730500	0.68767	469.771	214.238	207.6506	377.6516	370.8818	126890.9531	296.0756	-0.65709	351.8584	7192600
010	2017-11-03t1322	1509733556.62	adult	166.3117	102.317	-89.8441	1138.8106	70.7985	62444.5583	196613.1999	2925517.0271	940.166	0.067024	600.993	0.46577	604.5634	0.46152	806.5181	0.15146	799.3713	263731.4062	728.8044	0.32052	778.6032	0.19485	19645300	0.92143	484.37	232.45	227.3943	392.9661	386.2961	128499.9219	317.085	-0.2792	369.8941	7598320
010	2017-11-03t1703	1509746818.63	adult	169.9956	106.0009	-86.1602	1096.1378	69.2854	58970.4828	185830.7253	2659089.9373	989.056	0.36943	554.092	-0.027081	550.2863	-0.089772	781.5468	-0.12662	770.5961	241497.9688	690.2003	-0.10854	749.2841	-0.13293	17105900	0.25435	464.465	215.734	208.5864	377.5393	371.0507	116659.6562	298.1621	-0.81031	350.5532	6660150
010	2017-11-03t2103	1509761214.44	adult	173.9944	109.9997	-82.1614	1136.5311	68.6463	58300.2399	183729.7088	2630407.9743	803.429	-0.86407	501.338	-0.57748	501.6463	-0.5808	710.1858	-0.86979	703.4	217316.8594	633.9496	-0.72303	685.9037	-0.81178	15328900	-0.19519	456.407	198.43	190.2499	375.106	369.7394	114782.4219	295.2946	-0.96314	349.4829	6067200
010	2017-11-04t0107	1509775809.42	adult	178.0486	114.0539	-78.1072	979.6745	66.8925	56225.3146	177356.1464	2660711.6921	923.391	-0.09724	605.619	0.49483	602.7178	0.42005	825.8195	0.26416	819.9334	242790.9375	734.2517	0.32923	795.4734	0.29795	17802800	0.4322	576.682	243.69	235.7331	443.7786	433.6741	130470.9062	338.5333	-0.15633	409.5995	7163510
010	2017-11-04t0503	1509790015.42	adult	181.9947	118	-74.1611	1102.3846	70.1932	59896.3471	188858.7559	2811816.3605	781.9	-1.0626	451.779	-1.096	463.6144	-0.96906	702.2258	-0.98469	695.435	220498.9062	616.9599	-0.92761	677.1605	-0.93656	14169100	-0.46295	447.853	187.834	182.0842	376.5777	371.376	118245.3828	290.8673	-1.2136	351.8566	5891050
010	2017-11-04t0954	1509807476.33	adult	186.8449	122.8502	-69.3109	1005.5832	71.8688	58307.3219	183828.297	2858013.3363	924.989	-0.14108	503.546	-0.57405	517.2113	-0.44952	779.9225	-0.24884	771.785	237876.3594	684.8504	-0.2329	747.3487	-0.24909	15335000	-0.16775	486.57	202.765	200.9358	383.8159	376.6917	117063.8438	299.7925	-1.1343	357.882	6175020
010	2017-11-04t1303	1509818818.27	adult	189.9955	126.0008	-66.1603	1240.1623	72.7325	63591.8989	200169.78	3011676.3186	986.767	0.24612	587.565	0.27908	597.4502	0.33526	834.2729	0.25726	824.399	278647.1562	747.107	0.40438	804.9695	0.313	19585300	0.85571	544.094	234.627	233.2568	395.3808	390.0527	132057.1875	329.1194	-0.65573	373.6499	7820810
010	2017-11-04t1703	1509833215.68	adult	193.9948	130	-62.1611	1036.7	82.6283	62970.0803	198653.1333	3278395.9496	908.623	-0.29414	524.035	-0.38615	539.0992	-0.25679	764.6666	-0.4463	759.2311	251575.3125	688.18	-0.23525	736.9453	-0.40095	17227600	0.29285	568.009	214.057	212.2323	395.3658	390.9796	130075.3281	314.495	-1.0121	368.291	7037130
010	2017-11-04t2138	1509849718.35	adult	198.5788	134.5841	-57.577	1115.8233	68.1916	58337.4905	183779.5676	2659594.187	981.947	0.14959	572.77	0.099118	579.7679	0.13036	833.386	0.18009	826.8584	255016.1094	741.0169	0.29231	802.95	0.23108	17496400	0.35887	518.233	235.939	227.6665	426.4573	420.2771	130495.9375	352.4185	-0.4522	402.6116	7207230
010	2017-11-05t0103	1509862028.4	adult	201.9983	138.0036	-54.1575	1097.096	73.85	59421.4862	187199.3024	2731854.9911	884.741	-0.49129	451.045	-1.1658	457.8129	-1.0951	693.9939	-1.1841	680.7413	216526.0938	601.3382	-1.1883	659.4454	-1.2326	14037900	-0.43825	503.297	194.391	193.1103	351.8717	345.3334	109783.9844	282.3941	-1.7157	329.2463	6050040
010	2017-11-05t0403	1509876432.13	adult	205.9993	142.0046	-50.1565	1075.1853	70.5107	59997.2317	189056.1528	2816942.4962	1021.49	0.34469	567.382	0.016018	572.4854	0.029171	825.4364	0.04342	810.8365	259187.0312	714.9188	-0.025	783.1347	-0.022313	17797100	0.4377	522.123	234.737	230.1779	410.2998	403.8288	128834.1328	333.0297	-0.95095	387.6554	7363010
010	2017-11-05t0827	1509892262.35	adult	210.3966	146.4019	-45.7592	1150.1797	72.1735	62360.8753	196561.0424	2847552.08	753.597	-1.3464	450.481	-1.2163	448.9359	-1.2298	665.408	-1.5259	658.3708	217588.4062	590.3966	-1.3649	639.4483	-1.5024	14708700	-0.25571	467.677	199.752	188.879	391.7209	386.1413	128092.7188	313.4413	-1.3607	369.4312	6522100
010	2017-11-05t1203	1509905248.76	adult	214.0039	150.0092	-42.1519	1112.0844	74.8319	63585.9667	200458.2455	3082618.3346	1076.19	0.62788	628.411	0.62014	625.4363	0.5314	863.0508	0.33685	847.8821	287395.9375	754.9376	0.34432	815.379	0.23911	20888400	1.1631	819.859	271.715	259.6978	510.6482	469.0317	170045.8438	383.4622	-0.33808	444.6723	9031790
010	2017-11-05t1603	1509919616.49	adult	217.995	154.0003	-38.1608	1070.6944	69.9063	60144.1538	189655.6585	2858147.6873	1026	0.29375	553.333	-0.18264	559.5071	-0.15258	856.1589	0.23735	845.8713	269690.0625	709.1128	-0.16979	801.9877	0.071084	17406700	0.38482	512.328	230.446	223.4054	426.139	418.4177	134233.7812	339.174	-1.1213	397.7576	7249370
010	2017-11-05t2007	1509934214.82	adult	222.0501	158.0554	-34.1057	1136.0878	72.4704	63886.9657	201166.7211	3069289.8834	992.922	0.064808	592.101	0.20983	593.5605	0.18007	835.8573	0.0060579	826.6172	280012.1875	745.9254	0.19443	805.1896	0.069428	19780300	0.93729	507.39	251.939	244.1962	428.7686	423.7924	143637.4688	358.4104	-0.92224	408.1805	8416510
010	2017-11-06t0003	1509948415.46	adult	225.9947	162	-30.1611	1101.1535	69.9045	62854.1553	198044.2058	3002711.9072	972.716	-0.085267	591.541	0.18815	587.3038	0.10071	817.3196	-0.20987	810.716	268898.1562	717.3252	-0.14274	784.7847	-0.17364	19432700	0.87205	533.52	253.221	242.4925	445.0959	439.5529	146436.5625	357.5849	-1.0273	422.6701	8318550
010	2017-11-06t0455	1509965896.41	adult	230.8505	166.8558	-25.3053	1127.2184	72.2937	64112.6274	202019.7919	3151530.2684	964.503	-0.16765	591.559	0.16793	595.2897	0.16669	843.3647	-0.0021389	837.9472	283370.5625	750.499	0.17879	810.9659	0.048939	19830200	0.98392	561.104	253.852	248.1493	443.8519	438.6767	149134.2344	366.815	-1.0129	422.0374	8509620
010	2017-11-06t0803	1509977218.58	adult	233.9956	170.0009	-22.1602	1155.9196	69.6386	64799.4528	203986.8535	3121457.315	992.662	-0.013904	577.962	0.0051754	582.2216	0.015672	820.2092	-0.25958	811.4568	278050.9375	730.0159	-0.072095	789.7462	-0.20029	19580200	0.93934	609.012	252.601	243.2668	468.2425	460.9034	158734.2188	372.9366	-1.0028	438.6654	8557620
010	2017-11-06t1203	1509991623.15	adult	237.9968	174.0021	-18.159	1053.2638	73.4596	61207.8647	192900.1512	3020875.8837	1052.48	0.32709	569.658	-0.10725	564.474	-0.19348	823.4449	-0.26771	811.3423	263502.375	709.5386	-0.33569	787.5869	-0.26331	18222800	0.64242	555.611	248.069	238.0961	446.7622	440.9777	142963.9062	354.0569	-1.382	418.5254	7935490
010	2017-11-06t1639	1510008190.91	adult	242.599	178.6043	-13.5568	1047.1809	73.0776	58402.9186	184019.3711	2758302.8022	963.912	-0.24745	543.367	-0.42812	540.5962	-0.4797	791.7018	-0.62081	778.8387	242260.75	679.3182	-0.72036	748.5119	-0.71527	16600900	0.28162	669.89	239.541	228.9159	448.3528	441.4808	137195.9531	352.3577	-1.5252	420.425	7318460
010	2017-11-06t2003	1510020418.73	adult	245.9956	182.0009	-10.1602	1035.6167	70.0707	58675.4104	184997.7744	2793348.9396	920.134	-0.53607	529.517	-0.60873	528.1516	-0.64008	800.3381	-0.57015	793.2412	245703.7812	673.7541	-0.82163	758.6768	-0.6477	16249300	0.20636	546.874	243.015	233.3904	467.1432	461.1067	143412.9688	360.3148	-1.501	436.1516	7457390
010	2017-11-07t0003	1510034817.11	adult	249.9951	186.0004	-6.1607	1057.0764	71.8834	61142.8163	192626.6837	3027996.7741	941.327	-0.43358	535.785	-0.5683	534.3048	-0.60026	837.7316	-0.25279	830.8603	268074.0938	702.5946	-0.54093	802.9261	-0.23584	17117300	0.41443	643.102	244.139	230.5196	481.6133	475.6322	154116.25	382.7456	-1.2836	456.3078	7799750
010	2017-11-07t0423	1510050373.36	adult	254.3163	190.3216	-1.8395	1139.2422	77.0519	68081.4667	214434.0218	3468819.6019	780.914	-1.4306	455.27	-1.5336	457.9642	-1.5022	688.8317	-1.7089	684.0739	245224.0781	615.0219	-1.5928	666.2459	-1.6963	16186700	0.20197	554.404	216.108	207.385	416.9568	410.4355	148436.6406	335.4221	-2.0843	391.6689	7683520
010	2017-11-07t0803	1510063617.59	dead	257.9953	194.0006	1.8395	1190.5454	74.8325	71151.1699	224072.2832	3620585.4069	971.864	-0.30414	446.047	-1.6807	448.5957	-1.6492	703.8969	-1.5986	689.765	261849.625	608.8542	-1.7129	664.2062	-1.7593	16570200	0.29651	549.41	213.163	203.2908	431.1192	425.4322	160376.3281	339.7002	-2.1205	402.1738	7918790
013	2017-10-27t1703	1509142072.84	egg	-2.0002	-69.9917	-270.533	591.1939	54.6238	22561.8247	71507.434	719390.9486	477.958	0.08829	313.263	0.037315	312.7568	0.030297	429.796	-1.2758	425.9486	51575.5	376.9095	-0.029911	409.9406	0.016949	3740670	1.6284	195.973	118.336	117.7758	168.911	166.2027	20269.3	147.5008	1.0136	161.6222	1413050
013	2017-10-27t2103	1509156474.35	larva	2.0002	-65.9913	-266.5326	602.0467	55.6605	21168.4455	67079.8666	638628.0311	583.387	-0.036592	359.756	-0.039159	361.1469	-0.037133	509.085	-1.2732	504.7296	57017.5	436.5779	-0.12055	487.9517	-0.087894	4013440	1.0983	204.59	123.69	123.1555	175.342	174.318	19638.3	154.4876	0.98856	168.1544	1379880
013	2017-10-28t0103	1509170873.99	larva	6.0001	-61.9914	-262.5327	621.6442	56.6654	23401.2528	74137.2833	750893.9243	618.454	-0.16808	378.81	-0.13317	381.1427	-0.12466	557.674	-1.2757	550.3125	68593.9	466.1622	-0.21656	527.993	-0.19647	4640800	0.79946	217.104	127.578	127.2582	180.481	178.0858	22199.2	158.5015	0.9399	172.6908	1562960
013	2017-10-28t0503	1509185275.25	larva	10.0005	-57.9911	-258.5323	625.7267	53.1341	22033.7792	69788.1455	664552.8422	687.549	-0.26815	396.408	-0.21885	399.0957	-0.20517	585.621	-1.2811	580.4131	66760.8	488.7939	-0.3053	561.4178	-0.29502	4513110	0.44506	206.046	130.68	130.7003	183.776	182.737	20950.4	162.3424	0.88939	176.264	1487790
013	2017-10-28t0903	1509199676.93	larva	14.0009	-53.9906	-254.5319	629.2656	51.6878	22500.4999	71225.5837	688856.3252	683.186	-0.38159	399.212	-0.31007	401.9884	-0.29238	593.302	-1.2897	588.0283	69416.3	496.2129	-0.39275	567.8956	-0.39477	4657200	0.19719	213.819	132.52	132.107	185.594	183.7316	21714.5	165.0071	0.82809	179.3439	1545980
013	2017-10-28t1303	1509214076.85	larva	18.0009	-49.9906	-250.5319	622.1763	51.7595	21411.4532	67758.623	633692.7	638.675	-0.49644	395.724	-0.39934	397.0187	-0.37973	567.566	-1.3054	561.7387	64135	485.2282	-0.48144	543.4977	-0.49823	4440820	-0.06748	225.079	135.216	135.1877	190.55	188.2464	21532.1	167.799	0.76662	182.7631	1517390
013	2017-10-28t1703	1509228476.3	larva	22.0008	-45.9908	-246.5321	635.9682	55.5091	23209.5559	73706.1911	725295.4466	596.869	-0.59932	378.957	-0.49401	380.6527	-0.47143	542.227	-1.32	539.9996	65609.5	460.8423	-0.5695	520.6288	-0.59214	4551650	-0.25399	223.117	136.633	136.5307	193.173	189.8101	23373.9	170.3648	0.70139	185.746	1641100
013	2017-10-28t2103	1509242883.03	larva	26.0026	-41.9889	-242.5302	632.9292	55.1969	23716.6462	75081.9214	753928.8069	574.763	-0.68676	359.625	-0.58511	361.1783	-0.5605	495.246	-1.3402	491.6232	60915.2	433.375	-0.65254	476.7256	-0.68751	4420870	-0.45393	214.773	138.038	137.7222	194.338	192.4892	23903.6	171.8782	0.62341	186.7443	1696900
013	2017-10-29t0103	1509257282.47	larva	30.0025	-37.9891	-238.5303	618.1844	50.7626	21449.6512	67879.9278	630016.8086	495.13	-0.78542	335.28	-0.67584	335.8531	-0.65047	446.432	-1.3615	441.2444	50893.2	394.6533	-0.73573	426.7224	-0.77884	3803750	-0.70037	227.895	141.26	140.727	200.383	198.3695	22843.6	175.906	0.56697	193.0193	1602600
013	2017-10-29t0503	1509271683.94	larva	34.0029	-33.9887	-234.5299	629.7314	52.701	20453.4149	64870.1289	582482.9071	464.103	-0.86214	321.585	-0.75308	322.013	-0.72615	417.991	-1.3782	414.4176	44307	377.2874	-0.80354	403.5894	-0.85372	3403660	-0.90177	252.687	143.32	142.9622	201.796	199.3046	21390.4	178.7867	0.49533	193.1914	1516900
013	2017-10-29t0903	1509286083.87	larva	38.0029	-29.9887	-230.53	639.963	52.535	22796.4812	72284.97	679773.102	453.044	-0.92788	310.972	-0.82484	311.1414	-0.79666	402.858	-1.393	399.2839	47537.3	364.7906	-0.86561	390.3801	-0.92053	3656710	-1.0098	226.549	142.653	142.2507	200.996	198.5998	23717.6	178.0468	0.37786	192.6508	1677460
013	2017-10-29t1303	1509300484.62	larva	42.0031	-25.9885	-226.5297	627.9092	53.6537	21554.7083	68442.1329	639146.0725	441.293	-0.99059	308.739	-0.88773	308.902	-0.85807	397.291	-1.4074	394.7161	44496.6	360.0557	-0.92187	384.8324	-0.98161	3443370	-1.1687	238.7	143.61	143.2729	203.643	200.7098	22808	178.6918	0.26481	194.1182	1601690
013	2017-10-29t1703	1509314841.16	larva	45.991	-22.0005	-222.5418	625.3554	55.2686	22038.569	69965.8833	673501.2224	443.437	-1.0476	305.446	-0.95171	306.1296	-0.92037	392.138	-1.4246	388.553	44703.7	356.0899	-0.97739	379.8687	-1.0415	3475060	-1.2919	252.88	142.441	142.0873	202.442	199.1481	23078.4	178.2451	0.12425	194.0451	1620550
013	2017-10-29t2103	1509329240.25	larva	49.9907	-18.0008	-218.5421	601.0354	50.7314	21072.5436	66847.0766	637212.9328	432.366	-1.1092	308.093	-1.0122	308.246	-0.97998	394.552	-1.4421	390.5291	43400.7	359.815	-1.0304	382.4601	-1.0997	3363760	-1.4308	234.881	143.763	143.4439	205.34	202.8437	22587.4	179.5497	-0.014695	195.1604	1569610
013	2017-10-30t0103	1509343641.47	larva	53.9911	-14.0005	-214.5417	631.0644	51.9574	22432.3399	71034.6012	668900.7767	446.712	-1.1275	308.93	-1.0386	309.2384	-1.006	396.611	-1.4601	394.1973	46403.4	360.0403	-1.0489	384.1745	-1.1208	3600270	-1.5186	240.198	142.811	142.5303	202.811	200.1287	23728.9	177.9661	-0.17262	194.5003	1664320
013	2017-10-30t0503	1509358044.81	larva	57.992	-9.9995	-210.5408	644.1375	47.7431	25397.3197	80191.2469	830927.0274	7723.81	1.0746	2863.84	1.3255	2685.0686	1.2853	7075.44	1.2832	7078.1411	955184	5434.627	1.5249	6679.2321	1.4348	38435600	2.4737	331.692	192.604	192.1296	255.051	253.2051	34431.9	229.7383	0.50127	246.3045	2584940
013	2017-10-30t0903	1509372445.56	larva	61.9922	-5.9993	-206.5406	622.6505	54.9066	22511.7144	71332.1745	692965.901	437.055	-1.1526	310.071	-1.0724	310.4852	-1.04	395.58	-1.4667	393.1128	46282.8	362.1149	-1.0637	385.1911	-1.1413	3619770	-1.7422	235.18	143.151	142.9375	202.291	200.69	23668.1	178.4759	-0.46823	194.846	1671150
013	2017-10-30t1303	1509386845.22	larva	65.9921	-1.9994	-202.5407	773.9662	50.9968	31592.9004	99653.2316	1068153.4406	5374.89	0.48123	1505.62	0.17209	1370.2893	0.11305	4378.69	0.43088	4323.4688	731242	2691.1673	0.25506	3862.163	0.42254	25112200	0.81862	306.74	190.721	192.4078	263.379	260.1396	43984.3	235.4363	0.46983	253.5482	3181030
013	2017-10-30t1703	1509401240.96	adult	69.9909	1.9994	-198.5419	728.84	53.7093	33287.6566	105018.6913	1272331.9261	2759.13	-0.32874	1128.55	-0.15318	1090.7075	-0.12258	2165.98	-0.51693	2141.5787	381213	1583.7706	-0.308	1961.2629	-0.37342	19753000	0.1216	454.311	208.654	208.0456	277.369	272.8517	48817	247.9247	0.68625	265.8171	3652080
013	2017-10-30t2119	1509416591.38	adult	74.2549	6.2634	-194.2779	879.6043	60.9834	43576.0395	137323.7134	1814543.2183	3094.22	-0.11831	1032.06	-0.17007	949.554	-0.20404	2603.72	-0.1168	2562.8726	596251	1551.0328	-0.23724	2376.8939	-0.066123	23611400	0.64675	480.004	208.541	208.9344	276.916	273.8447	63413.8	249.4382	0.69541	266.7206	4771000
013	2017-10-31t0103	1509430044.98	adult	77.9921	10.0005	-190.5408	834.0329	71.6666	44464.3051	140406.7623	1981787.2475	2270.19	-0.35141	986.089	-0.12913	943.2117	-0.11434	1864.83	-0.39937	1821.2941	434506	1350.5902	-0.28401	1703.5816	-0.33461	22970900	0.6089	371.597	219.383	218.6991	289.566	286.291	67468.9	260.1279	0.95059	278.8905	5110530
013	2017-10-31t0503	1509444441.44	adult	81.9911	13.9995	-186.5417	1039.6707	60.8299	49884.5531	157363.9697	2063063.7076	2080.56	-0.33037	823.311	-0.25926	804.5842	-0.22015	1719.4	-0.30746	1697.8943	450484	1021.2572	-0.44475	1533.2947	-0.32772	21561700	0.46913	348.673	195.91	198.9375	277.39	274.4097	72676.2	245.4691	0.48992	265.6535	5130700
013	2017-10-31t0903	1509458844.26	adult	85.9919	18.0003	-182.541	958.3614	63.982	52259.5846	164713.8759	2364436.0438	1866.98	-0.31768	797.923	-0.18133	773.5009	-0.15642	1557.5	-0.24487	1543.6147	426755	1007.072	-0.35504	1425.2939	-0.27683	21826400	0.6195	338.275	207.714	207.1717	278.293	275.0966	76252.4	249.9567	0.54796	268.0114	5681810
013	2017-10-31t1303	1509473243.46	adult	89.9916	22.0001	-178.5412	973.4788	63.9708	53438.967	168439.4746	2441742.1845	1425.9	-0.44366	739.141	-0.17015	726.1101	-0.12983	1231.53	-0.34321	1221.0934	344829	976.7547	-0.26808	1149.5932	-0.36781	20672300	0.53041	466.826	202.946	202.7929	288.148	282.2669	80681.4	253.7398	0.57582	274.9145	5676000
013	2017-10-31t1751	1509490501.24	adult	94.7855	26.7939	-173.7473	1044.0787	68.2953	59856.0914	188704.8504	2847517.1999	1535.83	-0.21308	728.425	-0.012968	716.8495	0.026527	1155.59	-0.21943	1113.3885	361701	873.3303	-0.23998	1031.2026	-0.31604	22784400	1.2172	408.478	214.527	214.155	286.708	283.2048	89739.5	257.513	0.57139	275.8767	6710190
013	2017-10-31t2103	1509502045.74	adult	97.9923	30.0007	-170.5405	1092.4876	65.6188	58257.2631	183561.5557	2585219.6013	1003.48	-0.52194	630.071	-0.21698	630.2146	-0.16427	850.424	-0.45066	838.487	260230	739.0089	-0.3665	804.5624	-0.48611	19221600	0.45867	509.084	186.911	186.1749	262.877	259.2785	80440.3	232.489	-0.40171	252.0485	5702100
013	2017-11-01t0103	1509516442.12	adult	101.9913	33.9997	-166.5415	1070.1955	66.9849	60766.4191	191452.7676	2881884.1903	1180.2	-0.27014	696.34	0.1351	697.7776	0.20745	911.367	-0.25337	894.6036	289815	800.5231	-0.16151	863.0592	-0.30677	22120600	1.3776	348.811	216.813	216.1152	294.935	291.523	93789.4	263.6124	0.52902	283.7115	6887490
013	2017-11-01t0538	1509532925.46	adult	106.57	38.5784	-161.9628	1068.396	73.071	58678.8332	185062.9565	2687250.7804	1022.44	-0.29698	524.465	-0.44969	524.5052	-0.44202	789.67	-0.32367	781.6535	242429	659.7519	-0.35314	748.1208	-0.36158	16101100	-0.25207	389.855	170.966	170.2519	262.974	257.5015	80733	222.7114	-1.0426	246.3663	5248660
013	2017-11-01t0903	1509545244.52	adult	109.9919	42.0004	-158.5409	1098.8847	65.83	60793.4587	191499.8178	2796190.0658	893.69	-0.38103	644.836	0.17082	647.3544	0.22954	815.916	-0.18867	811.6594	259461	750.4314	-0.084514	794.9858	-0.21503	20502600	1.1339	414.585	218.568	217.8233	308.79	301.3412	98195.2	265.8611	0.29715	290.7485	6949370
013	2017-11-01t1303	1509559642.64	adult	113.9914	45.9999	-154.5414	1115.9709	68.9412	60960.063	191980.5503	2806287.2047	899.716	-0.31073	529.208	-0.37973	538.1575	-0.32993	766.289	-0.23649	759.7293	244446	671.9547	-0.24761	737.6627	-0.2582	16877000	0.05431	406.009	176.392	176.7873	281.692	277.2528	89859.9	239.9159	-0.72132	267.5562	5625300
013	2017-11-01t1722	1509575175.26	adult	118.306	50.3145	-150.2268	1112.4225	66.4841	62689.9609	197579.0171	2925214.6113	1073.08	0.033514	669.571	0.59215	668.2618	0.63102	874.276	0.14891	863.8869	286762	775.8955	0.17782	837.7719	0.066195	21958600	1.7023	395.909	227.82	225.9256	330.088	325.9457	108269	284.532	0.57841	314.0667	7471360
013	2017-11-01t2103	1509588444.66	adult	121.992	54.0004	-146.5408	1114.1176	79.4802	64061.7601	202748.4469	3078459.1741	1117.37	0.19235	626.358	0.38826	643.2251	0.5477	864.812	0.22196	849.4778	289712	776.9023	0.26943	828.534	0.11749	20979200	1.4094	422.546	225.12	222.0663	352.513	349.0389	118092	299.3109	0.8975	335.3394	7540180
013	2017-11-02t0103	1509602842.34	adult	125.9913	57.9998	-142.5415	1075.9608	91.9661	64674.3578	204859.7123	3213876.8918	985.363	0.0026399	675.365	0.90713	672.1211	0.90609	879.19	0.408	872.3935	297166	792.5043	0.46285	849.6795	0.28578	22816500	2.0016	484.956	240.218	238.0258	345.255	340.7327	116696	301.008	0.77952	330.2545	8115510
013	2017-11-02t0506	1509617421.08	adult	130.041	62.0494	-138.4918	1133.5988	68.463	64175.2288	202218.4469	3082325.161	947.101	-0.038869	655.806	0.85183	654.4626	0.84333	839.129	0.30199	834.2233	281947	758.675	0.37661	813.2998	0.23123	22012100	1.7473	445.534	241.535	237.5452	371.855	365.6354	124943	311.4316	0.92885	350.6109	8107120
013	2017-11-02t0903	1509631643.85	adult	133.9917	66.0002	-134.5411	966.9149	67.8761	57279.9573	180828.8903	2803421.6195	984.422	0.1041	694.801	1.3302	695.546	1.3226	873.023	0.63163	866.2242	261034	795.4365	0.76286	847.7445	0.51157	20771800	1.3553	551.34	251.908	248.6211	366.883	362.2874	109698	313.6204	0.82568	347.3392	7531030
013	2017-11-02t1354	1509649102.92	adult	138.8415	70.85	-129.6913	1093.2723	71.1283	63933.6616	201471.8657	3193884.586	918.023	-0.062078	691.336	1.3862	692.4197	1.3567	849.346	0.57625	846.3156	284531	790.1701	0.87987	830.9193	0.56159	23092700	2.0496	456.383	259.557	256.3451	371.732	367.6402	124530	325.9803	0.98486	357.5699	8669980
013	2017-11-02t1703	1509660445.82	adult	141.9923	74.0008	-126.5405	1218.9217	66.2673	62153.3509	195714.0066	2859978.6204	875.655	-0.21229	559.997	0.015305	565.2916	0.054054	789.61	0.079056	784.2158	257413	705.5785	0.10183	765.2141	0.10087	18250300	0.5779	559.675	208.388	204.101	356.708	349.3562	116287	296.3881	-0.0022171	336.6532	6791350
013	2017-11-02t2103	1509674843.52	adult	145.9916	78.0001	-122.5412	1331.4456	67.6029	64657.1996	203782.0682	2917011.0203	863.441	-0.27482	563.383	0.062464	564.0893	0.05092	790.204	0.086054	784.7477	268669	698.9619	0.040913	763.9196	0.10338	19115600	0.82939	554.335	211.989	207.9945	362.201	356.3683	123148	295.9834	-0.15914	339.7728	7192800
013	2017-11-03t0138	1509691341.67	adult	150.5745	82.5829	-117.9583	1055.1591	66.1649	59663.8759	188091.866	2797152.7824	953.718	0.13695	667.43	1.1824	664.3492	1.0938	875.271	0.93673	870.2755	273085	790.9578	1.0306	848.5907	0.94898	20820500	1.3073	500.074	254.963	248.4311	395.809	390.2684	123492	339.719	0.86458	377.9784	7953580
013	2017-11-03t0503	1509703647.64	adult	153.9928	86.0013	-114.54	1062.5961	67.4338	57546.8128	181551.6423	2704944.7828	921.915	-0.017484	600.874	0.47279	610.4276	0.53578	823.468	0.3993	816.0219	248687	743.3285	0.51558	797.4826	0.44454	18103100	0.526	548.148	236.089	231.8902	394.634	389.2356	119179	327.2954	0.39583	372.5263	7112900
013	2017-11-03t0903	1509718044.8	adult	157.992	90.0005	-110.5408	1001.9239	69.7304	55314.386	174300.5834	2569249.5439	961.137	0.20282	652.44	1.017	651.5955	0.95283	867.573	0.83253	861.5272	251596	773.9498	0.83911	836.8535	0.84625	18888100	0.73806	624.92	251.063	245.4292	409.06	403.0218	118628	337.992	0.51547	385.9143	7268280
013	2017-11-03t1322	1509733586.61	adult	162.3092	94.3176	-106.2236	1039.9354	68.504	57584.3493	181505.7636	2755028.0526	976.477	0.30106	662.035	1.1116	663.3	1.0636	871.906	0.84929	865.1937	263316	784.5226	0.93945	842.8915	0.89394	19939200	1.0121	537.273	270.911	264.2316	434.827	429.4418	131318	366.2087	1.0375	412.9282	8159290
013	2017-11-03t1703	1509746848.55	adult	165.993	98.0015	-102.5398	1040.7273	75.7221	61800.4092	194930.4682	3093285.2862	894.91	-0.21846	524.069	-0.33839	516.0001	-0.43188	773.72	-0.1819	769.9053	249911	695.9718	-0.032894	749.9169	-0.10485	16913300	0.20155	543.401	226.089	224.4083	391.645	385.5059	126501	323.9916	-0.10836	368.7755	7296570
013	2017-11-03t2103	1509761244.67	adult	169.992	102.0004	-98.5408	1062.9908	82.0786	63710.9577	201212.2815	3179554.0517	968.22	0.2346	605.696	0.50975	617.4001	0.5838	865.749	0.72842	861.0031	288295	778.1304	0.83529	838.0085	0.79366	20153900	1.0429	617.686	245.311	239.6894	433.556	427.3163	144374	356.1358	0.48925	409.8352	8162470
013	2017-11-04t0107	1509775839.78	adult	174.0462	106.0546	-94.4866	1078.5501	74.6439	66084.8406	208483.683	3418745.4985	1288.23	2.3238	690.448	1.3807	693.9001	1.3392	891.171	0.95207	851.1445	308345	790.0268	0.942	833.4172	0.71698	23823200	1.9623	967.518	276.689	270.716	455.821	421.6579	157714	365.256	0.53819	405.5397	9546880
013	2017-11-04t0503	1509790045.57	adult	177.9922	110.0007	-90.5406	1463.2952	72.7096	60685.5554	191631.2597	2525389.403	890.091	-0.31796	565.481	0.0809	593.6703	0.3302	811.81	0.12501	805.141	260591	735.3786	0.34148	786.5655	0.20669	18102200	0.50701	482.018	228.123	225.8085	402.5	398.4194	129203	347.342	0.027061	387.0084	7302660
013	2017-11-04t0954	1509807506.45	adult	182.8425	114.8509	-85.6903	1368.7048	70.6764	65435.0496	206398.0047	2888238.7075	959.814	0.11628	630.973	0.74428	648.0821	0.85771	874.878	0.7132	869.486	300958	794.5172	0.94188	849.7773	0.81987	21676400	1.3809	616.978	259.094	252.099	471.198	464.513	162092	390.9335	0.73627	443.7419	8900920
013	2017-11-04t1303	1509818848.62	adult	185.9931	118.0015	-82.5397	817.5482	85.1249	45402.1997	144918.0066	2272641.4929	974.563	0.19313	622.657	0.64999	648.3444	0.8508	859.301	0.53338	853.3437	204514	768.655	0.65182	827.5082	0.56948	14801200	-0.29907	550.625	267.042	260.688	470.387	464.8283	111952	389.5116	0.59301	444.029	6347860
013	2017-11-04t1703	1509833245.82	adult	189.9923	122.0008	-78.5405	890.0967	78.5831	51799.2442	163650.108	2569913.7255	893.162	-0.37151	593.976	0.34482	590.3558	0.26507	806.188	-0.015592	800.9908	218477	735.615	0.28395	783.4125	0.095322	16074200	0.014725	535.779	271.873	256.4187	474.921	470.4413	128704	408.6663	0.80991	458.1045	7357430
013	2017-11-04t2138	1509849748.71	adult	194.5764	126.5849	-73.9564	1035.9492	68.9663	58362.4917	183835.9543	2770697.1607	978.947	0.15958	665.284	1.0617	662.4738	0.96399	860.147	0.47071	853.5856	263205	784.0241	0.76489	833.6234	0.56829	20303800	1.0198	598.056	295.219	274.5373	500.575	495.8486	153176	431.2052	1.0492	477.5868	9009800
013	2017-11-05t0103	1509862059.7	adult	197.9961	130.0046	-70.5367	1044.8597	68.8768	59262.879	186757.1032	2828697.9496	967.493	0.060564	680.657	1.2089	679.8959	1.1256	868.792	0.5251	860.6548	269326	792.1411	0.83006	843.4409	0.64165	21099700	1.2019	596.059	306.843	285.47	516.007	510.3574	159962	448.1667	1.2198	495.4141	9511840
013	2017-11-05t0403	1509876464.11	adult	201.9974	134.0058	-66.5354	641.7003	120.4775	43177.2791	139049.0517	2690420.3383	912.102	-0.31789	671.676	1.1042	676.5083	1.079	837.156	0.18809	830.6033	189197	782.335	0.70425	819.6111	0.37305	15128200	-0.18577	622.443	315.771	293.5643	555.096	551.4876	125452	480.2718	1.6149	534.2083	7112120
013	2017-11-05t0827	1509892295.53	adult	206.395	138.4035	-62.1378	1333.0986	109.3723	52739.3684	169391.0802	2602593.0455	837.37	-0.80942	464.656	-1.0463	467.6943	-1.0183	748.618	-0.69497	744.0629	208864	675.6365	-0.43909	727.0516	-0.58775	12956900	-0.67178	560.089	214.042	193.178	485.585	479.8615	135478	400.7982	0.14793	462.3092	5968570
013	2017-11-05t1203	1509905280.94	adult	210.002	142.0105	-58.5308	1006.1719	70.3599	59808.0221	188539.4452	2981441.5471	958.314	-0.075564	692.264	1.2954	696.0539	1.2525	863.074	0.3703	858.564	270142	801.4008	0.85822	844.8969	0.56713	21619400	1.3203	701.312	322.116	297.5665	562.053	557.005	175923	482.6416	1.3536	537.2557	10059700
013	2017-11-05t1603	1509919647.1	adult	213.9926	146.0011	-54.5402	969.012	69.4942	52667.6199	166152.7344	2452715.2165	992.619	0.11203	596.508	0.28688	617.0698	0.44686	814.766	-0.12586	804.7108	224875	732.6747	0.10888	782.714	-0.0905	16449300	0.15337	927.902	299.794	277.3548	544.81	538.2762	150368	469.388	1.0069	522.3452	8267110
013	2017-11-05t2007	1509934245.46	adult	218.0477	150.0562	-50.4851	1000.3128	66.958	51580.452	162470.2414	2341595.1124	910.063	-0.42244	529.129	-0.43773	554.3129	-0.20577	801.765	-0.28669	796.0776	217278	721.7439	-0.03561	774.1991	-0.21119	14307600	-0.31864	778.173	280.003	263.0193	544.671	539.4918	147606	471.4168	0.90753	522.2778	7571280
013	2017-11-06t0003	1509948446.02	adult	221.9923	154.0008	-46.5405	753.6788	74.1724	41386.8986	131293.9206	1914055.3772	835.198	-0.91127	566.371	-0.063073	569.5931	-0.06642	763.354	-0.695	758.4072	165648	694.192	-0.36015	742.3047	-0.57089	12281800	-0.76431	634.468	282.579	251.556	547.102	541.8079	118721	452.5676	0.50101	516.2904	6127720
013	2017-11-06t0455	1509965927.16	adult	226.8482	158.8567	-41.6846	970.6933	66.3844	51942.3053	163626.5297	2370854.9548	983.041	-0.026666	642.944	0.73633	656.16	0.81518	892.712	0.51622	885.6438	242818	806.4905	0.81604	865.5691	0.64617	17482900	0.43287	656.368	320.357	295.6825	570.173	564.8115	155087	497.6969	1.0323	546.876	8711150
013	2017-11-06t0803	1509977248.98	adult	229.9932	162.0016	-38.5396	1002.4706	65.2253	53071.0302	167142.9699	2391368.3426	1012.99	0.13891	688.482	1.2208	697.2068	1.2427	921.986	0.77496	917.0357	256312	843.0115	1.1954	894.9138	0.92029	19136400	0.82214	653.449	336.392	310.3839	580.177	575.2706	161289	514.6411	1.1904	560.2011	9350010
013	2017-11-06t1203	1509991654.4	adult	233.9947	166.0031	-34.5381	952.1707	65.3785	51902.7161	163618.8067	2379709.8608	1026.36	0.19453	712.172	1.4734	718.8802	1.4724	924.272	0.76037	917.1116	251402	850.3586	1.2533	899.3141	0.92907	19349700	0.88664	701.773	348.191	321.428	580.471	575.6007	157888	519.6467	1.1472	562.5997	9460350
013	2017-11-06t1639	1510008221.8	adult	238.5967	170.6052	-29.9361	899.0443	67.4463	50024.5521	157827.1164	2338616.0988	1058.16	0.35761	707.106	1.4118	717.728	1.4613	929.55	0.76041	921.4713	243542	851.8883	1.2416	903.8689	0.93077	18502800	0.70861	666.92	352.562	327.4392	596.366	592.8902	156248	531.6358	1.1907	576.6238	9225480
013	2017-11-06t2003	1510020449.42	adult	241.9933	174.0018	-26.5395	896.5091	67.6455	49935.7131	157549.619	2346442.5384	996.789	-0.042506	703.83	1.3699	713.598	1.4164	923.137	0.65745	918.6069	241862	848.7299	1.184	898.8203	0.8446	18387600	0.69239	670.1	353.848	329.1003	599.102	594.0799	156965	534.4508	1.1348	579.6588	9244270
013	2017-11-07t0003	1510034847.89	adult	245.9929	178.0013	-22.5399	994.7689	72.189	55876.3932	176177.9221	2664030.0576	1040.52	0.19592	726.329	1.6162	729.9887	1.5975	929.075	0.66827	923.2222	272219	854.4635	1.2179	903.4744	0.84852	21220400	1.3596	711.499	360.594	329.215	627.884	621.7659	183970	545.5172	1.1842	599.317	10535100
013	2017-11-07t0423	1510050404.08	adult	250.314	182.3225	-18.2188	980.2631	73.043	55296.2876	174319.5333	2645213.3375	1047.79	0.20859	729.104	1.6409	731.7928	1.6186	934.338	0.66496	928.0326	270958	861.4075	1.2612	910.7543	0.87411	21084200	1.3415	836.836	364.816	331.623	640.596	634.5441	185773	552.5933	1.1675	611.7027	10549700
013	2017-11-07t0803	1510063648.21	adult	253.9929	186.0014	-14.5399	967.3895	71.6327	54890.9259	173074.0428	2656035.726	1017.29	-0.0021497	726.796	1.6078	729.524	1.5933	929.458	0.57269	923.1593	266754	856.877	1.1777	906.0552	0.78234	20856100	1.299	773.587	366.451	333.812	638.512	632.3209	183253	553.8086	1.0846	613.8802	10515700
013	2017-11-07t1203	1510078048.88	adult	257.9931	190.0016	-10.5397	922.478	73.0341	52345.8898	165037.9716	2563479.6051	1052.72	0.18281	733.592	1.6797	736.4564	1.6735	941.81	0.63925	933.5465	258056	860.7005	1.1859	911.4281	0.7902	20085000	1.1284	750.026	374.895	343.5161	654.198	646.7333	179250	565.3766	1.1435	625.0293	10264200
013	2017-11-07t1617	1510093268.43	adult	262.2208	194.2293	-6.312	889.5531	71.6893	50075.9041	157949.4108	2400305.5424	1083.68	0.33884	738.484	1.7306	739.6507	1.7126	951.523	0.67716	944.7518	250250	866.9875	1.2203	923.6383	0.86548	19354900	0.96594	771.436	381.23	347.6024	670.137	664.5103	176246	582.0678	1.271	644.3596	9991650
013	2017-11-07t2017	1510107659.74	adult	266.2184	198.2268	-2.3144	861.6062	72.4047	48880.6447	154226.0635	2362523.7948	1100.68	0.41265	740.345	1.747	738.1259	1.6971	988.767	0.97309	981.6794	253124	876.9758	1.3003	952.1952	1.1116	18918000	0.87115	811.866	387.303	350.6679	709.859	702.8438	181724	598.7693	1.4053	676.4032	9896740
013	2017-11-08t0055	1510124323.64	dead	270.8472	202.8557	2.3144	835.116	74.0024	47532.4256	150074.795	2292560.6759	1119.73	0.49467	746.612	1.8169	744.2719	1.775	990.682	0.93126	983.6199	246680	879.0233	1.2825	955.156	1.0863	18563000	0.79652	826.341	398.052	366.0322	719.748	715.0396	179217	610.4726	1.451	687.278	9896760
015	2017-10-27t1303	1509127708.11	egg	-1.999	-61.9903	-270.2187	164.6155	27.1905	2996.8882	9516.5832	51302.038	0	-0.13179	0	-0.29415	0	-0.30759					0	-0.26921	0	-0.20334	0	0.68314	0	0	0				0	-0.13505	0	0
015	2017-10-27t1703	1509142100.61	larva	1.999	-57.9923	-266.2208	164.5602	27.4983	3031.4166	9628.877	52491.8348	0	-0.28429	0	-0.40636	0	-0.41446					0	-0.38451	0	-0.33558	0	0.24531	0	0	0				0	-0.2465	0	0
015	2017-10-27t2103	1509156502.15	larva	5.9994	-53.9919	-262.2204	165.3901	34.5216	3723.5808	11904.5946	77254.5203	0	-0.41411	0	-0.5085	0	-0.51205					0	-0.48726	0	-0.45223	0	-0.072541	0	0	0				0	-0.36331	0	0
015	2017-10-28t0103	1509170902.23	larva	9.9994	-49.9919	-258.2204	151.2893	27.0658	2799.1176	8910.9906	48061.4986	0	-0.5274	0	-0.60212	0	-0.60174					0	-0.57977	0	-0.55658	0	-0.32677	0	0	0				0	-0.48604	0	0
015	2017-10-28t0503	1509185303.38	larva	13.9997	-45.9916	-254.22	165.2994	26.9135	3093.1258	9822.0544	53418.922	0	-0.628	0	-0.68849	0	-0.68466					0	-0.66377	0	-0.65092	0	-0.54197	0	0	0				0	-0.61546	0	0
015	2017-10-28t0903	1509199705.33	larva	18.0003	-41.991	-250.2195	173.4195	27.7027	3268.944	10371.8229	57119.7324	0	-0.71842	0	-0.7686	0	-0.76172					0	-0.74051	0	-0.73689	0	-0.73081	0	0	0				0	-0.75251	0	0
015	2017-10-28t1303	1509214105.33	larva	22.0003	-37.991	-246.2195	164.8626	47.6919	4036.946	13297.425	99389.8308	0	-0.8004	0	-0.84332	0	-0.83372					0	-0.81101	0	-0.81572	0	-0.90065	0	0	0				0	-0.89838	0	0
015	2017-10-28t1703	1509228504.55	larva	26.0001	-33.9913	-242.2197	229.5252	22.3321	3598.0775	11374.0663	48506.936	3259.25	0.19406	2224.72	1.118	2225.1292	1.1992	3143.2451	-0.60263	3108.3159	62864.9023	2894.4916	0.61781	3053.316	0.39866	4438320	-0.45144	266.587	175.342	174.92	234.7478	230.2548	4694.9561	208.9283	0.9852	224.625	349807
015	2017-10-28t2103	1509242912.36	larva	30.0022	-29.9891	-238.2176	116.0197	21.1491	1930.3001	6162.5392	28240.7193	7344.42	1.4112	3506.14	2.1981	3319.4795	2.1488	6715.2217	0.44991	6594.9517	73867.4375	5474.8381	1.8534	6230.0869	1.6291	3741050	-0.7086	249.857	178.798	178.8592	236.3875	234.1541	2600.2627	211.75	0.9318	226.6835	190778
015	2017-10-29t0103	1509257311.85	larva	34.0021	-25.9892	-234.2177	328.536	35.1466	9011.8674	28543.5666	208796.0083	3947.62	0.23294	2360.17	1.0833	2358.5859	1.175	3723.1892	-0.38468	3697.5742	182436.2656	3361.2233	0.70064	3633.9988	0.46824	11406700	0.11952	281.125	191.932	191.6125	248.6907	246.3386	12185.8438	225.3629	0.99098	240.1597	927607
015	2017-10-29t0503	1509271713.46	larva	38.0025	-21.9888	-230.2172	335.5801	46.8135	9422.0686	30085.9825	227496.2966	23505.7	6.1873	5898.66	4.1788	5514.2014	4.0366	18721.8047	4.3542	18527.1621	954812.0625	11123.6865	4.5024	16393.5614	5.5446	29764700	2.2343	282.273	195.591	195.473	253.9338	250.9341	12950.623	229.9685	0.9576	245.7488	986954
015	2017-10-29t0903	1509286113.56	larva	42.0026	-17.9887	-226.2172	492.1625	45.7878	16907.1585	53376.5119	501278.6668	5338.46	0.4942	2423.71	0.99359	2259.0276	0.94306	4876.2354	0.064487	4852.7864	438861.1875	4076.013	0.91241	4671.6685	0.7279	21762500	1.0523	316.644	199.76	198.8052	271.4708	269.4684	24432.375	237.4003	0.95582	257.7519	1793650
015	2017-10-29t1303	1509300514.07	larva	46.0027	-13.9886	-222.2171	602.5523	48.1199	22747.6959	71794.6967	723963.2749	7328.85	1.0022	2844.08	1.2883	2691.5536	1.267	6246.0742	0.59847	6146.3462	755775	4852.613	1.216	5936.6654	1.1439	34248500	2.3489	281.215	193.173	192.9782	252.1894	248.924	30514.918	228.8793	0.75646	244.2243	2326190
015	2017-10-29t1703	1509314871.01	larva	49.9907	-10.0006	-218.229	770.8867	47.5279	31532.5505	99401.2691	1069152.9582	9104.2	1.4292	2374.31	0.79934	2183.1091	0.72982	7703.6885	1.226	7662.4404	1286516	5098.6351	1.2569	7060.307	1.4944	39484700	2.7391	507.267	167.878	172.2565	254.1923	247.8144	42450.1094	221.3205	0.54632	240.0069	2791820
015	2017-10-29t2103	1509329269.9	larva	53.9904	-6.0009	-214.2293	667.7347	48.6006	27088.9061	85437.7561	920460.849	5712.67	0.43788	1647.75	0.16585	1443.9928	0.056941	4809.0566	0.24919	4740.6309	687695.125	3318.7521	0.4107	4424.1947	0.48008	23561200	0.80172	357.884	179.76	179.246	253.9516	247.8598	36315.0859	220.9577	0.4511	240.2961	2570390
015	2017-10-30t0103	1509343671.27	larva	57.9908	-2.0005	-210.229	760.0317	52.7983	33658.8003	106188.2107	1236881.5477	5913.89	0.5232	1299.95	-0.13428	1139.3219	-0.219	4308.8057	0.14094	4064.7014	766967.375	2399.8299	-0.021293	3793.5484	0.25676	23031200	0.6582	537.707	188.502	188.025	259.407	253.9393	46174.4414	229.1055	0.49127	246.131	3339680
015	2017-10-30t0503	1509358074.84	adult	61.9918	2.0005	-206.228	880.8488	57.1812	41842.5863	131970.5357	1645365.1716	4594.51	0.15937	1066.46	-0.33003	934.852	-0.40012	3387.9736	-0.14859	3214.0675	745354.1875	1924.6192	-0.23132	2947.7593	-0.0508	23430100	0.6451	409.543	171.841	170.9994	244.5503	238.0992	53801.0703	211.9001	0.11644	230.9795	3775340
015	2017-10-30t0903	1509372475.88	adult	65.9921	6.0008	-202.2277	869.1421	58.7116	44575.0189	140602.5572	1894309.6442	3885.22	-0.011453	1010.49	-0.34664	914.5482	-0.38652	3035.3162	-0.20564	2994.4325	710264	1644.5333	-0.33618	2601.4139	-0.14414	23614200	0.63218	416.163	188.025	187.2679	264.9971	262.0529	62009.3281	235.9204	0.47927	255.6989	4393970
015	2017-10-30t1303	1509386875.72	adult	69.992	10.0007	-198.2277	932.0917	65.7296	49800.6082	156973.9402	2231108.1714	3004.46	-0.24258	923.676	-0.38633	863.8897	-0.39332	2391.2322	-0.40152	2338.0745	624111.625	1291.4549	-0.48592	2130.5883	-0.29182	24089500	0.68535	480.902	209.578	209.6696	279.0142	273.8854	72822.7109	249.4741	0.72012	267.1918	5465800
015	2017-10-30t1703	1509401270.9	adult	73.9907	13.9994	-194.2291	913.2439	68.0525	48954.2003	154472.4726	2204796.4972	2032.03	-0.52632	880.534	-0.3683	850.1722	-0.3427	1567.6968	-0.7146	1534.5149	402898.0625	1151.6	-0.51071	1408.011	-0.58237	22591900	0.50568	429.6	213.728	212.9139	285.1119	281.3545	73273.7656	255.2731	0.83804	274.875	5483610
015	2017-10-30t2119	1509416621.39	adult	78.2547	18.2634	-189.965	986.9486	69.6436	56410.7046	177828.9447	2683874.2074	1340.36	-0.73243	828.345	-0.34681	813.9879	-0.30129	1187.686	-0.81175	1173.6014	350367.375	995.4911	-0.54365	1127.608	-0.66517	24432900	0.83063	338.029	214.47	213.719	283.6936	280.6865	83689.625	254.9554	0.81108	273.1932	6326020
015	2017-10-31t0103	1509430075.27	adult	81.9919	22.0006	-186.2279	881.256	68.9816	51039.6259	161039.6232	2478009.3925	1861.68	-0.43087	806.862	-0.28627	777.119	-0.26799	1410.2202	-0.52556	1361.4723	376528.8125	1023.4554	-0.44286	1280.5085	-0.49339	21512600	0.46122	347.278	215.005	213.9584	290.2177	286.063	77488.1328	258.4734	0.87493	279.4832	5732460
015	2017-10-31t0503	1509444471.61	adult	85.9909	25.9996	-182.2289	1024.4048	66.0829	56474.9159	178030.8954	2585484.2169	1592.4	-0.45976	765.032	-0.24481	751.0555	-0.20256	1252.3214	-0.48765	1223.2972	370687.125	912.4318	-0.44828	1110.9238	-0.51276	22617400	0.76121	363.817	212.611	211.8145	285.4011	282.1076	84478.7109	254.2085	0.68226	274.4467	6285620
015	2017-10-31t0903	1509458874.37	adult	89.9917	30.0004	-178.2281	965.6903	67.9844	53967.9304	170200.7928	2498920.6919	1023.22	-0.681	733.941	-0.18204	733.603	-0.11152	908.9645	-0.63511	901.0203	257236.9688	838.1288	-0.42806	884.8167	-0.59788	20728700	0.54177	616.605	209.444	208.5797	290.2029	285.2068	82127.4219	254.7617	0.6096	276.5498	5915330
015	2017-10-31t1303	1509473273.6	adult	93.9915	34.0002	-174.2283	1129.833	66.559	61198.0721	192681.5279	2809480.6945	1103.26	-0.54313	714.257	-0.094093	727.0362	0.013867	915.2672	-0.50154	902.4692	293800.75	828.6245	-0.33509	874.8884	-0.50965	22889100	1.1774	411.563	214.23	214.1372	293.2697	290.3073	94139.5625	262.4742	0.7592	282.7438	6865230
015	2017-10-31t1751	1509490531.33	adult	98.7853	38.794	-169.4345	1042.4152	67.1237	62120.4117	196005.9146	3040386.3113	982.105	-0.51375	662.377	-0.078438	662.8463	-0.017407	833.5481	-0.43865	825.8336	270903.125	763.2845	-0.29902	810.403	-0.45074	21480900	1.0865	361.895	207.882	206.5861	285.0761	282.1138	92649.7422	252.8795	0.27729	274.2954	6741620
015	2017-10-31t2103	1509502075.93	adult	101.9921	42.0008	-166.2277	1061.0026	70.6066	63674.64	200948.3106	3148750.1015	958.69	-0.46967	659.26	-0.0019262	678.6154	0.13135	861.9009	-0.3228	856.9006	287013	793.4347	-0.17471	838.5026	-0.34045	21929600	1.3245	523.869	205.314	207.9707	300.2495	295.3296	99983.0938	263.1407	0.51271	286.1312	6829550
015	2017-11-01t0103	1509516472.2	adult	105.9911	45.9998	-162.2287	1017.3071	67.1836	56000.8305	176422.9395	2603452.0319	954.625	-0.38796	618.401	-0.055196	617.8225	-0.017852	806.8507	-0.3081	798.8935	237214.1094	728.0809	-0.21552	781.4629	-0.32636	18132800	0.3427	395.775	201.08	199.3978	290.7954	286.5061	85493.8594	251.4282	-0.039926	276.1829	5896080
015	2017-11-01t0538	1509532955.81	adult	110.5698	50.5785	-157.6499	1054.2125	71.4561	60175.1292	189700.7897	2859364.5782	1014.15	-0.21646	680.94	0.38077	684.764	0.46044	862.6826	-0.082507	854.7544	271745.0312	791.0904	0.042162	837.1835	-0.11414	21419000	1.4355	385.934	223.837	221.5786	327.6172	323.5224	103199.4219	283.8374	0.88176	313.434	7040790
015	2017-11-01t0903	1509545274.93	adult	113.9918	54.0005	-154.2279	1081.286	71.5065	62001.1103	195362.3299	3002270.6747	920.597	-0.28151	653.489	0.33773	653.5968	0.38444	831.1771	-0.073044	826.1088	270132.5625	765.8531	0.041473	810.3272	-0.098507	21196600	1.4141	539.417	218.027	215.0971	327.88	322.6292	106561.0156	281.1277	0.64588	311.0148	7071920
015	2017-11-01t1303	1509559673.09	adult	117.9913	58	-150.2285	1054.8085	66.5359	57761.0006	181922.7355	2663333.0574	954.611	-0.16921	655.161	0.47788	665.7689	0.59627	857.8221	0.090615	851.6403	259920.1094	787.3654	0.20844	833.678	0.044031	19794400	1.0101	492.917	228.703	225.9318	358.5699	349.6247	108646.6719	297.6224	1.0171	332.1968	6909810
015	2017-11-01t1722	1509575205.38	adult	122.3058	62.3145	-145.9139	915.9635	69.6176	53005.6213	167178.7923	2593858.3884	954.138	-0.10759	664.563	0.69779	663.9144	0.72972	845.6292	0.15097	838.4171	234239.2969	773.5064	0.26675	820.4408	0.10251	18405100	0.59413	572.987	232.065	229.3022	348.2584	341.5632	96467.5703	298.9659	0.87342	330.5076	6427040
015	2017-11-01t2103	1509588474.95	adult	125.9918	66.0005	-142.2279	1072.2698	75.0472	63976.9202	201830.9388	3233500.3305	931.634	-0.11374	697.601	1.0982	696.4213	1.1219	856.6547	0.2997	851.1748	286979.3125	797.616	0.49082	836.6845	0.23669	23332000	2.1645	457.46	251.801	248.7313	364.9324	359.9066	122252.3438	315.9385	1.2471	348.9471	8421740
015	2017-11-02t0103	1509602872.76	adult	129.9912	69.9999	-138.2286	1040.6189	72.3042	63467.259	200192.8152	3203863.4866	952.994	-0.024317	649.765	0.79445	679.7772	1.0849	857.2463	0.40511	852.4915	284605.7812	795.656	0.62078	837.3153	0.3418	21524800	1.5949	610.741	238.991	243.302	375.1835	368.0411	124560.9375	313.6279	0.99851	351.2538	7917050
015	2017-11-02t0506	1509617451.23	adult	134.0408	74.0495	-134.179	1226.1797	71.529	61974.2533	195116.9272	2936810.2267	967.426	0.055341	510.204	-0.52269	504.2309	-0.59282	797.1964	0.10065	788.7842	259088.8125	684.7207	-0.10538	758.1306	0.0058799	16577600	0.057595	425.028	190.424	184.0892	347.7379	342.86	113014.8281	283.8702	-0.071256	327.4067	6187240
015	2017-11-02t0903	1509631674.19	adult	137.9916	78.0003	-130.2282	907.4135	84.8689	60923.0068	192454.2502	3438025.2911	995.871	0.18778	702.183	1.4799	712.8666	1.5526	916.4264	1.1095	910.8986	291423.5938	840.0477	1.2877	890.9733	0.92964	22292200	1.809	582.486	257.491	254.9653	433.0671	422.2268	137715.3438	343.278	1.5296	393.8778	8174580
015	2017-11-02t1354	1509649133.29	adult	142.8414	82.8501	-125.3784	1043.7301	72.0044	60058.6678	189246.3374	2933150.3596	944.961	0.056079	640.137	0.87441	636.0271	0.79273	866.1463	0.79554	859.7829	271969.9375	778.8925	0.84675	840.1351	0.73716	20092600	1.1274	498.388	242.091	234.3421	402.6606	398.9356	126435.4219	332.3744	0.99523	380.0952	7598740
015	2017-11-02t1703	1509660476.35	adult	145.9922	86.0009	-122.2276	1064.062	71.8041	61738.4199	194519.0452	3046583.2733	1134.5	0.8723	659.176	1.0866	671.3116	1.1638	877.0352	0.92957	868.1049	283282.375	808.1931	1.1792	852.3436	0.90243	21269600	1.4611	556.849	243.928	240.8564	389.9179	385.0496	125943.4844	330.7076	0.81066	372.0952	7870840
015	2017-11-02t2103	1509674874	adult	149.9916	90.0003	-118.2282	974.1864	72.1412	58544.626	184566.2755	2964047.4699	1001.57	0.35899	661.207	1.1148	657.3928	1.0214	900.1106	1.1913	893.9327	275433.8438	791.3378	1.0302	870.5088	1.1511	20209800	1.1344	580.378	244.53	237.7195	396.6059	391.7606	121361.3906	330.3982	0.63561	375.4236	7474050
015	2017-11-03t0138	1509691372.33	adult	154.5744	94.5831	-113.6453	1089.2097	70.6827	62084.1567	195587.8663	2968561.042	914.863	-0.056709	537.83	-0.19802	542.5579	-0.16244	743.0505	-0.42938	735.7104	241491.4062	680.0791	-0.17364	720.5485	-0.35198	17470300	0.34811	576.002	208.926	206.545	373.1185	366.9944	121263.5156	301.9778	-0.28781	352.7524	6786540
015	2017-11-03t0503	1509703678.35	adult	157.9928	98.0015	-110.227	1038.737	66.2506	57489.0454	181204.7814	2660261.8821	1087.81	0.93332	685.553	1.3673	687.5993	1.3208	932.5364	1.5014	927.4421	280693.4688	830.6504	1.456	902.0074	1.5287	20628300	1.2166	679.046	250.61	243.1706	427.3166	421.7605	128622.2812	346.7556	0.73708	402.6545	7540860
015	2017-11-03t0903	1509718075.43	adult	161.992	102.0007	-106.2278	1144.7918	67.3389	61994.5329	195292.3356	2907467.1272	1052.47	0.76452	612.7	0.59313	633.8696	0.76532	916.0054	1.305	909.0689	297701.75	790.9037	1.0097	878.6	1.271	19877800	0.99661	501.935	235.407	231.0826	432.3458	428.0865	140512.3906	354.1277	0.75617	410.8497	7637310
015	2017-11-03t1322	1509733617.06	adult	166.3091	106.3178	-101.9107	1038.887	68.5682	59765.1375	188354.7886	2889409.9434	1080.2	0.95544	686.19	1.3563	691.0039	1.3335	946.6823	1.5845	939.7992	296311.5625	848.1989	1.6093	916.9013	1.6477	21451700	1.3973	546.574	264.2	255.9139	464.1606	459.4543	145282.25	377.6068	1.132	437.7001	8259430
015	2017-11-03t1703	1509746879.04	adult	169.993	110.0017	-98.2268	954.8375	70.4535	56783.949	179058.1641	2854781.992	927.967	-0.025925	639.925	0.86583	644.1445	0.85221	858.7791	0.65763	852.3659	255057.375	765.9517	0.70456	829.1947	0.70161	18989100	0.74158	539.563	248.999	241.1957	437.9142	433.6692	130060.5234	350.574	0.36454	412.4748	7388790
015	2017-11-03t2103	1509761275.24	adult	173.9919	114.0006	-94.2279	978.396	72.1171	55990.1531	176577.8866	2703749.905	1072.9	0.90796	611.299	0.56126	612.8455	0.52984	930.3549	1.347	922.7051	272593.9688	803.8002	1.0893	892.3904	1.3288	17895800	0.45691	559.276	242.025	231.784	461.0624	454.1261	135091.2812	363.2623	0.49751	431.8895	7085290
015	2017-11-04t0107	1509775870.69	adult	178.0462	118.0549	-90.1736	1060.2058	76.3923	63219.9572	199210.3565	3221483.7229	1010.68	0.48226	655.417	1.0085	686.7118	1.2556	898.1339	0.98428	892.022	297282.3125	817.7381	1.2151	870.4867	1.0697	21648400	1.3926	539.553	258.543	257.8791	455.516	451.0436	150775.7812	372.55	0.54491	429.9747	8539690
015	2017-11-04t0503	1509790076.19	adult	181.9922	122.0009	-86.2276	1017.1727	67.9863	55938.7452	176248.1186	2608224.5093	1066.73	0.83346	683.44	1.2862	692.5746	1.3015	952.2106	1.483	945.5717	278997.7188	851.0849	1.544	925.7688	1.6027	20012500	0.97467	559.424	270.156	260.7284	481.1677	477.7449	140982.125	391.4249	0.7786	454.0944	7910700
015	2017-11-04t0954	1509807537.07	adult	186.8424	126.8511	-81.3774	987.8884	69.3817	55599.7769	175288.8185	2649243.944	1079.4	0.88334	686.421	1.3021	682.3008	1.1846	979.8122	1.7046	970.8197	286105.1562	872.3481	1.737	950.4149	1.8097	19979000	0.95608	672.39	272.549	259.5432	521.0508	515.9698	152146.8438	396.8919	0.70378	481.6388	7932830
015	2017-11-04t1303	1509818879.43	adult	189.9931	130.0018	-78.2267	913.0828	73.3964	56702.7119	179092.7966	2929004.7919	938.335	-0.073439	604.431	0.45201	611.8683	0.47795	827.6858	0.19328	822.3203	244995	753.0055	0.46622	801.8943	0.28196	17885100	0.44848	563.158	250.495	245.179	454.3369	447.1689	134483.7188	371.6865	0.12857	427.9591	7412140
015	2017-11-04t1703	1509833276.53	adult	193.9923	134.001	-74.2275	1012.246	70.117	58103.9958	183068.9756	2818082.9705	905.923	-0.31169	546.904	-0.15144	567.6074	0.025732	803.2927	-0.073383	795.7907	244200.9844	708.9474	-0.017827	774.698	-0.020829	16615500	0.14794	562.242	226.773	221.8133	439.1173	432.8415	133491.6562	360.6329	-0.18888	415.8886	6889600
015	2017-11-04t2138	1509849779.36	adult	198.5764	138.5851	-69.6434	955.4656	73.1102	56050.6368	176766.4663	2756826.6552	888.317	-0.45116	575.829	0.13053	583.8016	0.17038	816.6686	0.019581	811.1634	239283.8906	752.4591	0.4119	796.9764	0.17116	16848800	0.20763	572.223	246.447	237.5723	445.519	439.3592	130537.0625	375.1651	-0.060003	425.5273	7211040
015	2017-11-05t0103	1509862091.75	adult	201.9965	142.0052	-66.2233	926.4072	72.859	55268.3074	174286.5302	2787320.373	966.689	0.028039	657.258	0.95586	659.1978	0.90691	874.4063	0.54514	869.3103	252703.4219	797.8179	0.86615	851.1145	0.68889	18965800	0.70291	633.539	273.918	262.7945	468.3994	461.8897	135367.4375	396.0683	0.19764	446.2724	7904180
015	2017-11-05t0403	1509876496.4	adult	205.9978	146.0065	-62.222	1065.3408	69.874	58978.6734	185792.6935	2764791.4499	1015.07	0.30452	654.773	0.91781	660.6518	0.90856	890.4379	0.66517	882.1377	275145.3125	799.9412	0.86519	861.0739	0.75891	20205000	0.99044	604.262	280.927	265.7023	512.0745	505.4362	158231.0312	427.5417	0.59775	487.3035	8668840
015	2017-11-05t0827	1509892328.02	adult	210.3955	150.4042	-57.8243	1009.0172	70.9664	56866.4754	179332.1322	2768022.4314	972.749	0.01149	631.898	0.66774	646.5876	0.75509	885.5217	0.58204	879.83	263885.4688	796.4242	0.80372	857.7268	0.69329	18789500	0.67557	586.671	265.031	252.6574	486.4731	479.6892	144968.9688	402.585	0.061944	462.047	7880690
015	2017-11-05t1203	1509905314.53	adult	214.0028	154.0115	-54.2169	996.9926	67.4106	54769.7058	172543.4953	2583652.1234	984.466	0.061641	669.782	1.0524	666.0722	0.94218	881.4085	0.51281	875.2109	252964.25	794.2582	0.76031	852.1327	0.61009	19186600	0.77601	597.343	284.193	270.4027	500.5424	492.6086	143655.6562	408.3021	0.050651	469.6048	8141000
015	2017-11-05t1603	1509919678.1	adult	217.9927	158.0014	-50.2271	941.775	69.1691	52779.5096	166371.0523	2520215.41	980.049	0.010028	679.488	1.1456	675.7261	1.0325	886.8815	0.53307	882.4963	244779.2812	801.7238	0.81671	860.3723	0.66324	18752500	0.69037	591.766	288.834	273.7141	488.9193	481.552	134941.7188	415.4877	0.05049	464.7258	7971240
015	2017-11-05t2007	1509934276.36	adult	222.0478	162.0565	-46.172	1031.852	71.3126	58623.8326	184704.1775	2850080.7049	1027.38	0.27816	639.671	0.71488	639.6302	0.65433	873.068	0.36617	864.5928	268031.875	783.4552	0.59713	843.5414	0.46031	19603400	0.89715	766.43	270.363	255.1231	496.5607	489.4355	152444.125	406.8805	-0.19038	467.4094	8285530
015	2017-11-06t0003	1509948476.9	adult	225.9924	166.0011	-42.2274	919.7037	75.1247	52752.8212	166371.7694	2568643.4907	1027.92	0.25712	604.474	0.32665	630.1856	0.54652	867.2379	0.27562	860.4266	239357.6562	775.0496	0.48124	835.1518	0.34193	16660500	0.24285	816.146	259.774	251.1516	498.8266	491.9815	137676.1406	412.2722	-0.21341	476.1201	7159900
015	2017-11-06t0455	1509965958.18	adult	230.8483	170.857	-37.3715	687.9284	133.628	42661.6985	138338.316	2564584.8854	1058.02	0.41261	636.466	0.65517	649.2621	0.73645	897.5107	0.52795	886.719	201042.4062	788.0251	0.58925	858.7968	0.54105	14205900	-0.29831	634.073	281.589	270.734	537.7578	528.0223	120457.75	431.2622	-0.06318	501.1902	6285070
015	2017-11-06t0803	1509977279.8	adult	233.9932	174.0019	-34.2266	680.7365	124.5505	40277.0776	130257.6602	2248368.2542	995.362	0.0028112	629.724	0.57144	642.5618	0.65888	893.3417	0.45723	886.8762	189388.4375	790.0132	0.58871	860.2327	0.52626	13297900	-0.49696	641.313	280.232	268.2177	549.0853	543.8229	116406.0781	441.9647	0.0088303	519.7315	5917670
015	2017-11-06t1203	1509991685.98	adult	237.9949	178.0036	-30.2249	635.0837	121.1105	39491.5007	129418.2764	2312075.2395	1024.41	0.15446	604.36	0.27649	628.2749	0.49537	921.4199	0.68819	914.5515	190733.9062	793.592	0.59804	882.9572	0.72112	12502400	-0.67105	684.7	271.474	257.8873	584.5327	575.6938	120998.2656	455.3724	0.095555	548.9906	5615980
015	2017-11-06t1639	1510008253.23	adult	242.5969	182.6056	-25.6229	639.8567	121.1896	41305.6852	135257.8745	2485162.747	990.448	-0.085356	602.189	0.23059	635.2274	0.55747	890.8981	0.33872	887.0716	192434	780.2658	0.41173	859.3834	0.43052	12996400	-0.55042	721.742	269.471	262.3454	550.4961	541.6376	118907.1562	434.2849	-0.33593	519.4963	5815730
015	2017-11-06t2003	1510020480.6	adult	245.9934	186.0021	-22.2264	649.1713	115.1193	36999.6235	119347.5197	1958109.2607	1026.57	0.11109	621.614	0.43241	639.2009	0.59101	906.6154	0.45221	896.3564	175883.3906	792.3599	0.517	869.8655	0.50123	12056800	-0.76626	689.479	284.189	268.8931	575.3372	570.0127	111615.4062	466.0291	0.031739	540.4582	5512120
015	2017-11-07t0003	1510034879.21	adult	249.993	190.0017	-18.2268	576.6034	105.4413	33595.4075	107991.4258	1802829.1225	1067.7	0.33145	612.806	0.31209	643.8114	0.63006	913.1529	0.46685	903.9142	160714.9062	798.2044	0.54561	875.8979	0.51784	10769500	-1.0674	773.021	278.499	268.8578	591.4234	583.9292	104090.5234	447.83	-0.34094	552.2901	4894340
015	2017-11-07t0423	1510050435.16	adult	254.3141	194.3228	-13.9057	606.0819	105.0296	32536.9827	105458.4169	1613141.7335	1011.19	-0.041235	617.998	0.34874	640.5514	0.57911	908.749	0.37269	902.5977	155396.0781	785.2197	0.35487	875.6941	0.46521	10555400	-1.1222	704.882	286.154	273.0974	597.7523	590.476	102215.6406	454.4708	-0.36161	555.2082	4887510
015	2017-11-07t0803	1510063679.29	adult	257.993	198.0017	-10.2267	459.4281	137.6399	37271.0646	125576.7186	2754015.0965	997.104	-0.15212	687.188	1.1374	683.0912	1.0575	910.5998	0.34569	905.7339	176656.3594	821.1305	0.73042	880.6215	0.47251	13327300	-0.47105	719.388	327.401	304.3309	615.5253	609.6866	119411.9062	496.9163	0.15336	585.8598	6349610
015	2017-11-07t1203	1510078080.14	adult	261.9933	202.002	-6.2265	538.2853	95.5467	30409.8128	97781.1891	1483645.7804	998.792	-0.17018	651.022	0.69707	651.6857	0.68279	908.4907	0.27782	900.4153	145358.5156	803.1345	0.48275	873.3273	0.34977	10373400	-1.1764	720.95	313.785	288.6823	601.6239	593.4024	96259.8203	492.7635	-0.014061	569.5652	4999850
015	2017-11-07t1617	1510093300.01	adult	266.221	206.2297	-1.9988	521.9651	97.6793	30114.0268	96925.8671	1510232.3251	1096.93	0.39008	657.478	0.75532	656.6425	0.72866	925.218	0.38285	913.0401	146184.4375	809.7637	0.51655	881.6454	0.38513	10367100	-1.185	797.194	319.936	291.1458	626.7577	611.3459	99027.7188	503.5782	0.029129	581.4008	5044750
015	2017-11-07t2017	1510107691.08	dead	270.2185	210.2272	1.9988	496.2391	92.4439	26633.9509	85563.0159	1264712.9238	1094.88	0.34961	659.486	0.76235	652.5689	0.66799	931.2831	0.39087	920.998	130379.6406	821.234	0.60998	894.0327	0.46498	9219610	-1.4701	913.592	323.273	283.1005	675.9147	663.2932	94628.0625	544.5209	0.51421	625.2818	4519350
018	2017-10-27t1303	1509127750.37	egg	-1.9989	-57.982	-282.2109	173.9159	26.1476	3239.1737	10272.596	54974.161	0	-0.13179	0	-0.29415	0	-0.3076					0	-0.26921	0	-0.20334	0	0.68314	0	0	0				0	-0.13505	0	0
018	2017-10-27t1703	1509142142.74	larva	1.9989	-53.9841	-278.2131	170.5956	27.3345	3089.1197	9805.0271	52918.2834	0	-0.28429	0	-0.40636	0	-0.41446					0	-0.38451	0	-0.33558	0	0.24531	0	0	0				0	-0.2465	0	0
018	2017-10-27t2103	1509156544.17	larva	5.9993	-49.9837	-274.2127	162.1007	31.164	3153.1826	10060.9391	56224.8587	0	-0.41411	0	-0.5085	0	-0.51205					0	-0.48726	0	-0.45223	0	-0.072537	0	0	0				0	-0.36331	0	0
018	2017-10-28t0103	1509170944.55	larva	9.9994	-45.9836	-270.2126	153.8841	43.9041	3379.5595	11177.2721	74272.1656	0	-0.5274	0	-0.60212	0	-0.60174					0	-0.57978	0	-0.55658	0	-0.32678	0	0	0				0	-0.48604	0	0
018	2017-10-28t0503	1509185345.62	larva	13.9997	-41.9833	-266.2123	153.8028	46.8554	3486.3727	11680.8452	80685.8308	0	-0.628	0	-0.68849	0	-0.68466					0	-0.66377	0	-0.65092	0	-0.54197	0	0	0				0	-0.61546	0	0
018	2017-10-28t0903	1509199747.9	larva	18.0004	-37.9827	-262.2116	153.885	28.067	2793.7095	8900.0254	48698.3365	0	-0.71842	0	-0.7686	0	-0.76172					0	-0.74051	0	-0.73689	0	-0.73081	0	0	0				0	-0.75252	0	0
018	2017-10-28t1303	1509214147.71	larva	22.0003	-33.9827	-258.2117	189.3803	26.3255	3150.6258	10013.5219	47432.0579	5137.8	0.93052	3063.69	1.9808	3013.6085	2.0346	5037.9561	-0.11007	5041.947	90683.2109	4464.2738	1.5286	4951.4979	1.3108	5343080	-0.14153	227.544	164.148	163.8503	217.5702	217.5785	3916.2634	197.9077	0.96003	212.4432	286273
018	2017-10-28t1703	1509228547.12	larva	26.0002	-29.9829	-254.2118	158.383	27.9207	3241.2967	10313.0626	59447.7879	4349.82	0.55187	2415.36	1.292	2529.3896	1.4864	4157.0293	-0.32026	4120.2192	74826.5312	3672.0848	1.0192	4015.2254	0.80413	4277590	-0.47335	263.139	167.215	166.6967	223.7761	221.2937	4027.9697	197.7406	0.87597	213.6781	296137
018	2017-10-28t2103	1509242956.26	larva	30.0027	-25.9803	-250.2093	318.3568	38.9008	9307.714	29550.2877	231120.6027	4401.72	0.46745	2401.35	1.1968	2442.2458	1.3258	4062.3071	-0.31664	4039.9752	203115.3594	3440.5148	0.81658	3926.9353	0.67346	11975500	0.37442	275.842	164.638	164.3721	224.4437	220.186	11222.1865	198.2701	0.79459	212.8467	821052
018	2017-10-29t0103	1509257355.92	larva	34.0026	-21.9804	-246.2094	120.4351	35.0067	2687.2729	8743.3422	58108.3565	0	-1.008	0	-1.0428	0	-1.0267					0	-0.99373	0	-1.0189	0	-1.3361	0	0	0				0	-1.4072	0	0
018	2017-10-29t0503	1509271757.55	larva	38.0031	-17.98	-242.209	476.8575	41.8395	16247.261	51348.1563	466078.4121	4797.54	0.41303	2355.73	1.0062	2243.7874	0.99863	4482.5088	-0.11307	4458.6143	389978.25	3923.377	0.90988	4346.6871	0.67778	20325200	1.0614	394.977	176.282	175.6313	236.7646	233.0232	20598.5215	211.4291	0.75059	226.2275	1520960
018	2017-10-29t0903	1509286157.68	larva	42.0031	-13.9799	-238.2089	602.34	41.2827	21262.1808	67041.1212	632448.4308	6215.42	0.76007	2837.71	1.3618	2754.3182	1.4005	5516.4048	0.27486	5470.0684	623353.75	4689.5472	1.2153	5253.4533	0.95989	32026400	2.2967	448.22	175.277	174.7425	236.6847	233.1327	26745.3691	209.1939	0.62382	225.5182	1978170
018	2017-10-29t1303	1509300558.38	larva	46.0033	-9.9797	-234.2087	667.4615	45.4438	24711.0129	77958.005	773946.9074	14043.1	3.0013	2878.58	1.3188	2610.3605	1.1925	9441.1475	1.7027	8952.2197	1236790.375	5744.3488	1.651	8004.9165	1.9574	37692100	2.7563	423.78	158.083	157.4159	223.924	219.0138	29334.0391	193.0157	0.30835	210.5806	2069940
018	2017-10-29t1703	1509314885.92	larva	49.9832	-5.9999	-230.2288	600.2812	50.6768	22536.0365	71079.9438	722074.5567	5392.08	0.34274	1590.77	0.11252	1466.1323	0.076083	4464.0156	0.043299	4344.2532	535681.875	2878.1365	0.18526	3918.5445	0.27406	18973200	0.37153	443.813	183.352	182.7238	245.8183	239.2905	29498.2012	218.5775	0.50971	233.8919	2186840
018	2017-10-29t2103	1509329284.74	larva	53.9828	-2.0002	-226.2292	729.6054	42.3579	25021.5347	78868.0431	725797.8101	3945.13	-0.087442	1281.7	-0.16336	1157.9589	-0.21091	3279.8552	-0.34328	3285.3257	436220.75	2184.7483	-0.14864	2792.5941	-0.16634	17032500	0.043115	412.426	186.19	185.9208	249.3645	244.9595	33165.4805	221.9879	0.46627	238.1148	2474280
018	2017-10-30t0103	1509343686.16	adult	57.9832	2.0002	-222.2288	690.9671	52.3787	30788.2129	97239.4689	1129561.6244	2862.59	-0.40635	1045.78	-0.37147	969.1852	-0.38453	2453.7502	-0.62501	2437.5371	399961.2812	1621.6295	-0.41772	2179.6809	-0.40203	16961600	-0.056864	341.544	186.258	185.5544	249.9067	246.7019	40734.7891	222.1954	0.38201	238.384	3020910
018	2017-10-30t0503	1509358089.75	adult	61.9842	6.0012	-218.2278	827.0879	51.8848	34710.0607	109460.583	1201918.6366	2855.71	-0.38931	845.416	-0.54694	765.3589	-0.5738	2482.834	-0.54742	2456.4221	456841.4375	1320.7947	-0.55296	2262.5728	-0.34237	15478700	-0.31287	274.377	164.514	163.5129	229.1029	225.7094	42154.9297	203.3632	-0.032591	219.7425	3012090
018	2017-10-30t0903	1509372490.93	adult	65.9845	10.0015	-214.2275	773.4916	55.6921	33197.2284	104717.9618	1199973.6254	1874.79	-0.67636	793.31	-0.57419	756.2596	-0.56005	1619.2222	-0.87674	1608.1306	283363.875	1071.1353	-0.66011	1497.8356	-0.64018	13872600	-0.57999	356.006	175.344	174.5133	247.5727	242.2556	43325.2227	214.5195	0.06239	234.0402	3066250
018	2017-10-30t1303	1509386890.88	adult	69.9845	14.0015	-210.2275	899.6874	57.9404	41222.495	129962.46	1579576.3101	2239.21	-0.51137	755.901	-0.57733	722.3702	-0.56231	1660.8032	-0.77584	1613.457	360394.3125	1034.2116	-0.64257	1482.4859	-0.60414	16390200	-0.31544	351.479	181.473	181.1643	249.9524	246.2878	54239.6719	222.8952	0.13928	240.3823	3934870
018	2017-10-30t1703	1509401285.9	adult	73.9832	18.0001	-206.2289	951.2069	115.719	51299.1651	164680.0009	2496812.7796	1634.52	-0.67674	592.644	-0.73117	576.0278	-0.70623	1215.0863	-0.91383	1187.6232	326858.2188	799.3254	-0.74597	1091.5297	-0.74853	15933200	-0.4107	326.53	164.21	161.3752	244.6331	240.9005	65806.3125	213.2493	-0.19057	234.3751	4414780
018	2017-10-30t2119	1509416636.39	adult	78.2472	22.2642	-201.9648	889.8192	60.0173	43510.1309	137142.6352	1775818.9439	2151.62	-0.39442	534.684	-0.77032	522.4434	-0.74543	1139.3988	-0.84229	1037.7183	260922.3125	673.3792	-0.78668	922.651	-0.78559	12213800	-0.98842	473.872	148.726	147.5007	224.2476	219.0931	51352.6953	191.3712	-0.93238	210.5595	3397340
018	2017-10-31t0103	1509430090.19	adult	81.9843	26.0013	-198.2277	960.2347	57.7817	42167.5158	132793.1472	1620922.0847	1090.77	-0.78501	540.74	-0.72382	547.9464	-0.6675	855.6492	-0.91697	838.7873	190809.7812	675.6273	-0.73869	787.0593	-0.81693	12008200	-1.0742	398.953	158.408	159.5919	241.4845	236.8376	53851.0547	207.5992	-0.63095	229.54	3517770
018	2017-10-31t0503	1509444486.57	adult	85.9833	30.0003	-194.2287	898.022	59.5207	44976.1719	141774.6724	1878698.0029	1349.55	-0.58557	654.643	-0.45791	649.9545	-0.41038	941.6175	-0.73496	901.3722	222221.7344	748.7525	-0.60962	827.3671	-0.72568	15437100	-0.52543	361.554	200.433	199.2651	280.3534	276.5522	66163.3906	244.5411	0.37708	267.7818	4726400
018	2017-10-31t0903	1509458889.42	adult	89.9841	34.0011	-190.2279	943.8553	61.8779	46122.0201	145276.5851	1897859.1652	1322.11	-0.50507	600.284	-0.48783	609.3452	-0.41542	863.4746	-0.67659	826.2853	208960.8594	702.856	-0.58435	763.3248	-0.70362	14520300	-0.70853	329.58	196.819	198.6897	283.0642	280.6969	68501.5469	248.1918	0.39258	271.4214	4760840
018	2017-10-31t1303	1509473288.68	adult	93.9839	38.0009	-186.2281	974.5428	59.2733	47606.9193	149996.605	1937482.4921	1049.16	-0.5799	603.108	-0.39498	598.9561	-0.3578	809.9785	-0.61097	791.0089	202494.625	695.0261	-0.51641	755.1091	-0.63087	15066900	-0.60139	463.423	194.799	192.5468	288.3539	283.7325	72088.4844	247.0568	0.23504	274.5296	4866460
018	2017-10-31t1751	1509490546.34	adult	98.7777	42.7947	-181.4343	998.7351	57.5978	48551.076	152961.132	1962774.8692	3697.86	1.6895	551.406	-0.44755	549.2313	-0.42346	965.0221	-0.27408	818.3088	246080.6406	674.217	-0.44782	737.3647	-0.54089	14060900	-0.863	508.664	186.977	186.6604	285.1548	279.2996	72714.4844	243.2355	-0.056286	268.9089	4767900
018	2017-10-31t2103	1509502091.06	adult	101.9846	46.0016	-178.2274	873.4458	59.2622	42683.0705	134508.9155	1742431.229	1384.99	-0.085996	585.355	-0.27536	599.2299	-0.18434	806.5142	-0.40087	764.6041	180659.1875	700.3624	-0.34866	743.7015	-0.47087	13109000	-1.1316	454.117	199.506	201.5205	294.1793	289.1838	65896.1562	251.8206	0.12221	277.1156	4467940
018	2017-11-01t0103	1509516487.24	adult	105.9835	50.0005	-174.2285	849.0957	60.7623	41924.4321	132193.1617	1718186.5637	1784.68	0.47749	597.271	-0.14587	594.9409	-0.12338	779.7945	-0.35297	753.7706	172334.5781	689.4201	-0.3003	733.3757	-0.40354	13142300	-1.1365	510.406	198.29	196.3521	293.4438	288.5706	64851.0742	248.5788	-0.13724	275.4312	4363160
018	2017-11-01t0538	1509532971.04	adult	110.5624	54.5793	-169.6496	914.7354	62.337	48091.7057	151712.3617	2089766.526	2484.51	1.614	641.664	0.17905	639.853	0.21256	850.3309	-0.10859	793.2211	214283.375	736.2029	-0.10501	776.6771	-0.23128	16167400	-0.1952	542.601	217.57	215.5491	315.1191	310.9328	79410.0234	272.0069	0.48331	299.8144	5481900
018	2017-11-01t0903	1509545290.01	adult	113.9843	58.0013	-166.2277	892.0897	62.0547	41018.8053	129282.365	1588684.3338	957.204	-0.23048	485.803	-0.63023	486.2438	-0.65109	684.704	-0.44199	667.6902	147896.0781	600.3327	-0.46808	650.4059	-0.45002	10480200	-1.9593	821.696	168.108	165.4569	280.6448	272.8517	60619.2734	224.8997	-1.2193	260.9931	3626590
018	2017-11-01t1303	1509559688.13	adult	117.9838	62.0007	-162.2282	929.2725	55.9333	42346.344	133511.0298	1621887.627	843.057	-0.35019	551.272	-0.21775	546.1534	-0.25598	738.5844	-0.27863	733.3303	164704.3125	662.2703	-0.25621	712.2836	-0.27288	12271300	-1.3789	435.608	194.964	191.9971	303.3865	298.5065	67655.1875	252.1418	-0.4631	285.9201	4339900
018	2017-11-01t1722	1509575220.51	adult	122.2983	66.3153	-157.9137	606.0407	64.7222	28578.732	91160.9648	1130663.534	936.629	-0.14113	576.586	0.013008	578.565	0.032805	743.4894	-0.24606	729.0386	112266.9062	674.4897	-0.19038	714.6688	-0.23584	8663780	-2.502	443.829	207.373	204.2688	324.0556	318.6338	48932.3984	269.3445	-0.070818	306.0628	3115990
018	2017-11-01t2103	1509588490.2	adult	125.9843	70.0013	-154.2277	864.3669	59.3868	41456.4696	130802.152	1669429.7112	900.003	-0.18235	605.297	0.30495	603.8023	0.29916	762.7928	-0.15141	753.9439	166288.8438	698.8422	-0.049252	738.844	-0.13321	13180300	-1.0445	440.464	217.162	213.0017	340.2945	330.9485	74184.2031	279.1769	0.096112	316.0087	4728700
018	2017-11-02t0103	1509602887.99	adult	129.9837	74.0007	-150.2283	907.8607	61.3148	42716.0394	134638.038	1689395.478	833.613	-0.32305	597.401	0.30122	600.2877	0.32518	769.3774	-0.10479	763.6635	173109.9062	697.6204	-0.027655	743.1793	-0.093005	13421200	-0.94448	534.71	212.59	208.7915	347.1228	338.5326	78102.6406	277.2871	-0.11717	323.2158	4776040
018	2017-11-02t0506	1509617466.34	adult	134.0333	78.0502	-146.1787	856.3415	59.4895	42690.4228	134596.737	1778641.3635	978.336	0.086764	622.965	0.60936	620.5795	0.57214	794.1501	0.07909	782.3681	178683.7812	716.9044	0.14714	760.6632	0.020176	13958200	-0.75283	449.744	226.032	221.9167	357.1685	349.2378	80362.9219	293.6121	0.22205	334.3205	5064470
018	2017-11-02t0903	1509631689.4	adult	137.9841	82.0011	-142.2279	890.2804	61.2139	45219.0487	142698.0184	1923313.1885	841.362	-0.32054	598.25	0.39735	601.5123	0.41063	765.7961	-0.12374	760.6068	182259.4688	709.5158	0.11933	747.1955	-0.045666	14191100	-0.65857	414.391	219.154	215.3519	334.3448	328.3943	79574.0547	283.3338	-0.23395	315.7023	5198550
018	2017-11-02t1354	1509649148.57	adult	142.8339	86.8509	-137.3781	916.6837	63.3326	44203.2234	139480.0621	1794363.5014	792.437	-0.53761	469.472	-0.94562	471.4236	-0.91664	630.4187	-1.3958	622.0073	146887.5625	567.4304	-1.2859	604.7128	-1.235	10909100	-1.611	619.856	181.774	178.5983	313.9181	302.4531	73142.9219	244.4904	-1.517	287.7417	4223880
018	2017-11-02t1703	1509660491.56	adult	145.9847	90.0017	-134.2273	1057.6671	67.515	53820.167	170181.6638	2331887.6828	751.086	-0.7501	439.395	-1.2632	444.2227	-1.1932	607.8425	-1.6852	597.9701	172019.4375	542.1522	-1.593	581.7035	-1.5427	12398000	-1.1408	593.745	162.282	159.5185	297.5149	286.6232	84196.7188	228.7996	-2.0354	270.5215	4578940
018	2017-11-02t2103	1509674889.38	adult	149.9841	94.0011	-130.2279	941.1287	61.1151	44480.0577	140091.9033	1787218.1198	813.729	-0.53519	536.541	-0.21742	543.7021	-0.15462	715.9474	-0.67552	709.212	167531.6875	655.6501	-0.42569	694.8343	-0.5725	12548100	-1.0655	524.804	206.551	203.8542	345.0805	334.8683	80748.8281	275.0279	-0.86419	318.2358	4830610
018	2017-11-03t0138	1509691387.76	adult	154.567	98.584	-125.645	875.9327	59.8966	41182.7334	129722.4165	1642554.7072	940.636	0.082	553.603	-0.030315	564.1788	0.059732	753.055	-0.32647	745.6492	163412.9375	677.4647	-0.20204	726.8379	-0.287	11978900	-1.1902	653.56	203.56	200.8277	349.351	338.5758	75809.1719	277.2502	-0.93272	322.3271	4404620
018	2017-11-03t0503	1509703693.71	adult	157.9853	102.0023	-122.2267	996.7657	61.6601	49749.4918	156708.0267	2072947.8039	915.746	-0.058926	628.937	0.76826	631.4818	0.74725	779.7137	-0.072056	771.7715	203505.2812	719.6617	0.24846	758.9214	0.02999	16405800	0.055448	514.603	237.769	234.6085	359.3948	352.6795	93802.0547	302.9565	-0.37042	340.1101	6202210
018	2017-11-03t0903	1509718090.83	adult	161.9845	106.0015	-118.2275	985.6539	59.1416	47173.7734	148554.72	1914533.4554	881.997	-0.27723	589.613	0.3503	585.8393	0.27758	768.277	-0.21357	760.1407	190532.6875	699.5717	0.018651	743.7711	-0.14875	14610000	-0.42185	572.97	227.446	221.9471	359.7941	349.7972	89228.9375	300.9489	-0.53817	338.3287	5635890
018	2017-11-03t1322	1509733632.38	adult	166.3016	110.3186	-113.9104	925.8081	59.9733	43690.9444	137645.4151	1735755.2567	777.843	-0.96271	514.631	-0.43697	516.425	-0.4276	694.206	-0.99675	688.5624	159667.375	627.9292	-0.7683	675.2491	-0.89088	11820000	-1.1399	497.314	198.611	192.8059	343.7588	338.8022	79064.5312	275.3556	-1.2519	320.4822	4561690
018	2017-11-03t1703	1509746894.41	adult	169.9855	114.0025	-110.2265	933.8975	59.7096	43576.5224	137281.7501	1716097.4423	964.701	0.21185	608.51	0.53904	608.4159	0.49365	776.3958	-0.17887	764.6876	177794.625	703.4807	0.034048	745.8014	-0.16925	13934900	-0.5661	532.063	232.877	227.7719	384.5155	372.2389	88054.0547	303.2505	-0.69601	352.3613	5332880
018	2017-11-03t2103	1509761290.62	adult	173.9845	118.0014	-106.2275	928.2461	57.6795	42639.5933	134272.9784	1660886.9097	865.378	-0.45664	597.266	0.41595	595.2861	0.35448	748.4935	-0.48404	742.9549	168411.0312	684.1531	-0.18731	725.6488	-0.39972	13391900	-0.6873	478.604	230.767	225.5662	356.6117	351.4363	80237.625	301.8948	-0.82108	336.6881	5174270
018	2017-11-04t0107	1509775886.17	adult	178.0388	122.0558	-102.1732	912.7351	63.4428	43693.6532	137578.4881	1808294.9345	893.802	-0.29361	552.871	-0.04928	582.0891	0.21487	778.7614	-0.20439	770.7088	179115.125	706.9844	0.039955	752.3987	-0.14514	12691700	-0.84426	510.843	222.645	223.9975	380.899	375.7401	87606.7734	306.7322	-0.81158	356.4191	5111030
018	2017-11-04t0503	1509790091.58	adult	181.9847	126.0017	-98.2273	936.3734	58.2205	45264.387	142574.9302	1845718.5136	961.814	0.13509	645.922	0.90039	646.2181	0.84181	823.7702	0.21518	813.9214	196057.3125	750.4947	0.48213	792.6944	0.24354	15351000	-0.1722	490.695	254.407	249.6688	391.5993	386.8561	93200.6328	330.1121	-0.43587	371.5767	6046240
018	2017-11-04t0954	1509807552.46	adult	186.835	130.8519	-93.377	859.9812	60.8276	43071.2989	135744.2982	1824226.0905	988.112	0.27775	628.858	0.71158	628.1764	0.64888	813.9983	0.084239	794.8676	184777.6094	724.1129	0.17964	771.9138	1.7638e-05	14218500	-0.43797	544.054	247.652	241.6475	395.0401	386.2098	89674.1094	326.3336	-0.6317	367.2763	5599410
018	2017-11-04t1303	1509818894.8	adult	189.9856	134.0026	-90.2264	928.0956	59.6698	42360.9089	133341.7547	1678873.0329	946.841	-0.017255	604.743	0.45523	609.1801	0.45137	808.8419	0.010248	794.9805	180371.7344	720.6423	0.12705	769.9433	-0.040654	13473700	-0.60817	634.406	238.139	234.7259	385.4872	377.8338	85963.6562	316.2601	-0.89242	361.3621	5305740
018	2017-11-04t1703	1509833291.93	adult	193.9848	138.0018	-86.2272	855.9267	57.673	37675.8511	118620.8045	1427993.4668	925.636	-0.18343	457.77	-1.0662	472.9179	-0.9126	730.5469	-0.77565	706.881	145378.8438	633.9068	-0.80336	682.6077	-0.94796	9076210	-1.637	645.682	189.139	193.9432	356.4249	341.7261	70928.5469	283.0934	-1.5721	323.4848	3750050
018	2017-11-04t2138	1509849794.84	adult	198.569	142.5859	-81.643	859.0091	55.0018	37673.9335	118650.2162	1411956.003	841.36	-0.75241	445.406	-1.2087	442.7402	-1.2288	710.0631	-1.004	701.097	141302.5625	632.3285	-0.8435	682.1521	-0.98077	8837750	-1.6634	729.204	187.01	190.2909	360.9612	352.1801	71831.2891	292.4239	-1.4863	335.1215	3710650
018	2017-11-05t0103	1509862108.51	adult	201.9894	146.0064	-78.2226	857.1794	55.2396	38621.191	121645.3206	1462809.975	807.342	-0.98173	440.007	-1.2793	434.6475	-1.3253	705.2992	-1.0757	697.1971	143881.0312	631.9632	-0.86802	678.8074	-1.0385	8944460	-1.6178	655.373	186.066	189.2162	363.2841	353.5921	74109.9688	291.9094	-1.5554	336.9865	3782360
018	2017-11-05t0403	1509876513.3	adult	205.9908	150.0077	-74.2212	853.6037	55.8478	38725.4194	121968.5672	1475424.7914	903.381	-0.39459	437.844	-1.3207	436.3824	-1.3283	712.8317	-1.0336	691.0109	145417.6562	620.75	-1.0109	668.654	-1.1697	8918880	-1.6004	642.987	185.828	189.9099	365.0645	348.5283	74473.1641	285.5994	-1.728	328.9073	3785320
018	2017-11-05t0827	1509892344.71	adult	210.3884	154.4053	-69.8236	967.6617	55.4684	42190.1686	132859.0928	1546473.6059	900.633	-0.43531	446.945	-1.253	436.9187	-1.3505	719.9327	-1.0037	708.9438	160545	642.768	-0.81357	687.0047	-1.0239	9926660	-1.3471	837.418	189.982	191.0031	377.0603	365.8063	84084.4531	299.2413	-1.5872	348.429	4219490
018	2017-11-05t1203	1509905331.22	adult	213.9957	158.0127	-66.2163	840.728	55.8944	37519.6689	118192.6186	1423670.8399	937.41	-0.22881	460.13	-1.1379	474.0312	-0.99905	740.3009	-0.83963	714.9578	146579.5781	641.0691	-0.86025	690.4249	-1.022	9088940	-1.5208	654.537	197.27	202.108	381.172	368.2287	75472.0469	297.306	-1.6861	344.2128	3896670
018	2017-11-05t1603	1509919693.68	adult	217.9853	162.0023	-62.2267	843.2201	55.6258	38026.1948	119806.4199	1454708.5662	938.32	-0.24759	450.342	-1.2669	456.5794	-1.2021	727.6039	-0.99989	702.1667	146248.375	632.0841	-0.9902	679.2134	-1.174	9009990	-1.5216	626.433	195.313	199.6629	386.0023	369.5221	77586.4688	300.3204	-1.7177	347.8096	3907630
018	2017-11-05t2007	1509934291.98	adult	222.0404	166.0574	-58.1716	969.489	57.4113	40518.3699	127532.0787	1484536.8384	948.775	-0.20846	453.533	-1.2612	446.4324	-1.3345	739.9982	-0.92151	714.5372	158359.625	634.9026	-0.9967	686.4221	-1.1409	9687020	-1.3529	648.518	195.947	193.8547	395.8077	377.8333	84702.8516	303.2464	-1.7549	351.378	4185220
018	2017-11-06t0003	1509948492.58	adult	225.985	170.002	-54.227	872.9095	55.7409	38932.4308	122588.9772	1473691.6691	956.774	-0.18408	464.447	-1.1728	469.4768	-1.1242	741.6555	-0.94565	715.3518	152039.375	637.638	-1.004	687.8902	-1.1653	9516990	-1.3785	628.548	201.835	201.4049	400.1057	379.8385	82021.6719	305.1057	-1.8081	351.7032	4135800
018	2017-11-06t0455	1509965973.9	adult	230.8409	174.8579	-49.3711	806.2921	54.7575	35229.3297	110954.4579	1305280.9871	983.481	-0.049833	435.882	-1.521	435.2623	-1.5225	710.3353	-1.3044	673.3367	132122.375	606.9623	-1.391	652.4841	-1.5814	8089530	-1.6927	665.22	196.526	199.0945	416.6966	387.3121	77505.5703	303.4723	-1.946	357.7882	3647330
018	2017-11-06t0803	1509977295.4	adult	233.9858	178.0028	-46.2262	589.5807	79.5966	22792.9857	72852.0392	820761.0315	759.081	-1.4586	478.805	-1.0795	507.3924	-0.78191	702.7458	-1.4108	699.7825	85032.25	636.5221	-1.1017	682.5034	-1.3056	5781090	-2.2155	497.493	211.116	207.9005	414.2614	408.7635	50125.6328	329.8349	-1.6343	389.2638	2549020
018	2017-11-06t1203	1509991702.08	adult	237.9876	182.0046	-42.2244	804.3227	60.6964	36746.6143	115779.1906	1446684.9934	995.725	-0.021929	511.896	-0.74591	549.9653	-0.35008	771.7178	-0.77229	754.7893	149713.25	667.0981	-0.80704	724.3546	-0.91589	9900580	-1.2685	767.197	223.897	224.4245	444.3483	429.3703	86203.5703	338.1946	-1.6131	401.7688	4330400
018	2017-11-06t1639	1510008269.15	adult	242.5896	186.6066	-37.6224	788.4138	61.4964	36145.6762	113921.1349	1418164.4166	992.706	-0.071515	503.237	-0.87743	544.0823	-0.44143	791.4113	-0.62353	765.1642	151159.5625	672.3441	-0.79847	732.1613	-0.88414	9569560	-1.3414	755.333	223.002	223.4251	477.0472	463.2587	91116.0156	347.6818	-1.5928	426.119	4240610
018	2017-11-06t2003	1510020496.42	adult	245.9861	190.003	-34.2259	778.3982	59.5249	35233.9002	111058.3342	1370587.6499	968.229	-0.24358	488.646	-1.0707	528.6562	-0.63442	809.6061	-0.4809	791.7352	150586.7344	668.3924	-0.88203	752.7123	-0.70923	9059010	-1.4617	707.142	220.541	221.2535	476.5445	459.0762	88637.2812	346.7921	-1.6968	428.1294	4088600
018	2017-11-07t0003	1510034894.9	adult	249.9857	194.0026	-30.2264	728.7869	57.922	34528.1181	109109.1728	1362378.2113	1003.98	-0.054235	468.659	-1.3355	494.8412	-1.0436	815.4236	-0.46553	789.6066	148407.0938	653.2986	-1.101	754.85	-0.73226	8498660	-1.5975	638.953	216.378	216.138	478.9617	463.1137	87171.0312	341.3155	-1.8834	432.1	3923800
018	2017-11-07t0423	1510050450.76	adult	254.3067	198.3237	-25.9053	758.5391	56.6459	34659.5846	109290.3515	1316952.3229	1086.52	0.41331	474.317	-1.3132	510.4271	-0.90409	823.2766	-0.43623	790.4503	150659.625	655.2443	-1.1324	744.5822	-0.88779	8646320	-1.5711	810.663	219.29	219.9403	478.7745	452.0887	87615.7344	344.3846	-1.9544	412.7761	3997450
018	2017-11-07t0803	1510063694.86	adult	257.9856	202.0026	-22.2264	968.8446	57.5355	39002.5022	122791.3812	1373639.0746	1010.04	-0.074166	442.892	-1.7174	451.9887	-1.6099	751.253	-1.153	722.683	155509.375	630.3376	-1.4655	688.725	-1.5064	9124910	-1.4657	655.73	204.243	199.0529	452.9742	433.2552	93765.6562	340.4067	-2.11	406.1278	4208020
018	2017-11-07t1203	1510078095.94	adult	261.9859	206.0029	-18.2261	962.3938	56.2157	39358.9243	124054.2267	1392229.2845	1032.24	0.031078	443.679	-1.7537	450.3857	-1.6733	791.8587	-0.8122	756.3003	164706.6094	628.6344	-1.5383	711.2391	-1.3204	9214320	-1.4528	689.568	205.812	201.5817	465.155	439.3967	96752.2422	339.788	-2.2256	409.8125	4274300
018	2017-11-07t1617	1510093315.84	adult	266.2137	210.2307	-13.9983	934.8467	55.9197	37448.4555	118050.8484	1310123.4956	1164.78	0.79813	442.468	-1.8177	442.4363	-1.8171	823.0891	-0.56557	781.9281	162971.6406	633.2785	-1.5413	720.0878	-1.2783	8753780	-1.5729	829.854	209.207	204.7032	500.5552	465.5662	99109.9219	347.973	-2.2202	420.6884	4138960
018	2017-11-07t2017	1510107706.91	adult	270.2112	214.2282	-10.0008	918.2655	53.4135	36657.0956	115382.7495	1275481.2738	1076.12	0.23683	441.849	-1.8735	447.9872	-1.8	754.6622	-1.2399	715.4035	146404.4688	620.8141	-1.7421	680.5843	-1.7311	8547120	-1.6331	749.127	208.791	202.8218	473.8981	448.3982	91936.2266	349.4675	-2.3058	413.6937	4038860
018	2017-11-08t0055	1510124370.52	adult	274.84	218.857	-5.372	888.617	53.1657	36148.6026	113955.9331	1264033.9166	991.735	-0.30351	438.531	-1.9723	443.8993	-1.9094	730.2984	-1.5076	693.8802	139487	616.3414	-1.8604	665.0517	-1.944	8361020	-1.6914	703.878	210.874	201.9602	481.5156	456.6247	91969.4844	355.3699	-2.3451	423.5491	4020530
018	2017-11-08t0417	1510136511.46	adult	278.2125	222.2294	-1.9995	870.5149	54.0352	35984.1587	113372.7156	1273627.0581	810.307	-1.4202	436.553	-2.0408	438.6534	-2.0202	700.272	-1.8122	691.0889	133051.6875	615.6594	-1.9172	669.2073	-1.9397	8290590	-1.7188	702.453	212.548	202.4885	486.162	469.1423	92370.7891	360.6606	-2.36	432.2419	4036500
018	2017-11-08t0817	1510150908.09	dead	282.2115	226.2285	1.9995	839.6413	54.0243	34809.4345	109685.1244	1224891.2906	1062.37	0.06991	426.754	-2.2181	427.256	-2.2217	699.5624	-1.8525	666.0307	128719.4922	595.3901	-2.2183	641.5222	-2.2692	7836910	-1.8444	878.24	210.736	198.3998	521.4069	482.3209	95938.8672	361.7868	-2.4528	437.0603	3869960
020	2017-10-27t2103	1509156572.29	egg	-2.0001	-61.9816	-298.6585	157.2203	41.4969	3430.9807	11207.5602	72431.0919	0	-0.13174	0	-0.29412	0	-0.30756					0	-0.26918	0	-0.2033	0	0.68329	0	0	0				0	-0.13502	0	0
020	2017-10-28t0103	1509170972.76	larva	2.0001	-57.9815	-294.6583	164.9994	27.2072	2969.6664	9431.8392	50605.8928	0	-0.28433	0	-0.40639	0	-0.41449					0	-0.38454	0	-0.33562	0	0.24521	0	0	0				0	-0.24653	0	0
020	2017-10-28t0503	1509185373.84	larva	6.0004	-53.9812	-290.658	153.4651	41.4006	3250.031	10675.1644	68012.6019	0	-0.41414	0	-0.50852	0	-0.51208					0	-0.48728	0	-0.45226	0	-0.072609	0	0	0				0	-0.36334	0	0
020	2017-10-28t0903	1509199776.12	larva	10.001	-49.9806	-286.6574	156.6903	44.4325	3456.4426	11471.5864	75998.7152	0	-0.52744	0	-0.60215	0	-0.60178					0	-0.57981	0	-0.55662	0	-0.32687	0	0	0				0	-0.48609	0	0
020	2017-10-28t1303	1509214176.06	larva	14.001	-45.9806	-282.6574	164.6144	26.8707	2943.8361	9347.2713	49671.4349	0	-0.62803	0	-0.68851	0	-0.68468					0	-0.66379	0	-0.65095	0	-0.54203	0	0	0				0	-0.6155	0	0
020	2017-10-28t1703	1509228575.23	larva	18.0008	-41.9808	-278.6577	167.7333	28.3153	3238.4019	10290.5322	57743.4881	0	-0.71843	0	-0.76861	0	-0.76173					0	-0.74051	0	-0.7369	0	-0.73083	0	0	0				0	-0.75253	0	0
020	2017-10-28t2103	1509242985.46	larva	22.0036	-37.978	-274.6548	197.0974	22.3511	3351.095	10604.5196	49158.7899	1288.82	-0.36627	945.958	0.028588	932.2085	0.053478	1225.5682	-1.1361	1215.7036	23285.7969	1153.2976	-0.20666	1196.8373	-0.30179	1756640	-0.65122	400.947	160.205	159.5198	222.2111	208.7645	4222.0107	191.6579	0.90128	204.4418	297500
020	2017-10-29t0103	1509257385.19	larva	26.0035	-33.978	-270.6549	295.0301	29.7017	6470.555	20444.9639	121100.0804	8294.45	1.846	3105.27	1.9219	2973.65	1.9058	7617.4609	0.64362	7569.7666	274228.5938	5685.3956	2.0583	7327.3727	2.2002	10924300	0.43212	290.796	148.899	148.4327	206.5211	201.8043	7434.7603	181.535	0.71767	198.1147	523828
020	2017-10-29t0503	1509271786.97	larva	30.004	-29.9775	-266.6544	150.9311	24.1297	2482.1644	7882.616	37712.9598	6418.98	1.1144	3405.5	2.1068	3248.4001	2.0821	6145.1367	0.28521	6149.3564	86031.9141	5379.3783	1.8047	5944.3495	1.5105	4699590	-0.5826	220.362	150.432	150.3074	202.5636	198.7861	2835.8911	180.0594	0.60921	191.6659	207597
020	2017-10-29t0903	1509286187.22	larva	34.0041	-25.9775	-262.6543	276.1604	30.4562	4961.8746	15725.2402	82015.7138	4555.23	0.4239	2529.55	1.2358	2519.2078	1.3249	4226.2471	-0.23344	4202.9158	118334.9141	3708.5227	0.87567	4097.445	0.65785	6898090	-0.4559	261.747	184.931	184.1708	243.7318	241.8785	6824.4917	219.1042	0.92434	235.202	504306
020	2017-10-29t1303	1509300587.96	larva	38.0043	-21.9773	-258.6541	358.4911	32.6669	8736.64	27548.1223	190926.7936	13492.5	3.0967	5056.53	3.4247	5060.5708	3.6152	11092.5049	1.9607	10799.7832	532440.25	8484.1223	3.1854	10277.4698	3.0737	23937600	1.5102	272.858	193.599	193.1319	251.7993	247.4967	12086.3672	229.0146	0.94691	241.8572	916498
020	2017-10-29t1703	1509314901.01	larva	41.9801	-18.0014	-254.6783	516.6603	47.7197	20359.1112	64392.3917	672017.1956	4765.05	0.3208	2260.47	0.84879	2191.4319	0.88102	4494.5024	-0.061241	4477.1492	485406.25	3812.0096	0.7825	4336.7988	0.5948	24322700	1.3638	282.971	168.769	168.6967	231.386	227.3878	24989.6895	204.57	0.57002	221.7369	1815960
020	2017-10-29t2103	1509329299.81	larva	45.9798	-14.0018	-250.6786	642.0511	50.4021	26459.4026	83466.1939	919211.2607	8559.89	1.3693	2973.03	1.4026	2845.9398	1.409	7758.4814	1.1205	7727.1418	1086187.375	5524.2299	1.5441	7137.1402	1.6166	41473700	3.2052	382.071	153.141	153.0759	220.5125	215.6112	30871.7422	191.5741	0.29113	209.1564	2136320
020	2017-10-30t0103	1509343701.15	larva	49.9802	-10.0014	-246.6782	673.0718	55.5281	28245.3555	89226.1417	989723.7612	10870	1.9464	3042.39	1.3852	2793.6228	1.2867	9364.4082	1.8318	9291.0039	1404661.25	6569.8834	1.9672	8646.7896	2.1109	45340800	3.4158	362.741	162.636	161.8094	225.9485	221.5775	33892.2812	197.8008	0.23082	214.849	2423760
020	2017-10-30t0503	1509358104.72	larva	53.9812	-6.0004	-242.6772	834.6574	53.4476	36324.4165	114510.3783	1326636.2007	8045.22	1.1314	1741.01	0.24985	1471.8443	0.083126	6543.3452	0.92072	6414.4263	1256322.25	3684.1575	0.59104	5827.3261	1.0362	33305600	1.9349	397.023	180.201	181.9796	262.072	259.3019	50317.8281	233.5353	0.6338	252.9549	3447250
020	2017-10-30t0903	1509372506.12	larva	57.9816	-2	-238.6769	879.9272	55.0236	40496.8458	127674.4632	1538240.4312	5440.16	0.37894	1443.05	-0.00066532	1256.1152	-0.1053	4807.2432	0.34646	4823.0959	1028750	2922.581	0.24506	4278.8973	0.45494	30747100	1.5679	353.116	152.919	150.4882	237.2002	234.0351	50760.8438	203.0007	0.078054	225.5924	3258250
020	2017-10-30t1303	1509386906.16	adult	61.9816	2	-234.6768	983.4004	62.2493	53241.1091	168415.9899	2340424.5512	4381.69	0.092211	1082	-0.31477	924.1559	-0.41107	3839.9087	0.050212	3803.5615	1071334.5	2054.6598	-0.16207	3561.9156	0.21052	30183400	1.4592	393.153	153.333	152.313	225.2359	222.1114	62840.8281	199.3408	-0.10282	216.1132	4277380
020	2017-10-30t1703	1509401300.89	adult	65.9801	5.9985	-230.6783	969.7838	64.2005	51104.9226	161048.3581	2251990.759	3928.44	0.0027499	1009.33	-0.34793	896.658	-0.4062	3301.5059	-0.079888	3270.5063	884803.5625	1661.5453	-0.32667	2844.7328	-0.034901	27041900	1.059	431.559	171.357	170.618	241.7466	236.6242	64788.0859	210.6014	-0.013797	228.8674	4591010
020	2017-10-30t2119	1509416651.63	adult	70.2442	10.2626	-226.4142	998.3257	69.0082	54472.1842	171710.7259	2490876.695	3106.2	-0.20342	902.777	-0.40696	856.0369	-0.39951	2524.7161	-0.3248	2482.1323	722068.8125	1382.5657	-0.42713	2231.4463	-0.23919	25757100	0.90045	464.891	174.921	174.7029	263.5044	259.6981	75362.2656	231.9929	0.33377	252.2612	4990680
020	2017-10-31t0103	1509430105.37	adult	73.9813	13.9998	-222.6771	1064.5668	68.2655	59944.9852	188932.2934	2798938.7629	2912.13	-0.19366	779.926	-0.49524	738.2733	-0.4912	2341.4058	-0.27817	2332.127	735201.375	1092.1095	-0.55057	2042.0792	-0.24981	24463100	0.7632	300.949	166.205	166.2969	239.7542	236.3453	75282.8281	211.5225	-0.23277	230.4385	5213200
020	2017-10-31t0503	1509444501.76	adult	77.9803	17.9988	-218.6781	1039.6462	68.5215	59088.6374	186169.7754	2820792.7765	2689.85	-0.17823	745.482	-0.47207	704.4652	-0.4736	2236.582	-0.16879	2186.0913	691103.875	1048.6765	-0.50951	1999.4283	-0.16301	23029400	0.61738	538.331	168.403	168.3465	245.41	239.6926	75831.6875	212.4984	-0.34226	231.9023	5202320
020	2017-10-31t0903	1509458904.56	adult	81.9811	21.9996	-214.6773	984.6226	74.616	55959.35	176472.215	2719617.5871	1391.92	-0.64681	667.777	-0.51515	648.9946	-0.49153	1174.8502	-0.69191	1156.8361	344231.125	918.1947	-0.53261	1100.3986	-0.61168	19548500	0.14373	439.54	164.956	163.9646	246.0092	240.931	72080.6875	210.1521	-0.55524	231.7184	4828930
020	2017-10-31t1303	1509473303.67	adult	85.9809	25.9993	-210.6775	1083.0586	80.008	62370.3885	196857.5515	3198533.4457	1813.17	-0.34585	679.328	-0.41036	678.0457	-0.35275	1343.0862	-0.41578	1319.2286	439189.1875	863.1415	-0.49704	1212.643	-0.43672	22152900	0.67764	427.765	193.365	193.8038	296.5264	292.4773	96964.125	255.4733	0.7224	283.024	6305630
020	2017-10-31t1751	1509490561.41	adult	90.7747	30.7931	-205.8837	971.2162	68.5131	54504.4914	171767.1502	2562135.0311	1558.98	-0.33349	636.32	-0.37934	623.2103	-0.35653	1235.1016	-0.29459	1196.2684	353239.0312	803.6929	-0.44205	1085.4412	-0.39212	18142100	0.039206	522.636	185.146	182.0886	323.1721	313.889	92427.2188	238.9818	0.067056	281.9513	5278690
020	2017-10-31t2103	1509502106.18	adult	93.9816	34	-202.6768	1381.7015	72.0624	71917.5015	227432.8664	3267100.6137	997.812	-0.61464	482.82	-0.72022	488.6325	-0.67761	770.9498	-0.65152	758.3748	291419.0312	597.3636	-0.6488	699.1055	-0.68748	18205700	0.11208	615.301	152.875	152.1769	252.3281	243.1466	95380.0391	202.5115	-1.2797	230.1199	5764460
020	2017-11-01t0103	1509516502.31	adult	97.9805	37.9989	-198.6779	945.441	74.2128	55158.8022	173928.8335	2733764.3698	1108.96	-0.44013	524.818	-0.55149	512.7916	-0.56498	912.9879	-0.37595	909.0409	263853.5	683.5147	-0.45509	839.4459	-0.44535	15118400	-0.58539	324.773	168.986	168.5661	253.8878	249.3472	73373.5625	218.4429	-0.8855	240.7818	4867990
020	2017-11-01t0538	1509532986.21	adult	102.5594	42.5778	-194.0991	957.3636	67.5037	53098.7473	167369.2272	2513213.7912	988.297	-0.42425	566.594	-0.32972	565.3	-0.30594	791.9819	-0.40106	781.4578	220170.9688	671.3347	-0.38795	742.5968	-0.45388	15736000	-0.39488	605.872	187.955	183.6186	338.5215	321.2419	94108.9922	251.8985	0.10586	295.3593	5220070
020	2017-11-01t0903	1509545305.21	adult	105.9813	45.9997	-190.6771	958.7291	74.2868	57445.3715	181226.7169	2889444.2346	1129.1	-0.20632	687.847	0.24154	682.0023	0.27707	967.2345	-0.042757	958.0388	290170.3438	842.3257	0.033997	919.0153	-0.10671	20634700	1.0839	658.521	224.474	223.203	322.6847	317.6682	96805.4141	282.207	1.0144	307.6918	6734000
020	2017-11-01t1303	1509559703.34	adult	109.9808	49.9992	-186.6776	382.5243	110.7616	32864.9508	107927.7354	2483256.7094	976.587	-0.28127	579.057	-0.15577	588.5533	-0.084301	859.9141	-0.098256	851.4341	147045.3125	739.6346	-0.11269	824.8713	-0.15961	9894360	-2.1353	574.93	199.824	200.5533	332.4103	327.2653	56842.1562	280.2629	0.78385	314.9287	3414390
020	2017-11-01t1722	1509575235.68	adult	114.2953	54.3138	-182.3631	904.5162	71.0351	52802.0018	166485.8549	2597286.4402	897.605	-0.30699	496.364	-0.57107	474.4597	-0.7293	767.9298	-0.22908	760.218	212716.5625	683.4805	-0.2074	738.6703	-0.24892	13704100	-0.94312	501.054	178.554	169.6698	349.2332	341.6686	96737.5938	271.8936	0.32799	320.9297	4929700
020	2017-11-01t2103	1509588505.33	adult	117.9813	57.9998	-178.6771	1119.6481	67.5699	58455.7638	184079.1514	2673318.1119	789.484	-0.43704	478.373	-0.70557	476.8675	-0.74936	647.1941	-0.56139	640.3074	198688.5938	585.3045	-0.54187	626.0084	-0.49792	14644400	-0.62534	698.602	177.836	171.3082	352.9363	348.1516	108351.4375	260.6137	-0.18723	324.601	5444090
020	2017-11-02t0103	1509602903.14	adult	121.9807	61.9992	-174.6777	857.5764	67.5782	48174.9593	152078.6053	2276971.3559	818.718	-0.36805	563.435	-0.093983	569.1	-0.049244	752.1147	-0.21287	747.2461	189532.9219	689.8383	-0.12305	732.0405	-0.18444	14199100	-0.74447	450.07	202.251	198.311	319.5474	314.6632	80525.9375	269.2519	-0.061823	302.2091	5096920
020	2017-11-02t0506	1509617481.42	adult	126.0302	66.0487	-170.6282	945.8438	70.1701	53859.9337	169824.0455	2584985.5969	811.626	-0.37366	462.721	-0.92063	456.7977	-1.0071	704.6651	-0.43096	697.0072	198715.5625	609.2469	-0.53991	674.6552	-0.37603	13040400	-1.0885	517.604	170.965	166.911	301.1659	295.6033	84928.7891	243.0644	-1.0364	282.2044	4818150
020	2017-11-02t0903	1509631704.55	adult	129.9811	69.9996	-166.6773	1043.518	70.0993	59825.3338	188651.5449	2863751.6429	806.824	-0.39007	455.166	-1.0384	453.7697	-1.075	711.8639	-0.43824	704.1931	222813.4062	611.2603	-0.59876	680.0763	-0.38441	14241700	-0.68738	556.588	179.972	172.2929	431.947	429.9402	135199.4062	263.3132	-0.54622	376.8054	5631160
020	2017-11-02t1354	1509649163.72	adult	134.8309	74.8493	-161.8275	2680.4596	79.4018	98971.8148	311842.022	3994506.7793	781.377	-0.49016	394.765	-1.6998	393.2689	-1.7155	631.968	-1.0915	623.8337	331783.1875	509.8606	-1.5418	581.8544	-1.0428	20703100	1.3339	576.325	155.758	148.2698	433.9566	428.9013	227827.2344	231.6083	-1.6681	363.7639	8168580
020	2017-11-02t1703	1509660506.72	adult	137.9817	78.0002	-158.6767	1068.2326	69.5179	59304.6887	186946.1562	2815638.7643	763.223	-0.57749	410.001	-1.563	410.6012	-1.5469	643.4576	-1.1248	629.5323	200115.3125	542.6527	-1.3734	604.0808	-1.0157	12721500	-1.1062	598.673	167.513	160.3079	417.1332	399.6194	129728.4219	253.5187	-1.1112	339.5357	5197580
020	2017-11-02t2103	1509674904.7	adult	141.9812	81.9996	-154.6773	1625.3846	72.0259	73343.025	231053.8413	3107572.4929	904.493	-0.10445	524.155	-0.36528	538.0493	-0.22828	772.1982	-0.077712	766.5472	298840.6875	703.4191	0.080518	749.6429	-0.023394	20237100	1.1723	602.121	201.061	197.6608	411.4247	401.7395	159221.375	299.7319	0.094206	368.3307	7762780
020	2017-11-03t0138	1509691402.97	adult	146.564	86.5825	-150.0944	990.5506	72.3924	56213.7024	177266.1287	2741277.4466	775.101	-0.66231	485.528	-0.76845	488.2648	-0.73408	696.8564	-0.83166	692.5975	205572.6562	628.1354	-0.703	673.1583	-0.73333	14276000	-0.58724	453.583	195.424	191.3758	334.5544	330.1051	98693.5312	280.7042	-0.60455	318.4205	5746040
020	2017-11-03t0503	1509703709.02	adult	149.9824	90.0008	-146.6761	1060.7674	74.6101	59056.4169	186380.0261	2890479.5605	820.856	-0.50124	419.037	-1.4731	414.6287	-1.4897	678.1977	-1.0582	668.2456	210241.2812	555.8197	-1.4968	636.1615	-1.148	12954100	-0.94897	564.083	172.29	163.1673	454.394	447.5712	140862.1562	265.8418	-1.113	397.5428	5326180
020	2017-11-03t0903	1509718106.07	adult	153.9815	94	-142.6769	934.9307	70.3975	53422.7392	168564.0023	2581258.1141	852.757	-0.38727	539.332	-0.18207	561.4052	0.031646	751.6414	-0.33761	744.9135	210459.5781	685.6656	-0.11121	732.6118	-0.2244	15063500	-0.32845	537.608	214.543	213.9538	382.1247	375.5802	106994.9062	297.8148	-0.3776	358.601	5992170
020	2017-11-03t1322	1509733647.57	adult	158.2986	98.3171	-138.3598	1276.506	75.1663	65189.3194	205585.0095	3083449.6627	1054.55	0.74799	552.075	-0.04477	558.3314	-0.00025677	809.1183	0.22903	800.5152	276718.4688	725.9332	0.31612	779.55	0.24523	18873200	0.73337	680.903	214.487	212.3264	397.3823	386.8413	135904.7344	312.9941	-0.12663	365.8825	7332440
020	2017-11-03t1703	1509746909.66	adult	161.9825	102.001	-134.6759	888.5997	71.9664	54160.9484	171081.5933	2729373.9768	892.398	-0.21366	643.739	0.91961	645.7358	0.88584	807.5498	0.19017	800.9287	228536.5938	746.4487	0.52732	785.7355	0.29315	18204300	0.546	465.226	251.426	246.3833	387.9019	384.2853	109776.2344	328.7799	0.13943	370.7058	7110080
020	2017-11-03t2103	1509761305.87	adult	165.9815	105.9999	-130.6769	953.3068	72.0581	52034.1322	164239.5618	2395385.0096	1009.86	0.50868	672.888	1.2179	673.6349	1.1591	893.9489	1.0477	886.7504	244048.0312	803.7954	1.1313	861.3196	1.0656	18334900	0.57661	595.297	264.792	257.4712	477.9131	466.8849	130470.2812	357.1629	0.66753	427.9815	7215060
020	2017-11-04t0107	1509775901.53	adult	170.0358	110.0543	-126.6226	998.0261	70.3634	55545.1254	175007.1926	2682022.6664	810.917	-0.78376	505.488	-0.53272	502.8093	-0.56629	708.7198	-0.86628	702.6893	206237.4844	635.8332	-0.6922	684.315	-0.81156	14686400	-0.37149	533.134	209.695	201.6505	400.6886	394.1622	116600.375	308.5735	-0.578	373.9581	6092480
020	2017-11-04t0503	1509790106.92	adult	173.9818	114.0002	-122.6766	1326.3586	79.7988	61044.9755	192790.2642	2715473.2132	975.339	0.26646	558.727	0.016853	571.553	0.11744	781.6865	-0.14981	771.2787	251703.0312	709.7043	0.08534	756.0096	-0.084959	17936300	0.4672	537.433	231.22	226.6978	445.0978	439.578	143321.4844	326.2398	-0.29779	405.4632	7422610
020	2017-11-04t0954	1509807567.78	adult	178.832	118.8505	-117.8264	508.9287	70.13	29302.2605	93473.45	1421473.4892	923.028	-0.10445	610.993	0.5482	611.0052	0.5003	783.6456	-0.16052	777.9433	120681.4297	717.696	0.14981	760.5206	-0.066452	9371420	-1.6677	546.509	248.997	243.1077	407.3626	398.5771	62733.8398	331.1332	-0.33103	383.3476	3819120
020	2017-11-04t1303	1509818910.16	adult	181.9827	122.0011	-114.6757	1743.8705	79.099	75067.576	237218.8196	3177752.69	914.783	-0.17797	460.986	-1.0013	465.6424	-0.94894	737.965	-0.63183	727.3128	292234.1562	611.2157	-0.98822	695.9444	-0.74465	18243500	0.53945	675.611	194.095	183.5911	516.2386	509.471	204430.5	302.5833	-0.98123	458.5574	7681320
020	2017-11-04t1703	1509833307.21	adult	185.9819	126.0003	-110.6766	977.3829	74.9296	56471.1994	178531.9558	2733342.552	684.36	-1.7328	442.571	-1.1983	444.5539	-1.1671	623.0474	-1.7793	619.6512	184422.0312	564.5217	-1.4943	605.4616	-1.6843	13064700	-0.72063	475.508	199.134	194.6708	358.623	350.4458	106152.4219	287.1114	-1.3594	333.5087	5878440
020	2017-11-04t2138	1509849810.29	adult	190.566	130.5845	-106.0924	1009.1704	70.0011	55232.8573	174040.9983	2557537.5345	946.276	-0.025341	563.046	0.025612	557.6836	-0.060462	777.4457	-0.29878	766.801	225459.25	675.9937	-0.34427	739.1002	-0.35622	16283300	0.065291	490.385	238.984	230.9531	423.3602	419.165	122774.4531	333.1388	-0.59618	400.8664	6911420
020	2017-11-05t0103	1509862124.92	adult	193.9868	134.0052	-102.6716	958.7932	77.5899	56003.2233	176817.1734	2743847.4078	762.435	-1.2449	453.686	-1.1081	451.2726	-1.1271	654.8557	-1.5064	648.7544	191872.7031	561.9298	-1.5569	624.3909	-1.5341	13274400	-0.64305	547.809	211.01	199.6739	423.0065	414.3806	123940.8984	326.5255	-0.79727	389.0958	6173940
020	2017-11-05t0403	1509876529.65	adult	197.9881	138.0065	-98.6703	1956.1378	86.5112	78813.3597	248444.9807	3383484.8582	799.49	-1.0182	452.663	-1.1328	462.1739	-1.0344	688.2774	-1.2086	679.3912	287011.6875	597.5082	-1.2052	657.2587	-1.2277	18838000	0.67271	592.489	196.395	188.0887	440.6946	431.3134	183769.6562	318.8835	-1.0186	404.7372	8173190
020	2017-11-05t0827	1509892361.55	adult	202.3858	142.4043	-94.2726	614.5321	66.5739	32132.7492	102023.3564	1424357.8956	1025.33	0.39692	518.038	-0.47764	500.406	-0.67291	887.826	0.67047	877.6922	150042.5938	773.9727	0.61451	853.9791	0.7146	8737220	-1.6632	583.682	242.189	232.25	488.1995	481.3504	82505.7188	400.0825	0.25383	464.0526	4084750
020	2017-11-05t1203	1509905347.59	adult	205.9931	146.0115	-90.6653	926.7713	67.5882	50430.9255	158976.4398	2308203.9783	803.87	-1.0175	438.711	-1.3117	453.2477	-1.1601	676.7367	-1.3788	665.717	179335.2188	583.7509	-1.3983	643.8504	-1.4184	11584200	-0.98851	572.17	206.36	198.493	423.0732	415.7297	112114.4062	342.886	-0.78931	400.6216	5448930
020	2017-11-05t1603	1509919709.09	adult	209.9824	150.0008	-86.676	909.177	70.2945	48960.6821	154344.2206	2262209.6316	1056.21	0.53152	499.439	-0.70555	504.281	-0.67173	785.6546	-0.37069	768.9125	201913.2344	661.8375	-0.60965	737.5494	-0.51195	12799100	-0.69326	648.67	232.081	220.6496	469.1554	461.4111	120572.9375	367.7711	-0.48311	443.6779	5947540
020	2017-11-05t2007	1509934307.43	adult	214.0375	154.0559	-82.6209	741.0052	105.0922	36415.2982	119114.2591	1923310.467	1003.32	0.17782	457.965	-1.1608	456.757	-1.174	801.9795	-0.24882	787.6668	153980.0625	662.9074	-0.62957	753.0398	-0.39041	8769570	-1.5932	566.409	218.223	199.5852	493.9978	488.885	94847.5781	392.3933	-0.19923	466.3237	4178760
020	2017-11-06t0003	1509948507.97	adult	217.9821	158.0005	-78.6763	904.7337	76.9576	45807.0033	145649.9095	2124025.4702	926.896	-0.3181	468.466	-1.0761	478.3687	-0.97985	802.659	-0.27747	790.4235	193440.8125	674.2894	-0.54062	763.426	-0.31989	11261400	-1.0105	626.502	228.542	207.5569	539.8395	534.5974	130101.3281	407.3659	-0.073924	501.957	5493930
020	2017-11-06t0455	1509965989.24	adult	222.838	162.8564	-73.8204	933.2603	82.8733	48555.2892	154919.3959	2309944.6751	1292.56	1.9161	564.278	-0.089152	578.6957	0.023906	882.8905	0.45449	857.4653	225137.0781	770.7494	0.45565	832.667	0.34297	14368200	-0.288	631.649	264.988	260.1733	536.0488	533.2881	136692.4375	426.9961	0.091535	497.2989	6747390
020	2017-11-06t0803	1509977310.76	adult	225.9828	166.0013	-70.6756	860.6459	66.701	45246.8924	142639.3085	2085938.3322	1346.73	2.2344	567.748	-0.066583	591.4344	0.14369	932.2076	0.90756	906.3916	221865.4219	758.3713	0.30102	857.0821	0.56648	13457900	-0.48407	613.112	268.045	260.9597	505.8209	499.0041	120385.375	417.0646	-0.14184	477.4515	6353750
020	2017-11-06t1203	1509991717.89	adult	229.9848	170.0033	-66.6736	781.2373	76.8355	47879.1569	151345.1087	2538042.7947	1157.61	1.0367	678.978	1.1179	710.6817	1.3846	1021.7485	1.751	1015.0132	256458.875	887.4004	1.6799	978.7602	1.7824	16977200	0.33028	653.502	310.138	311.8541	555.9077	548.7967	139532.8281	455.786	0.32216	527.171	7754700
020	2017-11-06t1639	1510008284.87	adult	234.5868	174.6052	-62.0717	1521.8866	73.7549	63908.3543	201683.8522	2666192.2434	1217.93	1.3744	497.866	-0.87507	502.988	-0.8328	919.6146	0.70864	894.5937	309910.125	743.2307	0.068849	850.4422	0.4201	16773600	0.29948	609.728	232.006	224.2393	495.9139	489.5182	167122.9844	398.1564	-0.6478	466.6163	7816510
020	2017-11-06t2003	1510020511.98	adult	237.9832	178.0016	-58.6752	863.7205	73.7565	47137.0322	148648.4945	2227802.0835	1117.78	0.72884	585.768	0.070964	587.0538	0.050365	999.8077	1.4531	985.9979	246952.5156	834.8716	1.0567	955.2104	1.467	14451500	-0.22354	640.455	284.864	278.6259	556.183	548.8853	137377.2031	457.6241	0.12871	528.2809	7027890
020	2017-11-07t0003	1510034910.31	adult	241.9827	182.0012	-54.6757	924.3577	73.3389	47624.1578	150093.5134	2175918.9989	1216.48	1.3007	566.333	-0.16715	587.1939	0.033914	1023.4701	1.629	1004.9941	255867.5156	841.4472	1.1025	961.0107	1.4874	14144200	-0.28629	754.454	280.634	279.485	586.2787	576.8978	146569.6719	474.9073	0.27061	548.1272	7008830
020	2017-11-07t0423	1510050466.21	adult	246.3038	186.3222	-50.3546	881.1309	71.6323	44940.441	141697.2923	2070825.0961	1275.74	1.6233	579.812	-0.042039	601.3446	0.16995	1030.5286	1.6397	1015.7489	243204.75	849.3954	1.1582	967.0322	1.5017	13656900	-0.39486	716.555	291.612	290.602	616.551	608.3368	145506.0312	487.6095	0.33609	581.3036	6868620
020	2017-11-07t0803	1510063710.32	adult	249.9827	190.0012	-46.6757	846.4927	67.2278	46632.4356	147149.8713	2167985.9629	1184.12	1.0363	565.303	-0.23081	565.2294	-0.25275	969.9482	1.0089	953.3688	237637.3125	812.0672	0.70325	914.9167	0.92095	13801900	-0.35954	840.786	284.815	272.9282	622.6154	606.5176	152540.7812	471.8402	0.007077	566.877	6953750
020	2017-11-07t1203	1510078111.32	adult	253.983	194.0014	-42.6754	811.5069	68.5782	43981.9419	138735.1218	2039987.0914	1213.64	1.1828	575.581	-0.13968	599.9789	0.11826	971.0262	0.96649	958.375	224307.0625	819.6515	0.75204	920.7406	0.93403	13249900	-0.48854	912.712	296.005	287.9945	640.6119	618.1124	147981.3438	487.7562	0.12899	586.5151	6814040
020	2017-11-07t1617	1510093331.55	adult	258.2108	198.2293	-38.4476	968.3994	69.4559	47758.8441	150627.2349	2096395.8056	1263.93	1.4531	564.376	-0.29939	567.1334	-0.28234	1010.8646	1.2858	994.7957	253727.0156	812.6009	0.63009	921.4121	0.89056	14150600	-0.27615	892.348	288.373	278.3857	653.6743	633.2504	164072.25	485.7305	-0.014273	576.5397	7230370
020	2017-11-07t2017	1510107722.5	adult	262.2083	202.2268	-34.4501	926.6651	70.4587	44781.7306	141283.5684	1962419.3907	1142.64	0.69358	572.163	-0.2366	592.3673	-0.012719	966.7319	0.81942	953.4011	228148.7188	806.7081	0.52196	910.4358	0.72958	13449800	-0.44286	769.591	292.09	283.6184	608.8196	599.9885	143681.4375	487.6255	-0.094109	570.584	6866160
020	2017-11-08t0055	1510124385.9	adult	266.837	206.8555	-29.8214	964.1347	69.8024	47833.1617	150807.9424	2118721.9326	1092.72	0.36042	567.774	-0.3228	581.9688	-0.16263	964.6008	0.74086	953.0967	242114.8125	806.6614	0.47403	907.2457	0.64136	14244300	-0.25255	766.646	291.361	283.1442	622.8115	610.1882	156325.6875	486.2014	-0.23856	578.3291	7309670
020	2017-11-08t0417	1510136526.99	adult	270.2096	210.228	-26.4488	944.5748	69.0636	46006.4535	145031.6208	2007670.4919	1131.58	0.5704	567.022	-0.35748	572.1909	-0.30164	984.6248	0.8835	973.2832	238279.1875	803.1336	0.39764	925.4709	0.78856	13690200	-0.38627	834.483	293.921	284.2784	618.7534	606.8177	149738.3125	495.8665	-0.18901	577.4098	7096420
020	2017-11-08t0817	1510150923.47	adult	274.2086	214.227	-22.4498	938.2106	68.0793	45397.1223	143089.0122	1998208.5633	1205.33	0.98639	579.442	-0.23632	604.2645	0.063843	995.178	0.92969	984.5578	237847.5469	830.2134	0.67532	939.9507	0.88947	13817400	-0.35554	805.636	302.387	295.5429	638.2202	623.0552	152534.625	509.0705	-0.10504	588.5589	7210720
020	2017-11-08t1239	1510166666.06	adult	278.5815	218.6	-18.0769	941.5514	67.1168	45170.4286	142398.4194	1982290.7918	1232.61	1.1209	582.822	-0.22711	607.3321	0.077998	1010.1539	1.0107	999.5904	240416.625	837.7827	0.72089	954.4844	0.98613	13823400	-0.35422	874.556	308.473	301.4504	650.8234	633.4416	154895.9688	520.9982	-0.049526	601.429	7316360
020	2017-11-08t1639	1510181038.96	adult	282.574	222.5925	-14.0844	1405.3971	68.4337	54863.6079	173129.1706	2147610.6571	1171.97	0.7282	544.133	-0.74467	509.0364	-1.1903	990.2672	0.7792	975.9535	287177.5	823.7431	0.51203	936.2279	0.75051	15776600	0.13207	871.13	282.802	261.2495	646.5219	630.3671	187491.3594	512.7766	-0.27568	597.851	8199560
020	2017-11-08t2017	1510194125.29	adult	286.2091	226.2275	-10.4493	1384.7204	68.2242	53468.4499	168910.8761	2092546.7298	1181.14	0.75855	552.536	-0.67172	523.5541	-1.0437	1007.3132	0.88737	993.2539	285069.625	848.5931	0.77296	957.8482	0.92816	15626300	0.098101	837.636	288.764	268.9662	667.5704	647.3151	188922.4375	526.2039	-0.17889	612.6734	8166540
020	2017-11-09t0023	1510208883.17	adult	290.3085	230.327	-6.3499	1378.9778	67.5306	53691.9536	169394.8419	2086518.351	1170.77	0.66761	557.409	-0.64688	528.7165	-1.0199	1009.7111	0.85677	998.3409	286757.9375	852.1512	0.77389	960.2228	0.90238	15823700	0.152	875.055	295.827	273.9039	678.9567	667.368	192823.7188	539.7019	-0.093517	630.9642	8397940
020	2017-11-09t0417	1510222924.73	adult	294.2089	234.2274	-2.4495	1565.0796	68.0554	56536.1032	178389.5486	2149564.8194	1193.18	0.7759	549.64	-0.78529	512.192	-1.2829	1027.5249	0.96556	1014.869	308257.4688	854.9496	0.76736	972.1304	0.97607	16456200	0.31799	828.003	291.946	257.6223	694.6909	681.2392	208407.25	546.8817	-0.09454	645.6743	8740860
020	2017-11-09t0911	1510240560.9	dead	299.1079	239.1263	2.4495	1367.401	67.8344	54101.0691	170713.8435	2132524.8261	1246.15	1.0621	570.083	-0.56208	538.2003	-0.98847	1056.8286	1.1603	1042.8854	302253	881.4434	1.0414	1005.3343	1.2535	16298100	0.28364	903.5	308.67	279.3295	726.9778	715.502	207915.6406	573.2587	0.15699	676.1377	8824550
021	2017-10-27t1303	1509127792.71	larva	0	-65.9799	-261.9815	172.9317	27.1063	3174.1687	10071.0224	54470.9797	0	-0.21142	0	-0.35165	0	-0.3623					0	-0.32862	0	-0.27169	0	0.44308	0	0	0				0	-0.19015	0	0
021	2017-10-27t1703	1509142184.74	larva	3.9978	-61.9821	-257.9837	145.2333	45.8503	3910.4145	13004.5718	101197.3549	0	-0.35154	0	-0.45855	0	-0.46429					0	-0.43726	0	-0.39558	0	0.076188	0	0	0				0	-0.30416	0	0
021	2017-10-27t2103	1509156586.4	larva	7.9982	-57.9816	-253.9833	173.319	30.0123	3519.3289	11182.8456	65163.8097	0	-0.47251	0	-0.55626	0	-0.55778					0	-0.53465	0	-0.50575	0	-0.2056	0	0	0				0	-0.42385	0	0
021	2017-10-28t0103	1509170987	larva	11.9984	-53.9815	-249.9831	173.3332	28.697	3459.5999	10996.044	63658.9263	0	-0.57908	0	-0.64612	0	-0.64396					0	-0.62273	0	-0.60486	0	-0.43823	0	0	0				0	-0.54982	0	0
021	2017-10-28t0503	1509185387.89	larva	15.9987	-49.9812	-245.9828	173.9247	30.3349	3524.007	11205.3922	65984.0246	0	-0.67433	0	-0.72924	0	-0.72384					0	-0.70295	0	-0.69484	0	-0.63907	0	0	0				0	-0.68292	0	0
021	2017-10-28t0903	1509199790.22	larva	19.9993	-45.9806	-241.9822	190.0279	29.8742	3770.6893	11955.754	67808.8704	0	-0.76035	0	-0.80657	0	-0.79829					0	-0.77646	0	-0.77711	0	-0.81772	0	0	0				0	-0.82422	0	0
021	2017-10-28t1303	1509214190.35	larva	23.9993	-41.9805	-237.9822	166.3744	31.0037	3533.7493	11261.9811	67953.1804	0	-0.83864	0	-0.87889	0	-0.86806					0	-0.8442	0	-0.85276	0	-0.97995	0	0	0				0	-0.97506	0	0
021	2017-10-28t1703	1509228589.33	larva	27.9991	-37.9808	-233.9824	196.0957	25.9505	3992.1934	12650.6077	71669.2739	8842.74	1.9569	3697.04	2.4156	3589.0269	2.4432	8171.8345	0.83327	8047.9836	179780.3594	6678.5313	2.5174	7683.2976	2.2896	8078030	-0.048943	222.16	149.531	149.136	203.4553	202.6964	4476.0171	180.9943	0.66636	196.1213	326724
021	2017-10-28t2103	1509243000.09	larva	32.002	-33.9778	-229.9795	190.837	19.794	2167.2403	6852.6824	25033.0677	5974.25	0.9197	3273.19	1.9457	3273.9142	2.0672	5429.6206	0.10263	5360.9287	70585.0703	4674.4542	1.4032	5245.9514	1.1734	4098040	-0.73874	242.579	182.193	182.3686	230.8978	229.3642	3001.6711	213.4538	0.90737	226.4428	228106
021	2017-10-29t0103	1509257399.96	larva	36.002	-29.9779	-225.9795	369.7326	36.5794	10176.3051	32148.3307	241720.611	4513.83	0.3675	2370.05	1.0554	2379.4678	1.1595	4080.0903	-0.25886	4024.9666	224404.9688	3544.1186	0.75639	3933.9762	0.55052	12935800	0.22737	379.205	172.055	171.8637	227.2294	221.5945	12497.6162	203.2321	0.70826	216.3434	939079
021	2017-10-29t0503	1509271801.75	larva	40.0025	-25.9774	-221.979	387.697	37.1717	11734.76	37145.5081	299667.8299	13369.5	2.9935	4376.79	2.7739	4230.5972	2.8047	10514.1611	1.8461	10321.5947	662392.125	7871.4253	2.8331	9603.2772	2.748	27455600	1.8435	287.451	176.373	175.89	231.654	229.4445	14594.2021	208.6799	0.67008	223.2308	1106390
021	2017-10-29t0903	1509286201.88	larva	44.0025	-21.9773	-217.979	338.3148	45.4764	10155.5236	32289.6618	262368.3814	7365.98	1.0611	2635.18	1.1433	2420.9678	1.0562	5856.8623	0.42415	5748.9404	322127.4375	4546.1069	1.1058	5406.2729	0.97826	14301100	0.067728	309.245	177.296	176.7071	232.3918	229.2463	12781.5488	210.3239	0.58251	224.5907	962184
021	2017-10-29t1303	1509300602.73	larva	48.0028	-17.9771	-213.9787	543.5737	43.2188	17707.3748	56067.7574	473447.8191	9003.45	1.4489	2842.08	1.2465	2591.6097	1.1374	6966.5962	0.90045	6841.7266	661826.625	4999.6198	1.247	6278.3829	1.2331	26823500	1.3734	418.173	168.965	168.5402	231.7515	227.1959	22016.3906	205.1607	0.39641	221.2063	1594700
021	2017-10-29t1703	1509314915.8	larva	51.9786	-14.0012	-210.0029	561.1682	47.5005	21808.6871	68964.8853	701284.3398	7305.05	0.86255	2633.13	0.99693	2440.7908	0.93728	6180.208	0.72244	6084.8445	716904.125	4937.613	1.1485	5837.5973	0.98411	30394200	1.5913	349.819	169.038	168.7106	234.1224	229.9401	27158.1953	205.3459	0.26174	223.6291	1951200
021	2017-10-29t2103	1509329314.53	larva	55.9783	-10.0016	-206.0032	654.8137	55.5299	26773.5882	84647.6765	949073.5477	10763.8	1.9301	1565.27	0.081552	1444.3627	0.047733	6504.4956	0.97277	6094.8962	923638.375	3271.0688	0.38071	4934.6028	0.67398	22118900	0.56466	258.542	153.115	151.3013	225.4084	223.0947	32008	195.9318	0.014102	214.9187	2163660
021	2017-10-30t0103	1509343715.93	larva	59.9787	-6.0012	-202.0028	787.5225	51.7883	33637.0223	106257.0898	1181574.1144	3419.69	-0.2498	1270.51	-0.16746	1151.1084	-0.21317	2921.6238	-0.39969	2881.6777	520049.0312	2231.0168	-0.11086	2701.6642	-0.19786	22529900	0.53068	338.583	173.105	172.8111	238.659	235.0041	42481.293	211.6761	0.14876	229.0052	3069660
021	2017-10-30t0503	1509358119.56	larva	63.9797	-2.0002	-198.0018	839.4153	57.842	40813.5386	128793.3168	1642585.9521	2894.11	-0.37898	967.611	-0.42483	890.7163	-0.44331	2379.7681	-0.55798	2341.2324	511650.125	1492.3363	-0.45798	2115.6321	-0.40344	20729100	0.26436	300.825	181.461	181.0561	242.0611	239.4165	52043.1367	216.7907	0.14263	232.5857	3887430
021	2017-10-30t0903	1509372521.03	adult	67.9801	2.0002	-194.0014	918.3004	54.8961	41513.9823	130813.1086	1558673.472	2814.7	-0.35159	830.138	-0.52375	786.1522	-0.51527	2197.9285	-0.55685	2164.5806	481346.3125	1246.2609	-0.54722	1970.0931	-0.41155	18131900	-0.092183	622.612	160.572	161.2407	234.7749	228.1107	51415.6953	204.4865	-0.21173	222.0538	3507210
021	2017-10-30t1303	1509386921.15	adult	71.9801	6.0002	-190.0014	864.1377	60.2153	43184.8608	136206.0161	1782867.4049	2090.96	-0.54448	767.702	-0.54318	727.0415	-0.53629	1721.5906	-0.69223	1684.8193	390801.0625	1078.8572	-0.59372	1561.2401	-0.54358	17386100	-0.21969	565.162	168.973	169.2392	241.5788	235.9772	54838.3945	209.392	-0.23322	228.6096	3826740
021	2017-10-30t1703	1509401315.62	adult	75.9786	9.9987	-186.0029	966.632	59.8294	48025.6163	151550.1756	1958244.7318	1527.67	-0.69455	670.894	-0.60814	644.5075	-0.59135	1288.2478	-0.81728	1263.4805	324638.4375	896.0032	-0.65502	1176.8772	-0.67806	16902500	-0.29948	329.074	169.813	169.3642	238.8897	235.9191	60200.2148	210.1387	-0.34831	228.4894	4278270
021	2017-10-30t2119	1509416666.51	adult	80.2427	14.2628	-181.7388	977.648	63.1324	48888.3519	154029.248	2036658.5779	1474.39	-0.64157	717.569	-0.46364	708.1106	-0.4178	1167.7323	-0.75589	1147.424	300107.1875	847.1393	-0.62041	1060.9374	-0.66941	18401300	-0.060565	412.789	192.744	192.186	259.975	256.4063	66813.5703	232.6417	0.15753	250.023	4942730
021	2017-10-31t0103	1509430120.32	adult	83.9799	18	-178.0016	932.2447	65.7838	48723.0576	153593.0503	2131544.2407	1327.29	-0.63402	675.807	-0.45097	660.0235	-0.42137	1139.146	-0.64924	1123.2639	291621.375	841.8245	-0.55047	1069.1231	-0.58338	17257400	-0.21792	552.601	190.936	190.0194	261.3287	255.6053	66900.1406	231.3427	0.022601	248.9303	4875730
021	2017-10-31t0503	1509444516.56	adult	87.9788	21.999	-174.0027	969.7982	62.4816	49253.362	155289.8142	2094951.7714	1124.07	-0.65917	605.3	-0.50999	597.1461	-0.47676	957.0153	-0.65827	941.3731	247866.9688	725.9049	-0.59016	876.1736	-0.64393	15633100	-0.49214	436.647	176.694	175.7185	249.4441	244.948	64606.0156	217.212	-0.55945	238.044	4563470
021	2017-10-31t0903	1509458919.31	adult	91.9796	25.9997	-170.0019	859.4559	59.4386	43002.6408	135564.6657	1819846.414	1078.33	-0.59277	629.584	-0.35439	624.1907	-0.31361	887.0083	-0.59363	871.1984	200463.875	748.4114	-0.47163	831.8395	-0.58548	14209100	-0.79892	398.305	189.753	188.3682	266.0197	262.5288	60120.4531	235.5703	-0.082546	255.1436	4282530
021	2017-10-31t1303	1509473318.56	adult	95.9794	29.9995	-166.0021	960.6998	64.496	50888.5428	160345.819	2286120.4051	1311.9	-0.32099	542.719	-0.5137	540.778	-0.48616	852.826	-0.50713	814.6968	227704.5625	674.4644	-0.49006	759.8089	-0.56616	14454200	-0.76014	465.14	172.949	171.6622	259.1969	253.5858	69205.5703	221.8943	-0.6924	244.4487	4606150
021	2017-10-31t1751	1509490576.18	adult	100.7732	34.7933	-161.2083	993.2672	60.3194	46138.172	145341.9575	1854084.5771	891.794	-0.54403	544.938	-0.43471	542.8114	-0.41702	726.201	-0.53075	713.2276	176466.8438	636.1426	-0.47698	690.3842	-0.55624	13215800	-1.1037	354.45	180.594	178.4868	284.0674	280.8177	69028.3906	227.8195	-0.66112	262.8414	4379770
021	2017-10-31t2103	1509502120.97	adult	103.9801	38.0002	-158.0014	1047.7113	66.3853	52779.4594	166221.7304	2298525.0299	904.177	-0.46186	592.336	-0.18926	597.2874	-0.13435	763.4435	-0.41955	757.699	211473.8438	697.1976	-0.29963	741.3845	-0.41102	16395900	-0.18661	590.021	197.389	195.7587	306.8477	302.5839	84996.7969	255.6259	0.18627	290.9119	5463730
021	2017-11-01t0103	1509516517.15	adult	107.979	41.9991	-154.0025	1050.5446	58.6378	53659.6467	169145.861	2268769.9591	721.952	-0.5974	491.639	-0.59103	493.1814	-0.5929	650.3523	-0.5483	647.0893	183399.3438	594.3901	-0.48874	633.7152	-0.52431	13835700	-0.93023	455.91	174.005	172.9788	256.881	254.0309	72440.4297	223.412	-1.0652	245.2145	4896840
021	2017-11-01t0538	1509533001.11	adult	112.5579	46.578	-149.4236	964.8528	62.5631	47918.6494	151047.9182	1994768.8359	866.891	-0.36581	615.638	0.10095	615.5556	0.1315	788.1332	-0.21292	782.029	198609.5625	715.7627	-0.12273	764.4315	-0.21058	15474700	-0.39425	449.566	206.632	204.324	300.1818	295.7658	75645.8125	258.3706	-0.051379	287.0379	5193900
021	2017-11-01t0903	1509545320.05	adult	115.9798	49.9999	-146.0017	936.7136	69.4131	51011.4476	160822.207	2322942.1732	827.513	-0.38204	600.788	0.092586	602.4193	0.1245	757.7457	-0.24705	753.3023	202318.0938	700.434	-0.12407	738.6741	-0.21339	16039200	-0.19059	476.075	208.574	205.761	321.7072	316.5938	85895.8125	270.7709	0.2264	303.5633	5568310
021	2017-11-01t1303	1509559718.3	adult	119.9793	53.9994	-142.0022	901.6997	66.4362	49953.8854	157599.6124	2311248.8712	897.649	-0.22845	612.641	0.26084	613.9188	0.29102	773.3473	-0.16057	768.0995	202616.9844	711.6554	-0.034814	751.6161	-0.1313	16005900	-0.17788	596.401	220.811	217.7081	342.2729	334.5719	89675.5	287.1028	0.5942	322.6049	5768900
021	2017-11-01t1722	1509575250.7	adult	124.2939	58.314	-137.6876	944.0474	62.3089	48880.8535	154150.8965	2093606.0121	767.015	-0.46623	551.298	-0.16612	556.1915	-0.13128	702.3876	-0.41627	697.8696	180513.625	644.4129	-0.34159	683.4575	-0.33765	14116000	-0.75846	427.675	203.861	201.0954	319.7262	314.619	82169.6406	268.8703	-0.16169	302.2296	5219870
021	2017-11-01t2103	1509588520.27	adult	127.9799	62	-134.0016	1051.1638	61.4534	52904.3879	166660.9867	2212782.4029	805.333	-0.38904	530.77	-0.33106	525.5244	-0.39416	727.7397	-0.32747	722.1943	202311.625	640.4223	-0.39554	702.4379	-0.27484	14734200	-0.54342	481.521	201.623	196.4128	328.4515	323.7935	91309.5156	271.148	-0.23069	310.4306	5597060
021	2017-11-02t0103	1509602918.03	adult	131.9793	65.9994	-130.0022	1126.0121	62.6023	53926.3763	169839.655	2259569.0171	875.412	-0.21143	523.678	-0.39115	526.8242	-0.37193	750.2083	-0.22118	744.5073	213059.1406	657.0557	-0.31204	724.3556	-0.18038	14830600	-0.49324	439.566	192.439	188.9382	330.4955	325.6068	93860.7344	272.285	-0.34498	313.7945	5449890
021	2017-11-02t0506	1509617496.43	adult	136.0288	70.0489	-125.9527	898.1456	63.8187	45217.0241	142551.1072	1918973.2185	793.831	-0.46536	526.883	-0.34943	526.4931	-0.36253	713.5519	-0.51	707.0363	169825.3438	631.5166	-0.56685	690.0587	-0.41794	12494000	-1.1925	437.419	199.28	192.3793	340.835	336.4941	81118.7188	277.5679	-0.33437	322.9829	4725530
021	2017-11-02t0903	1509631719.49	adult	139.9797	73.9998	-122.0018	985.0897	68.385	54210.4166	170829.4347	2525276.4406	960.417	0.098647	614.343	0.58897	621.7444	0.63729	793.3842	0.10544	786.4436	225321.125	728.9699	0.32916	770.8449	0.14481	17428900	0.33089	558.788	232.33	229.6934	384.9312	376.8311	109320.4531	307.8816	0.40906	355.8466	6591190
021	2017-11-02t1354	1509649178.7	adult	144.8294	78.8496	-117.1521	924.9093	66.6483	52138.881	164401.4429	2470492.8359	890.329	-0.15834	625.382	0.72501	624.1322	0.67446	768.293	-0.12131	761.6205	209744	711.9258	0.17745	748.1054	-0.035661	17049800	0.22252	502.889	238.661	233.6871	382.7735	373.4541	104497.1719	308.9932	0.24957	355.4756	6506600
021	2017-11-02t1703	1509660521.74	adult	147.9803	82.0004	-114.0012	918.9445	64.5093	49261.7085	155437.556	2192366.9753	907.582	-0.084373	610.685	0.57582	605.9154	0.49062	812.0441	0.3021	806.3317	210319.4062	736.0755	0.4412	790.3965	0.36922	15756900	-0.15002	466.401	230.414	224.1227	378.149	373.9466	97940.5781	309.7903	0.15309	355.1005	5945140
021	2017-11-02t2103	1509674919.62	adult	151.9797	85.9998	-110.0018	890.0834	66.8546	47096.7209	148542.7072	2094633.0042	977.859	0.2729	577.645	0.22559	578.1475	0.20463	760.7838	-0.23243	753.4574	187913.5938	690.8237	-0.050133	738.7745	-0.15088	14248800	-0.56782	676.986	219.831	214.0607	379.8864	372.5187	93831.9531	303.6578	-0.15654	357.2459	5422580
021	2017-11-03t0138	1509691418.07	adult	156.5626	90.5827	-105.4189	879.5484	68.2821	48435.6891	153561.4894	2190194.2708	765.354	-0.91156	528.497	-0.29458	561.4134	0.032347	716.6082	-0.71351	712.1519	182018.4688	663.8864	-0.35441	699.9314	-0.58071	13401600	-0.78018	457.843	214.562	216.8912	387.2029	382.2302	98349.5234	308.663	-0.17894	367.9316	5440860
021	2017-11-03t0503	1509703723.99	adult	159.9809	94.001	-102.0006	1047.2344	65.8936	54384.5582	171480.9796	2409293.4244	810.15	-0.69345	556.189	-0.0012041	562.1241	0.03774	717.2693	-0.72652	711.4103	204421.7656	658.9366	-0.41724	698.0239	-0.61969	15850800	-0.092415	499.804	221.945	216.9974	387.6923	381.8382	110492.2969	308.4199	-0.29518	363.8761	6325200
021	2017-11-03t0903	1509718121.37	adult	163.9802	98.0003	-98.0013	957.7814	67.7613	51951.3234	163817.6785	2386292.1953	867.306	-0.38021	596.356	0.41956	613.4971	0.55545	752.7084	-0.38517	748.2312	204736.6719	703.184	0.051619	737.3152	-0.22692	16209500	0.012405	617.357	233.812	234.1617	384.8604	381.2841	104682.0391	315.5827	-0.24417	362.1501	6355250
021	2017-11-03t1322	1509733662.61	adult	168.2972	102.3173	-93.6843	966.6336	67.0386	49493.9832	156049.1129	2153572.177	766.42	-1.0556	520.892	-0.37179	521.6002	-0.3764	678.6913	-1.1639	673.3176	176459.75	617.9244	-0.8806	658.1456	-1.0785	13516600	-0.68273	601.483	215.251	207.3062	382.1155	376.5193	99350.0312	308.3468	-0.53715	359.9936	5585560
021	2017-11-03t1703	1509746924.7	adult	171.9811	106.0012	-90.0004	965.9793	67.8593	51009.3167	160947.4711	2274990.3634	953.242	0.12986	621.844	0.67424	626.0374	0.66615	830.1887	0.35304	819.9354	222490.5625	753.8699	0.56587	800.1948	0.38605	16625600	0.13217	625.443	254.466	248.5217	439.9071	423.9864	117895.1094	351.1715	0.30713	399.1126	6803420
021	2017-11-03t2103	1509761320.9	adult	175.9801	110.0002	-86.0015	912.8039	67.9904	51238.5815	161659.4232	2397999.3756	878.687	-0.38146	626.422	0.71267	630.3389	0.69887	793.613	-0.042589	787.783	213481.9062	737.9655	0.37683	775.9861	0.10931	16791200	0.1773	522.779	254.922	250.9312	410.6735	406.1452	110471.1641	344.3837	0.025752	390.8691	6833190
021	2017-11-04t0107	1509775916.72	adult	180.0344	114.0546	-81.9471	1125.3451	63.457	52646.6563	165714.5022	2153475.4131	609.123	-2.1971	361.084	-2.0284	360.1965	-1.9941	533.1264	-2.6535	529.1736	147676.0156	460.3035	-2.5785	512.206	-2.6174	9989760	-1.5064	406.704	168.037	157.8425	344.3971	340.2695	95397.9844	268.6773	-1.6238	325.4175	4648910
021	2017-11-04t0503	1509790122.09	adult	183.9804	118.0005	-78.0011	967.8254	72.7429	52076.0147	165152.1016	2373589.6181	818.574	-0.83043	532.479	-0.2711	537.3425	-0.24336	713.0529	-0.88728	708.1252	194663.4531	653.6852	-0.54854	694.4172	-0.77084	14520700	-0.37227	469.142	227.789	222.3566	399.1855	393.6569	108977.6562	325.0883	-0.58634	378.2078	6211800
021	2017-11-04t0954	1509807582.83	adult	188.8306	122.8507	-73.1509	868.0185	61.3529	43504.1191	137153.3032	1823573.4716	891.455	-0.37586	566.508	0.065838	578.726	0.15296	769.1547	-0.36698	762.9442	176136.4375	696.1378	-0.12468	746.4705	-0.27101	12943600	-0.73989	660.861	245.039	240.2373	426.8343	419.7254	97745.0625	353.2674	-0.17945	404.978	5598660
021	2017-11-04t1303	1509818925.41	adult	191.9813	126.0014	-70.0002	866.9771	65.0211	46540.0054	146895.8741	2079532.1841	719.088	-1.5271	507.315	-0.54929	512.1713	-0.51482	659.2043	-1.4538	653.2124	160845.8438	604.0017	-1.1043	640.4205	-1.3589	12371400	-0.86411	519.458	231.821	219.9195	431.0711	421.8142	105181.3594	337.4789	-0.55099	399.1846	5653180
021	2017-11-04t1703	1509833322.31	adult	195.9804	130.0006	-66.0011	980.7555	65.4916	52335.6988	164949.4945	2370957.1093	841.586	-0.74099	629.775	0.69313	631.2407	0.65004	778.2784	-0.33033	773.567	214026.5469	725.422	0.14462	761.3108	-0.16788	17260200	0.30122	490.161	269.642	263.4995	420.3123	415.9661	115585.8906	360.4345	-0.24446	402.3791	7390080
021	2017-11-04t2138	1509849825.65	adult	200.5647	134.5848	-61.4168	906.1224	62.8438	43565.7265	137384.885	1769251.7957	859.454	-0.64545	525.751	-0.39106	550.227	-0.17031	753.846	-0.59936	744.3436	172630.7344	685.1698	-0.30273	730.2885	-0.51164	12026500	-0.91015	507.708	235.926	232.6365	417.067	412.3304	95508.3438	349.2133	-0.55595	395.7961	5396800
021	2017-11-05t0103	1509862141.05	adult	203.9856	138.0058	-57.9959	830.7281	64.0645	41103.5139	129643.1299	1716841.3655	682.494	-1.773	427.008	-1.4245	436.9288	-1.3141	611.6691	-1.9866	607.0883	132120.5312	553.2406	-1.7068	593.7047	-1.9088	9212260	-1.5446	579.301	208.404	202.9283	417.3654	406.8477	90150.9297	326.986	-1.0088	385.7946	4496120
021	2017-11-05t0403	1509876545.9	adult	207.987	142.0071	-53.9945	906.6954	60.2447	46117.1068	145315.0126	1968817.5397	657.232	-1.9373	402.961	-1.6952	402.9929	-1.676	564.5901	-2.4663	559.2404	136630.8125	504.5988	-2.2477	544.6416	-2.4346	9739560	-1.4019	441.444	202.647	189.8746	384.8908	379.7051	93143.5781	314.2256	-1.3006	364.2688	4897980
021	2017-11-05t0827	1509892378.22	adult	212.3849	146.405	-49.5966	1036.3349	65.0868	50589.4969	159350.3737	2156036.609	804.69	-1.039	518.858	-0.51536	531.6346	-0.40839	726.3022	-0.95947	722.2494	193196.375	667.2672	-0.56959	708.4585	-0.82431	13787100	-0.45887	584.052	242.702	237.3797	451.7509	443.4276	120165.7344	364.4073	-0.59542	419.4959	6449080
021	2017-11-05t1203	1509905363.6	adult	215.9919	150.012	-45.9896	602.2914	68.3962	30564.6855	97228.6958	1305020.0864	943.927	-0.20072	513.73	-0.58891	524.8682	-0.49558	713.7534	-1.1148	704.9177	114914.2891	649.7338	-0.78568	688.3146	-1.0629	8233040	-1.7066	598.174	239.482	235.8409	441.037	427.7723	71006.9609	338.5829	-1.0858	398.946	3837940
021	2017-11-05t1603	1509919724.45	adult	219.981	154.0012	-42.0005	916.83	66.8892	45776.3717	144352.1113	1964044.0063	829.675	-0.93073	574.736	0.034472	606.1358	0.31614	768.1303	-0.62811	763.4301	185119.4062	712.9967	-0.14271	750.7415	-0.46589	13806900	-0.42563	540.876	260.666	257.266	452.9214	446.3042	109154.0703	379.484	-0.55147	429.8692	6261990
021	2017-11-05t2007	1509934322.64	adult	224.0361	158.0562	-37.9454	875.1847	61.7616	45046.0655	141998.1317	1970744.5798	890.846	-0.57996	616.2	0.45889	624.3666	0.49138	794.5497	-0.41234	788.517	188308.2812	732.0888	0.031631	773.2234	-0.27389	14564500	-0.2396	580.56	277.849	269.2657	480.2543	474.9075	113820.2656	396.4028	-0.39925	455.9199	6567250
021	2017-11-06t0003	1509948523.28	adult	227.9807	162.0008	-34.0008	926.5517	65.9501	48224.4637	151930.5104	2147998.4069	836.748	-0.94223	580.086	0.056652	594.4055	0.16757	744.9889	-0.93494	738.1842	188482.1875	691.1956	-0.44308	727.3433	-0.78189	14657600	-0.20479	611.905	272.277	264.2088	486.1412	481.5029	122993.7266	391.7431	-0.57052	458.0108	6879890
021	2017-11-06t0455	1509966004.64	adult	232.8366	166.8568	-29.1449	893.4707	64.9824	45382.4297	143012.2239	1975754.4069	870.238	-0.76439	577.203	0.0025427	585.0109	0.050199	757.8275	-0.85944	750.9335	180362.9375	691.4164	-0.48632	734.9605	-0.75329	13732200	-0.40077	580.93	273.234	261.0609	478.4868	470.8162	113879.8594	398.8615	-0.59294	454.2685	6500520
021	2017-11-06t0803	1509977326.12	adult	235.9815	170.0016	-26	912.0201	64.4399	49198.8837	155254.9859	2209910.7396	894.153	-0.63492	583.972	0.061311	594.3131	0.1368	758.66	-0.88158	750.609	195734.2656	696.9101	-0.45567	736.4081	-0.77037	15047200	-0.091531	551.477	273.582	263.877	462.5157	457.5402	119329.0625	389.7018	-0.80847	440.8644	7049390
021	2017-11-06t1203	1509991733.3	adult	239.9835	174.0036	-21.998	863.3329	63.5557	44446.3381	140127.0726	1920840.8388	874.404	-0.77947	602.167	0.24282	605.5692	0.24268	763.3471	-0.87177	756.8164	177859.875	702.1588	-0.43789	741.4293	-0.76084	14023300	-0.31837	552.491	283.286	273.4774	469.7279	461.8425	109446.6094	394.4582	-0.84606	443.361	6597160
021	2017-11-06t1639	1510008300.39	adult	244.5855	178.6056	-17.396	838.6855	68.9234	45273.5026	142966.3087	2042330.6912	857.359	-0.90956	616.206	0.37816	616.5282	0.34511	754.6907	-0.99696	749.3807	178861.6875	701.4571	-0.49349	736.1062	-0.86527	14601000	-0.17749	606.297	291.399	278.672	492.5528	485.1407	116735.0078	409.2679	-0.753	465.8536	6904700
021	2017-11-06t2003	1510020527.42	adult	247.9819	182.002	-13.9996	857.4569	70.6112	46380.1138	146599.3855	2098023.8028	880.96	-0.78641	611.035	0.30252	611.3344	0.27379	760.5273	-0.97094	751.5068	185568.6562	700.7095	-0.53956	738.1058	-0.88253	14851200	-0.11612	584.609	292.651	278.1072	503.5814	498.1756	122873.8594	416.3868	-0.74192	476.34	7112870
021	2017-11-07t0003	1510034925.7	adult	251.9814	186.0015	-10.0001	699.6288	64.9747	36700.044	115890.2834	1659984.5811	876.847	-0.83658	618.212	0.36356	618.1905	0.33402	782.3011	-0.80104	775.4593	150984.125	714.171	-0.43166	756.1535	-0.74161	11885100	-0.808	683.32	311.109	292.162	584.0798	575.9319	112727.4062	465.1038	-0.14471	550.0603	5981080
021	2017-11-07t0423	1510050481.57	adult	256.3025	190.3226	-5.679	721.0169	67.4663	40179.5874	126901.5074	1918017.4902	946.535	-0.44497	602.221	0.15454	611.7539	0.24184	789.1471	-0.77947	782.3113	166510.0312	715.4778	-0.46604	760.1111	-0.75064	12662900	-0.62748	632.974	308.444	294.9042	545.8809	538.6341	115180.875	465.9596	-0.24893	520.375	6485660
021	2017-11-07t0803	1510063725.54	adult	259.9813	194.0015	-2.0002	742.4216	70.0821	42193.6563	133277.0563	2019152.3539	836.986	-1.1298	616.389	0.29899	616.6339	0.28157	755.8994	-1.1287	749.5207	167053.7656	702.5895	-0.65763	738.7215	-1.0139	13587100	-0.40979	609.145	302.952	283.6782	519.4332	513.3104	114794.7344	440.0072	-0.72298	497.1695	6677980
021	2017-11-07t1203	1510078126.71	dead	263.9817	198.0018	2.0002	680.6652	67.0541	37843.5038	119664.5308	1758803.7609	849.594	-1.0815	620.614	0.32665	619.3562	0.29556	774.7374	-0.99226	770.6641	154172.75	712.7683	-0.58758	754.9545	-0.89321	12296800	-0.71924	636.947	310.757	289.6202	537.7503	530.0073	107012.3125	457.0031	-0.5843	514.2921	6157340
023	2017-10-27t1303	1509127820.65	egg	-1.9989	-65.9763	-254.1384	173.9148	43.602	3756.5924	12346.1465	79972.2291	0	-0.13179	0	-0.29415	0	-0.3076					0	-0.26921	0	-0.20334	0	0.68314	0	0	0				0	-0.13506	0	0
023	2017-10-27t1703	1509142212.63	larva	1.9989	-61.9785	-250.1407	156.7242	46.5562	3559.9652	11829.5092	82919.5776	0	-0.28429	0	-0.40636	0	-0.41446					0	-0.38451	0	-0.33558	0	0.24532	0	0	0				0	-0.24649	0	0
023	2017-10-27t2103	1509156614.31	larva	5.9994	-57.978	-246.1402	165.1077	41.4746	3376.0174	11072.0553	69913.4685	0	-0.41411	0	-0.5085	0	-0.51205					0	-0.48726	0	-0.45223	0	-0.072539	0	0	0				0	-0.36331	0	0
023	2017-10-28t0103	1509171015.28	larva	9.9996	-53.9778	-242.1399	161.8616	26.4897	2861.3628	9085.392	47650.145	0	-0.52741	0	-0.60212	0	-0.60175					0	-0.57978	0	-0.55658	0	-0.32679	0	0	0				0	-0.48605	0	0
023	2017-10-28t0503	1509185416.12	larva	13.9999	-49.9775	-238.1397	162.3071	63.995	4506.4314	15912.4731	139386.8579	0	-0.62801	0	-0.68849	0	-0.68466					0	-0.66377	0	-0.65092	0	-0.54197	0	0	0				0	-0.61546	0	0
023	2017-10-28t0903	1509199818.67	larva	18.0006	-45.9768	-234.139	156.5711	43.4964	3473.0704	11449.5023	76515.6383	0	-0.71842	0	-0.76861	0	-0.76173					0	-0.74051	0	-0.7369	0	-0.73082	0	0	0				0	-0.75252	0	0
023	2017-10-28t1303	1509214218.76	larva	22.0006	-41.9768	-230.139	199.4863	19.9936	3225.6218	10196.296	44644.6036	3656.47	0.43145	2356.69	1.3291	2407.6371	1.4578	3515.4966	-0.51982	3499.7732	63278.9375	3142.1125	0.8357	3439.8798	0.66157	4218470	-0.30132	245.088	165.176	164.4302	217.1451	215.2822	3908.6111	195.9061	0.94123	208.5536	295664
023	2017-10-28t1703	1509228617.74	larva	26.0003	-37.9771	-226.1393	160.5511	22.6725	2600.0534	8240.9176	38492.8466	4604.29	0.63535	3012.43	1.8372	3163.9182	2.0855	4388.7764	-0.25571	4371.2876	65831.6484	3965.5492	1.1706	4281.9836	0.91658	4358990	-0.46226	244.104	154.432	154.679	205.6481	201.6842	3084.7219	185.5808	0.75725	199.1035	223463
023	2017-10-28t2103	1509243029.45	larva	30.0036	-33.9738	-222.136	171.8609	35.1968	4279.0455	13669.1557	97077.4918	3520.88	0.18494	1859.97	0.70606	1797.9351	0.72126	3318.6709	-0.53151	3287.979	79648.1016	2895.9057	0.539	3216.7248	0.37876	4302110	-0.63486	244.622	166.024	165.9826	221.2042	216.753	5308.9004	198.6781	0.79872	212.1282	384013
023	2017-10-29t0103	1509257429.47	larva	34.0036	-29.9738	-218.136	400.9883	35.8593	11232.8504	35454.6402	270481.2168	8561.83	1.6834	3364.56	1.988	3326.1726	2.0782	7435.5391	0.73128	7307.3257	453567.875	5886.1685	1.9734	6958.2218	1.8285	20224400	1.2447	429.872	175.956	175.3848	239.7678	231.8167	14625.8369	211.5742	0.84422	226.1402	1057670
023	2017-10-29t0503	1509271831.16	larva	38.004	-25.9733	-214.1355	464.7158	37.6441	14181.2861	44799.5504	362746.7068	8920.49	1.6855	3202.44	1.7644	3000.7395	1.7018	8297.5967	1.0839	8283.3896	630617.375	6564.8051	2.2278	7890.7596	2.1095	24255300	1.5497	250.135	131.417	128.202	203.7315	201.4047	15483.5938	175.6916	0.35153	194.7211	995354
023	2017-10-29t0903	1509286231.33	larva	42.0041	-21.9733	-210.1355	273.8987	23.6764	4888.2411	15439.0637	74835.8223	8957	1.5913	2547.76	1.1039	2279.2756	0.96173	6620.2007	0.63761	6174.5762	178745.4219	4845.0959	1.292	5875.0223	1.2077	6856010	-0.75503	266.225	186.584	186.2202	242.4203	240.0486	6545.3481	221.9894	0.77439	234.9538	502099
023	2017-10-29t1303	1509300632.28	larva	46.0043	-17.973	-206.1352	447.3124	45.4579	15078.7001	47630.9963	449735.4809	5642.95	0.50026	1781.8	0.35089	1585.3715	0.25255	4397.7212	-0.040313	4309.4521	356215.4062	3195.2033	0.40742	4092.8415	0.41867	14329300	-0.0080118	290.023	179.974	179.974	246.8848	242.8896	19997.6699	219.5283	0.63958	237.2142	1447350
023	2017-10-29t1703	1509314930.66	larva	49.9761	-14.0013	-202.1634	652.6137	52.0235	27392.6622	86459.2005	963895.7443	6625.88	0.70406	1679.86	0.19074	1499.3315	0.10647	5878.6001	0.55945	5856.4258	852397	3438.0605	0.45563	5387.2101	0.84472	24268900	0.98323	344.981	143.958	142.1317	233.0155	225.4039	33787.25	189.5324	0.11995	213.0156	2079770
023	2017-10-29t2103	1509329329.29	larva	53.9757	-10.0016	-198.1638	581.1842	36.1442	16710.3693	52644.1395	412984.4988	4664.29	0.12643	2238.33	0.69727	2176.533	0.74324	4072.0232	-0.036573	4039.0731	366482.0938	3360.2291	0.43129	3862.2547	0.25758	20008500	0.38933	290.23	187.883	187.5173	248.4925	245.7626	22364.3223	223.7788	0.49244	239.5041	1679490
023	2017-10-30t0103	1509343730.71	larva	57.9761	-6.0013	-194.1634	775.8356	42.8339	25420.1127	80044.0808	698621.1006	3947.26	-0.075836	1142.33	-0.28131	1073.8739	-0.28261	3258.916	-0.29276	3193.3882	443212.5625	2093.3437	-0.17737	2876.9132	-0.11736	15455700	-0.23409	375.339	150.173	149.9689	223.2233	217.2704	30358.375	191.786	-0.09933	211.328	2031840
023	2017-10-30t0503	1509358134.44	larva	61.9772	-2.0002	-190.1624	735.5637	50.3405	30034.9693	94689.1259	1028746.985	4023.84	-0.020701	1010.45	-0.38498	919.0423	-0.41631	2798.6843	-0.40845	2678.0986	444990.8125	1598.6404	-0.40496	2513.207	-0.23572	16023700	-0.24697	317.33	175.329	174.2906	246.0596	242.546	39123.4688	217.6	0.21658	235.5395	2780370
023	2017-10-30t0903	1509372536	adult	65.9776	2.0002	-186.162	762.6405	50.0177	30037.353	94734.5743	996575.6228	2140.88	-0.58837	1004.63	-0.35287	962.7963	-0.33373	1832.0688	-0.77603	1808.2429	291298.9375	1377.7143	-0.48698	1720.6022	-0.54009	15950500	-0.32121	375.564	199.541	198.7063	266.9441	262.4796	42444.1055	237.4987	0.51024	254.9046	3168110
023	2017-10-30t1303	1509386936.22	adult	69.9777	6.0003	-182.1619	870.8178	55.0543	36518.266	114969.4642	1309184.0064	3149.32	-0.1919	842.213	-0.47919	794.9047	-0.47581	2220.3276	-0.48948	2135.0693	428523.25	1247.5998	-0.51277	1852.8421	-0.42581	16224400	-0.33685	383.136	182.15	181.6615	254.1259	249.9134	49046.2891	225.3372	0.1928	242.8986	3508940
023	2017-10-30t1703	1509401330.39	adult	73.976	9.9987	-178.1635	851.5516	59.9137	41853.5283	131986.446	1723171.6605	1828.97	-0.6033	772.758	-0.50434	744.9505	-0.48243	1444.8304	-0.78435	1414.7977	317862.6875	989.2263	-0.61931	1297.7526	-0.64041	16982100	-0.26625	446.49	195.45	194.5528	266.28	261.9882	58581.6094	236.5036	0.37868	254.7935	4295220
023	2017-10-30t2119	1509416681.44	adult	78.2402	14.2628	-173.8993	857.1722	62.7725	44764.5169	141152.2937	1942739.5048	1280.97	-0.75738	714.615	-0.51109	693.7107	-0.48478	1140.303	-0.84195	1131.7726	267971.1875	899.0183	-0.61667	1087.5795	-0.6889	16769200	-0.31028	537.837	191.026	190.0385	267.2768	261.4603	62810.0469	233.6044	0.22575	253.8399	4482620
023	2017-10-31t0103	1509430135.19	adult	81.9774	18	-170.1622	981.3737	63.135	50971.9647	160604.242	2216140.8368	1179.21	-0.74452	636.283	-0.56696	632.5623	-0.52022	950.6318	-0.85016	933.4324	254769.3125	740.6302	-0.68356	870.9893	-0.76204	17006600	-0.26683	436.056	178.475	177.212	254.1392	249.4164	68109.3125	220.9543	-0.2354	240.662	4770290
023	2017-10-31t0503	1509444531.38	adult	85.9763	21.9989	-166.1632	957.8913	63.3652	52066.39	164121.4213	2347804.8653	877.805	-0.82965	625.153	-0.51489	634.5466	-0.44213	798.5126	-0.8489	793.8453	217993.9375	742.3025	-0.61608	781.2409	-0.76039	17041100	-0.23813	316.015	187.467	188.7841	266.446	264.0887	72739.7656	237.2319	0.14646	257.1418	5110160
023	2017-10-31t0903	1509458934.25	adult	89.9771	25.9997	-162.1625	957.0129	62.0054	48611.9607	153197.8203	2081883.7875	957.527	-0.72004	649.012	-0.37671	648.0233	-0.32118	822.8406	-0.71363	813.0538	209824.3438	744.9569	-0.53598	792.5007	-0.67845	16547900	-0.30036	368.6	197.595	197.0716	274.5061	271.5292	69999.0469	243.0523	0.22287	263.4906	5038070
023	2017-10-31t1303	1509473333.38	adult	93.9769	29.9995	-158.1627	938.4771	64.4608	52260.0675	164968.8844	2386278.7176	1082.21	-0.5578	644.292	-0.2839	644.2614	-0.22675	811.1384	-0.60988	788.1619	222251.9219	730.7739	-0.46819	771.3382	-0.61469	17616200	-0.022025	363.215	198.05	196.7152	282.2327	277.0683	77331.7656	244.0885	0.1343	267.8955	5415080
023	2017-10-31t1751	1509490591.07	adult	98.7707	34.7933	-153.3689	1028.5863	65.6261	55707.8712	175555.9221	2500342.2255	969.387	-0.52453	606.601	-0.26438	605.784	-0.22174	764.0588	-0.52636	751.8033	223105.1875	698.2927	-0.40788	736.8227	-0.54178	17680600	0.087603	312.541	193.845	192.8571	272.2241	269.2157	79489.4297	239.9359	-0.17027	261.5133	5650000
023	2017-10-31t2103	1509502135.81	adult	101.9775	38.0002	-150.162	1014.4524	69.4697	53470.2688	168418.1329	2411868.3155	1028.63	-0.40717	540.714	-0.44046	531.3077	-0.45424	772.702	-0.44858	756.1057	217129.25	667.9186	-0.40937	732.2442	-0.48681	15152400	-0.56276	671.813	174.742	172.4933	267.506	261.1846	75169.1797	224.2391	-0.82961	251.4069	4896800
023	2017-11-01t0103	1509516532.05	adult	105.9765	41.9991	-146.1631	1042.3796	67.407	57538.2083	181320.1361	2648726.7833	925.59	-0.41868	623.37	-0.034462	620.7452	-0.0048982	832.7933	-0.26532	827.1238	251503.5938	742.6194	-0.18418	803.8846	-0.29101	18765900	0.52992	348.662	206.21	204.2897	298.59	294.8932	90174.1719	259.6612	0.24251	285.5002	6207760
023	2017-11-01t0538	1509533016.17	adult	110.5554	46.578	-141.5841	1019.4813	66.1715	58040.9585	182988.8399	2726156.6322	874.214	-0.39109	607.597	0.0042089	605.1124	0.020923	775.6987	-0.26568	770.1723	235812.4062	707.4544	-0.1821	752.991	-0.27723	18446000	0.51207	551.801	204.866	201.8446	326.7504	313.6314	99332.125	260.704	0.10262	295.6986	6219540
023	2017-11-01t0903	1509545335	adult	113.9773	49.9999	-138.1622	1059.231	64.5563	59276.1606	186819.914	2728035.1801	839.151	-0.39573	585.626	-0.054397	583.937	-0.046956	756.2888	-0.26191	749.5259	235205.8125	693.6641	-0.18103	734.792	-0.26483	18166100	0.45989	501.994	201.294	198.8959	308.1423	303.8571	95832.2656	262.4561	0.026974	292.2978	6244130
023	2017-11-01t1303	1509559733.21	adult	117.9768	53.9994	-134.1627	1005.8291	91.5305	59878.9617	189418.2192	3019270.6522	900.653	-0.25697	640.082	0.37627	640.0022	0.41207	826.2338	-0.0076275	821.6398	258611.1719	765.0958	0.12522	808.4621	-0.022229	20020500	1.0817	444.323	226.967	224.0408	341.8069	337.152	106985.5781	293.1436	0.87188	325.627	7099080
023	2017-11-01t1722	1509575265.69	adult	122.2914	58.314	-129.8482	1078.6497	71.0571	60770.4016	191502.6428	2886021.7603	817.03	-0.36925	527.643	-0.36773	521.7976	-0.43047	734.6849	-0.28028	728.8013	234364.4688	655.5676	-0.27767	711.1423	-0.24716	16781100	0.077873	493.641	188.023	183.1395	327.074	323.0183	104336.5938	262.433	-0.29095	306.0393	5979880
023	2017-11-01t2103	1509588535.19	adult	125.9774	62	-126.1622	979.6913	67.7232	54439.6181	171562.3458	2545168.4061	901.127	-0.18	597.805	0.24042	605.8029	0.31675	803.968	0.046228	798.6282	229130.8594	735.0219	0.14823	782.6513	0.032119	17029100	0.17208	440.406	219.313	217.1291	344.7937	340.7189	98266.2109	294.0457	0.56205	328.4409	6247340
023	2017-11-02t0103	1509602932.93	adult	129.9767	65.9994	-122.1628	1006.257	65.6771	54881.1152	172957.4062	2518092.3812	822.421	-0.35104	527.029	-0.36157	522.1396	-0.42167	740.8411	-0.27021	736.9853	213362.2188	655.6902	-0.30493	715.4837	-0.22089	15143100	-0.40493	406.809	194.979	190.4735	329.3313	325.063	94847.4062	267.6433	-0.41308	309.9689	5602330
023	2017-11-02t0506	1509617511.3	adult	134.0263	70.0489	-118.1133	690.4174	103.8483	41078.0327	132511.8179	2118755.4756	955.785	0.021721	632.006	0.70008	634.4696	0.7112	834.3779	0.36183	827.8932	180225.625	760.2087	0.48687	810.208	0.29996	13590700	-0.86658	483.678	236.414	230.8678	407.4969	400.9728	88019.3438	325.6424	1.1858	383.2117	5083840
023	2017-11-02t0903	1509631734.49	adult	137.9772	73.9998	-114.1624	991.0833	66.9044	55154.188	173853.9938	2555582.6966	966.195	0.089922	648.646	0.92202	658.5498	0.99538	879.6588	0.80772	872.6826	254221.375	793.1305	0.86708	852.7287	0.66939	18716000	0.71973	541.605	240.975	235.3394	449.4514	442.6505	129891.4688	338.3579	1.3855	414.7681	6953100
023	2017-11-02t1354	1509649193.72	adult	142.827	78.8496	-109.3126	1028.4507	69.3314	57473.233	181082.1244	2724461.0691	981.747	0.19905	662.906	1.1171	665.334	1.097	876.5027	0.89135	867.8967	263827.3125	791.2994	0.97148	845.1739	0.77872	19930300	1.079	488.689	252.526	245.0138	426.9205	422.9213	128503.0625	350.1545	1.5042	403.4151	7592190
023	2017-11-02t1703	1509660536.72	adult	145.9778	82.0004	-106.1618	1056.3012	66.1646	59667.2258	187988.7339	2798539.5947	936.815	0.035582	641.028	0.89253	645.301	0.89374	845.663	0.62458	840.2013	263846.8438	772.9387	0.8116	819.244	0.60293	20000100	1.0888	515.521	246.589	242.4868	417.2288	412.1307	130175.375	335.8739	0.95555	389.4519	7693580
023	2017-11-02t2103	1509674934.61	adult	149.9772	85.9998	-102.1624	996.3447	66.9948	54797.4311	172725.9578	2526903.6085	943.074	0.080374	588.696	0.33988	583.6299	0.25836	812.9598	0.30792	804.1653	233319.4688	719.0457	0.25447	783.1223	0.29358	16879100	0.17806	536.756	223.689	216.4669	406.3165	397.0561	116612.8281	311.8012	0.13231	374.6743	6413620
023	2017-11-03t0138	1509691433.14	adult	154.5601	90.5828	-97.5794	992.7302	65.9294	54401.5652	171452.3084	2483127.4875	953.933	0.15356	608.698	0.55552	598.8341	0.41587	861.5096	0.78861	853.3851	245530.25	770.9452	0.81396	835.3114	0.83274	17324100	0.30715	588.362	242.508	226.6371	480.9747	473.6258	137077.7812	373.6554	1.5829	447.5943	6902020
023	2017-11-03t0503	1509703738.94	adult	157.9784	94.001	-94.1611	1034.899	67.7315	57853.7893	182312.3837	2704024.1901	965.225	0.22631	617.114	0.64316	624.6349	0.67728	820.8123	0.35114	811.9765	248706.1406	740.1438	0.47132	788.6149	0.34101	18672000	0.67866	527.68	242.761	237.4642	426.4877	418.7233	129225.7734	338.5012	0.52885	395.5523	7345230
023	2017-11-03t0903	1509718136.52	adult	161.9777	98.0004	-90.1618	1022.9543	64.8332	55818.4922	176053.6588	2521015.3002	909.362	-0.10999	603.425	0.49558	599.4557	0.41586	807.5601	0.1903	802.0001	236615.0938	727.5645	0.32242	781.3177	0.24665	17632100	0.39192	495.822	235.459	227.2455	412.8582	409.1336	120967.4375	329.1317	0.14816	387.4494	6880130
023	2017-11-03t1322	1509733677.68	adult	166.2947	102.3174	-85.8448	1030.4587	66.4201	56786.2706	178987.7654	2603690.3921	949.334	0.12524	623.874	0.70497	621.5247	0.63265	858.8373	0.68649	849.8411	255933.5312	762.1667	0.68071	828.648	0.72069	18531500	0.62806	537.17	250.24	240.6325	454.1203	447.6192	135327.8594	359.2477	0.7045	425.5074	7433140
023	2017-11-03t1703	1509746939.74	adult	169.9786	106.0013	-82.1609	983.9612	69.4153	59309.0432	187048.7626	2989744.6236	976.653	0.28923	669.537	1.1739	671.3997	1.1258	857.6327	0.64611	849.0539	265866.125	779.9749	0.85517	829.0817	0.70054	20744900	1.1959	561.214	273.524	267.7959	466.0504	460.2394	144475.625	374.9254	0.91102	440.1625	8474860
023	2017-11-03t2103	1509761335.92	adult	173.9776	110.0002	-78.162	1015.1056	66.3543	57119.372	179997.4434	2702370.6712	910.145	-0.16222	585.037	0.28933	597.4432	0.37604	780.3629	-0.16311	772.6298	233328.5	708.2603	0.06995	755.5632	-0.089563	17482100	0.35181	574.866	246.904	239.9732	466.3391	458.9844	139435.4062	363.6511	0.50643	436.2285	7377990
023	2017-11-04t0107	1509775931.89	adult	178.032	114.0546	-74.1075	1048.982	65.6837	58673.3858	184857.4124	2728066.0734	1064.2	0.83764	634.447	0.79225	631.9568	0.71096	851.3621	0.51863	842.3038	261368.1562	757.7796	0.57897	821.8414	0.56935	19456000	0.84509	912.307	267.841	254.6055	499.6317	492.0419	153386.9375	392.3642	0.95394	469.9471	8213620
023	2017-11-04t0503	1509790137.28	adult	181.978	118.0006	-70.1616	973.8675	64.0693	54544.9929	172089.5823	2511357.7875	962.836	0.14193	631.771	0.75489	622.9431	0.61101	881.1794	0.78195	876.3602	252017.3281	788.5338	0.88373	855.4516	0.88458	18028900	0.48665	588.77	268.297	253.1861	501.7241	496.6704	143493.0938	402.5247	0.99902	473.1525	7656380
023	2017-11-04t0954	1509807597.93	adult	186.8281	122.8508	-65.3114	1035.5447	66.3991	56138.2229	176874.1742	2564372.7723	1045.86	0.66091	631.45	0.73818	643.209	0.79769	936.6564	1.283	929.1804	275377	829.9652	1.2918	902.8155	1.3272	18555100	0.61151	721.341	280.544	271.8279	569.5569	553.3647	167449.75	424.6491	1.2298	506.0206	8243780
023	2017-11-04t1303	1509818940.63	adult	189.9789	126.0015	-62.1607	1087.8557	65.7227	59793.291	188291.1238	2811126.6908	849.971	-0.65644	452.247	-1.1082	442.2641	-1.2004	719.4887	-0.8579	711.1224	225199.9688	610.0721	-1.0318	686.4257	-0.88405	14151700	-0.44579	621.552	227.025	205.1381	502.6465	496.8471	157328.3438	402.9507	0.7051	474.3956	7104050
023	2017-11-04t1703	1509833337.45	adult	193.978	130.0006	-58.1616	1007.4902	69.1655	55393.1781	174553.8742	2575175.3975	1068.14	0.7435	689.193	1.3089	685.3433	1.1925	950.4461	1.3474	942.2235	275629.375	849.7478	1.4562	919.8143	1.4403	19976300	0.94359	635.285	305.694	291.295	530.4937	524.7703	153843.1562	450.5413	1.4158	506.2904	8860550
023	2017-11-04t2138	1509849840.83	adult	198.5623	134.5849	-53.5773	1051.9692	65.8576	56207.0041	177039.9261	2578748.7702	867.972	-0.58162	576.261	0.13501	584.3464	0.17583	784.2045	-0.29203	778.9008	231340.3438	707.5185	-0.057686	760.7579	-0.19211	16964600	0.23466	598.055	277.768	260.1012	528.4951	523.9698	155906.0625	438.4665	1.0318	505.324	8177200
023	2017-11-05t0103	1509862156.78	adult	201.9834	138.006	-50.1562	1048.8605	66.0578	54999.8164	173230.602	2433361.8721	777.359	-1.1717	480.321	-0.86451	497.2181	-0.70327	695.0465	-1.1739	689.2681	200868.4375	622.0701	-0.97142	671.3016	-1.1137	13835700	-0.48512	596.658	249.864	234.9305	508.8796	503.3043	147066.2188	417.183	0.55345	484.042	7197340
023	2017-11-05t0403	1509876561.9	adult	205.9848	142.0074	-46.1548	1004.9501	68.8005	54474.2906	171738.5727	2492699.0732	1038.87	0.45359	629.585	0.65794	661.6956	0.91902	919.301	0.94135	909.8126	262920.0938	821.3086	1.089	887.2166	1.0211	17953900	0.47369	691	305.196	290.3196	581.7768	575.4989	166388.1562	474.4068	1.3662	551.9695	8703280
023	2017-11-05t0827	1509892394.68	adult	210.3828	146.4054	-41.7568	937.2949	67.5495	55333.3873	174613.7112	2700843.9804	1008.82	0.23507	687.426	1.2444	687.2089	1.1631	893.4727	0.65829	884.9939	259107.0938	802.7428	0.8703	861.5408	0.73174	19880400	0.92449	684.968	337.68	310.9823	591.2693	584.1602	171468.0938	507.1779	1.7316	564.3591	9765710
023	2017-11-05t1203	1509905379.43	adult	213.9897	150.0123	-38.1499	966.9106	87.4986	57366.9123	181201.7715	2883762.7325	1035.05	0.374	679.076	1.1495	677.6581	1.0593	910.2798	0.78964	900.3112	273083.9375	808.1379	0.90722	873.6196	0.82706	20363500	1.0437	766.054	338.816	320.3649	609.8683	603.2477	182960.5	509.9052	1.641	579.7751	10160100
023	2017-11-05t1603	1509919739.78	adult	217.9786	154.0013	-34.1609	1162.6277	69.1195	55778.0021	175680.7019	2492452.7529	964.794	-0.08408	590.333	0.20698	612.7275	0.39016	819.4446	-0.11588	809.3557	240097.2656	732.2527	0.076812	784.4171	-0.10697	17293200	0.35898	660.651	297.293	285.4684	560.127	554.2525	164117.2188	476.8177	0.99265	536.195	8708900
023	2017-11-05t2007	1509934337.87	adult	222.0337	158.0563	-30.1059	982.9995	73.7793	54773.958	172597.7855	2601176.4034	1080.45	0.60681	614.781	0.45067	619.1072	0.4431	862.6311	0.2653	852.0559	247575.125	755.9076	0.30165	826.1582	0.28327	17616600	0.44628	924.588	308.252	288.5439	581.8965	574.2029	167004.3125	480.8492	0.92682	550.5037	8832960
023	2017-11-06t0003	1509948538.53	adult	225.9783	162.0009	-26.1613	972.8443	74.1272	55546.6086	175215.8323	2669576.2742	1019.82	0.20698	621.728	0.51147	619.1057	0.43138	884.0328	0.43908	874.5064	257253.5625	782.221	0.55885	849.2378	0.48622	18068000	0.56227	720.685	314.668	294.2898	595.5381	585.9202	173301.6094	500.8089	1.1047	564.707	9144560
023	2017-11-06t0455	1509966019.8	adult	230.8342	166.8568	-21.3054	1304.7374	69.1483	61736.9777	194534.0289	2824077.0213	1017.53	0.16148	605.75	0.32197	620.6351	0.43429	887.4706	0.42979	878.3864	288427.9375	790.8511	0.62026	853.367	0.48532	19653500	0.94357	756.642	303.46	288.6005	593.096	583.5857	192756.2031	499.812	0.94731	561.687	9845770
023	2017-11-06t0803	1509977341.38	adult	233.9791	170.0017	-18.1605	650.6148	119.0678	37626.3138	122717.0167	1952592.047	1015.11	0.12505	651.59	0.81069	651.8854	0.7583	910.7979	0.62844	905.7443	180337.9688	793.355	0.62561	868.605	0.61267	12852000	-0.59894	745.015	339.935	320.1136	641.451	635.5895	127007.3125	534.4322	1.3644	610.3291	6704870
023	2017-11-06t1203	1509991748.67	adult	237.9811	174.0037	-14.1584	706.9605	126.5758	41807.8333	136920.9142	2243283.3771	1023.4	0.14834	671.473	1.0187	670.2124	0.94817	900.7704	0.48688	890.8382	198169.5	805.8701	0.73454	870.1834	0.58941	14706600	-0.16497	758.486	346.246	323.7565	646.5277	637.2485	142236.0938	532.179	1.216	607.1886	7583480
023	2017-11-06t1639	1510008315.95	adult	242.5831	178.6058	-9.5564	832.5125	65.9674	46480.3773	146723.3644	2170848.8047	1011.51	0.043387	670.276	0.99308	670.9343	0.94884	920.3429	0.62367	914.827	224563.6719	801.2839	0.64755	876.5034	0.60759	16299100	0.21192	813.614	360.641	353.2373	677.8269	665.4492	165389.7656	547.9333	1.3141	631.574	8769710
023	2017-11-06t2003	1510020542.81	adult	245.9795	182.0021	-6.1601	719.5463	119.369	44441.7668	143706.4222	2434487.6462	1085.93	0.47212	682.076	1.116	679.659	1.0395	925.2172	0.63132	912.5504	215575.5938	809.4854	0.7104	880.6554	0.61288	15847300	0.11308	844.189	369.83	360.765	691.1455	673.4131	161036.9062	558.0463	1.3662	640.0546	8592640
023	2017-11-07t0003	1510034941.15	adult	249.979	186.0016	-2.1605	662.2761	118.0723	40147.0524	130252.3248	2177187.3717	1048.99	0.21829	684.13	1.1274	682.9122	1.0694	930.4074	0.63165	921.3431	196315.9688	811.0326	0.69152	886.2363	0.62478	14379700	-0.22466	838.383	372.231	355.7237	712.944	701.3978	150431.1875	565.4134	1.3624	660.2427	7823930
023	2017-11-07t0423	1510050496.99	dead	254.3001	190.3227	2.1605	810.4787	98.9097	47580.49	151554.7664	2403054.729	1082.54	0.38934	691.82	1.2027	690.4971	1.1484	942.8917	0.69603	932.9866	234780.0312	820.0316	0.75337	900.29	0.71921	17217300	0.44428	876.557	372.137	356.4822	727.3729	717.7984	181115.8438	567.7785	1.2784	672.7395	9261380
024	2017-10-27t1303	1509127834.78	larva	0	-61.9758	-258.1388	170.449	31.2788	3414.5137	10863.8103	64316.4705	0	-0.21142	0	-0.35165	0	-0.3623					0	-0.32862	0	-0.27169	0	0.44308	0	0	0				0	-0.19015	0	0
024	2017-10-27t1703	1509142226.54	larva	3.9977	-57.9781	-254.1411	212.2161	34.592	4648.6473	14782.7097	98772.0015	0	-0.35153	0	-0.45855	0	-0.46429					0	-0.43725	0	-0.39558	0	0.076194	0	0	0				0	-0.30416	0	0
024	2017-10-27t2103	1509156628.44	larva	7.9982	-53.9775	-250.1405	200.8377	30.7466	3932.0435	12483.9432	74504.3636	0	-0.47251	0	-0.55626	0	-0.55778					0	-0.53465	0	-0.50575	0	-0.2056	0	0	0				0	-0.42385	0	0
024	2017-10-28t0103	1509171029.41	larva	11.9985	-49.9773	-246.1403	215.0121	31.6906	4437.0284	14069.4352	87492.2912	0	-0.57908	0	-0.64612	0	-0.64396					0	-0.62273	0	-0.60486	0	-0.43823	0	0	0				0	-0.54983	0	0
024	2017-10-28t0503	1509185430.27	larva	15.9987	-45.977	-242.14	212.2108	33.2204	4569.7138	14525.7079	91777.9104	0	-0.67433	0	-0.72924	0	-0.72385					0	-0.70295	0	-0.69484	0	-0.63908	0	0	0				0	-0.68292	0	0
024	2017-10-28t0903	1509199832.82	larva	19.9995	-41.9763	-238.1393	209.4177	33.2648	4402.5362	13993.3978	89735.427	0	-0.76035	0	-0.80657	0	-0.79829					0	-0.77646	0	-0.77711	0	-0.81773	0	0	0				0	-0.82422	0	0
024	2017-10-28t1303	1509214232.93	larva	23.9995	-37.9763	-234.1393	197.8124	29.8333	4694.1291	14930.144	96776.9475	4803.96	0.75769	2552.15	1.4618	2569.8127	1.5672	4617.4507	-0.2082	4609.4873	120053.7188	4030.4558	1.2513	4467.9362	1.0475	6485020	-0.07848	271.759	168.867	168.0801	223.9832	220.413	5823.5645	201.4141	0.95286	214.2412	429090
024	2017-10-28t1703	1509228631.93	larva	27.9992	-33.9766	-230.1396	203.593	30.6005	3978.4989	12625.4868	75142.3447	0	-0.9104	0	-0.94699	0	-0.93388					0	-0.90701	0	-0.92273	0	-1.1296	0	0	0				0	-1.1372	0	0
024	2017-10-28t2103	1509243044.19	larva	32.0026	-29.9732	-226.1362	360.1127	35.5019	9218.4245	29272.9312	197566.8697	5605.13	0.80252	2659.05	1.3908	2690.4863	1.5212	5062.3706	-0.005554	4960.4744	253118.5312	4111.8105	1.1181	4766.2621	0.97572	13196900	0.43937	295.479	181.838	181.6752	241.1141	237.0633	12055.7031	215.7384	0.93112	231.592	902462
024	2017-10-29t0103	1509257444.27	larva	36.0026	-25.9731	-222.1361	192.0933	36.6142	5346.0784	17082.5534	131192.1627	11249.6	2.4653	4861.54	3.2932	4818.4033	3.4307	10255.999	1.6369	10134.3584	297423.9688	7966.8532	2.9744	9674.6559	2.8845	13947800	0.35473	264.18	192.048	192.071	249.9147	248.6208	7247.5273	226.6839	0.96374	242.2298	550987
024	2017-10-29t0503	1509271845.88	larva	40.0031	-21.9727	-218.1357	475.4943	44.331	16752.3742	52910.7354	502513.0173	9338.12	1.7603	2199.34	0.83026	2009.0865	0.74663	7543.3555	0.8927	7460.8252	671358.625	4439.337	1.1296	6665.1461	1.5686	19558700	0.87439	313.677	165.107	164.4	228.7693	226.1296	20360.4668	201.1535	0.58385	219.012	1468300
024	2017-10-29t0903	1509286245.99	larva	44.0031	-17.9727	-214.1357	533.7558	43.9218	17955.8055	56752.6462	513429.6815	5255.65	0.42703	2141.74	0.70602	2056.3987	0.72061	4466.4629	-0.044158	4418.8147	428780.4375	3319.8541	0.50396	4091.8321	0.45763	20457900	0.80518	292.865	180.014	179.8323	241.7265	238.6381	23205.7461	216.5347	0.65773	233.1483	1719490
024	2017-10-29t1303	1509300646.99	larva	48.0034	-13.9724	-210.1354	595.3319	46.1939	22518.6093	71063.1807	708445.6098	6555.6	0.72664	2481.26	0.92936	2336.9668	0.90469	5852.9976	0.50511	5785.4609	702359.6875	4413.6164	0.96284	5442.7427	0.90669	29574100	1.6948	305.023	179.812	179.4647	237.5104	234.2035	28501.25	213.5645	0.50503	227.8522	2143180
024	2017-10-29t1703	1509314945.65	larva	51.9752	-10.0005	-206.1635	671.6736	49.0163	26170.9654	82468.5271	874778.4059	5418.42	0.31337	1595.22	0.086303	1429.4913	0.013775	4930.2979	0.2527	4915.8018	685311.375	3062.6291	0.24517	4592.0057	0.50164	22073100	0.64132	243.187	138.167	137.689	197.1716	196.3792	27406.8555	173.1137	-0.19077	188.4722	1911820
024	2017-10-29t2103	1509329344.2	larva	55.9748	-6.0009	-202.1639	669.7072	48.7642	26429.5176	83296.6781	887225.321	3059.86	-0.36835	1246.03	-0.2088	1155.104	-0.22641	2715.4236	-0.54151	2700.3984	380159.3125	2050.7913	-0.22613	2545.5551	-0.27912	17410700	0.019115	294.554	189.3	188.7204	250.3643	247.7327	35051.0078	226.2684	0.47739	241.9443	2645080
024	2017-10-30t0103	1509343745.73	larva	59.9753	-2.0005	-198.1635	754.1513	50.9867	31855.4917	100393.9893	1142438.1854	2479.21	-0.53877	997.807	-0.42686	941.1745	-0.4216	2186.0146	-0.71365	2188.0308	369436.4688	1442.4612	-0.51859	2002.3827	-0.48705	16766100	-0.14812	401.915	178.993	178.6013	246.7162	241.9413	41695.0312	218.0948	0.25744	235.4573	3007620
024	2017-10-30t0503	1509358149.38	adult	63.9763	2.0005	-194.1625	857.8482	54.297	39066.2976	123194.1112	1472999.7331	3512.74	-0.18031	906.016	-0.4872	819.4425	-0.51878	2860.1016	-0.33886	2814.905	589180.9375	1447.4352	-0.48254	2451.5249	-0.25716	18615000	0.0079537	383.321	168.968	168.1226	233.8223	230.2984	48167.3945	206.8438	-0.044984	224.2192	3471610
024	2017-10-30t0903	1509372551.11	adult	67.9768	6.001	-190.162	889.7282	64.0059	44315.0842	139727.4181	1843537.0901	2023.98	-0.62055	758.703	-0.60202	753.5677	-0.55271	1665.1969	-0.81949	1640.9008	387990.875	1065.4851	-0.65336	1510.9851	-0.62524	17649000	-0.1532	290.619	173.282	175.5573	251.3297	248.611	58559.8281	223.5389	0.19084	241.7767	4030880
024	2017-10-30t1303	1509386951.41	adult	71.9768	10.0011	-186.1619	758.3711	63.4537	38558.428	121587.653	1665084.9023	1423.05	-0.78866	782.973	-0.52473	769.791	-0.48187	1150.3184	-0.99859	1135.6888	233514.625	927.7985	-0.69086	1048.134	-0.80326	15828600	-0.42765	431.244	194.786	194.1753	262.7305	257.6271	53334.2891	233.1511	0.33362	251.0263	3937800
024	2017-10-30t1703	1509401345.47	adult	75.9752	13.9994	-182.1636	765.8638	66.513	40907.9288	129041.9689	1859716.3874	1450.72	-0.72528	744.273	-0.50792	730.0462	-0.46805	1153.7491	-0.89694	1131.0624	248056.0625	907.1472	-0.64709	1071.1828	-0.73723	15942300	-0.43697	350.525	192.017	191.2239	263.9565	258.465	56750.6445	232.0099	0.23327	251.3028	4113010
024	2017-10-30t2119	1509416696.49	adult	80.2394	18.2636	-177.8994	935.8017	67.0957	47656.3292	150159.0805	2047667.0039	1237.52	-0.74688	726.279	-0.44991	723.1743	-0.39258	1035.5419	-0.84449	1028.7576	258885.4688	845.7456	-0.6216	963.2926	-0.73126	18123600	-0.10419	335.884	201.26	200.2012	277.8329	274.0109	69458.2266	243.7203	0.48123	264.6708	5022230
024	2017-10-31t0103	1509430150.24	adult	83.9765	22.0007	-174.1623	961.9928	63.3807	50572.1683	159393.5224	2210376.7739	1126.74	-0.73386	631.064	-0.53371	628.0225	-0.48439	945.3048	-0.79435	936.0697	251451.0781	731.2979	-0.65486	871.7246	-0.72558	16727600	-0.30976	439.413	186.402	185.4761	258.5757	254.3047	68781.125	228.1758	-0.076321	246.9967	4940960
024	2017-10-31t0503	1509444546.29	adult	87.9754	25.9996	-170.1634	994.6313	65.3484	53588.3955	168925.7398	2396051.5394	954.482	-0.75419	644.288	-0.42625	645.5907	-0.3656	820.2692	-0.77416	810.2874	230495.6406	739.5258	-0.57543	786.2678	-0.71788	18072300	-0.022121	476.584	192.481	192.0749	266.7874	263.1673	74967.2422	235.1782	0.027716	254.7122	5399110
024	2017-10-31t0903	1509458949.19	adult	91.9762	30.0005	-166.1626	977.5631	65.7393	52873.3741	166600.1948	2391768.7269	893.302	-0.71282	631.618	-0.34925	629.2292	-0.29973	800.0883	-0.67779	794.2972	221624.4688	721.4988	-0.50666	772.9233	-0.64261	17490100	-0.073562	393.604	192.829	191.9426	266.8141	263.4525	73907.5156	234.1204	-0.13172	254.1719	5339640
024	2017-10-31t1303	1509473348.5	adult	95.976	34.0003	-162.1627	1037.8478	64.74	56223.0444	177378.1384	2543529.321	1066.59	-0.5043	531.404	-0.54824	616.1909	-0.23937	802.6528	-0.56319	781.2027	236782.5938	717.9941	-0.42379	761.5908	-0.56423	15640800	-0.46476	365.158	171.8	195.2115	292.9089	287.7751	86408.125	251.2496	0.32335	277.8195	5056580
024	2017-10-31t1751	1509490606.06	adult	100.7698	38.794	-157.369	933.535	78.3669	53756.0293	169630.1321	2587156.1452	738.186	-0.67899	483.097	-0.65776	481.3837	-0.65524	661.8619	-0.61799	655.5508	186645.0625	591.4991	-0.55814	639.5284	-0.62429	13582800	-1.0024	356.385	153.135	151.6295	255.6724	248.3586	72099.6094	202.8011	-1.5283	232.9597	4305550
024	2017-10-31t2103	1509502150.79	adult	103.9767	42.0009	-154.1621	969.5497	75.5133	54935.7601	173807.3323	2563217.8183	868.106	-0.49797	589.467	-0.20109	591.0696	-0.16189	785.0275	-0.3868	778.1283	226087.9062	714.0221	-0.26447	763.7225	-0.37685	16941300	-0.026388	483.435	197.173	194.0617	328.4834	323.7917	94603.2266	260.5996	0.35827	306.474	5666760
024	2017-11-01t0103	1509516547.04	adult	107.9756	45.9999	-150.1632	1010.0443	68.9822	57079.107	180050.1762	2674642.7031	845.586	-0.45429	623.848	0.039416	624.4882	0.081119	780.5663	-0.31284	776.251	233389.3125	724.9486	-0.16711	762.2053	-0.29481	18621200	0.53943	370.997	208.179	207.0234	293.4777	289.5866	87749.8281	256.1643	0.052022	280.2021	6213920
024	2017-11-01t0538	1509533031.36	adult	112.5546	50.5788	-145.5842	1020.9398	64.4535	53563.876	169084.9878	2332004.4702	874.161	-0.35596	545.45	-0.29345	540.9955	-0.31834	743.3096	-0.31513	736.3304	208870	668.5779	-0.26319	718.9645	-0.30727	15310200	-0.44607	721.592	184.266	181.7061	290.3055	283.7392	81575.8281	244.7027	-0.50807	272.6152	5172160
024	2017-11-01t0903	1509545350.07	adult	115.9765	54.0007	-142.1623	1070.8882	65.1097	60903.3225	192025.9486	2865049.2999	840.796	-0.36138	516.882	-0.45084	571.4177	-0.089909	741.7329	-0.28973	736.8344	236612.7969	681.218	-0.19224	721.1641	-0.25705	16461100	-0.056142	473.952	187.093	202.6687	312.2025	309.0952	99592.6094	270.3046	0.2112	298.6817	5958360
024	2017-11-01t1303	1509559748.29	adult	119.976	58.0002	-138.1628	941.7197	67.2645	54168.8442	170877.6129	2596297.374	775.692	-0.44821	521.607	-0.41755	524.9153	-0.40899	704.2448	-0.38719	698.5584	200005.5156	641.3606	-0.33787	684.9119	-0.33054	14769300	-0.573	398.091	183.545	182.2293	293.5025	289.3922	83354.7188	248.422	-0.65381	277.3872	5197060
024	2017-11-01t1722	1509575280.86	adult	124.2906	62.3148	-133.8482	1127.191	70.0445	63091.7886	198755.2769	2951172.0935	832.692	-0.32873	508.667	-0.52557	516.7958	-0.47611	732.7828	-0.28969	727.1189	241818.3125	651.9401	-0.30191	708.1351	-0.24801	16783000	0.089663	497.465	187.794	189.4711	310.7026	305.6926	102531.875	258.4303	-0.49161	292.4634	6196090
024	2017-11-01t2103	1509588550.21	adult	127.9765	66.0007	-130.1623	1042.6531	68.8178	56743.5996	178837.2856	2571767.6924	902.153	-0.15676	550.201	-0.15122	564.1939	-0.029084	820.2463	0.14069	814.4355	244433.4062	722.6786	0.12557	796.5554	0.13847	16344300	-0.034858	469.207	203.581	199.4812	371.8801	368.5055	110820.2734	294.3455	0.49027	353.8938	6047580
024	2017-11-02t0103	1509602947.99	adult	131.9759	70.0001	-126.1629	1039.3156	69.9637	57437.9339	180972.3063	2703223.4133	975.894	0.062823	561.467	-0.018669	557.6434	-0.067094	861.8585	0.46901	857.1492	259419.4062	765.6584	0.49312	833.2616	0.392	16873800	0.14412	509.152	206.014	204.2946	338.3141	333.752	101832.5391	285.4545	0.056037	321.2843	6191350
024	2017-11-02t0506	1509617526.38	adult	136.0254	74.0497	-122.1133	1128.388	66.9104	59769.7287	188246.1362	2713392.0082	905.358	-0.11113	634.533	0.76762	637.5286	0.77498	827.6736	0.33473	823.2268	259889.5156	754.7534	0.51239	804.9143	0.33384	19867200	1.0757	419.908	227.066	223.923	345.0827	343.0042	108355.9766	293.7115	0.14735	329.3973	7109440
024	2017-11-02t0903	1509631749.69	adult	139.9764	78.0006	-118.1624	1066.9876	67.4131	59280.1195	186876.4979	2759666.9717	979.548	0.1678	552.586	-0.066325	550.9544	-0.096969	748.5684	-0.27627	734.0693	232804.7812	663.4735	-0.30646	712.2537	-0.30949	17137400	0.24271	700.189	202.681	197.7499	378.6344	348.1258	117755.2969	272.8316	-0.61291	317.5315	6285730
024	2017-11-02t1354	1509649208.85	adult	144.8261	82.8504	-113.3126	1105.2187	70.9344	62684.6203	197808.7691	2912895.8111	946.538	0.075227	638.711	0.86761	634.9522	0.78688	846.3969	0.63075	839.0598	277618.1875	759.6539	0.6728	819.0625	0.5984	20937600	1.3705	496.655	233.475	227.4622	381.0533	372.6772	124985.5	311.0313	0.3072	353.5558	7653550
024	2017-11-02t1703	1509660551.92	adult	147.977	86.0012	-110.1618	1031.9346	68.0736	56779.8186	178972.6866	2608056.3182	934.86	0.041972	586.778	0.31984	586.4081	0.28839	836.1811	0.54328	831.1878	249181.9688	725.8578	0.33185	803.4972	0.49643	17432600	0.33699	560.887	223.168	215.6168	467.4501	463.2077	139300.125	310.6601	0.17723	427.4134	6630100
024	2017-11-02t2103	1509674949.78	adult	151.9764	90.0006	-106.1624	1020.0048	68.0376	54718.4202	172363.8987	2487073.9222	914.98	-0.051087	587.095	0.3264	587.2391	0.29838	828.7927	0.46134	822.2411	237863.5156	738.6123	0.46847	799.5553	0.46931	16816200	0.16222	451.858	221.98	216.6033	376.9916	371.7189	108196.5938	306.8767	-0.070359	355.1212	6358180
024	2017-11-03t0138	1509691448.3	adult	156.5593	94.5835	-101.5795	966.4643	67.7077	54472.2001	171736.588	2569195.0381	929.635	0.02495	600.931	0.47334	595.7991	0.38448	830.7662	0.46212	822.8816	237599.1406	743.559	0.51369	802.5259	0.49406	17135000	0.2551	529.929	233.4	222.3149	433.1132	426.4536	123870.3594	332.8029	0.44161	402.5242	6655170
024	2017-11-03t0503	1509703754.09	adult	159.9776	98.0018	-98.1612	1033.8184	66.7224	56092.1783	176778.1693	2546989.9854	945.914	0.11526	592.902	0.38612	583.839	0.25897	844.5084	0.58295	839.4898	248285.4688	730.9898	0.366	812.6198	0.58539	17409400	0.33169	554.522	225.794	218.7786	365.5663	360.5466	107476.5	306.0841	-0.35306	345.9991	6629980
024	2017-11-03t0903	1509718151.85	adult	163.977	102.0012	-94.1618	1001.8019	68.9117	56093.0882	176893.4266	2596372.2449	952.103	0.14811	606.007	0.52078	602.5334	0.44446	850.7084	0.61984	844.8849	250108.2812	750.1932	0.56056	821.292	0.65697	17777800	0.43039	706.252	230.997	220.5498	521.6624	517.8513	153368.75	330.4913	0.11172	449.386	6776540
024	2017-11-03t1322	1509733692.78	adult	168.2939	106.3181	-89.8449	1050.4371	67.6186	60348.4783	190374.7911	2860704.7588	954.243	0.15036	600.786	0.46115	595.6599	0.3686	812.1494	0.19567	804.2654	256639.2031	717.1516	0.18741	783.1141	0.23067	18959600	0.73706	508.511	230.418	223.712	391.9138	385.0788	123844.75	314.2198	-0.40294	364.6517	7271540
024	2017-11-03t1703	1509746954.98	adult	171.9778	110.0021	-86.1609	1052.1387	70.2057	59059.9199	186059.1302	2848594.7332	1007.95	0.48705	631.566	0.77515	641.3836	0.81979	878.5824	0.84248	871.2707	271481.9688	793.1798	0.98657	848.76	0.89144	19505900	0.87052	598.663	251.238	246.0315	423.1921	417.0727	130766.3516	356.5128	0.4245	400.4679	7759490
024	2017-11-03t2103	1509761351.12	adult	175.9768	114.001	-82.162	993.9067	86.2014	60596.1974	192012.1525	3066914.6593	1000.73	0.42348	553.132	-0.044532	570.8039	0.10559	815.4855	0.17664	808.2484	258508.9219	733.4015	0.32833	789.5873	0.24964	17508800	0.35813	655.262	228.13	222.866	463.9726	454.9222	147079.3125	350.7227	0.1589	422.2549	7221240
024	2017-11-04t0107	1509775947.24	adult	180.0312	118.0555	-78.1075	1029.5565	67.5029	57808.4399	182190.7101	2723783.2657	1004.83	0.4312	617.759	0.61443	611.771	0.50431	835.2262	0.34379	829.1528	253073.5312	745.9023	0.44211	806.7663	0.39963	18677900	0.64806	680.03	251.658	242.2327	449.9984	444.0913	136349.5156	357.3092	0.16284	420.9018	7608860
024	2017-11-04t0503	1509790152.51	adult	183.9771	122.0014	-74.1616	964.7359	72.3694	56385.6613	178759.9729	2764450.9078	986.601	0.28628	609.879	0.52396	620.5878	0.58151	884.9092	0.80308	876.9359	261048.2344	781.169	0.7942	852.1907	0.83515	17976200	0.47241	534.114	253.497	246.1623	455.813	449.8541	134464.8438	374.896	0.38089	432.5957	7471820
024	2017-11-04t0954	1509807613.13	adult	188.8273	126.8515	-69.3115	1046.6724	74.3135	61723.8159	194541.3546	3072385.3427	923.131	-0.16666	618.25	0.59662	616.367	0.52563	817.3616	0.10231	810.28	264007.8125	740.7287	0.34319	793.3548	0.20324	19933600	0.94139	650.693	265.375	254.3586	480.0232	474.47	155047.5	377.5886	0.27303	446.4701	8556220
024	2017-11-04t1303	1509818955.83	adult	191.9781	130.0023	-66.1607	1045.2484	73.1508	59593.0595	187734.4188	2938666.9246	972.713	0.1393	617.367	0.57873	621.6205	0.56823	835.4584	0.25312	825.3525	260663.0156	755.2467	0.47886	805.6974	0.30642	19231600	0.76857	557.28	263.571	255.2748	457.3518	451.2884	142693.75	385.1272	0.31278	434.4952	8210500
024	2017-11-04t1703	1509833352.7	adult	195.9772	134.0014	-62.1616	1095.5874	70.3884	63439.3205	199914.558	3100348.4569	914.322	-0.26897	645.052	0.84977	644.7432	0.78376	833.542	0.20217	828.633	276735.9375	764.8609	0.55667	811.1915	0.33292	21389300	1.2721	521.189	274.588	264.8627	453.2151	448.8609	150467.4062	381.2626	0.12154	431.9814	9105060
024	2017-11-04t2138	1509849856.1	adult	200.5615	138.5857	-57.5773	1060.8711	70.2199	61246.8964	192980.8822	2964839.1913	983.321	0.14401	659.915	0.98761	661.8137	0.93755	857.2873	0.39293	852.0682	275189.2188	783.5343	0.72507	832.361	0.51149	21121900	1.2029	721.041	286.271	271.8922	489.4748	484.8022	157121.4062	408.1569	0.44597	465.9829	9162690
024	2017-11-05t0103	1509862172.78	adult	203.9828	142.007	-54.156	1060.3394	72.7211	61588.6886	194068.0233	3029914.2092	1012.05	0.29987	577.495	0.12739	601.8462	0.32922	816.1128	-0.02944	802.0134	262788.3125	723.1106	0.072533	779.806	-0.041227	18580300	0.61652	618.941	267.009	257.7851	516.282	507.6453	166242.7969	410.7024	0.3821	484.6325	8590730
024	2017-11-05t0403	1509876577.75	adult	207.9842	146.0084	-50.1546	684.8535	81.5602	43057.3966	137053.5152	2267247.636	928.214	-0.25058	646.325	0.82484	649.4916	0.79144	848.809	0.25058	841.3958	190982.0312	782.0783	0.66689	827.1906	0.40438	14539700	-0.30253	589.356	292.919	277.1022	511.5365	506.7991	115095.7031	436.2486	0.67552	490.741	6589510
024	2017-11-05t0827	1509892411.86	adult	212.3825	150.4068	-45.7563	1035.3801	70.5835	59017.0508	185927.5977	2882860.4701	950.912	-0.13574	673.704	1.0966	675.293	1.0382	872.7098	0.44282	866.3353	269667.3125	799.1512	0.82088	848.9965	0.59044	20773700	1.1311	637.106	309.84	290.2399	536.2965	529.9518	165715.625	454.3873	0.82387	511.6765	9553920
024	2017-11-05t1203	1509905396.39	adult	215.9893	154.0136	-42.1494	960.0272	91.7509	58384.6136	184499.2411	3012577.4822	917.328	-0.36492	393.738	-1.8475	580.9411	0.073802	811.0978	-0.17892	805.3719	247384.8438	735.1374	0.12119	788.4088	-0.049825	11998000	-0.85095	748.199	201.172	244.6961	595.266	587.879	181556.125	478.5736	1.0843	560.0105	6130100
024	2017-11-05t1603	1509919755.19	adult	219.9779	158.0021	-38.1609	547.0214	125.8446	44069.1265	142831.3136	3234079.5104	1027.47	0.29054	694.502	1.2998	690.5705	1.1805	901.1276	0.65391	890.1109	207259.3438	807.9008	0.87098	863.3867	0.67846	15905500	0.050279	634.485	329.155	312.9636	538.3343	532.9859	123816.8906	462.2185	0.70715	509.7992	7538300
024	2017-11-05t2007	1509934353.18	adult	224.0329	162.0571	-34.1059	545.4975	124.3549	43674.3789	141403.9247	3164714.3127	944.525	-0.24742	692.723	1.2746	692.159	1.1924	861.8401	0.2403	856.5472	195637.7188	796.7868	0.72813	841.4548	0.42286	15717900	0.022005	608.452	334.245	320.014	536.283	531.4651	121736.2344	466.4684	0.65023	512.6203	7584010
024	2017-11-06t0003	1509948553.81	adult	227.9775	166.0017	-30.1613	589.3167	128.4446	43507.8083	141398.3021	2958841.287	929.753	-0.36476	692.945	1.2716	692.0789	1.1893	866.3951	0.24985	862.7217	196671.6875	801.0754	0.75045	844.6627	0.42198	15690300	0.029968	592.405	335.823	320.1887	528.917	525.1268	120064.1562	470.8502	0.60132	511.9054	7604050
024	2017-11-06t0455	1509966035.15	adult	232.8334	170.8577	-25.3053	549.9966	130.9926	37866.6896	124014.159	2572302.7297	1051.89	0.3607	688.326	1.2146	689.5359	1.1605	877.9708	0.31748	864.1005	173838.2188	793.1754	0.63171	841.998	0.34929	13590300	-0.43319	666.602	340.561	328.2598	556.4977	552.7416	110186.5547	476.8746	0.55301	529.7959	6724040
024	2017-11-06t0803	1509977356.78	adult	235.9783	174.0026	-22.1604	546.5657	128.0399	43680.656	141812.9053	3382732.3704	993.407	-0.022618	681.801	1.1371	681.8587	1.0758	875.2985	0.25984	864.9553	199568.0625	787.2099	0.54312	842.0812	0.31989	15478900	0.0073356	651.866	332.769	314.7014	556.4816	548.4941	126877.8047	472.3686	0.39922	527.6273	7554850
024	2017-11-06t1203	1509991764.47	adult	239.9805	178.0047	-18.1583	724.2282	112.9119	51306.2331	164838.2985	3133721.8449	1022.38	0.128	698.345	1.3122	689.6572	1.1565	933.497	0.78227	926.8609	250177.2031	850.7052	1.219	910.4792	0.98457	18657700	0.74847	645.171	333.166	306.6205	568.3995	564.0747	152331.0781	501.0608	0.70643	548.531	8901210
024	2017-11-06t1639	1510008331.54	adult	244.5824	182.6067	-13.5563	621.3451	106.0862	38266.2241	123257.2477	2052815.119	906.807	-0.60834	673.343	1.0216	681.1123	1.0577	839.9355	-0.17443	835.1178	167987.0938	784.8405	0.44519	823.3493	0.036323	13448700	-0.44425	666.225	334.728	319.2877	571.0477	565.7809	114209.5391	475.0333	0.20099	543.391	6685510
024	2017-11-06t2003	1510020558.38	adult	247.9788	186.003	-10.16	576.1921	100.6412	32734.5833	106034.3654	1627700.0642	1198.9	1.1423	693.338	1.2381	698.9097	1.2511	919.1301	0.54846	901.3422	158090.375	803.0949	0.62004	868.2816	0.46234	11895600	-0.80389	835.091	353.77	353.0235	580.7167	554.5242	99883.2656	482.4947	0.21607	528.031	6069630
024	2017-11-07t0003	1510034956.6	adult	251.9783	190.0025	-6.1605	588.6789	108.4911	37198.4856	120425.9012	2078223.3543	1153.18	0.83339	709.787	1.416	709.376	1.3653	962.4901	0.91171	945.959	187685.5625	835.4839	0.95146	910.9835	0.85699	13803200	-0.35877	800.89	356.534	332.923	628.1393	616.3635	122487.1562	527.5086	0.75878	593.4423	6933530
024	2017-11-07t0423	1510050512.48	adult	256.2994	194.3236	-1.8394	560.2904	106.1068	35088.2075	113394.2219	1928342.6356	1250.68	1.388	723.269	1.5625	723.3784	1.5228	964.0765	0.8706	941.4027	177390.0781	839.4345	0.95693	905.5742	0.75001	13285000	-0.48068	889.089	373.649	352.2347	651.8051	633.8964	119932.125	551.1135	0.98298	611.0355	6863190
024	2017-11-07t0803	1510063756.28	dead	259.9782	198.0024	1.8394	530.2178	115.9339	32628.4954	105973.0819	1852914.5483	1027.85	0.018919	724.683	1.5717	726.4536	1.5579	903.1265	0.25168	896.3475	155337.7656	831.8612	0.83492	876.1467	0.40278	12409500	-0.68954	700.622	377.638	361.3412	625.9559	618.6701	107664.4219	546.0536	0.81056	602.9707	6466670
025	2017-10-27t1303	1509127848.69	egg	-1.9989	-61.976	-282.2052	184.9048	26.3332	3385.1802	10720.3464	57052.577	0	-0.13179	0	-0.29416	0	-0.3076					0	-0.26921	0	-0.20334	0	0.68313	0	0	0				0	-0.13506	0	0
025	2017-10-27t1703	1509142240.52	larva	1.9989	-57.9783	-278.2075	165.1125	27.469	3017.3413	9584.1325	52040.7261	0	-0.28429	0	-0.40636	0	-0.41446					0	-0.38451	0	-0.33558	0	0.24532	0	0	0				0	-0.24649	0	0
025	2017-10-27t2103	1509156642.49	larva	5.9994	-53.9777	-274.2069	188.0074	32.6998	4031.6218	12817.4886	78224.9068	0	-0.41411	0	-0.5085	0	-0.51205					0	-0.48726	0	-0.45224	0	-0.072543	0	0	0				0	-0.36331	0	0
025	2017-10-28t0103	1509171043.37	larva	9.9997	-49.9775	-270.2067	153.5442	28.1536	2844.5074	9059.5243	50055.945	0	-0.52741	0	-0.60212	0	-0.60175					0	-0.57978	0	-0.55659	0	-0.32679	0	0	0				0	-0.48605	0	0
025	2017-10-28t0503	1509185444.3	larva	13.9999	-45.9772	-266.2064	156.1024	46.2287	3521.0472	11709.3208	81332.5778	0	-0.62801	0	-0.68849	0	-0.68466					0	-0.66377	0	-0.65093	0	-0.54198	0	0	0				0	-0.61547	0	0
025	2017-10-28t0903	1509199846.98	larva	18.0007	-41.9765	-262.2057	153.4546	30.1025	3108.0237	9913.3153	58227.8108	0	-0.71843	0	-0.76861	0	-0.76173					0	-0.74051	0	-0.7369	0	-0.73083	0	0	0				0	-0.75253	0	0
025	2017-10-28t1303	1509214247.14	larva	22.0007	-37.9764	-258.2057	153.4565	30.0887	3006.8853	9598.1487	56328.7044	0	-0.80041	0	-0.84333	0	-0.83373					0	-0.81102	0	-0.81572	0	-0.90067	0	0	0				0	-0.89839	0	0
025	2017-10-28t1703	1509228646.03	larva	26.0004	-33.9767	-254.206	167.753	36.2524	3730.9132	11947.809	77790.7319	0	-0.87529	0	-0.91345	0	-0.90144					0	-0.87619	0	-0.88842	0	-1.0562	0	0	0				0	-1.0546	0	0
025	2017-10-28t2103	1509243058.8	larva	30.0039	-29.9732	-250.2024	164.554	43.2925	3916.2552	12741.2488	90241.1288	0	-0.94423	0	-0.97974	0	-0.9656					0	-0.93689	0	-0.95592	0	-1.2007	0	0	0				0	-1.2235	0	0
025	2017-10-29t0103	1509257458.92	larva	34.004	-25.9732	-246.2024	271.3355	28.2842	5798.4179	18338.491	106751.1525	4372.78	0.36655	2634.78	1.3306	2711.6985	1.5046	4109.6562	-0.26849	4103.8604	131509	3505.2072	0.77318	3908.6229	0.58058	8336440	-0.27235	270.673	194.439	194.0648	252.3069	249.9688	8073.8203	227.8393	1.0173	242.6997	615204
025	2017-10-29t0503	1509271860.57	larva	38.0044	-21.9727	-242.2019	199.1761	25.1299	3124.0441	9897.7436	45905.8458	13018.5	2.9504	5694.15	3.9957	5119.064	3.6695	11448.4951	2.0724	11221.564	206072.9062	9432.5118	3.6585	10756.7747	3.2674	9907830	-0.23313	298.595	196.4	195.6311	259.5759	255.713	4672.3667	230.753	0.96632	246.162	341736
025	2017-10-29t0903	1509286260.63	larva	42.0045	-17.9727	-238.2019	324.5089	44.9268	10718.3735	33982.1739	312320.3966	5025.43	0.39925	2356.26	0.93355	2382.9305	1.0575	4613.6338	-0.021782	4625.2332	267590.75	3685.1088	0.71942	4333.6792	0.59308	13454300	0.044936	359.749	188.475	187.6196	258.769	252.6869	15008.5986	228.3173	0.84887	246.3778	1076190
025	2017-10-29t1303	1509300661.71	larva	46.0048	-13.9724	-234.2016	485.7114	36.908	14303.2218	45120.5476	355244.895	6404.06	0.72686	2339.87	0.84335	2249.4675	0.86155	4978.7368	0.1605	4822.3374	383362.7188	3516.6788	0.56424	4469.8202	0.56694	17888300	0.41307	323.861	196.398	195.8927	259.4272	256.7974	19975.8926	232.8748	0.80633	248.1053	1501460
025	2017-10-29t1703	1509314960.56	larva	49.9767	-10.0005	-230.2297	523.4422	43.4823	17606.0173	55671.3127	513045.7266	5846.26	0.47583	2491.3	0.90215	2404.0571	0.93154	5095.6035	0.2737	5019.1514	478986.75	3976.8198	0.71567	4703.3987	0.57907	23321100	0.87378	404.039	194.997	194.769	265.5043	257.9515	24957.4023	234.2681	0.72058	251.6039	1825370
025	2017-10-29t2103	1509329359.06	larva	53.9762	-6.0009	-226.2301	572.6482	44.4957	20442.0723	64442.7913	618875.217	5886.64	0.4898	1905.66	0.39802	1722.7567	0.3182	5201.9531	0.40105	5174.4326	567012.875	3491.3942	0.496	4828.5031	0.64046	20657400	0.46476	458.67	185.72	185.8829	257.5615	249.8004	28074.207	224.8151	0.50746	243.0276	2013200
025	2017-10-30t0103	1509343760.44	larva	57.9766	-2.0005	-222.2297	708.89	50.1443	28579.7351	90076.6886	969564.5812	6499.56	0.70172	1516.38	0.067797	1316.5083	-0.046513	5402.7974	0.59214	5301.2822	815822.375	2926.0757	0.24685	4800.143	0.66774	22879100	0.6408	300.687	200.323	200.2373	264.0741	260.4044	39875.1875	238.3917	0.63868	254.42	3022480
025	2017-10-30t0503	1509358164.13	adult	61.9776	2.0005	-218.2287	688.3632	52.2408	27385.9541	86393.2107	919094.379	2703.47	-0.43732	1160.49	-0.23775	1099.9041	-0.23099	2328.5835	-0.61547	2311.4187	337644.5938	1584.8251	-0.41232	2074.0433	-0.42258	16785300	-0.15521	423.78	201.757	201.1808	272.5517	266.5209	39519.9922	239.7713	0.60417	258.5703	2918220
025	2017-10-30t0903	1509372566	adult	65.9782	6.001	-214.2282	731.7152	53.0008	32740.3268	103295.5598	1211592.3758	2327.78	-0.52656	1018.51	-0.33833	983.9688	-0.31053	1785.5012	-0.79807	1745.5742	308891.7188	1312.0649	-0.52406	1537.6574	-0.6223	17555000	-0.12156	379.364	202.139	202.0099	269.2074	265.944	46572.8867	242.4913	0.60748	259.9841	3484070
025	2017-10-30t1303	1509386966.44	adult	69.9783	10.0012	-210.2281	746.622	60.5499	36035.7339	113699.8878	1452894.1786	1840.36	-0.65144	922.574	-0.38776	881.3712	-0.37263	1512.9674	-0.85168	1492.0709	287463.8125	1250.3971	-0.51106	1428.9811	-0.62996	17459700	-0.17629	543.48	202.291	201.5887	271.6719	265.4533	51617.6562	240.9106	0.53303	258.0367	3828360
025	2017-10-30t1703	1509401360.23	adult	73.9766	13.9994	-206.2298	852.5216	64.4322	43731.4237	137849.0739	1910852.0302	3541.26	0.044108	890.677	-0.3558	847.2932	-0.3468	2251.4438	-0.32912	2183.7743	517832.0938	1125.9658	-0.52805	1903.8988	-0.32242	20419700	0.20678	402.417	204.763	204.0791	273.5804	271.3322	62923.5	245.1	0.58902	263.5748	4694390
025	2017-10-30t2119	1509416711.27	adult	78.2407	18.2636	-201.9656	887.7467	62.6066	45905.28	144725.2545	1985632.7026	1898.46	-0.50007	787.03	-0.40673	762.5009	-0.38006	1492.6929	-0.62096	1476.5825	359738.9688	1018.7358	-0.52641	1351.1394	-0.53425	18925700	0.010676	458.838	199.083	198.2988	274.4299	269.5879	66137.6016	240.8837	0.42529	260.9266	4787340
025	2017-10-31t0103	1509430165.07	adult	81.9779	22.0008	-198.2285	851.8225	61.0618	43150.4704	136191.5543	1803271.9216	1378.7	-0.65294	770.551	-0.3464	758.593	-0.30074	1113.0225	-0.73562	1084.5656	252656.0938	925.5058	-0.52648	1034.7755	-0.65474	17435300	-0.1976	379.285	207.084	206.4163	283.8882	277.8644	64442.6328	248.7012	0.58572	269.4487	4685680
025	2017-10-31t0503	1509444561.26	adult	85.9768	25.9997	-194.2295	943.8333	64.575	51815.8312	163349.7413	2387697.7635	2295.22	-0.096692	669.412	-0.42956	655.3876	-0.39935	1283.7289	-0.46309	1252.2944	349174.25	832.6468	-0.52715	1141.908	-0.48988	18147100	-0.040018	468.676	182.74	181.7191	263.8871	258.3575	71777.2969	228.7027	-0.1229	250.3246	4953910
025	2017-10-31t0903	1509458963.95	adult	89.9776	30.0005	-190.2288	979.1501	69.3119	55359.1735	174463.6465	2625434.6064	1793.27	-0.22776	687.07	-0.28976	688.3698	-0.22265	981.7162	-0.56993	945.7678	284697.7188	803.2934	-0.4687	899.7519	-0.58532	19880400	0.37038	341.868	197.155	197.7958	274.5445	271.702	79617.8984	244.6431	0.27544	264.7722	5704670
025	2017-10-31t1303	1509473363.33	adult	93.9774	34.0003	-186.2289	994.0994	76.7011	60219.9761	190291.6845	3005151.9689	1115.79	-0.53511	514.808	-0.63381	513.9958	-0.60416	825.9069	-0.59455	804.5933	260160.6875	644.6179	-0.58487	748.8586	-0.63736	16187600	-0.34667	425.622	156.418	154.9596	232.2816	228.6973	73168.7188	201.3048	-1.3206	220.9254	4918420
025	2017-10-31t1751	1509490620.98	adult	98.7712	38.7941	-181.4351	1005.5128	68.8005	57482.1064	181268.587	2738952.2785	1056.98	-0.45347	717.464	0.10392	716.5121	0.17353	887.498	-0.37159	872.0335	267136.9062	805.7766	-0.2287	849.9756	-0.40257	21558400	1.106	374	219.957	219.1918	295.12	290.8965	88831.1094	263.8427	0.65718	284.2977	6609270
025	2017-10-31t2103	1509502165.86	adult	101.9781	42.001	-178.2282	940.2468	72.6932	55080.2322	173711.7486	2693007.2839	1054.77	-0.38362	673.004	0.048213	692.283	0.18495	843.1422	-0.3497	833.6612	242824.9531	781.7401	-0.19707	818.9049	-0.36789	19363000	0.60922	415.056	213.31	217.7808	311.0977	304.4436	89596.125	266.3815	0.62503	292.014	6137130
025	2017-11-01t0103	1509516561.95	adult	105.977	45.9999	-174.2293	1029.3941	64.9961	54264.4281	170855.3844	2460418.681	1000.57	-0.34049	609.695	-0.09293	638.0814	0.074854	844.665	-0.24567	835.2412	240729.5312	762.618	-0.14044	815.4396	-0.27252	17338500	0.10696	457.759	208.579	212.7644	363.0961	358.6139	103482.3906	282.2997	1.0177	338.409	5931580
025	2017-11-01t0538	1509533046.32	adult	110.556	50.5789	-169.6503	968.3356	68.0328	53884.6132	170085.1748	2478025.0221	939.281	-0.31009	674.439	0.34672	672.9653	0.39469	859.4512	-0.089469	853.4379	242365.25	778.1977	0.0071515	833.5005	-0.12178	19011100	0.68751	521.067	225.152	221.0449	402.1511	396.3371	113406.6094	284.4951	0.90446	354.9265	6346580
025	2017-11-01t0903	1509545365.07	adult	113.9779	54.0008	-166.2285	959.5264	69.994	54978.4626	173502.8899	2605099.4193	1325.1	0.28376	629.722	0.19997	636.3026	0.27685	894.1341	0.084914	860.7112	257510.625	765.4735	0.039839	829.4798	-0.056919	18103900	0.44032	506.538	218.014	213.785	397.7301	391.2011	114546.2812	303.2392	1.38	365.8942	6267690
025	2017-11-01t1303	1509559763.32	adult	117.9774	58.0003	-162.2289	1056.6357	73.6428	62827.7682	198303.1597	3121602.3729	2360.13	2.1077	607.106	0.1557	605.537	0.16673	890.4544	0.19101	822.6854	292959.5	748.6274	0.064143	800.115	-0.043973	19938000	1.0555	466.338	209.909	206.6336	357.7963	351.0044	117714.9844	283.9117	0.57133	330.5642	6893610
025	2017-11-01t1722	1509575295.95	adult	122.292	62.3149	-157.9143	1005.5289	70.8226	57682.908	181847.0734	2787112.2829	909.771	-0.19245	515.18	-0.46465	520.0915	-0.44439	794.4467	-0.04805	782.3632	239922.9062	673.568	-0.19466	748.4502	-0.12796	15545500	-0.31482	495.621	182.31	181.5595	332.7274	313.5744	100483.6875	249.1763	-0.71371	293.7067	5501220
025	2017-11-01t2103	1509588565.14	adult	125.9779	66.0008	-154.2284	1092.1667	66.9987	60829.3077	191666.8097	2806234.5381	916.83	-0.146	539.221	-0.26259	529.0518	-0.36457	758.6891	-0.17116	748.4435	242021.8281	677.6296	-0.16518	728.3138	-0.17303	17162900	0.21438	633.33	195.667	190.3338	326.1577	320.608	104044.3125	268.1276	-0.24969	306.8018	6227870
025	2017-11-02t0103	1509602963.03	adult	129.9773	70.0002	-150.229	1130.2292	67.044	63122.0736	198775.5363	3007795.5286	1767.58	2.0136	661.657	0.90632	667.2041	0.96463	875.7698	0.51178	850.1159	289879.8125	781.2914	0.52561	830.8921	0.31201	21845900	1.6955	505.55	233.428	230.8297	392.0895	381.5389	129781.625	300.0731	0.58286	353.8106	7707100
025	2017-11-02t0506	1509617541.34	adult	134.0269	74.0497	-146.1795	1021.2177	81.2225	63194.1465	199566.2271	3234992.4004	1007.24	0.17006	703.807	1.4209	697.933	1.3466	917.1841	0.94412	911.6796	302670.75	839.024	1.1052	891.6944	0.76014	23217900	2.112	555.605	255.481	252.4117	375.1993	371.2967	123815.7656	324.2878	1.145	359.5842	8428070
025	2017-11-02t0903	1509631764.71	adult	137.9778	78.0007	-142.2286	910.2032	68.7653	51782.1207	163362.7385	2462301.1975	1135.27	0.64583	681.69	1.2661	679.129	1.2064	875.1114	0.77055	859.7536	237155.1875	786.3089	0.8061	835.3038	0.55135	18459500	0.64159	541.737	249.108	243.1699	389.8376	379.8458	105645.9844	324.1802	0.96824	362.4842	6745600
025	2017-11-02t1354	1509649223.92	adult	142.8276	82.8505	-137.3788	1012.173	72.161	58966.585	185925.9096	2874667.2469	2101.2	4.5546	647.933	0.95742	645.92	0.89538	897.2309	1.084	831.1258	277244.3438	756.8818	0.62447	808.7053	0.4734	19971900	1.0914	554.201	237.302	231.5523	388.5456	380.5066	120060.5938	317.931	0.58286	364.0743	7314590
025	2017-11-02t1703	1509660567.02	adult	145.9784	86.0013	-134.2279	1034.8528	70.2882	58080.8887	182962.1188	2774683.5989	1175.41	1.0447	702.121	1.5457	700.6946	1.4687	972.4624	1.856	961.3552	295628.5625	845.6461	1.5691	921.7695	1.5289	21331800	1.4794	511.576	255.382	248.6197	423.9339	417.18	128875.8984	344.7836	1.2044	396.388	7759020
025	2017-11-02t2103	1509674964.86	adult	149.9778	90.0007	-130.2285	1007.8244	68.2083	58791.6154	185576.6076	2835379.8391	2190.51	6.0159	631.199	0.79407	624.0371	0.67633	902.7825	1.2184	866.3311	278057	750.5337	0.59229	835.2228	0.80462	19394800	0.90044	542.989	228.764	221.765	396.4007	387.0738	122091.4219	309.467	0.069053	361.9282	7029250
025	2017-11-03t0138	1509691463.43	adult	154.5608	94.5837	-125.6456	918.2326	71.2074	51525.7431	162640.9952	2440518.0521	780.368	-0.78046	412.496	-1.5307	501.2449	-0.58701	683.6437	-1.0401	678.4035	184583.8125	623.4027	-0.78959	664.343	-0.93206	11119300	-1.4311	379.861	157.2	186.1828	301.3969	298.1081	81377.1719	251.2118	-1.6119	283.589	4237480
025	2017-11-03t0503	1509703769.22	adult	157.9791	98.0019	-122.2273	1009.686	67.7715	58190.5749	183388.4673	2824219.968	1074.3	0.85509	568.346	0.12711	576.2787	0.18301	810.7762	0.2478	798.1878	247286.75	714.8305	0.19591	775.2061	0.20058	17280000	0.29585	547.105	219.414	213.7577	417.6377	413.9702	127379.4844	312.8174	-0.12081	385.7149	6671070
025	2017-11-03t0903	1509718167.16	adult	161.9785	102.0014	-118.2279	1041.2405	69.1084	60526.5117	190789.5958	2927942.7156	1791.45	5.2794	669.981	1.1956	667.0158	1.102	906.808	1.2106	876.1308	287458.125	786.995	0.9673	851.478	0.98544	21188800	1.3497	634.503	251.129	244.7948	408.0694	403.1082	129358	335.9481	0.31408	384.1601	7942190
025	2017-11-03t1322	1509733707.91	adult	166.2954	106.3182	-113.911	1021.0896	68.7875	58549.575	184526.8308	2832648.8042	1030.45	0.63981	654.353	1.0236	648.7307	0.9071	877.2932	0.87518	868.2056	269329	778.0013	0.85163	842.8078	0.86944	20025200	1.0216	541.996	247.218	238.5387	423.6937	417.9859	130073.9688	337.0216	0.18619	394.9214	7565610
025	2017-11-03t1703	1509746970.11	adult	169.9793	110.0022	-110.2271	996.2181	74.5819	59213.4179	186748.6171	2943300.2299	1378.52	2.89	696.853	1.4581	701.3603	1.4265	907.5461	1.153	889.9849	281339.2812	820.9053	1.2945	870.9931	1.1382	21545300	1.403	494.878	261.655	258.2872	407.8956	401.6118	126447.6328	340.3376	0.13558	385.7413	8089850
025	2017-11-03t2103	1509761366.26	adult	173.9782	114.0011	-106.2281	1075.4601	67.5268	58130.1066	183201.0646	2678301.0405	1997.19	6.986	614.524	0.59469	626.1601	0.66287	938.2177	1.4263	902.0187	286156.375	793.6218	0.98079	866.4688	1.0602	18698700	0.6609	610.237	241.989	235.962	440.2307	425.9931	134270.375	356.1118	0.34436	406.4409	7363240
025	2017-11-04t0107	1509775962.56	adult	178.0328	118.0556	-102.1736	1036.781	74.1105	63093.663	198940.1967	3205790.337	1725.27	5.2263	694.013	1.4067	691.897	1.3072	963.6269	1.6366	948.1242	317996.875	839.0773	1.4416	918.9025	1.5679	22857300	1.6946	520.675	264.158	258.1171	443.7267	440.0045	146429.7969	355.7561	0.19922	416.0144	8700060
025	2017-11-04t0503	1509790167.7	adult	181.9786	122.0015	-98.2277	1035.4094	116.8007	63019.6325	202185.5431	3269865.4161	1173.25	1.5426	576.749	0.18909	571.5922	0.10177	810.7476	0.08667	792.6826	267546.6875	705.3729	0.0058046	766.3367	-0.025644	18999900	0.72556	537.731	231.486	221.8363	414.4391	408.88	136764.9219	330.1849	-0.43428	388.2488	7625830
025	2017-11-04t0954	1509807628.31	adult	186.8288	126.8517	-93.3776	1049.0443	69.3695	61308.0991	193611.4888	2928559.0237	1001.23	0.36482	605.466	0.4716	603.0978	0.40065	885.4417	0.7825	879.4956	284226.7812	775.7645	0.72232	849.9227	0.79096	19396700	0.81519	655.358	241.767	231.1971	452.8928	439.9032	145378.5938	355.7617	-0.074429	414.011	7745260
025	2017-11-04t1303	1509818971.09	adult	189.9796	130.0024	-90.2268	1090.6453	73.6917	66550.5738	210193.5852	3306855.5003	1135.33	1.2266	717.589	1.6122	712.206	1.4709	956.6757	1.4467	947.3893	332923.125	855.505	1.5406	924.3735	1.519	24932600	2.1366	540.332	284.592	275.2247	457.0457	451.6826	159051.8906	383.7658	0.35157	434.1799	9888140
025	2017-11-04t1703	1509833367.9	adult	193.9787	134.0016	-86.2277	1228.0724	70.3868	65916.36	207671.6946	3145120.919	1014.51	0.39467	621.431	0.61347	647.3657	0.81617	918.3002	1.037	911.277	317731.875	808.7771	1.0273	888.1376	1.1214	21451200	1.2928	628.675	258.537	255.8082	524.1683	518.9632	181362.2188	376.2081	0.089405	475.7745	8924430
025	2017-11-04t2138	1509849871.41	adult	198.563	138.5859	-81.6434	1020.4962	69.9137	59942.254	189005.097	2945491.1821	1060.77	0.65547	691.771	1.3211	690.1131	1.2249	925.1507	1.0614	916.7265	290497.3125	821.3781	1.1322	888.9283	1.0938	21664900	1.3325	633.612	291.51	284.3325	500.0933	489.1946	157029.2969	391.0919	0.21495	460.8568	9129520
025	2017-11-05t0103	1509862188.48	adult	201.9844	142.0073	-78.2219	1104.5397	66.8522	63109.7219	198771.3042	3040417.3113	1037.01	0.47377	614.817	0.51925	621.1894	0.52911	883.4328	0.63176	868.9844	292416.25	762.2628	0.49445	838.7079	0.5646	20292600	1.0102	800.629	264.314	254.5193	594.6406	582.7731	196826.0312	380.0716	-0.071279	472.2145	8723960
025	2017-11-05t0403	1509876593.85	adult	205.9859	146.0088	-74.2205	1152.4115	72.2112	65363.2815	205850.3794	3151389.5941	936.046	-0.19009	556.753	-0.093619	564.5251	-0.050178	827.3469	0.061808	816.6444	282952.625	705.5947	-0.12255	787.3834	0.020367	19030900	0.72092	604.927	248.271	242.1057	474.1561	467.8409	162161.375	362.8699	-0.46167	436.0496	8486390
025	2017-11-05t0827	1509892428.54	adult	210.3844	150.4073	-69.8219	1111.9387	77.341	66156.6365	209922.075	3239881.6982	1064.94	0.5828	654.595	0.90348	645.8975	0.74819	931.2473	1.02	923.3092	322211.5625	810.1471	0.94822	888.3517	1.0014	22636600	1.5535	789.25	287.882	274.7337	634.2523	628.1476	219451.2969	412.4806	0.22019	573.4647	9955260
025	2017-11-05t1203	1509905412.22	adult	213.991	154.0139	-66.2154	1101.6192	70.6448	66402.5251	209235.2029	3333620.4082	977.833	0.020765	591.104	0.23043	597.4052	0.24809	861.6447	0.32347	854.6776	298990.6875	759.7302	0.39511	829.0064	0.37676	20496000	1.0738	697.157	272.229	262.6234	529.1596	520.8962	183618.3906	404.6433	-0.0062703	484.9035	9439260
025	2017-11-05t1603	1509919770.53	adult	217.9794	158.0023	-62.2269	1158.078	78.8667	68032.3115	214687.3769	3559309.7361	948.541	-0.18444	584.601	0.14663	602.3384	0.28423	829.3203	-0.020835	822.9957	295238	752.563	0.29314	804.4852	0.096546	20777300	1.15	602.693	274.354	270.0472	489.5978	478.1626	174296.8281	407.6532	-0.069439	457.9491	9750800
025	2017-11-05t2007	1509934368.53	adult	222.0344	162.0573	-58.1719	1297.9422	93.5648	73825.6645	233378.271	3867943.2735	1049.86	0.41741	546.93	-0.26966	551.4167	-0.2537	864.2964	0.2814	852.8625	333618.4375	752.6848	0.26707	819.1389	0.21173	21112000	1.2394	812.878	246.128	235.3956	491.4622	481.5244	189704.4062	390.7507	-0.43356	452.8371	9500790
025	2017-11-06t0003	1509948569.23	adult	225.9791	166.0019	-54.2273	1307.9579	74.892	65695.2999	206896.45	3175370.8952	958.338	-0.17434	541.291	-0.34987	565.698	-0.12384	780.1239	-0.57147	773.0411	269142.75	704.7272	-0.27881	755.4529	-0.47374	18646900	0.69367	791.711	254.634	241.933	491.2596	483.5313	169484.5781	404.9201	-0.32249	457.5363	8771900
025	2017-11-06t0455	1509966050.64	adult	230.835	170.8579	-49.3713	1106.6546	70.2071	65129.7888	205196.3971	3209810.8428	1002.85	0.070385	640.517	0.69916	661.6243	0.86696	902.8706	0.58054	898.9127	307878.875	822.4422	0.96577	876.7189	0.72556	21793600	1.4315	671.145	303.306	288.7432	556.803	550.4382	189869.8281	470.9549	0.52207	528.9111	10320000
025	2017-11-06t0803	1509977372.16	adult	233.9799	174.0027	-46.2265	1086.9382	69.2048	64398.9532	202946.0555	3197629.6455	1046.48	0.31907	582.06	0.050078	584.8628	0.043893	925.9125	0.77657	917.7728	312032.5312	762.7778	0.28885	877.2975	0.70226	19572400	0.93751	751.389	286.563	268.8546	509.9944	504.0702	171868.125	437.7625	-0.052405	485.9476	9635960
025	2017-11-06t1203	1509991780.27	adult	237.9821	178.005	-42.2242	1093.4766	72.2621	66947.7521	210987.7684	3426434.126	1180.05	1.1119	678.752	1.0991	692.1043	1.1845	1010.3841	1.5563	1001.844	353634.4375	895.493	1.7301	974.7116	1.6683	23707500	1.9017	737.411	322.892	298.2387	621.2823	613.7952	217448.8125	509.0829	0.87918	578.4234	11278000
025	2017-11-06t1639	1510008347.1	adult	242.584	182.6069	-37.6223	1042.2019	75.2452	63408.2747	199998.5221	3268371.7653	1191.87	1.1451	700.485	1.3314	709.1591	1.3678	1018.5995	1.5741	1009.1686	337156.4375	910.7261	1.8748	980.4682	1.682	23183900	1.8011	756.151	339.324	308.1267	644.6528	635.6534	213380.0938	534.3223	1.1165	597.8268	11230600
025	2017-11-06t2003	1510020573.99	adult	245.9804	186.0033	-34.226	1092.2169	72.1107	66670.4197	210133.1201	3394396.2155	1115.55	0.65221	713.565	1.4719	711.3578	1.3909	999.2063	1.3431	992.4928	348723	904.3525	1.781	969.963	1.5357	24837100	2.1986	755.566	345.376	309.4225	636.1758	628.8761	222025.375	539.3761	1.0955	603.1025	12021500
025	2017-11-07t0003	1510034972.1	adult	249.9799	190.0027	-30.2265	1083.8116	73.8971	64155.9323	202104.0057	3226801.9674	1075.74	0.38022	741.33	1.7812	732.4056	1.6254	990.5886	1.2059	982.8783	332837.7812	904.2678	1.751	961.7791	1.405	24841200	2.2175	735.619	364.789	327.1443	637.2804	630.2088	214126.2188	552.954	1.1819	609.5432	12223700
025	2017-11-07t0423	1510050527.93	adult	254.3009	194.3238	-25.9054	1078.0107	73.3133	64421.4563	202944.6731	3248334.7525	1091.76	0.44496	743.33	1.7985	734.0757	1.6452	988.1113	1.124	981.0424	332993.5	904.1324	1.7158	961.3238	1.3491	25027200	2.2807	761.349	372.075	328.6985	654.1105	646.3331	220435.25	571.4262	1.3311	626.4871	12527400
025	2017-11-07t0803	1510063771.84	adult	257.9798	198.0027	-22.2266	1039.8153	69.6816	61617.5052	194234.0813	3047516.9707	1205.63	1.1038	744.713	1.8097	737.0835	1.6807	1006.3353	1.2464	998.8553	324039.9688	913.335	1.7918	975.6902	1.4531	23969300	2.0477	816.995	386.504	351.7793	704.1898	697.301	226749.125	600.9494	1.6583	671.8105	12440000
025	2017-11-07t1203	1510078172.94	adult	261.9801	202.003	-18.2263	1078.5353	71.8195	61253.1962	193039.7619	2966712.4102	1166.24	0.8372	742.709	1.7809	735.4773	1.6636	1010.9959	1.2361	1003.3918	324529.6875	905.4911	1.6684	972.4362	1.3712	23790400	2.023	944.842	393.919	358.1844	764.7619	754.4139	245488.5625	610.8664	1.6939	711.992	12618000
025	2017-11-07t1617	1510093394.42	adult	266.2083	206.2311	-13.9981	938.7676	70.5249	56300.4977	177700.05	2805173.8839	1100.21	0.4099	753.054	1.8991	750.4377	1.8434	999.2407	1.0705	993.1729	293776.7812	907.2447	1.6533	970.541	1.3006	22130800	1.6436	851.981	412.892	396.46	744.1206	739.1234	218771.4531	628.5047	1.8355	707.5722	12134100
025	2017-11-07t2017	1510107784.82	adult	270.2056	210.2285	-10.0007	1010.4384	69.4861	55304.7193	174177.5996	2632087.1175	1165.1	0.77203	760.507	1.9859	756.3061	1.9195	1030.9535	1.3113	1021.4124	298976.5	918.9178	1.7565	994.756	1.5015	22011400	1.631	928.967	421.688	406.9406	792.3737	785.0917	229788.3594	640.6588	1.9046	747.7779	12204900
025	2017-11-08t0055	1510124447.81	adult	274.8342	214.8571	-5.3721	869.9347	72.2878	50526.0835	159526.1364	2469113.9573	1190.65	0.89375	787.374	2.3137	786.2792	2.2961	1068.7257	1.5962	1057.7965	283212.3125	952.2708	2.1125	1031.3404	1.8214	20793800	1.3524	856.436	450.741	451.0598	758.0899	748.3477	200893.8281	664.8435	2.1314	723.7502	11903600
025	2017-11-08t0417	1510136589.24	adult	278.2068	218.2297	-1.9995	857.7366	71.5644	51396.6506	162400.1248	2579015.6761	1203.09	0.94559	794.773	2.4078	792.7634	2.3888	1080.5262	1.6577	1070.453	290661.5625	960.2615	2.1813	1040.4885	1.8741	21341200	1.5	871.004	456.46	455.9452	755.477	745.8455	203223.3125	671.3285	2.136	725.2617	12256900
025	2017-11-08t0817	1510150985.76	dead	282.2059	222.2287	1.9995	877.879	72.2433	51295.6657	161936.5455	2526022.1247	1168.17	0.70782	799.227	2.468	798.9204	2.4834	1066.8035	1.4779	1057.8772	285903.3438	956.3584	2.1038	1033.8172	1.7563	21416100	1.5352	876.848	462.844	463.1245	768.5345	761.8782	205967.2344	681.0384	2.1712	737.8139	12402400
026	2017-10-27t1703	1509142254.52	egg	-2.0003	-65.9796	-266.2085	164.9947	29.8475	3280.82	10439.9302	60771.4272	0	-0.13174	0	-0.29411	0	-0.30756					0	-0.26917	0	-0.20329	0	0.68332	0	0	0				0	-0.13502	0	0
026	2017-10-27t2103	1509156656.49	larva	2.0003	-61.9791	-262.208	161.688	30.3691	3150.0809	10045.864	59282.8843	0	-0.28433	0	-0.4064	0	-0.41449					0	-0.38454	0	-0.33562	0	0.24519	0	0	0				0	-0.24653	0	0
026	2017-10-28t0103	1509171057.43	larva	6.0005	-57.9788	-258.2077	85.3861	38.3383	2130.8883	7264.6895	51929.5696	0	-0.41415	0	-0.50853	0	-0.51208					0	-0.48729	0	-0.45227	0	-0.072621	0	0	0				0	-0.36334	0	0
026	2017-10-28t0503	1509185458.34	larva	10.0008	-53.9786	-254.2075	86.3623	34.8961	1964.7887	6574.7129	42909.0081	0	-0.52744	0	-0.60215	0	-0.60177					0	-0.5798	0	-0.55661	0	-0.32685	0	0	0				0	-0.48608	0	0
026	2017-10-28t0903	1509199861.12	larva	14.0016	-49.9778	-250.2067	93.8199	40.5886	2475.296	8364.5889	62899.4353	0	-0.62805	0	-0.68852	0	-0.6847					0	-0.6638	0	-0.65096	0	-0.54206	0	0	0				0	-0.61552	0	0
026	2017-10-28t1303	1509214261.45	larva	18.0017	-45.9777	-246.2066	114.0838	45.316	3286.1602	10987.7761	92001.433	0	-0.71845	0	-0.76863	0	-0.76175					0	-0.74053	0	-0.73692	0	-0.73087	0	0	0				0	-0.75256	0	0
026	2017-10-28t1703	1509228660.33	larva	22.0013	-41.978	-242.2069	81.8503	41.0938	2225.6244	7646.8872	57357.2519	0	-0.80042	0	-0.84334	0	-0.83374					0	-0.81103	0	-0.81574	0	-0.90069	0	0	0				0	-0.89842	0	0
026	2017-10-28t2103	1509243073.58	larva	26.005	-37.9743	-238.2033	295.5166	37.5146	6852.7974	22450.8308	141614.9215	0	-0.87538	0	-0.91353	0	-0.90151					0	-0.87626	0	-0.8885	0	-1.0564	0	0	0				0	-1.0548	0	0
026	2017-10-29t0103	1509257473.61	larva	30.005	-33.9743	-234.2032	71.2249	32.1634	1522.3387	5145.6886	30725.152	0	-0.94425	0	-0.97976	0	-0.96562					0	-0.9369	0	-0.95594	0	-1.2007	0	0	0				0	-1.2235	0	0
026	2017-10-29t0503	1509271875.29	larva	34.0055	-29.9739	-230.2028	119.8168	46.9657	3411.2121	11444.0223	97483.8513	0	-1.0081	0	-1.0428	0	-1.0268					0	-0.99377	0	-1.0189	0	-1.3362	0	0	0				0	-1.4073	0	0
026	2017-10-29t0903	1509286275.5	larva	38.0056	-25.9738	-226.2027	353.6213	37.7182	10773.2873	34069.732	284070.4175	5269.5	0.55864	2440.77	1.0823	2435.9404	1.1771	4880.4385	0.011803	4842.0193	283065.4375	3791.4186	0.844	4630.1572	0.79225	14036900	0.27988	272.397	174.387	174.0331	235.5194	231.2623	13660.1279	209.3886	0.72774	226.7276	1002900
026	2017-10-29t1303	1509300676.47	larva	42.0058	-21.9735	-222.2025	331.4003	25.1275	7050.9217	22236.6322	127336.47	11565.4	2.3821	4430.57	2.7787	4209.5908	2.7445	10169.1475	1.8039	10047.8848	396596.75	7323.8585	2.5155	9649.4383	2.7128	16991200	0.47369	341.863	186.044	185.2553	252.2038	248.5207	9835.9473	220.616	0.75819	239.8219	713480
026	2017-10-29t1703	1509314975.5	larva	45.9778	-18.0016	-218.2305	344.0058	43.2003	10721.7706	34068.4907	282621.2992	4405.59	0.13239	2234.61	0.75098	2158.6011	0.77872	3960.3735	-0.19178	3907.7313	229701.6719	3311.8134	0.46478	3741.752	0.28109	12775300	-0.19087	295.443	183.45	183.0748	243.4198	240.7712	14118.3467	217.6748	0.61717	234.7389	1048780
026	2017-10-29t2103	1509329373.87	larva	49.9773	-14.002	-214.231	546.4451	41.6528	18711.2943	59054.5588	540992.2117	5673.05	0.42511	2593.49	0.99173	2514.4698	1.0322	5316.5371	0.35434	5297.7893	531653.6875	4354.3907	0.8979	5137.7345	0.74779	25794900	1.1594	307.32	184.852	184.1613	247.1497	243.0531	24714.9707	219.7761	0.52598	236.7245	1838540
026	2017-10-30t0103	1509343775.2	larva	53.9777	-10.0017	-210.2306	692.8877	68.732	32160.9378	102417.2596	1241274.5126	6488.9	0.66881	2291.54	0.74513	2100.0973	0.67164	5680.7402	0.58652	5623.8823	965725.875	4494.4291	0.99079	5327.8769	0.83832	38768300	2.57	320.812	182.066	181.6669	244.242	239.3015	41521.1406	217.4252	0.40025	233.7388	3080190
026	2017-10-30t0503	1509358178.93	larva	57.9787	-6.0006	-206.2295	672.2893	43.7746	24463.4591	77098.4454	749400.1407	6359.82	0.65914	1542.56	0.092223	1369.0706	0.0046257	4956.5469	0.40801	4850.5229	644351.125	2970.6122	0.26953	4421.3827	0.51312	19982400	0.29932	380.981	153.722	152.5162	226.425	220.9012	29435.2539	193.5893	-0.070884	212.6724	1991310
026	2017-10-30t0903	1509372581.01	larva	61.9793	-2.0001	-202.229	744.4932	54.4917	31558.1428	99516.4085	1127024.8753	4392.1	0.095496	1251.96	-0.148	1108.173	-0.22252	3522.9827	-0.089424	3420.1082	588338.125	2185.9854	-0.092124	3144.0556	0.032706	20828800	0.332	431.718	187.542	186.887	255.6425	250.6989	42692.3047	225.6095	0.35655	243.604	3120130
026	2017-10-30t1303	1509386981.43	adult	65.9794	2.0001	-198.2289	794.4719	54.0558	37735.5595	119105.4821	1480000.8349	3750.88	-0.055971	1053.17	-0.30202	940.563	-0.35809	3137.5942	-0.15756	3070.6584	624381.25	1813.4373	-0.24089	2848.2847	-0.033311	20860100	0.28972	425.448	178.97	178.2482	247.2857	242.3289	49209.8594	217.6854	0.12423	235.3008	3544870
026	2017-10-30t1703	1509401375.14	adult	69.9777	5.9983	-194.2306	820.7612	59.9804	40079.4416	126365.7201	1643583.3129	3071.89	-0.21908	930.348	-0.37892	845.9673	-0.41488	2458.1956	-0.36768	2412.3892	518679.2812	1431.3127	-0.40098	2195.0626	-0.26098	19571700	0.098249	331.104	185.714	185.3028	250.7461	247.2503	52907.4219	224.0012	0.16361	241.5473	3906870
026	2017-10-30t2119	1509416726.19	adult	74.2419	10.2625	-189.9664	801.249	63.2661	40504.7591	127791.8618	1724782.3087	2601.63	-0.30607	836.185	-0.41963	773.6303	-0.43993	2043.6749	-0.43577	1998.7905	435302.75	1245.1258	-0.44351	1848.4666	-0.3459	17764800	-0.16159	462.113	183.752	182.9663	257.6835	254.1103	54886.5938	225.1035	0.093134	245.4648	3903810
026	2017-10-31t0103	1509430179.92	adult	77.979	13.9996	-186.2293	884.1772	60.2294	44354.8256	139874.4298	1841459.3137	1686.45	-0.593	719.451	-0.50916	694.3482	-0.48883	1440.3123	-0.6639	1425.4513	335592.75	940.7335	-0.59004	1335.5265	-0.54885	16743800	-0.31212	475.346	177.383	178.1186	252.6256	247.7487	58861.7617	221.0465	-0.1102	239.5285	4128240
026	2017-10-31t0503	1509444576.22	adult	81.978	17.9986	-182.2303	912.2864	64.3164	44135.9649	139154.0315	1786907.4417	2107.92	-0.31823	632.747	-0.57276	601.471	-0.57436	1658.0096	-0.35125	1640.3512	384658.25	923.9237	-0.52782	1439.8073	-0.38942	14660100	-0.64579	483.012	165.31	164.2975	242.299	236.4692	56213.3555	209.6501	-0.56996	229.1242	3830070
026	2017-10-31t0903	1509458978.9	adult	85.9787	21.9994	-178.2296	801.6325	73.0983	44761.6814	141564.6439	2078627.7473	1380.57	-0.56962	675.712	-0.41738	660.5036	-0.38881	1115.6052	-0.59672	1103.9285	262167.2188	848.2132	-0.51179	1042.9262	-0.56408	15819800	-0.45688	436.461	188.361	188.169	258.6562	254.0567	60784.1992	229.4462	-0.099481	247.5595	4409900
026	2017-10-31t1303	1509473378.24	adult	89.9785	25.9992	-174.2297	816.1089	60.1945	41152.0472	130035.2055	1699491.4728	1092.98	-0.64022	648.635	-0.37752	645.7023	-0.3268	963.7377	-0.58615	951.6453	209131.0938	776.615	-0.49944	899.506	-0.5855	14015700	-0.81004	507.71	186.458	186.1941	263.5814	259.328	57197.1523	230.783	-0.18265	250.2126	4028980
026	2017-10-31t1751	1509490635.88	adult	94.7723	30.793	-169.4359	1025.052	65.7453	49065.3589	154655.997	2155919.7544	1101.91	-0.51867	553.636	-0.50996	563.9166	-0.44013	796.5176	-0.60341	778.6858	205501.5312	682.6586	-0.51146	744.2075	-0.61955	14261100	-0.79464	457.581	175.141	173.3903	276.2797	270.805	71280.1719	238.3474	-0.085193	261.8537	4511460
026	2017-10-31t2103	1509502180.72	adult	97.9792	33.9999	-166.229	842.5867	61.2678	43350.2934	136665.9883	1877201.1945	947.315	-0.56595	630.747	-0.2152	637.0537	-0.14131	803.3173	-0.50782	792.0311	183156.3438	735.8919	-0.37177	775.1187	-0.52108	14331200	-0.78562	538.101	201.252	198.9186	300.8588	295.5721	68595.7969	259.8121	0.54065	286.8739	4572650
026	2017-11-01t0103	1509516576.9	adult	101.9782	37.9988	-162.2301	913.3263	64.1644	47140.6666	148652.0868	2038629.7331	1025.61	-0.40987	620.098	-0.14721	613.2535	-0.12885	835.5699	-0.36033	824.4664	207221.3438	732.4626	-0.28897	796.2892	-0.39892	15326300	-0.51436	387.742	204.236	202.5474	292.2192	288.4826	72470.3594	256.0259	0.26758	280.6059	5047900
026	2017-11-01t0538	1509533061.27	adult	106.5572	42.5778	-157.6511	1072.0141	59.346	49784.4818	156766.8838	2036316.8115	970.533	-0.35325	549.456	-0.33951	574.6361	-0.20404	753.7698	-0.38508	745.7461	197487.6875	694.3167	-0.27516	732.1023	-0.38844	14374300	-0.77011	408.974	187.56	186.5218	310.0616	305.4567	81236.1406	266.0179	0.43971	295.2988	4906770
026	2017-11-01t0903	1509545380.06	adult	109.979	45.9997	-154.2292	811.8937	64.3472	40540.008	128028.5006	1707788.3081	977.333	-0.28043	622.126	0.057696	620.6523	0.086707	790.486	-0.24152	780.9321	168373.5156	722.9775	-0.15567	766.0156	-0.26953	13233200	-1.1064	624.747	206.17	205.0934	294.374	290.1135	62701.6523	256.4101	-0.021505	279.4453	4385450
026	2017-11-01t1303	1509559778.29	adult	113.9786	49.9992	-150.2297	840.2086	69.7451	46021.2482	145171.8	2145836.0266	890.742	-0.32357	660.359	0.37672	658.4357	0.41374	810.4854	-0.12553	805.513	195326.9688	753.5547	0.0032014	791.7609	-0.13972	15910700	-0.25	489.119	228.232	226.1783	343.9306	329.9016	82887.2656	279.2786	0.58505	312.7407	5499020
026	2017-11-01t1722	1509575311.05	adult	118.2932	54.3138	-145.9151	850.2818	61.0853	42251.0685	133283.4661	1749740.1477	838.231	-0.35401	568.606	-0.096214	567.39	-0.09997	713.6448	-0.35557	710.9756	158429.1562	656.791	-0.27521	694.3508	-0.31628	12621900	-1.2664	346.993	194.905	192.7997	287.7891	283.6449	63889.1758	244.8285	-0.71175	272.8745	4326500
026	2017-11-01t2103	1509588580.06	adult	121.979	57.9997	-142.2292	901.336	65.151	44930.3431	141632.369	1913568.1431	809.646	-0.38507	560.829	-0.11396	557.9196	-0.13923	735.0853	-0.27856	729.4072	173480.125	667.5577	-0.22338	714.5582	-0.23908	13219800	-1.0556	363.322	201.353	198.8553	301.3414	296.2603	71116.5703	253.8843	-0.55246	283.2236	4746290
026	2017-11-02t0103	1509602977.99	adult	125.9785	61.9991	-138.2298	933.6146	65.8377	48712.746	153473.0175	2148276.7444	918.843	-0.14164	603.297	0.28761	604.8521	0.30833	766.9559	-0.13146	758.9433	196340.7188	702.588	-0.028869	743.3334	-0.11632	15405800	-0.34105	445.515	209.612	208.2749	306.6956	302.3997	78514.0625	262.3962	-0.4292	291.7595	5352660
026	2017-11-02t0506	1509617556.26	adult	130.028	66.0486	-134.1803	856.1294	65.2832	44441.7558	140119.8815	1945119.2	939.241	-0.058602	639.824	0.70114	643.8918	0.7422	801.8168	0.084317	793.6378	186823.3125	739.3433	0.24856	779.7488	0.076059	14900200	-0.48079	457.717	227.484	226.165	328.6653	322.0387	76579.0156	283.0722	0.05875	313.1935	5297640
026	2017-11-02t0903	1509631779.76	adult	133.979	69.9996	-130.2293	864.8223	63.9636	45598.1608	143775.9013	2016158.2628	817.435	-0.37695	613.272	0.51178	611.8455	0.48449	756.33	-0.18684	750.9773	180762.8594	701.9501	0.029722	739.5839	-0.098833	14638800	-0.54256	408.311	218.767	216.9384	315.5326	311.839	75412.2969	271.6469	-0.4367	299.8228	5221970
026	2017-11-02t1354	1509649238.91	adult	138.8287	74.8494	-125.3795	859.4696	64.1647	46545.2719	146772.1756	2107012.7111	863.734	-0.24827	594.94	0.3725	610.7914	0.51441	771.8304	-0.074825	765.4067	188326.625	715.4743	0.18468	752.8855	-0.0010627	14499900	-0.56052	569.144	211.233	213.8233	313.1429	307.9955	76406.8594	270.5273	-0.64039	297.0393	5148170
026	2017-11-02t1703	1509660581.99	adult	141.9796	78.0002	-122.2287	888.097	63.6846	44573.0061	140435.3479	1893611.2006	812.853	-0.44707	547.858	-0.11364	546.7814	-0.1378	727.0483	-0.484	721.6647	170129.3125	662.6259	-0.32077	706.5344	-0.3671	12812800	-1.049	354.754	197.238	194.9127	300.192	295.8813	70244.9219	254.5103	-1.2042	284.6852	4612800
026	2017-11-02t2103	1509674980	adult	145.979	81.9997	-118.2292	935.2028	65.8781	47550.0611	149821.667	2066143.2563	723.497	-0.86662	221.155	-3.5964	292.753	-2.7652	606.0373	-1.7025	601.4007	151509.3281	515.9812	-1.8655	578.4345	-1.5719	5515600	-3.1595	443.655	95.0148	121.2301	321.7227	316.2607	80430.6641	230.5937	-1.9851	292.7122	2369670
026	2017-11-03t0138	1509691478.52	adult	150.5619	86.5826	-113.6463	869.0194	69.6213	46850.906	147896.5146	2135026.9718	791.533	-0.65461	508.954	-0.51058	510.3693	-0.49771	699.5447	-0.84555	694.8413	172088	626.6751	-0.7399	675.902	-0.7698	12487200	-1.0789	474.039	186.744	185.8633	296.728	289.6814	72995.0859	242.9318	-1.7477	275.4388	4581770
026	2017-11-03t0503	1509703784.32	adult	153.9802	90.0009	-110.228	871.3717	64.3814	45014.5616	141975.332	1996473.2427	868.324	-0.30402	636.108	0.84772	633.8207	0.77638	779.5961	-0.050789	772.9391	184764.2812	724.7048	0.31317	760.8207	0.066517	15017900	-0.34128	502.878	231.106	229.5017	322.3307	317.0551	76392.3828	281.1856	-0.8141	306.6441	5456190
026	2017-11-03t0903	1509718182.48	adult	157.9797	94.0003	-106.2286	851.3682	66.1745	44466.0261	140155.9896	1980573.0579	848.18	-0.44842	569.187	0.13601	599.7077	0.42249	784.218	-0.025649	778.4999	182722.7812	719.5067	0.24679	762.6301	0.068856	13254100	-0.81129	507.997	220.379	223.7044	370.8366	365.8579	86404.9297	299.2299	-0.46451	348.5213	5131750
026	2017-11-03t1322	1509733723.04	adult	162.2965	98.3172	-101.9117	947.5706	65.9967	46950.1642	147868.5696	2015630.7279	748.664	-1.098	469.755	-0.90985	497.0675	-0.6236	695.7322	-0.96085	690.8464	171845.8438	635.627	-0.67594	677.4875	-0.84866	11569600	-1.2381	388.743	178.352	183.017	297.36	292.3974	73447.9062	249.0545	-1.8073	280.4472	4392640
026	2017-11-03t1703	1509746985.23	adult	165.9805	102.0011	-98.2278	837.9534	69.3322	45085.7763	142184.5151	2088901.5682	968.93	0.24979	637.364	0.8464	633.8917	0.75795	834.2745	0.43745	824.9514	196888.7969	742.3712	0.46813	794.8953	0.36777	15039900	-0.29273	587.33	243.834	240.3345	423.0542	408.2381	99840.7812	298.9761	-0.69284	351.1	5753740
026	2017-11-03t2103	1509761381.51	adult	169.9794	106.0001	-94.2288	604.6598	92.5253	33048.226	105880.6528	1600262.0254	861.053	-0.45891	599.097	0.44113	607.9606	0.48909	777.7835	-0.16474	772.9619	135334.3281	712.4612	0.13047	757.424	-0.047834	10377000	-1.4867	399.268	224.537	223.7019	328.9208	323.8297	57232.2266	282.3627	-1.1641	314.9442	3889210
026	2017-11-04t0107	1509775977.86	adult	174.034	110.0546	-90.1743	824.4545	64.7065	45987.4963	145343.0429	2106752.6716	847.234	-0.57627	595.387	0.39638	594.7323	0.34883	770.3795	-0.26397	764.7274	185661.4531	710.9153	0.098026	750.5136	-0.14223	14325600	-0.44994	620.418	225.431	224.8479	337.1654	328.9169	81256.8672	282.8357	-1.2316	314.656	5424100
026	2017-11-04t0503	1509790182.87	adult	177.9798	114.0005	-86.2285	802.5782	66.1554	44148.632	139514.5141	2011424.8746	901.471	-0.24234	594.962	0.38505	592.2077	0.31567	757.3027	-0.41775	747.8262	175694.2188	685.416	-0.18867	729.5057	-0.38036	13761500	-0.57729	527.504	228.13	225.6072	329.6377	324.9829	76475.9531	281.2352	-1.3362	313.1029	5276640
026	2017-11-04t0954	1509807643.57	adult	182.83	118.8507	-81.3783	868.6036	67.0235	44755.3005	141044.7888	1987545.1321	968.031	0.17105	600.718	0.43338	609.2876	0.47321	811.2943	0.086543	800.524	190654.1562	717.9663	0.13464	771.7364	0.024047	14096400	-0.47856	557.497	231.3	231.4994	342.0349	336.3664	80378.2031	294.5818	-1.1562	325.0668	5427680
026	2017-11-04t1303	1509818986.25	adult	185.9808	122.0014	-78.2275	858.5023	65.7142	45013.9301	141903.5013	2010564.1342	921.089	-0.16168	637.793	0.80537	640.6987	0.77513	826.9965	0.21723	814.0668	195998.1719	748.9646	0.44487	797.4733	0.26471	15055100	-0.23746	423.015	248.171	246.6165	363.6267	360.2385	86179.5312	313.6202	-0.8538	347.5855	5858070
026	2017-11-04t1703	1509833383.22	adult	189.9799	126.0006	-74.2284	846.3112	61.6786	43397.8089	136825.4567	1873712.0579	1049.88	0.66273	598.959	0.39595	608.1473	0.44117	852.0387	0.43002	834.9559	194264.8281	729.0452	0.21516	798.3336	0.2461	13636500	-0.56919	477.588	233.025	233.8777	354.6947	349.9193	80870.3906	303.9834	-1.1185	337.0943	5305270
026	2017-11-04t2138	1509849886.68	adult	194.5642	130.5849	-69.6441	746.4267	62.7392	37176.1074	117265.1857	1580178.5501	922.001	-0.21055	550.62	-0.11466	588.7483	0.23361	811.4181	0.0008212	803.0326	158226.5312	723.5893	0.13268	777.0494	-0.00073704	10731600	-1.2417	462.136	219.128	227.9143	346.9424	341.9786	67653.7734	299.2056	-1.2949	331.274	4270810
026	2017-11-05t0103	1509862204.47	adult	197.9858	134.0065	-66.2225	772.4588	65.3052	41891.2845	132518.7631	1900574.3758	1041.02	0.53278	637.464	0.7653	633.1873	0.66221	847.8483	0.32404	832.4841	186526.625	736.1181	0.24428	796.4874	0.17027	13972600	-0.46581	408.376	250.342	246.6961	361.0289	357.0596	79426.3672	311.7449	-1.1422	346.4578	5487240
026	2017-11-05t0403	1509876609.76	adult	201.9873	138.0079	-62.221	796.0244	64.2688	41234.7829	130059.4689	1829708.0213	1091.59	0.81963	626.582	0.64028	619.8306	0.5156	889.989	0.69458	879.4999	193127.6094	743.2772	0.29592	835.3963	0.53138	13537900	-0.55407	508.855	254.822	249.257	426.3882	420.2352	92526.25	327.2541	-0.96041	393.699	5505690
026	2017-11-05t0827	1509892444.99	adult	206.386	142.4066	-57.8223	812.1737	62.6834	40759.4541	128506.9957	1745510.8813	974.215	0.04619	550.027	-0.16479	561.1482	-0.085608	813.9081	-0.070189	804.6067	174176.3281	683.4831	-0.35683	764.5207	-0.21198	11755200	-0.94751	567.696	221.229	221.9742	357.019	351.8807	76402.0703	298.0347	-1.5316	338.0137	4728110
026	2017-11-05t1203	1509905430.23	adult	209.993	146.0136	-54.2153	894.4767	60.1158	41990.2641	132220.7747	1710016.8925	1010.11	0.24563	517.003	-0.52332	533.397	-0.37961	831.438	0.067512	821.3203	183747.8125	662.1949	-0.60595	758.2712	-0.30369	11408700	-1.0106	455.92	211.148	214.6989	357.3252	350.5698	78968.875	293.5476	-1.6705	335.4461	4659400
026	2017-11-05t1603	1509919785.81	adult	213.9806	150.0013	-50.2276	826.69	64.6896	41211.5962	130088.5491	1734868.8983	882.832	-0.56565	508.013	-0.63755	521.4701	-0.51943	759.6962	-0.65359	746.5992	164854.0625	671.8969	-0.534	723.9773	-0.68324	10984300	-1.0897	614.491	209.814	210.1321	362.3206	357.6185	78623.5781	303.1249	-1.5947	341.8422	4536590
026	2017-11-05t2007	1509934383.93	adult	218.0357	154.0563	-46.1726	840.8881	68.2383	37986.9098	119803.8576	1618393.7584	1100.99	0.75653	563.46	-0.076193	592.4798	0.1835	913.4916	0.78887	897.8574	182698.3125	716.6726	-0.089555	841.2445	0.46891	11261300	-1.0103	730.259	231.758	236.6297	391.8672	384.2261	78373.4375	319.7133	-1.421	367.5953	4631920
026	2017-11-06t0003	1509948584.64	adult	221.9803	158.001	-42.228	738.2946	72.3196	39600.9295	125576.5391	1823430.8445	1086.27	0.6431	610.665	0.40716	609.3918	0.34325	914.299	0.76571	903.321	190174.1875	729.7144	0.021027	856.7559	0.59551	12668200	-0.67668	463.46	251.546	246.7991	402.9562	398.2586	83814.8984	331.1756	-1.3318	382.0398	5218330
026	2017-11-06t0455	1509966066.18	adult	226.8363	162.8569	-37.372	681.4917	66.9598	36586.3164	115602.1871	1664856.6806	1077.36	0.55868	606.199	0.34202	602.0081	0.2508	929.1569	0.87126	920.57	178398.125	726.3077	-0.052341	868.1822	0.67304	11609300	-0.90106	444.977	253.597	248.5977	387.1977	384.3204	74341.9609	329.4802	-1.4652	368.1841	4856630
026	2017-11-06t0803	1509977387.5	adult	229.9811	166.0017	-34.2272	671.7353	67.367	35692.5183	112751.1749	1610858.6644	1096	0.65429	604.276	0.30935	601.2582	0.23263	937.386	0.92573	923.3778	175291.1875	722.7817	-0.11688	869.9263	0.66349	11295100	-0.964	496.316	255.033	249.9455	412.4989	403.3251	77137.2969	337.9859	-1.4161	388.4919	4767080
026	2017-11-06t1203	1509991795.87	adult	233.9834	170.0041	-30.2248	703.3666	67.684	37510.2237	118406.9396	1712456.9606	1067.37	0.44826	600.96	0.25682	597.3908	0.17742	912.7505	0.64754	901.9733	179811.8438	715.6725	-0.22997	848.2145	0.40247	11805300	-0.83823	496.232	255.524	250.0715	409.0082	403.6863	80574.6094	337.4557	-1.5225	385.7566	5019510
026	2017-11-06t1639	1510008362.74	adult	238.5853	174.606	-25.6229	709.8212	67.6315	37627.8662	118785.2152	1717386.0083	1084.67	0.52061	603.214	0.26108	598.2751	0.16911	919.1455	0.65914	909.2218	181990.8125	719.3313	-0.23261	849.095	0.36546	11888100	-0.81137	520.146	257.765	251.3771	422.7111	419.1569	83696.8047	344.0027	-1.544	396.7065	5080020
026	2017-11-06t2003	1510020589.53	adult	241.9817	178.0023	-22.2266	696.0138	67.7487	36820.1947	116246.1415	1672428.2386	1088.82	0.52021	600.369	0.21334	595.7626	0.12764	911.2618	0.54262	897.1489	175873.5312	717.2603	-0.28853	843.6391	0.27448	11584100	-0.87673	553.286	258.921	252.8426	424.9886	419.312	82022.7891	341.8664	-1.661	397.4957	4995870
026	2017-11-07t0003	1510034987.5	adult	245.9811	182.0017	-18.2272	693.0789	69.4398	37265.3268	117669.3265	1729693.9315	1045.72	0.22762	600.632	0.19528	596.1161	0.11344	914.8505	0.53157	906.7173	178395.8438	715.6767	-0.34833	854.8006	0.3457	11712900	-0.84604	503.416	260.385	254.0419	417.3184	412.0315	81377.0938	347.1108	-1.692	395.278	5077770
026	2017-11-07t0423	1510050543.33	adult	250.3022	186.3228	-13.9061	653.2642	67.9173	34404.1018	108658.562	1582147.8945	1043.65	0.18362	606.583	0.23925	603.386	0.17445	923.2293	0.55918	914.4268	167104.5	726.3588	-0.27422	862.0942	0.3717	10947000	-1.0262	501.959	267.413	260.7381	442.4944	437.6775	80091.4766	360.7115	-1.6109	417.7415	4826000
026	2017-11-07t0803	1510063787.36	adult	253.9811	190.0017	-10.2272	647.2428	66.7145	33618.0098	106189.3317	1522526.8587	1094.25	0.46235	607.402	0.22807	605.496	0.18109	948.8413	0.75641	935.1377	167944.9062	730.8532	-0.26357	871.3432	0.42423	10708500	-1.0858	565.49	269.333	261.5271	458.164	452.737	81095.0312	369.3159	-1.5849	429.3747	4748340
026	2017-11-07t1203	1510078188.54	adult	257.9814	194.002	-6.2269	632.6371	64.8237	31986.7086	101016.6616	1408546.124	1127.36	0.63239	606.111	0.18999	603.9604	0.14419	944.5126	0.66482	926.728	158678.125	731.8637	-0.29689	866.543	0.32746	10165100	-1.2195	554.641	273.594	266.1354	463.9774	458.6856	77948.2031	374.3569	-1.6189	434.7624	4588440
026	2017-11-07t1617	1510093410.14	adult	262.2096	198.2303	-1.9987	583.5898	58.014	26981.7157	85260.6424	1053867.0611	1142.9	0.69514	610.448	0.21621	607.7955	0.168	960.2816	0.75913	945.9522	136359.9844	742.4773	-0.22225	884.021	0.45739	8657980	-1.586	571.074	280.859	273.3203	478.0215	468.38	67879.0469	386.8972	-1.5505	449.0033	3983420
026	2017-11-07t2017	1510107800.44	dead	266.2069	202.2276	1.9987	531.4046	59.2922	25020.9673	79147.6311	1011171.3098	1193.05	0.96817	615.601	0.25425	615.1744	0.23588	989.1786	0.97706	981.0893	130571.5703	750.5938	-0.17324	901.1172	0.58579	8101920	-1.7296	579.507	288.036	277.8215	506.1382	499.4539	66810.2422	410.9944	-1.3089	477.371	3790840
027	2017-10-27t1703	1509142268.5	egg	-2.0003	-65.9799	-266.2089	172.9308	26.0976	3155.3838	10003.8292	52931.6018	0	-0.13174	0	-0.29411	0	-0.30756					0	-0.26917	0	-0.20329	0	0.68332	0	0	0				0	-0.13502	0	0
027	2017-10-27t2103	1509156670.5	larva	2.0003	-61.9793	-262.2083	185.018	27.9505	3497.7726	11089.3519	61881.2218	0	-0.28433	0	-0.4064	0	-0.41449					0	-0.38454	0	-0.33562	0	0.24519	0	0	0				0	-0.24653	0	0
027	2017-10-28t0103	1509171071.5	larva	6.0006	-57.979	-258.2081	159.5079	63.473	4446.275	15628.1634	138381.4502	0	-0.41415	0	-0.50853	0	-0.51208					0	-0.48729	0	-0.45227	0	-0.072623	0	0	0				0	-0.36334	0	0
027	2017-10-28t0503	1509185472.4	larva	10.0008	-53.9788	-254.2078	171.132	43.6187	3711.4588	12206.3123	79413.8335	0	-0.52744	0	-0.60215	0	-0.60177					0	-0.57981	0	-0.55661	0	-0.32685	0	0	0				0	-0.48608	0	0
027	2017-10-28t0903	1509199875.2	larva	14.0016	-49.978	-250.207	168.4323	41.3442	3587.5097	11729.8338	74009.0823	0	-0.62805	0	-0.68852	0	-0.6847					0	-0.6638	0	-0.65096	0	-0.54206	0	0	0				0	-0.61552	0	0
027	2017-10-28t1303	1509214275.47	larva	18.0017	-45.9779	-246.207	158.8983	46.4784	3627.5312	12057.9556	83705.5618	0	-0.71845	0	-0.76863	0	-0.76175					0	-0.74053	0	-0.73692	0	-0.73087	0	0	0				0	-0.75256	0	0
027	2017-10-28t1703	1509228674.35	larva	22.0013	-41.9782	-242.2073	159.2776	48.1129	3656.6449	12232.63	84981.6077	0	-0.80042	0	-0.84334	0	-0.83374					0	-0.81103	0	-0.81574	0	-0.90069	0	0	0				0	-0.89842	0	0
027	2017-10-28t2103	1509243088.1	larva	26.0052	-37.9744	-238.2035	308.5669	37.4997	8979.4996	28467.1944	223171.4878	4810.4	0.70284	2325.6	1.21	2278.6333	1.2496	4450.9531	-0.23835	4430.7412	218096.7031	3755.8259	1.0623	4228.0441	0.89372	11169900	0.4655	353.13	157.513	156.9943	213.7247	207.2619	10472.5107	189.0244	0.79076	203.2193	756537
027	2017-10-29t0103	1509257488.16	larva	30.0052	-33.9744	-234.2034	164.6219	43.7337	3521.6366	11613.5825	75935.6884	0	-0.94425	0	-0.97976	0	-0.96562					0	-0.9369	0	-0.95594	0	-1.2008	0	0	0				0	-1.2235	0	0
027	2017-10-29t0503	1509271889.81	larva	34.0056	-29.974	-230.203	416.0286	44.3403	13158.053	41584.6569	359522.2708	4093.05	0.27858	1871.63	0.64313	1781.6393	0.63635	3804.1326	-0.36032	3771.155	270093.4062	3163.3643	0.60084	3649.5104	0.47451	13142600	0.34088	302.672	162.568	162.4844	223.5529	220.8666	15872.2598	200.2238	0.72339	214.8428	1141560
027	2017-10-29t0903	1509286290.05	larva	38.0057	-25.9739	-226.2029	402.0567	43.6038	14232.0028	45008.303	429207.4944	6043.61	0.79756	2853.65	1.452	2895.8494	1.6043	5580.1855	0.23134	5551.9111	424094.0938	4768.659	1.3316	5407.4237	1.1062	21556500	1.2142	262.312	172.799	172.0492	230.6887	227.0646	17532.3398	206.5178	0.69568	221.1071	1305330
027	2017-10-29t1303	1509300691.14	larva	42.006	-21.9736	-222.2026	347.5493	28.3825	6671.8825	21041.536	112940.2977	6762.16	0.92577	3195.44	1.68	3125.575	1.7433	5980.4111	0.4274	5864.4541	221275.2031	4836.3195	1.2876	5636.3232	1.1125	11672900	-0.1711	365.261	176.96	176.3108	236.0836	230.519	8735.0938	210.4211	0.63818	225.4977	646433
027	2017-10-29t1703	1509314990.16	larva	45.978	-18.0016	-218.2307	504.6235	46.5028	17991.9047	56993.3124	534258.5178	6111.51	0.64035	2265.17	0.77795	2191.8274	0.80919	4902.6494	0.13377	4810.3491	470654.3438	3848.0742	0.7264	4523.5009	0.5886	21584800	0.85164	292.384	178.105	177.5859	249.7322	245.6819	23974.2949	216.7506	0.60562	237.3469	1697170
027	2017-10-29t2103	1509329388.59	larva	49.9775	-14.0021	-214.2311	553.8587	42.0088	18352.7567	57905.3954	524523.8887	8766.28	1.3306	3098.32	1.4343	2934.895	1.4156	7225.4038	1.051	7108.46	708089.5625	5234.6216	1.3228	6611.8599	1.3204	30258200	1.6746	371.067	181.857	181.4692	241.7609	237.8858	23692.5684	215.6642	0.47077	231.9965	1776020
027	2017-10-30t0103	1509343789.84	larva	53.9779	-10.0017	-210.2308	733.5811	48.5364	30011.6006	94703.6425	1016630.9397	9569.56	1.5846	2218.95	0.67983	1911.739	0.49521	8078.0269	1.515	7836.4883	1284406.25	4877.1408	1.1796	7368.2616	1.6468	35165900	2.1513	377.018	157.158	156.7867	226.8945	222.279	36076.2227	199.6259	0.14211	216.6682	2490630
027	2017-10-30t0503	1509358193.54	larva	57.9789	-6.0007	-206.2297	753.9172	48.5896	30223.5317	95366.0394	999151.7129	6709.95	0.7658	1462.68	0.017668	1253.7759	-0.10757	4768.5654	0.33042	4672.3643	762970.5	2907.0378	0.23715	4238.6757	0.43853	23342900	0.69538	377.598	179.346	180.6441	247.47	243.2015	39595.1992	220.4448	0.35441	236.114	2862180
027	2017-10-30t0903	1509372595.73	larva	61.9795	-2.0001	-202.2291	760.8267	58.6794	35404.2601	112013.19	1380868.0686	7072.85	0.94137	1217.23	-0.18208	1047.9724	-0.2842	4928.1763	0.52943	4754.6973	921569	2475.374	0.062016	4265.3892	0.50984	22654000	0.55194	377.781	182.933	182.4832	247.9869	243.6133	46373.5547	219.4947	0.24963	236.2552	3404560
027	2017-10-30t1303	1509386996.35	adult	65.9797	2.0001	-198.2289	851.9305	64.1585	41828.7469	132030.1251	1734999.009	5622.68	0.563	1036.77	-0.31919	903.4247	-0.39879	3972.156	0.23779	3810.3793	873874.3125	1951.5901	-0.16286	3320.7825	0.17903	22757000	0.52577	419.21	174.426	174.1019	254.0883	245.4439	55899.4219	219.633	0.16216	237.5679	3828650
027	2017-10-30t1703	1509401389.79	adult	69.9779	5.9983	-194.2308	934.0673	59.4725	44707.0584	140828.9991	1805019.4286	2674.35	-0.35865	846.111	-0.47475	777.763	-0.49626	2127.3669	-0.53708	2064.4443	499931.2188	1314.5481	-0.47203	1920.2085	-0.39336	19875100	0.13768	297.771	180.393	179.5596	243.6464	240.5286	57256.9141	217.4895	0.021346	234.8209	4237420
027	2017-10-30t2119	1509416740.94	adult	74.2421	10.2625	-189.9666	926.0733	62.3554	47561.0478	149954.8628	2039444.3067	1855.1	-0.59015	666.519	-0.63547	627.0882	-0.63613	1559.2815	-0.71109	1532.9964	389820.375	1022.0791	-0.59365	1428.349	-0.56802	16615000	-0.32055	309.999	161.931	161.6265	241.2561	238.6513	60314.0352	212.0235	-0.23059	231.8524	4036610
027	2017-10-31t0103	1509430194.72	adult	77.9792	13.9996	-186.2294	941.5183	64.2588	48138.437	151830.0012	2063715.1857	2436.57	-0.28295	766.392	-0.44233	733.5599	-0.42989	1849.4038	-0.40956	1811.4773	467899.1562	993.8369	-0.55043	1609.1521	-0.38984	19336800	0.071316	404.222	189.529	188.9319	258.5942	255.7303	65424.3398	229.683	0.12419	248.274	4782010
027	2017-10-31t0503	1509444591.04	adult	81.9782	17.9986	-182.2304	984.5365	61.8879	50268.9456	158400.1434	2209868.4247	1257.09	-0.70875	617.636	-0.59757	614.0454	-0.55246	1009.9226	-0.80833	988.2838	266619.5625	779.8902	-0.65019	930.5689	-0.723	16282700	-0.38374	316.383	167.273	163.4134	257.454	253.696	67967.8594	224.5904	-0.12782	245.993	4409810
027	2017-10-31t0903	1509458993.55	adult	85.9789	21.9993	-178.2297	863.9071	63.0584	44834.0669	141488.0013	1929557.264	1036.97	-0.7473	679.116	-0.41081	675.6771	-0.35766	915.1246	-0.75613	904.0626	215054.2812	791.5695	-0.56754	869.9065	-0.69385	15955200	-0.43263	335.43	195.614	194.7581	268.6913	264.8515	63142.4531	239.0175	0.20277	257.602	4595750
027	2017-10-31t1303	1509473392.89	adult	89.9787	25.9991	-174.2299	883.0672	64.4023	45695.0224	144040.5785	1992715.1066	1087.85	-0.64324	538.1	-0.63003	535.9807	-0.59472	859.9293	-0.68003	845.4628	206383.0156	661.0285	-0.63272	749.2721	-0.71595	12892900	-1.036	315.433	165.797	164.7961	257.2464	253.2822	61739.1328	223.243	-0.43186	246.1867	3972490
027	2017-10-31t1751	1509490650.68	adult	94.7726	30.793	-169.4361	965.9649	65.7692	51627.1278	162725.9971	2307165.3317	1141.76	-0.49066	601.606	-0.37376	595.6244	-0.34352	906.3869	-0.48615	882.2003	245630.8438	700.314	-0.48637	798.3778	-0.56237	16271600	-0.32034	453.978	193.26	191.8437	278.2125	272.3283	75395.5938	239.7841	-0.035955	263.5263	5227100
027	2017-10-31t2103	1509502195.61	adult	97.9795	33.9999	-166.2291	997.2976	68.303	53948.5798	170116.6474	2463124.8659	1388.93	-0.2223	613.815	-0.26895	610.1286	-0.2331	891.9854	-0.40124	857.7755	252431.8594	714.2658	-0.40618	800.3915	-0.49134	17332300	-0.022269	355.458	202.237	200.4102	296.8398	293.3971	84005.6562	252.7456	0.29704	282.1604	5710580
027	2017-11-01t0103	1509516591.61	adult	101.9784	37.9988	-162.2303	912.246	66.2279	48720.2549	153569.3102	2209777.9812	991.629	-0.44045	600.105	-0.22106	598.8773	-0.18593	782.8738	-0.43427	768.8885	199632.8281	690.7661	-0.36674	741.4428	-0.47416	15302700	-0.52093	364.48	199.148	197.1238	287.3651	283.2215	73278.0859	249.6116	0.046161	273.7849	5078270
027	2017-11-01t0538	1509533076.06	adult	106.5574	42.5778	-157.6512	931.8334	65.8572	51007.5963	160951.9099	2324408.3194	1043.87	-0.27437	614.4	-0.052762	612.5635	-0.023899	775.0115	-0.34897	761.1099	206928.0781	703.0321	-0.25543	744.5834	-0.36781	16403200	-0.16163	386.642	206.087	203.7093	308.8519	304.8226	82463.4688	258.612	0.18628	292.5343	5502120
027	2017-11-01t0903	1509545395	adult	109.9793	45.9997	-154.2293	946.4173	77.1874	42347.8264	134543.9571	1841601.5792	670.294	-0.65092	441.544	-0.83749	441.8427	-0.86615	601.7872	-0.63072	596.9295	134800.3438	549.3155	-0.60322	584.8884	-0.60762	9848640	-2.1493	331.089	156.352	153.0169	264.782	260.4072	59311.1719	216.8984	-1.3557	250.0775	3487440
027	2017-11-01t1303	1509559793.07	adult	113.9788	49.9992	-150.2299	821.1207	64.1931	43928.3261	138619.5416	1972977.2508	826.185	-0.41384	593.256	-0.010348	594.9335	0.021074	756.2957	-0.26187	751.4965	174704.2969	697.6746	-0.16867	736.3227	-0.26144	13651400	-0.96114	391.605	206.981	203.6859	334.4352	329.1599	77254.5312	270.4607	0.29249	313.9539	4762850
027	2017-11-01t1722	1509575325.82	adult	118.2934	54.3138	-145.9152	874.0686	64.5269	46393.8105	146569.3076	2070654.0938	811.91	-0.39739	553.106	-0.20178	569.0372	-0.088041	738.1605	-0.2786	734.7868	180111.1719	678.9306	-0.19109	719.5867	-0.24906	13444300	-1.0049	366.791	194.565	193.0553	311.9914	308.6409	76125.8906	263.1615	-0.11579	296.9717	4729280
027	2017-11-01t2103	1509588594.78	adult	121.9792	57.9997	-142.2294	855.3287	67.7479	45911.1056	144857.8962	2097420.5625	806.419	-0.39112	583.3	0.058091	580.8337	0.045146	736.9465	-0.27138	731.4614	177604.0938	675.5158	-0.18755	715.421	-0.23639	14034200	-0.79686	447.624	213.459	208.7418	345.824	339.4286	83343.5859	280.8568	0.30878	324.4406	5135830
027	2017-11-02t0103	1509602992.73	adult	125.9787	61.9991	-138.2299	959.3846	66.5177	50268.6212	158531.0311	2200428.7964	742.929	-0.52246	468.459	-0.87021	486.9659	-0.73818	680.2939	-0.54759	675.6608	179597.5938	622.5066	-0.46622	660.2067	-0.4302	12339200	-1.3104	369.111	180.378	178.1569	314.6728	310.9463	83073.625	257.3272	-0.58797	297.7544	4751170
027	2017-11-02t0506	1509617570.93	adult	130.0282	66.0486	-134.1804	1046.8016	66.8577	52198.3434	164295.8714	2262743.1168	712.925	-0.62532	411.58	-1.4491	403.8552	-1.5522	611.5253	-1.0232	606.0291	167557.9219	554.539	-0.97451	594.7722	-0.77896	11271100	-1.6178	357.863	161.134	156.3051	294.3127	288.193	80641.6875	229.157	-1.5965	271.1807	4412660
027	2017-11-02t0903	1509631794.61	adult	133.9792	69.9996	-130.2294	883.0726	69.5837	48424.4255	152826.7881	2274224.6572	974.255	0.074748	615.108	0.53021	613.4242	0.5003	796.3502	0.09362	790.317	202272.9375	729.8555	0.24852	774.779	0.099747	15587400	-0.249	637.895	218.899	216.3393	323.1291	314.8082	82074.7891	278.8992	-0.21849	306.2546	5547120
027	2017-11-02t1354	1509649253.79	adult	138.829	74.8494	-125.3797	872.7466	65.0911	47854.5477	151045.2374	2221384.1598	1043.55	0.36813	670.413	1.1659	669.9298	1.1245	834.2277	0.44923	822.2997	209391.1562	765.2027	0.64714	805.2876	0.37639	16799900	0.13813	473.14	243.007	240.5352	348.6067	344.0058	87500.2812	300.6586	0.243	332.3984	6089510
027	2017-11-02t1703	1509660596.83	adult	141.9798	78.0002	-122.2288	876.6979	71.4641	48008.4317	151458.7602	2241274.1942	934.836	0.0089982	614.372	0.59254	614.8049	0.56704	796.3563	0.13968	781.007	200681.7812	714.3328	0.18787	760.6822	0.064621	15441000	-0.26263	664.247	228.55	224.207	363.2938	359.0118	91550.0469	298.7241	0.065319	344.2523	5744150
027	2017-11-02t2103	1509674994.94	adult	145.9793	81.9997	-118.2293	938.5727	63.7909	42654.5916	134362.6754	1765387.7834	742.892	-0.7846	403.788	-1.6439	410.4344	-1.5439	614.776	-1.6176	602.5454	138324.5938	527.6863	-1.7436	583.6598	-1.5247	9057370	-2.1207	449.625	161.552	157.6903	316.9563	308.8984	71315.1719	235.2353	-1.8555	289.2865	3623780
027	2017-11-03t0138	1509691493.4	adult	150.5622	86.5826	-113.6464	846.5652	63.0277	42561.9624	134144.4543	1800299.2925	799.215	-0.61713	471.355	-0.91223	472.1288	-0.89295	701.3752	-0.82699	693.5884	157108.0469	605.0785	-0.97264	670.1103	-0.82744	10529600	-1.6395	440.743	191.766	185.219	359.4664	352.5099	80520.4766	280.8093	-0.72517	333.2911	4283850
027	2017-11-03t0503	1509703799.07	adult	153.9804	90.0008	-110.2282	908.109	97.5831	50113.1841	160092.0423	2367880.0405	899.669	-0.13641	509.218	-0.50252	533.7116	-0.25316	741.6375	-0.44024	730.6868	195050.6562	650.9994	-0.48804	703.2834	-0.52684	13359800	-0.80739	503.495	200.281	199.3602	358.3411	352.5716	94243.7031	279.9224	-0.84726	335.0523	5254560
027	2017-11-03t0903	1509718197.38	adult	157.98	94.0004	-106.2287	880.5882	67.2517	47826.947	150818.6352	2174602.9893	985.325	0.34219	619.813	0.67172	616.2361	0.59143	893.2566	1.097	887.0121	224207.4062	721.6444	0.27004	841.8347	0.89842	15524500	-0.18692	651.336	245.372	236.0237	536.0251	528.6756	134542.2969	327.2011	0.24297	494.5723	6145820
027	2017-11-03t1322	1509733737.9	adult	162.2968	98.3172	-101.9118	594.421	64.4879	27345.1137	86670.5245	1076709.5778	803.805	-0.75936	551.352	-0.052014	548.9055	-0.097462	710.9185	-0.80481	704.2961	102372.2656	645.2949	-0.57105	686.8303	-0.75023	7930100	-2.2167	440.571	226.301	221.0039	373.793	366.9523	53826.1914	295.777	-0.67258	344.8017	3254890
027	2017-11-03t1703	1509747000.11	adult	165.9807	102.0011	-98.2279	836.5928	63.8591	43728.3124	137891.6121	1941764.9501	989.629	0.38072	613.956	0.60161	609.9898	0.51671	854.5278	0.64457	845.791	196541.4062	730.5237	0.34021	809.6018	0.52228	14068800	-0.54894	494.949	249.78	243.386	412.1284	407.3327	94789.5312	329.8567	0.029144	386.6885	5723700
027	2017-11-03t2103	1509761396.32	adult	169.9797	106.0001	-94.229	876.8778	65.564	47806.6864	150787.5365	2198430.2603	962.551	0.19796	663.054	1.1065	667.2538	1.0842	874.9536	0.82199	866.7647	219613.3438	776.0812	0.81337	837.8372	0.79197	16597600	0.12282	483.062	255.338	252.7076	407.5565	402.1096	102296.6875	329.2746	-0.11245	382.2921	6391620
027	2017-11-04t0107	1509775992.81	adult	174.0343	110.0547	-90.1744	851.0782	62.5316	44094.1174	139030.3924	1920139.8389	1005.16	0.4623	609.469	0.5422	605.0925	0.4523	837.3649	0.41044	831.1013	194268.6562	716.9469	0.16238	787.2097	0.23813	14092800	-0.50907	579.994	243.244	235.2517	435.771	424.2323	101098.8672	326.6111	-0.29135	395.1458	5624520
027	2017-11-04t0503	1509790197.69	adult	177.9801	114.0005	-86.2286	890.3067	63.1349	45613.6804	143715.6342	1990550.6461	1069.99	0.87634	599.39	0.43073	596.7754	0.36111	889.9739	0.90353	879.4218	213593.7344	716.5456	0.14168	826.3936	0.61657	14342200	-0.43223	635.91	243.826	236.0016	498.1391	493.5341	119553.375	331.8098	-0.29296	435.0623	5834260
027	2017-11-04t0954	1509807658.42	adult	182.8303	118.8507	-81.3784	847.1146	64.4323	42542.4341	134093.1346	1809183.5143	1012.68	0.46819	583.816	0.25966	589.0195	0.27231	872.0858	0.68577	858.5974	195347.2031	715.4631	0.10824	818.7881	0.50392	13033100	-0.7394	575.369	239.337	233.3471	471.7089	466.1025	105662.7891	335.6852	-0.34867	433.3094	5342950
027	2017-11-04t1303	1509819001.13	adult	185.981	122.0014	-78.2276	568.6115	63.1907	27487.5406	87538.2618	1117412.7752	789.924	-1.0322	470.674	-0.90982	481.8567	-0.7977	682.8116	-1.1943	668.5776	99007.6797	591.3399	-1.2124	641.3	-1.3205	6798890	-2.2417	472.208	206.176	202.5978	382.0251	373.8524	55393.6328	304.903	-1.02	355.1402	2978220
027	2017-11-04t1703	1509833398.18	adult	189.9802	126.0006	-74.2284	833.2566	63.5589	40387.2168	127259.3946	1671314.2228	915.887	-0.22148	450.937	-1.1216	452.3384	-1.1007	773.3139	-0.33492	759.8572	164715.8594	607.7994	-1.0557	711.3353	-0.6325	9564820	-1.5445	589.903	199.455	191.1102	439.8391	432.5197	93685.7344	316.956	-0.87947	406.1998	4230640
027	2017-11-04t2138	1509849901.58	adult	194.5645	130.5849	-69.6442	811.2219	63.4604	39941.6059	125930.223	1664815.6668	929.093	-0.16445	453.235	-1.1138	449.3351	-1.1476	740.2339	-0.68576	727.5561	155449.125	611.7166	-1.0378	696.0751	-0.81531	9502070	-1.5322	558.963	202.227	191.2837	438.3758	432.7225	92058.9219	329.1689	-0.76275	401.7727	4239680
027	2017-11-05t0103	1509862219.93	adult	197.9862	134.0066	-66.2224	795.0135	64.4008	39120.0847	123379.4648	1625412.7242	923.361	-0.22277	455.227	-1.1065	453.4825	-1.1206	765.5337	-0.46655	754.7609	157699.9375	614.4866	-1.0276	714.1819	-0.65616	9350810	-1.5473	570.343	205.52	196.2828	439.7385	431.1234	90586.125	329.7767	-0.82994	406.0653	4221580
027	2017-11-05t0403	1509876625.34	adult	201.9877	138.0081	-62.2209	800.6156	61.7842	39648.6518	124987.958	1661230.2694	911.564	-0.32125	440.588	-1.2733	430.4601	-1.3669	716.1962	-0.97124	702.2405	148968.7969	601.4296	-1.1873	675.5475	-1.0711	9164660	-1.5668	563.109	202.876	187.8145	441.5882	436.8277	91850.3516	341.9459	-0.71312	410.4078	4220030
027	2017-11-05t0827	1509892461.08	adult	206.3865	142.407	-57.8221	699.1522	70.7326	39245.5265	124505.7325	1814907.3207	803.21	-1.023	497.727	-0.70478	502.2617	-0.67329	714.5825	-1.0205	706.7547	147204	624.9794	-0.96965	683.7507	-1.0218	10216300	-1.3006	535.717	227.469	213.9448	444.9902	439.3529	91667.9844	367.5901	-0.39466	421.3761	4669020
027	2017-11-05t1203	1509905446.26	adult	209.9935	146.014	-54.2151	736.8286	67.9521	38200.8565	121216.5911	1634972.4844	944.19	-0.16308	497.586	-0.72482	499.5531	-0.71921	734.754	-0.85807	720.9893	147685.5625	619.1669	-1.0585	688.7994	-1.0021	9969640	-1.3391	668.166	231.488	217.246	474.6768	465.1103	95410.0312	365.453	-0.52045	438.5105	4638100
027	2017-11-05t1603	1509919800.72	adult	213.9809	150.0013	-50.2277	506.1184	98.4953	28208.1505	93832.1998	1389088.4733	867.73	-0.65888	521.547	-0.49617	522.8428	-0.50556	717.63	-1.0568	708.027	106926.8672	617.8927	-1.1053	675.9162	-1.1683	7732980	-1.8292	634.012	241.75	228.5913	479.4117	467.5969	71432.3359	355.7872	-0.77057	428.3136	3584420
027	2017-11-05t2007	1509934399.03	adult	218.036	154.0564	-46.1726	520.8091	66.1543	26652.344	84877.0583	1140763.7441	810.87	-1.0349	491.64	-0.83241	501.1163	-0.74821	721.6824	-1.0574	712.4111	101035.5312	613.4735	-1.1889	681.868	-1.1476	6876560	-2.0058	634.323	226.393	213.5095	462.9293	453.5427	64810.1016	362.55	-0.76338	428.753	3166560
027	2017-11-06t0003	1509948599.59	adult	221.9806	158.001	-42.228	751.1653	59.7089	39741.039	125565.6204	1744649.4531	888.773	-0.57952	496.621	-0.80341	498.7872	-0.79513	729.6178	-1.0213	717.1048	152490.125	624.2351	-1.1105	691.6085	-1.0874	10344100	-1.204	663.96	235.6	217.9014	504.2149	494.5994	105380.9062	389.3739	-0.45294	467.2976	4907310
027	2017-11-06t0455	1509966081.2	adult	226.8366	162.857	-37.372	575.6807	102.8787	33471.7884	108764.3313	1696481.8874	939.474	-0.29693	490.731	-0.89717	491.791	-0.89792	793.5586	-0.44934	780.2123	139666.3125	646.4008	-0.91781	744.7152	-0.5921	8590250	-1.5867	646.637	236.247	221.3139	504.5375	496.7372	88798.5938	385.4016	-0.63485	470.8181	4135500
027	2017-11-06t0803	1509977402.59	adult	229.9814	166.0018	-34.2272	403.1622	110.3124	24672.2993	81438.8711	1371168.1361	976.662	-0.086522	527.843	-0.51798	533.5594	-0.48005	831.7982	-0.10722	822.8683	108133.7656	649.1973	-0.92007	784.4564	-0.21525	6830820	-1.9809	558.719	253.813	237.3376	495.2409	489.3368	64381.3125	396.9068	-0.5466	469.3418	3284590
027	2017-11-06t1203	1509991811.16	adult	233.9838	170.0042	-30.2248	391.5116	94.757	22376.6965	72692.0064	1149309.8847	959.232	-0.2206	523.486	-0.5907	529.7549	-0.54353	815.8917	-0.30179	807.8475	96275.2188	643.3703	-1.0263	769.3368	-0.41054	6147290	-2.1318	569.796	256.321	236.688	505.22	503.1092	59615.9648	411.722	-0.43415	481.102	3009980
027	2017-11-06t1639	1510008378	adult	238.5857	174.6061	-25.6229	385.9999	131.7984	25393.7064	86748.6943	1718336.6698	1113.24	0.69618	539.436	-0.44532	542.0414	-0.43921	893.9841	0.41391	880.0154	119793.875	683.2539	-0.63388	826.6774	0.13404	7186900	-1.8916	627.196	250.744	230.5374	514.7567	507.6206	68977.3906	421.131	-0.41978	489.4853	3340660
027	2017-11-06t2003	1510020604.67	adult	241.982	178.0024	-22.2266	386.5141	127.0607	24346.6657	82331.5994	1575498.7754	1554.34	3.3662	531.383	-0.55785	534.1638	-0.54609	1005.7658	1.4576	930.1359	128738.0234	658.6296	-0.94524	795.313	-0.22493	6779910	-1.9847	663.251	245.649	226.3495	542.911	533.186	69492.6094	408.6967	-0.6907	499.9404	3134230
027	2017-11-07t0003	1510035002.62	adult	245.9814	182.0018	-18.2272	377.9332	110.8439	23166.6157	76835.3939	1311964.7136	1082.36	0.4504	529.472	-0.60913	531.7653	-0.59992	925.057	0.62976	908.4405	112856.9531	664.165	-0.92968	855.796	0.35599	6425150	-2.0727	652.542	266.917	240.7866	547.9651	544.6703	66851.75	446.8746	-0.24564	515.3345	3239040
027	2017-11-07t0423	1510050558.45	adult	250.3025	186.3229	-13.9061	456.892	117.4974	26440.3604	87468.0214	1421619.3307	1185.57	1.0425	510.929	-0.85503	520.3277	-0.75968	1012.1526	1.4071	1009.4532	140689.2188	652.8055	-1.1105	908.9692	0.85581	7101410	-1.9244	683.755	250.386	227.0971	558.2708	550.561	77599.6406	437.5172	-0.49867	523.8734	3480120
027	2017-11-07t0803	1510063802.52	adult	253.9814	190.0018	-10.2272	445.1769	115.9339	25301.4661	84020.2214	1337716.6979	1257.93	1.4501	507.262	-0.9292	515.6054	-0.84241	1035.5961	1.578	1027.7413	137734.2812	651.7809	-1.168	934.4449	1.0755	6745060	-2.0172	678.196	250.603	225.892	558.3231	552.7915	74256.9688	445.6002	-0.48101	526.4886	3332270
027	2017-11-07t1203	1510078203.55	adult	257.9817	194.0021	-6.2269	442.2466	88.9724	26241.2009	85552.5637	1334344.3671	1254.01	1.3951	515.637	-0.8673	518.1677	-0.84604	1010.0839	1.2816	987.0178	139391.5781	700.8618	-0.65371	919.488	0.87346	7082270	-1.9491	734.699	263.353	230.7825	625.4444	614.3105	86311.3281	492.5469	0.090471	584.5241	3617160
027	2017-11-07t1617	1510093425.49	adult	262.21	198.2304	-1.9986	406.8517	127.4906	26455.9923	89571.8718	1656708.3773	1189.49	0.97539	528.238	-0.75615	531.9007	-0.72103	1005.0132	1.1771	994.894	139696.8438	718.5928	-0.49898	931.1124	0.94262	7298130	-1.9105	851.182	280.678	245.6703	676.305	660.5992	94006.3906	523.5054	0.4246	625.9467	3877850
027	2017-11-07t2017	1510107815.59	dead	266.2072	202.2277	1.9986	437.027	63.3042	21521.7703	69371.9657	891220.3821	1414.05	2.2971	516.604	-0.93042	527.7194	-0.80348	1059.976	1.6346	1033.0515	120837.2578	677.3823	-1.0269	870.5799	0.27136	5843300	-2.2727	763.08	272.955	239.2017	645.5875	638.9396	73596.9688	503.6304	0.030252	605.7979	3087390
028	2017-10-27t1303	1509127890.87	egg	-1.9988	-61.9765	-294.3892	165.0875	27.624	3036.6122	9646.1161	52682.988	0	-0.1318	0	-0.29416	0	-0.3076					0	-0.26921	0	-0.20335	0	0.68313	0	0	0				0	-0.13506	0	0
028	2017-10-27t1703	1509142282.55	larva	1.9988	-57.9788	-290.3915	229.8962	32.6165	4820.3199	15403.152	88541.1286	0	-0.28428	0	-0.40636	0	-0.41446					0	-0.3845	0	-0.33558	0	0.24532	0	0	0				0	-0.24649	0	0
028	2017-10-27t2103	1509156684.49	larva	5.9994	-53.9783	-286.391	220.1792	25.1417	3963.5609	12526.1254	63970.1936	0	-0.41411	0	-0.5085	0	-0.51205					0	-0.48726	0	-0.45223	0	-0.072541	0	0	0				0	-0.36331	0	0
028	2017-10-28t0103	1509171085.54	larva	9.9997	-49.978	-282.3907	195.2092	25.373	3176.7208	10078.5829	45418.6063	0	-0.52741	0	-0.60212	0	-0.60175					0	-0.57978	0	-0.55659	0	-0.32679	0	0	0				0	-0.48605	0	0
028	2017-10-28t0503	1509185486.44	larva	13.9999	-45.9778	-278.3904	200.8398	121.5359	10332.873	41131.2477	683299.5468	0	-0.62801	0	-0.68849	0	-0.68466					0	-0.66377	0	-0.65093	0	-0.54198	0	0	0				0	-0.61547	0	0
028	2017-10-28t0903	1509199889.3	larva	18.0007	-41.977	-274.3896	215.3833	22.3094	3699.5998	11683.216	56302.9709	0	-0.71843	0	-0.76861	0	-0.76173					0	-0.74051	0	-0.7369	0	-0.73083	0	0	0				0	-0.75253	0	0
028	2017-10-28t1303	1509214289.51	larva	22.0008	-37.9769	-270.3896	179.4678	21.5965	2731.6836	8636.3265	37824.0965	6502.26	1.3902	3677.43	2.5465	3704.2695	2.6919	6046.7324	0.16143	6012.0251	96747.7188	5253.9771	1.9425	5822.4023	1.6848	5600730	-0.10494	437.596	157.745	157.0739	232.867	211.4744	3725.8716	190.9983	0.89514	205.744	240246
028	2017-10-28t1703	1509228688.35	larva	26.0005	-33.9772	-266.3899	220.3635	25.5726	4194.5566	13322.5506	68137.4081	0	-0.87529	0	-0.91345	0	-0.90144					0	-0.87619	0	-0.88842	0	-1.0562	0	0	0				0	-1.0546	0	0
028	2017-10-28t2103	1509243102.73	larva	30.0045	-29.9732	-262.3859	206.8838	28.8249	4466.1848	14150.588	85732.8184	3193.22	0.079835	1992.48	0.82614	1998.2003	0.90914	3028.6475	-0.61531	3017.2578	75716.1875	2727.9469	0.45339	2971.8925	0.27716	4837740	-0.56445	239.806	170.972	170.277	221.5377	220.4932	5538.4414	203.6418	0.84922	214.9128	415120
028	2017-10-29t0103	1509257502.83	larva	34.0045	-25.9732	-258.3859	407.1037	34.442	11173.7908	35270.8453	262095.1253	8923.55	1.7971	3990.65	2.5519	4110.4033	2.8102	8190.7314	0.95831	8125.0046	491443.875	6611.4888	2.339	7835.2232	2.1874	23932000	1.7177	261.197	167.933	167.2745	230.7734	225.6807	13846.4043	204.9135	0.77332	220.0568	1007100
028	2017-10-29t0503	1509271904.36	larva	38.0049	-21.9728	-254.3854	407.3473	40.1594	11671.2424	36952.3035	283667.4627	9812.14	1.9607	3489.25	2.0212	3323.5249	2.0016	8510.0039	1.1505	8377.5439	536130.25	6193.6647	2.0426	7745.9687	2.051	21797400	1.2442	316.491	177.346	177.1145	237.5667	233.5379	14966.7012	211.7891	0.75456	228.3128	1107880
028	2017-10-29t0903	1509286304.62	larva	42.005	-17.9727	-250.3854	538.0192	48.6175	19486.4609	61527.3212	608666.4608	5901.97	0.665	2661.26	1.2048	2612.8218	1.2698	5184.8643	0.16594	5081.0798	539225.875	4194.5307	0.97087	4887.3075	0.81384	27496200	1.7473	393.061	177.266	176.9813	236.9064	232.6301	24638.2676	210.943	0.64435	226.1503	1831510
028	2017-10-29t1303	1509300705.81	larva	46.0053	-13.9724	-246.385	582.9605	51.3572	23114.6655	72974.4388	790388.9834	6029.9	0.61545	2592.48	1.0663	2512.1235	1.1024	5503.085	0.34174	5485.6421	676879.4375	4579.992	1.0829	5295.6852	0.89176	31698200	2.047	277.21	177.898	177.3699	236.0966	233.3687	29039.8789	212.7134	0.5544	227.8572	2175160
028	2017-10-29t1703	1509315004.85	larva	49.9773	-10.0004	-242.4131	655.358	36.21	20336.1432	64048.3827	526221.1895	7600.22	0.98927	2218.2	0.6627	1978.9116	0.54381	6453.54	0.76931	6317.7852	703435.875	4453.7988	0.94588	5875.6178	1.0344	24054200	0.95839	259.868	170.422	170.1729	232.672	229.5959	25361.2461	206.7386	0.35093	223.522	1848060
028	2017-10-29t2103	1509329403.23	larva	53.9768	-6.0009	-238.4135	466.0958	52.6194	19251.9281	61299.9593	657437.7234	8088.79	1.1444	1792.95	0.29662	1419.0496	0.033719	6349.8535	0.84564	6175.095	647685.0625	4106.537	0.79945	5677.7534	0.97696	18255800	0.18555	387.602	167.035	166.4285	230.3768	225.6379	23498.4316	202.8983	0.18961	219.9887	1700750
028	2017-10-30t0103	1509343804.6	larva	57.9772	-2.0005	-234.4132	802.8882	58.0251	37602.2234	118531.3683	1473917.9665	5670.23	0.44906	1134.07	-0.28903	972.0579	-0.38169	4476.4546	0.20981	4342.386	886338	2217.4142	-0.11417	3923.5191	0.30988	22412700	0.58581	305.428	179.248	178.5513	243.063	239.6216	48126.4766	215.952	0.28331	232.518	3542470
028	2017-10-30t0503	1509358208.16	adult	61.9782	2.0005	-230.4122	828.0216	56.3695	39517.4972	124621.4794	1560848.1326	3322.26	-0.24207	934.646	-0.45936	874.4213	-0.46203	2468.1829	-0.55398	2395.2874	513382.0312	1286.6842	-0.57112	2108.5797	-0.40789	19400400	0.15991	441.325	185.686	185.1717	248.3825	244.3352	51663.5547	222.071	0.29471	238.0611	3854290
028	2017-10-30t0903	1509372610.49	adult	65.9788	6.0011	-226.4115	945.3837	66.8953	51551.6362	162503.9233	2354655.574	3312.69	-0.20087	885.907	-0.47721	826.2427	-0.48337	2485.1785	-0.46662	2436.3228	670998.1875	1340.5357	-0.50797	2201.536	-0.32396	23908800	0.66913	345.26	177.167	176.5098	246.0627	242.6812	66436.9375	219.215	0.15404	236.5926	4781400
028	2017-10-30t1303	1509387011.22	adult	69.979	10.0013	-222.4113	1064.1584	76.4619	55392.2473	174608.3195	2503067.3489	1813.92	-0.66072	712.151	-0.62714	696.9341	-0.5927	1552.3309	-0.83151	1531.0883	451728.3125	1020.4887	-0.65096	1456.0318	-0.61693	20682300	0.24259	374.749	161.569	160.7621	232.5849	229.381	67682.1953	204.1968	-0.26911	222.8552	4692290
028	2017-10-30t1703	1509401404.45	adult	73.9772	13.9995	-218.4132	1003.6276	65.5473	52837.978	166470.3846	2335599.3537	1253.65	-0.82081	751.384	-0.53125	740.859	-0.48784	1122.4978	-0.96623	1113.9012	310931.875	890.7942	-0.68499	1061.4703	-0.76435	20811800	0.26073	359.328	190.207	189.8022	261.3613	258.2174	72397.0859	230.87	0.24082	250.2768	5268360
028	2017-10-30t2119	1509416755.7	adult	78.2414	18.2637	-214.149	1042.418	65.5381	55843.7022	175971.5334	2486481.7472	1593.28	-0.62722	618.799	-0.64915	594.2152	-0.63621	1282.7366	-0.75259	1272.257	375841.8125	830.5297	-0.66828	1125.1185	-0.66686	18098600	-0.11242	337.498	165.756	164.7717	240.0027	236.5205	70320.7812	211.3063	-0.38553	229.8633	4848030
028	2017-10-31t0103	1509430209.53	adult	81.9786	22.0009	-210.4118	1023.1921	66.1422	57456.9945	181082.5921	2686016.5302	1260.31	-0.70727	648.716	-0.54651	642.2269	-0.50337	998.7959	-0.81616	985.8739	300637.5625	775.1573	-0.65421	917.0124	-0.73187	19503700	0.13646	314.327	177.962	177.0613	252.2285	248.7841	75920.7891	221.8211	-0.20979	242.1664	5350420
028	2017-10-31t0503	1509444605.79	adult	85.9775	25.9998	-206.4128	948.4024	67.0497	50629.7479	159610.2074	2278531.0962	1200.53	-0.66275	520.873	-0.7159	493.6532	-0.73131	1033.7767	-0.66181	1027.0041	274984.625	779.9218	-0.57903	955.1972	-0.6299	13810400	-0.81682	438.267	154.827	152.3107	251.4305	244.3826	66880.5156	212.7319	-0.62726	235.8128	4105080
028	2017-10-31t0903	1509459008.22	adult	89.9782	30.0005	-202.4121	994.709	66.4576	55827.9303	175945.2192	2639606.5117	949.524	-0.72473	590.853	-0.50953	584.4038	-0.47649	831.5032	-0.70576	824.0969	243630.4375	709.8997	-0.57638	798.6491	-0.67309	17255300	-0.15797	468.053	183.273	180.5288	305.5509	301.273	89526.4219	230.6286	-0.18775	279.9251	5352310
028	2017-10-31t1303	1509473407.69	adult	93.9781	34.0004	-198.4123	946.2833	67.1587	51589.101	162559.8226	2375108.8103	908.277	-0.67519	616.541	-0.35886	622.4739	-0.28983	784.2982	-0.63772	773.9182	211760.5	716.499	-0.48749	756.0328	-0.6301	16639800	-0.2439	409.762	193.452	193.1046	279.3875	273.9434	75434.6328	243.2754	0.10661	264.9642	5221060
028	2017-10-31t1751	1509490665.39	adult	98.7719	38.7942	-193.6185	1147.915	67.4298	56978.9676	179741.5548	2565366.5298	819.151	-0.64635	482.185	-0.67765	478.6537	-0.67553	690.4805	-0.61856	684.1228	206453.6562	616.1793	-0.54473	668.3913	-0.62593	14415900	-0.76972	493.532	162.395	159.7842	253.3077	248.8582	75739	218.3825	-0.91631	241.6253	4855120
028	2017-10-31t2103	1509502210.43	adult	101.9788	42.0011	-190.4115	1094.4045	64.3316	52430.364	165082.1613	2312884.8965	838.614	-0.5782	610.514	-0.18259	616.9297	-0.11423	780.7258	-0.43727	775.5705	215480.3125	721.9701	-0.30852	761.8102	-0.4462	16811700	-0.1009	370.521	198.309	197.9704	289.8564	286.0521	80000.375	254.075	0.20021	277.6685	5460840
028	2017-11-01t0103	1509516606.36	adult	105.9777	46	-186.4127	938.4229	69.6217	54785.4192	172783.9552	2672508.9224	861.915	-0.48503	615.595	-0.067674	615.0806	-0.030912	774.7513	-0.36137	767.3472	222353.6406	708.4098	-0.25893	750.9619	-0.37559	17622600	0.19116	356.101	205.968	204.0101	301.2955	298.1419	86471.7969	258.718	0.21017	288.0679	5896230
028	2017-11-01t0538	1509533090.98	adult	110.5567	50.5791	-181.8336	978.1418	67.4083	54823.7877	172808.2454	2569807.2869	843.582	-0.42919	560.604	-0.23654	557.9232	-0.23898	762.6	-0.29323	756.2748	218866.2031	674.3894	-0.27053	733.4006	-0.31501	16087600	-0.22004	516.525	194.145	189.3355	347.1255	331.9839	99625.0078	257.6493	-0.00038855	310.7675	5571370
028	2017-11-01t0903	1509545409.83	adult	113.9786	54.001	-178.4117	1002.0969	80.1349	60919.5748	192454.747	3081516.8455	776.833	-0.48285	483.502	-0.64345	482.0927	-0.67669	706.2989	-0.38767	701.6628	225309.3438	641.3644	-0.34186	686.7658	-0.37025	15384100	-0.41575	467.494	173.86	171.4351	287.5772	281.8876	91737.1406	243.8625	-0.58996	272.1502	5531890
028	2017-11-01t1303	1509559807.8	adult	117.9781	58.0004	-174.4123	1000.5904	65.9025	56836.1634	179159.0833	2694139.3342	923.407	-0.22008	591.868	0.053774	587.437	0.037889	806.3745	-0.069013	801.5138	240299.5781	728.1	-0.012	781.2622	-0.09311	17583800	0.30799	520.664	213.423	208.5466	416.2313	411.2068	124036.9297	283.2692	0.55039	377.6348	6340570
028	2017-11-01t1722	1509575340.53	adult	122.2927	62.315	-170.0976	925.0596	79.7799	54003.4037	170485.1877	2642258.3005	1140.89	0.24818	589.601	0.11411	596.0737	0.17556	828.9164	0.085899	814.1617	234583.3438	724.0762	0.038266	794.1643	0.018122	16641500	0.033514	708.777	212.915	211.3728	363.664	338.7184	102916.9219	287.1977	0.4987	323.742	6009520
028	2017-11-01t2103	1509588609.49	adult	125.9786	66.0009	-166.4118	1201.6076	65.8453	56874.7724	179089.7296	2489166.4317	911.322	-0.15792	576.629	0.058621	586.9944	0.14981	792.2238	-0.010135	785.8513	236874.9062	712.2213	0.023743	767.6393	-0.024538	17226800	0.23458	519.32	202.778	200.2029	341.1779	335.205	102012.1875	279.6692	0.11176	318.0881	6058000
028	2017-11-02t0103	1509603007.51	adult	129.978	70.0003	-162.4123	1045.2518	64.7363	55682.799	175527.7463	2480630.6372	876.29	-0.21627	524.466	-0.38571	522.7689	-0.41566	756.967	-0.17676	751.3902	221034.3594	659.8969	-0.27712	728.689	-0.15992	15292900	-0.35798	629.396	193.453	185.3219	374.5134	364.96	109357.9062	280.9919	-0.0031775	337.828	5640880
028	2017-11-02t0506	1509617585.71	adult	134.0275	74.0498	-158.3628	1000.2609	70.1808	55638.895	175524.6987	2600249.5402	874.975	-0.21124	588.675	0.26508	583.0579	0.19643	779.1456	-0.026516	773.1764	227510.5	708.5885	0.081879	756.9323	-0.00090173	17150500	0.23481	395.636	216.118	209.5968	340.7307	336.1895	99493.3672	291.9927	0.17357	325.3608	6296390
028	2017-11-02t0903	1509631809.52	adult	137.9786	78.0009	-154.4118	939.4187	66.667	52475.3017	165533.357	2434615.9333	893.367	-0.14952	611.085	0.53093	627.3846	0.67585	812.4081	0.2576	807.6182	223412.2188	742.0005	0.40982	789.3525	0.23999	16774300	0.12827	563.715	225.042	225.2048	355.4009	349.4176	97735.25	299.5928	0.2447	337.0055	6177410
028	2017-11-02t1354	1509649268.6	adult	142.8283	82.8506	-149.562	954.5428	68.5225	51885.1594	163615.5028	2357711.2535	881.911	-0.18938	572.415	0.15213	584.0799	0.25321	772.8353	-0.072005	767.2747	210211.1875	700.758	0.058582	748.6935	-0.029069	15542200	-0.22948	458.944	218.095	214.8537	378.4442	372.1748	102936.8281	302.7313	0.14827	353.6966	5921730
028	2017-11-02t1703	1509660611.64	adult	145.9791	86.0015	-146.4112	1004.8329	68.4311	54494.717	171753.535	2494068.1055	857.364	-0.30044	524.372	-0.35466	528.2229	-0.32137	699.5009	-0.79482	692.6281	200057.25	636.7969	-0.60679	678.3074	-0.66989	14959800	-0.3895	542.992	200.909	196.3328	350.3076	342.5721	100187.9844	281.0162	-0.57675	325.2482	5731720
028	2017-11-02t2103	1509675009.82	adult	149.9786	90.001	-142.4117	1017.6883	74.9878	53460.8232	168618.2999	2577869.2125	901.233	-0.11871	608.994	0.55679	627.073	0.70774	807.0084	0.24759	801.3525	225962.3594	741.7917	0.49851	785.1862	0.31383	17051800	0.22765	571.112	238.267	237.793	413.7259	402.2419	115843.2422	323.6577	0.45349	378.3949	6671470
028	2017-11-03t0138	1509691508.27	adult	154.5615	94.5839	-137.8288	1049.0883	70.0905	58583.4381	184851.1484	2722527.126	913.758	-0.062641	552.734	-0.039556	548.998	-0.096271	789.4572	0.047817	783.4332	242363.3438	698.8561	0.030465	757.8481	0.033127	16925800	0.19557	509.071	219.493	212.5078	392.9198	387.3481	120626.375	313.854	0.022473	370.1291	6721310
028	2017-11-03t0503	1509703814.01	adult	157.9798	98.0021	-134.4105	1120.61	70.3156	59687.4575	187915.2926	2750727.9479	886.004	-0.23037	558.917	0.027331	560.079	0.017432	776.5657	-0.10444	768.2623	243065.0625	693.8802	-0.032032	747.6792	-0.087735	17477900	0.35027	492.639	220.571	214.1803	410.1078	402.2383	128363.7578	317.175	-0.010616	380.2033	6897480
028	2017-11-03t0903	1509718212.25	adult	161.9793	102.0016	-130.411	1181.8431	68.0956	61225.8413	192899.7291	2732230.2762	850.077	-0.47222	549.689	-0.069626	547.7278	-0.10945	775.2243	-0.14212	769.6442	248847	699.2992	0.015707	750.0014	-0.08312	17639500	0.39392	576.735	219.168	212.1319	406.4193	390.7422	130460.5859	312.8311	-0.24874	368.0538	7033100
028	2017-11-03t1322	1509733752.74	adult	166.2961	106.3184	-126.0942	987.9756	68.6869	54131.1524	170627.024	2515793.3783	904.063	-0.16195	566.141	0.10147	561.9246	0.031403	783.2378	-0.086455	775.7401	222439.5312	695.7221	-0.036516	755.5787	-0.046947	16047300	-0.026364	632.589	225.48	217.7547	381.0335	374.865	108213.5156	313.3333	-0.36623	357.2478	6391220
028	2017-11-03t1703	1509747014.87	adult	169.98	110.0024	-122.4103	967.2052	68.412	53627.4575	169081.5921	2485912.6826	887.692	-0.28651	602.31	0.47455	599.4513	0.40369	790.1129	-0.039541	784.86	222021.7188	718.7567	0.19804	767.7072	0.059555	16896000	0.20003	475.116	238.332	230.5618	397.6301	393.1125	111734.0469	325.6248	-0.19428	372.9494	6685690
028	2017-11-03t2103	1509761411.18	adult	173.979	114.0013	-118.4113	1050.1191	82.7018	68566.9955	217033.9479	3767898.8861	769.005	-1.0903	214.788	-3.545	298.7132	-2.6077	627.6639	-1.7006	616.9348	224703.6875	508.1478	-2.0653	588.2643	-1.8239	7674820	-2.1398	484.501	96.8347	116.4394	379.5657	375.0377	135884.5156	263.5227	-1.6457	345.6355	3460100
028	2017-11-04t0107	1509776007.7	adult	178.0336	118.0559	-114.3567	851.1346	76.962	54665.3952	173366.1394	2881194.8117	842.975	-0.631	177.425	-3.9223	0	-5.5755	669.3493	-1.2939	656.5892	191433.9062	544.7315	-1.6817	622.7506	-1.479	5058400	-2.7507	626.205	84.687	0	412.8165	405.5292	118065.5156	290.7662	-1.1406	377.6964	2414430
028	2017-11-04t0503	1509790212.68	adult	181.9794	122.0018	-110.4109	1067.6109	85.5169	54855.1065	174168.175	2555556.0857	774.275	-1.1133	442.507	-1.1913	446.0193	-1.1435	641.4636	-1.5844	635.5012	184741.5312	565.7788	-1.4679	616.4678	-1.5564	12731800	-0.81665	578.869	181.199	176.4326	346.4061	339.2175	99764.9688	267.5082	-1.6761	318.9624	5213460
028	2017-11-04t0954	1509807673.29	adult	186.8296	126.8519	-105.5607	1187.7533	67.1028	55349.5883	174320.4623	2381954.8113	662.273	-1.8839	394.078	-1.6971	390.7155	-1.7016	588.4156	-2.1203	583.1533	171817.3438	517.4872	-1.9912	565.6458	-2.0912	11472000	-1.1027	416.908	175.532	168.3603	335.1898	329.3621	97875.4375	261.8899	-1.8516	313.7489	5109910
028	2017-11-04t1303	1509819016.04	adult	189.9804	130.0027	-102.41	1070.3519	61.5782	53645.8176	168875.0263	2270695.9848	892.071	-0.37864	573.193	0.13178	572.5664	0.089073	779.2219	-0.27751	772.7832	219740.5625	701.8907	-0.069462	753.5034	-0.20664	16125600	0.027025	705.955	236.15	225.6343	476.7427	453.9818	134441.4375	338.9686	-0.47388	404.6071	6643600
028	2017-11-04t1703	1509833413.18	adult	193.9796	134.0019	-98.4108	1031.2366	89.8356	58543.727	184965.8524	2902210.6741	861.444	-0.60092	534.902	-0.27456	549.9761	-0.14894	782.2361	-0.27659	775.8677	240146.4688	699.6253	-0.11534	755.9592	-0.2094	16377600	0.091602	475.296	219.741	217.1062	393.5023	388.626	120805.2109	317.5222	-0.95774	370.9921	6728030
028	2017-11-04t2138	1509849916.48	adult	198.5638	138.5861	-93.8265	1068.3515	70.2513	59732.1822	188212.808	2807468.1888	882.208	-0.49029	586.925	0.24451	588.029	0.21235	794.5572	-0.19263	788.4908	248696.4062	722.1624	0.095346	769.2167	-0.10725	18351400	0.55856	469.468	244.928	238.6579	401.7657	396.3082	125752.6719	337.1126	-0.71572	381.8014	7658160
028	2017-11-05t0103	1509862235.72	adult	201.9858	142.0082	-90.4045	980.6864	67.7836	55704.5437	175561.408	2645088.0843	1070.33	0.68492	581.019	0.17151	573.0301	0.050358	890.7362	0.70175	880.9127	260094.9688	711.1235	-0.040279	831.9727	0.49707	16927400	0.23086	797.881	252.156	236.9774	625.2584	619.3505	182575.4531	368.4885	-0.26629	539.9002	7346300
028	2017-11-05t0403	1509876641.38	adult	205.9874	146.0097	-86.4029	557.9257	99.5097	33286.9667	106667.6732	1799212.742	926.175	-0.25189	585.646	0.20452	583.2075	0.13616	769.6223	-0.49034	760.8127	134683.8906	683.2553	-0.35645	739.3636	-0.46097	10192600	-1.308	531.238	246.912	238.6922	433.4792	425.6606	75858.8594	337.0377	-0.88503	405.5595	4297260
028	2017-11-05t0827	1509892477.49	adult	210.3863	150.4086	-82.004	1021.135	70.1209	56770.4654	178939.0663	2679761.1359	981.771	0.067449	572.42	0.050092	578.5492	0.071856	790.8951	-0.3241	779.3973	234895.8438	707.8577	-0.12845	758.2549	-0.30721	16998600	0.26684	660.924	248.863	241.0293	459.2622	440.5085	136400.875	356.6622	-0.67071	417.207	7390240
028	2017-11-05t1203	1509905462.45	adult	213.9933	154.0156	-78.3971	1039.9427	69.1288	58288.1993	183616.7242	2790819.3386	971.404	-0.018937	603.111	0.35586	603.9501	0.31424	827.3795	-0.0049706	820.612	252350.75	724.3267	0.020558	789.6339	-0.020659	18394300	0.59576	626.553	262.823	251.6931	530.4417	530.2474	161784.7188	378.8685	-0.40968	480.5857	8015850
028	2017-11-05t1603	1509919815.81	adult	217.9803	158.0026	-74.41	1043.1523	73.0177	59291.9659	186792.5066	2872339.6588	866.534	-0.6908	541.983	-0.30206	552.0304	-0.22875	782.9723	-0.46693	778.2637	242721.4062	702.6012	-0.23904	758.862	-0.36616	16799300	0.24685	552.75	242.225	235.3038	465.5574	459.0943	144322.7812	372.7876	-0.60485	438.561	7507990
028	2017-11-05t2007	1509934414.19	adult	222.0354	162.0577	-70.3549	1022.6054	69.9477	53992.8144	170029.0774	2432407.3025	822.568	-0.9898	450.196	-1.2966	453.7173	-1.2594	714.8381	-1.1649	708.6792	202299.1875	635.9227	-0.98571	687.2484	-1.1324	12731600	-0.6621	570.022	214.08	209.0152	451.4621	440.3714	127763.7812	340.9537	-1.1854	412.54	6054180
028	2017-11-06t0003	1509948614.6	adult	225.98	166.0023	-66.4104	1028.816	69.799	56021.5824	176485.9265	2606807.7908	915.183	-0.44199	511.789	-0.66579	538.5408	-0.40617	793.045	-0.44582	787.054	233155.25	698.729	-0.34365	765.3391	-0.37255	14997000	-0.13475	602.003	236.655	228.9464	490.1554	481.5107	144105.6875	382.6463	-0.65401	458.035	6934710
028	2017-11-06t0455	1509966096.39	adult	230.836	170.8583	-61.5543	1022.9561	71.0967	55926.8259	176244.1104	2618913.395	905.795	-0.53182	512.29	-0.69202	537.8995	-0.43907	805.129	-0.37632	798.4595	235902.7969	700.993	-0.36255	772.255	-0.34918	14993200	-0.11886	607.049	237.519	229.4998	498.1756	491.11	145965.4375	388.9544	-0.68627	468.5205	6951480
028	2017-11-06t0803	1509977417.69	adult	233.9808	174.0031	-58.4095	1016.8519	70.8936	56054.363	176640.2149	2636354.8031	913.443	-0.50379	509.374	-0.74506	534.2468	-0.49564	804.3971	-0.41442	798.5354	236492.75	699.3802	-0.40938	773.2115	-0.37058	14934900	-0.12274	596.586	238.176	229.4925	500.3762	494.9958	147110.5938	391.4742	-0.73082	467.9004	6983320
028	2017-11-06t1203	1509991826.64	adult	237.9833	178.0056	-54.407	864.1609	68.3537	49861.9232	157317.8113	2390879.1544	928.631	-0.43458	493.81	-0.94586	513.3438	-0.74543	795.3817	-0.54137	785.7728	207594.625	686.4283	-0.59227	761.7883	-0.52946	12868200	-0.58708	625.056	236.878	227.2367	521.0748	515.114	136000.5312	398.1361	-0.73881	487.3097	6172790
028	2017-11-06t1639	1510008393.28	adult	242.5852	182.6075	-49.8052	877.5179	68.4035	51527.3482	162714.9406	2489267.9076	940.717	-0.38904	497.58	-0.94074	517.59	-0.73175	804.5826	-0.49608	797.233	217237.3125	693.6298	-0.55972	769.1097	-0.50226	13394900	-0.45844	616.115	237.808	228.2441	514.9833	510.264	139045.4844	401.1999	-0.81586	481.8949	6401800
028	2017-11-06t2003	1510020619.83	adult	245.9814	186.0037	-46.4089	878.9622	69.5445	52294.7309	165167.0797	2559328.8933	974.467	-0.20562	498.298	-0.96153	518.884	-0.74271	812.5115	-0.45291	804.4633	222628.1562	695.4935	-0.57612	778.2007	-0.4458	13614000	-0.40501	668.216	239.676	229.1518	526.2069	519.6565	144180.6875	407.0391	-0.82319	492.0078	6548200
028	2017-11-07t0003	1510035017.76	adult	249.9808	190.0032	-42.4095	869.0499	68.8342	51324.0604	162070.9377	2494618.4214	1040.55	0.16718	498.526	-0.99405	517.1145	-0.79328	833.0172	-0.29762	826.9986	224081.6094	700.2867	-0.56699	792.3786	-0.34461	13365000	-0.46153	809.413	242.228	229.6921	556.7104	546.7198	149755.1094	419.905	-0.74504	517.8832	6493880
028	2017-11-07t0423	1510050573.56	adult	254.3019	194.3242	-38.0884	734.2759	93.5695	41436.2438	131974.6247	2020334.2486	988.056	-0.18072	545.57	-0.48895	570.5889	-0.21831	855.6793	-0.12948	845.2537	186538.0938	736.5973	-0.20141	813.2299	-0.17928	11843200	-0.81935	709.654	256.439	244.1174	560.5173	550.6289	122192.7656	433.7742	-0.66077	523.371	5566770
028	2017-11-07t0803	1510063817.59	adult	257.9808	198.0031	-34.4095	723.8625	101.4233	40699.1131	130632.6797	2004015.6612	967.363	-0.33114	545.297	-0.52068	571.3496	-0.23221	847.69	-0.2459	836.2745	181405.6562	735.9857	-0.24944	809.839	-0.2573	11630600	-0.87262	713.101	258.897	245.3918	557.153	550.0137	119230.75	437.1323	-0.71096	519.7033	5522010
028	2017-11-07t1203	1510078218.68	adult	261.9811	202.0034	-30.4092	712.9317	97.6588	40429.8505	129109.838	1999246.8239	941.463	-0.51496	545.176	-0.55396	571.3284	-0.25771	841.1856	-0.35111	834.0464	178331.3438	737.7623	-0.27427	813.6723	-0.26481	11532700	-0.89997	661.841	261.209	247.1195	562.5808	555.5066	119267.1328	443.7173	-0.72286	528.6718	5525610
028	2017-11-07t1617	1510093440.8	adult	266.2095	206.2318	-26.1809	686.4522	127.0909	46909.5826	153112.464	2974808.7413	1007.42	-0.14807	572.832	-0.25757	589.1153	-0.073833	880.2336	-0.0348	871.5533	215657.2344	758.3107	-0.083288	845.617	0.014304	14016000	-0.30756	755.486	277.422	257.3628	615.0527	610.632	150687.9062	482.3814	-0.277	584.2307	6787960
028	2017-11-07t2017	1510107830.78	adult	270.2067	210.229	-22.1837	685.9238	127.092	46616.6073	151775.5921	2922380.295	1017.39	-0.11636	570.718	-0.3127	585.7264	-0.13834	893.3536	0.040789	885.5517	217084.9375	762.8848	-0.074692	856.2217	0.076093	13869000	-0.34293	781.519	278.101	256.9303	656.7745	649.1624	159596.2188	485.8724	-0.33343	612.9854	6758130
028	2017-11-08t0055	1510124493.92	adult	274.8353	214.8577	-17.555	682.1823	124.4415	45787.3578	148885.6941	2836793.6062	1024.69	-0.10513	575.774	-0.28603	593.5681	-0.070948	892.0876	-0.023776	880.6538	213208.9531	770.9377	-0.032031	856.7748	0.026925	13739700	-0.37458	753.142	284.508	261.5628	656.3431	650.0488	156866.0156	494.3677	-0.33448	618.827	6789210
028	2017-11-08t0417	1510136635.42	adult	278.208	218.2303	-14.1824	669.9434	123.384	44127.3901	143710.4523	2653781.9103	1025.82	-0.12215	581.624	-0.2392	599.7584	-0.014271	894.739	-0.037674	886.3354	206684.7188	771.0275	-0.069267	852.4374	-0.05757	13390100	-0.46107	826.221	294.974	270.87	641.4158	628.9365	148167.0625	501.2676	-0.32505	604.7914	6790880
028	2017-11-08t0817	1510151031.88	adult	282.207	222.2293	-10.1834	661.38	121.4666	42976.7142	139865.2176	2554614.5705	987.442	-0.3818	582.576	-0.25763	600.6981	-0.025953	880.4564	-0.21203	869.5966	198102.6875	765.8178	-0.17766	844.7689	-0.18354	13055000	-0.54566	822.343	295.529	272.0815	628.6107	621.1713	141437.4062	502.9042	-0.4088	593.8405	6622520
028	2017-11-08t1239	1510166774.78	adult	286.58	226.6023	-5.8103	664.8624	115.8603	41764.9137	135679.7822	2392884.6412	1033.75	-0.13354	583.354	-0.28172	600.4271	-0.055875	900.155	-0.082157	890.8419	197133.9375	777.8359	-0.084278	863.912	-0.03894	12741000	-0.62703	756.358	299.043	273.2401	655.8264	648.2703	143625.9688	519.0804	-0.29217	619.1149	6531390
028	2017-11-08t1639	1510181149.86	adult	290.5731	230.5954	-1.8173	667.8568	112.9528	40172.6883	130352.2052	2192870.9206	1068.79	0.049792	582.395	-0.32601	597.2079	-0.12322	915.6148	0.012079	908.793	192279.1094	791.2892	0.032172	882.4717	0.10363	12225100	-0.76135	798.152	302.116	275.2702	705.7937	698.2435	148216.6719	535.3752	-0.16348	669.0119	6341720
028	2017-11-08t2017	1510194234.06	dead	294.2076	234.2299	1.8173	650.88	113.5512	40758.5462	133065.6362	2238915.3379	1039.98	-0.15004	580.464	-0.38134	595.0986	-0.17574	923.7416	0.043761	911.3337	196756.9531	797.9618	0.071291	885.8495	0.094747	12361600	-0.73103	890.713	302.126	269.4849	720.0107	705.4553	153362.2812	557.7249	0.063174	671.3999	6434070
029	2017-10-27t1303	1509127905.05	egg	-1.9988	-57.976	-298.2565	147.1314	28.338	2813.0877	8990.9355	49414.5959	0	-0.1318	0	-0.29416	0	-0.3076					0	-0.26921	0	-0.20335	0	0.68313	0	0	0				0	-0.13506	0	0
029	2017-10-27t1703	1509142296.51	larva	1.9988	-53.9784	-294.2589	153.4643	44.4919	3332.8841	11085.7455	73193.8178	0	-0.28428	0	-0.40636	0	-0.41446					0	-0.3845	0	-0.33558	0	0.24532	0	0	0				0	-0.24649	0	0
029	2017-10-27t2103	1509156698.62	larva	5.9994	-49.9778	-290.2583	162.2114	29.0958	3068.7187	9769.8536	55552.7837	0	-0.41411	0	-0.5085	0	-0.51205					0	-0.48726	0	-0.45224	0	-0.072542	0	0	0				0	-0.36331	0	0
029	2017-10-28t0103	1509171099.68	larva	9.9997	-45.9775	-286.258	154.5049	29.2282	2901.9349	9260.7335	52456.635	0	-0.52741	0	-0.60212	0	-0.60175					0	-0.57978	0	-0.55659	0	-0.32679	0	0	0				0	-0.48605	0	0
[truncated: 4,776 more rows]
