# Supplementary material for: Global, cell non-autonomous gene regulation drives individual lifespan among isogenic C. elegans
Source: eLife. 2021 Feb 1;10:e65026. doi: 10.7554/eLife.65026 (PMC7864635; doi:10.7554/eLife.65026)
Supplement: Source data 1. [file elife-65026-data1.zip › figure_data/Figures 1-3 - base strains/mir-240-786/mir-240-786_20181004-spans.tsv]

name	larvaspan	adultspan	lifespan
000	64.0121	272.4671	336.4792
002	55.9562	192.4069	248.3632
003	54.0411	268.3188	322.36
004	56.0134	220.3051	276.3185
005	51.9984	264.3192	316.3176
006	50.0412	208.3648	258.4061
007	55.9565	240.3589	296.3154
008	54.0411	276.3168	330.3579
009	55.957	168.4058	224.3627
013	51.9983	296.308	348.3063
014	47.9984	248.3081	296.3064
015	47.9984	248.308	296.3064
016	51.9983	256.3686	308.3669
017	55.9573	264.3487	320.306
018	47.9991	260.3689	308.368
019	47.9991	244.3081	292.3072
020	47.9983	244.3083	292.3065
021	51.9982	272.3078	324.306
022	55.9575	232.3493	288.3068
023	58.0005	244.3486	302.349
024	55.9576	224.3484	280.306
025	96.0021	148.3537	244.3558
026	56.0152	292.29	348.3052
027	56.0586	232.2901	288.3487
028	60.0148	316.2468	376.2616
029	64.014	240.2898	304.3039
030	55.958	232.3468	288.3048
031	51.9982	268.3056	320.3037
032	45.9981	292.5092	338.5073
033	51.9982	236.3068	288.3049
034	55.9581	220.3455	276.3035
035	47.9981	148.4279	196.426
036	51.9981	192.3575	244.3556
037	43.955	184.4005	228.3555
038	47.998	164.3574	212.3554
039	47.998	236.2972	284.2952
042	47.998	256.2922	304.2902
043	54.0411	244.2924	298.3335
044	58.0015	152.3886	210.3901
045	45.9979	224.3331	270.3311
046	47.9979	304.2912	352.2891
047	60.0158	232.2728	292.2886
048	50.041	256.29	306.331
049	50.041	232.2897	282.3307
050	54.0411	252.29	306.3311
051	79.9553	256.4939	336.4492
052	51.9979	192.3529	244.3508
053	55.9591	260.327	316.2861
054	51.9979	184.3527	236.3506
055	51.9979	224.2851	276.283
057	51.9978	284.4447	336.4425
058	51.9978	244.2835	296.2814
059	60.0173	252.3253	312.3426
060	55.9597	212.3216	268.2813
061	50.0409	112.003	162.0439
062	50.0409	256.2812	306.322
063	47.9977	112.0031	160.0008
064	60.0176	216.2585	276.2761
065	51.9978	224.2784	276.2761
066	55.9599	152.3845	208.3444
067	55.9599	272.3153	328.2752
068	50.0408	300.2783	350.3191
069	55.96	320.21	376.17
070	47.9976	264.3383	312.3358
071	51.9977	224.276	276.2737
072	55.9601	220.3136	276.2737
073	47.9975	228.2762	276.2737
074	54.0408	268.2771	322.318
075	67.9613	188.387	256.3484
076	51.9976	232.2775	284.2751
077	51.9976	232.2775	284.2751
078	55.9603	204.3675	260.3278
079	55.9603	192.3881	248.3484
080	64.0173	156.3315	220.3488
082	62.062	196.3272	258.3892
083	51.9976	248.2699	300.2675
084	51.9976	196.3486	248.3462
085	55.9606	252.3656	308.3262
087	54.0408	284.4278	338.4686
088	58.0041	240.3022	298.3063
089	45.9972	296.4715	342.4688
090	51.9975	188.3457	240.3432
091	47.9973	276.2638	324.2611
092	51.9975	80.003	132.0005
093	47.9973	296.2635	344.2608
094	47.9972	260.3222	308.3194
095	47.9972	260.3222	308.3194
096	60.0197	152.3214	212.3411
097	51.9975	264.2595	316.257
098	51.9975	264.2596	316.257
099	47.9972	300.261	348.2582
100	47.9984	264.2596	312.258
101	47.9971	248.259	296.2561
102	50.0404	264.3206	314.361
103	60.0203	228.2383	288.2586
104	51.9975	152.3359	204.3334
105	45.9971	240.301	286.2981
107	55.9618	248.2898	304.2516
108	55.9619	184.3768	240.3387
109	47.9973	256.2522	304.2495
111	47.9973	276.2509	324.2481
112	51.9977	300.2528	352.2505
113	54.0409	232.2507	286.2917
114	51.9977	236.2524	288.2501
115	47.9974	232.2492	280.2466
116	51.9977	252.2496	304.2473
118	55.9625	268.2836	324.2461
119	47.9974	284.2513	332.2487
120	51.9978	248.2475	300.2453
122	47.9975	200.3397	248.3372
123	51.9978	320.0551	372.053
