# Supplementary material for: Global, cell non-autonomous gene regulation drives individual lifespan among isogenic C. elegans
Source: eLife. 2021 Feb 1;10:e65026. doi: 10.7554/eLife.65026 (PMC7864635; doi:10.7554/eLife.65026)
Supplement: Source data 1. [file elife-65026-data1.zip › figure_data/Figures 1-3 - base strains/mir-240-786/mir-240-786_20181128-spans.tsv]

name	larvaspan	adultspan	lifespan
000	47.9998	247.9817	295.9815
001	53.999	191.9817	245.9807
002	47.9998	259.9815	307.9812
003	49.9989	255.9813	305.9802
004	47.9997	215.9814	263.9811
005	57.9989	171.9816	229.9805
006	48.0004	223.9814	271.9818
007	47.9997	223.9813	271.981
009	47.9996	235.9814	283.981
010	53.9987	183.9817	237.9805
011	47.9995	227.9813	275.9808
012	49.9988	243.9821	293.9809
013	51.9994	183.9818	235.9812
014	57.9987	215.9814	273.9801
016	51.9994	239.9823	291.9817
018	47.9994	203.9815	251.981
019	47.9994	203.9816	251.9809
020	51.9993	215.9816	267.9808
021	47.9993	243.9823	291.9816
022	47.9993	247.982	295.9814
023	51.9992	251.9814	303.9806
024	49.9985	251.9815	301.9801
026	51.9991	251.9814	303.9805
027	51.9991	187.9821	239.9812
028	49.9985	183.982	233.9805
029	51.9991	211.9817	263.9807
030	49.9984	191.982	241.9804
031	47.9991	239.9821	287.9812
034	45.9984	255.9816	301.98
035	51.9989	251.9816	303.9805
036	51.9989	207.9816	259.9805
038	51.9997	231.9824	283.982
039	47.9989	255.9815	303.9805
040	51.9988	120.0012	172
041	47.9989	219.9815	267.9804
042	49.9981	215.9815	265.9796
043	51.9987	132.0014	184.0001
044	47.9988	104.001	151.9998
045	47.9988	159.9856	207.9844
046	55.9987	227.9817	283.9804
047	51.9986	251.9817	303.9803
049	47.9987	243.9834	291.9821
051	43.9995	227.9812	271.9807
052	49.9979	227.9812	277.9791
053	47.9986	231.9815	279.9801
054	55.9985	251.9819	307.9804
057	67.9983	239.982	307.9804
058	51.9984	223.9813	275.9797
063	51.9994	183.9819	235.9813
064	51.9984	227.9815	279.9799
065	51.9984	255.982	307.9804
066	51.9994	251.9819	303.9813
068	51.9984	251.9817	303.9801
069	63.9983	147.9829	211.9813
071	59.9984	227.9829	287.9813
073	47.9985	195.9818	243.9802
074	47.9985	239.9828	287.9813
077	51.9984	155.9859	207.9843
079	55.9996	195.9813	251.9809
080	55.9986	231.9828	287.9814
081	51.9983	163.9828	215.9811
083	55.9995	219.9813	275.9809
086	49.9975	191.9819	241.9794
094	51.9984	231.9827	283.9811
095	51.9984	199.9817	251.9801
100	51.9998	139.9884	191.9881
104	51.9983	227.9834	279.9818
106	55.9987	155.9831	211.9819
