# Supplementary material for: Global, cell non-autonomous gene regulation drives individual lifespan among isogenic C. elegans
Source: eLife. 2021 Feb 1;10:e65026. doi: 10.7554/eLife.65026 (PMC7864635; doi:10.7554/eLife.65026)
Supplement: Source data 1. [file elife-65026-data1.zip › figure_data/Figures 1-3 - base strains/mir-240-786/mir-240-786_20181128.tsv]

name	timepoint	timestamp	stage	age	adult_age	ghost_age	length	max_width	projected_area	surface_area	volume	gfp_maximum	gfp_maximum_z	gfp_mean	gfp_mean_z	gfp_median	gfp_median_z	gfp_over_99_mean	gfp_over_99_mean_z	gfp_over_99_median	gfp_over_99_sum	gfp_percentile_95	gfp_percentile_95_z	gfp_percentile_99	gfp_percentile_99_z	gfp_sum	gfp_sum_z	green_yellow_excitation_autofluorescence_maximum	green_yellow_excitation_autofluorescence_mean	green_yellow_excitation_autofluorescence_median	green_yellow_excitation_autofluorescence_over_99_mean	green_yellow_excitation_autofluorescence_over_99_median	green_yellow_excitation_autofluorescence_over_99_sum	green_yellow_excitation_autofluorescence_percentile_95	green_yellow_excitation_autofluorescence_percentile_95_z	green_yellow_excitation_autofluorescence_percentile_99	green_yellow_excitation_autofluorescence_sum
000	2018-11-28t1524	1543440471.3	egg	-1.9992	-49.999	-297.9807	156.1051	27.9887	2979.2003	9489.0775	52534.4624	0	0.9128	0	-0.54718	0	-0.57013					0	-0.48361	0	0.03897	0	1.3355	0	0	0				0	-0.60891	0	0
000	2018-11-28t1924	1543454865.67	larva	1.9992	-46.0006	-293.9823	148.0806	28.9855	2930.458	9356.9043	53618.8076	0	0.29331	0	-0.75256	0	-0.75311					0	-0.62608	0	-0.24996	0	0.73097	0	0	0				0	-0.74244	0	0
000	2018-11-28t2324	1543469265.25	larva	5.9991	-42.0007	-289.9824	148.1035	29.0074	2937.2292	9380.6303	53870.9347	0	-0.13679	0	-0.96297	0	-0.94466					0	-0.75822	0	-0.49624	0	0.17335	0	0	0				0	-0.88403	0	0
000	2018-11-29t0324	1543483665.83	larva	9.9993	-38.0006	-285.9822	148.1035	28.9422	2937.552	9383.4246	53876.8247	0	-0.47317	0	-1.179	0	-1.1459					0	-0.8818	0	-0.71278	0	-0.34469	0	0	0				0	-1.0349	0	0
000	2018-11-29t0724	1543498065.4	larva	13.9991	-34.0007	-281.9824	91.5546	28.5708	1703.6466	5571.9356	29886.9895	229.213	-0.44224	172.331	0.75888	172.286	1.0121	216.4925	-0.68071	214.8367	2164.925	202.7232	-0.0072939	211.9365	-0.40171	161302	-0.70003	110.357	59.3126	58.9974	90.1541	87.2439	901.5408	77.7441	0.96357	85.0736	55516.6
000	2018-11-29t1124	1543512465.42	larva	17.9991	-30.0007	-277.9824	306.2634	56.6596	11902.4122	37927.4172	424442.11	256.407	-0.67171	164.562	0.4875	164.2362	0.76358	218.9506	-0.81358	216.6863	13793.8896	196.0799	-0.16185	210.3742	-0.60173	1036740	-0.47984	196.284	57.7805	57.4684	91.8609	88.0471	5787.2393	77.1936	0.87453	84.8646	364017
000	2018-11-29t1524	1543526870.98	larva	22.0007	-25.9991	-273.9808	366.195	31.2879	8081.1448	25484.376	157668.3746	252.178	-0.91186	158.865	0.23345	158.6101	0.53491	216.2015	-0.95197	214.0785	9512.8672	193.3436	-0.28964	208.03	-0.78687	697574	-1.1864	100.825	50.2094	50.0704	84.3115	82.5482	3709.7056	68.6296	0.53462	78.6918	220470
000	2018-11-29t1924	1543541268.5	larva	26	-21.9998	-269.9815	546.9954	37.5982	13985.8411	44132.2703	315680.7098	507.818	-0.83064	150.357	-0.069908	144.8383	0.16298	324.8656	-0.94222	309.9327	24689.7832	202.9699	-0.3526	235.4482	-0.89398	1133540	-1.2843	115.194	53.8132	53.6289	88.6343	87.3941	6736.21	74.9124	0.63966	83.3358	405698
000	2018-11-29t2324	1543555668.35	larva	30	-17.9999	-265.9815	574.4989	42.2104	19557.5852	61661.4113	558881.6776	1071.36	-0.41748	210.463	0.58012	187.6011	0.67999	864.3788	-0.34938	848.998	89895.3906	381.9267	0.3945	787.1069	0.12455	2185870	-0.93268	193.838	54.1025	53.6368	89.592	86.7382	9317.5703	73.9358	0.5111	82.8099	561908
000	2018-11-30t0324	1543570067.65	larva	33.9998	-14.0001	-261.9817	814.6503	65.1773	41233.0236	130344.8968	1723282.1401	1227.8	-0.4632	232.882	0.72787	187.0856	0.51033	983.332	-0.30755	972.4907	213383.0469	587.8896	1.2711	863.0003	0.11323	5039320	0.66864	235.919	57.7547	57.6566	95.0596	92.045	20627.9395	79.0796	0.59193	88.6203	1249750
000	2018-11-30t0724	1543584468.19	larva	37.9999	-9.9999	-257.9816	829.5637	59.384	37892.7577	119497.1997	1472610.9158	3196.36	1.3471	304.35	1.6365	208.6393	0.72419	2305.9788	1.4133	2161.479	461195.75	891.7098	2.6122	1857.7654	2.001	6068130	0.95066	121.641	60.3114	60.0908	93.0296	91.5026	18605.9141	79.6724	0.5083	88.0258	1202490
000	2018-11-30t1124	1543598867.67	larva	41.9998	-6.0001	-253.9817	802.4678	69.2419	44448.535	140339.0139	2048230.0733	1248.68	-0.8317	266.838	0.8915	226.2516	0.89224	1026.989	-0.48564	1010.5717	239288.4375	604.5681	1.139	937.4193	-0.059469	6210650	0.62621	121.844	60.4199	60.3193	94.6413	92.8294	22051.418	80.7447	0.43434	89.4372	1406270
000	2018-11-30t1524	1543613267.98	larva	45.9999	-2	-249.9816	870.404	62.6016	46251.0102	145864.5406	2052829.7776	2537.54	0.22241	257.996	0.55497	212.8074	0.44256	1744.9734	0.42791	1692.8474	424028.5312	573.8916	0.87954	1228.9214	0.36138	6251750	0.24456	214.083	59.7672	59.4532	95.4594	93.3843	23196.6406	80.1222	0.26852	89.2722	1448280
000	2018-11-30t1924	1543627667.77	adult	49.9998	2	-245.9817	1100.8364	63.3206	59680.8264	188289.9606	2635814.5594	2763.87	0.21625	251.192	0.22716	210.7237	0.18603	1809.6561	0.41502	1682.4539	566422.375	378.1659	-0.15054	1395.4075	0.5157	7855280	0.86999	331.115	60.5264	60.0841	96.6874	93.9403	30263.1582	81.0222	0.158	90.3989	1892780
000	2018-11-30t2324	1543642067.72	adult	53.9998	6	-241.9817	1067.9255	71.3051	63310.9821	199703.4398	3099863.1427	1971.02	-0.67788	239.093	-0.13377	209.3379	-0.0062583	1343.9045	-0.39656	1278.4825	444832.4062	443.8872	0.1156	1067.5033	-0.21884	7905360	0.52629	189.544	59.3064	58.941	94.4729	92.523	31270.5273	79.9197	-0.03733	88.9595	1960910
000	2018-12-01t0324	1543656467.87	adult	57.9998	10	-237.9817	1127.3765	70.6417	65354.7973	205848.3379	3180848.3005	2169.02	-0.64806	233.171	-0.38747	202.5686	-0.35656	1415.3741	-0.41607	1366.7675	484057.9375	431.9739	0.032651	1173.9587	-0.081931	7963490	0.212	360.528	53.8477	53.5129	90.9534	88.7304	31106.0781	75.5801	-0.51812	85.1377	1839060
000	2018-12-01t0724	1543670867.68	adult	61.9998	13.9999	-233.9817	925.1373	82.7017	59836.5754	188932.6791	3258962.6847	1801.91	-1.1105	231.472	-0.55496	201.097	-0.58449	1278.7323	-0.7399	1239.7363	398964.4688	446.9678	0.10251	974.0922	-0.55374	7222160	-0.5662	262.091	60.0976	59.6789	97.6205	94.9094	30457.5859	81.9566	-0.16342	91.4766	1875110
000	2018-12-01t1124	1543685268.42	adult	66	18.0002	-229.9815	1174.091	73.1264	72484.8822	228426.15	3700235.5101	2170.05	-0.90741	238.802	-0.51196	209.6512	-0.47805	1535.8645	-0.43531	1501.351	582092.625	323.7902	-0.56079	1164.6561	-0.19303	9039610	0.25312	284.258	60.8836	60.409	101.9247	98.6409	38629.4727	81.8337	-0.34019	92.936	2304690
000	2018-12-01t1524	1543699667.99	adult	69.9999	22	-225.9816	1227.0545	70.6099	73104.062	230283.8231	3635859.859	3737.65	0.35065	238.789	-0.62318	211.3474	-0.5833	1737.6426	-0.12093	1546.8086	665517.125	333.7904	-0.52342	1158.9623	-0.22204	9123430	0.038768	155.065	58.0873	57.7126	95.0068	93.3717	36387.6016	79.1501	-0.87855	89.173	2219340
000	2018-12-01t1924	1543714068.5	adult	74	26.0002	-221.9815	1140.3271	75.7592	75943.9427	239574.862	4132318.1142	2457.57	-0.85884	236.814	-0.7995	210.0175	-0.81975	1421.1482	-0.73117	1300.856	562774.6875	313.664	-0.67865	966.3345	-0.69628	9368840	-0.046833	153.297	62.0966	61.3476	110.4735	107.6959	43747.4922	84.5157	-0.39645	99.8009	2456670
000	2018-12-01t2324	1543728468.12	adult	77.9999	30.0001	-217.9816	1076.692	76.0982	69158.1302	218034.2694	3705149.9067	3363.94	-0.15686	258.444	-0.27274	224.8652	-0.32183	1720.3933	-0.1433	1590.4104	621062	370.5998	-0.29625	1277.9525	0.12617	9325940	-0.27526	308.301	62.1885	61.7237	100.6623	98.4967	36339.0938	83.9273	-0.70644	94.6559	2244070
000	2018-12-02t0324	1543742874.78	adult	82.0017	34.0019	-213.9798	1193.7766	81.8636	79653.1767	251057.0845	4423494.0253	2750.69	-0.75609	250.577	-0.64888	223.1208	-0.56601	1379.1844	-0.91471	1235.2183	573740.75	390.0105	-0.13391	931.7184	-0.84834	10400900	0.18607	311.717	64.9617	64.6888	101.6929	99.5897	42304.2266	86.3626	-0.55926	95.8724	2696430
000	2018-12-02t0724	1543757275.3	adult	86.0019	38.0021	-209.9796	693.6657	79.2356	45621.2234	144954.0436	2490872.8658	2174.62	-1.309	254.498	-0.6521	226.8164	-0.53878	1148.6097	-1.5629	978.5435	273369.125	445.5415	0.44611	870.2806	-1.0966	6055770	-2.5351	281.709	65.7939	65.3925	106.0774	104.1362	25246.4141	89.0563	-0.36063	99.7347	1565570
000	2018-12-02t1124	1543771673.72	adult	90.0015	42.0016	-205.98	1221.7867	73.631	76425.1312	240765.9796	3992725.68	2248.48	-1.2963	261.56	-0.50282	231.2494	-0.4555	1414.027	-0.93047	1308.069	564196.75	395.8678	-0.12107	1064.2416	-0.42686	10428700	-0.09249	287.655	66.7795	66.4124	106.8767	103.624	42643.8086	88.9457	-0.60077	99.5326	2662570
000	2018-12-02t1524	1543786071.84	adult	94.0009	46.0011	-201.9806	1202.5707	77.2541	79754.7026	251414.1188	4383043.9311	3425.22	-0.36447	275.603	0.017657	243.6113	0.10207	1456.939	-0.84458	1197.8411	606086.625	470.11	0.76509	971.7668	-0.79809	11454900	0.38409	213.919	68.632	68.0677	112.9579	110.2339	46990.4844	91.8846	-0.37592	104.6006	2852550
000	2018-12-02t1924	1543800467.99	adult	97.9999	50	-197.9816	1146.2295	78.7924	76133.6278	240134.3469	4161891.5325	3609.45	-0.27333	270.028	-0.40448	241.1372	-0.19464	1547.1577	-0.60597	1334.8386	614221.625	404.7653	-0.19784	1114.969	-0.19451	10715800	-0.1619	250.772	70.0655	68.3375	165.2866	159.481	65618.7656	100.111	0.59009	130.2008	2780480
000	2018-12-02t2324	1543814868.01	adult	101.9999	54	-193.9816	1249.7412	76.0546	79794.1913	251517.7571	4202006.1536	2351.42	-1.3266	276.521	-0.23671	246.4078	-0.03488	1328.9093	-1.2733	1234.2448	554155.1875	432.6948	0.050837	1007.435	-0.66155	11506300	0.1923	244.044	72.5221	71.4088	126.9731	122.0555	52947.7969	99.7209	0.28312	115.7524	3017720
000	2018-12-03t0324	1543829268.18	adult	105.9999	58.0001	-189.9816	1320.4131	95.3335	96928.7599	305749.7643	5903398.1072	1886.1	-1.717	249.697	-1.7762	223.8466	-1.542	1205.5181	-1.6611	1116.5695	608786.625	360.9166	-1.0489	940.6707	-0.96492	12590500	0.71466	222.408	67.266	65.9128	125.1521	118.9573	63201.8047	95.2446	-0.55196	111.5814	3391760
000	2018-12-03t0724	1543843668.19	adult	109.9999	62.0001	-185.9816	1167.3113	76.2421	76581.8102	241487.421	4138338.5885	1807.37	-1.7976	270.094	-0.89094	239.3074	-0.76031	1153.4828	-1.8357	1038.4785	461393.0938	491.436	0.55408	912.6975	-1.1002	10777500	-0.40207	184.299	69.8902	68.2499	131.4704	128.2087	52588.1406	99.5462	-0.19965	120.0856	2788830
000	2018-12-03t1124	1543858067.8	adult	113.9998	66	-181.9817	1270.5572	79.9861	87291.3172	275074.4694	4998592.0622	4235.58	-0.0092444	272.013	-0.94462	245.7562	-0.50829	1453.0659	-0.9747	1080.0746	661145	402.8705	-0.74272	885.1555	-1.2332	12366000	0.4073	334.248	68.6139	66.8034	141.8927	132.1533	64561.1758	99.4364	-0.41982	122.0138	3119260
000	2018-12-03t1524	1543872468.21	adult	117.9999	70.0001	-177.9816	1269.5537	75.2549	82505.4994	260078.3403	4420348.4753	4137.18	-0.1229	283.678	-0.48219	249.532	-0.40505	1634.4247	-0.46095	1345.5015	704437.0625	458.4678	-0.1529	931.4898	-1.0337	12199000	0.23934	249.403	68.0638	64.9607	176.0265	170.2066	75867.4375	106.3317	0.21397	147.1842	2926950
000	2018-12-03t1924	1543886867.71	adult	121.9998	74	-173.9817	1136.3654	77.3555	73997.5096	233163.2271	4059687.2446	3003.83	-0.97549	305.633	0.51366	268.9628	0.6566	1659.8484	-0.39924	1563.9557	640701.5	469.1195	-0.14047	1234.7741	0.30993	11789200	-0.045813	287.929	76.6119	72.515	206.0578	195.7443	79538.3125	116.2375	1.1531	170.9957	2955150
000	2018-12-03t2324	1543901267.78	adult	125.9998	78	-169.9817	1084.0352	76.985	72425.1342	228485.1372	3992346.5971	2968.01	-1.0167	293.81	-0.20151	256.5018	-0.19426	1505.8918	-0.84945	1379.457	569227.125	563.5423	0.86443	986.4722	-0.78984	11094600	-0.46083	257.259	78.2679	74.4561	174.939	169.7545	66126.9531	119.9009	1.3317	156.7676	2955470
000	2018-12-04t0324	1543915667.92	adult	129.9998	82	-165.9817	1285.5	79.242	84615.2092	266760.5801	4619233.9679	3732.09	-0.48211	296.145	-0.18146	261.5275	0.020365	1578.4464	-0.63415	1407.5392	696094.875	563.9086	0.73715	982.4042	-0.79958	13059400	0.50031	353.995	75.6387	72.2369	184.5518	175.7926	81387.3594	118.6869	0.97118	158.0335	3335520
000	2018-12-04t0724	1543930068	adult	133.9999	86	-161.9816	1194.4867	80.5587	79361.0536	250151.5176	4390772.4527	2489.66	-1.3663	284.769	-0.81187	246.4524	-0.9425	1373.723	-1.201	1232.8585	568721.3125	555.2801	0.52587	940.3393	-0.967	11776600	-0.18796	255.731	73.0537	69.9612	176.3377	170.7497	73003.8125	109.2804	-0.22015	152.0579	3021140
000	2018-12-04t1124	1543944467.89	adult	137.9998	90	-157.9817	1273.7663	80.7998	86801.7021	273669.4079	4864049.9518	5018.35	0.41879	305.311	0.098941	267.3125	0.21273	1637.4528	-0.43393	1329.629	740128.625	549.1639	0.36132	1070.2643	-0.39355	13800000	0.75119	381.211	78.0587	72.349	205.4922	199.8161	92882.4531	135.221	2.2191	185.6043	3528250
000	2018-12-04t1524	1543958867.9	adult	141.9998	94	-153.9817	1246.3548	82.1249	82102.9182	258761.4997	4532655.1554	3802.09	-0.43109	292.835	-0.54175	254.6788	-0.57207	1719.8864	-0.18255	1504.9073	736111.375	522.282	-0.0032442	1024.4676	-0.57016	12529800	0.10459	420.738	72.5715	69.2817	183.3837	173.5094	78488.2109	110.1301	-0.46099	151.7876	3105190
000	2018-12-04t1924	1543973268	adult	145.9999	98	-149.9816	1394.9089	75.5436	89861.8557	283308.4371	4794712.473	3023.44	-0.9651	288.665	-0.77984	253.9276	-0.66963	1582.3486	-0.53475	1458.4324	742121.5	503.149	-0.26652	998.3988	-0.66027	13521100	0.51221	291.057	79.0819	75.3685	192.351	188.6177	90212.5938	120.2002	0.3206	172.1969	3704200
000	2018-12-04t2324	1543987668.18	adult	149.9999	102.0001	-145.9816	1219.3629	73.8081	64549.5355	203644.7018	2999316.5761	2442.84	-1.3552	312.084	0.16301	269.5095	0.10579	1397.931	-1.0017	1272.8256	473898.625	642.2406	1.0217	1070.1122	-0.35633	10551900	-0.82028	339.165	80.175	76.6644	176.9859	170.1324	59998.2305	121.0809	0.21056	156.9909	2710800
000	2018-12-05t0324	1544002067.87	adult	153.9998	106	-141.9817	1267.8124	80.9475	82077.6241	258501.6273	4483250.8564	6955.78	1.7852	319.98	0.39072	275.1928	0.30618	2128.1716	0.9451	1695.222	910857.5	535.0691	-0.089021	1123.0543	-0.14563	13689700	0.47002	367.747	79.0886	75.6951	184.2381	177.6571	78853.9062	117.6995	-0.2687	161.6719	3383650
000	2018-12-05t0724	1544016467.14	adult	157.9996	109.9998	-137.9819	1309.3471	88.2086	90393.9173	285121.6313	5179614.8616	6079.46	1.1739	317.552	0.17561	273.5537	0.10411	1961.3091	0.49625	1424.2616	923776.5625	523.8844	-0.26003	1059.3887	-0.39866	14949100	0.9035	418.127	82.025	75.9672	231.0337	225.8933	108816.8828	140.4382	1.4265	207.205	3861410
000	2018-12-05t1124	1544030868.05	adult	161.9999	114	-133.9816	1347.0475	78.5792	88492.972	278664.324	4893028.8417	2819.37	-1.06	301.992	-0.55012	259.3461	-0.73382	1509.6335	-0.647	1417.569	697450.6875	553.8062	-0.063666	990.4052	-0.662	13932400	0.43641	400.748	81.1486	75.7952	217.1303	208.0728	100314.1797	132.9835	0.58832	191.1711	3743790
000	2018-12-05t1524	1544045267.48	adult	165.9997	117.9999	-129.9818	1187.7106	80.6499	77860.715	245406.4328	4253182.0889	5281.46	0.60558	327.037	0.27393	280.422	0.17253	2058.228	0.66499	1680.4949	835640.625	577.3184	0.061178	1059.2891	-0.42672	13271500	0.13361	420.879	83.9305	79.0434	203.5137	199.1951	82626.5625	134.0788	0.45133	179.8692	3405980
000	2018-12-05t1924	1544059667.45	adult	169.9997	121.9999	-125.9818	1312.6077	90.801	94872.7592	299182.1545	5699774.5941	5156.85	0.50443	287.709	-1.3062	246.1524	-1.6215	1942.4976	0.34413	1472.2894	959593.8125	541.0889	-0.31258	1046.3812	-0.49236	14198100	0.39689	344.101	76.1053	71.8781	208.1886	203.8441	102845.1719	118.5034	-0.90406	179.27	3755720
000	2018-12-05t2324	1544074068.25	adult	173.9999	126.0001	-121.9816	1288.2902	80.2139	83005.7427	261480.42	4502547.3759	2349.82	-1.3732	308.41	-0.68504	266.2034	-0.80932	1492.4515	-0.69516	1433.4755	646231.5	620.7683	0.24852	1072.4254	-0.4329	13340300	0.051645	328.358	85.9586	80.4216	212.3177	209.5966	91933.5781	141.0575	0.50938	192.2013	3718140
000	2018-12-06t0324	1544088467.8	adult	177.9998	130	-117.9817	1357.9944	79.5545	89174.3283	280916.4459	4888907.1177	2733.05	-1.1263	298.241	-1.1704	257.0311	-1.3836	1426.9156	-0.84569	1336.3167	663515.75	590.2187	-0.068704	1092.493	-0.40215	13859600	0.16473	339.962	82.5095	77.9957	217.5223	212.8356	101147.8906	127.5747	-0.62144	185.7053	3834300
000	2018-12-06t0724	1544102867.28	adult	181.9997	133.9998	-113.9818	1281.7374	82.1007	86725.8268	273241.4259	4903249.0295	5438.72	0.61804	319.954	-0.56742	274.1914	-0.75497	2090.7351	0.48303	1626.3353	945012.25	587.2116	-0.1654	1157.6583	-0.24486	14453300	0.29051	421.967	84.122	78.915	211.3633	206.4577	95536.1875	136.7183	-0.21143	191.1459	3800040
000	2018-12-06t1124	1544117266.88	adult	185.9996	137.9997	-109.9819	1303.7722	73.5409	76465.1407	240823.0504	3725682.0495	3208.86	-0.84415	310.668	-1.0293	269.1515	-1.1562	1506.1637	-0.72077	1281.0306	602465.5	622.2126	0.0078435	1054.67	-0.58885	12410600	-0.35859	331.537	89.6151	83.0013	243.7116	238.1276	97484.625	148.5654	0.3106	215.9444	3579950
000	2018-12-06t1647	1544136600.39	adult	191.37	143.3701	-104.6115	1162.9098	82.6576	80983.9732	255356.5085	4696579.8626	3879.94	-0.43892	378.717	0.94914	327.0479	1.1466	1879.7838	-0.051154	1697.4219	793268.75	763.0557	0.86617	1339.1037	0.14068	15970900	0.58686	442.815	96.7718	87.1713	288.8032	278.6145	121874.9609	181.8343	1.9287	249.199	4080960
000	2018-12-06t1924	1544146024.77	adult	193.9879	145.988	-101.9936	1250.9649	79.8694	84648.7028	266674.0131	4827087.3669	2773.48	-1.1506	349.346	-0.094585	299.2247	-0.18532	1662.6567	-0.48236	1554.7314	733231.625	726.4483	0.55106	1268.2179	-0.090487	15396700	0.39291	372.906	91.4707	85.6289	256.1996	249.9673	112984.0312	146.6677	-0.2212	214.3085	4031390
000	2018-12-06t2324	1544160424.12	adult	197.9877	149.9878	-97.9938	1230.351	84.8769	83493.3827	263180.9234	4843332.2824	3428.29	-0.75403	348.707	-0.2737	293.715	-0.59717	1813.9808	-0.2436	1634.1736	789081.6875	764.9948	0.7103	1297.0325	-0.068157	15159700	0.27978	362.487	90.7929	83.9537	256.2666	250.4829	111475.9531	153.5217	-0.044567	221.902	3947130
000	2018-12-07t0324	1544174824.26	adult	201.9877	153.9879	-93.9938	1169.8683	79.6814	78695.7168	248052.3389	4407438.5715	8208.38	2.2036	392.358	0.88197	330.2359	0.75428	2396.052	0.74353	1991.7406	984777.375	844.1732	1.1184	1467.7207	0.31507	16090600	0.47386	344.613	98.1811	91.5633	255.4508	248.7474	104990.2812	156.8938	-0.064824	224.2394	4026410
000	2018-12-07t0724	1544189224.21	adult	205.9877	157.9879	-89.9938	1274.1834	79.6718	79967.0264	251770.4243	4319354.7722	4163.13	-0.33533	378.72	0.30213	323.3558	0.27827	2131.4473	0.22563	1894.3835	890944.9375	761.3773	0.50446	1479.83	0.28382	15797200	0.35081	407.178	97.1717	88.5369	273.1742	265.2915	114186.8125	171.4811	0.45091	236.4004	4053230
000	2018-12-07t1124	1544203604.57	adult	209.9822	161.9824	-85.9993	1282.8594	82.5305	84949.8746	267617.6322	4728648.828	6790.13	1.2736	393.94	0.60054	333.9017	0.54514	2448.7041	0.73029	2137.3833	1084775.875	788.9112	0.59865	1516.4816	0.32486	17438500	0.72203	423.996	101.497	93.5757	287.5839	281.9363	127399.6562	168.0305	0.090905	253.1579	4492960
000	2018-12-07t1524	1544218000.97	adult	213.9812	165.9814	-82.0003	1314.6058	81.2976	87586.141	275792.1174	4956820.501	6004.13	0.76545	398.984	0.58994	341.1507	0.66314	2338.2371	0.50051	2007.5872	1068574.375	775.4392	0.43954	1473.4463	0.16321	18208400	0.86245	436.61	102.78	94.7578	276.3469	266.3585	126290.5156	172.9209	0.13022	241.0341	4690580
000	2018-12-07t1924	1544232401.66	adult	217.9814	169.9816	-78.0001	1381.3675	86.3051	92749.7498	291986.0974	5401360.1098	2693.84	-1.2879	374.717	-0.25368	325.8189	-0.1179	1789.0242	-0.47809	1701.9528	864098.6875	768.4942	0.32682	1368.0453	-0.14583	18097000	0.79021	494.978	100.041	93.3954	273.4525	259.2807	132077.5781	162.0069	-0.50284	231.5796	4831490
000	2018-12-07t2324	1544246801.61	adult	221.9814	173.9816	-74.0001	1416.8622	78.0145	95010.6319	299212.7582	5307296.5753	7405.34	1.6023	392.237	0.1348	334.921	0.11783	2297.8081	0.36052	1936.0778	1139712.875	687.9659	-0.20391	1573.166	0.32058	19423200	1.0782	383.333	99.7422	93.1719	262.1385	251.2546	130020.6719	159.966	-0.72374	222.5694	4939140
000	2018-12-08t0324	1544261201.04	adult	225.9813	177.9814	-70.0002	1087.1088	87.5537	80590.9677	254571.8469	4937303.4854	2825.28	-1.2273	394.923	0.08466	331.6616	-0.15061	1707.9518	-0.67473	1614.1095	717339.75	921.4833	1.113	1389.2133	-0.17382	16552400	0.36525	511.872	106.099	97.0432	296.4444	283.6614	124506.6406	184.6088	0.12662	254.28	4446920
000	2018-12-08t0724	1544275601.19	adult	229.9813	181.9815	-66.0002	1290.5766	79.6454	83700.7116	263565.781	4641691.4436	4116.24	-0.43783	409.484	0.40097	344.176	0.2284	2082.6477	-0.060466	1928.2903	910117	917.9212	1.0478	1569.7199	0.23869	17868700	0.6577	389.098	106.063	98.5911	287.5605	279.2531	125663.9375	171.8304	-0.5094	249.6651	4628270
000	2018-12-08t1124	1544290001.29	adult	233.9813	185.9815	-62.0002	1292.305	82.9321	87318.1334	275178.2303	4912987.8732	8050.87	1.9858	408.028	0.26028	337.5998	-0.13327	2484.4534	0.61917	2203.979	1130426.25	841.0361	0.54908	1666.9516	0.44694	18564900	0.8016	475.126	105.648	93.5731	311.815	303.9242	141875.8438	199.0854	0.39647	278.0059	4806860
000	2018-12-08t1524	1544304401.08	adult	237.9813	189.9814	-58.0002	800.4628	61.6067	40985.3223	129945.0173	1695910.9206	4075.4	-0.47459	437.597	0.99545	369.2357	0.95474	2323.293	0.33041	2135.0637	501831.2812	873.0103	0.69363	1820.4091	0.79952	9410530	-1.3521	393.84	110.545	103.4886	275.0752	268.0948	59416.2461	181.1953	-0.40284	245.2797	2377280
000	2018-12-08t1924	1544318801.89	adult	241.9815	193.9817	-54	719.2658	64.9586	35969.6711	113622.3342	1580766.7953	3276.68	-0.97289	406.756	0.055491	353.0125	0.25455	2014.2153	-0.21988	1908.1085	380686.6875	618.7676	-0.82952	1535.7697	0.07257	7675890	-1.776	421.208	108.046	99.9084	334.5441	332.1178	63228.8281	172.0544	-0.85002	293.8985	2038930
000	2018-12-08t2324	1544333201.19	adult	245.9813	197.9815	-50.0002	764.4486	69.7237	39117.7827	123926.8897	1704298.6482	3584.06	-0.78327	428.563	0.58559	346.9496	-0.054105	2550.4553	0.72005	2453.7905	525393.8125	1014.1258	1.4552	2026.5424	1.2785	8787250	-1.5352	423.776	103.917	97.5866	282.4144	278.1393	58177.3672	159.4577	-1.4054	235.6438	2130700
000	2018-12-09t0324	1544347601.24	adult	249.9813	201.9815	-46.0002	877.9413	74.2801	52331.6591	165272.2222	2594757.8252	4438.39	-0.24688	422.654	0.3467	359.5557	0.31738	2307.5039	0.28647	2122.3472	632256.0625	716.277	-0.32409	1755.6126	0.58386	11549400	-0.90159	503.261	116.575	105.1615	344.6936	332.6794	94446.0547	210.2946	0.28398	297.9421	3185530
000	2018-12-09t0724	1544362000.81	adult	253.9812	205.9814	-42.0003	739.9263	81.7497	43893.4446	139586.8104	2217948.432	3392.74	-0.90588	451.273	1.0603	372.5357	0.6923	2386.085	0.42422	2287.5629	548799.5625	968.4472	1.1273	1901.3067	0.93349	10349900	-1.2053	471.262	116.727	106.6994	322.8694	307.4322	74259.9531	203.3646	-0.075695	278.5599	2677140
000	2018-12-09t1124	1544376401.2	adult	257.9813	209.9815	-38.0002	825.7997	75.9267	49157.9081	155638.8613	2432240.671	3481.18	-0.85042	434.582	0.52756	365.7329	0.36637	2362.012	0.37924	2244.6436	607037.0625	832.9978	0.29975	1895.0243	0.90231	11160900	-1.0306	424.522	116.705	106.3079	323.9008	317.778	83242.5078	208.2845	-0.02069	284.9524	2997220
000	2018-12-09t1524	1544390800.6	adult	261.9811	213.9813	-34.0004	816.5324	74.2581	44234.9394	140542.3755	2003072.1503	3669.37	-0.73011	442.312	0.66626	370.6273	0.45315	2378.5193	0.4078	2211.0027	551816.5	938.6166	0.89378	1855.4333	0.78692	10248800	-1.2698	403.62	119.398	108.5034	324.3956	317.5438	75259.7734	214.942	0.091395	293.6351	2766570
000	2018-12-09t1924	1544405200.76	adult	265.9812	217.9814	-30.0003	856.73	86.9868	55186.9463	174575.3024	3001391.4822	4744.9	-0.036587	463.314	1.1657	376.5367	0.57294	2737.6768	1.0642	2499.6472	788450.875	1018.5703	1.3396	1968.7704	1.0611	13337900	-0.53973	552.085	125.181	111.5543	361.7299	347.5278	104178.1953	235.673	0.66757	319.9285	3603720
000	2018-12-09t2324	1544419600.52	adult	269.9811	221.9813	-26.0004	831.1455	68.0035	43299.0178	137292.4251	1872081.0983	3698.55	-0.70923	454.196	0.84639	380.8868	0.63808	2484.3767	0.60167	2354.1689	563953.5	943.042	0.86425	1926.1725	0.93886	10310200	-1.2964	391.584	122.039	110.0844	326.3882	320.873	74090.125	214.8975	-0.13005	298.0624	2770290
000	2018-12-10t0324	1544434000.28	adult	273.9811	225.9812	-22.0004	834.3515	68.7751	45172.2236	143183.8341	2026893.6324	3804.69	-0.63858	459.288	0.91403	389.0211	0.82793	2445.6028	0.531	2281.7456	579607.875	909.3459	0.636	1890.6634	0.83423	10867700	-1.1803	399.755	123.702	111.222	329.6461	326.197	78126.1406	217.7311	-0.1438	303.2393	2927040
000	2018-12-10t0724	1544448400.64	adult	277.9812	229.9813	-18.0003	835.4038	75.0476	48282.2838	152799.572	2349767.2366	3737.53	-0.68059	459.633	0.85441	392.9211	0.87523	2374.8103	0.39955	2255.5457	598452.1875	867.5594	0.35817	1842.3437	0.69584	11576800	-1.0249	429.92	123.681	107.1019	333.6019	326.8685	84067.6875	243.2603	0.56809	306.9005	3115160
000	2018-12-10t1124	1544462801	adult	281.9813	233.9814	-14.0002	752.0611	77.4539	43976.903	139640.9252	2156712.2709	4169.71	-0.39321	471.663	1.11	404.9194	1.1843	2326.3887	0.30855	2165.8828	535069.375	915.0143	0.61591	1783.4138	0.52877	10844000	-1.2282	379.103	129.638	111.9979	324.1025	319.9196	74543.5781	253.0665	0.76737	304.6454	2980500
000	2018-12-10t1524	1544477200.91	adult	285.9812	237.9814	-10.0003	831.9114	81.7351	50016.849	158197.8402	2592928.9865	5257.44	0.33389	510.549	2.0845	426.2551	1.7854	2612.4819	0.85394	2369.8766	684470.25	1118.4282	1.8199	1869.7197	0.74101	13335600	-0.62103	514.655	141.457	128.9414	362.7859	345.2897	95049.9219	242.0042	0.3112	311.2761	3694850
000	2018-12-10t1924	1544491601.77	adult	289.9815	241.9816	-6	733.9406	73.342	45223.7324	143711.0687	2266978.2136	3693.23	-0.70407	468.204	0.88502	403.8774	0.99193	2220.1128	0.10494	2145.8708	526166.75	848.4605	0.1594	1768.7202	0.46232	11054300	-1.2192	510.539	131.224	112.6298	356.1434	344.9223	84405.9844	260.322	0.77308	320.8919	3098200
000	2018-12-10t2324	1544506002.42	adult	293.9816	245.9818	-1.9999	710.8046	84.6795	39444.2146	125627.9042	2031158.7492	5501.21	0.51641	526.823	2.3827	429.8003	1.7262	2601.0596	0.84277	2275.3325	538419.3125	1194.106	2.2435	1883.2634	0.75268	10885700	-1.2857	506.24	144.19	128.214	374.7715	361.2963	77577.7031	259.3885	0.63741	333.5409	2979390
000	2018-12-11t0324	1544520401.36	dead	297.9814	249.9815	1.9999	721.0904	83.5502	44220.3442	140551.2066	2311739.9941	5713.33	0.67113	517.562	2.0699	425.8362	1.5216	2612.3088	0.87079	2353.7972	606055.625	1172.5692	2.0955	1897.1875	0.77845	11962400	-1.0305	575.15	143.525	127.2548	387.9137	371.9481	89995.9688	264.4404	0.68636	341.5616	3317290
001	2018-11-28t1524	1543440481.54	larva	0	-53.999	-245.9807	153.594	28.8915	2978.9834	9499.9105	53746.6789	0	0.56839	0	-0.64928	0	-0.66062					0	-0.55627	0	-0.11196	0	1.0268	0	0	0				0	-0.67475	0	0
001	2018-11-28t1924	1543454875.91	larva	3.9984	-50.0005	-241.9822	148.1035	29.0732	2936.9077	9377.971	53865.661	0	0.062843	0	-0.85708	0	-0.84772					0	-0.6933	0	-0.37743	0	0.44689	0	0	0				0	-0.81213	0	0
001	2018-11-28t2324	1543469275.48	larva	7.9983	-46.0007	-237.9823	116.5409	32.3303	2433.2042	7894.5101	48254.0221	0	-0.31358	0	-1.0702	0	-1.0439					0	-0.82095	0	-0.6076	0	-0.090115	0	0	0				0	-0.95818	0	0
001	2018-11-29t0324	1543483676.09	larva	11.9985	-42.0005	-233.9822	116.5409	32.3421	2433.4716	7896.9094	48257.881	0	-0.61897	0	-1.2893	0	-1.2506					0	-0.94086	0	-0.81246	0	-0.59062	0	0	0				0	-1.1144	0	0
001	2018-11-29t0724	1543498075.63	larva	15.9984	-38.0006	-229.9823	116.5409	32.3533	2433.7348	7899.46	48262.2571	0	-0.87941	0	-1.5155	0	-1.4696					0	-1.0546	0	-0.99839	0	-1.0596	0	0	0				0	-1.2828	0	0
001	2018-11-29t1124	1543512475.53	larva	19.9983	-34.0006	-225.9823	116.5409	32.3661	2433.9949	7902.1423	48267.1184	0	-1.1087	0	-1.7507	0	-1.7034					0	-1.1636	0	-1.1698	0	-1.501	0	0	0				0	-1.4665	0	0
001	2018-11-29t1524	1543526881.18	larva	23.9999	-29.9991	-221.9808	376.8382	35.9804	10809.5177	34127.0047	265560.3779	600.634	-0.61208	185.815	0.50363	178.1692	0.75501	493.3463	-0.65481	488.4253	28614.084	234.4442	-0.14811	427.7773	-0.38753	1072520	-1.1193	149.673	55.5224	55.2682	87.9501	85.2696	5101.1089	73.9749	0.65467	81.6992	320475
001	2018-11-29t1924	1543541278.74	larva	27.9992	-25.9997	-217.9814	729.3785	53.2643	26719.9939	84248.387	862791.6162	692.049	-0.72915	185.447	0.31931	178.7749	0.615	552.6277	-0.70452	544.6621	78473.1406	222.8752	-0.31067	462.6744	-0.48467	2626490	-0.40459	104.799	55.0212	54.8538	87.2227	85.8744	12385.624	74.8525	0.59127	82.9693	779265
001	2018-11-29t2324	1543555678.51	larva	31.9992	-21.9998	-213.9815	616.2129	47.0936	21263.639	67011.9187	634800.1641	1548.07	-0.012237	238.015	0.88753	181.2985	0.49602	1124.3684	-0.057518	1071.9379	127053.625	705.7766	1.8841	1011.2592	0.51186	2688860	-0.77831	191.197	54.7556	54.3899	87.3683	85.1727	9872.6191	73.2379	0.43409	81.4633	618574
001	2018-11-30t0324	1543570077.85	larva	35.999	-18	-209.9817	856.5979	56.5236	39917.5454	125825.3789	1555943.0428	1669.2	-0.10687	230.296	0.60075	154.3194	-0.15434	1393.5205	0.19861	1380.8484	292639.3125	706.532	1.784	1265.5294	0.86708	4832760	0.31105	122.499	52.3366	52.1718	85.0604	83.3086	17862.6797	71.2345	0.2417	79.9486	1098280
001	2018-11-30t0724	1543584478.25	larva	39.9991	-13.9999	-205.9816	734.1911	59.9084	36668.2679	115688.987	1533031.5876	1744.41	-0.24019	281.468	1.2076	218.7972	0.8304	1430.1509	0.14078	1435.8596	276019.125	688.0813	1.5904	1214.5112	0.58824	5412630	0.29375	211.572	61.9525	61.5582	95.2832	92.642	18389.6523	81.3806	0.52091	89.647	1191350
001	2018-11-30t1124	1543598877.73	larva	43.9989	-10	-201.9817	646.628	48.4284	26008.5249	82200.086	857916.9979	5168.46	2.8931	300.837	1.3512	202.1966	0.3265	3408.8232	2.8613	3239.1774	470417.5938	808.5846	2.0474	2706.5127	3.4212	4140720	-0.95405	244.61	53.7474	53.3421	90.253	86.772	12454.9082	74.0266	0.061644	83.1	739779
001	2018-11-30t1524	1543613278.12	larva	47.999	-5.9999	-197.9816	934.4017	59.4949	43363.3445	136878.1098	1663094.8646	2536.57	0.11313	261.483	0.51064	216.4644	0.42024	1885.7096	0.57973	1853.3978	431827.5	419.7792	0.097746	1519.9975	0.85025	5965480	-0.14366	110.773	57.315	57.0361	90.7134	89.1334	20773.3711	77.0118	0.027274	86.0504	1307580
001	2018-11-30t1924	1543627677.91	larva	51.999	-2	-193.9817	1055.5409	67.8018	58415.9887	184059.1521	2699350.9616	2700.31	0.048673	253.867	0.17181	218.8199	0.27771	1860.6597	0.43622	1779.2457	569361.875	352.9823	-0.31596	1406.1291	0.45186	7763500	0.59621	272.313	63.2001	62.9084	98.6292	96.3692	30180.5293	83.9816	0.26483	92.9665	1932720
001	2018-11-30t2324	1543642077.76	adult	55.999	2	-189.9817	1019.1899	67.223	55342.1175	174429.2437	2491721.0356	3261.72	0.39043	245.203	-0.11501	214.2805	0.022854	1566.3912	-0.12203	1296.2733	454253.4688	474.6705	0.22919	934.6582	-0.55182	7106730	-0.18118	116.479	59.6747	59.3742	93.8829	92.646	27226.043	79.8521	-0.13396	88.7136	1729550
001	2018-12-01t0324	1543656477.91	adult	59.999	6	-185.9817	1392.5859	67.0685	67328.7644	212112.1213	2938973.3019	1639.85	-1.2057	223.451	-0.67754	200.4356	-0.53824	1066.6459	-1.0071	1042.34	377592.6562	402.0448	-0.13648	764.8451	-0.97078	7900110	-0.023448	141.993	60.0834	59.7037	97.6982	95.6662	34585.1719	81.2084	-0.1694	91.6461	2124250
001	2018-12-01t0724	1543670877.74	adult	63.9989	10	-181.9817	1038.7545	68.1071	58915.0782	185665.0177	2787962.1892	3022.45	-0.11123	249.391	-0.23525	217.7188	-0.13959	1763.9363	-0.013772	1694.0645	543292.375	357.4904	-0.37301	1214.0122	-0.09445	7681480	-0.46445	257.34	61.9026	61.4851	98.4286	96.4082	30316	82.7013	-0.17255	92.3046	1906660
001	2018-12-01t1124	1543685278.48	adult	67.9992	14.0002	-177.9815	1036.2278	71.2943	62377.8723	196610.3348	3140171.1514	1870.72	-1.2378	217.831	-1.0853	189.9281	-1.3243	1311.8231	-0.84563	1294.767	427654.3438	352.4516	-0.4052	956.8696	-0.68223	7097380	-1.0909	184.683	58.8199	58.497	94.5948	92.5854	30837.9141	79.8396	-0.69335	89.1029	1916470
001	2018-12-01t1524	1543699678.09	adult	71.999	18.0001	-173.9816	1178.7968	72.7471	72249.5185	227723.4301	3656683.8049	4575	1.0278	215.824	-1.3076	189.1565	-1.6163	1778.7687	-0.050048	1562.2499	672374.5625	295.2466	-0.77522	1017.243	-0.56967	8141960	-0.69919	298.638	54.5278	54.0226	95.4522	92.0044	36080.9414	76.8267	-1.3672	87.4161	2057060
001	2018-12-01t1924	1543714078.53	adult	75.9992	22.0002	-169.9815	1131.4381	77.8471	66977.3653	211044.7264	3407222.3997	5376.83	1.6373	226.274	-1.2043	193.2695	-1.7088	2092.7703	0.61849	1761.7055	732469.5625	287.9005	-0.88985	1224.7391	-0.034295	7919380	-1.0408	243.693	52.2127	51.7583	89.1347	86.7092	31197.1348	72.7406	-2.2896	82.785	1827390
001	2018-12-01t2324	1543728478.26	adult	79.9991	26.0001	-165.9816	969.3259	75.5794	57699.7888	181912.4732	2917989.6681	2223.65	-1.1809	237.523	-1.0388	201.9691	-1.55	1488.6951	-0.64557	1465.3414	449585.9062	459.5977	0.49515	1112.5035	-0.30669	7156810	-1.6731	211.806	59.2026	58.731	98.8901	96.2769	29864.8066	80.6357	-1.3485	91.2696	1783830
001	2018-12-02t0324	1543742884.95	adult	84.0009	30.002	-161.9797	1193.7908	71.3682	71376.8083	224801.5105	3592700.2967	2652.04	-0.87298	251.992	-0.68075	222.2499	-0.7069	1406.0868	-0.88444	1209.0537	524470.375	371.7088	-0.2939	1072.9406	-0.40766	9392750	-0.50624	263.825	64.8779	64.4979	102.445	100.4716	38211.9688	86.0855	-0.71341	96.3036	2418260
001	2018-12-02t0724	1543757285.74	adult	88.0012	34.0022	-157.9795	638.3107	100.7105	44447.3576	141563.1387	2706978.726	1813.77	-1.6462	234.047	-1.6572	210.8691	-1.5252	1205.6921	-1.4836	1180.765	279720.5625	311.0802	-1.0847	857.9887	-1.195	5420520	-2.989	133.066	61.8684	61.5264	98.0049	96.4259	22737.1348	83.479	-1.3454	92.2658	1432870
001	2018-12-02t1124	1543771684.17	adult	92.0007	38.0018	-153.9799	1101.7054	76.9113	72536.387	228831.2839	3946479.1994	3274.31	-0.46081	259.894	-0.6625	231.2459	-0.54251	1398.853	-0.99708	1230.6226	530165.3125	431.0235	0.32011	924.7693	-0.98347	9827890	-0.52043	206.096	67.4494	65.6785	160.4882	157.9608	60825.0195	90.669	-0.44197	143.879	2550600
001	2018-12-02t1524	1543786082.12	adult	96.0002	42.0012	-149.9805	1099.17	77.2673	69654.5209	219537.9188	3700507.4859	3408.44	-0.40988	264.541	-0.60066	231.2719	-0.70566	1545.6971	-0.59739	1319.9227	562633.75	398.4997	-0.21152	1073.6841	-0.36856	9608140	-0.7642	208.227	65.0025	64.4508	113.5684	103.7222	41338.8984	87.0533	-1.1963	98.3677	2360890
001	2018-12-02t1924	1543800478.16	adult	99.9991	46.0001	-145.9816	982.7344	84.804	64613.1371	204037.9577	3543032.6398	1836.46	-1.7252	233.903	-2.3263	201.3326	-2.655	1218.3701	-1.5906	1145.864	410590.75	467.1667	0.59459	913.9496	-1.0678	7880900	-1.8691	307.556	57.5184	57.0866	94.5984	91.595	31879.6504	78.5171	-2.5974	87.9658	1937970
001	2018-12-02t2324	1543814878.25	adult	103.9991	50.0001	-141.9816	670.031	83.87	44193.8696	140415.2902	2481486.6863	2483.4	-1.2437	273.344	-0.49077	225.9694	-1.3499	1774.512	0.028316	1726.1967	409912.25	631.3703	2.6898	1429.669	1.2079	6299480	-2.8588	196.785	65.3673	64.8934	109.2383	103.438	25234.0488	88.3623	-1.3851	99.2122	1506450
001	2018-12-03t0324	1543829278.34	adult	107.9991	54.0001	-137.9816	1093.8389	72.9854	64869.4819	204360.1129	3257307.498	6030.04	1.4283	292.123	0.31451	254.3512	0.2068	1804.983	0.090052	1295.8589	611889.25	496.8473	0.70735	999.2795	-0.71247	9901210	-0.86778	138.845	68.5325	68.0609	107.201	105.5739	36341.1445	90.9227	-1.2222	101.2512	2322840
001	2018-12-03t0724	1543843678.35	adult	111.9991	58.0001	-133.9816	1076.5165	74.9405	66303.736	209008.737	3423826.0286	4897.79	0.50067	289.71	0.032436	247.6263	-0.34099	2055.4641	0.79929	1750.3036	713246.0625	483.5734	0.37585	1138.9187	-0.10047	10026600	-0.86684	278.99	69.367	68.7738	112.3953	109.7185	39001.1719	92.8538	-1.152	104.5828	2400720
001	2018-12-03t1124	1543858078.02	adult	115.999	62.0001	-129.9816	705.2483	75.8898	43286.352	137775.1397	2173624.7758	1091.28	-2.3545	284.841	-0.36783	262.0435	0.40224	848.2122	-2.7638	823.5319	192544.1562	498.0586	0.41467	753.7397	-1.8308	6441690	-2.9036	285.921	74.4945	72.5023	179.882	177.3663	40833.2188	102.1926	-0.18336	146.6786	1684690
001	2018-12-03t1524	1543872478.46	adult	119.9991	66.0002	-125.9815	990.8451	74.4915	58555.2826	184521.1401	2963697.1931	2386.48	-1.4204	300.45	0.30246	262.6477	0.32048	1409.8827	-1.1318	1302.7778	431424.0938	616.6301	1.7479	1040.0117	-0.55936	9187750	-1.4281	355.284	71.9758	71.5166	114.5387	111.4841	35048.8516	95.4206	-1.1768	107.1149	2201020
001	2018-12-03t1924	1543886877.88	adult	123.999	70	-121.9817	947.1908	80.7153	63821.7726	201549.8584	3618620.8577	2188.2	-1.5769	285.779	-0.56728	246.1599	-0.7802	1489.9739	-0.90426	1469.5331	496161.3125	608.0785	1.4657	1100.1652	-0.29478	9501300	-1.2892	292.905	71.8831	69.3075	216.3814	212.88	72055	99.5713	-0.85928	177.5468	2389900
001	2018-12-03t2324	1543901278	adult	127.999	74	-117.9816	1033.2902	75.8505	66326.1959	209213.6851	3531582.1539	5524.05	0.79227	311.081	0.6015	265.6886	0.30402	2029.3062	0.66063	1621.7448	702139.9375	581.3213	0.99591	1202.1326	0.15485	10760900	-0.6586	280.801	76.8932	74.5844	175.7669	168.666	60815.3438	108.3819	-0.049572	147.6718	2659890
001	2018-12-04t0324	1543915678.07	adult	131.999	78.0001	-113.9816	1096.3122	73.7819	67038.4438	211216.0814	3463923.2075	5188.23	0.53827	297.166	-0.18448	250.8893	-0.65906	1978.7396	0.51378	1725.5408	692558.875	563.5247	0.66494	1346.5792	0.78457	10396300	-0.8694	184.587	71.1458	70.4108	118.4062	116.5166	41442.1523	97.449	-1.3894	110.5999	2489030
001	2018-12-04t0724	1543930078.21	adult	135.9991	82.0001	-109.9816	1021.0459	72.8291	60982.9084	192158.0994	3108356.605	2836.76	-1.1212	300.694	-0.084765	249.6069	-0.78881	1773.3456	-0.060894	1662.4125	565697.25	675.9698	1.7796	1442.2173	1.1921	9572300	-1.2797	162.9	73.379	72.3587	125.46	122.9498	40021.7266	101.4465	-1.1062	116.5663	2335950
001	2018-12-04t1124	1543944478.08	adult	139.999	86.0001	-105.9816	1071.4926	73.7332	66571.2465	209853.1197	3457234.9878	2815.33	-1.1322	294.785	-0.43244	241.598	-1.3058	1602.7915	-0.51905	1454.7233	557771.4375	679.6347	1.6804	1166.295	0.017919	10236700	-0.96684	266.213	76.1629	73.2772	172.5746	167.7937	60055.9609	110.8416	-0.31063	157.8386	2644830
001	2018-12-04t1524	1543958878.1	adult	143.999	90.0001	-101.9816	1051.0141	77.7275	62905.3809	198223.0926	3225406.5413	7488.96	2.1541	321.558	0.72073	264.3597	-0.057227	2486.2273	1.931	1956.1216	817968.75	584.9345	0.59372	1556.9638	1.6524	10567700	-0.81513	328.17	75.7965	74.7304	131.1379	127.8247	43144.3594	103.8594	-1.1331	120.0957	2490980
001	2018-12-04t1924	1543973278.33	adult	147.9991	94.0001	-97.9816	1057.7775	75.7713	64609.7287	203599.1948	3344209.7243	2219.51	-1.522	307.531	0.016266	259.4671	-0.39313	1493.0699	-0.76211	1446.9564	504657.6562	609.6843	0.75257	1162.2382	0.019058	10375200	-0.90195	265.959	80.5825	78.8615	158.9486	154.7719	53724.6172	109.0031	-0.7896	138.1391	2718610
001	2018-12-04t2324	1543987678.51	adult	151.9992	98.0002	-93.9815	1215.706	84.7144	82533.5031	260095.1173	4800401.7446	3386.22	-0.69195	260.195	-2.0576	211.8371	-3.007	1463.9114	-0.81026	1251.0232	629481.875	536.6169	-0.039146	1124.0638	-0.13945	11183700	-0.55517	341.972	61.7994	60.9049	110.3557	106.4511	47452.9531	86.5552	-2.9041	100.0921	2656260
001	2018-12-05t0324	1544002078.23	adult	155.9991	102.0001	-89.9816	1122.7986	78.9971	70219.9422	221278.4001	3746473.271	3273.08	-0.75944	308.019	-0.15181	250.8697	-1.0113	1796.0487	0.075485	1686.6196	659149.875	681.9708	1.2313	1331.2883	0.65485	11284000	-0.52941	300.263	75.4711	73.6578	182.6372	167.4177	67027.8594	106.148	-1.3271	133.9931	2764810
001	2018-12-05t0724	1544016477.33	adult	159.9988	105.9999	-85.9818	688.8004	91.2518	41330.4767	131426.4064	2221845.0161	1473.11	-1.9848	341.83	1.067	267.3865	-0.27014	1236.0231	-1.3414	1225.6096	268217	827.7574	2.4134	1139.6266	-0.10343	7385570	-2.046	209.89	76.9908	76.4973	123.1855	120.6905	26731.2617	102.7686	-1.7371	115.4071	1663460
001	2018-12-05t1124	1544030878.28	adult	163.9991	110.0001	-81.9816	1142.0936	85.6084	75021.4333	236411.9044	4218018.3822	2110.33	-1.5391	288.551	-1.1176	238.2964	-1.8335	1407.5574	-0.89794	1333.9872	550354.9375	586.5943	0.18108	1115.8055	-0.21465	11281800	-0.56847	246.516	73.954	71.7013	183.6189	180.8875	71795.0078	103.3183	-1.8217	154.339	2891450
001	2018-12-05t1524	1544045277.7	adult	167.9989	114	-77.9817	1010.8375	73.1275	61977.1709	195385.7666	3187785.0442	3865.16	-0.36059	337.097	0.55141	263.3971	-0.7488	2253.0427	1.0752	1980.9182	729985.875	792.2342	1.7912	1541.9347	1.2024	10905800	-0.7235	319.049	80.1797	77.7796	203.1961	199.9994	65835.5234	110.4559	-1.4279	153.9528	2593980
001	2018-12-05t1924	1544059677.78	adult	171.999	118	-73.9817	1007.8344	72.5604	60321.2931	190125.1918	3050174.2892	3148.6	-0.84653	335.345	0.32983	265.724	-0.77897	1870.0024	0.14544	1709.7705	589050.75	788.8081	1.6269	1463.6795	0.85448	10563000	-0.85271	304.712	85.5101	82.1356	168.6655	164.1724	53129.625	127.1349	-0.38396	154.0662	2693480
001	2018-12-05t2324	1544074078.49	adult	175.9992	122.0002	-69.9815	1017.3605	75.6179	60470.1461	190557.5699	3075598.9647	4764.5	0.20761	338.664	0.2881	268.5005	-0.79769	2332.981	1.0957	2053.4138	739555	715.0044	0.9272	1605.9052	1.2204	10705800	-0.81795	187.379	80.3341	79.0273	136.7397	133.2649	43346.4922	108.8574	-1.8194	125.5745	2539520
001	2018-12-06t0324	1544088478.08	adult	179.999	126.0001	-65.9816	1058.6157	75.7863	61379.3914	193337.1892	3095351.1193	4892.35	0.27003	336.784	0.063675	274.5674	-0.67402	2348.9419	1.0466	2094.6592	754010.375	633.3589	0.21093	1614.6046	1.15	10802700	-0.80167	223.172	84.4723	82.6613	160.0497	154.9193	51375.9375	116.2156	-1.4644	139.0363	2709540
001	2018-12-06t0724	1544102877.68	adult	183.9989	130	-61.9817	1073.9594	73.1363	65814.3403	207410.0412	3378962.4276	4405.98	-0.06615	319.149	-0.6798	261.5108	-1.4207	2219.0312	0.70802	1918.3394	763346.75	600.2206	-0.11204	1602.3551	1.0208	10963700	-0.76914	208.753	80.5343	79.3257	138.8228	135.8563	47755.0352	109.7763	-2.0071	127.6703	2766600
001	2018-12-06t1124	1544117277.14	adult	187.9988	133.9998	-57.9819	836.7408	80.4219	54436.9366	172294.7137	2939356.3372	7383.65	1.8142	356.545	0.39013	288.2419	-0.39291	2666.5261	1.502	2316.0951	757293.4375	662.493	0.25162	1680.1693	1.1513	10121600	-1.0258	440.828	92.2617	86.1817	287.4551	278.6202	81637.2422	145.4406	0.014304	227.4429	2619120
001	2018-12-06t1647	1544136610.75	adult	193.3692	139.3703	-52.6114	854.3608	74.5393	51530.0847	162691.2139	2622086.2995	2192.54	-1.5147	379.461	0.87851	303.6252	0.033885	1841.46	-0.14514	1832.4448	497194.1875	1013.4227	2.4983	1711.8417	1.1161	10209400	-1.0158	330.524	84.3346	81.5809	169.8647	165.8256	45863.4688	122.6713	-1.5304	154.6067	2269020
001	2018-12-06t1924	1544146034.95	adult	195.9871	141.9881	-49.9936	1157.2339	74.159	63819.3321	200918.2629	3089612.2031	10591.7	3.7531	395.296	1.2515	313.8601	0.35305	3631.3896	3.0838	2779.5601	1216515.5	685.2808	0.23462	2064.0543	1.9922	13204500	-0.22094	404.298	94.819	86.1056	289.3286	284.1693	96925.0938	163.7054	0.61495	241.7062	3167330
001	2018-12-06t2324	1544160434.24	adult	199.9869	145.9879	-45.9938	1083.4612	71.6307	63505.0876	200061.0612	3178752.9979	6186.68	0.95974	382.835	0.68363	304.9597	-0.21136	2650.1343	1.2273	2304.4948	879844.5625	739.0532	0.49584	1896.5158	1.4584	12702100	-0.38532	286.163	92.1996	88.2609	207.7841	203.3923	68984.3359	134.368	-1.1275	189.3079	3059090
001	2018-12-07t0324	1544174834.4	adult	203.9869	149.9879	-41.9938	1039.1904	79.8826	65515.6805	206460.1519	3575101.8202	3003.63	-1.0441	338.796	-0.80132	276.3079	-1.5777	2051.051	0.11258	1977.4225	701459.4375	697.5991	0.14978	1609.7277	0.64847	11575300	-0.7012	311.575	81.3063	79.9246	150.8551	145.9905	51592.4297	114.6797	-2.2257	136.228	2777910
001	2018-12-07t0724	1544189234.3	adult	207.9869	153.9879	-37.9938	1071.2086	73.3407	64491.0958	203166.1159	3299288.582	4961.58	0.15049	375.45	0.1307	313.7604	-0.19948	2723.4995	1.2328	2502.2197	917819.375	594.731	-0.55903	1964.8616	1.4742	12646700	-0.45544	343.559	93.148	89.6108	234.1438	225.1332	78906.4688	132.3607	-1.484	187.4672	3137600
001	2018-12-07t1124	1544203615.01	adult	211.9815	157.9825	-33.9991	1107.9445	75.8495	68182.6968	214815.5929	3556494.8876	3933.29	-0.50425	380.544	0.12287	312.9682	-0.40355	2315.3118	0.4766	2185.3933	824251	675.0736	-0.13458	1699.3213	0.74445	13546200	-0.26179	397.481	95.9624	91.6449	260.4112	245.9358	92706.3984	137.9447	-1.3493	198.3795	3415970
001	2018-12-07t1524	1544218011.4	adult	215.9805	161.9815	-30.0001	902.7402	76.1595	53303.9667	168191.9936	2650739.9837	3342.3	-0.8818	400.38	0.55451	313.4129	-0.5364	2169.0735	0.18975	2081.428	605171.5	923.3077	1.2875	1819.176	0.98842	11148200	-0.86733	441.371	99.0787	94.6714	268.9575	254.6283	75039.1328	142.5564	-1.2666	200.4549	2758750
001	2018-12-07t1924	1544232412.1	adult	219.9807	165.9817	-26	886.1157	75.8603	51039.325	161060.5513	2554702.0081	6270.45	0.90643	429.022	1.2405	328.4234	-0.07791	3624.5598	2.6471	3266.9131	967757.5	1000.4381	1.6757	2392.8693	2.3497	11441600	-0.81358	343.605	98.1077	94.7799	209.2468	193.5816	55868.9062	141.021	-1.4471	174.1267	2616430
001	2018-12-07t2324	1544246812.04	adult	223.9807	169.9817	-22	988.9443	74.8194	58403.6881	184223.8708	2933654.6368	4880.21	0.03765	403.851	0.38797	321.9447	-0.47728	3058.1448	1.6415	2900.4479	935792.3125	806.1396	0.45832	2204.5839	1.8345	12323500	-0.62291	324.388	98.1158	94.7541	204.2643	192.8114	62504.8672	143.7908	-1.4448	176.3147	2994000
001	2018-12-08t0324	1544261211.42	adult	227.9805	173.9816	-18.0001	961.9023	75.351	55199.0059	174029.44	2708573.6716	4340.89	-0.29747	411.485	0.5046	332.3001	-0.17837	2614.2241	0.87094	2498.2415	755510.75	883.8616	0.86934	2022.9104	1.3658	11879200	-0.74065	331.89	100.69	97.0607	212.9931	201.1797	61555.0195	147.6165	-1.3957	181.224	2906820
001	2018-12-08t0724	1544275611.62	adult	231.9806	177.9816	-14.0001	888.1718	74.1127	51581.0574	162771.2068	2511152.219	3167.22	-1.0279	430.268	0.92964	344.6411	0.1839	2506.28	0.66128	2448.7125	676695.625	1034.1261	1.7009	2149.6706	1.6477	11606500	-0.81849	419.381	105.504	100.9471	255.9146	235.6157	69096.9375	159.5111	-1.0434	203.8021	2845970
001	2018-12-08t1124	1544290011.76	adult	235.9806	181.9816	-10	880.1627	72.9233	51342.7199	162010.0777	2515823.5483	3029.61	-1.1202	431.578	0.86858	348.3381	0.2171	2436.4951	0.53176	2392.6941	655417.1875	1017.4836	1.5568	2104.5145	1.5112	11580100	-0.83844	390.28	107.584	102.8173	241.6205	223.4317	64995.9219	163.1405	-1.0164	203.587	2886700
001	2018-12-08t1524	1544304411.43	adult	239.9805	185.9816	-6.0001	922.8633	74.2164	54447.1192	171941.8393	2701730.7232	2913.83	-1.1966	419.837	0.45893	342.7608	-0.082044	2308.4688	0.30053	2278.8899	657913.625	982.7448	1.3189	1994.0955	1.2214	11947300	-0.76688	369.386	106.958	102.0917	232.0739	217.3124	66141.0703	162.1385	-1.1584	201.6245	3043690
001	2018-12-08t1924	1544318812.29	adult	243.9808	189.9818	-1.9999	887.6373	75.7056	51537.2005	162557.5007	2552705.6997	3185.86	-1.031	430.546	0.67916	346.3507	-0.034251	2456.7861	0.55589	2427.2257	663332.25	1053.5127	1.7014	2126.5053	1.5355	11592900	-0.86569	371.208	108.519	103.7038	238.8551	222.4839	64490.8867	164.8862	-1.1612	200.5134	2921990
001	2018-12-08t2324	1544333211.58	dead	247.9806	193.9816	1.9999	894.4992	76.2769	50832.9451	160266.4313	2515280.5085	3051.91	-1.1177	441.562	0.90737	348.8694	-0.025689	2383.8875	0.42381	2315.3843	634114.0625	1095.8329	1.9195	2087.2007	1.4227	11744200	-0.84683	356.673	110.273	105.2213	232.3621	216.8318	61808.3242	166.0462	-1.2206	200.1527	2932940
002	2018-11-28t1524	1543440489.82	egg	-1.9992	-49.999	-309.9804	153.6192	28.0985	2911.1323	9276.9577	51202.6977	0	0.9128	0	-0.54718	0	-0.57013					0	-0.48361	0	0.038969	0	1.3355	0	0	0				0	-0.60892	0	0
002	2018-11-28t1924	1543454884.13	larva	1.9992	-46.0006	-305.982	136.9114	30.2982	2792.6626	8951.332	52949.4845	0	0.29331	0	-0.75256	0	-0.75311					0	-0.62608	0	-0.24996	0	0.73098	0	0	0				0	-0.74244	0	0
002	2018-11-28t2324	1543469283.77	larva	5.9991	-42.0007	-301.9821	148.0058	29.4977	2973.8778	9501.3165	55319.4734	0	-0.13679	0	-0.96297	0	-0.94466					0	-0.75822	0	-0.49624	0	0.17335	0	0	0				0	-0.88403	0	0
002	2018-11-29t0324	1543483684.33	larva	9.9993	-38.0005	-297.982	148.0105	29.7222	2992.3925	9564.3321	56062.0492	0	-0.47317	0	-1.179	0	-1.1459					0	-0.8818	0	-0.71278	0	-0.34469	0	0	0				0	-1.0349	0	0
002	2018-11-29t0724	1543498083.95	larva	13.9992	-34.0006	-293.9821	148.009	29.8455	3013.4974	9635.3607	56833.7605	0	-0.75381	0	-1.4014	0	-1.3584					0	-0.99841	0	-0.90752	0	-0.82888	0	0	0				0	-1.1969	0	0
002	2018-11-29t1124	1543512483.72	larva	17.9991	-30.0007	-289.9821	261.6544	25.7662	4955.4807	15642.0893	82674.0744	245.545	-0.6855	171.919	0.58225	171.4363	0.86652	229.9978	-0.79932	227.9841	6439.939	207.4575	-0.10685	223.5208	-0.57148	466759	-0.92176	97.3082	51.8468	51.2874	83.4176	82.9144	2335.6936	72.0733	0.72548	79.6666	140764
002	2018-11-29t1524	1543526889.42	larva	22.0007	-25.9991	-285.9805	378.9581	46.8273	13430.8113	42531.5955	410221.8158	284.878	-0.87261	183.293	0.55728	182.5384	0.89126	243.7985	-0.91594	240.7813	17553.4922	217.9557	-0.17161	233.3403	-0.73038	1308720	-0.7254	146.491	58.9146	58.6775	92.8498	90.9462	6685.1855	77.9387	0.81947	86.7386	420650
002	2018-11-29t1924	1543541286.97	larva	26	-21.9998	-281.9812	255.8266	29.9273	6161.3295	19520.4068	127568.509	509.151	-0.82911	220.317	0.88672	205.2596	1.1029	465.1233	-0.75662	457.9853	15814.1934	359.0693	0.39245	442.3126	-0.4436	734758	-1.5774	102.042	59.4888	59.461	90.7347	89.4248	3084.979	78.4028	0.75241	86.9934	198395
002	2018-11-29t2324	1543555686.68	larva	29.9999	-17.9998	-277.9813	758.0584	47.9238	28630.7615	90298.4878	904973.6277	1141.04	-0.34106	195.538	0.36911	168.2249	0.36405	920.0556	-0.27458	911.0375	139848.4531	401.1803	0.48619	793.5403	0.13828	2964360	-0.37407	216.462	56.5333	56.2941	90.1905	87.9683	13708.9551	75.6732	0.57067	83.9252	857044
002	2018-11-30t0324	1543570086.05	larva	33.9997	-14	-273.9815	796.2291	55.2697	35597.2786	112293.9954	1310393.4842	2885.87	1.289	268.393	1.2483	186.808	0.50556	2030.5983	1.1231	1875.022	381752.4688	765.7094	2.1173	1590.2892	1.6374	5029410	0.6617	109.856	57.4207	57.2791	89.4868	88.0753	16823.5234	76.9807	0.51499	85.5119	1076010
002	2018-11-30t0724	1543584486.39	larva	37.9998	-9.9999	-269.9814	871.0617	56.9756	43108.2269	136019.8784	1743978.3234	2485.53	0.62089	234.675	0.57487	162.9152	-0.10661	1804.0204	0.71513	1758.3674	409512.625	670.8794	1.5621	1509.912	1.2834	5309770	0.43047	109.12	52.1176	51.7746	87.1443	85.8694	19781.7539	72.5238	0.22535	82.352	1179210
002	2018-11-30t1124	1543598885.87	larva	41.9997	-6.0001	-265.9815	1174.9223	64.2506	59267.7638	186973.6936	2458285.2847	3204.67	1.1031	252.266	0.65999	195.8473	0.30276	2410.1667	1.4747	2433.531	749561.875	505.165	0.66765	1842.2471	1.7776	7843960	1.7227	132.101	58.5358	58.2563	92.9429	91.4137	28905.2285	78.7793	0.34907	88.0375	1820110
002	2018-11-30t1524	1543613286.24	larva	45.9998	-2	-261.9814	1072.8464	67.0282	56207.4439	177142.526	2477361.3075	6044.27	3.5813	267.85	0.71887	215.895	0.50724	3006.5352	2.2507	2752.6357	886927.875	368.6823	-0.087573	2144.8938	2.1881	7896210	1.325	306.705	55.2134	54.8633	90.1201	87.8668	26585.4375	75.2532	0.031269	84.7857	1627690
002	2018-11-30t1924	1543627686.04	adult	49.9997	2	-257.9815	1045.3581	71.4798	61148.9887	192676.0463	3031371.6086	5566.3	2.8149	256.491	0.32007	218.9636	0.37662	2214.9316	1.0123	1760.8412	708778.125	457.6159	0.22098	1249.204	0.22966	8195660	1.0887	120.391	58.0628	57.823	92.1298	90.728	29481.5293	78.3348	0.0045909	87.5051	1855280
002	2018-11-30t2324	1543642085.84	adult	53.9997	5.9999	-253.9815	1166.9925	75.3034	73499.0662	231607.3952	3883566.2612	3397.83	0.62157	210.852	-0.65891	181.415	-0.716	1969.4791	0.54526	1762.356	756280	273.5028	-0.69967	1256.9747	0.1564	8086790	0.64092	256.621	51.8531	51.411	87.7966	85.7613	33713.8984	72.6798	-0.51391	82.1641	1988720
002	2018-12-01t0324	1543656486.04	adult	57.9997	10	-249.9815	1181.4407	73.9281	74004.1047	233251.8073	3860425.9853	2231.5	-0.59203	224.672	-0.556	196.3963	-0.5305	1613.8724	-0.10968	1583.0273	624568.625	298.1985	-0.629	1242.9447	0.057493	8677300	0.65635	232.493	59.5556	59.1918	95.6183	93.4383	37004.2656	80.2493	-0.15754	89.8426	2300160
002	2018-12-01t0724	1543670885.81	adult	61.9997	13.9999	-245.9815	1381.9681	90.3349	99256.6261	312661.7826	6010213.2537	3947.77	0.7901	191.89	-1.3969	166.1248	-1.6827	2007.5437	0.42455	1846.7806	1037900.0625	236.604	-0.98707	1054.4157	-0.3864	9911320	1.0873	161.337	46.8991	46.5218	80.655	78.8999	41698.6562	66.2563	-1.6013	75.2342	2422390
002	2018-12-01t1124	1543685286.54	adult	65.9999	18.0001	-241.9813	1296.652	97.2519	108695.181	343022.387	7564204.0797	3749.73	0.47871	179.809	-1.8677	156.6828	-2.3323	1664.0109	-0.22107	1570.6107	940166.125	226.4263	-1.0977	992.6371	-0.56702	10145900	0.92658	223.539	50.4189	49.7918	88.709	86.0816	50120.6055	71.2259	-1.4902	82.0221	2844940
002	2018-12-01t1524	1543699686.21	adult	69.9998	22	-237.9814	1216.4853	76.6319	79043.1521	249039.7867	4294567.8894	1865.44	-1.2805	235.062	-0.71672	214.4003	-0.4646	1175.9673	-1.1209	1116.7898	485674.5	358.7364	-0.37388	801.3502	-1.0453	9692090	0.38208	212.793	62.712	62.4116	98.0359	96.5713	40488.8477	82.966	-0.39829	92.8898	2585740
002	2018-12-01t1924	1543714086.63	adult	73.9999	26.0001	-233.9813	1230.7647	80.7288	81131.4465	255598.9773	4516754.5428	3544.29	0.083033	243.747	-0.60657	218.4167	-0.4591	1732.1383	-0.13331	1623.4742	732694.5	295.0619	-0.80293	1175.4373	-0.17796	10302000	0.51256	278.902	61.314	60.8903	99.4153	96.4935	42052.6523	82.7021	-0.65228	92.5946	2591440
002	2018-12-01t2324	1543728486.35	adult	77.9998	30.0001	-229.9814	1155.2406	108.4453	85946.3427	272189.4856	5510898.1971	1832.25	-1.4789	211.097	-1.758	189.643	-1.9785	1191.2565	-1.2572	1136.5154	532491.625	276.6928	-1.0151	886.4932	-0.9374	9435810	-0.2098	179.224	61.3872	59.3429	136.5146	133.9857	61022.0391	89.3967	0.12214	123.7402	2743950
002	2018-12-02t0324	1543742893.51	adult	82.0018	34.002	-225.9794	1232.5332	84.8669	86018.8991	271614.1263	4945102.55	3281.68	-0.29984	227.34	-1.481	203.3432	-1.5728	1360.6589	-0.95781	1151.5626	609575.1875	297.3932	-0.96631	1008.3603	-0.61632	10179400	0.054785	158.004	62.6438	61.728	115.9704	113.6507	51954.7461	87.0006	-0.45934	105.2555	2804940
002	2018-12-02t0724	1543757294.01	adult	86.002	38.0022	-221.9793	1335.1681	84.8024	91150.6198	287096.9122	5239074.0389	5160.62	1.2386	248.114	-0.9125	227.0125	-0.52815	1735.9009	-0.058897	1518.3223	824552.9375	315.6318	-0.93314	1099.7846	-0.31587	11779700	0.84364	360.225	63.2846	62.5451	117.0699	105.8248	55608.1797	87.5078	-0.60377	100.5072	3004560
002	2018-12-02t1124	1543771692.56	adult	90.0016	42.0018	-217.9797	1082.3354	89.5173	80650.0623	254635.0193	5033748.7509	2243.62	-1.3004	233.518	-1.773	206.2323	-1.8713	1395.9592	-0.98032	1318.047	586302.875	321.6087	-1.0227	1020.7196	-0.59183	9792590	-0.46664	215.654	60.2656	58.476	152.0927	148.9647	63878.9141	85.4266	-1.143	130.3296	2527240
002	2018-12-02t1524	1543786090.32	adult	94.0009	46.0012	-213.9803	1222.043	79.0648	79226.2942	249763.9939	4240855.1854	4015	0.12406	274.086	-0.055688	243.7032	0.10741	1600.5848	-0.43036	1361.4739	662642.125	379.6287	-0.41625	1060.1192	-0.43529	11322200	0.30637	177.724	67.4135	66.8183	109.4774	107.4623	45323.625	90.9704	-0.5125	102.638	2784780
002	2018-12-02t1924	1543800486.33	adult	97.9998	50.0001	-209.9814	1120.894	79.6642	76039.6341	239771.565	4289555.9291	4290.58	0.27845	281.877	0.18799	249.3547	0.29136	1788.8094	0.10413	1440.8696	710157.375	395.4206	-0.32306	1090.6418	-0.29912	11167100	0.10086	365.451	68.8502	67.0125	187.0353	181.047	74253.0156	94.1102	-0.27444	119.1316	2727640
002	2018-12-02t2324	1543814886.46	adult	101.9999	54.0001	-205.9814	1109.2366	80.0495	71826.6641	226500.8036	3876455.7057	4264.02	0.18604	275.742	-0.27633	245.485	-0.09	1769.2596	0.027275	1482.9382	663472.375	388.6137	-0.54338	1122.1037	-0.15759	10324300	-0.48998	189.912	66.8568	65.9932	120.6231	116.3731	45233.6719	93.2581	-0.61325	108.8734	2503250
002	2018-12-03t0324	1543829286.6	adult	105.9999	58.0001	-201.9813	1123.6951	77.9462	73877.6084	232928.4257	4026982.3536	2771.83	-1.0326	273.868	-0.53507	244.0762	-0.32604	1664.3845	-0.30653	1566.1793	642452.4375	405.7712	-0.44687	1170.8004	0.05634	10545500	-0.45274	359.343	69.3087	68.0307	136.9707	130.3669	52870.6875	95.9264	-0.46096	115.1805	2668800
002	2018-12-03t0724	1543843686.53	adult	109.9999	62.0001	-197.9813	1181.0826	92.4231	85696.833	270432.6076	5177902.1674	5772.96	1.2045	271.683	-0.80892	239.4903	-0.74927	2137.7327	1.0626	1568.0663	953428.75	377.454	-0.95511	1141.118	-0.08223	12108900	0.34794	357.751	63.5042	61.0383	169.1216	153.4014	75428.25	95.7777	-0.68404	131.6704	2830380
002	2018-12-03t1124	1543858086.16	adult	113.9998	66	-193.9814	1208.32	78.9868	80078.0243	252465.0109	4391812.5069	5586.92	0.99595	290.677	0.01959	254.6927	0.032409	1988.343	0.59657	1566.9225	831127.375	412.7315	-0.61495	1130.9611	-0.13653	12130800	0.27687	293.959	72.8635	70.6243	176.7239	165.2249	73870.6016	102.7094	-0.014084	140.1412	3040810
002	2018-12-03t1524	1543872486.63	adult	117.9999	70.0001	-189.9813	1104.3983	75.0307	72660.8127	229300.0871	3914449.4923	3105.71	-0.87887	280.303	-0.65586	242.6109	-0.82384	1654.2111	-0.40308	1567.9781	626946	443.8315	-0.3373	1086.4285	-0.34337	10619600	-0.62047	413.445	70.6957	68.4569	160.0894	147.2861	60673.9023	100.899	-0.43611	129.9755	2678380
002	2018-12-03t1924	1543886886.07	adult	121.9997	74	-185.9815	1274.4149	80.6355	83675.5908	263673.5122	4587826.6751	5694.48	0.97238	295.212	-0.017781	256.6852	-0.084614	2210.0618	1.2021	1795.5143	965797	438.8881	-0.50915	1167.5595	0.011641	12875100	0.53299	231.049	69.7135	67.6495	141.7045	137.576	61924.875	103.954	-0.26637	128.3346	3040420
002	2018-12-03t2324	1543901286.3	adult	125.9998	78	-181.9814	1136.4821	85.6012	79880.9099	252234.0353	4598169.7116	2186.25	-1.5771	266.078	-1.5962	233.2086	-1.5936	1250.1167	-1.5891	1152.3688	520048.5625	468.4355	-0.25613	939.956	-0.9949	11065600	-0.47593	315.333	76.2892	70.9257	230.1211	222.6114	95730.3594	123.4016	1.7225	194.3405	3172720
002	2018-12-04t0324	1543915686.25	adult	129.9998	82	-177.9814	1156.7956	81.0141	79038.5596	249497.8746	4438337.5612	4088.7	-0.22848	290.102	-0.47975	246.0408	-0.90225	2138.3804	0.97133	1947.6043	881012.75	456.7898	-0.48205	1246.3063	0.35273	11939100	-0.068203	319.065	75.2937	71.9762	191.5577	173.2566	78921.7812	112.7173	0.32748	152.5098	3098710
002	2018-12-04t0724	1543930086.43	adult	133.9998	86.0001	-173.9814	1206.3891	75.9478	78245.1281	246530.8501	4243093.3096	3801.72	-0.43852	288.391	-0.63716	252.1983	-0.6044	1605.7681	-0.5427	1353.4902	655153.375	438.1174	-0.76377	999.2276	-0.71303	11762600	-0.19487	300.972	75.0519	73.3126	143.3092	138.5692	58470.1484	104.9535	-0.67065	128.8609	3061140
002	2018-12-04t1124	1543944486.27	adult	137.9998	90	-169.9814	1217.6325	76.4171	76939.1844	242381.6358	4074462.1494	5834.69	0.9936	310.693	0.35156	266.2661	0.15219	2022.8427	0.64589	1707.7567	813182.75	482.726	-0.34707	1239.9872	0.32772	12472800	0.11493	422.513	80.7491	76.3131	203.3029	198.528	81727.7656	124.399	1.1323	181.0233	3241670
002	2018-12-04t1524	1543958886.24	adult	141.9998	94	-165.9814	1278.6847	76.7463	81115.9362	255406.0107	4361144.3132	4440.68	0.017086	306.374	0.074464	269.1817	0.24932	1898.0883	0.30991	1547.2377	804789.4375	441.1668	-0.84185	1213.3288	0.2195	12965400	0.30686	426.9	77.7999	75.6262	148.8872	143.3019	63128.1562	110.4067	-0.43423	133.6521	3292410
002	2018-12-04t1924	1543973286.58	adult	145.9999	98.0001	-161.9813	1274.7754	75.5258	80106.5027	252382.8591	4190820.7323	2590.91	-1.2676	285.857	-0.9035	248.3379	-0.97855	1479.9484	-0.81354	1381.4403	620098.375	478.8683	-0.50988	967.3755	-0.78769	11949400	-0.19191	278.393	76.1811	73.0383	188.3143	183.2727	78903.7031	111.4144	-0.49606	155.4257	3184520
002	2018-12-04t2324	1543987686.77	adult	149.9999	102.0002	-157.9813	1133.8071	83.6194	80532.1454	254114.9448	4715108.012	5363.95	0.67908	299.404	-0.37698	260.7471	-0.36609	1862.8851	0.24298	1455.3965	782411.75	467.1892	-0.67749	1125.6933	-0.13272	12551300	0.040209	383.06	79.0384	75.0866	195.6161	181.4023	82158.75	125.7604	0.62825	163.5792	3313370
002	2018-12-05t0324	1544002086.48	adult	153.9999	106.0001	-153.9814	1196.4528	97.4467	85723.8976	270372.076	5227893.3847	4228.86	-0.10281	274.748	-1.4723	241.979	-1.4364	1630.0732	-0.36107	1292.8943	728642.75	444.1467	-0.94245	906.9828	-0.99327	12256800	-0.12023	303.005	73.733	70.0931	189.1601	176.9586	84554.5859	113.9089	-0.59357	155.0894	3289300
002	2018-12-05t0724	1544016485.56	adult	157.9996	109.9998	-149.9816	1389.3252	76.9359	86047.3871	270805.109	4595624.0351	4288.4	-0.057376	291.953	-0.84487	251.8459	-1.0063	1721.8986	-0.11555	1448.7777	774854.375	491.693	-0.55182	1079.1623	-0.32348	13111600	0.18062	232.582	75.7378	72.6332	166.31	161.7913	74839.5156	119.0777	-0.33157	149.8001	3401380
002	2018-12-05t1124	1544030886.5	adult	161.9999	114.0001	-145.9814	1262.6789	81.5455	85993.3723	270952.8346	4901611.8632	4761.39	0.26388	293.776	-0.86748	255.5698	-0.92243	1866.6956	0.23698	1481.645	836279.625	450.5657	-0.96677	1126.7923	-0.16246	13152900	0.14384	354.5	76.0956	72.735	165.9049	158.8504	74325.375	118.8717	-0.52749	146.5765	3406950
002	2018-12-05t1524	1544045285.94	adult	165.9997	117.9999	-141.9815	1220.919	77.4291	78329.4153	246700.0142	4279642.7283	2235.5	-1.4513	285.075	-1.2986	247.418	-1.4397	1363.5471	-0.99252	1281.1719	557690.75	508.4657	-0.51989	992.0182	-0.66307	11647000	-0.44797	386.064	77.332	74.2593	161.6935	151.3211	66132.6562	115.378	-0.96956	140.3603	3159480
002	2018-12-05t1924	1544059686.01	adult	169.9997	122	-137.9815	1322.2187	78.6958	85156.035	268141.6766	4658081.2624	4256.88	-0.097191	303.942	-0.71519	268.5769	-0.54861	1487.0531	-0.69963	1229.0536	661738.625	511.7868	-0.55126	986.706	-0.69311	13501400	0.15884	488.573	81.846	77.9072	230.9455	188.068	102770.7422	126.5552	-0.31636	165.6782	3635680
002	2018-12-05t2324	1544074086.8	adult	174	126.0002	-133.9813	1297.5672	73.169	79551.2768	250496.2635	4092196.5548	3541.24	-0.58508	291.263	-1.2923	258.3398	-1.1782	1411.6869	-0.87272	1199.0728	587261.75	505.754	-0.65673	917.5064	-0.93186	12091500	-0.35621	278.267	83.1167	79.5472	169.7349	165.5668	70609.7266	125.5246	-0.57885	155.0649	3450510
002	2018-12-06t0324	1544088486.33	adult	177.9998	130.0001	-129.9814	767.6897	81.0184	51972.5563	164542.6819	2951123.3714	2231.47	-1.4546	284.285	-1.6517	249.9475	-1.7097	1235.0753	-1.2505	1104.8397	334705.4062	475.2774	-0.94391	888.1699	-1.033	7693600	-1.7645	288.047	81.7424	77.3621	164.0933	159.5641	44469.2734	127.3617	-0.63575	150.4666	2212200
002	2018-12-06t0724	1544102885.99	adult	181.9997	134	-125.9815	1115.2122	83.1837	72542.985	228599.5235	4084491.8083	3577.43	-0.58788	306.863	-1.0074	265.1135	-1.1655	1688.4813	-0.33187	1497.4015	639934.4375	566.0095	-0.32171	1100.5913	-0.41417	11604000	-0.56596	326.747	84.8162	80.1472	191.3791	186.5497	72532.6797	132.5909	-0.47695	169.7724	3207320
002	2018-12-06t1124	1544117285.4	adult	185.9996	137.9998	-121.9817	1266.6797	77.2219	83264.2812	262480.9941	4542641.2182	4282.36	-0.15565	291.101	-1.6714	251.2277	-1.9539	1639.9265	-0.45907	1275.4443	711728.125	541.5899	-0.567	1005.6209	-0.72901	12630900	-0.2948	342.441	81.6269	76.9084	198.9933	189.0466	86363.0938	133.1766	-0.63149	174.4561	3541790
002	2018-12-06t1647	1544136619.01	adult	191.37	143.3702	-116.6112	1164.4585	73.2672	70640.1649	222713.9313	3581399.5337	1818.91	-1.7454	342.512	-0.20174	296.1814	-0.1959	1398.2825	-0.95491	1382.9347	515966.25	654.8011	0.12612	1137.7404	-0.41048	12628800	-0.33934	689.997	93.3339	85.7182	459.0611	468.3705	169393.5312	143.8566	-0.24958	215.427	3441320
002	2018-12-06t1924	1544146043.14	adult	193.9878	145.9881	-113.9934	1154.459	76.6342	76163.9594	240150.2123	4165209.5325	6285.58	1.0659	342.934	-0.29548	290.9552	-0.54135	1988.0236	0.11832	1474.9183	789245.375	668.2426	0.16113	1148.1702	-0.41335	13609000	-0.093262	297.203	88.3186	83.7859	184.5662	178.6047	73272.7656	137.4833	-0.72973	167.0338	3504840
002	2018-12-06t2324	1544160442.39	adult	197.9876	149.9878	-109.9936	1288.0037	77.596	83837.8236	264061.0093	4563815.8383	2727.92	-1.1929	335.336	-0.68372	289.879	-0.75975	1568.9316	-0.68534	1409.6417	687192.0625	669.2933	0.087023	1151.9956	-0.44843	14658500	0.14719	320.122	88.9553	84.5734	192.7485	188.0492	84423.8594	138.2036	-0.85264	176.2123	3888500
002	2018-12-07t0324	1544174842.55	adult	201.9877	153.9879	-105.9936	1248.3806	78.4748	78998.1803	248787.7687	4262739.0986	4580.99	-0.054182	354.405	-0.25944	306.8691	-0.22202	1803.6694	-0.30296	1444.131	744915.5	662.001	-0.037548	1187.4479	-0.40376	14602500	0.090021	456.185	97.3871	88.7026	273.7858	260.5757	113073.5312	168.4961	0.51858	229.3154	4012640
002	2018-12-07t0724	1544189242.47	adult	205.9876	157.9879	-101.9936	1242.2105	79.7506	83378.1877	262813.4663	4627382.6965	4560.49	-0.089451	346.542	-0.64924	297.6113	-0.78386	1743.2529	-0.44894	1469.9871	758315	630.4078	-0.30759	1228.4856	-0.3489	15044800	0.16115	362.345	96.1199	88.1012	256.1136	247.4777	111409.4219	164.9478	0.13734	222.0276	4172950
002	2018-12-07t1124	1544203623.18	adult	209.9823	161.9825	-97.9989	1232.5623	80.8592	82084.2702	258876.3263	4552691.4525	4249.03	-0.29707	349.384	-0.70235	303.6342	-0.69059	1633.7031	-0.67481	1457.2644	699224.9375	652.1916	-0.23715	1183.4457	-0.50835	14943900	0.10305	440.158	91.1785	85.1361	232.5386	218.978	99526.5078	149.0827	-0.77517	197.2823	3899890
002	2018-12-07t1524	1544218019.54	adult	213.9813	165.9815	-94	1267.2647	85.8759	85449.2414	269147.8477	4895744.0174	5357.19	0.36703	345.588	-0.95333	301.9146	-0.92113	1768.6371	-0.47726	1440.1898	787043.5	620.6245	-0.49246	1132.0375	-0.68107	15377000	0.1725	326.317	90.3045	83.9175	227.2394	219.7736	101121.5156	151.4765	-0.81221	197.8862	4018100
002	2018-12-07t1924	1544232420.28	adult	217.9815	169.9817	-89.9997	1259.5138	84.1768	86789.2922	273428.3357	5104593.8196	5400.76	0.37499	349.578	-0.9734	306.273	-0.89894	1913.8375	-0.26514	1485.1757	865054.5625	598.9662	-0.681	1205.6453	-0.54394	15797400	0.23864	372.071	95.6577	87.3587	246.5952	241.3668	111461.0312	169.3623	-0.19113	219.2002	4322770
002	2018-12-07t2324	1544246820.14	adult	221.9814	173.9817	-85.9998	1273.5305	77.9087	83305.2605	262371.3787	4583950.5636	5337.89	0.33061	364.45	-0.65693	317.8774	-0.55491	1903.7784	-0.31235	1594.517	828143.625	652.7243	-0.41276	1195.843	-0.60661	15824100	0.22195	409.487	94.9405	87.7017	229.0996	219.4419	99658.3438	160.5332	-0.70049	204.8568	4122220
002	2018-12-08t0324	1544261219.58	adult	225.9813	177.9815	-81.9999	1170.075	77.9606	77345.6011	243763.2007	4281022.9221	4994.55	0.10627	383.486	-0.23905	332.5647	-0.11535	1743.616	-0.61366	1420.9265	704420.875	678.9407	-0.31305	1228.0381	-0.56847	15455600	0.10719	403.913	104.189	95.2767	259.3117	244.8723	104761.9375	175.8445	-0.22179	223.4195	4199150
002	2018-12-08t0724	1544275619.81	adult	229.9813	181.9816	-77.9999	1265.548	80.4109	86775.4107	273546.9863	4916492.4037	4931.2	0.064436	363.163	-0.90576	318.2843	-0.76864	1783.2144	-0.57399	1508.2642	807796.125	585.9832	-0.90309	1257.8312	-0.52914	16417100	0.31726	365.962	101.887	93.4988	258.3777	252.5673	117045.0938	175.3982	-0.37135	230.5811	4605900
002	2018-12-08t1124	1544290019.93	adult	233.9814	185.9816	-73.9998	1151.1782	78.3147	75920.3865	239237.8918	4218556.9405	3853.6	-0.60662	386.687	-0.33917	341.6472	0.020601	1643.1208	-0.83658	1396.3819	650675.875	671.9522	-0.44215	1190.9565	-0.72814	15300400	0.038512	332.046	104.369	95.7332	252.843	247.4416	100125.8438	178.539	-0.37909	229.0928	4129690
002	2018-12-08t1524	1544304419.64	adult	237.9813	189.9815	-69.9999	1133.123	78.7392	72400.9621	228076.4528	3952106.9144	3152.06	-1.0467	393.306	-0.24328	345.6115	0.068426	1550.8633	-1.0171	1416.1572	586226.3125	739.1363	-0.089888	1247.6685	-0.61921	14846900	-0.082361	352.973	106.028	98.5669	247.6841	238.1464	93624.5781	174.9653	-0.63288	215.0769	4002440
002	2018-12-08t1924	1544318820.44	adult	241.9815	193.9818	-65.9997	1158.2837	77.1798	73629.5984	232019.5151	3961136.6675	2010.86	-1.7608	390.783	-0.38946	346.3544	0.0083626	1309.3148	-1.4585	1227.8778	504086.2188	714.3741	-0.26948	1111.1694	-0.98418	15011200	-0.056092	386.093	109.694	102.0568	263.7201	249.1328	101532.2266	176.8091	-0.67761	224.9647	4213660
002	2018-12-08t2324	1544333219.71	adult	245.9813	197.9815	-61.9999	1118.0315	81.914	73756.0738	232624.2999	4147066.2725	2288.57	-1.5938	395.222	-0.33923	344.6469	-0.13803	1400.5553	-1.3139	1293.4886	539213.8125	734.0102	-0.18755	1147.6087	-0.91778	15189200	-0.026583	303.673	109.665	102.8492	230.8855	227.4716	88890.9062	175.0775	-0.84826	213.8182	4214650
002	2018-12-09t0324	1544347619.7	adult	249.9813	201.9815	-57.9999	1134.3833	83.0258	75080.6802	236793.516	4231095.1153	2121.44	-1.7044	392.352	-0.49025	342.6264	-0.29083	1343.8027	-1.429	1274.7885	526770.6875	731.8804	-0.23245	1166.1796	-0.8945	15361800	0.0018458	301.769	109.842	103.0171	226.8303	223.4277	88917.4844	175.2859	-0.94552	210.0969	4300660
002	2018-12-09t0724	1544362019.36	adult	253.9812	205.9814	-54	792.7888	84.1871	49213.2706	155582.398	2630161.5567	2101.29	-1.7229	397.992	-0.40524	341.9755	-0.3903	1539.1415	-1.0932	1467.6455	395559.375	819.9191	0.25344	1286.0159	-0.61556	10224000	-1.2353	295.345	114.711	104.8627	239.9662	236.91	61671.3047	192.9037	-0.43763	225.6931	2946820
002	2018-12-09t1124	1544376419.72	adult	257.9813	209.9816	-49.9999	1244.7598	73.2049	73473.3359	231483.8259	3652698.5805	2456.5	-1.5025	392.834	-0.61615	345.8459	-0.32852	1486.1023	-1.2007	1376.9493	572149.375	738.1463	-0.25951	1227	-0.78627	15091100	-0.087916	308.933	110.543	103.1427	242.3189	237.0525	93292.7656	184.234	-0.84085	222.9013	4246620
002	2018-12-09t1524	1544390819.09	adult	261.9811	213.9814	-46.0001	1054.4305	82.0794	67771.7663	213650.8645	3703976.0622	2332.25	-1.586	412.163	-0.15656	360.1933	0.093432	1595.475	-1.0146	1513.8549	564798.125	782.1353	-0.031226	1271.3906	-0.69578	14568300	-0.22701	309.158	115.8	108.3675	244.0836	240.5374	86405.6094	191.6289	-0.69256	229.4885	4093070
002	2018-12-09t1924	1544405219.27	adult	265.9812	217.9814	-42	1100.8282	82.708	75850.0398	239219.3055	4392433.2552	3001.04	-1.1597	411.749	-0.23655	359.2852	-0.014033	1716.6793	-0.80416	1546.9434	678088.3125	740.3579	-0.30984	1351.4309	-0.51345	16257100	0.16969	435.347	116.459	107.5415	267.831	257.1647	105793.2422	198.246	-0.57408	240.5168	4598150
002	2018-12-09t2324	1544419619.06	adult	269.9811	221.9814	-38.0001	1114.5967	82.0174	75815.5086	238995.2332	4366034.3991	3314.87	-0.95786	413.648	-0.25256	362.5068	0.020735	1795.9879	-0.66774	1600.1058	709415.25	726.3977	-0.42447	1378.7751	-0.46426	16336600	0.17826	312.691	117.383	109.8506	249.1677	244.7927	98421.25	194.7582	-0.7895	232.6076	4635940
002	2018-12-10t0324	1544434018.75	adult	273.981	225.9813	-34.0002	1102.7469	83.8529	76101.1914	239967.6871	4471284.2983	3188.58	-1.0403	412.701	-0.34456	361.6247	-0.080681	1754.3942	-0.75378	1591.3334	696494.5	711.5906	-0.54468	1348.3945	-0.5631	16347100	0.17023	319.71	118.222	109.9868	261.0098	256.5522	103620.8906	198.0276	-0.78091	241.4061	4682780
002	2018-12-10t0724	1544448419.11	adult	277.9811	229.9814	-30.0001	1090.5528	84.1005	75268.0316	237475.7244	4377336.5573	3078.66	-1.113	414.705	-0.35568	364.0518	-0.070399	1757.1755	-0.75789	1660.6898	690570	731.6355	-0.4566	1377.8731	-0.50767	16257700	0.13759	378.65	119.548	111.0081	262.3307	258.287	103095.9609	202.5367	-0.73284	243.8712	4686640
002	2018-12-10t1124	1544462819.51	adult	281.9813	233.9815	-26	1049.1319	83.354	69966.2054	220531.1515	4064944.3121	3117.89	-1.0879	425.024	-0.14255	373.1306	0.15567	1802.5065	-0.68144	1683.6753	657914.875	757.7194	-0.33105	1389.9386	-0.49667	15501900	-0.062102	342.969	122.578	113.9142	263.6885	258.9472	96246.3125	205.2089	-0.74377	244.8831	4470780
002	2018-12-10t1524	1544477219.35	adult	285.9812	237.9814	-22	1056.8466	84.3134	70287.5804	221530.5256	4035549.2505	4123.28	-0.42014	423.834	-0.23795	370.3348	-0.0025243	1938.819	-0.42997	1686.5637	711546.5625	759.2817	-0.35221	1377.4232	-0.5496	15531000	-0.066721	359.238	123.251	114.0505	267.1952	262.4188	98060.6406	206.9612	-0.78304	247.8263	4516420
002	2018-12-10t1924	1544491620.47	adult	289.9815	241.9818	-17.9997	1056.3579	84.0477	71970.3568	227025.8771	4138344.5597	3349.35	-0.93423	422.741	-0.32932	369.7556	-0.086212	1841.1383	-0.62356	1664.8744	692268	754.7449	-0.41016	1418.7134	-0.4608	15857400	0.0045074	335.5	124.111	114.5192	269.7736	264.8796	101434.8594	210.4837	-0.76666	251.5709	4655540
002	2018-12-10t2324	1544506021.2	adult	293.9817	245.982	-13.9995	1029.1465	82.8059	69555.7339	219334.1634	4015003.6166	3077.37	-1.117	425.014	-0.32965	373.2187	-0.041008	1736.6608	-0.83319	1548.1692	630407.875	750.2003	-0.46824	1365.4771	-0.62124	15397400	-0.12505	352.425	126.245	115.9594	274.3225	269.0985	99579.0625	215.9243	-0.69185	255.8132	4573610
002	2018-12-11t0324	1544520419.89	adult	297.9814	249.9816	-9.9999	1025.4873	82.6482	69725.9502	219993.3538	3999427.1273	3294.9	-0.97012	427.278	-0.32932	372.2932	-0.13167	1852.0997	-0.61579	1654.6955	674164.3125	759.203	-0.44321	1420.3657	-0.49439	15521700	-0.10526	356.558	127.338	116.8687	275.2151	270.2978	100178.2812	217.5943	-0.73256	256.744	4625790
002	2018-12-11t0724	1544534818.56	adult	301.981	253.9812	-6.0002	1022.587	81.1885	69916.1092	220616.9481	4014076.5471	3552.75	-0.79351	427.58	-0.38013	369.0909	-0.2892	1841.8785	-0.64183	1660.2253	672285.6875	777.9335	-0.3573	1454.6062	-0.42085	15574600	-0.10377	345.289	128.946	117.3341	285.2347	281.2193	104110.6641	221.6705	-0.70019	265.1453	4696840
002	2018-12-11t1124	1544549219.18	adult	305.9812	257.9814	-2	994.9555	82.1386	65518.6139	206728.6509	3703552.5586	3365.39	-0.92077	440.331	-0.10071	378.7928	-0.05305	1951.6467	-0.42903	1824.7355	667463.1875	801.3166	-0.24096	1513.6736	-0.27875	15045200	-0.2571	412.207	132.295	120.7372	299.0568	293.1615	102277.4219	228.3089	-0.59204	276.6463	4520250
002	2018-12-11t1524	1544563619.54	dead	309.9813	261.9815	2	1029.5033	80.9393	67356.4489	212371.3594	3790032.2241	3323.37	-0.94904	442.14	-0.11051	378.8224	-0.11044	1948.0493	-0.43932	1787.8622	685713.375	829.7001	-0.091434	1570.3198	-0.14099	15537200	-0.13923	401.411	134.308	122.2057	303.94	296.12	106986.875	231.3913	-0.59048	276.8983	4719730
003	2018-11-28t1524	1543440498.07	larva	0	-49.9989	-305.9802	156.6823	28.1056	2954.0922	9409.4725	51810.152	0	0.56839	0	-0.64928	0	-0.66062					0	-0.55627	0	-0.11196	0	1.0268	0	0	0				0	-0.67475	0	0
003	2018-11-28t1924	1543454892.34	larva	3.9984	-46.0005	-301.9818	145.3128	29.2529	2896.2811	9254.8445	53408.4453	0	0.062846	0	-0.85707	0	-0.84772					0	-0.6933	0	-0.37743	0	0.44689	0	0	0				0	-0.81213	0	0
003	2018-11-28t2324	1543469291.97	larva	7.9983	-42.0006	-297.9819	148.0959	29.2373	2962.6667	9464.9179	54815.3392	0	-0.31357	0	-1.0702	0	-1.0439					0	-0.82095	0	-0.6076	0	-0.090114	0	0	0				0	-0.95818	0	0
003	2018-11-29t0324	1543483692.6	larva	11.9985	-38.0005	-293.9818	148.1035	29.338	2977.8644	9516.491	55389.3347	0	-0.61897	0	-1.2893	0	-1.2506					0	-0.94086	0	-0.81246	0	-0.59062	0	0	0				0	-1.1144	0	0
003	2018-11-29t0724	1543498092.14	larva	15.9984	-34.0006	-289.9819	162.5943	25.0434	2962.5475	9408.1885	48397.3963	228.58	-0.57952	161.073	0.53067	161.0841	0.78906	213.1919	-0.75312	210.7516	3624.2625	193.2346	-0.11566	206.8493	-0.51412	261904	-0.85357	93.4569	50.9907	50.9423	80.2872	78.599	1364.8827	68.4851	0.66426	75.5759	82910.9
003	2018-11-29t1124	1543512491.96	larva	19.9983	-30.0006	-285.9819	193.4046	36.6708	4689.6979	14979.8296	107257.7758	259.015	-0.78929	188.56	0.71245	188.0846	1.0401	239.6605	-0.85418	237.6531	6231.1729	219.4737	-0.10737	232.1979	-0.64401	478754	-1.135	101.527	59.4562	59.1312	89.4642	88.5571	2326.0684	78.6382	0.87931	85.7936	150959
003	2018-11-29t1524	1543526897.66	larva	23.9999	-25.9991	-281.9804	277.0838	29.9549	6609.9049	20894.679	136196.7604	463.409	-0.77271	177.306	0.38911	171.8614	0.65904	360.9091	-0.82885	346.8519	12992.7285	237.7529	-0.13228	328.6464	-0.60593	635643	-1.4446	94.7278	53.1113	52.8792	84.2225	82.6074	3032.0117	71.6676	0.58218	80.7914	190404
003	2018-11-29t1924	1543541295.22	larva	27.9992	-21.9997	-277.981	449.9215	24.8302	7850.3094	24749.8531	116537.2244	807.831	-0.59957	191.803	0.40765	177.8741	0.60066	706.408	-0.49952	699.1496	31081.9492	255.3791	-0.15574	646.9337	-0.08781	829166	-1.7097	156.227	57.1282	56.8282	89.6905	87.8329	3946.3809	75.3017	0.60621	83.7462	246965
003	2018-11-29t2324	1543555694.79	larva	31.9991	-17.9999	-273.9811	711.7987	53.9183	31559.9307	99624.5111	1157700.9365	729.038	-0.89354	178.705	0.034057	152.5723	0.015741	599.8453	-0.76795	590.6307	100174.1719	392.4009	0.39235	549.4666	-0.46414	2968110	-0.58025	101.846	54.281	54.0728	87.5273	86.2144	14617.0527	74.3611	0.47386	82.974	901553
003	2018-11-30t0324	1543570094.17	larva	35.9989	-14	-269.9813	696.2438	55.3576	32806.6267	103562.36	1290916.4133	1768.44	-0.0037799	248.861	0.87807	173.5175	0.18443	1458.5599	0.28825	1444.33	252330.875	704.3088	1.7734	1307.2962	0.95392	4296080	-0.061125	201.482	54.511	54.2311	88.3989	86.2288	15293.0117	74.1736	0.35348	82.6347	941023
003	2018-11-30t0724	1543584494.52	larva	39.999	-9.9999	-265.9812	792.3405	53.4805	32860.013	103590.1259	1140135.1034	4579.08	2.6091	281.635	1.2102	189.703	0.28499	2978.2285	2.3141	2859.5055	518211.7812	856.194	2.389	2436.5752	3.0896	4880740	-0.067173	125.841	54.832	54.5573	90.7173	89.2473	15784.8027	75.7029	0.28617	85.6061	950239
003	2018-11-30t1124	1543598894.05	larva	43.9989	-6.0001	-261.9814	907.6939	62.7094	47471.6017	149690.4779	2068262.7485	2875.56	0.66104	218.409	0.012134	160.622	-0.50966	1888.0593	0.68517	1743.5823	470126.7812	499.0026	0.58321	1538.7866	1.0708	5430960	-0.097101	368.467	51.0526	50.6255	87.0339	83.9016	21671.4297	70.9343	-0.079978	80.2381	1269470
003	2018-11-30t1524	1543613294.38	larva	47.999	-2	-257.9813	1091.2901	66.1969	54034.4727	170045.1804	2369879.3884	2400.76	-0.014848	222.667	-0.15142	177.351	-0.43764	1857.1615	0.53808	1819.3273	527433.875	412.4895	0.063533	1535.3227	0.88052	6317060	0.084809	145.411	53.8896	53.3719	88.688	86.9806	25187.4023	74.1127	-0.12459	83.5029	1528850
003	2018-11-30t1924	1543627694.16	adult	51.9989	2	-253.9813	1075.9587	66.7741	60643.6759	191050.3207	2865103.4045	3684.23	0.94737	240.869	-0.063196	204.0514	-0.085614	2029.431	0.68755	1865.5425	645359.0625	336.0781	-0.39489	1360.821	0.36389	7642040	0.51901	229.579	57.3972	57.0217	92.8614	90.6776	29529.9141	77.3945	-0.15177	86.6584	1821040
003	2018-11-30t2324	1543642094.01	adult	55.9989	5.9999	-249.9814	1004.2843	89.0515	73270.833	231235.8749	4515572.2029	1828.77	-0.89871	193.142	-1.1176	160.3415	-1.4489	1257.7126	-0.59229	1212.5074	480446.25	431.8045	0.022956	934.172	-0.55278	7362960	-0.020769	119.119	52.9855	52.663	87.0858	85.4695	33266.7578	72.9287	-0.64821	82.1338	2019910
003	2018-12-01t0324	1543656494.18	adult	59.9989	10	-245.9813	985.6668	70.498	61285.8059	194386.4187	3083907.5279	2564.08	-0.38414	175.588	-1.6648	155.9778	-1.8915	1623.2924	-0.13233	1587.0192	519453.5625	206.5767	-1.1181	948.7839	-0.59703	5613360	-1.4365	148.024	52.4677	52.1514	84.9986	83.1183	27199.5625	71.5468	-1.0232	80.0621	1677340
003	2018-12-01t0724	1543670894	adult	63.9989	13.9999	-241.9814	1010.8283	77.9834	65770.6596	207445.4416	3601788.0767	1437.63	-1.5081	201.348	-1.3043	174.603	-1.605	1047.024	-1.1822	1017.6252	359129.25	371.7064	-0.29722	907.7956	-0.74214	6902210	-0.9408	134.773	55.1938	54.8133	90.4705	88.4676	31031.3691	75.6891	-0.91038	85.2247	1892040
003	2018-12-01t1124	1543685294.61	adult	67.999	18.0001	-237.9812	1071.037	78.2087	68093.2943	214599.6305	3677108.2727	3999.32	0.62821	243.408	-0.46449	210.8301	-0.53336	1868.389	0.11298	1777.6083	665146.5	360.3289	-0.35966	1095.1891	-0.37306	8645110	-0.15338	298.66	60.5867	60.368	97.266	94.4608	34626.7031	81.5155	-0.48687	91.0593	2151860
003	2018-12-01t1524	1543699694.35	adult	71.999	22	-233.9813	1235.1258	75.4939	75193.3358	236737.7957	3946873.5618	4042.84	0.56299	238.379	-0.70086	209.8511	-0.74884	2009.2695	0.38043	1854.6191	789642.9375	301.6859	-0.73377	1368.652	0.27509	9357570	0.031485	319.697	60.7332	60.3068	100.1118	96.9458	39343.957	82.6906	-0.54888	92.9617	2384080
003	2018-12-01t1924	1543714094.81	adult	75.9991	26.0001	-229.9811	1129.9742	86.0555	80763.3607	254792.9008	4792017.0761	1887.11	-1.4026	216.495	-1.5013	185.0572	-2.0874	1306.8904	-0.99171	1243.0491	550200.875	374.9937	-0.24708	1056.8553	-0.47679	9099070	-0.33643	205.068	58.9285	58.2741	105.862	100.7856	44567.9102	80.5359	-1.1083	92.6333	2476710
003	2018-12-01t2324	1543728494.46	adult	79.999	30.0001	-225.9812	1281.841	80.1401	79616.621	250612.836	4302033.0467	3623.38	0.034455	256.219	-0.38809	231.949	-0.047086	1527.6531	-0.55696	1368.4091	635503.6875	387.0056	-0.13652	911.3226	-0.89891	10646400	0.3988	201.595	67.1054	66.0255	135.7334	133.1645	56465.1016	90.6932	0.24316	116.6196	2788360
003	2018-12-02t0324	1543742902.17	adult	84.0011	34.0022	-221.9791	1209.233	79.1	77637.2011	244616.3149	4181802.4871	5402.85	1.5014	259.449	-0.38317	229.4307	-0.32204	1925.3733	0.42523	1472.1591	779776.1875	328.6888	-0.74016	1096.0735	-0.33074	10504000	0.15069	196.323	67.9801	67.3245	112.9848	110.3241	45758.8438	91.4902	0.15043	103.9998	2752240
003	2018-12-02t0724	1543757302.39	adult	88.0012	38.0023	-217.979	1193.6304	79.4834	77232.8354	243387.3501	4171564.6743	2975.59	-0.65443	234.867	-1.6206	203.3808	-1.9459	1545.1598	-0.55406	1426.2222	622699.375	337.8782	-0.76287	1206.0661	0.10437	9460670	-0.60852	250.517	63.0382	62.6607	101.3816	99.2629	40856.8008	84.744	-1.1461	95.3618	2539240
003	2018-12-02t1124	1543771700.86	adult	92.0008	42.0018	-213.9795	1211.9307	82.1695	81141.319	255592.8082	4628822.816	4833.82	0.84737	245.97	-1.3304	218.8493	-1.2602	1951.5955	0.59374	1667.559	825524.875	306.1079	-1.3094	1181.6759	0.06289	10401800	-0.18338	234.389	61.2522	60.4307	106.542	104.3087	45067.2734	86.9942	-1.0044	99.2628	2590290
003	2018-12-02t1524	1543786098.73	adult	96.0002	46.0012	-209.9801	1112.8315	78.0044	74049.0517	233504.1766	4097104.2873	4450.08	0.44425	284.389	0.38778	251.9186	0.51168	1906.1539	0.4627	1617.1521	735775.4375	383.3389	-0.41574	1213.2924	0.2297	10970300	0.032111	288.402	71.1313	70.1872	117.8647	114.9922	45495.7656	96.4807	0.19525	109.5152	2743890
003	2018-12-02t1924	1543800494.47	adult	99.999	50.0001	-205.9812	530.0498	63.7614	25143.3453	79584.7265	1023940.6506	1073.22	-2.3354	230.646	-2.4917	215.3878	-1.817	836.3596	-2.7208	840.2996	111235.8203	330.3402	-1.2679	655.9664	-2.2002	3047760	-4.6749	251.284	64.7126	64.0305	109.0416	106.3109	14502.5352	88.6415	-1.1601	101.0544	855112
003	2018-12-02t2324	1543814894.51	adult	103.999	54.0001	-201.9812	1199.6931	75.9827	78041.0912	246062.2047	4202976.2966	4072.2	-0.0045899	269.758	-0.67507	235.143	-0.79893	1663.1174	-0.30114	1348.7194	676888.8125	477.9593	0.60268	1004.3502	-0.67907	10974800	-0.17031	236.207	69.2602	68.2262	117.2772	115.0044	47731.8242	94.9145	-0.49093	109.5341	2817780
003	2018-12-03t0324	1543829294.68	adult	107.9991	58.0001	-197.9812	1374.2387	79.2894	88704.359	279489.1911	4769834.0991	3003.59	-0.87938	256.099	-1.5503	225.0832	-1.5599	1614.4719	-0.47194	1478.1895	747500.5	354.9807	-1.2026	1142.4883	-0.073968	11846100	0.23755	233.486	69.2039	67.5281	132.2462	128.8681	61229.9727	98.7771	-0.19155	119.6014	3201100
003	2018-12-03t0724	1543843694.58	adult	111.999	62.0001	-193.9812	872.8166	79.6161	54185.4476	170928.6265	2915147.7478	2710.5	-1.1352	278.56	-0.54636	230.4285	-1.3824	1548.9674	-0.68995	1381.1246	438357.7812	640.649	2.4501	1208.9597	0.2124	7872400	-2.0744	227.326	69.9902	68.7798	121.1298	118.7716	34279.7422	96.4635	-0.69579	112.4741	1977990
003	2018-12-03t1124	1543858094.19	adult	115.9989	66	-189.9813	1109.9493	77.0307	73116.8751	230509.1315	4030497.5806	3482.12	-0.59507	305.087	0.68095	267.2877	0.72013	1779.7407	-0.034817	1597.2971	679860.9375	467.7709	0.025342	1212.5197	0.21767	11633300	-0.039914	250.78	78.4807	75.2967	175.3357	171.0756	66978.25	115.1343	1.3946	155.1171	2992550
003	2018-12-03t1524	1543872494.73	adult	119.9991	70.0001	-185.9812	1277.3252	79.8345	81612.2476	257280.7486	4474066.8802	1978.84	-1.7164	274.366	-1.039	241.1381	-0.98174	1314.0049	-1.4116	1287.5847	559766.0625	513.4751	0.46425	959.5812	-0.91747	11674000	-0.082566	364.567	73.9551	70.3827	185.2761	175.6236	78927.625	111.7358	0.74415	148.067	3146720
003	2018-12-03t1924	1543886894.23	adult	123.9989	74	-181.9813	1215.1458	79.837	81999.0752	258395.9212	4628294.0926	4361.96	-0.015352	282.115	-0.75349	245.5054	-0.81969	1872.9374	0.20742	1564.5894	801617.1875	434.6328	-0.61787	1186.796	0.088896	12054200	0.062375	314.728	72.5822	70.2488	146.6296	141.027	62757.4727	106.1939	-0.10607	130.5313	3101290
003	2018-12-03t2324	1543901294.34	adult	127.999	78	-177.9813	666.0433	83.1303	38563.2847	123983.1468	1915958.3814	3934.05	-0.3403	306.821	0.38841	260.1929	-0.025744	2351.3601	1.5883	2177.0323	474974.75	621.5451	1.4622	1481.527	1.3824	6191660	-3.0191	210.464	78.3997	75.5707	153.8926	151.179	31086.3105	116.3178	0.82237	138.7667	1582110
003	2018-12-04t0324	1543915694.28	adult	131.9989	82	-173.9813	993.9373	77.5553	62865.1964	198245.0659	3350459.9537	3710.91	-0.50738	304.913	0.19538	250.9399	-0.65605	2097.4187	0.85235	1939.8912	690050.75	627.742	1.3841	1297.0622	0.56933	10004200	-1.0666	386.292	79.1636	73.9671	189.4961	183.1093	62344.2227	129.6203	2.0255	168.9871	2597360
003	2018-12-04t0724	1543930094.57	adult	135.999	86.0001	-169.9812	848.2793	81.6962	52074.053	165337.0764	2662781.4053	2597.74	-1.2897	302.945	0.022575	248.7274	-0.84024	1600.7579	-0.54759	1512.1434	435406.1562	673.7494	1.7555	1215.1781	0.21933	8235550	-1.9309	241.541	75.8226	73.5059	163.0338	158.6979	44345.1875	108.4808	-0.38624	147.0472	2061240
003	2018-12-04t1124	1543944494.39	adult	139.999	90	-165.9813	1227.7688	87.7658	85842.4157	270553.9147	5041700.8026	2908.44	-1.0668	294.261	-0.45681	259.808	-0.25699	1413.6129	-1.0455	1277.6044	631885	497.305	-0.23511	1033.5916	-0.54281	13149300	0.4137	381.701	81.1316	76.6201	225.734	216.2165	100903.0781	128.1772	1.4033	182.7265	3625450
003	2018-12-04t1524	1543958894.32	adult	143.999	94	-161.9813	1203.7662	80.3208	79464.4761	250426.3443	4382070.2756	2117.93	-1.6093	288.258	-0.77837	252.4943	-0.72482	1308.9563	-1.2988	1215.9419	543216.875	543.0553	0.16685	959.0464	-0.83336	11937000	-0.18727	260.587	76.8606	72.9086	176.2655	170.472	73150.1719	119.7179	0.37638	157.8295	3182870
003	2018-12-04t1924	1543973294.68	adult	147.9991	98.0001	-157.9812	1118.4631	79.6055	75979.2922	239844.0133	4222251.2082	1904.51	-1.7421	279.711	-1.1939	241.6488	-1.3696	1362	-1.1161	1313.0643	539352	581.3043	0.47203	1097.2915	-0.24614	11067300	-0.59624	361.75	75.785	71.8006	167.6615	162.6524	66393.9688	119.8224	0.20011	151.1243	2998580
003	2018-12-04t2324	1543987694.92	adult	151.9991	102.0002	-153.9811	1228.3077	79.0205	82719.4718	260742.8762	4608302.657	5670.52	0.89454	306.601	-0.1141	263.8457	-0.24253	2033.9937	0.70106	1625.9688	876651.25	538.02	-0.02575	1052.6147	-0.4235	13213900	0.29998	276.53	82.3634	76.9173	200.1996	195.3718	86286.0469	135.6778	1.3923	180.5647	3549700
003	2018-12-05t0324	1544002094.57	adult	155.999	106.0001	-149.9812	1273.973	74.7159	78427.5959	246926.0991	4089034.2574	3201.43	-0.80888	305.734	-0.24439	259.8519	-0.54599	1886.1702	0.30895	1787.1457	773329.75	583.8464	0.32607	1166.7369	0.01884	12509700	-0.035899	440.126	79.9892	75.1684	195.704	189.6156	80238.6406	129.3811	0.62412	173.2868	3272920
003	2018-12-05t0724	1544016493.76	adult	159.9988	109.9999	-145.9814	1142.6277	89.0348	81359.5806	256808.9053	4808200.3894	3062.27	-0.89672	297.864	-0.65796	263.347	-0.47429	1451.7288	-0.80212	1217.723	615533	536.878	-0.17706	967.6168	-0.74578	12613100	-0.037	230.48	82.3769	78.5326	168.6465	165.4253	71506.1016	125.8084	0.12147	155.1276	3488250
003	2018-12-05t1124	1544030894.6	adult	163.999	114.0001	-141.9812	701.1699	82.4319	47460.8754	150857.4715	2640816.5872	1414.53	-2.0112	320.243	0.087952	260.3827	-0.74278	1174.4834	-1.4608	1148.3755	291271.875	733.5839	1.444	1062.7839	-0.40493	7921840	-1.8001	269.294	84.0365	79.4865	182.3673	177.4276	45227.0938	131.8531	0.39009	163.7106	2078810
003	2018-12-05t1524	1544045294.11	adult	167.9989	118	-137.9813	1263.3176	78.1373	80418.6966	253244.0556	4337716.1638	4177.94	-0.15076	296.609	-0.94329	260.2175	-0.90258	1773.88	-0.038335	1555.7327	745029.625	505.5697	-0.5787	1113.8738	-0.25921	12445100	-0.18753	294.878	81.7123	77.7826	187.4585	181.84	78732.5625	125.9975	-0.2751	166.6945	3428490
003	2018-12-05t1924	1544059694.17	adult	171.9989	122	-133.9813	1198.3193	80.2879	79590.7091	250824.5617	4453086.8441	4437.04	0.0091277	297.615	-1.0249	261.4991	-0.97932	1670.14	-0.30077	1340.7427	693108.125	502.1355	-0.66287	1000.6367	-0.66123	12347800	-0.25873	309.013	80.0488	74.6507	198.8349	193.3229	82516.4688	133.2727	0.053225	177.6347	3321150
003	2018-12-05t2324	1544074094.94	adult	175.9991	126.0002	-129.9811	1277.9959	85.0958	86691.6332	273138.0257	4980381.7214	4055.76	-0.25823	295.761	-1.2116	259.7367	-1.2056	1554.0248	-0.5752	1318.1907	702419.1875	511.8401	-0.64227	875.0959	-1.0748	13362500	0.028827	318.826	82.7639	77.2012	219.6005	214.221	99259.4375	135.6835	0.013625	189.0189	3739270
003	2018-12-06t0324	1544088494.53	adult	179.999	130.0001	-125.9812	1252.8712	82.6729	85468.8896	269345.4035	4875879.1525	3678.39	-0.51989	298.127	-1.2531	262.5253	-1.2244	1644.5518	-0.40701	1379.8594	733470.0625	493.1753	-0.83739	944.6779	-0.87225	13267200	-0.047381	454.794	82.9479	76.6971	283.1996	267.1841	126307.0156	133.9786	-0.30136	209.5053	3691350
003	2018-12-06t0724	1544102894.18	adult	183.9989	134	-121.9813	1347.4599	80.3167	87326.9055	274867.549	4905121.8071	4473.17	-0.022853	300.004	-1.3158	266.5052	-1.1965	1564.403	-0.59475	1284.9329	713367.75	458.0613	-1.1418	1018.7348	-0.67659	13652900	0.023481	383.425	89.2916	82.8208	206.5439	202.3445	94184.0391	151.1441	0.58409	188.8905	4063570
003	2018-12-06t1124	1544117293.56	adult	187.9987	137.9998	-117.9815	1277.393	79.6002	85777.7112	270246.6903	4815223.9424	4574.95	0.021055	298.088	-1.5051	263.3279	-1.492	1475.7638	-0.79007	1229.6604	659666.4375	493.1665	-0.93691	919.4075	-0.98629	13319800	-0.11529	306.936	86.149	81.5531	206.402	200.6379	92261.7031	134.8824	-0.61712	184.2889	3849480
003	2018-12-06t1647	1544136627.21	adult	193.3692	143.3703	-112.611	1214.9925	77.3054	76411.5485	240834.9897	3973123.1061	3386.95	-0.76034	343.045	-0.26617	300.3174	-0.10884	1771.4437	-0.27484	1631.3859	706806.0625	607.0019	-0.23749	1223.4856	-0.20219	13678200	-0.068464	264.081	88.7123	83.2815	200.7514	197.2174	80099.8281	144.757	-0.2963	185.0426	3537220
003	2018-12-06t1924	1544146051.3	adult	195.987	145.9881	-109.9932	1306.4129	92.0786	94625.5578	298118.2134	5830338.5138	4152.67	-0.28927	333.895	-0.64979	292.2742	-0.56777	1729.9739	-0.37459	1423.4279	852877.125	587.7084	-0.41005	1044.9756	-0.70659	16434600	0.64401	520.03	93.7763	84.6301	331.7484	312.9499	163551.9688	166.6771	0.77639	251.1283	4615760
003	2018-12-06t2324	1544160450.47	adult	199.9868	149.9878	-105.9935	1281.7285	80.4289	85727.8716	270014.9368	4827068.0499	6386.13	1.0843	356.261	-0.12315	307.9166	-0.08695	2288.5156	0.58231	1779.0027	1022966.5	602.129	-0.38411	1145.4904	-0.48832	15908800	0.4521	302.257	95.8191	89.212	236.444	231.1535	105690.4531	156.6229	0.018619	214.4422	4278800
003	2018-12-07t0324	1544174850.64	adult	203.9868	153.9879	-101.9934	1237.4334	84.5022	86802.3522	273462.4336	5192062.9885	4432.14	-0.15607	346.754	-0.56377	301.6921	-0.52308	1721.7993	-0.46645	1409.0729	778253.3125	614.0431	-0.37493	1086.586	-0.68547	15670200	0.34488	357.37	93.4519	87.2137	241.8487	234.8336	109315.625	151.9689	-0.40151	212.0899	4223190
003	2018-12-07t0724	1544189250.6	adult	207.9868	157.9879	-97.9934	1180.2503	82.0075	82893.4496	261380.7737	4841324.2872	4382.41	-0.20765	375.57	0.13423	324.6313	0.2467	1915.667	-0.16798	1524.1352	827568.125	698.2267	0.07762	1158.3696	-0.54863	16201300	0.43321	426.796	103.407	94.601	291.4672	280.688	125913.8281	179.7421	0.73302	246.4946	4460780
003	2018-12-07t1124	1544203631.4	adult	211.9815	161.9825	-93.9988	1280.2018	85.2582	87901.3552	276976.48	5085883.7065	3467.88	-0.79084	363.59	-0.36901	315.9911	-0.28083	1714.066	-0.55486	1491.2288	785042.25	669.9587	-0.16551	1118.2906	-0.69367	16640000	0.49685	387.797	97.7047	92.1068	248.4006	242.6884	113767.4844	155.0174	-0.58309	216.1385	4471550
003	2018-12-07t1524	1544218027.69	adult	215.9805	165.9815	-89.9998	1112.6833	81.8436	71308.7628	224964.7027	3810465.0184	3184.55	-0.97882	386.351	0.15106	339.4361	0.50884	1754.8281	-0.51892	1636.7999	652796.0625	725.0152	0.10162	1145.3361	-0.67012	14368400	-0.089035	408.139	105.993	95.4272	293.7926	285.7032	109290.8594	187.2363	0.66092	257.4082	3941870
003	2018-12-07t1924	1544232428.44	adult	219.9807	169.9817	-85.9996	1138.9533	75.3775	69785.5156	220006.8944	3558629.7915	2646.21	-1.3213	388.359	0.079233	342.846	0.49496	1488.4095	-1.006	1335.5542	543269.5	743.6956	0.15218	1033.4739	-0.98602	14147100	-0.1675	272.333	103.862	97.6713	221.1652	216.7695	80725.2812	164.8854	-0.45301	203.4015	3783480
003	2018-12-07t2324	1544246828.26	adult	223.9806	173.9817	-81.9996	1144.4058	82.0945	81843.0977	258400.0303	4793689.8071	4926.86	0.066296	400.003	0.27887	351.67	0.6909	1756.7684	-0.57907	1381.9613	750140.125	772.599	0.26103	1200.4485	-0.61809	17041700	0.49013	387.27	108.975	101.6737	259.1212	253.3247	110644.7578	181.1226	0.061306	235.7964	4642780
003	2018-12-08t0324	1544261227.78	adult	227.9805	177.9815	-77.9998	1201.8728	83.2311	81572.8107	257248.0309	4585917.6115	4629.69	-0.11972	404.755	0.31444	354.1872	0.67026	1806.6732	-0.51695	1438.3862	767836.125	783.2891	0.27814	1240.2595	-0.55572	17195600	0.50781	347.763	109.574	102.3634	255.1743	248.5722	108449.0625	181.0861	-0.083603	232.5223	4655120
003	2018-12-08t0724	1544275627.96	adult	231.9805	181.9816	-73.9997	1150.703	81.1232	80780.4922	254887.4945	4668576.9616	4268.51	-0.34883	412.265	0.42312	359.0273	0.73465	1793.2595	-0.56703	1445.9644	754962.25	810.6558	0.39089	1247.5145	-0.57313	17337000	0.52106	378.385	112.638	105.4973	268.5992	259.6255	113080.2656	187.369	0.020295	238.4017	4736760
003	2018-12-08t1124	1544290028.16	adult	235.9806	185.9816	-69.9997	719.2633	79.5518	44564.1129	142569.3374	2277513.8468	3765.29	-0.6653	376.547	-0.67333	324.0721	-0.69984	2066.4758	-0.11118	1834.7474	481488.8438	713.1746	-0.22359	1337.8431	-0.38269	8771280	-1.4937	466.009	100.62	95.5973	284.8345	252.6755	66366.4453	147.0994	-1.6146	204.5731	2343830
003	2018-12-08t1524	1544304427.8	adult	239.9805	189.9815	-65.9998	1152.6148	83.1797	76457.0134	241249.5562	4188594.5835	3736.91	-0.68549	409.773	0.17801	349.0994	0.15405	1776.7727	-0.6305	1515.6526	708932.3125	883.5666	0.73823	1355.9236	-0.36333	16328200	0.25815	485.494	110.863	101.8368	284.5211	276.5323	113523.9062	197.4791	0.13445	253.3808	4417550
003	2018-12-08t1924	1544318828.58	adult	243.9807	193.9818	-61.9995	1241.6513	82.3062	80679.1437	254413.9226	4351893.1904	3410.5	-0.89081	398.363	-0.21544	342.1311	-0.18915	1714.0028	-0.7537	1467.1517	721595.1875	845.2759	0.48098	1332.844	-0.44385	16755100	0.34761	372.158	110.934	102.276	275.9897	268.0931	116191.6719	194.2682	-0.10464	246.8775	4665900
003	2018-12-08t2324	1544333227.81	adult	247.9805	197.9815	-57.9998	1168.3783	84.3783	78251.407	246849.4405	4327939.3714	3734.74	-0.68933	406.562	-0.061387	346.4839	-0.11201	1789.9075	-0.63017	1565.2558	730282.25	890.5239	0.71468	1414.3975	-0.26161	16567000	0.29278	505.576	112.165	102.9753	287.4742	278.1499	117289.4688	200.7324	0.0070342	258.3678	4570600
003	2018-12-09t0324	1544347627.83	adult	251.9805	201.9815	-53.9998	1211.9816	83.9418	81382.521	256554.3763	4550397.2486	3987.65	-0.53003	403.49	-0.21846	343.2644	-0.3066	1825.2365	-0.57637	1588.3121	773900.25	884.7103	0.6498	1424.9823	-0.25558	17104400	0.40983	504.825	112.557	102.9235	293.1795	282.1072	124308.0938	203.3351	-0.019013	261.8629	4771420
003	2018-12-09t0724	1544362027.51	adult	255.9804	205.9815	-49.9998	1238.3774	84.2598	81855.0434	258015.5213	4511723.924	3661.89	-0.73556	401.403	-0.34654	341.9767	-0.4273	1768.8873	-0.68611	1571.5466	755314.875	881.6934	0.60183	1426.9956	-0.2707	17127500	0.40546	511.706	113.74	104.3953	294.3518	285.0066	125688.2266	204.756	-0.084691	262.8525	4853170
003	2018-12-09t1124	1544376427.84	adult	259.9805	209.9815	-45.9997	1205.2958	85.6975	79941.2192	251939.1014	4470126.8347	3698.61	-0.71177	408.529	-0.2211	347.2542	-0.31629	1821.6614	-0.59958	1609.3749	759632.8125	890.1716	0.62208	1450.9066	-0.23018	17018900	0.36954	514.937	115.977	106.643	298.9695	287.2274	124670.3047	208.0615	-0.08453	265.9511	4831480
003	2018-12-09t1524	1544390827.26	adult	263.9803	213.9814	-41.9999	1253.7221	84.1909	84342.1236	265831.9687	4735147.4319	3703.64	-0.70771	402.575	-0.45226	343.3947	-0.5205	1841.4193	-0.57187	1646.6295	810224.5	852.7888	0.37155	1456.078	-0.23673	17687900	0.52173	499.125	116.002	105.9751	299.5052	288.5483	131782.3125	209.4094	-0.14957	267.3293	5096770
003	2018-12-09t1924	1544405227.42	adult	267.9804	217.9814	-37.9999	1232.87	87.2565	83820.625	264080.3984	4847056.6523	4182.88	-0.397	407.97	-0.37302	346.6549	-0.47803	1903.978	-0.46501	1708.4364	832038.375	858.9168	0.37841	1492.8733	-0.16226	17809500	0.54279	519.241	117.199	107.4714	304.8977	294.2484	133240.3125	210.8043	-0.21112	271.6076	5116190
003	2018-12-09t2324	1544419627.18	adult	271.9803	221.9814	-33.9999	1218.9372	88.1154	83785.2718	264027.8734	4878957.0862	3757.52	-0.6702	418.383	-0.15779	355.5487	-0.24789	1916.9308	-0.4482	1769.8867	837698.75	893.6212	0.55615	1538.6248	-0.063733	18246500	0.64196	511.806	121.249	111.0488	319.2197	308.1761	139499	217.7724	-0.089541	282.5572	5287890
003	2018-12-10t0324	1544434026.84	adult	275.9802	225.9813	-30	1192.3149	89.0799	83197.6038	262257.8801	4878632.5105	4165.74	-0.4014	423.078	-0.097335	359.4258	-0.18806	1986.2673	-0.3257	1785.0339	862040	902.7478	0.58281	1557.7509	-0.032622	18320100	0.65311	488.902	122.26	112.7686	315.2951	302.742	136838.0781	218.4747	-0.17206	278.7298	5294100
003	2018-12-10t0724	1544448427.21	adult	279.9803	229.9814	-25.9999	1180.4563	89.5636	81264.651	256211.4581	4717964.0866	3721.32	-0.69031	426.231	-0.077836	363.5289	-0.12156	1913.6842	-0.46799	1727.4679	811402.125	913.4578	0.61987	1532.191	-0.1169	18035100	0.5755	493.179	124.14	115.4812	316.2656	307.3501	134096.625	217.532	-0.30454	277.327	5252740
003	2018-12-10t1124	1544462827.64	adult	283.9804	233.9815	-21.9998	1095.9189	88.7923	74441.8397	234633.9506	4339915.6468	3727.42	-0.68434	440.911	0.25161	374.2584	0.15725	1912.7697	-0.47638	1725.7426	742154.625	964.0175	0.89841	1538.4146	-0.11866	17095500	0.33255	492.115	127.491	119.3356	320.7738	310.4554	124460.2188	221.3441	-0.28441	280.9706	4943210
003	2018-12-10t1524	1544477227.46	adult	287.9804	237.9814	-17.9999	1045.1649	89.669	74002.328	233569.3477	4399348.6068	3155.71	-1.0636	442.787	0.23774	378.0114	0.2085	1877.9506	-0.54943	1715.7647	724888.9375	948.9672	0.78256	1512.4227	-0.2047	17057100	0.31436	510.957	130.817	122.2116	324.3176	315.6265	125186.6016	227.6724	-0.18626	287.9245	5039320
003	2018-12-10t1924	1544491628.62	adult	291.9807	241.9818	-13.9995	1111.4967	89.5218	79755.7241	251669.6757	4786357.1685	3543.27	-0.80375	431.726	-0.12022	370.4695	-0.09552	1912.7155	-0.48896	1783.0862	793776.9375	908.0658	0.50884	1508.4869	-0.23294	17910600	0.52453	550.315	129.304	119.0972	331.3045	318.1694	137491.375	230.4302	-0.19959	291.3871	5364310
003	2018-12-10t2324	1544506029.36	adult	295.9809	245.982	-9.9993	1081.6843	90.8512	77803.4107	245416.6285	4733437.6053	3128.69	-1.0827	435.75	-0.074044	372.7071	-0.088183	1923.8861	-0.47286	1811.9326	779173.875	922.5083	0.57199	1527.4819	-0.19995	17637400	0.44793	545.953	132.46	121.7747	347.8539	336.4888	140880.8125	236.9877	-0.096678	303.9938	5361470
003	2018-12-11t0324	1544520427.99	adult	299.9805	249.9816	-5.9997	1082.6653	90.7914	79016.8129	249329.6787	4838944.7435	3176.63	-1.0505	431.168	-0.25562	368.3126	-0.28399	1907.0496	-0.51089	1778.5062	785704.4375	915.3473	0.50351	1516.3854	-0.24656	17730900	0.46596	503.039	133.453	121.2324	357.3429	346.6909	147225.2812	244.872	0.044647	314.3007	5487970
003	2018-12-11t0724	1544534826.62	adult	303.9802	253.9812	-2.0001	1038.4799	89.6721	76323.8958	241032.4645	4654137.3551	3090.35	-1.1099	435.358	-0.2032	370.2551	-0.28246	1885.267	-0.55872	1776.7052	748451	932.3881	0.58487	1498.3264	-0.31187	17276300	0.33987	571.045	136.242	123.7491	365.0645	353.5553	144930.5938	252.2916	0.16994	326.4567	5406510
003	2018-12-11t1124	1544549227.24	dead	307.9803	257.9814	2.0001	1094.3809	89.3251	80543.1565	254117.9831	4974010.2675	3427.27	-0.87757	429.454	-0.41682	367.0781	-0.43419	1956.4839	-0.42098	1781.205	819766.75	898.0493	0.34778	1524.7561	-0.25683	17989000	0.52344	552.481	134.941	119.8387	375.5694	360.8876	157363.5938	257.5778	0.23028	332.6301	5652410
004	2018-11-28t1524	1543440506.25	egg	-1.9992	-49.9989	-265.9803	153.6369	28.2019	2931.1238	9341.3793	51837.8237	0	0.9128	0	-0.54718	0	-0.57013					0	-0.48361	0	0.038969	0	1.3355	0	0	0				0	-0.60892	0	0
004	2018-11-28t1924	1543454900.55	larva	1.9992	-46.0005	-261.9819	145.312	30.1861	2984.949	9549.7764	56818.3178	0	0.29331	0	-0.75256	0	-0.75311					0	-0.62608	0	-0.24996	0	0.73098	0	0	0				0	-0.74244	0	0
004	2018-11-28t2324	1543469300.25	larva	5.9991	-42.0006	-257.982	145.3005	31.4101	3101.0825	9937.8598	61447.0296	0	-0.13679	0	-0.96297	0	-0.94466					0	-0.75822	0	-0.49624	0	0.17335	0	0	0				0	-0.88403	0	0
004	2018-11-29t0324	1543483700.83	larva	9.9993	-38.0004	-253.9818	147.7262	31.2672	3122.8482	10004.536	61434.1983	0	-0.47317	0	-1.179	0	-1.1459					0	-0.8818	0	-0.71278	0	-0.3447	0	0	0				0	-1.0349	0	0
004	2018-11-29t0724	1543498100.41	larva	13.9992	-34.0006	-249.982	147.7247	31.1982	3113.4483	9976.9045	61120.7897	0	-0.75381	0	-1.4014	0	-1.3584					0	-0.99841	0	-0.90752	0	-0.82888	0	0	0				0	-1.1969	0	0
004	2018-11-29t1124	1543512500.13	larva	17.9991	-30.0006	-245.982	325.989	40.3835	10274.0234	32519.6346	284541.4014	239.082	-0.69371	164.182	0.48261	164.2465	0.76373	223.9303	-0.80715	221.8517	12316.1689	200.7607	-0.13922	217.2161	-0.58599	899882	-0.58594	104.745	57.5748	57.2635	91.4384	90.7745	5029.1143	76.7459	0.86149	86.3736	315568
004	2018-11-29t1524	1543526905.97	larva	22.0007	-25.999	-241.9804	367.8508	47.3887	10321.2666	32749.8749	282895.6018	260.236	-0.90219	181.652	0.53552	181.3642	0.87377	231.7496	-0.93167	230.0887	12977.9766	212.4045	-0.19823	225.5835	-0.74769	1004720	-0.95469	110.011	61.2714	61.0065	93.7522	92.121	5250.124	80.5467	0.89927	88.8936	338892
004	2018-11-29t1924	1543541303.5	larva	26	-21.9997	-237.9811	478.0146	56.7874	21331.5402	67628.3953	805026.261	382.709	-0.97372	177.687	0.3038	174.8718	0.63019	324.3181	-0.94294	322.1528	36647.9492	217.8539	-0.28156	295.6577	-0.76289	1996310	-0.65002	106.147	59.0461	58.8276	92.237	91.1705	10422.7822	78.6403	0.76008	87.6611	663383
004	2018-11-29t2324	1543555703.05	larva	29.9999	-17.9998	-233.9812	592.9212	44.4581	21223.5785	66930.5627	641650.596	1412.26	-0.0436	188.611	0.27118	164.5972	0.3049	1001.0936	-0.16571	970.326	113123.5703	352.7818	0.2557	867.508	0.29603	2120740	-0.97941	103.183	49.2489	48.8845	82.6969	80.9149	9344.749	69.0553	0.34377	77.903	553754
004	2018-11-30t0324	1543570102.32	larva	33.9997	-14	-229.9814	730.7294	59.2292	36927.9305	116636.955	1541183.5528	1086.71	-0.6123	235.704	0.76923	171.0592	0.23525	873.6967	-0.45732	857.5119	169497.1562	604.4456	1.3499	813.1106	0.008673	4565350	0.33628	122.98	54.0648	53.819	87.7201	86.0916	17017.6992	73.9114	0.40249	82.5638	1047180
004	2018-11-30t0724	1543584502.67	larva	37.9998	-9.9999	-225.9813	870.9776	67.3846	42645.0864	134645.0879	1750745.7584	3009.81	1.1565	252.629	0.84842	177.8294	0.16438	2285.1213	1.3843	2214.9105	511867.1875	645.5744	1.4418	1779.4929	1.8395	5656870	0.66857	101.509	53.1675	52.9001	85.2762	83.7952	19101.8789	72.0481	0.20652	80.6696	1190530
004	2018-11-30t1124	1543598902.27	larva	41.9997	-6	-221.9814	947.6602	56.8069	40540.4483	127656.8806	1496520.1855	5033.35	2.9121	286.5	1.2039	199.9954	0.38319	3143.2964	2.5138	2878.2469	672665.4375	609.3347	1.1616	2376.3707	2.862	6123640	0.5678	147.425	53.7556	53.3535	88.1324	85.8543	18860.3301	73.6863	0.1281	82.3628	1148970
004	2018-11-30t1524	1543613302.46	larva	45.9997	-2	-217.9814	967.9665	65.1686	52133.9404	164300.385	2364001.564	3485.81	1.1307	285.512	1.0126	226.8517	0.73676	2543.3958	1.5815	2513.8639	696890.4375	473.2452	0.40522	2012.8527	1.9247	7795060	1.2585	227.137	63.5658	63.3002	98.7026	96.7889	27044.5176	83.7715	0.44634	92.7274	1735470
004	2018-11-30t1924	1543627702.33	adult	49.9997	2	-213.9814	1021.7974	67.7032	56906.7932	179361.9267	2654425.0361	4269.5	1.6124	271.506	0.58334	221.0123	0.424	2476.4695	1.3978	2376.2788	737987.875	421.8007	0.053504	1687.9994	1.0882	8084080	1.017	225.571	62.7692	62.448	99.0761	96.6752	29524.668	83.2851	0.28719	92.7598	1868950
004	2018-11-30t2324	1543642102.18	adult	53.9997	5.9999	-209.9815	1110.1333	81.03	70668.0123	223146.2416	3684277.3321	3123.71	0.37192	234.219	-0.2244	199.7637	-0.24961	1807.6605	0.30164	1603.3511	667026.75	309.6467	-0.52673	1274.2994	0.19071	8631890	0.98533	252.278	60.9435	60.6093	97.0348	95.1452	35805.832	82.1193	0.10746	91.5857	2246010
004	2018-12-01t0324	1543656502.35	adult	57.9997	10	-205.9814	800.2246	77.1163	49946.141	157986.3727	2590372.7244	2154.48	-0.66109	275.198	0.44596	232.4591	0.4858	1624.1987	-0.093739	1577.6339	423915.875	492.7989	0.33349	1322.136	0.21754	7173600	-0.27969	370.189	60.2783	59.936	95.6696	92.7634	24969.7695	80.5475	-0.13451	89.597	1571270
004	2018-12-01t0724	1543670902.15	adult	61.9997	13.9999	-201.9815	1146.9444	73.5946	70002.4709	220573.261	3597848.575	2299.37	-0.66992	229.738	-0.59184	196.7824	-0.71998	1543.9723	-0.31611	1488.887	565093.875	355.6776	-0.37033	1201.3846	-0.080208	8395080	0.15502	339.613	55.7357	55.2842	90.2602	87.524	33035.25	75.5531	-0.74986	84.2335	2036690
004	2018-12-01t1124	1543685302.78	adult	65.9998	18.0001	-197.9813	1127.7507	74.9168	69823.1232	219961.1121	3648572.0956	2259.56	-0.82886	236.001	-0.57632	204.2464	-0.66724	1406.9941	-0.65076	1343.0221	513552.875	484.1484	0.32352	1015.4219	-0.51748	8594700	-0.017704	283.597	60.7147	60.4103	96.1128	93.8984	35081.1719	81.3706	-0.39039	90.3227	2211110
004	2018-12-01t1524	1543699702.53	adult	69.9998	22	-193.9814	1211.6312	86.3681	82032.7588	258536.0362	4706485.6883	2334.12	-0.87217	210.607	-1.3305	181.5644	-1.7413	1506.3556	-0.5327	1484.4216	644720.1875	281.7773	-0.8352	1175.31	-0.1844	8999010	-0.036337	134.662	52.496	52.1463	87.0654	85.4437	37263.9922	72.3137	-1.739	81.5132	2243100
004	2018-12-01t1924	1543714102.97	adult	73.9999	26.0002	-189.9812	1131.1977	74.8261	68463.3581	215588.0901	3555902.5193	2008.44	-1.2481	258.469	-0.19689	228.9981	-0.004755	1449.9476	-0.67581	1394.2784	519081.25	381.0121	-0.22868	1139.5443	-0.26693	9236900	-0.12592	159.722	66.1376	65.5213	107.9593	104.2586	38649.4297	87.6651	0.047816	99.2436	2363560
004	2018-12-01t2324	1543728502.59	adult	77.9998	30.0001	-185.9814	1182.1108	74.1335	74496.0544	234700.4511	3928986.6735	4373.57	0.71458	256.296	-0.34012	224.2599	-0.3503	1897.1744	0.22883	1646.7495	738000.875	330.5008	-0.60319	1255.8783	0.066194	9962230	0.10383	275.979	63.992	63.7211	100.9403	98.5474	39265.7734	84.9058	-0.55819	94.8131	2487370
004	2018-12-02t0324	1543742910.92	adult	82.0021	34.0024	-181.979	1116.0217	75.4082	67575.8583	213049.1307	3439711.2631	4161.15	0.45584	255.054	-0.48857	221.6322	-0.64181	1863.4144	0.21174	1737.8839	659648.6875	436.4582	0.28355	1025.2875	-0.56508	9005970	-0.64073	161.121	67.039	66.265	115.3199	111.5294	40823.2422	91.4597	0.23895	105.3702	2367150
004	2018-12-02t0724	1543757310.69	adult	86.002	38.0023	-177.9791	1086.9794	74.5725	66217.6623	208640.1127	3494254.4576	3435.67	-0.23311	287.048	0.67562	254.6332	0.96834	1732.7778	-0.066894	1602.1874	599541.125	468.8295	0.69336	1061.1619	-0.44725	9919530	-0.25441	316.24	72.2422	69.1868	178.2876	170.4435	61687.5039	106.0733	2.3111	153.9677	2496470
004	2018-12-02t1124	1543771709.37	adult	90.0017	42.0019	-173.9795	1102.4131	89.099	77212.4221	243542.347	4551943.2138	1608.92	-1.8355	234.806	-1.7146	204.2267	-1.9849	1162.775	-1.6237	1112.4708	467435.5625	450.7157	0.54485	983.606	-0.73251	9437540	-0.67547	170.318	63.7977	62.8771	119.8141	115.8841	48165.2734	88.413	-0.68287	104.99	2564220
004	2018-12-02t1524	1543786107.01	adult	94.001	46.0013	-169.9801	1133.8681	74.691	69892.0358	220191.4854	3629514.3086	6142.87	1.8866	308.332	1.6001	265.1929	1.3575	2221.0645	1.3589	1978.6571	810688.5	496.4718	1.1093	1326.8217	0.65985	11247900	0.26285	268.611	76.5648	74.6773	168.1429	160.9543	61372.1562	106.4424	1.7988	136.3304	2793080
004	2018-12-02t1924	1543800502.6	adult	97.9998	50.0001	-165.9814	1243.3676	75.6818	79957.1643	252113.4186	4242021.2762	4363.89	0.33784	289.249	0.5566	259.8332	0.9111	1757.9218	0.013367	1581.2003	733053.375	419.8019	0.0036454	1130.1786	-0.12911	12056800	0.61885	221.424	74.4526	72.9189	151.2341	146.92	63064.6406	103.1791	1.0321	131.5806	3103410
004	2018-12-02t2324	1543814902.63	adult	101.9998	54.0001	-161.9813	1219.712	79.4528	82526.5416	260255.9638	4587647.5873	6359.62	1.8434	277.563	-0.18372	233.1096	-0.8292	2412.251	1.9263	2067.7837	1039680.125	375.9542	-0.71403	1440.8642	1.2433	11937700	0.44131	231.076	63.9053	61.0345	159.4751	157.6704	68733.7734	96.4964	-0.1641	142.1926	2748500
004	2018-12-03t0324	1543829302.81	adult	105.9998	58.0001	-157.9813	1164.9404	79.3846	78045.3951	246083.4219	4338052.2555	4208.28	0.07745	283.554	-0.037698	244.1787	-0.31988	1854.2205	0.25386	1635.3513	754667.75	434.8279	-0.05689	1304.6406	0.65029	11532400	0.11064	327.227	71.3938	67.2478	167.17	162.9463	68038.2031	115.7936	2.1909	153.0971	2903660
004	2018-12-03t0724	1543843702.65	adult	109.9998	62.0001	-153.9813	1142.388	80.5354	76654.6012	241834.3729	4246155.9469	7140.93	2.2401	314.851	1.4191	275.1677	1.4043	2098.2649	0.94636	1764.8218	839306	438.8419	-0.14229	1337.4361	0.79266	12572600	0.60916	204.566	80.5237	77.9367	158.1608	154.8179	63264.3008	119.3173	2.3417	145.6257	3215470
004	2018-12-03t1124	1543858102.31	adult	113.9997	66	-149.9814	1096.8685	81.753	74277.6591	234245.0586	4184452.4584	5191.95	0.70215	298.643	0.43113	258.1874	0.24385	1786.9204	0.0053073	1514.0576	691538.1875	632.7811	2.2364	1082.3988	-0.3532	11557800	-0.040871	185.613	75.5716	73.948	137.1149	134.1462	53063.4609	106.6532	0.47481	125.5528	2924700
004	2018-12-03t1524	1543872502.79	adult	117.9998	70.0001	-145.9813	1212.1949	78.0354	76554.3204	241144.8923	4083312.3627	8693.86	3.2167	299.096	0.31122	251.3784	-0.29332	2443.6294	1.9054	1780.2405	977451.75	565.3959	1.1942	1267.6118	0.46392	11939900	0.098292	403.811	66.6663	64.6826	132.6578	129.2364	53063.1211	99.4982	-0.60373	120.5143	2661320
004	2018-12-03t1924	1543886902.29	adult	121.9997	74	-141.9814	1138.7036	74.1071	71956.9227	226864.7668	3753778.7501	6320	1.4252	333.075	1.9131	277.2911	1.1594	2547.8325	2.1852	2150.5898	957985	588.4653	1.315	1613.4555	1.9904	12501600	0.33391	246.88	82.8318	79.1083	176.0597	170.2573	66198.4375	124.5231	2.1106	157.5267	3109010
004	2018-12-03t2324	1543901302.41	adult	125.9997	78	-137.9814	1120.1125	75.2524	73009.3928	230229.9484	3927303.5219	5276.83	0.63814	316.629	0.94607	262.231	0.14992	2210.0713	1.187	1917.1754	842037.125	680.1368	2.2382	1471.4625	1.3481	12050300	0.036751	326.8	77.9151	74.0213	199.7446	187.7039	76102.6719	118.185	1.1402	166.3148	2965290
004	2018-12-04t0324	1543915702.34	adult	129.9997	82	-133.9814	1269.8191	75.8527	82278.7186	259262.3622	4431584.7766	5660.42	0.88936	310.882	0.54598	263.8192	0.1569	1900.5826	0.2895	1576.8615	815349.9375	547.4945	0.55033	1270.041	0.45636	13335600	0.64047	303.56	79.9415	76.181	183.0415	178.0307	78524.8125	122.4101	1.3727	163.53	3429170
004	2018-12-04t0724	1543930102.72	adult	133.9998	86.0001	-129.9813	1116.2748	78.2514	71786.5458	226324.756	3860832.5781	7452.68	2.1431	314.926	0.64276	264.0328	0.091952	2291.5554	1.4029	1882.3989	859333.25	537.14	0.3262	1563.5708	1.7208	11790200	-0.18125	406.732	76.3791	72.3252	209.4352	182.7855	78538.2031	117.581	0.64409	158.4569	2859480
004	2018-12-04t1124	1543944502.43	adult	137.9997	90	-125.9814	1172.2284	72.4374	71237.8287	224373.7503	3644151.7483	4043.99	-0.26728	319.8	0.77902	270.0715	0.37236	1984.9398	0.53969	1732.0334	738397.625	568.8556	0.57128	1423.1892	1.1063	11893400	-0.16283	300.898	76.633	73.4724	168.478	160.8216	62673.8242	116.0201	0.29078	147.498	2849980
004	2018-12-04t1524	1543958902.33	adult	141.9997	94	-121.9814	1240.8805	77.4445	79404.1649	250129.8018	4273821.5158	5854.59	1.0094	316.657	0.54248	267.1265	0.13293	2173.8159	1.0719	1762.7589	902133.5625	525.1254	0.026156	1387.4727	0.94763	13115600	0.37661	275.92	75.5372	72.1673	184.073	178.4093	76390.2969	115.5902	0.067054	163.1063	3128680
004	2018-12-04t1924	1543973302.78	adult	145.9998	98.0001	-117.9813	1055.6672	75.8445	61627.5066	194771.1664	3068784.0123	2425.2	-1.3836	329.358	1.0123	274.4515	0.46466	1640.7841	-0.37566	1555.916	529973.25	741.3231	2.1207	1353.7394	0.79922	10615500	-0.78951	258.203	78.7183	74.1899	192.9461	188.271	62321.5898	124.3361	0.70504	174.8226	2537170
004	2018-12-04t2324	1543987703.07	adult	149.9999	102.0002	-113.9812	1190.0382	80.1597	79617.8442	250927.0912	4457729.529	4623.48	0.1634	334.21	1.1053	285.8883	0.98782	1828.3674	0.15057	1522.426	758772.5	629.3962	0.89702	1291.7244	0.53525	13863000	0.60473	327.587	87.0318	81.5229	232.119	225.2673	96329.3828	139.9254	1.8926	198.6378	3610080
004	2018-12-05t0324	1544002102.72	adult	153.9998	106.0001	-109.9813	1240.369	79.9102	77578.558	244375.9752	4208076.5928	2752.92	-1.1247	321.458	0.45159	274.3665	0.26283	1592.6018	-0.45933	1449.7375	645003.75	635.3305	0.85206	1301.0764	0.55274	13010700	0.19032	372.359	85.3042	81.046	192.1054	186.1371	77802.6719	129.4829	0.74117	171.0043	3452600
004	2018-12-05t0724	1544016501.84	adult	157.9996	109.9998	-105.9816	1174.361	76.3614	77874.2681	245586.6326	4263959.6666	4882.63	0.35112	326.893	0.54798	279.7798	0.4226	1686.3347	-0.20643	1378.2687	684651.875	685.49	1.2048	1130.4504	-0.12848	13262700	0.24006	269.98	84.9854	81.2102	197.0857	192.5559	80016.7891	126.3439	0.26646	173.7873	3448030
004	2018-12-05t1124	1544030902.68	adult	161.9998	114.0001	-101.9813	1190.7208	80.6864	78055.5308	245979.9116	4283052.8194	1940.79	-1.6589	333.832	0.67975	287.5007	0.67241	1327.9556	-1.0968	1269.7596	540477.9375	673.7518	0.98557	1131.8208	-0.14404	13576300	0.30276	540.719	91.8076	86.5665	252.6808	228.1431	102841.0781	140.2047	1.1593	200.4515	3733630
004	2018-12-05t1524	1544045302.2	adult	165.9997	117.9999	-97.9815	1164.5668	78.6903	80434.8789	253828.2148	4548577.2818	2017.28	-1.5987	315.569	-0.15584	274.4572	-0.11884	1267.3613	-1.222	1176.2858	531024.375	649.3065	0.66871	1070.8186	-0.38621	13216000	0.11374	303.826	89.9946	84.9175	209.1648	204.6013	87640.0469	142.9044	1.1219	188.92	3768970
004	2018-12-05t1924	1544059702.41	adult	169.9997	122	-93.9814	714.5622	76.853	41478.9135	131515.412	2002761.4967	1865.37	-1.6959	298.503	-0.91321	259.9628	-0.96073	1311.0863	-1.1029	1227.0922	284505.7188	586.9023	0.060588	1052.6776	-0.47118	6474830	-2.242	254.479	87.2872	84.2147	193.6548	189.4142	42023.0938	125.0264	-0.42795	168.2827	1893350
004	2018-12-05t2324	1544074103.04	adult	173.9999	126.0002	-89.9812	1177.1312	78.2803	77804.8795	245218.5356	4292392.5533	1710.09	-1.7964	312.549	-0.53846	268.5962	-0.69706	1207.2938	-1.3221	1135.8587	490161.3125	630.5076	0.32518	1003.0241	-0.65643	12675100	-0.16561	346.843	84.2912	81.7688	169.3009	165.8	68736.1719	120.3157	-0.94378	154.157	3418350
004	2018-12-06t0324	1544088502.69	adult	177.9998	130.0001	-85.9813	1193.6389	81.3223	83390.2478	262878.922	4860992.7245	2466.28	-1.3009	329.094	-0.10649	285.7675	-0.060389	1431.1398	-0.83678	1309.9529	622545.8125	657.9979	0.44739	1140.2811	-0.25459	14289600	0.29927	280.341	92.9213	89.2032	204.8901	198.2685	89127.2109	139.762	0.19725	182.0359	4034740
004	2018-12-06t0724	1544102902.33	adult	181.9997	134	-81.9814	1291.9371	81.3369	85982.6603	270867.7556	4808035.8609	6483.19	1.2947	338.782	0.065372	290.263	-0.0282	1819.9034	-0.065628	1461.3425	817136.625	676.0201	0.48936	1211.6143	-0.084792	15178500	0.50849	356.042	91.2864	85.8293	224.4047	218.5146	100757.7188	145.2789	0.33928	197.1244	4089900
004	2018-12-06t1124	1544117301.7	adult	185.9995	137.9998	-77.9816	1220.1486	88.0385	83635.6757	263581.9221	4883306.1787	1750.36	-1.7796	337.882	-0.13633	294.107	-0.045556	1278.0599	-1.167	1252.1254	557234.125	714.9908	0.66936	1100.2889	-0.45849	14717400	0.30937	299.472	99.0554	95.5521	197.6303	191.854	86166.8281	142.9017	-0.036123	178.1425	4314660
004	2018-12-06t1647	1544136635.4	adult	191.37	143.3703	-72.6111	948.9955	75.1249	58889.3571	185902.481	3056459.3409	1948.97	-1.6629	398.74	1.5856	336.3192	1.5498	1494.5139	-0.77429	1471.6695	460310.2812	875.4004	1.6342	1289.5722	0.0051067	12249700	-0.44441	285.404	99.6419	97.1688	175.3148	171.5247	53996.9453	139.3301	-0.50921	162.5559	3061100
004	2018-12-06t1924	1544146059.48	adult	193.9878	145.9881	-69.9933	1358.9638	79.6157	88313.1892	278297.3837	4786225.7533	4745.36	0.09382	389.671	1.1688	335.3787	1.3713	2063.937	0.25846	1858.6794	951475	713.3334	0.4632	1584.0161	0.75883	17942400	1.0852	451.643	103.517	97.9667	279.0171	264.1287	128626.8984	155.736	0.28091	221.8209	4766460
004	2018-12-06t2324	1544160458.66	adult	197.9876	149.9879	-65.9936	1349.0371	80.4063	88460.0327	278501.2754	4913866.0036	5664.87	0.64733	403.681	1.4121	346.9753	1.6601	2107.7063	0.28588	1799.8331	971652.5625	790.9754	0.8795	1496.7747	0.45555	18600000	1.1899	415.294	112.558	106.3102	282.1198	273.2252	130057.25	172.6753	0.96585	246.5525	5186200
004	2018-12-07t0324	1544174858.74	adult	201.9876	153.9879	-61.9935	1305.7499	82.2744	88919.2517	280112.0179	5062500.3092	3922.76	-0.46388	406.326	1.3021	354.2563	1.7579	2005.7209	0.053979	1750.7067	930654.5	784.0839	0.73714	1469.0969	0.31861	18822200	1.1784	471.381	117.42	111.0694	268.6911	258.3828	124672.6719	186.8765	1.4428	238.4199	5439240
004	2018-12-07t0724	1544189258.76	adult	205.9876	157.9879	-57.9935	1212.4678	84.8424	81422.15	256557.6976	4643001.3179	3799.85	-0.56013	426.212	1.7063	367.4905	2.0991	2005.9097	0.007481	1777.1117	852511.625	893.5216	1.3238	1548.7144	0.45722	18079500	0.92612	305.527	116.046	111.6117	232.5719	227.2115	98843.0391	172.6621	0.5076	212.8666	4922560
004	2018-12-07t1124	1544203639.65	adult	209.9823	161.9826	-53.9988	1136.3303	83.3209	76559.342	241404.5174	4355093.3479	3556.14	-0.72535	420.399	1.3743	360.8866	1.6469	1874.0697	-0.26041	1650.8879	749627.875	948.1227	1.572	1475.5632	0.22249	16775200	0.55745	267.415	114.508	110.8275	215.3535	211.6338	86141.3906	168.4831	0.11159	200.2492	4569220
004	2018-12-07t1524	1544218035.9	adult	213.9813	165.9815	-49.9999	1283.2366	82.558	82547.237	260053.9753	4532277.8295	2775.87	-1.2227	418.204	1.1454	361.0456	1.4665	1766.9175	-0.48021	1695.5956	761541.4375	936.8167	1.411	1412.318	0.012039	18003700	0.81257	290.13	117.814	113.3832	233.023	230.3031	100432.9219	181.82	0.52131	216.4448	5071890
004	2018-12-07t1924	1544232436.65	adult	217.9815	169.9817	-45.9997	1130.1629	84.063	74767.7762	235795.9764	4252707.5661	2519.09	-1.3952	436.1	1.5037	375.7312	1.8765	1814.316	-0.43494	1762.3682	707583.25	999.9805	1.703	1464.6622	0.091021	16990900	0.52491	312.383	121.88	117.833	230.81	226.6475	90015.8906	181.4507	0.32115	213.5829	4748580
004	2018-12-07t2324	1544246836.43	adult	221.9814	173.9817	-41.9997	1081.9331	83.5249	75022.2858	236580.9287	4391288.2452	2749.35	-1.2617	443.841	1.6052	385.4041	2.1105	1897.9994	-0.32222	1830.2766	742117.75	1006.6692	1.6848	1613.3543	0.41933	17340000	0.58258	400.949	127.166	121.5496	293.225	287.0264	114650.9922	197.3208	0.8075	254.3154	4968120
004	2018-12-08t0324	1544261235.98	adult	225.9813	177.9816	-37.9999	1135.2012	84.6541	76880.6009	242252.2757	4451597.0468	2393.11	-1.4929	440.227	1.3669	380.8943	1.7713	1810.5074	-0.49912	1761.3665	726013.5	994.6941	1.5435	1632.9979	0.42309	17627600	0.61824	405.901	127.796	122.8091	257.9096	246.8739	103421.7422	195.5566	0.56184	232.8359	5117200
004	2018-12-08t0724	1544275636.22	adult	229.9813	181.9816	-33.9998	1125.3297	83.7626	78121.1852	246575.1176	4502294.1827	2399.85	-1.4957	434.947	1.1193	376.0909	1.4574	1824.325	-0.50349	1768.5883	742500.25	945.5695	1.2103	1577.4016	0.2576	17691500	0.61614	314.545	129.783	125.4088	246.1599	242.6895	100187.0781	195.6292	0.41144	228.7795	5278940
004	2018-12-08t1124	1544290036.34	adult	233.9814	185.9817	-29.9998	1187.2321	84.012	79588.6174	250738.7084	4562558.5644	2565.39	-1.4023	436.302	1.0545	375.6313	1.3126	1889.871	-0.40963	1805.9274	784296.4375	948.1088	1.1768	1613.2386	0.31434	18086500	0.68977	352.585	131.414	126.8321	254.1055	247.743	105453.7891	200.0817	0.43408	234.3432	5447650
004	2018-12-08t1524	1544304436.08	adult	237.9813	189.9816	-25.9998	1089.4638	85.1777	72683.7927	229159.4676	4156863.3441	2396.86	-1.5145	449.15	1.3186	386.8954	1.6173	1823.5363	-0.54143	1781.1465	691120.25	1034.9651	1.6415	1646.2581	0.36813	16998100	0.4201	309.793	135.625	132.6661	253.5377	249.3755	96090.7969	203.2448	0.41133	235.8534	5132730
004	2018-12-08t1924	1544318836.79	adult	241.9815	193.9818	-21.9996	1134.8086	83.3545	76857.5817	242228.9644	4413726.0252	2521.37	-1.443	444.836	1.1163	381.0559	1.2915	1919.5283	-0.38627	1873.4581	769730.875	1012.9559	1.4795	1693.9074	0.46615	17806800	0.5994	362.213	136.691	133.0111	268.0566	262.0788	107490.6953	207.7806	0.44552	244.3027	5471760
004	2018-12-08t2324	1544333236	adult	245.9813	197.9816	-17.9999	1124.4946	82.0149	76101.5533	239956.2823	4325972.4944	2257.68	-1.6131	446.708	1.0889	384.6555	1.32	1822.6946	-0.56721	1795.8207	723609.75	1024.1501	1.5139	1656.1808	0.35302	17712000	0.56791	358.823	139.787	136.4265	267.29	262.4986	106114.125	211.8888	0.46482	246.9838	5542570
004	2018-12-09t0324	1544347635.93	adult	249.9813	201.9815	-13.9999	1139.065	81.6278	76757.3071	241952.306	4377984.8133	2342.82	-1.5651	445.158	0.96826	383.2316	1.168	1809.4282	-0.60015	1775.8931	723771.3125	1006.1662	1.3784	1620.886	0.24595	17801000	0.57987	393.797	142.409	138.896	283.0885	274.8339	113235.3828	217.8498	0.54932	257.8467	5694640
004	2018-12-09t0724	1544362035.64	adult	253.9812	205.9815	-10	1139.596	83.2587	78831.5831	248495.6279	4601038.6357	2256.92	-1.6245	440.233	0.75661	378.9918	0.92101	1770.9598	-0.67787	1738.2404	727864.5	996.0509	1.2897	1605.6205	0.18907	18075500	0.63637	393.415	143.275	139.4699	291.0966	282.3912	119640.7031	221.1852	0.54087	265.0473	5882720
004	2018-12-09t1124	1544376436.01	adult	257.9813	209.9816	-5.9998	1166.197	82.3061	79419.2411	250398.6254	4542244.5633	2277.66	-1.6163	439.935	0.67421	380.4702	0.88132	1781.6854	-0.66753	1741.322	737617.75	983.8591	1.1893	1584.0671	0.1163	18199200	0.65762	389.941	145.503	141.1171	299.3838	290.8024	123944.875	227.049	0.61921	271.1259	6019170
004	2018-12-09t1524	1544390835.38	adult	261.9811	213.9814	-2	1109.195	82.4891	76662.2512	241774.9033	4441488.8398	2521.49	-1.4649	450.074	0.8781	386.3062	0.99368	1906.0579	-0.45043	1823.4966	762423.125	1009.8229	1.3147	1642.7044	0.24687	17964700	0.59292	401.997	149.991	146.9382	310.3028	304.3536	124121.125	231.0499	0.63306	281.2363	5986880
004	2018-12-09t1924	1544405235.55	dead	265.9812	217.9814	2	1129.701	82.3891	77417.5689	244136.12	4448770.0357	2431.66	-1.5264	451.693	0.8497	390.8069	1.0585	1855.3472	-0.55041	1792.1912	749560.25	981.9077	1.1223	1604.5099	0.13204	18212700	0.64494	394.041	151.713	148.2962	302.204	296.869	122090.4219	234.6757	0.63448	278.6084	6117220
005	2018-11-28t1524	1543440514.47	larva	0	-57.9989	-229.9805	175.5894	27.7304	3333.3263	10588.3929	58415.8245	0	0.56839	0	-0.64928	0	-0.66062					0	-0.55627	0	-0.11196	0	1.0268	0	0	0				0	-0.67475	0	0
005	2018-11-28t1924	1543454908.98	larva	3.9985	-54.0004	-225.982	153.6552	29.8421	3114.5491	9940.4482	58472.6782	0	0.062839	0	-0.85708	0	-0.84772					0	-0.6933	0	-0.37743	0	0.44688	0	0	0				0	-0.81214	0	0
005	2018-11-28t2324	1543469308.62	larva	7.9984	-50.0005	-221.9821	167.2768	29.4378	3361.8308	10707.7767	62552.9832	0	-0.31358	0	-1.0702	0	-1.0439					0	-0.82095	0	-0.60761	0	-0.090123	0	0	0				0	-0.95818	0	0
005	2018-11-29t0324	1543483709.23	larva	11.9985	-46.0004	-217.982	156.1002	29.7486	3191.215	10185.6444	60277.2019	0	-0.61897	0	-1.2893	0	-1.2506					0	-0.94086	0	-0.81246	0	-0.59063	0	0	0				0	-1.1144	0	0
005	2018-11-29t0724	1543498108.71	larva	15.9984	-42.0005	-213.9821	281.6262	32.5813	6670.5739	21084.3635	140919.4942	244.853	-0.55818	170.159	0.64609	170.4171	0.91992	220.9133	-0.7432	218.6064	8173.793	199.748	-0.084012	213.8978	-0.49762	614273	-0.57636	129.215	58.5134	58.1623	93.0623	91.1005	3443.3049	77.5427	0.92177	88.0831	211233
005	2018-11-29t1124	1543512508.42	larva	19.9983	-38.0006	-209.9822	174.1996	31.9233	3838.0026	12235.9484	76358.1053	307.479	-0.72952	161.594	0.36019	160.9571	0.64437	217.2504	-0.88326	212.3234	4562.2588	191.6173	-0.24143	207.4397	-0.70007	337247	-1.2432	210.744	59.2982	58.7821	96.0704	88.9089	2017.4777	78.2075	0.86646	86.1482	123755
005	2018-11-29t1524	1543526914.35	larva	24	-33.9989	-205.9805	384.7462	32.2521	10206.4956	32205.1152	230132.1742	330.059	-0.92881	176.023	0.37183	173.9354	0.69059	279.2617	-0.93615	275.9067	15359.3945	217.1022	-0.23105	259.7365	-0.75776	964255	-1.1999	97.852	58.9203	58.7951	89.7024	89.0942	4933.6333	77.9322	0.77901	86.3207	322765
005	2018-11-29t1924	1543541311.76	larva	27.9992	-29.9997	-201.9813	889.2563	48.5141	36374.7642	114712.977	1227720.0862	409.239	-1.0457	188.655	0.3639	184.9017	0.71254	344.8159	-0.98153	339.9974	66549.4688	230.5378	-0.27414	321.5001	-0.78874	3623320	0.31926	130.037	61.7675	61.522	94.958	92.8663	18326.8906	81.1361	0.80022	88.9604	1186310
005	2018-11-29t2324	1543555711.39	larva	31.9991	-25.9998	-197.9814	642.5757	56.5492	29137.6814	91989.7518	1117601.8975	941.256	-0.66519	241.32	0.93509	207.1709	0.92859	777.6846	-0.52708	765.7758	119763.4219	476.6192	0.79324	684.0775	-0.17964	3700400	-0.060869	176.169	60.9739	60.6903	95.1647	93.2684	14655.3711	80.4806	0.69057	89.6803	934973
005	2018-11-30t0324	1543570110.63	larva	35.9989	-22	-193.9816	491.4168	58.4277	24262.3328	77192.3581	976131.2353	2426.76	0.68003	263.644	1.0989	196.8713	0.59651	1898.7357	0.8949	1833.9658	243038.1719	640.3268	1.469	1559.4788	1.4782	3363040	-0.70819	168.324	61.7447	61.378	96.8024	94.464	12390.7031	81.1272	0.61794	90.5297	787615
005	2018-11-30t0724	1543584510.92	larva	39.999	-17.9999	-189.9815	848.8956	61.4785	41167.5251	129791.0262	1673522.2756	2052.03	0.069023	247.908	0.68569	194.5598	0.37604	1454.4061	0.17483	1393.297	315606.125	622.0471	1.2767	1227.4353	0.6147	5359030	0.25739	213.401	60.7764	60.5967	95.0086	92.7484	20616.8594	80.7571	0.49513	90.0331	1313800
005	2018-11-30t1124	1543598910.52	larva	43.9989	-14	-185.9816	899.2147	74.3008	49125.1071	154881.5802	2334219.0512	1909.98	-0.27892	219.098	0.023327	171.0199	-0.30053	1499.4371	0.12907	1473.7241	386854.7812	521.4814	0.68952	1305.1494	0.60053	5632360	0.036663	163.241	53.5655	52.9909	88.4024	86.5516	22807.8164	73.9999	0.060422	83.2537	1377010
005	2018-11-30t1524	1543613310.74	larva	47.999	-9.9999	-181.9815	978.8114	58.2094	44329.64	139683.7731	1698779.4582	4416.8	1.885	229.793	-0.029876	174.729	-0.49514	2514.0728	1.4966	2200.309	588293	373.3269	-0.12028	1825.7551	1.4541	5363590	-0.53477	138.464	54.9278	54.384	91.7307	90.0071	21464.9805	76.4737	-0.00090776	86.3089	1282070
005	2018-11-30t1924	1543627710.56	larva	51.9989	-6	-177.9816	910.0985	63.0966	42156.2883	132788.9983	1691926.7579	3294.61	0.5915	265.644	0.38475	217.3749	0.24216	2110.4053	0.80813	2039.1145	468509.9688	380.8036	-0.18606	1672.3774	0.96886	5884800	-0.59804	151.872	64.7355	64.436	99.6863	98.0192	22130.3633	85.0797	0.33428	94.327	1434080
005	2018-11-30t2324	1543642110.44	larva	55.9989	-2	-173.9816	1031.7524	62.9966	51324.1607	161577.7818	2188654.8429	2719.11	-0.09772	224.264	-0.51826	186.6134	-0.73207	1498.8718	-0.22489	1345.9232	404695.4062	448.2013	0.10184	1034.5814	-0.35433	6038980	-0.84959	140.926	59.1143	58.7735	96.3751	94.2263	26021.2891	80.3061	-0.10024	90.4133	1591830
005	2018-12-01t0324	1543656510.61	adult	59.9989	2	-169.9816	1002.0371	68.1007	56603.4367	178542.9064	2689822.3608	2721.12	-0.24454	243.057	-0.27313	208.116	-0.30446	1820.1768	0.17705	1737.5549	540592.5	393.141	-0.18119	1271.9523	0.059614	7197890	-0.45735	189.282	64.192	63.926	99.4695	98.0288	29542.4336	85.0527	0.17033	94.4693	1900980
005	2018-12-01t0724	1543670910.39	adult	63.9989	6	-165.9816	967.3968	66.5197	53545.5528	168758.7713	2488274.4517	2796.91	-0.31002	255.784	-0.092995	223.4675	0.05579	1881.3645	0.17762	1846.0187	528663.4375	350.2073	-0.41183	1323.7506	0.13766	7167570	-0.77859	216.063	63.6118	63.3178	99.3092	97.2294	27905.8906	84.2992	-0.0044201	93.685	1782530
005	2018-12-01t1124	1543685311.01	adult	67.999	10.0001	-161.9815	1070.1283	66.8941	59897.1682	188685.8617	2834792.3135	2543.87	-0.6477	222.31	-0.97657	191.6157	-1.2604	1570.2427	-0.40053	1488.1296	493056.1875	301.0149	-0.70257	1272.2488	0.022698	6961420	-1.1733	329.709	55.1212	54.8952	90.7344	88.1251	28490.6055	75.4859	-1.2297	84.8944	1726070
005	2018-12-01t1524	1543699710.75	adult	71.999	14.0001	-157.9815	1097.6856	74.1496	63862.3107	201190.8947	3152881.9589	1933.77	-1.2792	233.768	-0.8249	210.5084	-0.72129	1292.0194	-0.9591	1219.7253	431534.5	304.0234	-0.71873	1009.3092	-0.58874	7805760	-0.90127	269.815	65.6302	65.2184	101.6717	99.1228	33958.3516	86.2138	-0.057222	95.364	2191460
005	2018-12-01t1924	1543714111.19	adult	75.9991	18.0002	-153.9814	959.0402	71.5044	55482.6798	174882.6687	2715775.0276	2537.28	-0.8362	255.368	-0.32079	226.9315	-0.15698	1620.4839	-0.34918	1565.4064	469940.3125	348.7576	-0.44071	1254.2315	0.043437	7404150	-1.3484	164.246	63.1522	62.8859	98.9965	97.4486	28708.9707	83.9611	-0.58921	93.6281	1831040
005	2018-12-01t2324	1543728510.8	adult	79.999	22.0001	-149.9815	1015.7462	69.1689	57964.317	182598.8151	2809375.3754	2909.51	-0.58538	248.665	-0.65098	221.1882	-0.58654	1419.1658	-0.80371	1331.0086	431426.4062	399.8514	-0.024744	945.2707	-0.79898	7537520	-1.447	131.924	66.0598	65.5674	104.3825	102.4503	31732.2676	87.5659	-0.25175	98.1611	2002410
005	2018-12-02t0324	1543742919.81	adult	84.0015	26.0026	-145.979	1008.6339	71.7387	58363.283	183955.316	2828558.2878	3968.41	0.26326	273.247	0.16746	236.927	0.079723	1907.7239	0.38071	1670.6941	583763.5	403.9762	0.04081	1193.9235	-0.0053461	8337580	-1.13	186.782	69.5877	68.9192	115.0091	111.9769	35077.7734	92.455	0.30462	105.7619	2123330
005	2018-12-02t0724	1543757319.02	adult	88.0013	30.0024	-141.9792	1050.0335	68.6998	58565.3974	184433.1169	2781883.6744	1660.83	-1.7768	252.871	-0.81656	226.2865	-0.65891	1047.4269	-1.917	978.7498	321560.0625	404.5709	0.038007	863.6044	-1.174	7747710	-1.6178	130.164	68.1903	67.9572	104.9416	103.4473	32217.0664	89.6329	-0.37576	99.1888	2089280
005	2018-12-02t1124	1543771717.85	adult	92.0009	34.002	-137.9796	1045.5777	87.2118	69369.1231	218912.3454	3906820.3298	1895.57	-1.6174	223.544	-2.4061	195.0207	-2.6399	1087.5936	-1.8929	1050.8036	393708.875	404.6799	-0.023538	816.8593	-1.423	8080650	-1.5466	215.329	64.2755	62.2333	147.9346	143.947	53552.3203	93.7389	0.027885	129.9876	2323430
005	2018-12-02t1524	1543786115.25	adult	96.0002	38.0013	-133.9803	986.546	68.8362	56550.3826	178193.7541	2745805.6678	2884.41	-0.83957	284.321	0.38439	245.6995	0.145	1611.8475	-0.40285	1459.4857	477106.875	449.1035	0.47014	1213.7865	0.23181	8398840	-1.4711	183.515	71.2809	70.2006	129.5516	125.4326	38347.2734	95.735	0.08518	113.4566	2105640
005	2018-12-02t1924	1543800510.72	adult	99.999	42.0001	-129.9816	1044.7468	68.7249	58903.8727	185609.198	2796866.6883	2206.19	-1.4296	283.259	0.18038	244.7887	-0.064137	1333.3914	-1.2503	1234.5184	412017.9375	517.7707	1.2834	1116.1776	-0.18019	8728360	-1.3771	283.464	71.579	71.0592	113.0508	110.5661	34932.6953	94.3522	-0.34934	105.7743	2205630
005	2018-12-02t2324	1543814910.79	adult	103.999	46.0001	-125.9815	1093.585	76.5001	65824.806	207550.0476	3305659.2755	4470.88	0.30633	258.217	-1.2682	224.5664	-1.4342	1709.3999	-0.16426	1442.3389	588033.5625	407.1097	-0.36119	1182.4091	0.11093	8878780	-1.3756	202.03	67.2361	66.4825	128.0529	122.6528	44050.1992	92.5273	-0.8167	108.8807	2311910
005	2018-12-03t0324	1543829310.94	adult	107.999	50.0001	-121.9815	1005.1088	67.4516	55447.9161	174754.0834	2592951.1037	3570.42	-0.44717	301.87	0.81907	258.0828	0.43206	1786.8347	0.036516	1561.0665	519968.9062	548.5554	1.4035	1254.4272	0.42512	8763880	-1.5141	172.003	74.1762	73.5892	117.8413	115.2069	34291.8125	97.7559	-0.32554	110.8241	2153480
005	2018-12-03t0724	1543843710.82	adult	111.999	54.0001	-117.9815	1104.165	75.1556	62660.7614	198050.7879	3112270.064	3115.02	-0.83267	264.584	-1.2719	230.3127	-1.3894	1783.4246	-0.00057904	1696.6298	584963.25	427.2876	-0.36743	1285.4753	0.55418	8672540	-1.6259	234.244	70.597	69.3752	133.0625	130.5397	43644.4844	98.0632	-0.49362	120.2624	2314030
005	2018-12-03t1124	1543858110.41	adult	115.9989	58	-113.9816	1144.3761	68.6088	64715.5135	203875.7436	3080941.53	2581.84	-1.2576	268.576	-1.2104	230.1572	-1.5306	1455.5004	-0.98471	1352.271	493414.625	486.5216	0.26638	1115.2667	-0.21656	9091580	-1.4419	296.193	74.1268	71.3694	195.7189	189.2906	66348.7188	106.4072	0.33054	163.3767	2509270
005	2018-12-03t1524	1543872510.91	adult	119.999	62.0001	-109.9815	1062.8709	73.0959	63454.7009	200055.119	3158158.342	3447.18	-0.65024	289.203	-0.27594	251.1478	-0.37573	1698.6434	-0.28925	1498.3975	563949.625	501.155	0.31094	1252.6607	0.38744	9584180	-1.2135	238.655	77.9884	76.2509	156.7356	151.7872	52036.2266	107.2278	0.2134	137.45	2584540
005	2018-12-03t1924	1543886910.4	adult	123.9989	66	-105.9816	959.9005	74.0571	57855.942	182518.5899	2947831.6947	3571.7	-0.58303	275.801	-1.0744	234.231	-1.5	2262.9666	1.3396	2203.1853	685678.875	429.0438	-0.68501	1478.2641	1.3798	8335810	-1.9063	232.434	72.5561	72.0233	117.8952	115.0278	35722.25	97.1634	-1.1331	109.5951	2192930
005	2018-12-03t2324	1543901310.58	adult	127.9989	70	-101.9816	1079.7913	72.5374	65558.3457	206770.7012	3287145.5662	3669.82	-0.52852	255.816	-2.1629	211.1372	-2.9693	2325.552	1.5139	2172.5488	797664.375	340.1322	-1.8001	1676.0329	2.237	8756600	-1.694	194.994	66.4605	65.0103	136.3848	132.4899	46779.9766	92.8752	-1.7533	116.3288	2274940
005	2018-12-04t0324	1543915710.5	adult	131.9989	74	-97.9816	1010.5964	69.4012	56186.5472	176995.5396	2663082.4581	3808.06	-0.43862	301.266	0.016558	251.2237	-0.63917	2491.0034	1.9752	2361.6086	734846	445.4185	-0.65778	1824.8309	2.8635	8859030	-1.6425	156.429	76.8855	75.9761	124.1881	121.4313	36635.4844	102.2194	-0.88303	115.2977	2260900
005	2018-12-04t0724	1543930110.86	adult	135.999	78.0001	-93.9815	959.1322	72.2097	56913.9673	179518.6762	2818375.6856	2309.88	-1.4927	302.696	0.010702	258.3088	-0.28	1399.0133	-1.1165	1321.3031	416905.9688	613.1966	1.0995	1204.2048	0.17231	9001580	-1.5577	289.409	81.7606	77.4576	224.4364	220.6025	66882.0391	121.6914	0.96587	196.2135	2431400
005	2018-12-04t1124	1543944510.54	adult	139.9989	82	-89.9816	962.9118	67.6726	54663.8157	172306.6161	2605508.4447	1890.52	-1.7818	312.637	0.39772	271.0976	0.39321	1211.3853	-1.6083	1143.0643	346456.1875	633.047	1.1909	1022.111	-0.59132	8934530	-1.5841	297.884	87.0395	81.1751	235.4869	231.3178	67349.2656	148.9909	3.4611	213.3108	2487410
005	2018-12-04t1524	1543958910.39	adult	143.9989	86	-85.9816	922.0813	67.9871	50784.0721	160053.4211	2400109.7751	3139.31	-0.89367	309.829	0.19272	261.8128	-0.20052	1549.1593	-0.63983	1319.4678	412076.375	705.2103	1.8197	1179.8627	0.084652	8235250	-1.8846	181.471	79.7925	79.0535	129.3944	127.1175	34418.9141	105.5547	-0.97175	119.3015	2120880
005	2018-12-04t1924	1543973310.96	adult	147.999	90.0001	-81.9815	878.9571	68.0104	48428.9456	152687.8701	2288665.6318	4154.74	-0.1699	327.389	0.88005	273.409	0.37087	2165.7859	1.0547	1899.7921	550109.625	613.2901	0.78821	1603.2011	1.8197	8299310	-1.8189	232.005	83.7506	81.9167	161.1049	157.0183	40920.6328	114.2466	-0.30993	141.8467	2123080
005	2018-12-04t2324	1543987711.19	adult	151.9991	94.0002	-77.9814	1049.3818	69.0983	59753.4783	188244.2289	2876526.6485	2477.95	-1.3228	303.061	-0.26236	261.2422	-0.38092	1666.4049	-0.27344	1606.2146	521584.75	508.2929	-0.30956	1316.8003	0.62678	9459430	-1.2814	370.582	78.3807	76.0124	210.1413	194.1659	65774.2422	107.6046	-1.0631	155.6682	2446500
005	2018-12-05t0324	1544002110.85	adult	155.999	98.0001	-73.9815	936.4053	73.5828	56206.6799	177293.5197	2826022.0033	1869.05	-1.7282	287.694	-0.9753	238.9066	-1.6309	1403.3192	-0.94191	1380.7773	412575.8438	643.2473	0.87405	1210.3592	0.18745	8445540	-1.6723	204.619	75.2285	73.9714	135.1946	129.2806	39747.2031	103.4427	-1.5543	120.8821	2208410
005	2018-12-05t0724	1544016509.98	adult	159.9988	101.9998	-69.9818	932.3081	66.1858	52139.6036	164490.3374	2411628.4016	2438.6	-1.3237	329.18	0.57072	278.2662	0.27969	1468.709	-0.75967	1377.8558	400957.5625	735.362	1.5905	1237.4227	0.26178	8980360	-1.4331	354.432	85.3281	83.6436	148.513	144.4529	40544.0352	116.089	-0.66258	136.8256	2327840
005	2018-12-05t1124	1544030910.82	adult	163.999	106.0001	-65.9815	752.5766	66.3901	41595.1632	132063.1998	1858315.8184	1637.19	-1.8601	300.765	-0.65301	252.9055	-1.112	1351.8108	-1.0326	1316.03	294694.75	611.7719	0.39742	1214.8302	0.14073	6548560	-2.3035	274.157	84.2075	81.6459	169.7218	159.396	36999.3516	120.1938	-0.51363	149.8524	1833450
005	2018-12-05t1524	1544045310.36	adult	167.9989	110	-61.9817	933.3866	72.0514	52974.3396	166971.4163	2573589.3377	2021.99	-1.5971	285.443	-1.3555	233.53	-2.1933	1497.5778	-0.68043	1432.6927	416326.625	685.4384	0.90833	1251.6517	0.21122	7909920	-1.7666	187.566	65.8045	64.445	123.2464	119.1613	34262.5	94.7709	-2.5914	112.1632	1823510
005	2018-12-05t1924	1544059710.57	adult	171.9989	114	-57.9816	953.3584	68.2374	51445.825	162070.5578	2370586.8782	2475.42	-1.2936	327.9	0.062522	273.099	-0.42921	1608.8597	-0.43758	1522.4375	434392.125	717.0441	1.0537	1294.2957	0.30002	8834300	-1.428	377.416	89.6563	86.9935	166.7858	163.5293	45032.1523	127.6792	-0.34519	153.7555	2415520
005	2018-12-05t2324	1544074111.26	adult	175.9991	118.0002	-53.9814	850.4526	69.6512	47954.2667	151214.7851	2312171.1677	1573.21	-1.8899	310.943	-0.68093	255.1279	-1.4201	1215.8865	-1.3005	1178.4259	305187.5	751.311	1.2077	1099.4967	-0.37006	7796580	-1.7452	213.639	82.4553	80.7424	147.6766	144.38	37066.8203	113.3695	-1.5111	135.5855	2067490
005	2018-12-06t0324	1544088510.84	adult	179.999	122.0001	-49.9815	886.4781	70.5228	49105.9482	154845.4544	2312192.0347	2319.48	-1.4041	334.007	-0.030917	281.3073	-0.36596	1588.9838	-0.52169	1542.0065	408368.8125	765.1266	1.1963	1331.2878	0.29478	8576620	-1.483	208.362	90.4133	88.4231	164.2701	159.6889	42217.4258	124.0235	-0.95316	149.6163	2321630
005	2018-12-06t0724	1544102910.53	adult	183.9989	126	-45.9816	932.6406	69.5183	52317.3948	164878.1581	2521602.3616	2716.82	-1.1546	344.633	0.16678	290.2191	-0.13171	1729.3535	-0.26648	1658.876	473842.875	760.7126	1.0505	1348.0478	0.28117	9434330	-1.2199	289.992	94.0159	90.312	208.4161	203.1808	57106.0117	136.0728	-0.35993	186.1751	2573680
005	2018-12-06t1124	1544117309.87	adult	187.9987	129.9998	-41.9818	966.1807	69.2094	49463.2774	155761.5989	2250436.1588	1777.46	-1.7649	343.905	-0.019662	293.0158	-0.18231	1458.2036	-0.82387	1431.8831	379132.9375	793.3092	1.1698	1299.3849	0.081399	8916770	-1.3688	346.509	93.5505	90.0128	235.595	225.6854	61254.707	138.3401	-0.41033	192.6205	2425580
005	2018-12-06t1647	1544136643.77	adult	193.3692	135.3703	-36.6113	758.6124	68.0694	40740.9459	128551.5887	1870843.101	1780.59	-1.7749	397.805	1.4551	328.3794	1.102	1412.4325	-0.93988	1364.5738	302260.5625	933.5749	1.9608	1264.5261	-0.091409	8481190	-1.4877	316.678	101.551	97.4148	224.1953	217.5308	47977.7852	145.5368	-0.25273	193.6446	2165080
005	2018-12-06t1924	1544146067.78	adult	195.987	137.9881	-33.9935	930.8474	67.4992	52535.3423	165637.1681	2490484.6463	3673.28	-0.59023	386.301	0.97296	326.5582	0.89473	1870.0903	-0.11974	1649.89	514274.8438	832.273	1.2058	1393.7117	0.21694	10617100	-0.91378	374.753	99.9532	96.2356	227.797	206.6985	62644.1875	141.4287	-0.59517	180.8087	2747110
005	2018-12-06t2324	1544160466.94	adult	199.9868	141.9879	-29.9937	929.8763	65.7116	49241.5615	155150.1195	2212932.3544	3870.47	-0.4866	399.56	1.1914	331.4657	0.90382	1956.1805	-0.010473	1739.2569	504694.5938	901.499	1.5398	1533.568	0.51762	10308600	-1.0104	358.447	106.237	101.2008	246.3117	238.5057	63548.4219	157.6437	0.071187	208.9078	2740910
005	2018-12-07t0324	1544174867.02	adult	203.9868	145.9879	-25.9937	832.3659	69.9834	45815.6582	144458.5445	2194914.432	3368.82	-0.81711	392.748	0.80915	329.3255	0.62504	1843.193	-0.25297	1653.2648	442366.3125	841.5682	1.0539	1373.0236	0.044907	9422030	-1.2513	259.187	105.212	101.1512	197.3509	193.7035	47364.2266	153.1252	-0.34494	183.2558	2524050
005	2018-12-07t0724	1544189266.99	adult	207.9868	149.9879	-21.9937	737.376	72.885	42516.6991	134369.4789	2082528.1763	3127.1	-0.98389	382.461	0.33676	314.0731	-0.18664	1941.072	-0.12393	1798.3519	432859.0625	821.0579	0.83321	1537.9301	0.40338	8500970	-1.4919	365.525	107.895	100.7876	279.2717	274.9887	62277.5977	167.7953	0.17403	241.7713	2398180
005	2018-12-07t1124	1544203647.85	adult	211.9815	153.9826	-17.999	556.6962	74.6596	28810.8921	91271.2999	1334825.0338	2341.68	-1.4843	347.697	-0.83011	296.4358	-1.0747	1606.9176	-0.73868	1493.5728	242644.5625	616.819	-0.48676	1368.2385	-0.075019	5233190	-2.3003	420.118	100.102	94.4624	315.4683	318.0921	47635.7109	146.3353	-0.97273	258.6574	1506640
005	2018-12-07t1524	1544218044.1	adult	215.9805	157.9815	-14.0001	557.4047	73.304	29688.0606	93994.5612	1406453.6259	2515.36	-1.3904	353.377	-0.79724	301.8295	-1.0017	1721.495	-0.57594	1638.9792	268553.2188	619.9406	-0.52677	1428.7017	0.027335	5492550	-2.2342	407.665	101.991	95.5275	317.8175	320.0316	49579.5273	154.0118	-0.7724	261.5082	1585250
005	2018-12-07t1924	1544232444.91	adult	219.9807	161.9818	-9.9998	554.0988	71.5167	28547.9349	90403.9492	1328464.2578	2633.77	-1.3289	360.092	-0.72801	304.5991	-1.0242	1829.8853	-0.42206	1708.4522	274482.7812	621.9377	-0.57033	1517.9185	0.20273	5387690	-2.2593	424.464	104.141	97.1496	329.8677	329.6892	49480.1562	159.5853	-0.6738	274.1404	1558160
005	2018-12-07t2324	1544246844.6	adult	223.9806	165.9817	-5.9999	503.5371	69.0026	26235.0657	83153.619	1195575.6722	2446.9	-1.4565	368.213	-0.62254	307.4501	-1.0469	1871.4578	-0.38337	1838.5283	258261.1719	696.8401	-0.18459	1609.1004	0.38005	5060720	-2.3362	426.41	105.501	98.4777	329.3959	328.5107	45456.6406	161.4295	-0.73321	270.9854	1450010
005	2018-12-08t0324	1544261244.19	adult	227.9805	169.9816	-2	555.961	69.8552	28144.8063	89097.817	1271152.5289	2381.24	-1.5036	357.307	-1.0263	305.3449	-1.2235	1781.996	-0.55936	1709.2299	263735.4062	592.718	-0.84212	1531.6189	0.15962	5261350	-2.2947	431.385	106.358	98.9416	331.7958	324.3349	49105.7734	166.1832	-0.66784	275.9845	1566120
005	2018-12-08t0724	1544275644.43	dead	231.9805	173.9816	2	519.4914	81.2346	30954.9227	98631.7488	1590421.7233	2585.62	-1.3865	406.777	0.26871	340.0719	0.0089766	1853.7911	-0.46275	1796.6243	300314.1562	932.6491	1.106	1581.9228	0.25008	6578400	-1.9938	436.357	117.213	107.2093	327.3066	324.7535	53023.668	191.7186	0.18638	269.8886	1895570
006	2018-11-28t1924	1543454917.19	egg	-1.9999	-50.0004	-273.9818	167.8448	28.5087	3255.0942	10354.4089	58418.4097	0	0.91295	0	-0.54714	0	-0.5701					0	-0.48358	0	0.039028	0	1.3356	0	0	0				0	-0.60889	0	0
006	2018-11-28t2324	1543469316.83	larva	1.9999	-46.0005	-269.9819	167.6584	27.8396	3184.3819	10126.9614	55934.1568	0	0.29322	0	-0.7526	0	-0.75315					0	-0.6261	0	-0.25001	0	0.73087	0	0	0				0	-0.74247	0	0
006	2018-11-29t0324	1543483717.37	larva	6.0001	-42.0003	-265.9817	170.6076	27.5027	3214.6052	10219.488	55983.679	0	-0.13688	0	-0.96302	0	-0.94471					0	-0.75825	0	-0.4963	0	0.17322	0	0	0				0	-0.88406	0	0
006	2018-11-29t0724	1543498116.86	larva	10	-38.0005	-261.9818	170.6056	27.9143	3266.8603	10390.6491	57833.6934	0	-0.47322	0	-1.179	0	-1.1459					0	-0.88182	0	-0.71282	0	-0.34478	0	0	0				0	-1.035	0	0
006	2018-11-29t1124	1543512516.53	larva	13.9999	-34.0006	-257.9819	201.7273	21.178	3073.9973	9713.02	40879.1302	230.399	-0.44068	155.538	0.54834	155.454	0.78047	203.0348	-0.69793	200.8229	3654.6265	182.9579	-0.10395	195.4018	-0.44121	265503	-0.61689	135.179	58.5174	58.397	90.9707	87.9345	1637.4727	77.7689	0.96425	85.2781	99889.2
006	2018-11-29t1524	1543526922.5	larva	18.0015	-29.9989	-253.9803	340.8362	32.4382	9056.8948	28605.5855	204918.4228	201.557	-0.74153	138.217	0.14809	138.1868	0.39106	189.2714	-0.85196	187.7118	9274.2979	171.488	-0.28078	183.7504	-0.6631	672702	-0.76236	112.791	54.0131	53.7909	85.3817	83.1617	4183.7026	73.0295	0.75326	80.8075	262882
006	2018-11-29t1924	1543541319.86	larva	22.0008	-25.9996	-249.981	513.5021	36.7231	14890.6508	46906.8705	375666.9458	213.797	-0.95793	118.464	-0.30213	116.9402	-0.08566	182.6191	-0.99582	180.2071	14609.5312	156.6576	-0.46557	174.9681	-0.86068	944160	-1.0004	97.3575	46.8161	46.4327	78.9715	77.9167	6317.7222	65.2849	0.43227	74.5982	373125
006	2018-11-29t2324	1543555719.47	larva	26.0007	-21.9997	-245.9811	490.4254	39.8571	14668.5807	46257.7758	373558.7359	843.97	-0.44623	187.872	0.44304	181.1094	0.7272	640.1652	-0.52501	625.6895	50573.0547	224.0208	-0.25214	469.8394	-0.3837	1472170	-1.0354	317.64	58.1641	57.8559	91.9992	87.6832	7267.937	76.7211	0.69807	84.9336	455774
006	2018-11-30t0324	1543570118.77	larva	30.0005	-17.9999	-241.9813	630.5969	47.9028	23568.7617	74306.2622	749961.4611	858.629	-0.65082	188.155	0.2647	170.6287	0.40322	685.5724	-0.58961	678.2946	85696.5469	331.6257	0.15493	611.0575	-0.25093	2348170	-0.81627	104.049	57.4315	57.0741	89.7413	88.4051	11217.666	76.7936	0.60907	84.9793	716745
006	2018-11-30t0724	1543584519.03	larva	34.0006	-13.9999	-237.9812	928.9388	48.5732	35047.363	110545.8485	1083747.0152	2626.3	1.0147	251.903	1.0066	178.6121	0.36485	2034.2778	1.1281	1964.2648	378375.6875	727.2859	1.9345	1673.0072	1.8108	4672540	0.41136	326.292	50.2365	49.8606	86.4252	82.8899	16075.084	70.0671	0.26156	79.7212	931837
006	2018-11-30t1124	1543598918.62	larva	38.0004	-10	-233.9814	775.6711	51.9279	33267.8808	104861.9359	1192898.0608	3320.11	1.4735	322.943	1.9197	213.6051	0.8144	2568.2502	1.7781	2536.499	452012.0625	965.5729	2.9634	2159.8145	2.624	5664100	0.67346	308.854	60.8645	60.4765	96.1538	92.9226	16923.0742	80.3305	0.53434	88.9994	1067500
006	2018-11-30t1524	1543613318.84	larva	42.0005	-5.9999	-229.9813	892.7336	58.6939	41288.935	130081.8933	1623519.232	3521.81	1.4168	248.36	0.5979	171.7718	-0.16406	2348.4092	1.3872	2225.598	511953.1875	642.9101	1.3208	1721.2297	1.5319	5393890	0.077807	112.707	55.548	55.1289	89.398	88.0134	19488.7539	75.3522	0.20034	84.5463	1206390
006	2018-11-30t1924	1543627718.65	larva	46.0005	-2	-225.9813	912.4977	64.8499	49240.1741	155237.1474	2220134.4242	2647.2	0.32742	230.855	0.10352	180.6819	-0.23043	2056.7629	0.87839	2013.4247	532701.625	413.8448	0.12525	1698.9772	1.2988	5956510	0.050521	172.885	50.4406	50.0079	86.0843	84.2955	22295.8418	70.9037	-0.18071	80.3129	1301470
006	2018-11-30t2324	1543642118.48	adult	50.0004	2	-221.9814	993.9581	64.2158	50611.8935	159391.5233	2197532.7634	2662.87	0.12256	243.03	0.084012	197.8793	-0.11109	1984.7703	0.67308	1959.2078	527948.875	401.9485	-0.039345	1626.2791	0.96738	6447330	-0.03485	238.063	58.1062	57.6595	92.7343	90.4831	24667.332	78.3969	0.0081042	87.174	1541500
006	2018-12-01t0324	1543656518.8	adult	54.0005	6.0001	-217.9813	1064.6903	63.5533	55166.5893	173661.9628	2449445.4504	2896.48	0.16493	240.283	-0.11167	197.7067	-0.30194	1988.3156	0.57359	1875.4329	576611.5	359.377	-0.28878	1571.4562	0.77919	6950180	-0.077275	110.989	58.6104	58.3553	92.6076	91.2416	26856.1934	78.7144	-0.11671	87.7403	1695310
006	2018-12-01t0724	1543670918.39	adult	58.0004	10	-213.9814	978.7793	68.6206	55853.7639	176084.8153	2667357.5429	2066.5	-0.74001	252.499	-0.0042018	224.2213	0.25362	1453.4763	-0.35726	1435.3445	425868.5625	398.3401	-0.13371	970.1953	-0.49376	7374240	-0.15486	271.627	61.7348	61.4244	96.9391	94.9961	28403.1484	82.0802	-0.016177	91.0245	1802960
006	2018-12-01t1124	1543685319.09	adult	62.0006	14.0001	-209.9812	1104.4561	71.5965	62342.1903	196329.9952	3015524.6025	3394.83	0.30031	239.465	-0.38498	206.5717	-0.41261	1816.2147	0.11883	1728.9016	592086	314.377	-0.58426	1344.3712	0.21767	7806810	-0.20678	243.815	62.3434	61.9835	98.6449	96.2378	32158.25	82.9094	-0.076188	92.579	2032460
006	2018-12-01t1524	1543699718.85	adult	66.0005	18.0001	-205.9813	1079.2713	73.1887	65511.3502	206480.3487	3316780.5277	1664.26	-1.3512	224.061	-0.85075	199.4402	-0.83553	1126.0552	-1.1205	1102.2469	386236.9062	404.8883	-0.11356	863.303	-0.84823	7665370	-0.58349	145.861	60.0373	59.758	94.8141	93.1264	32521.248	80.3059	-0.50585	89.6854	2053940
006	2018-12-01t1924	1543714119.33	adult	70.0006	22.0002	-201.9812	1149.5907	69.9352	65705.5509	206920.1626	3158134.7656	3330.52	-0.004087	240.176	-0.58839	209.887	-0.64013	1594.0562	-0.37657	1426.7127	548355.3125	420.9871	-0.00071416	1105.3908	-0.34537	8249790	-0.48871	156.322	63.7307	63.4027	100.4182	99.0308	34543.8516	84.7221	-0.17732	95.1724	2189090
006	2018-12-01t2324	1543728518.85	adult	74.0005	26.0001	-197.9813	1144.2969	72.9697	64781.2481	203926.2392	3207983.0184	4085.88	0.55242	259.188	-0.17689	226.9732	-0.091723	1902.8563	0.19489	1633.0198	645068.3125	321.9581	-0.62323	1331.1224	0.20794	8776100	-0.40219	143.835	64.309	63.7696	108.601	105.5564	36815.75	86.2809	-0.14747	99.6878	2177500
006	2018-12-02t0324	1543742928.27	adult	78.0031	30.0027	-193.9787	1286.5529	73.8772	77211.4952	243018.8397	3971812.6124	4379.39	0.71955	254.114	-0.40865	227.8926	-0.17955	1802.6847	0.029981	1596.1427	728284.625	310.4646	-0.75663	1210.1472	-0.058007	10244600	0.27187	457.934	61.2204	60.8071	103.9141	100.5755	41981.3008	84.1383	-0.67466	95.493	2468100
006	2018-12-02t0724	1543757327.36	adult	82.0029	34.0024	-189.9789	1242.4571	80.8104	83430.1755	262846.5792	4697970.5919	2595.68	-0.8893	212.852	-2	188.9159	-2.3074	1320.5073	-1.0512	1171.8861	574420.6875	332.5529	-0.65034	838.9518	-1.1292	9250770	-0.49568	222.868	59.9125	59.2624	105.0824	101.7123	45710.8281	81.8534	-1.2655	94.538	2603860
006	2018-12-02t1124	1543771726.23	adult	86.0026	38.0021	-185.9792	1210.5505	73.7919	75356.65	237351.5776	3933837.4168	4584.89	0.7474	249.831	-0.8425	222.0049	-0.7995	1839.4868	0.20639	1626.1004	724757.8125	312.1454	-0.97018	978.2931	-0.72916	9825620	-0.30986	347.308	63.9374	63.5876	100.6394	98.5809	39651.9258	85.2414	-0.95964	95.0853	2514590
006	2018-12-02t1524	1543786123.41	adult	90.0018	42.0013	-181.98	1152.922	75.5941	72623.9726	228851.9952	3845363.7999	4181.11	0.33316	260.414	-0.55474	232.1243	-0.406	1606.9496	-0.39817	1294.3464	609033.875	413.9835	0.098874	1054.5212	-0.4637	9866060	-0.42343	269.615	66.107	65.2986	119.617	115.6793	45334.832	90.6489	-0.33835	107.0696	2504530
006	2018-12-02t1924	1543800518.85	adult	94.0005	46.0001	-177.9813	1119.3444	75.7943	69940.803	220441.8282	3647793.147	3187.09	-0.56171	262.81	-0.60085	235.4086	-0.37508	1505.6429	-0.70414	1261.1439	549559.6875	382.5219	-0.37847	983.0337	-0.75182	9591770	-0.70714	315.893	68.8979	67.9329	129.1863	125.561	47153.0156	94.5866	0.027745	115.1664	2514570
006	2018-12-02t2324	1543814918.91	adult	98.0005	50.0001	-173.9813	1234.0934	80.3856	77395.8949	243773.5079	4106781.1647	4085.5	0.1123	244.338	-1.6891	218.4934	-1.5339	1644.6296	-0.31955	1323.2012	664430.375	320.3584	-1.3289	1009.6652	-0.64733	9861240	-0.65945	266.131	63.4715	62.4535	123.4695	111.6402	49881.6953	87.4785	-1.2299	103.0436	2561650
006	2018-12-03t0324	1543829319.15	adult	102.0006	54.0002	-169.9812	1121.2976	91.4376	81433.7696	256977.1271	4935702.7419	2321.16	-1.3505	237.839	-2.204	214.0337	-1.9687	1506.8531	-0.74774	1459.7087	638905.75	345.0742	-1.1303	1050.908	-0.47049	10074600	-0.63414	207.85	65.669	64.2266	137.2663	131.0297	58200.9141	93.443	-0.58764	115.7596	2781670
006	2018-12-03t0724	1543843718.96	adult	106.0005	58.0001	-165.9813	1161.244	78.2485	72747.8439	229262.4849	3907304.5125	2147.8	-1.5148	265.43	-0.96838	235.6305	-0.83374	1322.3481	-1.3162	1236.8524	502492.2812	496.5056	0.7709	1038.1783	-0.53221	10074900	-0.7214	243.491	70.4741	69.6104	128.5663	120.9424	48855.1992	95.3036	-0.54412	111.7875	2674990
006	2018-12-03t1124	1543858118.58	adult	110.0004	62	-161.9814	1152.2728	91.4109	83553.3073	264017.8735	4983681.6916	4220.02	0.02887	257.662	-1.5326	230.4402	-1.2956	1482.6062	-0.86653	1057.6633	644933.6875	372.3754	-1.0224	868.55	-1.2969	11198300	-0.16503	232.587	63.8853	61.9217	162.3611	157.6121	70627.0625	92.3727	-1.1218	135.7139	2776520
006	2018-12-03t1524	1543872519.1	adult	114.0006	66.0001	-157.9812	1078.781	75.5964	69823.8847	220140.4782	3758957.628	3983.78	-0.19656	292.228	0.099683	255.9242	0.10689	1698.802	-0.25336	1397.5203	620062.75	505.8413	0.59151	1157.7686	-0.016932	10639200	-0.55028	373.307	75.1397	73.1653	182.9025	168.8149	66759.3984	102.5248	-0.037011	143.365	2735610
006	2018-12-03t1924	1543886918.61	adult	118.0004	70	-153.9814	1185.0696	76.0112	76650.5036	241660.7955	4099486.3622	5295.08	0.72573	286.238	-0.35047	254.114	-0.12782	1751.6475	-0.11815	1362.8065	700659	461.6936	-0.11228	1050.207	-0.50476	11446400	-0.17038	190.913	74.5984	73.3239	135.4816	132.0622	54192.6406	103.2155	-0.15895	123.1336	2983120
006	2018-12-03t2324	1543901318.78	adult	122.0005	74.0001	-149.9813	1228.0068	75.8099	78098.7141	246066.1628	4142774.3054	5514.42	0.84202	285.888	-0.49331	246.1293	-0.72191	2092.4951	0.85996	1810.3926	853738	523.9726	0.52845	1119.5345	-0.20149	11640200	-0.12524	297.616	74.5963	73.5442	125.1053	121.5882	51042.957	100.6214	-0.65153	115.5554	3037260
006	2018-12-04t0324	1543915718.63	adult	126.0005	78	-145.9814	1149.1246	77.2903	73967.6701	233482.9158	3928790.2343	4509.36	0.088041	284.283	-0.68065	246.7834	-0.77809	1810.1256	0.030377	1445.1373	698708.5	523.3885	0.39131	1080.7371	-0.37431	10969600	-0.52592	298.477	74.6028	73.7349	126.7944	123.3847	48942.625	101.4385	-0.72922	116.6113	2878700
006	2018-12-04t0724	1543930119.08	adult	130.0006	82.0001	-141.9812	1207.9001	76.6231	74514.0432	234672.575	3890301.3398	5777.79	0.97283	288.804	-0.54385	249.6794	-0.68549	1832.5844	0.094532	1373.9976	712875.3125	527.6506	0.32445	1119.4635	-0.20112	11229000	-0.42856	169.138	74.6953	73.6083	129.5455	126.763	50393.1953	101.0188	-0.93402	117.9214	2904230
006	2018-12-04t1124	1543944518.72	adult	134.0005	86	-137.9813	1149.9359	72.2308	70779.6675	223056.8963	3619906.1153	4543.17	0.08576	299.889	-0.082564	253.8753	-0.50573	1842.7473	0.12961	1506.9983	681816.5	616.8225	1.2033	1159.0445	-0.023789	11077300	-0.53317	177.082	77.7657	76.7629	131.0244	128.2829	48479.0469	103.0472	-0.86915	119.7166	2872510
006	2018-12-04t1524	1543958918.61	adult	138.0004	90	-133.9814	1178.3577	77.0101	77876.7938	245579.044	4256941.8442	6208.51	1.2568	299.978	-0.15139	263.1167	-0.030032	1844.5344	0.14629	1310.4894	748881	487.2324	-0.29903	1077.902	-0.36109	12174600	-0.028031	312.744	83.2285	80.0361	181.5252	177.0742	73699.2188	122.8984	0.98154	160.974	3377830
006	2018-12-04t1924	1543973319.11	adult	142.0006	94.0002	-129.9812	1157.1246	82.793	77191.5659	243347.8469	4316559.0799	2016.98	-1.6839	259.967	-2.0377	228.0061	-2.0827	1326.1608	-1.2706	1235.7646	533116.625	520.26	-0.024164	959.6931	-0.841	10449600	-0.86137	250.876	72.1297	71.0833	124.8064	121.3582	50172.1875	98.7234	-1.5641	114.5724	2899330
006	2018-12-04t2324	1543987719.38	adult	146.0007	98.0002	-125.9811	1220.3443	78.5015	79623.8508	250863.9389	4350308.1943	5513.23	0.77643	305.044	-0.058523	261.8312	-0.23283	1869.1445	0.24607	1370.9712	777564.125	568.375	0.38722	1133.4352	-0.10563	12660800	0.12679	304.69	81.3181	78.5217	190.9159	182.4828	79421.0312	116.4611	-0.02699	161.1103	3375110
006	2018-12-05t0324	1544002119.08	adult	150.0006	102.0001	-121.9812	1118.8406	79.3826	74361.1168	234533.7501	4104982.4983	2376.93	-1.4011	293.042	-0.64792	255.8893	-0.6277	1487.062	-0.76309	1401.1077	576980.0625	542.1575	0.050197	1130.167	-0.11472	11355700	-0.47435	305.05	77.3313	74.5138	214.1871	211.8605	83104.5781	109.3788	-0.83401	175.2812	2996660
006	2018-12-05t0724	1544016518.15	adult	154.0003	105.9999	-117.9815	1226.6418	79.1368	79759.7244	251331.0113	4337090.1017	4708.84	0.22952	301.08	-0.38775	257.6828	-0.61251	1914.9174	0.38588	1498.3438	796605.625	576.6837	0.30158	1084.8207	-0.29562	12516200	-0.013378	258.472	75.6828	73.4405	169.489	165.0545	70507.4453	107.4262	-1.1492	142.3961	3146210
006	2018-12-05t1124	1544030919.08	adult	158.0006	110.0001	-113.9812	1053.3172	81.3732	69955.0557	220677.7426	3914311.2146	3393.77	-0.67238	294.788	-0.73187	251.0167	-1.0488	1672.8298	-0.24095	1401.577	610582.875	601.3002	0.44169	1144.7684	-0.074044	10746500	-0.74983	296.991	77.3801	75.8454	146.0615	140.0473	53312.4531	107.2127	-1.3081	127.5452	2820890
006	2018-12-05t1524	1544045318.6	adult	162.0004	114	-109.9814	1220.4344	76.9084	78487.5673	247374.534	4189679.4639	4152.08	-0.15148	291.534	-0.95409	251.2777	-1.1368	1575.2825	-0.48448	1256.5666	645865.8125	585.3222	0.21201	1077.3605	-0.34351	11933900	-0.31369	291.74	78.5139	76.9925	137.6934	134.6698	56454.2773	108.5568	-1.3431	126.6421	3213960
006	2018-12-05t1924	1544059718.84	adult	166.0005	118.0001	-105.9813	1209.9576	80.9526	79404.2925	250113.4179	4432838.444	3124.26	-0.85117	283.598	-1.354	242.4406	-1.6828	1500.3029	-0.66622	1263.3114	621125.375	609.6875	0.33433	1030.9949	-0.52614	11733900	-0.41687	232.43	79.2014	77.3857	159.0319	153.4605	65839.1875	109.1842	-1.4402	136.0111	3276960
006	2018-12-05t2324	1544074119.43	adult	170.0007	122.0002	-101.9811	1123.7045	77.9797	71353.8815	224924.1047	3821009.3663	3596.37	-0.53874	300.565	-0.83817	255.3277	-1.1825	1711.2617	-0.18582	1411.7004	638300.625	702.014	0.99819	1203.9919	0.037803	11187600	-0.63175	323.153	81.7561	78.5186	201.3512	196.9134	75104.0156	119.2987	-0.84605	165.9744	3043120
006	2018-12-06t0324	1544088519.11	adult	174.0006	126.0002	-97.9812	1229.4224	79.0588	82154.1179	258795.7549	4618275.0069	3510.91	-0.60515	294.434	-1.18	252.2855	-1.4623	1647.4225	-0.35447	1459.521	706744.25	604.5991	0.12124	1179.5299	-0.087953	12607400	-0.18773	274.561	78.439	76.8467	138.546	135.3448	59436.2461	108.8449	-1.7475	127.3024	3358680
006	2018-12-06t0724	1544102918.76	adult	178.0005	130.0001	-93.9813	1196.1083	75.7321	75248.3831	236995.2049	4013804.7705	3387.13	-0.6981	297.536	-1.1947	251.6339	-1.6321	1651.7091	-0.37137	1460.7067	649121.6875	703.3886	0.793	1169.286	-0.16504	11677700	-0.51795	257.507	80.03	78.0818	144.9237	140.1832	56955.0312	113.3626	-1.5762	132.3315	3141020
006	2018-12-06t1124	1544117318.14	adult	182.0003	133.9999	-89.9815	1170.1919	79.5585	74902.2561	236050.1164	4034875.9414	3275.47	-0.78352	309.129	-0.93127	263.9038	-1.2202	1616.1783	-0.47835	1377.3297	631925.75	684.8119	0.55416	1138.3855	-0.30205	12076100	-0.42406	402.298	85.3273	81.6752	192.9572	184.919	75446.2656	125.9317	-0.90538	169.9574	3333310
006	2018-12-06t1647	1544136651.93	adult	187.3708	139.3704	-84.611	1164.7363	77.5896	68650.4591	216228.8224	3479767.3155	2146.98	-1.5266	353.789	0.33039	299.7579	0.14692	1498.6227	-0.74408	1430.2321	538005.5625	783.0936	1.1178	1267.5154	0.0018491	12694700	-0.28749	190.969	87.1938	85.649	145.8983	143.6783	52377.4727	120.5495	-1.4519	137.6204	3128690
006	2018-12-06t1924	1544146075.96	adult	189.9886	141.9882	-81.9932	1254.5747	78.2019	80207.2429	252678.3993	4290135.34	3700.7	-0.54848	343.94	-0.10664	291.8161	-0.3314	1784.4064	-0.21907	1507.2549	747666.25	755.2495	0.84533	1239.2775	-0.11712	14390500	0.16464	340.956	84.9325	82.7234	159.1841	150.3215	66698.125	120.6988	-1.5333	141.0691	3553580
006	2018-12-06t2324	1544160475.03	adult	193.9883	145.9879	-77.9935	1172.7704	78.2754	78095.4277	246329.3369	4285950.9199	3883.81	-0.44991	351.619	-0.02339	298.5125	-0.21601	1848.2595	-0.13971	1639.4607	754089.875	702.2956	0.38925	1351.5287	0.13356	14314400	0.098569	316.719	94.2695	90.9413	189.6721	179.0465	77386.2344	135.88	-0.81853	163.0658	3837710
006	2018-12-07t0324	1544174875.16	adult	197.9884	149.9879	-73.9934	1196.1591	80.0782	79422.7017	250300.414	4404866.625	3288.17	-0.84182	353.821	-0.1169	296.7839	-0.46714	1956.5619	0.01341	1840.1348	810016.625	735.139	0.51584	1454.8046	0.3455	14640100	0.14232	382.927	93.0941	89.2602	236.6925	229.148	97990.7109	133.5815	-1.0965	172.4072	3851950
006	2018-12-07t0724	1544189275.09	adult	201.9884	153.9879	-69.9934	1136.3427	82.2002	78057.431	246097.4217	4488832.1709	2728.84	-1.207	353.574	-0.28446	295.6564	-0.69053	1772.6555	-0.35776	1671.3854	721470.8125	778.5141	0.70178	1421.0392	0.19534	14371400	0.030404	340.788	88.3056	84.9632	193.6599	182.4678	78819.5938	130.2074	-1.4067	163.9396	3589270
006	2018-12-07t1124	1544203655.98	adult	205.983	157.9826	-65.9988	1255.0202	82.9753	83005.1542	261554.954	4644863.5158	4245.1	-0.28458	374.673	0.18268	313.307	-0.13608	2045.5994	0.076512	1811.8428	885744.5	786.9935	0.6634	1469.7207	0.25845	16212800	0.45564	575.278	98.3294	93.7189	251.4226	237.2899	108866	143.1548	-0.90846	208.0136	4254910
006	2018-12-07t1524	1544218052.31	adult	209.982	161.9816	-61.9998	1258.0957	78.9018	81182.3703	255716.5765	4431149.582	4615.13	-0.070782	377.179	0.11043	318.2086	-0.095555	1945.813	-0.13671	1650.5318	825024.6875	759.6733	0.41992	1391.4336	0.012014	15961400	0.35552	348.399	97.4186	94.6266	179.7106	175.2124	76197.2969	138.5222	-1.2579	165.0135	4122560
006	2018-12-07t1924	1544232453.1	adult	213.9822	165.9818	-57.9996	1166.6487	82.8923	81418.9462	256669.6998	4768591.6321	4027.03	-0.45216	394.688	0.46574	332.3468	0.30762	1956.1029	-0.15546	1726.9884	829387.625	838.1396	0.81698	1368.0327	-0.097486	16728400	0.5018	486.842	104.579	99.6209	304.7715	295.6364	129223.125	151.5741	-0.80795	228.7267	4432490
006	2018-12-07t2324	1544246852.81	adult	217.9822	169.9817	-53.9996	1268.5114	82.0623	80040.382	252050.0997	4398982.6402	4133.89	-0.40325	406.406	0.65353	338.9761	0.40781	2187.0334	0.20098	1951.312	914180	906.3452	1.1463	1511.5363	0.20592	16972700	0.52054	262.532	101.582	98.3857	193.2257	188.2729	80768.3594	146.9285	-1.1419	176.1206	4242350
006	2018-12-08t0324	1544261252.33	adult	221.982	173.9816	-49.9998	1270.7173	80.0784	82861.4024	261000.0056	4565426.4057	4737.76	-0.038543	392.545	0.14356	331.1795	-0.029877	2219.7834	0.22728	1928.4364	961166.25	880.7693	0.93865	1563.077	0.29578	16959100	0.49196	327.192	107.426	103.394	225.8475	217.729	97791.9531	164.1138	-0.55373	197.8279	4641140
006	2018-12-08t0724	1544275652.63	adult	225.9821	177.9817	-45.9997	1150.0513	79.673	74661.432	235483.1584	4076452.9987	3513.74	-0.80404	403.276	0.32106	339.4356	0.15285	1870.2993	-0.39675	1650.9135	729416.75	843.0025	0.65158	1411.2686	-0.11983	15696300	0.16382	370.029	112.524	108.88	230.5998	221.2674	89933.9062	163.1812	-0.72524	201.4514	4379660
006	2018-12-08t1124	1544290052.66	adult	229.9821	181.9817	-41.9997	1268.1866	77.8028	79528.645	250547.0809	4280203.3554	3055.04	-1.0919	409.813	0.41023	349.2691	0.4245	1706.2544	-0.70599	1542.1864	709801.8125	881.3145	0.83267	1379.2872	-0.23014	17010500	0.45643	467.695	121.139	113.8886	341.7834	332.3839	142181.875	187.4756	0.095931	281.9693	5028260
006	2018-12-08t1524	1544304452.53	adult	233.9821	185.9817	-37.9997	1256.9191	82.44	78915.872	248531.6013	4279595.4663	4729.31	-0.065733	420.69	0.61594	349.937	0.33574	2291.2346	0.28484	2044.6588	943988.6875	940.6899	1.1333	1575.177	0.22038	17320600	0.51074	452.511	120.21	113.603	317.1367	312.3338	130660.2969	182.0604	-0.24619	262.8442	4949300
006	2018-12-08t1924	1544318853.17	adult	237.9823	189.9818	-33.9995	1186.5325	77.2927	73295.5715	230817.8547	3871455.543	4353.04	-0.30257	425.223	0.64936	356.6069	0.48092	2102.0999	-0.055469	1776.2048	805104.25	955.1559	1.1744	1523.7312	0.064616	16271600	0.25041	472.44	121.93	115.924	309.8233	299.8841	118662.3203	188.4365	-0.13549	237.6857	4665790
006	2018-12-08t2324	1544333252.31	adult	241.982	193.9816	-29.9998	1205.2273	78.9431	75343.3561	237398.862	3988066.1859	5121.29	0.17527	423.03	0.50881	354.3057	0.30236	2159.5093	0.035429	1785.5783	850846.625	945.993	1.0873	1530.0334	0.05829	16632300	0.32401	458.227	122.681	115.8036	318.1817	307.78	125363.5859	193.871	-0.058905	241.9926	4823450
006	2018-12-09t0324	1544347652.25	adult	245.982	197.9816	-25.9998	1251.3374	78.8426	79855.7974	251594.2281	4290241.3735	5305.34	0.29364	415.211	0.21522	348.1513	-0.010323	2139.8572	-0.0062173	1772.1219	892320.4375	918.4888	0.8943	1555.7641	0.1021	17290600	0.46861	477.116	124.411	116.1171	333.0121	323.6276	138866.0312	200.2178	0.048488	270.215	5180850
006	2018-12-09t0724	1544362052.01	adult	249.9819	201.9815	-21.9999	1237.7123	77.1933	77899.4232	245452.7631	4131486.6049	5632.39	0.50423	419.052	0.2472	349.3787	-0.048255	2223.5093	0.13695	1822.9587	904968.3125	954.4058	1.0744	1570.5611	0.11973	17034000	0.39811	464.954	125.977	118.2567	317.33	306.6334	129153.3125	202.6005	0.013745	251.821	5120820
006	2018-12-09t1124	1544376452.32	adult	253.982	205.9816	-17.9998	1158.3212	76.7376	71951.8125	226638.7453	3806065.1177	4980.3	0.098485	431.93	0.52822	361.0927	0.28691	2189.7952	0.072533	1774.9106	823362.9375	1010.9874	1.3776	1567.1682	0.09226	16222400	0.19462	439.442	131.61	124.4732	312.6985	294.5155	117574.6484	210.087	0.15686	256.3339	4943030
006	2018-12-09t1524	1544390851.64	adult	257.9818	209.9814	-14	1158.0306	76.7057	72863.9126	229540.1542	3887812.878	5127.47	0.19718	430.509	0.41597	361.1839	0.20741	2205.564	0.097043	1757.7068	840319.875	1014.7049	1.3711	1563.1706	0.063476	16365000	0.21765	425.474	133.73	126.6886	315.4295	303.4305	120178.6562	212.7651	0.13209	257.7453	5083480
006	2018-12-09t1924	1544405251.85	adult	261.9819	213.9815	-9.9999	1162.0995	79.2199	73717.7358	232212.3793	3996884.778	5837.76	0.65795	429.757	0.3236	359.6627	0.075125	2315.4016	0.29315	1852.4539	891429.625	1001.6531	1.2664	1592.3075	0.11892	16519800	0.24411	437.903	134.759	126.8646	324.2489	311.7579	124835.8281	216.1421	0.13173	268.2502	5180120
006	2018-12-09t2324	1544419651.75	adult	265.9819	217.9814	-5.9999	1150.3086	78.3308	73900.6716	232908.431	4003336.8019	5152.35	0.22582	433.401	0.35225	362.0178	0.07893	2313.7922	0.28852	1935.7307	893123.8125	1005.4999	1.2621	1597.8883	0.11514	16712400	0.28034	439.687	136.436	128.8232	323.0319	311.4511	124690.3203	217.8082	0.074876	268.648	5261120
006	2018-12-10t0324	1544434051.33	adult	269.9818	221.9813	-2	1076.0796	79.4051	70373.6036	221826.8972	3938472.7499	5021.66	0.14814	447.697	0.67024	369.6743	0.26147	2382.9575	0.41465	2037.4875	874545.4375	1043.5663	1.4622	1654.9983	0.24377	16417900	0.19815	463.6	140.133	132.7189	328.9132	316.9706	120711.1406	220.7657	0.062086	274.2343	5138960
006	2018-12-10t0724	1544448451.66	dead	273.9818	225.9814	2	1162.1991	79.4451	70837.6096	223035.345	3806996.8478	5521.51	0.4809	450.1	0.6658	371.0608	0.23225	2496.1067	0.62487	1976.5347	923559.5	1038.1099	1.4048	1656.7475	0.23147	16646000	0.2439	455.949	142.716	135.3587	326.1124	314.161	120661.6016	227.1437	0.16053	280.2063	5278070
007	2018-11-28t1524	1543440530.84	egg	-1.9992	-49.9989	-273.9802	165.1134	28.3019	3159.7673	10053.0011	56071.469	0	0.91281	0	-0.54718	0	-0.57013					0	-0.48361	0	0.038972	0	1.3355	0	0	0				0	-0.60891	0	0
007	2018-11-28t1924	1543454925.4	larva	1.9992	-46.0004	-269.9817	153.2993	28.5424	2952.8817	9414.3794	52773.719	0	0.2933	0	-0.75256	0	-0.75311					0	-0.62608	0	-0.24997	0	0.73097	0	0	0				0	-0.74244	0	0
007	2018-11-28t2324	1543469325.06	larva	5.9991	-42.0005	-265.9818	153.4576	28.4627	2961.1334	9441.4437	52941.724	0	-0.13679	0	-0.96297	0	-0.94466					0	-0.75822	0	-0.49624	0	0.17334	0	0	0				0	-0.88403	0	0
007	2018-11-29t0324	1543483725.53	larva	9.9993	-38.0004	-261.9817	153.4588	28.7497	2984.1843	9519.305	53841.2282	0	-0.47317	0	-1.179	0	-1.1459					0	-0.8818	0	-0.71278	0	-0.3447	0	0	0				0	-1.0349	0	0
007	2018-11-29t0724	1543498125.05	larva	13.9991	-34.0005	-257.9818	153.4531	28.5715	2973.8383	9486.8887	53424.8108	0	-0.7538	0	-1.4014	0	-1.3584					0	-0.99841	0	-0.90752	0	-0.82887	0	0	0				0	-1.1969	0	0
007	2018-11-29t1124	1543512524.77	larva	17.9991	-30.0006	-253.9819	280.2937	42.2415	8777.7875	27896.5568	238184.4414	293.918	-0.62405	180.613	0.69422	180.286	0.99305	237.2088	-0.79001	234.2815	11148.8145	213.625	-0.077042	227.744	-0.56177	846354	-0.62744	243.715	53.1	52.7853	89.5967	85.2392	4211.0444	72.8608	0.7484	81.6694	248827
007	2018-11-29t1524	1543526930.74	larva	22.0007	-25.9989	-249.9802	153.4588	28.6656	2984.8104	9526.8879	53855.4277	0	-1.2145	0	-1.8725	0	-1.8272					0	-1.2168	0	-1.2512	0	-1.7125	0	0	0				0	-1.5654	0	0
007	2018-11-29t1924	1543541327.97	larva	26	-21.9997	-245.981	440.4702	46.1753	15941.0459	50344.9304	501777.9811	419.078	-0.93213	162.781	0.099978	157.7899	0.36446	359.1857	-0.8968	354.8267	30530.7871	212.5005	-0.30711	326.5805	-0.69557	1377130	-1.1052	121.45	57.3595	56.962	90.365	88.563	7681.0229	77.0636	0.70915	85.3191	485261
007	2018-11-29t2324	1543555727.63	larva	29.9999	-17.9998	-241.9811	505.7654	18.5267	6516.6869	20504.1871	74737.4902	225.063	-1.3456	141.902	-0.3892	140.8555	-0.082228	204.1503	-1.2363	203.1025	7757.7114	179.043	-0.5717	193.7526	-1.1409	525322	-2.1242	107.141	56.2931	55.8815	89.2791	86.6867	3392.6047	76.5381	0.60033	84.3827	208397
007	2018-11-30t0324	1543570126.95	larva	33.9997	-14	-237.9813	679.5488	44.6577	24222.2513	76322.7628	734135.7436	1935.81	0.28501	278.854	1.4017	213.4655	0.96312	1553.4418	0.47125	1527.6632	200393.9844	756.3416	2.0728	1380.7794	1.1984	3587180	-0.34966	272.445	62.3325	62.1723	96.3129	93.7821	12424.3643	81.9982	0.69891	90.5452	801845
007	2018-11-30t0724	1543584527.15	larva	37.9997	-9.9999	-233.9812	819.7574	61.1591	37134.9357	117241.0153	1431465.5565	2615.27	0.75343	284.598	1.3355	211.5533	0.77714	1839.1436	0.76398	1771.9712	360472.125	796.7359	2.1606	1544.7183	1.3552	5562180	0.60362	169.997	61.1996	60.9778	96.0769	94.4789	18831.0781	82.0338	0.60178	90.9824	1196080
007	2018-11-30t1124	1543598926.8	larva	41.9996	-6	-229.9813	747.3119	59.4432	37692.0148	118944.6824	1587192.6209	2686.05	0.59014	298.638	1.3967	220.4559	0.77988	1960.5309	0.83746	1911.9214	388185.125	859.2649	2.3468	1603.9195	1.2937	5908260	0.42321	111.984	54.7812	54.3811	89.5005	88.3933	17721.1016	75.3709	0.20119	84.7201	1083790
007	2018-11-30t1524	1543613327.05	larva	45.9997	-2	-225.9813	1086.2343	76.1231	65741.3504	207101.7351	3420458.2464	2691.17	0.36958	209.566	-0.25052	162.9203	-0.60244	1858.1321	0.59141	1804.0361	639197.4375	384.163	-0.014612	1490.6216	0.88329	7196690	0.86541	183.237	53.3435	52.894	87.441	85.9229	30079.7031	73.2981	-0.063993	82.4925	1831870
007	2018-11-30t1924	1543627726.77	adult	49.9996	2	-221.9814	1066.2822	67.5857	61633.7407	194336.4024	2937535.2578	3249.41	0.66649	232.778	-0.095701	186.8386	-0.3664	2119.0986	0.87107	2010.2567	684468.875	322.2645	-0.41193	1676.9888	1.0666	7501270	0.64251	156.956	49.6617	48.9623	88.4718	86.9417	28576.3984	72.1114	-0.35069	82.5754	1600350
007	2018-11-30t2324	1543642126.58	adult	53.9996	5.9999	-217.9814	1159.097	78.2416	73252.9037	230801.1563	3941262.641	2601.42	-0.10375	205.662	-0.75541	169.779	-1.0118	1703.1763	0.14434	1623.0708	652316.5	291.7189	-0.61251	1319.7787	0.28078	7859370	0.49725	388.573	49.7757	49.3733	84.368	81.7495	32312.9316	69.2032	-0.74276	78.4314	1902180
007	2018-12-01t0324	1543656526.97	adult	57.9997	10	-213.9813	1159.7406	75.2453	74191.135	233865.5999	3929470.6242	4302.16	1.2648	266.988	0.28315	236.0971	0.58833	2286.3813	0.92837	2120.1637	887116	347.5404	-0.38496	1290.5906	0.15379	10338300	1.6903	288.258	66.1321	65.7875	103.2695	101.1384	40068.5625	87.4691	0.40001	97.5909	2560770
007	2018-12-01t0724	1543670926.52	adult	61.9996	13.9999	-209.9814	1134.045	77.0399	72065.5849	227025.7434	3873194.7474	4224.91	1.0356	258.479	0.019489	230.4476	0.33723	2146.3274	0.64629	1935.5889	807019.125	339.9029	-0.45203	1181.7102	-0.1212	9715200	0.96675	279.24	57.9143	57.5048	96.0524	93.9996	36115.6875	80.5713	-0.29028	90.3521	2176770
007	2018-12-01t1124	1543685327.24	adult	65.9998	18.0001	-205.9812	1243.6084	77.3617	78832.0729	248339.4201	4207249.0453	3409.55	0.18022	218.133	-0.98695	188.42	-1.2213	1884.1177	0.14692	1758.2039	776256.5	292.1803	-0.7351	1122.2355	-0.28525	8969420	0.21041	224.991	51.8839	51.438	89.5384	87.1628	36889.8125	73.3054	-1.2647	83.2611	2133410
007	2018-12-01t1524	1543699727.01	adult	69.9997	22	-201.9813	1200.0195	76.1083	79407.9298	250312.3365	4346930.455	2664.5	-0.58432	240.747	-0.57403	216.8834	-0.36805	1392.939	-0.73461	1257.8818	576676.75	411.1748	-0.059545	916.1338	-0.78106	9960670	0.54423	194.367	64.787	64.2222	104.5346	102.596	43277.3203	88.1488	0.254	98.5582	2680500
007	2018-12-01t1924	1543714127.46	adult	73.9998	26.0002	-197.9812	1481.9471	85.1738	95811.4535	301568.1982	5422901.3192	2716.41	-0.6345	205.838	-1.6615	184.7306	-1.9055	1382.2502	-0.80595	1303.8184	691125.125	269.6559	-0.97267	868.3079	-0.93925	10282000	0.50058	156.433	55.947	55.4929	91.2262	89.3725	45613.1016	76.496	-1.5277	85.7932	2794660
007	2018-12-01t2324	1543728526.87	adult	77.9997	30	-193.9813	1332.2026	81.3425	92503.6792	291716.4294	5286775.038	4736.72	1.028	261.264	-0.18427	238.2307	0.3068	1755.2953	-0.069828	1536.9929	846052.3125	328.2385	-0.62051	827.0519	-1.0989	12586700	1.6674	233.246	71.2948	69.1721	169.164	165.6796	81537.0312	97.1074	1.2903	153.8732	3434700
007	2018-12-02t0324	1543742936.48	adult	82.0023	34.0027	-189.9787	1365.8112	79.152	86460.9044	272595.0844	4648697.0645	3213.59	-0.35836	235.948	-1.1728	215.6791	-0.94488	1572.0442	-0.46607	1394.9358	708991.9375	312.4293	-0.83119	828.8638	-1.1597	10639800	0.32764	219.04	65.3931	64.9075	105.5208	103.3104	47589.8984	88.5977	-0.20926	99.5277	2948840
007	2018-12-02t0724	1543757335.62	adult	86.0021	38.0024	-185.9789	1240.3234	80.06	82633.2744	260488.854	4568530.7609	3218.11	-0.41873	268.895	-0.064846	249.1853	0.67317	1458.9412	-0.76817	1393.0618	628803.625	380.9784	-0.23935	1020.3751	-0.586	11582100	0.72699	319.238	70.2002	69.3887	135.2512	130.9937	58293.25	97.9794	1.0403	118.4389	3023730
007	2018-12-02t1124	1543771734.47	adult	90.0018	42.0021	-181.9792	1275.5102	80.4585	84366.1903	265863.3096	4652669.7944	5330.04	1.3018	287.393	0.66728	261.3874	1.2501	1902.0836	0.41616	1622.251	836916.8125	362.3376	-0.52818	860.1048	-1.2006	12634100	1.2047	338.437	74.2411	73.7567	116.8866	113.5727	51430.1016	98.2795	0.83743	109.1628	3263710
007	2018-12-02t1524	1543786131.6	adult	94.001	46.0013	-177.98	1523.7651	79.9457	97023.0043	305288.608	5350759.5531	4195.13	0.27326	272.967	-0.10979	252.4452	0.61595	1522.4766	-0.6556	1296.9108	771895.625	353.6378	-0.7556	845.7213	-1.3157	13816000	1.767	256.349	76.1008	74.2221	158.1506	154.063	80182.3438	106.1062	1.7486	140.8049	3851770
007	2018-12-02t1924	1543800527	adult	97.9997	50	-173.9813	1255.0506	80.4945	85339.8179	268883.5023	4861566.4463	4866.4	0.74492	271.116	-0.35007	251.3258	0.40795	1609.8414	-0.42177	1274.8213	716379.4375	370.4392	-0.6578	898.2915	-1.1262	12048600	0.61408	382.148	66.547	65.8829	116.7384	113.2686	51948.5859	94.6434	-0.19761	108.0966	2957410
007	2018-12-02t2324	1543814927.07	adult	101.9997	54	-169.9813	1233.2116	97.0967	90607.6183	285729.549	5633141.0579	5280.77	0.99015	279.328	-0.093949	256.2672	0.55404	1629.4565	-0.38563	1211.3264	769103.5	409.1856	-0.26606	932.3035	-0.99174	13163300	1.1488	307.006	74.404	70.92	192.0836	186.9731	90663.4375	116.3052	2.5833	170.1927	3506290
007	2018-12-03t0324	1543829327.36	adult	105.9998	58.0001	-165.9812	1303.676	77.873	86364.5159	272024.5279	4783885.9946	4178.95	0.054786	283.184	-0.056695	256.2914	0.40821	1559.8679	-0.61505	1258.7751	703500.4375	394.7994	-0.59413	977.747	-0.80039	12748700	0.80497	281.027	77.3727	75.6809	165.8128	163.8647	74781.5625	106.7005	0.97715	136.5741	3483240
007	2018-12-03t0724	1543843727.11	adult	109.9997	62.0001	-161.9813	1235.296	81.9123	85366.974	269050.3427	4903495.5645	3772.18	-0.31014	274.659	-0.65531	243.7732	-0.49074	1531.4093	-0.72282	1266.9563	681477.125	429.8214	-0.26173	988.4698	-0.76251	12210500	0.40518	265.608	75.8316	73.8571	172.0478	164.8617	76561.2656	107.0754	0.76818	141.2534	3371250
007	2018-12-03t1124	1543858126.67	adult	113.9996	65.9999	-157.9814	1291.4122	78.5474	83339.154	262530.1404	4490378.1486	6241.32	1.4827	303.747	0.69481	269.6403	0.9368	1936.5155	0.44444	1497.2465	842384.25	443.4143	-0.21736	1158.63	-0.013085	13194800	0.86689	243.573	79.5657	77.9819	153.1629	146.7294	66625.875	109.2298	0.79421	134.2668	3456340
007	2018-12-03t1524	1543872527.24	adult	117.9998	70.0001	-153.9812	1276.891	83.1021	84545.0238	266269.2403	4751361.307	4007.71	-0.21778	274.955	-0.93106	244.5983	-0.70358	1517.8673	-0.8018	1183.7629	669379.5	431.5943	-0.49146	949.7426	-0.95239	12111800	0.19187	384.781	75.5073	72.2951	192.3819	181.4473	84840.4297	114.2965	1.1671	158.59	3326100
007	2018-12-03t1924	1543886926.79	adult	121.9996	74	-149.9813	1333.6118	82.4475	86361.5355	272066.5956	4864235.4071	4814.12	0.33506	277.842	-0.9036	247.7991	-0.62107	1591.0142	-0.59958	1171.543	717547.375	463.0202	-0.21485	968.9737	-0.86965	12508700	0.3377	250.496	76.6813	73.8489	175.9142	169.8595	79337.3281	113.5351	0.84084	152.1953	3452270
007	2018-12-03t2324	1543901326.95	adult	125.9997	78	-145.9813	1345.1381	80.4548	87242.0521	274677.9003	4832254.7416	5369.07	0.70426	296.457	-0.06839	264.8273	0.30589	1629.4349	-0.49217	1127.7798	741392.875	441.6071	-0.57222	964.1355	-0.88831	13484600	0.78351	296.083	79.0429	75.5089	180.0337	175.2308	81915.3281	119.6988	1.3092	161.122	3595340
007	2018-12-04t0324	1543915726.81	adult	129.9996	82	-141.9813	1335.0328	78.1334	90813.8046	286176.5816	5101083.2432	4885.9	0.33851	289.265	-0.52107	258.8344	-0.14007	1534.6816	-0.75964	1126.9034	727439.125	428.8573	-0.79996	975.5396	-0.82956	13683700	0.81712	356.837	83.5579	78.872	243.0853	236.5468	115222.4297	129.7943	2.1689	209.7887	3952700
007	2018-12-04t0724	1543930127.24	adult	133.9998	86.0001	-137.9812	1380.3841	82.9532	90780.3861	285877.4169	5129501.2164	3809.31	-0.43315	283.929	-0.85239	254.1478	-0.48969	1479.7352	-0.90026	1207.5023	701394.5	486.8473	-0.22738	1010.0749	-0.66625	13431000	0.62873	257.792	74.3155	72.088	168.5967	163.2884	79914.8281	110.6837	-0.074034	147.4233	3515420
007	2018-12-04t1124	1543944526.85	adult	137.9996	90	-133.9813	1336.575	82.3737	88447.0176	278516.3951	4976195.3227	2689.19	-1.2212	289.228	-0.65596	253.4976	-0.58653	1320.2773	-1.3226	1116.8874	609968.125	545.4874	0.32213	934.668	-0.96979	13338300	0.52985	405.225	83.7797	79.0479	232.5718	229.1337	107448.1875	129.6195	1.6566	199.5663	3863670
007	2018-12-04t1524	1543958926.75	adult	141.9996	94	-129.9814	1355.4914	83.2715	87280.9682	274799.92	4855019.6247	4428.05	0.0082223	291.385	-0.60774	253.8089	-0.62134	1632.5861	-0.42381	1215.264	744459.25	524.4487	0.019162	1001.829	-0.66482	13262400	0.44478	302.751	83.7542	80.0359	199.5433	192.722	90991.75	125.3913	1.0149	174.5768	3812070
007	2018-12-04t1924	1543973327.32	adult	145.9998	98.0001	-125.9812	1363.2704	81.2508	89468.5777	281625.3505	5050212.2423	3838.45	-0.39503	299.465	-0.30421	268.3149	0.12551	1468.1899	-0.84556	1132.0505	685644.6875	510.5308	-0.19253	927.2129	-0.95266	13963400	0.71037	264.417	81.5107	78.7005	192.1408	187.9868	89729.7344	121.0538	0.39994	169.2724	3800680
007	2018-12-04t2324	1543987727.52	adult	149.9998	102.0002	-121.9811	1370.829	82.7564	93051.5285	293023.0798	5321525.3077	4311.51	-0.053858	308.537	0.011955	271.5256	0.21436	1648.7542	-0.33025	1324.9669	799645.75	495.436	-0.40331	1088.7025	-0.28154	14954500	1.0745	279.099	85.9789	82.2303	206.7327	201.8702	100265.3594	129.6227	0.97301	184.0209	4167310
007	2018-12-05t0324	1544002127.34	adult	153.9998	106.0001	-117.9812	1307.8726	83.7647	88223.3844	278058.1264	5046358.5951	4069.43	-0.2132	320.925	0.42964	280.2928	0.57376	1737.1356	-0.080319	1499.1614	799082.375	561.4785	0.15887	1089.2859	-0.27811	14743600	0.90416	295.662	87.0979	82.2358	211.8369	205.8762	97444.9688	135.4257	1.2505	184.1666	4001360
007	2018-12-05t0724	1544016526.35	adult	157.9995	109.9998	-113.9815	1346.4358	83.6681	90105.7637	283718.9332	5120200.2334	4437.75	0.045293	310.268	-0.11476	274.3397	0.14431	1605.4507	-0.41313	1196.7284	754561.8125	526.708	-0.23443	962.5456	-0.76685	14568300	0.75369	389.37	87.9826	83.8546	215.2245	206.8087	101155.5312	132.0984	0.74008	185.3784	4131130
007	2018-12-05t1124	1544030927.36	adult	161.9998	114.0001	-109.9812	1337.6281	84.5999	92959.8313	292792.0907	5480048.6683	3151.02	-0.83388	306.44	-0.37831	272.3982	-0.081909	1696.2625	-0.18497	1556.6437	820991	568.4181	0.064155	953.7864	-0.79612	14831700	0.77394	354.34	87.9571	84.3733	204.0506	198.359	98760.4766	129.2547	0.29349	176.0879	4257120
007	2018-12-05t1524	1544045326.8	adult	165.9996	118	-105.9813	1363.1382	84.3523	88187.1286	277537.2699	5033311.8058	4960.19	0.38863	326.198	0.2425	285.9456	0.44235	1717.9292	-0.14696	1317.5173	790247.4375	586.5912	0.13944	1046.2474	-0.47254	14993000	0.74991	376.107	89.5662	84.175	260.0117	253.737	119605.4062	144.8223	1.2676	220.6877	4116730
007	2018-12-05t1924	1544059727.03	adult	169.9997	122	-101.9813	1347.5063	88.0662	98055.8203	308873.8626	6028490.0802	4596.03	0.12953	294.967	-1.0419	259.2611	-0.9943	1458.2869	-0.76556	1063.1009	743726.3125	541.847	-0.30641	883.1122	-1.0416	15043600	0.68579	441.738	90.3119	83.0781	297.3635	292.0592	151655.375	147.6135	1.2207	239.5188	4606000
007	2018-12-05t2324	1544074127.63	adult	173.9999	126.0002	-97.9811	1396.0154	84.4366	94528.9773	297628.1318	5450086.0877	3929.52	-0.32823	318.637	-0.32286	284.7126	0.059034	1566.8951	-0.5315	1192.2201	772479.3125	548.034	-0.32395	1002.5757	-0.65787	15685200	0.81748	355.193	94.4621	90.1847	229.2686	222.2704	113029.4062	147.6361	0.97028	199.9547	4649990
007	2018-12-06t0324	1544088527.36	adult	177.9998	130.0001	-93.9812	1362.3805	88.3672	97659.1279	307589.8325	5932095.4574	4934.24	0.3147	297.497	-1.1961	258.957	-1.2949	1543.6078	-0.59946	1161.7618	784152.75	580.3473	-0.14387	982.9732	-0.74032	15110400	0.55608	308.206	80.3947	75.363	198.1777	188.3006	100674.2812	128.7501	-0.54248	169.7857	4083410
007	2018-12-06t0724	1544102926.93	adult	181.9997	134	-89.9813	1348.9125	82.0546	91102.5827	286922.0137	5204010.1324	5745.71	0.81694	355.921	0.6414	306.119	0.68882	2167.886	0.63933	1669.0242	1029745.875	649.1973	0.2916	1334.8354	0.28077	16889500	1.0228	357.323	99.4813	94.2829	222.2267	215.5778	105557.7031	151.3724	0.73128	196.5971	4720690
007	2018-12-06t1124	1544117326.35	adult	185.9995	137.9998	-85.9815	1324.112	83.4038	91190.8696	287216.7074	5293505.324	5383.5	0.55058	352.162	0.33226	306.8513	0.52161	1900.5511	0.050825	1453.6511	902761.8125	671.2296	0.35734	1175.1701	-0.24451	16720300	0.88934	322.578	96.3279	90.3069	231.5308	225.6418	109977.1172	152.2513	0.53625	205.5275	4573550
007	2018-12-06t1647	1544136660.21	adult	191.37	143.3704	-80.6109	1399.9351	84.1469	95127.9214	299498.5699	5512659.4412	5052.53	0.30436	386.51	1.1969	337.9838	1.6222	1967.9924	0.11441	1558.0907	976124.25	770.6128	0.91783	1356.8624	0.18929	19146500	1.4669	436.909	99.0938	91.7988	249.7657	239.9471	123883.8125	165.5924	0.99711	220.4093	4908810
007	2018-12-06t1924	1544146084.14	adult	193.9878	145.9881	-77.9932	1358.1557	83.4805	90674.869	285534.5007	5181401.1972	7102.66	1.5815	412.691	1.8901	358.1142	2.3501	2404.0828	0.88642	1893.2426	1137131.125	769.5155	0.83957	1555.6474	0.68254	19500500	1.509	438.504	111.281	102.79	280.0713	272.079	132473.7031	185.2673	1.916	245.3088	5258270
007	2018-12-06t2324	1544160483.21	adult	197.9875	149.9879	-73.9934	1396.9292	88.7375	96495.9476	303844.0662	5694569.4599	6320.2	1.0579	377.806	0.61865	321.1828	0.56696	2051.6877	0.1849	1644.7303	1031998.875	745.5719	0.58381	1386.498	0.16642	18974900	1.2891	406.91	104.159	93.9092	304.8594	298.2903	153344.2656	190.8942	1.927	272.8086	5231300
007	2018-12-07t0324	1544174883.34	adult	201.9876	153.9879	-69.9934	1370.9758	83.2766	91709.1411	288713.4943	5238379.4499	6870.3	1.3707	408.779	1.3758	348.1352	1.5021	2267.8545	0.51706	1765.8503	1084034.5	785.9683	0.7491	1541.188	0.5035	19526900	1.3602	452.276	112.101	103.3816	277.1075	268.0215	132457.4062	186.9714	1.4476	246.9794	5354980
007	2018-12-07t0724	1544189283.34	adult	205.9876	157.9879	-65.9934	1326.5191	81.6198	89447.3157	281751.9813	5062196.6081	7036.9	1.4429	421.677	1.5722	360.0115	1.7906	2558.729	0.96812	1894.7075	1192367.75	810.8923	0.81147	1649.1643	0.71009	19637500	1.3188	465.791	115.345	106.0933	311.9705	305.9279	145378.25	197.2868	1.6895	267.7146	5371610
007	2018-12-07t1124	1544203664.17	adult	209.9822	161.9826	-61.9987	1241.4499	82.5032	84032.6053	264714.1516	4799863.18	9571.13	2.9925	434.901	1.7983	360.9236	1.6484	2672.8882	1.1168	2053.8892	1170725	879.7996	1.1543	1640.8757	0.63608	19034700	1.1181	437.066	118.747	108.4671	298.1801	288.1964	130602.9062	205.2217	1.7909	264.3597	5197320
007	2018-12-07t1524	1544218060.46	adult	213.9812	165.9815	-57.9998	1286.57	80.4663	82087.7128	258485.4601	4473970.6455	7635.11	1.7699	443.464	1.8755	368.3993	1.7634	2697.697	1.1175	2175.4023	1157312	920.2375	1.3112	1800.0349	0.97084	18986000	1.0519	540.901	123.042	112.0942	320.1438	306.1323	137341.6875	210.1872	1.768	277.0685	5267780
007	2018-12-07t1924	1544232461.31	adult	217.9814	169.9818	-53.9995	1286.3584	80.4403	80355.9097	252997.9108	4288700.7976	8155.97	2.0675	446.24	1.794	370.672	1.6744	2905.1287	1.4262	2212.7102	1220154	916.0633	1.2041	1811.4975	0.94127	18711700	0.93765	434.282	125.538	114.4546	315.5664	305.5954	132537.9062	218.9045	1.9084	280.5063	5264040
007	2018-12-07t2324	1544246860.93	adult	221.9813	173.9817	-49.9996	1283.1819	79.4555	80283.9785	252718.7559	4369120.4396	9006.36	2.5872	447.365	1.7056	372.326	1.5943	2835.0513	1.2779	2139.8293	1187886.5	901.1185	1.0593	1735.5854	0.71969	18740600	0.91578	470.471	129.049	117.2271	335.6005	326.1825	140616.5938	222.2959	1.8313	292.1767	5405980
007	2018-12-08t0324	1544261260.51	adult	225.9812	177.9816	-45.9998	1252.2538	80.8179	80876.9418	254673.7849	4469377.6058	7330.13	1.5421	454.013	1.7571	380.1191	1.7411	2783.9224	1.1677	2404.2318	1174815.25	906.2252	1.0233	1772.3332	0.76426	19132600	0.97235	473.695	132.71	120.1964	337.9718	327.8505	142624.1094	227.1629	1.8183	297.4592	5592530
007	2018-12-08t0724	1544275660.77	adult	229.9813	181.9816	-41.9997	1264.4413	81.0928	82296.9398	259168.9892	4547079.5734	6852.63	1.2486	452.011	1.6007	378.1799	1.5378	2756.2002	1.0947	2318.4534	1182409.875	880.8734	0.83009	1765.5495	0.7208	19387700	1.0139	492.234	133.729	120.8351	341.6299	333.0201	146559.25	228.98	1.7019	299.409	5735920
007	2018-12-08t1124	1544290060.86	adult	233.9813	185.9817	-37.9997	1260.7455	83.3186	82738.4725	260637.0249	4592074.4386	5942.15	0.68338	452.878	1.5201	380.8493	1.511	2683.209	0.96308	2257.5262	1159146.25	874.606	0.74588	1748.339	0.64786	19527200	1.0265	502.852	135.721	121.7148	350.5326	339.1199	151430.0781	235.5076	1.7713	309.9959	5852040
007	2018-12-08t1524	1544304460.64	adult	237.9813	189.9816	-33.9997	1220.819	82.6001	81226.2548	255891.3253	4571088.7598	7101.56	1.4003	459.074	1.5961	384.4096	1.524	2813.5105	1.1856	2335.683	1192928.5	887.9691	0.78118	1776.3066	0.69027	19424300	0.98679	546.851	139.212	124.3852	362.6561	350.4612	153766.1875	243.3207	1.8911	319.5641	5890330
007	2018-12-08t1924	1544318861.33	adult	241.9814	193.9818	-29.9995	1236.8681	82.2628	81994.6589	258306.6732	4590570.9676	6594.58	1.0923	457.256	1.4622	383.2799	1.3737	2738.0188	1.052	2246.4136	1171872	884.284	0.7258	1746.9018	0.59804	19543600	1.0066	591.623	140.842	125.5737	368.9715	356.7722	157919.8125	247.4154	1.8828	324.1586	6019730
007	2018-12-08t2324	1544333260.43	adult	245.9812	197.9815	-25.9998	1229.5759	81.6385	80614.4704	253932.2863	4474915.9407	7000.61	1.3543	461.794	1.5074	385.4003	1.3472	2863.3218	1.2734	2377.5244	1205458.5	888.5842	0.71893	1759.4002	0.61094	19400900	0.9659	576.438	143.322	127.7077	365.8511	356.2703	154023.3125	253.695	1.9561	325.0218	6021250
007	2018-12-09t0324	1544347660.38	adult	249.9812	201.9815	-21.9998	1216.0758	80.6098	79086.167	249113.3375	4361879.5056	6042.5	0.76222	463.702	1.4804	386.6705	1.2915	2834.8218	1.2251	2370.0125	1170781.375	895.9718	0.73124	1765.7128	0.60919	19119400	0.89229	578.376	146.707	130.39	370.4689	356.3612	153003.6406	258.8164	1.9881	330.8381	6049030
007	2018-12-09t0724	1544362060.11	adult	253.9811	205.9814	-17.9999	1213.2509	80.5438	77871.271	245277.8923	4248243.762	5789.63	0.6105	466.816	1.4878	388.3286	1.2518	2873.0947	1.2968	2421.6387	1166476.5	913.719	0.8053	1774.7412	0.61485	18952300	0.84539	611.689	149.433	132.0753	376.8232	363.6297	152990.2188	264.1396	2.027	336.3205	6066830
007	2018-12-09t1124	1544376460.45	adult	257.9812	209.9815	-13.9998	1156.7445	78.8672	74477.2226	234630.8796	4087459.9614	5983.13	0.74167	477.911	1.7146	396.0453	1.4255	2980.0195	1.494	2587.4595	1159227.625	949.5332	0.98686	1840.0667	0.7634	18555400	0.74306	594.268	154.102	136.2778	381.2291	366.6552	148298.125	274.4568	2.2359	342.6364	5983160
007	2018-12-09t1524	1544390859.7	adult	261.981	213.9813	-10	1180.4174	79.4793	75720.5298	238517.0673	4144290.8244	5866.78	0.67652	481.728	1.742	398.3417	1.4086	2990.4902	1.5195	2647.4492	1181243.625	983.8922	1.1614	1863.3527	0.80702	19021000	0.84792	593.146	156.403	138.2656	391.8278	380.3731	154771.9688	279.7582	2.271	349.9792	6175560
007	2018-12-09t1924	1544405259.93	adult	265.9811	217.9814	-5.9999	1185.131	81.2381	76645.9618	241487.1155	4218441.2001	6130.02	0.85546	478.125	1.5685	396.5773	1.2548	2998.877	1.5422	2574.9083	1199550.75	969.3826	1.048	1799.8933	0.63036	19101100	0.86084	586.975	157.067	138.9904	387.8365	375.2194	155134.625	278.533	2.0895	349.1766	6274810
007	2018-12-09t2324	1544419659.83	adult	269.981	221.9814	-1.9999	1199.3748	81.6842	78228.3374	246410.7617	4350857.7454	6376.55	1.0261	474.615	1.3998	395.7505	1.1373	2888.959	1.3477	2395.3882	1178695.25	957.3725	0.94949	1744.4471	0.47305	19352900	0.91636	592.252	157.07	139.074	385.152	372.7489	157142.0312	276.3401	1.8819	347.591	6404680
007	2018-12-10t0324	1544434059.43	dead	273.9809	225.9813	1.9999	1208.8255	83.126	80204.7342	252642.292	4530062.4059	6451.95	1.0876	469.651	1.194	393.9606	0.99175	2758.0134	1.1117	2307.5212	1152849.625	938.1488	0.80797	1674.9128	0.27828	19625300	0.97823	622.478	154.84	138.3762	377.1491	364.6346	157648.3125	266.9042	1.4462	336.5048	6470300
009	2018-11-28t1524	1543440547.26	egg	-1.9992	-49.9989	-285.9803	338.3298	42.9626	10559.7397	33448.2254	283957.7021	334.713	1.6836	194.228	1.6729	187.3778	1.6885	304.856	-0.0085686	302.1895	17376.8	267.7988	0.94583	292.6447	0.93346	1094280	2.3501	105.7	52.4532	52.2273	89.145	87.225	5081.26	72.8423	1.1187	82.7477	295521
009	2018-11-28t1924	1543454941.82	larva	1.9992	-46.0004	-281.9818	241.894	39.806	5433.4165	17433.2712	123551.0471	257.694	0.77863	193.923	1.5108	193.6315	1.6523	249.651	-0.22084	248.768	7489.54	230.4376	0.56887	244.1217	0.43706	571879	1.2391	99.3218	54.9981	54.6802	88.6761	87.3798	2660.28	74.7185	1.0947	83.4936	162190
009	2018-11-28t2324	1543469341.5	larva	5.9992	-42.0005	-277.9819	299.7195	50.9297	8956.2359	28852.5666	258253.2876	450.521	0.60178	193.727	1.3492	193.2737	1.5345	252.914	-0.35785	247.594	12139.9	228.8338	0.40022	242.442	0.14228	926982	0.96572	417.084	58.1858	57.7684	99.0485	90.8764	4754.33	77.9614	1.1077	87.3348	278419
009	2018-11-29t0324	1543483741.89	larva	9.9993	-38.0003	-273.9818	290.3215	34.9166	7441.3883	23560.9531	165756.3787	271.408	-0.072404	196.761	1.2259	196.205	1.458	254.733	-0.49462	252.8279	10444.1	232.7826	0.27385	247.083	-0.096289	790585	0.30759	115.12	59.9679	59.7508	93.7283	92.0825	3842.86	80.1704	1.0984	88.7323	240951
009	2018-11-29t0724	1543498141.4	larva	13.9991	-34.0005	-269.9819	298.9657	33.949	7872.6949	24903.3001	177367.5143	298.82	-0.34763	199.099	1.0944	198.1318	1.3677	257.157	-0.62873	255.3806	11057.8	235.5309	0.1531	250.0417	-0.31077	842191	-0.15616	107.034	61.2266	61.0562	95.6497	94.7576	4112.94	81.692	1.0733	90.6755	258988
009	2018-11-29t1124	1543512541.09	larva	17.999	-30.0006	-265.982	299.2227	40.8523	8517.7462	27153.5639	209235.8664	276.959	-0.64559	201.029	0.95716	200.7401	1.2855	258.579	-0.76242	255.778	11894.6	236.964	0.035766	251.4533	-0.50722	917897	-0.57197	107.416	61.1813	60.906	94.9667	94.0791	4368.47	81.4398	0.99813	90.1791	279354
009	2018-11-29t1524	1543526947.19	larva	22.0007	-25.9989	-261.9803	290.2183	32.4375	6471.3374	20457.5864	133745.5924	276.733	-0.88239	202.231	0.80833	201.5246	1.174	259.483	-0.89546	258.2155	9341.37	238.0418	-0.07529	251.0981	-0.69074	713269	-1.1745	111.694	62.4507	62.0482	95.9355	94.4298	3453.68	82.7319	0.96613	91.5893	220264
009	2018-11-29t1924	1543541344.31	larva	25.9999	-21.9997	-257.9811	406.3548	46.598	14715.741	46548.4898	461797.8565	473.462	-0.86993	212.283	0.77686	204.8931	1.0972	418.382	-0.81847	411.7194	33052.2	287.26	0.049716	392.1283	-0.55285	1657720	-0.89892	114.014	62.5737	62.5473	94.4762	92.237	7463.62	81.8528	0.86385	89.8002	488638
009	2018-11-29t2324	1543555743.94	larva	29.9998	-17.9998	-253.9812	680.4765	51.2046	26413.2778	83345.0985	900035.2118	685.444	-0.84072	217.401	0.67822	196.3181	0.82213	576.485	-0.73614	568.3767	80708	422.0164	0.58542	545.3351	-0.39107	3037530	-0.32156	168.654	59.108	58.7565	92.225	90.0664	12911.5	78.4594	0.6662	87.3236	825857
009	2018-11-30t0324	1543570143.29	larva	33.9997	-14	-249.9814	841.803	68.2822	40298.6925	127569.5139	1636223.2704	2891.56	1.295	289.888	1.5634	210.9871	0.92059	2087.1	1.2003	2030.011	442464	860.2901	2.5674	1628.0554	1.7166	6136360	1.438	113.027	58.6651	58.3588	93.9388	92.3946	19915	80.0263	0.62663	88.6864	1241820
009	2018-11-30t0724	1543584543.34	larva	37.9997	-9.9999	-245.9814	718.5042	63.8434	36469.2543	115174.6658	1563922.6706	6632.53	4.8575	295.526	1.502	195.4803	0.4851	3178.19	2.6264	3012.7285	610212	867.0715	2.495	2269.3032	2.8499	5654890	0.66722	130.906	56.2611	55.8064	92.0574	90.3668	17675	76.5545	0.3849	86.3854	1076560
009	2018-11-30t1124	1543598943.12	larva	41.9996	-6	-241.9814	1012.1248	67.3762	56610.2533	178463.8293	2630665.4989	3702.5	1.5956	250.098	0.62555	203.5889	0.45286	2434.69	1.5095	2334.7048	723104	445.5655	0.38504	1715.4753	1.5202	7412640	1.4332	130.802	60.248	59.8674	96.6858	95.5783	28715.7	81.9839	0.48811	91.8352	1785690
009	2018-11-30t1524	1543613343.3	larva	45.9997	-2	-237.9814	1085.6069	66.5147	60281.5119	189917.0525	2789200.7345	3060.87	0.7237	268.836	0.73527	222.4562	0.64469	2059.23	0.88197	2002.4982	650715	386.4628	-0.0037728	1654.413	1.2099	8486340	1.7127	308.703	63.4853	63.2124	98.4594	96.1528	31113.2	83.8133	0.44838	92.9339	2004040
009	2018-11-30t1924	1543627742.99	adult	49.9996	2	-233.9815	1123.8779	77.0666	70120.4264	220979.6915	3681330.7776	2553.07	0.020786	226.788	-0.20073	198.326	-0.10071	1677.23	0.21986	1624.8351	613866	346.709	-0.29763	1251.5737	0.2343	8298410	1.1548	234.766	51.7306	51.1272	90.3583	88.0163	33071.1	74.3522	-0.22276	84.4392	1892880
009	2018-11-30t2324	1543642142.75	adult	53.9995	5.9999	-229.9815	1034.0382	77.2582	66949.0205	211190.3875	3607947.7321	3623.78	0.82735	256.282	0.18587	217.7502	0.20758	2239.13	0.95122	2171.0658	783696	331.4655	-0.42233	1391.7784	0.42337	8947840	1.185	143.255	60.695	60.4239	96.0058	94.3517	33602	80.9928	0.033309	90.7754	2119100
009	2018-12-01t0324	1543656543.28	adult	57.9997	10	-225.9814	1151.4787	78.7896	73005.3151	229993.4924	3932052.5707	2993.08	0.090909	237.89	-0.29388	201.968	-0.37348	1851.25	0.25672	1805.6539	705327	427.0515	0.0083072	1275.5994	0.12349	9058870	0.89388	262.064	59.4522	59.0246	95.2262	93.5403	36281.2	80.6168	-0.12916	89.8657	2263940
009	2018-12-01t0724	1543670942.75	adult	61.9995	13.9999	-221.9815	717.2991	68.6867	37987.5567	119894.5797	1743754.7991	3559.63	0.44632	238.278	-0.41019	216.3299	-0.10611	2023.97	0.4508	1919.2859	402770	290.1266	-0.70985	973.9109	-0.55412	4737920	-2.0937	195.589	64.2688	63.8666	104.147	100.801	20725.2	86.0263	0.20929	96.3383	1277920
009	2018-12-01t1124	1543685343.4	adult	65.9997	18.0001	-217.9814	1425.7802	99.3668	98221.9254	309413.0713	6100131.552	3612.62	0.35841	226.057	-0.80484	201.4305	-0.76581	2103.25	0.51328	1945.2224	1076860	271.9579	-0.84662	1300.7032	0.10277	11560800	1.7879	181.42	54.0389	53.5765	93.9611	92.275	48108.1	78.2429	-0.72944	88.5418	2763600
009	2018-12-01t1524	1543699743.2	adult	69.9996	22	-213.9814	1438.1328	91.4732	101420.8106	319653.865	6274231.6054	2532.33	-0.69947	202.49	-1.5342	180.7933	-1.7713	1452.68	-0.62825	1387.1066	767017	249.2992	-1.0299	927.6993	-0.75443	10687800	0.98321	304.737	59.2646	58.8766	97.5925	94.5308	51528.8	80.9646	-0.65018	90.6655	3128110
009	2018-12-01t1924	1543714143.6	adult	73.9997	26.0001	-209.9813	1122.4205	80.7706	76240.3801	240323.161	4352437.1237	4287.4	0.7271	266.957	0.039307	240.1949	0.47601	1886.79	0.164	1610.2831	750942	346.8576	-0.45687	1052.9174	-0.48166	10603300	0.69319	219.386	68.4741	67.6761	149.313	149.4554	59426.7	91.6617	0.61159	113.7666	2719720
009	2018-12-01t2324	1543728542.98	adult	77.9996	30	-205.9815	1208.2712	82.9644	84839.3118	267475.6426	4952409.549	5125.25	1.3634	261.63	-0.17279	232.8866	0.055454	1602.12	-0.39227	1228.1034	708137	429.9936	0.15839	764.2144	-1.2696	11553100	1.0516	345.595	67.694	65.8163	178.86	179.1714	79056	92.7364	0.62808	144.1617	2989230
009	2018-12-02t0324	1543742953.22	adult	82.0024	34.0028	-201.9786	1626.6013	81.1016	93532.7157	294443.1922	4872470.9232	4108.49	0.41058	269.133	0.015608	240.1032	0.2985	1695.79	-0.1782	1432.8068	830935	361.8276	-0.38721	1122.8622	-0.26969	13167300	1.8257	299.498	71.6238	69.5363	201.983	197.1141	98971.5	94.7571	0.75533	178.6691	3504190
009	2018-12-02t0724	1543757352.4	adult	86.0022	38.0026	-197.9789	1294.1161	79.2407	84694.9055	266697.4141	4689261.74	6054.39	2.0012	270.856	0.015143	236.8487	0.0047647	2222.7	1.1878	1881.0919	982432	347.5618	-0.59414	1264.0141	0.24282	11953200	0.94604	318.955	62.0213	61.5171	102.441	100.1634	45278.8	85.5609	-0.90945	96.1692	2737060
009	2018-12-02t1124	1543771751.13	adult	90.0018	42.0022	-193.9792	1326.9619	80.5135	87956.2917	276977.606	4918616.7746	2978.38	-0.68088	283.543	0.49289	259.8438	1.1628	1436.61	-0.86816	1261.7556	659403	370.0981	-0.43396	1008.7357	-0.63725	12992800	1.4156	274.547	75.5328	73.9395	195.034	190.9693	89520.5	99.3883	1.0083	159.8374	3461140
009	2018-12-02t1524	1543786148.05	adult	94.001	46.0014	-189.9801	1279.3384	83.8165	88503.6678	278844.4374	5146552.4188	6160.3	1.901	283.701	0.40918	252.0391	0.59233	2244.86	1.4275	1836.8335	1034880	373.3509	-0.49822	1130.064	-0.14808	13074900	1.3329	168.425	71.7251	70.9918	116.817	114.3023	53852.8	97.2289	0.42245	109.412	3305600
009	2018-12-02t1924	1543800543.24	adult	97.9996	50	-185.9814	1186.5374	83.0913	78441.9173	247162.4315	4383916.9457	8354.35	3.5705	302.517	1.22	270.5948	1.5476	2005.7	0.74147	1293.8112	820330	411.8876	-0.1024	992.093	-0.72289	12362600	0.7969	340.089	80.0522	76.6544	188.849	177.6073	77239.1	119.4436	3.3753	158.0735	3271410
009	2018-12-02t2324	1543814943.27	adult	101.9996	54	-181.9814	1245.9673	78.8828	83314.1251	262523.317	4656641.0784	5040.48	0.80011	292.201	0.56075	263.951	1.013	1941.64	0.5364	1502.1321	844614	383.4172	-0.61342	1145.1707	-0.056218	12685600	0.87302	167.343	74.7382	73.7615	128.75	126.3566	56006.1	102.447	0.66123	119.5951	3244680
009	2018-12-03t0324	1543829343.52	adult	105.9997	58.0001	-177.9813	1265.5516	81.4169	81811.0015	257639.328	4527428.8629	3278.48	-0.64105	275.959	-0.42769	247.4212	-0.12497	1525.45	-0.71665	1215.715	651369	407.4212	-0.42472	990.1759	-0.74523	11773200	0.2481	157.672	68.8823	67.9079	118.692	115.8913	50681.6	94.5808	-0.64055	109.2256	2938730
009	2018-12-03t0724	1543843743.35	adult	109.9997	62.0001	-173.9814	1307.832	76.8674	85818.258	270518.1571	4643415.9572	5275.31	0.82776	295.78	0.43482	263.2749	0.68643	1827.21	0.1482	1441.0606	818592	386.0503	-0.84128	1112.16	-0.21128	13228800	0.97881	271.637	75.9528	74.9367	128.914	125.6518	57753.3	102.2415	0.14682	118.6467	3396990
009	2018-12-03t1124	1543858142.9	adult	113.9995	65.9999	-169.9815	1133.4446	84.5701	82410.838	259945.9226	4977886.3312	5539.35	0.96057	262.686	-1.4265	226.989	-1.6438	1964.05	0.52526	1640.6002	842576	382.2138	-1.0104	1036.9355	-0.55604	11259000	-0.20656	226.686	69.528	67.5786	145.778	139.1424	62538.9	99.5668	-0.40364	125.5361	2980040
009	2018-12-03t1524	1543872543.52	adult	117.9997	70.0001	-165.9813	742.5451	99.1375	55565.5625	176956.6914	3489906.2264	8303.42	2.9306	299.267	0.32002	264.2449	0.48523	2342.73	1.6104	1565.8716	679392	381.7095	-1.1199	1182.525	0.084802	8649420	-1.693	339.29	76.0214	73.1793	170.965	165.7373	49579.8	111.8712	0.87684	150.2685	2197170
009	2018-12-03t1924	1543886943	adult	121.9996	74	-161.9815	1203.1441	83.2271	83075.3291	261750.5345	4865978.9521	4912.8	0.4065	295.444	-0.0059435	264.8819	0.41024	1899.84	0.29924	1470.9	822632	393.8759	-1.0581	1209.9623	0.19982	12784500	0.4847	215.747	76.8822	75.1208	148.463	144.6891	64284.7	109.0783	0.32581	134.254	3326850
009	2018-12-03t2324	1543901343.26	adult	125.9996	78	-157.9814	1223.038	79.1929	80644.777	254060.757	4478607.675	5263.69	0.62873	303.879	0.30487	270.898	0.67057	2138.65	0.98045	1801.7053	900374	449.1234	-0.48366	1056.9664	-0.47909	12769000	0.41094	474.784	83.1116	79.5083	234.842	210.4464	98868.6	122.3472	1.6048	173.7188	3492350
009	2018-12-04t0324	1543915743.09	adult	129.9996	82	-153.9815	1249.7234	84.2286	84642.4051	266724.4977	4806100.2076	2819.49	-1.1312	273.863	-1.2813	245.7737	-0.91815	1526.07	-0.78433	1414.6033	672998	418.8226	-0.91418	1015.8707	-0.65345	12074900	0.00071259	190.521	73.7769	72.7028	131.596	128.6193	58034	102.8521	-0.73629	120.2512	3252900
009	2018-12-04t0724	1543930143.56	adult	133.9997	86.0001	-149.9813	1122.6539	80.9422	77508.6089	244358.8789	4493750.6332	6885	1.7417	298.292	-0.15958	264.2049	0.10208	1794.21	-0.0080947	1278.6625	724859	430.8752	-0.84348	1075.8748	-0.38248	12040300	-0.057786	333.154	75.2565	72.72	170.499	159.2758	68881.6	111.9225	0.054948	144.2064	3037650
009	2018-12-04t1124	1543944543.15	adult	137.9996	90	-145.9814	1404.584	80.5863	87270.054	274602.7061	4763137.9577	5291.26	0.61096	278.726	-1.1489	247.6123	-0.92703	1682.32	-0.30822	1116.1498	767137	396.5904	-1.2655	956.5369	-0.87686	12692600	0.22031	261.028	78.2536	76.1405	152.48	148.7461	69530.8	110.3753	-0.27613	137.4841	3563510
009	2018-12-04t1524	1543958943.09	adult	141.9996	94	-141.9815	1289.6274	80.3398	87415.9847	275443.9009	4937482.8	4488.69	0.050781	290.436	-0.65093	258.2839	-0.36789	1652.03	-0.37008	1246.7755	753324	448.0641	-0.77054	1035.9819	-0.52202	13223600	0.42676	481.39	84.4598	79.5503	295.19	285.6252	134607	122.1919	0.7055	217.9535	3845460
009	2018-12-04t1924	1543973343.73	adult	145.9998	98.0002	-137.9813	1198.2487	81.2039	82747.7277	260806.4942	4773214.5455	6052.26	1.1535	285.357	-0.92552	252.976	-0.72222	1743.12	-0.09704	1280.0974	751284	493.8292	-0.35993	856.836	-1.2417	12292900	-0.038024	274.758	78.2412	75.825	178.173	170.7449	76792.5	113.1315	-0.33645	149.6794	3370550
009	2018-12-04t2324	1543987743.83	adult	149.9998	102.0002	-133.9812	1313.2532	80.2129	87219.6868	274702.5515	4861807.4649	2643	-1.2158	285.171	-0.98311	251.8889	-0.84312	1443.88	-0.87869	1307.4138	656964	489.4517	-0.46139	909.3888	-1.0029	12963300	0.21752	277.1	78.3933	75.6294	179.567	171.1638	81703.1	114.179	-0.40551	151.4829	3563600
009	2018-12-05t0324	1544002143.72	adult	153.9998	106.0002	-129.9813	1195.2075	84.1275	83661.2606	263671.1707	4914030.4474	5267.31	0.61619	296.779	-0.5649	258.4228	-0.57368	1949.77	0.47728	1564.1824	850099	451.1575	-0.87664	1097.6741	-0.2452	12922600	0.15403	281.745	79.1171	76.3644	179.611	172.1913	78310.3	114.5655	-0.53729	152.666	3445000
009	2018-12-05t0724	1544016542.68	adult	157.9995	109.9999	-125.9816	1380.7283	88.034	99769.4497	314283.0929	6146204.2187	3539.08	-0.57249	259.633	-2.1333	223.8582	-2.438	1595.42	-0.43876	1424.7217	829620	440.8985	-1.0122	945.7977	-0.83053	13475700	0.32386	252.99	66.603	64.883	133.894	130.3369	69625	96.9827	-2.1501	119.7901	3456900
009	2018-12-05t1124	1544030943.93	adult	161.9998	114.0002	-121.9812	1395.5162	82.7296	94492.6028	297491.6198	5457933.0509	4729.16	0.24191	282.395	-1.3071	247.5179	-1.3246	1821.08	0.12405	1415.0023	897794	447.478	-0.99378	960.6722	-0.7709	13895300	0.42248	424.15	81.7094	77.2872	256.412	240.4448	126411	122.4234	-0.24666	188.6961	4020510
009	2018-12-05t1524	1544045343.16	adult	165.9996	118	-117.9814	1391.281	99.1979	104115.8215	327921.6419	6717675.7886	4117.25	-0.1806	261.796	-2.171	227.4384	-2.4156	1629.64	-0.35762	1381.0796	883264	417.9215	-1.284	874.8302	-1.0748	14169200	0.45499	317.546	76.7031	73.8628	197.705	189.8113	107156	111.1499	-1.2908	155.5364	4151400
009	2018-12-05t1924	1544059743.44	adult	169.9997	122.0001	-113.9814	1359.8009	89.262	93065.6603	293079.5284	5446629.039	4340.83	-0.041072	281.89	-1.518	246.8865	-1.5863	1513.53	-0.63895	1214.3783	734061	475.1263	-0.84988	860.647	-1.1172	13657000	0.21201	305.692	81.7395	78.9236	189.625	184.6529	91968.3	120.3924	-0.76618	162.2255	3960120
009	2018-12-05t2324	1544074144.11	adult	173.9999	126.0003	-109.9812	1307.6488	79.4858	85577.1732	269466.8281	4771871.5307	5627.13	0.79477	306.545	-0.75108	267.5955	-0.74401	1719.1	-0.19688	1203.1312	766717	533.4778	-0.43852	951.2011	-0.82334	13671900	0.15994	565.915	91.4514	84.7783	278.408	248.3172	124170	146.6093	0.89834	214.8801	4078730
009	2018-12-06t0324	1544088543.77	adult	177.9998	130.0002	-105.9813	1349.6804	94.0232	101376.5425	319529.4311	6399560.5965	4990.03	0.35122	276.417	-1.923	238.3413	-2.2441	1705.8	-0.25722	1195.8389	898957	474.9855	-0.94614	890.7378	-1.0251	14566600	0.38594	395.856	78.338	71.8308	261.413	251.2774	137765	132.9045	-0.26341	210.4481	4128260
009	2018-12-06t0724	1544102943.35	adult	181.9997	134.0001	-101.9814	1073.3012	104.9318	79153.4786	250008.3651	5091686.8363	2491.45	-1.2915	272.823	-2.1515	238.1658	-2.3841	1564.54	-0.58295	1478.9298	641463	515.957	-0.69073	1010.9844	-0.68	11186000	-0.69161	330.465	81.8505	78.9045	191.937	181.3882	78694.3	119.4325	-1.3234	157.161	3355950
009	2018-12-06t1124	1544117342.9	adult	185.9995	137.9999	-97.9815	1281.688	79.8257	83502.4066	263041.632	4573190.7327	4374.5	-0.096556	301.239	-1.3388	262.754	-1.4409	1646.37	-0.44647	1374.8687	717816	542.5544	-0.56013	921.2262	-0.97018	13114100	-0.15488	278.881	89.8304	86.342	193.262	187.4518	84262.1	133.7179	-0.59835	168.9043	3910680
009	2018-12-06t1647	1544136676.66	adult	191.37	143.3704	-92.611	1291.0264	80.0841	87151.3219	274590.1901	4912695.371	3094.67	-0.93668	335.402	-0.42775	296.3236	-0.18971	1749.18	-0.29629	1665.555	794130	581.2804	-0.37648	1113.261	-0.47748	15223200	0.37965	285.152	90.9357	88.0676	181.117	174.8696	82226.9	131.2036	-0.97532	162.7453	4127390
009	2018-12-06t1924	1544146100.49	adult	193.9878	145.9882	-89.9933	1444.7973	83.686	89080.4617	281014.9969	4821354.7822	3168.7	-0.90121	324.364	-0.87729	289.1897	-0.61736	1685.45	-0.44028	1547.0792	785421	578.1843	-0.44218	1109.3291	-0.51781	15085200	0.3082	417.175	89.5971	86.7962	187.032	176.1355	87156.7	129.8741	-1.151	162.2908	4166890
009	2018-12-06t2324	1544160499.52	adult	197.9875	149.9879	-85.9936	1309.7088	77.8413	86697.7749	273101.6567	4771686.7192	7409.52	1.7405	357.123	-0.015607	310.6026	0.11856	2283.16	0.60216	1505.2617	1031990	581.1692	-0.4869	1227.7317	-0.24986	16137300	0.53841	439.503	102.939	94.6592	298.322	289.2281	134841	174.8968	1.0831	261.3406	4651530
009	2018-12-07t0324	1544174899.63	adult	201.9875	153.9879	-81.9935	1360.3135	83.4592	85952.456	270499.0983	4804652.4093	5628.37	0.59774	349.41	-0.40966	305.4471	-0.28143	1978.28	0.0055033	1551.2767	888246	620.9532	-0.29802	1100.1617	-0.62763	15662700	0.36349	390.097	97.315	91.981	230.488	222.5952	103489	153.2036	-0.25037	203.149	4362240
009	2018-12-07t0724	1544189299.64	adult	205.9875	157.9879	-77.9935	1315.2257	80.7974	88325.6805	278235.2256	4994094.8026	6212.12	0.93256	342.613	-0.7654	296.4943	-0.82994	2121.76	0.2088	1648.5896	978133	569.1959	-0.68712	1194.4519	-0.43457	15768700	0.34363	303.091	92.2119	88.1961	205.402	197.9182	94690.4	137.0968	-1.1994	175.518	4244050
009	2018-12-07t1124	1544203680.4	adult	209.9822	161.9826	-73.9989	1255.6069	81.9675	84470.1999	266232.7357	4719939.7127	8130.74	2.1022	368	-0.15798	316.73	-0.15593	2493.37	0.8073	1851.0084	1099570	608.4763	-0.50439	1363.1653	-0.058711	16194600	0.41338	589.799	102.469	97.9705	239.168	217.5288	105473	151.7023	-0.65543	194.7437	4509360
009	2018-12-07t1524	1544218076.77	adult	213.9812	165.9816	-69.9999	1331.0278	83.4458	92340.5402	290921.6581	5379955.4394	5394.78	0.39018	344.469	-0.98567	296.9572	-1.1213	1960.14	-0.14853	1555.5713	942826	576.4883	-0.75816	1181.7748	-0.55808	16566200	0.46228	365.304	95.4008	91.0333	225.181	216.6076	108312	143.9186	-1.1444	193.0063	4588020
009	2018-12-07t1924	1544232477.56	adult	217.9814	169.9818	-65.9997	1139.9886	89.1972	85518.262	269885.5087	5311254.8828	3928.04	-0.5297	334.305	-1.4107	281.2761	-1.8978	1824.82	-0.41702	1628.325	812044	672.6569	-0.24292	1261.7622	-0.40638	14867200	0.015531	537.651	89.6335	85.4594	238.375	197.8331	106077	135.8541	-1.6111	175.3664	3986180
009	2018-12-07t2324	1544246877.09	adult	221.9813	173.9817	-61.9998	1267.8769	83.9491	86991.8446	274035.7883	5124468.108	5823.42	0.62927	358.523	-0.8258	306.5496	-1.002	1935.15	-0.25878	1549.9889	876623	664.2805	-0.34427	1217.5153	-0.55335	16238600	0.32056	317.891	98.9544	94.6657	207.574	201.8107	94031.1	148.2964	-1.2021	186.4505	4481940
009	2018-12-08t0324	1544261276.6	adult	225.9811	177.9815	-57.9999	1254.1601	82.4118	83989.3953	264529.1007	4775735.6605	4905.22	0.05136	381.878	-0.28455	335.1884	-0.012929	1827.31	-0.47035	1506.244	800361	700.3637	-0.18709	1217.5559	-0.59413	16705200	0.40121	477.439	113.819	106.9986	295.342	283.2397	129360	179.9454	-0.058763	248.2975	4979030
009	2018-12-08t0724	1544275676.9	adult	229.9812	181.9816	-53.9998	1274.7137	80.5804	86348.3945	271974.4881	4934504.7229	4768.75	-0.035683	373.515	-0.61372	323.267	-0.57676	1791.38	-0.55999	1424.5414	806122	689.1521	-0.29673	1233.3205	-0.58948	16797000	0.40636	315.446	108.062	103.8458	224.34	218.3406	100953	159.7031	-0.97863	200.5419	4859540
009	2018-12-08t1124	1544290077.12	adult	233.9813	185.9817	-49.9998	1242.5437	86.5085	85027.8086	267846.1747	5018279.2766	4841.05	0.0032837	354.874	-1.2328	294.8644	-1.7579	2015.92	-0.19153	1725.4127	893053	712.5951	-0.20389	1320.9813	-0.40715	15709900	0.13423	500.043	98.263	91.2907	287.587	267.002	127401	162.6593	-0.9785	214.0999	4350010
009	2018-12-08t1524	1544304476.9	adult	237.9812	189.9816	-45.9998	1333.9051	85.3499	83622.9136	263459.8998	4604964.6241	5164.55	0.2002	362.888	-1.094	305.711	-1.4285	2009.09	-0.21772	1706.1636	877972	725.4358	-0.17007	1365.8765	-0.3264	15828400	0.14689	556.064	100.258	93.9982	263.083	236.6863	114967	164.3562	-1.0246	215.385	4373070
009	2018-12-08t1924	1544318877.54	adult	241.9814	193.9818	-41.9997	1256.7582	81.7783	82894.2108	261083.2468	4679022.1695	5619.92	0.48564	384.925	-0.55264	324.0127	-0.81775	2238.01	0.17337	1831.7326	966820	742.6384	-0.10392	1375.7949	-0.32558	16625700	0.32247	449.955	111.411	103.8965	278.225	265.9968	120193	186.3672	-0.331	242.5094	4812070
009	2018-12-08t2324	1544333276.62	adult	245.9811	197.9815	-37.9999	1335.6755	81.2872	89780.7187	282704.5951	5093879.3083	3588.41	-0.78054	377.661	-0.82634	325.9512	-0.81936	1711.02	-0.76474	1452.8386	800760	649.2569	-0.68458	1274.3817	-0.601	17649600	0.55321	460.942	115.808	107.2167	311.073	301.6249	145582	187.8845	-0.39143	276.3384	5412160
009	2018-12-09t0324	1544347676.48	adult	249.9811	201.9815	-34	1344.8197	82.1186	89142.5176	280774.1661	5012577.2319	3856.53	-0.61291	360.618	-1.3667	298.2908	-1.8836	1983.03	-0.29112	1789.0291	922110	775.6452	0.024577	1304.9887	-0.54635	16745000	0.32963	464.696	105.296	97.0937	268.854	251.4204	125017	178.4292	-0.83512	231.5436	4889300
009	2018-12-09t0724	1544362076.29	adult	253.981	205.9814	-30	1284.5475	80.4859	85565.9313	269491.4807	4844299.9591	3124.39	-1.0757	363.452	-1.3553	303.9446	-1.7376	1907.94	-0.43245	1792.2311	850940	764.6882	-0.071504	1296.2823	-0.58972	16206300	0.19078	446.35	108.75	100.9093	268.588	255.8832	119790	178.9624	-0.91997	234.4442	4849160
009	2018-12-09t1124	1544376476.59	adult	257.9811	209.9815	-25.9999	1287.4384	81.6791	86308.6461	271816.0577	4950661.3059	3220.9	-1.016	365.012	-1.3783	306.1029	-1.7172	1897.84	-0.45801	1771.8392	854030	774.4952	-0.045187	1326.6002	-0.53451	16407700	0.22789	434.388	109.935	101.5015	275.354	261.5864	123910	184.0185	-0.84819	241.8908	4941690
009	2018-12-09t1524	1544390875.98	adult	261.981	213.9813	-22.0001	1284.2398	84.9621	85470.4383	269131.9625	4931341.0644	3515.68	-0.82849	368.285	-1.3541	309.6025	-1.6507	1903.33	-0.45538	1753.0276	848884	775.484	-0.070542	1334.454	-0.53568	16393900	0.21371	433.36	111.492	102.2516	280.729	269.3451	125205	187.8778	-0.8187	248.7097	4962970
009	2018-12-09t1924	1544405276.17	adult	265.981	217.9814	-18	1228.6055	82.8486	82796.1134	260857.3694	4767036.8844	3671.37	-0.72796	369.784	-1.3778	310.687	-1.6675	1986.74	-0.30997	1826.927	858271	800.8397	0.048746	1310.5905	-0.61761	15940700	0.0928	426.738	112.042	102.7154	283.516	272.9994	122479	189.3018	-0.8708	252.6904	4829920
009	2018-12-09t2324	1544419676.1	adult	269.981	221.9814	-14.0001	1188.6686	82.7364	80273.7037	252964.7289	4643619.0978	3762.81	-0.66759	372.448	-1.3692	316.5951	-1.5213	1821.73	-0.62027	1603.7086	763305	792.5909	-0.030715	1384.7298	-0.449	15578700	-0.0072009	454.732	115.039	104.9835	281.276	267.9728	117855	198.0258	-0.6825	246.9965	4811830
009	2018-12-10t0324	1544434075.57	adult	273.9808	225.9812	-10.0002	1107.9612	82.909	72373.2993	228060.5905	4069980.6811	3916.49	-0.56568	387.299	-1.0308	324.8915	-1.2989	1907.06	-0.47001	1692.4032	720870	866.1006	0.37781	1438.1845	-0.33173	14608200	-0.25836	398.343	119.471	108.6055	280.232	271.0219	105928	204.2613	-0.57934	250.6501	4506220
009	2018-12-10t0724	1544448475.96	adult	277.981	229.9813	-6.0001	1137.8819	84.2433	73260.2516	230815.5077	4078677.6981	4681.14	-0.061375	387.954	-1.0762	324.9822	-1.3501	2061.24	-0.18808	1862.0691	789454	855.2455	0.28436	1512.7545	-0.15817	14820600	-0.21932	415.124	120.278	108.9364	288.782	277.8698	110603	207.9054	-0.56133	257.9331	4594850
009	2018-12-10t1124	1544462876.35	adult	281.9811	233.9814	-2	1072.7367	83.5296	68509.2717	215895.6428	3804398.8027	4194.99	-0.37652	396.972	-0.89592	332.1908	-1.169	2074.38	-0.16767	1898.63	742630	880.0085	0.40516	1565.7624	-0.038451	14182600	-0.39239	350.776	123.186	111.7644	269.023	263.5168	96310.3	210.6096	-0.57324	249.5268	4401080
009	2018-12-10t1524	1544477276.27	dead	285.981	237.9814	2	1048.0686	82.6256	65928.995	207793.2694	3600904.9578	3802.65	-0.6333	402.528	-0.80856	335.284	-1.1232	2040.24	-0.23667	1886.4708	701842	905.6344	0.53293	1590.4249	0.0088106	13845400	-0.49231	378.737	126.464	113.8568	286.221	279.7803	98460.1	216.5505	-0.48361	261.3635	4349860
010	2018-11-28t1524	1543440555.49	larva	0	-53.9987	-237.9805	174.585	40.7797	4821.3236	15489.4413	124164.3184	106.81	0.78842	53.2283	-0.034587	53.0569	-0.01153	90.0926	-0.34922	89.0985	2342.41	74.0492	-0.16694	83.4192	0.13212	137755	1.1518	307.075	50.8777	47.9877	193.284	174.6989	5025.38	80.0182	1.257	144.0494	131672
010	2018-11-28t1924	1543454950.05	larva	3.9985	-50.0003	-233.982	515.8259	46.7017	17909.9704	56517.2648	540640.7055	299.743	0.58668	83.8035	0.13184	83.5476	0.20666	128.14	-0.44436	125.0602	12301.4	109.0719	-0.13479	120.2944	-0.050498	796636	1.1409	361.833	44.2273	43.8035	82.7961	77.6889	7948.42	64.6504	0.80767	74.8177	420424
010	2018-11-28t2324	1543469349.72	larva	7.9984	-46.0003	-229.9821	480.6972	32.769	10058.9964	31677.9907	192854.6433	152.814	-0.076601	88.5816	-0.00051136	88.3328	0.10826	131.797	-0.58067	130.0611	7248.86	113.9096	-0.25021	126.0109	-0.28501	485427	0.31738	105.796	44.0132	43.4808	82.5478	80.2343	4540.13	65.0422	0.73709	76.9537	241193
010	2018-11-29t0324	1543483750.12	larva	11.9985	-42.0002	-225.982	489.9964	35.2405	11496.5609	36261.45	246036.4246	219.947	-0.30805	90.0809	-0.17446	89.5828	-0.040398	135.341	-0.71539	131.7253	8526.5	116.4062	-0.36766	127.9609	-0.50054	559943	-0.13622	98.9437	44.8932	44.4804	80.8615	79.7387	5094.28	65.9807	0.67922	75.5377	279056
010	2018-11-29t0724	1543498149.54	larva	15.9983	-38.0004	-221.9821	476.7117	27.8573	8380.4381	26384.8253	141274.2256	167.053	-0.66024	92.1152	-0.34533	91.5765	-0.18554	136.116	-0.8521	134.059	6397.45	118.1942	-0.48027	130.0418	-0.69394	425941	-0.72452	101.372	44.8882	44.4262	82.4336	80.7279	3874.38	66.1943	0.59913	74.7671	207563
010	2018-11-29t1124	1543512549.21	larva	19.9983	-34.0005	-217.9822	222.537	46.6136	6451.8277	21007.0092	167493.3303	245.201	-0.80632	170.607	0.47793	170.5231	0.78391	222.457	-0.8765	221.5071	7786.01	202.3378	-0.18984	216.3933	-0.67979	589789	-1.0501	121.558	55.2539	54.8728	89.5701	87.8844	3134.95	74.995	0.77064	83.1068	191013
010	2018-11-29t1524	1543526955.4	larva	24	-29.9988	-213.9805	478.2906	31.0351	10584.3179	33321.4737	207903.7166	167.711	-1.1189	95.9356	-0.70612	95.719	-0.49946	141.88	-1.1167	139.7873	8229.01	122.0917	-0.68543	135.4628	-1.0316	551534	-1.5072	98.0826	45.1859	44.5877	81.8631	80.1782	4748.06	66.2759	0.41276	76.5805	259774
010	2018-11-29t1924	1543541352.53	larva	27.9992	-25.9996	-209.9813	585.0043	55.3773	24792.8141	78328.7263	900327.1461	426.442	-1.0264	168.124	0.078525	162.9772	0.36352	367.176	-0.95173	362.5416	48100.1	217.1904	-0.33776	339.9703	-0.74896	2198890	-0.71509	139.213	56.5611	56.3835	89.9539	88.835	11784	76.0718	0.63182	84.7926	739762
010	2018-11-29t2324	1543555752.07	larva	31.999	-21.9997	-205.9814	549.4891	42.9625	17360.5741	54746.5444	465471.4083	863.797	-0.74853	220.908	0.64136	198.6185	0.7856	736.792	-0.58246	728.5519	68521.7	430.1377	0.57198	678.8534	-0.19068	2041190	-1.2377	99.3352	55.8853	55.6705	88.2614	87.2516	8208.31	75.7191	0.52195	83.8069	516380
010	2018-11-30t0324	1543570151.42	larva	35.9989	-17.9999	-201.9816	709.7082	50.7434	28754.8334	90724.2725	967136.751	1996.67	0.23329	275.56	1.2769	203.8266	0.71924	1480.28	0.31818	1430.0835	225002	778.0989	2.1245	1266.9282	0.87	4186850	-0.13687	119.101	54.7756	54.5534	88.2179	86.4426	13409.1	75.0039	0.38506	83.4753	832261
010	2018-11-30t0724	1543584551.51	larva	39.9989	-13.9998	-197.9816	742.5801	52.9451	31558.267	99467.6502	1135943.4259	3794.52	1.8205	315.257	1.7331	196.1302	0.40548	2878.02	2.1735	2729.7493	480630	1079.1411	3.448	2379.3821	2.9726	5243040	0.17869	110.233	52.6023	52.3345	87.5353	85.9222	14618.4	72.6362	0.15939	82.5797	874830
010	2018-11-30t1124	1543598951.31	larva	43.9988	-9.9999	-193.9816	875.7016	62.1732	43303.9152	136479.7178	1802588.1568	2586.1	0.37926	278.513	0.98856	207.8347	0.4399	1965.42	0.79586	1937.0588	448117	726.0678	1.6571	1676.5386	1.3481	6329210	0.4995	272.989	54.1098	53.794	89.4067	87.3611	20384.7	75.0332	0.10775	83.9735	1229650
010	2018-11-30t1524	1543613351.41	larva	47.9989	-5.9999	-189.9816	1036.9133	66.2526	56297.602	177414.4187	2541841.9746	2947.26	0.50016	259.934	0.48423	208.4977	0.24552	2121.18	0.92331	2082.2905	625748	437.671	0.18173	1713.2083	1.2318	7662840	0.95934	140.394	60.7094	60.4817	95.4247	93.9697	28150.3	81.0555	0.2391	90.5166	1789710
010	2018-11-30t1924	1543627751.09	larva	51.9988	-2	-185.9817	1059.3138	68.1538	58945.4316	185712.4638	2759250.2769	2046.4	-0.54859	245.541	0.021283	206.7307	-0.019691	1567.93	0.00032098	1525.386	484490	447.1867	0.12389	1296.6251	0.23924	7575670	0.47683	193.606	57.4616	57.1634	92.331	90.771	28530.3	77.567	-0.14085	87.0911	1772860
010	2018-11-30t2324	1543642150.83	adult	55.9987	2	-181.9818	1068.1944	70.1681	62036.8193	195446.4124	3034626.9569	2353.93	-0.42624	254.913	0.072001	219.9163	0.17664	1630.77	-0.023946	1555.7784	530000	381.679	-0.2182	1318.2971	0.2064	8262990	0.54267	119.465	63.0746	62.9043	97.6047	96.0041	31721.5	83.5324	0.1394	92.5784	2044560
010	2018-12-01t0324	1543656551.39	adult	59.9989	6.0001	-177.9816	1169.7716	71.0835	69746.968	219832.1238	3461312.9542	2440.41	-0.49407	235.874	-0.42129	206.3301	-0.35881	1518.55	-0.29693	1527.0752	554272	399.4291	-0.14961	894.0675	-0.70821	8597860	0.40771	239.14	55.9247	55.4994	93.5049	91.4068	34129.3	78.005	-0.45248	87.6094	2038510
010	2018-12-01t0724	1543670950.82	adult	63.9987	10	-173.9818	1120.5692	70.8853	64794.1282	204263.7071	3136636.9409	2673.81	-0.41852	250.066	-0.22023	222.8429	0.034567	1614.16	-0.25788	1507.8833	547199	361.2462	-0.35298	1052.1836	-0.43673	8470470	0.017859	256.838	57.1681	56.8271	94.2682	91.4461	31956.9	77.9206	-0.67557	87.4745	1936460
010	2018-12-01t1124	1543685351.48	adult	67.9989	14.0001	-169.9816	1073.6338	73.0004	64335.8664	202686.3533	3268836.1158	2711.75	-0.50052	236.813	-0.62456	209.6457	-0.57817	1679.99	-0.21151	1637.824	564478	336.0765	-0.49987	1272.4946	0.023248	7955240	-0.57126	347.487	57.0435	56.709	93.6214	91.0922	31456.8	77.9077	-0.93136	87.3865	1916260
010	2018-12-01t1524	1543699751.28	adult	71.9988	18.0001	-165.9816	1135.2665	73.7715	70301.1225	221567.7501	3676541.6186	2999.44	-0.34835	224.006	-1.0875	201.331	-1.106	1421.93	-0.71648	1236.3912	523270	289.9344	-0.8094	941.2849	-0.75226	8222150	-0.65098	201.819	61.0345	60.6561	97.4321	95.4856	35855	81.7566	-0.6792	91.4712	2240270
010	2018-12-01t1924	1543714151.69	adult	75.9989	22.0002	-161.9815	679.2213	78.3019	42832.5549	135897.3848	2283885.7202	2913.73	-0.50828	215.037	-1.5456	193.7638	-1.686	1573.83	-0.44477	1443.9655	352537	259.5344	-1.0992	1071.6455	-0.43781	4812960	-2.8955	183.965	59.0428	58.5814	95.682	93.6788	21432.8	80.4059	-1.128	90.0667	1321500
010	2018-12-01t2324	1543728551	adult	79.9988	26	-157.9817	792.6248	79.0803	50414.3522	159600.2163	2672161.779	1287.93	-1.9934	242.481	-0.86619	227.0587	-0.29223	898.038	-1.989	863.4561	237082	329.8006	-0.63429	761.3582	-1.3404	6380410	-2.134	186.291	57.7626	57.447	94.9563	93.3916	25068.5	79.4106	-1.5424	89.5974	1519910
010	2018-12-02t0324	1543742961.47	adult	84.0017	30.0029	-153.9788	1119.0403	75.2707	70196.1126	221404.2563	3664194.7558	2533.36	-0.97543	252.592	-0.65684	226.7179	-0.46746	1404.65	-0.88807	1302.9972	515505	335.7869	-0.66654	1028.8085	-0.55442	9251950	-0.5895	355.83	66.1482	65.708	103.434	100.2426	37960.3	87.2166	-0.53266	96.9546	2422880
010	2018-12-02t0724	1543757360.78	adult	88.0015	34.0027	-149.979	1107.6228	75.9236	66556.5606	209635.1481	3425685.8147	2627.01	-0.952	264.463	-0.29888	231.3296	-0.37556	1667.11	-0.22012	1579.817	580153	363.3434	-0.45708	1188.5185	0.038871	9188500	-0.7689	190.089	66.0868	64.9363	134.324	129.5454	46744.9	89.5417	-0.39014	113.8666	2296120
010	2018-12-02t1124	1543771759.45	adult	92.0011	38.0024	-145.9794	1132.7871	74.6475	69913.1911	220239.973	3655848.4471	2841.32	-0.82403	256.422	-0.82906	229.3987	-0.64948	1504.1	-0.69418	1315.0953	548996	378.2396	-0.36844	1072.2372	-0.38284	9356570	-0.79725	174.626	62.5401	62.0483	100.817	98.853	36798.3	84.851	-1.3325	95.069	2282020
010	2018-12-02t1524	1543786156.63	adult	96.0003	42.0016	-141.9802	1224.1964	76.491	75426.3994	237497.6463	3962559.6487	3151.78	-0.62034	255.67	-1.0425	229.4917	-0.81062	1411.36	-0.99247	1232.4692	556075	355.7741	-0.78706	975.6767	-0.78855	10060900	-0.49952	248.745	65.8301	65.4622	104.539	102.7663	41188.5	88.4289	-0.99321	98.871	2590480
010	2018-12-02t1924	1543800551.34	adult	99.9988	46.0001	-137.9816	1116.4263	76.9269	69293.1313	218265.5982	3676135.672	3525.83	-0.37448	269.831	-0.5016	243.8989	-0.11718	1446.92	-0.9144	1217.8536	523785	421.7671	-0.023383	933.8304	-0.98056	9758450	-0.77906	286.797	69.5833	69.0254	110.849	107.8746	40127.4	92.2871	-0.64252	103.3973	2516480
010	2018-12-02t2324	1543814951.36	adult	103.9989	50.0001	-133.9816	1100.0722	79.2656	69861.4433	220286.0707	3715634.4075	5410.39	1.039	281.754	-0.058535	251.0011	0.15349	1858.71	0.27734	1537.4202	678431	382.5712	-0.69502	1092.4661	-0.28812	10271600	-0.57467	304.958	70.7035	70.1243	112.137	109.8765	40929.9	93.7985	-0.64321	104.952	2577570
010	2018-12-03t0324	1543829351.59	adult	107.9989	54.0002	-129.9816	1179.5252	77.5034	75648.1767	238404.5765	4085527.2504	3907.55	-0.1901	268.184	-0.92469	241.0603	-0.59549	1707.61	-0.19719	1480.4309	674505	397.9221	-0.62449	1044.7545	-0.50972	10580400	-0.48178	384.869	63.0144	62.129	123.089	112.1452	48620.2	87.5821	-1.6606	102.0101	2486040
010	2018-12-03t0724	1543843751.47	adult	111.9989	58.0001	-125.9816	1210.4908	75.6766	76325.5377	240456.9386	4043882.9684	4312.48	0.062922	271.946	-0.88969	241.1544	-0.73289	1476.4	-0.90331	1121.4321	589085	431.9278	-0.30615	912.3226	-1.1126	10828900	-0.41708	275.86	71.8818	70.0707	159.825	154.14	63770.2	99.8033	-0.2737	136.2666	2862330
010	2018-12-03t1124	1543858151.06	adult	115.9988	62	-121.9817	1215.1742	75.9949	75757.7004	238599.3356	4004844.5759	3900.62	-0.28709	271.95	-1.0356	246.0474	-0.56739	1323.79	-1.3706	1014.302	524220	440.9177	-0.31984	780.9	-1.7095	10748300	-0.52808	308.574	69.8786	69.2643	111.045	108.5893	43974	93.3515	-1.2613	104.3907	2761810
010	2018-12-03t1524	1543872551.7	adult	119.9989	66.0002	-117.9815	1105.0301	77.0212	70951.5609	223584.9738	3853248.2509	3796.77	-0.39639	284.669	-0.50911	252.2679	-0.30792	1635.84	-0.4725	1416.2594	606895	435.7491	-0.50293	1033.0707	-0.59026	10534800	-0.69908	194.167	70.2506	69.3037	118.636	115.8327	44013.9	95.6387	-1.1511	109.3343	2599770
010	2018-12-03t1924	1543886951.09	adult	123.9988	70	-113.9817	1137.5997	78.8795	74353.6295	234377.0268	4087985.8414	4244.13	-0.099993	295.696	-0.06326	265.2863	0.37396	1361.14	-1.2782	1089.6603	528123	485.9142	-0.0018343	882.7197	-1.2578	11462700	-0.25079	285.949	70.8171	69.4925	166.814	149.8309	64723.7	95.82	-1.2859	115.0288	2745220
010	2018-12-03t2324	1543901351.43	adult	127.9989	74.0001	-109.9816	1108.7563	85.8607	79041.2124	249487.1415	4683512.4134	2875.83	-1.0941	269.444	-1.4812	244.8757	-0.94484	1150.14	-1.8717	899.7693	473858	474.277	-0.24503	717.5443	-1.9743	11084700	-0.49132	233.976	66.6552	64.5706	153.627	148.9436	63294.3	96.2905	-1.3781	133.9627	2742130
010	2018-12-04t0324	1543915751.24	adult	131.9988	78.0001	-105.9817	1132.745	79.2101	76954.615	242718.276	4323041.4546	3043.03	-0.9801	293.59	-0.35982	263.8549	0.11194	1261.81	-1.5315	1000.6709	505985	509.633	0.061389	818.8939	-1.5092	11768600	-0.17923	239.118	78.8356	77.877	135.42	128.5053	54303.4	105.2186	-0.56467	120.7782	3160120
010	2018-12-04t0724	1543930151.71	adult	135.999	82.0002	-101.9815	1224.9335	79.3747	80080.1548	252265.3415	4465389.9213	2111.54	-1.6326	253.954	-2.3136	227.1672	-2.1009	1101.81	-1.9546	987.8007	460559	466.2541	-0.49233	780.011	-1.6452	10599000	-0.77942	297.038	67.8371	66.2837	163.164	155.504	68202.4	94.0887	-1.8593	128.5112	2831250
010	2018-12-04t1124	1543944551.34	adult	139.9988	86.0001	-97.9816	1174.4504	78.3862	77833.119	245322.1063	4298222.2592	1867.9	-1.7977	273.033	-1.444	239.6977	-1.4152	1153.27	-1.7701	1099.8741	468228	510.4769	-0.096732	927.8663	-0.98954	11067100	-0.57324	325.07	71.6657	68.1178	221.431	216.3843	89901	106.4402	-0.74578	180.4743	2904900
010	2018-12-04t1524	1543958951.29	adult	143.9988	90.0001	-93.9816	1137.7765	81.1103	75504.5299	238020.7378	4189891.6116	2369.91	-1.4328	285.513	-0.90194	254.7992	-0.59513	1361.22	-1.1554	1247.9099	536321	502.3727	-0.24782	977.7748	-0.7555	11232900	-0.51012	390.941	75.0815	72.6116	172.106	162.9922	67809.6	109.43	-0.60288	144.4466	2953930
010	2018-12-04t1924	1543973351.91	adult	147.999	94.0003	-89.9815	1118.7798	77.5338	73454.5008	231511.5336	4058824.106	2193.6	-1.5401	304.189	-0.1291	271.9493	0.29088	1180.06	-1.6074	1075.0999	451964	562.7148	0.28828	887.4362	-1.1031	11640100	-0.34323	306.023	83.7911	82.5377	157.444	141.1116	60300.9	111.8802	-0.5264	130.9954	3206350
010	2018-12-04t2324	1543987752.05	adult	151.999	98.0003	-85.9814	1212.6559	75.4598	76660.1369	241489.0533	4066708.6686	3410.2	-0.67529	311.422	0.087798	274.856	0.3427	1572.35	-0.52279	1377.8334	630512	533.6837	-0.067148	1083.0765	-0.30239	12460600	-0.017321	377.724	79.5545	77.4159	176.743	160.0674	70874.1	110.6321	-0.79827	137.8251	3183130
010	2018-12-05t0324	1544002151.88	adult	155.999	102.0003	-81.9815	1150.1571	77.6692	76306.2425	240528.9153	4224675.6911	2304.68	-1.4277	290.011	-0.88142	257.1637	-0.68524	1261.92	-1.3082	1219.0386	502244	507.1783	-0.3812	891.3366	-1.0456	11526800	-0.43165	396.366	75.6266	73.8116	155.88	145.3563	62040.1	106.6484	-1.285	131.5939	3005860
010	2018-12-05t0724	1544016550.85	adult	159.9987	106	-77.9818	1128.0584	82.307	70773.23	222974.4311	3832420.8963	2588.61	-1.221	304.722	-0.38888	267.3607	-0.27144	1373.46	-0.99781	1288.5941	508179	544.3152	-0.11083	1016.931	-0.56162	11252500	-0.55988	288.238	81.8143	80.2995	141.834	138.2653	52478.5	112.8347	-0.9251	131.0398	3021160
010	2018-12-05t1124	1544030952.23	adult	163.9991	110.0004	-73.9814	1194.3649	85.1043	82503.3629	260055.9469	4765710.908	2217.1	-1.4666	271.545	-1.7646	243.0195	-1.6003	1069.76	-1.7136	952.01	459996	501.4506	-0.55048	821.1258	-1.2722	11664000	-0.42837	301.755	76.6443	75.2083	153.908	136.1455	66180.4	106.7636	-1.5546	125.987	3292180
010	2018-12-05t1524	1544045351.4	adult	167.9989	114.0001	-69.9816	1085.8187	79.3014	69864.2842	220253.9086	3760910.956	2219.56	-1.4646	302.437	-0.72813	265.9561	-0.62503	1136.24	-1.5201	1003.4995	414729	543.3549	-0.26632	870.4201	-1.0905	11013900	-0.68586	257.292	80.1502	79.0319	135.935	133.0838	49616.2	109.9125	-1.4682	126.4349	2918830
010	2018-12-05t1924	1544059751.76	adult	171.999	118.0002	-65.9815	1187.5345	88.5923	79213.915	249640.9736	4540873.2529	3248.57	-0.78014	292.614	-1.2044	257.8552	-1.1521	1331.04	-1.0578	1007.936	549718	509.9861	-0.60016	857.6484	-1.1293	12076800	-0.34892	283.599	75.5401	72.4832	186.86	175.9155	77173.1	115.7673	-1.1936	153.0154	3117690
010	2018-12-05t2324	1544074152.39	adult	175.9991	122.0004	-61.9813	1108.7574	81.4049	74996.6391	236538.1225	4219505.2566	4271.03	-0.11674	303.297	-0.94821	264.0568	-1.0045	1457.17	-0.78295	1109.7549	569755	540.6313	-0.41985	870.9706	-1.0878	11849800	-0.45332	348.531	87.1802	84.0965	187.454	177.279	73294.5	126.6973	-0.60041	161.2257	3406130
010	2018-12-06t0324	1544088551.96	adult	179.999	126.0003	-57.9815	955.1851	85.7839	65647.6441	207551.8124	3719376.0325	1607.63	-1.8673	279.474	-1.8885	243.4006	-2.0985	1089.01	-1.5535	1058.487	372441	542.3055	-0.46999	840.9675	-1.1853	9554100	-1.1838	223.453	78.609	77.2879	139.015	136.2815	47543.3	111.3929	-1.7801	129.2053	2687330
010	2018-12-06t0724	1544102951.55	adult	183.9989	130.0002	-53.9816	1170.3739	76.0718	73652.2349	232358.5658	3829888.7094	3816.23	-0.44618	328.238	-0.37786	287.857	-0.23777	1482.55	-0.75765	1196.5831	570782	587.5784	-0.20362	1003.3864	-0.72123	12613500	-0.28287	391.207	90.2188	86.3988	238.236	222.3661	91720.7	135.7132	-0.38245	178.5291	3466930
010	2018-12-06t1124	1544117351.13	adult	187.9988	134	-49.9817	1074.8418	79.1334	66999.656	211205.5786	3515461.0454	2097.55	-1.5606	312.164	-1.0487	274.6948	-0.99055	1233.46	-1.2565	1086.1541	431712	604.4182	-0.15601	932.7137	-0.9489	10912600	-0.80058	258.24	83.7013	79.8813	190.411	185.0877	66643.9	131.2913	-0.83189	165.5282	2926030
010	2018-12-06t1647	1544136684.99	adult	193.3693	139.3706	-44.6112	938.3549	81.5353	64724.332	204469.498	3686318.7971	1817.12	-1.7518	354.593	0.096822	306.4755	0.15686	1346.17	-1.0626	1312.0087	455006	672.8459	0.20573	1079.0433	-0.5921	11957200	-0.53845	371.848	91.085	88.021	209.114	206.8798	70680.4	132.4672	-0.98302	167.1355	3071480
010	2018-12-06t1924	1544146108.73	adult	195.987	141.9883	-41.9935	627.113	83.715	39994.2957	127275.2225	2136077.8487	1181.62	-2.1545	353.675	-0.037303	317.4091	0.50444	1035.71	-1.6374	1032.7795	216464	667.1159	0.1146	962.714	-0.92444	7379070	-1.7809	223.607	99.4306	97.3886	187.754	184.8257	39240.5	151.9581	-0.023185	176.0853	2074520
010	2018-12-06t2324	1544160507.73	adult	199.9867	145.988	-37.9937	1008.1723	82.8666	61952.6889	195280.4378	3303373.5044	2657.82	-1.2438	366.47	0.18679	310.6267	0.027074	1493.48	-0.83579	1356.3885	483886	728.6465	0.42896	1159.592	-0.45176	11852000	-0.60732	254.306	97.4499	92.1958	198.469	195.505	64304	155.1743	-0.055978	185.0581	3151630
010	2018-12-07t0324	1544174907.75	adult	203.9867	149.988	-33.9937	961.4184	81.8915	59887.7668	188826.9226	3211341.3591	1748.41	-1.8245	373.483	0.23409	317.2233	0.12222	1394.78	-1.0416	1377.1493	436567	743.793	0.43987	1263.5995	-0.23411	11666500	-0.67791	261.103	100.62	95.1948	206.503	203.3083	64635.3	160.9914	0.039879	191.2785	3143080
010	2018-12-07t0724	1544189307.83	adult	207.9868	153.988	-29.9937	964.4353	85.4376	61464.3315	193853.0083	3382914.2345	2192.41	-1.5619	372.088	0.031898	316.7538	-0.076617	1461.3	-0.95584	1358.4142	469077	739.1863	0.32958	1217.1401	-0.40122	11926900	-0.63539	276.653	102.459	95.7471	219.348	214.854	70410.9	168.4534	0.20482	201.9775	3284220
010	2018-12-07t1124	1544203688.66	adult	211.9814	157.9827	-25.999	982.0284	85.2979	61728.9721	194644.6387	3373414.035	2021.27	-1.6816	376.227	-0.002372	320.7251	-0.088652	1482.25	-0.95255	1442.8768	478767	755.3985	0.35101	1297.4776	-0.25016	12116000	-0.6125	421.562	104.227	96.4733	228.39	223.4254	73769.9	174.9409	0.31103	211.3506	3356520
010	2018-12-07t1524	1544218084.98	adult	215.9804	161.9817	-22.0001	949.5343	85.2591	61242.381	193204.3751	3383231.9525	1942.47	-1.7427	379.386	-0.049246	323.5327	-0.12993	1450.94	-1.0388	1407.0021	464300	758.0257	0.29904	1254.9057	-0.40043	12115300	-0.63359	407.045	107.181	98.6303	242.468	236.5415	77589.8	181.9522	0.43296	220.2509	3422710
010	2018-12-07t1924	1544232485.82	adult	219.9806	165.9819	-17.9998	958.0303	83.9298	60232.7513	189937.0153	3275447.5424	1960.27	-1.7429	382.646	-0.083917	327.594	-0.11085	1476.93	-1.0257	1436.7275	465234	763.6472	0.27058	1274.9272	-0.39354	12023900	-0.67452	421.567	110.293	100.9344	250.526	244.2786	78915.7	188.2583	0.52065	226.1973	3465730
010	2018-12-07t2324	1544246885.31	adult	223.9805	169.9818	-14	922.153	84.3874	58839.9405	185609.4385	3246963.2836	1965.52	-1.7521	385.423	-0.13455	330.4757	-0.14201	1492.79	-1.0295	1470.0645	458286	774.1166	0.26996	1277.6942	-0.42941	11832500	-0.73874	398.467	112.679	102.6999	253.758	246.7928	77903.6	195.2691	0.63205	232.3068	3459240
010	2018-12-08t0324	1544261284.79	adult	227.9804	173.9816	-10.0001	934.1233	83.7227	59093.7349	186376.6982	3234634.1776	1947.05	-1.7709	388.218	-0.15283	332.7615	-0.16047	1506.54	-1.0328	1472.5417	465522	782.9334	0.27605	1263.0825	-0.49968	11965300	-0.72043	440.144	115.627	104.0579	264.306	259.4358	81670.5	204.7982	0.84599	242.3792	3563740
010	2018-12-08t0724	1544275685.19	adult	231.9805	177.9817	-6	924.0715	82.3256	58226.8045	183655.4467	3151824.6856	1978.92	-1.7606	392.087	-0.1446	334.0062	-0.22324	1584.14	-0.92727	1569.0404	481579	806.369	0.36577	1333.4752	-0.36152	11912800	-0.74689	430.461	119.047	105.4793	287.088	281.5315	87274.7	217.5513	1.1728	260.1824	3617010
010	2018-12-08t1124	1544290085.29	adult	235.9805	181.9818	-2	909.0249	81.7274	55789.3069	175969.0879	2964123.7932	2021.63	-1.7434	399.178	-0.03923	343.0257	0.016367	1580.11	-0.95629	1556.7071	461392	793.3959	0.24576	1385.6521	-0.26459	11626500	-0.82761	419.261	123.481	108.4994	305.014	299.9642	89064	227.0915	1.3687	279.0739	3596500
010	2018-12-08t1524	1544304485.1	dead	239.9804	185.9817	2	917.5871	83.5165	56417.1459	177940.3465	3023440.6013	2176.68	-1.6543	401.617	-0.049655	343.5472	-0.052752	1687.44	-0.78693	1660.792	497794	799.5729	0.24645	1470.6065	-0.078546	11827200	-0.79498	419.869	126.109	111.4351	310.364	303.9641	91557.5	232.0462	1.399	284.5024	3713790
011	2018-11-28t1524	1543440563.69	egg	-1.9993	-49.9988	-277.9801	436.148	48.8409	13238.0061	41893.4975	393493.4211	109.109	1.1641	53.0852	0.059595	52.8336	0.066706	88.0486	-0.27955	85.9083	6251.45	73.6934	-0.090255	82.609	0.29147	375577	1.6837	145.181	46.6175	45.8375	102.57	99.0459	7282.48	68.3909	1.0131	86.4775	329819
011	2018-11-28t1924	1543454958.31	larva	1.9993	-46.0003	-273.9816	662.0888	29.2223	13940.0365	43858.6378	250886.3211	153.939	0.58322	85.817	0.24906	85.6823	0.31128	124.033	-0.37837	123.0422	9426.52	108.9639	-0.061041	119.0258	0.085006	651008	1.3094	100.747	41.18	40.6295	78.3757	75.6369	5956.55	59.5679	0.72215	69.9501	312392
011	2018-11-28t2324	1543469357.94	larva	5.9992	-42.0004	-269.9817	480.2584	20.0551	6521.5193	20511.443	77606.6236	149.849	0.10887	91.2956	0.12664	90.6974	0.21873	132.352	-0.50977	129.5034	4897.02	115.2827	-0.17461	125.8783	-0.16472	334233	0.45904	78.4002	40.1963	39.7469	69.4294	69.3766	2568.89	57.6818	0.58957	64.9829	147159
011	2018-11-29t0324	1543483758.39	larva	9.9993	-38.0003	-265.9815	434.4323	21.2594	5908.8329	18646.2967	71136.9557	155.191	-0.24401	93.0289	-0.04193	92.6094	0.083132	135.501	-0.64581	134.2007	4607.03	118.8617	-0.29171	129.0817	-0.39071	309507	-0.089333	83.1615	40.9975	40.5729	72.6502	70.8732	2470.11	58.64	0.52545	68.5106	136399
011	2018-11-29t0724	1543498157.72	larva	13.9991	-34.0005	-261.9817	485.8855	22.0123	6994.1851	22003.0327	88683.4378	170.149	-0.52252	95.1741	-0.20834	94.9668	-0.051764	137.736	-0.78137	136.1187	5509.44	119.9156	-0.41214	131.1914	-0.59441	373558	-0.53048	112.487	41.1824	40.6906	73.6762	71.5433	2947.05	58.4713	0.42799	67.451	161641
011	2018-11-29t1124	1543512557.38	larva	17.999	-30.0005	-257.9818	289.9904	38.3893	8082.2141	25588.8204	203631.7792	248.067	-0.68229	186.141	0.76542	185.9808	1.0745	235.466	-0.79225	233.8181	10360.5	217.9905	-0.055939	230.1071	-0.55633	806361	-0.65844	156.775	56.1841	55.7554	90.3419	87.8672	3975.05	75.4987	0.82519	83.5525	243390
011	2018-11-29t1524	1543526963.65	larva	22.0007	-25.9988	-253.9801	232.0568	40.6164	6140.1093	19580.7518	155492.9355	315.745	-0.83556	187.303	0.61043	186.9315	0.95668	248.712	-0.90952	244.8235	8456.2	222.048	-0.15199	237.3387	-0.72146	619972	-1.2449	210.209	57.0155	56.5166	98.6191	87.7117	3353.05	76.054	0.76179	84.8993	188721
011	2018-11-29t1924	1543541360.72	larva	25.9999	-21.9996	-249.9809	464.0483	45.9991	16820.2413	53216.2106	514518.4831	752.52	-0.55078	192.783	0.51022	184.5918	0.7814	605.585	-0.57075	604.4674	54502.7	242.2849	-0.16495	506.6576	-0.3035	1720780	-0.85256	118.967	57.3734	57.0956	92.0821	90.5302	8287.39	77.2351	0.71469	87.0273	512115
011	2018-11-29t2324	1543555760.25	larva	29.9998	-17.9997	-245.981	535.8952	39.2929	16523.431	52074.9351	435303.0857	874.402	-0.63348	220.842	0.72687	200.4477	0.88947	721.62	-0.54116	716.1761	64224.2	390.9833	0.43763	651.7708	-0.16407	1945620	-1.1051	108.706	59.3439	59.0399	91.9753	90.4762	8185.81	78.2267	0.65823	86.269	522820
011	2018-11-30t0324	1543570159.53	larva	33.9996	-13.9999	-241.9812	702.7944	54.0158	30421.8914	96103.8082	1090433.3657	1637.21	-0.030536	262.043	1.1553	206.676	0.84659	1290.57	0.11216	1267.0065	207782	728.6736	1.9411	1134.4145	0.68205	4197930	0.078639	170.557	58.4933	58.2147	93.2949	91.4601	15020.5	79.2852	0.59946	88.5268	937063
011	2018-11-30t0724	1543584559.67	larva	37.9996	-9.9999	-237.9812	770.1396	61.5687	39645.0575	125091.4428	1713239.9989	3591.72	1.751	310.522	1.7305	210.5884	0.75961	2861.11	2.1854	2806.2649	595111	923.2969	2.7624	2410.9874	3.1422	6449240	1.2121	128.348	62.3189	61.9838	96.0571	93.946	19979.9	82.4283	0.61739	91.0731	1294300
011	2018-11-30t1124	1543598959.41	larva	41.9996	-6	-233.9813	1160.6777	61.1847	53393.1299	168425.0868	2164106.1866	3011.64	0.91221	261.851	0.81228	207.1209	0.52134	2185.47	1.1563	2134.0598	614116	564.0571	0.94692	1777.3945	1.6459	7352790	1.393	325.209	60.3264	59.8144	99.1247	96.3218	27854.1	82.2742	0.5007	92.0053	1693960
011	2018-11-30t1524	1543613359.51	larva	45.9996	-2	-229.9812	1107.6459	63.5661	54623.3547	171908.4002	2327198.9199	3837.15	1.4673	268.923	0.73672	218.4618	0.56102	2398.56	1.3723	2195.4834	688386	421.592	0.16179	1834.5646	1.5692	7711890	1.2039	118.103	59.5455	59.1806	95.0245	93.9613	27272	79.5173	0.23905	89.1717	1707590
011	2018-11-30t1924	1543627759.17	adult	49.9995	2	-225.9813	1109.747	69.2563	61878.393	194862.3703	2924096.8416	3481.64	0.88184	254.431	0.28396	214.7116	0.27828	2255.89	1.0727	2193.0859	730910	363.3498	-0.21981	1614.5417	0.94446	8234670	1.1138	226.397	61.161	60.8817	96.5696	94.19	31288.6	81.7937	0.20206	91.008	1979480
011	2018-11-30t2324	1543642158.94	adult	53.9994	5.9999	-221.9814	1173.862	73.2628	71242.6956	224400.8244	3634825.0954	3961.08	1.1345	249.212	0.054405	213.0111	0.087119	2109.01	0.75533	1905.0891	786660	316.599	-0.49346	1450.9446	0.54054	9273680	1.3908	272.036	59.9478	59.5152	96.0382	93.5022	35822.2	80.7652	0.01833	90.0185	2230780
011	2018-12-01t0324	1543656559.54	adult	57.9996	10.0001	-217.9812	1152.8302	75.5354	75722.0131	238988.099	4050202.918	2020.87	-0.7809	233.653	-0.3779	210.5458	-0.13174	1289.26	-0.61073	1233.1467	509258	427.4132	0.010097	923.399	-0.58831	9220170	0.9943	370.107	54.1381	53.7094	92.9793	90.5764	36726.8	76.5621	-0.44227	86.4193	2136340
011	2018-12-01t0724	1543670958.93	adult	61.9994	13.9999	-213.9814	1211.1777	74.9709	74070.8995	233362.2636	3864067.949	3506.39	0.39917	238.897	-0.39702	208.0982	-0.36461	1902.8	0.2572	1728.8439	736382	311.2476	-0.60045	1189.856	-0.10422	9236000	0.67211	217.041	61.0356	60.6513	96.3137	94.3209	37273.4	81.4972	-0.20547	90.637	2359700
011	2018-12-01t1124	1543685359.48	adult	65.9996	18	-209.9812	1422.2263	77.1221	86812.676	273451.441	4508255.1004	2784.53	-0.36821	226.568	-0.79309	204.2654	-0.66656	1479.43	-0.52966	1334.3523	671659	294.2326	-0.72378	989.5035	-0.57383	10269400	1.0018	294.938	61.3468	61.106	97.3769	95.3106	44209.1	81.869	-0.33634	91.5217	2780600
011	2018-12-01t1524	1543699759.43	adult	69.9996	22	-205.9813	1277.2617	88.8298	92565.2315	291786.4031	5597990.1354	2209.85	-0.98043	212.311	-1.2877	188.4335	-1.4742	1232.58	-1.0201	1137.252	594103	341.3155	-0.47831	736.0161	-1.1957	10221100	0.70146	345.782	54.8612	54.2961	94.143	91.6483	45376.9	76.8734	-1.1651	87.3047	2641130
011	2018-12-01t1924	1543714159.86	adult	73.9997	26.0001	-201.9811	795.4645	93.2722	55003.112	175206.8049	3285748.4097	1939.22	-1.3081	209.39	-1.5626	184.8751	-1.8993	1290.84	-0.98168	1245.5343	370470	287.2041	-0.85542	988.0197	-0.64252	5993590	-2.0701	256.786	54.3659	54.0442	90.267	88.4995	25906.6	74.398	-1.8236	83.8266	1556170
011	2018-12-01t2324	1543728559.15	adult	77.9995	29.9999	-197.9813	1263.8456	81.5646	85389.5389	269019.1297	4858076.3559	2297.12	-1.0777	268.215	0.033779	235.9108	0.1977	1440.79	-0.73187	1364.217	641151	457.4069	0.36823	1072.4659	-0.43212	11929900	1.2761	360.911	67.158	65.3311	157.845	154.5573	70240.9	93.3235	0.71702	138.3985	2987120
011	2018-12-02t0324	1543742969.8	adult	82.0024	34.0029	-193.9784	1163.0189	80.7167	79518.4998	250841.175	4483772.4656	3976.77	0.2974	270.255	0.055788	239.0743	0.24612	1381.71	-0.90885	1091.9775	573409	458.8853	0.48514	942.9072	-0.81447	11196100	0.65736	237.599	64.3331	63.6935	112.865	104.155	46839.1	86.9213	-0.47179	98.5436	2665190
011	2018-12-02t0724	1543757369.35	adult	86.0023	38.0028	-189.9785	1273.5577	87.8521	92971.1955	293094.9359	5630735.7045	2905.76	-0.68523	248.044	-0.91538	216.296	-1.1088	1625.15	-0.34252	1532.4496	786573	368.4031	-0.37287	1190.1108	-0.0085876	11996600	0.97165	216.836	57.9735	56.3883	151.999	150.0073	73567.5	83.729	-1.1971	124.5736	2803890
011	2018-12-02t1124	1543771767.75	adult	90.0019	42.0023	-185.9789	1192.5004	84.6232	86584.1548	273355.8087	5164542.0083	3247.28	-0.45417	273.822	0.052577	242.4492	0.17834	1408.49	-0.94575	1202.0433	635230	490.1587	1.0237	929.3517	-0.93816	12338700	1.0309	342.532	70.6522	65.9361	230.608	224.3643	104004	112.3858	3.011	194.1554	3183660
011	2018-12-02t1524	1543786164.92	adult	94.0011	46.0016	-181.9797	1254.6618	86.2351	87422.4651	275563.1444	5112411.5721	2890.14	-0.80768	280.516	0.25519	244.7049	0.16568	1660.32	-0.25811	1557.1805	755446	405.0122	-0.084843	1258.4666	0.37917	12763200	1.1504	248.866	65.0582	62.8817	168.146	164.1051	76506.4	93.2144	-0.17728	140.9401	2960080
011	2018-12-02t1924	1543800559.57	adult	97.9996	50.0001	-177.9812	1238.1842	80.8157	83838.8408	264220.3509	4715504.9627	3630.44	-0.25632	291.095	0.64891	254.6847	0.6066	1818.13	0.19029	1689.7915	794524	421.5719	0.027368	1374.4983	0.92148	12708300	0.99817	276.721	68.0574	66.7542	151.232	143.472	66088.3	95.5538	-0.066455	118.5303	2971180
011	2018-12-02t2324	1543814959.57	adult	101.9996	54.0001	-173.9812	1349.5735	78.41	81605.1358	256784.4108	4338384.1068	2879.01	-0.90931	293.788	0.64146	253.0993	0.36482	1697.81	-0.18375	1560.9088	724964	448.2716	0.26082	1297.431	0.61295	12516500	0.77542	315.876	73.0225	71.7124	135.629	130.3246	57913.6	100.4615	0.38585	119.815	3111050
011	2018-12-03t0324	1543829359.75	adult	105.9997	58.0001	-169.9812	1212.3111	82.7872	84667.626	266937.3547	4916182.8127	3453.25	-0.506	275.015	-0.47616	233.7975	-0.94388	1871.9	0.30605	1770.7598	825509	472.4664	0.44828	1312.1425	0.68358	12118500	0.44522	246.705	71.0033	68.9649	156.328	149.3047	68940.8	101.4237	0.27282	130.4935	3128760
011	2018-12-03t0724	1543843759.71	adult	109.9996	62.0001	-165.9812	1117.6497	88.3931	77822.9699	245415.9143	4554709.5276	2286.41	-1.4349	278.405	-0.46196	242.473	-0.56921	1420.86	-1.0483	1359.0674	576867	544.6889	1.2592	1009.2522	-0.66989	11283500	-0.11702	256.602	72.936	70.4675	183.615	180.2653	74547.6	105.0778	0.51141	147.0247	2956020
011	2018-12-03t1124	1543858159.32	adult	113.9995	66	-161.9813	1138.2035	91.836	85773.5803	270684.5753	5395816.0268	3037.65	-0.90032	281.276	-0.46607	240.0717	-0.85221	1730.79	-0.15946	1628.3444	771932	504.4122	0.57303	1337.7632	0.78613	12535600	0.50135	307.386	69.1463	66.3418	197	194.5182	87862	98.7282	-0.5076	154.6509	3081640
011	2018-12-03t1524	1543872559.93	adult	117.9997	70.0002	-157.9811	1315.9386	81.4133	85048.6225	267846.8602	4696083.1639	3529.46	-0.5683	294.892	0.094888	254.9291	-0.078464	1669.67	-0.35788	1490.8857	741334	499.2139	0.36044	1154.8674	-0.038429	13072600	0.71493	344.376	73.939	71.3245	154.598	151.4688	68486.8	108.486	0.47177	139.5781	3277720
011	2018-12-03t1924	1543886959.28	adult	121.9995	74	-153.9813	1322.6595	84.3633	89673.0397	282353.7212	5216061.3196	2879.76	-1.0653	277.845	-0.90344	240.6926	-1.0501	1692.21	-0.30505	1623.6564	790263	437.273	-0.52884	1247.1902	0.36503	12975100	0.5863	233.936	66.7016	63.962	154.768	149.0931	72276.8	101.9305	-0.50021	134.9187	3114900
011	2018-12-03t2324	1543901359.6	adult	125.9996	78.0001	-149.9812	1288.6462	80.4044	82473.774	259642.7862	4578247.885	4724.07	0.24194	303.679	0.29481	261.8203	0.12524	1823.24	0.068303	1624.6613	783993	527.3917	0.43851	1176.4028	0.047402	13055800	0.56026	311.697	76.4113	73.0413	201.128	189.6343	86485.2	112.8869	0.5488	159.2997	3285070
011	2018-12-04t0324	1543915759.45	adult	129.9996	82	-145.9812	1342.7136	81.7311	91657.0476	288769.3603	5219969.9487	4891.38	0.3424	298	-0.089892	257.5226	-0.21822	2063.08	0.75543	1726.2681	986154	449.942	-0.55998	1283.0435	0.51314	14228300	1.0935	332.215	85.0154	79.4027	242.137	237.1131	115742	135.6799	2.8036	213.0829	4059150
011	2018-12-04t0724	1543930159.89	adult	133.9997	86.0002	-141.9811	1270.7062	83.4871	90942.5496	286707.83	5393802.8458	3949.29	-0.33417	297.25	-0.20985	254.9568	-0.44209	1735.2	-0.17551	1519.4597	822486	596.1279	0.9755	1029.7316	-0.58148	14066100	0.94224	378.441	80.0076	73.9313	260.099	252.2077	123287	131.9355	2.1386	220.3269	3786040
011	2018-12-04t1124	1543944559.66	adult	137.9996	90.0001	-137.9812	1305.4153	83.2637	88879.931	279984.1396	5072288.9245	3458.03	-0.67986	307.822	0.21681	268.6494	0.29008	1734.83	-0.1611	1600.4336	803227	564.9506	0.52965	1054.3831	-0.46104	14250000	0.96692	359.423	82.7375	76.8436	278.905	275.4079	129133	131.4078	1.8362	236.2945	3830170
011	2018-12-04t1524	1543958959.5	adult	141.9996	94	-133.9812	1361.6735	79.9391	90303.0245	284435.1868	5008407.9349	3769.62	-0.45388	309.786	0.22976	266.963	0.12367	1855.81	0.19307	1679.0203	874085	563.7815	0.4258	1015.638	-0.60708	14583500	1.0582	502.448	90.2933	84.1666	301.169	286.5455	141851	141.0262	2.5269	230.4737	4250650
011	2018-12-04t1924	1543973360.13	adult	145.9998	98.0002	-129.9811	1332.1201	80.3938	90376.9145	284624.2805	5167489.5271	3367.98	-0.72411	304.508	-0.082113	265.6366	-0.022509	1623.69	-0.4222	1450.8701	764759	558.9138	0.29241	979.5832	-0.73755	14332900	0.8759	476.077	88.9671	83.0402	333.072	332.9566	156877	133.3034	1.5386	254.1468	4187590
011	2018-12-04t2324	1543987760.27	adult	149.9998	102.0003	-125.981	1253.3656	82.6314	86877.5943	273756.6005	5030334.3479	3522.12	-0.6036	304.965	-0.14016	267.8658	0.017275	1518.9	-0.67786	1355.7622	688061	544.1659	0.069707	1000.7029	-0.63558	13789600	0.57314	273.007	88.0356	84.2086	197.537	190.7084	89484.2	130.8893	1.0861	174.7372	3980700
011	2018-12-05t0324	1544002160.13	adult	153.9998	106.0002	-121.9811	1293.0826	82.1746	88385.4499	278370.0124	5116361.5612	3282.62	-0.75797	299.787	-0.441	260.7962	-0.44916	1663.4	-0.27368	1455.0145	766829	522.8217	-0.20398	1005.0618	-0.60851	13792900	0.51254	480.806	86.3891	82.3394	238.552	219.9694	109973	128.3749	0.64622	184.6887	3974680
011	2018-12-05t0724	1544016559.06	adult	157.9995	109.9999	-117.9814	1352.4825	84.1092	89939.7116	283140.39	5164593.9066	3463.29	-0.62459	295.435	-0.70606	258.9892	-0.64093	1587.77	-0.45831	1388.899	744666	513.9947	-0.34967	975.6386	-0.71707	13837600	0.46623	439.317	84.3606	80.7271	218.867	200.7693	102649	124.755	0.1357	177.0403	3951280
011	2018-12-05t1124	1544030960.46	adult	161.9999	114.0003	-113.981	1398.3142	82.0135	91047.4377	286682.7099	5121505.45	4118.73	-0.17421	306.388	-0.38032	271.6868	-0.11744	1685.07	-0.21268	1474.825	800408	495.6879	-0.57206	1016.5164	-0.56636	14540300	0.66457	402.201	86.735	82.5155	218.132	208.3453	103613	129.9785	0.35072	183.3361	4116180
011	2018-12-05t1524	1544045359.74	adult	165.9997	118.0001	-109.9812	1302.3743	84.0036	91223.5311	287567.2135	5302086.0011	3216.75	-0.78871	303.944	-0.5915	266.9602	-0.48506	1583.16	-0.46852	1364.0513	752000	516.5546	-0.45162	1027.4778	-0.53849	14434900	0.55011	488.204	90.3774	83.7812	270.143	243.6087	128318	150.7819	1.7204	213.0754	4292200
011	2018-12-05t1924	1544059759.97	adult	169.9997	122.0002	-105.9811	1284.4593	83.7504	89636.5908	282810.4528	5259460.2674	3865.11	-0.35908	304.474	-0.69582	267.1768	-0.61559	1575.27	-0.49746	1352.6752	735653	500.6056	-0.64234	1077.9235	-0.38626	14213800	0.40226	302.398	90.834	85.9595	230.603	226.0703	107692	141.1309	0.74751	205.2865	4240400
011	2018-12-05t2324	1544074160.63	adult	173.9999	126.0004	-101.9809	1211.8303	81.776	83500.8088	263173.444	4800655.9337	4202.43	-0.14769	308.582	-0.67895	268.0587	-0.72228	1698.08	-0.24309	1452.4766	738663	591.7072	0.01979	1084.4901	-0.39404	13418400	0.077152	360.86	86.5382	82.166	233.667	224.1293	101645	136.2047	0.16939	196.1404	3763030
011	2018-12-06t0324	1544088560.27	adult	177.9998	130.0003	-97.981	1149.8417	92.229	86340.0756	272599.9764	5375618.8649	3267.07	-0.77669	283.361	-1.6835	246.5293	-1.8671	1476.37	-0.74134	1300.1685	664365	507.9632	-0.69503	1043.4126	-0.55369	12727700	-0.18942	385.261	82.0927	76.3449	247.718	236.8794	111473	135.7458	-0.072544	207.0758	3687360
011	2018-12-06t0724	1544102959.79	adult	181.9997	134.0001	-93.9812	1339.503	80.9407	91228.4313	287376.6835	5195165.703	2353.49	-1.3809	292.266	-1.498	255.0923	-1.6186	1522.63	-0.66786	1501.3125	724772	523.8435	-0.63259	1089.2551	-0.4478	13883500	0.11923	383.561	90.9711	87.7062	227.999	210.2358	108527	129.7106	-0.66224	184.3412	4321400
011	2018-12-06t1124	1544117359.42	adult	185.9996	138	-89.9813	1268.6163	82.8735	86362.7736	272101.9482	4932704.4789	3902.24	-0.39944	296.373	-1.4984	256.8404	-1.7041	1652.83	-0.43383	1452.6204	743772	541.6266	-0.56674	1025.3836	-0.67254	13327600	-0.093061	335.054	85.4068	81.3062	205.503	197.868	92476.4	128.8418	-0.89686	179.3862	3840660
011	2018-12-06t1647	1544136693.25	adult	191.3701	143.3705	-84.6108	1323.3757	81.8166	87973.7676	277022.8082	5058380.4181	4059.42	-0.32515	337.612	-0.35751	292.6283	-0.35043	1653.4	-0.47607	1402.5785	758910	637.2212	0.0059406	1217.3342	-0.19262	15479500	0.45068	353.632	92.2489	87.6916	216.635	210.1354	99435.2	143.0872	-0.29372	189.4615	4229610
011	2018-12-06t1924	1544146116.96	adult	193.9878	145.9882	-81.9931	1336.3456	81.7587	88596.0298	278952.8326	4994505.1509	4307.15	-0.18273	345.841	-0.2044	300.305	-0.1388	1859.62	-0.11873	1691.5377	859144	604.8719	-0.26339	1116.0221	-0.49981	15961300	0.54646	406.077	98.4484	91.9752	259.917	253.2454	120082	154.7375	0.22563	230.2954	4543590
011	2018-12-06t2324	1544160515.94	adult	197.9875	149.9879	-77.9933	1239.6134	80.5733	84783.7938	267120.9096	4859523.3508	4188.45	-0.27774	342.073	-0.47712	295.3173	-0.52926	1856.76	-0.16649	1644.1879	820687	615.3439	-0.26433	1122.6662	-0.52533	15106600	0.26574	466.02	97.9254	91.4598	262.763	246.1578	116141	152.6118	-0.092555	217.4305	4324580
011	2018-12-07t0324	1544174915.99	adult	201.9875	153.988	-73.9933	1387.4719	84.7783	91692.7733	288687.2766	5216215.3187	3006.37	-1.0343	356.542	-0.19517	313.6366	0.060746	1621.19	-0.62532	1444.6618	774931	604.1706	-0.40451	1140.4448	-0.52431	17037400	0.71808	555.153	107.552	98.5397	314.51	291.1037	150336	182.5651	1.226	255.2807	5139370
011	2018-12-07t0724	1544189316.01	adult	205.9875	157.988	-69.9933	1319.9892	84.1347	91788.4647	289105.2899	5447894.1041	4209.65	-0.30655	333.131	-1.0457	288.4584	-1.1615	1697.25	-0.52888	1490.1866	811287	608.9409	-0.44069	1103.2473	-0.66417	15918700	0.38144	483.954	96.4005	88.9188	265.284	250.4493	126806	159.6507	-0.11689	227.5015	4606500
011	2018-12-07t1124	1544203696.86	adult	209.9822	161.9826	-65.9986	1297.9097	85.5355	90672.4666	285640.1807	5433146.0705	5051.62	0.19901	336.729	-1.0724	292.981	-1.1255	2037.78	0.02184	1670.6204	963868	592.5221	-0.60192	1090.5311	-0.7408	15894600	0.33895	457.238	99.7502	91.9048	268.838	255.9952	127160	167.0028	0.043932	229.8558	4708510
011	2018-12-07t1524	1544218093.29	adult	213.9812	165.9817	-61.9996	1355.4407	80.8633	88762.3	279438.077	5005961.7144	3675.92	-0.66839	357.23	-0.61685	315.8515	-0.35838	1768.12	-0.47814	1500.0209	818640	612.3156	-0.54248	1121.7202	-0.70659	16528300	0.45305	591.85	111.758	102.5197	361.667	337.5569	167452	184.3191	0.63115	267.5067	5170840
011	2018-12-07t1924	1544232494.07	adult	217.9814	169.9819	-57.9994	1354.5482	82.4743	91127.1956	287050.7486	5218430.0047	4980.07	0.11656	344.911	-1.107	300.2225	-1.1407	2122.62	0.091083	1797.9677	1008240	571.0609	-0.8469	1109.3771	-0.77994	16370500	0.37611	449.929	100.804	93.0415	257.435	246.511	122282	167.629	-0.26459	223.7389	4784470
011	2018-12-07t2324	1544246893.53	adult	221.9813	173.9817	-53.9996	1289.0325	80.8436	86797.4451	273436.6475	4896237.9396	4326.8	-0.29133	355.977	-0.89835	310.0385	-0.86433	1883.66	-0.34671	1483.0347	853297	637.7767	-0.50134	1122.951	-0.78572	16100800	0.28778	411.364	107.392	98.2623	279.305	270.1498	126525	183.2439	0.23047	248.6224	4857330
011	2018-12-08t0324	1544261293.04	adult	225.9811	177.9816	-49.9997	1298.113	84	91258.5854	287774.96	5325151.9968	3756.26	-0.65495	342.655	-1.3947	298.8472	-1.4316	1884.9	-0.37174	1668.5322	895329	630.9772	-0.59506	1098.4037	-0.88588	16272700	0.29944	397.958	101.59	93.9171	256.689	247.6376	121927	169.8798	-0.45891	225.6311	4824500
011	2018-12-08t0724	1544275693.4	adult	229.9812	181.9817	-45.9996	1339.1229	84.537	92106.5947	290120.664	5304537.8329	4015.61	-0.49985	344.518	-1.4317	303.7525	-1.3282	1616.8	-0.85939	1443.6661	776066	590.1051	-0.87886	1009.7822	-1.1398	16532000	0.34421	375.168	108.331	100.6475	264.203	257.8528	126817	177.3735	-0.29492	236.9071	5198380
011	2018-12-08t1124	1544290093.54	adult	233.9813	185.9817	-41.9996	1257.9066	85.901	88356.6028	278358.9056	5271190.255	3669.26	-0.72047	356.324	-1.192	315.4565	-0.97509	1602.45	-0.90695	1418.7903	737128	628.5435	-0.69663	1089.9094	-0.97759	16388700	0.2929	414.573	108.755	100.6239	273.039	260.0558	125598	181.7116	-0.25933	238.6931	5002070
011	2018-12-08t1524	1544304493.3	adult	237.9812	189.9817	-37.9996	1338.5708	84.3333	87821.8309	276443.7651	5008120.3918	5084.02	0.15031	347.228	-1.532	302.2159	-1.5596	2003.29	-0.22784	1603.9689	917509	633.6353	-0.70735	1069.8571	-1.0597	15895400	0.16254	452.541	104.296	95.7292	269.085	260.0813	123241	177.9018	-0.52445	234.4659	4774480
011	2018-12-08t1924	1544318893.89	adult	241.9814	193.9818	-33.9995	1379.042	83.1287	93118.4833	293292.3149	5326421.9172	4663.78	-0.1095	379.022	-0.71707	339.2423	-0.25461	1630.21	-0.89466	1376.0528	792282	666.3407	-0.55085	1081.0416	-1.0592	18394700	0.73725	611.754	118.002	105.9235	408.317	403.215	198442	204.5126	0.32701	308.9453	5726890
011	2018-12-08t2324	1544333293.02	adult	245.9811	197.9816	-29.9997	1421.4966	84.1132	93766.685	295095.929	5363525.2947	4187.84	-0.40551	359.311	-1.3353	316.191	-1.1751	1770.93	-0.65877	1472.4652	865986	633.7228	-0.77568	1081.3115	-1.0834	17559200	0.5319	437.126	107.942	99.1332	280.505	273.3844	137167	181.9208	-0.60415	245.9353	5275020
011	2018-12-09t0324	1544347692.8	adult	249.9811	201.9815	-25.9998	1398.8576	84.7568	90980.6951	286477.1135	5109966.8392	3654.74	-0.73985	360.961	-1.3573	313.188	-1.3484	1634.37	-0.91177	1438.8779	776324	682.9151	-0.52001	1055.2068	-1.1728	17113500	0.41695	577.183	111.634	102.1097	287.025	277.2944	136337	187.6363	-0.51177	251.4134	5292680
011	2018-12-09t0724	1544362092.6	adult	253.981	205.9815	-21.9998	1322.286	83.5335	89887.5995	283046.4676	5213488.0676	3815.06	-0.6387	362.842	-1.372	315.4684	-1.3293	1598.18	-0.98743	1317.6855	749547	694.0043	-0.48736	1101.4026	-1.0803	16985000	0.37641	477.962	113.186	103.1103	300.389	290.5195	140882	193.3502	-0.42217	262.7247	5298350
011	2018-12-09t1124	1544376492.93	adult	257.9811	209.9816	-17.9997	1406.1391	85.7879	93059.664	292988.9208	5284286.7692	3529.34	-0.81977	364.686	-1.3873	319.1908	-1.2599	1517.64	-1.1438	1297.5054	736054	694.0073	-0.51976	1084.5977	-1.1462	17684700	0.5342	494.254	116.598	106.0682	310.09	300.6738	150393	201.1865	-0.26274	271.0176	5654180
011	2018-12-09t1524	1544390892.3	adult	261.9809	213.9814	-13.9999	1384.8156	85.2806	91296.0945	287407.6354	5210942.0295	3501.75	-0.83741	368.019	-1.3613	319.7845	-1.2997	1606.25	-0.99503	1312.0073	764574	708.4217	-0.46697	1144.956	-1.0168	17513700	0.48405	417.079	117.181	106.2613	304.806	297.3988	145087	203.2531	-0.30167	274.4851	5576510
011	2018-12-09t1924	1544405292.45	adult	265.981	217.9814	-9.9999	1385.1244	85.7009	92034.3821	289730.5499	5298265.0957	3451.1	-0.86982	368.317	-1.4177	320.1734	-1.3448	1638.1	-0.94796	1372.9805	786288	710.1734	-0.48879	1166.4349	-0.98528	17664100	0.51162	642.95	117.404	106.834	306.952	298.1636	147337	202.0504	-0.44787	274.1597	5630560
011	2018-12-09t2324	1544419692.41	adult	269.9809	221.9814	-5.9999	1394.3034	86.1483	93462.7484	294300.4631	5377529.0565	3305.12	-0.96418	371.518	-1.3944	321.9904	-1.3401	1708.23	-0.82957	1495.6329	831910	712.5985	-0.50655	1274.1298	-0.73249	18090300	0.6074	504.665	119.658	108.3017	325.326	315.2541	158434	208.9166	-0.32589	285.3799	5826520
011	2018-12-10t0324	1544434091.75	adult	273.9808	225.9812	-2.0001	1371.3697	86.0695	93061.885	293052.2051	5402624.9884	3944.95	-0.54712	371.831	-1.4487	322.5057	-1.3781	1740.32	-0.77994	1560.7616	844055	703.7389	-0.59155	1258.1412	-0.79567	18022300	0.58313	637.683	121.078	108.5355	331.187	321.698	160626	216.3155	-0.18957	293.1043	5868520
011	2018-12-10t0724	1544448492.15	dead	277.9809	229.9813	2.0001	1399.6338	86.748	95164.2327	299676.7547	5539660.127	2828.02	-1.2774	371.73	-1.5132	323.3148	-1.4047	1674.79	-0.91228	1536.0121	830696	678.1608	-0.77714	1309.8367	-0.68396	18412200	0.67266	532.521	122.452	109.1639	336.75	326.7095	167028	220.5925	-0.15604	296.4738	6065190
012	2018-11-28t1524	1543440571.83	larva	0	-49.9988	-293.9809	167.7304	27.1966	3105.5847	9869.4359	53144.9036	0	0.56839	0	-0.64928	0	-0.66062					0	-0.55627	0	-0.11196	0	1.0268	0	0	0				0	-0.67475	0	0
012	2018-11-28t1924	1543454966.44	larva	3.9985	-46.0003	-289.9824	160.1033	26.996	2945.5799	9369.2403	50064.2124	0	0.062836	0	-0.85708	0	-0.84773					0	-0.6933	0	-0.37744	0	0.44688	0	0	0				0	-0.81214	0	0
012	2018-11-28t2324	1543469366.12	larva	7.9984	-42.0003	-285.9824	153.4489	27.1411	2822.9681	8991.0691	48100.4419	0	-0.31358	0	-1.0702	0	-1.0439					0	-0.82095	0	-0.60761	0	-0.090128	0	0	0				0	-0.95818	0	0
012	2018-11-29t0324	1543483766.46	larva	11.9985	-38.0002	-281.9823	153.4528	26.9036	2769.1663	8820.2855	46489.4125	0	-0.61897	0	-1.2893	0	-1.2506					0	-0.94086	0	-0.81246	0	-0.59062	0	0	0				0	-1.1144	0	0
012	2018-11-29t0724	1543498165.87	larva	15.9983	-34.0004	-277.9825	153.7968	27.331	2784.5367	8874.295	47174.2295	0	-0.87941	0	-1.5155	0	-1.4696					0	-1.0546	0	-0.99839	0	-1.0596	0	0	0				0	-1.2828	0	0
012	2018-11-29t1124	1543512565.44	larva	19.9982	-30.0005	-273.9826	350.7351	41.0272	9934.4736	31427.3456	247685.8571	229.838	-0.82527	146.545	0.16361	145.1133	0.41327	208.4272	-0.89471	205.6837	11255.0684	185.2314	-0.27216	200.1791	-0.71651	780059	-0.90461	132.588	54.7272	54.237	89.0243	87.6006	4807.3105	74.0982	0.74389	83.2966	291313
012	2018-11-29t1524	1543526971.77	larva	24	-25.9988	-269.9809	382.274	36.0513	10663.3572	33644.8497	261867.4402	274.583	-0.99375	182.652	0.46106	182.3308	0.81833	238.5401	-0.98967	236.3367	13835.3252	216.4372	-0.23423	231.8541	-0.81919	1044770	-1.14	110.154	61.0828	61.0374	93.292	91.5587	5410.9375	80.1112	0.84747	88.1862	349393
012	2018-11-29t1924	1543541368.78	larva	27.9992	-21.9996	-265.9817	567.288	39.0988	16690.1522	52608.6165	414515.3647	860.943	-0.54012	196.273	0.46979	186.511	0.73816	658.1039	-0.56391	648.8167	59229.3477	245.6715	-0.20201	583.424	-0.2246	1752720	-1.0391	133.439	61.5815	61.2093	95.0145	93.2564	8551.3037	80.6427	0.78381	89.8883	549923
012	2018-11-29t2324	1543555768.38	larva	31.999	-17.9997	-261.9818	579.5933	46.1471	20579.886	64907.216	615634.3449	946.349	-0.6597	204.058	0.39889	179.1676	0.4604	780.1683	-0.52371	766.4343	85818.5078	437.8189	0.60855	705.9978	-0.13331	2227700	-1.1054	126.706	58.3567	58.2206	92.3562	90.2852	10159.1787	78.3388	0.61473	87.2611	637080
012	2018-11-30t0324	1543570167.62	larva	35.9988	-13.9999	-257.982	702.0433	48.6525	28310.7218	89233.7317	961295.1365	3176.26	1.4586	349.057	2.3748	243.7037	1.4229	2235.1272	1.3585	2153.9923	335269.0625	1076.1445	3.5424	1859.0651	2.1011	5222250	0.58118	335.043	63.2697	63.0664	99.0348	96.3345	14855.2188	83.7773	0.71873	93.0149	946578
012	2018-11-30t0724	1543584567.66	larva	39.9988	-9.9999	-253.982	878.8099	58.9159	42833.8556	135028.4186	1741380.762	3471.08	1.4954	249.463	0.70988	162.5973	-0.22313	2468.7327	1.5989	2369.6328	555464.875	773.1352	1.9944	1922.0905	2.0366	5610420	0.428	226.521	45.1097	44.748	79.5391	77.3819	17896.291	65.0656	-0.15362	73.8747	1014520
012	2018-11-30t1124	1543598967.44	larva	43.9988	-6	-249.9821	777.5706	65.9232	38503.0434	121494.9166	1628454.1515	4267.06	2.0156	291.304	1.1964	217.3063	0.6304	2858.2344	2.0734	2624.8865	580221.5625	621.4687	1.1624	2099.6436	2.1997	5887250	0.20597	231.354	51.3748	50.8103	89.4237	86.8967	18153.0176	73.455	0.035473	82.8953	1038290
012	2018-11-30t1524	1543613367.52	larva	47.9988	-2	-245.9821	1013.5434	64.1247	54065.3279	170394.9723	2394671.0671	4158.02	1.6411	276.276	0.76297	223.6828	0.57858	2842.2861	1.9755	2864.4739	807209.25	381.2663	-0.083008	1767.976	1.34	7821080	1.0622	239.663	63.3013	63.0839	97.9609	96.4128	27820.8867	84.3866	0.41359	93.2487	1792000
012	2018-11-30t1924	1543627767.2	adult	51.9987	2	-241.9821	603.3987	71.285	36125.3465	114634.8434	1789505.6165	2652.42	0.0049461	259.598	0.27544	222.9041	0.37819	2061.6863	0.73558	2005.8044	389658.7188	307.7559	-0.52712	1723.8044	1.0687	4899140	-1.2246	285.284	62.0035	61.6624	97.2128	95.4038	18373.2227	82.2264	0.15384	91.3473	1170130
012	2018-11-30t2324	1543642166.96	adult	55.9986	5.9999	-237.9822	1074.4024	70.7634	62820.1414	197895.4887	3126594.7253	3810.16	0.88385	265.144	0.26904	227.9188	0.395	2040.6801	0.60054	1861.2677	671383.75	360.6313	-0.31946	1330.2038	0.22994	8707870	0.82117	306.87	64.5291	64.0129	100.6931	98.4674	33128.0156	85.4753	0.28372	95.1032	2119270
012	2018-12-01t0324	1543656567.57	adult	59.9988	10.0001	-233.982	1126.6667	75.8497	72029.5268	227034.7663	3830842.1248	3856.41	0.76466	248.175	-0.16756	219.549	0.043551	2337.012	0.98922	2113.9735	878716.5	304.2937	-0.62738	1596.1938	0.71844	9317720	0.85253	295.993	60.2648	59.7254	100.6877	98.3781	37858.5703	82.5093	-0.054428	93.6629	2262640
012	2018-12-01t0724	1543670966.98	adult	63.9987	13.9999	-229.9822	1195.83	73.5232	76279.933	240459.467	4009480.7807	4354.33	1.0628	266.986	0.15627	239.1477	0.58873	1862.6174	0.14707	1663.2346	741321.75	327.4798	-0.53299	1301.3162	0.090214	10624400	1.3345	191.783	60.7594	60.392	98.7411	96.6368	39298.9414	82.542	-0.18931	92.6762	2417860
012	2018-12-01t1124	1543685367.5	adult	67.9988	18	-225.9821	1227.8092	75.1882	75586.3262	238093.5222	3914117.2089	4566.47	1.1254	258.584	-0.096143	230.0094	0.19235	2024.7852	0.38235	1703.5494	799790.125	307.6765	-0.66405	1177.0095	-0.19018	10202900	0.79029	155.44	68.0511	67.4418	112.116	110.063	44285.8086	90.8492	0.66306	103.7456	2685090
012	2018-12-01t1524	1543699767.52	adult	71.9988	22	-221.9821	1239.2393	79.4082	83155.7966	262033.8917	4655605.3494	3957.09	0.4881	224.471	-1.075	198.5745	-1.2215	1877.2643	0.1339	1624.8391	814732.6875	282.5726	-0.85678	1081.3509	-0.41556	9729900	0.25529	243.575	61.5682	61.037	99.6258	97.7738	43237.5977	83.6246	-0.41853	93.9094	2668730
012	2018-12-01t1924	1543714167.93	adult	75.9989	26.0002	-217.9819	1169.4999	82.3718	80362.6882	253327.4942	4634117.8446	4993.56	1.3034	259.16	-0.20563	233.0949	0.12716	1859.6492	0.14084	1624.6691	779193	314.8288	-0.69111	1159.1128	-0.20727	10850000	0.70899	217.692	67.8927	66.6151	153.0492	150.2236	64127.6055	91.5834	0.56592	130.8191	2842400
012	2018-12-01t2324	1543728567.26	adult	79.9987	30	-213.9821	1244.5389	81.8816	83180.5397	262101.1252	4662192.7344	4499.29	0.79499	263.383	-0.13877	235.6252	0.13721	1945.8325	0.39419	1674.7869	844491.3125	333.3241	-0.60363	1010.8574	-0.60591	11415000	0.85515	265.736	67.0627	64.7648	185.3747	182.3834	80452.6172	92.2859	0.49523	165.2764	2906500
012	2018-12-02t0324	1543742978.53	adult	84.0019	34.0031	-209.979	775.2994	80.5355	46081.4249	146528.9618	2324441.733	2332.28	-1.149	283.03	0.55787	262.4519	1.4478	1432.5179	-0.81779	1343.4186	345236.8125	352.0414	-0.49794	916.8034	-0.92688	6814500	-2.0304	169.402	72.8029	72.2363	111.0745	109.4181	26768.959	94.9256	0.69949	105.3325	1752870
012	2018-12-02t0724	1543757377.56	adult	88.0016	38.0028	-205.9793	1291.2287	78.5836	82640.4032	260371.4893	4409873.7258	4478.02	0.62813	288.732	0.78494	261.7996	1.3364	1724.954	-0.061724	1506.0864	745180.125	355.2805	-0.55391	1092.1413	-0.3209	12446700	1.1509	280.036	68.3713	67.9564	108.9623	106.9584	47071.7266	91.7358	-0.044412	102.6583	2947350
012	2018-12-02t1124	1543771776.09	adult	92.0012	42.0024	-201.9797	1262.4824	83.7936	84907.3095	267461.8773	4807211.6516	4077.09	0.21259	277.379	0.17616	255.7551	0.87649	1383.6863	-1.0407	1138.1544	612973	350.4605	-0.73081	919.593	-1.0045	12268200	0.91274	314.854	71.8112	71.2875	114.2686	111.693	50621.0078	96.4828	0.44785	107.6264	3176140
012	2018-12-02t1524	1543786173.2	adult	96.0004	46.0016	-197.9805	1331.1174	83.2723	88520.7925	278753.338	4977666.926	3495.87	-0.33819	267.677	-0.4445	250.056	0.40185	1271.9813	-1.4024	1071.3057	587655.375	377.4617	-0.49492	861.1354	-1.2794	12346900	0.83686	346.82	72.7371	71.3956	151.8675	147.7572	70162.7734	99.8124	0.68699	131.9499	3355070
012	2018-12-02t1924	1543800567.67	adult	99.9988	50.0001	-193.982	1473.6811	81.8844	90846.1751	286247.3145	4869742.3349	4146.59	0.12183	280.245	0.027307	254.1562	0.49436	1496.1277	-0.76881	1263.3113	710660.625	358.0087	-0.89126	1017.2724	-0.61431	13288900	1.2705	373.443	72.1124	71.5233	121.5509	117.8399	57736.6875	97.0505	0.033737	111.3893	3419500
012	2018-12-02t2324	1543814967.66	adult	103.9988	54.0001	-189.982	1248.8395	81.6621	82685.5161	260470.217	4633382.8896	5667.67	1.2397	294.53	0.59808	260.8738	0.74644	1846.1504	0.24019	1493.4747	795690.8125	391.1507	-0.5783	1160.729	0.01474	12685100	0.81318	321.68	71.471	70.6703	119.6315	115.9531	51561.1953	97.1247	-0.18931	110.5635	3078180
012	2018-12-03t0324	1543829367.83	adult	107.9989	58.0001	-185.982	1234.5802	89.1719	90296.5311	284552.5808	5582492.0985	3033.86	-0.8563	255.496	-1.5815	226.5043	-1.4741	1401.3116	-1.1008	1195.9526	658616.5	371.0641	-0.98609	995.7612	-0.72816	11998600	0.32422	260.43	71.8487	68.9014	170.8644	166.0294	80306.2812	107.2042	0.91429	149.763	3374160
012	2018-12-03t0724	1543843767.87	adult	111.9989	62.0001	-181.982	1229.477	79.3164	81150.4849	255726.1714	4479246.4035	6202.82	1.4767	310.234	1.0979	272.8106	1.1841	1844.8053	0.1799	1411.474	780352.625	470.8481	0.20781	1138.4607	-0.10251	13123200	0.86906	224.444	80.7503	78.7781	163.1598	160.2903	69016.6094	112.3323	1.3097	141.9985	3415820
012	2018-12-03t1124	1543858167.48	adult	115.9988	66	-177.9821	1192.21	76.837	77063.1253	242840.8242	4156193.7808	7041.06	2.024	318.576	1.3797	281.4696	1.5798	2302.2202	1.4958	1856.5725	925492.5	446.9139	-0.24276	1438.7579	1.2278	12798200	0.60265	233.463	78.3912	76.6707	152.6299	147.7259	61357.2266	111.3248	0.93014	136.8192	3149210
012	2018-12-03t1524	1543872568.08	adult	119.999	70.0002	-173.9819	1248.6636	82.6921	81671.4199	257329.5765	4585835.9322	5635.16	0.9385	287.297	-0.37396	244.4238	-0.78281	2000.1948	0.59064	1531.3673	852083	480.4223	0.052958	1223.9865	0.25978	12233400	0.22018	417.992	71.6263	67.4283	211.0303	205.4428	89898.8984	111.5129	0.71792	175.859	3049920
012	2018-12-03t1924	1543886967.39	adult	123.9988	74	-169.9821	1081.703	90.9708	80688.5494	254645.5009	5039339.2006	4383	-0.00023569	276.096	-1.0594	237.7281	-1.289	1679.7305	-0.35343	1350.0279	705486.8125	551.5125	0.78619	1064.8968	-0.45098	11586400	-0.18529	279.115	73.9567	70.0695	182.963	178.5113	76844.4688	114.8449	0.87782	156.8595	3103590
012	2018-12-03t2324	1543901367.74	adult	127.9989	78.0001	-165.982	1173.9112	83.1158	79230.4174	249646.8346	4541911.9223	6669.59	1.6083	324.935	1.2945	285.8831	1.5158	1977.0569	0.51013	1499.7701	816524.5	485.5272	-0.11461	1219.5099	0.2312	13411400	0.71065	229.24	83.7337	81.3943	160.609	157.4807	66331.5156	118.4668	1.0585	144.2589	3456030
012	2018-12-04t0324	1543915767.59	adult	131.9988	82.0001	-161.982	1213.4791	80.56	81854.6449	257916.458	4639714.1759	4748.9	0.22731	303.654	0.13365	265.6235	0.21711	1723.3282	-0.21485	1395.7279	735861.1875	521.0772	0.18956	1150.507	-0.067731	12944200	0.41201	352.984	82.2439	79.9748	187.405	171.5251	80021.9375	115.0373	0.47754	149.0872	3505890
012	2018-12-04t0724	1543930168.07	adult	135.999	86.0002	-157.9819	1307.0214	82.1279	87910.4712	276910.7933	4959068.4291	6281.83	1.3083	310.924	0.40306	275.7826	0.74173	1801.2228	0.017718	1372.9227	826761.25	484.2449	-0.29743	1097.609	-0.2844	14242800	0.99592	268.752	84.2426	81.8798	166.3063	161.3212	76334.6094	120.943	0.88927	149.0093	3858990
012	2018-12-04t1124	1543944567.83	adult	139.9989	90.0001	-153.982	1232.2264	85.7401	84316.2826	265631.837	4911281.3098	5450.63	0.71883	301.229	-0.13278	269.8577	0.3218	1712.4877	-0.21377	1325.7571	753494.5625	499.4275	-0.21281	1130.8012	-0.13206	13227600	0.45082	287.319	74.0606	72.0295	181.1589	173.6868	79709.9219	110.4151	-0.35279	152.0488	3252150
012	2018-12-04t1524	1543958967.68	adult	143.9988	94.0001	-149.982	1285.6752	81.2604	85452.4857	269117.5741	4818326.3907	4875.85	0.32312	318.6	0.58757	284.944	1.1009	1622.6146	-0.43831	1151.1636	723686.125	573.7816	0.48004	979.082	-0.75006	14185700	0.84383	381.466	79.9224	76.087	229.0867	219.4559	102172.6719	124.8024	0.86036	169.3677	3558540
012	2018-12-04t1924	1543973368.35	adult	147.999	98.0003	-145.9818	1344.6715	81.6122	89585.9838	282061.6242	5115239.6255	4758.45	0.25189	269.709	-1.6289	238.7928	-1.5261	1451.7817	-0.87362	1027.1812	677982.0625	461.1815	-0.71537	836.3477	-1.3117	12589700	0.076217	334.655	76.2615	72.7463	190.081	177.9411	88767.8125	115.4765	-0.19743	155.8557	3559810
012	2018-12-04t2324	1543987768.41	adult	151.9991	102.0003	-141.9818	1267.4395	81.7277	86898.6985	273808.0934	5002718.8891	5067.36	0.47563	291.996	-0.72575	255.8759	-0.66615	1644.5176	-0.33147	1191.4392	744966.4375	515.7643	-0.23823	976.983	-0.72417	13209900	0.29829	396.305	77.0077	72.9726	217.0338	196.6634	98316.3203	118.6365	-0.098172	171.2881	3483830
012	2018-12-05t0324	1544002168.34	adult	155.999	106.0003	-137.9818	1237.2659	86.0317	85917.026	270734.0648	5060490.3498	3855.72	-0.35741	285.935	-1.0466	250.4518	-1.0329	1585.8577	-0.46903	1349.6883	710464.25	531.622	-0.1557	939.1323	-0.86088	12789600	0.076799	530.534	82.2315	77.108	296.1065	278.9718	132655.7031	125.9543	0.33633	204.4391	3678130
012	2018-12-05t0724	1544016567.25	adult	159.9987	110	-133.9821	1333.8442	84.9683	90309.7776	284367.1156	5263840.7063	3201.52	-0.80138	303.793	-0.42533	274.2789	0.078185	1330.375	-1.1055	1224.2939	626606.625	539.8542	-0.15055	904.4929	-0.98151	14282500	0.60456	358.353	85.3339	82.4741	189.2374	178.2513	89130.8281	126.6249	0.18733	160.7654	4011890
012	2018-12-05t1124	1544030968.64	adult	163.9991	114.0004	-129.9817	1385.602	78.6061	89551.4338	281973.7051	4881088.5013	5458.03	0.7325	316.175	-0.066801	283.6515	0.40635	1607.0117	-0.4163	1206.0022	750474.5	506.7468	-0.50497	922.6784	-0.90774	14758400	0.70591	355.233	87.9365	85.0628	175.8204	171.8865	82108.1094	126.7495	-0.0055025	158.296	4104700
012	2018-12-05t1524	1544045367.89	adult	167.9989	118.0001	-125.982	1258.0468	85.1223	89595.9852	282366.7274	5325662.3359	3465.5	-0.62871	275.493	-1.7228	249.3364	-1.4288	1429.886	-0.83773	1171.5881	667756.75	452.4148	-1.0181	920.6446	-0.91897	12847900	-0.04728	356.812	81.6259	78.9076	180.4326	172.1008	84262.0156	119.8097	-0.7341	156.536	3806710
012	2018-12-05t1924	1544059768.19	adult	171.999	122.0002	-121.9819	1302.9837	84.3543	85544.9352	269404.9772	4824553.5179	6626.32	1.463	314.741	-0.40996	282.1927	0.0020574	1734.2737	-0.15758	1215.8605	773486.0625	495.6971	-0.71429	966.3947	-0.77332	14032100	0.30182	400.103	92.6432	88.5958	220.1984	204.6419	98208.4688	135.8612	0.2376	183.2103	4130310
012	2018-12-05t2324	1544074168.88	adult	175.9992	126.0004	-117.9817	1244.4994	86.9336	85909.6081	270620.6203	5044747.8454	4108.25	-0.22373	303.411	-0.94423	270.1128	-0.72265	1547.2535	-0.58972	1160.2329	693169.5625	493.3955	-0.78475	888.0192	-1.0342	13572500	0.09576	312.835	88.3255	82.6822	217.5256	213.6434	97451.4688	144.6971	0.62953	200.6181	3951060
012	2018-12-06t0324	1544088568.45	adult	179.9991	130.0003	-113.9818	1217.114	82.616	81781.7859	257689.4098	4695911.3601	5038.55	0.36516	312.888	-0.7503	278.8473	-0.4784	1791.0887	-0.10461	1375.9403	764794.875	492.657	-0.84127	1015.7836	-0.65761	13332200	-0.027488	322.574	95.5383	92.8642	190.7429	183.9788	81447.2031	135.3194	-0.21358	168.9361	4070890
012	2018-12-06t0724	1544102967.99	adult	183.9989	134.0002	-109.9819	1296.0617	82.5866	85039.3885	267833.8874	4749849.1021	2849.65	-1.069	307.667	-1.0612	274.3225	-0.84546	1448.3439	-0.82572	1356.4764	643064.6875	504.8428	-0.80292	1094.1673	-0.4572	13639200	0.019443	366.477	92.72	89.4641	224.3156	206.0128	99596.1172	130.8423	-0.68755	169.6692	4110370
012	2018-12-06t1124	1544117367.66	adult	187.9988	138.0001	-105.982	1210.5104	85.2947	82324.8853	259372.3356	4804424.8578	3200.35	-0.85652	305.627	-1.2607	270.12	-1.1924	1597.3706	-0.556	1407.933	685272	530.6325	-0.67393	1103.7104	-0.46842	13101900	-0.17732	287.628	90.14	87.6852	173.5446	167.2273	74450.625	126.5548	-1.1151	153.8039	3864210
012	2018-12-06t1647	1544136701.34	adult	193.3693	143.3705	-100.6115	1281.306	81.2709	84252.1405	265330.0458	4782422.2981	2924.8	-1.0522	394.702	1.3576	346.3786	1.8786	1806.4001	-0.21008	1763.6981	794816.0625	700.5576	0.39227	1463.9014	0.44678	17331800	0.92929	425.596	99.7227	94.5255	255.9373	252.1038	112612.3906	149.8702	-0.010601	223.1194	4378920
012	2018-12-06t1924	1544146125.03	adult	195.987	145.9882	-97.9939	738.6811	119.2678	59976.739	191430.5505	4310609.2859	2425.23	-1.3737	373.921	0.58961	339.2562	1.4364	1546.5691	-0.70818	1488.7366	482529.5625	581.0202	-0.45424	1252.8451	-0.15611	11651000	-0.63693	358.816	98.3051	92.1194	271.1661	266.3288	84603.8359	157.2741	0.26559	229.8121	3063090
012	2018-12-06t2324	1544160524.05	adult	199.9867	149.988	-93.9941	1291.2604	84.1257	85867.3561	270407.1879	4877483.7911	2891.17	-1.0981	366.266	0.1806	329.497	0.82099	1600.2426	-0.64536	1531.0923	716908.6875	585.8554	-0.4887	1301.5188	-0.083875	16387500	0.57711	362.656	100.392	97.3914	194.5956	189.6389	87178.8281	145.01	-0.57942	175.3515	4491760
012	2018-12-07t0324	1544174924.06	adult	203.9867	153.988	-89.9941	1335.511	83.8859	87632.4956	275873.7797	4998098.4324	3566.97	-0.69393	372.642	0.20899	335.7612	0.89243	1513.889	-0.83209	1376.0083	691847.3125	606.7481	-0.42073	1140.5567	-0.54785	17018900	0.68942	487.327	103.863	97.6903	329.6798	319.5985	150663.6719	153.3535	-0.33377	277.4794	4743530
012	2018-12-07t0724	1544189324.05	adult	207.9867	157.988	-85.9941	1275.8305	86.5647	87358.4832	275238.698	5105611.0291	2799.88	-1.1862	373.379	0.069841	334.1578	0.63771	1464.3104	-0.95062	1355.3838	666261.25	634.391	-0.31506	1174.3047	-0.50866	16983200	0.62869	417.779	106.26	102.3068	255.0954	233.9312	116068.3828	151.4503	-0.59076	193.6929	4833260
012	2018-12-07t1124	1544203704.97	adult	211.9814	161.9827	-81.9994	1329.8661	82.7171	87555.7546	275639.6502	4961254.7485	3430.48	-0.81387	369.146	-0.20781	328.1302	0.21196	1723.1373	-0.5393	1625.9906	787473.75	621.9604	-0.45567	1295.4742	-0.25512	16840800	0.54609	479.181	102.619	97.8565	261.9059	240.0497	119690.9688	149.6057	-0.82596	196.7205	4681580
012	2018-12-07t1524	1544218101.35	adult	215.9804	165.9817	-78.0004	1308.9366	82.2195	85217.828	268291.5232	4768279.6058	3570.12	-0.74169	377.894	-0.092155	336.7799	0.40216	1541.6479	-0.88361	1417.1906	686033.3125	647.1566	-0.36401	1172.3116	-0.60373	16790600	0.49639	323.287	107.829	104.1379	230.6093	223.0441	102621.1484	152.6274	-0.83213	198.734	4791070
012	2018-12-07t1924	1544232502.15	adult	219.9806	169.9819	-74.0002	1349.4241	84.0488	90060.2786	283540.7099	5171777.7372	4131.54	-0.40829	393.401	0.22322	349.2739	0.75028	1744.7845	-0.56759	1548.2106	820048.75	681.7669	-0.2153	1346.2787	-0.21845	18461900	0.86289	352.143	105.271	101.82	214.9742	208.4657	101037.8594	151.8104	-0.99767	189.6079	4940280
012	2018-12-07t2324	1544246901.61	adult	223.9805	173.9817	-70.0004	1363.446	90.4143	93716.503	295119.8906	5565540.6081	2759.55	-1.2645	364.451	-0.72921	322.8055	-0.44345	1398.46	-1.1905	1325.695	682448.4375	641.8684	-0.50794	1165.8865	-0.7025	17784500	0.66536	358.739	100.035	96.4648	222.8588	212.6202	108755.1094	144.5381	-1.4147	187.9599	4881510
012	2018-12-08t0324	1544261301.17	adult	227.9804	177.9816	-66.0005	1337.5225	85.9034	87204.103	274527.2006	5013159.4201	5322.6	0.30676	392.066	-0.044101	343.0584	0.23877	1866.6663	-0.41384	1661.8093	849333.125	710.9674	-0.147	1425.0967	-0.10191	17817000	0.65373	717.827	113.715	108.3464	311.5294	240.2764	141745.9062	165.565	-0.69207	211.9842	5167670
012	2018-12-08t0724	1544275701.51	adult	231.9805	181.9817	-62.0004	1340.8286	85.4189	88411.0436	278375.2849	5050962.1794	2895.37	-1.1955	382.094	-0.42575	339.2226	-0.023537	1600.0613	-0.89984	1509.4243	737628.25	667.8105	-0.44648	1313.5206	-0.41065	17605400	0.5838	310.581	109.946	106.3633	206.9779	203.0962	95416.8281	157.0078	-1.139	188.446	5065870
012	2018-12-08t1124	1544290101.65	adult	235.9805	185.9817	-58.0004	1342.1161	87.4548	88569.0588	278842.0683	5108503.9861	3190.03	-1.021	375.496	-0.70277	328.33	-0.53895	1715.9871	-0.72019	1619.4427	792786	681.8816	-0.40667	1410.5313	-0.20313	17331000	0.50316	273.673	105.505	101.4919	211.2509	206.6089	97597.9062	156.3734	-1.2688	191.0556	4869590
012	2018-12-08t1524	1544304501.41	adult	239.9804	189.9817	-54.0004	657.909	93.7862	45895.757	146536.2871	2734332.1047	2968.93	-1.1624	359.507	-1.2251	327.5802	-0.64747	1294.8523	-1.4744	1106.5238	309469.6875	589.1596	-0.98552	942.664	-1.3896	8590780	-1.5522	261.3	105.502	102.3733	196.8262	192.519	47041.4609	150.7563	-1.5748	181.5764	2521060
012	2018-12-08t1924	1544318901.92	adult	243.9806	193.9818	-50.0003	1255.7337	82.8157	84465.1177	266025.476	4842519.8243	3083.36	-1.0949	368.06	-1.0578	321.2455	-0.95582	1663.7134	-0.84237	1595.2607	733697.625	691.6995	-0.4191	1376.8558	-0.33409	16195800	0.21616	320.481	102.847	98.5234	213.6031	204.252	94198.9531	153.1598	-1.5829	189.2933	4525580
012	2018-12-08t2324	1544333301.03	adult	247.9803	197.9816	-46.0005	773.9728	86.9095	55397.6452	175894.5704	3362506.779	3801.94	-0.64718	389.986	-0.52019	332.8967	-0.60363	1944.2522	-0.3563	1817.4087	561888.875	787.6992	0.11127	1506.2548	-0.031647	11242100	-0.96548	346.009	109.98	106.0611	218.9657	209.365	63281.0977	161.2672	-1.3897	193.3557	3170380
012	2018-12-09t0324	1544347700.8	adult	251.9803	201.9815	-42.0006	751.6224	79.5135	48447.8156	154015.1242	2651703.8054	3017.53	-1.142	392.613	-0.51825	326.3857	-0.90872	1920.1045	-0.40695	1822.4048	485786.4375	722.0493	-0.30629	1599.8981	0.18395	9913080	-1.2993	293.805	102.76	99.4708	206.4839	197.4373	52240.4219	146.5242	-1.9992	183.3792	2594590
012	2018-12-09t0724	1544362100.62	adult	255.9802	205.9815	-38.0006	1035.0881	85.1802	67349.3258	212832.6503	3717796.7245	3472.22	-0.8559	387.32	-0.73311	329.2106	-0.87643	2000.9686	-0.26892	1852.3301	704340.9375	772.2933	-0.042483	1574.9538	0.10254	13601500	-0.43767	361.904	110.741	106.4539	223.7194	212.461	78749.2188	164.1965	-1.4778	198.6214	3888900
012	2018-12-09t1124	1544376500.94	adult	259.9803	209.9816	-34.0005	722.8239	90.179	48803.0254	154946.4972	2873974.8256	3322.92	-0.95154	375.828	-1.1152	330.3353	-0.90349	1882.576	-0.48932	1781.6095	480056.9062	661.0808	-0.73033	1111.9391	-1.0888	9558800	-1.4256	365.604	113.087	106.9291	238.0523	225.8099	60703.3359	173.0755	-1.2692	209.9278	2876260
012	2018-12-09t1524	1544390900.34	adult	263.9801	213.9814	-30.0007	1170.1223	85.2298	77709.5637	244788.8005	4485244.3717	3676.38	-0.72521	402.481	-0.45482	338.0672	-0.70295	2081.8982	-0.13344	1957.8254	843168.8125	788.5131	-0.0089447	1599.5852	0.12842	16296000	0.1846	364.865	113.016	106.9459	239.2536	229.675	96897.6875	173.9021	-1.3355	212.0678	4575900
012	2018-12-09t1924	1544405300.48	adult	267.9802	217.9814	-26.0007	1132.8367	87.2549	77662.7734	244777.945	4574726.2701	3424.78	-0.88673	400.521	-0.57524	337.2221	-0.7969	2050.5999	-0.19568	1960.3826	830492.9375	781.2724	-0.082668	1596.1239	0.10173	16196700	0.14951	418.059	113.726	107.5345	246.0687	231.3763	99657.8203	176.7579	-1.3332	214.4818	4598950
012	2018-12-09t2324	1544419700.58	adult	271.9802	221.9814	-22.0006	1142.7636	85.6215	77133.2416	243071.3735	4490085.8177	4032.45	-0.49149	403.404	-0.5631	338.6918	-0.81048	2127.198	-0.058928	1974.3757	855133.5625	774.8764	-0.15148	1648.1827	0.21782	16208000	0.14136	390.326	115.819	109.6628	247.2347	234.1424	99388.3516	179.2876	-1.3417	216.7917	4653400
012	2018-12-10t0324	1544434099.74	adult	275.98	225.9812	-18.0009	1106.0498	88.0085	75267.2183	237282.9372	4410585.5485	3851.13	-0.60719	408.62	-0.48733	339.8223	-0.83417	2138.7405	-0.041141	2013.6655	840525	792.7942	-0.074947	1650.4753	0.20697	16022000	0.084566	423.501	117.877	110.7134	251.5322	238.1584	98852.1406	183.9168	-1.2827	219.9653	4621950
012	2018-12-10t0724	1544448500.16	adult	279.9801	229.9813	-14.0008	1086.5282	84.2299	75230.2969	237329.2348	4416346.5939	4208.39	-0.36966	411.629	-0.47055	344.4862	-0.7415	2050.3757	-0.21077	1887.4677	803747.25	813.9172	0.021923	1595.8611	0.048554	16120200	0.098052	405.782	119.361	112.8867	255.7862	242.2889	100268.1797	186.0624	-1.304	225.4086	4674400
012	2018-12-10t1124	1544462900.64	adult	283.9802	233.9815	-10.0006	1051.0091	87.9609	73030.7215	230424.1667	4315008.8289	3595.98	-0.77144	415.233	-0.43704	346.2037	-0.74508	2051.4707	-0.21316	1906.2096	781610.375	832.4381	0.10447	1652.821	0.18038	15788800	0.0040451	439.845	121.104	113.6214	268.8506	254.7621	102432.0938	193.2132	-1.1677	235.335	4604880
012	2018-12-10t1524	1544477300.56	adult	287.9802	237.9814	-6.0007	1031.0153	86.6892	70715.7122	223094.339	4128920.0103	4304.02	-0.29764	424.02	-0.2642	350.627	-0.66186	2203.9797	0.074609	2042.1451	813268.5	869.2839	0.29948	1718.9527	0.33837	15605200	-0.053859	438.031	125.254	116.985	282.2047	266.9784	104133.5312	203.0447	-0.95114	246.474	4609740
012	2018-12-10t1924	1544491702.7	adult	291.9808	241.982	-2.0001	1011.0313	85.5744	68660.0166	216607.1552	3978046.5414	5138.86	0.26782	430.185	-0.16133	351.8672	-0.67988	2419.7263	0.48986	2165.2874	866262.0625	904.7697	0.48876	1773.422	0.46793	15386400	-0.12166	457.004	128.841	119.6295	296.154	282.5227	106023.1406	212.9272	-0.73757	260.1919	4608260
012	2018-12-10t2324	1544506103.13	dead	295.9809	245.9822	2.0001	1022.9286	83.433	68416.634	215765.5829	3901725.0441	5980.83	0.84609	431.41	-0.18952	351.8608	-0.73554	2501.2043	0.65128	2212.1279	892929.9375	909.7183	0.49365	1800.6656	0.52711	15372400	-0.13775	474.117	130.933	120.7544	301.4465	287.5468	107616.4062	218.753	-0.65163	264.8485	4665530
013	2018-11-28t1524	1543440580.02	egg	-1.9992	-53.9987	-237.9805	175.8302	26.6818	3202.4119	10164.6865	53859.4767	0	0.91281	0	-0.54718	0	-0.57013					0	-0.48361	0	0.038972	0	1.3355	0	0	0				0	-0.60891	0	0
013	2018-11-28t1924	1543454974.61	larva	1.9992	-50.0002	-233.982	149.7518	36.7147	3503.37	11367.8439	75716.2611	0	0.2933	0	-0.75256	0	-0.75312					0	-0.62608	0	-0.24997	0	0.73097	0	0	0				0	-0.74244	0	0
013	2018-11-28t2324	1543469374.25	larva	5.9991	-46.0003	-229.9821	167.514	27.8975	3186.2181	10132.91	56028.6852	0	-0.13679	0	-0.96297	0	-0.94466					0	-0.75822	0	-0.49624	0	0.17334	0	0	0				0	-0.88403	0	0
013	2018-11-29t0324	1543483774.66	larva	9.9993	-42.0001	-225.9819	167.5219	27.3216	3122.3537	9927.9077	53816.1088	0	-0.47317	0	-1.179	0	-1.1459					0	-0.8818	0	-0.71278	0	-0.34469	0	0	0				0	-1.0349	0	0
013	2018-11-29t0724	1543498174.04	larva	13.9991	-38.0003	-221.9821	167.5216	27.4171	3146.3071	10007.0297	54602.352	0	-0.7538	0	-1.4014	0	-1.3584					0	-0.99841	0	-0.90751	0	-0.82887	0	0	0				0	-1.1969	0	0
013	2018-11-29t1124	1543512573.61	larva	17.999	-34.0004	-217.9822	279.9972	36.6157	7553.4121	23910.1947	182821.9501	227.209	-0.70878	165.295	0.49695	164.6297	0.76921	216.0918	-0.81726	214.8278	8859.7646	198.2477	-0.15136	210.8927	-0.60053	671925	-0.76267	98.6206	56.4815	56.5457	87.5459	86.4212	3589.3826	75.521	0.82584	83.7784	229597
013	2018-11-29t1524	1543526979.94	larva	22.0007	-29.9987	-213.9805	345.4533	22.7606	6481.9009	20429.1654	101703.6324	257.718	-0.90521	186.327	0.5975	185.725	0.93871	239.463	-0.9216	238.8498	8620.666	218.1135	-0.17086	233.1234	-0.73087	664070	-1.2116	118.632	60.8398	60.7218	91.7859	91.5065	3304.2935	79.7075	0.87359	87.3216	216833
013	2018-11-29t1924	1543541376.92	larva	25.9999	-25.9995	-209.9813	710.0099	46.0724	26159.4518	82430.0145	812736.5919	510.54	-0.82752	138.687	-0.22948	133.3781	-0.0153	412.3322	-0.82647	406.1866	57314.1758	179.1348	-0.46636	359.3035	-0.62432	1923170	-0.70377	108.924	53.6546	53.4247	85.9582	84.6245	11948.1934	72.86	0.57337	81.9943	744028
013	2018-11-29t2324	1543555776.58	larva	29.9998	-21.9996	-205.9814	509.8819	38.9338	15810.6904	49822.5852	421648.9673	743.621	-0.77691	224.671	0.781	205.9111	0.97856	613.1634	-0.68686	612.1521	52118.8906	410.7178	0.53162	551.6839	-0.37753	1895320	-1.1411	113.626	58.9597	58.6417	91.767	90.1138	7800.1968	78.6885	0.67406	87.0588	497384
013	2018-11-30t0324	1543570175.75	larva	33.9996	-17.9998	-201.9816	637.0152	47.6057	24111.7895	76008.4678	770745.5848	1553.43	-0.11907	289.784	1.5619	218.47	1.049	1277.149	0.093824	1275.9112	163475.0781	720.5158	1.9023	1130.6525	0.67417	3698800	-0.27137	135.177	61.0544	60.8118	94.2358	92.7652	12062.1875	80.987	0.66184	89.7723	779299
013	2018-11-30t0724	1543584575.79	larva	37.9996	-13.9998	-197.9816	803.172	56.2718	36723.5046	115765.0925	1404426.9112	3055.08	1.2028	311.948	1.7522	221.0678	0.95003	2299.2095	1.4039	2201.5946	446046.6562	855.1869	2.4385	1806.8216	1.8959	6023720	0.92023	220.06	63.6423	63.4369	97.8981	95.5072	18992.2227	83.189	0.6475	91.9383	1228930
013	2018-11-30t1124	1543598975.55	larva	41.9995	-9.9999	-193.9817	807.5449	62.8973	39860.0746	125695.6406	1649949.3999	3684.03	1.5773	249.774	0.62041	171.8125	-0.16321	2440	1.517	2284.8595	512400	642.2879	1.3179	1852.9107	1.7993	5227280	-0.033945	178.296	49.1483	48.6925	84.7939	82.3418	17806.7227	69.162	-0.068188	78.9581	1028580
013	2018-11-30t1524	1543613375.66	larva	45.9995	-5.9999	-189.9817	955.5095	60.5361	48787.3912	153734.8391	2073462.9481	4333.87	1.943	258.036	0.55565	204.9654	0.27831	2941.6035	2.1569	2874.2003	753050.5	393.8558	0.031072	2012.9022	1.9249	6599530	0.47309	128.203	53.4431	53.1516	87.919	86.4599	22507.2695	73.8317	-0.037986	82.8171	1366860
013	2018-11-30t1924	1543627775.28	larva	49.9994	-2	-185.9818	1059.385	67.6764	56315.7323	177308.3013	2563311.9157	4767.69	2.0744	270.909	0.57289	222.2106	0.45173	2798.3918	1.8722	2602.6208	825525.625	343.8698	-0.3109	2186.3162	2.0631	7992090	0.95794	274.212	62.2698	61.8797	98.4269	95.8963	29035.9336	83.1317	0.27844	92.2759	1837020
013	2018-11-30t2324	1543642175.05	adult	53.9994	2	-181.9818	1109.2279	71.8619	65278.6985	205619.4042	3237196.8943	3342.32	0.57102	221.599	-0.45906	186.6356	-0.58329	2003.6199	0.59666	1864.7116	685238	286.4145	-0.63789	1461.1472	0.56075	7558090	0.30691	148.831	57.5576	57.1469	92.4578	90.909	31620.5703	78.322	-0.14249	87.4257	1963120
013	2018-12-01t0324	1543656575.66	adult	57.9995	6.0001	-177.9817	1063.9874	72.5157	64619.3256	203649.7169	3272423.0716	2928.94	0.033398	250.265	-0.048469	216.3186	0.030946	1588.0876	-0.14948	1438.0963	536773.625	451.4857	0.12916	1105.8358	-0.2196	8442700	0.51033	159.044	60.0047	59.6386	95.7216	94.2416	32353.9102	81.079	-0.093459	90.5351	2024260
013	2018-12-01t0724	1543670975.08	adult	61.9994	10	-173.9818	1052.9552	75.4335	65357.3455	205989.583	3412015.1476	3431.99	0.33327	236.223	-0.45389	205.6556	-0.44131	1850.8926	0.17427	1731.7383	631154.375	411.5429	-0.080976	1024.0411	-0.44967	8053550	-0.054954	183.43	60.7983	60.3013	98.3228	96.6883	33528.0898	82.8641	-0.080296	93.0412	2072800
013	2018-12-01t1124	1543685375.55	adult	65.9995	14.0001	-169.9817	1146.5158	73.3218	70936.6689	223521.4616	3665461.7937	2736.45	-0.4104	263.179	0.04827	232.8916	0.33552	1797.7606	0.0025459	1752.552	666969.1875	315.451	-0.60677	1338.3745	0.18467	9744450	0.68223	140.705	61.6811	61.3299	98.464	97.1623	36530.1484	83.5938	-0.14936	93.1217	2283800
013	2018-12-01t1524	1543699775.64	adult	69.9995	18.0001	-165.9817	1126.0239	74.6623	71988.7622	226942.4135	3827730.4497	2925.73	-0.35672	251.993	-0.29177	224.5501	-0.069958	1567.3966	-0.42402	1508.8325	589341.125	389.2589	-0.19092	996.5466	-0.59593	9459060	0.24142	280.648	66.8544	66.5236	103.7983	101.6179	39028.1562	88.3206	0.27562	98.0414	2509510
013	2018-12-01t1924	1543714176.02	adult	73.9996	22.0002	-161.9816	1145.4148	73.5607	71343.5121	224795.2264	3724554.6431	3926.91	0.41466	247.403	-0.50482	216.2045	-0.55407	1843.4349	0.08065	1654.7686	687601.25	301.3546	-0.76088	1318.6982	0.17714	9212040	-0.1408	309.001	66.1729	65.7995	103.8536	101.3591	38737.3828	87.8322	0.071405	97.329	2463950
013	2018-12-01t2324	1543728575.35	adult	77.9995	26.0001	-157.9817	1138.641	72.6576	68459.5949	215655.3013	3459883.2966	2927.24	-0.53378	271.956	0.15113	238.76	0.3317	1954.0553	0.34857	1949.9628	699551.8125	359.5415	-0.38089	1391.688	0.43517	9724610	-0.037729	124.112	62.2694	62.0124	100.0771	98.3669	35827.6016	84.1725	-0.66927	94.9185	2226630
013	2018-12-02t0324	1543742987.06	adult	82.0027	30.0033	-153.9785	1147.8566	75.6966	72146.3827	227335.2007	3794282.3797	2631.24	-0.85875	259.272	-0.33754	229.8658	-0.22268	1499.9249	-0.63384	1385.7634	565471.6875	361.6432	-0.38887	1074.2626	-0.41682	9758980	-0.19445	296.738	67.0393	66.6021	104.2298	102.2952	39294.625	89.0851	-0.13295	98.8565	2523360
013	2018-12-02t0724	1543757385.84	adult	86.0024	34.003	-149.9788	1162.8199	83.7922	79740.3404	251352.751	4590576.9378	2921.24	-0.67203	247.102	-0.95381	213.8512	-1.2413	1955.5701	0.50367	1958.4278	813517.125	339.5666	-0.67903	1367.9998	0.59657	10260400	-0.05321	387.329	57.9718	56.9108	116.0593	111.8829	48280.6836	82.3198	-1.4183	101.274	2407160
013	2018-12-02t1124	1543771784.43	adult	90.002	38.0026	-145.9792	1095.0263	83.1619	74487.4674	234902.1815	4247460.6074	2903.91	-0.74367	242.011	-1.3883	213.9578	-1.4341	1239.6461	-1.4116	1066.0548	480982.6875	452.2009	0.56289	850.2919	-1.2378	9387370	-0.705	259.962	64.8484	64.2438	111.6057	105.7596	43303.0195	88.0974	-0.73151	99.8415	2515410
013	2018-12-02t1524	1543786181.4	adult	94.0011	42.0017	-141.9801	1164.2001	80.1381	77198.0351	243316.625	4285203.0413	2552.29	-1.0875	262.187	-0.63099	230.1396	-0.68162	1208.0405	-1.5623	1077.9861	486840.3125	516.5292	1.3712	910.1294	-1.0512	10548000	-0.14709	203.232	65.0273	64.0266	128.3261	119.7632	51715.4219	90.7255	-0.5491	107.5679	2616110
013	2018-12-02t1924	1543800575.76	adult	97.9996	46.0002	-137.9816	1264.8324	76.8372	78071.1452	246214.8805	4016623.3481	3438.56	-0.41176	279.301	0.059195	249.5738	0.30433	1566.1747	-0.55009	1339.1419	638999.25	446.0897	0.3559	1022.9453	-0.59022	11383200	0.22668	209.712	75.271	74.7042	127.773	122.6759	52131.375	99.7442	0.53726	114.709	3067740
013	2018-12-02t2324	1543814975.76	adult	101.9996	50.0002	-133.9816	1175.9348	77.0811	77423.5446	244189.9381	4223523.102	5160.35	0.89492	300.741	0.99508	259.3718	0.73949	2690.1392	2.7471	2525.5228	1086816.25	377.5476	-0.69254	1522.4899	1.6021	12132800	0.55394	332.24	77.8836	75.5785	199.1405	192.2028	80452.7578	105.4209	1.0737	163.331	3142060
013	2018-12-03t0324	1543829376.02	adult	105.9996	54.0002	-129.9816	1194.5333	73.9547	74746.4953	235463.4643	3944231.1657	5028.71	0.71144	288.336	0.20786	245.3141	-0.25162	2591.7078	2.4309	2430.5762	1010766.0625	378.6862	-0.81039	1695.265	2.3838	11239600	-0.056503	418.966	69.5819	67.9875	167.2334	159.6403	65221.043	97.3012	-0.27744	127.8339	2712370
013	2018-12-03t0724	1543843776.04	adult	109.9996	58.0002	-125.9816	1253.1023	80.2815	81172.9874	255620.0243	4484559.9668	4192.95	0.0083918	259.326	-1.4467	215.5108	-2.1967	2284.9675	1.4961	2123.3085	968826.25	353.6121	-1.2708	1629.1285	2.0926	10972300	-0.29233	235.028	58.5149	57.2621	126.8313	117.0308	53776.4688	83.6996	-2.2366	102.4669	2475830
013	2018-12-03t1124	1543858175.62	adult	113.9995	62.0001	-121.9817	1162.1465	77.0508	74256.4899	233951.7034	4006950.6247	2752	-1.1128	266.93	-1.2072	232.4816	-1.3114	1449.7629	-0.9844	1288.7595	562508	408.1384	-0.67445	1144.7535	-0.074996	10335800	-0.7185	291.722	70.0706	68.0039	172.6745	163.9709	66997.6875	100.2829	-0.31487	136.5434	2713200
013	2018-12-03t1524	1543872576.22	adult	117.9997	66.0003	-117.9815	991.7806	79.3704	64726.6531	204148.1808	3579567.6183	3772.73	-0.39	307.142	0.72527	259.9839	0.22739	1975.4526	0.53634	1817.1749	667703	623.764	1.9296	1291.1871	0.56896	10363000	-0.76016	314.118	78.1974	76.2216	179.6567	172.8661	60723.9492	106.049	0.18016	134.7918	2638380
013	2018-12-03t1924	1543886975.55	adult	121.9995	70.0001	-113.9817	1093.6509	78.8263	69459.4132	218893.149	3743864.1349	3690.28	-0.47854	304.989	0.48083	263.7502	0.34192	1904.3644	0.31241	1730.0786	691284.25	518.8628	0.46617	1429.0561	1.1721	11051900	-0.4388	341.643	78.297	76.0265	184.2796	178.3404	66893.4922	112.4216	0.71217	159.582	2837250
013	2018-12-03t2324	1543901375.95	adult	125.9996	74.0002	-109.9816	1157.6888	82.811	75830.8844	238888.5274	4315063.1439	2474.31	-1.3706	256.206	-2.0926	219.1528	-2.4379	1391.5344	-1.1802	1243.6868	551047.625	516.4853	0.31001	1060.0891	-0.46533	10125300	-0.96549	267.594	68.7051	67.137	155.2062	149.6532	61461.6562	96.9966	-1.225	120.8022	2715220
013	2018-12-04t0324	1543915775.8	adult	129.9996	78.0002	-105.9816	997.8956	74.5577	62760.8621	197948.9336	3313403.3117	4167.16	-0.17268	319.491	0.97094	269.9062	0.51953	1907.7589	0.31008	1723.2758	625744.9375	627.5658	1.4617	1416.1727	1.0944	10462400	-0.81757	218.556	81.3207	80.0449	137.2573	133.4362	45020.4062	109.8958	0.023237	126.6451	2663010
013	2018-12-04t0724	1543930176.26	adult	133.9997	82.0003	-101.9815	1109.6649	74.727	67028.9058	211135.557	3443560.1118	5494.64	0.75854	319.438	0.8604	267.9158	0.32044	2381.9285	1.6593	2133.1238	833675	583.4006	0.83541	1563.9917	1.7226	11175900	-0.48449	311.451	87.7576	84.3614	208.5369	202.4108	72987.9141	132.7581	2.2243	181.1252	3070290
013	2018-12-04t1124	1543944575.96	adult	137.9996	86.0002	-97.9816	1042.7502	72.9783	62170.6875	195911.7182	3134638.4136	2574.2	-1.3022	314.973	0.55246	262.7184	-0.053057	1876.5397	0.23596	1851.9185	609875.375	637.8888	1.3073	1595.9847	1.8406	10228400	-0.96102	294.196	85.6784	83.6853	169.625	159.267	55128.125	124.3031	1.1227	147.2406	2782320
013	2018-12-04t1524	1543958975.9	adult	141.9996	90.0002	-93.9816	1074.3562	77.9377	63544.35	200197.8101	3214655.5006	2265.07	-1.5098	328.697	1.0905	276.7929	0.6804	1695.6572	-0.24951	1660.4007	562958.1875	678.8663	1.6156	1437.4358	1.1565	10911100	-0.64707	303.736	90.9025	88.6511	162.9709	159.1568	54106.332	127.0234	1.1728	150.0341	3017510
013	2018-12-04t1924	1543973376.5	adult	145.9998	94.0004	-89.9814	930.0112	72.9149	56437.7187	178066.7253	2877867.5149	3398.38	-0.70285	347.404	1.807	286.9466	1.1552	2205.5498	1.162	2114.8879	650637.1875	694.0777	1.6472	1798.91	2.6277	10235500	-0.95975	409.353	88.9107	86.5144	164.4603	158.3237	48515.7734	124.8579	0.75355	148.5587	2619580
013	2018-12-04t2324	1543987776.66	adult	149.9998	98.0004	-85.9814	920.3174	74.3445	57782.3973	182295.3237	3045716.0508	2823.99	-1.0898	343.175	1.487	284.9299	0.93621	1842.8862	0.18944	1736.134	556551.625	768.8775	2.2509	1515.0434	1.4337	10343000	-0.91018	327.582	93.3426	89.7967	221.4564	212.7232	66879.8203	133.9484	1.3591	176.2301	2813250
013	2018-12-05t0324	1544002176.55	adult	153.9998	102.0004	-81.9814	862.3616	90.365	55568.2688	176197.466	3006076.3418	5575.1	0.82929	347.455	1.5224	285.751	0.86013	2544.4551	2.0367	2157.2002	740436.4375	705.3693	1.5095	1742.457	2.2843	10084900	-1.0149	317.258	94.3337	91.0647	203.0917	192.137	59099.6719	135.4031	1.2485	167.4737	2738040
013	2018-12-05t0724	1544016575.55	adult	157.9995	106.0001	-77.9817	1017.2838	73.9882	61876.4841	195180.3468	3160451.8899	6271.73	1.306	341.128	1.1154	288.9133	0.88982	2354.5518	1.5012	1876.0962	760520.25	658.471	0.95993	1532.6179	1.4006	11018400	-0.64286	308.306	89.3111	86.6407	199.8917	184.4087	64565.0156	134.1997	0.91303	165.8161	2884750
013	2018-12-05t1124	1544030976.86	adult	161.9999	110.0005	-73.9813	821.2725	106.5411	52919.4677	167760.8467	3317851.5836	2079.27	-1.5645	278.943	-1.4404	247.0361	-1.3487	1525.349	-0.6081	1505.665	417945.625	407.1313	-1.3467	1286.8375	0.42373	7628820	-1.9295	285.979	81.1851	77.2816	221.9444	218.4961	60812.7734	123.3394	-0.17424	194.7811	2220330
013	2018-12-05t1524	1544045376.06	adult	165.9997	114.0002	-69.9816	697.3647	85.3727	46147.7423	146615.6819	2529493.8395	2129.3	-1.5231	304.064	-0.587	249.3677	-1.3444	1655.9507	-0.29484	1616.4742	399084.125	763.2245	1.6301	1462.2204	0.98899	7314570	-1.999	311.077	81.9266	77.3451	228.4755	227.5707	55062.5859	129.6736	0.11663	180.4354	1970830
013	2018-12-05t1924	1544059776.42	adult	169.9998	118.0003	-65.9814	728.2672	85.9987	46001.127	146018.464	2465899.8609	1857.67	-1.701	285.959	-1.3699	246.9132	-1.5851	1496.5699	-0.67782	1461.0259	360673.3438	500.4567	-0.64355	1265.2022	0.24372	6865860	-2.1084	341.673	83.9511	79.2694	237.6927	232.3233	57283.9375	133.9378	0.22249	185.8636	2015670
013	2018-12-05t2324	1544074177.11	adult	173.9999	122.0005	-61.9813	736.4055	85.3622	46009.0598	146075.8022	2437897.3367	2500.88	-1.2733	299.089	-1.0151	247.297	-1.6963	1700.0381	-0.23879	1610.8954	409709.1875	650.4971	0.48251	1437.3458	0.74243	7184130	-1.9589	328.601	85.4948	80.6008	238.1356	236.5481	57390.6719	136.5805	0.19572	187.6049	2053580
013	2018-12-06t0324	1544088576.64	adult	177.9998	126.0004	-57.9814	730.2652	85.2027	45825.9152	145324.3643	2431182.4651	2642.99	-1.1852	305.01	-0.93699	239.1102	-2.2087	1741.4584	-0.18198	1655.243	417950	812.4172	1.6232	1464.4297	0.7463	7291870	-1.8902	332.49	83.1204	78.2137	249.8246	246.1467	59957.9062	129.8387	-0.46936	209.8038	1987160
013	2018-12-06t0724	1544102976.28	adult	181.9997	130.0003	-53.9815	735.3824	87.0456	46413.7117	147325.0648	2483215.2294	2570.39	-1.2403	300.4	-1.2246	249.9682	-1.8504	1653.144	-0.40346	1580.501	401714	675.1204	0.48272	1377.8217	0.4083	7281400	-1.8653	355.847	88.7689	83.5436	247.2983	242.3394	60093.4766	141.192	0.076363	202.3153	2151670
013	2018-12-06t1124	1544117375.91	adult	185.9996	134.0002	-49.9816	732.279	67.6206	42777.8007	135538.05	2059775.3188	2690.67	-1.1765	305.967	-1.1836	238.1394	-2.5363	1775.3119	-0.1942	1690.2925	397669.875	825.6523	1.4584	1495.2308	0.67009	6832860	-1.9737	332.177	84.1937	79.0587	231.4967	227.0968	51855.2656	133.7348	-0.59732	184.0159	1880210
013	2018-12-06t1647	1544136709.43	adult	191.37	139.3706	-44.6112	731.6966	71.0924	44390.36	140649.845	2221688.9098	2351.53	-1.4077	356.88	0.25499	278.613	-0.96	1880.5634	-0.049692	1851.4557	436290.6875	974.0995	2.3089	1667.5858	1.0398	8271040	-1.547	324.976	92.8581	87.4562	245.058	241.1277	56853.4492	146.8507	-0.077854	191.6566	2152080
013	2018-12-06t1924	1544146133.1	adult	193.9877	141.9883	-41.9935	725.0144	68.7989	41772.5603	132250.5305	1992338.3219	2852.29	-1.1009	342.506	-0.30888	273.9715	-1.2726	2081.041	0.29004	2004.7614	455747.9688	780.3897	0.91242	1701.9243	1.0759	7475540	-1.7613	374.424	93.9956	86.941	262.0385	259.1866	57386.4297	153.8696	0.17757	207.3143	2051550
013	2018-12-06t2324	1544160532.06	adult	197.9874	145.988	-37.9938	724.9412	68.215	41838.8322	132689.9857	1972442.9019	3457.87	-0.73549	362.471	0.1484	276.9352	-1.3083	2352.6533	0.72743	2245.2979	515231.0625	1013.3182	2.3276	1911.9029	1.544	7927240	-1.6335	392.026	96.9616	88.8695	277.1068	272.6496	60686.3828	160.7678	0.3377	219.2502	2120550
013	2018-12-07t0324	1544174932.14	adult	201.9875	149.988	-33.9937	663.3845	68.8643	38467.2128	122402.8787	1806241.8996	3064.8	-0.9979	375.067	0.36196	281.8222	-1.2685	2191.0667	0.38141	2101.3807	442595.4688	1086.0906	2.6536	1919.3264	1.4733	7543720	-1.7307	371.687	99.2386	89.5587	285.3598	282.794	57642.6875	169.5613	0.57215	234.0406	1995990
013	2018-12-07t0724	1544189332.11	adult	205.9874	153.988	-29.9938	641.4045	68.9241	38720.2467	123233.9575	1892180.744	3125.53	-0.97739	355.584	-0.3819	283.5407	-1.3644	2131.6443	0.22597	2072.5242	432723.8125	906.8788	1.4066	1785.6049	1.0536	7185640	-1.8199	611.576	102.786	91.3741	294.0761	287.5985	59697.4531	179.0957	0.81639	235.8393	2077100
013	2018-12-07t1124	1544203713.05	adult	209.9821	157.9827	-25.9991	656.0605	68.254	39663.6612	126143.8796	1936519.6268	3023.43	-1.0546	360.889	-0.36592	283.9993	-1.4922	2156.7678	0.22698	2082.5093	446450.9375	971.7706	1.7165	1845.808	1.1488	7448750	-1.7567	399.305	103.622	92.2622	288.1115	281.5668	59639.0781	181.7543	0.7182	236.2248	2138760
013	2018-12-07t1524	1544218109.44	adult	213.9811	161.9817	-22.0001	638.2154	82.4427	40877.4828	129837.2848	2185972.1296	3647.77	-0.68573	383.667	0.14725	309.0808	-0.63177	2345.1016	0.51229	2245.7349	501851.75	1003.5224	1.8126	1931.7559	1.2966	8189370	-1.579	390.289	113.185	104.5334	290.2873	280.5631	62121.4805	193.2659	1.0243	245.7093	2415920
013	2018-12-07t1924	1544232510.25	adult	217.9814	165.982	-17.9998	674.8816	69.4126	37869.627	119866.3877	1799979.019	3035.94	-1.0777	335.399	-1.3793	285.6663	-1.7224	1990.7074	-0.13398	1883.3247	394160.0625	518.1335	-1.1615	1518.4836	0.22296	6639570	-1.9579	390.994	110.118	95.9057	292.2477	281.6149	57865.0508	196.9189	0.97667	248.6413	2179900
013	2018-12-07t2324	1544246909.66	adult	221.9812	169.9818	-14	638.4218	79.0386	39850.8466	126542.3269	2065772.9643	3179.61	-0.99699	387.722	0.0061644	312.0419	-0.78525	2299.5376	0.36347	2202.7549	480603.375	1030.5711	1.8264	1930.1759	1.1979	8067320	-1.6234	404.183	116.807	107.139	290.7561	281.3117	60768.0312	201.1501	0.96447	252.7479	2430410
013	2018-12-08t0324	1544261309.3	adult	225.9811	173.9817	-10.0001	636.3186	78.8284	39488.0835	125345.3277	2043636.7431	3227.48	-0.98002	400.009	0.22861	320.0571	-0.60362	2337.3127	0.40293	2273.4299	483823.7188	1081.4399	2.0535	1924.5439	1.137	8250180	-1.5882	410.043	120.864	110.3487	296.0638	286.0327	61285.207	209.9142	1.1326	261.1195	2492820
013	2018-12-08t0724	1544275709.61	adult	229.9812	177.9818	-6	634.3931	77.9075	39178.6551	124345.9675	2013235.9058	3736.71	-0.67174	404.063	0.24805	322.9686	-0.58825	2494.9028	0.64655	2379.0276	511455.0625	1073.7203	1.9635	2004.3156	1.3086	8271580	-1.5931	457.19	125.449	113.7435	309.6754	301.0401	63483.4688	218.2208	1.2856	272.8679	2568060
013	2018-12-08t1124	1544290109.77	adult	233.9812	181.9818	-2	801.6842	70.0535	46587.703	147054.7859	2292168.949	3605.97	-0.75956	395.567	-0.089735	321.3172	-0.75228	2402.5928	0.47753	2261.0616	586232.625	957.6273	1.2326	1949.989	1.1457	9630480	-1.2868	386.593	123.723	111.5028	292.435	285.2388	71354.1484	219.2479	1.1575	266.622	3012160
013	2018-12-08t1524	1544304509.51	dead	237.9812	185.9818	2	806.6669	71.307	48337.5804	152848.419	2417687.2899	3557.52	-0.79545	396.932	-0.14187	324.6456	-0.71814	2417.7312	0.49516	2311.8625	611686	918.8349	0.96183	1964.5391	1.1565	10024900	-1.2086	469.094	126.039	112.0679	307.7409	299.5764	77858.4531	226.008	1.2519	278.6999	3183250
014	2018-11-28t1524	1543440588.2	larva	0	-57.9987	-273.9801	156.7074	27.5109	2884.9059	9184.8138	49449.7424	0	0.56839	0	-0.64928	0	-0.66062					0	-0.55627	0	-0.11196	0	1.0268	0	0	0				0	-0.67475	0	0
014	2018-11-28t1924	1543454982.81	larva	3.9985	-54.0002	-269.9816	176.5412	27.7089	3345.6573	10626.7695	58572.6699	0	0.062836	0	-0.85708	0	-0.84773					0	-0.6933	0	-0.37744	0	0.44688	0	0	0				0	-0.81214	0	0
014	2018-11-28t2324	1543469382.4	larva	7.9984	-50.0003	-265.9817	156.1017	28.0839	2993.3756	9537.1559	53050.3802	0	-0.31358	0	-1.0702	0	-1.0439					0	-0.82095	0	-0.60761	0	-0.090125	0	0	0				0	-0.95818	0	0
014	2018-11-29t0324	1543483782.83	larva	11.9985	-46.0002	-261.9816	156.4375	28.3721	3009.7357	9592.8504	53688.9337	0	-0.61897	0	-1.2893	0	-1.2506					0	-0.94086	0	-0.81246	0	-0.59062	0	0	0				0	-1.1144	0	0
014	2018-11-29t0724	1543498182.14	larva	15.9983	-42.0004	-257.9817	156.0991	27.8735	2983.2873	9507.7971	52676.4363	0	-0.8794	0	-1.5155	0	-1.4696					0	-1.0546	0	-0.99839	0	-1.0596	0	0	0				0	-1.2828	0	0
014	2018-11-29t1124	1543512581.72	larva	19.9982	-38.0005	-253.9819	256.3963	42.7664	7505.261	23864.7542	204380.2877	268.873	-0.77713	199.211	0.85159	198.4275	1.1909	254.3117	-0.83516	252.6592	10426.7793	233.1135	-0.041729	247.6661	-0.60897	800630	-0.88888	110.498	63.1771	62.7367	96.5195	95.9578	3957.3	83.3885	1.021	91.1296	253909
014	2018-11-29t1524	1543526988.1	larva	24	-33.9987	-249.9801	318.6734	43.123	9505.5337	30112.3082	261024.2856	417.539	-0.82641	209.676	0.82479	205.7959	1.1753	363.495	-0.82546	359.9084	18538.2441	257.0621	-0.039938	336.9423	-0.58766	1063270	-1.1262	114.327	63.8076	63.6001	97.0008	95.4137	4947.0415	83.4202	0.95144	92.028	323568
014	2018-11-29t1924	1543541384.99	larva	27.9991	-29.9996	-245.9809	236.8096	30.5295	5278.7049	16714.6393	106024.6935	345.135	-1.1174	201.553	0.54318	198.5399	0.92965	314.4514	-1.022	310.8079	9119.0918	249.7528	-0.18255	299.1638	-0.83684	577248	-1.8926	106.558	62.3859	61.8884	95.0956	93.4156	2757.7715	81.9604	0.82763	90.3314	178673
014	2018-11-29t2324	1543555784.71	larva	31.999	-25.9997	-241.981	700.8493	44.5806	24908.4963	78519.0603	739331.717	1887.94	0.35348	224.921	0.69911	170.3251	0.31256	1416.6422	0.33835	1400.548	188413.4062	600.0564	1.3808	1188.3393	0.88612	2971210	-0.57804	149.02	51.5401	51.1481	86.561	83.9706	11512.6074	71.0024	0.35492	80.3757	680844
014	2018-11-30t0324	1543570183.86	larva	35.9988	-21.9999	-237.9813	815.6292	56.3704	38943.1591	122766.0921	1552550.9757	2538.54	0.79615	272.591	1.2326	219.6807	0.99899	1732.804	0.66622	1641.7927	355224.8125	690.9554	1.7099	1369.6922	1.0837	5576120	0.82659	170.719	62.0845	61.2589	118.4315	114.2714	24278.457	85.8608	0.79797	104.0967	1270000
014	2018-11-30t0724	1543584583.84	larva	39.9988	-17.9999	-233.9813	950.0947	59.5439	47218.7008	148829.9893	1941199.398	3543.13	1.5679	212.872	0.14082	138.1746	-0.68096	2226.761	1.2592	2101.2454	552236.75	627.4694	1.3025	1600.4061	1.3781	5276250	0.20124	116.249	53.3895	53.0837	86.9005	85.3337	21551.3301	72.7936	0.1659	81.25	1323310
014	2018-11-30t1124	1543598983.62	larva	43.9987	-14	-229.9813	861.0607	59.2282	40506.6201	127629.1618	1609112.1558	3029.68	0.81108	223.005	0.086808	152.9231	-0.66449	2141.1123	1.0473	2052.634	456056.9375	567.3656	0.90654	1667.7469	1.3304	4744430	-0.55306	132.199	54.3332	54.039	88.3159	86.7877	18811.2891	74.7244	0.093611	83.1045	1155940
014	2018-11-30t1524	1543613383.78	larva	47.9988	-9.9999	-225.9813	889.11	56.4573	40419.0304	127346.5088	1543412.1613	3907.33	1.4049	265.372	0.57699	208.2047	0.2391	2519.8135	1.505	2326.5474	536720.25	451.0824	0.24467	1858.4418	1.5187	5644470	-0.35223	317.981	61.6879	61.462	96.2938	93.9272	20510.582	81.7843	0.27728	90.7907	1312100
014	2018-11-30t1924	1543627783.41	larva	51.9987	-6	-221.9814	898.7501	59.6568	44121.0837	139053.6307	1824311.2347	3523.55	0.80062	280.155	0.64712	235.5508	0.68932	1981.1598	0.61567	1778.7993	459629.0625	457.7781	0.17335	1338.8194	0.32118	6489220	-0.21379	145.787	65.6217	65.2808	101.658	99.782	23584.666	86.5498	0.42726	96.1198	1520000
014	2018-11-30t2324	1543642183.18	larva	55.9986	-2.0001	-217.9815	956.614	63.0084	50822.6561	160313.6477	2224960.8529	2563.77	-0.23746	239.449	-0.22581	196.9094	-0.45112	1815.4127	0.25735	1758.7465	484715.1875	358.0161	-0.33204	1417.9683	0.4034	6372710	-0.64064	128.817	60.34	60.0496	97.1829	95.8926	25947.832	81.9082	0.018769	91.8674	1605890
014	2018-12-01t0324	1543656583.75	adult	59.9988	2.0001	-213.9813	1021.657	66.3302	56863.1868	179214.1677	2638608.1191	4477.59	1.3169	266.877	0.2182	229.9842	0.36118	2328.0598	0.97515	2121.3088	693761.8125	336.2522	-0.46688	1635.2482	0.7978	7941730	0.002291	246.721	63.5863	63.2192	101.822	100.0203	30342.9531	86.1623	0.26839	96.3317	1892200
014	2018-12-01t0724	1543670983.18	adult	63.9986	5.9999	-209.9815	1020.5812	67.1661	57683.7527	181871.076	2692988.9773	2608.47	-0.47611	258.132	-0.040743	218.3229	-0.11905	1799.8625	0.044791	1736.4527	543558.5	355.0759	-0.38588	1459.8317	0.4255	7785260	-0.40099	157.454	62.978	62.6919	100.0585	97.9802	30217.6797	84.2081	-0.013995	93.9671	1899420
014	2018-12-01t1124	1543685383.64	adult	67.9987	10	-205.9813	1104.3717	68.9915	66120.1261	208531.0431	3268937.2645	3267.52	-0.013305	215.389	-1.1445	184.5725	-1.5269	1798.2135	-0.007882	1685.5162	622181.875	284.4337	-0.79842	1274.6429	0.02805	7442120	-0.88208	166.423	56.8808	56.3071	95.9516	94.2269	33199.2656	80.2108	-0.6476	90.3384	1965340
014	2018-12-01t1524	1543699783.65	adult	71.9987	14.0001	-201.9813	1068.5019	71.7662	64665.1188	203826.8172	3258592.5867	2899.48	-0.43566	218.025	-1.2484	189.4473	-1.6041	1654.5787	-0.28198	1577.0626	559247.625	281.9169	-0.861	1137.2246	-0.28124	7356600	-1.1712	180.103	55.9196	55.289	96.8573	94.5746	32737.7617	79.6893	-0.96768	90.1219	1886840
014	2018-12-01t1924	1543714184.1	adult	75.9989	18.0002	-197.9812	1168.3772	75.5507	73481.1785	231507.8694	3868947.8872	3530.23	0.028738	223.583	-1.286	197.8911	-1.4957	1778.6211	-0.025179	1655.2775	682990.5	269.571	-1.0251	1099.4283	-0.36458	8569500	-0.6526	349.163	62.2902	61.8507	101.2787	98.5139	38891.0391	84.7726	-0.46622	94.8277	2387460
014	2018-12-01t2324	1543728583.37	adult	79.9987	22	-193.9814	1187.4453	82.9723	79593.9881	250870.8558	4457665.3739	1538.4	-1.7759	224.331	-1.4978	203.2236	-1.4871	982.46	-1.797	932.7678	407720.9062	379.8978	-0.19838	788.2531	-1.2612	9300100	-0.40052	205.693	55.4674	55.0549	92.5758	91.074	38418.9414	77.2777	-1.8799	87.0881	2299510
014	2018-12-02t0324	1543742995.83	adult	84.0021	26.0034	-189.9779	1375.9789	80.6316	93263.6609	293802.6489	5271706.5673	3003.33	-0.56978	218.905	-2.0012	196.1173	-2.1076	1448.1957	-0.77825	1282.3207	703823.125	278.5929	-1.2599	956.0373	-0.79641	10631600	0.22609	335.844	55.8159	55.382	93.5794	91.1966	45479.5781	77.4362	-2.0959	87.464	2710810
014	2018-12-02t0724	1543757394.01	adult	88.0016	30.0029	-185.9784	1164.6488	76.0222	77081.3731	243063.1819	4208384.4207	5193.22	1.2387	287.367	0.72398	255.3413	0.97358	2132.8135	1.0551	1741.3366	857391	355.8947	-0.54653	1278.0797	0.3732	11545200	0.6197	186.875	73.2459	72.0066	140.877	138.4675	56632.5586	98.4667	1.0162	127.448	2942730
014	2018-12-02t1124	1543771792.78	adult	92.0013	34.0026	-181.9788	1145.5168	88.2243	81110.3594	255923.7461	4765783.519	4366.12	0.45504	256.252	-0.83722	231.9741	-0.50037	1570.6525	-0.50264	1292.7607	664386	325.0375	-1.0624	943.7269	-0.90626	10819200	0.061743	326.621	69.0227	67.4897	132.0763	128.3844	55868.2578	95.7854	0.3411	119.8805	2914210
014	2018-12-02t1524	1543786189.68	adult	96.0004	38.0017	-177.9796	1176.646	81.6255	77766.0128	245013.0498	4374819.7891	3003.06	-0.74228	242.681	-1.6893	213.6675	-1.7436	1521.2451	-0.66931	1351.921	617625.5	337.9127	-1.0277	1079.2694	-0.34463	9839260	-0.62909	197.818	63.4672	62.9672	103.1946	101.3654	41897.0156	86.1025	-1.3366	96.8842	2573210
014	2018-12-02t1924	1543800583.9	adult	99.9988	42.0001	-173.9813	1123.1479	78.6896	75747.944	238892.2447	4224896.9083	6430.39	1.9478	253.545	-1.3287	226.1591	-1.1748	1943.3792	0.55446	1480.4397	767634.75	325.5035	-1.3337	1073.6273	-0.36695	10003400	-0.63686	300.434	62.5761	61.6188	108.8705	106.0707	43003.8438	89.4197	-1.0496	101.3376	2468880
014	2018-12-02t2324	1543814983.87	adult	103.9988	46.0001	-169.9813	1147.6561	81.8386	78209.9197	246543.4189	4483992.9472	4326.68	0.19388	267.065	-0.81347	242.2023	-0.37495	1431.769	-0.98536	1153.2578	584161.75	385.3194	-0.65763	764.7659	-1.742	10880200	-0.2247	229.956	71.0936	69.0641	153.6788	150.6737	62700.957	102.3519	0.52401	135.1763	2896350
014	2018-12-03t0324	1543829384.12	adult	107.9989	50.0002	-165.9812	1227.4852	77.5656	79545.9175	250596.738	4319947.5413	4008.65	-0.11301	281.427	-0.23916	249.8587	-0.06438	1920.4128	0.43056	1690.6021	796971.3125	375.2322	-0.92997	1103.9557	-0.24577	11673300	0.13935	152.203	68.6652	67.6316	119.1694	116.7888	49455.3203	94.5265	-0.74931	110.1046	2848160
014	2018-12-03t0724	1543843784.2	adult	111.9989	54.0002	-161.9812	1204.6028	81.2401	77598.1947	244430.3175	4267654.8518	5196.96	0.72443	288.121	-0.05004	254.83	0.095239	1895.4772	0.32889	1573.8612	767668.25	384.8431	-0.92794	1203.7348	0.18906	11654500	0.045734	203.754	68.4471	67.2037	126.1873	122.9878	51105.8438	96.7729	-0.65669	115.334	2768690
014	2018-12-03t1124	1543858183.76	adult	115.9988	58.0001	-157.9813	1122.3855	79.0483	74693.1019	235478.3918	4167691.1305	2504.33	-1.3146	265.145	-1.3881	232.9256	-1.3628	1317.7046	-1.3884	1149.4094	513904.7812	475.1981	0.12082	955.6121	-0.92942	10318900	-0.76493	296.118	68.7871	67.149	142.4237	136.514	55545.25	97.7362	-0.72671	121.8051	2677060
014	2018-12-03t1524	1543872584.35	adult	119.9989	62.0002	-153.9811	1143.4107	76.7503	75601.3501	238409.4866	4127238.2494	6428.37	1.5145	288.001	-0.33775	249.6945	-0.46372	2164.8816	1.0712	1788.9955	852963.375	374.6375	-1.2634	1362.6578	0.8772	11346700	-0.25969	199.909	70.1327	68.5851	134.4301	130.9814	52965.4531	99.2628	-0.72438	121.0469	2763090
014	2018-12-03t1924	1543886983.66	adult	123.9987	66.0001	-149.9813	1100.3516	79.9186	73699.2149	232502.4657	4079967.2078	4599.02	0.15494	300.013	0.15614	258.9429	-0.0088233	2162.2917	1.0474	1927.7025	830320.0625	416.8962	-0.83093	1374.8124	0.92159	11520500	-0.22018	256.459	73.9585	72.1522	142.5267	138.7128	54730.2695	104.2063	-0.33212	128.5736	2840010
014	2018-12-03t2324	1543901384.12	adult	127.9989	70.0002	-145.9812	1265.0462	74.1827	79519.5474	250471.6001	4181534.5752	1870.75	-1.81	273.588	-1.2739	245.0715	-0.93309	1218.5474	-1.6747	1140.6686	505697.1562	471.5674	-0.27644	966.8508	-0.87891	11352000	-0.35323	240.282	73.1715	71.1701	155.0519	148.9377	64346.5312	102.8597	-0.6563	134.2446	3036100
014	2018-12-04t0324	1543915783.93	adult	131.9988	74.0001	-141.9812	1139.7196	80.1905	74289.0856	234062.0939	4144180.779	2638.62	-1.2663	275.432	-1.2502	240.5334	-1.2749	1578.3893	-0.62834	1449.8481	612415.0625	459.4644	-0.50047	1137.4641	-0.12443	10666100	-0.73371	320.647	67.9671	66.7528	121.1511	117.3708	47006.6367	95.451	-1.6015	110.8842	2632020
014	2018-12-04t0724	1543930184.43	adult	135.999	78.0003	-137.9811	1150.6324	79.7023	76842.3177	242134.9116	4322920.3033	2111.03	-1.6329	291.029	-0.54564	257.0694	-0.35246	1369.2747	-1.2004	1275.67	549079.125	534.7098	0.24927	1058.2327	-0.45311	11650800	-0.26696	294.102	74.2066	72.5452	138.7422	134.4752	55635.6172	103.0955	-0.93742	125.1924	2970710
014	2018-12-04t1124	1543944584.12	adult	139.9989	82.0002	-133.9812	1252.5505	81.8488	82925.3901	261167.7243	4665104.4386	4734.37	0.21573	277.09	-1.2553	253.7653	-0.605	1363.5269	-1.1849	1014.3096	590407.125	501.4607	-0.19145	835.6446	-1.3792	11975300	-0.14276	200.023	69.2369	67.2778	141.5895	138.2865	61308.2461	103.2388	-1.0623	128.456	2992280
014	2018-12-04t1524	1543958984.09	adult	143.9989	86.0002	-129.9812	1141.4726	78.2476	74842.1661	235949.1703	4079614.8724	2835.02	-1.1069	292.853	-0.57151	261.4566	-0.22056	1418.3612	-0.99867	1327.9763	554579.25	587.9411	0.62437	966.0512	-0.80423	11425700	-0.42171	257.216	77.2225	74.4425	186.2878	183.8595	72838.5078	115.0117	-0.071581	157.7231	3012840
014	2018-12-04t1924	1543973384.7	adult	147.999	90.0003	-125.981	1195.689	76.1635	76053.5969	239596.6954	4089239.2153	3573.3	-0.57613	269.751	-1.6271	236.4611	-1.6538	1514.4277	-0.70443	1277.9148	601227.8125	516.1001	-0.17251	851.206	-1.251	10699900	-0.75852	284.306	74.0598	71.8104	165.8368	156.3483	65837.2266	105.4488	-1.1147	139.2771	2937650
014	2018-12-04t2324	1543987784.85	adult	151.9991	94.0004	-121.981	1166.9002	80.3082	75571.9253	238087.1488	4179678.2303	4178.56	-0.14165	301.793	-0.31546	267.8051	-0.032081	1468.0378	-0.79933	1064.5645	579874.9375	544.2653	0.033876	889.3605	-1.0725	11891800	-0.25691	210.006	77.864	76.2847	145.9989	142.3249	57669.5469	106.9214	-1.1228	130.1654	3068150
014	2018-12-05t0324	1544002184.76	adult	155.999	98.0004	-117.981	1221.9755	77.6195	78137.0672	246169.0394	4293212.7719	3439.59	-0.64455	286.894	-1.0077	250.6968	-1.0202	1534.1134	-0.60308	1304.1577	625918.25	506.0541	-0.39157	978.7831	-0.70762	11686400	-0.36739	244.91	76.6091	74.7284	148.6486	142.1036	60648.6211	106.9675	-1.2582	132.0199	3120590
014	2018-12-05t0724	1544016583.78	adult	159.9988	102.0001	-113.9813	1241.8517	78.1734	80565.6938	253758.8068	4417462.9382	4131.37	-0.16475	323.515	0.34845	287.5043	0.74655	1795.2527	0.056774	1369.3611	755801.375	510.4027	-0.41283	1057.4067	-0.41047	13588900	0.338	263.852	90.109	85.9999	194.1939	190.203	81755.6406	138.2182	1.1225	176.5914	3784940
014	2018-12-05t1124	1544030985.04	adult	163.9991	106.0004	-109.9809	682.6385	77.6459	45667.5605	144920.5036	2527463.014	3109.44	-0.86114	293.26	-0.93851	270.4669	-0.24477	1494.7571	-0.68737	1249.4216	357246.9375	443.2355	-1.0507	1020.8148	-0.55555	6984580	-2.1437	171.566	71.6993	71.0386	133.2078	129.4402	31836.6699	102.375	-1.8948	120.3073	1707660
014	2018-12-05t1524	1544045384.23	adult	167.9989	110.0002	-105.9812	1192.2404	80.5369	77393.1951	243828.4495	4284902.1392	3699.02	-0.47205	274.957	-1.7426	236.9385	-2.0284	1649.032	-0.32847	1432.8182	666208.9375	495.6096	-0.66104	1115.5449	-0.2535	11085700	-0.66086	260.847	75.8895	73.2995	168.8578	157.3294	68218.5625	110.7853	-1.4035	141.2182	3059710
014	2018-12-05t1924	1544059784.61	adult	171.999	114.0003	-101.9811	1190.1848	77.2668	74067.0187	233225.5972	3977599.8752	2762.61	-1.1029	294.625	-1.1322	253.4015	-1.3634	1602.764	-0.45119	1539.5525	620269.6875	581.7252	-0.027159	1135.3526	-0.22026	11384300	-0.57938	283.037	81.0646	78.9907	168.5601	157.7944	65232.7422	112.1708	-1.4498	142.2229	3132340
014	2018-12-05t2324	1544074185.31	adult	175.9992	118.0005	-97.9809	1196.0128	78.2287	77486.9759	244099.8586	4257232.9048	2932.67	-0.99641	295.553	-1.2189	262.0556	-1.0977	1490.866	-0.71067	1340.1771	602309.875	552.5262	-0.32796	960.0422	-0.80803	11939100	-0.42486	338.876	81.4685	78.5458	213.4788	209.8482	86245.4375	116.1707	-1.3197	185.1316	3291000
014	2018-12-06t0324	1544088584.79	adult	179.9991	122.0004	-93.981	1241.7985	88.8395	86307.9581	271986.0299	5087540.7017	2676.27	-1.172	269.089	-2.2422	234.0591	-2.5255	1260.8824	-1.1988	1067.1277	567397.125	525.119	-0.59851	940.832	-0.88386	12091000	-0.40737	320.797	79.6536	75.7549	211.5061	206.3861	95177.7266	120.1973	-1.2037	181.8292	3579070
014	2018-12-06t0724	1544102984.48	adult	183.999	126.0003	-89.9811	1122.4661	75.8862	70551.1799	222296.5003	3740374.6148	2624.99	-1.2138	303.874	-1.1872	260.9153	-1.4474	1487.0676	-0.74866	1392.5145	548727.9375	592.4683	-0.1682	995.2893	-0.74478	11184100	-0.70418	383.958	87.6483	83.3333	259.5576	251.1529	95776.7656	129.197	-0.79061	202.9497	3225900
014	2018-12-06t1124	1544117384.09	adult	187.9989	130.0002	-85.9812	1117.2283	85.348	75444.7861	237983.04	4305008.8622	3252.55	-0.82319	300.889	-1.4143	261.4264	-1.5759	1477.0245	-0.78765	1253.5322	580470.625	574.1854	-0.36822	959.2299	-0.87439	11821300	-0.54189	289.03	89.0366	84.926	200.0691	194.1875	78627.1719	135.9451	-0.55357	173.6631	3498070
014	2018-12-06t1647	1544136717.65	adult	193.3693	135.3706	-80.6108	1149.6656	79.0024	72381.7867	227989.8023	3929069.6292	3129.72	-0.9228	342.204	-0.2926	294.859	-0.34436	1593.9572	-0.60362	1457.4032	602515.8125	738.6076	0.6484	1117.2599	-0.48894	12914400	-0.27705	280.996	89.8816	86.1917	206.5223	201.3032	78065.4141	134.0191	-0.8963	180.8169	3392040
014	2018-12-06t1924	1544146141.3	adult	195.987	137.9883	-77.9931	1064.6855	79.4463	67638.4071	213202.4239	3649311.3457	3740.89	-0.54778	372.577	0.548	317.4255	0.50514	2076.4285	0.25556	1935.1656	732979.25	790.1981	0.92781	1304.814	-0.018483	13152400	-0.23489	451.121	99.0844	94.7161	270.6165	252.355	95527.6406	142.0116	-0.56351	185.8002	3497780
014	2018-12-06t2324	1544160540.17	adult	199.9867	141.988	-73.9934	986.8736	75.0868	60404.1112	190424.7752	3152147.6265	3794.26	-0.53419	368.806	0.25772	304.8405	-0.21636	2216.0696	0.45309	2073.7856	700278	849.1849	1.2036	1525.9512	0.49788	11636200	-0.66368	545.766	95.5349	91.0241	241.8997	205.1702	76440.2969	143.2208	-0.67155	185.7738	3014220
014	2018-12-07t0324	1544174940.31	adult	203.9867	145.988	-69.9934	1132.2615	74.0037	71344.9253	224900.7287	3750771.3724	3683.96	-0.6212	361.911	-0.11133	303.671	-0.44086	1949.9307	-0.06525	1827.1742	727324.125	801.316	0.8011	1301.607	-0.13719	13474300	-0.21608	294.273	96.0484	91.6972	213.5395	208.2366	79650.2188	144.3434	-0.77455	187.1012	3575980
014	2018-12-07t0724	1544189340.24	adult	207.9867	149.988	-65.9934	1050.0235	79.3394	66537.4125	209794.4037	3548627.7468	3981.77	-0.45539	367.894	-0.091361	302.7498	-0.65139	1920.6207	-0.15939	1726.3348	668376	860.5867	1.0764	1411.5666	0.08644	12767000	-0.42537	331.465	96.6382	92.1349	198.8101	192.4621	69185.9219	145.6859	-0.86048	179.5461	3353640
014	2018-12-07t1124	1544203721.18	adult	211.9814	153.9827	-61.9987	961.3207	82.2043	61258.0163	193234.8435	3340026.0169	2534.23	-1.3658	372.861	-0.10003	306.8926	-0.65018	1699.6898	-0.57953	1649.6371	543900.75	868.7266	1.0361	1308.6114	-0.2226	11913700	-0.6621	365.534	96.1899	91.0804	200.7367	195.8167	64235.7422	148.3702	-0.8814	183.1743	3073460
014	2018-12-07t1524	1544218117.61	adult	215.9804	157.9817	-57.9997	889.0668	78.6559	58211.2158	184145.1218	3206045.3958	2805.44	-1.212	379.709	-0.039956	312.656	-0.5668	1779.8318	-0.47614	1747.6541	541068.875	866.393	0.94712	1308.6779	-0.26808	11524500	-0.77638	384.982	97.9729	92.7908	202.3305	197.4705	61508.4609	151.3486	-0.88729	185.522	2973570
014	2018-12-07t1924	1544232518.38	adult	219.9806	161.9819	-53.9995	712.5421	93.0208	49063.2609	156181.1999	2939811.718	2653.33	-1.3169	375.492	-0.28822	309.733	-0.8203	1908.6366	-0.28738	1868.2192	486702.3438	919.4093	1.1949	1541.5658	0.26075	9568300	-1.2609	266.121	98.66	93.6868	204.2127	201.8506	52074.2422	153.6942	-0.9192	188.0082	2514060
014	2018-12-07t2324	1544246917.79	adult	223.9804	165.9818	-49.9996	712.5761	97.6189	51171.693	163107.4688	3108512.3497	2480.11	-1.4361	394.104	0.11161	320.5472	-0.53219	1837.4601	-0.44138	1803.3799	488764.375	954.2291	1.3294	1473.8366	0.049666	10482000	-1.0573	364.171	102.487	97.0356	217.4542	211.5998	57842.8281	161.0628	-0.748	197.7423	2725860
014	2018-12-08t0324	1544261317.45	adult	227.9803	169.9817	-45.9997	826.3992	83.9825	55966.3811	177021.8256	3227452.8637	2912.17	-1.1768	393.394	-0.006576	324.568	-0.47815	1861.7264	-0.42233	1827.2925	543624.125	904.1578	0.98865	1404.5097	-0.15246	11479600	-0.83449	325.538	103.728	97.3106	220.9948	216.3355	64530.4922	164.5281	-0.73272	201.3342	3026890
014	2018-12-08t0724	1544275717.76	adult	231.9804	173.9817	-41.9996	783.3275	86.7705	54702.6329	173665.2089	3159938.1754	2878.13	-1.2062	396.546	-0.019138	326.9682	-0.49268	1935.3678	-0.32222	1893.3422	551579.8125	903.994	0.93805	1398.8526	-0.20059	11297200	-0.89079	351.744	105.958	99.3883	226.0123	221.5698	64413.5078	169.5645	-0.65956	207.9495	3018620
014	2018-12-08t1124	1544290117.87	adult	235.9805	177.9818	-37.9996	765.3558	90.8113	54737.9982	174027.9797	3248118.8047	2423.05	-1.4952	399.129	-0.040603	328.7498	-0.52308	1756.1809	-0.65035	1731.8896	500511.5625	930.1679	1.046	1408.935	-0.20707	11373600	-0.88661	329.919	106.917	99.7023	224.0483	218.6095	63853.7773	171.6665	-0.6984	205.0388	3046720
014	2018-12-08t1524	1544304517.69	adult	239.9804	181.9817	-33.9996	769.5966	92.7557	54905.7919	174628.4427	3256143.1337	2606.6	-1.3874	398.329	-0.14143	329.2922	-0.5837	1765.6997	-0.64989	1709.0104	504990.125	922.1392	0.96408	1401.6371	-0.24981	11385000	-0.89844	352.551	108.514	101.1763	233.2723	227.8494	66715.8672	175.9472	-0.65325	212.9014	3101540
014	2018-12-08t1924	1544318918.14	adult	243.9805	185.9819	-29.9995	795.1618	86.1072	55537.332	175945.7614	3243030.4102	2601.61	-1.3956	392.884	-0.36774	327.778	-0.71602	1719.6033	-0.74383	1657.9524	498684.9375	904.4667	0.82789	1355.0132	-0.38856	11370800	-0.91789	366.001	109.11	101.2231	234.5351	229.2182	68015.1797	178.1842	-0.68302	215.5551	3157860
014	2018-12-08t2324	1544333317.28	adult	247.9803	189.9816	-25.9998	967.0791	76.6344	60155.9871	189684.8649	3199480.8314	2490	-1.4702	379.118	-0.821	319.1291	-1.1018	1577.6136	-1.0069	1460.5897	495370.6875	875.8268	0.62844	1219.1723	-0.75034	11902800	-0.80936	343.22	108.837	101.7322	227.0107	223.2907	71281.3594	172.2433	-1.0012	208.994	3417040
014	2018-12-09t0324	1544347717	adult	251.9802	193.9815	-21.9998	960.998	77.2356	62286.1223	196610.4389	3355497.7065	3109.73	-1.0839	377.196	-0.94317	317.9223	-1.2106	1738.0936	-0.73199	1557.7347	564880.4375	864.3304	0.53001	1222.1889	-0.76516	12246800	-0.74467	374.412	109.56	102.554	232.17	226.288	75455.2344	173.2406	-1.068	210.2836	3557210
014	2018-12-09t0724	1544362116.85	adult	255.9802	197.9815	-17.9999	968.977	74.9975	61523.8408	194200.5672	3245003.9323	3460.66	-0.86324	380.295	-0.92594	318.8366	-1.2414	1842.2584	-0.55422	1605.505	591364.9375	882.4918	0.60653	1247.881	-0.72252	12207900	-0.77091	423.336	110.884	103.1707	238.3479	232.5014	76509.6875	178.3329	-0.99224	216.7533	3559480
014	2018-12-09t1124	1544376517.2	adult	259.9803	201.9816	-13.9998	948.1077	75.9205	60010.5254	189387.9889	3170109.1273	3292.22	-0.97113	384.97	-0.86527	323.3083	-1.1474	1793.3606	-0.6508	1606.8134	561321.875	895.4004	0.65295	1239.4957	-0.7657	12046900	-0.82688	355.071	112.628	104.7511	240.8332	233.7375	75380.7891	181.1756	-0.99492	218.6663	3524460
014	2018-12-09t1524	1544390916.69	adult	263.9801	205.9815	-9.9999	946.1243	76.1464	60475.4215	190931.9188	3208015.9624	3194.17	-1.0348	383.902	-0.96096	323.3781	-1.206	1781.2858	-0.6815	1572.7062	562886.3125	885.9677	0.56796	1245.0282	-0.77374	12109800	-0.82932	410.747	113.839	105.2789	245.7315	240.3131	77651.1562	186.1682	-0.92578	224.6247	3590930
014	2018-12-09t1924	1544405316.7	adult	267.9801	209.9815	-5.9999	951.656	75.7591	60524.7959	191083.2028	3200206.2437	3417.59	-0.89137	382.762	-1.0574	322.6614	-1.2891	1787.6661	-0.67867	1525.9317	564902.5	881.5982	0.5131	1229.3569	-0.83601	12081900	-0.85389	387.958	114.807	105.6543	252.7818	246.9467	79879.0391	189.1007	-0.92641	229.5372	3623890
014	2018-12-09t2324	1544419716.76	adult	271.9802	213.9815	-1.9999	938.9195	76.9699	59709.0813	188440.7781	3188184.2192	3099.6	-1.0979	384.273	-1.0808	325.3426	-1.256	1725.4987	-0.8026	1517.8579	538355.5625	888.2601	0.5242	1216.525	-0.89151	11964000	-0.90087	352.708	116.446	107.0247	251.7473	246.9083	78545.1484	192.1906	-0.9219	232.0311	3625420
014	2018-12-10t0324	1544434116.06	dead	275.98	217.9813	1.9999	936.1102	76.1844	58525.6541	184731.5003	3087400.4136	3181.8	-1.045	387.523	-1.0564	326.8148	-1.2629	1773.6213	-0.72256	1583.9689	542728.125	902.752	0.58283	1243.2632	-0.84522	11838100	-0.95053	387.924	118.218	107.7276	264.3054	258.9796	80877.4453	199.4183	-0.78448	241.6555	3611340
016	2018-11-28t1524	1543440604.62	egg	-1.9993	-53.9986	-293.9809	162.0023	36.4414	3504.0539	11412.5242	72796.2271	0	0.91281	0	-0.54718	0	-0.57013					0	-0.48361	0	0.038974	0	1.3355	0	0	0				0	-0.60891	0	0
016	2018-11-28t1924	1543454999.36	larva	1.9993	-50.0001	-289.9824	153.832	27.5647	2809.808	8951.1954	48007.6769	0	0.2933	0	-0.75257	0	-0.75312					0	-0.62608	0	-0.24997	0	0.73097	0	0	0				0	-0.74244	0	0
016	2018-11-28t2324	1543469398.9	larva	5.9991	-46.0002	-285.9825	187.4305	26.0759	3325.8806	10546.7373	54681.8186	0	-0.13679	0	-0.96297	0	-0.94466					0	-0.75822	0	-0.49624	0	0.17334	0	0	0				0	-0.88403	0	0
016	2018-11-29t0324	1543483799.36	larva	9.9993	-42.0001	-281.9824	184.8913	26.1536	3351.3068	10630.7196	55869.8517	0	-0.47317	0	-1.179	0	-1.1459					0	-0.8818	0	-0.71278	0	-0.3447	0	0	0				0	-1.0349	0	0
016	2018-11-29t0724	1543498198.6	larva	13.9991	-38.0003	-277.9826	325.1097	43.1747	10201.4293	32343.2787	279350.9023	207.14	-0.47224	129.599	0.2232	129.6895	0.426	188.8944	-0.71598	186.5638	10389.1914	166.1328	-0.18618	180.5332	-0.47665	705407	-0.26541	89.9963	45.7378	45.1691	77.7006	76.4663	4273.5308	64.399	0.59272	73.5505	248951
016	2018-11-29t1124	1543512598.14	larva	17.9989	-34.0004	-273.9827	268.8892	32.9837	6448.523	20405.3051	135700.033	288.4	-0.63105	199.108	0.93242	198.5873	1.2547	260.7346	-0.75964	256.2731	9125.7119	236.2611	0.032372	250.8729	-0.50855	693293	-0.7461	114.456	55.0978	54.9587	89.4946	88.1048	3132.3118	75.1266	0.81436	84.43	191850
016	2018-11-29t1524	1543527004.74	larva	22.0008	-29.9986	-269.9809	406.3197	39.2778	11955.4878	37758.0125	303650.4795	362.06	-0.77997	181.207	0.52962	179.3353	0.84355	297.8021	-0.84543	293.2738	19357.1348	218.0461	-0.17118	272.004	-0.64408	1160810	-0.83697	146.074	54.2322	53.9396	86.8768	85.3433	5646.9932	73.1807	0.67387	81.1354	347412
016	2018-11-29t1924	1543541401.38	larva	25.9998	-25.9995	-265.9818	546.877	51.8813	22823.816	72130.3056	800121.7759	618.479	-0.70407	179.228	0.32488	172.5362	0.59386	495.4342	-0.7165	489.4178	59947.5391	226.4033	-0.24075	421.0319	-0.48992	2159340	-0.53016	108.37	59.2423	58.9502	92.1592	91.1182	11151.2598	78.4474	0.75385	87.5422	713752
016	2018-11-29t2324	1543555801.1	larva	29.9998	-21.9996	-261.9819	603.007	46.4661	22274.5247	70287.9772	698294.1404	1326.61	-0.13753	246.518	1.0899	208.2165	1.0162	1061.7424	-0.084232	1047.5398	126347.3438	560.6642	1.2457	974.5476	0.52432	2911380	-0.41207	113.95	62.5336	62.1015	96.0544	94.56	11430.4736	82.3787	0.80058	91.2728	738522
016	2018-11-30t0324	1543570200.31	larva	33.9995	-17.9998	-257.9821	641.3771	71.744	32780.0202	103623.3009	1455359.0655	2342.48	0.71478	231.518	0.70789	170.1492	0.21964	1626.8448	0.57153	1536.796	278190.4688	631.9327	1.4807	1392.0098	1.2219	3949000	-0.095917	185.018	55.292	55.009	89.6841	87.39	15335.9766	75.381	0.45636	84.0457	943116
016	2018-11-30t0724	1543584600.21	larva	37.9995	-13.9999	-253.9821	763.1337	49.6432	31642.4592	99721.0459	1099477.0368	4477.13	2.6555	321.17	1.8927	219.4113	0.91993	3291.8162	2.7845	3158.3584	553025.125	984.1973	3.052	2640.8029	3.6163	5367080	0.46981	111.054	58.568	58.3937	94.0665	92.8319	15803.1787	79.7569	0.51166	89.3844	978729
016	2018-11-30t1124	1543599000.03	larva	41.9995	-9.9999	-249.9822	865.7389	51.5583	39017.8972	123053.3458	1444046.732	3229.44	1.1277	267.344	0.89955	203.7337	0.45568	2170.8442	1.1355	2050.6014	447193.9375	674.858	1.4723	1569.5975	1.224	5492320	0.14399	334.062	50.2367	49.5837	89.3041	85.8522	18396.6504	72.2329	0.065052	82.262	1032060
016	2018-11-30t1524	1543613400.12	larva	45.9995	-5.9999	-245.9822	957.2108	57.242	46131.6535	145465.9995	1818088.4511	3921.1	1.5477	286.615	1.031	237.4232	0.95822	2658.4998	1.7478	2526.542	646015.4375	427.8227	0.19115	2054.3835	2.0076	6948120	0.70212	196.051	58.3513	58.2452	95.6302	93.7785	23238.1289	80.4164	0.28287	89.9623	1414550
016	2018-11-30t1924	1543627799.83	larva	49.9994	-2	-241.9823	1084.2747	63.4949	56767.2231	178882.4961	2461292.957	2767.38	0.21952	213.567	-0.43253	178.0769	-0.56904	1674.8936	0.21642	1576.3007	499118.2812	333.2776	-0.36043	1185.1903	0.10443	6352760	-0.095519	159.871	56.2353	55.8311	91.516	89.9622	27271.7773	76.6804	-0.089842	86.4137	1672770
016	2018-11-30t2324	1543642199.56	adult	53.9993	2	-237.9823	1029.9404	63.74	53429.8729	168313.7322	2327566.6495	2526.65	-0.17184	246.163	-0.0022893	211.2731	0.042945	1658.427	0.076973	1595.6113	464359.5625	383.0011	-0.17573	1236.026	0.11491	6889840	-0.1153	200.724	61.9384	61.6403	97.625	95.801	27335	82.7616	0.14975	92.2341	1733590
016	2018-12-01t0324	1543656600.11	adult	57.9995	6.0001	-233.9822	1027.1075	67.6947	57129.4316	180020.3148	2657087.9383	3236.72	0.3094	262.873	0.20156	230.766	0.43809	2222.26	0.82939	2161.9917	664455.75	335.1071	-0.44645	1706.2733	0.99389	7857790	0.14624	180.172	62.4935	62.1793	100.6283	98.3839	30087.8516	84.8861	0.20054	94.5457	1868060
016	2018-12-01t0724	1543670999.56	adult	61.9993	10	-229.9823	1049.2424	64.0029	58126.3781	183257.2558	2654448.4021	2756.04	-0.26543	268.106	0.22426	233.5924	0.43599	1877.468	0.21673	1849.3668	572627.75	318.5195	-0.56279	1509.3337	0.56137	8155510	0.0077443	281.227	64.792	64.5098	101.4546	98.4104	30943.6504	86.0031	0.20718	95.0784	1970910
016	2018-12-01t1124	1543685399.93	adult	65.9994	14.0001	-225.9822	870.0746	126.6349	64640.3891	207534.7895	4300876.3964	2637.27	-0.49742	228.564	-0.74722	199.2874	-0.84081	1517.5229	-0.46597	1450.0247	511405.25	294.2075	-0.72392	1194.5657	-0.12799	7689560	-0.56867	174.507	58.1905	57.6769	95.0751	93.0886	32040.3145	79.6084	-0.5814	89.7754	1957700
016	2018-12-01t1524	1543699799.96	adult	69.9994	18.0001	-221.9822	1067.9261	68.438	62244.654	196196.12	3001800.3564	3562.91	0.19842	268.119	0.11297	239.5358	0.5127	1454.6239	-0.62479	1193.7773	474207.4062	364.4636	-0.33955	1040.1025	-0.49566	8718710	-0.20553	267.535	68.2706	67.8761	105.0204	103.2209	34236.6367	89.939	0.4793	99.5752	2220020
016	2018-12-01t1924	1543714200.48	adult	73.9996	22.0002	-217.9821	1088.145	65.8411	61068.9323	192423.8503	2835665.0699	4186.84	0.63995	263.145	-0.066768	230.8216	0.073548	1779.1621	-0.04291	1556.0941	569331.875	387.7276	-0.18382	1099.876	-0.36526	8403530	-0.62546	247.25	59.8663	59.3358	100.3871	97.8396	32123.8867	83.0039	-0.60969	93.7472	1911830
016	2018-12-01t2324	1543728599.71	adult	77.9994	26	-213.9823	1102.1109	69.1752	62986.3864	198459.7459	3011250.4663	2929.64	-0.53171	257.064	-0.31602	224.392	-0.34407	1601.8955	-0.39274	1465.6327	528625.5	346.6313	-0.47971	1258.9422	0.074515	8464850	-0.78826	144.852	63.2765	62.8736	103.4085	101.4001	34124.7969	85.5122	-0.46631	96.3142	2083630
016	2018-12-02t0324	1543743012.67	adult	82.003	30.0036	-209.9787	1135.1394	67.0914	63788.8119	200883.1517	3008355.1763	3873.35	0.20853	276.665	0.28535	251.518	0.8796	1832.481	0.1398	1571.1089	612048.625	360.1426	-0.40236	1239.0516	0.082066	9231210	-0.50728	174.336	69.3882	68.925	116.8576	111.6662	39030.4219	92.628	0.42188	104.7599	2315210
016	2018-12-02t0724	1543757410.75	adult	86.0024	34.0031	-205.9792	1078.3025	69.1696	64135.7482	202220.7166	3147315.4321	2984.03	-0.61845	285.799	0.62468	254.9288	0.98435	1627.9044	-0.33547	1490.8217	546975.875	409.0761	0.058968	1110.9431	-0.2779	9577700	-0.4562	162.98	70.3034	69.9305	109.3803	106.5727	36751.7969	92.086	0.11502	102.4515	2356010
016	2018-12-02t1124	1543771809.48	adult	90.0021	38.0027	-201.9796	1054.7523	66.8462	60369.091	190328.5956	2865665.9994	4218.28	0.36449	285.533	0.58303	253.1092	0.78163	1892.5242	0.38979	1746.9229	598037.625	403.9151	-0.02337	1280.5202	0.39296	9015700	-0.92361	328.972	64.9791	64.235	128.5945	120.379	40635.8594	88.6731	-0.64281	104.3132	2051720
016	2018-12-02t1524	1543786206.37	adult	94.0012	42.0019	-197.9804	1039.3104	69.3256	61102.5218	192597.0932	2995478.3146	2372.87	-1.2361	300.048	1.1995	271.8033	1.742	1415.6505	-0.96364	1321.527	453008.1562	460.0916	0.63429	1155.6221	-0.043133	9578740	-0.7148	278.654	72.2499	71.966	113.5999	111.786	36351.9609	96.5576	0.32215	107.0672	2306510
016	2018-12-02t1924	1543800600.12	adult	97.9995	46.0001	-193.9822	1117.9766	70.881	62823.3593	197822.1101	3025106.9925	3359.38	-0.47591	265.559	-0.62793	233.483	-0.64731	1657.5076	-0.2817	1490.7915	545320	488.4403	0.92339	1098.2382	-0.26646	8726000	-1.3204	290.949	58.6751	57.9663	101.0142	98.9141	33233.6602	82.3287	-1.9718	94.2523	1928000
016	2018-12-02t2324	1543815000.15	adult	101.9995	50.0001	-189.9822	1151.5379	67.7244	63341.2505	199485.5134	2934509.7869	3467.99	-0.4435	273.166	-0.40733	233.8261	-0.78639	1703.7086	-0.16633	1573.0577	565631.25	459.349	0.41015	1183.8786	0.1139	9054620	-1.2229	196.741	61.2297	60.6752	104.1258	102.1398	34569.7578	85.4046	-1.7025	97.6159	2029580
016	2018-12-03t0324	1543829400.34	adult	105.9995	54.0002	-185.9821	1161.0074	66.9407	63778.8012	200762.5537	2988628.4457	3289.71	-0.63237	298.041	0.70621	263.4306	0.83735	1935.8359	0.49478	1746.4562	646569.1875	471.716	0.43821	1312.9705	0.68726	9954880	-0.78989	232.946	67.1604	66.7973	115.2341	111.2588	38488.1992	92.797	-0.87864	105.3555	2243220
016	2018-12-03t0724	1543843800.49	adult	109.9996	58.0002	-181.9821	1143.5224	79.4588	69976.923	220463.6522	3692358.5092	2799.56	-1.0464	256.954	-1.5691	218.228	-2.0327	1509.4147	-0.78759	1396.7198	552445.75	501.5304	0.68774	1016.6752	-0.63681	9386800	-1.1855	288.578	64.4551	62.0531	162.8009	154.01	59585.1406	94.1631	-0.89157	135.2262	2354610
016	2018-12-03t1124	1543858199.95	adult	113.9994	62.0001	-177.9822	1036.9994	64.0739	57493.5451	181216.1999	2646332.0045	2786.17	-1.0874	320.793	1.5754	282.2609	1.7004	1306.0974	-1.4061	1146.124	393135.3125	618.1364	2.0466	973.0447	-0.84109	9646240	-1.1009	196.477	79.733	79.2416	121.9877	119.6534	36718.2969	102.7245	-0.012192	114.5577	2397570
016	2018-12-03t1524	1543872600.53	adult	117.9996	66.0002	-173.9821	980.5843	67.4551	54471.5962	171657.0434	2553688.9432	2710.8	-1.1683	317.719	1.2696	270.2382	0.84788	1428.179	-1.0641	1236.1934	408459.1875	687.9058	2.7377	1069.4473	-0.41903	9055640	-1.4719	238.119	75.0046	74.483	120.8862	118.328	34573.457	100.1127	-0.53018	113.0873	2137780
016	2018-12-03t1924	1543886999.75	adult	121.9994	70	-169.9823	1011.3048	65.4112	54440.0315	171500.4568	2498215.0423	3891.6	-0.33279	330.63	1.7885	288.3486	1.827	1586.2205	-0.61353	1199.9021	452072.8438	610.3218	1.5816	1049.6727	-0.51152	9423280	-1.3069	286.239	83.0825	81.0662	210.114	208.1362	59882.5039	108.7178	0.28416	160.7849	2367930
016	2018-12-03t2324	1543901400.37	adult	125.9995	74.0002	-165.9821	1093.8069	73.3848	63547.9055	200256.0516	3223917.8268	2338.35	-1.4681	254.316	-2.1877	213.0388	-2.8052	1265.5052	-1.5446	1131.3788	421413.25	585.9717	1.1287	963.8812	-0.88943	8447370	-1.8391	278.018	59.5949	58.7209	106.1418	102.5851	35345.2344	84.4187	-2.6291	97.9334	1979500
016	2018-12-04t0324	1543915800.08	adult	129.9995	78.0001	-161.9822	1014.781	62.9922	52442.0922	165201.6207	2310024.0927	4333.9	-0.054087	312.268	0.6144	271.598	0.62032	2063.4619	0.75652	1826.8029	567452	653.4524	1.7563	1263.9361	0.42971	8582680	-1.7715	395.133	75.7709	75.5883	128.6384	124.4156	35375.5508	103.7284	-0.64179	118.3792	2082560
016	2018-12-04t0724	1543930200.52	adult	133.9996	82.0002	-157.9821	1111.7734	66.5825	57330.4228	180438.6877	2575894.7883	5315.65	0.63197	294.636	-0.33593	251.3907	-0.65192	1899.8069	0.29148	1453.8849	571841.875	582.6841	0.82752	1181.6232	0.073583	8853230	-1.6311	251.803	74.5166	72.9334	172.5217	167.5492	51929.0195	104.5195	-0.71582	129.6202	2239070
016	2018-12-04t1124	1543944600.32	adult	137.9995	86.0002	-153.9821	664.4909	67.2323	35088.968	110788.9304	1607161.2338	5683.11	0.88687	338.829	1.6722	278.5748	0.86432	2439.8313	1.8142	1766.8354	448928.9375	631.0644	1.2346	1399.5989	1.006	6217170	-2.884	229.74	87.6465	86.6437	138.9568	136.4438	25568.0547	114.6354	0.15172	130.2847	1608230
016	2018-12-04t1524	1543959000.37	adult	141.9995	90.0002	-149.9821	670.7357	66.9044	35316.9034	111497.9703	1613636.3867	5257.1	0.59007	338.93	1.5562	283.875	1.0815	2319.4404	1.4743	1718.3837	429096.4688	595.2947	0.7516	1308.5636	0.6177	6258000	-2.8078	212.299	88.7375	87.6933	139.5374	135.9029	25814.4258	116.1351	0.11976	130.2933	1638450
016	2018-12-04t1924	1543973400.84	adult	145.9997	94.0003	-145.982	666.5306	66.2005	34957.5912	110361.0554	1590445.9992	4957.07	0.38741	340.883	1.5198	283.276	0.95236	2379.3264	1.6351	1911.2119	435416.75	599.1487	0.69569	1387.9148	0.93959	6229290	-2.7545	236.462	90.3022	89.2059	145.6386	141.8985	26651.8672	117.8102	0.098452	135.4393	1650180
016	2018-12-04t2324	1543987801.04	adult	149.9997	98.0004	-141.9819	625.5816	65.3039	31946.3988	100891.205	1418322.3565	4733.75	0.2402	353.224	1.915	291.0559	1.2661	2434.4839	1.7731	1925.0741	408993.3125	688.5484	1.4712	1460.7855	1.2154	5908380	-2.8187	208.077	91.6596	90.3016	150.9395	147.2035	25357.832	120.8634	0.19115	139.3753	1533190
016	2018-12-05t0324	1544002201.08	adult	153.9997	102.0004	-137.9819	643.2299	65.3852	33112.1686	104555.1731	1481805.9192	4956.04	0.40067	352.434	1.7274	291.4455	1.1589	2450.9038	1.7914	1935.1645	426457.25	647.1838	0.96332	1452.618	1.1472	6108380	-2.6529	214.865	92.3112	90.8677	152.2531	147.3273	26492.0371	122.361	0.13081	140.9886	1599940
016	2018-12-05t0724	1544016599.98	adult	157.9994	106.0001	-133.9822	608.2681	65.3896	31065.2261	98128.6087	1379154.3995	5432.09	0.72884	355.448	1.6863	292.1005	1.0529	2509.4214	1.8969	1956.403	409035.6875	681.7553	1.171	1457.3756	1.1145	5787400	-2.7008	236.572	93.4419	91.8485	157.9566	154.3968	25746.9258	124.317	0.09965	144.7506	1521420
016	2018-12-05t1124	1544031001.2	adult	161.9998	110.0004	-129.9819	549.392	67.0021	28151.7873	89094.8158	1251111.2109	5844.55	1.0022	364.198	1.8527	295.3253	1.0632	2657.3855	2.1945	2086.6984	393293.0625	729.0191	1.469	1478.2736	1.1249	5366090	-2.7787	229.132	94.9552	92.6383	165.297	161.07	24463.9492	129.5252	0.31488	151.9032	1399070
016	2018-12-05t1524	1544045400.42	adult	165.9996	114.0002	-125.9821	537.0873	66.4341	27550.0054	87308.0118	1223370.7565	4711.5	0.22069	355.964	1.358	289.6665	0.62412	2469.2454	1.6457	2026.9132	358040.5625	745.6147	1.4815	1457.4808	0.97234	5132640	-2.7801	226.505	95.6551	93.5615	169.8221	165.2938	24624.207	130.4424	0.17505	155.2102	1379250
016	2018-12-05t1924	1544059800.89	adult	169.9997	118.0003	-121.982	550.1161	66.5782	28053.4227	88854.9035	1233186.079	4799.24	0.26537	359.306	1.3005	291.3534	0.54109	2577.7114	1.7999	2181.8149	378923.5625	721.5578	1.1574	1548.0486	1.1952	5280000	-2.6503	237.531	97.1315	94.774	173.7374	169.4967	25539.4004	133.0204	0.15554	159.4797	1427350
016	2018-12-05t2324	1544074201.55	adult	173.9999	122.0005	-117.9818	560.7682	65.5274	28611.2906	90588.9221	1257299.8363	4707.32	0.1863	354.89	0.96098	289.2593	0.27234	2485.7083	1.4885	2031.6346	375341.9375	701.9279	0.88731	1508.7418	0.97238	5325130	-2.5661	280.018	97.5885	95.0084	176.3227	171.8425	26624.7305	134.3893	0.042207	159.5866	1464320
016	2018-12-06t0324	1544088601.01	adult	177.9997	126.0004	-113.9819	624.5962	104.0169	40581.0497	130875.3851	2352782.9781	3517.75	-0.61259	361.121	0.9979	303.1873	0.74171	2167.4712	0.71694	1923.4911	459503.875	727.4683	0.97637	1481.9829	0.80051	7654690	-1.7767	230.381	100.483	97.484	179.0648	175.2389	37961.7344	140.9596	0.2777	166.4188	2129930
016	2018-12-06t0724	1544103000.92	adult	181.9997	130.0003	-109.982	711.0415	68.4441	40157.9021	126939.55	1895776.3106	4002.26	-0.31263	340.066	0.10853	296.2418	0.24217	2065.4656	0.43184	1673.3242	435813.25	512.7691	-0.71423	1326.7269	0.25671	7145800	-1.9061	314.442	101.601	99.1389	178.2358	172.8105	37607.75	140.1027	0.0062924	163.6644	2134950
016	2018-12-06t1124	1544117400.31	adult	185.9995	134.0002	-105.9821	803.0299	72.566	47020.1441	148540.0467	2302878.0529	3561.05	-0.61827	335.69	-0.20826	290.3303	-0.21363	1943.2098	0.13428	1737.4545	478029.625	632.7449	0.08294	1408.2982	0.42167	8247900	-1.5639	238.31	98.5663	95.8674	177.3436	173.9643	43626.5352	139.8019	-0.22589	165.7297	2421770
016	2018-12-06t1647	1544136734.24	adult	191.3701	139.3707	-100.6116	780.3803	80.5821	46181.1582	146507.0689	2265149.2025	3401.84	-0.74197	377.665	0.91569	330.4682	1.2953	2021.9193	0.21563	1841.6122	487282.5625	750.6835	0.78159	1586.9795	0.81915	9100220	-1.3172	275.003	102.193	100.082	186.4496	183.3648	44934.3516	148.5364	0.01883	174.3257	2462450
016	2018-12-06t1924	1544146157.86	adult	193.9877	141.9884	-97.9939	785.8751	77.9094	45693.3875	144871.7439	2200768.013	3982.8	-0.38743	374.306	0.68744	327.6617	1.039	2172.6052	0.45908	1881.723	519252.625	682.591	0.25726	1608.2618	0.82404	8945920	-1.3614	309.182	103.475	100.9286	193.6992	189.8004	46294.1172	153.5484	0.15979	179.9499	2473050
016	2018-12-06t2324	1544160556.65	adult	197.9874	145.988	-93.9942	741.0997	77.9589	45090.579	142970.9141	2258011.0956	4966.06	0.20948	385.067	0.84132	331.8485	1.019	2474.6331	0.94732	2109.3711	584013.375	637.6455	-0.11909	1764.3902	1.1572	9062560	-1.3332	264.286	108.423	104.5018	208.8572	205.8144	49290.2969	162.032	0.4044	193.7729	2551740
016	2018-12-07t0324	1544174956.79	adult	201.9874	149.9881	-89.9942	722.4111	78.7156	43724.8487	138560.2184	2206546.5266	5722.73	0.65647	397.587	1.0392	337.2337	1.0467	2800.6543	1.4583	2363.8523	638549.1875	649.7224	-0.11546	1868.1776	1.3422	9060220	-1.3395	295.419	112.259	107.2379	228.2377	222.2138	52038.1992	170.4368	0.61617	207.0132	2558150
016	2018-12-07t0724	1544189356.75	adult	205.9874	153.9881	-85.9942	716.6994	78.8357	43635.9919	138405.1015	2202300.5462	5283.53	0.35796	398.522	0.8876	338.4773	0.90215	2697.8936	1.2099	2273.1396	615119.75	672.7875	-0.04482	1865.8439	1.2555	9074350	-1.3438	297.948	113.281	108.1606	230.5359	224.3618	52562.1797	172.5712	0.50325	209.4878	2579410
016	2018-12-07t1124	1544203737.78	adult	209.9822	157.9828	-81.9995	704.7947	78.6395	43039.7796	136636.2754	2162998.4125	5944.23	0.75074	406.275	0.96125	344.5956	0.98175	2852.5405	1.4265	2333.1128	641821.625	679.3536	-0.071097	1925.935	1.3493	9133470	-1.3387	323.786	114.937	109.1747	236.859	229.8025	53293.2812	177.8763	0.54094	214.9986	2583900
016	2018-12-07t1524	1544218134.23	adult	213.9812	161.9818	-78.0005	718.4908	78.4382	42713.0307	135516.1088	2107699.2884	5847.73	0.66913	409.099	0.88229	346.7141	0.88778	2766.4731	1.2356	2340.0125	619690	694.7157	-0.046421	1890.687	1.195	9124120	-1.3512	314.51	117.014	110.6064	240.4945	234.9419	53870.7734	182.9474	0.57087	222.1411	2609760
016	2018-12-07t1924	1544232535.03	adult	217.9814	165.982	-74.0003	622.7026	82.6974	38182.5732	121755.5912	1939137.2735	4906.75	0.071521	410.152	0.76081	349.0255	0.80941	2461.9189	0.66999	2112.1318	489921.875	754.3943	0.243	1709.1421	0.69035	8159560	-1.5933	360.04	124.147	116.8946	262.2789	255.5498	52193.5078	191.933	0.76537	235.316	2469780
016	2018-12-07t2324	1544246934.38	adult	221.9812	169.9819	-70.0004	639.1907	81.0228	38909.7651	123678.9901	1973019.849	5177.22	0.23178	407.269	0.56312	348.8678	0.66834	2513.3677	0.72862	2116.3806	510213.625	703.8862	-0.10956	1715.2616	0.66975	8257780	-1.5781	385.223	125.26	117.5965	267.9607	261.4759	54396.0156	194.732	0.70138	240.6028	2539780
016	2018-12-08t0324	1544261334.05	adult	225.9811	173.9818	-66.0005	636.3324	80.1594	38791.0215	123329.6985	1960260.8927	4965.57	0.088459	408.414	0.4665	350.8442	0.59824	2509.7778	0.69825	2144.6577	509484.9062	699.4468	-0.19248	1713.1026	0.61923	8268340	-1.5839	379.176	127.35	119.2072	276.325	271.4261	56093.9844	199.2705	0.70949	247.3105	2578200
016	2018-12-08t0724	1544275734.39	adult	229.9812	177.9819	-62.0004	629.0662	82.2339	38451.6654	122491.3353	1942793.5953	5083.36	0.15821	412.982	0.49965	352.4782	0.54811	2501.6072	0.65805	2089.0596	502823.0625	739.6749	0.0002134	1703.1282	0.56713	8279040	-1.5913	411.919	129.3	120.4655	288.1464	279.9009	57917.4219	204.4859	0.75414	253.8951	2592070
016	2018-12-08t1124	1544290134.56	adult	233.9813	181.9819	-58.0004	624.745	82.1615	38395.1161	122385.7928	1951467.5312	5168.45	0.2055	416.032	0.48511	354.3226	0.50248	2565.5869	0.75956	2067.7761	515682.9688	743.4843	-0.022802	1684.5389	0.49036	8322300	-1.5926	411.935	130.907	121.4955	295.1137	285.9234	59317.8516	209.6951	0.79696	261.5374	2618660
016	2018-12-08t1524	1544304534.33	adult	237.9812	185.9818	-54.0005	630.8583	81.081	38306.7114	121869.6957	1928707.236	5548.31	0.43796	416.123	0.39487	355.1413	0.42596	2650.9849	0.90208	2154.6157	532847.9375	706.3998	-0.28148	1750.7018	0.62685	8325790	-1.6055	412.593	132.918	122.8959	302.5665	293.7303	60815.8672	215.3749	0.85923	267.0456	2659430
016	2018-12-08t1924	1544318934.7	adult	241.9813	189.9819	-50.0003	528.5238	116.6633	35959.2297	118337.4872	2286394.5551	6364.35	0.949	442.348	1.047	365.6232	0.72085	3264.1912	1.9766	2979.0962	616932.125	770.588	0.059803	2310.6848	2.0012	8323660	-1.6241	371.691	135.888	125.5443	281.5507	276.0263	53213.0859	215.9346	0.74121	262.9086	2557010
016	2018-12-08t2324	1544333333.88	adult	245.9811	193.9817	-46.0006	466.7372	86.0702	29851.2339	95957.9532	1609085.3173	5506.01	0.41919	436.85	0.81546	364.9758	0.60284	3134.6355	1.7533	2738.4575	489003.125	655.5298	-0.64779	2203.9791	1.7218	6806550	-2.0019	354.403	141.133	129.8925	285.6067	278.7058	44554.6484	226.5213	0.98678	266.7545	2198990
016	2018-12-09t0324	1544347733.53	adult	249.981	197.9816	-42.0007	526.1229	122.2334	36846.3537	121662.1286	2413610.4747	3626.35	-0.75771	427.449	0.47914	364.2378	0.48559	2262.3777	0.20614	2043.6177	436638.9062	797.0044	0.15002	1732.3353	0.52548	8233100	-1.6875	367.574	137.661	126.832	287.9084	283.4109	55566.3203	220.8581	0.65498	264.3936	2651490
016	2018-12-09t0724	1544362133.39	adult	253.9809	201.9816	-38.0007	527.6658	119.4665	36471.4342	120072.089	2358837.312	3771.05	-0.66654	428.867	0.44399	366.3632	0.47365	2256.9871	0.19292	2088.074	431084.5312	807.8104	0.1822	1692.95	0.40893	8173360	-1.7242	388.569	139.525	127.6736	299.7115	294.5119	57244.8906	227.0565	0.74401	274.5721	2659080
016	2018-12-09t1124	1544376533.78	adult	257.9811	205.9817	-34.0006	528.6304	120.0377	36803.8571	120977.8312	2386768.7449	4163.8	-0.41604	431.041	0.43055	367.7122	0.43554	2336.0095	0.33234	2156.6357	450849.8438	801.9539	0.11671	1698.475	0.40549	8290210	-1.7192	391.826	140.784	128.4669	301.3873	296.3684	58167.7461	231.1512	0.7591	276.0332	2707710
016	2018-12-09t1524	1544390933.12	adult	261.9809	209.9815	-30.0008	529.5825	84.1792	32330.9469	103320.9059	1679841.9759	4013.08	-0.51009	441.077	0.63256	373.4379	0.55005	2407.6553	0.46073	2208.8401	406893.75	921.3651	0.7918	1717.1633	0.4359	7449790	-1.9455	467.997	144.298	131.1933	312.4331	298.4793	52801.1875	235.1018	0.76932	280.7439	2437190
016	2018-12-09t1924	1544405333.18	adult	265.9809	213.9815	-26.0008	531.8279	79.8409	31149.7954	99324.3943	1563637.2087	4261.46	-0.34793	440.606	0.5482	372.9547	0.45107	2443.5645	0.526	2243.4375	398301	910.2557	0.69745	1705.5096	0.38964	7177040	-2.0369	478.056	145.928	132.2096	318.3152	305.859	51885.3867	239.1911	0.78429	284.9791	2377030
016	2018-12-09t2324	1544419733.23	adult	269.9809	217.9815	-22.0008	529.7428	79.8059	31282.3612	99727.6326	1569196.2115	4278.18	-0.33363	442.733	0.53572	373.8125	0.40048	2409.7969	0.46415	2231.2882	395206.6875	937.036	0.82852	1731.4492	0.43973	7244880	-2.0465	489.611	147.351	133.2087	327.0483	311.6496	53635.9297	243.5747	0.80898	290.0748	2411250
016	2018-12-10t0324	1544434132.47	adult	273.9807	221.9813	-18.001	535.3891	80.0514	32089.6878	102324.4896	1630019.2494	4703.06	-0.052784	441.431	0.43161	373.7827	0.32255	2449.717	0.53864	2280.356	411552.4688	909.273	0.63557	1733.1177	0.42826	7415160	-2.0313	451.453	147.165	133.0598	323.5356	310.0606	54353.9727	243.9643	0.70445	291.7969	2472080
016	2018-12-10t0724	1544448532.84	adult	277.9808	225.9814	-14.0009	516.9491	117.9062	35924.2642	118225.2695	2300455.7424	4602.29	-0.11312	434.78	0.18503	371.3575	0.16891	2366.5227	0.38402	2150.9792	444906.25	808.1415	0.0020061	1673.4152	0.25812	8160820	-1.8733	491.405	146.197	132.5083	325.096	310.9398	61118.0469	242.4995	0.5438	290.216	2744120
016	2018-12-10t1124	1544462933.3	adult	281.9809	229.9816	-10.0007	530.1328	83.6386	32082.7928	102455.6266	1660748.2057	5277.34	0.33834	435.572	0.14073	370.1884	0.060473	2391.5415	0.43167	2155.4331	401778.9688	838.1217	0.153	1680.3975	0.2603	7303680	-2.1145	451.586	147.484	132.686	326.8222	315.1451	54906.1328	244.2428	0.48876	293.9778	2473020
016	2018-12-10t1524	1544477333.25	adult	285.9809	233.9815	-6.0007	527.4212	82.9884	31821.0209	101606.1047	1635622.4869	4913.75	0.10539	438.455	0.15364	372.244	0.058523	2384.5632	0.41956	2149.9734	398222.0625	867.4764	0.30215	1694.2869	0.2811	7294140	-2.1464	470.372	149.516	134.0986	336.8258	324.2367	56249.9141	249.7612	0.55342	301.8928	2487340
016	2018-12-10t1924	1544491735.81	adult	289.9816	237.9823	-2	521.5662	83.9414	31480.1581	100652.8167	1620812.0108	4903.69	0.1061	436.908	0.049085	370.5588	-0.060836	2421.7122	0.49247	2227.7441	399582.5	850.7014	0.17302	1709.4022	0.30587	7192380	-2.2032	508.727	151.033	135.0268	339.4878	326.2166	56015.4883	251.4215	0.49809	302.8042	2486310
016	2018-12-10t2324	1544506136.09	dead	293.9817	241.9823	2	493.3325	72.3975	28824.6422	92127.5486	1396769.1553	6515.58	1.2	467.842	0.81135	373.1899	-0.041905	3836.8308	3.2388	3685.833	579361.4375	828.5314	0.010269	2678.7618	2.8635	7058810	-2.2703	546.837	156.238	140.5933	385.8607	375.0171	58264.9609	263.9632	0.77731	341.8388	2357320
018	2018-11-28t1524	1543440620.93	egg	-1.9993	-49.9987	-253.9802	185.2397	37.3554	4279.6612	13749.141	93833.9077	0	0.91281	0	-0.54718	0	-0.57013					0	-0.48361	0	0.038974	0	1.3355	0	0	0				0	-0.60891	0	0
018	2018-11-28t1924	1543455015.65	larva	1.9993	-46.0001	-249.9817	156.5766	27.629	2861.3452	9112.0191	48958.915	0	0.2933	0	-0.75257	0	-0.75312					0	-0.62608	0	-0.24997	0	0.73097	0	0	0				0	-0.74244	0	0
018	2018-11-28t2324	1543469415.27	larva	5.9992	-42.0002	-245.9818	153.5411	26.9175	2765.099	8805.6357	46365.8655	0	-0.13679	0	-0.96297	0	-0.94466					0	-0.75822	0	-0.49624	0	0.17334	0	0	0				0	-0.88403	0	0
018	2018-11-29t0324	1543483815.72	larva	9.9993	-38.0001	-241.9817	153.5411	26.8993	2765.4334	8808.3443	46371.7882	0	-0.47317	0	-1.179	0	-1.1459					0	-0.8818	0	-0.71278	0	-0.3447	0	0	0				0	-1.0349	0	0
018	2018-11-29t0724	1543498214.87	larva	13.999	-34.0004	-237.9819	153.7826	27.5497	2798.0321	8919.1738	47708.163	0	-0.7538	0	-1.4014	0	-1.3584					0	-0.99841	0	-0.90751	0	-0.82886	0	0	0				0	-1.1969	0	0
018	2018-11-29t1124	1543512614.43	larva	17.9989	-30.0005	-233.982	250.9067	30.7341	5222.6318	16524.7471	100640.6448	302.531	-0.6131	219.974	1.2012	219.3252	1.5512	281.8384	-0.7324	276.4324	8173.314	255.9146	0.12737	272.4735	-0.45885	626706	-0.79773	111.27	64.7441	64.2738	98.5716	97.7592	2858.5776	84.8451	1.0973	94.5811	184456
018	2018-11-29t1524	1543527021.04	larva	22.0008	-25.9986	-229.9802	153.5378	26.8806	2760.9009	8799.8161	46250.365	0	-1.2145	0	-1.8725	0	-1.8272					0	-1.2168	0	-1.2512	0	-1.7125	0	0	0				0	-1.5654	0	0
018	2018-11-29t1924	1543541417.69	larva	25.9998	-21.9996	-225.9811	436.4023	42.8787	15590.6997	49318.7394	467971.8745	653.697	-0.66379	188.203	0.4476	180.3558	0.71551	531.186	-0.66919	522.6013	44088.4336	240.1467	-0.17515	468.4867	-0.3866	1554750	-0.9746	150.866	57.0965	56.7418	90.9775	89.8179	7551.1318	76.975	0.70629	86.0869	471674
018	2018-11-29t2324	1543555817.38	larva	29.9997	-17.9997	-221.9812	521.7869	40.0204	15987.0192	50463.2861	413968.2402	767.152	-0.7511	222.431	0.74934	202.816	0.92809	673.2989	-0.60607	666.0511	57903.7031	416.6511	0.55987	632.0083	-0.20622	1898670	-1.1387	293.641	61.511	61.1693	97.0041	93.5625	8342.3486	81.0191	0.75397	90.4658	525058
018	2018-11-30t0324	1543570216.51	larva	33.9995	-13.9999	-217.9814	631.2915	51.2996	23915.4392	75436.3437	770817.2183	2356.14	0.72922	336.72	2.2498	245.2468	1.5086	1904.6823	0.95107	1849.8824	241894.6406	939.2614	2.9433	1618.881	1.6974	4265240	0.12585	195.003	67.9334	67.6784	103.0847	100.8996	13091.7607	88.4765	0.93637	97.0632	860512
018	2018-11-30t0724	1543584616.42	larva	37.9995	-9.9999	-213.9815	775.1011	57.3547	33301.0631	105005.783	1199925.0351	4102.08	2.2724	347.705	2.297	230.566	1.1226	3069.1189	2.4747	2988.0311	540164.9375	1138.4635	3.7855	2573.3771	3.4772	6105010	0.976	161.747	67.3504	67.1253	101.4241	99.5522	17850.6406	87.7797	0.82921	96.7125	1182540
018	2018-11-30t1124	1543599016.2	larva	41.9994	-6	-209.9815	853.1285	57.5112	38420.5749	121039.7975	1470272.7264	3643.09	1.5368	331.846	1.9243	248.1574	1.317	2581.343	1.7173	2509.7397	524012.625	864.9253	2.3736	1970.9637	2.0389	6709920	0.96142	179.501	67.5749	67.3371	103.2501	101.1527	20959.7734	88.4286	0.76772	97.9795	1366360
018	2018-11-30t1524	1543613416.3	larva	45.9994	-2	-205.9815	1011.3321	61.8599	52215.4426	164500.7089	2265144.8806	5379.92	2.945	276.866	0.86884	228.2861	0.76682	2708.5725	1.8202	2568.4807	742148.875	595.0492	0.97927	1429.116	0.76064	7579750	1.1171	127.036	63.8371	63.6454	100.2848	98.6333	27478.043	85.6179	0.53632	95.2151	1747670
018	2018-11-30t1924	1543627816.03	adult	49.9994	2	-201.9816	1305.3985	67.5951	73801.8443	232597.2807	3438985.4831	5491.52	2.7456	255.705	0.30631	222.5293	0.45911	2622.7615	1.6134	2356.0234	1015008.6875	335.1354	-0.35174	1626.8375	0.96852	9874830	2.1678	231.208	59.1126	58.7463	97.1019	94.9801	37578.4492	81.6102	0.19159	91.5213	2282810
018	2018-11-30t2324	1543642215.63	adult	53.9993	5.9999	-197.9817	1105.0804	74.3081	66504.3926	209483.3273	3408681.267	2630.15	-0.077572	241.296	-0.09279	208.8765	-0.017972	1678.7725	0.10761	1616.767	584212.8125	420.2161	0.0023373	1095.0669	-0.16425	8377810	0.82483	157.891	61.6295	61.2546	98.6223	96.9667	34320.5469	83.0094	0.16606	93.1408	2139780
018	2018-12-01t0324	1543656616.23	adult	57.9994	10	-193.9815	1205.27	75.2415	76287.2544	240346.2691	4023231.7753	3528.69	0.57122	255.549	0.056319	226.7882	0.326	1726.1152	0.063577	1564.1507	686993.875	456.684	0.15487	1043.4674	-0.34564	10163900	1.5818	331.692	65.1583	64.7786	103.7443	101.9772	41290.2344	87.675	0.41591	97.8108	2591540
018	2018-12-01t0724	1543671015.65	adult	61.9993	13.9999	-189.9817	1227.6064	76.8416	77235.9942	243336.9179	4129046.4854	3292.26	0.20952	228.259	-0.62328	195.9328	-0.74663	2055.0146	0.5004	1995.5686	830225.875	292.6044	-0.69701	1422.8236	0.38114	9201590	0.65097	291.724	59.7889	59.2835	96.9194	95.0767	39155.4414	81.4835	-0.20673	91.1541	2410210
018	2018-12-01t1124	1543685415.96	adult	65.9994	17.9999	-185.9816	1233.1478	74.5676	77849.8206	245218.1252	4118574.7199	3336.62	0.11624	250.372	-0.24604	219.0737	-0.14818	2045.7921	0.41722	1945.6924	832637.375	310.3073	-0.63514	1459.8065	0.44868	10166900	0.93941	167.009	63.0474	62.6182	101.4849	99.6734	41304.3672	85.8966	0.10028	95.7387	2560170
018	2018-12-01t1524	1543699816.09	adult	69.9994	22	-181.9816	1251.4493	77.8185	80668.7751	254094.9513	4349434.8121	3139.81	-0.1702	263.76	0.0035682	230.4417	0.15912	1623.4828	-0.32417	1481.2349	683486.25	395.8827	-0.15121	1182.8792	-0.16697	11095100	1.2291	318.472	63.9773	63.5712	103.0689	100.394	43392.0273	85.9127	-0.027426	96.0192	2691210
018	2018-12-01t1924	1543714216.58	adult	73.9995	26.0001	-177.9814	1319.7313	77.333	81804.5956	257552.3548	4416570.9597	3431.06	-0.015096	271.825	0.17477	244.5151	0.66151	1898.2106	0.18595	1692.0629	810535.9375	340.2305	-0.50115	1207.0255	-0.099668	11602300	1.2921	134.589	69.327	68.8929	106.7661	105.187	45589.1367	91.0749	0.52883	100.9477	2959080
018	2018-12-01t2324	1543728615.85	adult	77.9993	29.9999	-173.9816	1210.5029	79.5559	82126.399	258879.0904	4628782.5067	3468.84	-0.066307	267.569	0.013518	239.7683	0.37913	1742.1969	-0.097402	1605.7164	745660.25	348.9292	-0.46212	1225.7606	-0.015637	11446600	0.98819	213.152	64.4889	64.0717	102.4231	100.4423	43837.1016	86.5892	-0.30315	96.4427	2758840
018	2018-12-02t0324	1543743029.46	adult	82.0031	34.0037	-169.9778	1292.5945	78.9666	84757.3947	266969.9483	4666619.6325	2751.08	-0.75578	274.471	0.20677	253.975	1.0047	1430.8617	-0.79451	1262.8047	632440.875	372.0027	-0.29575	928.3605	-0.85852	12130000	1.2109	221.988	71.94	71.6258	112.6848	110.4652	49806.6758	95.8024	0.919	106.5904	3179320
018	2018-12-02t0724	1543757427.6	adult	86.0026	38.0032	-165.9784	1301.652	77.4277	83969.6744	264410.3498	4577660.7504	3070.68	-0.54453	268.716	-0.072154	245.3532	0.46554	1472.5128	-0.73342	1322.0009	644960.625	359.0797	-0.47186	1072.2904	-0.40939	11764100	0.8344	247.908	70.0401	69.7083	110.6652	108.5588	48471.375	93.5923	0.35151	104.257	3066290
018	2018-12-02t1124	1543771826.1	adult	90.0022	42.0028	-161.9788	1259.7518	86.5946	88916.5975	280213.0747	5255326.7975	2819.35	-0.81497	241.853	-1.3955	212.6752	-1.5067	1558.1283	-0.53287	1462.844	721413.375	319.8472	-1.0441	1141.6208	-0.13354	11196100	0.35885	354.423	65.9536	65.1356	125.8397	116.993	58263.7852	89.5583	-0.50641	103.9231	3053190
018	2018-12-02t1524	1543786222.69	adult	94.0012	46.0018	-157.9797	1168.5327	78.0402	77735.8416	244998.6543	4316570.8579	3767.55	-0.080915	293.287	0.87265	262.3145	1.1901	1696.1753	-0.15472	1419.5064	688647.1875	412.9193	0.018393	1088.758	-0.31769	11878700	0.63231	176.371	71.7166	71.1926	111.8164	109.9046	45397.4688	94.6683	0.039905	105.6092	2904660
018	2018-12-02t1924	1543800616.4	adult	97.9995	50.0001	-153.9815	1298.2822	77.542	81070.0871	255188.6328	4365523.5289	4720.74	0.62693	300.057	1.097	266.1254	1.2832	1769.6117	0.047719	1478.1757	748545.75	408.8439	-0.14318	1155.2696	-0.021218	12692400	0.98891	352.748	77.5618	76.5847	139.0296	129.0424	58809.5	102.5965	0.9482	118.5436	3280860
018	2018-12-02t2324	1543815016.46	adult	101.9995	54.0001	-149.9815	1190.0514	76.4504	79232.1296	249886.1533	4337184.6158	3483.62	-0.43114	295.214	0.71399	262.2678	0.91248	1784.8611	0.073356	1661.4697	737147.625	384.2225	-0.60256	1306.1343	0.6512	12189400	0.58661	286.82	73.9575	73.2663	120.4214	117.02	49734.0234	99.499	0.25237	112.2375	3053700
018	2018-12-03t0324	1543829416.53	adult	105.9995	58.0001	-145.9814	1129.2223	76.6719	73657.3585	232186.7557	4021951.1079	2625.05	-1.146	305.567	1.0927	270.8823	1.2853	1616.6613	-0.4474	1553.3153	622414.5625	430.7222	-0.11198	1228.1801	0.31098	11735300	0.22647	414.813	72.7613	71.8358	125.6349	120.7889	48369.4219	98.0457	-0.17806	113.241	2794400
018	2018-12-03t0724	1543843816.8	adult	109.9996	62.0002	-141.9814	1148.8133	75.8507	74295.4814	234107.7626	4026848.2378	3519.27	-0.5016	309.679	1.1522	272.195	1.2249	2006.6799	0.67667	1919.282	778591.8125	416.6239	-0.43647	1390.509	1.0292	12001600	0.2875	392.046	74.3269	72.2536	151.8812	148.0503	58929.8945	106.7567	0.72722	138.8891	2880540
018	2018-12-03t1124	1543858216.26	adult	113.9994	66	-137.9815	1233.2055	83.7476	82295.6642	259225.3711	4680367.8056	3673.82	-0.4271	305.98	0.81018	270.5518	0.99195	2021.141	0.69285	1849.0448	867069.5	421.8694	-0.49653	1411.2918	1.1142	13117400	0.82398	399.725	75.8957	73.084	232.806	223.4597	99873.7656	105.4317	0.32341	171.0415	3253650
018	2018-12-03t1524	1543872616.8	adult	117.9996	70.0002	-133.9814	1189.129	82.623	81600.8945	257147.3708	4727968.6166	2708.59	-1.1699	295.154	0.10838	257.4623	0.07482	1548.5421	-0.7121	1428.4163	658130.375	520.3974	0.62733	1186.3431	0.10181	12541400	0.42575	337.479	76.833	73.9729	212.1187	207.7718	90150.4688	110.1222	0.66756	182.0681	3264710
018	2018-12-03t1924	1543887016.11	adult	121.9994	74	-129.9816	1167.0254	80.3874	79057.4961	249204.7715	4460502.3447	2340.47	-1.4557	290.622	-0.25185	247.5007	-0.63908	1382.0701	-1.2077	1287.8973	569412.875	564.3316	1.0207	1116.294	-0.21587	11969000	0.050029	364.392	72.3597	68.3237	250.0053	244.8863	103002.1797	106.647	0.044847	203.0692	2980060
018	2018-12-03t2324	1543901416.71	adult	125.9996	78.0002	-125.9814	1206.4456	78.0759	80162.308	252606.4982	4453016.0649	3528.94	-0.61468	317.422	0.98595	272.8368	0.78705	1851.6285	0.1504	1664.7286	773980.75	499.5266	0.1102	1277.5952	0.49348	13260300	0.66673	329.092	79.4437	76.0077	227.3039	226.5492	95013.0469	112.7024	0.5282	190.8441	3318760
018	2018-12-04t0324	1543915816.47	adult	129.9995	82.0001	-121.9815	1195.2035	82.7365	80490.5552	253682.5007	4606772.2896	3206.27	-0.85608	299.284	-0.02651	264.9341	0.22332	1543.0358	-0.73569	1391.4272	648075	529.6666	0.34743	1166.2394	0.0031201	12551700	0.24267	306.704	75.8451	74.8529	140.2299	136.1036	58896.5625	105.1399	-0.48959	125.4229	3180870
018	2018-12-04t0724	1543930216.87	adult	133.9996	86.0002	-117.9813	1183.2873	80.5117	76435.2856	240732.6829	4238634.2042	3390.12	-0.72956	316.076	0.69823	272.7071	0.60236	1666.4016	-0.37069	1477.1746	664894.25	562.1978	0.60202	1199.8749	0.1523	12592800	0.21495	346.098	74.9343	73.281	155.987	146.3789	62238.8242	105.7958	-0.58293	131.7928	2985460
018	2018-12-04t1124	1543944616.55	adult	137.9995	90.0001	-113.9814	1196.0127	78.6907	79484.4606	250490.0278	4417139.6184	3110.93	-0.92427	302.614	-0.027643	265.1714	0.088866	1620.4916	-0.48146	1462.1807	672504	525.5392	0.10943	1210.0043	0.2003	12529400	0.14207	314.739	75.1645	73.5458	150.9926	145.5598	62661.9375	106.0643	-0.70908	133.0372	3112110
018	2018-12-04t1524	1543959016.74	adult	141.9996	94.0002	-109.9814	1264.0392	78.2605	80904.0364	254755.4884	4425888.7007	6418.97	1.4055	323.353	0.84725	279.4688	0.83195	1828.8433	0.11855	1463.4007	771771.875	586.3682	0.65932	1246.4665	0.35806	13641000	0.62059	284.557	79.6967	77.6417	176.8138	169.7734	74615.4141	113.9068	-0.095737	150.0753	3362090
018	2018-12-04t1924	1543973417.22	adult	145.9997	98.0003	-105.9812	1218.9138	81.3104	81505.5622	256748.1424	4613710.3035	4479.19	0.053148	319.114	0.56114	278.098	0.66619	1676.3694	-0.27877	1383.887	712457	592.4317	0.62836	1141.6618	-0.071846	13561400	0.53027	465.588	87.7929	84.5405	267.5473	245.6232	113707.6094	123.4652	0.62409	181.0697	3730940
018	2018-12-04t2324	1543987817.42	adult	149.9998	102.0003	-101.9812	1258.9824	81.3444	83233.6285	262237.7526	4599516.0937	3249.91	-0.79317	342.474	1.4572	296.5756	1.5634	1727.7291	-0.11883	1588.1014	749834.4375	643.9961	1.0387	1238.9	0.32273	14860600	1.0341	434.706	86.3853	83.3778	179.6635	175.3504	77973.9531	127.3824	0.77304	164.4165	3748430
018	2018-12-05t0324	1544002217.51	adult	153.9998	106.0004	-97.9812	1217.9517	80.9481	79157.1326	249340.627	4349954.5154	4007.97	-0.25575	341.991	1.2973	296.3482	1.4161	1656.4274	-0.29196	1371.8561	684104.5	704.4242	1.5006	1174.6033	0.056592	14114000	0.64481	241.789	84.5677	81.5821	187.3183	181.7894	77362.4531	121.8306	0.085347	163.3748	3490110
018	2018-12-05t0724	1544016616.42	adult	157.9995	110.0001	-93.9815	1279.3057	81.5015	81283.887	255933.8645	4479726.9863	5161.88	0.54309	341.812	1.1427	289.9852	0.94465	1840.5441	0.18764	1568.8881	782231.25	677.4218	1.1317	1332.4311	0.63945	14496200	0.72532	236.067	88.6822	86.4301	170.9957	166.2252	72673.1875	124.9263	0.14979	152.9896	3761010
018	2018-12-05t1124	1544031017.61	adult	161.9998	114.0004	-89.9811	1191.01	78.256	79421.0752	250333.7487	4402451.3273	3276.18	-0.74856	327.759	0.44517	283.0051	0.44787	1513.3741	-0.63774	1343.1579	626536.875	649.18	0.77063	1027.7835	-0.52509	13569200	0.30009	273.967	84.6189	83.0098	170.4327	163.209	70559.1328	114.9268	-0.83941	147.7965	3503220
018	2018-12-05t1524	1544045416.89	adult	165.9996	118.0002	-85.9813	860.3622	84.4507	56601.5097	179049.4885	3117358.3212	1093.57	-2.2225	312.211	-0.28168	291.8607	0.7313	837.1399	-2.2485	819.4647	247793.4062	533.3749	-0.30967	769.7269	-1.4441	9214900	-1.3187	436.267	98.3161	92.5209	285.079	270.9861	84383.3828	151.5347	1.7776	241.5607	2901800
018	2018-12-05t1924	1544059817.27	adult	169.9997	122.0003	-81.9812	1307.2686	82.2884	83567.979	263106.6518	4649960.3701	2991.69	-0.94295	315.641	-0.28926	274.3627	-0.2718	1569.6775	-0.51028	1427.7116	684379.375	604.4185	0.20327	1109.9708	-0.27846	13751800	0.2444	369.267	86.6485	83.8779	217.2023	211.5433	94700.2031	126.3621	-0.33046	184.8842	3775100
018	2018-12-05t2324	1544074218.05	adult	173.9999	126.0005	-77.981	1367.7867	78.1339	86021.2181	270784.644	4639274.2747	3141.01	-0.84984	318.545	-0.32612	279.6573	-0.17814	1368.7092	-0.9672	1180.594	614550.4375	573.906	-0.12032	992.4419	-0.69051	14284800	0.36011	336.333	94.2198	91.359	197.7044	188.7004	88769.2891	132.1728	-0.11308	165.0095	4225190
018	2018-12-06t0324	1544088617.47	adult	177.9998	130.0004	-73.9812	896.8478	104.3561	67918.6865	215007.7676	4458225.9268	2279.21	-1.4234	289.195	-1.4823	256.6756	-1.3999	1124.4396	-1.4839	993.8748	398051.625	506.5024	-0.70615	868.4611	-1.0939	10212300	-0.97644	345.378	78.7069	73.9132	221.7377	209.4014	78495.1562	124.0082	-0.86102	170.2968	2779380
018	2018-12-06t0724	1544103017.51	adult	181.9998	134.0004	-69.9812	1265.5599	76.7594	83706.3689	263782.1319	4587630.7006	3525.61	-0.62145	340.509	0.12341	298.7125	0.35389	1491.085	-0.73176	1316.8422	651604.125	590.2839	-0.14275	1047.0533	-0.573	14856100	0.41158	433.088	106.557	100.6391	262.7213	255.2592	114809.1875	160.7702	1.3358	221.7601	4648970
018	2018-12-06t1124	1544117416.78	adult	185.9996	138.0002	-65.9814	1167.6964	78.1318	76767.001	241899.9097	4236770.4615	2013.17	-1.611	321.934	-0.65966	282.9659	-0.54138	1355.0135	-1.0165	1283.953	543360.4375	616.2055	-0.034988	1080.6302	-0.51467	12878000	-0.22325	342.815	98.4023	94.0058	218.3483	208.8552	87557.6484	147.8598	0.2674	188.7293	3936290
018	2018-12-06t1647	1544136750.67	adult	191.3701	143.3707	-60.6108	1194.1383	79.4959	77414.2476	243864.3878	4280447.5317	3509.3	-0.67386	383.415	1.0985	332.4303	1.3807	1622.2321	-0.53457	1478.2601	655381.75	783.1679	1.0037	1320.7253	0.090376	15471600	0.44849	462.961	103.494	96.0503	254.7503	237.4056	102919.1328	167.4219	1.102	213.8232	4176190
018	2018-12-06t1924	1544146174.22	adult	193.9878	145.9883	-57.9932	1305.2336	75.564	80530.9736	253524.1606	4274505.1385	3727.46	-0.54858	378.885	0.83091	326.7703	1.0006	1614.3988	-0.57145	1466.0471	679661.875	780.0768	0.91032	1265.3174	-0.098286	15918500	0.53482	376.859	107.332	99.8783	251.3887	243.8197	105834.6406	174.1996	1.3032	223.8551	4509460
018	2018-12-06t2324	1544160573	adult	197.9874	149.988	-53.9935	1223.4905	80.8702	80244.1062	252763.1597	4476091.8312	5202.02	0.35733	403.198	1.3973	352.786	1.9064	1733.6849	-0.38835	1543.5261	726414	810.6822	1.0079	1291.8063	-0.081856	16873400	0.73314	413.067	108.696	101.8335	242.2451	237.2066	101500.7031	176.0817	1.1456	217.0331	4548820
018	2018-12-07t0324	1544174973.12	adult	201.9875	153.988	-49.9935	1219.3675	78.7707	79435.9088	250238.0058	4379207.1586	5294.52	0.38994	407.907	1.3496	346.4671	1.4325	1728.4032	-0.43592	1526.2067	717287.3125	850.6315	1.1594	1278.7168	-0.16967	16896700	0.68178	351.313	114.089	106.3455	255.5634	249.0388	106058.8125	182.2596	1.2107	231.1703	4725900
018	2018-12-07t0724	1544189373.02	adult	205.9874	157.988	-45.9935	1307.3802	78.6483	80942.1484	254845.1243	4308359.3894	3209.89	-0.92519	407.098	1.1412	343.7273	1.1188	1672.9962	-0.57102	1520.8022	707677.375	817.152	0.85029	1320.7198	-0.11671	17188500	0.70152	375.732	116.806	107.8039	269.1904	264.461	113867.5469	187.7345	1.231	240.3074	4931800
018	2018-12-07t1124	1544203754.13	adult	209.9822	161.9828	-41.9988	1219.3017	79.8303	79201.4923	249590.438	4353895.683	2716.66	-1.2442	404.847	0.91949	347.684	1.1078	1618.1235	-0.70167	1540.2911	668285	813.9	0.75142	1329.817	-0.14214	16713700	0.54219	492.404	119.192	109.9653	279.9758	267.6719	115630	192.1449	1.1931	242.9813	4920730
018	2018-12-07t1524	1544218150.58	adult	213.9812	165.9818	-37.9998	1166.7649	75.1162	70081.7443	220707.5588	3580328.0472	3203.73	-0.95919	424.208	1.319	355.7824	1.2539	1783.743	-0.45133	1638.7143	652849.9375	894.6562	1.1572	1401.7884	-0.013999	15523500	0.2082	410.708	120.874	111.1286	289.1096	281.3744	105814.1172	197.014	1.1891	257.7634	4423250
018	2018-12-07t1924	1544232551.41	adult	217.9814	169.982	-33.9995	1160.6723	74.7082	71169.7403	224172.0954	3700418.9439	3427.9	-0.83694	420.497	1.057	348.5132	0.78893	1803.9066	-0.4527	1657.9128	671053.25	918.3883	1.2179	1400.366	-0.066597	15623200	0.19686	437.798	121.696	110.658	297.1684	288.2493	110546.6328	204.7811	1.3099	264.7156	4521500
018	2018-12-07t2324	1544246950.73	adult	221.9812	173.9818	-29.9997	595.8646	107.0549	37632.8935	121050.2806	2283952.803	3659.97	-0.70151	458.672	2.0277	346.5054	0.57508	2241.3118	0.26404	2144.2593	441538.4062	1020.1198	1.7645	1770.6217	0.80578	9012440	-1.3985	414.504	117.142	108.693	306.3546	296.5384	60351.8594	186.2988	0.35569	251.1984	2301720
018	2018-12-08t0324	1544261350.45	adult	225.9812	177.9817	-25.9998	723.1099	84.2753	43328.8365	137433.2508	2281272.1323	3621.84	-0.73759	434.727	1.2112	352.5592	0.66519	2101.3022	-0.0011909	1997.8401	476995.625	935.7605	1.197	1744.7142	0.69664	9842650	-1.2135	436.533	134.318	121.0939	331.0976	324.5035	75159.1484	221.6677	1.5999	295.1896	3041090
018	2018-12-08t0724	1544275750.83	adult	229.9813	181.9819	-21.9997	741.442	82.8022	45559.5762	144427.8526	2409404.3239	3227.43	-0.98561	464.668	1.9577	370.2794	1.2336	2105.5132	-0.021251	2029.1062	501112.125	1065.7924	1.9169	1747.0724	0.67531	11051200	-0.94119	416.013	139.986	126.1263	332.1429	324.5185	79050	235.5276	1.9552	297.4098	3329280
018	2018-12-08t1124	1544290150.95	adult	233.9813	185.9819	-17.9997	740.7772	82.5502	44178.8883	140042.1318	2272560.2718	3407.2	-0.88233	460.668	1.7389	369.4267	1.0767	2105.0117	-0.037374	1997.2164	486257.6875	1054.4079	1.8	1733.1877	0.61046	10635000	-1.052	434.58	142.84	129.3668	335.8216	327.477	77574.7812	237.7893	1.8574	301.9772	3297600
018	2018-12-08t1524	1544304550.73	adult	237.9812	189.9818	-13.9997	733.6307	82.9926	43958.6125	139303.5537	2278542.9378	3308.01	-0.95003	463.074	1.708	372.0149	1.059	2000.8427	-0.23211	1947.9503	460193.8125	1061.0431	1.7941	1665.8478	0.41666	10628000	-1.0678	422.049	146.055	131.1011	342.7198	334.9917	78825.5625	246.5072	2.0088	312.9306	3352100
018	2018-12-08t1924	1544318951.1	adult	241.9813	193.9819	-9.9996	931.0353	78.7037	56784.07	179095.1523	3006750.2856	3358.1	-0.92221	474.97	1.9557	385.0474	1.4391	2176.1377	0.06465	2071.8069	646312.875	1084.7588	1.9001	1714.5638	0.51756	14078600	-0.27476	470.73	145.809	129.3457	357.3378	349.7904	106129.3203	255.8542	2.1888	319.776	4321910
018	2018-12-08t2324	1544333350.19	adult	245.9811	197.9817	-5.9999	904.9552	78.4692	55632.831	175573.5803	2955465.2244	4275.5	-0.35067	486.167	2.1834	388.3579	1.455	2279.208	0.24027	2186.188	663249.5	1123.6446	2.0974	1790.8288	0.68948	14120200	-0.27849	488.541	150.623	132.8614	373.9832	365.1123	108829.1094	268.4876	2.4837	332.5742	4374700
018	2018-12-09t0324	1544347749.7	adult	249.9809	201.9815	-2	893.9559	77.7262	53927.7795	170224.6783	2798402.675	3779.64	-0.66128	493.734	2.3099	393.2948	1.5295	2205.8196	0.10546	2131.4614	622041.125	1148.3051	2.2132	1887.916	0.91569	13911000	-0.34195	517.006	155.896	137.2078	397.7034	388.575	112152.3672	281.6354	2.7895	358.1401	4392380
018	2018-12-09t0724	1544362149.73	dead	253.981	205.9815	2	900.9772	77.5488	54868.3081	173221.0879	2861968.3192	4606.98	-0.1377	496.479	2.3037	390.9776	1.3456	2415.2629	0.47649	2276.675	693180.4375	1152.0804	2.2077	1921.4783	0.98428	14226100	-0.28127	511.427	157.781	138.3664	407.4079	398.1119	116926.0625	288.7543	2.8787	365.7291	4521060
019	2018-11-28t1524	1543440629.12	egg	-1.9993	-49.9986	-253.9802	167.5218	26.8829	3065.2189	9739.3921	51839.6161	0	0.91281	0	-0.54718	0	-0.57013					0	-0.48361	0	0.038974	0	1.3355	0	0	0				0	-0.60891	0	0
019	2018-11-28t1924	1543455023.86	larva	1.9993	-46.0001	-249.9817	153.8701	27.6389	2835.0107	9031.4118	48721.0101	0	0.2933	0	-0.75257	0	-0.75312					0	-0.62608	0	-0.24997	0	0.73097	0	0	0				0	-0.74244	0	0
019	2018-11-28t2324	1543469423.45	larva	5.9992	-42.0002	-245.9818	173.3819	27.6557	3300.6857	10487.5042	57842.1023	0	-0.13679	0	-0.96297	0	-0.94466					0	-0.75822	0	-0.49624	0	0.17334	0	0	0				0	-0.88403	0	0
019	2018-11-29t0324	1543483823.89	larva	9.9993	-38.0001	-241.9817	173.9005	27.4021	3252.9659	10335.6656	56250.7722	0	-0.47317	0	-1.179	0	-1.1459					0	-0.8818	0	-0.71278	0	-0.3447	0	0	0				0	-1.0349	0	0
019	2018-11-29t0724	1543498223.02	larva	13.999	-34.0003	-237.9819	171.1053	27.4801	3202.9452	10182.6644	55490.5111	0	-0.7538	0	-1.4014	0	-1.3584					0	-0.99841	0	-0.90751	0	-0.82886	0	0	0				0	-1.1969	0	0
019	2018-11-29t1124	1543512622.58	larva	17.9989	-30.0005	-233.982	285.2783	37.7702	8526.3246	27017.5	222279.6306	276.534	-0.64612	204.874	1.0067	204.7255	1.3425	260.0848	-0.76048	258.7888	11963.9004	238.4539	0.042971	253.3213	-0.50291	933200	-0.56009	104.009	62.4913	62.1773	93.8571	93.0464	4317.4272	81.9076	1.0118	89.9037	284648
019	2018-11-29t1524	1543527029.21	larva	22.0008	-25.9986	-229.9802	387.7574	47.3647	14155.6432	44785.3559	451770.1577	266.132	-0.89511	192.737	0.68247	192.2644	1.0361	249.141	-0.90896	247.5889	18934.7129	227.8181	-0.12432	243.0614	-0.70868	1446490	-0.62149	112.888	62.659	62.4807	96.7485	94.8366	7352.8862	82.9007	0.9713	91.8382	470256
019	2018-11-29t1924	1543541425.86	larva	25.9998	-21.9996	-225.9811	477.7463	49.0697	19119.0456	60488.5757	645925.0507	531.125	-0.80397	198.923	0.59418	192.1122	0.89839	453.497	-0.772	453.1703	45803.1953	250.1313	-0.12749	415.9732	-0.50093	2007330	-0.6419	110.89	60.0181	59.758	91.7	90.1657	9261.7041	78.673	0.76114	87.1474	605642
019	2018-11-29t2324	1543555825.49	larva	29.9997	-17.9997	-221.9812	636.433	51.4841	24291.7659	76623.3668	787096.6527	926	-0.57689	242.821	1.0376	218.083	1.177	797.5528	-0.43915	787.0325	102884.3125	474.4027	0.83491	742.8524	0.030183	3122200	-0.26079	122.13	63.8813	63.603	98.1309	96.8913	12658.8906	83.9238	0.85355	93.2915	821385
019	2018-11-30t0324	1543570224.62	larva	33.9995	-13.9999	-217.9815	691.4556	56.0118	31800.8015	100422.6508	1209669.5868	2346.36	0.71889	317.919	1.9742	232.8063	1.2951	1742.1794	0.72908	1697.796	292686.1562	818.8819	2.3704	1365.2505	1.1658	5321970	0.86688	118.244	63.1726	62.9179	97.8709	96.3565	16442.3164	83.5178	0.75461	92.7993	1057510
019	2018-11-30t0724	1543584624.56	larva	37.9995	-9.9999	-213.9815	802.4895	59.4302	38040.783	120008.159	1496660.6372	3032.61	1.1798	313.14	1.7704	221.9004	0.96516	2300.2319	1.4053	2255.2823	460046.375	884.2605	2.5768	1909.2209	2.1071	6261240	1.0832	196.189	65.0741	64.7803	100.5729	98.4513	20114.582	85.809	0.75121	95.3782	1301160
019	2018-11-30t1124	1543599024.28	larva	41.9994	-6	-209.9816	918.3785	60.4579	47371.8532	149365.9166	2020575.5567	3266.46	1.1643	303.313	1.471	236.312	1.0873	2425.9102	1.497	2293.5371	604051.625	652.4694	1.3662	1893.817	1.8823	7532770	1.5138	277.328	66.6531	66.307	103.0397	100.5012	25656.8945	87.843	0.74232	97.0033	1655330
019	2018-11-30t1524	1543613424.38	larva	45.9994	-2	-205.9815	1021.9815	69.2212	56249.3054	177310.1602	2593118.6999	2689.54	0.36803	277.236	0.875	229.028	0.78236	1925.5369	0.68881	1846.2002	568033.375	488.5234	0.47723	1611.4044	1.1242	8162660	1.5001	302.109	63.1988	62.7877	100.3613	97.4711	29606.5938	84.7617	0.4946	94.1427	1860760
019	2018-11-30t1924	1543627824.13	adult	49.9993	2	-201.9816	1138.071	69.1568	65904.3497	207602.9639	3189434.3723	2735.79	0.19023	256.221	0.31536	217.1514	0.33472	1925.833	0.58625	1838.4708	664412.375	376.0016	-0.16065	1469.992	0.66165	8828870	1.4957	211.25	55.0932	54.7573	91.0942	89.3574	31427.4844	76.1203	-0.12181	85.8557	1898400
019	2018-11-30t2324	1543642223.71	adult	53.9992	5.9998	-197.9817	1096.7687	72.5572	67964.1273	214308.3485	3502861.5008	1959.56	-0.6883	243.616	-0.049649	203.2849	-0.1601	1531.6637	-0.11387	1498.4777	543740.625	443.6768	0.11459	1345.8663	0.33244	8645190	0.99376	140.582	56.2522	55.6719	93.0775	91.4365	33042.5234	77.5244	-0.19499	87.6736	1996220
019	2018-12-01t0324	1543656624.33	adult	57.9994	10	-193.9815	1137.9719	73.7201	67535.0893	212793.8296	3410576.2466	1919.98	-0.87136	268.316	0.3095	238.6974	0.66161	1400.1361	-0.43958	1356.04	494248.0625	457.1302	0.15708	1194.8669	-0.039663	9461360	1.1445	130.126	64.3523	64.079	99.8769	98.543	35256.5391	85.2559	0.2291	94.6305	2269190
019	2018-12-01t0724	1543671023.66	adult	61.9992	13.9998	-189.9817	1132.8122	74.337	70055.4458	220769.2048	3623086.5313	3923.97	0.76904	254.928	-0.05603	219.7105	6.2997e-05	1827.1827	0.13639	1678.0651	668748.875	428.5042	0.006875	1123.4281	-0.24261	9321440	0.72466	321.866	61.0041	60.6424	96.7088	94.5948	35395.4297	81.5895	-0.19702	91.2938	2230620
019	2018-12-01t1124	1543685424.04	adult	65.9993	17.9999	-185.9816	1159.5126	76.5058	70951.7096	223575.4839	3638616.4279	2132.37	-0.94045	261.949	0.020007	233.4442	0.35486	1401.9387	-0.65921	1346.3976	520119.25	373.9045	-0.28443	1095.5053	-0.34336	9697340	0.65357	263.233	65.8154	65.5236	102.3387	100.6636	37967.6406	86.6146	0.17812	96.7368	2436480
019	2018-12-01t1524	1543699824.17	adult	69.9994	22	-181.9816	827.3844	69.4363	49234.5084	156049.3673	2384638.7453	1688.63	-1.4345	252.234	-0.28572	232.9882	0.25812	1327.4116	-0.85127	1323.0591	342472.1875	290.5016	-0.7829	1063.8373	-0.44102	6484930	-1.5541	172.678	67.5303	67.2396	104.0291	101.0869	26839.5156	88.586	0.30902	97.919	1736200
019	2018-12-01t1924	1543714224.61	adult	73.9995	26.0001	-177.9815	1226.9284	77.7847	75783.4031	238601.4278	4043837.972	2965.81	-0.41833	265.579	0.00096357	236.1214	0.30111	1782.1746	-0.037119	1741.1199	705741.125	342.4178	-0.48654	1236.1165	-0.027561	10498900	0.63062	198.667	60.9923	60.4654	98.6823	96.8714	39078.2031	82.816	-0.63618	92.8607	2411150
019	2018-12-01t2324	1543728623.91	adult	77.9993	29.9999	-173.9817	1367.508	78.195	83800.9162	264031.0038	4369009.5103	3103.82	-0.38137	267.682	0.017063	241.4535	0.45839	1788.9501	0.0010138	1572.1564	783560.125	350.3237	-0.45145	1148.2542	-0.22621	11709200	1.1446	233.387	70.4199	67.2643	173.0244	170.2614	75784.6641	112.4774	3.6187	157.1819	3080380
019	2018-12-02t0324	1543743037.65	adult	82.0031	34.0037	-169.9778	1244.6172	75.8819	81327.6144	256316.8977	4401720.6654	4633.64	0.86181	271.541	0.10184	240.3002	0.30851	1918.8252	0.34067	1603.5687	815500.6875	437.2931	0.2911	884.0727	-0.9926	11515200	0.84646	340.284	67.2874	66.9755	109.4397	105.535	46511.8594	90.705	0.12072	101.8296	2853460
019	2018-12-02t0724	1543757435.95	adult	86.0026	38.0032	-165.9783	1217.8269	76.6841	76087.3425	239611.6427	4052946.8002	5023.52	1.1216	283.361	0.52524	243.7593	0.37917	2291.3215	1.3635	1941.7546	909654.6875	362.9267	-0.43102	1404.3741	0.72032	11248000	0.52975	206.409	68.8699	68.2012	113.1801	111.3712	44932.4844	92.7706	0.2225	105.5482	2733790
019	2018-12-02t1124	1543771834.59	adult	90.0023	42.0029	-161.9787	1225.459	77.2979	76119.5095	239711.9765	4011588.2498	5870.83	1.7578	287.87	0.68889	248.7377	0.53422	2187.1726	1.2028	1739.7255	870494.6875	397.3306	-0.10332	1176.7607	-0.00034266	11432500	0.49789	285.078	71.4342	70.0931	131.3531	128.5285	52278.5469	98.6143	0.88899	118.7899	2836940
019	2018-12-02t1524	1543786230.94	adult	94.0012	46.0019	-157.9797	1114.7019	76.0488	71015.0433	223827.4911	3772832.5375	5464.34	1.3246	305.799	1.4776	264.9003	1.3405	2231.7542	1.3897	1829.682	827980.8125	465.0526	0.69906	1198.5123	0.13298	11325300	0.30818	312.785	73.929	72.1659	151.1618	145.2945	56081.0312	102.1797	1.162	127.7504	2737960
019	2018-12-02t1924	1543800624.5	adult	97.9994	50.0001	-153.9815	1220.8343	77.8404	76285.4589	240318.1167	4009465.4227	4079.31	0.10731	300.473	1.1178	257.4879	0.7724	1927.1116	0.51054	1700.4489	768917.5	498.6364	1.06	1318.0617	0.6788	11961500	0.56338	300.969	73.2318	72.4322	123.55	119.9913	49296.4648	98.5873	0.37059	113.1817	2915290
019	2018-12-02t2324	1543815024.56	adult	101.9995	54.0001	-149.9815	1141.8424	75.9925	73501.1574	231671.4654	3936202.121	6640.74	2.0657	326.434	2.3018	273.0341	1.5556	2835.2854	3.1757	2402.2429	1088749.625	598.9404	2.2919	1202.723	0.19672	12513200	0.77352	357.833	82.1924	77.9867	214.2122	211.1567	82257.4844	126.0419	3.9338	185.2604	3150680
019	2018-12-03t0324	1543829424.63	adult	105.9995	58.0001	-145.9815	1216.0213	77.4034	77070.8808	242673.4881	4174415.1427	7786.64	2.8426	311.39	1.3917	264.8714	0.92396	2577.4385	2.3888	1738.8512	1036130.25	494.9585	0.75017	1365.8959	0.92213	12511400	0.66952	276.292	76.6177	74.6363	167.5336	161.7461	67348.5156	106.9871	1.0154	139.1729	3078420
019	2018-12-03t0724	1543843824.91	adult	109.9996	62.0002	-141.9814	1266.9347	78.787	79280.9047	249710.8925	4193524.7975	6671.57	1.8848	325.782	1.9833	277.8549	1.5665	2372.3906	1.7536	1795.5031	982169.75	563.0521	1.5023	1288.7506	0.5757	13476900	1.1186	375.237	83.361	79.3032	256.611	253.6274	106236.9688	118.6685	2.2584	207.4031	3448480
019	2018-12-03t1124	1543858224.3	adult	113.9994	66	-137.9815	1269.075	77.5298	78505.4343	247149.9277	4153801.5437	7150.13	2.1587	326.727	1.882	280.2153	1.5766	2415.9849	1.8519	1882.2656	990553.8125	548.8936	1.1494	1320.0141	0.70694	13390200	0.97525	330.277	82.8112	80.8825	163.1747	147.6749	66901.6406	113.9033	1.3736	136.6798	3393850
019	2018-12-03t1524	1543872624.94	adult	117.9996	70.0002	-133.9814	1296.0754	76.2895	82596.9217	260074.1732	4448125.3682	8792.75	3.2892	320.686	1.4222	277.3244	1.2767	2189.4463	1.1621	1513.4144	943651.375	578.3417	1.3573	1188.9689	0.11351	13814500	1.1188	383.374	78.7312	77.2934	143.7683	138.5488	61964.1484	107.2615	0.32524	127.472	3391580
019	2018-12-03t1924	1543887024.24	adult	121.9994	74	-129.9816	1242.1317	79.6235	81765.7265	257566.8921	4547763.3651	6125.88	1.2847	328.521	1.6809	281.6219	1.4208	2324.3162	1.5347	1820.7532	992483	591.4383	1.3513	1202.5375	0.16687	14001900	1.1336	305.807	86.0952	82.4286	204.0738	197.9536	87139.5078	126.5103	2.3403	180.6022	3669460
019	2018-12-03t2324	1543901424.88	adult	125.9996	78.0002	-125.9814	1356.025	80.6301	87255.3301	274679.3258	4860937.4741	4321.41	-0.046668	298.191	0.018818	256.4612	-0.19669	1935.2722	0.39229	1690.3391	880548.875	565.9664	0.893	1205.9742	0.17776	13567100	0.82647	292.92	76.7789	74.924	151.5659	146.8437	68962.4844	108.7544	0.087491	134.9738	3493290
019	2018-12-04t0324	1543915824.6	adult	129.9995	82.0001	-121.9815	1307.5338	79.3279	88311.1014	278302.512	4952225.6674	6682.63	1.6164	309.749	0.49006	264.0811	0.17251	2121.3979	0.92264	1484.6595	975843.0625	553.2763	0.61615	1071.1983	-0.41187	14246600	1.1028	424.717	82.5884	77.2715	304.7659	299.8567	140192.3281	120.1683	1.1309	256.389	3798570
019	2018-12-04t0724	1543930225.04	adult	133.9996	86.0002	-117.9813	1310.9685	79.4381	87029.0571	274174.1121	4837705.7225	8318.6	2.7553	319.52	0.86436	270.7429	0.48678	2487.2642	1.9581	1887.9467	1129217.875	582.4386	0.82482	1180.5507	0.068958	14495700	1.1543	331.553	85.4198	82.4048	204.0929	195.8552	92658.1719	121.6601	1.0688	172.1931	3875240
019	2018-12-04t1124	1543944624.78	adult	137.9995	90.0001	-113.9814	1357.8294	78.6213	87196.8608	274505.9212	4795852.661	4709.72	0.20148	319.201	0.75091	277.1025	0.77915	1954.7296	0.45504	1583.3739	889402	570.1798	0.58541	1094.0498	-0.29247	14513100	1.093	473.772	89.0075	82.4877	309.4579	289.1927	140803.3281	139.306	2.6294	241.3284	4046900
019	2018-12-04t1524	1543959024.89	adult	141.9996	94.0002	-109.9814	1299.1205	81.7102	86345.8734	271910.6348	4880012.9868	7398.72	2.0931	322.122	0.79122	273.7942	0.51056	2301.0869	1.4236	1563.0917	1035489.0625	588.9866	0.68639	1139.5205	-0.089105	14492300	1.0159	394.038	81.9671	79.4311	206.6807	184.2819	93006.3125	115.0542	0.01523	153.5503	3687700
019	2018-12-04t1924	1543973425.46	adult	145.9997	98.0003	-105.9812	1314.4236	81.0669	85749.578	269939.9855	4795474.5834	7835.3	2.4006	329.582	1.0221	277.2038	0.61677	2480.457	1.9104	1879.0923	1111244.75	571.6891	0.42046	1255.8043	0.39697	14733300	1.0553	415.917	89.6253	85.5149	275.378	274.2896	123369.3281	126.8139	0.93536	203.0181	4006520
019	2018-12-04t2324	1543987825.58	adult	149.9997	102.0004	-101.9812	778.9483	78.2349	51040.164	161741.5547	2771379.3511	5272.85	0.61563	327.482	0.81875	276.4348	0.47873	2323.302	1.4755	2032.8634	620321.625	511.0853	-0.2514	1332.8972	0.7009	8718540	-1.6093	342.961	90.2563	86.1025	246.8604	241.9016	65911.7188	127.2705	0.76306	218.3243	2402890
019	2018-12-05t0324	1544002225.69	adult	153.9998	106.0004	-97.9812	1282.6824	81.4036	87074.2048	274431.3869	4965264.4904	5310.28	0.64594	332.696	0.91447	286.3227	0.89013	2106.6504	0.88867	1766.9885	956419.25	602.8826	0.5475	1281.729	0.47684	15092800	1.048	324.133	92.2825	88.1568	216.2698	211.0207	98186.4844	139.5023	1.5999	194.1277	4186400
019	2018-12-05t0724	1544016624.59	adult	157.9995	110.0001	-93.9815	1352.5247	82.1171	85552.7319	269403.2456	4727109.4644	6998.5	1.8057	328.251	0.60211	279.3544	0.40084	2332.5437	1.4449	1747.1459	1042647.0625	571.0541	0.16754	1274.2971	0.41842	14649200	0.78552	317.467	83.7355	80.7517	214.195	207.8548	95745.1562	122.0876	-0.083843	177.7988	3736950
019	2018-12-05t1124	1544031025.81	adult	161.9998	114.0004	-89.9811	1285.7953	78.3688	85432.8294	269164.2889	4728049.5701	8042.01	2.5002	339.699	0.90637	290.5254	0.82349	2348.2617	1.4292	1801.6473	1047324.75	575.666	0.12756	1362.6614	0.70145	15123700	0.88353	364.675	90.5435	87.9589	202.0131	186.4201	90097.8438	126.0257	0.038169	161.4454	4031090
019	2018-12-05t1524	1544045425.01	adult	165.9996	118.0002	-85.9814	1301.7244	87.4496	87368.7115	275211.7635	5028330.6025	6321.66	1.308	313.36	-0.23862	270.0361	-0.3348	2193.7537	0.98836	1768.5924	1000351.6875	557.5627	-0.10554	1189.9663	0.032422	14264800	0.48921	364.684	89.684	86.3738	227.5995	219.429	103785.3594	133.697	0.42233	185.2267	4082590
019	2018-12-05t1924	1544059825.47	adult	169.9997	122.0003	-81.9812	1287.5316	76.5142	80599.2683	253751.1035	4319203.9904	6621.29	1.4834	325.839	0.082022	285.5726	0.26452	2001.7152	0.47984	1594.6726	842722.125	604.8574	0.20684	1283.0473	0.30375	13702200	0.22745	307.135	90.9117	88.7649	200.9845	192.3081	84614.4688	140.7486	0.71961	176.9947	3823020
019	2018-12-05t2324	1544074226.24	adult	173.9999	126.0006	-77.981	1209.3686	84.729	85254.1296	268829.5662	5060022.4491	6117.1	1.1189	305.758	-0.77896	260.3383	-1.0845	2181.1665	0.81895	1623.9307	968437.9375	559.5725	-0.23314	1230.6105	0.076577	13568600	0.12621	323.113	89.6279	85.3924	223.5172	216.5678	99241.6484	138.1399	0.30498	188.8715	3977420
019	2018-12-06t0324	1544088625.6	adult	177.9998	130.0004	-73.9812	708.3215	97.7567	52014.3798	165511.8341	3257842.4646	4449.13	-0.0028729	325.145	-0.24266	289.6193	0.11697	1614.7183	-0.44941	1377.3969	437588.6562	515.5811	-0.63702	1128.0267	-0.29243	8803950	-1.4171	223.053	99.8542	97.9874	172.5278	168.9949	46755.0391	137.4496	0.04191	159.5926	2703750
019	2018-12-06t0724	1544103025.79	adult	181.9998	134.0004	-69.9811	1214.6001	76.8306	75581.3423	237986.3701	3996042.3174	6408.5	1.2464	338.783	0.065401	291.6833	0.036024	2085.687	0.47281	1556.3187	823846.375	618.9631	0.068694	1248.1404	0.023568	13365300	-0.036536	361.782	108.115	102.2034	252.5363	246.3211	99751.8281	167.9838	1.7999	219.4854	4265230
019	2018-12-06t1124	1544117424.98	adult	185.9996	138.0002	-65.9814	829.6068	72.9554	51303.8767	162369.17	2625571.5253	4449.34	-0.048556	341.7	-0.011046	284.9295	-0.45399	1938.0918	0.12427	1683.0138	519408.5938	714.3484	0.66478	1290.0074	0.083647	9155850	-1.301	326.022	102.839	99.0703	231.9582	222.6444	62164.8086	145.6659	0.1331	188.5831	2755580
019	2018-12-06t1647	1544136758.87	adult	191.3701	143.3707	-60.6108	739.69	79.8494	48465.9247	153562.3903	2650440.7061	4403.09	-0.10731	376.485	0.87818	326.6884	1.1309	1761.873	-0.27247	1424.6307	445753.875	776.4776	0.95792	1236.4164	-0.14039	9522060	-1.2003	387.34	109.052	104.336	291.5778	285.5186	73769.1875	160.6005	0.71079	244.8615	2758150
019	2018-12-06t1924	1544146182.34	adult	193.9877	145.9884	-57.9932	547.2504	90.2023	39303.869	125715.9399	2437978.8123	621.304	-2.5089	326.677	-0.80482	319.4087	0.68369	534.1684	-2.5657	528.0238	109504.5156	423.7812	-1.4765	503.8239	-2.1463	6676300	-1.9786	395	120.14	109.9587	321.6844	315.87	65945.3047	195.8671	2.503	286.1133	2455290
019	2018-12-06t2324	1544160581.13	adult	197.9874	149.988	-53.9935	752.6251	154.2565	69515.1314	223729.5472	6200907.7576	7689.09	1.9156	405.516	1.4684	346.7895	1.6522	2726.3586	1.4011	2176.2205	984215.4375	724.0926	0.44392	1542.7068	0.57598	14610300	0.13445	422.529	124.885	116.972	332.2584	329.1945	119945.2656	192.4509	2.0091	281.5499	4499470
019	2018-12-07t0324	1544174981.27	adult	201.9874	153.9881	-49.9935	657.1609	152.4991	65425.3078	211088.9407	6030249.6903	7691.28	1.8817	416.465	1.607	351.9725	1.6625	3050.9927	1.9005	2496.1262	1034286.5	770.8735	0.65332	1545.5078	0.51458	14106900	-0.03781	446.115	127.864	120.6435	308.87	299.1242	104706.9219	198.2673	2.0156	258.9516	4331140
019	2018-12-07t0724	1544189381.16	adult	205.9874	157.988	-45.9935	1013.2994	78.3038	66447.6594	209950.2929	3591535.9407	6863.07	1.3354	413.649	1.3349	353.4356	1.5193	2801.7004	1.3903	2177.0498	972190.0625	755.472	0.46785	1517.3102	0.37817	14325900	-0.020059	477.543	128.604	119.7056	330.5045	324.548	114685.0703	200.447	1.8412	268.8727	4453930
019	2018-12-07t1124	1544203762.32	adult	209.9822	161.9828	-41.9988	1034.1546	78.0876	69481.7836	219871.8457	3832624.4374	7649.64	1.8049	410.752	1.0922	353.1899	1.3326	2730.2603	1.2157	2042.9978	991084.5	718.2047	0.16641	1469.9191	0.20837	14879900	0.087171	455.588	130.032	122.2997	319.9157	313.8275	116129.3906	197.7403	1.4489	260.8182	4710540
019	2018-12-07t1524	1544218158.76	adult	213.9812	165.9818	-37.9998	1127.5394	77.166	71117.1074	224193.96	3770511.2882	6388.11	1.0019	408.466	0.864	352.8856	1.137	2813.4465	1.3162	2070.692	1046602.125	716.2486	0.083208	1418.3277	0.026902	15157400	0.11899	422.652	130.641	123.1759	302.2856	292.0007	112450.2344	201.8694	1.4024	262.1213	4847810
019	2018-12-07t1924	1544232559.59	adult	217.9814	169.982	-33.9995	1150.4223	76.4178	71674.1181	225826.3763	3782006.0854	6922.12	1.3096	412.274	0.82156	356.3397	1.1017	2852.365	1.3362	2113.8436	1066784.5	705.0964	-0.050073	1430.2073	0.006558	15417800	0.1476	454.898	133.552	125.8513	309.2114	299.6527	115645.0781	207.3422	1.4184	269.4718	4994430
019	2018-12-07t2324	1544246958.91	adult	221.9812	173.9818	-29.9997	1138.8315	76.1474	71119.4617	224128.1088	3740504.1254	7046.22	1.3814	413.227	0.73288	358.3503	1.0426	2789.457	1.2001	2012.8467	1037678	703.5992	-0.11127	1465.971	0.057172	15337300	0.10614	475.366	135.564	127.5615	319.8752	309.7065	118993.5781	212.5732	1.4327	273.0415	5031580
019	2018-12-08t0324	1544261358.66	adult	225.9812	177.9818	-25.9998	1140.1887	75.9117	70809.7824	223149.5027	3714289.2838	6703.63	1.1569	417.102	0.7124	360.873	0.98974	2845.8967	1.2738	2126.1807	1052981.75	711.6244	-0.12088	1476.8832	0.040841	15413200	0.097213	474.25	137.843	129.6522	324.4407	313.0437	120043.0469	216.9331	1.4116	279.1989	5093730
019	2018-12-08t0724	1544275759	adult	229.9813	181.9819	-21.9997	1143.1591	75.1213	70309.1502	221575.6039	3642471.5423	6526.29	1.0475	418.814	0.66417	361.8273	0.90812	2873.4966	1.2958	2171.6025	1054573.25	715.2865	-0.14313	1463.5597	-0.02266	15370900	0.0719	496.163	139.704	131.1958	321.2552	309.6205	117900.6719	220.4902	1.3734	278.7397	5127260
019	2018-12-08t1124	1544290159.17	adult	233.9813	185.9819	-17.9996	1137.6555	75.312	69520.0465	219054.0292	3595108.1508	7131.89	1.4182	423.395	0.69194	366.0217	0.94725	2920.002	1.3728	2151.8682	1059960.75	713.2337	-0.20014	1474.8357	-0.027329	15363300	0.053215	481.674	142.257	133.5502	331.1475	317.0454	120206.5234	226.896	1.4462	288.0543	5161930
019	2018-12-08t1524	1544304558.86	adult	237.9812	189.9818	-13.9997	1136.2728	74.2132	68589.095	216134.8438	3494972.8631	7911.12	1.9019	426.127	0.67466	367.6241	0.89427	2947.4075	1.4192	2127.2681	1058119.25	720.9746	-0.19618	1506.3773	0.021635	15272800	0.017117	523.998	145.059	135.838	343.2026	328.6449	123209.75	233.9477	1.545	298.5706	5199060
019	2018-12-08t1924	1544318959.27	adult	241.9813	193.9819	-9.9996	1056.5224	74.9139	67769.7254	213913.3245	3579697.9309	8078.37	2.0159	430.457	0.71572	370.313	0.89427	2906.7273	1.3484	2125.5648	1028981.4375	740.6521	-0.11555	1488.3368	-0.045481	15214900	-0.0083289	565.092	149.288	137.0314	371.593	357.7542	131543.9062	248.2945	1.9147	328.5981	5276720
019	2018-12-08t2324	1544333358.38	adult	245.9811	197.9817	-5.9999	1000.8618	74.1138	63528.1231	200579.8015	3337140.8677	8735.2	2.4395	437.757	0.84062	374.6416	0.9551	2960.8337	1.4459	2111.5559	982996.8125	702.6738	-0.37132	1620.6075	0.26413	14503800	-0.1881	476.519	152.906	140.1087	358.3728	349.6032	118979.7578	262.5108	2.2705	327.51	5066080
019	2018-12-09t0324	1544347757.84	adult	249.9809	201.9816	-2	982.328	76.5953	63952.1025	201955.4702	3431641.4787	10068	3.2945	442.911	0.9062	380.1664	1.0578	3051.2686	1.6104	2267.0798	1019123.6875	697.3219	-0.4354	1738.8354	0.54178	14762700	-0.14012	486.012	157.609	144.1259	373.5165	365.2615	124754.5234	269.654	2.3687	340.9198	5253270
019	2018-12-09t0724	1544362157.9	dead	253.9809	205.9816	2	987.5564	75.9874	62572.8258	197506.5997	3290687.4366	10711.6	3.7244	450.534	1.0399	385.1963	1.1408	3245.5588	1.9641	2405.9897	1061297.75	709.4268	-0.39663	1815.3603	0.71711	14714900	-0.16475	496.162	160.894	146.6546	378.9139	368.3357	123904.8359	280.8701	2.6059	345.8178	5254950
020	2018-11-28t1524	1543440637.32	egg	-1.9993	-53.9985	-269.9801	995.3566	46.4448	30507.4891	96278.9375	823786.2009	395.28	1.823	164.915	1.3378	165.0639	1.4195	280.966	-0.038427	278.3797	45797.4	234.6189	0.76872	266.4158	0.85329	2684320	3.8242	248.849	57.4986	57.3119	92.2362	89.8961	15034.5	77.2254	1.2226	86.3705	935904
020	2018-11-28t1924	1543455032.08	larva	1.9993	-50	-265.9816	1413.0974	44.6009	38781.9435	121977.7827	991091.7801	301.885	0.86186	203.457	1.6221	205.4452	1.799	279.054	-0.18397	276.9332	58322.3	252.0608	0.68099	270.25	0.51059	4233530	4.4928	148.128	60.0616	59.7478	95.162	92.1901	19888.9	79.6964	1.217	88.5658	1249760
020	2018-11-28t2324	1543469431.74	larva	5.9992	-46.0001	-261.9817	1464.2566	42.8837	38708.8545	121688.9538	943407.0294	318.695	0.38567	202.14	1.4496	203.8317	1.6699	277.247	-0.32719	275.3835	57667.5	249.9986	0.50737	268.0889	0.20982	4203900	3.7668	163.518	62.9498	62.6667	99.8857	96.4047	20776.2	83.0302	1.2371	92.7213	1309170
[truncated: 3,472 more rows]
