# Supplementary material for: Global, cell non-autonomous gene regulation drives individual lifespan among isogenic C. elegans
Source: eLife. 2021 Feb 1;10:e65026. doi: 10.7554/eLife.65026 (PMC7864635; doi:10.7554/eLife.65026)
Supplement: Source data 1. [file elife-65026-data1.zip › figure_data/Figures 1-3 - base strains/mir-240-786/mir-240-786_20181004.tsv]

name	timepoint	timestamp	stage	age	adult_age	ghost_age	length	max_width	projected_area	surface_area	volume	gfp_maximum	gfp_maximum_z	gfp_mean	gfp_mean_z	gfp_median	gfp_median_z	gfp_over_99_mean	gfp_over_99_mean_z	gfp_over_99_median	gfp_over_99_sum	gfp_percentile_95	gfp_percentile_95_z	gfp_percentile_99	gfp_percentile_99_z	gfp_sum	gfp_sum_z	green_yellow_excitation_autofluorescence_maximum	green_yellow_excitation_autofluorescence_mean	green_yellow_excitation_autofluorescence_median	green_yellow_excitation_autofluorescence_over_99_mean	green_yellow_excitation_autofluorescence_over_99_median	green_yellow_excitation_autofluorescence_over_99_sum	green_yellow_excitation_autofluorescence_percentile_95	green_yellow_excitation_autofluorescence_percentile_95_z	green_yellow_excitation_autofluorescence_percentile_99	green_yellow_excitation_autofluorescence_sum
000	2018-10-04t1320	1538677403.16	egg	-2.0427	-66.0548	-338.5219	168.3523	27.4706	3294.2752	10463.3225	58904.5967	0	0.62128	0	-0.48286	0	-0.49611					0	-0.45185	0	-0.029005	0	1.5803	0	0	0				0	-0.53528	0	0
000	2018-10-04t1725	1538692110.55	larva	2.0427	-61.9694	-334.4365	156.6728	46.4946	3595.4775	12000.8721	82437.0665	0	0.19314	0	-0.69779	0	-0.69537					0	-0.59748	0	-0.27034	0	0.88561	0	0	0				0	-0.65709	0	0
000	2018-10-04t2120	1538706196.26	larva	5.9554	-58.0567	-330.5238	170.9876	26.2225	3371.3127	10705.7923	59167.4202	0	-0.14642	0	-0.90898	0	-0.89433					0	-0.73032	0	-0.47858	0	0.2898	0	0	0				0	-0.78003	0	0
000	2018-10-05t0120	1538720596.06	larva	9.9553	-54.0568	-326.5239	168.0502	49.1433	4051.6485	13572.0156	96009.0693	0	-0.44624	0	-1.1309	0	-1.107					0	-0.86046	0	-0.67365	0	-0.26337	0	0	0				0	-0.91302	0	0
000	2018-10-05t0525	1538735303.03	larva	14.0406	-49.9715	-322.4386	167.2127	48.8278	4030.996	13448.2699	95584.0391	0	-0.71737	0	-1.365	0	-1.3353					0	-0.98854	0	-0.85826	0	-0.78077	0	0	0				0	-1.0578	0	0
000	2018-10-05t0920	1538749396.25	larva	17.9554	-46.0567	-318.5238	164.8005	26.9183	3222.4707	10240.695	56844.4903	0	-0.95233	0	-1.5974	0	-1.5664					0	-1.1078	0	-1.0241	0	-1.239	0	0	0				0	-1.2068	0	0
000	2018-10-05t1320	1538763797.61	larva	21.9558	-42.0564	-314.5234	185.0482	35.0276	5165.6085	16573.8815	125342.0399	325.351	-0.8268	244.116	0.81585	243.5857	1.1445	307.3633	-0.89316	306.1897	8606.1709	283.5316	-0.02103	298.3107	-0.61626	678887	-1.2554	134.357	59.7762	59.4659	92.7699	90.1832	2597.5571	79.5773	0.85405	87.9721	166238
000	2018-10-05t1726	1538778521.27	larva	26.0457	-37.9665	-310.4335	297.2763	33.3862	7769.3187	24567.0209	178965.8671	397.313	-0.97395	221.177	0.37366	221.0347	0.70245	282.5119	-1.0374	276.1763	11865.498	255.1639	-0.26054	272.1281	-0.83101	925405	-1.5376	284.741	59.2934	59.1406	94.1165	88.6871	3952.8936	77.1856	0.71069	84.9226	248084
000	2018-10-05t2120	1538792596.47	larva	29.9554	-34.0567	-306.5237	269.0107	32.732	6928.4738	21940.2313	153504.0901	333.803	-1.2361	248.057	0.49343	247.8106	0.88391	310.3831	-1.1206	309.1133	11794.5586	284.3171	-0.24703	302.3092	-0.9254	925502	-1.9268	116.908	63.261	63.0365	96.4947	95.6112	3666.7991	82.1402	0.78533	90.4148	236027
000	2018-10-06t0120	1538806996.81	larva	33.9555	-30.0566	-302.5236	435.2609	44.1401	15316.5275	48491.1647	457681.0115	601.25	-1.166	276.037	0.63291	269.9145	1.0157	518.7888	-1.0016	511.7897	42540.6758	336.1142	-0.13643	479.9096	-0.74827	2246660	-1.5554	119.191	62.1836	62.1563	95.1924	93.4841	7805.7754	81.6015	0.68913	90.5837	506113
000	2018-10-06t0525	1538821705.63	larva	38.0413	-25.9708	-298.4379	418.0933	115.4494	27132.066	89598.4059	1649830.4434	670.152	-1.2897	263.762	0.28022	250.9439	0.56664	583.4512	-1.0451	574.4341	82850.0625	396.5769	0.011501	541.6421	-0.78581	3737240	-1.1168	264.953	62.9377	62.5086	98.0015	94.658	13916.207	83.042	0.65011	91.8809	891764
000	2018-10-06t0920	1538835796.61	larva	41.9555	-22.0567	-294.5237	669.2559	47.8011	27044.6548	85342.8732	909894.483	1633.13	-0.57539	318.753	0.77854	260.6393	0.51625	1311.9254	-0.28471	1321.9507	187605.3281	695.557	1.1995	1071.1238	0.027044	4555940	-1.0435	167.134	59.0929	58.7961	93.7004	91.5579	13399.1621	79.3037	0.41765	88.2714	844615
000	2018-10-06t1320	1538850196.73	larva	45.9555	-18.0566	-290.5237	726.6018	53.2022	33530.1938	105868.9672	1284966.777	2991.11	0.45454	376.251	1.3479	288.7522	0.75403	2171.9966	0.67972	2134.885	384443.375	944.7422	2.1712	1652.592	0.91241	6634820	-0.32172	252.643	64.0741	63.7124	98.8151	96.5793	17490.2695	84.5289	0.5129	93.4413	1129880
000	2018-10-06t1725	1538864906.54	larva	50.0416	-13.9706	-286.4376	842.577	58.2012	39792.1168	125579.7295	1558595.2169	5194.12	2.1625	368.544	1.0488	285.5635	0.48503	3519.1177	2.3209	3405.0568	739014.6875	858.8506	1.6775	2431.3965	2.1146	7704040	-0.16295	186.317	58.5365	58.2791	97.0413	94.7569	20378.6641	81.2241	0.24384	90.7633	1223650
000	2018-10-06t2120	1538878995.97	larva	53.9553	-10.0568	-282.5239	842.4921	62.9052	42672.917	134516.2131	1805596.5782	4612.57	1.411	384.379	1.0927	309.409	0.71181	3189.5923	1.8625	2987.4453	714468.6875	662.01	0.70939	2516.4743	2.0846	8603940	-0.091683	125.753	59.9127	59.6057	95.4206	93.9413	21374.207	81.1358	0.092456	90.3224	1341090
000	2018-10-07t0120	1538893401.95	larva	57.957	-6.0552	-278.5222	960.1449	68.1924	52737.0617	166256.296	2416114.4799	3715.51	0.47374	346.48	0.38789	298.4739	0.34898	2507.7554	0.89886	2547.2911	692140.5	437.424	-0.3273	1808.3561	0.78305	9561460	0.032763	124.718	63.0163	62.6797	98.7443	97.1509	27253.4258	84.2759	0.15981	93.8632	1739000
000	2018-10-07t0527	1538908198.77	larva	62.0672	-1.9449	-274.412	1003.5987	73.3828	55619.2106	175186.8622	2693007.0039	5188.98	1.5409	353.807	0.38445	313.9567	0.55056	2963.2698	1.4722	2748.7825	862311.5	429.9399	-0.41363	2008.0946	1.0942	10291500	0.047223	148.604	57.1593	56.9033	94.749	93.2	27571.9492	79.5641	-0.27144	89.0675	1662650
000	2018-10-07t0920	1538922202.33	adult	65.9571	1.9449	-270.5221	958.4779	82.522	61350.9068	193747.4087	3276449.3217	2066.49	-1.1882	292.903	-0.83441	260.5613	-0.93288	1446.3671	-0.79447	1399.8197	464283.8438	472.8862	-0.24499	1070.5811	-0.67418	9374080	-0.68888	155.931	54.405	53.3279	96.0986	94.6396	30847.6426	79.1113	-0.46751	90.2681	1741180
000	2018-10-07t1320	1538936600.48	adult	69.9566	5.9444	-266.5226	1067.2321	74.6985	63187.4459	199110.9302	3157751.613	3212.68	-0.36143	335.579	-0.1672	301.1275	-0.041889	2160.1377	0.20847	2075.5104	712845.4375	408.2182	-0.60114	1531.7306	0.1704	11069100	-0.16367	271.423	62.6221	62.0884	99.6888	97.7772	32897.3164	84.0657	-0.20216	93.8281	2065590
000	2018-10-07t1725	1538951311.71	adult	74.043	10.0309	-262.4362	1396.173	92.5657	81536.158	258353.9923	4460878.9521	3828.08	0.03568	286.066	-1.3707	254.6929	-1.7012	2083.1912	0.060307	1866.3256	889522.625	353.181	-0.95456	1369.4933	-0.16518	12193300	0.10243	124.626	47.2255	46.8076	82.0092	80.1905	35017.9141	67.4211	-2.167	76.992	2012940
000	2018-10-07t2120	1538965397.16	adult	77.9556	13.9435	-258.5236	1039.2782	77.2578	64576.9781	203702.0464	3348648.9299	3288.1	-0.49666	355.831	0.083599	325.5531	0.47124	1800.7174	-0.4418	1718.1595	608642.5	455.7935	-0.39646	1140.2377	-0.68025	11994000	-0.2133	311.96	64.4288	63.1301	126.7531	123.4945	42842.5625	90.1844	0.17667	114.6339	2171700
000	2018-10-08t0120	1538979797.96	adult	81.9559	17.9437	-254.5233	1089.0936	81.4943	71341.8249	225004.2186	3892972.9123	2418.64	-1.2857	313.113	-1.1645	286.6683	-1.1684	1440.3594	-1.179	1328.4621	535813.6875	420.3713	-0.67729	1057.1245	-0.91787	11639700	-0.57433	142.605	57.4209	56.6691	97.052	95.4934	36103.3281	80.6583	-1.2323	91.1125	2134560
000	2018-10-08t0526	1538994514.41	adult	86.0438	22.0316	-250.4354	1109.5592	77.2252	67498.4376	212676.6065	3447004.951	3812.73	-0.21556	350.772	-0.26261	319.1456	-0.078254	1922.6803	-0.2053	1758.4231	678706.125	459.4049	-0.44632	1347.927	-0.17324	12369600	-0.41677	276.098	61.9597	61.4262	101.2991	98.5252	35758.5859	84.1821	-1.0068	94.1772	2184950
000	2018-10-08t0920	1539008596.81	adult	89.9555	25.9434	-246.5236	1138.1383	79.6763	71158.5639	224207.8274	3752702.9356	2260.74	-1.5306	331.831	-1.079	306.3326	-0.84839	1413.1055	-1.4256	1352.3539	525675.25	446.7112	-0.6373	1060.4671	-1.0248	12322600	-0.58357	248.836	64.3215	63.9845	102.522	100.102	38138.1875	86.7457	-0.87114	97.1053	2388580
000	2018-10-08t1320	1539022998.28	adult	93.956	29.9438	-242.5232	1101.4047	79.499	68942.1637	217199.6152	3671594.0157	4471.19	0.18865	349.326	-0.65634	316.714	-0.58932	1853.2415	-0.37151	1633.8755	667166.9375	497.6548	-0.20788	1225.6101	-0.52331	12567000	-0.60343	132.359	65.1883	64.735	104.5962	103.1511	37654.6406	88.2771	-0.87191	99.2452	2345150
000	2018-10-08t1726	1539037728.95	adult	98.0478	34.0357	-238.4314	1053.3851	81.1027	68182.6717	214924.5637	3704217.6976	4051.62	-0.20852	345.751	-1.0151	314.1817	-0.93249	1833.5186	-0.44036	1617.1929	652732.625	456.3769	-0.76091	1268.423	-0.37084	12292200	-0.83826	323.423	65.3349	64.8144	103.1264	101.0599	36713.0156	87.2387	-1.2089	97.2818	2322780
000	2018-10-08t2120	1539051796.09	adult	101.9553	37.9432	-234.5239	1120.3024	79.2862	72334.7498	228159.9395	3875257.8418	2540.82	-1.4201	375.397	0.050714	347.6042	0.53409	1487.5209	-1.4177	1360.1281	562282.875	484.1039	-0.54725	1138.841	-0.86382	14157400	-0.12069	356.364	69.6255	68.3711	145.0717	142.11	54837.1016	94.3807	-0.48431	129.1647	2625790
000	2018-10-09t0120	1539066195.62	adult	105.9552	41.9431	-230.524	1018.4795	83.1359	65922.9494	207917.0164	3656797.9468	2955.34	-1.1414	361.737	-0.71042	329.8286	-0.54379	1780.8307	-0.63162	1681.3512	612605.75	508.0181	-0.38134	1310.179	-0.20772	12431100	-0.94849	188.311	64.3114	63.7004	118.26	112.245	40681.4531	89.8417	-1.2323	103.5079	2210060
000	2018-10-09t0526	1539080917.19	adult	110.0445	46.0324	-226.4347	1085.5001	79.6337	68926.8955	217162.0705	3709836.0458	2299.76	-1.6536	359.68	-0.96917	330.6491	-0.68639	1319.9139	-1.9257	1188.6919	475169	537.9268	-0.16326	970.6938	-1.5263	12932600	-0.8042	252.765	68.4358	66.2746	161.3526	154.5877	58086.9531	98.2475	-0.41934	130.5594	2460680
000	2018-10-09t0920	1539094996.42	adult	113.9554	49.9433	-222.5238	1068.9927	79.5963	68715.6005	216687.1138	3690017.5418	6300.54	1.1668	406.34	0.80385	369.0016	1.0549	2133.0671	0.27347	1655.9403	765771.0625	552.5523	-0.12038	1297.3511	-0.27832	14554300	-0.19229	236.092	67.0048	66.473	113.4565	109.8442	40730.8945	91.9086	-1.3075	103.7487	2399980
000	2018-10-09t1320	1539109399.07	adult	117.9562	53.944	-218.523	1088.6142	82.4288	68224.0465	215109.7496	3651857.1643	2540.98	-1.5262	400.333	0.37975	363.8857	0.62874	1654.1945	-1.0511	1617.1007	590547.4375	606.2845	0.31847	1308.7213	-0.25075	14253900	-0.3685	202.996	71.4606	70.8393	114.3757	112.2676	40832.1094	96.3861	-0.96122	108.2012	2544350
000	2018-10-09t1726	1539124118.85	adult	122.045	58.0329	-214.4342	1088.7323	88.3437	72524.7723	228603.0285	4123858.6046	3441.77	-0.92773	382.135	-0.48165	342.7687	-0.53341	1871.4325	-0.49291	1699.1009	707401.5	556.173	-0.30764	1328.6526	-0.19266	14435900	-0.33682	329.237	66.588	63.7578	213.0628	205.8044	80537.7422	95.4303	-1.176	170.2819	2515490
000	2018-10-09t2120	1539138196.57	adult	125.9555	61.9433	-210.5237	1041.9259	81.9252	65683.9567	207132.7831	3530928.1253	3929.05	-0.61889	401.849	0.13081	355.8216	-0.04364	2270.2039	0.52759	2128.5457	778679.9375	564.9914	-0.31602	1657.8239	0.98004	13772200	-0.60481	312.578	72.0957	71.4069	118.8496	115.1429	40765.3984	97.4156	-0.95031	110.3586	2470860
000	2018-10-10t0120	1539152596.52	adult	129.9555	65.9433	-206.5237	1200.1013	81.5309	69592.7487	219075.9521	3688869.3953	5030.65	0.092258	399.109	-0.076782	365.7365	0.25712	1871.1627	-0.52216	1587.1406	681103.25	641.1059	0.27985	1172.0877	-0.76202	14517200	-0.33873	178.363	65.9243	65.2785	119.362	116.905	43447.7578	96.4023	-0.88791	110.7556	2397930
000	2018-10-10t0526	1539167320.71	adult	134.0455	70.0334	-202.4337	1055.683	80.6708	67466.2566	212612.6708	3674978.2319	5520.32	0.39256	406.546	0.062781	365.3902	0.13433	1947.6027	-0.33101	1661.1817	685556.125	624.1504	0.029627	1358.7338	-0.11306	14307600	-0.40559	367.448	72.8348	71.2747	158.2028	145.9084	55687.3867	100.5883	-0.57292	122.7918	2563280
000	2018-10-10t0920	1539181396.3	adult	137.9554	73.9433	-198.5238	1060.4413	86.191	72702.9142	229296.3438	4203034.1631	4166.27	-0.48474	380.848	-0.72225	346.4438	-0.57113	1761.9644	-0.77817	1477.3575	667784.5	551.3175	-0.63779	1263.7999	-0.42817	14416200	-0.35611	321.952	71.2957	68.2777	187.962	176.8288	71237.5938	107.8184	-0.2643	146.8324	2698760
000	2018-10-10t1320	1539195796.37	adult	141.9554	77.9433	-194.5238	1066.6486	81.5263	70049.4167	220840.6233	3894933.8745	5848.3	0.5832	400.532	-0.22652	362.2928	-0.098936	2070.814	-0.018467	1745.035	755847.125	566.9466	-0.56124	1425.5152	0.10383	14615400	-0.27788	417.3	70.3641	69.3852	143.8302	133.7346	52498.0156	102.5537	-0.46028	121.8225	2567590
000	2018-10-10t1726	1539210519.66	adult	146.0452	82.0331	-190.434	1089.1305	80.5925	70494.5352	222261.7046	3808880.3135	4746.24	-0.10435	420.007	0.20384	386.0107	0.5327	1951.1963	-0.28712	1715.752	718040.25	570.841	-0.57421	1343.6903	-0.15176	15434400	-0.023366	370.743	75.8725	74.2874	159.8736	138.8636	58833.4688	104.826	-0.39901	125.6463	2788160
000	2018-10-10t2120	1539224596.06	adult	149.9553	85.9432	-186.5239	1212.3383	83.466	75103.4317	236425.2517	4037059.3719	5435.04	0.33195	418.545	0.11944	385.8708	0.46363	1856.6968	-0.48326	1540.5079	727825.125	574.1511	-0.58659	1286.1883	-0.31942	16401500	0.25178	372.256	74.2396	72.74	183.5997	148.5362	71971.0625	103.6762	-0.4417	123.6078	2909230
000	2018-10-11t0120	1539238996.9	adult	153.9556	89.9434	-182.5236	1221.3166	88.8876	85873.0906	270902.1017	5178849.716	4805.12	-0.048158	372.461	-0.931	340.5319	-0.75624	1665.8818	-0.88593	1417.2158	744649.1875	521.9767	-0.97904	1109.861	-0.83404	16646400	0.31442	174.922	62.709	61.3353	117.9092	114.9957	52705.4023	91.2038	-0.74421	108.5535	2802650
000	2018-10-11t0526	1539253721.26	adult	158.0457	94.0335	-178.4335	1066.3429	88.5997	73873.855	232970.4971	4329184.6586	2387.19	-1.5235	370.228	-0.98346	338.5323	-0.81322	1428.0483	-1.3777	1335.5188	549798.625	560.491	-0.7415	1103.3619	-0.83137	14241200	-0.31387	289.253	69.4186	68.51	119.4892	116.6329	46003.332	95.6996	-0.63916	110.3628	2670260
000	2018-10-11t0920	1539267797.1	adult	161.9556	97.9435	-174.5236	1161.6509	80.5339	73369.3414	231120.1111	3905942.9423	3124.81	-1.0595	397.09	-0.43245	366.9994	-0.12472	1510.4253	-1.1635	1333.4677	578492.875	557.6602	-0.78376	1157.7236	-0.65655	15187500	-0.062598	371.579	75.13	73.3593	156.5763	140.0842	59968.7344	106.2115	-0.43172	126.2345	2873500
000	2018-10-11t1320	1539282198.11	adult	165.9559	101.9438	-170.5233	1167.1953	86.835	78063.0171	246008.2426	4441967.8724	3200.17	-1.0045	383.812	-0.72415	354.5758	-0.44693	1439.4064	-1.2855	1213.0155	585838.375	585.2649	-0.62918	1013.0432	-1.0536	15609200	0.045621	353.226	68.9543	67.5463	156.2655	138.7879	63600.0508	100.4532	-0.5638	121.3715	2804300
000	2018-10-11t1726	1539296942.22	adult	170.0515	106.0394	-166.4277	1196.2107	82.4969	77373.1969	243731.1628	4204050.3121	3729.8	-0.67109	391.883	-0.57728	361.828	-0.29092	1429.4954	-1.277	1200.7269	577516.125	586.9034	-0.64313	1022.0503	-1.0109	15812100	0.095205	372.463	79.2889	76.6624	215.5713	203.1634	87090.8203	114.6263	-0.32176	164.1765	3199230
000	2018-10-11t2120	1539310996.4	adult	173.9554	109.9433	-162.5238	1233.9948	83.6891	81123.0089	255492.1122	4558461.3522	2582.09	-1.3734	384.423	-0.74526	361.4091	-0.31916	1307.3927	-1.5083	1190.9584	553027.125	580.3019	-0.70548	896.801	-1.3454	16250700	0.19735	352.576	78.7607	76.0036	199.7523	184.1629	84495.2109	116.6517	-0.31483	156.7272	3329450
000	2018-10-12t0120	1539325396.48	adult	177.9555	113.9433	-158.5237	1045.6596	83.9052	70864.7426	223494.9467	4045971.4044	2097.51	-1.6696	395.838	-0.53422	368.1667	-0.17587	1288.8892	-1.5223	1213.3715	476889	593.2464	-0.64666	972.5075	-1.1222	14608800	-0.1876	349.897	84.8965	82.1006	229.1464	221.6153	84784.1797	120.0829	-0.28645	172.8826	3133190
000	2018-10-12t0520	1539339796.18	adult	181.9554	117.9432	-154.5238	1153.4972	92.2114	79103.217	249957.0429	4583003.6407	2399.22	-1.486	405.503	-0.36327	377.7177	0.034335	1370.8611	-1.3372	1210.1117	553827.875	605.407	-0.59455	995.1145	-1.0545	16365300	0.21238	252.267	87.2854	86.6982	146.9743	143.0275	59377.6094	119.3747	-0.33176	136.232	3522670
000	2018-10-12t0920	1539354196.23	adult	185.9554	121.9432	-150.5238	1019.4331	82.8052	69344.005	219093.0978	3917009.1154	2419.13	-1.4719	398.957	-0.51396	366.4184	-0.25637	1386.8719	-1.2889	1193.4287	495113.2812	609.0331	-0.59355	1002.5919	-1.0263	14211600	-0.27948	358.94	85.1507	83.9477	150.739	142.7773	53813.8281	116.6155	-0.40618	134.852	3033240
000	2018-10-12t1326	1539368956.85	adult	190.0556	126.0434	-146.4236	1143.6143	86.5725	76734.9465	241847.9111	4350904.5772	3396.96	-0.85853	394.395	-0.62872	364.6645	-0.32002	1396.0348	-1.2556	1173.839	558413.9375	597.1802	-0.68635	996.6885	-1.0392	15770300	0.066981	247.831	84.2503	82.3462	165.5585	160.1085	66223.3984	118.1258	-0.41443	144.8724	3368830
000	2018-10-12t1754	1539384998.06	adult	194.5114	130.4993	-141.9677	1208.5528	85.413	81598.1896	257077.4401	4631520.7766	3207.06	-0.98197	367.371	-1.2103	348.5587	-0.74712	1359.5613	-1.3237	1174.7874	579173.125	535.3092	-1.0817	936.7373	-1.2044	15615500	0.023555	326.839	84.1217	82.5191	162.7767	155.9348	69342.8828	118.9206	-0.44123	143.2985	3575680
000	2018-10-12t2144	1539398834.24	adult	198.3548	134.3427	-138.1244	1143.9919	84.7338	76724.676	241851.3695	4314387.7049	4094.3	-0.41736	402.789	-0.51636	372.1774	-0.18249	1475.8363	-1.0821	1198.2782	590334.5	605.925	-0.68093	984.9718	-1.0768	16092200	0.12176	340.683	86.1593	83.3863	186.1509	179.147	74460.375	122.7886	-0.41728	158.0989	3442240
000	2018-10-13t0144	1539413234.18	adult	202.3548	138.3427	-134.1244	1197.0205	82.5684	78879.6609	248497.0087	4363392.0099	3913.61	-0.53467	411.748	-0.36012	381.3112	0.029731	1513.9418	-1.0036	1278.3885	623744	600.5211	-0.73659	1015.4638	-1.001	16926600	0.29554	223.311	86.6821	84.9499	159.9713	155.1983	65908.1875	121.3608	-0.47649	145.1131	3563410
000	2018-10-13t0544	1539427635.41	adult	206.3552	142.343	-130.124	1182.9841	85.3095	79047.2921	249053.3611	4466886.7477	3635.45	-0.72031	395.723	-0.73544	361.1252	-0.53035	1489.1687	-1.0574	1301.4427	613537.5	610.5863	-0.7011	1067.8246	-0.87008	16295100	0.14709	291.161	83.582	81.6259	164.4256	158.5722	67743.3594	118.9575	-0.55418	146.4787	3441740
000	2018-10-13t0945	1539442062.92	adult	210.3628	146.3507	-126.1164	1182.9243	83.3326	77998.1461	245706.1967	4374310.9022	4587.51	-0.10535	406.857	-0.53673	377.5092	-0.11664	1613.0688	-0.81086	1311.9597	656519	624.3876	-0.64362	1080.6632	-0.84861	16540800	0.18939	423.859	82.825	80.5677	166.1511	159.3282	67623.5156	123.0542	-0.53805	149.1359	3367250
000	2018-10-13t1345	1539456463.22	adult	214.3629	150.3507	-122.1163	1151.1935	83.2236	74046.9457	233275.802	4070232.6996	5001.15	0.16268	428.59	-0.085201	389.6081	0.21205	1852.7029	-0.32724	1503.4202	716996	650.347	-0.51222	1222.7768	-0.47591	16551700	0.17963	330.136	87.3506	84.995	173.4884	167.7589	67140	127.4184	-0.52132	155.5466	3373390
000	2018-10-13t1745	1539470863.3	adult	218.3629	154.3508	-118.1163	1225.5727	85.7179	79497.0088	250339.3469	4437932.3749	3929.73	-0.55318	390.307	-1.0215	357.9387	-0.78602	1570.2579	-0.91523	1391.4365	651657.0625	601.4816	-0.84073	1049.3002	-0.97069	16174300	0.087061	271.822	86.3614	83.3229	176.9416	168.9897	73430.7812	126.909	-0.58521	154.9109	3578820
000	2018-10-13t2145	1539485264.07	adult	222.3631	158.351	-114.1161	1133.6802	87.1937	76333.137	240490.4806	4411900.4401	4447.72	-0.21207	414.006	-0.5051	371.1024	-0.42253	1715.1434	-0.62425	1442.7098	682627.0625	663.2773	-0.48703	1143.0879	-0.72976	16456300	0.13907	424.551	84.3264	79.474	211.1908	196.7661	84053.9531	134.9747	-0.51449	176.207	3351890
000	2018-10-14t0145	1539499663.01	adult	226.3628	162.3507	-110.1164	1174.9989	85.4297	77223.3717	243288.2433	4315735.5731	3742.59	-0.69326	423.67	-0.30978	385.1198	0.011754	1653.7811	-0.75719	1482.3724	666473.8125	667.5327	-0.48896	1119.0676	-0.81597	17053600	0.25967	415.69	93.4222	87.9263	266.7826	259.1426	107513.3672	142.696	-0.44329	213.1714	3760430
000	2018-10-14t0545	1539514063.28	adult	230.3629	166.3508	-106.1163	1204.865	86.3916	81841.7979	257922.43	4696648.1519	3180.5	-1.0808	381.482	-1.4622	354.0088	-1.1743	1593.5284	-0.88865	1493.92	680436.625	611.2343	-0.87202	1114.2379	-0.84901	16260300	0.076807	304.897	88.5641	85.4012	186.2188	177.4905	79515.4297	134.1871	-0.64076	164.8905	3774950
000	2018-10-14t0945	1539528463.1	adult	234.3628	170.3507	-102.1163	1190.45	89.201	80842.9287	254702.8033	4665339.8403	4063.78	-0.47889	406.352	-0.85119	367.8976	-0.70548	1596.5968	-0.88706	1398.2788	673763.875	654.654	-0.62723	1072.0233	-0.98395	17112700	0.26122	426.07	89.0614	84.9627	196.4218	188.3871	82890.0156	134.4192	-0.66763	169.7161	3750640
000	2018-10-14t1345	1539542864.59	adult	238.3633	174.3511	-98.1159	1101.5968	87.1236	75621.2739	238476.9191	4379288.0474	4855.55	0.056462	397.5	-1.1418	357.876	-1.1639	1697.869	-0.67825	1435.9703	668960.375	656.0263	-0.64762	1110.5931	-0.89248	15648800	-0.063947	403.067	90.0728	85.3291	192.1029	183.859	75688.5547	143.3119	-0.54884	172.8753	3545990
000	2018-10-14t1745	1539557263.22	adult	242.3629	178.3507	-94.1163	1112.2674	86.7559	76574.8253	241370.3888	4448190.2117	3763.11	-0.67882	419.652	-0.58388	378.7389	-0.38415	1596.25	-0.89284	1433.0359	636903.75	693.3075	-0.44264	1149.9898	-0.79629	16730700	0.17041	319.603	99.9219	96.2118	196.902	188.7853	78563.8984	147.1864	-0.49696	177.0067	3983690
000	2018-10-14t2145	1539571664.54	adult	246.3632	182.3511	-90.1159	1157.6521	83.7832	78315.6889	246768.4297	4490853.5413	3069.51	-1.1394	403.511	-1.0598	367.3543	-0.88568	1485.5485	-1.1255	1379.0127	606103.75	657.6664	-0.69263	1073.9941	-1.0246	16459200	0.11018	443.588	101.017	95.3279	295.5252	289.706	120574.2969	154.812	-0.39461	237.5549	4120470
000	2018-10-15t0145	1539586064.57	adult	250.3633	186.3511	-86.1159	1169.6342	83.9673	74912.4044	235925.8004	4111217.0106	4369.69	-0.26174	431.935	-0.32531	387.0424	-0.12735	1775.9297	-0.52717	1568.5345	694388.5	720.2099	-0.33441	1204.7496	-0.66979	16870500	0.20033	351.757	101.005	94.5751	259.3483	254.5268	101405.1797	162.6222	-0.30128	219.1328	3945050
000	2018-10-15t0545	1539600466.02	adult	254.3637	190.3515	-82.1155	1079.7939	85.5101	72088.6349	227258.4035	4059882.9991	3467.76	-0.85577	427.281	-0.4864	386.1694	-0.19964	1517.9103	-1.0658	1364.4313	570734.25	722.7329	-0.34786	1079.0335	-1.0356	16052500	0.022242	453.998	100.698	95.8234	228.9153	213.3986	86072.1406	159.0716	-0.35686	194.4706	3783130
000	2018-10-15t0945	1539614864.85	adult	258.3633	194.3512	-78.1159	1120.7719	85.0877	74668.5669	235432.3912	4189719.9883	5398.85	0.42289	444.281	-0.065339	398.2047	0.25049	1819.3212	-0.4474	1579.2278	709535.25	755.4496	-0.17761	1194.6357	-0.72481	17287000	0.29043	405.402	99.6644	96.7472	211.4508	199.8367	82465.8125	150.9726	-0.45348	183.558	3877940
000	2018-10-15t1342	1539629109.35	adult	262.3201	198.308	-74.1591	1168.451	84.1425	74781.711	235897.8739	4043726.9989	3427.08	-0.86739	429.482	-0.49366	384.2004	-0.34667	1698.8384	-0.70154	1515.6234	664245.8125	743.6194	-0.27758	1199.7435	-0.72336	16752400	0.17511	264.482	105.725	101.3081	208.3215	203.7827	81453.6953	161.1812	-0.35673	193.0487	4123900
000	2018-10-15t1742	1539643507.35	adult	266.3196	202.3074	-70.1596	1009.354	84.4904	69330.7039	218786.2482	4002727.1225	3075.95	-1.0894	431.943	-0.45991	382.6108	-0.44183	1709.7179	-0.68588	1574.2036	618917.875	738.0364	-0.33854	1313.3832	-0.41893	15600100	-0.075404	380.097	111.756	105.9046	238.2108	224.272	86232.2969	173.2776	-0.25355	206.6383	4036190
000	2018-10-15t2142	1539657908.08	adult	270.3198	206.3076	-66.1594	1113.1607	84.2672	69412.8568	218772.7706	3718917.7113	3967.57	-0.50744	435.576	-0.39465	386.2655	-0.32557	1765.8539	-0.57673	1636.7167	641004.9375	749.0989	-0.29883	1169.4532	-0.8343	15779600	-0.036704	456.826	112.706	105.9928	227.9286	222.3495	82738.0781	176.591	-0.23982	208.7067	4083010
000	2018-10-16t0142	1539672308.67	adult	274.3199	210.3078	-62.1592	1139.6218	81.1737	70980.7181	223589.2744	3795184.6246	4641.41	-0.071662	442.843	-0.2327	394.8662	-0.010214	1844.1964	-0.4206	1607.6943	684196.875	724.0927	-0.47372	1160.5527	-0.87212	16394900	0.097728	434.172	114.759	107.9104	229.7985	222.3509	85255.2422	177.5745	-0.24799	208.2674	4248600
000	2018-10-16t0542	1539686708.27	adult	278.3198	214.3077	-58.1594	1075.4728	83.987	69136.6484	217911.0408	3767527.776	3884.89	-0.55565	437.042	-0.41691	388.4004	-0.29987	1696.2209	-0.73828	1533.2499	612335.75	759.136	-0.29034	1094.1848	-1.0706	15762800	-0.042073	425.11	114.711	106.4942	235.4112	228.2312	84983.4453	183.4348	-0.21349	215.2289	4137280
000	2018-10-16t0942	1539701108.69	adult	282.32	218.3078	-54.1592	1038.6543	84.1733	68377.922	215518.2751	3888750.2808	4848.55	0.062036	446.908	-0.18564	396.2319	-0.014779	1823.8831	-0.47661	1618.1279	651126.25	776.2815	-0.21358	1192.0324	-0.80762	15924700	-0.0071886	385.014	118.475	111.9828	235.777	228.11	84172.375	184.7745	-0.21904	215.8826	4221630
000	2018-10-16t1342	1539715509.39	adult	286.3201	222.308	-50.159	1050.6605	84.8331	67158.8641	211677.3992	3688503.0175	4087.65	-0.42163	443	-0.31937	394.8426	-0.10108	1696.0249	-0.75423	1492.9967	595304.75	767.8961	-0.28722	1094.347	-1.0929	15520100	-0.098504	363.829	117.864	110.4993	234.7124	229.8137	82384.0625	184.6662	-0.23641	217.1829	4129260
000	2018-10-16t1742	1539729909.32	adult	290.3201	226.308	-46.1591	1064.344	83.5396	68805.6877	216836.4873	3789712.1241	4014.12	-0.46617	439.914	-0.43128	388.7303	-0.37902	1802.7505	-0.53351	1681.8837	647187.4375	780.1726	-0.23888	1131.637	-0.99854	15788500	-0.03963	415.192	116.869	108.7799	237.5625	232.2925	85284.9219	185.4033	-0.24623	216.9345	4194440
000	2018-10-16t2142	1539744309.22	adult	294.3201	230.308	-42.1591	1026.2384	84.9224	67591.178	213155.4484	3758473.246	4190.35	-0.3524	439.626	-0.46909	385.6143	-0.537	1863.8456	-0.40813	1649.0415	657937.5	775.6105	-0.28904	1120.2806	-1.0405	15496400	-0.1069	357.637	117.565	108.488	244.515	238.7175	86313.8047	191.0707	-0.21635	225.5848	4144050
000	2018-10-17t0142	1539758708.63	adult	298.3199	234.3078	-38.1593	1028.4975	84.9446	66735.0752	210421.4425	3679080.5373	4336.26	-0.25843	440.295	-0.48162	386.0844	-0.55032	1860.6871	-0.41992	1593.9762	649379.8125	767.9525	-0.35668	1134.045	-1.0115	15324500	-0.1477	388.19	118.271	108.8981	244.748	238.7471	85417.0469	191.834	-0.22604	226.1647	4116410
000	2018-10-17t0542	1539773108.24	adult	302.3198	238.3077	-34.1594	1039.2595	83.4117	66910.0363	210890.6382	3681894.5313	3845.73	-0.56553	445.783	-0.36685	393.2122	-0.2933	1797.3907	-0.56211	1657.3262	627289.375	787.2425	-0.26791	1118.8391	-1.0638	15549800	-0.09785	431.11	119.637	111.1448	250.8957	244.8114	87562.5938	189.5452	-0.25879	226.8738	4173170
000	2018-10-17t0942	1539787508.68	adult	306.32	242.3078	-30.1592	1001.6342	85.1954	65980.5473	208113.9128	3668001.2294	4859.55	0.072867	443.402	-0.46013	386.0334	-0.61795	1870.0474	-0.40971	1575.2565	643296.3125	792.3489	-0.26161	1156.545	-0.96721	15245500	-0.16988	375.539	119.436	110.6731	249.6754	243.6353	85888.3281	189.5806	-0.2728	227.7207	4106550
000	2018-10-17t1349	1539802344.8	adult	310.4411	246.429	-26.0381	1015.1063	85.0794	66680.0668	210274.6674	3730545.8027	3768.02	-0.60947	445.4	-0.43871	392.9618	-0.36954	1724.9921	-0.73248	1589.3527	600297.25	777.4046	-0.37093	1108.1521	-1.1128	15479000	-0.11768	399.271	120.673	111.9698	247.0194	240.7366	85962.7578	191.1096	-0.27569	226.992	4193760
000	2018-10-17t1742	1539816310.1	adult	314.3203	250.3082	-22.1588	1009.2064	84.7826	65690.4388	207160.706	3622718.718	3604.31	-0.70937	446.767	-0.43216	393.1514	-0.39357	1724.2131	-0.74093	1607.2653	591405.125	782.7735	-0.36212	1117.0452	-1.0969	15298200	-0.16203	393.478	120.765	112.0645	248.7543	243.9237	85322.7188	191.9436	-0.2827	228.5008	4135240
000	2018-10-17t2142	1539830707.33	adult	318.3196	254.3074	-18.1596	1001.5891	84.3844	64941.9566	204794.982	3565878.993	3674.1	-0.66357	447.131	-0.45293	392.8215	-0.43991	1777.406	-0.63052	1640.9594	602540.625	786.569	-0.36302	1144.7008	-1.0285	15140300	-0.20182	434.748	121.037	112.1948	250.5182	243.8081	84925.6562	192.7351	-0.29017	230.3463	4098430
000	2018-10-18t0142	1539845107.54	adult	322.3196	258.3075	-14.1596	952.5406	85.5378	64037.0061	202207.1998	3602081.4969	3901.49	-0.52053	446.083	-0.51076	390.1836	-0.58095	1789.106	-0.61133	1627.3403	597561.375	791.5535	-0.35722	1186.7475	-0.91985	14879100	-0.26709	346.791	122.547	113.3231	256.1273	251.2473	85546.5391	196.3342	-0.27787	235.162	4087550
000	2018-10-18t0542	1539859507.7	adult	326.3197	262.3075	-10.1595	951.6319	84.6611	63189.3739	199498.78	3519779.9835	3686.01	-0.65212	449.935	-0.43981	393.9844	-0.45812	1781.4496	-0.63537	1611.3505	587878.375	797.9088	-0.34376	1171.091	-0.97317	14808700	-0.28766	384.954	122.992	113.8332	253.5125	247.0652	83659.125	196.4694	-0.2897	233.1967	4048020
000	2018-10-18t0942	1539873907.21	adult	330.3195	266.3074	-6.1596	951.5719	84.4218	62644.1616	197715.5226	3459841.8664	3781.7	-0.59143	451.079	-0.43997	395.4322	-0.43152	1806.2762	-0.58682	1652.3959	590652.3125	799.9075	-0.35477	1187.2751	-0.93717	14727300	-0.31146	359.365	123.462	114.681	252.6137	246.1487	82604.6875	196.5862	-0.30128	232.7922	4030920
000	2018-10-18t1342	1539888308.29	adult	334.3198	270.3077	-2.1593	949.0432	84.0765	62589.737	197582.3317	3466433.6827	3568.55	-0.72091	452.866	-0.42321	396.9809	-0.40057	1779.951	-0.65357	1664.2062	582044	805.5175	-0.34552	1177.1601	-0.97496	14776100	-0.30396	369.738	124.637	115.8694	252.9011	245.9683	82698.6484	198.1101	-0.30322	232.9835	4066660
000	2018-10-18t1801	1539903855.61	dead	338.6385	274.6264	2.1593	952.6701	84.2066	61347.7154	193572.4667	3345181.8604	4734.6	-0.0054271	464.059	-0.16236	400.7802	-0.27893	1896.2336	-0.397	1684.3199	606794.75	849.136	-0.12719	1221.2212	-0.86157	14847100	-0.29141	377.145	127.829	119.8053	257.4837	247.3821	82394.7812	201.4848	-0.29405	235.1898	4089750
002	2018-10-04t1320	1538677421.11	egg	-2.0427	-57.999	-250.4059	153.3077	28.0499	2877.018	9158.2772	50788.1413	0	0.62129	0	-0.48285	0	-0.49611					0	-0.45185	0	-0.029003	0	1.5803	0	0	0				0	-0.53528	0	0
002	2018-10-04t1725	1538692128.71	larva	2.0427	-53.9135	-246.3205	153.3091	28.405	2904.4016	9249.2256	51850.9794	0	0.19314	0	-0.69779	0	-0.69538					0	-0.59748	0	-0.27035	0	0.88561	0	0	0				0	-0.65709	0	0
002	2018-10-04t2120	1538706214.3	larva	5.9554	-50.0008	-242.4078	153.6643	27.1282	2852.3543	9073.6472	49245.3206	0	-0.14642	0	-0.90898	0	-0.89433					0	-0.73032	0	-0.47858	0	0.2898	0	0	0				0	-0.78003	0	0
002	2018-10-05t0120	1538720614.17	larva	9.9554	-46.0009	-238.4078	153.3077	28.0986	2877.864	9161.7962	50860.4186	0	-0.44624	0	-1.1309	0	-1.107					0	-0.86046	0	-0.67365	0	-0.26338	0	0	0				0	-0.91302	0	0
002	2018-10-05t0525	1538735321.06	larva	14.0406	-41.9156	-234.3226	150.8459	28.3851	2833.7577	9029.1591	50391.5273	0	-0.71737	0	-1.365	0	-1.3353					0	-0.98854	0	-0.85826	0	-0.78077	0	0	0				0	-1.0578	0	0
002	2018-10-05t0920	1538749414.34	larva	17.9554	-38.0008	-230.4078	153.6624	28.338	2889.7265	9201.769	51357.5526	0	-0.95233	0	-1.5974	0	-1.5664					0	-1.1078	0	-1.0241	0	-1.239	0	0	0				0	-1.2068	0	0
002	2018-10-05t1320	1538763815.73	larva	21.9558	-34.0004	-226.4074	221.2633	37.2509	5722.7155	18183.1309	136599.4821	277.122	-0.8781	199.041	0.32454	198.4841	0.59613	259.6113	-0.94414	258.1304	8047.9512	235.3442	-0.22602	252.2492	-0.70403	612249	-1.2966	111.375	55.981	55.8501	88.4902	87.6457	2743.197	75.7039	0.7457	84.319	172198
002	2018-10-05t1726	1538778539.52	larva	26.0457	-29.9105	-222.3174	188.3969	32.4306	4700.5725	14973.0066	103158.0611	294.586	-1.0794	222.516	0.38869	222.7724	0.72442	276.6444	-1.0438	274.9247	7192.7554	257.5976	-0.25018	271.4669	-0.83225	565635	-1.7528	101.179	58.4512	58.3602	91.3877	90.2645	2376.0815	78.3114	0.74377	86.671	148583
002	2018-10-05t2120	1538792614.51	larva	29.9554	-26.0008	-218.4077	383.2617	43.4353	12788.6401	40458.3468	368559.6987	320.729	-1.2491	204.881	-0.0067843	204.7061	0.31677	280.4958	-1.154	276.16	19354.207	251.4409	-0.38762	270.0944	-0.98508	1394010	-1.6547	119.009	56.2464	55.8884	89.1448	88.1488	6150.9907	75.6553	0.58477	84.2375	382700
002	2018-10-06t0120	1538807014.89	larva	33.9556	-22.0007	-214.4076	494.8673	41.2121	15743.3034	49661.3779	425204.1147	1025.51	-0.75491	265.708	0.50915	254.6783	0.80626	795.4826	-0.68541	782.377	66820.5391	316.8032	-0.21941	701.4442	-0.3421	2229030	-1.5653	148.101	63.5953	63.6424	95.9324	94.3542	8058.3184	83.4981	0.75126	91.3356	533501
002	2018-10-06t0525	1538821723.63	larva	38.0413	-17.9149	-210.3219	591.1195	37.8486	18618.8046	58669.0681	495109.5162	1404.87	-0.59626	299.83	0.7286	261.5437	0.71955	1182.6614	-0.3422	1170.4026	118266.1406	600.581	0.89273	1084.287	0.19994	2974020	-1.5366	166.339	62.3006	61.989	95.7338	93.9214	9573.377	82.1275	0.61812	90.8587	617960
002	2018-10-06t0920	1538835814.65	larva	41.9555	-14.0007	-206.4077	681.1285	50.017	27783.2568	87625.7622	949559.8381	2995.84	0.67986	385.975	1.6465	287.3842	0.92238	2229.4028	0.82007	2184.2866	327722.2188	1002.448	2.5305	1819.4981	1.3745	5652600	-0.45483	118.812	62.5129	62.1027	96.4363	95.0061	14176.1299	82.2327	0.52775	91.3746	915501
002	2018-10-06t1320	1538850214.7	larva	45.9555	-10.0007	-202.4077	853.9053	46.3336	33401.9228	105230.773	1082578.7367	3576.81	0.98075	342.588	0.8946	233.6575	-0.13413	2562.3	1.1629	2478.7532	453527.125	988.3829	2.3608	1897.4785	1.3488	6052170	-0.62702	113.228	54.3321	53.974	88.271	86.9588	15623.9678	74.4032	0.097669	83.8111	959831
002	2018-10-06t1725	1538864924.5	larva	50.0416	-5.9147	-198.3216	908.2359	59.9791	46821.6232	147692.6908	1980917.7541	7021.76	3.7618	373.871	1.124	297.7364	0.69624	3514.2703	2.3148	2877.8234	864510.5	590.8633	0.51338	2459.1882	2.1635	9169940	0.58659	123.831	63.9297	63.6664	98.7096	97.024	24282.5684	84.3488	0.38701	93.8747	1568000
002	2018-10-06t2120	1538879013.98	larva	53.9553	-2.0009	-194.4079	874.0556	58.9339	43389.4154	136848.2659	1776411.8894	7179.45	3.6016	395.891	1.2647	320.4834	0.9225	3887.7632	2.7796	3516.295	886410	572.6967	0.32149	2703.1934	2.4091	9015230	0.11368	216.863	57.7053	57.293	94.0433	92.0515	21441.8711	79.2305	-0.0080478	88.598	1314070
002	2018-10-07t0120	1538893420.68	adult	57.9572	2.0009	-190.406	1017.7038	69.2881	57877.8568	182451.3035	2740207.9428	4421.27	1.0684	335.091	0.20667	286.8087	0.10574	2352.5884	0.68823	2240.5291	712834.3125	495.9679	-0.065973	1662.1242	0.5247	10143900	0.3185	312.821	59.7658	59.3471	96.6184	94.2577	29275.3711	81.0361	-0.034273	90.5847	1809230
002	2018-10-07t0527	1538908217.07	adult	62.0673	6.111	-186.2959	1075.5411	70.4434	61015.6591	192277.4209	2867804.4494	5273.76	1.6115	350.138	0.32175	305.4159	0.35278	2737.2004	1.1533	2564.1809	873166.9375	438.4684	-0.37408	1856.0438	0.81863	11163400	0.46837	380.9	56.8011	56.3582	96.3849	91.9299	30746.7852	78.0908	-0.37359	88.0008	1810990
002	2018-10-07t0920	1538922220.62	adult	65.9571	10.0009	-182.406	1065.4003	74.0353	65687.5235	207293.2365	3332695.9871	3882.4	0.31443	352.755	0.26649	312.45	0.40216	1601.2861	-0.56608	1370.8522	549241.125	695.5388	0.83817	1141.3293	-0.54151	12095300	0.60926	357.285	61.4028	60.965	101.7425	97.8734	34897.6914	83.3536	-0.12678	93.2861	2105380
002	2018-10-07t1320	1538936618.74	adult	69.9566	14.0004	-178.4066	1052.5183	72.4177	64575.413	203647.4465	3276698.7481	4121.57	0.38691	353.897	0.1986	313.4434	0.312	2327.5928	0.46951	2073.7499	786726.375	462.5794	-0.31922	1497.2375	0.10262	11930600	0.24275	131.935	62.0912	61.7792	98.2357	96.5895	33203.6797	83.6509	-0.24098	93.0231	2093220
002	2018-10-07t1725	1538951329.64	adult	74.043	18.0868	-174.3202	1155.8194	75.2979	69708.6598	219503.4458	3546556.8941	3580.68	-0.16742	312.759	-0.78571	279.7752	-0.89664	1913.6436	-0.22469	1748.6367	696566.25	415.8036	-0.60126	1354.5121	-0.19649	11381000	-0.27685	257.541	59.4933	58.9523	100.2064	96.4342	36475.1406	80.8148	-0.72	92.2919	2164900
002	2018-10-07t2120	1538965415.21	adult	77.9556	21.9994	-170.4075	689.0443	116.9624	45889.6312	149917.1625	2616657.6077	1889.14	-1.6432	293.439	-1.4288	270.6817	-1.4736	1144.7755	-1.6344	1096.0677	274746.125	402.6942	-0.72812	970.5319	-1.0625	7030210	-2.509	148.312	55.1675	54.4489	104.2042	101.3929	25008.998	78.0468	-1.2903	93.3816	1321700
002	2018-10-08t0120	1538979815.96	adult	81.9558	25.9996	-166.4073	1146.7016	79.2637	76758.3351	242479.1662	4239196.4836	3556.58	-0.35492	331.819	-0.65474	303.9532	-0.495	1579.1304	-0.90219	1419.0948	631652.125	432.8804	-0.58862	1149.3723	-0.69	13272100	0.17341	180.087	64.3907	63.9623	102.7137	99.361	41085.4922	86.0238	-0.53121	95.659	2575500
002	2018-10-08t0526	1538994532.44	adult	86.0438	30.0875	-162.3194	1196.1293	77.9224	76508.1567	241180.0009	4039464.6843	3380.84	-0.56736	310.067	-1.5269	280.2436	-1.7297	1702.8832	-0.6902	1533.6881	679450.375	405.6534	-0.88821	1186.5344	-0.61784	12365800	-0.41849	193.571	59.4196	58.8612	96.0892	94.313	38339.5742	80.7862	-1.4683	90.8894	2369720
002	2018-10-08t0920	1539008614.83	adult	89.9555	33.9993	-158.4076	1170.2614	79.2556	76005.1413	239446.7773	4136779.9414	3513.26	-0.51857	338.741	-0.8362	311.7399	-0.60291	1512.1278	-1.1865	1414.9557	600314.75	499.6873	-0.1349	1080.7256	-0.96244	13422900	-0.089318	203.201	66.1116	65.2097	123.0047	114.9288	48832.8828	89.1779	-0.5388	104.0831	2619740
002	2018-10-08t1320	1539023016.29	adult	93.9559	37.9997	-154.4072	1274.8806	94.1595	88386.8611	278446.7774	5219921.6765	3231.48	-0.7991	332.071	-1.3285	303.5108	-1.2194	1635.4978	-0.93793	1481.5117	753964.5	415.5643	-1.082	1228.5745	-0.51319	15277600	0.60163	265.46	55.1619	54.5055	96.3503	94.0379	44417.5117	78.1842	-2.2285	89.4629	2537830
002	2018-10-08t1726	1539037746.96	adult	98.0478	42.0916	-150.3154	1239.2912	77.5118	77717.1362	244796.4382	4103052.2492	5412.99	0.85438	376.527	0.26399	344.7534	0.57285	2056.7104	0.16658	1739.7965	835024.4375	475.018	-0.54973	1246.0953	-0.45307	15259900	0.46566	208.542	67.3703	66.9084	106.3672	104.3291	43185.0781	90.1704	-0.82667	100.2832	2730380
002	2018-10-08t2120	1539051814	adult	101.9553	45.9991	-146.4079	1193.8385	82.1437	82519.6465	260093.9935	4762495.8635	3809.47	-0.45226	342.235	-1.3609	313.0999	-1.1891	1479.9116	-1.4388	1168.6735	636362	517.1534	-0.168	945.8585	-1.6026	14708200	0.11819	274.198	65.1739	63.8857	142.3676	123.0767	61218.0508	90.5872	-0.96184	106.8312	2800980
002	2018-10-09t0120	1539066213.53	adult	105.9552	49.9989	-142.408	1284.3975	79.1925	83770.9672	263785.9215	4594100.1803	5425.96	0.6968	372.56	-0.25001	341.3929	0.035743	1664.2592	-0.95436	1181.8138	727281.25	544.3462	0.030288	953.5518	-1.5895	16260400	0.68646	418.427	68.4315	67.886	111.9309	108.1046	48913.8047	92.054	-0.96429	103.7092	2986690
002	2018-10-09t0526	1539080935.07	adult	110.0445	54.0883	-138.3187	1190.805	82.3564	80091.4146	252301.6649	4581502.1136	2644.23	-1.4035	358.405	-1.0227	326.8026	-0.87863	1350.3469	-1.8421	1206.969	564445	611.9972	0.65495	871.4291	-1.9095	14948700	0.040535	232.934	67.8567	66.9956	114.6416	111.3604	47920.1875	92.4528	-1.0934	105.8004	2830240
002	2018-10-09t0920	1539095014.3	adult	113.9554	57.9992	-134.4078	1296.047	79.3795	84781.3453	266962.3124	4661895.514	3450.33	-0.85803	365.861	-0.86404	334.0662	-0.67968	1606.2438	-1.1599	1361.6191	711566	569.659	0.062838	1091.9169	-1.0625	16171800	0.47121	247.086	69.1581	67.7918	151.2296	137.3901	66994.6953	95.2342	-0.93594	114.8969	3056930
002	2018-10-09t1320	1539109417.18	adult	117.9562	62	-130.407	1326.3733	81.1259	87497.2834	275485.63	4954421.4114	5970.09	0.86066	357.247	-1.3446	329.005	-1.0742	1650.1749	-1.0619	1329.1257	752479.75	538.2069	-0.38373	1006.1655	-1.3877	16284400	0.44227	276.559	59.3144	57.7531	135.6248	122.983	61844.9219	86.1035	-2.0571	107.2525	2703730
002	2018-10-09t1726	1539124136.66	adult	122.0449	66.0887	-126.3182	1314.3942	78.7535	85250.7292	268393.005	4645117.8692	4198.61	-0.41114	391.356	-0.12934	358.646	0.21363	1747.423	-0.82119	1464.2017	777603.25	566.2453	-0.20826	1150.149	-0.85022	17381300	0.79922	434.398	69.2176	68.0493	148.4595	131.4267	66064.5	97.6872	-0.95116	116.5133	3074160
002	2018-10-09t2120	1539138214.51	adult	125.9554	69.9992	-122.4077	1284.139	83.166	86372.6432	272111.7756	4835635.4988	3271.2	-1.06	356.785	-1.4803	327.7099	-1.283	1455.9208	-1.5934	1245.1877	655164.375	578.3889	-0.19004	976.4087	-1.4732	16051100	0.23852	252.09	69.5391	68.7384	123.562	118.9155	55602.9062	95.0989	-1.1404	111.2994	3128430
002	2018-10-10t0120	1539152614.6	adult	129.9555	73.9992	-118.4077	1222.0993	83.2441	82643.6474	260691.6901	4607264.1211	4684.98	-0.13553	396.928	-0.14848	363.2993	0.15899	1721.8851	-0.90375	1412.3961	742132.5	590.9945	-0.16754	1189.8069	-0.69988	17088600	0.56813	407.606	72.9923	70.3746	199.47	186.0564	85971.5859	106.6366	-0.25927	147.4473	3142470
002	2018-10-10t0526	1539167338.66	adult	134.0455	78.0893	-114.3177	1229.908	84.5715	85731.9904	270273.5641	4964355.3057	4124.24	-0.51242	390.366	-0.42248	359.7515	-0.070583	1483.7917	-1.4914	1230.0349	663254.9375	620.9556	0.0025942	1026.4702	-1.245	17425100	0.63733	353.157	71.7899	68.663	239.8816	232.4333	107227.0625	102.7396	-0.47218	182.5106	3204560
002	2018-10-10t0920	1539181414.24	adult	137.9554	81.9991	-110.4078	1345.4004	88.1634	92607.9777	291769.1091	5420355.8157	5025.41	0.064322	376.386	-0.84532	345.8157	-0.59192	1608.6716	-1.1531	1326.4288	776988.375	571.4688	-0.47548	1009.3786	-1.2705	18150100	0.83139	308.159	66.7623	64.6795	166.5886	149.3095	80462.2812	97.0157	-0.67577	126.6576	3219410
002	2018-10-10t1320	1539195814.19	adult	141.9554	85.9991	-106.4078	1372.0933	83.1258	89308.5683	281171.5275	4896707.9821	3937.41	-0.62271	383.858	-0.65273	349.6441	-0.48358	1620.0371	-1.0958	1306.7435	754937.3125	578.7438	-0.47055	1007.1948	-1.2418	17875900	0.70901	273.648	73.3787	71.9224	142.9365	136.0606	66608.3906	102.1213	-0.47427	123.8985	3417170
002	2018-10-10t1726	1539210537.59	adult	146.0452	90.089	-102.318	1374.3513	85.3141	93482.289	294537.2769	5337588.9289	6429.86	0.94715	387.778	-0.56757	356.2972	-0.30814	1699.0865	-0.87571	1229.4281	827455.125	596.1682	-0.38765	952.993	-1.3739	18875500	0.97043	183.918	66.8203	65.7423	125.8487	122.7593	61288.3281	97.5416	-0.60555	115.353	3252550
002	2018-10-10t2120	1539224613.98	adult	149.9553	93.9991	-98.4079	1277.3282	85.98	87107.861	274396.8625	5048773.8195	2498.6	-1.4882	395.764	-0.39947	361.3113	-0.19549	1403.2957	-1.5197	1248.0542	637096.25	614.1303	-0.30242	1037.747	-1.078	17956200	0.68332	246.536	80.2768	78.1212	162.4819	158.1448	73766.7969	113.7441	-0.18448	141.4477	3642240
002	2018-10-11t0120	1539239014.89	adult	153.9556	97.9993	-94.4076	1252.3333	90.3528	88730.1765	279672.9529	5241630.8051	2624.16	-1.3928	398.974	-0.3504	357.1264	-0.32874	1497.8328	-1.2626	1368.9954	691998.75	656.1832	-0.055039	1103.1423	-0.8541	18430600	0.79223	435.928	74.5295	71.687	180.6305	168.3401	83451.3047	111.4025	-0.27325	147.3859	3442890
002	2018-10-11t0526	1539253739.15	adult	158.0456	102.0894	-90.3175	1295.8563	85.4948	91588.0542	288502.2385	5430489.588	2045.4	-1.7336	378.873	-0.79984	346.4582	-0.61515	1256.3129	-1.7559	1193.0391	599261.25	618.3783	-0.35416	1018.8701	-1.0788	18061300	0.67674	293.54	76.9912	73.5877	194.8259	192.2097	92931.9688	115.3985	-0.2147	159.136	3670250
002	2018-10-11t0920	1539267815.25	adult	161.9557	105.9994	-86.4075	1230.0594	85.3707	84933.2962	267616.7077	4906050.7426	3516.3	-0.81903	404.999	-0.26791	364.0204	-0.19775	1613.4012	-0.94008	1388.3024	714736.75	662.5698	-0.098134	1147.1513	-0.687	17903000	0.62286	324.154	78.5461	75.1484	168.4686	163.1241	74631.6094	119.516	-0.16241	150.0991	3472130
002	2018-10-11t1320	1539282216.15	adult	165.9559	109.9997	-82.4073	1310.434	84.4263	88901.6268	279990.198	5083904.8741	4160.12	-0.41456	426.16	0.14341	384.4135	0.27528	1677.746	-0.77525	1442.7534	776796.375	670.7414	-0.082227	1165.9591	-0.61926	19729500	1.0605	411.003	81.4059	77.7716	198.0318	171.093	91688.7031	123.3231	-0.12422	155.1874	3768770
002	2018-10-11t1726	1539296960.37	adult	170.0515	114.0953	-78.3117	1286.4905	83.9803	86898.151	273705.2874	4912575.6438	2621.98	-1.3532	394.838	-0.51744	359.5886	-0.34468	1462.8408	-1.2065	1296.4996	662666.875	654.2015	-0.22057	1064.0815	-0.89298	17874700	0.59189	348.198	80.2982	76.1753	192.3578	178.8361	87138.0938	127.2604	-0.089399	163.112	3635180
002	2018-10-11t2120	1539311014.23	adult	173.9554	117.9991	-74.4078	1312.8209	84.2045	90460.3346	284935.3491	5268500.2732	2309.33	-1.5418	407.782	-0.27557	373.4077	-0.032066	1359.0762	-1.4	1286.4769	640124.875	658.8661	-0.21963	1024.6101	-0.99039	19203700	0.895	434.905	89.2009	85.7299	193.2293	181.4165	91011	132.9893	-0.025464	167.6978	4200740
002	2018-10-12t0120	1539325414.37	adult	177.9554	121.9992	-70.4078	1317.1647	88.0867	91243.163	287345.8816	5347847.2002	2580.4	-1.3705	395.545	-0.54007	360.4231	-0.36081	1297.0518	-1.5054	1170.0677	616099.5625	648.572	-0.30904	941.0883	-1.2087	18788000	0.78226	275.998	84.3854	80.7122	185.4661	180.7293	88096.3984	130.6999	-0.1055	168.1292	4008220
002	2018-10-12t0520	1539339814.04	adult	181.9553	125.9991	-66.4079	1385.243	83.5594	90362.5479	284417.0401	5036664.8515	3426.75	-0.84614	398.737	-0.49899	357.3406	-0.45656	1419.2118	-1.2374	1207.9779	668448.75	669.935	-0.20358	1013.7872	-1.0033	18777700	0.76515	354.47	87.6722	81.6935	211.3644	204.4139	99552.625	146.7001	0.11781	189.1732	4128750
002	2018-10-12t0920	1539354214.1	adult	185.9553	129.9991	-62.4078	607.5864	157.414	53907.5269	178251.8282	4475828.8928	1656.68	-1.9489	433.236	0.17218	395.2707	0.43977	1362.6718	-1.3386	1355.4347	246643.5938	768.0409	0.36189	1175.3112	-0.5564	7819050	-1.7235	332.148	101.275	95.9632	248.0889	242.1008	44904.0938	166.4078	0.38431	220.6742	1827810
002	2018-10-12t1326	1539368975.08	adult	190.0556	134.0994	-58.3076	1308.6737	83.6487	88915.9422	280021.7267	5061782.332	2808.6	-1.2289	398.341	-0.54945	355.8386	-0.53476	1513.6642	-1.0153	1349.6089	700826.5	678.7683	-0.19836	1087.5298	-0.79308	18442400	0.66373	312.377	89.7773	83.5143	218.1182	212.5305	100988.7109	151.772	0.10424	197.2443	4156510
002	2018-10-12t1754	1539385015.92	adult	194.5114	138.5552	-53.8518	1357.6611	84.459	91278.4236	287465.6372	5140426.3002	3542.95	-0.76876	413.318	-0.2761	368.8925	-0.24284	1554.6339	-0.92609	1398.2602	740005.75	686.4891	-0.17779	1106.4779	-0.74533	19657800	0.91866	364.625	95.3987	88.1268	246.1881	239.4751	117185.5234	161.9325	0.20932	220.2977	4537260
002	2018-10-12t2144	1539398852.11	adult	198.3548	142.3985	-50.0084	1310.7885	82.656	88259.8835	277920.8525	5001328.6268	2665.76	-1.3304	408.597	-0.39697	366.7237	-0.32009	1457.972	-1.1185	1315.624	670667.125	678.8266	-0.24509	1084.6509	-0.80758	18788900	0.71466	383.625	93.2919	86.2267	236.0974	231.8323	108604.7812	160.6165	0.14755	215.7663	4289930
002	2018-10-13t0144	1539413252.08	adult	202.3548	146.3985	-46.0084	1356.3652	82.0251	88511.9582	278620.4803	4933962.008	3373.62	-0.88252	421.924	-0.14736	374.7651	-0.13966	1544.2625	-0.94188	1315.0089	713449.25	709.4588	-0.083751	1066.7094	-0.86248	19466300	0.85099	327.838	98.6418	90.5571	248.5064	243.4651	114809.9375	172.0479	0.27541	226.9909	4551040
002	2018-10-13t0544	1539427653.31	adult	206.3551	150.3989	-42.0081	1211.6317	86.1657	84283.4731	265663.7896	4887836.5116	3323.38	-0.92306	430.825	0.016293	382.3755	0.039003	1543.5293	-0.94667	1384.6313	677609.375	713.8273	-0.079201	1196.938	-0.52008	18903300	0.71594	382.597	100.366	91.5662	263.1386	253.5721	115517.8594	176.683	0.30461	235.5251	4403750
002	2018-10-13t0945	1539442080.78	adult	210.3627	154.4065	-38.0004	1332.4077	81.7905	87662.1005	275991.267	4881145.3285	4167.5	-0.38075	416.808	-0.31707	370.6181	-0.30962	1681.6747	-0.67061	1424.6361	768525.3125	716.8708	-0.082688	1146.9371	-0.66814	19034800	0.73281	344.673	95.578	85.6255	265.8413	260.4306	121489.4844	180.0355	0.31675	239.4232	4364850
002	2018-10-13t1345	1539456481.06	adult	214.3628	158.4066	-34.0004	1292.4125	84.2578	88427.4173	278483.5741	5093060.2018	4544.11	-0.13986	427.556	-0.10887	376.5677	-0.17353	1682.6312	-0.67643	1471.6017	775693	716.0886	-0.11009	1259.1302	-0.37628	19690600	0.8641	375.162	99.0784	90.0944	270.9868	263.4461	124924.9219	180.1629	0.28338	241.9046	4562960
002	2018-10-13t1745	1539470881.17	adult	218.3629	162.4066	-30.0003	1337.9046	83.6138	86912.0741	273569.29	4826159.301	5452.55	0.46198	437.28	0.090379	382.31	-0.027663	1865.4377	-0.3064	1532.0895	846908.75	733.4404	-0.026799	1312.7379	-0.24319	19814500	0.88147	386.488	104.393	94.1924	276.9832	269.5387	125750.3906	191.368	0.42688	248.239	4730370
002	2018-10-13t2145	1539485281.84	adult	222.363	166.4068	-26.0001	1182.7357	84.4726	81487.1028	256871.2953	4711239.2217	6391.49	1.0914	442.565	0.19397	388.0024	0.13221	1960.7917	-0.11528	1602.5652	833336.5	729.7288	-0.07412	1358.0813	-0.13188	18771800	0.64488	388.256	106.406	95.7359	284.4013	277.0602	120870.5391	198.6208	0.51567	257.257	4513300
002	2018-10-14t0145	1539499680.89	adult	226.3628	170.4065	-22.0004	1239.3508	83.0142	81548.2121	256842.4819	4530229.9671	4725.17	-0.03059	447.074	0.28443	390.5623	0.20178	1996.9327	-0.044193	1686.674	848696.4375	755.1831	0.059308	1395.9164	-0.041091	18999300	0.68532	400.919	109.644	99.1799	298.1888	291.2706	126730.2266	203.4193	0.56597	265.7039	4659530
002	2018-10-14t0545	1539514080.95	adult	230.3628	174.4066	-18.0004	1234.4774	81.3943	79096.8661	249059.2389	4331297.0937	3976.7	-0.54151	447.827	0.28068	392.5313	0.25659	1898.627	-0.25345	1636.2863	784132.9375	761.5918	0.073416	1365.918	-0.14061	18471100	0.56095	459.855	113.257	102.1706	304.793	298.1318	125879.4922	210.0314	0.64411	274.7784	4671390
002	2018-10-14t0945	1539528480.93	adult	234.3628	178.4066	-14.0004	1211.9585	81.1498	77439.35	243901.0706	4192367.0076	5710.29	0.63491	455.449	0.45077	396.3534	0.37377	2032.9542	0.022252	1709.5582	821313.5	776.7714	0.13941	1393.9035	-0.076657	18396900	0.54199	431.607	116.208	104.7982	305.881	300.1759	123575.9453	214.0997	0.6493	277.6797	4693990
002	2018-10-14t1345	1539542882.3	adult	238.3632	182.4069	-10	1186.144	80.3335	75020.4638	236262.0082	4038466.5854	4667.05	-0.071115	457.339	0.4737	395.986	0.33864	2110.2561	0.17959	1765.6788	827220.375	790.5359	0.1967	1437.1112	0.029812	17898000	0.42742	430.837	118.67	106.974	304.5573	297.9003	119386.4453	217.4329	0.63457	278.5757	4644170
002	2018-10-14t1745	1539557280.87	adult	242.3628	186.4065	-6.0004	1143.5402	80.3813	72845.4664	229472.4209	3954155.8294	4098.51	-0.45246	463.426	0.6035	401.5482	0.5301	2000.2637	-0.053144	1765.1902	760100.1875	808.9811	0.28002	1472.0692	0.11272	17600900	0.36016	452.911	122.455	110.3938	311.6794	303.9559	118438.1719	223.4257	0.63125	283.021	4650840
002	2018-10-14t2145	1539571682.27	adult	246.3632	190.4069	-2	1150.5052	79.2047	71888.7276	226425.8243	3818672.0121	4934.86	0.11378	468.804	0.71136	402.6181	0.5401	2280.6182	0.52387	2056.801	857512.4375	822.3823	0.32979	1588.2871	0.42411	17583400	0.35483	467.141	125.574	112.584	326.8821	317.1112	122907.6875	233.1708	0.66528	297.3945	4709910
002	2018-10-15t0145	1539586082.39	dead	250.3632	194.407	2	1159.4285	79.7158	72465.4077	228221.124	3864967.5666	4830.31	0.04541	464.892	0.56312	401.15	0.44145	2228.2434	0.40931	2000.6434	844504.25	806.025	0.19346	1573.5554	0.36543	17576200	0.35368	485.422	127.892	114.5678	336.8729	327.8767	127674.8359	237.3139	0.60746	307.959	4835210
003	2018-10-04t1320	1538677429.33	larva	0	-54.0411	-322.36	170.3514	27.5488	3129.7033	9934.2619	54188.0112	0	0.39557	0	-0.58965	0	-0.59472					0	-0.52562	0	-0.15316	0	1.2225	0	0	0				0	-0.5954	0	0
003	2018-10-04t1725	1538692136.93	larva	4.0854	-49.9557	-318.2745	176.5361	27.0148	3385.1013	10734.3777	58443.059	0	0.009055	0	-0.80736	0	-0.79819					0	-0.66758	0	-0.38148	0	0.56706	0	0	0				0	-0.72046	0	0
003	2018-10-04t2120	1538706222.47	larva	7.9981	-46.043	-314.3619	175.5836	27.2258	3381.8372	10725.9144	58954.4503	0	-0.30449	0	-1.0215	0	-1.0017					0	-0.79743	0	-0.58018	0	0.00096492	0	0	0				0	-0.84695	0	0
003	2018-10-05t0120	1538720622.34	larva	11.9981	-42.0431	-310.3619	173.7578	27.1557	3361.589	10664.0691	58745.1071	0	-0.58559	0	-1.247	0	-1.2197					0	-0.92504	0	-0.7676	0	-0.52753	0	0	0				0	-0.98418	0	0
003	2018-10-05t0525	1538735329.33	larva	16.0833	-37.9578	-306.2766	175.5965	26.7961	3343.7707	10602.647	57613.9685	0	-0.84262	0	-1.4851	0	-1.4543					0	-1.0511	0	-0.94601	0	-1.0241	0	0	0				0	-1.1342	0	0
003	2018-10-05t0920	1538749422.61	larva	19.9981	-34.043	-302.3618	203.9518	32.0636	4828.0428	15342.7933	102116.6108	313.08	-0.72783	233.978	0.79301	233.9133	1.1012	293.0919	-0.85271	292.4288	7913.4824	267.765	-0.029864	285.6934	-0.55785	611619	-1.0811	102.972	57.527	57.3875	88.9437	88.2924	2401.479	76.2727	0.79711	85.3407	150376
003	2018-10-05t1320	1538763824	larva	23.9985	-30.0426	-298.3614	236.0089	29.6061	5107.9079	16160.1139	99181.0082	315.359	-0.94977	228.945	0.55671	228.7281	0.88309	289.161	-0.97108	286.5265	8096.5073	264.6215	-0.16122	282.0549	-0.73082	635094	-1.5002	100.264	61.5676	61.4511	93.2925	92.2156	2612.1909	80.8483	0.85456	88.88	170789
003	2018-10-05t1726	1538778547.8	larva	28.0885	-25.9527	-294.2715	419.8985	32.706	11381.5964	35901.2409	260990.7393	562.706	-0.91243	248.235	0.58345	244.9389	0.92309	439.1909	-0.92396	429.7554	27229.8359	297.9551	-0.1362	392.7158	-0.6857	1516720	-1.3958	103.205	58.2254	57.7174	91.8111	90.5698	5692.2881	78.3003	0.70401	87.4731	355757
003	2018-10-05t2120	1538792622.68	larva	31.9982	-22.043	-290.3618	416.2668	35.0989	10755.1858	33958.07	232785.5611	814.442	-0.86214	216.948	0.028241	204.1238	0.21013	680.5746	-0.7631	665.6224	39473.3242	310.8989	-0.19035	630.539	-0.3972	1256560	-1.9315	175.29	47.3986	47.1225	86.3433	82.56	5007.9136	67.7426	0.28786	78.1373	274533
003	2018-10-06t0120	1538807023.1	larva	35.9983	-18.0429	-286.3617	537.7405	51.0589	21757.6722	68808.8417	735271.7694	1133.2	-0.75313	291.902	0.72809	259.3815	0.78157	928.1947	-0.58681	902.1176	106742.3906	554.4207	0.74763	828.3031	-0.18794	3353950	-1.1316	213.165	62.2279	61.9003	97.0842	93.9154	11164.6875	82.5282	0.67693	91.36	714999
003	2018-10-06t0525	1538821731.8	larva	40.084	-13.9571	-282.2759	705.3186	57.0164	31315.4368	98828.6632	1170687.2924	2209	0.053068	347.002	1.2269	272.9411	0.79159	1677.8967	0.19587	1634.8226	276852.9688	796.3423	1.6859	1455.4616	0.79296	5719980	-0.23351	160.992	61.5945	61.3243	96.2285	93.7596	15877.6992	81.7882	0.55795	90.2635	1015320
003	2018-10-06t0920	1538835822.79	larva	43.9982	-10.0429	-278.3618	735.2826	55.8347	33925.8166	107037.3177	1317240.099	4200.17	1.6614	383.202	1.5259	265.7004	0.48839	3195.6963	1.9651	3133.2327	572029.625	1087.2559	2.8447	2659.7173	2.7958	6837090	-0.023768	161.645	59.2948	59.0702	94.7996	92.9361	16969.1328	79.8768	0.38155	89.438	1057940
003	2018-10-06t1320	1538850222.83	larva	47.9982	-6.0429	-274.3618	928.8086	56.6554	42789.0508	134742.3611	1681159.4586	5134.61	2.2449	326.597	0.57002	259.3007	0.15837	3264.825	2.0149	3258.1899	734585.625	648.4095	0.82393	1812.0834	1.1114	7347440	-0.14821	110.653	50.9029	50.2804	87.9359	86.867	19785.5762	72.797	-0.050751	82.5665	1145160
003	2018-10-06t1725	1538864932.63	larva	52.0843	-1.9569	-270.2757	947.896	68.2393	53148.8803	167680.9489	2463203.7357	3318.51	0.4088	329.985	0.38743	276.2525	0.19923	2535.1357	1.0336	2454.5945	707302.875	475.8549	-0.046158	2101.3472	1.444	9176230	0.38303	240.887	60.124	59.612	97.5014	94.8601	27202.8965	82.0545	0.20988	92.0481	1671930
003	2018-10-06t2120	1538879022.15	adult	55.998	1.9569	-266.362	1045.3388	70.561	57424.1648	180862.6278	2660915.8404	4244.59	0.97938	340.133	0.32453	300.3708	0.43872	2424.7781	0.82157	2344.062	729858.1875	425.8941	-0.36848	1816.9114	0.79092	10221300	0.50437	241.05	60.8759	60.5306	96.9327	94.7805	29176.75	81.6574	0.04316	91.2365	1829380
003	2018-10-07t0120	1538893429.74	adult	60.0001	5.959	-262.3598	1063.2416	77.2621	60020.8478	188988.2551	2954537.4008	3564.41	0.24304	298.682	-0.49731	260.3388	-0.60407	1996.9701	0.15781	1851.2395	627048.625	428.4239	-0.41087	1322.2505	-0.14301	9375620	-0.25727	138.853	50.0202	49.2581	90.4474	88.5451	28400.4961	72.9347	-0.65797	84.1995	1570130
003	2018-10-07t0527	1538908225.51	adult	64.1101	10.0689	-258.2499	1030.041	74.8392	61528.8411	193920.2351	3089926.8303	3084.05	-0.30247	293.558	-0.76366	260.944	-0.83936	2111.0381	0.22488	2156.7719	679754.25	363.3471	-0.76046	1292.0905	-0.25669	9437000	-0.55	126.078	52.6171	52.0162	89.9656	87.9369	28968.9141	74.3291	-0.77882	84.0347	1691480
003	2018-10-07t0920	1538922229.08	adult	67.9999	13.9588	-254.36	1051.1182	75.8079	62679.172	197536.6868	3157849.3742	2721.62	-0.72583	307.877	-0.66107	271.386	-0.8073	1953.7997	-0.091987	1871.7457	640846.3125	391.3111	-0.67139	1492.9912	0.083139	10080800	-0.52719	142.73	55.9879	55.3488	92.5318	91.02	30350.418	77.6554	-0.71981	87.8271	1833210
003	2018-10-07t1320	1538936626.98	adult	71.9993	17.9582	-250.3606	1084.6691	79.8898	67215.2057	211803.1314	3576986.9599	3246.19	-0.40312	301.246	-0.96357	269.0972	-1.1342	2049.9526	0.022474	2000.0424	719533.375	377.083	-0.79363	1316.6398	-0.28032	10565600	-0.56326	133.557	56.9246	56.4592	94.5236	93.2889	33177.7891	79.137	-0.80488	89.4855	1996520
003	2018-10-07t1725	1538951337.76	adult	76.0857	22.0445	-246.2743	1074.034	77.7044	65202.6658	205452.3146	3376274.2782	2967.36	-0.72882	315.851	-0.81788	287.7275	-0.77984	1918.556	-0.22426	1865.6195	654227.625	404.0878	-0.69374	1342.4977	-0.23153	10751900	-0.71265	159.697	60.1442	59.7812	95.9926	94.3201	32733.4727	81.8707	-0.73425	91.1427	2047370
003	2018-10-07t2120	1538965423.34	adult	79.9983	25.9572	-242.3616	1097.4278	77.1186	67288.6755	211947.6273	3509966.7138	5151.69	0.995	332.711	-0.56163	297.6334	-0.64766	2131.6294	0.18949	1862.8286	748201.875	497.9214	-0.1122	1284.3052	-0.3599	11675800	-0.48817	165.573	58.7764	58.4403	95.7799	94.2934	33618.7578	80.2312	-1.1858	90.4163	2062640
003	2018-10-08t0120	1538979824.12	adult	83.9986	29.9574	-238.3614	1050.174	77.3136	64391.1598	202881.9469	3386546.4885	3024.71	-0.82937	342.474	-0.44388	307.4561	-0.47704	1864.9718	-0.32643	1772.8948	628495.5	473.9212	-0.295	1413.7528	-0.0034859	11517700	-0.74064	176.437	64.2414	63.7707	101.516	100.2102	34210.8906	85.8975	-0.66218	95.5719	2160500
003	2018-10-08t0526	1538994540.54	adult	88.0864	34.0453	-234.2735	1016.6155	79.7737	65509.8926	206620.0556	3559994.9337	4207.34	0.07744	332.04	-0.98614	298.0076	-1.1309	2035.8357	0.082404	1841.5577	696255.8125	413.114	-0.90697	1463.0441	0.20365	11338200	-0.97789	149.561	62.3737	61.7918	101.7945	100.3949	34813.7148	85.6317	-0.92517	96.353	2129870
003	2018-10-08t0920	1539008622.95	adult	91.9982	37.9571	-230.3617	1067.3058	79.1616	66118.9788	208376.2145	3473579.9066	5014.81	0.66657	349.083	-0.57917	312.6482	-0.68933	2199.4021	0.53539	1910.301	758793.6875	429.2596	-0.88305	1492.3038	0.38069	12043000	-0.79218	321.726	63.1614	62.3691	115.9384	111.6472	39998.7422	86.6519	-0.99068	101.8528	2179010
003	2018-10-08t1320	1539023024.53	adult	95.9987	41.9575	-226.3613	1125.7593	76.455	72533.6945	228754.3009	3865134.4322	3044.65	-0.97283	309.926	-2.4128	279.4508	-2.5452	1720.5366	-0.73105	1556.306	652083.375	423.8939	-1.0742	1288.3959	-0.2929	11726400	-1.0489	192.887	59.7412	59.1003	106.2011	99.6917	40250.2227	81.896	-1.8234	93.8092	2260370
003	2018-10-08t1726	1539037755.2	adult	100.0905	46.0494	-222.2694	1063.4859	79.4991	64870.1238	204469.2464	3360609.3417	5258.08	0.69228	355.673	-0.7094	322.4143	-0.64244	2407.2979	1.1274	1994.9644	816073.9375	433.6653	-1.0791	1463.7829	0.38855	12040200	-1.0109	146.455	65.0472	64.6019	103.5875	102.1072	35116.1719	87.6907	-1.2439	97.9483	2201980
003	2018-10-08t2120	1539051822.08	adult	103.998	49.9569	-218.362	1135.3621	74.6718	66774.6248	210349.8259	3370982.8489	6038.38	1.196	366.353	-0.4328	326.9489	-0.6079	2383.6536	1.0506	1926.233	831895.0625	480.4562	-0.63996	1485.4361	0.48492	12781000	-0.77317	393.431	66.8961	64.7339	204.4992	201.1721	71370.2109	92.6125	-0.80567	161.7578	2333810
003	2018-10-09t0120	1539066221.63	adult	107.9979	53.9567	-214.3621	1198.0415	80.6403	77348.7399	243710.894	4270818.8486	3740.74	-0.58481	329.853	-2.1618	295.3584	-2.3782	1671.7506	-0.94608	1429.6016	675387.25	458.844	-0.99096	1238.4443	-0.48576	13298700	-0.62692	131.1	58.706	58.1104	99.7995	98.2164	40319.0117	82.7244	-2.1686	93.932	2366850
003	2018-10-09t0526	1539080943.15	adult	112.0872	58.046	-210.2728	1145.1646	79.6111	71912.9824	226568.963	3815357.3114	3605.5	-0.73072	357.99	-1.1309	325.8625	-1.0242	1764.4408	-0.7172	1512.3176	663429.75	493.0437	-0.714	1241.7764	-0.48434	13432500	-0.63629	255.767	72.2575	70.27	190.5393	186.552	71642.7734	98.5877	-0.47955	162.8884	2711250
003	2018-10-09t0920	1539095022.37	adult	115.9981	61.9569	-206.3619	1068.8315	78.3723	69259.1988	218333.8923	3774013.9908	5016.65	0.22417	370.165	-0.762	334.7992	-0.72222	1898.5518	-0.38003	1493.8491	687275.75	529.2951	-0.42488	1221.6665	-0.57275	13365600	-0.70408	385.127	71.282	69.6709	165.5686	150.624	59935.8438	98.1103	-0.70081	121.9194	2573780
003	2018-10-09t1320	1539109425.27	adult	119.9989	65.9577	-202.3611	1117.3105	89.3808	70566.4543	222657.9742	3958316.3519	5469.09	0.48282	350.735	-1.6494	310.877	-2.0046	2319.8645	0.71535	2065.752	856030	456.2233	-1.2634	1555.167	0.65868	12909100	-0.91792	236.054	58.5884	57.5634	107.4857	104.1302	39662.2109	84.0502	-2.307	97.5421	2156400
003	2018-10-09t1726	1539124144.75	adult	124.0876	70.0465	-198.2723	1027.2385	84.7436	66488.7933	209655.4205	3679396.9098	6271.28	0.97478	373.049	-0.87117	335.1834	-0.93041	2026.4341	-0.096004	1645.9611	703172.625	502.4793	-0.87419	1306.7521	-0.27954	12936600	-0.9173	228.512	64.3345	63.1001	128.2065	120.3839	44487.6562	92.5823	-1.4334	109.6797	2230990
003	2018-10-09t2120	1539138222.6	adult	127.9981	73.957	-194.3618	1069.885	82.0597	67690.0624	213336.2134	3666867.6766	5816.35	0.62641	391.443	-0.28981	355.9577	-0.092067	1953.0326	-0.30699	1684.354	689420.5	524.1146	-0.73499	1359.0751	-0.10166	13817500	-0.58866	270.871	73.3866	71.5414	168.4649	163.9388	59468.1172	101.7645	-0.57998	126.979	2590470
003	2018-10-10t0120	1539152622.77	adult	131.9982	77.957	-190.3618	1216.3981	82.5913	76992.7775	242482.9966	4198766.1201	3570.58	-0.87174	353.98	-1.539	323.1726	-1.4304	1703.2964	-0.94839	1496.0965	684725.125	481.5842	-1.1619	1155.5455	-0.81341	14209500	-0.44426	332.916	69.1914	67.5514	169.4717	141.4663	68127.6328	96.9002	-0.79571	115.8914	2777480
003	2018-10-10t0526	1539167346.77	adult	136.0882	82.047	-186.2718	1048.4984	80.0894	68554.4742	216121.3988	3781607.713	5793.74	0.56116	386.552	-0.55309	351.5231	-0.38881	1828.0017	-0.62552	1399.6339	654424.625	569.7793	-0.46237	1144.5727	-0.83279	13806100	-0.5619	309.091	71.5662	69.9423	155.0566	134.138	55510.25	99.5181	-0.59772	120.2342	2556060
003	2018-10-10t0920	1539181422.34	adult	139.9981	85.9569	-182.3619	1128.5045	76.8805	73662.7921	232197.3187	3999569.0592	5540.62	0.39038	371.384	-0.97731	337.9027	-0.84691	1758.9503	-0.77478	1301.1537	677195.875	555.5016	-0.62813	1107.9294	-0.93093	14264500	-0.39433	166.144	71.8375	70.6865	127.3227	124.5203	49019.2422	101.6934	-0.49115	117.6785	2759210
003	2018-10-10t1320	1539195822.34	adult	143.9981	89.9569	-178.3619	1135.2455	79.391	73211.1234	230688.3319	3962763.4452	4351.88	-0.35527	388.367	-0.54448	356.4018	-0.29132	1704.8701	-0.87783	1401.9962	651260.375	561.9589	-0.61951	1132.7617	-0.82399	14826700	-0.20557	386.705	79.2515	77.7299	165.3779	134.4879	63174.375	107.2409	-0.31902	124.093	3025590
003	2018-10-10t1726	1539210545.73	adult	148.0879	94.0468	-174.2721	1214.7645	84.1281	80513.8142	253620.1983	4508596.309	4059.54	-0.52686	357.699	-1.2756	326.8354	-1.1297	1625.2622	-1.0242	1261.1006	682610.125	533.8335	-0.86112	1051.2728	-1.0507	15011900	-0.13945	368.688	71.331	68.3612	232.7493	219.2964	97754.7109	101.8828	-0.48494	172.1759	2993620
003	2018-10-10t2120	1539224622.11	adult	151.998	97.9569	-170.362	1149.4218	83.0307	73361.9285	231170.6871	3986227.3465	6361.47	0.90849	384.737	-0.65639	350.1727	-0.50124	1671.912	-0.88594	1344.1643	640342.3125	594.6794	-0.46058	1072.4981	-0.95813	14720800	-0.20763	298.742	68.8023	66.765	159.5533	142.1283	61108.8945	100.2403	-0.5311	125.5791	2632510
003	2018-10-11t0120	1539239023.05	adult	155.9983	101.9571	-166.3617	1163.9306	83.8935	78195.6494	246398.32	4417580.9299	3984.96	-0.54749	374.425	-0.89073	346.1503	-0.61692	1513.9341	-1.207	1199.7275	617685.125	556.4394	-0.75545	942.3629	-1.318	15249600	-0.055819	295.649	73.4008	71.7744	152.3771	135.4421	62169.8398	103.1174	-0.47253	124.9101	2989470
003	2018-10-11t0526	1539253747.33	adult	160.0883	106.0472	-162.2716	1127.7324	83.7325	74694.5357	235451.2677	4168256.4866	5006.58	0.091696	396.946	-0.42638	363.1787	-0.2075	1675.2258	-0.82022	1256.0016	653338.0625	601.3888	-0.48171	1042.5111	-1.0004	15453500	0.0024174	369.152	72.0758	69.9169	183.1245	157.5088	71418.5625	103.0745	-0.4887	132.5865	2805980
003	2018-10-11t0920	1539267823.43	adult	163.9984	109.9572	-158.3616	1140.8531	78.9654	74552.2985	234905.3967	4088701.9878	3980.59	-0.53149	385.941	-0.67558	352.5331	-0.49022	1541.6578	-1.0838	1304.5702	599704.875	585.0743	-0.61693	1001.8267	-1.0984	15007300	-0.10673	382.866	76.8865	75.1412	147.6096	140.4583	57420.1406	107.5778	-0.41763	130.5814	2989730
003	2018-10-11t1320	1539282224.41	adult	167.9986	113.9575	-154.3613	1196.301	79.2985	76278.5816	240223.8014	4103550.6406	3854.87	-0.60167	408.044	-0.23969	355.7143	-0.43116	1409.4884	-1.3389	1160.8367	560976.375	711.0748	0.15872	1008.7722	-1.0607	16232800	0.1963	289.247	79.4902	77.1845	163.4086	155.28	65036.6133	114.0354	-0.32012	142.6103	3162280
003	2018-10-11t1726	1539296968.6	adult	172.0942	118.0531	-150.2657	1192.3974	85.0424	81204.7853	255870.9351	4664848.129	1930.43	-1.7836	399.959	-0.42664	371.8703	-0.05958	1210.8394	-1.7309	1140.5155	513395.9062	610.8481	-0.50514	938.4256	-1.242	16921900	0.35733	336.524	84.2415	81.4035	186.715	181.9382	79167.1562	124.2342	-0.16572	167.0325	3564170
003	2018-10-11t2120	1539311022.34	adult	175.9981	121.9569	-146.3619	1155.7498	84.3453	79621.2049	250998.6874	4582905.7387	2713.93	-1.2956	368.031	-1.091	330.853	-1.0684	1503.345	-1.0923	1336.9626	623888.1875	576.179	-0.74223	1025.0092	-0.98763	15253800	-0.041359	271.611	72.1661	69.0803	184.8174	181.2263	76699.2031	108.2222	-0.47961	146.7512	2991070
003	2018-10-12t0120	1539325422.5	adult	179.9981	125.957	-142.3619	1157.6198	80.0165	75225.9128	237045.1035	4089634.71	3382.35	-0.87644	411.538	-0.23251	375.5434	-0.0090355	1674.9487	-0.71687	1349.8759	658254.875	604.0252	-0.5926	1101.1544	-0.7679	16141800	0.16316	404.051	87.2255	83.9443	234.2744	219.3858	92069.8359	123.77	-0.24309	168.3327	3421250
003	2018-10-12t0520	1539339822.15	adult	183.998	129.9569	-138.362	1137.0591	84.0093	75849.4918	239141.7693	4254727.1546	4412.16	-0.22869	380.302	-0.87821	345.1764	-0.7594	1609.7887	-0.83666	1298.1811	637476.3125	568.9316	-0.82526	995.2731	-1.0498	15031800	-0.093658	347.732	81.8008	78.0782	213.743	200.4897	84642.2344	123.0596	-0.28795	169.6767	3233260
003	2018-10-12t0920	1539354222.2	adult	187.998	133.9569	-134.3619	494.618	80.5899	30625.2284	97838.039	1633654.9021	1316.18	-2.1646	436.844	0.23416	399.6645	0.53831	1052.7393	-1.9653	1028.5665	162121.8438	731.0451	0.12676	943.9083	-1.1835	6699450	-1.9666	304.695	95.2268	93.0456	188.2835	177.5803	28995.6562	132.5905	-0.17196	161.7307	1460400
003	2018-10-12t1326	1539368983.31	adult	192.0983	138.0572	-130.2616	1199.6312	81.6784	78958.3713	248724.6824	4377509.4667	4394.68	-0.22742	396.769	-0.59273	365.7448	-0.30434	1545.082	-0.9459	1273.4711	636573.8125	595.8843	-0.70469	986.6926	-1.065	16325800	0.18779	212.028	84.0048	81.3492	170.3428	167.4505	70181.2188	121.3975	-0.38067	154.2447	3456550
003	2018-10-12t1754	1539385024.08	adult	196.5541	142.513	-125.8059	1194.2423	83.5886	81464.7249	256691.2807	4702303.6798	2422.88	-1.4792	380.788	-0.94835	351.9521	-0.67389	1326.5415	-1.3842	1220.7114	563780.125	565.0871	-0.91291	1004.7758	-1.0181	16153400	0.14091	310.794	79.7501	76.8729	175.5329	169.7761	74601.5	116.5162	-0.49208	154.3597	3383080
003	2018-10-12t2144	1539398860.25	adult	200.3975	146.3563	-121.9625	1217.5213	84.1196	81845.501	257816.0378	4626200.8409	3405.97	-0.85704	384.554	-0.90555	355.1141	-0.62683	1420.5536	-1.1905	1198.2111	606576.375	575.6195	-0.87234	965.5972	-1.1287	16393500	0.18513	237.967	85.0613	82.1213	177.2123	173.5526	75669.6484	123.8794	-0.41756	160.0349	3626160
003	2018-10-13t0144	1539413260.17	adult	204.3975	150.3563	-117.9625	1117.5143	88.4919	80095.3124	252634.2079	4801970.0912	3474.18	-0.82108	368.63	-1.2876	340.9302	-1.0421	1434.1702	-1.1671	1185.9004	598048.9375	553.486	-1.0316	872.5459	-1.3925	15359700	-0.05184	509.792	78.9081	73.5216	276.7867	247.3854	115420.0312	126.276	-0.42414	188.7437	3287870
003	2018-10-13t0544	1539427661.42	adult	208.3978	154.3567	-113.9622	1254.3543	83.4092	82890.7762	261073.0247	4612261.1853	3888.86	-0.55874	379.158	-1.1183	353.2242	-0.76814	1324.7853	-1.3959	1067.3435	573632	557.1443	-1.0379	858.1576	-1.448	16381500	0.16032	372.859	87.8456	84.2756	190.0748	185.8048	82302.375	129.493	-0.42157	170.4106	3795370
003	2018-10-13t0945	1539442088.86	adult	212.4054	158.3643	-109.9545	1222.5812	82.6268	81201.7282	255805.2148	4525588.3043	3665.96	-0.71314	389.913	-0.93767	362.9467	-0.54743	1388.1078	-1.275	1148.4563	588557.6875	568.4719	-0.99805	850.0946	-1.4875	16496800	0.1745	368.803	88.6707	83.5693	216.4048	210.1895	91755.6562	139.447	-0.31625	193.0636	3751570
003	2018-10-13t1345	1539456489.18	adult	216.4055	162.3644	-105.9544	1261.1716	84.4977	86924.8832	273854.1179	5027048.5738	3474.68	-0.85128	368.406	-1.4994	344.9115	-1.1476	1169.4258	-1.7354	970.8715	529749.875	548.9673	-1.1486	832.9741	-1.5563	16678800	0.20249	388.477	91.4237	85.0918	261.3657	251.0141	118398.6406	149.6183	-0.2059	228.6428	4139030
003	2018-10-13t1745	1539470889.27	adult	220.4055	166.3644	-101.9544	1238.2136	89.4325	85893.2243	270605.832	5050998.127	3513.8	-0.83669	369.069	-1.5704	342.115	-1.3333	1318.947	-1.4392	1015.5521	590888.25	548.5009	-1.1847	820.9422	-1.6143	16510300	0.15443	248.497	82.8914	79.1249	194.4298	191.5788	87104.5625	125.3842	-0.63902	173.518	3708150
003	2018-10-13t2145	1539485289.89	adult	224.4057	170.3646	-97.9543	1173.1658	84.6744	81265.8486	256078.6792	4750109.8291	3888.4	-0.59621	375.954	-1.4943	351.3706	-1.137	1250.4	-1.5929	1008.7998	530169.625	568.6297	-1.0934	835.1525	-1.6008	15905900	0.010414	381.311	87.231	82.8445	212.0002	204.6824	89888.0938	134.8148	-0.54642	185.928	3690570
003	2018-10-14t0145	1539499688.96	adult	228.4055	174.3643	-93.9545	1280.9336	86.8994	86092.7987	271162.7688	4890271.1318	3441.08	-0.89657	378.309	-1.4924	352.6762	-1.1565	1225.7279	-1.6514	1001.2236	550351.8125	571.8639	-1.1024	825.2051	-1.6489	16966400	0.23813	585.289	92.9984	87.2639	297.8021	275.0038	133713.125	141.9365	-0.48161	209.6664	4170790
003	2018-10-14t0545	1539514089.02	adult	232.4055	178.3643	-89.9545	1284.2985	84.209	85389.3768	268860.5223	4841432.873	3993.37	-0.52778	389.192	-1.282	362.9965	-0.86441	1240.8843	-1.624	984.6508	552193.5	580.9917	-1.0761	850.882	-1.5988	17313200	0.3065	373.193	90.9016	86.139	221.3914	213.446	98519.1797	141.8135	-0.5309	197.798	4043760
003	2018-10-14t0945	1539528488.94	adult	236.4054	182.3643	-85.9545	1228.1433	86.0559	84240.4079	265391.467	4874989.9742	3118.12	-1.1234	370.936	-1.841	346.1077	-1.6053	1173.9219	-1.7677	1014.0411	515351.6875	563.8301	-1.2144	849.5043	-1.6233	16266700	0.070852	318.246	88.9533	84.6905	219.9418	215.3487	96554.4609	135.8138	-0.66934	190.1261	3900870
003	2018-10-14t1345	1539542890.3	adult	240.4058	186.3647	-81.9541	1300.7632	85.6763	88549.2888	278886.3556	5120199.7948	3445.99	-0.89458	376.648	-1.7261	351.0987	-1.4587	1299.1786	-1.5098	1052.6161	598921.3125	575.0072	-1.169	889.1723	-1.525	17362700	0.30978	395.205	88.1442	83.0775	232.6679	228.7602	107259.8984	137.9465	-0.63255	199.5162	4063270
003	2018-10-14t1745	1539557288.97	adult	244.4055	190.3643	-77.9545	1225.7654	87.5817	85172.7048	268328.3726	5006514.7883	3311.28	-0.98164	383.647	-1.5845	357.6931	-1.2591	1204.9224	-1.7067	1057.843	533780.625	587.3374	-1.1181	904.7751	-1.496	17002100	0.22793	427.146	94.4403	88.8631	263.3134	246.1025	116911.1562	147.2561	-0.50228	218.3731	4185310
003	2018-10-14t2145	1539571690.32	adult	248.4058	194.3647	-73.9541	1259.6883	90.004	90054.614	283737.8968	5418631.142	2628.64	-1.429	375.747	-1.8267	349.8137	-1.6121	1217.2557	-1.6828	1039.4962	570892.9375	571.6488	-1.2376	909.1097	-1.4944	17604500	0.35965	331.379	89.7233	85.0741	237.8517	233.5297	111552.4531	137.1146	-0.62142	203.8469	4203720
003	2018-10-15t0145	1539586090.47	adult	252.4059	198.3647	-69.9541	1413.4015	88.2863	91188.279	287020.2	5154883.4895	2282.31	-1.6483	380.57	-1.7284	356.4231	-1.3854	1081.611	-1.966	979.1056	514846.8125	565.1027	-1.3006	879.9839	-1.5879	18094200	0.46525	383.604	99.9022	93.1615	269.7879	263.8352	128419.0469	161.6511	-0.32214	239.6421	4749850
003	2018-10-15t0545	1539600491.82	adult	256.4062	202.3651	-65.9537	870.0697	94.9634	59453.4371	189965.689	3444472.9162	1961.17	-1.847	368.18	-2.0898	338.0837	-2.1608	1111.6616	-1.9078	1033.7106	345726.75	589.7476	-1.1727	940.0804	-1.4311	11416900	-0.98353	441.572	96.6996	89.885	286.8382	276.4084	89206.6875	155.787	-0.39943	245.6018	2998560
003	2018-10-15t0945	1539614890.75	adult	260.406	206.3648	-61.954	1228.2016	86.2926	84327.0884	265754.7521	4880060.6665	2543.08	-1.4503	373.379	-1.9761	344.6198	-1.9249	1200.4574	-1.7284	1086.9977	528201.25	573.365	-1.2947	974.3813	-1.347	16404800	0.099318	374.413	99.2148	92.7465	275.1194	270.004	121052.5312	159.2711	-0.37074	236.2519	4359100
003	2018-10-15t1342	1539629135.46	adult	264.3628	210.3217	-57.9971	1220.7802	88.6488	84956.842	267688.1561	5006297.3809	2491.5	-1.4735	380.333	-1.8178	351.4553	-1.6785	1185.1781	-1.7682	1094.8319	525033.875	574.1704	-1.312	977.7589	-1.3502	16821400	0.19043	354.645	100.604	94.579	261.883	256.0461	116014.1484	157.1332	-0.40228	228.445	4449510
003	2018-10-15t1742	1539643525.23	adult	268.36	214.3188	-54	1258.6825	91.7358	88365.3098	278327.1787	5293088.7195	2155.04	-1.6825	379.923	-1.8572	350.5102	-1.746	1168.7312	-1.813	1110.8854	537616.375	591.1804	-1.2323	956.5548	-1.423	17468100	0.33209	393.641	93.4246	88.6786	218.6779	214.2016	100591.8438	144.8914	-0.52757	198.2765	4295480
003	2018-10-15t2142	1539657925.82	adult	272.3601	218.319	-49.9998	1203.5177	91.0597	87698.164	276483.3952	5380863.183	3298.31	-0.93744	388.535	-1.6581	355.3237	-1.5831	1238.0697	-1.6812	1064.1189	565797.875	615.9747	-1.1067	972.6332	-1.3918	17723400	0.38897	284.785	96.2181	90.5247	224.7632	220.495	102716.7891	155.0983	-0.44297	207.0432	4389090
003	2018-10-16t0142	1539672326.39	adult	276.3603	222.3192	-45.9997	1241.0394	85.9925	84837.8224	267245.8619	4891922.5253	3269.2	-0.952	408.848	-1.1495	374.2686	-0.85302	1262.9542	-1.6422	1126.4402	558225.75	640.247	-0.98475	1003.2918	-1.3192	18068600	0.46621	372.051	98.6057	93.4741	222.0701	217.2777	98154.9609	153.023	-0.47243	202.4923	4357780
003	2018-10-16t0542	1539686726.01	adult	280.3602	226.3191	-41.9998	1273.1641	89.9605	87955.5545	277039.068	5223103.5528	2548.71	-1.4088	388.221	-1.7263	352.3064	-1.7678	1264.0149	-1.6531	1191.0376	578918.8125	618.52	-1.1355	1045.5472	-1.2131	17778200	0.40368	519.106	101.612	95.5235	263.1636	240.563	120528.9375	160.2858	-0.42095	219.3637	4653220
003	2018-10-16t0942	1539701126.42	adult	284.3603	230.3192	-37.9997	1295.0031	91.3618	90768.6844	285961.0472	5364766.1586	2674.74	-1.3232	400.277	-1.4367	361.8945	-1.4144	1257.3275	-1.6799	1181.1079	594715.9375	645.2387	-0.99877	1089.4618	-1.1013	18902700	0.65578	358.446	99.1805	93.2909	236.4171	228.4926	111825.2656	159.3489	-0.44103	212.6752	4683700
003	2018-10-16t1342	1539715527.25	adult	288.3605	234.3194	-33.9994	1217.091	123.1742	85557.1682	272364.3734	5154004.9145	4272.57	-0.30304	445.701	-0.2632	403.1215	0.21761	1497.8923	-1.1798	1347.6614	668060	712.047	-0.62727	1151.855	-0.93667	19855100	0.87269	403.953	106.735	101.1662	244.4523	239.2869	109025.7031	168.5412	-0.37718	224.5974	4754830
003	2018-10-16t1742	1539729927.4	adult	292.3606	238.3194	-29.9994	1195.2839	88.8029	82282.6534	259395.3829	4752196.5519	4939.86	0.1216	448.963	-0.20707	403.5817	0.20576	1533.9434	-1.1118	1390.5239	658061.6875	737.7043	-0.49924	1225.6544	-0.73931	19239900	0.73887	302.611	105.31	100.5812	230.7179	226.1078	98978	164.4016	-0.4234	208.7233	4512960
003	2018-10-16t2142	1539744326.98	adult	296.3605	242.3193	-25.9995	1313.1495	89.0159	86805.8402	273311.1085	5020594.7717	2775.11	-1.2457	442.911	-0.39758	399.4569	0.0076514	1453.8901	-1.2925	1360.6321	658612.25	720.2706	-0.62302	1211.1308	-0.78997	20036000	0.92414	466.825	108.54	102.957	253.8419	247.791	114990.3594	171.4428	-0.37947	229.9837	4910050
003	2018-10-17t0142	1539758726.49	adult	300.3603	246.3192	-21.9996	1254.8106	89.5909	85555.9126	269464.7277	4998565.9638	3043.14	-1.0724	453.057	-0.15964	397.3773	-0.10837	1572.1844	-1.0461	1506.0554	701194.25	754.5326	-0.44607	1377.6659	-0.33127	20185900	0.96425	615.367	113.592	105.8402	340.7042	332.7279	151954.0781	183.8991	-0.29531	265.55	5061080
003	2018-10-17t0542	1539773125.94	adult	304.3602	250.319	-17.9998	1256.5129	89.6146	85807.2886	270283.4751	5004080.501	3570.46	-0.73726	452.451	-0.20625	395.7536	-0.20644	1549.1984	-1.1042	1457.3123	692491.6875	753.7123	-0.47309	1336.0846	-0.45781	20217800	0.97784	545.379	115.438	107.5816	326.5901	317.9569	145985.75	185.5552	-0.29642	265.0439	5158360
003	2018-10-17t0942	1539787526.36	adult	308.3603	254.3192	-13.9997	1203.9032	89.5493	82498.9269	259887.2879	4820054.1279	3235.89	-0.94403	451.624	-0.25869	392.037	-0.39022	1587.2919	-1.0295	1480.9556	682535.5	758.6669	-0.46673	1327.1866	-0.49239	19395900	0.79335	511.678	114.426	107.5768	290.0312	264.4697	124713.4062	181.0022	-0.34369	234.7609	4914240
003	2018-10-17t1349	1539802362.54	adult	312.4814	258.4403	-9.8785	1169.3573	90.8996	79770.1866	251337.3946	4671068.2317	4950.5	0.13009	461.6	-0.027306	397.4921	-0.20137	1680.308	-0.83404	1531.8227	699008.125	801.688	-0.2437	1362.31	-0.40356	19173500	0.74663	501.173	118.822	111.3394	283.1181	263.8251	117777.125	191.8881	-0.27693	241.7823	4935520
003	2018-10-17t1742	1539816327.79	adult	316.3607	262.3196	-5.9993	1098.8182	91.5223	74554.9488	234995.4528	4377097.3013	3533.61	-0.75213	463.066	-0.018624	397.6575	-0.22614	1583.0402	-1.0558	1477.4552	615802.625	825.9397	-0.12815	1334.1548	-0.49193	17985500	0.47104	508.979	122.618	114.8765	265.0402	258.1035	103100.625	198.9871	-0.23904	242.9229	4762480
003	2018-10-17t2142	1539830725.04	adult	320.3599	266.3188	-2	1069.6298	90.5224	71607.2332	225720.3984	4166280.9551	3050.34	-1.0496	469.123	0.10984	403.6722	-0.012452	1550.3287	-1.1373	1443.6813	578272.625	835.0717	-0.099953	1305.3752	-0.58227	17494100	0.35689	515.127	126.496	117.3397	280.4972	271.1619	104625.4375	207.9698	-0.18979	253.3977	4717160
003	2018-10-18t0142	1539845125.35	dead	324.36	270.3189	2	1037.2816	90.4993	69351.9317	218642.8251	4004172.2666	4118.87	-0.38524	478.353	0.32144	408.3697	0.14805	1602.9941	-1.0297	1425.674	580283.875	898.8771	0.23599	1259.5938	-0.72024	17283400	0.30817	472.582	130.445	118.0271	283.7332	277.9927	102711.4375	222.53	-0.10392	263.631	4713100
004	2018-10-04t1725	1538692145.14	egg	-1.9563	-57.9697	-278.2748	147.7234	27.9384	2757.6391	8786.4512	48462.2602	0	0.61119	0	-0.48734	0	-0.50024					0	-0.45501	0	-0.03441	0	1.5647	0	0	0				0	-0.53779	0	0
004	2018-10-04t2120	1538706230.67	larva	1.9563	-54.0571	-274.3622	148.0611	28.5469	2795.8083	8914.6217	49988.2879	0	0.2013	0	-0.69319	0	-0.69108					0	-0.59448	0	-0.26552	0	0.89947	0	0	0				0	-0.65445	0	0
004	2018-10-05t0120	1538720630.53	larva	5.9563	-50.0571	-270.3622	148.0616	28.6242	2802.9097	8938.0302	50247.1402	0	-0.14649	0	-0.90903	0	-0.89438					0	-0.73035	0	-0.47863	0	0.28967	0	0	0				0	-0.78006	0	0
004	2018-10-05t0525	1538735337.58	larva	10.0416	-45.9718	-266.2769	150.8598	28.4608	2846.8184	9071.0514	50795.9963	0	-0.45229	0	-1.1358	0	-1.1117					0	-0.86321	0	-0.67769	0	-0.27476	0	0	0				0	-0.91597	0	0
004	2018-10-05t0920	1538749430.79	larva	13.9564	-42.057	-262.3621	148.0818	28.5648	2797.4508	8919.9846	50045.5638	0	-0.71207	0	-1.3601	0	-1.3305					0	-0.98594	0	-0.85458	0	-0.77053	0	0	0				0	-1.0547	0	0
004	2018-10-05t1320	1538763832.18	larva	17.9567	-38.0566	-258.3618	142.4735	18.2051	1743.4598	5524.7031	19630.3998	310.127	-0.60916	241.654	0.96451	242.0383	1.2722	300.1691	-0.78752	297.8199	3001.6907	277.8095	0.074828	294.5061	-0.45207	239963	-1.0857	107.644	59.4558	59.1664	94.4476	92.4577	944.4758	79.1851	0.91104	87.5902	59039.6
004	2018-10-05t1726	1538778556.09	larva	22.0467	-33.9667	-254.2718	255.1566	27.9384	5527.3975	17484.0169	104276.7274	305.951	-0.85253	232.489	0.68501	232.429	1.0054	289.523	-0.91481	287.8005	8975.2139	267.3034	-0.092745	281.9732	-0.65117	699792	-1.2524	105.622	61.3216	61.1084	92.1655	89.9735	2857.1309	79.496	0.85019	87.8758	184578
004	2018-10-05t2120	1538792630.89	larva	25.9564	-30.057	-250.3621	376.1047	38.3512	12080.0383	38265.5031	325285.1562	298.332	-1.0709	203.226	0.17641	202.4811	0.47183	269.3875	-1.0491	267.4893	17510.1875	242.5856	-0.31158	260.6516	-0.84903	1307550	-1.2998	104.546	57.9578	57.8756	90.0554	88.3731	5853.604	77.5014	0.72169	85.8718	372901
004	2018-10-06t0120	1538807031.35	larva	29.9565	-26.0569	-246.362	467.7372	39.7122	13995.0744	44210.4913	353890.045	1004.17	-0.56829	251.726	0.53589	241.2806	0.79795	793.1492	-0.58224	791.1744	59486.1914	302.2157	-0.17053	674.3871	-0.23619	1882160	-1.3712	106.814	57.8722	57.8051	91.1594	90.0137	6836.9551	77.5842	0.6444	86.0692	432710
004	2018-10-06t0525	1538821740.02	larva	34.0423	-21.9711	-242.2762	437.9752	37.4366	12306.2077	38839.1959	307545.6594	852.875	-0.92645	282.839	0.71036	266.0089	0.95835	694.5526	-0.80312	676.9413	45840.4688	434.2968	0.28312	613.9966	-0.50571	1867020	-1.7781	374.478	62.0454	61.5579	100.6753	95.2995	6644.5708	81.9914	0.70012	91.9817	409562
004	2018-10-06t0920	1538835831	larva	37.9564	-18.057	-238.3621	585.7436	42.991	21576.2224	68102.1413	656112.3596	1343.46	-0.65004	277.036	0.44952	226.8953	0.22418	1154.1963	-0.37348	1151.1791	132732.5781	646.5952	1.0937	1002.0977	0.053882	3165140	-1.4235	102.812	53.5639	53.2686	86.8388	86.0866	9986.4629	73.1791	0.30749	81.7929	611968
004	2018-10-06t1320	1538850230.99	larva	41.9564	-14.057	-234.3621	450.7417	60.6152	18070.8189	57855.5365	624136.6991	2107.29	-0.13867	356.648	1.2678	305.6661	1.2	1649.0363	0.1212	1613.8487	158307.4844	708.1361	1.254	1368.0082	0.56155	3405270	-1.6613	140.632	59.942	59.8222	95.4082	93.3576	9159.1855	80.4049	0.45902	89.4061	572327
004	2018-10-06t1725	1538864940.76	larva	46.0425	-9.9709	-230.276	831.155	48.9545	33550.6787	105639.4574	1163453.5714	4881.5	2.1472	350.556	0.99765	271.1973	0.46632	3218.7429	1.9749	3023.8068	572936.25	853.0062	1.77	2244.393	1.9631	6216410	-0.54923	133.418	50.2521	49.5742	89.8045	88.5653	15985.207	73.7665	0.068293	83.9978	891121
004	2018-10-06t2120	1538879030.29	larva	49.9562	-6.0572	-226.3623	835.0724	57.686	37912.8712	119479.3813	1456495.827	5803.88	2.702	361.535	0.95403	283.8154	0.45952	3595.0981	2.4183	3497.8792	719019.625	670.6836	0.86264	2084.0231	1.5073	7210820	-0.40698	143.151	60.5631	60.2729	95.3831	93.7051	19076.6133	80.876	0.23094	90.0502	1207930
004	2018-10-07t0120	1538893438.28	larva	53.9584	-2.055	-222.3601	947.8091	63.3949	49065.975	154668.0375	2126328.4492	3999.85	0.88791	343.375	0.4798	282.4754	0.19921	2756.1487	1.2932	2667.7781	711086.375	479.2368	-0.084494	2256.222	1.6323	8830930	0.021344	355.741	58.4118	57.917	96.6163	93.5514	24927.0156	80.2547	0.045846	90.1567	1502240
004	2018-10-07t0527	1538908233.95	adult	58.0683	2.055	-218.2502	1023.5709	70.9395	56714.2972	178708.8183	2659466.9274	2805.26	-0.2986	296.442	-0.41529	249.5083	-0.68131	2055.6609	0.28268	1971.9193	610531.3125	459.8872	-0.22953	1625.1562	0.45559	8791580	-0.35567	129.542	55.6302	54.8827	94.7313	93.5469	28135.1973	79.2168	-0.14838	89.1976	1649820
004	2018-10-07t0920	1538922237.49	adult	61.9582	5.9448	-214.3603	963.7432	67.2033	52675.3785	165993.9494	2406981.5285	3974.08	0.5316	332.067	0.015808	283.9808	-0.1393	2833.2546	1.2901	2764.2106	781978.25	406.8398	-0.51977	2126.512	1.3082	9155080	-0.49405	324.132	60.8123	60.4754	97.2197	94.6749	26832.6445	81.6138	-0.12621	90.9684	1676590
004	2018-10-07t1320	1538936635.21	adult	65.9576	9.9442	-210.3609	1026.8401	68.7433	56175.6121	176919.4548	2603507.1348	4489.21	0.81652	359.79	0.39587	315.3352	0.47638	2708.4392	1.0662	2619.9934	796281.125	431.9583	-0.4441	2029.5194	1.1241	10576000	-0.11556	329.856	63.3444	62.9946	102.5305	99.6436	30143.9648	85.4969	0.045358	96.1883	1862010
004	2018-10-07t1725	1538951345.92	adult	70.0439	14.0305	-206.2746	1026.9017	70.5804	58720.6539	185024.4308	2819628.4937	4298.78	0.52972	333.172	-0.21844	288.7583	-0.40251	2699.2114	1.0489	2637.4454	831357.125	373.0303	-0.78501	2052.0008	1.1929	10229100	-0.56704	298.054	63.6845	63.4134	100.211	98.3278	30864.9922	84.6575	-0.14979	94.2612	1955240
004	2018-10-07t2120	1538965431.45	adult	73.9565	17.9431	-202.362	994.0378	70.9947	57411.979	180966.5373	2796251.2224	4803.4	0.83832	331.857	-0.36487	288.3083	-0.61914	2571.1924	0.87924	2363.1531	773928.875	374.8001	-0.8314	1939.665	1.0249	9961360	-0.93588	252.869	60.5105	59.926	99.7181	96.7405	30015.1406	82.7823	-0.50359	92.8215	1816340
004	2018-10-08t0120	1538979832.27	adult	77.9568	21.9434	-198.3617	1199.7216	80.9035	71348.5396	224812.5948	3681746.3273	5614.23	1.4098	298.122	-1.3154	256.4149	-1.9794	2922.3787	1.5975	2789.6069	1090047.25	354.5971	-1.0286	1723.9596	0.63444	11111900	-0.62134	210.414	50.1035	49.2985	93.0881	89.6811	34721.8672	72.4671	-1.9648	84.7045	1867510
004	2018-10-08t0526	1538994548.64	adult	82.0446	26.0313	-194.2739	1031.8684	75.9868	64308.1644	202783.1954	3344769.8197	5241.5	1.022	342.496	-0.36697	303.0525	-0.53558	2730.6589	1.3986	2522.9111	917501.375	384.862	-0.93188	1803.6793	0.93048	11488700	-0.64855	171.636	68.5265	67.9866	113.8474	108.8424	38252.7383	91.0933	0.1281	102.9285	2298650
004	2018-10-08t0920	1539008631.05	adult	85.9564	29.943	-190.3621	1116.0009	74.1716	67461.2591	212529.6328	3459951.6553	4916.52	0.68547	334.94	-0.75079	297.8396	-0.97832	2570.2893	1.2178	2422.9517	907312.125	383.7353	-1.0661	1743.2074	0.91427	11791900	-0.6762	153.981	62.2571	61.0745	119.0153	116.9194	42012.3828	89.1241	-0.33032	108.7276	2191820
004	2018-10-08t1320	1539023032.81	adult	89.9569	33.9435	-186.3616	1138.3607	72.7758	68797.487	216797.273	3479723.9899	2433.98	-1.3906	307.398	-1.9375	276.5063	-2.2025	1646.6011	-0.86181	1607.3143	592776.375	485.7056	-0.2675	1166.8336	-0.69754	11042700	-1.1586	159.003	59.1351	58.5328	96.3915	94.8774	34700.9414	80.7956	-1.6843	90.9425	2124310
004	2018-10-08t1726	1539037763.42	adult	94.0488	38.0354	-182.2697	1103.5248	79.3207	68906.7655	217063.3144	3681176.2888	4774.04	0.42856	343.946	-0.87204	305.7196	-1.1204	2443.6763	1.1664	2290.2332	879723.5	393.7669	-1.3194	1748.5509	1.2675	12368300	-0.69524	376.024	67.4982	66.3913	126.4576	121.3729	45524.7188	93.162	-0.22007	111.863	2427230
004	2018-10-08t2120	1539051830.2	adult	97.9562	41.9428	-178.3623	1085.9439	78.2852	70872.4032	223527.8507	3834918.5294	4206.35	-0.086194	338.32	-1.3199	298.655	-1.6928	2224.575	0.6218	2012.0641	823092.75	410.8806	-1.274	1672.6171	1.1177	12495900	-0.74699	298.147	69.8316	67.3113	194.2767	190.2041	71882.375	97.3486	0.11466	169.9319	2579230
004	2018-10-09t0120	1539066229.65	adult	101.956	45.9426	-174.3625	1138.5584	79.98	69552.739	219032.3848	3701040.7761	5023.38	0.47376	338.926	-1.5018	294.9896	-2.0935	2654.4871	1.8082	2375.9182	966233.25	422.945	-1.2491	1643.9917	1.07	12305700	-0.92377	147.28	63.6636	62.9416	107.8794	105.0786	39268.1016	87.6905	-1.3265	100.3926	2311500
004	2018-10-09t0526	1539080951.29	adult	106.0454	50.032	-170.2731	1134.3775	75.4578	65823.7006	207253.924	3319692.1667	6274.45	1.3257	377.368	-0.049748	335.0833	-0.28514	3016.3967	2.7883	2819.0386	1040656.875	440.4718	-1.1489	2005.167	2.4865	12984100	-0.71461	344.935	62.9866	62.398	109.8229	106.0196	37888.8906	89.9645	-1.2214	101.5899	2167180
004	2018-10-09t0920	1539095030.43	adult	109.9563	53.9429	-166.3622	1062.4386	74.0662	65572.4166	206610.7795	3399439.2129	4458.99	-0.084912	387.451	0.20041	344.3668	0.0026029	2408.594	1.068	2198.2063	826147.75	493.2621	-0.6544	1725.9978	1.3901	13265900	-0.66362	326.845	69.7521	69.0741	115.8547	112.8328	39738.1484	95.7952	-0.70071	108.2779	2388240
004	2018-10-09t1320	1539109433.43	adult	113.9571	57.9437	-162.3614	1112.5458	73.7583	67127.4935	211532.2713	3466551.1085	5515.25	0.60888	374.235	-0.51907	325.8401	-1.0882	3069.5471	2.8213	2930.5513	1077411	439.4881	-1.3314	1860.8712	1.8728	13121400	-0.7801	241.256	70.5553	69.7936	122.8044	119.1161	43104.3516	97.5826	-0.67367	112.6142	2473810
004	2018-10-09t1726	1539124152.86	adult	118.0458	62.0324	-158.2727	1168.6963	75.5008	69264.5808	218149.627	3587961.559	4983.67	0.17257	374.737	-0.6483	330.6504	-0.99754	2452.6536	1.0932	2276.1404	887860.5625	468.5594	-1.1042	1565.4788	0.71343	13565500	-0.64471	275.175	73.2539	71.8494	158.4242	140.5959	57349.5469	100.6224	-0.51371	121.6297	2651790
004	2018-10-09t2120	1539138230.66	adult	121.9563	65.9429	-154.3622	1096.2905	84.3772	70508.1909	222498.3713	3766632.834	5925.68	0.76878	381.814	-0.49164	337.6778	-0.77106	2598.1853	1.4322	2286.1689	956132.1875	458.2379	-1.2729	1791.1552	1.5123	14036600	-0.49041	320.595	73.8923	72.4308	141.2021	132.7877	51962.3828	103.2316	-0.39588	121.894	2716500
004	2018-10-10t0120	1539152630.87	adult	125.9564	69.943	-150.3621	1055.0241	78.3546	66549.4183	209783.2732	3516320.213	7046.15	1.4712	400.794	0.093067	354.787	-0.08927	2426.0168	0.93344	1933.0439	844253.875	538.6565	-0.56368	1565.4383	0.64743	13914800	-0.55203	311.353	80.783	77.4817	228.754	224.6207	79606.4062	112.612	0.29638	199.105	2804630
004	2018-10-10t0526	1539167354.87	adult	130.0464	74.033	-146.2721	1069.1715	79.6615	70115.8728	221155.7022	3840831.4352	5481.52	0.38884	361.799	-1.3028	325.1584	-1.3756	2286.166	0.53809	1954.8541	836736.75	468.0335	-1.2659	1484.3072	0.3325	13224100	-0.79417	270.179	73.4661	71.0316	167.7111	162.8836	61382.2734	108.5655	-0.1424	143.5631	2685260
004	2018-10-10t0920	1539181430.42	adult	133.9563	77.9429	-142.3622	1169.5968	77.1062	71517.5353	225239.3807	3706918.4924	6938.6	1.3121	397.385	-0.2112	357.9229	-0.13617	2469.6289	0.97564	2056.1912	923641.25	481.5063	-1.1774	1560.8597	0.57584	14831200	-0.23104	236.402	75.5174	74.8774	131.0268	125.8248	49004.0391	103.2111	-0.4519	118.2244	2818460
004	2018-10-10t1320	1539195830.49	adult	137.9563	81.9429	-138.3622	1147.4395	81.0643	75737.3838	238665.8087	4239413.6275	3826.77	-0.7017	375.732	-0.86335	341.9288	-0.72051	2000.6721	-0.19436	1775.5531	790265.5	483.7024	-1.1824	1417.3042	0.080051	14836200	-0.22253	382.271	73.5029	72.3707	137.3276	132.8403	54244.4141	105.5556	-0.35049	124.5885	2902340
004	2018-10-10t1726	1539210553.83	adult	142.0461	86.0327	-134.2724	1082.3225	79.3444	69582.7178	219304.4782	3791154.4959	4982.01	0.037013	367.536	-1.0687	321.5556	-1.3356	2458.0579	0.90645	2191.5303	892275	488.685	-1.1629	1616.1645	0.71687	13332400	-0.66493	363.297	70.7681	68.8905	178.9892	161.8315	64973.0977	98.909	-0.57716	129.4664	2567110
004	2018-10-10t2120	1539224630.28	adult	145.9562	89.9428	-130.3623	1165.0234	89.6092	75435.1574	238510.9747	4062151.5993	3920.76	-0.61989	373.529	-0.90826	332.6742	-0.97651	2230.3923	0.36488	2001.9776	878774.5625	496.3301	-1.1223	1464.3294	0.22585	14690900	-0.23815	244.397	75.9431	75.0234	128.5533	124.9018	50650.0078	103.3542	-0.44027	118.7753	2986840
004	2018-10-11t0120	1539239031.17	adult	149.9565	93.9431	-126.362	1118.4034	84.0821	75092.0305	236668.2661	4253045.0981	5568.57	0.41472	395.638	-0.40235	357.6136	-0.29474	2418.7527	0.8015	2165.5273	948151.0625	499.9067	-1.1143	1372.3367	-0.056378	15470200	-0.0067174	304.869	75.5575	73.3059	178.5704	167.277	69999.5781	113.6996	-0.18563	144.7043	2954450
004	2018-10-11t0526	1539253755.52	adult	154.0466	98.0332	-122.2719	1129.4884	102.8905	82088.8818	259348.5884	5062030.625	5383.05	0.30821	378.236	-0.80474	335.6905	-0.88098	2078.6157	0.039508	1725.6888	887568.9375	557.2574	-0.73693	1337.4431	-0.1542	16151000	0.18165	406.123	74.0985	68.4467	249.4102	240.1013	106498.1406	122.3733	-0.018483	199.5358	3164080
004	2018-10-11t0920	1539267831.54	adult	157.9566	101.9432	-118.3619	1145.2726	78.0001	71780.4428	226471.2888	3749026.0412	6812.81	1.1966	407.915	-0.18229	361.6014	-0.23615	2237.7107	0.40524	1845.666	839141.5	580.0673	-0.60974	1451.5017	0.18792	15274400	-0.046073	234.561	81.9107	78.8083	175.4185	170.9132	65781.9375	121.0472	-0.092139	155.001	3067140
004	2018-10-11t1320	1539282232.59	adult	161.9569	105.9435	-114.3616	1181.2098	82.111	75711.2032	238457.8795	4140400.1641	4208.71	-0.39379	398.053	-0.41242	359.3079	-0.31329	1778.3326	-0.58218	1481.0751	702441.375	590.4624	-0.5694	1207.4378	-0.51332	15716700	0.070987	293.11	74.509	72.5039	152.3011	147.806	60158.9414	110.322	-0.34852	135.0843	2941910
004	2018-10-11t1726	1539296976.86	adult	166.0525	110.0391	-110.266	1148.2962	75.5767	72074.1092	227055.8294	3801375.5606	4487.6	-0.21294	414.899	-0.087919	375.3037	0.054109	1921.887	-0.25197	1731.3888	722629.5	635.2534	-0.31016	1217.1865	-0.47336	15600200	0.043535	398.983	93.5747	88.0033	277.8643	270.3445	104476.9922	146.9502	0.32852	239.7014	3518410
004	2018-10-11t2120	1539311030.51	adult	169.9563	113.9429	-106.3622	1220.875	80.4188	77487.413	244128.6358	4142285.7115	5393.65	0.35302	398.317	-0.44668	354.7371	-0.46092	2149.1213	0.24479	1849.743	870394.1875	561.6746	-0.80108	1478.4045	0.26912	16107100	0.16618	341.873	86.5351	83.6105	190.2897	182.5005	77067.3281	128.1609	-0.071978	165.7344	3499310
004	2018-10-12t0120	1539325430.57	adult	173.9563	117.9429	-102.3622	1063.9766	77.3833	68718.0849	216589.8328	3725888.8863	3536.92	-0.78387	407.69	-0.27743	366.3358	-0.20128	1757.3051	-0.56586	1579.2009	630872.5	609.0182	-0.5279	1350.9318	-0.084075	14604300	-0.19161	301.835	89.305	86.3897	207.38	200.0524	74449.4062	128.6105	-0.10303	171.6511	3199080
004	2018-10-12t0520	1539339830.3	adult	177.9562	121.9428	-98.3623	902.7655	78.4644	60856.1192	192527.6561	3410763.783	3109	-1.0431	416.801	-0.11511	372.0309	-0.083589	1744.46	-0.5762	1586.9576	544271.5	722.2639	0.14065	1353.171	-0.074203	12994200	-0.56229	304.605	95.483	92.4298	195.6925	190.9388	61056.0547	140.9348	0.068927	177.794	2976780
004	2018-10-12t0920	1539354230.31	adult	181.9562	125.9428	-94.3623	1130.7599	76.7514	70880.0269	223296.7818	3746554.9075	3472.95	-0.81737	394.246	-0.58908	353.0005	-0.56112	1702.5929	-0.65211	1539.2487	629959.375	623.6735	-0.48388	1271.9862	-0.29632	14582400	-0.19615	224.562	88.9084	86.6442	172.0552	167.5313	63660.4297	126.2289	-0.219	155.2397	3288540
004	2018-10-12t1326	1539368991.59	adult	186.0566	130.0432	-90.2619	1146.803	77.6999	72366.491	227929.5812	3886817.5065	4957.6	0.11631	395.09	-0.59219	352.8828	-0.58382	1874.6208	-0.28664	1581.4719	708606.6875	589.4254	-0.71199	1231.6254	-0.40333	14917000	-0.12043	223.291	85.2632	82.4439	167.3484	164.9135	63257.6797	123.4592	-0.29851	151.7138	3219200
004	2018-10-12t1754	1539385032.22	adult	190.5123	134.4989	-85.8062	1149.592	77.3751	71112.2223	223957.6516	3738128.2367	4352.36	-0.25684	411.257	-0.29279	373.5878	-0.10526	1839.5148	-0.349	1615.4605	684299.5	602.65	-0.65623	1148.7431	-0.62754	15267900	-0.046053	371.403	93.5586	90.4877	196.7949	186.1074	73207.7188	134.1212	-0.17233	169.0303	3473360
004	2018-10-12t2144	1539398868.31	adult	194.3557	138.3423	-81.9628	1159.2917	79.0163	73937.5571	232940.903	3961462.1303	5572.28	0.51874	402.746	-0.49044	365.5213	-0.32584	1772.1379	-0.4833	1513.3589	684045.25	583.2638	-0.79432	1173.4652	-0.56442	15531500	0.0048967	290.287	95.2374	91.3909	200.9871	193.7273	77581.0312	139.5694	-0.12748	176.2736	3672730
004	2018-10-13t0144	1539413268.29	adult	198.3557	142.3423	-77.9628	1137.3661	76.9711	70157.1503	220941.8926	3706223.8848	5370.84	0.39854	431.191	0.067459	392.5313	0.33104	1914.8096	-0.1889	1660.1196	702735.125	624.0122	-0.5728	1235.9812	-0.3988	15783300	0.05384	404.843	99.5371	96.1032	226.9928	203.8347	83306.3672	139.8543	-0.16247	176.3841	3643460
004	2018-10-13t0544	1539427669.52	adult	202.356	146.3426	-73.9625	1183.8193	78.523	73571.5114	231680.2271	3872334.2612	2733.95	-1.2946	409.034	-0.41688	371.9012	-0.21377	1521.7739	-0.98763	1394.581	584361.1875	628.7217	-0.5676	1162.1335	-0.60456	15699900	0.027252	450.389	101.529	97.6913	214.4214	204.0447	82337.8125	149.2331	-0.063039	187.0321	3896970
004	2018-10-13t0945	1539442096.95	adult	206.3636	150.3502	-69.9549	1098.8894	79.0956	73129.4355	230693.7149	4028096.8824	3846.53	-0.58319	413.584	-0.35301	374.7394	-0.16565	1677.3682	-0.67394	1501.4825	640754.625	626.7494	-0.6038	1171.4304	-0.58926	15768700	0.032259	453.771	102.996	98.6202	229.3168	215.7838	87599.0234	154.3757	-0.027339	194.1698	3926940
004	2018-10-13t1345	1539456497.26	adult	210.3637	154.3503	-65.9548	1161.7859	79.0206	72111.4004	227107.6161	3832299.0272	3824.06	-0.60595	414.887	-0.35948	377.082	-0.1286	1719.1443	-0.59401	1539.2639	648117.375	654.1554	-0.46307	1263.1456	-0.35169	15612600	-0.012852	329.175	102.679	98.7461	225.6478	218.4724	85069.2344	156.9105	-0.030166	198.6041	3863930
004	2018-10-13t1745	1539470897.38	adult	214.3637	158.3504	-61.9548	1125.5599	78.416	71074.9477	223868.4439	3849615.8921	3029.15	-1.1427	406.914	-0.58145	366.6993	-0.46533	1574.8053	-0.89781	1478.1759	584252.75	689.1516	-0.27486	1193.6004	-0.55588	15087100	-0.13975	554.151	106.776	102.464	255.4982	220.9331	94789.8438	169.5006	0.1207	204.3064	3958920
004	2018-10-13t2145	1539485297.99	adult	218.3639	162.3505	-57.9546	1148.7316	77.1869	70358.8284	221590.741	3636888.3863	3748.13	-0.67424	429.358	-0.09715	382.951	-0.0077219	1956.1042	-0.11939	1770.737	719846.375	694.3525	-0.2679	1321.2176	-0.21978	15767300	-0.0017622	346.515	108.281	104.2527	210.8077	205.202	77577.2266	163.4234	-0.011896	193.1536	3976390
004	2018-10-14t0145	1539499697.05	adult	222.3637	166.3503	-53.9549	1153.5515	76.7997	69857.782	220067.8481	3564797.7909	5248.28	0.32479	441.403	0.16552	389.5266	0.18224	1889.0371	-0.26395	1662.2841	689498.5625	701.4359	-0.24993	1379.229	-0.073067	16104200	0.06215	467.479	114.754	108.6233	288.5435	281.8147	105318.3984	173.8461	0.11467	248.0965	4186700
004	2018-10-14t0545	1539514097.15	adult	226.3637	170.3503	-49.9548	1132.8936	81.5243	73382.5608	231287.8088	4020807.9367	3032.87	-1.1719	399.953	-0.91194	357.1839	-0.96368	1543.5668	-0.98619	1429.3785	591186.0625	681.4602	-0.40185	1308.4255	-0.28597	15297400	-0.12452	312.827	101.183	96.3704	210.7068	206.4965	80700.7188	159.8057	-0.15893	192.0678	3870030
004	2018-10-14t0945	1539528496.96	adult	230.3636	174.3502	-45.9549	1127.6936	74.0386	65909.2245	207662.5415	3264687.9057	2926.09	-1.2531	444.935	0.2047	398.1745	0.4662	1674.5763	-0.71991	1579.0294	577728.8125	755.4815	0.034989	1361.9434	-0.1518	15325400	-0.12793	311.187	117.722	112.8913	238.1042	233.8494	82145.9375	178.016	0.10173	216.9269	4054820
004	2018-10-14t1345	1539542898.34	adult	234.364	178.3506	-41.9545	747.0959	92.0081	47928.1593	153202.9802	2596845.2536	2563.87	-1.4935	417.296	-0.56099	375.1718	-0.42961	1695.0604	-0.68187	1625.7889	425460.1562	672.156	-0.51736	1372.2918	-0.13758	10441200	-1.1974	368.148	110.967	105.2542	226.7784	215.7583	56921.3906	172.5736	-0.037039	202.2994	2776510
004	2018-10-14t1745	1539557296.97	adult	238.3636	182.3502	-37.9549	1076.0697	78.1032	66934.9276	210928.2156	3519515.4678	2769.26	-1.3555	440.209	0.011224	387.4752	0.0030943	1728.2422	-0.61507	1651.0959	604884.75	804.0605	0.28158	1386.9379	-0.11191	15377400	-0.12324	380.304	121.409	118.1847	237.5826	232.34	83153.9219	185.2677	0.12102	217.0688	4241040
004	2018-10-14t2145	1539571698.39	adult	242.364	186.3506	-33.9545	1065.1232	77.3992	66462.5723	209415.9938	3496262.9908	2780.43	-1.342	457.081	0.43138	393.6	0.2115	1860.1482	-0.34436	1756.976	645471.4375	854.52	0.5645	1554.8181	0.34626	15855200	-0.020497	409.669	123.805	116.9615	267.7419	256.648	92906.4531	193.0721	0.18205	233.5717	4294530
004	2018-10-15t0145	1539586098.58	adult	246.3641	190.3507	-29.9544	949.5594	82.3417	59736.9907	188388.7924	3214756.8682	2945.92	-1.2224	466.415	0.64655	395.2308	0.24141	1972.8053	-0.11468	1899.2049	615515.25	910.0927	0.87421	1628.8176	0.53828	14525100	-0.31072	404.36	131.832	127.3347	293.4332	278.6727	91551.1484	203.9483	0.26999	251.7384	4105520
004	2018-10-15t0545	1539600499.83	adult	250.3644	194.351	-25.9541	790.3795	87.5947	49056.4283	157014.6706	2621006.726	2776.23	-1.3243	417.459	-0.71556	378.1769	-0.48481	1846.8894	-0.38025	1757.3109	474650.5625	620.2698	-0.94918	1407.4856	-0.10072	10698600	-1.1408	484.395	132.284	125.3421	297.789	280.9531	76531.7656	205.7335	0.22322	248.582	3390180
004	2018-10-15t0945	1539614898.87	adult	254.3642	198.3508	-21.9543	1034.635	81.8082	64658.9862	203790.9532	3449771.3815	2816.57	-1.2873	444.671	-0.018979	382.8418	-0.33408	1813.8535	-0.45398	1697.0029	613082.5	860.1848	0.49222	1442.9961	-0.015915	14994800	-0.20734	466.721	134.906	130.1436	289.2654	268.5038	97771.6875	207.3559	0.18912	248.8502	4549170
004	2018-10-15t1342	1539629143.6	adult	258.321	202.3076	-17.9975	1019.8629	81.9618	65350.9183	205986.8149	3562219.0236	3066.02	-1.1124	446.497	-0.0056609	382.304	-0.39039	1932.7329	-0.21297	1852.7773	659061.9375	856.7311	0.4378	1501.8586	0.13451	15218900	-0.15837	456.443	136.512	131.4795	286.2203	268.7396	97601.1094	210.0144	0.17158	249.7886	4653010
004	2018-10-15t1742	1539643533.59	adult	262.3182	206.3049	-14.0003	1030.1059	82.3158	64914.8928	204548.4484	3530458.6713	2841.91	-1.2498	444.544	-0.092219	380.3759	-0.50046	1893.0413	-0.29997	1799.6793	641741	828.6601	0.23584	1505.5736	0.1311	15061100	-0.19243	463.666	138.917	133.2774	292.5166	277.3114	99163.125	212.6647	0.15721	254.2044	4706520
004	2018-10-15t2142	1539657934.06	adult	266.3184	210.305	-10.0001	1036.1865	81.8549	65146.3942	205290.9052	3504575.0669	2786.89	-1.2771	448.043	-0.031984	384.5819	-0.36268	1798.8423	-0.50115	1744.9602	611606.375	808.659	0.085719	1504.0979	0.114	15221800	-0.15783	439.636	140.928	135.4524	294.8329	279.6747	100243.1875	213.7319	0.13217	255.5547	4787890
004	2018-10-16t0142	1539672334.6	adult	270.3185	214.3051	-6	985.283	82.7748	64179.5211	202435.1025	3521530.1366	3208.19	-0.99796	463.408	0.34395	392.3379	-0.081814	2132.9216	0.18697	2033.3336	714528.75	875.4664	0.45698	1642.6757	0.4893	15499200	-0.098022	445.325	141.448	138.7026	291.5785	281.985	97678.8047	210.991	0.076387	261.906	4730880
004	2018-10-16t0542	1539686734.28	adult	274.3184	218.305	-2.0001	923.5573	86.0163	61524.5622	194181.5905	3500280.6194	3359.69	-0.8959	468.149	0.43834	392.6997	-0.097214	2156.5647	0.23236	2082.5471	692257.25	924.4453	0.7197	1680.5154	0.58411	15012600	-0.20591	503.724	146.663	144.6383	309.9212	297.4807	99484.7031	218.6865	0.11865	274.2911	4703180
004	2018-10-16t0942	1539701134.74	dead	278.3186	222.3052	2.0001	919.3438	83.9787	60206.3402	190007.6579	3355194.2142	3249.29	-0.96281	478.203	0.67416	402.5571	0.26937	2188.7385	0.29662	2058.3639	687263.875	938.9277	0.77634	1762.617	0.80399	15005100	-0.20938	481.279	153.221	151.5729	323.4433	311.9068	101561.2031	231.9986	0.2085	289.4825	4807770
005	2018-10-04t1320	1538677445.63	egg	-2.0427	-54.0411	-318.3604	185.2084	28.0227	3707.3254	11759.4976	67047.6432	0	0.62129	0	-0.48285	0	-0.49611					0	-0.45184	0	-0.029002	0	1.5803	0	0	0				0	-0.53528	0	0
005	2018-10-04t1725	1538692153.41	larva	2.0427	-49.9556	-314.2749	173.421	26.8253	3293.8369	10444.1257	56367.8637	0	0.19314	0	-0.6978	0	-0.69538					0	-0.59748	0	-0.27035	0	0.8856	0	0	0				0	-0.65709	0	0
005	2018-10-04t2120	1538706238.91	larva	5.9554	-46.043	-310.3622	171.1314	26.9295	3326.3804	10559.4579	58595.5735	0	-0.14642	0	-0.90898	0	-0.89433					0	-0.73032	0	-0.47858	0	0.2898	0	0	0				0	-0.78003	0	0
005	2018-10-05t0120	1538720638.75	larva	9.9553	-42.043	-306.3623	171.1304	26.8239	3313.2489	10518.3351	58034.4415	0	-0.44624	0	-1.1309	0	-1.107					0	-0.86046	0	-0.67365	0	-0.26338	0	0	0				0	-0.91302	0	0
005	2018-10-05t0525	1538735345.79	larva	14.0406	-37.9578	-302.277	168.3482	27.1771	3293.4202	10460.7007	58431.6199	0	-0.71737	0	-1.365	0	-1.3353					0	-0.98854	0	-0.85826	0	-0.78078	0	0	0				0	-1.0578	0	0
005	2018-10-05t0920	1538749439.13	larva	17.9554	-34.0429	-298.3622	168.3455	26.832	3284.2254	10431.3618	57721.5746	0	-0.95234	0	-1.5974	0	-1.5664					0	-1.1078	0	-1.0241	0	-1.239	0	0	0				0	-1.2068	0	0
005	2018-10-05t1320	1538763840.39	larva	21.9558	-30.0426	-294.3618	328.1845	46.747	11974.8423	38009.9328	379230.4395	337.534	-0.81384	232.866	0.69323	233.0683	1.0167	303.244	-0.89756	301.5325	19407.6172	276.4966	-0.050958	292.7557	-0.62685	1478460	-0.76141	104.934	57.7927	57.3726	92.149	91.1154	5897.5371	78.5543	0.82543	87.2559	366926
005	2018-10-05t1726	1538778564.42	larva	26.0458	-25.9526	-290.2718	432.7625	43.3827	15570.0376	49306.3584	466344.514	480.272	-0.88879	209.864	0.24656	206.0453	0.51291	390.6644	-0.91938	386.9809	32425.1484	260.533	-0.23767	357.7801	-0.67039	1733480	-1.0544	98.4228	50.0798	49.7893	84.2201	82.7189	6990.271	70.618	0.5177	79.6297	413659
005	2018-10-05t2120	1538792639.1	larva	29.9554	-22.0429	-286.3622	158.3828	121.0676	10633.2417	41453.3828	749501.4124	577.796	-0.99301	257.513	0.60298	252.296	0.94293	455.8985	-0.95835	444.1238	25986.2168	319.4439	-0.096824	417.8813	-0.71131	1443100	-1.6262	112.502	62.8183	62.4768	96.8293	95.7018	5519.2715	82.9915	0.81166	91.8423	352034
005	2018-10-06t0120	1538807039.57	larva	33.9556	-18.0428	-282.362	721.2987	53.2959	28633.9915	90392.2178	948619.4323	1498.51	-0.29659	288.948	0.78761	261.0797	0.89423	1227.5739	-0.19168	1218.7454	186591.2344	501.3684	0.57368	1087.4541	0.36563	4372370	-0.35443	277.217	58.8263	58.5537	97.7926	95.0718	14864.4814	80.8928	0.66592	91.1165	890160
005	2018-10-06t0525	1538821748.23	larva	38.0413	-13.9571	-278.2763	815.9215	54.7376	35821.2027	112932.3465	1325938.7778	3390.82	1.2781	304.518	0.78688	211.3434	-0.0046201	2359.4941	1.0382	2225.2715	445944.375	876.3966	2.0842	1904.15	1.6893	5745340	-0.01224	366.103	42.2217	41.6574	79.6912	75.3262	15061.6406	61.9053	-0.089239	70.9795	796596
005	2018-10-06t0920	1538835839.23	larva	41.9555	-10.0429	-274.3621	842.3179	75.5669	42679.8417	134810.2438	1844301.5517	4508.57	2.0733	292.18	0.43544	203.5436	-0.35077	2966.4128	1.7075	2795.3505	664476.5	799.9486	1.6523	2186.0416	2.0345	6544240	0.023798	115.737	48.9969	48.6966	82.0951	80.1744	18389.3047	67.8731	-0.01204	77.3614	1097430
005	2018-10-06t1320	1538850239.16	larva	45.9555	-6.0429	-270.3622	885.4297	63.0465	45669.9421	144033.2131	1949798.2972	5806.89	2.9843	371.03	1.2776	296.0155	0.87113	3354.8132	2.1441	3051.9443	805155.1875	668.2454	0.96952	2126.1354	1.7562	8879860	0.85464	175.518	64.3352	63.9446	102.2934	99.9307	24550.4141	85.644	0.55863	95.6969	1539730
005	2018-10-06t1725	1538864948.94	larva	50.0415	-1.9569	-266.2761	960.3289	64.8568	51283.2187	161750.2573	2275892.5044	5574.87	2.4957	363.99	0.98441	303.4332	0.79509	3119.084	1.8109	3050.2046	839033.5625	708.489	1.0243	1515.3561	0.50319	9770580	0.89372	153.249	61.4343	61.1786	98.0563	96.4656	26377.1445	83.2508	0.33671	93.0722	1649080
005	2018-10-06t2120	1538879038.46	adult	53.9553	1.9569	-262.3623	961.2316	66.3738	53236.7191	167754.811	2477571.5531	4441.37	1.2649	335.317	0.35957	285.6425	0.25965	2619.1497	1.1133	2485.6167	730742.75	474.3294	-0.10572	1840.2534	0.90972	9346630	0.27916	142.992	54.8725	54.0139	96.4118	94.6674	26898.8926	79.3597	-0.0012338	90.4779	1529520
005	2018-10-07t0120	1538893446.83	adult	57.9576	5.9592	-258.36	1000.3763	73.7759	63855.6765	201819.338	3348953.2137	3649.32	0.41795	318.01	-0.065128	282.8329	0.022815	2428.6182	0.79142	2391.8667	811158.5	407.0981	-0.46268	1680.842	0.55776	10591000	0.53781	130.68	60.3695	59.9127	99.1924	97.5281	33130.2734	83.4194	0.10849	93.4691	2010540
005	2018-10-07t0527	1538908242.32	adult	62.0674	10.0691	-254.2502	1065.9121	77.1656	65249.9078	205662.1572	3357329.2867	3658.05	0.26469	339.621	0.142	302.1733	0.27768	2308.4326	0.54833	2271.564	787175.5	413.4674	-0.49002	1393.9836	-0.018852	11564100	0.66191	130.505	58.0683	57.7257	95.8013	94.5902	32668.25	80.794	-0.18618	90.6408	1977230
005	2018-10-07t0920	1538922245.89	adult	65.9573	13.9589	-250.3603	1289.1043	96.9901	79922.9257	252602.1633	4257342.7165	2961.57	-0.44753	316.955	-0.39202	287.9856	-0.2273	1464.1169	-0.76831	1351.7518	612000.875	481.471	-0.20323	1071.3799	-0.67269	13226500	1.1489	227.558	59.0244	58.2865	104.0867	101.763	43508.2578	83.3827	-0.12445	96.2707	2463090
005	2018-10-07t1320	1538936643.52	adult	69.9567	17.9583	-246.3609	1233.1851	85.7774	83800.8962	264401.4319	4692548.9268	4677.73	0.84482	309.715	-0.68369	284.9571	-0.50654	2009.6365	-0.026141	1836.5007	878211.125	381.2218	-0.74115	1289.2404	-0.30605	13516300	0.99082	302.163	58.4445	58.0316	99.6797	97.4847	43560.0234	82.3299	-0.36459	92.9216	2550580
005	2018-10-07t1725	1538951354.11	adult	74.0429	22.0446	-242.2747	1158.2492	75.9804	74906.4134	236145.9263	4003658.684	4793.63	0.82834	331.691	-0.37082	301.1862	-0.20985	2390.0239	0.57608	2180.938	934499.375	402.2984	-0.67745	1516.8595	0.14286	12951500	0.45644	332.971	64.5305	64.2022	105.3989	102.6035	41210.9688	87.7687	0.031303	98.5587	2519720
005	2018-10-07t2120	1538965439.61	adult	77.9556	25.9572	-238.362	1308.443	76.5026	84834.6644	267236.6812	4583234.8534	2453.2	-1.1809	340.22	-0.29483	318.541	0.22271	1309.4249	-1.335	1183.3383	580075.25	416.341	-0.64288	998.893	-0.99859	15043800	1.1972	249.665	70.0512	69.2611	134.1378	116.0583	59423.0664	91.9315	0.38783	104.4379	3097520
005	2018-10-08t0120	1538979840.42	adult	81.9558	29.9574	-234.3618	1300.7801	80.6877	87565.9464	275778.2835	4955027.0531	4103.93	0.092804	294.954	-1.6594	270.3141	-1.8056	1468.5221	-1.1228	1182.4462	671114.625	373.5333	-1.0093	961.6672	-1.1537	13452900	0.25623	272.667	55.0372	54.3402	94.8669	92.7111	43354.1719	77.6795	-1.6214	88.3761	2510240
005	2018-10-08t0526	1538994556.77	adult	86.0437	34.0453	-230.2739	1292.383	80.2654	88129.2186	277742.7626	4946187.6177	2766.66	-1.0676	323.675	-1.1042	309.228	-0.49926	1194.1117	-1.8126	1072.66	548097.25	428.6515	-0.69914	816.1429	-1.6382	14852500	0.70934	202.414	67.1739	66.8434	112.1163	108.4271	51461.3867	91.0323	-0.075992	102.6528	3082410
005	2018-10-08t0920	1539008639.26	adult	89.9555	37.9571	-226.3621	1287.2313	80.467	84372.8406	265732.2851	4676573.3701	4444.73	0.23402	363.048	0.017764	336.2578	0.51011	1682.583	-0.77491	1463.1645	740336.5	491.4949	-0.21259	1008.2945	-1.1853	15965000	1.0526	150.421	68.0411	67.7033	106.489	104.719	46855.1797	90.7789	-0.32001	100.9773	2992110
005	2018-10-08t1320	1539023040.95	adult	93.956	41.9576	-222.3617	1344.7707	80.823	84634.8883	266356.5194	4574778.2115	6185.3	1.5544	361.407	-0.1857	329.3134	0.011919	2096.1958	0.26048	1682.7181	926518.5	469.5032	-0.50764	1285.6244	-0.31855	15951100	0.90104	284.763	67.3061	65.1752	198.2593	193.7819	87630.5938	94.9782	0.028778	162.1676	2970620
005	2018-10-08t1726	1539037771.54	adult	98.0478	46.0494	-218.2698	1238.4327	89.7899	86435.0113	272584.1613	5180656.0891	4707.23	0.30335	321.516	-2.0224	291.2173	-2.0633	2005.0819	0.026183	1691.8632	902286.875	405.6599	-1.3355	1287.274	-0.30141	14465300	0.11654	191.792	59.121	58.3516	102.0023	100.3018	45901.0156	84.2807	-1.5944	95.7581	2659910
005	2018-10-08t2120	1539051838.27	adult	101.9552	49.9568	-214.3624	1289.5946	78.033	81804.4071	257571.6386	4440671.4516	5609.99	0.92128	349.6	-1.0474	319.1644	-0.8862	1966.8608	-0.092642	1473.4307	839849.5625	444.8484	-0.99771	1215.5273	-0.57025	14918900	0.20957	351.91	67.7585	66.5024	156.3248	119.2482	66750.6719	92.2625	-0.75095	107.0684	2891530
005	2018-10-09t0120	1539066237.71	adult	105.9551	53.9567	-210.3626	1215.3451	83.0503	81139.4044	255661.651	4522672.406	4378.31	-0.082691	361.715	-0.71135	334.7288	-0.29822	1717.438	-0.80713	1364.3877	726476.25	468.2966	-0.83141	1073.8165	-1.1236	15290800	0.27248	422.093	64.6134	63.8879	117.2069	111.905	49578.5352	91.7487	-1.0013	106.1489	2731400
005	2018-10-09t0526	1539080959.44	adult	110.0444	58.046	-206.2732	1207.4749	77.0065	77909.6913	245416.0449	4229887.5057	4226.02	-0.25519	372.092	-0.44809	349.677	0.26462	1634.9467	-1.0596	1322.307	662153.375	498.9113	-0.59424	1030.8152	-1.2943	15099900	0.10389	225.356	66.0246	65.6647	119.2094	113.7458	48399	93.1363	-1.0139	106.6815	2679350
005	2018-10-09t0920	1539095038.54	adult	113.9553	61.9569	-202.3623	1246.1377	84.8781	85639.4872	270018.7785	4922422.2776	4320.22	-0.24005	354.214	-1.3439	324.8734	-1.1361	1783.4066	-0.67785	1488.2408	795399.375	465.2803	-1.0551	1188.8469	-0.69252	15796900	0.31743	306.563	63.6116	62.4694	119.6085	111.2794	53345.3906	90.4647	-1.4688	104.6968	2836880
005	2018-10-09t1320	1539109441.54	adult	117.9561	65.9577	-198.3615	1138.0481	81.771	76466.8349	240984.607	4344501.2905	2762.79	-1.3718	367.935	-0.91688	343.8455	-0.34964	1384.4075	-1.776	1264.4199	552378.5625	517.904	-0.59315	1064.313	-1.1692	14654500	-0.20854	171.868	65.073	64.0182	114.2443	111.7298	45583.4688	93.5819	-1.2601	106.5841	2591790
005	2018-10-09t1726	1539124160.98	adult	122.0448	70.0465	-194.2728	1202.1393	78.6333	80094.5701	252462.4372	4428119.3251	4021.13	-0.53228	373.664	-0.80531	347.7661	-0.29827	1774.2202	-0.75025	1482.1865	741624.0625	532.9073	-0.5372	1136.0821	-0.90204	15595600	0.11048	317.204	68.9336	66.6915	186.3813	182.1713	77907.3672	100.4077	-0.68008	142.0298	2877080
005	2018-10-09t2120	1539138238.7	adult	125.9553	73.9569	-190.3623	1149.9841	80.2058	76890.9542	242344.0073	4309027.6916	8649.16	2.546	390.298	-0.28215	356.942	0.0057573	1869.9426	-0.51499	1269.7183	749847	554.1545	-0.41792	1062.1936	-1.1643	15635700	0.0848	317.702	73.1307	72.0439	135.7444	126.9203	54433.5234	100.2437	-0.71829	115.9238	2929690
005	2018-10-10t0120	1539152639.03	adult	129.9554	77.957	-186.3622	1128.7323	75.0009	71564.1924	225516.1185	3791192.9027	6736.04	1.2161	403.291	0.060705	368.9562	0.38677	1900.2634	-0.44777	1490.5292	710698.5	558.6647	-0.45617	1099.9651	-1.0149	15060100	-0.14726	358.116	83.4135	80.8258	224.8205	218.0637	84082.875	112.9585	0.12905	182.9208	3114910
005	2018-10-10t0526	1539167363.01	adult	134.0454	82.047	-182.2722	1126.7363	80.2547	75559.099	238122.2594	4265365.1853	4529.86	-0.24948	394.372	-0.30233	360.4337	-0.045791	1943.2977	-0.34178	1723.7289	765659.3125	558.4093	-0.52667	1337.5901	-0.18509	15528800	0.0029458	413.436	69.3267	67.7411	150.07	133.7161	59127.5938	100.6955	-0.5679	122.5195	2729810
005	2018-10-10t0920	1539181438.51	adult	137.9553	85.9569	-178.3623	1240.0157	80.3025	81586.1175	257005.8659	4555776.3187	6124.72	0.76687	380.809	-0.72333	345.597	-0.59915	1878.376	-0.49346	1553.2327	800188.1875	548.3239	-0.6619	1186.4758	-0.68418	16188900	0.20767	363.716	74.054	71.6287	195.9973	178.3003	83494.8359	104.9728	-0.37269	135.9358	3148190
005	2018-10-10t1320	1539195838.56	adult	141.9553	89.9569	-174.3623	1214.0689	82.557	82908.3174	261210.9576	4739912.1865	5444.35	0.32828	392.161	-0.4405	358.289	-0.22069	1773.8435	-0.72822	1438.9005	766300.375	565.1065	-0.57538	1096.2383	-0.95537	16930400	0.42282	337.117	80.4627	78.5276	189.5156	165.679	81870.7266	109.9175	-0.22206	136.7317	3473730
005	2018-10-10t1726	1539210561.94	adult	146.0451	94.0467	-170.2725	1152.0222	82.9174	80493.9364	253792.1592	4669652.0697	6034.86	0.70045	378.566	-0.78806	339.9486	-0.77078	2004.5022	-0.16267	1592.2549	839886.4375	550.4646	-0.72429	1207.5048	-0.57776	15857000	0.098682	457.914	69.1422	66.9425	170.8064	151.7146	71567.875	100.8208	-0.51257	128.1517	2896160
005	2018-10-10t2120	1539224638.39	adult	149.9552	97.9569	-166.3624	1241.7352	78.7989	80740.933	254269.5294	4433581.1593	5104.78	0.12725	385.879	-0.62464	343.2537	-0.68012	1820.1532	-0.56679	1540.266	766284.5	615.7351	-0.29101	1186.3017	-0.62442	16243200	0.20784	240.353	76.5176	74.6879	148.5745	143.1663	62549.8594	107.8324	-0.33551	131.2358	3220930
005	2018-10-11t0120	1539239039.31	adult	153.9555	101.9571	-162.3621	910.5968	96.0154	57973.5217	185158.8869	3130159.5412	1115.84	-2.3228	370.27	-0.97898	350.7057	-0.49415	790.2487	-2.8488	775.3268	239445.3438	536.6232	-0.8782	697.1151	-2.0667	11208100	-1.142	328.861	68.6735	67.3772	152.7649	132.3231	46287.7578	96.9536	-0.61014	116.9862	2078750
005	2018-10-11t0526	1539253763.67	adult	158.0456	106.0472	-158.272	1234.1624	84.551	83287.7773	262592.887	4659447.4952	5385.51	0.31934	381.908	-0.73537	341.3044	-0.74394	1783.3251	-0.59528	1342.8835	773963.0625	613.2009	-0.38881	980.17	-1.1921	16557600	0.28681	254.803	72.0312	70.2148	144.4608	136.3312	62696.0039	103.3111	-0.47515	123.6704	3122910
005	2018-10-11t0920	1539267839.68	adult	161.9556	109.9572	-154.362	1275.9751	80.9378	85086.6424	268012.2026	4836514.5325	6814.21	1.2064	392.926	-0.51908	351.1926	-0.51224	1839.4852	-0.44949	1443.3718	816731.4375	617.0689	-0.3955	1139.699	-0.70847	17425900	0.50243	235.364	73.1252	70.9277	148.7866	142.6974	66061.2344	106.1839	-0.43228	130.0482	3243030
005	2018-10-11t1320	1539282240.82	adult	165.9559	113.9575	-150.3617	1284.1712	84.1441	90145.239	283981.2162	5333923.0565	6857.1	1.243	392.293	-0.55041	351.0345	-0.53265	1703.4254	-0.72027	1210.5468	798906.5	636.4919	-0.30139	985.3808	-1.1322	18394600	0.7317	414.445	75.6892	72.8602	199.5329	182.3543	93580.9531	111.2838	-0.35563	147.0377	3549060
005	2018-10-11t1726	1539296984.99	adult	170.0515	118.0531	-146.2661	1311.1416	87.9845	92458.1747	291233.0491	5538213.032	4367.38	-0.27851	369.284	-1.0349	336.8112	-0.89151	1665.7134	-0.77736	1484.7072	802873.875	564.1581	-0.78594	963.3014	-1.1757	17769200	0.56649	340.715	76.0885	73.5727	185.2064	158.3097	89269.4688	109.8624	-0.40938	139.1252	3661230
005	2018-10-11t2120	1539311038.66	adult	173.9553	121.9569	-142.3623	803.7588	86.8684	56245.5907	178429.177	3349805.0421	2122.2	-1.6573	384.32	-0.74734	363.747	-0.26322	1245.4194	-1.6381	1175.7942	344981.1875	550.8255	-0.88776	862.7974	-1.4398	10644900	-1.127	216.872	88.4928	87.0697	161.3271	157.1752	44687.6172	124.9713	-0.16748	148.7245	2451070
005	2018-10-12t0120	1539325438.64	adult	177.9553	125.9569	-138.3623	1291.9609	87.1891	92867.2394	292590.1314	5602439.8902	2763.42	-1.2571	367.167	-1.1074	338.4895	-0.88464	1148.693	-1.8135	987.7297	555967.4375	580.2562	-0.72593	851.0267	-1.4566	17744100	0.54	352.869	79.5965	77.4754	177.7729	159.4161	86042.0703	112.7838	-0.41085	140.3722	3846660
005	2018-10-12t0520	1539339838.48	adult	181.9553	129.9569	-134.3623	604.5077	95.9216	37824.9725	121103.7628	2079247.4334	5260.35	0.29571	429.204	0.11216	389.5094	0.3184	2543.8567	1.0854	2234.0706	457894.1875	549.7077	-0.93203	1723.7971	0.94084	7696490	-1.774	223.649	84.3931	82.7796	170.8229	167.1283	30748.1152	120.3928	-0.31501	154.0588	1513340
005	2018-10-12t0920	1539354238.44	adult	185.9553	133.9569	-130.3624	1059.7895	91.5142	76151.8159	240834.6513	4768297.2997	3237.37	-0.95993	392.241	-0.64839	352.7484	-0.5862	1384.1862	-1.2944	1155.72	539832.625	692.5644	-0.091631	1006.3625	-1.0161	15286000	-0.036786	430.442	85.7822	81.8809	211.7964	194.6357	82600.5938	130.6572	-0.18326	170.8363	3343020
005	2018-10-12t1326	1539368999.82	adult	190.0556	138.0573	-126.262	1322.728	86.7607	91741.5491	288898.8738	5402599.6809	4708.33	-0.032945	389.27	-0.73168	351.8234	-0.63246	1476.2823	-1.0917	1179.9626	705662.9375	634.7109	-0.46187	968.3378	-1.116	18591900	0.69711	518.933	85.1086	81.4381	237.0603	198.2741	113314.8359	123.988	-0.32406	163.6522	4064870
005	2018-10-12t1754	1539385040.33	adult	194.5113	142.513	-121.8063	1344.6711	89.6805	95904.3772	302071.2437	5795897.1504	6272.28	0.96368	378.86	-0.97669	339.6312	-0.96852	1666.5186	-0.69804	1287.9296	833259.25	629.9409	-0.51589	1041.7576	-0.92035	18906200	0.75223	435.087	80.1961	75.9669	226.5542	193.5022	113277.1172	123.9319	-0.36543	161.9221	4002030
005	2018-10-12t2144	1539398876.38	adult	198.3547	146.3563	-117.9629	1325.0099	88.676	95027.9852	299347.4895	5719665.2001	5749.72	0.6407	385.236	-0.87717	348.004	-0.7924	1667.2618	-0.69262	1348.0232	825294.625	648.2677	-0.42779	1042.523	-0.92138	19041400	0.77018	312.783	82.6045	78.9285	185.0282	178.5375	91588.9375	126.1242	-0.36747	162.5629	4082970
005	2018-10-13t0144	1539413276.5	adult	202.3547	150.3563	-113.9629	1355.5296	91.1768	98209.3854	309307.0231	6025321.9123	6455.28	1.1027	386.395	-0.89022	339.1284	-1.0618	1682.1179	-0.66144	1305.0493	861244.375	678.1391	-0.27144	1060.4037	-0.87952	19745600	0.91207	423.254	78.0328	72.0457	278.315	273.0583	142497.2812	125.9066	-0.40905	227.2159	3987630
005	2018-10-13t0544	1539427677.58	adult	206.355	154.3566	-109.9626	1331.8558	90.7109	95332.3996	300224.2119	5794543.2486	3810.34	-0.60669	372.881	-1.2246	332.5154	-1.2969	1588.7344	-0.85455	1314.3742	788012.25	645.5132	-0.49071	1059.575	-0.89244	18494500	0.62678	252.417	80.3296	78.1886	159.6621	151.7274	79192.4219	116.0628	-0.59724	138.4025	3984270
005	2018-10-13t0945	1539442105.06	adult	210.3626	158.3643	-105.955	1357.3568	87.3983	93451.4698	294242.7066	5499990.8648	4714.25	-0.022248	399.467	-0.69985	356.9456	-0.69252	1694.1439	-0.64512	1306.6278	825048.0625	678.3965	-0.31604	1085.9051	-0.83434	19433300	0.81964	329.647	81.578	78.3823	186.3365	177.756	90745.8594	121.6438	-0.5592	159.6614	3968610
005	2018-10-13t1345	1539456505.39	adult	214.3627	162.3644	-101.9549	1397.5309	93.8651	103951.4138	327696.7422	6499013.4275	4041.14	-0.4728	378.15	-1.2399	335.9997	-1.3731	1648.9614	-0.74556	1431.2313	892088.125	687.1963	-0.28682	1135.859	-0.71413	20440200	1.0276	311.722	77.8871	74.0904	193.0473	179.5299	104438.5938	119.4032	-0.6436	158.9984	4210030
005	2018-10-13t1745	1539470905.44	adult	218.3628	166.3644	-97.9549	1358.2209	87.0932	94465.7337	297421.772	5593269.2764	4619.85	-0.093125	394.81	-0.91493	346.7296	-1.1348	1744.5303	-0.55578	1463.8622	858308.875	711.0443	-0.16494	1215.6153	-0.5114	19418400	0.79503	316.258	84.5581	80.7338	187.1904	179.1719	92097.6562	129.0199	-0.55206	165.2708	4158910
005	2018-10-13t2145	1539485306.03	adult	222.3629	170.3645	-93.9547	1315.968	87.0866	91914.5532	289513.8631	5509651.6605	4924.22	0.10748	394.999	-0.97035	350.6927	-1.0925	1770.7773	-0.50898	1526.3033	848202.375	717.2564	-0.15162	1231.8442	-0.48293	18897900	0.67243	371.003	85.6225	81.5014	208.6121	196.8029	99925.1797	132.6609	-0.55194	171.8007	4096440
005	2018-10-14t0145	1539499705.15	adult	226.3627	174.3643	-89.9549	849.6853	144.7064	67999.4024	218357.5106	4961063.1629	5113.23	0.23112	410.287	-0.64955	354.0256	-1.0739	2037.3702	0.039827	1704.9987	721229.0625	799.6676	0.33756	1396.1686	-0.040385	14493400	-0.3004	336.789	90.3411	86.009	195.3902	187.8496	69168.1328	140.3408	-0.48244	174.299	3191300
005	2018-10-14t0545	1539514105.25	adult	230.3627	178.3643	-85.9549	884.2428	99.0952	59556.1086	190573.2114	3405646.6944	1549.41	-2.1856	397.742	-1.035	367.7629	-0.6634	1076.2133	-1.9657	1049.6588	334702.3125	642.6105	-0.67473	902.7065	-1.4444	12360200	-0.77728	373.283	85.0125	82.8238	206.7029	189.5017	64284.6094	120.5157	-0.87236	149.4832	2641850
005	2018-10-14t0945	1539528505.12	adult	234.3627	182.3643	-81.9549	1311.0733	88.8486	94405.3347	297454.2335	5707896.0836	5619.61	0.57357	408.883	-0.78407	366.4048	-0.7621	1652.2061	-0.77118	1317.3466	812885.375	727.396	-0.17056	1101.5875	-0.90061	20082700	0.91055	360.526	87.154	84.9002	183.8232	172.6528	90441.0156	128.9721	-0.75765	158.3356	4280650
005	2018-10-14t1345	1539542906.36	adult	238.363	186.3646	-77.9546	1327.564	91.3989	99030.4188	312107.0666	6156144.0713	4098.26	-0.45607	407.237	-0.87895	360.0793	-1.077	1694.7708	-0.6847	1477.2126	872806.9375	768.6526	0.059334	1225.6566	-0.56746	20969900	1.0985	389.602	88.447	84.1948	253.6828	251.512	130646.6328	134.8164	-0.68447	191.1073	4554400
005	2018-10-14t1745	1539557305.02	adult	242.3626	190.3643	-73.955	1334.604	91.7413	97688.5009	307725.5042	6057666.0081	4042.79	-0.49006	400.195	-1.1116	352.9285	-1.4187	1710.1427	-0.65613	1496.1417	868752.5	768.3609	0.026248	1249.2062	-0.51627	20326300	0.95446	283.099	87.519	84.4935	178.3951	172.9879	90624.7188	130.0028	-0.75124	160.2331	4445180
005	2018-10-14t2145	1539571706.46	adult	246.363	194.3647	-69.9546	1047.6825	93.713	71674.5701	229302.6818	4229469.5689	2775.21	-1.3371	421.886	-0.56134	375.1138	-0.57195	1602.1998	-0.88349	1534.5644	599222.75	786.116	0.10468	1288.2687	-0.421	15758300	-0.042352	434.306	100.546	96.4869	280.3526	271.0202	104851.8828	148.2239	-0.48373	210.1772	3755610
005	2018-10-15t0145	1539586106.72	adult	250.3631	198.3647	-65.9545	1336.7526	88.696	97577.4155	307394.4288	5938343.9394	4385.27	-0.25136	407.888	-0.97356	357.4786	-1.3193	1749.2616	-0.58238	1566.3075	888624.875	795.1117	0.12633	1327.6293	-0.32487	20693400	1.031	330.975	89.6564	84.9309	211.7738	202.0395	107581.1094	139.8498	-0.57834	180.8645	4548540
005	2018-10-15t0545	1539600507.92	adult	254.3634	202.3651	-61.9542	1309.9739	90.9449	96057.0584	302650.1899	5914758.7836	4717.19	-0.027797	405.9	-1.0611	352.514	-1.5593	1706.3492	-0.67623	1467.0096	853174.625	826.3193	0.28524	1273.2745	-0.49139	20269400	0.93754	331.698	93.5223	88.4339	228.3802	215.2206	114190.1172	146.7882	-0.49576	187.6164	4670220
005	2018-10-15t0945	1539614907	adult	258.3632	206.3648	-57.9544	1368.5263	90.2301	98407.8485	309920.2398	5979695.3933	5880.31	0.73973	402.749	-1.1768	346.6311	-1.8293	1855.0042	-0.37366	1576.299	951617.125	826.8569	0.25603	1297.172	-0.43806	20621500	1.014	355.184	92.2828	87.5995	203.2975	190.839	104291.6094	143.4653	-0.5329	178.3886	4725060
005	2018-10-15t1342	1539629151.74	adult	262.3201	210.3217	-53.9975	1380.5849	90.7958	99856.2331	314544.256	6065770.5327	5791.32	0.67745	409.161	-1.0352	350.9967	-1.682	1865.7728	-0.35636	1556.6291	970201.875	834.9195	0.27362	1311.6168	-0.4108	21250600	1.1526	331.388	93.6374	89.2186	200.4642	191.4627	104241.3672	144.989	-0.51837	178.7612	4863250
005	2018-10-15t1742	1539643541.77	adult	266.3173	214.3189	-50.0003	1335.5789	91.4034	96559.3137	304168.0458	5979304.2026	5212.03	0.29773	417.48	-0.84431	358.4844	-1.4106	1855.9478	-0.38278	1528.7684	933541.75	894.961	0.60417	1312.0724	-0.42258	20968400	1.0943	344.305	94.6812	90.059	204.1977	195.3379	102711.4531	148.4685	-0.49009	182.4716	4755460
005	2018-10-15t2142	1539657942.15	adult	270.3174	218.319	-46.0002	1345.8862	92.2279	96247.3452	303112.5763	5945767.3534	5179.34	0.27531	422.675	-0.73699	357.7132	-1.4716	2046.0811	0.0062982	1782.8008	1025086.625	916.4635	0.7022	1430.7695	-0.1034	21165500	1.1411	338.214	95.564	90.3966	210.0519	203.7007	105235.9844	154.0114	-0.44736	190.6197	4785370
005	2018-10-16t0142	1539672342.72	adult	274.3176	222.3192	-42.0001	1377.2202	89.8364	99595.4512	313717.2872	6122841.9537	6117.49	0.87756	420.457	-0.82628	360.7923	-1.3786	1953.8627	-0.19135	1675.8933	1014054.75	871.1851	0.40246	1386.8602	-0.23831	21783500	1.2814	364.441	95.3369	89.535	217.4261	207.3168	112844.1406	155.7703	-0.44243	193.7174	4939310
005	2018-10-16t0542	1539686742.39	adult	278.3175	226.3191	-38.0001	1317.7325	91.2685	95519.6101	300888.2689	5914551.7111	4749.36	-0.0018853	430.789	-0.58265	362.4848	-1.3419	2131.9707	0.17733	1887.7351	1059589.5	942.4972	0.79752	1559.359	0.23398	21400700	1.2028	366.609	97.8292	92.288	219.1368	212.4374	108910.9844	161.0382	-0.40809	198.0818	4859960
005	2018-10-16t0942	1539701142.89	adult	282.3176	230.3192	-34	1330.5468	89.7656	94749.5874	298430.2722	5764080.9022	4360.12	-0.24978	436.901	-0.45083	367.164	-1.1855	2150.0449	0.21242	1963.0555	1059972.125	951.5516	0.82211	1544.7728	0.18273	21531400	1.2379	351.811	100.502	94.3354	228.5129	219.015	112656.8594	165.8643	-0.37959	204.6492	4952920
005	2018-10-16t1342	1539715543.95	adult	286.3179	234.3195	-29.9997	1248.9782	91.9512	91889.5466	289611.6698	5701248.6814	4326.07	-0.26989	442.276	-0.33853	369.6343	-1.1182	2207.363	0.33173	2047.7453	1055119.5	990.5355	1.023	1659.6976	0.49569	21133300	1.1559	376.714	102.067	95.8544	232.7983	223.7115	111277.5938	170.4237	-0.35478	209.1636	4877080
005	2018-10-16t1742	1539729944.02	adult	290.3179	238.3195	-25.9997	1167.4668	92.1778	85509.594	269569.9568	5425564.8816	5145.43	0.25175	452.571	-0.096039	375.693	-0.90604	2334.5859	0.60184	2188.6982	1038890.75	1034.0386	1.2488	1735.3	0.69865	20124000	0.93561	347.884	104.442	97.792	236.5879	229.5279	105281.6172	175.2888	-0.32859	213.7042	4644130
005	2018-10-16t2142	1539744343.42	adult	294.3177	242.3194	-21.9999	1237.2489	91.4461	88770.0605	279692.5691	5494712.79	4395.14	-0.22281	446.485	-0.28751	373.0002	-1.0478	2238.822	0.39641	2099.7965	1034335.75	1006.3277	1.0571	1656.2574	0.46683	20624100	1.0545	354.571	103.478	96.7318	237.0681	229.3441	109525.4844	175.4369	-0.34111	215.4395	4779850
005	2018-10-17t0142	1539758742.89	adult	298.3176	246.3192	-18	1249.7221	90.5563	89587.6724	282299.1106	5514424.1753	4682.4	-0.04001	444.576	-0.36836	372.3951	-1.1057	2258.3525	0.43754	2076.2083	1054650.625	997.803	0.97833	1669.865	0.49544	20722600	1.0836	349.426	104.448	97.2683	239.0539	232.2984	111638.1719	178.6709	-0.32901	217.5126	4868520
005	2018-10-17t0542	1539773142.35	adult	302.3175	250.3191	-14.0002	1215.1946	90.9334	87856.2648	276892.5363	5447290.6042	4825.84	0.051176	445.973	-0.36181	373.3617	-1.1	2271.6167	0.46545	2099.8289	1038128.875	996.6452	0.94274	1710.5709	0.60013	20379600	1.0118	367.722	106.007	98.2798	245.7392	237.3628	112302.8359	181.8533	-0.31776	222.4072	4844220
005	2018-10-17t0942	1539787542.83	adult	306.3176	254.3192	-10	1200.9026	89.8282	86006.7809	271096.3882	5275392.8816	4898.98	0.097604	448.581	-0.32339	374.3102	-1.0952	2280.6655	0.48437	2097.5201	1021738.125	1012.0999	1.0029	1727.8631	0.63884	20069900	0.94675	369.41	106.9	98.8071	246.2542	239.742	110321.8594	184.7151	-0.30936	225.6085	4782820
005	2018-10-17t1349	1539802379.09	adult	310.4388	258.4404	-5.8788	1184.2228	89.0285	84245.173	265529.9336	5133931.145	4579.94	-0.10168	458.299	-0.098578	380.5818	-0.8743	2419.5239	0.78749	2256.0571	1062171	1044.6434	1.1593	1815.4689	0.8747	20086800	0.95721	332.581	109.514	100.5212	255.5632	249.7301	112192.2656	191.5425	-0.27249	233.2706	4799890
005	2018-10-17t1742	1539816344.25	adult	314.318	262.3196	-1.9996	1191.9913	88.0404	83379.604	262738.1733	5020466.6435	3687.21	-0.65768	454.733	-0.22233	377.4109	-1.0364	2242.2781	0.3984	2120.519	975391	1051.555	1.1698	1811.6692	0.85418	19742200	0.88257	363.338	109.846	100.7048	258.9381	252.3037	112638.0625	194.1362	-0.26685	236.815	4768960
005	2018-10-17t2142	1539830741.57	dead	318.3172	266.3189	1.9996	1176.1113	86.6767	82161.1447	258993.808	4913211.9644	4086.62	-0.40714	461.416	-0.077108	383.1112	-0.8371	2255.4265	0.42623	2155.9895	965322.5	1067.97	1.2333	1847.0817	0.94346	19737500	0.88756	379.693	112.014	101.8014	270.9939	261.9488	115985.4062	199.9734	-0.23886	245.9908	4791520
006	2018-10-04t1320	1538677453.76	larva	0	-50.0412	-258.4061	175.5927	31.4213	3682.3079	11709.9508	70569.8351	0	0.39557	0	-0.58965	0	-0.59472					0	-0.52562	0	-0.15316	0	1.2225	0	0	0				0	-0.5954	0	0
006	2018-10-04t1725	1538692161.63	larva	4.0855	-45.9557	-254.3205	167.5164	28.2466	3199.1309	10163.8513	57170.684	0	0.0090485	0	-0.80736	0	-0.7982					0	-0.66758	0	-0.38149	0	0.56705	0	0	0				0	-0.72046	0	0
006	2018-10-04t2120	1538706247.1	larva	7.9981	-42.0431	-250.4079	156.5275	30.2209	3213.3276	10252.5894	60961.7465	0	-0.30449	0	-1.0215	0	-1.0017					0	-0.79743	0	-0.58019	0	0.00095725	0	0	0				0	-0.84695	0	0
006	2018-10-05t0120	1538720646.95	larva	11.9981	-38.0431	-246.408	162.1901	30.251	3324.9479	10589.9491	63051.6868	0	-0.58559	0	-1.247	0	-1.2197					0	-0.92504	0	-0.7676	0	-0.52754	0	0	0				0	-0.98418	0	0
006	2018-10-05t0525	1538735353.95	larva	16.0834	-33.9578	-242.3227	338.7371	41.7414	10947.9543	34642.285	308002.0527	230.685	-0.58196	152.931	0.11619	152.2463	0.30254	206.7957	-0.83169	205.0422	12200.9473	186.1854	-0.25756	200.6164	-0.55218	891130	-0.44426	179.025	50.0811	49.7668	84.9419	81.3343	5011.5742	68.7581	0.66847	77.9225	291822
006	2018-10-05t0920	1538749447.31	larva	19.9982	-30.043	-238.4079	164.6225	30.2919	3357.9033	10688.3214	63543.0789	0	-1.0672	0	-1.7224	0	-1.6925					0	-1.169	0	-1.1071	0	-1.4653	0	0	0				0	-1.2893	0	0
006	2018-10-05t1320	1538763848.7	larva	23.9986	-26.0426	-234.4075	363.8116	51.0453	12996.6301	41251.2406	414270.5591	460.14	-0.79856	277.289	1.0915	275.0463	1.4572	386.8717	-0.86566	380.2031	26694.1504	326.4161	0.10179	366.0225	-0.57217	1909970	-0.72562	134.423	68.3254	67.9573	102.8247	101.6148	7094.9019	88.6237	1.0774	97.9921	470625
006	2018-10-05t1726	1538778572.62	larva	28.0886	-21.9527	-230.3175	512.2451	41.4528	15092.4173	47606.4591	378832.6192	518.885	-0.9567	284.325	0.99536	277.3403	1.3413	465.731	-0.89468	460.3817	37724.2109	372.0159	0.17991	442.9738	-0.59209	2293370	-0.9385	116.291	64.3241	64.1321	98.1705	96.5271	7951.814	84.2938	0.88481	93.0194	518838
006	2018-10-05t2120	1538792647.29	larva	31.9982	-18.043	-226.4079	691.9526	44.926	24625.6178	77618.7188	734818.3891	1812.28	0.11766	306.667	1.0854	256.2046	0.91052	1368.2689	0.013303	1321.4407	179243.2344	738.9657	1.6445	1159.3477	0.57702	4003530	-0.35867	299.55	61.3767	60.9445	97.0522	94.0967	12713.833	82.4602	0.75625	90.6032	801273
006	2018-10-06t0120	1538807047.71	larva	35.9983	-14.0429	-222.4077	673.9195	55.1741	32210.9352	101788.0035	1268765.5366	3942.47	1.9329	405.476	2.1138	321.1564	1.6509	2722.7417	1.4904	2644.0585	462866.0938	867.6593	2.0972	1924.6299	1.8127	6865930	0.82584	121.527	69.3754	69.1528	103.6699	102.3813	17623.8867	89.7423	0.92087	98.8656	1174730
006	2018-10-06t0525	1538821756.38	larva	40.0841	-9.9572	-218.322	750.5398	58.1835	35091.5231	110728.614	1364238.1039	5033.13	2.6848	406.728	1.9839	300.6477	1.2018	3675.6089	2.5711	3515.7092	679987.625	989.4043	2.5218	2802.0434	3.228	7505360	0.73599	206.429	62.2059	61.8749	97.9755	96.316	18125.4766	83.4013	0.61646	92.1688	1147880
006	2018-10-06t0920	1538835847.37	larva	43.9982	-6.043	-214.4078	880.9533	62.261	46339.3062	146118.596	2034038.9196	3975.61	1.4572	346.646	1.0439	286.5098	0.81381	2592.3562	1.2283	2391.2659	629942.5625	557.2927	0.54299	1973.7144	1.5669	8418300	0.81454	281.475	60.1833	59.7179	98.2982	96.2177	23886.4629	82.1625	0.47119	92.3777	1461550
006	2018-10-06t1320	1538850247.3	larva	47.9982	-2.043	-210.4079	1075.9794	69.4259	61867.4812	194931.1079	2956783.6703	3834.04	1.0916	353.238	0.93719	303.6645	0.8988	2597.3743	1.1764	2583.0012	841549.25	474.1192	0.06644	1999.3157	1.443	11424800	1.9623	133.127	63.3326	62.9331	100.1308	98.8757	32442.3945	85.0747	0.47958	94.9273	2048370
006	2018-10-06t1725	1538864957.03	adult	52.0842	2.043	-206.3218	932.4867	74.616	57594.1451	181863.472	2959970.5397	3727.1	0.76161	343.798	0.58806	295.5655	0.54959	2613.0229	1.1344	2580.8801	786519.9375	465.8109	-0.089761	2016.8177	1.2963	10332200	0.96684	201.116	53.2961	52.744	94.5751	92.3303	28467.1094	77.6541	-0.0059735	88.4673	1601710
006	2018-10-06t2120	1538879046.55	adult	55.998	5.9568	-202.4081	1220.9952	76.0941	75076.6823	236436.5676	3918647.3877	4905.88	1.5375	318.553	-0.0094738	270.743	-0.16011	2662.9348	1.1395	2520.1606	1043870.4375	434.0394	-0.33297	1740.3762	0.65836	12485400	1.6213	268	56.4911	55.9623	95.897	94.3406	37591.6094	79.7268	-0.068409	90.6219	2214110
006	2018-10-07t0120	1538893455.46	adult	60.0005	9.9592	-198.4056	1220.9553	79.475	80598.3661	254336.8415	4420083.4801	4532.14	1.0517	302.433	-0.43514	262.7141	-0.55089	2588.0427	0.97504	2519.0613	1089566	377.6526	-0.6399	1564.4045	0.28584	12703100	1.3581	240.774	52.0711	51.5629	90.5681	88.6419	38129.1758	74.4405	-0.55748	84.541	2187140
006	2018-10-07t0527	1538908250.65	adult	64.1102	14.069	-194.2958	1162.7118	76.8715	75594.6901	238258.1016	4084385.5175	3877.49	0.35601	310.145	-0.46692	274.864	-0.49122	2032.1935	0.11118	1896.4628	800684.25	495.2291	-0.13601	1211.3724	-0.40464	12219700	0.78275	130.933	57.7106	57.0295	98.496	96.8507	38807.4297	81.4129	-0.22704	93.124	2273800
006	2018-10-07t0920	1538922254.2	adult	68.0001	17.9589	-190.4059	1195.1536	87.248	83220.0076	262687.0096	4801426.4975	4904.62	1.0789	324.351	-0.34192	291.9721	-0.23232	2168.7021	0.23383	1968.5362	941216.6875	407.1821	-0.59159	1401.4142	-0.092122	14051900	1.3535	167.805	58.5763	57.2788	106.7554	105.0054	46331.8242	85.9909	0.03913	99.7522	2537700
006	2018-10-07t1320	1538936651.71	adult	71.9994	21.9582	-186.4066	1233.129	77.2767	81437.0354	256585.0968	4470811.8029	4645.79	0.75244	353.171	0.13817	320.9866	0.48552	2154.4421	0.19059	1942.7937	915637.875	434.6579	-0.47965	1540.7175	0.17463	14988600	1.5102	339.673	65.2545	64.6461	106.4809	103.6164	45254.3828	88.2511	0.16032	99.0346	2769400
006	2018-10-07t1725	1538951362.21	adult	76.0857	26.0445	-182.3204	1253.3346	82.7901	84817.4783	267201.7442	4789876.1799	2467.29	-1.1415	301.929	-1.1456	270.4683	-1.3782	1728.005	-0.5576	1719.176	763778.1875	441.4328	-0.46766	1293.8277	-0.3382	13334700	0.48655	149.121	54.8393	54.304	92.6236	90.8487	40939.6094	76.3905	-1.3911	86.7575	2421980
006	2018-10-07t2120	1538965447.7	adult	79.9983	29.9571	-178.4077	1175.0374	81.3232	77326.8057	243757.1471	4230065.186	6887.4	2.4277	376.979	0.6104	338.8925	0.92913	2653.3164	1.2036	2170.7986	1069286.5	462.3487	-0.35672	1625.7361	0.46026	15190000	1.1288	248.552	70.7204	70.4192	111.7285	109.0642	45026.5742	95.1493	0.76834	105.4623	2849610
006	2018-10-08t0120	1538979848.5	adult	83.9985	33.9573	-174.4075	1238.51	76.7512	80445.6749	253405.1294	4364770.7708	3647.46	-0.31632	370.708	0.41012	331.2056	0.5155	2304.7156	0.62061	2269.5942	967980.5	517.0387	0.04978	1541.2997	0.3385	15547500	1.0967	300.519	65.7459	65.0798	109.3626	106.3216	45932.3086	90.3485	-0.049943	101.808	2757380
006	2018-10-08t0526	1538994564.84	adult	88.0864	38.0452	-170.3197	1287.5733	99.344	88467.8907	279585.0447	5063502.0007	5209.4	0.89706	381.002	0.70649	347.7697	1.1084	2150.2434	0.35493	1858.4384	991262.25	474.2548	-0.33573	1420.6437	0.075639	17554300	1.8297	434.425	77.5696	75.6894	228.3358	231.8555	105262.8125	101.6899	1.3076	130.7162	3573940
006	2018-10-08t0920	1539008647.42	adult	91.9982	41.957	-166.4078	1275.9455	80.6481	84534.5375	266219.8928	4718323.0613	3673.49	-0.41717	379.696	0.60459	356.9668	1.4162	1660.9948	-0.85411	1453.4928	732498.6875	499.7514	-0.13497	1120.5487	-0.87281	16726000	1.3036	263.598	73.2618	72.6856	136.2608	132.2768	60091.0352	99.8876	0.82611	118.6421	3227260
006	2018-10-08t1320	1539023049.16	adult	95.9987	45.9575	-162.4073	1414.7243	83.1741	92230.3608	290664.8346	5045071.1178	4808.2	0.42422	372.129	0.17279	346.1552	0.73527	1711.5309	-0.75549	1406.7487	823246.375	480.2847	-0.43149	1136.1638	-0.851	17891600	1.6821	254.704	76.5639	75.7816	126.9873	123.7093	61080.8672	102.6698	0.94731	117.5308	3681120
006	2018-10-08t1726	1539037779.81	adult	100.0906	50.0493	-158.3155	1272.0993	79.1329	83062.1811	261667.5385	4553569.4636	7851.27	2.6951	401.974	1.2742	371.9217	1.8338	2360.2864	0.99812	1717.3096	1024364.3125	516.7883	-0.11302	1362.168	-0.0016774	17416300	1.3416	356.331	75.3097	74.684	134.1719	128.9836	58230.6172	104.363	0.89995	121.1505	3262940
006	2018-10-08t2120	1539051846.47	adult	103.998	53.9568	-154.4081	1282.0252	82.3937	86818.4523	273500.4009	4931226.4784	6056.44	1.2096	403.907	1.1804	372.6721	1.69	2080.0195	0.20948	1659.9452	942248.8125	537.8984	0.022498	1312.7573	-0.18898	18269100	1.5959	370.302	75.9998	75.3366	134.0704	130.432	60733.8984	106.2558	0.885	122.873	3437540
006	2018-10-09t0120	1539066245.82	adult	107.9978	57.9566	-150.4083	1265.1789	82.7056	83563.6301	263227.4646	4672159.5437	6700.67	1.5859	405.836	1.0659	369.1535	1.3234	2228.5515	0.59113	1714.969	971648.5	545.1785	-0.016531	1399.2942	0.14087	17677000	1.2319	168.765	79.3155	78.4647	134.1764	131.7804	58500.9219	108.6451	0.91961	125.6455	3454750
006	2018-10-09t0526	1539080967.59	adult	112.0872	62.046	-146.3189	1334.5738	83.6377	88681.3201	279317.0948	4952490.823	5347.46	0.5164	366.247	-0.78618	325.0429	-1.0651	2027.2346	0.001589	1610.6433	938609.625	524.2855	-0.37178	1320.4412	-0.18111	16923900	0.81648	263.768	64.27	62.3991	143.0005	134.0665	66209.25	93.3685	-1.0762	117.6766	2969850
006	2018-10-09t0920	1539095046.64	adult	115.998	65.9568	-142.408	1318.7232	81.5338	88811.2355	279745.0804	4987658.4282	5285.36	0.41305	428.147	1.596	392.2608	2.1118	1981.3654	-0.1561	1625.9065	917372.1875	604.5797	0.36673	1307.2482	-0.2485	19809500	1.9052	401.688	80.2805	78.984	143.6046	138.3219	66488.9062	109.2783	0.5186	129.3417	3714420
006	2018-10-09t1320	1539109449.76	adult	119.9989	69.9577	-138.4072	1261.3053	85.9488	85540.6139	270748.1497	4768480.4904	8148.76	2.3297	437.56	1.7536	395.6808	2.0716	2304.8987	0.67543	1830.0728	1027984.8125	582.1149	0.007438	1414.7637	0.13606	19502500	1.6719	406.015	85.3399	81.6706	223.9066	214.2789	99862.3594	124.4213	1.8756	191.0221	3803680
006	2018-10-09t1726	1539124169.13	adult	124.0876	74.0464	-134.3185	1244.7726	84.6034	87738.1318	276733.0958	5093040.622	2755.27	-1.4026	389.071	-0.27808	345.6269	-0.45342	1588.8209	-1.2449	1489.8588	726091.1875	675.8624	0.79528	1299.9184	-0.30443	17768100	0.90838	496.494	69.1588	64.1255	272.1863	248.1923	124389.125	108.7789	0.057832	204.8479	3158340
006	2018-10-09t2120	1539138246.89	adult	127.9981	77.9569	-130.408	1288.5512	79.6836	86668.5059	273077.8918	4853410.6509	5424.81	0.36623	417.331	0.59828	377.6113	0.8215	2017.9823	-0.13938	1480.1299	912128	669.5377	0.59706	1132.9237	-0.90528	18844600	1.2277	409.723	89.2828	81.6189	299.8441	290.6176	135529.5156	159.9061	3.5445	269.6247	4031560
006	2018-10-10t0120	1539152647.22	adult	131.9982	81.957	-126.4079	1302.5414	85.687	90792.4786	285935.0325	5375603.7627	5256.63	0.23004	375.104	-0.87567	328.0104	-1.2452	2015.8057	-0.15785	1625.4633	953476.0625	640.4606	0.21893	1142.5342	-0.85839	17725200	0.76367	233.386	64.5444	62.274	143.9532	137.7541	68089.8438	96.6346	-0.80987	125.158	3049980
006	2018-10-10t0526	1539167371.24	adult	136.0882	86.047	-122.3179	1345.5584	81.9667	90051.3295	283521.0958	5083781.2498	7563	1.6993	414.909	0.2602	376.5692	0.47692	2348.2551	0.66133	1627.2648	1103679.875	669.3384	0.35834	1183.2145	-0.70309	19466700	1.2821	297.662	73.0381	69.6062	193.6087	184.3744	90996.1094	113.6605	-0.0069689	158.4264	3426800
006	2018-10-10t0920	1539181446.69	adult	139.998	89.9568	-118.408	1269.2854	85.7781	87291.8768	274981.3567	5033962.7089	6144.11	0.77347	419.892	0.30778	373.0795	0.26599	2186.5266	0.25865	1713.0031	994869.625	671.3546	0.28251	1147.2654	-0.80262	19082000	1.099	357.84	81.073	78.2139	211.312	208.5014	96146.9688	115.1607	-0.021804	166.7764	3684360
006	2018-10-10t1320	1539195846.83	adult	143.9981	93.9569	-114.408	1377.6153	80.3459	91810.8513	289039.5303	5154443.6447	7420.9	1.5711	405.503	-0.1217	365.3868	-0.028569	2146.4927	0.1652	1424.5968	1028170	688.7735	0.33392	1100.2592	-0.92705	19392400	1.1428	371.236	82.1434	79.709	221.2254	213.4563	105966.9609	119.9711	0.06413	171.4532	3928340
006	2018-10-10t1726	1539210570.15	adult	148.0879	98.0467	-110.3182	1315.5861	82.45	88678.2915	279249.3842	5046038.5262	6180.16	0.7919	434.178	0.50563	388.0711	0.55297	2041.536	-0.063743	1474.0842	943189.625	714.1835	0.44203	1166.1247	-0.69607	20049900	1.2849	289.592	87.2771	84.9883	173.3837	168.1199	80103.2656	123.0958	0.083791	155.3177	4030370
006	2018-10-10t2120	1539224646.68	adult	151.998	101.9568	-106.408	1278.7531	82.7438	89759.6295	282889.6755	5209046.2955	3520.8	-0.84696	420.327	0.13711	372.7289	0.090689	1753.0686	-0.70228	1638.6988	820436.125	717.706	0.3993	1273.8572	-0.35042	19635200	1.131	360.311	86.6936	83.4375	211.1219	203.4364	98805.0469	125.5587	0.085129	177.4104	4049800
006	2018-10-11t0120	1539239047.56	adult	155.9983	105.9571	-102.4078	1261.1463	87.995	88019.4431	277260.7045	5207823.8081	3981.62	-0.54954	425.995	0.22043	368.5196	-0.049973	2101.4924	0.099225	1822.7037	964585.0625	737.0818	0.47015	1407.248	0.056264	19514800	1.0677	436.951	83.4146	80.0155	193.8846	180.1014	88993.0156	124.9369	0.015609	162.4909	3821220
006	2018-10-11t0526	1539253771.94	adult	160.0884	110.0472	-98.3177	1309.1602	84.0486	92705.5181	292124.6224	5438846.3663	5818.24	0.59117	418.8	0.035421	369.1006	-0.060006	2183.3704	0.29168	1719.0104	1054567.875	698.2578	0.15988	1159.5558	-0.66008	20200000	1.2182	407.576	77.1412	72.7419	223.5077	208.9627	107954.2188	123.7095	-0.059436	180.0558	3720750
006	2018-10-11t0920	1539267847.85	adult	163.9984	113.9571	-94.4077	1328.6288	86.1154	89382.2112	281415.17	5138347.192	7174.69	1.4341	446.233	0.57716	393.3389	0.51146	2345.125	0.65046	1723.7866	1092828.25	749.421	0.44828	1254.7443	-0.37362	20784700	1.3368	425.124	84.8047	80.6929	233.3238	218.2897	108728.8906	135.1577	0.12649	188.3572	3950030
006	2018-10-11t1320	1539282249.12	adult	167.9987	117.9575	-90.4074	1333.0238	85.5578	90594.2267	285247.2248	5212287.3663	4641.86	-0.11673	445.118	0.52114	384.8588	0.27772	2271.052	0.49783	2037.5607	1071936.5	747.0951	0.38771	1397.9099	0.040046	21002900	1.3613	371.54	88.9256	84.0972	247.3904	232.6173	116768.2656	139.5665	0.1614	198.7033	4195950
006	2018-10-11t1726	1539296993.23	adult	172.0943	122.0531	-86.3118	1325.5275	88.4121	93235.028	293739.0914	5497588.8517	4784.25	-0.021067	421.419	0.0097488	385.7432	0.27606	1839.4036	-0.40536	1358.1083	893950.125	671.6889	-0.12493	1062.5987	-0.89469	20443400	1.1995	324.409	90.8065	89.0707	189.0182	180.8622	91862.8438	134.0752	0.012408	165.898	4405110
006	2018-10-11t2120	1539311046.93	adult	175.9981	125.9569	-82.408	1342.2521	81.7071	89849.2121	282899.6666	5080291.7357	6498.57	1.0484	421.979	-0.0011079	375.8099	0.01631	2203.064	0.36978	1654.856	1031033.9375	687.1193	-0.05854	1296.299	-0.23588	19746500	1.0138	387.114	90.0084	86.0588	227.6367	220.5509	106533.9609	141.6335	0.10252	195.3892	4211940
006	2018-10-12t0120	1539325446.91	adult	179.9981	129.9569	-78.408	1348.4774	86.967	91917.268	289428.5203	5306521.4264	7648.49	1.7751	427.972	0.097862	378.1441	0.053643	2134.968	0.2366	1608.3007	1022649.625	692.7163	-0.052477	1178.3917	-0.55563	20484000	1.1659	316.069	95.1857	91.0773	210.3336	204.4823	100749.7891	146.2554	0.13383	188.4172	4555870
006	2018-10-12t0520	1539339846.7	adult	183.998	133.9568	-74.408	1302.268	89.2279	91050.9833	286757.1247	5452066.2617	8010.09	2.017	419.876	-0.085378	371.6135	-0.1221	2168.4988	0.31368	1640.4186	1027868.4375	676.4688	-0.17662	1163.4857	-0.59079	19896200	1.0127	532.332	102.171	92.7056	329.3737	309.5964	156123.1094	184.4445	0.70336	274.595	4841490
006	2018-10-12t0920	1539354246.68	adult	187.998	137.9568	-70.408	781.7449	141.3155	57890.7325	188615.2529	3783832.5401	6850.03	1.3079	502.973	1.5593	438.4766	1.4779	2719.147	1.4476	2029.3584	821182.375	801.0705	0.54637	1430.4079	0.13702	15159600	-0.067059	432.573	120.298	108.3755	327.8038	321.1557	98996.75	214.624	1.1101	295.5006	3625780
006	2018-10-12t1326	1539369008.02	adult	192.0984	142.0572	-66.3077	1387.5028	81.633	93312.582	293718.3094	5314642.9071	7615.38	1.8067	427.494	0.025786	387.4057	0.22504	2146.8135	0.28097	1537.2952	1043351.3125	671.8263	-0.25135	1159.3658	-0.59809	20768100	1.1745	320.214	89.6393	85.4243	209.3147	203.0685	101726.9609	144.9038	-0.022984	183.6157	4354770
006	2018-10-12t1754	1539385048.42	adult	196.5541	146.5128	-61.852	1269.1406	84.0554	87720.1332	276348.2355	5071012.0256	7094.35	1.4948	441.85	0.29449	398.0125	0.47197	2281.1169	0.55715	1551.6973	1042470.4375	675.8624	-0.25221	1235.6341	-0.39521	20172700	1.0257	393.276	104.613	97.1486	257.6398	247.273	117741.375	173.821	0.36291	223.2573	4776110
006	2018-10-12t2144	1539398884.48	adult	200.3974	150.3562	-58.0086	1017.87	96.6959	68548.3241	218767.4295	3837152.6134	4392.24	-0.22438	433.19	0.098982	386.6205	0.17435	1841.8506	-0.33447	1337.1964	659382.5	673.5403	-0.2874	1130.7152	-0.68328	15485200	-0.013688	430.565	102.379	94.4399	282.4867	275.1494	101130.2344	177.3219	0.37164	251.5302	3659740
006	2018-10-13t0144	1539413284.51	adult	204.3974	154.3562	-54.0086	1314.979	84.1215	90907.4273	286358.5711	5285482.3528	5596.39	0.55194	441.104	0.24491	396.0983	0.40912	1934.197	-0.14924	1415.0394	916809.375	681.6997	-0.26154	1141.9179	-0.66367	20876100	1.1525	357.595	112.383	103.3323	272.0958	267.2691	128973.4062	187.05	0.47699	244.8885	5318730
006	2018-10-13t0544	1539427685.65	adult	208.3977	158.3565	-50.0083	1297.3918	95.8519	93610.7339	294933.0769	5707854.1149	6202.39	0.95032	427.067	-0.077728	385.9039	0.12545	1943.1143	-0.13407	1327.5524	946296.625	640.9075	-0.53143	1090.889	-0.81525	20787900	1.121	345.224	108.295	99.457	258.216	253.1053	125751.2109	186.2715	0.43117	234.338	5271350
006	2018-10-13t0945	1539442113.14	adult	212.4054	162.3642	-46.0007	1368.7577	86.04	94359.5829	297101.181	5597326.5943	6991.42	1.4754	426.434	-0.11921	381.5417	-0.014993	2211.2014	0.41122	1485.6953	1087911.125	647.4178	-0.51722	1187.4287	-0.5656	20945100	1.1437	423.188	103.455	91.8403	302.342	292.9922	148752.25	194.4194	0.51927	262.1603	5081390
006	2018-10-13t1345	1539456513.54	adult	216.4055	166.3643	-42.0006	1332.7912	86.5857	94251.536	296931.9548	5580326.6336	7321.49	1.7034	461.107	0.65599	414.5379	0.95994	2002.9469	-0.020185	1309.9072	983446.9375	696.1906	-0.24429	1143.1722	-0.7028	22620500	1.4984	366.377	115.248	104.0728	286.0464	280.8772	140448.8125	202.4973	0.61355	260.0684	5653720
006	2018-10-13t1745	1539470913.65	adult	220.4055	170.3643	-38.0005	1381.2383	88.8562	94067.4079	296128.8002	5523750.807	5549.47	0.52594	416.227	-0.43102	382.3261	-0.040832	1766.6948	-0.51356	1296.784	865680.4375	638.7584	-0.62553	1097.4078	-0.84783	20381800	1.0001	398.825	107.392	96.2913	307.8779	299.4939	150860.1875	203.1825	0.59992	272.685	5258760
006	2018-10-13t2145	1539485314.1	adult	224.4056	174.3644	-34.0004	1237.5455	92.6976	85640.3707	269876.2066	5036766.1337	5158.36	0.26008	477.368	1.0599	426.6004	1.4531	1981.806	-0.074388	1524.5136	883885.5	765.7088	0.13783	1298.2075	-0.30746	21281100	1.187	497.445	127.944	109.3324	390.2352	383.6731	174044.8906	256.4691	1.4503	357.7225	5703760
006	2018-10-14t0145	1539499713.22	adult	228.4054	178.3642	-30.0007	1397.4123	88.0095	95545.4774	300795.8545	5586601.044	5173.46	0.27241	437.437	0.023797	389.9726	0.16945	1864.3615	-0.32263	1493.449	928452	685.3121	-0.39199	1209.3811	-0.57148	21767700	1.2881	553.105	114.597	100.0001	367.959	357.2395	183243.5625	221.9101	0.85664	310.9054	5702570
006	2018-10-14t0545	1539514113.39	adult	232.4055	182.3642	-26.0006	1336.6636	87.5486	90420.8643	284724.2932	5202685.0909	6886.35	1.4301	449.823	0.31704	403.5706	0.65599	1841.9869	-0.37285	1454.8918	867575.875	742.9957	-0.058282	1233.3174	-0.52158	21180300	1.1525	539.774	122.296	105.8894	373.7129	364.1736	176018.7812	239.5425	1.1106	329.3367	5758430
006	2018-10-14t0945	1539528513.26	adult	236.4054	186.3642	-22.0006	1339.7936	88.2497	90849.3291	286068.9812	5251182.9919	6225.06	0.98296	466.66	0.74355	415.2553	1.1127	2001.0947	-0.04566	1574.6489	948518.875	736.118	-0.12989	1291.4252	-0.3743	22077200	1.3417	488.867	127.897	110.6372	363.5763	354.0618	172335.1562	241.783	1.0868	327.4436	6050670
006	2018-10-14t1345	1539542914.4	adult	240.4057	190.3645	-18.0003	1291.6244	87.0478	88178.5078	277722.8737	5088154.0276	6848.41	1.4043	465.417	0.67346	417.3039	1.1675	1815.4462	-0.43551	1390.4819	835105.25	717.0311	-0.27999	1201.6242	-0.64302	21365400	1.1833	486.571	129.794	114.276	336.9016	328.8583	154974.7188	240.9321	0.94395	307.2351	5958310
006	2018-10-14t1745	1539557313.19	adult	244.4054	194.3642	-14.0007	1307.6691	91.7857	93012.8147	292988.9162	5631198.0018	5896.71	0.76107	457.368	0.42152	406.1185	0.70144	1918.1342	-0.22627	1476.0616	930295.0625	727.5676	-0.24363	1227.2127	-0.58609	22143000	1.3479	454.808	127.251	110.2944	343.1685	336.3517	166436.75	244.0188	0.88324	314.6023	6160720
006	2018-10-14t2145	1539571714.66	adult	248.4058	198.3646	-10.0003	1407.9797	89.0623	96502.067	303802.7548	5623634.6714	6063.24	0.86979	449.991	0.18064	402.1297	0.50007	1760.0094	-0.55775	1384.7328	885284.75	710.9734	-0.37689	1192.7174	-0.69705	22611100	1.4482	438.377	127.046	111.0931	336.339	329.6449	169178.5	239.9557	0.69328	308.6625	6383810
006	2018-10-15t0145	1539586114.89	adult	252.4059	202.3646	-6.0002	1384.6306	87.6461	93719.72	295062.5866	5410665.6137	5826	0.70874	455.096	0.28017	403.9516	0.53746	1832.3762	-0.41303	1460.7721	896032	728.2895	-0.29949	1259.2031	-0.52415	22215100	1.36	457.677	132.238	115.3635	353.4237	344.3048	172824.1875	250.5776	0.72495	320.2403	6455080
006	2018-10-15t0545	1539600516.04	adult	256.4062	206.365	-1.9999	1360.5524	88.3053	91335.2693	287519.4579	5267558.8412	5252.14	0.32692	466.467	0.54737	411.0721	0.78803	1956.7933	-0.16111	1604.8686	931433.625	753.9973	-0.17186	1417.8973	-0.093518	22191700	1.3541	540.261	138.926	119.4089	399.2461	386.4947	190041.1562	273.7157	0.89202	355.2835	6609240
006	2018-10-15t0945	1539614915.15	dead	260.4059	210.3647	1.9999	1323.5335	89.4719	89827.1708	282815.297	5219862.5013	5467.19	0.46672	469.255	0.58374	413.5953	0.85234	1993.4092	-0.089787	1585.783	932915.5	763.6295	-0.14298	1428.4487	-0.077967	21949400	1.3032	593.415	141.85	121.1833	421.6371	407.6496	197326.1719	283.5016	0.90236	370.6343	6635060
007	2018-10-04t1320	1538677461.85	egg	-2.0428	-57.9993	-298.3582	188.1505	27.544	3669.6057	11624.8164	63871.9848	0	0.62129	0	-0.48285	0	-0.49611					0	-0.45184	0	-0.029	0	1.5803	0	0	0				0	-0.53528	0	0
007	2018-10-04t1725	1538692169.76	larva	2.0428	-53.9138	-294.2727	171.2421	31.5335	3670.7231	11692.1554	71766.5329	0	0.19314	0	-0.6978	0	-0.69538					0	-0.59748	0	-0.27035	0	0.8856	0	0	0				0	-0.65709	0	0
007	2018-10-04t2120	1538706255.17	larva	5.9554	-50.0011	-290.3601	174.2337	27.876	3419.2917	10859.642	61223.5485	0	-0.14642	0	-0.90898	0	-0.89433					0	-0.73032	0	-0.47858	0	0.2898	0	0	0				0	-0.78003	0	0
007	2018-10-05t0120	1538720655.01	larva	9.9553	-46.0012	-286.3601	171.4433	28.7323	3440.474	10936.12	62717.5073	0	-0.44624	0	-1.1309	0	-1.107					0	-0.86046	0	-0.67365	0	-0.26337	0	0	0				0	-0.91302	0	0
007	2018-10-05t0525	1538735362.09	larva	14.0406	-41.9159	-282.2748	168.4426	27.7615	3289.0883	10450.9443	58364.8655	0	-0.71738	0	-1.365	0	-1.3353					0	-0.98854	0	-0.85826	0	-0.78078	0	0	0				0	-1.0578	0	0
007	2018-10-05t0920	1538749455.48	larva	17.9555	-38.0011	-278.36	164.7664	27.858	3046.272	9680.4985	53226.0571	0	-0.95234	0	-1.5974	0	-1.5664					0	-1.1078	0	-1.0241	0	-1.239	0	0	0				0	-1.2068	0	0
007	2018-10-05t1320	1538763856.87	larva	21.9559	-34.0007	-274.3596	217.086	27.7876	4483.0727	14246.8369	78665.245	306.871	-0.84646	221.665	0.57114	220.7075	0.86636	285.5673	-0.91644	282.4442	7139.1812	259.6972	-0.12242	275.5173	-0.6597	542636	-1.3396	103.524	59.0999	58.7426	90.2813	88.6214	2257.033	77.7244	0.80221	86.0667	144677
007	2018-10-05t1726	1538778580.75	larva	26.0458	-29.9107	-270.2696	165.7102	27.5695	3427.8774	10907.8202	63152.5269	322.111	-1.0512	239.904	0.58403	239.5629	0.93672	300.0204	-1.0183	297.7059	5700.3872	275.636	-0.17331	292.0963	-0.79357	447662	-1.8233	132.825	63.9332	63.9138	96.2014	92.4111	1827.8262	83.0627	0.88339	90.5134	119299
007	2018-10-05t2120	1538792655.39	larva	29.9554	-26.0011	-266.36	306.2333	36.1628	8539.0342	27066.4489	201845.9432	593.505	-0.97736	249.921	0.51503	245.2761	0.85057	537.8719	-0.86692	542.1647	24742.1055	305.3423	-0.15713	485.8245	-0.58545	1142390	-1.8008	108.499	62.4895	62.3477	97.6306	97.2374	4491.0088	82.5465	0.79789	92.4433	285640
007	2018-10-06t0120	1538807055.76	larva	33.9555	-22.001	-262.3599	236.6529	43.9301	8081.2176	25950.3884	238136.4805	883.233	-0.89277	261.803	0.46236	239.4379	0.59679	769.1227	-0.71553	768.2722	33841.3984	456.8413	0.38235	717.1758	-0.31325	1126280	-2.1884	105.198	59.8743	59.6044	91.9496	90.7465	4045.7827	78.6688	0.59307	86.2159	257579
007	2018-10-06t0525	1538821764.49	larva	38.0413	-17.9152	-258.2741	713.2973	40.1109	20763.9928	65326.2568	521615.2056	1263.98	-0.72923	276.662	0.44059	244.2669	0.47032	1091.5638	-0.44905	1073.6832	122255.1562	558.2574	0.70991	1006.9763	0.059503	3073440	-1.4819	217.414	60.5902	60.2885	98.2055	94.475	10999.0166	80.7951	0.57151	90.0164	673097
007	2018-10-06t0920	1538835855.51	larva	41.9555	-14.0011	-254.36	636.3648	52.5722	26520.1468	83714.7279	940688.0391	1988.36	-0.24817	380.042	1.5699	327.7074	1.5347	1468.0094	-0.096759	1423.7309	205521.3125	730.2256	1.3499	1219.2019	0.29366	5316410	-0.63529	128.508	69.553	69.4632	105.3056	103.8351	14742.7852	90.3438	0.83266	99.8616	972978
007	2018-10-06t1320	1538850255.38	larva	45.9554	-10.0011	-250.36	659.2755	42.5254	23840.326	75135.523	722550.3136	6967.08	4.0267	466.88	2.5683	303.2468	0.9877	5023.0796	4.2096	4848.4326	637931.125	1395.3759	4.1296	3694.137	4.5501	5901840	-0.70578	176.36	67.2289	66.8409	105.3046	101.3516	13373.6895	87.3486	0.62854	96.5789	849841
007	2018-10-06t1725	1538864965.1	larva	50.0415	-5.9151	-246.274	747.3148	52.4189	31619.3186	99766.4593	1116165.4911	3221.07	0.43599	436.982	2.0158	327.875	1.2192	2397.1064	0.89029	2318.8032	400316.7812	1119.3033	2.8088	1976.5082	1.3144	7280560	-0.37947	399.937	64.8565	64.3925	104.3394	100.7863	17424.6758	86.5622	0.48844	96.7834	1080570
007	2018-10-06t2120	1538879054.64	larva	53.9552	-2.0013	-242.3602	757.4354	60.9432	35086.1438	110734.7905	1380921.8604	5782.65	2.4096	398.664	1.3061	317.0709	0.85758	4042.4834	2.9828	3909.8716	747859.4375	516.3821	0.076918	3135.4153	3.1601	7358950	-0.71332	118.332	61.1458	60.8644	96.8478	95.6444	17916.8398	81.8231	0.12871	92.1532	1128690
007	2018-10-07t0120	1538893463.97	adult	57.9578	2.0013	-238.3576	865.947	66.2252	45872.9588	144705.6069	2054235.6702	3961.7	0.68113	355.374	0.52937	297.4442	0.32747	3041.1489	1.6229	3031.8376	732916.875	482.1816	-0.12752	2374.1839	1.7827	8540360	-0.46827	255.586	59.3103	58.7988	97.4526	94.9818	23486.0703	80.9128	-0.041684	91.263	1425340
007	2018-10-07t0527	1538908258.9	adult	62.0675	6.111	-234.2479	979.0789	67.87	53936.4342	170065.5428	2468217.4187	3751.3	0.34242	346.722	0.26335	308.5644	0.42568	2573.8804	0.92284	2512.2427	728408.125	471.0832	-0.22284	1872.2766	0.84804	9790740	-0.19469	120.36	59.2119	59.1304	97.6012	95.7543	27621.1523	82.7512	-0.050491	92.6004	1672020
007	2018-10-07t0920	1538922262.63	adult	65.9575	10.0009	-230.358	1098.1125	70.8652	58185.0321	183343.3376	2695287.7925	4755.46	1.0368	363.781	0.46929	324.278	0.70648	2998.1926	1.4934	2899.4277	914448.75	447.203	-0.36994	1975.3719	1.0226	11086600	0.12804	117.75	61.1489	61.0032	100.4807	98.8975	30646.6035	84.6844	-0.019899	95.4031	1863570
007	2018-10-07t1320	1538936659.94	adult	69.9567	14.0002	-226.3587	1057.2961	72.1574	60111.7262	189391.6631	2890196.6858	4319.1	0.54954	327.92	-0.32015	288.1153	-0.41579	2296.3999	0.42089	2126.9502	723366	433.0829	-0.4722	1476.409	0.0617	10305900	-0.52374	225.689	55.4282	54.6628	97.2137	94.4419	30622.3086	79.2118	-0.65637	90.6414	1742000
007	2018-10-07t1725	1538951370.32	adult	74.0429	18.0864	-222.2725	985.0138	74.6906	59936.1303	189208.1405	3071255.7493	2586.17	-0.98385	334.819	-0.30227	300.4766	-0.23261	1786.647	-0.43817	1753.2073	559220.5	452.739	-0.39288	1440.2259	-0.017326	10477500	-0.6987	238.596	64.5829	64.1374	102.2076	99.6181	31990.9805	85.9979	-0.16002	95.8735	2020990
007	2018-10-07t2120	1538965455.8	adult	77.9556	21.999	-218.3599	981.817	75.7176	56104.592	176900.3168	2736703.6086	4836.36	0.77227	369.715	0.42016	328.384	0.57158	2517.6025	0.86158	2295.8777	740175.125	457.4676	-0.386	1588.4224	0.32915	10848900	-0.7429	123.141	66.3453	65.9539	103.7236	102.4685	30494.7266	88.8973	0.021123	98.5271	1946840
007	2018-10-08t0120	1538979856.62	adult	81.9558	25.9993	-214.3597	1156.4532	77.6184	63687.4987	200567.0428	3070438.5162	5955.1	1.607	370.18	0.39068	331.6177	0.58281	2601.8376	1.138	2377.663	869013.75	433.8005	-0.5821	1727.0465	0.73695	12342500	-0.2524	235.467	69.9993	69.6075	108.3161	106.3369	36177.5625	92.4223	0.30481	102.6541	2333920
007	2018-10-08t0526	1538994572.96	adult	86.0437	30.0871	-210.2718	1109.3627	102.9531	72295.1686	230552.2368	3945583.3565	4049.95	-0.022334	363.601	0.13585	332.3114	0.48065	2374.7446	0.79202	2228.3977	897653.5	431.8047	-0.67322	1696.6072	0.78731	13708500	0.19049	394.417	68.9953	68.6361	112.6406	108.8281	42465.5234	93.1027	0.20535	104.3465	2601260
007	2018-10-08t0920	1539008655.63	adult	89.9555	33.999	-206.3599	977.5145	78.0925	60081.7898	189525.2777	3144676.0164	4163.41	0.0067263	327.271	-1.2392	285.8352	-1.7789	2522.2046	1.2525	2477.6095	791972.25	405.3905	-1.0292	1819.3691	1.31	10266800	-1.507	139.248	63.2927	62.6639	104.9481	102.9518	32953.6914	87.6659	-0.7454	98.4798	1985550
007	2018-10-08t1320	1539023057.42	adult	93.956	37.9995	-202.3594	1041.395	79.5431	63552.7324	200292.5877	3327931.4785	3630.93	-0.48084	321.982	-1.7216	281.7252	-2.259	2102.6167	0.27718	1967.8965	698068.75	441.2637	-0.80833	1441.4484	0.21309	10682100	-1.4414	135.241	60.5824	59.7157	104.0848	102.0835	34556.1406	85.5307	-1.2411	97.0472	2009880
007	2018-10-08t1726	1539037788.05	adult	98.0478	42.0913	-198.2676	1124.952	71.648	64937.1875	204523.5382	3169275.5983	3465.09	-0.66646	366.995	-0.13218	333.966	0.041679	1870.1206	-0.34083	1772.7056	635841	596.6241	0.82793	1314.8359	-0.1999	12454300	-0.76704	168.736	70.6376	70.2978	114.9556	112.8499	39084.9141	97.2624	0.097832	109.0099	2397160
007	2018-10-08t2120	1539051854.67	adult	101.9552	45.9987	-194.3602	1089.8649	77.1225	63696.0385	200708.0208	3152737.6727	5817.95	1.0799	361.261	-0.551	316.2854	-1.03	2577.6194	1.5957	1906.9432	858347.25	526.5113	-0.060617	1471.127	0.40823	12026700	-1.0447	230.562	59.2746	58.3648	120.0839	109.2516	39987.9531	83.4886	-1.8555	98.3978	1973310
007	2018-10-09t0120	1539066253.96	adult	105.955	49.9985	-190.3604	1144.4233	74.0694	65980.7063	208003.1808	3267936.5167	3827.5	-0.49252	346.886	-1.3422	306.0058	-1.7376	2417.3037	1.1305	2222.5302	836387.125	434.3923	-1.2156	1534.0291	0.65964	11968300	-1.1461	234.132	67.8648	67.2572	115.7642	108.7922	40054.4141	92.1746	-0.94967	103.7145	2341470
007	2018-10-09t0526	1539080975.78	adult	110.0444	54.0879	-186.271	1083.7596	70.1111	62841.1443	197957.4708	3080178.7399	6248.66	1.2132	400.883	0.76061	360.3488	0.79799	2766.791	2.052	2185.8999	910274.25	502.3231	-0.55656	1560.2808	0.74936	13160600	-0.70867	389.879	71.1567	70.555	129.8945	116.5312	42735.3047	96.666	-0.60329	109.4054	2336000
007	2018-10-09t0920	1539095054.8	adult	113.9553	57.9987	-182.3602	1112.3734	77.5085	68410.4441	215559.0587	3539010.9435	5439.98	0.55544	379.669	-0.29509	336.5851	-0.55461	2754.429	1.964	2536.5428	986085.5625	484.4634	-0.84964	1625.1983	0.97319	13558000	-0.60097	162.173	69.5884	69.0265	114.6022	111.9034	41027.5938	95.566	-0.89887	107.7183	2485000
007	2018-10-09t1320	1539109458.01	adult	117.9562	61.9996	-178.3593	1083.4192	77.2571	66824.9091	210573.5955	3460869.6608	6345.73	1.1221	392.852	0.080343	350.1724	-0.040757	2951.0466	2.4334	2620.6409	1029915.25	483.0737	-0.95242	1791.3996	1.5631	13700700	-0.58939	219.727	72.3065	71.175	139.1296	130.0688	48556.2188	100.6147	-0.51056	117.795	2521690
007	2018-10-09t1726	1539124177.33	adult	122.0449	66.0883	-174.2706	1112.9209	83.7627	70288.8704	222091.9368	3722892.1544	3638.82	-0.79323	355.001	-1.5184	318.763	-1.6629	1847.2107	-0.55703	1671.8646	677926.3125	517.4698	-0.68952	1451.0732	0.25831	13016100	-0.88444	373.116	75.7305	70.3025	286.4138	279.6067	105113.8594	112.6603	0.54079	248.8441	2776660
007	2018-10-09t2120	1539138255.04	adult	125.9553	69.9988	-170.3601	1121.8559	79.1931	68827.3633	216913.791	3565326.4676	3797.92	-0.70681	352.824	-1.6219	311.6682	-1.9902	2252.8494	0.48239	2087.8838	811025.75	460.6852	-1.2969	1575.1362	0.68235	12672700	-1.0117	425.867	70.4205	68.7517	159.5804	128.8026	57448.9297	99.8488	-0.75069	118.0543	2529360
007	2018-10-10t0120	1539152655.45	adult	129.9555	73.9989	-166.36	1042.0191	84.3796	67889.9402	214127.2986	3771664.6675	2471.35	-1.5943	357.307	-1.451	313.3646	-1.8517	1992.406	-0.21223	1954.7944	707304.125	471.1132	-1.2378	1726.5405	1.1824	12651500	-0.9967	197.812	68.9974	67.9085	122.0735	118.9319	43336.1016	96.2858	-0.89507	111.5838	2443060
007	2018-10-10t0526	1539167379.47	adult	134.0455	78.0889	-162.27	1082.028	75.9929	65589.7728	206630.8605	3378492.6086	5987.66	0.6955	418.603	0.42439	367.497	0.2109	2890.2786	2.0273	2669.2627	991365.5625	516.2332	-0.88356	2116.8298	2.4696	14331700	-0.39753	243.839	76.6146	75.324	140.2771	132.4328	48115.0469	106.9195	-0.27644	125.2682	2623050
007	2018-10-10t0920	1539181454.92	adult	137.9553	81.9988	-158.3601	1030.5113	79.6254	65637.4342	207134.7576	3510763.8492	5362.32	0.27963	421.396	0.3961	378.6207	0.49352	2564.7009	1.1851	2206.7944	879692.4375	561.7472	-0.55378	1682.1681	0.95697	14432400	-0.35096	380.268	87.5644	84.3921	250.9637	247.1136	86080.5312	122.9989	0.31391	189.0151	2998990
007	2018-10-10t1320	1539195855.03	adult	141.9553	85.9988	-154.3601	1103.6675	76.5415	65804.8095	207340.9609	3359356.9734	6202.37	0.80664	397.856	-0.29493	359.2461	-0.19159	2685.325	1.4502	2323.0538	923751.8125	521.6328	-0.90958	1837.2937	1.4284	13677900	-0.56165	276.164	80.7045	80.1123	149.8239	143.3927	51539.4062	115.2899	-0.048264	134.9813	2774540
007	2018-10-10t1726	1539210578.4	adult	146.0452	90.0886	-150.2703	1133.2194	75.038	67894.7015	213877.6954	3427321.1134	3255.16	-1.0356	379.084	-0.77567	334.5246	-0.92427	2082.1047	0.018503	2008.8206	739147.1875	494.0987	-1.1395	1738.4025	1.083	13437400	-0.6001	370.655	77.2304	72.7735	231	224.347	82005	116.9383	-0.05559	196.1538	2737580
007	2018-10-10t2120	1539224654.93	adult	149.9553	93.9988	-146.3601	1052.9092	78.9057	64221.2953	202468.9617	3297856.4854	3992	-0.5625	371.919	-0.94262	335.286	-0.89395	2019.0193	-0.11222	1885.3809	678390.5	498.3621	-1.1253	1541.9219	0.46143	12468600	-0.83986	202.802	77.6413	76.0793	147.5622	143.785	49580.9102	112.8187	-0.20812	135.0612	2602920
007	2018-10-11t0120	1539239055.76	adult	153.9555	97.999	-142.3599	1120.6139	72.0667	63589.2097	200239.4733	3077872.7301	3363.8	-0.9368	384.048	-0.67726	346.2538	-0.60884	1933.103	-0.28692	1869.448	643723.3125	496.6777	-1.1532	1610.0243	0.65974	12770000	-0.7237	332.324	83.0701	80.2418	175.0268	162.0154	58283.9102	120.2702	-0.066483	147.6045	2762160
007	2018-10-11t0526	1539253780.17	adult	158.0457	102.0891	-138.2698	1026.6606	73.383	61160.3709	192726.5624	3069652.8701	3408.07	-0.89606	386.419	-0.63956	346.2738	-0.61975	1846.6643	-0.45579	1752.8931	590932.5625	536.8426	-0.89974	1478.834	0.26797	12347600	-0.80491	329.371	79.6525	77.5148	151.4344	147.2868	48459.0234	114.1763	-0.24104	136.6225	2545210
007	2018-10-11t0920	1539267856.11	adult	161.9556	105.9991	-134.3598	1093.0978	81.7086	67304.7425	212082.636	3582412.7991	3518.4	-0.81774	375.884	-0.87362	335.717	-0.89164	2022.7468	-0.051815	1880.4825	712006.875	512.2297	-1.0807	1612.437	0.65345	13204400	-0.56318	384.487	79.4991	75.8703	239.4925	233.4742	84301.375	120.2472	-0.14762	177.4358	2792730
007	2018-10-11t1320	1539282257.47	adult	165.956	109.9995	-130.3594	1060.8073	76.2772	63663.772	200582.2172	3244102.9832	3226.97	-0.98807	375.48	-0.89484	341.798	-0.75622	1877.0563	-0.34852	1782.149	625059.75	512.0902	-1.0974	1502.3181	0.33609	12488500	-0.72304	312.093	80.7095	78.2712	185.0954	167.7288	61636.7773	120.2997	-0.18233	150.971	2684400
007	2018-10-11t1726	1539297001.56	adult	170.0516	114.0951	-126.2638	1061.6962	76.7925	61584.1829	194016.1466	3100796.3126	2332.31	-1.5316	407.775	-0.25545	366.3961	-0.18125	1724.455	-0.6531	1684.2324	555274.5	579.28	-0.69099	1509.6529	0.35686	13122200	-0.55254	263.479	90.4687	88.2359	173.8679	169.1214	55985.4609	132.1744	0.00097808	158.4446	2911280
007	2018-10-11t2120	1539311055.22	adult	173.9554	117.9989	-122.36	1044.8654	76.9583	61249.6322	192991.893	3080920.2905	2705.08	-1.2974	399.391	-0.4443	362.9357	-0.28263	1727.9143	-0.62743	1605.5925	554660.5	566.6729	-0.78976	1440.8278	0.1656	12788900	-0.6205	350.653	92.993	90.3013	213.5667	204.8028	68554.9219	133.8062	-0.010995	170.664	2977730
007	2018-10-12t0120	1539325455.19	adult	177.9554	121.9989	-118.3601	1061.6201	74.8384	60804.2049	191622.025	2985279.5617	5401.29	0.37681	392.566	-0.59963	346.5429	-0.6923	2228.7749	0.42962	1840.6392	710979.1875	581.1045	-0.72075	1410.9408	0.084834	12484400	-0.6806	312.041	89.282	86.6211	200.9289	187.3796	63895.3984	132.8474	-0.068902	166.385	2839350
007	2018-10-12t0520	1539339854.99	adult	181.9553	125.9988	-114.3601	980.4156	74.723	59528.9204	187788.1036	3023983.7577	2914.59	-1.1651	411.495	-0.24307	369.3171	-0.16804	1858.7673	-0.32956	1804.1689	578076.625	580.6815	-0.74436	1551.836	0.46997	12792600	-0.60625	294.502	99.0445	96.2923	189.7646	182.2974	59016.7812	143.6039	0.066872	169.568	3079100
007	2018-10-12t0920	1539354255.01	adult	185.9553	129.9988	-110.3601	1317.5395	83.8807	86673.8386	273088.2856	4783058.5716	4090.3	-0.4263	425.618	0.019693	379.8171	0.06691	1721.6904	-0.60122	1474.4784	778204.0625	713.9964	0.037147	1115.9412	-0.71794	19233700	0.85496	311.884	81.8189	75.8123	203.2653	196.7714	91875.9141	141.7299	-0.0074734	184.2401	3697400
007	2018-10-12t1326	1539369016.22	adult	190.0557	134.0991	-106.2598	1047.9633	77.0374	64442.1563	203127.7107	3345306.658	2526.98	-1.4062	362.419	-1.2711	326.8518	-1.24	1567.4705	-0.90534	1501.7109	528237.5625	503.9009	-1.2443	1370.6307	-0.026126	12192900	-0.73194	375.221	87.3966	83.4889	248.5706	237.7329	83768.3047	132.5446	-0.19216	196.1503	2940280
007	2018-10-12t1754	1539385056.43	adult	194.5113	138.5548	-101.8042	1028.145	80.6967	61752.1522	194631.4803	3186156.5925	2018.43	-1.7365	360.052	-1.3591	327.5312	-1.2686	1618.1094	-0.79671	1595.1278	522649.3125	474.2087	-1.447	1446.6017	0.17449	11612400	-0.86287	281.554	88.114	86.4139	168.5662	164.1517	54446.875	132.6885	-0.23299	154.8286	2841850
007	2018-10-12t2144	1539398892.49	adult	198.3546	142.3981	-97.9608	723.1225	128.1797	52590.2535	172294.2174	3395002.6059	5172.21	0.27159	369.951	-1.1914	343.7568	-0.89955	2180.5994	0.35194	1707.0684	599664.8125	479.9082	-1.4343	1312.5411	-0.19199	10139300	-1.1871	375.397	98.1472	95.038	225.6631	209.7936	62057.3516	156.348	0.083817	192.0795	2689920
007	2018-10-13t0144	1539413292.54	adult	202.3546	146.3981	-93.9608	658.854	78.7755	33477.6903	108121.6003	1471129.4212	2403.99	-1.5072	403.988	-0.52237	364.9066	-0.39476	1866.254	-0.28684	1814.722	328460.7188	517.9857	-1.2312	1593.4827	0.56132	7101700	-1.8532	370.968	96.6328	93.7787	188.5191	178.5602	33179.3633	143.5743	-0.14697	167.1359	1698710
007	2018-10-13t0544	1539427693.7	adult	206.355	150.3984	-89.9605	1018.692	75.8716	59907.0438	188804.7875	2988729.4848	2788.76	-1.2704	425.552	-0.09663	390.3801	0.25347	1717.7355	-0.59166	1655.6255	539368.9375	566.7495	-0.96517	1428.1712	0.10674	13321000	-0.50156	337.851	105.246	102.4684	185.2605	181.8406	57986.5508	150.3309	-0.087428	172.3085	3294520
007	2018-10-13t0945	1539442121.21	adult	210.3626	154.4061	-85.9528	660.1935	105.4068	43619.8125	139936.9034	2558245.9555	2724.25	-1.3271	418.837	-0.27228	387.533	0.16408	1692.9948	-0.64747	1638.2065	386002.8125	548.1042	-1.1063	1355.4782	-0.10025	9534400	-1.3372	311.811	104.104	101.9525	188.8112	183.7914	43048.9531	148.9865	-0.14903	174.6716	2369810
007	2018-10-13t1345	1539456521.62	adult	214.3627	158.4062	-81.9527	971.1032	76.4712	57316.7444	180652.8851	2894730.0185	5387.44	0.41838	433.481	0.026773	392.0508	0.28428	2189.2495	0.36375	1704.6174	656774.875	613.6039	-0.73696	1436.328	0.10938	12979700	-0.59929	355.742	109.279	104.1447	248.2482	242.5248	74474.4688	167.242	0.086254	219.7818	3272130
007	2018-10-13t1745	1539470921.78	adult	218.3628	162.4062	-77.9527	989.9047	75.5187	56441.6064	178046.6713	2720313.0894	4852.21	0.061773	432.018	-0.034177	384.5485	0.041994	2246.2588	0.47907	2016.1507	664892.625	631.197	-0.65744	1637.2537	0.65297	12747100	-0.66087	362.452	109.733	104.5872	258.4741	251.9931	76508.3438	169.305	0.080464	220.4264	3237770
007	2018-10-13t2145	1539485322.13	adult	222.3629	166.4063	-73.9526	944.6233	74.9865	55773.7776	175928.073	2776838.3673	3263.1	-1.0065	434.701	0.0014766	392.5728	0.28223	2004.748	-0.024206	1934.4021	585386.4375	589.0693	-0.94813	1566.5031	0.44773	12665900	-0.68893	262.282	111.721	106.9353	212.3078	209.056	61993.8633	170.8276	0.065817	198.8559	3255220
007	2018-10-14t0145	1539499721.33	adult	226.3626	170.4061	-69.9528	658.8864	93.3182	40845.7073	132923.8751	2144324.3735	2842.22	-1.3005	400.944	-0.88676	366.0949	-0.65252	1794.0602	-0.46572	1724.4088	383928.875	507.2643	-1.4915	1535.1348	0.34857	8555740	-1.5993	261.653	105.125	99.627	208.348	204.7086	44586.4727	166.2945	-0.051071	194.262	2243260
007	2018-10-14t0545	1539514121.51	adult	230.3627	174.4062	-65.9527	1006.5794	70.3466	55895.7862	176140.7311	2625638.8912	4646.82	-0.087624	440.745	0.094637	400.4723	0.55155	2201.1392	0.37637	1875.5259	644933.75	624.3221	-0.78973	1457.2108	0.11635	12889600	-0.66135	348.641	119.003	114.4545	226.6644	218.219	66412.6797	178.6406	0.11232	207.4425	3480240
007	2018-10-14t0945	1539528521.32	adult	234.3626	178.4061	-61.9528	672.0938	81.2864	39789.1416	126699.628	2024138.7885	2322.59	-1.6567	415.257	-0.61504	383.7176	-0.10547	1611.4227	-0.85616	1553.9297	335175.9375	577.2115	-1.1134	1353.5065	-0.19052	8635690	-1.5921	275.577	116.375	111.3026	232.7472	229.8521	48411.4141	185.0129	0.16857	217.3271	2420140
007	2018-10-14t1345	1539542922.48	adult	238.363	182.4064	-57.9525	695.1753	100.8687	42214.4005	135378.0684	2180618.7632	4910.39	0.093578	462.353	0.60907	410.9886	0.93012	2488.6184	0.96666	2043.0652	549984.6875	754.8817	-0.027105	1643.5503	0.61292	10213400	-1.2514	327.437	125.913	120.8594	257.2777	250.3096	56858.3828	191.8448	0.22604	232.9548	2781430
007	2018-10-14t1745	1539557321.26	adult	242.3626	186.4061	-53.9528	665.5471	109.744	38333.0705	123581.177	2019735.052	2569.13	-1.4846	442.051	0.023701	408.5319	0.81002	1697.0444	-0.68335	1666.1053	341105.9375	602.5809	-1.0094	1360.194	-0.20303	8868420	-1.544	317.825	123.922	120.8392	227.122	221.9224	45651.5234	176.8688	-0.057706	206.8086	2486120
007	2018-10-14t2145	1539571722.71	adult	246.363	190.4065	-49.9524	1008.86	72.3061	56302.4238	177585.4774	2596135.0692	5147.04	0.25632	439.344	-0.087771	399.6687	0.42085	2222.7922	0.40391	1765.0516	655723.6875	649.4116	-0.74387	1463.6997	0.073169	12940400	-0.65559	435.102	123.716	118.6975	272.834	261.1098	80486.0156	189.3704	0.07283	235.9458	3643940
007	2018-10-15t0145	1539586123.01	adult	250.3631	194.4066	-45.9523	950.5164	73.0888	52302.8093	164945.9063	2447487.3819	4510.65	-0.16775	450.978	0.18804	410.1465	0.80418	2054.1309	0.048824	1628.9013	562831.875	669.7396	-0.64487	1382.1362	-0.17187	12343300	-0.78339	303.458	133.287	127.7325	248.0407	243.9861	67963.1562	202.8227	0.18783	232.1394	3648050
007	2018-10-15t0545	1539600524.17	adult	254.3634	198.4069	-41.952	1016.2261	71.2209	56479.53	177906.2795	2669309.2113	4669.12	-0.059652	452.99	0.20463	415.8022	0.99754	2022.3353	-0.022964	1569.0049	598611.25	620.5284	-0.97252	1332.5451	-0.32534	13396300	-0.5543	378.735	137.276	130.8738	259.9863	252.0332	76955.9453	206.7912	0.18274	239.2257	4059670
007	2018-10-15t0945	1539614923.27	adult	258.3632	202.4067	-37.9523	982.8483	72.3103	54693.3831	172383.2624	2567285.7658	3863.12	-0.58772	447.745	0.027364	411.8679	0.80149	1961.257	-0.15408	1635.7227	562880.75	614.2954	-1.0348	1348.2019	-0.29535	12811800	-0.68072	453.105	137.775	130.2372	276.045	256.1633	79224.9141	208.7535	0.15776	242.8104	3942300
007	2018-10-15t1342	1539629168.08	adult	262.3201	206.3635	-33.9954	1035.6344	72.2186	55979.5023	176276.2151	2600178.6067	4788.61	0.022262	450.38	0.063304	413.253	0.8217	2042.1812	0.008414	1694.6791	600401.25	623.9004	-1.0003	1350.7417	-0.30149	13199300	-0.59702	438.106	139.654	130.9806	282.7215	264.0514	83120.1172	214.5126	0.17564	248.5516	4092840
007	2018-10-15t1742	1539643549.97	adult	266.315	210.3585	-30.0004	965.6023	71.1521	54591.8242	172084.9467	2596722.3287	5564.68	0.52673	455.977	0.17892	415.326	0.87186	2180.8958	0.29077	1753.0907	623736.1875	637.6414	-0.94161	1439.1798	-0.067393	13022700	-0.63697	401.699	138.624	131.3392	279.6017	269.5632	79966.0703	214.068	0.13541	249.9486	3959110
007	2018-10-15t2142	1539657950.26	adult	270.3151	214.3586	-26.0003	965.9052	71.5137	53162.4041	167475.2715	2498230.7504	5484.03	0.47213	462.238	0.31293	420.1603	1.035	2228.2617	0.38534	1732.9674	621685	674.2081	-0.74672	1444.8868	-0.063905	12858100	-0.67558	388.869	142.573	135.0576	288.3273	280.1579	80443.3125	220.9506	0.16796	262.8461	3965960
007	2018-10-16t0142	1539672350.89	adult	274.3153	218.3588	-22.0001	930.5523	70.5874	52553.7237	165722.899	2513382.0813	5128.84	0.24179	464.581	0.34376	421.1404	1.045	2249.9927	0.42766	1801.8353	618748	663.2573	-0.83607	1516.1166	0.1237	12771800	-0.69814	368.668	143.549	136.5387	281.5912	274.1399	77437.5938	219.8803	0.12931	254.9741	3946300
007	2018-10-16t0542	1539686750.48	adult	278.3152	222.3587	-18.0003	945.4065	70.3071	52659.0272	165978.8352	2497158.3764	5171.44	0.26849	465.667	0.34189	421.7994	1.0431	2281.2649	0.49104	1811.2828	629629.125	670.0017	-0.81913	1513.8502	0.10636	12834300	-0.68869	401.889	143.928	135.8508	284.9307	276.9426	78640.8828	223.5408	0.13503	259.8215	3966790
007	2018-10-16t0942	1539701151.08	adult	282.3154	226.3588	-14.0001	900.8938	85.6188	53643.6363	170123.0002	2710089.6945	5258.1	0.32349	468.164	0.37772	426.9198	1.2212	2265.4688	0.45625	1769.5909	636596.75	668.3192	-0.8515	1427.9742	-0.14518	13128200	-0.62823	346.146	146.711	139.4717	274.2631	269.4666	77067.9219	223.5825	0.1105	256.0815	4114070
007	2018-10-16t1342	1539715552.2	adult	286.3157	230.3591	-9.9998	884.606	80.5073	51438.4666	163230.8292	2494479.0962	5551.3	0.50989	474.83	0.52402	429.6368	1.3029	2374.3008	0.68626	1858.8988	638686.9375	691.2572	-0.7382	1517.5533	0.096277	12770600	-0.71293	443.15	149.371	141.7078	291.3266	282.3915	78366.8438	230.5517	0.14498	266.8945	4017330
007	2018-10-16t1742	1539729952.24	adult	290.3157	234.3591	-5.9998	885.2296	71.5597	49417.0572	155947.2082	2324255.1179	5599.15	0.53968	477.536	0.56518	428.2534	1.2187	2474.168	0.89982	2006.278	640809.5	703.8058	-0.68636	1617.0787	0.36628	12351900	-0.81267	381.575	150.041	142.3968	291.5346	284.0909	75507.4688	231.2176	0.12685	266.5494	3880960
007	2018-10-16t2142	1539744351.63	adult	294.3155	238.359	-1.9999	877.6781	71.7419	48292.3827	152339.2239	2247432.5854	5262.8	0.32625	482.604	0.66858	433.5628	1.4049	2450.5801	0.85075	1975.3296	619996.75	722.7093	-0.59766	1606.3205	0.3264	12202600	-0.8529	375.316	153.024	146.0852	292.87	286.7285	74096.1094	234.225	0.12808	271.2366	3869200
007	2018-10-17t0142	1539758751.16	dead	298.3154	242.3588	1.9999	870.3287	69.829	46781.2757	147535.2318	2118536.403	5234.39	0.30831	487.93	0.77838	435.9966	1.4747	2440.4719	0.83023	1965.3701	597915.625	747.5532	-0.47514	1659.642	0.46669	11951400	-0.91706	431.511	156.912	148.5531	317.4505	309.9999	77775.375	243.8324	0.18075	288.7433	3843400
008	2018-10-04t1320	1538677469.92	larva	0	-54.0411	-330.3579	150.9884	27.3044	2697.2627	8587.6749	45927.1303	0	0.39557	0	-0.58965	0	-0.59472					0	-0.52562	0	-0.15316	0	1.2225	0	0	0				0	-0.5954	0	0
008	2018-10-04t1725	1538692177.93	larva	4.0856	-49.9556	-326.2724	176.0671	32.6366	3663.8423	11659.1644	70411.8225	0	0.0090451	0	-0.80737	0	-0.7982					0	-0.66758	0	-0.38149	0	0.56705	0	0	0				0	-0.72046	0	0
008	2018-10-04t2120	1538706263.31	larva	7.9982	-46.043	-322.3598	165.4687	41.0257	3601.1154	11761.0942	74645.3568	0	-0.30449	0	-1.0215	0	-1.0017					0	-0.79743	0	-0.58019	0	0.00095533	0	0	0				0	-0.84695	0	0
008	2018-10-05t0120	1538720663.14	larva	11.9981	-42.043	-318.3598	154.5177	41.8405	3335.7866	10986.9253	70220.8036	0	-0.58559	0	-1.247	0	-1.2197					0	-0.92505	0	-0.7676	0	-0.52754	0	0	0				0	-0.98418	0	0
008	2018-10-05t0525	1538735370.23	larva	16.0834	-37.9577	-314.2745	153.4096	41.9285	3287.8301	10841.8158	68943.7284	0	-0.84262	0	-1.4852	0	-1.4543					0	-1.0511	0	-0.94602	0	-1.0241	0	0	0				0	-1.1342	0	0
008	2018-10-05t0920	1538749463.59	larva	19.9982	-34.0429	-310.3597	230.7298	35.5204	5191.8262	16561.7438	104175.18	358.411	-0.67871	265.369	1.1305	264.8175	1.4703	326.4874	-0.81741	325.2061	9468.1348	301.2308	0.1125	318.7675	-0.49426	747543	-0.99578	171.739	66.1845	65.6714	102.6949	98.5558	2978.1521	85.5128	1.0499	94.0778	186442
008	2018-10-05t1320	1538763864.98	larva	23.9986	-30.0425	-306.3593	94.5426	26.2108	1672.693	5411.9462	27726.1208	332.862	-0.93149	259.456	0.89424	258.2703	1.2493	320.3278	-0.93746	318.2519	3203.2783	295.2317	-0.03094	314.0079	-0.67045	240256	-1.7402	100.969	64.341	64.0034	95.9535	95.5307	959.5354	83.481	0.93	92.4329	59579.8
008	2018-10-05t1726	1538778588.9	larva	28.0886	-25.9525	-302.2693	418.5413	46.5764	15879.4852	50294.2101	511613.2325	457.277	-1.0189	267.539	0.80377	264.9472	1.1813	400.474	-0.96669	392.458	33639.8125	316.3302	-0.057772	376.3524	-0.71619	2247600	-0.96545	211.408	67.4809	67.0487	102.9563	99.902	8648.3281	87.6594	0.98633	96.6911	566907
008	2018-10-05t2120	1538792663.44	larva	31.9982	-22.0429	-298.3597	467.748	40.3657	15427.7905	48700.2351	434154.4412	981.431	-0.69817	243.818	0.34485	225.2213	0.49385	814.5662	-0.61182	806.5086	66794.4297	429.1339	0.31645	738.9882	-0.19741	1999550	-1.5061	127.835	51.4489	51.0995	88.0498	85.8782	7220.082	72.3921	0.43583	82.3525	421932
008	2018-10-06t0120	1538807063.86	larva	35.9983	-18.0428	-294.3596	563.1298	49.4319	21727.5205	68671.6832	701585.2079	2381.9	0.44078	367.135	1.646	299.9408	1.3523	1696.0009	0.30193	1630.4056	196736.0938	979.8649	2.5807	1458.0196	0.96118	4224630	-0.64632	113.539	62.6657	62.3521	98.1601	97.4206	11386.5723	83.662	0.71527	92.8552	721094
008	2018-10-06t0525	1538821772.61	larva	40.0841	-13.9571	-290.2739	746.748	50.7637	31612.5522	99704.5027	1110283.3718	2993.41	0.78403	372.598	1.5513	287.0598	1.0006	2254.8821	0.8819	2193.9626	376565.3125	965.8075	2.4196	1904.237	1.6045	6208610	0.031822	123.876	58.3953	58.159	94.7024	93.4181	15815.2949	79.1792	0.46332	89.0112	973040
008	2018-10-06t0920	1538835863.53	larva	43.9982	-10.0429	-286.3597	758.1446	52.8917	32441.5935	102281.3603	1161665.4079	3025.81	0.59328	378.762	1.4673	280.8293	0.72498	2462.7498	1.07	2435.0564	421130.2188	1049.5572	2.6809	2144.793	1.8734	6472280	-0.21719	219.786	51.4629	50.5458	93.9022	91.3368	16057.2773	76.0119	0.22997	87.4615	879399
008	2018-10-06t1320	1538850263.5	larva	47.9982	-6.0429	-282.3597	781.0404	59.2762	36752.6924	115869.8165	1470073.8323	6485.41	3.4428	439.224	2.1223	338.419	1.4789	3986.0273	2.9209	3731.9817	773289.3125	728.05	1.1701	3107.8166	3.406	8481850	0.43898	209.474	63.9313	63.6262	101.0514	98.622	19603.9688	85.6764	0.50557	95.0084	1234580
008	2018-10-06t1725	1538864973.18	larva	52.0842	-1.9569	-278.2737	943.6782	67.912	51038.0117	160894.5244	2307097.2206	2537.13	-0.26591	345.056	0.60633	303.8295	0.69951	1933.062	0.25406	1932.5703	518060.625	551.5108	0.28228	1621.389	0.60543	9219220	0.40474	377.844	53.4349	52.9094	96.0472	92.1639	25740.6504	77.4718	-0.014915	87.8839	1427670
008	2018-10-06t2120	1538879062.82	adult	55.998	1.9569	-274.3599	938.4503	71.7869	50813.6488	160125.6766	2375991.0587	5002.99	1.6194	371.586	0.81134	308.3914	0.60084	3345.1904	2.0505	3175.4464	889820.625	548.8194	0.16737	2282.2249	1.5968	9877870	0.33494	299.547	59.9508	59.512	100.7979	96.9854	26812.2422	82.6608	0.10115	92.9755	1593670
008	2018-10-07t0120	1538893472.4	adult	60.0007	5.9596	-270.3573	1105.319	76.6661	64780.0398	204096.8144	3214209.4458	2875.01	-0.33311	288.076	-0.6732	245.8263	-0.92922	1900.057	0.023799	1865.1198	644119.3125	438.8483	-0.36385	1539.5796	0.24187	9747340	-0.076865	219.975	53.505	52.9879	89.9348	87.1411	30487.8984	73.9263	-0.59182	83.6151	1810390
008	2018-10-07t0527	1538908267.34	adult	64.1104	10.0693	-266.2476	1011.8403	77.3543	61995.8276	195446.6538	3206195.2629	2678.02	-0.63945	318.955	-0.30931	273.201	-0.53282	1946.3264	-0.012657	1902.9966	630609.75	514.5025	-0.044752	1571.8125	0.25601	10327400	-0.12356	150.462	56.4686	55.8827	94.9392	93.0737	30760.2949	78.8539	-0.42638	89.5446	1828400
008	2018-10-07t0920	1538922271.01	adult	68.0003	13.9592	-262.3576	1127.2226	81.169	69039.4891	217620.0879	3598447.0178	4331.82	0.60535	334.477	-0.14575	293.3955	-0.19257	2305.731	0.44158	2114.2344	832368.875	463.8754	-0.30653	1619.0793	0.32445	12056900	0.40869	263.291	52.1497	51.1437	96.4145	94.0286	34805.6406	77.0501	-0.77493	88.974	1879840
008	2018-10-07t1320	1538936668.09	adult	71.9995	17.9584	-258.3585	1105.356	77.1613	65786.388	207442.2973	3284837.8225	3709.99	-0.020192	366.996	0.4315	327.5621	0.69077	2137.6575	0.16358	2021.3784	735354.1875	476.1011	-0.25364	1615.8252	0.32712	12616600	0.39824	282.438	69.3812	69.2423	107.6609	105.659	37035.3672	92.1498	0.5732	101.9997	2385190
008	2018-10-07t1725	1538951378.48	adult	76.0857	22.0446	-254.2722	1211.4202	76.3058	72660.3582	229346.3812	3602796.423	4215.18	0.30086	376.658	0.61353	344.7717	1.1979	2027.0302	-0.034494	1802.1381	770271.4375	517.8951	-0.0047559	1243.538	-0.44841	14297200	0.93345	211.391	65.886	65.5244	105.336	103.5999	40027.6875	89.6939	0.20348	100.0392	2500900
008	2018-10-07t2120	1538965463.93	adult	79.9983	25.9572	-250.3596	1106.0929	77.9368	69055.3875	217696.5559	3604973.5183	4282.58	0.27764	372.352	0.48789	335.0795	0.7834	2315.5981	0.54712	2062.9141	835930.9375	461.46	-0.36282	1521.0989	0.20891	13411000	0.31022	206.823	66.9998	66.6232	106.8254	104.3839	38563.9844	89.9873	0.092159	100.5794	2413130
008	2018-10-08t0120	1538979864.77	adult	83.9986	29.9574	-246.3594	1170.0547	83.6599	74101.9107	233582.0706	3999078.2181	3574.26	-0.37662	320.622	-1.1048	282.6568	-1.5135	2001.4889	-0.032424	1891.2677	774576.1875	439.3641	-0.57134	1535.3204	0.32247	12387900	-0.34389	243.125	50.6745	50.0999	89.0441	85.989	34460.0703	72.1234	-2.5568	82.1963	1957910
008	2018-10-08t0526	1538994581.14	adult	88.0865	34.0453	-242.2715	1209.6514	78.7962	75395.8473	238048.0059	3937166.9369	5049.65	0.76639	356.702	-0.13357	315.8553	-0.32776	2303.062	0.71894	2069.601	907406.4375	489.4898	-0.19339	1600.4912	0.61864	14036200	0.2407	425.475	58.644	57.9717	105.0497	101.607	41389.5859	84.7768	-1.044	97.0177	2307640
008	2018-10-08t0920	1539008663.76	adult	91.9983	37.9572	-238.3597	1126.4874	82.402	69180.639	218015.0603	3599673.0641	5701	1.221	365.572	0.058436	326.4153	-0.035263	2216.4507	0.57939	1850.1696	802355.125	486.9809	-0.2705	1454.8121	0.25428	13200400	-0.27421	186.585	69.7993	69.304	110.0739	108.0928	39846.75	93.079	-0.10847	103.9771	2520380
008	2018-10-08t1320	1539023065.73	adult	95.9988	41.9577	-234.3591	1137.8433	79.9686	67769.3547	213485.8664	3470614.4053	4783.18	0.40439	377.744	0.40619	343.0941	0.58473	2123.7119	0.36287	1838.4701	751794	487.2041	-0.35263	1407.2278	0.14276	13363800	-0.32363	192.827	68.277	67.9326	110.454	108.3602	39100.7344	92.8768	-0.35883	104.4004	2415500
008	2018-10-08t1726	1539037796.3	adult	100.0907	46.0495	-230.2673	1086.0218	79.584	68444.0891	215654.5837	3661224.9388	3713.04	-0.50102	380.502	0.3543	353.3926	0.90699	1871.0186	-0.34757	1707.9945	667953.625	520.8914	-0.065332	1381.6595	0.073175	13580500	-0.33689	392.039	69.0544	68.9679	123.4599	116.7614	44075.1719	95.3124	-0.26385	108.8111	2464620
008	2018-10-08t2120	1539051862.85	adult	103.998	49.9569	-226.3599	1006.1205	84.5965	65009.955	205083.8232	3565301.034	5528.34	0.81219	377.885	0.06257	345.2208	0.31037	2306.6082	0.83721	1978.7161	781940.1875	522.3185	-0.15718	1406.9994	0.17881	12810700	-0.76035	386.208	66.6837	66.5713	114.1087	111.0532	38682.8359	94.7801	-0.53707	107.1449	2260640
008	2018-10-09t0120	1539066262.14	adult	107.9978	53.9567	-222.3601	1099.712	83.6667	69065.7181	217708.2862	3757129.8893	5330.72	0.5812	380.82	0.0032588	346.7349	0.19888	2165.3267	0.41658	1780.8242	781682.9375	508.5911	-0.42948	1370.1406	0.027293	13721300	-0.4475	259.007	65.9951	65.4857	117.9585	112.5329	42583.0273	93.5526	-0.8785	106.3724	2377870
008	2018-10-09t0526	1539080983.93	adult	112.0872	58.0461	-218.2707	1109.8216	86.5287	77289.7865	243679.8828	4528779.4629	4150.56	-0.3405	334.919	-2.094	297.6078	-2.4341	1877.6501	-0.40755	1674.4473	756693	474.699	-0.91494	1312.4336	-0.21198	13479200	-0.61685	313.078	65.3749	63.8763	138.2791	125.1476	55726.4609	92.1238	-1.2185	112.1763	2631080
008	2018-10-09t0920	1539095063.01	adult	115.9981	61.9569	-214.3599	1101.1093	82.4186	70401.4827	221901.4379	3847244.7894	6428.31	1.2164	365.147	-0.96607	328.4807	-1.0338	2457.6643	1.1318	2014.8126	904420.5	488.1554	-0.85745	1574.6206	0.76449	13407800	-0.687	145.919	69.7248	68.7051	119.8403	117.715	44101.2344	99.6836	-0.52903	113.2738	2560220
008	2018-10-09t1320	1539109466.34	adult	119.999	65.9579	-210.3589	1005.9089	82.0646	65707.9292	207270.6916	3619102.3596	4321.8	-0.30791	400.864	0.31537	361.898	0.44779	1888.0107	-0.43671	1575.2428	647587.6875	577.0632	-0.043559	1315.9044	-0.23192	13725200	-0.59736	327.255	80.2003	78.0178	219.3844	220.0121	75248.8594	108.2405	0.19919	151.1018	2745980
008	2018-10-09t1726	1539124185.53	adult	124.0877	70.0465	-206.2703	1092.3189	82.4268	70792.2607	223168.3078	3867367.7198	6305.55	0.99795	394.895	-0.062499	347.9146	-0.34893	2355.6738	0.76838	1824.4918	869243.625	609.9344	0.16047	1460.0767	0.27881	14566500	-0.30141	231.852	78.4083	77.4183	141.187	136.1538	52097.9883	107.4605	-0.063552	126.7653	2892250
008	2018-10-09t2120	1539138263.27	adult	127.9982	73.957	-202.3598	1133.0827	80.7684	70027.4358	220555.6575	3710361.4676	5749.64	0.58208	410.416	0.36106	366.7991	0.36533	2381.4312	0.79854	1930.2617	871603.8125	654.1094	0.45574	1483.8901	0.34186	15003600	-0.16011	175.978	82.088	81.8342	136.6647	134.275	50019.2969	112.3898	0.17376	127.4694	3000890
008	2018-10-10t0120	1539152663.66	adult	131.9983	77.9571	-198.3597	1031.6798	82.577	65289.0294	205786.0505	3539492.0637	4403.8	-0.32726	428.574	0.80349	378.6261	0.69155	2164.7253	0.21887	1921.4213	738171.375	686.5079	0.61914	1560.9349	0.58814	14588200	-0.31414	292.83	81.698	80.6885	138.8333	134.6151	47342.1641	112.1227	0.015546	128.1786	2780920
008	2018-10-10t0526	1539167387.74	adult	136.0883	82.0472	-194.2697	1016.0704	85.5027	63776.1854	201127.6067	3486322.9224	6386.96	0.94277	436.657	0.88393	382.8376	0.69358	2400.2178	0.78985	1864.2456	799272.5	706.3959	0.66382	1576.5769	0.61719	14528000	-0.32673	312.644	84.3589	82.3557	181.8274	168.3119	60548.5156	118.7695	0.20644	151.2827	2806700
008	2018-10-10t0920	1539181463.14	adult	139.9981	85.957	-190.3598	1090.733	81.2941	67409.0906	212420.6436	3606430.8353	6690.68	1.1204	415.126	0.18151	362.5684	-0.066554	2528.1758	1.0844	1978.3212	889917.875	653.3246	0.14079	1490.2919	0.31634	14597500	-0.29111	326.639	76.0168	73.3072	216.53	206.7447	76218.5547	113.9055	-0.06555	164.761	2673060
008	2018-10-10t1320	1539195863.26	adult	143.9981	89.957	-186.3598	1069.8768	86.0119	68534.8204	216134.2723	3793014.643	5042.06	0.077929	372.98	-0.9241	324.4297	-1.2263	2138.5266	0.14639	1856.3711	765592.5625	579.2533	-0.48949	1513.0914	0.38197	13328400	-0.64807	251.982	66.5092	64.2227	138.9574	132.5973	49746.7656	101.1315	-0.5029	122.6166	2376710
008	2018-10-10t1726	1539210586.57	adult	148.088	94.0468	-182.27	1147.2871	80.4797	71403.1271	224922.795	3798550.334	6465.49	0.96934	413.987	0.035379	370.5443	0.071353	2452.8118	0.88517	2069.04	914898.75	611.0374	-0.30327	1581.2668	0.58584	15419400	-0.02424	474.937	85.7274	83.1481	260.5967	252.1113	97202.5781	119.394	-0.015457	150.1697	3193000
008	2018-10-10t2120	1539224663.13	adult	151.9981	97.957	-178.3598	1186.4106	83.6459	73436.848	231426.051	3965249.9596	6464.76	0.97232	420.635	0.14398	377.6718	0.2204	2209.4783	0.33057	1786.3115	846230.1875	602.1822	-0.40814	1360.0974	-0.090138	16110800	0.17099	422.706	90.2006	87.9359	194.7994	173.5318	74608.1719	122.9679	0.02207	151.8609	3454770
008	2018-10-11t0120	1539239064.06	adult	155.9984	101.9572	-174.3596	1106.2069	90.3086	73324.8709	231246.6892	4184726.6966	5753.35	0.54087	410.649	-0.11023	375.5943	0.12933	2036.6298	-0.044973	1627.4242	780029.1875	598.5001	-0.47008	1273.8047	-0.33823	15688800	0.059868	335.828	76.2609	74.2627	163.9572	153.5684	62795.6133	114.2567	-0.22333	138.6288	2913550
008	2018-10-11t0526	1539253788.41	adult	160.0885	106.0473	-170.2695	1086.2891	82.9662	70157.4987	221103.2567	3854251.404	6637.7	1.0955	405.39	-0.24795	370.4644	-0.026039	1972.9152	-0.16883	1614.4077	722086.9375	635.8067	-0.25376	1281.8105	-0.30456	14820700	-0.15966	302.912	79.1153	78.1154	156.515	146.6289	57284.4766	115.5561	-0.22905	136.599	2892380
008	2018-10-11t0920	1539267864.42	adult	163.9985	109.9573	-166.3595	1153.6804	81.2166	72871.2345	229812.561	3873653.4176	7993.03	1.9377	426.132	0.15951	388.5544	0.39401	2283.5027	0.51745	1477.4078	867731	628.6785	-0.33431	1123.0001	-0.75114	16192100	0.1893	248.341	80.8652	79.621	152.4431	146.8899	57928.3906	116.8842	-0.23403	137.8416	3072710
008	2018-10-11t1320	1539282265.91	adult	167.9989	113.9578	-162.3591	1210.2714	82.0884	75651.7745	238344.3545	4076480.8468	7421.55	1.5961	416.324	-0.069768	378.3139	0.11853	1996.7266	-0.086995	1303.6151	788707	610.7444	-0.47912	1085.6971	-0.84314	16432300	0.24502	281.165	88.041	85.4418	183.204	174.3804	72365.5859	124.7581	-0.11789	157.5598	3474980
008	2018-10-11t1726	1539297009.95	adult	172.0945	118.0533	-158.2635	1180.4344	76.9439	77340.1329	243688.4382	4226421.908	4262.74	-0.34315	397.991	-0.46666	368.8668	-0.13225	2094.3931	0.13239	1890.645	844040.375	487.1088	-1.2784	1450.9759	0.19157	16035500	0.14533	323.874	71.7535	69.4377	181.6845	168.3631	73218.8594	107.2033	-0.47399	141.0483	2891020
008	2018-10-11t2120	1539311063.5	adult	175.9982	121.9571	-154.3597	1224.9709	86.9706	80698.586	254178.3566	4528915.1628	5121.12	0.19531	378.209	-0.88537	338.1393	-0.89258	1929.6881	-0.20145	1492.7512	812398.6875	572.1523	-0.76705	1077.7984	-0.84135	15901100	0.11066	348.15	77.8156	75.3274	164.9323	151.6395	69436.5	112.4297	-0.40631	139.2831	3271600
008	2018-10-12t0120	1539325463.42	adult	179.9982	125.9571	-150.3598	1148.7152	83.681	76078.4272	239785.5251	4233910.6076	6545.55	1.0896	428.23	0.10305	388.3933	0.30066	1913.5369	-0.22235	1309.5469	759674.125	664.6519	-0.22339	1087.3194	-0.80592	16978500	0.35637	456.553	98.7292	93.6471	232.3372	218.5256	92237.875	150.2207	0.2003	197.3923	3914420
008	2018-10-12t0520	1539339863.25	adult	183.9981	129.957	-146.3598	1213.506	82.3407	78068.9331	245901.7146	4242567.7714	4808.61	0.01876	390.666	-0.67058	355.4867	-0.51086	1826.7264	-0.39	1429.4555	745304.375	616.2321	-0.53996	1065.3686	-0.85856	15902800	0.10444	229.467	85.5977	83.5398	165.1315	160.2912	67373.6328	125.1473	-0.25423	150.3039	3484420
008	2018-10-12t0920	1539354263.32	adult	187.9982	133.957	-142.3598	1124.7456	78.3416	72230.6491	227591.349	3910099.2907	3228.61	-0.96455	408.19	-0.34001	378.4189	0.023996	1616.0685	-0.81158	1489.3774	609257.8125	593.043	-0.70018	1195.8869	-0.49953	15367900	-0.020292	308.281	81.1333	77.6437	235.3259	232.3279	88717.8594	120.0583	-0.36781	206.3418	3054590
008	2018-10-12t1326	1539369024.48	adult	192.0985	138.0574	-138.2595	1263.8144	86.1063	79651.6976	251000.5588	4281408.9606	9650.51	3.092	402.37	-0.47998	363.2685	-0.36487	2073.4775	0.13145	1314.4163	862566.6875	616.4906	-0.58168	1046.211	-0.90404	16717300	0.27475	391.422	90.0664	87.2344	210.239	193.0449	87459.4375	129.071	-0.26391	168.4518	3741990
008	2018-10-12t1754	1539385064.56	adult	196.5541	142.5129	-133.8039	1178.3337	85.1569	77324.3612	243771.2867	4292742.92	5051.98	0.1946	411.896	-0.31518	374.1223	-0.12236	1817.1862	-0.38634	1500.2058	732326	652.4885	-0.39162	1133.0674	-0.67195	16599800	0.23918	372.567	88.8382	86.0931	191.9373	177.0381	77350.7344	126.8086	-0.33852	159.8132	3580270
008	2018-10-12t2144	1539398900.62	adult	200.3974	146.3563	-129.9605	1213.8319	82.589	78697.8977	247865.8319	4339694.1435	8844.3	2.6315	422.912	-0.1133	383.8482	0.10386	2111.6709	0.21377	1415.0046	867896.75	658.8932	-0.3749	1113.0906	-0.73083	17356700	0.39597	468.177	93.0464	88.588	265.87	249.4391	109272.5781	139.2664	-0.19034	206.5794	3818720
008	2018-10-13t0144	1539413300.7	adult	204.3974	150.3563	-125.9605	1205.9789	85.8968	78428.1408	247003.5595	4365678.8404	6685.78	1.2567	411.197	-0.38751	371.4124	-0.24027	2024.0685	0.033701	1446.2217	827844	640.0432	-0.51173	1072.9415	-0.85031	16808500	0.26446	366.65	94.4932	91.4415	216.1563	204.7244	88407.9375	143.1278	-0.17427	186.0961	3862600
008	2018-10-13t0544	1539427701.88	adult	208.3978	154.3566	-121.9602	1168.4059	86.0171	76843.5279	242183.3237	4270169.3579	5324.55	0.37773	428.51	-0.046386	394.5188	0.36101	1870.0812	-0.28311	1403.788	749902.5625	665.2178	-0.38443	1071.8927	-0.86689	17161800	0.33043	361.959	95.4792	94.1186	235.3504	232.0172	94375.5078	139.5449	-0.27061	194.0654	3823940
008	2018-10-13t0945	1539442129.31	adult	212.4054	158.3643	-117.9526	1048.9589	86.0136	70856.4019	223537.4605	3999501.9172	5876.98	0.742	429.223	-0.056711	387.628	0.15928	1745.7645	-0.54229	1315.6044	645932.875	688.8737	-0.26473	1116.169	-0.76035	15841300	0.031669	386.552	100.921	97.8633	220.0531	201.4436	81419.6484	144.6105	-0.23777	181.6894	3724710
008	2018-10-13t1345	1539456529.73	adult	216.4055	162.3644	-113.9524	1170.4315	82.8429	73763.7178	232336.8073	3991202.2765	3403.2	-0.89875	431.793	-0.025601	393.6979	0.32914	1626.2289	-0.79538	1381.4906	626098.125	681.2068	-0.33632	1056.9969	-0.93991	16615800	0.18875	333.101	97.9559	94.0327	208.8591	199.1728	80410.7578	147.3411	-0.24119	183.0938	3769440
008	2018-10-13t1745	1539470929.95	adult	220.4056	166.3644	-109.9524	1176.9094	84.504	76431.7658	240761.0186	4264028.2786	3954.37	-0.54178	407.877	-0.63276	374.6082	-0.2889	1667.7568	-0.7181	1443.6017	665435	658.1864	-0.50517	1139.7479	-0.73045	16255100	0.098683	304.571	87.8523	85.4706	181.3666	176.6232	72365.2656	135.2946	-0.4812	165.8653	3501180
008	2018-10-13t2145	1539485330.18	adult	224.4056	170.3645	-105.9523	1005.495	84.3771	67696.3942	213621.4783	3809531.9761	3262.47	-1.0183	454.408	0.48166	412.757	0.97652	1650.1735	-0.76289	1387.5209	582511.25	721.4347	-0.13876	1131.4924	-0.7731	16031100	0.037819	529.964	107.645	103.3916	281.0789	250.0433	99220.8516	156.5653	-0.18942	201.9121	3797610
008	2018-10-14t0145	1539499729.41	adult	228.4054	174.3643	-101.9525	1111.1242	82.0667	69497.2721	218993.9968	3712634.916	4518.7	-0.16941	450.293	0.35345	411.9155	0.94954	1616.7906	-0.83774	1250.8339	586895	710.0364	-0.23718	1089.6108	-0.90737	16329000	0.098733	330.752	109.956	105.9861	233.7689	226.4176	84858.1094	160.7867	-0.16617	203.9544	3987350
008	2018-10-14t0545	1539514129.53	adult	232.4054	178.3643	-97.9525	888.8046	88.5076	53376.5829	169953.5066	2746700.4304	4947.88	0.11819	436.409	-0.036729	401.6196	0.58288	1656.4008	-0.75913	1198.6598	462135.8125	623.8108	-0.80707	1043.8551	-1.0553	12175400	-0.81755	392.506	110.322	105.8401	230.7517	219.029	64379.7188	163.184	-0.17196	201.9255	3077880
008	2018-10-14t0945	1539528529.43	adult	236.4054	182.3643	-93.9525	1089.7859	80.585	67589.5527	212958.507	3569952.5369	6971.75	1.4892	446.177	0.19051	400.1135	0.51756	2084.28	0.12752	1470.8372	735750.875	697.6767	-0.37185	1196.8207	-0.64168	15746000	-0.043035	291.958	108.167	104.1602	211.5381	205.4691	74672.9375	158.9486	-0.28594	191.9016	3817340
008	2018-10-14t1345	1539542930.6	adult	240.4057	186.3646	-89.9522	1089.5936	81.6568	68398.018	215954.6446	3596325.7598	3995.98	-0.52297	438.247	-0.06097	394.8305	0.27607	1927.3795	-0.20259	1646.4204	688074.5	682.2598	-0.49764	1262.7297	-0.47054	15644500	-0.065189	326.274	107	103.1409	218.6337	213.6252	78052.2266	160.7066	-0.28414	197.5592	3819680
008	2018-10-14t1745	1539557329.36	adult	244.4054	190.3643	-85.9525	1113.0123	82.4229	70928.157	223531.7458	3793215.148	5114.04	0.23351	444.145	0.061703	398.3543	0.3871	2034.5625	0.015407	1671.5143	752788.125	715.0842	-0.32148	1205.0589	-0.64861	16426700	0.10258	369.831	112.83	109.227	212.9784	206.1839	78801.9922	164.8978	-0.24967	193.3826	4173020
008	2018-10-14t2145	1539571730.81	adult	248.4058	194.3647	-81.9521	1064.9237	80.4621	67042.4476	211279.3694	3566523.6309	5930.99	0.78128	444.106	0.021526	399.0093	0.37408	1969.5936	-0.12333	1500.7253	689357.75	712.3812	-0.36819	1254.144	-0.52434	15535300	-0.090258	406.085	117.901	113.3861	251.4621	234.8187	88011.7422	177.6803	-0.10284	213.8269	4124290
008	2018-10-15t0145	1539586131.22	adult	252.4059	198.3648	-77.952	1088.8424	82.2973	67912.6498	214314.6017	3547935.7658	7817.08	2.0331	443.418	-0.034566	398.0743	0.29969	2099.6531	0.13984	1558.5452	745376.875	704.8681	-0.44318	1239.5782	-0.5792	15723600	-0.049452	669.861	121.422	115.1276	307.4372	270.4595	109140.2031	182.2753	-0.079299	229.4939	4305620
008	2018-10-15t0545	1539600532.24	adult	256.4062	202.3651	-73.9517	1051.6056	79.7393	65677.2932	207011.439	3508472.543	7857.06	2.0477	447.814	0.046888	396.3082	0.19155	2124.26	0.18501	1571.3645	728621.1875	723.5647	-0.3573	1266.1075	-0.51842	15351100	-0.12999	379.519	123.944	118.2122	258.369	246.7743	88620.5781	185.5583	-0.073402	226.9691	4248800
008	2018-10-15t0945	1539614931.39	adult	260.406	206.3648	-69.952	1067.3292	82.9088	65884.762	207613.0152	3480590.2043	6358.76	1.0512	440.851	-0.17464	393.3057	0.035413	2003.7125	-0.068495	1538.089	689277.125	715.0694	-0.43694	1246.0841	-0.58763	15158700	-0.17125	505.024	123.727	117.4825	284.4428	255.0883	97848.3125	190.4595	-0.051128	232.9918	4254360
008	2018-10-15t1342	1539629176.34	adult	264.3629	210.3218	-65.9951	1023.4641	82.384	64876.8346	204656.5234	3457723.5995	6317.72	1.0184	441.378	-0.19338	396.85	0.14541	2026.8934	-0.0259	1579.1066	687116.875	690.2165	-0.61325	1248.901	-0.59271	14944200	-0.218	421.027	125.166	119.3362	265.6774	256.6624	90064.625	194.0844	-0.042464	238.6712	4237860
008	2018-10-15t1742	1539643558.28	adult	268.3579	214.3167	-62.0001	1016.2126	84.4526	64759.8409	204349.6402	3472664.3785	7539.68	1.8043	447.666	-0.058337	400.3794	0.25585	2182.9622	0.29298	1574.3171	737841.25	702.1097	-0.56745	1304.805	-0.44948	15120400	-0.18034	462.107	127.489	121.3008	285.623	272.0727	96540.5781	197.9134	-0.031837	247.5021	4306080
008	2018-10-15t2142	1539657958.59	adult	272.358	218.3168	-58	1009.5827	83.8188	64543.8305	203654.616	3465126.1624	7691.46	1.8936	449.464	-0.041992	402.3177	0.30353	2147.4717	0.21521	1669.2494	723697.9375	709.788	-0.54677	1311.2932	-0.44395	15136100	-0.17807	433.32	128.526	122.7313	273.524	265.7071	92177.5703	198.7537	-0.048087	244.4735	4328230
008	2018-10-16t0142	1539672359.19	adult	276.3581	222.317	-53.9998	1026.5089	82.926	65151.9761	205470.4436	3481825.5484	5816.47	0.68274	448.257	-0.10472	403.0118	0.30198	2022.3754	-0.050645	1616.0916	687607.625	718.4099	-0.5201	1270.508	-0.57033	15230400	-0.15884	440.107	128.545	122.3718	269.2065	259.8553	91530.2266	200.0765	-0.058505	243.0139	4367590
008	2018-10-16t0542	1539686758.76	adult	280.358	226.3169	-49.9999	1022.5132	83.4047	64054.5901	202015.4105	3420874.2036	8816.27	2.5989	457.025	0.097323	405.6747	0.37988	2216.0154	0.35277	1603.9788	742365.125	749.1002	-0.36236	1294.8137	-0.51367	15270100	-0.15171	613.1	132.968	124.9222	329.6201	305.4258	110422.7422	209.3164	-9.4373e-06	260.0804	4442720
008	2018-10-16t0942	1539701159.37	adult	284.3582	230.317	-45.9998	989.1573	83.5594	62729.3986	197884.8289	3365303.0902	8325.71	2.2786	459.745	0.13915	408.8569	0.47882	2259.9333	0.4439	1613.9901	741258.125	746.8548	-0.39955	1327.5094	-0.43266	15053000	-0.20184	473.34	134.222	126.4741	294.626	281.7087	96637.3281	212.2287	0.0030305	260.534	4394700
008	2018-10-16t1342	1539715560.65	adult	288.3585	234.3174	-41.9994	953.7277	86.165	62014.0303	195929.1657	3417870.2878	7506.19	1.7519	461.013	0.14244	410.8816	0.53104	2157.9395	0.2257	1618.1688	699172.375	760.2533	-0.34418	1333.863	-0.42507	14907800	-0.23655	461.538	135.75	128.2451	304.7927	290.3592	98752.8203	215.4963	0.0090041	263.6896	4389750
008	2018-10-16t1742	1539729960.65	adult	292.3585	238.3174	-37.9994	991.4149	84.4861	62677.0399	197654.8176	3402027.8886	8504.49	2.3804	457.165	0.010118	407.2348	0.35359	2161.5745	0.23156	1592.9136	706834.875	749.054	-0.43287	1326.6075	-0.45543	14944700	-0.23066	547.174	135.458	127.074	300.4556	289.5067	98248.9844	217.6503	0.0057674	265.7853	4428140
008	2018-10-16t2142	1539744360	adult	296.3584	242.3172	-33.9996	997.785	85.0563	63174.1436	199234.3475	3438672.8017	7898.35	1.9917	460.188	0.059598	409.3755	0.40974	2134.6189	0.17177	1629.7179	704424.25	764.6306	-0.36479	1342.0965	-0.42163	15160400	-0.18408	562.502	136.21	127.5211	313.5159	292.2128	103460.2578	218.8708	-0.0047931	267.7138	4487300
008	2018-10-17t0142	1539758759.5	adult	300.3582	246.3171	-29.9997	996.4591	83.9736	62701.017	197718.6542	3392532.6838	8063.97	2.0912	464.036	0.13064	410.728	0.43378	2299.6794	0.52646	1716.9732	754294.875	769.3276	-0.36033	1364.5504	-0.36815	15178200	-0.18216	496.423	137.852	128.9294	306.0349	292.2776	100379.4609	223.2535	0.0094344	270.2359	4508990
008	2018-10-17t0542	1539773158.86	adult	304.358	250.3169	-25.9999	938.1284	85.7109	60700.0761	191657.9325	3349696.6483	8316.17	2.2444	470.253	0.26396	413.5932	0.5192	2379.0513	0.69843	1640.1042	754159.25	787.3923	-0.27883	1332.9074	-0.46673	14876400	-0.25395	598.811	141.664	132.0996	332.8668	311.734	105518.7734	231.1148	0.049381	279.9653	4481550
008	2018-10-17t0942	1539787559.39	adult	308.3582	254.3171	-21.9998	945.9036	85.1123	60634.8509	191434.6285	3303972.0212	8815.38	2.551	471.282	0.25997	413.4869	0.48368	2469.1963	0.89553	1769.1136	782735.25	786.3648	-0.30773	1373.4407	-0.36239	14902900	-0.25059	582.03	141.99	132.2604	331.0854	306.9848	104954.0703	231.8355	0.03451	281.1202	4490000
008	2018-10-17t1349	1539802395.68	adult	312.4794	258.4382	-17.8786	952.1256	83.5576	60272.7828	190221.9806	3239443.4225	8816.48	2.5442	479.215	0.4369	419.7771	0.70805	2537.5449	1.0468	1868.604	799326.625	799.3294	-0.25717	1407.5446	-0.27648	15056500	-0.21759	595.687	144.5	134.3994	337.1871	310.0182	106213.9453	236.027	0.044848	286.2933	4540040
008	2018-10-17t1742	1539816360.86	adult	316.3586	262.3175	-13.9994	929.0637	84.6301	58800.4743	185586.8861	3197416.9012	7586.43	1.771	474.297	0.27702	417.5645	0.58752	2206.2712	0.31838	1802.8584	677325.25	800.4595	-0.27302	1382.8023	-0.35532	14545300	-0.34092	592.761	144.764	133.7363	337.2734	312.6592	103542.9297	240.6785	0.059209	288.2019	4439490
008	2018-10-17t2142	1539830758.17	adult	320.3578	266.3167	-10.0001	917.2124	84.9016	58441.3408	184545.4083	3153774.1911	8495.39	2.3298	483.713	0.49347	423.689	0.80709	2482.9148	0.92997	1877.017	757289	812.4448	-0.22799	1409.3027	-0.29054	14747900	-0.29663	551.664	147.205	136.4426	350.9568	328.7545	107041.8125	245.7525	0.07542	302.3682	4488140
008	2018-10-18t0142	1539845158.44	adult	324.3579	270.3168	-6	900.3456	85.3866	56365.7163	177930.1419	3035988.9326	9857.86	3.1655	486.984	0.54815	422.7248	0.73687	2524.6909	1.0249	1829.1241	742259.125	844.1965	-0.072035	1452.2207	-0.17974	14312500	-0.40488	466.291	150.925	139.6059	340.7096	330.112	100168.6094	251.4571	0.095422	305.7568	4435700
008	2018-10-18t0542	1539859558.71	adult	328.358	274.3169	-1.9999	869.9661	84.1194	53448.6105	168775.5031	2822975.8161	9488.52	2.9278	492.179	0.65337	427.8233	0.91579	2374.6257	0.69092	1868.2832	662520.5625	883.0159	0.12219	1457.2575	-0.17523	13731300	-0.55056	444.164	154.317	143.2328	339.422	330.1201	94698.7344	257.6906	0.11838	310.0568	4305300
008	2018-10-18t0942	1539873958.35	dead	332.3579	278.3168	1.9999	882.2882	83.4491	53689.2205	169460.5106	2827391.8535	6374.79	1.0039	493.187	0.64883	425.4485	0.78797	2200.6384	0.29919	1770.9808	618379.375	934.37	0.38477	1481.099	-0.11792	13825000	-0.53424	444.63	155.665	142.9978	339.7779	333.0859	95477.5938	261.2291	0.12274	310.842	4363600
009	2018-10-04t1320	1538677478	egg	-2.0428	-57.9998	-226.4055	73.2075	34.64	1719.7763	5871.6072	38139.3254	228.057	0.97615	126.198	0.7086	125.2144	0.76374	175.4052	-0.35296	167.7618	1754.0518	154.5445	0.2363	165.4745	0.35473	118753	1.6761	213.591	45.9486	45.1433	90.1735	74.486	901.7348	62.0657	0.84176	71.1509	43237.6
009	2018-10-04t1725	1538692186.03	larva	2.0428	-53.9142	-222.32	149.9195	28.3841	2939.9855	9384.686	52701.4883	0	0.19313	0	-0.6978	0	-0.69538					0	-0.59748	0	-0.27035	0	0.8856	0	0	0				0	-0.65709	0	0
009	2018-10-04t2120	1538706271.41	larva	5.9554	-50.0016	-218.4074	173.8931	27.0895	3347.5437	10623.6532	58772.8552	0	-0.14642	0	-0.90898	0	-0.89433					0	-0.73032	0	-0.47858	0	0.2898	0	0	0				0	-0.78003	0	0
009	2018-10-05t0120	1538720671.21	larva	9.9553	-46.0016	-214.4074	152.6326	28.0693	2991.3483	9541.0815	53193.0523	0	-0.44624	0	-1.1309	0	-1.107					0	-0.86046	0	-0.67365	0	-0.26337	0	0	0				0	-0.91302	0	0
009	2018-10-05t0525	1538735378.33	larva	14.0406	-41.9163	-210.3221	171.1275	27.37	3277.9114	10406.8858	57696.1197	0	-0.71738	0	-1.365	0	-1.3353					0	-0.98854	0	-0.85826	0	-0.78078	0	0	0				0	-1.0578	0	0
009	2018-10-05t0920	1538749471.78	larva	17.9555	-38.0015	-206.4072	263.2675	33.094	6000.3583	18977.9085	126418.0514	308.412	-0.61099	234.213	0.88568	234.0443	1.1785	293.2936	-0.79468	292.5997	9678.6885	269.4947	0.039471	284.6285	-0.47121	760021	-0.75292	106.266	61.5468	61.1164	92.5851	91.1871	3055.3091	80.1924	0.938	88.5862	199719
009	2018-10-05t1320	1538763873.12	larva	21.9559	-34.0011	-202.4069	348.616	42.1177	9668.5835	30852.3146	232015.8717	313.825	-0.83907	227.96	0.63975	227.2993	0.94651	287.5278	-0.91434	287.0706	15238.9736	262.97	-0.1085	277.8183	-0.65532	1186530	-0.94177	162.952	61.6218	61.4414	94.2742	91.9301	4996.5303	80.959	0.89269	89.3034	320742
009	2018-10-05t1726	1538778597.18	larva	26.0459	-29.9111	-198.3169	467.5954	41.8828	15341.393	48441.2375	427286.4858	389.996	-0.98147	204.139	0.18224	202.8151	0.47207	338.4383	-0.97635	334.9627	27751.9434	256.0163	-0.25692	312.1846	-0.7559	1668830	-1.0931	229.791	56.6029	56.3106	94.2531	89.8092	7728.7578	76.8309	0.70026	86.102	462729
009	2018-10-05t2120	1538792671.56	larva	29.9554	-26.0015	-194.4073	741.6097	43.0072	26527.8238	83552.6917	794138.8432	555.589	-1.0151	224.028	0.21504	220.8247	0.52885	485.8282	-0.92497	484.4891	68501.7812	280.9877	-0.26127	443.5789	-0.66371	3156100	-0.63112	111.169	59.3864	59.2176	93.9977	92.8206	13253.6777	80.5773	0.73699	89.1238	836636
009	2018-10-06t0120	1538807071.88	larva	33.9555	-22.0015	-190.4072	605.4533	50.43	24823.4266	78484.7652	844021.0886	1913.26	0.10529	320.739	1.1685	259.5664	0.87344	1543.9055	0.16978	1502.2584	202251.625	777.9296	1.7621	1416.076	0.96814	4200400	-0.45158	224.564	61.8167	61.52	96.0998	93.9822	12589.0684	81.3318	0.6803	89.7862	809551
009	2018-10-06t0525	1538821780.66	larva	38.0413	-17.9157	-186.3214	851.0163	57.5715	40831.3197	128863.4965	1613603.1278	3092.71	0.99673	364.427	1.5316	282.5031	1.0219	2452.0928	1.1468	2410.8667	527199.9375	868.7061	2.0509	2021.0338	1.9016	7818410	1.1281	163.699	59.4208	59.0391	93.9207	92.1842	20192.957	80.073	0.54626	88.876	1274810
009	2018-10-06t0920	1538835871.56	larva	41.9554	-14.0015	-182.4073	817.7408	61.2106	39867.3977	125730.4555	1626667.6259	3045.18	0.72531	308.338	0.64407	214.3769	-0.18626	2268.3394	0.86696	2209.6077	476351.2812	832.0487	1.7915	1873.0069	1.4708	6455660	-0.023747	101.166	52.2965	52.183	85.1022	83.6821	17871.4648	71.7034	0.13195	80.2987	1094930
009	2018-10-06t1320	1538850271.53	larva	45.9554	-10.0016	-178.4073	818.928	55.698	39084.3222	123374.8411	1535722.971	3271.53	0.70648	331.384	0.74374	249.3113	0.11823	2590.5522	1.1979	2561.7206	533653.75	731.9287	1.2463	2124.7585	1.7537	6808620	-0.23064	295.485	56.5817	56.155	92.7389	90.4288	19104.207	77.4666	0.2233	87.322	1162530
009	2018-10-06t1725	1538864981.27	larva	50.0415	-5.9155	-174.3213	795.8461	64.9715	41837.5727	132249.8714	1816900.2047	3732.33	0.88336	321.176	0.37941	252.8116	-0.08325	2456.1194	0.96554	2307.6127	540346.25	559.9783	0.37922	1989.3698	1.337	7039540	-0.5027	300.551	55.1044	54.6128	91.7056	88.9364	20175.2344	76.4754	0.026256	85.7356	1207780
009	2018-10-06t2120	1538879070.87	larva	53.9552	-2.0017	-170.4075	927.2282	68.1104	49403.1243	155692.8109	2229370.1954	3727.87	0.65598	335.434	0.36132	281.5	0.18084	2075.1299	0.39871	1941.72	537458.625	562.9649	0.27923	1736.8525	0.73006	8682030	-0.052684	216.716	59.5428	59.1511	95.7382	94.1442	24796.1953	80.1095	0.038319	90.25	1541150
009	2018-10-07t0120	1538893483.39	adult	57.9587	2.0017	-166.404	954.4192	66.259	52462.9644	165383.0824	2398945.7218	2643.42	-0.42961	299.753	-0.35569	249.7294	-0.66754	1807.0088	-0.052385	1700.8253	496927.4062	593.0205	0.36722	1444.3778	0.13996	8229430	-0.6209	239.762	45.5165	45.1628	80.5847	77.8715	22160.7832	65.756	-0.94975	74.5764	1249610
009	2018-10-07t0527	1538908275.62	adult	62.0677	6.1107	-162.2951	976.0761	69.5709	56306.4512	177641.1003	2698894.5263	2799.86	-0.4507	312.668	-0.31864	271.9033	-0.42331	1726.3032	-0.27298	1647.9055	509259.4375	554.1663	0.16243	1212.7864	-0.34727	9206200	-0.47706	150.738	59.2248	58.7813	95.3649	93.9973	28132.6543	80.3232	-0.21884	89.9371	1743820
009	2018-10-07t0920	1538922279.4	adult	65.9576	10.0006	-158.4051	1060.179	70.1047	60656.3591	191190.998	2880788.0746	3140.3	-0.29965	324.5	-0.25325	287.1712	-0.24827	1840.0002	-0.21415	1773.6652	585120.0625	502.0478	-0.10313	1180.2832	-0.46847	10288300	-0.2528	127.45	60.0567	59.5893	96.8357	95.4265	30793.748	81.9094	-0.24279	91.7185	1904100
009	2018-10-07t1320	1538936676.33	adult	69.9568	13.9998	-154.406	1064.404	69.585	64037.1771	201892.776	3172595.8948	1871.24	-1.4659	325.73	-0.36389	292.6786	-0.28467	1246.106	-1.2164	1197.1954	417445.5	564.5668	0.20969	1063.6811	-0.74922	10893400	-0.24658	179.702	63.9913	63.6276	101.1728	99.4403	33892.8906	85.9858	-0.022484	95.6974	2140060
009	2018-10-07t1725	1538951386.55	adult	74.0429	18.0859	-150.3198	1082.5001	72.4522	62971.104	198410.6454	3054958.4624	2404.16	-1.1333	324.065	-0.53794	287.891	-0.63632	1572.2057	-0.79863	1535.4167	518827.875	569.5521	0.26615	1171.2473	-0.57957	10665900	-0.61073	379.153	58.9305	58.544	98.0113	95.6967	32343.7285	81.1615	-0.68253	91.2497	1939580
009	2018-10-07t2120	1538965472.1	adult	77.9556	21.9986	-146.4072	1053.7976	72.7186	62659.1429	197514.8497	3089070.5719	2719.79	-0.96244	338.479	-0.33703	298.0685	-0.50291	1660.9351	-0.69594	1593.4308	544786.6875	588.8923	0.43489	1263.2048	-0.4033	11078400	-0.63676	131.642	58.4102	58.0442	97.0246	95.1293	31824.0527	81.1519	-0.91499	91.6829	1911770
009	2018-10-08t0120	1538979872.8	adult	81.9558	25.9988	-142.407	1075.9567	70.694	62773.033	197981.2202	3025193.0616	3228.5	-0.62328	330.921	-0.67921	289.5359	-1.0567	2007.9945	-0.046667	1894.239	660630.1875	492.1992	-0.16812	1342.7153	-0.21241	10859800	-0.93157	306.24	61.8124	61.0985	105.3446	102.2931	34658.375	85.2534	-0.63186	97.3226	2028500
009	2018-10-08t0526	1538994589.26	adult	86.0437	30.0867	-138.3191	1038.8254	74.6474	63150.9139	199163.1605	3176267.0997	2300.97	-1.447	333.079	-0.81214	298.3192	-0.96235	1399.8505	-1.3587	1299.8837	461950.6562	571.3818	0.47423	1048.2011	-0.99893	10984300	-1.0451	149.889	63.5029	63.1158	101.0575	98.9729	33348.9648	85.77	-0.79107	95.3353	2094200
009	2018-10-08t0920	1539008671.89	adult	89.9555	33.9985	-134.4072	1055.0451	73.204	65640.4222	207281.9561	3352642.2078	4263.54	0.087627	340.276	-0.78227	302.0756	-1.0416	2045.4067	0.10117	1766.7057	701574.5	454.2683	-0.56563	1486.7202	0.28662	11660600	-0.88094	285.371	68.2159	66.654	168.5554	166.6443	57814.5117	93.6475	0.071971	139.3647	2337620
009	2018-10-08t1320	1539023073.95	adult	93.9561	37.9991	-130.4066	1076.7303	71.8997	62894.8243	198259.9912	3063732.7269	3455.54	-0.62058	361.71	-0.1739	315.8506	-0.63053	1946.75	-0.12827	1800.1935	640480.75	603.1936	0.91591	1420.6062	0.14198	11895200	-0.9021	335.506	71.8478	69.9524	140.7278	138.8302	46299.4531	102.0913	0.98484	127.7242	2362790
009	2018-10-08t1726	1539037804.49	adult	98.0479	42.0909	-126.3148	975.9315	72.9556	58244.0806	183599.026	2917665.5699	3433.84	-0.69086	362.679	-0.31156	312.5967	-1.0105	1716.4086	-0.75883	1393.8462	523504.625	740.9045	2.4625	1234.0189	-0.49755	11034200	-1.391	313.25	68.1153	67.769	112.6144	108.1565	34347.3906	90.9783	-0.72136	102.5634	2072340
009	2018-10-08t2120	1539051870.97	adult	101.9553	45.9983	-122.4075	991.5069	76.6577	61681.025	194661.9775	3165057.223	3155.57	-0.95109	372.535	-0.071109	321.764	-0.75637	1844.172	-0.4318	1716.7822	593823.375	763.6078	2.6601	1404.9896	0.15505	11994100	-1.0589	359.875	70.8109	68.9015	155.176	151.2771	49966.6641	102.2296	0.50376	136.8627	2279830
009	2018-10-09t0120	1539066270.22	adult	105.9551	49.9981	-118.4077	991.8798	74.6866	60175.3652	189806.2879	3026453.8375	3692.08	-0.59327	376.799	-0.069676	326.9349	-0.68879	1865.7843	-0.39642	1673.309	587722.0625	737.5804	2.2198	1340.8079	-0.089038	11836000	-1.2026	265.84	72.106	71.3022	119.1673	115.316	37537.707	96.6635	-0.40585	109.3945	2264990
009	2018-10-09t0526	1539080992.07	adult	110.0445	54.0875	-114.3183	983.1673	75.9697	59103.3791	186437.995	2981754.4856	3587.68	-0.7186	369.898	-0.5402	322.8792	-1.0747	1949.3372	-0.19533	1738.5392	602345.1875	711.0318	1.7489	1434.6078	0.26428	11411700	-1.4415	274.093	68.5079	67.9208	112.9019	110.1955	34886.6875	93.6237	-0.95716	105.053	2113540
009	2018-10-09t0920	1539095071.17	adult	113.9553	57.9983	-110.4074	651.4486	76.0055	41874.2823	133510.7685	2209922.3927	1362.94	-2.3409	372.54	-0.58883	344.059	-0.18353	1043.6934	-2.6904	1017.7252	228568.8438	622.8594	0.63264	935.5886	-1.6593	8138500	-2.8241	306.117	78.1669	75.4806	199.5792	192.7855	43707.8359	107.586	0.44393	171.1399	1707630
009	2018-10-09t1320	1539109474.64	adult	117.9563	61.9993	-106.4065	1076.0391	71.9365	62224.2666	196142.96	2986111.1938	2906.65	-1.2717	401.571	0.42929	352.7683	0.085973	1832.0878	-0.57312	1739.7898	597260.625	720.6289	1.4979	1495.2281	0.45011	13054700	-0.84733	286.801	79.2686	76.2419	212.7174	208.9625	69345.8672	109.3073	0.41585	190.4059	2576940
009	2018-10-09t1726	1539124193.74	adult	122.0449	66.0879	-102.3178	976.1933	74.3311	59884.1744	188912.7715	3054737.7821	4832.45	0.021486	401.827	0.27074	349.2683	-0.2276	2293.72	0.62497	2104.7966	717934.375	726.8142	1.3761	1664.8781	1.0459	12552700	-1.0632	275.519	74.5266	73.9523	121.3612	118.6655	37986.0625	100.1254	-0.70821	113.0286	2328140
009	2018-10-09t2120	1539138271.42	adult	125.9554	69.9984	-98.4073	979.9827	72.5714	56379.5254	177750.3606	2718456.2294	3289.2	-1.0479	403.243	0.18065	350.1134	-0.29529	2057.4268	-0.026642	1875.1429	606940.875	814.8109	2.0332	1480.9387	0.34322	11881900	-1.3043	272.649	76.8618	75.4711	164.203	150.8491	48439.875	106.035	-0.24315	132.2046	2264810
009	2018-10-10t0120	1539152671.8	adult	129.9555	73.9985	-94.4072	892.8174	74.3254	53150.6448	167710.5926	2654569.4545	3166	-1.1365	438.611	1.2219	374.8021	0.62216	2181.7219	0.2717	2128.4509	606518.6875	899.5197	2.587	1734.6312	1.2108	12179800	-1.1631	295.287	75.797	74.3079	165.8147	148.112	46096.4844	105.305	-0.34107	126.8337	2104810
009	2018-10-10t0526	1539167395.91	adult	134.0455	78.0886	-90.3172	998.2492	75.9544	58961.1759	185836.3208	2975431.9076	2589.41	-1.5073	372.875	-0.94705	318.9605	-1.553	1796.7355	-0.70845	1708.5648	555191.25	761.3674	1.1907	1496.217	0.35532	11485700	-1.3496	190.513	62.3825	61.6168	109.4859	107.057	33831.1289	89.8489	-1.0758	102.2206	1921570
009	2018-10-10t0920	1539181471.36	adult	137.9554	81.9984	-86.4074	972.9014	73.7878	57440.584	181171.6702	2834110.8642	4090.57	-0.53312	401.181	-0.16145	344.7511	-0.62714	2186.6248	0.26044	1977.8096	658174.0625	739.9738	0.88172	1604.7034	0.70049	12040300	-1.1117	347.535	77.6376	76.9477	128.5019	125.0841	38679.0781	104.3781	-0.39534	119.038	2330060
009	2018-10-10t1320	1539195871.5	adult	141.9554	85.9984	-82.4073	952.687	70.9525	52673.5955	166164.6994	2441874.5759	3002.41	-1.2128	427.749	0.46917	369.9229	0.13309	1980.812	-0.23357	1906.9833	546704.125	804.8992	1.268	1573.478	0.57979	11791700	-1.1326	369.655	88.059	85.9283	214.9799	204.1338	59334.4453	118.0527	0.041113	148.4568	2427520
009	2018-10-10t1726	1539210594.74	adult	146.0452	90.0882	-78.3175	973.6965	72.1543	55384.4389	174701.5057	2630947.1893	3332.82	-0.9871	417.322	0.13957	358.4893	-0.24611	2124.428	0.11731	2000.2673	616084.125	785.0438	1.0036	1642.5858	0.78323	12080600	-0.99195	383.653	84.7562	82.4214	228.3058	229.9351	66208.6953	114.0556	-0.13733	148.8446	2453520
009	2018-10-10t2120	1539224671.34	adult	149.9554	93.9984	-74.4074	941.2028	72.8484	52641.6478	165922.0027	2491030.6716	4480.85	-0.25949	436.302	0.52392	370.5942	0.05364	2575.4915	1.1598	2449.3134	710835.625	861.2148	1.4538	1905.9371	1.5729	12005300	-0.96846	345.095	81.3326	80.1887	144.6693	140.5487	39928.7227	115.6536	-0.13569	134.1239	2237950
009	2018-10-11t0120	1539239072.3	adult	153.9556	97.9987	-70.4071	875.0876	73.3494	49804.8331	157055.6711	2419277.1052	2977.03	-1.1753	445.257	0.66313	388.9405	0.49085	2111.1323	0.11216	2046.9502	551005.5625	846.7006	1.2567	1644.7191	0.76336	11599400	-1.0372	399.022	94.8712	91.4385	236.2061	227.5794	61649.8047	139.9107	0.39146	185.4986	2471490
009	2018-10-11t0526	1539253796.63	adult	158.0457	102.0888	-66.317	885.5939	68.35	50318.1865	158848.4999	2378202.8242	3329.67	-0.94424	464.194	1.0124	395.3702	0.6072	2185.8267	0.29114	2051.8385	577058.25	928.0503	1.7179	1691.34	0.89017	12220800	-0.83779	301.345	83.8671	82.048	148.8696	144.7611	39301.582	119.2242	-0.13227	138.1167	2207970
009	2018-10-11t0920	1539267872.66	adult	161.9557	105.9988	-62.407	885.5154	67.8833	48383.8659	152569.3501	2228604.2347	3354.15	-0.91862	477.705	1.2447	399.7085	0.67717	2448.0271	0.87103	2397.8679	621798.875	986.0881	2.0162	1947.7842	1.6196	12098400	-0.84236	393.38	101.704	94.37	285.5901	277.8613	72539.875	162.4054	0.70573	248.4225	2575760
009	2018-10-11t1320	1539282274.21	adult	165.9562	109.9992	-58.4066	350.019	178.9262	29592.3535	107911.7119	2674715.4281	2820.28	-1.238	488.951	1.4298	407.6201	0.83699	2141.925	0.21858	2097.4961	336282.25	1031.1967	2.2243	1781.0047	1.1276	7664310	-1.9113	232.818	98.021	95.3235	176.413	172.9669	27696.8418	141.0328	0.21618	164.0346	1536480
009	2018-10-11t1726	1539297018.26	adult	170.0517	114.0948	-54.311	391.4405	119.4081	25108.6839	84322.3486	1506118.1963	2473.88	-1.4444	469.766	0.99995	395.9621	0.52856	1971.6364	-0.13026	1939.5089	260256	999.2673	1.946	1726.4537	0.96498	6171320	-2.2263	308.354	101.221	99.0032	195.7181	185.3567	25834.7852	144.0791	0.21992	168.5859	1329730
009	2018-10-11t2120	1539311071.74	adult	173.9555	117.9985	-50.4073	555.8899	78.5944	29493.6343	94738.6725	1336410.8983	1691.49	-1.9232	454.14	0.65657	386.5853	0.28324	1454.3883	-1.2004	1436.7733	225430.1875	970.5748	1.708	1313.9902	-0.18668	7031000	-1.9808	484.639	108.961	101.5297	361.6047	356.0544	56048.7305	159.4907	0.44392	318.1385	1686940
009	2018-10-12t0120	1539325471.66	adult	177.9555	121.9985	-46.4073	408.2697	105.3289	24668.8065	80717.002	1431674.1284	1985.34	-1.7391	442.122	0.39113	384.2554	0.20837	1591.0747	-0.89475	1557.9609	206839.7188	885.118	1.1345	1375.2516	-0.013418	5708240	-2.2531	331.362	103.901	101.0925	179.2112	175.7064	23297.4531	146.753	0.1681	167.1211	1341470
009	2018-10-12t0520	1539339871.39	adult	181.9554	125.9984	-42.4074	1146.9057	81.7722	76737.331	241996.4469	4270145.4317	5220.84	0.27111	415.244	-0.16787	381.5716	0.12718	1644.2716	-0.77256	1358.6619	657708.625	624.2279	-0.48052	1051.8176	-0.89919	16598100	0.26573	336.535	76.2987	74.464	153.4025	145.7736	61360.9805	109.8309	-0.48878	133.6593	3049810
009	2018-10-12t0920	1539354271.6	adult	185.9554	129.9985	-38.4073	621.2326	115.6085	39902.7507	130153.9196	2252509.2247	3354.94	-0.88637	450.569	0.51912	388.3364	0.27246	2131.4922	0.24044	1944.473	445481.875	858.9798	0.90831	1536.1346	0.42534	9389860	-1.3687	284.057	105.889	102.0678	195.0407	190.6628	40763.5	154.8254	0.20043	181.3998	2206730
009	2018-10-12t1326	1539369032.8	adult	190.0558	134.0988	-34.307	628.6186	106.8561	39015.9674	126565.5519	2087413.6234	4046.97	-0.44931	459.285	0.67482	390.5633	0.31012	2251.9038	0.49308	1930.4552	459388.375	875.8917	0.98067	1709.3675	0.89155	9355190	-1.3657	268.551	103.498	99.1475	200.0883	196.2524	40818.0117	153.1526	0.12552	182.1846	2108160
009	2018-10-12t1754	1539385072.68	adult	194.5113	138.5543	-29.8514	658.808	102.4927	38834.1573	125809.7222	1960508.0172	3956.72	-0.50612	462.482	0.72349	393.7336	0.37322	2335.6335	0.66582	2095.9661	476469.25	857.8173	0.84655	1786.296	1.0931	9394390	-1.354	280.47	106.585	101.3519	205.5995	202.1192	41942.2969	159.5184	0.17281	189.3816	2165060
009	2018-10-12t2144	1539398908.71	adult	198.3546	142.3977	-26.0081	656.0558	97.6059	38362.6103	124029.3449	1930106.7345	3478.79	-0.81076	459.091	0.64096	392.5208	0.33078	2158.8752	0.30773	1929.9229	433933.9375	861.6793	0.8481	1696.3796	0.84487	9206160	-1.3922	247.984	108.356	102.8694	209.182	205.3906	42045.582	162.2684	0.17222	190.5661	2172860
009	2018-10-13t0144	1539413308.81	adult	202.3547	146.3977	-22.0081	651.9686	97.4304	37611.0156	121719.2192	1860351.2731	4103.86	-0.41211	462.717	0.70557	392.2509	0.31282	2424.7856	0.8494	2162.2087	477682.75	875.4284	0.91087	1774.1902	1.0497	9108590	-1.4143	284.698	110.013	104.1057	219.1382	216.3851	43170.2305	166.2545	0.18947	198.0124	2165610
009	2018-10-13t0544	1539427710	adult	206.355	150.398	-18.0077	632.9348	88.1667	36677.0476	117139.8825	1817854.8978	4535.08	-0.13584	495.302	1.3971	395.0365	0.37822	3055.0701	2.1336	2872.8054	589628.5	1117.6472	2.3533	2448.3184	2.8721	9514760	-1.3317	318.237	113.309	109.2703	217.4017	210.6936	41958.5312	168.6466	0.18506	197.6481	2176670
009	2018-10-13t0945	1539442137.46	adult	210.3626	154.4056	-14.0001	598.6963	90.201	35649.6188	114118.3439	1820821.6993	3531.66	-0.79768	497.598	1.4663	399.4482	0.49777	2692.1675	1.3951	2674.8691	503435.3125	1181.4781	2.7352	2203.2884	2.2085	9276210	-1.3935	298.687	114.908	109.4769	217.1753	213.3494	40611.7852	173.3557	0.21654	202.0458	2142110
009	2018-10-13t1345	1539456537.83	adult	214.3627	158.4057	-10	603.6017	87.8139	36087.4255	115438.5304	1818340.6227	4382.71	-0.2467	497.73	1.4977	395.6118	0.38957	3035.1921	2.1006	2907.217	573651.3125	1186.2423	2.7657	2394.7877	2.7363	9403620	-1.3791	274.492	115.603	110.06	220.7473	217.4073	41721.2461	174.8644	0.20254	206.1086	2184090
009	2018-10-13t1745	1539470938.16	adult	218.3628	162.4058	-5.9999	598.063	84.4946	35175.423	112437.6651	1737964.502	3957.02	-0.53499	493.649	1.4247	394.9727	0.36636	2844.7766	1.7136	2758.5383	526283.6875	1120.4125	2.3601	2323.2697	2.5474	9084620	-1.4601	278.817	117.062	111.0943	225.2321	221.9935	41667.9414	178.9745	0.23229	211.3055	2154290
009	2018-10-13t2145	1539485338.25	adult	222.3628	166.4059	-1.9999	599.3094	90.4667	34199.7958	109703.6964	1672243.6864	3497.25	-0.84945	501.476	1.636	400.1008	0.52934	2824.5164	1.6743	2815.9857	508412.9375	1159.2982	2.5951	2330.7565	2.5731	8991960	-1.4915	279.663	120.254	114.4288	231.0385	227.4527	41586.9219	183.5458	0.27167	216.4264	2156270
009	2018-10-14t0145	1539499737.5	dead	226.3626	170.4057	1.9999	610.9722	69.7612	34737.1711	110243.1117	1654233.9003	3206.46	-1.0548	498.123	1.5805	402.0401	0.60255	2524.0742	1.0511	2480.5033	459381.5	1155.2912	2.562	2159.0929	2.095	9062360	-1.4885	282.955	122.441	116.1935	231.7408	228.261	42176.8164	187.8287	0.30684	217.071	2227560
013	2018-10-04t1320	1538677510.76	egg	-2.0428	-54.0411	-350.3491	165.4705	43.5775	3695.4977	12160.6687	80155.1638	0	0.6213	0	-0.48285	0	-0.49611					0	-0.45184	0	-0.028997	0	1.5803	0	0	0				0	-0.53528	0	0
013	2018-10-04t1725	1538692219.03	larva	2.0428	-49.9555	-346.2635	168.4551	27.9687	3250.1843	10329.9164	57836.34	0	0.19313	0	-0.6978	0	-0.69538					0	-0.59748	0	-0.27035	0	0.88559	0	0	0				0	-0.65709	0	0
013	2018-10-04t2120	1538706304.34	larva	5.9554	-46.0429	-342.3509	170.9393	27.3921	3413.4589	10850.8723	60954.1776	0	-0.14642	0	-0.90898	0	-0.89433					0	-0.73032	0	-0.47858	0	0.2898	0	0	0				0	-0.78003	0	0
013	2018-10-05t0120	1538720704.05	larva	9.9553	-42.043	-338.351	171.096	26.7897	3317.464	10532.9593	57756.4086	0	-0.44624	0	-1.1309	0	-1.107					0	-0.86046	0	-0.67365	0	-0.26337	0	0	0				0	-0.91302	0	0
013	2018-10-05t0525	1538735411.2	larva	14.0406	-37.9577	-334.2656	176.8775	25.9919	3410.2986	10816.3611	58946.7667	0	-0.71738	0	-1.365	0	-1.3353					0	-0.98854	0	-0.85826	0	-0.78078	0	0	0				0	-1.0578	0	0
013	2018-10-05t0920	1538749504.65	larva	17.9555	-34.0428	-330.3508	200.3714	33.108	4349.1031	13819.262	89829.8434	338.533	-0.57765	249.48	1.0475	249.2815	1.3572	312.3055	-0.77478	308.9501	7495.333	285.0652	0.10575	302.6391	-0.43622	590520	-0.86132	115.019	63.029	62.5937	96.3325	94.014	2311.9805	82.6734	1.0044	91.6074	149190
013	2018-10-05t1320	1538763906.15	larva	21.9559	-30.0424	-326.3504	411.0557	41.2077	14294.1206	45220.0001	421097.188	266.786	-0.8891	179.937	0.1163	179.5218	0.36556	238.7312	-0.96644	236.3879	18143.5684	215.0125	-0.31251	230.5228	-0.74544	1366620	-0.83052	111.319	54.0309	53.7192	85.4984	84.3129	6497.8789	72.8949	0.66712	80.717	410365
013	2018-10-05t1726	1538778630.26	larva	26.0459	-25.9524	-322.2603	611.6294	43.6498	21543.8811	68023.1544	626716.9709	631.946	-0.73308	174.912	-0.1461	166.4967	0.012841	516.7565	-0.78183	509.2739	59426.9961	225.9915	-0.38486	447.1809	-0.50274	2000290	-0.89491	107.037	50.8657	50.5568	83.8992	82.3691	9648.4121	69.6342	0.48879	79.4432	581700
013	2018-10-05t2120	1538792704.36	larva	29.9554	-22.0429	-318.3509	550.056	46.5101	19365.9718	61244.5128	572332.1308	786.285	-0.7853	247.123	0.48261	227.2758	0.61373	689.4638	-0.69785	678.9075	71014.7734	426.3024	0.36013	645.9683	-0.28879	2543640	-0.98688	144.391	59.7091	59.5257	93.0519	90.2117	9584.3418	78.6013	0.67588	87.158	614586
013	2018-10-06t0120	1538807104.75	larva	33.9555	-18.0428	-314.3508	757.244	50.1928	31123.2968	98167.9304	1063581.263	1615.08	-0.18364	279.019	0.66865	216.6294	0.28332	1349.6366	-0.052202	1335.1417	222690.0312	745.8507	1.6243	1211.3502	0.59279	4580930	-0.23659	113.789	53.392	53.0305	89.1365	88.2001	14707.5273	74.1646	0.44553	83.4434	876589
013	2018-10-06t0525	1538821813.4	larva	38.0413	-13.9571	-310.265	797.913	56.6165	38018.1669	119982.2315	1498399.174	4193.51	2.0357	326.676	1.0623	213.5811	0.027663	3001.5388	1.7913	2812.4109	600307.75	1004.7747	2.6387	2377.071	2.5484	6520140	0.41395	210.069	45.6171	45.1484	81.4568	78.8835	16291.3594	65.5615	0.038653	75.4399	910471
013	2018-10-06t0920	1538835904.33	larva	41.9554	-10.0429	-306.3509	834.1003	53.5734	39506.9445	124595.3833	1545007.2361	3689.19	1.3185	341.505	1.0723	263.26	0.55605	2652.4478	1.3295	2552.4504	551709.125	750.5585	1.438	2175.0287	2.0146	7087600	0.31548	115.63	60.2379	60.014	95.1631	94.0869	19793.9336	80.9699	0.48028	90.4016	1250180
013	2018-10-06t1320	1538850304.15	larva	45.9553	-6.043	-302.3509	930.3643	64.6637	46294.4467	145927.6681	1921140.4321	4592.01	1.8928	346.071	0.94151	281.4212	0.63586	3023.521	1.734	2947.6528	734715.625	531.8665	0.37682	2255.0491	1.9859	8404330	0.60548	117.412	60.61	60.1658	95.2874	94.012	23154.8398	81.2707	0.3793	90.3242	1471910
013	2018-10-06t1725	1538865014	larva	50.0414	-1.9569	-298.2649	944.9859	68.0665	54670.3844	172541.9816	2624359.1264	5300.71	2.2558	345.149	0.71817	294.7877	0.64508	2613.7876	1.1666	2259.1318	747543.25	493.4217	0.090115	1721.6117	0.86601	9863660	0.94132	202.842	60.9878	60.6357	97.2186	95.0906	27804.5117	82.2968	0.293	91.759	1742910
013	2018-10-06t2120	1538879103.57	adult	53.9552	1.9569	-294.3511	1121.932	74.123	66198.7537	208549.4593	3303542.5426	3072.85	0.096968	285.907	-0.37872	249.0368	-0.43676	2035.379	0.3465	1901.2837	704241.125	372.082	-0.54979	1378.5711	0.10755	9888370	0.54967	137.663	53.4827	53.0154	89.4724	87.7112	30957.4492	74.3321	-0.26643	83.9778	1849750
013	2018-10-07t0120	1538893517.82	adult	57.9591	5.9608	-290.3471	1164.5316	74.0137	68232.1671	214892.8578	3364690.4141	3646.43	0.41543	312.614	-0.15108	276.4263	-0.11087	2269.1724	0.57496	2111.158	810094.5	410.637	-0.44692	1444.9044	0.14088	11142500	0.80822	197.314	55.2974	54.9033	93.8766	91.4495	33513.9609	77.712	-0.23349	87.7894	1970970
013	2018-10-07t0527	1538908308.92	adult	62.0678	10.0695	-286.2385	1041.3485	78.2225	64793.6519	204271.2778	3388752.376	3988.12	0.53982	338.219	0.11802	300.0543	0.22859	2271.8472	0.49671	2079.0602	767884.375	421.2205	-0.45407	1533.5295	0.23406	11430400	0.59729	241.201	59.158	58.7452	97.3541	95.2199	32905.6875	81.1893	-0.15879	91.6829	1999300
013	2018-10-07t0920	1538922313.78	adult	65.958	13.9597	-282.3483	1122.5326	80.8729	71334.5047	224773.9559	3849459.1723	2901.95	-0.4969	283.303	-1.011	248.0919	-1.2538	1764.7141	-0.32516	1661.9377	658238.375	384.5177	-0.6749	1415.7922	-0.026833	10540900	-0.13234	219.053	55.3722	55.0282	91.459	89.5722	34114.2227	76.0367	-0.71453	85.5299	2060230
013	2018-10-07t1320	1538936709.73	adult	69.9569	17.9586	-278.3494	1160.1524	76.1961	71922.3947	226583.6738	3756084.5022	4177.31	0.43279	326.946	-0.33961	292.0145	-0.30376	2030.9362	0.0070582	1863.2374	763632	417.2197	-0.55447	1484.7427	0.078072	12272200	0.40388	299.818	63.0245	62.4242	102.5744	99.6812	38567.9609	85.1969	-0.096315	96.0872	2365690
013	2018-10-07t1725	1538951419.14	adult	74.0428	22.0445	-274.2634	1197.2229	78.0189	77819.978	245459.958	4159243.7446	4628.02	0.69239	332.562	-0.35173	301.955	-0.18519	1994.363	-0.089008	1798.7867	809711.375	399.6501	-0.69239	1265.9895	-0.38153	13495000	0.71022	261.681	62.4916	62.1236	103.3167	99.9139	41946.5586	85.0597	-0.26137	95.4835	2535850
013	2018-10-07t2120	1538965504.62	adult	77.9555	25.9572	-270.3508	1151.3046	74.8663	73375.5618	231280.2502	3870775.407	4875.72	0.80453	349.262	-0.075636	321.266	0.3193	2050.4048	0.012161	1831.8708	785305	450.1741	-0.43155	1263.917	-0.4017	13357200	0.41718	210.258	61.8456	61.7744	101.0622	99.3252	38706.8047	84.8254	-0.47101	95.0071	2365220
013	2018-10-08t0120	1538979905.43	adult	81.9557	29.9574	-266.3506	1116.8395	79.1968	74725.6841	235811.2323	4123471.3591	2794.2	-0.97853	320.403	-0.96584	291.6992	-0.9724	1427.625	-1.2044	1274.8507	556773.75	488.8932	-0.19156	1032.6795	-0.97825	12475800	-0.19134	168.738	55.5463	54.9237	95.634	93.8624	37297.25	78.4451	-1.5214	89.6515	2162860
013	2018-10-08t0526	1538994621.77	adult	86.0436	34.0453	-262.2627	1131.8482	77.2351	73972.9186	233266.1275	3982623.2368	5110.93	0.8419	331.27	-0.86832	303.2392	-0.75349	1868.5005	-0.32483	1480.7406	721241.1875	427.6679	-0.70722	1224.9594	-0.51199	12769800	-0.23525	329.89	67.519	66.1397	147.0109	142.8055	56746.1953	96.0423	0.60482	128.1115	2602720
013	2018-10-08t0920	1539008704.46	adult	89.9554	37.9571	-258.3508	1196.5627	78.9562	75363.1876	237362.9707	4022570.0411	3386.4	-0.62106	339.968	-0.79309	309.3165	-0.71292	1616.4159	-0.93468	1422.767	636867.875	476.2285	-0.35737	1133.2778	-0.80076	13366500	-0.11465	408.471	59.3642	58.0821	133.0345	123.2877	52415.6016	85.5716	-1.0316	105.4031	2334020
013	2018-10-08t1320	1539023106.74	adult	93.9561	41.9578	-254.3502	1192.6566	80.2639	78151.8993	246215.6589	4284335.3174	4318.57	0.067045	352.291	-0.54083	320.0796	-0.42872	2038.2356	0.10971	1845.1684	831600.125	440.3022	-0.81858	1349.2926	-0.10133	14347700	0.18821	287.331	65.2841	63.7383	174.3186	166.6301	71121.9844	91.1541	-0.48522	131.8073	2658830
013	2018-10-08t1726	1539037837.24	adult	98.0479	46.0496	-250.2584	1146.1944	79.4328	75264.0858	237271.3789	4101707.0908	3537.62	-0.60983	347.851	-0.92784	316.8892	-0.79918	1965.6643	-0.081009	1757.1981	772506.0625	428.4169	-1.0777	1385.7022	0.061104	13645500	-0.24366	165.647	66.2687	65.7755	107.3484	105.6158	42187.9062	90.0175	-0.84661	101.0965	2599590
013	2018-10-08t2120	1539051903.65	adult	101.9552	49.9569	-246.3511	1213.9605	80.6375	77052.3318	242625.3266	4203104.1423	3538.3	-0.65912	355.257	-0.80657	318.6797	-0.9104	1849.8035	-0.41623	1683.6656	743621	514.0713	-0.20337	1314.6458	-0.19081	14277400	-0.068642	288.241	65.6317	62.6878	192.6507	188.3888	77445.5781	97.3303	-0.11298	166.6733	2637670
013	2018-10-09t0120	1539066302.59	adult	105.9549	53.9566	-242.3514	1121.581	77.6877	71491.6386	225338.8123	3788452.966	4256.85	-0.17306	387.977	0.40584	350.6355	0.49893	1901.7568	-0.29682	1634.4834	711257.0625	597.4573	0.63209	1225.9917	-0.53392	14473900	-0.076297	280.437	74.316	73.088	153.252	140.7459	57316.2578	100.5507	0.065079	118.5145	2772430
013	2018-10-09t0526	1539081024.51	adult	110.0443	58.046	-238.2619	1064.5806	79.4677	69889.2684	220428.4226	3822476.632	4847.37	0.19589	379.501	-0.13704	341.4409	-0.14702	2229.8254	0.57578	2090.4629	813886.25	515.8981	-0.4066	1358.5953	-0.02911	13824800	-0.43037	237.688	72.0846	71.2889	121.1794	117.9441	44230.4688	98.4091	-0.40053	112.2613	2625970
013	2018-10-09t0920	1539095103.62	adult	113.9552	61.9569	-234.3511	1073.1636	80.5151	69488.3625	219027.6647	3789852.7488	4049.8	-0.43216	375.292	-0.47544	333.9828	-0.68381	2195.3687	0.44298	2032.8678	796918.8125	556.8098	-0.074777	1503.3455	0.50804	13602100	-0.58288	313.266	72.2782	71.1945	127.966	123.7184	46451.6406	99.6485	-0.44279	116.5405	2619650
013	2018-10-09t1320	1539109507.66	adult	117.9563	65.958	-230.35	1129.8227	79.1674	73968.4269	233055.1451	4067980.8125	4640.95	-0.064513	368.863	-0.87974	332.3918	-0.90882	2051.751	0.017085	1698.093	791975.875	538.4838	-0.38088	1139.7366	-0.88576	14222600	-0.381	242.554	71.0645	69.9075	128.8429	124.0145	49733.3633	98.7347	-0.71092	115.0696	2740100
013	2018-10-09t1726	1539124226.27	adult	122.0448	70.0465	-226.2615	1086.8482	81.0882	71075.0765	224068.7476	3881814.8758	4482.81	-0.21716	375.094	-0.75067	333.0786	-0.98933	2165.8235	0.28641	2015.6122	803520.5	547.5189	-0.39303	1387.0263	0.022377	13896500	-0.54487	195.778	73.2785	71.9057	135.3693	131.2185	50222.0195	102.1902	-0.50246	122.7577	2714820
013	2018-10-09t2120	1539138303.89	adult	125.9553	73.957	-222.351	1119.4195	84.6388	72551.0386	228766.4608	3929561.2873	3981.38	-0.5838	386.724	-0.40993	341.3175	-0.68306	2202.7839	0.35198	2065.8481	834855.125	579.7395	-0.17733	1448.3493	0.2259	14629000	-0.28774	332.124	77.4579	75.6136	149.3358	142.7521	56598.2656	107.7069	-0.10598	131.1437	2930080
013	2018-10-10t0120	1539152704.52	adult	129.9555	77.9571	-218.3508	1144.3938	80.2471	73382.9256	231346.7729	3938675.4885	4542.92	-0.22915	374.885	-0.87316	332.3699	-1.0864	2223.2068	0.37775	2150.0063	851488.1875	535.6362	-0.66177	1487.0997	0.34271	14345700	-0.39921	330.622	76.7274	74.8814	148.0593	142.8435	56706.7188	107.8165	-0.1868	131.297	2936130
013	2018-10-10t0526	1539167428.43	adult	134.0454	82.0471	-214.2609	1127.6296	80.7008	74175.0092	233789.4354	4080493.2493	3654.65	-0.81682	383.914	-0.61598	340.4353	-0.77256	2021.7952	-0.1454	1799.8431	782434.75	622.1677	0.012852	1208.0963	-0.62625	14843300	-0.22638	299.176	70.3895	68.2459	156.8873	148.2708	60715.3828	105.1083	-0.36126	132.3387	2721470
013	2018-10-10t0920	1539181503.98	adult	137.9553	85.957	-210.351	1106.6433	82.123	72544.2619	228723.6356	3967841.9599	4228.56	-0.44493	393.564	-0.37154	352.2107	-0.38032	2125.644	0.11129	1994.8126	805619.0625	574.2132	-0.45338	1509.9716	0.38685	14883400	-0.20753	324.334	73.9154	70.6428	212.4845	210.9542	80531.6328	109.3084	-0.20755	159.2079	2795260
013	2018-10-10t1320	1539195904.12	adult	141.9553	89.957	-206.3509	1166.9308	79.3636	75762.8867	238665.7696	4122375.1139	4163.85	-0.47981	389.05	-0.52002	348.7518	-0.51072	1986.3163	-0.22042	1831.3726	784594.9375	559.6695	-0.61718	1271.1915	-0.39259	15358500	-0.052961	401.758	76.0461	73.9159	164.0022	157.4103	64780.8594	110.8545	-0.19175	142.1316	3002070
013	2018-10-10t1726	1539210627.33	adult	146.0451	94.0468	-202.2612	1199.8673	82.091	76339.8745	240493.8093	4105410.3804	3663.88	-0.78034	383.414	-0.67203	345.1254	-0.62428	1926.2438	-0.34538	1730.7573	768571.25	544.1867	-0.77053	1262.6904	-0.40514	15267500	-0.071567	325.143	79.0791	76.4874	194.6393	171.6509	77661.0781	111.5696	-0.20781	146.3748	3148930
013	2018-10-10t2120	1539224704.02	adult	149.9553	97.957	-198.351	1171.1073	81.9379	78728.8883	248054.6999	4474776.8419	4466.52	-0.26837	387.635	-0.58464	347.9444	-0.55423	2194.9033	0.28982	2046.3684	902105.3125	563.096	-0.66517	1487.5295	0.29535	15904300	0.11377	448.75	72.5932	68.9842	229.9475	205.4434	94508.4375	109.1272	-0.30243	155.9593	2978430
013	2018-10-11t0120	1539239104.87	adult	153.9555	101.9572	-194.3507	1232.3225	80.1562	81199.1802	255779.322	4479165.9145	3744.93	-0.70182	386.465	-0.62433	350.0883	-0.51005	1718.0702	-0.76894	1571.0292	728461.75	593.6337	-0.48568	1288.6142	-0.30017	16353300	0.23593	446.814	69.3364	66.674	169.1538	155.7823	71721.2188	104.6901	-0.42976	137.4498	2933970
013	2018-10-11t0526	1539253829.1	adult	158.0456	106.0473	-190.2607	757.406	97.2118	52765.0153	168356.9276	3143688.4791	4009.12	-0.52663	396.578	-0.42378	344.5761	-0.66218	2106.1079	0.11558	2016.9481	579179.6875	738.2877	0.44818	1401.1774	0.040602	10901100	-1.18	220.485	76.8566	75.1249	149.1189	144.9609	41007.6875	107.469	-0.38556	130.4281	2112640
013	2018-10-11t0920	1539267905.4	adult	161.9557	109.9574	-186.3506	1184.0943	82.7996	80763.7574	254668.3742	4604255.2552	5318.55	0.28781	397.686	-0.42005	362.8436	-0.2266	1796.4946	-0.54277	1467.4546	756324.25	627.6788	-0.32616	1158.9823	-0.65292	16731800	0.32722	453.462	78.3737	74.8767	205.9656	199.0424	86711.5078	119.8642	-0.15537	178.6779	3297420
013	2018-10-11t1320	1539282307.29	adult	165.9562	113.9579	-182.3501	1225.6288	82.529	79109.2202	249129.0406	4342878.1212	3508.43	-0.81509	391.195	-0.5729	352.8848	-0.48786	1603.2893	-0.93466	1479.6212	662158.5	632.4987	-0.32694	1215.9652	-0.47723	16140300	0.17644	358.718	80.4482	76.9094	206.4706	194.1818	85272.3672	119.0737	-0.2059	167.1443	3319210
013	2018-10-11t1726	1539297051	adult	170.0517	118.0534	-178.2546	1242.4399	85.4444	85189.871	268432.2386	4882077.3297	6866.86	1.2605	372.431	-0.97121	341.7743	-0.77236	1565.5905	-0.98914	1116.5887	695122.1875	602.8685	-0.54288	925.8872	-1.2806	16524400	0.26673	401.313	80.9855	77.4908	255.8037	249.1904	113576.8281	117.2957	-0.27267	193.202	3593250
013	2018-10-11t2120	1539311104.3	adult	173.9554	121.9571	-174.3509	560.7749	90.8287	34359.2702	109830.7883	1887812.7485	2878.05	-1.1906	397.454	-0.48324	356.1434	-0.44516	1743.4596	-0.59487	1557.7078	296388.125	714.3641	0.12358	1264.6709	-0.32365	6756720	-2.0456	174.848	82.9555	82.2902	137.4549	135.2661	23367.3398	113.2944	-0.3743	129.3378	1410240
013	2018-10-12t0120	1539325504.53	adult	177.9555	125.9572	-170.3508	732.8292	79.6071	47285.6565	149818.3332	2556776.9469	1773.01	-1.8706	420.921	-0.032738	392.0101	0.39357	1167.5206	-1.7744	1128.2874	279037.4375	673.3162	-0.15804	968.9363	-1.132	10059200	-1.2434	416.665	104.549	98.0765	268.0248	252.2939	64057.9219	167.3175	0.51859	230.9207	2498520
013	2018-10-12t0520	1539339904.01	adult	181.9553	129.957	-166.351	1306.3942	85.3005	86791.6975	273278.305	4911141.8625	2923.35	-1.1596	361.845	-1.239	327.9192	-1.1653	1319.7673	-1.4428	1187.2758	597854.625	605.3874	-0.59467	971.9428	-1.1179	16368000	0.213	347.504	81.203	77.1372	211.4418	199.7472	95783.1562	123.53	-0.2634	172.6219	3673220
013	2018-10-12t0920	1539354304.48	adult	185.9554	133.9571	-162.3508	1236.9207	89.786	85647.8912	269823.9105	5017464.0321	4179.72	-0.37035	384.698	-0.79938	349.9202	-0.65444	1531.9829	-0.99085	1276.0771	683264.375	601.4148	-0.63932	1037.0031	-0.93272	17153700	0.38511	496.075	88.0243	85.2655	208.8421	187.798	93143.5938	124.3302	-0.28371	166.012	3925000
013	2018-10-12t1326	1539369066.11	adult	190.0559	138.0576	-158.2504	1224.0948	81.6694	79284.8876	249738.5156	4307493.6305	4615.31	-0.091506	388.464	-0.74787	350.925	-0.65432	1766.781	-0.49811	1569.6827	731447.3125	615.4274	-0.57721	1254.4126	-0.34097	16062600	0.13226	301.759	86.2229	82.6138	210.1394	206.0681	86997.7266	127.856	-0.26444	176.8356	3565230
013	2018-10-12t1754	1539385080.93	adult	194.5045	142.5062	-153.8018	1258.8454	85.7185	83298.2562	262327.0314	4697669.7928	6063.23	0.83095	400.844	-0.52969	360.1579	-0.45943	1745.0758	-0.53794	1394.0472	759108	640.4978	-0.45274	1144.1488	-0.64346	17402200	0.4192	406.139	90.9632	85.2703	267.8046	258.5042	116495	144.9779	-0.047045	232.977	3949080
013	2018-10-12t2144	1539398916.96	adult	198.3478	146.3495	-149.9585	1385.6533	86.1328	89270.3798	281229.5462	5034288.3816	5932.39	0.75743	378.734	-1.0108	345.3785	-0.8586	1653.1838	-0.72128	1364.9396	770383.6875	613.3247	-0.63666	1061.467	-0.87022	17625900	0.45897	384.531	89.3446	84.1628	269.1837	264.8456	125439.6094	140.192	-0.15735	226.6298	4158010
013	2018-10-13t0144	1539413317.05	adult	202.3478	150.3495	-145.9585	1220.7815	85.3608	82845.8459	261021.3336	4790219.7745	5514.79	0.49679	378.935	-1.0461	346.9871	-0.8584	1653.0929	-0.72049	1355.3446	714136.125	626.8676	-0.57867	1065.8115	-0.8649	16349900	0.16942	354.417	85.7419	82.0527	225.2559	216.2994	97310.5469	131.7159	-0.32282	190.4096	3699510
013	2018-10-13t0544	1539427718.27	adult	206.3482	154.3499	-141.9581	1287.1884	83.7858	86849.709	273848.5268	4958049.3772	5161.06	0.27086	393.348	-0.78622	356.6149	-0.65111	1756.8719	-0.5119	1439.1233	795863	622.6996	-0.62809	1090.3958	-0.80887	17791500	0.47348	375.649	86.2405	82.0611	211.7208	202.9408	95909.5234	130.767	-0.3784	175.4554	3900740
013	2018-10-13t0945	1539442145.73	adult	210.3558	158.3575	-137.9505	1301.6628	87.4395	88809.2691	279668.4952	5151584.8595	6057.41	0.85846	369.676	-1.3573	334.5087	-1.3207	1719.4042	-0.59347	1499.5745	796084.125	569.3222	-0.97754	1116.5001	-0.75099	17094600	0.31008	386.06	86.4536	80.7333	256.7795	248.5502	118888.9062	138.2482	-0.31003	209.7252	3997790
013	2018-10-13t1345	1539456546.06	adult	214.3559	162.3576	-133.9504	1298.0436	80.3535	84164.1355	264980.515	4633211.5174	4604.69	-0.099759	386.46	-1.0496	348.5512	-1.0018	1660.6246	-0.7216	1434.553	729014.1875	611.484	-0.74988	1192.6456	-0.55847	16954800	0.26754	412.544	85.4489	80.2301	224.9105	214.159	98735.7266	136.131	-0.3883	188.7204	3748810
013	2018-10-13t1745	1539470946.48	adult	218.356	166.3577	-129.9503	1343.2935	84.3486	85957.5424	270673.345	4766829.5682	3460.51	-0.86597	376.289	-1.3532	342.6648	-1.2612	1539.2144	-0.97923	1384.8293	691107.25	606.8569	-0.80752	1110.6036	-0.80137	16871300	0.23918	511.677	88.0227	82.9068	248.9938	227.3416	111798.2188	138.2372	-0.40725	195.5425	3946590
013	2018-10-13t2145	1539485346.49	adult	222.356	170.3577	-125.9503	1311.4737	84.0998	86787.5002	273314.7357	4863761.7262	5079.15	0.21139	396.599	-0.93103	361.4499	-0.73921	1526.3997	-1.0153	1175.0172	691459.0625	634.82	-0.6638	1017.4074	-1.0792	17933400	0.46176	387.173	96.6536	91.9533	249.0038	239.8498	112798.7031	144.1509	-0.36588	198.4056	4370480
013	2018-10-14t0145	1539499745.73	adult	226.3558	174.3575	-121.9505	1231.5578	85.0044	83016.7654	261552.9888	4699219.4214	4269.79	-0.33771	400.564	-0.89633	362.9068	-0.76376	1547.2142	-0.97858	1358.0038	669943.75	642.249	-0.64706	1161.2462	-0.69789	17321200	0.31822	459.957	91.5172	85.1331	257.1034	242.7203	111325.7812	148.3421	-0.34936	215.7778	3957390
013	2018-10-14t0545	1539514145.87	adult	230.3558	178.3575	-117.9505	1293.9005	86.8169	87745.8673	276351.3075	5013918.6665	5850.31	0.72753	384.167	-1.3916	354.3236	-1.1625	1620.0984	-0.83333	1358.3224	742005.0625	626.9606	-0.77309	1068.6869	-0.9772	17560700	0.36159	373.005	90.2915	84.8263	231.9598	223.9227	106237.5703	145.5762	-0.44774	191.8473	4127310
013	2018-10-14t0945	1539528545.81	adult	234.3558	182.3575	-113.9505	1239.3218	88.1682	85268.3706	268656.6203	4987018.8527	5006.73	0.15899	408.089	-0.805	369.336	-0.65077	1625.7306	-0.82634	1286.0624	721824.375	677.451	-0.48406	1109.323	-0.87877	18119200	0.48129	434.542	93.8689	87.842	254.3886	241.9403	112948.5469	150.459	-0.40244	205.12	4167780
013	2018-10-14t1345	1539542946.86	adult	238.3561	186.3578	-109.9502	1280.8241	85.925	86739.4985	273255.9831	4954961.7822	4433.23	-0.22937	387.86	-1.402	348.4207	-1.5366	1609.4491	-0.86217	1395.155	727471	634.1872	-0.78466	1108.0137	-0.89974	17525500	0.34605	380.089	95.0608	89.0878	233.3154	224.2832	105458.5469	151.8351	-0.41273	199.5299	4295320
013	2018-10-14t1745	1539557345.7	adult	242.3558	190.3575	-105.9505	1328.802	86.3681	88929.3893	279999.2572	5059493.8545	4246.94	-0.35229	407.204	-0.92147	366.3931	-0.87892	1595.5356	-0.89432	1371.6742	740328.5625	660.4314	-0.64798	1132.2196	-0.84642	18860900	0.63492	546.569	101.963	94.483	298.8739	273.6655	138677.4844	165.2925	-0.22898	235.7756	4722740
013	2018-10-14t2145	1539571747.11	adult	246.3562	194.3579	-101.9501	1289.8897	86.1749	86103.9071	271148.8071	4863141.0349	4398.97	-0.24624	417.252	-0.68698	373.2722	-0.64635	1676.16	-0.73005	1391.2764	752595.875	695.4269	-0.4582	1202.6474	-0.66216	18719200	0.60201	614.029	97.9969	91.2508	288.1311	258.3204	129370.8594	157.0315	-0.36459	222.7562	4396440
013	2018-10-15t0145	1539586147.56	adult	250.3563	198.358	-97.95	1322.6951	89.5526	90939.0394	286456.2008	5265132.5646	4067.67	-0.46315	394.966	-1.3218	352.2395	-1.5305	1567.6566	-0.95838	1318.6586	743069.25	672.087	-0.63038	1132.39	-0.87287	18701700	0.59824	461.147	98.6381	92.8587	253.416	240.8137	120119.2031	153.7992	-0.40862	210.2769	4670510
013	2018-10-15t0545	1539600548.41	adult	254.3565	202.3582	-93.9497	1333.7152	86.7278	90270.973	284215.0061	5286402.2182	5547.93	0.52272	409.202	-0.97228	368.0548	-0.9314	1690.0601	-0.70989	1382.0159	796018.3125	673.2315	-0.65036	1189.0696	-0.72727	19238600	0.7138	423.718	97.3254	89.6704	280.5501	270.8706	132139.1094	164.7656	-0.29244	227.5374	4575760
013	2018-10-15t0945	1539614947.64	adult	258.3563	206.358	-89.95	1303.2466	87.2151	87260.9619	274815.971	5011570.4924	3486.45	-0.83561	398.97	-1.2779	355.9818	-1.4522	1625.8687	-0.84718	1464.4998	739770.25	667.1827	-0.71358	1213.9791	-0.67069	18140000	0.47553	435.286	101.711	94.8098	240.8266	228.7617	109576.125	166.6641	-0.28746	211.2161	4624480
013	2018-10-15t1342	1539629192.77	adult	262.3133	210.315	-85.993	1351.2796	87.1	90699.9819	285666.9127	5144410.1546	5349.19	0.38856	419.599	-0.757	372.8626	-0.80258	1797.7645	-0.49697	1490.2722	850342.625	696.4793	-0.56212	1273.0272	-0.51859	19815200	0.84069	635.319	104.016	95.5414	279.1852	259.7849	132054.625	176.1618	-0.20716	234.765	4912040
013	2018-10-15t1742	1539643566.44	adult	266.306	214.3077	-82.0003	1259.453	86.819	88259.3688	278222.7887	5137661.9046	4672.15	-0.052855	415.061	-0.90852	373.3846	-0.8122	1691.9774	-0.72263	1402.9982	778309.625	705.2323	-0.53552	1202.6982	-0.72818	19060000	0.67844	468.007	105.392	98.5534	269.8723	254.1825	124141.2812	169.779	-0.28686	225.3861	4839710
013	2018-10-15t2142	1539657966.64	adult	270.306	218.3077	-78.0002	1331.1145	89.3302	89696.4318	282479.7031	5126076.612	3627.51	-0.72711	421.427	-0.77002	372.5866	-0.87452	1800.542	-0.50454	1618.3785	842653.625	707.5878	-0.54702	1335.8168	-0.36894	19686100	0.81757	458.57	106.732	100.3448	266.6115	253.7366	124774.1562	171.0716	-0.2905	223.7554	4985770
013	2018-10-16t0142	1539672367.3	adult	274.3062	222.3079	-74.0001	1307.3196	85.7924	88895.3668	279936.253	5128209.7775	4760.39	0.0048496	408.965	-1.1309	363.8767	-1.2547	1659.9447	-0.80571	1442.7542	768554.375	730.7714	-0.43386	1217.6606	-0.71214	18933900	0.65545	495.858	107.275	99.8537	325.1901	315.8044	150563.0312	176.6866	-0.25586	254.1549	4966500
013	2018-10-16t0542	1539686766.86	adult	278.3061	226.3078	-70.0002	1332.8742	89.347	89003.7755	280232.2859	5076702.7509	4366.95	-0.24686	408.425	-1.1754	360.3461	-1.4278	1718.8879	-0.69063	1478.2103	797564	726.6755	-0.48284	1235.543	-0.67409	18934600	0.65826	437.138	106.497	100.9196	246.4126	230.3462	114335.4219	168.527	-0.34298	211.0534	4937200
013	2018-10-16t0942	1539701167.48	adult	282.3063	230.308	-66	1309.5575	89.3486	88229.2887	277857.9469	5087745.6209	4024.15	-0.46427	414.598	-1.0418	367.7151	-1.1632	1726.9856	-0.68128	1486.7678	794413.375	740.4219	-0.42539	1280.9812	-0.55785	19052000	0.68731	502.523	109.797	103.1382	295.9715	279.2556	136146.9062	179.2084	-0.26624	236.7827	5045480
013	2018-10-16t1342	1539715568.89	adult	286.3067	234.3084	-61.9996	1261.4348	88.8599	87765.739	276531.8238	5145211.8381	4310.05	-0.28009	440.904	-0.3748	386.5034	-0.43746	1833.9343	-0.46133	1576.0964	838108	787.9721	-0.169	1345.4005	-0.38744	20147500	0.93556	441.16	114.26	106.9417	303.4151	297.9675	138660.7188	183.0749	-0.24959	254.4354	5221240
013	2018-10-16t1742	1539729968.88	adult	290.3067	238.3084	-57.9996	1299.1132	87.2239	87452.6418	275385.9696	5059234.6321	3888.17	-0.5461	430.329	-0.68504	383.7696	-0.57945	1825.9762	-0.48391	1635.2363	832645.125	748.9366	-0.42184	1387.6962	-0.2786	19608800	0.81971	373.031	109.258	102.9251	242.3714	235.4204	110521.375	181.8974	-0.27473	220.4097	4978540
013	2018-10-16t2142	1539744368.06	adult	294.3064	242.3081	-53.9998	559.5658	118.7063	45539.5938	150099.5233	3121382.0265	4116.73	-0.39899	458.806	0.038713	398.1467	-0.029337	2176.2915	0.26225	1976.0503	515781.0625	841.8479	0.097493	1658.0701	0.47196	10873200	-1.154	632.503	114.459	108.0139	321.7093	273.7886	76245.1016	175.2862	-0.34228	216.6739	2712560
013	2018-10-17t0142	1539758767.62	adult	298.3063	246.308	-50	1232.7634	87.4027	82306.2017	259250.7668	4666234.1716	4128.23	-0.38971	457.136	-0.036061	398.3999	-0.050553	2005.137	-0.10844	1858.8915	860203.75	836.7445	0.042953	1565.0306	0.20063	19611100	0.83002	483.529	115.712	106.9974	271.6297	257.5407	116529.1406	192.9806	-0.21702	235.9656	4964030
013	2018-10-17t0542	1539773166.93	adult	302.3061	250.3078	-46.0002	1236.8191	90.5217	85929.1195	270736.2677	5043936.1136	4152.39	-0.37258	449.991	-0.25555	392.8178	-0.30922	1967.5979	-0.19329	1791.6825	881483.875	815.988	-0.10164	1515.7805	0.052418	20125400	0.95335	454.808	116.294	108.5258	281.9803	268.5222	126327.1875	191.3394	-0.24498	237.332	5201130
013	2018-10-17t0942	1539787567.53	adult	306.3063	254.308	-42	1198.3482	90.6944	85727.8963	270255.3957	5148259.5373	5051.42	0.19324	442.567	-0.48207	386.5084	-0.5985	2002.0959	-0.12217	1768.1744	894936.875	791.5365	-0.26621	1528.806	0.079294	19744700	0.87147	548.998	114.503	105.1447	302.9291	261.0225	135409.3125	192.0363	-0.25429	233.3825	5108460
013	2018-10-17t1349	1539802403.88	adult	310.4275	258.4292	-37.8788	1196.3733	89.1067	84454.1536	266210.0745	4998319.7645	5778.96	0.64822	450.69	-0.29912	393.22	-0.3589	2099.2129	0.0865	1900.1118	923653.625	838.468	-0.0212	1588.2616	0.23628	19806000	0.89169	561.206	116.273	107.3152	297.9362	258.202	131091.9531	196.8373	-0.23346	234.9214	5109720
013	2018-10-17t1742	1539816368.99	adult	314.3067	262.3084	-33.9996	1247.3896	88.8668	84316.593	265602.3496	4872151.009	4798.75	0.03543	445.282	-0.47117	388.2974	-0.59169	2008.5403	-0.11562	1802.2374	883757.75	817.1881	-0.16589	1537.7397	0.084799	19560400	0.83982	555.892	117.206	106.7934	305.1609	263.1563	134270.8125	201.7177	-0.21203	241.2742	5148630
013	2018-10-17t2142	1539830766.3	adult	318.3059	266.3076	-30.0003	1195.8362	88.6592	82623.6302	260438.3591	4792104.6922	4593.48	-0.092063	451.338	-0.34215	392.8662	-0.43797	2045.3224	-0.038231	1873.9307	881533.9375	846.5806	-0.022507	1561.1825	0.14081	19410200	0.80999	551.78	118.779	108.1041	305.4469	267.0269	131647.625	205.5691	-0.19916	244.2661	5108210
013	2018-10-18t0142	1539845166.57	adult	322.306	270.3077	-26.0003	1209.3557	89.2396	82341.4021	259402.1444	4774646.5685	4533.53	-0.12887	449.634	-0.41734	389.8101	-0.59614	2054.0186	-0.022496	1867.9767	881174	842.9277	-0.067055	1577.8191	0.1777	19275800	0.78353	555.117	119.82	108.3243	313.1245	273.2811	134330.4062	210.2959	-0.18071	250.1923	5136680
013	2018-10-18t0542	1539859566.84	adult	326.3061	274.3078	-22.0002	1190.18	89.6555	81988.6572	258491.9048	4770411.7823	3720.37	-0.6309	451.954	-0.3867	392.965	-0.49985	2008.5565	-0.12768	1841.7406	859662.1875	835.9836	-0.12967	1564.6142	0.13089	19300200	0.795	564.322	121.681	109.6958	329.0394	292.6738	140828.875	214.5888	-0.16589	261.0384	5196270
013	2018-10-18t0942	1539873966.49	adult	330.306	278.3077	-18.0003	1183.2592	88.6631	81045.7484	255368.309	4709612.8527	4378.79	-0.2237	449.44	-0.48286	391.1371	-0.60811	2057.5222	-0.021812	1892.1547	870331.875	821.9711	-0.23123	1575.1089	0.15066	18972200	0.72108	517.313	121.333	109.5427	316.7798	281.8934	133997.8438	214.3315	-0.18212	257.5165	5121830
013	2018-10-18t1342	1539888368.24	adult	334.3065	282.3082	-13.9998	1175.1125	89.769	80858.9951	254787.6275	4731267.514	5851.29	0.68078	446.715	-0.58435	388.1568	-0.7643	2139.011	0.15896	1878.7847	900523.625	816.3087	-0.28532	1566.6114	0.11726	18804500	0.68525	530.995	121.129	109.0179	316.5117	283.2682	133251.4375	214.311	-0.19623	259.4158	5098940
013	2018-10-18t1801	1539903915.24	adult	338.6251	286.6268	-9.6812	1142.1606	89.5473	80208.1481	252817.9704	4750483.9221	6698.77	1.1969	454.586	-0.41043	394.0183	-0.55837	2228.6438	0.36062	1936.4386	931573.0625	835.624	-0.20206	1599.2638	0.19863	18980800	0.7346	516.495	124.086	112.2349	323.6941	295.7498	135304.125	218.1639	-0.18579	267.1909	5181070
013	2018-10-18t2142	1539917168	adult	342.3064	290.3081	-5.9999	1103.5967	89.8787	76063.026	239718.4077	4477683.8267	5341.43	0.36454	459.189	-0.3174	398.0276	-0.42279	2190.9346	0.27326	1977.9517	867610.0625	834.6948	-0.22771	1693.7485	0.45506	18184300	0.54041	514.665	127.478	115.0048	328.2461	307.1593	129985.4688	226.6252	-0.14402	273.9468	5048240
013	2018-10-19t0142	1539931567.71	adult	346.3063	294.308	-1.9999	1070.4899	90.4925	73813.0889	232737.1384	4343438.7829	7700.55	1.7994	465.884	-0.17191	402.2108	-0.28179	2238.5496	0.38186	2026.3696	861841.625	880.6544	0.003284	1728.5705	0.54364	17911800	0.47534	513.055	129.688	118.2715	330.6968	308.4884	127318.2812	227.1148	-0.15474	276.0973	4986100
013	2018-10-19t0542	1539945967.31	dead	350.3062	298.3079	1.9999	1073.5759	89.124	73299.1332	231116.2359	4247795.6109	6038.18	0.78439	467.821	-0.15089	403.2639	-0.27034	2223.8577	0.34723	2006.1075	849513.625	872.7924	-0.062483	1725.7975	0.52697	17853000	0.46362	526.157	130.962	118.3982	335.6205	311.7395	128207.0469	231.6528	-0.13994	281.1889	4997760
014	2018-10-04t1320	1538677518.89	egg	-2.0428	-50.0412	-298.3492	168.3537	44.2421	3715.5801	12253.2793	80543.2853	0	0.6213	0	-0.48285	0	-0.49611					0	-0.45184	0	-0.028996	0	1.5803	0	0	0				0	-0.53528	0	0
014	2018-10-04t1725	1538692227.29	larva	2.0428	-45.9555	-294.2636	162.5686	41.4769	3439.2149	11255.2301	71495.1903	0	0.19313	0	-0.6978	0	-0.69538					0	-0.59748	0	-0.27035	0	0.88559	0	0	0				0	-0.65709	0	0
014	2018-10-04t2120	1538706312.43	larva	5.9554	-42.043	-290.351	133.3458	28.4911	2515.1345	8067.0797	44226.1381	0	-0.14642	0	-0.90898	0	-0.89433					0	-0.73032	0	-0.47858	0	0.2898	0	0	0				0	-0.78003	0	0
014	2018-10-05t0120	1538720712.16	larva	9.9553	-38.0431	-286.3511	165.6569	26.0609	3109.5629	9867.9387	52542.2689	0	-0.44624	0	-1.1309	0	-1.107					0	-0.86046	0	-0.67365	0	-0.26337	0	0	0				0	-0.91302	0	0
014	2018-10-05t0525	1538735419.36	larva	14.0406	-33.9577	-282.2658	168.6489	25.9273	3160.5972	10025.9491	53254.3867	0	-0.71737	0	-1.365	0	-1.3353					0	-0.98854	0	-0.85826	0	-0.78078	0	0	0				0	-1.0578	0	0
014	2018-10-05t0920	1538749512.75	larva	17.9555	-30.0429	-278.351	271.7834	32.1551	6495.0119	20558.6617	134984.5059	418.216	-0.48945	221.595	0.75191	221.2567	1.0285	283.3103	-0.80513	278.1184	10199.1719	255.6801	-0.019337	272.5409	-0.49469	776691	-0.74226	303.854	60.9283	60.814	101.0965	91.7058	3639.4729	79.239	0.91251	87.7017	213554
014	2018-10-05t1320	1538763914.41	larva	21.9559	-26.0424	-274.3505	280.3373	29.5888	6520.3623	20603.6199	131254.6107	335.455	-0.81606	248.681	0.86561	248.1464	1.2	311.8533	-0.88838	309.2149	11226.7188	287.1453	-0.0056626	302.609	-0.60808	877844	-1.1325	102.151	61.8277	61.3944	93.2556	92.1255	3357.2004	81.3758	0.90435	89.0697	218252
014	2018-10-05t1726	1538778638.47	larva	26.0459	-21.9524	-270.2605	464.6514	48.1773	16649.6691	52701.0671	507083.1152	736.59	-0.62565	263.148	0.84515	256.7803	1.1544	585.4855	-0.70686	585.9221	52108.2109	311.758	-0.019396	506.4052	-0.39167	2323330	-0.70175	105.732	60.2276	59.9076	93.493	91.9852	8320.877	80.0514	0.7949	88.6634	531750
014	2018-10-05t2120	1538792712.46	larva	29.9554	-18.043	-266.351	523.8433	50.6318	21134.0763	66850.4134	718460.0079	571.499	-0.99928	253.469	0.55614	243.1553	0.82266	516.1895	-0.89111	511.4778	57813.2266	364.8026	0.097141	486.9855	-0.5833	2827450	-0.82202	107.899	62.6535	62.3171	95.9942	94.3645	10751.3486	82.1714	0.78629	91.2381	698900
014	2018-10-06t0120	1538807112.94	larva	33.9555	-14.0429	-262.3509	619.1012	69.5527	29247.7544	92901.2448	1173310.5523	1951.33	0.14218	340.609	1.4066	280.7759	1.1649	1533.2841	0.15764	1510.4177	236125.75	810.7187	1.903	1292.9549	0.7424	5233800	0.13226	144.195	56.5108	56.1264	95.2832	93.109	14673.6113	79.3947	0.61685	89.8919	868345
014	2018-10-06t0525	1538821821.55	larva	38.0412	-9.9571	-258.2652	765.3786	51.0671	34031.884	107315.6124	1259869.1369	4389.78	2.2209	383.438	1.768	257.9158	0.66722	3327.1868	2.1733	3276.1924	598893.625	1168.7119	3.3469	2752.0552	3.2296	6873130	0.60812	139.112	50.2381	49.5724	89.2358	87.3084	16062.4424	73.4076	0.31311	83.6717	900518
014	2018-10-06t0920	1538835912.45	larva	41.9554	-6.043	-254.351	811.3711	62.7833	42891.8725	135741.4447	1857278.1721	3900.14	1.5129	361.687	1.3329	271.787	0.68553	2951.4539	1.6895	2884.415	664077.125	822.392	1.7496	2378.6786	2.3813	8130350	0.87522	306.453	60.4068	60.0936	95.9931	93.9712	21598.4414	81.1172	0.48582	90.2712	1357880
014	2018-10-06t1320	1538850312.23	larva	45.9553	-2.043	-250.3511	982.5632	67.927	55085.1511	173636.4439	2568784.0654	4356.64	1.6814	348.814	0.97845	298.2277	0.90679	2757.0332	1.404	2527.3167	796782.5625	522.5149	0.33617	1851.025	1.266	10053500	1.4696	329.29	58.5812	58.1302	97.5522	94.3454	28192.5898	79.9091	0.32346	90.62	1688430
014	2018-10-06t1725	1538865022.18	adult	50.0414	2.043	-246.265	990.5933	68.246	54830.2699	172895.8077	2511531.8755	3872.2	1.0058	335.922	0.58779	286.9073	0.50835	2439.8577	0.9448	2283.0581	700239.125	469.2082	-0.015063	1792.1496	0.99009	9639940	0.82693	327.931	61.5467	61.0891	98.8979	96.3064	28383.7109	83.1168	0.33057	92.242	1766210
014	2018-10-06t2120	1538879111.65	adult	53.9552	5.9568	-242.3513	1177.4295	82.5308	71521.9815	225280.0638	3778141.3705	3420.83	0.39395	254.471	-0.84844	213.0398	-1.1216	2082.8801	0.4089	2010.3154	778997.125	383.0884	-0.50198	1472.4288	0.27063	9496370	0.35394	165.524	49.1678	48.778	82.7592	81.0351	30951.9316	68.4951	-0.57433	77.7493	1834850
014	2018-10-07t0120	1538893526.21	adult	57.9592	9.9608	-238.3472	1001.0463	68.4022	56597.1781	178462.7093	2668387.6046	2830.05	-0.27239	327.17	0.080533	281.1583	-0.012202	2128.9734	0.38465	2113.0276	630176.125	484.6958	-0.11633	1610.1527	0.43282	9678980	0.090207	353.56	60.3819	59.9643	98.1934	95.8521	29065.2363	82.2747	0.039851	92.0894	1786340
014	2018-10-07t0527	1538908317.26	adult	62.0678	14.0695	-234.2386	1062.0947	73.5165	63207.2249	199294.1146	3142650.6818	2044.69	-1.0802	285.809	-0.77768	246.6967	-1.007	1438.444	-0.67912	1389.8722	476124.9375	544.0312	0.11543	1154.6527	-0.45265	9436000	-0.36607	166.649	56.8219	56.0903	97.0832	95.5937	32134.5312	80.9352	-0.17641	91.4619	1875980
014	2018-10-07t0920	1538922322.21	adult	65.9581	17.9597	-230.3483	1112.7333	70.2564	61339.0507	193274.48	2841811.6514	3253.76	-0.20579	327.097	-0.2055	288.436	-0.21575	2068.0935	0.12212	1997.7495	663858	454.0041	-0.33686	1583.7368	0.28811	10495200	-0.15415	318.318	58.9415	58.5287	98.2466	95.8903	31537.1719	81.6816	-0.26112	91.8435	1891200
014	2018-10-07t1320	1538936717.95	adult	69.9569	21.9585	-226.3495	1097.5999	69.2659	61852.8848	194890.0779	2901028.9928	3617.13	-0.028436	361.242	0.34527	317.1668	0.41898	2026.5031	0.0001474	1925.0103	656587	504.0587	-0.10411	1614.4916	0.333	11685500	0.12709	178.105	64.0435	63.6853	103.5076	101.2494	33536.4609	86.8023	0.053911	97.0913	2071680
014	2018-10-07t1725	1538951427.32	adult	74.0428	26.0445	-222.2636	988.7203	73.551	59848.5572	188751.1563	3018822.7393	4315.09	0.43549	352.31	0.081036	312.0887	0.13986	2143.0474	0.16092	1971.804	670773.8125	504.276	-0.10212	1525.0724	0.16003	11007900	-0.45104	132.873	64.1193	63.7323	101.5714	99.7604	31791.8633	86.1609	-0.14241	96.2802	2003410
014	2018-10-07t2120	1538965512.67	adult	77.9554	29.9571	-218.351	1062.5073	74.4691	65009.3676	204916.8262	3309760.1216	3797.06	-0.079521	342.884	-0.23024	307.2721	-0.17669	1854.2623	-0.34445	1732.8478	630449.1875	500.945	-0.11444	1231.1798	-0.47543	11637200	-0.37831	167.062	67.5885	66.8562	113.0382	109.7428	38432.9922	91.5242	0.33861	104.4695	2293890
014	2018-10-08t0120	1538979913.5	adult	81.9557	33.9573	-214.3507	1116.3241	71.6736	66514.224	209577.3468	3332122.6342	3655.66	-0.27387	352.677	-0.086311	313.971	-0.10469	1861.4658	-0.33897	1740.6755	647790.125	500.3679	-0.11022	1385.2527	-0.10734	12252700	-0.29353	235.599	63.5537	63.1202	103.7188	101.0666	36094.1523	86.2708	-0.49892	97.0507	2207980
014	2018-10-08t0526	1538994629.99	adult	86.0436	38.0452	-210.2628	1067.6018	73.2939	66925.8178	210930.7268	3506689.3093	4082.27	0.003994	342.327	-0.5249	310.0685	-0.46358	1985.1918	-0.06739	1764.5526	694817.125	470.4515	-0.35551	1327.4229	-0.22972	11951600	-0.60635	387.848	58.6011	58.0124	103.7226	100.6481	36302.9062	84.8404	-0.91738	96.4018	2045940
014	2018-10-08t0920	1539008712.51	adult	89.9554	41.957	-206.351	1217.3431	72.2701	72769.6258	229113.4946	3641274.2464	2812.37	-1.0849	364.279	0.061013	333.9377	0.40479	1742.7863	-0.62954	1631.0221	664001.5625	498.5398	-0.14578	1226.0875	-0.51523	13845900	0.1007	207.313	65.5486	64.7353	125.7611	117.611	47914.9609	90.0396	-0.42103	105.1876	2491440
014	2018-10-08t1320	1539023114.9	adult	93.9561	45.9577	-202.3504	1141.0067	73.1851	70651.5775	222701.5997	3612261.322	4500.03	0.21162	361.298	-0.18995	328.5297	-0.025482	2033.6323	0.097735	1869.1426	750410.3125	469.7158	-0.50538	1298.3068	-0.27528	13318500	-0.26934	271.383	72.6429	71.6317	142.1085	128.6754	52438.0352	97.8169	0.41032	115.1342	2677830
014	2018-10-08t1726	1539037845.41	adult	98.0479	50.0495	-198.2585	1046.0242	75.6329	68428.2339	215939.0691	3690219.0382	4461.62	0.11159	373.179	0.12484	339.2909	0.30387	1886.1323	-0.29729	1515.745	673349.25	547.491	0.27131	1102.9205	-0.98038	13308000	-0.39195	271.755	74.8155	73.612	153.4361	142.8347	54776.6914	100.4523	0.51366	119.1454	2668000
014	2018-10-08t2120	1539051911.78	adult	101.9552	53.9568	-194.3512	1202.1537	80.0794	77066.6428	242863.0452	4211766.6122	5775.61	1.0476	322.713	-2.1919	288.6343	-2.4109	2041.5887	0.11393	1624.4995	820718.6875	414.3616	-1.3475	1191.5439	-0.66207	12965000	-0.63782	187.072	60.6673	59.3767	121.8142	118.9965	48969.3047	87.018	-1.4111	108.3355	2437310
014	2018-10-09t0120	1539066310.67	adult	105.9549	57.9565	-190.3515	1112.4476	75.5079	67374.3481	212251.3	3443702.0621	5300.9	0.60376	382.605	0.17732	346.405	0.28692	1979.0028	-0.082959	1637.0229	696609	543.5612	0.021403	1246.8867	-0.45296	13451600	-0.51278	318.223	80.5599	77.6501	195.7874	191.0419	68917.1719	114.2252	1.7217	170.3918	2832320
014	2018-10-09t0526	1539081032.61	adult	110.0443	62.0459	-186.2621	1083.1406	77.7431	68354.1023	215624.6651	3570096.9638	6139.11	1.1336	388.134	0.22539	350.0553	0.28353	1955.5021	-0.17838	1629.5553	698114.25	569.6916	0.18763	1290.1872	-0.29315	13834300	-0.42639	382.486	77.4763	74.5116	234.4692	225.7146	83705.5156	107.8025	0.69209	172.7418	2761490
014	2018-10-09t0920	1539095111.72	adult	113.9552	65.9568	-182.3512	1183.9957	77.9042	75793.9162	238802.2461	4093275.0203	5122.2	0.32969	321.074	-2.7094	290.2665	-2.8544	1680.1987	-0.95865	1369.4118	665358.6875	425.9544	-1.4763	1124.119	-0.93961	12691700	-0.95633	255.96	63.2727	62.278	110.709	107.3764	43840.7773	87.8785	-1.7577	101.6821	2501110
014	2018-10-09t1320	1539109515.79	adult	117.9563	69.9579	-178.3501	1132.5515	76.7819	73295.9027	231424.1186	3916795.5948	5104.38	0.25807	378.985	-0.47464	348.7837	-0.10856	1805.187	-0.6454	1585.547	691386.625	490.9045	-0.87165	1111.5222	-0.99179	14482500	-0.27722	277.171	80.318	78.3857	184.3545	180.3143	70607.7812	109.0037	0.38351	141.5648	3069270
014	2018-10-09t1726	1539124234.48	adult	122.0448	74.0465	-174.2616	1132.6255	74.7979	69341.994	218456.0061	3606415.242	4405.57	-0.26988	394.794	0.0020256	358.0484	0.18552	1852.338	-0.54346	1492.4384	670546.375	571.4064	-0.15733	1261.5652	-0.43979	14288400	-0.39371	417.451	72.5216	71.2246	154.4915	141.0583	55925.9375	99.2516	-0.79527	121.4973	2624700
014	2018-10-09t2120	1539138312.04	adult	125.9553	77.9569	-170.3512	1123.4054	77.4342	70334.9687	221658.6605	3677141.0685	4763.38	-0.059458	387.092	-0.39677	350.1748	-0.29258	1932.2266	-0.35276	1559.9592	711059.375	524.227	-0.69935	1323.1552	-0.22482	14209400	-0.44302	332.615	74.3275	73.3494	147.4402	125.6808	54257.9766	100.9184	-0.66294	116.4094	2728410
014	2018-10-10t0120	1539152712.66	adult	129.9554	81.9571	-166.351	1178.8775	76.9595	72249.4736	227631.893	3705711.4802	5273.47	0.25227	377.842	-0.77594	343.1973	-0.65044	2062.3621	-0.033409	1757.016	779572.875	506.6044	-0.92096	1359.6211	-0.10435	14254100	-0.43151	234.889	77.186	75.6625	157.4567	152.9873	59518.6289	108.1209	-0.1681	134.0224	2911840
014	2018-10-10t0526	1539167436.68	adult	134.0454	86.0471	-162.261	1216.9225	76.4209	75021.5718	236282.347	3887677.8669	3615.38	-0.84227	369.93	-1.0354	338.9831	-0.82533	1790.5957	-0.72381	1608.2737	701913.5	493.5185	-1.0758	1303.5265	-0.30114	14482000	-0.34725	198.206	74.6744	73.7645	130.9819	126.6547	51344.9258	104.4236	-0.39332	120.0776	2923350
014	2018-10-10t0920	1539181512.13	adult	137.9553	89.9569	-158.3511	1161.4793	80.14	72553.6778	228554.108	3845105.9807	4072.45	-0.5447	396.99	-0.27704	362.9293	-0.025671	1794.3915	-0.69887	1636.998	680074.375	596.5534	-0.27344	1345.7918	-0.15672	15028800	-0.16128	280.137	72.3978	71.2821	130.9779	127.5919	49640.6367	102.0969	-0.48223	119.9675	2740760
014	2018-10-10t1320	1539195912.29	adult	141.9553	93.957	-154.3511	1146.1318	76.9422	73423.7086	231383.9429	3943831.4069	3155.98	-1.1158	372.473	-0.94374	344.7078	-0.6337	1496.0836	-1.3921	1342.1135	574496.125	557.112	-0.63684	1114.4837	-0.89668	14267900	-0.38307	322.558	79.735	76.9608	233.4937	228.1495	89661.5859	113.3031	-0.11254	189.8065	3054330
014	2018-10-10t1726	1539210635.55	adult	146.0451	98.0468	-150.2613	1126.1535	77.7841	72378.6776	228146.0853	3863651.3772	4427.12	-0.30366	397.872	-0.32597	362.2175	-0.1406	1732.2688	-0.79824	1513.8141	654797.625	561.5913	-0.64233	1215.8834	-0.55156	15018100	-0.14359	177.988	76.9692	75.737	133.3762	131.0628	50416.1953	105.8586	-0.36973	123.126	2905280
014	2018-10-10t2120	1539224712.19	adult	149.9553	101.9569	-146.3511	1291.1317	83.7389	86877.7246	273973.3352	4810707.065	5018.83	0.073971	356.766	-1.2878	326.1567	-1.139	1730.8551	-0.77091	1509.358	784077.375	468.2214	-1.3395	1198.1002	-0.58839	16144000	0.18031	295.36	70.0992	67.6355	156.0732	145.1693	70701.1406	105.3229	-0.39963	129.4134	3172060
014	2018-10-11t0120	1539239113.16	adult	153.9556	105.9572	-142.3508	1276.8768	75.1378	78729.0518	247939.0029	4088333.7496	4411.8	-0.29066	390.979	-0.52548	358.1995	-0.3011	1774.3715	-0.64274	1557.7659	729266.6875	581.8064	-0.56712	1203.4721	-0.55446	16059500	0.15724	243.651	78.7982	76.9294	167.1256	160.9599	68688.625	113.6242	-0.22144	145.2656	3236630
014	2018-10-11t0526	1539253837.26	adult	158.0456	110.0472	-138.2608	1132.3485	78.6273	73582.3728	231884.2013	4006911.4118	4197.82	-0.41065	383.856	-0.694	349.0645	-0.55001	1873.181	-0.39739	1607.3929	719301.5	580.6646	-0.60651	1226.6035	-0.47053	14723200	-0.18888	294.337	71.2063	69.9469	131.5283	127.0579	50506.8516	101.5605	-0.51287	119.8931	2731190
014	2018-10-11t0920	1539267913.58	adult	161.9557	113.9573	-134.3507	1164.2712	77.4077	73361.2266	231184.3182	3862341.8976	3686.99	-0.7142	406.931	-0.22771	366.6401	-0.13353	1884.1691	-0.35252	1663.5321	721636.75	622.4385	-0.36041	1318.6892	-0.19282	15581400	0.036833	398.596	82.7581	79.9608	260.2842	263.6656	99688.8438	112.2353	-0.30979	161.2214	3168810
014	2018-10-11t1320	1539282315.57	adult	165.9562	117.9579	-130.3502	1206.3737	79.8987	76047.5583	239463.8101	4099511.9792	3946.44	-0.54589	394.227	-0.51079	356.1304	-0.40931	1829.0378	-0.45132	1633.8365	726128	594.2627	-0.57161	1291.2859	-0.2633	15631100	0.051016	376.81	68.6032	67.1427	138.3281	124.2335	54916.25	99.1487	-0.58888	115.6163	2720120
014	2018-10-11t1726	1539297059.22	adult	170.0517	122.0533	-126.2547	1152.4543	77.1783	70638.0239	222605.9955	3618613.8495	5281.35	0.28424	388.59	-0.64397	352.3052	-0.51954	1843.1046	-0.40213	1547.8131	680105.625	586.1889	-0.64761	1264.7623	-0.33006	14329600	-0.26179	294.548	79.8903	78.595	156.5446	144.3489	57764.9609	112.7161	-0.35689	134.0432	2946040
014	2018-10-11t2120	1539311112.52	adult	173.9554	125.957	-122.351	1303.3299	148.2226	99576.396	318123.2538	6609919.2541	3284	-0.94002	417.881	-0.072509	388.723	0.33439	1426.1057	-1.2596	1228.3835	665991.375	629.0471	-0.40403	924.6081	-1.2681	19477900	0.95978	351.03	76.7353	75.4342	151.1166	146.3927	70571.4609	110.5097	-0.42362	134.0254	3576710
014	2018-10-12t0120	1539325512.82	adult	177.9555	129.9571	-118.3509	1084.0876	77.7477	69071.7599	217854.2536	3642626.2817	3788.51	-0.62216	414.683	-0.15745	374.5664	-0.02303	1783.8212	-0.49446	1587.2446	618985.9375	678.9424	-0.12371	1236.4869	-0.39543	14357600	-0.24589	528.421	88.7804	86.2292	247.403	184.3805	85848.8281	122.271	-0.24916	152.1321	3073840
014	2018-10-12t0520	1539339912.23	adult	181.9553	133.957	-114.3511	1198.5115	89.7327	88073.4215	278180.517	5400712.075	3598.19	-0.73938	394.072	-0.59256	360.6744	-0.37625	1388.8645	-1.3001	1135.4581	629155.625	640.3504	-0.38283	965.6459	-1.1351	17814800	0.54452	365.184	71.5401	67.5373	195.2362	181.6384	88441.9844	114.3547	-0.41435	153.2592	3234120
014	2018-10-12t0920	1539354312.7	adult	185.9554	137.9571	-110.351	931.5182	78.5188	60813.6805	192165.535	3296404.3679	3555.87	-0.76066	422.946	-0.033791	381.683	0.11193	1659.1134	-0.72975	1420.9903	520961.625	653.844	-0.32429	1293.3874	-0.23514	13250900	-0.49649	418.534	96.0701	93.5132	222.5984	218.2405	69895.8906	136.0284	-0.09799	186.313	3009880
014	2018-10-12t1326	1539369074.32	adult	190.0559	142.0575	-106.2505	1159.8612	74.0788	70839.0155	223143.9967	3612864.2264	3701.1	-0.66705	380.411	-0.90964	347.1336	-0.74656	1644.5642	-0.74782	1440.6133	608488.75	577.5306	-0.80388	1186.3143	-0.52546	14072500	-0.31218	448.573	73.7437	69.9393	266.4942	256.8416	98602.8594	111.6919	-0.51362	179.7892	2728000
014	2018-10-12t1754	1539385089.36	adult	194.5045	146.5062	-101.8019	1127.5181	78.3123	69078.4771	217661.8008	3608930.6762	4472.18	-0.17896	403.638	-0.47288	371.3299	-0.18237	1662.6797	-0.70589	1377.5767	600227.375	560.594	-0.93048	1195.0412	-0.50583	14556400	-0.21098	295.031	96.927	93.6106	205.4732	195.1705	74175.8203	138.0952	-0.15115	173.4368	3495480
014	2018-10-12t2144	1539398925.37	adult	198.3479	150.3495	-97.9586	1033.4773	75.3612	63776.0798	201084.3895	3290423.3044	6051.14	0.83333	413.375	-0.29872	369.1215	-0.25956	2495.8855	0.99349	2027.87	831129.875	567.1653	-0.91263	1536.0841	0.41187	13757500	-0.39156	230.06	96.9	94.4498	174.808	171.1267	58211.0625	133.8433	-0.25215	161.7138	3224930
014	2018-10-13t0144	1539413325.47	adult	202.3479	154.3495	-93.9585	1130.3893	74.2462	67010.6421	211065.0876	3372220.7134	5758.26	0.65363	420.18	-0.18378	371.1514	-0.23313	2391.8728	0.78244	1890.2775	837155.5	623.4903	-0.59891	1400.0801	0.038582	14706300	-0.19005	473.772	106.409	98.4049	311.4339	300.8763	109001.8516	177.599	0.35784	263.7034	3724320
014	2018-10-13t0544	1539427726.71	adult	206.3482	158.3499	-89.9582	1030.7386	76.5408	65371.4686	206319.4612	3416610.3223	5957.54	0.78831	411.816	-0.39073	372.4502	-0.22687	2046.0825	0.077462	1732.178	697714.125	656.0647	-0.42711	1278.7643	-0.29824	14035500	-0.34571	449.387	99.5346	95.3217	299.4284	295.5699	102105.0938	151.4415	-0.070837	220.7057	3392340
014	2018-10-13t0945	1539442154.17	adult	210.3559	162.3575	-85.9506	1114.8855	73.9636	64663.0654	203717.3476	3166812.8686	4445.83	-0.19825	425.558	-0.12387	386.9793	0.1486	1750.7533	-0.52938	1548.8832	591754.625	634.1265	-0.5845	1274.234	-0.32147	14380500	-0.28129	298.964	96.7366	92.8864	190.9775	186.4963	64550.3828	142.9904	-0.2389	174.7076	3268920
014	2018-10-13t1345	1539456554.45	adult	214.3559	166.3576	-81.9505	1117.0005	150.4431	76213.7537	245822.9943	4729996.9433	4952.19	0.13027	383.938	-1.1073	347.7552	-1.0254	1747.1683	-0.54391	1448.3447	695373	616.1452	-0.72137	1137.7564	-0.7089	15274600	-0.098842	491.38	94.9854	90.9621	287.1721	272.3984	114294.5078	140.5269	-0.32124	186.3787	3778900
014	2018-10-13t1745	1539470954.93	adult	218.3561	170.3577	-77.9503	996.4412	71.1381	59452.3079	187458.1778	2954665.5373	5494.24	0.48977	411.114	-0.52893	369.99	-0.41096	2207.9573	0.40009	1636.1204	686674.6875	663.0384	-0.461	1373.3431	-0.075808	12765100	-0.65693	246.657	102.139	99.5019	197.6343	195.029	61464.2773	148.4913	-0.24626	181.3757	3171400
014	2018-10-13t2145	1539485354.88	adult	222.3561	174.3577	-73.9504	1031.3979	73.8506	62470.7467	196958.0264	3173514.903	4931.08	0.1121	405.485	-0.71355	365.8174	-0.59587	2114.3506	0.20289	1690.5925	691392.625	611.2961	-0.80996	1341.9231	-0.17678	13225300	-0.5667	312.265	105.3	102.5826	202.3619	191.3513	66172.3438	149.5038	-0.27924	178.752	3434450
014	2018-10-14t0145	1539499754.13	adult	226.3558	178.3575	-69.9506	1048.753	73.9767	63233.394	199252.103	3215389.5351	5742.28	0.65536	395.826	-1.0166	357.0303	-0.96893	1870.27	-0.30735	1556.3519	619059.375	615.336	-0.81541	1301.5919	-0.30507	13068200	-0.61218	227.358	98.7957	96.0203	185.8608	182.8058	61519.9375	146.1999	-0.38497	173.4067	3261740
014	2018-10-14t0545	1539514154.31	adult	230.3559	182.3575	-65.9505	1093.636	69.2553	63548.4906	200271.9873	3062306.1416	4412.82	-0.24613	414.892	-0.58445	376.3493	-0.34441	1701.0593	-0.66477	1493.483	566452.75	632.1046	-0.74074	1249.3603	-0.46866	13779800	-0.4664	437.764	112.782	106.7236	309.0692	303.3665	102920.0469	166.7305	-0.089369	254.7502	3745820
014	2018-10-14t0945	1539528554.23	adult	234.3559	186.3575	-61.9505	1042.0889	75.2419	65136.2458	205380.4224	3417656.9344	4632.19	-0.094372	379.153	-1.5723	341.5457	-1.7046	1679.561	-0.71417	1416.1097	571050.75	630.4132	-0.77935	1202.6885	-0.61561	12882900	-0.66351	426.436	96.7217	91.2649	297.8057	292.5692	101253.9219	152.1085	-0.37518	219.7594	3286410
014	2018-10-14t1345	1539542955.22	adult	238.3561	190.3578	-57.9503	1112.3427	75.6464	68140.7971	214729.3424	3604435.9651	5165.39	0.26616	376.348	-1.7128	338.6949	-1.92	1721.7872	-0.62849	1438.3107	612956.25	610.9335	-0.93062	1221.5219	-0.57912	13376600	-0.56035	424.745	97.0932	92.0158	284.9068	280.2155	101426.8359	152.7728	-0.39776	227.3635	3450980
014	2018-10-14t1745	1539557354.16	adult	242.3559	194.3575	-53.9506	583.85	84.7374	34152.9243	110012.0733	1679928.1309	4033.38	-0.49642	402.693	-1.0438	358.6122	-1.1908	1846.7004	-0.3723	1523.0284	330559.375	623.6524	-0.87776	1263.4254	-0.47611	7188480	-1.9103	403.306	110.575	103.4889	307.9575	302.5615	55124.3906	169.3006	-0.16965	276.7948	1973880
014	2018-10-14t2145	1539571755.52	adult	246.3562	198.3579	-49.9502	990.0189	74.623	55916.341	176188.0563	2681066.1339	5324.41	0.37548	407.758	-0.94452	369.0824	-0.81575	1724.157	-0.63049	1437.6074	505178	663.6359	-0.65553	1189.7336	-0.69853	11921200	-0.8774	498.357	109.613	103.697	273.9376	251.2695	80263.7188	168.2715	-0.21252	208.5845	3204640
014	2018-10-15t0145	1539586156.06	adult	250.3564	202.358	-45.95	640.4656	73.4828	37484.6918	119082.5681	1843788.1526	1879.5	-1.9223	390.832	-1.4333	362.3252	-1.1239	1378.4624	-1.3501	1328.3489	270178.625	561.7763	-1.3089	1136.8423	-0.86038	7659140	-1.8012	397.028	114.862	109.6007	268.901	261.1148	52704.6016	175.6749	-0.14243	214.794	2250950
014	2018-10-15t0545	1539600556.82	adult	254.3566	206.3582	-41.9498	647.8986	70.7169	37817.9159	120175.7258	1836968.1442	2188.84	-1.7033	391.776	-1.4407	364.1902	-1.0875	1474.7103	-1.1551	1407.101	291992.6562	557.7577	-1.3561	1169.9071	-0.78095	7752850	-1.7792	397.42	117.45	111.5345	280.9712	276.649	55632.293	179.6496	-0.12412	223.4482	2324230
014	2018-10-15t0945	1539614956.08	adult	258.3564	210.358	-37.95	647.7344	78.062	38361.7516	122127.8603	1901173.0501	2700.42	-1.3529	390.828	-1.4958	364.3765	-1.1137	1479.0046	-1.1507	1361.4238	297279.9375	551.8225	-1.4141	1100.0856	-0.9892	7845090	-1.7585	411.669	119.037	112.8217	298.6209	296.1798	60022.8086	181.3896	-0.13167	238.4394	2389430
014	2018-10-15t1342	1539629201.26	adult	262.3134	214.315	-33.993	652.4176	73.9885	36644.7048	117041.5609	1716631.399	4590.34	-0.1073	419.368	-0.76316	374.9132	-0.72012	1880.4567	-0.32598	1623.9924	361047.6875	710.5661	-0.47708	1426.3137	-0.090331	8045570	-1.717	408.467	113.676	108.6412	307.7465	300.3403	59087.3281	166.0478	-0.30813	269.0613	2180870
014	2018-10-15t1742	1539643574.9	adult	266.3061	218.3077	-30.0004	670.6269	77.1124	36945.2062	118108.3455	1699080.3063	4071.71	-0.44277	423.371	-0.68764	378.5843	-0.60341	1899.3961	-0.2927	1646.9247	368482.8438	728.3875	-0.39641	1433.4156	-0.083471	8187160	-1.6905	451.336	114.467	109.7074	300.321	295.299	58262.2734	167.2527	-0.31095	256.8179	2213570
014	2018-10-15t2142	1539657974.97	adult	270.3061	222.3077	-26.0003	634.6813	73.002	37801.4392	120149.531	1876361.7072	3384.96	-0.88379	400.196	-1.3334	371.3026	-0.92606	1674.8829	-0.76597	1514.0541	331626.8125	560.7539	-1.4252	1221.1972	-0.68953	7911480	-1.7573	403.256	123.17	117.9114	283.081	272.2755	56050.0391	188.8618	-0.12696	232.0807	2434950
014	2018-10-16t0142	1539672375.59	adult	274.3062	226.3079	-22.0002	660.5193	76.7902	37889.8225	120549.1671	1830610.7507	4879.28	0.081305	403.476	-1.2765	370.5917	-0.985	1828.9944	-0.45235	1619.8099	363969.875	571.195	-1.3844	1392.2894	-0.22307	7998910	-1.7465	361.137	123.138	117.4935	259.3997	246.6126	51620.5469	189.7202	-0.13961	228.2607	2441210
014	2018-10-16t0542	1539686775.16	adult	278.3061	230.3078	-18.0003	661.4307	73.846	38284.4513	121626.0414	1860188.2216	4810.43	0.037234	408.629	-1.17	372.8576	-0.92474	1944.7332	-0.21608	1696.7152	390891.375	585.4385	-1.3208	1444.1694	-0.089028	8184840	-1.7153	406.181	124.291	118.7454	264.6129	252.7578	53187.1875	192.9631	-0.13063	227.8644	2489550
014	2018-10-16t0942	1539701175.8	adult	282.3063	234.3079	-14.0001	650.3829	72.5026	36843.673	117123.7279	1745663.8584	5103.23	0.22462	418.141	-0.94792	376.5226	-0.80847	2292.2854	0.5129	1942.5146	442411.0625	586.6138	-1.3343	1669.3684	0.53257	8062590	-1.7532	394.021	126.8	120.8138	261.6128	247.4382	50491.2734	198.8575	-0.099396	230.4689	2444960
014	2018-10-16t1342	1539715577.34	adult	286.3067	238.3084	-9.9997	618.7821	73.9866	35484.8133	112805.9174	1710857.2917	4690.25	-0.038119	428.794	-0.69566	382.8629	-0.58435	2521.9663	0.99986	2238.5458	469085.7188	604.7754	-1.2471	1835.6454	0.99012	7959270	-1.7881	402.462	130.497	123.7718	286.782	279.0789	53341.4492	205.6868	-0.061641	243.7455	2422290
014	2018-10-16t1742	1539729977.27	adult	290.3067	242.3084	-5.9997	614.7128	71.1637	34423.0971	109495.6371	1609922.855	4891.73	0.090752	422.311	-0.8974	377.9885	-0.81315	2406.4778	0.75531	2178.3247	435572.4688	593.2184	-1.3344	1722.6694	0.66317	7612580	-1.8787	361.422	130.387	123.9874	263.6394	253.3268	47718.7344	204.8402	-0.087901	239.2328	2350350
014	2018-10-16t2142	1539744376.39	adult	294.3065	246.3081	-1.9999	614.0873	70.691	32915.7144	104807.7507	1490813.7968	4787.39	0.025407	428.395	-0.76627	382.5726	-0.66008	2420.0613	0.78527	2110.373	418670.5938	610.3295	-1.2533	1784.1663	0.82657	7387680	-1.9434	311.587	132.273	126.4478	253.0026	249.1014	43769.4492	209.456	-0.06956	238.8628	2281050
014	2018-10-17t0142	1539758775.98	dead	298.3064	250.308	1.9999	582.7339	71.2684	33217.1478	105750.1926	1589054.1139	5454.72	0.44734	432.335	-0.69206	386.7765	-0.52213	2490.2219	0.9375	2208.9181	433298.625	603.7375	-1.3104	1797.4238	0.85421	7520480	-1.9277	377.538	134.886	128.2709	271.279	262.1492	47202.5391	212.8895	-0.061268	247.2002	2346340
015	2018-10-04t1320	1538677527.08	egg	-2.0428	-50.0412	-298.3492	165.5326	28.2504	3116.9084	9911.1911	55300.0872	0	0.6213	0	-0.48285	0	-0.49611					0	-0.45184	0	-0.028995	0	1.5803	0	0	0				0	-0.53528	0	0
015	2018-10-04t1725	1538692235.59	larva	2.0428	-45.9555	-294.2635	165.112	27.8414	3040.0451	9660.0688	53006.7484	0	0.19313	0	-0.6978	0	-0.69538					0	-0.59749	0	-0.27035	0	0.88559	0	0	0				0	-0.65709	0	0
015	2018-10-04t2120	1538706320.7	larva	5.9554	-42.043	-290.351	159.2514	13.2884	1694.3729	5347.3097	15408.9382	249.719	0.17948	161.221	0.67853	159.5409	0.80349	231.2947	-0.52103	228.3902	2312.9468	202.7756	0.14877	219.9581	-0.012611	158319	0.40453	168.503	97.3317	97.2351	155.3435	153.8689	1553.4352	131.5935	2.3459	146.2833	95579.7
015	2018-10-05t0120	1538720720.35	larva	9.9553	-38.0431	-286.3511	197.6033	18.0969	2521.0888	7952.6668	29190.5964	250.476	-0.13977	154.962	0.43067	153.359	0.57577	225.0316	-0.63942	223.9114	3375.4746	200.2867	0.00015462	215.3226	-0.23292	220975	-0.1104	170.077	87.7616	88.7341	148.7917	145.549	2231.875	126.4153	2.2037	142.0057	125148
015	2018-10-05t0525	1538735427.59	larva	14.0406	-33.9577	-282.2657	296.2486	20.3094	3833.4972	12111.8291	42007.4826	247.796	-0.43047	136.576	0.046432	138.3799	0.23417	228.1812	-0.75151	227.0101	5019.9863	200.2169	-0.13349	219.4866	-0.42193	296369	-0.58411	188.9	78.9405	77.7985	154.3994	151.514	3396.7871	125.4632	2.1627	143.3349	171301
015	2018-10-05t0920	1538749520.98	larva	17.9555	-30.0429	-278.3509	271.3629	35.7594	7701.6098	24434.1059	187761.3423	330.844	-0.58616	248.194	1.0339	248.1421	1.3438	309.4384	-0.77778	306.9169	12996.4141	287.1193	0.1145	302.4682	-0.43655	1027030	-0.58215	129.99	63.8159	63.3548	97.4607	95.1744	4093.3477	84.0136	1.0402	92.3347	264070
015	2018-10-05t1320	1538763922.79	larva	21.956	-26.0424	-274.3504	193.5274	19.832	2881.6626	9117.5851	36595.3429	259.428	-0.89693	169.39	0.0013361	169.6729	0.24579	244.0308	-0.96078	243.374	4148.5239	215.6549	-0.30978	233.9253	-0.73896	273057	-1.5061	161.77	88.4925	89.7056	148.5645	147.6615	2525.5957	126.9734	2.1798	144.5448	142650
015	2018-10-05t1726	1538778646.71	larva	26.0459	-21.9524	-270.2604	521.3913	46.3996	17533.6587	55367.4372	508114.0274	659.81	-0.70448	205.726	0.20006	202.3426	0.46609	549.1328	-0.74651	548.2289	51618.4805	271.4873	-0.191	484.5842	-0.43259	1919220	-0.94339	223.51	46.4929	45.8391	84.7862	81.4607	7969.8984	68.0862	0.4433	77.9842	433733
015	2018-10-05t2120	1538792720.64	larva	29.9554	-18.043	-266.351	536.5299	47.7102	19667.5146	62090.9767	615845.4036	720.773	-0.85057	251.117	0.52889	236.2403	0.73168	596.2007	-0.80187	584.42	62601.0781	388.6284	0.19903	536.585	-0.49141	2616390	-0.94462	111.033	58.8911	58.5986	91.5932	90.1727	9617.2842	78.2148	0.66393	86.5026	613586
015	2018-10-06t0120	1538807121.25	larva	33.9555	-14.0428	-262.3508	720.5491	51.7428	31159.4038	98291.1441	1121404.0684	2096.34	0.28269	320.281	1.1631	252.3316	0.774	1591.9089	0.22463	1558.4565	262664.9688	808.413	1.8931	1280.0453	0.71873	5261250	0.14776	272.071	54.5692	54.352	92.4829	89.8292	15259.6719	76.2193	0.51283	86.5799	896408
015	2018-10-06t0525	1538821829.79	larva	38.0412	-9.9571	-258.2651	717.599	49.5899	29806.6387	94010.951	1024091.1448	6330.33	4.0524	463.535	2.7637	297.7576	1.242	4577.9814	3.6404	4588.2961	723321.0625	1450.0094	4.562	3706.6796	4.9637	7286770	0.83564	165.1	65.3525	65.0881	99.94	97.9832	15790.5127	85.9658	0.75238	94.5655	1027340
015	2018-10-06t0920	1538835920.65	larva	41.9554	-6.043	-254.351	957.2103	60.6455	49408.2524	155761.2168	2112423.2511	4451.18	2.0204	368.46	1.4203	272.6247	0.69826	3512.8176	2.3655	3495.2124	909819.75	757.2435	1.467	2811.3864	3.1604	9534630	1.629	260.26	54.0655	53.5111	93.9246	91.2593	24326.4609	76.9965	0.33092	87.5455	1399050
015	2018-10-06t1320	1538850320.44	larva	45.9553	-2.043	-250.3511	1009.5426	66.0872	57416.7133	181045.2163	2688834.3746	4544.25	1.8499	367.479	1.2298	307.1649	1.0509	2776.2217	1.4278	2699.2664	835642.75	659.1419	0.92996	1904.5805	1.3614	11030300	1.9814	202.525	63.3137	62.9982	99.9651	98.5321	30089.4961	85.0907	0.53595	94.7939	1900430
015	2018-10-06t1725	1538865030.37	adult	50.0414	2.043	-246.265	1048.4834	70.7428	62189.851	195963.185	3125106.8571	5187.29	2.1565	373.367	1.1169	313.5126	0.96998	2928.696	1.5681	2714.436	951826.1875	573.5414	0.43814	2056.0517	1.4543	12120600	2.0953	149.735	58.7011	58.4195	96.6089	95.214	31397.9043	80.9324	0.23048	91.3029	1905610
015	2018-10-06t2120	1538879119.89	adult	53.9552	5.9568	-242.3512	1281.4864	73.4042	75197.2528	236784.4867	3705247.6702	3586.92	0.53569	307.219	-0.060271	268.4284	-0.067836	2286.3921	0.6762	2172.949	898552.0625	387.6381	-0.48222	1484.7284	0.292	12067300	1.6377	243.88	60.2597	59.8839	96.5811	94.5975	37956.3594	81.6004	0.11697	90.9559	2366940
015	2018-10-07t0120	1538893534.65	adult	57.9593	9.9609	-238.3471	1160.2484	75.1263	76590.1038	241536.5121	4145379.3	2887.58	-0.22393	316.688	-0.086258	289.2484	0.1565	1927.9697	0.1118	1836.6588	771187.875	429.9652	-0.36064	1342.7009	-0.039691	12640900	1.5433	170.385	58.322	57.7168	98.2268	96.0932	39290.7305	81.9379	0.019674	92.2726	2327980
015	2018-10-07t0527	1538908325.87	adult	62.0679	14.0696	-234.2384	1211.4737	93.3593	84260.8669	265667.6736	4991332.8825	2545.72	-0.66256	289.464	-0.71522	255.5949	-0.80099	1425.5641	-0.69729	1329.7379	625822.625	469.481	-0.23028	1081.2539	-0.58568	12703700	1.2123	166.429	55.0624	53.7303	99.3542	97.2717	43616.5039	80.8125	-0.18492	92.9569	2416520
015	2018-10-07t0920	1538922330.86	adult	65.9582	17.9598	-230.3482	1274.918	78.8009	81343.7626	256181.4895	4384129.4633	3856.14	0.29265	365.81	0.50659	335.489	0.99493	2050.5842	0.096304	1929.0431	871498.25	468.8879	-0.26445	1429.6298	-0.00088717	15521300	2.2435	140.678	67.6862	67.291	106.8109	105.2875	45394.6211	90.1922	0.42249	101.0692	2871920
015	2018-10-07t1320	1538936726.23	adult	69.9569	21.9586	-226.3495	1304.5742	79.5983	82924.213	261013.1196	4510660.223	2218.56	-1.1799	341.116	-0.056641	314.3481	0.33799	1509.3202	-0.80608	1495.7678	653535.625	482.6514	-0.21513	1082.1667	-0.71291	14752600	1.574	244.407	63.3667	62.9862	101.6397	99.1387	44009.9805	85.2877	-0.087815	95.4088	2740480
015	2018-10-07t1725	1538951435.48	adult	74.0428	26.0445	-222.2636	1320.507	86.8969	88622.4225	279073.1242	5059205.3859	2647.72	-0.93332	301.233	-1.0383	275.4574	-1.0351	1203.0389	-1.4192	1035.1893	555804	484.4203	-0.21414	911.9209	-1.1216	13908500	0.90329	131.792	60.5731	60.032	100.3507	98.7059	46362.0078	83.6522	-0.41344	94.6498	2796780
015	2018-10-07t2120	1538965520.79	adult	77.9554	29.9571	-218.351	1308.0379	84.7608	87938.9876	277074.101	4926079.7095	2506.85	-1.137	312.753	-0.96064	284.3563	-0.9889	1377.2207	-1.2118	1299.2578	630767.0625	482.9086	-0.22709	1032.9817	-0.92181	14321000	0.86294	210.491	61.3724	60.7683	103.2951	100.9499	47309.1328	84.4338	-0.51833	96.6235	2810240
015	2018-10-08t0120	1538979921.71	adult	81.9557	33.9573	-214.3507	1250.9387	80.8213	84415.1632	266092.4926	4703858.6928	3385.15	-0.49514	347.779	-0.21979	328.6051	0.46545	1505.3784	-1.0493	1239.1867	662366.5	460.3462	-0.39392	999.4633	-1.0603	15290500	1.098	384.342	65.5203	65.0841	109.4989	105.8963	48179.5195	90.0752	-0.0018471	101.3708	2880670
015	2018-10-08t0526	1538994638.14	adult	86.0436	38.0452	-210.2628	1254.5315	80.0555	84498.1111	266212.9844	4727732.9128	3661.6	-0.33866	361.752	0.078424	331.4878	0.44569	1652.8619	-0.80055	1404.7429	728912.125	501.4272	-0.10086	1003.1514	-1.123	15923300	1.195	241.102	64.0609	62.6346	147.2292	142.9006	64928.0625	90.5021	-0.14802	111.4295	2819770
015	2018-10-08t0920	1539008720.63	adult	89.9554	41.957	-206.351	1299.3932	82.1211	85445.866	269099.1784	4782288.2599	3512.48	-0.5192	375.744	0.4638	343.6005	0.84344	1733.9918	-0.65078	1519.5969	773360.375	518.5185	0.043687	1159.6484	-0.71963	16731100	1.3967	257.807	72.8469	71.7449	127.5877	124.5703	56904.1016	100.1548	0.96119	116.9927	3243720
015	2018-10-08t1320	1539023123.24	adult	93.9561	45.9577	-202.3503	1208.5449	77.177	79327.5339	250818.3849	4267313.0629	2781.38	-1.1577	360.932	-0.20421	325.8864	-0.15162	1722.951	-0.71044	1594.3384	713301.75	506.5148	-0.11354	1242.286	-0.46641	14918400	0.44193	294.693	70.2983	69.5865	114.0644	111.7739	47222.6719	94.8751	0.014917	107.3399	2905640
015	2018-10-08t1726	1539037853.67	adult	98.0479	50.0495	-198.2585	1189.8598	80.6853	78794.8393	248271.8203	4356112.3171	3745.37	-0.44763	377.816	0.31756	352.625	0.96044	1710.0045	-0.77625	1555.3739	702811.875	492.7164	-0.34923	1141.2272	-0.8393	15516100	0.57822	298.827	75.8748	75.2937	122.3883	120.1646	50301.6016	101.2953	0.62355	114.6524	3116030
015	2018-10-08t2120	1539051919.87	adult	101.9551	53.9568	-194.3512	1165.4959	82.8909	79332.702	250035.8893	4517079.2867	4719.78	0.24218	363.819	-0.44211	331.1218	-0.28903	1954.8252	-0.12591	1729.0232	807342.8125	486.9176	-0.51496	1274.7169	-0.34366	15026100	0.25606	272.657	73.7714	72.3537	142.3873	134.0121	58805.9414	102.2103	0.50133	122.9516	3046830
015	2018-10-09t0120	1539066318.84	adult	105.9549	57.9565	-190.3515	1377.0546	77.4322	88505.6055	278690.7293	4762005.1042	5478.46	0.73587	363.651	-0.62898	332.2537	-0.42224	1936.5261	-0.20056	1507.2953	894675.0625	502.5726	-0.44303	1213.354	-0.58289	16776700	0.90691	322.588	72.1646	70.9693	132.7744	129.2311	61341.7734	100.7347	0.087372	120.9976	3329240
015	2018-10-09t0526	1539081040.75	adult	110.0443	62.0459	-186.2621	1204.6772	81.6009	82538.5883	260386.9902	4650680.8627	3676.98	-0.65377	388.63	0.24622	355.765	0.5689	1708.2446	-0.85813	1445.8189	734545.1875	552.8998	0.0021429	1109.2454	-0.99156	16704500	0.77621	316.09	78.5307	76.4768	180.0864	152.6764	77437.1641	109.1204	0.84539	135.7393	3375480
015	2018-10-09t0920	1539095119.71	adult	113.9551	65.9568	-182.3513	1284.5746	79.0686	84709.9515	266847.6793	4626844.6033	5164.2	0.35953	412.007	1.0374	377.9141	1.4974	1802.9877	-0.62458	1397.2761	796920.5625	605.0375	0.44177	1078.6529	-1.1132	18182300	1.2959	445.22	78.2211	76.7423	142.7984	138.1679	63116.8828	107.7	0.45668	129.2969	3451980
015	2018-10-09t1320	1539109524	adult	117.9563	69.9579	-178.3501	1227.4747	82.964	83054.6347	261678.9645	4742700.8326	5118.82	0.26812	403.549	0.50845	362.9742	0.58423	1935.217	-0.29603	1559.4575	837949	620.7391	0.46756	1257.7624	-0.44224	17457900	0.91084	231.61	76.6867	75.1656	148.1946	143.5083	64168.2656	107.3763	0.21006	131.4818	3317550
015	2018-10-09t1726	1539124242.57	adult	122.0448	74.0464	-174.2616	1251.3432	78.4603	83585.0792	263408.0072	4605058.7569	5338.67	0.36701	416.574	0.8342	379.9424	1.2156	1912.1012	-0.38525	1547.5703	833676.125	599.575	0.12061	1312.336	-0.25276	18133500	1.0893	290.732	77.5861	75.4587	168.3037	158.9357	73380.4062	111.7889	0.45396	143.133	3377320
015	2018-10-09t2120	1539138320.09	adult	125.9552	77.9569	-170.3512	1355.0311	80.8629	88975.052	280179.9147	4905815.9124	6157.09	0.87504	388.012	-0.36388	352.6306	-0.18431	1759.9025	-0.80162	1298.4637	816594.75	583.9815	-0.13744	1091.0618	-1.0604	17988600	0.95552	254.939	80.7272	78.7007	168.9125	163.2205	78375.4062	114.7103	0.46862	146.7819	3742590
015	2018-10-10t0120	1539152720.81	adult	129.9554	81.9571	-166.351	1306.8466	82.6511	88256.4564	277940.6382	5024446.2276	5120.43	0.15142	400.514	-0.030591	364.9436	0.2252	1795.1687	-0.71642	1410.1517	825777.625	645.4613	0.31874	1190.4032	-0.69778	18414000	1.0356	273.96	72.351	70.748	160.3396	148.3949	73756.2188	105.3526	-0.33815	132.0604	3326410
015	2018-10-10t0526	1539167444.8	adult	134.0454	86.0471	-162.261	1296.5125	82.2468	87439.3668	275461.9447	4901177.7808	4378.83	-0.34738	397.864	-0.1976	354.7799	-0.25126	1875.0583	-0.5125	1533.674	855026.625	641.7719	0.17874	1220.5007	-0.58399	18125100	0.87151	271.128	81.0237	78.2225	190.205	184.6371	86733.4609	119.2762	0.3022	162.0086	3691120
015	2018-10-10t0920	1539181520.22	adult	137.9552	89.9569	-158.3511	1338.8942	82.7456	90840.4416	286077.438	5141196.4142	4069.23	-0.54676	399.371	-0.21137	366.9662	0.1079	1712.6891	-0.89869	1413.6036	811814.625	606.6001	-0.19252	1146.8392	-0.81541	18899500	1.0697	264.109	83.7798	81.6158	172.3299	166.256	81684.3906	118.3722	0.13768	151.2047	3964710
015	2018-10-10t1320	1539195920.43	adult	141.9553	93.957	-154.3511	1391.8905	86.7821	94413.7496	297468.1369	5395635.2062	3179.97	-1.1007	390.822	-0.47472	354.3001	-0.34199	1542.0225	-1.2823	1389.3077	758675.0625	691.389	0.39539	1111.3748	-0.90668	19219100	1.1156	324.268	72.8189	68.9164	197.8071	188.1241	97321.0938	114.0026	-0.08991	160.0966	3580940
015	2018-10-10t1726	1539210643.64	adult	146.0451	98.0467	-150.2613	1362.2319	87.4529	94153.5283	296601.4236	5446230.3123	2421.71	-1.5561	408	-0.083551	371.7314	0.12862	1649.4756	-0.99153	1619.7424	809892.5	599.8579	-0.36047	1278.2751	-0.35639	20009600	1.298	320.235	86.9552	83.5969	192.881	185.5383	94704.5469	127.0636	0.2315	169.3792	4264540
015	2018-10-10t2120	1539224720.28	adult	149.9553	101.9569	-146.3511	1382.6979	86.9376	94802.1086	298477.9455	5600679.3259	2651.89	-1.3932	386.789	-0.60391	347.4077	-0.56863	1650.3231	-0.955	1541.006	815259.625	604.2558	-0.37261	1292.472	-0.30024	19098500	1.0004	270.223	80.1918	76.9869	188.2981	181.2871	93019.2656	121.4335	0.011975	162.3963	3959630
015	2018-10-11t0120	1539239121.31	adult	153.9555	105.9572	-142.3508	1345.1584	84.5648	90230.8996	284116.8832	5095582.5098	3130.94	-1.0804	417.149	0.047606	375.6832	0.14932	1748.6422	-0.70041	1598.0758	823610.5	688.1523	0.16507	1293.6328	-0.28519	19610200	1.1081	466.813	83.2847	79.3281	226.551	203.2594	106705.5234	123.8832	0.017758	174.9838	3915210
015	2018-10-11t0526	1539253845.38	adult	158.0456	110.0472	-138.2608	1331.1871	86.1882	91361.2911	287729.0351	5288670.7034	3077.73	-1.0991	424.142	0.1617	385.2938	0.35539	1623.1	-0.94814	1491.2699	772595.5625	680.9671	0.064637	1221.6594	-0.48501	20179800	1.2261	332.681	87.8096	84.7021	186.2618	181.4043	88660.6094	129.6042	0.091391	165.6473	4177810
015	2018-10-11t0920	1539267921.78	adult	161.9557	113.9573	-134.3507	1328.9857	85.5359	91117.0855	286933.1643	5271086.8887	3516.71	-0.81878	435.869	0.37432	393.3335	0.52089	1677.85	-0.80023	1413.9825	796978.75	702.706	0.16417	1189.421	-0.56523	20677600	1.3232	433.011	86.2454	82.9806	192.2089	180.1176	91299.2188	127.9982	0.0092779	163.622	4091480
015	2018-10-11t1320	1539282323.75	adult	165.9562	117.9579	-130.3501	1345.8373	85.9195	91639.5459	288540.5577	5274264.8281	3947.62	-0.54516	427.841	0.17784	386.6902	0.33039	1800.7463	-0.5119	1608.0317	860756.75	674.4916	-0.058232	1258.1824	-0.35732	20421700	1.231	746.218	91.5971	87.7602	232.8728	197.5857	111313.2188	132.3362	0.049025	174.2033	4372110
015	2018-10-11t1726	1539297067.37	adult	170.0517	122.0533	-126.2547	1415.0415	86.7593	97125.7987	305768.6598	5621798.9121	2852.58	-1.2112	420.527	0.0027949	384.4605	0.25243	1659.1479	-0.79124	1532.3926	839528.875	643.9991	-0.28463	1224.7049	-0.44242	21269000	1.4093	492.925	93.8823	90.1954	229.9987	202.5962	116379.3672	138.3815	0.11514	179.878	4748290
015	2018-10-11t2120	1539311120.67	adult	173.9554	125.957	-122.351	1313.8025	87.0059	92656.3522	291877.65	5489002.3935	2906.75	-1.1729	411.827	-0.19424	372.309	-0.058357	1506.7267	-1.0908	1372.5005	727749	670.1985	-0.14955	1198.4747	-0.50751	19862000	1.0505	437.316	89.97	85.4795	235.7694	219.2696	113876.6406	135.6966	0.022488	194.3963	4339160
015	2018-10-12t0120	1539325521.01	adult	177.9555	129.9571	-118.3509	805.1564	83.629	51333.647	162729.7625	2756139.1143	1551	-2.0081	433.562	0.21999	400.0326	0.58517	1172.2249	-1.7646	1144.4137	303606.25	679.1723	-0.1223	1073.417	-0.84436	11201900	-0.97823	381.009	102.42	96.5702	252.737	243.5208	65458.8867	164.8255	0.47611	221.3843	2646230
015	2018-10-12t0520	1539339920.36	adult	181.9553	133.9569	-114.3511	1126.1375	86.3656	77183.1035	243598.9363	4539261.4931	5668.58	0.54993	448.096	0.49112	408.0858	0.76592	1801.499	-0.44784	1433.5242	716996.625	730.3943	0.16273	1194.4647	-0.50859	17828400	0.54763	329.824	106.871	101.9007	228.2518	223.5817	90844.2188	162.6812	0.38074	209.2137	4252060
015	2018-10-12t0920	1539354320.79	adult	185.9554	137.9571	-110.351	627.5847	87.0927	42006.8503	133715.1706	2417031.4002	5091.73	0.20024	416.084	-0.17114	374.3706	-0.064504	2148.313	0.27498	1833.6636	470480.5625	598.9365	-0.65421	1380.762	0.0025971	9112240	-1.4314	392.628	96.9465	94.2927	178.6133	174.3647	39116.3047	139.114	-0.049003	164.4813	2123130
015	2018-10-12t1326	1539369082.48	adult	190.0559	142.0575	-106.2505	1356.6975	88.1028	91930.8646	289381.8042	5359361.3902	5359.99	0.37731	421.649	-0.08123	385.34	0.18303	1542.7626	-0.95582	1377.1617	738983.25	652.4479	-0.35579	1223.6186	-0.4244	20190700	1.0542	272.23	98.8653	94.4299	205.3189	200.9906	98347.7656	148.4054	0.052344	184.3868	4734170
015	2018-10-12t1754	1539385097.49	adult	194.5045	146.5061	-101.8019	1324.2171	87.5836	94660.8516	298296.3025	5615953.0587	3449.96	-0.82781	410.414	-0.33511	376.5945	-0.051803	1487.0927	-1.0638	1317.5269	733136.6875	626.4639	-0.53664	1159.9856	-0.60063	20215800	1.0422	408.538	94.7607	90.9602	227.4468	210.8757	112131.2656	142.6183	-0.082735	189.053	4667630
015	2018-10-12t2144	1539398933.48	adult	198.3478	150.3495	-97.9586	1356.0542	82.7458	87646.743	276017.8047	4762218.0622	5759.75	0.64709	435.369	0.15338	396.2801	0.42565	1629.1964	-0.77009	1367.3115	746171.9375	670.6261	-0.29408	1200.8714	-0.49364	19899400	0.95884	306.464	106.248	100.9445	219.2192	214.7661	100402.3906	160.9021	0.1519	200.1859	4856290
015	2018-10-13t0144	1539413333.56	adult	202.3478	154.3495	-93.9585	1330.9692	88.0279	93511.7757	294474.6512	5560105.7323	7187.28	1.5742	400.599	-0.59319	365.4794	-0.3799	1625.3563	-0.77692	1329.3807	791548.5	622.5561	-0.60451	1196.4173	-0.51189	19483100	0.85468	464.179	89.3832	84.3539	238.776	223.6187	116283.9219	142.441	-0.16372	196.9166	4347150
015	2018-10-13t0544	1539427734.77	adult	206.3482	158.3498	-89.9582	1411.8414	86.5941	94822.8654	298490.0767	5476706.0419	6980.62	1.453	414.925	-0.32416	380.2931	-0.016751	1607.9861	-0.8153	1293.0201	795953.125	645.6079	-0.4901	1132.3069	-0.69525	20508900	1.0661	338.019	101.352	96.2425	229.4598	224.1329	113582.6172	157.8995	0.025237	200.6245	5009620
015	2018-10-13t0945	1539442162.27	adult	210.3558	162.3575	-85.9506	1318.2556	87.6549	91592.6399	288430.7836	5397361.1214	6452.69	1.1176	419.985	-0.24688	381.7674	0.0026546	1584.3433	-0.86957	1294.1718	755731.75	679.2832	-0.31062	1132.5966	-0.70716	20020700	0.94764	360.217	97.5063	91.0173	232.7572	225.3375	111025.1875	159.4603	0.0081606	202.4972	4648120
015	2018-10-13t1345	1539456562.49	adult	214.3559	166.3575	-81.9505	1407.2353	90.4751	95036.7986	299133.5218	5536380.3224	6006.86	0.8284	418.167	-0.32376	376.987	-0.16108	1626.3169	-0.79204	1321.6326	805026.875	667.3715	-0.40804	1135.5161	-0.71504	20687600	1.0815	344.431	100.156	93.5884	237.9262	230.216	117773.4531	160.3041	-0.019528	209.4448	4954900
015	2018-10-13t1745	1539470963.07	adult	218.356	170.3577	-77.9503	1332.0473	86.8183	90483.0514	284867.1771	5296174.2459	6196.27	0.95776	429.766	-0.087435	388.8373	0.17548	1644.0974	-0.76291	1334.3652	776014	705.0357	-0.20196	1175.2817	-0.62276	20258300	0.97834	394.953	98.0878	90.5609	243.8832	237.4559	115112.875	168.3111	0.064923	217.4757	4623660
015	2018-10-13t2145	1539485363.03	adult	222.356	174.3577	-73.9503	1291.7507	82.4669	83884.0093	264133.1881	4644603.0574	5401.22	0.42737	454.144	0.4774	405.1839	0.69612	1706.7704	-0.6416	1465.6542	747565.4375	795.6229	0.33536	1265.8658	-0.38829	19859700	0.88256	403.013	107.196	98.3462	293.2634	283.3185	128449.375	183.5311	0.27149	258.7384	4687680
015	2018-10-14t0145	1539499762.25	adult	226.3558	178.3575	-69.9506	1243.1375	83.1208	81172.401	255685.6259	4438617.4072	5730.91	0.64769	468.195	0.8207	415.2503	1.0638	1763.6515	-0.52888	1509.2833	747788.25	792.9898	0.29584	1311.0222	-0.27868	19810300	0.86275	505.85	114.232	104.9464	292.3495	279.2978	123956.1719	189.9623	0.34237	254.2269	4833370
015	2018-10-14t0545	1539514162.43	adult	230.3559	182.3575	-65.9505	1023.4025	99.1056	73953.8919	234089.2045	4480640.0584	5236.2	0.31157	465.2	0.73711	413.3375	1.0294	1805.5708	-0.44718	1533.4922	695144.75	791.7066	0.26283	1347.3479	-0.19286	17902300	0.4364	463.736	120.204	109.5036	325.639	311.0688	125371.0234	201.0419	0.4919	279.0939	4625810
015	2018-10-14t0945	1539528562.36	adult	234.3558	186.3575	-61.9505	1257.3227	82.9429	82475.6644	259762.6542	4553033.8452	5230.77	0.31054	466.891	0.75419	409.623	0.87697	1829.8499	-0.40099	1585.8455	786835.4375	801.2947	0.29341	1385.4713	-0.1004	20073500	0.90856	428.577	116.906	107.1428	299.7328	291.7024	128885.125	196.2298	0.35402	264.5504	5026270
015	2018-10-14t1345	1539542963.28	adult	238.3561	190.3577	-57.9503	1266.8652	83.8545	84201.4791	265198.389	4722786.7973	5702.28	0.62953	462.578	0.61521	406.3656	0.74792	1817.1447	-0.43013	1571.5643	797726.5	802.5253	0.27201	1393.1885	-0.094225	20295200	0.95113	398.697	117.22	107.6286	288.5609	281.1128	126678.25	195.737	0.28831	257.942	5142900
015	2018-10-14t1745	1539557362.27	adult	242.3558	194.3575	-53.9506	778.8046	89.7792	49883.0145	158901.2348	2717203.4666	5430.24	0.44632	459.315	0.49206	393.7829	0.21891	2136.4031	0.22982	1847.4397	557601.1875	788.0574	0.14936	1638.749	0.58318	11955500	-0.87086	301.812	108.269	101.887	221.209	216.5019	57735.5352	172.3718	-0.12419	205.5273	2818140
015	2018-10-14t2145	1539571763.54	adult	246.3562	198.3578	-49.9502	800.7491	87.9118	51914.9645	165239.2934	2818522.637	5192.62	0.28694	465.613	0.62488	399.4428	0.41179	2137.9082	0.22783	1917.1969	579373.125	778.2598	0.05597	1657.6003	0.61939	12596700	-0.73039	301.943	108.907	102.5061	224.025	219.3689	60710.7734	174.127	-0.1333	207.3949	2946370
015	2018-10-15t0145	1539586164.17	adult	250.3563	202.358	-45.95	725.5493	87.3018	45997.5561	148393.4795	2534713.9609	5183.73	0.28108	472.541	0.76939	403.2251	0.52519	2214.6367	0.38115	1993.2677	533727.4375	878.8528	0.6415	1724.9444	0.79041	11369300	-0.99504	358.109	115.682	107.506	247.6337	240.262	59679.7188	189.1893	0.022026	226.024	2783300
015	2018-10-15t0545	1539600564.82	adult	254.3565	206.3582	-41.9498	1234.9404	84.168	80228.3324	252651.2719	4467657.7771	5283.86	0.34772	467.692	0.59987	406.3407	0.61534	2018.1766	-0.031552	1810.4512	845616	827.2644	0.29107	1562.09	0.31775	19552800	0.782	403.202	121.639	111.7487	276.3628	270.6869	115795.9922	205.9302	0.17307	252.5095	5085350
015	2018-10-15t0945	1539614964.09	adult	258.3563	210.358	-37.9501	742.3366	86.4166	48611.3475	154134.1391	2794250.0952	5140.24	0.25271	480.809	0.91227	409.3013	0.69805	2291.1809	0.52774	2042.8352	581959.9375	842.6862	0.35222	1760.3227	0.8572	12192400	-0.81513	459.463	126.45	116.5943	284.4897	272.2546	72260.375	208.4503	0.15463	255.0759	3206520
015	2018-10-15t1342	1539629209.41	adult	262.3134	214.315	-33.993	701.9883	81.0317	42461.1037	135442.528	2209208.7258	2479.33	-1.4867	469.174	0.56425	415.6898	0.91976	1361.4623	-1.3991	1261.8768	302244.625	804.9625	0.092811	1134.0817	-0.90679	10410500	-1.2031	399.936	120.907	112.5888	274.5233	269.8593	60944.1836	201.9422	0.05021	252.5396	2682800
015	2018-10-15t1742	1539643583.14	adult	266.3061	218.3077	-30.0003	801.6376	86.5112	53717.5869	170504.6922	3096685.3362	4577.48	-0.11433	496.029	1.2435	419.8676	1.0543	2216.7263	0.36504	2050.8656	620683.375	925.4792	0.78759	1775.0382	0.87114	13882400	-0.44966	523.898	132.497	120.9309	297.7928	285.1672	83381.9688	220.6915	0.19864	266.7237	3708200
015	2018-10-15t2142	1539657983	adult	270.306	222.3077	-26.0004	755.87	79.5409	44217.8187	140840.7235	2211046.7944	3163.64	-1.0268	504.654	1.4386	415.2961	0.8398	2094.1272	0.10627	2000.5564	483743.4062	1005.8311	1.2368	1738.5967	0.75762	11651500	-0.93943	466.622	118.932	111.2229	284.5499	277.1564	65731.0312	193.8051	-0.081514	255.8817	2745900
015	2018-10-16t0142	1539672383.68	adult	274.3062	226.3079	-22.0002	746.5724	76.746	42630.5478	135863.3595	2075022.4803	3191.96	-1.0038	494.041	1.125	418.6646	0.94565	1997.9205	-0.099242	1906.785	445536.2812	870.666	0.39945	1615.1227	0.40101	11016600	-1.0837	463.314	119.092	111.5449	287.5589	281.912	64125.6367	189.371	-0.14273	257.7201	2655630
015	2018-10-16t0542	1539686783.23	adult	278.3061	230.3077	-18.0003	775.8675	85.3662	50577.9758	160281.6782	2883231.197	4182.48	-0.36503	494.546	1.1075	418.7542	0.92074	2313.2944	0.55834	2170.8787	610709.75	875.0361	0.39737	1858.5424	1.073	13047600	-0.64158	541.125	134.545	122.287	306.7857	292.9753	80991.4297	225.3773	0.15105	273.4896	3549710
015	2018-10-16t0942	1539701183.88	adult	282.3063	234.3079	-14.0001	717.6993	77.7842	40753.8347	130231.6546	1968220.0213	2287.7	-1.5728	493.861	1.0588	428.417	1.2816	1615.894	-0.91596	1580.8949	345801.3125	848.2184	0.21159	1366.6073	-0.31745	10523700	-1.2066	429.211	125.981	115.8833	312.8798	304.2434	66956.2812	209.6443	-0.0078016	275.9977	2684530
015	2018-10-16t1342	1539715585.61	adult	286.3067	238.3084	-9.9996	762.4331	86.2542	49490.3547	156938.0711	2828485.8383	4445.33	-0.194	502.905	1.2679	425.6677	1.1428	2393.4546	0.72694	2305.2009	619904.75	859.5052	0.25197	1952.0793	1.3173	12980500	-0.66601	537.759	139.053	125.9342	319.5424	302.5784	82761.4844	233.2126	0.16715	280.3058	3589110
015	2018-10-16t1742	1539729985.38	adult	290.3067	242.3083	-5.9997	764.3853	86.6898	49503.0658	156940.1858	2833466.1138	3707.34	-0.66086	505.254	1.2994	426.7603	1.1584	2407.1458	0.75674	2300.2874	623450.75	865.7396	0.26262	2007.6147	1.4643	13043100	-0.65718	493.551	140.88	126.8507	327.636	318.7705	84857.7109	239.6858	0.19586	289.7778	3636820
015	2018-10-16t2142	1539744384.49	adult	294.3064	246.3081	-1.9999	725.453	78.1763	40473.6671	129743.6913	1929939.0755	3697.02	-0.66459	500.847	1.1515	423.2131	0.98583	2194.5732	0.30148	2081.0491	467444.125	873.6935	0.28329	1664.4745	0.48997	10624000	-1.2104	378.215	126.859	117.0335	300.5107	293.2293	64008.7656	212.1663	-0.047929	276.0924	2690940
015	2018-10-17t0142	1539758784.06	dead	298.3063	250.308	1.9999	739.8078	88.0381	48070.9162	152488.7257	2755920.403	3779.64	-0.60968	523.381	1.7161	439.0533	1.5988	2569.1504	1.1077	2477.5381	644856.75	913.1219	0.48657	2140.0221	1.8177	13126400	-0.64905	424.551	147.98	134.1161	316.816	308.6794	79520.8281	249.2191	0.22295	293.0899	3711350
016	2018-10-04t1320	1538677535.26	egg	-2.0429	-54.0411	-310.4098	160.1047	27.1165	2886.246	9172.2908	49123.7663	0	0.6213	0	-0.48285	0	-0.49611					0	-0.45184	0	-0.028994	0	1.5803	0	0	0				0	-0.53528	0	0
016	2018-10-04t1725	1538692243.87	larva	2.0429	-49.9554	-306.324	166.753	26.9871	3048.2325	9675.4052	52055.1534	0	0.19313	0	-0.6978	0	-0.69538					0	-0.59749	0	-0.27035	0	0.88559	0	0	0				0	-0.65709	0	0
016	2018-10-04t2120	1538706328.94	larva	5.9554	-46.0429	-302.4115	164.6231	26.9832	2962.6382	9407.2698	50243.9683	0	-0.14642	0	-0.90898	0	-0.89433					0	-0.73032	0	-0.47858	0	0.2898	0	0	0				0	-0.78003	0	0
016	2018-10-05t0120	1538720728.54	larva	9.9553	-42.043	-298.4116	164.6193	27.0749	2985.4794	9479.6977	50897.6409	0	-0.44624	0	-1.1309	0	-1.107					0	-0.86046	0	-0.67365	0	-0.26337	0	0	0				0	-0.91301	0	0
016	2018-10-05t0525	1538735435.87	larva	14.0406	-37.9576	-294.3263	161.6562	27.3504	2962.7312	9413.294	51033.7185	0	-0.71738	0	-1.365	0	-1.3353					0	-0.98854	0	-0.85826	0	-0.78078	0	0	0				0	-1.0578	0	0
016	2018-10-05t0920	1538749529.24	larva	17.9555	-34.0428	-290.4114	273.1056	36.56	7768.9247	24656.6526	190246.1668	358.66	-0.55537	263.155	1.1925	262.7558	1.5152	329.8448	-0.75641	326.4596	13853.4795	303.1992	0.18295	320.4875	-0.40154	1092620	-0.54021	103.682	59.3963	59.2717	91.736	90.2043	3852.9121	79.4698	0.91868	87.6789	246614
016	2018-10-05t1320	1538763931.12	larva	21.956	-30.0423	-286.4109	258.6705	43.5975	7466.2041	23757.4018	203869.1498	338.814	-0.81249	259.453	0.98302	259.1175	1.3334	322.2351	-0.87729	320.4706	13211.6387	298.4046	0.042232	314.4392	-0.58554	1039370	-1.0327	106.137	63.8965	63.8368	96.2047	95.0191	3944.3938	83.1775	0.95475	92.4427	255969
016	2018-10-05t1726	1538778655.03	larva	26.046	-25.9523	-282.3209	467.6569	36.9934	15047.4824	47581.081	397954.9405	998.624	-0.35664	251.697	0.71651	240.8266	0.9527	761.7333	-0.51459	749.8244	61700.3984	298.6075	-0.075433	684.0991	-0.058437	2017610	-0.88456	149.415	61.8831	61.663	94.77	92.6894	7676.3726	81.5333	0.83844	89.7898	496055
016	2018-10-05t2120	1538792728.79	larva	29.9553	-22.0429	-278.4116	578.1836	45.0942	21434.3922	67581.6005	674668.5364	717.785	-0.85354	211.563	0.070635	196.7479	0.21207	611.0403	-0.78532	606.096	69658.5938	338.1333	-0.016901	569.3632	-0.43069	2403140	-1.0685	104.437	50.2767	49.9538	82.9307	81.661	9454.0947	69.6796	0.39996	78.5788	571093
016	2018-10-06t0120	1538807129.46	larva	33.9555	-18.0427	-274.4114	570.9922	42.8684	20523.8128	64885.415	605930.6211	1926.23	0.11786	344.952	1.4587	288.1308	1.266	1472.0603	0.087687	1462.8615	160454.5781	825.5365	1.9667	1327.5685	0.80586	3752390	-0.70469	113.163	67.0936	66.8894	100.8423	99.8828	10991.8086	87.4685	0.88131	96.409	729844
016	2018-10-06t0525	1538821838.09	larva	38.0413	-13.957	-270.3256	800.2723	51.6844	33621.2573	106053.0879	1165308.0245	3676.73	1.5479	351.693	1.3733	252.1042	0.58338	2768.9497	1.5185	2699.3356	492873.0625	951.4855	2.4085	2263.2345	2.3416	6236920	0.25816	119.731	60.3023	60.0763	94.0799	92.6111	16746.2227	80.3626	0.55638	89.0865	1069400
016	2018-10-06t0920	1538835928.94	larva	41.9554	-10.0429	-266.4115	698.869	48.0433	28938.0449	91377.3008	984069.8387	4727.36	2.2748	438.345	2.3227	304.079	1.1759	3471.4004	2.3156	3392.3396	531124.25	1250.4144	3.606	2850.8786	3.2315	6692650	0.10347	335.678	65.7562	65.4319	103.7166	99.6373	15868.6338	85.8931	0.66535	95.3709	1003970
016	2018-10-06t1320	1538850328.62	larva	45.9553	-6.043	-262.4116	1062.5961	59.1454	51996.2292	163835.7177	2105234.3178	4528.02	1.8353	315.822	0.53419	248.8266	0.11042	3126.8101	1.8619	3051.561	853619.125	505.89	0.26392	2239.4757	1.9582	8614680	0.71571	155.856	54.425	53.8999	90.6827	89.0088	24756.3652	75.8279	0.1561	85.6032	1484550
016	2018-10-06t1725	1538865038.59	larva	50.0414	-1.9569	-258.3255	932.7652	65.3377	51415.4455	162249.1156	2339285.6023	4037	1.15	362.569	0.96433	306.7323	0.85234	2690.7566	1.2647	2645.6851	723813.5	761.8089	1.2559	1816.3624	1.0327	9752750	0.88461	176.233	64.1003	63.7598	100.591	98.4203	27058.9648	85.5128	0.44036	94.9536	1724230
016	2018-10-06t2120	1538879128.1	adult	53.9551	1.9569	-254.4117	1049.333	66.8883	57073.3139	179868.6183	2595975.9571	3663.47	0.60102	308.37	-0.043072	259.5219	-0.23728	1988.7089	0.2852	1861.6698	594623.9375	614.3365	0.50234	1499.2778	0.31728	9212860	0.21238	116.742	56.6663	56.1394	94.0234	92.4213	28112.9824	78.7238	-0.034768	88.7069	1692960
016	2018-10-07t0120	1538893543.1	adult	57.9593	5.961	-250.4076	1046.5972	71.6834	61234.6418	192967.9586	3010349.7381	2902.39	-0.21145	309.186	-0.20563	270.3974	-0.2366	2118.5945	0.37056	2039.6708	677950.25	392.0598	-0.52985	1755.2048	0.68908	9893950	0.19566	198.804	59.6324	59.1538	98.4121	96.5649	31491.8828	82.4967	0.053148	92.6143	1908240
016	2018-10-07t0527	1538908334.14	adult	62.0679	10.0697	-246.299	1214.0686	73.88	71807.4992	226219.4475	3565426.9336	3957.09	0.51395	300.504	-0.52655	261.4372	-0.6657	2478.5359	0.78831	2364.1713	931929.5	355.3955	-0.75932	1793.5169	0.70528	11275800	0.5226	131.423	48.3012	47.8394	84.7835	83.0612	31878.6094	69.2971	-0.98333	79.3619	1812410
016	2018-10-07t0920	1538922339.4	adult	65.9583	13.96	-242.4086	1083.9312	71.6789	65015.4108	204902.5063	3233033.962	3767.03	0.21892	344.71	0.11847	304.3939	0.19484	2460.2573	0.70029	2410.5453	836487.5	413.8035	-0.53243	1858.2108	0.80283	11700800	0.42096	315.785	62.7424	62.3437	100.6936	99.0118	34235.8203	84.2232	-0.05697	94.7365	2129730
016	2018-10-07t1320	1538936734.52	adult	69.9569	17.9587	-238.41	1100.7262	80.8436	73092.3789	230545.8703	4027044.4912	3159.28	-0.40541	300.786	-0.86201	266.5479	-1.0355	1928.4456	-0.15271	1816.618	734737.75	388.528	-0.70326	1429.2774	-0.030907	11456600	0.019105	126.001	54.0119	53.4576	91.9369	90.2925	35027.9492	76.0225	-0.95483	86.3167	2057260
016	2018-10-07t1725	1538951443.68	adult	74.0428	22.0445	-234.3241	1090.9322	75.9956	65675.8801	206883.6446	3349639.3787	4223.42	0.36023	332.388	-0.35554	297.2385	-0.33647	2059.8477	0.021068	1778.1116	706527.75	409.4305	-0.63721	1409.5011	-0.081549	11396600	-0.26955	143.605	62.6472	62.2342	101.3373	99.6699	34758.707	85.8251	-0.17868	95.9699	2147980
016	2018-10-07t2120	1538965528.9	adult	77.9554	25.9571	-230.4115	1068.8806	74.962	64597.2739	203526.1324	3291387.4542	5152.64	1.0315	373.825	0.51979	334.8112	0.79939	2178.8853	0.24575	1771.9673	736463.25	491.3397	-0.17443	1397.746	-0.10029	12603500	0.068604	240.26	68.1634	65.8678	181.5146	182.0519	61351.9531	96.9886	0.99903	143.8422	2298130
016	2018-10-08t0120	1538979929.84	adult	81.9556	29.9574	-226.4113	1156.8891	74.3592	70517.9964	222085.6588	3620087.1958	5087.62	0.89745	337.495	-0.50005	303.7625	-0.50241	2131.896	0.2005	1809.0601	784537.6875	421.8465	-0.66683	1409.5484	-0.047322	12417100	-0.21822	137.793	64.2575	63.709	105.5073	103.7155	38826.6992	89.1405	-0.12397	99.935	2364160
016	2018-10-08t0526	1538994646.37	adult	86.0436	34.0453	-222.3233	1098.9095	74.8442	67044.4669	211358.4593	3421318.3704	4242.55	0.13455	355.551	-0.11417	323.065	0.088134	1920.9125	-0.2092	1715.0824	672319.375	518.1868	0.036921	1311.981	-0.27226	12440400	-0.38465	174.064	69.6498	69.0101	121.3307	116.2713	42465.7344	94.0696	0.33675	107.8233	2436980
016	2018-10-08t0920	1539008728.8	adult	89.9553	37.9571	-218.4115	1093.0755	77.227	69973.7003	220613.5043	3734075.4991	6086.94	1.5609	372.581	0.35268	334.1672	0.41521	2474.5117	1.1373	2187.1458	903196.75	474.3829	-0.37487	1692.6868	0.92028	13585800	-0.016135	358.914	71.1265	69.3574	154.8463	146.8721	56518.8906	104.0844	1.4982	133.5719	2593560
016	2018-10-08t1320	1539023131.49	adult	93.9561	41.9578	-214.4108	1169.4933	77.2304	72379.4219	228045.0619	3731803.1805	5340.45	0.88123	382.692	0.6435	344.6136	0.74204	2355.4482	0.93487	2142.4052	890359.4375	467.4833	-0.52915	1657.7406	0.95103	14459300	0.23783	296.08	74.0856	72.5323	140.3874	137.3243	53066.4453	103.5311	1.1784	127.3399	2799180
016	2018-10-08t1726	1539037861.9	adult	98.0479	46.0496	-210.319	1162.7688	76.4925	72161.8385	227350.0309	3731034.0776	5143.73	0.64415	387.994	0.74058	348.4068	0.75274	2388.1316	1.0678	2075.0217	900325.625	538.8437	0.17334	1384.3504	0.056126	14602200	0.17668	420.982	69.6931	68.875	127.0247	118.3062	47888.3203	96.8367	0.042327	111.1248	2622900
016	2018-10-08t2120	1539051928.03	adult	101.9551	49.9569	-206.4118	1115.168	85.3544	71691.2795	226038.3895	3902476.692	4476.3	0.056439	373.534	-0.028578	329.0337	-0.39332	2370.5361	1.0233	2153.3666	886580.5	518.9607	-0.14726	1600.9335	0.90515	13962700	-0.20512	301.93	72.4402	68.9425	212.0178	204.13	79294.6719	108.8693	1.3396	174.7188	2707820
016	2018-10-09t0120	1539066327.01	adult	105.9548	53.9566	-202.412	1159.7451	77.8459	75401.4283	237989.9822	4008344.477	7083.3	1.9299	360.862	-0.74762	321.912	-0.9405	2308.5503	0.82943	1836.0137	907260.3125	493.043	-0.55101	1348.8067	-0.058043	14175400	-0.20374	314.739	71.7589	70.4823	126.7933	122.8	49829.7656	99.6334	-0.046053	115.6333	2818830
016	2018-10-09t0526	1539081048.87	adult	110.0443	58.046	-198.3226	1176.8906	76.3885	72626.9364	228850.123	3749441.74	5034.14	0.33147	370.705	-0.50631	332.9527	-0.57125	2080.9041	0.16637	1699.3358	788662.625	526.8819	-0.28526	1285.0184	-0.3131	14049400	-0.33626	193.329	69.2748	68.2649	124.8864	120.6196	47331.957	96.1995	-0.65755	112.6269	2625440
016	2018-10-09t0920	1539095127.8	adult	113.9551	61.9568	-194.4118	1126.1503	77.6363	70869.9826	223390.2079	3722528.8315	5349.77	0.49136	379.625	-0.2969	337.6901	-0.49974	2235.2666	0.55153	1882.4943	827048.625	540.8036	-0.24621	1441.8066	0.27312	14037000	-0.40448	335.597	73.9011	72.301	134.4444	131.1755	49744.4336	106.1848	0.28741	124.6154	2732570
016	2018-10-09t1320	1539109532.22	adult	117.9563	65.958	-190.4106	1197.5815	74.6405	72074.9084	226981.2868	3685049.2617	7293.29	1.7817	403.449	0.50445	360.1223	0.445	2565.1116	1.3964	1905.2783	967047.0625	555.0281	-0.21023	1414.2138	0.14568	15183400	0.0026442	304.269	81.684	80.2593	162.0601	148.2267	61096.6484	111.9768	0.70036	133.9572	3074090
016	2018-10-09t1726	1539124250.69	adult	122.0448	70.0465	-186.3221	1137.0363	78.9748	73618.6922	232013.5091	3972317.9253	4400.15	-0.27358	382.41	-0.47114	341.062	-0.6137	2189.4517	0.34895	1948.9588	840749.4375	529.339	-0.5724	1395.2198	0.05256	14675000	-0.2446	204.989	72.3298	70.9146	134.499	130.8234	51647.6094	101.007	-0.62036	121.6752	2775660
016	2018-10-09t2120	1539138328.17	adult	125.9552	73.9569	-182.4117	842.6944	103.2638	52800.9341	168637.899	2844232.2546	4106.97	-0.49959	345.091	-1.8984	313.919	-1.8909	1796.9807	-0.70504	1555.277	495966.6875	457.9355	-1.3227	1116.7564	-0.96789	9518650	-2.1789	292.228	74.6001	70.2982	204.4066	197.8289	56416.2344	114.8825	0.48275	182.2847	2057690
016	2018-10-10t0120	1539152728.97	adult	129.9554	77.9571	-178.4115	1184.0235	81.572	76715.5606	241792.9774	4149529.704	7021.47	1.4042	402.098	0.021485	361.8417	0.1003	2447.9395	0.95222	1936.476	979175.75	554.4455	-0.49384	1410.197	0.073019	16082700	0.21338	311.072	72.671	70.2	173.4242	157.0745	69369.6875	109.4514	-0.086376	141.0613	2906620
016	2018-10-10t0526	1539167452.87	adult	134.0454	82.0471	-174.3215	1238.2545	82.13	78975.7135	248728.3837	4249713.0429	6495.96	1.025	389.237	-0.45634	348.4908	-0.47981	2469.5083	0.97468	1995.384	1017437.4375	512.8722	-0.912	1419.8008	0.094988	16036200	0.17269	217.251	73.9197	72.0787	147.4822	142.6944	60762.6562	105.7747	-0.33005	131.371	3045420
016	2018-10-10t0920	1539181528.28	adult	137.9552	85.9569	-170.4117	1160.2053	79.9272	75877.1688	239101.9856	4147911.9224	7192.91	1.4495	396.19	-0.29911	353.2466	-0.34605	2452.3772	0.9104	1906.9198	971141.375	550.0452	-0.64803	1365.1959	-0.092472	15666500	0.041526	281.92	81.7508	79.3636	162.0575	157.2779	64174.7617	118.0215	0.12433	146.5161	3232670
016	2018-10-10t1320	1539195928.51	adult	141.9553	89.957	-166.4116	1229.3275	79.2259	78434.2639	247098.7789	4173365.3691	6819.43	1.1961	405.336	-0.10373	362.4729	-0.093456	2641.1299	1.3446	2156.5807	1082863.25	572.609	-0.51771	1327.4173	-0.21173	16583100	0.3177	393.515	78.0963	74.4883	210.6725	198.7603	86375.7344	119.6334	0.092252	173.047	3195080
016	2018-10-10t1726	1539210651.76	adult	146.0451	94.0468	-162.3218	1363.2104	79.5702	82163.4964	258650.7438	4303678.5809	8346.27	2.144	397.416	-0.33688	358.6877	-0.24049	2444.3828	0.8643	1902.5165	1051084.625	519.5627	-0.95191	1397.1111	0.015351	17052300	0.44389	377.433	84.9254	81.7687	208.589	193.3809	89693.25	120.5759	0.047549	164.6368	3643980
016	2018-10-10t2120	1539224728.42	adult	149.9552	97.957	-158.4117	1280.2684	82.4566	81930.4028	258058.5254	4378898.4105	6401.89	0.93125	411.127	-0.049526	371.135	0.068156	2548.2708	1.0976	2087.4186	1090659.875	532.4689	-0.88287	1479.2879	0.27019	17567900	0.57554	372.686	84.7387	82.0961	173.2944	168.9449	74170.0156	121.7888	0.021053	155.4041	3620970
016	2018-10-11t0120	1539239129.47	adult	153.9555	101.9573	-154.4114	1304.0452	78.1073	81801.3335	257547.665	4299474.3946	5484.2	0.37053	416.282	0.02862	375.5847	0.14678	2605.4907	1.2203	2237.8647	1112544.5	563.5665	-0.69269	1495.4037	0.31742	17758600	0.61227	281.38	79.6436	77.2394	180.4119	175.5363	77035.8906	121.0445	-0.048428	158.9949	3397600
016	2018-10-11t0526	1539253853.5	adult	158.0455	106.0473	-150.3214	1252.706	84.2303	79723.1658	251044.0848	4353621.6336	5581.4	0.43974	421.794	0.11183	378.3485	0.18182	2280.6375	0.49994	1868.0507	948745.1875	586.9178	-0.56467	1385.0989	-0.0064746	17534800	0.54021	245.578	82.6949	79.2181	182.2942	178.8638	75834.3906	128.0805	0.05856	165.4114	3437790
016	2018-10-11t0920	1539267929.85	adult	161.9556	109.9574	-146.4113	1332.3246	80.9528	85593.1631	269447.8411	4679857.8629	5892.59	0.64035	403.322	-0.3028	369.3061	-0.06817	2219.0073	0.37406	1720.3402	991896.3125	554.5705	-0.80396	1332.0923	-0.1542	17999800	0.6473	266.185	84.9241	83.1178	171.5274	166.5146	76672.7656	120.1507	-0.14957	153.4647	3790080
016	2018-10-11t1320	1539282332.04	adult	165.9562	113.958	-142.4106	1254.8107	81.3726	81069.1742	255271.3755	4433003.4919	5829.62	0.61151	400.603	-0.38016	361.3953	-0.28187	2042.146	0.0049487	1676.0491	863827.75	583.759	-0.63882	1213.0725	-0.48545	16929100	0.37073	309.188	82.1106	79.3402	176.3351	171.9341	74589.75	119.7153	-0.19356	158.0225	3469910
016	2018-10-11t1726	1539297075.54	adult	170.0517	118.0534	-138.3152	1260.8033	112.4235	86201.8231	272530.1912	5086423.0954	4302.38	-0.31854	393.218	-0.55025	355.6897	-0.43829	2006.3334	-0.056867	1726.2516	818584	599.0671	-0.56675	1221.2222	-0.45219	16012200	0.14339	302.329	85.5564	82.0112	204.6082	199.3339	83480.1406	130.6444	-0.027162	179.1144	3483940
016	2018-10-11t2120	1539311128.81	adult	173.9553	121.9571	-134.4115	1264.2764	80.245	81465.2637	256573.3068	4399719.852	6011.27	0.74374	407.583	-0.27958	365.8673	-0.21249	2287.9241	0.54563	1737.4735	972367.75	592.1981	-0.63191	1239.7525	-0.39286	17316200	0.44908	313.683	91.3097	87.8721	210.356	205.0324	89401.3125	134.9483	0.0092342	186.2478	3879290
016	2018-10-12t0120	1539325529.27	adult	177.9555	125.9572	-130.4114	1270.9663	80.3366	84405.2444	266009.3898	4626406.4599	4976.72	0.11383	401.499	-0.42104	368.0581	-0.17847	2006.7703	-0.031438	1658.6082	880972.125	597.7954	-0.6189	1218.2866	-0.44554	17609800	0.50884	389.103	91.4477	87.3561	232.6566	225.5468	102136.2578	142.5753	0.096895	199.9526	4010900
016	2018-10-12t0520	1539339928.54	adult	181.9553	129.957	-126.4116	1303.3489	85.7328	85320.0279	268629.3877	4757081.7667	4394.16	-0.2437	388.14	-0.71155	349.8203	-0.63773	1718.1567	-0.61996	1490.5367	764579.75	614.9504	-0.53673	1157.8253	-0.60892	17259800	0.41735	459.262	88.5151	84.0257	252.6703	238.0611	112438.3047	133.2369	-0.10369	200.7878	3936090
016	2018-10-12t0920	1539354329	adult	185.9554	133.9571	-122.4115	1156.1179	85.737	81417.7284	256949.7964	4748039.5682	4707.59	-0.040093	407.349	-0.34599	372.5648	-0.10808	1820.3127	-0.39867	1514.8605	764531.375	619.0398	-0.53342	1173.5564	-0.56118	17102500	0.37354	290.577	93.7219	90.4284	199.4267	194.7335	83759.2031	138.1768	-0.063882	178.7267	3934920
016	2018-10-12t1326	1539369090.74	adult	190.0559	138.0576	-118.311	1359.1672	83.5197	87739.2946	276227.5144	4807412.301	3828.94	-0.58657	375.415	-1.01	345.2775	-0.79172	1779.524	-0.47208	1545.8269	815022	562.8499	-0.89169	1020.1061	-0.97573	17177100	0.38115	302.377	85.3681	81.5276	218.1383	212.017	99907.3281	132.3578	-0.19504	190.5517	3906020
016	2018-10-12t1754	1539385105.71	adult	194.5045	142.5062	-113.8624	1390.9859	85.3307	91444.4397	287841.9243	5140888.8964	6148.25	0.88492	385.557	-0.84051	350.3271	-0.70324	1909.4392	-0.20291	1442.6456	910802.5	578.9361	-0.82081	939.2187	-1.1977	18366000	0.63263	324.197	87.4755	83.6391	207.7169	201.7479	99080.9531	130.9933	-0.25857	181.6248	4166890
016	2018-10-12t2144	1539398941.59	adult	198.3478	146.3495	-110.0191	1346.9669	84.6031	87882.1505	276638.6632	4912011.8613	3932.55	-0.52075	387.289	-0.83493	349.6179	-0.75164	1794.8491	-0.43301	1440.9993	822040.875	590.6752	-0.77207	1002.1929	-1.0303	17735500	0.48307	327.258	87.2104	82.6407	216.0606	209.9785	98955.7422	134.8578	-0.237	191.4506	3993710
016	2018-10-13t0144	1539413341.72	adult	202.3478	150.3495	-106.0191	1349.4524	85.0705	90020.0084	283489.2922	5042848.0815	4437.81	-0.19698	398.48	-0.63749	366.7979	-0.34578	1701.4429	-0.62213	1425.5724	799678.125	590.52	-0.79649	1042.9781	-0.92662	18695500	0.68243	328.07	94.2409	90.9337	219.1045	212.062	102979.125	137.1539	-0.24215	191.3301	4421500
016	2018-10-13t0544	1539427742.86	adult	206.3481	154.3499	-102.0188	1331.5206	84.1381	84176.4581	265000.5645	4545785.2686	5535.04	0.51382	393.117	-0.79116	364.4689	-0.44069	1770.8754	-0.48336	1356.9528	779185.1875	589.8656	-0.82587	950.8952	-1.187	17262200	0.35804	349.162	95.9985	92.0254	232.6333	226.585	102358.6406	146.0372	-0.15123	204.063	4215390
016	2018-10-13t0945	1539442170.46	adult	210.3558	158.3575	-98.0111	1305.9949	83.7301	85618.333	269554.9004	4760758.6784	5884.03	0.74478	401.994	-0.64399	367.9127	-0.38532	1822.2983	-0.38313	1379.2887	814567.375	596.2439	-0.81426	953.4527	-1.195	17934100	0.493	351.405	90.4956	85.8219	243.881	239.2098	109014.8203	139.0092	-0.29862	209.863	4037280
016	2018-10-13t1345	1539456570.65	adult	214.3559	162.3576	-94.011	1253.1881	86.9875	87940.4919	277475.3362	5141115.5944	5695.21	0.62211	367.871	-1.4752	335.8962	-1.376	1768.5811	-0.49995	1332.5749	810010.125	553.0644	-1.1072	893.5146	-1.3783	16844100	0.2434	319.907	83.0952	78.4406	213.1828	207.9052	97637.7188	130.6017	-0.47266	187.879	3804760
016	2018-10-13t1745	1539470971.35	adult	218.3561	166.3578	-90.0108	1377.6006	86.4433	89069.9097	280337.0426	4969769.1165	5129.14	0.24638	388.494	-1.0643	358.6456	-0.76394	1705.2804	-0.63671	1367.6771	792955.375	560.9782	-1.0905	889.6815	-1.4114	18042800	0.49484	372.618	91.1301	86.4618	258.1686	248.1731	120048.3906	139.7594	-0.38335	213.2356	4232360
016	2018-10-13t2145	1539485371.16	adult	222.356	170.3577	-86.0109	1326.8467	88.1512	90189.5102	283991.6566	5219290.3907	5892.46	0.75679	394.935	-0.97176	363.7846	-0.66258	1888.9028	-0.26423	1363.9266	887784.3125	589.9036	-0.94289	990.491	-1.1541	18541400	0.59458	546.15	102.643	96.1932	312.403	305.1859	146829.4375	162.8661	-0.06297	246.2251	4818860
016	2018-10-14t0145	1539499770.41	adult	226.3558	174.3575	-82.0111	1335.4072	89.7742	88419.3416	278408.1328	5071013.3543	5270.07	0.33689	377.707	-1.4766	348.0693	-1.2818	1775.7141	-0.50382	1308.7314	818604.1875	567.313	-1.1158	913.3851	-1.3916	17401300	0.33574	433.552	93.9658	89.5413	244.3282	230.7346	112635.3203	145.139	-0.4026	207.591	4329100
016	2018-10-14t0545	1539514170.56	adult	230.3558	178.3576	-78.0111	1191.097	88.6487	82973.2008	261548.05	4838338.7331	4801.68	0.017261	399.061	-1.0003	361.9118	-0.88065	1812.5823	-0.43259	1442.0626	784848.125	627.6057	-0.76903	994.6291	-1.1856	17245400	0.29254	325.972	97.023	93.1363	228.5362	221.6812	98956.1719	149.4459	-0.38219	203.8224	4192850
016	2018-10-14t0945	1539528570.47	adult	234.3558	182.3575	-74.0111	1320.3425	84.4779	85058.8749	267844.8654	4729508.7653	4610.35	-0.10915	418.453	-0.53019	381.4193	-0.19256	1853.442	-0.35182	1488.0955	822928.25	640.5407	-0.71577	1051.7069	-1.0412	18568400	0.5795	486.2	112.872	105.9584	309.0424	294.5242	137214.8125	180.9324	0.1012	261.9707	5008580
016	2018-10-14t1345	1539542971.39	adult	238.3561	186.3578	-70.0108	1290.7129	81.96	83275.3199	262173.7238	4592598.0022	5049.83	0.18794	402.579	-1.0046	364.2282	-0.91335	1868.7489	-0.32278	1439.7288	812905.75	620.2379	-0.87222	1004.0882	-1.1933	17482400	0.33663	339.339	104.818	100.54	227.6509	222.2007	99028.1406	157.7035	-0.31902	205.097	4551820
016	2018-10-14t1745	1539557370.39	adult	242.3558	190.3575	-66.0111	1310.8618	83.7907	84910.952	267309.415	4728712.2582	5233.12	0.31328	399.483	-1.1309	362.0292	-1.0538	1722.309	-0.63084	1387.1531	762982.875	634.568	-0.80956	1067.3837	-1.0294	17681100	0.37765	329.271	106.081	101.6043	233.9676	228.9	103647.6562	164.4801	-0.241	209.5606	4695140
016	2018-10-14t2145	1539571771.63	adult	246.3561	194.3579	-62.0108	1265.9804	84.9808	81464.5937	256525.6081	4460837.9237	5160.93	0.26565	419.275	-0.6321	375.7868	-0.54468	1959.9808	-0.14128	1489.7058	832991.875	665.5467	-0.64367	1108.19	-0.92823	17809600	0.40406	328.343	112.855	106.5289	249.1237	242.5583	105877.5781	175.0567	-0.12072	224.4787	4793740
016	2018-10-15t0145	1539586172.32	adult	250.3563	198.358	-58.0106	1312.536	84.5637	84647.9359	266633.2247	4650248.2767	5085.02	0.21526	407.581	-0.98178	366.2146	-0.96705	1898.7551	-0.27286	1526.3052	839249.75	660.7688	-0.7	1179.4991	-0.74064	17982500	0.44196	345.455	110.401	103.1707	259.9409	253.2408	114893.8594	178.2514	-0.11107	233.7688	4870880
016	2018-10-15t0545	1539600572.88	adult	254.3565	202.3582	-54.0104	1227.3153	84.1927	83195.2772	262159.4369	4708099.5124	5034.21	0.18228	408.666	-0.98669	364.5898	-1.0714	1941.6389	-0.18978	1566.8692	842671.3125	667.0038	-0.68842	1197.9574	-0.70237	17705900	0.38112	383.142	113.163	103.6997	281.9911	276.823	122384.1562	190.0668	-0.006318	252.7606	4902880
016	2018-10-15t0945	1539614972.15	adult	258.3563	206.358	-50.0106	1202.4072	85.4848	82098.1139	258844.1906	4676648.26	4974.84	0.14386	410.044	-0.98152	366.0022	-1.0481	2014.7632	-0.0435	1612.1547	862318.625	678.6163	-0.64415	1260.6127	-0.54027	17536400	0.34455	395.177	116.081	106.0592	305.8573	300.0134	130906.9062	198.6033	0.050453	270.9613	4964420
016	2018-10-15t1342	1539629217.53	adult	262.3133	210.3151	-46.0536	1261.9239	84.3357	82918.1607	261103.8098	4624470.4841	4648.48	-0.069305	406.892	-1.0957	362.0858	-1.236	1951.681	-0.17871	1668.6802	845077.875	683.8825	-0.63817	1297.1765	-0.45112	17583400	0.3557	421.949	117.101	106.519	301.0107	292.8474	130036.6328	200.3163	0.033979	264.6526	5060400
016	2018-10-15t1742	1539643591.37	adult	266.3061	214.3078	-42.0608	1214.5141	83.788	79934.5818	251762.9405	4486433.8289	4972.2	0.14199	412.222	-0.98398	366.2253	-1.0997	2034.0492	-0.0136	1690.9392	848198.5	699.7004	-0.56875	1331.7496	-0.36756	17167800	0.26617	455.486	118.6	106.5658	315.6953	309.5999	131644.9375	207.7162	0.07491	278.3554	4939320
016	2018-10-15t2142	1539657991.16	adult	270.306	218.3077	-38.0609	1221.2672	83.3867	82289.3703	259947.049	4606443.6077	5227.62	0.3065	412.268	-1.0131	364.8533	-1.1849	2055.8369	0.02661	1681.2759	881954.0625	693.7029	-0.63007	1349.3362	-0.33113	17681800	0.37927	449.043	119.729	107.3099	317.4592	309.0489	136190	211.4656	0.080837	280.129	5135040
016	2018-10-16t0142	1539672391.76	adult	274.3062	222.3079	-34.0607	1157.9358	86.5158	80050.2215	252365.268	4614066.1611	4890.45	0.088489	421.618	-0.79541	371.1633	-0.96204	2127.7209	0.17208	1817.9205	887259.625	718.2604	-0.50838	1440.5399	-0.087935	17566300	0.35504	461.486	123.11	110.0011	332.2401	322.9167	138544.125	216.0129	0.094885	291.2924	5129270
016	2018-10-16t0542	1539686791.39	adult	278.3061	226.3078	-30.0608	882.6673	108.0558	62700.0132	199179.6823	3926011.8857	4350.31	-0.25752	443.994	-0.23253	379.5883	-0.6541	2229.9778	0.38328	1967.0432	729202.75	878.9309	0.42047	1546.2408	0.19722	14498600	-0.3212	425.99	127.105	114.0549	321.42	315.8927	105104.3516	221.3381	0.11595	288.6174	4150620
016	2018-10-16t0942	1539701192.01	adult	282.3062	230.308	-26.0607	882.7701	95.39	55490.7486	177314.6758	2997243.4363	3828.65	-0.58908	404.242	-1.3163	365.9283	-1.2352	1767.7349	-0.5952	1569.9492	512643.125	609.8448	-1.197	1338.6004	-0.39608	11717400	-0.94152	304.317	120.708	112.1758	241.3141	238.2309	69981.0859	194.9287	-0.13276	227.12	3498850
016	2018-10-16t1342	1539715594.05	adult	286.3068	234.3085	-22.0601	1129.8337	85.2087	74559.0256	234970.858	4175100.0311	5788.87	0.66109	429.82	-0.66848	380.9998	-0.65952	1908.5494	-0.30286	1599.6578	742425.75	756.8031	-0.35242	1283.4394	-0.56155	16701900	0.16559	413.102	133.504	120.525	313.5616	307.504	121975.4844	228.3663	0.12687	287.2902	5187720
016	2018-10-16t1742	1539729993.62	adult	290.3067	238.3084	-18.0602	1081.4741	86.2981	71497.7933	225341.9716	4071831.7418	4181.76	-0.35979	429.321	-0.71173	381.4141	-0.67467	1819.144	-0.49849	1581.4817	678540.75	767.9048	-0.31069	1301.6758	-0.52045	15990900	0.005901	454.617	135.351	122.3946	335.0173	325.8817	124961.4531	235.3007	0.16015	300.5562	5041400
016	2018-10-16t2142	1539744392.58	adult	294.3064	242.3081	-14.0605	1085.7655	85.9077	73149.7924	230640.4605	4175631.7084	5618.97	0.55164	442.409	-0.39532	383.359	-0.62822	2305.7034	0.53991	1873.7769	878473	811.5402	-0.079335	1560.6801	0.19807	16855400	0.2009	465.889	135.604	119.4384	351.8365	345.7028	134049.7031	242.9936	0.19811	314.4578	5166390
016	2018-10-17t0142	1539758792.24	adult	298.3063	246.308	-10.0606	1076.3169	85.6697	71902.9808	226668.4989	4064053.9139	4079.79	-0.42028	435.234	-0.61538	384.1578	-0.62837	1809.0264	-0.53129	1610.1365	678384.875	796.2665	-0.19215	1336.1703	-0.44301	16306000	0.076174	436.325	138.058	125.5253	327.2693	319.0757	122726.0078	238.8165	0.14156	297.7946	5172360
016	2018-10-17t0542	1539773191.47	adult	302.3061	250.3078	-6.0608	1080.3489	85.7012	71577.1634	225667.1704	3998564.9136	3813.31	-0.58593	437.851	-0.57636	384.4439	-0.64954	1836.2571	-0.47787	1647.516	684923.875	802.0794	-0.18205	1372.5379	-0.35038	16330500	0.081514	446.734	140.001	126.895	341.1466	334.2253	127247.6797	242.2041	0.14507	308.4994	5221630
016	2018-10-17t0942	1539787592.09	adult	306.3063	254.308	-2.0606	1060.0883	84.8947	70920.2792	223641.9584	3987491.2123	4300.51	-0.27786	440.92	-0.52555	386.1573	-0.61279	1859.3192	-0.43305	1680.7915	687948.125	813.9088	-0.13747	1367.3693	-0.37452	16290700	0.072042	464.012	140.821	128.951	338.6435	332.5297	125298.0938	243.2891	0.13095	308.8504	5202900
016	2018-10-17t1349	1539802428.65	dead	310.4275	258.4293	2.0606	1033.4396	87.2636	70240.3277	221537.3687	4032056.9235	7145.93	1.5032	464.684	0.069866	397.0563	-0.20248	2390.8994	0.72484	1896.9308	875069.1875	869.5943	0.15703	1582.7454	0.22078	17004600	0.2382	469.226	144.906	126.6505	350.4337	342.4949	128258.7422	259.8865	0.23083	323.3804	5302680
017	2018-10-04t1320	1538677543.44	egg	-2.0429	-58.0001	-322.3488	162.7732	30.4128	3208.2219	10229.2411	60618.4962	0	0.62131	0	-0.48285	0	-0.49611					0	-0.45184	0	-0.028994	0	1.5803	0	0	0				0	-0.53528	0	0
017	2018-10-04t1725	1538692252.09	larva	2.0429	-53.9144	-318.2631	162.1115	31.2653	3259.3028	10404.2253	63107.446	0	0.19313	0	-0.6978	0	-0.69538					0	-0.59749	0	-0.27035	0	0.88559	0	0	0				0	-0.65709	0	0
017	2018-10-04t2120	1538706337.1	larva	5.9554	-50.0019	-314.3506	168.3628	32.863	3701.2203	11816.9038	74508.0198	0	-0.14642	0	-0.90898	0	-0.89433					0	-0.73032	0	-0.47858	0	0.2898	0	0	0				0	-0.78003	0	0
017	2018-10-05t0120	1538720736.7	larva	9.9553	-46.002	-310.3507	165.5644	32.1114	3588.5627	11458.1299	71478.4849	0	-0.44624	0	-1.1309	0	-1.107					0	-0.86046	0	-0.67365	0	-0.26336	0	0	0				0	-0.91301	0	0
017	2018-10-05t0525	1538735444.11	larva	14.0407	-41.9166	-306.2653	168.3458	31.9178	3647.6624	11636.2328	72556.5321	0	-0.71738	0	-1.365	0	-1.3353					0	-0.98854	0	-0.85826	0	-0.78078	0	0	0				0	-1.0578	0	0
017	2018-10-05t0920	1538749537.44	larva	17.9555	-38.0018	-302.3505	283.0657	33.6228	6735.6081	21298.7431	143297.6911	284.521	-0.63743	182.136	0.33357	180.7878	0.5539	259.3984	-0.83017	257.8003	9597.7402	231.8165	-0.12092	251.0052	-0.53652	663521	-0.81463	89.3309	44.8137	44.6788	77.4437	76.2088	2865.416	63.5922	0.49402	72.3097	163256
017	2018-10-05t1320	1538763939.35	larva	21.956	-34.0013	-298.35	165.4564	30.4361	3488.1856	11114.4417	66882.5966	0	-1.1729	0	-1.845	0	-1.8173					0	-1.2272	0	-1.1847	0	-1.6748	0	0	0				0	-1.3719	0	0
017	2018-10-05t1726	1538778663.3	larva	26.046	-29.9113	-294.26	381.1184	37.5192	10270.0676	32467.3718	236967.5792	753.448	-0.60835	283.06	1.0688	275.4814	1.3909	646.6849	-0.6401	637.7778	36214.3516	333.6146	0.073738	579.0622	-0.25542	1561360	-1.1574	175.211	64.3411	64.2957	98.16	95.4212	5496.9629	83.9758	0.91022	93.4063	354906
017	2018-10-05t2120	1538792736.97	larva	29.9553	-26.0019	-290.3506	287.5776	42.5014	8496.9973	27006.5946	220820.9993	522.851	-1.0477	263.26	0.66957	255.3497	0.98311	459.5667	-0.95426	455.7146	21140.0684	357.2301	0.064761	438.1092	-0.67384	1197830	-1.7686	121.455	66.3772	66.0121	100.562	98.8371	4625.854	86.7159	0.92685	95.532	302016
017	2018-10-06t0120	1538807137.63	larva	33.9555	-22.0017	-286.3504	529.9118	42.5876	18292.4315	57740.0987	532651.1863	1575.59	-0.2219	340.861	1.4096	285.553	1.2306	1345.1212	-0.057361	1335.299	131821.875	842.8508	2.0411	1265.3857	0.69186	3311130	-0.95399	122.076	64.266	63.8206	100.591	98.6875	9857.917	84.9325	0.79824	94.8447	624280
017	2018-10-06t0525	1538821846.3	larva	38.0413	-17.916	-282.2647	790.5797	54.8721	35915.3009	113357.6563	1348157.6256	2424.41	0.36599	309.43	0.84794	226.8874	0.21962	1924.8741	0.5284	1900.8619	363801.2188	849.2824	1.967	1684.508	1.2903	5847920	0.04419	130.965	55.2748	54.8085	90.246	88.7546	17056.4902	75.8941	0.40008	85.437	1044640
017	2018-10-06t0920	1538835937.15	larva	41.9554	-14.0019	-278.3506	746.6685	53.6679	32754.771	103335.2538	1201806.3378	3984.85	1.5909	426.613	2.1712	330.3949	1.5755	2886.9905	1.6119	2769.5776	499449.3438	1035.622	2.6744	2249.5575	2.1488	7356080	0.4596	127.049	66.1422	66.0032	101.3783	99.5571	17538.4375	86.981	0.70624	96.4971	1140490
017	2018-10-06t1320	1538850336.74	larva	45.9553	-10.002	-274.3507	777.0823	65.7564	37020.6719	117430.6311	1514970.3762	3492.82	0.9053	344.509	0.92048	272.5353	0.49262	2481.4072	1.0628	2434.9915	483874.4062	765.0451	1.3902	1958.9274	1.4583	6707940	-0.28338	207.264	58.0885	57.5948	98.3612	95.8063	19180.4414	81.2633	0.379	91.7872	1131040
017	2018-10-06t1725	1538865046.69	larva	50.0414	-5.9159	-270.2646	924.6093	63.73	46559.9906	146849.8241	1952895.2011	5873.07	2.7566	390.836	1.3638	323.8414	1.1492	3433.9246	2.2123	3160.4509	841311.5	552.2833	0.3458	2428.9942	2.1103	9548140	0.77999	310.532	68.055	67.7435	104.9859	102.3064	25721.5391	89.0241	0.60124	98.9807	1662580
017	2018-10-06t2120	1538879136.24	larva	53.9551	-2.0021	-266.3508	996.6793	62.5454	52492.2736	165380.8993	2307734.0499	2509.62	-0.38371	339.524	0.42244	304.7369	0.62293	1793.1477	0.028341	1748.9717	494908.75	535.5706	0.16026	1521.4353	0.35578	9340310	0.27602	235.353	63.4016	62.9359	103.4425	101.9202	28550.1406	86.9313	0.39817	97.4703	1744180
017	2018-10-07t0120	1538893551.52	adult	57.9594	2.0021	-262.3466	967.538	73.4601	55256.8912	174222.4088	2649419.0549	3498.85	0.29108	356.56	0.54817	314.799	0.68929	2299.1074	0.61559	2222.2604	666741.1875	512.2615	0.0067132	1805.3884	0.77774	10305300	0.39746	184.916	63.4659	63.212	103.0846	101.4317	29894.5332	87.24	0.33732	97.9823	1834290
017	2018-10-07t0527	1538908342.48	adult	62.068	6.1107	-258.238	1063.9552	69.4094	60242.7921	189781.4309	2857569.3812	2434.95	-0.7549	309.594	-0.3712	277.2833	-0.29874	1716.3566	-0.28702	1681.7808	540652.3125	434.2943	-0.39345	1339.0908	-0.11836	9751590	-0.21364	198.538	57.1406	56.487	95.8597	94.0134	30195.8086	79.8753	-0.24991	90.0873	1799810
017	2018-10-07t0920	1538922347.86	adult	65.9584	10.0011	-254.3476	1117.9302	70.6696	61431.9013	193626.816	2855272.4198	4902.93	1.1588	371.508	0.61139	332.8592	0.92726	2479.353	0.72845	2257.2885	798351.6875	467.3731	-0.27182	1587.6863	0.29551	11946200	0.53802	157.826	71.7478	71.3298	113.5314	110.4368	36557.1016	94.2047	0.74479	105.4558	2307120
017	2018-10-07t1320	1538936742.86	adult	69.957	13.9997	-250.349	1097.6588	73.5847	66566.6494	209832.9269	3371422.1737	3982.53	0.27241	333.749	-0.20376	297.4599	-0.14729	2350.1597	0.50469	2157.078	817855.5625	423.8833	-0.51991	1540.3086	0.18725	11594100	0.083969	127.387	64.2629	63.6221	104.7587	103.5978	36456.0195	88.6046	0.22257	99.5921	2232430
017	2018-10-07t1725	1538951451.78	adult	74.0428	18.0855	-246.2632	1129.2326	75.4774	67483.1355	212641.1945	3408027.895	3233.48	-0.45244	358.033	0.20645	329.6403	0.70285	1858.4922	-0.3174	1779.9226	656047.75	446.696	-0.42697	1317.2266	-0.27443	12621400	0.30232	165.861	60.5481	60.1787	102.1559	100.3928	36061.0469	85.9458	-0.16564	96.6373	2134440
017	2018-10-07t2120	1538965537.03	adult	77.9554	21.9981	-242.3506	1141.9505	76.1025	67849.9636	213698.6013	3442772.6962	3471.32	-0.34649	368.007	0.37876	339.1387	0.95277	1917.1757	-0.23007	1814.0698	680597.375	456.7358	-0.39057	1365.6183	-0.17265	13037800	0.26947	146.738	63.7578	63.3408	105.2284	103.1407	37356.082	87.7325	-0.11965	98.9003	2258810
017	2018-10-08t0120	1538979937.94	adult	81.9556	25.9984	-238.3504	1125.9532	75.7074	68527.5647	215903.9651	3517184.4809	3379.46	-0.4998	318.722	-1.0116	288.5157	-1.0964	1544.5447	-0.97118	1345.5255	552947	501.7021	-0.10076	1043.8156	-0.95074	11405500	-0.6816	251.317	62.056	61.4344	103.4414	101.6819	37032.0352	85.7927	-0.56138	97.218	2220670
017	2018-10-08t0526	1538994654.45	adult	86.0435	30.0863	-234.2624	1119.2995	77.4946	68870.7622	216963.0474	3639764.8736	4177.55	0.081606	348.895	-0.3209	318.4671	-0.10705	1877.6698	-0.3046	1674.4411	675961.125	438.9744	-0.61427	1281.5539	-0.35608	12537500	-0.34061	263.14	68.3027	67.8485	106.497	104.2936	38338.9141	90.768	-0.1119	100.8343	2454460
017	2018-10-08t0920	1539008736.92	adult	89.9553	33.9981	-230.3506	1088.8516	79.8571	70340.8043	221730.7491	3824616.1763	4918.79	0.61705	373.103	0.37102	343.0182	0.81701	2128.7256	0.30235	1882.3719	781242.25	445.6564	-0.64729	1326.6952	-0.2057	13679100	0.025776	303.136	74.8703	73.5766	155.6096	149.8701	57108.7188	101.0831	1.0881	128.347	2744970
017	2018-10-08t1320	1539023139.77	adult	93.9561	37.9989	-226.3499	1182.6381	79.9347	74052.9981	233275.6374	3913668.4468	3677.51	-0.44373	337.419	-1.1202	301.9169	-1.2954	1814.9001	-0.47125	1632.0254	702366.375	500.2493	-0.18025	1302.0487	-0.26251	13039900	-0.3932	190.135	66.9896	65.9437	119.4277	115.0408	46218.5078	93.2796	-0.19953	107.7573	2588880
017	2018-10-08t1726	1539037870.08	adult	98.0479	42.0906	-222.2581	1175.5252	82.3955	72965.5409	229838.4175	3865758.8685	3853.37	-0.36331	342.882	-1.1344	312.6092	-1.0099	1835.2666	-0.43561	1591.5731	699236.5625	419.0952	-1.1833	1278.38	-0.33416	13054500	-0.50333	264.233	69.555	68.7962	121.87	116.2008	46432.4766	95.4535	-0.13798	109.0474	2648170
017	2018-10-08t2120	1539051936.13	adult	101.9551	45.9978	-218.3509	1089.9533	79.3653	72011.244	227305.9516	3954113.6523	4367.8	-0.026331	354.441	-0.8413	321.828	-0.75317	1992.7795	-0.020992	1754.3557	749285.125	437.8187	-1.0784	1314.6619	-0.19075	13307100	-0.48945	374.797	65.4631	65.0576	109.7465	105.9532	41264.6719	91.2364	-0.88012	101.9006	2457750
017	2018-10-09t0120	1539066335.12	adult	105.9548	49.9976	-214.3511	1041.7778	79.2251	65143.9044	205292.8159	3466904.9887	5103.93	0.4572	368.662	-0.41581	334.3339	-0.318	2340.1614	0.91695	2103.4161	795654.875	447.2469	-1.0699	1577.0129	0.82619	12527100	-0.9075	173.636	71.9946	71.3061	121.0455	118.4398	41155.4688	101.1451	0.13709	113.5317	2446380
017	2018-10-09t0526	1539081056.98	adult	110.0442	54.087	-210.2617	1035.7409	77.7943	65554.9919	206718.8513	3507779.8565	4033.86	-0.39469	361.523	-0.89179	318.2914	-1.304	2395.3545	1.0309	2262.532	819211.25	469.7578	-0.91628	1647.2418	1.085	12358300	-1.0448	148.285	70.5021	69.3254	119.735	117.5866	40949.3594	99.8821	-0.22919	113.0792	2410040
017	2018-10-09t0920	1539095135.96	adult	113.9551	57.9978	-206.3509	1140.4803	92.0183	73468.8608	232464.7596	3973403.2744	4442.31	-0.15331	356.396	-1.254	314.5692	-1.6477	2390.1699	0.97297	2198.646	917825.25	440.3711	-1.3219	1699.3302	1.2562	13660300	-0.55901	444.225	59.7197	58.3419	119.6394	110.4667	45941.5156	87.8687	-1.7588	103.4974	2289000
017	2018-10-09t1320	1539109540.39	adult	117.9563	61.999	-202.3497	1024.6213	80.4695	67056.757	211415.6418	3687452.21	4762.3	0.019956	366.058	-0.99201	326.5095	-1.196	2193.9104	0.39905	1902.9371	767868.625	480.6664	-0.97725	1564.9235	0.71202	12795900	-0.95067	243.25	75.4786	74.4949	131.2141	125.3504	45924.9258	103.9224	-0.15804	118.3958	2638430
017	2018-10-09t1726	1539124258.85	adult	122.0447	66.0875	-198.2612	1228.9575	77.9047	73123.0656	230237.1042	3746451.5967	4871.73	0.0483	409.372	0.55902	362.4579	0.39299	2580.0505	1.383	2497.9117	985579.3125	578.8272	-0.084109	1688.2686	1.1321	15633900	0.12525	351.996	76.6387	75.5843	130.8509	127.3576	49985.0586	105.2418	-0.1984	120.6459	2926830
017	2018-10-09t2120	1539138336.3	adult	125.9551	69.9979	-194.3508	1038.3127	78.7562	65614.1346	206920.0701	3498117.2925	3370.65	-0.9933	417.345	0.68483	366.698	0.43586	1835.891	-0.60369	1739.0786	629710.625	724.9512	1.1882	1413.9381	0.10201	14292800	-0.41216	202.71	79.7322	78.2147	144.9455	141.3855	49716.3047	110.6925	0.13898	131.4846	2730590
017	2018-10-10t0120	1539152737.16	adult	129.9554	73.9981	-190.3506	1046.1233	80.0589	69756.1762	220062.5409	3868568.2239	6199.26	0.86235	408.11	0.21913	372.3428	0.52314	2322.6924	0.63206	1861.0138	845460	587.1355	-0.20199	1552.9177	0.57353	14827500	-0.22929	323.655	84.1246	82.2271	219.2006	215.7895	79789.0156	120.7245	0.60608	176.0857	3056420
017	2018-10-10t0526	1539167461.01	adult	134.0453	78.0881	-186.2606	1113.495	79.3523	69681.994	219556.6124	3681997.8693	6491.66	1.0222	411.511	0.21169	375.3357	0.49577	2452.5801	0.93233	2008.395	892739.1875	586.8228	-0.28623	1581.259	0.64504	14958800	-0.18774	326.291	84.3382	83.6669	166.3781	158.6375	60561.6445	119.2524	0.30109	145.8802	3065780
017	2018-10-10t0920	1539181536.44	adult	137.9552	81.9979	-182.3508	1104.738	79.8533	68216.2455	214906.2617	3589808.0677	6873.94	1.2457	435.928	0.79691	389.8941	0.86653	2335.3379	0.62415	1963.5851	831380.3125	627.6557	-0.022929	1405.7993	0.041959	15512500	-0.0074512	472.902	84.8914	83.0846	160.2175	153.5168	57037.4297	115.9645	0.04598	141.4324	3020860
017	2018-10-10t1320	1539195936.68	adult	141.9553	85.998	-178.3507	1063.4568	84.4598	69290.0536	218600.3706	3785232.5973	5312.52	0.24509	435.741	0.67346	394.7072	0.88679	2213.9331	0.32359	1759.8646	801443.75	620.9314	-0.14624	1414.2711	0.06766	15738500	0.062057	262.219	84.8208	82.7009	181.3257	173.7727	65639.9062	119.0571	0.073609	153.5561	3063640
017	2018-10-10t1726	1539210659.97	adult	146.0451	90.0878	-174.2609	1094.1688	79.3022	70128.3108	221028.2863	3822187.9191	4851.48	-0.038624	436.372	0.59554	396.5677	0.83145	1775.8417	-0.69651	1490.5565	649958.0625	642.2716	-0.048061	1247.7969	-0.45173	15954200	0.12675	359.553	87.362	83.1477	237.4345	232.521	86901.0312	127.886	0.25481	210.5634	3194040
017	2018-10-10t2120	1539224736.56	adult	149.9552	93.998	-170.3507	1155.866	80.9886	75384.0957	237518.3297	4159695.6769	3764.9	-0.70326	377.973	-0.80472	350.7065	-0.4801	1711.3776	-0.81544	1348.4316	672571.375	520.7596	-0.9661	1124.426	-0.81335	14844900	-0.18028	302.529	82.2182	80.2069	169.2416	163.8533	66511.9609	120.9357	-0.00074215	150.5372	3229120
017	2018-10-11t0120	1539239137.72	adult	153.9555	97.9983	-166.3504	1188.1914	81.5282	76304.5539	240476.8267	4104684.0746	5144.48	0.16107	424.373	0.2058	388.9738	0.49171	1930.4215	-0.29293	1543.9863	768307.75	579.3524	-0.58401	1251.2106	-0.41188	16879000	0.37671	483.003	89.1966	86.3505	216.0286	182.7546	85979.3906	124.1702	0.02445	163.7937	3547700
017	2018-10-11t0526	1539253861.66	adult	158.0455	102.0883	-162.2604	1103.6172	83.8526	74622.3684	235197.0284	4255117.2487	4401.27	-0.2856	369.011	-1.0093	331.687	-0.98429	1760.2496	-0.6461	1413.1023	684737.125	568.9464	-0.68492	1116.4286	-0.79311	14337900	-0.28879	387.099	76.6665	72.083	265.6503	262.5785	103337.9531	114.8271	-0.22701	206.9209	2978880
017	2018-10-11t0920	1539267938.09	adult	161.9556	105.9984	-158.3503	1207.6885	78.8711	75465.9688	237758.9219	3987767.1783	5751.43	0.55366	408.864	-0.1875	371.8188	-0.0065683	1808.3341	-0.51708	1451.3914	712483.625	598.5912	-0.51626	1190.1203	-0.56321	16092900	0.16595	348.473	88.798	84.2267	248.9768	242.0926	98096.875	130.64	0.062752	210.9564	3495090
017	2018-10-11t1320	1539282340.4	adult	165.9563	109.999	-154.3497	1171.5688	79.1994	75726.6536	238566.6808	4109489.2355	4897.65	0.038724	397.652	-0.44062	364.7781	-0.19999	1748.2842	-0.62422	1411.0693	690572.25	605.622	-0.49892	1172.8064	-0.59981	15696100	0.067026	311.16	78.0099	75.2576	180.3135	172.8323	71223.8438	118.4831	-0.21725	156.9467	3079210
017	2018-10-11t1726	1539297083.75	adult	170.0517	114.0944	-150.2543	1131.5348	81.9063	73324.1808	231026.1812	4006987.9655	4086.23	-0.45162	396.607	-0.48162	360.565	-0.32124	1717.3577	-0.66812	1517.0754	656030.625	592.8287	-0.60592	1329.5878	-0.14823	15138500	-0.067002	393.064	74.37	72.9609	141.334	132.7506	53989.5938	105.6257	-0.4873	124.1753	2838700
017	2018-10-11t2120	1539311137.06	adult	173.9554	117.9981	-146.3506	1152.151	81.6254	74745.7646	235581.9265	4071630.1487	4207.47	-0.36989	403.831	-0.35502	369.0635	-0.13601	1716.8707	-0.65056	1524.0707	669579.5625	593.7621	-0.62224	1253.396	-0.35497	15736500	0.075871	303.571	82.6595	79.7067	207.6605	202.0391	80987.5781	119.8564	-0.25807	172.1232	3221080
017	2018-10-12t0120	1539325537.55	adult	177.9555	121.9982	-142.3505	1219.1751	79.2953	77850.5116	245340.4639	4165276.0522	5234.96	0.27379	400.934	-0.43233	362.8218	-0.30352	1924.1416	-0.20304	1613.4073	781201.5	581.4328	-0.71875	1300.2209	-0.21998	16272700	0.19854	446.763	92.2514	88.4434	224.1402	217.9046	91000.9141	133.8418	-0.051954	187.6922	3744210
017	2018-10-12t0520	1539339936.79	adult	181.9553	125.998	-138.3507	730.5287	92.8927	50715.8555	161931.871	2948177.2644	3888.31	-0.55871	376.009	-0.95489	339.298	-0.89122	1805.1337	-0.44033	1566.3799	454893.6875	527.1903	-1.0685	1327.6224	-0.14397	9475790	-1.3663	213.337	70.2525	68.3349	145.9714	141.4382	36784.7891	105.3644	-0.56227	129.0344	1770430
017	2018-10-12t0920	1539354337.17	adult	185.9554	129.9981	-134.3506	1173.0671	81.6988	78370.7052	247239.0337	4347915.3872	4369.95	-0.25134	383.577	-0.82182	352.8419	-0.58395	1628.5856	-0.79244	1299.3119	664462.9375	561.0143	-0.88208	1131.8677	-0.67461	15645400	0.044398	298.917	90.4967	87.7067	203.4558	198.1211	83009.9688	131.7482	-0.16594	177.6973	3691180
017	2018-10-12t1326	1539369099.12	adult	190.0559	134.0987	-130.25	681.9112	121.665	54714.1755	176010.9976	3875809.39	1980.23	-1.7504	364.655	-1.2262	343.3468	-0.8387	1284.4711	-1.4836	1220.0728	366074.25	472.5048	-1.4321	1027.2393	-0.95641	10366000	-1.1399	297.401	79.6671	76.6871	203.3049	194.8935	57941.8828	114.4644	-0.47088	160.9443	2264700
017	2018-10-12t1754	1539385113.86	adult	194.5045	138.5472	-125.8015	1176.7009	86.7915	80196.8237	252763.3105	4597664.8269	5208.15	0.2882	383.009	-0.89231	351.1486	-0.68286	1521.3777	-0.99391	1198.8297	635935.875	570.4185	-0.87174	1067.202	-0.85156	16002500	0.10925	366.62	89.9756	85.2967	248.7184	242.8297	103964.2812	137.8855	-0.15432	213.7743	3759270
017	2018-10-12t2144	1539398949.69	adult	198.3478	142.3905	-121.9582	1264.6025	87.1071	86016.4716	271393.4719	4910735.916	3474.53	-0.81349	388.946	-0.80087	360.165	-0.48553	1488.9869	-1.0554	1216.5629	668555.125	551.466	-1.0065	1076.6582	-0.82918	17431400	0.41621	366.927	86.2366	81.7702	235.6876	227.4177	105823.7344	135.9866	-0.22015	198.2282	3864860
017	2018-10-13t0144	1539413349.81	adult	202.3478	146.3905	-117.9582	1184.9095	77.2277	77513.36	244275.7092	4206873.7933	4440.14	-0.19548	416.99	-0.25048	382.3004	0.055359	1566.3503	-0.89696	1296.2418	634371.875	623.2612	-0.60028	1097.8148	-0.7784	16856000	0.28011	403.841	102.037	97.5797	266.3582	251.8452	107875.0703	154.3783	0.01337	219.1876	4124620
017	2018-10-13t0544	1539427751.03	adult	206.3481	150.3909	-113.9578	1279.0437	83.9683	83616.6689	263329.1914	4619890.0718	4409.37	-0.2175	394.843	-0.7542	364.2439	-0.44672	1522.0066	-0.99051	1240.8752	665116.875	571.5245	-0.93635	1124.6695	-0.71596	17217100	0.3482	352.566	89.365	84.858	230.1789	222.7075	100588.1641	136.883	-0.28742	200.3532	3896760
017	2018-10-13t0945	1539442178.53	adult	210.3558	154.3985	-109.9502	1343.8994	86.1773	86942.0287	273698.6945	4800024.6228	4013.46	-0.48175	405.056	-0.57641	376.7808	-0.13698	1371.8136	-1.304	1159.7433	622803.375	580.6618	-0.90877	1004.6313	-1.0556	18365300	0.58695	402.448	98.0683	94.4748	227.3858	218.2589	103233.1562	141.3973	-0.26279	195.5193	4446420
017	2018-10-13t1345	1539456578.74	adult	214.3558	158.3986	-105.9501	1149.4998	88.9703	79355.5461	250153.7063	4598317.9609	4681.99	-0.048591	397.985	-0.78577	369.606	-0.37931	1487.6971	-1.0766	1167.118	615906.625	600.0641	-0.81973	1015.9758	-1.0427	16443600	0.15607	328.213	92.1715	88.6289	225.7843	217.0076	93474.7188	135.4407	-0.39883	193.222	3808250
017	2018-10-13t1745	1539470979.47	adult	218.356	162.3988	-101.9499	1234.2032	88.1627	82358.4647	259483.0571	4665083.5734	4543.88	-0.14377	395.396	-0.90097	360.0503	-0.72023	1453.3706	-1.1563	1163.1267	624949.375	612.2388	-0.77433	1028.3911	-1.0284	16969200	0.26055	402.285	93.6912	86.6423	285.1304	279.0786	122606.0625	155.0427	-0.1434	244.2333	4020940
017	2018-10-13t2145	1539485379.2	adult	222.356	166.3987	-97.95	1268.9539	88.7226	88313.4283	278175.8689	5201126.4137	3509.21	-0.84139	380.731	-1.3194	355.8085	-0.92435	1295.8783	-1.4929	1054.2021	596104	584.9108	-0.97391	951.9242	-1.2613	17496100	0.36624	514.713	94.4187	88.6332	311.653	292.5129	143360.4062	146.6071	-0.32612	244.7561	4338920
017	2018-10-14t0145	1539499778.59	adult	226.3558	170.3985	-93.9502	1261.5144	88.5174	83844.5382	264081.3293	4770847.4148	4002.36	-0.51807	402.888	-0.83733	368.7223	-0.56071	1435.873	-1.2099	1153.5872	627476.5	633.1384	-0.70405	1056.2856	-0.99166	17598600	0.37891	378.777	89.8071	83.1965	275.8533	268.4239	120547.8828	151.6174	-0.29493	237.3736	3922860
017	2018-10-14t0545	1539514178.62	adult	230.3558	174.3985	-89.9502	1285.5138	88.1174	88111.6983	277645.9396	5056934.021	4355.71	-0.28481	393.54	-1.1453	370.8726	-0.54783	1367.1746	-1.3599	1081.4749	627533.125	600.3242	-0.94058	990.5328	-1.1972	18052500	0.46929	417.141	96.2346	92.206	258.3232	243.4	118570.3203	143.9155	-0.47588	209.1805	4414470
017	2018-10-14t0945	1539528578.55	adult	234.3558	178.3985	-85.9502	1278.7331	87.5926	85787.8339	270173.7566	4885015.4678	4468.05	-0.20541	416.35	-0.58595	383.1831	-0.12567	1403.5471	-1.2893	1133.1015	628789.125	629.3252	-0.78618	1020.3331	-1.1296	18612500	0.58914	398.986	96.5872	92.3288	241.0305	226.3029	107981.6719	144.833	-0.49542	198.8425	4317830
017	2018-10-14t1345	1539542979.49	adult	238.356	182.3988	-81.9499	1257.5344	89.8781	86970.4471	273969.7784	5111878.3899	3899.63	-0.59051	381.36	-1.5775	356.4189	-1.2212	1253.557	-1.6025	994.8965	567861.3125	585.9859	-1.0872	909.8124	-1.4596	17270300	0.29029	526.731	96.4748	91.8566	275.3239	258.3108	124721.7344	145.0634	-0.52086	214.6803	4368960
017	2018-10-14t1745	1539557378.5	adult	242.3558	186.3985	-77.9502	1264.8452	89.4503	84759.9934	267065.3181	4831035.9863	3541.86	-0.82815	406.75	-0.93378	381.8507	-0.25935	1244.4806	-1.624	952.9836	550060.4375	577.7002	-1.1648	882.1593	-1.5522	17960000	0.43847	435.315	100.499	95.4016	273.8346	263.2884	121034.9062	153.0014	-0.4109	226.1545	4437530
017	2018-10-14t2145	1539571779.76	adult	246.3561	190.3989	-73.9499	1262.9465	89.5659	87106.6678	274477.8917	5054908.137	3647.29	-0.75122	394.817	-1.2956	373.7439	-0.62727	1253.0754	-1.6077	992.1285	568896.25	579.5907	-1.1772	888.2987	-1.5476	17908500	0.42558	426.848	105.265	100.9626	284.5546	275.8026	129187.7812	155.5818	-0.3842	238.769	4774730
017	2018-10-15t0145	1539586180.45	adult	250.3563	194.399	-69.9497	1368.1903	89.7606	93851.743	295504.0569	5467657.8255	3910.54	-0.56793	377.315	-1.7977	353.7268	-1.4705	1245.0117	-1.6264	975.3597	608810.75	563.9624	-1.2955	882.008	-1.5757	18440900	0.54157	435.77	91.6421	86.8336	253.4489	240.574	123936.5312	144.6727	-0.51968	214.224	4478920
017	2018-10-15t0545	1539600580.99	adult	254.3565	198.3992	-65.9495	1472.6188	90.014	96755.3345	304576.2463	5485874.3513	3857.98	-0.59719	376.448	-1.8527	351.1458	-1.6145	1205.4094	-1.7119	954.6738	608731.75	551.5452	-1.3941	843.6594	-1.6949	18981200	0.65793	592.505	103.062	95.4365	328.3871	312.7883	165835.5	164.8751	-0.2912	273.2651	5196570
017	2018-10-15t0945	1539614980.23	adult	258.3562	202.399	-61.9497	1317.6795	87.7106	88283.9866	278025.9353	4991374.2471	3710.73	-0.68802	401.469	-1.211	375.3338	-0.67178	1236.693	-1.6514	984.1254	568878.75	619.0069	-1.0061	889.6273	-1.5778	18459200	0.5448	503.48	105.795	95.3214	368.8135	361.7246	169654.2188	199.7417	0.062497	321.7454	4864350
017	2018-10-15t1342	1539629225.72	adult	262.3133	206.3561	-57.9926	1297.3016	93.2244	89311.1965	281275.0858	5274097.5462	4034.58	-0.47045	379.236	-1.8327	357.7989	-1.4084	1296.0117	-1.5345	1032.1884	603941.4375	564.7957	-1.3571	889.3986	-1.5904	17636400	0.36721	504.343	109.902	103.5133	312.3554	303.5061	145557.6094	176.7186	-0.2016	266.9057	5110980
017	2018-10-15t1742	1539643599.64	adult	266.3061	210.3488	-53.9999	1298.7585	91.95	89844.7054	283002.0556	5265155.8006	4152.79	-0.39012	397.079	-1.3865	370.7324	-0.9187	1245.2804	-1.6485	962.6364	582791.25	579.5301	-1.2907	867.3775	-1.6652	18576600	0.57312	525.801	108.435	102.2801	301.3459	283.6648	141029.9062	167.6663	-0.307	252.3673	5072930
017	2018-10-15t2142	1539657999.29	adult	270.306	214.3487	-50	1321.1789	92.2088	92024.5014	289855.7162	5484649.2567	4766.22	0.0084554	388.895	-1.6333	364.5182	-1.1984	1284.4961	-1.5782	1017.9718	616558.125	559.3197	-1.4338	912.1531	-1.5539	18635500	0.58783	457.545	102.015	95.919	281.1743	265.8772	134963.6875	160.0043	-0.39224	234.1105	4888470
017	2018-10-16t0142	1539672399.82	adult	274.3061	218.3489	-45.9998	1355.0149	88.4411	91843.5243	289232.4333	5257890.3148	4137.03	-0.39602	389.661	-1.6428	365.4429	-1.1918	1151.2904	-1.869	931.1787	551468.125	565.3188	-1.4194	852.386	-1.7351	18632100	0.58916	486.169	103.042	96.1979	303.2854	283.5734	145273.6875	162.3838	-0.38342	245.7284	4927070
017	2018-10-16t0542	1539686799.5	adult	278.306	222.3488	-41.9999	1282.6014	91.0648	91098.8311	287016.0674	5433992.8109	4250.21	-0.32164	401.759	-1.3521	382.2518	-0.547	1241.26	-1.6942	966.7592	588357.25	590.1915	-1.2926	857.4939	-1.7343	19042600	0.68211	480.805	105.272	99.5712	302.1105	289.5383	143200.375	175.2024	-0.28497	263.9831	4989670
017	2018-10-16t0942	1539701200.14	adult	282.3062	226.349	-37.9997	1417.2506	94.7417	99668.3231	313805.6645	5994713.2827	3478.17	-0.81283	399.514	-1.4416	379.0133	-0.70816	1120.8317	-1.9618	876.4966	581711.625	571.3143	-1.4247	810.6049	-1.8785	20727200	1.0593	461.443	106.357	100.4858	284.0231	274.0866	147407.9688	165.32	-0.38417	244.2274	5517920
017	2018-10-16t1342	1539715602.32	adult	286.3068	230.3496	-33.9991	1231.0191	97.4248	90226.8244	284368.5709	5622966.0256	3788.93	-0.61176	415.501	-1.0479	392.6832	-0.18811	1249.8665	-1.7017	994.9734	587437.25	596.0713	-1.2983	883.0128	-1.6867	19500700	0.79102	1537.18	111.864	105.6343	312.0466	284.9732	146661.9062	171.5089	-0.34572	254.1583	5250130
017	2018-10-16t1742	1539730002.01	adult	290.3067	234.3495	-29.9992	1303.3235	94.1114	90658.0077	285586.5962	5387124.875	4036.96	-0.45168	415.65	-1.0738	392.3016	-0.23455	1269.7068	-1.6714	1020.5547	599301.625	600.6436	-1.2908	921.7957	-1.5885	19614500	0.82099	638.1	120.953	114.2201	335.0983	315.933	158166.375	187.1121	-0.23227	277.1361	5707770
017	2018-10-16t2142	1539744400.74	adult	294.3064	238.3491	-25.9996	1318.0114	92.2826	91179.4112	287157.6909	5372469.0392	4615.81	-0.083171	421.273	-0.95479	394.0195	-0.19648	1282.3612	-1.6557	1006.0606	609121.5625	612.0002	-1.2435	900.1525	-1.6595	19994900	0.91194	572.139	121.039	114.2811	306.7471	286.0916	145704.875	188.9065	-0.23357	254.1055	5744880
017	2018-10-17t0142	1539758800.41	adult	298.3063	242.349	-21.9997	893.1251	129.4258	68578.0541	219026.2142	4603217.4012	4196.63	-0.34655	429.499	-0.76707	394.7143	-0.20008	1394.4442	-1.4252	1060.2224	497816.5938	674.5212	-0.89927	975.44	-1.4575	15312500	-0.15043	446.602	116.153	110.4351	289.3022	275.6307	103280.8906	180.5974	-0.3139	239.8313	4141070
017	2018-10-17t0542	1539773199.59	adult	302.3061	246.3488	-17.9999	1295.1375	93.1047	88892.9352	279982.3065	5223735.0378	4238.44	-0.31843	425.014	-0.91559	392.7846	-0.31057	1333.1835	-1.5679	1021.8878	617263.9375	646.6469	-1.0807	922.0839	-1.617	19670100	0.84875	628.611	119.598	113.0837	310.4248	289.092	143726.6875	188.5772	-0.26616	261.0335	5535120
017	2018-10-17t0942	1539787600.21	adult	306.3062	250.349	-13.9997	1240.6276	94.6249	84577.7709	266426.308	4989073.7553	4023.72	-0.45152	432.028	-0.76028	397.799	-0.1389	1295.9686	-1.6597	1049.8555	571522.1875	669.9394	-0.9659	946.0178	-1.559	19025700	0.70506	541.862	122.065	114.2665	324.4633	305.9812	143088.3125	195.3863	-0.22911	275.1319	5375500
017	2018-10-17t1349	1539802436.85	adult	310.4275	254.4703	-9.8784	1223.0442	92.8502	83881.5886	264247.4464	5000909.8504	6064.44	0.82677	438.423	-0.62257	401.0936	-0.037859	1394.7115	-1.4553	1086.2671	609488.9375	680.3294	-0.92672	972.6149	-1.4937	19150300	0.73873	555.652	124.186	116.2686	328.6552	314.1646	143622.3125	198.1506	-0.22379	277.2223	5424460
017	2018-10-17t1742	1539816401.94	adult	314.3067	258.3495	-5.9992	968.3874	95.6242	65740.4378	209758.8002	3909138.623	4934.42	0.12003	415.432	-1.2574	382.377	-0.83346	1474.8958	-1.2892	1123.3711	505889.25	630.2276	-1.2315	969.57	-1.5111	14232300	-0.41256	436.708	118.972	112.352	255.9306	241.1555	87784.2031	185.8983	-0.32633	222.0827	4075870
017	2018-10-17t2142	1539830799.07	adult	318.3059	262.3487	-2	1293.9763	92.8341	88822.4753	279810.2625	5212464.0136	3421.67	-0.82049	433.538	-0.81043	400.0389	-0.14456	1292.5383	-1.7024	1101.9336	598445.25	664.5904	-1.0549	965.0857	-1.5328	20050300	0.96166	638.072	126.355	117.2831	357.4544	341.7208	165501.375	203.7474	-0.21208	294.5534	5843660
017	2018-10-18t0142	1539845199.4	dead	322.306	266.3488	2	1309.9621	94.2543	91595.4266	288538.8305	5481414.5798	3456.73	-0.79614	426.19	-1.0334	395.981	-0.34327	1274.1104	-1.756	1088.5795	607750.625	656.4161	-1.1202	976.7247	-1.5092	20316900	1.0323	667.038	125.467	117.5466	333.4205	317.7772	159041.5938	200.6474	-0.24782	274.531	5981140
018	2018-10-04t1725	1538692260.28	egg	-1.9563	-49.9554	-310.3242	167.3585	32.804	3606.4563	11495.4791	71826.0248	0	0.61118	0	-0.48735	0	-0.50025					0	-0.45501	0	-0.034415	0	1.5647	0	0	0				0	-0.53779	0	0
018	2018-10-04t2120	1538706345.29	larva	1.9563	-46.0429	-306.4117	164.7101	27.6596	3049.9134	9688.7684	53105.1979	0	0.20131	0	-0.69319	0	-0.69107					0	-0.59448	0	-0.26551	0	0.89948	0	0	0				0	-0.65444	0	0
018	2018-10-05t0120	1538720744.82	larva	5.9561	-42.043	-302.4119	164.7006	27.4649	3026.4378	9612.798	52312.9102	0	-0.14648	0	-0.90902	0	-0.89437					0	-0.73035	0	-0.47862	0	0.2897	0	0	0				0	-0.78006	0	0
018	2018-10-05t0525	1538735452.3	larva	10.0415	-37.9576	-298.3265	165.0055	29.4573	3299.5747	10499.174	61372.6279	0	-0.45229	0	-1.1358	0	-1.1117					0	-0.86321	0	-0.67769	0	-0.27476	0	0	0				0	-0.91597	0	0
018	2018-10-05t0920	1538749545.57	larva	13.9563	-34.0428	-294.4117	157.5077	17.2468	1874.6675	5939.0389	19366.9998	230.474	-0.44495	160.431	0.29698	160.1795	0.48498	213.3535	-0.76437	211.0314	2346.8884	192.663	-0.16307	205.9036	-0.44503	172142	-0.6562	110.873	41.3141	41.1139	76.4576	71.5999	841.0335	59.8464	0.48017	66.4177	44330.1
018	2018-10-05t1320	1538763947.62	larva	17.9569	-30.0422	-290.4111	320.4158	33.3577	9068.1077	28715.9974	216726.7686	362.771	-0.55091	271.1	1.2767	270.8321	1.6099	337.844	-0.74808	336.1101	16554.3535	312.9246	0.22431	328.8204	-0.38542	1317280	-0.3967	112.642	62.9353	62.7847	98.7904	97.8731	4840.731	83.3515	1.0225	93.9666	305803
018	2018-10-05t1726	1538778671.54	larva	22.0469	-25.9522	-286.3211	244.1961	39.9023	7277.5406	23122.2758	191836.4259	340.011	-0.81634	258.85	0.97252	259.0319	1.3291	326.4695	-0.87535	323.8327	12732.3086	300.72	0.049404	319.3324	-0.58001	1007960	-1.0621	105.301	65.4151	65.2988	98.462	97.6762	3840.0161	85.8568	1.0283	94.2226	254726
018	2018-10-05t2120	1538792745.12	larva	25.9562	-22.0429	-282.4118	441.726	47.8296	15730.5062	49789.8178	477818.1452	914.078	-0.43833	277.232	1.0072	266.9454	1.2862	741.144	-0.5347	730.854	62256.0938	327.9189	0.052024	670.2694	-0.08061	2315440	-0.69667	170.128	60.1026	59.7748	96.6359	93.9589	8117.4175	81.2259	0.83102	90.482	501977
018	2018-10-06t0120	1538807145.78	larva	29.9564	-18.0427	-278.4116	558.8194	44.3544	19323.6064	60965.2778	564395.4833	1276.11	-0.29737	325.528	1.3909	295.5983	1.5126	1140.9795	-0.19428	1142.4236	117520.8828	513.1643	0.73154	1043.5371	0.44765	3342850	-0.52274	139.196	64.9159	64.4896	100.7309	99.4164	10375.2773	86.3769	0.91635	95.9899	666621
018	2018-10-06t0525	1538821854.42	larva	34.0421	-13.957	-274.3259	778.6925	70.4548	36812.3552	116738.2301	1445401.425	1651.68	-0.15287	337.682	1.368	295.7281	1.3672	1259.644	-0.15706	1224.8357	244370.9531	699.1897	1.4215	1121.679	0.42491	6527730	0.85356	246.203	62.6312	62.2955	100.1232	97.4716	19423.9082	84.1842	0.77204	94.0057	1210720
018	2018-10-06t0920	1538835945.26	larva	37.9562	-10.0429	-270.4117	771.4584	54.2042	36070.1352	113797.6664	1403914.2247	2638.86	0.57323	404.057	2.0273	334.6091	1.7764	1837.9777	0.42813	1743.9806	349215.75	845.8599	1.9544	1470.9452	0.90574	7662950	1.0519	125.226	72.6032	72.4567	106.7448	105.7546	20281.5156	93.156	1.0053	102.106	1376920
018	2018-10-06t1320	1538850344.83	larva	41.9561	-6.043	-266.4119	944.5017	86.4611	49886.3548	159678.056	2233949.8032	5851.19	3.31	357.59	1.28	285.3153	0.89093	2947.6406	1.6849	2641.3839	772281.875	777.8946	1.5566	1680.8527	1.1248	9358500	1.5344	292.322	61.9506	61.7078	99.7044	96.8871	26122.5566	83.8874	0.58994	93.1707	1621310
018	2018-10-06t1725	1538865054.79	larva	46.0422	-1.9569	-262.3258	1259.7718	66.4786	63006.5171	198437.1778	2793409.8531	3612.23	1.0075	336.158	0.8036	293.9186	0.83313	2406.25	0.96834	2344.4021	796468.75	465.3328	0.085153	1602.8039	0.82019	11110000	2.0136	303.689	59.9783	59.5038	98.8002	96.371	32702.8535	82.7685	0.43823	92.8178	1982280
018	2018-10-06t2120	1538879144.32	adult	49.956	1.9569	-258.412	1158.1204	79.191	72082.5789	227103.7763	3770911.0155	3817.63	0.96297	278.511	-0.21789	240.4762	-0.29115	2014.0088	0.40358	1693.7538	759281.3125	397.1109	-0.32573	1401.5244	0.30637	10477300	1.2641	116.917	52.838	52.3841	87.461	86.113	32972.8086	73.1621	-0.12157	82.6275	1987710
018	2018-10-07t0120	1538893560.18	adult	53.9604	5.9613	-254.4076	1138.6047	75.12	71276.2279	224636.9175	3706756.6154	3447.42	0.41635	336.018	0.36976	302.2496	0.57534	2026.4076	0.33461	1882.3189	753823.625	408.8008	-0.39046	1345.8239	0.050455	12491500	1.8489	320.41	62.2153	61.7754	102.396	100.6314	38091.3242	85.9229	0.34483	96.4113	2312850
018	2018-10-07t0527	1538908350.8	adult	58.0689	10.0698	-250.2991	1255.3911	79.7949	77643.9076	244479.1611	4053612.8103	2645.85	-0.43287	329.943	0.11886	309.3307	0.57063	1554.5459	-0.39821	1448.2072	631145.625	448.5905	-0.27999	1019.0226	-0.61531	13367300	1.8878	127.231	65.4685	65.1569	103.8373	102.475	42157.9453	88.482	0.40971	98.866	2652390
018	2018-10-07t0920	1538922357.67	adult	61.9597	13.9606	-246.4083	1162.4894	82.0986	76260.4022	240407.4591	4164533.7035	3346.7	0.0084781	367.46	0.6196	335.5212	1.0516	2057.374	0.19659	1963.7278	818834.875	450.3826	-0.31812	1472.5399	0.12414	14602500	2.1379	182.654	72.1788	71.7672	109.0584	107.2114	43405.2383	94.3309	0.75298	103.939	2868310
018	2018-10-07t1320	1538936751.26	adult	65.9579	17.9588	-242.4101	1119.3128	79.4668	74682.8899	235703.1951	4083700.1664	3124.86	-0.31244	325.494	-0.23498	295.8865	-0.024041	1536.6931	-0.66133	1388.0804	597773.625	548.5685	0.12319	1120.7142	-0.58019	12661100	0.8791	229.724	58.7028	58.2697	99.075	96.2875	38540.1836	81.7635	-0.25453	92.6439	2283420
018	2018-10-07t1725	1538951459.91	adult	70.0436	22.0445	-238.3243	1236.516	86.6446	83629.8309	263631.5002	4694008.4101	3477.68	-0.14635	315.188	-0.57843	288.0415	-0.42316	1600.3044	-0.66668	1439.562	697732.75	413.1493	-0.57657	1129.7108	-0.62135	13733700	1.0859	150.409	61.7245	61.1453	101.623	100.2822	44307.6094	85.6622	-0.055259	96.4162	2689520
018	2018-10-07t2120	1538965545.09	adult	73.9562	25.9571	-234.4118	1184.9285	83.0068	79615.7209	250966.2604	4466946.1705	3313.72	-0.38493	344.265	-0.09331	313.6066	0.19143	1852.8864	-0.32571	1727.2893	768947.8125	466.2488	-0.3162	1348.0384	-0.21028	14276700	1.0794	195.192	65.0841	64.6205	106.5232	104.4913	44207.1484	88.5886	0.12325	99.924	2699040
018	2018-10-08t0120	1538979946.08	adult	77.9565	29.9574	-230.4115	1296.6509	81.4286	85339.2056	268918.4902	4633502.6738	3302.39	-0.48497	327.125	-0.6123	301.6547	-0.37585	1561.7422	-0.87629	1405.418	694975.25	445.9402	-0.458	1040.2468	-0.90547	14554100	0.97067	311.682	66.7586	65.4026	164.7804	156.4783	73327.2656	91.0351	0.27947	112.7175	2970160
018	2018-10-08t0526	1538994662.48	adult	82.0444	34.0453	-226.3236	1191.8337	80.9516	78822.8261	248357.4649	4394522.9825	3187.48	-0.65865	336.005	-0.5446	309.2361	-0.2939	1617.2598	-0.82723	1375.7782	664693.75	442.9733	-0.51798	1108.8074	-0.79153	13806100	0.41275	233.564	56.8965	55.6653	134.6696	123.9029	55349.2109	81.4942	-1.1295	99.4649	2337820
018	2018-10-08t0920	1539008744.95	adult	85.9562	37.9571	-222.4118	822.8411	92.0362	52807.8486	169188.595	2853164.2617	3581.76	-0.4023	324.394	-1.078	297.7015	-0.98417	1806.2211	-0.4621	1545.9802	498517	404.1445	-0.89854	1164.2974	-0.67881	8948080	-1.9663	224.637	61.4327	60.0875	142.9912	135.804	39465.5781	85.1433	-0.87156	105.9112	1694560
018	2018-10-08t1320	1539023148.07	adult	89.957	41.9579	-218.411	1181.6644	81.6234	79944.8876	252058.5179	4472424.344	2433.6	-1.3909	371.634	0.3194	351.7846	1.2149	1344.2495	-1.5919	1207.4091	560552.0625	471.0109	-0.40687	1024.9818	-1.134	15476000	0.83286	286.671	75.9656	75.2266	145.3359	125.8357	60605.0547	101.7016	1.1725	115.5897	3163440
018	2018-10-08t1726	1539037878.25	adult	94.0487	46.0496	-214.3192	1264.6739	94.293	89767.4877	282899.9839	5384481.9014	2518.37	-1.3684	324.789	-1.621	296.9788	-1.5382	1413.257	-1.5179	1298.346	661404.25	453.4278	-0.68155	1021.0465	-1.2239	15169600	0.54993	266.026	63.6871	62.3407	133.9048	119.1038	62667.4297	89.7859	-0.67378	106.258	2974570
018	2018-10-08t2120	1539051944.16	adult	97.9559	49.9568	-210.412	1170.2909	81.2021	78342.2895	246920.932	4363709.3098	2962.63	-1.0578	371.36	0.053286	340.9438	0.38941	1462.7823	-1.447	1349.0574	598278	530.3613	0.079979	1191.4112	-0.65421	15153000	0.42091	262.431	65.8795	63.148	181.1073	174.9065	74072.875	98.0843	0.21068	147.317	2688150
018	2018-10-09t0120	1539066343.27	adult	101.9557	53.9566	-206.4123	1332.5034	90.7144	95196.9907	300582.5824	5618257.271	3566.98	-0.63725	345.04	-1.2415	314.4995	-1.1192	1776.0204	-0.6202	1563.8466	880906.125	433.8768	-1.1236	1283.3739	-0.31052	17090500	1.1514	237.173	70.5509	69.1585	134.9169	126.9644	66918.8047	98.0885	-0.017567	116.9673	3494530
018	2018-10-09t0526	1539081065.08	adult	106.0451	58.046	-202.3229	1160.3599	90.5926	82710.4531	260762.9434	4972177.1462	3277.14	-0.90301	356.09	-0.95496	321.6102	-0.96038	1952.8115	-0.15609	1769.8899	841661.75	476.0313	-0.74605	1345.1812	-0.071851	15326800	0.2854	326.64	66.8117	64.3075	188.2894	171.1337	81152.75	98.6788	-0.16641	134.1179	2875710
018	2018-10-09t0920	1539095144.04	adult	109.9559	61.9568	-198.4121	1243.135	77.0325	81914.1694	258012.6422	4505687.4363	3904.22	-0.48781	393.066	0.43628	357.5298	0.66061	1937.0652	-0.22841	1735.3898	829063.875	568.8273	0.18116	1239.3355	-0.48913	16785100	0.81181	259.98	71.107	69.1532	151.3649	141.8349	64784.1953	104.5802	0.32223	129.7051	3036480
018	2018-10-09t1320	1539109548.62	adult	113.9572	65.9581	-194.4108	1193.0235	81.6012	81441.5716	256734.2489	4611621.1844	4590.44	-0.048113	370.337	-0.67969	334.1931	-0.67346	1831.7736	-0.54627	1484.0294	776672	527.0797	-0.39326	1230.297	-0.5343	15701500	0.27825	297.214	76.0128	72.0465	201.9433	195.6929	85623.9531	115.405	1.3173	177.3439	3222790
018	2018-10-09t1726	1539124266.97	adult	118.0456	70.0465	-190.3224	1194.86	82.7726	83782.7262	264243.9577	4847284.9582	4215.41	-0.36191	383.689	-0.29017	348.5094	-0.12585	1863.9156	-0.48816	1530.6051	814531.125	584.6822	0.092876	1270.6627	-0.39416	16734200	0.62001	433.746	76.9304	71.9173	249.3329	237.2965	108958.5	120.9269	1.6485	203.1056	3355240
018	2018-10-09t2120	1539138344.39	adult	121.956	73.9569	-186.412	1282.7589	84.5187	85159.3282	268211.3257	4775326.1623	5948.82	0.78458	394.8	0.0052478	353.9301	-0.0053781	2383.0259	0.86243	2152.5902	1058063.5	509.0416	-0.77103	1561.8572	0.66715	17524400	0.85611	217.873	75.7045	73.6501	152.8687	148.6581	67873.7188	107.5694	0.037554	135.8215	3360370
018	2018-10-10t0120	1539152745.39	adult	125.9563	77.9572	-182.4117	1278.462	78.7653	83841.035	264090.0106	4594145.1711	6859.28	1.3459	387.301	-0.38931	349.6142	-0.31731	2164.4758	0.25219	1623.4823	945875.9375	580.8662	-0.16676	1217.6337	-0.60471	16921200	0.5605	348.065	80.0065	76.8439	192.5444	181.3156	84141.9062	118.8706	0.8098	160.5336	3495480
018	2018-10-10t0526	1539167469.12	adult	130.0462	82.0471	-178.3218	1230.0589	88.2349	83147.3529	262009.6959	4728962.1646	3340.66	-1.0214	387.73	-0.45211	347.2299	-0.489	1805.1589	-0.69091	1573.8772	783439	648.8947	0.34679	1272.5116	-0.40977	16795300	0.46375	337.905	64.6044	61.3536	168.8072	155.9525	73262.3359	102.2611	-0.52684	139.6006	2798470
018	2018-10-10t0920	1539181544.65	adult	133.9561	85.957	-174.4119	1168.1752	77.9979	78074.5227	246277.7703	4282175.4102	5539.26	0.40469	420.133	0.47304	384.6592	0.8388	1899.0974	-0.45237	1615.1328	772932.625	607.8881	-0.10645	1125.747	-0.90769	17087600	0.52502	270.286	89.0116	86.7962	170.3172	167.7857	69319.0938	123.482	0.50566	154.9298	3620280
018	2018-10-10t1320	1539195944.77	adult	137.9561	89.957	-170.4119	1225.0785	82.4153	83191.9375	262116.0953	4699373.1828	6364.16	0.91989	402.896	-0.11416	361.6892	-0.06671	2297.8416	0.53244	1803.1653	997263.25	569.3669	-0.49242	1177.698	-0.71324	17460300	0.61201	241.164	80.8195	78.5487	170.4538	166.0801	73976.9531	114.6728	-0.0032401	150.8614	3502470
018	2018-10-10t1726	1539210668.16	adult	142.0459	94.0468	-166.322	1216.7872	82.7107	80339.1401	253034.0197	4473120.6535	6779.49	1.1711	408.348	-0.027582	362.187	-0.10278	2374.0876	0.70585	1780.8623	994742.6875	608.7184	-0.24114	1221.1557	-0.55287	17083700	0.46902	259.31	77.9199	75.2535	176.2184	170.9955	73835.5	113.659	-0.10214	155.2196	3259860
018	2018-10-10t2120	1539224744.73	adult	145.9561	97.957	-162.4119	1170.5946	82.0572	77353.3363	243719.782	4302763.1051	3197.06	-1.072	426.905	0.37073	390.4738	0.661	1743.8441	-0.77154	1630.9922	702769.1875	665.5023	0.12482	1272.4404	-0.37474	17203800	0.48818	258.431	79.9095	77.4445	180.4539	176.8654	72722.9141	118.9221	0.0018964	161.3087	3220270
018	2018-10-11t0120	1539239145.95	adult	149.9564	101.9573	-158.4116	1216.723	82.259	83605.5998	263492.6127	4787480.5585	6165.05	0.78444	416.171	0.065352	376.7926	0.21998	2295.2041	0.51909	1741.6912	1000708.9375	584.7203	-0.51148	1216.1976	-0.53313	18121300	0.72913	345.261	82.4783	79.7632	182.0532	176.9211	79375.1875	119.6495	-0.033617	160.715	3591350
018	2018-10-11t0526	1539253869.79	adult	154.0464	106.0473	-154.3216	1207.6526	80.9868	81855.5894	258112.0795	4584195.2741	5831.08	0.58439	407.647	-0.16131	365.8174	-0.10564	2213.0962	0.34083	1795.7578	944992.0625	644.9234	-0.13382	1138.1999	-0.74894	17382500	0.51118	385.27	79.77	76.2262	202.2916	190.1049	86378.5234	121.5321	-0.038064	170.5628	3401470
018	2018-10-11t0920	1539267946.24	adult	157.9565	109.9574	-150.4115	849.5593	105.8397	57049.9354	181523.7631	3310998.8648	6676.24	1.1126	428.987	0.26568	389.5041	0.46178	2166.7612	0.24892	1439.5042	645694.875	615.5058	-0.37245	1181.4936	-0.60302	12761100	-0.6983	390.07	90.8056	86.0744	209.1736	201.934	62333.7422	142.9366	0.38018	186.9033	2701200
018	2018-10-11t1320	1539282348.61	adult	161.9572	113.9581	-146.4108	1214.6431	85.8689	81523.269	256943.0759	4575240.3283	5718.84	0.53364	388.777	-0.6054	350.0792	-0.53954	1783.5835	-0.57078	1354.0096	758023	630.8045	-0.30575	1067.6724	-0.91597	16510600	0.27139	380.399	78.9366	74.9947	205.1797	185.8984	87201.375	120.8677	-0.13507	161.9298	3352280
018	2018-10-11t1726	1539297091.93	adult	166.0525	118.0534	-142.3154	1175.769	82.059	78498.9806	247428.0234	4371842.5217	4944.69	0.06797	388.287	-0.63269	347.1344	-0.6272	1723.1846	-0.67722	1333.4308	704782.5	647.1658	-0.23398	1048.1911	-0.95314	15876300	0.11149	466.356	79.9528	75.0281	274.9568	251.2193	112457.3359	124.3531	-0.10526	198.355	3269110
018	2018-10-11t2120	1539311145.25	adult	169.9562	121.9571	-138.4117	433.4826	72.0423	25737.1031	82406.2548	1292179.0118	841.383	-2.4501	381.555	-0.78636	362.9854	-0.26276	713.8059	-2.7924	705.8186	92794.7656	559.0063	-0.81784	664.0188	-2.0162	4940750	-2.5246	343.695	91.0814	87.4062	236.2574	225.657	30713.4688	134.7198	0.048797	194.1377	1179410
018	2018-10-12t0120	1539325545.75	adult	173.9564	125.9573	-134.4116	1204.6262	81.8708	80803.8749	254693.0417	4492040.772	5397.22	0.36465	413.231	-0.16601	369.7319	-0.12002	2167.1433	0.29264	1738.2643	912367.375	704.4206	0.062077	1141.3787	-0.66608	17387100	0.46583	428.65	87.9623	82.9328	285.1733	272.9739	120057.9531	139.4178	0.088385	230.3528	3701100
018	2018-10-12t0520	1539339944.92	adult	177.9561	129.957	-130.4118	1202.934	83.4194	81212.9136	255955.3829	4582993.1061	5555.5	0.47234	415.664	-0.13784	371.6079	-0.09369	1720.1908	-0.6266	1324.4579	729360.875	676.4248	-0.13907	1089.3089	-0.80061	17584300	0.50292	307.665	91.073	87.7876	207.8934	200.7707	88146.8203	133.4216	-0.059122	179.3329	3852750
018	2018-10-12t0920	1539354345.36	adult	181.9563	133.9572	-126.4117	522.1851	97.0626	32269.4811	104108.2707	1763583.5583	2399.9	-1.4856	441.957	0.36797	399.311	0.55453	1554.932	-0.95708	1435.7219	234794.7344	716.7355	0.079968	1149.8593	-0.63073	6641290	-2.0157	228.261	94.6189	93.7102	160.7611	156.7563	24274.9219	131.757	-0.12805	150.3267	1421840
018	2018-10-12t1326	1539369107.37	adult	186.0568	138.0577	-122.3112	1239.9094	82.0922	82767.9284	260793.1497	4627372.0893	4996.11	0.14041	406.053	-0.37266	363.2146	-0.33438	1796.1915	-0.44768	1399.4771	775954.75	689.3082	-0.11179	1110.0369	-0.73415	17515100	0.46637	458.065	88.3543	81.9347	304.7037	294.3194	131631.9844	146.6526	0.069491	242.0144	3811160
018	2018-10-12t1754	1539385122.07	adult	190.5054	142.5063	-117.8626	1239.2261	82.393	79902.7548	251646.0374	4372562.6011	6110.05	0.85065	426.985	0.023557	373.1291	-0.1164	2001.8357	-0.017448	1504.9899	834765.5	744.3597	0.19132	1231.5227	-0.40332	17783900	0.51534	493.716	94.3123	87.5885	302.1993	281.9645	126017.0938	155.9304	0.16315	242.1242	3928110
018	2018-10-12t2144	1539398957.76	adult	194.3486	146.3495	-114.0194	1189.1472	81.3697	76911.7404	242257.0601	4224303.4195	5687.54	0.59186	456.432	0.60135	397.0423	0.45601	2028.5907	0.039539	1515.8987	815493.4375	814.1219	0.58645	1281.3537	-0.27258	18303800	0.61915	407.828	107.24	102.1883	267.2328	257.3838	107427.5781	163.3406	0.23262	231.9181	4300550
018	2018-10-13t0144	1539413357.85	adult	198.3486	150.3495	-110.0194	1173.1351	79.5245	77265.4062	243557.942	4220444.6289	6626.87	1.2013	459.628	0.65203	396.3274	0.42684	2109.6077	0.20747	1625.7085	850171.875	829.3126	0.65463	1349.2977	-0.092699	18510600	0.65349	418.267	105.177	99.9173	256.3181	245.8219	103296.2188	159.2759	0.1276	220.1616	4235790
018	2018-10-13t0544	1539427759.18	adult	202.349	154.3499	-106.019	1071.2682	84.5401	74368.3211	234592.1111	4295870.8007	5701.81	0.61727	451.797	0.47727	395.7265	0.40277	2019.5103	0.024926	1631.9882	783570	816.8312	0.55974	1349.707	-0.09757	17487700	0.41827	392.399	104.564	101.2015	234.1275	224.6251	90841.4844	152.8736	-0.0089633	203.8535	4047350
018	2018-10-13t0945	1539442186.64	adult	206.3566	158.3575	-102.0114	1211.6674	83.2222	79611.7952	250864.6277	4410275.3422	6687.9	1.2628	438.418	0.17889	386.8753	0.15956	1986.3914	-0.044186	1485.6577	824352.4375	803.4225	0.4605	1262.8579	-0.34139	18186900	0.55969	482.821	107.164	103.6144	284.5074	265.3489	118070.5625	164.2564	0.11973	227.8866	4445490
018	2018-10-13t1345	1539456586.81	adult	210.3567	162.3576	-98.0113	1206.0303	83.4229	79080.4849	249153.0168	4373462.2772	6735.64	1.3032	446.721	0.34326	389.2422	0.21197	2071.0364	0.12535	1543.2794	855338.0625	826.7231	0.58361	1299.5105	-0.25264	18410300	0.59675	485.792	106.767	102.587	269.8554	253.3114	111450.2734	161.2891	0.035586	219.1485	4400070
018	2018-10-13t1745	1539470987.67	adult	214.3569	166.3578	-94.0111	1148.7284	79.7969	74614.0109	235188.8383	4117009.9614	5371.99	0.40815	455.843	0.53873	394.7672	0.36461	2012.3337	0.0005129	1574.9469	782797.8125	865.938	0.80652	1360.9469	-0.097206	17731400	0.43689	457.788	108.45	101.5752	291.4336	280.7793	113367.6562	181.0377	0.29677	248.4215	4218480
018	2018-10-13t2145	1539485387.32	adult	218.3568	170.3577	-90.0112	1146.5974	83.3624	75130.5368	236735.343	4157084.3361	5669.21	0.60641	469.54	0.85401	408.2071	0.77817	1990.0051	-0.049454	1602.281	780082	890.3295	0.94092	1371.634	-0.08053	18391000	0.57083	402.984	114.505	106.8238	287.4332	278.4008	112673.8047	190.3045	0.41022	244.2178	4484940
018	2018-10-14t0145	1539499786.74	adult	222.3567	174.3576	-86.0113	1039.6253	83.0106	69105.7631	217949.9751	3874408.8775	6606.81	1.2358	486.873	1.2785	416.6583	1.0727	2138.9819	0.25392	1672.9961	772172.5	953.3059	1.3151	1396.3356	-0.025468	17529400	0.37351	389.722	121.304	111.9934	272.5184	265.7455	98379.1562	203.3961	0.59301	247.0403	4367420
018	2018-10-14t0545	1539514186.72	adult	226.3566	178.3575	-82.0113	1092.0873	76.9196	70359.3265	221981.6794	3725583.8001	7022.53	1.5188	480.587	1.1353	413.0684	0.98762	2141.915	0.25706	1681.3718	786082.8125	935.5039	1.1873	1425.2769	0.041107	17630800	0.38595	415.029	121.152	112.7788	279.5196	268.9731	102583.6875	199.1011	0.49425	245.6326	4444570
018	2018-10-14t0945	1539528586.6	adult	230.3566	182.3575	-78.0114	1116.042	91.7356	74212.7708	234094.782	4130691.3352	6096.56	0.89432	485.888	1.2806	417.5117	1.1845	2072.958	0.10951	1649.6825	802234.75	933.0149	1.1514	1378.845	-0.10421	18793700	0.63161	439.385	125.45	115.4062	274.2176	266.2862	106122.2031	207.4125	0.59981	249.5448	4852280
018	2018-10-14t1345	1539542987.56	adult	234.3569	186.3578	-74.0111	887.5762	98.3792	58774.1031	186810.5125	3295984.0557	6441.44	1.1295	452.349	0.36859	390.8918	0.16665	2220.4221	0.41291	1550.7424	681669.5625	870.7557	0.72946	1360.4619	-0.1709	13862200	-0.44941	404.076	121.336	109.4234	269.6591	262.3753	82785.3359	211.8066	0.61145	248.2715	3718350
018	2018-10-14t1745	1539557386.62	adult	238.3566	190.3575	-70.0114	508.8795	87.5088	35014.3008	113477.2556	2030206.8248	5754.04	0.66456	488.212	1.3073	403.1164	0.61981	2762.5818	1.5366	2398.4399	505552.4688	998.5007	1.5022	1673.8576	0.69856	8921580	-1.5336	339.49	133.433	121.5324	274.4033	268.3745	50215.7969	221.8078	0.7046	256.8963	2438350
018	2018-10-14t2145	1539571787.92	adult	242.357	194.3579	-66.011	1055.0744	76.9825	65962.9983	207979.727	3477966.3457	7285.85	1.6987	478.504	1.0126	407.5734	0.77165	2305.0688	0.58037	1765.0803	795248.75	968.3346	1.2756	1511.9549	0.22532	16475800	0.11483	355.202	125.07	115.7873	275.4582	270.858	95033.0781	215.4227	0.51298	255.344	4306420
018	2018-10-15t0145	1539586188.57	adult	246.3572	198.3581	-62.0108	652.1581	79.8942	40642.0177	129504.5127	2151943.9537	5304.43	0.36205	474.089	0.85479	408.0691	0.76055	2398.6675	0.76877	1816.3076	510916.1875	897.3199	0.795	1404.725	-0.092932	10062500	-1.2819	374.509	123.05	115.3707	278.3423	272.3383	59286.9062	205.0897	0.28557	253.2693	2611750
018	2018-10-15t0545	1539600589.11	adult	250.3573	202.3582	-58.0107	625.8014	120.8429	37451.3502	122839.2007	2049188.5637	1352.46	-2.2737	406.674	-1.0062	378.9174	-0.45489	1042.36	-2.046	1017.9141	204302.5469	633.036	-0.8706	922.8297	-1.4611	7964700	-1.7348	350.828	120.888	107.1086	294.6704	291.1198	57755.3984	226.8257	0.47999	275.8083	2367600
018	2018-10-15t0945	1539614988.32	adult	254.3571	206.358	-54.0109	697.4163	121.6648	50305.9607	161477.4849	3233417.6854	5477.66	0.47615	466.994	0.5811	389.7511	-0.054879	2468.6316	0.89971	2053.4685	649250.125	956.1195	1.0786	1585.6833	0.38385	12240400	-0.80519	369.738	123.783	113.1549	285.5392	280.5182	75096.7969	212.8147	0.25092	261.941	3244470
018	2018-10-15t1342	1539629233.89	adult	258.3142	210.3151	-50.0538	1088.2467	77.4061	67627.6078	213088.3255	3566637.8921	6091.59	0.87883	467.221	0.54904	400.2177	0.33211	2223.7908	0.38853	1794.4385	784998.125	905.2602	0.73259	1464.3481	0.029637	16490100	0.11749	410.36	133.794	119.8444	303.8907	299.6417	107273.4375	241.0328	0.50006	286.6564	4722120
018	2018-10-15t1742	1539643607.89	adult	262.307	214.3079	-46.061	1099.8106	81.9775	67905.0848	213994.4412	3554369.973	5588.21	0.54475	466.652	0.49709	398.2259	0.21748	2109.532	0.1477	1706.3311	748883.8125	950.0103	0.96855	1444.7626	-0.038766	16538600	0.12865	436.723	133.372	120.4063	309.614	301.6484	109912.9688	239.2536	0.42278	285.501	4726830
018	2018-10-15t2142	1539658007.41	adult	266.3068	218.3077	-42.0611	1063.2577	82.3743	66341.9098	209102.8175	3517131.6293	5251.92	0.32364	469.528	0.53916	399.3564	0.23067	2104.4146	0.13225	1705.0352	730231.8125	948.3839	0.92518	1476.5241	0.036987	16249900	0.066176	539.912	135.234	121.7104	320.9684	310.8261	111376.0469	244.0174	0.42107	293.4275	4680310
018	2018-10-16t0142	1539672407.91	adult	270.307	222.3079	-38.061	1045.915	81.4337	65443.2021	206374.0801	3431039.7314	6777.51	1.3077	474.763	0.64538	406.7344	0.49614	2155.5977	0.23416	1678.2214	737214.375	953.2239	0.92214	1473.8322	0.017079	16207500	0.056871	512.213	138.362	124.5997	339.3868	327.1754	116070.3047	250.3888	0.43864	305.0297	4723390
018	2018-10-16t0542	1539686807.56	adult	274.3069	226.3078	-34.0611	1072.6019	82.3512	67270.785	212061.6724	3554802.1077	5817.26	0.6845	473.035	0.56799	403.6341	0.34201	2152.5967	0.22408	1671.9514	757714	947.1477	0.85502	1456.6647	-0.042778	16604900	0.14386	484.336	139.267	124.1535	362.1755	352.2814	127485.7734	256.9427	0.45992	320.8169	4888700
018	2018-10-16t0942	1539701208.26	adult	278.3071	230.308	-30.0609	1053.6106	83.4305	65886.8824	207654.959	3497268.2014	6474.61	1.1033	475.259	0.59621	404.5484	0.34953	2181.4993	0.28141	1720.1102	750435.75	960.0427	0.90169	1466.4314	-0.0266	16336500	0.084603	505.492	139.502	124.3879	336.7249	329.454	115833.3828	257.1634	0.42726	310.5478	4795260
018	2018-10-16t1342	1539715610.62	adult	282.3077	234.3086	-26.0603	1051.646	82.3913	64627.8071	203647.7462	3402988.1131	6935.95	1.3947	478.748	0.65827	409.49	0.51929	2212.7893	0.34497	1725.6639	747922.75	967.1538	0.91438	1448.7893	-0.086724	16152500	0.043403	456.662	141.763	126.9945	336.7421	329.1063	113818.8281	260.4136	0.42329	313.0923	4782940
018	2018-10-16t1742	1539730010.25	adult	286.3076	238.3085	-22.0604	1049.8056	81.5858	64559.0752	203437.9658	3393203.1958	6693.43	1.2368	475.322	0.53711	406.0504	0.35124	2231.9675	0.38398	1746.5078	754405	952.5773	0.79968	1436.7575	-0.13073	16026400	0.01464	437.202	141.457	127.3611	335.3366	328.4984	113343.7656	258.9634	0.38118	310.1462	4769500
018	2018-10-16t2142	1539744408.91	adult	290.3073	242.3082	-18.0607	1043.2134	81.7853	63947.3616	201518.4006	3356271.7609	6192.47	0.9162	479.068	0.60582	409.9751	0.47989	2276.1055	0.477	1766.1437	760219.25	965.8627	0.84934	1447.8512	-0.10948	15996600	0.007183	483.219	142.412	127.8522	343.8972	337.8764	114861.6641	261.9572	0.37721	318.3533	4755280
018	2018-10-17t0142	1539758808.52	adult	294.3071	246.308	-14.0608	1058.7096	82.2539	64319.9699	202632.0187	3344643.0853	7129.41	1.5075	480.612	0.61592	411.2732	0.50227	2331.4402	0.59513	1785.4217	783363.9375	956.4361	0.76605	1466.2777	-0.067416	16125500	0.035587	485.893	144.672	130.1085	345.2051	338.3076	115988.9141	267.0372	0.39001	320.8054	4854040
018	2018-10-17t0542	1539773207.77	adult	298.3069	250.3078	-10.061	1004.4993	82.89	61787.5483	194768.6909	3261154.0018	6062.96	0.83116	483.747	0.66781	413.5649	0.56471	2258.8018	0.43851	1781.0466	729593	966.7886	0.79827	1472.8712	-0.058559	15601800	-0.084444	433.086	146.947	131.9675	351.5431	345.4196	113548.4062	274.3325	0.41941	329.1106	4739320
018	2018-10-17t0942	1539787608.32	adult	302.3071	254.308	-6.0609	1002.163	82.6592	62103.2793	195775.0722	3283486.2747	6281.84	0.96733	481.738	0.5834	412.1636	0.47699	2290.7527	0.50691	1823.0378	742203.875	960.0723	0.73137	1488.626	-0.023942	15604400	-0.085301	457.34	146.646	131.3722	355.675	351.0023	115238.6875	273.5119	0.38514	331.2035	4750160
018	2018-10-17t1349	1539802445.03	adult	306.4284	258.4293	-1.9396	969.455	84.6369	62587.238	197570.0035	3420005.5499	7755.44	1.8895	489.092	0.74515	415.3315	0.57385	2506.4299	0.976	1912.2972	819602.625	969.5768	0.75743	1569.7154	0.194	15959600	-0.004619	491.782	149.04	131.6936	375.2029	367.1626	122691.3359	284.4268	0.43929	343.8684	4863310
018	2018-10-17t1742	1539816410.04	dead	310.3076	262.3085	1.9396	955.844	85.1069	60232.458	190057.8946	3260553.8626	7325.49	1.6156	490.882	0.7616	416.948	0.60953	2462.446	0.88138	1870.0887	775670.5	981.2821	0.79741	1527.3089	0.065298	15418100	-0.13182	518.675	150.51	133.2688	385.6442	376.9472	121477.9141	284.1117	0.41004	348.083	4727360
019	2018-10-04t1725	1538692268.51	egg	-1.9562	-49.9553	-294.2634	171.0589	30.5444	3469.4155	11050.3026	66586.3138	0	0.61118	0	-0.48735	0	-0.50025					0	-0.45501	0	-0.034415	0	1.5647	0	0	0				0	-0.53779	0	0
019	2018-10-04t2120	1538706353.5	larva	1.9562	-46.0428	-290.3509	172.9233	27.9852	3209.9617	10182.8365	55028.7536	0	0.20131	0	-0.69319	0	-0.69107					0	-0.59448	0	-0.26551	0	0.89948	0	0	0				0	-0.65444	0	0
019	2018-10-05t0120	1538720753.07	larva	5.9561	-42.043	-286.351	170.676	26.788	3055.0345	9691.3094	51476.2885	0	-0.14648	0	-0.90902	0	-0.89437					0	-0.73035	0	-0.47862	0	0.2897	0	0	0				0	-0.78006	0	0
019	2018-10-05t0525	1538735460.55	larva	10.0415	-37.9575	-282.2656	165.0956	26.1668	2882.2471	9145.1892	47407.5284	0	-0.45229	0	-1.1358	0	-1.1117					0	-0.86321	0	-0.67769	0	-0.27476	0	0	0				0	-0.91597	0	0
019	2018-10-05t0920	1538749553.73	larva	13.9563	-34.0428	-278.3508	162.1256	26.2728	2842.5521	9023.446	46949.6423	0	-0.71207	0	-1.36	0	-1.3305					0	-0.98594	0	-0.85458	0	-0.77053	0	0	0				0	-1.0547	0	0
019	2018-10-05t1320	1538763955.85	larva	17.9569	-30.0422	-274.3503	153.9255	27.2488	2743.4899	8730.4236	46616.1695	0	-0.95242	0	-1.5975	0	-1.5665					0	-1.1078	0	-1.0242	0	-1.2391	0	0	0				0	-1.2069	0	0
019	2018-10-05t1726	1538778679.8	larva	22.0469	-25.9522	-270.2603	151.0038	27.6056	2709.0592	8629.3418	46520.1942	0	-1.1777	0	-1.8508	0	-1.8232					0	-1.2299	0	-1.1883	0	-1.6844	0	0	0				0	-1.3758	0	0
019	2018-10-05t2120	1538792753.26	larva	25.9562	-22.0429	-266.351	502.2183	41.6384	16449.4513	51920.7036	456621.9906	634.689	-0.72536	242.849	0.62124	241.1213	0.95999	505.3885	-0.79175	500.6678	44474.1875	296.8975	-0.080155	445.181	-0.50286	2127360	-0.80921	121.808	60.8634	60.5043	96.0775	94.3574	8454.8242	81.4302	0.83701	90.313	533164
019	2018-10-06t0120	1538807153.94	larva	29.9564	-18.0427	-262.3508	541.4337	52.9061	22321.8334	70597.3312	780653.7504	586.436	-0.98445	216.564	0.12852	208.19	0.36257	477.3211	-0.93449	468.7427	56323.8945	307.4609	-0.14809	430.9651	-0.68711	2550910	-0.98276	236.641	56.3101	56.0088	91.4312	89.5494	10788.8799	75.9421	0.59362	85.1831	663277
019	2018-10-06t0525	1538821862.64	larva	34.0421	-13.957	-258.265	580.7667	52.4924	25279.1134	79907.2098	923530.2006	1453.33	-0.34496	341.947	1.4191	281.959	1.1778	1224.7833	-0.19692	1220.2928	164120.9688	718.8371	1.506	1073.2077	0.33606	4554390	-0.26066	125.81	59.4467	59.1144	94.4385	92.8336	12654.7568	79.6083	0.62195	89.1832	791771
019	2018-10-06t0920	1538835953.39	larva	37.9562	-10.0429	-254.3509	756.214	59.1114	36942.8433	116666.1098	1489993.5507	4530.22	2.3593	394.174	1.9046	286.8258	1.0878	3169.2144	1.9888	3082.6206	617996.8125	1009.55	2.6614	2285.5876	2.3859	7648560	1.044	219.519	59.7127	59.4332	97.0635	94.661	18927.375	80.5652	0.56549	90.2243	1158660
019	2018-10-06t1320	1538850352.95	larva	41.9561	-6.043	-250.3511	788.3433	57.4612	36330.2231	114605.7596	1398952.7052	2661.53	0.37188	360.736	1.3206	287.9172	0.93044	2020.2279	0.56818	1986.6194	387883.75	781.6345	1.5728	1707.1864	1.1723	6899430	0.2144	195.589	64.16	64.0465	99.237	96.647	19053.5098	84.3571	0.60759	93.5229	1227120
019	2018-10-06t1725	1538865062.9	larva	46.0422	-1.9569	-246.265	945.4238	62.1504	48792.8725	153877.8452	2081126.321	3471.9	0.88154	326.134	0.66849	284.8617	0.68692	2248.8337	0.77333	2130.9299	577950.25	509.2681	0.2761	1607.3609	0.82831	8351960	0.5692	207.924	61.0546	60.8585	99.7984	97.3206	25648.1895	82.8999	0.44363	92.9338	1563550
019	2018-10-06t2120	1538879152.48	adult	49.956	1.9569	-242.3512	959.1873	65.1852	51384.629	161965.1042	2303547.0389	3756.43	0.90939	344.077	0.70761	285.6997	0.49218	2617.353	1.1724	2522.6329	706685.3125	585.1595	0.49114	1813.5827	1.0314	9259810	0.64126	234.981	55.2034	54.8774	94.3701	91.7423	25479.9336	78.287	0.11264	88.3507	1485630
019	2018-10-07t0120	1538893568.81	adult	53.9605	5.9614	-238.3467	910.0439	72.1261	52599.5202	166219.107	2511008.093	1716.02	-1.0612	296.991	-0.21345	253.4895	-0.35245	1092.7655	-0.89176	1042.1414	300510.5	641.5942	0.62058	917.9494	-0.69297	8165480	-0.31112	212.302	55.3504	54.6702	93.7494	91.9066	25781.0938	77.5841	-0.095139	87.6659	1521810
019	2018-10-07t0527	1538908359.1	adult	58.0689	10.0698	-234.2382	957.4838	69.2109	55702.4985	175690.0845	2694202.8067	3156.3	-0.0030155	326.654	0.066413	284.2081	0.044848	2276.8044	0.58314	2374.3521	662550.0625	449.332	-0.27668	1523.0863	0.27523	9505960	-0.0054514	124.236	61.0455	60.641	96.4501	94.9742	28066.9883	82.0962	0.025041	91.5624	1776480
019	2018-10-07t0920	1538922365.9	adult	61.9597	13.9606	-230.3475	1007.6168	69.2506	57602.3467	181583.9837	2733785.4294	3235.03	-0.084628	329.265	-0.032027	289.1675	-0.019506	1814.2155	-0.1461	1614.2498	547893.0625	510.7103	-0.038735	1335.7419	-0.12355	9918440	-0.12531	282.418	61.2575	60.8723	98.5531	95.6691	29763.0371	82.7317	-0.048962	92.0758	1845260
019	2018-10-07t1320	1538936759.53	adult	65.9579	17.9588	-226.3492	1065.7477	72.2724	64037.158	201955.7594	3194661.3198	3184.59	-0.26302	302.713	-0.65401	264.1337	-0.84104	2137.6541	0.22468	2076.5808	716114.125	401.0796	-0.59433	1605.5975	0.32911	10125700	-0.3304	116.304	51.4704	50.7703	89.2299	88.0746	29892.0195	73.4435	-0.92282	84.2102	1721690
019	2018-10-07t1725	1538951468.06	adult	70.0436	22.0445	-222.2635	1205.852	75.948	70382.9246	221912.1904	3463241.6141	3312.86	-0.28206	319.592	-0.49027	286.6395	-0.46359	2125.0334	0.1525	2019.8784	782012.3125	400.0134	-0.64482	1533.1634	0.17227	11755600	0.15293	314.975	60.0875	59.6354	98.7136	95.9749	36326.6094	82.5083	-0.35197	92.1745	2210200
019	2018-10-07t2120	1538965553.28	adult	73.9562	25.9571	-218.351	1038.7339	73.0492	64900.9299	204668.9395	3377883.3243	3177.89	-0.49647	338.955	-0.20952	302.0457	-0.17898	1964.9202	-0.13778	1913.0669	666107.9375	440.4583	-0.46149	1465.5237	0.034997	11480100	-0.22662	165.613	60.2926	59.5516	109.8871	104.1064	37251.7422	83.0785	-0.4716	97.0706	2042050
019	2018-10-08t0120	1538979954.22	adult	77.9564	29.9574	-214.3507	1057.8665	74.2281	67905.9784	214416.1347	3569262.7875	2203.29	-1.3858	351.106	-0.030957	323.8556	0.41106	1332.7535	-1.2926	1293.704	473127.5	548.9498	0.18543	1027.7465	-0.93362	12435500	-0.0091669	273.774	66.4394	65.9782	105.7243	103.273	37532.1172	88.8969	0.021036	99.26	2353150
019	2018-10-08t0526	1538994670.56	adult	82.0443	34.0452	-210.2628	1104.4332	79.4418	66979.5413	211027.9978	3440136.2047	4332.78	0.27847	361.296	0.14754	326.8943	0.39623	2288.7996	0.51524	2097.5112	801079.875	435.3126	-0.57254	1492.1714	0.1585	12635300	-0.12343	394.974	65.0537	64.6705	105.7388	101.8185	37008.5938	87.6939	-0.31724	97.5926	2275060
019	2018-10-08t0920	1539008753.08	adult	85.9561	37.9571	-206.351	1303.3836	78.9462	78628.4943	247919.6601	4018536.5015	5497.97	1.1593	347.51	-0.36077	314.0909	-0.28885	2236.5874	0.48408	2031.2352	919237.375	424.4553	-0.73174	1532.4072	0.33417	14263900	0.44524	236.197	60.3783	59.7401	106.269	103.3908	43676.5703	87.2477	-0.58543	99.0319	2478290
019	2018-10-08t1320	1539023156.28	adult	89.957	41.9579	-202.3501	1086.2128	75.9706	68933.5795	217377.6006	3635002.2115	5074.25	0.74263	373.245	0.376	337.147	0.55042	2091.47	0.21239	1867.3608	752929.1875	460.3949	-0.50756	1561.757	0.51754	13411100	-0.094683	231.398	67.0166	66.6701	106.7537	105.0981	38431.3359	90.3962	-0.37238	100.5728	2407970
019	2018-10-08t1726	1539037886.49	adult	94.0487	46.0497	-198.2584	1140.5337	75.2765	73969.1196	233291.0574	3964414.3883	4336.86	0.080288	372.038	0.2263	336.2728	0.33996	2501.9365	1.3181	2353.2853	965747.5	434.0161	-0.88908	1738.5118	1.2331	14345800	0.18375	199.706	68.4143	67.9555	109.2917	107.112	42186.5859	92.4105	-0.32106	103.2478	2638060
[truncated: 7,059 more rows]
