# Supplementary material for: Global, cell non-autonomous gene regulation drives individual lifespan among isogenic C. elegans
Source: eLife. 2021 Feb 1;10:e65026. doi: 10.7554/eLife.65026 (PMC7864635; doi:10.7554/eLife.65026)
Supplement: Source data 1. [file elife-65026-data1.zip › figure_data/Figures 1-3 - base strains/mir-794/mir-794_20190320.tsv]

name	timepoint	timestamp	stage	age	adult_age	ghost_age	length	max_width	projected_area	surface_area	volume	gfp_maximum	gfp_maximum_z	gfp_mean	gfp_mean_z	gfp_median	gfp_median_z	gfp_over_99_mean	gfp_over_99_mean_z	gfp_over_99_median	gfp_over_99_sum	gfp_percentile_95	gfp_percentile_95_z	gfp_percentile_99	gfp_percentile_99_z	gfp_sum	gfp_sum_z	green_yellow_excitation_autofluorescence_maximum	green_yellow_excitation_autofluorescence_mean	green_yellow_excitation_autofluorescence_median	green_yellow_excitation_autofluorescence_over_99_mean	green_yellow_excitation_autofluorescence_over_99_median	green_yellow_excitation_autofluorescence_over_99_sum	green_yellow_excitation_autofluorescence_percentile_95	green_yellow_excitation_autofluorescence_percentile_95_z	green_yellow_excitation_autofluorescence_percentile_99	green_yellow_excitation_autofluorescence_sum
001	2019-03-20t1459	1553112045.93	egg	-1.999	-57.9969	-217.9964	153.552	36.6829	3319.2524	10851.0578	69671.1793	0	-0.67059	0	-0.68568	0	-0.68412					0	-0.67358	0	-0.69181	0	88101.357	0	0	0				0	-0.72995	0	0
001	2019-03-20t1858	1553126438.51	larva	1.999	-53.999	-213.9985	173.9116	26.6763	3145.0507	9984.5221	52646.2824	0	-0.88222	0	-0.87987	0	-0.87637					0	-0.8857	0	-0.89948	0	63763.4407	0	0	0				0	-0.8412	0	0
001	2019-03-20t2258	1553140835.15	larva	5.998	-49.9999	-209.9994	138.6732	29.2491	2549.3418	8173.2104	45215.5298	0	-1.0945	0	-1.0806	0	-1.0752					0	-1.1047	0	-1.1121	0	0.10153	0	0	0				0	-0.95879	0	0
001	2019-03-21t0258	1553155235.21	larva	9.9981	-45.9999	-205.9994	135.9186	29.3344	2488.1939	7986.8018	44116.7257	0	-1.3078	0	-1.2887	0	-1.2814					0	-1.3312	0	-1.3302	0	-0.67055	0	0	0				0	-1.0838	0	0
001	2019-03-21t0658	1553169635.85	larva	13.9982	-41.9997	-201.9992	236.5679	40.845	6616.529	21135.7889	167819.9458	228.957	0.71752	111.052	0.72225	110.3578	0.73703	165.7261	-0.812	162.334	5966.1392	139.6008	0.64944	154.9239	0.51691	395011	-0.50707	245.56	62.4534	62.4119	98.1287	93.0444	3532.6323	81.795	0.75666	90.5492	222147
001	2019-03-21t1058	1553184035.65	larva	17.9982	-37.9998	-197.9992	173.3927	26.946	3211.7196	10206.2384	54837.7898	0	-1.7397	0	-1.7314	0	-1.7203					0	-1.811	0	-1.787	0	-1.5111	0	0	0				0	-1.3626	0	0
001	2019-03-21t1458	1553198436.2	larva	21.9983	-33.9996	-193.9991	403.6527	36.8396	11659.6678	36850.9045	286707.0314	203.483	0.093689	102.233	0.21016	100.465	0.20473	176.3049	-0.86876	172.0116	11107.21	137.5979	0.24757	162.7879	0.26582	638956	-1.0109	112.127	58.7514	58.55	90.9342	88.5884	5728.856	78.4999	0.55941	86.1169	367196
001	2019-03-21t1858	1553212838.74	larva	25.999	-29.9989	-189.9984	345.5781	30.0543	7323.2912	23096.5818	139791.7673	256.293	0.44648	170.025	1.5248	170.1325	1.576	226.6126	-0.0081071	223.8304	9064.5049	201.839	1.1665	216.1381	0.8532	678909	-1.2942	114.324	66.9252	66.599	100.7428	99.0912	4029.7134	87.3895	0.7433	95.3278	267232
001	2019-03-21t2258	1553227235.41	larva	29.9981	-25.9998	-185.9993	501.8996	36.064	14755.8135	46549.8272	364532.5357	257.915	0.28053	124.382	0.34724	124.0376	0.38213	204.3288	-0.56529	199.7899	16141.9736	171.5964	0.45457	193.3517	0.34188	981869	-1.2618	186.558	59.6013	59.3745	93.8218	91.1989	7411.9233	79.1071	0.44304	87.5303	470493
001	2019-03-22t0258	1553241635.06	larva	33.998	-21.9999	-181.9994	650.1853	44.2328	23922.1358	75427.3975	733259.7048	321.459	0.77242	125.012	0.1798	121.1129	0.13279	254.6107	0.35246	251.5131	32335.5527	173.7113	0.29673	224.3619	0.63167	1584780	-0.94221	115.916	61.5419	61.292	96.4035	95.5095	12243.25	81.7579	0.45108	91.4245	780167
001	2019-03-22t0658	1553256035.03	larva	37.998	-18	-177.9994	849.7258	47.7299	34812.936	109723.2166	1172415.3814	289.89	0.24957	158.102	0.80084	157.3407	0.83901	237.6872	-0.10471	235.3837	43734.4375	201.4993	0.62554	224.5905	0.45153	2907340	0.0065723	233.638	60.5426	60.1722	96.8318	93.6817	17817.0508	80.7829	0.33971	90.0623	1113320
001	2019-03-22t1058	1553270434.86	larva	41.998	-14	-173.9995	938.4542	60.8717	45225.293	142966.0013	1774340.0429	345.782	0.67952	132.324	-0.037374	128.3847	-0.084506	290.6796	0.94324	285.6052	69181.7344	205.4124	0.50276	266.7174	0.95586	3144010	-0.10102	178.997	57.2127	56.9301	91.9597	89.912	21886.4102	77.3986	0.12259	86.4542	1359370
001	2019-03-22t1458	1553284838.17	larva	45.9989	-9.9991	-169.9985	855.5834	54.2804	39494.2017	124475.2578	1512857.8244	269.152	-0.38201	122.678	-0.51956	119.78	-0.54126	217.106	-0.79406	213.485	45158.0469	165.774	-0.54964	199.41	-0.39174	2548020	-0.90077	174.256	63.0049	62.7235	99.1742	96.812	20628.2305	83.8493	0.27015	92.9729	1308610
001	2019-03-22t1858	1553299235.56	larva	49.9981	-5.9998	-165.9993	801.3831	54.1664	36157.0447	113959.3497	1376303.4576	354.415	0.40349	142.829	-0.19239	139.5631	-0.21879	274.4147	0.40162	267.4015	52413.2109	198.1945	-0.096713	246.8186	0.22809	2717180	-1.0217	230.075	64.0628	63.7139	99.4953	97.051	19003.5977	84.608	0.20875	93.6886	1218730
001	2019-03-22t2258	1553313634.9	larva	53.998	-2	-161.9995	411.1393	137.3838	30185.9111	102612.1328	2275591.5711	252.06	-0.92304	117.303	-1.11	114.3925	-1.1342	197.805	-1.5153	193.834	31253.1855	160.1983	-1.1378	184.6328	-1.0665	1849050	-1.909	153.867	59.1477	58.8914	92.3339	90.886	14588.7539	78.5077	-0.17114	87.2417	932345
001	2019-03-23t0258	1553328034.82	adult	57.9979	2	-157.9995	868.7878	61.2427	40128.8265	126460.3502	1566686.4663	394.498	0.74518	129.876	-0.87281	124.4102	-0.97779	301.4466	0.9055	294.2888	63906.6758	197.5945	-0.38261	272.3562	0.54774	2744280	-1.4055	105.399	56.3244	55.9042	90.861	89.9753	19262.5352	77.0077	-0.34575	86.5414	1190130
001	2019-03-23t0658	1553342434.76	adult	61.9979	6	-153.9995	932.6871	66.0273	43772.3939	137960.0254	1760417.2467	428.48	1.1667	158.69	-0.01882	157.9489	0.040799	274.7436	0.18199	270.3408	63465.7656	226.6481	0.27411	258.44	0.22596	3651460	-0.90879	406.347	61.955	61.5733	100.8244	97.0188	23290.4414	83.6337	0.022205	93.5754	1425590
001	2019-03-23t1058	1553356834.64	adult	65.9979	9.9999	-149.9995	987.0809	55.0986	44705.6189	140729.2449	1723767.3895	274.699	-0.88376	131.465	-1.0455	129.7444	-1.0282	217.8813	-1.3206	213.8127	51419.9883	175.9444	-1.1488	203.8456	-1.0086	3092050	-1.4662	213.382	63.6729	63.4329	99.3764	97.5365	23452.8359	84.4246	0.049591	93.8051	1497590
001	2019-03-23t1458	1553371234.23	adult	69.9978	13.9998	-145.9996	681.1427	58.3846	32627.2419	103196.0244	1292917.2275	358.487	0.26138	180.432	0.70937	176.8206	0.669	295.5277	0.78065	291.0098	50830.7617	239.4397	0.58516	275.9335	0.63523	3093860	-1.5906	130.671	70.0734	69.8566	105.8192	104.3952	18200.8984	91.2703	0.59308	101.5297	1201550
001	2019-03-23t1858	1553385635.23	adult	73.9981	18.0001	-141.9994	957.3524	58.6767	44097.2667	138988.9283	1698827.1215	237.238	-1.5201	134.403	-1.0826	132.5316	-1.071	210.8142	-1.5819	208.5513	48908.8867	180.2755	-1.1652	201.7073	-1.1775	3115460	-1.6805	196.259	64.5662	64.3733	100.653	98.5279	23351.4922	85.3371	0.067318	94.8313	1496640
001	2019-03-23t2258	1553400035.15	adult	77.998	22.0001	-137.9994	858.6459	61.0403	40433.1832	127401.7505	1630835.0626	261.528	-1.193	157.024	-0.20213	156.8576	-0.11731	220.2677	-1.3167	217.8289	46917.0312	193.5982	-0.78812	211.4645	-0.95621	3337540	-1.6152	192.432	67.8407	67.4862	102.6777	100.7039	21870.3477	87.9261	0.27359	97.171	1441950
001	2019-03-24t0258	1553414434.99	adult	81.998	26	-133.9994	866.2986	61.109	42529.3236	134069.6693	1756285.3448	345.039	0.17606	183.121	0.91224	181.8677	0.95204	263.5636	0.11279	257.0467	59038.2383	222.2676	0.1435	244.5946	-0.014478	4090000	-1.1754	165.913	71.159	70.8345	107.1812	105.5493	24008.582	92.1828	0.65424	101.8524	1589340
001	2019-03-24t0658	1553428834.82	adult	85.9979	30	-129.9995	595.2085	71.0187	30706.0546	97635.3548	1365444.6175	260.2	-1.2663	123.284	-1.6595	122.4228	-1.6049	181.2587	-2.6705	178.4181	29363.9043	157.3229	-2.0062	173.1653	-2.1245	1986970	-2.6622	232.671	64.1263	63.8067	100.2224	98.4198	16236.0352	85.2682	-0.069213	95.0331	1033520
001	2019-03-24t1058	1553443234.81	adult	89.9979	34	-125.9995	890.5392	55.9818	42099.3602	132652.8763	1664549.7865	247.611	-1.5067	133.681	-1.2017	133.1099	-1.1345	200.0247	-2.0146	197.5912	44405.4844	175.619	-1.3768	191.52	-1.5703	2956760	-2.0518	145.91	60.4997	60.1535	95.7479	94.1945	21256.043	81.196	-0.54211	90.5189	1338130
001	2019-03-24t1458	1553457637.87	adult	93.9988	38.0008	-121.9986	507.1541	57.0625	20262.1598	64256.545	715934.995	263.456	-1.2104	141.461	-0.83079	139.6611	-0.82158	217.8696	-1.3124	214.0062	23529.916	184.951	-1.017	206.6857	-1.0524	1516180	-3.0762	114.42	64.6472	64.4873	97.6069	95.9515	10541.5439	84.3443	-0.28357	92.8726	692889
001	2019-03-24t1858	1553472034.95	adult	97.998	42	-117.9994	932.0721	57.5525	42091.0458	132536.0999	1624168.9456	265.738	-1.1515	151.063	-0.35545	149.3953	-0.34462	230.4727	-0.76586	228.6104	51164.9297	197.2609	-0.52357	218.8292	-0.59805	3348470	-1.8547	180.155	67.2462	66.9567	103.9035	101.4504	23066.5664	88.5278	0.086148	98.2447	1490580
001	2019-03-24t2258	1553486435.45	adult	101.9981	46.0002	-113.9993	934.0548	60.4358	43959.3547	138467.115	1755670.0342	275.331	-0.94779	157.572	-0.0091767	157.4545	0.070017	241.7883	-0.25495	239.0074	56094.8789	213.4587	0.13776	232.5457	-0.071446	3641480	-1.6763	128.002	66.5848	66.4178	103.7673	102.521	24074.0195	88.8686	0.051577	98.5488	1538780
001	2019-03-25t0258	1553500835.34	adult	105.9981	50.0001	-109.9993	910.8183	59.0499	44491.1097	140157.1418	1852178.2549	231.742	-1.7697	127.611	-1.3951	126.1938	-1.3685	197.027	-1.9295	195.5373	46104.3203	169.2319	-1.474	188.2666	-1.5506	2978950	-2.1587	176.955	63.0119	62.7185	99.1975	97.2759	23212.2148	83.4116	-0.5982	93.275	1470950
001	2019-03-25t0658	1553515234.75	adult	109.9979	54	-105.9995	894.2969	62.828	43666.1835	137562.8137	1840568.301	323.829	0.015389	158.702	0.13301	158.5845	0.20916	239.8486	-0.1982	236.1166	55165.1797	208.4949	0.08374	228.9544	-0.078065	3640310	-1.708	288.732	66.6204	66.4503	104.403	102.0677	24012.6895	88.6289	-0.12626	97.8384	1528140
001	2019-03-25t1058	1553529636	adult	113.9983	58.0003	-101.9992	909.1348	59.0139	42872.6854	135044.4518	1712868.8868	293.922	-0.5551	168.918	0.67075	166.8633	0.64812	250.9207	0.28378	247.5269	56708.082	213.743	0.35096	238.0991	0.2986	3802520	-1.6001	127.281	70.2944	69.9962	105.6954	104.0256	23887.1641	90.9249	0.037768	100.7062	1582400
001	2019-03-25t1500	1553544110.65	adult	118.019	62.0211	-97.9784	901.3684	62.1933	43077.9294	135741.0182	1748716.5844	282.312	-0.77894	155.691	0.062535	154.3757	0.079502	232.2317	-0.40697	227.5454	52716.5938	198.1629	-0.2111	219.2086	-0.33698	3525150	-1.8004	220.803	68.5794	68.2405	104.1034	102.415	23631.4648	88.9115	-0.25615	98.2676	1552770
001	2019-03-25t1858	1553558434.38	adult	121.9978	65.9999	-93.9996	833.0773	62.2978	40968.013	129137.8598	1706294.6857	306.391	-0.3284	177.796	1.1812	176.9572	1.2105	252.7624	0.40971	249.9416	54343.9141	221.7667	0.78235	241.5372	0.50399	3822070	-1.5862	170.753	75.9557	75.6005	112.7171	110.8027	24234.168	97.3642	0.57082	107.0316	1632820
001	2019-03-25t2258	1553572833.91	adult	125.9977	69.9997	-89.9997	694.1284	67.4045	37249.809	117867.384	1664398.6435	260.65	-1.2078	141.057	-0.60666	139.3772	-0.60265	221.2544	-0.78832	219.2783	43365.8672	190.3517	-0.45027	211.0273	-0.58359	2753150	-2.3457	125.778	66.43	66.0373	102.1486	100.7264	20021.1172	87.7921	-0.54208	97.1088	1296580
001	2019-03-26t0258	1553587233	adult	129.9974	73.9995	-86	961.9277	65.607	46774.5717	147294.989	1976750.1201	228.856	-1.816	116.654	-1.8042	115.6668	-1.7539	176.4039	-2.4762	174.3019	43395.3672	152.0639	-1.9978	168.4112	-2.1334	2862230	-2.2585	203.525	64.5964	64.4274	99.5334	97.193	24485.209	84.7138	-0.96242	93.6643	1584940
001	2019-03-26t0658	1553601632.79	adult	133.9974	77.9994	-82	852.4832	59.1404	40835.2888	128703.8435	1650432.3078	290.482	-0.6883	153.185	0.023921	152.0961	0.050148	229.4542	-0.47998	226.7351	49332.6562	195.586	-0.19265	217.5898	-0.3293	3284450	-1.9482	262.121	73.2016	72.7552	110.8765	108.3508	23838.4453	94.7698	0.047832	104.5007	1569520
001	2019-03-26t1058	1553616036.45	adult	137.9984	82.0004	-77.999	933.8873	60.8477	44742.7396	140946.8108	1813435.6891	280.916	-0.88987	163.258	0.53483	162.1751	0.55507	235.9525	-0.25685	233.1695	55448.8477	205.4699	0.23004	225.3086	-0.050828	3834760	-1.5516	170.018	73.9001	73.7226	109.1465	106.7835	25649.4277	94.5244	-0.065234	103.8901	1735840
001	2019-03-26t1458	1553630433.55	adult	141.9976	85.9996	-73.9998	953.1791	58.5377	43449.7519	136843.1623	1698438.3066	278.801	-0.95454	160.46	0.39659	158.6342	0.38133	239.5454	-0.15285	235.7896	54855.9062	205.5692	0.23986	228.6122	0.058232	3666680	-1.659	227.231	72.8307	72.5876	108.6989	106.7346	24892.0391	93.8961	-0.22158	103.1915	1664250
001	2019-03-26t1858	1553644836.65	adult	145.9985	90.0005	-69.999	879.7889	58.1224	40982.1765	129080.8497	1623208.3768	285.586	-0.85999	176.514	1.2039	176.042	1.2444	239.7584	-0.17795	237.5396	51787.8086	213.9144	0.59243	230.9489	0.12582	3803340	-1.5547	146.604	76.7158	76.3525	113.8163	112.2134	24584.3203	98.7116	0.2115	108.1865	1652990
001	2019-03-26t2258	1553659233.11	adult	149.9975	93.9995	-66	908.8747	60.6742	42216.7709	132991.0541	1674830.965	327.66	-0.14054	159.192	0.3254	158.7311	0.37908	222.9643	-0.80056	220.5853	49721.0469	197.8883	-0.093616	214.1732	-0.51569	3536930	-1.724	317.256	73.6987	73.3761	110.8719	107.5264	24724.4336	94.7681	-0.30954	103.9268	1637440
001	2019-03-27t0258	1553673633.08	adult	153.9975	97.9995	-62	731.7954	61.5778	35663.6119	112479.4736	1496582.1945	260.979	-1.3511	149.096	-0.19556	147.7908	-0.17521	224.7869	-0.76296	222.1258	42259.9375	193.4848	-0.29437	212.5524	-0.60191	2794360	-2.2046	126.777	70.0854	69.8261	107.6712	106.0178	20242.1836	92.0014	-0.70695	101.6458	1313540
001	2019-03-27t0658	1553688032.64	adult	157.9973	101.9994	-58.0001	468.3496	128.2943	34068.8806	111805.0835	2403964.0948	324.881	-0.25139	167.719	0.75053	166.63	0.76681	257.4009	0.31788	250.9084	45817.3672	212.6683	0.52493	239.8049	0.38078	2974670	-2.0647	155.79	75.1859	74.7019	121.869	117.8831	21692.6758	97.6565	-0.18552	111.2316	1333500
001	2019-03-27t1058	1553702432.91	adult	161.9974	105.9995	-54	401.3231	145.301	28446.7145	97944.7701	2213433.1168	380.838	0.6123	176.484	1.2016	175.0672	1.194	254.3868	0.17672	251.8818	37903.6289	219.7656	0.82769	242.3579	0.44921	2623790	-2.2695	321.464	75.9704	75.5674	114.6038	110.5623	17075.9609	97.4346	-0.30734	107.4265	1129450
001	2019-03-27t1458	1553716832.88	adult	165.9974	109.9995	-50	571.729	66.0494	28787.3685	91105.041	1247832.9008	276.017	-0.90187	178.353	1.3019	177.6291	1.3288	244.5126	-0.18555	241.8433	36921.4023	217.8721	0.73683	236.302	0.19805	2677250	-2.2061	138.825	78.32	77.8365	118.243	116.806	17854.6875	100.9801	-0.018568	111.441	1175660
001	2019-03-27t1858	1553731233.67	adult	169.9976	113.9997	-45.9998	768.6168	55.9829	35361.0258	111507.316	1383115.9227	385.056	0.45485	167.335	0.7284	166.723	0.77336	230.4988	-0.6715	227.6765	42872.7812	203.6234	0.095575	220.8433	-0.39825	3109260	-1.9014	345.193	75.1599	74.7529	112.5054	109.8	20926.0039	96.3076	-0.62254	106.2963	1396550
001	2019-03-27t2258	1553745633	adult	173.9974	117.9995	-42	782.8114	54.4672	35261.9943	111159.3115	1344695.3806	361.837	0.14682	166.32	0.67954	165.6618	0.72543	230.1501	-0.70204	227.6099	42807.9258	203.6807	0.087375	221.9052	-0.38043	3083740	-1.8842	324.552	74.9411	74.5727	113.3802	110.6127	21088.709	96.3639	-0.70823	106.462	1389480
001	2019-03-28t0258	1553760032.9	adult	177.9974	121.9995	-38	723.8822	57.5023	33334.5072	105161.2108	1302438.5154	307.075	-0.37341	170.393	0.90775	169.7723	0.95448	233.001	-0.62608	230.2416	41008.168	207.4404	0.24676	224.3657	-0.3092	2989040	-1.9043	361.365	75.9723	75.4618	115.0606	112.1612	20250.666	97.7567	-0.65013	108.0185	1332710
001	2019-03-28t0658	1553774433.33	adult	181.9975	125.9996	-33.9999	711.1882	55.8947	32365.0408	102078.8905	1249927.1651	327.398	-0.18746	170.142	0.90899	169.3981	0.95277	233.2822	-0.62528	230.6403	39891.2578	206.7282	0.2068	223.6218	-0.35236	2897350	-1.9169	334.184	76.2719	75.9232	116.2532	112.2574	19879.291	98.1652	-0.69298	108.1852	1298830
001	2019-03-28t1058	1553788833.31	adult	185.9975	129.9996	-29.9999	697.9976	55.4764	32114.8347	101305.1109	1252755.3731	313.759	-0.2898	169.714	0.90598	169.3475	0.97591	232.9419	-0.64521	229.2854	39367.1875	206.7861	0.20153	223.1749	-0.38049	2867990	-1.8837	328.175	76.7966	76.2796	116.6677	113.7997	19716.8477	98.6636	-0.72294	109.0967	1297790
001	2019-03-28t1458	1553803233.69	adult	189.9976	133.9997	-25.9998	689.3676	55.3914	30941.112	97606.3313	1177419.575	304.462	-0.35446	170.598	0.97374	170.1826	1.0455	232.9915	-0.64955	230.0372	37977.6133	207.2014	0.20986	222.3279	-0.42393	2779220	-1.8883	340.081	76.7732	76.2786	119.6816	114.889	19508.0977	98.7735	-0.78811	109.9253	1250710
001	2019-03-28t1858	1553817632.59	adult	193.9973	137.9994	-22.0001	666.8797	55.3376	30790.8854	97191.7978	1205518.0369	375.536	0.16149	167.689	0.82328	166.6737	0.87036	232.3916	-0.67554	228.7086	37647.4336	205.7539	0.1296	222.2771	-0.43968	2716560	-1.8741	357.734	77.796	77.2054	120.3021	116.2066	19488.9375	99.9707	-0.75118	111.2662	1260300
001	2019-03-28t2258	1553832032.96	adult	197.9974	141.9995	-18	667.607	55.3162	30859.0567	97378.9343	1208880.2901	354.124	-0.00067326	167.7	0.83665	167.2711	0.92416	233.4897	-0.6521	229.369	38058.8203	204.38	0.051867	221.9821	-0.46501	2722100	-1.8259	392.248	77.3276	76.9217	118.7485	114.685	19356.0117	99.3883	-0.87199	109.7061	1255180
001	2019-03-29t0258	1553846432.7	adult	201.9974	145.9994	-14.0001	660.1413	55.1017	30195.356	95312.5811	1174878.6531	341.548	-0.095866	169.169	0.93557	168.2378	1.0005	240.2014	-0.47065	236.7162	38192.0195	206.5473	0.12967	226.3401	-0.33697	2687590	-1.8014	342.395	78.0202	77.5338	122.9172	119.1518	19543.8359	101.1988	-0.78809	113.3802	1239510
001	2019-03-29t0658	1553860833.07	adult	205.9975	149.9995	-10	643.3682	56.0351	29153.8838	92007.5165	1133190.839	348.226	-0.056311	168.944	0.92509	168.0123	0.99905	237.3656	-0.56859	233.1694	36554.3047	207.4997	0.14517	227.0291	-0.33733	2590750	-1.8111	322.809	78.2018	77.7343	125.0592	119.9416	19259.1113	101.1338	-0.85848	114.1118	1199220
001	2019-03-29t1058	1553875233.36	adult	209.9975	153.9996	-5.9999	629.6422	57.1333	28945.0448	91364.3286	1137563.9473	286.034	-0.50775	169.644	0.96661	168.9854	1.0664	242.7275	-0.44025	239.4308	37137.3047	208.2456	0.14924	230.9501	-0.23634	2582500	-1.7754	192.442	78.1084	77.5245	124.3396	120.4059	19023.959	101.265	-0.91052	114.0107	1189040
001	2019-03-29t1458	1553889632.82	adult	213.9974	157.9994	-2	626.653	58.2655	29315.5812	92581.0298	1180754.5169	276.301	-0.58319	167.57	0.83802	167.0046	0.953	240.6704	-0.51571	237.5977	37303.918	206.3535	0.040858	226.9841	-0.38486	2582090	-1.737	225.723	78.2122	77.5517	124.5514	119.7099	19305.4629	101.4634	-0.95633	114.5646	1205170
001	2019-03-29t1858	1553904033.08	dead	217.9975	161.9995	2	630.5836	57.0479	29229.3875	92274.1997	1154905.4671	288.688	-0.51276	164.448	0.62385	163.4702	0.71839	236.3651	-0.65521	231.8044	36400.2266	202.8884	-0.14132	223.2495	-0.52679	2526420	-1.729	176.047	78.8614	78.0081	130.0115	125.4298	20021.7773	102.5885	-0.93561	117.9355	1211550
002	2019-03-20t1459	1553112050.37	egg	-1.999	-49.9975	-237.9966	174.0274	26.9266	3175.4969	10082.4698	53647.5443	0	-0.67059	0	-0.68568	0	-0.68412					0	-0.67357	0	-0.69181	0	88101.3643	0	0	0				0	-0.72995	0	0
002	2019-03-20t1858	1553126442.96	larva	1.999	-45.9996	-233.9986	153.4609	34.1833	3321.9303	10767.8132	66285.7833	0	-0.88222	0	-0.87987	0	-0.87637					0	-0.8857	0	-0.89948	0	63763.4306	0	0	0				0	-0.8412	0	0
002	2019-03-20t2258	1553140839.6	larva	5.998	-42.0005	-229.9995	150.9676	27.8774	2788.5968	8892.0349	48196.3573	0	-1.0945	0	-1.0806	0	-1.0752					0	-1.1047	0	-1.1121	0	0.10152	0	0	0				0	-0.95879	0	0
002	2019-03-21t0258	1553155239.71	larva	9.9981	-38.0005	-225.9995	150.6635	27.1968	2755.9294	8784.2306	46847.5072	0	-1.3078	0	-1.2887	0	-1.2814					0	-1.3312	0	-1.3302	0	-0.67055	0	0	0				0	-1.0838	0	0
002	2019-03-21t0658	1553169640.3	larva	13.9982	-34.0003	-221.9994	148.1581	37.6851	3277.261	10726.0998	70234.7402	0	-1.5225	0	-1.5052	0	-1.4959					0	-1.5661	0	-1.5547	0	-1.1485	0	0	0				0	-1.2177	0	0
002	2019-03-21t1058	1553184040.12	larva	17.9982	-30.0004	-217.9994	272.06	27.7525	5718.4137	18065.9387	104536.0747	204.39	0.29043	116.312	0.67201	112.9737	0.63492	186.6453	-0.54708	183.3542	5972.6499	163.1125	0.85264	178.9713	0.6683	362079	-1.0035	111.459	57.6044	57.3119	93.4644	91.3705	2990.8616	78.0864	0.60934	88.4263	179323
002	2019-03-21t1458	1553198440.71	larva	21.9983	-26.0002	-213.9992	357.2025	33.4019	8413.4215	26541.1894	177358.4145	232.76	0.38927	162.75	1.5004	162.4676	1.5385	216.471	-0.096048	216.5767	9957.6641	196.3127	1.2355	210.1501	0.93344	739698	-0.88493	114.238	65.684	65.3428	101.0154	100.0686	4646.7061	86.7492	0.77809	97.0376	298534
002	2019-03-21t1858	1553212843.43	larva	25.9991	-21.9995	-209.9985	188.5125	26.1802	3299.7751	10476.7387	53932.9527	329.443	1.1981	233.58	2.9252	233.5833	2.9868	298.0614	1.3974	297.3596	5663.167	271.2534	2.372	288.6554	1.9053	427218	-1.5811	142.201	77.8624	77.1939	116.965	114.4855	2222.3359	99.0282	1.0685	111.0903	142410
002	2019-03-21t2258	1553227239.96	larva	29.9981	-18.0004	-205.9994	656.7257	48.5649	26317.4068	83041.0257	873101.1919	326.185	0.99531	136.509	0.62394	132.3456	0.57342	248.8259	0.33139	244.7428	34835.6289	189.6428	0.77864	222.4128	0.77663	1898430	-0.29563	183.369	65.1639	64.8766	102.463	99.9735	14344.8164	85.8262	0.64195	95.9467	906235
002	2019-03-22t0258	1553241639.54	larva	33.998	-14.0005	-201.9996	760.0062	52.5052	32260.8738	101664.3809	1158414.9086	320.238	0.75937	144.53	0.64204	143.5801	0.66972	226.8811	-0.22097	219.1257	38796.6758	190.1039	0.60182	210.4201	0.41615	2459170	-0.080424	330.217	62.7407	62.4132	99.102	96.2794	16946.4336	83.5268	0.50695	92.6411	1067530
002	2019-03-22t0658	1553256039.68	larva	37.9981	-10.0005	-197.9995	714.3295	49.6056	28288.7313	89136.4491	947151.6664	368.841	1.1108	244.229	2.9241	243.5817	2.9846	317.5295	1.5923	314.2825	47629.4219	286.8805	2.2771	306.8643	1.7688	3650730	0.69743	225.567	76.7361	76.6192	113.4214	110.6048	17013.2148	97.9508	0.92372	107.1487	1147050
002	2019-03-22t1058	1553270439.38	larva	41.998	-6.0006	-193.9996	913.0938	58.1138	42465.3466	133757.2701	1668738.1946	370.19	0.95164	165.74	0.82363	158.0448	0.68673	303.4224	1.2219	298.3515	67966.625	245.8855	1.3194	285.4338	1.267	3698990	0.38854	127.998	61.6394	61.2027	99.1685	97.2188	22213.7422	83.9235	0.36499	93.7484	1375670
002	2019-03-22t1458	1553284842.82	larva	45.9989	-1.9996	-189.9987	1002.0613	65.5176	53261.4078	167794.5277	2367123.3805	357.549	0.62589	145.798	0.10681	142.4422	0.078402	275.1255	0.512	268.8368	76760.0078	199.799	0.17025	248.8052	0.46419	4067900	0.37799	162.776	64.3759	64.0891	100.8297	99.0409	28131.4727	85.8905	0.35478	95.2948	1796150
002	2019-03-22t1858	1553299240.21	adult	49.9982	1.9996	-185.9994	780.132	82.2722	50539.3314	159881.0654	2749192.6594	351.125	0.36507	143.002	-0.18742	140.4329	-0.19354	232.8717	-0.56042	229.1082	61478.1328	194.9565	-0.16913	221.3264	-0.23488	3769550	-0.17519	309.102	64.8785	64.2168	127.678	107.1255	33706.9805	86.4565	0.29726	99.0902	1710200
002	2019-03-22t2258	1553313639.45	adult	53.998	5.9994	-181.9996	1118.794	69.2207	64805.901	204122.7319	3152971.907	333.567	0.059416	180.234	0.80312	178.5857	0.836	287.0681	0.60809	284.6433	97316.0703	247.5129	0.91675	274.6925	0.64991	6103990	1.3888	209.017	60.576	60.2607	97.2173	95.2395	32956.6562	82.1451	0.025315	91.6501	2051530
002	2019-03-23t0258	1553328039.38	adult	57.998	9.9994	-177.9996	1070.0803	72.0187	59853.1316	188536.6611	2868474.6556	401.027	0.82664	224.015	2.1546	220.209	2.1326	352.9674	2.1657	349.5933	110478.8125	316.4666	2.5618	340.271	1.9095	7011900	1.7985	198.355	69.6735	69.3881	108.3672	106.5576	33918.9453	93.3507	0.65412	102.9843	2180850
002	2019-03-23t0658	1553342439.4	adult	61.998	13.9994	-173.9996	1194.1527	79.4778	76912.2385	242306.3845	4248408.4275	301.067	-0.48464	152.243	-0.23781	150.3646	-0.21924	253.6913	-0.34814	249.8892	101730.2031	217.8751	0.045721	241.5618	-0.13076	6103120	0.88283	281.156	56.5672	56.3051	90.3407	88.3948	36226.6055	76.3082	-0.48318	85.5294	2267670
002	2019-03-23t1058	1553356839.23	adult	65.9979	17.9994	-169.9996	1206.444	76.6	79703.5147	251288.5805	4351055.0539	344.831	0.064416	172.914	0.43722	170.6831	0.44911	282.3569	0.3683	278.7851	117460.4531	240.8557	0.62355	269.4113	0.45575	7185110	1.4579	336.102	64.4126	63.9724	103.4663	100.5762	43041.9844	86.6679	0.22172	96.5399	2676540
002	2019-03-23t1458	1553371238.87	adult	69.9978	21.9993	-165.9997	1200.6807	78.7335	72257.3009	227811.858	3654276.8474	495.705	2.2074	246.4	3.187	246.6961	3.3136	377.4791	3.0338	374.6761	142687.1094	333.1656	3.266	363.118	2.7009	9295930	2.7588	431.086	74.2624	74.1588	114.9867	112.3843	43464.9609	97.4432	1.1094	107.9195	2801700
002	2019-03-23t1858	1553385639.86	adult	73.9981	25.9995	-161.9995	1304.582	77.4832	86307.6754	271861.5269	4766001.9817	397.245	0.87317	189.275	1.0748	183.6849	0.95235	323.3896	1.6925	318.2314	145525.3125	271.6466	1.5707	306.5654	1.4689	8511110	2.0492	269.044	65.4454	65.1457	103.0191	100.6393	46358.5977	87.0683	0.22197	97.1551	2942880
002	2019-03-23t2258	1553400039.69	adult	77.9981	29.9995	-157.9995	1291.7665	83.0284	86192.2183	271463.6396	4886136.7442	402.877	1.0444	181.084	0.7842	178.3223	0.76603	282.7599	0.61852	279.8293	126959.1953	244.2443	0.79716	271.3732	0.65804	8129770	1.6634	353.094	68.7082	68.3264	107.6894	104.7223	48352.5469	90.4623	0.51145	100.8364	3084650
002	2019-03-24t0258	1553414439.61	adult	81.998	33.9995	-153.9995	1248.3356	84.4616	86767.2038	273410.0414	5087603.4267	382.107	0.79681	161.519	-0.0063494	158.9471	-0.024007	288.3079	0.93003	280.6426	130315.1484	228.6936	0.35317	263.933	0.54105	7295980	1.0048	207.167	63.0531	62.555	101.0009	99.1912	45652.3945	84.6686	-0.077531	95.2142	2848170
002	2019-03-24t0658	1553428839.45	adult	85.998	37.9994	-149.9996	1184.7283	80.1106	76962.898	242498.7643	4264852.776	347.139	0.2656	194.296	1.4529	196.6913	1.647	284.7668	0.95518	282.0657	114476.2422	254.6311	1.2876	274.617	0.96196	7794380	1.2797	348.493	71.667	71.4425	109.4547	107.0987	44000.7852	93.5473	0.76037	103.5409	2874990
002	2019-03-24t1058	1553443239.45	adult	89.998	41.9994	-145.9996	1222.5174	77.5646	80152.2436	252560.6999	4403231.6726	373.308	0.79895	227.756	3.022	227.4842	3.0894	307.6754	1.9324	305.1973	128608.3281	276.0786	2.1304	296.8842	1.7863	9515660	2.4089	222.87	76.7574	76.2561	120.3988	117.7286	50326.7188	99.8329	1.3643	112.4972	3206920
002	2019-03-24t1458	1553457642.68	adult	93.9989	46.0003	-141.9987	1167.0693	79.2023	77281.0488	243515.3227	4307708.6573	341.736	0.264	174.14	0.66444	172.6181	0.67931	283.1613	1.1541	279.1519	114114.0156	241.3589	1.0024	268.1453	0.97065	7012450	0.68067	136.788	68.7256	68.3118	108.0093	106.3384	43527.7383	91.7427	0.48408	102.3839	2767510
002	2019-03-24t1858	1553472039.65	adult	97.9981	49.9995	-137.9995	1115.4189	80.3349	75694.112	238681.1384	4315043.8593	308.295	-0.33866	158.675	-0.0016049	157.5063	0.030233	246.2799	-0.15864	243.4215	97280.5469	210.0338	-0.056363	233.1875	-0.11456	6253530	0.1455	260.729	66.7407	65.8507	119.0701	115.4831	47032.6758	90.6105	0.30422	106.5436	2630320
002	2019-03-24t2258	1553486440.1	adult	101.9982	53.9996	-133.9994	1189.4494	79.8427	78614.4367	247732.6707	4337321.0891	278.461	-0.88767	148.325	-0.44509	146.2984	-0.45241	231.2943	-0.66197	228.2108	94830.6406	199.5265	-0.38203	220.2807	-0.49176	6079550	0.01716	196.717	69.5236	68.8278	115.7788	112.9402	47469.3086	94.1044	0.60231	107.2454	2849630
002	2019-03-25t0258	1553500840.1	adult	105.9982	57.9996	-129.9994	1042.9555	81.112	68270.5262	215230.9203	3851885.1197	363.221	0.76149	171.883	0.71856	170.0216	0.70876	294.2822	1.8627	290.5545	104764.4609	244.8832	1.4025	277.7559	1.5647	6115610	0.040223	237.361	68.6025	67.6307	126.5608	122.7828	45055.6367	94.0838	0.5261	111.1131	2440880
002	2019-03-25t0658	1553515239.51	adult	109.998	61.9994	-125.9996	483.8648	81.518	25777.7359	84928.0532	1254024.9368	356.409	0.64277	200.048	2.1287	198.7933	2.1349	291.9761	1.8383	286.8957	40000.7266	251.1791	1.7357	277.029	1.6194	2731460	-2.3507	268.537	78.6928	77.3934	144.085	140.2688	19739.6387	105.8155	1.6874	130.2319	1074470
002	2019-03-25t1058	1553529640.83	adult	113.9984	65.9998	-121.9992	1002.141	82.7356	67473.68	212877.298	3835779.5795	355.135	0.62125	192.945	1.8401	190.5989	1.7939	302.2404	2.2862	299.2283	106388.6406	260.3302	2.1817	287.9964	2.0811	6779500	0.51967	214.707	77.8398	75.8703	153.276	150.001	53953.1484	110.8251	2.1458	138.735	2735060
002	2019-03-25t1500	1553544115.47	adult	118.0191	70.0205	-117.9785	1197.2493	77.906	75677.8462	238350.171	4144494.9978	311.888	-0.21303	140.965	-0.65886	139.5508	-0.64052	229.2159	-0.5241	225.202	90540.2969	187.2545	-0.64547	213.6845	-0.53616	5564300	-0.34222	152.843	67.1776	66.5989	111.4325	109.2665	44015.8203	90.0235	-0.1376	103.0251	2651700
002	2019-03-25t1858	1553558439.23	adult	121.9979	73.9994	-113.9996	1117.343	79.2955	71895.741	226603.9426	3903472.3835	345.443	0.41402	177.307	1.1571	175.6088	1.1447	264.973	0.8805	261.8366	99364.8672	224.217	0.88102	250.447	0.82744	6648320	0.43718	282.555	76.3555	75.645	121.8378	118.5533	45689.1562	99.6487	0.8163	112.2793	2863030
002	2019-03-25t2258	1553572838.7	adult	125.9978	77.9992	-109.9998	1198.4058	78.8803	77165.5801	243051.2756	4277530.4085	395.924	1.3432	155.634	0.11461	154.5473	0.14078	246.158	0.16286	242.2562	99201.6719	206.8936	0.22264	231.6897	0.17035	6261480	0.16145	385.618	71.3989	70.3529	123.7206	119.9157	49859.4219	96.5107	0.40178	112.5638	2872520
002	2019-03-26t0258	1553587237.78	adult	129.9975	81.999	-106.0001	1158.1753	80.8988	77017.7507	242651.7502	4366835.3197	422.97	1.8105	209.825	2.8273	209.3739	2.8563	292.2422	1.8987	288.3506	117481.3516	257.4266	2.3283	279.2838	1.9275	8416910	1.6926	324.389	81.7801	81.2014	127.1333	123.8054	51107.5938	105.6217	1.3129	118.2157	3280530
002	2019-03-26t0658	1553601637.57	adult	133.9975	85.9989	-102.0001	1112.7521	82.8739	77002.5877	242795.1435	4473407.6345	371.728	0.81433	217.218	3.2207	216.7729	3.2432	307.1212	2.4157	302.9664	123155.5938	269.3431	2.8621	293.3519	2.4533	8711330	1.8841	275.122	86.3445	85.5787	136.7571	133.2989	54976.3438	111.5948	1.8832	126.6317	3462760
002	2019-03-26t1058	1553616041.38	adult	137.9985	90	-97.9991	1086.9726	82.2317	73636.4745	232132.3305	4215457.5365	361.145	0.57861	206.365	2.6947	210.1721	2.9309	307.0419	2.3555	302.9383	117904.0781	266.8155	2.7903	292.5442	2.4225	7913670	1.3015	274.452	84.3897	83.3181	151.3706	146.2556	58126.3047	115.0012	2.1669	136.1276	3236170
002	2019-03-26t1458	1553630438.46	adult	141.9977	93.9992	-93.9999	1203.4138	82.0404	81686.062	257368.3071	4702572.4489	380.851	0.89426	230.046	3.8936	229.182	3.8804	317.2529	2.6584	312.3771	135149.75	278.072	3.2865	301.8958	2.7558	9790530	2.5759	233.333	88.7908	87.5185	154.2324	149.4071	65702.9844	116.4925	2.2355	137.9959	3778850
002	2019-03-26t1858	1553644841.43	adult	145.9985	98	-89.999	1170.7984	80.7896	79665.2631	251100.4899	4560464.8263	340.568	0.1265	186.921	1.7287	187.3139	1.8048	282.913	1.3579	279.0756	117691.7969	240.9772	1.7378	268.1666	1.4969	7757770	1.1455	382.077	79.6602	78.8204	142.5897	138.6603	59317.3242	106.3447	1.0407	125.6344	3306140
002	2019-03-26t2258	1553659237.82	adult	149.9975	101.999	-86	1236.2657	83.7455	83636.0474	263520.4996	4804298.233	365.556	0.53341	202.805	2.5353	202.0513	2.5409	297.0275	1.7923	293.3185	129503.9688	257.0597	2.4316	282.8457	2.0185	8834190	1.8464	222.328	82.446	81.6305	129.0562	126.1377	56268.5	107.544	1.0809	120.9763	3591350
002	2019-03-27t0258	1553673637.78	adult	153.9975	105.999	-82.0001	1129.4144	83.8339	74923.2826	236060.412	4317310.7697	366.229	0.50552	180.434	1.4021	179.4369	1.4121	275.3987	0.98056	269.8467	107680.9141	228.5141	1.2145	256.2613	1.0148	7041780	0.6213	301.918	80.1358	78.782	140.2597	136.5387	54841.5469	108.1391	1.0555	127.6118	3127460
002	2019-03-27t0658	1553688037.39	adult	157.9974	109.9989	-78.0002	1147.2509	84.8058	77210.0863	243375.304	4479905.3713	364.05	0.42126	191.032	1.9475	189.368	1.9145	289.867	1.4195	284.5228	116816.4062	241.5263	1.7796	271.4078	1.5521	7686380	1.0295	187.887	82.9942	81.986	137.3972	134.9622	55371.082	109.5475	1.117	126.6392	3339350
002	2019-03-27t1058	1553702437.68	adult	161.9975	113.9989	-74.0001	1084.3973	83.4914	71994.1877	226938.133	4077578.4507	396.094	0.84956	214.832	3.1861	218.5807	3.4061	310.1808	2.0435	305.1109	116627.9844	272.7466	3.1509	296.5348	2.4585	8059190	1.2523	318.585	86.5834	85.9316	145.5549	137.0968	54728.6406	115.4122	1.6611	130.139	3248090
002	2019-03-27t1458	1553716837.66	adult	165.9975	117.9989	-70.0001	1016.9692	79.8545	66965.0072	211198.1499	3773396.1227	331.371	-0.16128	187.146	1.7608	185.818	1.7485	273.4973	0.77174	269.1978	95450.5469	233.6224	1.4325	256.8109	0.95755	6529530	0.25479	233.919	86.6825	85.2087	157.9811	152.6217	55135.4023	116.2337	1.643	138.2672	3024350
002	2019-03-27t1858	1553731238.43	adult	169.9977	121.9991	-65.9999	1085.4003	77.25	71200.1895	224527.82	3894879.5309	366.394	0.24109	195.103	2.1917	194.3054	2.2003	281.7566	1.0005	275.1957	104813.4609	237.2668	1.591	263.0149	1.158	7243410	0.70001	269.17	87.6194	86.1532	143.2961	139.9785	53306.1406	116.9341	1.6014	133.8055	3252960
002	2019-03-27t2258	1553745637.82	adult	173.9975	125.999	-62	814.8674	83.4145	52676.5759	167018.5563	2822612.8853	334.359	-0.12789	193.959	2.1527	193.141	2.1633	279.806	0.89762	276.5839	76946.6406	238.2908	1.6346	265.7697	1.2291	5330180	-0.49323	225.164	88.4426	86.5041	157.6681	153.9824	43358.7188	121.6555	1.9753	145.3899	2430490
002	2019-03-28t0258	1553760037.7	adult	177.9975	129.9989	-58.0001	1042.0515	80.4256	69756.3497	220017.9727	3975310.3717	346.819	-0.017618	203.602	2.7009	204.0756	2.7733	289.3796	1.1664	285.3213	105334.1797	252.5881	2.2741	275.1988	1.5406	7395840	0.77775	248.675	87.3062	85.6044	154.8406	148.5776	56361.9883	119.3266	1.5867	140.5428	3171400
002	2019-03-28t0658	1553774438.11	adult	181.9976	133.9991	-54	670.8088	69.7578	38393.1909	121494.122	1838031.2505	289.663	-0.49742	161.596	0.44077	159.1453	0.40092	249.9678	-0.10314	247.2502	50243.5312	220.5757	0.8306	240.6207	0.25952	3245490	-1.7089	203.346	74.9308	74.463	120.2889	117.9639	24178.0664	100.0628	-0.50185	112.8259	1504910
002	2019-03-28t1058	1553788838.19	adult	185.9976	137.9991	-49.9999	1072.674	78.7315	69309.3343	218451.5979	3857504.851	286.649	-0.49908	155.952	0.13866	154.8458	0.18053	235.9292	-0.55325	233.0743	85406.3594	204.7132	0.10814	225.7954	-0.28769	5634070	-0.26376	206.192	77.9954	76.7236	131.4314	128.1002	47578.168	107.2414	0.10709	122.9104	2817740
002	2019-03-28t1458	1553803238.53	adult	189.9977	141.9992	-45.9998	627.6906	86.1894	42763.887	135800.9592	2443509.9696	319.204	-0.2454	177.967	1.3917	176.26	1.385	267.9404	0.4051	264.3525	59750.707	225.0704	1.0149	253.1918	0.65253	3962980	-1.2084	215.644	86.2758	83.6012	159.0501	156.0454	35468.1641	122.2499	1.3994	145.355	1921190
002	2019-03-28t1858	1553817637.36	adult	193.9974	145.9988	-42.0002	954.2326	82.0343	62369.9302	196780.8151	3454755.3107	345.011	-0.059908	169.393	0.92173	168.6357	0.98223	262.5238	0.21741	257.5076	85582.75	215.1459	0.55123	244.4789	0.3203	5509350	-0.30211	198.955	84.3601	82.1159	148.0225	144.2989	48255.3203	118.326	0.8833	138.556	2743730
002	2019-03-28t2258	1553832037.8	adult	197.9975	149.999	-38	617.5483	83.7405	38091.0958	120714.5623	2072259.4753	326.562	-0.19698	174.512	1.2376	172.995	1.2573	260.5303	0.13486	255.6106	51845.5273	221.8423	0.83371	245.4952	0.32696	3471210	-1.4121	190.666	82.637	81.3116	147.8893	144.6809	29429.9766	109.6721	0.0073999	132.4355	1643730
002	2019-03-29t0258	1553846437.61	adult	201.9975	153.9989	-34.0001	577.7993	81.2036	34496.6076	110147.8009	1814174.1556	314.949	-0.28319	151.877	-0.1018	148.8324	-0.15382	263.6384	0.19926	259.1437	47191.2656	209.4776	0.26037	245.6581	0.30305	2708420	-1.7901	202.634	81.6338	77.9936	162.6761	159.576	29119.0312	121.0207	0.83875	150.1882	1455770
002	2019-03-29t0658	1553860837.9	adult	205.9976	157.999	-30	625.4425	88.3858	44659.152	142111.8094	2659814.1842	298.135	-0.41086	145.091	-0.53032	143.221	-0.50631	244.8689	-0.35827	240.2555	57054.4414	197.5586	-0.29492	228.7111	-0.28263	3371630	-1.395	172.925	79.574	76.9566	145.8579	145.2365	33984.8945	116.504	0.34761	136.0043	1849140
002	2019-03-29t1058	1553875238.22	adult	209.9977	161.9991	-25.9999	616.831	91.0963	44086.5393	140069.8079	2674178.2473	314.763	-0.30297	146.406	-0.47302	143.7895	-0.49293	246.5171	-0.33596	242.3442	56698.9375	200.3838	-0.19637	230.5974	-0.24761	3358990	-1.3688	191.97	80.8462	77.5763	150.3336	146.4164	34576.7305	120.2128	0.51738	140.6534	1854850
002	2019-03-29t1458	1553889637.71	adult	213.9975	165.9989	-22.0001	635.3162	80.8224	40169.6764	127783.127	2097069.1724	309.631	-0.34623	142.811	-0.72058	139.4811	-0.78467	259.514	-0.0057524	256.4453	54497.9453	196.8883	-0.37307	239.4116	0.0060092	2989750	-1.5271	212.389	79.3021	76.5029	160.2777	157.2122	33658.3203	116.2853	0.12305	146.0495	1660190
002	2019-03-29t1858	1553904038.1	adult	217.9976	169.9991	-18	620.1542	78.1311	37324.471	118751.6989	1876913.8334	312.031	-0.34336	140.833	-0.87543	136.7638	-0.98775	253.0318	-0.2107	250.0479	49341.2109	199.0937	-0.30642	236.7356	-0.10852	2744260	-1.6188	221.379	79.0856	76.6319	155.8707	152.2037	30394.793	114.6722	-0.081917	140.5784	1541060
002	2019-03-29t2258	1553918437.75	adult	221.9975	173.999	-14.0001	608.6564	81.789	40561.621	128812.2461	2293132.4507	286.28	-0.54382	145.511	-0.60237	143.1128	-0.60519	238.5641	-0.61492	233.8292	50575.582	199.2685	-0.32477	224.5128	-0.50945	3077120	-1.4195	189.81	82.6179	78.6669	155.832	153.3352	33036.3828	125.0702	0.55391	145.6461	1747120
002	2019-03-30t0258	1553932837.83	adult	225.9975	177.999	-10	629.5501	81.6607	40657.5746	129237.4	2189173.4221	334.491	-0.19819	142.103	-0.84494	137.8674	-0.96972	267.454	0.11773	263.0829	56432.7891	198.8092	-0.37011	245.2518	0.099514	2996110	-1.4299	214.854	79.2636	76.1777	166.5386	162.9516	35139.6484	117.3809	-0.054888	151.5367	1671190
002	2019-03-30t0658	1553947238.33	adult	229.9977	181.9991	-5.9999	624.674	89.5824	43277.8621	137415.8837	2566222.5326	336.676	-0.19091	144.945	-0.68259	141.4851	-0.75437	249.4263	-0.37444	243.7934	56370.332	202.2233	-0.24737	231.3468	-0.3455	3268520	-1.2706	205.684	83.0012	78.6218	163.515	159.7814	36954.3906	127.8152	0.56163	151.7297	1871680
002	2019-03-30t1058	1553961638.14	adult	233.9976	185.9991	-2	652.8479	80.448	40777.6515	129421.3003	2124433.0812	352.974	-0.071958	143.206	-0.81472	138.4903	-0.97095	285.3407	0.53366	281.3635	60777.5742	202.7781	-0.24784	253.0884	0.28658	3047860	-1.3516	241.755	80.1515	76.331	181.2455	176.0898	38605.2891	121.4088	0.063936	159.323	1705860
002	2019-03-30t1458	1553976037.79	dead	237.9975	189.999	2	640.72	86.9102	44053.3729	139794.7309	2569779.8068	347.294	-0.12392	151.039	-0.3206	148.968	-0.29314	255.7773	-0.24954	252.1747	58828.7812	209.0936	0.002587	239.3943	-0.14572	3468610	-1.1313	212.667	85.4036	80.944	167.9417	165.5113	38626.5859	131.9697	0.67769	155.4212	1961290
003	2019-03-20t1459	1553112054.7	egg	-1.999	-49.9976	-193.9967	173.2278	27.5371	3253.0872	10334.1847	56458.8282	0	-0.67059	0	-0.68568	0	-0.68412					0	-0.67357	0	-0.69181	0	88101.5316	0	0	0				0	-0.72995	0	0
003	2019-03-20t1858	1553126447.52	larva	1.999	-45.9996	-189.9987	164.6413	27.6781	3113.2031	9902.0417	54383.59	0	-0.88222	0	-0.87987	0	-0.87638					0	-0.88571	0	-0.89948	0	63763.1986	0	0	0				0	-0.8412	0	0
003	2019-03-20t2258	1553140844.18	larva	5.9981	-42.0006	-185.9996	167.4664	27.2363	3121.0525	9921.6137	53711.7191	0	-1.0945	0	-1.0806	0	-1.0752					0	-1.1047	0	-1.1121	0	0.10151	0	0	0				0	-0.95879	0	0
003	2019-03-21t0258	1553155244.15	larva	9.9981	-38.0006	-181.9996	168.447	27.6133	3159.9929	10048.3743	54906.62	0	-1.3078	0	-1.2887	0	-1.2814					0	-1.3312	0	-1.3302	0	-0.67055	0	0	0				0	-1.0838	0	0
003	2019-03-21t0658	1553169644.77	larva	13.9982	-34.0004	-177.9995	168.4372	27.3619	3145.4777	10002.7232	54339.2238	0	-1.5225	0	-1.5052	0	-1.4959					0	-1.5661	0	-1.5547	0	-1.1485	0	0	0				0	-1.2177	0	0
003	2019-03-21t1058	1553184044.64	larva	17.9982	-30.0004	-173.9995	153.2325	27.8786	2656.3417	8482.1918	44919.8972	255.795	0.80101	177.853	1.9437	178.3237	1.9973	229.5343	0.26117	228.4828	3443.0139	206.3298	1.5584	220.673	1.2404	260198	-1.1464	105.989	69.1052	68.6782	100.4995	99.3008	1507.4926	89.1505	0.88875	97.5534	101101
003	2019-03-21t1458	1553198445.24	larva	21.9984	-26.0003	-169.9993	426.0553	39.1312	13081.4237	41271.577	348371.3068	250.921	0.57262	146.637	1.1569	143.8483	1.138	230.522	0.17426	229.8373	16136.54	203.6492	1.359	221.9251	1.0994	1023230	-0.5303	135.846	67.452	67.2467	103.3198	101.6041	7232.3857	88.3342	0.82011	98.2129	470680
003	2019-03-21t1858	1553212848.07	larva	25.9992	-21.9995	-165.9986	358.7938	83.884	20871.5177	67098.867	1094700.3481	399.419	1.9171	175.236	1.6396	172.2485	1.6231	308.4088	1.601	303.1888	33924.9648	220.7176	1.4943	284.2511	1.8414	1914450	0.11404	236.378	70.8818	70.8219	106.4712	103.8274	11711.8369	91.7846	0.86611	100.3812	774384
003	2019-03-21t2258	1553227244.57	larva	29.9982	-18.0004	-161.9995	539.2849	47.2515	19492.8203	61465.0058	617616.2509	296.205	0.68142	211.625	2.3379	211.5391	2.3968	268.1786	0.72137	265.7123	27890.5723	244.8646	1.7703	260.3897	1.3448	2186510	0.0080301	160.331	76.1666	76.1817	111.1877	108.9617	11563.5234	96.5435	0.95923	106.1725	786954
003	2019-03-22t0258	1553241644.03	larva	33.998	-14.0006	-157.9997	499.2819	46.8596	17394.435	54907.924	536222.4189	395.072	1.5587	234.32	2.7685	232.6868	2.7992	321.8147	1.7422	316.0069	29928.7656	284.432	2.3574	306.2129	1.8969	2164650	-0.3707	321.629	74.9211	74.8436	111.1041	107.6701	10332.6787	95.7987	0.89455	104.3355	692121
003	2019-03-22t0658	1553256044.27	larva	37.9981	-10.0005	-153.9996	849.4261	55.9632	38672.6314	121817.3374	1496068.1874	364.394	1.0623	193.111	1.6639	192.7616	1.7202	306.9458	1.3673	303.3658	62616.9414	245.4148	1.475	289.0119	1.4829	3932120	0.95894	208.715	70.5801	70.2445	106.1361	103.7013	21651.7598	91.3101	0.69782	100.5349	1437150
003	2019-03-22t1058	1553270443.91	larva	41.998	-6.0006	-149.9997	915.2481	62.7416	47679.1465	150309.9739	2066153.0259	432.816	1.6499	205.384	1.8451	203.3014	1.8635	319.8782	1.5818	315.3403	79969.5469	265.0114	1.7053	300.3468	1.515	5134190	1.6546	321.423	66.3569	66.1708	101.511	99.2341	25377.7539	86.916	0.47617	96.215	1658790
003	2019-03-22t1458	1553284847.59	larva	45.999	-1.9996	-145.9987	936.639	61.5766	48230.6854	151986.3669	2083918.412	388.992	0.9844	239.226	2.638	238.4067	2.7024	349.1737	2.1789	345.9465	88340.9375	306.352	2.4247	334.9859	1.9576	6046200	2.0425	204.905	75.3199	75.1064	111.8153	109.7699	28289.2637	96.7242	0.80394	106.2398	1903630
003	2019-03-22t1858	1553299244.78	adult	49.9982	1.9996	-141.9995	865.4101	63.7201	40685.597	128322.5569	1604141.0322	415.876	1.1212	259.622	3.1672	257.6877	3.2116	374.0556	2.7091	369.9456	80047.8906	331.6095	2.887	360.7454	2.2971	5550460	1.2574	221.146	75.8746	75.7031	111.5849	109.5192	23879.166	96.638	0.78472	105.9504	1622120
003	2019-03-22t2258	1553313643.99	adult	53.998	5.9994	-137.9997	1113.8184	72.3686	67986.4648	214270.5074	3448435.1588	392.982	0.77559	223.789	2.1272	221.4085	2.1503	339.157	1.8472	336.0107	120739.8906	296.2724	2.0641	325.5262	1.6187	7946060	2.8165	212.592	69.7068	69.3326	106.148	104.3933	37788.7031	90.8461	0.49526	100.4976	2475080
003	2019-03-23t0258	1553328043.95	adult	57.998	9.9994	-133.9997	1091.1797	76.2431	68449.5606	215691.7331	3651630.7723	424.175	1.1155	229.489	2.3307	225.3831	2.3006	354.1538	2.1947	350.1931	126787.0547	304.4125	2.2632	338.4031	1.872	8199880	2.6904	206.044	68.8857	68.609	105.4738	103.1004	37759.6094	89.7494	0.43379	99.5646	2461350
003	2019-03-23t0658	1553342444	adult	61.998	13.9994	-129.9997	1145.3265	74.934	73729.873	232465.1039	3941141.9127	409.404	0.91944	226.558	2.2865	224.5802	2.3254	346.5305	1.9897	342.1083	133414.2344	303.4801	2.2743	332.0942	1.7827	8710700	2.7884	223.514	71.1863	70.2962	121.7176	118.6585	46861.293	95.2882	0.82624	111.8582	2736970
003	2019-03-23t1058	1553356843.81	adult	65.998	17.9993	-125.9997	1180.3699	80.4475	78642.4031	247866.691	4359613.2516	358.094	0.24373	171.443	0.3846	166.3964	0.29442	294.3452	0.68233	290.439	120681.5469	246.9561	0.79012	279.1785	0.6739	7025400	1.3438	253.449	64.8806	64.5922	102.241	100.165	41918.8203	86.5224	0.21055	96.2863	2658680
003	2019-03-23t1458	1553371243.5	adult	69.9979	21.9993	-121.9998	1145.6094	76.7489	75323.3248	237417.9586	4148286.401	415.913	1.0758	185.845	0.91267	182.0357	0.86638	339.6578	1.9939	333.5828	133485.5312	272.1074	1.5195	317.8024	1.6272	7296070	1.3563	268.277	66.829	66.4593	106.454	104.326	41836.4062	89.1421	0.41505	99.3969	2623640
003	2019-03-23t1858	1553385644.51	adult	73.9982	25.9995	-117.9995	1329.4126	82.8692	86734.0541	273177.8472	4801130.2277	327.369	-0.172	164.04	0.082656	161.492	0.074515	275.4645	0.29852	271.9888	124785.4062	232.8742	0.40976	262.7442	0.36292	7418400	1.2938	140.526	62.5455	62.031	100.0556	97.8067	45325.1797	83.7755	-0.072183	93.6365	2828500
003	2019-03-23t2258	1553400044.3	adult	77.9981	29.9995	-113.9996	1251.7261	80.1696	82739.8675	260650.487	4614083.8737	358.524	0.34233	192.094	1.2355	193.1118	1.3747	299.9501	1.1509	296.7649	129578.4375	264.2128	1.4222	287.8897	1.1031	8280590	1.7666	146.272	70.6608	70.128	111.2344	109.7393	48053.25	94.9329	0.93072	105.8188	3045970
003	2019-03-24t0258	1553414444.2	adult	81.9981	33.9994	-109.9996	1224.4801	79.1977	83081.0088	261824.4045	4707149.8496	436.286	1.7041	190.131	1.2103	187.9632	1.2116	315.4455	1.8263	310.4694	136587.9062	265.9156	1.5677	298.5387	1.5351	8227330	1.6381	239.743	69.6573	69.0929	114.2478	111.3999	49469.3125	93.3095	0.76396	105.7354	3014210
003	2019-03-24t0658	1553428844.06	adult	85.998	37.9994	-105.9997	1288.0258	80.177	83414.7825	262669.8447	4645240.5719	332.922	0.015087	205.722	1.9537	203.885	1.9619	298.6599	1.4418	295.9894	129917.0469	265.4167	1.6527	288.479	1.3837	8944790	2.0606	222.543	73.6035	73.1472	117.0705	114.5383	50925.6562	96.3801	1.0442	108.3537	3200280
003	2019-03-24t1058	1553443244.1	adult	89.9981	41.9994	-101.9997	1284.6673	85.1312	87887.8422	276954.4254	5074251.5328	368.707	0.71456	169.044	0.38602	166.2186	0.34733	267.5363	0.46067	264.0609	122531.6172	229.5171	0.50484	255.4736	0.46708	7738160	1.2	353.542	68.6881	68.3381	109.3457	105.9352	50080.3477	91.1382	0.4749	101.7504	3144270
003	2019-03-24t1458	1553457647.53	adult	93.999	46.0004	-97.9987	1241.8043	82.0914	84471.6951	266198.6509	4823746.6772	328.691	0.018293	168.457	0.40441	163.8345	0.2793	277.8011	0.95157	275.1147	122510.2969	236.9908	0.84599	264.7648	0.85937	7413800	0.95501	134.474	64.278	63.8054	102.1629	100.344	45053.8242	86.2372	-0.087171	96.6985	2828870
003	2019-03-24t1858	1553472044.31	adult	97.9981	49.9995	-93.9996	1249.806	79.619	83363.8481	262558.9506	4708431.0016	341.112	0.28813	178.867	0.93703	176.484	0.90729	291.5274	1.5795	288.0913	126814.4375	252.2611	1.4882	277.8988	1.391	7769610	1.1894	157.566	74.614	73.9082	122.1654	119.7672	53141.9375	100.281	1.3168	113.7898	3241080
003	2019-03-24t2258	1553486444.82	adult	101.9983	53.9996	-89.9995	1238.9561	81.7291	87819.5766	276974.3702	5127158.2102	320.471	-0.080765	149.897	-0.37099	148.3508	-0.35629	246.8637	-0.058092	242.5179	113063.5938	201.8608	-0.29494	232.5582	-0.071015	6854790	0.55563	171.211	68.1954	66.9175	128.6557	125.8116	58924.3242	93.735	0.56345	115.6755	3118570
003	2019-03-25t0258	1553500844.94	adult	105.9983	57.9997	-85.9994	1196.5005	82.0524	84102.4048	265151.4089	4904829.1842	353.015	0.56501	185.493	1.3684	182.1346	1.2829	298.19	2.0151	294.7973	130607.2266	255.5597	1.8085	284.8249	1.8108	8121250	1.4463	310.827	74.6139	73.8555	126.3018	122.4924	55320.1914	100.774	1.2309	115.7528	3266750
003	2019-03-25t0658	1553515244.24	adult	109.9981	61.9995	-81.9996	1285.7718	81.1323	85077.3731	267900.931	4841962.6821	362.679	0.76351	180.5	1.1851	179.9739	1.2336	295.4283	1.9732	291.4045	131170.1875	246.7545	1.5645	278.8161	1.6825	8002640	1.3769	186.89	73.5865	72.5193	125.2412	121.9467	55607.1016	99.9906	1.0727	115.7469	3262530
003	2019-03-25t1058	1553529645.65	adult	113.9985	65.9999	-77.9992	1218.2634	82.5971	85366.1979	269051.8508	5004389.7809	311.732	-0.21284	155.793	0.031963	152.4518	-0.047548	257.7908	0.55184	254.166	114716.8906	213.5469	0.34326	242.6756	0.46209	6921570	0.62084	239.154	72.3231	70.4881	151.3428	145.343	67347.5547	101.3259	1.1395	130.8535	3213170
003	2019-03-25t1500	1553544120.31	adult	118.0192	70.0206	-73.9785	1210.3161	82.0303	83391.2156	262821.2884	4827251.6638	383.516	1.1575	161.311	0.33785	160.8057	0.3918	272.8604	1.1711	266.2884	118694.2578	216.0283	0.5003	248.4773	0.71833	7004140	0.68741	174.802	69.2318	68.1524	125.1492	121.985	54439.8945	95.5926	0.45609	113.4899	3006050
003	2019-03-25t1858	1553558444.14	adult	121.9981	73.9994	-69.9997	1100.7489	82.0928	76402.6331	241051.1082	4422565.312	404.314	1.5332	186.279	1.5989	185.0088	1.6034	301.8782	2.3034	297.4296	120147.5156	252.4487	2.0179	286.1798	2.1246	7409450	0.98209	333.962	78.5719	77.2168	133.2978	130.1229	53052.5312	107.282	1.6365	123.8434	3125280
003	2019-03-25t2258	1553572843.54	adult	125.9979	77.9993	-65.9998	1244.5296	81.476	84648.5301	266699.4034	4869107.6332	433.82	2.0578	163.472	0.50244	160.8049	0.44744	268.3293	1.0097	261.4801	118333.1953	222.0234	0.8381	251.3183	0.88658	7209280	0.83877	397.669	73.5666	71.4695	157.4233	153.1998	69423.6562	103.9605	1.2083	136.8327	3244360
003	2019-03-26t0258	1553587242.6	adult	129.9976	81.999	-62.0001	670.2158	86.5721	41671.1935	132801.3399	2209428.4293	401.981	1.4184	167.917	0.74407	167.2886	0.78582	288.9331	1.7738	281.8486	62987.4258	222.1093	0.87821	260.7202	1.2476	3654710	-1.6948	343.182	79.6899	78.4635	145.3005	140.4745	31675.5117	107.1337	1.4774	130.3849	1734450
003	2019-03-26t0658	1553601642.39	adult	133.9976	85.9989	-58.0001	1223.7746	83.6912	85891.5252	270980.6025	4976851.6253	418.477	1.6789	174.167	1.0714	175.7141	1.2162	305.11	2.3407	300.3695	136384.1875	234.0491	1.4003	279.215	1.9341	7785250	1.2302	265.661	76.3689	75.1562	139.2236	135.2426	62232.9297	104.4157	1.1	125.9468	3413690
003	2019-03-26t1058	1553616046.33	adult	137.9987	90	-53.999	1056.3701	93.5538	78856.6732	250130.8874	4815640.9674	389.165	1.0915	170.308	0.88806	167.3612	0.81179	299.6001	2.0821	294.4474	123135.6406	235.7197	1.4925	274.3878	1.7546	6983980	0.65124	345.936	79.7828	78.492	148.1803	144.6772	60902.0938	109.1345	1.5274	134.6202	3271730
003	2019-03-26t1458	1553630443.37	adult	141.9978	93.9992	-49.9999	1249.8862	83.4609	83809.0192	263979.7921	4786124.4582	387.281	1.0108	212.057	2.9896	211.1713	2.9871	314.4142	2.5557	308.103	137399	263.8887	2.6905	295.057	2.5041	9258210	2.2078	223.574	89.3009	87.6291	156.8565	153.8472	68546.2812	119.9707	2.6137	143.4391	3898790
003	2019-03-26t1858	1553644846.25	adult	145.9986	98	-45.9991	1302.4075	85.7302	86160.5233	271279.2841	4942858.0997	402.659	1.2405	152.186	-0.022886	149.5184	-0.074301	276.9933	1.1473	268.0664	124370	202.9105	0.12673	246.2614	0.68991	6830560	0.51241	227.38	79.9906	77.7572	163.2262	158.9347	73288.5781	113.2712	1.7932	145.6311	3590220
003	2019-03-26t2258	1553659242.61	adult	149.9976	101.999	-42.0001	1250.757	79.7114	81009.3556	255103.8619	4459468.8806	390.393	0.97512	191.172	1.9459	189.2837	1.9037	303.5308	2.0199	298.1911	128393.5156	242.0626	1.7916	283.8782	2.0566	8075090	1.3348	215.35	86.5102	84.6493	153.8708	151.5612	65087.3555	119.5066	2.3828	142.3416	3654190
003	2019-03-27t0258	1553673642.56	adult	153.9976	105.999	-38.0001	1266.7227	89.0798	89731.4224	282743.4104	5428893.1476	333.209	-0.076956	145.068	-0.40091	143.1751	-0.40673	250.2598	0.11455	243.2917	116871.3281	191.668	-0.37262	225.1361	-0.13647	6773530	0.44283	230.527	79.3854	77.6068	148.1955	145.1843	69207.2969	110.3308	1.2948	134.4029	3706660
003	2019-03-27t0658	1553688042.17	adult	157.9975	109.9989	-34.0002	1227.1175	84.8317	82866.5467	261152.2273	4809497.884	434.352	1.6286	171.953	0.96793	168.2116	0.84664	324.0935	2.5808	316.3644	140008.4062	234.3033	1.4656	287.1249	2.1346	7423910	0.85713	340.797	80.838	78.4529	164.7334	159.2356	71164.8438	114.5129	1.6609	144.8671	3490100
003	2019-03-27t1058	1553702442.47	adult	161.9976	113.999	-30.0001	1271.0944	89.4509	91122.2549	287055.5687	5640717.3129	355.676	0.22096	140.063	-0.68315	137.5259	-0.71444	248.5851	-0.017395	242.4148	117829.3125	186.2581	-0.64162	222.9695	-0.26986	6638020	0.33147	189.144	72.3327	70.5396	140.7348	137.6124	66708.2969	102.1276	0.20651	127.3799	3428060
003	2019-03-27t1458	1553716842.53	adult	165.9976	117.999	-26.0001	1215.3353	88.1594	86048.2491	271086.9436	5262831.8683	334.062	-0.12527	138.91	-0.75652	136.4816	-0.7797	243.7128	-0.21197	238.0969	109183.3438	184.9307	-0.71811	222.4855	-0.31361	6221620	0.058093	197.606	73.5486	71.5495	142.6862	139.7556	63923.4297	105.3161	0.45374	129.8475	3294170
003	2019-03-27t1858	1553731243.25	adult	169.9978	121.9992	-21.9999	1183.894	88.6802	85679.8435	270022.6592	5298129.6229	331.1	-0.16316	141.044	-0.65703	138.7031	-0.67619	247.4159	-0.11967	241.651	110347.5	187.5709	-0.61796	226.4399	-0.19173	6288710	0.099277	232.91	74.9714	72.7227	145.8872	142.4157	65065.7031	108.1725	0.65672	132.5362	3342750
003	2019-03-27t2258	1553745642.71	adult	173.9977	125.999	-18	1076.9293	90.473	79920.2212	252117.3663	5033184.1679	347.331	0.0017925	142.431	-0.59376	140.0073	-0.617	250.5281	-0.045566	244.5974	104219.6875	191.002	-0.47941	228.8171	-0.12682	5920010	-0.12801	215.712	76.5882	74.1825	148.4303	145.1944	61747	111.2509	0.87133	134.6876	3183310
003	2019-03-28t0258	1553760042.59	adult	177.9976	129.999	-14.0001	1023.5915	90.8847	76844.4121	242503.6039	4885484.8359	336.52	-0.10982	144.502	-0.49023	141.9174	-0.52242	256.1259	0.10914	250.6739	102450.3438	192.5028	-0.42401	233.4538	0.021513	5770400	-0.21153	215.831	78.5166	76.0999	152.7266	148.5845	61090.6406	114.4484	1.0808	139.0625	3135400
003	2019-03-28t0658	1553774443.02	adult	181.9978	133.9991	-10	946.5555	91.899	72479.8285	229007.2442	4675122.3111	344.281	-0.048788	146.556	-0.38323	144.1752	-0.40484	261.4319	0.2556	256.2125	98559.8438	194.0515	-0.36425	237.833	0.15917	5521640	-0.34853	233.013	80.6511	77.8456	160.6068	155.4938	60548.7734	118.3355	1.3386	144.9427	3038610
003	2019-03-28t1058	1553788843.11	adult	185.9978	137.9991	-5.9999	907.7002	92.1114	67973.3213	214735.2116	4347491.6908	363.606	0.095007	148.003	-0.30456	145.3221	-0.34182	265.79	0.36594	259.9904	94089.6562	196.112	-0.2794	237.0376	0.11043	5231620	-0.49945	224.958	83.2516	80.2083	168.986	163.2286	59821.0547	123.7346	1.703	151.3236	2942780
003	2019-03-28t1458	1553803243.52	adult	189.9979	141.9993	-1.9998	900.2148	91.9422	66545.907	210199.9633	4200808.8905	351.4	-0.0072217	148.396	-0.28558	145.7684	-0.31825	267.5889	0.39449	262.1101	92853.3594	197.203	-0.2406	241.4968	0.24464	5135980	-0.53455	242.281	84.5272	81.1103	172.6649	167.5367	59914.7266	126.9106	1.8337	155.4487	2925490
003	2019-03-28t1858	1553817642.26	dead	193.9975	145.9989	1.9998	904.8845	91.7622	66134.9684	208862.6258	4154375.0206	372.883	0.14225	145.103	-0.48163	142.6102	-0.50168	266.26	0.32813	258.6801	91859.7188	192.2082	-0.4785	237.6147	0.085337	4993730	-0.59233	251.702	85.5207	82.3205	175.4681	170.4267	60536.4922	126.875	1.6446	156.689	2943190
004	2019-03-20t1459	1553112059.06	egg	-1.999	-53.9972	-213.997	150.5012	30.984	3144.6687	10060.9743	61158.7704	0	-0.67059	0	-0.68568	0	-0.68412					0	-0.67357	0	-0.69181	0	88101.6116	0	0	0				0	-0.72995	0	0
004	2019-03-20t1858	1553126451.99	larva	1.999	-49.9992	-209.9989	148.1271	30.9354	3114.0769	9964.536	60714.3297	0	-0.88222	0	-0.87988	0	-0.87638					0	-0.88571	0	-0.89948	0	63763.0876	0	0	0				0	-0.8412	0	0
004	2019-03-20t2258	1553140848.67	larva	5.9981	-46.0001	-205.9999	147.7249	32.0146	3207.9775	10282.0215	64730.5263	0	-1.0945	0	-1.0807	0	-1.0752					0	-1.1047	0	-1.1121	0	0.10151	0	0	0				0	-0.95879	0	0
004	2019-03-21t0258	1553155248.57	larva	9.9981	-42.0001	-201.9999	147.7249	31.962	3208.2858	10284.8978	64736.2595	0	-1.3078	0	-1.2887	0	-1.2814					0	-1.3312	0	-1.3302	0	-0.67055	0	0	0				0	-1.0838	0	0
004	2019-03-21t0658	1553169649.24	larva	13.9983	-37.9999	-197.9997	147.7318	31.9575	3220.0346	10323.4559	65107.8628	0	-1.5225	0	-1.5052	0	-1.4959					0	-1.5661	0	-1.5547	0	-1.1485	0	0	0				0	-1.2177	0	0
004	2019-03-21t1058	1553184049.08	larva	17.9982	-34	-193.9997	145.3088	32.0861	3190.3616	10237.3099	64965.8936	0	-1.7397	0	-1.7314	0	-1.7203					0	-1.811	0	-1.787	0	-1.5111	0	0	0				0	-1.3626	0	0
004	2019-03-21t1458	1553198449.76	larva	21.9984	-29.9998	-189.9996	350.586	40.2508	10134.285	32038.718	257103.7406	296.269	1.0304	190.677	2.0958	190.0811	2.1325	258.9747	0.72164	256.4824	14243.6094	230.5125	1.811	249.2075	1.484	1035570	-0.51487	115.954	68.7501	68.6479	103.1376	101.043	5672.5703	89.1497	0.84173	98.2435	373382
004	2019-03-21t1858	1553212852.68	larva	25.9992	-25.999	-185.9987	148.1055	31.2611	3187.8549	10218.1478	63569.6053	0	-2.1869	0	-2.2217	0	-2.2067					0	-2.3388	0	-2.2826	0	-2.068	0	0	0				0	-1.6985	0	0
004	2019-03-21t2258	1553227249.18	larva	29.9982	-21.9999	-181.9997	353.9374	38.4942	9988.7456	31616.2456	238428.2408	350.514	1.25	260.618	3.4557	259.9778	3.5121	329.5	1.9571	327.7385	17792.998	302.9818	2.8139	321.5502	2.2597	1394570	-0.82676	161.374	82.8266	82.8154	121.9659	119.2881	6586.1592	104.2677	1.1879	114.6014	443205
004	2019-03-22t0258	1553241648.51	larva	33.9981	-18.0001	-177.9999	245.985	34.9037	6259.264	19875.0188	137845.9925	352.837	1.1076	251.921	3.1853	250.2361	3.2186	332.9393	1.9722	329.5074	11319.9355	302.794	2.6991	321.4604	2.1326	849980	-1.6664	157.948	77.1047	76.7207	112.7558	110.1479	3833.6973	97.9534	0.9626	107.0527	260151
004	2019-03-22t0658	1553256048.76	larva	37.9981	-14	-173.9998	904.6514	59.1105	35267.5797	111087.4374	1236229.9083	355.655	0.96696	232.265	2.6292	232.5763	2.7108	310.5458	1.4439	307.0079	58072.0703	279.6419	2.137	300.7432	1.6708	4331520	1.3301	207.857	78.1691	77.8028	114.2731	112.0341	21369.0703	99.1177	0.96342	108.1582	1457780
004	2019-03-22t1058	1553270448.44	larva	41.998	-10.0001	-169.9999	901.412	63.1052	46047.9653	145062.0384	2027519.5943	442.359	1.7563	185.084	1.3221	182.5575	1.3241	350.5503	2.2526	345.1054	84833.1641	258.0326	1.5645	314.8791	1.7566	4466260	1.0654	129.109	65.5379	65.3761	101.1166	99.7378	24470.209	86.7718	0.47081	96.0688	1581500
004	2019-03-22t1458	1553284852.18	larva	45.9991	-5.9991	-165.9989	897.5485	63.4953	44581.2432	140514.4018	1884574.8431	415.981	1.2921	247.218	2.8545	242.5261	2.8151	359.0989	2.4023	355.7135	84029.1406	319.5734	2.7044	346.5567	2.1581	5780450	1.8189	228.112	72.3814	72.1089	110.1473	107.0936	25774.4648	93.0899	0.65326	103.2205	1692420
004	2019-03-22t1858	1553299249.34	larva	49.9983	-1.9999	-161.9997	958.071	75.9853	59321.9555	187199.6658	3098990.6346	470.776	1.7623	215.345	1.8935	209.1397	1.8017	358.399	2.3465	349.7245	111103.6875	296.542	2.1027	334.1074	1.8133	6667090	2.1556	131.812	68.7585	68.4126	104.1772	102.8806	32294.9414	89.6961	0.45236	99.1997	2128760
004	2019-03-22t2258	1553313648.53	adult	53.9981	1.9999	-157.9999	302.4252	46.0099	9770.5945	31007.5454	289673.8612	375.623	0.56635	214.236	1.8368	211.1577	1.8357	342.6342	1.9299	339.1526	18159.6113	298.1788	2.109	327.5753	1.6578	1114880	-2.4781	196.641	74.6794	74.3881	112.3035	109.0407	5952.0859	96.2974	0.78969	105.9346	388632
004	2019-03-23t0258	1553328048.5	adult	57.998	5.9999	-153.9999	690.3888	61.9388	34652.9311	109334.7579	1484569.7847	423.052	1.1015	248.386	2.9384	243.631	2.8931	367.7496	2.5273	363.9746	66930.4219	328.2732	2.8542	356.0889	2.2267	4516910	-0.074696	275.558	73.1804	72.9214	108.6829	106.1639	19780.293	94.2245	0.70758	103.1077	1330780
004	2019-03-23t0658	1553342448.58	adult	61.9981	9.9999	-149.9999	1000.1444	78.7492	64185.3035	202875.6745	3411823.6977	394.276	0.72337	221.167	2.1034	218.5487	2.1186	330.7144	1.5914	324.9077	110789.3047	283.4712	1.7534	314.2019	1.4045	7402460	1.8324	273.649	71.9362	71.7022	108.8508	106.687	36465.0117	93.2059	0.68259	102.7557	2407700
004	2019-03-23t1058	1553356848.37	adult	65.998	13.9998	-145.9999	1145.3344	80.7863	72977.3799	230022.08	3922141.1283	413.509	0.99294	216.878	2.0099	221.8159	2.2943	312.6513	1.1618	309.8669	119120.1484	282.0833	1.7493	302.5754	1.1965	8255440	2.2225	370.383	70.8371	70.3722	109.1226	106.6283	41575.7148	93.0186	0.70898	103.0728	2696410
004	2019-03-23t1458	1553371248.06	adult	69.9979	17.9998	-142	1111.9446	80.9303	73642.9483	232112.4733	4117720.1844	408.622	0.9724	221.769	2.2619	222.082	2.382	326.6147	1.6353	322.9356	125420.0234	285.773	1.9104	312.5397	1.5025	8507040	2.2056	286.149	70.0344	69.7707	106.152	104.2871	40762.3828	91.3953	0.60353	100.9788	2686520
004	2019-03-23t1858	1553385649.13	adult	73.9982	22.0001	-137.9997	1264.8057	77.9416	80569.3759	253799.6052	4290741.1507	369.669	0.46071	168.55	0.25998	165.5705	0.23584	277.6986	0.3635	272.5148	116911.1328	224.0565	0.14573	255.9813	0.19224	7083660	1.0624	188.19	64.0458	63.6597	99.7793	98.1324	42007.0859	84.8093	0.020163	94.432	2691650
004	2019-03-23t2258	1553400048.89	adult	77.9982	26	-133.9998	1154.8236	78.4156	73329.6273	231012.75	3940273.1421	368.138	0.49451	186.097	0.9897	184.234	1.0093	282.964	0.62485	279.2405	108375.2188	245.1146	0.82441	270.3787	0.63125	7113370	0.96807	295.307	67.9726	67.3233	110.0035	106.8774	42131.3594	90.9423	0.55647	102.1592	2598190
004	2019-03-24t0258	1553414448.77	adult	81.9981	30	-129.9998	906.6663	82.4651	56800.2811	179305.0888	3028710.1555	341.679	0.1198	193.776	1.3653	189.8847	1.2934	302.9049	1.4121	300.1942	89962.75	266.1795	1.5763	292.019	1.3479	5740420	-0.053057	132.227	72.2138	71.6826	110.895	109.3158	32935.8047	94.9995	0.92854	105.0268	2139260
004	2019-03-24t0658	1553428848.67	adult	85.9981	33.9999	-125.9999	1025.8594	78.5311	62477.326	196948.375	3241963.4026	391.997	1.056	173.415	0.53773	162.727	0.15982	312.652	1.9319	309.3901	102237.1953	267.4971	1.7232	299.266	1.7119	5655220	-0.17227	305.475	71.1575	70.0779	119.4211	117.1657	39050.6953	98.761	1.2828	112.1717	2320520
004	2019-03-24t1058	1553443248.7	adult	89.9981	37.9999	-121.9998	1150.1398	81.3833	72112.1853	227300.5959	3850159.2175	403.922	1.3605	208.215	2.1447	207.4201	2.1914	311.2773	2.0644	305.8945	117351.5312	269.9987	1.9181	294.7186	1.7173	7837410	1.2675	335.475	74.1258	73.8572	112.6008	110.4456	42450.5078	96.1436	0.98693	106.2725	2790170
004	2019-03-24t1458	1553457652.37	adult	93.9991	42.001	-117.9988	1207.5921	75.1711	73703.0553	232094.905	3837090.6665	349.938	0.41849	206.301	2.136	206.2359	2.2103	286.5794	1.2832	283.2764	110333.0781	255.2134	1.4984	276.1001	1.2325	7938070	1.3134	272.578	76.2561	75.9522	116.0908	113.5335	44694.9609	99.0888	1.2463	110.0507	2934180
004	2019-03-24t1858	1553472048.98	adult	97.9982	46	-113.9998	1146.6851	78.697	75884.5713	239164.4071	4207188.6063	386.158	1.1485	204.789	2.142	205.0701	2.2284	294.7644	1.7039	289.6869	116726.6875	252.0328	1.4799	277.1655	1.3663	8098190	1.4156	344.48	73.9828	73.6389	113.0318	109.2845	44760.6016	95.5765	0.82419	105.5882	2925580
004	2019-03-24t2258	1553486449.53	adult	101.9983	50.0002	-109.9996	1148.4929	80.1491	73505.3043	231538.5091	4028760.5672	357.48	0.63009	223.5	3.0988	223.139	3.1459	309.2102	2.3601	305.8939	118736.7031	277.5568	2.5292	298.7861	2.1986	8568310	1.7458	210.539	80.1568	79.7168	120.45	118.1929	46252.7852	103.4531	1.5856	113.848	3072970
004	2019-03-25t0258	1553500849.68	adult	105.9984	54.0002	-105.9996	1155.2225	79.1913	76586.1703	241374.8042	4314499.4396	355.205	0.60717	182.048	1.2039	181.1212	1.2348	272.2433	1.0034	269.3049	108625.0938	238.1688	1.1472	260.6617	0.96964	7262060	0.84393	359.454	71.226	70.7238	115.005	112.2612	45886.9883	94.6187	0.58245	106.5611	2841280
004	2019-03-25t0658	1553515248.93	adult	109.9982	58	-101.9998	1210.2298	77.8533	78058.2331	245952.0944	4225188.0855	372.03	0.94358	178.645	1.0956	175.4515	1.017	291.3253	1.8129	286.7121	118569.4219	240.4405	1.3201	272.9088	1.4739	7269620	0.85852	193.969	70.5086	70.1024	111.0269	108.8347	45187.9609	93.2436	0.36071	104.3238	2869210
004	2019-03-25t1058	1553529650.5	adult	113.9986	62.0004	-97.9993	1195.7804	77.2569	75439.3992	237661.3363	4000334.5156	383.248	1.1615	222.368	3.2722	221.9404	3.3068	325.075	3.1772	319.9893	128079.5625	282.6447	3.0586	310.5398	2.8864	8747960	1.9213	309.136	77.7272	77.116	125.2543	120.878	49350.1797	102.4527	1.2589	114.8763	3057790
004	2019-03-25t1500	1553544125.15	adult	118.0193	66.0212	-93.9786	853.3994	81.694	57061.7757	180190.5822	3271684.9577	386.673	1.2179	231.741	3.7881	229.9377	3.7494	325.698	3.2233	322.0756	97057.9922	286.4244	3.3035	312.4904	3.0264	6891270	0.6067	188.758	81.9571	81.381	125.0308	122.7857	37259.1641	105.6832	1.5318	117.7594	2437160
004	2019-03-25t1858	1553558448.92	adult	121.9982	70	-89.9998	1082.7051	77.391	66346.4056	209286.7104	3385471.1499	344.477	0.39565	230.465	3.7748	228.9887	3.7496	310.8369	2.6488	307.8528	107860.4219	278.71	3.0754	300.2667	2.636	7980530	1.3909	220.906	86.1248	85.6366	128.5881	126.0023	44620.0547	110.4714	1.9792	121.444	2982330
004	2019-03-25t2258	1553572848.34	adult	125.998	73.9998	-85.9999	1125.9531	79.2728	67478.2072	212517.7331	3522627.0612	438.305	2.1424	188.153	1.7237	189.0812	1.8332	323.7619	3.1269	320.0436	114287.9375	279.108	3.1602	309.8996	3.0241	6633540	0.42733	313.689	77.2699	76.3492	127.0912	124.2001	44863.1953	106.8631	1.5225	119.6761	2724230
004	2019-03-26t0258	1553587247.48	adult	129.9978	77.9996	-82.0002	657.29	84.2881	43222.5943	137210.011	2398271.2697	310.75	-0.28602	184.425	1.5647	183.2344	1.5703	265.8303	0.90122	263.0142	60077.6445	231.2444	1.2533	253.9714	1.0004	4154530	-1.3393	152.017	75.2307	74.653	116.2798	114.2652	26279.2246	97.9979	0.48319	109.4155	1694720
004	2019-03-26t0658	1553601647.21	adult	133.9977	81.9995	-78.0003	1194.3715	77.3159	77055.5954	242791.8533	4181124.0222	307.232	-0.37852	169.964	0.8616	169.2032	0.89471	251.8773	0.35602	248.5592	101254.6875	217.0163	0.69491	239.7927	0.48617	6828630	0.55461	161.451	74.5893	73.8209	120.4392	117.7696	48416.5547	99.0927	0.51939	112.0135	2996780
004	2019-03-26t1058	1553616051.34	adult	137.9988	86.0007	-73.9991	1224.8408	78.9649	77729.5833	244906.7357	4246806.3689	343.215	0.25042	158.013	0.27203	155.9467	0.24676	255.5011	0.46151	250.6913	103733.4375	213.0915	0.54812	239.0723	0.45549	6406160	0.24706	160.92	72.7317	72.0372	116.8324	114.7739	47433.9531	97.2538	0.23229	109.38	2948690
004	2019-03-26t1458	1553630448.28	adult	141.998	89.9998	-70	1155.7466	83.8393	79549.0488	250821.0182	4641065.0425	390.722	1.0731	175.899	1.1725	172.5607	1.0721	279.936	1.3084	277.2637	116173.4453	242.6633	1.7986	268.1307	1.5129	7285370	0.84347	318.562	76.7229	76.044	124.8631	121.7313	51818.1758	103.0786	0.77688	116.1852	3177710
004	2019-03-26t1858	1553644851.05	adult	145.9988	94.0006	-65.9992	1084.1833	80.9071	74966.84	236406.0104	4330565.5875	328.801	-0.084628	184.584	1.6109	183.555	1.6179	277.0417	1.149	274.3048	108323.3125	241.2068	1.7475	265.2376	1.389	7204320	0.76762	159.77	78.6877	78.0314	125.9649	124.1585	49252.2656	105.2507	0.92187	118.3894	3071180
004	2019-03-26t2258	1553659247.5	adult	149.9978	97.9996	-62.0002	851.3846	78.6932	53386.9299	168566.1579	2862383.0009	382.927	0.84234	194.962	2.1379	188.2505	1.8522	309.9663	2.2452	306.4201	86480.6094	271.3329	3.0407	297.7999	2.5703	5433780	-0.44551	238.226	83.3252	82.6952	129.9681	128.0282	36261.0938	110.4451	1.3966	122.5596	2322360
004	2019-03-27t0258	1553673647.39	adult	153.9977	101.9996	-58.0002	505.1778	57.2454	22676.7805	71872.3974	858491.6922	364.419	0.47359	203.645	2.5854	202.0439	2.546	317.0054	2.4139	313.1753	38040.6445	280.3826	3.4486	304.8576	2.8123	2433550	-2.4446	163.875	86.3978	85.146	139.3327	137.2659	16719.9199	118.583	2.1961	132.4583	1032450
004	2019-03-27t0658	1553688047.01	adult	157.9976	105.9995	-54.0003	1239.0827	79.7534	79031.0287	248887.0815	4347607.5498	402.156	1.0756	200.535	2.4355	195.1196	2.2048	323.5567	2.5626	320.0623	133305.3594	281.0275	3.497	309.3748	2.9593	8259850	1.4061	313.757	79.0864	77.5823	144.9081	141.5481	59702.1562	109.8183	1.1467	131.568	3257490
004	2019-03-27t1058	1553702447.28	adult	161.9977	109.9995	-50.0002	1059.7954	77.9557	69903.535	220529.5973	3842360.2508	444.845	1.6077	238.703	4.4214	236.9944	4.3422	342.4886	3.1245	337.9266	125008.3594	301.1813	4.3978	329.2518	3.6719	8695240	1.6644	308.804	90.4995	88.6629	151.3241	147.3092	55233.2852	122.7873	2.4686	140.1694	3296630
004	2019-03-27t1458	1553716847.4	adult	165.9977	113.9996	-46.0002	829.4486	95.9858	60780.7108	192250.0658	3831904.9035	311.428	-0.42809	167.319	0.72606	165.9006	0.72783	255.7764	0.18646	252.7142	80825.3359	221.2672	0.88678	245.1416	0.52541	5285960	-0.53962	202.656	76.0314	74.9646	124.2256	122.2896	39255.3047	102.9584	0.19692	116.8086	2401980
004	2019-03-27t1858	1553731248.12	adult	169.9979	117.9998	-42	880.8968	78.3976	51921.8678	165242.6816	2649185.046	322.991	-0.25604	175.675	1.1679	177.4907	1.3304	269.6555	0.60578	266.9113	73615.9609	233.6497	1.4303	257.5968	0.95801	4780640	-0.84966	205.424	81.7188	80.5742	135.4953	133.0634	36990.2266	111.1048	0.97288	126.2822	2223820
004	2019-03-27t2258	1553745647.58	adult	173.9978	121.9996	-38.0002	1180.2819	80.4782	79771.7738	251402.3451	4520999.0036	338.887	-0.082625	185.234	1.6877	185.0748	1.7413	290.1783	1.2318	287.0461	120714.1719	254.3672	2.3532	278.45	1.6943	7696650	0.97206	172.113	81.6035	80.6745	133.6926	131.3231	55616.1133	110.4349	0.78475	125.307	3390710
004	2019-03-28t0258	1553760047.48	adult	177.9978	125.9996	-34.0002	1058.523	80.5374	67949.646	214311.0736	3648125.9784	393.548	0.4007	200.614	2.5395	194.5387	2.2676	319.9595	2.1386	317.2098	113585.6328	280.4574	3.5256	307.1697	2.7041	7108970	0.60316	274.691	86.1394	84.2777	150.7284	147.2701	53508.5781	121.6783	1.8306	140.8417	3052440
004	2019-03-28t0658	1553774447.99	adult	181.9979	129.9997	-30	869.9237	81.1904	48928.0645	154593.0855	2396650.507	383.781	0.27567	191.027	2.0532	180.9538	1.5747	320.9424	2.1178	316.5692	82161.2656	278.2452	3.4285	307.0337	2.6501	4889530	-0.7263	296.638	86.4472	83.6156	158.1109	154.624	40476.3828	125.8666	2.0971	147.454	2212700
004	2019-03-28t1058	1553788848.13	adult	185.9979	133.9998	-26	830.1363	89.3206	48067.5595	153195.9453	2468006.0042	348.484	-0.021731	180.611	1.5136	173.4908	1.2032	299.945	1.4173	296.3298	75586.1328	257.2734	2.4763	285.3979	1.823	4549780	-0.89877	261.873	84.9262	82.3683	157.5533	154.7506	39703.4414	123.0741	1.6391	146.0926	2139370
004	2019-03-28t1458	1553803248.54	adult	189.9981	137.9999	-21.9999	846.2765	80.8866	50256.1787	159114.9704	2552992.7675	398.748	0.34305	190.613	2.109	180.6971	1.6329	314.7655	1.8181	311.1335	82783.3359	273.8816	3.214	302.2214	2.3626	5008160	-0.60797	308.083	87.8055	84.8623	164.2868	160.4962	43207.4414	127.7911	1.9157	152.9823	2307000
004	2019-03-28t1858	1553817647.24	adult	193.9977	141.9995	-18.0003	820.871	85.1974	55238.1077	175140.882	3124269.8606	337.931	-0.11126	175.567	1.2784	175.9046	1.3967	282.4829	0.80889	277.1288	81355.0781	237.7499	1.566	266.2916	1.067	5052120	-0.55947	220.81	85.0203	82.9178	155.5313	152.6822	44793.0234	120.9402	1.1161	143.524	2446540
004	2019-03-28t2258	1553832047.76	adult	197.9978	145.9997	-14.0001	896.9983	83.1514	60058.0781	189608.0617	3449098.8852	390.625	0.2593	182.819	1.7265	175.4876	1.4024	319.9255	1.8635	313.92	100136.6719	264.4911	2.7432	299.5134	2.1464	5720580	-0.16938	256.19	86.1744	82.7512	176.7766	172.8168	55331.0664	127.2751	1.5127	158.9984	2696480
004	2019-03-29t0258	1553846447.63	adult	201.9978	149.9996	-10.0001	954.6292	81.725	63000.7393	198752.6527	3518681.6217	432.421	0.54411	189.315	2.1442	183.0595	1.8822	315.1618	1.672	310.9012	103688.2422	271.4296	3.0235	299.7727	2.0959	6216550	0.11327	333.105	88.1374	84.8154	172.7602	168.6168	56838.1094	129.7376	1.5542	159.0258	2894170
004	2019-03-29t0658	1553860847.93	adult	205.9979	153.9997	-6.0001	930.2737	82.0719	62083.173	195988.1498	3474326.0162	446.147	0.63678	191.932	2.3277	184.1716	1.9803	343.3889	2.4034	331.5715	111258.0078	280.6794	3.3849	315.672	2.545	6209950	0.11725	328.079	88.4928	84.1986	196.713	189.7091	63735.0156	135.2693	1.8201	170.671	2863180
004	2019-03-29t1058	1553875248.38	adult	209.998	157.9998	-1.9999	936.2747	79.4475	58672.4963	185034.1328	3158193.8598	424.955	0.48249	196.231	2.6137	186.959	2.1787	346.8727	2.4258	341.8913	106489.9062	288.5942	3.6814	325.2229	2.7757	6009970	0.019069	296.957	90.1902	85.1431	209.2696	204.0465	64245.7773	142.3103	2.1826	186.3232	2762260
004	2019-03-29t1458	1553889647.92	dead	213.9979	161.9997	1.9999	900.2725	80.5223	56784.9092	179171.0534	3048361.3975	421.948	0.45225	201.226	2.9567	194.5609	2.6928	346.3248	2.3436	339.6812	102858.4531	292.2367	3.7966	327.2951	2.7701	5965140	0.0047431	327.495	92.8881	87.5341	213.6118	208.3445	63442.7148	146.9769	2.3581	193.6048	2753580
005	2019-03-20t1459	1553112063.34	egg	-1.999	-49.9979	-209.9973	126.0135	27.568	2351.1267	7534.4198	40645.8498	0	-0.67059	0	-0.68567	0	-0.68412					0	-0.67357	0	-0.6918	0	88101.7643	0	0	0				0	-0.72995	0	0
005	2019-03-20t1858	1553126456.48	larva	1.999	-45.9998	-205.9992	131.5781	27.388	2457.1498	7861.281	42405.8045	0	-0.88222	0	-0.87988	0	-0.87638					0	-0.88571	0	-0.89948	0	63762.8758	0	0	0				0	-0.8412	0	0
005	2019-03-20t2258	1553140853.11	larva	5.9981	-42.0007	-202.0001	131.5897	27.1987	2444.1108	7819.8851	41953.5468	0	-1.0945	0	-1.0807	0	-1.0752					0	-1.1047	0	-1.1121	0	0.1015	0	0	0				0	-0.95879	0	0
005	2019-03-21t0258	1553155253.04	larva	9.9981	-38.0007	-198.0001	128.7108	27.1168	2383.8341	7633.7766	40808.3348	0	-1.3078	0	-1.2887	0	-1.2814					0	-1.3312	0	-1.3302	0	-0.67055	0	0	0				0	-1.0838	0	0
005	2019-03-21t0658	1553169653.76	larva	13.9983	-34.0005	-193.9999	131.5897	27.0896	2444.6932	7825.4047	41964.5145	0	-1.5225	0	-1.5052	0	-1.4959					0	-1.5661	0	-1.5547	0	-1.1485	0	0	0				0	-1.2177	0	0
005	2019-03-21t1058	1553184053.65	larva	17.9983	-30.0006	-190	148.8668	25.8833	2503.675	7992.5954	39913.7473	0	-1.7397	0	-1.7314	0	-1.7203					0	-1.811	0	-1.787	0	-1.5111	0	0	0				0	-1.3626	0	0
005	2019-03-21t1458	1553198454.44	larva	21.9985	-26.0003	-185.9997	143.177	25.9388	2455.4444	7846.6755	39555.3742	0	-1.9607	0	-1.9695	0	-1.9564					0	-2.0677	0	-2.0288	0	-1.8101	0	0	0				0	-1.5216	0	0
005	2019-03-21t1858	1553212857.43	larva	25.9993	-21.9995	-181.9989	142.5611	28.4762	2667.1059	8548.0613	47081.5067	0	-2.1869	0	-2.2217	0	-2.2067					0	-2.3388	0	-2.2826	0	-2.068	0	0	0				0	-1.6985	0	0
005	2019-03-21t2258	1553227253.92	larva	29.9983	-18.0005	-177.9999	139.9699	27.9559	2582.998	8280.8882	44870.4355	0	-2.4198	0	-2.4908	0	-2.4738					0	-2.6269	0	-2.5507	0	-2.2968	0	0	0				0	-1.8989	0	0
005	2019-03-22t0258	1553241653.18	larva	33.9981	-14.0007	-174.0001	153.397	28.1097	2713.7424	8688.37	46326.2352	0	-2.6613	0	-2.7808	0	-2.7616					0	-2.9363	0	-2.8366	0	-2.5042	0	0	0				0	-2.1312	0	0
005	2019-03-22t0658	1553256053.43	larva	37.9982	-10.0006	-170	151.7788	26.8261	2625.9254	8397.3535	43195.6254	0	-2.9127	0	-3.0969	0	-3.0754					0	-3.2721	0	-3.1442	0	-2.6954	0	0	0				0	-2.4084	0	0
005	2019-03-22t1058	1553270453.12	larva	41.9981	-6.0007	-166.0001	153.2557	28.3539	2736.5538	8767.1895	47100.4712	0	-3.1756	0	-3.4469	0	-3.4229					0	-3.6418	0	-3.4788	0	-2.8744	0	0	0				0	-2.7528	0	0
005	2019-03-22t1458	1553284857.14	larva	45.9992	-1.9996	-161.999	153.6849	29.3461	2881.0961	9232.3228	51401.3571	0	-3.4509	0	-3.8432	0	-3.8165					0	-4.0571	0	-3.8472	0	-3.0446	0	0	0				0	-3.2062	0	0
005	2019-03-22t1858	1553299254.13	adult	49.9984	1.9996	-157.9998	1062.6335	64.4087	55768.581	175652.3733	2478679.3191	466.453	1.7119	179.205	0.85397	172.2327	0.72993	350.6638	2.1674	341.8277	102744.4844	266.7197	1.4358	319.7716	1.553	5236720	1.005	220.216	59.3611	58.9229	95.2886	93.5671	27919.5488	80.3742	0.006041	89.722	1734650
005	2019-03-22t2258	1553313653.33	adult	53.9982	5.9994	-154.0001	228.4364	47.6842	7474.5201	23930.2382	227722.1643	267.924	-0.73183	182.964	0.88611	183.08	0.97394	241.2892	-0.48093	238.3855	9651.5664	219.3161	0.25325	233.7838	-0.12976	728012	-2.7779	219.625	58.3356	58.0748	95.1859	89.069	3807.4365	77.8669	-0.20576	86.1116	232117
005	2019-03-23t0258	1553328053.35	adult	57.9982	9.9994	-150	153.2559	28.389	2750.2923	8814.6024	47444.5964	0	-4.1774	0	-5.0495	0	-5.0171					0	-5.2769	0	-4.9132	0	-3.4659	0	0	0				0	-5.0571	0	0
005	2019-03-23t0658	1553342453.38	adult	61.9982	13.9994	-146	596.0254	60.9003	29715.0513	94007.2623	1233975.124	351.458	0.16844	181.268	0.74811	177.1351	0.69864	288.5095	0.52864	285.3178	45007.4805	242.9548	0.69863	275.1465	0.57906	2827050	-1.5113	134.961	60.6409	60.2346	95.758	93.5609	14938.251	81.448	-0.12858	90.0838	945756
005	2019-03-23t1058	1553356853.25	adult	65.9982	17.9993	-142.0001	153.7292	28.374	2785.7258	8924.8344	48253.7215	0	-4.5977	0	-5.7482	0	-5.7102					0	-5.9529	0	-5.5614	0	-3.6751	0	0	0				0	-6.4281	0	0
005	2019-03-23t1458	1553371252.98	adult	69.9981	21.9993	-138.0001	1005.0681	81.6228	60676.3524	191686.4614	3095428.2643	352.387	0.17488	195.748	1.2846	195.5934	1.3795	302.3265	0.96758	299.9266	95837.5	263.842	1.2831	290.6031	0.9828	6201300	0.5886	135.826	64.5283	64.1381	101.7102	99.9457	32242.1445	86.3293	0.17976	96.1991	2044260
005	2019-03-23t1858	1553385654.01	adult	73.9984	25.9995	-133.9999	274.1303	50.6484	7919.9476	25485.0857	214887.5632	276.096	-0.93891	196.184	1.3465	195.7832	1.4309	258.6815	-0.18964	257.4842	11123.3037	233.7179	0.43502	251.1183	0.069513	834173	-3.2574	117.595	63.9052	63.8358	99.6076	97.633	4283.1284	85.0919	0.045415	94.269	271725
005	2019-03-23t2258	1553400053.79	adult	77.9983	29.9995	-129.9999	1129.6016	72.0227	66798.3475	210414.1976	3392450.9712	372.552	0.56438	211.582	2.0344	212.7401	2.1824	324.0504	1.8972	321.0045	113417.6562	287.2317	2.1427	311.1417	1.7296	7385070	1.154	123.915	63.7979	63.4647	102.4894	100.5533	35871.2852	87.4992	0.23356	97.0565	2226800
005	2019-03-24t0258	1553414453.77	adult	81.9983	33.9995	-125.9999	641.2216	71.5194	30148.2086	95509.5728	1241474.6914	379.453	0.75237	218.435	2.4139	222.9898	2.7032	319.2135	1.9508	315.6441	50754.9531	282.5013	2.1088	306.8519	1.774	3459140	-1.6044	155.435	64.5722	64.23	104.9754	102.8258	16691.0938	88.561	0.30153	99.133	1022560
005	2019-03-24t0658	1553428853.63	adult	85.9983	37.9994	-122	153.5393	28.9944	2783.7328	8927.1137	48843.0903	0	-5.8512	0	-7.0629	0	-6.9652					0	-7.3317	0	-7.3927	0	-4.0109	0	0	0				0	-8.6132	0	0
005	2019-03-24t1058	1553443253.72	adult	89.9983	41.9995	-117.9999	1250.5358	85.4636	84919.7491	267575.6133	4834340.0064	370.383	0.7453	207.129	2.0959	204.3181	2.0526	324.6683	2.5554	322.1862	143828.0469	289.8601	2.6115	313.5395	2.3169	9155910	2.1643	250.042	72.2884	71.2779	118.8385	116.3783	52645.4453	99.5369	1.334	111.4958	3195440
005	2019-03-24t1458	1553457657.57	adult	93.9993	46.0005	-113.9989	1038.392	86.5791	73046.6638	230480.8878	4355433.98	332.484	0.08974	173.196	0.62125	165.9377	0.37509	289.5423	1.3951	286.5641	110026.0781	247.5411	1.2237	276.4612	1.2444	6580220	0.38523	180.207	66.0215	65.3704	108.6599	106.8035	41290.7578	89.7656	0.27893	101.4254	2508360
005	2019-03-24t1858	1553472053.98	adult	97.9984	49.9995	-109.9999	621.1938	79.5553	34612.7715	109476.1863	1768647.4641	368.797	0.8169	230.212	3.3238	228.6674	3.319	319.7606	2.6641	315.8221	58196.4336	282.2436	2.5849	306.994	2.3708	4169590	-1.2894	153.668	75.0309	74.575	115.1311	113.1254	20953.8672	98.6841	1.1496	109.1438	1358960
005	2019-03-24t2258	1553486454.63	adult	101.9985	53.9997	-105.9997	1188.0522	77.7112	77851.7439	245310.7374	4282972.0707	351.601	0.51717	204.743	2.2145	205.3379	2.3123	290.2537	1.6248	287.2719	117842.9844	257.4968	1.7808	278.4722	1.5025	8310740	1.5669	213.183	73.9697	73.5167	113.8167	111.6783	46209.5938	96.7565	0.88125	107.2765	3002500
005	2019-03-25t0258	1553500854.76	adult	105.9986	57.9998	-101.9997	1117.9291	81.5768	77093.8849	243099.9773	4444039.0439	360.108	0.70156	191.208	1.6412	178.1996	1.0964	317.9254	2.7847	315.4389	127806	286.2595	2.9758	308.6548	2.6404	7674120	1.1328	154.051	68.7994	67.5899	117.8421	116.0696	47372.5352	98.6748	1.0098	111.2323	2761260
005	2019-03-25t0658	1553515254	adult	109.9984	61.9995	-97.9999	928.7499	83.992	59490.2878	187724.2047	3324947.3707	344.562	0.41464	181.333	1.2254	180.543	1.2608	275.2144	1.1835	272.2559	85591.6875	241.4671	1.3598	264.4314	1.1746	5623850	-0.30531	206.027	66.7728	66.0746	109.7384	107.7598	34128.6523	91.7508	0.20317	103.4787	2070890
005	2019-03-25t1058	1553529655.88	adult	113.9989	66.0001	-93.9993	156.1376	35.4134	3281.3501	10670.807	67263.7312	0	-6.2035	0	-7.5504	0	-7.4067					0	-8.0484	0	-8.2069	0	-4.3077	0	0	0				0	-9.5939	0	0
005	2019-03-25t1500	1553544130.39	adult	118.0196	70.0208	-89.9786	696.8102	63.5527	35778.3828	113023.5574	1555221.8973	228.192	-1.8145	148.905	-0.26989	148.4427	-0.20865	197.9536	-1.7383	195.3555	37215.2812	178.1631	-1.0075	191.7451	-1.3272	2792560	-2.3243	169.274	67.3703	67.1579	102.5001	100.8581	19270.0117	88.1258	-0.33991	97.2648	1263460
005	2019-03-25t1858	1553558454.19	adult	121.9984	73.9996	-85.9998	738.4645	89.6813	47545.7961	150439.766	2676347.1591	314.021	-0.18335	177.33	1.1582	176.2804	1.1775	267.5434	0.97961	264.2097	66350.7578	236.2388	1.3651	258.0365	1.103	4393710	-1.1769	317.009	73.3343	72.483	117.5067	115.0146	29141.6582	97.9704	0.63595	109.8604	1817000
005	2019-03-25t2258	1553572853.7	adult	125.9983	77.9995	-81.9999	581.8549	49.0758	22191.6711	70014.3208	729065.7931	318.373	-0.11924	228.323	3.7113	227.6019	3.7209	295.7922	2.0586	293.9449	34903.4844	268.4972	2.7286	287.1236	2.1931	2679820	-2.3981	147.869	83.0502	82.5176	120.5895	118.2828	14229.5635	105.3768	1.3616	115.3768	974760
005	2019-03-26t0258	1553587252.77	adult	129.998	81.9992	-78.0002	372.5074	90.5376	21647.4583	69797.7093	1227999.0241	295.138	-0.57769	182.623	1.4751	182.1781	1.5184	261.4072	0.73417	258.2689	29800.416	229.6678	1.1886	249.8337	0.84884	2068940	-2.8227	128.685	73.3834	72.9497	110.9783	109.4743	12651.5254	95.933	0.25848	105.8196	831360
005	2019-03-26t0658	1553601652.51	adult	133.9979	85.9991	-74.0003	156.3344	37.3362	3397.9328	11116.691	73021.1696	0	-6.0607	0	-7.6237	0	-7.4587					0	-8.2931	0	-8.321	0	-4.2676	0	0	0				0	-10.2901	0	0
005	2019-03-26t1058	1553616056.93	adult	137.9992	90.0004	-69.999	1231.7558	89.4099	90744.8096	286168.7926	5538912.739	354.112	0.44987	159.201	0.33156	157.1416	0.30591	250.5749	0.28049	245.4283	118521.9297	210.2068	0.42773	235.0167	0.3063	7514620	1.0224	181.567	71.6029	70.0804	134.9711	131.2846	63841.3359	99.3318	0.4588	121.9412	3379800
005	2019-03-26t1458	1553630453.72	adult	141.9983	93.9995	-65.9999	1154.5187	85.035	78148.243	246287.4321	4477161.9131	420.957	1.6208	223.006	3.5399	224.8066	3.6634	329.1062	3.0872	324.3163	134275.3438	286.7647	3.6517	313.2704	3.1745	9077220	2.0826	389.008	82.4492	81.5373	142.9236	137.7559	58312.8203	110.3497	1.5675	128.5933	3356010
005	2019-03-26t1858	1553644856.29	adult	145.999	98.0002	-61.9992	1022.7358	84.1942	69916.0765	220556.5009	4050152.0985	415.61	1.4729	215.964	3.1933	217.3501	3.298	317.1081	2.575	310.7001	115744.4375	271.3066	3.0213	297.2486	2.5682	7863020	1.2174	366.359	81.8706	80.9064	135.0005	130.5021	49275.1797	107.4286	1.1585	123.4262	2980830
005	2019-03-26t2258	1553659252.93	adult	149.9981	101.9992	-58.0002	1217.7816	81.8698	81974.339	258214.1294	4675216.4699	431.617	1.7082	196.425	2.212	194.2296	2.1505	318.137	2.5313	312.1803	135844.5	273.705	3.1419	300.7635	2.6797	8385570	1.544	304.421	78.4511	77.0782	144.1756	139.7583	61562.9609	109.3287	1.2751	130.5963	3349160
005	2019-03-27t0258	1553673652.82	adult	153.998	105.9992	-54.0002	953.8671	91.9868	66505.0106	210036.8759	3952445.1159	369.229	0.55843	241.567	4.5187	240.4854	4.4741	325.6697	2.7123	323.0038	113007.3828	291.6273	3.9329	314.7718	3.179	8360410	1.4986	176.103	89.1924	88.2387	137.7494	135.7419	47799.0508	115.2007	1.8267	129.4571	3086860
005	2019-03-27t0658	1553688052.54	adult	157.998	109.9991	-50.0003	567.8532	88.0035	37212.2941	118349.2081	2110230.791	405.77	1.1377	224.353	3.6584	223.1207	3.618	329.7583	2.773	325.6203	63973.1055	289.8047	3.8786	315.6969	3.1936	4352220	-1.1601	259.624	82.2609	80.9079	135.6214	133.4561	26310.5586	111.3012	1.3091	127.4295	1595780
005	2019-03-27t1058	1553702452.64	adult	161.998	113.9992	-46.0002	162.5406	25.6228	2685.7648	8574.794	42130.2647	0	-5.3105	0	-7.9314	0	-7.7058					0	-8.8091	0	-8.5393	0	-3.9695	0	0	0				0	-10.9758	0	0
005	2019-03-27t1458	1553716852.82	adult	165.998	117.9992	-42.0002	486.6482	83.1393	25714.3951	81911.7834	1300003.003	341.277	-0.028745	202.454	2.5597	197.1525	2.3293	305.8618	1.8407	303.0121	41291.3477	267.1461	2.9131	293.3009	2.3089	2724820	-2.1757	163.832	80.3411	79.7027	123.1694	121.4761	16627.8652	105.0589	0.42572	116.5897	1081310
005	2019-03-27t1858	1553731253.67	adult	169.9983	121.9995	-38	1139.7636	81.418	76380.7763	240800.4537	4291240.3452	428.325	0.9504	229.048	3.9804	232.785	4.1909	346.3589	3.1078	340.6467	138197.1875	291.9075	4.0198	325.0261	3.4463	9116550	1.8787	195.524	87.933	86.5444	152.5695	149.1896	60875.2227	119.1166	1.8367	140.3916	3499910
005	2019-03-27t2258	1553745653.18	adult	173.9981	125.9993	-34.0001	1181.5668	78.2443	76512.4599	241061.6121	4218448.1221	448.883	1.017	223.469	3.7256	226.2136	3.8939	343.5723	2.9518	337.7716	137085.3594	287.4825	3.8336	321.7611	3.2835	8915730	1.7269	204.318	86.1344	84.5112	153.7773	150.6371	61357.1562	118.2733	1.6164	141.1993	3436500
005	2019-03-28t0258	1553760052.91	adult	177.9981	129.9992	-30.0002	856.0675	80.2513	54618.2581	172450.7479	2965989.1282	394.582	0.40995	236.255	4.464	235.5161	4.4403	322.5552	2.2211	320.1371	91928.2422	287.0213	3.8204	309.4885	2.7884	6731610	0.37349	341.971	90.0384	89.1455	138.693	135.4642	39527.5039	116.5576	1.2996	129.7226	2565460
005	2019-03-28t0658	1553774453.54	adult	181.9982	133.9994	-26	913.943	82.1075	60366.8286	190553.2928	3384709.8494	407.225	0.46823	238.272	4.6417	238.4631	4.6701	321.748	2.143	317.5533	101350.6172	287.6981	3.8543	309.6216	2.7432	7492700	0.82946	373.167	91.4853	90.1664	146.9043	142.6292	46274.8516	119.3254	1.4383	135.8719	2876850
005	2019-03-28t1058	1553788853.71	adult	185.9983	137.9995	-21.9999	797.4918	82.1125	48959.7696	154581.1521	2630047.4174	378.12	0.20705	234.436	4.5147	234.4851	4.5486	312.0024	1.7885	309.6829	79872.6094	280.9965	3.5452	300.9895	2.3752	5990310	-0.055125	335.73	91.4225	90.6933	138.9617	135.0323	35574.1836	117.3389	1.0841	130.5629	2336030
005	2019-03-28t1458	1553803254.19	adult	189.9984	141.9996	-17.9998	667.5784	87.5738	41878.7612	132747.6626	2309608.7505	395.231	0.31703	233.487	4.5409	232.9423	4.5513	307.5385	1.6	303.8044	67350.9219	276.9216	3.351	296.6889	2.1696	5103330	-0.5533	358.761	92.482	91.6699	141.3605	136.8437	30957.9551	118.1988	1.0219	131.7479	2021380
005	2019-03-28t1858	1553817652.73	adult	193.998	145.9992	-14.0002	542.0101	82.6468	33033.6884	104886.582	1759156.7166	388.275	0.25389	229.261	4.3806	230.8229	4.528	309.6418	1.6137	305.9503	53568.0391	278.17	3.3805	298.9479	2.1848	3954990	-1.177	333.802	91.6219	91.0371	140.1998	136.1015	24254.5625	118.5806	0.90595	131.2516	1580570
005	2019-03-28t2258	1553832053.25	adult	197.9982	149.9993	-10.0001	578.4897	94.1082	38293.8506	122031.8292	2211414.9167	403.136	0.34841	231.736	4.6056	231.0793	4.6381	308.0583	1.5181	304.8532	61611.6719	277.8983	3.3435	296.732	2.0527	4627300	-0.77336	374.972	93.8651	93.1644	140.101	135.3829	28020.209	119.6657	0.86195	131.3433	1874300
005	2019-03-29t0258	1553846453.1	adult	201.9981	153.9993	-6.0001	606.8444	79.8586	35266.9782	111652.0089	1818208.0801	381.404	0.18482	230.946	4.6417	230.0598	4.6781	317.0046	1.7246	314.002	58645.8594	283.6253	3.5674	305.3307	2.28	4258650	-0.94902	373.405	93.7444	92.9367	142.2504	138.2226	26316.3164	121.2721	0.85936	133.2625	1728650
005	2019-03-29t0658	1553860853.28	adult	205.9982	157.9993	-2.0001	460.6151	81.9681	28362.234	90351.7348	1543218.0231	363.638	0.052775	234.419	4.9201	233.4765	4.9741	311.4143	1.5071	308.1911	46089.3203	278.9756	3.3094	300.6385	2.0562	3467990	-1.3437	384.311	96.0424	95.3355	142.4591	139.1707	21083.9414	122.0345	0.78157	134.3958	1420850
005	2019-03-29t1058	1553875253.74	dead	209.9983	161.9995	2.0001	499.5079	74.6585	28875.0329	91682.3929	1458690.4418	417.3	0.42793	240.11	5.3321	239.1074	5.406	321.3965	1.7247	317.6045	48530.8672	285.9524	3.5653	310.4621	2.3041	3622300	-1.231	362.281	98.8212	98.0932	146.0694	142.1686	22056.4863	125.9052	0.94634	137.5796	1490820
008	2019-03-20t1459	1553112076.26	egg	-1.9991	-53.9976	-189.998	173.9035	26.9548	3192.9194	10138.2109	54177.0063	0	-0.67059	0	-0.68567	0	-0.68412					0	-0.67357	0	-0.6918	0	88102.1862	0	0	0				0	-0.72995	0	0
008	2019-03-20t1858	1553126469.98	larva	1.9991	-49.9994	-185.9998	184.7697	31.518	3925.9182	12486.6072	77528.3046	0	-0.88223	0	-0.87988	0	-0.87638					0	-0.88571	0	-0.89949	0	63762.2908	0	0	0				0	-0.8412	0	0
008	2019-03-20t2258	1553140866.74	larva	5.9982	-46.0003	-182.0007	171.7369	33.8302	4079.0154	13032.5028	88029.3748	0	-1.0945	0	-1.0807	0	-1.0752					0	-1.1047	0	-1.1121	0	0.10147	0	0	0				0	-0.9588	0	0
008	2019-03-21t0258	1553155266.51	larva	9.9982	-42.0003	-178.0007	181.6735	40.9441	4664.2052	15059.4226	112158.1189	0	-1.3078	0	-1.2887	0	-1.2814					0	-1.3312	0	-1.3302	0	-0.67056	0	0	0				0	-1.0838	0	0
008	2019-03-21t0658	1553169667.39	larva	13.9984	-38.0001	-174.0005	171.7489	45.9656	4693.6065	15268.4607	124691.3408	0	-1.5225	0	-1.5052	0	-1.4959					0	-1.5661	0	-1.5547	0	-1.1485	0	0	0				0	-1.2177	0	0
008	2019-03-21t1058	1553184067.42	larva	17.9984	-34.0001	-170.0005	178.8115	42.4505	4748.8458	15413.111	118079.8089	0	-1.7397	0	-1.7314	0	-1.7203					0	-1.811	0	-1.787	0	-1.5111	0	0	0				0	-1.3626	0	0
008	2019-03-21t1458	1553198468.42	larva	21.9987	-29.9998	-166.0002	168.9782	47.0353	4628.9001	15115.9386	123928.0493	0	-1.9607	0	-1.9695	0	-1.9564					0	-2.0677	0	-2.0289	0	-1.8101	0	0	0				0	-1.5216	0	0
008	2019-03-21t1858	1553212871.61	larva	25.9996	-25.9989	-161.9993	187.1543	32.3495	4280.044	13623.9623	88508.8822	0	-2.1869	0	-2.2217	0	-2.2067					0	-2.3388	0	-2.2826	0	-2.068	0	0	0				0	-1.6985	0	0
008	2019-03-21t2258	1553227267.74	larva	29.9985	-22	-158.0004	236.4624	21.4747	3268.8148	10330.5344	42906.9166	171.428	-0.625	112.792	0.082776	112.4353	0.11498	157.7772	-1.5034	156.1176	2997.7664	140.1474	-0.1102	152.3961	-0.27084	208552	-2.077	118.044	60.588	60.0276	97.2961	95.2304	1848.6267	79.7088	0.46085	90.9567	112027
008	2019-03-22t0258	1553241666.96	larva	33.9983	-18.0002	-154.0006	534.9825	53.9039	18891.858	59684.0895	597286.2129	347.953	1.0554	227.53	2.6077	227.8709	2.6841	311.6676	1.5324	309.3729	31478.4316	282.2507	2.3168	301.6926	1.8271	2283500	-0.25358	140.557	77.4528	77.1309	116.7774	115.1545	11794.5146	99.5976	1.0145	110.6287	777316
008	2019-03-22t0658	1553256067.32	larva	37.9984	-14.0001	-150.0005	586.0618	57.7004	27438.0218	86641.7975	1102420.4422	398.441	1.4337	194.792	1.7053	187.8128	1.5971	346.9252	2.2171	344.2258	50304.1602	276.0264	2.0671	329.6188	2.133	2810460	-0.083494	142.206	73.4189	73.0731	111.5907	109.9533	16180.6465	96.058	0.85933	106.0751	1059290
008	2019-03-22t1058	1553270466.85	larva	41.9983	-10.0002	-146.0006	712.03	60.1428	35722.0136	112759.412	1511206.5148	361.688	0.85684	178.456	1.1513	170.6753	1.0151	316.0266	1.4976	311.975	59413.0078	276.3938	1.9349	303.8773	1.5737	3343010	0.074503	390.968	65.6252	64.9437	107.8562	104.7368	20276.9727	89.5999	0.57587	100.491	1229360
008	2019-03-22t1458	1553284871.34	larva	45.9995	-5.999	-141.9994	1014.0773	65.5656	54141.8297	170554.5555	2441036.5733	396.935	1.0749	158.886	0.46137	152.5549	0.35489	317.8204	1.4731	312.0997	90260.9844	231.4692	0.8403	289.9265	1.1767	4506010	0.74656	305.743	64.4621	64.1218	102.4148	99.4903	29085.7969	85.7406	0.34855	95.8136	1828150
008	2019-03-22t1858	1553299268.09	larva	49.9986	-1.9999	-138.0003	1204.1273	65.6638	65988.0584	207798.0748	3053924.4443	388.629	0.80302	160.375	0.3123	157.578	0.30435	294.7374	0.87224	288.7623	101979.1406	234.2655	0.70996	273.6715	0.71574	5539040	1.2482	385.182	58.451	58.2126	93.5854	91.62	32380.5332	78.4783	-0.084734	88.1162	2018780
008	2019-03-22t2258	1553313667.29	adult	53.9984	1.9999	-134.0005	1178.5167	72.4415	69687.0556	219538.6312	3502849.3367	374.462	0.55235	168.75	0.45401	166.2077	0.4561	303.2637	0.99336	300.1264	110691.25	239.4727	0.72755	283.0877	0.80991	6146030	1.4214	316.949	65.6305	65.1796	103.8065	101.2112	37889.3594	87.2004	0.29836	97.5852	2390330
008	2019-03-23t0258	1553328067.26	adult	57.9984	5.9999	-130.0005	223.2656	42.1867	6286.8861	20067.8064	166646.8154	452.968	1.4748	314.957	5.0793	311.8851	5.1092	422.1118	3.857	418.7213	14351.8018	381.4837	4.1722	408.6766	3.2811	1060460	-2.6697	127.632	82.1887	81.5667	117.5763	116.6571	3997.5955	103.3825	1.2679	113.2679	276729
008	2019-03-23t0658	1553342467.34	adult	61.9984	9.9999	-126.0005	1126.1936	80.5717	73724.0429	232410.4143	4049119.3426	389.543	0.66203	165.785	0.22218	158.6496	0.064823	315.6082	1.211	310.7108	121509.1719	254.9092	1.0098	296.6182	1.0329	6372460	1.0796	295.843	60.6873	60.2821	97.1821	94.8835	37415.1016	81.8457	-0.10115	91.2776	2332700
008	2019-03-23t1058	1553356867.24	adult	65.9984	13.9999	-122.0005	286.2982	50.6441	8313.8358	26556.8018	243169.4885	407.675	0.91407	281.027	4.3046	281.5305	4.4492	368.6924	2.6298	364.0258	16591.1562	335.6418	3.2117	358.3298	2.4417	1251130	-2.7813	140.783	80.3273	80.2378	117.8	115.8474	5300.9985	102.8505	1.4634	113.05	357617
008	2019-03-23t1458	1553371266.98	adult	69.9983	17.9998	-118.0006	1133.6728	74.7577	71946.7196	226733.7481	3813832.8625	462.367	1.7346	255.187	3.5171	263.4012	3.9459	365.6897	2.7097	363.0022	137499.3125	331.9046	3.2299	354.137	2.4881	9573090	2.9531	295.881	80.0823	80.4801	123.9128	121.7451	46591.207	106.897	1.9003	117.6494	3004210
008	2019-03-23t1858	1553385668.05	adult	73.9986	22.0001	-114.0003	1106.4147	81.3525	73363.8281	231236.4161	4149969.0794	448.966	1.6468	189.355	1.078	179.7148	0.79531	364.0224	2.8744	360.0592	139420.5938	300.023	2.4204	343.9058	2.4113	7240190	1.1706	185.564	67.1213	66.3933	109.1734	107.5013	41813.4297	91.8147	0.64598	103.2054	2566450
008	2019-03-23t2258	1553400067.9	adult	77.9986	26.0001	-110.0003	702.3657	73.7267	37079.4086	117210.7827	1696597.1158	564.422	3.6015	263.397	4.1586	260.0215	4.1282	365.9486	3.1947	362.2243	71359.9844	326.5373	3.3731	353.7079	2.8766	5119380	-0.39614	402.526	77.6089	77.2726	117.3936	113.9144	22891.7598	99.8061	1.3878	110.4639	1508410
008	2019-03-24t0258	1553414467.88	adult	81.9985	30.0001	-106.0003	934.9463	82.7046	56536.6186	178241.2922	3028695.2371	521.274	3.1274	256.377	4.0273	252.7317	3.9697	382.9032	4.0543	378.354	113339.3594	337.5509	3.905	367.3944	3.5131	7573380	1.1934	377.073	78.763	78.3922	122.3853	118.805	36226.0352	102.1501	1.6249	113.863	2326660
008	2019-03-24t0658	1553428867.75	adult	85.9985	34	-102.0004	504.0649	73.5623	27222.0156	86291.9813	1307857.4064	386.349	0.95651	270.006	4.7713	269.7565	4.8462	352.813	3.3387	350.015	50452.2578	319.5768	3.4861	341.1454	2.986	3849210	-1.3981	154.103	84.1517	83.7512	122.5895	121.1296	17530.3008	107.2168	2.1301	117.3052	1199670
008	2019-03-24t1058	1553443267.99	adult	89.9986	38.0001	-98.0003	977.69	84.2528	69222.3101	218540.1708	4086732.6282	400.974	1.3064	250.638	4.0493	252.2946	4.1999	352.5666	3.5783	348.9987	127276.5234	315.3696	3.5021	339.9649	3.1587	9029470	2.0783	226.49	82.8241	82.5109	125.8887	123.6851	45445.8125	107.3742	2.1357	118.9258	2983820
008	2019-03-24t1458	1553457672.07	adult	93.9997	42.0012	-93.9992	550.9111	89.2664	34758.9086	110635.8183	1953109.1464	396.779	1.3008	201.274	1.906	198.6312	1.864	351.8482	3.7488	348.3078	64036.375	303.6174	3.2312	336.9661	3.2361	3650310	-1.6175	347.287	77.6129	75.5101	161.2799	158.0939	29352.9492	111.1002	2.4926	143.5509	1407590
008	2019-03-24t1858	1553472068.27	adult	97.9987	46.0002	-90.0002	1020.2977	74.98	61978.7488	195331.3978	3209659.8593	458.452	2.5293	286.378	5.9348	284.9916	5.922	373.4134	4.7251	369.5768	120985.9297	334.6015	4.5001	359.6719	4.1446	9265200	2.2191	292.996	92.0235	91.142	145.4224	142.4777	47116.8672	117.8749	3.159	134.8208	2977240
008	2019-03-24t2258	1553486468.89	adult	101.9988	50.0003	-86.0001	855.5579	72.6594	51023.9106	160979.3685	2578200.2335	464.361	2.683	289.019	6.1875	288.1778	6.1916	368.6378	4.665	364.9332	98426.3047	334.9619	4.6709	356.6109	4.1803	7700630	1.1431	312.957	92.101	91.7862	132.1758	129.0754	35290.9297	114.7842	2.7775	125.3154	2453940
008	2019-03-25t0258	1553500869.32	adult	105.9989	54.0005	-81.9999	1095.9122	87.3134	80773.1048	255027.5368	4940589.767	393.95	1.3531	183.936	1.294	180.2854	1.1952	306.1356	2.3249	302.6618	128883.0938	255.8136	1.8181	288.2634	1.9305	7726030	1.1692	242.312	70.3034	69.3365	129.8903	125.3026	54683.8047	96.2703	0.75644	114.4516	2953020
008	2019-03-25t0658	1553515268.46	adult	109.9987	58.0002	-78.0002	1102.2319	81.7078	71688.5058	226020.9511	3910627.7046	441.725	2.2857	254.985	4.7804	273.2629	5.7014	362.512	4.594	359.6816	135579.5	330.7197	4.8141	351.5076	4.2492	9530590	2.4574	356.531	91.9381	92.1137	150.728	146.1881	56372.2695	121.962	3.3913	138.1557	3436370
008	2019-03-25t1058	1553529670.87	adult	113.9994	62.0009	-73.9995	1174.9518	90.8423	85359.1159	269146.3648	5201525.7223	337.287	0.27826	151.837	-0.16056	149.8642	-0.17245	249.1327	0.21402	244.0369	110614.9297	205.7826	0.038162	233.5129	0.13478	6740520	0.49192	208.007	64.6968	63.7589	113.9275	110.5322	50583.8203	89.2682	-0.13775	104.269	2872090
008	2019-03-25t1500	1553544145.25	adult	118.02	66.0215	-69.9789	1168.5073	84.9497	83102.4784	262032.8613	4934575.2075	377	1.0328	191.883	1.8355	188.8349	1.7531	312.0613	2.6937	308.9832	135122.5312	278.6739	2.9949	301.2072	2.6196	8299880	1.614	191.144	77.7037	77.0088	129.9697	127.0596	56276.8633	106.2789	1.5953	120.4047	3361070
008	2019-03-25t1858	1553558468.97	adult	121.9988	70.0004	-66	1102.0382	88.5174	77300.0689	243684.8342	4684425.4571	443.23	2.273	217.609	3.1417	217.089	3.1689	308.3183	2.5517	304.349	124252.2578	272.7056	2.8336	296.5614	2.5015	8754640	1.9451	358.482	82.648	81.9537	135.0089	129.8759	54408.5859	108.0656	1.7207	122.5758	3325010
008	2019-03-25t2258	1553572868.48	adult	125.9987	74.0002	-62.0002	789.578	95.1382	60403.6	191679.218	3834466.5413	332.147	0.1405	174.677	1.0569	173.5964	1.0743	287.4155	1.7387	283.6236	90248.4688	246.0741	1.8165	273.8088	1.7072	5487650	-0.39154	185.605	79.4519	78.2941	139.4134	136.3845	43915.2109	109.4024	1.7974	128.1193	2496060
008	2019-03-26t0258	1553587267.68	adult	129.9985	78	-58.0004	1120.9289	81.0041	78000.2595	246050.7802	4504441.597	360.223	0.63824	184.272	1.5571	181.7791	1.4987	291.3062	1.8634	287.5042	118270.3359	243.0654	1.7387	275.2358	1.7792	7480330	1.0264	227.566	84.0728	81.7714	165.6935	162.1852	67271.5547	117.9628	2.6558	152.131	3412850
008	2019-03-26t0658	1553601667.33	adult	133.9984	81.9999	-54.0005	558.2488	77.114	32895.0246	104228.3996	1685236.3655	414.622	1.6076	262.063	5.4596	261.4613	5.4494	355.4447	4.2173	351.7337	61136.4844	316.0304	4.7957	340.9789	4.2026	4504070	-1.0869	183.852	101.717	100.9363	152.8686	150.4883	26293.3965	131.935	4.1019	145.8808	1748210
008	2019-03-26t1058	1553616072.22	adult	137.9998	86.0013	-49.9991	1015.9057	73.5479	56325.8973	178036.1691	2605954.77	401.777	1.3223	254.292	5.096	253.764	5.0888	349.6958	3.9229	346.3425	103160.2656	310.0694	4.5954	336.4072	4.0361	7492960	1.0073	212.279	97.7312	96.8411	147.8082	145.9841	43603.4062	126.2504	3.3931	140.5092	2879750
008	2019-03-26t1458	1553630468.65	adult	141.9988	90.0003	-46.0001	969.7571	85.4648	69772.9647	220333.4949	4194167.1727	383.579	0.94367	195.103	2.1376	188.0693	1.8413	328.227	3.0553	324.9019	119474.6172	285.8223	3.6121	313.9284	3.1988	7085960	0.70557	330.732	87.0091	85.6468	148.526	144.5858	54063.4609	120.1058	2.6283	137.5106	3160080
008	2019-03-26t1858	1553644871	adult	145.9994	94.0009	-41.9995	657.1427	70.8593	36566.4736	115566.4796	1750287.402	381.635	0.86331	267.894	5.8121	267.249	5.7788	345.2802	3.5776	343.4171	66293.7969	313.741	4.8172	334.0563	3.9242	5130960	-0.64814	184.957	99.6528	98.7614	150.9671	149.0099	28985.6914	127.2201	3.3085	142.3144	1908650
008	2019-03-26t2258	1553659267.62	adult	149.9985	98	-38.0004	942.5747	115.6013	74776.8534	237154.6553	5318953.9353	349.588	0.24943	148.402	-0.22134	144.3418	-0.33899	260.8221	0.52476	254.4372	101459.7812	204.7287	0.1983	239.7271	0.42729	5763490	-0.22328	303.755	76.5774	74.6381	147.138	143.0933	57236.6875	107.4413	1.0697	134.7337	2974040
008	2019-03-27t0258	1553673667.68	adult	153.9985	102	-34.0004	1112.6737	67.973	62057.2519	195892.544	2841434.5269	410.609	1.2884	275.94	6.2711	274.2666	6.1685	367.1269	4.1405	364.1224	119316.2422	329.1397	5.5487	355.0765	4.6698	8962810	1.8994	223.501	102.742	101.7161	155.0051	152.9511	50376.6523	131.5357	3.6106	146.3668	3337160
008	2019-03-27t0658	1553688067.38	adult	157.9984	105.9999	-30.0005	698.8585	86.0605	45105.9853	142695.4037	2553158.2363	452.231	1.9355	259.392	5.4575	257.2868	5.3425	362.4744	3.8831	355.9559	85543.9531	318.0546	5.1068	344.8068	4.2725	6100130	-0.012196	194.54	99.8251	98.3057	158.9846	156.8504	37520.3555	131.5386	3.5259	149.9036	2347590
008	2019-03-27t1058	1553702467.56	adult	161.9985	110	-26.0004	1309.7758	85.6104	82653.4969	260728.5031	4413556.5359	486.437	2.2545	265.013	5.783	262.8798	5.6581	376.3334	4.2569	370.7836	162576.0312	325.6131	5.4691	355.8961	4.6601	11427900	3.435	212.062	104.098	101.7746	172.1716	169.6806	74378.125	141.1501	4.4792	162.676	4488910
008	2019-03-27t1458	1553716867.89	adult	165.9985	114.0001	-22.0003	1243.2554	86.3177	86547.4888	272674.7373	5138657.7039	424.985	1.0911	176.708	1.216	175.0542	1.1969	290.8683	1.3454	284.6701	131181.5938	246.9577	2.0215	274.5225	1.6135	7961770	1.1697	238.798	83.4118	81.6888	152.5398	148.8571	68795.4375	115.7434	1.5896	139.3441	3758200
008	2019-03-27t1858	1553731268.79	adult	169.9988	118.0003	-18.0001	1321.638	79.5162	87565.1101	275870.3335	4840626.604	437.87	1.0597	257.1	5.4586	262.3716	5.7216	366.3478	3.7598	362.313	167420.9688	318.4969	5.2017	347.845	4.2883	11733800	3.5255	282.466	98.2829	97.9855	160.3698	156.7841	73289.0156	130.8188	3.0984	148.9791	4485530
008	2019-03-27t2258	1553745668.19	adult	173.9986	122.0001	-14.0003	1333.571	78.6083	88477.1071	278698.4284	4923682.6261	443.003	0.95823	257.888	5.5602	261.9383	5.7633	368.3049	3.7486	362.8462	170156.875	319.1136	5.2476	348.7065	4.2722	11891700	3.5696	323.637	98.533	98.1541	161.3618	157.3337	74549.1719	131.6281	3.0334	149.9118	4543550
008	2019-03-28t0258	1553760067.97	adult	177.9986	126.0001	-10.0003	1348.9658	80.9097	91140.8943	287128.8844	5146200.7697	456.7	0.96602	258.149	5.6461	263.5444	5.9264	368.8873	3.6942	363.0368	175221.4688	320.6786	5.3318	350.5505	4.2827	12258000	3.737	287.682	99.3852	99.163	163.3168	159.2447	77575.4922	133.2769	3.0334	151.8676	4719210
008	2019-03-28t0658	1553774468.7	adult	181.9988	130.0003	-6.0001	1349.6498	81.2824	90666.2976	285624.6562	5088191.9229	438.431	0.72455	259.142	5.7851	264.9167	6.094	369.5662	3.6394	364.3928	174804.7969	321.9314	5.3964	351.8569	4.2635	12239800	3.6665	297.973	100.317	100.1657	162.4254	158.644	76827.2188	134.184	2.9348	151.8593	4738170
008	2019-03-28t1058	1553788868.91	adult	185.9988	134.0003	-2.0001	1344.1793	80.3817	89343.8732	281518.2853	4952786.5229	444.078	0.71622	257.146	5.781	263.2926	6.1286	362.8495	3.3537	359.2514	169087.8438	319.8634	5.2963	347.6638	4.028	11970200	3.447	334.832	100.729	100.7523	163.315	159.3532	76104.7969	134.916	2.7849	152.7468	4688930
008	2019-03-28t1458	1553803269.36	dead	189.999	138.0005	2.0001	1329.9638	77.4557	82767.8098	260817.1844	4322895.1996	427.666	0.55697	256.951	5.8718	263.225	6.2429	355.9886	3.0621	352.7309	153787.0781	318.1276	5.2074	342.7953	3.7777	11095700	2.8888	316.064	100.999	100.9886	160.8313	157.7461	69479.1328	135.1205	2.5986	151.3814	4361360
009	2019-03-20t1459	1553112080.53	egg	-1.9992	-49.9983	-197.998	173.9087	27.4965	3218.4911	10222.9901	55314.2146	0	-0.67058	0	-0.68567	0	-0.68412					0	-0.67357	0	-0.6918	0	88102.3535	0	0	0				0	-0.72994	0	0
009	2019-03-20t1858	1553126474.48	larva	1.9992	-46	-193.9996	165.0063	27.2604	3017.6175	9594.0936	51321.8336	0	-0.88223	0	-0.87988	0	-0.87638					0	-0.88571	0	-0.89949	0	63762.0589	0	0	0				0	-0.8412	0	0
009	2019-03-20t2258	1553140871.27	larva	5.9983	-42.0009	-190.0005	162.2127	27.4843	2980.4283	9482.9616	51024.3565	0	-1.0945	0	-1.0807	0	-1.0752					0	-1.1047	0	-1.1121	0	0.10146	0	0	0				0	-0.9588	0	0
009	2019-03-21t0258	1553155271.04	larva	9.9982	-38.001	-186.0006	162.2136	27.5791	2998.8387	9543.8876	51612.1217	0	-1.3078	0	-1.2887	0	-1.2814					0	-1.3312	0	-1.3302	0	-0.67057	0	0	0				0	-1.0838	0	0
009	2019-03-21t0658	1553169672.01	larva	13.9985	-34.0007	-182.0003	164.702	27.2823	3085.8803	9817.845	53382.4697	0	-1.5225	0	-1.5052	0	-1.4959					0	-1.5661	0	-1.5547	0	-1.1485	0	0	0				0	-1.2177	0	0
009	2019-03-21t1058	1553184072.03	larva	17.9985	-30.0007	-178.0003	165.0041	28.8247	3223.2759	10267.3342	58446.7538	0	-1.7397	0	-1.7314	0	-1.7203					0	-1.811	0	-1.787	0	-1.5111	0	0	0				0	-1.3626	0	0
009	2019-03-21t1458	1553198473.06	larva	21.9988	-26.0004	-174	164.618	28.5491	3228.2088	10284.2204	58512.4816	0	-1.9607	0	-1.9695	0	-1.9564					0	-2.0677	0	-2.0289	0	-1.8101	0	0	0				0	-1.5216	0	0
009	2019-03-21t1858	1553212876.4	larva	25.9997	-21.9995	-169.9991	521.9336	45.9547	18979.7374	59890.4981	586037.191	277.59	0.66527	145.571	0.98591	145.0804	1.019	221.067	-0.11722	216.4837	22327.7637	187.3476	0.9148	206.8767	0.7188	1464880	-0.39842	155.413	62.3898	62.0408	99.1395	97.0822	10013.0908	83.8243	0.64368	93.2126	627829
009	2019-03-21t2258	1553227272.42	larva	29.9986	-18.0006	-166.0002	491.2224	37.4742	14984.4253	47232.9638	392312.3019	296.738	0.68698	199.814	2.0684	199.9138	2.1291	265.7525	0.67247	263.7393	21525.9551	239.1018	1.6668	256.4039	1.2851	1599510	-0.61077	170.071	75.457	75.1104	113.0163	111.7501	9154.3203	96.9323	0.97074	107.6227	604033
009	2019-03-22t0258	1553241671.56	larva	33.9983	-14.0008	-162.0004	870.706	50.0472	36742.6148	115790.0829	1283349.1628	444.789	2.0898	113.506	-0.092702	112.1908	-0.08045	192.0083	-0.94213	187.949	37249.6094	150.5995	-0.13342	177.1949	-0.097469	2197930	-0.33793	455.542	62.2807	61.9816	101.2628	97.6477	19644.9922	83.6638	0.51127	94.1026	1206000
009	2019-03-22t0658	1553256072.01	larva	37.9985	-10.0007	-158.0003	444.8495	52.8804	18029.1895	57077.9089	626544.8819	367.37	1.0947	229.565	2.5626	227.054	2.5734	317.7135	1.5962	312.9108	30500.4961	280.1446	2.1468	304.6315	1.733	2185920	-0.66391	245.787	76.7589	76.3458	113.8451	111.2438	10929.1279	97.7049	0.91536	107.4728	730899
009	2019-03-22t1058	1553270471.58	larva	41.9984	-6.0008	-154.0004	786.5247	62.2351	39461.2705	124487.0249	1666392.3616	394.28	1.2202	216.42	2.1295	214.5154	2.1551	313.4478	1.4412	307.5659	65197.1406	269.2214	1.7902	296.2765	1.4473	4483800	1.0808	127.026	70.3083	70.0277	105.4695	104.0751	21937.6562	91.0563	0.62997	100.7512	1456650
009	2019-03-22t1458	1553284876.21	larva	45.9996	-1.9995	-149.9992	946.6656	64.0663	47511.4683	149598.7313	2084478.2326	518.345	2.4593	217.034	2.0367	212.0052	1.9805	357.5388	2.3672	342.5197	89384.6875	284.079	1.9534	324.4242	1.7745	5408710	1.506	129.106	68.8784	68.5683	103.7552	102.6123	25938.8086	89.3423	0.49788	99.0715	1716520
009	2019-03-22t1858	1553299272.75	adult	49.9987	1.9995	-146.0001	563.5494	57.5255	25930.1065	81936.8802	1027411.6819	403.648	0.97841	256.042	3.0642	254.2908	3.1129	356.894	2.3116	354.0328	48894.4844	318.8919	2.6025	344.4576	2.0013	3493190	-0.39752	177.472	77.5275	77.2372	114.6083	112.7647	15701.3379	98.6872	0.88284	108.2703	1057710
009	2019-03-22t2258	1553313671.93	adult	53.9985	5.9993	-142.0003	943.1597	73.7325	53008.3109	167072.1289	2578696.5955	409.364	0.97305	220.919	2.0399	218.216	2.0523	336.2206	1.7774	330.9735	93469.3359	289.5867	1.9068	320.8075	1.5288	6123640	1.404	233.494	71.7465	71.368	107.5688	105.6414	29904.1133	93.1105	0.61757	102.2239	1988740
009	2019-03-23t0258	1553328071.95	adult	57.9985	9.9993	-138.0003	1053.5653	66.8184	51537.3257	162333.3798	2181389.8554	396.947	0.77574	249.463	2.973	247.4012	3.0155	355.5171	2.2281	352.8963	96345.1406	316.2063	2.5553	342.9934	1.9641	6751230	1.6028	187.734	74.9922	74.7043	112.7707	111.1296	30560.8555	96.9288	0.87303	106.9065	2029510
009	2019-03-23t0658	1553342472	adult	61.9985	13.9993	-134.0003	1056.803	75.4326	66074.9506	208363.576	3438063.5647	383.837	0.58808	202.46	1.468	200.9449	1.515	328.3546	1.532	324.4635	113282.3281	285.1503	1.7971	314.7847	1.4168	6981220	1.5245	137.774	67.0207	66.8749	103.6679	102.1805	35765.4375	88.6831	0.37056	98.5835	2311010
009	2019-03-23t1058	1553356871.94	adult	65.9985	17.9993	-130.0003	1007.2156	75.8594	63614.8522	200612.0647	3376685.7737	443.274	1.3954	228.767	2.4352	225.8315	2.4392	344.8401	2.005	339.4181	114486.9141	298.1178	2.1871	328.4653	1.7747	7595070	1.7507	308.512	70.491	70.1625	107.0748	104.9682	35548.8359	91.6088	0.60081	100.9604	2340300
009	2019-03-23t1458	1553371271.69	adult	69.9984	21.9992	-126.0004	965.3393	78.4038	59555.5225	187747.6801	3159423.9641	432.973	1.3178	241.415	2.9998	236.3838	2.9233	362.9925	2.6355	359.4825	112890.6562	321.4054	2.9296	349.4147	2.3762	7501480	1.5004	188.203	73.3423	72.987	110.6624	108.9979	34415.9961	95.305	0.93059	105.3373	2278960
009	2019-03-23t1858	1553385672.79	adult	73.9987	25.9995	-122.0001	1200.8065	75.9262	72882.039	229489.3474	3809907.4036	401.597	0.93828	175.335	0.52675	175.3645	0.62323	288.1384	0.66718	283.3336	109780.7344	240.9646	0.65201	269.7188	0.53895	6667990	0.77509	327.574	61.1331	60.7754	97.9714	95.4513	37327.0898	82.2269	-0.21053	91.7293	2324890
009	2019-03-23t2258	1553400072.72	adult	77.9987	29.9995	-118.0001	1286.9054	76.0323	78330.7321	246679.2222	4070823.896	357.713	0.3295	207.375	1.862	205.3266	1.8773	306.2752	1.3468	303.4684	125266.5781	269.6403	1.5921	295.1733	1.2994	8477920	1.9016	151.326	69.6238	69.3907	105.087	103.5792	42980.5859	90.5879	0.52322	99.8796	2846360
009	2019-03-24t0258	1553414472.6	adult	81.9986	33.9995	-114.0002	1166.3154	75.5482	67307.854	212266.9163	3279831.1868	395.761	1.0255	233.723	3.064	232.1841	3.0947	343.4288	2.7505	340.3505	121230.375	306.3598	2.8873	331.7039	2.4879	8227740	1.6384	325.229	75.6231	74.8399	118.3897	115.9544	41791.5625	99.7761	1.3937	111.1743	2662160
009	2019-03-24t0658	1553428872.48	adult	85.9986	37.9994	-110.0002	1149.0923	77.1837	75543.9447	238133.4103	4126743.7392	374.491	0.74757	184.161	1.0087	174.0734	0.65663	304.6577	1.6519	301.5938	120035.125	268.9064	1.7709	293.3847	1.5329	7252820	0.91213	420.447	72.359	71.4682	129.0788	124.1004	50857.0469	99.1096	1.3177	115.3242	2849710
009	2019-03-24t1058	1553443272.68	adult	89.9987	41.9995	-106.0001	1059.3964	79.9375	72530.5954	228822.5131	4122226.5797	406.401	1.406	240.075	3.5751	237.4278	3.5345	350.7517	3.5118	346.9801	132584.1406	304.616	3.1267	336.1018	3.0357	9066930	2.1037	319.959	78.5296	78.2208	121.2464	117.7438	45831.1328	101.9389	1.5797	113.016	2965830
009	2019-03-24t1458	1553457676.95	adult	93.9998	46.0007	-101.999	959.9163	78.5506	57928.0291	182609.4434	3016995.3592	386.474	1.1067	220.96	2.8067	224.4044	3.0377	330.448	2.9404	327.2792	100125.75	293.4752	2.8682	319.4113	2.6582	6683610	0.45589	168.38	78.2667	77.96	123.139	120.8749	37311.125	103.5875	1.7131	115.7638	2367410
009	2019-03-24t1858	1553472073.09	adult	97.9988	49.9996	-98	1088.5256	80.6847	71059.4989	223989.5243	3962818.8841	343.992	0.34314	176.073	0.80716	174.2394	0.80357	285.9326	1.3646	283.3699	106081.0156	250.3645	1.4189	274.2768	1.2691	6522790	0.33089	303.895	70.7445	69.858	122.4354	119.6886	45423.543	96.3472	0.90488	111.705	2620800
009	2019-03-24t2258	1553486473.85	adult	101.999	53.9998	-93.9998	1073.1483	81.3406	72021.5287	227067.0273	4050770.1664	359.878	0.67615	186.903	1.3735	183.9688	1.3117	285.4884	1.44	281.0099	107343.6328	243.5685	1.2611	271.974	1.2798	7011120	0.66421	209.408	70.149	69.3835	121.5419	116.7782	45699.7578	92.6279	0.44699	106.9579	2631430
009	2019-03-25t0258	1553500874.11	adult	105.9991	57.9999	-89.9997	1193.7503	76.4819	77291.924	243531.5338	4210159.6764	373.353	0.95654	146.616	-0.48777	143.2595	-0.55966	234.3862	-0.47276	230.5078	94692.0391	200.9389	-0.26841	222.4098	-0.36199	5909490	-0.10427	404.887	68.9555	68.0415	124.2331	118.4173	50190.168	93.4772	0.46218	108.942	2779320
009	2019-03-25t0658	1553515273.26	adult	109.9988	61.9997	-86	1109.2081	78.4568	70520.123	222227.293	3798852.127	416.149	1.7932	233.707	3.7533	232.7162	3.7595	321.2262	2.981	316.8048	118211.2344	281.1697	2.8964	306.9799	2.6769	8599250	1.7988	298.111	85.388	84.3674	145.2951	141.4705	53468.6094	112.1827	2.3593	130.9231	3141850
009	2019-03-25t1058	1553529675.77	adult	113.9995	66.0004	-81.9993	1215.7855	79.6402	79178.973	249414.2182	4438803.0847	399.573	1.4752	236.447	3.9574	235.3542	3.9543	328.8	3.3225	325.2502	135794.4219	288.2734	3.2798	314.9544	3.0441	9758660	2.641	213.422	87.2868	85.6346	158.8967	155.3057	65624.3281	117.5774	2.861	146.2931	3602500
009	2019-03-25t1500	1553544150.16	adult	118.0202	70.021	-77.9786	1042.0534	82.2948	70586.8604	222628.2606	4034707.1908	356.268	0.63614	197.402	2.1059	195.314	2.0678	308.7149	2.5637	304.9161	113607.0703	261.7101	2.3194	294.1357	2.3646	7258680	0.86944	224.803	77.2288	76.2321	139.1521	134.6054	51207.9609	102.4543	1.1875	122.4191	2839780
009	2019-03-25t1858	1553558473.91	adult	121.999	73.9998	-73.9998	1109.8469	77.6943	73541.0211	231822.4666	4082606.5391	323.88	0.0040787	173.496	0.96943	173.8849	1.0606	258.1676	0.61811	254.15	99136.3672	224.6011	0.89651	246.2279	0.67428	6649940	0.43834	221.256	72.9707	72.0382	132.4198	127.1049	50849.2148	99.5149	0.80191	117.9918	2796900
009	2019-03-25t2258	1553572873.31	adult	125.9988	77.9997	-70	1049.1109	78.8483	69842.7559	220252.4479	3898835.7585	408.346	1.5774	212.736	2.94	218.5013	3.2749	319.3947	2.9601	315.2191	116259.6484	275.1597	2.9996	302.0555	2.7379	7743400	1.2205	365.137	86.8705	85.3563	172.698	168.1985	62862.0703	118.7175	2.8059	154.9732	3162000
009	2019-03-26t0258	1553587272.58	adult	129.9986	81.9995	-66.0002	1196.8188	79.7583	77526.7015	244277.7125	4227958.9251	323.269	-0.052142	168.664	0.78121	169.0459	0.87228	260.6461	0.70542	257.2109	105301.0469	223.5892	0.93897	247.9229	0.77885	6813870	0.55234	277.571	76.8077	75.7238	137.7886	131.6655	55666.5938	104.6408	1.2061	123.0299	3102950
009	2019-03-26t0658	1553601672.21	adult	133.9985	85.9994	-62.0003	1089.5084	80.5051	73367.1369	231286.2052	4163172.3105	361.714	0.62911	157.726	0.25063	149.3508	-0.085384	291.3427	1.8274	286.2221	111584.2422	237.7836	1.555	274.4091	1.7576	6029230	-0.0099087	475.272	75.0941	74.2646	124.0403	119.2375	47507.4375	101.2585	0.75563	114.2229	2870550
009	2019-03-26t1058	1553616077.2	adult	137.9999	90.0008	-57.9989	1154.2972	81.0443	77103.3624	243102.0967	4308011.2347	369.014	0.72263	181.317	1.4397	180.2997	1.4523	280.9465	1.3966	276.5352	112940.4844	234.547	1.4436	263.6116	1.3582	7285520	0.86216	265.784	78.4891	77.3573	138.2269	131.157	55567.2266	105.104	1.088	122.3116	3153770
009	2019-03-26t1458	1553630473.52	adult	141.9989	93.9997	-53.9999	1133.2838	79.9088	74719.2909	235470.6306	4177684.2562	397.428	1.1946	211.002	2.9366	207.9951	2.8296	310.742	2.4228	306.8799	121189.3906	271.1838	2.997	297.5434	2.5956	8218930	1.489	393.864	84.4632	83.5084	134.8748	131.8861	52601.1914	111.2005	1.66	125.8393	3290010
009	2019-03-26t1858	1553644875.87	adult	145.9995	98.0004	-49.9993	1231.6853	83.2945	83343.6214	262587.3252	4789455.4154	271.306	-1.1162	133.737	-0.95324	132.2935	-0.93066	208.9373	-1.2749	204.9404	90887.7031	174.1311	-1.0913	195.277	-1.1883	5805920	-0.18726	204.961	66.5043	65.7652	114.8769	111.5556	49971.4609	89.1871	-0.82322	103.6783	2887150
009	2019-03-26t2258	1553659272.49	adult	149.9986	101.9994	-46.0002	1205.4323	80.5153	78730.722	248063.3666	4362435.3311	448.922	2.016	221.717	3.4936	219.7605	3.4246	336.4496	3.1723	329.3931	138280.7812	282.103	3.5003	312.9642	3.1299	9097050	2.0236	272.425	88.9293	87.4974	172.5032	166.3187	70898.8125	117.6664	2.1825	140.3132	3648770
009	2019-03-27t0258	1553673672.54	adult	153.9986	105.9995	-42.0002	1312.0387	77.0914	82229.1326	258897.0817	4385746.4947	309.445	-0.49616	144.61	-0.42426	141.938	-0.46878	236.134	-0.37208	232.4725	101537.6406	194.9289	-0.23217	220.7651	-0.29815	6205360	0.064815	248.423	66.8639	65.9481	120.459	115.8052	51797.3672	91.3121	-0.78226	107.2518	2869200
009	2019-03-27t0658	1553688072.26	adult	157.9985	109.9994	-38.0003	1213.0635	82.5424	81995.6411	258338.5174	4729594.7224	385.413	0.78809	199.064	2.3599	200.7543	2.4892	313.6895	2.2278	310.4532	133945.4219	268.5288	2.9536	297.6382	2.5243	8500050	1.5638	276.094	86.9455	85.4912	178.1916	172.9305	76087.7969	118.0074	2.0437	152.444	3712570
009	2019-03-27t1058	1553702472.45	adult	161.9986	113.9994	-34.0002	1150.6828	82.5721	80351.4763	253411.9559	4659912.4229	290.108	-0.79873	147.821	-0.28168	146.6719	-0.24949	228.4431	-0.69133	224.5624	95717.6406	193.5727	-0.32088	214.8863	-0.56965	6184830	0.037837	247.843	72.6774	71.7123	125.7082	121.1019	52671.7148	97.9555	-0.25033	113.6132	3040820
009	2019-03-27t1458	1553716872.81	adult	165.9987	117.9995	-30.0001	1244.1887	83.1979	83789.8771	263968.3668	4765774.0098	385.442	0.56209	195.721	2.2083	195.478	2.2435	295.6695	1.504	289.189	129207.5547	248.3867	2.0846	276.4664	1.6854	8546550	1.5433	279.788	83.1818	81.9991	159.0853	150.3265	69520.2969	112.1246	1.1954	136.6561	3632300
009	2019-03-27t1858	1553731273.68	adult	169.9989	121.9998	-25.9999	1256.6849	77.2936	80775.4596	254434.4091	4400789.4245	320.792	-0.28121	173.919	1.0754	173.7834	1.1386	261.8521	0.35122	258.8753	110501.5781	227.3478	1.1501	250.0084	0.67798	7325310	0.75155	251.191	77.4476	76.4604	138.4849	133.822	58440.6328	105.3806	0.35567	124.9564	3262010
009	2019-03-27t2258	1553745673.16	adult	173.9988	125.9996	-22	671.7529	84.9192	37082.594	118470.8572	1797842.274	287.137	-0.59998	170.805	0.91859	170.5959	0.98362	243.2334	-0.28057	239.7141	47430.5156	213.2055	0.51316	231.8241	-0.016493	3319090	-1.7385	211.035	80.8482	79.5586	143.3679	139.1549	27956.7383	107.5237	0.47583	128.6507	1571040
009	2019-03-28t0258	1553760072.91	adult	177.9987	129.9996	-18.0001	1134.177	82.3413	75108.0091	236981.3623	4242266.5963	411.717	0.56333	191.625	2.0542	190.1285	2.0338	310.681	1.8436	300.7704	121786.9688	251.582	2.229	281.2401	1.7605	7501910	0.84231	308.935	86.8879	84.859	186.8456	182.0439	73243.4688	117.7199	1.4201	148.2035	3401570
009	2019-03-28t0658	1553774473.67	adult	181.9989	133.9998	-13.9999	1086.4672	79.5106	69101.0771	217763.0298	3791228.3133	415.613	0.53712	189.589	1.9744	188.2143	1.9655	319.0404	2.0583	309.8316	115173.5859	248.8472	2.1042	283.0911	1.7882	6830500	0.4337	283.509	86.8575	84.7328	193.309	191.3573	69784.5469	117.7758	1.2822	146.9695	3129300
009	2019-03-28t1058	1553788873.95	adult	185.999	137.9999	-9.9998	1072.5293	79.6481	69012.9753	217490.6043	3826081.5802	408.672	0.4429	187.954	1.923	186.7137	1.9284	310.0701	1.729	304.2221	111625.25	248.7397	2.0918	280.2093	1.6393	6765040	0.39859	333.037	87.8384	85.5348	189.3448	183.9889	68164.1328	121.5014	1.4869	150.5696	3161570
009	2019-03-28t1458	1553803274.4	adult	189.9991	142	-5.9997	997.3371	81.2967	65746.7316	207510.9375	3694572.2038	435.923	0.61805	186.632	1.8832	184.9884	1.8726	314.2763	1.8033	306.7981	107796.7656	248.9741	2.0918	283.8195	1.7207	6396070	0.18928	316.359	88.4508	85.6202	196.3984	189.4788	67364.6406	124.0682	1.5688	156.7502	3031300
009	2019-03-28t1858	1553817672.88	adult	193.9987	145.9996	-2.0001	994.4265	77.8955	63433.929	200055.2139	3460681.4139	416.009	0.45504	183.306	1.7256	181.0127	1.6879	313.0295	1.7141	305.9084	103612.7656	248.3964	2.0439	286.0212	1.7423	6064870	0.01057	284.903	89.5516	86.4307	193.7514	185.3273	64131.7109	127.9388	1.7392	156.5084	2962900
009	2019-03-28t2258	1553832073.46	dead	197.9989	149.9997	2.0001	988.2668	79.183	61963.7402	195362.0237	3348483.0598	404.913	0.36107	183.827	1.7858	181.4198	1.7477	318.5953	1.8247	312.5615	103224.8906	251.4046	2.1573	293.3856	1.94	5939810	-0.048262	331.747	90.0399	86.7024	194.5756	190.7926	63042.4961	131.163	1.8451	160.3213	2909370
012	2019-03-20t1459	1553112093.71	egg	-1.9992	-53.9978	-261.9981	70.4078	35.9663	1718.2622	5949.5868	39151.6261	127.896	0.51948	84.1036	0.83172	84.3456	0.85034	120.7265	-1.0816	119.8354	1207.265	106.4837	0.85254	116.8682	0.73685	79393.8	97114.0711	119.218	65.2515	65.0348	102.0668	100.3663	1020.6678	85.3555	1.0334	93.9078	61597.5
012	2019-03-20t1858	1553126487.93	larva	1.9992	-49.9994	-257.9997	170.6989	26.3019	3062.1839	9723.1796	50752.1691	0	-0.88223	0	-0.87988	0	-0.87639					0	-0.88572	0	-0.89949	0	63761.7865	0	0	0				0	-0.8412	0	0
012	2019-03-20t2258	1553140884.6	larva	5.9983	-46.0004	-254.0006	175.8323	25.8435	3123.1526	9911.6048	51160.5184	0	-1.0945	0	-1.0807	0	-1.0752					0	-1.1047	0	-1.1121	0	0.10146	0	0	0				0	-0.9588	0	0
012	2019-03-21t0258	1553155284.34	larva	9.9982	-42.0004	-250.0007	176.1875	25.9653	3141.8167	9973.0142	51737.4282	0	-1.3078	0	-1.2887	0	-1.2814					0	-1.3312	0	-1.3302	0	-0.67057	0	0	0				0	-1.0838	0	0
012	2019-03-21t0658	1553169685.33	larva	13.9985	-38.0002	-246.0004	301.4346	34.9038	7571.5688	23926.2169	169847.2484	217.947	0.60979	90.7063	0.31416	88.3654	0.29203	169.5241	-0.74179	164.6853	6950.4868	126.424	0.4403	155.2986	0.52191	369991	-0.54773	94.5937	52.616	52.4857	84.309	83.3174	3456.6704	71.8663	0.517	81.0397	214621
012	2019-03-21t1058	1553184085.38	larva	17.9985	-34.0001	-242.0004	288.557	31.7706	7387.171	23351.9475	163066.6959	176.322	0.011623	104.761	0.43331	104.0229	0.4483	156.5834	-1.1136	153.9184	6263.335	134.375	0.38334	148.9882	0.25695	416531	-0.92725	118.862	57.0209	56.8988	92.5919	90.1936	3703.6746	77.3215	0.59002	86.9393	226715
012	2019-03-21t1458	1553198486.63	larva	21.9988	-29.9998	-238.0001	396.2452	35.2703	10997.7954	34704.8643	263531.7933	248.342	0.54656	119.708	0.58271	117.0966	0.56248	211.575	-0.19025	207.4828	12482.9248	161.1036	0.64307	195.146	0.72192	705680	-0.92752	114.211	59.3788	59.1547	95.2492	93.6061	5619.7046	79.8985	0.59648	89.4073	350038
012	2019-03-21t1858	1553212890.15	larva	25.9998	-25.9988	-233.9991	463.2431	54.0338	16330.3463	51860.3674	497613.3711	227.682	0.15247	129.031	0.62145	127.0392	0.61787	195.0852	-0.62834	191.1576	16972.4102	167.4297	0.56889	185.0037	0.40146	1119210	-0.79242	151.907	63.235	62.8309	98.5586	96.2786	8574.6016	83.0013	0.62068	92.4942	548500
012	2019-03-21t2258	1553227285.8	larva	29.9986	-22	-230.0003	654.7651	47.7498	23179.6737	73121.5525	694373.5117	333.484	1.0717	137.842	0.65434	135.6491	0.64946	255.5052	0.46597	251.8668	31427.1348	178.351	0.57584	227.2258	0.84862	1695600	-0.50948	219.776	58.6042	58.3838	93.6736	91.2989	11521.8545	78.657	0.42971	88.1873	720890
012	2019-03-22t0258	1553241684.91	larva	33.9984	-18.0003	-226.0005	789.8815	47.3997	30007.0149	94552.2332	963110.2908	318.659	0.74249	122.766	0.1266	118.021	0.058882	247.2633	0.20051	241.5294	39314.8594	176.0126	0.33955	221.1687	0.58229	1948910	-0.58336	339.774	55.4893	55.259	91.1455	88.4536	14492.1357	75.3549	0.24884	84.8241	880892
012	2019-03-22t0658	1553256085.54	larva	37.9985	-14.0001	-222.0004	825.1968	55.3861	35345.6445	111419.3646	1281810.9508	484.119	2.3683	157.746	0.79204	149.7633	0.65047	365.1092	2.6036	354.2574	68275.4219	234.015	1.2545	322.251	2.0151	2940700	0.037531	130.066	60.2304	60.0265	94.7703	93.0902	17722.0391	80.1604	0.31853	89.3192	1122810
012	2019-03-22t1058	1553270485.07	larva	41.9984	-10.0002	-218.0005	833.9376	52.0309	34260.1035	107928.8124	1193215.1115	302.512	0.19708	138.435	0.12006	134.8859	0.084519	259.8893	0.26987	255.9341	47039.957	191.0831	0.21362	239.8601	0.50929	2504010	-0.66561	159.727	60.8978	60.7107	95.5264	93.4119	17290.2812	81.1487	0.2619	90.041	1101520
012	2019-03-22t1458	1553284889.91	larva	45.9997	-5.9989	-213.9991	985.4528	57.957	45983.4317	144793.5193	1829493.0284	333.356	0.35	141.661	-0.005311	138.6696	-0.0248	253.8085	0.032118	249.0769	61421.6484	193.8166	0.043634	233.3302	0.19599	3423950	-0.16386	215.238	60.4005	60.0881	95.2291	93.0578	23045.4453	80.4888	0.13081	89.3757	1459880
012	2019-03-22t1858	1553299286.33	larva	49.9988	-1.9999	-210.0001	1040.7139	64.6278	54947.8554	173138.1507	2455169.6618	383.538	0.74356	154.843	0.15317	150.054	0.085836	313.7635	1.3128	309.0428	90363.9062	219.8122	0.38671	286.0805	0.9411	4458090	0.37863	224.774	58.6631	58.308	94.4837	91.7596	27211.3145	79.0025	-0.059642	87.8785	1688970
012	2019-03-22t2258	1553313685.42	adult	53.9985	1.9999	-206.0004	1225.1075	67.9251	67615.3127	212890.5182	3171962.7229	377.667	0.59098	157.444	0.11031	155.0387	0.1133	291.1807	0.70592	284.0312	103077.9688	222.4077	0.326	265.8926	0.48219	5567530	0.973	158.123	61.2734	60.8759	96.3873	94.5847	34121.1094	81.8177	0.0076262	91.1776	2166750
012	2019-03-23t0258	1553328085.68	adult	57.9986	5.9999	-202.0003	1220.36	69.6083	68730.046	216372.9808	3320631.9046	347.372	0.15714	154.702	-0.074426	154.7327	0.0067139	266.5155	0.051087	261.2853	95945.5938	213.4096	0.0091123	245.8757	0.016789	5558130	0.707	159.292	62.1035	61.7119	97.2957	95.6424	35026.4531	82.6427	-0.0010048	92.0873	2231250
012	2019-03-23t0658	1553342485.76	adult	61.9986	10	-198.0003	1212.6059	70.2735	71151.6578	224017.4708	3541936.8438	373.633	0.45584	168.038	0.29871	166.368	0.32946	276.5622	0.22778	271.6708	102881.1484	229.9446	0.35993	258.6706	0.23084	6244810	0.98635	119.086	59.3271	58.9976	93.81	92.5009	34897.3203	79.8204	-0.24088	89.2363	2204770
012	2019-03-23t1058	1553356885.67	adult	65.9986	13.9999	-194.0003	1417.7628	75.5502	77396.1873	243858.4573	3877230.5609	375.934	0.48493	156.293	-0.15734	152.6337	-0.20223	253.0797	-0.39861	249.0913	102750.3594	215.6931	-0.063509	239.9445	-0.20237	6333130	0.84921	365.673	56.7131	56.352	93.7021	91.0997	38043.0703	77.9654	-0.44602	87.21	2298070
012	2019-03-23t1458	1553371285.38	adult	69.9985	17.9999	-190.0004	1284.8579	77.6067	78497.9181	247121.8627	4130640.8111	432.987	1.318	156.172	-0.20181	154.174	-0.18813	247.7383	-0.53325	243.7568	101572.6875	212.3776	-0.18889	235.0651	-0.33304	6396980	0.72581	419.752	56.4089	56.175	93.0785	89.86	38162.1797	77.0635	-0.59533	86.5321	2310560
012	2019-03-23t1858	1553385686.56	adult	73.9988	22.0002	-186.0001	1234.8575	71.5848	77328.8735	243768.1986	3982309.2834	335.078	-0.056687	166.618	0.18401	164.8726	0.20823	266.7461	0.044942	262.076	107765.4297	225.5138	0.18936	252.1337	0.09514	6721030	0.81175	227.139	59.3261	58.9465	95.217	92.4183	38467.6836	79.753	-0.43153	88.9819	2393100
012	2019-03-23t2258	1553400086.46	adult	77.9988	26.0002	-182.0001	1163.5973	78.3519	74877.0248	235884.4322	4085640.776	298.236	-0.61197	158.521	-0.14075	156.6438	-0.12611	251.0496	-0.36345	247.3703	98160.4062	213.7351	-0.1578	239.042	-0.21312	6191020	0.33703	160.943	62.8903	62.6115	98.6841	96.9876	38585.4688	83.4922	-0.14225	93.0736	2456180
012	2019-03-24t0258	1553414486.32	adult	81.9987	30.0001	-178.0001	1243.3286	75.2398	78669.9463	247819.4716	4178728.0825	281.73	-0.88412	155.314	-0.2702	152.8471	-0.28376	246.2941	-0.45755	243.146	101226.8906	209.5644	-0.27098	234.8005	-0.29581	6371150	0.37585	121.72	62.1541	61.7477	96.7223	95.2783	39752.8594	82.5002	-0.28871	91.876	2549630
012	2019-03-24t0658	1553428886.28	adult	85.9987	34.0001	-174.0002	1183.6942	77.658	75319.5387	237233.5715	4075748.987	376.372	0.78071	153.167	-0.34971	151.3177	-0.33973	236.9429	-0.71997	233.2853	93118.5625	204.9955	-0.39251	226.546	-0.50048	6015190	0.072066	297.891	61.0908	60.7601	95.1026	93.6261	37375.3398	80.9563	-0.50128	89.7713	2399160
012	2019-03-24t1058	1553443286.42	adult	89.9988	38.0002	-170.0001	1254.4657	79.4602	80472.5246	253399.0943	4423217.0707	299.001	-0.56408	142.199	-0.81922	141.2413	-0.77058	214.4477	-1.4858	211.9248	90068.0391	185.2998	-1.0388	205.0549	-1.1391	5968220	-0.0037142	276.332	63.2827	63.0388	100.6058	98	42254.4453	83.7337	-0.28254	93.4568	2656040
012	2019-03-24t1458	1553457691.08	adult	94.0001	42.0014	-165.9988	1306.3052	77.0618	80613.9911	253724.2103	4321833.1661	413.703	1.6196	147.05	-0.57506	145.8681	-0.5389	230.4926	-0.83551	227.1067	97037.3906	196.8128	-0.59237	218.9007	-0.65033	6187880	0.11704	393.107	62.1714	61.7974	99.1683	96.7151	41749.8711	83.5225	-0.36886	93.373	2616170
012	2019-03-24t1858	1553472087.01	adult	97.9989	46.0003	-162	1174.5664	78.8329	76993.1853	242535.9399	4284037.1212	277.351	-0.92967	150.855	-0.36511	148.8958	-0.3677	230.8324	-0.75203	227.4199	92794.6406	196.9015	-0.5367	218.9058	-0.59546	6052000	0.0067359	159.186	65.3129	64.8624	103.5696	101.76	41634.9883	87.0987	-0.063496	97.3778	2620220
012	2019-03-24t2258	1553486487.83	adult	101.9992	50.0005	-157.9997	1370.6894	80.2132	84333.3635	265990.3002	4450933.1636	242.622	-1.576	136.896	-0.98387	135.6683	-0.95019	203.8881	-1.7249	201.3369	89914.6562	175.8578	-1.2651	194.376	-1.3795	6028780	-0.018103	220.928	64.5927	64.165	101.3102	98.9323	44677.7969	85.5721	-0.29518	95.0114	2844600
012	2019-03-25t0258	1553500888	adult	105.9992	54.0006	-153.9997	1121.4561	79.1055	74261.6519	234094.1969	4117242.5635	261.409	-1.1985	146.832	-0.47746	145.8134	-0.43861	223.9588	-0.87935	221.1909	86896	192.2664	-0.59817	213.3696	-0.67669	5683120	-0.26297	144.37	64.0788	63.5477	102.3603	100.6927	39715.8086	85.7322	-0.35375	96.3864	2480170
012	2019-03-25t0658	1553515287.29	adult	109.999	58.0004	-149.9999	1245.7636	77.2053	79662.5497	250881.2121	4336537.6342	390.854	1.3061	142.488	-0.64959	140.6778	-0.64843	223.4715	-0.838	219.6529	92964.1562	188.4574	-0.69174	211.8766	-0.68105	5917680	-0.097524	349.53	63.0876	62.7371	100.7775	98.202	41923.4531	83.9279	-0.62237	94.4223	2620090
012	2019-03-25t1058	1553529690	adult	113.9998	62.0011	-145.9991	1147.5441	80.1922	75732.0376	238601.0673	4263081.0637	334.545	0.22557	145.479	-0.47	143.9637	-0.45727	220.3552	-0.90883	217.5986	87040.3125	188.8363	-0.62777	209.614	-0.71894	5741620	-0.21935	296.908	64.0723	63.5716	104.1334	101.451	41132.6953	86.0495	-0.47871	97.3477	2528740
012	2019-03-25t1500	1553544164.44	adult	118.0205	66.0218	-141.9784	1192.7032	76.4446	74549.7241	234832.2018	3931538.1644	336.626	0.26031	149.981	-0.21717	148.6172	-0.20017	232.7251	-0.38778	229.4095	90530.0781	196.9048	-0.26118	219.3096	-0.33332	5832910	-0.15013	285.831	68.0694	67.4496	110.6087	107.5426	43026.7773	91.2453	-0.0073795	103.4096	2647290
012	2019-03-25t1858	1553558488.26	adult	121.9993	70.0007	-137.9996	1281.7954	78.8445	80277.5133	252721.7541	4315408.7414	275.387	-0.91782	143.68	-0.49881	142.2922	-0.48117	221.9705	-0.7775	218.7101	93005.6562	187.2905	-0.60596	209.5275	-0.65804	6016880	-0.014874	242.06	67.2484	66.6432	109.4645	107.0592	45865.6328	90.3333	-0.18472	101.9853	2816160
012	2019-03-25t2258	1553572887.52	adult	125.9991	74.0005	-133.9998	1176.7336	81.3902	77852.6973	245278.6173	4364778.6885	290.36	-0.6475	146.873	-0.31888	145.5902	-0.29817	227.9909	-0.53102	223.4256	92564.3203	190.2131	-0.4559	213.2138	-0.5038	5958210	-0.055271	262.581	65.8853	65.1865	110.4264	107.4686	44833.1094	88.8428	-0.42837	101.9827	2672770
012	2019-03-26t0258	1553587287.02	adult	129.9989	78.0003	-129.9999	1271.5745	82.2465	79708.7225	251024.0152	4313814.9448	361.4	0.66023	145.286	-0.38089	143.7089	-0.37424	232.322	-0.36432	227.1657	96645.9688	189.6409	-0.45493	215.8733	-0.39502	6040690	0.0023722	432.799	66.3762	65.5519	117.0624	112.599	48697.9609	90.1067	-0.37558	105.1204	2759790
012	2019-03-26t0658	1553601686.51	adult	133.9988	82.0002	-126.0001	1341.3817	79.3365	85160.812	268089.2616	4665947.7347	319.029	-0.16034	140.156	-0.62654	139.2983	-0.58167	213.1011	-1.0897	209.5173	94829.9844	180.0528	-0.83598	200.6872	-0.95011	6228390	0.13073	385.998	65.0635	64.3877	108.2844	105.4719	48186.5391	87.6519	-0.72864	100.2585	2891360
012	2019-03-26t1058	1553616091.99	adult	138.0003	86.0017	-121.9986	1284.237	85.2843	87842.7219	276675.8894	5153185.1814	259.617	-1.2797	127.854	-1.2391	125.9385	-1.2386	208.2618	-1.2744	204.6135	95383.9219	170.2273	-1.2408	195.3396	-1.1533	5847270	-0.14387	202.007	62.0654	61.3057	110.0418	106.12	50399.1641	85.5028	-1.0487	99.3821	2838500
012	2019-03-26t1458	1553630487.96	adult	141.9992	90.0006	-117.9997	1264.9489	82.8251	83718.1369	263605.1944	4773233.6975	309.01	-0.40727	138.485	-0.70777	136.3286	-0.725	224.442	-0.69926	220.3629	98081.1719	185.1073	-0.61997	210.6604	-0.6026	6042120	-0.016277	324.475	66.8998	66.0283	113.9785	110.6589	49808.6055	89.7325	-0.67435	103.9502	2918840
012	2019-03-26t1858	1553644890.26	adult	145.9998	94.0012	-113.999	1230.0259	81.7095	82241.9148	259070.6828	4661426.6163	347.009	0.24205	142.289	-0.52198	140.6227	-0.51657	228.9823	-0.56148	224.8222	98233.4141	188.6082	-0.47857	214.0641	-0.49621	6096820	0.011379	321.68	71.0432	70.064	121.7667	118.2207	52237.918	95.3503	-0.15368	110.344	3044060
012	2019-03-26t2258	1553659286.8	adult	149.9989	98.0003	-110	1230.2827	84.4398	84764.9319	267057.3819	4956698.2675	295.795	-0.70724	137.213	-0.78831	135.927	-0.75891	227.0691	-0.65687	222.7998	100364.5547	179.1764	-0.89217	208.8845	-0.71087	6054780	-0.026947	262.54	69.5552	68.6624	126.343	121.4403	55843.6094	94.2772	-0.363	112.0264	3069260
012	2019-03-27t0258	1553673686.81	adult	153.9989	102.0003	-106	1375.6297	82.6064	89920.7545	283179.5284	5133417.0403	309.86	-0.48884	139.401	-0.68982	137.8024	-0.67621	222.9315	-0.82689	217.5505	104554.8516	183.1578	-0.73919	206.9841	-0.80788	6535510	0.28447	186.915	69.6537	68.8162	119.7789	116.7245	56176.2812	94.0252	-0.48596	109.4762	3265570
012	2019-03-27t0658	1553688086.58	adult	157.9988	106.0002	-102.0001	1327.7492	84.3693	88086.1928	277388.8711	5074302.632	313.34	-0.44958	141.339	-0.60395	139.4494	-0.60506	233.4346	-0.49533	227.452	107146.5	188.3049	-0.53432	215.3816	-0.52443	6486910	0.2418	181.648	67.7866	66.8685	120.1174	116.4633	55133.8672	92.3599	-0.76575	108.493	3111130
012	2019-03-27t1058	1553702486.7	adult	161.9989	110.0002	-98	1267.8906	82.8008	85747.4279	270029.2915	4930889.8574	378.463	0.5753	147.099	-0.31904	145.3754	-0.3154	243.3127	-0.19381	237.0622	108760.7812	196.2937	-0.20156	225.0815	-0.19154	6569420	0.28703	228.777	68.2845	66.9064	130.7037	126.1655	58424.5547	94.0673	-0.67607	115.8588	3049590
012	2019-03-27t1458	1553716887.1	adult	165.999	114.0003	-93.9999	941.9787	108.2881	69654.4388	220907.3831	4600322.8301	321.696	-0.2907	143.865	-0.49794	142.6284	-0.46472	223.9427	-0.86494	220.4801	81291.1953	188.4135	-0.56429	210.8908	-0.743	5213230	-0.58607	272.724	70.4041	69.6585	116.8907	113.5958	42431.3203	94.2066	-0.75644	107.3918	2551230
012	2019-03-27t1858	1553731288.02	adult	169.9992	118.0006	-89.9997	1301.4119	78.8878	84879.4821	267245.791	4721859.724	342.055	-0.037687	151.627	-0.099347	149.7403	-0.1052	254.5027	0.11148	249.1352	112744.6953	200.2934	-0.052447	233.6826	0.075532	6708260	0.36328	284.392	73.4375	71.9317	146.5494	137.396	64921.3828	100.3631	-0.18532	125.2308	3249020
012	2019-03-27t2258	1553745687.62	adult	173.9991	122.0005	-85.9998	1224.062	87.089	87736.2466	276509.1291	5314255.1704	307.91	-0.39231	145.427	-0.43407	143.7626	-0.4205	231.756	-0.65032	228.231	105912.4844	189.7226	-0.53661	215.956	-0.59874	6635110	0.31476	200.39	71.0704	70.0102	125.3521	121.7837	57285.9141	96.8246	-0.65938	114.6237	3242590
012	2019-03-28t0258	1553760087.38	adult	177.999	126.0004	-81.9998	950.956	72.8174	54977.634	173987.5521	2643971.1887	393.279	0.39828	153.156	-0.022965	151.0665	-0.037327	252.7766	0.0026421	246.3964	72799.6562	202.3957	0.020224	235.6287	0.10065	4404160	-1.043	317.327	71.0776	69.4681	145.4161	141.3223	41879.8477	98.2046	-0.60372	123.9397	2043910
012	2019-03-28t0658	1553774488.3	adult	181.9993	130.0007	-77.9996	1306.9935	80.1349	86306.1223	271766.381	4837011.6731	338.179	-0.098912	147.074	-0.35485	144.753	-0.37373	245.6539	-0.23814	240.5663	110544.2656	196.6279	-0.2482	228.4002	-0.18038	6614370	0.30454	374.763	70.7401	69.4282	134.5453	129.2379	60545.3828	98.5848	-0.65075	120.2345	3181390
012	2019-03-28t1058	1553788888.51	adult	185.9994	134.0007	-73.9995	1278.7109	88.5338	88605.6876	279107.1896	5217842.5888	344.377	-0.053438	142.106	-0.63336	140.4347	-0.60988	241.5378	-0.38061	236.079	111590.4531	185.203	-0.77092	215.914	-0.63762	6553640	0.27479	305.55	72.8839	71.2927	142.6459	138.8568	65902.3906	100.2789	-0.56667	124.4172	3361260
012	2019-03-28t1458	1553803288.98	adult	189.9995	138.0009	-69.9994	1336.3559	88.3439	92200.0853	290483.5997	5431387.4053	307.671	-0.33072	142.237	-0.63493	140.7429	-0.59897	234.5886	-0.60135	229.9416	112837.1328	187.6359	-0.67163	215.3773	-0.66635	6830200	0.43865	206.22	73.9058	72.3499	137.1388	133.0929	65963.7734	102.2245	-0.46659	122.3746	3548960
012	2019-03-28t1858	1553817687.46	adult	193.9991	142.0004	-65.9998	1353.8237	85.9412	89628.9296	282195.1274	5216586.5189	334.832	-0.13374	142.054	-0.65779	140.1378	-0.64265	235.69	-0.5778	230.1625	110302.9297	186.0804	-0.7536	217.2738	-0.61095	6636460	0.33229	272.258	75.681	73.8638	148.4951	144.7058	69495.6953	104.8646	-0.31543	131.7726	3535660
012	2019-03-28t2258	1553832088.14	adult	197.9993	146.0006	-61.9996	803.1817	93.4209	55347.0731	175855.4423	3227464.3041	470.241	0.82636	148.682	-0.28269	146.0782	-0.30937	263.487	0.2209	257.034	76147.7422	201.7347	-0.066584	239.3163	0.11883	4286210	-0.96179	394.816	73.8106	71.8608	150.3156	144.775	43441.2031	105.6143	-0.33963	132.6868	2127810
012	2019-03-29t0258	1553846488.01	adult	201.9992	150.0006	-57.9997	1323.3513	85.5187	87280.3489	274748.3993	5010356.2251	385.022	0.2103	145.737	-0.47015	143.7396	-0.45677	251.6968	-0.14208	244.0738	114522.0312	190.5752	-0.5827	228.3929	-0.26896	6629000	0.33706	237.548	75.0799	73.3837	148.3521	142.4329	67500.2188	104.6024	-0.50878	129.9451	3415080
012	2019-03-29t0658	1553860888.27	adult	205.9993	154.0007	-53.9996	1330.5934	79.3337	87092.1481	274403.7552	4787290.3045	384.379	0.19958	149.853	-0.23976	148.2548	-0.20065	251.4014	-0.17516	244.7226	114136.2422	197.1342	-0.31372	230.6844	-0.21848	6803160	0.43332	433.749	74.4617	72.7846	147.4726	139.9674	66952.5469	104.1076	-0.62517	128.9529	3380490
012	2019-03-29t1058	1553875288.85	adult	209.9995	158.0008	-49.9994	1145.4861	86.1472	82729.5753	260868.784	4996706.5947	385.728	0.20287	146.214	-0.48492	144.25	-0.46444	260.1853	0.040164	251.5251	112139.875	192.8502	-0.52756	231.2108	-0.22803	6294970	0.16828	432.883	74.2766	72.2884	153.3659	145.309	66100.7031	105.5944	-0.58429	131.0034	3197830
012	2019-03-29t1458	1553889688.44	adult	213.9993	162.0007	-45.9996	1258.38	85.4427	85847.4189	270465.5901	5014093.0937	333.719	-0.17499	146.894	-0.46355	145.2034	-0.42341	244.9375	-0.40024	238.2533	109732.0078	190.6916	-0.64406	223.5908	-0.4916	6567200	0.31471	279.501	76.0889	74.2243	147.9767	141.6985	66293.5781	106.7982	-0.56787	129.8518	3401710
012	2019-03-29t1858	1553904088.96	adult	217.9995	166.0009	-41.9994	1216.873	86.6804	84487.7502	266188.3312	5083233.4805	357.718	-0.011833	139.955	-0.93119	137.9847	-0.90977	241.0488	-0.5303	236.0289	106061.4609	185.5142	-0.89728	221.3991	-0.58419	6157040	0.10789	266.61	79.888	77.6717	156.8814	151.6105	69027.8125	113.1856	-0.18698	140.0835	3514510
012	2019-03-29t2258	1553918488.89	adult	221.9995	170.0008	-37.9994	1313.4266	84.4185	87898.1629	276786.4909	5029617.9434	379.633	0.1428	149.08	-0.37368	147.1821	-0.34197	250.0716	-0.31209	244.0366	114532.8125	195.7634	-0.47682	230.2428	-0.33376	6826230	0.44626	268.961	77.7149	75.6122	151.9739	147.4882	69604.0625	110.3581	-0.45962	135.9533	3558490
012	2019-03-30t0258	1553932888.89	adult	225.9995	174.0008	-33.9994	908.6601	88.5091	62338.5481	197249.2568	3699330.1096	371.752	0.080866	145.885	-0.60085	144.3257	-0.54783	251.0906	-0.30961	244.3333	81604.4531	190.1751	-0.74394	228.3792	-0.41332	4734120	-0.57863	347.195	78.2313	75.8308	161.0468	153.3118	52340.2148	111.4408	-0.45535	139.694	2538690
012	2019-03-30t0658	1553947289.53	adult	229.9996	178.001	-29.9993	1287.77	80.3175	82801.6584	260714.7102	4571871.7556	349.754	-0.090637	149.117	-0.41199	147.6961	-0.34573	255.7586	-0.21012	248.67	110487.7031	198.6412	-0.40233	234.3978	-0.25338	6438110	0.25867	279.397	78.3712	75.9553	159.5441	153.3574	68923.0625	113.4974	-0.38581	141.9574	3383680
012	2019-03-30t1058	1553961689.46	adult	233.9996	182.001	-25.9993	1212.1393	88.1017	84928.4642	267600.3512	5061510.9748	376.321	0.11238	144.802	-0.71092	143.1111	-0.66563	254.2744	-0.26958	245.5212	112643.5625	190.2587	-0.78936	228.3738	-0.45657	6401430	0.24405	328.542	77.8346	74.994	169.0197	160.2964	74875.75	113.8712	-0.42707	144.6212	3440910
012	2019-03-30t1458	1553976088.66	adult	237.9994	186.0008	-21.9995	1208.0651	78.3082	79236.0462	249660.093	4368998.1349	354.081	-0.068246	156.663	0.044439	154.7205	0.086246	264.7488	-0.017308	259.2231	109341.2578	206.6425	-0.10363	241.4284	-0.084554	6470970	0.28062	270.345	82.2202	79.334	165.0438	160.6825	68328.1406	120.364	-0.0707	147.8748	3396110
012	2019-03-30t1858	1553990488.61	adult	241.9994	190.0008	-17.9995	1135.106	79.9995	74565.4197	235002.6246	4150462.9873	365.881	0.027933	150.671	-0.35693	148.7759	-0.31766	262.431	-0.095515	255.9221	102085.6562	198.5963	-0.47396	239.401	-0.16409	5855080	-0.00054649	327.159	81.8836	78.4318	169.6714	162.6271	66002.1719	122.1268	-0.021201	149.6655	3182000
012	2019-03-30t2258	1554004888.67	adult	245.9994	194.0008	-13.9995	1119.6487	81.0281	72335.3105	227902.058	3997706.8266	399.467	0.32685	153.584	-0.18127	151.2993	-0.1638	278.1311	0.2949	269.2836	105133.5625	204.6503	-0.23202	249.3187	0.11613	5792280	-0.020196	351.802	83.9958	80.1528	188.5138	180.0161	71258.2188	126.606	0.19945	163.4245	3167820
012	2019-03-31t0258	1554019287.7	adult	249.9991	198.0005	-9.9998	1042.9572	80.9067	70670.4048	222891.6253	4024683.8641	533.366	1.5933	153.913	-0.16861	151.3196	-0.17053	281.3707	0.36828	273.0451	103825.7969	204.92	-0.23759	251.3766	0.16394	5666450	-0.065992	398.347	85.58	81.6268	192.9852	185.7947	71211.5547	128.965	0.28828	167.8342	3150710
012	2019-03-31t0658	1554033687.45	adult	253.9991	202.0004	-5.9998	1026.8027	82.0039	68306.7624	215356.4686	3888765.5141	370.192	0.072179	154.661	-0.12743	151.6692	-0.15393	279.7859	0.31834	273.2861	99883.5469	206.5656	-0.18162	253.6076	0.21868	5506540	-0.12555	348.438	87.1573	83.4813	194.1833	189.6833	69323.4531	130.7293	0.34033	169.0689	3103150
012	2019-03-31t1058	1554048087.01	adult	257.9989	206.0003	-2	987.7621	85.1024	66446.2851	209598.3313	3853239.8662	396.671	0.3501	154.053	-0.17166	151.0015	-0.20196	281.048	0.34389	271.9615	97242.5938	205.0507	-0.26246	250.7226	0.1197	5329630	-0.19192	432.27	88.2336	84.6324	199.2122	191.2477	68927.4375	132.3344	0.38255	172.104	3052530
012	2019-03-31t1458	1554062486.66	dead	261.9988	210.0002	2	965.9805	85.4838	62407.7821	196859.4919	3466605.2818	366.066	0.036282	154.722	-0.13502	151.8361	-0.15342	270.7368	0.066465	264.3616	88260.1875	204.66	-0.29474	246.9406	-0.0066737	5034810	-0.31092	336.408	89.8944	86.5483	187.3926	179.9957	61090	133.8752	0.42055	165.756	2925250
013	2019-03-20t1459	1553112098.05	egg	-1.9992	-53.9979	-273.9979	187.6978	28.3426	3752.5531	11902.8502	67713.76	0	-0.67058	0	-0.68567	0	-0.68411					0	-0.67356	0	-0.6918	0	88102.6808	0	0	0				0	-0.72994	0	0
013	2019-03-20t1858	1553126492.45	larva	1.9992	-49.9994	-269.9995	170.3538	29.0041	3334.7751	10607.7141	60592.404	0	-0.88223	0	-0.87989	0	-0.87639					0	-0.88572	0	-0.89949	0	63761.605	0	0	0				0	-0.8412	0	0
013	2019-03-20t2258	1553140889.01	larva	5.9983	-46.0004	-266.0004	172.7835	30.2009	3559.6115	11330.8447	67842.1204	0	-1.0945	0	-1.0807	0	-1.0752					0	-1.1047	0	-1.1121	0	0.10146	0	0	0				0	-0.9588	0	0
013	2019-03-21t0258	1553155288.81	larva	9.9982	-42.0004	-262.0005	170.3876	29.8448	3531.9278	11240.684	66702.7268	0	-1.3078	0	-1.2887	0	-1.2814					0	-1.3312	0	-1.3302	0	-0.67057	0	0	0				0	-1.0838	0	0
013	2019-03-21t0658	1553169689.88	larva	13.9985	-38.0001	-258.0002	267.1529	35.4162	7178.7339	22738.7397	169689.322	172.403	0.1642	110.968	0.72056	111.0502	0.75103	153.9075	-1.0305	152.743	6002.3911	136.1894	0.59528	148.484	0.43078	428448	-0.45282	106.412	63.7586	63.5252	96.6875	96.0076	3770.8118	83.6727	0.80198	92.9062	246172
013	2019-03-21t1058	1553184089.83	larva	17.9985	-34.0002	-254.0002	326.4836	39.6984	10050.5264	31832.7532	264206.1943	257.097	0.81393	99.7485	0.32973	97.0975	0.30393	183.3685	-0.60884	179.1759	9901.9014	140.724	0.48702	169.4282	0.53736	535051	-0.76111	274.273	59.409	59.0614	99.0915	92.3035	5350.9429	79.3819	0.64206	88.3216	318670
013	2019-03-21t1458	1553198491.24	larva	21.9989	-29.9998	-249.9998	414.8276	45.7685	13899.2058	43936.0047	405297.8234	204.235	0.10125	107.246	0.31701	106.1698	0.32743	167.7278	-1.0338	165.0267	12411.8584	140.8281	0.3019	156.5956	0.17851	791904	-0.81968	124.712	63.2728	62.9494	97.8044	95.9064	7237.5254	83.4335	0.69019	92.0997	467206
013	2019-03-21t1858	1553212894.79	larva	25.9999	-25.9988	-245.9988	569.8807	49.6329	20978.8513	66246.2322	653876.1962	255.97	0.44312	143.283	0.93549	142.1197	0.95317	207.6593	-0.38098	204.5316	23257.8438	176.8007	0.73163	196.6486	0.5704	1591300	-0.25435	119.835	63.3936	63.3305	97.3166	96.3398	10899.4629	83.2103	0.62652	92.4122	704050
013	2019-03-21t2258	1553227290.32	larva	29.9986	-22	-242.0001	571.8598	42.5498	19943.2119	62907.6035	580799.6322	318.019	0.90979	141.072	0.72804	137.4407	0.69071	262.038	0.59762	259.3495	27776.0273	188.2321	0.75329	241.7585	1.066	1495510	-0.7204	118.829	65.7318	65.467	100.4844	98.8569	10651.3477	86.0801	0.64946	95.3117	696823
013	2019-03-22t0258	1553241689.37	larva	33.9984	-18.0003	-238.0003	776.6685	42.8664	24773.8593	78045.3408	666569.5561	280.699	0.33702	126.814	0.22246	124.3405	0.20991	224.8348	-0.2633	220.0044	29903.0273	170.2373	0.23206	208.1192	0.38057	1675090	-0.85323	120.261	58.5068	58.335	92.9596	91.1619	12363.624	78.5863	0.3509	87.7844	772816
013	2019-03-22t0658	1553256090	larva	37.9985	-14.0001	-234.0002	758.6664	44.1065	27029.6677	85144.0021	806092.3698	320.07	0.57876	143.288	0.4356	142.0914	0.45961	253.5394	0.2322	249.0729	36509.6719	192.8023	0.45729	227.5892	0.49951	2052880	-0.78756	119.909	60.3647	60.1633	96.0857	94.2197	13836.3359	81.3316	0.35837	90.736	864845
013	2019-03-22t1058	1553270489.63	larva	41.9984	-10.0002	-230.0003	831.642	74.7953	38846.5776	123508.9077	1546440.4297	391.961	1.1943	153.798	0.51591	148.6961	0.44362	292.874	0.99123	290.1027	60039.1758	214.7481	0.6911	270.1309	1.0126	3140400	-0.10424	111.813	60.606	60.2867	94.2367	92.7606	19318.5195	80.8615	0.25123	89.8535	1237510
013	2019-03-22t1458	1553284894.57	larva	45.9998	-5.9988	-225.9989	925.8657	54.0934	41676.0675	131291.5701	1549928.6193	346.699	0.50214	154.034	0.3299	149.7513	0.27821	283.7667	0.70651	278.4243	62428.6719	209.3906	0.37315	261.3637	0.68177	3379040	-0.20165	210.099	61.4216	61.2433	95.5293	93.9408	21016.4453	81.5345	0.17416	90.1253	1347410
013	2019-03-22t1858	1553299290.87	larva	49.9988	-1.9999	-221.9999	1145.7461	61.0025	54602.8125	171797.8982	2242128.6857	298.437	-0.25025	134.954	-0.41895	132.892	-0.41256	242.3771	-0.34031	239.1851	69562.2344	184.8041	-0.39621	224.2694	-0.18147	3872380	-0.092513	194.995	57.8214	57.4764	93.0348	91.3293	26700.9961	77.9045	-0.11221	87.4486	1659130
013	2019-03-22t2258	1553313689.9	adult	53.9985	1.9999	-218.0002	1114.7563	63.8181	60142.783	189430.7977	2705330.3887	403.787	0.90583	154.122	0.0093188	152.3326	0.030249	296.4312	0.83082	290.2786	93672.2656	218.0226	0.22281	269.6567	0.55393	4855150	0.42087	303.24	59.2573	58.9522	95.2817	92.6926	30109.002	80.0586	-0.087389	89.4641	1866720
013	2019-03-23t0258	1553328090.32	adult	57.9986	6	-214.0001	646.0207	107.1859	48904.5353	155683.5858	3243605.4102	374.353	0.49381	157.6	0.018772	154.6904	0.0053405	269.825	0.13204	264.8165	68805.3594	218.6515	0.13895	252.1595	0.14279	4008720	-0.45626	385.996	58.6605	58.3295	96.0384	91.9094	24489.7891	78.8699	-0.23183	88.3017	1492090
013	2019-03-23t0658	1553342490.3	adult	61.9986	10	-210.0001	1174.0768	69.2525	64850.1444	204169.322	3064391.6253	316.233	-0.28809	174.89	0.53146	173.1247	0.56113	276.3754	0.22308	273.553	93967.625	240.4335	0.633	265.8996	0.38363	5934880	0.75986	153.338	59.476	59.235	93.9638	92.1785	31947.6797	79.6181	-0.25483	88.2005	2018320
013	2019-03-23t1058	1553356890.31	adult	65.9986	14	-206.0001	951.1953	123.0403	70200.0552	224495.7333	4528004.3567	285.479	-0.73803	154.292	-0.22893	151.7514	-0.23407	249.9108	-0.48162	246.754	91467.3438	213.842	-0.11405	238.0102	-0.24558	5639380	0.3536	171.524	60.5069	60.1928	96.3171	94.3336	35252.043	81.1488	-0.20176	90.6631	2211530
013	2019-03-23t1458	1553371289.91	adult	69.9985	17.9999	-202.0002	1397.9236	70.1391	72588.6819	228627.872	3390431.6132	414.028	1.0491	179.333	0.66809	177.0095	0.67615	276.7088	0.26326	273.202	105426.0469	241.8606	0.65441	265.7147	0.39313	6823630	1.025	292.675	61.9635	61.6404	97.5926	94.7355	37182.7773	82.2818	-0.15882	91.4698	2357710
013	2019-03-23t1858	1553385691.16	adult	73.9989	22.0002	-197.9998	1251.7571	76.7308	76826.249	241908.1147	3995568.458	317.849	-0.31439	165.185	0.12767	164.5235	0.19442	261.7583	-0.10014	257.9847	104965.0625	225.4589	0.18772	249.1447	0.019704	6622090	0.74336	138.739	61.194	60.8749	95.7842	94.1103	38409.4727	81.5141	-0.27421	90.3394	2453200
013	2019-03-23t2258	1553400091	adult	77.9988	26.0002	-193.9999	1252.5102	76.0311	77603.0256	244369.7346	4101266.3081	318.981	-0.28359	162.052	0.0039981	162.6361	0.12049	251.1809	-0.35938	248.4182	101728.2578	218.9795	0.0063544	240.4388	-0.17548	6562320	0.59106	240.132	58.4002	57.986	97.2289	94.9226	39377.6875	79.3962	-0.52639	89.871	2364920
013	2019-03-24t0258	1553414490.83	adult	81.9988	30.0001	-189.9999	1219.7607	82.5078	79029.9357	248999.1109	4321126.3054	376.077	0.69584	159.473	-0.093345	157.5303	-0.084331	260.5476	0.013204	256.6866	107345.625	222.7118	0.158	247.9736	0.082604	6569510	0.51074	365.458	58.5164	57.9865	99.0476	95.5205	40807.6055	79.8321	-0.54854	90.9791	2410580
013	2019-03-24t0658	1553428890.88	adult	85.9988	34.0001	-185.9999	1237.2595	74.9827	78600.5038	247625.0945	4157516.541	313.424	-0.32848	164.86	0.16278	162.18	0.13588	258.3704	0.03059	255.6379	105931.8672	224.5759	0.27029	247.4548	0.13563	6758920	0.57689	155.842	64.4582	63.9114	108.6762	105.4404	44557.2617	86.5129	0.055495	99.5314	2642660
013	2019-03-24t1058	1553443291.01	adult	89.9988	38.0002	-181.9999	1231.3835	76.8022	79050.2309	249033.0156	4261251.8151	290.853	-0.71354	155.594	-0.21783	153.024	-0.24322	244.5763	-0.38113	241.46	101010.0312	208.9026	-0.21483	232.4681	-0.2658	6411240	0.29759	176.753	63.1808	62.7746	100.0801	98.1867	41333.082	83.7431	-0.28157	93.7824	2603360
013	2019-03-24t1458	1553457695.75	adult	94.0001	42.0015	-177.9986	1274.7252	72.0805	75456.4288	237556.3201	3778758.3334	298.91	-0.54264	162.809	0.146	160.9161	0.1464	252.2321	-0.014289	248.4093	99631.6641	216.5423	0.11395	241.0011	0.077158	6419380	0.27528	317.92	63.6609	63.4757	99.0093	96.5863	39108.6836	83.966	-0.32284	93.0733	2510080
013	2019-03-24t1858	1553472091.65	adult	97.999	46.0004	-173.9997	1215.1915	73.1765	72503.2108	228298.255	3675997.9948	273.557	-1.0021	148.487	-0.47519	147.6828	-0.42376	224.7803	-0.98451	222.3574	85191.75	195.1819	-0.5996	215.1073	-0.72337	5623370	-0.28839	209.472	63.6716	63.3165	100.046	97.4619	37917.4219	84.2531	-0.36146	94.0825	2411310
013	2019-03-24t2258	1553486492.42	adult	101.9992	50.0006	-169.9995	1295.0053	74.1151	79150.1373	249243.6902	4074343.8199	332.991	0.15971	141.144	-0.78361	139.8546	-0.75415	211.0083	-1.4488	208.3589	87146.4062	182.7736	-1.0071	201.7314	-1.1274	5828840	-0.15698	332.991	63.6814	63.239	103.352	99.1536	42684.3828	84.171	-0.44256	94.7077	2629850
013	2019-03-25t0258	1553500892.6	adult	105.9993	54.0006	-165.9994	655.1346	76.3628	39026.8856	123721.9067	1999451.6495	243.402	-1.5452	142.431	-0.68758	141.2523	-0.65479	211.0743	-1.3817	209.1629	43059.1484	183.4167	-0.93468	201.5699	-1.0875	2904590	-2.2108	120.764	66.1214	65.8259	102.1156	100.5884	20831.5898	87.0285	-0.21719	97.1803	1348410
013	2019-03-25t0658	1553515291.95	adult	109.9991	58.0004	-161.9996	1182.344	83.2997	76830.8863	242133.7515	4248675.6877	307.666	-0.29585	140.193	-0.76037	139.4742	-0.70607	206.3992	-1.505	203.8763	82766.0938	180.0893	-1.0156	197.3603	-1.1936	5615160	-0.31146	293.016	63.471	63.124	99.3318	96.8247	39832.0469	84.0264	-0.61198	93.5422	2542200
013	2019-03-25t1058	1553529694.82	adult	113.9999	62.0012	-157.9988	1180.2808	74.4183	74267.269	234177.6103	3854910.0856	392.716	1.3435	152.603	-0.12328	151.8306	-0.07752	222.7305	-0.81615	219.4343	86419.4531	194.7731	-0.39447	212.9922	-0.59826	5916570	-0.094777	419.414	66.5452	66.0443	113.5838	107.6456	44070.5195	88.7569	-0.19192	100.8815	2580030
013	2019-03-25t1500	1553544169.16	adult	118.0205	66.0219	-153.9782	1162.4416	81.5362	75275.4611	237222.3076	4143635.2253	272.389	-0.9688	129.558	-1.2176	127.7481	-1.2137	207.7469	-1.3579	204.8469	81644.5469	173.9954	-1.1734	195.7533	-1.1827	5083590	-0.68598	284.811	65.5529	64.5925	122.9023	118.5784	48300.6016	88.9926	-0.24753	107.8747	2572170
013	2019-03-25t1858	1553558492.99	adult	121.9994	70.0007	-149.9993	1225.8255	77.5459	76346.6057	240436.8792	4095621.7598	304.173	-0.37057	131.82	-1.0828	129.3992	-1.1103	211.9197	-1.165	207.8818	84555.9688	177.749	-0.99019	200.2823	-0.99366	5248930	-0.56466	351.449	68.0975	67.4486	117.3417	111.2874	46819.3281	90.7333	-0.14173	103.8335	2711570
013	2019-03-25t2258	1553572892.22	adult	125.9992	74.0005	-145.9996	1227.3687	75.4359	74393.8966	234273.1995	3887200.3046	343.358	0.35191	138.333	-0.74144	137.4642	-0.69639	210.8271	-1.1866	206.1557	82011.7344	179.8816	-0.87617	199.2552	-1.0131	5372570	-0.47378	328.098	69.4032	68.796	115.7492	112.1831	45026.4219	91.6239	-0.12729	105.1274	2695480
013	2019-03-26t0258	1553587291.77	adult	129.999	78.0004	-141.9997	1163.3164	76.6256	72463.219	228264.5864	3831565.8786	300.683	-0.4741	134.535	-0.91531	133.5462	-0.87423	202.2633	-1.4996	199.4165	76657.8047	174.6415	-1.0708	193.1091	-1.2288	5086780	-0.67614	258.03	68.8188	68.3104	107.6259	105.1608	40790.2344	90.474	-0.33561	100.7767	2602040
013	2019-03-26t0658	1553601691.22	adult	133.9989	82.0002	-137.9998	1207.7108	76.722	72652.7551	228730.0893	3794666.2791	255.982	-1.3264	135.921	-0.83797	134.7981	-0.80384	207.0081	-1.3168	203.952	78663.0625	176.7712	-0.97189	195.9535	-1.124	5154930	-0.62732	294.41	67.8933	67.2805	108.7071	105.2028	41308.6797	89.2615	-0.55307	100.5303	2574920
013	2019-03-26t1058	1553616096.8	adult	138.0004	86.0018	-133.9983	1180.8395	77.3817	72001.4787	226876.8852	3753249.1707	316.68	-0.23527	138.481	-0.7066	137.9143	-0.64584	209.1836	-1.2406	206.0081	78862.2266	179.6712	-0.84665	199.1832	-1.0119	5207560	-0.59134	387.153	68.7841	68.3642	112.156	107.8908	42282.7969	91.0108	-0.44828	102.5412	2586630
013	2019-03-26t1458	1553630492.76	adult	141.9993	90.0007	-129.9994	1299.1648	77.6223	80353.2279	253061.8935	4270027.1673	275.323	-1.0176	130.366	-1.1158	129.1837	-1.0794	198.9133	-1.6228	195.9525	83543.5938	170.4527	-1.2358	188.8553	-1.4053	5464940	-0.41541	211.232	69.2477	68.7719	110.6448	107.9002	46470.8164	91.2179	-0.51283	102.4704	2902860
013	2019-03-26t1858	1553644895	adult	145.9999	94.0013	-125.9988	1372.2599	76.7686	84529.26	266244.5485	4389770.8312	324.809	-0.15626	138.586	-0.70872	138.0123	-0.64635	207	-1.3438	204.4582	91494	177.5684	-0.94579	196.6807	-1.1366	6115380	0.024052	344.315	70.8143	70.1707	114.6518	111.2768	50676.0977	93.123	-0.39565	105.3865	3124820
013	2019-03-26t2258	1553659291.55	adult	149.999	98.0003	-121.9997	1242.3801	78.9272	79190.5534	249401.9417	4299521.1602	328.605	-0.12374	141.889	-0.55137	140.7077	-0.52034	216.2208	-1.0366	212.6995	89515.4141	183.3986	-0.71199	204.5457	-0.87098	5861560	-0.15718	343.771	67.8255	67.2765	115.9243	109.5749	47992.6719	89.3438	-0.89991	102.1496	2801940
013	2019-03-27t0258	1553673691.57	adult	153.999	102.0003	-117.9997	1178.9226	78.373	78978.9278	248899.2859	4424132.9716	248.027	-1.5796	130.049	-1.1666	128.6435	-1.1356	198.3889	-1.6724	195.1158	81736.2266	169.1839	-1.3411	187.9842	-1.5107	5350090	-0.50421	146.558	69.4284	68.9401	110.0489	107.9597	45340.1328	92.0381	-0.70297	103.0176	2856210
013	2019-03-27t0658	1553688091.34	adult	157.9989	106.0003	-113.9998	1307.2804	77.2476	82048.1675	258298.7298	4397617.1673	363.352	0.40924	139.765	-0.68476	138.5067	-0.65264	215.8483	-1.0921	213.0749	92598.9141	182.8255	-0.77255	204.5119	-0.92729	5985010	-0.087795	390.692	67.1539	66.5661	111.0661	107.2921	47647.3477	90.4991	-0.96959	102.5709	2875660
013	2019-03-27t1058	1553702491.47	adult	161.999	110.0003	-109.9998	1259.5551	77.8946	78797.5309	248072.3942	4234687.365	310.443	-0.48248	145.766	-0.38802	144.483	-0.36076	221.9864	-0.90736	218.2325	91458.3906	191.065	-0.43084	210.8268	-0.72022	5993750	-0.08597	260.501	68.2518	67.6807	109.8577	107.5555	45261.3906	91.1426	-0.9963	102.7794	2806440
013	2019-03-27t1458	1553716891.86	adult	165.9991	114.0004	-105.9997	1325.4212	78.4895	84318.8377	265429.0229	4634649.9731	270.579	-0.97452	133.3	-1.0493	132.052	-1.0067	204.0183	-1.523	200.5429	89768.0469	173.6713	-1.2154	191.982	-1.4432	5862510	-0.17131	239.42	65.1859	64.4314	109.8985	107.1486	48355.3203	88.6175	-1.3653	101.9249	2866870
013	2019-03-27t1858	1553731292.77	adult	169.9993	118.0007	-101.9994	795.5329	90.9828	57822.1248	183198.6667	3513683.3814	318.481	-0.30768	142.221	-0.59501	141.5508	-0.52887	214.5548	-1.1916	211.4131	64580.9922	184.5357	-0.75288	203.9395	-1.022	4277590	-1.1662	376.468	70.5056	69.8031	116.578	112.8868	35089.9922	95.0707	-0.75593	107.8371	2120600
013	2019-03-27t2258	1553745692.39	adult	173.9992	122.0006	-97.9995	1205.1936	77.8671	75545.2966	237967.0031	4098630.3219	284.687	-0.62447	148.435	-0.27375	147.0026	-0.25096	226.3019	-0.82602	222.1207	89389.2344	190.4312	-0.50493	213.5041	-0.6887	5852040	-0.1701	187.715	71.3603	70.3995	124.1033	118.3973	49020.7969	95.5003	-0.7999	110.5678	2813380
013	2019-03-28t0258	1553760092.15	adult	177.9991	126.0005	-93.9996	1172.0716	77.8614	74254.2051	233928.8159	3975972.4809	288.412	-0.54047	143.765	-0.53003	142.8701	-0.47191	211.6302	-1.3055	207.5705	82112.5	182.0654	-0.89271	200.5879	-1.1745	5567170	-0.33521	154.527	72.5346	71.5956	121.2352	118.5581	47039.2578	97.3765	-0.68961	112.2908	2808830
013	2019-03-28t0658	1553774493.08	adult	181.9994	130.0007	-89.9993	780.0873	66.4588	40096.2148	126414.8648	1785815.2154	256.977	-0.76589	147.968	-0.30587	147.3952	-0.23152	218.5044	-1.0877	216.424	46104.4297	190.2984	-0.53333	208.5406	-0.89523	3111020	-1.7892	144.514	69.6397	69.0017	112.444	109.4796	23725.6914	91.6321	-1.351	104.2448	1464170
013	2019-03-28t1058	1553788893.3	adult	185.9995	134.0008	-85.9993	1206.7001	74.8098	73643.9592	231956.3743	3841644.4271	376.235	0.19249	149.305	-0.23196	148.6529	-0.15913	235.4814	-0.56704	231.016	90660.3203	193.6469	-0.39047	219.5466	-0.50898	5741090	-0.20107	332.427	75.6336	73.7909	144.4321	139.573	55606.375	106.3077	0.016684	129.9332	2908260
013	2019-03-28t1458	1553803293.82	adult	189.9996	138.001	-81.9991	1178.7853	74.9897	70621.6761	222406.0878	3667635.3254	365.703	0.098583	143.396	-0.56919	142.6841	-0.49054	219.448	-1.0582	214.1741	80976.2969	183.3738	-0.86365	204.0649	-1.0609	5290880	-0.44557	372.332	75.0442	72.913	147.369	140.6099	54379.168	105.891	-0.12496	130.7788	2768910
013	2019-03-28t1858	1553817692.26	adult	193.9992	142.0005	-77.9995	1258.453	76.0777	75128.8134	236539.7072	3872403.093	313.892	-0.28562	137.401	-0.92662	135.9851	-0.87943	225.9128	-0.86754	220.2581	88783.7344	179.0417	-1.0696	205.5175	-1.0134	5392850	-0.36768	234.271	77.8696	75.8219	148.8131	144.2825	58483.5664	109.8307	0.12677	133.5914	3056310
013	2019-03-28t2258	1553832092.95	adult	197.9994	146.0007	-73.9993	1099.0055	77.8439	68447.0752	215630.174	3694286.3033	368.526	0.1019	142.824	-0.62748	142.1763	-0.53648	213.2806	-1.2403	209.4275	76354.4531	182.1528	-0.94333	201.7193	-1.1475	5099670	-0.5124	367.054	75.1454	73.0213	146.1654	141.2841	52327.207	106.4635	-0.26702	130.8316	2683140
013	2019-03-29t0258	1553846492.85	adult	201.9993	150.0007	-69.9994	1193.4523	75.7935	70880.1355	223153.0488	3639242.5354	338.228	-0.11925	148.887	-0.28118	148.0704	-0.19915	220.0455	-1.0468	216.6624	81636.8906	188.591	-0.6712	208.5723	-0.92563	5511510	-0.26925	327.927	81.0899	78.9621	148.7205	144.4643	55175.3203	114.6161	0.31306	136.3673	3001790
013	2019-03-29t0658	1553860893.15	adult	205.9994	154.0008	-65.9993	1181.8366	75.3856	70168.7283	220922.0943	3617603.0629	314.361	-0.29601	148.75	-0.30706	147.6606	-0.23673	233.0154	-0.69055	226.3538	85516.6406	189.6737	-0.644	213.6683	-0.77177	5451820	-0.28669	303.844	80.0023	77.4906	154.0648	150.2974	56541.7773	113.898	0.14307	139.5137	2932160
013	2019-03-29t1058	1553875293.74	adult	209.9996	158.0009	-61.9991	1034.2658	75.6078	62064.1125	195575.9124	3259634.18	295.107	-0.44309	149.526	-0.27974	148.6111	-0.19455	225.3316	-0.91898	222.5196	73007.4375	191.2776	-0.5967	213.2256	-0.80266	4843580	-0.59158	250.272	77.0689	74.5739	144.5753	141.468	46842.4102	111.6791	-0.12576	133.4591	2496490
013	2019-03-29t1458	1553889693.29	adult	213.9995	162.0008	-57.9993	1128.0774	72.4064	68029.0062	214277.7139	3479879.3816	248.875	-0.77816	135.017	-1.2112	134.5783	-1.0942	202.4327	-1.5505	199.8359	72066.0547	174.7172	-1.3426	192.8492	-1.4585	4795520	-0.59742	229.899	77.0846	74.8511	141.9156	139.1118	50521.9531	110.4303	-0.30336	131.9802	2737890
013	2019-03-29t1858	1553904093.88	adult	217.9996	166.001	-53.9991	1114.9265	82.4023	70911.1725	223457.3682	3861703.8876	241.063	-0.85837	124.729	-1.8979	123.6715	-1.8242	190.4054	-1.881	187.1134	70449.9922	162.8312	-1.8842	180.8919	-1.8405	4615080	-0.67226	179.27	77.2896	75.1993	139.9475	136.8239	51780.5781	110.1122	-0.40411	129.42	2859790
013	2019-03-29t2258	1553918493.95	adult	221.9996	170.001	-49.9991	896.4338	87.873	57954.6506	183096.8946	3251331.4985	275.865	-0.62043	136.681	-1.1682	136.1463	-1.0558	213.9638	-1.2623	210.037	64403.1094	175.6146	-1.3508	199.0589	-1.29	4102350	-0.90927	219.542	77.944	75.5098	149.4052	146.0357	44970.9766	111.845	-0.35719	137.5551	2339410
013	2019-03-30t0258	1553932893.85	adult	225.9996	174.001	-45.9991	812.6231	90.4663	54784.9769	173735.5399	3102728.567	268.498	-0.69245	137.399	-1.1486	136.4598	-1.0617	214.4274	-1.2671	210.9908	61326.2305	179.9703	-1.1858	202.0948	-1.2122	3924670	-0.97508	224.187	80.3944	77.148	161.8166	158.2191	46279.5586	119.0535	0.057824	146.0747	2296380
013	2019-03-30t0658	1553947294.46	adult	229.9998	178.0011	-41.9989	653.9685	84.2062	43480.3146	137983.6106	2423014.2975	299.126	-0.47882	134.29	-1.3737	133.2672	-1.2951	221.1763	-1.1076	213.961	50207.0195	174.5155	-1.446	200.392	-1.2803	3045160	-1.3783	226.698	78.0867	75.2049	165.2745	158.5216	37517.3086	113.6399	-0.37638	142.3715	1770690
013	2019-03-30t1058	1553961694.35	adult	233.9997	182.0011	-37.999	1014.7758	78.0019	63868.9183	201385.3873	3423912.7857	261.536	-0.79391	139.347	-1.0657	138.1933	-0.99058	214.3088	-1.3029	211.7466	71579.1406	182.1407	-1.1405	202.8965	-1.2226	4641370	-0.5934	203.839	80.8246	77.4908	154.8284	150.6899	51712.6797	120.296	-0.0085856	143.6741	2692110
013	2019-03-30t1458	1553976093.6	adult	237.9995	186.0009	-33.9992	1054.6151	81.469	64376.6976	202847.7432	3442412.7865	268.36	-0.77149	141.445	-0.94333	140.4807	-0.85292	214.5058	-1.3179	211.626	72288.4531	182.0433	-1.1696	203.619	-1.2216	4754260	-0.52669	209.294	81.4784	78.1351	156.758	153.7029	52827.4492	120.9044	-0.035859	145.5091	2738650
013	2019-03-30t1858	1553990493.6	adult	241.9995	190.0009	-29.9992	1026.4098	75.713	61200.9518	192832.2095	3124486.0519	291.523	-0.60723	141.384	-0.95732	139.8594	-0.90326	223.4068	-1.106	219.3564	71490.1719	185.4727	-1.0436	209.1004	-1.0763	4518050	-0.62294	269.756	82.1712	78.3036	166.8658	161.4661	53397.0391	123.9867	0.097773	149.5669	2625860
013	2019-03-30t2258	1554004893.68	adult	245.9996	194.0009	-25.9991	1050.5559	73.6532	62454.4817	196754.8154	3173281.5627	311.303	-0.45967	142.034	-0.92538	141.0898	-0.8321	234.6383	-0.83273	227.6077	76726.7109	186.5394	-1.0184	213.3471	-0.96624	4633130	-0.55443	262.178	82.6075	78.4754	183.8977	176.6223	60134.5391	124.9554	0.094833	160.3371	2694660
013	2019-03-31t0258	1554019292.72	adult	249.9993	198.0006	-21.9994	1022.0207	75.4488	61335.4804	193284.135	3154007.2844	308.672	-0.50639	141.883	-0.93876	140.6023	-0.86727	234.0439	-0.86301	226.9071	75128.1016	186.4144	-1.0417	214.4202	-0.94945	4544510	-0.57885	263.247	83.5202	79.2084	186.4374	179.7238	59846.3984	126.3932	0.12629	160.7815	2675150
013	2019-03-31t0658	1554033692.52	adult	253.9992	202.0006	-17.9995	971.7851	76.2686	59783.1986	188505.1761	3137512.9219	293.84	-0.67695	142.095	-0.9271	140.4128	-0.88101	231.305	-0.94658	226.6463	72398.4688	187.0974	-1.0279	213.7959	-0.98191	4434780	-0.61182	262.994	84.1327	79.8214	180.9971	174.9746	56652.0859	127.9487	0.16624	158.3237	2625780
013	2019-03-31t1058	1554048092.05	adult	257.9991	206.0005	-13.9996	843.0671	84.1767	54303.5954	171672.1082	3004734.2907	302.817	-0.61972	142.937	-0.87551	141.6048	-0.80566	229.6608	-1.0002	224.2523	65223.6719	187.8001	-1.0128	213.6859	-0.99821	4047540	-0.76973	256.243	86.4737	82.2046	178.8226	170.5207	50785.625	130.4758	0.26687	157.7359	2448680
013	2019-03-31t1458	1554062491.73	adult	261.999	210.0004	-9.9997	822.2259	83.2206	53025.4116	167639.4019	2925611.6049	316.75	-0.50276	141.991	-0.9379	140.2008	-0.89777	233.4231	-0.91177	227.4026	64658.1914	188.6729	-0.99065	216.4589	-0.92766	3927040	-0.80714	274.818	86.9024	82.3686	186.0048	176.4589	51523.3281	130.9547	0.2398	160.5354	2403460
013	2019-03-31t1858	1554076891.27	adult	265.9989	214.0002	-5.9998	835.2617	80.9557	52463.3607	165710.5935	2827947.9608	313.23	-0.57564	140.737	-1.0203	138.7439	-0.99356	232.52	-0.94597	227.1222	63710.4727	186.3438	-1.1088	214.2043	-1.0097	3851560	-0.8251	274.913	87.0001	82.9501	183.5182	176.8091	50283.9844	130.0087	0.12538	160.9899	2380930
013	2019-03-31t2258	1554091290.46	adult	269.9987	218	-2	804.4738	73.036	45946.0261	145198.4962	2209378.8268	284.783	-0.97266	141.252	-0.99217	138.8171	-0.99239	238.2623	-0.80591	233.7162	57182.9531	190.0074	-0.96668	220.7853	-0.82492	3389350	-1.0151	259.224	87.628	82.3515	193.8976	186.887	46535.4219	136.3731	0.45984	171.2793	2102640
013	2019-04-01t0258	1554105690.75	dead	273.9988	222.0001	2	849.0925	79.8153	51059.6543	161131.8198	2680902.4707	295.154	-0.91509	139.539	-1.1042	137.7995	-1.061	224.1593	-1.1903	218.3992	59850.5312	181.9279	-1.338	207.5261	-1.2423	3720820	-0.85382	275.115	86.9521	82.9095	183.5133	176.0575	48998.0586	130.4066	0.039614	159.7729	2318580
014	2019-03-20t1459	1553112102.42	egg	-1.9992	-45.9984	-245.999	291.4977	67.7583	14378.6024	46286.9535	628761.4894	272.508	1.8651	116.464	1.4156	115.2282	1.4122	189.22	0.10422	185.4357	14380.7	162.6312	1.6572	179.2099	1.4989	879769	187959.9011	287.452	76.4016	75.781	123.036	119.3912	9350.72	102.8743	1.3953	115.1983	577138
014	2019-03-20t1858	1553126496.96	larva	1.9992	-41.9999	-242.0005	304.4601	69.3574	16431.5743	53312.2856	769183.7973	257.823	1.5436	125.714	1.4446	124.9116	1.4528	190.824	0.012087	187.4467	16601.7	165.6441	1.5453	182.1354	1.3735	1084660	233873.6187	271.902	73.5	73.0617	116.168	112.7585	10106.6	99.223	1.2829	108.9759	634158
014	2019-03-20t2258	1553140893.41	larva	5.9983	-38.0009	-238.0015	294.942	69.3761	15505.9689	50214.5836	699561.9319	316.767	1.922	129.872	1.3835	129.2367	1.3979	193.656	-0.057322	191.3233	15879.8	169.1072	1.4397	184.7794	1.2447	1056250	3.1027	307.088	73.5193	73.1014	116.533	112.5648	9555.67	98.4604	1.23	109.3034	597933
014	2019-03-21t0258	1553155293.19	larva	9.9982	-34.0009	-234.0015	293.6219	69.5339	15447.3291	50059.4152	696477.2571	269.234	1.2897	131.484	1.2746	131.0869	1.2964	193.273	-0.18344	190.4203	15848.3	169.3928	1.2849	184.4182	1.0767	1066470	1.4589	288.59	73.8096	73.7603	116.614	112.6995	9562.38	98.5444	1.1961	109.2144	598670
014	2019-03-21t0658	1553169694.29	larva	13.9985	-30.0006	-230.0012	297.3372	69.5062	15772.3922	51097.572	720451.0363	251.615	0.93918	132.548	1.1534	131.9396	1.1737	193.049	-0.30686	190.7689	16023.1	169.5667	1.125	184.3142	0.9099	1096960	0.63265	251.615	73.3779	73.0102	117.684	114.2547	9767.75	98.4405	1.1584	109.2768	607276
014	2019-03-21t1058	1553184094.23	larva	17.9985	-26.0007	-226.0012	879.3201	34.9513	22089.4959	69531.8786	472498.2314	245.264	0.6964	138.678	1.1342	139.416	1.1862	194.452	-0.39997	192.0345	23139.8	171.8882	0.99593	186.6129	0.77312	1650270	0.80217	119.436	69.882	69.832	103.972	103.038	12372.6	90.4747	0.92219	99.5883	831596
014	2019-03-21t1458	1553198495.65	larva	21.9989	-22.0003	-222.0008	609.8233	39.5233	17587.9188	55490.7549	420329.817	225.073	0.31163	129.956	0.80119	130.252	0.84548	191.88	-0.56914	188.9945	18228.6	167.6502	0.75322	183.9615	0.56426	1222360	-0.28129	256.048	62.4363	62.0989	101.377	97.1663	9630.81	83.83	0.7007	93.5596	587276
014	2019-03-21t1858	1553212899.3	larva	25.9999	-17.9992	-217.9998	546.48	51.6308	19286.4189	60835.1819	616776.9172	254.806	0.43116	142.478	0.91775	141.5679	0.9409	220.97	-0.11913	218.558	22759.9	192.1177	0.99763	211.9256	0.79204	1458970	-0.40518	135.09	59.6017	59.2602	96.7386	94.9141	9964.08	81.2069	0.57054	90.3929	610322
014	2019-03-21t2258	1553227294.76	larva	29.9986	-14.0005	-214.0011	486.7509	54.4761	19584.173	61922.8754	688183.6744	289.697	0.61326	182.313	1.669	181.2554	1.6995	253.66	0.42879	250.2431	26380.7	223.2496	1.3821	244.1949	1.1025	1888760	-0.30587	115.264	65.3958	65.1022	99.7174	98.2925	10370.6	86.5126	0.66227	95.567	677500
014	2019-03-22t0258	1553241693.78	larva	33.9984	-10.0008	-210.0014	540.5074	58.4455	24594.02	77836.8733	939964.4861	491.603	2.5898	156.638	0.92877	149.9435	0.82178	358.317	2.497	343.6118	46581.2	221.0115	1.177	316.2265	2.0517	2029560	-0.50387	154.023	63.2277	62.9492	99.1901	97.5971	12894.7	83.6036	0.50937	93.0512	819241
014	2019-03-22t0658	1553256094.42	larva	37.9985	-6.0006	-206.0012	884.1403	58.5519	43638.9141	137611.4502	1794433.6055	432.4	1.8041	179.306	1.3236	175.3542	1.2871	320.186	1.6487	311.2257	73642.9	239.2097	1.3549	281.3109	1.3596	4107190	1.1216	120.695	63.5567	63.2854	98.1628	96.9977	22577.4	83.9201	0.44642	93.1656	1455830
014	2019-03-22t1058	1553270494.12	larva	41.9985	-2.0007	-202.0013	1058.4136	65.8253	59871.146	188722.3607	2811129.5335	424.01	1.5517	149.543	0.40627	145.8716	0.37018	307.821	1.3181	300.1232	96655.8	212.6622	0.64901	275.1569	1.0962	4682350	1.2559	206.86	58.2069	57.984	92.8292	90.7017	29148.4	77.872	0.14017	87.1256	1822520
014	2019-03-22t1458	1553284899.07	adult	45.9998	2.0007	-197.9999	1135.5915	70.7603	65443.7677	206170.7104	3186747.2727	525.029	2.5355	179.694	1.0251	173.3667	0.92395	356.08	2.3344	346.5242	121779	257.3337	1.3875	324.0281	1.7676	6145190	2.1257	137.17	63.1343	62.9253	97.5512	95.7132	33362.5	83.4267	0.25261	92.6347	2159070
014	2019-03-22t1858	1553299295.4	adult	49.9988	5.9997	-194.0009	1184.7972	75.7471	71592.6992	225494.0403	3646650.03	419.731	1.1662	183.51	0.97779	179.3109	0.93547	307.614	1.1704	302.2584	115048	257.0239	1.2189	290.1877	1.0157	6863270	2.3133	254.453	59.6489	59.307	95.8897	93.7309	35862.8	80.5285	0.01342	90.2429	2230870
014	2019-03-22t2258	1553313694.34	adult	53.9985	9.9994	-190.0012	1148.1308	74.6415	68753.3953	216601.4664	3444910.5216	354.352	0.30995	195.711	1.2736	192.0976	1.2507	308.326	1.1138	305.3283	110689	266.6595	1.3673	295.9418	1.0549	7022880	2.101	161.827	65.8894	65.6467	101.168	99.5266	36319.4	86.7034	0.27151	96.1367	2364380
014	2019-03-23t0258	1553328094.75	adult	57.9986	13.9995	-186.0011	1196.9753	75.4394	72988.8389	229798.0053	3815458.0213	380.724	0.57331	178.212	0.68164	174.0545	0.63406	296.971	0.79603	292.0676	113146	249.209	0.89585	280.0019	0.70105	6789870	1.6318	322.166	62.5918	62.2392	98.3783	95.9172	37482.1	83.3372	0.041484	92.4245	2384750
014	2019-03-23t0658	1553342494.83	adult	61.9986	17.9995	-182.0011	1225.5996	79.3862	78895.721	248546.5128	4263499.5598	398.107	0.77303	167.77	0.28961	163.3797	0.227	299.023	0.79339	291.9633	123197	242.9584	0.69873	278.6196	0.65247	6901400	1.4662	314.861	58.1092	57.7624	96.3645	93.5454	39702.2	79.8032	-0.24206	89.8104	2390380
014	2019-03-23t1058	1553356894.73	adult	65.9986	21.9995	-178.0011	1252.548	77.9817	80462.8208	253546.1289	4312407.3707	331.138	-0.12071	174.473	0.49298	173.2675	0.54237	271.708	0.089355	268.1311	114117	232.4707	0.3946	258.1948	0.20524	7321580	1.5554	192.685	60.5559	60.286	95.1447	93.2623	39960.8	80.8277	-0.2264	89.9228	2541170
014	2019-03-23t1458	1553371294.42	adult	69.9985	25.9994	-174.0012	1161.893	79.5103	79561.5714	250828.8674	4528046.9786	535.089	2.766	177.965	0.61671	174.6607	0.58725	292.487	0.69706	286.6557	121382	244.8565	0.7401	274.3875	0.59862	7372020	1.4096	416.915	59.9582	59.6074	97.7964	94.7461	40585.5	81.4974	-0.22443	91.167	2483710
014	2019-03-23t1858	1553385695.65	adult	73.9989	29.9997	-170.0008	1206.1674	80.9706	80701.2466	254242.6802	4553766.8245	337.134	-0.025934	171.115	0.36083	168.6419	0.35732	266.517	0.038278	263.9571	112204	230.9367	0.35174	256.4138	0.20316	7194870	1.1393	162.153	61.5508	61.2848	95.8501	94.1083	40352.9	81.8728	-0.24217	90.6238	2588020
014	2019-03-23t2258	1553400095.47	adult	77.9988	33.9997	-166.0009	1280.6827	77.1725	84516.7982	266251.1661	4650053.4233	341.878	0.078846	167.716	0.23619	166.2521	0.26931	269.872	0.21944	265.7872	119014	231.7539	0.40621	256.609	0.26023	7387570	1.1557	253.387	65.3992	65.0405	102.531	100.0637	45216.3	86.5422	0.14379	96.211	2880710
014	2019-03-24t0258	1553414495.33	adult	81.9988	37.9996	-162.0009	1232.3622	83.4689	82293.2026	259334.9802	4615363.5938	362.444	0.46754	169.899	0.35	168.4698	0.38152	269.451	0.30726	265.8068	115594	232.8202	0.48783	257.4569	0.35502	7283560	0.99631	294.114	61.6354	61.2137	101.967	98.0682	43743.7	83.6709	-0.1747	94.0382	2642310
014	2019-03-24t0658	1553428895.38	adult	85.9988	41.9997	-158.0009	1323.053	81.3722	86712.7494	273043.1514	4814588.9934	371.193	0.68946	175.358	0.6229	174.106	0.65807	271.361	0.48562	268.4895	122655	232.8278	0.54962	259.4098	0.49933	7918110	1.3637	310.045	62.4151	62.0665	99.868	97.6153	45140.3	83.9998	-0.19632	93.6093	2818290
014	2019-03-24t1058	1553443295.51	adult	89.9988	45.9997	-154.0009	1283.8891	83.353	87510.9492	275603.5813	5062984.9454	383.231	0.98098	154.815	-0.25281	151.978	-0.29003	248.453	-0.239	244.966	113295	212.1156	-0.10266	237.2532	-0.11336	7054460	0.73504	303.005	61.918	61.5833	101.951	99.1105	46489.9	84.2336	-0.2314	94.7132	2821420
014	2019-03-24t1458	1553457700.42	adult	94.0002	50.0011	-149.9995	1245.2801	84.1046	85293.4365	268710.9174	4911869.371	307.66	-0.37783	162.485	0.13118	159.5455	0.083988	261.56	0.33808	257.9254	116394	220.811	0.26677	247.8638	0.30306	7217580	0.82087	223.289	64.7421	64.4195	103.598	101.7927	46101.2	86.9734	-0.010802	97.2219	2875850
014	2019-03-24t1858	1553472096.21	adult	97.999	53.9999	-146.0007	1330.6982	84.2895	91306.6137	287951.1698	5188556.2688	324.459	-0.029929	155.971	-0.12729	154.2304	-0.12116	246.395	-0.1542	243.6093	117284	206.6309	-0.18082	233.9187	-0.089918	7417650	0.94704	137.331	64.4083	63.6948	103.957	102.0718	49483.6	86.9483	-0.079245	98.0347	3063130
014	2019-03-24t2258	1553486496.99	adult	101.9992	58.0001	-142.0005	1228.2113	85.5196	85107.0287	268224.0252	4965617.131	351.679	0.51866	157.3	-0.021988	154.7052	-0.058718	249.986	0.063023	245.3708	110994	210.2946	0.019728	236.4452	0.062207	6971050	0.63638	293.066	67.0132	66.1661	117.478	112.5987	52160.4	90.5236	0.22563	104.6134	2969820
014	2019-03-25t0258	1553500897.16	adult	105.9993	62.0002	-138.0004	1221.0072	82.0168	82981.5969	261518.3016	4731517.5164	333.567	0.19061	173.886	0.81421	171.4736	0.7776	265.91	0.75644	262.4507	115139	226.5655	0.70602	252.4347	0.68325	7514140	1.0207	239.255	68.0812	67.1496	115.555	112.0094	50035.1	92.4997	0.35919	106.4834	2941990
014	2019-03-25t0658	1553515296.56	adult	109.9991	66	-134.0006	1307.6109	83.9089	90576.3864	285291.0471	5304079.1007	367.697	0.86014	151.546	-0.21238	150.1109	-0.19665	245.066	0.0056378	239.6483	115671	197.0783	-0.35809	226.4593	-0.16614	7143140	0.76908	341.122	66.5245	65.5456	119.668	114.8291	56483.5	90.0242	0.020958	106.2067	3135630
014	2019-03-25t1058	1553529699.52	adult	114	70.0008	-129.9998	1259.5607	82.1226	88001.0153	277343.9247	5126820.3895	345.7	0.43994	176.82	1.0554	174.7196	1.0274	264.564	0.81612	261.4458	121170	226.0097	0.83304	251.8197	0.78876	8096420	1.4574	282.496	72.26	71.7341	114.885	111.9678	52617.2	95.9485	0.56989	107.2886	3308710
014	2019-03-25t1500	1553544173.92	adult	118.0206	74.0215	-125.9791	1226.4832	83.978	86921.1171	274000.1208	5126522.2468	351.092	0.5371	160.784	0.31205	158.8136	0.29506	256.521	0.53647	250.5227	116204	208.9425	0.21817	237.82	0.3341	7275490	0.88146	252.43	68.6466	67.8112	116.465	113.6306	52758.5	93.242	0.20548	107.3478	3106260
014	2019-03-25t1858	1553558497.62	adult	121.9994	78.0003	-122.0003	1326.0812	81.7846	89838.5718	283098.9198	5100170.8288	334.941	0.21436	157.255	0.16967	155.2735	0.15232	254.838	0.48973	249.2246	119519	204.6401	0.092695	237.2799	0.34945	7362840	0.94872	278.351	70.6175	69.51	125.554	122.2416	58884.7	95.7716	0.39966	113.9497	3306380
014	2019-03-25t2258	1553572896.86	adult	125.9992	82.0001	-118.0005	1302.6663	86.553	92036.4693	289965.0659	5474279.0443	349.861	0.47454	154.545	0.060735	151.2874	-0.018968	262.122	0.77259	257.1112	125557	206.9958	0.22681	242.4184	0.56184	7401470	0.97611	188.902	71.2195	70.1445	124.483	121.1808	59627.2	96.7636	0.42913	114.2495	3410840
014	2019-03-26t0258	1553587296.59	adult	129.9991	86	-114.0006	1289.9106	83.5023	87343.9876	275042.6579	5073053.5819	358.911	0.61372	160.396	0.37021	158.1305	0.33527	268.05	0.98504	262.8331	121963	208.7784	0.33085	246.0312	0.70957	7296750	0.89581	374.843	72.0852	70.7983	129.082	124.7137	58732.2	97.914	0.47403	116.308	3279300
014	2019-03-26t0658	1553601695.94	adult	133.999	89.9998	-110.0008	1599.4928	87.2874	87178.014	274992.7329	4559419.9808	315.318	-0.22898	172.109	0.96869	170.9779	0.98233	262.167	0.73963	259.1023	119810	220.0456	0.82037	246.9887	0.75046	7851420	1.2769	193.853	78.3262	77.4988	126.599	124.4861	57855.6	104.2209	1.0788	118.1527	3573160
014	2019-03-26t1058	1553616101.7	adult	138.0006	94.0014	-105.9992	1356.5063	85.2006	93001.4498	292920.5987	5407284.3701	368.218	0.70805	160.528	0.39805	158.4415	0.37026	262.67	0.72493	257.6076	127395	208.4767	0.35553	240.5483	0.50978	7774200	1.204	202.006	71.0453	70.0181	124.626	120.618	60443.6	96.0308	0.098935	113.6768	3440650
014	2019-03-26t1458	1553630497.57	adult	141.9994	98.0003	-102.0003	1323.5396	83.4125	90735.3035	285836.7918	5281679.5535	353.489	0.39854	163.17	0.53278	161.8826	0.54244	245.301	0.055348	241.6754	116028	208.0007	0.34202	232.088	0.18616	7710430	1.1374	345.825	75.7677	75.0612	122.599	119.8917	57989.1	101.0539	0.55669	114.8319	3580330
014	2019-03-26t1858	1553644899.83	adult	146	102.0009	-97.9997	1226.3894	86.2606	89719.3713	282966.1754	5422808.452	422.587	1.5981	163.664	0.55593	161.88	0.54027	255.019	0.36517	250.5488	119094	213.265	0.56494	239.192	0.42947	7637210	1.0632	365.58	75.7278	74.9833	124.493	120.7648	58138.1	101.6899	0.53501	115.5936	3533760
014	2019-03-26t2258	1553659296.23	adult	149.999	105.9999	-94.0007	1275.4731	81.5437	86223.7499	271659.1827	4877594.4318	463.807	2.2807	170.621	0.90452	168.2421	0.8537	271.442	0.89653	267.017	122149	219.0539	0.80964	254.3354	0.96637	7668720	1.0609	447.752	76.7819	75.4744	135.214	130.8144	60846.3	105.1347	0.81863	123.1228	3451040
014	2019-03-27t0258	1553673696.31	adult	153.9991	109.9999	-90.0007	1294.9401	82.0569	86101.0301	271156.1613	4853535.7621	354.062	0.29088	174.739	1.1117	173.1751	1.098	264.502	0.60516	260.056	118762	220.3142	0.86125	248.2355	0.71793	7838630	1.1514	204.826	78.4264	77.4353	130.134	127.2021	58430.4	105.3718	0.75322	120.8432	3518130
014	2019-03-27t0658	1553688096.04	adult	157.999	113.9998	-86.0007	1232.6397	82.6755	85333.6322	268851.3925	5000400.9516	404.269	1.1119	166.812	0.70397	164.8878	0.67888	287.123	1.3264	281.7318	127770	222.5934	0.95645	262.6653	1.2281	7410620	0.8484	301.472	75.641	74.1119	139.135	135.2796	61915.3	105.4754	0.67092	127.1852	3360350
014	2019-03-27t1058	1553702496.24	adult	161.999	117.9999	-82.0007	1183.7648	87.6816	82809.6043	260977.1974	4905530.649	398.225	0.88262	171.508	0.94412	170.1668	0.94492	281.606	1.0874	269.2053	121654	217.2455	0.71718	251.1459	0.77513	7393210	0.82079	220.835	76.8483	75.4282	143.179	137.9885	61853.3	105.5365	0.57972	126.3214	3312700
014	2019-03-27t1458	1553716896.65	adult	165.9992	122	-78.0006	1204.2315	85.6156	81214.4654	255946.0124	4735367.4272	343.331	-0.0012722	170.888	0.91232	169.2757	0.90078	269.927	0.6538	265.9784	114179	222.0322	0.92057	252.7332	0.80654	7227900	0.70091	293.376	77.7847	76.4465	133.231	130.2335	56356.8	106.3239	0.56347	123.481	3289980
014	2019-03-27t1858	1553731297.5	adult	169.9994	126.0003	-74.0003	1202.6426	87.1775	84805.9348	267395.7836	5103583.4015	342.96	-0.027322	158.141	0.24391	156.2975	0.23402	264.962	0.45266	260.5093	117113	209.5069	0.3571	244.8182	0.48645	6979100	0.5337	353.503	75.4373	73.7842	135.208	130.6048	59762.1	106.0939	0.43257	123.6772	3329200
014	2019-03-27t2258	1553745697.16	adult	173.9993	130.0002	-70.0004	1301.0317	85.4735	89882.8689	283073.562	5348880.9927	373.134	0.25974	175.365	1.1616	173.6063	1.1411	282.425	0.98197	275.7125	132457	220.3125	0.83087	254.9174	0.83086	8208300	1.2889	256.312	80.6731	79.2067	139.631	136.7448	65487.1	110.012	0.73983	128.3051	3776070
014	2019-03-28t0258	1553760096.93	adult	177.9992	134.0001	-66.0005	1286.0676	83.1506	87944.3635	276994.8212	5128676.3054	427.395	0.70367	173.823	1.093	171.699	1.0566	289.075	1.1567	280.2467	132396	224.1052	0.9951	261.0681	1.0264	7959860	1.121	426.503	81.0738	79.1605	145.723	141.3117	66741.3	113.2441	0.95592	132.4094	3712610
014	2019-03-28t0658	1553774497.88	adult	181.9995	138.0004	-62.0002	1138.0199	83.6021	80414.2765	253609.9178	4727045.0612	346.685	-0.029046	178.167	1.3487	176.4873	1.3343	275.397	0.69259	270.1742	115391	223.0327	0.94128	253.0459	0.70675	7456640	0.80791	205.606	83.9812	82.3062	144.71	141.7715	60633.3	116.2024	1.1237	133.9852	3514780
014	2019-03-28t1058	1553788898.14	adult	185.9996	142.0004	-58.0001	1221.7975	86.7755	85298.328	268931.9741	5111009.7115	436.111	0.65471	172.633	1.0688	171.6877	1.1043	275.215	0.65606	268.9149	122471	218.0238	0.70785	251.208	0.61224	7665600	0.926	335.47	81.3276	79.5187	143.9	138.6111	64035.4	113.7311	0.73499	131.7656	3611270
014	2019-03-28t1458	1553803298.63	adult	189.9997	146.0006	-54	1120.4239	82.7132	77582.3062	244719.7988	4487359.4888	343.438	-0.066125	169.914	0.93495	168.6453	0.95966	268.488	0.42161	263.8737	108469	219.9153	0.78266	250.5383	0.55997	6864350	0.45826	185.895	84.1096	82.3189	145.202	142.3979	58661.6	117.92	0.99587	136.0518	3397950
014	2019-03-28t1858	1553817697.04	adult	193.9993	150.0001	-50.0005	746.4719	84.9987	47578.0411	151503.6234	2486359.5824	421.257	0.49311	169.434	0.9241	169.1969	1.0142	232.73	-0.66552	229.6646	57949.7	206.3107	0.15459	222.5232	-0.43126	4209260	-1.0339	403.391	82.0396	80.8754	134.093	129.8546	33389.1	109.7341	0.11817	124.3494	2038110
014	2019-03-28t2258	1553832097.75	adult	197.9995	154.0003	-46.0003	1151.0426	86.9794	81783.9717	257866.0561	4908449.4854	398.343	0.31427	165.582	0.71199	164.2012	0.74549	277.359	0.62462	269.1194	118155	210.8238	0.34036	248.6322	0.43261	7050990	0.56561	409.037	81.969	79.4243	154.533	149.8867	65831.2	117.166	0.64815	140.44	3490490
014	2019-03-29t0258	1553846497.69	adult	201.9994	158.0003	-42.0003	1244.8064	79.5473	79910.1745	251613.1566	4399168.641	346.612	-0.060205	174.39	1.2488	173.2414	1.2982	270.844	0.40521	266.3368	112942	220.7252	0.76201	250.859	0.47534	7271010	0.68539	186.09	87.1727	84.5436	150.326	148.2337	62685.9	124.1298	1.0939	141.3747	3634580
014	2019-03-29t0658	1553860898.02	adult	205.9995	162.0004	-38.0002	1726.2683	94.5217	89891.7045	283424.4057	4839139.3379	336.617	-0.13848	174.417	1.259	174.1183	1.3698	265.968	0.23316	260.998	125537	220.5156	0.72138	247.4397	0.32634	8217500	1.1869	225.416	87.5812	85.4085	149.552	146.7446	70588.5	122.8615	0.84642	140.6572	4126300
014	2019-03-29t1058	1553875298.63	adult	209.9997	166.0006	-34	1249.2474	87.4908	86920.0775	273952.1021	5073173.4709	350.083	-0.05121	170.766	1.0361	169.6878	1.1098	267.434	0.23964	261.1003	121147	215.3271	0.46053	245.5928	0.23148	7729540	0.91934	214.212	84.5287	81.6401	154.352	151.7307	69921.7	122.1269	0.66157	143.7682	3826110
014	2019-03-29t1458	1553889698.17	adult	213.9996	170.0004	-30.0001	1166.4071	94.4764	93431.9886	294847.1949	6222444.1487	376.334	0.12797	164.015	0.61424	163.0997	0.70648	240.102	-0.5311	235.4396	116690	203.9952	-0.062283	225.5765	-0.42914	7956850	1.0302	393.991	85.2531	83.1882	148.231	144.4587	72040.3	119.7612	0.37613	138.289	4135880
014	2019-03-29t1858	1553904098.77	adult	217.9997	174.0006	-26	1258.3061	90.7731	91734.579	289181.5929	5589319.2699	405.08	0.33186	168.502	0.88123	167.7838	0.99395	257.967	-0.07909	251.6223	123308	211.3977	0.22891	237.9509	-0.070838	8039250	1.0602	365.085	87.3693	85.1857	150.102	146.6046	71748.8	122.5979	0.47796	140.3789	4168390
014	2019-03-29t2258	1553918498.85	adult	221.9998	178.0006	-22	1049.7416	88.794	79527.6927	251111.1969	5008198.3823	360.033	-0.0013623	171.9	1.0886	171.2345	1.2139	243.074	-0.49624	239.8025	100633	213.8219	0.3065	232.4494	-0.26609	7108240	0.58661	323.371	90.5937	88.6182	150.741	148.4483	62406.7	125.3577	0.57367	141.9913	3746140
014	2019-03-30t0258	1553932898.82	adult	225.9998	182.0006	-18	1139.1016	91.7511	85781.6302	270687.3333	5381917.5862	334.381	-0.19902	171.674	1.0636	171.0215	1.1961	243.857	-0.49851	240.5023	108760	213.0622	0.24697	232.9324	-0.27493	7656680	0.85281	337.255	89.9482	87.6576	153.148	149.8561	68304	126.5991	0.56647	143.6566	4011690
014	2019-03-30t0658	1553947299.45	adult	229.9999	186.0008	-13.9998	1081.9071	89.914	81986.0236	258731.1406	5195562.9229	339.229	-0.17134	173.478	1.1682	172.803	1.3062	249.387	-0.37547	245.3341	106488	216.2495	0.35936	236.3253	-0.19517	7392050	0.71892	353.337	91.81	89.5244	157.264	154.2804	67151.7	129.185	0.65221	147.5992	3912110
014	2019-03-30t1058	1553961699.31	adult	233.9999	190.0008	-9.9998	1016.7036	89.69	76515.4988	241593.1528	4808335.3165	351.451	-0.083986	177.375	1.4077	176.6981	1.5537	253.477	-0.2902	249.7397	100884	220.7411	0.52912	241.1856	-0.071334	7056670	0.55582	329.837	94.4566	92.0914	161.491	159.0449	64273.5	132.8847	0.81141	151.4792	3757860
014	2019-03-30t1458	1553976098.65	adult	237.9997	194.0006	-6	984.1222	86.396	70859.3929	223607.4129	4317592.3261	311.321	-0.41904	181.11	1.6312	180.1612	1.7641	259.391	-0.15601	255.7545	95715.4	226.4756	0.75577	247.6146	0.10149	6679160	0.37852	223.14	97.5642	94.9997	165.775	163.0985	61170.8	137.8028	1.0538	156.2238	3598070
014	2019-03-30t1858	1553990498.61	adult	241.9997	198.0006	-2	1003.3084	90.3038	75064.3919	237060.1064	4682198.8676	355.467	-0.061023	183.63	1.7738	182.6435	1.9067	269.19	0.079491	265.718	105253	231.7121	0.96336	255.2043	0.31169	7165960	0.60967	315.655	97.8407	94.8094	171.837	168.9788	67188.3	140.6868	1.1661	161.787	3818130
014	2019-03-30t2258	1554004898.73	dead	245.9997	202.0006	2	992.3531	90.6173	74383.0257	234925.0038	4664965.4505	377.206	0.12826	186.957	1.9688	185.7056	2.0883	272.954	0.16067	269.5412	105633	237.4379	1.1916	260.6761	0.45787	7228310	0.64165	333.61	99.8768	96.2699	177.703	174.5049	68771.2	146.0415	1.4313	167.752	3861540
016	2019-03-20t1459	1553112110.98	egg	-1.9993	-49.9987	-253.9993	176.5463	28.8468	3474.8605	11043.6983	63217.8096	0	-0.67058	0	-0.68566	0	-0.68411					0	-0.67356	0	-0.69179	0	88103.059	0	0	0				0	-0.72994	0	0
016	2019-03-20t1858	1553126505.9	larva	1.9993	-46.0001	-250.0007	173.1821	28.3586	3347.2503	10639.4262	59832.4054	0	-0.88224	0	-0.87989	0	-0.87639					0	-0.88572	0	-0.89949	0	63761.0805	0	0	0				0	-0.8412	0	0
016	2019-03-20t2258	1553140902.43	larva	5.9983	-42.0011	-246.0017	173.1503	28.4626	3365.4284	10700.039	60498.9416	0	-1.0945	0	-1.0807	0	-1.0752					0	-1.1047	0	-1.1121	0	0.10144	0	0	0				0	-0.9588	0	0
016	2019-03-21t0258	1553155302.06	larva	9.9982	-38.0012	-242.0018	173.222	28.3529	3364.718	10699.3947	60432.3194	0	-1.3078	0	-1.2887	0	-1.2814					0	-1.3312	0	-1.3302	0	-0.67057	0	0	0				0	-1.0838	0	0
016	2019-03-21t0658	1553169703.3	larva	13.9986	-34.0009	-238.0015	193.8748	23.5322	3252.3272	10293.4653	48472.7618	220.957	0.63923	154.844	1.6006	154.7584	1.6354	202.9122	-0.12451	201.3003	3855.3313	183.7365	1.3499	198.3961	1.0982	279958	-0.69393	117.212	67.4885	66.879	102.9792	102.3012	1956.6051	88.0985	0.90881	97.5932	122019
016	2019-03-21t1058	1553184103.32	larva	17.9986	-30.0009	-234.0015	203.4318	26.6675	4028.6276	12786.4678	67859.2106	230.285	0.54761	156.091	1.494	155.9987	1.5319	206.3385	-0.17597	203.2253	4745.7856	185.7964	1.223	200.3395	0.96143	344961	-1.0276	118.307	65.4562	65.1774	100.7981	99.2131	2318.3555	86.5165	0.82223	95.2908	144658
016	2019-03-21t1458	1553198504.7	larva	21.999	-26.0005	-230.0011	586.1747	39.2099	19007.0218	59914.3812	514389.9915	295.967	1.0274	104.11	0.25015	100.0441	0.19565	240.4005	0.36429	236.5948	24520.8457	148.909	0.43787	217.4054	1.0357	1054120	-0.49172	162.52	52.313	51.8526	87.4615	84.4322	8921.0693	71.7067	0.37932	80.6446	529670
016	2019-03-21t1858	1553212908.57	larva	26	-21.9994	-226	637.105	38.9712	18704.2586	58898.3551	467751.6977	221.335	0.087246	144.332	0.9586	144.6058	1.0084	197.4322	-0.58217	195.0127	19743.2207	177.2685	0.73974	190.2499	0.47756	1443180	-0.42319	123.487	66.6312	66.1827	103.0311	101.2228	10303.1123	87.3434	0.742	97.7174	666246
016	2019-03-21t2258	1553227303.98	larva	29.9988	-18.0007	-222.0013	768.7917	45.7586	26486.7443	83475.7301	765270.0354	378.383	1.5418	154.248	1.0287	151.0655	1.0044	301.4776	1.3924	296.0562	42508.3438	208.3693	1.1149	268.8271	1.471	2168880	-0.010609	363.704	64.1898	63.7862	104.3183	99.0308	14708.877	85.2107	0.62372	94.7362	902572
016	2019-03-22t0258	1553241702.77	larva	33.9984	-14.001	-218.0016	797.4257	54.4889	33629.9618	105985.4978	1203097.4569	405.133	1.6662	163.161	1.0832	162.0157	1.1103	312.3815	1.5471	305.8931	55603.9062	216.4477	1.0921	280.9217	1.506	2891380	0.34552	150.571	63.5525	63.249	100.3872	98.4327	17868.9141	84.6573	0.54265	94.1696	1126210
016	2019-03-22t0658	1553256103.42	larva	37.9986	-10.0008	-214.0014	853.7914	51.8911	36756.1166	115847.5727	1311272.718	370.352	1.1273	158.394	0.80801	154.5896	0.77054	300.4922	1.2302	295.8526	58295.4766	221.4217	1.0109	278.1479	1.309	3069680	0.15739	112.978	60.4588	60.2862	95.4314	93.1919	18513.6836	80.5817	0.33286	89.6746	1171690
016	2019-03-22t1058	1553270503.01	larva	41.9985	-6.0009	-210.0015	880.9326	52.5857	38600.6398	121587.5007	1429720.614	350.037	0.72693	146.523	0.32846	142.5758	0.28447	261.4424	0.30383	255.7681	53334.2539	208.3459	0.56192	244.8239	0.59181	2978970	-0.24664	211.307	64.3264	64.088	100.6477	98.6503	20532.125	85.5888	0.42685	94.6228	1307820
016	2019-03-22t1458	1553284908.26	larva	45.9999	-1.9995	-206.0001	945.845	54.2033	41384.7287	130378.9789	1513648.0667	311.104	0.096273	141.963	0.00286	138.9263	-0.01779	247.2562	-0.11538	242.2396	54149.1172	194.112	0.049871	230.46	0.14624	3095790	-0.43998	135.615	58.0419	57.6959	94.8278	93.0355	20767.2793	79.4565	0.088003	89.0679	1265720
016	2019-03-22t1858	1553299304.51	adult	49.9989	1.9995	-202.0011	972.7975	56.5407	43526.8926	137157.6386	1606255.8151	312.079	-0.090943	167.705	0.52314	164.7155	0.51161	259.7874	0.062869	255.9405	59751.1094	219.4674	0.37899	244.9037	0.19327	3842620	-0.11646	148.628	65.306	64.9717	99.4415	98.038	22871.5547	85.8401	0.26773	94.6296	1496360
016	2019-03-22t2258	1553313703.38	adult	53.9986	5.9992	-198.0014	1013.4812	64.8244	53538.0772	168786.8047	2339550.8899	298.525	-0.36298	148.007	-0.17658	145.6645	-0.17441	247.9919	-0.32149	244.3784	69685.7109	206.5715	-0.046645	235.6377	-0.094436	4152620	-0.12364	124.049	59.7717	59.3712	95.1784	93.598	26745.1328	80.369	-0.070622	89.833	1677020
016	2019-03-23t0258	1553328103.8	adult	57.9987	9.9993	-194.0013	1106.1814	62.6515	53578.5485	168597.5946	2249213.1781	337.172	0.029862	176.862	0.63823	175.3482	0.67606	283.4095	0.46432	279.2105	79921.4844	239.4511	0.65415	269.7047	0.49458	4974060	0.26849	165.867	66.2453	65.9836	103.3894	101.7435	29155.8066	87.9666	0.32471	97.8226	1863080
016	2019-03-23t0658	1553342503.87	adult	61.9987	13.9993	-190.0013	1309.7415	67.4034	70384.5813	221452.459	3248844.9491	394.966	0.73232	165.334	0.20686	165.3535	0.29468	260.6255	-0.17354	257.4288	96170.8047	225.1165	0.23424	249.143	0.029472	6093540	0.8758	360.066	61.4941	61.0525	97.0907	95.2801	35826.4688	81.8776	-0.098953	91.476	2266430
016	2019-03-23t1058	1553356903.68	adult	65.9987	17.9992	-186.0014	715.0217	144.6456	59668.6138	192468.0838	4789460.4322	322.514	-0.23731	151.179	-0.34028	148.538	-0.35003	245.7267	-0.59122	242.5381	76175.2891	208.4759	-0.26058	233.0255	-0.35691	4682770	-0.3298	237.921	55.3449	54.9544	89.3336	87.2655	27693.4062	75.2177	-0.65685	84.1047	1714310
016	2019-03-23t1458	1553371303.47	adult	69.9986	21.9992	-182.0014	1102.5105	78.1047	71299.9957	225098.8148	3806311.8711	324.558	-0.2198	158.59	-0.11099	156.1365	-0.11385	270.4866	0.092192	266.3021	100621.0234	225.6083	0.18954	254.8919	0.13671	5898130	0.37597	167.758	56.6559	56.2722	93.4601	91.7519	34767.1406	78.2221	-0.49842	87.6466	2107090
016	2019-03-23t1858	1553385704.64	adult	73.9989	25.9995	-178.0011	1158.2841	72.4021	66188.583	208385.8112	3250490.9235	381.214	0.6334	182.792	0.81994	179.6685	0.79348	305.436	1.1703	298.1165	105680.8594	251.0855	0.95506	286.1594	0.95388	6319110	0.53392	179.907	66.1177	65.8299	102.0784	99.7507	35319.1211	87.1792	0.23188	96.3743	2285690
016	2019-03-23t2258	1553400104.61	adult	77.9989	29.9995	-174.0011	1089.4059	74.3771	68516.6286	215961.2283	3615125.6755	357.177	0.32102	166.537	0.18786	161.9066	0.090474	293.4289	0.94894	289.5862	105047.5312	239.385	0.64508	275.9258	0.78073	5954850	0.17545	232.887	63.1275	62.6094	109.5846	105.8962	39231.2734	85.2319	0.020905	98.8749	2257250
016	2019-03-24t0258	1553414504.35	adult	81.9989	33.9994	-170.0012	1123.4926	75.3943	71613.4545	225843.6648	3799991.8808	324.52	-0.16755	176.846	0.64541	174.5365	0.63986	283.145	0.75954	279.9962	105896.2344	243.1282	0.82416	270.3976	0.72677	6605210	0.53501	315.912	64.7961	64.5418	100.5384	98.4499	37601.3477	85.3853	-0.0077432	94.8646	2420130
016	2019-03-24t0658	1553428904.4	adult	85.9989	37.9994	-166.0012	1157.4539	78.9868	76731.3937	241927.7017	4240010.9027	406.273	1.3076	168.35	0.31575	164.9431	0.25686	283.265	0.9026	279.2316	113305.9844	239.6353	0.78006	268.4599	0.77466	6732140	0.55871	293.05	62.5793	62.2301	101.4688	99.1592	40587.5156	84.8311	-0.11302	95.0844	2502480
016	2019-03-24t1058	1553443304.62	adult	89.9989	41.9995	-162.0011	686.6638	103.8095	48415.9981	154540.2785	3002626.2397	368.308	0.70725	199.558	1.756	197.0401	1.7268	313.3905	2.1419	310.2436	79287.7969	264.5801	1.729	295.9674	1.7571	5037650	-0.6366	120.763	64.7303	64.5345	100.6325	98.5921	25460.0215	85.4406	-0.10794	95.2529	1634050
016	2019-03-24t1458	1553457709.74	adult	94.0004	46.0009	-157.9997	1169.8382	78.6074	78525.0583	247540.3294	4388986.0231	396.354	1.2928	163.372	0.17176	162.3459	0.21152	268.6918	0.60749	265.2116	109894.9531	227.8095	0.51733	254.8869	0.53425	6681240	0.45427	326.968	64.8877	64.5077	107.2355	103.583	43859.3398	87.9523	0.090769	98.849	2653650
016	2019-03-24t1858	1553472105.49	adult	97.9992	49.9998	-154.0009	1147.1902	78.6561	74789.1603	235648.4356	4110871.8072	321.847	-0.079815	172.74	0.65223	170.8801	0.64832	267.6689	0.66303	264.8389	104390.8594	231.2679	0.72036	255.3794	0.63275	6733740	0.47614	192.844	65.3221	65.0252	102.3688	100.3313	39923.8242	86.7189	-0.10327	96.6976	2546390
016	2019-03-24t2258	1553486506.3	adult	101.9994	54	-150.0006	1258.1598	78.2317	78502.0512	247192.4784	4184576.1789	358.969	0.65869	166.818	0.42671	164.7299	0.41073	265.3656	0.65953	262.0477	108799.9062	225.7379	0.59591	252.7778	0.62193	6832040	0.53983	396.988	66.2427	65.1851	129.5336	123.5691	53108.7656	90.094	0.18045	109.3545	2712970
016	2019-03-25t0258	1553500906.55	adult	105.9995	58	-146.0006	1237.1292	80.4746	81048.2097	255399.7867	4470109.698	324.369	0.013534	159.905	0.1467	157.4366	0.11229	254.5539	0.31364	251.0582	107676.3125	215.2419	0.27545	241.624	0.30691	6755820	0.48904	336.195	65.2747	64.8439	102.1906	100.2669	43226.625	86.4081	-0.28256	96.5821	2757790
016	2019-03-25t0658	1553515306.02	adult	109.9993	61.9999	-142.0007	957.1794	139.5644	81199.1992	259703.1069	6157118.409	335.992	0.24961	149.759	-0.29864	147.2539	-0.33348	241.4851	-0.13426	237.21	101906.6953	201.4263	-0.18981	227.6487	-0.12414	6309340	0.17945	329.9	64.2189	63.8005	104.6645	101.2922	44168.4375	86.6433	-0.33583	97.2454	2705540
016	2019-03-25t1058	1553529709.32	adult	114.0002	66.0008	-137.9998	1196.0127	84.5111	80446.2075	253473.8917	4584088.7505	309.491	-0.2559	172.214	0.83119	170.3729	0.81756	264.9431	0.83091	262.1321	111276.0781	228.2631	0.9216	253.6009	0.8524	7217670	0.83168	252.527	66.7563	65.9572	114.0088	110.7347	47883.6992	90.0935	-0.050335	103.903	2797820
016	2019-03-25t1500	1553544183.67	adult	118.0209	70.0215	-133.9791	1200.906	84.3612	81437.0709	256521.382	4721778.8057	338.358	0.29345	155.24	0.040464	152.1668	-0.027759	251.6327	0.34661	247.6612	106943.9062	209.6296	0.24553	238.9261	0.37398	6586680	0.38889	159.97	63.6494	63.116	105.3923	103.2648	44791.7109	87.3318	-0.42458	98.3286	2700580
016	2019-03-25t1858	1553558507.39	adult	121.9997	74.0003	-130.0003	1335.3181	80.9557	84986.6898	267517.8005	4656328.0543	287.997	-0.67809	155.582	0.087288	153.8082	0.080819	239.0151	-0.12034	235.7986	106122.6875	206.0191	0.14823	227.4657	-0.0068246	6896320	0.61474	169.702	71.7751	71.2225	115.3728	113.2339	51225.5195	95.5204	0.37266	107.9789	3181500
016	2019-03-25t2258	1553572906.57	adult	125.9995	78.0001	-126.0006	1241.8956	83.9932	84374.0143	265771.2855	4868635.063	299.684	-0.47167	158.134	0.23832	155.4853	0.18676	249.5061	0.29073	246.4511	109782.7031	211.6798	0.41735	236.9134	0.36097	6948080	0.65211	270.012	69.1023	68.4659	113.4996	110.9788	49939.8125	93.387	0.063582	105.8348	3036220
016	2019-03-26t0258	1553587306.42	adult	129.9994	82	-122.0006	1268.7822	81.4744	83191.686	261973.1473	4669587.5169	343.439	0.32467	165.34	0.61598	164.6818	0.65758	252.3061	0.39043	248.5167	109500.8359	215.1442	0.59223	238.8594	0.44689	7171960	0.80704	364.849	71.3277	70.5086	121.6682	117.4802	52804.0078	96.0855	0.27504	110.4165	3093980
016	2019-03-26t0658	1553601705.71	adult	133.9992	85.9998	-118.0008	1243.0482	83.7596	83895.8501	264319.7294	4797848.2127	351.009	0.43111	148.247	-0.22261	147.6908	-0.16734	228.0737	-0.53146	224.9978	99896.2891	193.7595	-0.2683	215.8278	-0.39402	6482990	0.31052	208.934	65.1094	64.3533	114.8777	111.5176	50316.4297	89.4682	-0.53053	104.0973	2847300
016	2019-03-26t1058	1553616111.76	adult	138.0009	90.0015	-113.9991	1308.3578	83.2089	85676.3705	269705.3045	4903796.3355	355.525	0.47572	156.378	0.19012	155.113	0.2055	234.1639	-0.3226	230.5411	104671.25	201.5366	0.065892	223.4078	-0.12076	6983360	0.6508	325.818	71.4614	70.7706	121.9769	118.0604	54523.6797	96.181	0.11529	110.6126	3191250
016	2019-03-26t1458	1553630507.35	adult	141.9997	94.0003	-110.0003	1305.4656	82.4436	85182.0774	268175.6579	4815179.9402	319.675	-0.21406	156.001	0.1725	155.7126	0.23642	240.8487	-0.10572	236.644	107177.6641	202.5429	0.11268	226.7138	-0.011664	6928650	0.59678	181.381	71.1253	70.406	116.602	114.037	51887.8711	94.8135	-0.12187	108.444	3158960
016	2019-03-26t1858	1553644909.55	adult	146.0003	98.0009	-105.9997	1336.1788	87.6178	90788.7582	285920.8311	5313377.0121	397.263	1.1437	156.347	0.18694	156.0611	0.25098	240.1301	-0.16474	235.3423	113581.5156	203.5513	0.15384	226.1662	-0.050384	7393350	0.89669	412.325	69.5596	68.7133	122.5426	117.2633	57962.6719	94.1309	-0.28617	109.2637	3289330
016	2019-03-26t2258	1553659305.96	adult	149.9993	101.9999	-102.0007	1320.3209	84.4154	86891.6633	273542.9821	5016512.0919	399.107	1.1301	149.785	-0.15127	149.0184	-0.10561	247.4994	0.058349	240.4926	112117.2344	197.0834	-0.12797	225.0763	-0.11336	6783470	0.4642	362.397	70.8433	70.011	121.2291	116.9734	54916.7734	95.3942	-0.24144	110.3137	3208350
016	2019-03-27t0258	1553673706.18	adult	153.9994	105.9999	-98.0007	1312.3495	89.1292	92987.8827	292878.9097	5648964.726	364.064	0.46731	142.321	-0.54096	140.9105	-0.52032	230.0549	-0.5815	223.0966	111346.5938	186.6548	-0.58856	211.9503	-0.6242	6886070	0.5177	420.194	72.8738	71.6166	131.8779	127.2135	63828.9062	100.1357	0.18137	118.6838	3525920
016	2019-03-27t0658	1553688105.87	adult	157.9993	109.9999	-94.0007	1331.5698	85.2668	90229.3247	284143.0388	5252621.8434	324.86	-0.25175	156	0.14882	154.1547	0.13715	248.4037	0.012575	243.2483	116998.1406	206.0056	0.23526	231.9612	0.09006	7333710	0.79789	205.422	72.9549	71.949	131.6376	126.126	62001.3125	98.9465	-0.044273	116.8396	3429680
016	2019-03-27t1058	1553702506.09	adult	161.9993	113.9999	-90.0007	848.2906	92.1028	55641.8937	176189.1945	3226425.351	323.544	-0.27875	154.544	0.066235	153.8556	0.11571	247.2862	-0.060871	241.1811	71960.2891	202.0611	0.051343	228.782	-0.054297	4483160	-1.0647	199.156	73.2628	72.4323	126.0088	121.887	36668.5469	98.5617	-0.18398	114.1483	2125280
016	2019-03-27t1458	1553716906.57	adult	165.9995	118.0001	-86.0006	1314.2232	86.3347	91147.6524	287089.8218	5344267.3177	402.751	0.79361	158.585	0.27026	157.38	0.29121	257.0793	0.22947	249.2165	122112.6562	204.6866	0.15446	233.539	0.095725	7526920	0.89193	200.507	75.7559	74.7129	132.9363	127.8376	63144.7422	101.9614	0.088267	119.4562	3595600
016	2019-03-27t1858	1553731307.4	adult	169.9997	122.0003	-82.0003	1384.2582	87.8542	93648.6107	294872.5834	5461648.5581	413.377	0.77913	162.668	0.48247	161.3491	0.49535	272.5387	0.6998	263.4115	132998.8906	210.8009	0.41462	245.4067	0.50817	7936240	1.136	391.016	72.3979	71.0391	137.8555	131.9052	67273.4844	100.0562	-0.21842	121.267	3532150
016	2019-03-27t2258	1553745707.22	adult	173.9997	126.0002	-78.0004	1292.1935	89.121	91937.9172	289629.3609	5555135.8161	398.032	0.50864	158.653	0.27088	157.27	0.2863	268.5856	0.53614	261.4011	128652.5156	207.0619	0.23852	240.6117	0.30594	7590100	0.90607	406.064	73.3709	72.0985	136.7003	131.5363	65479.4414	100.8108	-0.23645	120.0314	3510140
016	2019-03-28t0258	1553760106.94	adult	177.9996	130.0002	-74.0004	1371.5952	90.7161	94762.6193	298494.809	5642880.4889	357.055	0.074003	156.612	0.16364	154.7588	0.15845	269.4368	0.53232	262.2394	133101.7812	206.4139	0.20066	245.1189	0.446	7727230	0.97944	191.003	75.0277	73.2542	141.0414	137.7394	69674.4531	105.7228	0.17592	128.3289	3701860
016	2019-03-28t0658	1553774507.97	adult	181.9999	134.0004	-70.0002	1309.936	89.2846	91798.251	289089.1795	5589931.2451	403.213	0.43526	160.553	0.38363	159.1951	0.4036	265.8458	0.39371	257.5039	127074.2812	210.0909	0.35828	241.0676	0.27559	7666410	0.93328	302.197	76.3927	74.7451	142.9682	137.2744	68338.7891	106.914	0.18816	128.0243	3647750
016	2019-03-28t1058	1553788908.21	adult	185.9999	138.0005	-66.0001	1382.1605	89.1714	95102.373	299492.5342	5681841.0306	392.131	0.3152	155.46	0.11123	153.4879	0.10606	268.8043	0.45872	259.9015	133058.1406	204.3593	0.092184	241.0275	0.25172	7695410	0.94346	227.196	78.212	76.4266	148.9547	143.0936	73732.5625	109.1223	0.28902	132.3155	3871570
016	2019-03-28t1458	1553803308.78	adult	190.0001	142.0007	-61.9999	1438.9054	90.3451	97065.3255	305580.1502	5710079.8036	376.075	0.17531	160.218	0.38498	159.4071	0.44361	261.4597	0.20952	254.0302	132298.625	209.2346	0.30146	239.0575	0.15955	8106560	1.1718	344.321	76.2685	74.1356	144.5858	140.4356	73160.4062	109.4469	0.20636	131.4481	3858960
016	2019-03-28t1858	1553817707.18	adult	193.9997	146.0002	-58.0004	1367.5989	89.067	92696.8604	291904.1116	5438422.7265	341.619	-0.084513	156.296	0.16505	155.0045	0.20502	247.2893	-0.23407	242.1768	119440.7109	203.1694	0.013564	229.7122	-0.18518	7545960	0.84421	197.498	80.5192	78.9101	144.2881	140.7063	69691.1719	111.0933	0.23919	131.9246	3887470
016	2019-03-28t2258	1553832108.07	adult	197.9999	150.0005	-54.0001	1392.426	90.2164	98283.9421	309596.1311	5967624.2817	365.858	0.082898	150.598	-0.16993	149.4725	-0.1118	239.7004	-0.47136	232.1868	122726.5859	196.0735	-0.32006	221.4907	-0.48157	7704590	0.92669	273.527	78.1747	76.6748	138.4062	134.0178	70863.9922	107.5926	-0.17048	126.0445	3999420
016	2019-03-29t0258	1553846507.91	adult	201.9999	154.0004	-50.0002	1431.7892	87.3039	96976.38	305243.7104	5700890.3253	338.157	-0.11975	158.575	0.30003	157.1352	0.3401	245.905	-0.30763	240.314	124427.9219	203.7367	0.0043088	229.6092	-0.22867	8009460	1.086	292.392	76.9477	75.352	137.2041	133.1662	69425.25	106.648	-0.34091	126.1997	3886550
016	2019-03-29t0658	1553860908.31	adult	206	158.0005	-46.0001	1459.7884	88.0471	97952.0964	308339.3349	5718731.9336	332.128	-0.17026	155.645	0.11364	154.6331	0.18665	237.4944	-0.565	231.6607	121359.6562	198.0034	-0.27524	221.0524	-0.53167	7941160	1.0397	369.408	78.3968	76.7121	139.598	135.5601	71334.5938	109.031	-0.23885	128.3442	3999880
016	2019-03-29t1058	1553875308.95	adult	210.0001	162.0007	-41.9999	1439.6985	90.1389	98061.1939	308702.5665	5840899.1846	391.288	0.24251	157.101	0.18954	156.0844	0.26795	246.1172	-0.34698	236.4074	125765.8906	202.5149	-0.1027	225.9698	-0.39548	8026430	1.0748	312.823	80.2028	78.3829	146.3345	138.7146	74776.9375	111.5454	-0.13585	131.2051	4097640
016	2019-03-29t1458	1553889708.65	adult	214.0001	166.0006	-38	1401.7369	91.0686	98842.7528	311237.3767	5986319.957	389.267	0.21991	158.782	0.28481	157.6911	0.365	250.1057	-0.26038	243.7414	128804.4375	205.9065	0.021296	231.8124	-0.23301	8166790	1.1382	397.193	79.0032	77.0809	146.6644	141.7749	75532.1797	112.1989	-0.17458	132.9761	4063450
016	2019-03-29t1858	1553904109.2	adult	218.0002	170.0008	-33.9998	1378.5893	84.5964	92329.5331	290642.0688	5368880.9335	355.355	-0.028982	156.505	0.11955	154.2711	0.13069	253.9613	-0.18593	249.2074	122155.375	210.135	0.17397	238.7089	-0.047331	7526480	0.80076	396.981	80.7144	78.1825	152.369	147.7458	73289.5156	117.4105	0.11148	139.1762	3881640
016	2019-03-29t2258	1553918509.35	adult	222.0003	174.0008	-29.9998	1314.3888	88.8386	90257.6061	284206.195	5362853.5037	361.392	0.0086328	160.425	0.35332	158.6383	0.39908	259.9287	-0.0527	254.9949	122166.4844	211.1872	0.19221	241.2104	0.00256	7539350	0.80115	347.85	82.223	79.0818	158.4653	153.0302	74478.7031	121.3916	0.30044	144.3902	3864150
016	2019-03-30t0258	1553932909.33	adult	226.0002	178.0008	-25.9998	1436.0116	84.0479	90423.0282	284685.4299	5094118.4286	361.242	0.0021507	162.153	0.44912	159.6792	0.45517	268.8265	0.15356	263.9426	126886.1094	217.8834	0.45571	251.1705	0.27939	7647280	0.8482	353.969	84.2293	80.2849	170.3372	164.7447	80399.1641	127.9822	0.65969	154.7404	3972340
016	2019-03-30t0658	1553947310.1	adult	230.0005	182.001	-21.9996	1325.9137	86.0269	87495.5562	275489.1316	5043277.2323	332.73	-0.22117	163.68	0.53263	161.4463	0.55895	271.8604	0.20773	266.5797	124240.2188	219.4993	0.49993	254.3961	0.35052	7465460	0.75433	330.591	86.0761	82.0125	172.6665	168.4065	78908.5703	131.6534	0.81553	158.3527	3925930
016	2019-03-30t1058	1553961709.89	adult	234.0004	186.001	-17.9996	1266.2743	86.7155	84806.6062	267181.5177	4831426.8084	408.055	0.36293	166.334	0.68956	163.8624	0.70555	275.3861	0.27627	269.3112	121720.6719	223.4875	0.64791	257.4276	0.41704	7347300	0.69411	429.794	87.2888	82.7952	175.6999	169.4561	77659.3438	134.8589	0.93999	160.2288	3855720
016	2019-03-30t1458	1553976109.36	adult	238.0003	190.0008	-13.9998	1211.492	87.5058	82910.0699	261314.979	4827962.1335	368.519	0.050202	169.39	0.87052	166.6896	0.87564	283.9049	0.47858	278.2529	122646.9219	224.2591	0.65973	262.0748	0.53636	7313390	0.67678	332.887	89.1607	84.5705	183.8212	179.0568	79410.7656	136.573	0.97447	166.7387	3849510
016	2019-03-30t1858	1553990509.29	adult	242.0002	194.0008	-9.9998	1115.077	88.9857	76885.6501	242510.1004	4592143.9442	443.637	0.69212	173.091	1.0925	170.1525	1.0863	287.042	0.54172	280.4758	115103.8359	232.5544	0.99991	267.4683	0.68091	6928330	0.49906	351.14	91.996	86.825	185.3024	181.3512	74306.2812	144.0535	1.3814	170.9632	3682320
016	2019-03-30t2258	1554004909.44	adult	246.0003	198.0008	-5.9998	1097.1288	86.7572	75259.945	237374.883	4468874.9749	409.698	0.41812	174.493	1.1658	170.9778	1.1243	295.4738	0.74454	290.6033	115825.7109	234.1372	1.0482	274.637	0.87794	6837330	0.46145	431.111	93.6807	87.7422	199.925	195.5665	78370.6016	150.1053	1.6888	183.4445	3670780
016	2019-03-31t0258	1554019308.68	adult	250.0001	202.0006	-2	1095.8121	86.1884	74086.2315	233711.6879	4315232.0198	379.489	0.15538	175.457	1.2106	171.792	1.1604	292.1135	0.64777	288.0498	113047.9141	234.6306	1.0533	271.8569	0.78096	6774570	0.44055	371.49	95.0083	89.2713	199.6069	195.9165	77247.875	151.1878	1.688	185.0114	3668370
016	2019-03-31t0658	1554033708.43	dead	254	206.0006	2	1110.1722	84.6137	73731.8909	232562.3744	4217299.4508	375.427	0.12354	176.235	1.2455	172.5185	1.1928	291.2534	0.61754	285.8147	112132.5703	234.9585	1.0527	271.4389	0.75641	6771990	0.44861	349.286	96.1394	90.1404	201.0971	196.1889	77422.3906	154.2916	1.8154	186.431	3694250
018	2019-03-20t1459	1553112119.61	egg	-1.9993	-49.9989	-261.9997	173.0995	26.0923	2895.923	9195.6504	46126.3421	0	-0.67057	0	-0.68566	0	-0.68411					0	-0.67356	0	-0.69179	0	88103.2336	0	0	0				0	-0.72994	0	0
018	2019-03-20t1858	1553126514.77	larva	1.9993	-46.0002	-258.001	156.3308	24.0045	2519.9722	8008.5621	37801.8305	0	-0.88224	0	-0.87989	0	-0.87639					0	-0.88572	0	-0.8995	0	63760.8384	0	0	0				0	-0.84121	0	0
018	2019-03-20t2258	1553140911.26	larva	5.9984	-42.0012	-254.002	149.954	23.7714	2485.6162	7912.1709	37763.862	0	-1.0945	0	-1.0807	0	-1.0752					0	-1.1047	0	-1.1121	0	0.10144	0	0	0				0	-0.9588	0	0
018	2019-03-21t0258	1553155310.94	larva	9.9983	-38.0013	-250.0021	158.6476	18.0483	2060.4795	6523.1356	24145.6764	197.678	0.59931	136.57	1.3738	136.047	1.3939	186.2794	-0.31046	184.4123	2235.3528	166.5031	1.2403	175.2151	0.9566	161015	-0.34907	112.359	60.7655	60.9072	97.5373	95.6915	1170.4481	79.6023	0.75786	89.141	71642.6
018	2019-03-21t0658	1553169712.3	larva	13.9986	-34.0009	-246.0017	380.8282	36.2982	10866.895	34319.7708	264817.1182	233.404	0.76101	87.5738	0.25132	85.1917	0.2278	178.7919	-0.57045	173.1482	10548.7207	121.3338	0.35951	152.3869	0.48297	510117	-0.32023	113.63	58.2473	58.0611	90.9491	88.4407	5365.999	77.7736	0.65959	85.9268	339290
018	2019-03-21t1058	1553184112.29	larva	17.9986	-30.0009	-242.0017	357.7427	33.3314	9373.8118	29579.4442	212672.0992	258.406	0.82692	123.452	0.81953	121.6601	0.81599	207.9025	-0.1465	202.0487	10603.0283	161.7168	0.82982	188.2997	0.79625	623188	-0.63758	107.457	59.3239	59.0057	92.8503	92.0148	4735.3638	80.1619	0.66175	88.7812	299467
018	2019-03-21t1458	1553198513.78	larva	21.9991	-26.0005	-238.0013	414.5172	45.2602	14554.6269	46008.3304	440012.0355	200.902	0.067597	132.202	0.84907	131.7596	0.8779	180.5029	-0.78802	178.9422	14079.2266	160.2331	0.62841	174.0367	0.42435	1020730	-0.5335	117.847	66.2286	66.0012	100.8112	99.0681	7863.2725	86.4349	0.76975	95.8903	511351
018	2019-03-21t1858	1553212917.88	larva	26.0002	-21.9994	-234.0001	577.2375	45.4136	21012.8565	66231.588	658705.2445	271.253	0.60014	112.191	0.25037	107.832	0.1908	230.71	0.072465	228.1204	25839.5195	161.436	0.46478	210.9282	0.77756	1249800	-0.64361	112.127	58.1274	57.8042	91.7183	90.2211	10272.4492	77.7881	0.47501	86.9599	647539
018	2019-03-21t2258	1553227312.98	larva	29.9988	-18.0007	-230.0015	741.1261	42.9078	24573.5812	77333.0731	710272.3939	363.285	1.3837	126.511	0.39579	123.1597	0.36189	260.2528	0.56164	255.1504	34093.1172	183.2216	0.6633	230.2856	0.89438	1651340	-0.55615	352.094	59.0578	58.5632	98.9457	92.4652	12961.8887	79.0707	0.44195	89.0311	770881
018	2019-03-22t0258	1553241711.67	larva	33.9985	-14.0011	-226.0019	802.6108	51.6093	32435.0513	102236.2274	1088809.0424	349.224	1.069	153.038	0.84351	150.4408	0.83366	273.9969	0.75334	270.6	47127.4609	199.5319	0.77727	249.4411	1.0193	2621540	0.079566	146.255	61.8072	61.5663	96.4893	94.6746	16596.1621	82.0797	0.46123	91.1209	1058760
018	2019-03-22t0658	1553256112.41	larva	37.9987	-10.0009	-222.0017	821.9484	52.1656	34775.2453	109567.944	1236621.6241	393.923	1.3844	161.105	0.87484	156.4571	0.817	283.8414	0.87625	279.7928	52226.8203	231.4428	1.2047	267.8045	1.1434	2952570	0.04855	339.822	62.8205	62.5803	98.8733	94.6485	18192.6914	82.4138	0.39518	91.4593	1151310
018	2019-03-22t1058	1553270512.09	larva	41.9986	-6.001	-218.0017	1012.9719	57.9271	46920.9154	147709.5683	1865350.94	305.607	0.23157	131.843	-0.049801	127.7522	-0.10099	252.1085	0.0997	248.301	62270.7969	188.9675	0.17092	233.0943	0.39678	3251630	-0.006131	154.268	54.9981	54.6874	89.2298	87.8691	22039.7539	75.1223	0.038009	84.1926	1356420
018	2019-03-22t1458	1553284917.5	larva	46.0001	-1.9995	-214.0002	1037.5844	69.5257	55513.2106	174969.9712	2514191.4425	344.632	0.47855	150.383	0.23097	146.7072	0.19496	268.425	0.36114	262.6117	78111.6719	207.8627	0.3408	243.6154	0.3742	4370430	0.63244	319.647	57.7999	57.4981	95.4827	90.5547	27785.4707	77.8697	0.022206	86.6124	1679780
018	2019-03-22t1858	1553299313.76	adult	49.999	1.9995	-210.0013	1063.0096	64.2844	56498.2406	177947.7538	2527021.0047	397.255	0.90373	169.568	0.57673	166.3588	0.55932	294.3813	0.86398	288.5706	87136.875	232.4783	0.66997	272.105	0.68727	5017870	0.82889	326.651	60.8412	60.519	96.8655	92.9181	28672.1797	80.7296	0.02304	89.7333	1800410
018	2019-03-22t2258	1553313712.45	adult	53.9987	5.9991	-206.0016	1115.3538	71.4049	65976.7476	207853.2869	3285451.5123	319.82	-0.10629	148.866	-0.15046	146.205	-0.15782	243.6155	-0.4256	239.9416	84047.3438	205.7765	-0.065354	230.6746	-0.18903	5131260	0.63486	133.253	55.8845	55.5529	90.603	89.0366	31258.0469	76.3404	-0.28821	85.5953	1926280
018	2019-03-23t0258	1553328113.02	adult	57.9988	9.9993	-202.0015	1085.8901	71.5628	62642.3753	197268.5546	3103998.5046	364.061	0.36539	179.568	0.72525	175.2941	0.67431	289.6289	0.61644	286.1364	94998.2734	246.9912	0.84091	274.8324	0.5974	5879420	0.94821	159.431	65.3491	65.0028	100.7711	99.0391	33052.918	86.2837	0.22175	95.5197	2139660
018	2019-03-23t0658	1553342512.89	adult	61.9988	13.9992	-198.0015	644.5409	73.8051	38817.4279	123093.3621	1946771.7969	340.378	0.024841	180.539	0.72335	177.9042	0.72501	282.2962	0.37217	277.9716	57306.1328	242.8733	0.69651	269.3595	0.45676	3659160	-0.90319	158.235	62.3856	61.9928	96.363	94.9718	19561.6895	82.9107	-0.027682	91.5044	1264430
018	2019-03-23t1058	1553356912.74	adult	65.9988	17.9992	-194.0016	1141.5024	75.9646	73688.1366	232245.5636	3951259.1439	332.162	-0.10687	166.941	0.22355	163.9835	0.20734	268.7506	0.011885	265.798	103468.9688	230.5566	0.34233	257.2319	0.18373	6415220	0.90784	313.181	62.2844	62.0147	98.0416	95.5469	37746.0078	82.8759	-0.069246	92.1772	2393470
018	2019-03-23t1458	1553371312.67	adult	69.9987	21.9992	-190.0016	1164.9553	71.661	66650.3813	209873.2176	3244325.0394	335.775	-0.060716	173.367	0.44401	170.7331	0.4386	268.9034	0.048662	266.0204	93847.2734	233.4499	0.41383	257.6919	0.20305	6042360	0.47711	228.976	61.249	60.9875	96.0986	93.9692	33538.4062	81.3537	-0.23646	90.5779	2134710
018	2019-03-23t1858	1553385713.79	adult	73.9991	25.9995	-186.0013	1322.0223	75.7905	80796.9517	254494.5165	4199253.4361	292.716	-0.69032	162.019	0.0031878	160.7732	0.046076	248.2514	-0.49301	245.7723	104762.1016	216.6448	-0.076206	238.5079	-0.24875	6833130	0.88923	148.856	62.3839	62.0877	96.4186	94.7734	40688.6406	82.6284	-0.17467	91.7908	2631040
018	2019-03-23t2258	1553400113.74	adult	77.999	29.9995	-182.0013	1061.2989	79.4755	70349.8752	221841.4041	3912424.2304	330.83	-0.096033	169.284	0.30047	165.5084	0.2387	279.3199	0.51202	275.8236	102510.4062	235.6537	0.52828	265.689	0.5049	6207480	0.34829	223.72	62.1843	61.9217	98.1944	96.2576	36037.3398	82.6969	-0.21684	92.4735	2280240
018	2019-03-24t0258	1553414513.49	adult	81.999	33.9994	-178.0014	1234.359	78.3603	76340.8812	240376.9194	4092679.491	310.212	-0.40715	163.46	0.076197	161.2224	0.072895	267.0298	0.2273	264.3575	106544.8906	227.9049	0.32745	254.9016	0.28162	6511900	0.47156	215.104	61.3413	61.1404	95.9734	94.4443	38293.3828	81.5074	-0.3854	90.8641	2443710
018	2019-03-24t0658	1553428913.58	adult	85.999	37.9994	-174.0013	1244.8328	79.5378	80501.9001	253564.2471	4392928.0278	327.629	-0.078172	167.317	0.27047	164.4224	0.23406	263.0013	0.19281	260.0215	110460.5625	224.9636	0.28342	251.1758	0.24883	7021610	0.75519	160.604	67.6343	67.2684	107.2992	105.2397	45065.6836	90.1712	0.42207	100.8373	2838340
018	2019-03-24t1058	1553443313.72	adult	89.999	41.9995	-170.0013	1207.4497	80.1797	83163.2226	262377.6318	4725283.6059	300.775	-0.53154	166.256	0.26086	163.6589	0.23277	258.3307	0.12317	256.0914	112115.5469	221.4088	0.22179	246.5135	0.18165	7200730	0.83452	180.18	67.3964	66.5412	121.8802	118.3494	52896.0156	90.8154	0.44187	108.0995	2919000
018	2019-03-24t1458	1553457719.11	adult	94.0005	46.001	-165.9998	1152.1642	78.7579	75160.2311	236807.5226	4163157.2104	288.65	-0.73589	160.958	0.06131	158.9292	0.055924	245.2768	-0.27702	242.2852	96148.5078	212.0697	-0.046163	234.3509	-0.14174	6308750	0.19966	251.269	68.1572	67.5947	112.2819	108.0435	44014.5	90.5047	0.35561	102.236	2671420
018	2019-03-24t1858	1553472114.78	adult	97.9993	49.9998	-162.001	1195.5344	86.3631	80497.7365	253622.8472	4680941.7205	300.021	-0.49668	140.272	-0.85707	139.0297	-0.82366	218.0824	-1.2418	214.4666	91594.625	186.605	-0.91333	207.1555	-0.99113	5882750	-0.1098	249.155	61.0476	60.6546	98.0126	95.7877	41165.2852	81.5076	-0.64893	91.5591	2560210
018	2019-03-24t2258	1553486515.54	adult	101.9995	54	-158.0008	1317.5901	77.5479	84000.8507	264492.6445	4542753.6986	278.035	-0.89585	146.015	-0.55398	144.714	-0.52659	232.3911	-0.6194	229.6408	102019.6875	195.3494	-0.53786	220.5884	-0.48121	6398830	0.23893	242.743	64.7111	64.3977	100.7921	98.8914	44247.7266	85.7857	-0.27272	95.3893	2835830
018	2019-03-25t0258	1553500915.91	adult	105.9996	58.0001	-154.0007	1285.0827	82.4946	83690.672	263512.6022	4678475.7917	301.169	-0.4331	150.465	-0.304	149.396	-0.2688	226.8687	-0.76587	224.5148	99141.6406	196.7021	-0.42951	216.6173	-0.56363	6566730	0.35648	337.546	64.2154	63.8239	101.1729	98.5861	44212.5625	84.9677	-0.4343	94.8641	2802550
018	2019-03-25t0658	1553515315.45	adult	109.9995	62	-150.0008	1260.358	88.8645	90562.3876	285469.5206	5458876.2371	295.476	-0.53058	141.771	-0.6842	140.2233	-0.67019	216.8047	-1.0985	214.2257	102331.8281	187.7318	-0.71981	206.9152	-0.85622	6679120	0.44094	334.136	65.9174	65.3505	110.4131	106.4522	52114.9844	88.5788	-0.13158	100.7486	3105500
018	2019-03-25t1058	1553529718.93	adult	114.0005	66.0009	-145.9998	1305.7721	83.0071	85914.3758	270518.5349	4831073.8997	273.164	-0.95401	155.287	0.007361	153.8717	0.021017	231.236	-0.48428	228.6267	103593.7188	201.3853	-0.13462	221.3002	-0.30147	6954050	0.64397	195.257	65.0919	64.4156	115.3327	111.0425	51669.0312	87.6716	-0.3069	101.6681	2914940
018	2019-03-25t1500	1553544193.24	adult	118.0211	70.0216	-141.9792	1258.6218	82.3055	84626.6619	266511.3458	4881485.9523	347.669	0.47161	148.618	-0.28393	147.0336	-0.27707	225.1199	-0.68316	222.4812	99277.875	193.6337	-0.39142	214.5031	-0.50661	6551840	0.36398	400.401	65.4718	64.9157	107.1647	103.6675	47259.6406	87.7345	-0.38165	98.8697	2886330
018	2019-03-25t1858	1553558516.9	adult	121.9999	74.0004	-138.0004	1244.5058	84.6062	85203.103	268363.3705	4981036.3672	336.448	0.24301	143.316	-0.51673	141.9021	-0.5002	219.8407	-0.85962	216.4866	97609.2578	187.4162	-0.60089	208.7617	-0.68583	6359930	0.23072	332.21	64.5993	63.7971	110.7741	107.1682	49183.707	87.4783	-0.49151	100.8349	2866720
018	2019-03-25t2258	1553572916	adult	125.9997	78.0001	-134.0007	1307.5101	80.1974	86835.8628	273460.7168	4891403.7636	290.81	-0.63901	151.219	-0.10383	149.7716	-0.093248	232.0544	-0.37582	228.6553	105120.6562	197.4134	-0.16299	219.1705	-0.28645	6840380	0.57514	232.508	68.6446	68.0135	113.8423	110.6289	51570.543	91.9558	-0.091362	105.4366	3105140
018	2019-03-26t0258	1553587316.05	adult	129.9997	82.0001	-130.0006	1287.2193	85.3452	86113.7924	271216.1508	4976233.0533	262.589	-1.1858	140.111	-0.63813	139.4712	-0.58273	214.6537	-1.0316	211.8929	96379.5156	182.2062	-0.76019	203.294	-0.85576	6284950	0.17611	207.019	67.987	67.1642	113.903	111.006	51142.457	91.2195	-0.2545	104.8332	3049690
018	2019-03-26t0658	1553601715.32	adult	133.9995	85.9999	-126.0008	1280.7328	80.7557	84052.4116	264691.9488	4700466.5969	297.514	-0.55826	137.323	-0.76798	136.2915	-0.73011	222.7171	-0.73117	218.1891	97772.8125	182.706	-0.72609	207.8584	-0.68672	6017240	-0.018378	200.016	68.3855	67.387	126.3344	121.2989	55460.7812	93.1134	-0.1329	111.7334	2996520
018	2019-03-26t1058	1553616121.74	adult	138.0013	90.0017	-121.9991	1286.0848	82.5221	85009.2898	267651.7658	4885274.5448	278.605	-0.93219	144.289	-0.41559	143.6064	-0.36408	228.6751	-0.5243	225.6318	101303.0625	189.0945	-0.45337	214.8405	-0.43592	6390110	0.23583	211.397	69.4105	68.3039	129.645	122.4601	57432.7344	94.1145	-0.10998	113.4473	3073980
018	2019-03-26t1458	1553630516.88	adult	141.9999	94.0003	-118.0004	807.3205	90.8088	58692.3878	186067.5552	3624433.1403	292.896	-0.6992	144.449	-0.40805	143.0858	-0.38985	236.0104	-0.28076	232.1057	72219.1797	192.2027	-0.32182	220.6871	-0.23351	4410310	-1.1447	183.463	68.6581	67.5703	126.6848	122.9608	38765.5469	94.4106	-0.16568	112.3103	2096270
018	2019-03-26t1858	1553644919.16	adult	146.0005	98.001	-113.9998	1242.8904	82.0844	85020.4428	267922.8792	4894859.8635	300.696	-0.5889	141.667	-0.55335	140.4716	-0.52408	221.2455	-0.83685	216.7924	98011.7344	184.3817	-0.65744	207.5971	-0.73445	6272160	0.13111	286.14	69.4953	68.6243	116.9882	113.908	51825.7812	93.008	-0.40816	107.2043	3076830
018	2019-03-26t2258	1553659315.46	adult	149.9995	102	-110.0008	1244.5315	81.6092	83988.0552	264599.7405	4785966.7195	305.326	-0.53774	145.077	-0.38983	143.5573	-0.37814	232.1651	-0.47848	226.9875	101688.3125	190.4212	-0.4123	215.653	-0.4611	6344520	0.16834	186.142	69.8117	68.9808	119.0981	116.4751	52164.9609	94.5872	-0.32927	109.7151	3053010
018	2019-03-27t0258	1553673715.69	adult	153.9996	106	-106.0007	1175.1336	83.6684	80166.1964	252634.8483	4662742.911	300.244	-0.65847	141.402	-0.58781	140.218	-0.55505	221.6134	-0.8723	216.9964	92634.3828	183.2409	-0.73561	206.1503	-0.83873	5902250	-0.13685	183.106	70.4343	69.3652	121.6057	118.7558	50831.1875	95.4567	-0.32964	111.6042	2940000
018	2019-03-27t0658	1553688115.35	adult	157.9995	109.9999	-102.0008	1245.3213	89.0371	89010.148	280548.7754	5395146.5112	312.526	-0.46355	145.549	-0.38779	144.5709	-0.34657	228.7392	-0.65466	224.2468	106135	188.8669	-0.50989	213.6878	-0.58721	6742100	0.40938	295.799	71.8748	70.9631	122.9763	119.0748	57061.0117	96.2094	-0.3441	111.6883	3329380
018	2019-03-27t1058	1553702515.62	adult	161.9996	114	-98.0008	1240.2018	86.5066	84492.5499	266136.0658	4917810.4379	315.114	-0.40983	148.487	-0.24721	147.365	-0.21425	241.1292	-0.26688	236.7944	106337.9688	193.2961	-0.33301	223.103	-0.26492	6537580	0.2664	228.542	72.1058	70.6096	139.0136	132.5788	61305.0039	98.5986	-0.17995	121.7056	3174680
018	2019-03-27t1458	1553716916.03	adult	165.9997	118.0001	-94.0006	1245.0044	85.9305	84741.6121	266907.8747	5004458.6778	316.891	-0.35497	145.509	-0.41214	143.4648	-0.42186	240.9827	-0.30216	236.7711	106514.3438	195.401	-0.25567	225.393	-0.20595	6422640	0.18651	219.712	73.2484	71.366	140.8759	136.2749	62267.1602	103.4356	0.24885	126.8259	3233110
018	2019-03-27t1858	1553731316.94	adult	169.9999	122.0004	-90.0004	1220.9175	83.9981	81953.3054	258246.221	4666431.4436	325.178	-0.23097	139.637	-0.73117	137.7869	-0.72359	235.108	-0.52117	230.1041	100626.2188	187.671	-0.61352	218.0709	-0.50057	5963040	-0.10564	231.779	72.4464	70.5233	147.2207	138.6774	63010.4531	102.2845	0.021828	125.0782	3093750
018	2019-03-27t2258	1553745716.82	adult	173.9999	126.0003	-86.0004	1185.9294	89.2397	83375.0131	262687.4517	5106261.906	307.23	-0.39911	140.31	-0.70682	138.355	-0.70347	241.9399	-0.32225	237.5698	105001.9219	187.2587	-0.64676	220.4791	-0.43278	6088750	-0.023535	228.275	74.3795	72.1273	152.7509	146.6275	66293.9062	106.2006	0.33543	133.0708	3227700
018	2019-03-28t0258	1553760116.54	adult	177.9998	130.0003	-82.0005	1269.9127	85.9554	85999.892	270841.6723	5018968.466	315.442	-0.2985	145.081	-0.45898	143.4979	-0.43862	235.818	-0.53653	231.1157	105882.2891	191.5191	-0.4682	218.6286	-0.51799	6501500	0.23344	228.543	71.1842	69.5477	129.588	125.9617	58185.0312	99.9745	-0.4202	118.5247	3189980
018	2019-03-28t0658	1553774517.58	adult	182.0001	134.0005	-78.0002	1213.2689	87.4161	83526.2925	263207.9491	4935661.2724	301.049	-0.40389	144.78	-0.48054	142.9916	-0.46854	238.9938	-0.44655	235.0617	103962.3125	192.2084	-0.44729	223.0408	-0.37329	6297790	0.11533	199.989	76.8645	75.0167	140.867	137.3667	61277.1484	108.4301	0.34085	129.843	3343530
018	2019-03-28t1058	1553788917.81	adult	186.0002	138.0006	-74.0002	1266.3095	85.4292	86480.4503	272449.7644	5018886.6958	318.269	-0.25498	145.513	-0.44339	143.6466	-0.43372	239.9443	-0.42967	235.6452	108214.8984	196.6914	-0.2533	224.925	-0.31852	6556230	0.27631	304.727	77.9638	75.8762	149.4777	144.583	67414.4453	110.6968	0.44136	135.7737	3512740
018	2019-03-28t1458	1553803318.44	adult	190.0003	142.0008	-70	1295.0063	87.2144	87679.9826	276187.8864	5111884.2579	295.357	-0.42181	143.733	-0.55008	142.2247	-0.5162	238.4668	-0.48432	235.0368	108979.3438	193.5269	-0.40622	222.0918	-0.43217	6565430	0.28656	223.995	76.3773	74.203	147.422	143.9033	67371.8359	109.336	0.19602	133.7445	3488760
018	2019-03-28t1858	1553817716.86	adult	193.9999	146.0003	-66.0004	1271.1239	85.8697	87729.2463	276371.9021	5183690.3812	298.029	-0.40067	141.484	-0.69073	140.1283	-0.6432	227.0551	-0.83369	223.4454	103764.2031	186.4279	-0.738	211.8752	-0.79575	6462400	0.23432	289.33	75.6689	73.8025	138.2029	135.0972	63158.7383	105.7082	-0.24033	126.76	3456250
018	2019-03-28t2258	1553832117.78	adult	198.0002	150.0006	-62.0002	1198.6686	84.4785	81109.8593	255527.9166	4760084.182	301.295	-0.37695	142.123	-0.66874	140.1113	-0.65668	243.7554	-0.35335	239.624	103108.5312	191.517	-0.52407	225.7159	-0.33926	6004410	-0.01257	225.607	76.9774	74.3206	155.274	149.5598	65680.9062	111.7376	0.18395	137.0685	3252140
018	2019-03-29t0258	1553846517.64	adult	202.0001	154.0006	-58.0002	1247.451	86.6786	84040.1556	264688.1318	4930462.4033	322.909	-0.22713	142.45	-0.66735	140.7644	-0.63376	238.4909	-0.51955	235.1965	104459.0156	190.9637	-0.56537	221.5191	-0.4967	6237330	0.12455	307.547	76.8802	74.5834	146.5067	142.6538	64169.9453	110.6478	-0.012653	134.573	3366270
018	2019-03-29t0658	1553860918.02	adult	206.0002	158.0007	-54.0001	1288.0516	84.9034	87650.7163	276046.2856	5149602.8147	335.04	-0.14965	145.127	-0.52813	142.9238	-0.52436	244.8299	-0.35937	241.1088	111887.2812	198.2152	-0.26587	227.3557	-0.32672	6627240	0.33959	393.745	80.4417	77.4932	160.9362	155.315	73547.8594	118.1929	0.48006	145.0215	3673370
018	2019-03-29t1058	1553875318.77	adult	210.0004	162.0009	-49.9999	1231.2984	86.0681	85699.5092	270400.0111	5055425.2706	336.218	-0.15004	146.392	-0.4739	144.3923	-0.45564	248.3431	-0.28573	244.5607	111009.3828	197.7677	-0.3114	230.8235	-0.24041	6532170	0.29247	346.606	82.8434	79.8199	170.3143	166.482	76130.5078	121.9225	0.64614	151.7143	3696560
018	2019-03-29t1458	1553889718.46	adult	214.0004	166.0008	-46	1295.2285	83.4666	86029.2023	270928.6585	4939068.4148	318.316	-0.28449	149.823	-0.27917	148.53	-0.21339	244.1693	-0.42103	240.5042	109632.0078	199.0296	-0.27944	227.0561	-0.38261	6713880	0.39023	309.017	80.429	77.7998	152.2317	148.6025	68352.0312	116.3595	0.12839	139.6771	3604180
018	2019-03-29t1858	1553904119.05	adult	218.0005	170.0009	-41.9998	1254.4449	87.7794	86513.8871	272535.9255	5146142.7731	317.779	-0.30166	144.062	-0.67044	143.0517	-0.58607	232.2868	-0.76399	227.0504	104761.3438	190.9068	-0.66266	216.224	-0.7447	6491280	0.277	358.846	82.7175	79.9484	154.9001	151.7218	69859.9219	120.0206	0.29587	143.2774	3727170
018	2019-03-29t2258	1553918519.46	adult	222.0006	174.0011	-37.9997	1261.232	85.7258	84304.0201	265443.0961	4921766.1504	326.137	-0.25068	144.604	-0.66051	141.5178	-0.70838	244.4529	-0.45996	240.3201	107559.2656	199.2456	-0.32578	229.8487	-0.34585	6349850	0.20919	337.514	78.7379	75.8802	152.0264	147.8547	66891.6094	116.2977	-0.050475	139.3315	3457540
018	2019-03-30t0258	1553932919.15	adult	226.0005	178.001	-33.9998	1220.2113	88.8636	86572.188	272788.5299	5236923.591	321.578	-0.29491	144.843	-0.66811	143.0445	-0.63153	239.9704	-0.60001	233.6931	108226.6484	193.8423	-0.58518	221.6863	-0.61675	6525910	0.29897	330.424	77.2216	74.2844	151.743	147.9569	68436.0938	114.3888	-0.25664	139.4179	3479220
018	2019-03-30t0658	1553947320.06	adult	230.0008	182.0012	-29.9995	1161.1788	85.7368	82703.2545	260764.2641	4957836.4829	386.84	0.19372	151.747	-0.2414	149.2242	-0.24519	258.1921	-0.14698	253.8727	111280.8125	207.0175	-0.04	240.0116	-0.083858	6532240	0.30409	417.681	78.8595	75.1586	159.057	153.9708	68553.5781	120.0139	0.045351	145.4833	3394660
018	2019-03-30t1058	1553961719.81	adult	234.0007	186.0012	-25.9996	1279.8926	83.9751	85638.3625	269656.6284	4960596.6143	314.348	-0.37694	146.9	-0.57447	143.4709	-0.64186	254.1295	-0.27333	249.5247	113595.8984	204.4633	-0.17496	237.0403	-0.19598	6552760	0.31606	309.754	78.3432	74.5319	156.9188	153.9272	70142.7031	121.158	0.047547	144.9419	3494660
018	2019-03-30t1458	1553976119.33	adult	238.0006	190.001	-21.9997	1323.1445	87.4198	94838.7713	298744.4162	5745097.3071	361.774	-0.005134	147.949	-0.52117	145.8779	-0.49696	254.8383	-0.27387	247.4778	125890.125	199.9412	-0.39402	232.126	-0.36432	7301000	0.67095	254.476	81.5363	77.5943	173.2615	167.9477	85591.1875	124.5678	0.20035	154.7052	4023650
018	2019-03-30t1858	1553990519.26	adult	242.0006	194.001	-17.9998	1270.1386	85.4696	86555.8853	272670.0582	5035742.3129	341.787	-0.17788	157.576	0.089465	154.974	0.089415	264.4659	-0.042831	259.5685	119274.125	215.8716	0.27583	247.2046	0.070846	7102130	0.57996	297.914	79.785	75.835	162.8389	159.49	73440.3516	122.996	0.03438	149.3957	3595990
018	2019-03-30t2258	1554004919.58	adult	246.0007	198.0011	-13.9997	1222.5101	85.2426	85841.4204	270549.5828	5103993.7064	332.958	-0.26649	158.944	0.16404	157.0684	0.21382	270.456	0.095905	265.9359	120893.8203	217.2474	0.31491	251.7725	0.18996	7102100	0.58348	246.274	85.9798	81.5143	179.182	176.2549	80094.3438	133.1881	0.6166	163.7041	3841830
018	2019-03-31t0258	1554019318.74	adult	250.0004	202.0009	-9.9999	1281.5261	85.8153	86310.8433	271806.3478	5024065.3731	334.965	-0.26069	156.882	0.021456	154.9632	0.066334	259.4717	-0.20146	254.8994	116762.2734	214.4608	0.17696	243.5379	-0.072219	7050740	0.56679	245.196	80.6246	76.4353	164.7793	161.5837	74150.6797	124.3655	-0.0014381	151.8777	3623510
018	2019-03-31t0658	1554033718.58	adult	254.0004	206.0008	-5.9999	1384.0701	88.4881	93552.7917	294547.8303	5493391.5691	331.739	-0.30511	154.925	-0.11063	154.2494	0.012731	253.8841	-0.35747	250.0202	123895.4297	208.3107	-0.10576	237.6167	-0.26356	7547160	0.80032	230.416	82.8991	79.0936	169.4542	165.6632	82693.6719	126.7122	0.088819	155.5832	4038430
018	2019-03-31t1058	1554048118.73	adult	258.0004	210.0009	-1.9999	1320.4232	89.7262	93781.5895	295441.3989	5697002.2758	344.37	-0.19034	153.408	-0.21251	151.3456	-0.17985	263.378	-0.11828	259.3866	128791.8438	211.9446	0.037388	246.6752	-0.0024688	7489850	0.78165	340.109	85.5215	80.7431	179.6818	175.1523	87864.4141	135.0254	0.55001	166.0926	4175410
018	2019-03-31t1458	1554062517.99	dead	262.0002	214.0007	1.9999	1363.4434	89.5943	95408.5378	300530.0757	5712803.8254	337.282	-0.27834	153.159	-0.23359	151.0988	-0.20059	264.2674	-0.10314	259.7995	131340.9062	212.698	0.055148	246.7265	-0.013145	7605390	0.84057	396.803	86.2059	81.213	183.9954	180.0392	91445.7031	137.6297	0.65289	169.2929	4280720
019	2019-03-20t1459	1553112124.02	larva	0	-45.9987	-277.9994	164.6197	27.1327	3045.8741	9683.0836	52048.56	0	-0.77634	0	-0.782	0	-0.77947					0	-0.77882	0	-0.79506	0	76912.1331	0	0	0				0	-0.78483	0	0
019	2019-03-20t1858	1553126519.32	larva	3.9987	-42	-274.0007	162.2101	27.3925	3002.8707	9551.4776	51540.8553	0	-0.98829	0	-0.97941	0	-0.97495					0	-0.99432	0	-1.0052	0	0.8951	0	0	0				0	-0.89915	0	0
019	2019-03-20t2258	1553140915.8	larva	7.9977	-38.001	-270.0017	178.0308	30.0934	3464.4465	11024.3631	63997.8246	163.614	0.36706	109.787	0.92748	109.2373	0.94141	149.9797	-0.90338	148.174	2999.594	134.7516	0.8369	145.403	0.65533	209693	0.13806	113.96	63.5555	63.4669	96.4824	94.8252	1929.6476	82.7793	0.85646	92.2537	121391
019	2019-03-21t0258	1553155315.53	larva	11.9976	-34.0011	-266.0017	129.3759	18.8649	1660.4554	5281.4685	19751.32	257.03	1.0819	117.019	0.9178	115.7395	0.92079	180.0166	-0.48593	169.9492	1800.1665	146.3197	0.84292	161.9899	0.69809	110232	-0.73304	180.942	65.5784	65.2984	108.2033	98.4973	1082.0326	85.4324	0.86873	94.0794	61774.8
019	2019-03-21t0658	1553169716.81	larva	15.998	-30.0007	-262.0014	444.2216	38.5999	13600.4247	42975.108	353618.5567	252.446	0.8575	95.8526	0.3341	93.4733	0.31269	203.2891	-0.17547	200.7219	14840.1064	129.9909	0.40514	178.6968	0.75012	696753	-0.29418	103.871	56.423	56.3205	89.5698	87.5871	6538.5933	76.6553	0.60325	84.7685	410138
019	2019-03-21t1058	1553184116.8	larva	19.998	-26.0007	-258.0014	228.2524	91.6034	14771.2483	49600.5484	876237.2478	307.442	1.2286	128.444	0.8466	123.4088	0.77616	251.6947	0.63004	247.2436	19632.1875	185.4742	1.1362	232.8882	1.3314	994029	-0.35475	170.933	68.0894	67.8294	104.6193	102.6993	8160.3018	89.4016	0.87198	98.9837	526944
019	2019-03-21t1458	1553198518.32	larva	23.9984	-22.0003	-254.001	567.9969	43.8282	19656.2968	62024.2494	575196.0636	326.041	1.2472	134.295	0.81649	131.7552	0.8012	235.3882	0.21622	229.7036	24715.7598	173.048	0.75623	209.8275	0.84593	1403250	-0.27142	254.33	66.5444	66.2169	104.5961	100.8058	10982.5889	87.9179	0.78393	97.4031	695322
019	2019-03-21t1858	1553212922.62	larva	27.9996	-17.9991	-249.9998	715.3641	43.2708	25575.6628	80645.1325	757978.5806	329.18	1.1113	114.901	0.22175	109.3397	0.13531	268.8407	0.77858	263.5093	36562.332	171.4548	0.54655	238.6938	1.101	1560350	-0.47793	107.968	57.4004	57.0385	91.3928	89.7575	12429.4199	77.4367	0.43018	86.3724	779497
019	2019-03-21t2258	1553227317.57	larva	31.9982	-14.0005	-246.0012	808.5313	51.5434	32590.5598	102771.772	1082575.1156	300.222	0.63507	135.711	0.52078	131.6608	0.4726	252.702	0.36142	249.1093	43717.4453	191.1464	0.71471	234.7202	0.87726	2336000	-0.024609	172.97	62.4993	62.1818	97.0016	94.7123	16781.2695	82.8102	0.51929	91.908	1075800
019	2019-03-22t0258	1553241716.2	larva	35.9978	-10.0009	-242.0016	901.2641	52.9367	36828.5438	115917.369	1297103.9666	444.975	2.0171	154.9	0.80611	146.9053	0.66572	358.1274	2.4739	349.5124	69834.8438	231.6615	1.2933	321.9201	2.0754	3011260	0.27777	107.935	62.1982	62.0359	94.3758	93.285	18403.2891	81.4115	0.40175	89.9646	1209130
019	2019-03-22t0658	1553256116.95	larva	39.998	-6.0007	-238.0013	971.1707	59.9276	46921.301	147787.8551	1933919.0782	427.08	1.6669	157.208	0.69286	151.312	0.60196	317.2969	1.5565	310.8778	78372.3281	225.3992	0.99842	292.4401	1.4618	3875960	0.72068	209.938	65.0448	63.9068	141.7625	136.9067	35015.3359	88.0448	0.55317	120.1004	1603680
019	2019-03-22t1058	1553270516.63	larva	43.9979	-2.0008	-234.0014	1108.8764	66.5152	60854.7347	191724.0873	2788707.4842	379.782	0.96989	141.812	0.10506	137.2059	0.042192	288.3326	0.85101	282.9063	91978.1016	197.4604	0.23369	259.6507	0.74668	4514440	0.92692	326.659	63.6389	63.3528	101.9361	99.4909	32517.6016	85.5627	0.38452	95.6188	2025880
019	2019-03-22t1458	1553284922.07	adult	47.9995	2.0008	-229.9999	1143.5436	68.5659	66457.7888	209456.1196	3191134.6258	391.895	0.92803	156.177	0.28954	151.0933	0.21538	296.7102	0.95818	292.0336	103255.1406	223.4424	0.56883	274.0069	0.81034	5425910	1.3364	299.701	58.3236	57.951	93.4346	91.2393	32515.2324	78.1017	-0.033793	87.9628	2026280
019	2019-03-22t1858	1553299318.38	adult	51.9984	5.9997	-226.0009	1147.6761	75.6991	74124.3973	233735.1787	3949420.3843	371.987	0.52652	141.704	-0.33231	138.8042	-0.34811	261.4033	0.048588	255.8115	101163.0781	199.3108	-0.18423	233.9257	-0.10654	5476840	1.0216	337.63	62.1462	61.8013	99.5854	96.9546	38539.5352	83.1999	0.095231	92.9421	2401950
019	2019-03-22t2258	1553313716.95	adult	55.998	9.9993	-222.0013	1236.17	75.8399	74815.5853	235545.8405	3891285.8077	321.216	-0.16289	147.769	-0.27297	145.3459	-0.27277	248.838	-0.35468	244.4648	97295.6406	209.3425	-0.072764	235.6783	-0.17739	5770540	0.9641	249.203	62.2738	61.8826	98.1775	96.4645	38387.3867	82.943	0.031007	92.8337	2431860
019	2019-03-23t0258	1553328117.64	adult	59.9982	13.9995	-218.0012	1178.4229	78.9966	77113.1165	243021.0769	4233225.9257	348.664	0.12425	151.811	-0.23797	147.5205	-0.30004	261.6356	-0.11083	258.2294	105439.1406	222.1058	0.15922	249.5023	0.032057	6104320	0.96236	253.731	61.7328	61.4815	97.5	95.4302	39292.4883	82.1573	-0.063035	91.511	2482280
019	2019-03-23t0658	1553342517.45	adult	63.9982	17.9995	-214.0012	1347.2544	77.4952	85064.3988	267835.2053	4633707.2531	301.072	-0.52867	145.536	-0.53036	142.894	-0.54069	248.8084	-0.48298	245.7518	110470.9219	212.5202	-0.15056	237.5272	-0.26335	6459490	1.0018	154.205	56.995	56.6546	90.173	88.5739	40036.8281	76.5786	-0.52404	85.1124	2529660
019	2019-03-23t1058	1553356917.3	adult	67.9981	21.9994	-210.0012	1249.7414	76.6467	81344.6414	256292.4884	4407157.6394	306.288	-0.48624	159.249	-0.089121	156.7701	-0.091272	261.8928	-0.15898	258.7539	111304.4375	222.9406	0.099735	250.1405	0.0034538	6757730	1.0256	187.433	59.4025	59.0089	94.2085	91.8624	40038.5938	79.2646	-0.38531	88.356	2520750
019	2019-03-23t1458	1553371317.26	adult	71.9981	25.9994	-206.0013	1364.1205	78.6321	84155.4039	264856.8152	4487079.8452	365.953	0.37826	157.023	-0.20041	154.7645	-0.19736	247.4477	-0.5311	243.9054	108629.5391	213.649	-0.18199	236.1708	-0.32726	6892230	0.96357	326.805	61.81	61.3865	98.4265	95.8385	43209.25	82.2929	-0.18026	92.0646	2713030
019	2019-03-23t1858	1553385718.46	adult	75.9985	29.9998	-202.0009	1350.5699	79.8914	86071.4065	271025.6519	4719096.3395	316.715	-0.33451	160.549	-0.071474	158.6877	-0.054451	256.1395	-0.23688	253.4501	115006.6328	219.1041	-0.014344	244.5558	-0.093631	7203200	1.0517	178.561	62.8628	62.4941	99.465	97.2655	44659.7891	83.9129	-0.077254	93.684	2820400
019	2019-03-23t2258	1553400118.34	adult	79.9984	33.9997	-198.001	1358.8792	82.4667	89840.6333	283008.0787	4999068.1837	335.453	-0.0041461	155.396	-0.28245	153.5722	-0.26735	252.6836	-0.2814	248.5807	118508.6094	211.1685	-0.24497	238.9458	-0.20722	7275660	1.0038	339.137	66.2755	65.5896	130.943	109.7709	61412.25	88.3532	0.30641	101.4053	3103020
019	2019-03-24t0258	1553414518.07	adult	83.9983	37.9996	-194.001	979.7102	89.8771	70209.5242	222062.8696	4232712.1411	321.199	-0.20715	151.469	-0.44204	148.5417	-0.47763	248.7165	-0.34385	245.6288	91030.2266	213.7184	-0.12862	237.0867	-0.21257	5533320	-0.24492	246.879	59.006	58.5767	96.4125	93.0826	35286.9883	79.7837	-0.58549	88.9914	2155550
019	2019-03-24t0658	1553428918.19	adult	87.9984	41.9997	-190.001	1193.5101	90.4219	85015.524	268049.8638	5082913.9394	306.877	-0.43209	152.295	-0.38678	150.7039	-0.36675	233.9035	-0.80113	230.9401	103619.2734	202.8191	-0.4577	223.9486	-0.56741	6738440	0.52198	282.522	67.2738	66.8928	105.485	103.2132	46729.8672	89.6313	0.35316	99.2147	2976600
019	2019-03-24t1058	1553443318.3	adult	91.9984	45.9997	-186.001	1305.0891	83.6351	91313.4605	287681.657	5322935.2318	318.501	-0.18517	150.43	-0.4419	148.4609	-0.44118	233.0345	-0.7732	230.5187	110924.4297	201.7434	-0.44723	222.755	-0.55369	7149650	0.77177	287.159	62.4836	62.0697	99.7279	97.2467	47470.5	83.1647	-0.37041	93.2833	2969720
019	2019-03-24t1458	1553457723.84	adult	95.9999	50.0012	-181.9994	1369.3431	85.1702	92321.0669	290673.8574	5364709.8155	287.756	-0.73888	148.701	-0.4861	146.9818	-0.47607	236.6045	-0.56779	234.2235	113806.7812	202.6779	-0.3565	225.7674	-0.39355	7150870	0.7588	336.382	61.966	61.4496	103.7164	99.4747	49887.6016	83.4813	-0.40483	94.3094	2979880
019	2019-03-24t1858	1553472119.45	adult	99.9987	54	-178.0007	1257.6083	84.5792	87615.1503	276020.6838	5162055.4402	378.504	1.0294	141.672	-0.77656	138.6836	-0.82583	234.2833	-0.58248	230.364	107067.4844	196.9175	-0.50685	221.9302	-0.46032	6461250	0.27895	386.557	63.102	62.3163	111.8958	107.2706	51136.3633	86.6443	-0.14324	100.3559	2877890
019	2019-03-24t2258	1553486520.45	adult	103.999	58.0003	-174.0004	1285.6332	79.8198	82806.4985	260724.598	4566216.5977	395.096	1.3763	142.991	-0.67674	140.3914	-0.71071	238.6477	-0.34079	233.4988	103095.8125	194.6236	-0.53236	222.327	-0.38583	6173910	0.078681	324.512	64.3556	63.6554	107.2814	104.6915	46345.5703	87.1154	-0.16763	99.3181	2778680
019	2019-03-25t0258	1553500920.59	adult	107.999	62.0003	-170.0003	1221.06	84.4976	83883.3757	264284.0673	4857223.9554	340.627	0.34413	137.986	-0.87923	134.1895	-0.97071	244.7547	-0.036092	237.155	106957.7969	191.7527	-0.5837	226.0926	-0.1961	6029030	-0.020148	239.464	65.0388	64.3952	108.6042	105.877	47460.0547	88.1389	-0.1371	100.4863	2841740
019	2019-03-25t0658	1553515320.19	adult	111.9989	66.0002	-166.0004	1163.3889	86.4392	84351.4752	265955.0777	5121370.5723	369.512	0.90993	134.407	-1.0187	130.093	-1.136	242.725	-0.059289	236.9078	106556.2578	191.2363	-0.5495	224.8782	-0.18569	5896550	-0.10935	257.681	63.529	62.6549	107.8736	105.5537	47356.5156	86.7926	-0.35807	99.8572	2787080
019	2019-03-25t1058	1553529723.76	adult	115.9999	70.0012	-161.9995	1276.8416	82.0596	83534.8411	263036.7434	4689502.5847	322.084	-0.0048404	143.7	-0.53364	140.9852	-0.57932	254.8336	0.45549	251.0081	111107.4609	197.9721	-0.23284	235.1405	0.22898	6259570	0.15581	155.157	64.7162	63.717	114.2236	111.1192	49801.4844	89.5614	-0.14596	105.518	2819040
019	2019-03-25t1500	1553544198.01	adult	120.0206	74.0218	-157.9788	1255.3557	85.8803	89177.4671	280969.1202	5370426.4225	352.314	0.56381	137.173	-0.82456	133.8148	-0.90005	254.5829	0.47252	247.7231	118381.0312	188.9421	-0.54791	229.7237	0.072377	6365940	0.23775	282.207	70.9329	69.3622	136.294	130.7298	63376.6953	98.9232	0.7741	120.9102	3291850
019	2019-03-25t1858	1553558521.67	adult	123.9993	78.0006	-154	1285.0447	85.9294	89244.117	281098.5705	5335691.322	331.462	0.14677	137.483	-0.78614	134.4883	-0.84493	243.7402	0.067809	239.4335	113339.1875	189.2691	-0.49921	225.4201	-0.056654	6385390	0.25462	196.339	70.8674	69.5125	134.7477	130.5569	62657.6836	97.3725	0.53441	119.5833	3291440
019	2019-03-25t2258	1553572920.68	adult	127.9991	82.0004	-150.0003	1322.3464	89.5053	94234.0329	296838.0949	5731265.2178	358.08	0.62159	135.575	-0.86335	131.8281	-0.95872	254.9391	0.49559	249.7889	125175.0938	189.5741	-0.45899	232.6732	0.22613	6646960	0.44097	304.305	71.7238	70.1896	133.2711	129.1581	65436.0977	99.2522	0.66149	120.6076	3516470
019	2019-03-26t0258	1553587320.88	adult	131.9991	86.0004	-146.0003	1353.2492	83.7262	94765.9835	298557.0582	5601546.4842	370.823	0.82275	136.044	-0.82897	132.2473	-0.92734	263.9511	0.81958	257.8239	130391.8281	190.3145	-0.40896	239.5837	0.48805	6710080	0.48005	225.145	69.6119	68.125	130.4511	127.6017	64442.8359	96.7525	0.30776	119.1583	3433470
019	2019-03-26t0658	1553601720.1	adult	135.9989	90.0002	-142.0005	1287.0761	87.944	89266.4421	281150.7074	5362388.6032	352.9	0.4503	138.599	-0.69573	134.6082	-0.80507	272.4505	1.1049	265.7319	126689.4688	194.6152	-0.21845	243.8945	0.64542	6437920	0.27797	180.72	73.4164	71.6034	139.5902	137.0531	64909.4609	104.0553	1.0201	128.7156	3410190
019	2019-03-26t1058	1553616126.65	adult	140.0007	94.002	-137.9987	1016.9235	84.9517	67103.2595	212576.5514	3660814.3495	382.608	0.95051	141.614	-0.54397	136.8129	-0.69496	285.2611	1.5289	278.6694	99841.3828	204.1871	0.18746	258.7474	1.182	4949550	-0.77112	307.644	77.0675	74.8089	155.7222	150.8504	54502.7812	110.1385	1.5923	139.8337	2693590
019	2019-03-26t1458	1553630521.74	adult	143.9994	98.0007	-134	1276.8442	86.1356	86990.8248	273969.1578	5113777.2217	431.576	1.7861	141.313	-0.56366	136.6288	-0.70816	294.0804	1.7881	287.5469	133512.5	198.628	-0.046788	262.2526	1.2937	6402600	0.22817	294.289	73.8745	71.6924	154.0192	149.109	69924.7188	104.8076	0.92128	136.9357	3347110
019	2019-03-26t1858	1553644923.99	adult	148	102.0013	-129.9994	1269.872	83.3227	87594.2654	275893.6907	5163993.1862	386.158	0.92077	142.246	-0.5257	137.1446	-0.69099	295.0117	1.7551	290.2246	134820.3281	203.5064	0.15325	266.6646	1.4352	6491540	0.27439	372.175	74.9791	72.5643	159.6285	155.2708	72950.2109	108.1008	1.1893	141.8062	3421740
019	2019-03-26t2258	1553659320.29	adult	151.999	106.0003	-126.0004	1282.6723	84.1228	87745.6659	276352.1481	5164062.054	409.744	1.2934	146.772	-0.30771	142.6044	-0.42928	298.5049	1.8099	290.963	136416.7188	204.4217	0.18317	270.39	1.55	6706000	0.40387	255.459	75.7031	73.4198	160.3524	157.1833	73281.0625	107.0971	0.99023	142.6804	3458870
019	2019-03-27t0258	1553673720.49	adult	155.999	110.0003	-122.0004	1352.6986	85.8401	90786.0925	285900.279	5290920.3144	433.347	1.6619	141.675	-0.58015	137.2563	-0.70947	290.5974	1.4737	284.244	137452.5625	198.2013	-0.097227	259.8978	1.1374	6698520	0.3846	418.925	70.298	67.9444	152.8759	148.2862	72310.2812	101.9468	0.33447	136.0501	3323760
019	2019-03-27t0658	1553688120.15	adult	159.9989	114.0002	-118.0005	1309.2568	87.5795	88509.9619	278697.7039	5218540.2875	397.71	0.97286	146.498	-0.34594	142.0044	-0.4826	303.6913	1.8569	296.4244	140001.6719	204.6994	0.1717	271.7374	1.5501	6753410	0.4084	193.349	72.2607	70.1346	147.7493	144.3891	68112.4219	103.3684	0.39466	131.7931	3331150
019	2019-03-27t1058	1553702520.45	adult	163.999	118.0003	-114.0004	1384.7196	86.7422	95123.9449	299440.4201	5661591.1504	415.484	1.0568	144.611	-0.45352	140.1332	-0.58736	294.6332	1.496	288.5048	146138.0625	200.7509	-0.012752	264.0095	1.2384	7163440	0.66556	317.15	72.2137	69.8676	154.9166	150.2861	76838.6406	104.0388	0.36552	138.0872	3577180
019	2019-03-27t1458	1553716920.89	adult	167.9991	122.0004	-110.0003	1304.4934	88.1458	92220.8406	290432.8964	5615241.4478	431.674	1.0787	143.795	-0.50699	139.381	-0.63627	283.7184	1.0864	274.9345	136184.8594	200.9543	-0.01685	253.2688	0.81235	6900700	0.48784	256.136	75.4611	72.4358	163.3073	157.1163	78387.4922	112.1257	1.14	145.5227	3621380
019	2019-03-27t1858	1553731321.69	adult	171.9994	126.0007	-106	1334.3691	89.0286	95522.4495	300869.8376	5846707.5883	376.898	0.32673	142.567	-0.58183	137.9014	-0.7226	287.8984	1.184	282.1198	143085.5	200.809	-0.035444	258.534	0.9781	7085710	0.59699	237.715	74.1356	71.7522	152.8066	149.6186	75944.8672	107.7393	0.55472	137.8366	3684620
019	2019-03-27t2258	1553745721.66	adult	175.9993	130.0006	-102	1324.2737	85.4307	92191.8006	290333.1322	5465537.7632	392.729	0.42182	149.24	-0.23288	145.2949	-0.34208	297.4653	1.4482	291.7142	142783.3438	204.9646	0.14003	268.8304	1.3253	7160080	0.63678	253.9	77.7707	75.0232	167.47	163.0244	80385.6094	113.224	1.0178	149.8808	3731200
019	2019-03-28t0258	1553760121.4	adult	179.9993	134.0006	-98.0001	1335.9152	84.5709	93949.8264	295930.7129	5621160.599	432.202	0.70285	147.722	-0.31525	142.8952	-0.4697	307.8359	1.7315	297.1599	150839.5938	206.3624	0.19623	272.2614	1.4153	7226100	0.67451	317.363	74.6944	71.4999	166.9026	160.9945	81782.2812	111.1895	0.67364	147.1273	3653830
019	2019-03-28t0658	1553774522.42	adult	183.9996	138.0009	-93.9998	1385.3442	88.0901	97398.955	306708.6784	5917297.8404	458.439	0.85451	148.489	-0.27621	144.1004	-0.40769	293.2416	1.2309	286.8568	148966.75	206.8349	0.20842	264.9959	1.1182	7528960	0.84934	341.054	76.7283	73.609	172.7049	167.7393	87734.1094	114.5674	0.88292	152.9253	3890430
019	2019-03-28t1058	1553788922.61	adult	187.9996	142.0009	-89.9998	943.3472	98.6974	72577.3051	229953.5578	4681411.3234	425.557	0.55595	155.882	0.13693	150.637	-0.048278	330.5056	2.3282	321.6591	124931.1172	221.7811	0.87227	295.1519	2.1425	5880320	-0.11334	277.961	80.2327	76.1931	189.9283	185.3158	71792.8906	123.8271	1.6289	169.6561	3026620
019	2019-03-28t1458	1553803323.34	adult	191.9998	146.0011	-85.9996	1323.1016	84.9319	93368.8295	294085.3464	5584415.4293	441.499	0.64508	147.535	-0.33681	142.1315	-0.52425	314.6059	1.7916	304.8031	153213.0625	208.2648	0.25181	281.8687	1.6295	7170660	0.63354	274.497	73.0709	69.5561	176.1535	170.655	85786.75	111.9399	0.37856	155.4368	3551460
019	2019-03-28t1858	1553817721.75	adult	195.9994	150.0007	-82	1406.5951	89.7801	96117.5751	302682.457	5744291.0806	379.041	0.17941	145.4	-0.46791	141.6299	-0.56075	273.9135	0.5397	268.4616	137230.6875	199.385	-0.16126	248.4042	0.44324	7275830	0.69131	299.19	77.2	74.4921	156.9024	153.3393	78608.1016	112.8316	0.34015	142.173	3863090
019	2019-03-28t2258	1553832122.68	adult	199.9996	154.0009	-77.9998	1428.9369	86.9284	99462.467	313092.3394	5974393.9194	426.588	0.50886	146.349	-0.42634	142.2305	-0.53952	305.0526	1.4069	296.942	158017.25	202.3467	-0.048103	271.012	1.1649	7578370	0.85448	304.882	80.3712	77.0111	188.7098	182.0603	97751.6562	118.4477	0.6918	164.547	4161860
019	2019-03-29t0258	1553846522.55	adult	203.9996	158.0009	-73.9998	1458.8355	86.4757	98949.8968	311419.4511	5830597.4183	436.626	0.57457	148.061	-0.34125	143.5692	-0.47724	301.6376	1.2567	295.0198	155645.0156	205.1926	0.054267	271.5915	1.1341	7628850	0.87578	275.942	76.3909	72.6953	179.0363	174.8909	92382.7344	116.0568	0.36847	158.0992	3936040
019	2019-03-29t0658	1553860922.92	adult	207.9997	162.001	-69.9997	1325.6818	88.8844	95329.6757	300269.4523	5818844.118	448.861	0.65088	149.114	-0.29276	144.6382	-0.42816	313.2506	1.5319	305.6528	155372.3125	206.8365	0.1039	279.4952	1.344	7394120	0.74677	278.759	78.744	74.3922	194.5373	188.1856	96490.5	122.9085	0.78571	169.741	3904680
019	2019-03-29t1058	1553875323.72	adult	211.9999	166.0012	-65.9995	1370.0892	88.4564	94093.4177	296256.4495	5593486.9527	435.437	0.55256	146.793	-0.45931	142.23	-0.6001	300.7081	1.1321	294.16	147647.6875	203.8195	-0.057545	267.102	0.89773	7193750	0.63809	335.648	75.3236	71.4792	178.1837	171.6023	87488.1875	116.3371	0.17511	156.9624	3691310
019	2019-03-29t1458	1553889723.43	adult	215.9998	170.0011	-61.9995	1301.5326	90.2594	94500.4519	297803.7192	5859948.2659	426.998	0.48929	147.703	-0.42624	143.2281	-0.56174	296.1512	0.9615	290.9373	145706.4062	205.5746	-0.0092159	267.9276	0.87992	7260020	0.66864	339.925	78.0397	73.871	176.4425	172.157	86809.6875	121.1347	0.42372	158.4567	3835880
019	2019-03-29t1858	1553904124.01	adult	220	174.0013	-57.9994	1415.2757	89.9268	103689.5278	326629.1363	6465798.7166	373.466	0.099168	142.197	-0.80148	138.4074	-0.89603	286.0293	0.65153	279.4985	154455.7969	195.5772	-0.47106	259.0152	0.56543	7668990	0.86988	249.699	75.7125	71.9648	168.5528	164.7821	91018.5156	116.7625	0.022494	150.3758	4083330
019	2019-03-29t2258	1553918524.4	adult	224.0001	178.0014	-53.9993	1444.7588	88.2047	100086.0406	315028.0599	6054754.9532	425.757	0.48098	144.14	-0.7018	139.2677	-0.86636	305.3087	1.1228	298.0702	159371.125	202.1822	-0.21054	272.0985	0.93156	7511280	0.78484	271.066	76.6994	72.3422	186.8324	181.608	97526.5312	120.5341	0.19791	165.4776	3996880
019	2019-03-30t0258	1553932924.17	adult	228	182.0013	-49.9993	1406.8878	91.3848	100696.4973	317059.3718	6237156.4001	527.873	1.2664	146.448	-0.57503	141.2518	-0.75917	315.8181	1.3622	307.8245	165488.6562	207.0011	-0.028495	281.7317	1.193	7672550	0.85703	318.234	78.6542	73.7324	199.4135	194.0172	104492.6875	125.0171	0.41863	176.1055	4120770
019	2019-03-30t0658	1553947325.12	adult	232.0003	186.0016	-45.9991	1454.6205	88.3631	100509.6753	316420.156	6029183.5258	465.411	0.80784	150.444	-0.33503	145.3727	-0.50735	323.5648	1.5326	316.405	169547.9375	211.7953	0.15446	289.6733	1.4028	7871960	0.94689	293.888	80.1197	74.89	206.6429	199.3197	108280.8984	127.9696	0.53247	182.6668	4192260
019	2019-03-30t1058	1553961724.91	adult	236.0002	190.0015	-41.9991	1499.1774	91.0636	105314.2416	331529.774	6502017.5466	472.248	0.88499	146.866	-0.58451	142.2923	-0.72708	310.2202	1.1678	301.6149	170310.875	204.564	-0.18238	274.1245	0.90848	8049570	1.0252	336.444	79.2433	74.2527	206.5823	196.8381	113413.7031	125.8147	0.31525	178.0084	4343250
019	2019-03-30t1458	1553976124.41	adult	240.0001	194.0014	-37.9993	1490.7424	87.3465	103833.448	326853.2568	6200029.8739	465.362	0.86073	149.203	-0.44618	144.4164	-0.59906	315.7502	1.291	306.5948	170820.8594	209.5351	0.011022	279.1717	1.0416	8066070	1.0293	365.208	79.8495	74.2807	219.9089	213.9357	118970.7344	129.7067	0.49718	191.2193	4316740
019	2019-03-30t1858	1553990524.37	adult	244.0001	198.0014	-33.9993	1501.9411	90.9579	107338.0886	337948.5212	6596180.7661	421.777	0.51547	150.324	-0.38446	146.0144	-0.50343	310.2729	1.133	302.5288	173442.5312	209.6793	-0.0026359	277.5405	0.97634	8392610	1.1801	389.215	82.5407	76.4412	228.1869	221.9435	127556.4531	135.7871	0.81868	196.0934	4608250
019	2019-03-30t2258	1554004924.72	adult	248.0002	202.0015	-29.9992	1517.1173	89.0781	105740.121	332809.8419	6469315.599	442.347	0.72562	152.6	-0.249	148.0594	-0.3795	319.0527	1.3521	310.8929	175798.0625	212.9092	0.1178	284.8471	1.1785	8398350	1.1816	325.27	80.1769	74.4257	214.2417	208.005	118047.1953	130.4342	0.41109	189.2501	4412540
019	2019-03-31t0258	1554019323.87	adult	252	206.0013	-25.9994	1402.1576	93.9148	105251.2856	331540.7998	6666510.665	439.617	0.73481	152.119	-0.28651	147.035	-0.45133	320.0209	1.3708	311.3815	175371.4688	213.8631	0.14316	283.5479	1.1273	8324720	1.151	387.534	85.0873	78.8332	233.7751	225.2411	128108.75	139.1476	0.89823	200.5377	4656400
019	2019-03-31t0658	1554033723.65	adult	255.9999	210.0012	-21.9995	1527.4136	90.9328	110141.1592	346686.3143	6874060.1737	426.631	0.6423	152.122	-0.2915	147.3907	-0.43213	311.9636	1.1551	304.3834	179067.0938	211.9915	0.046823	281.4482	1.0527	8718690	1.3336	401.326	84.833	78.942	224.4822	216.0615	128852.8047	137.4408	0.73027	194.3397	4862120
019	2019-03-31t1058	1554048123.83	adult	259.9999	214.0012	-17.9994	1510.6639	90.4361	107729.9759	339140.4378	6537606.3609	411.556	0.51819	150.678	-0.38765	146.0132	-0.52411	300.8114	0.85786	294.598	168755.2031	211.8978	0.027895	275.0567	0.84855	8447460	1.2155	327.204	85.5192	78.9188	228.2684	221.7247	128058.5469	143.3154	1.0353	199.3615	4794460
019	2019-03-31t1458	1554062523.38	adult	263.9998	218.0011	-13.9996	1510.885	91.1528	108237.651	340693.5625	6682544.4241	413.141	0.56796	151.398	-0.3473	146.8618	-0.47374	303.6735	0.92703	295.9334	171271.875	213.1169	0.065683	275.9337	0.86357	8525550	1.2548	342.018	86.5804	79.9876	233.8493	227.0241	131891.0156	144.0668	1.0209	203.7556	4875520
019	2019-03-31t1858	1554076923.03	adult	267.9997	222.001	-9.9997	1514.5135	90.4013	107289.5116	337691.317	6533027.3301	446.657	1.0106	150.605	-0.40284	145.7804	-0.54726	300.6743	0.84206	292.9965	168076.9062	212.6519	0.029552	272.7947	0.75678	8406760	1.206	390.148	86.7562	79.8741	234.8049	227.3643	131255.9219	146.021	1.0807	204.9245	4842730
019	2019-03-31t2258	1554091321.94	adult	271.9994	226.0007	-6	1509.3837	91.9203	107212.273	337453.115	6595337.9584	474.651	1.454	150.76	-0.39932	146.1969	-0.52585	299.1608	0.79563	290.4369	166931.75	211.9959	-0.0155	271.0099	0.69054	8410450	1.2115	450.037	87.1506	80.2215	234.3389	226.8593	130761.1328	146.3764	1.0425	204.5825	4861870
019	2019-04-01t0258	1554105722.21	adult	275.9995	230.0008	-1.9999	1468.0179	92.0155	105269.5225	331393.1437	6476439.088	402.532	0.56602	149.918	-0.45846	145.0923	-0.60127	297.4222	0.7429	290.6904	162987.3594	210.6798	-0.089915	270.1237	0.65132	8210690	1.1272	364.208	87.5675	80.574	233.0124	226.8406	127690.8047	146.7098	1.0036	204.5323	4795900
019	2019-04-01t0658	1554120121.38	dead	279.9993	234.0006	1.9999	1438.3406	91.6851	103473.8978	325794.1378	6413934.7669	407.47	0.70926	151.789	-0.34852	147.2209	-0.4723	297.9627	0.75048	290.6902	160601.8906	212.9705	-0.0067084	268.691	0.59538	8167770	1.1122	340.396	87.9317	81.1749	226.3228	219.6866	121988.0156	146.3069	0.92078	198.852	4731600
020	2019-03-20t1459	1553112128.48	egg	-1.9994	-49.999	-273.9996	164.6208	35.8701	3516.6002	11436.5981	71612.9166	0	-0.67057	0	-0.68566	0	-0.68411					0	-0.67355	0	-0.69179	0	88103.4372	0	0	0				0	-0.72994	0	0
020	2019-03-20t1858	1553126523.92	larva	1.9994	-46.0002	-270.0009	164.6291	36.0097	3531.1866	11481.3293	72263.0261	0	-0.88224	0	-0.87989	0	-0.87639					0	-0.88573	0	-0.8995	0	63760.556	0	0	0				0	-0.84121	0	0
020	2019-03-20t2258	1553140920.24	larva	5.9983	-42.0012	-266.0019	165.0066	26.7004	2975.2052	9457.151	49761.99	0	-1.0945	0	-1.0807	0	-1.0752					0	-1.1047	0	-1.1121	0	0.10144	0	0	0				0	-0.9588	0	0
020	2019-03-21t0258	1553155319.97	larva	9.9983	-38.0013	-262.002	162.3102	36.3917	3508.6094	11461.1869	72442.3148	0	-1.3078	0	-1.2887	0	-1.2814					0	-1.3312	0	-1.3302	0	-0.67058	0	0	0				0	-1.0838	0	0
020	2019-03-21t0658	1553169721.24	larva	13.9986	-34.001	-258.0016	161.8691	36.1625	3434.569	11218.1279	71035.2772	0	-1.5225	0	-1.5052	0	-1.496					0	-1.5661	0	-1.5548	0	-1.1485	0	0	0				0	-1.2177	0	0
020	2019-03-21t1058	1553184121.21	larva	17.9986	-30.001	-254.0016	328.8023	31.2356	7501.4847	23669.0205	151425.9131	171.615	-0.035135	105.06	0.43948	104.6286	0.46093	155.8111	-1.1282	154.0034	6388.2563	135.5916	0.4032	150.17	0.27316	427175	-0.91234	106.109	55.4904	54.8872	88.1007	87.0558	3612.1284	75.1111	0.5342	82.7434	225624
020	2019-03-21t1458	1553198522.83	larva	21.9991	-26.0005	-250.0012	266.5853	35.3011	6467.8878	20482.9808	144869.8993	212.898	0.18871	146.897	1.1624	146.3598	1.192	199.2766	-0.42685	198.3066	6974.6797	177.6168	0.92092	192.0328	0.67803	512669	-1.169	122.818	62.8726	62.7523	96.8159	95.1314	3388.5557	82.7359	0.67169	91.7239	219425
020	2019-03-21t1858	1553212927.06	larva	26.0002	-21.9993	-246	507.5314	47.5544	16473.2241	52010.5622	467733.2739	250.277	0.38461	156.54	1.2276	155.6477	1.2539	219.3673	-0.15067	217.1737	19304.3242	191.8691	0.9933	209.2445	0.75313	1373790	-0.5023	121.177	64.1406	63.9607	99.3379	97.9933	8741.7383	84.1508	0.65279	93.7263	562898
020	2019-03-21t2258	1553227322.02	larva	29.9988	-18.0007	-242.0014	733.4862	44.2874	23131.8825	72800.7277	651102.1641	399.308	1.7609	149.194	0.91335	147.4879	0.92203	297.1042	1.3043	287.124	36840.9141	194.7286	0.86994	254.1139	1.2509	1839870	-0.35742	199.223	65.9468	65.6075	101.5302	98.9265	12589.7451	85.991	0.64682	95.1365	813256
020	2019-03-22t0258	1553241720.65	larva	33.9985	-14.0011	-238.0018	833.7534	52.3916	33296.5776	104910.1741	1127573.1141	327.567	0.83764	133.877	0.38973	128.5453	0.31039	260.3814	0.47178	254.1906	45827.1328	191.9515	0.63619	234.5526	0.78918	2354900	-0.18323	343.684	67.3543	67.0859	107.4255	104.6721	18906.8965	89.8865	0.70781	100.7304	1184760
020	2019-03-22t0658	1553256121.35	larva	37.9987	-10.0009	-234.0016	561.6985	85.5768	33866.6881	108099.2616	1749544.1415	369.552	1.1185	135.641	0.24707	131.4533	0.19494	275.9065	0.7076	270.8765	48835.4531	191.6544	0.43508	248.9404	0.84135	2400430	-0.46457	127.08	59.506	59.242	95.9224	94.2685	16978.2695	80.4234	0.32747	90.3141	1053080
020	2019-03-22t1058	1553270521.11	larva	41.9986	-6.001	-230.0017	953.0845	59.5371	44747.8539	140932.4268	1782037.3463	489.512	2.2819	165.205	0.80982	157.3622	0.66896	364.6669	2.5613	356.122	86061.3906	250.4681	1.4118	333.3664	2.064	3887100	0.55443	120.119	61.6966	61.3969	98.3828	96.4833	23218.334	83.4086	0.34585	93.0574	1451660
020	2019-03-22t1458	1553284926.61	larva	46.0001	-1.9995	-226.0001	1051.437	63.7624	55039.0542	173360.6158	2412035.3665	357.828	0.62902	157.867	0.43373	155.0413	0.42285	287.2125	0.78407	281.9813	83004.4062	211.2673	0.41284	258.7631	0.63669	4554450	0.78726	239.829	62.8853	62.6651	99.0017	96.5499	28611.4902	83.8799	0.2714	93.6269	1814240
020	2019-03-22t1858	1553299322.83	adult	49.9991	1.9995	-222.0012	1136.9928	67.5567	63010.7767	198430.1218	2928389.1237	367.392	0.55499	144.104	-0.15576	139.5656	-0.21877	268.9457	0.27495	261.1465	88752.0938	207.289	0.10663	246.0468	0.21402	4752680	0.61557	119.686	60.4967	60.1452	95.2958	93.6945	31447.625	81.0224	0.037058	90.2562	1995240
020	2019-03-22t2258	1553313721.4	adult	53.9987	5.9991	-218.0016	1154.6973	72.0946	63513.7242	200058.3046	3008878.6603	467.222	1.6705	155.5	0.051208	149.5461	-0.055276	297.1515	0.84795	285.8731	98951.4375	229.9214	0.5028	267.7184	0.51699	5171150	0.66578	115.885	58.1224	57.7487	92.3041	90.9947	30737.2617	78.1789	-0.18891	87.4583	1932860
020	2019-03-23t0258	1553328122.17	adult	57.9989	9.9993	-214.0014	1187.3572	71.3866	71002.1601	223652.4508	3548665.08	400.095	0.81502	173.26	0.52239	169.8585	0.49782	308.8901	1.0876	302.4098	114598.2188	236.8891	0.59069	281.9104	0.73932	6423980	1.357	325.41	61.8688	61.5816	97.555	95.6229	36192.9219	82.5687	-0.0055366	92.0394	2293910
020	2019-03-23t0658	1553342521.94	adult	61.9988	13.9992	-210.0014	1205.3019	73.1963	75054.7222	236508.1316	3860070.063	385.086	0.60427	179.24	0.67923	175.3123	0.63614	285.7363	0.4588	280.5656	112008.6406	240.7918	0.64232	270.2769	0.47615	7022280	1.5545	140.861	66.3292	65.9758	102.4501	100.7584	40160.4219	87.37	0.27997	96.9815	2598650
020	2019-03-23t1058	1553356921.8	adult	65.9988	17.9992	-206.0015	1364.5992	78.2768	89602.6599	282319.9364	4852759.4084	347.828	0.10493	145.942	-0.52762	140.1696	-0.65202	265.7043	-0.067913	259.7253	124349.5938	218.8441	0.022524	248.8069	-0.004438	6816070	1.1942	171.105	59.1393	58.837	93.6755	91.6949	43840.1211	79.2668	-0.34616	88.3163	2762040
020	2019-03-23t1458	1553371321.77	adult	69.9988	21.9992	-202.0015	1234.04	73.2028	78167.6421	246340.7769	4105021.6362	397.994	0.82169	193.535	1.2015	189.6588	1.1549	303.5297	1.0007	298.9405	123840.125	257.1584	1.092	288.6492	0.93652	7889470	1.7724	291.173	64.7026	64.3527	99.7439	97.4853	40695.5273	84.9801	0.066896	94.1503	2637600
020	2019-03-23t1858	1553385723.06	adult	73.9991	25.9995	-198.0011	1170.15	78.4395	76366.2702	240733.397	4137483.4953	313.337	-0.38188	182.702	0.8164	181.6315	0.87113	274.4684	0.26956	272.3171	109512.8672	239.9586	0.62188	264.0424	0.39569	7275370	1.1949	196.365	64.099	63.7239	101.8219	99.4213	40626.9531	85.7322	0.1026	95.6501	2552480
020	2019-03-23t2258	1553400122.88	adult	77.9991	29.9995	-194.0012	1367.7204	78.6447	88179.3827	277670.1922	4788831.3035	335.457	-0.022791	177.801	0.64962	173.1166	0.5518	287.6747	0.77075	284.7457	132330.3438	246.5637	0.86978	275.0982	0.75843	8173140	1.6931	211.303	68.3365	67.215	137.0769	134.374	63055.3828	92.3138	0.68508	119.1637	3141290
020	2019-03-24t0258	1553414522.6	adult	81.999	33.9994	-190.0013	1358.1377	77.9896	84803.8827	267086.6839	4473560.1628	334.656	0.0021969	167.487	0.24744	163.9748	0.1901	277.7042	0.57985	273.1141	123022.9375	234.7872	0.55201	263.6967	0.53428	7411150	1.0831	335.271	62.0378	61.7937	99.0788	96.9003	43891.8984	83.9568	-0.14686	93.3874	2745110
020	2019-03-24t0658	1553428922.67	adult	85.999	37.9994	-186.0012	1418.5701	84.2785	94405.4951	297262.3043	5387113.5513	378.402	0.81649	156.682	-0.19565	154.7452	-0.18966	247.9968	-0.33277	244.5414	122014.4062	212.7551	-0.12984	235.8871	-0.21629	7705310	1.2193	419.469	65.7673	65.3665	107.9555	103.6952	53114.0898	88.7801	0.28268	99.5115	3234300
020	2019-03-24t1058	1553443322.81	adult	89.9991	41.9995	-182.0012	1286.8725	80.567	88119.9407	277732.6074	5012259.1798	296.691	-0.60645	154.934	-0.24746	151.2614	-0.3221	255.8805	0.033336	252.9452	117449.1562	218.6364	0.125	244.5274	0.11838	7108200	0.77159	151.789	61.6174	61.3804	97.2404	95.1731	44633.3633	82.2818	-0.43106	91.7158	2826940
020	2019-03-24t1458	1553457728.51	adult	94.0006	46.0011	-177.9996	1178.4764	91.8123	85135.7205	268875.091	5090651.532	434.529	2.0119	158.023	-0.072981	157.8162	0.0052364	232.9601	-0.74229	229.485	103201.3438	204.1832	-0.3285	222.6582	-0.52664	7000440	0.67244	436.482	68.1571	67.5699	113.1146	109.5572	50109.7695	91.7986	0.48987	103.9192	3019360
020	2019-03-24t1858	1553472124.02	adult	97.9994	49.9998	-174.0009	1413.8033	80.2462	92906.0013	292661.3409	5141586.1175	327.753	0.032989	164.255	0.2578	161.3315	0.20703	260.8121	0.39963	258.2725	126493.8594	224.1188	0.45886	248.7059	0.40803	7954210	1.3165	157.628	62.6608	62.2871	102.0306	99.4008	49484.8398	84.2222	-0.36469	94.7951	3034410
020	2019-03-24t2258	1553486525.04	adult	101.9997	54.0001	-170.0006	1343.2288	78.9919	87806.0114	276489.076	4868700.3845	302.483	-0.42627	164.81	0.33205	165.0249	0.42454	254.1279	0.22368	251.4764	116390.5781	222.3016	0.46771	244.1265	0.32545	7542530	1.0333	245.481	63.0259	62.6282	102.0989	99.5015	46761.2812	85.3894	-0.31441	95.7928	2884380
020	2019-03-25t0258	1553500925.2	adult	105.9997	58.0001	-166.0005	1283.6974	83.0675	88480.1338	278909.0128	5045907.8792	348.004	0.46854	165.613	0.41923	164.874	0.4648	245.4183	-0.042576	242.7584	113137.8438	213.1113	0.19444	234.4402	0.056828	7630770	1.1024	281.458	71.1279	70.732	112.5904	110.3274	51904.1562	94.207	0.53906	105.2537	3277290
020	2019-03-25t0658	1553515324.84	adult	109.9996	62	-162.0006	924.8123	120.9687	80335.0744	255446.6356	6034415.5185	309.846	-0.25387	155	-0.04566	152.5002	-0.082219	249.2702	0.16989	245.0496	103945.6719	206.5606	0.0089111	235.6329	0.15777	6461340	0.28693	232.305	69.9394	68.4083	143.5213	139.091	59848.3906	96.6989	0.72532	126.2556	2915490
020	2019-03-25t1058	1553529728.5	adult	114.0006	66.0011	-157.9996	1306.8754	83.4755	91400.5335	288035.5628	5408034.1181	311.09	-0.22517	158.854	0.18097	156.7909	0.16193	246.2919	0.10318	243.2885	117234.9453	211.4627	0.2614	235.1222	0.1923	7559720	1.0752	253.399	66.679	66.0581	110.1388	107.1869	52426.0703	89.9617	-0.06431	102.1704	3173190
020	2019-03-25t1500	1553544202.78	adult	118.0213	70.0217	-153.979	1339.8023	86.1826	89765.1548	282689.8201	5241346.9238	375.506	1.0042	159.575	0.25283	157.8892	0.25017	247.972	0.20443	244.4521	116050.8828	211.748	0.3299	235.2973	0.24315	7462220	1.015	383.997	66.0559	65.4079	109.8912	107.0552	51429.0664	90.3815	-0.099485	102.1201	3088970
020	2019-03-25t1858	1553558526.44	adult	122.0001	74.0005	-150.0002	1299.2724	89.0073	90481.707	285017.7286	5375092.6999	292.837	-0.58608	155.307	0.07375	153.8008	0.080464	234.4276	-0.29721	231.5124	110415.375	202.9998	0.026652	223.7031	-0.14342	7311530	0.91199	163.316	69.2427	68.4631	111.9279	109.6972	52718.0391	93.3247	0.13672	105.2938	3259810
020	2019-03-25t2258	1553572925.41	adult	125.9998	78.0002	-146.0005	1364.7418	85.1379	95014.6151	299299.3935	5585711.2813	382.679	1.0934	153.695	0.018682	152.8324	0.056752	229.5524	-0.47139	226.0114	113628.4375	197.338	-0.16606	218.503	-0.3108	7601310	1.1189	402.959	66.6555	66.0224	110.7504	107.776	54821.4297	90.1503	-0.28683	102.5287	3296580
020	2019-03-26t0258	1553587325.66	adult	129.9999	82.0003	-142.0004	1436.2423	82.8668	95578.1219	300990.6809	5397946.0607	323.753	-0.043108	153.674	0.036073	152.5783	0.062113	228.2126	-0.51953	224.2271	113649.8672	196.9979	-0.15285	217.3043	-0.3426	7650030	1.1471	316.09	68.6131	67.9053	114.3054	111.0974	56924.0859	93.3818	-0.019193	105.968	3415630
020	2019-03-26t0658	1553601724.86	adult	133.9996	86	-138.0006	1416.1351	85.8191	94117.4216	296259.531	5458054.6194	310.864	-0.31136	163.435	0.53564	162.5435	0.56593	249.2419	0.25774	244.2201	122377.7578	209.5892	0.38731	233.4167	0.25199	8015200	1.3925	162.614	70.8959	70.1292	116.3803	113.2486	57142.7109	94.6213	0.031585	107.5818	3476880
020	2019-03-26t1058	1553616131.45	adult	138.0015	90.0019	-133.9988	1414.0339	90.7412	98215.2411	309302.4181	5968755.8306	286.074	-0.79548	154.893	0.11572	153.7734	0.13919	234.4611	-0.31168	231.6206	120044.0938	199.9154	-0.0017621	222.3161	-0.16091	7921720	1.3072	205.857	68.533	67.5791	113.9611	111.8408	58348.0859	92.9682	-0.23493	106.2927	3504980
020	2019-03-26t1458	1553630526.54	adult	142.0001	94.0005	-130.0002	1325.3699	88.183	95033.2393	299312.4913	5797531.8364	307.04	-0.44296	155.978	0.17135	154.7545	0.1889	231.7629	-0.43442	228.2504	114722.6406	199.5391	-0.013538	219.9672	-0.26001	7712150	1.1386	382.618	74.5997	73.7662	126.5417	122.4043	62638.1641	100.7181	0.52016	115.8091	3688510
020	2019-03-26t1858	1553644928.67	adult	146.0007	98.0011	-125.9996	1378.7769	88.0529	95491.1505	300629.9019	5765215.9794	367.642	0.61224	153.015	0.018916	152.3739	0.067661	228.6369	-0.57378	225.1747	113861.1875	196.3952	-0.14901	217.392	-0.37362	7606350	1.0421	365.065	69.1578	68.4782	114.9001	111.9528	57220.2656	93.9122	-0.30994	106.8293	3437830
020	2019-03-26t2258	1553659325	adult	149.9997	102.0001	-122.0006	1445.1324	85.4838	97076.4608	305575.541	5591641.1283	364.836	0.52059	164.569	0.59786	164.3341	0.65868	239.0979	-0.23577	234.8197	120983.5625	207.272	0.30684	227.3402	-0.029816	8323410	1.5021	365.678	71.8921	71.0357	119.0168	115.4874	60222.5234	96.5664	-0.11388	110.2244	3636090
020	2019-03-27t0258	1553673725.22	adult	153.9997	106.0001	-118.0005	1322.9068	87.2009	95268.2604	300205.973	5750784.9968	305.877	-0.55911	166.992	0.71679	166.241	0.7502	244.4091	-0.087023	240.657	121226.9062	209.8638	0.41112	231.8541	0.11201	8274610	1.4415	189.836	74.4745	73.3136	127.6071	123.374	63293.1328	100.5551	0.22716	116.3244	3690290
020	2019-03-27t0658	1553688124.87	adult	157.9996	110	-114.0006	1272.2713	94.2558	94799.2633	298685.0728	6055935.081	333.66	-0.10064	157.133	0.207	155.7511	0.21773	239.1207	-0.30241	235.6315	117886.4922	201.5822	0.042938	225.4795	-0.15017	7746500	1.069	362.208	71.2289	70.0667	123.8906	120.3541	61078.0547	97.8	-0.16987	114.1111	3511510
020	2019-03-27t1058	1553702525.18	adult	161.9997	114.0001	-110.0005	1286.3852	91.1626	95525.5941	301138.2162	5936121.0757	371.197	0.46228	167.131	0.71761	166.664	0.76685	248.546	-0.018724	243.5339	123527.3516	210.8252	0.43565	233.4541	0.11898	8302400	1.4099	379.789	72.3429	71.1294	125.5469	121.5279	62396.8281	99.3777	-0.094645	114.9351	3593710
020	2019-03-27t1458	1553716925.64	adult	165.9998	118.0003	-106.0004	1400.9884	91.256	100252.3899	315772.7906	6153761.6217	404.328	0.81468	165.856	0.64971	165.201	0.69199	252.7463	0.086359	247.9772	131933.5625	213.7354	0.55412	238.1087	0.26495	8649880	1.6093	402.715	73.4415	72.117	128.0846	124.5959	66860.1562	101.3944	0.026496	118.3609	3830200
020	2019-03-27t1858	1553731326.41	adult	170.0001	122.0005	-102.0002	1440.4181	88.6395	99156.6065	312308.9492	5853980.4344	318.129	-0.3117	168.212	0.77462	167.6971	0.82376	252.0234	0.0306	248.3547	130296.0859	214.5911	0.58309	238.1085	0.23885	8685990	1.6077	190.982	77.4051	75.8952	136.8095	133.6589	70730.5312	106.9231	0.52195	126.081	3996960
020	2019-03-27t2258	1553745726.4	adult	174.0001	126.0005	-98.0002	1324.9652	92.3603	96368.0096	303634.4241	6039285.6453	349.198	0.020445	167.862	0.76172	167.5936	0.82652	248.5827	-0.10826	244.4918	124788.5234	212.2899	0.47223	234.8302	0.093798	8411080	1.4144	357.674	75.8387	74.5547	131.0872	127.3146	65805.75	103.8219	0.083028	120.6808	3800050
020	2019-03-28t0258	1553760126.14	adult	178	130.0004	-94.0003	1402.6116	90.7017	98829.4608	311210.6345	5990293.0165	357.366	0.076785	171.36	0.95996	170.431	0.98941	261.1048	0.26742	257.1127	134468.9844	220.6712	0.84089	245.5121	0.4603	8813410	1.6405	323.653	74.1507	72.3733	132.6873	130.0262	68333.9844	104.9238	0.093058	122.9077	3813720
020	2019-03-28t0658	1553774527.15	adult	182.0003	134.0007	-90	1456.5947	86.9116	99009.5371	311728.9353	5775299.4153	420.426	0.57664	172.797	1.0545	171.4188	1.0615	271.3564	0.56615	268.0897	140019.875	223.1103	0.94477	255.2221	0.78508	8907520	1.675	283.33	79.5605	77.1356	154.537	151.1052	79741.0938	115.2566	1.0284	140.3251	4101260
020	2019-03-28t1058	1553788927.4	adult	186.0003	138.0007	-85.9999	1389.469	90.7059	99836.038	314430.0812	6109209.9193	344.428	-0.053045	164.456	0.61283	163.2878	0.64357	262.0073	0.24949	255.931	136243.8125	213.176	0.48943	243.7137	0.34684	8543330	1.44	211.84	77.3138	75.0928	148.1508	144.152	77038.4219	111.075	0.47795	134.5338	4016380
020	2019-03-28t1458	1553803328.17	adult	190.0005	142.001	-81.9997	1372.1255	90.2172	99756.7144	314175.5243	6181091.4521	324.714	-0.20464	167.168	0.77919	165.9807	0.81081	259.2356	0.1424	255.7287	134543.2969	215.5182	0.58455	244.7828	0.35923	8671860	1.4965	205.456	77.0864	74.6672	148.4501	145.0319	77045.5938	111.5084	0.39843	136.1393	3998860
020	2019-03-28t1858	1553817726.51	adult	194.0001	146.0005	-78.0002	1381.3409	93.0132	97899.0952	308286.1371	6032844.6383	312.553	-0.29533	158.13	0.27101	157.3029	0.33607	240.0919	-0.44735	236.1141	122446.8906	202.3285	-0.024186	225.3778	-0.33355	8060020	1.1335	241.162	74.4801	72.5807	139.7403	135.3174	71267.5625	104.8956	-0.31269	126.2981	3796330
020	2019-03-28t2258	1553832127.48	adult	198.0004	150.0008	-73.9999	1463.8224	90.0181	99276.4828	312528.3597	5893462.9586	340.773	-0.09577	161.545	0.47439	160.6311	0.53769	244.069	-0.34422	239.2276	126427.75	206.0114	0.12489	228.9825	-0.22924	8354970	1.286	346.642	76.0293	73.8268	141.1717	136.6835	73126.9531	107.9491	-0.14001	129.0033	3932160
020	2019-03-29t0258	1553846527.34	adult	202.0003	154.0007	-69.9999	1426.2142	89.6917	99264.579	312506.8761	5985425.4331	418.892	0.44882	164.53	0.65728	163.5487	0.72162	259.0713	0.068706	252.6744	133939.8438	210.982	0.32745	239.2679	0.091324	8502930	1.3538	394.858	76.3784	74.2446	146.9584	142.2948	75977.4844	108.9805	-0.14949	131.7098	3947240
020	2019-03-29t0658	1553860927.69	adult	206.0004	158.0008	-65.9998	1468.6669	88.1941	104867.7905	330919.2568	6240833.4486	329.828	-0.18654	167.507	0.83742	165.9679	0.87492	265.1376	0.20987	259.8764	144765.125	215.8527	0.51495	246.8506	0.30717	9140830	1.6788	241.418	79.3581	76.6328	154.9673	150.6308	84612.125	116.1906	0.32294	141.2916	4330570
020	2019-03-29t1058	1553875328.6	adult	210.0007	162.0011	-61.9996	1399.6163	88.881	97247.601	306282.3456	5785690.9759	336.752	-0.14624	165.881	0.73348	164.1197	0.76523	264.9022	0.16996	260.3731	134305.3906	214.9942	0.44589	246.7947	0.26987	8398370	1.2695	307.461	78.1343	75.1154	154.4506	150.0564	78306.4531	115.9525	0.19625	140.8894	3955860
020	2019-03-29t1458	1553889728.27	adult	214.0006	166.001	-57.9997	1450.5941	89.7563	98661.8038	310647.769	5835925.2088	343.147	-0.10796	163.608	0.58862	161.619	0.61299	276.2104	0.44607	271.0879	141972.1562	213.8946	0.37062	256.8002	0.5529	8406680	1.2617	235.001	80.6563	77.1703	168.2543	164.4237	86482.7344	120.0797	0.39929	152.04	4144360
020	2019-03-29t1858	1553904128.91	adult	218.0008	170.0012	-53.9995	1392.1838	90.6142	97250.4935	306362.8249	5895915.5005	318.187	-0.2987	156.262	0.10412	154.4482	0.142	255.0078	-0.15802	250.2819	129288.9609	208.2845	0.093444	239.001	-0.038277	7908880	0.99423	289.101	82.8248	79.3058	164.5577	161.0042	83430.75	125.1258	0.65653	152.4651	4192010
020	2019-03-29t2258	1553918529.29	adult	222.0009	174.0013	-49.9994	1421.437	88.5793	97791.6006	307869.3012	5836964.156	328.884	-0.23047	164.623	0.62233	163.0445	0.6841	263.1947	0.033245	258.9535	134229.3125	213.372	0.28697	245.9749	0.14866	8383080	1.221	245.491	82.4539	78.8306	171.0997	166.7659	87260.8203	124.0393	0.48282	154.4345	4198800
020	2019-03-30t0258	1553932929.11	adult	226.0008	178.0012	-45.9995	1399.5175	88.91	98271.0976	309365.9916	6020473.0781	379.669	0.14016	160.811	0.3625	158.906	0.40466	266.547	0.094023	260.3481	136472.0469	214.1753	0.29516	245.5296	0.10794	8226760	1.132	432.972	84.203	80.3986	173.5901	168.7206	88878.1328	128.5571	0.69843	158.753	4307660
020	2019-03-30t0658	1553947330.1	adult	230.0011	182.0015	-41.9992	1504.1117	96.4279	109379.4843	344569.5611	6832073.8102	352.924	-0.066334	160.59	0.33219	159.6547	0.44107	254.1136	-0.25282	249.1366	144590.625	210.9287	0.12918	237.744	-0.15234	9136310	1.5605	299.078	76.6551	73.9052	156.0488	151.841	88791.75	114.0351	-0.35026	141.0547	4361060
020	2019-03-30t1058	1553961729.83	adult	234.001	186.0014	-37.9993	1499.6335	92.4496	107755.5293	339311.541	6636436.4347	396.485	0.27158	166.524	0.70192	165.3747	0.80548	272.696	0.20671	264.4277	152982.4375	217.9796	0.40967	248.2567	0.14128	9330670	1.6378	348.907	78.4597	75.3361	163.6375	156.9258	91800.6094	117.0121	-0.22251	145.1482	4396250
020	2019-03-30t1458	1553976129.4	adult	238.0009	190.0013	-33.9994	1496.2798	89.7339	105933.8344	333493.196	6410927.3136	384.576	0.18193	173.299	1.1242	172.64	1.2681	277.1294	0.30318	271.1757	152975.4375	224.16	0.65543	257.3863	0.39535	9553100	1.73	351.756	81.9134	77.7014	176.4104	170.7287	97378.5156	127.2544	0.37358	159.6377	4515480
020	2019-03-30t1858	1553990529.31	adult	242.0009	194.0013	-29.9994	1443.0666	89.9913	99822.3445	314252.1804	5978140.402	390.649	0.2395	176.397	1.3062	173.925	1.3341	301.735	0.92216	297.8726	156902.1875	237.5676	1.2175	280.9553	1.087	9164880	1.5402	254.231	82.4518	77.5083	183.3732	178.8611	95354.0469	131.2694	0.56363	165.781	4283870
020	2019-03-30t2258	1554004929.74	adult	246.001	198.0014	-25.9993	1441.548	89.0506	101975.3107	321102.6528	6197761.5853	383.081	0.18067	174.811	1.1863	172.2764	1.2093	302.6969	0.93181	297.5384	160732.0312	235.8547	1.1228	280.5049	1.0545	9276500	1.5856	280.194	82.1908	77.072	188.239	182.0901	99954.8906	132.7833	0.59094	168.7022	4361540
020	2019-03-31t0258	1554019328.92	adult	250.0008	202.0012	-21.9995	1451.6862	88.0147	100592.9718	316626.3585	6071419.3177	416.039	0.49694	174.096	1.1235	171.7707	1.159	305.2326	0.98909	298.3231	159941.9062	234.8436	1.0626	279.5718	1.0134	9119660	1.5125	284.162	82.7895	77.8619	190.8128	184.0404	99985.9062	133.8337	0.59491	168.7058	4336760
020	2019-03-31t0658	1554033728.68	adult	254.0007	206.0011	-17.9996	1366.4495	90.1571	96631.4512	304425.5753	5858545.174	407.242	0.4357	175.517	1.1998	172.9003	1.2174	303.4398	0.93549	295.0732	152630.25	236.306	1.1112	279.4402	0.99769	8823780	1.3795	264.366	83.8715	78.9397	191.3649	185.4507	96256.5312	134.7653	0.59297	170.5467	4216470
020	2019-03-31t1058	1554048128.89	adult	258.0007	210.0012	-13.9995	1403.3053	89.3108	97297.0893	306400.3009	5832607.2041	421.566	0.60737	175.7	1.199	173.1715	1.2224	306.2278	1.0025	298.7473	155257.4688	235.4138	1.0582	278.3176	0.95262	8899200	1.4168	292.378	84.2977	79.1853	195.2813	188.5975	99007.6328	135.3171	0.56816	172.1329	4269680
020	2019-03-31t1458	1554062528.44	adult	262.0006	214.001	-9.9996	1354.5603	88.2005	93322.9899	293963.0609	5556763.0918	418.916	0.61397	178.67	1.3753	176.1507	1.4021	306.9306	1.0153	297.6137	149475.2031	238.6145	1.1833	280.5168	1.0078	8684240	1.3238	288.804	86.199	80.9884	194.7548	187.2087	94845.5938	138.0069	0.67623	174.3112	4189700
020	2019-03-31t1858	1554076928.23	adult	266.0006	218.001	-5.9997	1300.647	88.2232	89334.8381	281475.9432	5314768.9744	399.928	0.43292	179.942	1.4442	177.5279	1.4792	309.4763	1.0765	301.4297	144215.9844	241.1059	1.2775	282.2985	1.0503	8372520	1.1887	286.452	87.655	82.4575	198.2884	193.2803	92402.4062	140.8226	0.79102	177.6036	4078500
020	2019-03-31t2258	1554091326.99	adult	270.0002	222.0006	-2	1265.6921	87.9862	86164.4568	271520.7525	5087148.0291	424.989	0.77777	181.725	1.5449	179.3231	1.5826	311.5778	1.1262	304.0226	139898.4375	243.043	1.3475	284.8054	1.1146	8152190	1.0952	272.453	89.1951	84.0976	200.9486	195.1472	90225.9062	141.7001	0.78604	178.5086	4001290
020	2019-04-01t0258	1554105727.27	dead	274.0003	226.0007	2	1225.7618	85.6929	81801.6691	257745.8629	4745759.8534	425.684	0.85392	182.669	1.5925	180.4391	1.6425	306.2499	0.97967	296.9579	130768.7031	241.8829	1.2823	278.9943	0.92671	7785540	0.93781	297.483	90.4424	85.6225	197.9851	191.6947	84539.625	142.5909	0.78209	177.5929	3854750
022	2019-03-20t1459	1553112137.22	egg	-1.9994	-53.9984	-258.0005	193.1504	29.4144	4311.9693	13745.4142	81865.5233	161.281	0.83014	107.141	1.2474	106.579	1.2548	148.59	-0.59918	147.3884	3566.17	133.0055	1.2327	143.4055	1.0613	251139	116608.607	148.604	76.7045	76.3093	120.721	118.0082	2897.31	99.0363	1.316	112.7118	179795
022	2019-03-20t1858	1553126532.97	larva	1.9994	-49.9996	-254.0016	285.3772	48.3575	8795.079	28709.9897	240096.2826	122.113	0.26672	57.3444	0.18041	57.214	0.19045	98.9984	-1.602	96.8384	4157.93	79.9021	0.28693	91.1776	0.23835	238266	101129.2977	97.7469	49.7078	49.7507	84.5103	83.5252	3549.43	69.6568	0.64998	79.4198	206536
022	2019-03-20t2258	1553140929.19	larva	5.9984	-46.0006	-250.0027	262.6288	55.8223	10945.1575	35871.5461	403171.4014	127.044	0.11529	70.1272	0.24993	70.2578	0.26926	108.779	-1.5731	106.6926	6309.2	92.8455	0.29228	103.841	0.21235	406808	1.2573	150.977	47.7511	47.2997	85.4855	82.9187	4958.16	68.0644	0.55426	78.0976	277004
022	2019-03-21t0258	1553155328.92	larva	9.9983	-42.0007	-246.0028	244.5589	67.8501	10906.2644	36243.3229	431949.0643	152.128	0.15987	75.3378	0.18	75.4205	0.20172	114.738	-1.6097	112.07	6654.83	98.2565	0.18628	108.7402	0.088994	436432	0.20087	92.7997	48.0251	47.6847	81.3657	81.058	4719.21	67.8115	0.48507	76.5743	278209
022	2019-03-21t0658	1553169730.25	larva	13.9987	-38.0003	-242.0024	252.8658	71.0867	11333.6563	37549.9438	456761.3821	126.994	-0.28007	74.5409	-0.010088	74.3918	0.0092807	114.737	-1.7547	113.1482	6884.22	98.7754	0.0014886	109.5963	-0.08923	447096	-0.42256	112.471	47.767	47.1826	83.3493	81.2239	5000.96	68.1703	0.42779	77.6258	286507
022	2019-03-21t1058	1553184130.14	larva	17.9986	-34.0003	-238.0024	236.6904	72.6649	10619.7561	35354.6295	436270.8792	143.557	-0.31382	75.5191	-0.17094	75.0859	-0.15497	116.551	-1.868	114.8941	6643.42	99.605	-0.18446	111.9315	-0.25143	423511	-0.91748	110.073	47.9399	47.5565	83.1013	80.8034	4736.77	67.7042	0.34715	77.3096	268847
022	2019-03-21t1458	1553198531.85	larva	21.9991	-29.9999	-234.0019	250.9731	71.0763	11482.4844	37775.5753	475249.5757	129.064	-0.65768	79.3238	-0.2783	79.1427	-0.25398	119.063	-1.97	118.6671	7262.82	103.5738	-0.32497	113.9073	-0.42324	481020	-1.2085	97.6098	48.7914	48.5246	83.058	81.9649	5066.54	68.4924	0.29411	78.2465	295871
022	2019-03-21t1858	1553212936.31	larva	26.0003	-25.9986	-230.0007	244.3963	53.8862	8816.5785	28901.0301	277324.0218	135.018	-0.79966	79.2885	-0.47463	78.9732	-0.45085	119.016	-2.1248	117.0839	5593.75	103.1037	-0.54826	114.3415	-0.62375	371863	-1.6443	103.72	48.2948	47.9167	84.6826	82.2479	3980.08	67.7827	0.19544	77.3317	226503
022	2019-03-21t2258	1553227331.19	larva	29.9989	-22	-226.0021	547.7558	39.8101	16486.6736	51974.5971	418366.5152	265.843	0.3635	147.743	0.88024	146.9094	0.90871	231.307	-0.021664	228.4626	20586.3	189.4507	0.77516	215.1102	0.66735	1301910	-0.92449	204.422	64.8878	64.7596	101.812	98.7585	9061.26	85.3831	0.62883	94.4932	571791
022	2019-03-22t0258	1553241729.72	larva	33.9985	-18.0005	-222.0025	588.5488	45.5812	19907.1125	62766.6512	579369.2428	338.482	0.95423	142.76	0.6001	142.2069	0.63688	202.354	-0.72819	198.4588	21449.6	177.5425	0.36801	193.4818	0.15429	1509400	-1.0165	353.401	59.0952	58.7296	94.8848	91.0571	10057.8	78.8596	0.35953	87.8849	624813
022	2019-03-22t0658	1553256130.53	larva	37.9987	-14.0002	-218.0023	705.2858	46.4169	24994.5083	78761.8276	744479.2632	300.54	0.36571	159.285	0.82997	157.6482	0.84663	248.503	0.12515	244.611	33050.9	202.4912	0.64469	229.2948	0.52681	2113400	-0.73133	110.373	62.8406	62.5141	96.0856	94.6023	12779.4	82.8403	0.40969	91.2833	833770
022	2019-03-22t1058	1553270530.32	larva	41.9987	-10.0003	-214.0024	884.4937	50.0102	34247.7603	107802.1017	1126046.4594	352.508	0.75447	161.832	0.72291	158.4307	0.69674	273.709	0.57209	269.0274	49815.1	213.9315	0.67462	255.7684	0.77378	2933850	-0.28646	210.279	62.3027	62.1242	96.5783	93.9817	17577.3	81.738	0.28379	90.8307	1129480
022	2019-03-22t1458	1553284935.97	larva	46.0002	-5.9987	-210.0008	953.0521	55.1196	39147.2252	123188.1317	1410852.4177	314.51	0.13509	148.57	0.18185	147.8274	0.22559	257.997	0.12639	253.0285	53405.4	205.5755	0.2924	239.7426	0.30708	3068570	-0.4629	174.155	64.0648	63.8172	99.6163	97.4093	20620.6	84.8375	0.31109	94.1904	1323190
022	2019-03-22t1858	1553299332.11	larva	49.9992	-1.9998	-206.0019	977.1564	58.6562	46685.071	147084.4178	1860577.1409	391.969	0.842	164.724	0.43738	160.5097	0.38946	311.218	1.2539	304.626	76559.7	231.8477	0.65586	284.4845	0.9121	4039700	0.042048	172.686	61.417	61.1019	95.3439	93.4991	23454.6	81.4125	0.055735	89.944	1506190
022	2019-03-22t2258	1553313730.61	adult	53.9988	1.9998	-202.0023	1098.4733	62.6882	58374.4268	183964.3497	2572100.4705	414.877	1.0395	150.624	-0.097023	145.7104	-0.173	306.03	1.0592	300.0031	93645.1	215.2845	0.15838	273.9243	0.63527	4607150	0.22864	230.018	58.6741	58.3535	95.9615	93.3896	29364.2	79.9565	-0.092903	89.5709	1794670
022	2019-03-23t0258	1553328131.34	adult	57.999	6	-198.0021	1088.3452	66.1796	60042.7929	189216.3222	2744994.1631	354.597	0.24729	167.951	0.35165	162.8361	0.26981	291.551	0.66346	286.4135	91838.5	237.0287	0.59415	272.4495	0.54962	5276020	0.49518	294.498	60.4204	60.0869	95.904	93.472	30209.8	80.5634	-0.12822	89.9861	1898050
022	2019-03-23t0658	1553342531.16	adult	61.9989	9.9999	-194.0021	1113.7689	64.8652	60271.522	189782.9887	2754576.3693	416.679	1.0137	175.784	0.56183	173.5095	0.57433	283.464	0.40158	279.7767	89574.7	240.7427	0.64105	270.1137	0.4727	5545810	0.47553	350.369	59.8557	59.5221	95.913	93.3599	30308.5	80.8199	-0.17193	89.9953	1888390
022	2019-03-23t1058	1553356931.05	adult	65.9989	13.9999	-190.0022	1256.7178	70.4824	68673.5601	216312.5107	3212753.9786	301.522	-0.52113	163.925	0.11566	161.9625	0.13441	259.858	-0.22105	256.654	93548.9	222.8519	0.13195	247.6317	-0.030688	5891640	0.5338	190.74	58.2	57.8983	94.1638	92.4516	33899	79.2146	-0.35017	88.5789	2091770
022	2019-03-23t1458	1553371331.04	adult	69.9989	17.9999	-186.0022	1153.5608	71.9003	70360.3084	221704.3335	3572862.6293	310.037	-0.42574	162.336	0.029698	160.2807	0.042991	261.238	-0.16209	258.3392	96135.7	226.2208	0.20706	249.8243	0.016645	5964390	0.42243	132.914	60.057	59.787	94.1231	92.4791	34637.3	80.0466	-0.3458	89.0935	2206560
022	2019-03-23t1858	1553385732.31	adult	73.9992	22.0003	-182.0018	1277.7163	74.6854	77780.6499	244912.0998	4012159.0004	343.599	0.070768	166.795	0.19097	165.7914	0.24457	271.772	0.19114	267.3483	110611	231.6881	0.37424	258.0605	0.24472	6772870	0.84756	215.432	57.0269	56.7464	93.0844	91.311	37885.3	77.9877	-0.58925	87.6551	2315640
022	2019-03-23t2258	1553400132.09	adult	77.9992	26.0002	-178.0019	1224.181	74.586	76139.5166	239765.2279	4037202.5237	362.591	0.40672	167.882	0.243	165.5825	0.24175	266.768	0.12332	263.4368	106174	228.5562	0.30612	253.2591	0.16997	6667270	0.66285	286.523	61.0913	60.7015	96.1831	94.0178	38280.9	81.1569	-0.36128	90.3931	2426180
022	2019-03-24t0258	1553414531.87	adult	81.9991	30.0001	-174.0019	1169.8307	76.9597	74837.8344	235817.7362	4003616.4402	392.989	0.97906	171.795	0.43063	169.8306	0.43947	275.782	0.51636	271.4284	107831	233.6113	0.51364	261.9274	0.48345	6704480	0.60252	307.63	60.8142	60.525	97.1584	94.8945	37988.9	81.2166	-0.41371	91.1956	2373340
022	2019-03-24t0658	1553428931.91	adult	85.9991	34.0002	-170.0019	1463.5533	74.5041	88759.2564	279388.3382	4569802.7473	311.196	-0.36773	166.834	0.2493	164.6291	0.24312	266.419	0.31252	263.3933	123618	228.5441	0.40462	254.1813	0.34027	7733770	1.2386	127.929	61.6159	61.3038	97.9191	96.3143	45434.5	82.3157	-0.36508	92.4801	2856270
022	2019-03-24t1058	1553443332.17	adult	89.9992	38.0002	-166.0019	1145.1945	79.8306	76181.3857	240137.1137	4226263.97	308.355	-0.39249	172.241	0.52956	170.3597	0.53269	267.073	0.44371	263.7983	106295	232.1017	0.5951	256.3329	0.49447	6841750	0.59037	272.8	64.6963	64.1526	108.53	104.0429	43195.1	86.0292	-0.047727	97.7745	2569860
022	2019-03-24t1458	1553457737.99	adult	94.0008	42.0018	-162.0002	1205.3331	78.7242	78645.1075	247777.0408	4319443.9526	403.424	1.426	167.197	0.34678	164.9992	0.33236	266.298	0.51708	262.5222	109182	225.7649	0.44414	252.3029	0.4492	6853740	0.57217	325.973	63.9966	63.7154	100.116	97.6353	41047.6	84.6145	-0.25557	94.2193	2623350
022	2019-03-24t1858	1553472133.45	adult	97.9995	46.0006	-158.0015	1181.4365	77.8554	80391.7983	253609.396	4493278.324	290.712	-0.67448	155.963	-0.12766	154.9257	-0.089017	245.513	-0.18807	242.1566	102870	210.1068	-0.053667	233.2792	-0.11144	6531120	0.33662	211.629	65.8468	65.5029	102.842	101.2298	43090.9	87.2316	-0.049597	97.0159	2757400
022	2019-03-24t2258	1553486534.35	adult	101.9998	50.0008	-154.0013	1196.5779	80.4231	78169.2545	246283.8822	4296779.8411	319.348	-0.10233	171.65	0.6545	170.1415	0.66415	263.403	0.58342	260.558	107469	224.35	0.54413	250.2014	0.53364	6991150	0.65034	330.538	68.8413	68.5319	108.705	106.2261	44351.5	90.8427	0.25919	101.8348	2803840
022	2019-03-25t0258	1553500934.49	adult	105.9998	54.0009	-150.0012	1282.9902	80.4739	83261.8569	262200.8154	4620043.737	367.783	0.84932	152.796	-0.19271	150.4696	-0.21792	238.305	-0.31994	235.3249	103663	204.2447	-0.1427	227.5784	-0.18204	6632870	0.40285	288.375	62.9504	62.5217	99.8935	97.9629	43453.7	84.0011	-0.53614	94.0931	2732680
022	2019-03-25t0658	1553515334.23	adult	109.9998	58.0008	-146.0013	1328.1128	76.9911	85347.5877	268804.155	4618793.9118	287.112	-0.69165	150.33	-0.27107	148.3528	-0.28084	236.432	-0.33167	233.4465	105449	203.2599	-0.11883	225.0576	-0.21563	6692680	0.45053	268.617	63.7293	63.1533	105.066	102.3492	46859.5	86.0718	-0.39614	97.3325	2837230
022	2019-03-25t1058	1553529738.2	adult	114.0009	62.0019	-142.0002	1249.8017	79.7847	82193.3814	258884.7414	4573633.2261	311.72	-0.21306	162.16	0.34188	161.0976	0.36983	250.268	0.25833	246.713	107365	213.4619	0.33997	237.6698	0.28331	6946300	0.63845	301.386	65.5222	64.7707	111.956	109.0188	48029.1	89.0951	-0.15611	102.6473	2806710
022	2019-03-25t1500	1553544212.43	adult	118.0215	66.0225	-137.9796	1302.2422	77.5178	81085.7025	255284.4291	4361345.9612	378.103	1.0539	160.089	0.27801	157.8609	0.2488	250.8	0.31428	247.0949	106089	210.8285	0.29329	236.3223	0.28011	6770820	0.52058	353.89	65.7293	65.0318	112.652	108.5804	47651.8	89.7944	-0.16207	102.7978	2779960
022	2019-03-25t1858	1553558536.1	adult	122.0003	70.0013	-134.0008	1224.4995	81.25	83965.5961	264675.5181	4794044.1955	317.041	-0.12594	153.29	-0.025571	151.8582	-0.014332	233.819	-0.32068	229.526	102413	198.4379	-0.15705	221.5378	-0.22202	6703370	0.4766	247.709	66.0148	65.3868	110.202	106.8073	48268.4	89.2954	-0.29626	101.4488	2886830
022	2019-03-25t2258	1553572934.96	adult	126	74.001	-130.0011	1353.3877	78.3561	84783.7862	266849.0211	4574624.6599	315.9	-0.16588	151.728	-0.078644	149.2379	-0.1194	245.787	0.14868	240.8792	108884	203.3643	0.079094	230.7115	0.13467	6713980	0.48482	163.036	66.1993	65.2107	119.647	117.0691	53003.4	90.5821	-0.24009	107.6004	2929320
022	2019-03-26t0258	1553587335.37	adult	130.0001	78.0011	-126.001	1316.6569	83.1518	86991.3036	274019.4984	4883924.0404	341.398	0.28654	142.674	-0.51073	140.228	-0.54549	235.232	-0.25443	229.2127	106795	190.4923	-0.41996	217.9326	-0.31959	6468430	0.30662	324.389	65.9764	65.0417	118.943	113.5009	54000.2	89.4701	-0.44488	105.8072	2991170
022	2019-03-26t0658	1553601734.53	adult	133.9998	82.0009	-122.0012	1301.9143	81.767	84682.0267	266610.1252	4736370.3401	301.14	-0.4912	147.395	-0.26514	145.2295	-0.28885	241.543	-0.029298	236.4976	106762	193.9261	-0.26139	225.437	-0.04109	6506140	0.32687	309.551	68.7282	67.724	117.899	114.3682	52111.5	93.1852	-0.12508	108.2013	3033730
022	2019-03-26t1058	1553616141.26	adult	138.0017	86.0028	-117.9993	1249.2527	90.1923	88060.2746	277481.8489	5289103.8016	328.829	-0.012915	140.87	-0.5869	139.5387	-0.56543	226.27	-0.61268	222.4432	103858	186.569	-0.55877	211.7958	-0.54792	6457770	0.28316	373.474	65.1888	64.1112	120.011	115.9535	55085.2	90.3391	-0.52153	107.9361	2988390
022	2019-03-26t1458	1553630536.33	adult	142.0003	90.0014	-114.0007	1264.4874	82.0645	84015.5366	264569.1956	4774185.3784	317.447	-0.25443	144.658	-0.39754	141.423	-0.47233	246.475	0.097809	241.8769	107956	197.7794	-0.087482	230.0504	0.11116	6333700	0.18536	278.082	72.0907	70.8227	130.781	127.4965	57281.9	98.3789	0.2658	118.0841	3156420
022	2019-03-26t1858	1553644938.32	adult	146.0009	94.0019	-110.0002	1313.98	83.6832	87955.2388	276990.9299	5016542.7097	311.938	-0.3872	150.072	-0.1295	148.0032	-0.14963	244.813	0.0019225	241.2061	112369	199.1068	-0.034253	228.8434	0.048237	6876140	0.54352	237.478	66.3666	65.3202	117.423	114.2487	53897.3	91.6321	-0.55764	107.4792	3040850
022	2019-03-26t2258	1553659334.66	adult	149.9999	98.0009	-106.0012	1294.8154	84.5695	89532.156	282059.5018	5263678.1173	324.596	-0.19505	140.413	-0.62616	138.1926	-0.64586	241.983	-0.13477	237.0303	112764	188.6555	-0.48765	221.885	-0.23112	6542420	0.30172	259.191	66.3966	65.1485	122.09	118.9945	56893.7	92.3583	-0.57186	110.8093	3093680
022	2019-03-27t0258	1553673734.79	adult	153.9999	102.001	-102.0011	1407.8263	80.2965	88000.8954	276927.1201	4837710.3388	321.952	-0.27555	155.255	0.11843	153.1962	0.095904	254.766	0.26976	250.0078	116937	203.9627	0.15694	235.6397	0.25203	7124980	0.67664	166.229	72.4927	70.9534	132.042	129.119	60607.5	100.1366	0.18145	120.9593	3326830
022	2019-03-27t0658	1553688134.49	adult	157.9998	106.0009	-98.0012	1349.405	82.4291	91170.074	287062.7824	5251836.9801	362.789	0.39956	155.564	0.12644	152.6795	0.062697	263.537	0.52605	258.363	125444	210.2461	0.41962	245.0003	0.57333	7390400	0.83512	238.035	71.4327	70.1819	130.779	126.3624	62250.7	98.3923	-0.10499	117.5498	3393550
022	2019-03-27t1058	1553702534.84	adult	161.9999	110.001	-94.0011	1274.7911	84.6113	86758.4377	273201.6423	5106277.0971	352.477	0.17117	150.578	-0.13901	147.8133	-0.19146	264.371	0.51076	259.83	119496	205.7025	0.21102	243.9715	0.50905	6802530	0.43806	235.033	69.5794	67.9355	131.736	128.5515	59544.6	97.4018	-0.311	119.4211	3143320
022	2019-03-27t1458	1553716935.15	adult	166	114.0011	-90.001	1352.1553	79.0674	86297.9222	271632.1807	4741304.5632	324.638	-0.25133	153.827	0.021952	151.708	0.00054975	257.567	0.24557	253.3997	116163	203.3026	0.093324	239.4569	0.31488	6924230	0.50693	205.639	73.6591	72.2106	134.238	130.8349	60541.5	100.9161	-0.025612	122.4479	3315620
022	2019-03-27t1858	1553731335.91	adult	170.0002	118.0013	-86.0008	1371.4794	82.8249	91647.8812	288497.672	5289464.6133	334.017	-0.12974	141.703	-0.6223	138.439	-0.68986	258.56	0.24382	253.3971	123592	193.9536	-0.33425	236.5644	0.18187	6764770	0.39883	207.951	71.7962	70.3233	135.372	132.0182	64707.7	99.0854	-0.3231	121.9867	3427480
022	2019-03-27t2258	1553745736.13	adult	174.0003	122.0013	-82.0008	1329.3326	81.6053	87926.9767	276930.242	4913928.1079	366.802	0.19643	151.443	-0.11342	148.568	-0.16905	264.721	0.41163	260.3799	121507	202.8557	0.050484	243.7866	0.42243	6936550	0.50141	272.248	70.1528	68.7044	132.762	129.5009	60937.6	97.4346	-0.59469	119.8863	3213210
022	2019-03-28t0258	1553760135.8	adult	178.0002	126.0012	-78.0009	1348.3655	82.7109	88203.0719	277696.3285	4930108.6887	331.473	-0.155	151.76	-0.098345	149.6233	-0.11385	260.987	0.26367	255.6629	120054	205.4139	0.15575	242.0165	0.3331	6976390	0.52246	209.156	70.2123	68.6476	132.086	129.5843	60759.3	99.3835	-0.48149	120.6827	3227660
022	2019-03-28t0658	1553774536.87	adult	182.0005	130.0015	-74.0006	1356.4499	82.0303	88522.7742	278760.199	5008621.1125	387.203	0.30375	157.074	0.19302	154.4175	0.14645	268.073	0.4634	263.9634	123850	209.4359	0.32877	247.815	0.51846	7245360	0.68164	418.956	72.2183	70.7165	134.983	131.6107	62362.2	100.4642	-0.46149	121.8357	3331210
022	2019-03-28t1058	1553788937.18	adult	186.0006	134.0016	-70.0005	1270.6405	82.6091	83963.7739	264384.3024	4802918.7612	372.934	0.16701	146.366	-0.39583	142.4928	-0.497	279.271	0.78091	272.9359	122321	203.8714	0.070202	255.0973	0.74996	6405410	0.18798	338.27	76.9835	74.483	162.513	158.7065	71180.7	110.6499	0.43681	145.2349	3369030
022	2019-03-28t1458	1553803337.94	adult	190.0008	138.0018	-66.0003	1301.667	84.0761	84440.5176	265812.9095	4799913.7073	375.215	0.16894	149.405	-0.22835	146.6911	-0.26671	267.925	0.40461	262.2227	118155	198.7237	-0.17209	243.937	0.32973	6577700	0.29361	363.827	73.0102	70.9313	142.596	138.6848	62884.6	103.2781	-0.36844	128.0678	3214350
022	2019-03-28t1858	1553817736.18	adult	194.0003	142.0013	-62.0007	1320.0883	85.0561	88877.4389	279886.5743	5151883.4841	354.829	0.011299	149.643	-0.21934	145.9504	-0.31123	271.63	0.48725	266.226	126036	206.8077	0.1769	248.6741	0.46388	6930430	0.49776	295.701	78.7201	76.331	152.253	148.1999	70645.3	112.8464	0.39527	138.5741	3645760
022	2019-03-28t2258	1553832137.21	adult	198.0006	146.0016	-58.0005	1405.6284	81.6501	91539.1163	288110.0628	5190389.5452	361.097	0.048987	148.78	-0.27693	146.947	-0.2588	263.743	0.22834	256.7595	126069	196.4723	-0.3022	238.9878	0.10776	7098450	0.59183	318.309	76.2883	74.1453	149.3	144.0736	71365.5	107.7001	-0.16131	133.5162	3639790
022	2019-03-29t0258	1553846537.13	adult	202.0006	150.0016	-54.0005	1319.0489	81.7639	87385.5291	275140.9322	4968965.9345	362.511	0.05176	148.817	-0.28538	146.7392	-0.27833	268.993	0.3523	262.2739	122661	198.7545	-0.2179	242.966	0.21384	6775350	0.41646	342.923	77.7714	75.2807	151.926	146.6225	69278.4	112.5495	0.14342	137.0333	3540780
022	2019-03-29t0658	1553860937.44	adult	206.0007	154.0017	-50.0004	1318.458	81.6402	86929.5545	273665.4891	4966282.3903	367.94	0.083219	148.623	-0.31482	145.9071	-0.34321	271.731	0.39469	265.5203	123094	199.0159	-0.23042	244.8925	0.2435	6730850	0.39479	225.092	78.2589	75.6817	154.239	150.3498	69870	112.8988	0.064634	138.1543	3544190
022	2019-03-29t1058	1553875338.41	adult	210.0009	158.002	-46.0001	1324.2049	81.1774	88596.2821	279066.9217	4989096.4967	387.686	0.21683	159.663	0.34826	157.6636	0.36568	271.328	0.34679	262.4725	125354	208.6677	0.16777	245.7072	0.23512	7368140	0.73013	392.142	77.5685	75.1052	150.049	145.6293	69322.6	112.427	-0.069433	136.1908	3579630
022	2019-03-29t1458	1553889738.08	adult	214.0008	162.0019	-42.0002	1400.9194	82.7436	90375.2858	284563.3379	5109288.399	368.872	0.074918	145.211	-0.56951	141.5155	-0.65625	273.445	0.37123	266.8629	129066	200.3516	-0.22163	247.7617	0.26862	6843060	0.45674	255.993	80.5794	77.1176	175.135	169.4988	82663.9	120.5128	0.43082	153.6139	3797310
022	2019-03-29t1858	1553904138.73	adult	218.001	166.002	-38	1281.8288	84.5577	88617.98	279189.5783	5175072.2634	369.147	0.071102	142.863	-0.74657	139.507	-0.81253	259.911	-0.027253	254.2053	120079	195.4266	-0.466	237.8382	-0.074343	6591970	0.32795	274.117	80.826	77.4348	162.636	158.3753	75137.6	120.3585	0.31973	147.5995	3729480
022	2019-03-29t2258	1553918539.34	adult	222.0012	170.0022	-33.9999	1297.7551	84.3261	86311.5297	271748.7302	5010352.0942	368.883	0.06373	154.747	-0.010539	152.1214	-0.022475	269.871	0.20894	263.8932	121442	207.4559	0.030351	246.3247	0.15938	6961140	0.5134	228.996	80.074	76.5042	161.256	157.0507	72565.2	120.2716	0.22327	147.5594	3602050
022	2019-03-30t0258	1553932939.12	adult	226.0011	174.0022	-29.9999	1353.2997	85.5447	90461.9465	285002.4857	5198504.7557	359.929	-0.007684	147.244	-0.51315	143.2945	-0.61521	263.68	0.019151	257.1542	124457	205.4376	-0.083148	242.8548	0.026637	6936800	0.50022	348.461	80.0641	75.7726	164.041	159.9458	77427.5	124.8494	0.44849	151.109	3771900
022	2019-03-30t0658	1553947340.12	adult	230.0014	178.0024	-25.9997	1347.7832	86.3657	91424.9302	287929.5855	5285723.7517	409.751	0.36938	153.306	-0.14028	149.3252	-0.23855	268.697	0.12563	264.2568	128168	211.0612	0.13492	249.0064	0.18776	7302750	0.67583	408.87	77.2151	73.0472	162.159	159.0906	77349.7	121.6891	0.15619	149.2711	3678140
022	2019-03-30t1058	1553961739.87	adult	234.0013	182.0024	-21.9997	1220.6026	86.824	81843.9808	257856.1898	4736582.9285	405.334	0.34145	161.634	0.38386	159.5337	0.41952	263.784	-0.023714	260.4698	112636	217.7185	0.39838	248.1108	0.13689	6889170	0.47613	451.523	79.2025	75.2854	162.63	158.9653	69443.1	123.2166	0.18163	148.9875	3375770
022	2019-03-30t1458	1553976139.33	adult	238.0012	186.0022	-17.9999	1280.6036	84.2591	85019.4455	267748.7065	4851234.407	357.999	-0.036104	159.705	0.24188	155.6068	0.14469	280.604	0.39313	275.9443	124307	227.7088	0.8092	264.349	0.60474	7075080	0.56471	238.429	79.5714	74.9279	168.391	164.5604	74597.2	127.3477	0.37959	154.7503	3525090
022	2019-03-30t1858	1553990539.35	adult	242.0012	190.0022	-13.9999	1297.8083	84.9425	87483.4262	275456.3323	5060592.0471	368.917	0.053867	164.045	0.50767	157.1262	0.23076	304.601	0.99637	300.3587	138898	241.7209	1.3978	285.7693	1.2319	7477480	0.75469	370.032	81.2425	75.77	178.315	175.8997	81311.8	133.8633	0.72955	164.4831	3703200
022	2019-03-30t2258	1554004939.76	adult	246.0013	194.0023	-9.9998	1388.0377	83.4046	92109.8147	289931.0321	5299027.5668	399.002	0.32271	163.549	0.46071	155.3956	0.10432	319.752	1.374	314.3778	153481	248.5714	1.6749	298.7258	1.6028	7850040	0.92819	304.835	81.9289	75.7861	186.115	181.6907	89335.4	137.5627	0.89385	171.1838	3932420
022	2019-03-31t0258	1554019338.87	adult	250.001	198.0021	-6	1340.6917	85.3661	89480.6929	281748.4821	5191128.1558	383.056	0.18872	165.41	0.5674	157.2479	0.21486	318.417	1.3321	314.5761	148382	250.8913	1.7599	298.5686	1.5857	7708250	0.86735	319.393	83.8543	77.2093	189.857	186.3111	88473.5	142.1984	1.1218	175.792	3907690
022	2019-03-31t0658	1554033738.76	adult	254.001	202.0021	-2	1298.0554	86.0054	89088.4384	281073.2881	5158636.5438	392.923	0.29521	166.972	0.656	158.1991	0.26785	324.111	1.4748	320.799	150712	254.7896	1.9147	303.3319	1.7182	7751180	0.89289	343.451	85.7191	78.609	195.637	191.8391	90971.1	147.5979	1.3963	181.2388	3979250
022	2019-03-31t1058	1554048138.97	dead	258.0011	206.0021	2	1283.5379	85.7545	86492.9032	272697.4712	4967066.8456	401.994	0.40512	167.68	0.69117	159.0083	0.31245	323.992	1.4671	319.4929	146120	254.8203	1.9023	304.1655	1.7328	7556680	0.81177	305.631	86.8965	79.506	197.78	194.5921	89198.9	149.3154	1.4394	183.3368	3916080
023	2019-03-20t1459	1553112141.73	egg	-1.9994	-49.9991	-218.0004	156.3511	27.0674	2860.0003	9102.4001	48490.1112	0	-0.67057	0	-0.68566	0	-0.6841					0	-0.67355	0	-0.69178	0	88103.7282	0	0	0				0	-0.72994	0	0
023	2019-03-20t1858	1553126537.57	larva	1.9994	-46.0003	-214.0015	170.6331	27.3663	3161.4638	10044.8236	54274.3412	0	-0.88224	0	-0.8799	0	-0.8764					0	-0.88573	0	-0.8995	0	63760.1525	0	0	0				0	-0.84121	0	0
023	2019-03-20t2258	1553140933.71	larva	5.9984	-42.0014	-210.0026	164.6189	26.7297	3019.7464	9600.0499	51094.401	0	-1.0945	0	-1.0807	0	-1.0752					0	-1.1047	0	-1.1121	0	0.10144	0	0	0				0	-0.9588	0	0
023	2019-03-21t0258	1553155333.47	larva	9.9983	-38.0014	-206.0027	171.1182	27.1989	3186.027	10125.407	54804.9991	0	-1.3078	0	-1.2887	0	-1.2814					0	-1.3312	0	-1.3302	0	-0.67058	0	0	0				0	-1.0838	0	0
023	2019-03-21t0658	1553169734.7	larva	13.9986	-34.0011	-202.0023	167.2137	27.9747	3170.5747	10089.3944	55900.7364	152.625	-0.029303	102.357	0.54784	102.5338	0.5787	141.0879	-1.2675	139.4943	2539.5818	127.1511	0.45183	136.5802	0.2716	178511	-0.85866	110.139	64.0288	63.7145	99.0764	97.2739	1783.3761	85.0859	0.83609	94.8893	111666
023	2019-03-21t1058	1553184134.65	larva	17.9986	-30.0011	-198.0024	301.9371	49.1562	9172.533	29274.0536	252335.2454	150.094	-0.24889	88.712	0.10167	88.3008	0.12053	133.4374	-1.5498	131.1405	6671.8706	115.4227	0.07384	127.5818	-0.036726	435221	-0.90106	163.005	53.918	53.7503	88.7521	86.1317	4437.6064	73.2523	0.48726	83.1482	264522
023	2019-03-21t1458	1553198536.32	larva	21.9991	-26.0006	-194.0019	560.903	37.082	15842.338	49955.6283	386893.1143	185.119	-0.091748	106.122	0.29304	105.0635	0.30362	167.0478	-1.0469	164.6564	14199.0615	139.3869	0.27764	158.085	0.1995	902038	-0.68195	111.732	60.0132	59.7382	93.6442	92.8353	7959.7544	79.1691	0.57714	88.4459	510112
023	2019-03-21t1858	1553212940.97	larva	26.0004	-21.9993	-190.0006	438.0412	37.5434	12539.3368	39551.7927	308560.7474	251.13	0.39337	150.697	1.0988	150.1437	1.1316	210.1864	-0.33128	208.3417	14292.6768	185.3562	0.88019	201.0997	0.63496	1012530	-0.91406	122.922	67.2115	66.6934	104.5195	102.541	7107.3271	88.3194	0.76927	98.764	451594
023	2019-03-21t2258	1553227335.7	larva	29.9989	-18.0008	-186.0021	603.5098	37.0302	17598.1455	55407.6719	438616.2622	289.179	0.60783	156.73	1.0853	154.6557	1.0871	246.6326	0.28717	243.3887	23430.0938	198.1111	0.93068	228.654	0.86997	1475770	-0.74123	267.469	66.9887	64.9387	192.426	189.9967	18280.4668	88.6836	0.72654	153.1114	630766
023	2019-03-22t0258	1553241734.17	larva	33.9985	-14.0012	-182.0025	867.7704	53.1633	36151.0753	113957.0994	1258485.1893	341.535	0.98684	125.461	0.19042	120.5403	0.11908	279.2693	0.86237	274.8151	53340.4297	178.1641	0.37959	253.8762	1.0879	2392920	-0.14576	324.495	62.7291	62.3843	99.7434	96.5342	19050.998	83.8504	0.51716	93.4232	1196430
023	2019-03-22t0658	1553256135.08	larva	37.9987	-10.001	-178.0022	684.6023	48.961	27173.3824	85700.5975	905510.5826	329.928	0.68629	163.293	0.92878	161.3483	0.93868	273.4442	0.65527	268.8839	39375.9609	227.1923	1.1225	256.7702	0.9667	2343420	-0.51756	120.111	64.8175	64.5186	100.2184	98.9549	14431.4502	85.848	0.512	95.5703	930196
023	2019-03-22t1058	1553270534.79	larva	41.9986	-6.0011	-174.0023	1069.7315	56.3439	48982.9675	154330.9554	1896510.0839	341.945	0.63671	139.525	0.14813	134.6499	0.078369	274.5499	0.59048	272.8426	70833.8828	211.7582	0.63076	256.8408	0.79161	3594590	0.29639	231.379	55.727	55.436	91.2602	88.3634	23545.125	75.8197	0.063916	85.3897	1435700
023	2019-03-22t1458	1553284940.55	larva	46.0002	-1.9995	-170.0007	1078.2431	59.1977	53523.2767	168549.8947	2213652.5309	354.235	0.58804	176.177	0.9298	173.0822	0.91616	282.0024	0.66678	279.5341	79242.6719	236.6822	0.95056	267.7596	0.79258	4947590	1.118	335.533	66.3892	66.0257	103.3713	100.4785	29047.3262	87.5274	0.42262	96.6542	1864410
023	2019-03-22t1858	1553299336.65	adult	49.9992	1.9995	-166.0018	1090.3422	65.388	60490.4564	190595.0298	2806386.887	382.003	0.72562	175.015	0.73341	171.0542	0.69568	306.2575	1.139	300.0613	97083.6406	243.3719	0.91359	282.8219	0.8819	5541140	1.2498	174.434	63.6127	63.3895	99.1019	97.4087	31415.3066	84.3926	0.19842	93.6638	2014040
023	2019-03-22t2258	1553313735.06	adult	53.9987	5.999	-162.0022	1189.7542	70.7505	69226.3672	217979.1841	3428789.6684	424.585	1.1565	153.254	-0.017071	148.2891	-0.093855	315.7841	1.2912	307.6236	114313.8281	228.1968	0.46222	283.3967	0.8158	5543200	0.95413	224.387	63.5316	63.1854	99.4853	97.4764	36013.6602	84.7178	0.16426	94.1905	2297940
023	2019-03-23t0258	1553328135.85	adult	57.9989	9.9992	-158.002	1317.2857	76.7652	77567.163	244162.3076	3947466.5901	336.59	0.0226	162.507	0.17658	159.3602	0.15696	266.5783	0.052623	262.3929	108230.7812	226.4187	0.33134	252.8316	0.15626	6584960	1.4779	231.146	63.2099	62.8531	99.5548	97.0041	40419.2305	83.9158	0.076882	93.4281	2561330
023	2019-03-23t0658	1553342535.65	adult	61.9989	13.9992	-154.0021	1298.681	73.7801	78578.1153	247392.7435	4034683.4655	327.617	-0.14055	163.44	0.14253	162.15	0.18484	266.0012	-0.038171	262.5244	109326.5078	223.6507	0.19608	252.1357	0.092724	6708380	1.3251	117.349	57.7151	57.4428	91.7239	90.3001	37698.5117	78.125	-0.35785	87.0192	2368920
023	2019-03-23t1058	1553356935.47	adult	65.9988	17.9991	-150.0021	1295.1603	73.2971	80805.6423	254465.4358	4218810.0567	303.778	-0.49063	161.377	0.024514	159.4257	0.042867	255.1722	-0.3438	252.7946	107682.6562	221.1747	0.08616	244.382	-0.10327	6801550	1.1838	348.773	61.5681	61.1773	97.4028	95.0329	41103.9844	82.0883	-0.12967	91.2098	2594910
023	2019-03-23t1458	1553371335.56	adult	69.9989	21.9992	-146.0021	1382.3978	76.3307	89818.5356	282825.909	4879490.0066	305.145	-0.49512	152.636	-0.33463	150.4135	-0.33046	261.9006	-0.14387	259.2221	122831.3828	220.147	0.033329	248.6369	-0.011487	7147660	1.2522	235.903	58.3742	57.9958	94.6402	92.7328	44386.2734	79.1625	-0.41976	89.0114	2733550
023	2019-03-23t1858	1553385736.79	adult	73.9992	25.9995	-142.0018	1277.8432	80.6381	87858.4673	276874.0173	5017634.3329	361.163	0.33349	159.368	-0.10105	155.5339	-0.16117	269.0723	0.11261	265.6815	123235.0938	225.3382	0.1841	253.6666	0.13383	7291870	1.2063	334.621	64.8207	64.4139	104.0781	101.2531	47667.7812	86.8246	0.2002	97.5623	2965870
023	2019-03-23t2258	1553400136.56	adult	77.9991	29.9994	-138.0018	1442.8122	77.616	89583.2746	282002.5409	4810561.4911	324.173	-0.20141	165.472	0.1442	162.2925	0.10636	267.0771	0.13289	264.5033	124992.1094	227.4215	0.2706	254.9379	0.2152	7735330	1.3936	136.021	62.6521	62.1483	100.9947	98.6578	47265.4961	83.9257	-0.1016	94.3187	2928800
023	2019-03-24t0258	1553414536.36	adult	81.9991	33.9994	-134.0019	1360.4402	80.808	89475.4866	281738.6666	4950874.8086	302.553	-0.53541	163.791	0.090274	161.7856	0.09688	254.8223	-0.17588	251.8973	119002.0156	221.7239	0.12578	243.8395	-0.036149	7640520	1.239	300.33	61.9614	61.4702	101.7362	98.6946	47510.8125	82.899	-0.24987	93.4588	2890370
023	2019-03-24t0658	1553428936.64	adult	85.9992	37.9995	-130.0018	1392.6432	83.0588	85638.4692	269611.8874	4695057.8034	306.835	-0.44458	162.584	0.063029	159.1397	0.0027591	258.6772	0.041343	255.6673	115628.6875	223.6236	0.23806	247.6607	0.1419	7267340	0.92198	158.092	61.9849	61.5109	101.0614	97.4035	45174.4414	82.853	-0.31124	93.1994	2770660
023	2019-03-24t1058	1553443336.7	adult	89.9992	41.9995	-126.0018	1292.8139	81.2363	85184.6681	268445.6381	4743786.615	312.598	-0.31466	167.091	0.29835	165.5988	0.3196	261.8484	0.25215	259.0882	116522.5469	222.4048	0.25656	249.1329	0.2651	7419860	0.98355	267.503	66.3425	65.9916	104.4967	102.0778	46501.0234	87.9186	0.14555	97.9625	2946000
023	2019-03-24t1458	1553457742.56	adult	94.0008	46.0011	-122.0002	1283.362	86.6312	91292.1139	287874.8478	5411643.9917	298.741	-0.54582	146.972	-0.57862	144.3276	-0.60905	248.4138	-0.15851	245.9749	118244.9844	205.4631	-0.28268	234.802	-0.12689	6982630	0.66027	162.783	59.9423	59.4358	99.2797	96.9855	47257.1211	81.9623	-0.53077	92.8098	2847860
023	2019-03-24t1858	1553472138.02	adult	97.9995	49.9998	-118.0014	1284.7704	80.7862	82913.186	261063.4087	4590983.8636	361.633	0.68008	155.545	-0.14709	152.7199	-0.19096	249.4885	-0.035354	245.3729	108028.5234	209.8731	-0.062216	236.0195	-0.019166	6723610	0.46916	326.777	64.0302	63.2894	114.8338	107.4842	49723.0156	86.6817	-0.10717	99.9293	2767770
023	2019-03-24t2258	1553486539.03	adult	101.9998	54.0001	-114.0011	1241.388	81.4502	80205.0104	252544.0903	4501776.1087	271.161	-1.0279	148.869	-0.41943	147.1189	-0.41397	228.853	-0.75663	225.7472	95889.4062	197.6812	-0.45086	218.3122	-0.55921	6227030	0.1196	192.036	65.5614	65.1436	105.6966	103.3998	44286.8828	87.7332	-0.067888	98.6453	2742370
023	2019-03-25t0258	1553500939.02	adult	105.9998	58.0001	-110.0011	1194.5535	81.4293	76971.2766	242447.2664	4219598.9966	306.345	-0.33345	152.1	-0.22594	151.0794	-0.18901	228.3003	-0.71005	224.3937	91776.7109	197.5577	-0.39697	216.9948	-0.55048	6102870	0.031293	232.182	68.6257	67.8443	113.5954	110.1258	45665.332	91.7932	0.28476	104.3844	2753540
023	2019-03-25t0658	1553515338.77	adult	109.9998	62	-106.0012	1260.1745	78.954	79614.5512	250743.2728	4245302.6225	385.207	1.1973	159.729	0.1826	157.6859	0.16614	258.0532	0.51302	253.3745	107350.125	210.6761	0.16819	240.6521	0.335	6634840	0.40963	165.925	70.1016	69.2405	119.3704	116.3472	49658.0781	94.9325	0.53891	109.9421	2911880
023	2019-03-25t1058	1553529742.89	adult	114.0009	66.0012	-102.0001	1392.7856	86.5596	89290.9819	281138.5491	4978553.9127	291.184	-0.60771	143.082	-0.58665	141.2378	-0.58884	225.8869	-0.69298	222.948	105263.2891	189.8289	-0.58874	213.4134	-0.5832	6661350	0.43555	264.243	64.8644	64.1452	108.9653	106.1969	50777.8438	87.8083	-0.29242	100.2954	3019830
023	2019-03-25t1500	1553544217.07	adult	118.0215	70.0218	-97.9795	1304.8999	78.7803	84532.8076	266150.0242	4680849.6389	360.481	0.71675	141.296	-0.64262	139.755	-0.63058	235.6942	-0.27244	229.1517	103941.125	187.104	-0.65143	214.8929	-0.49255	6226080	0.13103	330.204	70.4296	69.4889	121.7186	117.7046	53677.918	95.1263	0.40633	111.0706	3103410
023	2019-03-25t1858	1553558540.69	adult	122.0003	74.0006	-94.0007	1202.8674	81.6964	80241.9667	252740.5593	4586204.0304	317.581	-0.11567	142.639	-0.55006	140.9404	-0.54713	230.2452	-0.45847	222.6793	96472.7344	187.0677	-0.61492	212.5521	-0.54822	5963580	-0.05303	344.133	70.6216	69.5462	127.7281	121.8349	53518.0547	95.162	0.33413	112.5652	2952620
023	2019-03-25t2258	1553572939.48	adult	126	78.0002	-90.001	1247.9323	82.0561	79605.0629	250593.9474	4447387.9456	414.887	1.7008	149.178	-0.20482	147.4325	-0.20788	273.8811	1.2217	262.0456	113934.5312	197.3551	-0.16536	235.2795	0.30135	6192230	0.11197	231.915	71.7194	70.5262	133.9796	127.7347	55735.5312	97.4303	0.50129	116.3115	2977000
023	2019-03-26t0258	1553587340	adult	130.0001	82.0004	-86.0009	1304.4602	82.5423	85497.4429	269183.7972	4826321.8938	359.94	0.63294	135.117	-0.88638	133.2639	-0.88811	238.5743	-0.1282	230.3076	106404.1328	179.5873	-0.86772	214.7774	-0.43515	6023510	-0.0098478	415.648	65.8154	64.6608	123.7178	118.9205	55178.125	90.6428	-0.31727	110.035	2934050
023	2019-03-26t0658	1553601739.18	adult	133.9999	86.0002	-82.0011	1327.8741	86.6041	86883.4065	273585.0835	5036937.7602	376.771	0.90757	140.774	-0.59569	138.2961	-0.63114	249.0042	0.24887	242.0294	112798.9062	189.1514	-0.45914	223.1303	-0.12581	6375540	0.23464	195.703	69.1817	67.8639	135.5658	130.8577	61411.3047	94.2109	-0.013183	116.3566	3133170
023	2019-03-26t1058	1553616146.11	adult	138.0018	90.0021	-77.9992	1268.6972	81.0159	84056.0315	264746.4734	4697729.4402	470.926	2.588	140.3	-0.61545	137.7184	-0.65553	270.1105	0.99834	250.7506	118308.4062	189.35	-0.44271	227.6463	0.035166	6145290	0.064584	225.623	71.1973	70.0305	134.9948	127.8437	59127.7305	96.4111	0.14037	115.5288	3118510
023	2019-03-26t1458	1553630541.03	adult	142.0004	94.0007	-74.0006	1346.1147	83.5237	90747.5492	285764.897	5282196.0023	400.58	1.2517	134.816	-0.89215	132.1385	-0.93283	258.8284	0.54471	246.5045	122425.8281	182.532	-0.72819	223.1479	-0.14293	6370200	0.2106	207.18	68.765	67.1684	144.501	140.3753	68348.9766	95.0407	-0.097185	124.6194	3249220
023	2019-03-26t1858	1553644942.95	adult	146.0009	98.0012	-70	1280.8524	86.2223	87155.2743	274469.4125	5099309.4142	427.66	1.6891	142.839	-0.49425	140.0631	-0.54439	259.3586	0.5196	246.7814	118008.1641	192.0038	-0.33486	227.4999	-0.0012549	6486300	0.27733	261.006	68.8197	67.4549	142.2522	138.6098	64724.75	94.8974	-0.20291	121.6428	3125100
023	2019-03-26t2258	1553659339.3	adult	149.9999	102.0002	-66.0011	1358.52	81.7984	91361.8319	287823.0699	5197542.4369	488.511	2.72	147.094	-0.28763	144.4883	-0.33168	268.8108	0.80441	255.7319	128222.7344	196.1423	-0.16814	232.0992	0.1458	7003170	0.61227	258.839	72.2904	71.0047	141.0783	133.9325	67294.3594	97.7248	0.012187	119.5269	3441750
023	2019-03-27t0258	1553673739.41	adult	153.9999	106.0002	-62.001	1331.5198	82.1931	87708.084	276194.9581	4924483.0705	428.707	1.6076	145.445	-0.3817	142.6726	-0.43194	276.1756	1.0073	263.8598	126488.4219	195.8287	-0.19342	238.5507	0.3597	6648590	0.3597	278.896	69.3605	68.0859	134.4183	127.5679	61563.582	95.4634	-0.32892	116.4308	3170610
023	2019-03-27t0658	1553688139.19	adult	157.9999	110.0002	-58.0011	1419.9858	84.299	92432.0738	291140.5131	5255348.4831	427.085	1.5036	146.963	-0.31518	144.3018	-0.36015	269.8507	0.74028	256.2039	130068.0625	196.4926	-0.17834	234.457	0.18256	7079800	0.63115	271.868	73.301	71.3336	150.9355	147.0851	72750.9141	102.155	0.30718	131.4364	3531200
023	2019-03-27t1058	1553702539.48	adult	162	114.0002	-54.001	1349.0615	83.468	90291.0868	284301.4853	5208088.4513	418.146	1.1923	144.987	-0.42834	142.0482	-0.48455	290.9645	1.4005	277.4539	137044.2812	192.1372	-0.38383	244.6557	0.53442	6820350	0.44961	327.808	72.5624	70.4773	161.3014	155.9267	75972.9375	101.0739	0.091076	131.4142	3413410
023	2019-03-27t1458	1553716939.8	adult	166	118.0003	-50.0009	736.8953	129.1254	66255.015	212735.5025	5226850.032	336.603	-0.091277	143.348	-0.52492	141.6208	-0.51636	233.4106	-0.55225	227.7706	80526.6562	189.1484	-0.53183	216.1924	-0.54667	4932900	-0.76514	326.487	75.1589	73.9163	134.9897	130.255	46571.4531	102.9432	0.1952	122.2059	2586370
023	2019-03-27t1858	1553731340.51	adult	170.0002	122.0005	-46.0007	1226.7633	84.8781	86751.5032	273454.5114	5111814.2732	399.409	0.61914	160.464	0.36633	158.4239	0.34402	283.2339	1.0487	274.4095	128021.7031	210.9866	0.42287	250.6729	0.7025	7244480	0.70069	288.849	78.3694	76.5265	150.3072	145.2898	67938.8516	109.8732	0.84002	132.7174	3538140
023	2019-03-27t2258	1553745740.88	adult	174.0003	126.0006	-42.0006	786.3317	105.7677	61154.9704	194695.7706	4011306.5934	489.636	1.4244	150.883	-0.14327	148.0783	-0.19468	300.6076	1.5677	283.1933	95593.2188	200.9041	-0.036761	250.7104	0.67648	4796430	-0.82371	259.95	77.4644	74.4455	170.1924	162.4417	54121.1875	113.6723	1.1282	145.0803	2462520
023	2019-03-28t0258	1553760140.5	adult	178.0002	130.0005	-38.0007	1324.9667	83.5909	88613.7951	279028.6556	5131047.1693	459.275	0.98903	151.748	-0.098993	148.908	-0.15177	297.5781	1.427	274.6576	137481.0781	204.5486	0.1169	247.6261	0.53723	7003340	0.53886	259.198	74.372	71.8687	157.7295	147.2825	72871.0312	106.4096	0.24713	130.9631	3432340
023	2019-03-28t0658	1553774541.54	adult	182.0005	134.0008	-34.0004	1308.0367	84.685	88086.3203	277465.888	5087927.954	410.59	0.49584	158.211	0.25532	156.1317	0.23872	298.2007	1.4062	286.9941	137172.3281	210.713	0.3863	257.6164	0.87126	7263930	0.69274	346.907	75.4394	72.6061	158.9538	152.6545	73118.7266	110.5514	0.5545	139.0196	3463650
023	2019-03-28t1058	1553788941.82	adult	186.0006	138.0009	-30.0004	1422.9405	83.4039	96624.2857	304218.3774	5597073.9304	447.38	0.74169	148.85	-0.25733	146.2302	-0.29201	292.7734	1.1965	277.8012	147557.7812	199.679	-0.11869	244.8898	0.38849	7490270	0.82332	261.449	76.1524	73.1797	164.1277	155.952	82720.3672	111.5558	0.52447	140.6736	3832060
023	2019-03-28t1458	1553803342.65	adult	190.0008	142.0011	-26.0001	1399.3013	83.2433	92742.3679	291918.0228	5335750.2961	467.135	0.84893	148.083	-0.30334	145.1925	-0.35042	278.9144	0.73623	266.973	134994.5625	200.6744	-0.084207	242.1567	0.26763	7158320	0.62713	414.951	74.6811	71.4868	157.6821	151.5328	76318.1406	113.5904	0.59242	140.8015	3610090
023	2019-03-28t1858	1553817740.82	adult	194.0003	146.0006	-22.0006	1393.2808	82.0852	92010.7007	289623.3592	5196369.248	440.164	0.63024	152.913	-0.030408	150.0314	-0.078539	274.5536	0.57389	266.3336	131785.75	207.3736	0.2023	247.9348	0.43857	7330660	0.72303	273.266	81.2379	77.0724	172.0331	167.3886	82575.875	125.9634	1.5632	156.6894	3894540
023	2019-03-28t2258	1553832141.92	adult	198.0006	150.0009	-18.0003	1389.2641	83.7227	91826.2462	289045.7224	5268861.0846	412.62	0.41596	144.704	-0.51684	141.4895	-0.57646	272.2949	0.47723	258.6481	130429.2656	202.6782	-0.024348	241.401	0.18904	6924950	0.49598	237.018	76.9438	72.554	169.9712	165.0079	81416.1953	122.9469	1.1424	153.2859	3682220
023	2019-03-29t0258	1553846541.81	adult	202.0006	154.0009	-14.0004	1040.3725	91.5801	72082.1267	227664.7912	4342152.4101	399.918	0.3152	150.01	-0.21381	145.8289	-0.33249	275.5134	0.53867	262.3084	103593.0234	211.5106	0.35103	247.5318	0.36511	5631510	-0.20414	238.244	81.1938	76.0586	171.5717	167.6828	64510.9688	131.4231	1.6924	158.9809	3048090
023	2019-03-29t0658	1553860942.16	adult	206.0007	158.001	-10.0003	1297.6714	83.5267	86335.2132	271892.3027	4911296.7392	372.184	0.11326	148.769	-0.30591	145.5579	-0.36442	271.9969	0.40215	265.1227	122398.5938	211.4385	0.31953	249.8626	0.40511	6692540	0.37438	244.228	81.2449	76.3253	172.5736	168.9604	77658.1094	129.945	1.4022	158.5418	3654880
023	2019-03-29t1058	1553875343.13	adult	210.001	162.0013	-6	1294.1923	83.6733	84814.7722	267044.768	4801180.9017	354.046	-0.022964	150.54	-0.21693	146.985	-0.29519	273.2036	0.3984	265.9587	120755.9844	216.0266	0.49127	251.3227	0.41453	6652800	0.35562	229.139	82.6843	77.2569	177.1184	173.4245	78286.3516	135.3735	1.6598	163.5967	3654070
023	2019-03-29t1458	1553889742.83	adult	214.0009	166.0012	-2.0001	1256.202	82.5596	82050.3461	258342.3262	4661619.7358	361.671	0.023725	150.193	-0.25588	146.3504	-0.351	273.7022	0.37819	267.33	117144.5469	218.0305	0.55149	255.0862	0.49899	6422560	0.24025	256.865	83.8423	77.8679	182.4049	179.2723	78069.3047	139.6125	1.8217	169.4561	3585260
023	2019-03-29t1858	1553904143.42	dead	218.001	170.0013	2.0001	1246.4314	83.2577	82058.8533	258392.4995	4685761.5867	366.853	0.054455	147.965	-0.42265	143.4657	-0.55963	277.4227	0.43979	271.4971	118736.9062	218.7104	0.54707	256.9143	0.5173	6324050	0.19239	240.963	84.7486	78.4358	185.943	182.1585	79583.5938	142.2975	1.8696	172.8381	3622150
024	2019-03-20t1459	1553112146.19	egg	-1.9994	-53.9984	-194	153.3125	30.6331	3211.3228	10258.7983	62176.799	0	-0.67057	0	-0.68566	0	-0.6841					0	-0.67355	0	-0.69178	0	88103.8155	0	0	0				0	-0.72994	0	0
024	2019-03-20t1858	1553126542.15	larva	1.9994	-49.9995	-190.0012	153.6258	31.3522	3274.5538	10466.1407	64666.7289	0	-0.88224	0	-0.8799	0	-0.8764					0	-0.88573	0	-0.8995	0	63760.0315	0	0	0				0	-0.84121	0	0
024	2019-03-20t2258	1553140938.22	larva	5.9983	-46.0006	-186.0023	153.6258	31.2919	3274.8929	10468.8221	64672.295	0	-1.0945	0	-1.0807	0	-1.0752					0	-1.1047	0	-1.1121	0	0.10144	0	0	0				0	-0.9588	0	0
024	2019-03-21t0258	1553155338.01	larva	9.9983	-42.0007	-182.0023	156.0502	30.9473	3315.5664	10593.4385	65118.6965	0	-1.3078	0	-1.2887	0	-1.2814					0	-1.3312	0	-1.3302	0	-0.67058	0	0	0				0	-1.0838	0	0
024	2019-03-21t0658	1553169739.17	larva	13.9986	-38.0003	-178.002	156.1028	30.7934	3306.1575	10563.9443	64704.8682	0	-1.5225	0	-1.5052	0	-1.496					0	-1.5661	0	-1.5547	0	-1.1485	0	0	0				0	-1.2177	0	0
024	2019-03-21t1058	1553184139.11	larva	17.9986	-34.0004	-174.002	387.0951	33.5901	9713.6471	30807.2055	204613.5541	218.245	0.42802	94.423	0.21968	92.9303	0.21705	173.5574	-0.79373	166.4385	9198.543	124.4247	0.22084	151.8726	0.29652	494304	-0.81824	106.791	56.9935	56.7615	90.9349	89.4801	4819.5493	76.8568	0.57829	85.0184	298361
024	2019-03-21t1458	1553198540.84	larva	21.9991	-29.9999	-170.0015	259.6876	25.2817	4970.0694	15693.1909	82302.7992	207.524	0.13445	145.639	1.1356	145.2245	1.1676	192.9662	-0.54825	191.7466	5403.0522	173.7063	0.85512	187.6987	0.61693	395848	-1.3151	107.034	66.8638	66.599	100.0974	100.392	2802.7283	86.6963	0.77668	95.6838	181736
024	2019-03-21t1858	1553212945.55	larva	26.0004	-25.9986	-166.0002	475.5155	50.1999	18890.4772	59751.0291	646907.8166	307.798	0.97563	126.914	0.57478	123.6155	0.54173	234.7713	0.15236	231.16	23477.1348	175.6082	0.7109	217.2232	0.86888	1266220	-0.62491	114.512	57.0197	56.8832	90.758	90.0837	9075.8027	76.801	0.44742	85.602	568885
024	2019-03-21t2258	1553227340.2	larva	29.9989	-22	-162.0017	678.0028	55.8286	29380.199	92657.5973	1099055.6888	371.894	1.4739	152.38	0.98604	151.631	1.0174	214.1649	-0.3671	210.2217	33195.5625	184.7851	0.69137	202.3984	0.47718	2357470	0.18817	365.868	65.427	65.1694	102.8543	97.6799	15942.416	85.2412	0.62463	93.8432	1012220
024	2019-03-22t0258	1553241738.61	larva	33.9985	-18.0005	-158.0022	783.9882	45.6514	30317.7159	95650.1933	954053.5711	394.626	1.5539	131.983	0.34487	126.7328	0.26708	294.6033	1.1795	284.371	47431.1289	190.2996	0.60544	255.3705	1.111	2117800	-0.41691	196.776	55.9308	55.6407	91.5066	88.9257	14732.5586	76.1021	0.27244	85.1603	897466
024	2019-03-22t0658	1553256139.52	larva	37.9987	-14.0002	-154.0019	829.4314	47.3818	29777.1945	93706.4084	925789.2058	506.624	2.6138	174.903	1.215	171.4007	1.1888	349.4257	2.2702	338.1217	55209.2578	234.0342	1.2548	309.7548	1.815	2759630	-0.13076	114.992	62.5255	62.1446	97.1762	95.6484	15353.8369	83.0621	0.41723	92.2355	986527
024	2019-03-22t1058	1553270539.21	larva	41.9986	-10.0003	-150.002	900.6649	53.8551	40497.3197	127625.6356	1521020.2721	444.258	1.7774	158.037	0.62513	154.668	0.5989	338.9394	1.9986	330.1461	72533.0234	215.8162	0.71264	301.317	1.5311	3368410	0.096879	231.808	58.9566	58.7081	93.8704	91.9534	20088.2734	79.6492	0.20619	88.7787	1256600
024	2019-03-22t1458	1553284945.09	larva	46.0003	-5.9987	-146.0004	1011.2973	60.2758	50958.6733	160613.8901	2119483.4392	429.937	1.4512	159.172	0.46908	153.8183	0.3894	322.0316	1.5679	315.139	86304.4844	225.4962	0.71389	289.1864	1.1639	4253070	0.53368	116.559	62.1567	61.9296	97.4892	96.425	26127.1152	83.1486	0.24107	92.7322	1660830
024	2019-03-22t1858	1553299341.26	larva	49.9992	-1.9998	-142.0014	1140.3065	67.7201	63043.4818	198524.4874	2970229.812	375.144	0.64552	157.794	0.23803	156.2713	0.26637	291.5518	0.79845	284.9941	96212.0938	217.3157	0.33086	265.4247	0.56594	5202300	0.97723	215.295	60.9537	60.644	96.1	94.5406	31712.9961	81.1867	0.044921	90.6584	2009580
024	2019-03-22t2258	1553313739.48	adult	53.9987	1.9998	-138.0019	1136.756	78.5849	71501.3049	225236.1951	3826443.0882	275.595	-0.63937	141.628	-0.3705	139.9892	-0.34859	231.1243	-0.72275	227.2644	86209.3438	192.1266	-0.38655	217.6559	-0.43715	5279610	0.74984	135.842	59.929	59.6858	94.496	92.7092	35247	80.209	-0.079264	89.0437	2234030
024	2019-03-23t0258	1553328140.27	adult	57.9989	6	-134.0017	1190.4141	74.8021	72853.4356	229468.4191	3804165.6503	337.715	0.036637	159.804	0.089649	157.4192	0.093939	260.8755	-0.086869	257.5436	99393.5469	219.3956	0.15738	247.0437	0.040208	6075260	1.0952	165.876	61.5808	61.306	96.8003	95.0142	36880.9219	82.1524	-0.031008	91.7553	2341120
024	2019-03-23t0658	1553342540.06	adult	61.9989	9.9999	-130.0018	661.1107	87.4528	44000.6223	139937.5454	2496204.2661	380.927	0.55037	197.806	1.3099	192.2435	1.2167	322.6821	1.3892	318.4409	74216.8906	273.7522	1.5004	306.8845	1.2499	4535500	-0.26278	119.913	66.4469	66.1551	101.6266	100.4625	23374.1289	87.5381	0.29157	96.7765	1523560
024	2019-03-23t1058	1553356939.9	adult	65.9988	13.9999	-126.0018	1198.4882	75.1088	75679.2474	238376.3615	4020601.0341	446.241	1.4355	180.343	0.70296	175.6598	0.6287	307.0103	1.0141	302.1703	121269.0625	256.4893	1.0504	291.2232	0.94292	7121400	1.4123	428.278	59.1398	58.7977	97.6402	94.3482	38567.8906	80.8003	-0.2285	90.8915	2335310
024	2019-03-23t1458	1553371339.9	adult	69.9988	17.9999	-122.0018	1167.9688	75.1922	71651.7992	225748.2615	3686433.9017	451.499	1.5805	196.775	1.3232	191.8206	1.2367	315.9672	1.3426	311.3549	118487.6875	269.1344	1.4345	300.1722	1.2095	7363520	1.4036	373.562	64.1957	63.9467	100.857	97.9407	37821.3867	85.0918	0.076239	94.3124	2402270
024	2019-03-23t1858	1553385741.2	adult	73.9992	22.0002	-118.0014	1297.641	77.5308	79198.6302	249346.3364	4142679.8834	343.807	0.073879	177.454	0.61006	172.1144	0.49467	295.3924	0.87819	292.6854	122292.4453	249.9536	0.92117	281.6096	0.83906	7335950	1.2368	260.615	59.9309	59.62	95.6775	93.6097	39610.4688	81.029	-0.31755	90.4233	2477540
024	2019-03-23t2258	1553400140.93	adult	77.9991	26.0002	-114.0015	918.2113	79.8302	59907.9909	189209.2391	3295628.8591	430.153	1.4762	186.436	1.0036	183.1536	0.96486	306.2828	1.347	300.7137	95866.5312	256.1038	1.1684	287.6338	1.0962	5826860	0.087881	162.074	62.5487	62.1913	98.1106	96.539	30708.6328	83.214	-0.16834	92.9949	1954900
024	2019-03-24t0258	1553414540.73	adult	81.999	30.0001	-110.0016	1269.7936	74.9408	77696.5073	244667.5532	4072260.1269	387.103	0.88049	181.501	0.84336	179.8807	0.86744	279.9148	0.65286	275.4654	113645.4141	239.0695	0.69174	265.6308	0.58984	7364600	1.0514	362.431	64.1906	63.9661	100.418	97.8522	40769.7031	85.1591	-0.029775	94.081	2604600
024	2019-03-24t0658	1553428941.02	adult	85.9991	34.0002	-106.0015	1273.0452	78.4082	80760.7024	254295.0714	4374086.1603	346.52	0.2547	176.117	0.65617	174.7101	0.68452	285.6404	0.98581	280.3789	120540.25	243.4822	0.91028	268.9563	0.78977	7418580	1.0246	214.191	64.915	64.4622	104.2457	102.0358	43991.6797	86.9095	0.095233	97.5206	2734410
024	2019-03-24t1058	1553443341.1	adult	89.9991	38.0002	-102.0015	1344.6813	77.8628	88678.8703	279387.0581	4877948.7159	310.066	-0.36111	172.815	0.55533	171.8093	0.59757	266.6672	0.42883	263.4771	123466.9219	228.483	0.46876	254.3359	0.43085	7985940	1.3685	169.249	64.5963	64.2421	104.4902	102.4112	48378.9609	86.4291	-0.0068147	97.5137	2985060
024	2019-03-24t1458	1553457747.09	adult	94.0008	42.0019	-97.9998	1270.2153	77.5946	83038.0714	261548.0064	4550783.8931	332.589	0.091737	177.027	0.79655	173.7644	0.73154	276.3067	0.89516	273.4807	119640.7969	235.7082	0.80011	262.9422	0.79942	7659090	1.1226	137.971	65.1879	64.792	101.8772	100.226	44112.8477	86.4952	-0.060429	96.5797	2820350
024	2019-03-24t1858	1553472142.54	adult	97.9995	46.0006	-94.0011	1280.7678	77.9817	83914.434	264286.0829	4636230.5484	350.539	0.46819	171.867	0.61165	169.6775	0.59275	272.0128	0.82991	268.7617	119141.6328	230.7953	0.70308	259.1348	0.75921	7516590	1.0152	268.408	67.5994	67.2047	105.443	103.1489	46184.0234	89.3642	0.17371	99.3397	2956460
024	2019-03-24t2258	1553486543.4	adult	101.9998	50.0008	-90.0008	1375.8553	81.338	91236.1633	287270.2429	5132892.2616	312.179	-0.24003	167.525	0.46004	166.0512	0.4726	249.4226	0.041178	246.5674	118725.1406	215.7155	0.22198	238.2565	0.12429	7964120	1.3262	220.489	63.9372	63.5469	103.9177	101.0978	49464.8438	85.8314	-0.26793	96.5816	3039570
024	2019-03-25t0258	1553500943.45	adult	105.9998	54.0009	-86.0008	1385.1205	78.9898	88037.7472	277132.0042	4791675.0213	287.612	-0.69409	160.506	0.1754	158.3098	0.15368	243.6318	-0.11224	241.1877	112070.6094	209.0982	0.041849	232.6833	-0.0043316	7371240	0.92048	194.715	66.8743	66.4212	105.9595	103.8496	48741.3828	88.5555	-0.056337	99.4062	3071200
024	2019-03-25t0658	1553515343.2	adult	109.9997	58.0008	-82.0009	1340.6254	79.1894	85170.4069	268175.3304	4591487.0133	325.359	0.044862	174.378	0.88968	172.9492	0.89715	257.0257	0.47288	254.4398	114376.4219	221.6378	0.59244	244.575	0.47351	7747940	1.1968	158.191	71.0661	70.5631	111.849	109.7731	49772.7891	93.8887	0.42876	105.3434	3157610
024	2019-03-25t1058	1553529747.58	adult	114.0009	62.002	-77.9997	1337.8516	78.4379	85299.8979	268554.1718	4697346.8918	317.064	-0.11036	168.617	0.65614	167.7465	0.69079	254.8154	0.43576	251.2185	113392.8594	219.6597	0.58353	242.7163	0.46358	7498050	1.0313	147.025	65.5105	64.9117	107.7085	105.3687	47930.2773	88.6714	-0.201	100.3476	2913120
024	2019-03-25t1500	1553544221.69	adult	118.0215	66.0226	-73.9791	1298.1713	80.1711	84169.3354	265091.0927	4671369.5211	340.93	0.34266	168.047	0.66786	166.6921	0.67772	242.8021	0.0036333	239.6804	106590.125	212.0219	0.34081	232.6328	0.14708	7368170	0.94775	309.937	69.7904	69.2516	110.5324	108.0923	48523.7305	92.6323	0.14046	103.6874	3060030
024	2019-03-25t1858	1553558545.25	adult	122.0003	70.0014	-70.0003	678.3926	124.6617	57874.9759	186107.4704	4344898.375	277.767	-0.87258	153.209	-0.02956	152.7271	0.028067	229.5229	-0.48631	225.6153	69086.3906	195.5411	-0.2737	216.7804	-0.39472	4607310	-1.024	188.499	70.5877	69.3252	133.2061	128.573	40095.0391	96.5485	0.48312	118.2092	2122710
024	2019-03-25t2258	1553572944.02	adult	126	74.001	-66.0007	1220.9853	82.4188	83012.0689	261523.2528	4783551.8979	289.464	-0.6644	163.186	0.4883	161.8216	0.49728	242.8009	0.034628	240.0656	105132.7812	209.884	0.34431	231.8674	0.17685	7054670	0.72828	180.523	69.4894	68.7796	112.6044	110.5098	48757.6953	93.4469	0.070059	105.8449	3004100
024	2019-03-26t0258	1553587344.59	adult	130.0001	78.0012	-62.0005	1301.6616	82.0395	83723.5664	263586.8758	4654660.4471	298.283	-0.51894	163.608	0.52989	162.2768	0.53926	243.4357	0.055409	239.8132	106381.4141	206.486	0.23673	230.1173	0.1267	7141830	0.78561	200.027	67.7372	67.0248	114.1321	111.3772	49875.7344	91.3228	-0.24327	105.1573	2956860
024	2019-03-26t0658	1553601743.67	adult	133.9999	82.0009	-58.0007	1232.6864	84.3439	85931.2885	270806.6369	5010719.4353	350.448	0.42073	157.146	0.22167	155.7609	0.23108	242.0896	-0.0089191	236.6958	108456.1484	201.9876	0.072485	226.3919	-0.0060186	7029140	0.6962	358.926	66.9561	66.1176	116.42	112.4502	52156.1641	91.4782	-0.31128	106.346	2994950
024	2019-03-26t1058	1553616150.82	adult	138.0018	86.0029	-53.9988	1313.7657	83.6572	90815.136	286122.878	5265969.7792	358.607	0.53213	159.276	0.33533	157.7813	0.33759	244.2398	0.047659	239.7892	115525.4062	206.6679	0.28005	230.5367	0.14149	7531360	1.0341	370.204	69.7276	69.0022	118.6749	115.3894	56133.2227	94.6743	-0.048968	109.3496	3297070
024	2019-03-26t1458	1553630545.66	adult	142.0004	90.0015	-50.0002	1330.0771	83.6062	88276.3534	278071.3476	5021246.7861	322.524	-0.16245	161.632	0.45549	160.4962	0.47368	249.6494	0.21265	244.756	115088.3906	211.3787	0.48397	236.0596	0.33236	7440410	0.95067	169.021	70.9362	69.9595	123.2075	119.955	56798.6406	96.7744	0.091329	112.6419	3265410
024	2019-03-26t1858	1553644947.58	adult	146.0009	94.002	-45.9997	1341.0453	83.1802	87914.2307	276760.151	4986366.0935	348.309	0.26536	161.452	0.44438	160.6059	0.47693	256.7632	0.42723	250.7109	117854.2891	210.038	0.42837	237.7804	0.37746	7396120	0.89858	225.761	74.882	73.8507	129.6595	125.9306	59513.6875	101.3149	0.49425	118.0295	3430340
024	2019-03-26t2258	1553659343.88	adult	149.9999	98.001	-42.0007	1322.4221	82.2006	88146.827	277572.0319	4985904.8488	355.29	0.35082	162.324	0.4841	160.4343	0.46407	260.173	0.50202	253.973	119679.5938	208.3707	0.35372	241.052	0.47617	7453430	0.91575	232.345	69.5307	68.3437	125.5801	122.3574	57766.8438	96.1455	-0.15969	114.3111	3192640
024	2019-03-27t0258	1553673744.03	adult	154	102.001	-38.0006	1322.3226	83.1773	88775.6709	279513.4131	5110517.2797	297.389	-0.70884	161.084	0.4156	159.4648	0.41032	243.842	-0.10656	239.6099	112898.8438	208.1742	0.33834	231.6395	0.10407	7448360	0.89179	200.203	72.5163	71.4555	121.9537	119.8145	56464.582	98.9735	0.054424	114.1079	3353080
024	2019-03-27t0658	1553688143.72	adult	157.9999	106.0009	-34.0007	1363.4455	84.7754	92015.6968	289688.9135	5340968.7916	330.295	-0.15842	158.992	0.30245	157.5075	0.30638	253.8867	0.19861	248.2845	121865.6406	204.7132	0.17906	233.1295	0.13336	7621110	0.98663	179.063	75.2237	73.6825	133.6572	130.9724	64155.4375	104.7922	0.59605	122.8094	3605770
024	2019-03-27t1058	1553702544.1	adult	162	110.001	-30.0006	1298.6936	81.9243	86725.2641	273109.3653	4916190.008	381.895	0.62863	173.394	1.0417	171.7434	1.0251	279.6848	1.0231	274.3717	126417.5156	221.2932	0.89468	257.3375	1.0048	7831160	1.1045	188.488	76.9278	75.0091	139.2858	136.1196	62957.1562	108.8324	0.94058	128.5792	3474370
024	2019-03-27t1458	1553716944.37	adult	166.0001	114.0011	-26.0006	1325.7318	83.0286	88031.7375	277264.206	5031634.8623	374.855	0.42041	172.748	1.0094	171.5132	1.0154	272.8417	0.75005	267.2712	125234.3359	223.3215	0.97752	254.6337	0.87691	7923250	1.1451	288	79.3545	77.1886	145.3374	142.3606	66709.8438	112.3578	1.2207	134.4581	3639670
024	2019-03-27t1858	1553731345.11	adult	170.0003	118.0013	-22.0003	1262.6168	80.7693	88823.3593	280017.2328	5168146.841	340.249	-0.058373	169.487	0.84181	167.9649	0.83761	266.2162	0.49356	261.4573	123258.1094	218.3924	0.75206	249.3932	0.65527	7836720	1.0733	178.671	77.7064	75.4503	140.604	137.9536	65099.6328	111.2585	0.98938	131.1529	3592990
024	2019-03-27t2258	1553745745.47	adult	174.0004	122.0014	-18.0002	1318.7616	84.9031	90769.2269	285824.2522	5371752.3009	378.207	0.31044	168.494	0.79541	167.3102	0.81168	279.4412	0.88584	272.5498	132175.7031	219.7523	0.80582	255.8109	0.86363	7962040	1.1364	202.495	77.4788	74.7984	150.2773	147.5234	71081.1719	113.7543	1.1369	137.6303	3661180
024	2019-03-28t0258	1553760145.08	adult	178.0003	126.0013	-14.0004	1286.155	84.9135	86785.4122	273351.4501	5035358.3455	422.503	0.65986	174.451	1.1269	173.5284	1.1536	283.6023	0.98268	274.2475	128471.8438	224.967	1.0338	258.3769	0.92846	7887290	1.0769	247.393	78.0293	75.1357	153.3078	149.1504	69448.4141	115.5554	1.1956	139.3175	3527860
024	2019-03-28t0658	1553774546.18	adult	182.0006	130.0016	-10.0001	1366.5943	84.2408	92519.1174	291323.5186	5353037.4431	416.31	0.54283	164.452	0.59725	161.4854	0.52688	275.2195	0.68703	267.7929	132655.7969	218.1357	0.72068	252.1664	0.67509	7922290	1.0862	410.135	75.4967	71.7041	156.5309	152.5639	75447.9062	117.8309	1.2877	143.5313	3636980
024	2019-03-28t1058	1553788946.48	adult	186.0006	134.0017	-6	1465.5558	83.426	97615.5531	307237.3046	5584729.8706	373.733	0.17317	162.067	0.47962	159.3323	0.42662	273.2221	0.5947	266.8514	139070.0312	216.5435	0.64116	250.4253	0.58451	8242250	1.2637	221.524	75.323	71.9277	153.3199	150.2224	78039.8438	116.59	1.0116	141.0647	3830700
024	2019-03-28t1458	1553803347.32	adult	190.0009	138.0019	-1.9997	1445.8953	84.4955	95984.1962	302088.131	5536526.3791	396.849	0.32898	165.278	0.67199	163.1599	0.65324	272.8452	0.55309	267.5789	136422.625	219.131	0.74732	252.3528	0.62324	8263880	1.2622	263.068	78.0622	74.1675	161.2425	157.0179	80621.2344	121.8699	1.3639	147.9936	3903110
024	2019-03-28t1858	1553817745.41	dead	194.0003	142.0014	1.9997	1461.5727	85.5065	96444.3394	303540.2862	5505047.1986	387.527	0.24846	162.869	0.54481	160.1651	0.49927	273.2305	0.53467	265.9667	137434.9219	218.5347	0.70335	252.5508	0.59658	8185630	1.2042	265.866	80.6163	76.3438	166.1678	162.5021	83582.4219	127.1793	1.6715	153.7277	4051700
025	2019-03-20t1459	1553112150.67	egg	-1.9994	-53.9984	-286.4125	136.9413	29.9709	2786.2042	8926.8714	52511.1076	0	-0.67057	0	-0.68566	0	-0.6841					0	-0.67355	0	-0.69178	0	88103.8227	0	0	0				0	-0.72994	0	0
025	2019-03-20t1858	1553126546.64	larva	1.9994	-49.9995	-282.4136	136.9384	29.5251	2750.2033	8807.5948	51129.7107	0	-0.88224	0	-0.8799	0	-0.8764					0	-0.88573	0	-0.8995	0	63760.0214	0	0	0				0	-0.84121	0	0
025	2019-03-20t2258	1553140942.72	larva	5.9984	-46.0006	-278.4147	136.569	29.0725	2727.8284	8735.2778	50276.9092	0	-1.0945	0	-1.0807	0	-1.0752					0	-1.1047	0	-1.1121	0	0.10144	0	0	0				0	-0.9588	0	0
025	2019-03-21t0258	1553155342.51	larva	9.9983	-42.0006	-274.4148	154.5734	20.9461	2609.1198	8278.6978	37663.7958	200.908	0.63047	135.294	1.3489	134.7383	1.3682	185.0708	-0.33241	183.5905	2776.0623	163.646	1.1961	179.704	1.0152	195635	-0.27994	99.6006	59.6019	59.2409	90.546	89.3135	1358.1895	78.8451	0.74034	86.8265	86184.4
025	2019-03-21t0658	1553169743.59	larva	13.9986	-38.0003	-270.4145	136.5681	28.5148	2684.0506	8594.1943	48669.6908	0	-1.5225	0	-1.5052	0	-1.496					0	-1.5661	0	-1.5547	0	-1.1485	0	0	0				0	-1.2177	0	0
025	2019-03-21t1058	1553184143.63	larva	17.9986	-34.0003	-266.4145	134.123	29.1027	2664.8406	8544.8542	49033.4409	0	-1.7397	0	-1.7315	0	-1.7203					0	-1.811	0	-1.787	0	-1.5111	0	0	0				0	-1.3626	0	0
025	2019-03-21t1458	1553198545.33	larva	21.9991	-29.9999	-262.414	318.2695	27.9669	6581.9559	20758.9264	121134.4734	208.197	0.14125	138.212	0.9772	137.6438	1.0045	186.3195	-0.67612	185.5834	6707.5005	168.2088	0.76261	180.0408	0.50899	494661	-1.1915	132.567	63.3474	63.0806	96.2941	93.7867	3466.5874	82.5214	0.66601	90.975	226720
025	2019-03-21t1858	1553212950.13	larva	26.0004	-25.9985	-258.4127	314.3977	45.944	9084.6238	28894.7643	242259.3735	226.717	0.14253	159.917	1.302	159.8399	1.3471	209.7239	-0.34038	207.2259	10276.4717	190.3788	0.96741	202.7331	0.65866	779115	-1.1801	115.384	61.0931	60.7074	95.1321	92.5543	4661.4712	80.8738	0.56122	90.2387	297646
025	2019-03-21t2258	1553227344.72	larva	29.9989	-22	-254.4142	145.3007	27.8964	2800.6684	8957.4438	49945.7792	0	-2.4199	0	-2.4908	0	-2.4738					0	-2.627	0	-2.5507	0	-2.2968	0	0	0				0	-1.8989	0	0
025	2019-03-22t0258	1553241743.06	larva	33.9984	-18.0005	-250.4146	671.041	40.5533	22438.2801	70748.019	618785.9552	530.841	3.0089	144.699	0.64602	139.0409	0.56122	324.862	1.8052	310.4453	38983.4453	201.2772	0.80975	279.0408	1.4769	1725970	-0.80309	387.559	58.4361	58.1994	93.918	89.7916	11270.1621	78.1428	0.33689	86.9741	697026
025	2019-03-22t0658	1553256143.97	larva	37.9987	-14.0002	-246.4144	602.917	50.043	22012.9734	69427.3934	686428.8602	281.654	0.15969	181.453	1.3765	180.8523	1.4239	251.6401	0.19183	249.8181	29441.8867	224.0325	1.0614	242.2188	0.73373	2115740	-0.72915	111.782	62.2967	62.3785	95.2609	93.7327	11145.5234	81.9423	0.37914	90.6591	726380
025	2019-03-22t1058	1553270543.66	larva	41.9986	-10.0003	-242.4145	880.363	54.1702	39032.7617	123164.6638	1461146.2321	296.664	0.13187	136.684	0.074934	133.1799	0.040148	245.8025	-0.03821	241.879	50635.3125	192.8962	0.25019	229.3443	0.33443	2810500	-0.39526	128.889	58.1451	57.7743	91.5862	89.5456	18866.75	77.2042	0.11535	85.7863	1195580
025	2019-03-22t1458	1553284949.67	larva	46.0003	-5.9987	-238.4128	669.6306	64.513	34633.8881	109396.7898	1528566.1823	328.073	0.28974	140.241	-0.043812	136.508	-0.083935	263.0305	0.2397	258.0591	47871.5469	191.4039	-0.0074464	240.1496	0.31413	2546080	-0.9025	122.666	55.3613	55.0578	90.1631	88.4826	16409.6875	75.7738	-0.064697	85.2474	1005090
025	2019-03-22t1858	1553299345.74	larva	49.9992	-1.9997	-234.4139	256.2952	60.0986	10531.9522	33816.8947	399557.6135	215.528	-1.2185	142.684	-0.19662	142.3614	-0.13759	197.269	-1.3849	194.798	11047.0625	176.4625	-0.58279	189.4139	-0.81451	793753	-2.569	128.177	56.3914	56.0647	92.0435	91.0612	5154.4355	76.4729	-0.18077	85.8188	313706
025	2019-03-22t2258	1553313743.92	adult	53.9987	1.9997	-230.4144	878.2132	55.5685	39866.4516	125560.9235	1526625.2374	315.07	-0.16355	169.16	0.46647	166.5986	0.46809	260.5937	-0.021711	256.2252	54724.6836	220.3725	0.2781	247.5193	0.13202	3544910	-0.59466	222.513	65.2739	64.9927	101.2036	98.3155	21252.748	85.1296	0.1865	94.4675	1367880
025	2019-03-23t0258	1553328144.82	adult	57.9989	6	-226.4141	744.7416	61.8497	30158.2384	95165.51	1111578.3124	322.161	-0.15745	181.718	0.7944	178.7238	0.78566	274.2953	0.24138	271.0759	43887.2578	233.4209	0.50478	260.6352	0.31273	2894760	-1.2926	162.463	64.957	64.6723	98.7487	96.8741	15799.7871	84.5934	0.11834	93.1418	1034760
025	2019-03-23t0658	1553342544.67	adult	61.9989	10	-222.4142	797.5818	57.3102	36030.7911	113542.5025	1385071.5053	370.856	0.41985	173.768	0.49335	170.4066	0.46794	273.0504	0.13934	269.5092	51879.5781	229.3772	0.34516	259.7048	0.2527	3293950	-1.1701	321.465	62.6223	62.4279	95.8571	93.5747	18212.8555	82.1893	-0.077449	90.8729	1187070
025	2019-03-23t1058	1553356944.34	adult	65.9988	13.9999	-218.4143	685.1801	71.8073	37954.1597	119995.6482	1784732.7109	307.553	-0.43959	161.541	0.030381	159.3476	0.040049	247.2449	-0.55145	242.7907	49201.7266	206.11	-0.32518	232.5635	-0.36723	3208680	-1.3829	119.624	65.365	65.0909	102.0742	100.9745	20312.7578	86.731	0.22655	96.6141	1298340
025	2019-03-23t1458	1553371344.46	adult	69.9988	17.9999	-214.4142	553.0311	66.2486	26456.2409	83987.2163	1083082.8179	304.898	-0.49862	156.665	-0.1833	155.7894	-0.12699	222.0997	-1.2382	219.9752	31093.957	196.6639	-0.63836	214.0629	-0.83065	2179050	-2.2321	229.159	57.8926	57.661	93.4262	90.5972	13079.6699	78.239	-0.49701	87.5183	805228
025	2019-03-23t1858	1553385745.7	adult	73.9992	22.0002	-210.4139	131.5936	26.8095	2457.3053	7885.0768	42379.3189	0	-5.0687	0	-6.3671	0	-6.3133					0	-6.5633	0	-6.2682	0	-3.8341	0	0	0				0	-7.5562	0	0
025	2019-03-23t2258	1553400145.55	adult	77.9991	26.0002	-206.4139	374.9631	62.5151	15692.6089	50326.6557	570942.6714	270.233	-1.0552	166.257	0.17638	165.2996	0.23011	228.5251	-1.061	225.8402	18967.5801	203.203	-0.48747	219.281	-0.74559	1378770	-2.9553	117.718	66.8694	66.5878	102.0359	100.8876	8468.9795	87.4989	0.23352	97.1945	554548
025	2019-03-24t0258	1553414545.23	adult	81.999	30.0001	-202.414	815.2485	57.9461	38626.4543	121812.2303	1540474.3433	361.256	0.44765	170.432	0.37267	168.4927	0.38249	263.998	0.12717	257.8794	53591.6055	216.0414	-0.059639	247.3749	0.065408	3459250	-1.6043	246.879	63.8647	63.6722	99.4249	96.6421	20183.252	83.6587	-0.17589	92.9926	1296260
025	2019-03-24t0658	1553428945.58	adult	85.9991	34.0002	-198.4139	827.6291	57.7767	37399.1779	117875.5899	1430282.4528	274.878	-1.0077	144.91	-0.71161	142.177	-0.73996	233.7014	-0.83351	230.3461	46039.168	195.6949	-0.70734	221.5109	-0.65366	2851670	-2.0752	114.1	62.4628	62.1761	96.9219	95.4771	19093.623	83.0486	-0.29163	91.9797	1229210
025	2019-03-24t1058	1553443345.72	adult	89.9992	38.0002	-194.4139	128.7108	26.8381	2385.6285	7657.8481	40865.9302	0	-6.0488	0	-7.2035	0	-7.0922					0	-7.508	0	-7.6716	0	-4.0627	0	0	0				0	-8.848	0	0
025	2019-03-24t1458	1553457751.82	adult	94.0009	42.0019	-190.4122	644.5397	68.6101	35086.5554	110895.0597	1642486.1539	288.745	-0.7341	166.432	0.31178	165.1977	0.3414	245.0221	-0.28663	241.7294	45084.0703	206.0662	-0.26108	231.4747	-0.23642	3056360	-2.0235	131.94	64.6658	64.4156	98.5983	96.7211	18142.0898	84.5069	-0.26673	93.4381	1187520
025	2019-03-24t1858	1553472147.2	adult	97.9996	46.0007	-186.4135	790.1753	58.5702	35678.929	112449.3118	1372618.0525	309.564	-0.31441	158.65	-0.0027506	157.6744	0.038014	249.0798	-0.051054	245.0609	46827	206.2503	-0.19473	234.9243	-0.056045	2978970	-2.1092	117.359	63.8686	63.531	99.0011	97.4457	18612.1992	84.0104	-0.38687	93.2873	1199260
025	2019-03-24t2258	1553486547.96	adult	101.9998	50.0009	-182.4133	810.4844	56.2368	36923.2156	116359.3423	1412985.4941	290.538	-0.6557	172.393	0.68953	171.3665	0.72151	239.6355	-0.33842	237.086	46728.9258	211.8811	0.078926	229.9843	-0.1592	3347180	-1.8807	251.842	65.4049	65.076	101.9095	99.16	19872.3477	85.9081	-0.25986	95.6976	1269900
025	2019-03-25t0258	1553500948.09	adult	105.9998	54.0009	-178.4132	827.7192	56.2341	37269.676	117416.8424	1419538.0932	287.685	-0.69268	168.256	0.54542	166.9643	0.56388	238.9841	-0.29346	236.1136	47079.875	209.1717	0.044648	227.9188	-0.17019	3299000	-1.9343	261.332	65.0935	64.7897	100.2503	98.2187	19749.3184	85.5384	-0.37419	94.7721	1276290
025	2019-03-25t0658	1553515347.88	adult	109.9998	58.0008	-174.4133	126.0246	31.285	2557.6871	8272.1645	49023.1809	0	-6.2204	0	-7.5272	0	-7.3859					0	-7.9855	0	-8.1622	0	-4.2823	0	0	0				0	-9.4791	0	0
025	2019-03-25t1058	1553529752.34	adult	114.001	62.0021	-170.4121	807.4107	53.6507	35281.1445	111176.3052	1301291.2011	303.599	-0.36913	166.285	0.54264	164.7495	0.54612	243.1742	-0.018457	240.6517	45230.4062	208.9219	0.16156	230.8995	0.041455	3092730	-2.1055	254.254	65.5064	65.3638	100.9105	98.2722	18769.3477	85.6377	-0.52235	94.5979	1218350
025	2019-03-25t1500	1553544226.44	adult	118.0216	66.0227	-166.3915	472.3994	63.2743	22897.6603	72880.9439	924430.8033	285.574	-0.71651	167.984	0.66478	166.5706	0.67182	241.9861	-0.02806	238.473	29280.3184	210.4546	0.2784	231.3585	0.10114	2024040	-2.8739	140.366	66.9555	66.5903	100.8819	99.7626	12206.708	87.3589	-0.42171	95.9617	806746
025	2019-03-25t1858	1553558550	adult	122.0004	70.0014	-162.4127	748.3421	70.294	41313.5268	130581.6901	1949200.6347	297.759	-0.49251	152.278	-0.075405	150.7259	-0.069589	232.7237	-0.36291	229.5558	50501.0391	197.3493	-0.20089	221.553	-0.22146	3294380	-1.964	297.759	63.0984	62.4103	116.3462	112.8821	25247.123	85.8422	-0.66733	101.7916	1365070
025	2019-03-25t2258	1553572948.75	adult	126	74.0011	-158.4131	829.3842	58.5047	36723.1655	115645.1333	1421868.7053	265.934	-1.1081	159.561	0.30894	158.2252	0.32104	234.6399	-0.27707	232.0781	45520.1484	202.2331	0.033076	224.1979	-0.103	3083840	-2.1093	155.069	66.0906	65.8317	100.3085	98.7849	19459.8398	86.1892	-0.71566	95.6064	1277330
025	2019-03-26t0258	1553587349.34	adult	130.0002	78.0013	-154.4129	854.8515	59.6348	38994.8434	122827.8232	1536950.6512	356.436	0.56748	160.773	0.38896	159.1911	0.38745	239.1189	-0.10763	235.5053	49258.4922	204.4083	0.15142	227.4776	0.030015	3299540	-1.9474	326.874	66.4784	66.2312	102.3037	99.9791	21074.5625	86.9726	-0.71668	96.2467	1364340
025	2019-03-26t0658	1553601748.45	adult	133.9999	82.001	-150.4131	482.9495	52.4915	18530.5825	58558.3255	616795.7802	266.635	-1.1294	186.431	1.6837	185.8811	1.7181	243.4573	0.04207	240.1198	23858.8125	220.5594	0.84166	235.8845	0.34263	1827030	-2.9774	128.309	74.4586	73.9042	113.0364	111.3007	11077.5664	96.0104	0.18311	107.6655	729694
025	2019-03-26t1058	1553616155.76	adult	138.002	86.003	-146.4111	87.1814	32.1591	1730.7041	5804.9745	33576.5263	223.111	-1.9479	157.72	0.25736	156.65	0.28159	211.6171	-1.1511	210.149	2116.1707	189.6107	-0.43183	204.9861	-0.79842	149518	-4.1293	121.485	69.9616	69.5244	106.3413	105.847	1063.4131	91.3466	-0.41171	99.7444	66323.6
025	2019-03-26t1458	1553630550.66	adult	142.0006	90.0016	-142.4125	589.5386	74.0221	33361.5311	105753.9687	1591130.4671	294.509	-0.66999	161.787	0.46328	162.0162	0.54907	246.1958	0.087708	243.6485	43084.2734	211.6552	0.49559	233.6479	0.24358	2823340	-2.2421	187.415	64.7623	64.5314	101.7498	100.0979	17806.2168	86.4712	-1.029	95.8926	1130170
025	2019-03-26t1858	1553644952.27	adult	146.001	94.0021	-138.4121	693.1841	69.3137	38604.2591	121948.7588	1870039.3285	280.465	-0.95189	179.21	1.3399	179.1834	1.4005	240.2635	-0.15999	237.7955	48533.2383	216.5833	0.70538	232.2436	0.1735	3618430	-1.6809	225.2	69.5236	69.2745	106.3733	104.1244	21487.4102	90.7522	-0.65323	100.7274	1403750
025	2019-03-26t2258	1553659348.61	adult	150	98.001	-134.4131	679.7758	67.0338	37064.6145	117089.7869	1729566.3732	296.058	-0.70257	181.167	1.4389	180.5296	1.4669	244.8483	-0.034466	242.1959	47745.4258	218.7105	0.79499	235.8205	0.28312	3517540	-1.7371	238.543	70.0263	69.8182	106.3266	103.9993	20733.6836	91.0872	-0.7102	100.6758	1359630
025	2019-03-27t0258	1553673748.84	adult	154.0001	102.0011	-130.413	782.3824	63.2048	35915.1922	113234.9791	1431604.9422	298.084	-0.69658	175.148	1.1326	173.6205	1.1203	252.5627	0.19386	249.6131	47734.3516	217.5479	0.7421	240.2289	0.42178	3308550	-1.8625	167.856	74.0335	73.1119	133.2654	129.5206	25187.1641	98.0494	-0.0465	121.0697	1398490
025	2019-03-27t0658	1553688148.45	adult	157.9999	106.001	-126.4131	767.5831	59.5695	35575.9195	112152.2076	1405884.6286	282.823	-0.97361	175.94	1.1726	174.85	1.1817	246.5646	-0.049833	243.5521	46354.1445	216.279	0.68191	235.6679	0.22744	3290780	-1.8571	189.193	73.8971	72.6713	135.7491	132.2692	25520.8242	98.9454	-0.044407	120.2964	1382170
025	2019-03-27t1058	1553702548.82	adult	162	110.0011	-122.413	365.8324	57.3053	14624.3448	46426.7528	530564.6782	238.798	-1.5965	158.689	0.28074	158.4432	0.34893	216.3484	-1.096	214.9924	16875.1719	194.3749	-0.2857	208.4773	-0.80736	1226350	-3.1749	123.911	70.2881	69.972	106.2904	104.5834	8290.6523	91.8415	-0.91981	101.3856	543186
025	2019-03-27t1458	1553716949.14	adult	166.0001	114.0012	-118.4129	389.998	79.0034	22615.5229	72272.9033	1178780.7242	230.439	-1.5114	156.579	0.16557	156.2067	0.23108	210.7507	-1.3006	209.0212	25079.3359	190.2895	-0.48143	204.687	-0.97274	1852800	-2.7327	122.707	68.3826	68.0699	105.1904	103.7534	12517.6553	90.3373	-1.1779	100.5141	809171
025	2019-03-27t1858	1553731349.85	adult	170.0003	118.0014	-114.4127	806.3574	56.8816	35641.6907	112307.8535	1343074.8891	253.193	-1.0554	152.585	-0.048864	151.8896	0.0059863	218.2869	-1.0699	216.0153	41037.9453	190.7417	-0.47702	208.5874	-0.85053	2862040	-2.0569	123.399	67.6242	67.3797	103.1966	101.5444	19400.9531	89.1498	-1.3943	98.4175	1268430
025	2019-03-27t2258	1553745750.32	adult	174.0005	122.0015	-110.4126	556.8903	53.9475	24975.7991	78938.0895	945162.1517	240.45	-1.0667	155.55	0.10548	155.0209	0.16861	215.641	-1.1695	213.5383	28464.6152	191.1432	-0.47311	207.2803	-0.91708	2045960	-2.5267	123.228	68.0736	67.7092	103.3726	101.7195	13645.1855	88.2642	-1.5677	97.9898	895372
025	2019-03-28t0258	1553760149.9	adult	178.0003	126.0014	-106.4127	628.4715	62.8263	31336.4966	99486.4816	1280900.485	256.172	-0.82906	164.231	0.57503	163.8914	0.64267	229.1057	-0.74994	226.5239	37802.4375	204.8908	0.13227	221.2762	-0.42165	2702100	-2.0789	138.551	70.7739	70.4824	106.0344	105.031	17495.6719	91.7295	-1.2752	100.9149	1164440
025	2019-03-28t0658	1553774551.01	adult	182.0007	130.0017	-102.4124	567.4003	86.5711	32625.7403	104684.9437	1596332.2385	259.634	-0.74405	167.39	0.75822	166.8647	0.81641	226.2989	-0.8438	223.4641	38697.1094	202.5532	0.018721	218.74	-0.5281	2852820	-1.9435	212.184	71.0942	70.9216	107.0367	105.3484	18303.2734	91.483	-1.3661	101.4084	1211660
025	2019-03-28t1058	1553788951.39	adult	186.0008	134.0018	-98.4123	756.4021	56.2933	32429.0268	102166.2655	1210172.7796	354.062	0.021324	168.171	0.81997	167.568	0.87834	226.9691	-0.82908	223.7938	38811.7109	202.4694	0.0070323	218.4562	-0.5476	2872020	-1.8813	296.033	72.4246	72.2054	109.8837	106.714	18790.1172	93.0059	-1.2704	103.0862	1236870
025	2019-03-28t1458	1553803352.29	adult	190.001	138.0021	-94.4121	700.2017	60.6303	34798.6916	109995.1118	1448316.9151	302.763	-0.36702	163.244	0.55662	162.2944	0.6049	229.7609	-0.74704	226.6044	42046.2422	200.0088	-0.11419	218.1411	-0.56996	2982960	-1.7713	278.575	69.7013	69.4328	104.7223	102.5291	19164.1738	90.1874	-1.5882	99.0847	1273650
025	2019-03-28t1858	1553817750.31	adult	194.0005	142.0015	-90.4126	671.0568	62.2459	33582.5231	106343.8682	1391467.842	331.709	-0.15639	158.212	0.27575	157.4475	0.34431	218.8018	-1.0783	215.0927	38727.9219	193.0067	-0.44267	209.111	-0.89037	2790220	-1.8326	267.535	70.0649	69.8061	104.9984	102.0989	18584.7188	90.2283	-1.6187	99.1494	1235660
025	2019-03-28t2258	1553832151.45	adult	198.0008	146.0018	-86.4123	632.7491	67.3987	32185.1892	102191.9476	1378892.8794	327.362	-0.19129	157.694	0.24773	156.9952	0.32606	218.2343	-1.0961	214.9979	36881.5938	192.106	-0.4977	207.9654	-0.93713	2664400	-1.8577	269.053	69.969	69.6571	107.3806	103.6595	18147.3203	90.3726	-1.643	100.1619	1182200
025	2019-03-29t0258	1553846551.35	adult	202.0007	150.0018	-82.4123	640.146	65.7888	32639.6309	103560.0856	1377107.395	321.646	-0.23603	158.426	0.29109	157.7327	0.37564	219.2767	-1.0687	215.6675	37715.5938	192.6043	-0.49221	208.9109	-0.91441	2714790	-1.7866	269.983	70.5343	70.2936	107.3512	104.4247	18464.4023	91.3368	-1.5975	101.0811	1208680
025	2019-03-29t0658	1553860951.8	adult	206.0009	154.0019	-78.4122	642.2993	67.2104	33102.8013	105000.7125	1414771.8548	315.758	-0.28613	157.564	0.23073	156.8664	0.32226	215.6595	-1.1771	212.5428	37524.7578	190.3768	-0.61288	206.6487	-1	2733420	-1.7351	328.255	70.5949	70.2477	107.6728	104.4985	18735.0586	90.7632	-1.6723	100.1108	1224680
025	2019-03-29t1058	1553875353	adult	210.0012	158.0023	-74.4119	641.6448	67.9897	32897.2677	104415.1401	1398369.3345	344.956	-0.08776	158.451	0.27317	157.6975	0.36778	219.2124	-1.0874	214.9906	37923.75	192.5361	-0.54138	208.2456	-0.96178	2735340	-1.6953	282.464	70.2926	70.052	108.3883	104.4888	18751.1797	90.7652	-1.7018	100.9503	1213460
025	2019-03-29t1458	1553889752.5	adult	214.0011	162.0021	-70.412	638.1566	69.1521	33034.2901	104927.8134	1419465.0367	342.098	-0.11542	157.919	0.23048	157.2443	0.3368	219.5797	-1.0865	214.1288	38206.8672	191.4155	-0.61241	206.9961	-1.0135	2739100	-1.6561	334.606	70.9364	70.6952	108.938	104.9133	18955.2207	91.6364	-1.672	101.171	1230390
025	2019-03-29t1858	1553904153.16	adult	218.0013	166.0023	-66.4118	382.213	110.9445	23998.8301	79940.8658	1424579.6713	323.855	-0.25757	157.523	0.18417	156.7578	0.28955	231.0509	-0.79696	220.7011	29112.4141	193.7233	-0.54011	212.064	-0.87373	1978960	-2.006	250.525	72.9587	72.6004	110.9126	107.7479	13974.9814	94.3694	-1.5163	104.3673	916580
025	2019-03-29t2258	1553918553.9	adult	222.0015	170.0025	-62.4116	402.5242	67.0402	20128.9459	64320.3789	851784.2812	299.454	-0.44694	157.669	0.1767	157.2585	0.30982	212.9953	-1.2878	210.3185	22577.498	190.8859	-0.68841	205.6522	-1.0878	1667030	-2.1212	243.411	72.0396	71.4353	110.446	108.3283	11707.2754	92.8169	-1.668	103.5233	761675
025	2019-03-30t0258	1553932953.68	adult	226.0014	174.0025	-58.4117	449.6032	63.8307	22849.0217	72764.496	978364.1458	279.305	-0.61152	162.025	0.44085	161.3596	0.56495	226.1255	-0.96157	222.5006	27135.0645	197.5601	-0.42421	214.9143	-0.82259	1942840	-1.9457	230.002	72.9834	72.7427	112.2844	109.5443	13474.1279	94.4874	-1.5982	105.3687	875143
025	2019-03-30t0658	1553947354.8	adult	230.0017	178.0028	-54.4114	266.4538	112.9721	20898.0259	70997.5907	1571050.5301	267.743	-0.71946	160.554	0.32986	160.442	0.49287	217.8758	-1.1932	216.0392	23748.4668	195.1276	-0.55434	210.0796	-0.98774	1748910	-2.0037	220.888	72.6677	72.0402	113.7348	111.5177	12397.0918	94.5559	-1.6392	105.4692	791570
025	2019-03-30t1058	1553961754.48	adult	234.0016	182.0027	-50.4115	280.3366	114.2997	21910.3556	74201.5323	1654741.9979	250.948	-0.87752	162.193	0.42022	161.9334	0.57808	220.8139	-1.1347	218.0884	25393.6016	197.1491	-0.49134	211.6154	-0.96048	1851920	-1.9206	227.795	73.492	72.9341	114.992	111.3755	13224.0801	95.3254	-1.6351	107.194	839131
025	2019-03-30t1458	1553976153.95	adult	238.0015	186.0025	-46.4116	282.8407	104.6658	18441.3281	61821.9577	1139713.3045	302.929	-0.4879	166.693	0.69546	166.4275	0.85835	231.8221	-0.86969	227.8176	22486.748	203.0665	-0.2586	219.8217	-0.73436	1608420	-2.0061	274.477	74.1279	73.5843	119.679	116.2878	11608.8604	97.8103	-1.525	110.3535	715260
025	2019-03-30t1858	1553990554.05	adult	242.0015	190.0026	-42.4116	282.0901	100.7663	17502.0208	58603.1555	1026120.26	295.174	-0.57605	172.553	1.0577	171.8285	1.1964	238.7694	-0.70818	235.3226	21966.7871	208.5847	-0.040449	226.8276	-0.54263	1584210	-1.9886	226.192	75.1737	74.5092	120.327	117.595	11070.0791	98.8715	-1.5089	112.0754	690170
025	2019-03-30t2258	1554004954.6	adult	246.0017	194.0027	-38.4114	256.7009	102.3681	18485.5639	62534.0724	1260863.1665	280.741	-0.73234	175.743	1.2463	175.263	1.4048	238.5238	-0.732	236.6229	23136.8125	212.1953	0.095554	229.8345	-0.47015	1697850	-1.9072	252.248	74.8792	74.0137	119.8645	115.5353	11626.8613	97.9517	-1.6167	110.1793	723408
025	2019-03-31t0258	1554019353.59	adult	250.0014	198.0024	-34.4117	277.0629	97.7949	17119.7942	56906.5348	980619.4766	258.114	-0.97887	176.821	1.2979	176.5868	1.4721	236.874	-0.78939	235.5875	21318.6621	213.5166	0.13593	228.6785	-0.51989	1585730	-1.9313	273.198	77.3769	76.3877	125.5472	122.2497	11299.2441	102.2434	-1.3948	116.3465	693916
025	2019-03-31t0658	1554033753.68	adult	254.0014	202.0025	-30.4117	242.5465	107.0519	17483.7794	59158.6675	1195046.665	342.813	-0.19645	178.263	1.3745	177.505	1.5149	243.5411	-0.62734	240.8142	22405.7793	216.4484	0.24799	233.7955	-0.3788	1625580	-1.8864	277.435	77.7972	77.0428	128.6076	124.5882	11831.9023	103.165	-1.3853	117.7828	709433
025	2019-03-31t1058	1554048153.69	adult	258.0014	206.0025	-26.4117	248.3892	110.9747	18524.8843	62766.326	1307619.4548	295.05	-0.7	178.155	1.3544	177.614	1.5078	244.4033	-0.61456	241.4311	23707.123	216.8778	0.25195	234.1492	-0.38056	1720090	-1.8187	230.508	77.5154	76.5625	124.389	120.7413	12065.7324	101.4045	-1.5425	115.1207	748411
025	2019-03-31t1458	1554062553.9	adult	262.0015	210.0025	-22.4116	255.6064	110.739	19044.455	64167.1805	1337090.9849	359.52	-0.035269	179.016	1.3971	178.7196	1.5664	240.9017	-0.71571	237.3759	24090.1699	215.1603	0.16233	231.2846	-0.47972	1775120	-1.7711	243.032	77.314	76.3221	123.9285	120.986	12392.8525	101.7453	-1.568	115.7487	766646
025	2019-03-31t1858	1554076953.3	adult	266.0013	214.0024	-18.4118	254.6521	109.7374	18733.8727	63095.1657	1301892.1798	268.126	-1.1004	176.708	1.2409	176.059	1.3855	237.3203	-0.81981	235.4787	23257.3926	213.5394	0.076232	229.2843	-0.55349	1725020	-1.7723	231.389	77.049	76.2298	125.9781	123.2109	12345.8486	102.2841	-1.5813	116.389	752152
025	2019-03-31t2258	1554091351.88	adult	270.0009	218.002	-14.4122	249.7283	108.8767	18378.7345	62025.7139	1276898.2068	268.629	-1.1744	178.15	1.3208	177.6678	1.4774	240.7935	-0.73921	238.7491	23116.1797	214.9972	0.12374	232.6582	-0.46522	1707030	-1.7604	227.9	77.5957	76.929	124.8318	121.9536	11983.8506	103.3756	-1.5609	118.1733	743522
025	2019-04-01t0258	1554105752.32	adult	274.001	222.0021	-10.4121	251.3457	109.7803	18666.0813	63028.7538	1309970.0511	260.361	-1.3867	176.469	1.2049	176.1253	1.369	238.4937	-0.81137	236.8405	23372.3867	214.5524	0.087844	230.3967	-0.54817	1716330	-1.7373	265.549	77.8324	77.0423	126.4456	122.5644	12391.6738	102.6689	-1.6507	116.7096	756998
025	2019-04-01t0658	1554120151.66	adult	278.0008	226.0019	-6.4122	246.6259	101.8592	17837.4654	60196.1255	1210663.3739	265.139	-1.4579	175.905	1.159	175.2458	1.3028	237.2067	-0.85764	234.6492	22060.2207	213.012	0.0036217	228.766	-0.6126	1635040	-1.7547	214.495	78.1463	77.3103	124.7118	121.9982	11598.1982	103.0986	-1.6711	116.0697	726370
025	2019-04-01t1148	1554137519.49	adult	282.8252	230.8263	-1.5878	245.7296	101.2853	17517.3098	59155.8572	1177462.5723	265.246	-1.6927	179.395	1.3629	179.013	1.5272	239.4253	-0.81392	236.9767	22027.1289	215.8893	0.10934	231.8888	-0.53578	1638240	-1.7318	142.297	79.0324	77.8778	124.1298	122.4418	11419.9385	104.8436	-1.6219	118.0312	721724
025	2019-04-01t1458	1554148951.99	dead	286.0009	234.002	1.5878	239.3179	103.421	16937.9854	57478.4748	1147480.7454	274.622	-1.7432	180.916	1.4481	180.4369	1.6075	243.8417	-0.70606	241.0272	21701.9121	218.2601	0.20026	234.2217	-0.47656	1601650	-1.7338	147.767	77.6758	76.5333	122.8291	121.7218	10931.79	102.4444	-1.8034	116.0617	687664
026	2019-03-20t1459	1553112155.23	larva	0	-45.9989	-214.0006	187.3929	26.2549	3296.9738	10455.838	53432.8218	0	-0.77634	0	-0.782	0	-0.77947					0	-0.77882	0	-0.79506	0	76912.1331	0	0	0				0	-0.78483	0	0
026	2019-03-20t1858	1553126551.07	larva	3.9988	-42	-210.0018	184.2715	24.4671	3046.1474	9649.5979	46639.3296	0	-0.9883	0	-0.97942	0	-0.97496					0	-0.99433	0	-1.0052	0	0.89501	0	0	0				0	-0.89916	0	0
026	2019-03-20t2258	1553140947.14	larva	7.9978	-38.0011	-206.0029	181.6447	24.5873	2997.3658	9499.3595	45948.4197	0	-1.201	0	-1.1837	0	-1.1773					0	-1.2169	0	-1.2204	0	-0.34672	0	0	0				0	-1.0203	0	0
026	2019-03-21t0258	1553155346.98	larva	11.9977	-34.0012	-202.0029	181.6419	24.3589	2996.2466	9496.4367	45766.3324	0	-1.4149	0	-1.3958	0	-1.3875					0	-1.4475	0	-1.4416	0	-0.9295	0	0	0				0	-1.1495	0	0
026	2019-03-21t0658	1553169748.02	larva	15.998	-30.0009	-198.0026	308.5295	35.889	8430.1746	26652.8577	203951.3269	177.509	0.11889	119.988	0.82537	119.656	0.85034	167.0532	-0.85172	166.4171	7684.4463	148.3354	0.70041	162.0448	0.52462	542467	-0.52573	112.015	62.4883	62.1647	97.2984	96.2381	4475.7271	82.2342	0.74094	92.5025	282510
026	2019-03-21t1058	1553184148.03	larva	19.998	-26.0009	-194.0026	441.7352	45.0628	15238.6068	48120.0465	455883.0983	309.383	1.248	126.933	0.81489	125.1625	0.81329	215.5507	-0.058023	207.6791	17459.6094	163.9027	0.77868	194.246	0.79411	1026890	-0.31138	117.352	63.6954	63.4887	96.0337	94.4619	7778.7305	83.3255	0.71484	91.1235	515296
026	2019-03-21t1458	1553198549.79	larva	23.9985	-22.0004	-190.0022	478.3819	43.7425	15909.4138	50276.5982	450929.8743	285.024	0.82949	146.303	1.0767	144.5411	1.0808	236.7301	0.24232	233.3808	20122.0625	183.9098	0.94186	216.3099	0.93861	1238600	-0.4676	147.533	65.1124	64.6518	99.6437	97.3814	8469.7168	85.6543	0.72235	93.91	551242
026	2019-03-21t1858	1553212954.71	larva	27.9999	-17.999	-186.0008	801.7306	39.8102	25481.7652	80375.4043	680444.2156	245.257	0.24093	122.647	0.39538	121.6794	0.41442	180.3909	-0.9821	177.7994	24533.1602	154.5452	0.24799	171.5063	0.11139	1665550	-0.36282	162.73	61.7673	61.4853	96.6789	95.1634	13148.332	81.7977	0.55551	91.2417	838800
026	2019-03-21t2258	1553227349.15	larva	31.9983	-14.0006	-182.0023	719.4376	43.5278	24983.4023	78678.7456	734612.7413	367.041	1.3416	123.903	0.24638	120.5916	0.21302	269.3232	0.70065	261.8725	35819.9922	164.1709	0.2217	233.8506	0.86403	1642960	-0.73017	201.825	60.7904	60.5291	96.059	93.5237	12775.8408	81.1472	0.46848	90.4247	806081
026	2019-03-22t0258	1553241747.45	larva	35.9978	-10.001	-178.0028	780.5359	55.3765	34904.1124	110033.4364	1323512.7471	316.215	0.62735	148.992	0.66342	143.9399	0.59344	276.2355	0.75733	272.7725	50827.3359	218.4197	1.0421	259.712	1.0971	2739660	0.018074	158.127	60.663	60.2564	95.2857	93.0835	17532.5625	80.7023	0.37853	89.8348	1115470
026	2019-03-22t0658	1553256148.54	larva	39.9981	-6.0007	-174.0025	1040.6507	55.071	44757.1712	140849.4756	1648602.356	364.807	0.98016	163.464	0.85043	156.6428	0.73746	309.9364	1.3978	307.1352	73145	235.2746	1.1934	292.1884	1.4577	3853830	0.70065	150.599	62.539	62.144	97.1497	95.2503	22927.3203	82.7145	0.36408	92.1935	1474420
026	2019-03-22t1058	1553270548.06	larva	43.998	-2.0009	-170.0026	1104.2746	61.1747	54799.8885	172532.3462	2311426.2452	473.382	2.0251	151.259	0.35442	143.7868	0.2175	354.0907	2.31	345.2252	101978.125	233.5046	0.97782	319.7198	1.7657	4348690	0.78418	228.023	56.0059	55.6466	92.4516	90.2743	26626.0547	76.9876	0.049124	86.9588	1610170
026	2019-03-22t1458	1553284954.21	adult	47.9997	2.0009	-166.0009	1198.8496	65.9621	62503.7762	196727.8823	2790355.5645	404.265	1.0707	174.895	0.81128	169.741	0.74003	315.4242	1.3855	311.3039	103459.125	244.2438	1.0208	291.628	1.1226	5728000	1.5848	174.879	65.619	65.3293	101.5485	99.7702	33307.8984	87.0782	0.3641	96.2735	2149090
026	2019-03-22t1858	1553299350.33	adult	51.9986	5.9998	-162.002	1239.2432	69.2206	72529.5254	228394.1677	3545048.5424	362.57	0.41505	157.198	0.12911	153.2624	0.086687	296.5623	0.87398	290.281	112397.125	232.2702	0.57624	272.1544	0.60631	5956870	1.3991	356.039	62.6923	62.3328	100.9745	97.8652	38269.3359	83.8218	0.12773	93.696	2375660
026	2019-03-22t2258	1553313748.35	adult	55.9981	9.9992	-158.0026	1175.1285	75.4616	74669.0405	235275.1796	3966793.4117	396.863	0.7633	152.65	-0.11907	149.1579	-0.1514	300.6614	0.89414	294.7667	117257.9453	223.5757	0.27306	272.2507	0.53978	5946790	1.0978	338.472	55.6709	55.2964	90.5621	88.3343	35319.2266	75.4359	-0.41449	84.5662	2168770
026	2019-03-23t0258	1553328149.24	adult	59.9983	13.9995	-154.0023	1375.3251	77.2206	86690.8074	272964.385	4607324.9951	445.906	1.3601	159.883	0.031157	156.1454	-0.0096583	303.9391	0.93831	297.8337	137684.4375	246.0853	0.77196	283.893	0.74271	7228320	1.7898	317.795	60.9301	60.5501	98.8323	96.6661	44771.0234	82.9142	-0.012188	92.9041	2754650
026	2019-03-23t0658	1553342549.17	adult	63.9983	17.9995	-150.0023	1495.3059	80.6448	84561.7093	266205.7412	4445959.0778	393.244	0.69304	161.263	0.022604	156.5369	-0.05651	272.5636	0.12633	267.9577	120745.6719	230.326	0.32702	257.6724	0.17653	7131350	1.484	344.088	62.8853	62.5798	100.2321	97.3635	44402.8281	84.0838	0.039163	93.619	2780910
026	2019-03-23t1058	1553356948.73	adult	67.9982	21.9993	-146.0024	1429.5045	75.6255	88873.6656	279772.8522	4700317.3527	370.622	0.40845	173.023	0.42023	168.3126	0.33914	295.3092	0.73686	291.3959	137023.4531	247.9163	0.80219	280.4903	0.70679	8023600	1.9154	377.947	64.5784	64.2645	103.3335	100.4572	47946.7383	86.4709	0.207	96.7337	2994690
026	2019-03-23t1458	1553371348.92	adult	71.9982	25.9994	-142.0024	1375.804	77.4422	87489.0684	275479.0832	4692682.2375	373.59	0.49039	176.958	0.57271	173.4241	0.53124	288.2557	0.62181	283.9478	131732.875	244.3622	0.72344	273.1007	0.58544	8073700	1.7804	282.633	62.9815	62.6425	99.1842	96.845	45327.1719	83.8802	-0.040441	93.2929	2873530
026	2019-03-23t1858	1553385750.21	adult	75.9986	29.9997	-138.002	1242.4905	80.953	82828.0978	261011.7316	4606749.6451	326.129	-0.18794	177.183	0.60247	173.4233	0.54538	284.9757	0.62807	282.3502	123109.5156	247.046	0.8481	272.9745	0.65779	7650210	1.3571	298.768	63.423	63.0123	101.3838	98.4362	43797.8164	84.7138	-0.002965	94.8389	2738420
026	2019-03-23t2258	1553400150.08	adult	79.9986	33.9997	-134.0021	1324.4847	80.241	88710.2357	279393.2999	4992417.4421	336.167	0.0076508	167.275	0.21766	162.1773	0.095728	284.3303	0.73088	281.1239	131644.9375	241.9005	0.74535	271.3848	0.70966	7729440	1.3115	208.736	63.9613	63.4381	105.7251	102.1566	48950.7344	85.7735	0.057225	97.1122	2955520
026	2019-03-24t0258	1553414549.67	adult	83.9985	37.9996	-130.0022	1279.356	81.4386	87571.2589	275904.6653	5023601.8309	331.354	-0.029975	164.491	0.12403	159.4896	-0.0018935	274.0414	0.51859	270.2564	125236.9453	234.064	0.55272	261.5019	0.52073	7501290	1.0858	219.785	65.7353	65.3309	105.707	103.4436	48308.1016	88.6032	0.29396	99.2987	2997730
026	2019-03-24t0658	1553428950.05	adult	87.9986	41.9997	-126.0021	1293.3155	88.3882	93119.0876	293424.8087	5637422.3158	322.066	-0.15513	155.387	-0.24889	151.4236	-0.33474	265.5271	0.3344	263.0959	128780.6484	220.7563	0.16275	251.7464	0.30964	7531000	1.0587	153.811	62.2342	61.7598	100.5217	98.1972	48753.0312	83.4037	-0.28269	93.8677	3016240
026	2019-03-24t1058	1553443350.25	adult	91.9986	45.9998	-122.002	1374.2341	86.9097	94151.4945	296458.5965	5587453.8923	332.343	0.074812	169.104	0.40763	165.6973	0.33959	273.2715	0.72716	270.0883	134176.3125	235.1538	0.739	261.2899	0.70526	8292860	1.5499	314.17	68.7417	68.1797	116.2653	112.0326	57086.25	92.2552	0.57265	105.5313	3371090
026	2019-03-24t1458	1553457756.52	adult	96.0004	50.0015	-118.0003	872.2162	92.5418	61798.0942	196317.279	3647642.9523	343.299	0.32101	166.846	0.35305	161.7545	0.20337	276.2718	0.94524	273.134	88959.5234	235.875	0.84829	264.5483	0.90377	5370260	-0.46229	148.668	68.5054	67.9219	109.5619	107.6589	35278.9453	91.7219	0.45827	102.9019	2204980
026	2019-03-24t1858	1553472151.77	adult	99.999	54.0002	-114.0016	1379.2864	84.6092	93767.6125	295219.0812	5445069.9275	315.758	-0.17602	163.168	0.23184	159.4801	0.14353	264.4642	0.58324	261.162	129322.9766	225.2789	0.54305	251.0306	0.53058	7970250	1.3232	213.468	64.9741	64.4619	108.5883	105.0127	53099.6875	87.9271	-0.0083843	99.8025	3173790
026	2019-03-24t2258	1553486552.59	adult	103.9993	58.0004	-110.0014	1323.3897	83.9893	92066.5355	290064.7418	5349455.8544	317.656	-0.11611	166.262	0.4292	163.9973	0.40324	257.4051	0.38901	253.0654	123554.4531	220.4637	0.44268	245.0617	0.40068	7971780	1.3351	254.143	67.3299	66.6813	115.3318	110.1302	55359.2734	90.1948	0.15595	103.0628	3228270
026	2019-03-25t0258	1553500952.52	adult	107.9992	62.0004	-106.0014	1354.0454	84.9236	94166.0564	296593.7619	5504900.051	306.075	-0.32266	163.751	0.3595	161.2577	0.3208	258.9533	0.51831	254.9063	127146.0938	216.606	0.37142	245.7943	0.49567	8027220	1.3898	183.808	69.7698	69.1581	112.6388	110.5875	55305.6523	93.2046	0.39506	105.7801	3420180
026	2019-03-25t0658	1553515352.37	adult	111.9992	66.0003	-102.0014	1471.7031	83.0663	94742.8851	298120.4093	5326235.7995	349.19	0.51801	161.136	0.27869	158.6354	0.23821	259.8165	0.60829	256.4415	128349.3516	217.7018	0.48456	246.0023	0.56589	7959470	1.3586	292.366	69.0696	67.7501	127.1144	123.0932	62794.5039	97.0822	0.72623	115.7208	3411760
026	2019-03-25t1058	1553529757.05	adult	116.0005	70.0016	-98.0001	1418.3888	87.409	98965.0308	311537.7633	5955919.9431	341.526	0.36894	153.955	-0.032195	151.4797	-0.070499	252.5106	0.36502	248.8123	130295.4766	209.2068	0.21249	236.9971	0.29576	7931480	1.3527	305.432	69.0443	67.9781	120.2613	116.9592	62054.8203	94.9723	0.42778	110.2992	3557020
026	2019-03-25t1500	1553544231.1	adult	120.0211	74.0222	-93.9796	812.1526	82.6471	50141.3838	159227.239	2610140.4518	352.429	0.566	155.931	0.097853	153.6484	0.066585	264.2506	0.84676	258.835	69233.6484	213.3551	0.43154	244.3311	0.60209	4082440	-1.4018	182.689	65.8525	64.9828	119.6048	115.3511	31336.4473	90.5511	-0.12123	107.1339	1724080
026	2019-03-25t1858	1553558554.67	adult	123.9998	78.001	-90.0008	1408.4622	82.7323	92063.3152	289764.9662	5252756.6382	388.293	1.2249	163.132	0.48127	160.6503	0.43572	274.6977	1.2561	268.6587	131854.8906	218.9465	0.70398	255.5775	1.0435	7826920	1.2894	177.407	73.1414	71.9738	127.5265	124.435	61212.7109	99.1804	0.72959	116.8321	3509250
026	2019-03-25t2258	1553572953.41	adult	127.9995	82.0006	-86.0011	1337.4211	83.717	92122.4983	290081.1486	5411559.6202	423.163	1.8451	154.699	0.086003	151.6768	0.016814	277.0875	1.337	269.0697	133002.0156	208.7292	0.32503	249.6982	0.84985	7422010	0.99547	279.575	69.6963	68.2405	134.0955	129.8519	64365.8516	97.0364	0.42041	119.1201	3343820
026	2019-03-26t0258	1553587354.04	adult	131.9997	86.0008	-82.001	1370.9105	85.2437	95420.5884	300481.4938	5624071.1013	375.324	0.90651	155.971	0.16452	153.1703	0.10473	276.178	1.2785	271.6231	137260.4844	211.4337	0.46308	251.539	0.92735	7747250	1.2175	264.059	69.8676	68.3383	135.9479	131.4213	67566.1094	97.1902	0.35557	120.314	3470400
026	2019-03-26t0658	1553601752.98	adult	135.9994	90.0005	-78.0013	1421.1408	85.7671	94652.4375	297894.2211	5535805.3535	385.73	1.0548	152.629	0.0062407	149.6248	-0.062319	277.5254	1.2927	270.2257	137097.5312	205.5621	0.23704	249.1872	0.8402	7528420	1.0466	184.355	71.6751	70.2768	134.9281	130.584	66654.5	99.0129	0.46948	120.5557	3535370
026	2019-03-26t1058	1553616160.58	adult	140.0015	94.0026	-73.9992	1422.1568	84.9064	96732.8211	304544.0773	5729354.5966	393.033	1.1404	154.722	0.11368	152.1335	0.064224	281.9075	1.4066	272.9272	142081.3594	203.7809	0.17045	250.4096	0.87505	7796880	1.2135	298.594	70.8565	69.5877	135.2755	131.5302	68178.8281	97.801	0.24926	120.0258	3570670
026	2019-03-26t1458	1553630555.37	adult	144	98.0012	-70.0006	1358.0427	86.1046	96665.3421	304506.6451	5807520.9536	386.531	0.97418	157.035	0.22745	154.5518	0.18167	275.2019	1.1107	268.7538	138701.75	207.7909	0.33956	250.7365	0.86963	7902160	1.2603	204.532	74.0872	72.382	142.8944	138.3036	72018.7656	103.6726	0.79792	128.2256	3728140
026	2019-03-26t1858	1553644956.82	adult	148.0004	102.0016	-66.0002	1298.7735	88.6033	92978.0319	292894.3551	5749806.206	391.353	1.0135	156.504	0.19468	153.65	0.13089	283.1836	1.3376	275.6289	137060.8594	209.3859	0.40313	255.3441	1.0177	7570570	1.0072	220.944	73.1208	71.3847	144.7337	140.6623	70051.1094	101.6102	0.48314	129.0243	3537070
026	2019-03-26t2258	1553659353.21	adult	151.9994	106.0006	-62.0012	1370.0938	88.1241	94447.2896	297433.6331	5651645.006	501.529	2.918	157.087	0.21621	153.5214	0.11658	294.5786	1.6736	283.2953	144932.6562	216.2548	0.69062	263.5976	1.2989	7724260	1.0862	287.818	77.014	75.0481	152.5259	146.6095	75042.7344	108.18	1.1084	135.4164	3786930
026	2019-03-27t0258	1553673753.51	adult	155.9995	110.0007	-58.0011	1346.2062	86.7684	94146.757	296543.003	5649906.4886	478.417	2.4531	156.772	0.19151	154.0355	0.13396	296.2199	1.6659	283.6684	145147.75	213.7187	0.57442	261.9246	1.2124	7681350	1.0345	287.73	71.4198	69.6346	145.8643	140.0497	71473.5156	100.9061	0.22044	127.7345	3499360
026	2019-03-27t0658	1553688153.1	adult	159.9994	114.0005	-54.0012	1272.9636	87.4221	91774.5837	289181.8216	5588799.7287	436.909	1.6409	157.789	0.23532	154.8728	0.16829	297.6132	1.6521	286.4531	142259.125	209.8693	0.39744	261.8846	1.1847	7535370	0.91858	368.109	73.0038	70.5785	158.849	152.433	75929.8125	105.0502	0.57931	136.2011	3486370
026	2019-03-27t1058	1553702553.35	adult	163.9995	118.0006	-50.0012	1396.2737	86.6829	96301.8004	303191.4082	5663959.5879	380.773	0.55453	161.072	0.40184	159.0865	0.37989	293.7813	1.4677	285.4209	147478.2188	211.7359	0.47076	261.2578	1.1364	8075830	1.2526	266.612	73.6872	71.55	147.0827	143.1272	73835.5	105.508	0.52606	131.2542	3694530
026	2019-03-27t1458	1553716953.68	adult	167.9996	122.0007	-46.0011	1339.9384	88.3827	93688.6623	295041.5802	5624500.5878	443.61	1.2262	161.228	0.40703	157.9859	0.32143	312.9644	2.0463	301.3042	152726.625	215.9915	0.64949	274.3319	1.5912	7861300	1.0969	335.311	77.0242	74.4916	165.5597	158.5398	80793.1484	110.8853	1.0055	142.0516	3755620
026	2019-03-27t1858	1553731354.51	adult	171.9998	126.0009	-42.0008	1436.7591	86.4567	99326.1529	312633.8535	5908507.0666	464.369	1.2598	159.869	0.33494	156.8703	0.26411	312.3234	1.9761	302.2752	161783.5312	214.0595	0.55529	271.4107	1.4521	8267950	1.335	322.73	76.2591	73.7833	156.2993	152.4256	80963.0625	110.1978	0.81788	139.6143	3943890
026	2019-03-27t2258	1553745755.01	adult	175.9999	130.0011	-38.0007	1385.6765	88.3946	99922.475	314710.9449	6128522.1196	463.206	1.0863	157.449	0.20743	154.7932	0.15811	296.5213	1.418	287.0387	154191.0625	209.3805	0.33791	260.997	1.039	8186110	1.2667	303.01	76.6105	73.6565	151.3078	147.3706	78680.0547	113.7248	1.0704	138.5987	3983130
026	2019-03-28t0258	1553760154.57	adult	179.9998	134.001	-34.0008	1380.4388	89.0922	98022.945	308723.2597	5956429.7849	579.08	1.949	162.598	0.49514	160.1357	0.45318	308.9198	1.7656	297.1744	157858	218.0334	0.72074	273.7657	1.4696	8293450	1.3176	393.489	78.4178	75.651	159.9983	155.4644	81759.1094	115.9955	1.1623	143.1709	3999780
026	2019-03-28t0658	1553774555.67	adult	184.0001	138.0013	-30.0005	1430.817	86.6037	98524.1822	310148.6711	5920434.495	447.487	0.76764	158.306	0.26673	155.4754	0.21088	297.5167	1.3636	283.3041	152923.5625	210.9454	0.39352	258.2516	0.87771	8121730	1.1998	242.887	74.7178	71.4495	155.0007	151.3698	79670.3828	112.9966	0.7282	139.1881	3833320
026	2019-03-28t1058	1553788956.18	adult	188.0003	142.0014	-26.0004	1427.6564	88.869	99390.0092	312883.5784	5998551.0045	408.902	0.43031	161.382	0.4462	158.3888	0.38072	298.5991	1.3545	291.0065	154674.3438	217.783	0.6921	272.2948	1.3391	8351040	1.3197	282.486	81.3936	77.5793	165.5243	161.5518	85741.5781	123.5651	1.604	150.3562	4211880
026	2019-03-28t1458	1553803356.99	adult	192.0005	146.0016	-22.0002	1555.4668	88.7606	107091.8164	336985.6559	6442037.076	504.325	1.1023	161.534	0.46439	159.2882	0.44347	310.7503	1.6761	295.2279	173398.6719	216.1343	0.60616	267.5538	1.1342	9007160	1.6783	271.959	81.9154	77.9084	168.5221	164.0499	94035.3359	125.5377	1.6208	153.2963	4567600
026	2019-03-28t1858	1553817755.03	adult	195.9999	150.0011	-18.0007	1560.0834	89.3504	105948.1144	333400.3859	6291643.6106	491.347	0.97714	157.847	0.25806	154.8168	0.19862	313.998	1.7168	295.1988	173326.8906	214.2047	0.50488	267.1964	1.0831	8709060	1.4913	265.291	82.8381	78.3015	174.4103	170.3494	96274.4844	128.9528	1.755	158.6539	4570510
026	2019-03-28t2258	1553832156.14	adult	200.0003	154.0014	-14.0004	1542.8483	91.4088	107476.8653	338239.6919	6537843.2678	430.398	0.53583	157.212	0.21915	154.115	0.15972	293.1216	1.0628	287.0679	164148.125	213.0799	0.4316	262.4487	0.87879	8792240	1.519	268.512	83.0525	78.5752	176.8291	172.5726	99024.3047	129.5917	1.6254	160.0159	4644800
026	2019-03-29t0258	1553846556.16	adult	204.0003	158.0014	-10.0004	1463.1818	87.0003	100819.8301	317385.2762	5942339.757	458.038	0.72656	158.59	0.29534	155.1713	0.21968	313.3103	1.5868	303.026	164801.2344	217.8163	0.61452	269.0618	1.0511	8326290	1.2506	286.358	84.5848	79.0541	185.7924	179.4774	97726.8281	136.3441	1.9921	167.5123	4440870
026	2019-03-29t0658	1553860956.57	adult	208.0004	162.0015	-6.0003	1448.9547	85.2504	97910.6916	308189.5311	5695666.8851	467.198	0.78037	159.068	0.32008	155.0992	0.21396	303.5409	1.2621	293.4654	155109.375	221.0833	0.73293	265.6888	0.89877	8113430	1.1268	275.416	85.5441	79.6906	183.5769	179.4614	93807.7969	140.2334	2.1192	170.0339	4363260
026	2019-03-29t1058	1553875357.77	adult	212.0007	166.0018	-1.9999	1400.3467	84.8837	94448.8186	297308.0707	5497713.1677	421.537	0.45362	161.447	0.45601	156.7697	0.30889	300.0192	1.1133	289.3188	147909.4688	227.3234	0.97303	269.336	0.96854	7944010	1.0276	249.822	87.0547	80.2527	191.5551	187.659	94436.6406	146.842	2.4341	177.2911	4283530
026	2019-03-29t1458	1553889757.3	dead	216.0006	170.0017	1.9999	1403.8245	85.2396	93786.4346	295205.4674	5438818.9437	482.961	0.89118	161.27	0.43169	156.209	0.26296	301.8707	1.1151	292.0635	147614.75	229.1355	1.0181	270.4093	0.95738	7879010	0.98453	257.515	88.3607	81.1035	195.261	190.9933	95482.6094	149.8633	2.4822	181.4837	4316950
027	2019-03-20t1459	1553112159.57	larva	0	-45.999	-290.0005	202.0072	34.1883	4769.2421	15161.7765	103468.0616	111.796	0.2696	47.6718	0.088573	47.1473	0.088756	81.5753	-1.8336	78.9829	2120.9575	67.3537	0.19786	75.9813	0.14328	123232	92934.5726	101.012	54.1246	54.0784	85.8511	83.8729	2232.1296	71.6342	0.72123	78.8188	139912
027	2019-03-20t1858	1553126555.5	larva	3.9989	-42.0001	-286.0016	167.9053	26.8964	3064.2561	9736.2033	51764.3241	0	-0.9883	0	-0.97942	0	-0.97496					0	-0.99433	0	-1.0052	0	0.89499	0	0	0				0	-0.89916	0	0
027	2019-03-20t2258	1553140951.59	larva	7.9978	-38.0012	-282.0027	133.1534	29.3513	2501.3021	8028.8813	44791.2186	0	-1.201	0	-1.1837	0	-1.1773					0	-1.2169	0	-1.2204	0	-0.34673	0	0	0				0	-1.0203	0	0
027	2019-03-21t0258	1553155351.57	larva	11.9978	-34.0012	-278.0027	135.9049	29.4601	2557.6689	8205.416	45932.9965	0	-1.4149	0	-1.3958	0	-1.3875					0	-1.4475	0	-1.4416	0	-0.92951	0	0	0				0	-1.1495	0	0
027	2019-03-21t0658	1553169752.54	larva	15.998	-30.0009	-274.0024	178.6902	25.5895	2938.0274	9336.6066	46136.8457	220.901	0.54658	147.372	1.3828	147.2416	1.4168	193.0748	-0.36609	190.1435	3282.271	173.1487	1.0998	185.6858	0.84476	240806	-0.97846	110.717	67.7611	67.4016	100.3878	99.5678	1706.5929	87.3933	0.86826	95.4877	110722
027	2019-03-21t1058	1553184152.62	larva	19.9981	-26.0009	-270.0024	247.9022	22.2242	3398.9108	10730.9198	43775.0751	219.491	0.34802	150.227	1.3037	149.3492	1.3254	203.8194	-0.28135	200.3348	4076.3872	179.9808	1.0451	195.1567	0.80676	287835	-1.2869	110.401	65.2244	65.0627	97.3943	95.4165	1947.8861	84.7346	0.75129	92.2153	124970
027	2019-03-21t1458	1553198554.42	larva	23.9986	-22.0004	-266.0019	576.352	40.6485	18482.7331	58266.3328	499952.7795	260.342	0.57814	109.391	0.27683	106.8144	0.25587	213.0543	-0.21816	210.3493	21092.377	147.453	0.31879	189.788	0.55942	1076410	-0.66084	101.181	57.2686	57.1597	89.2513	88.3076	8835.8789	76.2256	0.46589	84.7344	563523
027	2019-03-21t1858	1553212959.43	larva	28	-17.999	-262.0005	445.4993	45.2087	15924.0432	50299.4916	497442.8462	261.801	0.41249	156.948	1.1643	155.731	1.1847	220.698	-0.17975	214.8033	18759.3262	189.821	0.87079	208.3048	0.65339	1326840	-0.73351	237.046	64.654	64.3213	101.0901	96.6638	8592.6553	84.5009	0.6332	93.8265	546585
027	2019-03-21t2258	1553227353.92	larva	31.9984	-14.0005	-258.002	597.196	42.1421	19389.7641	61111.0433	533529.7198	278.861	0.4092	169.639	1.3092	169.2777	1.3547	234.5695	-0.00866	232.0098	24395.2246	209.0047	1.0411	225.7276	0.74053	1751010	-0.62018	122.548	67.1106	66.9897	102.002	100.649	10608.208	87.5369	0.66368	96.8265	692715
027	2019-03-22t0258	1553241752.06	larva	35.9979	-10.001	-254.0025	864.1361	49.2674	36010.5456	113538.0273	1229614.859	300.78	0.46075	142.596	0.50894	137.9362	0.44711	252.8684	0.26752	250.5653	48045	203.1059	0.75169	239.3388	0.77669	2708320	-0.011899	137.027	59.8103	59.5012	95.919	94.0939	18224.6113	80.5933	0.37496	90.4513	1135980
027	2019-03-22t0658	1553256153.25	larva	39.9982	-6.0007	-250.0022	933.4506	55.6611	41528.9284	130782.465	1568648.6915	350.446	0.82179	138.154	0.2129	132.1348	0.11448	280.8739	0.77132	277.4822	61511.375	206.7895	0.63097	262.0183	0.96563	3022520	-0.051509	242.273	56.0524	55.8339	89.9689	87.7785	19703.1992	75.6671	0.11408	84.137	1226310
027	2019-03-22t1058	1553270552.68	larva	43.9981	-2.0009	-246.0024	1016.8009	59.0918	49699.3505	156512.6204	2030712.2008	348.434	0.61647	145.96	0.21454	142.6027	0.18595	275.8457	0.57395	271.2928	71995.7266	200.5557	0.29759	251.0385	0.60057	3804740	0.31579	111.667	57.0055	56.7933	90.4981	88.8251	23619.9922	76.4969	0.029932	85.3634	1485960
027	2019-03-22t1458	1553284958.97	adult	47.9998	2.0009	-242.0006	1071.4921	63.8255	56487.6649	177875.2541	2516247.4675	334.998	0.27169	154.213	0.23477	150.2435	0.19145	284.9608	0.68987	282.5078	84348.4141	215.6402	0.39929	264.2775	0.63787	4558380	0.62271	132.14	64.3416	64.1034	100.5522	98.7017	29763.4648	85.6705	0.30169	95.0061	1901870
027	2019-03-22t1858	1553299355.05	adult	51.9987	5.9998	-238.0017	1103.9806	65.3988	60263.7931	189851.7575	2764251.4954	339.326	0.13993	165.654	0.38094	161.4162	0.3319	279.0893	0.46378	276.366	88192.2188	232.2751	0.57635	263.1624	0.43863	5224390	0.823	184.005	61.1334	60.7813	95.2762	93.4778	30107.2852	81.2055	-0.0090081	90.389	1928030
027	2019-03-22t2258	1553313752.9	adult	55.9981	9.9992	-234.0023	1111.6505	67.8075	63007.5851	198482.1758	2992925.8058	332.891	-0.019949	172.029	0.49194	169.551	0.49793	270.7859	0.17421	266.6175	89359.3594	225.1222	0.31063	255.1684	0.2048	5669200	0.8872	298.598	64.9428	64.6721	99.8961	97.1549	32965.7109	85.0123	0.1538	93.8848	2140190
027	2019-03-23t0258	1553328153.97	adult	59.9984	13.9995	-230.002	1136.5164	66.6175	61929.5767	195024.2146	2844210.7186	322.65	-0.20637	162.036	0.10294	160.013	0.12055	271.3309	0.12961	267.4421	88182.5469	221.4362	0.1421	255.596	0.15797	5252400	0.33519	127.427	59.7651	59.4491	95.651	94.0066	31086.5859	81.177	-0.12889	90.4153	1937290
027	2019-03-23t0658	1553342553.76	adult	63.9984	17.9994	-226.0021	1034.0847	73.4737	60485.4045	190691.7199	2976769.5626	268.354	-0.96234	134.535	-0.91717	132.7684	-0.90005	220.9242	-1.1982	218.7617	70032.9688	183.079	-0.94023	209.2575	-0.88063	4253040	-0.58205	149.313	62.4825	62.1025	98.2051	96.3726	31131.0117	83.7749	0.015982	93.0254	1975260
027	2019-03-23t1058	1553356953.38	adult	67.9983	21.9993	-222.0022	1065.665	64.7001	56584.2577	178161.8345	2574250.2032	286.77	-0.75768	157.402	-0.15742	156.4483	-0.10328	237.2962	-0.81837	234.6331	70476.9609	204.1264	-0.42943	226.5251	-0.54382	4665560	-0.44502	122.578	64.4303	64.1394	100.1598	98.8999	29747.4727	85.4503	0.12311	95.3494	1909780
027	2019-03-23t1458	1553371353.48	adult	71.9983	25.9993	-218.0021	1098.0627	66.4605	61189.8611	192753.1499	2870055.0935	292.77	-0.69621	149.034	-0.51024	148.1345	-0.45624	227.7671	-1.0871	225.5574	73113.2266	195.7945	-0.70835	216.435	-0.81503	4773570	-0.50125	163.964	66.44	66.0922	104.3677	102.6855	33502.0391	88.1667	0.33714	98.5207	2128070
027	2019-03-23t1858	1553385754.94	adult	75.9987	29.9998	-214.0017	1057.5471	65.3277	56688.9418	178490.6619	2597943.7975	290.441	-0.74359	155.247	-0.28629	154.0573	-0.24294	239.6818	-0.73053	236.0918	71185.5	199.8293	-0.60928	225.3294	-0.602	4610990	-0.71917	242.212	67.3201	66.922	105.3298	103.2076	31282.9395	89.0091	0.39551	99.2547	1999480
027	2019-03-23t2258	1553400154.76	adult	79.9987	33.9997	-210.0018	962.6988	66.6228	54912.9222	173125.3029	2603211.2889	276.128	-0.98419	160.008	-0.088286	159.4973	-0.01735	227.5476	-1.0854	224.5524	65533.7148	199.9427	-0.60672	218.1478	-0.79507	4592540	-0.81559	226.407	69.0572	68.7547	107.3163	105.7645	30907.0879	90.7341	0.53638	100.9704	1982080
027	2019-03-24t0258	1553414554.35	adult	83.9985	37.9996	-206.0019	1016.0555	69.2573	56621.2637	178330.5211	2710308.0499	264.095	-1.2034	141.976	-0.85471	140.5483	-0.82498	219.8111	-1.3282	216.0136	65283.8906	187.5399	-1.0053	208.0823	-1.0837	4206030	-1.1424	124.157	61.3879	61.0746	100.2326	98.8728	29769.0859	83.6396	-0.20099	94.3541	1818620
027	2019-03-24t0658	1553428954.9	adult	87.9987	41.9997	-202.0017	1027.2578	68.414	56531.2298	178087.6464	2663538.1981	277.781	-0.96263	140.614	-0.90768	137.5053	-0.9538	228.9751	-0.9781	225.57	67776.6328	193.0767	-0.79469	217.0834	-0.78401	4161480	-1.2231	233.45	63.162	62.4201	115.8783	111.4218	34299.9922	86.2045	0.0032808	102.6588	1869280
027	2019-03-24t1058	1553443354.99	adult	91.9987	45.9998	-198.0017	860.7856	70.0116	50576.1721	159596.1752	2480915.1939	286.697	-0.78252	151.917	-0.37425	151.4434	-0.30608	229.0306	-0.92249	225.1933	60693.1172	193.5709	-0.73739	215.8434	-0.77949	4017000	-1.3604	201.027	65.2166	64.5164	106.6794	104.2152	28270.0371	87.4811	0.077377	99.1702	1724460
027	2019-03-24t1458	1553457761.3	adult	96.0005	50.0015	-194	1021.0194	66.0096	55009.7056	173234.4421	2544983.6289	270.173	-1.0744	145.947	-0.61346	144.6888	-0.58153	220.8712	-1.1679	217.4737	63831.7852	185.4339	-0.98231	208.6287	-0.96687	4204730	-1.2616	161.802	67.7033	67.2821	107.5522	105.1026	31082.5879	89.4294	0.21816	100.844	1950530
027	2019-03-24t1858	1553472156.6	adult	99.9992	54.0002	-190.0013	992.0145	66.1362	53821.6542	169571.711	2464173.901	302.537	-0.43	152.422	-0.27226	150.9976	-0.25185	230.1239	-0.74313	225.9859	64894.9414	192.5875	-0.66714	217.2283	-0.62042	4293120	-1.2215	216.344	69.999	69.3041	113.292	110.6823	31948.3574	93.0661	0.53184	105.683	1971590
027	2019-03-24t2258	1553486557.27	adult	103.9994	58.0004	-186.0011	936.9376	66.3936	49934.6618	157315.9339	2295189.4682	291.703	-0.61626	156.8	-0.020473	155.7514	0.014125	232.7132	-0.57168	229.1092	60970.8438	198.7742	-0.37574	219.9535	-0.46794	4103000	-1.3686	169.869	73.9045	72.4887	132.3318	130.3388	34670.9219	102.3389	1.4321	122.3596	1933860
027	2019-03-25t0258	1553500957.31	adult	107.9994	62.0004	-182.0011	934.8304	66.9703	52237.6282	164693.5266	2456792.1268	343.545	0.40044	151.106	-0.24844	149.0058	-0.26378	236.4438	-0.3606	232.1347	64785.5977	200.0218	-0.26591	223.4803	-0.28782	4130490	-1.3598	291.023	68.8866	68.3811	115.2485	109.9368	31578.0938	92.286	0.29855	104.8827	1883020
027	2019-03-25t0658	1553515357.14	adult	111.9993	66.0004	-178.0011	949.7494	69.6552	55628.504	175421.1283	2730354.887	242.776	-1.5342	132.957	-1.089	131.383	-1.0739	203.2773	-1.6001	200.2484	59153.7031	173.3178	-1.2496	192.6703	-1.3316	3864520	-1.5553	143.98	61.7716	60.9696	108.7619	106.6802	31649.6992	85.4335	-0.50129	99.5516	1795450
027	2019-03-25t1058	1553529761.92	adult	116.0007	70.0017	-173.9998	963.2828	64.4777	50185.2584	158068.3621	2265354.7638	310.176	-0.23378	161.262	0.3251	159.2616	0.3068	250.1163	0.27177	247.2685	66030.7031	205.3874	0.061094	233.4407	0.16784	4244260	-1.287	193.662	66.8782	66.0453	114.8152	111.3447	30311.2207	90.3522	-0.062117	104.9201	1760170
027	2019-03-25t1500	1553544235.91	adult	120.0212	74.0222	-169.9792	943.456	65.6872	49002.0479	154353.773	2211170.076	323.044	0.004272	159.367	0.26682	157.6652	0.26235	246.0133	0.14081	241.5078	63225.418	203.3347	0.029526	230.1061	0.086245	4092540	-1.3945	209.461	68.0757	67.3345	116.4998	113.7399	29940.459	91.6599	-0.0026548	106.3884	1748180
027	2019-03-25t1858	1553558559.57	adult	124	78.001	-166.0005	951.4002	64.1661	49191.1856	154942.7693	2201136.9372	318.052	-0.10764	158.246	0.23984	156.3125	0.22338	245.8754	0.14976	241.0099	63435.8398	201.378	-0.0082786	229.0459	0.07562	4077530	-1.402	204.59	69.0359	68.1337	117.7574	114.9955	30381.418	92.8297	0.043913	107.8582	1778850
027	2019-03-25t2258	1553572958.18	adult	127.9996	82.0007	-162.0008	811.9295	69.1584	45628.6994	143992.2229	2166893.9861	293.988	-0.5833	157.169	0.20862	155.4037	0.19998	236.1275	-0.21904	233.9472	56434.4805	199.646	-0.046741	223.3285	-0.1162	3751140	-1.6308	247.522	69.0202	68.3154	114.9019	112.4731	27461.5625	92.7003	-0.051348	107.1546	1647300
027	2019-03-26t0258	1553587358.95	adult	131.9998	86.0009	-158.0006	783.083	69.9462	45022.0312	142237.9257	2153669.288	296.59	-0.55881	154.707	0.1015	153.0692	0.099744	232.0368	-0.37824	228.4126	54760.6953	196.1031	-0.16994	218.4399	-0.28887	3639800	-1.7031	197.429	69.0425	68.298	117.7629	113.8154	27792.0332	92.5402	-0.15236	106.8263	1624360
027	2019-03-26t0658	1553601757.88	adult	135.9995	90.0006	-154.0009	828.8788	68.602	46658.0244	147184.1097	2230859.3212	319.228	-0.16968	168.703	0.81048	167.0506	0.7996	256.8885	0.52875	252.7645	62680.7812	212.2843	0.51674	240.6675	0.52666	4116520	-1.3582	157.281	76.4188	75.641	128.0623	125.9867	31247.1973	101.3711	0.72698	118.0205	1864700
027	2019-03-26t1058	1553616165.49	adult	140.0016	94.0027	-149.9988	885.8048	70.7943	47209.7986	148804.2557	2206051.7923	279.124	-0.93414	145.683	-0.33983	143.8092	-0.34827	231.7079	-0.42391	229.7007	57463.5664	190.8462	-0.37131	217.4487	-0.33841	3601870	-1.7105	265.284	70.5155	69.5311	121.3988	118.2048	30106.8965	96.417	0.098597	112.3774	1743430
027	2019-03-26t1458	1553630560.36	adult	144.0002	98.0013	-146.0002	875.1236	66.1657	47403.7668	149539.6585	2155951.0921	301.65	-0.55568	163.402	0.54783	161.787	0.54087	248.1506	0.13999	244.5848	61789.4961	205.898	0.25975	232.1138	0.18381	4056280	-1.3867	218.763	77.8877	76.7224	143.8856	140.3811	35827.5156	104.5134	0.88929	126.7924	1933490
027	2019-03-26t1858	1553644961.66	adult	148.0006	102.0016	-141.9999	853.0596	65.6268	45316.128	142895.4496	2026164.862	303.77	-0.55023	164.678	0.60768	162.9719	0.59507	247.8495	0.090368	244.822	58988.1797	208.5415	0.36724	234.3355	0.24298	3909130	-1.4795	225.761	78.5025	77.2136	145.2354	138.3338	34566.0234	105.1594	0.86928	125.9949	1863490
027	2019-03-26t2258	1553659358.06	adult	151.9996	106.0006	-138.0009	840.7967	67.463	43592.1727	137451.1899	1937336.9903	327.215	-0.16744	165.998	0.66882	164.2292	0.65199	253.6551	0.25252	248.8701	58087.0234	211.0235	0.46628	238.3534	0.36596	3793210	-1.548	225.081	78.8072	77.4703	148.9676	143.1576	34113.5742	106.0148	0.87207	129.0077	1800820
027	2019-03-27t0258	1553673758.37	adult	155.9997	110.0007	-134.0008	790.599	64.9046	41973.8936	132404.8307	1884459.3435	296.654	-0.73798	158.526	0.28116	157.5284	0.30953	236.8451	-0.36376	232.8122	52105.9219	201.1921	0.032225	223.5805	-0.20783	3486470	-1.7394	238.935	75.4212	74.6028	124.1794	121.1945	27319.4609	100.9001	0.21978	114.8771	1658740
027	2019-03-27t0658	1553688157.94	adult	159.9995	114.0006	-130.0009	441.6495	94.9106	26261.0119	87591.5166	1406883.5163	258.774	-1.3949	144.874	-0.42954	144.4667	-0.35806	215.8069	-1.1039	211.8464	29997.1641	186.212	-0.63557	204.1445	-0.9567	2000560	-2.6926	150.035	72.5643	71.7734	115.0095	113.9262	15986.3184	96.5334	-0.35583	108.8981	1002040
027	2019-03-27t1058	1553702558.23	adult	163.9996	118.0007	-126.0008	468.1429	136.4784	37366.625	123410.5614	2802876.1136	307.582	-0.50449	141.899	-0.59444	140.2904	-0.57934	219.1848	-1.0118	215.193	42741.0312	184.5974	-0.72376	206.2537	-0.9026	2759080	-2.1683	159.819	72.1685	71.2402	123.4535	121.4228	24073.4277	97.8828	-0.30722	114.3327	1403240
027	2019-03-27t1458	1553716958.54	adult	167.9997	122.0008	-122.0007	444.5038	140.4273	38945.0321	127749.6339	3241236.5138	277.301	-0.82922	138.299	-0.79515	136.568	-0.78107	219.2525	-1.0295	215.596	44508.25	179.6817	-0.95949	205.364	-0.959	2796680	-2.1144	197.955	71.9961	70.8927	127.231	122.0115	25827.8926	98.0913	-0.38197	114.866	1455900
027	2019-03-27t1858	1553731359.31	adult	171.9999	126.001	-118.0005	441.974	142.0385	38376.2952	126241.4558	3194448.5835	284.543	-0.6584	138.812	-0.7808	137.1969	-0.75925	218.6103	-1.0631	215.2246	43722.0625	180.409	-0.94491	203.8878	-1.0333	2766250	-2.0995	221.862	72.3808	71.2175	128.1525	121.4491	25630.4961	98.6425	-0.41903	115.4524	1442400
027	2019-03-27t2258	1553745759.89	adult	176.0001	130.0011	-114.0004	412.0464	143.8916	35889.7116	119098.6281	2968734.4467	279.007	-0.65049	140.364	-0.70896	138.2628	-0.71241	225.4776	-0.85503	221.6748	42164.3047	185.4372	-0.73503	211.032	-0.78744	2617640	-2.1521	160.213	73.2254	72.0007	127.7126	124.8023	23882.2539	100.7457	-0.29222	118.1247	1365580
027	2019-03-28t0258	1553760159.45	adult	180	134.001	-110.0005	454.1718	138.3769	36525.0006	120263.4251	2862823.8039	271.215	-0.66299	140.692	-0.69822	138.7259	-0.69288	224.2354	-0.90479	220.3147	42604.7344	184.9145	-0.76767	210.9193	-0.80023	2671310	-2.0696	192.668	73.3265	71.9806	131.0497	126.3625	24899.4355	100.7403	-0.38882	118.7524	1392250
027	2019-03-28t0658	1553774560.54	adult	184.0003	138.0013	-106.0002	361.2219	138.5189	35948.5992	121846.6046	3252736.4427	278.332	-0.57394	139.149	-0.79277	136.4143	-0.82567	227.5669	-0.80773	224.5751	42555.0078	188.7202	-0.60733	212.7421	-0.74532	2600290	-2.0649	174.862	73.5422	72.2126	129.4643	126.5849	24209.8203	100.9757	-0.45564	117.9299	1374280
027	2019-03-28t1058	1553788961.02	adult	188.0004	142.0014	-102	367.9956	136.4394	36461.5595	123282.4348	3311605.8599	289.639	-0.46934	137.82	-0.8787	134.9981	-0.91377	223.5594	-0.93544	219.229	42476.2773	187.0551	-0.6926	211.1442	-0.81038	2614720	-2.0074	177.476	74.0283	72.6177	130.6791	127.3856	24829.0254	102.0101	-0.44346	119.5579	1404470
027	2019-03-28t1458	1553803361.97	adult	192.0007	146.0017	-97.9998	363.5858	136.739	35737.8009	121361.1865	3218504.3718	292.378	-0.44022	138.281	-0.86645	135.3225	-0.90831	225.5477	-0.87779	221.8434	42177.418	188.1393	-0.65443	211.4987	-0.80531	2574100	-1.9814	168.713	74.3634	72.768	133.6912	131.6465	25000.2461	103.4046	-0.40124	122.0457	1384270
027	2019-03-28t1858	1553817759.94	adult	196.0001	150.0011	-94.0003	390.8118	131.2913	38812.9098	128418.2568	3461457.2774	256.042	-0.69428	133.943	-1.1361	132.2744	-1.0995	208.189	-1.3904	204.3619	42054.1797	175.8119	-1.2209	196.9457	-1.3087	2695340	-1.8654	173.791	74.1741	73.1878	126.3284	123.2869	25518.332	100.8075	-0.71515	115.6222	1492610
027	2019-03-28t2258	1553832161.06	adult	200.0004	154.0015	-90	396.5013	125.6759	38501.074	127539.3197	3346183.5048	291.873	-0.44456	133.812	-1.1713	132.5095	-1.1115	211.1057	-1.3027	205.7544	42221.1367	175.7664	-1.2361	197.2311	-1.2999	2674230	-1.8302	177.481	73.6074	72.5474	125.3247	122.2638	25064.9336	99.731	-0.87621	115.216	1471040
027	2019-03-29t0258	1553846561.08	adult	204.0004	158.0015	-86	393.6138	140.0938	28008.8411	98230.9021	2043218.6351	221.673	-0.95118	127.779	-1.5675	126.6332	-1.4946	189.3005	-1.9205	187.4623	28016.4688	164.212	-1.7645	181.8241	-1.8089	1880770	-2.2133	139.513	72.7234	71.8417	119.4328	117.3433	17676.0488	98.3039	-1.0523	112.5339	1070420
027	2019-03-29t0658	1553860961.45	adult	208.0005	162.0016	-81.9999	396.1759	133.8131	40372.7448	134486.6717	3694598.1444	271.061	-0.60479	132.011	-1.3458	130.299	-1.3083	208.7381	-1.3718	204.3812	43835.0078	174.1867	-1.3377	194.7624	-1.3886	2763780	-1.6994	200.855	73.3966	72.1674	128.6609	123.4877	27018.8008	100.2599	-0.95756	117.4119	1536630
027	2019-03-29t1058	1553875362.72	adult	212.0009	166.0019	-77.9996	396.4815	132.2694	39659.9621	131355.441	3561886.5262	282.685	-0.5346	132.16	-1.3733	130.4215	-1.3383	205.8098	-1.4575	201.5776	42396.8203	174.1309	-1.3593	193.6894	-1.4294	2717610	-1.6858	264.017	74.4684	73.052	130.0346	124.3338	26787.125	101.9547	-0.88998	117.5684	1531290
027	2019-03-29t1458	1553889762.26	adult	216.0007	170.0018	-73.9997	389.1523	129.0225	38411.8513	127578.0959	3411025.05	281.684	-0.55428	132.077	-1.4144	129.6698	-1.4231	207.6751	-1.4143	203.8219	41535.0195	176.1915	-1.2904	195.2984	-1.3873	2631770	-1.6933	246.96	75.2473	74.0049	132.38	126.3615	26476.0039	103.6447	-0.82953	119.545	1499380
027	2019-03-29t1858	1553904162.87	adult	220.0009	174.002	-69.9995	390.1342	111.0005	32821.3379	108050.3435	2409296.2338	276.404	-0.60626	134.942	-1.265	133.3624	-1.221	219.0065	-1.1238	212.9615	37450.1094	178.4158	-1.2163	203.1046	-1.1574	2303990	-1.8223	220.657	77.7115	75.9329	142.1554	136.5073	24308.5703	108.9756	-0.52018	129.1501	1326850
027	2019-03-29t2258	1553918563.69	adult	224.0011	178.0022	-65.9993	387.228	105.8137	31565.2044	105424.0562	2249825.0104	274.928	-0.63304	138.104	-1.0906	136.146	-1.0697	224.9218	-0.98346	220.5579	37112.1016	184.9135	-0.95844	210.3418	-0.95157	2273330	-1.8009	268.73	78.4217	76.2244	148.6682	141.4308	24530.25	111.4677	-0.41912	131.7852	1290900
027	2019-03-30t0258	1553932963.5	adult	228.0011	182.0021	-61.9994	386.5248	100.6315	29885.1664	99863.5371	2022091.3246	293.484	-0.51492	139.358	-1.0333	137.6739	-0.99342	230.6944	-0.8505	224.7586	35988.3203	186.094	-0.93376	212.9336	-0.89305	2172030	-1.8168	298.79	79.0502	76.6718	151.3306	143.3306	23607.5664	113.2281	-0.36934	134.0071	1232080
027	2019-03-30t0658	1553947364.69	adult	232.0014	186.0025	-57.999	413.7304	94.5231	29599.1369	97369.7586	1845428.9337	285.773	-0.59278	140.569	-0.97578	138.8566	-0.93642	230.5426	-0.87312	224.2189	35734.1094	187.9772	-0.87646	214.4474	-0.8663	2176570	-1.7821	258.277	80.0257	77.399	154.4771	146.1048	23943.9453	115.0214	-0.31843	137.2927	1239120
027	2019-03-30t1058	1553961764.35	adult	236.0013	190.0024	-53.9991	435.4697	95.195	29537.6394	96464.5954	1768821.5611	302.086	-0.48415	142.508	-0.86774	140.44	-0.8494	236.7323	-0.733	229.567	36693.5039	191.0402	-0.76786	219.7856	-0.72527	2203600	-1.7395	275.4	81.0212	78.4726	158.4206	150.8064	24555.1953	116.875	-0.26395	139.1254	1252830
027	2019-03-30t1458	1553976163.9	adult	240.0012	194.0022	-49.9992	423.0763	91.7345	29194.3067	95576.6647	1756953.6871	295.756	-0.55874	143.946	-0.78679	141.8071	-0.77084	237.66	-0.72784	233.0739	36361.9844	192.6406	-0.7217	219.3781	-0.75753	2198640	-1.7155	286.09	81.8518	79.0656	161.6587	151.7717	24733.7852	118.9713	-0.19218	141.2986	1250200
[truncated: 5,002 more rows]
