# Supplementary material for: Global, cell non-autonomous gene regulation drives individual lifespan among isogenic C. elegans
Source: eLife. 2021 Feb 1;10:e65026. doi: 10.7554/eLife.65026 (PMC7864635; doi:10.7554/eLife.65026)
Supplement: Source data 1. [file elife-65026-data1.zip › figure_data/Figures 1-3 - base strains/mir-794/mir-794_20190320-spans.tsv]

name	larvaspan	adultspan	lifespan
001	55.998	159.9995	215.9974
002	47.9986	187.999	235.9976
003	47.9986	143.9991	191.9977
004	51.9982	159.9998	211.998
005	47.9988	159.9994	207.9982
008	51.9985	136.0004	187.9989
009	47.9992	147.9996	195.9988
012	51.9986	208.0003	259.9989
013	51.9986	220.0001	271.9987
014	43.9991	200.0006	243.9997
016	47.9994	204.0006	252
018	47.9996	212.0008	260.0003
019	45.9987	232.0007	277.9994
020	47.9996	224.0007	272.0003
022	51.999	204.0021	256.001
023	47.9997	168.0013	216.001
024	51.9989	140.0017	192.0006
025	51.9989	232.4141	284.4131
026	45.9989	168.0018	214.0006
027	45.999	244.0015	290.0005
028	47.9999	220.0016	268.0015
029	47.9999	200.0021	248.002
030	43.9995	168.002	212.0016
031	47.9999	208.0021	256.0021
032	48	268.0008	316.0008
033	48	304.0014	352.0014
034	48	196.0024	244.0024
035	45.9991	228.0025	274.0016
037	48.0001	200.0027	248.0027
038	43.9996	256.0024	300.002
039	48.0002	260.0018	308.0019
040	48.0002	260.0019	308.002
041	49.9998	288.0016	338.0013
042	48.0002	212.0029	260.0031
043	48.0002	228.0026	276.0028
044	49.9999	216.0031	266.0029
046	43.9997	248.0032	292.0029
047	53.9988	292.0038	346.0026
048	48.0004	172.0026	220.003
049	48.0004	244.0027	292.0031
050	48.0005	180.0031	228.0035
051	55.9987	220.0047	276.0034
052	48.0005	184.0034	232.0039
053	53.9989	200.0046	254.0035
054	48.0006	176.0028	224.0033
055	48.0006	216.0035	264.0041
056	48.0006	284.0027	332.0033
057	50.0004	252.003	302.0034
058	48.0007	224.0031	272.0038
060	48.0007	228.0032	276.0038
061	43.9999	132.0019	176.0018
062	57.9985	276.0051	334.0036
063	48.0008	196.0032	244.004
064	51.9993	216.0052	268.0044
065	51.9993	200.0051	252.0043
066	50.0009	224.0034	274.0043
067	48.001	236.4156	284.4166
068	50.001	276.0031	326.0041
069	50.0011	180.0033	230.0044
071	48.0011	208.0034	256.0045
072	46.0003	196.0042	242.0045
073	55.9986	288.0067	344.0054
074	48.0012	248.0036	296.0047
075	44.0003	272.0043	316.0046
076	48.0012	208.0034	256.0046
077	51.9994	208.0055	260.0049
078	46.0005	264.0046	310.0052
079	48.0014	216.0041	264.0054
080	51.9994	200.0054	252.0048
081	55.9986	260.0063	316.0049
082	48.0015	176.0027	224.0041
083	46.0008	208.0044	254.0052
084	50.0018	236.4159	286.4177
086	51.9995	184.0056	236.0052
087	50.002	224.0039	274.0059
088	53.9999	200.0056	254.0055
089	48.0017	256.004	304.0057
090	50.0022	264.0038	314.006
091	51.9996	160.0046	212.0042
092	48.0018	208.0036	256.0053
093	51.9996	252.0063	304.0059
094	50.0023	284.0038	334.0062
095	48.0018	232.4158	280.4177
096	54.0002	192.0059	246.0061
097	48.002	192.0035	240.0055
098	54.0003	188.0058	242.0061
099	55.9989	180.0068	236.0057
100	83.9993	184.0073	268.0066
101	54.0004	252.0066	306.007
102	55.9989	192.0068	248.0057
103	54.0005	276.0066	330.007
