# Supplementary material for: Global, cell non-autonomous gene regulation drives individual lifespan among isogenic C. elegans
Source: eLife. 2021 Feb 1;10:e65026. doi: 10.7554/eLife.65026 (PMC7864635; doi:10.7554/eLife.65026)
Supplement: Source data 1. [file elife-65026-data1.zip › figure_data/Figures 1-3 - base strains/mir-793/mir-793_20190606.tsv]

name	timepoint	timestamp	stage	age	adult_age	ghost_age	length	max_width	projected_area	surface_area	volume	gfp_maximum	gfp_maximum_z	gfp_mean	gfp_mean_z	gfp_median	gfp_median_z	gfp_over_99_mean	gfp_over_99_mean_z	gfp_over_99_median	gfp_over_99_sum	gfp_percentile_95	gfp_percentile_95_z	gfp_percentile_99	gfp_percentile_99_z	gfp_sum	gfp_sum_z	green_yellow_excitation_autofluorescence_maximum	green_yellow_excitation_autofluorescence_mean	green_yellow_excitation_autofluorescence_median	green_yellow_excitation_autofluorescence_over_99_mean	green_yellow_excitation_autofluorescence_over_99_median	green_yellow_excitation_autofluorescence_over_99_sum	green_yellow_excitation_autofluorescence_percentile_95	green_yellow_excitation_autofluorescence_percentile_95_z	green_yellow_excitation_autofluorescence_percentile_99	green_yellow_excitation_autofluorescence_sum
000	2019-06-07t1345	1559933229.2	egg	-1.9993	-53.9986	-289.9986	164.731	26.6284	2985.0767	9486.9815	50024.1261	0	-0.109	0	-0.61064	0	-0.60727					0	-0.61354	0	-0.62742	0	0.43586	0	0	0				0	-0.70484	0	0
000	2019-06-07t1745	1559947623.97	larva	1.9993	-50	-286	173.2312	35.5429	3735.6559	12089.3948	75357.8997	0	-0.51687	0	-0.79044	0	-0.78485					0	-0.79556	0	-0.78008	0	0.21376	0	0	0				0	-0.81392	0	0
000	2019-06-07t2145	1559962024.67	larva	5.9995	-45.9998	-281.9999	173.2279	26.5734	3146.4096	9992.423	52839.0109	0	-0.78342	0	-0.979	0	-0.97106					0	-0.98683	0	-0.93851	0	-0.010501	0	0	0				0	-0.92618	0	0
000	2019-06-08t0145	1559976424.1	larva	9.9993	-42	-278	173.0386	26.8189	3144.6787	9988.9381	52980.4921	0	-0.99055	0	-1.1774	0	-1.167					0	-1.1885	0	-1.1036	0	-0.23678	0	0	0				0	-1.042	0	0
000	2019-06-08t0545	1559990823.86	larva	13.9992	-38.0001	-274.0001	173.2279	26.2962	3125.4908	9928.0924	52120.5094	0	-1.1637	0	-1.3872	0	-1.3742					0	-1.4023	0	-1.2765	0	-0.46492	0	0	0				0	-1.162	0	0
000	2019-06-08t0945	1560005224	larva	17.9993	-34	-270	257.6625	41.0142	7519.6735	23885.7126	196602.2825	260.495	-0.59347	187.28	0.52908	187.0887	0.55203	244.6034	-1.2882	242.72	10028.7393	223.5215	0.53553	239.2581	0.10251	753428	-0.43572	164.39	61.7558	61.2163	100.5385	98.5287	4122.0781	82.6468	0.03888	93.846	248444
000	2019-06-08t1345	1560019623.86	larva	21.9992	-30.0001	-266.0001	154.2755	34.5956	3541.2487	11373.1527	76734.9086	1174.53	1.5739	256.359	1.1946	240.1222	1.0329	968.9446	2.8114	946.4328	19378.8926	316.7602	1.3192	812.5906	3.8389	492466	-0.75579	117.983	67.6208	67.4166	103.3425	101.6822	2066.8506	88.8345	0.052219	99.1982	129900
000	2019-06-08t1745	1560034024.13	larva	25.9993	-26	-262	422.3403	42.4881	13117.4499	41405.2998	361115.293	709.217	0.14324	243.77	0.90798	238.0496	0.87169	598.9015	0.59369	595.299	41923.1055	292.8988	0.94115	527.1855	1.8371	1704440	-0.56839	124.11	66.2828	66.1679	102.0672	101.2043	7144.7017	87.7671	-0.055927	97.8462	463450
000	2019-06-08t2145	1560048423.83	larva	29.9992	-22.0001	-258.0001	464.997	47.0611	16158.6198	51035.3597	489675.9101	457.897	-0.63655	186.894	0.026022	183.9407	0.023323	272.1865	-1.502	268.4768	23408.0371	237.5009	0.18368	260.0836	-0.18658	1605610	-0.83307	348.521	60.8684	60.6951	99.2116	93.305	8532.1953	81.3603	-0.26496	90.363	522920
000	2019-06-09t0145	1560062823.97	larva	33.9993	-18	-254	654.4619	57.4649	29899.0262	94589.5823	1150593.1624	821.804	0.0018778	191.938	-0.099824	185.7929	-0.14326	555.3359	0.18257	532.0206	87743.0781	237.1398	-0.011047	418.628	0.85533	3020140	-0.57299	239.109	63.9686	63.9223	98.3555	95.8913	15540.166	83.383	-0.334	92.3702	1006550
000	2019-06-09t0545	1560077223.99	larva	37.9993	-14	-250	907.4458	54.5848	41273.7399	130030.3278	1578330.84	909.98	0.0097956	186.106	-0.39345	181.1313	-0.42	518.2542	-0.14618	487.1042	112979.4062	230.1459	-0.30735	330.5029	0.032299	4041670	-0.44738	356.977	59.3193	59.0337	95.7612	92.8282	20875.9453	79.7434	-0.51653	88.8952	1288240
000	2019-06-09t0945	1560091624.55	larva	41.9994	-9.9999	-245.9999	704.0682	54.9348	32072.6262	101250.9073	1210391.0443	642.769	-0.69528	264.199	0.54658	263.9609	0.59749	344.4895	-1.4493	338.5589	58218.7266	310.4661	0.4925	331.1847	-0.13041	4456770	-0.53165	454.161	69.4556	69.2503	107.7958	103.6763	18217.4961	91.2647	-0.41324	100.6925	1171650
000	2019-06-09t1345	1560106023.88	larva	45.9992	-6.0001	-242.0001	907.8809	72.8173	49541.8793	156195.5188	2315573.996	899.013	-0.33694	221.293	-0.34054	213.3988	-0.40946	544.1575	-0.15812	530.865	141480.9375	286.6617	-0.04203	373.0922	0.051613	5739220	-0.31324	272.582	65.83	65.6039	101.4471	99.1727	26376.25	86.2235	-0.64683	95.7967	1707300
000	2019-06-09t1745	1560120423.96	larva	49.9993	-2	-238	1070.7622	70.7475	64367.9162	203009.5095	3183360.2117	543.128	-1.1485	217.381	-0.68679	213.8003	-0.68214	396.0933	-1.3819	388.947	133483.4375	270.0928	-0.55614	342.4708	-0.42179	7307250	0.0050361	328.259	69.4699	69.2292	109.0149	106.0493	36738.0078	91.9713	-0.66826	102.0148	2335230
000	2019-06-09t2145	1560134824.26	adult	53.9994	2	-234	958.2369	74.3478	60447.5462	190842.2108	3148858.6251	588.105	-1.1831	233.923	-0.70313	228.9801	-0.71961	438.2504	-1.2139	432.0101	138487.125	299.7955	-0.3911	390.2038	-0.16192	7377680	-0.20759	146.359	67.5115	67.1212	105.8223	103.7424	33439.8555	89.9984	-0.86719	100.1945	2129240
000	2019-06-10t0145	1560149224.12	adult	57.9993	6	-230	1127.4048	71.0539	66803.6159	210420.3718	3335259.5546	1094.1	-0.37042	268.259	-0.22473	264.7657	-0.20769	574.5847	-0.23451	506.399	201104.625	324.0503	-0.17642	373.68	-0.48443	9363310	0.27138	133.989	69.0209	68.7401	105.87	104.0017	36948.6367	90.7425	-0.94943	100.6558	2409110
000	2019-06-10t0545	1560163624.04	adult	61.9993	10	-226	1004.0472	77.1028	63605.4332	200638.9681	3366973.0766	1785.82	0.75002	277.162	-0.21242	270.8395	-0.25961	665.7546	0.47384	543.3361	221030.5312	336.598	-0.12111	407.6923	-0.21862	9192900	-0.0091574	202.701	68.9941	68.6333	105.4395	103.4837	35005.9297	90.224	-1.0543	99.6616	2288400
000	2019-06-10t0945	1560178023.67	adult	65.9992	13.9999	-222.0001	1012.8468	86.2118	72434.0462	228816.0015	4284235.5102	625.584	-1.3434	243.175	-1.3137	239.5754	-1.2958	475.9975	-1.3719	469.2338	179927.0469	292.9096	-1.3683	394.58	-0.51842	9171100	-0.23243	316.35	69.0152	68.8045	106.7876	104.5522	40365.7266	90.6809	-1.1233	100.6408	2602840
000	2019-06-10t1345	1560192424.09	adult	69.9993	18	-218	1048.2586	75.4746	66648.6549	210130.4951	3559786.2086	1053.11	-0.66763	304.974	0.23319	299.6696	0.20951	604.7318	-0.23562	538.0231	210446.6719	365.3628	0.25164	439.0212	0.045842	10596000	0.08741	172.603	72.4511	72.135	108.4632	106.774	37745.1992	93.3027	-1.1143	103.0442	2517240
000	2019-06-10t1745	1560206823.67	adult	73.9992	21.9999	-214.0001	1070.2993	79.1489	69295.9242	218513.9282	3742923.0941	1300.57	-0.29888	311.86	0.33465	306.393	0.30461	656.1703	0.27694	546.5478	237533.6562	372.5842	0.32694	449.7871	0.17995	11270900	0.14885	399.95	70.5158	70.1446	108.4404	106.0044	39255.4297	91.7611	-1.2226	102.0592	2548510
000	2019-06-10t2145	1560221224.13	adult	77.9993	26	-210	1094.4479	76.6203	69838.8059	220123.4251	3749262.1298	1397.47	-0.17996	308.007	0.076038	305.333	0.14156	619.3642	-0.17843	504.811	226067.9375	368.6306	0.054338	423.6287	-0.4291	11214600	-0.049199	398.997	71.146	70.7725	108.9393	106.4273	39762.8516	92.2766	-1.2607	102.3512	2590430
000	2019-06-11t0145	1560235623.39	adult	81.9991	29.9998	-206.0002	1018.6196	80.3311	65329.6961	205975.3844	3591142.7178	1325.67	-0.3397	297.44	-0.47165	293.7921	-0.44809	666.4001	0.36932	570.0715	227242.4219	373.9314	0.0683	468.0735	0.50156	10133500	-0.62475	276.027	70.7682	70.4467	109.0736	107.0565	37194.0938	92.908	-1.2889	102.9042	2411000
000	2019-06-11t0545	1560250023.88	adult	85.9992	33.9999	-202.0001	1058.2119	78.2371	68894.4341	217207.1277	3789461.933	1284.75	-0.4402	314.062	0.020874	307.5089	-0.066171	659.1477	0.26301	575.8734	237293.1719	381.0934	0.16102	466.8131	0.41736	11283300	-0.3315	257.357	74.0271	73.7409	112.7227	110.2232	40580.168	96.2571	-1.2102	106.2287	2659570
000	2019-06-11t0945	1560264424.21	adult	89.9993	38	-198	1109.5017	87.86	73449.4406	231587.0844	4147243.8468	1339.95	-0.37135	265.794	-2.1133	261.4845	-2.1505	558.7418	-1.1075	458.7686	213998.125	322.2764	-2.2936	367.9546	-2.5352	10173800	-0.88915	248.66	65.8957	65.658	102.3633	100.067	39205.1484	86.881	-1.612	96.3119	2522290
000	2019-06-11t1345	1560278825.41	adult	93.9997	42.0004	-193.9996	975.7002	77.9187	63791.1839	201253.3006	3494150.6062	1169.56	-0.68264	322.923	0.10852	318.3094	0.097836	646.1718	0.04889	587.0171	215175.2188	385.8608	0.0058578	463.9581	0.13301	10741100	-0.78307	198.25	79.8194	79.2334	123.0282	120.7272	40968.3867	104.0843	-0.97715	115.7658	2654950
000	2019-06-11t1745	1560293225.2	adult	97.9996	46.0003	-189.9997	1082.8157	83.6425	71404.814	225097.9915	4112341.0159	1904.14	0.56154	280.906	-1.7994	274.4515	-1.9334	597.6241	-0.6517	464.9216	222316.1875	355.1853	-1.4069	408.943	-1.6901	10450000	-0.9924	347.807	68.7029	68.3151	108.1011	105.4348	40213.5977	90.9676	-1.5455	101.3975	2555820
000	2019-06-11t2145	1560307625.59	adult	101.9997	50.0004	-185.9996	1070.7471	76.0765	68977.3474	217513.3572	3730622.5555	870.089	-1.2266	298.444	-1.18	296.0759	-1.1299	535.3127	-1.5569	497.1671	192712.5781	363.6118	-1.2379	414.9776	-1.6445	10734700	-0.96309	305.819	78.5594	77.7561	133.9741	129.954	48230.6758	105.0201	-1.0018	120.7923	2825700
000	2019-06-12t0145	1560322025.51	adult	105.9997	54.0004	-181.9996	966.1107	81.1357	66627.4705	210358.1756	3824513.2381	1294.47	-0.50434	284.491	-1.8704	278.8006	-1.9896	588.9818	-0.82057	520.2203	204376.6875	350.804	-1.9191	426.0095	-1.4262	9869860	-1.363	183.36	76.7181	76.0096	128.752	125.0306	44676.9297	103.3329	-1.1093	118.4832	2661580
000	2019-06-12t0545	1560336425.46	adult	109.9997	58.0004	-177.9996	1016.6839	78.0318	64555.9016	203493.3104	3512168.6169	1017.35	-0.98875	311.908	-0.82082	307.8985	-0.84603	566.7122	-1.154	518.8583	190982	382.2239	-0.7822	457.6749	-0.55842	10498800	-1.1718	220.708	75.3083	74.6273	121.0943	118.1512	40808.7891	99.6016	-1.3142	112.1208	2534880
000	2019-06-12t0945	1560350825.36	adult	113.9997	62.0003	-173.9997	1062.6891	79.6923	66496.492	209576.7948	3560223.3346	2000.51	0.7149	335.491	0.05504	331.224	0.042543	673.0196	0.35246	536.928	234210.8125	394.3704	-0.42694	464.0648	-0.46942	11645200	-0.77401	150.677	77.2908	76.8934	117.1583	115.1651	40771.082	100.0868	-1.339	110.662	2682840
000	2019-06-12t1345	1560365225.86	adult	117.9998	66.0005	-169.9995	1026.8637	79.7237	64728.2104	204031.2994	3462373.2686	1059.08	-0.92023	329.934	-0.25994	327.1323	-0.22769	557.5062	-1.3045	498.3684	188437.1094	391.8384	-0.65683	462.5661	-0.61412	11136600	-0.99401	265.375	78.8051	77.4302	160.4244	157.5303	54223.4531	103.9003	-1.2099	139.5973	2659990
000	2019-06-12t1745	1560379623.41	adult	121.9991	69.9998	-166.0002	1095.1636	79.9246	69075.3748	217699.1588	3712699.3497	898.443	-1.1992	301.096	-1.4875	297.7598	-1.5399	566.0153	-1.1864	526.9345	204331.5312	358.6927	-2.0868	411.5214	-2.2283	10854200	-1.1136	177.786	77.1485	76.6058	120.4507	118.401	43482.7109	101.8895	-1.3511	113.4418	2781130
000	2019-06-12t2145	1560394025.8	adult	125.9998	74.0005	-161.9995	1013.503	79.0122	63747.1844	200984.3145	3390814.4435	1511.84	-0.11917	335.264	-0.20099	331.2368	-0.22779	649.3199	-0.002432	549.9942	216223.5156	399.1151	-0.597	473.9256	-0.45148	11148900	-1.0122	354.352	76.9326	76.4488	119.9534	116.6669	39944.4688	100.6045	-1.4616	112.3401	2558320
000	2019-06-13t0145	1560408423.6	adult	129.9992	77.9999	-158.0001	880.3831	84.9424	59730.204	189025.8396	3359132.0973	742.737	-1.4646	332.643	-0.36946	329.724	-0.36413	563.7599	-1.2147	546.5863	169127.9688	409.0273	-0.31415	477.7217	-0.42087	9968320	-1.4274	231.031	95.5387	94.3101	161.2201	156.5557	48366.0312	131.8501	0.036438	148.307	2863010
000	2019-06-13t0545	1560422823.62	adult	133.9992	81.9999	-154.0001	1104.8955	77.0584	70668.5902	222841.9109	3779985.4731	959.178	-1.0756	340.171	-0.13618	336.2906	-0.16105	577.8495	-1.0095	527.5502	213226.4688	409.5905	-0.3896	461.7837	-0.95403	12537300	-0.53165	337.916	79.2872	78.7582	125.575	122.394	46337.1562	104.3044	-1.3746	117.1013	2922210
000	2019-06-13t0945	1560437241.01	adult	138.004	86.0047	-149.9953	1092.5051	74.9882	66341.8372	209013.0319	3438068.1806	815.016	-1.3223	320.654	-0.93739	316.3435	-1.0271	531.6027	-1.6508	492.9454	184466.1406	393.87	-1.0823	445.3855	-1.4856	11105500	-1.0168	268.461	75.7195	74.9313	126.6594	122.1709	43950.8125	100.6717	-1.6086	115.0278	2622470
000	2019-06-13t1345	1560451623.64	adult	141.9992	89.9999	-146.0001	94.9468	48.7854	3057.9671	10597.8143	93146.7544	452.254	-1.9602	305.975	-1.5366	300.4547	-1.7056	420.889	-3.1874	414.7729	5471.5576	381.017	-1.6541	410.8527	-2.5163	389201	-4.5305	123.324	67.1651	66.8382	106.9399	105.1098	1390.2194	91.315	-2.1472	100.1479	85434
000	2019-06-13t1745	1560466023.66	adult	145.9992	93.9999	-142.0001	1121.9598	82.0679	72516.1727	228489.3393	4013398.8634	1049.64	-0.88169	341.544	-0.22385	337.5281	-0.26209	623.3128	-0.34717	575.6522	236235.5469	417.7935	-0.32819	473.2663	-0.81637	12919900	-0.41761	296.483	84.6082	83.5053	139.7527	136.7014	52966.2734	115.1799	-0.94548	130.5525	3200560
000	2019-06-13t2145	1560480423.26	adult	149.9991	97.9998	-138.0002	1209.7533	79.512	80989.0072	255301.3282	4510660.9898	842.908	-1.2414	362.747	0.53192	357.3694	0.4739	604.6087	-0.59772	577.9322	255749.4844	453.3857	0.94901	537.1111	0.89784	15309000	0.33369	442.937	100.709	98.6118	208.7592	202.4314	88305.1484	140.4385	0.36806	182.7975	4250230
000	2019-06-14t0145	1560494823.37	adult	153.9991	101.9998	-134.0002	997.6431	76.7068	65212.7007	205741.7579	3549916.1434	878.422	-1.1649	374.979	0.94218	372.3466	1.0009	577.0242	-0.97003	535.5148	195611.1875	438.3643	0.30544	485.5916	-0.58955	12679500	-0.49905	286.448	82.002	81.217	133.8743	130.7088	45383.3828	108.4104	-1.398	123.6904	2772810
000	2019-06-14t0545	1560509223.45	adult	157.9991	105.9998	-130.0002	972.0001	78.803	63913.6868	201680.7103	3536062.6936	797.833	-1.3002	369.922	0.71572	365.6453	0.69918	623.7015	-0.30863	616.906	208316.3125	451.5172	0.73443	562.9394	1.4707	12325400	-0.60857	297.647	93.8274	91.6303	195.3442	185.5436	65244.9648	129.1731	-0.30003	163.9763	3126240
000	2019-06-14t0945	1560523623.69	adult	161.9992	109.9999	-126.0001	600.1052	93.2944	40951.1386	130808.4109	2387478.9313	1240.38	-0.46724	357.942	0.25167	344.4962	-0.11112	860.5455	3.0096	855.1153	177272.375	475.7418	1.5861	659.4371	4.0294	7354630	-2.0983	367.967	104.158	101.3719	206.4751	199.8365	42533.8711	146.69	0.64776	184.5371	2140140
000	2019-06-14t1345	1560538025.91	adult	165.9998	114.0005	-121.9995	617.2235	102.3652	46449.3219	148817.823	3047527.3475	702.569	-1.4555	356.373	0.17337	351.3076	0.11549	557.4431	-1.2051	541.3931	135458.6562	449.2226	0.52934	515.2629	0.064634	8626720	-1.6981	356.818	103.804	101.6286	225.027	213.9241	54681.5703	141.0335	0.30671	180.9676	2512770
000	2019-06-14t1745	1560552424.88	adult	169.9995	118.0002	-117.9998	1109.2858	77.0922	69243.8498	218170.3754	3665109.4321	1336.9	-0.24126	351.155	-0.024924	350.2224	0.062851	663.6797	0.30826	566.6043	240252.0469	421.6151	-0.56432	471.7182	-1.1521	12687200	-0.50081	431.641	81.6502	80.5914	138.0983	134.4585	49991.5742	111.1912	-1.4361	127.8022	2950020
000	2019-06-14t2145	1560566825.51	adult	173.9997	122.0004	-113.9996	1102.8555	75.0088	66236.8508	208689.234	3384709.1172	1815.41	0.70688	364.441	0.42365	358.9327	0.34863	689.0647	0.69885	570.6652	238416.3906	437.0988	-0.019826	520.3958	0.12638	12607800	-0.52421	275.192	89.5012	87.1293	190.7435	184.3307	65997.25	122.1134	-0.84749	158.4776	3096290
000	2019-06-15t0145	1560581225.65	adult	177.9997	126.0004	-109.9996	659.1764	82.4171	44995.3895	142992.4432	2545216.3791	537.079	-1.7547	350.081	-0.074149	347.2713	-0.046803	487.2674	-2.1719	484.193	111584.2344	437.6201	-0.034485	472.3064	-1.1959	7983240	-1.8355	239.244	87.9571	83.6617	171.926	168.9167	39371.0625	136.5415	-0.036316	160.4008	2005770
000	2019-06-15t0545	1560595625.75	adult	181.9998	130.0005	-105.9996	1038.4538	78.168	63709.2804	200835.7817	3354034.9263	944.541	-0.94072	362.804	0.35604	359.6541	0.35835	587.1363	-0.70845	535.2199	195516.375	429.3325	-0.37743	490.1056	-0.73734	12057800	-0.67869	323.881	94.7358	92.4193	179.2173	174.3017	59679.3594	129.2166	-0.50406	161.0178	3148540
000	2019-06-15t0945	1560610025.52	adult	185.9997	134.0004	-101.9996	1004.8666	77.5636	63537.3531	200365.3419	3403947.5273	1629.74	0.47095	367.056	0.49974	362.6011	0.45297	670.1213	0.55214	570.0957	222480.2812	434.9888	-0.18292	520.8372	0.075664	12168300	-0.64633	267.514	91.9978	89.4258	203.2283	199.6101	67471.7891	126.1057	-0.7272	174.745	3049820
000	2019-06-15t1345	1560624425.44	adult	189.9997	138.0004	-97.9996	642.8344	142.6353	56891.0334	183888.0797	4683503.6383	1332.52	-0.10025	358.44	0.21541	354.1696	0.18754	628.6713	-0.024809	549.9879	186086.7031	431.6106	-0.32921	488.909	-0.79829	10579000	-1.0852	239.501	90.026	87.1175	171.4595	167.6852	50752.0039	127.982	-0.65197	157.1495	2657030
000	2019-06-15t1745	1560638825.55	adult	193.9997	142.0004	-93.9996	1013.0101	76.7117	62751.1009	197850.7818	3316199.4193	1301.65	-0.13001	367.653	0.52774	364.7005	0.5261	618.7053	-0.13776	517.6177	202935.3438	429.2025	-0.43797	471.7638	-1.2777	12036600	-0.67994	418.818	89.4678	87.4645	159.3326	155.8743	52261.0938	122.045	-1.0517	146.2346	2929090
000	2019-06-15t2145	1560653225.72	adult	197.9998	146.0004	-89.9996	441.526	152.129	38108.8341	130119.6423	3105141.5997	1585.72	0.52681	349.656	-0.068104	346.3621	-0.047156	587.1985	-0.5986	486.4376	116852.5156	421.3962	-0.7588	465.0495	-1.4795	6945910	-2.0765	217.272	90.6408	87.6765	169.6785	167.7755	33766.0273	129.4151	-0.64259	156.7922	1800580
000	2019-06-16t0145	1560667626.17	adult	201.9999	150.0006	-85.9994	921.3519	88.901	65090.4044	206024.8727	3900377.4339	599.251	-1.63	326.153	-0.85246	323.035	-0.77954	487.8	-2.1828	482.9506	163413	412.2568	-1.1396	461.7231	-1.5939	10896800	-0.98892	345.155	97.0857	94.8534	190.4897	185.8018	63814.043	134.803	-0.35355	170.7301	3243630
000	2019-06-16t0545	1560682025.44	adult	205.9997	154.0004	-81.9996	735.3688	88.2482	50135.9279	159176.1342	2869977.3695	798.385	-1.1733	329.825	-0.74354	327.3141	-0.6575	488.4171	-2.1845	469.1793	127965.2812	402.096	-1.573	446.723	-2.0393	8612060	-1.6059	290.073	92.8495	91.605	160.127	154.6325	41953.2812	123.4499	-1.0939	142.8702	2424390
000	2019-06-16t0945	1560696425.82	adult	209.9998	158.0005	-77.9995	870.927	79.77	54855.426	173148.0597	2925465.6045	799.059	-1.161	357.421	0.17707	354.3217	0.19763	542.9301	-1.2809	512.9997	155820.9375	428.5808	-0.56515	476.6033	-1.2374	10226500	-1.1618	288.261	90.6426	87.1843	174.7908	171.2354	50164.9453	133.5883	-0.52221	162.0206	2593470
000	2019-06-16t1345	1560710825.79	adult	213.9998	162.0005	-73.9995	408.5627	82.6715	25311.4882	81888.0226	1329958.6462	768.419	-1.2243	349.834	-0.092923	346.972	-0.048594	549.1848	-1.1725	537.9957	73041.5781	413.1443	-1.2174	495.4391	-0.73476	4633550	-2.6648	268.305	88.8505	86.0526	204.0166	200.9588	27134.2031	121.6854	-1.2992	173.363	1176820
000	2019-06-16t1745	1560725225.36	adult	217.9997	166.0003	-69.9997	821.0947	157.9933	70774.2404	230378.5745	6029927.9335	645.893	-1.5176	318.569	-1.1945	315.1422	-1.1141	474.925	-2.4707	463.6544	175247.3281	391.6193	-2.1245	441.1231	-2.3045	11745300	-0.75055	271.382	93.3319	91.4984	170.345	164.6963	62857.3203	127.3703	-1.0015	153.381	3441060
000	2019-06-16t2145	1560739625.5	adult	221.9997	170.0004	-65.9996	1263.1835	80.156	84530.4005	266320.6419	4737257.8727	922.243	-0.81632	357.059	0.12729	350.7446	0.050875	611.5753	-0.058911	582.799	269704.6875	452.6126	0.29165	533.429	0.29296	15724200	0.30957	376.005	110.884	107.8503	229.6726	221.6583	101285.6172	157.0353	0.76242	201.579	4883100
000	2019-06-17t0145	1560754025.52	adult	225.9997	174.0004	-61.9996	1189.9394	82.8708	79795.5156	251450.5188	4550303.6015	914.587	-0.81493	332.515	-0.78109	326.9472	-0.79439	603.8163	-0.18239	561.8726	251187.5625	415.168	-1.2773	483.2634	-1.1739	13830000	-0.20217	350.283	98.6759	96.4231	190.2067	184.9584	79125.9922	136.4014	-0.56403	170.7916	4104130
000	2019-06-17t0545	1560768425.69	adult	229.9998	178.0004	-57.9996	435.5183	92.219	31608.3303	102373.1556	1975471.1667	547.821	-1.7659	328.291	-0.96988	326.4378	-0.84772	468.6313	-2.6524	460.5913	77324.1562	403.9985	-1.7709	444.1701	-2.3183	5406960	-2.4453	342.472	109.124	108.0391	190.8443	183.7986	31489.3125	144.7357	-0.10957	170.0039	1797270
000	2019-06-17t0945	1560782825.35	adult	233.9997	182.0003	-53.9997	867.162	82.1845	55039.1	173693.9517	3038960.8216	571.359	-1.7014	209.365	-5.3928	300.339	-1.8217	458.2994	-2.8676	453.4884	131990.2344	404.4074	-1.7566	440.6197	-2.4074	6010250	-2.2851	212.591	68.5357	93.0768	173.1883	169.9269	49878.2227	141.1446	-0.39108	162.2809	1967450
000	2019-06-17t1345	1560797224.62	adult	237.9995	186.0001	-49.9999	808.4923	73.8013	47398.9742	149631.48	2373168.3774	920.36	-0.7245	365.575	0.33719	360.9338	0.32461	582.7055	-0.53913	543.2	144510.9688	444.7831	-0.19914	508.8867	-0.50387	9057500	-1.476	439.003	96.2051	90.9867	203.634	196.7834	50501.2344	148.3882	-0.011045	186.1745	2383580
000	2019-06-17t1745	1560811625.61	adult	241.9997	190.0004	-45.9996	800.4888	74.0178	46647.9063	147283.8684	2335530.2056	774.586	-1.1107	367.002	0.33849	363.7499	0.37812	541.6537	-1.312	526.4587	132163.5	444.3947	-0.24181	500.6044	-0.70589	8947520	-1.4975	453.663	96.8918	91.4487	207.4285	201.3193	50612.5547	149.7254	0.004482	189.7101	2362220
000	2019-06-17t2145	1560826025.86	adult	245.9998	194.0005	-41.9995	759.646	72.9551	43707.4628	138034.3865	2156896.019	727.523	-1.2282	369.622	0.3769	365.7644	0.39798	561.9776	-0.92316	543.4585	128692.875	450.8953	-0.06831	517.1361	-0.30449	8453640	-1.6132	423.736	98.706	92.6718	214.6012	209.0329	49143.6797	154.8275	0.23569	196.4054	2257500
000	2019-06-18t0145	1560840425.57	adult	249.9997	198.0004	-37.9996	754.3837	70.7745	42911.5558	135443.0225	2111279.3506	722.632	-1.2246	372.801	0.4218	368.6029	0.43374	552.4604	-1.0998	541.8708	124303.5938	456.3072	0.04087	519.14	-0.26768	8376090	-1.6133	446.302	100.205	94.0784	222.4689	216.1514	50055.4922	156.8664	0.28151	203.0118	2251400
000	2019-06-18t0545	1560854825.71	adult	253.9998	202.0004	-33.9996	717.8896	71.2508	41441.5511	130953.5994	2049000.682	1048.79	-0.20038	377.297	0.48641	372.3931	0.47855	591.7126	-0.3612	560.4955	128401.6406	460.3602	0.089738	525.7474	-0.14836	8177530	-1.6324	476.315	101.542	95.4226	216.8579	210.0743	47058.1562	159.4545	0.3496	196.8652	2200830
000	2019-06-18t0945	1560869225.33	adult	257.9997	206.0003	-29.9997	750.3833	70.4254	41921.9745	132342.5227	2012874.3749	746.873	-1.1072	378.44	0.45238	373.6779	0.44821	580.7009	-0.56657	564.9547	127754.2031	465.3899	0.14746	534.7715	-0.0099357	8299190	-1.5652	420.081	101.901	94.6912	228.8855	223.3292	50354.8203	164.0478	0.51268	209.366	2234680
000	2019-06-18t1345	1560883625.47	adult	261.9997	210.0004	-25.9996	732.0015	69.0216	40573.0909	128086.2556	1938136.6062	829.121	-0.81913	378.805	0.40188	373.833	0.39142	577.92	-0.62286	556.9761	123096.9688	466.3577	0.11317	533.5866	-0.060986	8049220	-1.5866	412.399	103.374	96.2681	230.5713	224.2256	49111.6797	163.4578	0.41419	211.4955	2196600
000	2019-06-18t1745	1560898025.92	adult	265.9998	214.0005	-21.9995	734.4973	69.1241	40783.0399	128747.5533	1948546.1324	732.077	-1.1117	378.651	0.34326	374.1188	0.34206	563.543	-0.88784	552.8415	120598.2109	464.6907	0.032913	527.1398	-0.18979	8079270	-1.5389	458.255	104.07	96.5634	230.7346	224.7695	49377.1953	167.7793	0.55239	210.4319	2220530
000	2019-06-18t2145	1560912425.49	adult	269.9997	218.0004	-17.9996	735.7407	68.1366	40812.3632	128824.5016	1943938.669	871.153	-0.61887	383.49	0.3993	377.9908	0.37643	593.3911	-0.36722	567.7546	126985.6875	472.0102	0.11408	534.3465	-0.11029	8187520	-1.4747	413.419	105.148	97.0661	229.099	224.458	49027.1953	171.0136	0.63432	211.4475	2244910
000	2019-06-19t0145	1560926825.32	adult	273.9996	222.0003	-13.9997	730.5421	67.6806	40274.6813	127151.0172	1891096.4001	850.418	-0.65854	383.779	0.35475	378.2355	0.33004	587.3243	-0.4882	563.183	123925.4219	471.9444	0.065074	537.2413	-0.10044	8093900	-1.4587	428.292	106.527	98.4099	230.8851	225.164	48716.75	172.9882	0.65776	213.3064	2246650
000	2019-06-19t0545	1560941225.52	adult	277.9997	226.0004	-9.9996	725.7208	66.9102	39780.0293	125601.9481	1854647.1369	849.882	-0.62926	387.241	0.37819	381.4365	0.34794	601.8115	-0.26002	567.5345	125778.6094	475.6182	0.077637	539.8626	-0.096652	8064300	-1.4294	418.169	107.552	99.1048	231.1565	227.5964	48311.7031	175.0557	0.68538	214.0513	2239760
000	2019-06-19t0945	1560955625.54	adult	281.9997	230.0004	-5.9996	681.4093	68.4356	36580.1515	115500.4318	1715171.5873	859.99	-0.56009	390.639	0.39934	384.1842	0.35595	605.4105	-0.22203	577.9881	116238.8125	481.619	0.12309	548.519	-0.016895	7486210	-1.5202	470.252	111.489	102.3108	246.4032	238.4946	47309.4219	179.8953	0.8301	222.0146	2136580
000	2019-06-19t1345	1560970025.45	adult	285.9997	234.0004	-1.9996	632.9333	69.0129	35114.7152	111027.2058	1681366.1661	761.314	-0.90051	393.146	0.40311	386.5448	0.35648	582.5491	-0.61419	571.1944	107189.0391	486.5643	0.14987	548.2278	-0.053661	7229170	-1.5398	413.519	113.543	104.1109	241.0581	233.5939	44354.6875	184.9104	0.9773	220.5917	2087820
000	2019-06-19t1745	1560984422.82	dead	289.999	237.9996	1.9996	623.0551	70.0753	34909.2979	110448.1368	1676082.4779	807.915	-0.69417	409.08	0.64931	401.912	0.59705	612.5092	-0.1537	596.7606	112089.1719	505.4965	0.36716	573.7509	0.22124	7464490	-1.4571	344.757	116.394	105.8306	248.0188	243.8153	45387.4453	192.0949	1.2081	229.2135	2123850
002	2019-06-07t1345	1559933239.23	egg	-1.9993	-53.9986	-281.9992	184.4008	30.0333	3707.38	11780.9577	69449.5316	0	-0.109	0	-0.61064	0	-0.60727					0	-0.61354	0	-0.62742	0	0.43586	0	0	0				0	-0.70484	0	0
002	2019-06-07t1745	1559947634.18	larva	1.9993	-50	-278.0006	184.5931	28.7909	3564.0788	11317.6973	64028.9281	0	-0.51687	0	-0.79045	0	-0.78485					0	-0.79556	0	-0.78008	0	0.21376	0	0	0				0	-0.81392	0	0
002	2019-06-07t2145	1559962034.8	larva	5.9995	-45.9998	-274.0004	181.5332	28.73	3436.6557	10918.2221	61061.7221	0	-0.78342	0	-0.979	0	-0.97106					0	-0.98683	0	-0.93851	0	-0.010502	0	0	0				0	-0.92618	0	0
002	2019-06-08t0145	1559976434.2	larva	9.9993	-42	-270.0006	175.9307	29.1476	3349.1572	10652.889	60115.7035	0	-0.99055	0	-1.1774	0	-1.167					0	-1.1885	0	-1.1036	0	-0.23678	0	0	0				0	-1.042	0	0
002	2019-06-08t0545	1559990834.16	larva	13.9993	-38	-266.0006	175.9338	29.9546	3397.7365	10816.9496	62306.758	0	-1.1637	0	-1.3872	0	-1.3742					0	-1.4023	0	-1.2765	0	-0.46492	0	0	0				0	-1.162	0	0
002	2019-06-08t0945	1560005234.3	larva	17.9993	-34	-262.0006	184.2179	17.6093	2288.3361	7238.3202	25961.1855	350.623	-0.34403	260.636	1.3671	260.2302	1.3912	325.8248	-0.82903	323.8407	4561.5469	296.4512	1.2422	315.4208	0.5995	339869	-0.57782	105.2	69.0056	68.5827	100.7179	99.8103	1410.0513	89.0519	0.14164	98.473	89983.3
002	2019-06-08t1345	1560019634.29	larva	21.9993	-30	-258.0006	370.2421	43.2203	11354.9692	35883.0639	312576.1311	912.274	0.89893	209.542	0.6387	199.3631	0.5468	700.8573	1.2492	702.5502	42752.2969	256.1435	0.70788	569.6587	2.1972	1269820	-0.488	112.264	62.5823	62.2779	96.1471	94.2732	5864.9756	82.4722	-0.053104	91.4662	379249
002	2019-06-08t1745	1560034034.42	larva	25.9994	-25.9999	-254.0005	550.2012	44.9233	17840.5456	56307.7572	495112.8298	940.722	0.70305	216.72	0.57333	208.7349	0.50749	680.4468	1.0842	664.8947	65322.8906	262.1604	0.61771	531.0944	1.8645	2061440	-0.44511	131.659	70.6447	70.4016	105.8614	104.2944	10162.6914	91.5945	0.0095458	101.3204	671973
002	2019-06-08t2145	1560048434.15	larva	29.9993	-22	-250.0006	454.0489	44.0637	15808.1039	49904.1727	473914.3124	333.739	-0.92083	216.839	0.41305	213.9837	0.41321	307.5057	-1.2823	304.7506	25830.4824	276.3383	0.61134	297.9144	0.089234	1819930	-0.75889	142.982	70.8596	70.5231	105.7493	104.0314	8882.9404	91.2889	-0.089156	101.213	594725
002	2019-06-09t0145	1560062834.26	larva	33.9993	-18	-246.0006	701.7491	56.5942	28077.219	88646.3526	949069.5922	1065.84	0.53418	199.225	-0.0010939	191.6301	-0.063859	687.4633	1.0335	659.3682	102432.0312	243.3615	0.060917	461.9219	1.1843	2955300	-0.59548	140.27	67.2458	66.8826	103.2757	101.2041	15388.082	88.4662	-0.24065	97.8954	997524
002	2019-06-09t0545	1560077234.22	larva	37.9993	-14	-242.0006	892.3632	53.668	36960.0556	116406.6467	1291924.7927	1215.18	0.64709	210.76	-0.041717	205.146	-0.076099	638.8893	0.65985	588.62	125222.3047	253.929	-0.016957	402.0181	0.60035	4110460	-0.42347	243.581	69.5479	69.2857	105.4719	102.5402	20672.4961	90.0593	-0.31956	99.1478	1356390
002	2019-06-09t0945	1560091634.89	larva	41.9995	-9.9998	-238.0004	929.4525	55.8482	39925.5172	125773.8473	1466161.6836	3435.51	4.909	252.039	0.36277	249.7484	0.3819	763.4712	1.461	466.6571	161092.4219	309.6397	0.48177	354.8166	0.066582	5303900	-0.23653	185.953	71.3668	71.0445	109.8559	108.0015	23179.5977	93.2125	-0.37445	104.0287	1501840
002	2019-06-09t1345	1560106033.97	larva	45.9992	-6.0001	-234.0007	897.8849	64.0879	46906.5261	147996.5986	2026247.7224	2083.78	1.9549	251.961	0.15513	247.7333	0.14724	613.8632	0.34652	498.5044	151010.3438	296.3807	0.093387	346.484	-0.18258	6192460	-0.15492	202.855	66.9918	66.7419	103.5818	101.4056	25481.1211	88.3899	-0.60161	98.0786	1646460
002	2019-06-09t1745	1560120434.08	larva	49.9993	-2	-230.0006	1117.2952	71.9933	64492.7071	203119.0929	3201669.8437	950.37	-0.38728	235.076	-0.37635	226.0331	-0.46694	495.8929	-0.62638	427.3648	167115.9062	310.13	0.052838	353.0536	-0.3224	7922060	0.2206	208.73	71.0342	70.8441	108.6288	106.4439	36607.9102	92.7006	-0.65219	102.6745	2393850
002	2019-06-09t2145	1560134834.36	adult	53.9993	2	-226.0006	1071.6138	69.8379	61692.3155	194513.819	2972443.7149	1266.46	0.044924	237.986	-0.62367	231.4383	-0.67143	637.0789	0.3674	572.9551	205776.5	297.8201	-0.42487	385.9634	-0.20534	7677670	-0.10174	355.818	64.7149	64.4401	102.4083	99.1576	33077.8906	85.5197	-0.97272	94.9935	2087770
002	2019-06-10t0145	1560149234.27	adult	57.9993	6	-222.0006	982.0896	76.6692	60387.0301	190390.1162	3147556.5872	2478.93	2.0883	273.296	-0.11592	267.4525	-0.14952	737.8467	1.1387	566.9801	233159.5625	324.2995	-0.17169	392.7996	-0.27	8611830	0.0034037	318.846	71.2945	70.9994	107.3425	105.1644	33920.2305	92.0147	-0.91752	101.0382	2246560
002	2019-06-10t0545	1560163634.21	adult	61.9993	10	-218.0006	1071.3715	76.0096	65338.8596	205944.3147	3323332.958	1975.76	1.082	270.211	-0.37965	264.5185	-0.41209	718.22	0.94527	590.8177	244913	325.0289	-0.36824	404.1714	-0.26251	9212830	-0.0019631	197.613	69.6198	69.2475	104.4716	102.7722	35624.8086	90.0672	-1.0585	98.9664	2373690
002	2019-06-10t0945	1560178033.88	adult	65.9992	13.9999	-214.0007	1316.7972	80.3142	80992.1589	254885.6033	4412950.5686	1656.73	0.43754	253.625	-1.0329	247.5302	-1.0813	692.7446	0.6957	587.1738	293030.9688	308.909	-0.98295	395.4648	-0.50598	10725100	0.33605	154.052	69.5728	69.2646	105.4953	103.8675	44624.5273	90.84	-1.1187	100.4532	2942030
002	2019-06-10t1345	1560192434.34	adult	69.9993	18	-210.0006	1117.4797	78.9941	69103.2677	217694.6062	3664383.8954	2944.83	2.5719	305.68	0.2543	299.6974	0.21034	837.4814	2.1902	621.659	302330.8125	367.7103	0.31514	450.9477	0.23734	11029900	0.24823	134.151	74.4168	74.0578	110.3577	108.7769	39839.1211	96.0087	-1.0316	105.2942	2685180
002	2019-06-10t1745	1560206833.86	adult	73.9992	21.9999	-206.0007	1145.4619	84.5968	81447.3699	256922.6146	4798970.854	1467.38	-0.01477	261.034	-1.3378	255.1918	-1.3942	656.8239	0.28423	561.3328	278493.3125	319.5192	-1.2673	393.3173	-0.86476	11063900	0.071199	323.788	68.836	68.5989	104.8523	102.5656	44457.3906	89.4682	-1.297	99.1696	2917610
002	2019-06-10t2145	1560221234.37	adult	77.9994	26	-202.0006	1322.1822	87.2067	96682.673	304778.9686	5871063.7681	1122.39	-0.64718	250.022	-1.9937	244.632	-2.0501	566.1603	-0.80976	497.4373	284778.625	310.7427	-1.8483	386.1535	-1.2291	12570400	0.46462	248.357	62.7598	62.5105	98.1908	96.4594	49389.9688	83.3819	-1.5653	92.797	3155370
002	2019-06-11t0145	1560235633.66	adult	81.9992	29.9998	-198.0008	1279.339	79.1262	83991.4778	264698.8027	4559780.9917	2333.77	1.3717	322.074	0.46651	315.2325	0.3805	734.3498	1.2199	621.8182	321645.2188	389.1294	0.60538	480.4861	0.8037	14104600	0.89261	310.155	76.5109	76.2128	113.2512	111.4339	49604.0234	98.1572	-1.1006	107.7945	3350640
002	2019-06-11t0545	1560250034.19	adult	85.9993	34	-194.0006	1235.3246	81.8871	83948.1526	264611.9072	4746887.9082	1474.06	-0.11836	299.455	-0.56264	294.4148	-0.59825	670.3814	0.40974	585.4309	293627.0625	374.2499	-0.094497	446.7936	-0.12333	13096700	0.36572	309.095	75.4825	75.277	112.8221	110.4515	49416.0781	97.1553	-1.1767	106.6705	3301230
002	2019-06-11t0945	1560264434.48	adult	89.9994	38.0001	-190.0005	1238.8816	77.0883	79963.9696	251860.5458	4358162.4223	2396.77	1.4303	313.448	-0.14793	308.3923	-0.17987	746.5375	1.4241	613.6534	312052.6875	371.9627	-0.36422	460.1988	0.13912	13074500	0.23099	213.231	75.5587	75.2596	112.5448	110.4016	47043.7109	97.0697	-1.2184	106.7311	3151700
002	2019-06-11t1345	1560278835.97	adult	93.9998	42.0005	-186.0001	1327.5826	78.6699	85894.805	270474.9083	4741659.4417	1173.84	-0.67532	310.118	-0.42917	304.5671	-0.49072	590.5646	-0.71761	532.1311	264572.9688	385.0467	-0.026596	454.8982	-0.14065	13884300	0.43385	366.448	73.8085	73.4303	114.5379	110.3526	51312.9609	96.0115	-1.2987	106.0783	3304480
002	2019-06-11t1745	1560293235.73	adult	97.9997	46.0004	-182.0002	1241.7796	83.4641	87076.2379	274404.0418	5180709.3411	1029.68	-0.93897	284.452	-1.6494	279.0042	-1.7367	615.2097	-0.40574	569.4626	279305.1875	349.588	-1.6337	415.8136	-1.4782	12890200	-0.046892	320.252	71.5878	71.0656	114.2103	111.173	51851.4883	95.3396	-1.3665	106.689	3244070
002	2019-06-11t2145	1560307636	adult	101.9998	50.0005	-178.0001	1312.1219	82.5763	89247.9806	281109.886	5208876.2972	1202.64	-0.6543	291.138	-1.4884	285.916	-1.569	631.6445	-0.19739	575.4008	293714.6875	355.8042	-1.5566	409.9431	-1.8009	13528900	0.11832	330.672	73.9353	73.4772	116.6825	113.7288	54257.3828	98.0002	-1.297	109.477	3435700
002	2019-06-12t0145	1560322036.05	adult	105.9998	54.0005	-174.0001	1276.3795	80.441	84401.7451	265828.5733	4713326.9546	1635.6	0.084324	313.279	-0.66505	308.7913	-0.69948	651.9675	0.073487	540.6401	286865.6875	382.1251	-0.63973	451.5393	-0.63295	13779900	0.14506	163.87	75.0242	74.2497	122.5679	119.3761	53929.8594	99.4394	-1.2773	113.3099	3300010
002	2019-06-12t0545	1560336435.95	adult	109.9998	58.0005	-170.0001	1199.1381	80.8638	82082.7055	258765.2415	4658932.2487	3236.65	2.8521	322.141	-0.39726	314.9095	-0.54673	762.6662	1.6388	590.2459	326421.125	394.8176	-0.26992	481.5422	0.1791	13776400	0.084124	296.506	76.5927	75.9295	125.2013	121.4281	53586.1562	100.5354	-1.2729	114.1678	3275490
002	2019-06-12t0945	1560350836	adult	113.9998	62.0005	-166.0001	1236.8026	80.7842	84439.7923	266113.4247	4800199.1809	1407.85	-0.31412	325.183	-0.36606	322.2756	-0.33615	645.1001	-0.046284	581.6655	283844.0312	399.2952	-0.22811	456.2108	-0.70988	14296000	0.23138	296.554	81.8606	81.2891	125.4172	122.9254	55183.5781	106.0067	-1.0702	118.3411	3598840
002	2019-06-12t1345	1560365236.27	adult	117.9999	66.0006	-162	1292.1831	79.2827	84770.5919	266965.3159	4754295.1317	1823.04	0.41101	313.644	-0.91664	306.9744	-1.0736	721.4808	1.0374	600.1657	318894.5	390.2041	-0.7222	465.4024	-0.5283	13857400	0.023409	258.18	75.7855	75.0553	132.9747	125.5508	58774.8203	101.3075	-1.3305	116.6198	3348350
002	2019-06-12t1745	1560379633.81	adult	121.9992	69.9999	-158.0007	1106.9895	84.7433	78852.5987	248876.9148	4716565.7351	675.983	-1.5883	300.282	-1.52	297.7845	-1.5389	453.6671	-2.788	435.1422	183735.1875	367.8254	-1.7251	412.7864	-2.1906	12153300	-0.63651	300.85	70.9244	70.17	120.4699	115.5266	48790.2969	95.3462	-1.6626	109.4609	2870520
002	2019-06-12t2145	1560394036.34	adult	125.9999	74.0006	-154	1354.8064	80.0261	88238.6835	277832.5066	4910388.2669	2028.92	0.78848	312.668	-1.0909	307.13	-1.2255	689.5558	0.56936	579.7839	317885.25	385.6087	-1.1266	460.6542	-0.84246	14389600	0.15326	250.098	75.9221	74.8543	129.9194	124.65	59892.8477	101.7224	-1.4073	117.6712	3494090
002	2019-06-13t0145	1560408434.2	adult	129.9993	78	-150.0006	1075.3481	85.6351	75513.6326	238422.0717	4434535.0344	947.081	-1.1047	315.828	-1.0251	312.295	-1.0808	499.94	-2.118	476.1997	191976.9688	393.0015	-0.93695	449.323	-1.2468	12119600	-0.6712	306.085	76.3168	74.8017	150.1094	143.2449	57642.0234	104.4434	-1.3208	127.9554	2928580
002	2019-06-13t0545	1560422834.18	adult	133.9993	82	-146.0006	704.663	87.1145	45356.2406	143669.0891	2526212.9604	1488.8	-0.13922	312.027	-1.2238	307.9688	-1.3171	539.7014	-1.5472	482.6711	124131.3125	401.0354	-0.71961	456.7101	-1.0999	7170390	-2.3747	308.801	75.1702	73.1855	155.3079	150.1382	35720.8242	105.1319	-1.3329	138.1419	1727410
002	2019-06-13t0945	1560437251.59	adult	138.0041	86.0048	-141.9958	1352.399	85.7615	92311.1608	290654.3638	5391149.1306	1309.71	-0.44402	314.907	-1.1577	310.2693	-1.2731	563.8806	-1.1976	530.9824	271226.5625	400.8494	-0.81456	484.065	-0.3847	15134800	0.33576	372.353	81.6676	80.6084	141.3797	135.3474	68003.6406	108.7909	-1.1926	126.3272	3925030
002	2019-06-13t1345	1560451634.26	adult	141.9993	90	-138.0006	1291.1994	88.1557	89093.5578	280655.5226	5266942.0291	2004.94	0.81002	341.337	-0.19087	333.4249	-0.38398	691.9296	0.60402	587.922	321055.3125	429.5089	0.19855	526.5275	0.74653	15831900	0.54347	322.877	78.2317	77.1241	136.1769	131.4519	63186.0625	105.1609	-1.4264	123.3129	3628540
002	2019-06-13t1745	1560466034.1	adult	145.9993	94	-134.0006	1365.7198	81.8789	97437.6973	307182.0803	5712218.569	1980.5	0.78886	358.298	0.40819	353.2207	0.3585	681.1336	0.45908	581.8533	336480	443.0061	0.63214	511.8999	0.26445	17669800	1.1119	208.643	81.7677	80.7365	139.8376	136.557	69079.7812	111.101	-1.1611	129.0082	4032460
002	2019-06-13t2145	1560480433.79	adult	149.9992	97.9999	-130.0007	1317.9682	84.0806	87452.0211	275384.0349	4974295.3361	2704	2.1218	373.128	0.91943	366.5872	0.83241	778.0723	1.8154	613.2734	354800.9688	457.3314	1.0989	533.3425	0.79325	17006400	0.87004	285.263	90.1167	88.1856	172.6653	167.9395	78735.3828	121.9508	-0.62382	151.3064	4107340
002	2019-06-14t0145	1560494833.93	adult	153.9992	101.9999	-126.0007	1350.9803	83.8095	91889.2935	289312.0136	5346001.4474	1878.69	0.65708	377.443	1.033	370.0296	0.91249	749.1469	1.4222	622.5775	358841.375	468.5514	1.4492	550.1638	1.1885	18073100	1.1748	289.038	88.7316	87.1343	157.2917	152.256	75342.75	119.5272	-0.79288	142.0398	4248740
002	2019-06-14t0545	1560509233.92	adult	157.9992	105.9999	-122.0007	1270.3008	84.5103	91558.1953	288696.3704	5472490.8622	1491.17	-0.026068	344.234	-0.21795	336.8779	-0.37363	659.0351	0.18282	613.1173	312382.625	443.4882	0.43092	554.6047	1.2429	16305700	0.60531	344.96	86.3835	84.5207	174.3412	164.1152	82637.7422	119.3917	-0.84009	150.7044	4091810
002	2019-06-14t0945	1560523634.35	adult	161.9993	110	-118.0006	1331.2008	86.1464	91952.0912	289656.1842	5410593.2349	2646.28	2.1419	364.262	0.47804	357.0737	0.34658	739.8698	1.3265	631.3845	354397.625	457.6104	0.90154	556.9021	1.2441	17438700	0.92534	304.734	84.3996	82.2159	178.2711	165.9375	85391.8594	116.0102	-1.07	149.8529	4040550
002	2019-06-14t1345	1560538036.68	adult	166	114.0007	-113.9999	1393.1736	85.1869	98255.13	309493.1398	5789042.0443	1455.71	-0.042498	356.949	0.19371	349.3835	0.047248	655.0397	0.16286	590.068	335380.3438	455.9379	0.78306	533.122	0.54766	18254700	1.1425	209.681	83.1532	81.6144	150.399	145.1636	77004.2812	113.5835	-1.2518	136.4957	4252540
002	2019-06-14t1745	1560552435.48	adult	169.9997	118.0004	-110.0002	1384.4317	88.9855	98889.5352	311509.8457	5962088.4102	1053.22	-0.78019	333.866	-0.62737	327.8947	-0.70949	633.4785	-0.11808	575.3141	326241.4375	422.3891	-0.535	510.0681	-0.11729	17185100	0.80655	323.429	87.5113	85.5612	161.8313	157.5973	83343.1094	120.3048	-0.91149	145.3352	4504470
002	2019-06-14t2145	1560566836.24	adult	173.9999	122.0006	-106	1333.593	87.0999	95590.0516	301110.7432	5763875.8234	1086.9	-0.69725	354.559	0.083465	350.8375	0.075114	608.7081	-0.44614	562.9207	303136.625	437.8852	0.010034	510.0869	-0.15139	17626900	0.91533	230.471	89.8957	88.0776	158.8466	154.6823	79105.5938	121.6711	-0.87328	145.7415	4469170
002	2019-06-15t0145	1560581236.28	adult	177.9999	126.0006	-102	1344.9243	93.3131	89045.7821	280935.2759	5022407.4448	1498.33	0.12864	341.177	-0.37738	333.9278	-0.48832	724.0297	1.2413	614.7534	286715.75	436.9513	-0.05993	527.7856	0.29759	13489100	-0.27448	231.131	85.1142	83.4143	160.6604	156.7506	63621.5	117.4086	-1.1651	144.0847	3365160
002	2019-06-15t0545	1560595636.32	adult	181.9999	130.0006	-98	1329.8255	86.8732	94430.5868	297589.7146	5578952.4654	1729.1	0.62498	338.367	-0.46873	331.0995	-0.57017	676.9623	0.60525	580.0727	332388.5	427.5529	-0.44524	518.7055	0.032579	16588800	0.5937	262.677	82.4461	80.2409	161.7955	157.2675	79441.6094	115.2126	-1.3386	143.5376	4042000
002	2019-06-15t0945	1560610036.13	adult	185.9998	134.0005	-94.0001	1384.0589	86.354	96451.0566	303747.3141	5667226.2908	1767.67	0.75188	342.449	-0.32529	335.1465	-0.42778	616.7868	-0.24131	568.16	310243.75	438.802	-0.037294	527.8532	0.26485	17194000	0.75418	255.29	83.9395	81.0375	188.2407	181.4968	94685.0625	121.1508	-1.025	160.5808	4214520
002	2019-06-15t1345	1560624436.07	adult	189.9998	138.0005	-90.0001	1004.2092	79.2952	64003.5415	201759.4279	3543018.1249	757.379	-1.2979	378.568	0.88752	376.7397	0.90466	523.9774	-1.6128	511.4603	173436.5156	450.5772	0.39781	492.2046	-0.70909	12524200	-0.5464	451.036	105.558	104.3811	167.0307	163.6988	55287.1758	139.6083	0.051671	156.7881	3492180
002	2019-06-15t1745	1560638836.28	adult	193.9999	142.0006	-86	1026.3781	92.3968	74091.3558	234016.6875	4494319.1141	1385.38	0.048539	347.391	-0.14766	340.8395	-0.22747	639.6657	0.18692	581.757	232198.6562	445.1408	0.17632	534.482	0.42939	12577000	-0.53094	258.765	89.5888	86.6123	183.5124	177.9141	66615	129.9025	-0.57359	164.3136	3243470
002	2019-06-15t2145	1560653236.28	adult	197.9999	146.0006	-82	1425.5287	87.9468	99858.4003	314410.0717	5947918.1523	1510.4	0.36221	352.572	0.029123	343.5652	-0.13525	671.2625	0.73243	597.1842	349056.5	450.5031	0.37089	551.9564	0.90304	18326700	1.0488	295.098	90.2332	86.993	188.4976	181.573	98018.75	129.7468	-0.62232	165.3362	4690320
002	2019-06-16t0145	1560667636.83	adult	202	150.0007	-77.9999	1343.3104	85.8277	97416.7306	306911.6699	5923698.4897	1540.59	0.47835	344.415	-0.24226	339.4675	-0.26157	645.4037	0.36898	569.1846	327219.6875	443.3675	0.07707	528.8527	0.26111	17456000	0.80521	357.658	90.9789	88.147	183.0889	178.3621	92826.0469	128.5049	-0.73918	164.2311	4611080
002	2019-06-16t0545	1560682036.14	adult	205.9998	154.0005	-74.0001	1388.2623	91.2164	99915.0191	314695.3095	6125558.9709	1747.47	1.0039	340.494	-0.38396	333.1197	-0.47237	668.386	0.78818	574.4532	347560.7188	433.6837	-0.32927	525.9595	0.16581	17696200	0.86558	330.643	87.5237	84.5419	184.5947	179.9405	95989.2266	126.6723	-0.89672	164.0332	4548780
002	2019-06-16t0945	1560696436.59	adult	210	158.0007	-69.9999	1494.2749	91.1606	104702.3712	329609.1419	6347395.4735	1370.28	0.18074	329.963	-0.75913	323.091	-0.8131	634.8145	0.26521	576.9873	345973.875	435.1787	-0.30321	531.5468	0.30337	17978700	0.9355	291.181	85.9487	82.0584	198.6138	193.2479	108244.5469	128.2477	-0.84907	174.8415	4683090
002	2019-06-16t1345	1560710836.47	adult	213.9999	162.0006	-66	1402.1822	87.7975	102044.7445	321462.3894	6224139.4912	1805.43	1.272	343.513	-0.3103	337.1312	-0.37027	683.4321	1.1323	589.926	362902.4375	440.5331	-0.12216	533.8996	0.35139	18225800	0.99441	337.558	90.1507	86.4674	202.52	192.0975	107538.1172	132.1038	-0.6611	175.1814	4783130
002	2019-06-16t1745	1560725235.97	adult	217.9998	166.0005	-62.0001	1416.6214	87.9759	99458.6853	313154.7591	5992801.9158	1302.93	0.10359	348.3	-0.16139	341.119	-0.25427	632.4384	0.28575	585.0256	327603.0938	443.6058	-0.034011	534.2826	0.34109	18033600	0.93434	348.003	92.5193	89.0011	195.6228	190.3849	101332.5859	137.2252	-0.39784	175.4111	4790280
002	2019-06-16t2145	1560739636.34	adult	221.9999	170.0006	-58	1380.9762	90.5695	98229.3849	309390.4994	5961734.4495	2309.52	2.6927	348.581	-0.1712	340.8885	-0.28073	695.3	1.4329	599.6326	355993.625	451.7991	0.25877	549.4858	0.7511	17814900	0.86736	298.59	89.2091	85.7967	192.8721	187.8253	98750.5	132.736	-0.72612	172.321	4559210
002	2019-06-17t0145	1560754036.27	adult	225.9999	174.0006	-54	1290.124	74.9699	77040.3122	242569.6705	3966213.8578	699.083	-1.3723	342.119	-0.43462	339.3148	-0.36586	537.3627	-1.3852	524.6552	216557.1875	423.9153	-0.92105	478.5575	-1.3088	13776400	-0.21645	235.62	97.7944	96.189	161.9403	158.6566	65261.957	133.3168	-0.75362	151.8067	3937980
002	2019-06-17t0545	1560768436.49	adult	229.9999	178.0006	-50	1481.9197	92.0838	113174.9638	356496.5637	7245083.6507	1019.85	-0.5134	340.264	-0.53147	334.6991	-0.5557	564.7291	-0.886	537.4317	297612.25	430.3485	-0.70034	501.5776	-0.67624	17914900	0.87857	302.003	89.5943	86.9247	176.3016	171.8626	92910.9531	127.6761	-1.1579	160.6714	4717140
002	2019-06-17t0945	1560782836.06	adult	233.9998	182.0005	-46.0001	1409.0141	90.3204	99414.4825	313064.03	6013558.7907	1161.44	-0.096329	329.13	-0.97382	321.8495	-1.0498	555.6226	-1.0503	519.1803	287812.5	423.3313	-1.0078	489.3351	-1.0396	17029500	0.63644	269.117	87.1401	84.0411	186.2192	179.8739	96461.5234	126.3319	-1.2981	164.1265	4508710
002	2019-06-17t1345	1560797235.6	adult	237.9997	186.0004	-42.0002	1409.3848	90.3959	98923.3842	311452.53	5979132.3901	1036.55	-0.40039	335.25	-0.76844	328.0441	-0.85302	559.7681	-0.97144	534.8647	288280.5938	431.8239	-0.68153	503.514	-0.64853	17260400	0.69064	397.603	87.3848	84.3278	185.6978	180.7619	95634.3594	126.9942	-1.3062	165.1153	4499010
002	2019-06-17t1745	1560811636.36	adult	241.9999	190.0006	-38	1397.9493	91.3882	99608.2233	313679.8168	6063102.692	1556.57	1.1235	337.955	-0.66939	329.8045	-0.79134	615.0014	0.084182	565.6833	319185.7188	436.4548	-0.50545	524.3467	-0.11655	17517600	0.75073	371.387	88.213	84.3572	212.1306	198.0891	110095.7578	130.4257	-1.1329	176.0146	4572430
002	2019-06-17t2145	1560826036.6	adult	246	194.0007	-33.9999	1404.3604	88.6529	97883.4274	308157.5832	5858645.0171	1082.76	-0.18716	338.21	-0.65377	330.3712	-0.76574	584.0765	-0.50293	554.987	297879	437.9022	-0.45544	520.8427	-0.21963	17231800	0.66862	358.445	88.5993	84.9211	204.5178	195.7588	104304.0547	131.5188	-1.0951	176.437	4514140
002	2019-06-18t0145	1560840436.41	adult	249.9999	198.0006	-30	1393.104	90.0172	95767.6096	301507.1078	5700000.0582	1265.74	0.40775	340.831	-0.55941	333.2589	-0.66072	593.619	-0.32237	557.4529	296215.875	441.8352	-0.34486	521.901	-0.20973	16991400	0.59955	421.568	89.3893	85.6461	205.2063	195.9308	102397.9375	133.2294	-1.0173	178.5821	4456320
002	2019-06-18t0545	1560854836.43	adult	253.9999	202.0006	-26	1409.2566	89.7797	96885.6445	305033.0171	5715984.8101	1175.96	0.19103	345.735	-0.40508	338.0125	-0.5045	600.2624	-0.20141	573.193	303132.5	447.8743	-0.20523	528.7369	-0.091477	17436400	0.70452	357.787	90.7177	86.6893	205.889	199.7215	103973.9375	135.3524	-0.91306	180.6707	4575160
002	2019-06-18t0945	1560869236.18	adult	257.9999	206.0005	-22.0001	1381.1098	89.4609	95602.3188	300982.4608	5708979.3194	1245.55	0.46486	346.051	-0.39682	337.6073	-0.51065	612.4468	0.022737	583.1291	304998.5	449.0069	-0.20237	537.0719	0.030285	17228800	0.64284	366.009	91.0327	86.6107	219.7749	206.2097	109447.8984	137.0759	-0.8389	184.6595	4532250
002	2019-06-18t1345	1560883636.38	adult	261.9999	210.0006	-18	1375.1977	88.684	93477.0551	294282.8627	5508914.1915	1171.66	0.28728	345.856	-0.4069	338.03	-0.50016	602.8574	-0.16734	579.4858	293591.5625	449.8216	-0.21117	535.493	-0.029969	16840100	0.53883	391.732	92.098	87.6183	218.3913	207.6647	106356.5781	140.11	-0.71093	187.0646	4484340
002	2019-06-18t1745	1560898036.75	adult	266	214.0007	-13.9999	1299.3321	88.2432	90704.8013	285669.9442	5423695.8953	1367.91	0.99373	348.115	-0.36336	339.5368	-0.47001	637.921	0.44626	600.8093	301098.6875	454.4891	-0.15312	546.1875	0.10151	16428300	0.43336	396.465	93.0579	88.5294	216.9998	206.241	102423.8984	141.7373	-0.66107	185.374	4391590
002	2019-06-18t2145	1560912436.27	adult	269.9999	218.0006	-10	1291.6336	89.3693	88184.3176	277773.4585	5151145.7921	1143.69	0.3069	352.301	-0.28534	343.5957	-0.39006	628.7378	0.25389	603.1183	289219.375	462.1435	-0.05486	552.8368	0.15773	16175200	0.36898	421.372	94.4807	89.5097	227.7887	212.9844	104782.7969	144.9064	-0.54755	191.0337	4337890
002	2019-06-19t0145	1560926836.43	adult	273.9999	222.0006	-6	1276.2899	85.5667	85983.9062	270772.6398	4970657.5464	1114.16	0.26119	352.584	-0.29844	343.2259	-0.41477	634.1992	0.31784	611.4661	284121.25	463.9443	-0.064611	560.09	0.21563	15794000	0.27849	519.671	95.1161	89.9376	240.1644	219.7517	107593.6562	146.0216	-0.53275	193.5748	4260730
002	2019-06-19t0545	1560941236.34	adult	277.9999	226.0006	-2	1253.3767	86.7006	83203.1268	262069.9772	4749500.0827	884.658	-0.50465	357.54	-0.21785	347.9391	-0.33593	634.3026	0.28681	613.0632	275287.3125	471.6584	0.016446	568.8252	0.28785	15499700	0.21117	495.43	96.7905	91.4718	245.1242	225.4739	106383.9219	150.2365	-0.38629	195.968	4195970
002	2019-06-19t0945	1560955636.41	dead	281.9999	230.0006	2	1217.4054	86.2433	80544.1901	253710.3413	4574013.8457	1005.12	-0.025208	361.989	-0.15388	351.4426	-0.28819	640.2553	0.35252	617.5576	268907.2188	482.8581	0.14144	579.5044	0.3796	15195600	0.14467	375.791	98.9417	93.2307	242.2606	233.8838	101749.4688	155.2395	-0.21333	204.2656	4153370
004	2019-06-07t1345	1559933247.94	larva	0	-49.9987	-241.9994	192.8272	22.727	2903.4131	9185.0471	40800.0842	0	-0.34182	0	-0.69952	0	-0.69505					0	-0.70348	0	-0.70308	0	0.32506	0	0	0				0	-0.75901	0	0
004	2019-06-07t1745	1559947643.07	larva	3.9986	-46	-238.0007	167.5229	26.3312	3018.3341	9587.5092	50170.2951	0	-0.66024	0	-0.88353	0	-0.87678					0	-0.88994	0	-0.8585	0	0.10193	0	0	0				0	-0.86961	0	0
004	2019-06-07t2145	1559962043.8	larva	7.9988	-41.9998	-234.0005	173.2318	27.8377	3248.2088	10322.2294	56586.0808	0	-0.89228	0	-1.0769	0	-1.0677					0	-1.0862	0	-1.0201	0	-0.12336	0	0	0				0	-0.98359	0	0
004	2019-06-08t0145	1559976443.17	larva	11.9987	-38	-230.0007	173.2295	27.8891	3247.0513	10320.818	56615.5399	0	-1.0805	0	-1.2808	0	-1.2691					0	-1.2938	0	-1.1889	0	-0.3506	0	0	0				0	-1.1014	0	0
004	2019-06-08t0545	1559990843.33	larva	15.9987	-33.9999	-226.0007	211.3963	27.3946	4060.1433	12855.3326	71153.0458	352.719	-0.22408	205.847	0.81135	205.3518	0.83032	264.2779	-1.1202	258.7869	6078.3921	240.2004	0.76892	254.0561	0.26394	458628	-0.42218	212.513	71.0869	70.8261	110.5762	104.6458	2543.2534	91.3171	0.2192	100.3963	158382
004	2019-06-08t0945	1560005243.62	larva	19.9988	-29.9999	-222.0006	302.5974	33.0471	7956.8922	25162.0548	178854.6709	369.691	-0.39822	193.982	0.53095	193.4698	0.55202	256.2807	-1.281	252.131	11020.0693	231.4347	0.53668	246.1196	0.079996	832572	-0.52343	230.723	70.406	70.1114	107.5137	103.3903	4623.0908	91.001	0.13092	100.0417	302183
004	2019-06-08t1345	1560019643.56	larva	23.9988	-25.9999	-218.0006	403.5535	33.545	10706.5645	33802.8989	240316.5995	639.037	0.080769	203.549	0.49033	202.4993	0.50845	308.6086	-1.0937	269.9826	17899.3008	240.412	0.47051	258.6051	0.025671	1170000	-0.63757	123.988	70.7062	70.4348	105.8821	104.1724	6141.1626	91.7831	0.057456	101.1334	406419
004	2019-06-08t1745	1560034043.64	larva	27.9988	-21.9999	-214.0006	668.8074	70.4366	32709.8797	103457.6259	1408070.1121	628.043	-0.15285	183.054	0.068444	179.4574	0.056263	446.3662	-0.37063	444.5504	76774.9844	222.0795	0.10685	328.7203	0.38081	3146330	-0.18506	244.543	70.6102	70.3663	107.9918	105.5253	18574.5938	92.1129	-0.027378	101.4582	1213650
004	2019-06-08t2145	1560048443.49	larva	31.9988	-17.9999	-210.0006	529.2968	45.2936	18490.3069	58354.1621	542562.194	335.649	-0.98905	239.572	0.62792	238.7886	0.65802	306.2895	-1.3545	304.4927	30322.6582	279.7855	0.56762	297.0554	0.0087747	2353790	-0.68909	120.563	69.7884	69.6725	103.7214	102.1891	10268.4229	90.0989	-0.15957	98.919	685671
004	2019-06-09t0145	1560062843.4	larva	35.9987	-13.9999	-206.0006	667.5347	47.4305	24510.9207	77239.6294	764404.3825	545.66	-0.67727	225.918	0.26984	225.0009	0.30137	331.4996	-1.3253	299.2703	43094.9531	267.1363	0.2426	287.4326	-0.22378	2932870	-0.71801	121.499	71.5111	71.2409	106.4405	105.1364	13837.2637	92.3586	-0.22135	101.9918	928357
004	2019-06-09t0545	1560077243.54	larva	39.9988	-9.9999	-202.0006	765.1982	57.0469	35263.1271	111308.5553	1372526.0871	687.801	-0.53094	248.326	0.40295	244.81	0.40191	507.6005	-0.26596	501.7708	94413.6875	301.0289	0.46669	408.3463	0.58325	4607440	-0.36486	139.439	68.306	67.966	103.133	101.074	19182.7305	89.2212	-0.3934	98.1861	1267350
004	2019-06-09t0945	1560091644.14	larva	43.9989	-5.9997	-198.0004	903.2677	61.4582	44985.2968	141860.9096	1861686.1569	850.29	-0.35627	236.229	0.015964	232.1102	0.0077177	513.5232	-0.32656	489.3531	121191.4688	294.223	0.17615	358.7681	0.01486	5574760	-0.25621	251.637	71.8762	71.518	109.3186	106.8926	25799.1914	92.8593	-0.44331	103.0116	1696210
004	2019-06-09t1345	1560106043.13	larva	47.9987	-2	-194.0007	992.3449	67.7271	56932.9978	179485.8246	2714629.567	639.286	-0.90491	256.76	0.12223	253.8968	0.13892	435.6939	-1.0112	422.1835	129836.7891	311.3115	0.19019	359.0418	-0.16635	7640910	0.23707	263.516	71.8079	71.5169	107.3933	104.9253	32003.1934	92.3451	-0.58775	101.2649	2136930
004	2019-06-09t1745	1560120443.16	adult	51.9987	2	-190.0007	1075.4564	79.9245	68120.5252	214711.4478	3630663.4837	1292.45	0.17037	210.427	-0.97674	205.3567	-0.99767	532.3457	-0.40687	426.0945	189515.0625	259.6882	-0.88586	312.7665	-0.82341	7478160	-0.052005	233.227	70.4881	70.2517	107.1814	105.2829	38156.582	91.9429	-0.74443	101.9045	2505010
004	2019-06-09t2145	1560134843.49	adult	55.9988	6.0001	-186.0006	1176.6979	74.482	69519.6108	219019.0951	3472277.1237	814.673	-0.83402	252.722	-0.48182	249.823	-0.45376	467.3097	-1.0578	428.7414	170100.7188	312.4033	-0.31847	352.8976	-0.66013	9181130	0.30728	124.277	67.1165	66.8238	102.1225	100.4615	37172.5859	87.7476	-0.99928	97.3498	2438270
004	2019-06-10t0145	1560149243.38	adult	59.9987	10.0001	-182.0007	1070.261	71.5683	65991.8475	208052.3847	3383571.3928	1440.07	0.17644	258.205	-0.58968	255.2802	-0.55692	617.8789	0.086709	532.8298	213168.2188	312.2154	-0.55667	357.1041	-0.78972	8889740	-0.022558	142.299	66.7524	66.5886	103.1968	101.3526	35602.9102	88.0998	-1.0884	97.7461	2298220
004	2019-06-10t0545	1560163643.29	adult	63.9987	14	-178.0007	1111.3477	87.8578	80046.1156	252556.454	4791055.8402	1295.38	-0.16185	223.595	-1.7319	217.9855	-1.7678	524.197	-0.85488	423.9413	218590.125	280.7328	-1.5481	351.1094	-1.0612	9309610	-0.092674	270.326	62.0011	61.6227	97.2439	95.2928	40550.6875	82.568	-1.3312	91.9198	2581480
004	2019-06-10t0945	1560178043	adult	67.9986	18	-174.0008	1185.6012	76.487	76347.1809	240496.6871	4132966.446	1112.19	-0.54606	251.262	-1.2802	246.8501	-1.2844	525.3923	-0.97987	461.7128	209631.5469	309.8478	-1.1498	364.8042	-1.0763	10003300	-0.051471	254.53	71.1593	70.9323	108.5434	106.287	43308.832	92.6573	-1.1163	102.3408	2832990
004	2019-06-10t1345	1560192443.52	adult	71.9988	22.0001	-170.0006	1206.9983	79.9534	80948.3298	255210.2452	4518905.1378	1333.4	-0.22614	242.247	-1.8553	236.9443	-1.8951	586.7626	-0.47517	483.0697	247613.8438	298.7134	-1.7797	357.4082	-1.4464	10218900	-0.17265	246.725	62.8165	62.5054	99.8889	97.4244	42153.1367	83.7288	-1.4607	93.5233	2649850
004	2019-06-10t1745	1560206843.11	adult	75.9987	26	-166.0007	1224.1279	79.3393	78052.3948	245892.0701	4241120.5119	1960.13	0.78792	262.234	-1.4706	257.6769	-1.4879	596.0524	-0.43746	448.7907	243189.375	316.156	-1.5668	367.7839	-1.5369	10677900	-0.1879	262.965	66.7128	66.3053	107.4056	104.0553	43821.4844	88.8998	-1.3568	99.6794	2716480
004	2019-06-10t2145	1560221243.53	adult	79.9988	30.0001	-162.0006	1187.0316	74.8569	75549.1924	238122.4924	3988434.3561	1411.86	-0.18241	287.522	-0.77758	281.6835	-0.84001	633.963	-0.027147	511.6067	250415.375	358.8681	-0.38324	439.9785	-0.13325	11328900	-0.11183	394.397	68.5796	68.2688	106.9982	104.1255	42264.2969	90.5949	-1.3529	100.2149	2702170
004	2019-06-11t0145	1560235642.89	adult	83.9986	33.9999	-158.0008	1283.6066	75.1931	80223.2213	252616.4478	4224994.8379	1159.9	-0.64277	291.034	-0.83193	290.6049	-0.68401	578.6793	-0.77269	493.4326	242466.6094	361.5143	-0.4896	412.3871	-0.98634	12182700	0.062321	214.596	68.253	68.0383	106.9462	104.5115	44810.4375	91.1532	-1.3816	101.0024	2857070
004	2019-06-11t0545	1560250043.43	adult	87.9987	38.0001	-154.0006	1215.4876	77.6584	76400.9072	240648.6594	4062868.9266	3006.81	2.4703	314.736	-0.036673	308.9671	-0.094714	709.9284	0.93092	565.6782	283261.4375	377.7138	-0.066234	468.3992	0.42626	12549200	0.069588	301.778	73.4415	73.0275	112.6527	109.8101	44948.4453	95.393	-1.2654	105.6726	2928260
004	2019-06-11t0945	1560264443.7	adult	91.9988	42.0002	-150.0006	1184.871	81.3695	76573.678	241200.2504	4255635.1755	1942.94	0.6431	273.008	-1.9311	267.6812	-2.0107	675.0361	0.45057	524.6788	270014.4375	333.7786	-1.9841	415.7152	-1.2604	10900100	-0.68546	260.525	76.0003	75.5601	116.8507	114.4514	46740.2969	99.3313	-1.1495	110.4517	3034390
004	2019-06-11t1345	1560278845.32	adult	95.9993	46.0006	-146.0001	1172.1999	81.15	80861.5244	254919.7877	4657136.17	1973.79	0.68273	275.365	-1.9859	269.6848	-2.0874	664.4833	0.28807	569.8026	280411.9375	343.8243	-1.787	425.2353	-1.1272	11600600	-0.5163	184.018	67.6563	67.2425	108.2814	105.7335	45694.7656	90.7952	-1.5304	101.8828	2850220
004	2019-06-11t1745	1560293245	adult	99.9992	50.0005	-142.0002	1212.5389	82.9205	79241.6613	249626.221	4447099.0211	1348.31	-0.40192	316.826	-0.35534	312.7778	-0.35528	620.4292	-0.34951	541.9792	256237.2656	390.1157	-0.084175	461.6975	-0.1359	13084300	-0.026875	340.71	73.5394	73.114	117.1331	114.0764	48375.9609	97.4171	-1.3015	109.1886	3037030
004	2019-06-11t2145	1560307645.28	adult	103.9993	54.0006	-138.0001	1333.1274	82.1612	87788.5387	276383.1059	4974763.5754	1388.36	-0.34228	293.51	-1.4575	286.1185	-1.6348	627.4419	-0.26923	523.6228	287368.375	377.7481	-0.75138	462.7963	-0.22802	13426600	0.032365	407.252	73.4697	72.8511	122.0239	117.2614	55886.9336	98.2892	-1.3067	111.5365	3360870
004	2019-06-12t0145	1560322045.45	adult	107.9993	58.0006	-134.0001	1288.3305	87.7019	87238.3014	274791.5636	5075428.2857	2251.7	1.1453	282.127	-2.0289	277.1132	-2.1283	666.6159	0.27496	542.9984	303310.25	349.0983	-2.0775	428.4218	-1.4189	12824100	-0.26317	234.494	74.4126	73.6209	131.1265	120.9052	59662.5469	97.6381	-1.3801	112.0228	3382420
004	2019-06-12t0545	1560336445.33	adult	111.9993	62.0006	-130.0001	1289.6023	81.2927	86312.6441	271842.1864	4889716.6298	1851.94	0.45385	284.668	-1.9988	279.6302	-2.1106	638.4506	-0.13654	548.4815	287302.7812	352.1143	-2.0873	434.6177	-1.3313	12801500	-0.32241	256.236	73.483	72.4881	132.8287	120.275	59772.9062	97.82	-1.4204	112.0717	3304530
004	2019-06-12t0945	1560350845.46	adult	115.9993	66.0006	-126.0001	1351.8095	80.7512	87554.0028	275712.8722	4786089.1952	1902.89	0.54563	305.335	-1.2221	299.0089	-1.3722	676.5532	0.40179	549.6425	309184.8125	387.3955	-0.77884	470.9274	-0.31234	13940700	0.069927	260.163	77.809	76.503	149.3855	143.8465	68269.1875	105.5928	-1.1117	126.2019	3552530
004	2019-06-12t1345	1560365245.6	adult	119.9993	70.0007	-122	1328.1523	80.1215	87921.5053	276833.9919	4923653.7876	1113.12	-0.82846	329.058	-0.33848	325.7946	-0.33182	563.2766	-1.226	499.5868	258543.9688	392.9733	-0.67595	448.3263	-1.0924	15080400	0.45773	415.659	79.2987	78.5125	128.0501	123.6838	58774.9922	104.3278	-1.2142	117.6891	3634180
004	2019-06-12t1745	1560379643.14	adult	123.9987	74	-118.0007	1328.6625	78.7319	85401.9139	268922.1751	4654371.0902	2410.1	1.4489	320.017	-0.77166	314.5216	-0.88479	726.9788	1.108	601.5311	324232.5625	397.4647	-0.61154	481.3761	-0.18818	14251000	0.11495	332.236	77.4351	76.1465	141.9603	135.8285	63314.2734	105.4328	-1.2055	125.4101	3448340
004	2019-06-12t2145	1560394045.81	adult	127.9994	78.0007	-114	1250.1038	82.4141	82489.0368	259801.543	4627438.8869	2313.64	1.2919	329.784	-0.45311	325.0318	-0.52585	654.3643	0.067811	527.1244	281376.625	394.2137	-0.84521	457.7681	-0.96814	14173800	0.059703	194.013	82.373	81.5725	132.8869	129.5157	57141.375	108.1494	-1.1159	123.5047	3540310
004	2019-06-13t0145	1560408443.63	adult	131.9988	82.0001	-110.0006	1224.6828	83.2408	83277.5097	262457.1169	4755640.8376	1420.83	-0.26774	299.716	-1.6802	293.4058	-1.8903	604.675	-0.6363	511.7585	262428.9375	379.1305	-1.5262	450.0198	-1.2636	12996900	-0.37245	189.566	74.7748	73.3421	138.7367	135.6366	60211.7344	102.5767	-1.4375	125.8448	3242540
004	2019-06-13t0545	1560422843.6	adult	135.9988	86.0001	-106.0006	1308.1564	84.8064	87687.8478	276213.1174	5007952.9232	1753.8	0.33357	315.224	-1.1276	310.0607	-1.2637	606.2454	-0.60929	522.009	277054.1562	396.2177	-0.95495	473.1366	-0.66597	14400700	0.096082	240.346	80.6286	79.1849	152.2359	140.2661	69571.7969	108.7127	-1.1742	128.3879	3683440
004	2019-06-13t0945	1560437261	adult	140.0036	90.005	-101.9958	1243.8086	81.8941	84108.0578	264972.4286	4785620.5784	1306.59	-0.4447	338.679	-0.27598	333.4608	-0.36687	608.8967	-0.56505	528.6498	267305.625	412.8354	-0.4042	477.8887	-0.59797	14844300	0.22615	190.063	81.108	80.0035	138.127	134.8648	60637.7344	107.555	-1.2787	126.5007	3554960
004	2019-06-13t1345	1560451643.71	adult	143.9988	94.0002	-98.0006	1376.2026	78.0211	87674.8614	275981.903	4765248.9973	2208.08	1.1809	347.838	0.027076	341.6144	-0.087504	689.4768	0.56747	604.3143	315780.375	428.1605	0.097367	517.168	0.43953	15910800	0.55465	186.647	81.7643	80.5543	139.7356	136.9081	63998.9062	108.6249	-1.269	128.5852	3740060
004	2019-06-13t1745	1560466043.51	adult	147.9988	98.0001	-94.0006	721.0181	85.2464	45195.809	143425.9541	2440372.0445	2029.2	0.88602	331.719	-0.61824	319.8205	-0.98534	801.025	2.1232	699.016	175424.4844	434.8537	0.27233	549.4244	1.2657	7252370	-2.2246	224.345	80.6957	78.139	162.623	159.5136	35614.4297	117.287	-0.85463	148.525	1764250
004	2019-06-13t2145	1560480443.25	adult	151.9987	102	-90.0007	1459.1136	80.2386	105346.2038	332362.6191	6158832.2637	1388.77	-0.2463	327.661	-0.79821	321.8138	-0.92915	642.0294	-0.076878	606.1649	350548.0625	409.161	-0.77372	501.716	-0.1233	17885700	1.1283	425.502	91.7807	90.4868	155.6226	151.4219	84969.9375	123.6073	-0.55389	142.7453	5009940
004	2019-06-14t0145	1560494843.37	adult	155.9987	106.0001	-86.0007	1281.3593	85.1587	86944.5084	273834.0022	5060556.7741	1298.66	-0.39035	331.789	-0.66858	323.5298	-0.87792	648.9075	0.030379	573.1627	293955.125	426.0813	-0.20355	524.6737	0.44493	15026400	0.22035	388.069	81.1516	79.0929	173.4404	164.3932	78568.5	111.0123	-1.2804	144.781	3675280
004	2019-06-14t0545	1560509243.37	adult	159.9987	110.0001	-82.0007	1275.4412	84.1302	86544.4987	272552.6404	5025382.2374	1162.66	-0.62066	335.566	-0.54952	330.9885	-0.60897	639.9345	-0.079273	578.1818	288610.4688	424.5965	-0.32296	518.1476	0.20919	15125600	0.23705	303.764	80.2763	78.355	163.8265	158.8799	73885.75	111.5904	-1.295	141.3917	3618450
004	2019-06-14t0945	1560523643.87	adult	163.9989	114.0002	-78.0005	1276.4598	80.8294	85815.167	270304.2354	4869840.2267	2075.68	1.0983	350.698	-0.024917	342.9137	-0.18442	677.6972	0.46454	578.3847	303608.3438	447.9388	0.49678	538.9463	0.71945	15678600	0.3887	238.491	88.5731	86.0271	176.1349	171.7048	78908.4531	123.1781	-0.68867	157.5064	3959840
004	2019-06-14t1345	1560538046.34	adult	167.9996	118.0009	-73.9998	1229.2741	80.856	81241.74	255883.6562	4590274.648	1344.55	-0.23952	353.883	0.071148	346.0979	-0.081996	693.262	0.70662	621.7898	293943.0938	454.6319	0.69857	569.2935	1.4896	14982000	0.17106	250.835	84.4879	81.3815	183.3622	178.7629	77745.5781	122.8154	-0.74796	164.9662	3576880
004	2019-06-14t1745	1560552445	adult	171.9992	122.0005	-70.0002	1115.5263	84.2525	80333.7586	253472.0579	4792172.7987	671.856	-1.4998	324.657	-0.95391	335.6685	-0.44636	514.6393	-1.7877	510.1481	214089.9375	426.9086	-0.39187	487.0238	-0.76062	13490500	-0.26868	388.91	98.113	100.6787	180.071	176.3459	74909.5312	139.1449	0.15966	164.2146	4076890
004	2019-06-14t2145	1560566845.83	adult	175.9994	126.0007	-66	1234.8306	80.02	81790.09	257640.9394	4645155.1804	1440.13	-0.0020461	355.648	0.11359	348.9058	0.0038857	669.4334	0.43594	615.9356	285848.0625	449.6273	0.43257	556.3875	1.0738	15157000	0.2024	358.138	90.3639	87.2988	221.2685	208.5907	94481.6328	126.8305	-0.59169	176.278	3851130
004	2019-06-15t0145	1560581245.79	adult	179.9994	130.0007	-62	1224.1785	83.8282	73513.7195	231700.864	3827829.5291	1007.53	-0.82457	341.013	-0.38513	334.7704	-0.45929	607.0757	-0.43121	553.039	219154.3438	434.6991	-0.16488	513.146	-0.11212	12290100	-0.61283	324.806	85.8651	83.3729	166.5553	161.7455	60126.4531	124.748	-0.75269	150.6821	3094580
004	2019-06-15t0545	1560595645.8	adult	183.9994	134.0007	-58	1246.7249	80.4712	82276.5602	259114.9129	4617191.4168	2151.19	1.4994	331.983	-0.68032	328.59	-0.64494	666.0631	0.46815	558.5908	285741.0625	424.594	-0.56958	514.6166	-0.085442	14231500	-0.069966	224.762	85.0125	83.152	155.238	150.9218	66597.1094	118.6792	-1.1528	141.3704	3644320
004	2019-06-15t0945	1560610045.66	adult	187.9994	138.0007	-54	1198.2621	81.0394	79142.4441	249314.5706	4432485.0524	1990.65	1.2375	343.623	-0.28269	340.2022	-0.26093	633.8036	0.032497	521.4673	261760.875	427.2473	-0.48781	484.9333	-0.89931	14173100	-0.088756	307.876	86.9009	84.9078	153.4855	150.3551	63389.5156	121.8812	-1.0011	142.3108	3584320
004	2019-06-15t1345	1560624445.62	adult	191.9994	142.0007	-50	857.6777	85.1186	58121.0215	184067.0514	3285647.6895	1234.37	-0.2882	345.627	-0.21137	341.3866	-0.21713	609.9348	-0.29168	528.7285	184810.25	422.7477	-0.67571	486.0032	-0.88143	10470100	-1.1132	273.66	91.4053	89.0403	176.3886	169.0369	53445.75	128.8577	-0.61815	157.2352	2768940
004	2019-06-15t1745	1560638845.85	adult	195.9994	146.0008	-46	856.2355	85.1358	59887.1222	189458.3871	3513894.781	1649.98	0.64003	346.925	-0.16437	342.311	-0.18182	652.1746	0.40398	569.9002	203478.4688	423.4388	-0.66916	505.8228	-0.35619	10818200	-1.0134	228.948	90.1254	87.1261	175.4048	169.8772	54726.2852	129.3029	-0.63052	159.1446	2810380
004	2019-06-15t2145	1560653245.85	adult	199.9994	150.0008	-42	1232.9789	76.2567	74530.7677	234603.9048	3943512.6804	2232.11	1.9822	348.017	-0.12632	342.8585	-0.16075	629.1194	0.083462	536.6056	245356.5625	429.8669	-0.44185	496.6772	-0.62073	13542000	-0.26423	254.773	89.4796	87.1563	164.2828	160.696	64070.2812	124.657	-0.95468	150.3249	3481830
004	2019-06-16t0145	1560667646.49	adult	203.9996	154.0009	-37.9998	1169.0723	79.7553	74726.0066	235385.6132	4066386.6815	1182.14	-0.3087	344.63	-0.24193	340.4975	-0.23555	565.23	-0.9224	525.2968	220439.7031	424.1539	-0.68994	485.5983	-0.94591	13429200	-0.29521	285.385	89.7998	87.3233	165.5227	162.0925	64553.8438	127.0634	-0.85071	152.5218	3499230
004	2019-06-16t0545	1560682045.66	adult	207.9994	158.0007	-34	1201.8725	86.177	87041.0637	274598.8688	5190551.8511	1007.3	-0.68301	360.553	0.28999	359.3265	0.36268	615.2764	-0.074279	564.1307	271952.1875	452.448	0.39846	526.2321	0.1657	15910900	0.37797	365.54	110.2	109.1503	199.5112	193.3674	88183.9688	153.48	0.72198	180.8669	4863000
004	2019-06-16t0945	1560696446.21	adult	211.9995	162.0009	-29.9999	1415.7263	86.1076	98659.0491	310666.6385	5851160.5307	708.038	-1.3728	358.225	0.20389	353.4748	0.17048	549.7485	-1.1638	542.1988	282570.75	452.281	0.36563	514.6139	-0.17924	18393800	1.044	559.627	109.854	107.0654	206.661	198.0199	106223.75	154.5264	0.73998	183.8305	5640700
004	2019-06-16t1345	1560710846.05	adult	215.9995	166.0008	-25.9999	689.5042	84.6877	44184.1803	140543.3446	2375210.0021	1202.72	-0.16144	348.462	-0.14743	341.8269	-0.22328	591.2182	-0.44066	532.2851	136571.4062	438.7853	-0.20948	498.8139	-0.65259	8037630	-1.746	234.889	95.5041	91.0052	192.4073	189.7191	44446.0898	145.3123	0.12314	178.8328	2202900
004	2019-06-16t1745	1560725245.49	adult	219.9993	170.0007	-22.0001	622.6121	85.4312	39215.3849	125071.1516	2074294.9891	1442.9	0.47279	361.272	0.28075	355.5149	0.21529	627.5977	0.21033	555.2253	128657.5156	448.7611	0.15236	510.5427	-0.34869	7401030	-1.9145	241.017	98.0257	93.1326	203.1507	201.1833	41645.8906	147.456	0.19985	186.6725	2008150
004	2019-06-16t2145	1560739645.93	adult	223.9994	174.0008	-17.9999	1010.588	82.8884	68977.5641	217759.681	3897251.7587	1513.27	0.70563	350.813	-0.10657	346.061	-0.11917	561.4934	-0.95055	516.6913	202137.625	437.8748	-0.32808	491.0325	-0.93433	12613800	-0.52315	264.047	96.0166	92.2133	188.9183	184.7951	68010.5781	140.6059	-0.27457	172.7526	3452370
004	2019-06-17t0145	1560754045.85	adult	227.9994	178.0008	-14	532.7858	82.303	34778.151	110982.9614	1948626.2089	734.86	-1.2759	367.451	0.47335	362.2652	0.42535	550.4238	-1.1484	539.8696	100177.1406	465.4304	0.75143	516.4049	-0.23645	6676960	-2.105	259.578	99.2671	93.7515	209.7007	205.7618	38165.5312	155.5505	0.58595	194.0272	1803780
004	2019-06-17t0545	1560768446.15	adult	231.9995	182.0008	-9.9999	1067.08	80.4689	70335.9986	221711.6588	3945014.3884	1353.22	0.39736	351.143	-0.14849	346.685	-0.14622	575.1097	-0.69265	532.1427	211065.25	439.9871	-0.33025	503.7411	-0.62553	12876000	-0.46314	313.938	97.801	93.4196	197.3746	191.976	72436.4922	144.8854	-0.13221	179.594	3586270
004	2019-06-17t0945	1560782845.73	adult	235.9994	186.0007	-6	708.9679	76.6136	41483.8581	131765.1861	2029597.0194	1277.76	0.24615	355.003	-0.0325	349.0839	-0.085023	607.1265	-0.08318	552.0682	131746.4375	450.3967	0.038568	513.4977	-0.37209	7698600	-1.8365	273.27	97.1106	93.3907	184.8204	181.2024	40106.0234	140.9205	-0.43396	169.7844	2105940
004	2019-06-17t1345	1560797245.49	adult	239.9993	190.0007	-2.0001	1013.1513	80.6862	65803.9366	207605.233	3627631.0657	1196.47	0.06991	361.034	0.15178	355.2005	0.10177	577.0466	-0.64188	545.4057	198504.0312	457.4967	0.23299	516.5819	-0.3042	12387800	-0.59627	252.203	100.977	96.1024	198.8418	195.2448	68401.5781	150.7461	0.097852	183.5586	3464720
004	2019-06-17t1745	1560811645.96	dead	243.9994	194.0008	2.0001	737.7742	85.2545	48044.6993	152428.6276	2672085.7088	824.256	-0.95639	369.116	0.38256	363.4555	0.34184	563.2983	-0.89916	545.9128	141387.8906	467.7248	0.47495	523.8452	-0.14048	9251520	-1.4113	270.033	103.623	98.1147	209.2572	206.0399	52523.5469	156.7367	0.37935	191.774	2597200
005	2019-06-07t1345	1559933252.4	larva	0	-49.9987	-297.9997	176.0268	26.4615	2970.8816	9433.001	47889.8271	0	-0.34182	0	-0.69952	0	-0.69505					0	-0.70348	0	-0.70308	0	0.32506	0	0	0				0	-0.75901	0	0
005	2019-06-07t1745	1559947647.54	larva	3.9986	-46	-294.0011	156.0936	29.0985	3112.4132	9923.7231	57281.6227	0	-0.66024	0	-0.88353	0	-0.87678					0	-0.88994	0	-0.8585	0	0.10193	0	0	0				0	-0.86961	0	0
005	2019-06-07t2145	1559962048.23	larva	7.9988	-41.9998	-290.0009	156.0936	29.03	3112.7369	9926.3976	57286.9287	0	-0.89228	0	-1.0769	0	-1.0677					0	-1.0862	0	-1.0201	0	-0.12336	0	0	0				0	-0.98359	0	0
005	2019-06-08t0145	1559976447.64	larva	11.9987	-38	-286.001	156.1038	28.5347	3044.3495	9706.317	54949.3454	0	-1.0805	0	-1.2808	0	-1.2691					0	-1.2938	0	-1.1889	0	-0.3506	0	0	0				0	-1.1014	0	0
005	2019-06-08t0545	1559990847.77	larva	15.9987	-34	-282.001	204.5437	23.673	3675.2256	11625.909	58201.5732	290.421	-0.40376	223.796	1.0126	223.3673	1.0332	277.5699	-1.0462	277.5019	5828.9668	256.7481	0.92622	270.3205	0.36831	452740	-0.4242	120.017	76.0613	75.6617	108.7047	107.6771	2282.7983	96.8656	0.30688	104.5586	153872
005	2019-06-08t0945	1560005248.06	larva	19.9988	-29.9999	-278.0009	247.6698	31.0325	5422.2519	17161.591	108178.2931	343.198	-0.46882	259.278	1.2912	258.3591	1.3109	324.1591	-0.89149	322.1171	9724.7715	296.4657	1.1793	314.6013	0.53464	765388	-0.54654	127.613	75.296	75.137	110.317	108.9798	3309.51	96.5463	0.22128	104.6949	222274
005	2019-06-08t1345	1560019647.95	larva	23.9988	-25.9999	-274.0009	373.123	36.5892	10228.396	32391.0691	236651.0353	335.175	-0.67648	246.681	1.0129	246.3301	1.0418	313.3622	-1.0656	310.8822	17234.9199	286.0622	0.94059	304.6395	0.34247	1354280	-0.57401	137.754	77.7591	77.7185	113.9315	112.8014	6266.231	99.1962	0.18218	108.9888	426897
005	2019-06-08t1745	1560034048.07	larva	27.9988	-21.9999	-270.0009	301.7335	24.5147	5317.5739	16782.7235	79623.9864	321.109	-0.87446	240.234	0.79122	240.0654	0.82555	306.028	-1.2288	304.9695	9180.8408	281.1336	0.74224	297.4866	0.15755	704125	-1.0294	131.973	70.2773	69.8007	108.1327	106.4056	3243.9817	91.0888	-0.045197	101.8446	205983
005	2019-06-08t2145	1560048447.94	larva	31.9988	-17.9999	-266.0009	522.5411	48.891	20613.0123	65082.1366	695173.8443	324.534	-1.0139	220.619	0.37723	220.0606	0.40931	282.7215	-1.5037	280.6189	30816.6387	258.5975	0.32862	275.3332	-0.15286	2403200	-0.67197	138.833	75.3504	74.8857	111.7986	110.5083	12186.0449	96.9504	-0.036048	107.2315	820792
005	2019-06-09t0145	1560062847.8	larva	35.9987	-13.9999	-262.001	787.5947	52.9787	32269.9339	101658.5808	1119598.9686	1220.77	0.76277	211.792	0.073573	205.4573	0.028776	654.3207	0.79188	590.9547	111888.8438	267.9126	0.25182	394.4879	0.60759	3609140	-0.48317	279.075	67.1094	66.8916	105.0767	102.3713	17968.1113	89.1104	-0.28215	98.6405	1143610
005	2019-06-09t0545	1560077248.04	larva	39.9988	-9.9999	-258.0009	804.5284	58.0939	38802.3592	122499.747	1546467.1888	2528.92	3.2363	204.715	-0.2369	197.26	-0.29828	745.5213	1.3544	514.1642	152086.3438	250.5543	-0.16803	339.6092	0.024262	4168820	-0.51749	214.301	74.7139	74.423	111.4747	109.5428	22740.8418	96.2927	-0.25556	105.7288	1521470
005	2019-06-09t0945	1560091648.62	larva	43.9989	-5.9997	-254.0008	942.5699	54.1921	38590.0461	121488.01	1350950.8983	2032.01	1.9712	223.505	-0.18263	215.4346	-0.25343	747.1479	1.3295	616.1665	152418.1719	275.1245	-0.08026	408.7368	0.44246	4550560	-0.61346	250.2	75.7179	75.4622	112.2565	109.7411	22900.3301	96.7949	-0.36312	106.1796	1541620
005	2019-06-09t1345	1560106047.57	larva	47.9987	-2	-250.0011	894.2452	62.9872	44443.0727	140165.2511	1844330.2038	1133.99	0.035519	219.814	-0.49838	217.7217	-0.47056	362.4248	-1.5534	303.3766	84807.4141	264.711	-0.48638	288.6606	-0.80512	5127590	-0.64231	135.137	73.9236	73.5395	110.3512	108.4521	25822.1738	95.2478	-0.52557	105.1337	1724420
005	2019-06-09t1745	1560120447.65	adult	51.9987	2	-246.001	1035.3032	73.619	61967.7177	195354.3051	3103485.7641	2199.38	1.8381	236.415	-0.49744	226.3302	-0.60989	704.7743	0.93016	579.0428	228346.875	305.9732	-0.14298	409.6148	0.1228	7652740	0.0093727	183.978	70.2759	69.9185	108.2409	105.9537	35070.0625	92.4484	-0.73293	102.3953	2274830
005	2019-06-09t2145	1560134847.97	adult	55.9988	6.0001	-242.0009	1262.8851	74.0005	74557.6814	234701.0365	3801604.0162	1358.38	0.13581	224.617	-1.0707	220.5039	-1.0693	520.1074	-0.62644	444.3371	202841.8906	268.4043	-1.1289	334.7602	-0.85682	8748840	0.154	286.688	74.4014	74.1369	111.5645	109.591	43510.1367	95.9642	-0.79774	105.7482	2897940
005	2019-06-10t0145	1560149247.86	adult	59.9987	10.0001	-238.001	836.9816	78.8823	45560.6244	144525.1526	2130339.1124	1717.44	0.66269	261.852	-0.50446	255.7905	-0.54497	693.9123	0.74667	619.242	165845.0312	323.8391	-0.31594	387.2231	-0.42702	6232860	-0.97562	204.552	73.5014	73.2228	112.0665	110.2859	26783.8984	95.5214	-0.89373	105.6579	1749550
005	2019-06-10t0545	1560163647.74	adult	63.9987	14	-234.001	1430.7235	76.484	93886.0076	295667.741	5107214.7907	1169.22	-0.38004	244.821	-1.1766	241.5397	-1.1498	471.4282	-1.3432	437.8011	230999.8125	293.9574	-1.2387	363.4484	-0.89369	11978100	0.87699	197.108	68.2309	67.9014	106.3726	104.1356	52122.5859	90.2676	-1.115	100.3105	3338270
005	2019-06-10t0945	1560178047.53	adult	67.9986	18	-230.0011	1265.0938	78.2172	77526.8626	244341.4321	3986583.9055	2522.68	1.8696	278.628	-0.48161	272.0187	-0.54645	685.7929	0.61639	571.5474	277746.125	338.4052	-0.39721	424.8273	-0.14496	11281100	0.4191	164.705	74.2569	73.9546	110.9206	109.2632	44922.8242	95.9145	-1.0186	105.5745	3006520
005	2019-06-10t1345	1560192448.04	adult	71.9988	22.0001	-226.0009	1155.3089	78.4701	77707.7354	244985.1286	4341901.7488	1776.74	0.52829	309.311	0.30652	305.5558	0.33262	720.2108	0.98525	603.3645	291685.3438	368.2654	0.26358	451.168	0.2336	12522400	0.68656	402.97	73.2687	72.9382	112.3802	109.2499	45514	95.5253	-1.0846	105.398	2966280
005	2019-06-10t1745	1560206847.64	adult	75.9987	26	-222.001	1230.7989	76.3765	80238.3393	252824.1552	4359735.5383	1411.21	-0.14303	299.923	-0.14745	294.2559	-0.19078	649.6768	0.1891	564.5843	272214.5938	356.8072	-0.25515	446.0149	0.087022	12547000	0.51715	350.672	74.9058	74.5504	111.9147	109.3669	46892.2422	95.8895	-1.1213	105.372	3133610
005	2019-06-10t2145	1560221248.07	adult	79.9988	30.0001	-218.0009	1216.8055	82.019	80317.7313	253063.1466	4458840.8291	1091.34	-0.72548	280.803	-1.0303	273.5796	-1.1488	621.1599	-0.18545	572.5605	260266	349.5014	-0.70945	430.9823	-0.34742	11756400	0.050918	280.62	73.574	73.2855	109.3481	107.479	45816.8633	94.2638	-1.2233	103.8069	3080320
005	2019-06-11t0145	1560235647.36	adult	83.9986	33.9999	-214.0011	1224.9582	80.1918	77102.2516	242947.412	4147976.7581	2222.37	1.1592	290.78	-0.84199	285.1954	-0.90179	687.0375	0.6294	542.9904	276876.125	345.5788	-1.0779	435.9173	-0.36077	11692300	-0.12572	261.116	74.2236	73.8958	111.7283	109.6336	45026.5234	95.6696	-1.2153	105.8056	2984530
005	2019-06-11t0545	1560250048.03	adult	87.9988	38.0001	-210.0009	1126.4081	78.7848	71373.8423	224937.5121	3813381.4946	2212.18	1.1189	315.797	0.0069069	308.8264	-0.1006	733.2748	1.2434	627.8964	273511.5	389.382	0.38299	495.2459	1.1966	11763100	-0.23348	209.249	75.4429	75.0472	113.1682	111.4807	42211.7383	97.5658	-1.1825	107.7766	2810170
005	2019-06-11t0945	1560264448.17	adult	91.9988	42.0002	-206.0009	1196.0661	85.8789	84426.7928	266161.7605	5006078.7882	1008.22	-0.95222	278.591	-1.6967	274.4858	-1.7195	558.6121	-1.1457	507.1204	245789.2969	340.4259	-1.7208	397.3363	-1.812	12244900	-0.16493	219.879	69.088	68.7218	107.1469	105.1814	47144.6133	91.1386	-1.4719	100.7288	3036630
005	2019-06-11t1345	1560278849.94	adult	95.9993	46.0006	-202.0004	1294.9445	86.6755	96430.6507	304022.4088	5944292.799	1016.76	-0.95688	280.826	-1.7543	276.742	-1.7819	511.2192	-1.8477	496.6675	256632.0312	343.8647	-1.7854	404.0616	-1.778	14080600	0.4461	291.599	69.9811	69.3352	120.3681	113.5276	60424.7695	93.8804	-1.4054	106.7669	3508850
005	2019-06-11t1745	1560293249.57	adult	99.9992	50.0005	-198.0005	1210.5772	81.8888	79727.3501	251126.3166	4503216.4856	1760.56	0.30677	301.539	-1.0047	296.7119	-1.0534	591.6371	-0.755	504.3255	246121.0312	366.912	-1.0313	446.2414	-0.61651	12530500	-0.242	191.232	78.7114	78.0085	130.6139	128.1381	54335.3984	102.9499	-1.0714	119.6495	3270850
005	2019-06-11t2145	1560307649.84	adult	103.9993	54.0006	-194.0004	1199.232	75.7263	73881.5878	232672.5658	3876920.321	1617.3	0.052505	336.474	0.3583	333.0737	0.40058	616.0721	-0.4305	523.4214	237803.8125	398.7344	0.1097	460.2059	-0.30888	12976100	-0.14246	185.576	80.5828	80.2434	120.2298	118.1027	46408.6953	103.5598	-1.0816	113.9549	3107680
005	2019-06-12t0145	1560322050.1	adult	107.9994	58.0007	-190.0003	1106.8683	97.2695	83919.9397	265118.119	5289019.7297	3520.85	3.3407	287.502	-1.804	282.98	-1.8757	592.847	-0.77673	465.298	259074.1406	351.759	-1.9684	411.36	-1.9507	12539100	-0.37338	348.527	72.076	71.4777	117.9456	113.9521	51542.2344	96.1082	-1.4472	108.7755	3143520
005	2019-06-12t0545	1560336449.99	adult	111.9993	62.0007	-186.0004	1085.3226	83.9783	74473.1622	234824.4209	4293962.9028	1607.92	0.030363	328.111	-0.20433	327.4006	-0.071577	577.7054	-1.0056	484.773	224149.6875	395.4924	-0.31806	441.9914	-1.103	12724500	-0.35197	305.949	79.4954	78.634	141.4886	134.841	54897.5781	105.6738	-1.0667	123.2779	3082910
005	2019-06-12t0945	1560350850.12	adult	115.9994	66.0007	-182.0003	1015.171	80.0054	68271.1253	215331.2307	3873458.4401	1695.35	0.18422	317.719	-0.71779	315.2121	-0.68724	639.244	-0.13269	512.7268	227570.8438	381.2943	-1.0255	429.8122	-1.5714	11298400	-0.93271	182.396	79.617	78.9582	124.7741	121.4919	44419.5742	103.0238	-1.2303	115.4417	2831260
005	2019-06-12t1345	1560365250.24	adult	119.9994	70.0007	-178.0003	1338.0258	85.7194	94977.7554	299495.1832	5580881.5631	1313.59	-0.47814	297.736	-1.596	292.8571	-1.7112	564.7256	-1.2053	485.397	279539.1562	365.2769	-1.7834	423.7521	-1.8349	14719400	0.323	207.379	74.5582	73.7919	129.8876	126.2649	64294.3672	99.5758	-1.4388	115.8603	3686010
005	2019-06-12t1745	1560379647.76	adult	123.9987	74	-174.001	1200.9498	83.9585	84449.0949	266473.8313	4882047.1862	1937.08	0.61968	338.399	-0.043258	332.8942	-0.12163	655.7852	0.092044	538.5378	288545.5	418.1727	0.20699	481.373	-0.18828	14878400	0.34432	337.807	81.3251	80.4983	133.8889	129.2338	58911.125	107.4059	-1.1103	122.1127	3575620
005	2019-06-12t2145	1560394050.5	adult	127.9995	78.0008	-170.0002	1206.9027	78.1921	78830.5493	248352.3616	4352149.8647	1196.37	-0.67227	346.11	0.18638	340.1418	0.097391	622.955	-0.37857	553.3928	256034.5	428.4306	0.49232	497.8635	0.20812	14223400	0.077414	465.148	83.4507	82.1056	147.8535	142.1532	60767.7852	113.0044	-0.87717	133.5215	3429410
005	2019-06-13t0145	1560408448.3	adult	131.9989	82.0002	-166.0008	1117.4647	83.5948	73156.0613	230560.1668	4088052.9276	1481.4	-0.16093	338.98	-0.15777	332.8443	-0.27525	666.2632	0.23472	579.564	254512.5625	417.5042	-0.040636	503.7453	0.29127	12929400	-0.39596	245.685	78.7019	77.758	130.07	127.273	49686.7422	104.7104	-1.3308	120.3338	3001850
005	2019-06-13t0545	1560422848.26	adult	135.9988	86.0002	-162.0009	1209.9331	76.3034	78004.7464	245720.0576	4250105.5963	1337.02	-0.40403	345.751	0.045507	339.7608	-0.056795	650.3902	0.01197	566.2854	264708.8125	429.7527	0.33335	498.4854	0.058993	14065500	-0.017801	448.684	80.8694	79.9093	136.0598	131.2423	55376.3555	106.6315	-1.28	123.7647	3289850
005	2019-06-13t0945	1560437265.66	adult	140.0037	90.005	-157.996	1205.9086	78.1955	79468.3783	250356.6457	4400151.6737	1118.14	-0.77964	364.26	0.69942	358.9976	0.66193	646.7045	-0.035405	586.0835	268382.375	442.6193	0.73358	530.4576	0.8898	15086900	0.30666	209.068	83.9585	83.187	141.0509	136.7792	58536.125	109.9915	-1.1528	127.0157	3477390
005	2019-06-13t1345	1560451648.47	adult	143.9989	94.0002	-154.0008	1244.9774	97.4488	88816.2378	279909.4766	5476041.1931	2795.72	2.2308	332.436	-0.55567	326.4408	-0.69207	651.3494	0.035656	535.9163	301574.7812	409.7848	-0.6017	486.6439	-0.41624	15365500	0.37755	253.257	79.8746	78.7593	147.0264	140.0774	68073.2344	107.4134	-1.3326	128.339	3691880
005	2019-06-13t1745	1560466048.19	adult	147.9988	98.0002	-150.0009	1252.745	83.289	83598.6448	263290.6266	4756501.9671	2124.83	1.058	354.493	0.23544	347.9001	0.11703	683.8986	0.49542	590.3743	298179.7812	444.2553	0.62875	529.226	0.70436	15445600	0.38381	284.192	81.6217	80.8372	132.6391	129.5032	57830.6562	109.3342	-1.2779	123.748	3556340
005	2019-06-13t2145	1560480447.9	adult	151.9988	102.0001	-146.001	1167.9432	82.4499	80406.3025	253542.148	4615428.4062	823.782	-1.2695	350.224	0.038059	347.701	0.069206	555.5087	-1.2766	538.5098	232758.1406	436.6315	0.26434	503.7392	-0.067561	14658300	0.11975	265.434	78.7208	77.4541	142.5742	139.1761	59738.5781	108.1407	-1.3893	130.1332	3294780
005	2019-06-14t0145	1560494848	adult	155.9988	106.0001	-142.0009	1225.2024	78.1278	78702.8971	248004.6574	4240921.0714	860.545	-1.1904	355.789	0.20934	351.525	0.17989	578.9223	-0.93957	555.3128	237937.0781	437.6929	0.23396	509.1764	0.021378	14600500	0.089599	230.536	81.4618	80.257	146.6856	143.6592	60287.7812	108.6195	-1.4115	132.0324	3342950
005	2019-06-14t0545	1560509248.09	adult	159.9988	110.0001	-138.0009	591.2019	88.5929	35238.5664	112154.0964	1882401.9695	524.139	-1.7974	321.524	-1.056	320.2244	-1.0066	426.6534	-3.04	421.7938	72531.0703	379.8613	-2.0051	409.8974	-2.7284	5449510	-2.6835	279.965	73.7763	73.0973	128.3401	122.8932	21817.8164	98.0171	-2.0495	114.4545	1250440
005	2019-06-14t0945	1560523648.6	adult	163.9989	114.0003	-134.0008	899.0962	87.0583	60002.4268	189872.5329	3417917.6552	1212.32	-0.50936	385.151	1.2002	382.468	1.2415	568.7153	-1.0541	542.9966	175164.3125	458.8263	0.90604	514.1251	0.049537	11829500	-0.75418	433.056	87.9696	86.6657	155.2232	148.9121	47808.7422	118.0904	-0.97554	139.3103	2701900
005	2019-06-14t1345	1560538051.11	adult	167.9996	118.001	-130.0001	1225.9706	77.7808	81595.7692	257159.5332	4511935.8941	1691.45	0.41422	362.474	0.3726	358.3853	0.34989	692.9841	0.70272	579.2415	295211.25	438.4231	0.088011	511.5093	-0.064948	15412400	0.29689	276.674	85.2533	83.6892	151.5466	146.9694	64558.8438	115.3687	-1.1739	136.7108	3624970
005	2019-06-14t1745	1560552449.64	adult	171.9992	122.0006	-126.0005	1187.4054	80.6632	80958.701	255148.584	4633639.6169	2097.13	1.2236	355.45	0.11373	350.7694	0.071536	665.4648	0.34416	557.2678	280826.1562	433.9827	-0.12422	504.1663	-0.2998	14987900	0.16291	393.189	85.9124	84.6029	150.7316	145.4471	63608.7422	114.5123	-1.2694	135.3295	3622580
005	2019-06-14t2145	1560566850.6	adult	175.9995	126.0008	-122.0002	1220.1915	83.3407	86176.1185	271589.4876	5118448.9082	832.62	-1.1813	305.64	-1.6012	300.6204	-1.6144	562.0725	-1.1023	526.3436	252370.5625	372.563	-2.4964	460.0146	-1.5175	13716200	-0.20772	332.272	77.8469	76.5253	148.281	138.4838	66578.1562	103.8884	-1.9402	126.3742	3493540
005	2019-06-15t0145	1560581250.56	adult	179.9995	130.0008	-118.0002	1238.0064	80.1646	82103.9692	258675.2257	4565867.5225	1427.51	0.0052365	368.362	0.54337	363.5007	0.48412	668.5891	0.46166	578.2916	286156.125	440.7953	0.067685	511.0912	-0.16742	15757800	0.36395	306.125	87.144	85.7742	149.6798	145.2866	64062.9375	116.7173	-1.2302	136.8337	3727850
005	2019-06-15t0545	1560595650.55	adult	183.9995	134.0008	-114.0002	1287.1834	83.7242	87288.8598	274920.6888	5088945.9892	1808.45	0.80857	311.925	-1.3548	305.957	-1.3756	612.5589	-0.32082	521.0998	278714.3125	383.5324	-2.1358	464.7194	-1.4295	14187000	-0.082412	303.557	81.4817	79.4438	158.1878	154.2986	71975.4375	111.8341	-1.5625	142.0257	3705950
005	2019-06-15t0945	1560610050.43	adult	187.9995	138.0008	-110.0003	1287.8706	82.1382	90966.87	286714.4268	5327545.8657	1365.62	-0.049427	321.813	-1.0122	315.5364	-1.048	600.2458	-0.47178	526.4062	284516.5	401.7679	-1.4624	477.3219	-1.1049	15234300	0.20603	276.1	82.6647	80.6687	162.7423	159.9871	77139.8359	114.2806	-1.4596	145.2712	3913260
005	2019-06-15t1345	1560624450.36	adult	191.9994	142.0008	-106.0003	1204.7722	79.2218	79923.3011	251827.081	4486453.5605	1323.31	-0.10087	380.525	0.95383	375.3018	0.86094	654.6368	0.39327	582.0061	272983.5625	458.3746	0.6884	524.5183	0.16187	15848500	0.37342	456.208	91.125	89.0535	170.1047	165.588	70933.6719	125.1487	-0.84246	154.6537	3795260
005	2019-06-15t1745	1560638850.62	adult	195.9995	146.0008	-102.0002	1141.2799	79.3355	74155.5232	233657.8998	4087210.584	1874.96	1.1254	355.803	0.13217	350.4119	0.074938	659.0772	0.51198	562.9656	255062.875	432.3032	-0.3275	501.032	-0.4868	13767400	-0.20213	292.728	87.5378	86.0023	153.3874	150.1934	59360.9219	118.5988	-1.281	140.2246	3387190
005	2019-06-15t2145	1560653250.59	adult	199.9995	150.0008	-98.0002	1179.2752	79.5799	78827.3941	248383.5064	4449554.8945	948.196	-0.85673	334.788	-0.56921	329.0484	-0.59849	578.6193	-0.72398	541.9333	237812.5312	413.3748	-1.0828	494.5299	-0.67974	13747400	-0.20797	285.796	84.5391	81.7935	176.858	171.7471	72688.6562	119.7376	-1.2547	157.3	3471430
005	2019-06-16t0145	1560667651.2	adult	203.9997	154.001	-94	309.0707	83.6664	18152.1318	59062.403	947901.8986	1540.61	0.50361	363.36	0.38766	351.3735	0.11031	956.6172	5.4732	919.55	82269.0781	460.6978	0.74289	720.6662	5.5688	3125990	-3.105	147.046	84.7792	84.3674	128.3335	127.076	11165.0117	110.6963	-1.8515	122.091	729356
005	2019-06-16t0545	1560682050.45	adult	207.9995	158.0008	-90.0002	1125.8298	79.9609	76033.3257	239822.8972	4277195.5025	1647.41	0.80351	377.683	0.86907	373.4924	0.81592	633.1817	0.22463	574.0704	248840.4062	452.2309	0.38988	521.6581	0.037902	14839900	0.087303	385.958	95.0525	93.4287	171.8298	166.0076	67529.1094	129.0773	-0.77202	155.6855	3734800
005	2019-06-16t0945	1560696450.97	adult	211.9996	162.0009	-86.0001	759.4873	79.3835	48461.7578	153968.176	2605709.7236	1775.05	1.1669	365.781	0.46117	362.2573	0.45392	678.7339	1.0344	564.5176	171719.6719	437.163	-0.23608	493.2268	-0.78097	9235230	-1.4286	354.548	92.5261	91.281	160.1241	155.9594	40511.4023	125.5771	-1.0329	146.5733	2336100
005	2019-06-16t1345	1560710850.91	adult	215.9996	166.0009	-82.0001	1146.7392	79.4043	76076.8274	239862.6464	4223416.7737	1486.37	0.52984	377.937	0.87116	373.8596	0.82998	654.9882	0.66743	609.0692	260030.3281	447.3344	0.13338	523.1848	0.037688	14985600	0.11998	338.236	96.1265	93.9628	199.7945	181.6421	79318.4141	129.169	-0.86578	159.8678	3811510
005	2019-06-16t1745	1560725250.27	adult	219.9994	170.0007	-78.0003	1139.9272	76.9503	73229.0621	230743.8027	3973933.0589	1295.57	0.10524	370.211	0.59491	366.5536	0.5858	596.449	-0.33869	541.4556	227843.5156	443.9978	-0.040075	501.1086	-0.61749	14138400	-0.11189	252.181	94.2609	92.4445	165.6571	160.1084	63281.0273	127.8574	-1.002	150.1465	3599820
005	2019-06-16t2145	1560739650.77	adult	223.9995	174.0009	-74.0002	1153.3087	78.6617	75283.3705	237266.8646	4103794.977	840.48	-1.0151	359.96	0.21948	357.356	0.26656	565.513	-0.87842	521.3271	222246.6094	434.9752	-0.4458	485.5559	-1.091	14124500	-0.12039	245.758	91.6428	89.8359	162.8558	158.8093	64002.3438	125.8358	-1.1808	148.3586	3595970
005	2019-06-17t0145	1560754050.66	adult	227.9995	178.0008	-70.0002	1054.7207	80.4229	70545.2511	222524.9408	3952668.9388	1854.54	1.6611	364.063	0.35054	359.6739	0.33495	656.812	0.79387	554.5787	241706.7969	440.4182	-0.26738	507.0649	-0.50431	13384400	-0.32216	267.956	94.6063	92.98	167.5235	164.178	61648.6445	127.9937	-1.1058	151.0951	3478110
005	2019-06-17t0545	1560768450.93	adult	231.9996	182.0009	-66.0001	584.4054	78.1717	32706.9547	104130.9953	1560295.0045	658.183	-1.4686	359.858	0.17218	358.2952	0.26767	507.0547	-1.9516	500.8837	87213.4062	436.6284	-0.46493	480.2518	-1.291	6165810	-2.2451	221.194	94.1031	92.266	167.2654	163.6433	28769.6406	127.3086	-1.211	151.2842	1612360
005	2019-06-17t0945	1560782850.49	adult	235.9995	186.0008	-62.0002	623.796	80.6839	40109.605	127660.0743	2212845.385	671.29	-1.4254	361.952	0.22402	360.4816	0.32599	499.6362	-2.1009	490.5757	104923.6016	433.5579	-0.61554	474.6092	-1.4505	7581800	-1.8674	261.434	97.876	95.8662	169.7617	165.1884	35649.9609	134.1436	-0.8475	155.5807	2050210
005	2019-06-17t1345	1560797250.54	adult	239.9995	190.0008	-58.0002	956.1966	82.9228	64044.2723	202256.9206	3619936.7355	1308.26	0.3855	369.426	0.45136	366.1546	0.48795	621.9073	0.20819	549.5775	207717.0625	448.1599	-0.096461	499.3858	-0.75012	12325500	-0.61267	382.113	97.8909	95.9288	169.0981	163.8063	56478.7734	135.1007	-0.83827	155.4224	3266030
005	2019-06-17t1745	1560811650.75	adult	243.9995	194.0009	-54.0002	1054.8271	73.3937	66010.3989	208112.0231	3446463.6868	1177.15	0.064029	368.765	0.37079	366.6226	0.44785	599.3123	-0.21342	544.8537	206762.75	443.5293	-0.27855	499.7093	-0.71188	12697000	-0.51181	316.336	97.2776	94.7998	171.215	167.1073	59069.1875	136.3322	-0.80173	158.193	3349360
005	2019-06-17t2145	1560826051.07	adult	247.9996	198.001	-50.0001	946.5378	80.343	61400.7332	193767.9351	3359943.3631	1214.22	0.22556	375.572	0.54467	373.8696	0.63745	610.6187	0.00074184	540.89	196008.5938	456.6133	0.076783	504.1825	-0.59552	12023600	-0.68233	311.87	100.674	98.1924	181.0444	176.716	58115.2656	143.4049	-0.43953	166.6439	3222980
005	2019-06-18t0145	1560840450.95	adult	251.9996	202.0009	-46.0001	787.0215	77.59	50422.6654	159549.1636	2747881.3751	701.546	-1.2786	379.418	0.58425	379.4116	0.72256	506.5885	-1.9595	497.7698	133739.375	452.9929	-0.066598	485.1098	-0.9498	9980200	-1.19	309.317	103.338	100.6916	176.9568	171.4836	46716.5977	145.1235	-0.38302	164.1966	2718200
005	2019-06-18t0545	1560854850.85	adult	255.9996	206.0009	-42.0001	1031.2749	78.3038	64455.4518	203142.5708	3448927.0008	845.06	-0.81257	377.889	0.4695	376.511	0.5588	537.1942	-1.3771	516.4697	181034.4375	456.3614	-0.025576	494.3939	-0.72886	12699000	-0.48442	338.603	101.469	98.527	182.8129	177.7132	61607.9375	145.0979	-0.41991	168.9831	3409860
005	2019-06-18t0945	1560869250.69	adult	259.9995	210.0009	-38.0002	1011.506	76.5844	62641.6987	197417.5803	3343875.4996	852.818	-0.7579	378.739	0.42956	378.3635	0.53769	552.2818	-1.0924	527.5422	180596.1562	459.6296	0.0024261	499.1306	-0.62622	12382500	-0.54729	309.301	102.326	99.415	184.42	178.8136	60305.3438	147.1771	-0.35164	170.5244	3345450
005	2019-06-18t1345	1560883650.98	adult	263.9996	214.0009	-34.0001	798.9893	79.4881	48113.3951	152211.8237	2453252.8174	913.572	-0.52858	387.13	0.57201	386.2092	0.66185	573.0815	-0.71376	537.763	144416.5312	465.4636	0.070822	509.7307	-0.45197	9730910	-1.1643	372.944	103.831	100.7965	188.371	183.3849	47469.4844	150.0381	-0.25351	174.2561	2609900
005	2019-06-18t1745	1560898051.33	adult	267.9997	218.001	-30	1022.6023	75.8651	62331.5526	196411.7877	3260308.0492	931.525	-0.43261	380.696	0.36365	380.2668	0.45608	562.5189	-0.90777	531.1851	183381.1406	461.0506	-0.053799	503.7709	-0.54977	12390900	-0.51233	369.235	104.366	101.0437	195.2698	189.5788	63657.9531	151.3741	-0.23352	177.6835	3396910
005	2019-06-18t2145	1560912450.82	adult	271.9996	222.0009	-26.0001	990.276	75.9116	61948.3371	195298.9481	3324747.6149	871.973	-0.59979	384.267	0.39001	384.5846	0.49352	562.5941	-0.91071	526.4511	182280.4688	465.3633	-0.021019	505.0483	-0.54001	12426400	-0.48869	350.036	105.123	102.0672	193.308	189.334	62631.7969	153.3401	-0.18787	178.3925	3399450
005	2019-06-19t0145	1560926851.12	adult	275.9996	226.001	-22.0001	998.8179	76.2964	62424.2483	196771.4675	3350130.7562	880.136	-0.53798	381.787	0.29035	381.8771	0.38165	557.4268	-1.0045	524.4303	181721.125	463.3496	-0.093376	502.9101	-0.58105	12434400	-0.47222	342.534	105.719	102.6966	191.9283	188.2217	62568.6289	153.7707	-0.21232	178.6544	3443160
005	2019-06-19t0545	1560941251.08	adult	279.9996	230.001	-18.0001	1005.5486	75.8139	61167.924	192768.8974	3201317.3315	888.129	-0.47445	381.391	0.24033	381.6148	0.32802	551.9468	-1.1012	524.1429	176622.9688	463.1231	-0.13339	503.688	-0.58362	12177800	-0.51431	342.592	106.743	103.452	198.2554	194.0383	63441.7344	156.6707	-0.1308	182.8859	3408300
005	2019-06-19t0945	1560955650.99	adult	283.9996	234.0009	-14.0001	902.3943	78.1317	58034.0729	183168.3265	3158511.161	964.598	-0.152	384.236	0.25598	383.1191	0.31275	551.382	-1.1155	526.2081	167068.7344	467.4405	-0.10504	505.7424	-0.57179	11630800	-0.61685	455.294	108.109	104.1861	203.5608	196.1081	61678.9219	161.0423	0.0089014	187.1616	3272460
005	2019-06-19t1345	1560970050.96	adult	287.9996	238.0009	-10.0001	903.8073	76.7637	56625.1932	178651.0615	3026297.0643	888.838	-0.39714	386.545	0.26121	385.8905	0.32254	550.3262	-1.1382	528.9536	162896.5469	470.2538	-0.10032	509.8858	-0.53642	11422000	-0.64461	318.912	110.115	106.4387	208.063	201.1616	61586.6641	163.2119	0.052745	189.555	3253800
005	2019-06-19t1745	1560984448.27	adult	291.9989	242.0002	-6.0009	832.4417	78.6982	52608.0657	166142.2429	2802781.2485	1147.31	0.67156	405.304	0.55839	403.5502	0.60229	629.0306	0.094615	568.7322	172983.4062	494.7563	0.19713	540.7638	-0.18797	11130900	-0.68837	285.562	114.996	111.6256	215.9861	210.6431	59396.1875	170.5787	0.30521	200.3219	3158120
005	2019-06-19t2145	1560998851.38	adult	295.9997	246.001	-2	805.3464	75.8164	49946.5822	157763.0006	2615294.382	1314.61	1.4381	401.577	0.45093	399.4007	0.48158	615.5007	-0.14226	563.5502	160645.6719	491.3196	0.10968	536.6638	-0.26119	10462700	-0.80658	259.59	116.036	112.1976	215.1317	211.9678	56149.3828	173.6764	0.37929	200.7879	3023210
005	2019-06-20t0145	1561013251.32	dead	299.9997	250.001	2	776.7045	73.791	47067.2933	148729.9752	2398142.6257	1082.28	0.55644	405.884	0.48424	404.1579	0.52043	591.174	-0.53585	567.0394	145428.7969	496.0511	0.13129	541.5148	-0.23053	9981100	-0.88364	277.115	119.493	115.9622	221.7151	217.495	54541.9141	178.2593	0.50883	205.9821	2938460
007	2019-06-07t1345	1559933261.24	egg	-1.9993	-53.9988	-249.9998	170.2326	32.211	2981.9806	9795.3169	53571.7597	0	-0.10899	0	-0.61064	0	-0.60727					0	-0.61354	0	-0.62742	0	0.43587	0	0	0				0	-0.70484	0	0
007	2019-06-07t1745	1559947656.55	larva	1.9993	-50.0001	-246.0011	215.2238	28.4356	4010.0098	12706.848	68627.3252	0	-0.51688	0	-0.79045	0	-0.78485					0	-0.79557	0	-0.78008	0	0.21375	0	0	0				0	-0.81392	0	0
007	2019-06-07t2145	1559962057.3	larva	5.9996	-45.9999	-242.0009	203.8252	31.4332	3996.1824	12713.7894	73132.7814	0	-0.78343	0	-0.979	0	-0.97106					0	-0.98683	0	-0.93851	0	-0.010506	0	0	0				0	-0.92618	0	0
007	2019-06-08t0145	1559976456.62	larva	9.9994	-42.0001	-238.0011	209.6253	64.095	5970.1869	20374.8838	204557.1638	0	-0.99055	0	-1.1774	0	-1.167					0	-1.1885	0	-1.1036	0	-0.23678	0	0	0				0	-1.042	0	0
007	2019-06-08t0545	1559990856.92	larva	13.9995	-38	-234.001	209.6251	46.0075	4742.7544	15495.6149	114550.9687	0	-1.1637	0	-1.3872	0	-1.3742					0	-1.4023	0	-1.2765	0	-0.46493	0	0	0				0	-1.162	0	0
007	2019-06-08t0945	1560005257.22	larva	17.9995	-33.9999	-230.0009	206.9337	22.1461	3433.1358	10851.1792	50527.7611	288.329	-0.51645	222.833	0.93522	222.601	0.95948	279.9233	-1.0885	279.2472	5598.4658	258.3942	0.87342	273.676	0.32709	424942	-0.5486	120.191	77.5783	77.1621	113.1981	112.2943	2263.9626	99.2375	0.30505	108.6854	147942
007	2019-06-08t1345	1560019657.04	larva	21.9995	-30	-226.0009	393.2975	32.2875	9669.9954	30501.0464	203803.9081	711.73	0.38275	187.421	0.37602	180.5591	0.32255	573.746	0.5085	573.4695	30408.5371	225.3787	0.39762	467.0245	1.5037	978150	-0.58849	384.002	81.6425	81.2259	128.2522	121.3386	6797.3687	105.103	0.32152	116.391	426092
007	2019-06-08t1745	1560034057.16	larva	25.9995	-25.9999	-222.0009	244.2525	31.7238	6318.5511	20039.8212	138480.7969	339.128	-0.7517	226.82	0.69828	226.7362	0.73113	292.076	-1.252	289.877	10222.6602	265.5578	0.65346	279.7396	0.10204	772322	-0.89029	177.179	77.6163	77.6459	115.1049	112.5056	4028.6733	98.6548	0.13032	108.5527	264284
007	2019-06-08t2145	1560048457.21	larva	29.9995	-21.9999	-218.0009	594.5643	45.0333	21584.4983	68111.5331	658944.8292	953.137	0.49736	204.395	0.25221	197.8867	0.2043	661.7698	0.92092	650.636	76103.5312	240.7732	0.21971	480.2068	1.4183	2337260	-0.57984	280.547	81.5808	81.2798	121.1476	117.7365	13931.9688	104.0476	0.13676	113.5554	932876
007	2019-06-09t0145	1560062856.83	larva	33.9994	-18	-214.001	539.6269	36.5224	15632.2906	49272.4871	383389.5895	364.081	-0.99654	233.948	0.46937	232.9462	0.49815	314.8913	-1.366	309.4743	26450.8652	281.8576	0.5062	301.7784	-0.032602	1958850	-0.94114	119.417	75.0059	74.6706	109.4404	108.4515	9192.9971	95.6195	-0.10928	104.9773	628024
007	2019-06-09t0545	1560077257.25	larva	37.9995	-13.9999	-210.0009	617.2237	47.2184	23617.3072	74606.084	749878.0921	863.362	-0.08756	270.649	0.81271	269.8635	0.85069	371.2624	-1.1283	340.4486	46779.0586	312.3152	0.69594	333.4984	0.056082	3386630	-0.67509	123.153	74.863	74.5212	110.6568	109.0921	13942.7559	96.0948	-0.20432	106.5188	936761
007	2019-06-09t0945	1560091657.84	larva	41.9997	-9.9997	-206.0007	756.3614	54.0905	33819.3038	106633.2167	1267926.5843	1925.35	1.8785	217.525	-0.15894	211.117	-0.20411	749.6602	1.365	599.6661	133439.5156	259.4843	-0.16912	361.174	0.11957	3871500	-0.73557	128.234	71.1753	71.0673	106.2175	104.5503	18906.7227	91.7518	-0.40355	100.8063	1266780
007	2019-06-09t1345	1560106056.59	larva	45.9994	-6.0001	-202.0011	1053.8752	61.6232	51123.4721	160993.7619	2133738.9393	1142.22	0.13352	212.48	-0.48299	208.1762	-0.49415	545.5944	-0.14772	498.9297	146764.9062	253.8867	-0.4987	329.376	-0.33317	5703390	-0.32576	233.057	67.9461	67.785	102.4366	100.7914	27555.457	88.557	-0.59813	97.3516	1823810
007	2019-06-09t1745	1560120456.74	larva	49.9994	-2	-198.001	978.2788	80.1525	61733.2096	194934.7458	3245801.9616	959.424	-0.37036	218.435	-0.66831	213.319	-0.69062	548.2523	-0.22999	514.3696	177085.5	266.4697	-0.61126	338.5706	-0.45843	7035140	-0.090379	260.479	70.3005	69.8629	107.2435	104.5686	34639.6406	91.3287	-0.68243	100.9655	2264170
007	2019-06-09t2145	1560134857.05	adult	53.9995	2	-194.0009	1061.9	71.8233	60663.7181	191121.3143	2941928.898	884.151	-0.64717	231.906	-0.74259	227.2639	-0.75326	496.5916	-0.7499	460.6304	157916.1094	289.5812	-0.56576	360.6907	-0.46414	7357460	-0.21474	241.171	69.1564	68.8971	104.394	102.7787	33197.3047	89.5758	-0.87715	98.8107	2194060
007	2019-06-10t0145	1560149256.98	adult	57.9995	6	-190.001	1090.9734	74.245	66899.7159	210814.6032	3449931.1334	1086.75	-0.38347	252.465	-0.5659	247.6317	-0.57862	579.0505	-0.19695	526.5002	202667.6562	313.8125	-0.37114	373.8713	-0.48228	8818100	0.076952	362.173	76.7936	76.4305	114.4567	112.0372	40059.8398	98.3493	-0.75859	108.5799	2682250
007	2019-06-10t0545	1560163656.78	adult	61.9994	10	-186.001	1092.3561	80.9505	74380.8102	234552.0476	4249061.4338	1140.25	-0.37839	230.903	-1.3253	226.612	-1.3265	542.5891	-0.63286	439.9993	210524.5469	275.0846	-1.4351	323.2386	-1.2714	8945620	-0.098434	136.731	72.1321	71.8347	108.765	107.3787	42200.8203	93.0829	-0.9777	103.2164	2794540
007	2019-06-10t0945	1560178056.61	adult	65.9994	13.9999	-182.0011	1088.4279	81.9737	72744.6442	229387.1115	4078266.1369	1051.32	-0.60811	251.205	-1.0979	243.4431	-1.1915	575.8364	-0.41953	533.9104	218242	321.9545	-0.66876	398.0172	-0.4701	9520910	-0.10447	262.469	72.3276	72.0536	109.6795	107.0814	41568.543	93.617	-1.0391	103.2319	2741290
007	2019-06-10t1345	1560192457.14	adult	69.9995	18.0001	-178.0009	1141.3951	81.1122	78734.1632	248258.9456	4543196.5702	1090.87	-0.60297	269.393	-0.83057	263.0905	-0.89027	547.7756	-0.82925	452.3591	224588	334.9324	-0.57146	379.1087	-0.91614	11040500	0.25215	132.085	73.7826	73.544	109.4598	108.1989	44878.5078	95.0486	-1.0609	104.6026	3023830
007	2019-06-10t1745	1560206856.71	adult	73.9994	21.9999	-174.001	1208.855	76.5066	77245.4399	243307.6686	4187072.9633	1977.33	0.85376	296.229	-0.1797	292.5271	-0.15545	682.7601	0.57336	512.2927	275152.3125	351.6954	-0.30063	406.2786	-0.62497	11933900	0.39754	363.002	74.4477	74.1354	111.595	109.192	44972.7734	96.0542	-1.0832	105.5751	2999200
007	2019-06-10t2145	1560221257.08	adult	77.9995	26.0001	-170.0009	1117.0868	79.8591	76362.1066	240765.2866	4351557.8334	1835.96	0.5648	306.9	0.036519	302.5902	0.042522	716.9224	0.97924	542.1983	285335.125	370.2323	0.10698	434.5422	-0.19615	12208200	0.32735	338.025	74.9985	74.6171	112.7603	110.2141	44878.6055	96.812	-1.1055	106.4454	2983370
007	2019-06-11t0145	1560235656.41	adult	81.9993	29.9999	-166.0011	1216.1795	79.313	77981.1496	245639.0191	4293697.6605	2079.35	0.93977	307.246	-0.098202	302.9402	-0.094555	688.7369	0.64892	539.4248	280315.9375	363.8053	-0.28956	432.759	-0.35802	12488900	0.27525	318.891	76.0245	75.5967	115.4837	112.5478	47001.875	97.9113	-1.1094	108.2343	3090240
007	2019-06-11t0545	1560250057.03	adult	85.9995	34	-162.0009	1352.0781	79.6445	89106.1327	280564.0123	4959802.3909	867.772	-1.1491	298.468	-0.60207	297.2282	-0.48393	531.0676	-1.41	480.969	246946.4062	363.1896	-0.50746	410.6557	-1.0994	13858800	0.65872	416.022	76.7038	76.2863	116.4827	113.0561	54164.4727	98.6283	-1.1217	109.1167	3561590
007	2019-06-11t0945	1560264457.15	adult	89.9995	38.0001	-158.0009	1178.813	83.5279	82233.5441	259448.761	4722008.9024	1935.5	0.64394	301.707	-0.63215	295.1024	-0.73819	698.8859	0.78172	576.8256	299822.0625	369.0218	-0.47842	447.2974	-0.23492	12919100	0.17098	363.925	76.3159	75.907	114.8651	111.8325	49277.1133	98.1399	-1.1771	107.8037	3267840
007	2019-06-11t1345	1560278859.13	adult	94.0001	42.0006	-154.0004	1220.4268	81.7475	80923.6032	255044.9501	4562548.7961	1130.78	-0.74897	329.306	0.37654	324.6265	0.36837	621.4683	-0.29163	553.8692	262259.5938	394.3889	0.34579	470.9488	0.34417	13885800	0.43443	303.864	79.4656	79.1691	119.7193	117.2934	50521.5586	102.5219	-1.0394	113.3994	3350830
007	2019-06-11t1745	1560293258.67	adult	97.9999	46.0005	-150.0005	1255.6367	79.2175	81589.7034	256940.3966	4547865.3273	2432.96	1.469	331.641	0.34574	325.5257	0.27294	719.5586	1.0537	588.6615	306531.9688	395.4992	0.22623	481.6569	0.55209	14100700	0.42214	405.665	79.3519	78.9032	119.3048	117.0191	50823.8516	102.4767	-1.0741	112.8626	3373880
007	2019-06-11t2145	1560307659.03	adult	102	50.0006	-146.0004	1335.307	85.0634	93723.2096	295376.0128	5473435.0495	1323.09	-0.44703	282.365	-1.8586	276.7116	-1.9669	588.0919	-0.81203	471.0678	287576.9375	348.6302	-1.8494	417.7113	-1.5595	13782500	0.21647	192.641	76.3098	75.4256	136.2249	132.0209	66613.9609	100.5507	-1.1897	119.8511	3724760
007	2019-06-12t0145	1560322059.25	adult	106.0001	54.0007	-142.0003	1272.5906	81.5171	86583.6898	272739.5403	4959701.5767	3729.04	3.6968	299.069	-1.26	294.6988	-1.3057	694.4047	0.67586	490.9777	313176.5	361.5744	-1.4792	418.2261	-1.668	13484100	0.030971	220.583	76.1737	75.6551	120.8699	117.3339	54512.3203	100.7119	-1.2224	112.5428	3434440
007	2019-06-12t0545	1560336459.15	adult	110.0001	58.0006	-138.0004	1309.4924	82.1745	85682.4342	269846.5253	4751433.4097	1157.02	-0.74703	328.52	-0.13323	325.0094	-0.11557	562.736	-1.2106	515.1624	251543.0156	389.1538	-0.50032	452.3039	-0.7244	14668100	0.4258	180.388	79.6506	79.2559	119.9273	118.1865	53607.5	103.0321	-1.1623	114.0688	3556320
007	2019-06-12t0945	1560350859.43	adult	114.0001	62.0007	-134.0003	1218.3644	84.7253	83183.4866	262096.7834	4794572.4784	1236.66	-0.61136	317.968	-0.66081	314.1643	-0.67943	624.7477	-0.33696	552.9822	271140.5	389.6558	-0.61731	458.8327	-0.62961	13771500	0.032445	431.661	80.2341	78.9927	150.7861	145.1297	65441.1719	107.5909	-0.99821	131.3141	3475020
007	2019-06-12t1345	1560365259.29	adult	118.0001	66.0007	-130.0003	770.4179	104.7122	56627.0741	180111.7494	3622060.9084	1877.58	0.50605	286.798	-1.9989	280.0186	-2.2047	701.7932	0.75621	598.1158	207029	351.1822	-2.2831	438.3121	-1.348	8450800	-1.9983	169.98	81.9408	81.3524	125.6128	123.7788	37055.7812	105.7472	-1.124	117.6059	2414470
007	2019-06-12t1745	1560379656.91	adult	121.9994	70	-126.001	1268.0403	83.4223	86416.5684	272235.4268	5028682.3572	1945.77	0.63261	298.479	-1.5918	293.6712	-1.7102	639.8831	-0.13328	488.7738	288587.25	362.4904	-1.9364	426.4597	-1.7822	13437800	-0.16475	219.083	79.6519	78.7651	137.3934	127.7796	61964.4297	104.3747	-1.2328	120.045	3586010
007	2019-06-12t2145	1560394059.64	adult	126.0002	74.0008	-122.0002	1254.496	81.1729	84704.395	266872.0767	4882907.2757	1573.61	-0.010741	322.254	-0.71336	319.2044	-0.7258	643.2616	-0.088527	508.6572	284321.625	385.7173	-1.1224	446.3836	-1.2629	14217800	0.091469	201.344	84.2858	83.5917	130.5246	127.9703	57691.875	109.4373	-1.0323	122.9161	3718690
007	2019-06-13t0145	1560408457.51	adult	129.9996	78.0002	-118.0008	1321.1247	81.9496	89453.6371	281684.5473	5133233.7028	955.654	-1.0896	307.476	-1.3508	303.2702	-1.4518	562.4469	-1.2333	513.4067	262100.25	380.8726	-1.4083	455.3796	-1.0707	14327800	0.10503	312.21	78.7225	77.9658	128.1888	123.5269	59735.9922	103.1689	-1.384	117.3502	3668310
007	2019-06-13t0545	1560422857.46	adult	133.9996	82.0002	-114.0008	1290.0727	80.8218	86018.1865	270885.0595	4876060.4999	1870.08	0.53492	303.382	-1.5579	299.4577	-1.6645	604.4843	-0.63412	512.1176	271413.4375	365.6479	-2.0847	432.3612	-1.8	13597300	-0.16764	316.162	83.2639	82.089	147.3038	140.409	66139.3906	109.5127	-1.1121	129.3265	3731810
007	2019-06-13t0945	1560437274.78	adult	138.0044	86.005	-109.996	1241.4916	80.9037	83479.5108	263040.001	4789850.1416	1449.69	-0.19548	340.926	-0.1601	337.293	-0.17875	642.7644	-0.090087	543.72	278959.75	411.1689	-0.41873	485.107	-0.35505	14765800	0.21189	447.134	84.3875	83.7886	137.8626	133.4726	59832.3672	111.3188	-1.063	126.6454	3654900
007	2019-06-13t1345	1560451657.68	adult	141.9997	90.0002	-106.0008	1273.1809	80.5442	84529.466	266271.535	4757324.1718	1417.64	-0.23783	342.385	-0.15099	338.0198	-0.19979	657.7609	0.12605	545.4619	290072.5625	414.2434	-0.38467	479.1844	-0.5889	15083800	0.29767	398.501	84.5034	83.6374	136.9072	133.8967	60376.0547	111.4086	-1.1012	127.0023	3722800
007	2019-06-13t1745	1560466057.49	adult	145.9996	94.0002	-102.0008	1058.0803	87.8005	76957.3143	243225.7212	4616329.4022	2234.69	1.245	341.208	-0.23653	337.1842	-0.27569	718.5927	0.98141	569.1729	282406.9375	420.1262	-0.23935	499.0256	-0.095731	13395500	-0.26446	314.101	79.7511	78.7041	136.6217	132.9242	53692.3203	107.9005	-1.3303	125.4701	3130950
007	2019-06-13t2145	1560480457.03	adult	149.9995	98	-98.0009	1261.7742	83.1931	85035.5218	267898.2902	4916873.2456	2310.47	1.4106	353.376	0.18212	347.7656	0.10037	702.7121	0.76706	576.0067	311301.4688	429.7676	0.051818	497.1493	-0.21124	15648900	0.44109	287.951	81.9721	80.6028	150.4463	144.2786	66647.7031	110.6561	-1.2298	131.9466	3630050
007	2019-06-14t0145	1560494857.28	adult	153.9996	102.0001	-94.0009	943.3334	86.6759	62636.8553	198111.0058	3562120.2692	770.714	-1.3611	342.55	-0.25318	339.5004	-0.25179	506.9899	-1.9434	496.6792	161222.7969	419.7776	-0.39877	471.3475	-0.98178	10883800	-1.0563	268.361	84.4756	82.0052	177.9402	172.7209	56584.9766	118.7535	-0.83499	152.3452	2684040
007	2019-06-14t0545	1560509257.3	adult	157.9996	106.0001	-90.0009	431.22	141.0156	34454.1584	116452.4339	2754734.0632	670.573	-1.5341	361.213	0.39917	356.3031	0.35079	539.1923	-1.484	528.4321	97054.6172	454.8195	0.85926	507.2844	-0.050551	6481610	-2.3908	291.686	112.316	109.8389	203.8074	200.2106	36685.3242	156.0759	1.1853	186.9243	2015410
007	2019-06-14t0945	1560523657.86	adult	161.9997	110.0003	-86.0007	1229.6897	79.2851	84624.5551	266739.2955	4832949.6205	1175.42	-0.58779	338.989	-0.42719	334.0016	-0.49301	630.98	-0.19226	547.8328	278262.1875	417.6525	-0.60719	494.9355	-0.43924	14940600	0.17631	304.558	83.4371	82.0378	143.2257	138.7078	63162.5391	112.2625	-1.2799	130.9627	3677410
007	2019-06-14t1345	1560538060.57	adult	166.0005	114.001	-82	1309.2424	81.2616	87595.9412	275909.1325	4968431.3159	1201.46	-0.5195	354.317	0.10078	351.1574	0.11017	611.441	-0.44825	529.4048	279428.5625	428.6984	-0.24613	483.9157	-0.7832	16172100	0.52803	219.748	87.6444	85.8708	155.1765	151.1772	70915.6406	120.905	-0.83611	141.84	4000360
007	2019-06-14t1745	1560552458.88	adult	170	118.0006	-78.0004	1301.721	79.612	87090.9189	274275.0215	4923907.6952	2096.61	1.202	340.563	-0.39401	336.3	-0.41874	647.202	0.07565	523.7574	293829.7188	412.9621	-0.89208	484.7633	-0.8001	15452700	0.30301	417.65	86.674	85.1309	150.3125	146.4565	68241.8906	116.854	-1.1101	137.6819	3932750
007	2019-06-14t2145	1560566859.93	adult	174.0003	122.0008	-74.0001	1159.7505	84.0799	81239.8502	256348.8766	4698204.6821	1425.75	-0.044144	349.704	-0.083668	345.3816	-0.10923	614.3099	-0.36632	519.222	258010.1719	420.5053	-0.64997	476.5573	-1.0548	14669800	0.067196	433.878	87.86	85.6967	162.721	157.4611	68342.8125	121.2474	-0.89799	145.4887	3685640
007	2019-06-15t0145	1560581259.77	adult	178.0002	126.0008	-70.0002	465.4831	156.5157	45736.5909	151263.2914	4237875.2338	738.928	-1.3593	436.954	2.8843	427.3312	2.6023	653.1167	0.21898	646.2586	155441.7812	569.5917	4.9864	625.5494	2.9294	10362800	-1.1609	472.3	118.666	116.7846	201.6223	194.1053	47986.1172	161.8166	1.4548	184.5662	2814290
007	2019-06-15t0545	1560595659.83	adult	182.0003	130.0008	-66.0002	1238.294	85.0084	83632.3798	263701.4285	4797889.3824	928.612	-0.97251	324.675	-0.93085	319.1014	-0.96032	570.5449	-0.9511	526.4194	243622.6719	407.7401	-1.2002	471.9931	-1.2249	13854200	-0.17423	295.61	85.0292	81.8521	177.4051	165.3566	75751.9688	123.5046	-0.84445	151.4606	3628280
007	2019-06-15t0945	1560610059.76	adult	186.0002	134.0008	-62.0002	461.0786	154.8912	45422.9902	150393.5042	4166992.3925	782.489	-1.2547	413.94	2.0717	404.6462	1.8018	617.1146	-0.23643	606.8877	145639.0312	530.6985	3.4722	584.2713	1.7861	9749940	-1.3203	419.578	121.623	119.1207	207.5107	200.3977	48972.5312	166.9815	1.7294	190.5054	2864700
007	2019-06-15t1345	1560624459.52	adult	190.0002	138.0007	-58.0003	1371.7728	80.4096	91047.7508	286670.1987	5178786.2811	1810.16	0.89441	332.824	-0.63996	329.553	-0.5946	617.2695	-0.19774	506.8419	293203	415.5746	-0.9439	468.0413	-1.3631	15785800	0.3571	259.313	88.123	85.3919	165.0382	160.688	78393.1641	125.3683	-0.81015	150.9126	4179670
007	2019-06-15t1745	1560638860	adult	194.0003	142.0009	-54.0001	1330.6092	82.7331	88790.6613	279634.9479	5057428.9653	1480.45	0.25127	344.617	-0.24013	337.4518	-0.33446	636.5507	0.13867	540.6819	294722.9688	434.3654	-0.23899	500.0839	-0.50685	15940900	0.39652	285.219	92.0382	88.3327	188.8157	180.4855	87421.6875	133.5028	-0.35451	164.7807	4257410
007	2019-06-15t2145	1560653259.87	adult	198.0003	146.0008	-50.0002	1357.3321	78.6023	86105.6453	270999.1721	4732181.4054	1637.17	0.63926	349.179	-0.084007	342.4334	-0.17089	597.541	-0.43484	531.6661	268893.4688	437.1624	-0.14689	498.4586	-0.56361	15682300	0.32263	256.207	90.4683	87.1211	175.7103	170.8418	79069.6328	131.8396	-0.49449	160.9808	4063110
007	2019-06-16t0145	1560667660.57	adult	202.0005	150.001	-46	1376.0431	82.4023	87919.8583	276870.7604	4746089.2872	1021.37	-0.68458	345.173	-0.21693	337.2537	-0.33135	606.5575	-0.25998	549.7228	257180.375	450.7696	0.36655	516.8614	-0.070251	14603600	0.024997	400.811	93.7264	89.1152	194.1864	188.6283	82335.0156	143.9439	0.20613	175.5338	3965380
007	2019-06-16t0545	1560682059.77	adult	206.0002	154.0008	-42.0002	1351.3892	82.2617	92958.0576	292828.2503	5399718.2891	1346.89	0.084977	321.311	-1.0305	314.846	-1.0551	598.2921	-0.3696	516.0651	290171.6562	415.2035	-1.0569	481.5257	-1.0708	15553000	0.28248	294.229	89.6024	85.4079	188.2132	182.8473	91283.4062	133.8968	-0.45464	170.2464	4337210
007	2019-06-16t0945	1560696460.37	adult	210.0004	158.001	-38	1265.833	81.8432	86542.0638	272609.2547	4994066.616	1904.35	1.4352	343.852	-0.28558	333.4647	-0.47738	678.6125	1.0022	568.5193	306054.25	450.0162	0.28585	521.4942	0.021464	15495300	0.26363	437.987	90.5384	85.4715	209.5007	200.4771	94484.8047	140.6255	-0.091509	180.7082	4080020
007	2019-06-16t1345	1560710860.36	adult	214.0004	162.001	-34	1290.6887	84.5112	87902.9823	276930.4566	5055785.5534	1654.54	0.90878	343.087	-0.32495	334.1758	-0.46687	658.6042	0.70603	570.9396	301640.75	446.1463	0.10229	519.6614	-0.050711	15713700	0.31812	357.148	89.188	84.033	210.8163	200.5366	96553.8438	140.0838	-0.17232	181.9392	4084900
007	2019-06-16t1745	1560725259.56	adult	218.0002	166.0007	-30.0002	1352.0795	83.3186	91348.566	287673.5046	5251317.1138	1518.68	0.63594	341.249	-0.4064	333.597	-0.50326	631.2811	0.2655	555.6911	300489.8125	441.9459	-0.10076	516.8245	-0.15471	16235900	0.45266	311.884	90.5646	85.7948	200.0329	194.0344	95215.6406	140.0937	-0.22212	179.7695	4308880
007	2019-06-16t2145	1560739660.17	adult	222.0004	170.0009	-26.0001	1313.4921	83.3958	89783.5323	282828.4922	5193607.9542	1686.54	1.1169	362.323	0.31262	351.8927	0.0895	685.0698	1.2506	591.8273	290469.5938	474.3909	1.1718	551.6672	0.81334	15333500	0.20533	322.726	94.5517	88.6511	213.849	206.968	90671.9844	151.1085	0.39935	190.5997	4001430
007	2019-06-17t0145	1560754059.99	adult	226.0003	174.0009	-22.0001	459.9616	141.2584	37503.6643	124631.0607	3011685.3264	662.471	-1.467	375.565	0.77196	365.3062	0.53475	563.9573	-0.90386	558.1169	110535.625	489.1227	1.735	539.1915	0.42878	7329900	-1.9344	471.319	130.101	126.3436	229.518	220.9758	44985.5312	185.2899	2.4407	210.5549	2539180
007	2019-06-17t0545	1560768460.32	adult	230.0004	178.001	-18	1067.4053	85.681	73873.8151	233354.8808	4261937.626	1494.62	0.74639	348.249	-0.23909	338.6371	-0.41651	631.4637	0.34067	565.0507	239956.2188	460.996	0.54481	534.1523	0.25553	13213300	-0.37082	316.749	95.2489	89.1714	219.0181	212.3643	83226.8594	153.3743	0.42124	194.7645	3613930
007	2019-06-17t0945	1560782859.93	adult	234.0003	182.0008	-14.0001	1346.0422	81.6809	89780.995	282734.8119	5109286.8151	1351.72	0.42124	339.273	-0.59958	331.2045	-0.71411	618.5705	0.12515	560.5182	289491	435.5543	-0.52422	518.8844	-0.20989	15869900	0.329	338.024	91.6145	86.3811	213.6245	205.1891	99976.2812	143.2879	-0.25986	187.2697	4285360
007	2019-06-17t1345	1560797260.21	adult	238.0004	186.0009	-10.0001	1145.9154	76.5382	76141.6355	240148.4443	4177986.9461	1359.82	0.50136	369.175	0.46844	359.8975	0.28749	638.1915	0.50664	573.4258	252085.6562	471.4592	0.79381	541.6941	0.37946	14572100	-0.01943	287.168	97.9323	91.5827	217.2262	214.265	85804.3438	157.3091	0.52897	198.3321	3865580
007	2019-06-17t1745	1560811660.09	adult	242.0003	190.0009	-6.0001	944.3817	78.2933	63253.1489	199911.2435	3476366.9189	1400.65	0.67802	376.223	0.65844	365.5382	0.43972	677.7444	1.2785	631.9266	221622.4219	483.5223	1.0574	573.5603	1.105	12285600	-0.62179	295.779	102.496	94.7492	236.6037	231.0103	77369.4062	169.2002	1.1522	215.9911	3347020
007	2019-06-17t2145	1560826060.46	adult	246.0004	194.001	-2	951.5648	77.1922	62584.5894	197688.6693	3397531.7478	1205.15	0.17152	380.409	0.73083	369.1937	0.51072	697.8292	1.6602	637.9431	226096.6562	490.2878	1.1054	581.8338	1.1768	12310800	-0.61057	311.85	104.24	96.0724	247.0231	242.0117	80035.4688	173.8443	1.3214	223.4425	3373430
007	2019-06-18t0145	1560840460.4	dead	250.0004	198.001	2	959.5758	75.6411	62326.1541	196823.966	3338690.2171	1180.52	0.15162	383.668	0.75531	372.2954	0.54807	692.7857	1.5508	652.6162	223077	498.0659	1.1539	591.5043	1.2512	12353000	-0.59181	348.382	106.281	97.5976	260.0054	251.8366	83721.75	178.1901	1.4532	232.5096	3421930
008	2019-06-07t1345	1559933265.66	egg	-1.9994	-57.9989	-277.9999	502.1638	26.9982	8873.1951	27924.6715	143635.3219	327.423	2.0079	214.068	1.4631	211.9837	1.4559	301.747	-0.4745	298.9915	14785.6	263.4829	1.5406	290.4424	1.009	1045080	0.7907	126.194	76.2673	75.8226	112.679	110.3799	5521.26	98.0318	0.66737	107.5173	372337
008	2019-06-07t1745	1559947661.07	larva	1.9994	-54.0002	-274.0012	239.0927	28.2233	4576.2256	14472.7848	81267.5621	337.366	1.0598	246.417	1.6679	246.0805	1.6815	309.007	-0.52863	306.6906	8034.19	285.1396	1.6073	301.446	0.96259	618506	0.42417	123.369	74.3636	74.1049	106.209	104.3214	2761.44	95.0874	0.55027	102.1623	186653
008	2019-06-07t2145	1559962061.82	larva	5.9996	-49.9999	-270.001	241.1247	26.6725	4364.9532	13799.0149	73325.0343	340.151	0.52672	271.884	1.8193	271.8734	1.8399	332.179	-0.50122	330.2079	8304.48	310.3984	1.7142	326.5511	1.002	653608	0.21236	119.148	75.0986	75.0024	109.806	109.0257	2745.14	95.973	0.48691	105.4952	180537
008	2019-06-08t0145	1559976461.19	larva	9.9994	-46.0001	-266.0012	249.0965	26.822	4566.8792	14434.3815	77545.7468	372.081	0.25839	278.045	1.7801	277.7986	1.8012	344.096	-0.53103	340.9562	8946.5	317.6068	1.6706	335.6512	0.95036	698171	0.0018669	121.818	76.6644	76.3842	113.047	112.5048	2939.21	97.0242	0.42607	107.939	192504
008	2019-06-08t0545	1559990861.73	larva	13.9995	-42	-262.001	422.924	26.2095	7705.6639	24267.1793	121027.6208	379.654	-0.018026	285.101	1.7526	284.8585	1.7768	350.511	-0.59115	348.0877	15072	324.3668	1.6241	341.0479	0.87661	1208260	-0.050852	129.727	77.238	77.147	110.609	108.9221	4756.19	98.5726	0.37278	106.993	327335
008	2019-06-08t0945	1560005261.93	larva	17.9996	-37.9999	-258.001	448.1983	26.5816	8418.4923	26506.1819	136137.0698	372.453	-0.28362	286.87	1.6668	286.3864	1.6913	353.718	-0.67135	352.309	16624.7	327.5349	1.5434	344.3988	0.78859	1323900	-0.23972	124.765	78.2223	77.7257	113.549	113.258	5336.81	98.843	0.29872	108.9131	360996
008	2019-06-08t1345	1560019661.86	larva	21.9996	-33.9999	-254.001	347.7812	39.7377	9474.87	29936.6094	237166.9125	371.724	-0.49239	196.016	0.47808	195.8097	0.50442	258.103	-1.3308	254.4178	13163.2	233.0436	0.47491	248.3335	0.025822	998507	-0.58148	258.628	64.7702	64.6571	100.692	96.1842	5135.27	84.3566	-0.021917	93.061	329939
008	2019-06-08t1745	1560034061.96	larva	25.9996	-29.9999	-250.001	771.6949	48.4655	27564.0813	86902.6625	827260.7048	926.997	0.66985	185.1	0.18214	179.722	0.14704	564.984	0.38966	534.1356	83052.6	221.4023	0.18884	362.1768	0.68009	2705420	-0.22274	120.851	62.5931	62.4362	97.5685	96.4262	14342.6	82.4488	-0.14691	92.0101	914861
008	2019-06-08t2145	1560048462.01	larva	29.9996	-25.9999	-246.001	1010.9985	42.2069	31395.9548	98997.4165	832282.7891	902.053	0.38039	215.472	0.39537	210.7652	0.37143	544.526	0.19176	506.3627	91480.4	266.1625	0.49928	354.5978	0.5025	3607870	-0.14005	207.2	66.9569	66.814	103.564	100.9697	17398.8	87.8936	-0.14928	97.1726	1121130
008	2019-06-09t0145	1560062861.59	larva	33.9995	-22	-242.0011	619.68	50.4194	23984.7423	75731.32	773181.1402	360.993	-1.0033	229.659	0.41125	231.5067	0.47856	327.308	-1.286	324.1237	41568.1	296.2427	0.67259	316.6056	0.080066	2910470	-0.61105	126.813	69.695	69.1701	105.058	103.752	13342.4	90.6382	-0.20076	100.3437	883245
008	2019-06-09t0545	1560077261.95	larva	37.9996	-17.9999	-238.001	858.2207	53.7622	38597.8935	121611.6791	1447188.3454	1227.22	0.67222	200.952	-0.18166	195.8844	-0.20875	620.002	0.53365	550.8119	126480	240.1345	-0.18541	362.3616	0.28534	4082750	-0.43312	124.056	69.4502	69.2704	102.972	101.5183	21006.3	89.5207	-0.32985	98.1962	1411020
008	2019-06-09t0945	1560091662.58	larva	41.9998	-13.9997	-234.0008	799.14	54.566	35985.9843	113401.7302	1372575.4302	1342.15	0.70819	254.428	0.39887	249.5182	0.37839	687.14	0.93076	619.1899	130557	302.3076	0.38661	430.0889	0.69404	4819890	-0.40517	123.009	73.9747	73.6848	108.875	107.3996	20686.2	94.4975	-0.34887	103.7431	1401380
008	2019-06-09t1345	1560106061.25	larva	45.9994	-10.0001	-230.0012	984.0857	53.2841	39445.487	124170.4985	1366284.6521	728.353	-0.66707	288.329	0.74292	288.3093	0.80514	377.737	-1.3629	366.2389	78947	337.7879	0.67031	358.5255	-0.076605	6007620	-0.2195	277.86	77.4556	77.1662	115.099	113.1995	24055.7	99.284	-0.37422	109.2587	1613860
008	2019-06-09t1745	1560120461.34	larva	49.9994	-6.0001	-226.0011	921.1845	61.6156	45269.0011	142644.5396	1867349.7931	787.69	-0.69136	289.704	0.58203	287.9088	0.62159	478.003	-0.76182	443.9555	113765	337.4118	0.4678	373.1254	-0.13388	6881640	-0.1442	127.424	74.2191	73.921	109.944	108.8278	26166.6	95.585	-0.58863	105.3052	1763000
008	2019-06-09t2145	1560134861.65	larva	53.9995	-2	-222.0011	916.0339	66.0615	48276.0175	152161.9064	2168697.4184	1434.62	0.34933	222.594	-0.92471	216.423	-0.96576	606.605	0.12504	502.1519	153471	271.4683	-0.87546	345.304	-0.62171	5631190	-0.82389	138.027	67.971	67.7674	102.934	101.588	26042.4	88.3039	-0.90712	97.7298	1719530
008	2019-06-10t0145	1560149261.61	adult	57.9995	2	-218.0011	1073.0548	62.8332	53889.2733	169811.1157	2365064.5342	1148.63	-0.2736	292.507	0.29904	293.9333	0.42374	546.777	-0.4684	448.9402	154738	354.1689	0.39639	388.6672	-0.31635	8276470	-0.11619	180.003	78.3548	77.8976	116.073	113.908	32848.6	100.4179	-0.7067	110.2221	2217050
008	2019-06-10t0545	1560163661.34	adult	61.9994	5.9999	-214.0011	1111.0323	64.4795	60841.5782	191628.4008	2798436.7634	1097.67	-0.45282	244.162	-1.0064	240.4969	-0.99156	561.875	-0.45957	492.9615	179238	295.7496	-0.99368	342.7455	-1.0282	7780230	-0.51916	248.26	66.7932	66.3735	104.271	102.1065	33262.5	88.2672	-1.1068	97.8636	2128360
008	2019-06-10t0945	1560178061.23	adult	65.9994	9.9999	-210.0012	1020.3184	68.1638	55157.031	173753.8998	2539448.2198	2885.06	2.5591	295.934	0.10418	289.7135	0.056659	720.908	0.96436	577.9347	208342	350.7689	0.025226	443.4273	0.16828	8545400	-0.46134	320.815	74.1797	73.9367	110.654	108.1838	31978.9	95.2578	-0.99205	104.9452	2142010
008	2019-06-10t1345	1560192461.74	adult	69.9995	14	-206.001	1040.1315	76.7609	62186.4519	195945.4121	3195192.2933	1440.57	-0.0041188	275.672	-0.64285	272.3577	-0.61164	609.856	-0.18222	533.0654	198203	351.922	-0.11192	418.1052	-0.29	8953560	-0.52136	352.872	70.5714	70.2401	108.159	105.609	35151.8	92.3042	-1.1449	101.8618	2292090
008	2019-06-10t1745	1560206861.29	adult	73.9994	17.9999	-202.0012	708.3763	84.7182	47997.3778	152244.8111	2729061.2485	1224.95	-0.42767	259.353	-1.3931	254.5075	-1.4169	674.133	0.47719	633.8942	169207	308.101	-1.6103	439.9466	-0.0021096	6485380	-1.6463	201.492	73.1338	72.8423	111.597	109.0134	28010.9	94.527	-1.1328	105.0885	1828780
008	2019-06-10t2145	1560221261.68	adult	77.9995	22	-198.001	1121.3582	72.9319	66110.676	208193.4365	3331507.6267	2041.11	0.91324	316.383	0.37501	310.7414	0.33682	652.84	0.21881	578.5932	225882	384.8473	0.58733	469.2859	0.54549	10933600	-0.1557	306.2	74.6186	74.2326	112.262	109.5011	38842.8	96.5407	-1.1148	106.0251	2578670
008	2019-06-11t0145	1560235661.05	adult	81.9994	25.9998	-194.0012	1299.5296	73.8614	66064.6173	208093.4724	2986804.0897	3263.86	2.9506	336.195	1.0043	332.5039	1.048	701.389	0.80729	588.1703	243382	392.1338	0.71155	451.8488	0.10664	11644800	-0.047288	267.386	79.3263	78.9447	118.764	116.7962	41211	102.5178	-0.94426	112.9145	2747630
008	2019-06-11t0545	1560250061.72	adult	85.9995	30	-190.001	1097.0957	75.7135	66443.1078	209331.0547	3424076.0275	1184.18	-0.61118	276.706	-1.4714	269.4631	-1.6122	639.801	0.010301	559.8558	222011	344.7359	-1.1965	425.461	-0.6995	9597830	-0.97954	465.724	71.3554	71.0095	112.136	108.4982	38911.3	93.6406	-1.3079	103.9578	2475030
008	2019-06-11t0945	1560264461.8	adult	89.9996	34	-186.001	1077.4206	74.1792	64137.8272	202097.316	3218719.0854	1338.54	-0.37375	303.487	-0.55874	300.3687	-0.51695	639.795	-0.014871	554.7726	214331	377.7004	-0.14142	452.736	-0.07725	10165600	-0.89232	142.993	78.8838	78.6183	116.262	114.9144	38947.7	100.9944	-1.0668	111.0082	2642290
008	2019-06-11t1345	1560278863.91	adult	94.0002	38.0006	-182.0004	1116.973	75.6979	68107.957	214571.9041	3494772.3029	1245.18	-0.5533	320.16	-0.007509	319.9131	0.1665	653.033	0.14346	573.0959	232480	395.1496	0.37612	473.844	0.43162	11387100	-0.53297	212.916	80.7077	80.4037	119.535	117.4147	42554.4	103.2303	-1.0112	113.7349	2870530
008	2019-06-11t1745	1560293263.37	adult	98	42.0005	-178.0006	1107.6635	72.9878	65789.5558	207244.4122	3322380.0409	1134.85	-0.7585	323.805	0.01443	324.2005	0.21569	599.523	-0.62515	529.1522	206236	397.9859	0.32696	445.1219	-0.5745	11121400	-0.73226	266.036	74.6885	74.3483	115.619	112.4912	39772.9	97.7201	-1.2689	108.4266	2565250
008	2019-06-11t2145	1560307663.71	adult	102.0001	46.0006	-174.0005	1133.2694	74.1912	68268.5215	215067.7762	3464061.3678	1185.22	-0.68428	310.62	-0.66622	306.1106	-0.69617	623.548	-0.31165	575.9426	222607	372.1401	-0.88983	467.4316	-0.014549	11076100	-0.83096	248.596	76.9221	76.4715	118.604	116.3137	42341.5	100.5526	-1.1897	111.6024	2742890
008	2019-06-12t0145	1560322064.04	adult	106.0002	50.0007	-170.0004	1091.2852	76.3295	67786.3383	213610.7985	3547963.3371	1969.2	0.65999	318.851	-0.43177	314.6265	-0.44847	687.877	0.58321	587.7065	243508	372.1441	-1.0474	430.7201	-1.2798	11278400	-0.81973	213.716	78.9441	78.5519	118.075	115.6736	41798.7	101.4019	-1.1926	111.8561	2792410
008	2019-06-12t0545	1560336463.83	adult	110.0001	54.0006	-166.0005	1144.2011	75.1401	71242.8524	224448.4135	3747827.1492	1365.55	-0.38613	320.027	-0.48477	316.5895	-0.47502	626.414	-0.30307	543.4386	233026	382.1162	-0.78659	448.8796	-0.83022	11896000	-0.6364	184.56	79.1266	78.5502	120.184	118.628	44708.5	102.6374	-1.1798	113.6581	2941290
008	2019-06-12t0945	1560350864.16	adult	114.0002	58.0007	-162.0004	1137.7674	75.3946	71623.9084	225660.6309	3798295.096	1973.84	0.6686	318.839	-0.62523	314.1869	-0.67848	640.097	-0.11774	563.1268	239396	383.1515	-0.87992	470.9495	-0.25865	11911500	-0.67301	348.986	77.5599	77.164	116.84	114.58	43698.2	100.0542	-1.3405	110.3622	2897560
008	2019-06-12t1345	1560365263.95	adult	118.0002	62.0006	-158.0004	1131.296	79.4844	75125.828	236764.7028	4194413.7237	1709.41	0.21301	311.488	-1.0036	303.2253	-1.2309	723.269	1.0629	619.1335	283521	392.5492	-0.6284	482.7128	-0.004534	12196000	-0.59786	280.412	76.9672	76.4495	125.196	119.0543	49076.9	101.4183	-1.3254	113.4529	3013570
008	2019-06-12t1745	1560379661.65	adult	121.9995	66	-154.0011	1193.5636	74.0943	74403.8801	234432.8259	3871609.7022	922.818	-1.1566	351.206	0.50775	350.852	0.67149	557.838	-1.3029	523.5154	216999	423.3114	0.47213	473.272	-0.38433	13644000	-0.08902	273.352	81.3253	80.8321	123.164	120.785	47910.6	105.3572	-1.186	116.6171	3159410
008	2019-06-12t2145	1560394064.42	adult	126.0003	70.0008	-150.0003	1351.0197	78.8646	78420.7153	247035.0319	4024190.7517	1486.74	-0.16323	336.858	-0.13822	337.3856	0.026691	688.479	0.55406	553.9938	282965	415.6501	0.051354	476.7063	-0.36956	13813900	-0.053791	320.262	81.2376	80.7627	125.3	122.2907	51498.3	105.9453	-1.202	117.4057	3331390
008	2019-06-13t0145	1560408462.27	adult	129.9997	74.0002	-146.0009	1172.6634	76.1264	74253.8938	233931.3613	3948351.585	1193.62	-0.6704	348.1	0.23326	345.2854	0.27569	657.371	0.11023	589.1224	255060	421.1401	0.15658	484.0227	-0.23762	13483000	-0.19193	430.239	80.7594	79.9329	146.645	130.194	56898.4	106.3684	-1.2255	121.9281	3128050
008	2019-06-13t0545	1560422862.2	adult	133.9997	78.0002	-142.0009	1128.3602	80.416	74832.7889	235828.6423	4212558.545	1730.37	0.2879	319.185	-0.94722	314.4523	-1.0525	646.066	-0.04804	537.8725	252612	388.4065	-1.2068	464.4778	-0.87657	12448800	-0.56204	214.192	81.5354	80.4644	139.98	134.9818	54732.3	107.1657	-1.2304	124.7409	3180040
008	2019-06-13t0945	1560437279.5	adult	138.0045	82.005	-137.9961	1141.9749	76.5829	72822.2818	229428.3945	3945589.3855	1661.14	0.17994	315.854	-1.1214	310.2888	-1.2723	643.358	-0.081753	566.0644	244476	390.7093	-1.2035	464.3374	-0.94617	11992000	-0.71924	378.913	80.6386	79.471	143.912	139.4958	54686.5	106.4008	-1.315	127.2176	3061600
008	2019-06-13t1345	1560451662.49	adult	141.9998	86.0002	-134.0008	1195.8399	73.8992	71261.2456	224379.8232	3618328.745	1556.49	0.0099071	368.007	0.82406	363.5443	0.82336	695.652	0.6561	637.8513	259478	442.5005	0.69489	512.5678	0.35276	13692100	-0.1596	402.88	88.5159	87.3941	144.477	138.6639	53890	116.5686	-0.83253	132.1934	3293320
008	2019-06-13t1745	1560466062.28	adult	145.9997	90.0002	-130.0009	1195.1937	77.5173	75238.0958	236980.8208	3992085.9473	1229.78	-0.5584	340.103	-0.27822	336.9778	-0.28386	618.457	-0.41487	548.021	243054	414.6266	-0.44883	490.9109	-0.32275	13346000	-0.2804	311.975	83.2416	81.971	164	152.4556	64452.2	109.7499	-1.2325	130.5835	3266480
008	2019-06-13t2145	1560480461.84	adult	149.9996	94.0001	-126.001	1195.2748	79.2148	78145.803	246270.9443	4270793.2472	1004.96	-0.94857	347.221	-0.047637	345.6552	0.018291	571.394	-1.0598	540.2282	233129	425.6494	-0.10462	480.9234	-0.66157	14142000	-0.035061	398.727	82.9296	81.964	141.065	134.31	57554.4	109.0004	-1.3186	125.4226	3377640
008	2019-06-14t0145	1560494861.98	adult	153.9996	98.0001	-122.001	1021.6401	83.5287	69592.0651	219805.5864	3910220.4678	2000.26	0.87852	372.722	0.85899	368.8088	0.86593	678.799	0.44446	609.7471	242331	438.9403	0.32726	508.0402	0.028593	13295700	-0.30782	297.983	85.5403	84.972	132.656	129.6335	47358.1	111.2031	-1.246	124.2875	3051390
008	2019-06-14t0545	1560509262.06	adult	157.9996	102.0001	-118.0009	1227.6209	78.1315	79565.5739	250669.9934	4356318.547	2043.1	0.98824	352.318	0.075873	346.6855	-0.0078816	715.222	0.96431	622.3979	296817	439.1959	0.26866	525.0382	0.43472	14613800	0.089324	347.642	88.2132	87.1258	157.046	146.8794	65174.1	115.888	-1.0335	133.5027	3659000
008	2019-06-14t0945	1560523662.62	adult	161.9998	106.0003	-114.0008	972.8581	82.9953	63808.1609	201516.9862	3614941.148	659.226	-1.5458	329.513	-0.76659	327.5695	-0.72708	464.514	-2.5141	452.1104	145393	395.8328	-1.4311	433.9912	-2.0948	10283400	-1.2201	395.082	85.3021	84.069	148.037	143.2794	46335.6	115.6282	-1.0914	135.2379	2662110
008	2019-06-14t1345	1560538065.36	adult	166.0006	110.001	-110	1156.8973	77.7048	75477.5439	237916.6788	4167879.5247	1296.48	-0.34123	318.625	-1.1594	314.5256	-1.1891	633.304	-0.1418	543.5192	249522	387.9241	-1.7867	455.9853	-1.5386	12533100	-0.54558	321.025	81.0604	79.9211	139.629	131.6279	55014	108.1989	-1.5575	124.377	3188510
008	2019-06-14t1745	1560552463.68	adult	170.0001	114.0006	-106.0005	1153.0391	82.3388	75803.412	238876.0454	4214643.5417	1390.66	-0.13912	322.254	-1.032	317.355	-1.0741	637.142	-0.066363	523.7623	251671	394.7301	-1.5827	464.8052	-1.3386	12724800	-0.48988	355.561	81.1211	79.6331	151.796	145.1724	59959.2	109.2031	-1.5506	131.9906	3203230
008	2019-06-14t2145	1560566864.77	adult	174.0004	118.0009	-102.0002	1133.1099	78.1819	75211.8902	237038.3254	4195923.1599	988.322	-0.88725	329.081	-0.79361	327.0575	-0.72834	601.478	-0.54916	552.4126	235779	404.8313	-1.2452	468.5734	-1.27	12899300	-0.44061	296.462	82.8819	81.9099	135.929	132.8438	53284.1	109.9695	-1.5557	125.9289	3248800
008	2019-06-15t0145	1560581264.57	adult	178.0003	122.0008	-98.0002	1139.7341	80.5101	74819.8772	236053.4563	4116742.9181	952.27	-0.94125	357.096	0.16475	353.138	0.14732	627.541	-0.14972	586.8536	237211	430.4633	-0.30677	507.3165	-0.25343	13469600	-0.28001	326.118	88.1988	86.4724	173.639	162.4953	65635.5	120.1351	-1.0042	144.9392	3326860
008	2019-06-15t0545	1560595664.63	adult	182.0004	126.0008	-94.0002	1076.6121	82.247	73148.0611	230761.7303	4139606.0193	1735.77	0.63829	324.591	-0.93368	319.5241	-0.94657	659.938	0.35628	517.9094	251436	400.3411	-1.4821	462.1079	-1.491	12365300	-0.59234	205.595	81.0511	79.5958	146.603	143.8373	55855.9	110.9062	-1.5952	133.7972	3087640
008	2019-06-15t0945	1560610064.58	adult	186.0003	130.0008	-90.0002	1160.5302	75.2312	73568.2294	231764.26	3937203.7248	2026.12	1.2783	380.011	0.9341	376.1057	0.8862	722.151	1.3262	560.303	277306	448.0448	0.31569	507.4393	-0.2856	14581000	0.026017	422.116	93.5367	92.1537	150.245	146.8677	57694	123.0623	-0.91012	139.7842	3589000
008	2019-06-15t1345	1560624464.41	adult	190.0003	134.0008	-86.0003	1187.8302	78.6838	75665.6209	238321.0712	4114800.287	2018.47	1.3282	377.753	0.86031	373.545	0.80316	695.247	0.98501	579.8592	274623	447.0857	0.26397	503.2902	-0.40907	14899700	0.11164	191.432	91.1518	89.953	144.38	141.8912	57029.9	121.0071	-1.0741	136.2169	3595300
008	2019-06-15t1745	1560638864.82	adult	194.0004	138.0009	-82.0002	488.1805	166.1311	48972.9203	162123.6346	4862502.4548	683.939	-1.4472	399.273	1.5817	390.7216	1.3479	587.99	-0.61353	579.3651	149349	509.2713	2.6481	561.1234	1.1545	10136700	-1.2038	459.697	130.492	128.2455	221.261	214.6435	56200.3	178.9328	2.41	203.9156	3312930
008	2019-06-15t2145	1560653264.67	adult	198.0004	142.0008	-78.0002	1024.1736	83.0651	67922.6747	214420.7336	3735291.5717	1455.03	0.24121	369.386	0.58975	365.7634	0.56391	675.885	0.80563	564.8345	237236	437.5009	-0.13375	495.6918	-0.63946	12959500	-0.42509	323.721	89.136	87.7967	145.456	141.2613	51055	119.2336	-1.2645	135.771	3127250
008	2019-06-16t0145	1560667665.41	adult	202.0006	146.0011	-74	478.3872	165.3446	46105.0067	153320.6597	4507960.5393	685.286	-1.4373	388.013	1.2145	379.6534	1.0051	566.618	-0.90665	559.3543	135988	495.7933	2.1273	542.9899	0.65178	9281280	-1.4308	490.542	133.577	130.8153	226.253	219.1313	54300.6	184.5143	2.6902	210.0734	3195170
008	2019-06-16t0545	1560682064.56	adult	206.0003	150.0008	-70.0002	1087.8901	86.2583	80386.3839	253884.7547	4881652.9556	1535.13	0.5168	331.427	-0.68955	340.8911	-0.22457	541.627	-1.3056	508.5672	225317	429.8481	-0.4803	482.497	-1.0437	13781700	-0.19943	571.539	101.399	103.0319	205.129	196.8591	85333.5	144.5176	0.19526	176.9463	4216470
008	2019-06-16t0945	1560696465.15	adult	210.0005	154.001	-66.0001	1196.5274	80.8697	79407.1321	250462.3322	4381714.8553	2029.95	1.7303	374.501	0.75942	369.8558	0.70036	699.666	1.3565	583.8172	267272	447.0239	0.16705	512.2903	-0.23664	14285700	-0.063618	301.219	91.453	89.8654	151.415	147.4123	57840.4	123.2253	-1.1565	140.4269	3488570
008	2019-06-16t1345	1560710865.15	adult	214.0005	158.001	-62.0001	1237.162	83.815	69671.6276	220495.5574	3469259.6259	816.178	-1.1093	337.558	-0.51508	330.3137	-0.59312	549.258	-1.1713	525.7274	200479	431.9936	-0.46363	486.2087	-0.99544	12307700	-0.59883	254.371	89.9676	87.634	175.432	171.1608	64032.6	125.0744	-1.0917	155.22	3280310
008	2019-06-16t1745	1560725264.37	adult	218.0003	162.0008	-58.0003	1255.5592	78.8382	77238.3294	243144.7671	4115973.2906	1224.05	-0.09103	363.131	0.35395	359.3699	0.34986	612.746	-0.058865	580.1662	247549	436.9619	-0.30118	512.6304	-0.27382	14637100	0.024281	293.15	90.3984	88.5577	150.37	146.9882	60749.5	123.3827	-1.2458	140.8539	3643780
008	2019-06-16t2145	1560739665.04	adult	222.0005	166.0009	-54.0001	1305.7995	75.0661	80284.7825	252784.772	4174876.9097	1251.96	0.017692	372.393	0.66716	368.5676	0.65052	640.375	0.45424	584.2607	268957	447.5167	0.085684	516.3203	-0.19519	15607700	0.27848	244.326	94.5026	92.5541	160.729	156.7915	67506.1	129.032	-0.95303	148.7662	3960790
008	2019-06-17t0145	1560754064.82	adult	226.0004	170.0009	-50.0002	446.9914	165.4844	42216.4067	142111.6595	4081338.0827	685.049	-1.4086	379.023	0.89671	370.6549	0.72009	557.633	-1.0183	550.0349	122679	486.8713	1.6433	533.1157	0.25466	8303250	-1.675	459.613	139.752	136.5664	239.586	235.5252	52709	195.8596	3.0904	222.2486	3061540
008	2019-06-17t0545	1560768465.17	adult	230.0005	174.001	-46.0001	1043.7399	80.0147	68826.5873	217419.1815	3724868.2209	1128.55	-0.22496	359.022	0.15538	356.1981	0.20425	582.965	-0.5508	534.519	204621	433.1217	-0.58768	495.7362	-0.84334	12574400	-0.5406	208.253	96.3882	94.1101	167.337	163.6965	58735.3	134.3907	-0.74527	155.383	3375900
008	2019-06-17t0945	1560782864.83	adult	234.0004	178.0009	-42.0002	1149.4892	76.6591	73388.0507	231358.082	3906293.2694	1204.74	0.021454	362.453	0.25568	359.6548	0.3068	560.134	-0.96603	518.1244	213411	440.0421	-0.34667	488.2957	-1.0688	13806600	-0.21804	312.885	98.0019	95.5881	172.142	166.9905	65586	137.2317	-0.63069	158.559	3733090
008	2019-06-17t1345	1560797265.16	adult	238.0005	182.001	-38.0001	1110.2507	81.7271	72851.3519	229654.5634	4029768.0899	1090.7	-0.24933	372.458	0.58813	367.3915	0.55581	606.317	-0.094114	561.4243	229794	463.5495	0.49938	522.5774	-0.13525	14106900	-0.1423	429.468	114.16	111.5998	208.668	203.9426	79085	159.8154	0.68068	190.776	4323830
008	2019-06-17t1745	1560811664.9	adult	242.0004	186.0009	-34.0002	1104.3466	75.9554	68057.6636	214545.9583	3534083.5266	688.467	-1.3567	362.009	0.16524	361.1457	0.2884	522.51	-1.6764	512.1008	186013	449.0529	-0.087144	491.6511	-0.92812	12864400	-0.46995	287.864	100.801	97.3593	182.294	178.5317	64896.8	146.3075	-0.19696	169.1075	3582080
008	2019-06-17t2145	1560826065.33	adult	246.0005	190.001	-30	1132.7303	78.9712	70772.3441	222946.5303	3782919.0788	806.885	-0.99562	358.817	0.022366	355.5109	0.060838	554.592	-1.0636	527.4403	205199	447.099	-0.18142	499.736	-0.70289	13255800	-0.36492	371.904	101.226	97.5415	204.659	196.6744	75723.8	148.2947	-0.13731	180.1888	3739610
008	2019-06-18t0145	1560840465.26	adult	250.0005	194.001	-26.0001	1239.618	79.5668	77058.3983	242622.4601	4111235.7141	941.162	-0.56781	355.277	-0.11604	354.2681	-0.010158	528.105	-1.5599	498.2009	212298	427.5479	-0.72567	471.2851	-1.2722	14275000	-0.098148	248.525	95.6202	92.2465	174.299	170.1735	70068.1	138.1963	-0.74437	161.5158	3842020
008	2019-06-18t0545	1560854865.02	adult	254.0005	198.0009	-22.0001	790.4802	77.8452	46116.3388	146283.3992	2235474.4482	1093.61	-0.06242	351.434	-0.24411	351.3863	-0.1221	553.235	-1.0803	520.5381	133330	427.2703	-0.69196	476.0292	-1.0945	8468870	-1.5589	245.937	90.9741	87.4681	177.268	173.061	42721.6	135.3587	-0.91273	164.3035	2192290
008	2019-06-18t0945	1560869264.97	adult	258.0004	202.0009	-18.0001	1178.4137	79.2339	77370.517	243835.3247	4253091.8835	1848.26	2.3648	357.395	-0.099398	356.664	-0.0040746	556.197	-1.0214	496.0175	224704	430.2201	-0.60352	471.6483	-1.1137	14405900	-0.055191	249.454	97.1887	93.316	180.285	176.5926	72835.1	143.421	-0.52094	168.3137	3917480
008	2019-06-18t1345	1560883665.32	adult	262.0005	206.001	-14	1175.5679	77.8851	74524.8718	234805.8364	3986902.7491	978.193	-0.33761	359.091	-0.082036	357.7497	-0.0090996	535.825	-1.3918	498.1601	208436	435.4668	-0.49273	477.0842	-0.98029	13963300	-0.15672	284.149	99.4087	95.2733	186.302	182.365	72471.4	147.973	-0.33202	172.9795	3865510
008	2019-06-18t1745	1560898065.8	adult	266.0007	210.0012	-9.9999	1158.9709	77.1296	72806.4152	229391.756	3856331.9734	1170.03	0.33849	361.191	-0.060778	359.6259	0.0017219	544.658	-1.2266	503.7143	206970	439.1051	-0.43364	481.9437	-0.88097	13719100	-0.20662	259.16	101.194	96.3319	197.203	193.875	74937.2	152.9286	-0.13961	182.4114	3843650
008	2019-06-18t2145	1560912465.41	adult	270.0006	214.0011	-6	1146.6166	77.1019	71547.9202	225427.3246	3770670.805	879.871	-0.58925	366.034	0.016109	364.5525	0.076949	540.799	-1.2914	512.836	202259	446.112	-0.32935	490.3287	-0.74832	13669500	-0.20936	324.386	103.083	97.3111	207.751	202.7152	77699	158.7854	0.080743	190.8018	3849620
008	2019-06-19t0145	1560926865.52	adult	274.0006	218.0011	-2	1151.9633	77.0768	71749.5144	226031.4332	3783208.8663	868.839	-0.5943	364.724	-0.044248	363.1976	0.010107	537.079	-1.3522	511.7745	201405	445.9233	-0.35674	490.5773	-0.74595	13653100	-0.20451	303.014	104.548	98.4374	218.241	211.8012	81840.2	163.4351	0.23601	198.0195	3913640
008	2019-06-19t0545	1560941265.38	dead	278.0006	222.001	2	1151.2156	76.7897	71364.5924	224805.8081	3754593.842	881.405	-0.5163	366.522	-0.037607	364.6729	0.0056979	541.875	-1.2688	515.0202	202119	448.2433	-0.34538	491.9999	-0.73207	13658500	-0.19508	329.899	105.622	98.563	225.806	218.2717	84225.6	166.7568	0.32703	204.5414	3936010
009	2019-06-07t1345	1559933270.05	egg	-1.9994	-57.9989	-306.0002	178.6317	39.8738	3887.6161	12910.2959	85204.6993	0	-0.10898	0	-0.61064	0	-0.60727					0	-0.61354	0	-0.62742	0	0.43587	0	0	0				0	-0.70484	0	0
009	2019-06-07t1745	1559947665.53	larva	1.9994	-54.0002	-302.0014	173.4657	33.9346	3468.5802	11440.3956	64850.3308	0	-0.51688	0	-0.79045	0	-0.78485					0	-0.79557	0	-0.78008	0	0.21375	0	0	0				0	-0.81392	0	0
009	2019-06-07t2145	1559962066.36	larva	5.9996	-50	-298.0012	153.5457	35.3722	3259.4182	10560.9351	67460.4071	0	-0.78343	0	-0.979	0	-0.97106					0	-0.98683	0	-0.93852	0	-0.010509	0	0	0				0	-0.92618	0	0
009	2019-06-08t0145	1559976465.65	larva	9.9994	-46.0001	-294.0014	156.1308	35.1601	3317.9169	10766.792	67839.5977	0	-0.99055	0	-1.1774	0	-1.167					0	-1.1885	0	-1.1036	0	-0.23679	0	0	0				0	-1.042	0	0
009	2019-06-08t0545	1559990866.18	larva	13.9996	-42	-290.0013	156.1398	37.0858	3410.88	11103.0929	73417.594	0	-1.1637	0	-1.3872	0	-1.3742					0	-1.4023	0	-1.2765	0	-0.46493	0	0	0				0	-1.162	0	0
009	2019-06-08t0945	1560005266.43	larva	17.9996	-37.9999	-286.0012	310.5941	40.3827	9839.9007	31191.8319	265739.2274	309.529	-0.45778	221.9	0.92456	221.7814	0.95007	284.5536	-1.0624	282.4174	15081.3398	258.359	0.87308	274.9076	0.33513	1164090	-0.29463	111.63	67.7461	67.5593	100.6768	99.3289	5335.8711	87.755	0.12083	96.3385	355396
009	2019-06-08t1345	1560019666.34	larva	21.9996	-34	-282.0012	194.5019	36.4136	4769.9482	15223.7389	109397.5875	328.486	-0.60367	250.018	1.1193	249.39	1.1434	312.3538	-1.0147	309.9602	8121.1978	286.3734	1.0127	303.6849	0.39987	642797	-0.70402	111.462	69.8624	69.9426	102.5328	101.1656	2665.8521	90.1545	0.074062	98.6164	179616
009	2019-06-08t1745	1560034066.41	larva	25.9996	-29.9999	-278.0012	500.4232	51.2264	19798.9956	62519.6306	681646.5447	689.582	0.095743	199.812	0.36415	194.0092	0.32454	469.8138	-0.18282	459.5457	49330.4453	253.8505	0.53027	363.6726	0.69058	2089240	-0.43552	139.907	69.0115	68.7475	103.7231	101.9495	10890.9248	89.6852	-0.023121	98.1555	721585
009	2019-06-08t2145	1560048466.57	larva	29.9997	-25.9999	-274.0011	522.9536	52.0148	19796.3273	62468.8247	663561.0108	794.195	0.13344	267.354	1.0659	262.8056	1.0468	575.433	0.38397	556.365	60420.4609	307.5022	0.95449	461.4567	1.2816	2800260	-0.41959	273.909	70.4956	70.295	105.8258	102.7956	11111.7109	90.5814	-0.10169	99.8638	738370
009	2019-06-09t0145	1560062866.11	larva	33.9995	-22	-270.0013	732.9225	49.2099	29948.2296	94409.2799	1029303.9267	1267.56	0.97417	231.013	0.4296	224.2596	0.37998	757.2103	1.4827	710.3824	120396.4297	277.538	0.45623	477.7529	1.3046	3652090	-0.35379	234.19	70.7373	70.437	107.2932	104.8548	17059.6133	91.7089	-0.1811	101.1004	1118290
009	2019-06-09t0545	1560077266.55	larva	37.9997	-17.9999	-266.0011	853.8037	54.6147	37351.8485	117668.8809	1367856.633	807.209	-0.20482	224.637	0.15625	219.2838	0.12635	571.0241	0.2064	540.2256	112491.75	269.8397	0.1773	439.6165	0.89899	4417720	-0.31668	225.686	70.9343	70.7438	107.3528	104.656	21148.5098	91.7738	-0.28683	101.0479	1394990
009	2019-06-09t0945	1560091667.08	larva	41.9998	-13.9998	-262.001	875.7303	58.5971	42728.8167	134750.0734	1722570.3025	1464.49	0.95369	265.716	0.5695	260.2731	0.54153	764.6182	1.4689	689.6458	172039.0938	314.2476	0.54156	477.5752	1.0899	5963990	-0.0065899	365.591	71.0278	70.7045	107.9871	105.5276	24297.0977	92.0431	-0.39775	102.0644	1594220
009	2019-06-09t1345	1560106065.76	larva	45.9994	-10.0001	-258.0014	1005.9228	60.2634	51304.2001	161608.9766	2187509.8	1138.1	0.12555	263.117	0.33543	258.0723	0.31487	663.2651	0.70417	612.6374	179081.5625	309.5694	0.27714	444.6734	0.68164	7078630	0.15461	137.783	72.5001	72.2256	107.6439	105.9322	29063.8555	93.5148	-0.49464	102.581	1950470
009	2019-06-09t1745	1560120465.9	larva	49.9995	-6.0001	-254.0013	1005.7117	74.615	60545.8238	190987.0107	3042769.0925	1008.34	-0.27893	224.419	-0.56333	216.7268	-0.63067	580.7266	0.015856	565.4496	184090.3438	293.2847	-0.2034	388.9354	0.014608	7096350	-0.068922	131.869	62.9725	62.7143	97.7508	96.0151	30986.9883	83.4058	-0.85703	92.5535	1991250
009	2019-06-09t2145	1560134866.17	larva	53.9996	-2	-250.0013	1128.101	73.9133	69868.6726	220126.4027	3641581.2594	1037.93	-0.36879	250.405	-0.3808	247.6052	-0.35456	541.6718	-0.39138	493.375	197710.2188	306.827	-0.27089	354.219	-0.53042	9130010	0.41073	271.352	70.1756	69.9254	106.8033	104.0039	38983.2031	91.039	-0.84268	100.377	2558670
009	2019-06-10t0145	1560149266.2	adult	57.9996	2	-246.0012	1116.6066	76.0555	71669.0732	225921.4808	3827235.6258	1092.72	-0.37287	244.405	-0.74	239.1623	-0.76198	576.0745	-0.22198	532.8758	215451.8438	302.8859	-0.57896	394.598	-0.24984	9135600	0.19017	182.237	65.5711	65.272	100.16	98.6604	37459.8477	85.6928	-1.0761	95.2705	2450980
009	2019-06-10t0545	1560163665.94	adult	61.9995	5.9999	-242.0013	1150.5506	79.2206	77819.6499	245318.8446	4396194.595	1481.49	0.21807	249.349	-0.88156	244.0311	-0.9063	619.6075	0.059185	537.6569	251560.6719	304.4836	-0.80712	381.3239	-0.54732	10111600	0.3225	356.203	63.9925	63.6787	99.1875	96.933	40270.1406	84.292	-1.2134	93.4072	2595020
009	2019-06-10t0945	1560178065.81	adult	65.9994	9.9999	-238.0014	1132.125	78.0487	73137.9445	230436.2223	3999636.699	1645.57	0.41826	286.252	-0.15602	282.4905	-0.13819	664.8256	0.42937	549.577	253963.375	336.66	-0.31458	400.7522	-0.43166	10913700	0.40503	281.64	68.7511	68.5214	104.3059	101.6936	39844.8672	89.4113	-1.1597	98.3224	2621210
009	2019-06-10t1345	1560192466.31	adult	69.9996	14	-234.0012	1067.5413	82.0387	72871.2844	229808.3268	4187995.9791	1032.87	-0.70229	281.699	-0.46266	275.1086	-0.52894	620.5443	-0.070826	604.3416	235806.8125	355.1308	-0.025123	472.5763	0.58461	10690200	0.12231	274.124	72.4387	72.2244	110.3841	108.2371	41945.957	94.1343	-1.0889	104.3847	2748980
009	2019-06-10t1745	1560206865.82	adult	73.9995	17.9999	-230.0014	1112.4636	84.5675	77311.8756	243748.5469	4523612.9546	1239.95	-0.40213	269.766	-1.0505	262.227	-1.1608	628.2508	-0.034304	576.2346	253185.0781	346.2436	-0.46442	442.4467	0.044143	10856700	-0.0065332	137.638	66.0537	65.7359	101.3651	99.7539	40850.1406	86.7959	-1.3838	96.4182	2658330
009	2019-06-10t2145	1560221266.25	adult	77.9996	22	-226.0012	1245.4068	86.0534	84895.3653	267495.9211	4891108.3896	2555.39	1.7867	291.505	-0.51301	284.0977	-0.62515	741.2767	1.2682	586.7923	328385.5938	363.7765	-0.10521	459.7726	0.34242	12893800	0.58717	250.088	70.8334	70.448	110.9199	108.1688	49137.5117	93.4987	-1.2189	104.2977	3133100
009	2019-06-11t0145	1560235665.63	adult	81.9994	25.9998	-222.0014	1222.8113	78.6045	77791.3365	244940.4268	4264847.8783	1190.53	-0.56912	299.487	-0.3937	295.2581	-0.39144	627.9332	-0.11219	609.4111	254940.8594	378.3739	0.22528	462.2243	0.35919	12151100	0.14617	265.905	68.0134	67.7304	107.4694	105.1336	43632.5938	90.4734	-1.3762	100.9843	2759510
009	2019-06-11t0545	1560250066.32	adult	85.9996	30	-218.0012	1202.2845	80.1971	80584.0276	253923.4825	4540694.9265	1110.44	-0.73655	275.592	-1.5159	270.8967	-1.5539	618.3431	-0.26998	586.9498	260322.4375	332.649	-1.6477	434.3018	-0.46072	11575700	-0.21909	248.895	69.8668	69.294	115.1246	110.3621	48467.4609	91.3529	-1.3933	103.7315	2934620
009	2019-06-11t0945	1560264466.35	adult	89.9996	34	-214.0012	1170.5393	80.4675	79075.7616	249245.8486	4476456.0154	1148.2	-0.69824	286.466	-1.2607	279.149	-1.4084	677.5596	0.49423	618.4984	279154.5625	361.9462	-0.75318	462.6042	0.20885	11798900	-0.2616	231.003	70.8519	70.4968	110.7943	107.9945	45647.2695	93.1994	-1.3679	103.6227	2918250
009	2019-06-11t1345	1560278868.64	adult	94.0002	38.0007	-210.0006	778.1135	83.9425	53479.7078	169723.0358	3040378.2236	1835.3	0.45606	325.988	0.23721	319.3215	0.14116	814.4988	2.3691	704.6785	227245.1562	381.0935	-0.1842	523.6878	1.9372	9086260	-1.4238	336.715	78.1009	77.7524	116.743	114.0687	32571.293	100.3223	-1.127	110.4492	2176910
009	2019-06-11t1745	1560293267.98	adult	98.0001	42.0005	-206.0008	1213.6495	79.3081	76638.6748	241307.6168	4189488.1539	3092.38	2.6005	332.634	0.38773	327.9448	0.37744	764.1769	1.6778	573.6227	305670.75	388.8785	-0.041981	467.6283	0.1195	13299700	0.11177	302.746	75.158	74.9274	114.1457	111.7216	45658.2656	97.5934	-1.2741	107.507	3005040
009	2019-06-11t2145	1560307668.28	adult	102.0001	46.0006	-202.0007	1189.6738	83.5526	81898.2406	258153.8478	4720718.9592	1288.72	-0.50617	300.461	-1.0949	292.7811	-1.2723	678.6518	0.46601	640.7141	289784.3125	381.8816	-0.49224	483.8872	0.49679	12812800	-0.15883	166.88	73.6385	73.347	112.9437	111.1707	48226.9766	96.683	-1.3524	107.1596	3140240
009	2019-06-12t0145	1560322068.75	adult	106.0003	50.0007	-198.0005	1197.0144	82.2715	79191.7447	249510.6154	4450674.533	1371.7	-0.37107	297.321	-1.3332	293.192	-1.3705	658.4325	0.16525	599.9512	271932.625	360.8694	-1.508	446.0308	-0.80411	12268400	-0.43791	287.516	74.669	74.1287	121.4012	116.0602	50138.6953	97.7863	-1.3486	110.1273	3081070
009	2019-06-12t0545	1560336468.45	adult	110.0002	54.0006	-194.0006	1242.0318	81.8802	85965.573	270982.0218	4942529.6623	1638.32	0.085946	303.752	-1.1584	297.1341	-1.3056	622.8482	-0.35389	540.5429	279036	387.5296	-0.56639	463.251	-0.38613	13595900	0.014957	416.405	71.723	70.875	125.2097	122.1605	56093.9375	95.9767	-1.4747	111.5815	3210320
009	2019-06-12t0945	1560350868.82	adult	114.0003	58.0007	-190.0005	1260.1859	80.8359	84022.6383	264637.9431	4761763.5182	1007.68	-1.0089	301.799	-1.3213	297.5778	-1.3814	582.0358	-0.94697	539.8695	254931.7031	367.7246	-1.5028	433.7159	-1.3986	13211900	-0.1798	179.883	73.8963	73.0783	133.3748	129.6348	58418.1797	98.9635	-1.39	118.2384	3234960
009	2019-06-12t1345	1560365268.58	adult	118.0002	62.0007	-186.0006	1126.01	82.2884	78243.3674	246736.8399	4545542.1562	2002.23	0.72326	321.539	-0.59837	315.0444	-0.73493	706.9299	0.82958	574.6213	288427.375	390.6189	-0.70562	472.9152	-0.30099	13102700	-0.25881	299.76	76.8383	76.1959	120.8435	118.6649	49304.1484	100.5983	-1.3636	113.1973	3131160
009	2019-06-12t1745	1560379666.3	adult	121.9996	66	-182.0012	1189.4366	81.476	82711.178	260699.0922	4818078.1507	1402.95	-0.31682	309.829	-1.1398	302.7039	-1.334	654.1805	0.070554	552.7592	281951.8125	396.1335	-0.60412	473.6156	-0.37407	13337500	-0.20159	371.669	72.2753	71.0942	145.9052	141.9563	62885.1367	97.5075	-1.5597	123.7697	3111310
009	2019-06-12t2145	1560394069.13	adult	126.0004	70.0008	-178.0004	1224.254	83.8489	82586.3362	260160.3603	4738618.2567	1250.43	-0.57803	301.75	-1.5209	292.1206	-1.8468	645.7554	-0.053088	569.0817	278320.5625	395.9864	-0.71969	503.9157	0.43203	12979200	-0.35398	408.665	73.859	72.3698	140.9804	136.8779	60762.543	101.1242	-1.4364	126.4947	3176900
009	2019-06-13t0145	1560408466.93	adult	129.9998	74.0002	-174.001	1211.3808	79.1669	81257.9363	256024.7106	4583626.4221	1194.99	-0.66798	329.615	-0.48754	327.6377	-0.44992	631.7003	-0.2531	551.6285	267840.9062	397.1615	-0.77529	459.3985	-0.9538	13953600	-0.026507	236.263	74.8167	74.3384	118.9543	116.4992	50436.6133	99.1586	-1.5826	111.1307	3167220
009	2019-06-13t0545	1560422866.97	adult	133.9998	78.0002	-170.001	1240.9119	84.1204	84573.8512	266434.4678	4974613.4894	1116.48	-0.79752	296.41	-1.8274	291.0151	-2.0092	591.7528	-0.81357	509.8282	260962.9844	361.5108	-2.2443	437.3973	-1.6552	13056000	-0.35353	242.697	76.1601	75.2226	136.3144	129.662	60114.6367	100.3235	-1.5753	117.3868	3354620
009	2019-06-13t0945	1560437284.25	adult	138.0046	82.005	-165.9962	1181.6643	78.436	76789.652	242019.9079	4165587.5903	1475.13	-0.15032	341.08	-0.1542	335.0099	-0.27121	667.0203	0.25046	570.4974	267475.125	418.9258	-0.1212	500.859	0.093271	13653400	-0.16153	209.986	80.4617	79.1001	146.8609	142.8053	58891.2188	107.3113	-1.2684	130.898	3220880
009	2019-06-13t1345	1560451667.2	adult	141.9998	86.0003	-162.001	1215.4576	79.4248	79749.8943	251248.965	4391217.6369	1250.04	-0.53685	330.296	-0.61104	324.1595	-0.75539	681.5882	0.45936	588.9598	283540.6875	405.2317	-0.72897	489.941	-0.28548	13727400	-0.148	415.222	77.3301	76.31	132.4077	127.5157	55081.582	102.3573	-1.5723	119.177	3213920
009	2019-06-13t1745	1560466067.01	adult	145.9998	90.0002	-158.001	1207.3493	84.0303	85263.4823	268733.087	5057444.6336	1595.75	0.098379	323.01	-0.92305	317.533	-1.0528	677.5884	0.40965	580.7397	300849.25	406.5576	-0.75618	499.6953	-0.076999	14332600	0.0373	228.868	73.2629	71.96	140.2264	135.3673	62260.5312	99.4433	-1.7773	122.4932	3250820
009	2019-06-13t2145	1560480466.53	adult	149.9997	94.0001	-154.0012	702.4008	86.4354	46226.4568	146815.616	2566855.8011	865.166	-1.2012	353.117	0.17245	351.0375	0.22763	545.795	-1.4159	524.4364	127170.25	434.0011	0.21263	499.9472	-0.13359	8226930	-1.9041	279.07	77.5591	76.36	154.224	150.5843	35934.1797	103.8352	-1.5957	132.8787	1806970
009	2019-06-14t0145	1560494866.7	adult	153.9997	98.0001	-150.0011	1215.3371	84.6737	85111.4704	268212.6182	5075141.1811	1342.19	-0.32014	326.089	-0.85994	319.7805	-1.0038	653.2278	0.089065	592.6294	290033.125	410.9362	-0.73374	496.5031	-0.28909	14448700	0.050005	304.236	78.4626	77.1227	144.8159	142.0225	64298.2734	107.1098	-1.4688	129.7576	3476600
009	2019-06-14t0545	1560509266.78	adult	157.9997	102.0002	-146.0011	462.1342	83.7532	32160.0435	103300.0767	1896398.5806	585.275	-1.6909	338.263	-0.43497	335.644	-0.41965	477.8693	-2.337	470.2568	80282.0391	413.6754	-0.69606	456.6189	-1.4354	5664890	-2.6398	256.293	99.4349	97.8063	166.7701	163.4085	28017.3848	137.4357	0.15616	156.7996	1665240
009	2019-06-14t0945	1560523667.33	adult	161.9999	106.0003	-142.0009	1231.6968	83.2002	81566.0638	256943.6471	4565111.7678	918.631	-1.0644	367.989	0.61153	364.4844	0.61626	617.7604	-0.37664	581.6349	263165.9375	451.3413	0.66483	533.6034	0.61116	15642500	0.38676	300.046	82.3513	80.1161	176.9101	171.7651	75363.7188	114.9825	-1.1276	153.5391	3500590
009	2019-06-14t1345	1560538070.14	adult	166.0007	110.0011	-138.0002	1181.7102	79.0892	77180.7811	243176.2547	4260858.4324	1164.45	-0.58894	359.235	0.27442	355.7939	0.27462	671.6883	0.39622	592.0073	270690.375	450.141	0.56403	533.0946	0.54692	14453800	0.021082	569.829	97.3748	95.8878	174.7425	169.2865	70421.2188	136.2571	0.035527	159.6585	3917880
009	2019-06-14t1745	1560552468.38	adult	170.0002	114.0006	-134.0006	1205.5052	84.5955	83032.1434	261640.827	4893851.6668	1099.49	-0.69228	340.601	-0.39268	335.0857	-0.46074	642.7907	0.013378	586.024	278328.375	429.7149	-0.25752	502.7632	-0.3144	14720100	0.090071	251.107	85.2382	83.0531	176.1576	172.698	76276.2344	119.342	-0.96692	156.9243	3683820
009	2019-06-14t2145	1560566869.58	adult	174.0005	118.0009	-130.0003	1219.0619	79.577	79195.1137	249473.1452	4365161.772	1039.06	-0.78945	347.485	-0.16006	341.6842	-0.23415	630.2147	-0.13969	568.3812	260908.9062	435.1168	-0.095098	513.33	-0.064011	14351800	-0.024011	252.956	85.2812	82.485	175.1764	171.0461	72523.0469	121.9067	-0.85955	158.3144	3522280
009	2019-06-15t0145	1560581269.3	adult	178.0004	122.0009	-126.0004	1053.9807	83.9788	75798.0192	239449.3714	4508460.7385	1162.47	-0.52941	345.02	-0.2465	342.6435	-0.19993	545.9534	-1.3259	528.4919	212921.8438	434.0959	-0.16857	500.9371	-0.42517	13444700	-0.28707	262.654	86.8915	84.2343	192.7492	185.7867	75172.2031	122.7091	-0.85236	168.1708	3385990
009	2019-06-15t0545	1560595669.35	adult	182.0004	126.0009	-122.0004	1228.139	81.5025	81222.8267	255811.6101	4582273.9566	1272	-0.28722	340.273	-0.4044	334.533	-0.45852	621.0225	-0.21286	556.7404	263313.5312	417.3708	-0.83323	493.6365	-0.64229	14403400	-0.020003	241.815	83.9013	81.8754	168.4397	163.5585	71418.4219	114.5911	-1.3756	148.0395	3551460
009	2019-06-15t0945	1560610069.3	adult	186.0004	130.0009	-118.0004	1168.0451	81.5974	80703.258	254404.4841	4654421.6453	1552.23	0.31309	338.089	-0.47147	332.4826	-0.51324	671.6287	0.57458	567.0183	282755.6562	424.0762	-0.59968	504.6447	-0.36096	14207800	-0.077983	325.292	84.2967	82.3571	171.9351	166.9249	72384.6641	114.8276	-1.405	150.5924	3542480
009	2019-06-15t1345	1560624469.17	adult	190.0004	134.0008	-114.0004	1311.856	79.932	85345.5205	268758.3983	4773316.3113	1656.18	0.57376	327.379	-0.82178	321.0058	-0.86616	661.356	0.47096	560.2618	294964.75	415.9887	-0.92803	500.597	-0.48196	14574900	0.021667	310.267	79.4502	77.4248	166.3059	161.3426	74172.4297	110.3168	-1.7211	146.2713	3537120
009	2019-06-15t1745	1560638869.61	adult	194.0005	138.001	-110.0003	1169.961	83.9436	78987.3878	248852.5881	4556266.6689	1073.86	-0.61575	344.463	-0.24526	338.2199	-0.31019	618.1119	-0.14694	555.4006	254662.125	433.9564	-0.25475	505.8349	-0.35032	14172200	-0.091128	271.261	89.2737	85.8927	192.1699	187.2805	79174.0156	129.7571	-0.58245	171.122	3672990
009	2019-06-15t2145	1560653269.47	adult	198.0005	142.0009	-106.0003	1298.5381	79.6039	84622.9609	266418.8801	4739365.3911	1315.68	-0.063326	348.289	-0.11368	343.3189	-0.143	593.0087	-0.5066	552.9069	262109.8281	425.7721	-0.58897	505.7309	-0.36424	15364100	0.23525	309.341	84.5474	82.6915	169.8421	164.2431	75070.2266	114.18	-1.5732	146.9979	3729640
009	2019-06-16t0145	1560667670.17	adult	202.0007	146.0011	-102.0001	1198.123	82.901	83492.8963	263106.5263	4891647.07	1536.24	0.46862	318.187	-1.1186	312.3692	-1.1157	632.7289	0.16377	529.6592	275237.0625	406.3669	-1.37	483.4802	-0.9927	13833800	-0.18557	227.397	76.715	74.7664	162.9103	159.0638	70865.9688	105.808	-2.1289	141.2266	3335340
009	2019-06-16t0545	1560682069.33	adult	206.0004	150.0009	-98.0004	770.7316	85.0872	54408.6196	172906.7147	3174134.3711	1098.1	-0.48574	318.589	-1.1222	313.4951	-1.0982	633.4475	0.21109	594.285	179899.0938	393.0539	-1.9291	479.756	-1.12	9028820	-1.4925	236.259	74.4709	73.4285	133.3975	128.3966	37884.8828	100.7247	-2.4845	118.1051	2110510
009	2019-06-16t0945	1560696469.93	adult	210.0006	154.001	-94.0002	1221.7786	81.3102	81622.9513	257215.8531	4561777.781	901.161	-0.92117	354.52	0.078151	350.1437	0.062412	575.1321	-0.73906	541.6852	245006.2969	434.7341	-0.32087	503.0004	-0.49716	15075200	0.14998	314.022	86.7267	84.9592	168.2832	163.8953	71688.6328	118.6306	-1.4377	149.47	3687880
009	2019-06-16t1345	1560710869.95	adult	214.0006	158.001	-90.0002	874.4441	84.6484	58996.7039	186720.9857	3313558.4112	949.994	-0.78721	360.345	0.26853	355.2154	0.22086	624.5148	0.12076	567.5412	192350.5625	438.5111	-0.20302	508.6714	-0.36108	11074500	-0.93082	256.53	90.3707	88.1006	175.41	170.1705	54026.2891	125.2912	-1.0784	158.3007	2777360
009	2019-06-16t1745	1560725269.18	adult	218.0004	162.0008	-86.0004	781.3974	170.1032	77827.0792	251366.8474	7599423.1688	921.448	-0.83767	311.477	-1.4409	306.1918	-1.4104	581.3171	-0.60887	544.3239	234852.1094	393.4355	-2.0515	475.3233	-1.3333	12555000	-0.5336	340.375	76.4849	74.1126	169.4631	162.9716	68463.0781	108.5389	-2.1551	147.2061	3082950
009	2019-06-16t2145	1560739669.85	adult	222.0006	166.001	-82.0002	1244.8277	79.4738	81033.4152	255262.4674	4438092.8545	1136.88	-0.2734	350.016	-0.12068	342.7242	-0.21897	648.8698	0.6056	578.1221	274471.9375	443.9282	-0.059346	529.2926	0.17494	14784700	0.058909	372.585	86.4702	82.611	200.168	189.7989	84671.0469	129.1204	-0.94761	172.7982	3652500
009	2019-06-17t0145	1560754069.56	adult	226.0005	170.0009	-78.0003	945.8595	87.5203	60442.3034	191104.0536	3389789.0258	933.636	-0.76565	321.332	-1.1845	317.6036	-1.1182	498.5815	-2.0872	481.0214	152565.9531	401.3853	-1.8387	453.8774	-2.016	9824080	-1.2697	255.909	80.0335	77.9399	167.5802	161.6503	51279.5469	111.3737	-2.1023	143.8428	2446860
009	2019-06-17t0545	1560768469.99	adult	230.0006	174.0011	-74.0002	654.7118	166.3811	58589.3822	191285.5716	5328405.4902	1013.13	-0.53122	331.74	-0.8436	327.5898	-0.80701	532.4995	-1.4784	506.4903	111292.3906	419.2404	-1.1517	478.1176	-1.3473	6931360	-2.0402	314.575	84.3786	83.3108	150.8012	141.8981	31517.4551	112.9196	-2.0646	130.0857	1763010
009	2019-06-17t0945	1560782869.64	adult	234.0005	178.001	-70.0003	1274.2837	78.8629	83352.647	262484.2297	4625678.5722	822.454	-1.0184	343.685	-0.4368	340.7	-0.37338	549.7874	-1.1592	523.5701	239157.5	425.3031	-0.92982	490.8001	-0.99843	14934500	0.080997	295.981	86.2589	84.1075	180.9471	174.8475	78711.9766	118.6326	-1.7695	155.872	3748300
009	2019-06-17t1345	1560797270.03	adult	238.0006	182.0011	-66.0002	1263.1417	78.9518	81746.6755	257428.8222	4525251.1497	2024.85	2.3564	339.228	-0.62341	333.2232	-0.66759	680.3644	1.3015	571.2117	290515.625	427.8108	-0.83091	512.0274	-0.41931	14455900	-0.050122	322.234	88.6257	86.0637	186.3127	178.2275	79555.5312	122.6035	-1.5719	159.9544	3776700
009	2019-06-17t1745	1560811669.66	adult	242.0005	186.001	-62.0003	1209.8614	79.7862	79574.8008	250716.5111	4404534.2531	1324.46	0.46034	344.716	-0.4348	339.0062	-0.47433	636.6063	0.49543	557.6441	264191.625	431.7568	-0.66143	506.4019	-0.56198	14301600	-0.092927	408.057	88.6112	85.7334	190.2245	183.761	78943.1641	122.8737	-1.578	168.0918	3676300
009	2019-06-17t2145	1560826070.14	adult	246.0007	190.0011	-58.0002	1224.2199	79.2514	78976.2233	248791.8843	4326191.1249	867.599	-0.81769	341.504	-0.54569	335.4258	-0.59954	570.2789	-0.7653	530.1087	234954.8906	430.3516	-0.6804	498.1049	-0.74023	14060100	-0.15585	415.96	89.1615	86.0982	191.409	186.2421	78860.5078	126.8285	-1.3629	171.5306	3670870
009	2019-06-18t0145	1560840470.12	adult	250.0006	194.0011	-54.0002	1220.5112	77.6391	77180.3523	243037.5458	4150984.8942	1552.46	1.2696	348.884	-0.31225	343.1072	-0.35576	652.2543	0.78521	547.9616	262858.5	430.9529	-0.63491	502.0895	-0.62557	14053700	-0.15499	259.79	88.3392	85.8263	178.8657	173.4119	72082.8906	122.6889	-1.5964	158.4968	3558480
009	2019-06-18t0545	1560854869.81	adult	254.0006	198.001	-50.0002	1188.2145	77.1318	76816.659	241986.8809	4184957.5677	1136.38	0.06922	344.045	-0.45281	338.7283	-0.48403	620.269	0.1725	555.4571	248727.875	425.9605	-0.72291	499.9162	-0.63992	13780400	-0.21825	436.224	89.3897	86.6197	186.2315	181.3001	74678.8359	124.1014	-1.5025	163.1993	3580410
009	2019-06-18t0945	1560869269.85	adult	258.0006	202.001	-46.0002	1255.7775	80.2191	81548.6763	256894.5331	4461513.3549	1294.66	0.61969	347.781	-0.35146	343.7085	-0.34846	598.9276	-0.22823	536.3669	255143.125	425.2358	-0.70995	492.5165	-0.74877	14782100	0.037834	271.602	89.2636	87.199	174.4384	168.7293	74310.7578	121.7585	-1.6065	152.7537	3794060
009	2019-06-18t1345	1560883670.17	adult	262.0007	206.0011	-42.0001	1231.9813	80.5057	80935.4826	254935.0437	4562430.7784	1135.42	0.17024	343.449	-0.46599	339.2455	-0.46989	564.8046	-0.86244	508.6043	238347.5156	423.6265	-0.72496	475.6052	-1.0044	14485000	-0.030586	267.757	89.8935	87.5031	175.2137	169.405	73940.1953	125.2499	-1.427	155.1447	3791260
009	2019-06-18t1745	1560898070.66	adult	266.0008	210.0012	-38	1276.4965	78.6596	81797.4628	257547.7656	4494684.658	833.004	-0.77752	345.86	-0.41554	342.8326	-0.39262	535.7817	-1.3858	506.5512	228778.7969	420.7192	-0.7689	470.7149	-1.0527	14750900	0.037116	257.131	90.7881	88.6441	169.8745	165.3451	72536.4219	124.1543	-1.4804	151.969	3872110
009	2019-06-18t2145	1560912470.27	adult	270.0007	214.0011	-34.0001	826.7172	85.6045	56572.0951	179176.8369	3224599.0116	1296.3	0.82531	358.864	-0.14128	356.5401	-0.1016	618.623	0.076148	527.0969	182493.7812	433.4051	-0.54691	487.0612	-0.79568	10572100	-0.92426	383.232	93.4999	91.3533	170.1818	166.1595	50203.6406	128.7939	-1.277	154.3844	2754510
009	2019-06-19t0145	1560926870.4	adult	274.0007	218.0012	-30.0001	720.6885	99.1934	51499.9417	163779.9206	3197828.8895	689.716	-1.2189	347.969	-0.39507	345.8877	-0.35815	525.2086	-1.5563	510.1949	141281.125	418.4103	-0.80272	473.2937	-0.98504	9329060	-1.18	391.929	91.5443	89.754	168.079	163.2738	45213.25	123.0361	-1.5475	149.1121	2454300
009	2019-06-19t0545	1560941270.23	adult	278.0007	222.0011	-26.0001	881.2275	73.5839	50482.5304	159711.8469	2414791.5496	913.531	-0.40119	352.368	-0.32165	347.9861	-0.33497	606.4502	-0.18196	584.9342	160102.8438	433.7108	-0.56994	541.4113	-0.0761	9300770	-1.1566	366.406	93.8734	90.9586	210.9171	204.9939	55682.1055	129.5788	-1.2783	182.4725	2477790
009	2019-06-19t0945	1560955670.55	adult	282.0008	226.0012	-22	818.5163	79.9235	52745.4003	167190.9768	2884188.4251	859.288	-0.56267	348.652	-0.41141	346.7784	-0.37996	552.4868	-1.0947	525.8451	152486.3438	420.8368	-0.77703	476.7375	-0.93542	9589330	-1.066	378.71	92.2588	90.3674	172.8088	165.1002	47695.2188	124.587	-1.5105	149.773	2537490
009	2019-06-19t1345	1560970070.18	adult	286.0007	230.0011	-18.0001	815.9372	83.6345	53128.393	168550.5377	2956259.7349	743.488	-0.96817	349.134	-0.4171	347.4713	-0.38666	545.7614	-1.2092	534.0061	151721.6562	421.281	-0.7804	477.5623	-0.92803	9673790	-1.0227	391.248	93.5425	91.2618	182.488	170.7031	50731.6523	127.6473	-1.4011	154.2815	2591880
009	2019-06-19t1745	1560984467.58	adult	289.9999	234.0004	-14.0009	789.5482	87.5902	52160.1908	165485.3757	2980757.5443	737.942	-0.96813	362.943	-0.18248	361.296	-0.15149	545.6672	-1.2153	524.9053	148967.1562	436.3004	-0.58449	486.0809	-0.83015	9872780	-0.95773	291.387	94.1335	91.7416	174.0784	169.1565	47523.3906	129.8607	-1.3308	156.1595	2560620
009	2019-06-19t2145	1560998870.67	adult	294.0008	238.0012	-10	836.4475	91.97	57670.4759	182959.3264	3458430.3019	700.178	-1.0993	350.637	-0.4188	347.7985	-0.41918	529.7463	-1.4689	513.0137	159453.625	429.118	-0.69767	480.1802	-0.90661	10531400	-0.80199	235.393	92.5514	89.9156	169.2412	163.5098	50941.6133	130.6777	-1.3191	153.4545	2779780
009	2019-06-20t0145	1561013270.78	adult	298.0008	242.0013	-6	780.9305	85.4671	50384.6737	159798.02	2805391.3264	660.425	-1.2489	360.12	-0.27169	358.5783	-0.2498	530.0748	-1.4652	513.5682	139409.6562	430.8363	-0.68953	480.1447	-0.91279	9468630	-0.99583	258.742	95.5736	92.8335	177.2248	172.6808	46610.1133	134.5035	-1.1891	161.2721	2512920
009	2019-06-20t0545	1561027670.55	adult	302.0008	246.0012	-2	768.615	77.5001	49729.0747	157633.0338	2674696.9962	696.272	-1.0822	362.791	-0.24522	361.0161	-0.23079	526.9684	-1.5139	509.0117	137011.7812	434.0289	-0.66378	479.9557	-0.92054	9406080	-0.98666	314.319	96.845	93.7349	186.317	179.8627	48442.4297	137.6928	-1.0879	165.2301	2510900
009	2019-06-20t0945	1561042070.82	dead	306.0008	250.0013	2	776.6544	77.0702	49430.1271	156676.2855	2630467.8215	675.677	-1.1589	362.272	-0.27134	361.1359	-0.251	518.2805	-1.6444	501.6988	133716.3594	432.5223	-0.69684	476.8336	-0.95948	9346260	-0.97729	257.098	97.5609	94.0629	186.6236	181.883	48148.8828	140.3139	-1.0114	169.5165	2516970
010	2019-06-07t1345	1559933274.53	larva	0	-57.9989	-293.9998	187.5705	27.5896	3521.7648	11171.5815	61177.9727	0	-0.34182	0	-0.69952	0	-0.69505					0	-0.70348	0	-0.70308	0	0.32506	0	0	0				0	-0.75901	0	0
010	2019-06-07t1745	1559947670.04	larva	3.9988	-54.0002	-290.0011	164.7309	27.4529	3068.9408	9758.9261	52940.4558	0	-0.66025	0	-0.88354	0	-0.87678					0	-0.88994	0	-0.8585	0	0.10192	0	0	0				0	-0.86962	0	0
010	2019-06-07t2145	1559962070.87	larva	7.999	-50	-286.0009	164.732	26.6683	2963.2263	9419.1901	49471.8579	0	-0.89228	0	-1.0769	0	-1.0677					0	-1.0863	0	-1.0201	0	-0.12337	0	0	0				0	-0.98359	0	0
010	2019-06-08t0145	1559976470.13	larva	11.9988	-46.0002	-282.0011	164.8328	26.1107	2915.3468	9265.3409	47792.3119	0	-1.0805	0	-1.2808	0	-1.2691					0	-1.2938	0	-1.1889	0	-0.35061	0	0	0				0	-1.1014	0	0
010	2019-06-08t0545	1559990870.85	larva	15.999	-42	-278.0009	164.732	26.6035	2963.9716	9425.0841	49486.1167	0	-1.2414	0	-1.497	0	-1.4826					0	-1.5143	0	-1.3663	0	-0.57957	0	0	0				0	-1.2238	0	0
010	2019-06-08t0945	1560005271.08	larva	19.999	-37.9999	-274.0008	346.1941	37.4409	9909.971	31318.8726	244478.1136	358.729	-0.42744	226.317	0.90745	225.6987	0.92891	295.2762	-1.0572	292.1626	15944.9121	264.493	0.86336	284.1216	0.33228	1201510	-0.39651	173.179	69.2433	69.1447	104.3527	101.4285	5635.0479	89.3924	0.10471	98.1109	367613
010	2019-06-08t1345	1560019671	larva	23.999	-33.9999	-270.0008	384.2931	45.7438	13359.5953	42246.2892	403631.5684	343.012	-0.65696	212.832	0.6028	212.536	0.63057	275.7736	-1.2881	271.2741	19579.9277	248.6318	0.55515	264.6933	0.067561	1511110	-0.51993	125.772	68.1185	67.7222	102.7425	101.7512	7294.7192	88.5755	0.0034855	98.1057	483641
010	2019-06-08t1745	1560034071.12	larva	27.9991	-29.9999	-266.0008	503.4591	52.4312	21612.028	68392.0587	772231.0856	878.878	0.43686	169.683	-0.10058	217.5281	0.53948	648.2982	0.86422	643.2288	73905.9922	302.5683	0.97286	549.5968	1.9597	1932520	-0.60473	206.577	69.2268	88.7617	155.3523	152.7955	17710.1602	131.3743	0.65577	147.115	788424
010	2019-06-08t2145	1560048471.33	larva	31.9991	-25.9998	-262.0007	597.5654	41.7826	19898.2316	62718.878	558001.3148	600.574	-0.39741	213.44	0.28226	212.9226	0.3145	293.4408	-1.4358	277.8321	31104.7246	254.0977	0.27785	272.3568	-0.17502	2262030	-0.72091	122.957	66.2668	65.8688	99.8403	97.836	10583.0723	86.3297	-0.22752	95.1154	702296
010	2019-06-09t0145	1560062870.76	larva	35.999	-22	-258.0009	730.8213	50.3548	27345.313	86166.6324	871301.7757	757.471	-0.22548	226.637	0.27982	227.8927	0.3417	341.505	-1.2597	306.9062	49518.2266	272.1083	0.30163	293.8656	-0.17383	3279440	-0.59767	118.018	65.7393	65.486	99.5644	98.3095	14436.8408	86.0055	-0.34028	94.9702	951248
010	2019-06-09t0545	1560077271.04	larva	39.999	-17.9999	-254.0008	820.3894	56.8765	39045.527	123126.7457	1542261.6218	883.658	-0.13019	196.755	-0.3537	191.2479	-0.38682	580.6485	0.23153	554.9281	119613.5859	236.0456	-0.35049	400.5282	0.51967	4035060	-0.56405	116.333	67.6858	67.4571	102.2193	101.0827	21057.1719	88.2384	-0.41256	97.5103	1388100
010	2019-06-09t0945	1560091671.75	larva	43.9992	-13.9997	-250.0006	874.0103	52.5653	39399.1442	124233.0604	1468915.0377	1543.84	1.0097	247.133	0.18614	240.176	0.13402	716.8415	1.1147	663.0539	149103.0312	300.4157	0.25927	462.8661	0.90566	5128990	-0.41172	131.51	68.8271	68.5142	103.7137	102.3485	21572.4453	89.2664	-0.51652	98.1391	1428440
010	2019-06-09t1345	1560106070.25	larva	47.9988	-10.0001	-246.001	1018.2043	70.3109	59512.3502	187698.0161	2916719.4614	1137.9	0.042946	206.447	-0.72293	201.9137	-0.73691	525.0562	-0.34995	445.5987	163817.5156	250.8491	-0.68765	328.9308	-0.43964	6421960	-0.18943	244.664	60.6073	60.3702	95.739	92.9291	29870.5703	80.5904	-0.83957	89.3897	1885310
010	2019-06-09t1745	1560120470.41	larva	51.9989	-6.0001	-242.001	1142.265	65.2668	59769.589	188117.9076	2699707.7486	1173.27	-0.048791	219.912	-0.80182	215.9395	-0.80202	544.324	-0.31399	451.7805	170917.7344	263.8905	-0.81843	319.123	-0.76132	6886760	-0.25994	343	62.282	61.9725	99.5761	96.7504	31266.8887	83.2272	-0.94264	93.1882	1950420
010	2019-06-09t2145	1560134870.71	larva	55.9989	-2	-238.0009	1098.7645	71.3487	64231.3825	202330.7811	3150967.1425	673.02	-1.0867	253.621	-0.46299	250.7102	-0.43515	492.0465	-0.85571	487.8085	165327.6406	304.3088	-0.46758	383.8458	-0.32453	8514310	0.070835	178.492	68.0255	67.6527	103.6915	102.0828	34840.3398	88.8521	-0.9722	98.186	2283680
010	2019-06-10t0145	1560149270.74	adult	59.9989	2	-234.0009	1057.6635	73.8579	67449.6031	212716.5704	3568613.6486	996.262	-0.6016	240.805	-0.99627	235.355	-1.0235	568.8448	-0.33891	533.8987	200233.375	298.508	-0.84057	378.9379	-0.5268	8476090	-0.17095	319.19	67.3519	67.0535	103.1647	100.1114	36313.9844	87.778	-1.0968	96.6035	2370720
010	2019-06-10t0545	1560163670.46	adult	63.9989	5.9999	-230.001	910.2937	77.5262	57147.5024	180647.6603	2962068.0309	1033.69	-0.61445	233.172	-1.4814	228.0113	-1.5048	583.8662	-0.30268	547.9511	173992.125	281.3906	-1.5327	400.1904	-0.39487	6947110	-0.95116	185.269	60.9161	60.6362	95.2109	93.501	28372.8398	80.8067	-1.3806	90.0176	1814930
010	2019-06-10t0945	1560178070.35	adult	67.9988	9.9999	-226.001	1125.2517	75.5899	72446.1461	228395.3814	3889428.9844	1185.94	-0.41975	275.701	-0.56704	271.2241	-0.56976	639.2043	0.15275	557.8586	241619.2188	327.4365	-0.6863	400.5099	-0.52231	10417100	0.10091	356.214	66.4323	66.1604	102.2085	99.2605	38634.8125	86.8672	-1.2899	95.652	2510080
010	2019-06-10t1345	1560192470.86	adult	71.999	14	-222.0009	1260.4712	80.5198	82096.4763	258583.317	4611144.7932	1277.85	-0.32067	251.747	-1.5491	245.9827	-1.6016	586.9925	-0.47266	492.5883	251232.7969	308.6062	-1.4891	402.6121	-0.63643	10770000	0.032898	149.561	64.1657	63.8739	98.4036	96.7836	42116.7422	84.3481	-1.441	93.2441	2745070
010	2019-06-10t1745	1560206870.36	adult	75.9988	17.9999	-218.001	1263.3851	74.3373	77513.396	244035.5324	4046004.4657	1149.89	-0.58622	285.459	-0.65524	281.8209	-0.63174	590.3476	-0.50412	518.1707	239090.7812	358.6168	-0.19677	452.5123	0.2219	11542800	0.13834	319.201	65.1965	64.9168	103.3541	100.171	41858.3984	87.0749	-1.4183	96.3635	2636280
010	2019-06-10t2145	1560221270.76	adult	79.999	22	-214.0009	1244.3022	79.8319	83604.8143	263448.4411	4696213.5295	2679.46	1.9653	268.292	-1.5008	262.2756	-1.5795	657.1101	0.25906	509.4111	286500	328.6074	-1.4371	421.45	-0.57437	11691400	0.026164	177.37	67.2942	66.9425	103.178	101.3294	44985.6094	88.3084	-1.4337	97.7392	2932480
010	2019-06-11t0145	1560235670.22	adult	83.9988	25.9999	-210.001	1183.9097	78.3421	76910.5524	242297.4634	4212059.8219	2049.83	0.86655	290.633	-0.84782	284.0048	-0.94973	682.6517	0.57265	582.9959	273743.3438	353.5696	-0.78292	456.3609	0.18273	11651800	-0.14126	203.778	69.0811	68.6791	104.9124	103.2657	42069.8828	90.3428	-1.4115	99.9321	2769530
010	2019-06-11t0545	1560250070.9	adult	87.999	30	-206.0009	1160.9164	76.6701	73100.8563	230351.4218	3920605.4606	1646.78	0.15745	292.056	-0.96828	286.8301	-1.0206	622.833	-0.23484	572.2896	237922.2031	350.3222	-1.1208	448.7303	-0.13815	11139300	-0.47399	209.674	72.1583	71.8841	108.9227	106.5225	41608.4844	92.9898	-1.357	102.7073	2752190
010	2019-06-11t0945	1560264470.87	adult	91.999	34	-202.0009	1207.0762	82.0864	79489.4877	250371.394	4485888.2439	1474.12	-0.15706	291.371	-1.1603	286.852	-1.1902	628.2714	-0.19061	526.1993	260732.625	352.9859	-1.2234	412.2113	-1.3656	12069200	-0.23294	169.068	69.3532	68.9578	112.0311	109.271	46492.9062	92.545	-1.4166	104.1975	2872750
010	2019-06-11t1345	1560278873.33	adult	95.9997	38.0007	-198.0002	1086.0335	79.4498	68940.3164	217309.2137	3710980.4261	1325.92	-0.42722	302.429	-0.83825	296.4998	-0.92641	669.299	0.35518	600.4308	240947.6406	364.7002	-0.94471	452.4751	-0.28992	10880200	-0.79587	181.298	71.5476	71.2475	110.255	108.2946	39691.8164	93.1716	-1.4342	103.7959	2574000
010	2019-06-11t1745	1560293272.55	adult	99.9994	42.0005	-194.0004	1219.9009	83.492	83317.8152	262501.3351	4805588.6112	1375.09	-0.35588	282.631	-1.8079	277.2787	-1.8979	602.7629	-0.59831	497.6063	261599.125	343.2317	-1.9979	410.2399	-1.736	12259100	-0.34743	204.519	72.0754	71.2691	120.9892	117.7863	52509.3086	96.2068	-1.3519	109.9833	3126270
010	2019-06-11t2145	1560307672.87	adult	103.9995	46.0006	-190.0003	1203.9183	82.5325	81836.6413	257803.3456	4734725.8818	1946.21	0.61968	279.615	-2.0447	274.7694	-2.1268	601.4912	-0.63731	484.0438	256836.75	338.4138	-2.3653	426.2466	-1.369	11923100	-0.55111	221.557	70.3034	69.2877	142.7876	138.1679	60970.2969	92.5669	-1.5511	112.898	2997810
010	2019-06-12t0145	1560322073.39	adult	107.9997	50.0007	-186.0002	973.4824	79.6162	64477.6263	203521.8914	3607447.9123	1027.81	-0.97172	299.735	-1.2921	299.0442	-1.1839	412.0005	-3.355	394.6697	138432.1562	355.025	-1.8345	382.647	-2.8455	10069600	-1.3284	239.996	71.0003	70.67	109.0201	106.8662	36630.7656	92.6483	-1.599	102.5242	2385260
010	2019-06-12t0545	1560336473.04	adult	111.9996	54.0006	-182.0003	1106.954	79.4551	75053.2425	236659.5315	4247914.5565	1975	0.66741	281.434	-2.1324	277.0544	-2.2205	573.8646	-1.0606	467.2575	224954.9375	337.9597	-2.6646	395.826	-2.5321	11006300	-1.0117	189.737	70.1998	69.6858	114.8799	109.0031	45032.9062	91.8243	-1.6904	103.8197	2745380
010	2019-06-12t0945	1560350873.54	adult	115.9997	58.0008	-178.0001	1134.482	79.2101	73991.4997	233187.9312	4122828.4747	1938.23	0.60717	325.422	-0.40413	320.9629	-0.44416	656.2481	0.11091	532.9938	253311.7812	386.8706	-0.80007	458.8939	-0.68085	12551200	-0.45733	218.884	75.984	75.2221	127.0327	122.2622	49034.6328	100.3779	-1.3525	115.2502	2930630
010	2019-06-12t1345	1560365273.2	adult	119.9996	62.0007	-174.0002	1141.561	81.8528	75716.5316	238592.5337	4266065.186	2363.75	1.357	309.051	-1.1417	303.0683	-1.2836	659.503	0.15101	539.2177	260503.6719	375.7403	-1.365	461.9125	-0.68197	12189600	-0.62117	237.581	73.7017	72.801	130.6215	125.4558	51595.4766	97.9991	-1.5134	115.7275	2906940
010	2019-06-12t1745	1560379670.87	adult	123.999	66	-170.0009	1097.3388	84.3141	78203.3658	246923.6349	4588879.2975	960.999	-1.0914	345.033	0.21961	341.2545	0.22563	622.8712	-0.37763	579.9776	254131.4531	412.664	-0.010764	475.2527	-0.37049	14048000	0.040734	551.586	103.044	101.8246	176.9923	163.9617	72212.8594	137.5237	0.34332	155.2335	4195450
010	2019-06-12t2145	1560394073.78	adult	127.9998	70.0008	-166.0001	1366.8931	76.7231	88315.6854	278045.9362	4790348.8459	1191.07	-0.68158	249.099	-3.6136	307.0331	-1.2682	606.5071	-0.61232	519.5081	279599.75	407.5933	-0.32221	467.278	-0.68916	11470500	-0.90557	539.6	82.1594	100.5807	168.9191	163.9477	77871.6875	140.609	0.48023	157.7314	3783280
010	2019-06-13t0145	1560408471.63	adult	131.9992	74.0003	-162.0006	1003.8848	81.3214	67165.4166	212166.7774	3777767.7694	1186.4	-0.68115	333.51	-0.36987	331.9516	-0.31181	506.4432	-2.0256	473.8688	174722.8906	400.3003	-0.70665	448.1623	-1.3174	11497400	-0.89467	318.61	75.6396	74.7152	126.8327	122.6936	43757.2969	101.3351	-1.4997	116.1207	2607600
010	2019-06-13t0545	1560422871.62	adult	135.9992	78.0002	-158.0007	1243.0067	80.5214	81427.7028	256487.6377	4625561.6977	1364.15	-0.35601	305.355	-1.5069	300.8492	-1.638	611.3206	-0.53787	502.7558	259811.2344	367.1683	-2.071	428.2338	-1.9502	12962900	-0.3924	337.406	76.1837	75.2585	134.1958	128.6482	57033.2266	102.3001	-1.5003	119.2926	3234150
010	2019-06-13t0945	1560437288.95	adult	140.004	82.0051	-153.9958	1097.6499	82.9807	75004.0081	236479.353	4311387.1081	2803.78	2.2163	315.322	-1.1666	311.0551	-1.2695	676.3758	0.38025	529.2812	264462.9375	380.4644	-1.6408	453.1698	-1.2976	12313300	-0.61382	334.939	74.5025	73.9185	117.4732	114.9188	45932.0156	97.7998	-1.7826	109.6085	2909320
010	2019-06-13t1345	1560451671.95	adult	143.9993	86.0003	-150.0006	1218.5519	82.2845	81451.9382	256739.4673	4678948.7511	589.452	-1.711	337.863	-0.35034	334.9359	-0.3536	486.7331	-2.2605	479.1498	204427.9062	416.8961	-0.33118	463.0947	-1.0765	14190600	-0.0040398	282.217	97.6138	95.7122	180.6611	173.6099	75877.6562	133.837	0.053131	161.3658	4099880
010	2019-06-13t1745	1560466071.68	adult	147.9992	90.0003	-146.0006	1282.5869	78.617	81158.5948	255507.1282	4390435.589	2137.89	1.0814	351.122	0.10907	345.2338	0.01235	718.152	0.97146	581.6808	304496.4375	427.6283	-0.0015987	517.7661	0.3859	14865100	0.199	440.926	79.6727	78.2763	145.2957	136.069	61605.3555	108.8046	-1.3061	127.2506	3373020
010	2019-06-13t2145	1560480471.16	adult	151.9991	94.0001	-142.0008	1121.6242	80.426	76475.4729	241134.4428	4345249.534	2070.98	0.98922	352.341	0.11652	346.5557	0.025033	710.8567	0.87747	572.399	283631.8125	426.8831	-0.10405	510.5146	0.11912	14031600	-0.076085	261.587	76.801	75.7091	130.5704	127.0265	52097.582	104.5282	-1.5845	120.3522	3058520
010	2019-06-14t0145	1560494871.39	adult	155.9991	98.0002	-138.0007	1251.0647	79.5104	82486.6817	259923.237	4658675.4303	1757.96	0.44835	337.155	-0.4723	332.7936	-0.52789	654.0209	0.10125	545.8139	281229	410.3002	-0.79815	495.6743	-0.34765	14488900	0.055336	324.285	78.4047	76.6482	164.4774	153.8031	70725.2734	106.3922	-1.5336	129.666	3369360
010	2019-06-14t0545	1560509271.46	adult	159.9991	102.0002	-134.0007	1425.0985	83.8028	93447.2165	294244.6194	5236985.1111	1173.44	-0.60079	353.4	0.09369	350.2942	0.10415	629.3395	-0.22635	578.3955	306488.3125	433.0057	-0.0067631	498.209	-0.33189	17208800	0.86582	390.961	101.471	99.8062	180.5982	175.1272	87951.3438	138.8895	0.22249	163.1403	4941120
010	2019-06-14t0945	1560523672.01	adult	163.9993	106.0004	-130.0005	1126.1174	80.1764	78168.1916	246578.5351	4497989.4881	2108.47	1.1594	337.712	-0.4867	332.105	-0.57407	683.6305	0.54722	542.2029	278921.25	414.2979	-0.76779	490.8613	-0.57835	13747200	-0.18477	187.396	78.5989	76.8608	140.5639	137.1527	57350.0703	109.2808	-1.4722	128.9905	3199520
010	2019-06-14t1345	1560538074.9	adult	168.0001	110.0012	-125.9997	882.7135	83.4395	61781.7026	195538.7092	3571136.1395	625.813	-1.594	346.481	-0.18859	344.7153	-0.13059	505.0467	-1.9318	496.9997	152524.0938	424.089	-0.45194	477.1634	-0.98897	10456400	-1.152	237.842	84.3043	82.1295	163.1204	157.1666	49262.3711	120.1054	-0.90297	146.6874	2544220
010	2019-06-14t1745	1560552473.06	adult	171.9996	114.0006	-122.0003	1218.4063	80.3083	78368.8932	246799.0975	4338660.0542	2133.27	1.2926	344.962	-0.2499	339.9958	-0.29795	679.3972	0.54109	547.4116	277873.4375	415.9891	-0.80501	492.7103	-0.60776	14091400	-0.095489	195.708	79.5857	77.8847	139.5676	136.8397	57083.1562	110.4985	-1.5022	129.0552	3251000
010	2019-06-14t2145	1560566874.34	adult	175.9999	118.001	-117.9999	1284.9482	82.6011	86714.5418	273271.6294	4975201.1873	742.782	-1.3557	297.153	-1.8922	327.6937	-0.70704	464.6689	-2.4979	455.6427	210030.3594	405.1696	-1.2571	441.1472	-2.0248	13425400	-0.2905	570.973	92.1194	99.2956	176.0202	171.5842	79561.1484	140.4548	0.20914	161.9956	4161960
010	2019-06-15t0145	1560581274.05	adult	179.9999	122.0009	-114	1419.3631	81.1086	92838.9231	292203.9131	5237884.7417	1034.43	-0.77142	343.733	-0.29279	338.2175	-0.3461	610.9839	-0.37448	555.9229	295716.1875	429.2764	-0.37176	516.0701	-0.033434	16634600	0.61092	285.84	100.637	98.9381	192.8607	181.1831	93344.5781	137.6535	0.014689	164.3428	4870220
010	2019-06-15t0545	1560595674.02	adult	183.9999	126.0009	-110	1182.5278	86.6582	84842.0348	267430.5277	5195863.5222	1689.71	0.56924	314.824	-1.2574	308.7057	-1.2868	611.7074	-0.33337	529.5278	270374.6562	393.6749	-1.7489	470.2247	-1.2812	13896300	-0.16371	344.532	75.5622	73.652	137.3087	134.4571	60690.4492	106.5864	-1.8766	127.5195	3335320
010	2019-06-15t0945	1560610074.03	adult	187.9999	130.0009	-106	1227.7442	82.0329	82006.6094	258381.5701	4600351.5645	1077.45	-0.64277	336.474	-0.52181	331.5633	-0.5366	599.8433	-0.47783	540.6798	256732.9219	422.7389	-0.66026	502.6391	-0.42114	14379900	-0.03131	304.782	86.1354	83.6503	173.5158	168.2106	74264.7656	121.358	-1.0327	152.5785	3681170
010	2019-06-15t1345	1560624473.91	adult	191.9998	134.0009	-102	1447.5104	84.9163	97216.3585	306012.1355	5625610.9051	766.97	-1.2727	338.51	-0.44899	332.9173	-0.48634	583.533	-0.69622	571.2331	295851.25	421.5695	-0.72083	527.2553	0.23601	17138800	0.73006	434.884	99.7197	98.0019	175.8544	167.731	89158.1719	138.0384	-0.062948	158.3421	5048810
010	2019-06-15t1745	1560638874.36	adult	196	138.001	-97.9999	1285.9402	78.1264	81696.5149	257221.087	4448855.2753	1423.86	0.1522	331.342	-0.68487	326.2961	-0.68941	620.249	-0.095533	535.1215	264846.3125	408.5043	-1.2448	484.881	-0.92711	14116500	-0.10609	207.276	81.6472	78.9046	157.3528	153.5773	67189.625	117.1758	-1.3675	144.2052	3478500
010	2019-06-15t2145	1560653274.16	adult	199.9999	142.001	-93.9999	1153.901	82.8202	78186.6824	246422.0787	4469658.4729	1548.25	0.47006	334.616	-0.57497	329.6139	-0.58056	644.3275	0.32663	552.0292	262885.625	411.0988	-1.1713	499.6108	-0.54012	13631600	-0.23969	280.536	83.2471	80.2131	158.7422	155.387	64766.8164	121.4215	-1.152	146.8723	3391320
010	2019-06-16t0145	1560667674.94	adult	204.0001	146.0012	-89.9997	1252.4873	78.8609	81810.4492	257698.3009	4574226.3963	1967.05	1.47	334.093	-0.59612	328.1778	-0.62733	676.9014	0.90242	575.0427	289036.875	415.6428	-1.0236	510.3053	-0.26118	14247400	-0.072074	298.762	81.4528	78.5355	158.8349	154.5572	67822.5078	118.34	-1.3841	145.1889	3473550
010	2019-06-16t0545	1560682074.05	adult	207.9999	150.0009	-86	1252.614	81.358	81252.3784	255814.4894	4576100.3873	1675.43	0.86859	344.666	-0.24706	339.7603	-0.26335	628.209	0.14162	522.1971	266360.625	425.3791	-0.67161	485.0333	-0.98538	14595600	0.021	367.104	82.7335	79.5849	165.061	160.4565	69985.875	122.8803	-1.1514	150.5804	3503520
010	2019-06-16t0945	1560696474.72	adult	212.0001	154.0011	-81.9998	1178.9465	81.326	78042.3833	246172.9483	4389615.1703	1199.21	-0.20372	347.207	-0.17127	341.692	-0.20979	641.268	0.39593	570.8946	259072.2812	427.7723	-0.60983	513.4405	-0.21225	14001100	-0.14197	258.056	86.6515	83.4319	169.9792	165.9502	68671.6094	127.8501	-0.89374	156.2163	3494220
010	2019-06-16t1345	1560710874.72	adult	216.0001	158.0011	-77.9998	673.7378	92.5853	50045.4615	159497.9852	3075043.9737	680.898	-1.4331	197.649	-5.3592	294.2166	-1.7887	456.806	-2.7763	448.6482	115115.1172	397.1364	-1.8798	433.8203	-2.4935	4977980	-2.5677	500.55	70.3445	95.9916	189.1021	183.3586	47653.7383	152.6444	0.57228	174.8534	1771700
010	2019-06-16t1745	1560725273.97	adult	219.9998	162.0009	-74	1001.2378	87.4931	67939.466	214860.146	3941966.2719	677.522	-1.4366	350.981	-0.080928	346.2869	-0.09444	505.8496	-1.9356	500.193	171988.875	436.1361	-0.35769	480.3129	-1.21	11907700	-0.70871	258.372	90.2528	85.7461	180.8004	176.479	61472.1484	139.7924	-0.27012	166.6153	3062010
010	2019-06-16t2145	1560739674.7	adult	224	166.0011	-69.9998	1178.3864	78.0661	75916.9255	239168.4186	4122196.4303	1344.78	0.27469	352.879	-0.032927	348.1561	-0.047625	591.5756	-0.41076	552.8662	234263.9219	435.7889	-0.41277	507.0131	-0.47711	13968400	-0.16201	287.199	91.1021	87.5927	187.1351	180.1818	74105.5	134.2681	-0.66344	168.2282	3606180
010	2019-06-17t0145	1560754074.3	adult	227.9999	170.001	-65.9999	1454.1961	87.7938	102859.4252	323862.1484	6172520.4916	730.164	-1.2882	328.816	-0.92706	323.6939	-0.92025	552.172	-1.1164	544.7063	295964.1875	408.4694	-1.5687	500.6007	-0.6897	17604800	0.79964	346.937	98.4404	96.9882	168.1458	164.2753	90126.125	132.2683	-0.8434	154.2692	5270500
010	2019-06-17t0545	1560768474.74	adult	232.0001	174.0011	-61.9998	741.41	79.1027	45552.1373	145068.0901	2333609.2061	1429.63	0.6025	340.797	-0.52919	335.8158	-0.5337	660.1237	0.88007	559.0363	155789.1875	410.6278	-1.5075	487.0456	-1.0986	8034280	-1.7489	197.432	83.9218	83.0203	142.3881	137.354	33603.5859	112.2199	-2.1371	128.9867	1978460
010	2019-06-17t0945	1560782874.44	adult	236	178.001	-57.9999	631.1364	85.8598	43242.1469	137645.6688	2510333.8928	1234.77	0.12767	347.376	-0.31405	341.2728	-0.3667	650.3923	0.72898	561.8791	146988.6562	429.7731	-0.76256	493.1874	-0.93533	7821170	-1.804	279.591	93.3034	88.6701	178.3645	174.799	40310.3828	142.8982	-0.31329	166.9475	2100730
010	2019-06-17t1345	1560797274.81	adult	240.0001	182.0011	-53.9998	669.6867	80.3277	43574.8902	138374.3041	2370310.0199	653	-1.4643	360.136	0.11971	356.0936	0.13324	520.0827	-1.7213	510.6837	103496.4531	446.0224	-0.17189	493.0606	-0.91414	7145820	-1.9768	297.017	98.2768	92.235	195.4347	189.5705	38891.5078	154.0558	0.29587	181.2495	1950010
010	2019-06-17t1745	1560811674.44	adult	244	186.001	-49.9999	1110.6246	77.7531	72465.0235	228450.177	3960586.4836	1110.02	-0.13008	350.171	-0.25305	345.678	-0.2532	580.4721	-0.57216	521.6671	202004.2969	432.6254	-0.61812	491.028	-0.9174	12174700	-0.64816	448.012	92.8368	88.2727	187.0721	182.4673	65101.0781	142.8279	-0.42575	172.2772	3227750
010	2019-06-17t2145	1560826074.94	adult	248.0001	190.0012	-45.9997	1094.3618	79.1395	71563.1909	225567.5565	3963193.8713	1255.87	0.34927	352.622	-0.19045	348.1377	-0.19188	589.6853	-0.39624	528.5049	201082.6875	436.6583	-0.49173	495.2744	-0.79255	12007100	-0.6866	460.985	94.0657	89.2435	191.2435	186.4097	65214.0352	145.6971	-0.31059	176.2446	3203030
010	2019-06-18t0145	1560840474.98	adult	252.0001	194.0012	-41.9997	1090.8699	79.3965	69472.982	218936.2808	3755338.0276	1285.22	0.49661	358.381	-0.03465	353.4509	-0.049528	624.1506	0.25015	552.6551	205969.6875	442.9291	-0.31852	508.59	-0.48121	11826200	-0.71975	504.609	96.2776	91.1055	196.9605	191.7216	64996.9805	148.7246	-0.18985	180.362	3177070
010	2019-06-18t0545	1560854874.76	adult	256.0001	198.0011	-37.9998	1094.5413	80.103	68681.618	216450.5417	3661959.837	1079.41	-0.082622	358.059	-0.06951	353.4375	-0.07668	578.2169	-0.61276	535.06	188498.7188	443.5188	-0.31335	500.3788	-0.61987	11649800	-0.74662	541.974	96.2658	90.9123	198.5939	194.0923	64741.6055	150.9578	-0.11985	182.0304	3132100
010	2019-06-18t0945	1560869274.64	adult	260	202.0011	-33.9998	1061.5053	80.4346	67402.2932	212432.9329	3645987.3829	1240.56	0.47931	359.138	-0.067236	354.5492	-0.074506	583.0588	-0.52555	535.8697	185412.6875	445.4067	-0.28816	502.2578	-0.57355	11410900	-0.78489	429.5	97.1293	91.5118	200.1382	195.3916	63643.9609	153.7957	-0.026631	184.6197	3086090
010	2019-06-18t1345	1560883675.02	adult	264.0001	206.0012	-29.9997	994.8661	81.8546	66102.5493	208581.1733	3681573.3274	1310.72	0.77018	359.769	-0.079562	354.6093	-0.10169	616.0978	0.065136	537.9246	191606.4062	445.7129	-0.3022	502.1269	-0.57177	11168000	-0.82084	506.212	98.2618	92.6921	201.5135	196.626	62670.6953	155.3395	-0.0024702	185.7808	3050240
010	2019-06-18t1745	1560898075.49	adult	268.0003	210.0013	-25.9996	975.917	80.977	65012.5573	205208.7816	3618294.0357	1191.89	0.44055	360.158	-0.098898	355.5631	-0.10861	577.7841	-0.6367	535.2299	177379.7188	447.8631	-0.28656	503.1675	-0.55875	11026600	-0.83089	365.125	98.933	93.3054	200.3909	195.7899	61520.0156	156.6197	0.0072581	185.8693	3028930
010	2019-06-18t2145	1560912475.07	adult	272.0001	214.0012	-21.9997	960.6243	81.9313	63687.5358	201050.8297	3533875.0982	974.803	-0.2459	363.783	-0.048875	359.0185	-0.062765	569.7918	-0.78559	543.4993	170367.75	452.9982	-0.22683	510.1623	-0.46766	10852700	-0.84777	389.265	99.388	93.5553	202.7803	198.8538	60631.2969	158.3666	0.03674	188.7448	2965040
010	2019-06-19t0145	1560926875.28	adult	276.0002	218.0013	-17.9996	967.6391	80.079	62603.7908	197504.3092	3406075.5826	1057.82	0.090037	363.557	-0.083141	358.4474	-0.10635	566.588	-0.84863	541.5055	166576.875	453.2046	-0.25382	510.0353	-0.48456	10688200	-0.86178	459.719	101.648	95.6577	207.9554	202.8183	61138.875	161.085	0.10692	191.5775	2988340
010	2019-06-19t0545	1560941275.1	adult	280.0002	222.0012	-13.9997	953.9019	78.589	61552.1405	194196.6131	3324773.0691	1204.02	0.67332	366.351	-0.05561	361.2061	-0.080812	592.3867	-0.42766	547.7656	171792.125	457.3329	-0.22093	513.3033	-0.45836	10594900	-0.8598	411.624	102.559	96.4542	208.334	204.0239	60416.8477	162.8223	0.1321	192.7634	2966000
010	2019-06-19t0945	1560955675.42	adult	284.0002	226.0013	-9.9996	926.2564	77.1331	59231.7982	187028.1878	3163008.0852	1509.11	1.8843	371.01	0.0051637	365.242	-0.032943	631.3398	0.19009	568.411	175512.4844	461.4342	-0.19226	522.6188	-0.35951	10298100	-0.90165	532.948	104.801	98.3646	211.1819	206.917	58708.5547	166.113	0.22145	195.5527	2908970
010	2019-06-19t1345	1560970075.03	adult	288.0001	230.0012	-5.9997	919.5081	74.5727	56234.9563	177395.5792	2900301.9909	1404.19	1.5892	374.971	0.049109	368.7963	0.0025801	602.7083	-0.29881	558.7351	159717.6875	467.7795	-0.13495	527.8539	-0.3176	9899990	-0.96333	530.97	107.373	100.6037	218.6087	213.1891	57931.293	172.9615	0.45404	203.3689	2834860
010	2019-06-19t1745	1560984472.43	adult	291.9994	234.0005	-2.0004	1016.0287	94.5991	74297.7576	234913.2873	4514981.4058	922.42	-0.22331	300.853	-1.2951	414.3658	0.79863	790.291	2.6333	781.9734	305842.625	655.4241	2.3698	745.4143	2.2298	11628600	-0.58617	319.396	73.2331	100.514	194.8084	189.7247	75390.8672	158.4189	-0.18654	180.7513	2830610
010	2019-06-19t2145	1560998875.5	dead	296.0003	238.0013	2.0004	1015.9557	95.0467	74471.2536	235430.287	4539932.3714	943.85	-0.087893	294.389	-1.3938	409.9256	0.66716	771.438	2.2712	760.4505	299317.9688	638.7293	2.0397	723.4068	1.8822	11404600	-0.61679	372.675	73.6964	101.3513	196.5371	190.8756	76256.3828	159.4841	-0.18476	181.6459	2855000
011	2019-06-07t1345	1559933278.97	egg	-1.9994	-57.9989	-289.9999	156.5643	23.9178	2534.4558	8052.2864	38034.3929	0	-0.10898	0	-0.61064	0	-0.60727					0	-0.61354	0	-0.62742	0	0.43587	0	0	0				0	-0.70483	0	0
011	2019-06-07t1745	1559947674.58	larva	1.9994	-54.0002	-286.0011	215.1623	28.9314	4243.6605	13439.0185	77190.0619	0	-0.51688	0	-0.79045	0	-0.78485					0	-0.79557	0	-0.78008	0	0.21375	0	0	0				0	-0.81392	0	0
011	2019-06-07t2145	1559962075.35	larva	5.9996	-49.9999	-282.0009	226.2896	42.7372	5827.3937	18861.6795	141635.6026	0	-0.78343	0	-0.979	0	-0.97106					0	-0.98683	0	-0.93852	0	-0.010509	0	0	0				0	-0.92618	0	0
011	2019-06-08t0145	1559976474.63	larva	9.9994	-46.0001	-278.0011	226.2898	39.8321	5610.4129	18049.7124	128224.2156	0	-0.99055	0	-1.1774	0	-1.167					0	-1.1885	0	-1.1036	0	-0.23679	0	0	0				0	-1.042	0	0
011	2019-06-08t0545	1559990875.33	larva	13.9996	-42	-274.0009	229.2463	38.9484	5380.9373	17304.5789	119579.5971	0	-1.1637	0	-1.3872	0	-1.3742					0	-1.4023	0	-1.2765	0	-0.46494	0	0	0				0	-1.162	0	0
011	2019-06-08t0945	1560005275.59	larva	17.9997	-37.9999	-270.0008	173.2312	27.6725	3341.2406	10620.953	57599.4318	632.085	0.43496	195.449	0.62238	179.9244	0.46981	547.7127	0.42539	551.8229	10406.542	341.4112	1.6778	488.5504	1.7292	357671	-0.57173	113.605	63.7273	63.3483	99.6087	98.2625	1892.5656	83.6448	0.054884	94.6456	116621
011	2019-06-08t1345	1560019675.45	larva	21.9996	-33.9999	-266.0008	413.5912	45.9552	13328.9913	42164.8617	373639.147	787.094	0.57671	192.915	0.44125	184.6772	0.37166	643.9498	0.91759	647.6254	45720.4336	234.8587	0.49322	515.311	1.83	1369510	-0.45368	119.482	71.9285	71.9023	107.3207	106.6048	7619.7705	93.1375	0.12344	102.9167	510621
011	2019-06-08t1745	1560034075.6	larva	25.9997	-29.9999	-262.0008	442.8959	47.1321	15482.6077	48976.2083	465389.6027	870.586	0.53344	199.002	0.35412	190.8768	0.28562	647.9723	0.88886	632.2701	53781.6992	237.9309	0.36276	521.7651	1.7991	1635400	-0.59225	119.103	71.6493	71.4826	107.373	106.3947	8911.958	92.5594	0.026045	102.6869	588814
011	2019-06-08t2145	1560048475.77	larva	29.9997	-25.9998	-258.0008	539.9503	46.6235	19620.6719	61968.4336	596368.4137	944.712	0.47806	204.761	0.25693	197.0618	0.19358	697.6945	1.1443	677.1893	73257.9219	243.774	0.25274	499.2998	1.5575	2131350	-0.65112	383.448	68.4319	68.2218	105.9527	101.1247	11125.0283	88.89	-0.13164	97.6699	712308
011	2019-06-09t0145	1560062875.18	larva	33.9996	-22	-254.0009	622.4151	46.7281	20437.0679	64486.6204	576072.3054	1006.13	0.40393	220.432	0.28623	212.7701	0.22369	668.6744	0.91252	646.5533	72885.5156	268.2401	0.34868	490.2297	1.3994	2396980	-0.78917	133.628	73.7742	73.6725	109.1658	107.3903	11899.0732	94.5448	-0.12902	104.2436	802220
011	2019-06-09t0545	1560077275.45	larva	37.9996	-17.9999	-250.0008	695.3333	47.8781	27339.3501	86162.0661	905337.3301	1419.45	1.0736	213.738	0.00075347	207.3908	-0.043969	688.6378	0.99224	630.4323	99852.4844	254.6218	-0.0085143	379.2073	0.41915	3085950	-0.77962	238.73	66.9149	66.5028	102.9865	99.5321	14933.043	87.3442	-0.37141	96.483	966117
011	2019-06-09t0945	1560091676.19	larva	41.9998	-13.9997	-246.0006	844.5142	50.9398	33677.9974	106012.4781	1151041.7654	854.13	-0.27115	215.246	-0.1934	209.2668	-0.23218	559.4137	0.043556	533.6292	99575.6328	268.039	-0.058112	394.3231	0.3959	3826000	-0.75143	119.555	65.3809	65.2047	100.967	99.5206	17972.1328	86.0596	-0.51693	96.0944	1162150
011	2019-06-09t1345	1560106074.69	larva	45.9994	-10.0001	-242.0011	911.3221	60.4357	45901.2875	144660.3981	1929603.3471	1010.73	-0.12084	211.767	-0.49451	206.2592	-0.52523	602.903	0.26717	567.3598	145299.625	253.9094	-0.49838	378.9672	0.10331	5096170	-0.53787	276.075	64.7444	64.4894	99.6729	97.5007	24021.1738	84.9775	-0.67284	94.0145	1558070
011	2019-06-09t1745	1560120474.85	larva	49.9995	-6.0001	-238.001	993.5222	59.6606	49106.5481	154614.2417	2064046.7528	1500.14	0.64032	265.787	0.16243	261.5827	0.15845	648.0932	0.52586	556.3396	167208.0469	311.8399	0.078836	376.9418	-0.09804	6845880	-0.15674	277.923	69.45	69.2121	105.5046	103.0751	27220.1758	90.1786	-0.70777	99.8077	1788820
011	2019-06-09t2145	1560134875.12	larva	53.9995	-2	-234.0009	748.5876	83.6485	50148.8734	158722.799	2820598.1626	1275.13	0.060612	221.161	-0.95274	215.8717	-0.97656	618.3706	0.21861	578.5388	162013.0938	264.1111	-1.0013	356.0957	-0.5112	5784470	-0.7698	205.133	66.256	66.0073	101.596	98.7696	26618.1641	86.4241	-0.95142	95.3433	1732930
011	2019-06-10t0145	1560149275.18	adult	57.9996	2	-230.0009	1088.6773	70.2393	63312.8844	199457.7413	3113155.3151	829.683	-0.83989	267.716	-0.23647	264.7348	-0.20837	516.9949	-0.71889	479.9172	171125.3125	318.715	-0.27791	370.7486	-0.51731	8858180	0.09124	262.47	75.0748	74.7498	112.0748	109.9598	37096.75	96.3505	-0.80874	106.0592	2484070
011	2019-06-10t0545	1560163674.93	adult	61.9995	5.9999	-226.001	1237.1899	73.2954	73347.7176	230961.1981	3694138.5085	1109	-0.43302	247.731	-0.92049	243.5314	-0.91836	535.3463	-0.69795	475.5166	205572.9531	299.2576	-0.91875	356.9652	-0.85097	9491800	0.09874	271.75	69.2993	69.126	105.4984	103.5459	40511.3672	90.6411	-1.0432	99.9692	2655200
011	2019-06-10t0945	1560178074.84	adult	65.9995	9.9999	-222.001	1206.6026	74.7211	72813.959	229322.2291	3807409.5115	1886.53	0.83444	272.883	-0.51531	267.7264	-0.53646	625.5045	0.054272	520.8368	238317.1875	332.7672	-0.40834	399.256	-0.45269	10375600	0.20818	298.322	73.9573	73.7945	111.3183	109.1054	42412.2812	95.4092	-0.98771	105.4677	2812000
011	2019-06-10t1345	1560192475.26	adult	69.9996	14	-218.0009	1339.6734	75.2274	77877.5932	245124.7517	3991175.4297	1394.81	-0.082482	293.044	-0.12348	290.1826	-0.075731	621.7342	-0.058424	555.9186	253045.8125	350.1967	-0.15858	428.0605	-0.13015	11920500	0.57832	290.788	70.1592	69.9761	107.6197	105.3673	43801.2344	91.7152	-1.1629	101.2508	2853940
011	2019-06-10t1745	1560206874.81	adult	73.9995	17.9999	-214.001	1255.0991	74.9664	74468.1451	234409.9958	3830556.5247	2736.64	2.147	304.963	0.10769	300.9421	0.12375	708.1885	0.85683	567.5311	276193.5312	358.4074	-0.098986	430.2534	-0.18144	11864900	0.37166	387.073	71.8023	71.4227	107.9284	105.6157	42092.0586	92.6575	-1.1935	102.0484	2793540
011	2019-06-10t2145	1560221275.16	adult	77.9996	22	-210.0009	1281.173	80.8394	86314.0568	271885.7798	4878439.1145	1623.34	0.20367	271.115	-1.2408	265.9094	-1.2818	571.4557	-0.74693	507.1558	257155.0938	331.8707	-1.1539	406.1676	-0.80184	12188800	0.31999	271.183	67.8969	67.5719	104.107	102.026	46848.1562	88.824	-1.379	98.5333	3052510
011	2019-06-11t0145	1560235674.65	adult	81.9994	25.9999	-206.0011	1207.8837	81.864	79407.2307	250208.5761	4398913.6033	2752.85	2.0831	305.065	-0.18127	301.374	-0.15509	757.0743	1.5043	603.0406	313428.7812	370.0723	-0.068089	449.5633	0.051006	12620500	0.32553	295.118	71.7047	71.3616	110.1053	107.9325	45583.6133	94.1075	-1.2459	104.1565	2966420
011	2019-06-11t0545	1560250075.41	adult	85.9996	30.0001	-202.0009	1247.3334	78.0631	79354.3123	250039.9478	4229634.033	2023.62	0.81593	308.881	-0.1861	303.4181	-0.23241	649.7057	0.13967	561.5151	268978.1875	376.6035	-0.0066365	460.5735	0.24883	12785500	0.24606	374.194	73.3323	73.0036	113.1275	108.6632	46834.7734	94.8652	-1.2622	104.9625	3035440
011	2019-06-11t0945	1560264475.37	adult	89.9996	34.0001	-198.0009	1261.4697	74.9211	78455.045	247023.2271	4151422.4192	1731.15	0.29556	301.605	-0.63636	296.8943	-0.66291	652.0635	0.15052	539.7961	267346.0625	357.5865	-0.92248	427.1457	-0.81917	12344700	-0.050837	137.556	75.2736	74.9109	112.0418	110.7525	45937.125	96.5635	-1.238	106.7375	3080950
011	2019-06-11t1345	1560278877.88	adult	94.0003	38.0008	-194.0002	1337.6096	78.4374	84510.2767	266085.8373	4513927.8579	1383.31	-0.31704	308.985	-0.47675	306.0636	-0.42664	580.766	-0.85268	528.2411	256117.8125	374.2438	-0.45724	434.2632	-0.76397	13620700	0.33179	158.911	72.2396	71.8026	112.1587	109.786	49462.0039	94.4339	-1.3616	105.5215	3184470
011	2019-06-11t1745	1560293277	adult	98.0001	42.0005	-190.0004	1250.4649	74.7064	76995.4416	242483.5059	3997065.0037	1421.6	-0.26646	324.828	0.057682	319.679	0.020369	644.0236	-0.0027331	557.4254	259541.5156	386.4774	-0.13926	467.6232	0.11934	13059100	0.018547	290.661	79.359	78.6588	128.3566	124.131	51727.7109	103.5973	-1.0282	117.6498	3190470
011	2019-06-11t2145	1560307677.41	adult	102.0002	46.0006	-186.0003	1207.805	84.6574	83729.2437	263818.5479	4955454.4533	674.156	-1.5637	304.18	-0.93799	305.8733	-0.70643	473.3668	-2.4311	454.6707	206387.9062	389.3854	-0.18597	432.9981	-1.0845	13260700	0.014518	281.956	86.5276	86.9395	157.5217	148.4556	68679.4531	119.2029	-0.40545	137.1027	3772170
011	2019-06-12t0145	1560322078.01	adult	106.0003	50.0008	-182.0001	1297.7038	76.7393	82437.4887	259582.4909	4418021.3763	2270.72	1.1803	317.086	-0.50567	314.3054	-0.46229	626.9268	-0.28196	514.9021	269578.5312	379.2573	-0.75689	442.0054	-0.92918	13631500	0.087818	253.913	77.8685	77.281	127.3761	122.2327	54771.7266	102.0067	-1.1665	116.781	3347570
011	2019-06-12t0545	1560336477.59	adult	110.0002	54.0007	-178.0002	1245.5592	77.0923	80171.9989	252545.5778	4312092.9237	1296.35	-0.50589	329.159	-0.10678	325.4733	-0.095765	579.0948	-0.97747	508.3671	242640.75	393.0384	-0.34231	446.8862	-0.89182	13763100	0.079024	235.543	79.1637	78.2533	141.5991	133.9738	59330.0391	103.8655	-1.1254	120.4465	3310070
011	2019-06-12t0945	1560350878.07	adult	114.0004	58.0008	-174.0001	1361.6847	80.454	85338.4488	268693.7683	4687854.1049	1788.91	0.34751	301.289	-1.3422	295.8954	-1.4526	602.872	-0.64938	531.1496	268880.9062	371.948	-1.3323	446.5652	-1.0052	13411900	-0.10394	156.577	72.3852	71.7375	116.7927	114.5276	52089.5312	96.5991	-1.4974	109.2398	3222230
011	2019-06-12t1345	1560365277.77	adult	118.0003	62.0007	-170.0002	1299.0235	77.7761	84870.0438	267284.0187	4670584.2496	2380.32	1.3821	321.311	-0.60757	317.9096	-0.6147	654.7142	0.083831	522.8196	290038.4062	386.6447	-0.86458	448.8831	-1.0281	14213800	0.15668	194.261	76.7249	76.2387	119.6732	117.2447	53015.25	100.2851	-1.3781	112.1309	3394080
011	2019-06-12t1745	1560379675.37	adult	121.9996	66.0001	-166.0009	1200.3438	81.7094	82566.4887	260196.6275	4777702.8545	1537.64	-0.081237	345.637	0.286	340.9812	0.26034	630.4828	-0.26729	538.2821	271107.625	419.5128	0.32171	492.6182	0.19339	14855800	0.35604	310.395	78.8352	77.7803	138.5385	132.4189	59571.543	104.5925	-1.2224	122.7309	3388410
011	2019-06-12t2145	1560394078.43	adult	126.0005	70.0009	-162	1317.6345	77.5512	84489.9551	266062.3124	4588687.5777	2012.61	0.75986	316.141	-0.95411	311.331	-1.0517	633.7655	-0.22348	510.2947	279490.5938	383.7478	-1.1996	446.9257	-1.2469	13927600	-0.0129	164.05	80.3459	79.593	128.7392	125.8954	56773.9961	105.5338	-1.222	119.4149	3539640
011	2019-06-13t0145	1560408476.23	adult	129.9998	74.0003	-158.0006	1255.6547	79.8012	85145.5606	268293.4622	4805765.4688	1302.25	-0.47904	335.899	-0.2425	330.5824	-0.32885	606.5924	-0.60847	524.6742	269327.0312	413.6347	-0.1351	483.1979	-0.26161	14897800	0.3054	272.396	80.8222	79.272	151.3635	145.2567	67205.4062	109.577	-1.0666	133.7382	3584630
011	2019-06-13t0545	1560422876.17	adult	133.9998	78.0003	-154.0006	1309.5682	78.2007	83875.4078	264060.3263	4592641.6526	1443.73	-0.21891	342.438	-0.04858	337.0996	-0.12804	648.2939	-0.016638	564.9144	283952.7188	420.684	0.038306	490.2714	-0.13496	14975800	0.30575	304.021	83.0546	81.8525	142.1703	139.0216	62270.5703	111.6844	-1.0027	130.5678	3632230
011	2019-06-13t0945	1560437293.54	adult	138.0047	82.0051	-149.9958	877.8863	86.293	59393.961	188347.2607	3348430.5119	2397.34	1.487	334.664	-0.40021	327.827	-0.56207	751.5349	1.437	649.8257	232975.8125	410.5293	-0.44327	511.3377	0.39151	10357900	-1.2678	183.782	82.1409	80.96	137.9804	133.8271	42773.9141	107.9679	-1.2347	126.0986	2542260
011	2019-06-13t1345	1560451676.56	adult	141.9999	86.0004	-146.0005	1329.0779	81.062	88785.9094	279604.9762	5024955.5178	1653.95	0.18379	322.097	-0.92306	315.3734	-1.1076	657.2759	0.11927	553.558	304318.75	405.0217	-0.73699	484.3398	-0.44348	14899200	0.23701	301.448	73.9235	72.8572	128.2173	124.9978	59364.5938	99.5241	-1.7198	116.0431	3419480
011	2019-06-13t1745	1560466076.35	adult	145.9999	90.0003	-142.0006	1361.7471	77.8345	85173.0582	268196.5575	4551333.0226	1487.9	-0.095172	344.871	-0.098348	339.3972	-0.18818	611.0673	-0.51791	561.509	271924.9375	427.0405	0.024009	505.9616	0.098307	15327800	0.35777	323.565	80.8938	79.3161	154.8274	149.8104	68898.1875	108.1942	-1.3147	134.7546	3595320
011	2019-06-13t2145	1560480475.76	adult	149.9997	94.0002	-138.0008	1322.4153	75.7081	87035.3383	274257.9512	4735733.0084	1263.22	-0.48187	345.503	-0.11177	339.0428	-0.23888	648.9215	0.018743	566.1292	294610.375	426.2868	-0.080411	509.9869	0.14504	15675500	0.4495	431.452	80.6443	79.4751	142.2895	136.6631	64599.4492	107.0028	-1.4258	126.9097	3658830
011	2019-06-14t0145	1560494875.98	adult	153.9998	98.0002	-134.0007	1315.8944	78.6769	86407.0599	272117.5297	4767505.9685	1806.58	0.52574	358.988	0.35274	352.3624	0.23872	680.5712	0.46909	583.4142	306937.5938	441.108	0.40938	521.4569	0.39803	16162700	0.58192	295.206	84.848	83.2554	153.6273	150.5406	69285.9219	113.7379	-1.108	138.5589	3820110
011	2019-06-14t0545	1560509276.06	adult	157.9998	102.0003	-130.0007	1281.9704	80.6942	86056.5355	271064.3103	4863325.2706	1485.22	-0.036999	357.913	0.27923	352.4571	0.20736	669.3875	0.32681	567.7665	300555	442.4515	0.39172	520.0682	0.29887	16042400	0.525	408.357	82.8221	81.5944	148.199	143.5345	66541.3672	110.5143	-1.3302	132.746	3712250
011	2019-06-14t0945	1560523676.67	adult	162	106.0004	-126.0005	1269.7685	81.3593	87105.9191	274468.078	4990982.5804	2142.89	1.2077	348.135	-0.099598	341.3751	-0.22469	697.3866	0.73396	561.3192	314521.3438	437.0944	0.1269	510.1216	-0.026718	15690800	0.40125	418.858	83.1699	80.5241	170.4066	163.191	76853.3984	119.3364	-0.88379	151.6238	3748550
011	2019-06-14t1345	1560538079.53	adult	166.0008	110.0012	-121.9997	1323.3388	82.1243	90690.4814	285816.3818	5235394.8958	1826.09	0.6524	353.074	0.056891	346.873	-0.041797	656.8165	0.18777	585.1169	310674.2188	439.8915	0.17677	530.6441	0.48064	16676700	0.6769	378.697	80.4791	79.1811	150.4317	144.7357	71154.1719	107.8379	-1.578	133.0038	3801270
011	2019-06-14t1745	1560552477.66	adult	170.0002	114.0007	-118.0002	1309.9532	79.0166	87679.889	276230.6847	4916912.3432	1285.87	-0.3382	341.249	-0.3701	334.7813	-0.47127	629.4654	-0.17473	556.5698	287665.6875	427.6352	-0.3363	504.3155	-0.27252	15575600	0.33873	460.033	84.0925	81.9053	166.2243	162.5734	75964.5312	116.1325	-1.1517	149.3513	3838230
011	2019-06-14t2145	1560566879.03	adult	174.0006	118.0011	-113.9998	1376.101	82.8314	92372.697	290971.2879	5271890.565	1270.25	-0.34385	319.019	-1.14	314.0202	-1.1688	596.5039	-0.62003	535.4324	286918.375	397.0981	-1.5389	479.3823	-0.97873	15344500	0.26071	407.922	83.6217	82.0349	158.5769	154.6515	76275.4844	112.2541	-1.4225	139.1645	4022120
011	2019-06-15t0145	1560581278.68	adult	178.0005	122.001	-109.9999	1270.1074	84.2199	88286.8749	278127.0159	5166907.9889	1534.49	0.19949	339.034	-0.45035	332.9126	-0.52191	649.8079	0.17129	545.9471	298911.6562	417.1739	-0.81237	498.0643	-0.50251	15581700	0.31882	345.55	80.6419	79.1668	149.178	144.934	68621.8906	108.7571	-1.6754	132.4058	3706220
011	2019-06-15t0545	1560595678.68	adult	182.0005	126.001	-105.9999	1312.7897	81.1149	87120.468	274373.5463	4862307.5021	1648.97	0.46507	335.663	-0.55999	329.927	-0.6083	654.4244	0.27564	578.4038	297763.125	421.3231	-0.68263	515.0634	-0.06547	15241800	0.21544	373.18	82.8596	81.3441	153.3194	148.6642	69760.3281	110.5994	-1.6135	136.4907	3762490
011	2019-06-15t0945	1560610078.66	adult	186.0005	130.001	-102	1315.1085	82.6558	89151.4006	280783.3875	5130050.8861	2897.67	3.0534	338.275	-0.46523	332.6837	-0.50678	683.1989	0.74671	552.5978	317687.5	417.9938	-0.83197	505.2924	-0.34349	15713500	0.34161	343.008	84.0773	82.4143	155.5585	150.2436	72334.7188	113.5571	-1.4814	138.6081	3905560
011	2019-06-15t1345	1560624478.54	adult	190.0005	134.0009	-98	1347.8356	80.3921	89463.4363	281681.9484	5032843.2451	1119.2	-0.54447	326.508	-0.85086	320.6713	-0.87679	602.7374	-0.41816	532.5712	281478.375	411.7817	-1.0893	487.4051	-0.83899	15221500	0.20078	285.799	80.5532	78.7117	153.0661	148.4359	71481.8672	111.373	-1.6572	136.9134	3755310
011	2019-06-15t1745	1560638879.06	adult	194.0006	138.0011	-93.9998	1392.7135	80.1978	90524.2643	285004.5067	5000314.0758	2145.55	1.6696	340.526	-0.3765	333.3524	-0.46392	654.627	0.41868	570.4114	309638.5625	432.9612	-0.29311	520.7281	0.055039	16074500	0.43336	331.449	82.2153	80.0637	167.0756	161.628	79026.75	114.0694	-1.5371	145.9703	3880970
011	2019-06-15t2145	1560653278.8	adult	198.0006	142.001	-89.9999	1359.897	81.316	91993.843	289684.7831	5235389.4103	1563.7	0.4787	347.827	-0.12909	342.4346	-0.17085	631.6671	0.1055	567.3327	303200.2188	430.0273	-0.42382	522.2498	0.088633	16670000	0.59386	345.421	83.9127	81.9888	166.1717	157.7498	79762.4062	114.0896	-1.5788	143.5111	4021600
011	2019-06-16t0145	1560667679.6	adult	202.0008	146.0012	-85.9997	1335.4699	78.5569	86439.2382	272144.6245	4769832.3354	1339.18	0.027249	333.011	-0.62331	326.1591	-0.68106	648.0747	0.41224	579.2789	292281.6875	422.1478	-0.7528	526.9017	0.2072	15005800	0.13501	295.029	87.2856	84.8134	178.1546	171.8088	80347.7031	120.009	-1.2594	154.6093	3933180
011	2019-06-16t0545	1560682078.76	adult	206.0006	150.001	-81.9999	1387.5911	83.4277	94542.288	297631.7985	5510606.9491	2521.06	2.7785	346.165	-0.19284	338.9371	-0.28688	691.9749	1.1778	591.5087	341143.625	439.8523	-0.086384	537.4318	0.48508	17039000	0.68678	299.046	88.4841	86.2648	181.1195	173.8684	89291.9062	122.4259	-1.1566	155.5229	4355360
011	2019-06-16t0945	1560696479.37	adult	210.0007	154.0012	-77.9998	1461.6082	80.2987	94097.1465	296148.6965	5206256.1963	1388.7	0.22402	340.189	-0.41048	333.3971	-0.47957	609.5332	-0.16019	567.8726	299280.8125	424.0487	-0.74508	520.5691	-0.0044803	16683600	0.58512	346.862	87.1419	84.5445	183.0745	172.4875	89889.5938	121.123	-1.2851	155.3308	4273610
011	2019-06-16t1345	1560710879.4	adult	214.0007	158.0012	-73.9997	1407.475	82.2007	93484.2678	294241.6895	5340209.7121	2951.6	4.0311	337.797	-0.50687	330.8068	-0.577	659.6508	0.724	575.8163	321249.9375	428.3268	-0.61026	526.2842	0.13632	16447700	0.51572	340.697	89.3893	86.5668	189.2211	183.3944	92150.6719	123.5359	-1.1859	167.4487	4352450
011	2019-06-16t1745	1560725278.61	adult	218.0005	162.001	-70	1358.1391	87.957	100389.7031	316410.3559	6142140.2927	1536.48	0.67986	359.782	0.23758	354.5331	0.18976	660.6498	0.77945	625.7401	344198.5625	446.9694	0.10124	553.83	0.89621	18733200	1.1218	536.319	100.005	98.4922	175.8073	167.0329	91595.5938	135.1495	-0.525	156.297	5207060
011	2019-06-16t2145	1560739679.39	adult	222.0007	166.0012	-65.9997	1429.3907	83.2314	95887.4766	301825.7105	5529632.0538	1088.23	-0.39646	345.398	-0.28326	339.0843	-0.34143	611.8292	-0.05438	566.5206	305914.5938	431.6339	-0.55623	520.8853	-0.064945	17252300	0.71726	435.882	87.562	84.7798	194.0031	182.796	97001.5312	123.6114	-1.2851	164.7764	4373640
011	2019-06-17t0145	1560754079	adult	226.0006	170.0011	-61.9999	1331.2272	81.2614	91081.2133	286877.4947	5250640.954	1474.67	0.63377	338.376	-0.56966	331.2173	-0.64644	637.9908	0.43619	575.9882	303045.625	426.5768	-0.81265	527.6883	0.099132	16049900	0.38943	345.199	88.2168	85.8413	179.0239	173.116	85036.3516	122.0351	-1.447	155.0765	4184300
011	2019-06-17t0545	1560768479.4	adult	230.0007	174.0012	-57.9997	1330.306	80.761	89610.2583	282237.1515	5041683.6079	1407.82	0.51608	334.841	-0.73005	330.0966	-0.7184	575.862	-0.68136	535.3943	268927.5625	419.7958	-1.1291	499.4623	-0.73676	15633400	0.27229	331.25	87.9896	85.6505	176.4763	171.9196	82414.4375	122.2407	-1.4919	154.5437	4108140
011	2019-06-17t0945	1560782879.17	adult	234.0007	178.0011	-53.9998	1363.4273	79.7453	90640.9061	285375.9707	5107149.6699	861.263	-0.91281	341.565	-0.51502	336.3246	-0.53039	573.0142	-0.72552	546.9349	271035.6875	429.7981	-0.75197	512.891	-0.37818	16140300	0.40069	330.011	91.9847	88.9699	195.0999	188.0895	92282.25	131.4297	-0.98596	170.5883	4346650
011	2019-06-17t1345	1560797279.57	adult	238.0008	182.0012	-49.9997	1321.5312	77.0411	84890.9364	267279.4689	4610779.8433	1206.43	0.073494	368.158	0.43135	362.0262	0.36371	613.306	0.037612	572.7364	271694.5625	464.3554	0.52937	539.5465	0.32163	16299800	0.43691	292.987	98.2167	94.9752	195.7228	190.9929	86705.1953	139.8181	-0.52986	175.3106	4348450
011	2019-06-17t1745	1560811679.12	adult	242.0007	186.0011	-45.9998	1224.7405	79.7063	83119.3375	262184.2196	4682044.8043	959.704	-0.5818	360.473	0.11194	354.612	0.0633	573.0669	-0.71403	557.7411	248137.9688	455.7327	0.13464	526.0223	-0.074962	15607400	0.24963	394.733	96.5881	94.0487	191.7855	183.6539	83043.1172	135.0367	-0.86119	169.0987	4181970
011	2019-06-17t2145	1560826079.64	adult	246.0008	190.0012	-41.9997	1347.3814	77.8995	87796.3588	276463.0929	4819074.7266	810.303	-0.9856	357.212	-0.030297	351.8973	-0.057975	552.8031	-1.0976	542.8422	253183.8281	450.7984	-0.071206	516.3445	-0.32262	16345700	0.43828	462.087	96.2054	92.9641	192.9823	185.2902	88385.9062	138.4156	-0.70135	170.021	4402260
011	2019-06-18t0145	1560840479.68	adult	250.0008	194.0013	-37.9997	898.6465	90.0051	62357.6857	197386.842	3648700.8823	849.832	-0.84232	355.163	-0.11954	349.5952	-0.15486	560.0345	-0.95676	549.1371	182011.2031	446.4673	-0.22141	524.5054	-0.15507	11535300	-0.80183	315.445	96.0194	92.6737	198.9842	188.8287	64669.8672	138.9914	-0.70068	172.7752	3118610
011	2019-06-18t0545	1560854879.46	adult	254.0007	198.0012	-33.9997	1207.5716	81.0662	81207.1802	255909.0186	4591987.9323	961.137	-0.47015	365.836	0.16268	359.3936	0.10684	586.0763	-0.46654	557.0331	248496.3594	466.7893	0.2416	532.5678	-0.018582	15480000	0.21073	299.633	99.1317	95.6474	205.7035	199.2696	87218.2656	143.9566	-0.46231	179.4888	4194660
011	2019-06-18t0945	1560869279.38	adult	258.0007	202.0012	-29.9998	1242.4336	81.0191	80970.8017	254957.6035	4571454.879	1117.9	0.062473	364.892	0.09716	358.0779	0.033507	591.0573	-0.37432	560.862	249426.1875	467.5484	0.19354	534.824	-0.0090261	15395500	0.18951	331.264	98.8148	95.0478	204.1669	196.7452	86158.4375	145.3349	-0.42504	178.6943	4169190
011	2019-06-18t1345	1560883679.8	adult	262.0008	206.0013	-25.9996	1217.354	80.9245	79525.2436	250453.65	4459317.2948	1031.75	-0.16462	364.023	0.039024	357.5803	-0.013321	585.8242	-0.47848	562.2706	243117.0625	463.2861	0.052915	532.5642	-0.077629	15089500	0.11557	328.227	100.011	96.1611	210.2878	200.3692	87269.4375	147.7793	-0.34136	182.7174	4145660
011	2019-06-18t1745	1560898080.32	adult	266.001	210.0014	-21.9995	1218.3179	81.623	80322.1499	252967.3507	4519035.5774	993.326	-0.24663	367.52	0.085674	360.9428	0.032642	582.9457	-0.53983	562.2628	244254.2344	469.4895	0.1204	536.3395	-0.049104	15380400	0.18582	322.474	100.916	97.0715	209.9318	201.4058	87961.4219	148.8659	-0.32892	184.0091	4223230
011	2019-06-18t2145	1560912479.83	adult	270.0008	214.0013	-17.9996	1171.2042	81.8382	77351.3727	243707.6236	4387388.6345	1017.6	-0.1214	370.899	0.1229	363.7534	0.05914	598.0124	-0.28602	577.0678	241597	476.6935	0.19425	548.1995	0.0905	14948000	0.085731	295.23	102.342	98.2673	213.825	206.9737	86385.2812	152.5522	-0.20143	189.9606	4124590
011	2019-06-19t0145	1560926879.98	adult	274.0009	218.0013	-13.9996	1147.8144	81.3818	75355.874	237463.5996	4240222.5873	837.48	-0.70365	372.717	0.12311	365.9883	0.069473	602.9055	-0.22028	590.4396	236941.8438	477.4172	0.15377	553.5266	0.12483	14641100	0.018387	298.404	104.949	101.1274	216.148	209.9645	84946.1562	155.8565	-0.098572	192.3463	4122620
011	2019-06-19t0545	1560941279.89	adult	278.0009	222.0013	-9.9996	1131.512	78.9991	73008.0987	230093.9904	4007066.522	879.531	-0.52301	374.317	0.11882	367.4649	0.062696	614.2818	-0.05015	600.4614	234041.3594	474.75	0.064208	560.7064	0.18005	14241300	-0.066485	321.164	107.28	103.6404	225.1621	217.7031	85786.7656	159.2678	0.0036563	199.4593	4081560
011	2019-06-19t0945	1560955680.2	adult	282.001	226.0014	-5.9995	1114.513	80.0078	71438.5212	225098.469	3926980.09	817.184	-0.71784	381.589	0.22458	374.0752	0.15706	636.3282	0.28776	620.7935	237350.4219	485.5678	0.18156	572.5143	0.29014	14217600	-0.066532	363.441	110.117	106.5067	227.7052	220.5105	84934.0234	163.6037	0.14063	202.0258	4102840
011	2019-06-19t1345	1560970079.81	adult	286.0008	230.0013	-1.9996	1119.4724	78.7744	71046.5185	223850.9952	3847821.9764	821.529	-0.67193	384.638	0.24454	377.4298	0.18311	636.9581	0.26578	624.1816	236311.4375	488.4266	0.1764	577.2011	0.30482	14262000	-0.052195	358.902	111.979	108.3127	233.3455	225.2376	86571.1875	167.9454	0.27267	207.3364	4152060
011	2019-06-19t1745	1560984477.16	dead	290.0001	234.0006	1.9996	1113.2346	82.1486	73229.3018	230807.1789	4077964.2563	856.199	-0.5051	396.327	0.41938	388.9572	0.35829	659.4416	0.59165	649.3831	225529.0312	503.2555	0.33633	600.1813	0.53819	13538100	-0.19773	370.615	113.097	109.0519	237.615	229.7776	81264.3281	171.1326	0.35295	210.103	3863290
014	2019-06-07t1345	1559933292.18	egg	-1.9994	-57.9991	-274.0007	184.3339	24.9136	2955.8229	9368.1655	44985.4856	0	-0.10898	0	-0.61064	0	-0.60727					0	-0.61354	0	-0.62742	0	0.43587	0	0	0				0	-0.70483	0	0
014	2019-06-07t1745	1559947687.79	larva	1.9994	-54.0003	-270.0019	173.2305	26.358	3111.4164	9877.4035	51662.7533	0	-0.51688	0	-0.79045	0	-0.78485					0	-0.79557	0	-0.78008	0	0.21375	0	0	0				0	-0.81392	0	0
014	2019-06-07t2145	1559962088.78	larva	5.9997	-50	-266.0016	189.8025	28.0143	3621.8811	11490.7822	63933.6671	0	-0.78343	0	-0.97901	0	-0.97107					0	-0.98684	0	-0.93852	0	-0.010513	0	0	0				0	-0.92618	0	0
014	2019-06-08t0145	1559976488.07	larva	9.9995	-46.0002	-262.0018	190.0277	27.326	3546.6899	11250.4725	61242.4597	0	-0.99056	0	-1.1774	0	-1.167					0	-1.1885	0	-1.1036	0	-0.23679	0	0	0				0	-1.042	0	0
014	2019-06-08t0545	1559990888.99	larva	13.9997	-42	-258.0015	198.3872	20.2497	3098.1554	9790.0827	42571.7103	261.962	-0.3732	187.455	0.67719	186.8413	0.69257	244.648	-1.1727	242.4173	4403.6636	221.5892	0.66514	237.2662	0.22141	323173	-0.35419	145.613	96.2211	95.9829	134.2574	133.2585	2416.6335	119.3959	0.697	129.5739	165885
014	2019-06-08t0945	1560005289.4	larva	17.9998	-37.9998	-254.0014	296.2934	32.6408	7517.6664	23774.1088	161791.5186	420.16	-0.1516	220.224	0.9054	219.7035	0.92622	292.8614	-1.0154	286.0692	12007.3154	259.9395	0.88838	279.0734	0.3623	892346	-0.38802	265.689	89.1421	88.5954	134.7038	126.9233	5522.8569	111.8952	0.50811	123.3351	361204
014	2019-06-08t1345	1560019689.15	larva	21.9998	-33.9999	-250.0015	467.3205	43.1572	15192.5457	48056.928	416789.6045	1067.99	1.2997	202.78	0.55839	194.7674	0.49198	670.1268	1.0701	646.1254	54280.2695	249.1112	0.63694	468.637	1.5146	1639890	-0.36054	162.671	91.1117	90.6624	131.6232	129.4494	10661.4814	114.5687	0.47821	125.2444	736821
014	2019-06-08t1745	1560034089.14	larva	25.9998	-29.9999	-246.0015	392.3089	38.4382	11698.2437	36930.2678	302519.1707	2829.51	5.2704	262.468	1.1393	255.8139	1.0924	932.6862	2.6015	758.0322	58759.2266	301.2225	1.0287	437.8532	1.2107	1639370	-0.59089	138.051	85.5504	85.3533	124.6144	123.1659	7850.7051	107.573	0.28287	118.754	534348
014	2019-06-08t2145	1560048489.7	larva	29.9999	-25.9998	-242.0013	515.767	46.2347	18533.428	58463.2818	574090.9761	535.853	-0.45809	220.891	0.4654	220.0626	0.49208	297.5678	-1.3441	291.3948	29459.2148	263.7513	0.47271	282.9989	-0.019536	2168930	-0.63813	447.353	107.203	107.2347	159.2799	153.3092	15768.71	136.1072	0.70443	148.5528	1052630
014	2019-06-09t0145	1560062889.07	larva	33.9997	-21.9999	-238.0015	585.1111	42.9266	21372.1359	67421.8523	652933.0043	854.558	0.073301	272.328	0.98937	271.4929	1.0225	370.843	-1.0057	340.4173	42276.1055	314.9172	0.88859	334.0029	0.21226	3087100	-0.54979	142.719	85.1128	84.9531	122.5379	120.6689	13969.3242	107.1905	0.10321	117.0876	964839
014	2019-06-09t0545	1560077289.3	larva	37.9998	-17.9999	-234.0015	806.2386	49.9853	31204.7467	98287.659	1019490.9753	777.214	-0.26746	247.691	0.48515	243.9094	0.479	529.5272	-0.070872	505.7953	87901.5234	293.3204	0.464	400.8555	0.5911	4087390	-0.43151	141.473	86.4745	86.1351	123.3319	121.7464	20473.1016	108.2208	0.027203	118.1191	1427000
014	2019-06-09t0945	1560091690.25	larva	42.0001	-13.9996	-230.0012	799.9026	53.5539	34987.8078	110262.3195	1277691.833	1492.31	1.0095	241.03	0.19633	236.341	0.17849	672.1078	0.82634	557.0352	124339.9453	291.7384	0.24943	376.4575	0.24696	4442180	-0.53677	181.201	82.456	82.0066	121.5889	119.7742	22493.9414	105.0971	-0.13776	115.7202	1519660
014	2019-06-09t1345	1560106088.23	larva	45.9995	-10.0002	-226.0017	785.6129	59.8367	38914.3537	122738.1406	1612263.1491	1070.55	-0.0051234	281.002	0.62449	279.3964	0.66062	452.7832	-0.81964	365.185	92820.5625	326.0667	0.50699	349.6734	-0.15452	5738620	-0.31347	201.538	82.1097	81.8056	120.212	118.2015	24643.4629	104.4485	-0.26642	114.3959	1676840
014	2019-06-09t1745	1560120488.49	larva	49.9996	-6.0001	-222.0017	955.1026	69.6415	55205.9541	174112.1687	2658376.6597	912.122	-0.45878	248.239	-0.14544	243.9373	-0.15198	545.6646	-0.24959	511.7413	157697.0469	304.9531	-0.025923	404.8013	0.16362	7165420	-0.044711	216.403	80.6093	80.2652	118.3494	116.3407	34202.9727	102.8028	-0.42957	112.9247	2326790
014	2019-06-09t2145	1560134888.77	larva	53.9997	-2	-218.0016	1130.3886	77.3489	70150.6479	220963.3438	3704244.2655	938.629	-0.54855	231.467	-0.75119	227.9495	-0.73984	480.2508	-0.87986	422.9023	176252.0312	277.8842	-0.76577	323.9332	-0.84056	8474940	0.17957	236.705	78.6619	78.3917	116.0518	114.0923	42591.0078	100.7016	-0.615	110.6144	2880130
014	2019-06-10t0145	1560149288.9	adult	57.9997	2	-214.0016	1203.1426	73.5861	70184.1452	221118.9291	3481748.4366	1740.27	0.77684	280.759	0.04527	277.4239	0.066329	572.2151	-0.25445	468.662	210575.1562	331.9155	-0.02685	370.3045	-0.52229	10305800	0.60745	425.095	79.5441	79.3052	119.3586	115.5321	43923.9609	101.7117	-0.67424	111.7761	2919820
014	2019-06-10t0545	1560163688.63	adult	61.9996	5.9999	-210.0016	1144.852	73.1104	70197.3196	221151.6883	3607061.3248	1080.42	-0.48297	290.643	0.1119	288.2716	0.16088	549.2203	-0.57329	477.6778	201563.8438	345.2043	0.062715	387.7366	-0.46739	10652400	0.51772	236.682	80.2155	79.8993	118.0399	115.9596	43320.6406	102.4771	-0.72587	112.1701	2939980
014	2019-06-10t0945	1560178088.46	adult	65.9996	9.9999	-206.0017	1208.5393	76.628	75919.9235	239082.5988	4054270.982	1214.99	-0.32543	281.38	-0.28696	277.4421	-0.27438	561.9245	-0.55224	493.44	223084.0156	334.4914	-0.36682	380.0579	-0.72259	11146900	0.49034	341.756	81.5891	81.2088	119.8224	117.8976	47569.4766	103.2469	-0.76302	113.9708	3232150
014	2019-06-10t1345	1560192489.02	adult	69.9997	14.0001	-202.0015	1189.6191	76.9773	72340.2306	227762.3265	3787415.1655	960.198	-0.82674	308.346	0.334	305.8647	0.39575	560.5079	-0.69655	516.0818	211872	367.4908	0.30919	421.6924	-0.2324	11638800	0.4739	257.645	80.2223	79.934	118.6588	115.9831	44853.0234	102.3732	-0.83691	112.3898	3028070
014	2019-06-10t1745	1560206888.47	adult	73.9996	17.9999	-198.0017	1312.9841	79.0375	82565.2867	260069.7882	4443087.5912	2651.57	2.0021	311.469	0.32177	307.2853	0.3342	676.0417	0.49846	505.0183	291374	368.921	0.21687	418.5028	-0.39883	13412800	0.9523	181.2	83.8674	83.5914	121.4916	119.5867	52362.875	106.0997	-0.75709	116.0065	3611580
014	2019-06-10t2145	1560221288.87	adult	77.9997	22	-194.0016	1140.3356	82.6245	75993.8941	239498.5923	4279630.1779	2520.4	1.7273	312.684	0.24297	307.5087	0.2201	704.246	0.82881	577.6615	278881.4375	371.9635	0.16387	441.5333	-0.04692	12374500	0.39037	257.578	81.2007	80.7949	120.8633	118.9003	47861.8828	103.9872	-0.8598	114.6891	3213520
014	2019-06-11t0145	1560235688.41	adult	81.9996	25.9999	-190.0017	1233.8353	84.5014	84954.1437	267700.1332	4917737.7277	1516.26	-0.016149	286.475	-0.88926	279.6096	-0.9962	633.0479	-0.04817	509.9978	280440.2188	357.2004	-0.52298	430.4233	-0.41488	12676000	0.34673	276.754	85.2957	84.8663	125.8406	123.5785	55747.3984	108.7273	-0.72159	119.5384	3774160
014	2019-06-11t0545	1560250089.15	adult	85.9998	30.0001	-186.0015	1264.3028	78.9602	79744.7298	251067.5997	4310129.6088	1639.91	0.16359	326.279	0.5089	322.1475	0.52866	680.8029	0.54586	534.2392	283214	384.7781	0.29857	435.747	-0.4217	13571600	0.54829	226.373	81.2601	80.9223	120.3804	118.2365	50078.25	103.7445	-0.93079	113.982	3380010
014	2019-06-11t0945	1560264489.07	adult	89.9997	34.0001	-182.0015	1235.67	78.4824	81467.2235	256678.2015	4488129.6795	1863.43	0.52107	308.371	-0.35733	303.1862	-0.39859	688.9245	0.64743	582.2009	292792.9062	368.5605	-0.49634	461.9362	0.18948	13097100	0.23971	228.566	85.791	85.3996	125.4791	123.1075	53328.6133	108.6217	-0.7721	119.0006	3643720
014	2019-06-11t1345	1560278892.11	adult	94.0006	38.0009	-178.0007	1362.6609	77.2694	80758.4937	254240.5947	4142821.3699	2096.06	0.90207	308.625	-0.49188	303.4832	-0.53716	652.6127	0.13767	516.2531	275402.5625	372.198	-0.5388	432.6924	-0.81143	13021500	0.099797	313.757	86.5923	86.0828	131.3095	126.5667	55412.6172	110.1445	-0.73575	121.574	3653500
014	2019-06-11t1745	1560293290.96	adult	98.0003	42.0006	-174.001	1249.4989	79.4116	81736.4226	257494.5323	4492232.5442	2817.37	2.1286	326.671	0.1356	321.5501	0.10119	682.41	0.53416	541.5908	291389.0938	387.985	-0.078187	465.2809	0.04711	13917800	0.35127	185.345	84.4871	84.0915	125.3392	123.5247	53519.8516	108.078	-0.84465	119.3058	3599570
014	2019-06-11t2145	1560307691.15	adult	102.0003	46.0006	-170.0009	1177.5283	84.0153	80944.3357	255140.4946	4672367.3642	1418.92	-0.28212	309.304	-0.72176	300.489	-0.93916	636.3129	-0.1315	542.3397	268524.0625	403.4227	0.38696	489.6602	0.67617	13042100	-0.070086	338.449	84.7345	83.3626	152.5546	148.4618	64378.0312	113.3692	-0.65075	138.5333	3572910
014	2019-06-12t0145	1560322092.07	adult	106.0006	50.0009	-166.0007	1324.0192	79.5642	86476.9646	272302.1548	4811468.4957	1717.81	0.22619	318.341	-0.45313	313.5734	-0.49378	690.4276	0.61941	588.4102	311382.8125	389.0869	-0.35539	456.1433	-0.48992	14351100	0.36535	185.578	80.4979	79.9253	124.5337	122.5253	56164.7031	105.6174	-1.0107	117.5048	3628920
014	2019-06-12t0545	1560336491.53	adult	110.0004	54.0007	-162.0008	1253.7336	78.9944	85524.6381	269548.589	4826863.0717	1735.86	0.25476	328.894	-0.11775	326.3159	-0.0598	634.4437	-0.18863	520.3906	282961.875	400.0686	-0.05634	452.7393	-0.71096	14659100	0.42235	296.628	85.4886	85.0466	129.0295	126.3345	57547.1445	110.1161	-0.8487	121.8042	3810310
014	2019-06-12t0945	1560350892.16	adult	114.0006	58.0009	-158.0007	1253.8768	77.5389	83110.3938	261862.2596	4591324.7667	3371.5	3.0953	343.376	0.37713	338.6347	0.35614	691.088	0.61051	562.8208	299932.1875	406.8435	0.076618	465.2192	-0.4341	14869600	0.44892	280.904	85.8609	85.2762	130.0459	127.2742	56439.9375	110.3529	-0.87279	122.6117	3718120
014	2019-06-12t1345	1560365291.6	adult	118.0004	62.0008	-154.0008	1256.7357	84.4548	85156.0907	268309.2735	4838174.2687	2314.95	1.2682	325.303	-0.44664	319.3153	-0.55572	689.4093	0.57935	564.4893	306097.7188	393.0089	-0.61002	465.5771	-0.52303	14431100	0.23793	356.538	85.0194	84.1451	133.6389	130.6556	59335.6875	110.3761	-0.90858	124.121	3771630
014	2019-06-12t1745	1560379689.33	adult	121.9998	66.0001	-150.0014	742.1254	82.295	32459.6969	103126.6579	1563440.6582	802.662	-1.3668	371.881	1.331	403.6916	2.8724	509.5382	-1.9915	503.2795	87640.5781	469.2026	2.2894	495.2623	0.27234	6360280	-2.7641	637.033	108.772	116.7956	174.7872	170.0644	30063.3965	150.1858	0.94813	164.0446	1860330
014	2019-06-12t2145	1560394092.46	adult	126.0007	70.001	-146.0006	1285.2659	81.445	87159.6725	274572.2649	4952426.1335	1357.38	-0.3903	338.136	-0.087897	335.9838	-0.031335	640.3339	-0.13013	549.0753	291351.9375	415.2282	0.034799	476.248	-0.38307	15353000	0.49973	312.075	83.6028	82.897	132.7814	129.7351	60415.543	110.6083	-0.97538	123.9911	3795990
014	2019-06-13t0145	1560408490.32	adult	130.0001	74.0004	-142.0012	1311.9331	84.7299	83866.9231	264582.7894	4784101.0002	1965.16	0.68871	336.355	-0.22473	328.2814	-0.42346	731.7377	1.1628	570.5845	320501.125	425.3257	0.31923	516.8614	0.71746	14725300	0.24476	272.38	100.45	99.326	164.0377	160.0355	71848.5312	131.3098	0.0096762	150.7444	4397580
014	2019-06-13t0545	1560422890.27	adult	134.0001	78.0004	-138.0012	1274.9668	82.3196	87289.9926	275042.9396	5011047.5865	2208.18	1.1327	336.54	-0.27652	329.9206	-0.42108	668.343	0.26595	571.7436	304096.0625	412.8039	-0.26567	499.1821	0.12124	15302100	0.4178	356.126	86.422	84.7552	176.9952	167.479	80532.8281	114.1707	-0.87739	145.3379	3929520
014	2019-06-13t0945	1560437307.58	adult	138.0049	82.0052	-133.9964	1308.3522	81.5199	87514.4235	275563.5197	4970095.5682	1724.29	0.29206	332.452	-0.48503	326.9591	-0.59722	673.7883	0.34548	557.7169	307247.4375	407.3246	-0.5662	485.3617	-0.34781	15154500	0.34237	373.719	89.1584	87.4803	179.7904	171.3373	81984.4062	116.9811	-0.77289	145.7808	4064200
014	2019-06-13t1345	1560451690.74	adult	142.0002	86.0005	-130.0011	1368.2107	83.8434	86217.4403	271430.7689	4670807.5128	2555.73	1.7927	366.522	0.76754	360.1249	0.68629	730.6085	1.1451	630.1998	328773.8125	444.3577	0.76584	535.1574	0.98994	16479200	0.75614	352.526	86.1173	85.0635	146.0724	140.7949	65732.5703	113.7859	-0.9774	131.8292	3871920
014	2019-06-13t1745	1560466090.54	adult	146.0002	90.0005	-126.0011	1281.827	85.6925	88472.2869	278805.7719	5101686.3513	2510.65	1.7403	351.149	0.13849	344.1995	0.0017355	732.8568	1.1803	584.8942	337847	438.4336	0.45797	521.9989	0.54696	16174600	0.63044	324.442	84.2522	82.3749	168.616	161.6639	77731.9766	115.421	-0.93275	145.4244	3880820
014	2019-06-13t2145	1560480489.78	adult	149.9999	94.0003	-122.0013	1369.3367	86.0239	94047.0737	296127.2884	5522169.8322	3019.65	2.6922	346.894	-0.059846	339.287	-0.22939	730.9472	1.1599	607.2545	358164.125	429.622	0.04628	517.6183	0.35684	16989800	0.86479	324.364	91.2669	89.1026	184.1453	169.2653	90231.2031	122.5648	-0.59089	154.1599	4469980
014	2019-06-14t0145	1560494890.09	adult	154	98.0003	-118.0012	1312.1592	84.5265	91284.0896	287561.4187	5341962.264	1540.14	0.040424	343.623	-0.21363	337.2752	-0.33665	680.1439	0.46315	594.6952	323748.5	431.7031	0.053054	514.0439	0.1939	16326900	0.63288	213.972	89.1188	87.65	156.5653	153.7029	74525.0781	120.2282	-0.75472	142.3439	4234390
014	2019-06-14t0545	1560509290.17	adult	158.0001	102.0004	-114.0012	1378.4947	85.2571	93602.1091	294796.4435	5334704.0916	1050.48	-0.83594	341.689	-0.31045	335.4778	-0.42584	616.7159	-0.40579	558.9064	300957.375	429.954	-0.080705	513.7768	0.1269	16656300	0.71222	212.874	85.4983	83.981	152.1623	148.2746	74255.1953	115.114	-1.0763	137.7976	4167780
014	2019-06-14t0945	1560523690.8	adult	162.0002	106.0005	-110.001	1356.8111	84.0759	90732.5434	285633.3643	5233441.3235	2597.4	2.0512	357.062	0.22015	350.1775	0.095627	712.7206	0.94784	601.9891	337116.8438	441.7544	0.30285	525.05	0.37881	16871500	0.75527	385.148	87.4996	85.9404	156.8846	151.8633	74206.4375	117.4623	-0.98873	140.1648	4134440
014	2019-06-14t1345	1560538093.92	adult	166.0011	110.0014	-106.0002	930.9719	90.8383	66493.6768	210383.8603	4020955.0202	933.715	-1.0218	372.088	0.72823	367.7156	0.69746	576.7147	-0.935	564.1288	195506.2969	455.1031	0.75151	533.3942	0.55502	12578100	-0.5323	228.497	89.1215	87.6644	166.1034	161.7166	56309.0391	119.2444	-0.9304	144.3242	3012660
014	2019-06-14t1745	1560552491.93	adult	170.0005	114.0009	-102.0007	1352.7688	82.8454	92091.3152	290067.1367	5261233.3439	2199.36	1.3972	344.429	-0.25929	337.7829	-0.36744	703.8705	0.87563	584.6319	337857.875	430.4739	-0.22877	515.9706	0.041974	16518100	0.61268	290.189	89.818	88.3081	158.3951	152.8474	76029.625	121.2067	-0.85959	142.8051	4307490
014	2019-06-14t2145	1560566893.28	adult	174.0009	118.0012	-98.0003	1362.3625	87.969	94154.7102	296504.5468	5595185.3765	1901.52	0.87287	347.666	-0.15383	340.1123	-0.28725	712.9363	1.039	585.9496	350051.75	437.718	0.0036802	527.572	0.31974	17040800	0.74723	240.513	88.0471	86.294	160.7682	156.7047	78937.1953	118.482	-1.0593	144.6238	4315630
014	2019-06-15t0145	1560581292.92	adult	178.0008	122.0011	-94.0004	1442.3684	88.7711	98802.7637	311105.0371	5816262.5686	2133.92	1.374	349.293	-0.10098	342.6016	-0.20131	648.3375	0.15009	571.6893	333893.8125	441.2117	0.10215	517.9398	0.032542	17976400	0.99777	272.427	92.0153	89.6712	178.2768	172.4285	91812.5625	128.2544	-0.52522	158.9097	4735570
014	2019-06-15t0545	1560595692.86	adult	182.0008	126.0011	-90.0005	1411.7541	85.6105	97639.0909	307421.8445	5726599.8552	1994.92	1.1555	347.234	-0.16946	340.4301	-0.26676	660.0243	0.35754	570.7622	335952.375	439.6522	0.015799	528.7475	0.30291	17652700	0.89246	269.923	93.105	91.3084	171.1433	166.507	87111.9375	127.9602	-0.57894	155.4949	4733270
014	2019-06-15t0945	1560610092.92	adult	186.0008	130.0011	-86.0004	1379.0847	88.5062	95884.6729	301916.8611	5726541.4201	1924.34	1.071	360.46	0.27859	354.7604	0.20144	650.8077	0.26483	592.6518	325403.8438	451.2805	0.43926	537.1248	0.51485	17995200	0.97745	329.389	93.6163	91.8272	170.7773	164.0822	85388.6719	126.59	-0.69811	151.2332	4673610
014	2019-06-15t1345	1560624492.74	adult	190.0008	134.0011	-82.0005	1426.4779	90.9698	100862.0446	317546.9459	6134370.4684	1214.87	-0.34524	350.422	-0.052326	344.1298	-0.13145	642.127	0.1793	578.1014	337116.6875	441.6127	0.054183	533.7889	0.41635	18388400	1.078	262.19	88.8711	86.577	176.5764	172.3495	92702.6094	122.8139	-0.96475	156.7364	4663510
014	2019-06-15t1745	1560638893.35	adult	194.0009	138.0013	-78.0003	1712.7926	81.5762	107660.204	339469.3806	5974213.0391	1271.77	-0.19372	366.724	0.49677	361.4651	0.42392	638.4109	0.16749	556.7421	359425.3438	456.4944	0.61392	511.8083	-0.18774	20627500	1.6887	363.302	106.024	104.3981	181.6073	176.9734	102244.9375	143.2588	0.23915	166.0721	5963620
014	2019-06-15t2145	1560653293.1	adult	198.0009	142.0012	-74.0004	977.9037	97.8719	71696.7151	226635.488	4479175.4632	2181.46	1.8288	330.292	-0.71375	323.4895	-0.76754	678.1906	0.84215	576.0031	252965.0938	415.5618	-0.98525	506.0131	-0.3565	12316900	-0.60155	226.202	91.7877	89.0445	174.4833	171.4481	65082.2812	128.6931	-0.6867	158.5528	3422850
014	2019-06-16t0145	1560667693.93	adult	202.0011	146.0014	-70.0002	1393.2897	90.2316	97328.662	306475.4557	5796732.493	2414.84	2.4365	342.429	-0.30861	334.9684	-0.40338	659.6553	0.59975	575.3647	334445.25	435.928	-0.21388	533.9475	0.4019	17346400	0.77523	411.795	90.7468	88.2778	171.0541	166.4781	86724.4375	125.983	-0.89361	153.1858	4596960
014	2019-06-16t0545	1560682093.1	adult	206.0009	150.0012	-66.0004	1126.9374	92.9766	85137.8591	269109.8686	5281499.5487	1102.74	-0.4751	359.547	0.25818	353.7624	0.18586	638.5126	0.29475	585.9779	279030	445.2525	0.12625	530.3877	0.28904	15684200	0.31818	419.705	91.7429	88.9451	180.3594	172.9123	78817.0703	130.4791	-0.66379	159.3904	4002010
014	2019-06-16t0945	1560696493.74	adult	210.001	154.0014	-62.0002	1353.1873	87.5183	96740.7207	304770.2361	5801127.8619	1835.78	1.2742	361.93	0.3308	355.8785	0.24801	672.7883	0.9042	591.2449	339085.3125	461.5994	0.74571	549.0083	0.79304	18219600	1.0007	339.861	96.3877	93.7747	180.5617	175.7598	91003.1094	135.7147	-0.39208	163.3793	4852160
014	2019-06-16t1345	1560710893.74	adult	214.001	158.0014	-58.0002	1367.2281	90.7234	97724.9114	307799.7857	5934482.4991	1967.95	1.6632	351.328	-0.041554	343.8097	-0.15197	675.4728	0.99564	580.0327	343815.6875	445.5695	0.079221	535.2103	0.3884	17866100	0.89757	254.621	89.3856	86.5304	173.0478	169.3595	88081.3438	127.4503	-0.94615	156.7572	4545520
014	2019-06-16t1745	1560725292.85	adult	218.0008	162.0011	-54.0005	1401.1029	91.4448	100791.3114	317416.8575	6167774.9203	1187.06	-0.18229	359.873	0.24074	352.7693	0.13137	643.7061	0.48294	617.7868	337945.7188	457.5554	0.52692	573.1985	1.4463	18867800	1.1579	270.919	91.1826	88.5439	175.979	170.4497	92388.9609	128.399	-0.93853	158.358	4780610
014	2019-06-16t2145	1560739693.73	adult	222.001	166.0014	-50.0002	1379.4603	88.6654	97413.0512	306774.1224	5826758.3931	1149.4	-0.24173	359.201	0.2027	352.8635	0.12216	614.6241	-0.004577	586.6666	311614.4375	458.1199	0.51422	549.7347	0.75819	18207900	0.97221	335.857	90.8482	87.6415	183.9516	180.2691	93263.4453	131.3016	-0.814	165.3342	4605090
014	2019-06-17t0145	1560754093.32	adult	226.0009	170.0012	-46.0003	1378.0128	89.4454	99388.903	313132.5381	6010581.2012	1313.07	0.21579	342.205	-0.43153	334.8253	-0.52143	621.6714	0.14081	578.5474	321404.125	441.409	-0.20851	537.8364	0.38994	17688900	0.82621	285.284	89.3132	85.694	188.4402	180.7663	97423.5938	130.5769	-0.92204	165.2707	4616690
014	2019-06-17t0545	1560768493.89	adult	230.0011	174.0014	-42.0002	1577.1205	82.9465	98018.5849	308507.0888	5367080.805	1242.51	0.077436	360.023	0.19203	355.379	0.17529	621.3539	0.15484	568.3434	318133.2188	447.2596	-0.013287	519.8924	-0.15237	18409800	1.0101	299.267	107.555	104.6872	198.4345	193.4987	101598.4609	150.5623	0.24844	180.9861	5499810
014	2019-06-17t0945	1560782893.55	adult	234.001	178.0013	-38.0003	1480.0133	91.0012	102490.3014	322629.4611	6151294.6489	1607.81	1.1178	341.533	-0.5162	334.4776	-0.59666	632.7528	0.38999	591.2582	337890	436.1866	-0.49921	533.1088	0.18949	18224900	0.95337	266.263	91.382	87.9432	181.5897	176.9244	96968.875	132.6287	-0.91255	164.061	4876330
014	2019-06-17t1345	1560797294.15	adult	238.0012	182.0015	-34.0001	1413.4866	93.8778	101974.2436	321087.5966	6373219.8634	1475.73	0.8247	346.146	-0.37119	339.159	-0.45506	640.1243	0.54307	589.1288	339906	444.5542	-0.20768	539.4735	0.31966	18356100	0.98004	452.815	93.0398	89.5582	184.9093	179.7281	98186.8203	134.0526	-0.87888	167.0089	4933900
014	2019-06-17t1745	1560811693.47	adult	242.001	186.0013	-30.0003	1199.8666	95.5368	92400.9549	291766.7495	5869979.5794	902.164	-0.74619	364.709	0.25892	360.4845	0.26561	589.7824	-0.39586	553.1557	280736.4375	447.7512	-0.13037	515.7375	-0.33025	17328800	0.7012	412.96	93.9165	90.487	187.1152	181.0834	89066.8281	135.7772	-0.81756	168.4587	4462350
014	2019-06-17t2145	1560826094.02	adult	246.0011	190.0014	-26.0001	1359.6681	90.9987	99422.6061	313278.6372	6129795.3148	1627.64	1.4097	360.026	0.06203	353.0847	-0.01894	666.6356	1.067	599.0829	345317.25	462.2388	0.26964	553.9481	0.53834	18615100	1.0282	319.201	91.9697	87.979	189.3208	183.7608	98068.1875	137.1983	-0.77085	170.3941	4755290
014	2019-06-18t0145	1560840494.12	adult	250.0011	194.0015	-22.0001	1543.5326	94.9462	110726.2868	348558.566	6846942.1071	1153.61	0.070744	342.934	-0.49487	336.8295	-0.55015	594.8272	-0.29955	564.0287	343215.3125	438.3925	-0.43662	523.7985	-0.16991	19762600	1.3113	292.048	90.7618	86.7603	187.8693	182.4207	108400.5938	135.4451	-0.89554	167.442	5230420
014	2019-06-18t0545	1560854893.89	adult	254.0011	198.0014	-18.0002	1502.1157	92.8671	107127.8453	337187.1719	6623596.6509	1088.4	-0.078448	346.027	-0.39683	338.9459	-0.47781	604.1318	-0.12909	574.7446	337105.5312	447.617	-0.21131	531.9056	-0.031186	19280300	1.1699	284.238	91.7244	87.1528	199.479	191.9773	111309.2578	139.4445	-0.69869	177.904	5110790
014	2019-06-18t0945	1560869293.87	adult	258.0011	202.0014	-14.0002	1515.8438	94.8251	108933.2631	342931.0281	6734459.3491	1245.92	0.46605	345.775	-0.40406	338.995	-0.47376	596.2592	-0.27776	567.9003	338078.9375	448.0683	-0.22242	532.0412	-0.057687	19596800	1.2284	281.913	92.1391	87.276	198.8916	194.0462	112771.5625	141.9265	-0.59584	179.8765	5221990
014	2019-06-18t1345	1560883694.47	adult	262.0012	206.0016	-10	1488.8203	93.3003	106988.8266	336811.8416	6600409.3398	884.638	-0.63979	345.41	-0.41785	338.5745	-0.4866	583.3878	-0.52299	564.2902	324947.0312	448.4946	-0.23721	528.1137	-0.15004	19214800	1.113	286.193	92.8452	87.6944	201.5033	196.178	112237.3281	143.7333	-0.53633	182.5256	5164890
014	2019-06-18t1745	1560898094.97	adult	266.0014	210.0017	-5.9999	1478.7864	95.7615	106494.9407	335307.766	6615608.161	1122.65	0.18161	347.01	-0.38893	339.8418	-0.46285	601.5626	-0.2059	583.3706	333265.6875	451.4714	-0.20815	540.5113	0.014691	19219100	1.0926	295.366	93.4412	88.2246	205.5038	198.9299	113849.125	144.8048	-0.51815	184.0391	5175240
014	2019-06-18t2145	1560912494.48	adult	270.0012	214.0016	-2	1470.3132	93.4101	105155.6183	331041.4369	6502859.0688	1139.6	0.29303	351.28	-0.30776	343.3333	-0.39592	602.0563	-0.21496	578.7384	329926.8438	459.6583	-0.097423	541.5005	-0.0066032	19215700	1.0707	297.194	93.5087	87.9499	208.5253	203.0668	114271.8438	146.6623	-0.46807	188.3988	5115110
014	2019-06-19t0145	1560926894.58	dead	274.0013	218.0016	2	1498.6564	94.1434	107204.8438	337463.7388	6637072.6393	993.421	-0.15984	348.118	-0.39196	341.1276	-0.45942	570.9616	-0.76956	552.2131	318596.5938	453.2381	-0.23817	520.8634	-0.32701	19416300	1.0957	313.951	93.8564	88.4876	207.4591	201.0957	115762.1562	147.935	-0.44829	187.8514	5234840
015	2019-06-07t1345	1559933296.68	egg	-1.9994	-61.9991	-298.0009	184.2716	30.9257	3868.134	12299.0039	75272.2522	0	-0.10898	0	-0.61064	0	-0.60727					0	-0.61354	0	-0.62742	0	0.43587	0	0	0				0	-0.70483	0	0
015	2019-06-07t1745	1559947692.31	larva	1.9994	-58.0003	-294.0022	431.5411	27.2093	6744.4948	21335.4663	104544.3047	209.314	0.46135	141.799	0.62421	141.0561	0.62891	192.5296	-1.1204	191.8279	7316.1265	172.6397	0.65929	186.057	0.29552	531463	0.39456	175.266	107.74	107.3893	149.3024	147.3439	5673.4922	134.0512	1.1093	144.1973	403810
015	2019-06-07t2145	1559962093.28	larva	5.9997	-54	-290.0019	484.7637	76.6349	19863.7873	63903.9498	875762.6273	268.246	0.24976	170.166	0.77238	169.8203	0.78473	229.5276	-1.0358	227.5148	24329.9258	205.2475	0.79919	222.3267	0.38262	1791510	0.60036	176.885	104.336	104.0812	149.0677	146.886	15801.1758	129.3581	0.97846	141.8678	1098450
015	2019-06-08t0145	1559976492.54	larva	9.9995	-50.0002	-286.0021	483.6862	76.5595	19204.3397	62031.5096	844699.1465	275.523	-0.065722	182.329	0.76198	181.9325	0.77687	240.9227	-1.0825	237.9978	24815.043	217.7163	0.77134	232.2484	0.31761	1861760	0.39961	209.022	103.044	102.5699	147.7937	145.5002	15222.749	128.6673	0.90486	140.9438	1052180
015	2019-06-08t0545	1559990893.42	larva	13.9997	-46	-282.0018	471.3331	79.0606	19677.446	63329.9383	886178.3151	279.89	-0.3191	190.332	0.70887	190.0276	0.72782	250.6215	-1.1399	247.9087	26315.2598	226.6729	0.71257	242.9238	0.25712	1979830	0.21356	220.714	101.831	101.2955	145.3916	142.8426	15266.1133	127.225	0.8189	138.3554	1059240
015	2019-06-08t0945	1560005293.85	larva	17.9998	-41.9998	-278.0017	484.236	77.2733	19516.2806	63012.1303	865879.2981	289.702	-0.51266	196.625	0.63581	196.5051	0.66005	256.1198	-1.2231	253.993	26636.4609	233.0806	0.62814	247.7582	0.15796	2040570	0.0065186	187.626	101.417	100.9735	143.4002	141.3017	14913.625	126.9422	0.74952	137.3736	1052500
015	2019-06-08t1345	1560019693.59	larva	21.9997	-37.9999	-274.0018	481.1007	84.019	20515.8902	65905.0062	978178.2649	292.039	-0.69749	202.689	0.55731	202.0612	0.57897	261.6001	-1.3104	260.1998	28514.4141	239.1916	0.53691	253.504	0.060757	2192090	-0.17032	157.156	100.687	100.4598	142.539	140.9118	15536.75	125.9031	0.66584	136.8807	1088930
015	2019-06-08t1745	1560034093.61	larva	25.9998	-33.9999	-270.0018	504.1705	69.8696	20611.9579	65433.8299	852515.1822	302.023	-0.84144	208.387	0.47023	207.908	0.49721	271.3006	-1.377	268.05	29571.7656	245.2507	0.43977	262.1889	-0.02103	2269330	-0.37334	172.742	99.181	98.6167	143.2501	140.6414	15614.2646	124.4147	0.57097	136.0405	1080080
015	2019-06-08t2145	1560048494.18	larva	29.9999	-29.9997	-266.0016	483.9264	99.314	25104.8521	80996.3495	1391372.4036	309.339	-0.97672	212.104	0.35183	211.7923	0.38475	272.23	-1.5017	269.8638	35934.3594	248.534	0.30515	264.6819	-0.15308	2795960	-0.42109	203.53	98.9795	98.3849	143.0913	140.3235	18888.0469	124.3039	0.49543	135.4692	1304750
015	2019-06-09t0145	1560062893.48	larva	33.9997	-25.9999	-262.0018	501.2547	86.1837	21566.4685	69784.008	1071020.3595	312.291	-1.1095	216.034	0.22663	215.6632	0.26304	276.7542	-1.6116	273.9046	31549.9805	252.4052	0.16551	268.4827	-0.28563	2458250	-0.76792	192.518	98.4606	98.0999	142.4061	140.1799	16234.2969	123.8488	0.40913	135.5424	1120380
015	2019-06-09t0545	1560077293.85	larva	37.9998	-21.9998	-258.0017	705.0653	46.6538	26163.4593	82446.704	814008.2458	1661.87	1.5798	265.8	0.74351	260.8653	0.72182	697.9194	1.0543	594.1497	97010.7969	310.376	0.67225	419.9858	0.74305	3680530	-0.57294	185.488	93.7904	93.4455	134.3079	132.668	18668.7988	116.8828	0.19259	127.2501	1298720
015	2019-06-09t0945	1560091694.78	larva	42.0001	-17.9996	-254.0015	692.8845	50.4602	28503.1151	89846.8774	988910.1432	2141.42	2.3121	288.23	0.9098	282.1059	0.8727	791.9948	1.6591	656.8143	119591.2031	331.908	0.77073	426.7199	0.66595	4340750	-0.57211	215.76	93.7837	93.5665	132.6296	130.353	20027.0742	116.3953	0.087269	126.6598	1412380
015	2019-06-09t1345	1560106092.75	larva	45.9995	-14.0001	-250.002	580.3599	54.009	25080.2367	79457.8781	888679.7619	862.274	-0.40802	249.161	0.10986	244.4203	0.093509	585.4272	0.14065	566.5992	77861.8203	294.0618	0.061061	426.9277	0.52544	3297650	-1.1661	230.682	94.7536	94.2828	135.2359	133.1565	17986.3809	117.8332	0.012959	128.6659	1254060
015	2019-06-09t1745	1560120492.94	larva	49.9996	-10.0001	-246.002	588.2777	49.226	22371.287	70823.2704	701347.0165	706.299	-0.8435	264.37	0.13756	260.3902	0.13746	542.2267	-0.27561	541.3753	64524.9727	327.8076	0.32171	438.0511	0.47592	3128550	-1.4601	150.318	85.8761	85.6901	124.138	122.7819	14772.417	108.6597	-0.3005	118.6079	1016260
015	2019-06-09t2145	1560134893.27	larva	53.9997	-6	-242.0019	934.9426	59.7091	45613.2508	143807.1459	1835651.8251	1728.83	0.88193	305.746	0.70153	301.4744	0.70131	656.7492	0.52384	518.2802	157619.8125	353.2129	0.52222	401.7973	-0.043209	7320170	-0.22791	152.357	89.4431	89.0945	128.6976	127.1089	30887.4355	112.6917	-0.33247	123.3125	2141450
015	2019-06-10t0145	1560149293.46	larva	57.9997	-1.9999	-238.0018	872.8895	61.0707	43776.5511	137933.2817	1872100.6238	1443.5	0.24993	272.397	-0.13536	267.274	-0.1534	601.5954	-0.0073351	550.3953	138366.9375	334.294	0.018385	435.7502	0.21168	6252050	-0.83811	256.017	92.7092	92.226	132.2864	130.0192	30425.8789	115.5279	-0.32761	126.2037	2127860
015	2019-06-10t0545	1560163693.07	adult	61.9996	1.9999	-234.0019	907.9255	67.5079	49467.3331	155979.9836	2255591.3582	1623.07	0.46554	294.845	0.21299	291.4936	0.2386	612.9315	-0.00080508	484.8014	159362.1875	340.6967	-0.033571	379.9409	-0.56456	7639430	-0.56999	179.223	90.5961	90.2433	129.0845	127.4495	33561.9766	113.2902	-0.436	123.7682	2347340
015	2019-06-10t0945	1560178093.01	adult	65.9996	5.9999	-230.002	1099.4126	60.8794	53914.0336	169810.0923	2229208.0566	1880.35	0.82376	271.276	-0.55851	265.4228	-0.59861	544.0651	-0.72261	466.4824	153970.4375	337.2515	-0.30034	402.4511	-0.40778	7677120	-0.77898	179.643	90.996	90.6311	131.3546	129.3743	37173.3594	114.7064	-0.4345	125.3556	2575190
015	2019-06-10t1345	1560192493.55	adult	69.9997	10.0001	-226.0018	1126.8278	64.267	57099.865	179794.155	2495649.5982	1807.59	0.62439	312.545	0.45953	308.0431	0.46125	666.7764	0.41102	545.6197	200032.9375	365.7244	0.26141	427.2254	-0.14356	9361040	-0.37034	194.061	92.6683	92.2459	132.3224	130.0967	39696.7227	115.6715	-0.43019	126.298	2775510
015	2019-06-10t1745	1560206893.11	adult	73.9996	14	-222.0019	1163.6777	77.0907	71344.1733	224916.8758	3653425.2279	2709.59	2.1009	277.673	-0.7903	272.8274	-0.80907	615.2408	-0.17934	445.8494	229484.8125	333.6862	-0.84169	386.7166	-0.98688	10339700	-0.20047	321.269	83.376	83.0228	126.2715	123.7528	47099.2656	107.9852	-0.69587	119.1317	3104670
015	2019-06-10t2145	1560221293.36	adult	77.9997	18	-218.0019	1150.9721	69.8598	66627.3514	209891.2627	3219400.4634	1029.04	-0.80573	306.206	0.011741	301.328	-0.0030565	580.3157	-0.64179	539.4911	202530.1875	373.0299	0.19892	443.9954	0.0056364	10667000	-0.25674	234.099	88.297	87.9058	127.1206	125.278	44365.082	111.1854	-0.61334	121.4643	3075910
015	2019-06-11t0145	1560235692.93	adult	81.9996	21.9999	-214.002	1115.4083	71.3775	67671.225	213337.1705	3404552.9346	1017.13	-0.86349	316.498	0.25415	311.7905	0.24747	575.8422	-0.76425	537.9047	203848.1406	380.5879	0.30352	456.9312	0.23034	11181900	-0.22417	352.075	91.6449	91.282	131.494	128.2363	46548.8594	114.5361	-0.51328	124.172	3237810
015	2019-06-11t0545	1560250093.72	adult	85.9998	26.0001	-210.0018	1114.5145	77.1146	69532.7479	219040.4659	3694844.764	2241.36	1.1861	341.897	1.1328	337.9762	1.1719	735.2438	1.257	588.9332	266893.5	400.8995	0.90049	461.8296	0.28275	12402000	0.098606	425.348	87.0619	86.6948	128.9991	125.2338	46826.668	110.8762	-0.66462	121.1561	3158080
015	2019-06-11t0945	1560264493.61	adult	89.9998	30.0001	-206.0018	1205.3529	77.7689	73246.3129	230682.6957	3811943.7697	1263.99	-0.50084	292.262	-1.0217	287.858	-1.0425	624.0105	-0.22766	554.7973	238996.0312	346.7999	-1.3413	397.849	-1.6685	11167600	-0.50539	225.616	92.2391	91.7922	135.0347	132.0799	51718.2891	116.1368	-0.48177	127.855	3524550
015	2019-06-11t1345	1560278896.77	adult	94.0006	34.001	-202.0009	1099.3072	76.6729	69496.8707	219053.2772	3673705.4812	1574.54	0.01005	321.251	0.038289	314.6739	-0.057893	690.637	0.6618	609.6678	250701.2344	393.799	0.32226	485.0565	0.7703	11649200	-0.43151	160.377	91.7907	91.2672	133.9005	131.5671	48605.8711	115.6223	-0.51753	127.0496	3328510
015	2019-06-11t1745	1560293295.53	adult	98.0003	38.0006	-198.0013	1183.3709	74.2885	70497.7265	221984.3087	3575025.9012	1521.81	-0.094507	333.567	0.42717	329.6437	0.45082	641.3123	-0.040657	555.9218	236644.2188	396.7386	0.27643	474.0975	0.31898	12287600	-0.28039	276.512	91.5917	91.1022	132.0801	130.0218	48737.5664	115.066	-0.5584	125.8455	3373960
015	2019-06-11t2145	1560307695.78	adult	102.0004	42.0007	-194.0012	1211.8829	78.9519	76026.5621	239474.727	4085292.9733	1671.05	0.15176	321.439	-0.20965	316.6889	-0.23896	666.1024	0.2889	573.9485	264442.6562	388.8474	-0.20793	467.3157	-0.018157	12750800	-0.18282	181.561	90.2944	89.7926	132.519	129.5464	52610.0391	113.9947	-0.62445	125.1848	3581800
015	2019-06-12t0145	1560322096.76	adult	106.0006	46.001	-190.0009	1181.7756	76.5834	75368.2438	237416.3275	4046203.3798	849.958	-1.2714	331.827	0.11152	328.6183	0.1534	564.8473	-1.1631	527.654	222549.8438	411.1222	0.54468	465.2832	-0.20594	13044800	-0.13847	168.716	85.972	85.5924	126.9559	125.2356	50020.6367	110.1289	-0.81608	121.062	3379730
015	2019-06-12t0545	1560336496.16	adult	110.0005	50.0008	-186.0011	1162.7905	77.6347	76005.008	239566.442	4135421.2084	2060.21	0.8161	314.458	-0.71528	307.805	-0.85004	691.0671	0.61838	576.2873	274353.625	386.1457	-0.62269	479.706	0.12234	12454400	-0.42244	346.328	88.8526	88.3144	129.335	126.6402	51345.9883	111.9545	-0.76731	122.3601	3519100
015	2019-06-12t0945	1560350896.79	adult	114.0006	54.001	-182.0009	1275.345	83.8394	83767.1723	263918.8178	4676080.4322	1335.38	-0.43995	311.445	-0.92729	305.383	-1.0511	634.9935	-0.19063	534.6121	277492.1562	383.4554	-0.86766	468.042	-0.34768	13597400	-0.033591	347.793	89.3251	88.856	130.5638	127.5195	57056.3984	112.9446	-0.7551	123.8232	3899850
015	2019-06-12t1345	1560365296.21	adult	118.0005	58.0008	-178.0011	1254.8173	84.8269	82955.5668	261387.6527	4685175.5172	1411.93	-0.30537	329.665	-0.2708	325.4984	-0.29627	607.0033	-0.59758	527.3424	262832.4375	400.2018	-0.32231	462.7627	-0.60818	14253100	0.17137	373.456	89.8934	89.4324	135.0429	132.3171	58473.5703	115.6605	-0.66268	127.8327	3886540
015	2019-06-12t1745	1560379694	adult	121.9999	62.0002	-174.0017	1247.095	82.571	84050.6082	264931.7892	4724603.8406	1102.23	-0.84279	342.438	0.15862	337.7664	0.12644	659.2944	0.14346	612.8564	286793.0625	410.2605	-0.044696	482.7818	-0.10035	14871800	0.36191	324.118	105.531	104.6719	175.4604	165.7446	76325.2656	135.0109	0.22571	152.8838	4583100
015	2019-06-12t2145	1560394097.14	adult	126.0007	66.0011	-170.0008	1199.4369	76.8179	76938.3466	242375.6648	4161443.3905	2137.94	0.97986	350.829	0.41198	345.7559	0.37312	694.613	0.64123	591.796	279234.4375	415.8439	0.058941	502.0918	0.37829	14077400	0.040973	239.076	89.0779	88.4602	134.6857	132.1707	54143.6406	114.2098	-0.80032	126.7441	3574340
015	2019-06-13t0145	1560408494.99	adult	130.0001	70.0005	-166.0014	981.0182	80.9544	65463.9644	206717.5635	3685172.7522	709.11	-1.5239	362.349	0.78887	359.2199	0.84862	531.6881	-1.6687	522.4658	178647.2031	437.4832	0.79171	490.4105	-0.05184	12171300	-0.65303	445.342	89.6928	88.8487	142.0419	136.957	47726.0859	116.9351	-0.70222	131.2328	3012780
015	2019-06-13t0545	1560422894.98	adult	134.0001	74.0005	-162.0014	1206.7149	79.994	75080.5704	236419.9296	4024117.7519	2672.31	1.9533	372.273	1.1044	365.4884	1.0308	797.6644	2.0887	675.7047	312684.4375	447.5919	1.0762	563.4847	1.9701	14585600	0.17175	283.817	90.14	89.2874	142.5846	138.9253	55893.1797	117.0911	-0.7302	132.4358	3531680
015	2019-06-13t0945	1560437312.21	adult	138.0049	78.0053	-157.9966	1218.9803	77.7671	77493.2798	244017.726	4213052.272	1800.52	0.42741	374.392	1.1231	368.4598	1.0833	733.9328	1.1899	618.5423	297242.7812	445.6292	0.90308	535.3789	1.0757	15134800	0.33576	282.639	91.5291	90.9103	139.9669	137.5188	56686.6094	118.1469	-0.71315	131.864	3700060
015	2019-06-13t1345	1560451695.41	adult	142.0003	82.0006	-154.0013	1339.5528	76.443	84428.1646	265765.8437	4530955.3552	2007.17	0.814	361.718	0.58472	356.5858	0.54442	644.5994	-0.058055	578.7017	284268.3125	445.5954	0.81313	524.5093	0.68959	15927900	0.575	322.294	93.3913	92.4164	154.051	148.2675	67936.4844	121.5875	-0.57126	138.9638	4112390
015	2019-06-13t1745	1560466095.2	adult	146.0002	86.0005	-150.0013	1298.0314	81.5709	89366.3744	281639.1687	5103927.2793	890.841	-1.1667	335.231	-0.46202	331.3936	-0.5047	586.3527	-0.86253	564.8256	273240.375	400.3466	-0.99276	470.1889	-0.90248	15595300	0.4439	294.575	97.8683	96.9927	152.1513	148.6439	70902.5	125.6228	-0.3935	141.5641	4552930
015	2019-06-13t2145	1560480494.46	adult	150	90.0003	-146.0016	1184.2426	78.6906	78978.7388	248918.4146	4398107.6864	1655.47	0.22697	374.608	0.97467	368.7098	0.91496	752.1623	1.455	627.7198	307634.375	456.5013	1.0673	546.0259	1.1453	15321500	0.33764	439.656	88.6064	87.5702	147.9904	142.2133	60528.0742	116.1826	-0.9333	133.5249	3624000
015	2019-06-14t0145	1560494894.75	adult	154.0001	94.0004	-142.0015	1179.1501	78.8181	76993.643	242549.3835	4258128.333	2014.8	0.90501	361.268	0.43678	355.6353	0.36354	707.2932	0.84048	607.7069	284331.875	442.8729	0.47625	539.4831	0.8944	14497700	0.065211	206.476	90.8783	89.7492	148.6604	144.7418	59761.4883	118.8004	-0.83245	137.5553	3646950
015	2019-06-14t0545	1560509294.86	adult	158.0001	98.0004	-138.0014	1100.1809	81.0022	72756.3166	229341.4598	4059132.8561	2284.3	1.4315	391.833	1.5121	385.8812	1.4538	739.7268	1.3051	602.5724	281096.1875	470.454	1.4503	543.6094	0.94233	14854000	0.16258	245.011	95.7516	94.6954	157.0475	152.6357	59678.0508	125.9957	-0.47547	144.8674	3629850
015	2019-06-14t0945	1560523695.51	adult	162.0003	102.0006	-134.0013	1175.8516	82.1013	77815.9797	245161.0725	4392765.3443	2378.41	1.6448	393.121	1.5117	384.4321	1.3422	847.2141	2.8237	660.749	343968.9375	489.0686	2.0893	587.5075	2.0755	15939100	0.47569	337.563	99.3006	97.3344	175.5052	171.4935	71255.1328	134.8733	-0.013864	161.5963	4026140
015	2019-06-14t1345	1560538098.66	adult	166.0012	106.0015	-130.0004	1209.163	77.0974	76765.5504	241807.7163	4108741.9092	2129.95	1.2225	382.069	1.0806	374.6823	0.94456	766.0555	1.7189	628.2883	307188.25	466.6941	1.1894	553.8881	1.1093	15294200	0.26902	214.326	95.0347	93.3923	158.3172	155.3423	63485.1914	126.7764	-0.50276	147.0566	3804240
015	2019-06-14t1745	1560552496.7	adult	170.0006	110.001	-126.0009	547.7077	86.9815	36469.7132	116185.3543	2099274.2813	2060.23	1.1329	399.214	1.6497	387.981	1.369	960.6205	4.5001	869.2934	176754.1719	508.1923	2.715	608.7317	2.545	7320000	-2.0608	267.191	106.318	102.1536	210.0811	207.3693	38654.9258	155.1254	1.093	192.7083	1949440
015	2019-06-14t2145	1560566897.97	adult	174.001	114.0013	-122.0006	1184.5969	86.1182	80111.6691	252667.2264	4637217.6047	761.36	-1.3247	370.752	0.64091	365.5103	0.57086	556.4084	-1.1913	547.835	222563.3438	464.422	1.0178	523.4941	0.20986	14795200	0.10316	300.759	100.816	98.476	193.308	186.5979	77323.1953	138.7311	0.12158	172.937	4023160
015	2019-06-15t0145	1560581297.65	adult	178.0009	118.0012	-118.0007	1274.5382	78.7252	82150.8419	258658.7328	4560752.8822	1895.51	0.90685	393.354	1.3995	388.212	1.3079	701.7874	0.92064	591.4089	301066.7812	471.7889	1.2655	540.8632	0.64964	16849700	0.67833	215.411	98.4085	97.2812	156.1182	152.6172	66974.7188	128.3032	-0.52234	145.5893	4215430
015	2019-06-15t0545	1560595697.54	adult	182.0008	122.0012	-114.0007	659.5049	85.1333	44215.3105	140523.0982	2513403.7374	1874.73	0.91562	358.039	0.19522	350.4903	0.060368	733.2221	1.4281	632.1527	162775.3125	445.2104	0.22759	529.8146	0.33164	7931640	-1.8374	472.908	99.8375	98.0173	174.5313	169.29	38745.9531	135.2696	-0.14337	158.7005	2211700
015	2019-06-15t0945	1560610097.66	adult	186.0009	126.0012	-110.0007	976.3302	101.3966	69887.0046	221326.8202	4292242.0611	791.603	-1.2361	382.568	1.0198	378.4105	0.96014	555.6651	-1.1506	547.438	178924.1562	467.4159	1.0555	525.664	0.20582	12283100	-0.61434	313.784	94.6112	92.9915	163.2986	159.196	52582.1562	126.7275	-0.68984	149.0672	3037680
015	2019-06-15t1345	1560624497.48	adult	190.0008	130.0012	-106.0007	1202.7856	77.8188	77239.1305	243321.327	4255576.3287	1317.85	-0.13079	355.688	0.12352	350.3502	0.066193	621.4853	-0.13379	554.3815	250458.5625	435.4733	-0.18115	508.6473	-0.26409	14323600	-0.047946	205.949	91.0523	89.7348	156.0973	152.3381	62907.2031	120.2638	-1.1191	142.444	3666670
015	2019-06-15t1745	1560638898.09	adult	194.001	134.0013	-102.0005	1194.5333	78.4129	77137.28	243110.53	4239382.8805	1910.49	1.1683	377.228	0.84691	372.6412	0.77688	667.4501	0.61731	567.0192	268982.375	455.3349	0.56923	519.8341	0.030705	15178200	0.18624	320.715	95.4407	94.1299	161.1863	155.4733	64958.0938	125.2886	-0.85437	145.947	3840150
015	2019-06-15t2145	1560653297.83	adult	198.0009	138.0013	-98.0006	1201.6739	81.6684	79635.8361	251166.111	4476011.7326	683.231	-1.4455	353.202	0.050132	350.7355	0.090594	488.5717	-2.1602	478.5959	202757.2812	423.1921	-0.68911	462.6343	-1.5457	14657500	0.041205	232.928	105.81	104.1687	175.7227	172.4024	72924.9219	141.1703	0.075484	163.336	4390990
015	2019-06-16t0145	1560667698.65	adult	202.0012	142.0015	-94.0004	1253.5098	79.5478	79650.629	250801.8334	4380606.8907	879.911	-1.0014	342.063	-0.32084	337.8088	-0.31385	546.0843	-1.2391	509.5435	227171.0625	422.9091	-0.72302	479.4923	-1.1029	14214400	-0.081461	362.983	92.7713	91.1698	161.3804	157.2632	67134.2656	123.4005	-1.0517	147.3362	3855110
015	2019-06-16t0545	1560682097.83	adult	206.0009	146.0013	-90.0006	1191.0416	86.8319	87174.6985	275026.3202	5278742.1616	951.426	-0.82221	344.828	-0.2379	340.3982	-0.24029	613.9633	-0.11074	567.1037	251724.9531	422.6263	-0.76466	495.6903	-0.67657	14116600	-0.10832	320.525	106.311	104.7987	185.5074	179.9748	76058.0469	141.4142	0.0053557	167.0322	4352170
015	2019-06-16t0945	1560696498.48	adult	210.0011	150.0014	-86.0004	1214.4914	76.3432	76943.8966	242413.4228	4102457.6885	1150.57	-0.33533	353.967	0.059294	349.802	0.051352	586.8325	-0.54217	515.7953	235906.6719	432.9546	-0.39152	482.4567	-1.0733	14201200	-0.086479	276.109	92.9047	91.3152	156.1483	152.2254	62771.6328	124.1417	-1.1004	143.8792	3727340
015	2019-06-16t1345	1560710898.54	adult	214.0011	154.0015	-82.0004	692.2517	78.2293	44044.4757	139907.0142	2366324.5579	1267.73	-0.022345	348.986	-0.12209	344.2755	-0.13674	638.1771	0.35533	548.8699	146780.7188	431.2787	-0.49223	488.659	-0.92625	8025970	-1.7515	406.964	91.2298	89.9393	146.5944	142.83	33716.7109	119.9522	-1.4054	135.2894	2098100
015	2019-06-16t1745	1560725297.61	adult	218.0009	158.0012	-78.0007	1148.518	76.6685	71505.2529	225295.7919	3794905.9926	1220.86	-0.098896	346.798	-0.21359	342.2985	-0.21523	573.728	-0.74168	505.2793	214574.2812	428.8012	-0.62934	477.6374	-1.2676	12942200	-0.42985	270.793	92.405	90.7661	155.4942	153.095	58154.8359	126.0754	-1.0809	145.4067	3448460
015	2019-06-16t2145	1560739698.53	adult	222.0011	162.0015	-74.0004	1160.8693	88.1624	86541.1101	273213.8714	5309550.01	709.811	-1.3537	332.877	-0.7241	328.7139	-0.69034	502.2875	-2.0062	485.7652	224020.2188	407.4222	-1.5348	456.3801	-1.9054	14824000	0.069393	436.849	101.507	99.661	174.9825	170.3595	78042.1875	137.8787	-0.4111	160.0995	4520400
015	2019-06-17t0145	1560754098.06	adult	226.001	166.0013	-70.0006	738.321	81.1062	46841.8349	148392.2119	2505978.6471	886.973	-0.88635	356.804	0.095142	353.1277	0.11276	563.5707	-0.91085	520.2291	138074.8281	434.6269	-0.48476	487.0513	-1.0654	8723140	-1.5631	218.752	96.4275	94.44	162.8552	159.0934	39899.5234	131.9145	-0.83983	151.5962	2357460
015	2019-06-17t0545	1560768498.65	adult	230.0012	170.0015	-66.0004	1168.6111	80.6303	74205.0613	233733.7386	4037309.4819	714	-1.325	341.615	-0.48201	338.2867	-0.4289	513.9238	-1.8199	493.3102	198888.5156	420.5162	-1.0998	468.7186	-1.6162	13217800	-0.36963	212.33	93.995	91.8095	163.5502	160.162	63293.9336	129.8974	-1.0214	151.5725	3636860
015	2019-06-17t0945	1560782898.32	adult	234.0011	174.0014	-62.0005	587.473	87.9122	38075.5238	121682.0244	2107299.6426	1006.1	-0.51885	350.685	-0.17852	346.2728	-0.17341	600.1	-0.21974	556.7887	119419.8984	427.2161	-0.85413	476.4161	-1.4023	6970570	-2.0304	227.459	96.4658	94.5435	166.5017	162.9661	33133.8477	132.7743	-0.90363	153.868	1917450
015	2019-06-17t1345	1560797299.05	adult	238.0013	178.0016	-58.0003	1110.0231	76.971	69890.5179	220237.147	3727109.5699	1191.39	0.031546	355.043	-0.046812	350.9219	-0.033887	572.6758	-0.72817	515.3077	209026.6719	439.2963	-0.40339	489.6293	-1.0224	12945200	-0.44915	286.984	96.8829	94.2724	172.1276	167.7002	62826.5859	136.1136	-0.75412	158.1249	3532450
015	2019-06-17t1745	1560811698.23	adult	242.001	182.0014	-54.0005	1116.5369	77.4077	69772.6418	219817.4648	3735444.324	1179.86	0.047213	357.827	0.020126	353.9206	0.039478	576.5422	-0.64788	522.2902	210437.9062	442.5464	-0.30318	495.6652	-0.82848	13026000	-0.42756	263.657	97.7466	94.9638	173.1636	169.3044	63204.7109	137.7721	-0.69999	160.7801	3558270
015	2019-06-17t2145	1560826098.85	adult	246.0012	186.0016	-50.0003	1067.036	77.8717	67770.7893	213559.0326	3668379.842	1101.27	-0.1329	357.851	-0.0093344	353.7865	0.004135	567.8394	-0.81169	516.3307	201015.1406	441.2186	-0.35663	490.3359	-0.9181	12646400	-0.52333	297.796	98.161	95.5202	173.3534	170.0399	61367.0938	138.277	-0.70926	161.4604	3469010
015	2019-06-18t0145	1560840498.97	adult	250.0012	190.0016	-46.0003	1078.1838	76.0236	67565.8042	212962.5485	3579427.9344	944.236	-0.55857	359.099	0.0012524	355.1635	0.01756	560.1813	-0.95398	511.3464	197744	441.4105	-0.35618	487.5293	-0.93118	12659000	-0.51321	245.344	99.1794	96.2138	177.4151	174.3639	62627.5195	141.6679	-0.55362	164.7102	3496270
015	2019-06-18t0545	1560854898.69	adult	254.0012	194.0015	-42.0004	1027.4179	77.9905	68064.0184	215131.366	3736813.132	635.22	-1.4733	361.129	0.029726	358.8324	0.090793	507.8705	-1.9282	501.2252	180294.0469	442.5283	-0.33152	485.1901	-0.92014	12812100	-0.46264	257.391	99.8846	96.5308	181.1982	177.3725	64325.3516	143.669	-0.47738	168.4175	3543700
015	2019-06-18t0945	1560869298.7	adult	258.0012	198.0015	-38.0004	1065.3807	76.8619	67662.5687	213333.8101	3618007.4159	986.337	-0.35226	362.174	0.025895	358.9236	0.055983	550.195	-1.1329	522.6619	194218.8438	445.093	-0.28595	493.6676	-0.72864	12783300	-0.45642	253.909	99.9185	96.4218	182.8353	178.0094	64540.875	144.2774	-0.47804	169.4667	3526720
015	2019-06-18t1345	1560883699.28	adult	262.0013	202.0017	-34.0002	1006.9481	80.6131	64152.0261	202401.3759	3490284.1635	958.431	-0.40144	362.642	0.0051215	358.5457	0.010716	559.351	-0.96206	518.9931	187382.5625	447.8516	-0.24982	495.524	-0.68027	12132900	-0.59927	272.917	101.607	97.7999	185.5014	182.2685	62142.9727	149.2038	-0.27272	171.904	3399460
015	2019-06-18t1745	1560898099.79	adult	266.0015	206.0018	-30.0001	1038.8347	77.2659	64421.9163	203042.8166	3440472.2999	857.803	-0.69539	362.127	-0.039125	357.8448	-0.040111	539.1566	-1.3253	517.2849	181695.7812	449.3238	-0.24731	495.4617	-0.67424	12171100	-0.57229	272.072	102.121	97.7384	194.4124	190.2678	65516.9844	152.0401	-0.18102	179.2252	3432290
015	2019-06-18t2145	1560912499.33	adult	270.0013	210.0017	-26.0002	1015.0108	79.3586	64343.5933	202863.4833	3483804.0998	973.406	-0.27152	364.382	-0.020161	359.8308	-0.028279	544.0745	-1.2338	519.4733	182809.0156	450.7363	-0.25018	498.045	-0.63647	12235200	-0.5404	243.466	102.096	97.4843	193.5117	189.9862	65019.9297	152.4758	-0.2049	179.9919	3428190
015	2019-06-19t0145	1560926899.43	adult	274.0014	214.0017	-22.0002	1004.5973	78.1374	62891.8314	198268.8924	3374846.7514	942.586	-0.33712	362.301	-0.094987	357.8757	-0.10312	535.6998	-1.3759	520.1141	176245.25	448.88	-0.30882	499.8943	-0.61707	11896200	-0.60087	254.055	103.13	98.5315	195.0166	191.6214	64160.4531	154.1481	-0.174	181.1273	3386270
015	2019-06-19t0545	1560941299.56	adult	278.0014	218.0017	-18.0001	1000.2676	76.8326	62018.3734	195491.8082	3296575.5818	932.387	-0.33362	364.877	-0.070625	360.4903	-0.079698	539.0193	-1.3168	521.9967	174642.25	452.2347	-0.28371	502.0222	-0.59902	11806300	-0.60375	264.62	104.068	99.2879	197.4644	193.6075	63978.457	157.0135	-0.093684	183.6798	3367330
015	2019-06-19t0945	1560955699.76	adult	282.0015	222.0018	-14.0001	980.1197	81.6952	62345.9824	196700.3729	3411096.7855	924.619	-0.32188	368.17	-0.034536	363.7437	-0.046199	550.2522	-1.1315	532.6209	179382.2188	457.9768	-0.22704	510.6898	-0.50097	11978800	-0.55	276.444	104.318	99.4142	203.8337	198.5693	66449.7891	157.8621	-0.10236	187.3019	3394080
015	2019-06-19t1345	1560970099.2	adult	286.0013	226.0016	-10.0002	995.4339	76.8997	61916.7494	195182.2407	3321921.7907	845.45	-0.58113	369.181	-0.043511	364.6412	-0.060114	545.4673	-1.2139	527.0286	176731.3906	458.2634	-0.25342	508.1412	-0.54967	11929300	-0.54562	262.414	105.546	100.5831	204.1714	199.3778	66151.5234	159.1744	-0.091628	189.4279	3410520
015	2019-06-19t1745	1560984496.59	adult	290.0006	230.0009	-6.001	950.9952	78.4842	59513.3267	187800.6275	3203146.4684	796.788	-0.73772	382.104	0.16296	376.8346	0.13488	584.4274	-0.59968	561.61	181756.9062	474.851	-0.054319	533.2954	-0.26393	11862800	-0.5451	289.292	107.513	102.6296	213.9023	208.4395	66523.6094	163.2568	0.031639	193.6224	3337850
015	2019-06-19t2145	1560998899.74	adult	294.0015	234.0018	-2.0001	931.1482	77.9368	57951.5512	182799.3697	3102612.9962	729.138	-0.98209	379.306	0.082098	373.841	0.046674	564.6898	-0.92349	552.9692	171101	471.8749	-0.12887	527.2411	-0.35868	11472500	-0.61058	322.31	108.673	103.8213	216.3891	211.777	65565.8984	164.4974	0.036667	197.7262	3286940
015	2019-06-20t0145	1561013300.37	dead	298.0016	238.002	2.0001	897.1756	78.1565	56406.7685	177919.2093	3056384.4637	746.146	-0.88976	383.553	0.12565	377.5441	0.079919	565.8487	-0.9161	555.4593	166925.3594	477.6542	-0.086021	534.2386	-0.30055	11282600	-0.63369	335.063	110.235	105.4557	219.3605	215.1902	64711.3516	167.3857	0.10646	201.522	3242680
016	2019-06-07t1345	1559933301.07	egg	-1.9994	-53.9991	-290.0005	2109.2704	74.0322	104583.1924	334152.9127	4691170.766	398.196	2.4655	189.27	1.2229	193.8377	1.2793	259.356	-0.68486	257.2763	144202	235.1084	1.3087	251.0626	0.7871	10507100	4.0033	284.175	96.9725	96.618	137.122	135.2647	76239.9	120.9451	0.9881	131.5196	5383330
016	2019-06-07t1745	1559947696.7	larva	1.9994	-50.0003	-286.0017	2160.1029	86.3723	134404.4645	423573.028	7121064.2267	420.641	1.449	224.51	1.4494	231.2001	1.5324	306.821	-0.53974	303.6071	215388	278.1871	1.5487	296.6931	0.93511	15749800	5.5719	354.54	94.2204	93.9822	134.332	132.4825	94300.9	117.632	0.87371	128.0343	6609750
016	2019-06-07t2145	1559962097.84	larva	5.9997	-46	-282.0014	2201.5894	79.4555	136039.9449	428330.1383	7125008.4857	448.667	0.94467	250.9	1.6033	256.1363	1.6772	331.777	-0.50331	329.48	235893	303.5728	1.6548	322.5371	0.9781	17814400	6.0638	330.914	93.7819	93.3774	134.607	132.3631	95705.5	117.3466	0.80161	128.2248	6658700
016	2019-06-08t0145	1559976497.02	larva	9.9995	-42.0002	-278.0016	2204.9615	82.7837	136209.909	429053.8538	7148478.8682	482.181	0.62795	259.004	1.5776	264.3507	1.6575	340.632	-0.54954	337.9147	242189	312.6505	1.6259	331.3887	0.92427	18414600	6.0578	332.627	94.3635	94.0238	135.308	133.0221	96204.2	117.7584	0.7398	128.7229	6709050
016	2019-06-08t0545	1559990897.9	larva	13.9997	-37.9999	-274.0014	2195.2065	80.8242	135525.7551	426869.3446	7088776.177	465.86	0.24211	264.722	1.5281	269.5433	1.6074	345.969	-0.61611	343.3768	244946	317.7556	1.5624	336.6161	0.84862	18734300	5.9555	265.592	94.3121	93.88	134.951	132.4499	95545.1	117.7812	0.67186	128.4794	6674470
016	2019-06-08t0945	1560005298.56	larva	17.9999	-33.9998	-270.0012	2198.4488	79.311	135609.7874	427059.9823	7085865.5362	460.557	-0.039796	269.45	1.4678	273.8708	1.5477	350.643	-0.68874	347.8087	248256	322.2093	1.4917	340.8979	0.76574	19075700	5.8599	306.752	95.0126	94.6735	135.275	133.149	95774.4	118.4005	0.61248	129.1454	6726420
016	2019-06-08t1345	1560019698.28	larva	21.9998	-29.9998	-266.0013	2196.5917	80.233	133010.8898	418872.8874	6851596.32	505.135	-0.14902	273.347	1.3963	277.7354	1.4814	355.261	-0.76465	352.5773	246906	325.9306	1.4116	345.5406	0.68271	18995200	5.6181	315.28	94.9853	94.5559	135.367	133.2157	94080.3	118.5888	0.54476	129.2559	6600620
016	2019-06-08t1745	1560034098.16	larva	25.9998	-25.9999	-262.0013	2858.6025	74.1176	155606.2116	490873.1562	7091090.0287	414.051	-0.57054	265.536	1.1772	273.2306	1.3087	358.119	-0.85471	355.5981	291867	328.846	1.3194	348.4263	0.58366	21625200	6.3109	329.008	96.472	95.8227	142.801	140.1633	116382	122.0862	0.53114	134.7096	7856680
016	2019-06-08t2145	1560048498.66	larva	29.9999	-21.9997	-258.0012	2208.8688	80.3336	128139.9563	404149.3145	6395498.0131	465.74	-0.61862	282.63	1.2634	287.1656	1.3629	365.409	-0.92222	362.5869	245190	336.4917	1.2737	355.6024	0.50981	18954300	5.1718	318.8	94.5823	94.2489	134.634	132.5156	90339.4	117.8394	0.38096	128.3953	6343070
016	2019-06-09t0145	1560062898.19	larva	33.9998	-17.9999	-254.0013	2522.3105	78.7486	134837.7283	424379.7472	6318968.5861	554.982	-0.58015	282.357	1.1253	288.6131	1.2554	369.572	-1.0138	366.6118	260917	339.9548	1.1782	359.4139	0.40535	19934400	5.2942	305.841	95.1259	94.6458	135.561	133.5587	95706.2	118.7987	0.31639	129.5928	6715890
016	2019-06-09t0545	1560077298.58	larva	37.9999	-13.9997	-250.0012	2187.81	81.8923	128839.8503	405967.0832	6470208.7334	460.54	-0.92872	291.553	1.1109	296.1409	1.227	375.494	-1.1001	372.8761	253083	345.7346	1.104	365.2264	0.30809	19639900	4.9747	338.531	94.8778	94.4113	134.932	132.8301	90944.2	118.4576	0.22266	128.9624	6391250
016	2019-06-09t0945	1560091699.56	larva	42.0002	-9.9995	-246.0009	2146.8347	80.6045	126075.2947	397546.3131	6333017.3805	470.898	-1.0402	297.267	1.0464	301.5061	1.167	381.36	-1.1932	378.7224	251698	352.153	1.0335	371.6807	0.20713	19596500	4.7427	333.41	95.2147	94.8033	135.298	133.3274	89296.4	118.7644	0.13445	129.1113	6276740
016	2019-06-09t1345	1560106097.22	larva	45.9995	-6.0001	-242.0016	1854.0969	78.4133	114854.9266	362298.3098	5765454.1593	519.198	-1.0717	304.255	1.0003	308.8421	1.1381	387.502	-1.2923	384.6259	232501	358.1326	0.95377	377.2456	0.088157	18244400	4.0548	317.882	94.7786	94.4141	134.74	132.4861	80844.3	118.137	0.0193	128.2954	5683300
016	2019-06-09t1745	1560120497.5	larva	49.9996	-2	-238.0015	2270.0535	82.6736	123310.9303	389197.5986	5871237.3694	493.988	-1.2403	305.34	0.85634	310.1905	1.0136	392.024	-1.4127	389.4516	253639	361.7795	0.83844	382.032	-0.050238	19742100	4.3649	335.912	95.3053	94.99	135.407	132.9861	87608.1	118.9847	-0.072957	129.3694	6162060
016	2019-06-09t2145	1560134897.85	adult	53.9997	2	-234.0014	2206.2334	85.7639	117461.3372	372497.8224	5627703.5106	438.956	-1.4531	310.604	0.79654	315.216	0.97066	397.952	-1.5344	395.1721	246332	367.7915	0.77149	388.0474	-0.18401	19210900	3.968	203.381	95.0316	94.6536	134.757	133.0655	83414.8	118.4928	-0.19578	129.0425	5877700
016	2019-06-10t0145	1560149297.96	adult	57.9997	6.0001	-230.0014	2162.3845	85.7949	120511.5428	381706.3322	5974719.4006	449.66	-1.5146	317.081	0.82986	321.063	1.0111	403.813	-1.6709	401.0094	255614	373.1694	0.75775	393.651	-0.26046	20070300	4.0895	186.2	94.9169	94.5067	134.778	133.2747	85314.3	118.3791	-0.25608	128.945	6007960
016	2019-06-10t0545	1560163697.61	adult	61.9996	10	-226.0015	2139.006	81.868	128302.1412	404719.3352	6634779.8383	530.366	-1.4444	322.248	0.87226	326.3637	1.0798	408.809	-1.835	405.9745	274311	378.1716	0.76693	398.5497	-0.33259	21621900	4.4778	275.068	94.829	94.4209	134.755	132.846	90420.5	118.4775	-0.29694	129.1337	6362740
016	2019-06-10t0945	1560178097.56	adult	65.9996	14	-222.0015	2316.8628	85.2979	130222.6731	411123.0489	6395032.9008	760.986	-1.1096	323.439	0.84336	326.0069	1.0357	432.81	-1.7839	422.0117	295609	388.872	0.94293	412.4823	-0.26676	22072100	4.487	236.23	92.6018	92.1681	135.557	132.8825	92585.7	116.9953	-0.36888	128.2552	6319330
016	2019-06-10t1345	1560192498.08	adult	69.9998	18.0001	-218.0013	2140.3441	83.0995	127288.0331	400644.1896	6455904.5768	471.373	-1.6638	340.503	1.2954	345.0562	1.5741	430.003	-2.0567	427.7441	285952	398.7088	1.1536	419.8742	-0.2616	22637000	4.5503	216.103	95.5493	95.2164	136.018	134.0965	90452	119.6096	-0.30975	130.0287	6352210
016	2019-06-10t1745	1560206897.65	adult	73.9997	22	-214.0015	2777.1696	79.4599	166130.0869	522625.1365	8196746.8431	759.184	-1.221	334.756	1.088	337.4135	1.3338	441.219	-2.1193	434.8536	382978	401.7102	1.202	425.5399	-0.26864	29039400	6.8141	398.184	93.5921	93.2696	135.12	133.0026	117284	117.8713	-0.37493	128.8799	8118930
016	2019-06-10t2145	1560221297.92	adult	77.9997	26.0001	-210.0014	2652.8758	89.5304	172471.5874	542999.8023	9384164.8141	827.157	-1.1486	328.843	0.81976	332.5638	1.1247	492.128	-1.6883	446.0642	442423	402.8913	1.1804	429.2186	-0.30979	29535000	6.8938	270.955	94.679	94.2233	136.702	134.7621	122895	119.2275	-0.338	130.3695	8503600
016	2019-06-11t0145	1560235697.51	adult	81.9996	30	-206.0015	1610.4013	79.8864	84423.751	268726.307	3966753.5607	536.736	-1.679	357.383	1.8112	358.3976	2.0487	447.618	-2.3693	443.2351	199638	410.8359	1.3725	433.8503	-0.33146	15929600	1.5899	200.062	97.6534	97.024	145.296	141.8804	64801.9	122.2021	-0.23838	135.1203	4352700
016	2019-06-11t0545	1560250098.31	adult	85.9998	34.0002	-202.0013	2938.8796	81.1947	182346.2263	573731.1328	9255300.8569	625.606	-1.5608	333.232	0.78665	336.9859	1.1316	452.257	-2.4394	444.7688	430549	406.0423	1.0925	432.5714	-0.50746	31709700	7.522	303.927	93.2382	92.8085	139.714	135.1784	133008	118.0572	-0.39662	130.2801	8872360
016	2019-06-11t0945	1560264498.21	adult	89.9998	38.0001	-198.0013	2155.0645	86.9764	136276.8548	429147.3968	7317964.0037	529.956	-1.7522	347.991	1.2767	351.425	1.6279	449.145	-2.585	442.6176	319342	407.7074	1.0238	431.86	-0.68249	24733100	4.7331	271.72	96.4514	95.7887	148.45	143.0404	105548	121.2733	-0.28332	135.4266	6855190
016	2019-06-11t1345	1560278901.54	adult	94.0007	42.0011	-194.0004	2161.4398	86.3286	117601.7403	370768.0719	5844949.2647	656.711	-1.5598	359.579	1.6477	363.5361	2.0348	473.043	-2.3376	462.8379	291394	422.6077	1.4706	448.6825	-0.32843	22140000	3.6301	441.674	97.0007	96.1885	160.695	152.5688	98988.2	123.0504	-0.22162	139.4198	5972530
016	2019-06-11t1745	1560293300.09	adult	98.0003	46.0007	-190.0008	2148.0587	81.3496	140287.4976	441441.8108	7656509.8362	615.259	-1.6501	348.507	1.0588	350.5057	1.352	455.548	-2.6389	450.7008	333005	417.2129	1.1059	441.6852	-0.68048	25474500	4.8292	392.292	92.8625	92.3201	140.671	135.5481	102830	118.0356	-0.43676	130.2161	6787870
016	2019-06-11t2145	1560307700.49	adult	102.0004	50.0008	-186.0007	2020.4549	89.1942	102879.6771	324521.5106	4871496.3891	720.805	-1.4835	356.889	1.2864	360.3418	1.6478	480.296	-2.3333	465.6983	259360	420.3398	1.0774	448.6006	-0.59971	19266300	2.3388	489.15	95.0441	94.2099	164.662	155.2635	88917.4	120.2468	-0.36156	136.7884	5130860
016	2019-06-12t0145	1560322101.43	adult	106.0007	54.001	-182.0004	1268.0258	81.1597	82267.2772	259039.9114	4560523.1384	1511.18	-0.13038	311.644	-0.73353	307.0157	-0.77588	615.196	-0.44847	531.7625	263919	372.7288	-1.0236	452.17	-0.61337	13366100	-0.014546	326.167	89.1907	88.7639	132.008	129.6257	56631.6	112.9929	-0.6925	124.5643	3825300
016	2019-06-12t0545	1560336500.89	adult	110.0006	58.0009	-178.0006	1288.0984	78.6291	82309.9586	259114.9828	4508637.621	1579.56	-0.015749	303.634	-1.1633	297.8842	-1.2736	593.868	-0.76692	535.3725	255363	371.9859	-1.1987	469.2741	-0.20002	13032900	-0.20077	340.881	91.5168	91.0411	131.967	129.6461	56746	115.0151	-0.63181	125.828	3928170
016	2019-06-12t0945	1560350901.61	adult	114.0008	62.0011	-174.0004	1337.1741	81.1229	84957.0304	267887.4985	4476501.8686	864.037	-1.2583	327.463	-0.27294	321.8593	-0.35379	463.74	-2.6365	449.0666	205901	407.464	0.10167	437.1748	-1.2927	14508900	0.31212	406.752	91.2169	90.4951	137.93	134.1667	61241	116.912	-0.57494	129.3372	4041550
016	2019-06-12t1345	1560365300.9	adult	118.0006	66.0009	-170.0005	1828.8064	81.7496	96385.2601	304237.6697	4404684.2737	630.198	-1.6676	362.948	1.0709	367.1436	1.4513	456.838	-2.7422	453.5527	230703	423.1364	0.59505	445.0661	-1.1436	18325300	1.6941	346.369	94.1985	93.7677	136.653	133.9723	69009.6	118.5244	-0.52942	129.8225	4756080
016	2019-06-12t1745	1560379698.59	adult	121.9999	70.0003	-166.0012	1236.0426	79.8538	80875.2679	254752.8128	4567347.818	1564.96	-0.033451	313.107	-1.0093	308.0738	-1.1103	625.131	-0.34359	543.1752	263805	379.3612	-1.2683	445.4394	-1.2155	13199700	-0.2522	184.492	90.9637	90.452	134.664	132.5473	56828.1	115.3819	-0.70877	127.6662	3834760
016	2019-06-12t2145	1560394101.77	adult	126.0008	74.0011	-162.0003	1123.747	83.6592	78896.667	248872.389	4631929.9801	1357.38	-0.3903	312.636	-1.0921	308.4961	-1.169	517.764	-1.872	496.743	211766	396.8547	-0.68565	466.4883	-0.6706	12786200	-0.42339	376.293	86.3021	85.6601	131.551	127.6359	53804.2	111.1118	-0.95091	122.8881	3529580
016	2019-06-13t0145	1560408499.77	adult	130.0002	78.0006	-158.0009	1968.4598	85.716	113230.9879	356177.53	5702568.9924	1861.5	0.50611	346.859	0.18486	343.1866	0.18938	633.095	-0.23336	539.1215	374792	427.5086	0.40406	477.8934	-0.41589	20529600	2.2851	331.855	93.4918	92.7812	154.213	148.5314	91293.8	121.423	-0.47996	138.8338	5533500
016	2019-06-13t0545	1560422899.67	adult	134.0002	82.0006	-154.0009	1211.2962	78.6773	82422.2722	259811.2151	4651795.9698	1661.39	0.16594	357.056	0.51635	352.6786	0.50788	668.436	0.26726	586.2605	286091	429.6214	0.38305	493.9763	-0.028444	15252400	0.40073	277.533	92.472	91.7801	143.662	140.1118	61487.4	119.4073	-0.61347	134.2946	3950130
016	2019-06-13t0945	1560437316.92	adult	138.005	86.0053	-149.9961	1423.4185	82.6655	78077.0022	246075.9181	4089550.1782	1423.65	-0.24172	353.745	0.33141	351.6637	0.40316	619.281	-0.41979	562.2542	253286	418.0762	-0.1538	464.7329	-0.93493	14459700	0.10914	458.724	91.3125	90.5919	141.016	136.9449	57675.7	117.7682	-0.73256	131.4072	3732490
016	2019-06-13t1345	1560451700.06	adult	142.0003	90.0007	-146.0008	1376.7079	81.0491	89534.5575	281797.0228	5069329.3272	1264.27	-0.51146	321.884	-0.93117	316.5698	-1.0596	595.339	-0.74714	512.9026	278023	399.2347	-0.95809	458.9795	-1.1588	15023600	0.27788	355.112	90.9867	89.9349	147.183	142.2637	68734.4	118.1438	-0.75054	134.6517	4246720
016	2019-06-13t1745	1560466099.94	adult	146.0003	94.0006	-142.0008	1142.8453	84.4034	79136.9815	249591.6403	4551234.3881	689.52	-1.528	270.337	-2.9101	319.7725	-0.96427	497.89	-2.096	485.8357	205629	408.0186	-0.70054	461.7652	-1.1381	11143300	-0.98969	446.663	92.512	107.1519	185.952	181.2986	76798.2	149.7963	0.88426	172.6083	3813340
016	2019-06-13t2145	1560480499.16	adult	150.0001	98.0004	-138.001	1171.9012	80.6749	80418.0459	253727.5965	4576551.6344	950.153	-1.0476	358.457	0.37178	354.1522	0.34876	601.976	-0.63435	568.1602	226945	438.7716	0.39385	521.745	0.47137	13506600	-0.23584	347.065	117.696	116.7499	184.663	179.5952	69618	153.2169	1.0536	171.9884	4434780
016	2019-06-14t0145	1560494899.5	adult	154.0002	102.0005	-134.0009	1312.6476	82.0305	86042.4166	270961.6079	4788809.7217	2391.76	1.5916	338.594	-0.399	333.0391	-0.4982	671.763	0.34668	548.6884	301622	414.1632	-0.61149	486.1228	-0.57493	15188600	0.27962	298.515	91.559	90.3948	151.495	146.4608	68021.1	118.6744	-0.83931	137.2611	4107150
016	2019-06-14t0545	1560509299.53	adult	158.0002	106.0005	-130.0009	898.2804	81.8661	46749.2175	147854.994	2366148.5871	625.853	-1.6163	383.81	1.2205	385.6924	1.4468	476.042	-2.3624	470.4226	117106	439.833	0.29274	462.4927	-1.2749	9411020	-1.4974	353.944	92.3736	91.9282	136.639	131.7927	33613.1	116.7431	-0.98634	127.9175	2265000
016	2019-06-14t0945	1560523700.24	adult	162.0004	110.0007	-126.0007	1534.671	105.7733	116743.8405	368463.2781	7399143.9431	1596.73	0.19411	372.744	0.78184	368.7214	0.77044	657.783	0.18159	572.7236	375594	451.2007	0.65952	517.2113	0.16587	21250500	2.0683	324.726	91.3214	90.1992	154.904	149.401	88450.4	120.1429	-0.83864	140.4213	5206330
016	2019-06-14t1345	1560538103.45	adult	166.0013	114.0016	-121.9998	1256.4838	85.8131	85843.5414	270434.8753	4957852.1473	1022.77	-0.85475	342.413	-0.31952	336.8179	-0.39844	618.098	-0.35494	574.3199	276908	421.7706	-0.50789	504.8736	-0.21637	15314100	0.27489	262.344	91.5873	90.0686	159.274	154.3524	71354.5	121.3745	-0.80947	143.0262	4096150
016	2019-06-14t1745	1560552501.41	adult	170.0007	118.001	-118.0004	1382.595	80.9026	92569.0038	291483.4185	5237962.7068	1459.4	-0.0085267	344.475	-0.25769	339.4834	-0.30862	646.54	0.06631	571.4388	312279	424.422	-0.45801	493.3824	-0.56754	16607800	0.63875	251.859	91.8975	90.6006	157.66	153.1384	76149.7	121.2801	-0.85536	142.54	4430560
016	2019-06-14t2145	1560566902.62	adult	174.001	122.0014	-114.0001	1348.7022	84.9895	92933.239	292615.7334	5529007.9031	995.356	-0.87369	334.389	-0.61088	328.6555	-0.67434	614.46	-0.36417	569.151	297399	417.0371	-0.78167	501.9386	-0.37095	16176400	0.4993	230.802	89.4819	88.1828	145.95	142.2859	70639.8	118.1501	-1.0786	135.0939	4328780
016	2019-06-15t0145	1560581302.38	adult	178.001	126.0013	-110.0001	901.567	88.5803	43678.6399	137964.2637	2278764.1781	553.619	-1.7223	375.434	0.78925	377.5332	0.95452	465.851	-2.4807	461.9104	107146	433.1623	-0.20409	455.1222	-1.6585	8611700	-1.6573	251.896	92.1752	91.8593	134.211	131.9706	30868.5	116.3294	-1.2287	126.9455	2114320
016	2019-06-15t0545	1560595702.27	adult	182.0009	130.0013	-106.0002	2008.8312	86.295	136183.5792	428479.4627	7684411.5469	1701.86	0.57063	365.82	0.45783	364.4149	0.51316	593.334	-0.6178	508.6794	421267	436.2269	-0.11472	476.6327	-1.1	25948000	3.2219	312.842	93.2536	92.2063	153.199	147.9456	108771	121.9338	-0.93806	139.4229	6614570
016	2019-06-15t0945	1560610102.37	adult	186.001	134.0013	-102.0001	990.5059	88.1361	65107.0805	206302.638	3660693.02	915.416	-0.98394	369.288	0.57458	368.4276	0.63989	569.389	-0.94644	523.5198	186190	434.0243	-0.21976	475.9807	-1.1339	12071300	-0.67336	347.404	91.8268	90.9801	153.394	146.0987	50159.7	118.3524	-1.1932	136.8602	3001630
016	2019-06-15t1345	1560624502.21	adult	190.0009	138.0013	-98.0002	1364.054	83.7629	90572.5954	285157.0288	5113390.7274	1178.94	-0.42006	353.085	0.036597	347.0159	-0.039749	628.845	-0.022161	568.7131	297444	439.4455	-0.028889	507.9308	-0.28348	16667000	0.6012	428.805	92.4314	90.6733	163.116	157.0314	77153.9	125.2413	-0.81785	146.4588	4363130
016	2019-06-15t1745	1560638902.85	adult	194.0011	142.0014	-94	1153.1323	86.9657	64496.2929	204166.4844	3376568.0295	1553.28	0.40659	371.954	0.67111	368.3528	0.64145	696.308	1.0643	611.0974	231174	448.8195	0.31811	516.2756	-0.066152	12315000	-0.60318	399.556	97.6612	95.4243	175.228	169.6485	58175.6	133.5858	-0.34947	158.9814	3233470
016	2019-06-15t2145	1560653302.55	adult	198.001	146.0014	-90.0001	1233.7267	103.8371	91685.6339	289228.0071	5848349.9111	869.675	-1.038	242.748	-3.6327	321.8103	-0.82043	588.575	-0.5768	544.9427	256030	425.868	-0.58525	499.596	-0.53243	10545400	-1.088	512.733	83.3618	105.4228	204.796	198.3419	89086.3	159.4748	1.1936	187.0634	3621400
016	2019-06-16t0145	1560667703.41	adult	202.0013	150.0016	-85.9999	1300.0856	85.6833	88816.5665	279701.4066	5161004.1932	2277.71	2.1294	340.764	-0.36425	332.3659	-0.48542	705.114	1.3358	607.5159	326468	437.3565	-0.15801	520.7239	0.036482	15760000	0.3413	421.217	94.4105	91.0445	212.584	182.8135	98426.5	133.356	-0.44216	162.9958	4366390
016	2019-06-16t0545	1560682102.59	adult	206.001	154.0014	-82.0001	1216.5181	80.5532	84948.2047	267897.9083	4892328.2265	2078.68	1.7637	349.054	-0.095469	340.6435	-0.23247	704.334	1.382	589.6216	312020	444.627	0.10162	535.1308	0.42104	15441100	0.25204	338.01	91.9378	89.0469	170.701	167.3613	75620.5	129.8145	-0.70445	155.8012	4067050
016	2019-06-16t0945	1560696503.23	adult	210.0012	158.0015	-77.9999	1735.2063	78.0718	91302.2405	287296.3389	4418122.3191	696.709	-1.4014	361.881	0.32913	359.0166	0.34957	534.224	-1.4274	525.0068	233456	446.5095	0.14662	500.4804	-0.56784	15792900	0.34414	317.948	96.9916	94.6798	177.45	172.2608	77545.5	134.9924	-0.43629	160.664	4232810
016	2019-06-16t1345	1560710903.41	adult	214.0013	162.0016	-73.9999	706.322	74.0627	33284.3959	109637.8949	1516717.9816	538.796	-1.777	375.772	0.79905	378.2761	0.97466	470.12	-2.53	467.1298	84621.6	436.2826	-0.29214	458.6997	-1.7723	6740600	-2.0976	244.56	92.0455	91.7096	135.123	132.491	24322.2	116.5058	-1.6165	127.7145	1651110
016	2019-06-16t1745	1560725302.39	adult	218.001	166.0013	-70.0001	1365.0365	87.8987	93684.9169	295012.2154	5506021.6822	1811.93	1.3595	340.808	-0.42173	335.3396	-0.44558	656.015	0.69834	562.1129	320135	422.9008	-0.86661	507.8869	-0.40853	16628400	0.55783	335.192	90.456	87.4985	174.213	170.0131	85015.8	129.0135	-0.90089	157.3081	4413440
016	2019-06-16t2145	1560739703.38	adult	222.0012	170.0016	-65.9999	1291.2291	90.1665	88359.9585	278570.0095	5112215.948	1476.21	0.58494	349.548	-0.13715	342.4679	-0.22759	680.697	1.1727	617.517	313801	444.2323	-0.047065	559.5228	1.0375	16086900	0.40633	372.899	96.3775	92.8604	192.278	187.1979	88640	140.5017	-0.25042	172.3798	4435490
016	2019-06-17t0145	1560754102.89	adult	226.0011	174.0014	-62	830.5573	90.2183	52358.4501	166327.9774	2792213.8064	1361.91	0.34212	355.358	0.042975	349.0329	-0.029126	668.968	0.9969	609.6593	183297	442.6644	-0.15737	553.0299	0.82533	9716920	-1.2983	240.455	93.09	90.688	167.225	163.885	45819.7	129.558	-0.98467	155.5143	2545450
016	2019-06-17t0545	1560768503.49	adult	230.0013	178.0016	-57.9998	1597.1612	80.445	95212.4598	299666.7878	5145086.1211	1501.82	0.76551	354.883	0.0038168	349.7665	-0.023104	641.517	0.52547	575.9903	319475	440.7585	-0.27742	525.0728	-0.0041933	17649800	0.80812	307.322	96.0629	92.6809	189.659	184.5341	94450.3	139.2148	-0.44885	170.619	4777590
016	2019-06-17t0945	1560782903.16	adult	234.0012	182.0015	-53.9999	1264.219	87.0885	87733.772	276377.5511	5168467.6375	1505.99	0.84088	344.655	-0.40101	337.9058	-0.47365	656.936	0.84156	582.6478	300220	437.1665	-0.46045	528.8113	0.068823	15740000	0.29456	336.558	95.9456	91.9628	188.347	182.8717	86074.6	141.5884	-0.36393	172.2365	4381740
016	2019-06-17t1345	1560797304	adult	238.0014	186.0018	-49.9997	1331.5525	80.8992	89134.7081	280742.9063	5006942.4179	1500.68	0.8943	361.305	0.18149	353.6579	0.064075	653.534	0.79581	594.9599	275138	459.579	0.35157	553.843	0.70654	15180900	0.14137	371.608	99.8828	95.2733	202.293	195.2339	85165.2	149.6202	0.063501	183.1555	4196780
016	2019-06-17t1745	1560811703.13	adult	242.0012	190.0015	-45.9999	1351.4292	84.832	90412.8362	284762.0079	5090138.5013	1029.24	-0.38312	354.352	-0.10045	348.7548	-0.13849	587.63	-0.43683	562.8563	276774	445.5246	-0.2043	528.9205	-0.0030282	16686400	0.53268	288.013	95.9719	92.208	190.913	186.0902	89919.8	142.1037	-0.44471	172.4515	4519320
016	2019-06-17t2145	1560826103.74	adult	246.0013	194.0017	-41.9998	1445.9897	87.1513	93892.849	296024.8105	5529821.8125	1203.05	0.16538	364.219	0.1996	359.1167	0.17939	634.829	0.46218	591.7006	297735	455.5751	0.071104	549.9808	0.4475	17066200	0.62557	350.229	99.9742	95.815	200.108	193.4232	93850.4	148.8943	-0.10309	181.4085	4684490
016	2019-06-18t0145	1560840503.94	adult	250.0014	198.0017	-37.9997	1245.3244	82.2272	82081.4136	258566.0472	4589022.5814	1303.86	0.52235	361.926	0.088014	355.5632	0.029935	635.848	0.47531	582.6899	272143	459.1101	0.11555	549.8214	0.3763	15489000	0.21366	380.396	100.874	96.1663	203.959	194.772	87294.2	152.1557	0.022645	182.8546	4317010
016	2019-06-18t0545	1560854903.6	adult	254.0013	202.0016	-33.9998	1662.1759	84.2511	89743.4005	282778.6311	4523253.4493	1245.03	0.40364	370.135	0.2841	366.0046	0.29586	631.745	0.38699	601.4261	296920	459.2693	0.063946	562.1273	0.5439	17388600	0.69245	443.343	101.814	97.5206	201.381	194.5753	94649	152.2242	-0.029201	182.7382	4783140
016	2019-06-18t0945	1560869303.59	adult	258.0013	206.0016	-29.9998	964.8243	80.567	53344.8462	169655.0789	2713808.1691	1338.49	0.75787	373.083	0.31191	368.3524	0.30662	689.597	1.4549	629.0413	193087	464.5947	0.13046	573.5684	0.6684	10430300	-1.0383	376.684	99.0075	95.008	192.279	187.6663	53838.2	147.9219	-0.29541	177.6955	2767950
016	2019-06-18t1345	1560883704.21	adult	262.0015	210.0018	-25.9996	1508.1422	79.9676	90380.9196	284339.5123	4866356.4418	1168.89	0.27836	365.136	0.066338	360.064	0.048523	595.109	-0.30888	560.0734	280892	456.0972	-0.088093	525.0793	-0.19941	17226000	0.63212	510.198	102.722	97.4431	209.973	203.2305	99107.3	158.6317	0.1816	191.4918	4846130
016	2019-06-18t1745	1560898104.74	adult	266.0016	214.002	-21.9995	1402.5748	80.3552	84599.6154	266401.6679	4525022.3908	1193.32	0.41563	369.066	0.12144	364.2277	0.10977	616.777	0.066994	571.5783	272615	459.1744	-0.067694	532.2512	-0.11163	16296100	0.40213	465.883	103.827	98.2611	212.821	204.9861	94066.8	160.9399	0.23367	193.661	4584500
016	2019-06-18t2145	1560912504.25	adult	270.0015	218.0018	-17.9996	1373.7725	81.0565	78012.2631	246077.7613	4099357.9192	1260.54	0.70385	374.433	0.20047	368.1998	0.15822	654.994	0.71524	617.1354	267892	470.1418	0.082065	574.3839	0.47002	15293700	0.16552	430.083	105.396	99.6245	219.35	208.4236	89714.1	162.6176	0.25421	194.7666	4304880
016	2019-06-19t0145	1560926904.36	adult	274.0015	222.0019	-13.9996	1272.6386	81.1839	75236.0428	237403.874	4016607.7267	1670.59	2.2016	377.156	0.21605	369.2921	0.13975	715.613	1.7178	630.7132	281952	474.0564	0.099288	578.1664	0.46566	14837700	0.062741	459.719	107.529	101.8225	219.308	211.5083	86407.2	166.0927	0.35331	197.3945	4230280
016	2019-06-19t0545	1560941304.54	adult	278.0016	226.0019	-9.9995	1235.3844	78.1803	71123.0645	224110.636	3664557.3325	2295.37	4.5501	382.036	0.27372	373.3894	0.18364	747.312	2.1888	643.7112	278000	480.9603	0.16016	591.1349	0.584	14205200	-0.07445	433.551	109.49	103.5433	218.892	211.7487	81428	169.687	0.45354	200.3496	4071180
016	2019-06-19t0945	1560955704.74	adult	282.0016	230.002	-5.9995	1461.6879	77.2997	68816.8691	217056.0082	3164651.2151	1159.08	0.54224	388.301	0.35417	381.4053	0.30126	686.007	1.1069	654.692	248334	487.2499	0.20646	603.4285	0.68571	14021200	-0.10894	403.447	111.836	105.4828	227.901	219.4806	82500.2	173.1936	0.54646	205.759	4038280
016	2019-06-19t1345	1560970104.22	adult	286.0015	234.0018	-1.9996	1205.7008	81.8302	79121.0818	249275.8851	4441741.9057	692.795	-1.1606	315.024	-1.0528	360.0236	-0.14794	537.419	-1.3441	525.2938	221954	454.6379	-0.30508	503.5929	-0.60595	12985300	-0.32225	497.222	100.777	111.331	212.774	208.0243	87875.6	163.0056	0.067492	194.6118	4154010
016	2019-06-19t1745	1560984501.54	dead	290.0007	238.0011	1.9996	764.8376	91.5983	48275.4297	153113.3155	2667024.2503	647.799	-1.3211	391.011	0.32354	388.4917	0.34971	560.308	-0.98274	555.4047	137836	486.8767	0.11107	538.8158	-0.19773	9603240	-1.0136	264.228	121.277	119.2791	207.439	204.6692	51029.9	164.1172	0.066738	190.1195	2978570
018	2019-06-07t1345	1559933309.85	egg	-1.9994	-69.9992	-238.001	192.6493	27.1389	3563.4741	11298.0135	60977.0367	0	-0.10898	0	-0.61064	0	-0.60727					0	-0.61354	0	-0.62742	0	0.43587	0	0	0				0	-0.70483	0	0
018	2019-06-07t1745	1559947705.53	larva	1.9994	-66.0004	-234.0022	189.8364	23.7691	2907.6501	9206.3095	42210.9526	0	-0.51688	0	-0.79045	0	-0.78485					0	-0.79557	0	-0.78008	0	0.21375	0	0	0				0	-0.81392	0	0
018	2019-06-07t2145	1559962106.82	larva	5.9998	-62	-230.0018	189.7355	23.022	2797.1842	8855.4847	39193.3137	0	-0.78344	0	-0.97901	0	-0.97107					0	-0.98684	0	-0.93852	0	-0.010518	0	0	0				0	-0.92619	0	0
018	2019-06-08t0145	1559976506.02	larva	9.9995	-58.0003	-226.002	189.7355	23.4642	2846.1595	9013.9173	40609.7395	0	-0.99056	0	-1.1774	0	-1.167					0	-1.1885	0	-1.1036	0	-0.23679	0	0	0				0	-1.042	0	0
018	2019-06-08t0545	1559990907.16	larva	13.9999	-53.9999	-222.0017	186.9359	23.3446	2781.5993	8812.6103	39410.2732	0	-1.1637	0	-1.3873	0	-1.3742					0	-1.4023	0	-1.2765	0	-0.46495	0	0	0				0	-1.162	0	0
018	2019-06-08t0945	1560005307.68	larva	18	-49.9998	-218.0016	206.6534	21.0683	3238.9457	10236.004	43602.902	277.427	-0.54665	202.595	0.70401	202.6748	0.73083	263.1317	-1.1835	260.8282	4999.502	239.6776	0.69205	254.6351	0.20283	366494	-0.56871	127.089	76.087	75.9131	114.3536	113.7021	2172.7192	97.4182	0.27585	108.0692	137641
018	2019-06-08t1345	1560019707.6	larva	22	-45.9998	-214.0016	133.8164	23.3506	2108.0746	6722.0062	30617.9053	264.908	-0.76733	201.793	0.54666	202.002	0.57825	258.1584	-1.3305	258.4316	3097.9009	236.604	0.5108	253.0991	0.058013	235493	-0.84435	117.708	76.1294	75.4068	110.3121	108.8651	1323.7452	97.8361	0.20122	106.0517	88843
018	2019-06-08t1745	1560034107.17	larva	25.9999	-41.9999	-210.0017	241.2533	34.4687	5972.3944	18937.3281	132770.0094	336.687	-0.75762	243.672	0.90675	243.5816	0.9404	306.9158	-1.1627	306.0392	10128.2217	279.781	0.8031	297.9409	0.22966	786817	-0.8853	126.594	76.2834	76.0281	112.2743	110.8836	3705.052	96.5381	0.094102	107.6438	246319
018	2019-06-08t2145	1560048507.94	larva	30.0001	-37.9997	-206.0015	372.8926	58.0464	12951.2657	41625.2365	417747.7307	475.292	-0.59675	210.738	0.33417	209.9921	0.36138	308.9929	-1.2731	282.3022	21629.5039	248.3095	0.30267	268.9712	-0.12182	1457680	-0.88432	132.56	79.535	79.4206	117.7731	116.3424	8244.1143	101.8263	0.097413	111.539	550144
018	2019-06-09t0145	1560062907.44	larva	33.9999	-33.9999	-202.0016	378.856	34.7943	10381.8541	32833.2972	239486.0249	373.447	-0.97613	274.046	1.0126	273.7727	1.0535	337.352	-1.2214	334.1461	18891.7129	313.7325	0.87488	329.5949	0.17875	1527530	-1.0908	133.866	79.7055	79.3434	116.8327	114.9919	6542.6318	101.6792	0.0019912	110.732	444279
018	2019-06-09t0545	1560077307.9	larva	38.0001	-29.9997	-198.0015	483.9612	63.7505	22043.8809	69960.8799	864656.4073	590.62	-0.6571	200.865	-0.18293	214.9134	0.06374	343.2932	-1.3152	316.6928	37418.9648	264.7026	0.11455	294.0677	-0.25714	2175770	-1.096	397.808	82.5188	87.7735	140.6408	136.6172	15329.8486	118.921	0.23151	131.7344	893844
018	2019-06-09t0945	1560091708.89	larva	42.0003	-25.9995	-194.0012	542.8074	44.4979	18767.0173	59199.6069	547889.5032	1136.79	0.29606	241.524	0.20379	234.7391	0.15418	733.4529	1.2524	702.0824	73345.2969	285.6528	0.17044	531.2056	1.5369	2406540	-1.246	129.945	73.8669	73.7547	108.4489	106.8032	10844.8906	94.524	-0.34835	103.1956	736010
018	2019-06-09t1345	1560106106.23	larva	45.9996	-22.0002	-190.002	627.0616	49.4123	23126.6627	73042.7252	713161.3615	1165.04	0.17766	258.571	0.26195	250.659	0.19466	762.9023	1.4255	728.3591	93836.9844	320.6219	0.43113	504.4987	1.2082	3169050	-1.211	258.553	79.2708	78.8989	117.7283	114.6117	14480.585	101.0299	-0.33778	110.7489	971543
018	2019-06-09t1745	1560120506.64	larva	49.9997	-18.0001	-186.0019	634.4894	47.7522	24605.2227	77590.2127	808530.257	870.761	-0.5361	248.021	-0.14927	242.9379	-0.16957	615.0636	0.2758	601.3624	80573.3281	303.2079	-0.052477	456.5518	0.64968	3230220	-1.4245	132.129	71.6254	71.3748	108.5651	106.507	14222.0254	93.4996	-0.6346	102.8368	932849
018	2019-06-09t2145	1560134906.88	larva	53.9998	-14	-182.0018	776.9237	57.8823	35964.4592	113415.3358	1391431.7692	947.344	-0.53278	269.969	0.0018122	266.2994	0.011844	626.2175	0.28101	604.3102	118355.1094	320.0818	-0.044269	431.8773	0.26482	5102690	-1.0104	168.89	81.2894	81.0376	119.1842	117.9222	22525.8125	103.3048	-0.55366	112.8654	1536450
018	2019-06-10t0145	1560149307.08	larva	57.9998	-10	-178.0017	749.0418	59.6555	34687.3152	109346.5552	1381189.4098	2573.11	2.2555	294.795	0.34846	288.1788	0.29915	833.2065	1.9407	644.8359	152476.7812	341.8596	0.16227	454.2475	0.41912	5375300	-1.1508	342.024	76.1347	75.7286	113.5798	110.8941	20785.0938	96.9287	-0.79424	106.9545	1388240
018	2019-06-10t0545	1560163706.72	larva	61.9997	-6.0001	-174.0018	887.3729	63.649	43655.4431	137773.1149	1804323.1532	977.881	-0.66221	262.994	-0.5533	256.1521	-0.61393	597.8988	-0.13589	575.6957	137516.7188	331.0148	-0.24039	422.9629	-0.028265	6027810	-1.1518	131.192	74.9492	74.7756	110.5214	108.8801	25419.918	95.7564	-0.90604	105.0621	1717840
018	2019-06-10t0945	1560178106.66	larva	65.9997	-2.0001	-170.0018	899.0786	61.6784	43850.9535	138273.7305	1800799.9837	969.992	-0.74858	314.631	0.60665	311.8313	0.6533	579.352	-0.38599	542.7074	133830.3125	364.6235	0.3589	424.8427	-0.092991	7244690	-0.93718	135.822	75.1613	74.8692	112.6145	110.8474	26013.957	96.9581	-0.94331	107.1222	1730660
018	2019-06-10t1345	1560192507.24	adult	69.9999	2.0001	-166.0017	911.9319	65.7464	49222.2777	155170.0572	2236721.6377	2312.7	1.4894	298.559	0.041391	292.2575	-0.013358	710.5502	0.86726	601.8234	183321.9531	364.4954	0.22816	461.3437	0.40426	7701340	-0.9855	154.824	74.763	74.4057	113.3697	112.1777	29249.3711	97.6184	-0.98233	107.9174	1928510
018	2019-06-10t1745	1560206906.84	adult	73.9998	6	-162.0018	905.4046	65.8257	48106.1018	151690.0095	2168922.0104	1543.51	0.11489	325.811	0.7937	321.1057	0.79274	727.9188	1.0768	666.8677	184163.4688	382.4183	0.62237	494.5645	1.0083	8212070	-0.99859	268.509	80.6139	80.2004	118.7931	116.7489	30054.6562	102.7976	-0.86429	112.9503	2031870
018	2019-06-10t2145	1560221307.04	adult	77.9998	10	-158.0017	1039.2297	79.8319	62556.154	197358.2627	3229023.6113	935.12	-0.96525	277.72	-1.0051	271.1252	-1.0935	605.4792	-0.34319	584.0576	197991.6875	343.4442	-0.77348	450.1956	0.13798	9075890	-0.85974	341.833	75.5407	75.0964	113.556	111.1135	37132.8281	97.1177	-1.095	107.0653	2468670
018	2019-06-11t0145	1560235706.71	adult	81.9997	13.9999	-154.0018	985.5758	70.7753	57698.1102	181997.0933	2836510.5276	1380.5	-0.24662	286.94	-0.87155	278.9286	-1.0225	675.7891	0.48684	589.721	204088.3125	360.283	-0.41405	461.1935	0.33409	8648090	-1.1923	258.194	73.0752	72.7258	114.7166	111.6713	34644.4023	95.9239	-1.1807	107.736	2202410
018	2019-06-11t0545	1560250107.54	adult	86	18.0002	-150.0016	970.333	71.7783	54844.7157	173172.9203	2589149.2905	1115.45	-0.72803	320.653	0.28415	313.6573	0.18365	641.259	0.029344	591.4505	184041.3438	395.2452	0.68937	499.8813	1.3105	9195690	-1.1342	159.68	80.2819	79.8531	118.791	117.1889	34093.0312	103.0043	-0.95841	113.3897	2302320
018	2019-06-11t0945	1560264507.42	adult	89.9999	22.0001	-146.0016	966.346	73.6145	58993.2807	186067.8076	3006239.9126	1196.63	-0.61568	325.741	0.35903	322.4401	0.41027	600.7192	-0.54165	555.4669	185021.5	381.7274	0.014943	439.9425	-0.44817	10029900	-0.94473	194.194	83.6114	83.2015	125.3523	123.0111	38608.5	106.5327	-0.85281	117.8928	2574480
018	2019-06-11t1345	1560278911.04	adult	94.0009	26.0011	-142.0006	998.7294	77.9369	61813.82	194967.3169	3208245.9633	1563.09	-0.0095351	297.485	-0.95966	291.9081	-1.0329	624.049	-0.25606	535.1566	201567.8125	364.4875	-0.84617	436.8686	-0.6853	9597150	-1.226	138.567	71.81	71.4517	109.1124	107.5475	35243.2969	93.5476	-1.3969	103.7173	2316660
018	2019-06-11t1745	1560293309.48	adult	98.0005	30.0007	-138.0011	1109.5486	69.3109	64533.1561	203414.5893	3153149.0985	1340.98	-0.4048	326.817	0.14177	322.4686	0.14086	627.261	-0.23719	555.384	212014.2188	390.3173	0.016287	463.4446	-0.0095178	11027800	-0.76853	164.3	81.2405	80.9223	119.7674	117.622	40481.375	103.6263	-1.027	114.258	2741300
018	2019-06-11t2145	1560307709.74	adult	102.0006	34.0008	-134.001	871.4793	79.1115	53112.8666	167588.4272	2787942.0743	2750.26	2.0089	335.327	0.37644	329.5709	0.31781	729.448	1.1829	595.3558	202786.5469	396.2555	0.09442	471.508	0.1121	9305000	-1.5164	187.344	82.8888	82.5068	121.0767	119.7278	33659.3125	105.2477	-0.99225	115.5475	2300080
018	2019-06-12t0145	1560322110.78	adult	106.0009	38.0011	-130.0007	955.0894	71.8934	55737.2791	175665.6255	2770018.5319	1797.68	0.36401	309.609	-0.81873	302.6448	-0.9639	703.0469	0.79854	556.55	205289.7031	382.7482	-0.61431	464.4627	-0.23144	9017370	-1.6918	152.757	79.9479	79.7098	117.0131	115.3503	34167.8242	101.4547	-1.1903	111.5844	2328480
018	2019-06-12t0545	1560336510.14	adult	110.0007	42.0009	-126.0009	1077.917	70.1899	62058.25	195500.9507	3030153.4405	1191.8	-0.68684	331.526	-0.0088174	326.8977	-0.034968	624.7869	-0.32626	538.2992	203055.75	414.0929	0.51412	496.9952	0.65659	10747700	-1.0764	237.904	79.2329	78.8511	120.5796	118.2344	39188.3828	103.252	-1.1526	113.6222	2568650
018	2019-06-12t0945	1560350911.07	adult	114.0009	46.0011	-122.0006	1006.4059	72.5989	59895.1856	188765.313	3018939.0754	1664.44	0.13139	328.263	-0.24026	324.6086	-0.23745	646.5391	-0.025735	548.8006	202366.75	397.0178	-0.3201	458.5898	-0.63707	10272000	-1.2948	164.28	82.0191	81.6403	120.5967	119.2714	37746.7656	104.8445	-1.1229	114.9878	2566540
018	2019-06-12t1345	1560365310.24	adult	118.0007	50.0009	-118.0009	1097.7422	75.8114	66008.5491	207933.6355	3354080.6974	1118.78	-0.8162	338.702	0.093505	335.8628	0.13864	567.0998	-1.1675	514.1176	195649.4375	401.2978	-0.27848	452.6457	-0.9143	11676800	-0.79201	266.739	79.8336	79.3313	121.6796	118.9189	41979.4609	102.9699	-1.2532	114.1397	2752260
018	2019-06-12t1745	1560379707.88	adult	122.0001	54.0003	-114.0015	1181.3571	75.9981	72271.6587	227621.8903	3745121.136	1305.1	-0.48796	310.34	-1.1195	307.7113	-1.1254	551.4406	-1.3941	500.8668	208444.5469	375.7891	-1.4098	428.4098	-1.724	11711900	-0.79862	173.393	82.4194	81.9374	124.5813	121.9857	47091.7344	105.5874	-1.1751	117.1263	3110430
018	2019-06-12t2145	1560394111.19	adult	126.001	58.0012	-110.0006	1107.7961	77.3797	67438.0146	212465.4573	3485514.4097	991.18	-1.0331	347.728	0.28985	345.0491	0.34386	569.021	-1.1436	508.14	200864.4219	413.0545	-0.050442	463.1189	-0.76986	12250100	-0.6162	368.266	81.7195	81.3864	122.3829	120.22	43201.1484	104.9095	-1.2524	115.5794	2878900
018	2019-06-13t0145	1560408509.2	adult	130.0004	62.0006	-106.0011	1081.5817	74.9015	66041.2092	208238.7397	3347275.4289	1317.68	-0.45186	334.831	-0.28416	329.7119	-0.36465	653.5825	0.056614	564.8374	198035.5	429.1933	0.46953	498.7904	0.19188	10120900	-1.3738	280.076	79.3901	78.5957	143.3036	137.9838	43420.9922	104.8342	-1.3015	122.1981	2399720
018	2019-06-13t0545	1560422909.11	adult	134.0004	66.0006	-102.0012	992.3035	81.7875	63460.2614	200116.1544	3454393.7931	844.433	-1.2785	312.144	-1.2193	309.0815	-1.2717	562.7816	-1.2219	543.4037	186280.7188	377.6512	-1.6217	441.4543	-1.5386	10329500	-1.2898	176.441	83.3068	82.7864	126.7573	124.4256	41956.6719	107.9952	-1.1886	119.6089	2756790
018	2019-06-13t0945	1560437326.28	adult	138.0052	70.0054	-97.9964	1204.3548	80.0917	82647.8512	260504.6167	4729650.6731	1212.01	-0.61748	319.754	-0.97191	346.6895	0.20174	636.0944	-0.18373	574.6849	274156.6875	434.1606	0.46316	512.188	0.4157	13763800	-0.12447	446.64	91.6723	98.5742	168.9427	164.9694	72814.3125	136.6557	0.23527	156.1833	3946030
018	2019-06-13t1345	1560451709.54	adult	142.0005	74.0007	-94.001	996.1291	76.8658	62574.8393	197323.0354	3297316.8613	2041.94	0.87604	352.569	0.23655	348.4766	0.21936	680.6044	0.4456	575.4155	222557.6562	428.9577	0.17747	508.0769	0.22607	11508600	-0.87702	239.918	86.9709	86.0022	148.7263	139.3257	48633.5156	112.1238	-1.0639	128.2511	2838900
018	2019-06-13t1745	1560466109.32	adult	146.0005	78.0007	-90.0011	1054.1825	77.0511	66262.0907	208889.3847	3515006.7451	982.933	-1.0014	332.449	-0.56697	329.6548	-0.57346	574.2732	-1.031	540.6073	198698.5312	405.0027	-0.81541	466.6701	-1.0009	11494400	-0.87663	214.342	85.3283	84.6918	131.164	128.7191	45382.7461	111.1187	-1.1602	123.5594	2950230
018	2019-06-13t2145	1560480508.58	adult	150.0002	82.0005	-86.0013	1119.1498	74.4992	70653.7111	222668.6385	3741826.9293	1200.17	-0.5958	339.934	-0.31965	336.868	-0.32347	575.0865	-1.0084	513.0767	212206.9062	411.8226	-0.62987	464.7968	-1.1092	12532300	-0.5437	214.929	82.3624	81.5518	136.9321	132.0379	50527.9297	107.8247	-1.3817	124.0387	3036450
018	2019-06-14t0145	1560494908.96	adult	154.0004	86.0006	-82.0012	1127.2862	72.5935	67786.5744	213677.6833	3390665.5137	1335.03	-0.33318	345.914	-0.12918	343.2177	-0.11003	600.7106	-0.64083	547.9019	213252.2812	428.7011	-0.060687	493.6956	-0.36641	12248100	-0.63293	202.459	86.7975	86.0558	135.2022	132.4328	47996.793	112.833	-1.1573	127.0382	3073330
018	2019-06-14t0545	1560509308.94	adult	158.0003	90.0006	-78.0012	771.9105	86.237	50644.6697	160414.6394	2935811.9034	1133.1	-0.6841	352.364	0.077543	357.6654	0.40159	577.709	-0.94832	549.9296	149048.9219	442.4386	0.39123	510.9936	0.050827	9087470	-1.596	351.895	98.0601	99.691	158.7477	154.4613	40956.918	132.2518	-0.13005	147.5186	2528970
018	2019-06-14t0945	1560523709.78	adult	162.0006	94.0008	-74.001	401.9651	80.1598	23411.0218	74772.2839	1218893.2466	1821.36	0.61099	316.403	-1.2362	374.6017	0.98442	1074.126	5.9886	1029.1863	132117.5	511.0433	2.919	774.1078	7.1445	3876260	-3.1412	266.423	82.2767	96.6584	205.0782	202.3739	25224.623	140.6647	0.3104	177.1648	1007970
018	2019-06-14t1345	1560538112.98	adult	166.0015	98.0017	-70.0001	501.292	74.0591	26306.1689	83528.7875	1216214.6037	1531.76	0.10019	377.297	0.91215	370.0486	0.78021	807.5839	2.301	737.4875	102563.1484	459.834	0.93025	598.6907	2.3211	4756200	-2.84	173.211	83.538	82.9939	130.1137	127.0619	16524.4453	107.8959	-1.5747	120.5047	1053080
018	2019-06-14t1745	1560552510.92	adult	170.0009	102.0011	-66.0007	1093.5047	76.1326	70114.5914	221004.1786	3774965.1343	1010.96	-0.86047	323.713	-0.98115	320.1596	-0.97705	560.0422	-1.1548	492.2958	204975.4688	399.1492	-1.4153	443.4146	-1.9158	11837200	-0.74787	326.66	80.8631	79.6249	136.5385	132.3834	49973.1094	107.7638	-1.6334	125.6962	2956920
018	2019-06-14t2145	1560566912.08	adult	174.0012	106.0014	-62.0003	1154.1162	80.5628	77416.4419	244002.3515	4348476.0385	747.822	-1.3508	328.945	-0.79829	326.0329	-0.76295	502.8152	-1.955	480.1787	203137.3281	399.541	-1.4461	445.7536	-1.8849	13271600	-0.33383	206.6	89.4442	88.322	149.6275	146.5076	60449.5078	118.9171	-1.0339	137.8329	3608720
018	2019-06-15t0145	1560581311.83	adult	178.0011	110.0014	-58.0004	756.3008	84.7177	50608.3753	160412.4816	2871354.4908	723.321	-1.3898	353.92	0.05659	349.8889	0.039813	532.7849	-1.5158	521.9089	137991.2812	437.464	-0.040433	497.3759	-0.52104	9151670	-1.5042	297.926	113.144	111.984	182.64	178.5179	47303.7734	149.133	0.70651	169.7074	2925670
018	2019-06-15t0545	1560595711.78	adult	182.0011	114.0013	-54.0004	1015.5869	77.1691	68239.8016	215395.7382	3797493.8339	877.42	-1.0747	339.654	-0.42529	335.2895	-0.43392	567.662	-0.99326	527.5966	200952.3594	408.9355	-1.1547	464.0319	-1.4393	11991500	-0.69731	233.318	92.4191	90.5901	166.1866	163.1332	58830.0742	125.6198	-0.71841	151.5993	3262860
018	2019-06-15t0945	1560610111.8	adult	186.0011	118.0013	-50.0004	1096.0933	74.5264	68196.6328	214895.2131	3558877.0396	1199.78	-0.40476	355.804	0.12248	350.8504	0.076008	593.1775	-0.59254	535.7178	211171.1875	432.3132	-0.28511	492.9364	-0.67667	12666300	-0.50755	276.617	87.6425	85.9629	159.7176	155.3915	56859.4766	118.5466	-1.1815	144.4956	3119990
018	2019-06-15t1345	1560624511.74	adult	190.0011	122.0013	-46.0004	883.905	85.3608	59124.5919	186846.1468	3316016.0362	1125.6	-0.53114	346.315	-0.18947	357.4693	0.29239	636.5253	0.094336	602.3007	196686.3281	469.8972	1.1384	556.2025	1.023	10674100	-1.0589	299.272	103.749	104.0608	217.0777	213.0767	67077.0156	162.1314	1.4148	198.3315	3197750
018	2019-06-15t1745	1560638912.42	adult	194.0013	126.0015	-42.0002	1148.9494	77.1667	74350.0829	234256.2127	4063056.9276	982.351	-0.81088	370.339	0.61728	365.2636	0.54389	596.9811	-0.47425	552.8034	231628.6562	468.6253	1.0815	522.1734	0.094375	14355800	-0.040508	355.467	96.8895	94.0271	196.0794	191.1693	76078.8203	135.7677	-0.2167	177.5378	3755820
018	2019-06-15t2145	1560653312.13	adult	198.0012	130.0014	-38.0003	1127.0125	76.3944	72527.4541	228581.4781	3909975.8391	1006.82	-0.73831	340.314	-0.37959	333.1622	-0.46289	592.0173	-0.52229	531.7847	224374.5469	419.8844	-0.81749	485.6845	-0.91382	12871700	-0.4492	258.591	92.9581	90.4379	189.3311	186.0056	71756.4844	127.7051	-0.74706	168.9116	3515950
018	2019-06-16t0145	1560667712.97	adult	202.0015	134.0017	-34.0001	1103.5632	75.126	68776.0454	216704.1533	3618365.1151	1706.93	0.85094	385.236	1.1217	380.9081	1.0447	698.1548	1.2231	615.7422	250637.5625	461.9062	0.80208	538.3166	0.52264	13825000	-0.18797	359.137	100.696	97.6298	210.1387	203.9728	75439.7891	139.8296	-0.045793	184.1245	3613680
018	2019-06-16t0545	1560682112.13	adult	206.0012	138.0014	-30.0003	877.1913	89.3783	65379.46	206837.731	4037211.534	653.606	-1.5054	310.916	-1.3808	339.6564	-0.26394	537.4193	-1.3751	528.399	183259.9844	441.2466	-0.031489	501.93	-0.50292	10573300	-1.0723	293.451	93.4779	97.8775	219.728	214.5254	74927.25	155.4406	0.86365	198.582	3178900
018	2019-06-16t0945	1560696512.73	adult	210.0014	142.0016	-26.0002	893.379	80.0921	56351.0676	177916.66	3015803.8212	966.861	-0.76684	387.264	1.1946	380.4898	1.0445	660.431	0.69627	621.2557	188222.8438	481.1712	1.5227	560.4221	1.1131	11021100	-0.94683	470.986	101.108	96.6437	230.1382	225.6703	65589.3828	151.3909	0.56736	205.9004	2877430
018	2019-06-16t1345	1560710913.04	adult	214.0015	146.0017	-22.0001	1174.4237	93.0885	86410.4083	272816.0523	5283227.0482	720.957	-1.3385	347.166	-0.18468	347.8441	-0.020095	554.0908	-1.0883	541.677	247124.5156	442.5038	-0.04337	510.3657	-0.31324	15469700	0.25243	420.515	105.975	103.9446	216.5019	210.7	96559.8672	155.9871	0.80176	194.3494	4722260
018	2019-06-16t1745	1560725311.96	adult	218.0012	150.0014	-18.0004	843.6047	79.377	55790.5641	176456.3166	3087114.7961	1063.69	-0.4867	414.538	2.1402	411.8843	2.0882	642.3274	0.45881	601.4864	184347.9531	502.1136	2.3187	568.8828	1.3237	11873200	-0.71628	294.142	112.962	109.4475	237.4885	233.7978	68159.2031	162.7327	1.1647	215.9915	3235450
018	2019-06-16t2145	1560739712.87	adult	222.0014	154.0016	-14.0001	913.9846	90.5764	62211.0586	196626.5862	3589133.7905	1085.72	-0.4028	372.739	0.67934	367.4621	0.61332	621.6663	0.1209	584.5067	195824.8906	472.2766	1.0864	551.0624	0.79608	11713300	-0.76054	574.438	115.661	110.4219	236.2404	230.1117	74415.7188	172.9928	1.7399	213.9771	3634650
018	2019-06-17t0145	1560754112.44	adult	226.0013	158.0015	-10.0002	846.7625	79.9529	54620.7946	172649.2855	2961385.94	807.529	-1.0918	419.758	2.3662	416.7039	2.3157	613.5905	-0.0054631	597.9712	173032.5	517.1923	2.8783	571.8725	1.3653	11829600	-0.73527	314.776	117.2	113.3572	245.2691	239.4301	69165.875	172.1054	1.6304	223.0565	3302920
018	2019-06-17t0545	1560768513.13	adult	230.0015	162.0017	-6.0001	788.1884	79.1249	51931.7732	164329.9565	2864337.3137	912.422	-0.79844	430.824	2.7845	425.9883	2.6712	631.796	0.34679	607.9435	168689.5312	538.2001	3.6815	587.9304	1.7938	11490500	-0.82863	321.906	121.593	117.7564	257.3716	251.7957	68718.2266	178.0687	1.9387	235.4918	3243010
018	2019-06-17t0945	1560782912.8	adult	234.0014	166.0016	-2.0001	802.9308	77.4023	52477.6934	165915.8586	2859404.1205	724.869	-1.2838	432.009	2.8221	428.0915	2.7626	603.4352	-0.15746	597.3351	163530.9531	530.8083	3.2445	578.9836	1.4775	11677200	-0.7826	332.46	124.111	120.1169	253.3391	247.941	68654.8906	181.9661	2.1085	233.3372	3354730
018	2019-06-17t1345	1560797313.84	dead	238.0017	170.0019	2.0001	680.3825	76.4099	42955.3018	136124.6149	2276584.0431	779.034	-1.1187	444.423	3.2119	440.3149	3.1668	635.8135	0.46182	626.1667	140514.7812	549.5741	3.7013	601.7301	1.9958	9815970	-1.2757	361.212	130.412	126.9342	270.7655	265.1318	59839.168	193.7363	2.7341	246.1499	2880400
019	2019-06-07t1345	1559933314.25	egg	-1.9994	-49.9991	-246.001	189.8266	21.139	2514.2631	7974.2693	31488.8051	0	-0.10898	0	-0.61064	0	-0.60727					0	-0.61354	0	-0.62742	0	0.43587	0	0	0				0	-0.70483	0	0
019	2019-06-07t1745	1559947709.97	larva	1.9994	-46.0003	-242.0022	181.8644	35.1108	3623.7376	11870.7622	70452.056	0	-0.51688	0	-0.79045	0	-0.78485					0	-0.79557	0	-0.78008	0	0.21375	0	0	0				0	-0.81392	0	0
019	2019-06-07t2145	1559962111.28	larva	5.9998	-41.9999	-238.0018	195.4469	37.7196	3943.0558	12938.8512	83040.0226	0	-0.78344	0	-0.97901	0	-0.97107					0	-0.98684	0	-0.93852	0	-0.010518	0	0	0				0	-0.92619	0	0
019	2019-06-08t0145	1559976510.58	larva	9.9996	-38.0001	-234.002	195.4473	38.0593	3939.4423	12986.4186	83432.7075	0	-0.99056	0	-1.1774	0	-1.167					0	-1.1885	0	-1.1036	0	-0.23679	0	0	0				0	-1.042	0	0
019	2019-06-08t0545	1559990911.69	larva	13.9999	-33.9998	-230.0017	181.4751	39.7407	3853.4175	12846.5102	83857.4386	0	-1.1637	0	-1.3873	0	-1.3742					0	-1.4023	0	-1.2765	0	-0.46495	0	0	0				0	-1.162	0	0
019	2019-06-08t0945	1560005312.17	larva	18	-29.9997	-226.0016	321.2935	33.2287	8080.3	25532.2879	174435.3263	308.357	-0.46104	232.616	1.047	231.934	1.0665	292.0052	-1.0203	291.7113	12848.2266	269.016	0.97633	284.7421	0.39929	1013270	-0.34648	124.348	68.2607	68.0389	102.7491	100.9687	4520.9609	88.2916	0.12943	97.7902	297344
019	2019-06-08t1345	1560019712.1	larva	22	-25.9997	-222.0016	310.4713	43.127	10570.0063	33524.3762	310023.6881	267.766	-0.75998	19.6043	-1.6167	0	-1.8307	232.0482	-1.4826	229.0117	13226.7461	184.903	-0.010582	222.1991	-0.1508	109921	-0.88761	143.123	9.5708	0	122.2471	121.3762	6968.0864	90.4051	0.078202	112.8471	53663.2
019	2019-06-08t1745	1560034111.68	larva	25.9999	-21.9998	-218.0017	509.7167	45.8009	17308.9155	54627.58	502989.074	538.483	-0.26965	212.489	0.52097	209.5107	0.51711	389.4278	-0.66638	379.8463	36216.7891	263.6208	0.63306	305.4563	0.28236	1955530	-0.48171	300.467	83.6747	83.1553	133.1334	129.2241	12381.4053	111.6499	0.35261	124.5921	770058
019	2019-06-08t2145	1560048512.48	larva	30.0001	-17.9996	-214.0015	739.2971	45.2712	25117.4644	79087.8682	727859.4885	1302.9	1.2982	213.5	0.36986	206.418	0.31499	718.8519	1.2759	647.4485	96326.1562	256.6388	0.39439	437.2175	1.1049	2848730	-0.40284	221.663	70.3505	70.0374	105.1524	102.8551	14090.4199	90.6024	-0.10133	99.3197	938687
019	2019-06-09t0145	1560062911.93	larva	34	-13.9997	-210.0017	760.0773	54.2499	31721.0724	100314.3764	1086971.7011	945.786	0.27228	201.41	0.02848	194.9045	-0.019349	594.4175	0.43426	567.0526	99862.1406	247.921	0.11363	415.7933	0.83377	3372410	-0.45083	115.04	65.1799	64.9456	98.927	97.684	16619.7383	84.9768	-0.30474	94.1628	1091370
019	2019-06-09t0545	1560077312.41	larva	38.0001	-9.9996	-206.0015	759.3187	56.7111	36118.1572	113917.5804	1434825.1741	893.701	-0.024232	220.614	0.098831	213.9806	0.050379	583.6216	0.29056	578.6161	110888.1094	277.4197	0.26983	395.3766	0.54757	4188570	-0.39636	220.577	68.4739	68.26	105.973	103.8455	20134.8613	90.0996	-0.31881	99.4803	1300040
019	2019-06-09t0945	1560091713.46	larva	42.0004	-5.9993	-202.0012	1013.8777	62.3229	50718.6607	159790.5337	2148044.4013	1307.53	0.63868	203.94	-0.36433	198.2721	-0.39899	573.3196	0.14014	459.5598	153076.3281	246.9775	-0.33147	332.9908	-0.1154	5426840	-0.19375	191.432	65.3162	64.9599	100.1502	97.9667	26740.1133	85.5554	-0.52698	94.5593	1738060
019	2019-06-09t1345	1560106110.77	larva	45.9996	-2.0001	-198.002	994.4632	63.1263	50912.7223	160308.5473	2245209.6094	2441.37	2.6466	235.485	-0.11118	228.2509	-0.16867	695.6119	0.93835	586.0005	185728.3906	295.9595	0.087497	394.0304	0.23589	6287200	-0.12185	308.422	68.2638	68.0047	105.156	102.8164	28076.6445	88.7565	-0.59397	98.792	1822570
019	2019-06-09t1745	1560120511.14	adult	49.9997	2.0001	-194.0019	1103.2133	67.4515	62869.11	198093.8215	2988371.7502	863.689	-0.54932	229.324	-0.4773	223.0148	-0.52007	530.6819	-0.36302	489.5132	174594.3438	288.2252	-0.28037	378.4913	-0.083499	7535350	0.084986	274.902	70.9654	70.6938	108.2799	105.1193	35624.0938	92.0202	-0.6672	101.5147	2331850
019	2019-06-09t2145	1560134911.44	adult	53.9998	6.0001	-190.0018	1110.2368	69.1799	65383.975	206075.0529	3201334.2001	2073.1	1.5051	256.203	-0.26742	249.7365	-0.31281	626.6146	0.28417	573.6408	214302.2031	316.0748	-0.11278	421.9303	0.16295	8754970	0.27838	221.756	68.0556	67.8814	103.6386	101.3238	35444.4023	88.4378	-0.90398	97.3571	2325600
019	2019-06-10t0145	1560149311.63	adult	57.9999	10.0002	-186.0017	1136.3701	75.5357	69439.2685	218761.2483	3572948.081	1943.67	1.138	271.293	-0.15921	266.1654	-0.17741	637.6238	0.29569	540.4647	231457.4531	325.8529	-0.14216	402.0495	-0.16628	9838980	0.44098	175.737	71.1812	70.9383	107.3483	105.6743	38967.4375	92.345	-0.90924	101.7461	2581530
019	2019-06-10t0545	1560163711.32	adult	61.9998	14.0001	-182.0018	1140.5361	76.4635	72950.7207	229916.1176	3918594.626	1010.51	-0.60517	259.125	-0.64638	254.6908	-0.64918	558.2522	-0.49213	526.3931	212694.0938	313.0329	-0.62451	378.9671	-0.57671	9857100	0.2306	154.335	69.0703	68.7213	105.6506	103.716	40252.8945	89.8506	-1.0644	100.0262	2627430
019	2019-06-10t0945	1560178111.22	adult	65.9998	18.0001	-178.0019	1240.3657	76.6103	76031.7589	239409.8083	3954037.0031	1693.56	0.50114	280.828	-0.3018	277.46	-0.2739	600.0356	-0.18869	514.2389	238214.1562	336.6927	-0.31381	388.4244	-0.60497	11140400	0.48795	172.125	72.944	72.6338	109.7385	107.9082	43566.1953	94.3504	-1.0181	104.0224	2893690
019	2019-06-10t1345	1560192511.82	adult	69.9999	22.0002	-174.0017	1171.5032	77.058	76776.9538	241943.0103	4204205.1626	2146.21	1.2043	291.663	-0.16478	287.3344	-0.16137	641.8687	0.15142	565.8887	257389.3594	357.8325	0.047942	419.3993	-0.26923	11677000	0.48805	235.404	67.8473	67.5698	105.5668	103.8801	42332.2734	89.7863	-1.2219	99.8564	2716330
019	2019-06-10t1745	1560206911.52	adult	73.9998	26.0002	-170.0018	1254.1182	81.8612	84249.3905	265371.7777	4787640.5108	1078.34	-0.67738	282.242	-0.63997	277.0116	-0.67026	527.0099	-1.1629	495.9292	231357.3438	353.9036	-0.23431	429.2493	-0.20002	12388200	0.56794	263.962	68.0035	67.6673	106.8688	104.2206	46915.3906	90.3037	-1.2699	100.3516	2984810
019	2019-06-10t2145	1560221311.64	adult	77.9999	30.0002	-166.0017	1240.7327	80.5326	82896.5898	261279.37	4641532.6789	1276.05	-0.3862	274.946	-1.1041	269.2317	-1.1619	639.9406	0.065739	588.6793	276454.3438	335.5591	-1.0326	414.3504	-0.62717	11874600	0.20091	155.141	67.6917	67.0885	112.0515	109.2189	48406.2383	90.7999	-1.3113	103.9237	2923540
019	2019-06-11t0145	1560235711.3	adult	81.9998	34.0001	-162.0018	1289.4087	77.5474	83433.4552	262741.2693	4565288.361	2190.95	1.1292	285.294	-0.93424	278.3097	-1.0464	655.2347	0.22955	573.7817	285027.125	351.9287	-0.70929	444.3734	-0.075327	12410000	0.24509	207.584	74.773	74.0408	130.9271	126.1324	56953.3047	97.8341	-1.1122	113.778	3252550
019	2019-06-11t0545	1560250112.18	adult	86	38.0003	-158.0016	1224.5341	83.3109	82199.5817	259067.9331	4619265.394	1543.43	-0.00043297	300.103	-0.53678	295.8443	-0.54018	631.7051	-0.095449	588.7698	271001.5	370.7054	-0.22687	464.6378	0.35859	12860000	0.27469	259.934	70.0521	69.7687	108.0579	105.7894	46356.8555	91.9599	-1.3706	102.1056	3001870
019	2019-06-11t0945	1560264512.02	adult	90	42.0003	-154.0016	1291.4633	77.3315	85052.8642	267926.6793	4647514.1914	1061.43	-0.84617	313.119	-0.16152	309.452	-0.13537	563.0566	-1.0494	529.9386	249997.125	378.2585	-0.11976	440.6805	-0.42677	13881200	0.54249	237.725	74.2146	73.6625	128.2632	117.4466	56948.8672	96.9341	-1.2236	109.737	3290080
019	2019-06-11t1345	1560278915.71	adult	94.001	46.0013	-150.0006	1238.5634	82.1861	82914.9509	261203.3049	4674320.1145	1133.25	-0.74475	326.714	0.26767	322.5708	0.2803	627.1705	-0.21303	588.0509	270937.6562	390.6797	0.1979	472.0578	0.37764	14111400	0.52176	180.891	76.3882	75.6764	128.2113	123.2023	55387.2891	100.2144	-1.1313	115.1754	3299360
019	2019-06-11t1745	1560293314.09	adult	98.0005	50.0009	-146.0011	1312.1957	80.9894	86142.1144	271271.7146	4798873.4777	1072.8	-0.86498	308.988	-0.61206	304.7586	-0.62419	576.7949	-0.94304	547.6478	259557.7188	369.421	-0.83024	448.8998	-0.45802	13875400	0.33483	234.911	74.2618	73.7775	114.4881	112.4189	51519.6641	96.8404	-1.305	107.8794	3334800
019	2019-06-11t2145	1560307714.38	adult	102.0006	54.001	-142.001	1386.9061	79.9117	92066.3264	289857.2907	5178126.0218	1714.18	0.22598	312.686	-0.57904	307.1423	-0.6516	638.9734	-0.093958	563.2608	306707.25	387.427	-0.26592	481.0004	0.40707	15003000	0.68881	373.956	75.3275	74.514	136.948	122.4165	65735.0625	100.0529	-1.2107	114.6121	3614290
019	2019-06-12t0145	1560322115.5	adult	106.0009	58.0013	-138.0007	1264.5573	78.6626	82827.5483	260922.8124	4527886.3638	1207.19	-0.65495	323.296	-0.24567	318.6351	-0.27606	626.307	-0.29076	568.2234	270564.625	394.4852	-0.1349	470.738	-0.036474	13962200	0.21536	228.227	79.2581	78.3576	134.543	129.7953	58122.5547	106.0168	-0.9935	122.386	3422920
019	2019-06-12t0545	1560336514.82	adult	110.0008	62.0011	-134.0009	1309.6009	78.3744	84758.9689	266895.4572	4629986.5417	1535.23	-0.092469	309.68	-0.91306	305.5972	-0.9443	588.5591	-0.84259	509.3257	260143.125	369.5803	-1.2965	425.1631	-1.5631	13683200	0.048403	353.772	76.1646	75.5669	124.1943	117.749	54893.8945	99.1125	-1.3359	111.4709	3365330
019	2019-06-12t0945	1560350915.69	adult	114.001	66.0013	-130.0006	1248.0209	80.2711	84812.9676	267206.2067	4821063.6797	2463.03	1.518	337.947	0.15534	332.9689	0.11636	644.7213	-0.051698	547.4486	284966.7812	406.6233	0.067717	480.8285	0.043779	14932900	0.47293	278.396	81.9531	80.9323	145.7776	139.2023	64433.6875	108.1039	-0.97493	127.2533	3621260
019	2019-06-12t1345	1560365314.85	adult	118.0008	70.0011	-126.0008	1283.3636	78.5105	83350.5978	262550.7992	4558377.689	1465.64	-0.21177	321.143	-0.61435	316.7739	-0.66237	600.7134	-0.68741	542.6133	261310.3438	387.3913	-0.83473	455.8506	-0.81733	13947300	0.05702	166.839	75.9791	75.4382	119.143	116.2036	51827.2109	99.6715	-1.4067	111.6449	3299770
019	2019-06-12t1745	1560379712.51	adult	122.0001	74.0004	-122.0015	1178.8868	80.8149	80940.6263	255235.4512	4640309.1347	903.146	-1.191	336.301	-0.08575	334.2348	-0.02067	487.8312	-2.301	471.7547	201962.125	400.8089	-0.41898	447.3564	-1.1582	13905000	0.0068344	281.852	77.881	77.2682	123.4016	120.4362	51088.2695	102.7797	-1.3087	115.8046	3220140
019	2019-06-12t2145	1560394115.91	adult	126.0011	78.0014	-118.0005	1312.6877	81.2755	88403.2885	278485.8936	4984274.1119	2564.42	1.7285	329.756	-0.41793	324.0085	-0.52698	684.5201	0.4978	568.0171	315563.7812	400.6597	-0.53646	482.6797	-0.1936	15184900	0.43927	249.5	77.3983	76.7129	123.3043	120.3065	56843.2773	101.933	-1.3971	114.7725	3564110
019	2019-06-13t0145	1560408513.93	adult	130.0005	82.0008	-114.0011	1239.306	79.8033	84251.9995	265470.8605	4786155.2341	2089.35	0.90748	310.958	-1.215	306.3486	-1.3253	614.0145	-0.50342	484.1571	269552.375	374.5992	-1.6521	430.3997	-1.7972	13648000	-0.13393	322.805	78.4962	77.6813	127.2173	123.4692	55848.375	103.2095	-1.382	117.2501	3445200
019	2019-06-13t0545	1560422913.77	adult	134.0005	86.0008	-110.0011	1335.6087	81.938	88297.9445	278126.3899	4990508.9261	2278.94	1.2578	334.57	-0.35265	328.8764	-0.46371	712.9223	0.89428	595.8238	327944.25	412.2222	-0.28811	497.1338	0.062338	15389500	0.44781	311.509	83.9511	82.0608	177.2563	165.9886	81537.8984	113.6852	-0.90186	145.109	3861580
019	2019-06-13t0945	1560437330.96	adult	138.0052	90.0056	-105.9964	1348.4614	81.0045	90094.9756	283709.6214	5072331.6272	1639.09	0.14079	324.373	-0.79481	319.4072	-0.90304	618.4506	-0.43145	535.3811	290671.75	390.3948	-1.2156	466.9703	-0.87125	15234200	0.36912	348.84	76.4676	75.6952	127.015	122.2495	59697.0469	100.93	-1.5954	115.7448	3591300
019	2019-06-13t1345	1560451714.32	adult	142.0006	94.0009	-102.001	1035.998	86.3778	73743.5841	233076.2245	4329625.4829	1633.56	0.14742	329.85	-0.62802	325.2033	-0.71355	658.3784	0.13469	573.0712	252158.9062	400.1748	-0.92218	486.8007	-0.37407	12626000	-0.50988	239.514	77.2023	75.7264	154.9814	147.5504	59357.8828	104.9391	-1.438	129.9644	2955150
019	2019-06-13t1745	1560466114.01	adult	146.0005	98.0008	-98.0011	1403.6737	83.8723	92549.3539	291322.4902	5279519.6518	1648.77	0.19354	336.204	-0.42531	332.2683	-0.47011	618.3237	-0.41673	560.2227	298650.375	409.1146	-0.6588	482.3919	-0.56109	16221200	0.64545	328.144	76.0053	74.9829	133.6205	126.3891	64538.6992	102.001	-1.6421	118.0415	3667100
019	2019-06-13t2145	1560480513.29	adult	150.0003	102.0006	-94.0013	1380.9767	79.9273	94883.1986	299040.5981	5379467.9472	1678.78	0.26909	351.899	0.12698	345.5982	0.016072	674.238	0.37094	577.4814	333747.8125	432.1792	0.14342	516.8359	0.33512	17386600	0.99017	320.923	81.7341	79.6885	173.3506	167.0922	85808.5547	110.7024	-1.2273	146.4177	4038320
019	2019-06-14t0145	1560494913.65	adult	154.0004	106.0007	-90.0012	1407.18	82.9816	93865.9703	295481.7198	5364815.7185	1316.75	-0.36647	336.501	-0.47615	330.3649	-0.60019	650.4	0.049768	562.3586	318696	414.1967	-0.61022	505.5388	-0.040295	16457200	0.67332	338.996	81.5469	80.5531	139.0915	134.6098	68154.8281	109.0942	-1.3608	126.2927	3988210
019	2019-06-14t0545	1560509313.68	adult	158.0004	110.0008	-86.0012	835.641	89.5027	58064.9632	183727.5917	3393487.6934	1757.63	0.46363	358.407	0.29718	352.3894	0.20483	789.998	2.0044	710.6799	223569.4375	423.0941	-0.34003	525.3098	0.44214	10135000	-1.2766	261.911	81.4405	80.1814	139.1769	135.9343	39387.0742	109.7839	-1.3706	127.6854	2302970
019	2019-06-14t0945	1560523714.5	adult	162.0007	114.001	-82.0009	1373.6762	82.8992	93140.2481	293259.5037	5345706.7601	1632.14	0.25983	351.121	0.0073523	347.7504	0.0073036	645.1008	0.0047004	581.572	313519	425.9578	-0.2936	502.9854	-0.22058	17035300	0.80438	403.189	84.0145	82.5809	152.7783	145.5064	74250.2344	112.9294	-1.2425	134.9359	4076130
019	2019-06-14t1345	1560538117.79	adult	166.0016	118.0019	-78	1410.7942	82.0774	92591.419	291444.0166	5271906.2849	966.478	-0.96036	351.648	0.006541	347.4243	-0.022245	610.2208	-0.46535	572.8571	294736.625	425.4184	-0.37007	504.4781	-0.22707	16973700	0.76452	268.121	83.8509	82.3916	146.5069	141.2408	70762.8516	112.7206	-1.3008	131.7759	4047400
019	2019-06-14t1745	1560552515.66	adult	170.001	122.0013	-74.0006	1250.3655	81.584	86871.343	273808.6105	5037677.6949	1373.55	-0.17162	348.165	-0.12911	345.271	-0.10842	649.7996	0.11233	573.4268	294359.1875	427.9977	-0.32257	509.372	-0.13608	15750600	0.38959	248.471	96.7681	96.4005	157.9105	154.7104	71533.4531	129.4051	-0.38764	147.0097	4377690
019	2019-06-14t2145	1560566916.81	adult	174.0013	126.0016	-70.0003	1093.3143	89.3165	78021.3139	246454.35	4607013.5914	1163.49	-0.54962	340.493	-0.40075	336.9956	-0.39256	575.4705	-0.91973	538.7947	225584.4375	406.3469	-1.1876	474.9892	-1.0971	13344600	-0.31289	281.777	82.0417	80.9629	143.613	138.1987	56296.2969	109.8747	-1.5612	128.5774	3215380
019	2019-06-15t0145	1560581316.55	adult	178.0012	130.0016	-66.0004	1334.8626	84.4029	91967.2718	289770.4737	5362512.7141	1086.95	-0.67737	329.98	-0.75868	323.8222	-0.82269	613.9422	-0.34576	558.3317	291622.5312	415.3325	-0.88244	511.0588	-0.1527	15660800	0.34125	343.769	79.4509	77.5956	165.734	153.1356	78723.6406	109.4473	-1.6347	136.3385	3770740
019	2019-06-15t0545	1560595716.53	adult	182.0012	134.0015	-62.0004	1384.1259	82.6707	94054.5999	296192.1635	5382246.4417	1043.03	-0.74416	344.109	-0.27493	339.7687	-0.28827	596.201	-0.57587	548.4091	290946.125	417.3511	-0.83399	502.2803	-0.4096	16783900	0.64848	241.235	82.9072	81.6126	146.4358	141.2756	71460.6562	111.5341	-1.5578	131.3608	4043800
019	2019-06-15t0945	1560610116.56	adult	186.0012	138.0016	-58.0004	1393.35	83.9324	94965.5158	299019.8716	5486730.1504	1245.45	-0.31174	347.235	-0.16482	342.2553	-0.19972	621.71	-0.16806	567.3726	307746.4375	420.5005	-0.73624	501.1684	-0.4547	17177000	0.74944	303.194	84.9124	83.5863	150.2144	145.8535	74356.1172	113.8171	-1.4658	136.2838	4200440
019	2019-06-15t1345	1560624516.5	adult	190.0012	142.0015	-54.0004	1103.558	85.6147	75455.176	238192.4439	4399432.4389	906.22	-0.98798	337.902	-0.47039	334.4157	-0.44009	544.1266	-1.3072	528.5944	212753.4844	412.9336	-1.0451	487.3168	-0.84138	13202500	-0.3585	390.28	81.6424	79.9213	158.4933	148.7726	61970.8984	112.0117	-1.6185	135.4523	3189930
019	2019-06-15t1745	1560638917.17	adult	194.0014	146.0017	-50.0002	1448.5696	85.6401	99312.0879	312610.3834	5829519.2671	1182.17	-0.38478	331.884	-0.66456	328.5658	-0.61508	570.0812	-0.89092	539.4551	295302.0625	408.2945	-1.2438	489.3876	-0.79799	17162400	0.7333	285.651	84.9843	83.2091	163.591	152.6815	84740.1562	114.5977	-1.5049	138.9599	4394710
019	2019-06-15t2145	1560653316.9	adult	198.0013	150.0017	-46.0003	993.8107	87.1902	68750.6393	217182.9786	4053671.2024	675.013	-1.4634	350.187	-0.050395	345.6807	-0.06861	549.6085	-1.1938	542.2535	190714.1406	427.682	-0.51484	504.8595	-0.38813	12134000	-0.65178	275.296	85.6933	84.3782	159.3507	146.8852	55294.707	114.1739	-1.5736	133.173	2969270
019	2019-06-16t0145	1560667717.75	adult	202.0016	154.0019	-42	1426.3666	84.85	100043.5691	314995.8787	5932921.136	1399.31	0.16194	345.132	-0.21829	339.4235	-0.26295	617.3673	-0.084946	578.7274	321648.375	426.0251	-0.60116	522.3611	0.081724	17969700	0.94572	452.184	83.6708	82.0551	157.0347	150.7785	81815.0938	113.2665	-1.6722	137.5826	4356400
019	2019-06-16t0545	1560682116.96	adult	206.0013	158.0017	-38.0003	1460.8319	86.1648	99041.1698	311762.9032	5790143.1298	1628.9	0.73192	345.966	-0.19955	340.2112	-0.24625	634.9723	0.23628	587.9992	327645.6875	427.1261	-0.58749	523.8248	0.1064	17850400	0.90753	411.489	83.7486	81.9001	163.7866	157.7449	84513.8906	114.3209	-1.6525	144.0132	4321090
019	2019-06-16t0945	1560696517.51	adult	210.0015	162.0018	-34.0001	1491.7986	85.0154	103480.9968	325818.0778	6081269.6399	1018.86	-0.6447	326.07	-0.89188	320.5326	-0.89591	596.5482	-0.37869	569.0731	321539.4688	403.9198	-1.5442	514.3654	-0.17846	17562500	0.8229	287.353	85.8324	83.6339	181.0397	173.1684	97580.3906	117.7971	-1.4887	153.5941	4623020
019	2019-06-16t1345	1560710917.84	adult	214.0016	166.0019	-30	1353.1284	86.5369	94867.8269	298824.5226	5714795.6433	2950.62	4.0287	335.23	-0.59515	329.7157	-0.61267	668.9256	0.88324	558.3922	331118.1562	408.5495	-1.4011	491.3195	-0.85112	16561000	0.54622	278.247	82.2337	80.6574	149.5089	144.5769	73857.4062	112.136	-1.8842	134.335	4062510
019	2019-06-16t1745	1560725316.69	adult	218.0013	170.0016	-26.0003	1418.2153	87.3743	97584.5876	307177.4483	5817408.4569	1109.75	-0.37305	355.223	0.079163	350.9844	0.072286	587.3358	-0.50354	562.3422	285445.1875	430.2214	-0.57224	511.4339	-0.3078	17263500	0.728	225.928	89.9408	88.4745	157.9582	153.6117	76767.6719	121.0074	-1.3913	143.3073	4371030
019	2019-06-16t2145	1560739717.65	adult	222.0015	174.0019	-22.0001	1468.2325	85.8675	101019.8993	317982.3041	5931881.3659	1019.51	-0.57028	341.772	-0.41093	336.9371	-0.41367	589.5946	-0.45055	564.484	310126.75	418.3698	-1.0923	511.296	-0.33855	17974500	0.90994	400.321	83.944	82.1825	153.0517	149.0705	80505.1875	114.9205	-1.8175	138.4919	4414780
019	2019-06-17t0145	1560754117.21	adult	226.0014	178.0017	-18.0002	955.2081	92.4664	67729.9905	214077.336	4022996.7571	907.838	-0.83238	314.422	-1.4338	309.7432	-1.3905	533.9374	-1.4472	503.3032	177267.2188	386.075	-2.4624	456.0891	-1.9527	10436300	-1.1066	286.964	80.7299	78.3338	159.5273	156.0603	52963.0781	115.4211	-1.8535	143.6304	2679590
019	2019-06-17t0545	1560768517.94	adult	230.0016	182.0019	-14	1530.8459	86.198	107092.1497	337115.9148	6337595.0159	1217.82	0.011927	333.254	-0.78817	328.0529	-0.79065	590.8409	-0.40603	563.2063	329689.25	420.425	-1.1035	524.8248	-0.01129	18576900	1.0545	408.368	85.5104	83.5203	169.674	164.3041	94678.0938	117.1961	-1.8019	148.4475	4766690
019	2019-06-17t0945	1560782917.59	adult	234.0015	186.0018	-10.0001	1525.3153	85.614	105642.3484	332523.81	6204815.569	1208.6	0.031967	330.596	-0.91974	325.7406	-0.91019	566.1896	-0.85295	543.9194	311970.5	419.0388	-1.1777	506.7813	-0.54972	18184800	0.94274	437.019	86.5046	84.3845	169.5037	164.1977	93396.5234	118.9089	-1.7526	149.2388	4758270
019	2019-06-17t1345	1560797318.69	adult	238.0018	190.0021	-5.9998	1473.769	86.5632	102976.3838	324178.1806	6101351.7784	1178.78	-0.0036222	335.221	-0.7695	329.9636	-0.7843	581.5041	-0.56177	559.7409	311686.1875	422.0008	-1.0472	516.6993	-0.29353	17966800	0.87721	257.852	87.379	85.2567	172.1065	165.6375	92249.0703	120.2235	-1.716	152.021	4683250
019	2019-06-17t1745	1560811717.5	adult	242.0015	194.0018	-2.0001	1502.7263	85.6223	103306.6135	325190.8835	6026875.7514	1152.77	-0.030181	337.088	-0.69947	332.1837	-0.70937	570.9403	-0.75451	551.6538	307165.875	425.8103	-0.85886	515.4511	-0.33736	18134700	0.91262	247.927	87.6302	85.365	173.4362	169.1425	93308.6562	121.8485	-1.6384	153.4324	4714330
019	2019-06-17t2145	1560826118.28	dead	246.0017	198.002	2.0001	1488.0351	85.1743	102464.1418	322557.3049	5962090.6768	1326.41	0.5269	338.872	-0.63205	333.2034	-0.67261	580.1309	-0.57796	558.9295	309789.875	428.9635	-0.72174	521.2938	-0.2093	18080800	0.88931	279.214	88.1457	85.6821	176.5167	171.6203	94259.9219	123.3004	-1.5643	155.8581	4703100
020	2019-06-07t1345	1559933318.65	egg	-1.9994	-53.9992	-317.9742	99.6848	29.7081	1913.4533	6253.9361	35104.8487	124.991	0.69914	75.7687	0.12336	75.5833	0.12837	113.0659	-1.4108	112.863	1243.7245	98.9296	0.19529	107.4168	-0.022218	79860.2	0.46299	127.77	78.8263	78.473	112.899	111.0141	1241.8887	101.3613	0.71397	109.7724	83082.9
020	2019-06-07t1745	1559947714.44	larva	1.9994	-50.0004	-313.9753	164.6065	26.3755	2954.5834	9388.1162	49007.0225	0	-0.51688	0	-0.79045	0	-0.78485					0	-0.79557	0	-0.78008	0	0.21375	0	0	0				0	-0.81392	0	0
020	2019-06-07t2145	1559962115.68	larva	5.9998	-46	-309.975	153.6343	34.8782	3219.0738	10461.6547	64619.3196	0	-0.78344	0	-0.97901	0	-0.97107					0	-0.98684	0	-0.93852	0	-0.010518	0	0	0				0	-0.92619	0	0
020	2019-06-08t0145	1559976515.04	larva	9.9996	-42.0002	-305.9752	153.5522	34.7754	3216.7212	10471.2844	64254.9339	0	-0.99056	0	-1.1774	0	-1.167					0	-1.1885	0	-1.1036	0	-0.2368	0	0	0				0	-1.042	0	0
020	2019-06-08t0545	1559990916.38	larva	14	-37.9998	-301.9748	153.5492	34.7693	3244.7602	10550.7542	65082.1921	0	-1.1637	0	-1.3873	0	-1.3742					0	-1.4023	0	-1.2765	0	-0.46496	0	0	0				0	-1.162	0	0
020	2019-06-08t0945	1560005316.85	larva	18.0001	-33.9997	-297.9747	285.6496	36.6681	7601.1648	24056.7304	182138.0031	433.291	-0.11527	201.974	0.69691	200.9407	0.71093	281.8348	-1.0778	270.2904	11555.2266	240.6234	0.70121	259.0317	0.23151	825670	-0.41094	115.142	64.1545	63.8406	100.3385	98.9753	4113.8789	85.6999	0.087846	95.5724	262263
020	2019-06-08t1345	1560019716.91	larva	22.0001	-29.9997	-293.9746	376.0258	35.7403	10467.1823	33049.3963	249548.3508	323.808	-0.61574	236.654	0.96062	236.3617	0.988	299.529	-1.0894	297.3504	17073.1543	274.8296	0.89629	290.8132	0.31287	1328340	-0.46789	122.2	69.0155	68.6738	104.7154	104.1346	5968.7783	90.6688	0.082566	100.9173	387384
020	2019-06-08t1745	1560034116.35	larva	25.9999	-25.9998	-289.9748	430.466	47.5801	16567.8946	52492.8672	542095.9649	301.669	-0.8423	195.644	0.31257	194.2381	0.32737	270.9205	-1.3792	269.3839	23841.0078	240.6179	0.39102	260.5934	-0.032224	1715210	-0.56471	197.053	90.257	89.8996	143.6075	140.5826	12637.4561	120.528	0.50448	133.5972	791283
020	2019-06-08t2145	1560048517.12	larva	30.0002	-21.9996	-285.9746	482.0743	43.0791	15981.6454	50519.5868	444399.7071	391.884	-0.78773	244.028	0.76443	244.3272	0.80697	315.4806	-1.2327	312.4554	27131.334	286.641	0.72476	304.4077	0.13655	2075700	-0.67041	258.826	71.553	71.418	109.3842	105.3079	9407.0381	92.8785	-0.06103	102.1404	608630
020	2019-06-09t0145	1560062916.64	larva	34	-17.9998	-281.9747	686.6714	56.7787	29490.423	93267.0534	1070719.3772	342.96	-1.0426	215.161	0.21479	209.6332	0.181	313.9813	-1.3719	311.5827	48981.0781	281.6736	0.50404	303.5964	-0.01881	3345760	-0.46008	154.763	62.4496	62.0942	98.3083	96.9339	15336.1016	83.3137	-0.33529	92.6442	971091
020	2019-06-09t0545	1560077317.05	larva	38.0001	-13.9996	-277.9746	859.0801	65.5975	38599.0345	121636.0037	1536450.8743	750.9	-0.32242	199.174	-0.20706	194.1238	-0.23399	531.5168	-0.057586	522.443	108429.4219	239.9176	-0.18808	418.6389	0.73234	4045820	-0.44598	376.004	63.6794	63.2873	103.7517	99.1052	21165.3477	85.0898	-0.41447	94.9616	1293520
020	2019-06-09t0945	1560091718.13	larva	42.0004	-9.9993	-273.9743	904.8022	56.4872	41561.0294	130899.6855	1614134.4489	2931.91	3.8984	261.667	0.50826	254.9283	0.46043	794.4738	1.6763	592.9186	173989.7656	305.8828	0.43297	407.4756	0.50552	5720300	-0.091523	301.616	67.4259	67.2003	104.4075	100.815	22865.2422	87.5854	-0.48656	96.5258	1474000
020	2019-06-09t1345	1560106115.16	larva	45.9996	-6.0002	-269.9751	1085.4604	73.1126	61517.1141	193747.0532	2977587.2257	1281.57	0.40307	213.372	-0.46859	208.907	-0.48232	577.2434	0.081402	468.3525	185872.375	254.3194	-0.49268	326.8597	-0.35533	6863330	0.079391	111.242	61.867	61.5867	95.445	94.1263	30733.291	81.4617	-0.74623	90.6134	1990010
020	2019-06-09t1745	1560120515.63	larva	49.9997	-2	-265.975	1282.3598	66.3138	65664.0012	206578.2956	2918233.0574	915.6	-0.45229	253.521	-0.052783	252.2797	-0.0052292	505.8434	-0.55106	465.8083	174515.9688	308.4127	0.026689	352.3391	-0.32913	8724660	0.50198	188.7	64.6843	64.2977	100.6149	98.5378	34712.1484	85.8857	-0.80239	95.451	2226050
020	2019-06-09t2145	1560134915.89	adult	53.9998	2	-261.9749	1074.7023	70.0921	61572.9919	193975.6944	2996252.2662	1257.39	0.028487	258.333	-0.22576	254.7506	-0.21453	585.6826	-0.041365	495.8253	189175.4688	303.3655	-0.33009	361.62	-0.45465	8321930	0.12557	329.586	68.081	67.8741	103.6466	101.4267	33477.8633	88.246	-0.9085	97.4218	2193160
020	2019-06-10t0145	1560149316.09	adult	57.9999	6.0001	-257.9749	1082.2005	75.5885	66792.059	210511.6392	3484774.7107	897.255	-0.71992	244.371	-0.74075	240.255	-0.73833	534.8462	-0.56876	531.7639	186661.3125	297.6715	-0.67814	349.7433	-0.75289	8517320	-0.030326	173.13	64.1412	63.8472	101.879	99.431	35555.7773	85.8007	-1.0734	95.6984	2235580
020	2019-06-10t0545	1560163715.81	adult	61.9998	10	-253.9749	1207.6156	75.8786	71736.6276	225921.5155	3631201.155	1110.99	-0.42954	248.326	-0.90619	243.6479	-0.91556	559.6596	-0.47949	504.0652	209872.3594	301.4724	-0.87145	361.7722	-0.79106	9310500	0.033273	346.718	64.6683	64.4926	99.5925	97.1979	37347.1797	84.4957	-1.2079	93.9424	2424610
020	2019-06-10t0945	1560178115.68	adult	65.9998	14	-249.975	1291.1527	79.7282	80706.7541	254225.8907	4286886.5456	1012.95	-0.67438	248.02	-1.1835	243.1826	-1.1986	549.1692	-0.67392	505.9276	231200.2188	298.6975	-1.2289	388.6594	-0.60167	10439900	0.23169	332.662	64.6082	64.3572	99.341	97.6833	41822.5625	84.7648	-1.2929	93.7106	2719550
020	2019-06-10t1345	1560192516.29	adult	69.9999	18.0001	-245.9748	1138.5134	76.0565	70049.201	220631.1392	3688074.2398	1897.37	0.77813	278.008	-0.57302	273.0492	-0.59087	708.5085	0.84598	580.278	259314.1094	337.472	-0.50278	416.2521	-0.31976	10162900	-0.073141	232.596	64.2335	63.8682	100.7795	98.6855	36885.2812	85.3675	-1.357	94.9759	2348120
020	2019-06-10t1745	1560206915.97	adult	73.9998	22.0001	-241.9749	1094.0282	82.0976	74154.578	233806.3155	4265797.4935	1010.72	-0.79255	262.342	-1.2948	257.1276	-1.33	614.381	-0.18893	593.6108	231621.625	316.7522	-1.3505	409.8571	-0.55878	9884280	-0.37132	303.439	61.5644	61.2208	99.2677	96.5915	37423.9414	82.9722	-1.5079	92.6829	2319560
020	2019-06-10t2145	1560221316.12	adult	77.9999	26.0001	-237.9749	1135.2769	76.7419	72300.9681	227817.7003	3872624.1916	1167.57	-0.57045	304.115	-0.062903	300.3422	-0.038656	576.5818	-0.6861	547.5462	217947.9375	362.1225	-0.15958	439.0649	-0.099614	11466000	0.046059	210.775	68.8472	68.5937	105.2271	103.0503	39775.8438	89.9289	-1.3411	99.5071	2595750
020	2019-06-11t0145	1560235715.81	adult	81.9998	30	-233.9749	1174.6531	74.5564	73444.9613	231391.0737	3858893.9258	1515.78	-0.016965	296.215	-0.51832	290.4797	-0.57612	648.9828	0.1513	555.229	249209.4219	356.8931	-0.53385	436.7391	-0.26115	11350600	-0.15971	296.05	68.325	67.9575	105.7782	103.2644	40618.8359	89.4616	-1.4125	99.5175	2618150
020	2019-06-11t0545	1560250116.68	adult	86	34.0003	-229.9747	1143.4734	81.984	77434.6176	244107.7696	4439499.5069	1264.3	-0.47497	278.267	-1.4091	271.9517	-1.5111	634.8286	-0.05465	554.2899	256470.7656	341.0084	-1.3356	444.5769	-0.18322	11221100	-0.35543	170.348	70.4935	70.1425	107.8276	105.9399	43562.3438	92.3183	-1.3572	102.2587	2842650
020	2019-06-11t0945	1560264516.55	adult	90	38.0002	-225.9747	1185.4539	82.3788	78770.0025	248126.677	4526129.5048	1056.16	-0.85515	283.422	-1.3863	279.2638	-1.4036	574.2938	-0.89788	526.973	236034.75	343.3018	-1.4772	396.7066	-1.7017	11634500	-0.3251	239.192	64.7224	64.4317	103.0814	100.146	42366.4531	86.2988	-1.6345	96.2215	2656860
020	2019-06-11t1345	1560278920.32	adult	94.001	42.0013	-221.9737	1229.0671	78.4812	78948.9341	248678.4784	4273828.8162	1137.89	-0.73681	307.115	-0.5553	302.5196	-0.57844	631.84	-0.14867	580.6075	260318.0625	369.6258	-0.64135	467.0604	0.22669	12645100	-0.045939	171.872	72.6859	72.3225	110.1963	108.2602	45400.875	94.0623	-1.3764	104.072	2992770
020	2019-06-11t1745	1560293318.67	adult	98.0006	46.0008	-217.9741	1250.8336	81.35	82272.1005	259188.2511	4561791.9251	1032.6	-0.93396	306.727	-0.70766	302.0747	-0.74013	592.206	-0.72749	551.1889	254056.375	369.7536	-0.81677	468.1302	0.13496	13151200	0.054225	172.653	72.846	72.5542	109.2397	107.7292	46863.8203	94.0557	-1.4191	103.9522	3123350
020	2019-06-11t2145	1560307718.98	adult	102.0007	50.0009	-213.9741	1242.5586	82.7402	83636.301	263500.7116	4770246.4127	897.034	-1.1802	321.622	-0.20193	317.9735	-0.18345	559.5433	-1.2149	537.8159	243960.875	381.1783	-0.52096	455.1494	-0.39622	14019800	0.3083	287.842	73.4693	72.8452	119.1593	115.3246	51953.4531	97.4626	-1.3196	110.0005	3202600
020	2019-06-12t0145	1560322120.15	adult	106.001	54.0012	-209.9737	1243.0374	85.7305	84528.3383	266323.302	4851956.3297	1562.08	-0.042543	305.687	-0.98295	301.1003	-1.0303	622.999	-0.33771	549.51	274742.5625	365.6932	-1.311	444.0221	-0.86654	13451400	0.018349	347.845	70.4191	69.9918	109.4794	106.9509	48280.4141	92.819	-1.5629	102.6907	3098720
020	2019-06-12t0545	1560336519.39	adult	110.0008	58.001	-205.9739	1235.5206	79.1219	80793.6788	254485.7605	4471023.1995	1864.63	0.47762	315.411	-0.67584	309.8512	-0.76269	691.8984	0.63023	598.925	291981.125	374.658	-1.09	459.1881	-0.51169	13283500	-0.10475	205.617	70.3862	70.0125	107.7702	106.0039	45479.0117	91.8843	-1.6559	102.0599	2964320
020	2019-06-12t0945	1560350920.44	adult	114.0011	62.0013	-201.9737	1300.0862	79.0115	83993.4231	264562.6267	4605927.0522	1112.16	-0.82752	314.979	-0.78293	311.153	-0.80689	579.6597	-0.9809	548.6345	253890.9375	376.8119	-1.1359	456.3402	-0.70595	13786000	0.037937	308.959	73.9374	73.611	112.301	109.253	49187.8516	95.9711	-1.5259	105.6885	3236090
020	2019-06-12t1345	1560365319.43	adult	118.0008	66.001	-197.9739	1233.6705	81.5651	84007.1578	264741.5472	4772975.4616	1816.4	0.39945	326.357	-0.40416	321.6795	-0.45652	652.2006	0.04793	548.0922	285663.875	384.8676	-0.93568	460.6759	-0.67133	14276500	0.18012	233.251	71.8948	71.4035	113.9662	110.4478	49917.1797	94.3619	-1.6538	106.0337	3145040
020	2019-06-12t1745	1560379717.1	adult	122.0002	70.0004	-193.9746	1284.5443	82.0746	87340.3926	275112.1028	5034233.0145	1544.27	-0.069639	318.615	-0.78998	314.2447	-0.85331	644.0845	-0.073379	533.5995	293058.4688	386.3781	-0.99045	449.8112	-1.0849	14493800	0.22308	148.162	69.3215	68.7528	109.4351	107.7458	49792.9688	92.3181	-1.8068	103.4768	3153440
020	2019-06-12t2145	1560394120.54	adult	126.0011	74.0013	-189.9736	1294.3754	82.861	86915.6313	273832.1369	4931814.7719	1523.7	-0.098347	327.989	-0.48751	322.9939	-0.56898	672.9387	0.33321	577.668	304841.2188	389.3428	-0.98021	470.3623	-0.55648	14846100	0.31743	206.588	75.4734	75.1346	116.0427	113.811	52567.332	98.4627	-1.5657	109.4645	3416230
020	2019-06-13t0145	1560408518.56	adult	130.0006	78.0008	-185.9742	1364.5416	79.5068	88946.5373	280007.7635	4924686.4537	931.879	-1.1315	327.566	-0.56745	324.7234	-0.56976	536.6749	-1.5981	503.2766	249017.125	388.8561	-1.0981	454.9101	-1.0843	15183700	0.4059	274.383	75.8655	75.288	115.799	114.0108	53730.75	98.7918	-1.6007	109.3772	3516590
020	2019-06-13t0545	1560422918.36	adult	134.0005	82.0007	-181.9742	1347.6614	81.0668	90183.5067	284028.92	5083732.7932	857.896	-1.2547	332.941	-0.41561	329.0213	-0.45779	587.6796	-0.87097	561.6719	276209.4375	399.5133	-0.77835	480.6455	-0.41174	15643600	0.53507	272.46	78.3118	77.6149	130.3463	126.3621	61262.7578	104.1613	-1.3819	119.1405	3679560
020	2019-06-13t0945	1560437335.59	adult	138.0053	86.0055	-177.9694	1128.7718	84.376	74756.2996	235949.4628	4278345.0835	717.845	-1.4949	339.638	-0.2095	339.1873	-0.10206	464.048	-2.5992	453.3394	179586.5938	401.8587	-0.77587	435.6138	-1.7637	13123300	-0.33948	204.591	74.3738	73.8054	117.3491	114.7208	45414.1055	98.2246	-1.734	110.0829	2873730
020	2019-06-13t1345	1560451719.01	adult	142.0007	90.0009	-173.9741	1305.653	78.1406	84896.1765	267322.5978	4681364.6563	1335.66	-0.38409	335.576	-0.41012	331.1577	-0.47487	619.3145	-0.41175	530.9157	274356.3125	402.9611	-0.81573	466.9869	-0.93297	14843500	0.21871	363.658	71.6562	71.035	116.8348	113.7911	51757.8359	95.5249	-1.928	108.5019	3169570
020	2019-06-13t1745	1560466118.71	adult	146.0006	94.0008	-169.9741	1297.8067	78.6202	85142.6123	268254.3593	4685575.3322	1489.2	-0.092835	346.003	-0.055648	340.3827	-0.14921	686.0135	0.52713	595.5765	304590	417.1617	-0.35228	503.286	0.023445	15358000	0.36749	400.124	72.61	71.8125	124.5923	120.4199	55318.9766	97.4538	-1.8825	112.3233	3222940
020	2019-06-13t2145	1560480517.88	adult	150.0004	98.0006	-165.9744	1470.928	79.5208	96899.1488	305038.2506	5404936.3365	972.689	-1.0069	352.78	0.15987	363.3664	0.70713	602.5814	-0.62592	574.0654	304303.625	463.5105	1.3336	533.8752	0.80802	17813300	1.125	282.133	96.8308	97.7115	186.5961	181.3854	94231.0312	144.4996	0.58594	171.2546	4889370
020	2019-06-14t0145	1560494918.28	adult	154.0005	102.0007	-161.9743	319.6943	67.1835	13083.8376	42169.2251	500057.1688	724.547	-1.4452	344.59	-0.17798	333.1312	-0.49469	550.372	-1.3404	532.4745	33022.3203	449.2531	0.71798	510.1825	0.087573	2065470	-3.793	139.941	70.2019	70.0722	108.8658	106.5438	6531.9502	91.7418	-2.3054	101.581	420790
020	2019-06-14t0545	1560509318.33	adult	158.0005	106.0007	-157.9742	1293.1857	80.3341	86400.6081	272178.7938	4837396.8517	1696.11	0.35057	344.131	-0.2217	339.0811	-0.29147	670.7182	0.34532	561.1936	302493.9062	412.7192	-0.73222	498.0892	-0.3019	15491400	0.35696	238.009	76.1434	75.3221	128.1752	125.1997	57807.0234	102.0013	-1.8003	117.1052	3427670
020	2019-06-14t0945	1560523719.19	adult	162.0007	110.001	-153.974	1269.8598	85.8317	91659.7359	288958.7187	5493667.4508	1331.24	-0.29861	311.946	-1.3958	353.8343	0.2287	705.2448	0.84357	624.3087	330759.8125	462.4558	1.0845	562.6728	1.4008	14630600	0.083354	415.296	90.047	99.6433	200.0556	194.8855	93826.0703	148.2421	0.73466	180.5286	4223290
020	2019-06-14t1345	1560538122.48	adult	166.0016	114.0019	-149.9731	915.1333	88.1816	64672.134	204833.1152	3753203.1303	1250.96	-0.42663	355.937	0.15798	351.4036	0.1189	645.1118	0.023712	610.2846	212241.7812	427.0611	-0.308	499.4143	-0.36403	11690400	-0.7942	356.087	78.8421	77.7052	148.0834	132.5527	48719.4297	105.8538	-1.6907	123.2131	2589490
020	2019-06-14t1745	1560552520.25	adult	170.001	118.0012	-145.9737	153.9887	55.0024	5910.5184	19572.6431	210461.2892	583.081	-1.6734	378.486	0.92744	373.3186	0.86177	529.7389	-1.5825	522.407	15362.4287	459.1238	0.85642	508.1863	-0.16808	1061650	-3.8799	185.45	103.486	103.0926	158.9385	156.6294	4609.2163	134.9355	-0.069275	149.6977	290277
020	2019-06-14t2145	1560566921.48	adult	174.0014	122.0016	-141.9734	888.9036	90.2798	61784.6771	195361.2572	3647570.0829	657.534	-1.5248	347.067	-0.17445	344.8266	-0.12797	502.1697	-1.9642	490.9246	159689.9531	415.2824	-0.84831	468.1705	-1.2808	11009300	-0.98268	255.123	83.7939	82.6768	143.2542	139.8559	45554.832	113.2901	-1.362	131.834	2658030
020	2019-06-15t0145	1560581321.21	adult	178.0013	126.0015	-137.9734	1322.5339	80.4911	85840.3612	270273.1116	4802963.7675	1084.18	-0.6828	335.398	-0.57418	330.517	-0.60117	613.3879	-0.35375	563.734	274797.7812	408.1509	-1.1557	499.9827	-0.45087	15014800	0.15809	192.087	79.5601	78.3646	139.8616	135.9863	62657.9766	107.111	-1.7726	126.233	3561670
020	2019-06-15t0545	1560595721.2	adult	182.0013	130.0015	-133.9734	1333.3267	81.9506	88853.0079	279764.4356	5101987.8009	1102.26	-0.62596	345.367	-0.23247	341.1205	-0.24431	598.2535	-0.54585	533.2449	276991.375	414.6733	-0.93602	485.6542	-0.85718	15989100	0.42529	337.456	81.4771	80.0942	144.481	139.8485	66894.6875	111.4124	-1.565	130.5272	3772060
020	2019-06-15t0945	1560610121.21	adult	186.0013	134.0015	-129.9734	1306.3328	80.7775	86277.257	271659.3733	4861670.6235	1229.44	-0.34435	340.38	-0.39466	335.8186	-0.40621	613.8903	-0.28439	534.2127	276250.6562	414.8437	-0.95227	485.1769	-0.8859	15302800	0.22716	210.743	79.5814	78.4118	140.8444	135.3279	63379.9844	106.8429	-1.8849	125.2507	3577820
020	2019-06-15t1345	1560624521.22	adult	190.0013	138.0015	-125.9734	1308.7244	82.7171	86103.9832	271154.0972	4875573.7993	1321.84	-0.12248	339.141	-0.42902	334.4599	-0.43869	606.252	-0.36485	534.4576	272207.125	414.3204	-0.99198	490.8399	-0.74603	15220000	0.20037	405.625	80.5641	79.0626	144.3825	138.8553	64827.7578	109.0648	-1.7969	129.446	3615560
020	2019-06-15t1745	1560638921.86	adult	194.0015	142.0017	-121.9733	1327.4076	81.9175	88015.8612	277134.1806	4958903.4562	1229.52	-0.28381	331.513	-0.67693	326.9114	-0.66733	568.5006	-0.91541	500.7451	260941.7812	404.823	-1.3776	464.5416	-1.4742	15205800	0.19385	399.42	80.9119	79.219	146.4526	141.2368	67221.7344	110.4029	-1.7602	131.1576	3711270
020	2019-06-15t2145	1560653321.58	adult	198.0014	146.0016	-117.9733	1343.0169	83.4886	88914.0244	279975.1745	5068868.2045	1384.82	0.087782	343.725	-0.26585	338.3832	-0.29845	628.0493	0.048231	550.818	291414.875	421.3614	-0.76016	500.8902	-0.49695	15928900	0.39035	397.611	79.4338	78.0666	140.3528	135.9175	65123.6836	108.1493	-1.9416	126.6931	3681120
020	2019-06-16t0145	1560667722.43	adult	202.0016	150.0019	-113.9731	1284.3893	83.1749	88236.876	277968.7113	5121399.8454	1178.01	-0.33373	331.112	-0.68676	325.7647	-0.69349	635.3293	0.20588	578.9803	292251.5	414.6866	-1.0446	519.362	-0.0011528	15216600	0.19267	433.095	82.2265	80.4944	154.6495	150.1397	71138.7656	112.2366	-1.7353	136.4451	3778800
020	2019-06-16t0545	1560682121.66	adult	206.0014	154.0016	-109.9733	1432.8167	86.1818	99611.398	313616.3074	5865146.108	830.47	-1.0997	370.308	0.62086	363.5921	0.49931	626.4792	0.095995	614.8289	325142.6875	483.3268	1.6254	584.9488	1.8075	19207500	1.2768	450.766	104.479	102.1267	204.2147	198.6691	105987.4375	143.8793	0.15619	180.6766	5419210
020	2019-06-16t0945	1560696522.24	adult	210.0016	158.0018	-105.9732	1374.5031	93.3547	101063.6047	318362.3936	6310470.445	848.593	-1.0446	362.654	0.35548	353.1665	0.16024	670.1132	0.85919	659.4655	352479.5625	472.0928	1.1623	613.0625	2.5893	19060000	1.228	334.767	104.359	101.8447	207.0965	201.9111	108932.7656	143.9071	0.10932	182.0276	5484780
020	2019-06-16t1345	1560710922.59	adult	214.0017	162.0019	-101.9731	1403.6927	88.8092	97457.5168	306960.1368	5836564.263	937.254	-0.81787	348.615	-0.13485	361.1323	0.41427	613.048	-0.0761	604.7677	311428.4062	477.168	1.3428	573.6461	1.4738	17691200	0.85049	665.231	104.687	107.248	217.7434	211.2537	110613.6562	155.605	0.77836	193.1308	5312560
020	2019-06-16t1745	1560725321.41	adult	218.0014	166.0016	-97.9734	1254.9302	82.5938	85741.2637	270238.02	4890336.5571	1461.29	0.49435	343.968	-0.31193	337.8727	-0.36173	626.173	0.17611	535.869	279899.3438	427.212	-0.69325	495.6687	-0.75552	15361300	0.21832	243.652	83.4287	80.8841	158.4152	154.7892	70811.5859	119.8365	-1.4631	144.6225	3725840
020	2019-06-16t2145	1560739722.38	adult	222.0016	170.0018	-93.9731	1307.2867	82.1128	86764.414	273233.7382	4881189.3727	1138.19	-0.27008	346.861	-0.23176	342.7426	-0.21835	602.9528	-0.21253	555.6096	273137.625	427.9495	-0.70515	509.7239	-0.38341	15685000	0.29911	255.564	83.2646	80.527	161.3483	157.3631	73090.7656	119.4765	-1.5384	145.2542	3765230
020	2019-06-17t0145	1560754121.94	adult	226.0015	174.0017	-89.9732	156.3747	36.0641	3362.4154	11005.392	70546.0475	0	-3.1806	0	-12.7768	0	-12.1234					0	-18.188	0	-15.0226	0	-3.8878	0	0	0				0	-8.9475	0	0
020	2019-06-17t0545	1560768522.67	adult	230.0017	178.0019	-85.973	978.2281	84.7154	65681.6725	207395.2396	3729021.9795	861.696	-0.93304	343.017	-0.43068	339.9325	-0.37073	524.9057	-1.618	512.9367	177418.125	427.2237	-0.82732	488.2765	-1.0567	11562100	-0.80961	436.111	84.4803	81.3716	162.9075	158.2098	55062.75	124.5188	-1.3519	148.4193	2847580
020	2019-06-17t0945	1560782922.33	adult	234.0016	182.0018	-81.9731	947.4587	82.8404	65785.7263	208003.7668	3782445.2453	671.102	-1.4301	343.404	-0.44717	339.3229	-0.4228	512.726	-1.8513	504.8125	170737.75	427.8355	-0.82962	481.6013	-1.2567	11426400	-0.84909	327.309	85.8829	82.5168	167.2618	161.5113	55698.1914	128.1076	-1.1894	153.4772	2857670
020	2019-06-17t1345	1560797323.52	adult	238.0019	186.0022	-77.9728	1327.6009	79.2659	85150.1923	268250.884	4575610.4181	1062.57	-0.32779	351.602	-0.17227	345.0278	-0.24493	625.2308	0.26237	578.1889	256969.8594	439.6645	-0.38969	528.1735	0.015404	14422000	-0.059078	305.5	84.6268	81.0351	180.782	174.3484	74301.3906	126.3471	-1.3453	156.713	3471220
020	2019-06-17t1745	1560811722.22	adult	242.0016	190.0018	-73.9732	1187.7557	82.0178	82693.2218	260848.9233	4779622.8403	1404.64	0.68944	344.455	-0.44385	338.3062	-0.49845	640.0533	0.56104	554.6144	274582.875	431.2505	-0.67824	506.0195	-0.57146	14768500	0.029556	263.918	83.6025	79.971	168.9039	164.3398	72459.7812	125.5198	-1.4221	153.4262	3584460
020	2019-06-17t2145	1560826123	adult	246.0018	194.002	-69.9729	535.1293	84.8867	34501.6256	110180.2083	1891413.0024	700.831	-1.3064	383.858	0.84396	377.977	0.79947	576.644	-0.64426	568.4946	100336.0547	484.1834	0.92342	544.2412	0.31608	6651490	-2.0817	363.869	114.222	111.7699	216.065	210.3937	37595.3086	158.7705	0.46077	193.6471	1979250
020	2019-06-18t0145	1560840523.08	adult	250.0018	198.002	-65.9729	1285.5139	80.2657	80900.7074	254727.5063	4348118.4748	1049.62	-0.24181	354.886	-0.12805	349.0775	-0.17089	583.2238	-0.51873	550.553	246120.4375	442.1231	-0.33719	509.793	-0.46387	14972300	0.080951	241.655	85.878	81.7375	174.6571	169.864	73705.3125	131.3178	-1.1223	160.7626	3623110
020	2019-06-18t0545	1560854922.76	adult	254.0017	202.0019	-61.973	847.3452	79.495	54875.0714	173467.1694	3020116.1544	907.22	-0.63609	359.329	-0.021119	353.6352	-0.057811	553.8763	-1.0683	538.265	158962.5	452.3699	-0.099039	513.8361	-0.37503	10286900	-1.1	356.304	89.3926	84.3046	183.1512	177.3916	52564.3789	139.9513	-0.67214	167.9776	2559130
020	2019-06-18t0945	1560869322.99	adult	258.0018	206.002	-57.9729	1259.9166	85.5131	89147.9234	280872.977	5325427.4945	1189.71	0.28886	348.409	-0.335	341.4374	-0.40884	592.5961	-0.34576	536.7217	261334.875	440.136	-0.39179	504.505	-0.53915	15361400	0.18108	336.877	84.0236	79.5778	177.7765	172.2872	78399.4375	131.556	-1.1155	161.7969	3704600
020	2019-06-18t1345	1560883723.54	adult	262.0019	210.0022	-53.9728	1383.1858	84.2933	92401.7771	291017.0438	5247405.1304	1069.84	-0.041572	351.893	-0.25873	345.744	-0.30807	572.1091	-0.72901	545.4434	271751.8125	440.3028	-0.39788	511.6244	-0.41832	16691700	0.50294	369.942	85.2478	80.7305	185.5057	179.5023	88115.2188	133.9137	-1.0095	167.0171	4043640
020	2019-06-18t1745	1560898124.16	adult	266.0021	214.0023	-49.9726	1214.8722	85.1603	86155.1485	271635.9058	5075665.6129	1551.59	1.602	356.385	-0.172	349.8611	-0.22759	630.8927	0.32018	540.6415	283270.8125	441.9755	-0.38131	506.1208	-0.51124	15976400	0.32661	376.133	87.7485	83.1234	185.7553	181.0454	83404.1172	137.265	-0.86948	167.9745	3933680
020	2019-06-18t2145	1560912523.6	adult	270.002	218.0022	-45.9728	703.0192	99.6042	53903.6145	172442.8499	3519953.5577	1823	2.6145	365.348	0.0010387	357.4127	-0.082169	710.6647	1.6935	589.1973	199696.7812	456.6679	-0.14863	536.5369	-0.078555	10237800	-1.0014	253.195	88.9153	83.8804	187.8806	182.234	52794.4531	140.4656	-0.74859	172.3261	2491580
020	2019-06-19t0145	1560926923.76	adult	274.002	222.0022	-41.9727	951.0545	87.1182	64984.2338	205547.0507	3697643.2111	1058.22	0.066138	354.867	-0.25065	349.0344	-0.29121	583.8698	-0.54761	534.6806	197931.8438	441.0022	-0.43652	498.6464	-0.63433	12016900	-0.57364	381.467	91.1147	85.581	193.7254	188.6438	65672.9062	145.7264	-0.5458	176.9803	3085420
020	2019-06-19t0545	1560941323.95	adult	278.0021	226.0023	-37.9727	834.3628	89.6023	56362.3832	178663.7437	3314581.4593	694.612	-1.1856	361.979	-0.12879	356.5919	-0.15929	533.2105	-1.4146	524.6275	156763.8906	452.5666	-0.27858	505.9261	-0.5472	10625200	-0.86435	308.194	93.587	87.6097	197.9002	191.5064	58182.668	148.2987	-0.46999	180.2377	2747060
020	2019-06-19t0945	1560955724.23	adult	282.0021	230.0024	-33.9726	1256.255	81.7135	84310.3878	265561.2414	4811251.007	1099.35	0.32211	364.605	-0.10338	359.7822	-0.12414	595.2834	-0.38902	548.4924	261924.7188	450.5297	-0.33732	520.1815	-0.37952	16014500	0.32151	374.868	91.4863	86.7445	192.8186	187.1553	84840.2031	141.9447	-0.77598	175.3935	4018350
020	2019-06-19t1345	1560970123.68	adult	286.002	234.0022	-29.9728	1216.7471	84.359	83248.8967	262397.4835	4810864.3728	1202.36	0.77366	365.226	-0.11722	360.5212	-0.13848	583.4722	-0.59927	547.3452	253226.9219	452.4357	-0.33646	516.2684	-0.44912	15822700	0.27793	404.795	92.3452	87.4012	196.6068	190.5385	85327.3594	144.0987	-0.71778	178.2906	4000670
020	2019-06-19t1745	1560984520.97	adult	290.0012	238.0014	-25.9735	1266.3554	82.1129	85062.4104	267986.1497	4829353.4706	1496.23	2.0009	376.127	0.055199	370.964	0.026679	627.4694	0.08388	577.7141	278596.4062	466.1246	-0.17434	542.7855	-0.15013	16665800	0.45079	439.251	93.5232	88.2707	203.9871	198.3121	90570.2656	147.3759	-0.61624	184.6529	4143920
020	2019-06-19t2145	1560998924.18	adult	294.0021	242.0023	-21.9726	1183.6981	81.7691	80823.595	254839.3808	4585394.7412	1238.39	1.0784	372.88	-0.030181	367.3892	-0.068741	607.8958	-0.24912	574.9505	255924.125	465.6334	-0.2119	539.8959	-0.21135	15693000	0.24784	452.46	94.5412	88.8261	213.4874	208.1374	89878.2031	151.7676	-0.47366	191.1389	3978860
020	2019-06-20t0145	1561013325.15	adult	298.0024	246.0026	-17.9723	1222.0312	83.2939	81765.8152	257605.9105	4665892.2895	1062.78	0.43676	373.775	-0.04016	368.4514	-0.078163	596.3765	-0.44751	567.6101	254056.4062	467.774	-0.21339	541.4855	-0.21854	15922100	0.29251	438.767	95.3506	89.7482	212.8772	206.9553	90685.7031	151.5958	-0.51569	191.4185	4061740
020	2019-06-20t0545	1561027724.72	adult	302.0023	250.0025	-13.9725	1190.1442	82.4266	78526.9276	247442.0652	4409498.6951	1103.26	0.68736	375.362	-0.038119	370.1146	-0.076924	593.7633	-0.50516	572.8967	243442.9531	470.9918	-0.20145	541.2929	-0.24502	15362100	0.18102	432.075	96.3341	90.6916	212.1219	206.5186	86969.9609	153.0528	-0.49306	191.4197	3942570
020	2019-06-20t0945	1561042124.88	adult	306.0023	254.0025	-9.9724	1205.1282	82.3099	79016.7094	248948.0896	4410218.061	851.517	-0.36326	376.748	-0.039403	371.4729	-0.080807	592.3048	-0.54401	575.821	244029.5938	472.322	-0.21326	546.2438	-0.21501	15512200	0.21038	482.776	97.2777	91.383	215.9843	210.1374	88985.5156	155.2514	-0.44278	194.9924	4005310
020	2019-06-20t1345	1561056427.95	adult	309.9754	257.9756	-5.9993	1171.2125	80.8403	77784.5072	245116.0717	4339955.6807	1087.44	0.79763	376.345	-0.068402	370.6094	-0.12003	609.1238	-0.31426	586.0932	247304.2656	473.7716	-0.22296	553.8373	-0.15881	15255900	0.16194	463.571	98.1635	92.1953	220.116	214.0108	89367.1094	156.6552	-0.42353	196.6878	3979250
020	2019-06-20t1745	1561070825.62	adult	313.9747	261.975	-2	1169.5842	83.1772	81284.7272	256288.9051	4713841.3952	1072.16	0.82628	375.686	-0.10001	369.5576	-0.16048	609.3405	-0.33116	589.7268	258360.3594	472.8641	-0.25958	556.1296	-0.15969	15899800	0.28287	414.57	97.9154	91.9712	217.76	210.8448	92330.25	155.2863	-0.50698	194.4575	4143970
020	2019-06-20t2145	1561085225.57	dead	317.9747	265.9749	2	1182.6756	84.2548	82743.8872	260883.2759	4817924.2277	1382.34	2.5534	375.006	-0.13046	369.1545	-0.1892	618.7112	-0.21795	583.9993	266664.5312	468.9569	-0.32812	553.8734	-0.20594	16148900	0.32767	424.919	97.8686	92.3717	211.0248	203.8097	90951.6953	153.1919	-0.6137	189.8487	4214510
023	2019-06-07t1345	1559933331.91	egg	-1.9994	-53.9993	-337.9721	181.3314	29.9961	3571.8679	11386.6551	64824.9102	0	-0.10898	0	-0.61064	0	-0.60727					0	-0.61353	0	-0.62741	0	0.43587	0	0	0				0	-0.70483	0	0
023	2019-06-07t1745	1559947727.78	larva	1.9994	-50.0004	-333.9732	187.2276	26.8451	3255.4187	10325.2932	53574.6488	0	-0.51688	0	-0.79045	0	-0.78485					0	-0.79557	0	-0.78008	0	0.21375	0	0	0				0	-0.81392	0	0
023	2019-06-07t2145	1559962129.23	larva	5.9998	-46	-329.9728	167.632	26.8765	2834.4998	9014.8113	46155.0735	0	-0.78344	0	-0.97902	0	-0.97107					0	-0.98684	0	-0.93853	0	-0.010522	0	0	0				0	-0.92619	0	0
023	2019-06-08t0145	1559976528.41	larva	9.9996	-42.0002	-325.9731	166.0353	25.4366	2930.607	9305.0561	46944.886	0	-0.99056	0	-1.1774	0	-1.167					0	-1.1885	0	-1.1036	0	-0.2368	0	0	0				0	-1.042	0	0
023	2019-06-08t0545	1559990929.97	larva	14	-37.9998	-321.9726	167.7394	25.413	2698.1209	8574.2182	41550.2853	0	-1.1637	0	-1.3873	0	-1.3742					0	-1.4023	0	-1.2765	0	-0.46496	0	0	0				0	-1.162	0	0
023	2019-06-08t0945	1560005330.48	larva	18.0002	-33.9997	-317.9725	353.1751	40.2397	9998.8789	31589.755	257526.1173	705.823	0.639	202.879	0.70724	195.6132	0.6498	584.4616	0.63314	568.2565	31560.9258	242.3572	0.71801	479.0484	1.6672	1086010	-0.32149	188.215	89.7308	89.1265	128.6323	125.9767	6946.146	112.4692	0.51731	122.7052	480329
023	2019-06-08t1345	1560019730.37	larva	22.0001	-29.9997	-313.9725	429.9483	44.8914	14248.324	45074.5726	397509.0708	845.132	0.72606	216.21	0.71785	208.2562	0.65283	641.7624	0.90484	640.837	48773.9414	260.8088	0.75489	509.048	1.7876	1639090	-0.36084	227.642	108.126	107.8278	155.0405	151.4645	11783.0771	134.3879	0.8063	147.3819	819706
023	2019-06-08t1745	1560034130.03	larva	26.0001	-25.9998	-309.9726	501.5537	49.6561	18303.2289	57798.3937	576445.213	307.38	-0.8285	213.261	0.53051	211.4366	0.54103	288.5948	-1.2729	287.1102	28282.291	259.185	0.58638	280.1307	0.10477	2069910	-0.44222	151.938	93.0761	92.7567	132.2317	131.3003	12958.709	116.335	0.43275	126.9128	903396
023	2019-06-08t2145	1560048530.62	larva	30.0002	-21.9996	-305.9725	566.9965	43.8607	20355.9093	64207.5522	615718.1013	917.269	0.4152	228.327	0.5615	221.0123	0.50439	640.6356	0.78947	632.2311	69829.2734	272.6272	0.57044	483.6514	1.4434	2467760	-0.53471	175.795	106.454	105.8794	149.4049	147.7841	16285.1348	131.41	0.62125	142.8608	1150560
023	2019-06-09t0145	1560062930.34	larva	34.0001	-17.9997	-301.9725	773.716	47.0717	29634.6003	93446.2247	941363.8505	1166.03	0.75268	228.228	0.39184	222.2558	0.3527	653.6176	0.81554	597.132	102617.9688	269.2673	0.36053	411.3248	0.79981	3579300	-0.37908	210.974	104.806	104.2397	151.0168	148.7486	23709.6445	132.288	0.56411	144.1056	1643680
023	2019-06-09t0545	1560077330.75	larva	38.0003	-13.9996	-297.9724	859.66	47.5282	32024.6093	100868.4432	996072.6515	1100.23	0.40702	248.707	0.49963	243.5765	0.47421	627.6802	0.58494	569.3228	106705.6406	297.2089	0.51146	418.1564	0.72851	4218820	-0.38585	172.855	105.927	105.322	152.0094	149.9576	25841.6055	133.1845	0.50385	145.5175	1796840
023	2019-06-09t0945	1560091731.88	larva	42.0006	-9.9993	-293.9721	821.8511	54.4003	36420.8426	114798.8498	1343378.2833	2223.56	2.4769	255.142	0.40963	248.7301	0.3664	755.6458	1.4066	590.8522	145083.9844	303.8263	0.40628	400.0466	0.44358	4891080	-0.38041	164.441	97.4125	97.0435	139.3235	138.0455	26750.1055	122.4458	0.20777	133.6028	1867400
023	2019-06-09t1345	1560106128.64	larva	45.9997	-6.0002	-289.973	885.7176	58.7546	42677.989	134457.8192	1733373.2515	1359.77	0.55434	276.164	0.54629	270.445	0.51547	682.7784	0.84544	583.3746	153625.1562	326.1983	0.50882	433.6601	0.58469	6190220	-0.15573	266.098	94.0974	93.766	133.9148	131.6678	30130.832	116.9534	-0.0054076	127.4359	2109190
023	2019-06-09t1745	1560120529.17	larva	49.9998	-2	-285.9729	844.1647	65.937	45695.1842	144148.2949	2057728.2551	670.581	-0.91027	296.583	0.7027	295.9823	0.76361	390.648	-1.4232	374.4185	93755.5312	342.9522	0.55205	364.0949	-0.21872	7092200	-0.070396	466.278	93.6314	93.1331	136.9365	132.7676	32864.7656	117.4414	-0.10697	128.5775	2239010
023	2019-06-09t2145	1560134929.36	adult	53.9999	2	-281.9728	1054.7667	67.5464	57658.0426	181671.1625	2640802.6226	1306.79	0.11791	271.067	0.023281	266.7212	0.020106	623.835	0.26206	577.6228	188398.1719	327.2093	0.077594	417.6234	0.11885	8186220	0.077682	171.972	99.98	99.5426	143.3958	141.4767	43305.5312	125.1017	-0.040058	136.8267	3019400
023	2019-06-10t0145	1560149329.62	adult	57.9999	6.0001	-277.9727	1121.798	71.3886	66966.6328	210942.4227	3363763.6036	1255.25	-0.08431	254.361	-0.52496	249.617	-0.53566	599.0031	-0.029144	539.1383	209651.0938	304.0617	-0.55661	376.7019	-0.45055	8888890	0.10217	205.495	100.036	99.59	144.2123	142.1616	50474.3125	125.692	-0.072615	137.9959	3495860
023	2019-06-10t0545	1560163729.46	adult	61.9999	10.0001	-273.9728	1099.8729	78.7134	70809.2497	223192.5933	3862730.9457	869.839	-0.85106	258.652	-0.65777	254.4788	-0.6543	523.981	-0.80008	514.5008	193872.9688	309.8796	-0.69187	401.8205	-0.29183	9549940	0.11971	207.924	95.5225	95.1197	136.2058	134.6507	50396.1484	119.5133	-0.26917	129.925	3526880
023	2019-06-10t0945	1560178129.24	adult	65.9998	14	-269.9728	1119.2454	76.0077	69497.7699	218978.4447	3652556.5902	1432	0.049383	282.589	-0.25448	276.4975	-0.29987	627.0673	0.069177	525.0228	227625.4375	348.0485	-0.040308	419.9634	-0.16159	10251200	0.16266	258.081	94.7049	94.1307	144.5935	135.8302	52487.4453	118.2314	-0.33344	129.8909	3435520
023	2019-06-10t1345	1560192529.85	adult	70	18.0002	-265.9727	1187.5295	79.162	76051.1271	239542.1558	4145530.8013	1415.95	-0.046284	286.713	-0.31277	281.6822	-0.33132	570.7398	-0.58992	485.4657	226583.7031	350.6189	-0.14718	416.182	-0.32089	11370800	0.37456	267.486	93.492	93.0923	134.2772	132.2784	53308.0625	116.7783	-0.39634	127.9737	3707800
023	2019-06-10t1745	1560206929.52	adult	73.9999	22.0001	-261.9728	1140.3835	78.9548	72469.1416	228346.389	3899779.8613	1584.32	0.18439	295.697	-0.19722	290.4239	-0.22525	650.1616	0.20995	553.8428	245761.0938	352.7589	-0.2687	428.2604	-0.21832	11176800	0.11353	272.707	102.654	102.2587	146.2008	143.773	55263.8984	127.8525	-0.050895	139.4752	3880110
023	2019-06-10t2145	1560221329.71	adult	78	26.0001	-257.9727	1300.2288	76.5679	81524.2515	256787.2457	4262577.3333	1004.19	-0.84794	300.368	-0.19665	296.4219	-0.1802	565.7509	-0.81463	522.4741	241009.8906	355.2236	-0.38634	428.922	-0.31613	12779200	0.54373	369.894	98.993	98.4499	144.5004	140.8584	61557.1758	123.8788	-0.17875	136.2709	4211660
023	2019-06-11t0145	1560235729.42	adult	81.9999	30	-253.9728	1212.3181	77.688	77501.4407	244185.6009	4139239.162	1262.74	-0.44654	328.109	0.69633	324.1329	0.72445	650.3188	0.16802	584.9595	263379.125	390.442	0.65175	445.8223	-0.040063	13256300	0.56846	312.226	99.0005	98.6511	141.4216	139.1228	57275.7422	123.5241	-0.19098	134.7928	3999820
023	2019-06-11t0545	1560250130.36	adult	86.0001	34.0003	-249.9725	1295.8224	80.0443	83838.6335	263985.0006	4660390.6164	1068.48	-0.80788	297.148	-0.65482	290.5754	-0.75429	582.5897	-0.73699	531.1691	255174.2812	370.8941	-0.21982	441.0942	-0.27729	12992500	0.32563	420.32	91.2081	90.6648	135.8529	132.1925	59503.5547	115.4104	-0.4954	127.4444	3987980
023	2019-06-11t0945	1560264530.18	adult	90.0001	38.0003	-245.9726	1278.6427	77.4682	81393.5998	256365.7905	4406369.4783	1059.3	-0.8498	319.128	0.086298	316.438	0.15812	569.6312	-0.96074	513.6819	242093.25	378.0279	-0.12872	436.3025	-0.55371	13546300	0.41316	271.216	94.4412	93.9207	137.9775	135.215	58640.4453	118.6054	-0.3864	130.1387	4008840
023	2019-06-11t1345	1560278934.28	adult	94.0012	42.0014	-241.9714	1264.4853	83.871	87010.236	274483.7582	4934788.2465	1300.9	-0.45799	312.258	-0.33935	306.6035	-0.40355	619.4734	-0.31913	544.8088	281240.9375	377.4535	-0.32933	458.8056	-0.022667	14148700	0.5362	218.49	96.827	95.7891	160.3627	156.9722	72804.6562	123.1257	-0.21863	144.8406	4387330
023	2019-06-11t1745	1560293332.44	adult	98.0007	46.0009	-237.9719	1247.6475	82.3829	83404.1738	262732.6133	4688498.5067	1382.75	-0.33312	330.35	0.29114	324.6237	0.23395	582.618	-0.86159	538.4962	253438.8281	407.6191	0.71719	481.8623	0.5584	14357000	0.52144	355.946	97.1037	96.5421	146.0824	141.4916	63545.8438	122.8971	-0.23762	135.7716	4220130
023	2019-06-11t2145	1560307732.66	adult	102.0008	50.0009	-233.9719	1256.4048	80.1428	82397.0471	259506.3211	4595992.4898	1459.59	-0.21213	325.259	-0.048448	320.5181	-0.073474	647.5069	0.026471	570.9674	278427.9688	382.227	-0.47816	453.3708	-0.45149	13975100	0.291	395.275	99.5995	98.9343	147.3073	143.7797	63342.1172	125.6718	-0.13344	138.737	4279390
023	2019-06-12t0145	1560322134.13	adult	106.0012	54.0014	-229.9715	1305.6	80.2904	86422.8257	272179.3465	4830556.4644	1175.87	-0.70899	318.798	-0.43401	314.1281	-0.46994	567.0009	-1.1326	531.7354	255717.4062	383.9281	-0.56613	452.3773	-0.60695	14361200	0.36924	263.791	93.9214	93.2684	141.0945	138.0336	63633.6094	118.7636	-0.44352	132.0638	4230970
023	2019-06-12t0545	1560336533.13	adult	110.0009	58.0011	-225.9718	1278.8425	80.0459	84055.4386	264694.0401	4706943.0694	1453.57	-0.2338	324.825	-0.28619	320.4321	-0.31099	650.3467	0.038025	575.2801	284851.875	386.8103	-0.59567	448.1736	-0.85205	14222400	0.25501	186.102	94.1379	93.642	139.4816	137.3786	61092.9297	120.0149	-0.41045	132.3305	4121830
023	2019-06-12t0945	1560350934.2	adult	114.0012	62.0014	-221.9715	1422.1591	79.0326	89171.4073	280582.3156	4859821.1451	861.57	-1.2626	326.159	-0.32622	321.3497	-0.37537	549.3765	-1.4134	519.9517	256009.4375	397.8315	-0.28725	474.1212	-0.16157	15173200	0.56407	327.499	95.9035	95.1044	158.3242	149.8481	73779.1016	120.8746	-0.39499	136.8586	4461530
023	2019-06-12t1345	1560365333.21	adult	118.0009	66.0011	-217.9717	1293.516	77.9212	84715.1964	266841.4536	4655931.4493	1987.59	0.69775	340.096	0.1497	335.1466	0.10859	670.7803	0.31328	535.8507	296484.875	403.3841	-0.19504	472.3353	-0.31855	15020000	0.45814	429.702	95.2484	94.6521	140.3979	137.0773	62055.8594	120.7298	-0.4268	132.622	4206550
023	2019-06-12t1745	1560379730.9	adult	122.0003	70.0005	-213.9724	1199.1159	82.913	81062.65	255354.4796	4702011.4617	3004.79	2.4849	349.972	0.4586	343.5362	0.36675	752.5667	1.4732	633.7238	318335.6875	430.2889	0.74842	537.756	1.5413	14777900	0.32742	303.946	97.9557	96.9572	168.9073	162.8113	71447.7734	126.0245	-0.20211	145.1837	4136280
023	2019-06-12t2145	1560394134.48	adult	126.0013	74.0014	-209.9714	1320.2598	78.5868	88128.649	277588.142	4910475.3101	955.512	-1.0957	325.265	-0.59479	319.9671	-0.69425	554.3475	-1.3521	529.443	254999.8594	400.8189	-0.53023	484.9967	-0.12535	14938100	0.35051	281.78	99.9587	99.0103	152.1673	148.1555	69996.9688	126.8998	-0.18352	141.978	4590700
023	2019-06-13t0145	1560408532.5	adult	130.0007	78.0009	-205.9719	1293.8857	84.4353	88949.5999	280254.7849	5123891.7913	1652.5	0.13795	327.9	-0.55442	319.4135	-0.78809	676.0568	0.37471	608.1604	313690.375	417.5012	0.015139	527.0395	1.0135	15193900	0.40948	339.53	97.4748	95.6596	188.3518	181.526	87395.2266	126.3074	-0.23807	163.2893	4516690
023	2019-06-13t0545	1560422932.22	adult	134.0007	82.0008	-201.972	1386.3957	78.7844	91960.8721	289574.9364	5119998.5877	1196.76	-0.65557	360.403	0.64569	359.1718	0.77292	655.6703	0.087331	590.3207	314721.75	453.7074	1.3121	536.5006	1.1942	17273800	1.0949	476.737	107.291	107.1408	172.1326	167.8342	82623.625	141.1311	0.48138	159.7995	5142370
023	2019-06-13t0945	1560437349.66	adult	138.0055	86.0057	-197.9672	1353.6276	81.7965	87159.8645	274422.5826	4814327.6702	2102.8	0.9641	336.631	-0.3248	329.1214	-0.50967	673.4282	0.34042	616.7645	306409.8125	418.8851	-0.12278	518.2651	0.58865	15302900	0.39218	339.465	99.5555	98.6019	161.28	152.0283	73382.4062	128.0509	-0.20566	143.4689	4525690
023	2019-06-13t1345	1560451733.2	adult	142.0009	90.0011	-193.9717	1261.2416	81.4431	85256.5732	268791.9629	4836662.778	2533.02	1.7522	337.138	-0.35068	332.0036	-0.44096	682.9206	0.47801	547.9604	303216.75	404.2731	-0.76561	476.2977	-0.67034	14950700	0.25393	233.42	98.7186	98.0225	152.106	147.7542	67535.0625	126.2147	-0.33039	141.2081	4377770
023	2019-06-13t1745	1560466132.67	adult	146.0008	94.0009	-189.9719	1340.6211	79.3567	84159.9629	264881.3285	4580475.9854	2032.99	0.88307	365.503	0.67998	359.9196	0.62341	660.7092	0.17429	587.7569	290712.0625	444.0214	0.67079	532.7722	0.84835	16050000	0.59032	175.967	95.3475	94.5863	143.4232	141.2132	63106.2266	122.2903	-0.56965	136.0256	4186900
023	2019-06-13t2145	1560480531.84	adult	150.0006	98.0007	-185.9721	1255.3209	80.534	84780.1159	267052.5499	4842634.6016	2476	1.7098	363.072	0.54405	357.2494	0.46922	734.3881	1.2077	630.5639	324599.5625	434.4851	0.23101	527.8627	0.64115	16039100	0.56438	240.018	95.9608	95.0049	153.3646	144.6605	67787.1562	123.2075	-0.55641	138.0615	4239170
023	2019-06-14t0145	1560494932.28	adult	154.0007	102.0008	-181.972	1268.6201	80.6546	85775.2023	270244.8823	4884022.9687	986.204	-0.96856	350.525	0.040783	346.152	0.0018756	590.0864	-0.78849	559.6394	263768.5938	424.0081	-0.2385	500.1505	-0.18867	15663500	0.427	270.107	92.4827	91.547	144.5925	141.6469	64632.8242	120.3051	-0.75054	135.9218	4132680
023	2019-06-14t0545	1560509332.42	adult	158.0007	106.0009	-177.972	500.3634	82.477	29813.8105	95101.4829	1546426.5864	668.455	-1.538	395.697	1.6525	394.0273	1.7576	558.4717	-1.2159	552.4389	87121.5938	488.2524	2.1231	534.6684	0.69794	6163380	-2.4878	275.167	109.185	108.7135	162.6229	160.1995	25369.1797	139.5409	0.27239	154.1146	1700670
023	2019-06-14t0945	1560523733.2	adult	162.0009	110.0011	-173.9717	1310.4668	80.6219	88886.9599	279976.6181	5079041.4107	1275.9	-0.40131	345.523	-0.19315	341.9919	-0.20224	594.4406	-0.70189	558.9558	275226	415.6596	-0.68245	487.0208	-0.65426	15995600	0.49263	329.347	94.8012	93.6631	151.0441	147.0685	69933.4141	122.2881	-0.71853	139.2453	4388730
023	2019-06-14t1345	1560538136.69	adult	166.0019	114.0021	-169.9708	1113.1029	89.4914	81403.4767	257111.0836	4911784.164	1180.94	-0.558	367.027	0.54954	374.1006	0.92393	655.9487	0.17561	590.4881	278122.25	462.9761	1.049	532.4096	0.52838	15548000	0.3439	294.193	109.041	110.7741	184.9591	180.3968	78422.6641	149.0561	0.7622	171.2417	4619190
023	2019-06-14t1745	1560552534.3	adult	170.0012	118.0014	-165.9714	1321.8826	81.4064	87469.1263	275482.0863	4915025.7067	1210.59	-0.48121	339.822	-0.41983	336.698	-0.40497	572.3081	-0.9816	526.653	260972.5	417.4363	-0.72262	475.296	-1.0556	15469400	0.30786	254.139	91.5829	90.4585	148.8842	145.0045	67891.2031	120.0579	-0.92572	137.4385	4169040
023	2019-06-14t2145	1560566935.54	adult	174.0016	122.0017	-161.9711	1315.4044	80.3259	85662.5377	269759.1222	4769640.1048	1478.42	0.057383	331.713	-0.703	325.494	-0.78116	609.358	-0.43687	559.3553	272383.0312	411.1552	-1.005	501.8285	-0.37392	14816300	0.10921	343.646	97.2433	95.216	182.9411	173.7889	81774.6719	128.6084	-0.46874	159.8352	4343470
023	2019-06-15t0145	1560581335.27	adult	178.0015	126.0017	-157.9712	1354.1627	82.3106	91783.6954	289081.8927	5219245.5546	1342.05	-0.17755	323.409	-0.98246	319.8108	-0.95542	539.5961	-1.4176	501.6339	258466.5312	394.7144	-1.6669	459.8235	-1.532	15462200	0.28494	202.924	89.5042	88.4498	145.0298	141.9051	69469.2969	116.414	-1.2237	132.7246	4279190
023	2019-06-15t0545	1560595735.29	adult	182.0015	130.0017	-153.9712	1329.2844	78.5654	86277.682	271616.2756	4772841.9455	1486.63	0.14111	350.439	-0.061288	345.712	-0.095007	584.3593	-0.74906	539.1608	262961.6875	421.1311	-0.68995	493.8791	-0.63576	15768700	0.3634	496.354	95.4242	94.2004	164.0472	155.2176	73821.2344	124.4861	-0.78597	144.6309	4293800
023	2019-06-15t0945	1560610135.33	adult	186.0015	134.0017	-149.9711	1352.5368	86.2025	96747.2148	304775.6832	5809842.1101	1521.3	0.2501	365.529	0.44855	360.9408	0.39971	632.6846	-0.0047839	562.0573	318873.0312	452.3479	0.48002	519.7205	0.04555	18404000	1.0914	255.837	106.522	104.5356	186.558	182.6705	94025.25	143.471	0.31643	169.3134	5363270
023	2019-06-15t1345	1560624535.42	adult	190.0015	138.0017	-145.9711	1132.9324	83.411	78191.0893	246784.7996	4511515.5879	1003	-0.78644	357.266	0.17621	354.0739	0.18451	556.5946	-1.118	543.7006	222637.8438	434.8467	-0.20517	511.2059	-0.19485	14289600	-0.057365	379.114	99.6365	98.1866	173.9341	165.1515	69573.6562	131.6203	-0.43179	153.782	3985160
023	2019-06-15t1745	1560638936.11	adult	194.0017	142.0019	-141.9709	1278.256	83.0091	85909.4918	270551.5936	4923336.9345	1025.99	-0.71782	366.335	0.48381	362.3737	0.45262	579.5709	-0.74393	553.5404	259647.7812	438.7879	-0.068535	512.4162	-0.1712	16388400	0.5199	296.025	98.0285	96.6217	168.0415	161.9346	75282.5859	129.0975	-0.6226	150.2428	4385400
023	2019-06-15t2145	1560653335.8	adult	198.0017	146.0018	-137.971	985.3498	87.9544	67582.2278	213552.1764	3891902.7597	2025.93	1.4889	357.763	0.20221	350.8449	0.094041	708.2646	1.3183	623.1055	240809.9531	443.7019	0.10692	545.5836	0.72833	12136700	-0.65104	264.906	102.623	99.9022	203.8277	199.8821	69301.4062	140.9771	0.063673	180.0474	3481370
023	2019-06-16t0145	1560667736.63	adult	202.0019	150.002	-133.9708	1450.0916	84.3301	98277.0341	309351.6445	5725750.0596	1132.27	-0.43618	374.697	0.76959	367.0305	0.60726	646.9557	0.39413	620.2954	331241.3125	476.3961	1.3688	577.7772	1.6131	19183400	1.2777	295.537	109.744	107.6073	195.483	190.585	100087.2812	147.7959	0.44198	176.1872	5618540
023	2019-06-16t0545	1560682135.88	adult	206.0017	154.0018	-129.971	1344.4915	87.1362	87688.2345	276129.232	5014163.4724	1408.25	0.22575	311.605	-1.3576	353.9387	0.19148	643.8609	0.3831	565.9397	294888.2812	454.3945	0.48621	520.6809	0.018903	14242500	-0.074062	522.663	109.424	122.7227	217.2626	210.982	99506.25	170.4304	1.7809	199.4016	5001440
023	2019-06-16t0945	1560696536.54	adult	210.0019	158.002	-125.9708	1428.3984	81.9972	94961.8554	298889.7447	5433155.5756	1282.83	-0.024652	353.687	0.049744	345.8835	-0.07547	630.0194	0.18454	592.004	311859.5938	451.6097	0.3491	547.7641	0.75815	17500800	0.8062	401.872	99.7506	96.684	216.2262	206.0291	107031.9609	136.9565	-0.31609	188.2952	4935760
023	2019-06-16t1345	1560710936.83	adult	214.0019	162.0021	-121.9707	1337.3131	83.0519	92873.3522	292553.9334	5391592.1166	1347.85	0.17053	339.073	-0.46299	332.5087	-0.52138	624.2838	0.1168	581.0635	302153.375	430.5805	-0.52016	536.0037	0.4108	16397900	0.50231	340.058	92.365	89.8912	200.3641	190.4408	96976.2344	126.1467	-1.026	166.5627	4466860
023	2019-06-16t1745	1560725335.64	adult	218.0016	166.0018	-117.9711	1184.8533	86.0341	85599.3969	270010.6636	5227710.9195	695.176	-1.396	350.801	-0.074495	353.8595	0.16746	599.1498	-0.29679	592.6975	267220.8125	463.1934	0.75362	561.7811	1.122	15616200	0.28662	262.221	103.439	102.9375	198.8591	194.1149	88691.1562	149.749	0.36933	181.4551	4604700
023	2019-06-16t2145	1560739736.6	adult	222.0019	170.002	-113.9708	1484.2367	85.1115	101530.8779	319562.9003	5945121.2349	870.786	-0.94647	356.021	0.09074	346.8964	-0.078601	603.3462	-0.20552	588.9481	319170.125	464.726	0.78121	552.7603	0.84452	18820000	1.1355	280.559	103.81	101.192	190.905	185.4213	100988.75	143.5606	-0.063042	173.7029	5487590
023	2019-06-17t0145	1560754136.21	adult	226.0018	174.0019	-109.9709	1411.8896	81.9954	94548.9003	297657.3755	5366955.5578	1597.13	0.95054	352.315	-0.066807	345.6381	-0.14676	639.3123	0.46012	597.9068	315180.9375	438.2496	-0.33721	548.0172	0.68168	17357500	0.73789	405.777	95.4491	93.4402	187.2273	179.1369	92303.0469	127.7463	-1.096	159.9726	4702490
023	2019-06-17t0545	1560768536.93	adult	230.002	178.0021	-105.9707	1316.752	86.2315	91179.3122	287221.1222	5353996.7514	1375.43	0.43015	363.956	0.33604	358.1705	0.27396	654.0003	0.75494	603.0278	310650.1562	444.7287	-0.11612	548.5021	0.66597	17261700	0.70499	290.658	98.5465	96.6442	179.6885	175.9542	85352.0547	133.0499	-0.82768	163.0722	4673860
023	2019-06-17t0945	1560782936.64	adult	234.0019	182.002	-101.9708	1425.8572	86.0786	95840.8277	301761.4553	5505601.4443	1154.99	-0.11385	334.372	-0.78042	328.5117	-0.81075	600.3061	-0.21589	569.3565	300153.0312	418.0638	-1.2162	529.5573	0.089764	16699200	0.54886	301.433	96.1763	93.5318	211.8813	205.9952	105940.6406	130.2565	-1.0578	171.6899	4803240
023	2019-06-17t1345	1560797337.96	adult	238.0023	186.0024	-97.9704	1374.6773	85.9532	93595.8823	294697.33	5474045.4819	1315.89	0.37885	367.418	0.40436	360.1155	0.29528	700.5209	1.6814	622.9091	341854.1875	457.8746	0.28811	568.5896	1.1036	17909100	0.86197	344.036	101.464	98.4867	206.9822	199.0556	101007.3125	141.1725	-0.44789	181.7305	4945660
023	2019-06-17t1745	1560811736.53	adult	242.0019	190.002	-93.9708	1362.7266	84.8262	93431.0565	294216.837	5408299.2055	1232.63	0.19799	349.339	-0.27439	343.7616	-0.31051	649.0209	0.73174	622.2992	315424.1875	437.7603	-0.4621	565.3496	0.90118	16968400	0.60666	327.861	91.5997	89.4206	197.721	181.1581	96092.3984	123.5969	-1.5354	158.9203	4449270
023	2019-06-17t2145	1560826137.34	adult	246.0021	194.0022	-89.9706	1023.4457	96.6125	76016.2504	240531.2818	4695237.666	1351.2	0.59955	364.426	0.20639	357.7485	0.13439	673.2113	1.1921	610.1167	266591.6875	459.2693	0.18115	549.0852	0.42698	14409000	-0.065155	477.236	112.101	108.7086	216.8838	207.5574	85885.9844	158.6005	0.45106	193.924	4432360
023	2019-06-18t0145	1560840537.7	adult	250.0022	198.0023	-85.9705	1402.7884	82.7661	92396.513	290863.4971	5196661.5481	1147.11	0.05122	368.68	0.29529	361.7419	0.22125	668.7721	1.0972	640.5852	322348.1562	458.0883	0.088306	588.4423	1.1869	17745000	0.79311	405.465	99.8597	97.0979	219.6544	203.4048	105873.4062	136.5563	-0.83448	174.3203	4806350
023	2019-06-18t0545	1560854937.12	adult	254.002	202.0022	-81.9706	1367.0595	86.3885	93086.6668	293131.4202	5393808.6191	1266.64	0.47016	359.513	-0.015924	353.0214	-0.075362	647.488	0.68122	604.6532	314679.1875	452.7314	-0.090502	556.348	0.43392	17440300	0.7055	293.491	95.5562	93.4327	180.7375	174.4818	87838.4375	128.7311	-1.2599	160.1132	4635530
023	2019-06-18t0945	1560869337.57	adult	258.0021	206.0023	-77.9705	1451.3351	86.1415	97087.9322	305696.9499	5492865.6951	924.313	-0.54778	377.669	0.43213	367.4429	0.28243	636.6854	0.47268	620.7878	297968.75	495.776	0.79623	584.0452	0.85157	17649600	0.74689	525.697	110.931	108.9383	190.9778	184.9209	89377.6328	149.5409	-0.21429	175.0421	5184130
023	2019-06-18t1345	1560883738.01	adult	262.0023	210.0024	-73.9704	1263.1796	93.35	93045.6131	293584.6436	5712513.6378	794.708	-0.93026	368.981	0.16071	362.5853	0.1113	585.1728	-0.49038	573.8005	280882.9375	471.2255	0.20861	544.1806	0.11135	17681600	0.74227	479.58	110.859	107.3249	224.7067	215.1891	107859.2031	159.019	0.20025	198.7551	5312390
023	2019-06-18t1745	1560898138.67	adult	266.0025	214.0026	-69.9702	1396.3555	88.9744	100313.6087	315905.1704	6111194.0153	1105.3	0.12417	377.609	0.31912	367.6055	0.18908	674.474	1.1019	652.462	352749.9062	500.557	0.68687	606.7472	1.0276	19716100	1.21	293.865	109.369	106.3135	206.3248	201.295	107907.8672	151.8676	-0.18907	185.4792	5710510
023	2019-06-18t2145	1560912538.03	adult	270.0023	218.0024	-65.9704	1114.8612	91.9263	78955.9714	249120.406	4810168.5681	1564.74	1.7372	385.045	0.4334	373.1325	0.26813	712.4249	1.7244	659.0429	292806.625	511.9504	0.79786	603.5447	0.89268	15825700	0.28831	392.678	108.222	105.9391	198.7166	190.9722	81672.5078	146.2247	-0.48788	174.0908	4448020
023	2019-06-19t0145	1560926938.16	adult	274.0023	222.0025	-61.9704	1371.9421	89.4212	96275.9293	303142.7932	5801740.7462	1055.02	0.054983	376.493	0.20216	365.9599	0.068855	649.2404	0.57645	629.062	325269.4062	498.1163	0.48928	587.8722	0.59991	18858500	0.96984	584.991	109.936	106.5542	211.6572	205.9782	106040.2344	155.0876	-0.13254	190.5324	5506700
023	2019-06-19t0545	1560941338.39	adult	278.0024	226.0025	-57.9703	1381.1	88.3642	96323.8302	303294.75	5758676.1814	1152.87	0.45642	374.343	0.11933	363.1978	-0.024431	651.509	0.57638	627.7385	327057.5	497.581	0.41698	588.938	0.55483	18771000	0.93296	530.489	110.361	106.7507	216.73	210.3705	108798.4531	157.3547	-0.078964	194.2883	5533960
023	2019-06-19t0945	1560955738.7	adult	282.0025	230.0026	-53.9702	1366.4787	88.5932	95655.4628	301246.7198	5684097.4028	1240.47	0.84223	380.285	0.19938	368.6376	0.050073	663.1935	0.73072	642.7387	330270.3438	506.1574	0.48644	602.4225	0.67282	18934000	0.95197	492.506	111.056	107.2469	218.3698	212.9363	108748.1406	158.9269	-0.057308	197.589	5529370
023	2019-06-19t1345	1560970138.25	adult	286.0023	234.0025	-49.9703	1387.7136	88.9025	98274.5602	309524.0024	5848994.2823	1070.43	0.27288	380.056	0.15914	368.4077	0.011511	676.9423	0.91245	656.0568	346594.4688	505.7092	0.42264	611.408	0.72805	19436500	1.0423	463.978	111.319	107.42	219.981	212.104	112630.2969	159.719	-0.069022	196.7616	5692980
023	2019-06-19t1745	1560984535.43	adult	290.0016	238.0017	-45.9711	1444.5867	88.1624	98710.5887	310737.6942	5792429.6588	1019.87	0.13576	384.218	0.20106	372.7306	0.059233	685.2072	1.0008	671.3437	352196.4688	509.5209	0.42247	625.3549	0.84007	19743800	1.089	316.542	108.17	103.8189	215.5297	207.7694	110782.25	157.2443	-0.21366	195.1755	5558510
023	2019-06-19t2145	1560998938.79	adult	294.0025	242.0026	-41.9702	1411.6172	88.9515	98060.2028	308750.7379	5843634.3803	889.158	-0.33463	382.083	0.13061	370.6434	-0.010532	681.3326	0.89709	668.1448	348160.9688	505.7478	0.32174	620.3897	0.72583	19510700	1.0243	329.482	108.341	103.8625	216.235	207.9095	110496.0938	158.773	-0.19283	195.4169	5532340
023	2019-06-20t0145	1561013339.7	adult	298.0027	246.0029	-37.9699	1396.396	89.1448	97015.1331	305466.9587	5795111.1816	867.376	-0.38187	382.598	0.10944	371.279	-0.029007	678.7567	0.817	668.1381	342772.125	505.3069	0.27043	622.6439	0.70001	19320100	0.97087	363.877	109.472	104.6635	224.2449	215.2131	113243.6562	160.4425	-0.16713	198.2484	5527990
023	2019-06-20t0545	1561027739.33	adult	302.0026	250.0028	-33.97	1406.0905	89.4166	98280.7215	309452.7552	5897829.7335	817.275	-0.5561	384.536	0.11302	372.8757	-0.030231	671.6873	0.6717	660.3559	343903.9062	508.4608	0.2672	615.1532	0.56842	19671700	1.0259	338.417	109.701	104.8334	227.3609	219.7079	116408.7969	161.8398	-0.15277	201.1876	5611960
023	2019-06-20t0945	1561042139.54	adult	306.0027	254.0029	-29.97	1423.5114	90.6424	99508.0882	313294.1354	5990464.9759	883.957	-0.21647	385.967	0.10831	373.8173	-0.042209	684.4092	0.82508	671.7943	354523.9688	512.8223	0.27884	622.8898	0.60706	19989600	1.0728	388.158	110.462	105.3453	228.5514	220.2336	118389.6172	164.1002	-0.10595	203.315	5720940
023	2019-06-20t1345	1561056433.96	adult	309.9734	257.9735	-25.9993	1419.9175	92.442	100753.3717	317235.7909	6146994.5765	953.468	0.16504	382.699	0.030723	370.6147	-0.11993	697.2477	0.97547	684.6171	366055.0312	508.2263	0.18422	631.1848	0.64987	20068400	1.0731	370.502	110.079	105.019	229.2299	220.2315	120345.6875	163.3763	-0.17201	204.5163	5772460
023	2019-06-20t1745	1561070831.49	adult	313.9727	261.9728	-22	1417.875	91.0082	100168.3746	315372.3924	6076029.184	933.619	0.14098	389.859	0.11536	377.0257	-0.043673	693.7567	0.88533	682.6463	362140.9688	515.842	0.23474	633.4614	0.62882	20316300	1.105	360.373	111.204	106.0883	232.8067	224.5856	121525.0938	164.5163	-0.16746	206.3566	5795060
023	2019-06-20t2145	1561085231.43	adult	317.9727	265.9728	-18	1415.8392	91.5987	100231.5618	315603.3556	6092791.1397	1033.04	0.73546	401.536	0.26253	386.4442	0.074566	684.6102	0.71723	672.188	357366.5	537.982	0.44521	635.1613	0.60294	20945300	1.2057	330.552	111.916	107.0146	228.5312	221.2149	119293.3125	163.9476	-0.22478	204.4741	5837870
023	2019-06-21t0145	1561099631.35	adult	321.9726	269.9728	-14	1423.7584	91.1595	99975.8225	314775.7653	6041982.811	1049.58	0.94267	461.808	1.1046	446.5741	0.94201	796.5508	2.2461	782.3229	415002.9688	617.9832	1.2769	725.6802	1.4413	24024200	1.7445	337.994	112.397	108.6126	216.8192	211.0222	112962.7891	159.5819	-0.41511	196.4873	5847110
023	2019-06-21t0545	1561114031.69	adult	325.9727	273.9729	-9.9999	1436.3303	91.8874	100633.0471	316834.2863	6077357.5634	1089.65	1.3169	509.342	1.727	510.7068	1.8269	748.0272	1.5194	731.9823	391966.25	633.5024	1.3809	702.4761	1.1614	26684400	2.1918	316.904	116.263	112.5016	214.7723	208.8287	112540.6641	163.637	-0.3047	196.9302	6090990
023	2019-06-21t0945	1561128431.26	adult	329.9726	277.9728	-6.0001	1425.107	91.2457	99778.7503	314150.5846	6015165.147	1064.49	1.3395	494.45	1.4602	494.1111	1.5243	740.9818	1.3762	720.9689	385310.5	613.5805	1.1112	687.0139	0.96574	25670900	1.9845	371.117	117.51	113.4476	217.6309	211.5802	113168.0781	166.5878	-0.23589	199.0828	6100890
023	2019-06-21t1345	1561142831.13	adult	333.9726	281.9727	-2.0001	1407.9448	90.8761	98789.7611	311054.9035	5946229.6244	917.261	0.53916	480.379	1.2165	477.6484	1.2368	720.871	1.062	708.9302	371248.5938	598.6234	0.90426	672.6028	0.788	24695300	1.7901	366.269	117.699	113.5417	217.0975	210.8173	111805.2109	167.471	-0.23932	199.0475	6050660
023	2019-06-21t1745	1561157231.78	dead	337.9728	285.9729	2.0001	1405.6979	90.6047	98412.3617	309866.59	5916019.1208	905.716	0.60716	468.448	1.0115	464.3573	1.0048	701.3088	0.76356	690.2335	359771.4375	586.3189	0.73279	655.9032	0.59718	23991100	1.6478	363.631	117.809	113.3649	222.5142	217.8459	114149.8047	169.6838	-0.19838	204.6757	6033480
024	2019-06-07t1345	1559933336.23	larva	0	-53.9993	-298.0022	2316.0971	75.6438	131206.2614	413041.8228	6316736.1067	465.132	2.1486	179.924	1.0689	180.4967	1.0873	252.174	-0.76852	248.9916	172991	224.1663	1.1568	242.5014	0.6806	12341900	4.5195	430.741	117.412	116.5885	170.421	167.0432	116909	146.1639	1.312	160.9556	8053890
024	2019-06-07t1745	1559947732.19	larva	3.9989	-50.0004	-294.0033	2467.1927	90.7686	162708.4091	512052.1946	8936897.014	455.888	1.2556	212.925	1.2736	213.2843	1.2939	290.65	-0.66925	287.7164	246471	261.3484	1.3476	280.5536	0.78547	18051300	6.2499	317.25	115.817	114.6167	173.79	170.5815	147374	146.6426	1.2613	163.9556	9818760
024	2019-06-07t2145	1559962133.72	larva	7.9993	-46	-290.0029	2480.7743	91.2677	170158.8786	535605.1331	9637593.2896	507.902	0.92494	234.076	1.3717	234.0605	1.3918	314.421	-0.64121	311.2482	278892	283.4586	1.4219	303.4221	0.80911	20740300	6.9572	353.915	114.789	113.7383	169.593	166.4382	150429	144.689	1.1757	160.396	10170900
024	2019-06-08t0145	1559976532.93	larva	11.9991	-42.0002	-286.0031	2463.5916	91.823	168742.3706	531223.1308	9536972.706	492.717	0.48298	244.785	1.368	244.8134	1.3918	325.382	-0.67962	322.3214	286011	294.2351	1.4021	314.7853	0.76712	21512000	7.0122	348.051	114.995	114.0104	169.224	166.3201	148748	144.3181	1.1133	160.0689	10105900
024	2019-06-08t0545	1559990934.63	larva	15.9996	-37.9998	-282.0026	2485.2219	98.2105	171949.9768	541173.4591	9983414.3749	501.414	0.20473	251.14	1.3192	251.0085	1.3445	330.748	-0.7499	327.6577	296350	300.2146	1.3394	320.3961	0.68961	22479800	7.1345	328.601	114.625	113.7333	167.914	164.8461	150451	143.7298	1.0474	158.9038	10260200
024	2019-06-08t0945	1560005335.17	larva	19.9997	-33.9996	-278.0025	2448.533	92.3934	171120.7806	539025.7573	9821907.0828	526.676	0.020117	257.261	1.2677	257.1339	1.2965	336.975	-0.81797	333.695	300244	306.1091	1.2746	326.5088	0.61367	22920400	7.0758	349.699	114.336	113.4581	166.624	163.5988	148462	143.1094	0.97995	158.1519	10186700
024	2019-06-08t1345	1560019734.97	larva	23.9997	-29.9997	-274.0025	2448.7365	91.446	167101.4676	526307.5948	9400413.3049	454.276	-0.37971	262.694	1.2069	262.3934	1.2372	341.895	-0.89668	338.5409	297790	311.2717	1.2002	331.8604	0.52978	22855200	6.8419	345.386	113.788	112.8684	165.902	163.097	144501	142.5633	0.9118	157.4827	9899920
024	2019-06-08t1745	1560034134.71	larva	27.9996	-25.9997	-270.0026	2459.6687	91.4967	167948.3225	528848.7253	9450947.8787	534.297	-0.37328	268.971	1.1544	268.8422	1.1908	349.161	-0.96508	346.1693	305516	317.7202	1.1359	338.2373	0.44882	23527200	6.8613	336.063	113.522	112.6638	164.54	161.8673	143972	141.8347	0.83777	156.0298	9929890
024	2019-06-08t2145	1560048535.39	larva	31.9998	-21.9996	-266.0024	2451.1042	91.4883	165457.7034	520961.3584	9224074.9133	524.927	-0.56638	274.198	1.0859	274.2182	1.1285	354.342	-1.0505	351.1559	305443	323.3832	1.0594	343.3184	0.35298	23634200	6.6847	320.741	112.902	112.101	163.421	160.5246	140869	140.975	0.7576	155.0156	9731480
024	2019-06-09t0145	1560062934.99	larva	35.9997	-17.9997	-262.0025	2407.3419	91.9278	156440.7816	492227.6961	8595022.3668	571.712	-0.62174	281.578	1.0432	281.4765	1.0891	361.828	-1.1264	358.6812	295252	330.6684	0.99705	350.8187	0.26843	22968300	6.2391	342.007	112.614	111.8429	162.258	159.2027	132403	140.1943	0.67407	154.0513	9185930
024	2019-06-09t0545	1560077335.51	larva	39.9998	-13.9995	-258.0024	2821.3969	92.9688	179336.6513	564277.1432	9636955.5046	906.513	-0.083457	280.169	0.87009	281.3237	0.93954	416.068	-0.88938	369.8718	389440	334.8636	0.89212	357.9521	0.17339	26202600	7.1499	362.339	111.85	111.1256	161.98	158.943	151613	139.5036	0.58667	153.5456	10460600
024	2019-06-09t0945	1560091736.61	larva	44.0001	-9.9992	-254.0021	2425.5941	94.6326	156012.2533	490930.3634	8598136.8069	566.451	-0.91536	291.526	0.87899	292.149	0.94792	373.185	-1.3214	370.1069	303773	341.8409	0.81539	362.6453	0.047988	23705100	6.0678	365.726	112.719	111.9143	162.265	159.4723	132084	140.5674	0.52872	154.1968	9165660
024	2019-06-09t1345	1560106133.17	larva	47.9992	-6.0002	-250.003	2432.4012	92.596	156932.6052	493981.6026	8546262.5979	512.083	-1.1467	297	0.79816	296.9745	0.86468	379.004	-1.4307	375.4382	310404	347.3576	0.71351	367.8135	-0.086766	24299000	6.0655	329.196	111.987	111.2146	160.969	158.265	131834	139.2599	0.41725	152.8374	9162250
024	2019-06-09t1745	1560120533.68	larva	51.9993	-2	-246.0029	2588.9274	94.9346	170690.3695	537061.2975	9564360.7563	482.147	-1.3197	298.949	0.65585	299.2986	0.73921	383.931	-1.5577	381.155	341699	352.1354	0.5979	373.4686	-0.23038	26578100	6.6631	359.91	111.98	111.2245	161.653	158.5257	143871	139.4952	0.33697	153.2305	9955550
024	2019-06-09t2145	1560134933.92	adult	55.9994	2	-242.0028	1913.2502	74.4159	97556.1969	306878.4228	4421426.7991	1663.72	0.68043	281.761	0.12662	277.0955	0.11876	481.325	-0.94332	390.7539	246438	347.227	0.32296	377.0274	-0.39849	14411800	2.1618	375.129	110.771	109.9246	162.405	158.9718	83151.4	138.7272	0.25117	153.24	5665810
024	2019-06-10t0145	1560149334.16	adult	59.9994	6.0001	-238.0028	2442.9671	79.8723	149791.9661	471478.5856	7549228.1019	557.362	-1.371	307.989	0.57356	309.1538	0.70459	395.617	-1.8425	392.7236	309373	363.0736	0.49659	384.3811	-0.46128	24072400	5.4236	353.138	108.205	107.7609	151.714	149.1519	118640	133.4001	0.099619	145.0067	8457260
024	2019-06-10t0545	1560163733.97	adult	63.9994	10	-234.0028	2979.2841	78.2267	199101.4394	627623.9534	10573623.1744	1394.76	0.010015	304.812	0.39251	306.9813	0.56715	477.488	-1.2872	409.0696	495633	370.0019	0.54063	395.6431	-0.45663	31617200	8.0133	435.977	106.132	105.5357	156.325	152.9354	162265	134.3457	0.12241	147.5492	11008800
024	2019-06-10t0945	1560178133.84	adult	67.9993	14	-230.0029	2813.8448	73.4288	148038.0288	466019.0603	6409500.4325	883.721	-0.93736	319.189	0.70208	318.6475	0.82081	423.648	-1.9924	412.6501	328751	379.0115	0.67294	402.8988	-0.48526	24752200	5.3801	333.998	107.016	106.37	155.045	152.1029	120315	134.3082	0.13292	147.2929	8298770
024	2019-06-10t1345	1560192534.42	adult	71.9995	18.0002	-226.0027	3211.6002	77.7403	185216.9963	582725.2915	8854596.6236	1518.93	0.089563	318.382	0.59892	316.2735	0.68059	507.737	-1.34	429.1491	491997	379.0178	0.57944	408.8454	-0.52476	30829900	7.5153	376.598	106.404	105.6733	157.164	154.4818	152292	135.3753	0.18622	149.4772	10303500
024	2019-06-10t1745	1560206934.19	adult	75.9994	22.0001	-222.0028	1478.6627	85.2619	70739.618	223492.1039	3199693.6849	493.178	-1.7	330.699	0.93297	330.6975	1.1015	416.449	-2.536	413.1967	155336	384.2272	0.62954	405.9691	-0.74431	12306000	0.4262	263.382	115.387	114.6917	163.645	161.302	61039.6	143.1308	0.47009	156.2762	4293760
024	2019-06-10t2145	1560221334.33	adult	79.9995	26.0001	-218.0027	2839.1175	90.62	194683.3203	612471.7054	11053466.9951	585.219	-1.583	333.18	0.93949	333.4712	1.1332	428.95	-2.5621	425.4111	434956	393.3648	0.8181	417.2331	-0.67479	33775200	8.4337	367.146	110.538	109.8303	159.238	156.4561	161467	138.2963	0.33252	151.5838	11205500
024	2019-06-11t0145	1560235733.99	adult	83.9994	30.0001	-214.0028	2231.0385	72.7973	132710.9483	418601.9058	6347313.3906	607.946	-1.5789	344.085	1.2699	343.9942	1.4653	439.455	-2.5742	435.2139	304982	402.685	1.0303	426.1727	-0.61988	23851300	4.5365	357.775	111.069	110.3974	159.875	157.3459	110953	138.5431	0.36319	151.7997	7699110
024	2019-06-11t0545	1560250134.96	adult	87.9996	34.0003	-210.0025	1500.4201	79.7629	69839.9011	220576.5627	2939169.2843	513.246	-1.7702	335.459	0.81451	335.1464	1.0002	419.719	-2.9535	416.4664	154457	387.7178	0.31888	408.2317	-1.3003	12315700	-0.020472	266.782	112.148	111.606	157.996	155.774	58142.7	139.1573	0.40415	151.1288	4117300
024	2019-06-11t0945	1560264534.71	adult	91.9996	38.0003	-206.0026	1224.9547	75.8008	58576.369	184914.9167	2452279.7236	572.945	-1.6951	336.873	0.74978	336.3505	0.92842	426.938	-2.9511	422.4822	131497	391.8091	0.31436	414.8482	-1.2864	10369900	-0.89072	348.194	113.051	112.5212	160.769	157.5436	49516.7	140.0582	0.45356	152.374	3480050
[truncated: 5,235 more rows]
