# Supplementary material for: Global, cell non-autonomous gene regulation drives individual lifespan among isogenic C. elegans
Source: eLife. 2021 Feb 1;10:e65026. doi: 10.7554/eLife.65026 (PMC7864635; doi:10.7554/eLife.65026)
Supplement: Source data 1. [file elife-65026-data1.zip › figure_data/Figures 1-3 - base strains/mir-793/mir-793_20181121.tsv]

name	timepoint	timestamp	stage	age	adult_age	ghost_age	length	max_width	projected_area	surface_area	volume	gfp_maximum	gfp_maximum_z	gfp_mean	gfp_mean_z	gfp_median	gfp_median_z	gfp_over_99_mean	gfp_over_99_mean_z	gfp_over_99_median	gfp_over_99_sum	gfp_percentile_95	gfp_percentile_95_z	gfp_percentile_99	gfp_percentile_99_z	gfp_sum	gfp_sum_z	green_yellow_excitation_autofluorescence_maximum	green_yellow_excitation_autofluorescence_mean	green_yellow_excitation_autofluorescence_median	green_yellow_excitation_autofluorescence_over_99_mean	green_yellow_excitation_autofluorescence_over_99_median	green_yellow_excitation_autofluorescence_over_99_sum	green_yellow_excitation_autofluorescence_percentile_95	green_yellow_excitation_autofluorescence_percentile_95_z	green_yellow_excitation_autofluorescence_percentile_99	green_yellow_excitation_autofluorescence_sum
000	2018-11-21t1322	1542828347.53	larva	0	-54.1925	-273.9972	375.3144	13.0233	3546.8751	11170.101	28096.123	204.885	0.23728	49.9444	0.032738	49.0664	0.039472	103.988	-0.85293	97.3709	2183.75	76.0979	0.1817	91.3054	-0.1415	103685	2.2435	256.828	62.052	59.6755	137.755	128.0702	2892.85	97.7403	1.7094	121.0385	128820
000	2018-11-21t1746	1542844156.92	larva	4.3915	-49.801	-269.6057	459.8283	24.6668	7138.0908	22557.9336	94651.5341	261.131	0.13122	72.3931	0.20219	71.9316	0.22672	130.704	-0.8606	124.7202	5228.14	102.7208	0.33186	117.0949	-0.12634	288559	1.3232	256.802	59.8285	58.5857	120.22	115.7732	4808.8	89.182	1.451	107.3677	238476
000	2018-11-21t2122	1542857137.91	larva	7.9973	-46.1951	-265.9999	608.9659	23.9238	9307.0723	29290.288	123899.9593	1648.53	2.8933	88.6323	0.31765	75.653	0.14636	955.662	2.0171	955.9038	49694.4	120.5871	0.4157	533.2934	2.2547	460267	0.82538	16862	211.943	62.5811	9820.32	9673.73	510656	282.0421	6.7006	5433.7625	1100620
000	2018-11-22t0146	1542872938.3	larva	12.3863	-41.8061	-261.6109	525.5213	29.8815	10232.8489	32293.9487	180499.6546	5545.6	10.5167	96.5475	0.27396	78.0394	0.0089604	1787.71	5.0804	1136.4778	100112	118.7035	0.21963	462.4437	1.7476	540376	0.18463	56873.1	282.083	65.2568	18780.8	12542.3125	1051730	192.6979	4.3424	3893.6165	1578820
000	2018-11-22t0522	1542885938.42	larva	15.9975	-38.195	-257.9998	522.3213	25.0744	8452.8047	26598.1757	125779.5911	5256.47	9.4893	102.851	0.23464	80.0888	-0.10796	2063.38	6.1984	1541.0076	96979	124.8137	0.15256	585.7344	2.456	481548	-0.40071	53684.5	315.553	64.7836	21295.7	17311.6348	1000900	209.1323	4.9162	5340.0277	1477420
000	2018-11-22t0946	1542901737.8	larva	20.3862	-33.8063	-253.6111	520.6221	28.5465	9618.6719	30338.2537	158716.3464	5192.68	8.8903	106.152	0.10837	85.2526	-0.20924	1889.67	5.6486	1292.8965	100153	127.713	0.0038804	495.8761	1.8159	561756	-0.83639	54152.7	292.583	64.9825	19314.3	13310.04	1023660	214.624	5.2328	4499.507	1548350
000	2018-11-22t1322	1542914738.22	larva	23.9974	-30.1951	-249.9998	432.9462	56.3207	17759.3633	56303.7115	633567.9895	726.623	0.18981	157.174	0.89157	151.0769	0.86444	556.865	0.36078	560.1488	52345.4	185.9667	0.68786	465.6239	1.5529	1473510	-0.25219	256.608	52.7297	52.4086	85.3874	81.6521	8026.42	70.7202	0.66965	78.8424	494341
000	2018-11-22t1746	1542930541.16	larva	28.3871	-25.8054	-245.6101	443.0034	46.137	16376.3452	51742.2524	525983.8702	815.131	0.18156	149.434	0.57587	141.098	0.50413	586.351	0.41834	566.2755	51012.6	188.7626	0.55441	443.6476	1.3182	1297390	-0.90529	334.988	51.2393	51.0617	89.6519	81.8489	7799.72	69.5722	0.55277	78.628	444860
000	2018-11-22t2122	1542943538.19	larva	31.9974	-22.1951	-241.9998	601.1878	47.0492	23108.4474	72900.8449	748487.9828	767.416	-0.037904	148.275	0.39967	142.9869	0.39044	545.523	0.18854	550.1337	67099.3	182.8465	0.3054	380.2009	0.79413	1813400	-0.75995	158.92	48.7359	48.3932	81.98	79.966	10083.5	67.711	0.41354	76.8772	596040
000	2018-11-23t0146	1542959341.07	larva	36.3871	-17.8054	-237.6101	825.8748	49.396	34802.1597	109701.4103	1210855.8191	2091.99	2.1232	163.046	0.50932	155.8106	0.46798	773.813	1.1446	669.299	142382	194.1736	0.28479	336.2195	0.35871	2991740	-0.10476	104.304	49.4447	49.0413	81.3972	80.1158	14977.1	67.8859	0.31955	76.6726	907260
000	2018-11-23t0522	1542972337.43	larva	39.9972	-14.1953	-234	809.8025	65.7205	42459.195	134078.2007	1854732.9061	577.251	-0.63741	146.467	-0.028139	141.2548	-0.029287	421.286	-0.53461	410.4142	93946.8	186.9507	-0.025055	356.7668	0.40409	3258880	-0.22075	112.9	52.3973	52.1911	85.2375	83.4354	19008	71.234	0.36736	80.3802	1165840
000	2018-11-23t0946	1542988142.42	larva	44.3875	-9.805	-229.6098	876.1006	57.8676	42822.3743	135044.6446	1728180.6667	3749.82	4.5758	155.258	-0.072633	146.8214	-0.14283	712.492	0.78145	519.0644	160311	203.5169	0.030335	321.916	-0.0058852	3489730	-0.42867	101.419	47.6104	47.2501	79.8565	78.6033	17967.7	66.6844	0.037717	75.4666	1070140
000	2018-11-23t1322	1543001138.24	larva	47.9974	-6.1951	-225.9998	975.7509	67.448	55182.8942	173969.819	2595981.6788	545.997	-0.9315	153.733	-0.33471	150.0983	-0.28228	376.066	-0.98452	371.6922	108683	193.2958	-0.39834	312.808	-0.21043	4437800	0.01975	213.351	52.4006	52.0399	85.5039	83.6464	24710.6	71.1194	0.12991	80.3388	1512650
000	2018-11-23t1746	1543016942.84	larva	52.3876	-1.8049	-221.6097	967.5271	67.5444	56252.7919	177390.3394	2718673.8232	2510.85	2.1484	166.662	-0.29496	159.8787	-0.31343	654.969	0.37765	465.6164	192561	207.8047	-0.41129	293.5754	-0.54928	4899030	-0.012953	191.913	49.6046	49.1668	82.0187	80.5732	24113.5	68.1101	-0.22321	77.0498	1458130
000	2018-11-23t2122	1543029938.01	adult	55.9974	1.8049	-217.9999	1097.9535	68.3258	63422.0918	199861.2561	3058431.2106	1110.52	-0.2495	170.6	-0.43968	164.3785	-0.43501	563.807	-0.20283	510.0895	187184	214.895	-0.5269	331.1479	-0.36221	5656080	0.22938	321.291	52.4103	52.1398	84.8285	82.5273	28163.1	71.1645	-0.2039	79.7321	1737610
000	2018-11-24t0146	1543045735.66	adult	60.3856	6.1931	-213.6116	1098.0101	71.3781	65466.6599	206234.6878	3284893.8813	1159.11	-0.26249	178.792	-0.4305	172.4133	-0.42205	589.436	-0.15471	521.2706	202177	224.5295	-0.55487	338.7029	-0.40194	6118260	0.18495	217.837	54.0207	53.8	87.5964	85.1589	30045.6	72.921	-0.22248	81.5103	1848590
000	2018-11-24t0522	1543058737.55	adult	63.9972	9.8048	-210	1145.353	72.095	69217.5586	218029.9993	3514960.1134	1604.26	0.39147	175.359	-0.76551	168.8083	-0.76095	616.887	-0.048287	506.7792	223313	221.7918	-0.87195	303.5823	-0.87535	6338190	0.045711	148.701	49.7648	49.401	82.6775	80.9691	29929.3	68.8135	-0.77211	77.6218	1798700
000	2018-11-24t0945	1543074528.86	adult	68.3837	14.1912	-205.6135	1209.8943	74.6813	71719.0386	225770.4193	3660190.367	1166.88	-0.38394	178.64	-0.91438	172.8222	-0.87307	551.503	-0.59722	464.1908	206814	224.3402	-1.0946	321.5473	-0.81629	6692580	-0.043246	164.172	52.096	51.7635	84.5317	83.0188	31699.4	70.7388	-0.813	79.9228	1951720
000	2018-11-24t1322	1543087538.14	adult	71.9974	17.8049	-201.9998	1138.9559	73.8887	71424.7054	225090.1752	3764141.3218	1409.34	-0.037722	184.839	-0.88	178.1594	-0.86642	641.997	0.024099	582.3	239465	230.041	-1.1459	342.9177	-0.65105	6888750	-0.16477	209.175	52.2033	51.6324	85.2232	83.1473	31788.2	71.3177	-0.9496	80.0423	1945560
000	2018-11-24t1745	1543103325.59	adult	76.3828	22.1903	-197.6144	1118.0591	82.338	71856.2704	226465.4811	3904208.0561	2560.81	1.7985	204.758	-0.23988	198.5296	-0.19577	719.634	0.66194	549.9343	269863	254.791	-0.52156	374.6308	-0.29136	7671660	0.067138	188.917	50.0709	49.6494	86.0855	83.7796	32282.1	69.9963	-1.4065	79.818	1876000
000	2018-11-24t2122	1543116337.85	adult	79.9973	25.8048	-193.9999	1227.0514	76.507	78712.2474	247934.0181	4288147.8078	1764.12	0.46165	193.195	-0.9776	186.6983	-0.94169	628.063	-0.16994	466.173	258134	240.4244	-1.2749	321.5955	-1.293	7927380	0.016849	312.153	53.4142	53.0518	86.7246	84.2281	35643.8	72.6936	-1.2128	81.0988	2191740
000	2018-11-25t0145	1543132124.67	adult	84.3825	30.1901	-189.6147	1137.7691	74.8581	71934.6872	226637.1688	3832160.3169	4310.1	4.6436	211.753	-0.31024	205.3885	-0.2622	639.953	-0.092904	483.7589	240622	261.7686	-0.69658	355.2871	-0.85249	7944130	-0.20868	161.78	56.5153	56.0758	95.2513	90.9886	35814.5	76.3	-0.8702	86.357	2120230
000	2018-11-25t0522	1543145138.57	adult	87.9975	33.805	-185.9997	1183.5	93.8584	91142.3136	287463.4193	5898473.5098	2075.17	0.91526	203.818	-0.9015	199.865	-0.7241	572.238	-0.83725	437.7364	271241	257.2564	-1.0738	337.1045	-1.3634	9653420	0.69656	255.832	50.9676	49.9211	108.175	101.8163	51274.8	73.4366	-1.4933	90.4556	2413980
000	2018-11-25t0945	1543160926.02	adult	92.3829	38.1904	-181.6143	1153.4147	78.0393	74649.9046	235229.4403	4067796.7918	836.12	-1.183	211.528	-0.73034	205.5129	-0.65332	536.799	-1.2982	529.1136	209352	265.235	-0.98209	395.0379	-0.24381	8232260	-0.38839	218.743	61.1566	58.5366	177.976	175.3785	69410.8	84.9768	0.1074	160.0002	2380090
000	2018-11-25t1322	1543173937.18	adult	95.9971	41.8047	-178.0001	1141.7691	74.7841	71116.6998	224069.7286	3726910.3865	2131.02	0.94241	230.083	0.077437	223.6678	0.13314	657.932	0.0080609	532.3359	244751	282.7718	-0.44129	376.6371	-0.76587	8537930	-0.335	231.103	55.4603	54.6965	110.294	99.1961	41029.3	77.2117	-1.2424	91.1376	2058020
000	2018-11-25t1745	1543189724.02	adult	100.3824	46.1899	-173.6149	1049.9473	76.0914	64825.0416	204361.883	3430697.0165	930.301	-1.0844	206.294	-1.4011	200.0875	-1.3222	583.208	-0.90319	560.5682	197708	256.2553	-1.7515	374.3018	-0.95673	6980380	-1.4475	207.004	59.1656	58.4318	107.642	104.1967	36490.6	81.5254	-0.79312	95.3443	2001990
000	2018-11-25t2122	1543202738.09	adult	103.9974	49.8049	-169.9999	896.5631	81.728	59673.8632	188378.636	3366365.0767	638.315	-1.585	195.804	-2.1363	191.3298	-1.9561	469.545	-2.317	463.2057	146028	235.9778	-2.7696	374.6953	-1.0592	6088720	-2.1004	238.884	58.2014	57.7858	96.6369	93.4432	30054.1	79.2481	-1.265	89.6895	1809830
000	2018-11-26t0145	1543218521.48	adult	108.3817	54.1892	-165.6156	990.7438	78.7561	65471.0944	206586.9611	3612507.592	1206.47	-0.68563	222.21	-0.88478	216.3899	-0.77965	622.952	-0.51655	553.0713	213050	270.775	-1.507	369.129	-1.3369	7581360	-1.2876	146.625	57.7562	57.1616	97.3586	95.7006	33296.7	79.9201	-1.3422	90.7772	1970530
000	2018-11-26t0522	1543231537.24	adult	111.9971	57.8047	-162.0001	1091.0123	78.3284	72991.5401	230173.4955	4068514.8563	1120.06	-0.84797	217.19	-1.3019	211.1584	-1.2021	549.204	-1.4639	490.2343	209247	270.259	-1.6801	364.5238	-1.5665	8260590	-0.94824	307.368	58.9832	58.2503	99.7718	97.1858	38013.1	81.4092	-1.2849	92.697	2243370
000	2018-11-26t0945	1543247319.29	adult	116.381	62.1886	-157.6162	1129.304	77.5706	73441.0731	231511.3921	4001414.2938	1322.82	-0.55377	223.093	-1.1362	216.4903	-1.0643	603.563	-0.81647	528.7845	231165	275.5251	-1.6304	380.4683	-1.2561	8544690	-0.85508	311.669	59.2613	58.6085	101.343	98.8424	38814.4	81.8852	-1.3892	94.0372	2269770
000	2018-11-26t1322	1543260337.61	adult	119.9972	65.8048	-154	1055.4736	78.4124	70799.4954	223302.5519	3960050.1663	583.074	-1.7343	207.638	-2.1227	205.2731	-1.8053	349.76	-4.0591	315.8283	129061	252.7417	-2.7435	295.8434	-3.6699	7659540	-1.443	256.918	56.0678	55.5028	96.1799	93.1496	35490.4	77.4386	-2.055	88.3688	2068280
000	2018-11-26t1746	1543276142.91	adult	124.3876	70.1951	-149.6096	1174.4122	77.8283	73201.2381	230701.8843	3943096.5685	961.578	-1.1632	224.898	-1.2981	219.4639	-1.1517	544.631	-1.6016	498.4497	208594	278.9402	-1.776	364.326	-1.8853	8592220	-0.93578	237.99	63.6622	62.6458	133.813	118.6801	51250.5	87.1565	-1.0552	104.0608	2432210
000	2018-11-26t2122	1543289137.46	adult	127.9972	73.8047	-146	1036.3453	81.0678	67578.229	213063.8083	3744761.2802	2303.8	0.88233	239.416	-0.58193	231.2436	-0.59129	691.842	0.27983	538.446	244220	300.628	-0.9556	396.9459	-1.0414	8431290	-1.066	202.705	59.5891	58.6577	108.29	105.5578	38226.3	84.2775	-1.513	99.1228	2098490
000	2018-11-27t0145	1543304927.68	adult	132.3834	78.1909	-141.6139	989.0184	82.4249	64521.1844	203539.6346	3605324.3586	607.617	-1.7383	220.008	-1.8111	215.7164	-1.5869	463.314	-2.6672	462.2346	156137	268.4135	-2.4996	389.4068	-1.329	7398220	-1.6961	256.215	65.3779	64.5868	120.046	115.2001	40455.6	88.9869	-1.1388	104.5627	2198460
000	2018-11-27t0522	1543317937.76	adult	135.9973	81.8048	-138	1055.8495	81.5442	67167.8913	211736.8259	3665457.7672	2844.3	1.6387	239.293	-0.79714	231.8221	-0.75837	655.733	-0.17601	487.9154	230162	300.6502	-1.1969	391.3899	-1.3294	8380050	-1.1455	365.28	64.1799	62.7076	133.202	119.5292	46754	90.2673	-1.1243	110.4339	2247580
000	2018-11-27t0945	1543333726.08	adult	140.3829	86.1905	-133.6143	1136.4301	79.8243	72156.2224	227334.3834	3916413.9559	2581.13	1.2115	257.37	0.1508	250.1372	0.19988	682.781	0.18964	521.106	257408	323.5818	-0.31078	428.8488	-0.3218	9684850	-0.4303	184.86	65.1663	63.827	120.342	118.2287	45369	92.8605	-0.99907	110.6717	2452210
000	2018-11-27t1322	1543346739.23	adult	143.9977	89.8052	-129.9995	1058.6505	78.3247	67263.3911	212034.8895	3602501.2142	1084.92	-1.0579	239.846	-0.95194	233.4514	-0.84186	578.134	-1.1668	517.8702	202925	303.2617	-1.3023	376.9637	-1.8533	8415220	-1.1461	292.71	66.5738	65.4042	137.751	129.1664	48350.6	92.022	-1.1979	111.7639	2335810
000	2018-11-27t1722	1543361140.54	adult	147.9981	93.8056	-125.9992	1152.1601	99.6242	90284.2433	285226.0867	6060912.8709	2461.11	0.99938	248.332	-0.53744	241.9627	-0.42487	627.64	-0.5034	486.1393	294363	312.4534	-0.99945	414.1291	-0.83788	11643100	0.58534	249.917	59.0829	57.9418	121.958	114.8671	57198.4	86.4195	-1.8569	104.164	2770100
000	2018-11-27t2122	1543375537.84	adult	151.9973	97.8048	-121.9999	980.2616	79.9861	65115.5929	205566.2987	3687682.58	645.886	-1.7431	236.126	-1.3409	231.5873	-1.1095	443.581	-2.9212	415.4942	150817	294.6123	-1.8794	366.7185	-2.2339	8012470	-1.3557	338.174	69.2815	67.8237	135.72	130.5119	46144.9	97.1844	-0.93517	117.8271	2350930
000	2018-11-28t0122	1543389937.54	adult	155.9972	101.8048	-118	996.2482	78.2759	61955.9862	195352.7059	3326192.6451	2668.5	1.3077	274.314	0.86368	267.4131	0.94083	624.93	-0.499	457.6649	202477	345.0031	0.24266	408.5649	-1.0782	8869130	-0.90474	237.027	71.4838	69.0124	160.354	154.6732	51954.6	105.2553	-0.31684	139.0853	2311210
000	2018-11-28t0522	1543404337.47	adult	159.9972	105.8047	-114	1149.7704	75.5378	71958.0437	226791.4117	3809945.1784	1177.18	-0.95436	251.972	-0.54071	246.7139	-0.35065	565.64	-1.2626	478.3892	212681	305.9211	-1.5492	366.8287	-2.2866	9459020	-0.60389	335.642	72.4251	71.0234	131.078	127.6931	49285.4	100.6212	-0.8539	120.1679	2718840
000	2018-11-28t0922	1543418737.35	adult	163.9972	109.8047	-110.0001	1020.6706	87.9929	69334.6443	218992.1024	3951941.2149	789.792	-1.5514	250.472	-0.69745	244.7696	-0.52918	516.181	-1.8934	496.9057	186857	315.7324	-1.2001	395.9871	-1.4903	9045790	-0.80519	239.288	74.2273	71.7963	161.899	154.6234	58607.4	108.7846	-0.27497	137.9724	2680720
000	2018-11-28t1322	1543433138.62	adult	167.9975	113.8051	-105.9997	1068.4296	75.5755	64448.6372	203127.2013	3284848.8703	1231.38	-0.87228	272.872	0.57757	267.101	0.73229	571.798	-1.1213	475.2493	192696	339.2785	-0.26822	411.7411	-1.0736	9182690	-0.73134	236.414	71.5018	69.5818	141.567	137.8581	47707.9	104.1826	-0.77639	129.1445	2406180
000	2018-11-28t1722	1543447537.54	adult	171.9972	117.8048	-102	928.6888	83.0387	57961.3231	182786.0715	3175193.5091	931.348	-1.337	253.577	-0.63674	248.9885	-0.39889	540.14	-1.5059	508.6047	163662	310.088	-1.5702	371.4336	-2.1869	7667420	-1.4246	348.426	77.0182	74.8194	157.002	147.1186	47571.8	111.0496	-0.34991	135.8338	2328800
000	2018-11-28t2122	1543461937.57	adult	175.9972	121.8048	-98	1056.6233	93.7778	76355.5648	240864.4473	4720404.1073	2397.72	0.97604	260.648	-0.27833	255.3111	-0.086837	597.777	-0.71084	444.4154	237915	327.2249	-0.9175	392.6153	-1.6165	10352700	-0.18528	389.883	70.2508	67.8347	166.18	158.3814	66139.6	105.4431	-0.88754	137.2106	2790290
000	2018-11-29t0122	1543476337.5	adult	179.9972	125.8047	-94	1008.6287	86.4666	65699.4031	207192.4318	3701467.3512	2799.06	1.6406	270.561	0.23952	263.0658	0.30171	665.901	0.21054	544.4083	228404	338.7375	-0.51199	421.5916	-0.86011	9263730	-0.66334	261.976	74.5115	70.9064	191.881	186.7494	65815.2	114.5142	-0.34589	161.9098	2551200
000	2018-11-29t0522	1543490738.02	adult	183.9974	129.8049	-89.9999	1067.8039	72.3008	65102.4586	205154.0215	3340623.696	2198.47	0.71381	286.412	1.0881	281.3983	1.287	632.261	-0.19796	476.2251	214969	351.3571	-0.081785	417.7405	-0.97211	9736560	-0.44965	179.488	72.4042	70.5037	138.035	135.1731	46931.7	107.4496	-0.93452	126.9557	2461380
000	2018-11-29t0922	1543505137.18	adult	187.9971	133.8047	-86.0001	1125.6017	91.1504	75085.7059	236666.3107	4399703.6186	1419.51	-0.51343	245.755	-1.3014	240.769	-1.0828	493.636	-1.9453	387.0715	193505	308.4441	-1.7947	353.0802	-2.5792	9616650	-0.49154	228.749	70.5339	67.6399	152.783	147.8649	59890.9	108.0089	-0.9846	136.5629	2760060
000	2018-11-29t1322	1543519538.76	adult	191.9976	137.8051	-81.9997	1034.9615	79.6987	66397.9045	209353.4383	3627115.2588	2282.25	0.91588	275.586	0.32684	270.4183	0.52254	604.405	-0.4903	471.4043	209728	343.3456	-0.51651	408.4498	-1.2064	9543810	-0.50916	407.324	73.4214	70.497	156.55	150.2245	54322.8	113.3336	-0.74533	138.6889	2542660
000	2018-11-29t1722	1543533940.84	adult	195.9981	141.8057	-77.9991	1028.2327	95.049	69770.5978	219985.2141	4266910.9861	1573.47	-0.20986	273.136	0.12751	269.2011	0.39064	541.207	-1.253	422.0282	196999	334.8682	-0.87438	385.6536	-1.7416	9920300	-0.34707	229.584	74.973	72.8173	158.799	153.2001	57802.7	109.4476	-1.0568	136.1343	2723020
000	2018-11-29t2122	1543548337.42	adult	199.9972	145.8047	-74	877.9398	110.3672	68255.7722	217673.3286	4457479.3511	1613.06	-0.11489	273.959	0.11146	269.8293	0.36156	552.721	-1.0667	435.0345	196216	339.7921	-0.74271	388.2649	-1.6688	9725530	-0.41515	408.469	79.8336	76.4686	177.979	173.1968	63182.5	124.4501	-0.31484	158.1353	2834090
000	2018-11-30t0122	1543562737.73	adult	203.9973	149.8048	-70	997.1639	76.1181	60977.8983	192229.4443	3216579.0205	1298.35	-0.60723	274.263	0.068594	270.2016	0.31918	523.99	-1.3834	467.4648	167153	331.5154	-1.063	385.536	-1.7203	8723750	-0.79146	191.688	82.7855	79.9746	155.463	152.5229	49592.8	123.3158	-0.48085	144.5286	2633240
000	2018-11-30t0522	1543577138.25	adult	207.9974	153.805	-65.9998	1044.9416	73.41	60624.4638	191030.0832	2985150.9097	1156.4	-0.81691	273.873	-0.0084733	270.1615	0.25645	493.972	-1.7125	453.5798	156589	330.7792	-1.1178	378.829	-1.86	8681220	-0.79188	217.273	84.3034	81.9196	152.243	150.1075	48260.9	123.2887	-0.57967	143.2712	2672250
000	2018-11-30t0922	1543591537.63	adult	211.9973	157.8048	-62	1169.3709	76.2336	72426.9975	228090.1047	3821834.2444	1235.92	-0.65459	279.908	0.24086	276.0988	0.49682	503.198	-1.5551	431.8502	190712	340.5906	-0.83465	390.5821	-1.5963	10582700	-0.068657	302.329	83.6247	80.4203	186.492	172.5694	70680.4	124.1337	-0.63149	151.2363	3161680
000	2018-11-30t1322	1543605937.43	adult	215.9972	161.8047	-58	706.6518	98.2321	45970.2424	145985.8984	2697702.8241	1592.31	-0.01565	274.781	-0.071987	270.0026	0.13037	587.626	-0.47758	484.9998	139855	337.0309	-0.98236	394.6797	-1.5101	6517250	-1.5624	205.195	84.6726	80.4491	161.607	159.1751	38462.5	129.0251	-0.49852	150.8798	2008270
000	2018-11-30t1722	1543620337.51	adult	219.9972	165.8047	-54	388.8847	129.1785	28281.9967	97470.6781	1928064.8133	456.109	-1.9464	276.249	-0.05479	273.3804	0.23525	400.691	-2.743	396.0522	59702.9	337.8164	-0.99396	377.6776	-1.8785	4104510	-2.4209	220.159	92.8603	89.2591	167.878	164.5993	25013.8	138.0894	-0.1945	158.3822	1379720
000	2018-11-30t2122	1543634736.36	adult	223.9969	169.8044	-50.0003	719.7667	93.3358	44598.6918	141598.7681	2491884.9655	802.545	-1.3256	271.716	-0.32003	266.9859	-0.1238	511.003	-1.3515	497.0319	119064	335.3819	-1.1006	390.42	-1.612	6314130	-1.598	330.062	86.485	80.3984	175.219	171.9322	40826	137.4921	-0.31991	161.5671	2009740
000	2018-12-01t0122	1543649137.7	adult	227.9973	173.8048	-46	501.816	150.2872	41101.6138	135973.2053	3382258.9663	1060.84	-0.84601	273.987	-0.26132	270.0035	-0.034823	510.485	-1.325	411.4818	109244	339.6564	-1.009	380.1839	-1.8302	5857020	-1.743	243.544	91.8663	87.096	181.642	176.3129	38871.4	143.4314	-0.17137	167.5386	1963820
000	2018-12-01t0522	1543663538.18	adult	231.9974	177.8049	-41.9998	546.3854	108.3672	40914.1742	131219.0742	2722797.8608	444.538	-1.9304	272.886	-0.35601	270.595	-0.058616	378.028	-2.9374	373.6636	79007.9	334.1955	-1.1994	364.8038	-2.1576	5703050	-1.7865	241.773	92.8893	88.1798	179.076	175.8522	37427	145.2857	-0.19211	166.3909	1941290
000	2018-12-01t0922	1543677937.81	adult	235.9973	181.8048	-37.9999	657.8578	80.9142	39151.6088	123829.4782	2060130.8182	991.361	-0.91824	275.423	-0.28593	270.9534	-0.089475	517.089	-1.1846	453.005	106003	341.4285	-1.0284	392.5743	-1.5879	5621100	-1.8014	224.739	90.4748	84.0749	184.482	180.6823	37818.7	145.5024	-0.27475	169.5272	1846500
000	2018-12-01t1322	1543692337.21	adult	239.9971	185.8047	-34.0001	519.0192	85.5103	31505.0865	100502.936	1651767.0181	991.315	-0.89185	274.056	-0.38335	268.257	-0.24609	565.722	-0.5475	524.8299	93344.1	342.6549	-1.0288	393.7924	-1.5706	4507950	-2.1876	210.883	89.8742	82.4954	177.258	174.8955	29247.6	147.5049	-0.28417	168.3391	1478340
000	2018-12-01t1722	1543706737.69	adult	243.9973	189.8048	-30	513.0513	92.6567	32629.3198	104313.5727	1824189.6076	937.81	-0.96495	276.044	-0.33494	271.0506	-0.16528	532.601	-0.92918	485.5136	90542.2	341.2882	-1.0983	389.5854	-1.6612	4678670	-2.1174	236.533	91.859	84.5384	180.475	178.3403	30680.7	148.5962	-0.3277	170.3299	1556920
000	2018-12-01t2122	1543721137.4	adult	247.9972	193.8047	-26.0001	515.4493	89.1036	30921.7842	98902.0519	1635576.3442	1080.36	-0.66249	280.757	-0.1676	275.6647	-0.0040602	541.68	-0.78183	489.899	87752.1	348.4043	-0.93824	399.5797	-1.465	4540970	-2.1645	231.398	94.2049	86.8267	183.697	181.8215	29758.9	153.0795	-0.24408	174.2595	1523670
000	2018-12-02t0122	1543735544.34	adult	251.9991	197.8066	-21.9981	567.3478	78.9623	33847.4786	107238.5277	1779694.1336	831.924	-1.1208	279.303	-0.25755	276.0231	-0.01851	495.423	-1.34	453.2051	87689.8	342.0891	-1.1392	387.1281	-1.7233	4939470	-2.0229	392.239	98.3418	91.2619	221.314	198.8302	39172.5	159.5851	-0.088557	186.494	1739170
000	2018-12-02t0522	1543749945.33	adult	255.9994	201.8069	-17.9978	570.0691	73.8354	32957.3104	104419.4415	1642716.5187	924.824	-0.91047	281.073	-0.20989	277.7065	0.024886	494.004	-1.3325	446.933	85462.7	345.6825	-1.073	388.899	-1.6949	4845980	-2.0567	337.124	99.5565	91.4761	224.45	218.2673	38829.8	163.9514	-0.0098704	197.4091	1716450
000	2018-12-02t0922	1543764343.15	adult	259.9988	205.8063	-13.9985	596.6694	95.7102	39713.6271	126246.0535	2350164.9334	1080.5	-0.5632	283.427	-0.13692	279.4839	0.073459	511.141	-1.0829	431.0362	105295	348.2251	-1.0346	393.7807	-1.6041	5821030	-1.7074	329.805	101.086	91.7263	218.955	211.9689	45104.8	167.218	0.030348	197.1451	2076110
000	2018-12-02t1322	1543778742.63	adult	263.9986	209.8062	-9.9986	587.5996	93.2215	38475.688	122327.7745	2229852.5429	1127.87	-0.42954	286.845	-0.019479	282.6161	0.17818	525.937	-0.85861	434.2189	104661	353.8319	-0.91415	400.073	-1.485	5703920	-1.7491	449.664	102.429	92.783	238.396	226.729	47440.9	170.7335	0.079378	207.8325	2036790
000	2018-12-02t1722	1543793137.34	adult	267.9972	213.8047	-6.0001	571.7712	95.3064	37954.0774	120847.3582	2235540.8639	1003	-0.66013	288.752	0.034987	285.0174	0.25253	517.195	-0.94675	441.7949	101887	355.7429	-0.89277	400.0792	-1.494	5676580	-1.7588	350.764	103.791	93.9543	241.085	235.425	47493.8	174.1477	0.12454	215.5557	2040420
000	2018-12-02t2122	1543807537.61	adult	271.9972	217.8048	-2	536.8664	69.421	28155.816	89237.4717	1285542.3523	1152.51	-0.29965	289.505	0.041367	285.0434	0.22907	567.898	-0.22152	511.3755	84048.9	358.2933	-0.85436	418.3953	-1.1279	4273960	-2.2708	429.148	104.88	91.7924	270.262	253.0473	39998.8	181.5812	0.30676	231.032	1548340
000	2018-12-03t0122	1543821937.56	dead	275.9972	221.8048	2	538.3971	68.53	27382.0683	86845.6766	1212347.8027	936.041	-0.74459	291.428	0.096072	287.4461	0.3028	520.739	-0.83974	490.9852	74986.4	361.0555	-0.81038	426.8431	-0.96242	4188980	-2.305	393.806	106.452	93.2546	275.444	264.7116	39663.9	185.5047	0.36697	237.5778	1530140
003	2018-11-21t1322	1542828374.96	egg	-2.1958	-54.1926	-277.9926	148.1046	29.3471	2961.2358	9459.5423	54813.8601	0	-0.12316	0	-0.62232	0	-0.61956					0	-0.61832	0	-0.59265	0	2.908	0	0	0				0	-0.71305	0	0
003	2018-11-21t1746	1542844184.68	larva	2.1958	-49.801	-273.601	148.0562	29.3654	2966.2074	9474.9357	54977.8943	0	-0.34152	0	-0.82272	0	-0.81617					0	-0.81881	0	-0.73898	0	1.3661	0	0	0				0	-0.84171	0	0
003	2018-11-21t2122	1542857165.78	larva	5.8017	-46.1951	-269.9952	148.0814	29.5781	2993.3565	9565.2154	55979.1515	0	-0.50388	0	-0.99519	0	-0.98541					0	-0.99184	0	-0.86195	0	0.53962	0	0	0				0	-0.95358	0	0
003	2018-11-22t0146	1542872966.4	larva	10.1907	-41.8061	-265.6061	147.7281	28.9971	2942.2776	9401.7221	54165.1053	0	-0.68496	0	-1.2161	0	-1.2022					0	-1.2141	0	-1.0158	0	-0.21879	0	0	0				0	-1.0985	0	0
003	2018-11-22t0522	1542885966.31	larva	13.8018	-38.195	-261.995	148.0568	29.4821	2994.6723	9573.3979	56030.9847	0	-0.82263	0	-1.4082	0	-1.3907					0	-1.4079	0	-1.1464	0	-0.72215	0	0	0				0	-1.2264	0	0
003	2018-11-22t0946	1542901765.91	larva	18.1906	-33.8062	-257.6063	284.6892	29.1913	6739.0796	21310.0809	135427.9496	201.93	-0.58576	114.404	0.34577	112.1406	0.36847	177.5144	-1.0205	176.5872	6568.0327	154.218	0.46438	171.2337	-0.2185	415972	-0.75107	113.27	47.285	46.8131	79.304	77.0253	2934.2466	66.9209	0.64716	74.9848	171928
003	2018-11-22t1322	1542914766.17	larva	21.8018	-30.195	-253.9951	380.0933	36.3767	11248.3938	35514.7114	285265.947	268.785	-0.58895	162.653	1.0694	162.0659	1.1448	225.9741	-0.92149	220.8218	13784.4199	196.9645	0.92777	212.7281	-0.061004	976733	-0.53527	197.051	56.8184	56.6483	90.6583	86.7081	5530.1562	76.1222	0.87795	84.0334	341195
003	2018-11-22t1746	1542930569.12	larva	26.1915	-25.8053	-249.6054	449.7466	39.6186	12954.7559	40855.5641	326115.0603	447.579	-0.41111	196.576	1.555	195.8045	1.6471	264.283	-0.87678	252.8143	18499.8086	230.802	1.2703	246.2609	0.029649	1363250	-0.61176	230.914	58.657	58.5934	92.576	88.8945	6480.3228	77.3722	0.85598	85.2853	406786
003	2018-11-22t2122	1542943565.95	larva	29.8017	-22.1951	-245.9951	639.6584	48.3281	25107.2194	79181.0745	848645.2626	610.689	-0.24128	134.031	0.21477	127.7674	0.17861	439.2191	-0.22723	428.6094	58416.1328	176.461	0.30423	361.9844	0.72194	1777120	-0.57542	105.639	52.6995	52.4879	85.5052	83.9359	11372.1855	71.8937	0.60786	81.2305	698742
003	2018-11-23t0146	1542959369.01	larva	34.1914	-17.8053	-241.6054	692.5127	48.0969	28334.9666	89366.6105	959586.8816	1542.16	1.2527	191.678	1.1964	185.5387	1.189	700.5695	0.83734	619.0167	105085.4219	236.5857	1.0809	420.2495	1.026	2867690	0.0062222	270.288	55.4992	54.99	91.6286	88.4016	13744.291	75.4279	0.65738	84.2725	830324
003	2018-11-23t0522	1542972365.13	larva	37.8015	-14.1953	-237.9954	748.1923	53.9556	31672.2795	99824.0154	1129602.9027	414.99	-0.84981	168.628	0.56535	167.7343	0.66665	264.9054	-1.1975	246.1169	44239.2031	211.2752	0.50825	234.0889	-0.43919	2815590	-0.40045	182.915	56.5348	56.2666	90.4406	87.75	15103.5879	75.9089	0.60858	84.4741	943962
003	2018-11-23t0946	1542988170.33	larva	42.1918	-9.805	-233.605	893.7573	56.9074	39370.6335	123961.6958	1491405.5925	2834.36	3.1352	197.488	1.0194	188.2495	0.94946	897.7419	1.694	770.6516	186730.3125	239.5673	0.81061	424.7586	0.85968	4094320	0.28336	273.463	56.6852	56.3944	90.7952	88.591	18885.4102	76.2206	0.53171	85.1759	1175200
003	2018-11-23t1322	1543001165.98	larva	45.8017	-6.1951	-229.9951	885.85	61.2372	43754.5717	137890.6216	1814843.7467	2755.8	2.8362	207.919	1.1208	202.6334	1.1535	663.2808	0.5198	492.6553	152554.5781	249.7746	0.84309	298.2738	-0.24391	4774020	0.49798	256.855	53.7525	53.4672	89.1826	85.6824	20511.998	72.8569	0.28599	82.0116	1234210
003	2018-11-23t1746	1543016970.57	larva	50.1919	-1.8049	-225.605	1063.6686	63.4495	57027.8667	179642.4046	2557076.1796	4277.2	5.1464	194.755	0.59389	188.5727	0.60373	737.5006	0.84723	516.2501	220512.6875	240.9353	0.44998	317.006	-0.26084	5818110	0.90801	265.47	54.0207	53.7373	87.5565	85.2712	26179.4023	73.3915	0.17628	81.8886	1613810
003	2018-11-23t2122	1543029965.82	adult	53.8017	1.8049	-221.9952	1005.3956	73.4681	61875.7056	195149.168	3178009.8441	2352.77	1.8354	178.719	-0.049891	170.781	-0.094439	655.4568	0.35794	557.0225	212368.0156	231.8227	0.036908	357.8263	-0.046244	5775290	0.52647	317.679	49.0655	48.6628	84.4855	81.5535	27373.2949	68.9186	-0.24608	78.1746	1585550
003	2018-11-24t0146	1543045763.33	adult	58.1899	6.1931	-217.607	1154.8888	75.6133	76224.145	240418.6196	4132335.6724	523.424	-1.2438	181.405	-0.22416	174.5288	-0.23279	387.3807	-1.308	379.3006	154177.5312	252.1054	0.30478	332.1722	-0.41038	7206660	1.169	263.39	54.7259	54.4264	90.0758	87.4894	35850.1562	74.8683	0.0083546	83.9024	2174090
003	2018-11-24t0522	1543058765.26	adult	61.8015	9.8047	-213.9953	1189.2286	73.8204	70994.6273	223660.4574	3612722.9175	2811.72	2.3787	221.961	0.991	216.5147	1.0558	619.0895	0.00172	412.9167	229682.2188	273.6622	0.75719	335.9889	-0.46476	8229420	1.5661	264.761	53.65	53.3602	89.6592	87.6119	33263.5469	74.2923	-0.14852	84.014	1989130
003	2018-11-24t0945	1543074556.52	adult	66.188	14.1912	-209.6089	1254.5648	75.1121	77791.4565	244982.5431	4055762.0079	1028.75	-0.57461	193.45	-0.2112	182.8102	-0.35422	544.2662	-0.59242	504.5971	221516.3281	274.1533	0.62356	378.8266	-0.080965	7857740	0.9245	233.099	47.2635	46.8138	83.8086	81.7643	34110.1016	68.5216	-0.93363	77.8099	1919800
003	2018-11-24t1322	1543087565.85	adult	69.8017	17.8049	-205.9952	1224.5548	81.5262	84315.8705	265818.7277	4807479.2333	3217.31	2.9262	185.821	-0.70877	180.3796	-0.64643	580.6397	-0.41973	369.482	254900.8281	236.8756	-0.77026	295.9479	-1.1939	8155330	0.8428	307.778	46.8605	46.4116	83.0229	80.7082	36447.0508	67.1447	-1.3403	76.8932	2056610
003	2018-11-24t1745	1543103353.26	adult	74.1871	22.1903	-201.6098	1207.4492	77.8873	75676.1913	238371.4158	4024934.2263	1000.38	-0.73079	213.118	0.23801	204.7708	0.18702	596.2935	-0.37076	548.3914	235535.9219	288.2969	0.80635	398.2645	0.095685	8413670	0.69887	305.308	54.0978	53.7898	91.6062	88.3412	36184.4688	75.266	-0.52653	84.7045	2135730
003	2018-11-24t2122	1543116365.45	adult	77.8016	25.8048	-197.9953	1303.0408	81.6578	85202.1225	268436.8307	4694393.2818	1027.96	-0.72694	216.27	0.224	210.9824	0.31497	561.7955	-0.73067	513.92	249999.0156	272.743	0.072679	351.1007	-0.70516	9605410	1.2384	234.713	59.0655	58.7888	94.9361	92.9034	42246.5781	80.0976	0.022914	89.5814	2623330
003	2018-11-25t0145	1543132152.23	adult	82.1868	30.19	-193.6101	1253.0268	78.7105	80639.9394	254041.1112	4395093.5207	2083.73	0.97136	237.446	1.0558	228.7718	0.98717	662.5598	0.14029	548.5786	278937.6875	305.4431	1.1241	428.3681	0.57719	9982960	1.2124	158.953	62.3594	61.997	98.1651	96.3701	41327.5078	83.2822	0.33619	92.8117	2621780
003	2018-11-25t0522	1543145166.14	adult	85.8018	33.805	-189.9951	1209.9264	77.436	80151.0924	252773.3333	4385116.4726	1555.09	0.068155	228.511	0.46246	219.533	0.37856	698.1768	0.48348	610.2762	291837.875	292.4201	0.44695	419.1719	0.38514	9544910	0.73645	142.297	61.3931	61.0428	98.1839	96.1538	41040.8867	82.4082	0.032268	92.221	2564390
003	2018-11-25t0945	1543160953.59	adult	90.1872	38.1904	-185.6097	1207.3312	80.4538	80396.1899	253415.4748	4458458.1075	1419.29	-0.19349	250.838	1.4213	242.5275	1.3678	675.257	0.23631	590.8024	282932.6875	330.4287	1.7787	427.0128	0.50493	10507400	1.1319	274.451	60.0515	59.2111	112.373	108.6662	47084.2734	83.2588	-0.048399	99.1853	2515500
003	2018-11-25t1322	1543173964.72	adult	93.8014	41.8046	-181.9955	1243.2974	75.6452	80855.393	254833.4996	4344913.0252	1582.93	0.049503	243.153	0.86795	235.0628	0.82973	652.1948	-0.037893	528.3007	275226.2188	318.601	1.1361	424.6648	0.40023	10250100	0.81621	274.199	58.203	57.6641	99.061	97.0288	41803.7266	81.0675	-0.56288	92.1326	2453550
003	2018-11-25t1745	1543189751.56	adult	98.1866	46.1898	-177.6102	1252.2764	76.043	80020.109	251994.4758	4297481.3412	1675.96	0.16666	251.945	1.1496	242.2746	1.0282	660.9996	0.027582	585.1487	276297.8125	331.7668	1.4847	444.2641	0.79006	10511900	0.81484	192.967	64.367	63.6428	114.4473	106.6399	47838.9688	87.2706	0.14903	100.637	2685580
003	2018-11-25t2122	1543202765.64	adult	101.8016	49.8048	-173.9952	1174.4946	88.0677	83895.5237	264533.6411	5027187.2209	2578.75	1.6201	232.122	-0.071123	222.9733	-0.15613	713.7029	0.62177	479.5479	311888.1875	311.5144	0.48474	422.4807	0.19199	10130500	0.45996	210.182	54.1421	52.986	117.1554	107.8226	51196.8945	79.281	-1.1735	95.5996	2362920
003	2018-11-26t0145	1543218548.92	adult	106.1859	54.1891	-169.611	1144.2289	82.2502	77549.7324	244394.1761	4444582.3696	1877.12	0.42084	240.666	0.21099	230.2767	0.060024	729.2375	0.79159	589.7087	294611.9688	325.6602	0.89131	439.3847	0.52997	9722680	0.083315	187.36	57.3999	56.394	114.3663	107.5011	46203.9727	82.7658	-0.87046	97.7099	2318900
003	2018-11-26t0522	1543231564.64	adult	109.8013	57.8046	-165.9955	1250.4329	80.347	82404.4163	259598.3577	4550215.1479	586.399	-1.6935	236.693	-0.14666	229.7726	-0.1044	461.7399	-2.5026	456.3466	198548.1719	314.8687	0.29277	404.9232	-0.44124	10165000	0.2654	229.479	65.6053	65.0096	111.9802	107.9558	48151.4922	88.7925	-0.22811	101.7736	2817490
003	2018-11-26t0945	1543247346.58	adult	114.1852	62.1884	-161.6116	1212.521	80.3189	80564.3893	253903.4923	4465822.7034	1145.19	-0.82121	239.847	-0.13193	231.16	-0.18298	620.0694	-0.59212	551.0277	260429.1562	312.0837	0.0078538	419.7367	-0.14588	10066800	0.11051	320.441	64.0687	63.2243	108.9908	106.2004	45776.1172	88.4808	-0.47245	101.3654	2689090
003	2018-11-26t1322	1543260365.06	adult	117.8015	65.8047	-157.9954	1272.0864	79.4728	84454.6294	266067.8179	4680363.415	1791.22	0.17516	259.793	0.8653	251.7682	0.8467	719.5805	0.64461	564.6953	317335	328.0167	0.56523	418.9734	-0.23358	11433500	0.87541	318.736	68.8957	67.6955	121.6563	119.2095	53650.4297	95.3978	0.21646	111.9029	3032100
003	2018-11-26t1746	1543276170.56	adult	122.1919	70.1951	-153.605	1357.7808	76.6957	81438.5288	256374.2149	4249062.1567	1063.43	-0.99394	253.29	0.37121	247.8991	0.50562	570.5996	-1.2588	501.186	243075.4375	317.2779	-0.042654	391.6447	-1.0733	10771400	0.39963	164.225	68.0179	66.7469	120.4917	117.6861	51329.4688	94.6006	-0.090024	110.8297	2892530
003	2018-11-26t2122	1543289164.7	adult	125.8014	73.8046	-149.9955	1276.5548	78.123	83491.5144	263013.9749	4566264.0468	1045.21	-1.0403	245.753	-0.15528	238.81	-0.10048	600.0944	-0.89066	544.9746	261641.1562	317.2376	-0.16055	417.4795	-0.4226	10693700	0.29918	175.102	66.8777	65.7384	119.7305	116.6425	52202.5	93.2973	-0.4017	109.7266	2910120
003	2018-11-27t0145	1543304954.9	adult	130.1875	78.1908	-145.6093	1272.433	79.0682	81742.1348	257401.8814	4441416.4878	2188.31	0.69119	284.722	1.9482	276.921	1.9423	738.993	0.8944	565.3973	315550	362.8731	1.6918	465.0839	0.84774	12140800	1.0851	231.22	68.319	67.0306	125.6269	121.2061	53642.6953	96.3037	-0.2477	114.0515	2913190
003	2018-11-27t0522	1543317965.05	adult	133.8015	81.8047	-141.9954	1263.8095	81.0169	84208.2638	265256.756	4702051.8253	1417.37	-0.51012	276.625	1.408	269.2867	1.4353	672.4307	0.041269	577.4405	295197.0625	355.2213	1.2593	429.4046	-0.21276	12136700	1.0291	272.554	71.3298	67.4851	186.6531	179.7087	81940.7266	112.5922	1.3645	162.9025	3129520
003	2018-11-27t0945	1543333753.37	adult	138.1871	86.1903	-137.6097	1313.2629	79.9994	85846.7521	270404.8974	4671839.2411	903.243	-1.3103	249.243	-0.26907	242.7371	-0.17691	534.0681	-1.7513	500.4059	239262.5	326.2211	-0.13208	415.883	-0.65997	11151900	0.41342	230.909	69.5929	68.0612	133.662	129.1448	59880.5742	99.0508	-0.27763	119.6392	3113790
003	2018-11-27t1322	1543346766.89	adult	141.802	89.8052	-133.9949	1234.9349	81.2937	84581.9256	266616.9579	4809206.3094	2233.01	0.68479	278.871	1.3801	272.8307	1.4899	731.772	0.83737	521.3032	322711.4375	363.6096	1.4162	455.1709	0.4137	12284800	1.0046	368.325	65.7568	64.4211	132.5608	127.8842	58459.3281	98.3291	-0.48839	119.468	2896720
003	2018-11-27t1722	1543361168.2	adult	145.8023	93.8056	-129.9945	1235.9581	79.1952	83053.4462	261741.9567	4638155.8635	1604.28	-0.27849	271.922	0.90011	263.3152	0.86811	692.4161	0.33944	551.5518	299816.1562	350.5551	0.73902	446.5292	0.11773	11763100	0.67257	237.562	70.2324	68.1255	140.8374	137.2485	60982.6133	101.4478	-0.32119	125.0442	3038180
003	2018-11-27t2122	1543375565.05	adult	149.8015	97.8047	-125.9954	1335.2302	75.5959	87344.3419	275210.8594	4719859.8039	1561.8	-0.35432	266.182	0.48801	258.4482	0.51372	664.2161	-0.011939	568.5559	302882.5312	356.1499	0.8844	470.9804	0.76839	12124600	0.82493	232.05	67.1515	64.4064	153.8764	148.4179	70167.6484	106.2071	-0.0076542	135.3858	3058750
003	2018-11-28t0122	1543389964.67	adult	153.8013	101.8046	-121.9955	1254.3463	83.1324	87335.6435	275258.1855	5082794.594	2826.02	1.5517	258.082	-0.064857	249.5528	-0.078165	714.8931	0.68199	527.4526	325276.375	339.1977	0.04224	440.348	-0.14958	11735000	0.58281	286.649	64.0587	62.1011	135.5936	130.7229	61695.1094	98.3145	-0.88125	121.7623	2912750
003	2018-11-28t0522	1543404364.67	adult	157.8013	105.8046	-117.9955	1311.4647	80.2132	82357.5197	259410.3673	4462339.7444	1132.33	-1.0179	288.127	1.6598	280.7886	1.7053	613.957	-0.63357	523.7821	264001.5312	371.177	1.3434	457.6418	0.29736	12378800	0.87614	258.896	74.4896	71.4038	173.2058	166.9061	74478.5	111.267	0.15788	148.8688	3200290
003	2018-11-28t0922	1543418764.77	adult	161.8014	109.8046	-113.9955	1327.0436	81.8449	86122.8726	271078.402	4860378.1458	2709.12	1.3882	261.522	0.00211	254.4514	0.080865	678.7132	0.25443	484.4314	305420.9375	341.7418	-0.029836	431.6882	-0.47189	11745200	0.5264	319.637	65.6938	63.3551	143.6581	139.2357	64646.125	101.5635	-0.82148	128.5872	2950380
003	2018-11-28t1322	1543433149.64	adult	165.7972	113.8004	-109.9997	1207.8182	82.2779	79564.8804	250742.8986	4440195.3348	681.841	-1.717	261.687	-0.054344	254.8663	0.04255	514.272	-1.9036	495.6809	213422.875	339.6089	-0.20763	456.2676	0.17478	10846700	0.067493	435.405	73.9338	71.9587	140.8465	136.8706	58310.4336	107.7807	-0.41804	128.5885	3064480
003	2018-11-28t1722	1543447548.39	adult	169.7968	117.8001	-106	919.6382	80.1292	57986.9823	183577.3835	3052421.8612	1059.87	-1.1341	291.956	1.6821	281.2931	1.5385	619.963	-0.46808	577.9072	187848.7812	392.742	1.9498	488.0746	1.0026	8835460	-0.88741	236.948	74.0675	71.5816	162.9703	159.1755	49380	109.2251	-0.42665	144.1118	2241510
003	2018-11-28t2122	1543461948.44	adult	173.7968	121.8001	-102	1340.5636	77.6667	85416.347	268855.4644	4665523.2815	1871.79	0.13983	281.104	0.9667	275.0348	1.1024	674.7651	0.28574	541.6938	300945.2188	356.6547	0.34091	436.1301	-0.44317	12525100	0.81081	245.829	80.0467	77.2811	169.4056	165.2839	75554.8984	116.9907	0.040321	150.5995	3566640
003	2018-11-29t0122	1543476348.37	adult	177.7968	125.8	-98	1266.7888	80.8844	85155.2375	268343.6791	4759148.3052	2024.53	0.39908	290.305	1.4341	282.509	1.4666	687.6273	0.4805	515.0348	305306.5312	378.6516	1.1487	464.2613	0.26991	12876500	0.93996	262.524	75.522	72.8813	172.2132	166.2027	76462.6562	114.915	-0.24899	151.1269	3349780
003	2018-11-29t0522	1543490748.93	adult	181.797	129.8002	-93.9999	1275.3737	77.7012	80196.4667	252535.0661	4287727.3829	1019.23	-1.1809	277.653	0.62172	270.016	0.67328	596.8459	-0.67487	521.6026	250078.4531	356.1501	0.15078	464.212	0.22844	11610600	0.36099	205.601	80.2476	77.3535	158.2065	154.3203	66288.5312	117.2511	-0.21111	143.5421	3355720
003	2018-11-29t0922	1543505147.99	adult	185.7967	133.7999	-90.0001	1169.8262	80.2418	78948.0655	248867.3698	4444936.8861	1620.85	-0.20098	276.718	0.49719	265.9448	0.37362	709.2172	0.8066	574.0177	292197.5	368.8741	0.56492	491.6781	0.87868	11376700	0.24988	258.306	79.6894	75.8326	177.1716	172.4123	72994.7031	121.946	-0.028371	157.7204	3276270
003	2018-11-29t1322	1543519549.76	adult	189.7972	137.8004	-85.9996	1263.0488	80.5268	83362.223	262600.9195	4639538.307	2621.33	1.4438	272.258	0.17643	262.6185	0.12303	608.9889	-0.45241	508.0433	264910.1562	366.4571	0.38515	458.5076	0.014298	11823300	0.42739	324.054	80.1368	75.8991	189.2549	182.3677	82325.8906	124.5705	0.0052893	165.9385	3480100
003	2018-11-29t1722	1543533951.77	adult	193.7978	141.801	-81.9991	1322.5782	82.5252	85167.0396	268237.2512	4704699.1583	1957.36	0.39889	269.7	-0.028843	260.4255	-0.057896	630.7121	-0.14282	501.2107	280666.875	361.3341	0.11558	447.319	-0.2823	11980300	0.48158	299.274	77.3502	72.8033	188.1635	180.6872	83732.7344	121.6112	-0.29749	162.2506	3435980
003	2018-11-29t2122	1543548348.23	adult	197.7968	145.8	-78.0001	1250.6969	79.0089	83084.5021	261873.9728	4605297.0982	1489.44	-0.33774	294.964	1.2899	288.7928	1.4273	600.7339	-0.48692	515.5391	260117.7812	388.1377	0.99658	475.5023	0.35323	12768400	0.78574	340.263	81.6478	77.4566	195.8137	189.234	84787.3281	127.4805	-0.079547	169.2635	3534370
003	2018-11-30t0122	1543562748.53	adult	201.7969	149.8001	-74	1283.9142	76.5371	81808.3725	257734.3804	4364070.4848	1992.69	0.52839	286.051	0.72923	276.5715	0.69264	659.0118	0.28083	546.7726	281398.0625	382.9162	0.71896	480.744	0.44037	12200100	0.55253	317.797	82.8313	77.9979	191.0375	182.9841	81573.0078	130.638	-0.033653	165.704	3532760
003	2018-11-30t0522	1543577149.14	adult	205.797	153.8003	-69.9998	1217.8141	81.2701	77087.1187	242702.9095	4286011.6961	2116	0.77253	295.1	1.1288	285.392	1.0838	642.8843	0.11502	513.2783	258439.5	389.7368	0.86042	466.2679	0.085523	11862700	0.41613	310.797	85.5516	80.5686	191.6699	184.6295	77051.3125	134.5391	0.044332	169.6374	3439090
003	2018-11-30t0922	1543591548.35	adult	209.7968	157.8	-66	918.0077	80.8205	59161.7192	187369.0192	3155593.3555	1044.98	-0.99215	294.106	0.9961	285.4931	1.0101	618.9851	-0.1467	551.3149	191266.4062	388.9706	0.74823	491.2688	0.61157	9076990	-0.63735	252.775	80.7439	76.57	178.7477	172.5546	55233.0508	125.6464	-0.50898	156.5829	2492000
003	2018-11-30t1322	1543605948.2	adult	213.7968	161.8	-62.0001	1158.188	76.9044	73367.1207	231117.3382	3935612.5329	1937.65	0.5529	308.994	1.6606	301.6368	1.7397	680.4796	0.64665	525.6407	260623.6875	405.4708	1.1864	477.3559	0.27996	11823300	0.3916	274.413	90.8028	85.715	199.7364	195.3992	76499.0547	143.9628	0.24906	177.9988	3474480
003	2018-11-30t1722	1543620348.36	adult	217.7968	165.8	-58	612.8856	97.3883	44632.8304	144581.4507	2788304.842	1258.7	-0.57313	312.494	1.7397	301.1154	1.622	650.4536	0.31085	609.11	151555.6719	420.7355	1.565	512.0126	0.9961	7267980	-1.278	278.142	87.6296	81.4542	183.7218	178.1003	42807.1719	141.5124	0.017676	168.1157	2038090
003	2018-11-30t2122	1543634747.24	adult	221.7965	169.7997	-54.0003	892.2806	85.9943	59396.109	187966.2407	3287185.1982	1904.34	0.57986	306.188	1.3446	298.2848	1.3938	629.0913	0.082938	516.6823	195018.2969	399.5562	0.83691	461.0604	-0.11251	9480510	-0.46302	316.829	95.0636	88.7906	207.4367	202.9223	64305.3906	154.9235	0.48345	187.7276	2943460
003	2018-12-01t0122	1543649148.53	adult	225.7969	173.8001	-50	678.2803	90.2919	38104.1339	121770.6707	1905321.9186	1024.13	-0.92671	305.541	1.2279	297.2374	1.256	611.0111	-0.10583	556.2364	122202.2266	401.1944	0.80908	476.8767	0.19974	6093710	-1.6715	310.153	92.1289	83.0302	207.7378	203.9155	41547.5547	156.2043	0.41326	189.5145	1837420
003	2018-12-01t0522	1543663548.95	adult	229.797	177.8002	-45.9999	554.7627	78.0425	35423.7009	113180.8339	1874416.0389	875.556	-1.1655	303.337	1.0478	294.7104	1.0601	552.869	-0.78971	494.9306	102833.625	405.2564	0.85247	465.0993	-0.06823	5613250	-1.8247	246.635	90.7028	83.364	178.9886	174.0152	33291.8711	145.956	-0.11324	166.166	1678460
003	2018-12-01t0922	1543677948.56	adult	233.7969	181.8001	-42	630.4328	72.0814	38485.9812	122247.5542	1920241.2632	951.067	-1.0061	303.488	0.98129	294.0941	0.95852	559.507	-0.6749	507.3247	113020.4141	406.6095	0.82107	474.8985	0.11428	6104960	-1.6375	291.114	87.5275	79.5698	183.6778	179.3762	37102.9219	146.6787	-0.17957	170.2907	1760700
003	2018-12-01t1322	1543692347.95	adult	237.7967	185.7999	-38.0001	733.288	81.7311	44603.9865	141309.2953	2299005.7928	1165.15	-0.58586	301.573	0.83321	293.5497	0.87001	581.7321	-0.3669	489.2368	135543.5781	395.6418	0.4551	446.4746	-0.48732	7023930	-1.3036	234.269	96.1359	86.3919	194.9518	192.3828	45423.7812	160.367	0.25068	184.6381	2239100
003	2018-12-01t1722	1543706748.45	adult	241.7968	189.8001	-34	605.7526	84.7842	40174.3931	127975.4809	2244223.6866	1038.88	-0.7897	310.009	1.1389	297.358	0.97603	602.6339	-0.070279	560.8833	126553.125	419.8454	1.0635	487.2902	0.3305	6490650	-1.4835	397.85	97.7737	87.1315	224.0609	216.119	47052.7891	167.4508	0.41791	202.4962	2047090
003	2018-12-01t2122	1543721148.13	adult	245.7968	193.8	-30.0001	607.5065	109.141	45295.691	146452.6348	2937976.9983	1030.75	-0.77516	314.648	1.2829	303.9532	1.2029	581.9676	-0.29208	517.2717	137926.3125	421.3811	1.0523	480.0121	0.1681	7430410	-1.1452	281.458	101.596	89.9849	226.2524	221.2957	53621.8281	175.3236	0.61076	207.9941	2399200
003	2018-12-02t0122	1543735555.57	adult	249.7988	197.802	-25.998	667.4491	91.3075	45264.7394	144280.206	2592482.0459	1032.93	-0.7406	316.806	1.3322	307.4456	1.3073	549.4846	-0.66758	504.3471	129678.375	424.6048	1.0974	478.3653	0.12565	7469960	-1.126	321.451	102.031	88.852	220.678	215.6586	52080	178.0325	0.61871	206.3352	2405790
003	2018-12-02t0522	1543749956.41	adult	253.7991	201.8023	-21.9978	645.8441	99.4132	45842.749	147478.007	2850085.6529	1202.34	-0.37199	319.347	1.4039	310.6459	1.4052	617.6456	0.2436	536.2264	148234.9375	424.4063	1.0561	489.8368	0.35159	7642610	-1.0598	391.882	110.424	94.5475	270.7823	263.7053	64987.7656	201.0853	1.3546	247.5364	2642670
003	2018-12-02t0922	1543764354.19	adult	257.7984	205.8017	-17.9984	567.68	111.8117	43507.1735	141388.7327	2851552.9629	891.509	-0.96607	324.522	1.5897	311.8933	1.4265	557.0135	-0.50034	522.3961	126442.0703	442.0795	1.4978	495.9138	0.47086	7345550	-1.1617	311.37	108.253	94.0414	248.2927	244.0741	56362.4375	191.3139	0.92166	230.8924	2450300
003	2018-12-02t1322	1543778753.57	adult	261.7983	209.8015	-13.9986	591.0114	110.428	44222.0091	143234.4299	2854818.8164	901.382	-0.91969	331.819	1.8655	318.7598	1.6816	574.0126	-0.2398	531.2166	132596.9062	450.981	1.706	504.7625	0.64819	7639810	-1.052	311.383	110.335	95.1856	248.7985	243.6382	57472.4453	197.0142	1.0392	231.8634	2540360
003	2018-12-02t1722	1543793148.13	adult	265.7968	213.8	-10.0001	567.7588	107.2473	42027.0174	136385.4121	2658740.1425	953.72	-0.78206	336.373	2.0274	321.3079	1.7588	632.3661	0.58241	569.1846	138488.1875	458.6516	1.8821	517.3156	0.90274	7359850	-1.1494	319.328	111.205	95.6109	256.0831	250.1362	56082.2031	198.5173	1.0101	235.166	2433170
003	2018-12-02t2122	1543807548.45	adult	269.7968	217.8001	-6	605.4587	100.1561	43838.6973	141003.7452	2677133.1483	1000.33	-0.65143	338.177	2.0748	326.2029	1.932	616.251	0.41531	566.9271	141121.4688	451.2328	1.6541	523.8353	1.0358	7720250	-1.0148	477.203	126.805	105.8698	346.8029	338.2153	79417.8594	247.7493	2.6233	314.9621	2894830
003	2018-12-03t0122	1543821948.5	adult	273.7969	221.8001	-2	600.8338	96.7241	42944.8213	138200.5891	2579153.7969	812.563	-1.035	340.493	2.1431	329.5761	2.0418	585.5281	0.040516	555.7868	131158.2969	449.3043	1.5732	517.9341	0.9146	7619220	-1.0479	552.702	130.205	109.8561	355.6076	346.7242	79656.0938	251.3355	2.6532	321.4325	2913590
003	2018-12-03t0522	1543836348.35	dead	277.7968	225.8	2	580.6514	78.4558	36243.2796	115549.0477	1878626.5364	913.717	-0.78152	347.813	2.4181	331.015	2.0718	608.8107	0.41303	575.204	115674.0312	471.6443	2.1436	532.5193	1.2152	6580270	-1.4265	335.275	117.972	100.2607	265.0974	262.5093	50368.5156	212.2404	1.2387	247.9263	2231920
004	2018-11-21t1322	1542828383.24	egg	-2.1958	-50.1926	-245.9926	144.9241	31.5397	3086.346	9892.9199	61149.1935	0	-0.12316	0	-0.62232	0	-0.61956					0	-0.61832	0	-0.59264	0	2.908	0	0	0				0	-0.71305	0	0
004	2018-11-21t1746	1542844193.02	larva	2.1958	-45.801	-241.601	145.3005	31.4665	3100.7997	9935.4004	61442.3266	0	-0.34152	0	-0.82272	0	-0.81617					0	-0.81881	0	-0.73898	0	1.3661	0	0	0				0	-0.84171	0	0
004	2018-11-21t2122	1542857174.15	larva	5.8017	-42.1951	-237.9952	145.3005	31.4101	3101.0824	9937.8592	61447.0285	0	-0.50388	0	-0.99519	0	-0.98541					0	-0.99184	0	-0.86195	0	0.53962	0	0	0				0	-0.95358	0	0
004	2018-11-22t0146	1542872974.83	larva	10.1907	-37.806	-233.6061	145.3005	31.3415	3101.4262	9941.0065	61453.4206	0	-0.68496	0	-1.2161	0	-1.2022					0	-1.2141	0	-1.0158	0	-0.2188	0	0	0				0	-1.0985	0	0
004	2018-11-22t0522	1542885974.66	larva	13.8018	-34.195	-229.995	145.3005	31.3296	3101.4749	9942.687	61453.3417	0	-0.82263	0	-1.4082	0	-1.3907					0	-1.4079	0	-1.1464	0	-0.72215	0	0	0				0	-1.2264	0	0
004	2018-11-22t0946	1542901774.26	larva	18.1906	-29.8062	-225.6062	215.1104	35.9409	5289.6659	16818.41	119522.911	271.829	-0.44983	198.421	1.8161	198.5439	1.9116	254.3739	-0.72365	252.4145	7376.8418	231.375	1.5267	246.2252	0.26009	567087	-0.57353	91.6931	53.7877	53.2771	84.3891	83.6316	2447.283	73.6059	0.85111	81.2002	153725
004	2018-11-22t1322	1542914774.54	larva	21.8018	-26.195	-221.9951	368.6149	30.7116	8276.9366	26099.5629	160587.5791	333.529	-0.46616	198.705	1.722	198.7303	1.822	263.3727	-0.77294	259.2268	11851.7734	236.5036	1.4915	252.0479	0.19628	889998	-0.63077	240.578	53.2262	52.9193	90.4461	85.3923	4070.0723	72.7924	0.77193	81.8179	238400
004	2018-11-22t1746	1542930577.54	larva	26.1915	-21.8053	-217.6053	423.9768	35.2982	10946.8432	34525.8917	244082.0733	1645.36	1.7984	180.66	1.2542	178.9893	1.3227	319.9051	-0.64773	246.2832	19194.3066	217.6573	1.0743	234.3916	-0.050529	1066260	-0.91688	100.806	50.5125	50.1071	83.2515	81.7099	4995.0884	70.0611	0.60976	78.4867	298124
004	2018-11-22t2122	1542943574.26	larva	29.8017	-18.1951	-213.9951	523.1874	50.3205	20907.5819	66128.1326	710275.4427	351.346	-0.70987	200.435	1.5188	200.3098	1.632	261.0466	-0.98424	256.8261	28976.1699	235.7448	1.2241	251.7431	-0.043328	2213000	-0.14968	215.341	55.8961	55.6413	89.9436	87.2259	9983.7373	75.2913	0.72821	84.0601	617148
004	2018-11-23t0146	1542959377.37	larva	34.1915	-13.8053	-209.6054	752.9769	57.9878	35851.2266	113106.0398	1421565.0554	1451.68	1.0929	196.591	1.2978	186.7062	1.2136	873.8776	1.6039	832.9795	165162.875	229.6032	0.9668	571.6239	2.1136	3704360	0.7796	114.061	57.4465	57.195	89.0942	87.5344	16838.8086	76.2838	0.68984	84.7647	1082460
004	2018-11-23t0522	1542972373.46	larva	37.8015	-10.1953	-205.9954	772.3112	61.9248	35143.3522	110875.1612	1353093.4057	455.128	-0.78016	166.752	0.52485	165.0391	0.60731	287.8165	-1.0925	265.0282	53246.0547	229.1245	0.81389	252.6218	-0.30204	3081080	-0.16492	300.897	45.9675	45.4196	83.5242	81.2395	15451.9785	67.5167	0.26936	77.0711	849341
004	2018-11-23t0946	1542988178.69	larva	42.1918	-5.805	-201.605	955.6807	65.0453	47636.9413	150108.0427	2047848.0267	3291.48	3.913	219.108	1.515	211.3897	1.4905	872.0467	1.5708	604.04	218011.6719	258.1935	1.1505	387.9284	0.5766	5475060	1.4535	280.194	58.5366	58.2619	92.7304	90.2787	23182.5918	78.2563	0.62178	87.0169	1462710
004	2018-11-23t1322	1543001174.29	larva	45.8017	-2.1951	-197.9951	1167.3958	66.8302	62522.1001	196808.0536	2845058.8437	1624.96	0.94127	207.515	1.111	200.932	1.1114	744.9797	0.92779	660.5573	244353.3594	250.8832	0.86457	366.9178	0.30183	6794040	2.1512	111.972	56.2166	55.9076	88.9562	87.4053	29177.6426	75.3854	0.40839	84.2952	1840530
004	2018-11-23t1746	1543016978.91	adult	50.1919	2.1951	-193.605	1043.9604	70.2845	60444.208	190615.1095	2912494.9879	2401.23	2.0583	205.824	0.88558	200.8835	0.93433	730.6312	0.811	545.5609	230879.4688	257.9635	0.81058	336.6799	-0.096771	6503220	1.4464	112.057	52.0345	51.7172	87.1088	85.4592	27526.3906	72.7583	0.14102	82.1776	1644080
004	2018-11-23t2122	1543029974.21	adult	53.8017	5.8049	-189.9951	1137.7591	71.81	65623.0128	206637.8239	3231335.1487	2784.08	2.536	204.309	0.6849	195.3148	0.62293	829.7757	1.3247	580.3676	285442.8438	257.4222	0.63212	391.756	0.25179	7010660	1.4649	132.254	55.0217	54.728	88.246	86.9126	30356.6348	74.5265	0.11877	83.2353	1888010
004	2018-11-24t0146	1543045771.74	adult	58.1899	10.1931	-185.6069	1192.9134	73.1212	72254.0866	227647.7832	3657302.6369	1243.98	-0.081519	195.301	0.22187	189.3347	0.2503	623.5292	0.098422	577.9256	235694.0625	243.4605	0.078077	356.58	-0.17674	7367940	1.2867	285.693	56.0316	55.6857	90.462	88.3572	34194.6406	75.3826	0.049276	84.9094	2113850
004	2018-11-24t0522	1543058773.66	adult	61.8015	13.8047	-181.9953	1099.6084	76.3775	71026.1709	223969.8794	3801117.6862	2355.25	1.6418	211.845	0.63894	202.6649	0.56678	776.5334	1.0069	576.0401	288093.875	272.5155	0.72445	384.4624	0.037906	7845240	1.2933	134.121	57.1098	56.7742	91.3333	89.9725	33884.6484	77.2349	0.12164	86.2471	2114950
004	2018-11-24t0945	1543074564.88	adult	66.188	18.1912	-177.6088	1326.639	78.124	83267.7177	262096.8991	4503900.0156	2957.67	2.5476	175.855	-0.88469	168.5824	-0.90513	679.3881	0.34886	520.9742	295533.8438	224.224	-0.94719	335.4725	-0.58386	7637910	0.77293	354.614	50.9632	50.545	87.8324	84.126	38207.1133	70.4561	-0.72268	80.3161	2213480
004	2018-11-24t1322	1543087574.23	adult	69.8017	21.8049	-173.9951	1172.7412	77.0112	76428.4565	240790.8719	4185455.9706	947.34	-0.76028	207.711	0.19098	200.2242	0.17635	589.982	-0.34912	561.8452	235402.8125	266.6109	0.23186	407.6614	0.24279	8277500	0.92529	305.413	57.2518	56.9922	92.1636	89.1474	36773.293	76.5657	-0.17274	85.7784	2281540
004	2018-11-24t1745	1543103361.62	adult	74.1871	26.1903	-169.6098	545.1013	78.7858	34957.2495	111904.7789	1840436.8758	2677.78	2.0074	237.678	1.325	220.0082	0.86482	1208.8981	4.6731	1149.7678	221228.3438	319.1732	1.9181	595.5338	2.9936	4340710	-1.9922	118.073	58.1412	57.7613	92.1355	91.1179	16860.7988	78.1852	-0.11721	87.0823	1061830
004	2018-11-24t2122	1543116373.91	adult	77.8016	29.8048	-165.9952	1349.4577	88.9642	92072.8126	289899.6784	5437408.8829	3207.6	2.8492	203.309	-0.37911	196.4103	-0.36454	725.8956	0.71742	502.5911	348429.875	262.2574	-0.32081	366.5301	-0.45222	9748450	1.3315	238.592	46.2645	45.7642	82.355	80.3054	39530.418	67.1416	-1.9253	76.7649	2218330
004	2018-11-25t0145	1543132160.56	adult	82.1868	34.19	-161.61	1162.6027	77.0849	78722.506	248283.7501	4389560.4894	1875.7	0.6278	251.824	1.7583	242.1159	1.6385	762.7515	1.0965	649.4074	313490.875	326.1476	1.9304	456.3648	1.0959	10326800	1.4327	132.722	61.7092	61.4117	96.2429	94.6779	39555.8242	82.226	0.16991	91.3558	2530570
004	2018-11-25t0522	1543145174.46	adult	85.8018	37.805	-157.9951	1268.5528	78.7458	83749.2339	263886.6913	4581217.4915	1360.67	-0.25446	237.037	0.89238	229.0921	0.85921	697.5618	0.47727	636.5698	304834.5	305.9244	0.98473	413.0319	0.26138	10342600	1.2424	206.356	60.7877	60.4779	96.8393	95.2766	42318.7773	81.7483	-0.072565	91.5371	2652350
004	2018-11-25t0945	1543160961.99	adult	90.1872	42.1904	-153.6097	1340.1807	78.8711	87970.138	276992.181	4877047.6383	1523.55	-0.019856	248.053	1.2767	242.3383	1.3581	666.7697	0.14541	608.6887	306047.3125	311.9849	1.0299	422.5708	0.40804	11369000	1.6731	395.89	58.5343	58.2155	100.0699	97.0122	45932.0938	81.9514	-0.25317	92.7851	2682800
004	2018-11-25t1322	1543173973.09	adult	93.8014	45.8046	-149.9955	1348.8165	77.084	85988.8384	270843.4868	4562219.6996	1897.39	0.57318	259.81	1.7473	253.0961	1.777	668.3398	0.14124	589.793	300084.5625	330.9986	1.6451	435.4756	0.64787	11649900	1.6904	382.554	60.1885	59.1773	125.4011	120.2491	56305.0938	84.9354	0.027941	104.8868	2698850
004	2018-11-25t1745	1543189759.98	adult	98.1866	50.1898	-145.6102	1336.9269	79.5049	88080.1741	277486.8797	4834804.8199	1770.81	0.32392	231.637	0.061523	223.3657	0.020448	777.2322	1.3666	638.476	356749.5938	288.8342	-0.29458	415.1486	0.091522	10630700	0.88863	341.152	64.1554	63.5717	107.7226	105.0363	49444.668	86.9772	0.1059	99.6027	2944350
004	2018-11-25t2122	1543202774.06	adult	101.8016	53.8048	-141.9952	1296.4813	78.3438	84205.0883	265192.2798	4658333.2939	879.246	-1.1776	229.727	-0.20058	221.7783	-0.22038	562.9913	-1.155	544.7021	247716.1719	299.9662	0.0032885	447.9053	0.82149	10085700	0.43224	323.426	64.2713	62.4156	185.7006	180.6676	81708.2812	87.9897	0.06286	140.2163	2821700
004	2018-11-26t0145	1543218557.25	adult	106.1859	58.1891	-137.611	1339.194	82.0727	88377.1706	278312.9344	4946593.262	1058.99	-0.9104	232.771	-0.2194	226.0233	-0.17055	628.8554	-0.42153	582.6541	289902.3438	293.2472	-0.46875	411.3701	-0.1873	10722100	0.69886	314.6	64.1354	63.1125	112.9822	110.2786	52084.7891	89.1614	4.7336e-05	104.4249	2954270
004	2018-11-26t0522	1543231572.99	adult	109.8014	61.8046	-133.9955	1329.2275	82.8946	87223.081	274624.8199	4888337.4889	1227.08	-0.66207	244.349	0.2733	238.9703	0.39718	643.7571	-0.26774	564.1786	292909.4688	319.9962	0.50907	406.2142	-0.40739	11111300	0.84568	375.305	65.1644	64.1132	121.1548	117.0303	55125.4258	92.3187	0.23596	109.564	2963220
004	2018-11-26t0945	1543247354.83	adult	114.1852	66.1884	-129.6116	1318.8493	80.7487	89406.8785	281749.8391	5029639.0402	1313.19	-0.55425	271.544	1.6199	267.1853	1.7956	629.1492	-0.47876	591.8768	293183.5	351.2606	1.6718	449.828	0.66254	12652300	1.6857	369.597	65.7319	63.4277	176.2754	169.5444	82144.3438	97.0041	0.60637	135.2772	3062710
004	2018-11-26t1322	1543260373.25	adult	117.8014	69.8046	-125.9954	1334.0569	81.8229	89804.7066	282771.3132	5143193.1891	2316.22	1.0018	264.732	1.1401	255.6344	1.0604	783.9848	1.457	613.7096	366904.875	344.1152	1.2529	447.2875	0.53768	12385500	1.4503	358.225	70.3011	66.8597	215.4584	210.723	100834.5312	103.9697	1.2679	161.6065	3289040
004	2018-11-26t1746	1543276178.9	adult	122.1919	74.1951	-121.605	1272.5047	82.9157	90016.0209	283689.8717	5313926.0748	2641.5	1.4649	269.806	1.2977	261.9186	1.2865	729.9587	0.77192	533.742	342350.625	343.1145	1.0688	420.8738	-0.26457	12639100	1.5161	374.845	66.9188	65.733	126.0997	122.4681	59140.7461	94.4867	-0.10351	114.5945	3134810
004	2018-11-26t2122	1543289172.88	adult	125.8013	77.8045	-117.9955	1337.5418	82.1382	91040.3913	286744.2387	5239189.2814	2107.48	0.60213	283.286	1.9654	274.8725	1.9221	775.8317	1.3622	577.7559	368520.0625	355.5777	1.4983	462.7017	0.84117	13436000	1.9217	326.272	70.6837	68.3348	190.1557	178.1746	90323.9375	100.4622	0.4222	138.4072	3352460
004	2018-11-27t0145	1543304963.2	adult	130.1875	82.1907	-113.6093	1424.4214	79.6142	90971.7723	286390.32	5001613.5943	1552.36	-0.28365	279.864	1.6712	272.3687	1.6847	744.8996	0.97056	649.0162	353827.3125	347.672	1.0298	462.9767	0.78828	13276200	1.7471	274.861	69.8436	68.1514	132.2572	128.8791	62822.1875	99.0783	0.060651	121.5852	3313240
004	2018-11-27t0522	1543317973.29	adult	133.8014	85.8046	-109.9954	1289.4611	81.448	90784.9078	286102.8004	5303558.8672	2885.53	1.7266	263.445	0.65075	253.2068	0.51863	786.2787	1.5153	588.092	371909.8125	344.798	0.80339	441.6785	0.1355	12453800	1.2114	199.392	67.4577	65.6017	135.1032	131.4712	63903.8125	96.6518	-0.3585	121.0043	3188930
004	2018-11-27t0945	1543333761.62	adult	138.1871	90.1903	-105.6098	1315.6275	82.9917	88923.2739	280332.1267	5155015.3404	705.353	-1.61	245.625	-0.47881	239.4307	-0.36709	531.436	-1.7856	528.761	246586.3125	314.571	-0.6438	429.3338	-0.27654	11374400	0.53887	313.567	68.8927	67.2225	134.3565	130.8811	62341.4219	98.9513	-0.28803	121.1632	3190280
004	2018-11-27t1322	1543346775.33	adult	141.802	93.8052	-101.9948	1348.1625	81.5421	89454.858	281647.8122	5122111.0432	1393.88	-0.58235	255.101	-0.0078651	246.719	-0.022752	633.3458	-0.44955	549.7469	295772.5	333.1302	0.074603	418.5697	-0.63188	11889000	0.7853	293.918	69.7664	67.4163	154.4736	147.435	72139.1641	101.3169	-0.18478	133.531	3251460
004	2018-11-27t1722	1543361176.62	adult	145.8024	97.8056	-97.9945	1331.7493	80.5702	87716.6528	276163.3426	4930211.043	2122.79	0.50381	273.113	0.97018	265.7066	1.0077	709.5225	0.5643	591.6939	324961.2812	347.6978	0.61318	444.94	0.07232	12484800	1.064	285.609	68.2698	66.2632	145.8514	140.6307	66799.9609	100.7044	-0.39436	127.6551	3120820
004	2018-11-27t2122	1543375573.35	adult	149.8014	101.8047	-93.9954	1281.9143	82.1758	88432.8584	278565.9597	5132729.3677	1208.35	-0.8876	273.233	0.90576	266.1149	0.96423	630.6617	-0.45508	576.1118	290735.0625	351.9361	0.69894	457.2319	0.37594	12577700	1.0654	250.027	74.8418	72.0045	161.3159	157.8222	74366.625	111.1218	0.46089	145.9017	3445190
004	2018-11-28t0122	1543389972.96	adult	153.8013	105.8045	-89.9955	1330.997	83.3717	90806.8912	285996.7137	5207770.1354	1667.24	-0.20148	286.5	1.6275	279.6075	1.6967	713.8195	0.66775	612.788	337636.625	376.714	1.6873	476.8414	0.88768	13551200	1.524	373.144	70.2632	67.3002	164.8618	159.4595	77979.6094	110.1599	0.21013	146.1395	3323380
004	2018-11-28t0522	1543404373.01	adult	157.8014	109.8046	-85.9955	1351.3149	81.7107	89788.3366	282651.2326	5129415.9702	1197.69	-0.91862	268.305	0.47511	259.4344	0.44007	641.1875	-0.27147	552.0772	300075.75	352.5066	0.52926	447.7898	0.018995	12546200	0.96083	243.151	72.3315	69.3953	165.2256	159.72	77325.5703	108.4398	-0.093745	145.3007	3382290
004	2018-11-28t0922	1543418773.01	adult	161.8014	113.8046	-81.9955	1395.3809	81.7231	92297.6174	290585.1355	5215857.806	1345.17	-0.69619	257.906	-0.21414	249.7632	-0.19699	625.0875	-0.45955	554.0407	301292.1562	337.759	-0.20191	424.65	-0.66888	12406300	0.85246	217.294	72.7726	69.5931	158.3227	154.9171	76311.5391	111.0792	-0.0065414	142.8279	3500650
004	2018-11-28t1322	1543433158.27	adult	165.7973	117.8005	-77.9996	1311.8195	81.2372	86982.5768	273933.0492	4927109.2092	2923.09	1.733	282.757	1.2044	273.6798	1.1561	734.5975	1.0253	538.798	333507.25	371.1853	1.1418	454.7545	0.13289	12814800	1.014	319.553	74.673	71.6176	162.5367	158.1097	73791.6406	112.8634	0.00063239	146.4717	3384250
004	2018-11-28t1722	1543447556.93	adult	169.7969	121.8001	-73.9999	1344.1522	85.3267	92508.6977	291333.3878	5432270.0129	1694.41	-0.14932	264.314	0.037499	256.4112	0.072066	629.9832	-0.33529	589.2863	303651.875	345.0913	-0.057477	448.6044	-0.07378	12723600	0.93452	214.498	71.3824	67.9805	162.0981	157.6539	78131.2891	109.1311	-0.43407	145.4928	3436210
004	2018-11-28t2122	1543461956.95	adult	173.7969	125.8001	-69.9999	1293.9003	82.6461	88526.2245	278809.9304	5133442.0985	1604.93	-0.27802	280.645	0.93954	270.6802	0.84716	717.5271	0.84946	602.082	330780	372.9675	1.0173	486.5115	0.90819	12936600	0.99881	274.256	73.6039	69.9407	173.1258	167.0893	79811	113.9923	-0.18613	152.9052	3392840
004	2018-11-29t0122	1543476356.92	adult	177.7969	129.8001	-65.9999	1303.3376	84.0715	88595.5807	279022.657	5180766.3767	1124.91	-1.022	274.31	0.49597	264.539	0.42244	635.8271	-0.19769	564.8137	293752.125	365.3601	0.60834	460.2315	0.16403	12658000	0.84264	281.697	74.7769	70.6708	185.4249	178.192	85666.2812	117.286	-0.078332	161.183	3450580
004	2018-11-29t0522	1543490757.45	adult	181.797	133.8002	-61.9998	1360.2266	81.474	89636.551	282193.5735	5071387.3992	2853.51	1.7427	286.512	1.1362	277.3721	1.0967	671.0216	0.28877	530.1431	314038.125	386.5845	1.3622	474.7449	0.49921	13385600	1.1323	400.552	76.3517	71.9854	184.3265	179.4142	86264.8125	121.583	0.086342	163.4905	3567070
004	2018-11-29t0922	1543505156.4	adult	185.7967	137.7999	-58.0001	1272.3877	84.9748	87691.6242	276247.136	5147484.9393	1552.69	-0.31052	271.87	0.21936	261.1889	0.10324	710.7726	0.82664	575.7656	324823.0625	363.7889	0.3676	495.7188	0.98001	12412800	0.68934	321.235	76.3321	71.6585	186.7915	181.3543	85363.7344	122.875	0.032219	166.3313	3485100
004	2018-11-29t1322	1543519558.34	adult	189.7973	141.8005	-53.9996	1162.2331	86.2114	83999.0798	264939.3021	5040323.6451	1132.13	-0.96932	274.475	0.30162	268.1557	0.43362	631.4839	-0.1648	566.2668	275958.4688	342.7865	-0.50851	404.3368	-1.3105	11992600	0.49755	214.056	79.482	76.3401	152.8526	150.1128	66796.5781	118.7191	-0.35752	141.2364	3472810
004	2018-11-29t1722	1543533960.29	adult	193.7978	145.801	-49.999	1333.9747	83.6896	91265.5166	287367.7632	5347253.3855	2092	0.6188	274.616	0.24414	265.2307	0.20756	683.2096	0.52311	540.5454	325207.7812	368.7356	0.38686	474.2158	0.35913	13050900	0.91553	259.526	75.6865	71.0999	189.1322	184.6359	90026.9297	122.4046	-0.25073	168.0979	3596930
004	2018-11-29t2122	1543548356.8	adult	197.7969	149.8001	-46	1310.7103	82.2591	88853.693	279851.8978	5066350.4888	920.235	-1.2745	286.383	0.82221	279.5083	0.92296	589.4764	-0.62864	538.9315	272927.5625	374.9365	0.5275	476.1275	0.36778	13256700	0.97955	390.342	78.9595	74.1763	193.9731	187.6167	89809.5547	126.8239	-0.11636	170.1788	3655040
004	2018-11-30t0122	1543562756.97	adult	201.7969	153.8001	-41.9999	1239.5908	84.8748	82594.2007	260158.7424	4710627.2283	2537.75	1.4325	294.474	1.1782	285.4904	1.1674	693.7002	0.71457	549.1742	298984.7812	394.6448	1.1218	487.359	0.59092	12671200	0.73593	430.279	80.8336	75.1592	199.1754	193.0432	85844.5938	135.1805	0.20817	176.0064	3478270
004	2018-11-30t0522	1543577157.62	adult	205.7971	157.8003	-37.9998	1230.182	83.7998	83660.7438	263523.251	4842145.6942	2265.78	1.0229	294.442	1.0945	283.576	0.98911	694.5922	0.75811	547.301	302842.1875	398.416	1.1492	487.0923	0.55025	12832600	0.78702	288.436	82.95	77.0627	208.9469	203.7024	91100.8672	138.6553	0.25328	185.6257	3615210
004	2018-11-30t0922	1543591556.85	adult	209.7969	161.8001	-34	720.2297	89.793	51472.3089	163524.6576	3126045.4602	641.209	-1.6733	281.282	0.34341	275.5532	0.50344	486.643	-1.7843	478.0793	130906.9688	366.764	0.031517	453.3742	-0.22065	7541170	-1.2154	327.156	81.4445	75.5279	198.5931	192.7413	53421.5352	137.5747	0.069291	177.2752	2183530
004	2018-11-30t1322	1543605956.74	adult	213.7968	165.8	-30	1254.3277	85.3164	87794.7237	276636.2995	5228391.63	1006.79	-1.0315	281.849	0.30938	274.7137	0.39696	568.5129	-0.73321	501.1295	260378.9062	364.9398	-0.0867	446.9932	-0.37715	12884700	0.78506	287.203	82.3148	76.1124	203.7888	198.1536	93335.2578	137.9474	-0.030715	181.5747	3763020
004	2018-11-30t1722	1543620356.84	adult	217.7969	169.8001	-26	845.7368	78.3401	57457.5151	182288.4957	3187603.59	1047.14	-0.93683	279.426	0.13029	270.1877	0.11385	616.8509	-0.10216	552.4354	185055.2656	369.413	-0.0063837	468.1986	0.059808	8365190	-0.87682	296.21	77.9438	72.9052	189.3117	180.9026	56793.5117	123.9196	-0.7687	158.2181	2333400
004	2018-11-30t2122	1543634755.74	adult	221.7966	173.7998	-22.0003	766.4359	104.3512	58860.2865	187211.3588	3861196.8665	774.868	-1.3853	286.272	0.39787	279.7155	0.51017	486.9638	-1.6655	471.6638	149497.875	373.8101	0.066898	443.5336	-0.48379	8766220	-0.72135	341.82	85.5913	78.2752	216.6142	208.2785	66500.5703	147.4803	0.16341	190.7279	2620980
004	2018-12-01t0122	1543649157.04	adult	225.7969	177.8001	-17.9999	1289.3882	83.6896	88246.7051	277961.1916	5115830.1856	1012.81	-0.94667	286.655	0.35184	279.696	0.44253	558.0923	-0.75843	495.8566	256722.4844	376.1098	0.075272	448.5193	-0.39615	13168300	0.86506	386.583	86.9471	78.4069	227.7003	215.8176	104742.1562	151.2937	0.20968	192.9345	3994170
004	2018-12-01t0522	1543663557.41	adult	229.797	181.8002	-13.9998	857.4068	83.123	55884.811	177289.4869	3018318.7011	1125.55	-0.71888	280.327	0.0050176	272.3414	0.047708	631.7527	0.18432	558.2692	184471.7812	363.0896	-0.35455	458.2374	-0.21097	8170410	-0.91579	327.152	79.5624	73.0658	183.3632	171.266	53542.0664	133.386	-0.61725	159.5979	2318930
004	2018-12-01t0922	1543677957.03	adult	233.7969	185.8001	-9.9999	927.2465	80.2064	59757.3411	189039.5889	3236431.5844	886.932	-1.1224	281.136	-0.0092612	274.2321	0.080726	559.3107	-0.67733	512.1102	174504.9531	361.7709	-0.43838	452.0671	-0.35685	8759340	-0.69877	353.42	80.6448	73.7409	187.5988	176.2059	58530.832	137.8767	-0.52211	165.6154	2512650
004	2018-12-01t1322	1543692356.37	adult	237.7967	189.7999	-6.0001	928.5148	90.4013	67503.262	213546.5656	4156698.8235	672.565	-1.4949	291.122	0.37883	284.5334	0.47958	466.6822	-1.7996	460.9113	164272.1406	382.6681	0.096355	439.0314	-0.63982	10224500	-0.17444	480.404	91.6396	81.9668	249.7122	240.1015	87898.6875	162.4478	0.32961	211.9225	3218470
004	2018-12-01t1722	1543706756.9	adult	241.7969	193.8001	-2	936.6027	91.4393	67666.2508	213857.2347	4173207.8065	598.458	-1.6173	295.863	0.5334	289.3987	0.63706	472.5233	-1.6978	465.3797	166800.7344	390.6212	0.26581	445.8504	-0.5131	10416200	-0.099644	502.583	94.6617	84.5927	259.3209	247.5023	91540.2812	167.8057	0.43108	218.0861	3332660
004	2018-12-01t2122	1543721156.57	dead	245.7968	197.8	2	947.7759	90.5309	68975.4961	218005.2983	4266395.3728	578.632	-1.6412	301.865	0.74243	295.2173	0.83571	475.6857	-1.6331	469.8971	170771.1562	399.1442	0.45119	451.4416	-0.41075	10835200	0.056577	445.931	96.8672	86.2263	261.2109	250.5254	93774.7031	174.0904	0.56581	227.1533	3476950
005	2018-11-21t1322	1542828391.57	egg	-2.1958	-58.1916	-277.9926	153.3103	29.8836	3127.7323	9986.0849	59026.2994	0	-0.12316	0	-0.62232	0	-0.61956					0	-0.61832	0	-0.59264	0	2.908	0	0	0				0	-0.71305	0	0
005	2018-11-21t1746	1542844201.38	larva	2.1958	-53.8	-273.601	170.4987	29.294	3363.8849	10708.7651	61799.3957	0	-0.34152	0	-0.82272	0	-0.81617					0	-0.81881	0	-0.73898	0	1.3661	0	0	0				0	-0.84171	0	0
005	2018-11-21t2122	1542857182.58	larva	5.8017	-50.1941	-269.9951	167.6717	28.5861	3310.1348	10534.4274	60016.5734	0	-0.50388	0	-0.99519	0	-0.98541					0	-0.99184	0	-0.86195	0	0.53961	0	0	0				0	-0.95358	0	0
005	2018-11-22t0146	1542872983.37	larva	10.1908	-45.805	-265.606	167.677	28.5859	3360.1642	10693.1055	61220.2624	0	-0.68497	0	-1.2161	0	-1.2022					0	-1.2141	0	-1.0158	0	-0.21881	0	0	0				0	-1.0985	0	0
005	2018-11-22t0522	1542885983.19	larva	13.8019	-42.194	-261.995	138.5779	17.9884	1790.3746	5680.6162	20711.0175	200.189	-0.41995	136.869	0.89569	136.0254	0.94611	180.5796	-0.90078	177.8608	1986.3751	163.5377	0.75484	173.4799	-0.070665	138922	-0.54327	91.0214	53.6065	53.399	84.0089	81.8262	924.098	71.2211	0.84363	80.9259	54410.6
005	2018-11-22t0946	1542901782.79	larva	18.1906	-37.8052	-257.6062	348.1132	43.4654	11221.9972	35579.2245	311504.5507	452.704	-0.098078	144.676	0.87553	142.8913	0.91766	258.2968	-0.7085	243.3546	15497.8057	180.4591	0.82567	202.197	-0.020896	866032	-0.22232	137.961	54.2346	53.9077	86.4953	83.6763	5189.7183	73.0317	0.83359	80.5515	324648
005	2018-11-22t1322	1542914783.06	larva	21.8018	-34.194	-253.995	384.5812	39.7264	12375.393	39142.0685	339608.79	651.415	0.1367	187.589	1.5208	182.0256	1.5135	516.5225	0.23264	513.7281	34607.0039	225.421	1.3335	432.3527	1.3761	1239210	-0.2463	103.158	55.9443	55.6356	86.2331	85.5456	5777.6187	74.7298	0.83361	82.7889	369568
005	2018-11-22t1746	1542930586.13	larva	26.1916	-29.8043	-249.6053	428.2968	67.9868	21079.6953	66997.7646	920865.1614	182.355	-0.90037	109.524	-0.090646	108.9353	-0.028551	157.7789	-1.3154	156.0264	17513.459	137.5217	-0.12096	150.6782	-0.61602	1212980	-0.76615	96.1894	51.9094	51.6713	83.8833	82.944	9311.0469	71.1546	0.64659	79.8301	574896
005	2018-11-22t2122	1542943582.81	larva	29.8018	-26.1941	-245.9951	716.385	73.2236	32469.4471	102681.5396	1397508.3695	557.83	-0.33679	121.61	-0.029162	114.4838	-0.087537	417.971	-0.31751	411.5305	71473.0391	169.4801	0.19591	357.9989	0.69427	2078440	-0.28112	216.41	52.4503	52.1422	85.6409	82.8318	14644.5918	71.5199	0.59462	79.5125	896429
005	2018-11-23t0146	1542959385.87	larva	34.1915	-21.8043	-241.6053	671.7691	53.3656	30265.679	95497.776	1142341.1351	977.677	0.25595	184.85	1.0554	177.5472	1.0207	666.7297	0.68766	631.9892	106676.75	220.9175	0.82486	486.3641	1.501	2943180	0.075996	160.877	58.8666	58.7919	92.5971	91.3741	14815.542	78.0978	0.75864	87.2752	937274
005	2018-11-23t0522	1542972382.01	larva	37.8015	-18.1943	-237.9953	731.6097	60.2028	34293.105	108343.3488	1334215.1449	932.885	0.048886	187.319	0.96877	179.9968	0.93659	654.7817	0.58848	652.4399	118515.4922	223.3246	0.71457	483.4778	1.4063	3376800	0.097424	106.168	56.9267	56.564	89.0733	88.1566	16122.2676	75.9879	0.61177	84.9684	1026220
005	2018-11-23t0946	1542988187.19	larva	42.1919	-13.804	-233.605	883.4096	60.4662	44551.7439	140417.6786	1883585.6062	957.713	-0.057849	127.796	-0.57848	121.2939	-0.61592	566.6454	0.10644	550.6824	132595.0312	162.0189	-0.60436	314.6885	0.013685	2986850	-0.65522	149.208	50.0493	49.7719	83.8054	81.7491	19610.4531	69.3314	0.22689	78.7234	1169750
005	2018-11-23t1322	1543001182.72	larva	45.8017	-10.1941	-229.9951	826.3097	70.6528	44515.3004	140346.5039	2095540.2465	476.918	-0.98247	149.488	-0.297	143.3464	-0.31316	382.5047	-0.88235	380.5073	89506.1094	205.7125	-0.010784	314.2243	-0.1171	3483810	-0.55791	233.371	52.7997	52.6452	87.2491	84.8987	20416.2812	72.1723	0.25285	81.2298	1230500
005	2018-11-23t1746	1543016987.4	larva	50.1919	-5.8039	-225.6049	1151.0792	60.0707	55332.6094	174363.6626	2207719.6293	1047.5	-0.17006	168.321	-0.10271	162.6276	-0.093029	554.1306	-0.11975	493.2995	161252	208.794	-0.23066	338.945	-0.077883	4894440	0.1822	103.214	50.2217	49.7747	83.6367	82.045	24338.2793	69.5657	-0.03679	78.3231	1460350
005	2018-11-23t2122	1543029982.69	larva	53.8017	-2.1941	-221.9951	1125.4285	66.1801	60293.7634	189835.4474	2735683.4992	1582.72	0.5846	182.649	0.062952	177.4441	0.10039	644.3626	0.29641	557.7106	203618.5781	229.7062	-0.012309	328.5087	-0.30377	5765690	0.51917	157.52	54.9953	54.6231	88.7127	87.2427	28033.2109	74.9389	0.14561	83.7263	1736040
005	2018-11-24t0146	1543045780.2	adult	58.1899	2.1941	-217.6069	1043.8307	73.7748	63595.4861	200598.2553	3204420.9713	728.716	-0.91266	192.669	0.13738	188.3442	0.21798	508.3897	-0.58731	492.933	168785.3906	239.9512	-0.01395	385.9016	0.10393	6394490	0.57622	168.91	55.1319	54.7504	90.5609	88.5951	30066.2266	75.6208	0.068231	84.8969	1829770
005	2018-11-24t0522	1543058782.17	adult	61.8016	5.8058	-213.9953	1204.9409	69.7159	70630.409	222446.6611	3475139.3455	1238.46	-0.16106	200.129	0.23119	195.3686	0.30914	626.1155	0.046575	559.0491	231662.7188	247.341	0.00577	364.136	-0.17288	7385560	0.96699	229.492	54.6798	54.3733	89.6869	87.7856	33184.1562	75.2291	-0.06251	84.3105	2017900
005	2018-11-24t0945	1543074573.27	adult	66.188	10.1922	-209.6088	1157.9936	69.2513	68493.0783	215863.5716	3356660.5071	1074.11	-0.50119	203.878	0.18796	197.6273	0.2195	592.9063	-0.25358	551.5915	212260.4688	255.8803	0.048701	378.8312	-0.080912	7296590	0.53761	372.099	55.3365	55.06	90.763	88.2163	32493.1445	75.1135	-0.21484	84.3035	1980440
005	2018-11-24t1322	1543087582.59	adult	69.8017	13.8059	-205.9951	1152.5747	74.8862	72968.1046	229996.0318	3848996.179	1109.82	-0.49641	202.172	-0.03669	194.0396	-0.080068	652.6201	0.12436	631.7971	248648.25	266.1562	0.21653	390.7636	0.02548	7692230	0.53008	190.043	56.1602	55.7997	91.0276	88.6666	34681.5234	76.3682	-0.19722	85.3561	2136780
005	2018-11-24t1745	1543103370.02	adult	74.1871	18.1913	-201.6097	843.8168	87.0212	57225.1773	181129.2588	3243922.656	1132.33	-0.51539	217.722	0.44178	209.1976	0.38394	680.2014	0.3201	635.9294	203380.2188	282.8481	0.61015	462.8101	1.0439	6494200	-0.56935	379.917	54.6543	54.3569	92.4079	88.0247	27629.9531	75.5888	-0.48128	84.4138	1630230
005	2018-11-24t2122	1543116382.36	adult	77.8016	21.8058	-197.9952	1232.471	75.5676	79439.6848	250283.9063	4269357.5503	1363.31	-0.17673	217.501	0.28127	209.6632	0.25346	669.9678	0.22389	605.4157	278036.6562	279.9839	0.3444	413.2437	0.31357	9009780	0.85081	108.857	58.2588	57.9536	92.3984	91.1208	38345.3359	78.6592	-0.19338	87.7549	2413310
005	2018-11-25t0145	1543132168.99	adult	82.1868	26.191	-193.61	1199.0321	87.3131	84949.3357	267829.5142	5033158.8818	1690.69	0.32226	198.35	-0.85436	189.0951	-0.94957	637.1785	-0.10195	488.1739	282270.0938	271.5163	-0.1972	384.6829	-0.23215	8768450	0.43418	248.184	50.3311	49.9993	85.5294	83.0561	37889.543	70.232	-1.7183	79.5709	2224990
005	2018-11-25t0522	1543145182.88	adult	85.8018	29.806	-189.9951	1331.0558	75.9288	85531.5747	269601.3315	4593935.7346	1532.85	0.03125	217.131	-0.11137	209.1812	-0.14195	671.3924	0.213	557.0152	299441	276.7208	-0.17823	374.9033	-0.50713	9681630	0.82316	131.617	55.442	55.0184	92.0702	89.9813	41063.3125	76.6009	-0.89034	86.4575	2472100
005	2018-11-25t0945	1543160970.38	adult	90.1872	34.1914	-185.6096	1274.5063	75.7023	80571.798	253681.9144	4317872.9652	2428.62	1.4874	233.073	0.49931	224.6498	0.44399	761.0289	1.1549	584.0781	320393.1562	293.2578	0.26958	375.3871	-0.62121	9797000	0.68561	320.733	58.8851	58.5587	95.1404	92.7976	40054.1172	79.6917	-0.60708	88.919	2475170
005	2018-11-25t1322	1543173981.5	adult	93.8014	37.8056	-181.9954	1121.4954	81.4665	80900.3836	255554.1599	4751490.9238	1165.86	-0.64505	223.544	-0.1672	217.578	-0.088743	648.3097	-0.080999	617.8348	272938.375	285.9134	-0.20571	406.1555	-0.023758	9409180	0.29104	241.221	54.0233	53.2684	111.0947	98.1575	46770.8477	75.9469	-1.3451	89.797	2273890
005	2018-11-25t1745	1543189768.33	adult	98.1866	42.1908	-177.6102	841.326	95.9951	59505.7617	189404.624	3637197.0679	1119.41	-0.75611	215.351	-0.81103	205.8322	-0.914	701.4238	0.49328	677.6079	217441.3906	285.2948	-0.44126	455.824	1.0674	6672640	-1.5698	211.634	60.3339	59.9825	96.5557	94.3069	29932.2773	81.0094	-0.7713	90.8065	1869440
005	2018-11-25t2122	1543202782.4	adult	101.8016	45.8058	-173.9952	1308.1461	78.5561	85221.5194	268433.6747	4640273.8813	791.43	-1.3221	226.94	-0.35122	221.3138	-0.24535	528.7039	-1.5592	517.6197	235273.2188	288.8677	-0.45941	412.2457	-0.061419	10082000	0.42995	188.937	61.4704	60.3853	129.9419	126.4123	57824.1367	84.7968	-0.39045	103.6776	2730880
005	2018-11-26t0145	1543218565.5	adult	106.1858	50.19	-169.611	1322.902	77.1924	83348.9491	262455.7652	4456687.2718	1751.51	0.21645	240.993	0.22882	234.4913	0.28849	669.2986	0.067226	557.5933	291144.875	302.3009	-0.088855	391.5354	-0.69513	10476200	0.54741	130.163	59.1064	58.6933	98.7034	96.8366	42935.9922	81.8491	-0.99523	92.6665	2569410
005	2018-11-26t0522	1543231581.34	adult	109.8014	53.8055	-165.9955	1392.4189	78.9752	87264.8838	274739.0512	4674171.8121	1158.05	-0.7732	235.499	-0.21216	229.1538	-0.13814	620.4576	-0.55382	568.8953	282928.6875	299.4915	-0.35589	395.8253	-0.67983	10722000	0.60696	270.951	65.0828	64.0885	129.3405	117.8856	58979.25	89.4792	-0.13774	105.7623	2963160
005	2018-11-26t0945	1543247363.18	adult	114.1852	58.1894	-161.6116	1220.1547	84.1116	87545.1661	276196.452	5162451.6898	1269.23	-0.62411	230.053	-0.67324	222.7913	-0.64261	637.7685	-0.37114	552.6529	290822.4375	306.013	-0.24998	398.847	-0.7071	10480700	0.36267	343.833	62.363	60.5145	136.5662	130.8126	62274.1953	91.4492	-0.09674	118.0093	2841130
005	2018-11-26t1322	1543260381.6	adult	117.8014	61.8056	-157.9954	1246.7971	79.1089	84752.6118	267068.9119	4788724.7571	1149.03	-0.83596	248.415	0.2323	240.8167	0.24146	625.8771	-0.5374	550.899	276637.6562	313.4526	-0.056861	421.0096	-0.17811	10964800	0.59235	317.844	66.8663	64.6272	165.4168	154.9146	73114.2344	96.0889	0.30123	129.7623	2951410
005	2018-11-26t1746	1543276187.4	adult	122.1919	66.1961	-153.6049	1260.7277	76.264	81352.6975	256282.5879	4382737.5046	2163.13	0.71953	247.548	0.049108	240.5184	0.094522	676.9362	0.096252	571.6251	287697.875	315.0351	-0.13914	401.784	-0.79273	10502700	0.23901	306.989	66.2245	64.5628	130.9519	126.0005	55654.5625	94.4468	-0.10822	117.0923	2809710
005	2018-11-26t2122	1543289181.26	adult	125.8013	69.8055	-149.9955	1305.1802	80.9316	86658.8098	272947.7786	4867562.5468	1975.5	0.39806	232.088	-0.92738	224.9161	-0.87972	630.3718	-0.50252	493.8333	284928.0312	301.1762	-0.85549	374.6871	-1.6185	10480600	0.1731	266.776	67.212	64.875	151.4813	143.3628	68469.5312	98.4783	0.19407	129.5201	3035160
005	2018-11-27t0145	1543304971.54	adult	130.1875	74.1917	-145.6093	1207.2403	81.2485	82167.0196	259163.0126	4614875.7064	1790.38	0.08121	246.579	-0.22672	240.7031	-0.10712	654.491	-0.1951	511.2917	280776.625	325.6311	0.069896	416.1214	-0.53364	10555300	0.16072	367.129	63.7493	61.8483	158.8225	137.887	68134.8438	92.7715	-0.64024	119.5342	2728920
005	2018-11-27t0522	1543317981.59	adult	133.8014	77.8056	-141.9954	1314.4767	78.9005	84326.0321	265446.8378	4624964.4173	2227.81	0.72459	252.12	0.00010635	244.432	0.018405	700.2685	0.4017	572.7795	308118.125	330.2954	0.16898	424.522	-0.35129	11090000	0.42744	371.259	65.3039	63.1209	143.7955	139.6927	63270.0156	96.8568	-0.33634	126.006	2872520
005	2018-11-27t0945	1543333769.86	adult	138.1871	82.1912	-137.6098	1243.875	76.3872	79700.7231	251087.1422	4280275.0731	1336.13	-0.65462	256.348	0.14282	247.3262	0.087042	633.7108	-0.45428	543.8304	263623.6875	336.7062	0.32848	437.2296	-0.051463	10658400	0.13519	234.211	71.1128	68.8609	146.7152	143.0483	61033.5391	102.5978	0.093061	131.7042	2956730
005	2018-11-27t1322	1543346783.67	adult	141.802	85.8062	-133.9948	1324.0397	77.5551	84671.067	266672.6624	4603748.6412	1075.27	-1.0635	262.572	0.42837	254.2368	0.41276	599.2012	-0.89599	552.2756	264846.9375	347.8079	0.72067	432.3221	-0.23902	11591500	0.62049	325.189	69.69	66.4676	171.3103	162.6208	75719.1641	106.7449	0.36678	146.913	3076540
005	2018-11-27t1722	1543361185.09	adult	145.8024	89.8066	-129.9944	1282.7803	80.7799	84055.2919	264672.2973	4698291.26	2266.42	0.7205	258.126	0.088483	248.6485	0.012167	680.2285	0.17924	524.7065	298620.2812	337.8346	0.17879	436.1451	-0.17899	11309300	0.42644	231.85	69.9489	67.4615	155.419	150.9548	68228.9375	101.483	-0.31772	136.6995	3064670
005	2018-11-27t2122	1543375581.65	adult	149.8014	93.8056	-125.9954	1223.2663	82.9334	83985.0919	264759.4786	4796665.2255	1857.3	0.091532	264.977	0.41662	255.0691	0.31516	682.5779	0.23056	555.7202	298969.125	351.6488	0.6863	452.0179	0.2271	11585900	0.53904	382.401	74.0083	69.6012	239.6331	239.0552	104959.2812	114.3008	0.76396	182.1188	3235940
005	2018-11-28t0122	1543389981.27	adult	153.8013	97.8055	-121.9955	1347.794	78.6503	87005.3042	273979.4095	4781314.5678	1372.53	-0.64737	261.791	0.15603	254.3575	0.20557	623.2888	-0.53317	532.2891	282973.125	337.4689	-0.033564	439.8362	-0.16413	11878800	0.65733	222.999	70.3706	67.9037	156.7415	152.3361	71160.6562	102.33	-0.51127	138.129	3193070
005	2018-11-28t0522	1543404381.28	adult	157.8013	101.8055	-117.9955	1252.8421	76.0648	82341.0805	259428.499	4503869.3958	1312.75	-0.74384	257.662	-0.16099	250.1423	-0.11046	634.949	-0.35443	554.0672	273028.0625	339.511	-0.037424	443.1608	-0.1118	11058900	0.2084	328.303	73.4238	70.1842	177.6233	171.0052	76378	110.4275	0.083165	154.3714	3151350
005	2018-11-28t0922	1543418781.17	adult	161.8013	105.8055	-113.9955	1286.8626	79.9353	85364.6242	269082.6806	4711894.4159	1728.8	-0.10992	261.101	-0.023066	251.185	-0.11272	702.2339	0.56758	572.1798	312494.0938	346.7496	0.18653	485.8037	1.0427	11615400	0.46238	287.66	73.1656	70.3641	168.5775	163.8244	75016.9922	106.3577	-0.4109	146.0764	3254850
005	2018-11-28t1322	1543433166.61	adult	165.7973	109.8014	-109.9996	1274.4317	74.4472	79808.7352	251362.4851	4165552.2837	1319.59	-0.7353	260.495	-0.12556	252.099	-0.12124	611.5934	-0.60987	547.2437	255034.4688	342	-0.10544	456.6597	0.18564	10846500	0.067397	382.475	75.4798	72.3473	173.9201	169.7055	72524.6875	112.0516	-0.066238	151.3794	3142830
005	2018-11-28t1722	1543447565.2	adult	169.7969	113.801	-106	1297.9239	78.9748	85517.2397	269318.6836	4740658.4216	1302.87	-0.75694	255.774	-0.4706	247.066	-0.47868	586.595	-0.91027	548.4739	261621.3438	338.3051	-0.34335	468.4169	0.4665	11401100	0.31482	230.491	71.5853	68.2964	169.4702	164.9568	75583.7188	108.2507	-0.5035	149.8144	3190910
005	2018-11-28t2122	1543461965.16	adult	173.7969	117.801	-102	1324.2104	81.3212	87273.4704	274815.2931	4849398.4564	1030.74	-1.1771	265.326	0.033083	256.7257	0.029288	583.3534	-0.91933	516.6666	265425.7812	357.8005	0.38842	458.9322	0.16844	12067300	0.60166	315.075	73.2947	69.0342	195.8448	189.7261	89109.3984	115.6472	-0.061145	171.2833	3333520
005	2018-11-29t0122	1543476365.11	adult	177.7968	121.801	-98	1355.0003	79.1437	85980.0988	270730.3505	4721168.9894	1676.02	-0.15142	262.24	-0.21195	252.8259	-0.25818	692.9529	0.55023	591.3614	311135.875	344.1179	-0.2553	460.7497	0.17764	11755700	0.44078	328.128	76.1283	72.7214	190.5792	181.6471	85570.0625	112.7168	-0.40721	160.1044	3412680
005	2018-11-29t0522	1543490765.69	adult	181.797	125.8012	-93.9998	1254.0111	75.4832	78673.3757	247744.6357	4178111.2483	1725.64	-0.054938	267.237	0.016847	257.5024	-0.046997	656.024	0.093932	532.0756	269625.875	363.7674	0.45399	461.8739	0.16833	10964200	0.080095	301.519	75.203	70.8018	205.1835	200.9938	84330.4375	118.9796	-0.092424	178.3357	3085430
005	2018-11-29t0922	1543505164.61	adult	185.7967	129.8009	-90.0001	1237.7703	77.5699	82790.5804	260975.4762	4576751.8997	1418.01	-0.52697	270.867	0.16189	261.2834	0.10861	678.2841	0.40792	589.8998	293018.75	360.3375	0.23368	473.8326	0.43115	11690400	0.38294	318.158	76.2905	72.3101	194.1896	186.1856	83889.9219	117.7204	-0.30398	163.0882	3292620
005	2018-11-29t1322	1543519566.75	adult	189.7973	133.8015	-85.9995	1214.1851	76.3135	79311.0904	249973.0086	4289041.5551	1608.77	-0.19696	266.042	-0.1746	256.1167	-0.24167	651.8887	0.096086	583.4587	269881.9375	356.6087	0.013336	461.7208	0.092877	10996000	0.084531	298.517	77.1842	72.9275	195.281	190.6	80846.3281	119.4775	-0.3105	166.6902	3190180
005	2018-11-29t1722	1543533968.56	adult	193.7978	137.802	-81.999	1316.4155	80.4541	85289.6402	268625.8545	4712764.5198	1347.15	-0.59776	267.768	-0.13613	258.6045	-0.1585	631.3416	-0.13483	533.9943	280947.0312	356.3059	-0.068713	453.6748	-0.13073	11909500	0.45288	349.686	74.8183	70.9867	193.8198	184.3577	86249.7969	117.8836	-0.51717	160.5997	3327690
005	2018-11-29t2122	1543548365.03	adult	197.7968	141.801	-78	1272.2791	81.1552	84068.276	264742.7889	4739180.5915	1229.56	-0.76545	269.343	-0.10654	261.1947	-0.071852	611.8488	-0.34699	533.0775	268601.625	364.9232	0.1717	448.466	-0.27616	11805600	0.4036	295.908	82.5808	77.2773	213.7079	209.1813	93817.7812	132.9762	0.22852	189.4805	3619600
005	2018-11-30t0122	1543562765.29	adult	201.7969	145.8011	-73.9999	779.2499	84.6708	56109.5406	177989.9667	3318176.0502	1608.81	-0.10836	280.706	0.44435	268.6911	0.27316	768.1905	1.646	683.9453	224311.625	383.4929	0.73877	495.0779	0.7666	8196890	-1.006	367.353	84.2593	78.2324	223.1066	217.3364	65147.1289	138.1969	0.36875	195.4034	2460460
005	2018-11-30t0522	1543577165.86	adult	205.7971	149.8012	-69.9998	1221.6147	79.0426	77652.3068	244541.862	4231844.7357	1688.63	0.058021	263.131	-0.53754	255.3887	-0.48067	639.9843	0.07895	518.2371	259193.6562	356.1446	-0.25744	452.3587	-0.22488	10651300	-0.047117	357.693	79.066	73.7068	204.0614	195.2725	82644.8828	129.7084	-0.20089	176.1789	3200510
005	2018-11-30t0922	1543591565.05	adult	209.7968	153.801	-66	1120.4199	77.4261	72535.6496	228616.0373	3928787.3264	1778.27	0.24482	275.028	0.025109	267.245	0.079977	635.6893	0.059998	509.9304	240926.25	373.3116	0.24284	453.7779	-0.21179	10401000	-0.13899	351.103	85.4435	80.4223	217.7637	211.3901	82532.4531	141.2797	0.24891	190.9947	3231300
005	2018-11-30t1322	1543605964.95	adult	213.7968	157.801	-62	1136.9236	77.1873	74571.6752	235176.4217	4043291.2523	1790.16	0.30186	274.474	-0.057731	266.4395	-0.01571	630.5318	0.031101	518.0096	245276.875	363.801	-0.12247	453.8831	-0.22804	10668500	-0.036485	331.52	85.9971	81.3149	205.6067	199.7836	79981	135.6558	-0.13729	178.9386	3342620
005	2018-11-30t1722	1543620365.11	adult	217.7968	161.801	-58	1088.1113	88.4345	74284.879	234255.5142	4309382.3322	1830.04	0.40909	272.032	-0.22958	262.5658	-0.25783	661.5795	0.4476	509.7607	256031.2656	368.4538	-0.035752	455.7967	-0.20521	10516500	-0.090281	296.488	86.8377	81.6186	214.5135	207.8002	83016.7188	143.7983	0.11986	188.7436	3357060
005	2018-11-30t2122	1543634763.96	adult	221.7965	165.8007	-54.0003	1160.991	75.3505	72319.0485	227942.7431	3743323.5522	1337.74	-0.40594	275.325	-0.1225	269.0455	0.0024143	580.155	-0.51906	474.2227	219298.6094	365.4934	-0.18184	438.823	-0.58358	10390200	-0.13402	283.59	90.8696	85.8074	205.9113	200.5544	77834.4688	149.4416	0.24774	187.5808	3429240
005	2018-12-01t0122	1543649165.32	adult	225.7969	169.8011	-49.9999	1166.979	80.7861	75307.2097	237313.6743	4093196.7199	1155.82	-0.69454	272.05	-0.32563	264.452	-0.26437	574.9843	-0.55012	482.4792	225968.8438	369.1563	-0.12814	442.9569	-0.51304	10682000	-0.026375	331.691	89.2172	84.0755	219.3097	212.8605	86188.7031	148.9573	0.11283	194.4314	3503110
005	2018-12-01t0522	1543663565.63	adult	229.797	173.8012	-45.9998	1089.2255	78.1134	69162.7763	218092.4353	3686811.3447	1402.74	-0.22372	278.675	-0.06985	272.5865	0.058805	601.6627	-0.18722	485.0251	217200.2344	372.8574	-0.074948	445.0784	-0.4847	10057400	-0.24511	311.499	94.0252	88.5945	224.6678	219.1194	81105.0781	156.279	0.30068	200.1527	3393370
005	2018-12-01t0922	1543677965.23	adult	233.7969	177.8011	-42	1029.4357	77.099	64216.6272	202746.9387	3317680.4665	589.056	-1.6628	279.848	-0.066339	275.7077	0.14594	454.2385	-1.9776	448.1824	152624.125	368.3775	-0.25281	429.3331	-0.82597	9381080	-0.47889	302.244	97.749	92.6695	229.1024	224.0816	76978.4062	158.2832	0.27203	203.7356	3276740
005	2018-12-01t1322	1543692364.56	adult	237.7967	181.8009	-38.0001	1151.6565	77.8825	69126.4579	217919.9897	3508342.9952	1348	-0.24844	275.546	-0.29837	269.0822	-0.1895	561.7112	-0.61621	470.1837	203339.4531	366.6694	-0.34603	435.9384	-0.70319	9950520	-0.2711	353.085	96.6419	90.7517	236.9913	232.3857	85790.8438	162.1975	0.32012	209.328	3489930
005	2018-12-01t1722	1543706765.05	adult	241.7968	185.801	-34	1155.3638	78.5714	70978.0335	223676.9429	3697203.8673	1188.61	-0.50833	277.026	-0.27286	270.8102	-0.15457	542.783	-0.81894	467.3768	201372.4688	369.0764	-0.32228	437.6105	-0.68085	10262400	-0.15386	319.686	98.2778	92.3992	243.643	239.7612	90391.5625	165.5223	0.34634	219.2661	3640700
005	2018-12-01t2122	1543721164.77	adult	245.7967	189.8009	-30.0001	1054.7778	79.7373	66925.5978	211146.8248	3563668.869	1481.11	0.087527	283.866	-0.018632	277.6372	0.096755	576.0013	-0.36736	482.0126	201600.4688	378.623	-0.10352	452.5623	-0.38804	9913440	-0.26877	347.95	103.041	96.8554	250.9285	246.0077	87824.9688	172.6412	0.51299	226.2957	3598510
005	2018-12-02t0122	1543735572.92	adult	249.799	193.8032	-25.9978	1037.2091	76.5988	67224.5076	212245.9423	3600789.6243	1491.61	0.1558	284.279	-0.033249	278.4478	0.098292	554.4608	-0.60425	473.8064	194615.7188	379.1517	-0.12534	444.8642	-0.55196	9967970	-0.24033	338.472	104.768	98.745	250.0192	244.5454	87756.7422	175.9147	0.54249	223.5157	3673580
005	2018-12-02t0522	1543749973.6	adult	253.7992	197.8034	-21.9976	1072.3582	80.3603	69143.269	218103.2555	3758472.7457	1758.17	0.7361	285.518	-0.0098452	278.6094	0.076619	555.5239	-0.55529	475.6102	200544.125	382.5776	-0.066348	449.8519	-0.45743	10293800	-0.11503	345.156	106.528	99.929	257.6479	252.5996	93010.8906	179.0903	0.57138	229.5879	3840660
005	2018-12-02t0922	1543764371.33	adult	257.7986	201.8027	-17.9983	1052.8736	78.5795	68443.6857	215960.8713	3700540.6618	1506.48	0.28465	288.729	0.097838	281.7654	0.18135	562.3344	-0.43101	488.9767	200753.375	388.2714	0.055298	457.9764	-0.29819	10302700	-0.10228	459.622	108.988	102.0723	268.7982	261.6765	95960.9531	185.1153	0.70297	236.4191	3889030
005	2018-12-02t1322	1543778770.5	adult	261.7983	205.8025	-13.9985	853.7133	85.1097	55297.2524	174945.0625	3028403.8864	735.538	-1.2639	298.569	0.48199	292.2829	0.59014	493.0932	-1.3092	483.9167	142503.9219	400.835	0.36198	462.6339	-0.20829	8610420	-0.70247	413.828	114.091	106.8074	284.981	276.6171	82359.4922	194.0152	0.93435	252.2448	3290280
005	2018-12-02t1722	1543793164.84	adult	265.7968	209.8009	-10.0001	836.4793	70.4125	46955.1102	149338.3952	2153261.6067	1741.62	0.88805	293.688	0.25374	282.946	0.18081	652.2857	0.84958	530.7998	160462.2812	396.1949	0.20797	484.5609	0.23454	7222380	-1.1992	381.553	105.346	98.4603	251.6587	240.5086	61908.0312	174.5314	0.17821	223.0379	2590660
005	2018-12-02t2122	1543807565.17	adult	269.7969	213.801	-6	1002.3645	80.8399	63319.3855	199697.2546	3402748.4714	1700.91	0.86652	300.057	0.49293	291.3862	0.50291	590.4922	0.06445	509.9669	195452.9375	401.3125	0.31558	476.7244	0.071114	9915370	-0.21581	459.85	117.979	110.5211	311.2051	298.7683	103008.8828	202.3198	1.0608	263.3271	3898600
005	2018-12-03t0122	1543821965.19	adult	273.7969	217.801	-2	1053.8241	81.8458	62191.0679	195972.701	3277210.41	1954.73	1.4973	302.162	0.55467	292.6982	0.53152	615.7764	0.45916	518.5433	200127.3125	404.5851	0.37375	478.2549	0.098878	9813610	-0.24476	426.537	119.202	111.1204	313.4976	306.0164	101886.7188	206.6251	1.128	269.6031	3871440
005	2018-12-03t0522	1543836364.96	dead	277.7968	221.801	2	1055.2646	81.6002	61547.0017	193945.8385	3209540.8007	1616.64	0.81508	303.713	0.59318	293.9571	0.55769	610.9459	0.44307	515.0186	196724.5781	407.0313	0.40976	475.086	0.029746	9771050	-0.25225	482.44	122.07	114.6649	315.4815	301.775	101585.0469	212.0524	1.2324	273.2129	3927230
006	2018-11-21t1322	1542828399.78	egg	-2.1958	-62.1916	-309.9925	68.5318	39.1807	1798.3135	6332.6851	44468.9122	157.754	0.2511	92.9165	0.75878	91.8393	0.77383	142.022	-0.6757	141.7521	1420.2203	121.1317	0.78969	133.5178	0.16539	90872.3	3.1247	85.1293	45.8093	45.527	77.1461	76.4986	771.4606	64.301	0.89154	71.5085	44801.4
006	2018-11-21t1746	1542844209.69	larva	2.1958	-57.7999	-305.6009	156.6921	28.3376	2971.7341	9467.9374	52491.7693	0	-0.34152	0	-0.82272	0	-0.81617					0	-0.81881	0	-0.73898	0	1.3661	0	0	0				0	-0.84171	0	0
006	2018-11-21t2122	1542857190.96	larva	5.8017	-54.194	-301.995	153.4502	27.0853	2824.8974	8996.793	48115.8662	0	-0.50388	0	-0.99519	0	-0.98541					0	-0.99185	0	-0.86195	0	0.53961	0	0	0				0	-0.95358	0	0
006	2018-11-22t0146	1542872991.77	larva	10.1908	-49.8049	-297.6058	151.0013	27.483	2788.3862	8889.3674	47889.3029	0	-0.68497	0	-1.2161	0	-1.2022					0	-1.2141	0	-1.0158	0	-0.21881	0	0	0				0	-1.0985	0	0
006	2018-11-22t0522	1542885991.57	larva	13.8019	-46.1939	-293.9948	151.0013	27.4629	2788.6918	8891.9948	47895.433	0	-0.82263	0	-1.4082	0	-1.3907					0	-1.4079	0	-1.1464	0	-0.72216	0	0	0				0	-1.2264	0	0
006	2018-11-22t0946	1542901791.13	larva	18.1907	-41.8051	-289.606	311.1632	34.835	8584.2991	27136.512	203606.2207	525.435	0.043362	125.2	0.5347	120.4775	0.51736	402.8401	-0.15028	395.0921	18933.4863	161.6283	0.5664	346.7172	0.90143	577173	-0.56169	112.556	52.4227	52.1359	84.9266	82.8398	3991.5505	70.8533	0.76713	78.9573	241669
006	2018-11-22t1322	1542914791.42	larva	21.8019	-38.1939	-285.9948	254.4884	29.3667	5258.2394	16622.5763	98485.1573	254.097	-0.61681	186.393	1.4991	186.0246	1.5874	239.5058	-0.86775	238.5109	6945.6675	219.6326	1.251	233.9011	0.077538	534388	-1.0223	179.562	54.9369	54.5497	89.0269	85.1579	2581.7808	72.8715	0.77445	81.9888	157504
006	2018-11-22t1746	1542930594.53	larva	26.1916	-33.8042	-281.6051	441.1944	42.5221	14854.7645	46907.9555	428042.3807	872.546	0.3728	153.479	0.74031	146.0185	0.68674	644.5748	0.68926	630.9778	50921.4102	189.9876	0.66156	474.3729	1.5705	1212180	-0.76698	108.384	54.9494	54.6634	87.2413	85.715	6892.0615	73.9352	0.74023	82.0909	433990
006	2018-11-22t2122	1542943591.13	larva	29.8018	-30.194	-277.9949	592.2044	48.5061	21160.6587	66742.4462	648100.6217	1103.51	0.64916	136.535	0.26394	125.4541	0.13226	775.7349	1.2025	773.3734	87658.0469	181.4786	0.38208	509.7664	1.7478	1531240	-0.81559	95.1283	46.4803	46.0978	77.9809	76.6805	8811.8408	65.1232	0.36803	73.7439	521277
006	2018-11-23t0146	1542959394.16	larva	34.1915	-25.8043	-273.6052	656.7378	42.0521	20772.7608	65438.4368	556707.3259	1328.92	0.87616	174.013	0.83173	167.1346	0.8015	856.948	1.529	836.3279	95121.2266	222.0182	0.84285	560.3388	2.0325	1927200	-0.86313	103.959	47.432	47.0741	82.1842	80.5732	9122.4521	68.0612	0.37799	76.5927	525309
006	2018-11-23t0522	1542972390.33	larva	37.8016	-22.1942	-269.9951	748.6623	50.6012	31563.0034	99498.8528	1108231.8586	1019.95	0.19997	138.466	-0.085675	129.6155	-0.17251	686.2933	0.73283	665.9849	114610.9844	173.7883	-0.13364	471.1968	1.3154	2303520	-0.85475	103.109	50.7454	50.2829	83.5618	81.7493	13954.8281	69.6661	0.35624	78.1196	844200
006	2018-11-23t0946	1542988195.49	larva	42.1919	-17.8039	-265.6048	874.7931	50.3083	36070.2776	113656.8938	1232578.2024	856.527	-0.23002	158.209	0.1188	151.059	0.079966	586.1484	0.19996	593.9424	111954.3438	205.0929	0.18158	400.9239	0.67648	3011980	-0.63392	144.524	54.6971	54.4032	87.8357	85.9339	16776.623	73.967	0.43199	82.8444	1041320
006	2018-11-23t1322	1543001191.05	larva	45.8018	-14.194	-261.9949	825.4298	54.3204	36388.0255	114688.119	1336543.3657	1247.4	0.3086	177.022	0.37111	170.6114	0.36132	727.1032	0.83851	687.7169	139603.8125	221.2235	0.2898	449.7742	0.96056	3391570	-0.6334	141.732	50.6463	50.3893	84.773	82.9718	16276.4199	70.6193	0.17766	79.7522	970332
006	2018-11-23t1746	1543016995.68	larva	50.1919	-9.8038	-257.6048	920.3812	57.0969	43299.5439	136508.8703	1683589.4428	3062.72	3.1472	215.452	1.1393	208.0368	1.1264	822.9693	1.2979	668.9798	187637	258.6704	0.82555	393.1186	0.37389	4906060	0.19133	210.837	54.8888	54.67	90.1434	87.4367	20552.6953	75.0266	0.26735	83.875	1249870
006	2018-11-23t2122	1543029991.06	larva	53.8018	-6.194	-253.9949	970.6806	62.7624	50374.4925	158696.3503	2206876.8243	1613.97	0.63535	189.435	0.2578	184.5872	0.30925	661.3268	0.3905	530.7924	174590.2812	246.6033	0.38056	319.908	-0.37932	5000900	-0.061799	200.07	50.1689	49.8054	86.1178	84.1769	22735.0977	70.9524	-0.11376	80.2989	1324410
006	2018-11-24t0146	1543045788.45	larva	58.1899	-1.8058	-249.6068	1052.9483	64.7058	57696.9302	181772.954	2646731.8378	920.791	-0.60284	184.938	-0.11076	182.3098	0.021089	523.4075	-0.49787	492.6774	158592.4688	235.1472	-0.13993	336.6366	-0.36764	5586060	-0.013803	127.109	54.7159	54.4415	88.5019	86.9806	26816.0781	74.4514	-0.024825	83.285	1652700
006	2018-11-24t0522	1543058790.5	adult	61.8016	1.8058	-245.9951	1166.18	72.4543	68860.2612	216906.6657	3464945.1304	1050.88	-0.46387	165.517	-0.9734	158.995	-0.97521	539.0154	-0.50951	502.8411	194045.5312	217.5118	-0.84579	309.7941	-0.7364	5955460	-0.048228	239.639	52.5857	52.1401	86.7836	84.9343	31242.0938	72.284	-0.33289	81.47	1892090
006	2018-11-24t0945	1543074581.53	adult	66.188	6.1922	-241.6087	1156.1805	70.3076	70328.1527	221622.6016	3545674.045	1611.54	0.36872	182.379	-0.63497	176.509	-0.59821	653.0709	0.16553	501.1678	240330.0938	227.47	-0.84508	307.4192	-0.90927	6699310	0.12581	246.879	54.8553	54.4577	90.2274	87.6828	33203.6719	75.0352	-0.22338	84.1469	2015000
006	2018-11-24t1322	1543087590.82	adult	69.8017	9.8059	-237.995	1105.7948	78.7979	72525.1637	228598.8174	4045884.9664	1158.95	-0.41662	169.441	-1.382	161.8434	-1.415	566.2779	-0.52829	506.3394	214053.0469	226.4214	-1.1226	326.0026	-0.80737	6404180	-0.33968	203.765	52.4591	52.0731	86.1204	84.0875	32553.5039	71.9261	-0.74774	80.6363	1982750
006	2018-11-24t1745	1543103378.28	adult	74.1871	14.1913	-233.6096	1150.1631	76.1163	74174.408	233743.2089	3998308.9081	1503.33	0.090231	188.187	-0.8654	180.5877	-0.8887	616.5422	-0.20404	490.4461	238601.8438	244.6672	-0.76467	339.2556	-0.77116	7278680	-0.051036	268.381	46.1396	45.6762	82.619	79.7407	31973.5547	66.3321	-1.7792	75.9373	1784590
006	2018-11-24t2122	1543116390.62	adult	77.8016	17.8059	-229.995	1200.5639	79.3769	79979.088	252008.516	4458923.1719	1822.23	0.57623	191.599	-0.924	185.9089	-0.85423	605.6902	-0.34333	446.2162	252572.7969	244.7287	-0.97859	327.8316	-1.0866	7983740	0.18316	226.58	46.7917	46.2907	84.1131	81.3339	35075.1562	67.0492	-1.9392	77.2307	1949770
006	2018-11-25t0145	1543132177.2	adult	82.1868	22.191	-225.6099	1179.2374	75.0592	75261.4123	237175.2218	3993920.3126	1334.5	-0.26599	223.837	0.39091	217.119	0.41836	613.8517	-0.32459	511.173	241243.7188	285.3583	0.34188	378.4827	-0.34702	8785820	0.44531	160.554	59.0992	58.7726	93.0877	91.5902	36583.4688	79.454	-0.26648	88.3453	2319700
006	2018-11-25t0522	1543145191.08	adult	85.8018	25.806	-221.9949	1159.8344	81.5843	78127.0829	246268.2546	4403868.9949	1457.86	-0.093187	203.209	-0.81338	194.6773	-0.87124	668.0599	0.17934	588.9531	272568.4375	274.9537	-0.2486	392.8836	-0.14472	8271000	-0.071534	285.585	53.6006	52.9606	96.2016	92.4777	39250.2695	75.4382	-1.0751	87.5228	2181650
006	2018-11-25t0945	1543160978.55	adult	90.1872	30.1914	-217.6095	1363.3563	77.4154	87587.4975	275847.9805	4710625.6261	1444.77	-0.15105	213.851	-0.49828	206.9723	-0.46952	605.96	-0.50582	504.7153	276923.7188	271.9529	-0.5954	377.7786	-0.56904	9766980	0.66675	201.656	60.6174	60.0155	106.1558	101.2457	48513.1953	82.3352	-0.19306	95.1482	2768520
006	2018-11-25t1322	1543173989.66	adult	93.8014	33.8056	-213.9953	1238.6523	82.9863	83267.9025	262340.701	4714114.3801	1151.27	-0.66935	222.844	-0.20415	215.2564	-0.21069	633.838	-0.24156	590.4664	275085.6875	298.7245	0.32019	403.8921	-0.075605	9668980	0.45329	274.827	55.8247	55.3333	97.2823	94.5961	42220.5352	79.4552	-0.80917	90.0014	2422180
006	2018-11-25t1745	1543189776.55	adult	98.1866	38.1909	-209.6101	1253.3671	77.8226	79617.9973	250785.4901	4325069.6815	1850.59	0.4562	238.561	0.43249	230.1704	0.38311	729.2474	0.81381	585.2658	303366.9375	306.3969	0.43327	425.5831	0.34187	9908380	0.43998	157.1	58.6949	58.1886	97.5763	95.5978	40591.75	80.6075	-0.83037	91.3019	2437840
006	2018-11-25t2122	1543202790.6	adult	101.8016	41.8059	-205.9951	1342.6778	81.2364	86297.0024	271724.8604	4765230.0308	1386.31	-0.34286	222.082	-0.61381	215.9768	-0.53227	612.9696	-0.56576	520.3614	275836.3125	287.7267	-0.50698	371.0033	-1.0826	9992800	0.37476	302.849	55.5932	54.9152	102.5534	98.5445	46149.0352	80.0923	-1.0584	92.6341	2501470
006	2018-11-26t0145	1543218573.67	adult	106.1858	46.1901	-201.6109	1351.5382	79.1883	84060.461	264624.8596	4543699.1875	1366.83	-0.40949	245.816	0.49174	242.8522	0.74173	626.8468	-0.44581	539.9463	275185.75	313.1653	0.36702	394.2407	-0.62587	10784500	0.73729	239.987	57.6041	57.1039	99.1469	96.1384	43525.5	81.9003	-0.98827	92.5552	2527210
006	2018-11-26t0522	1543231589.48	adult	109.8013	49.8056	-197.9954	627.6695	87.9658	45836.3829	145854.4876	2761770.3192	991.2	-1.0418	207.526	-1.7466	199.6443	-1.7474	664.092	-0.018058	647.6932	158717.9844	262.575	-1.9132	482.3743	1.5898	4952410	-2.931	199.708	61.1825	60.1589	130.2725	124.7431	31135.125	84.9443	-0.73455	103.9591	1460060
006	2018-11-26t0945	1543247371.35	adult	114.1852	54.1894	-193.6115	1037.9041	97.8665	77453.4639	244773.9494	4871513.6294	1474.08	-0.29859	219.107	-1.2782	211.994	-1.2356	655.5594	-0.14901	577.4142	264190.4688	279.6348	-1.3703	388.5164	-0.98464	8821700	-0.64803	292.309	53.4432	52.7385	95.5496	92.995	38506.5	76.1267	-2.0362	87.9933	2151730
006	2018-11-26t1322	1543260389.8	adult	117.8014	57.8056	-189.9953	1228.4338	81.0164	79863.7423	251532.3771	4417195.3306	1373.5	-0.48254	236.318	-0.4407	229.8098	-0.36683	695.0616	0.33532	636.1124	289840.6875	297.7757	-0.72648	414.168	-0.36448	9836980	-0.088762	309.47	64.0803	62.992	138.1691	132.4712	57616.5117	90.0295	-0.44204	110.6126	2667410
006	2018-11-26t1746	1543276195.65	adult	122.1919	62.1962	-185.6048	1257.7747	85.6117	86188.6649	271502.0604	5021076.8562	1611.65	-0.13974	219.338	-1.5333	211.0469	-1.547	624.6688	-0.56979	509.7203	280476.3125	292.6934	-1.1003	420.4245	-0.277	9843670	-0.15493	258.721	56.9855	56.0868	103.1319	100.4761	46306.2422	80.9009	-1.7113	94.6187	2557450
006	2018-11-26t2122	1543289189.38	adult	125.8013	65.8055	-181.9954	1186.1896	77.4365	76996.2223	242568.5248	4224911.2643	3617.53	2.9369	261.544	0.73695	252.8518	0.68705	803.7829	1.7205	583.6242	323120.7188	328.4183	0.32321	450.9836	0.5137	10496500	0.18251	267.288	66.5651	64.9463	154.4128	146.325	62073.9609	93.7709	-0.34724	121.0176	2671460
006	2018-11-27t0145	1543304979.68	adult	130.1875	70.1917	-177.6092	1240.0196	80.9577	80641.5045	254020.1517	4452277.6359	1433.97	-0.46512	244.495	-0.34555	236.6003	-0.33927	656.7928	-0.16542	577.945	276509.75	319.178	-0.21113	429.7508	-0.14912	10278300	-0.00077877	368.912	65.742	64.6345	123.7728	117.9978	52108.3438	92.5287	-0.66723	110.0212	2763730
006	2018-11-27t0522	1543317989.66	adult	133.8014	73.8056	-173.9953	1247.2099	84.4727	81265.6676	255950.6695	4558787.1691	1419.12	-0.50746	229.6	-1.2937	221.4111	-1.2939	659.8608	-0.12148	572.7858	279781	300.2987	-1.1432	407.2791	-0.84054	9727250	-0.35588	280.867	56.542	55.4925	110.3582	106.2372	46791.8789	81.8891	-1.9542	98.0709	2395460
006	2018-11-27t0945	1543333777.96	adult	138.187	78.1912	-169.6097	1244.1053	82.7754	87184.2125	274698.0413	5141854.0102	1290.04	-0.72443	232.119	-1.2618	224.0264	-1.2531	612.4622	-0.73087	525.3472	278057.8125	306.571	-0.9952	407.2897	-0.90493	10528400	0.061896	313.036	66.673	64.0467	182.8831	177.4007	83028.9219	97.9738	-0.39018	147.653	3024150
006	2018-11-27t1322	1543346791.85	adult	141.802	81.8062	-165.9947	1173.3378	82.5433	80687.4146	254336.7019	4656868.5381	1409.91	-0.55814	227.737	-1.6057	219.7648	-1.5842	627.0784	-0.5315	513.7954	264000.0312	298.3858	-1.4547	426.4219	-0.40757	9569280	-0.49979	391.676	65.4403	63.8866	131.0836	123.8717	55186.1797	93.519	-0.97716	113.9753	2749740
006	2018-11-27t1722	1543361193.32	adult	145.8024	85.8066	-161.9943	1281.5669	82.0946	85294.8531	268646.6296	4913621.4821	1228.86	-0.8449	224.056	-1.9159	216.2965	-1.8759	591.5998	-0.98573	505.6046	263261.9062	294.9447	-1.7102	396.0902	-1.3235	9955720	-0.30769	411.474	68.5841	65.9465	190.8968	172.3822	84949.0625	98.5554	-0.60587	136.4128	3047460
006	2018-11-27t2122	1543375589.73	adult	149.8014	89.8056	-157.9953	1260.0463	77.212	80229.5069	252766.2493	4279427.4024	2065.53	0.40571	266.866	0.52854	259.2001	0.55791	664.7664	-0.0046721	555.7896	278537.0938	341.6186	0.24484	451.4135	0.20985	11167300	0.31689	191.299	68.0368	66.6171	131.3879	128.2973	55051.543	96.4817	-0.93482	117.7169	2847070
006	2018-11-28t0122	1543389989.35	adult	153.8013	93.8055	-153.9954	1271.8062	80.3333	85082.2756	268145.0106	4738141.2416	1449.2	-0.53137	241.683	-1.0415	234.2408	-0.98238	622.4882	-0.54379	522.0586	276384.75	316.512	-0.95252	422.1301	-0.66739	10710700	0.052003	246.102	70.8373	69.0228	142.7758	137.0072	63392.4531	100.1877	-0.70866	126.4725	3139300
006	2018-11-28t0522	1543404389.37	adult	157.8013	97.8055	-149.9954	1270.4019	77.8705	79671.0731	250802.3116	4335763.653	1688.03	-0.17381	243.013	-1.0365	234.6562	-1.028	664.1711	0.034164	538.6749	276295.1875	314.6795	-1.1202	409.7023	-1.0572	10101800	-0.2758	250.183	72.4368	70.1138	157.1888	149.4879	65390.5234	104.2737	-0.46454	134.8105	3011120
006	2018-11-28t0922	1543418789.17	adult	161.8012	101.8055	-145.9954	1183.2666	81.9505	81515.5743	256952.0127	4699866.35	1628.52	-0.26317	234.821	-1.5947	226.7687	-1.5598	645.152	-0.19241	511.1013	274189.625	307.6928	-1.5009	393.9861	-1.5271	9967440	-0.35041	297.284	71.9779	68.9645	178.5997	169.3268	75904.8906	106.8885	-0.36543	145.9405	3055250
006	2018-11-28t1322	1543433174.84	adult	165.7973	105.8015	-141.9994	1225.4111	79.5497	80873.0952	254806.6109	4470320.8486	2035.87	0.36728	255.09	-0.44845	246.6878	-0.44151	689.2838	0.4229	556.6599	290877.7812	333.6778	-0.4611	434.2272	-0.43534	10755600	0.023679	200.464	72.1669	70.1562	145.1424	141.9285	61250.0781	103.1305	-0.8011	131.2419	3042840
006	2018-11-28t1722	1543447573.24	adult	169.7968	109.801	-137.9999	1289.1242	84.7334	89513.6355	282007.7049	5245525.4215	1854.74	0.099493	240.906	-1.3552	233.1516	-1.2987	661.0591	0.07653	523.8997	308714.625	316.3812	-1.2669	402.2491	-1.3379	11229800	0.23455	308.157	74.377	70.9811	181.1404	167.1676	84592.5547	112.6742	-0.15466	147.6364	3467090
006	2018-11-28t2122	1543461973.25	adult	173.7968	113.801	-133.9999	1183.5575	78.7132	81407.2603	256794.193	4602742.4576	1587.13	-0.3059	264.331	-0.025792	257.2239	0.058488	621.5432	-0.41588	480.4058	263534.3125	347.4853	-0.039307	424.853	-0.74565	11206600	0.20844	300.236	73.1735	70.2757	159.5677	154.8659	67656.6875	110.8328	-0.42474	143.365	3102260
006	2018-11-29t0122	1543476373.24	adult	177.7968	117.801	-129.9999	1290.2522	78.0273	83638.0277	263370.4575	4581276.4531	2928.54	1.8271	278.706	0.7538	269.7883	0.72745	704.6375	0.70321	536.4308	307221.9375	359.6066	0.37442	444.6914	-0.24427	12150700	0.61671	340.592	75.6346	72.7219	168.1736	161.6712	73323.7031	111.5245	-0.49304	148.731	3297440
006	2018-11-29t0522	1543490773.88	adult	181.797	121.8012	-125.9997	1216.7179	83.9367	84747.5535	267070.4928	4979279.6707	1954.91	0.31048	256.001	-0.63565	247.644	-0.61444	685.4473	0.47618	559.0112	302967.6875	338.9042	-0.53571	443.3261	-0.30847	11294500	0.22363	326.383	74.919	71.2196	183.4011	177.4694	81063.2969	114.9222	-0.37102	158.4656	3305350
006	2018-11-29t0922	1543505172.73	adult	185.7967	125.8009	-122	1274.5776	82.1525	84386.3141	265736.178	4792873.8885	1171.68	-0.92284	262.522	-0.31634	254.6968	-0.26585	622.4315	-0.31193	539.9031	273869.8438	342.1758	-0.47103	443.0318	-0.34128	11542800	0.32033	336.162	74.3114	71.0226	174.0548	165.9242	76584.0938	112.9331	-0.61624	152.0419	3267400
006	2018-11-29t1322	1543519574.98	adult	189.7973	129.8015	-117.9994	850.406	83.6213	52138.9538	165310.4498	2651736.1673	1897.43	0.27079	274.636	0.31071	262.1348	0.095894	823.9591	2.2961	704.7375	224940.8438	375.7033	0.73423	524.7092	1.6333	7476420	-1.3741	253.175	70.2643	68.7721	138.5602	135.1717	37826.9258	97.0355	-1.702	123.6694	1912810
006	2018-11-29t1722	1543533976.64	adult	193.7978	133.802	-113.9989	1320.359	78.7838	86419.9585	272129.5577	4770800.6839	2057.6	0.56261	273.077	0.15868	264.944	0.19172	669.586	0.35029	536.8052	301983.2812	354.5402	-0.13343	456.0261	-0.074653	12300700	0.61145	341.329	74.6076	71.7491	164.1091	159.5752	74013.1875	111.2353	-0.90898	145.7593	3360700
006	2018-11-29t2122	1543548373.13	adult	197.7968	137.801	-109.9999	1265.8435	81.8823	84932.2798	267513.3376	4823439.7834	1546.49	-0.24384	271.958	0.035988	263.4568	0.051028	661.3434	0.27608	564.2711	292975.125	354.808	-0.18772	459.2224	-0.025756	12033100	0.49389	283.238	76.5516	73.2493	167.4137	163.3251	74164.2812	115.7308	-0.7382	150.5925	3387100
006	2018-11-30t0122	1543562773.59	adult	201.7969	141.8011	-105.9998	1293.4831	80.4616	84895.0411	267386.3229	4719557.3934	1789.59	0.19151	271.076	-0.068914	262.1197	-0.076635	657.7811	0.26545	531.1239	291397.0312	358.5519	-0.11791	452.6126	-0.19988	11997800	0.47377	259.165	74.8027	71.0727	174.7212	170.0239	77401.5	116.0607	-0.80969	155.8088	3310770
006	2018-11-30t0522	1543577173.97	adult	205.797	145.8012	-101.9997	1210.1431	81.0579	80824.3369	254692.1711	4542913.1409	2160.16	0.84636	267.676	-0.30064	258.4289	-0.32215	683.9108	0.62526	514.1187	288610.3438	354.3847	-0.316	449.4927	-0.28884	11272600	0.19047	317.483	74.9431	71.0163	189.1541	180.2113	79823.0312	117.7374	-0.80858	162.3099	3156080
006	2018-11-30t0922	1543591573.13	adult	209.7968	149.801	-97.9999	1284.2506	83.1386	85231.6012	268424.2477	4783506.2631	1178.38	-0.76712	265.75	-0.4471	257.322	-0.4258	610.4355	-0.25249	509.6243	271643.7812	355.1356	-0.34378	447.7317	-0.34457	11804300	0.38921	249.57	74.6459	70.5344	181.7607	176.1436	80883.5312	118.922	-0.83498	161.5747	3315700
006	2018-11-30t1322	1543605973.07	adult	213.7968	153.801	-93.9999	899.1938	86.9373	61435.9196	194299.3292	3558216.6294	1490.34	-0.20847	275.697	0.0031477	266.0353	-0.035872	693.9715	0.81292	576.4336	222070.875	367.9945	0.0092513	483.355	0.40979	8819000	-0.72209	262.973	74.9386	72.4634	165.9007	158.4663	53088.2188	107.5066	-1.4465	141.8218	2397140
006	2018-11-30t1722	1543620373.24	adult	217.7968	157.801	-89.9999	1236.1822	80.8766	84019.5992	264773.5	4765348.4715	1990.89	0.68562	273.502	-0.15803	264.5441	-0.16136	669.6646	0.54698	528.446	293313.0625	362.3779	-0.22178	453.366	-0.25716	11967600	0.44025	343.186	80.0303	75.9689	195.7017	190.2085	85717.3594	122.8518	-0.81643	172.7505	3501890
006	2018-11-30t2122	1543634772.08	adult	221.7965	161.8007	-86.0002	1251.4641	80.0072	83628.6578	263467.9572	4711191.2385	2782.95	2.1085	283.443	0.26339	274.7629	0.27449	724.1682	1.2525	552.1016	315737.3125	373.7718	0.065754	476.1154	0.20641	12346800	0.5736	264.69	81.0638	77.0024	191.1082	186.9146	83323.1875	125.8272	-0.76758	170.7056	3531140
006	2018-12-01t0122	1543649173.49	adult	225.7969	165.8011	-81.9998	1283.425	83.0982	90931.5549	286865.9524	5287979.5169	1674.12	0.21923	271.345	-0.35833	263.0315	-0.33024	634.0867	0.17874	512.7794	300557.0938	353.8932	-0.57463	439.5973	-0.58364	12846000	0.74951	265.57	81.7082	77.9473	186.8387	180.5958	88561.5469	125.0819	-0.87692	165.6996	3868230
006	2018-12-01t0522	1543663573.77	adult	229.797	169.8012	-77.9997	1281.2045	80.6615	85857.1328	270425.2743	4848381.8275	1267.31	-0.46564	281.423	0.054689	274.1682	0.13039	603.1763	-0.16853	528.7389	270223	369.8363	-0.16143	456.4474	-0.2482	12590600	0.65524	322.569	83.5285	78.6577	211.5751	204.5076	94785.6484	131.7526	-0.68274	184.554	3736980
006	2018-12-01t0922	1543677973.34	adult	233.7968	173.8011	-73.9998	1334.3001	80.3994	88357.1721	278261.6842	4935908.9563	2259.99	1.3685	281.19	-0.0068672	273.6171	0.053549	668.0583	0.66847	533.1052	307974.9062	358.6021	-0.52738	475.9372	0.13572	12947400	0.78232	308.429	83.54	80.2608	186.3039	180.7948	85886.1094	124.0505	-1.0602	162.4242	3846600
006	2018-12-01t1322	1543692372.71	adult	237.7967	177.8009	-70	1326.1063	78.1674	85097.0589	268005.2612	4595536.981	1765.73	0.52243	277.426	-0.21663	270.5346	-0.1266	620.7671	0.1192	500.755	275620.5938	364.1326	-0.41618	458.6596	-0.23767	12306900	0.56024	390.493	83.554	79.3043	205.0816	198.3375	91056.2344	129.4017	-0.92401	178.8133	3706540
006	2018-12-01t1722	1543706773.26	adult	241.7968	181.8011	-65.9999	1228.5107	78.3645	80088.4865	252322.4746	4395930.4626	1755.9	0.55769	273.97	-0.40367	265.9792	-0.36031	640.5217	0.40365	511.5994	267738.0625	360.6082	-0.55343	458.3734	-0.25817	11436900	0.26017	469.959	84.6292	79.8296	209.4599	201.0399	87554.2188	134.2666	-0.8137	183.2129	3532840
006	2018-12-01t2122	1543721172.94	adult	245.7967	185.801	-62	1246.8002	79.3876	80865.2169	254764.3102	4427044.8992	1709.15	0.52435	277.382	-0.2928	269.8551	-0.23036	627.5764	0.28337	510.0078	264837.2188	365.2176	-0.46589	462.8184	-0.18025	11691400	0.35879	408.917	85.8101	80.753	210.4747	205.3825	88820.3438	137.2803	-0.77596	186.0455	3616810
006	2018-12-02t0122	1543735581.55	adult	249.7991	189.8034	-57.9976	1219.4289	79.9535	79452.7832	250289.211	4396272.0762	1713.79	0.59001	281.901	-0.13307	274.2248	-0.077773	641.0428	0.49761	532.0615	266032.75	371.605	-0.32837	476.5683	0.089303	11679700	0.36654	448.935	88.364	83.061	215.567	208.0204	89460.3047	141.08	-0.71111	191.1254	3661100
006	2018-12-02t0522	1543749981.98	adult	253.7992	193.8035	-53.9974	1126.2343	83.332	75126.7752	236724.7494	4282023.3036	1573.68	0.3683	282.825	-0.12239	275.6887	-0.044501	637.6819	0.50127	523.5154	249971.3281	370.6487	-0.38645	466.9372	-0.11174	11072600	0.1625	427.785	90.5477	85.3531	216.7284	210.0195	84957.5156	147.5323	-0.55235	193.5686	3544940
006	2018-12-02t0922	1543764379.72	adult	257.7986	197.8028	-49.9981	1216.0017	79.0383	79591.0691	250809.8639	4374072.9101	1491.57	0.25432	284.694	-0.070342	277.5399	0.0067135	630.1283	0.45233	530.4451	261503.2344	375.1933	-0.29529	482.4994	0.19893	11812200	0.43849	440.335	91.4813	85.5089	226.373	219.2369	93944.7969	149.2507	-0.56232	199.6681	3795650
006	2018-12-02t1322	1543778778.82	adult	261.7984	201.8026	-45.9983	1248.2596	77.81	79218.1459	249477.7317	4282071.1085	1416.09	0.14864	288.059	0.044679	281.0445	0.12684	597.1102	0.065443	523.5187	247203.625	380.5563	-0.18152	474.7513	0.03806	11902900	0.48335	431.678	93.0553	86.9172	226.4321	221.4702	93742.9062	153.0196	-0.49947	202.6323	3845140
006	2018-12-02t1722	1543793173.1	adult	265.7968	205.801	-41.9999	1155.1047	81.3255	77017.4586	242704.3689	4351528.6856	1555.56	0.49366	288.604	0.042491	281.4447	0.11905	588.4899	-0.0060903	510.5857	236572.9375	380.4145	-0.21502	469.6217	-0.070226	11581700	0.37923	461.744	94.5271	88.2399	222.8466	214.3313	89584.3359	156.1755	-0.45839	199.8936	3793370
006	2018-12-02t2122	1543807573.51	adult	269.7969	209.8011	-37.9998	1199.0762	79.4229	77979.3343	245666.1394	4303635.8717	1237.12	-0.13838	288.011	-0.0069335	281.0273	0.077726	578.1483	-0.10369	514.1138	235306.3594	381.0327	-0.22816	469.5752	-0.075281	11710500	0.43762	403.489	95.795	89.0117	230.3555	222.8465	93754.6719	159.8713	-0.39917	207.3898	3895030
006	2018-12-03t0122	1543821973.41	adult	273.7969	213.8011	-33.9998	1157.5036	79.2952	76141.5468	239983.8697	4221418.5285	1613.65	0.74112	287.507	-0.05264	280.9065	0.04861	560.9442	-0.29973	498.3092	222694.8281	378.5057	-0.32576	458.1697	-0.31403	11410300	0.33959	430.64	96.9998	89.8252	233.0326	227.3377	92513.9375	163.0661	-0.35786	210.4041	3849630
006	2018-12-03t0522	1543836373.22	adult	277.7968	217.801	-29.9999	1193.6705	81.3882	77358.06	243687.4115	4307368.311	1428.31	0.38731	287.75	-0.067392	280.7394	0.017645	556.1716	-0.32762	495.0855	224693.3281	380.6625	-0.29782	458.0891	-0.32109	11603200	0.42201	424.406	98.3758	90.7516	237.0166	231.7896	95754.7188	166.8629	-0.29674	215.8695	3966910
006	2018-12-03t0922	1543850772.65	adult	281.7966	221.8009	-26	1135.3206	79.4168	76419.415	241003.2522	4296087.9303	1659.11	0.98541	288.232	-0.072243	281.2517	0.014495	582.3773	0.086706	498.0482	232368.5625	379.2459	-0.36583	459.3276	-0.30096	11473100	0.38598	493.186	100.198	92.1249	240.2116	232.8273	95844.4375	169.5572	-0.27352	216.3171	3988390
006	2018-12-03t1322	1543865172.82	adult	285.7967	225.8009	-22	1149.4701	78.7245	75540.1695	238149.252	4172975.4745	2029.76	1.9515	288.479	-0.086709	281.4005	-0.0033549	587.1341	0.20321	495.1276	231330.8438	380.7107	-0.35649	458.9552	-0.31421	11356300	0.35469	517.612	101.624	93.6643	239.1141	231.9503	94210.9375	173.5912	-0.20594	219.2053	4000550
006	2018-12-03t1722	1543879573.52	adult	289.7969	229.8011	-17.9998	1124.7152	80.6971	74586.505	235076.6025	4195695.1432	1761.02	1.3995	290.514	-0.027284	283.4374	0.055654	578.3789	0.12364	503.4628	224989.3906	381.2884	-0.37088	463.6773	-0.22106	11291100	0.34263	506.318	103.458	95.2049	243.5797	237.1562	94752.4922	178.1919	-0.12052	220.8755	4021000
006	2018-12-03t2122	1543893973.4	adult	293.7969	233.8011	-13.9998	1133.2962	79.9414	75234.5833	237157.112	4212968.4673	1502.89	0.84223	291.884	0.0049032	284.7592	0.085747	559.804	-0.10731	500.7411	220002.9531	383.6893	-0.33605	463.6607	-0.22643	11444200	0.41306	507.198	105.711	96.6104	252.8059	244.0297	99352.7266	183.9567	0.0020846	228.7138	4144720
006	2018-12-04t0122	1543908373.04	adult	297.7968	237.801	-9.9999	1141.619	79.8516	74252.2154	233939.7404	4124594.2496	1281.73	0.34667	289.176	-0.13035	281.0019	-0.089165	588.0547	0.37504	505.7329	228165.2344	381.1977	-0.4328	459.1158	-0.32708	11197800	0.33303	525.711	107.956	99.2834	254.0188	247.8407	98559.2812	185.9003	-0.0013956	229.5796	4180390
006	2018-12-04t0522	1543922773.06	adult	301.7968	241.801	-5.9999	1118.0955	78.9403	72527.7901	228568.077	3993384.1462	1511.95	1.0436	290.299	-0.10751	281.9857	-0.071757	577.2162	0.26211	510.4504	218764.9688	382.2703	-0.43332	461.8194	-0.27492	10978000	0.26236	518.661	110.603	101.6796	254.8586	247.8219	96591.4141	191.3397	0.10876	232.8929	4182580
006	2018-12-04t0922	1543937172.87	adult	305.7967	245.8009	-2	1090.9673	78.4274	69903.2637	220303.9216	3801310.3274	1333.86	0.64234	295.835	0.097271	286.9801	0.10781	571.2931	0.22374	524.071	208521.9688	390.658	-0.23542	478.9276	0.084383	10784700	0.20115	493.168	114.726	105.0377	266.9807	260.1696	97447.9688	200.1796	0.32754	243.9156	4182350
006	2018-12-04t1322	1543951572.71	dead	309.7967	249.8009	2	1076.6502	77.0673	68199.979	214979.9176	3640580.6053	1333.56	0.73176	297.815	0.15645	288.2468	0.13747	587.0323	0.54107	526.8813	208983.5156	395.0058	-0.14576	485.8806	0.23048	10600400	0.14274	503.615	117.382	107.3723	277.5497	269.5701	98807.6875	206.847	0.47466	251.8293	4178090
008	2018-11-21t1322	1542828416.35	egg	-2.1958	-82.19	-257.9925	156.6956	27.677	2885.8273	9189.4013	49618.0271	0	-0.12316	0	-0.62232	0	-0.61956					0	-0.61832	0	-0.59264	0	2.9081	0	0	0				0	-0.71305	0	0
008	2018-11-21t1746	1542844226.44	larva	2.1958	-77.7983	-253.6008	153.885	27.937	2864.5412	9127.937	49754.3252	0	-0.34152	0	-0.82272	0	-0.81617					0	-0.81882	0	-0.73898	0	1.3661	0	0	0				0	-0.84172	0	0
008	2018-11-21t2122	1542857207.67	larva	5.8017	-74.1924	-249.9949	151.0006	35.2813	3230.6198	10480.0763	66078.1254	0	-0.50388	0	-0.99519	0	-0.98541					0	-0.99185	0	-0.86195	0	0.53961	0	0	0				0	-0.95358	0	0
008	2018-11-22t0146	1542873008.7	larva	10.1909	-69.8033	-245.6057	153.4502	27.0427	2825.2614	8999.8146	48122.3528	0	-0.68497	0	-1.2161	0	-1.2022					0	-1.2141	0	-1.0158	0	-0.21882	0	0	0				0	-1.0985	0	0
008	2018-11-22t0522	1542886008.33	larva	13.8019	-66.1923	-241.9947	150.9864	27.4273	2773.0769	8842.1051	47441.1474	0	-0.82263	0	-1.4082	0	-1.3907					0	-1.4079	0	-1.1464	0	-0.72216	0	0	0				0	-1.2264	0	0
008	2018-11-22t0946	1542901807.77	larva	18.1907	-61.8035	-237.606	153.4502	26.9769	2825.6075	9004.6432	48129.9284	0	-0.97846	0	-1.6563	0	-1.6343					0	-1.6589	0	-1.3113	0	-1.2398	0	0	0				0	-1.3944	0	0
008	2018-11-22t1322	1542914808.1	larva	21.8019	-58.1923	-233.9948	150.9956	27.4997	2785.576	8886.5964	47849.5486	0	-1.0987	0	-1.8748	0	-1.8487					0	-1.8806	0	-1.453	0	-1.6106	0	0	0				0	-1.5457	0	0
008	2018-11-22t1746	1542930611.17	larva	26.1916	-53.8026	-229.605	150.986	27.6772	2795.2021	8920.9972	48246.7568	0	-1.2367	0	-2.1612	0	-2.1298					0	-2.1721	0	-1.6339	0	-2.0123	0	0	0				0	-1.7497	0	0
008	2018-11-22t2122	1542943607.82	larva	29.8018	-50.1924	-225.9948	319.098	33.3104	8743.362	27665.554	202070.6074	243.975	-0.90387	143.712	0.40488	142.6765	0.47731	200.9545	-1.2396	198.8198	9444.8623	177.8254	0.32539	192.4497	-0.45493	672428	-1.6544	105.1	46.1414	46.1462	79.6826	76.8018	3745.083	64.9984	0.36361	73.8849	215896
008	2018-11-23t0146	1542959410.8	larva	34.1915	-45.8027	-221.6051	484.1148	44.5156	15843.9929	50026.7418	443017.016	1269.62	0.77145	209.09	1.5558	198.5545	1.4631	843.685	1.4703	813.6694	71713.2266	248.5927	1.2771	620.021	2.4613	1762420	-1.0154	112.043	61.436	61.1759	94.7301	92.8856	8052.0586	81.4857	0.88714	89.3692	517844
008	2018-11-23t0522	1542972407	larva	37.8016	-42.1926	-217.9951	415.644	34.2368	11069.6414	34902.2934	254098.6549	302.793	-1.0445	216.882	1.6069	216.5028	1.7402	277.003	-1.1421	275.3879	16620.1816	253.8231	1.2368	270.1621	-0.17225	1288710	-1.7551	125.332	64.6811	64.3101	97.9428	95.6873	5876.5698	84.584	0.95923	92.3196	384335
008	2018-11-23t0946	1542988212.2	larva	42.1919	-37.8023	-213.6047	532.1159	43.5573	19385.0634	61183.5281	593923.2136	1257.27	0.45184	217.318	1.474	213.8895	1.5489	550.4267	0.028673	479.4937	56693.9492	256.4948	1.1195	299.858	-0.1003	2233380	-1.2938	119.731	63.2993	62.9537	97.8154	96.1444	9977.168	83.1375	0.83775	92.631	650526
008	2018-11-23t1322	1543001207.77	larva	45.8018	-34.1924	-209.9949	662.2993	51.6928	24294.4813	76589.9648	768162.9844	2360.4	2.1736	167.096	0.13025	160.3257	0.10687	813.0296	1.2676	655.7228	104880.8203	204.5082	-0.034124	249.5991	-0.63089	2150690	-1.6489	102.325	55.2211	54.9546	88.7241	87.1603	11445.4121	74.8695	0.38342	84.0088	710751
008	2018-11-23t1746	1543017012.25	larva	50.1919	-29.8023	-205.6047	660.7125	56.1624	30701.2445	96890.6541	1200780.8786	2319.58	1.9239	176.351	0.1089	166.1335	0.0011241	913.5876	1.7758	761.5963	148001.2031	228.026	0.17661	512.1986	1.3669	2845770	-1.4276	112.484	56.1324	55.8698	89.9398	88.6437	14570.249	76.0625	0.32504	84.613	905808
008	2018-11-23t2122	1543030007.6	larva	53.8017	-26.1925	-201.9949	707.4919	50.6404	27911.2105	88071.3136	914365.4144	1872.19	1.0548	197.655	0.49384	185.9781	0.34992	902.2365	1.7266	815.9511	133531	249.3533	0.44451	528.3703	1.4518	2913630	-1.6474	158.021	50.5409	50.0549	84.6735	82.2346	12531.6816	70.4343	-0.14747	78.8742	745023
008	2018-11-24t0146	1543045805.07	larva	58.1899	-21.8043	-197.6067	777.7379	54.1877	32685.8405	102973.7847	1177343.1951	3347.34	3.3113	228.827	1.298	220.188	1.257	982.8661	2.2385	796.6883	170035.8438	274.8227	0.9005	506.2359	1.2558	3949100	-1.2085	305.02	60.383	60.1767	96.996	93.9613	16780.3164	80.3262	0.44265	90.0639	1042090
008	2018-11-24t0522	1543058807	larva	61.8016	-18.1926	-193.9951	823.6973	58.9422	38380.2096	120972.9673	1512100.0799	1419.57	0.13131	220.163	0.92843	213.2578	0.94081	745.2491	0.80717	674.8128	150540.3125	270.5699	0.66891	519.7799	1.4411	4442660	-1.1222	120.229	62.1519	61.9398	97.5378	95.7617	19702.6367	83.0629	0.65668	92.2865	1254160
008	2018-11-24t0945	1543074598	larva	66.1879	-13.8062	-189.6087	876.023	60.9157	43866.3972	138296.3029	1825232.4513	1161.73	-0.35936	222.066	0.88415	220.2474	1.0954	657.7892	0.1984	613.027	151949.3125	279.6195	0.79553	465.006	0.91869	5112190	-0.96844	231.63	55.6228	55.3276	92.7924	90.283	21435.0391	77.2909	0.022596	86.6843	1280490
008	2018-11-24t1322	1543087607.38	larva	69.8017	-10.1925	-185.995	934.9708	59.6291	47818.2147	150873.9749	2014521.1613	851.598	-0.91577	224.399	0.87692	222.5412	1.1017	599.1561	-0.27977	582.4575	150388.1875	282.7981	0.77739	463.2837	0.95811	5627930	-0.86385	406.237	55.0456	54.8196	94.6672	90.6079	23761.4648	76.6532	-0.16189	87.0509	1380540
008	2018-11-24t1745	1543103394.84	larva	74.1871	-5.8071	-181.6096	1018.6413	65.5064	53012.8034	166983.8982	2333569.5116	984.072	-0.75741	227.476	0.87348	221.3368	0.92392	542.0144	-0.81767	509.5536	150680	285.7151	0.71339	417.2193	0.37413	6320190	-0.68432	143.169	59.8889	59.5365	94.7883	93.3831	26351.1367	80.3177	0.1818	89.4889	1663950
008	2018-11-24t2122	1543116407.14	larva	77.8016	-2.1926	-177.995	1001.9571	70.6225	53757.3159	169354.9577	2471300.5583	1291.62	-0.29435	239.425	1.3014	232.7745	1.3312	684.3056	0.35041	628.7458	192974.1875	290.3763	0.73439	433.7165	0.64919	6735250	-0.62924	375.47	61.1523	60.8014	97.2258	93.9699	27417.6777	81.2326	0.1936	90.2973	1720280
008	2018-11-25t0145	1543132193.74	adult	82.1868	2.1926	-173.6099	933.9529	64.6471	50827.1739	160254.6441	2320392.6215	1435.24	-0.099617	247.408	1.5426	238.405	1.4574	728.9268	0.77371	688.4893	193894.5312	310.0072	1.3018	527.1138	2.4066	6577840	-0.96951	275.454	67.2545	66.9906	103.9268	100.9299	27644.5254	88.1312	1.0996	97.5355	1788090
008	2018-11-25t0522	1543145207.62	adult	85.8017	5.8075	-169.9949	1045.3808	67.9001	57864.3136	182289.5802	2711233.827	1542.11	0.046616	229.48	0.51132	222.8668	0.54619	706.171	0.56421	642.7067	213969.8281	290.5922	0.37416	473.9871	1.49	6945680	-0.91212	163.338	61.3123	60.9016	97.4739	95.6302	29534.5859	82.2085	0.00054576	92.1473	1855740
008	2018-11-25t0945	1543160994.99	adult	90.1871	10.1929	-165.6095	1093.8112	70.6039	60668.5895	191158.0041	2873863.0016	1397.48	-0.22981	219.688	-0.19535	214.9174	-0.058942	713.6361	0.64732	618.6456	226936.2812	281.5671	-0.20506	379.8286	-0.52432	6971590	-1.0893	188.497	59.0009	58.6329	96.8402	94.7517	30795.1875	81.4992	-0.32399	91.2465	1872330
008	2018-11-25t1322	1543174006.04	adult	93.8013	13.8071	-161.9953	1106.5573	69.788	59631.0071	187812.4122	2751713.8368	1560.83	0.0127	241.011	0.75488	237.2281	0.94348	695.8633	0.44661	599.9876	217805.2188	299.1832	0.33903	431.716	0.56175	7525580	-0.8853	290.448	59.375	59.3816	98.7223	94.8438	30900.0879	81.9104	-0.43414	91.3753	1853980
008	2018-11-25t1745	1543189793.04	adult	98.1866	18.1924	-157.6101	1120.8827	68.7644	63183.4776	198996.8202	3001351.5296	2222.29	1.0725	237.501	0.3757	231.3898	0.4481	795.2315	1.574	708.8077	263221.625	296.0002	0.0024025	520.0289	2.6078	7851560	-0.83757	189.988	65.664	65.3672	102.8044	101.07	34028.2539	88.0138	0.25827	97.4379	2170790
008	2018-11-25t2122	1543202807.09	adult	101.8016	21.8074	-153.9951	1087.756	69.4928	62583.7649	197184.1124	3008120.9219	2108.65	0.84624	267.802	1.8575	258.5673	1.7574	831.9265	2.0155	751.5606	272871.9062	328.105	1.1764	542.4172	3.1615	8760870	-0.38752	144.662	70.2316	69.907	107.1325	105.1312	35139.4727	91.8658	0.61318	101.6104	2297560
008	2018-11-26t0145	1543218590.07	adult	106.1857	26.1916	-149.6109	1132.4837	72.1779	64933.2304	204606.6829	3141265.181	990.033	-1.0226	246.024	0.50308	242.5414	0.72488	613.9457	-0.60171	574.6383	208741.5469	322.1017	0.742	446.8273	0.72053	8350320	-0.76192	315.84	61.0227	60.8277	105.3356	102.2597	35814.0938	86.8281	-0.31754	98.1281	2071170
008	2018-11-26t0522	1543231605.88	adult	109.8012	29.8071	-145.9954	1069.076	70.7306	62710.7851	197696.3377	3049270.2843	1083.05	-0.89393	224.868	-0.79531	215.656	-0.87421	666.6082	0.012839	633.003	218647.5	297.0696	-0.45805	478.8216	1.4967	7366890	-1.4504	250.791	58.4782	57.9976	97.4472	94.7439	31962.6797	81.1396	-1.2353	91.1775	1915810
008	2018-11-26t0945	1543247387.71	adult	114.1851	34.1909	-141.6115	1082.6933	70.2444	63808.1079	201021.3865	3162452.4471	914.069	-1.1885	247.337	0.28204	241.4361	0.38141	627.1008	-0.50433	609.851	209451.6562	333.1087	0.90084	509.9462	2.2777	8250680	-0.9959	384.373	63.6046	63.1071	108.3376	104.7974	36184.7578	88.6784	-0.44744	100.2461	2121720
008	2018-11-26t1322	1543260406.27	adult	117.8014	37.8072	-137.9953	1077.9697	71.3691	64806.7382	204245.9825	3272075.4103	1386.57	-0.46196	257.114	0.71626	247.75	0.62464	780.502	1.4131	726.1642	264590.1875	327.4421	0.54069	529.1278	2.767	8702030	-0.77418	213.391	70.8034	70.3368	109.3261	107.4055	37061.5469	93.0864	-0.067069	103.2404	2396340
008	2018-11-26t1746	1543276212.21	adult	122.1919	42.1977	-133.6047	1174.3933	72.9773	70521.507	222185.9632	3546409.5215	1823.02	0.1896	249.259	0.14509	241.2263	0.13395	759.7413	1.1514	682.7332	280344.5625	308.9179	-0.40229	464.3037	0.93702	9183440	-0.54959	286.907	68.39	68.0615	106.1521	103.8915	39170.1328	90.3784	-0.5897	99.8396	2519690
008	2018-11-26t2122	1543289205.71	adult	125.8012	45.807	-129.9954	1116.1129	71.5433	63120.8595	198765.262	3060489.0394	1242.66	-0.73503	258.049	0.53948	250.17	0.53664	698.018	0.36468	665.8258	230345.9375	336.3724	0.66737	472.997	1.1289	8513280	-0.99088	219.99	66.4656	65.9655	125.8445	114.7013	41528.6797	92.9431	-0.44243	107.2878	2192770
008	2018-11-27t0145	1543304996.02	adult	130.1874	50.1932	-125.6092	1061.5864	73.6425	64150.8539	202264.1359	3225634.5166	1107.74	-0.9652	233.042	-0.9986	219.798	-1.29	671.5375	0.024686	626.3293	224965.0781	330.9031	0.29949	470.8731	1.0111	7806680	-1.4418	257.03	59.9269	59.034	103.8437	101.2571	34787.625	85.0869	-1.4943	96.6518	2007490
008	2018-11-27t0522	1543318005.98	adult	133.8013	53.8071	-121.9954	1078.5995	75.4029	66381.5828	209239.6416	3432125.0917	1168.98	-0.88855	227.502	-1.4143	218.9157	-1.4362	656.4788	-0.16527	608.9651	227798.125	295.6917	-1.3447	428.3736	-0.24201	7882050	-1.4165	257.364	66.6212	65.803	128.3788	123.5759	44547.4297	89.9826	-1.0794	105.6456	2308160
008	2018-11-27t0945	1543333794.29	adult	138.1869	58.1927	-117.6097	1098.1684	73.7219	66755.9719	210288.4298	3450838.7459	3427.37	2.5127	271.55	1.0241	261.4891	0.90166	830.2489	2.1041	655.1024	289756.875	349.2708	0.88037	493.271	1.5461	9461350	-0.5397	334.683	72.6787	72.1249	115.5676	111.6765	40333.0859	96.1053	-0.58545	107.333	2532270
008	2018-11-27t1322	1543346808.39	adult	141.8019	61.8078	-113.9947	1164.2667	71.9822	69395.2235	218605.5008	3470116.983	1402.06	-0.57	258.713	0.20304	250.6226	0.20338	651.2863	-0.21498	571.72	236416.9062	326.0166	-0.23852	461.256	0.58753	9376280	-0.60671	201.087	69.8038	69.0903	114.991	112.3011	41741.7266	94.8467	-0.84226	107.0904	2529830
008	2018-11-27t1722	1543361209.94	adult	145.8024	65.8082	-109.9943	690.0022	76.6837	39280.0921	124628.9792	1928199.85	1298.2	-0.74028	268.306	0.68738	259.8912	0.66829	753.4496	1.1417	714.8065	155210.625	342.0206	0.36315	562.1904	3.4227	5513420	-2.717	212.301	74.2068	72.429	155.4307	153.1191	32018.7227	105.2566	0.053702	137.7285	1524880
008	2018-11-27t2122	1543375605.98	adult	149.8013	69.8071	-105.9954	1114.7643	73.3796	68893.7368	217090.4206	3575905.1472	2079.33	0.42653	268.777	0.64176	259.1958	0.55765	738.2272	0.96551	676.232	265761.8125	350.8986	0.65328	481.0613	1.0562	9664690	-0.48054	209.572	73.7685	72.7872	130.8892	125.0984	47120.1016	99.795	-0.61895	116.4617	2652570
008	2018-11-28t0122	1543390005.57	adult	153.8012	73.807	-101.9955	1179.3706	74.915	71683.3337	225802.0655	3665029.7932	1107.57	-1.0483	271.328	0.724	263.967	0.77304	616.852	-0.61856	548.9525	231319.5	356.3983	0.79649	461.4342	0.44976	10152300	-0.23737	258.688	72.6161	71.025	164.7932	160.802	61797.4531	101.4098	-0.59606	130.5853	2717080
008	2018-11-28t0522	1543404405.63	adult	157.8012	77.807	-97.9955	1134.163	69.4033	64766.8031	203940.9209	3156076.9862	907.388	-1.3596	265.661	0.31709	262.3439	0.61246	584.317	-1.0277	560.9739	198083.4688	336.2725	-0.17864	454.3605	0.20465	8996080	-0.83519	155.061	72.9374	72.1737	123.8262	121.5559	41977.0703	100.9951	-0.75635	115.921	2469880
008	2018-11-28t0922	1543418805.4	adult	161.8011	81.8069	-93.9955	1106.0199	75.9736	66844.533	210632.6837	3417901.3664	1059.42	-1.1329	249.527	-0.71522	238.7097	-0.85207	599.1989	-0.80423	549.6818	209719.625	343.918	0.064193	439.0474	-0.26592	8716220	-0.96752	438.791	67.9858	66.8888	123.9738	120.561	43390.8203	97.9493	-1.131	114.1996	2374810
008	2018-11-28t1322	1543433183.08	adult	165.7949	85.8007	-90.0017	1038.6946	73.1418	63944.9424	201525.8385	3315218.1731	698.273	-1.6917	256.087	-0.38885	248.9866	-0.30542	526.2152	-1.7449	513.3068	175755.875	337.5321	-0.29634	434.5471	-0.42647	8548690	-1.0377	191.069	81.6072	81.1924	132.529	129.717	44264.6992	111.2943	-0.12853	124.986	2724210
008	2018-11-28t1722	1543447581.37	adult	169.7944	89.8003	-86.0022	1087.124	74.4914	65414.1535	206076.4975	3355665.9039	1509.49	-0.4363	283.404	1.1733	276.2047	1.2386	686.0243	0.40735	589.951	234620.3125	346.6167	0.0068354	470.7721	0.53075	9679660	-0.49183	295.749	84.2262	83.006	145.0425	141.1564	49604.5312	115.8051	0.092329	133.8775	2876750
008	2018-11-28t2122	1543461981.37	adult	173.7944	93.8003	-82.0022	1089.1514	75.9132	66915.2882	210926.1585	3463423.7437	1494.66	-0.4507	266.336	0.092886	256.4568	0.013563	647.8528	-0.06906	572.7869	226748.5	348.6976	0.011009	453.1832	0.014263	9302320	-0.66157	265.832	82.9664	81.5705	139.2958	135.7736	48753.543	114.8039	-0.12474	129.8579	2897770
008	2018-11-29t0122	1543476381.42	adult	177.7945	97.8003	-78.0022	1054.6078	75.8952	66572.6243	209840.4823	3549808.3979	1053.88	-1.1342	267.565	0.10041	261.7534	0.26061	589.1111	-0.80933	540.051	205010.6562	330.3222	-0.81614	426.0884	-0.73303	9292520	-0.65625	343.948	84.974	83.4995	140.1482	137.3061	48771.5586	117.9512	-0.030361	132.2541	2951150
008	2018-11-29t0522	1543490782.04	adult	181.7946	101.8004	-74.002	1054.2349	78.1493	64799.5622	204146.174	3456553.2112	1930.51	0.27158	280.437	0.78344	274.3804	0.92454	701.3464	0.68272	572.4474	237756.4375	359.0903	0.26787	451.4219	-0.10034	9482140	-0.56394	252	83.5753	81.8787	147.7484	145.3759	50086.6953	122.4473	0.14579	139.2844	2825850
008	2018-11-29t0922	1543505180.92	adult	185.7943	105.8001	-70.0023	1125.9828	73.6945	68346.7557	215296.2777	3514277.9428	773.513	-1.5627	283.747	0.90005	282.242	1.3002	499.2797	-1.8992	472.8466	178242.8438	341.5762	-0.49426	398.7974	-1.4506	10121000	-0.28273	305.505	93.3301	91.5931	159.1549	156.0171	56818.2891	132.1433	0.63685	149.5117	3328990
008	2018-11-29t1322	1543519583.27	adult	189.795	109.8008	-66.0017	730.7521	114.9921	55516.7133	176758.5465	3794637.0892	1533.02	-0.31972	288.824	1.112	282.5218	1.2395	653.4486	0.11601	594.878	188846.6406	374.1743	0.67656	472.0424	0.34532	8335460	-1.0181	490.365	94.1554	91.5694	179.3479	172.9456	51831.5391	137.3232	0.79609	160.632	2717330
008	2018-11-29t1722	1543533984.89	adult	193.7954	113.8012	-62.0012	1061.2848	74.5152	67718.1624	213544.8758	3592022.2985	982.617	-1.1932	300.825	1.6996	298.4818	2.0446	549.1979	-1.1768	487.8508	194416.0781	381.3058	0.84763	443.4111	-0.37548	10620900	-0.069434	424.793	95.484	92.8885	177.168	171.28	62717.4648	142.5042	0.93393	162.5016	3371160
008	2018-11-29t2122	1543548381.28	adult	197.7944	117.8002	-58.0022	1126.5725	75.5732	69384.62	218596.1189	3612138.3755	1060.17	-1.0442	306.783	1.9341	305.3595	2.3273	564.0905	-0.94824	495.7308	204764.8438	382.5105	0.79668	428.0069	-0.75242	11112300	0.12842	226.983	94.3966	91.3125	175.5373	172.963	63720.043	145.339	0.92163	165.3409	3419230
008	2018-11-30t0122	1543562781.77	adult	201.7945	121.8004	-54.0021	1061.748	75.7218	65071.3901	205158.4756	3328714.1255	775.034	-1.4914	295.567	1.2365	293.4596	1.5917	520.1563	-1.4554	485.6217	176853.1406	385.8733	0.82059	440.0197	-0.48648	10039800	-0.2885	227.882	99.5804	95.3967	185.7474	183.5624	63154.1094	155.032	1.2651	175.965	3382550
008	2018-11-30t0522	1543577182.17	adult	205.7947	125.8005	-50.002	1128.0805	72.7958	65992.3307	207836.7667	3288058.3482	781.305	-1.4589	316.601	2.2496	313.8736	2.569	504.5325	-1.6057	477.8899	174063.7031	401.0119	1.2357	451.4985	-0.24406	10920200	0.055711	309.321	105.418	100.6033	199.4374	196.5842	68805.9062	163.6173	1.5205	188.0804	3636070
008	2018-11-30t0922	1543591581.34	adult	209.7944	129.8002	-46.0022	1080.8568	73.413	66349.7808	209112.2877	3445931.2384	791.732	-1.4194	329.055	2.7749	322.7129	2.9072	538.4006	-1.1439	525.1642	186825.0156	429.1158	2.044	502.353	0.85502	11395200	0.23522	263.577	107.936	103.6183	202.5219	199.444	70275.1094	167.0614	1.4989	190.3601	3737820
008	2018-11-30t1322	1543605981.28	adult	213.7944	133.8002	-42.0022	1101.6096	72.5471	67575.1008	213042.8353	3473932.8016	602.328	-1.72	316.383	2.0285	313.1889	2.316	521.8424	-1.3084	516.9821	184210.3594	428.6649	1.915	494.281	0.64627	11161700	0.14634	357.538	103.604	98.5225	208.0696	203.5165	73448.5625	170.0182	1.461	193.5527	3655040
008	2018-11-30t1722	1543620381.42	adult	217.7945	137.8003	-38.0022	1023.4282	76.6249	62585.4566	197289.5309	3268853.2635	985.288	-1.0432	330.627	2.6223	324.8577	2.7799	620.0329	-0.063071	597.5887	202750.75	442.4543	2.23	563.8515	2.1039	10800300	0.013479	268.439	111.256	106.4942	214.7361	211.0587	70218.6953	177.3866	1.6213	202.0972	3634290
008	2018-11-30t2122	1543634780.31	adult	221.7941	141.8	-34.0025	1006.2156	73.7315	62266.0573	196400.7563	3199674.7088	710.504	-1.4973	342.507	3.0711	332.9998	3.0459	603.6357	-0.23023	596.8351	196785.2344	459.9129	2.6421	565.7435	2.1051	11132200	0.13433	312.575	119.314	114.981	222.9506	218.7069	72681.8828	184.2479	1.7444	210.5004	3877950
008	2018-12-01t0122	1543649181.79	adult	225.7946	145.8004	-30.0021	1046.2382	71.7592	62109.2109	195744.6297	3104295.1997	728.658	-1.4476	343.644	2.9954	333.5198	2.9385	619.2078	-0.0047678	612.4486	201242.5469	461.994	2.5877	586.5552	2.5045	11144400	0.13941	342.325	121.03	116.5208	227.2626	223.0925	73860.3594	188.3974	1.7479	214.2013	3925010
008	2018-12-01t0522	1543663581.99	adult	229.7946	149.8004	-26.002	689.1649	80.0932	42637.8311	135274.7667	2202932.6804	684.102	-1.5075	355.897	3.4299	345.3863	3.3538	616.6871	-0.001726	611.8352	137521.2344	487.3542	3.2026	589.13	2.5118	7920130	-1.0047	292.6	128.1	126.5967	232.3746	228.4399	51819.5312	193.4231	1.7901	219.4375	2850750
008	2018-12-01t0922	1543677981.55	adult	233.7945	153.8003	-22.0021	428.3258	108.1995	32662.5411	105951.9621	2206960.9842	678.289	-1.5009	366.906	3.7918	358.8615	3.821	612.3509	-0.020953	608.1223	104712	503.1306	3.5323	586.0579	2.4081	6254640	-1.5846	289.081	135.597	137.4671	241.9915	238.1604	41380.5547	201.3018	1.9462	227.6656	2311530
008	2018-12-01t1322	1543692380.9	adult	237.7943	157.8001	-18.0023	475.197	68.1507	24599.8801	78591.7265	1062729.3865	689.026	-1.4645	347.375	2.8246	335.2689	2.6766	594.9827	-0.20191	589.9869	77347.75	489.2047	3.0423	570.2607	2.0488	4488430	-2.1981	368.705	123.994	116.6303	242.0437	237.1749	31465.6797	195.1641	1.5708	224.639	1602120
008	2018-12-01t1722	1543706781.51	adult	241.7945	161.8003	-14.0022	419.4257	116.1802	32281.6495	106148.1294	2228209.8834	649.486	-1.5214	353.034	2.9805	344.1978	2.9709	571.3217	-0.46197	566.0534	96553.3594	477.8471	2.6468	548.4385	1.5753	5946850	-1.6752	294.991	140.963	141.577	256.4141	253.1425	43333.9766	216.2162	2.2279	244.0187	2374530
008	2018-12-01t2122	1543721181.22	adult	245.7944	165.8002	-10.0022	479.6629	73.7835	25241.6885	80623.2789	1163960.7242	713.839	-1.3822	368.805	3.5729	361.5549	3.6242	589.1569	-0.2014	580.788	78357.8594	493.5546	3.0033	556.607	1.7199	4881510	-2.0449	389.705	136.453	136.4411	257.1758	252.6967	34204.375	206.3734	1.7426	237.7537	1806090
008	2018-12-02t0122	1543735590.28	adult	249.7969	169.8027	-5.9997	466.4656	112.2084	33616.8866	110711.9371	2268488.77	753.075	-1.2875	357.755	3.0512	351.1449	3.1292	566.6501	-0.44914	552.6506	99163.7656	470.5038	2.3323	535.6198	1.2837	6260720	-1.5547	326.851	149.508	150.3173	279.1852	275.5231	48857.4062	231.9691	2.5598	264.4315	2616390
008	2018-12-02t0522	1543749990.49	adult	253.797	173.8028	-1.9997	427.5297	93.1786	25299.6546	83788.9618	1339371.3563	553.262	-1.666	350.143	2.6909	351.862	3.1144	484.7067	-1.466	479.812	64465.9922	442.2745	1.5356	470.1326	-0.047082	4652010	-2.1255	369.664	155.561	159.9773	298.9967	293.8197	39766.5625	241.9853	2.811	277.4873	2066780
008	2018-12-02t0922	1543764388.06	dead	257.7963	177.8021	1.9997	438.9998	95.4406	25957.178	86109.12	1426287.4405	600.046	-1.5589	372.563	3.5921	373.2427	3.9619	549.1595	-0.6027	545.1385	75784.0078	480.1216	2.5176	527.8815	1.1189	5113800	-1.9612	406.549	161.368	165.9895	300.5983	293.6007	41482.5703	245.7728	2.843	282.3386	2214940
009	2018-11-21t1322	1542828424.64	larva	0	-50.1927	-293.9904	330.9723	65.9894	13462.4211	43168.7126	517698.1096	237.524	0.31259	152.344	1.5786	152.104	1.6273	213.028	-0.4809	211.6396	15338	188.2842	1.507	204.2188	0.50636	1085760	4.2799	115.654	49.1386	48.7093	80.9709	79.1288	5829.91	67.8971	0.95043	75.8475	350211
009	2018-11-21t1746	1542844234.77	larva	4.3917	-45.801	-289.5987	303.1149	40.569	8812.9645	27903.1221	228583.882	213.087	0.025751	138.716	1.2365	137.5328	1.271	195.243	-0.63429	194.466	9371.65	174.2349	1.2056	188.8995	0.29505	655433	1.9451	153.324	55.4218	54.9624	90.8846	88.1028	4362.46	75.2084	1.0812	84.9041	261868
009	2018-11-21t2122	1542857216.06	larva	7.9976	-42.1951	-285.9928	464.5399	32.1369	10236.2842	32269.3929	204639.5481	228.94	-0.11189	138.978	1.1252	137.6393	1.1612	204.395	-0.68029	203.0308	11446.1	180.9939	1.1756	195.9565	0.23497	771469	1.292	142.839	58.0226	57.4425	97.0944	94.1526	5437.29	78.6202	1.1287	90.2567	322084
009	2018-11-22t0146	1542873017.19	larva	12.3868	-37.8059	-281.6036	354.9089	48.0079	11351.5513	36017.2488	323884.0257	216.096	-0.32999	139.373	0.98615	139.5446	1.0529	197.644	-0.80397	196.8742	12056.3	176.9844	0.98076	191.0657	0.079614	843347	0.5879	171.745	59.523	58.446	107.506	103.4827	6557.84	82.3329	1.1822	96.4163	360174
009	2018-11-22t0522	1542886016.76	larva	15.9978	-34.1949	-277.9926	345.0359	39.7471	10026.1622	31717.2394	252020.7299	239.223	-0.42914	140.27	0.87669	139.9311	0.93995	201.125	-0.87602	197.7979	10860.7	176.8174	0.85408	190.9891	-0.02679	753391	-0.067073	140.774	59.9029	59.2681	100.961	96.8008	5451.87	80.7541	1.0951	91.9199	321738
009	2018-11-22t0946	1542901816.17	larva	20.3865	-29.8062	-273.6039	321.2119	42.4215	9852.409	31186.7713	272739.1672	260.593	-0.55339	163.419	1.1311	162.895	1.2058	225.559	-0.8881	220.9489	11954.6	196.0959	0.96541	214.6091	-0.0063388	859094	-0.50096	118.074	54.2921	54.2892	87.1378	84.4588	4618.31	72.549	0.78593	81.9983	285414
009	2018-11-22t1322	1542914816.54	larva	23.9977	-26.195	-269.9927	446.2091	46.7592	14315.8038	45237.0088	405943.0944	265.166	-0.67299	171.06	1.1483	170.5666	1.2322	228.88	-0.96542	226.2216	17623.8	204.2243	0.95399	220.0236	-0.079643	1305870	-0.4303	108.407	55.8503	55.7188	88.3789	86.7884	6805.18	74.8392	0.80444	83.1368	426361
009	2018-11-22t1746	1542930619.56	larva	28.3875	-21.8052	-265.6029	542.2582	67.8838	28324.536	90044.7913	1257885.5478	561.138	-0.28102	167.643	0.92805	164.0398	0.95685	427.466	-0.24839	425.6992	63692.5	203.5808	0.78072	356.635	0.72069	2489830	0.28193	129.87	53.9657	53.7611	86.1744	84.6018	12840	72.8973	0.66817	81.3173	801498
009	2018-11-22t2122	1542943616.24	larva	31.9977	-18.195	-261.9927	653.7342	53.0517	27577.0794	87022.0611	974864.2015	1081.29	0.52256	173.963	0.91658	164.737	0.83693	760.048	1.1182	764.1178	110967	212.7257	0.7809	546.1122	1.9656	2530820	-0.078836	183.878	58.5358	58.3495	92.0842	89.5831	13444.3	77.2901	0.76427	86.6125	851579
009	2018-11-23t0146	1542959419.18	larva	36.3874	-13.8053	-257.603	724.2675	48.2223	28697.6389	90462.0805	956981.6329	845.521	-0.054257	155.057	0.33994	153.019	0.40761	268.74	-1.137	246.9461	40848.5	196.6326	0.3261	224.0223	-0.46191	2352070	-0.68125	108.361	53.3581	52.984	84.9372	83.1745	12910.4	72.0458	0.48339	80.8315	809389
009	2018-11-23t0522	1542972415.37	larva	39.9974	-10.1953	-253.993	772.8223	50.667	32864.1834	103616.4988	1151995.1254	2018.21	1.8382	189.322	0.92426	179.1675	0.82999	910.175	1.7556	822.9836	158370	230.8544	0.75013	503.2815	1.5087	3280390	-0.20213	105.264	54.0943	53.7903	86.7435	85.3609	15093.4	72.9884	0.44139	82.0476	937291
009	2018-11-23t0946	1542988220.53	larva	44.3877	-5.805	-249.6027	884.2074	57.0682	41056.4951	129365.2513	1589387.4976	1449.35	0.69811	185.273	0.63899	177.3348	0.59479	752.455	0.97779	665.2008	162530	228.964	0.51144	434.4775	0.87688	4000040	-0.0053996	193.339	54.9402	54.6934	88.4695	86.5874	19109.4	74.0795	0.38258	83.3414	1186160
009	2018-11-23t1322	1543001216.14	larva	47.9976	-2.1951	-245.9928	975.7294	81.3907	64804.603	204428.142	3642336.6426	496.312	-1.014	133.258	-0.85129	128.4697	-0.8385	362.026	-1.0565	360.2176	122365	171.421	-0.84032	301.4088	-0.30314	4497860	0.067887	161.346	48.1752	47.7796	80.9424	79.6731	27358.5	66.8085	-0.092769	75.737	1626060
009	2018-11-23t1746	1543017020.65	adult	52.3878	2.1951	-241.6026	1470.6613	70.8613	79334.762	249749.1135	3624555.5794	2072.29	1.4325	145.293	-0.88683	139.152	-0.89823	549.858	-0.19349	391.219	228741	188.8074	-0.83595	248.2715	-0.93839	6036350	0.86269	105.47	48.0242	47.6948	80.8327	79.4014	33626.4	66.9863	-0.29165	75.8238	1995210
009	2018-11-23t2122	1543030015.93	adult	55.9976	5.8049	-237.9928	1052.9345	81.7933	67690.5954	213497.9189	3707897.9767	541.151	-1.1682	147.322	-1.1515	143.1893	-1.0943	395.926	-1.1662	393.8258	139762	187.1518	-1.218	274.3433	-0.88303	5199290	-0.11024	131.969	45.9035	45.5048	79.5199	77.7363	28070.5	65.1353	-0.64486	73.9929	1620030
009	2018-11-24t0146	1543045813.41	adult	60.3858	10.1931	-233.6046	1135.5646	77.3817	69411.0449	218638.6178	3608196.4918	1095.88	-0.36452	177.944	-0.4591	172.5595	-0.41705	576.003	-0.23806	527.8096	209089	222.4101	-0.61342	309.137	-0.69867	6448700	0.42198	233.942	55.1734	54.8207	88.2907	86.1172	32049.5	74.4415	-0.090549	82.6218	1999480
009	2018-11-24t0522	1543058815.39	adult	63.9974	13.8047	-229.993	1252.223	80.1235	82354.3713	259417.7728	4588814.3939	741.437	-1.003	167.809	-1.0413	163.3911	-0.96146	470.992	-1.0187	458.3944	202526	211.9197	-1.1682	303.545	-0.87576	7202710	0.65015	208.091	53.3151	52.8045	87.8205	85.65	37762.8	73.0613	-0.34651	82.0496	2288390
009	2018-11-24t0945	1543074606.37	adult	68.3838	18.1911	-225.6066	1219.6361	79.1515	81911.6609	258151.1848	4568376.6492	1007.05	-0.64314	184.542	-0.67822	177.2832	-0.69282	593.192	-0.29335	569.911	253293	244.9314	-0.41809	381.5649	-0.075726	7875900	0.76207	220.471	56.2111	55.8791	92.2892	90.1211	39407.5	77.1058	-0.060752	86.7037	2398980
009	2018-11-24t1322	1543087615.64	adult	71.9975	21.8048	-221.9929	1217.1956	82.9449	79806.8711	251450.7703	4430812.5546	975.332	-0.74428	201.085	-0.18583	196.6523	-0.07079	532.861	-0.83688	492.2661	221670	244.5334	-0.63986	331.5497	-0.80721	8365120	0.8209	165.357	58.5176	58.2398	92.9727	91.0878	38676.6	78.4493	-0.004798	87.5203	2434330
009	2018-11-24t1745	1543103403.1	adult	76.3829	26.1902	-217.6075	1193.9901	82.7031	79149.6613	249348.6078	4471526.399	1781.98	0.52332	191.953	-0.82481	186.3679	-0.75312	642.13	-0.011918	501.3807	265200	241.7941	-1.0021	329.1152	-1.0065	7920550	0.23001	149.816	49.8291	49.3805	84.576	82.7965	34929.9	69.7232	-1.4466	79.3122	2056100
009	2018-11-24t2122	1543116415.5	adult	79.9975	29.8048	-213.993	1567.8573	83.0639	97717.1498	307651.2264	5336592.4737	1314.97	-0.27771	192.384	-1.0163	185.5149	-0.99823	584.407	-0.57861	514.7253	298048	248.7918	-0.9545	337.483	-1.0155	9809060	1.2314	215.166	58.4761	58.153	95.1124	93.0939	48507.3	79.5063	-0.15919	89.1537	2981520
009	2018-11-25t0145	1543132202.05	adult	84.3826	34.1899	-209.6078	1284.3509	78.3438	83346.4325	262567.2685	4530560.4649	809.999	-1.1544	207.724	-0.51109	200.3559	-0.51254	539.283	-1.099	512.1589	234588	272.8623	-0.2583	401.8982	0.058396	9020210	0.47639	311.393	58.2716	57.9318	93.2492	91.0551	40563.4	78.2067	-0.56754	87.5949	2530390
009	2018-11-25t0522	1543145215.96	adult	87.9976	37.8049	-205.9928	1265.804	79.567	83044.4716	261499.3154	4626100.3349	3075.22	2.5784	216.884	-0.23226	208.6133	-0.27766	659.206	0.080065	538.2061	286095	283.5565	-0.015289	356.4613	-0.95625	9391510	0.53129	166.444	57.513	57.2615	92.6765	91.0347	40221.6	78.1231	-0.75197	87.2154	2490430
009	2018-11-25t0945	1543161003.25	adult	92.3829	42.1902	-201.6075	1326.1422	77.6676	84648.5595	266601.1868	4525006.779	2963.24	2.3608	230.521	0.26621	222.6049	0.23927	698.648	0.48468	528.378	308802	293.6688	0.18058	389.5173	-0.36804	10179600	0.83034	132.53	63.3697	62.9749	101.52	100.2021	44872.1	85.1971	0.14141	95.4703	2798340
009	2018-11-25t1322	1543174014.29	adult	95.9971	45.8044	-197.9933	1299.3811	81.7425	90211.3247	284373.1459	5198333.7428	797.248	-1.2752	214.603	-0.74637	206.4075	-0.7807	524.118	-1.5172	508.0811	246335	293.7921	0.013445	384.6489	-0.57778	10075200	0.62227	221.272	56.9885	56.251	98.1031	96.0094	46108.5	79.8012	-0.85408	91.4471	2675500
009	2018-11-25t1745	1543189801.26	adult	100.3824	50.1897	-193.608	1332.6966	79.3804	85153.4872	268043.3021	4700979.5132	2301.17	1.1794	228.148	-0.22366	220.6469	-0.22042	679.949	0.23109	560.2098	302577	296.0187	-0.097418	388.3389	-0.61328	10135700	0.50781	273.392	61.1355	60.3499	108.358	104.7442	48219.3	84.871	-0.31155	98.5619	2716010
009	2018-11-25t2122	1543202815.36	adult	103.9974	53.8047	-189.993	1259.8599	79.0274	83029.7889	261607.7055	4584477.2698	1639.91	0.054696	234.661	-0.026586	225.3707	-0.11807	700.323	0.45	642.0255	303240	313.5138	0.47353	409.1953	-0.19	10152100	0.4082	309.613	62.2286	61.6447	103.359	100.2284	44754.4	84.6632	-0.51233	95.5977	2692200
009	2018-11-26t0145	1543218598.31	adult	108.3816	58.1889	-185.6088	1273.7076	79.4449	83207.3162	262050.0006	4608716.5829	1108.55	-0.84394	237.568	-0.044353	230.1857	-0.029052	618.343	-0.57291	585.9785	268361	304.8236	-0.073707	398.6708	-0.56915	10299500	0.38218	296.826	66.5613	64.8226	192.024	186.7429	83338.3	90.8536	0.11558	135.4942	2885700
009	2018-11-26t0522	1543231614.17	adult	111.9971	61.8044	-181.9933	1265.3566	79.6254	83471.2415	262892.7653	4723312.8105	1971.81	0.5142	235.581	-0.2893	226.9069	-0.34023	772.894	1.3134	691.1798	336209	298.882	-0.46863	471.0616	1.2633	10246800	0.26599	277.905	66.2609	65.1422	133.031	120.191	57868.6	90.8236	-0.070143	109.2636	2882080
009	2018-11-26t0945	1543247395.95	adult	116.3809	66.1882	-177.6095	1275.9828	80.7466	84404.1078	265806.3983	4748470.3706	1587.29	-0.13612	246.667	0.17183	237.6491	0.10208	712.505	0.5539	628.7386	313502	320.2555	0.2763	429.6311	0.078047	10851400	0.54469	268.662	63.5306	62.1357	121.325	117.8559	53382.9	91.1943	-0.23296	110.6387	2794840
009	2018-11-26t1322	1543260414.55	adult	119.9972	69.8045	-173.9932	1278.5266	80.9096	85381.055	269002.9465	4759928.235	1207.02	-0.7583	236.869	-0.4897	230.4143	-0.41048	597.952	-0.90835	526.1014	266089	300.5019	-0.69511	383.1453	-1.2675	10537100	0.2899	164.818	65.9207	64.6256	119.845	117.4537	53330.9	91.5382	-0.35595	108.6019	2932480
009	2018-11-26t1746	1543276220.6	adult	124.3878	74.1951	-169.6026	1215.5457	81.3275	82103.3514	258894.8528	4566480.1929	1303.92	-0.63324	235.327	-0.71032	227.0253	-0.72871	675.433	0.071771	613.5173	289086	306.4909	-0.58551	435.2075	0.091897	10061400	-0.061023	402.203	67.1901	64.9691	187.654	143.4295	80315.8	94.426	-0.20984	119.5435	2872710
009	2018-11-26t2122	1543289213.94	adult	127.997	77.8043	-165.9934	1371.5646	78.037	86866.686	273420.185	4711582.7104	1031.34	-1.0726	241.466	-0.46552	234.9078	-0.3848	582.72	-1.1231	551.7387	264555	309.2934	-0.57901	402.5892	-0.88262	10940600	0.41132	324.19	67.5544	65.9209	135.216	131.1325	61388.3	95.281	-0.26935	120.5337	3060820
009	2018-11-27t0145	1543305004.24	adult	132.3832	82.1905	-161.6072	1316.5689	80.3868	85153.798	268120.3796	4720061.0842	944.213	-1.2255	244.984	-0.37978	237.4933	-0.34857	617.645	-0.67227	597.2897	274234	314.4618	-0.48631	442.3051	0.17122	10872600	0.31661	353.253	66.2334	64.524	135.996	131.3231	60382	94.1887	-0.57034	119.7091	2939500
009	2018-11-27t0522	1543318014.2	adult	135.9971	85.8044	-157.9933	1314.8351	78.7909	85755.944	270055.9342	4719822.6142	1343.78	-0.6348	244.533	-0.4946	237.1055	-0.45571	651.093	-0.23626	593.4104	291690	313.6999	-0.62413	415.7557	-0.63529	10935000	0.31215	259.342	69.5068	67.5013	146.837	143.5082	65783.1	99.385	-0.15497	130.0832	3108210
009	2018-11-27t0945	1543333802.51	adult	140.3827	90.19	-153.6077	1350.4817	82.8171	90133.7121	283749.5562	5165657.6497	1549.67	-0.34392	244.835	-0.57935	237.1575	-0.55022	667.668	-0.0077145	575.857	313804	312.8482	-0.78341	405.8579	-0.97906	11493000	0.58022	266.84	67.808	65.7057	145.354	141.0966	68316.6	98.1193	-0.45839	127.8931	3183040
009	2018-11-27t1322	1543346816.71	adult	143.9978	93.8051	-149.9926	1343.5592	79.9789	85822.7872	270166.8869	4728648.4687	2350.14	0.84645	265.134	0.53167	257.2534	0.54346	672.752	0.073836	521.9179	301393	340.4383	0.33712	426.1131	-0.44629	11866300	0.74748	434.781	69.7835	67.4262	156.873	150.1381	70279.2	102.326	-0.16757	135.8944	3123230
009	2018-11-27t1722	1543361218.33	adult	147.9982	97.8055	-145.9922	1223.1815	74.9351	69905.8722	220464.9394	3377581.3169	3649.91	2.7878	263.257	0.34496	256.5679	0.43161	821.678	2.0542	640.409	300734	356.8123	0.95766	475.3673	0.91543	9620180	-0.50128	290.036	73.8001	70.3059	198.74	188.8062	72738.9	111.0581	0.53162	165.7799	2696880
009	2018-11-27t2122	1543375614.14	adult	151.9971	101.8044	-141.9933	1712.8357	88.2784	99892.0381	314427.4072	5476962.3532	3082.12	1.9314	256.853	-0.10787	252.7042	0.13625	690.218	0.34399	534.0663	360294	345.642	0.36673	441.7448	-0.092193	13405900	1.4746	251.872	75.4246	71.6242	182.592	179.2114	95312.9	116.8635	0.91115	164.4201	3936640
009	2018-11-28t0122	1543390013.79	adult	155.997	105.8043	-137.9934	1360.0337	80.6522	92105.6717	290233.5693	5150494.1005	1122.82	-1.0322	256.442	-0.20454	248.1972	-0.1979	612.159	-0.6687	590.8441	293836	337.0508	-0.1059	435.3227	-0.31781	12307900	0.85755	416.109	72.5428	69.5	187.755	180.3744	90122.2	106.5026	-0.20361	158.1824	3481690
009	2018-11-28t0522	1543404413.81	adult	159.997	109.8043	-133.9934	1380.8592	79.4628	90279.224	284317.9836	5015786.1547	707.75	-1.6692	248.564	-0.74479	242.3352	-0.61054	487.017	-2.3088	465.7658	229385	324.7422	-0.73073	421.1039	-0.75677	11695400	0.51359	379.175	69.4613	66.9918	164.028	158.6025	77257	103.8787	-0.56879	141.2855	3268290
009	2018-11-28t0922	1543418813.57	adult	163.9969	113.8042	-129.9935	1420.9448	79.9784	90601.4459	285095.3607	4992076.2787	1715.64	-0.13133	263.258	0.068372	254.2919	0.035965	622.154	-0.48298	525.549	294279	355.563	0.5155	460.1231	0.30026	12437100	0.84737	314.593	78.0895	74.6683	187.952	181.7677	88901.3	116.1469	0.34592	163.0862	3689180
009	2018-11-28t1322	1543433191.54	adult	167.9908	117.7981	-125.9996	1372.9131	82.8406	91447.6287	287933.0667	5176705.6655	1224.55	-0.88286	253.808	-0.56107	243.9863	-0.63537	638.405	-0.23722	609.1069	304519	340.4303	-0.21913	452.6521	0.053181	12091900	0.64976	368.782	76.4401	72.5607	193.795	183.8248	92440	116.0447	0.18327	165.5769	3641760
009	2018-11-28t1722	1543447589.68	adult	171.9903	121.7976	-122.0001	1273.1986	83.9918	85811.825	270333.6226	4887880.2928	1106.95	-1.063	249.621	-0.87196	240.7652	-0.88329	616.857	-0.49197	548.4838	275735	332.7571	-0.6203	441.0504	-0.29852	11151100	0.18733	288.582	75.5658	71.584	192.153	186.429	85892.5	116.4235	0.067194	167.4674	3375680
009	2018-11-28t2122	1543461989.72	adult	175.9903	125.7976	-118.0001	1295.2793	80.8182	84009.9596	264490.1714	4701842.267	851.935	-1.4586	255.233	-0.59795	246.3574	-0.61037	568.918	-1.09	538.6503	249186	344.3622	-0.21219	452.4413	-0.025062	11179200	0.18739	279.443	77.0158	72.9664	195.116	190.203	85460.7	118.7425	0.097106	169.5594	3373290
009	2018-11-29t0122	1543476389.78	adult	179.9903	129.7976	-114.0001	1315.2287	83.8572	87765.3225	276504.135	4990018.5672	1968.39	0.32206	265.467	-0.057501	253.9802	-0.22336	699.492	0.64843	600.7206	320367	368.1813	0.67136	496.6537	1.0886	12148300	0.60396	381.774	79.6981	74.7583	218.097	212.1648	99888.5	125.8916	0.45196	187.6955	3647140
009	2018-11-29t0522	1543490790.37	adult	183.9905	133.7978	-109.9999	1327.5491	81.8647	87816.2575	276481.9967	4970612.5357	1369.35	-0.61393	258.003	-0.55061	248.2447	-0.60931	640.073	-0.097016	540.769	293153	346.4908	-0.27283	460.6404	0.11638	11805400	0.43746	342.26	77.0007	72.47	205.107	197.5604	93938.8	119.6116	-0.12173	173.3517	3523320
009	2018-11-29t0922	1543505189.2	adult	187.9902	137.7974	-106.0003	1265.5834	80.3313	88449.18	278847.5212	5091549.8079	2048.75	0.50239	263.538	-0.29018	252.4422	-0.42379	654.292	0.11511	540.0193	301629	365.9903	0.40566	475.8849	0.45852	12137200	0.5639	353.446	78.2903	73.6373	216.069	209.244	99607.9	121.3112	-0.14053	185.3939	3605660
009	2018-11-29t1322	1543519591.71	adult	191.9909	141.7981	-101.9996	1331.2115	82.1997	88061.6601	277341.9181	4909009.2094	781.777	-1.5253	264.012	-0.31879	254.0137	-0.3876	574.636	-0.86915	555.2159	263758	365.096	0.28844	491.7784	0.79987	12114400	0.54294	296.847	76.9437	71.9108	212.157	206.5931	97380	122.7619	-0.17971	182.7901	3530640
009	2018-11-29t1722	1543533993.23	adult	195.9913	145.7986	-97.9991	1292.4871	82.799	90527.2348	285261.7071	5287835.9941	1322.14	-0.62212	261.161	-0.52875	250.188	-0.64747	646.496	0.076638	587.0115	305146	359.9086	0.024746	500.0177	0.94643	12302000	0.60721	337.012	77.7358	72.2469	213.644	205.2267	100840	124.6441	-0.18959	183.27	3661740
009	2018-11-29t2122	1543548389.57	adult	199.9903	149.7975	-94.0002	1347.1934	83.8843	91787.9518	289078.5376	5264885.1075	1176.5	-0.83661	258.964	-0.69458	247.9634	-0.81152	605.505	-0.40481	559.5126	290037	366.9494	0.20275	489.1378	0.64915	12380000	0.62733	332.629	75.6807	69.5816	223.362	216.3033	106990	124.8736	-0.29165	190.4741	3617990
009	2018-11-30t0122	1543562790.09	adult	203.9904	153.7977	-90	1389.4827	81.4985	91347.3107	287553.225	5196947.8566	1214.5	-0.74698	260.149	-0.67414	249.1181	-0.79006	612.347	-0.28236	548.8951	292089	360.2622	-0.093147	468.4741	0.14661	12387000	0.62065	441.984	78.4412	72.4203	227.408	215.9224	108473	129.0356	-0.18429	195.288	3734980
009	2018-11-30t0522	1543577190.46	adult	207.9905	157.7978	-85.9999	1307.2234	81.787	87530.1111	275693.1239	4926670.8368	1279.51	-0.61024	264.556	-0.48819	253.1033	-0.62285	644.121	0.14778	563.9016	293719	366.2953	0.044959	488.9629	0.57372	12063000	0.48921	359.251	80.329	74.0791	226.608	219.3958	103333	132.1163	-0.1422	191.5158	3662760
009	2018-11-30t0922	1543591589.71	adult	211.9903	161.7976	-82.0001	1366.6107	81.2527	90164.2396	283856.7104	5088632.3843	1331.83	-0.49222	274.869	-0.012773	262.9363	-0.16716	669.762	0.49835	593.1632	314788	381.1466	0.45562	505.4571	0.9013	12911400	0.79944	401.801	81.6236	74.4048	252.864	245.2997	118846	138.5752	0.054021	210.9138	3834100
009	2018-11-30t1322	1543605989.55	adult	215.9903	165.7975	-78.0002	888.6761	84.8253	59898.4562	189403.4513	3432480.8625	2298.56	1.1928	279.562	0.16319	267.0564	-0.01468	753.189	1.5594	657.7723	235748	388.8815	0.62333	525.6737	1.3046	8727070	-0.74963	379.309	91.8698	82.9219	267.025	260.8709	83578.8	159.5779	0.89175	232.9007	2867900
009	2018-11-30t1722	1543620389.7	adult	219.9903	169.7976	-74.0001	1411.9526	81.972	93216.3422	293492.8356	5313382.2857	1816.16	0.40781	275.953	-0.068918	264.4704	-0.19316	687.505	0.78614	600.6491	334127	381.9129	0.33899	518.3806	1.1167	13406900	0.96131	495.729	83.3704	76.1974	247.027	233.1622	120055	142.6042	0.0030846	204.0572	4050470
009	2018-11-30t2122	1543634788.63	adult	223.99	173.7973	-70.0004	1407.3017	76.2305	89737.5804	282498.3399	4824699.5846	881.8	-1.1869	262.365	-0.75873	251.9998	-0.82732	572.063	-0.60008	530.9653	268298	361.9485	-0.31587	480.5406	0.28707	12279200	0.54705	400.259	84.4947	76.7376	257.11	244.3973	120585	144.3352	-0.031377	211.8872	3954520
009	2018-12-01t0122	1543649190.08	adult	227.9904	177.7977	-66	1323.1785	85.6342	91170.4915	287124.7819	5355961.4389	1257.12	-0.4979	263.527	-0.74064	252.4005	-0.84119	591.363	-0.32872	535.5247	280898	365.91	-0.25076	476.4788	0.17845	12509300	0.62622	413.433	85.5556	77.4056	247.95	237.2053	117776	148.4314	0.032276	208.5649	4061240
009	2018-12-01t0522	1543663590.24	adult	231.9904	181.7977	-62	1416.0396	81.9374	95126.5506	299448.2152	5463773.354	1259.23	-0.46234	261.627	-0.85975	250.8498	-0.94007	594.083	-0.26288	517.4561	294665	358.45	-0.5121	461.3701	-0.15644	12969400	0.79042	401.538	85.2497	76.7506	250.913	243.6907	124453	148.5215	-0.064333	212.7782	4226000
009	2018-12-01t0922	1543677989.74	adult	235.9903	185.7976	-58.0001	1437.6103	81.5035	96133.594	302597.5327	5471791.4205	884.211	-1.1144	262.112	-0.86917	252.1658	-0.90996	547.338	-0.8091	518.0023	274216	357.5567	-0.5797	468.3217	-0.031973	13126600	0.84632	379.698	85.1065	76.5486	245.872	236.6673	123182	150.3558	-0.088546	207.3559	4262130
009	2018-12-01t1322	1543692389.14	adult	239.9901	189.7974	-54.0003	1329.0905	83.8069	93945.6819	296056.8773	5508290.8865	1860.67	0.72888	260.88	-0.95134	249.7607	-1.0397	629.695	0.25091	520.3918	307921	358.0612	-0.60555	454.8377	-0.32374	12756000	0.72293	442.459	86.8588	77.5763	256.086	244.1064	125226	154.4458	-0.023762	216.932	4247050
009	2018-12-01t1722	1543706789.8	adult	243.9903	193.7976	-50.0001	1310.3046	86.2293	93666.0411	295110.7726	5628073.8991	2844.41	2.6542	262.473	-0.91121	250.0402	-1.0526	638.286	0.39879	535.526	311484	363.0881	-0.50716	486.1386	0.29773	12788700	0.74049	423.059	87.9874	78.3906	257.058	246.9859	125444	158.5704	0.038488	217.6813	4287100
009	2018-12-01t2122	1543721189.44	adult	247.9902	197.7975	-46.0002	1403.6223	84.3819	96814.822	304944.1772	5616880.5856	712.385	-1.3752	271.004	-0.57816	261.6323	-0.59097	544.082	-0.75147	534.2471	274761	371.0465	-0.32793	480.5452	0.17345	13660000	1.0617	368.419	91.0086	80.8891	260.676	255.3929	131641	165.4164	0.20246	229.9981	4587290
009	2018-12-02t0122	1543735598.97	adult	251.9929	201.8002	-41.9975	1401.9209	88.3204	86557.4347	272794.4252	4906558.9172	771.118	-1.241	277.374	-0.33826	270.3656	-0.25358	580.013	-0.25808	568.157	262166	387.2125	0.072765	507.3916	0.70904	12530600	0.67578	488.159	91.9021	81.4297	279.845	266.9792	126490	168.6573	0.23609	232.8882	4151770
009	2018-12-02t0522	1543749999.01	adult	255.9929	205.8002	-37.9975	1313.8226	85.9312	90193.8886	284033.8349	5325436.196	1727.75	0.70777	287.369	0.052835	274.8644	-0.092692	626.797	0.38725	584.7401	294595	399.7444	0.37681	527.8851	1.1198	13497500	1.0352	474.617	90.9545	80.0044	276.77	265.7143	130082	172.6025	0.29671	237.2751	4272040
009	2018-12-02t0922	1543764396.76	adult	259.9923	209.7995	-33.9982	1381.1196	86.8255	93406.0648	294038.3063	5449641.7532	1288.59	-0.13533	287.751	0.043166	277.2966	-0.016767	605.301	0.15333	579.1818	294782	396.976	0.27205	520.5323	0.96917	13997600	1.2304	388.464	91.8269	81.1372	267.311	260.083	130180	172.4566	0.2144	231.5173	4466920
009	2018-12-02t1322	1543778795.53	adult	263.9919	213.7992	-29.9985	1407.8098	86.0942	93963.5763	295802.2054	5361868.3329	1349.35	0.035393	289.391	0.086416	278.2564	-0.0012875	604.148	0.18328	576.294	296033	399.3514	0.30594	513.1293	0.81772	14167700	1.3081	420.586	91.6883	80.1743	273.076	262.7561	133807	174.2897	0.20331	234.368	4488790
009	2018-12-02t1722	1543793189.71	adult	267.9903	217.7976	-26.0001	1360.5893	87.9794	93895.254	295687.8157	5511820.032	1102.58	-0.44658	291.287	0.14029	280.503	0.067094	579.203	-0.1081	562.7612	283230	399.0372	0.26794	510.5062	0.76329	14244200	1.3524	413.602	92.6719	81.09	276.574	265.2335	135245	176.1571	0.19404	238.7157	4531750
009	2018-12-02t2122	1543807590.13	adult	271.9904	221.7977	-22	1401.6198	86.0687	93049.8119	292926.369	5288908.7516	1053.01	-0.51801	291.326	0.11692	280.6135	0.047508	591.837	0.10733	571.6589	287041	398.4735	0.22322	513.3457	0.82061	14123200	1.3249	441.795	93.8268	81.5505	284.769	271.3199	138113	178.6171	0.2054	240.844	4548630
009	2018-12-03t0122	1543821990.11	adult	275.9904	225.7977	-18	1385.0682	85.7147	92145.2882	290069.467	5269949.2155	1206.77	-0.1365	291.502	0.099179	280.7365	0.028416	594.003	0.18334	577.2652	285122	398.8226	0.2029	508.3135	0.71616	13992400	1.2937	474.692	95.0917	82.3848	289.224	275.0592	138828	181.7002	0.23789	243.8858	4564500
009	2018-12-03t0522	1543836389.9	adult	279.9903	229.7976	-14.0001	1398.9848	87.1959	95579.6968	300928.7436	5565163.1535	878.702	-0.84578	289.854	0.0060108	279.8271	-0.032779	591.4	0.19406	571.8981	294517	396.1785	0.10222	502.1278	0.58693	14426000	1.4707	458.949	95.1368	82.7434	279.998	268.45	139439	181.9557	0.17473	240.5903	4734960
009	2018-12-03t0922	1543850789.28	adult	283.9902	233.7975	-10.0002	1403.0638	87.3915	97216.1629	306134.654	5696060.3641	848.971	-0.88761	291.69	0.056992	281.0862	-0.0053806	583.959	0.13524	575.1399	296067	400.9769	0.20137	517.2739	0.89969	14767700	1.6161	456.185	96.4253	83.521	285.225	274.4738	144609	184.2499	0.18087	247.1364	4881820
009	2018-12-03t1322	1543865189.42	adult	287.9902	237.7975	-6.0002	1398.7652	88.1719	97863.8126	308198.9572	5779421.7307	873.723	-0.80001	291.21	0.012466	280.374	-0.058045	579.335	0.11581	558.4871	295461	399.3303	0.12759	506.2654	0.66954	14838600	1.6627	439.602	96.7196	83.3986	287.981	277.7754	146870	186.9228	0.19967	249.7371	4928350
009	2018-12-03t1722	1543879590.19	adult	291.9904	241.7977	-2	1402.5252	88.5955	96937.3414	305185.6683	5739974.6427	1067.92	-0.28349	292.636	0.046789	281.4804	-0.036553	584.695	0.24545	557.9104	295271	407.4232	0.31601	511.8653	0.78547	14771700	1.6586	402.554	99.0516	84.9516	291.901	283.6872	147410	193.8181	0.35753	259.4506	4999930
009	2018-12-03t2122	1543893990.07	dead	295.9904	245.7977	2	1401.6229	89.4254	97291.1349	306378.6288	5727918.8789	1056.15	-0.267	294.182	0.086329	282.9981	0.0018107	562.4	-0.042368	537.3706	285137	407.7873	0.29707	494.9808	0.42967	14902700	1.7302	385.517	100.319	86.1502	292.185	286.4615	148138	195.6807	0.34886	260.8864	5081960
010	2018-11-21t1322	1542828432.87	egg	-2.1959	-50.1928	-277.9904	169.2073	29.6996	3520.9261	11205.6906	65869.9119	0	-0.12316	0	-0.62232	0	-0.61956					0	-0.61832	0	-0.59264	0	2.9081	0	0	0				0	-0.71305	0	0
010	2018-11-21t1746	1542844243.06	larva	2.1959	-45.801	-273.5986	162.2027	27.0573	2969.8172	9444.2003	50382.0039	0	-0.34152	0	-0.82272	0	-0.81618					0	-0.81882	0	-0.73898	0	1.3661	0	0	0				0	-0.84172	0	0
010	2018-11-21t2122	1542857224.46	larva	5.8018	-42.1951	-269.9927	135.578	18.8228	2083.5132	6628.6847	27224.9132	256.143	0.050203	128.824	1.0358	128.1859	1.0774	184.3071	-0.70352	172.9201	2211.6848	155.9149	0.93472	169.9284	0.14297	149822	0.78087	189.058	46.0886	45.6643	98.1409	82.1777	1177.6913	64.7753	0.78351	74.9418	53601.1
010	2018-11-22t0146	1542873025.76	larva	10.1911	-37.8058	-265.6034	254.7105	32.0088	6161.6817	19519.2007	127602.3155	572.099	0.50181	134.911	0.98682	124.7259	0.87647	495.7233	0.33262	498.8188	16854.5918	184.1625	1.1458	432.7814	1.6089	449658	0.41444	101.511	51.761	51.1948	81.9798	79.7922	2787.313	70.1394	0.86503	77.5948	172520
010	2018-11-22t0522	1542886025.3	larva	13.802	-34.1949	-261.9925	360.0779	49.6351	12716.3938	40570.659	388653.2451	342.677	-0.13335	120.7	0.62352	118.8949	0.65182	228.5317	-0.72153	209.2028	15540.1582	154.5791	0.63636	180.8795	-0.024785	816413	0.3291	106.305	54.0455	53.6052	88.2819	86.2665	6003.1665	74.129	0.92814	82.8584	365564
010	2018-11-22t0946	1542901824.64	larva	18.1907	-29.8062	-257.6038	476.3648	53.2972	20242.0878	64144.9618	723610.8446	416.002	-0.16946	137.746	0.75425	132.8513	0.73835	325.796	-0.44782	323.4236	34860.1758	184.659	0.88349	292.3605	0.55453	1471130	0.48856	191.243	50.9269	50.65	83.5264	81.0047	8937.3262	69.7778	0.73432	78.1346	543900
010	2018-11-22t1322	1542914824.93	larva	21.8019	-26.195	-253.9926	513.2589	52.6855	21460.7824	67833.4882	754676.8254	797.301	0.41337	143.106	0.71559	135.1983	0.64854	573.0173	0.45705	562.2472	65323.9727	179.5027	0.67879	464.1269	1.584	1620960	0.17398	274.276	52.5665	52.1984	85.6274	82.4226	9761.5264	70.7765	0.70774	79.1219	595421
010	2018-11-22t1746	1542930628.07	larva	26.1917	-21.8052	-249.6028	673.1022	53.178	27816.2965	87672.6018	996240.1038	463.774	-0.38125	147.034	0.61846	141.6819	0.60309	385.4869	-0.37767	380.4789	56666.5703	183.0473	0.55805	345.8564	0.70241	2157440	0.20412	118.687	53.8321	53.5397	86.2555	84.7875	12679.5625	72.6885	0.69824	81.6985	789879
010	2018-11-22t2122	1542943624.7	larva	29.8019	-18.195	-245.9926	606.4973	42.4534	20102.1507	63365.8742	564536.2121	2047.34	2.3545	158.092	0.68728	147.2844	0.56963	1025.3552	2.2631	932.7991	109713.0078	185.3713	0.44247	525.4618	1.8567	1689220	-0.6613	190.573	50.7145	50.5603	83.5335	79.7566	8938.0898	68.6079	0.49146	76.6466	541884
010	2018-11-23t0146	1542959427.56	larva	34.1916	-13.8053	-241.6029	802.1591	48.9293	31695.8771	99877.5431	1047160.8654	1769.73	1.6545	161.625	0.57602	152.7078	0.49773	865.4943	1.5668	739.1741	145403.0312	194.0896	0.38643	392.9631	0.82991	2707700	-0.14168	104.861	53.1098	52.7552	84.5763	82.6875	14208.8115	71.9137	0.5241	79.4862	889748
010	2018-11-23t0522	1542972423.82	larva	37.8016	-10.1953	-237.9929	863.4786	53.3645	37961.8026	119613.1152	1389634.8031	1746.23	1.4603	149.762	0.15813	141.6419	0.092236	775.5367	1.1416	664.3937	155107.3438	193.8562	0.20998	362.4093	0.51039	2994950	-0.24135	122.227	47.2657	46.9197	80.5754	78.79	16115.0801	66.4784	0.22738	75.3528	945220
010	2018-11-23t0946	1542988228.96	larva	42.1919	-5.805	-233.6026	1016.0347	71.6592	56152.4732	177042.2137	2628230.8623	535.945	-0.77549	139.47	-0.31083	134.357	-0.31052	406.2581	-0.66261	406.4927	119439.875	181.5909	-0.24725	331.8711	0.14575	4096500	0.2852	120.832	51.849	51.6295	84.7505	83.248	24916.6465	71.3442	0.31595	79.9733	1522910
010	2018-11-23t1322	1543001224.58	larva	45.8018	-2.1951	-229.9927	1139.2997	66.7393	61243.1357	192762.1131	2809087.5481	1608.07	0.91296	152.848	-0.21548	147.8115	-0.20271	558.7924	-0.0020031	462.7306	179372.375	189.7445	-0.32023	266.2349	-0.49863	4901690	0.60246	173.922	53.0256	52.758	85.9592	84.1381	27592.8887	72.2246	0.25537	81.0941	1700480
010	2018-11-23t1746	1543017029.06	adult	50.192	2.1951	-225.6025	1226.4893	73.6646	75907.6524	239171.064	3907038.8642	736.561	-0.6819	147.129	-0.66118	142.2545	-0.64015	482.4477	-0.49775	474.9763	191531.7344	188.6636	-0.65695	319.9162	-0.23657	5828220	0.91595	261.589	48.4252	48.083	82.1614	79.7874	32618.0801	67.5098	-0.15129	76.5482	1918270
010	2018-11-23t2122	1543030024.3	adult	53.8018	5.8049	-221.9927	1113.9694	78.5896	74434.38	234684.7719	4150119.1854	1311.85	0.14462	152.987	-0.78877	146.2415	-0.81198	575.9814	-0.082845	477.5463	223480.7656	202.1725	-0.6525	291.1311	-0.63209	5933580	0.64671	93.2252	43.4444	43.0622	75.4739	74.2873	29283.8613	62.3536	-0.67321	70.8473	1684990
010	2018-11-24t0146	1543045821.81	adult	58.19	10.1931	-217.6045	1187.9783	78.9071	79478.072	250448.8958	4465886.1767	986.237	-0.49727	164.049	-0.78125	157.5142	-0.78795	538.2252	-0.40962	499.8999	223363.4375	211.5776	-0.75801	336.7602	-0.36646	6794070	0.86785	333.261	53.3228	52.9438	87.797	85.2306	36435.7578	72.9455	-0.14465	81.8496	2208360
010	2018-11-24t0522	1543058823.79	adult	61.8016	13.8047	-213.9929	1294.4773	81.1181	81083.4428	255248.6343	4404178.2687	1746.28	0.65872	170.931	-0.78498	162.3494	-0.85677	632.9094	0.08995	519.8908	267720.6875	226.2103	-0.59747	348.5534	-0.33447	7228830	0.85573	166.994	53.2049	52.9547	86.0641	84.5738	36405.1016	72.7594	-0.28925	81.4469	2250090
010	2018-11-24t0945	1543074614.76	adult	66.188	18.1911	-209.6065	1249.9245	80.2515	82102.3286	258647.3148	4586053.7167	2350.54	1.5649	180.307	-0.71428	173.8415	-0.7015	638.6807	0.065287	482.1611	273355.3125	227.0206	-0.85921	309.0548	-0.8903	7716610	0.82719	284.918	52.5365	52.2245	86.2195	83.9888	36901.9258	71.9303	-0.56194	80.7826	2248410
010	2018-11-24t1322	1543087624.03	adult	69.8017	21.8048	-205.9928	1366.91	82.235	84874.5557	268162.3652	4747645.0216	1824.9	0.66491	178.81	-0.99695	172.2845	-0.98207	640.7189	0.034403	481.0938	284479.1875	229.9168	-1.0048	315.398	-0.94375	7930020	0.69065	122.676	53.7142	53.3077	89.316	87.8031	39656.3047	73.6289	-0.5367	83.5386	2382170
010	2018-11-24t1745	1543103411.48	adult	74.1871	26.1902	-201.6074	1240.3089	89.944	85753.032	270454.7728	5027338.5319	567.991	-1.4366	172.94	-1.5402	168.167	-1.4412	424.22	-1.7875	424.7833	189626.3438	222.2956	-1.5702	331.7103	-0.882	7720230	0.2407	216.231	55.5018	55.1007	91.2497	89.0132	40788.6367	75.9013	-0.43745	85.4582	2477650
010	2018-11-24t2122	1543116423.83	adult	77.8016	29.8047	-197.9929	1197.3528	81.5478	84160.8329	265356.9129	4915005.3439	737.773	-1.2031	178.681	-1.5251	173.2209	-1.4459	517.2625	-1.1237	505.7097	227078.2344	225.6374	-1.695	356.7377	-0.61275	7827820	0.081699	149.167	52.7497	52.3199	90.2642	87.5481	39625.9922	73.0136	-1.0423	83.0797	2310910
010	2018-11-25t0145	1543132210.42	adult	82.1868	34.1899	-193.6077	1241.1515	91.5918	88838.8103	280056.2142	5380837.4578	1728.79	0.38518	198.607	-0.8418	189.0812	-0.95025	686.3357	0.36721	548.0327	317773.4375	267.1867	-0.36582	376.7394	-0.37931	9183400	0.70007	240.14	51.7651	51.0089	116.9849	95.0821	54164.0156	72.7828	-1.3167	85.3334	2393560
010	2018-11-25t0522	1543145224.29	adult	85.8018	37.8049	-189.9927	1346.18	81.346	91963.1078	289753.5983	5259218.097	1167.35	-0.57525	200.106	-0.96985	193.7184	-0.91946	555.6375	-0.95595	542.1536	266150.375	259.0808	-0.88071	389.3778	-0.21539	9579280	0.75825	303.541	52.9325	52.6099	89.2746	87.0318	42762.5312	73.7142	-1.3489	83.1345	2533930
010	2018-11-25t0945	1543161011.56	adult	90.1871	42.1902	-185.6074	1306.1142	77.7341	84108.8412	264809.7326	4602894.8372	1494.11	-0.068884	200.158	-1.2089	192.2619	-1.2297	680.3069	0.29039	557.3004	298654.75	256.5008	-1.2228	369.6233	-0.74693	8773530	0.042675	133.444	57.9663	57.7147	93.0471	91.305	40847.6953	78.4819	-0.79656	87.5007	2540840
010	2018-11-25t1322	1543174022.57	adult	93.8013	45.8044	-181.9932	1309.8342	81.4665	88225.3718	277816.1714	5045377.4563	1875.88	0.53736	213.612	-0.69149	206.0111	-0.69635	665.7322	0.11231	547.9039	306236.8125	271.5439	-0.79558	382.7473	-0.55996	9815020	0.5445	182.532	59.6839	59.1422	98.01	95.0683	45084.6055	80.6937	-0.61998	90.4903	2742360
010	2018-11-25t1745	1543189809.53	adult	98.1865	50.1896	-177.608	798.1986	92.0551	48909.2873	155352.5959	2565697.7856	1464.82	-0.18341	222.996	-0.40143	209.8465	-0.70005	776.8107	1.3617	707.249	198863.5312	309.6766	0.56919	509.6235	2.3582	5698660	-2.1748	146.801	59.1941	58.3814	106.8248	103.727	27347.1387	82.8606	-0.49918	97.6226	1512700
010	2018-11-25t2122	1543202823.64	adult	101.8016	53.8047	-173.9929	1354.621	84.4016	90212.0678	284070.2478	5124871.5921	2397.93	1.3224	216.828	-0.89779	208.9431	-0.9104	700.7363	0.46891	549.7403	330046.8125	277.6621	-0.92658	380.0743	-0.85796	10193100	0.4987	193.391	58.4989	57.7785	102.443	99.3362	48250.6367	80.9054	-0.94292	93.5556	2750030
010	2018-11-26t0145	1543218606.59	adult	106.1857	58.1888	-169.6088	1310.1827	85.354	93305.7645	293933.9886	5580787.7677	1278.25	-0.55363	218.804	-0.98078	210.5518	-1.0092	626.1779	-0.45389	521.4746	304322.4375	288.3556	-0.674	409.597	-0.2327	10619900	0.63592	336.645	59.7752	58.8733	111.4068	105.9336	54143.7031	83.6595	-0.74881	98.5769	2901250
010	2018-11-26t0522	1543231622.49	adult	109.8013	61.8044	-165.9932	1386.3555	85.0699	95752.4891	301489.2831	5599866.4896	1150.31	-0.78565	215.635	-1.3018	209.4321	-1.2136	561.9505	-1.2722	507.0715	280413.3125	276.1678	-1.3398	369.9901	-1.3573	10750900	0.62468	326.045	61.0442	60.2822	106.0834	102.8465	52935.5938	83.3894	-0.93919	96.4771	3043480
010	2018-11-26t0945	1543247404.18	adult	114.1851	66.1882	-161.6094	1334.5746	86.4031	95394.3512	300488.7067	5748967.953	702.082	-1.5253	217.315	-1.3772	211.2621	-1.2758	492.9935	-2.1787	488.1049	245017.75	283.0576	-1.2249	389.4215	-0.96032	10787300	0.54946	265.704	63.6969	61.5316	166.0094	162.7348	82506.6719	90.7472	-0.18559	139.9791	3161850
010	2018-11-26t1322	1543260422.87	adult	117.8014	69.8045	-157.9931	1300.6208	83.7142	89361.3767	281437.7617	5201254.5369	805.983	-1.3761	222.864	-1.1892	218.0774	-1.0152	530.5799	-1.7395	514.0252	247250.2344	280.3012	-1.4729	377.3123	-1.3684	10374100	0.23562	239.773	64.7364	62.3744	169.1261	164.7092	78812.75	93.8162	0.022455	140.5159	3013410
010	2018-11-26t1746	1543276228.93	adult	122.1919	74.195	-153.6026	806.2784	83.3515	50039.1319	158630.3671	2628790.1692	1080.19	-0.96782	236.196	-0.58768	225.1641	-0.76068	735.3096	0.8401	700.6356	192651.125	313.5698	-0.20217	525.747	2.637	6174150	-2.3484	157.928	67.3727	66.2788	116.5035	114.2183	30523.9199	93.4598	-0.22503	108.3812	1761120
010	2018-11-26t2122	1543289222.18	adult	125.8012	77.8043	-149.9933	1340.2555	85.795	96338.3351	303554.0164	5814890.3439	1386.43	-0.51274	234.107	-0.8133	228.209	-0.69503	614.8187	-0.7019	535.1599	308638.9688	302.5165	-0.7975	386.8759	-1.2778	11731100	0.91297	313.712	65.8612	63.3316	160.5213	151.9814	80581.7188	96.9942	0.023422	132.3148	3300300
010	2018-11-27t0145	1543305012.46	adult	130.1874	82.1905	-145.6071	1344.9927	83.1245	91781.9033	289095.3817	5336634.4945	1265.66	-0.72312	237.67	-0.73471	231.0564	-0.65297	627.4205	-0.54412	557.9868	299907	307.1144	-0.73649	395.7452	-1.1085	11359700	0.6297	326.212	64.258	62.4916	133.9607	128.678	64033.207	92.1514	-0.70915	118.1761	3071270
010	2018-11-27t0522	1543318022.43	adult	133.8012	85.8043	-141.9933	1505.9409	85.8381	100090.7984	315004.2892	5726557.1422	1472	-0.42689	232.916	-1.1032	226.3759	-1.0109	589.3984	-1.0338	483.155	307665.9375	300.1216	-1.1509	373.7034	-1.7932	12148700	1.036	322.814	64.2588	62.6071	131.6011	127.893	68695.75	91.3195	-0.93487	116.8632	3351670
010	2018-11-27t0945	1543333810.71	adult	138.1869	90.19	-137.6076	1418.036	84.7976	96507.2751	303965.4362	5521159.7215	1077.3	-1.0466	237.632	-0.94217	231.2433	-0.838	573.665	-1.2359	516.0018	288553.5	307.8561	-0.93874	391.5585	-1.3534	11944600	0.86035	314.076	65.9599	63.6821	149.4436	143.4746	75170.1406	97.1817	-0.47296	130.0169	3315480
010	2018-11-27t1322	1543346825.18	adult	141.802	93.8051	-133.9925	1371.4176	84.8474	91849.9416	289245.1819	5243912.8341	905.439	-1.3199	235.115	-1.1749	229.5234	-1.0189	547.3066	-1.5745	513.2079	262159.875	299.4876	-1.4063	398.3846	-1.2085	11249300	0.43092	229.004	68.7302	66.7823	145.7549	140.4779	69816.5781	98.2226	-0.49921	126.6491	3288470
010	2018-11-27t1722	1543361226.71	adult	145.8024	97.8055	-129.9921	1315.3083	82.2919	92274.2755	290724.2651	5414303.3923	1794.89	0.0090915	242.694	-0.81939	235.0992	-0.77857	642.234	-0.32017	540.2855	308914.5625	318.6575	-0.66581	416.8168	-0.73129	11656600	0.61481	282.448	69.9071	67.4794	155.4496	150.8493	74771.2656	101.9394	-0.2728	136.8785	3357640
010	2018-11-27t2122	1543375622.38	adult	149.8012	101.8043	-125.9933	1402.1393	82.7667	95725.3575	301725.6954	5443487.3311	984.024	-1.2261	241.281	-0.98727	234.6431	-0.88509	585.0688	-1.0572	532.6725	291949.3125	308.775	-1.2007	418.7334	-0.72301	12026700	0.77297	575.754	74.2882	71.0739	214.7193	178.9507	107144.9062	108.4929	0.21027	144.7251	3702890
010	2018-11-28t0122	1543390021.95	adult	153.8011	105.8042	-121.9934	1412.4502	84.1313	95605.8109	300975.4817	5552332.5632	1102.5	-1.0559	242.874	-0.97055	235.518	-0.90696	564.7302	-1.31	508.4898	281235.6562	323.546	-0.64408	413.6521	-0.90836	12090500	0.76704	300.072	70.8115	68.0568	160.9339	155.8834	80145.0781	104.798	-0.28388	142.5474	3525070
010	2018-11-28t0522	1543404421.97	adult	157.8011	109.8042	-117.9934	1431.2432	87.8583	98244.364	309347.2992	5757231.2226	1397.35	-0.61534	245.706	-0.87556	237.7444	-0.84501	612.2559	-0.65619	504.4384	313475	330.1421	-0.44596	418.7136	-0.80255	12565900	0.9708	263.229	70.3304	67.378	168.3053	162.7276	86172.3281	106.0376	-0.30754	148.6362	3596840
010	2018-11-28t0922	1543418821.76	adult	161.8011	113.8042	-113.9934	1382.3725	89.2612	98322.7415	309596.2554	5979384.3205	1657.65	-0.21865	244.636	-1.0077	236.1913	-1.0013	638.5515	-0.28029	516.8377	326938.375	326.5526	-0.68607	418.8362	-0.83159	12519700	0.90839	328.77	71.0292	67.7876	163.9408	159.789	83937.6953	107.7743	-0.28957	146.3636	3635060
010	2018-11-28t1322	1543433199.77	adult	165.7949	117.798	-109.9996	1116.2287	96.4344	83424.1532	263598.8583	5209043.1221	2315.97	0.79843	244.033	-1.109	235.4229	-1.1082	649.8453	-0.10139	500.0103	282032.875	324.0362	-0.87311	412.9187	-1.0252	10589100	-0.056395	304.718	73.1097	69.4557	178.9849	173.9402	77679.4375	112.1948	-0.054357	159.4425	3172380
010	2018-11-28t1722	1543447597.91	adult	169.7944	121.7975	-106.0001	1330.3274	88.469	97698.2794	307901.1317	6004537.8966	1247.51	-0.84285	243.382	-1.2078	233.9089	-1.254	590.521	-0.85826	507.5348	300575.1875	330.0008	-0.69312	430.8284	-0.55851	12368900	0.76834	300.621	72.3276	68.7363	173.0403	168.6953	88077.5078	111.2445	-0.26733	154.1017	3675760
010	2018-11-28t2122	1543461997.86	adult	173.7944	125.7975	-102.0001	1449.0525	87.7174	101655.6929	320111.1216	6058432.9328	1203.35	-0.90683	249.837	-0.8834	240.5297	-0.91993	579.879	-0.96515	491.9331	306756	341.7263	-0.27807	435.6675	-0.45556	13215400	1.1262	285.863	73.2146	69.4378	184.9468	177.7991	97836.875	112.5666	-0.29372	161.018	3872760
010	2018-11-29t0122	1543476397.89	adult	177.7944	129.7975	-98.0001	1479.4975	91.7736	102863.8914	323766.451	6246423.177	1197.62	-0.90712	247.062	-1.1021	237.5739	-1.1444	584.4612	-0.87021	510.1866	313271.1875	337.5861	-0.52081	440.8721	-0.3446	13226700	1.0959	301.44	71.8342	68.0292	176.826	171.1059	94778.7422	112.1331	-0.44916	155.2637	3845720
010	2018-11-29t0522	1543490798.56	adult	181.7946	133.7977	-93.9999	1435.9388	92.0352	102623.8144	323199.5709	6303232.9178	991.606	-1.2249	252.676	-0.82871	243.2561	-0.86698	527.2939	-1.5785	476.7754	281574.9375	352.3863	0.0010003	436.93	-0.47289	13487300	1.1765	307.96	73.5848	68.6458	198.3119	191.5564	105898.5625	120.197	-0.0087363	174.1187	3927810
010	2018-11-29t0922	1543505197.32	adult	185.7943	137.7974	-90.0002	1440.7826	91.6086	100701.6137	317254.4633	6108233.8583	1072.95	-1.0815	256.79	-0.64479	247.5813	-0.67035	594.2289	-0.67543	528.3279	311970.1875	351.1539	-0.12262	455.6394	-0.025088	13461400	1.1341	304.068	74.1928	69.9783	183.0272	177.2808	96089.2969	117.7573	-0.3015	161.057	3889340
010	2018-11-29t1322	1543519600.04	adult	189.795	141.7981	-85.9995	1552.6984	86.0783	102385.3039	322144.6132	5955786.0533	1028.93	-1.1366	257.094	-0.67987	246.7094	-0.76931	571.4435	-0.93248	516.4865	305150.8438	358.5534	0.086801	457.8372	-0.0020793	13719800	1.2134	387.547	77.4301	71.624	229.8702	209.3167	122750.6875	128.2111	0.23109	181.6247	4132060
010	2018-11-29t1722	1543534001.45	adult	193.7954	145.7985	-81.9991	1448.7743	87.3347	101269.8574	318817.3458	6043741.4768	1051.22	-1.0811	249.825	-1.1325	240.2865	-1.1704	592.853	-0.62307	531.6251	312433.5	344.0517	-0.51782	458.8352	-0.0076466	13164300	0.9615	269.028	76.0439	71.0987	184.5582	180.8197	97262.1719	123.9375	-0.16031	166.3076	4007060
010	2018-11-29t2122	1543548397.74	adult	197.7944	149.7975	-78.0001	1446.7169	88.2333	98559.9517	310343.8158	5800204.617	1760.23	0.10792	256.524	-0.8052	244.2855	-0.99035	683.5383	0.55548	555.0309	351338.6562	360.2457	0.0055382	475.6575	0.35686	13165800	0.94349	348.805	75.452	70.0298	198.7614	193.5522	102163.3672	124.3448	-0.25526	176.5706	3872500
010	2018-11-30t0122	1543562798.25	adult	201.7945	153.7976	-74	1331.759	91.9493	98997.7248	312152.9953	6154882.3324	1301.45	-0.6182	251.414	-1.1168	240.4044	-1.2325	645.1499	0.10748	564.1434	332252.1875	345.3357	-0.57184	486.491	0.57119	12947300	0.84343	288.286	79.0315	74.197	192.2924	185.3589	99030.5938	126.3292	-0.26297	171.1957	4069960
010	2018-11-30t0522	1543577198.58	adult	205.7946	157.7977	-69.9999	1439.9214	90.4167	97660.4696	307490.097	5793237.6754	941.668	-1.1908	257.044	-0.85479	246.7283	-0.93223	552.1052	-1.014	513.7178	281021.5625	359.1682	-0.15678	457.8618	-0.10205	13071700	0.87846	315.946	81.5624	75.7411	213.4487	208.4918	108645.4062	134.1541	0.024856	188.3626	4147770
010	2018-11-30t0922	1543591597.8	adult	209.7944	161.7975	-66.0001	1425.5771	91.7806	101516.4547	319685.4095	6141391.4904	1451.02	-0.30723	256.295	-0.9283	245.5269	-1.027	613.274	-0.21739	517.2991	323808.6875	356.5061	-0.29952	455.966	-0.16372	13532600	1.0398	336.992	81.9768	76.185	209.4569	203.2166	110593.2578	134.8991	-0.060352	184.8514	4328460
010	2018-11-30t1322	1543605997.67	adult	213.7944	165.7975	-62.0001	1492.1935	86.3819	101075.5634	318080.9846	5903127.2498	1485.61	-0.21655	257.631	-0.89612	246.3403	-1.0181	606.328	-0.26721	505.764	319534.8438	360.5395	-0.22488	455.5872	-0.19115	13564800	1.0372	312.76	82.669	76.2605	218.4854	213.3299	115141.8047	138.4183	-0.0087412	195.0694	4352690
010	2018-11-30t1722	1543620397.84	adult	217.7944	169.7975	-58.0001	1438.6929	88.9189	99775.6072	314069.583	6050064.9511	1454	-0.2374	259.621	-0.8336	248.7049	-0.93373	631.7129	0.080489	521.4237	328490.6875	366.9664	-0.081257	467.9909	0.055383	13485800	0.99532	343.96	81.5228	75.0661	228.1988	220.6275	118663.375	137.2411	-0.17318	198.453	4234620
010	2018-11-30t2122	1543634796.68	adult	221.7941	173.7972	-54.0004	1448.2301	91.9568	102844.5967	323851.835	6312665.0559	1115.14	-0.79325	262.269	-0.74309	251.4941	-0.83278	598.6127	-0.29202	527.6225	320856.4062	363.1053	-0.25323	462.1329	-0.089776	14036100	1.1846	339.638	79.4538	73.2277	207.9457	201.846	111458.8984	134.5533	-0.39234	185.7317	4252210
010	2018-12-01t0122	1543649198.2	adult	225.7945	177.7976	-50	1427.6007	91.6612	100558.7528	316664.2924	6040969.8702	1117.74	-0.76169	267.283	-0.54673	256.2242	-0.64589	598.0001	-0.2663	538.3188	313352.0625	371.914	-0.047435	480.823	0.28268	13991700	1.1603	333.988	79.9801	73.4458	228.2134	220.8945	119583.8203	136.3815	-0.40844	198.4258	4186800
010	2018-12-01t0522	1543663598.33	adult	229.7945	181.7976	-46	1423.2906	92.6581	99832.5095	314342.3069	6013946.8218	1353.02	-0.31256	267.202	-0.58978	255.4439	-0.71705	597.4575	-0.23917	516.7564	310677.9062	371.9343	-0.10134	465.4196	-0.061553	13884900	1.1153	398.301	79.806	72.9737	223.2498	217.0873	116089.8828	137.3232	-0.45933	192.9371	4147040
010	2018-12-01t0922	1543677997.79	adult	233.7944	185.7975	-42.0001	892.6651	123.8672	79259.6127	252205.2976	6233231.907	1324.7	-0.32828	268.616	-0.56407	257.5047	-0.65851	646.7238	0.40442	555.1081	266450.2188	363.677	-0.38481	479.6389	0.21211	11043900	0.10915	340.567	79.0305	74.0519	202.6815	195.4671	83504.7969	126.2345	-0.97513	172.4604	3249260
010	2018-12-01t1322	1543692397.24	adult	237.7942	189.7973	-38.0003	1300.0808	91.1522	99383.4275	313338.7074	6291975.7463	1551.18	0.12648	265.818	-0.7213	253.7476	-0.8535	621.678	0.13052	515.5096	321407.5	371.1513	-0.22208	462.6943	-0.155	13726100	1.0609	326.533	81.1751	74.1995	218.1974	210.7183	112808.0312	140.82	-0.4908	192.7715	4191640
010	2018-12-01t1722	1543706797.94	adult	241.7944	193.7975	-34.0001	1083.8947	94.1606	81939.9574	259243.1705	5141690.1967	1397.57	-0.11569	266.874	-0.70737	255.5808	-0.80314	655.2645	0.58803	540.6745	279142.6875	369.3708	-0.31422	488.5956	0.35708	11368300	0.23598	291.873	79.9382	74.7007	193.5476	187.9914	82451.2812	129.9019	-0.97565	172.3939	3405210
010	2018-12-01t2122	1543721197.53	adult	245.7943	197.7974	-30.0002	1439.9079	92.8101	104349.9551	328539.2532	6558785.731	1163.55	-0.5208	268.19	-0.68145	256.6146	-0.78689	596.4756	-0.10906	520.6095	323886.25	373.7065	-0.2364	472.9476	0.024976	14560000	1.3713	414.205	82.5538	75.7278	210.5053	203.9325	114304.3672	142.0314	-0.60273	187.5932	4481840
010	2018-12-02t0122	1543735607.77	adult	249.7972	201.8003	-25.9973	917.9153	109.9416	74774.9381	237442.4318	5229965.5898	646.276	-1.4962	268.218	-0.70746	258.9496	-0.71461	483.1072	-1.5123	474.6778	187928.6875	365.6416	-0.48878	449.4736	-0.45873	10413600	-0.082342	270.386	84.3547	78.4149	198.0503	193.5466	77041.5547	139.0941	-0.78254	180.1727	3275070
010	2018-12-02t0522	1543750007.38	adult	253.7971	205.8002	-21.9974	1096.7946	106.1006	85163.0604	269092.3674	5773455.0833	601.244	-1.5703	271.725	-0.58624	263.2926	-0.55855	486.4189	-1.444	480.3651	215483.5625	371.335	-0.36802	451.8433	-0.41713	12024600	0.50173	287.769	87.088	80.1316	209.7956	203.631	92939.4531	147.7095	-0.546	189.7537	3853900
010	2018-12-02t0922	1543764405.04	adult	257.7964	209.7995	-17.9981	966.2838	115.4486	81158.0083	257637.3659	5904987.7442	887.863	-0.9735	273.771	-0.5256	263.8425	-0.55936	529.7009	-0.85623	491.7088	223533.7656	377.56	-0.23183	458.3374	-0.29087	11535400	0.33932	291.053	87.6225	79.8516	218.4716	213.7198	92195.0312	151.6333	-0.47822	196.6955	3691980
010	2018-12-02t1322	1543778803.8	adult	261.7961	213.7992	-13.9984	1033.1673	104.4872	81541.4883	257828.0359	5531539.2612	640.718	-1.4607	276.911	-0.41916	268.8848	-0.37443	492.587	-1.3159	485.5938	208856.9062	378.7698	-0.22938	459.9951	-0.26193	11734400	0.42266	332.36	89.3143	81.6886	221.1918	214.6097	93785.3438	152.8862	-0.50409	198.9004	3784780
010	2018-12-02t1722	1543793197.86	adult	265.7944	217.7975	-10.0001	977.5381	103.6863	76843.0419	243179.9335	5101992.9169	770.967	-1.1695	272.827	-0.61305	262.0497	-0.67874	532.8952	-0.75178	509.2477	212625.1875	379.5304	-0.2387	472.8489	-0.0043867	10873800	0.12291	405.624	83.6474	77.583	225.0253	210.4249	89785.1094	137.8159	-1.0951	193.5	3333850
010	2018-12-02t2122	1543807598.34	adult	269.7945	221.7976	-6	1063.0011	99.2245	80008.4501	253002.1083	5115113.1534	812.072	-1.0593	273.443	-0.61144	262.6571	-0.67628	539.8297	-0.62565	510.5987	224029.2969	380.2114	-0.25017	474.8688	0.033117	11340800	0.30304	299.889	85.7718	78.9929	218.8358	214.2456	90816.8359	145.1333	-0.90604	195.8974	3557300
010	2018-12-03t0122	1543821998.3	adult	273.7945	225.7976	-2	1044.7206	100.6507	79898.9183	252506.2515	5214038.559	740.689	-1.1943	274.211	-0.60361	264.2749	-0.6325	520.6639	-0.85724	499.2512	216075.5	376.2581	-0.38602	465.6278	-0.16071	11364100	0.32268	350.451	86.9004	80.1962	216.0102	210.4943	89644.2266	145.84	-0.94545	191.8045	3601410
010	2018-12-03t0522	1543836398.04	dead	277.7945	229.7976	2	1024.4762	100.2375	79236.2802	250509.2957	5229059.0637	631.098	-1.4235	272.592	-0.69464	262.8628	-0.71274	506.0771	-1.0325	498.545	207997.7031	375.12	-0.44653	465.421	-0.16975	11190200	0.27002	303.857	86.8261	80.0669	216.8714	211.2477	89134.1562	144.9771	-1.0373	192.5341	3564300
011	2018-11-21t1322	1542828441.13	egg	-2.1959	-58.1917	-329.9904	159.4547	30.254	3128.1989	9982.2257	58134.8124	0	-0.12315	0	-0.62232	0	-0.61956					0	-0.61832	0	-0.59264	0	2.9081	0	0	0				0	-0.71305	0	0
011	2018-11-21t1746	1542844251.43	larva	2.1959	-53.8	-325.5986	159.8145	27.2986	2998.712	9540.896	51798.3527	0	-0.34152	0	-0.82272	0	-0.81618					0	-0.81882	0	-0.73898	0	1.3661	0	0	0				0	-0.84172	0	0
011	2018-11-21t2122	1542857232.87	larva	5.8018	-50.194	-321.9927	153.8553	28.0368	2824.3748	9004.1956	48805.8282	0	-0.50388	0	-0.99519	0	-0.98542					0	-0.99185	0	-0.86196	0	0.53959	0	0	0				0	-0.95358	0	0
011	2018-11-22t0146	1542873034.19	larva	10.1911	-45.8047	-317.6034	153.8553	28.0398	2824.7601	9007.1836	48812.6519	0	-0.68498	0	-1.2161	0	-1.2022					0	-1.2141	0	-1.0158	0	-0.21885	0	0	0				0	-1.0986	0	0
011	2018-11-22t0522	1542886033.65	larva	13.802	-42.1938	-313.9925	174.4343	30.8134	3992.3267	12712.7276	81424.0236	175.084	-0.47046	113.348	0.49976	113.134	0.55285	158.067	-0.98495	156.8143	3477.4731	141.6153	0.46491	153.5977	-0.19396	246078	-0.40531	93.0774	43.3491	43.0323	73.8256	70.9439	1624.163	61.5264	0.56186	68.4346	94110.8
011	2018-11-22t0946	1542901832.99	larva	18.1908	-37.8051	-309.6037	235.8285	41.6384	6371.8407	20438.1591	150037.8425	211.517	-0.56713	154.32	1.0443	153.7426	1.1114	201.228	-0.9289	200.019	7042.9795	183.8387	0.8722	194.9479	-0.067163	529472	-0.61774	108.859	53.9712	53.9121	85.7878	84.4203	3002.5735	72.5505	0.81891	81.0178	185175
011	2018-11-22t1322	1542914833.26	larva	21.8019	-34.1939	-305.9926	385.9335	59.6739	14769.3825	48020.9503	507057.9074	771.685	0.36479	123.706	0.36443	113.9659	0.25636	544.579	0.34408	528.3329	43021.7422	166.8273	0.49807	427.997	1.3476	972578	-0.53987	95.8822	51.1124	50.7671	82.3664	81.1918	6506.9429	69.6776	0.67276	77.9703	401846
011	2018-11-22t1746	1542930636.44	larva	26.1917	-29.8041	-301.6028	636.1082	39.7843	19893.8906	62684.8097	531282.9859	1230.29	1.0327	130.519	0.30625	123.9794	0.26163	406.9951	-0.2891	322.0125	43548.4805	180.995	0.52744	215.2751	-0.17967	1384160	-0.59031	95.5316	45.0682	44.7655	77.2079	75.8381	8261.2451	64.2124	0.41279	72.913	477948
011	2018-11-22t2122	1542943632.99	larva	29.8019	-26.194	-297.9926	475.9698	40.2031	15331.8632	48381.6205	423607.8286	305.139	-0.79336	141.612	0.36364	140.5566	0.43484	218.7079	-1.1641	212.6086	17934.0508	186.5493	0.46075	205.6254	-0.36347	1155840	-1.1823	244.983	50.2417	49.8124	84.4682	81.2885	6926.3911	69.2379	0.51378	78.0654	410073
011	2018-11-23t0146	1542959435.86	larva	34.1915	-21.8043	-293.603	652.8748	46.7922	24523.8149	77354.489	771928.1144	1379.85	0.96608	183.156	1.0205	174.8714	0.9644	784.0381	1.2065	720.2427	101924.9609	214.5604	0.72097	482.4705	1.473	2376810	-0.44754	142.673	54.2044	54.0099	86.2146	84.3988	11207.8945	73.0669	0.56784	81.2107	703411
011	2018-11-23t0522	1542972432.1	larva	37.8016	-18.1942	-289.9929	893.5556	54.7174	39891.51	125733.8987	1468556.4045	1117.22	0.36876	126.798	-0.33752	120.763	-0.36739	551.093	0.1135	505.4145	116280.6094	158.2267	-0.40011	328.1118	0.25659	2663400	-0.53549	228.739	44.6588	44.2753	76.6716	74.2942	16177.71	63.3908	0.10258	71.4613	938059
011	2018-11-23t0946	1542988237.22	larva	42.1919	-13.8039	-285.6026	944.7886	62.4831	49404.501	155736.8277	2162503.8992	866.819	-0.21251	132.002	-0.48205	125.6651	-0.51373	523.6323	-0.099805	517.9332	135620.75	169.9672	-0.45934	313.2127	0.0023394	3418840	-0.28911	161.227	43.8507	43.5474	76.4235	74.8644	19793.6973	62.4962	-0.075536	71.3665	1135730
011	2018-11-23t1322	1543001232.84	larva	45.8018	-10.194	-281.9927	873.4546	54.6812	41259.8956	130075.652	1610613.9003	1182.23	0.1994	142.228	-0.47317	134.9091	-0.52189	615.6866	0.28212	562.1531	133603.9844	180.2862	-0.50352	357.7735	0.22913	3083490	-0.88554	444.944	43.0979	42.7193	77.5205	73.7212	16821.9531	61.7863	-0.24994	70.1559	934363
011	2018-11-23t1746	1543017037.31	larva	50.192	-5.8039	-277.6025	992.7849	60.1548	51303.0951	161688.3109	2192053.4927	772.242	-0.62316	168.873	-0.088169	164.123	-0.052871	480.3048	-0.50905	466.0676	129682.3047	214.6583	-0.10648	342.799	-0.045745	4543530	-0.093543	146.887	54.6132	54.2753	87.6724	85.7282	23671.543	73.7675	0.19722	82.8104	1469370
011	2018-11-23t2122	1543030032.55	larva	53.8017	-2.1941	-273.9928	1173.5842	62.6952	60134.1211	189257.746	2625038.0953	1180.47	-0.068776	182.278	0.052298	176.2853	0.066504	581.6946	-0.051158	520.6115	183815.4844	225.2089	-0.11688	366.0122	0.025658	5744860	0.50335	302.033	55.61	55.2589	90.018	87.4791	28445.6719	74.7446	0.13297	83.8515	1752660
011	2018-11-24t0146	1543045830.02	adult	58.1899	2.1941	-269.6046	1281.1473	74.4964	72695.699	228926.6411	3579824.5415	1010.72	-0.45778	155.369	-1.0599	150.3906	-1.0204	519.4322	-0.52154	456.8723	197903.6562	197.6202	-1.124	285.0958	-0.861	5906030	0.21972	390.625	43.8665	43.4871	77.4029	74.7931	29490.5215	62.506	-0.97533	71.2567	1667500
011	2018-11-24t0522	1543058832.01	adult	61.8016	5.8058	-265.9929	1042.9769	75.9517	63811.1983	201091.5579	3314249.564	1140.69	-0.31889	168.78	-0.85984	162.9781	-0.83457	550.4918	-0.43624	463.2512	183864.25	221.613	-0.72871	310.4242	-0.72987	5623060	-0.2842	218.416	44.6494	44.2731	78.9471	76.6399	26368.3398	64.1432	-1.0803	73.3574	1487540
011	2018-11-24t0945	1543074623.02	adult	66.188	10.1921	-261.6065	802.9378	83.665	56726.4413	180014.5414	3262312.0487	1403.09	0.031316	170.945	-1.0726	165.0253	-1.0429	655.7621	0.18428	576.1973	194105.5938	209.7786	-1.4016	352.584	-0.38537	5051940	-1.01	224.584	54.3545	54.0076	89.0783	86.7804	26367.1914	73.9545	-0.34121	82.7182	1606340
011	2018-11-24t1322	1543087632.28	adult	69.8017	13.8058	-257.9928	1103.0914	76.5499	68659.4118	216332.7029	3625117.1384	1259.92	-0.25264	179.646	-0.96258	171.1135	-1.0306	595.7978	-0.30515	503.7182	213891.4062	243.7035	-0.54015	360.4838	-0.36393	6436370	-0.31794	182.725	51.6762	51.2991	85.7784	83.8989	30794.4453	71.1903	-0.83892	80.3017	1851450
011	2018-11-24t1745	1543103419.75	adult	74.1871	18.1912	-253.6074	1266.6732	77.2307	77658.959	244458.3059	4101512.735	743.948	-1.1494	180.512	-1.2051	175.3432	-1.122	453.2602	-1.5484	441.8201	184023.6562	238.6549	-0.98116	335.9945	-0.81907	7316520	-0.026034	129.929	55.469	55.1321	88.6075	87.4186	35974.6406	75.1176	-0.54734	84.1091	2248270
011	2018-11-24t2122	1543116432.06	adult	77.8016	21.8058	-249.9929	1157.9192	74.1922	71644.3535	225724.2329	3702740.0052	960.391	-0.83781	205.413	-0.2812	198.9442	-0.24638	565.8881	-0.69456	534.2113	211642.125	267.5565	-0.12195	354.538	-0.64881	7682440	-0.012899	134.456	53.6214	53.3181	87.663	86.1298	32785.9492	73.6066	-0.95317	82.5652	2005440
011	2018-11-25t0145	1543132218.59	adult	82.1868	26.1909	-245.6077	896.6651	86.2765	60651.3239	191969.5549	3417223.2495	887.753	-1.0038	194.715	-1.032	188.6073	-0.97338	581.669	-0.63174	575.1458	183807.4062	248.0796	-1.1099	419.1699	0.40678	6150270	-1.2435	199.517	50.1444	49.6212	86.2894	84.1788	27267.4414	70.8809	-1.6161	80.5736	1583860
011	2018-11-25t0522	1543145232.51	adult	85.8017	29.8059	-241.9928	1214.0471	86.0681	84519.8517	266341.1617	4981464.8609	1067.74	-0.74055	195.712	-1.1914	189.2935	-1.1419	562.9467	-0.88214	536.1142	247696.5312	265.2983	-0.63311	359.1697	-0.82425	8611520	0.14444	251.236	57.914	57.0335	125.5987	118.2078	55263.4102	79.768	-0.38718	96.0066	2548270
011	2018-11-25t0945	1543161019.73	adult	90.1871	34.1912	-237.6074	1300.6718	73.8766	81299.9997	256046.2721	4238156.9732	1131.97	-0.67199	213.918	-0.4948	206.1208	-0.51351	590.922	-0.66686	539.6793	251141.8438	283.2945	-0.13493	376.904	-0.58811	9072260	0.23034	155.841	59.2493	58.8836	95.0036	93.2466	40376.5195	80.0356	-0.55322	89.5466	2512760
011	2018-11-25t1322	1543174030.8	adult	93.8013	37.8054	-233.9932	1304.9721	79.8195	83392.3535	262693.047	4496534.4653	1193.34	-0.59929	212.317	-0.75985	205.0273	-0.74802	609.8148	-0.5081	526.9167	265879.25	281.2669	-0.39645	372.309	-0.79907	9240050	0.18542	313.458	60.4453	59.5462	119.556	107.2228	52126.4336	82.9676	-0.27264	96.8733	2630580
011	2018-11-25t1745	1543189817.7	adult	98.1865	42.1907	-229.608	959.4745	84.6787	64199.1492	203136.5549	3554255.9096	1192.32	-0.63522	209.904	-1.1029	204.2345	-0.99914	647.0325	-0.13332	612.1199	216755.9062	268.5093	-1.1369	398.6489	-0.30434	7026130	-1.3503	332.707	62.4644	61.6721	110.1962	106.7637	36915.7188	86.1134	-0.021052	99.2712	2090870
011	2018-11-25t2122	1543202831.82	adult	101.8015	45.8057	-225.993	1225.0913	78.5153	79660.0891	251002.4087	4438103.529	878.388	-1.179	222.712	-0.57975	214.969	-0.58644	576.6475	-0.99396	566.5903	239885.3438	296.5878	-0.13755	428.9298	0.35167	9248780	-0.085617	268.285	61.9802	61.4321	101.6666	99.1092	42293.3047	84.3846	-0.44897	95.4055	2573910
011	2018-11-26t0145	1543218614.79	adult	106.1857	50.1899	-221.6088	1168.4907	94.3538	87672.6092	276553.3144	5518365.9042	1155.69	-0.75306	221.456	-0.83621	215.1943	-0.75757	600.3989	-0.76543	553.6704	273781.9062	299.2352	-0.21749	385.214	-0.85698	10096000	0.31325	366.739	69.7776	64.9699	214.1281	195.4854	97642.4141	117.8924	3.9106	174.7566	3181090
011	2018-11-26t0522	1543231630.68	adult	109.8012	53.8054	-217.9933	1313.2379	76.7522	80048.321	251996.2265	4270220.8447	1944.79	0.49333	235.536	-0.21013	227.0354	-0.25366	679.9142	0.17622	549.8854	284884.0312	304.8768	-0.12872	407.3115	-0.37861	9847980	0.071	307.089	62.8483	61.7553	133.451	112.1349	55915.9766	86.6454	-0.51068	101.4252	2627750
011	2018-11-26t0945	1543247412.38	adult	114.185	58.1892	-213.6095	1341.3027	78.6814	84793.6105	266943.9726	4629760.1582	1367.5	-0.46795	235.006	-0.39948	228.6334	-0.32175	616.6025	-0.6354	506.7856	273154.9375	300.9468	-0.46515	378.2132	-1.2614	10396400	0.31131	209.086	62.0723	60.9495	119.6388	112.7867	52999.9688	87.4689	-0.60052	103.5385	2746020
011	2018-11-26t1322	1543260431.11	adult	117.8013	61.8055	-209.9932	1351.9567	78.3926	84605.6243	266381.6174	4625899.8258	1192.93	-0.76684	234.956	-0.51647	228.5047	-0.43896	603.1088	-0.82461	546.7435	266574.0625	304.4043	-0.44335	388.3575	-1.0675	10372800	0.23483	184.776	59.2396	57.8739	115.4079	110.3327	51010.2812	86.4375	-0.88264	103.0618	2615310
011	2018-11-26t1746	1543276237.26	adult	122.1919	66.1961	-205.6026	1354.4559	80.441	84570.1679	266176.1965	4590897.2473	1367.93	-0.51949	233.904	-0.71625	225.5296	-0.74032	609.9254	-0.75766	534.9232	269587.0312	307.7033	-0.45455	417.5779	-0.35576	10324500	0.13249	287.736	60.982	60.0102	110.6074	106.6459	48888.4766	85.7944	-1.1322	100.3766	2691750
011	2018-11-26t2122	1543289230.36	adult	125.8011	69.8053	-201.9934	841.1328	81.5255	57352.2562	181601.9169	3245862.3268	1058.32	-1.02	241.005	-0.42355	233.9839	-0.37115	669.1812	-0.0049957	654.2598	200085.1875	307.1809	-0.59568	449.8813	0.4829	7202190	-1.7666	411.331	62.4929	60.5532	131.827	124.4613	39416.2773	93.7465	-0.35003	113.9782	1867540
011	2018-11-27t0145	1543305020.65	adult	130.1873	74.1915	-197.6072	1305.6914	78.9868	86273.99	271706.1731	4798377.3029	1529.34	-0.31893	240.99	-0.5454	233.175	-0.53309	641.3008	-0.36516	547.1147	288585.375	310.9156	-0.57095	416.961	-0.50995	10838300	0.32571	302.988	64.9522	63.1319	134.0389	126.4292	60317.4961	93.7438	-0.53218	114.6672	2921160
011	2018-11-27t0522	1543318030.62	adult	133.8012	77.8054	-193.9933	1329.4918	81.5485	86218.8583	271488.6378	4818302.8394	1188.88	-0.85823	238.716	-0.76998	231.3793	-0.72568	596.1312	-0.94662	526.7537	268259.0312	310.7291	-0.68693	395.4728	-1.1755	10731500	0.22137	226.22	64.0655	62.306	130.4421	124.3473	58698.9375	92.7181	-0.7837	113.4326	2880060
011	2018-11-27t0945	1543333818.9	adult	138.1868	82.191	-189.6077	1357.7897	82.3205	91544.3998	288267.9015	5205336.9154	1148.24	-0.9392	239.814	-0.81568	231.8938	-0.80059	587.9936	-1.0494	524.8933	280472.9375	317.5067	-0.51484	431.2642	-0.22151	11434600	0.57281	548.949	68.1921	65.0563	221.1498	192.7076	105488.4766	98.7417	-0.30992	144.3882	3251470
011	2018-11-27t1322	1543346833.43	adult	141.802	85.8062	-185.9925	1374.4867	79.5214	88566.9581	278797.6703	4916213.6485	1513.98	-0.40099	247.607	-0.44545	240.078	-0.40746	612.5974	-0.72084	535.3764	283020	323.145	-0.36492	411.0162	-0.84766	11433200	0.5328	214.542	64.6758	62.596	140.7809	135.9982	65040.7734	96.037	-0.7213	123.8539	2986400
011	2018-11-27t1722	1543361235.1	adult	145.8024	89.8066	-181.9921	1274.4008	81.5216	84469.4515	266026.6322	4744178.4035	1695.33	-0.14112	241.596	-0.88399	233.8057	-0.85405	627.7814	-0.51014	486.3115	276851.625	317.6996	-0.708	398.738	-1.2479	10635600	0.061054	238.593	71.1075	68.2607	161.0397	156.4433	71018.5078	106.9207	0.2175	140.5009	3130300
011	2018-11-27t2122	1543375630.54	adult	149.8012	93.8053	-177.9933	1339.3938	83.1784	92724.9739	292207.9682	5329969.9106	2194.6	0.60045	247.628	-0.61124	239.448	-0.60275	656.9996	-0.10725	513.6933	317330.8125	324.2925	-0.51772	434.9753	-0.25938	11957400	0.7362	305.057	68.9797	66.9222	146.8815	140.9813	70943.7656	99.6372	-0.63399	128.2787	3330890
011	2018-11-28t0122	1543390030.03	adult	153.801	97.8052	-173.9935	728.9374	90.8505	51766.3492	164211.0111	3139286.1515	658.713	-1.7274	236.673	-1.3398	232.8512	-1.0644	408.6865	-3.3799	398.7246	110345.3516	301.5636	-1.608	370.2859	-2.141	6381410	-2.1915	367.343	69.6391	68.3505	128.4336	123.8597	34677.0703	95.9291	-1.101	114.7294	1877680
011	2018-11-28t0522	1543404430.11	adult	157.8011	101.8052	-169.9934	1381.9539	81.7424	90958.6959	286335.893	5189028.9013	1528.48	-0.41616	241.789	-1.1097	232.6941	-1.1442	599.2416	-0.82926	524.829	284040.5	319.649	-0.90352	432.7563	-0.40577	11461000	0.41183	244.054	68.5523	66.0543	154.9466	150.7829	73444.6719	101.2901	-0.73009	134.7101	3249450
011	2018-11-28t0922	1543418829.92	adult	161.801	105.8052	-165.9935	1348.4658	83.2062	91199.6648	287213.7484	5245196.4585	1369.22	-0.65944	254.754	-0.40263	246.7458	-0.37581	592.414	-0.89457	509.8432	281989.0625	335.0902	-0.31721	440.0844	-0.2369	12101600	0.70218	387.121	69.1997	66.7192	162.4848	156.5622	77342.7812	103.3972	-0.66442	139.1709	3287190
011	2018-11-28t1322	1543433207.96	adult	165.7949	109.7991	-161.9996	1372.0541	82.9086	90062.1131	283548.5113	5095951.1041	1913.78	0.17934	250.917	-0.69771	242.2661	-0.70319	644.4335	-0.17333	526.7619	302883.75	331.3265	-0.56155	441.0743	-0.24578	11776800	0.51484	264.049	71.8754	69.1933	166.1287	158.7188	78080.5	105.8575	-0.5764	142.2362	3373470
011	2018-11-28t1722	1543447605.97	adult	169.7944	113.7985	-158.0001	1349.5223	83.0432	91228.5714	287276.1696	5224429.2594	2260.52	0.72921	246.737	-1.0082	237.4684	-1.0443	624.2719	-0.41099	508.7341	297153.4375	329.0006	-0.73525	439.6836	-0.31703	11724700	0.46647	348.194	74.7338	71.4243	201.3397	194.5475	95837.7031	110.0023	-0.36529	168.3146	3551280
011	2018-11-28t2122	1543462005.96	adult	173.7944	117.7985	-154.0001	1361.4782	85.6558	91617.6216	288445.9111	5327220.4351	1605.05	-0.27785	246.586	-1.0758	236.3304	-1.1661	612.0612	-0.5409	528.5663	292565.2188	331.9895	-0.68182	454.1474	0.040127	11769300	0.46552	327.113	72.739	69.3251	187.4279	180.6484	89590.5469	109.9428	-0.49188	158.4403	3471760
011	2018-11-29t0122	1543476405.97	adult	177.7944	121.7985	-150.0001	1378.5027	82.6032	89295.0668	281052.4433	5000045.7452	1398.6	-0.58965	252.094	-0.80699	243.2113	-0.81683	595.2283	-0.72925	508.054	277376.4062	334.2149	-0.65788	437.774	-0.426	11737500	0.43269	295.015	76.0446	72.7704	190.4533	182.4444	88751.25	111.5963	-0.4878	159.2115	3540640
011	2018-11-29t0522	1543490806.75	adult	181.7946	125.7987	-145.9999	1432.6965	81.8127	93449.9439	294157.0603	5251911.8247	1957.24	0.31418	255.025	-0.6923	245.4209	-0.74237	610.6122	-0.49605	509.0673	297978.75	341.42	-0.43553	451.1165	-0.10819	12423800	0.71438	289.475	71.9505	69.0893	178.8861	173.4676	87296.4375	105.7726	-0.99924	148.3161	3505140
011	2018-11-29t0922	1543505205.4	adult	185.7942	129.7984	-142.0003	1364.7126	82.7435	93235.4839	293632.8485	5378036.0596	1173.87	-0.91933	246.48	-1.2356	237.8979	-1.2209	561.2701	-1.1002	504.754	272777.2812	329.7093	-0.95473	441.4278	-0.38149	11968100	0.50073	317.785	73.7179	70.1891	191.9047	182.1484	93265.7031	110.7128	-0.761	158.8651	3579450
011	2018-11-29t1322	1543519608.28	adult	189.795	133.7992	-137.9995	1339.8759	85.0428	88867.4314	279773.2805	5077874.7831	1981.62	0.4072	258.772	-0.58511	248.7644	-0.65404	633.2508	-0.14223	553.5464	293828.375	346.0318	-0.38595	474.8884	0.41492	11985500	0.49462	274.249	72.9361	69.7345	180.142	172.9604	83585.8828	109.8064	-0.9101	152.2872	3378180
011	2018-11-29t1722	1543534009.58	adult	193.7954	137.7995	-133.9991	1315.7747	85.6635	88448.1051	278529.2457	5129414.4312	1805.64	0.15107	257.53	-0.70462	247.9995	-0.74434	607.521	-0.43701	530.8686	280067.1875	345.0391	-0.48163	463.2855	0.098484	11868300	0.43619	396.054	72.6615	69.2981	189.5961	178.7801	87403.7969	110.1195	-0.97469	153.2067	3348600
011	2018-11-29t2122	1543548405.82	adult	197.7943	141.7985	-130.0002	762.4935	119.6818	63922.0723	204263.2806	4723448.8992	1878.47	0.30252	257.224	-0.76705	247.5905	-0.81081	660.9022	0.27051	593.091	220080.4375	341.0318	-0.6772	474.1618	0.32205	8549110	-0.88895	214.052	72.2449	70.4822	136.0732	132.1082	45312.3906	103.4958	-1.424	123.2017	2401130
011	2018-11-30t0122	1543562806.31	adult	201.7945	145.7986	-126	1316.8918	85.5161	91416.9736	287983.2098	5361728.757	1694.36	0.033523	254.75	-0.93904	242.86	-1.1018	630.1066	-0.080618	540.6335	299930.75	350.3632	-0.39915	468.8576	0.16986	12125300	0.52341	368.855	73.7169	69.7242	192.3173	184.5295	91543.0156	114.571	-0.88894	160.6481	3508700
011	2018-11-30t0522	1543577206.8	adult	205.7946	149.7988	-121.9999	1391.5924	84.8669	93583.1818	294561.5834	5484584.3093	1804.34	0.25145	257.69	-0.82112	247.6565	-0.88383	600.4904	-0.41226	530.4502	293039.2812	352.177	-0.38943	463.8639	0.03189	12561300	0.68328	433.61	74.9936	70.9703	204.0589	194.6541	99580.7578	116.6673	-0.86285	165.9488	3655640
011	2018-11-30t0922	1543591605.94	adult	209.7943	153.7985	-118.0001	741.5542	122.2773	64331.9655	205313.9786	4800400.3335	2523.46	1.5018	267.404	-0.36289	254.8259	-0.553	723.238	1.1433	641.4327	241561.4844	363.9439	-0.059461	522.3934	1.2951	8928090	-0.69341	197.502	72.9743	70.7218	145.2833	142.3674	48524.6133	106.8107	-1.4221	130.411	2436470
011	2018-11-30t1322	1543606005.79	adult	213.7943	157.7985	-114.0002	851.4072	91.4186	59729.4871	189336.8382	3537042.4862	1033.19	-0.98661	255.166	-1.0188	246.4076	-1.0148	498.7051	-1.5935	478.9867	155097.2969	342.9971	-0.77589	433.7291	-0.66421	7934900	-1.0498	378.163	74.6803	70.9526	210.8602	198.9467	65577.5312	112.1064	-1.2325	160.0187	2322330
011	2018-11-30t1722	1543620405.92	adult	217.7943	161.7985	-110.0002	1416.2667	85.6102	95803.8282	301585.5268	5596573.04	2033.2	0.75833	257.157	-0.95353	245.6138	-1.0845	605.3201	-0.24391	535.145	302054.7188	354.0973	-0.47528	465.3794	-0.00042343	12830600	0.75578	369.577	76.5983	72.0589	208.3616	199.9517	103972.4531	119.7956	-0.953	167.5594	3821790
011	2018-11-30t2122	1543634804.73	adult	221.794	165.7982	-106.0005	868.852	91.1457	61033.1665	193731.2666	3722030.0998	999.419	-0.99459	262.978	-0.70939	254.5786	-0.686	479.073	-1.7625	462.1243	152345.2188	357.4641	-0.42195	431.2103	-0.74483	8357710	-0.86909	329.459	80.6064	76.0416	207.3014	200.4688	65921.8516	124.9481	-0.80533	172.8718	2561750
011	2018-12-01t0122	1543649206.49	adult	225.7945	169.7987	-102	1262.5051	83.6193	86930.1246	273976.4221	4994742.8628	1498.91	-0.089686	262.617	-0.76317	251.6213	-0.85934	611.3319	-0.1019	523.637	276933.3438	358.5718	-0.43774	456.0025	-0.23889	11893400	0.40796	344.085	83.3415	78.0709	218.5836	207.7687	99018.375	132.5552	-0.56706	180.5701	3774370
011	2018-12-01t0522	1543663606.46	adult	229.7945	173.7987	-98	1332.0752	84.466	91060.8666	286736.0434	5360169.7244	1965.42	0.7814	259.94	-0.91889	248.7776	-1.0188	620.7303	0.048197	516.9595	294226.1875	354.6285	-0.59672	449.4039	-0.39471	12314400	0.55707	399.279	82.1236	76.8561	222.6318	208.0319	105527.4688	129.2059	-0.78481	175.6197	3890520
011	2018-12-01t0922	1543678006	adult	233.7944	177.7985	-94.0001	1398.3607	86.2531	95338.3306	300113.9089	5630336.1437	1715.93	0.38145	258.67	-1.0048	247.2302	-1.1126	581.786	-0.39921	519.3716	289147.6562	357.0483	-0.571	457.5303	-0.2441	12846300	0.74657	337.115	81.8034	76.5602	219.551	210.664	109116.8281	130.0326	-0.82732	181.1364	4062600
011	2018-12-01t1322	1543692405.36	adult	237.7942	181.7984	-90.0003	1352.1794	87.2728	93814.7543	295366.2923	5585402.9067	1734.73	0.46519	253.905	-1.2392	243.2742	-1.307	598.8912	-0.15324	525.1746	292857.7812	349.6244	-0.81733	459.1099	-0.22844	12399000	0.59273	398.201	82.4441	77.3125	228.086	214.9984	111534.0312	129.4299	-0.92289	180.5816	4025990
011	2018-12-01t1722	1543706806.11	adult	241.7944	185.7986	-86.0001	1403.1203	87.537	97004.4696	305411.0231	5746771.4362	1848.08	0.73088	256.445	-1.1538	246.7933	-1.1774	603.5422	-0.058941	530.1207	304788.8125	349.324	-0.86142	446.8873	-0.49199	12950000	0.79355	383.504	83.5254	78.2236	227.5802	208.8052	114928.0156	131.1859	-0.92799	179.3849	4217860
011	2018-12-01t2122	1543721205.66	adult	245.7943	189.7984	-82.0002	1361.5472	87.0696	95184.6855	299780.1441	5662830.3043	1694.01	0.49531	260.853	-0.99168	249.1971	-1.0987	584.5843	-0.25909	522.2254	289953.8125	365.1421	-0.46791	455.3106	-0.33235	12929700	0.79585	363.997	83.6838	77.5594	226.3994	214.7753	112294.1016	135.6821	-0.83417	182.1126	4147950
011	2018-12-02t0122	1543735616.25	adult	249.7972	193.8014	-77.9973	815.6589	94.5277	56688.0357	179860.2929	3339542.4374	1292.98	-0.2324	260.544	-1.0296	247.3614	-1.1977	604.7961	0.036311	561.6004	179019.6562	372.7679	-0.29707	486.3753	0.28767	7692300	-1.0471	347.831	84.615	76.3733	246.4214	236.8109	72940.75	146.0053	-0.53383	198.5574	2498170
011	2018-12-02t0522	1543750015.64	adult	253.797	197.8012	-73.9975	813.9107	100.3684	63798.3853	202741.9902	4277561.9967	2141	1.4993	258.788	-1.1269	247.1157	-1.2294	686.9952	1.1354	595.1708	228082.4219	357.0359	-0.75172	476.4602	0.080946	8582430	-0.72487	431.108	85.2875	79.0751	249.2934	230.989	82765.4219	139.5069	-0.83809	195.3504	2828480
011	2018-12-02t0922	1543764413.42	adult	257.7964	201.8006	-69.9981	1301.6996	89.8877	95873.0817	302124.0524	5969122.2262	1850.28	0.98383	268.543	-0.74351	259.1274	-0.75422	628.3578	0.42923	528.4045	313550.5625	364.7827	-0.57436	450.1223	-0.4574	13392800	1.0047	399.353	87.3485	81.8656	222.8069	209.0592	111180.6562	140.5223	-0.87021	182.1202	4356240
011	2018-12-02t1322	1543778812.05	adult	261.796	205.8002	-65.9985	1422.3858	88.9244	98491.1012	310032.2159	5961034.7849	1456.49	0.23247	271.265	-0.65409	262.5427	-0.63588	559.255	-0.43484	512.4644	286897.8125	370.7224	-0.44506	451.4016	-0.43664	13910800	1.2065	335.536	87.2095	81.7017	217.2192	203.2503	111433.4609	141.3566	-0.90734	181.7068	4472190
011	2018-12-02t1722	1543793206.02	adult	265.7944	209.7985	-62.0001	1354.8324	90.2679	97949.2544	308482.3253	6085513.7736	1850.38	1.1186	272.77	-0.61542	262.5803	-0.65691	622.1196	0.44495	532.0518	317281	376.1583	-0.32909	462.6433	-0.21258	13892200	1.2158	397.765	88.1228	82.5133	216.2623	203.8912	110293.75	143.2334	-0.9072	183.7825	4488090
011	2018-12-02t2122	1543807606.54	adult	269.7945	213.7987	-58	1336.9872	89.5374	94077.5604	296203.5403	5765335.9058	1299.51	-0.0032228	274.287	-0.57642	264.9613	-0.5817	558.5522	-0.37063	523.4346	273690.5625	380.1191	-0.25264	463.3573	-0.2026	13427400	1.0626	378.5	90.3772	84.3001	229.0219	211.0977	112220.7031	147.749	-0.81607	187.6155	4424330
011	2018-12-03t0122	1543822006.54	adult	273.7945	217.7987	-54	1316.7253	87.8496	93156.3946	293391.8846	5618940.3397	1281.09	0.0037805	274.571	-0.5887	263.8238	-0.65097	575.6121	-0.096749	519.3414	279171.8438	384.2023	-0.17294	471.8786	-0.032202	13313700	1.0362	390.927	90.4308	84.147	222.6993	209.7806	108009.1797	148.8349	-0.84328	189.0374	4384900
011	2018-12-03t0522	1543836406.18	adult	277.7944	221.7986	-50.0001	1367.2651	89.3322	96485.6409	303855.574	5856209.1747	1749.69	1.1172	274.776	-0.60426	263.7845	-0.67508	575.8258	-0.051102	525.4012	289640.375	381.5899	-0.27292	471.505	-0.044167	13802000	1.2312	384.2	90.9346	84.2561	223.9953	210.5373	112669.6406	150.2972	-0.85725	193.3881	4567650
011	2018-12-03t0922	1543850805.68	adult	281.7943	225.7984	-46.0002	919.2959	93.1258	63430.9458	200902.3559	3894053.0744	743.328	-1.1485	278.092	-0.49123	264.967	-0.64926	514.9589	-0.8782	500.7916	170451.375	395.1202	0.060395	462.8315	-0.22834	9183420	-0.46155	389.316	96.2984	88.6267	236.0349	216.7774	78127.5469	158.6015	-0.64128	197.1236	3180060
011	2018-12-03t1322	1543865205.77	adult	285.7943	229.7985	-42.0002	1334.9594	86.8337	91422.2612	287833.2535	5458316.4213	1613.56	0.95504	278.399	-0.50264	265.3932	-0.65425	585.2628	0.17592	535.9139	279170.3438	392.6096	-0.036772	474.9076	0.017773	13254600	1.0616	392.669	94.6415	87.4445	236.6428	220.619	112878.6094	157.3602	-0.74664	198.5635	4505880
011	2018-12-03t1722	1543879606.6	adult	289.7945	233.7987	-38	991.0783	87.8245	64741.0545	205132.1653	3586643.5838	1541.91	0.85961	278.407	-0.52622	264.7794	-0.70132	588.2548	0.27013	530.8516	198830.125	391.4104	-0.098659	475.6906	0.029986	9400130	-0.36603	322.367	91.6925	85.1044	195.4358	191.0153	66057.3047	149.4994	-1.0694	179.9602	3095910
011	2018-12-03t2122	1543894006.46	adult	293.7945	237.7987	-34	1289.166	92.9802	91514.9334	288353.6373	5714192.6952	1535.06	0.92389	278.404	-0.55003	266.6632	-0.64692	537.8649	-0.43911	503.8808	256561.5625	391.8959	-0.11507	463.7304	-0.22497	13261200	1.0985	341.914	97.8205	90.1006	229.9505	220.6072	109686.4062	163.4947	-0.66984	201.6269	4659480
011	2018-12-04t0122	1543908406.25	adult	297.7944	241.7986	-30.0001	991.2842	94.6163	67434.0843	213349.9676	3955497.2462	1659.94	1.3392	275.957	-0.67414	261.4532	-0.87928	603.0275	0.606	534.2432	212265.6875	395.0163	-0.060149	485.718	0.23358	9699070	-0.23639	329.138	95.3716	87.5328	203.645	198.8507	71683.0547	159.0238	-0.87815	190.1797	3352030
011	2018-12-04t0522	1543922806.14	adult	301.7944	245.7986	-26.0001	1193.2727	93.002	86231.0594	271889.1616	5415411.0889	629.094	-1.3556	275.539	-0.71448	264.5227	-0.7766	497.0611	-1.0007	486.6954	223180.4219	390.0644	-0.22272	452.9174	-0.46337	12357400	0.79034	405.926	101.784	93.2456	251.8021	240.2143	113059.1328	172.7141	-0.49505	215.0798	4564810
011	2018-12-04t0922	1543937205.9	adult	305.7943	249.7985	-22.0002	1202.3259	98.3508	88171.5912	278033.081	5660595.1312	668.353	-1.2353	276.071	-0.7155	265.1186	-0.77371	494.7001	-1.0099	481.0865	227067.3438	391.6086	-0.20965	450.8976	-0.51175	12662300	0.92545	365.966	102.147	93.2598	242.0217	233.6225	111087.9375	173.6536	-0.52741	214.2598	4685070
011	2018-12-04t1322	1543951605.94	adult	309.7943	253.7985	-18.0001	1190.7805	98.6001	87107.421	274662.0611	5605251.0937	657.535	-1.2541	278.116	-0.65403	267.2455	-0.70891	502.8078	-0.84751	491.6124	227771.9219	397.6106	-0.075004	457.8068	-0.36947	12597500	0.91948	334.163	104.185	94.42	249.2323	242.5035	112902.2109	179.7229	-0.39483	221.6428	4719170
011	2018-12-04t1722	1543966005.91	adult	313.7943	257.7985	-14.0002	1136.1719	93.7208	81318.5137	256355.4035	5120284.0816	664.069	-1.2235	277.696	-0.6937	267.038	-0.73796	513.2043	-0.63896	502.4011	217598.6094	397.9264	-0.093933	465.0632	-0.21799	11749300	0.60657	377.686	106.654	96.6366	262.6552	251.5283	111365.8281	186.1584	-0.25174	229.5924	4512530
011	2018-12-04t2122	1543980405.83	adult	317.7943	261.7985	-10.0002	1143.3561	94.7434	85022.7325	268194.7146	5418212.9054	668.824	-1.1982	277.223	-0.73536	267.38	-0.7446	506.8163	-0.71112	495.2917	224519.625	392.8666	-0.25946	459.4379	-0.34271	12253800	0.82392	423.104	107.606	97.4583	268.4859	256.0332	118939.2656	189.3436	-0.21295	233.0061	4756400
011	2018-12-05t0122	1543994805.98	adult	321.7944	265.7985	-6.0001	1144.1955	95.9225	84933.9039	267922.1716	5492186.0349	1195.49	0.59721	282.478	-0.54025	271.1609	-0.61226	549.2427	0.082873	526.1144	242765.2812	404.9144	0.043969	480.2278	0.10515	12470800	0.93082	431.615	109.21	98.2278	282.3024	274.0352	124777.6562	194.3764	-0.1158	244.7373	4821400
011	2018-12-05t0522	1544009206.18	adult	325.7944	269.7986	-2.0001	1178.5812	95.505	86422.6658	272531.7825	5534077.8215	993.748	-0.014562	282.876	-0.54511	271.0386	-0.63701	567.7945	0.48549	544.7326	255507.5156	402.1975	-0.056651	488.5966	0.28733	12716700	1.0518	418.851	109.453	97.6914	284.6155	271.974	128076.9688	195.2935	-0.14869	248.6356	4920460
011	2018-12-05t0922	1544023606.78	dead	329.7946	273.7987	2.0001	1198.2817	95.3446	86781.1092	273660.5987	5510592.941	1014.65	0.1475	284.838	-0.48473	272.087	-0.61418	578.6629	0.76864	549.8695	261555.625	406.6018	0.039731	490.2936	0.32557	12859000	1.1334	460.937	111.58	98.7687	294.9896	283.6915	133335.3125	202.9467	0.030305	257.979	5037300
012	2018-11-21t1322	1542828449.39	egg	-2.1959	-74.1902	-301.9903	164.615	26.5334	2967.0576	9428.5666	49451.1748	0	-0.12315	0	-0.62232	0	-0.61955					0	-0.61832	0	-0.59264	0	2.9081	0	0	0				0	-0.71305	0	0
012	2018-11-21t1746	1542844259.8	larva	2.1959	-69.7985	-297.5985	167.5146	27.3808	3122.5025	9925.0828	53807.3769	0	-0.34152	0	-0.82272	0	-0.81618					0	-0.81882	0	-0.73898	0	1.3661	0	0	0				0	-0.84172	0	0
012	2018-11-21t2122	1542857241.15	larva	5.8018	-66.1925	-293.9926	173.3836	27.4759	3283.0043	10430.1285	57194.7193	0	-0.50388	0	-0.99519	0	-0.98542					0	-0.99185	0	-0.86196	0	0.53959	0	0	0				0	-0.95358	0	0
012	2018-11-22t0146	1542873042.48	larva	10.1911	-61.8033	-289.6034	135.7114	22.7596	2334.3775	7435.3559	35119.1626	190.805	-0.28916	125.044	0.8257	124.2592	0.86869	179.3424	-0.82038	178.6776	2331.4512	158.6282	0.81863	172.7962	0.032187	161307	0.0083314	104.227	51.2631	50.963	86.1075	81.977	1119.3979	71.5571	0.90471	79.2905	66129.4
012	2018-11-22t0522	1542886041.93	larva	13.802	-58.1923	-285.9924	173.9119	27.7389	3280.8519	10428.4709	57320.9325	0	-0.82264	0	-1.4082	0	-1.3907					0	-1.4079	0	-1.1464	0	-0.72218	0	0	0				0	-1.2264	0	0
012	2018-11-22t0946	1542901841.24	larva	18.1907	-53.8036	-281.6037	173.9096	27.8016	3292.636	10468.6121	57735.2509	0	-0.97847	0	-1.6563	0	-1.6343					0	-1.6589	0	-1.3113	0	-1.2398	0	0	0				0	-1.3944	0	0
012	2018-11-22t1322	1542914841.51	larva	21.8019	-50.1924	-277.9925	174.0064	27.1928	3229.7112	10266.5955	55491.4638	0	-1.0987	0	-1.8748	0	-1.8487					0	-1.8806	0	-1.453	0	-1.6106	0	0	0				0	-1.5457	0	0
012	2018-11-22t1746	1542930644.75	larva	26.1917	-45.8026	-273.6027	303.2887	33.7292	7729.0868	24425.8111	171143.2784	1261.64	1.0905	210.35	1.8154	193.6968	1.6064	909.9556	1.7821	884.4875	38218.1328	293.8576	2.2108	704.5656	3.1255	876108	-1.1123	103.256	54.6939	54.4907	87.2636	84.7481	3665.072	73.7378	0.73358	82.5843	227800
012	2018-11-22t2122	1542943641.21	larva	29.8018	-42.1925	-269.9926	286.7405	37.4541	8277.8204	26226.0944	207023.0827	266.712	-0.86279	141.604	0.36348	139.2327	0.40831	211.4157	-1.1951	208.5164	9513.7051	186.6876	0.4629	203.7501	-0.37649	627730	-1.6981	234.299	47.3145	46.9555	82.2316	78.0943	3700.4204	66.6029	0.42044	74.2539	209745
012	2018-11-23t0146	1542959444.21	larva	34.1916	-37.8028	-265.6029	396.9811	38.4411	12450.709	39325.728	333978.1746	301.563	-0.93789	197.153	1.3094	196.8533	1.4272	256.0026	-1.129	252.7704	17152.1738	231.7281	1.0015	247.0562	-0.21842	1309290	-1.4343	231.432	55.8976	55.8522	92.3181	86.5585	6185.3115	74.8013	0.63362	83.7914	371216
012	2018-11-23t0522	1542972440.36	larva	37.8016	-34.1927	-261.9928	432.0242	36.2127	12310.4251	38824.2857	300491.0194	839.794	-0.11266	213.936	1.5433	210.6797	1.612	505.5317	-0.095213	479.3745	33365.0938	249.4936	1.1627	340.6381	0.34928	1410910	-1.6466	108.284	57.0084	56.8459	88.9725	87.8287	5872.186	76.3443	0.62617	84.499	375971
012	2018-11-23t0946	1542988245.44	larva	42.1919	-29.8024	-257.6025	568.5347	43.0534	18882.907	59613.9384	518480.2217	2000.34	1.7162	200.057	1.0783	188.0347	0.94444	1090.4348	2.618	961.2114	110133.9219	233.6168	0.70203	616.6507	2.3345	2010570	-1.4826	186.792	59.2587	59.1339	92.6507	90.5722	9357.7178	78.6709	0.64012	87.2094	595550
012	2018-11-23t1322	1543001241.08	larva	45.8018	-26.1925	-253.9926	743.2034	47.1808	27318.7458	86157.9098	828602.1169	861.847	-0.33746	159.376	-0.057073	148.0938	-0.19573	654.7637	0.47726	654.5324	94940.7422	219.4607	0.25564	496.2702	1.3302	2309190	-1.5192	108.264	43.0154	42.5484	77.4053	75.8989	11223.7686	62.9787	-0.19222	72.1455	623250
012	2018-11-23t1746	1543017045.54	larva	50.1919	-21.8024	-249.6025	702.5752	54.4399	29511.1256	93086.7944	1050042.2504	929.974	-0.36352	173.593	0.036216	161.8591	-0.11367	591.6245	0.077972	560.7767	92293.4219	242.9814	0.49331	448.6606	0.83707	2701620	-1.5409	133.178	54.9379	54.351	89.8792	88.4784	14021.1523	75.3118	0.28323	84.6465	854998
012	2018-11-23t2122	1543030040.77	larva	53.8017	-18.1926	-245.9927	814.2997	45.5544	30465.2454	95940.0994	960023.5199	2591.13	2.2225	189.583	0.26206	183.6338	0.28138	697.4772	0.59099	529.5068	112991.3125	229.0802	-0.026861	323.2218	-0.35021	3058170	-1.5376	120.681	55.3542	55.0973	88.4579	86.357	14330.1738	74.7548	0.13363	83.073	892919
012	2018-11-24t0146	1543045838.23	larva	58.1899	-13.8044	-241.6045	963.1329	54.5221	44305.4822	139692.542	1669768.362	1319.77	0.040733	171.492	-0.54234	163.7335	-0.58502	685.4213	0.46703	616.6777	160388.5938	216.3008	-0.63414	463.6467	0.84812	3997150	-1.1735	180.788	54.394	54.1418	88.6638	86.6427	20747.3301	74.0903	-0.053551	82.9813	1267810
012	2018-11-24t0522	1543058840.2	larva	61.8016	-10.1928	-237.9929	864.2092	55.2114	39370.1401	124075.9159	1511248.5198	2027.21	1.1122	206.427	0.45038	197.9156	0.39908	938.2146	2.0391	854.2487	195148.6406	267.3631	0.57736	523.4706	1.4794	4274270	-1.2417	182.104	50.0804	49.5739	88.5109	86.4087	18410.2617	72.1512	-0.34509	82.5682	1036970
012	2018-11-24t0945	1543074631.26	larva	66.188	-5.8064	-233.6065	1014.2536	61.65	51316.9756	161620.7648	2192608.1584	912.298	-0.7631	195.399	-0.1366	192.9572	0.038675	548.8622	-0.5604	521.1392	148192.7812	258.0923	0.11829	413.6146	0.32257	5258000	-0.86791	293.841	56.1698	55.7863	93.0334	90.5309	25119.0234	77.3763	0.031908	87.391	1511470
012	2018-11-24t1322	1543087640.52	larva	69.8016	-2.1927	-229.9928	1029.0623	73.8677	60104.5935	189491.637	2937265.9227	812.707	-0.97893	183.694	-0.7962	177.7001	-0.75753	509.0161	-0.96113	487.1887	160340.0781	237.0352	-0.76488	366.4221	-0.28756	5771120	-0.76716	186.183	55.6619	55.3372	89.8145	88.0331	28291.5742	75.8763	-0.25818	84.8735	1748730
012	2018-11-24t1745	1543103427.94	adult	74.187	2.1927	-225.6074	1061.3027	67.9131	58319.3265	183725.1682	2712196.5225	1647.96	0.32633	222.677	0.66108	216.7827	0.72134	732.2025	0.74825	667.4388	224053.9531	267.5029	0.057604	455.1645	0.93155	6800330	-0.36708	318.827	61.1941	60.806	96.4338	93.6865	29508.7441	81.1171	0.29389	90.1623	1868810
012	2018-11-24t2122	1543116440.23	adult	77.8016	5.8072	-221.9929	1045.8318	67.0072	58924.7095	185682.6489	2769950.3885	1313.43	-0.25857	229.42	0.83589	223.1842	0.88395	735.7643	0.80451	672.197	227351.1719	285.5517	0.55334	470.1106	1.2458	7072560	-0.40975	153.522	54.0861	53.7308	91.1353	89.362	28160.7969	75.5493	-0.66103	85.8636	1667370
012	2018-11-25t0145	1543132226.76	adult	82.1867	10.1924	-217.6077	1142.5981	69.755	70421.7692	222162.3224	3542431.135	1396.78	-0.16313	211.079	-0.23243	205.2138	-0.16276	706.9771	0.56422	655.6453	260167.5625	262.5528	-0.54628	438.3361	0.76186	7759490	-0.21233	307.564	54.6051	54.1902	92.7694	90.5956	34139.1289	76.7671	-0.68946	86.7156	2007340
012	2018-11-25t0522	1543145240.72	adult	85.8017	13.8074	-213.9927	1066.8193	73.5343	63099.2846	198752.9239	3171451.1744	757.037	-1.2561	206.013	-0.67199	198.0145	-0.70344	555.1829	-0.96054	546.7397	183210.3594	268.5379	-0.5041	456.5802	1.1391	6789170	-1.0114	150.037	49.8016	49.1733	88.371	86.163	29162.4258	71.9474	-1.6296	81.8924	1641210
012	2018-11-25t0945	1543161027.88	adult	90.187	18.1927	-209.6074	1217.7583	67.8947	69774.4931	219823.0529	3322213.7602	1842.47	0.51127	235.219	0.61069	229.3993	0.68944	672.1268	0.20279	583.2862	245326.2656	286.7347	0.0047501	449.2423	0.98984	8584080	-0.076334	125.462	57.7478	57.3814	94.0453	92.514	34326.5312	79.0258	-0.71138	88.5877	2107450
012	2018-11-25t1322	1543174038.98	adult	93.8012	21.8069	-205.9932	1160.629	70.6035	68145.1583	214658.7369	3355589.2505	891.927	-1.1012	219.891	-0.36003	214.0431	-0.27442	590.2759	-0.72489	555.5887	210728.5	273.1699	-0.72883	444.0074	0.84331	7829670	-0.69539	209.624	59.582	58.8442	108.0454	104.5501	38572.1953	82.5003	-0.34402	97.1856	2121530
012	2018-11-25t1745	1543189825.87	adult	98.1865	26.1921	-201.608	1160.2631	71.1081	69347.0329	218500.629	3478138.4414	1177.81	-0.65928	237.098	0.35411	231.764	0.46804	640.1131	-0.21303	602.256	232361.0625	300.2072	0.17676	441.758	0.72994	8587460	-0.38048	393.9	56.3662	55.8123	97.2482	94.7343	35301.0977	80.0782	-0.90815	90.9333	2041530
012	2018-11-25t2122	1543202839.99	adult	101.8015	29.8072	-197.9929	1208.6836	71.565	70077.3835	220727.3404	3427087.733	1303.06	-0.4799	252.15	1.0114	247.5074	1.1628	633.6046	-0.3225	582.3231	232532.8906	306.0374	0.25641	476.9431	1.5404	9235490	-0.093839	139.852	59.8993	59.5105	99.5903	97.7614	36549.6328	82.5368	-0.7113	93.3062	2193930
012	2018-11-26t0145	1543218622.91	adult	106.1856	34.1913	-193.6088	1198.6633	71.2599	71862.8022	226387.4979	3600908.2404	1018.25	-0.97669	262.192	1.3845	257.1735	1.5181	584.8561	-0.95326	553.6252	219905.9062	318.7922	0.60313	458.755	1.0259	9839030	0.15498	309.303	65.2793	64.8915	104.2609	101.5834	39202.0977	87.459	-0.23166	97.8261	2449670
012	2018-11-26t0522	1543231638.84	adult	109.8012	37.8068	-189.9933	1153.4881	72.4144	69342.5446	218376.6226	3538067.9031	1596.16	-0.067909	250.677	0.62042	244.6856	0.70886	680.152	0.17914	628.421	246895.1875	304.6164	-0.1397	466.5025	1.1736	9078780	-0.40068	165.44	67.3078	66.9071	105.816	103.7488	38411.2109	89.6109	-0.1204	99.8789	2437690
012	2018-11-26t0945	1543247420.49	adult	114.185	42.1906	-185.6095	1095.8988	80.1079	68422.5058	215763.5943	3588812.6961	1283.26	-0.60181	228.235	-0.77371	217.6733	-0.92371	689.4537	0.27418	625.2804	246824.4375	307.5298	-0.18555	449.0915	0.64275	8149140	-1.0578	353.767	62.5236	61.6239	108.8581	105.0496	38971.1914	88.2276	-0.50449	99.9363	2232410
012	2018-11-26t1322	1543260439.25	adult	117.8013	45.8069	-181.9931	1274.288	73.4526	73369.588	231027.2125	3657766.2956	1227.77	-0.71199	262.6	1.0215	257.3248	1.1538	626.2759	-0.53237	575.8672	240489.9375	326.5482	0.50251	447.3493	0.53937	10070500	0.052267	366.144	64.9061	64.5521	104.8764	102.5651	40272.5469	88.0488	-0.68499	98.6931	2489080
012	2018-11-26t1746	1543276245.51	adult	122.1919	50.1976	-177.6025	1089.5701	74.872	67810.8242	213670.161	3568036.8549	2858.73	1.8034	253.667	0.39235	245.311	0.36146	820.968	1.9316	750.7643	290622.6875	319.7807	0.065017	477.7812	1.3099	8978300	-0.67222	272.71	64.4781	63.9653	106.5676	104.1463	37724.9414	88.1672	-0.85138	99.6853	2282140
012	2018-11-26t2122	1543289238.48	adult	125.8011	53.8067	-173.9934	1190.2142	71.608	69812.4686	220028.1946	3448967.0103	1022.51	-1.0754	249.831	0.075144	244.3084	0.2079	619.6771	-0.63962	570.3853	226182.1562	310.9462	-0.43276	438.9747	0.1781	9117100	-0.63363	280.724	65.3402	64.8243	109.8314	107.1223	40088.4531	89.9468	-0.78697	101.9523	2384460
012	2018-11-27t0145	1543305028.77	adult	130.1873	58.1929	-169.6072	1187.7753	75.8649	72575.588	228588.2301	3772256.4872	1232.59	-0.77381	245.526	-0.28676	235.1697	-0.42022	691.1341	0.27735	659.9791	261939.8125	331.8707	0.34163	490.1003	1.5535	9303220	-0.56927	143.659	66.3809	65.6421	108.871	106.7849	41262.0938	90.8001	-0.85932	102.2151	2515240
012	2018-11-27t0522	1543318038.71	adult	133.8011	61.8068	-165.9933	1224.3011	74.8655	76896.1036	242263.3359	4087497.8038	857.555	-1.363	236.162	-0.91671	230.183	-0.79388	534.3092	-1.7471	491.6593	214792.2969	306.1169	-0.88868	429.6938	-0.20455	9475510	-0.50058	331.042	55.6466	54.6347	100.3458	97.5899	40339.0156	81.068	-2.043	93.0065	2232710
012	2018-11-27t0945	1543333826.99	adult	138.1868	66.1924	-161.6077	1146.402	78.4285	69703.7483	219546.4296	3664686.1255	2266.55	0.75456	249.214	-0.27074	240.2316	-0.32102	790.8042	1.5906	693.0164	287852.7188	312.4638	-0.73635	468.8396	0.84962	9067140	-0.76196	230.305	65.9054	65.2094	110.6988	107.9334	40294.375	89.9999	-1.2235	102.3839	2397840
012	2018-11-27t1322	1543346841.65	adult	141.802	69.8076	-157.9925	1265.7172	75.418	73629.014	231856.185	3679232.0282	843.204	-1.4139	239.078	-0.94346	231.3101	-0.91539	565.9461	-1.3308	549.4608	217889.25	314.243	-0.75676	437.2895	-0.097118	9204490	-0.70188	193.911	67.5161	66.6306	116.2341	113.9554	44750.1172	94.3712	-0.89057	108.5698	2599370
012	2018-11-27t1722	1543361243.29	adult	145.8024	73.8081	-153.992	1202.2885	70.4157	70523.0323	222111.0905	3467656.3555	2218.21	0.64777	272.37	0.92647	265.9141	1.0198	706.007	0.51809	606.1921	260516.5781	338.2329	0.19633	496.7656	1.5532	10038200	-0.26295	195.654	68.7326	67.8519	121.0955	118.0755	44684.2422	96.4504	-0.81306	111.0632	2533140
012	2018-11-27t2122	1543375638.64	adult	149.8011	77.8068	-149.9933	1130.6189	72.3937	69320.2555	218453.5083	3557379.814	768.333	-1.5515	259.425	0.087693	252.6217	0.17135	531.2238	-1.7683	509.3587	192303	346.5372	0.46133	464.6507	0.58771	9383420	-0.62981	176.127	74.4732	73.4779	126.8326	124.7478	45913.3906	103.0075	-0.31268	117.6981	2693690
012	2018-11-28t0122	1543390038.19	adult	153.801	81.8067	-145.9934	1073.3101	79.9217	69354.9374	218735.3417	3752047.7792	1326.93	-0.71636	252.361	-0.40556	241.1467	-0.57456	702.2594	0.5144	630.494	254217.9062	351.369	0.57596	471.3727	0.73224	9123620	-0.77044	225.962	62.0413	61.0064	115.9308	112.9981	41966.9609	91.0968	-1.5462	106.6243	2242980
012	2018-11-28t0522	1543404438.18	adult	157.801	85.8067	-141.9934	1092.6696	77.9213	68118.527	214762.3359	3591387.408	878.068	-1.4041	252.143	-0.49084	245.129	-0.40748	593.1036	-0.91088	566.539	211144.875	335.146	-0.22776	435.4426	-0.32987	8957880	-0.85452	427.328	63.2395	61.9189	119.8736	115.7186	42675	93.2431	-1.4463	109.3457	2246710
012	2018-11-28t0922	1543418838.15	adult	161.801	89.8066	-137.9934	1085.0984	77.5964	67979.854	214309.4723	3557449.4263	1724.6	-0.11634	272.44	0.65505	262.9532	0.58473	717.8516	0.77551	640.6623	254837.2969	355.6633	0.57165	461.8346	0.37184	9659630	-0.50222	243.814	72.209	70.94	134.1167	129.7061	47611.4219	100.8227	-0.88491	120.3088	2560240
012	2018-11-28t1322	1543433216.2	adult	165.7949	93.8005	-133.9995	1237.5357	74.1307	74476.1058	234548.4488	3770942.0571	1628	-0.26057	253.664	-0.53361	244.7153	-0.55823	619.284	-0.50765	554.4453	240901.4688	332.4975	-0.5115	451.4218	0.040662	9864990	-0.40466	286.062	75.263	73.9548	137.5427	132.9959	53504.0938	103.7443	-0.75048	122.7443	2926980
012	2018-11-28t1722	1543447614.17	adult	169.7943	97.8	-130.0001	1134.2423	76.0637	70784.2936	223038.2452	3765873.6097	1784.43	-0.0096238	264.69	0.059911	255.6298	0.026059	739.7261	1.119	628.9058	273698.6562	342.8674	-0.1511	440.9216	-0.28327	9772890	-0.44814	272.871	78.0382	76.3718	154.9535	142.6801	57332.7812	109.314	-0.41957	129.6733	2881330
012	2018-11-28t2122	1543462014.09	adult	173.7943	101.8	-126.0001	1213.9633	72.5924	72024.6732	226767.3994	3643458.8723	1492.05	-0.45478	266.582	0.10744	259.633	0.19972	664.8206	0.15462	631.9434	250637.375	338.5493	-0.40981	426.4707	-0.70224	10032000	-0.3282	248.332	70.5515	68.8865	131.9901	128.8129	49760.2656	102.6104	-1.0457	120.9244	2654990
012	2018-11-29t0122	1543476414.16	adult	177.7943	105.8	-122.0001	1195.3574	72.5457	73549.6708	231865.4809	3763432.2423	1652.02	-0.18935	258.426	-0.43561	249.7159	-0.43886	637.3965	-0.17716	591.3834	245397.6562	340.167	-0.41588	461.9534	0.20929	9924840	-0.37463	200.469	72.6355	71.5118	129.1994	125.0162	49741.7578	101.0369	-1.2479	117.2143	2789570
012	2018-11-29t0522	1543490815.09	adult	181.7946	109.8002	-117.9999	1198.8107	72.0362	70791.406	222942.1546	3549709.6726	789.004	-1.5478	261.934	-0.29107	252.782	-0.31867	543.9797	-1.3617	516.9198	201272.4688	357.614	0.2091	468.956	0.35042	9690260	-0.4735	328.17	77.7258	76.0463	138.3346	135.7028	51183.7891	110.4901	-0.6753	128.0895	2875460
012	2018-11-29t0922	1543505213.57	adult	185.7942	113.7998	-114.0003	1136.3099	77.3618	68919.9102	217136.065	3542395.7408	1621.56	-0.19986	278.594	0.60474	269.2187	0.55979	712.7076	0.85157	639.0404	256574.7344	362.0867	0.30161	475.797	0.48044	10023000	-0.3243	393.404	77.248	75.2583	156.9984	150.6284	56519.4375	110.8476	-0.7522	137.2779	2779150
012	2018-11-29t1322	1543519616.55	adult	189.795	117.8006	-109.9994	1205.9998	75.8294	74215.6259	233678.5244	3915001.8396	914.651	-1.3217	267.632	-0.084776	261.8044	0.077398	532.3482	-1.4323	496.4136	206551.0938	341.0697	-0.57329	436.7177	-0.51858	10363800	-0.17747	324.457	79.393	77.1685	161.7058	155.5594	62741.8359	113.3858	-0.68816	140.9862	3074410
012	2018-11-29t1722	1543534017.86	adult	193.7954	121.801	-105.9991	1199.0309	74.8028	74459.0335	234530.3366	3911289.4836	1830.15	0.1911	264.155	-0.33673	256.7099	-0.26313	636.694	-0.066953	564.7089	247673.9844	336.6906	-0.78762	466.2531	0.16926	10272500	-0.21065	240.991	76.7214	74.5085	156.1106	151.597	60727.0117	110.0074	-0.98129	138.8829	2983540
012	2018-11-29t2122	1543548414.07	adult	197.7943	125.8	-102.0001	1164.1735	74.9853	70686.9417	222652.0423	3629877.2725	1402.69	-0.48053	281.284	0.54433	274.0633	0.62722	623.9251	-0.19499	578.1259	230852.2812	352.6926	-0.26285	469.403	0.21126	10383300	-0.16093	233.597	79.0405	76.7583	155.8897	150.6235	57679.1953	113.2614	-0.87658	137.3229	2917700
012	2018-11-30t0122	1543562814.5	adult	201.7944	129.8001	-98	1154.0251	76.8691	70963.0657	223604.4725	3691076.8019	1126.65	-0.90814	288.527	0.86124	283.3023	1.051	561.5217	-0.9382	521.8771	208324.5469	357.2173	-0.16372	444.9378	-0.37455	10686800	-0.036614	436.601	80.7253	78.486	163.33	154.8239	60595.418	116.6561	-0.77793	142.4424	2989980
012	2018-11-30t0522	1543577215.08	adult	205.7946	133.8002	-93.9999	1159.4533	74.4568	71150.7336	224221.6921	3676222.8423	1123.01	-0.88764	278.855	0.28209	274.8533	0.53431	569.0698	-0.80304	516.2797	211693.9531	351.347	-0.41705	443.3693	-0.42548	10352200	-0.1615	257.888	83.8748	81.2282	169.2105	162.148	62946.2969	123.3959	-0.52128	150.1603	3113770
012	2018-11-30t0922	1543591614.18	adult	209.7943	137.8	-90.0001	1110.4197	71.6793	67326.8293	212132.7433	3414583.8308	1665.38	0.05437	291.123	0.84432	283.1264	0.88949	651.2687	0.25275	585.2209	229246.5781	379.1178	0.43028	463.2744	-0.0032148	10237000	-0.20073	269.042	92.5277	89.5413	176.6195	170.7436	62170.0547	134.1568	-0.096338	158.1869	3253640
012	2018-11-30t1322	1543606013.98	adult	213.7943	141.7999	-86.0002	1113.4375	74.4727	67860.1893	213842.0121	3489528.0811	928.229	-1.1653	301.49	1.2871	296.3187	1.4746	562.9279	-0.80206	512.4908	199839.4062	391.9691	0.76233	456.0558	-0.18101	10682700	-0.031221	507.351	88.2561	84.5609	176.3549	170.0867	62605.9766	134.298	-0.20038	159.2208	3127180
012	2018-11-30t1722	1543620414.18	adult	217.7943	145.8	-82.0001	723.4886	76.917	42879.392	136196.2777	2109656.9096	590.72	-1.7215	267.734	-0.43873	262.6685	-0.25279	444.5577	-2.2198	438.4611	100025.4922	365.0087	-0.1412	419.1744	-0.98781	6002070	-1.7408	295.898	91.5969	88.6388	173.7816	167.971	39100.8672	134.9519	-0.2755	158.3268	2053420
012	2018-11-30t2122	1543634812.96	adult	221.794	149.7996	-78.0004	1217.4177	69.3119	70721.2721	222702.9108	3457374.1514	1609.83	0.067432	292.154	0.67751	281.2857	0.58493	646.1603	0.29289	567.2778	239079.3125	409.4556	1.133	511.529	0.95662	10795400	0.012524	258.319	97.5451	92.2404	184.2635	178.8124	68177.5	147.7999	0.17723	169.5134	3604390
012	2018-12-01t0122	1543649214.8	adult	225.7945	153.8002	-73.9999	1162.4125	70.091	66498.4225	209465.3612	3205630.5381	868.756	-1.2007	284.74	0.26304	276.1921	0.28008	523.3615	-1.1868	498.8329	182129.8125	383.1322	0.28074	466.1574	-0.025498	9904680	-0.30508	257.372	99.5138	93.0614	194.1999	190.3563	67581.5625	154.8378	0.35668	179.3911	3461590
012	2018-12-01t0522	1543663614.66	adult	229.7945	157.8001	-70	469.3845	168.8565	46227.8157	156387.4839	4408788.1154	481.873	-1.8687	268.951	-0.51051	264.9762	-0.28561	415.5177	-2.4857	409.5006	100139.7578	356.4479	-0.54464	398.4131	-1.4554	6474180	-1.5187	343.986	104.304	97.959	234.6058	230.1611	56539.9961	166.8893	0.72619	214.4182	2510800
012	2018-12-01t0922	1543678014.26	adult	233.7944	161.8	-66.0001	1105.909	72.1064	66056.8953	208175.7354	3296465.0907	971.507	-0.969	292.286	0.4849	283.3616	0.48424	550.4597	-0.78688	517.3438	190459.0625	403.1106	0.72283	484.339	0.3091	10094400	-0.22663	320.855	105.054	95.9293	207.2221	201.8165	71698.8359	168.825	0.68235	192.8934	3628130
012	2018-12-01t1322	1543692413.57	adult	237.7942	165.7998	-62.0003	1090.2891	71.9233	63401.7615	199768.5295	3106158.173	835.739	-1.1938	284.766	0.10252	277.0773	0.15674	545.1356	-0.82265	510.0252	180985.0312	386.0816	0.19078	467.5321	-0.055881	9428040	-0.45543	260.384	106.207	97.8798	210.494	206.8232	69884.0156	173.2999	0.74136	198.7095	3516300
012	2018-12-01t1722	1543706814.37	adult	241.7944	169.8	-58.0001	1099.4769	70.234	63456.3326	199903.0035	3104515.9291	765.005	-1.3044	301.965	0.79461	294.199	0.84153	537.0724	-0.89039	519.8648	178308.0625	407.2844	0.72068	487.2273	0.32923	10021000	-0.23896	299.341	113.007	103.8217	216.52	213.05	71884.625	179.7321	0.87379	203.4551	3750240
012	2018-12-01t2122	1543721213.89	adult	245.7942	173.7999	-54.0002	1068.7817	74.1263	63948.0026	201569.8948	3238048.4811	868.032	-1.0869	288.25	0.16676	280.7118	0.22601	544.2448	-0.76806	521.2844	181777.75	393.7194	0.30458	479.9455	0.16676	9622660	-0.37141	318.623	107.615	95.8078	222.6715	218.7503	74372.2734	180.7054	0.80699	207.42	3592520
012	2018-12-02t0122	1543735625.29	adult	249.7974	177.8031	-49.997	1090.7875	71.716	63335.2695	199540.6436	3125799.1588	828.233	-1.1406	290.085	0.21049	280.401	0.17974	542.2634	-0.75949	513.181	180031.4375	395.9445	0.32643	474.69	0.051314	9604140	-0.36932	312.86	110.706	98.2868	231.6967	227.1408	76923.3203	188.969	1.0123	216.9734	3665240
012	2018-12-02t0522	1543750024.32	adult	253.7971	181.8028	-45.9973	728.9975	76.2565	40447.5988	128424.3532	1944217.8221	513.935	-1.7444	285.842	0.0037087	281.8398	0.2106	427.5855	-2.2006	423.4205	90648.125	372.4574	-0.3379	411.0747	-1.242	6055850	-1.6252	286.934	114.002	103.1991	231.1443	227.4097	49002.5898	188.7735	0.91622	217.0344	2415240
012	2018-12-02t0922	1543764421.87	adult	257.7965	185.8021	-41.998	852.5441	85.9832	52859.275	167229.8072	2805317.8449	1314.5	-0.10582	294.589	0.3421	284.3467	0.28804	581.9587	-0.17533	518.0749	160620.5938	402.152	0.42742	481.6103	0.18091	8124760	-0.88253	300.865	110.386	95.0091	236.2071	230.532	65193.1562	192.7678	0.973	220.9971	3044450
012	2018-12-02t1322	1543778820.4	adult	261.7961	189.8017	-37.9984	879.8803	83.7994	54979.1922	173817.0854	2926234.364	537.617	-1.6747	292.246	0.21891	286.9835	0.37169	439.6426	-2.0155	433.5861	126617.0703	382.746	-0.12281	419.9958	-1.0751	8391250	-0.78141	339.838	117.919	102.6637	253.6467	247.1064	73050.2344	202.9612	1.2473	234.5872	3385800
012	2018-12-02t1722	1543793214.32	adult	265.7944	193.8	-34.0001	890.581	81.5141	54589.4369	172544.7056	2836701.792	498.712	-1.7466	296.415	0.36706	292.3784	0.56882	441.8553	-1.9729	437.1211	126370.6094	387.2464	-0.031873	424.4116	-0.99251	8450510	-0.75449	330.591	122.093	109.9761	255.7226	250.6739	73136.6719	207.375	1.3173	238.5286	3480750
012	2018-12-02t2122	1543807614.85	adult	269.7945	197.8002	-29.9999	1043.7257	80.3809	62324.4119	196433.6871	3229812.3811	856.101	-0.96394	296.221	0.33377	288.2768	0.3753	530.4741	-0.75308	495.1761	172934.5625	393.3443	0.10195	455.6395	-0.36064	9638720	-0.31652	300.374	119.384	102.9772	249.5765	245.7508	81361.9531	206.3977	1.2011	235.181	3884650
012	2018-12-03t0122	1543822014.83	adult	273.7945	201.8002	-25.9999	1051.5903	79.9431	64734.5251	204123.1202	3386865.359	889.996	-0.86329	295.529	0.27981	287.1064	0.30253	530.3349	-0.72339	496.4248	179253.2031	396.9229	0.16825	464.168	-0.19072	9983850	-0.18246	325.57	119.521	100.3683	258.1025	253.0216	87238.6484	211.3032	1.2877	242.2024	4037780
012	2018-12-03t0522	1543836414.54	adult	277.7944	205.8001	-22	1036.6638	79.1393	62722.8429	197736.9237	3240609.4617	838.65	-0.95203	295.459	0.25163	287.5977	0.29787	495.1106	-1.1868	466.2473	162396.2812	392.7193	0.02573	442.9913	-0.63272	9676580	-0.28702	383.916	122.197	104.553	265.1494	257.5211	86968.9922	212.233	1.2385	244.4232	4002080
012	2018-12-03t0922	1543850813.92	adult	281.7943	209.7999	-18.0002	1023.4956	80.6268	62634.6431	197465.2686	3287507.6001	771.847	-1.082	297.267	0.30112	289.9808	0.37031	488.9763	-1.2501	462.1212	160384.2188	392.6338	-0.0063622	440.9187	-0.68249	9721820	-0.26226	358.907	124.575	107.222	269.7399	263.4679	88474.6797	216.3539	1.2975	250.3398	4074110
012	2018-12-03t1322	1543865214.09	adult	285.7943	213.8	-14.0001	954.3897	75.3171	58906.5156	185861.2728	3058065.6855	1180.94	-0.080629	302.558	0.49426	295.9057	0.58649	537.9412	-0.51339	475.9305	165685.875	396.8169	0.076269	442.6879	-0.65274	9307900	-0.40811	382.436	130.454	116.4584	283.5969	277.3385	87347.8359	226.3195	1.5508	264.3773	4013290
012	2018-12-03t1722	1543879614.9	adult	289.7945	217.8002	-9.9999	966.8219	77.1019	60347.1725	190316.9021	3187978.4707	761.544	-1.0629	307.031	0.65342	301.2987	0.78033	504.3187	-0.97515	469.3427	158860.375	396.6101	0.041171	443.1327	-0.65037	9664100	-0.26711	379.475	132.11	117.2343	293.4677	287.7429	92442.3125	230.1205	1.5968	269.5748	4158290
012	2018-12-03t2122	1543894014.78	adult	293.7945	221.8002	-5.9999	945.9273	78.9464	60184.9366	189913.4348	3228715.9138	965.917	-0.52176	311.802	0.82491	306.0577	0.94811	530.0731	-0.55694	476.206	166442.9688	404.4115	0.22191	447.687	-0.56164	9785910	-0.21257	393.733	136.874	120.3606	303.7332	299.6211	95372.2109	240.359	1.8544	280.1504	4295790
012	2018-12-04t0122	1543908414.63	adult	297.7945	225.8001	-2	944.3613	80.1748	60286.314	190254.7406	3252682.5592	874.261	-0.72266	311.239	0.77729	304.7754	0.87173	522.1873	-0.64117	479.6021	164489	406.9319	0.26117	450.291	-0.51307	9785030	-0.20373	394.087	140.436	124.0609	310.6676	303.9512	97860.2812	247.1464	1.9967	287.4716	4415160
012	2018-12-04t0522	1543922814.49	dead	301.7944	229.8001	2	990.0886	77.8228	62885.1831	198301.917	3380180.2936	717.384	-1.1156	313.44	0.84413	308.3368	0.99186	485.9575	-1.1757	466.4034	159394.0625	404.1577	0.15806	444.4305	-0.64303	10281100	-0.0043918	520.775	140.764	123.3745	313.9498	304.58	102975.5469	246.5743	1.8995	287.0136	4617190
013	2018-11-21t1322	1542828457.59	egg	-2.1959	-62.1916	-301.9903	167.4656	27.8127	3141.7975	9989.2842	54687.5958	0	-0.12315	0	-0.62232	0	-0.61955					0	-0.61832	0	-0.59264	0	2.9081	0	0	0				0	-0.71305	0	0
013	2018-11-21t1746	1542844268.1	larva	2.1959	-57.7998	-297.5985	175.9726	30.4395	3660.2958	11643.9446	70190.8955	0	-0.34152	0	-0.82272	0	-0.81618					0	-0.81882	0	-0.73898	0	1.3661	0	0	0				0	-0.84172	0	0
013	2018-11-21t2122	1542857249.36	larva	5.8018	-54.1939	-293.9926	187.1549	32.3766	4151.4548	13209.396	85025.2298	0	-0.50388	0	-0.99519	0	-0.98542					0	-0.99185	0	-0.86196	0	0.53959	0	0	0				0	-0.95358	0	0
013	2018-11-22t0146	1542873050.73	larva	10.1911	-49.8046	-289.6034	187.1456	32.6622	4171.6558	13278.6663	86029.8494	0	-0.68498	0	-1.2161	0	-1.2022					0	-1.2141	0	-1.0158	0	-0.21885	0	0	0				0	-1.0985	0	0
013	2018-11-22t0522	1542886050.17	larva	13.802	-46.1937	-285.9924	184.9066	34.2536	4220.8914	13457.5826	90127.5893	0	-0.82264	0	-1.4082	0	-1.3907					0	-1.4079	0	-1.1464	0	-0.72217	0	0	0				0	-1.2264	0	0
013	2018-11-22t0946	1542901849.48	larva	18.1907	-41.805	-281.6037	184.9003	33.2849	4116.5612	13117.7565	85584.7685	0	-0.97847	0	-1.6563	0	-1.6343					0	-1.6589	0	-1.3113	0	-1.2398	0	0	0				0	-1.3944	0	0
013	2018-11-22t1322	1542914849.73	larva	21.8019	-38.1938	-277.9925	186.7727	81.4305	8868.2122	30389.7658	408758.3602	250.458	-0.62371	175.185	1.2962	174.6209	1.3767	235.2644	-0.88459	234.1341	11057.4277	213.7135	1.1666	228.3147	0.040982	820214	-0.70761	147.151	54.5407	54.2508	88.3533	85.542	4152.605	73.826	0.80484	82.5971	255359
013	2018-11-22t1746	1542930653.07	larva	26.1917	-33.804	-273.6027	503.7168	46.7759	18265.7064	57768.0453	553865.6781	837.654	0.30843	161.17	0.8857	151.9965	0.80205	613.8326	0.56266	607.0748	59541.7578	201.506	0.83335	485.3259	1.6445	1560770	-0.40887	215.024	55.5968	55.3468	88.3998	85.5282	8574.7764	74.7991	0.76932	83.0538	538399
013	2018-11-22t2122	1542943649.41	larva	29.8018	-30.1939	-269.9926	566.4964	46.7041	19837.8812	62576.2948	588972.3385	700.539	-0.078942	143.621	0.4031	135.6178	0.33589	537.7757	0.1915	523.2416	57004.2266	185.2434	0.44049	461.4638	1.4125	1513340	-0.83308	116.744	53.74	53.3284	86.3597	85.0633	9154.126	72.9583	0.64557	81.409	566258
013	2018-11-23t0146	1542959452.4	larva	34.1915	-25.8042	-265.6029	578.7322	47.1536	22198.9425	70043.6687	722229.9	1633.14	1.4133	181.439	0.98502	171.432	0.89198	923.2122	1.8221	882.8313	108939.0391	213.5158	0.7039	507.3893	1.6521	2129370	-0.67626	109.127	57.4537	57.2762	89.5698	88.1461	10569.2373	76.3347	0.69177	84.7707	674276
013	2018-11-23t0522	1542972448.61	larva	37.8016	-22.1941	-261.9928	607.2336	49.0748	24444.7937	77170.1201	825297.8592	1227.92	0.56086	162.185	0.42627	155.0039	0.38639	667.2682	0.64568	648.3462	86744.875	209.8135	0.48322	313.4594	0.14816	2097380	-1.0376	106.439	54.8892	54.6352	88.5479	86.9747	11511.2314	74.6	0.55567	83.436	709828
013	2018-11-23t0946	1542988253.66	larva	42.1919	-17.8038	-257.6025	875.0549	56.5443	39408.3941	124262.4127	1466506.1476	930.856	-0.10355	188.298	0.80865	181.9895	0.8031	583.0757	0.18522	553.7559	121279.75	234.2738	0.71402	414.9592	0.78436	3903790	0.12188	382.102	58.2806	57.9634	92.789	90.0541	19300.1055	78.0777	0.61387	86.5915	1208270
013	2018-11-23t1322	1543001249.29	larva	45.8018	-14.1939	-253.9927	830.7439	57.1653	39146.8138	123436.4962	1537463.0617	1219.14	0.26125	192.753	0.75281	187.656	0.78297	723.2424	0.81923	695.1529	148987.9375	255.8521	0.96086	434.9021	0.84233	3964530	-0.1645	109.602	51.1085	50.7433	88.0465	86.5061	18137.5723	72.8137	0.28389	83.0212	1051200
013	2018-11-23t1746	1543017053.74	larva	50.1919	-9.8038	-249.6025	1000.7848	63.3084	51019.1758	160788.6518	2164375.3092	3114.66	3.2327	216.818	1.1753	208.9093	1.1499	826.8591	1.3184	617.9218	221598.25	259.874	0.85104	384.6556	0.30331	5797510	0.89182	376.41	58.5518	58.2599	94.4092	91.0197	25301.6543	78.6766	0.47062	87.6487	1565620
013	2018-11-23t2122	1543030048.95	larva	53.8017	-6.194	-245.9927	1045.72	63.4295	54731.7129	172510.0236	2376838.2467	2258.13	1.6817	202.189	0.62403	194.0159	0.58495	807.1531	1.1993	654.0424	231652.9531	244.7022	0.33637	362.483	-0.0053403	5796340	0.54246	213.251	58.8082	58.6267	92.124	89.8202	26439.5938	78.1692	0.35578	86.4559	1685910
013	2018-11-24t0146	1543045846.41	larva	58.1899	-1.8058	-241.6046	1059.5358	75.0891	66521.8592	209732.6729	3497381.006	1281.21	-0.021465	167.017	-0.68598	158.7125	-0.74884	626.4846	0.11602	538.1726	217390.1719	221.1906	-0.50591	344.6822	-0.29063	5794660	0.13845	200.719	52.3096	51.9473	86.7867	84.5401	30115	71.8535	-0.23154	81.0937	1814880
013	2018-11-24t0522	1543058848.44	adult	61.8016	1.8058	-237.9929	1088.1839	72.6303	65106.5083	205138.8829	3280916.9487	1339.37	0.0018414	171.23	-0.77457	161.7451	-0.8781	618.4595	-0.0023031	554.643	210276.25	234.7004	-0.35509	357.8248	-0.23833	5820970	-0.1437	229.182	54.1157	53.7794	88.6667	86.1013	30146.6699	73.9602	-0.179	83.0051	1839660
013	2018-11-24t0945	1543074639.44	adult	66.1879	6.1922	-233.6065	1087.5578	76.9028	68962.448	217384.8479	3659185.1954	1404.78	0.034052	194.391	-0.17518	188.5946	-0.13025	630.3537	0.0072808	553.4446	226927.3281	240.3555	-0.4397	329.6353	-0.65157	6993990	0.32898	134.811	56.3915	55.9961	91.3651	89.9054	32891.4375	76.9975	-0.009395	86.0664	2028910
013	2018-11-24t1322	1543087648.62	adult	69.8016	9.8059	-229.9928	1259.6311	73.2331	73720.3333	232078.8224	3652095.0925	1694.66	0.4534	214.156	0.4559	206.8603	0.4515	672.614	0.2755	550.2845	259628.9844	269.1064	0.31597	366.0015	-0.29297	8247150	0.9048	221.132	60.2368	59.968	94.5531	92.9012	36497.5078	80.2527	0.28419	89.2865	2319720
013	2018-11-24t1745	1543103436.08	adult	74.187	14.1913	-225.6074	1210.099	79.1507	78243.679	246557.8844	4294091.6715	1247.06	-0.32811	195.856	-0.52597	190.1357	-0.46398	599.1661	-0.34711	547.7965	244459.75	252.0689	-0.49814	354.605	-0.54568	7986400	0.41657	124.563	49.076	48.6511	86.0145	83.9481	35093.9375	69.6072	-1.32	79.7109	2001170
013	2018-11-24t2122	1543116448.4	adult	77.8015	17.8058	-221.9929	1153.1904	79.4001	75862.2481	239132.0097	4152467.4046	1101.81	-0.60578	217.774	0.29398	209.3577	0.23921	631.473	-0.11581	589.4298	250063.2969	287.6815	0.63326	434.5541	0.66292	8610550	0.59104	285.857	52.3837	51.9508	89.5791	87.005	35473.3359	73.6993	-0.93922	83.2045	2071200
013	2018-11-25t0145	1543132234.93	adult	82.1867	22.191	-217.6078	1162.7603	78.276	75585.1399	238347.1905	4095666.7622	1722.95	0.37554	226.196	0.50617	218.1599	0.46917	661.9137	0.13413	585.8994	261455.9062	305.1407	1.1123	420.7355	0.43578	8914820	0.52797	296.337	55.7851	55.3161	94.9026	92.2782	37486.5312	77.7751	-0.53077	88.2847	2198600
013	2018-11-25t0522	1543145248.89	adult	85.8017	25.806	-213.9928	1124.0986	75.5576	71931.6019	226688.2617	3856071.27	2489.81	1.6192	252.503	1.6722	243.7746	1.5975	794.0683	1.4518	555.6648	298569.6875	316.3142	1.3985	414.7371	0.29575	9472130	0.69029	205.618	60.8265	60.3471	101.1062	98.2801	38015.9453	82.7695	0.089665	93.7407	2281790
013	2018-11-25t0945	1543161036.03	adult	90.187	30.1913	-209.6074	1390.6287	83.758	86514.6182	272468.6571	4672703.1759	1298.99	-0.39383	203.396	-1.0409	196.2262	-1.0248	604.9183	-0.51697	515.382	273423.0625	266.4478	-0.8189	354.73	-1.0718	9182120	0.29935	310.037	50.0626	49.5606	86.898	84.534	39277.8828	70.9478	-1.9765	80.6279	2260030
013	2018-11-25t1322	1543174047.12	adult	93.8012	33.8055	-205.9933	1139.4302	81.4343	77215.5463	243383.3586	4411130.9862	1464.16	-0.14829	222.933	-0.19944	212.4136	-0.36002	698.8067	0.47927	556.9272	281619.0938	308.4353	0.71884	453.4125	1.0587	8968820	0.016034	321.018	52.2712	51.6611	91.7003	88.8923	36955.2266	74.9827	-1.4923	85.3878	2102920
013	2018-11-25t1745	1543189834	adult	98.1864	38.1907	-201.608	1109.8365	80.0343	72867.0885	229782.108	3978352.3928	1381.7	-0.32123	224.983	-0.29497	218.2844	-0.25035	698.8921	0.46411	620.6035	265579	285.7032	-0.42433	369.1174	-1.0129	8545070	-0.4068	276.985	54.5582	54.0056	94.3568	91.7763	35855.5938	76.9007	-1.3752	87.2733	2072170
013	2018-11-25t2122	1543202848.07	adult	101.8015	41.8057	-197.993	1087.9355	92.8586	78737.2373	248922.921	4724838.0739	1555.26	-0.064735	229.847	-0.19408	220.9832	-0.26311	727.4993	0.78441	644.1805	298274.6875	297.0358	-0.11887	409.9243	-0.11889	9417730	0.018928	270.349	58.3278	57.2482	121.0639	113.2428	49636.2109	82.4355	-0.72568	98.6224	2389920
013	2018-11-26t0145	1543218631.04	adult	106.1856	46.1899	-193.6088	1217.9123	78.6504	80122.8674	252470.1821	4409871.5047	2294.39	1.0998	246.752	0.54277	235.361	0.33565	775.4056	1.3495	647.0674	324119.5625	333.7952	1.2327	436.7827	0.46335	10307100	0.44326	337.373	67.8112	66.6279	142.7876	135.4024	59685.2031	91.8797	0.37005	112.7645	2832540
013	2018-11-26t0522	1543231646.98	adult	109.8011	49.8054	-189.9933	1283.5811	87.4065	89026.1836	280555.1195	5199174.5587	1046.85	-0.95221	232.047	-0.40151	224.0559	-0.41614	569.5848	-1.1785	512.5213	264287.3438	320.0389	0.51088	407.3834	-0.37672	10755400	0.62745	283.98	67.6331	66.4195	144.6944	140.5448	67138.2031	93.5035	0.3919	120.3889	3134790
013	2018-11-26t0945	1543247428.57	adult	114.1849	54.1892	-185.6095	1174.6806	79.4326	79304.4814	249984.5572	4456826.4673	2453.77	1.2582	250.894	0.47863	239.043	0.24998	781.0905	1.4183	588.1357	323371.4375	345.5491	1.4292	467.201	1.1293	10371500	0.29614	307.258	68.3933	67.8387	109.3483	106.5639	45270.2031	91.7826	-0.054527	102.5367	2827240
013	2018-11-26t1322	1543260447.37	adult	117.8013	57.8055	-181.9932	1221.0041	77.9742	79671.3936	250996.6827	4378805.3985	1951.87	0.4281	262.894	1.0378	254.1663	0.97924	721.7111	0.67149	587.6734	300231.8125	341.9024	1.1584	458.3251	0.83835	10921700	0.56632	138.1	66.2645	65.6612	108.325	106.7288	45063.2109	89.8325	-0.46619	101.9444	2752890
013	2018-11-26t1746	1543276253.78	adult	122.1919	62.1962	-177.6025	1178.5401	79.7755	78370.4463	246957.8462	4408114.9921	3010.63	2.04	278.214	1.7693	266.3123	1.5312	837.2089	2.1386	610.6489	342418.4375	369.9397	2.2228	482.0945	1.4292	11363700	0.75368	299.883	69.1203	68.4642	113.8631	111.2551	46570.0039	93.9305	-0.16933	106.1052	2823220
013	2018-11-26t2122	1543289246.57	adult	125.801	65.8053	-173.9934	1355.193	83.8758	89763.5195	282609.6814	5144252.0266	1501.84	-0.33429	231.915	-0.93715	225.0383	-0.87285	631.4041	-0.48928	510.8001	295497.125	307.635	-0.57603	400.6808	-0.89206	10851300	0.39243	261.144	55.4915	54.5202	101.3848	98.5432	47448.1094	79.6665	-1.9691	92.5637	2596450
013	2018-11-27t0145	1543305036.83	adult	130.1872	70.1915	-169.6072	1306.6365	80.3053	84501.7339	266091.0404	4640705.2509	1521.57	-0.33084	246.078	-0.25528	236.8066	-0.32759	708.1319	0.49651	618.0265	312286.1562	327.151	0.13609	448.2133	0.37177	10842500	0.32817	203.534	70.7356	69.6037	131.083	124.8905	57807.6172	97.7843	-0.083144	115.5232	3116680
013	2018-11-27t0522	1543318046.79	adult	133.8011	73.8054	-165.9933	1240.5938	84.931	88221.354	277967.2714	5294641.3329	1517.87	-0.35701	232.547	-1.1244	224.9828	-1.0903	707.769	0.49881	618.7215	325573.75	309.534	-0.7392	435.7609	-0.032402	10674400	0.18855	277.534	56.4899	55.1021	113.3238	109.1569	52128.9688	83.7649	-1.7515	100.8853	2593000
013	2018-11-27t0945	1543333835.1	adult	138.1867	78.191	-161.6077	1243.5211	80.1568	82109.8402	258586.7315	4628545.3522	1926.38	0.23935	256.297	0.13987	247.8522	0.1173	723.4955	0.71446	555.9627	309656.0625	329.4437	0.0094842	435.28	-0.10703	10965700	0.30845	243.653	68.5642	67.1479	128.4712	125.2638	54985.6719	96.7081	-0.52245	116.9383	2933520
013	2018-11-27t1322	1543346849.83	adult	141.8019	81.8062	-157.9925	1344.6833	81.8093	86293.7012	271650.9025	4776134.6387	1160.52	-0.93474	253.892	-0.078458	246.9062	-0.011905	611.027	-0.74137	547.4821	275573.1875	332.2789	0.03713	450.53	0.28112	11427400	0.52959	311.748	68.4159	66.635	157.7605	142.6601	71149.9688	98.6788	-0.45285	126.3527	3079330
013	2018-11-27t1722	1543361251.58	adult	145.8024	85.8067	-153.992	1244.0622	82.0887	85040.591	267947.8026	4900146.3317	1487.63	-0.45448	259.685	0.1802	250.5297	0.12195	599.2224	-0.88554	569.0212	265455.5	369.4744	1.5723	502.9164	1.729	11500400	0.53009	293.626	65.1736	63.5028	138.3065	132.9608	61269.7969	99.1761	-0.54479	121.5678	2886280
013	2018-11-27t2122	1543375646.74	adult	149.8011	89.8054	-149.9934	1315.3704	81.0071	87265.4581	274828.8751	4904072.8405	1441.04	-0.53652	257.617	-0.019424	249.6867	-0.0011136	612.1989	-0.69892	492.6901	278550.5	346.4462	0.45732	425.064	-0.5423	11715100	0.60761	352.381	73.6473	71.5909	172.9732	159.1715	78702.7969	103.3098	-0.28385	137.7145	3349110
013	2018-11-28t0122	1543390046.23	adult	153.8009	93.8052	-145.9935	1321.9092	79.8921	86170.4071	271401.0921	4758635.0076	1794.07	-0.0095857	269.005	0.58566	259.2569	0.4949	716.8063	0.70736	631.2673	322562.8438	359.0314	0.91195	464.6242	0.54043	12091000	0.7673	284.3	70.659	68.7145	161.6252	150.6127	72731.3359	102.9682	-0.45246	133.5926	3175910
013	2018-11-28t0522	1543404446.2	adult	157.8009	97.8052	-141.9935	1331.4132	81.0394	86833.3643	273395.8664	4838667.4824	2436.61	0.96325	255.134	-0.31207	245.0538	-0.41194	762.8307	1.3461	650.9607	345562.3125	339.672	-0.030394	442.5806	-0.12819	11545600	0.45463	282.246	72.5786	70.2636	158.8982	153.3075	71980.875	103.9527	-0.4931	139.4012	3284400
013	2018-11-28t0922	1543418846.16	adult	161.8009	101.8052	-137.9935	1263.4491	84.2359	86999.976	274053.5673	5075073.6951	1914.66	0.17411	252.003	-0.56715	240.094	-0.77003	729.3642	0.92879	608.5553	331131.3438	352.4419	0.43247	474.478	0.7257	11420300	0.36616	313.901	73.0589	70.6085	167.4661	159.621	76029.625	105.0405	-0.52369	143.2185	3310880
013	2018-11-28t1322	1543433224.31	adult	165.7949	105.7991	-133.9996	1258.9033	79.1712	84523.9335	266381.5032	4698644.0181	2616.03	1.2603	276.21	0.81331	265.2207	0.65543	772.6823	1.5315	603.7565	340752.9062	364.6166	0.86118	460.3968	0.28911	12165400	0.70174	372.538	75.8678	73.4764	160.1963	153.8038	70646.5859	109.2866	-0.29392	139.1319	3341520
013	2018-11-28t1722	1543447622.19	adult	169.7943	109.7985	-130.0002	1292.1784	82.8284	87482.1942	275520.6203	5030249.46	1536.89	-0.39377	258.425	-0.31283	247.2276	-0.46912	704.8003	0.65617	572.7652	321388.9375	353.4506	0.29472	442.4651	-0.24118	11775100	0.49008	291.409	75.1532	72.6595	169.7323	165.3063	77397.9062	108.7942	-0.46056	148.1953	3424360
013	2018-11-28t2122	1543462022.19	adult	173.7943	113.7985	-126.0002	1319.9483	83.4793	88870.5696	279847.0778	5133907.093	1062.5	-1.1274	247.284	-1.0345	236.6186	-1.1492	638.5938	-0.19112	583.3044	295668.9062	347.1589	-0.052793	447.0327	-0.15071	11444000	0.3169	297.555	73.4226	70.4157	180.2535	169.3779	83457.3594	112.0649	-0.3316	152.7684	3397930
013	2018-11-29t0122	1543476422.24	adult	177.7943	117.7986	-122.0002	1236.9084	80.8983	85450.4683	269343.7207	4915400.2357	1289.72	-0.76163	270.63	0.28018	259.8226	0.14842	714.1254	0.82741	663.6811	318499.9375	372.9208	0.9158	475.1601	0.55629	12044700	0.56951	259.267	70.0104	67.2007	175.1954	169.6224	78137.1406	107.9193	-0.75247	150.8019	3115880
013	2018-11-29t0522	1543490823.25	adult	181.7946	121.7988	-117.9999	1328.8114	80.5362	84634.2525	266483.3936	4628342.5718	1688.64	-0.11393	272.147	0.30202	260.1364	0.10466	702.5611	0.6985	606.7782	310532	371.7609	0.77224	468.0729	0.32772	12008500	0.53391	330.351	78.3262	74.5434	193.0577	186.0992	85331.5	118.4968	-0.12548	168.6832	3456140
013	2018-11-29t0922	1543505221.6	adult	185.7941	125.7984	-114.0003	1281.9858	82.8742	85668.8725	269763.9397	4898164.5951	1568.4	-0.28529	275.024	0.40016	264.9216	0.31549	699.8998	0.6865	606.8335	312855.2188	387.1217	1.273	497.2247	1.0178	12271300	0.62933	318.457	76.6645	73.6217	188.6883	183.6345	84343.6562	114.6207	-0.50609	161.1285	3420690
013	2018-11-29t1322	1543519624.74	adult	189.795	129.7993	-109.9995	1261.772	80.9827	83405.0852	262668.3495	4690178.128	2111.25	0.61726	268.054	-0.060945	255.111	-0.29805	719.1118	0.95556	567.1251	312813.625	372.465	0.61203	478.157	0.49486	11652600	0.35665	316.892	80.9282	76.6718	204.0559	197.7887	88764.3125	124.4939	0.00061108	176.522	3518030
013	2018-11-29t1722	1543534026.01	adult	193.7953	133.7996	-105.9991	1257.9912	80.3724	84769.8867	267041.2669	4799877.0193	1830.3	0.19134	258.521	-0.64959	247.7259	-0.75946	659.35	0.22044	525.5394	291432.7188	354.1002	-0.14952	434.7284	-0.58255	11420900	0.25484	306.536	80.7787	76.7344	198.8139	192.0034	87875.75	125.3883	-0.0748	172.2497	3568640
013	2018-11-29t2122	1543548422.15	adult	197.7943	137.7985	-102.0002	1326.9334	84.5684	91666.8494	288675.3613	5402784.6296	2456.22	1.2534	253.671	-0.9607	242.0862	-1.1098	700.7777	0.7725	531.9286	334971.75	360.7695	0.024153	470.2805	0.23169	12102700	0.52153	281.628	75.6412	72.1525	183.3382	179.3909	87635.6719	114.0859	-0.83036	156.991	3608840
013	2018-11-30t0122	1543562822.59	adult	201.7944	141.7987	-98.0001	1250.0291	84.7612	86010.189	271100.3231	4979332.1057	3954.5	3.7824	282.2	0.52402	269.906	0.33787	816.2831	2.2473	601.3464	365694.8125	387.2515	0.86794	511.8368	1.148	12642600	0.72481	304.769	80.8865	77.3622	193.7284	187.9196	86790.3125	121.6404	-0.51258	162.7886	3623720
013	2018-11-30t0522	1543577223.14	adult	205.7945	145.7988	-93.9999	1344.1146	83.1969	89189.9196	280852.1319	5074905.596	2401.91	1.2505	269.311	-0.21538	258.4812	-0.31939	718.3001	1.0529	535.1	334009.5625	371.4387	0.25155	467.2128	0.10663	12514600	0.66542	319.623	80.924	76.1971	206.0599	198.9015	95817.8594	129.0235	-0.23559	177.2107	3760460
013	2018-11-30t0922	1543591622.37	adult	209.7943	149.7986	-90.0001	1369.6356	81.2118	89837.5434	282917.4825	5030650.3289	1666.68	0.056562	271.672	-0.14566	258.1795	-0.38206	692.3892	0.76158	575.7043	324730.5312	382.6283	0.54358	505.3231	0.92025	12719100	0.73355	368.959	80.5237	76.1389	199.309	193.3744	93475.9141	126.0742	-0.48818	173.8392	3769960
013	2018-11-30t1322	1543606022.07	adult	213.7942	153.7985	-86.0002	1336.8645	82.315	88740.5726	279372.321	5038800.1443	2388.87	1.3209	264.106	-0.5738	251.5977	-0.75591	694.0831	0.81428	552.9005	321360.4688	367.5234	-0.0055093	480.806	0.35464	12208100	0.53425	320.71	78.4496	73.993	198.3248	191.0481	91824.375	123.8401	-0.68678	169.675	3626250
013	2018-11-30t1722	1543620422.29	adult	217.7943	157.7986	-82.0002	1274.2123	80.0011	84321.4375	265671.8072	4670341.0229	1466.06	-0.21667	278.232	0.072216	263.7989	-0.19767	705.5355	0.98785	612.0023	310435.625	396.4141	0.82037	527.9765	1.3373	12229400	0.53597	342.748	83.9632	78.6262	221.5689	212.0931	97490.3125	136.2559	-0.21721	186.573	3690520
013	2018-11-30t2122	1543634821.18	adult	221.794	161.7983	-78.0005	1335.6171	82.2446	86882.5208	273475.5484	4908681.6314	1140.09	-0.74984	265.946	-0.5683	252.8313	-0.76915	642.6763	0.25003	593.8256	291132.3438	380.1811	0.25748	516.4155	1.0601	12046600	0.46503	349.227	84.8788	79.427	222.2425	215.1319	100675.8594	137.3154	-0.27357	190.9261	3844760
013	2018-12-01t0122	1543649223	adult	225.7945	165.7988	-74	1301.3599	79.0267	88228.4068	277983.4461	4979044.0048	1573.98	0.042663	275.992	-0.14275	263.0798	-0.32798	719.5349	1.2325	618.9985	330986.0625	396.6644	0.6766	525.9949	1.2319	12685400	0.69193	372.904	81.7355	76.9908	216.5285	209.3194	99603.0938	130.7667	-0.64121	184.5748	3756810
013	2018-12-01t0522	1543663622.78	adult	229.7944	169.7987	-70	1311.4747	81.7131	87358.6072	275167.4724	4960704.6997	1531.2	0.0057351	283.688	0.15737	272.3888	0.049888	700.4006	1.0319	570.5819	318682.25	389.8568	0.4117	488.1862	0.41203	12906900	0.76766	388.938	85.9101	80.2868	228.0663	217.7358	103770.1719	140.6599	-0.32553	194.6116	3908650
013	2018-12-01t0922	1543678022.45	adult	233.7943	173.7986	-66.0001	1249.511	83.8999	86161.0728	271453.4946	5006296.9302	1808.82	0.54996	281.202	-0.0063052	268.6158	-0.16745	715.9175	1.2607	568.1458	321446.9375	401.5441	0.67883	505.3331	0.74232	12607700	0.66219	516.481	80.2742	75.6055	218.4967	209.776	98105	130.54	-0.80757	184.6136	3599090
013	2018-12-01t1322	1543692421.73	adult	237.7941	177.7984	-62.0003	1309.3311	81.0746	88516.6024	278748.2979	5068033.7634	1118.89	-0.67125	266.621	-0.68638	254.5338	-0.81946	645.8068	0.43099	569.4972	297716.9375	376.6791	-0.069222	497.5466	0.55906	12290200	0.55434	367.586	81.4142	75.7083	219.4455	210.6431	101164.375	137.0415	-0.63414	187.4657	3752870
013	2018-12-01t1722	1543706822.48	adult	241.7943	181.7986	-58.0001	1295.2744	81.5437	87313.9389	275066.8036	4939505.5015	1252.76	-0.38781	285.243	0.078868	274.1791	-0.011077	677.7558	0.86937	604.7613	308378.875	394.7162	0.37761	531.898	1.2386	12974800	0.80229	375.874	88.7867	82.8707	240.6865	231.0401	109512.3672	143.3231	-0.47752	200.4742	4038640
013	2018-12-01t2122	1543721222.05	adult	245.7942	185.7985	-54.0002	1247.9094	83.7459	85263.0107	268657.0833	4902164.1917	1454.7	0.036908	271.183	-0.55489	258.4684	-0.70896	671.6597	0.83954	582.1068	298216.9062	377.9899	-0.12061	502.9998	0.63384	12040200	0.48189	377.483	89.7426	83.1271	240.3872	228.2199	106731.9219	148.4355	-0.36929	204.9393	3984480
013	2018-12-02t0122	1543735634.13	adult	249.7976	189.8019	-49.9969	1303.1917	84.4634	89030.5696	280410.1325	5218055.2316	1211.88	-0.39089	268.057	-0.71422	257.0378	-0.79432	637.1738	0.44836	569.9288	295648.625	374.3301	-0.25505	496.6591	0.49567	12427900	0.6318	334.236	90.1296	83.8798	239.1542	233.0098	110967.5625	147.9226	-0.46484	205.2079	4178680
013	2018-12-02t0522	1543750032.5	adult	253.7971	193.8014	-45.9973	1332.9653	88.5031	92523.7585	291384.5952	5522426.344	1364.88	-0.047979	274.611	-0.46564	261.7532	-0.62239	690.9304	1.186	602.5045	333028.4375	384.7925	-0.006898	540.7481	1.3817	13229100	0.93095	414.204	85.7275	80.1345	222.0152	212.8429	107011.3047	139.577	-0.83559	191.8388	4129840
013	2018-12-02t0922	1543764430.35	adult	257.7965	197.8008	-41.9979	1374.9684	86.7023	93480.0182	294421.5459	5481716.8354	1825.69	0.93382	282.418	-0.16519	271.063	-0.26095	676.8846	1.0615	549.0016	329642.8125	390.486	0.11468	493.2076	0.416	13745300	1.131	371.251	87.3516	81.1184	225.0349	217.0982	109591.9922	145.5949	-0.69126	199.2353	4251400
013	2018-12-02t1322	1543778828.62	adult	261.796	201.8003	-37.9984	1396.4565	81.5117	91839.8828	289102.8393	5161399.9511	1361.71	0.035742	294.78	0.32435	281.859	0.16043	667.3282	0.99335	596.8864	319650.2188	416.4461	0.7804	547.5282	1.5176	14113500	1.2795	390.568	89.6452	83.5547	228.2975	218.6171	109354.4922	147.7769	-0.68279	197.5783	4292030
013	2018-12-02t1722	1543793222.49	adult	265.7943	205.7986	-34.0001	1397.1735	84.331	92794.1324	292212.4243	5251175.3693	1037.17	-0.6052	294.683	0.2951	284.1457	0.23017	590.0214	0.014426	557.4129	285570.375	414.3522	0.69469	518.9148	0.93536	14242900	1.3428	387.119	90.5451	84.1084	234.4115	224.5605	113455.1406	150.8842	-0.64186	205.1033	4376320
013	2018-12-02t2122	1543807623.06	adult	269.7945	209.7988	-29.9999	1280.2007	73.9629	77601.9434	244490.6983	3941455.9735	1356.07	0.11932	299.736	0.47963	286.7504	0.31265	619.6664	0.46181	575.9719	251584.5625	427.0247	1.005	536.4909	1.295	12141700	0.59457	372.115	95.9287	88.6376	244.8152	236.5176	99394.9531	162.0689	-0.32355	215.3371	3885880
013	2018-12-03t0122	1543822023.17	adult	273.7945	213.7988	-25.9999	1262.8156	81.9875	83388.8	262733.7735	4648694.1996	1252.31	-0.060026	298.073	0.38523	285.9761	0.25624	618.2723	0.49367	586.7519	268948.4375	419.8037	0.78196	542.2919	1.4153	12954800	0.90483	383.965	95.4186	88.1113	241.2741	235.6753	104954.2188	159.5843	-0.47659	214.1406	4147080
013	2018-12-03t0522	1543836422.7	adult	277.7944	217.7987	-22	1207.1452	79.7708	79304.772	249851.503	4374197.3724	1626.52	0.83748	299.965	0.4381	285.9714	0.23143	644.9614	0.92164	597.7991	267014.0312	429.0327	1.0002	560.5764	1.7944	12396300	0.71388	317.578	97.7271	90.067	236.2824	231.1195	97820.9219	164.4737	-0.37755	213.4725	4038670
013	2018-12-03t0922	1543850822.19	adult	281.7943	221.7985	-18.0002	1251.256	84.6916	83668.6573	263612.9555	4758133.077	1239.48	0.0075944	297.886	0.3267	285.7688	0.19863	640.4897	0.91837	607.7988	279253.5	420.151	0.73244	560.8418	1.803	12984800	0.94552	329.798	97.5359	89.4266	241.1998	235.5507	105163.1328	165.49	-0.41002	215.2227	4251590
013	2018-12-03t1322	1543865222.32	adult	285.7943	225.7986	-14.0001	1153.4554	82.0213	76197.0783	240224.0099	4272085.866	1940.63	1.738	302.399	0.4877	287.5718	0.24761	698.5472	1.8261	632.422	278021.8125	439.216	1.2154	587.2042	2.3547	12010100	0.59815	366.153	101.382	91.8828	256.5319	246.9596	102099.6875	174.7055	-0.16878	226.8172	4026500
013	2018-12-03t1722	1543879623.17	adult	289.7945	229.7988	-9.9999	1190.0318	79.5914	77517.2459	244251.9752	4273827.0892	1511.88	0.78563	303.032	0.48862	290.4176	0.33887	665.5588	1.417	628.5444	269551.3125	427.7274	0.87798	566.5237	1.9281	12243700	0.69961	365.949	102.022	92.202	253.5975	245.7005	102706.9688	177.5339	-0.14224	225.2898	4122080
013	2018-12-03t2122	1543894023.02	adult	293.7945	233.7988	-6	1165.5633	78.261	74208.8208	233760.938	4036004.6905	1151.85	-0.049484	310.339	0.76468	296.4044	0.55726	698.1205	1.9843	659.9344	270870.7812	436.7163	1.0917	589.9636	2.424	12012000	0.62726	326.113	105.794	96.0656	253.5383	248.8758	98372.8516	183.2933	-0.019661	231.6684	4094850
013	2018-12-04t0122	1543908422.92	adult	297.7945	237.7987	-2	1154.1185	77.8241	72174.3151	227338.9447	3867683.8967	1325.39	0.46121	310.504	0.74705	296.6853	0.54474	699.9514	2.1013	647.051	263881.6875	435.1383	1.0218	580.1502	2.2238	11694800	0.52185	329.56	108.672	98.1819	260.3536	254.9513	98153.3125	190.4491	0.14704	237.2859	4093040
013	2018-12-04t0522	1543922822.76	dead	301.7944	241.7987	2	1146.9787	77.511	71627.6439	225668.659	3809931.3869	1311.03	0.49758	311.021	0.74465	297.1225	0.53922	681.6061	1.9067	649.5146	254920.6875	436.8629	1.0417	581.9951	2.2692	11624100	0.50966	391.199	110.734	99.0586	272.6866	265.5915	101984.7969	198.4341	0.3388	250.5349	4138580
014	2018-11-21t1322	1542828465.91	egg	-2.1959	-66.1906	-309.9903	153.6108	29.0866	3047.3256	9720.812	55922.9168	0	-0.12315	0	-0.62232	0	-0.61955					0	-0.61832	0	-0.59264	0	2.9081	0	0	0				0	-0.71305	0	0
014	2018-11-21t1746	1542844276.48	larva	2.1959	-61.7988	-305.5985	153.6574	31.0459	3246.5219	10373.8049	63527.8969	0	-0.34152	0	-0.82272	0	-0.81618					0	-0.81882	0	-0.73898	0	1.3661	0	0	0				0	-0.84172	0	0
014	2018-11-21t2122	1542857257.71	larva	5.8018	-58.1929	-301.9926	153.6552	29.8042	3127.2828	9983.7804	58899.0252	0	-0.50388	0	-0.99519	0	-0.98542					0	-0.99185	0	-0.86196	0	0.53959	0	0	0				0	-0.95358	0	0
014	2018-11-22t0146	1542873059.09	larva	10.1911	-53.8036	-297.6033	153.6892	29.175	3073.3731	9809.2635	56847.4648	0	-0.68498	0	-1.2161	0	-1.2022					0	-1.2141	0	-1.0158	0	-0.21885	0	0	0				0	-1.0985	0	0
014	2018-11-22t0522	1542886058.51	larva	13.802	-50.1927	-293.9923	150.896	29.3137	3033.6092	9690.3879	56415.0897	0	-0.82264	0	-1.4082	0	-1.3907					0	-1.4079	0	-1.1464	0	-0.72217	0	0	0				0	-1.2264	0	0
014	2018-11-22t0946	1542901857.81	larva	18.1907	-45.804	-289.6036	148.1044	29.667	3020.5602	9660.3909	56989.5061	0	-0.97847	0	-1.6563	0	-1.6343					0	-1.6589	0	-1.3113	0	-1.2398	0	0	0				0	-1.3944	0	0
014	2018-11-22t1322	1542914858.12	larva	21.8019	-42.1928	-285.9924	253.0327	32.1451	5985.0638	18948.2949	127603.6081	267.954	-0.59053	197.088	1.6927	196.8196	1.7867	248.3637	-0.83256	246.853	8196.002	229.1041	1.386	241.7494	0.12889	637974	-0.90825	102.003	58.0168	57.8287	90.5735	88.3944	2988.9246	77.0939	0.90888	85.5119	187800
014	2018-11-22t1746	1542930661.37	larva	26.1917	-37.803	-281.6027	293.9411	27.8821	5523.8616	17445.2472	96137.9843	238.871	-0.79612	165.484	0.96725	165.2381	1.0575	226.0795	-1.0341	225.0149	7008.4648	202.3482	0.84592	217.9625	-0.16151	501913	-1.4967	117.865	56.2924	55.8406	90.1276	88.3792	2793.9558	75.6666	0.79854	84.853	170735
014	2018-11-22t2122	1542943657.66	larva	29.8018	-34.1929	-277.9926	426.1882	40.503	13783.1239	43540.6574	382798.8538	397.589	-0.62632	193.344	1.3796	192.785	1.4813	257.4561	-0.9995	249.3811	19051.75	229.061	1.1204	244.2254	-0.095517	1419530	-0.92471	106.089	57.7476	57.445	91.4055	90.5788	6764.0073	77.3397	0.80077	86.0216	423983
014	2018-11-23t0146	1542959460.66	larva	34.1915	-29.8032	-273.6029	673.0522	53.6716	27305.6738	86188.5985	930430.9974	632.719	-0.35315	129.322	-0.090759	122.5831	-0.13657	471.2773	-0.17681	460.0703	68335.2109	168.213	-0.036445	387.7577	0.79251	1862620	-0.92282	107.358	52.9851	52.6188	86.7172	85.4187	12573.9873	72.785	0.55714	82.1818	763144
014	2018-11-23t0522	1542972456.9	larva	37.8016	-26.1931	-269.9928	659.4837	52.5995	28234.7285	89072.9145	1013864.0847	413.494	-0.85241	193.134	1.0943	192.2364	1.206	289.9869	-1.0826	275.1557	43498.0312	232.1306	0.86536	256.7766	-0.2713	2878280	-0.34485	118.915	58.6606	58.3928	92.2838	91.1014	13842.5645	78.463	0.71181	87.7516	874219
014	2018-11-23t0946	1542988261.89	larva	42.1919	-21.8029	-265.6025	754.6349	63.3861	40493.8419	127901.7489	1796886.734	480.644	-0.86958	181.735	0.65818	181.1463	0.78339	355.7423	-0.90482	349.1105	75773.1094	246.6512	0.93986	320.1331	0.055532	3854250	0.0799	337.024	55.1644	54.9254	93.2912	90.0022	19871.0352	76.3121	0.53575	86.1003	1169930
014	2018-11-23t1322	1543001257.58	larva	45.8018	-18.1929	-261.9926	773.6606	56.6811	35148.3635	110757.9356	1366501.5225	620.278	-0.74224	195.581	0.82144	191.6902	0.88277	454.9488	-0.52058	439.9342	84165.5312	239.3583	0.64123	360.7664	0.25292	3615310	-0.4503	122.339	59.4805	59.1394	91.6842	90.2938	16961.582	79.0235	0.58451	87.206	1099500
014	2018-11-23t1746	1543017062.05	larva	50.1919	-13.8028	-257.6025	817.3138	60.0526	40683.0509	128260.598	1710832.8367	1810.39	1.0857	143.544	-0.75564	135.6773	-0.81677	620.6558	0.23106	480.6224	132820.3438	188.8394	-0.65322	308.8268	-0.32905	3064960	-1.2554	254.71	49.554	49.1644	85.8159	82.5849	18364.5996	69.0409	-0.066016	78.4095	1058080
014	2018-11-23t2122	1543030057.19	larva	53.8017	-10.1931	-253.9927	862.4893	56.6975	38618.7112	121629.4541	1474324.6693	2631.87	2.2887	176.372	-0.11728	168.0563	-0.17411	728.2073	0.76143	543.5045	148554.2812	234.5496	0.10031	356.4251	-0.058551	3584240	-1.1379	220.078	54.7301	54.2704	92.113	89.3518	18791.0449	76.0715	0.2193	85.2359	1112220
014	2018-11-24t0146	1543045854.7	larva	58.1899	-5.8049	-249.6045	995.2637	58.7369	47137.3033	148418.6886	1904573.1591	613.425	-1.0986	171.426	-0.54446	167.3695	-0.46638	426.4236	-1.0755	410.8234	105753.0625	214.6044	-0.67863	326.9821	-0.46006	4247600	-0.99066	192.309	54.9047	54.5112	89.1647	87.1775	22112.8379	74.4234	-0.027048	83.6639	1360430
014	2018-11-24t0522	1543058856.7	larva	61.8015	-2.1932	-245.9928	985.2796	63.0033	50847.5037	160187.5192	2212998.043	1827.41	0.78969	185.73	-0.26993	179.5189	-0.25051	659.6121	0.26043	565.0109	176116.4375	236.7615	-0.29625	347.8144	-0.34213	4950460	-0.76167	135.567	51.5033	51.0618	86.9744	84.806	23222.1719	71.3058	-0.4227	80.6122	1372770
014	2018-11-24t0945	1543074647.65	adult	66.1879	2.1932	-241.6065	1061.5654	69.9609	57662.3816	181576.3845	2690654.9552	796.365	-0.95076	193.849	-0.19592	188.9827	-0.11522	494.5381	-0.93883	473.8304	149350.5	256.1415	0.056924	347.2948	-0.44672	5852120	-0.45829	211.756	58.3119	57.9296	94.512	92.2571	28542.6367	79.1965	0.23038	88.8672	1760380
014	2018-11-24t1322	1543087656.84	adult	69.8016	5.8069	-237.9928	1232.7462	84.0515	77079.1245	242751.5746	4193964.5075	1356.15	-0.096354	166.814	-1.49	161.522	-1.4283	521.7388	-0.86496	407.1981	210260.75	210.5842	-1.6563	276.8445	-1.4396	6709420	-0.13356	208.739	51.8877	51.5071	86.859	85.3119	35004.1875	72.339	-0.69656	81.3552	2086980
014	2018-11-24t1745	1543103444.33	adult	74.187	10.1923	-233.6074	1105.6462	73.395	66323.3948	208997.2023	3331830.61	2245.84	1.3023	192.312	-0.68283	182.7576	-0.79217	658.591	0.14217	549.4841	228531.0781	257.1119	-0.31655	365.1685	-0.3905	6661310	-0.45893	152.849	57.1529	56.7366	94.1161	92.244	32658.293	78.2983	-0.10135	88.0179	1979660
014	2018-11-24t2122	1543116456.63	adult	77.8015	13.8068	-229.9929	1148.3005	75.4607	71895.6794	226518.6794	3805307.9438	1190.71	-0.45992	192.203	-0.89589	185.5927	-0.86897	576.2458	-0.60315	508.2104	216668.4375	245.8397	-0.93689	342.2877	-0.84963	7210510	-0.31998	213.482	48.7737	48.427	84.1596	81.9129	31644.0234	69.1791	-1.6189	78.3647	1829740
014	2018-11-25t0145	1543132243.15	adult	82.1867	18.1919	-225.6077	1200.541	77.3823	78681.7276	247875.5077	4330232.8537	1479.39	-0.026702	185.649	-1.4749	180.2467	-1.3815	550.6671	-0.92763	446.4943	226324.1875	234.6431	-1.6332	297.7304	-1.8431	7616260	-0.30411	171.732	55.4947	55.0341	91.3438	89.6796	37542.3125	76.3002	-0.76297	85.5985	2276670
014	2018-11-25t0522	1543145257.12	adult	85.8016	21.8069	-221.9927	1242.1123	80.9711	82021.0889	258321.1986	4632990.1112	805.242	-1.1761	190.325	-1.463	185.5123	-1.3321	488.7166	-1.6317	465.236	209170.7031	238.8365	-1.6869	336.5858	-1.2794	8132010	-0.15968	197.333	56.1933	55.8666	91.2321	89.5324	39047.3594	76.1505	-0.96188	85.6708	2400970
014	2018-11-25t0945	1543161044.27	adult	90.187	26.1922	-217.6074	1117.2015	74.8839	71173.3524	224350.7583	3763086.6066	1199.45	-0.5596	261.054	1.9515	254.2041	1.9713	669.3138	0.17266	636.0561	248984.7188	322.7364	1.4664	453.1998	1.0762	9689810	0.61828	240.35	61.7665	61.462	99.1189	96.9199	36872.2344	83.362	-0.032239	93.1361	2292650
014	2018-11-25t1322	1543174055.37	adult	93.8012	29.8064	-213.9932	1145.6251	80.626	76700.6943	241773.9301	4282704.2902	1176.6	-0.62717	227.286	0.030353	222.4533	0.16736	643.186	-0.13785	596.6864	257274.3906	283.1685	-0.31838	382.1565	-0.57349	9083710	0.087787	308.227	60.3572	59.9536	98.0179	96.0781	39207.1758	82.2379	-0.3841	92.2608	2412240
014	2018-11-25t1745	1543189842.26	adult	98.1864	34.1917	-209.608	1251.7936	73.5104	77107.7434	242844.3979	4011831.9072	1533.6	-0.069374	258.666	1.5097	250.9715	1.4917	711.7947	0.61275	607.9681	286853.25	325.44	1.2225	448.0382	0.88061	10406400	0.74932	129.773	62.5888	62.2697	101.7251	99.9799	40995.2109	85.4152	-0.12367	95.9485	2518010
014	2018-11-25t2122	1543202856.31	adult	101.8014	37.8067	-205.993	1122.5081	77.4257	73687.5653	232296.7245	4045708.8653	1681.1	0.14242	243.807	0.56049	237.6284	0.63174	668.2563	0.086008	521.1208	257278.6875	301.9492	0.085975	398.1834	-0.40959	9368280	-0.011669	245.009	66.6149	66.0448	106.7494	104.3925	41098.5234	89.5015	0.27751	100.0789	2559680
014	2018-11-26t0145	1543218639.25	adult	106.1856	42.1909	-201.6088	1066.8197	79.9308	73005.2055	230273.8645	4182720.2542	2538.09	1.4964	231.519	-0.28764	224.3938	-0.25887	735.7656	0.87048	567.9349	279590.9062	303.1564	-0.05295	417.6549	-0.026382	8797730	-0.48636	232.421	63.8149	62.5162	140.3027	134.956	53315.0469	89.38	0.02981	111.8278	2424960
014	2018-11-26t0522	1543231655.21	adult	109.8011	45.8064	-197.9933	1288.4321	76.3549	83813.4058	264125.3528	4529872.0333	1715.29	0.12387	266.657	1.497	259.7429	1.53	679.9317	0.17643	582.1689	297130.1562	330.284	0.94306	432.8863	0.29207	11650000	1.176	273.461	68.0214	67.4885	110.7166	108.2682	48383.1484	91.5912	0.14023	103.358	2971790
014	2018-11-26t0945	1543247436.75	adult	114.1849	50.1902	-193.6095	1262.2065	76.8866	79459.3096	250200.334	4246094.699	1610.36	-0.082038	270.398	1.5566	263.2482	1.5794	685.6	0.22606	585.7762	284524	340.4094	1.2109	430.7704	0.15055	11203700	0.80314	152.478	66.1927	65.2893	113.6129	111.4041	47149.3516	91.4375	-0.098203	105.5454	2742630
014	2018-11-26t1322	1543260455.54	adult	117.8012	53.8065	-189.9932	1215.6276	81.2198	78061.594	245897.0233	4247473.514	1330.14	-0.55081	263.369	1.0643	257.0106	1.1364	690.6061	0.27912	618.4844	281767.2812	339.5672	1.0586	453.9444	0.71902	10724400	0.44717	243.329	63.2542	62.3244	111.3587	109.0537	45434.3555	89.64	-0.48981	103.0958	2575710
014	2018-11-26t1746	1543276262.01	adult	122.1919	58.1972	-185.6025	1217.8825	80.1546	80381.1227	253196.8625	4481272.0101	1749.93	0.075716	268.106	1.2023	262.5703	1.3228	683.7045	0.1825	571.1401	286472.1875	342.5612	1.045	432.0021	0.043324	11233600	0.67591	373.976	69.6604	68.5603	121.8423	117.8377	51051.9375	96.8713	0.1787	112.1866	2918770
014	2018-11-26t2122	1543289254.75	adult	125.801	61.8063	-181.9934	1210.6997	79.2289	80015.7665	252078.9707	4436590.8304	1541.23	-0.27339	259.809	0.63892	251.2992	0.59998	738.6486	0.88555	642.638	308016.4688	332.2558	0.48926	442.3245	0.27172	10833000	0.3816	170.747	67.6511	66.5936	117.6569	115.1132	49062.9297	93.3331	-0.39757	108.9269	2820780
014	2018-11-27t0145	1543305045	adult	130.1872	66.1925	-177.6072	1174.2774	79.6011	77723.7999	244934.7869	4313424.6499	2220.86	0.74109	274.186	1.3475	268.4523	1.4631	671.9902	0.030523	555.4009	272828	338.6406	0.63646	413.7421	-0.60076	11108100	0.48302	218.933	72.3603	71.0363	128.5948	125.2897	52209.4922	100.2184	0.18737	118.0174	2931530
014	2018-11-27t0522	1543318054.94	adult	133.801	69.8063	-173.9933	1320.9496	75.9915	85078.9406	267945.571	4582455.5449	1644.08	-0.16473	270.967	1.0829	263.6258	1.1126	687.9609	0.24235	600.1663	305454.625	343.6692	0.75402	450.5637	0.38761	12018500	0.96115	228.795	66.7803	65.0329	137.7789	133.6206	61173.8125	96.1061	-0.41747	121.4406	2961970
014	2018-11-27t0945	1543333843.28	adult	138.1867	74.192	-169.6077	1221.4127	81.617	79223.4398	249512.6171	4373581.7818	1924.49	0.23649	266.592	0.73668	258.2088	0.71299	736.3902	0.88232	614.1976	304865.5312	344.0913	0.65287	464.2913	0.71996	11012100	0.33461	210.451	69.9456	67.8278	143.0096	136.9978	59205.9727	100.6244	-0.11316	126.7211	2889240
014	2018-11-27t1322	1543346858.05	adult	141.8019	77.8072	-165.9925	1197.7394	81.7819	82020.5287	258508.011	4680163.2358	2194.3	0.62634	252.44	-0.16324	246.5735	-0.031178	710.7547	0.56257	540.5525	304203	324.199	-0.31852	396.082	-1.2743	10782700	0.17243	244.828	70.0224	68.2845	139.3185	134.6288	59628.3281	100.9878	-0.21822	124.86	2990940
014	2018-11-27t1722	1543361259.9	adult	145.8024	81.8077	-161.992	1310.4021	81.6169	83481.3519	262868.7793	4559914.8059	2117.25	0.49545	274.294	1.0397	267.1679	1.093	738.039	0.93913	602.611	321785	354.1807	0.8987	433.9423	-0.24193	11942700	0.76998	405.193	67.6589	65.3501	152.6897	144.5919	66572.7031	101.4666	-0.31933	132.0616	2945870
014	2018-11-27t2122	1543375654.89	adult	149.801	85.8063	-157.9933	1238.6231	77.7783	80436.8099	253372.9743	4378260.4207	1500.32	-0.44708	276.883	1.122	269.0035	1.134	695.4423	0.40046	590.755	292085.7812	350.4796	0.63485	436.6921	-0.21037	11609700	0.55167	213.995	74.3818	72.5996	144.4811	140.5256	60682.0742	104.8537	-0.13667	130.1726	3118830
014	2018-11-28t0122	1543390054.33	adult	153.8009	89.8062	-153.9935	617.973	88.1448	44687.4115	142478.2192	2698344.1258	1141.23	-0.99733	280.771	1.2864	274.4388	1.3914	718.5687	0.73074	688.8096	167426.5	355.4188	0.75354	513.8001	1.9382	6524290	-2.1175	186.06	74.7112	72.8249	143.7039	140.5174	33483.0195	106.5451	-0.1229	132.2111	1736060
014	2018-11-28t0522	1543404454.25	adult	157.8008	93.8061	-149.9935	1223.6122	80.6443	81579.1318	257068.6895	4564507.8915	1139.63	-1.0068	263.297	0.17581	257.874	0.34763	597.6456	-0.85048	507.7862	254597	335.1895	-0.22586	413.8646	-0.93956	11194400	0.27695	255.446	73.3021	71.3883	147.3672	143.4175	62778.4453	105.2768	-0.37525	132.3227	3116510
014	2018-11-28t0922	1543418854.28	adult	161.8009	97.8061	-145.9935	1255.9	87.7252	87064.063	274250.5022	5146681.8136	2126.11	0.49725	257.138	-0.26006	250.73	-0.13968	670.9961	0.15168	510.4306	304632.2188	342.9246	0.021279	451.4396	0.080908	11650400	0.47964	325.484	65.6318	63.5544	144.086	139.5835	65415.0234	98.3819	-1.0939	126.6462	2973640
014	2018-11-28t1322	1543433232.43	adult	165.7948	101.8001	-141.9996	1322.9721	78.4951	85485.5152	269132.1539	4702655.3242	2092.99	0.45519	283.14	1.2273	274.403	1.1989	710.8027	0.70895	576.5159	317018	370.4489	1.1104	473.2996	0.64629	12623500	0.92206	345.555	76.6428	74.5315	155.3203	150.9459	69272.8438	108.8785	-0.32753	138.4835	3417040
014	2018-11-28t1722	1543447630.29	adult	169.7942	105.7995	-138.0002	1253.1197	81.3416	85323.4875	268839.0755	4873662.8333	1238.38	-0.85702	262.386	-0.077166	256.706	0.089481	631.6309	-0.31347	547.5942	281075.75	335.5943	-0.45749	454.2202	0.079387	11663300	0.4377	191.443	70.1891	69.0171	135.2451	131.3383	60184.0547	100.8219	-1.0893	121.4234	3119980
014	2018-11-28t2122	1543462030.34	adult	173.7942	109.7995	-134.0002	1296.6749	82.5713	87860.3213	276699.5149	5057957.8075	2402.97	0.97154	255.665	-0.53854	247.6772	-0.50101	649.2437	-0.050726	547.9285	297353.625	341.6733	-0.28026	444.3962	-0.22143	11698700	0.43327	248.21	70.0598	67.4839	158.4361	151.6681	72563.7266	104.783	-0.88157	136.4441	3205800
014	2018-11-29t0122	1543476430.49	adult	177.7942	113.7995	-130.0001	1267.4567	80.5373	85215.2558	268401.0359	4844878.3369	2238.71	0.73739	272.204	0.3725	262.9496	0.33012	723.6064	0.95154	534.2816	321281.25	359.93	0.38763	455.6615	0.04398	12080100	0.58527	300.048	76.9506	73.9387	179.3156	173.9256	79616.1172	112.8692	-0.39617	151.8005	3414990
014	2018-11-29t0522	1543490831.41	adult	181.7945	117.7998	-125.9999	1331.4483	79.7287	87286.302	274866.944	4812929.5595	1499.86	-0.41481	271.943	0.29018	263.9822	0.32602	640.8026	-0.10383	531.4713	291565.1562	361.1867	0.35132	461.2942	0.15345	12369600	0.69082	256.807	75.1308	72.2898	173.8523	166.8446	79102.8047	111.3749	-0.61454	148.1592	3417400
014	2018-11-29t0922	1543505229.77	adult	185.794	121.7993	-122.0003	1416.8562	79.9357	89030.0751	280138.8965	4915785.8135	2729.3	1.5804	266.702	-0.076756	258.5673	-0.045762	677.462	0.39731	507.3608	315019.8125	349.9481	-0.1694	445.5503	-0.27811	12384300	0.67726	351.188	79.2246	76.8604	159.9274	153.6314	74366.25	115.6172	-0.44109	141.5338	3678800
014	2018-11-29t1322	1543519632.91	adult	189.7949	125.8002	-117.9995	1232.3998	78.4643	80193.6939	252573.9463	4415202.2556	1923.8	0.31351	280.387	0.63552	269.0673	0.48478	727.4857	1.0626	542.1041	304089	379.8469	0.89073	480.8891	0.56168	11719900	0.38454	299.356	82.1093	78.4069	191.2006	184.3274	79921.8594	124.8383	0.021968	164.3096	3432090
014	2018-11-29t1722	1543534034.23	adult	193.7953	129.8006	-113.9991	1193.5312	80.4055	79719.003	251128.3212	4516067.9841	2075.46	0.59176	279.012	0.4883	270.8228	0.51654	673.0447	0.39415	516.7221	279986.5938	371.8432	0.50081	459.3194	0.0039013	11583700	0.32083	234	81.1405	77.7602	167.3525	163.2636	69618.6562	123.4722	-0.18773	152.4513	3368710
014	2018-11-29t2122	1543548430.33	adult	197.7942	133.7995	-110.0002	1278.6136	80.9066	82566.247	259983.1212	4560508.7818	2157.08	0.76106	278.221	0.37739	266.5557	0.2194	697.773	0.73468	571.309	300740.1562	379.6169	0.69387	517.7629	1.3371	11976800	0.47156	400.461	83.0528	78.1522	216.1635	205.5373	93166.4531	129.3111	0.023143	177.0638	3575260
014	2018-11-30t0122	1543562830.85	adult	201.7943	137.7996	-106	1287.1145	84.1944	85682.4315	269824.0363	4925583.8629	869.747	-1.3343	259.969	-0.66087	250.7678	-0.68088	541.3358	-1.1906	502.8494	241977.0938	362.9701	0.033891	463.2323	0.041829	11607600	0.32187	275.001	75.877	71.0608	189.4451	183.219	84681.9688	122.7898	-0.45139	163.25	3387910
014	2018-11-30t0522	1543577231.33	adult	205.7945	141.7998	-101.9999	1194.7806	82.3583	81119.7341	255604.8924	4631568.4211	2174.03	0.86953	282.876	0.49168	273.0691	0.44128	682.2625	0.60475	545.3039	288597.0312	384.0788	0.67219	500.0235	0.83885	11954300	0.45116	320.112	84.5934	79.9907	187.9864	182.7361	79518.2578	130.0944	-0.18123	167.5682	3574920
014	2018-11-30t0922	1543591630.6	adult	209.7943	145.7996	-98.0001	1281.5765	82.6548	84842.6565	267292.3091	4756230.5839	1800.45	0.28221	301.709	1.3831	292.0041	1.342	682.9026	0.64419	570.8579	301842.9375	407.8279	1.3569	522.2386	1.2917	13334000	0.965	259.821	84.3909	79.6318	195.1275	189.5856	86246.3438	134.0318	-0.1024	173.8188	3729650
014	2018-11-30t1322	1543606030.28	adult	213.7942	149.7995	-94.0002	1193.0058	79.9579	77468.466	244052.0568	4264896.9854	2000.34	0.65958	294.035	0.91603	283.3037	0.82543	709.747	1.0073	565.5386	286737.7812	400.4374	1.0283	514.3147	1.0798	11868400	0.40832	378.85	85.9424	81.0559	192.5958	186.7412	77808.6875	136.7421	-0.086695	171.6004	3468980
014	2018-11-30t1722	1543620430.41	adult	217.7942	153.7995	-90.0001	1311.603	82.4731	85641.615	269653.5559	4823753.0624	1891.83	0.51529	265.683	-0.53856	254.3006	-0.66085	654.8893	0.36535	538.2628	292735.5	369.8491	0.0070056	496.3976	0.66243	11860100	0.40095	360.096	84.1068	78.3969	208.0748	199.5463	93009.4375	137.9194	-0.14286	181.575	3754530
014	2018-11-30t2122	1543634829.36	adult	221.7939	157.7992	-86.0004	1287.3765	81.267	84565.4256	266334.2697	4676866.1227	2770.08	2.0861	298.532	0.9807	286.5337	0.83467	732.4857	1.3548	576.5054	323026.1875	405.6979	1.0206	529.9886	1.3477	13151800	0.86474	404.211	88.2423	82.8113	208.8785	201.1063	92115.4375	140.6244	-0.13129	180.9471	3887510
014	2018-12-01t0122	1543649231.24	adult	225.7945	161.7997	-81.9999	1252.1792	81.9208	82269.8568	259092.629	4588422.4873	1507	-0.075424	284.68	0.26026	272.5159	0.10961	650.1962	0.37738	578.0018	278934.1875	405.0737	0.9226	531.5034	1.3477	12204200	0.5194	365.728	91.1805	84.5195	236.9219	229.1548	101639.5	152.5455	0.26165	206.8237	3908910
014	2018-12-01t0522	1543663631	adult	229.7944	165.7997	-78	1254.6394	85.0617	84312.6015	265529.0938	4858496.1316	2611.22	1.935	278.565	-0.074802	269.2968	-0.090055	706.5303	1.1076	542.8444	310873.3125	389.5335	0.40245	492.917	0.51044	12229800	0.52701	353.833	88.6056	82.9603	223.8854	214.8809	98509.5625	143.1339	-0.22633	193.5251	3890050
014	2018-12-01t0922	1543678030.65	adult	233.7943	169.7996	-74.0001	1250.5493	79.0489	83193.0009	262157.4206	4615234.4903	2349.59	1.531	302.2	0.92425	291.2455	0.83267	716.8366	1.2721	577.4319	311107.0938	413.2172	1.0067	535.5361	1.3656	13103400	0.83749	317.568	88.2603	81.9845	216.4719	209.6963	93948.8125	147.6271	-0.1426	190.9561	3826970
014	2018-12-01t1322	1543692429.94	adult	237.7941	173.7994	-70.0003	1264.3255	80.9566	82909.106	261128.9406	4592503.0664	2233.51	1.3856	306.42	1.044	295.7499	0.96532	706.5628	1.1876	559.7714	305941.6875	413.1198	0.93843	514.8767	0.91413	13238900	0.88904	328.194	91.9999	85.7945	231.0724	223.7413	100054.3594	150.4551	-0.12528	203.2493	3974860
014	2018-12-01t1722	1543706830.75	adult	241.7943	177.7996	-66.0001	1297.4543	79.9636	85659.7475	269793.575	4747216.8776	1525.59	0.12488	301.068	0.75622	290.6312	0.68958	661.011	0.65991	566.1467	295471.9062	415.1264	0.93474	523.7339	1.0724	13442700	0.96723	364.119	93.0239	86.0486	236.0487	228.9225	105513.7812	157.178	0.036701	209.2465	4153520
014	2018-12-01t2122	1543721230.26	adult	245.7942	181.7995	-62.0002	1278.9429	81.488	85292.3415	268663.6721	4784316.835	1729.57	0.56343	306.756	0.94926	296.5791	0.89298	674.7294	0.87827	567.0162	300254.5938	414.7155	0.87213	524.8837	1.0772	13631600	1.0436	430.879	94.7104	87.603	242.1456	233.0509	107754.7734	158.9959	0.015652	214.0752	4208740
014	2018-12-02t0122	1543735642.59	adult	249.7976	185.8029	-57.9968	842.1428	81.6272	50116.2767	159298.3941	2493931.9932	2204.76	1.5495	293.975	0.37379	283.1789	0.29555	769.0731	2.1269	619.6859	201497.1406	397.1816	0.35971	528.9468	1.1487	7701840	-1.0438	279.262	89.2751	83.9853	192.5952	186.538	50459.9297	140.7791	-0.72191	173.5826	2338920
014	2018-12-02t0522	1543750040.9	adult	253.7971	189.8024	-53.9972	1304.9746	84.4555	85362.2345	268750.8281	4807205.7494	1934.4	1.0874	293.765	0.33481	284.5608	0.32343	680.809	1.0559	551.694	303640.8125	401.9397	0.45323	509.5031	0.74951	13079300	0.87757	385.199	97.5311	90.6202	246.4669	241.1562	109924.25	159.7268	-0.11809	214.0539	4342380
014	2018-12-02t0922	1543764438.93	adult	257.7966	193.8019	-49.9978	1330.3431	82.0033	87316.9325	274889.5512	4909169.4465	1778.09	0.83701	294.515	0.33901	285.1298	0.3204	625.4489	0.39133	541.3571	285204.6875	403.373	0.46015	501.2264	0.57856	13402800	1.0083	430.487	98.0252	90.3929	253.3936	248.4903	115547.4922	163.691	-0.052831	219.5001	4460930
014	2018-12-02t1322	1543778836.96	adult	261.796	197.8013	-45.9983	1266.0194	84.0349	85442.8775	269097.9218	4919178.1657	1760.19	0.86282	302.672	0.65272	291.5532	0.56007	681.4049	1.1794	552.8452	303225.1875	419.4784	0.86167	515.2823	0.86206	13465600	1.0462	358.021	101.348	92.9131	259.5434	250.9032	115496.7969	168.5406	0.043419	226.9997	4508870
014	2018-12-02t1722	1543793230.76	adult	265.7943	201.7996	-42	1311.4422	81.7743	85808.7484	270232.8007	4761684.5443	1713.95	0.82936	299.212	0.48328	287.7827	0.37978	643.5635	0.73256	542.3512	288316.4375	417.1659	0.77011	501.0983	0.5719	13383700	1.0317	365.237	101.281	92.5339	261.8761	257.0178	117320.4922	172.4415	0.10578	232.5535	4530280
014	2018-12-02t2122	1543807631.34	adult	269.7945	205.7998	-37.9999	1311.5257	83.5282	87272.6767	274757.7364	5014297.6628	1332	0.067172	304.368	0.67184	294.8356	0.64451	608.3357	0.30747	558.2615	276792.75	420.5623	0.83173	523.6898	1.0328	13838400	1.2122	352.461	103.522	95.1251	259.0392	254.3232	117862.8281	172.6774	0.041324	226.6854	4706740
014	2018-12-03t0122	1543822031.46	adult	273.7945	209.7998	-33.9999	1296.8979	84.4314	86540.2918	272461.6555	5016284.47	1646.68	0.81431	305.496	0.69284	295.4941	0.64604	644.3606	0.85474	557.6123	290606.625	420.8562	0.81019	522.9867	1.0185	13770200	1.2033	381.678	104.979	95.9332	263.6061	258.3343	118886.3594	176.4952	0.10028	230.0491	4731930
014	2018-12-03t0522	1543836430.97	adult	277.7944	213.7997	-30	1324.4007	83.7221	88998.3146	280236.9075	5119577.8277	1174.12	-0.19007	305.258	0.65713	296.1423	0.64699	603.9493	0.3446	551.499	280232.5	422.8474	0.83419	516.3605	0.8817	14146000	1.3578	372.395	106.553	96.9505	267.6628	260.3155	124195.5312	180.867	0.17717	235.3266	4937780
014	2018-12-03t0922	1543850830.39	adult	281.7942	217.7995	-26.0002	1337.3979	85.3404	89102.3763	280535.3201	5130520.8467	1073.93	-0.37815	304.703	0.60839	295.2142	0.58362	601.5186	0.36062	558.6564	279706.125	421.5076	0.76887	522.5467	1.0093	14143100	1.3743	418.177	108.47	98.2243	275.2402	266.2199	127986.6875	186.1734	0.28435	240.918	5034730
014	2018-12-03t1322	1543865230.64	adult	285.7943	221.7996	-22.0001	1271.8091	84.3173	85462.0053	269107.2416	4988038.3321	1060.75	-0.36836	305.315	0.60803	295.8101	0.5826	597.6519	0.35639	561.7232	266552.75	423.4028	0.79057	527.4779	1.1118	13589900	1.1865	425.807	110.487	99.6443	284.2743	277.4628	126786.3203	191.5919	0.39379	252.3417	4917870
014	2018-12-03t1722	1543879631.44	adult	289.7945	225.7998	-17.9999	1328.7853	83.905	88400.0731	278303.9449	5089854.3009	1008.49	-0.45454	307.972	0.6922	297.6849	0.63371	603.3577	0.49419	574.4767	278147.875	426.4283	0.84305	539.1127	1.3553	14185800	1.4274	422.598	112.063	100.4676	289.3492	279.5805	133390	194.6075	0.4224	256.0172	5161830
014	2018-12-03t2122	1543894031.36	adult	293.7945	229.7998	-13.9999	1324.5399	83.6279	88197.7232	277669.709	5073983.6906	1076.68	-0.24042	309.551	0.73224	299.1345	0.6678	620.856	0.81591	585.1969	285593.7812	426.6386	0.82036	546.9593	1.5216	14225700	1.4624	443.651	114.124	102.4468	297.9162	288.4008	137041.4688	200.4675	0.54434	263.3514	5244680
014	2018-12-04t0122	1543908431.31	adult	297.7945	233.7998	-9.9999	1297.9392	83.4664	85835.6401	270243.3602	4928833.277	987.105	-0.42653	308.341	0.65807	298.0355	0.59932	603.983	0.62074	587.404	270584.375	424.972	0.74765	548.4893	1.5565	13790600	1.3181	477.21	118.024	106.2106	322.4908	311.6431	144475.8594	209.4632	0.76733	283.2542	5278630
014	2018-12-04t0522	1543922831.12	adult	301.7944	237.7997	-5.9999	1273.0622	83.9919	85266.1567	268541.7747	4896230.6821	906.938	-0.60053	313.521	0.84746	301.612	0.72043	605.6525	0.71009	595.3502	269515.375	433.1018	0.9401	559.689	1.797	13921900	1.3892	489.546	122.371	109.8223	337.7054	327.8167	150278.9062	221.7314	1.0941	297.8321	5433890
014	2018-12-04t0922	1543937230.81	adult	305.7943	241.7996	-2	1170.4493	83.9658	79713.7548	251196.8647	4660445.8071	915.865	-0.53698	321.748	1.1629	309.0309	0.99699	617.4364	0.96691	605.3626	256853.5312	446.6324	1.2805	567.3984	1.966	13362200	1.1954	501.271	125.702	113.6831	341.1692	331.2329	141926.3906	229.1538	1.2615	304.5908	5220400
014	2018-12-04t1322	1543951631.06	dead	309.7944	245.7997	2	1174.1971	83.1677	78905.3219	248561.7627	4567317.2198	1079.05	-0.015928	328.631	1.4244	315.9393	1.2535	638.2231	1.385	613.9089	262309.6875	459.6203	1.6091	573.1741	2.096	13506100	1.2729	449.666	130.042	119.4184	330.4082	325.0382	135797.7656	234.6575	1.3662	299.4349	5344450
015	2018-11-21t1322	1542828474.14	egg	-2.1959	-58.1917	-257.9928	156.0968	27.9306	2984.3824	9505.3527	52643.565	0	-0.12315	0	-0.62232	0	-0.61955					0	-0.61832	0	-0.59264	0	2.9081	0	0	0				0	-0.71305	0	0
015	2018-11-21t1746	1542844284.78	larva	2.1959	-53.7998	-253.601	165.4055	27.7955	3140.4106	9988.0823	55074.1403	0	-0.34153	0	-0.82272	0	-0.81618					0	-0.81882	0	-0.73898	0	1.3661	0	0	0				0	-0.84172	0	0
015	2018-11-21t2122	1542857266.08	larva	5.8018	-50.1939	-249.9951	167.683	28.5073	3290.1654	10467.7267	59446.7761	0	-0.50388	0	-0.99519	0	-0.98542					0	-0.99185	0	-0.86196	0	0.53959	0	0	0				0	-0.95359	0	0
015	2018-11-22t0146	1542873067.51	larva	10.1911	-45.8046	-245.6058	165.3987	28.6645	3225.1565	10267.5747	58223.9099	0	-0.68498	0	-1.2161	0	-1.2022					0	-1.2141	0	-1.0158	0	-0.21885	0	0	0				0	-1.0986	0	0
015	2018-11-22t0522	1542886066.85	larva	13.8021	-42.1937	-241.9949	160.5178	28.2179	3066.0333	9763.2351	54030.8051	224.888	-0.37028	161.223	1.3056	160.0655	1.3591	211.9152	-0.78365	211.8276	3602.5576	190.6972	1.114	202.9068	0.11181	272627	-0.37112	93.4266	54.0885	54.0323	84.847	84.3367	1442.3997	71.6822	0.85703	80.3415	91463.7
015	2018-11-22t0946	1542901866.18	larva	18.1908	-37.805	-237.6062	290.2972	36.5112	7715.4769	24426.8331	178175.9891	569.979	0.12998	157.132	1.0935	143.5121	0.92874	494.4933	0.20369	494.0137	20768.7188	270.0565	2.0593	443.4078	1.5185	652099	-0.47368	102.296	54.1244	54.2972	85.0506	83.6628	3572.1255	72.07	0.80425	80.5011	224616
015	2018-11-22t1322	1542914866.5	larva	21.802	-34.1938	-233.995	324.5174	40.9284	10769.4496	34162.1897	306090.1271	631.538	0.099001	147.267	0.7909	144.6958	0.82397	365.7705	-0.36619	336.1665	21214.6914	188.6954	0.80987	232.5713	0.068834	843250	-0.68225	102.688	47.445	47.1845	78.2743	76.5131	4539.9072	66.8642	0.58318	74.2131	271670
015	2018-11-22t1746	1542930669.77	larva	26.1918	-29.804	-229.6052	335.6448	43.7588	10932.8936	34679.9975	308214.4819	236.21	-0.80103	160.675	0.87634	160.3232	0.96266	215.7426	-1.0767	214.9355	12728.8115	194.3045	0.72594	208.6802	-0.22422	937538	-1.0491	102.326	49.3329	48.9844	82.8811	80.9271	4889.9873	68.2342	0.54823	76.9953	287858
015	2018-11-22t2122	1542943666.02	larva	29.8018	-26.1939	-225.9951	589.3583	59.4294	25932.3962	82022.0659	981895.6365	599.55	-0.26141	123.569	0.009307	118.5488	-0.0060974	439.4905	-0.22608	429.8259	60210.1992	155.7313	-0.017425	335.4838	0.53797	1687200	-0.66327	97.0601	51.6738	51.4401	83.858	82.9818	11488.5449	70.5669	0.56086	80.0029	705554
015	2018-11-23t0146	1542959468.99	larva	34.1915	-21.8042	-221.6054	654.5291	55.138	26890.0253	84939.6871	932751.1805	840.609	0.013924	172.291	0.79619	165.3231	0.76336	599.0798	0.38845	587.0497	85069.3359	210.3458	0.65209	434.3722	1.1274	2446190	-0.3834	108.197	56.0752	55.7968	87.5277	85.768	12428.9385	75.0078	0.64145	83.3053	796155
015	2018-11-23t0522	1542972465.25	larva	37.8016	-18.1942	-217.9953	703.1796	52.8293	30781.3217	97143.2544	1111773.7547	1173.7	0.46677	149.093	0.1437	140.4881	0.066838	687.8074	0.73977	652.3048	112112.6016	190.5279	0.15299	428.4277	0.99894	2416950	-0.75413	103.703	44.7878	44.3136	77.0746	75.5621	12563.1562	63.9607	0.12561	72.941	726054
015	2018-11-23t0946	1542988270.17	larva	42.1919	-13.8039	-213.6051	956.8092	60.5477	46289.4988	145972.5821	1842878.0144	610.75	-0.6482	153.457	0.0098513	145.5288	-0.049327	458.6051	-0.4116	464.1585	111441.0312	212.7871	0.32197	330.6336	0.13624	3728400	-0.026758	135.596	46.9946	46.6413	81.8367	80.1577	19886.3125	67.5065	0.14615	76.2091	1141780
015	2018-11-23t1322	1543001265.88	larva	45.8018	-10.194	-209.9951	919.2847	62.4514	45208.7836	142582.8129	1843724.9585	1354.92	0.48877	136.979	-0.60053	130.5972	-0.62856	595.7299	0.18246	497.9759	141783.7188	172.9526	-0.64564	307.6241	-0.16957	3249680	-0.74953	319.776	46.1593	45.7458	80.8195	77.8114	19235.0488	65.296	-0.080041	74.3829	1095080
015	2018-11-23t1746	1543017070.32	larva	50.1919	-5.8039	-205.605	1088.9093	60.1095	52124.5305	164036.0373	2148314.2604	1025.53	-0.20622	181.628	0.24796	175.798	0.26066	586.2289	0.04952	554.1049	160626.7188	224.5538	0.10308	361.5061	0.11026	4972800	0.24378	356.825	55.0744	54.642	88.5564	85.8451	24264.4629	74.1281	0.21731	82.5795	1507880
015	2018-11-23t2122	1543030065.46	larva	53.8017	-2.1941	-201.9953	1048.0836	64.9117	57478.093	181092.6673	2626594.9679	2151.05	1.5077	177.19	-0.093795	170.1939	-0.1116	691.405	0.55732	512.7122	208112.9062	222.7045	-0.1751	304.7873	-0.51213	5327940	0.18664	111.628	53.9395	53.5982	86.9236	85.4771	26164	73.5603	0.055913	82.1842	1621910
015	2018-11-24t0146	1543045862.98	adult	58.1899	2.1941	-197.6071	1102.5673	71.0045	63727.0975	200739.8014	3101467.5776	1262.63	-0.051435	173.783	-0.46881	166.5766	-0.49225	608.5792	0.0093861	530.3913	203265.4688	227.4276	-0.34236	350.2089	-0.23773	5789940	0.135	174.542	52.0958	51.5629	87.0777	85.1707	29083.9648	72.5234	-0.17823	81.717	1735670
015	2018-11-24t0522	1543058865.01	adult	61.8015	5.8058	-193.9954	1146.6931	83.7628	74955.2887	236168.7451	4222165.8508	730.862	-0.98048	165.05	-0.98965	159.3104	-0.96407	480.5382	-0.88285	469.774	187890.4375	208.9144	-1.0912	354.0027	-0.27796	6449340	0.30238	153.767	51.3973	51.1464	84.3212	82.4398	32969.582	70.3296	-0.51232	79.4744	2008350
015	2018-11-24t0945	1543074655.94	adult	66.1879	10.1921	-189.609	737.0391	78.6945	48176.4686	152617.908	2616257.4104	1115.76	-0.43377	199.59	0.023827	192.1458	0.007256	673.1633	0.3055	631.7074	169637.1406	250.5837	-0.11792	432.3231	0.53958	5016290	-1.0346	258.84	51.4466	51.0532	87.2818	84.6471	21995.0234	71.9451	-0.56032	81.0742	1293010
015	2018-11-24t1322	1543087665.07	adult	69.8016	13.8058	-185.9954	1164.862	72.7992	70574.3262	222315.8826	3579859.1691	1061.4	-0.57504	209.266	0.2549	201.4606	0.22762	593.6783	-0.32117	544.6226	219067.3125	271.9474	0.41171	394.4669	0.073106	7713350	0.54436	105.207	53.9472	53.5906	87.1991	85.7377	32176.4707	73.534	-0.54846	82.4906	1988440
015	2018-11-24t1745	1543103452.55	adult	74.187	18.1912	-181.61	1208.752	77.7616	76966.2688	242506.1559	4104861.9851	1052.44	-0.6458	208.286	0.024161	200.1832	-0.017037	602.4812	-0.31981	572.3103	242197.4375	272.826	0.24928	410.0827	0.2693	8358730	0.66258	307.016	58.7765	58.398	94.8719	91.4331	38138.5234	78.908	-0.015857	88.0445	2358760
015	2018-11-24t2122	1543116464.85	adult	77.8015	21.8057	-177.9954	1277.154	78.667	80327.6346	252959.1432	4294566.809	1317.47	-0.25194	212.013	0.025912	205.0164	0.036777	623.48	-0.18634	552.2844	261861.625	275.1531	0.16313	374.8341	-0.31609	8886120	0.77036	201.344	52.5053	52.275	87.8123	86.096	36881.1797	73.2571	-1.0057	82.6358	2200660
015	2018-11-25t0145	1543132251.38	adult	82.1866	26.1909	-173.6103	1251.6889	75.0963	79738.2124	251136.7527	4258342.2043	903.448	-0.97787	212.635	-0.1564	204.2732	-0.20868	556.4063	-0.87285	523.5247	232021.4219	283.6886	0.27686	400.2248	0.055791	8846700	0.48433	374.314	52.8857	52.0655	103.599	98.4759	43200.7891	75.6756	-0.86128	89.803	2200310
015	2018-11-25t0522	1543145265.3	adult	85.8016	29.8059	-169.9953	1162.8464	77.2975	75797.2203	238919.9241	4130308.7047	1797.52	0.47044	215.536	-0.19179	206.9122	-0.25604	704.1666	0.54396	591.5641	278849.9688	282.8596	0.066235	395.931	-0.083298	8517980	0.085123	139.725	57.0438	56.6526	91.6558	89.6575	36295.6875	77.4639	-0.75322	86.5392	2254370
015	2018-11-25t0945	1543161052.49	adult	90.187	34.1912	-165.61	1270.7216	79.3261	82704.4907	260527.8734	4516487.9814	1181.79	-0.58901	216.921	-0.33894	208.5615	-0.38738	596.053	-0.61191	509.9705	257494.9219	286.9793	0.014684	377.1358	-0.58305	9354080	0.40738	266.812	58.2839	57.9859	93.232	91.1701	40276.2422	79.0706	-0.70435	88.0173	2513320
015	2018-11-25t1322	1543174063.56	adult	93.8011	37.8054	-161.9958	1296.8862	75.8521	78027.6555	245589.4292	4068589.7857	1218.36	-0.55762	233.768	0.37253	224.8327	0.29236	661.5504	0.06591	607.6838	269912.5625	303.4046	0.51232	449.9092	0.9785	9521150	0.36098	416.365	56.1953	55.7411	103.1553	95.3663	42087.3633	77.7004	-1.0772	88.9462	2288780
015	2018-11-25t1745	1543189850.43	adult	98.1864	42.1906	-157.6105	1263.3493	77.3332	81187.1111	255711.664	4407999.3247	1444.74	-0.2167	224.447	-0.32369	214.7667	-0.43783	639.8743	-0.21578	554.6667	271306.6875	301.7835	0.24209	438.8466	0.66009	9501080	0.187	120.688	59.4709	59.0948	95.2889	93.7167	40402.4844	80.2598	-0.88146	89.8471	2517460
015	2018-11-25t2122	1543202864.5	adult	101.8014	45.8056	-153.9955	1332.3099	76.9523	85838.7097	270335.4424	4622962.8853	1649.72	0.090763	226.147	-0.39407	217.1654	-0.46836	674.4389	0.15889	560.6956	302148.625	295.7599	-0.17206	429.4293	0.36404	10124600	0.45632	178.321	60.79	59.8749	117.9791	113.9521	52854.6562	83.7907	-0.53328	100.2827	2721570
015	2018-11-26t0145	1543218647.51	adult	106.1856	50.1898	-149.6114	1297.2115	79.3119	84957.3044	267526.0089	4731815.2348	1578.35	-0.065309	233.901	-0.15779	226.3185	-0.15454	701.7805	0.45977	605.6577	310888.7812	299.6452	-0.20028	425.4319	0.17273	10357400	0.47425	326.6	62.5731	61.568	122.892	114.5675	54441.1719	85.8552	-0.44995	101.7073	2770800
015	2018-11-26t0522	1543231663.38	adult	109.8011	53.8053	-145.9958	1345.3812	79.0909	86230.7476	271522.2607	4747400.4297	1613.14	-0.040574	239.84	0.025973	231.4567	-0.012547	688.4261	0.28073	595.764	309791.75	307.9834	0.0023349	420.8327	-0.024026	10783700	0.6448	188.009	66.8156	65.7239	132.4645	129.156	59609.0312	91.1122	0.077191	110.4879	3004160
015	2018-11-26t0945	1543247444.99	adult	114.1849	58.1891	-141.6121	1286.0226	82.4251	85135.5118	268086.408	4857448.9625	1916.36	0.4042	242.489	0.014099	234.4878	-0.00020035	708.3599	0.51023	536.6598	314511.7812	308.3275	-0.15167	435.2677	0.27137	10760400	0.53307	182.088	62.6294	61.8971	104.9965	102.4785	46618.4609	86.0048	-0.78583	97.7801	2779180
015	2018-11-26t1322	1543260463.72	adult	117.8012	61.8054	-137.9957	1280.3673	80.6348	84394.2173	265741.4962	4768189.4864	1520.57	-0.25098	242.149	-0.11629	234.1089	-0.12924	670.4246	0.024541	570.5172	294986.8125	310.2558	-0.1934	443.2236	0.42699	10648200	0.40115	263.605	66.8	65.7229	120.2564	115.0902	52912.8359	92.3253	-0.16041	107.6952	2937460
015	2018-11-26t1746	1543276270.33	adult	122.1919	66.1961	-133.605	1378.5007	80.7244	88520.6511	278684.4868	4874208.552	2332.07	0.98276	245.706	-0.054219	238.2914	-0.029518	642.7015	-0.34	531.5728	296928.0938	314.7234	-0.15255	431.6111	0.032506	11342000	0.74071	320.054	62.1159	61.3536	108.6414	105.3149	50192.3203	86.3177	-1.0703	99.2898	2867330
015	2018-11-26t2122	1543289262.88	adult	125.801	69.8052	-129.996	1358.8466	78.4243	86481.3505	272242.336	4686856.2893	1841.73	0.19123	246.238	-0.12787	238.4746	-0.11928	685.7661	0.20762	574.1512	309966.25	318.2231	-0.1179	438.5313	0.16571	11108300	0.54449	206.08	65.894	64.3475	128.1929	120.6214	57943.1797	93.6627	-0.35966	112.3413	2972610
015	2018-11-27t0145	1543305053.18	adult	130.1871	74.1914	-125.6098	1269.0961	81.2128	88239.0295	278293.1037	5049684.0164	2374.98	0.97734	240.887	-0.55127	232.4545	-0.57385	663.45	-0.079587	526.4868	305187	313.0693	-0.47715	417.9434	-0.48223	11070700	0.46121	273.008	68.6148	67.1678	131.5507	122.7765	60513.3359	95.6626	-0.31893	114.0819	3153400
015	2018-11-27t0522	1543318063.08	adult	133.801	77.8052	-121.9959	1297.2913	80.4445	85501.8456	269218.5083	4824626.0878	2826.97	1.6374	252.605	0.027979	244.0238	-0.0048518	675.899	0.086176	535.5567	301450.9688	326.8747	0.019358	442.4324	0.15689	11252000	0.52056	231.961	71.6037	69.6218	156.2712	151.067	69696.9688	101.1935	0.13244	131.2636	3189510
015	2018-11-27t0945	1543333851.4	adult	138.1867	82.1909	-117.6103	1351.8357	85.0774	91941.8887	289542.8818	5272692.485	4876.93	4.7082	241.493	-0.71834	233.5667	-0.70436	691.1381	0.29326	506.7994	331055.125	315.2884	-0.61227	398.9033	-1.144	11563900	0.64571	277.397	69.9453	68.0131	149.3196	138.5365	71524.0781	99.7603	-0.20346	124.6767	3349330
015	2018-11-27t1322	1543346866.29	adult	141.8019	85.8061	-113.995	1299.9299	82.7502	88456.9585	278760.1066	5023459.6964	1321.34	-0.69189	249.008	-0.36364	239.9831	-0.41296	643.1119	-0.32186	573.0527	296474.5625	324.6228	-0.29987	450.9938	0.29437	11467800	0.55197	195.62	67.0699	65.6318	127.2767	123.724	58674.5469	94.1456	-0.91349	114.2393	3088840
015	2018-11-27t1722	1543361268.14	adult	145.8024	89.8066	-109.9945	794.5851	85.378	50933.6234	161404.9573	2797017.2294	1270.73	-0.78173	256.559	-0.0037054	247.2031	-0.07219	722.2411	0.73148	680.6156	192116.125	330.9618	-0.12391	466.722	0.69473	6822410	-2.0071	252.855	69.1279	66.9428	138.9075	135.7181	36949.3906	100.7906	-0.38587	124.9625	1838250
015	2018-11-27t2122	1543375663.05	adult	149.801	93.8052	-105.9959	1326.2103	83.5696	88560.8377	278821.3311	5089401.9205	1280.88	-0.77817	248.286	-0.57225	239.0118	-0.62838	609.4806	-0.73482	535.7077	281580.0312	331.2864	-0.2099	450.5482	0.18515	11458400	0.47138	230.92	67.9061	66.3251	132.7479	128.029	61329.5469	95.6091	-1.018	118.4765	3133870
015	2018-11-28t0122	1543390062.41	adult	153.8008	97.8051	-101.9961	697.6636	118.7837	57424.2458	183902.846	4187023.3213	1899.33	0.14967	265.396	0.37073	254.1601	0.19392	756.9806	1.2403	659.7581	226337.2031	354.1818	0.6993	483.3596	1.0729	7932160	-1.3879	306.451	67.6499	66.4019	129.2993	123.5604	38660.4766	93.7346	-1.3032	113.2814	2021920
015	2018-11-28t0522	1543404462.29	adult	157.8008	101.805	-97.9961	1254.953	84.908	84501.4653	266277.5266	4773152.7804	1444.62	-0.54354	250.572	-0.58473	240.565	-0.67789	632.985	-0.38054	535.7568	279146.4062	342.5324	0.094339	465.1597	0.50979	11034200	0.19591	485.873	74.5174	71.7354	184.0723	155.7348	81175.8594	107.6234	-0.16639	139.5591	3281450
015	2018-11-28t0922	1543418862.34	adult	161.8008	105.805	-93.9961	658.6516	113.2163	52668.1284	168225.7148	3700617.1561	1848.63	0.073205	272.325	0.64817	260.7029	0.45137	797.9761	1.8423	708.053	218645.4531	376.0564	1.4527	552.3681	2.9057	7453520	-1.5903	238.524	72.5632	69.4636	179.7011	175.7673	49238.1016	109.5918	-0.1339	158.0309	1986060
015	2018-11-28t1322	1543433240.61	adult	165.7948	109.799	-90.0022	1302.6308	80.7439	86063.4149	271022.9049	4845981.8474	1364.86	-0.66562	261.382	-0.072526	252.4364	-0.10124	625.5996	-0.4237	519.4865	280894.2188	343.718	-0.031965	432.2704	-0.48949	11721400	0.48819	392.532	73.6513	71.2864	156.7522	152.3429	70381.7344	106.6242	-0.51323	140.8804	3302820
015	2018-11-28t1722	1543447638.31	adult	169.7941	113.7984	-86.0028	1340.6439	82.1757	90184.4657	283960.1802	5152399.7657	1052.05	-1.1462	256.568	-0.42331	248.6726	-0.38396	589.2769	-0.87475	521.6615	276960.125	344.3753	-0.08758	449.454	-0.050586	12050500	0.61914	415.98	68.5885	65.7319	165.3634	154.1667	77720.8203	105.4226	-0.72644	138.7372	3221460
015	2018-11-28t2122	1543462038.4	adult	173.7942	117.7984	-82.0028	1317.6313	86.468	92049.4227	289877.9207	5508545.1904	1095.17	-1.0762	243.307	-1.2698	234.2243	-1.2895	594.3975	-0.77376	535.6136	285310.8125	324.3896	-0.99696	464.1586	0.30866	11657800	0.41458	220.289	73.3855	70.7332	157.4632	152.0297	75582.3359	107.9969	-0.63884	140.2226	3516190
015	2018-11-29t0122	1543476438.67	adult	177.7942	121.7985	-78.0027	1388.018	86.7767	96514.9769	303888.1463	5714405.5209	1286.62	-0.76653	247.97	-1.0489	238.7842	-1.0741	546.9828	-1.3609	480.2909	275132.375	340.1402	-0.41697	437.7391	-0.42691	12458500	0.75381	244.089	73.6048	70.7591	162.9507	157.9925	81964.1953	110.4165	-0.57272	144.3731	3698050
015	2018-11-29t0522	1543490839.55	adult	181.7945	125.7987	-74.0025	1353.9543	83.0712	90967.4845	286436.1632	5192899.7269	1206.53	-0.88234	252.068	-0.86402	241.2564	-0.98208	562.9943	-1.1147	504.702	267422.3125	351.644	-0.028545	450.1666	-0.13261	11954600	0.51048	318.085	75.1825	71.5155	182.3549	175.19	86618.5938	116.1567	-0.28618	158.4475	3565600
015	2018-11-29t0922	1543505237.94	adult	185.794	129.7983	-70.0029	1325.7732	87.751	93603.1342	294870.1261	5670028.5633	1529.88	-0.3472	242.372	-1.471	236.1134	-1.3223	536.8268	-1.4153	440.9852	261971.5	315.8673	-1.4918	383.5019	-1.8342	11805700	0.43185	338.113	75.7131	73.6336	149.7796	143.3717	73092.4375	108.8799	-0.88055	133.4018	3687910
015	2018-11-29t1322	1543519641.26	adult	189.7949	133.7992	-66.002	1365.285	82.5581	91609.5867	288420.5101	5289570.0059	1295.42	-0.70473	241.651	-1.552	234.9709	-1.4277	517.0322	-1.6282	433.8653	247141.4062	320.823	-1.3377	387.8659	-1.7133	11533500	0.30729	313.979	77.2282	74.4223	172.0076	163.5444	82219.625	114.1633	-0.63994	147.029	3685950
015	2018-11-29t1722	1543534042.41	adult	193.7953	137.7995	-62.0017	1348.6878	85.0082	92716.0126	292073.0015	5394708.4016	1433.37	-0.45696	239.191	-1.723	232.1814	-1.6182	511.1831	-1.659	444.876	246901.4219	317.8101	-1.4796	389.4945	-1.6613	11548400	0.30652	357.855	77.4161	74.4592	177.8322	159.7168	85892.9375	114.8674	-0.69486	146.7674	3737730
015	2018-11-29t2122	1543548438.51	adult	197.7942	141.7984	-58.0027	1444.4704	79.4955	94363.3243	297008.3229	5252726.0316	855.341	-1.3814	241.812	-1.6071	236.2759	-1.4254	475.0774	-2.0688	435.2305	233738.0781	318.9352	-1.4624	383.284	-1.7936	11890600	0.43734	254.525	71.1871	68.5501	154.5027	147.4322	76015.3281	107.9589	-1.1738	135.1247	3500480
015	2018-11-30t0122	1543562839.01	adult	201.7943	145.7986	-54.0026	1369.7294	81.0782	89048.3301	280331.7767	4962120.082	1031.54	-1.0659	242.619	-1.5856	237.1321	-1.4067	468.9806	-2.0953	420.4237	218075.9688	320.5047	-1.4248	381.4144	-1.8203	11264800	0.18841	262.342	74.7729	71.9786	156.88	150.8877	72949.1875	114.4776	-0.89391	139.605	3471710
015	2018-11-30t0522	1543577239.52	adult	205.7945	149.7987	-50.0025	1373.5044	82.0202	91530.8927	288168.6486	5224270.673	922.645	-1.2226	241.858	-1.6464	236.3625	-1.4727	445.0812	-2.3451	408.4859	212303.75	318.1449	-1.5219	371.779	-2.0231	11535200	0.29089	255.915	74.4991	71.7011	158.0324	150.9438	75381.4531	113.7066	-1.0132	138.8489	3553160
015	2018-11-30t0922	1543591638.79	adult	209.7943	153.7985	-46.0027	1420.6944	82.6119	93481.4196	294238.6874	5284430.3159	875.977	-1.2773	242.183	-1.6465	236.8937	-1.467	439.6362	-2.366	411.462	214542.4688	317.2725	-1.5658	373.2961	-1.9793	11795800	0.38601	348.151	76.7534	73.6062	165.4561	157.5713	80742.5781	118.0629	-0.87658	143.0536	3738350
015	2018-11-30t1322	1543606038.43	adult	213.7942	157.7984	-42.0028	1410.7037	80.9395	91702.1383	288607.6209	5169389.3478	794.291	-1.3932	250.389	-1.2566	246.1902	-1.0256	448.826	-2.2082	427.0947	214987.6562	326.1269	-1.3058	386.6697	-1.6827	11969600	0.44583	400.866	76.76	72.9781	195.8494	168.6552	93811.8594	120.1182	-0.85989	149.9847	3669440
015	2018-11-30t1722	1543620438.56	adult	217.7942	161.7984	-38.0027	1386.8408	80.3767	91483.8939	288000.732	5140095.9487	651.452	-1.6171	253	-1.1558	248.605	-0.9386	437.0915	-2.3116	409.8813	208492.6562	324.9381	-1.3681	374.3083	-1.9466	12063000	0.47513	274.729	78.7091	74.9389	164.6994	158.1175	78561.6016	122.8784	-0.81519	147.6805	3752850
015	2018-11-30t2122	1543634837.5	adult	221.7939	165.7981	-34.003	1372.0173	83.4723	92193.9939	290281.5772	5252807.9589	838.486	-1.2746	254.116	-1.1306	250.364	-0.88656	427.9104	-2.3919	403.1484	205824.9062	329.5511	-1.2568	380.0917	-1.8277	12208200	0.52348	392.616	80.9181	76.5188	191.6577	172.1641	92187.3594	127.2922	-0.70454	156.462	3887470
015	2018-12-01t0122	1543649239.42	adult	225.7944	169.7987	-30.0025	1345.0041	87.2535	92560.9769	291597.9498	5392046.2186	707.343	-1.4852	256.359	-1.0535	252.334	-0.8263	426.6306	-2.3797	404.2849	206062.5938	332.6755	-1.1953	378.1689	-1.8745	12359300	0.57501	402.715	82.4906	77.1278	197.1319	174.7806	95214.6875	132.9202	-0.55193	161.8476	3976950
015	2018-12-01t0522	1543663639.23	adult	229.7944	173.7986	-26.0025	1365.8928	82.9667	92975.8254	292770.301	5337522.8342	635.582	-1.5942	256.294	-1.0841	252.1726	-0.86511	425.7557	-2.3593	405.6714	206491.5312	331.7157	-1.2526	381.0641	-1.8163	12410800	0.59134	420.68	83.2238	77.8963	206.5733	184.2405	100188.0312	134.5227	-0.57162	163.8161	4030030
015	2018-12-01t0922	1543678038.87	adult	233.7943	177.7985	-22.0026	1345.4002	85.8278	93142.9862	293327.9663	5454943.6867	611.079	-1.6228	258.674	-1.0047	254.2844	-0.80083	424.7067	-2.3431	408.193	205982.75	335.0182	-1.1898	382.7148	-1.7879	12544600	0.63987	420.645	84.5952	78.83	211.2682	190.3604	102465.0625	138.4627	-0.49925	171.1469	4102530
015	2018-12-01t1322	1543692438.12	adult	237.7941	181.7983	-18.0029	1345.7275	86.094	92151.235	290170.7143	5369422.2835	707.266	-1.4308	257.897	-1.0657	253.3881	-0.86907	424.6403	-2.3232	405.5829	203827.3438	333.8924	-1.2523	379.6876	-1.8557	12372100	0.58324	425.214	87.2346	81.2648	219.372	196.8117	105298.5469	143.2472	-0.39872	176.8319	4184910
015	2018-12-01t1722	1543706838.97	adult	241.7943	185.7985	-14.0026	1333.9845	86.7242	91788.397	289044.9518	5376662.3814	720.584	-1.3878	260.817	-0.96663	256.2164	-0.77607	423.4319	-2.3119	405.037	202400.4375	335.3986	-1.2415	381.8464	-1.8161	12462300	0.62163	423.461	89.7612	83.3289	226.0845	207.3292	108068.3984	149.0228	-0.26598	186.9986	4288970
015	2018-12-01t2122	1543721238.42	adult	245.7942	189.7984	-10.0028	1329.2894	86.9668	91485.9075	288083.8027	5389352.7118	645.059	-1.514	264.807	-0.82449	260.4688	-0.62488	432.489	-2.1781	412.9984	206297.2656	340.2752	-1.1401	387.1896	-1.7125	12612200	0.68379	411.86	91.9826	84.8277	235.3012	215.9111	112238.6875	155.348	-0.11732	195.968	4380950
015	2018-12-02t0122	1543735651.34	adult	249.7977	193.802	-5.9992	1331.0299	87.0287	91756.0346	288950.3437	5389255.4796	638.253	-1.5119	266.462	-0.78118	262.0708	-0.58449	425.9892	-2.2392	410.3405	203622.8438	342.6579	-1.1071	391.0774	-1.6399	12731500	0.73944	436.001	93.925	85.6215	243.4944	226.6176	116390.3359	162.0765	0.044518	204.4366	4487730
015	2018-12-02t0522	1543750049.4	adult	253.7972	197.8014	-1.9997	1327.0905	88.0918	93099.7669	293227.6453	5537784.5053	644.697	-1.4837	267.204	-0.77518	262.0179	-0.61141	445.0515	-1.976	428.2629	215849.9688	347.6953	-1.0024	400.4853	-1.4563	12943900	0.82932	462.118	93.9718	84.0872	254.42	233.981	123393.6875	167.4554	0.15712	211.5054	4552180
015	2018-12-02t0922	1543764447.36	dead	257.7966	201.8009	1.9997	1326.4482	89.5951	94583.7011	297929.2489	5722226.0747	626.607	-1.5048	267.279	-0.79619	261.8744	-0.6407	435.6367	-2.0819	419.7833	214768.9219	347.7755	-1.0303	396.2269	-1.55	13150900	0.91807	488.907	94.2558	84.3459	264.6926	248.3696	130493.4688	169.1108	0.13838	220.6832	4637670
016	2018-11-21t1322	1542828482.34	egg	-2.1959	-58.1917	-285.9902	153.831	36.5445	3411.722	11090.4741	72086.4204	0	-0.12315	0	-0.62232	0	-0.61955					0	-0.61832	0	-0.59264	0	2.9081	0	0	0				0	-0.71305	0	0
016	2018-11-21t1746	1542844293.12	larva	2.1959	-53.7998	-281.5983	176.0478	29.6347	3601.3849	11452.5203	67546.2913	0	-0.34153	0	-0.82272	0	-0.81618					0	-0.81882	0	-0.73899	0	1.3661	0	0	0				0	-0.84172	0	0
016	2018-11-21t2122	1542857274.44	larva	5.8019	-50.1939	-277.9924	153.8835	27.8125	2826.2695	9007.4813	48647.0958	0	-0.50388	0	-0.9952	0	-0.98542					0	-0.99185	0	-0.86196	0	0.53958	0	0	0				0	-0.95359	0	0
016	2018-11-22t0146	1542873075.85	larva	10.1911	-45.8046	-273.6031	137.3511	16.658	1565.3835	4966.7112	16528.4184	164.248	-0.34426	117.094	0.69589	116.5404	0.74004	159.6427	-0.89218	158.8254	1596.4274	145.1199	0.64552	157.7223	-0.059235	105619	-0.070108	83.0796	50.8277	50.8443	79.2152	78.3184	792.152	68.8209	0.82811	76.76	45846.6
016	2018-11-22t0522	1542886075.19	larva	13.8021	-42.1937	-269.9922	153.4528	26.8885	2769.4988	8823.1502	46496.049	0	-0.82264	0	-1.4082	0	-1.3907					0	-1.4079	0	-1.1464	0	-0.72218	0	0	0				0	-1.2264	0	0
016	2018-11-22t0946	1542901874.43	larva	18.1908	-37.805	-265.6035	153.4528	26.958	2786.1736	8878.8996	47016.9689	0	-0.97847	0	-1.6563	0	-1.6343					0	-1.6589	0	-1.3113	0	-1.2398	0	0	0				0	-1.3944	0	0
016	2018-11-22t1322	1542914874.83	larva	21.802	-34.1938	-261.9923	387.3951	46.6587	14094.2829	44673.77	438986.3986	546.077	-0.063075	109.64	0.10982	107.1252	0.13001	280.122	-0.70641	258.8333	21009.1504	138.2466	0.090556	172.9546	-0.32127	819342	-0.70858	104.535	50.1992	49.8561	81.9795	80.742	6148.4653	69.1592	0.65625	77.5645	375139
016	2018-11-22t1746	1542930678.07	larva	26.1918	-29.804	-257.6025	263.8015	40.8013	8555.6886	27190.5983	240598.6337	256.649	-0.76332	184.308	1.3231	184.4404	1.4279	238.4527	-0.98316	237.2139	10968.8262	218.4352	1.0859	233.1025	-0.059245	840444	-1.1489	101.426	57.7689	57.4291	89.3738	87.4165	4111.1934	76.6912	0.83304	85.1616	263426
016	2018-11-22t2122	1542943674.28	larva	29.8018	-26.1939	-253.9925	481.9762	51.1967	18550.3328	58609.3377	619253.5616	801.282	0.10308	152.532	0.57809	143.4351	0.49251	605.3168	0.47847	594.5969	59926.3633	207.4548	0.78513	520.4775	1.8221	1496040	-0.84998	134.811	52.8313	52.5276	87.0522	85.1935	8618.1719	72.3979	0.62571	81.2987	518169
016	2018-11-23t0146	1542959477.33	larva	34.1916	-21.8042	-249.6027	811.6063	42.6204	26296.0192	82811.931	744986.217	1206.88	0.66066	179.814	0.95147	175.2882	0.97318	774.0318	1.1623	768.4987	109138.4844	230.7827	0.98608	520.4655	1.746	2519190	-0.31593	117.739	50.9846	50.6003	86.1062	84.0047	12140.9805	71.1897	0.49664	80.7678	714294
016	2018-11-23t0522	1542972473.51	larva	37.8016	-18.1942	-245.9927	708.0833	55.1721	30265.0957	95552.8958	1082941.2805	1651.66	1.2962	205.479	1.3607	196.9848	1.3106	899.754	1.7107	821.8975	143960.6406	241.9908	1.0342	482.7596	1.401	3276970	0.0088517	290.513	56.1475	55.8716	92.1027	88.4839	14736.4277	75.393	0.58772	85.3011	895440
016	2018-11-23t0946	1542988278.39	larva	42.1919	-13.8039	-241.6024	896.322	52.8479	39134.3436	123302.4383	1423085.6507	1019.22	0.046805	149.198	-0.087794	141.6589	-0.1398	626.7068	0.39443	575.4973	129728.3125	193.9096	-0.022475	416.0386	0.79265	3076760	-0.57902	134.655	53.1946	52.9949	86.0757	84.3488	17817.6797	72.6126	0.37207	80.5484	1096980
016	2018-11-23t1322	1543001274.16	larva	45.8018	-10.194	-237.9925	806.6902	64.4125	38040.0258	119965.319	1535085.5324	1023.79	-0.066095	151.264	-0.25391	142.7547	-0.32781	625.1818	0.32954	600.0587	125036.3672	199.7757	-0.12584	409.6254	0.64137	3023460	-0.93467	236.969	53.4197	52.9687	87.8442	86.1099	17568.8438	72.8981	0.28798	81.4368	1067750
016	2018-11-23t1746	1543017078.61	larva	50.1919	-5.8038	-233.6024	971.0587	56.5645	46532.3516	146658.8591	1851994.3758	1416.24	0.43693	201.38	0.76847	195.3825	0.7866	723.5787	0.77381	659.9766	177276.7969	240.0436	0.4311	376.8592	0.2383	4923950	0.20539	115.676	53.8555	53.4628	87.9468	86.2078	21546.9609	73.7534	0.19644	82.9491	1316820
016	2018-11-23t2122	1543030073.71	larva	53.8017	-2.1941	-229.9926	1059.8316	62.0136	55893.9083	176077.7015	2468457.2622	1077.47	-0.23608	181.061	0.017358	175.9809	0.057608	616.296	0.14075	577.3902	180574.7188	233.3321	0.072002	374.67	0.10171	5301480	0.16654	246.384	49.3254	49.0047	84.5776	82.11	24781.2305	69.5995	-0.20178	78.7032	1444250
016	2018-11-24t0146	1543045871.21	adult	58.1899	2.1941	-225.6044	1078.6867	71.0696	65703.0484	207123.7827	3322811.1666	895.566	-0.64352	164.328	-0.77229	159.0156	-0.73895	502.5413	-0.62213	465.1172	172874.2188	207.6173	-0.86185	299.1777	-0.72621	5639740	0.025381	226.012	50.2461	49.793	84.5124	82.1223	29072.2539	69.4765	-0.42067	78.5861	1724450
016	2018-11-24t0522	1543058873.24	adult	61.8015	5.8058	-221.9927	1233.7464	67.3513	68879.6766	216992.612	3219691.2895	2262.32	1.4918	212.814	0.67266	206.7056	0.70945	704.5135	0.5471	515.9025	254329.3906	265.5062	0.52435	361.0938	-0.20443	7670460	1.1692	125.89	56.5452	56.1654	91.2715	89.8769	32949.0156	77.1803	0.11662	86.7336	2038060
016	2018-11-24t0945	1543074664.19	adult	66.1879	10.1921	-217.6064	708.5327	113.7238	61283.2291	195137.215	4505616.1935	992.02	-0.63406	174.524	-0.93564	167.9659	-0.929	599.6131	-0.20686	571.2842	190676.9688	220.6912	-1.0583	367.163	-0.21626	5550040	-0.66656	165.835	50.8172	50.4635	83.7421	82.3057	26629.9844	70.3265	-0.73681	79.191	1616040
016	2018-11-24t1322	1543087673.24	adult	69.8015	13.8058	-213.9927	1188.3971	72.4427	71627.8398	225725.3676	3589226.796	2054.74	1.0382	208.986	0.2434	199.683	0.15392	696.1379	0.45331	498.8144	260355.5938	278.2998	0.6258	351.0939	-0.48468	7814600	0.61273	339.221	57.6599	57.208	94.1974	91.141	35229.8125	78.1574	0.024523	87.1621	2156080
016	2018-11-24t1745	1543103460.7	adult	74.1869	18.1912	-209.6073	1199.0757	74.9919	74811.7477	235625.1556	3923854.9367	1345.98	-0.16663	197.905	-0.43528	189.8986	-0.47452	603.0977	-0.31473	526.9958	235811.2031	259.6221	-0.22616	367.7389	-0.35274	7728580	0.24623	249.7	56.8563	56.3348	96.5336	92.8498	37744.625	77.7666	-0.1759	88.3128	2220350
016	2018-11-24t2122	1543116473.03	adult	77.8015	21.8057	-205.9928	1379.028	77.1827	82714.012	260507.1772	4181088.2837	3137.72	2.7346	218.719	0.33796	212.0024	0.36254	734.4022	0.79248	491.3612	317996.125	268.4157	-0.089703	384.3298	-0.16042	9452830	1.1391	144.848	58.5392	58.156	93.2617	91.8251	40382.3203	78.9029	-0.15673	88.2862	2530010
016	2018-11-25t0145	1543132259.54	adult	82.1866	26.1909	-201.6077	1264.9651	73.9224	77189.2275	243067.9845	4019858.5729	1328	-0.27672	224.942	0.44491	218.7289	0.49695	640.0776	-0.074281	552.0164	257951.2812	293.5809	0.66212	380.7642	-0.30475	9061330	0.62186	129.98	54.5797	54.2077	91.7943	90.1975	36993.1172	76.8728	-0.67281	86.618	2198630
016	2018-11-25t0522	1543145273.52	adult	85.8016	29.8058	-197.9927	1254.451	76.0061	79766.3484	251261.0352	4247601.5245	1400.18	-0.1889	227.431	0.40801	220.5272	0.42856	665.5328	0.15382	580.8689	276861.625	289.7546	0.34081	401.9533	0.038085	9458180	0.68145	388.232	54.8906	54.4892	92.6789	89.4317	38554.4141	76.3685	-0.92725	85.7958	2282730
016	2018-11-25t0945	1543161060.71	adult	90.1869	34.1912	-193.6073	1294.8855	76.7536	81952.3851	258225.3673	4299298.3137	1192.23	-0.57163	233.849	0.53959	227.3321	0.58261	629.2969	-0.25589	574.4292	269339.0625	297.0263	0.42259	409.8282	0.13008	9998190	0.81201	265.832	57.3357	57.0063	95.909	93.3173	41049.0625	79.764	-0.59575	89.6739	2451390
016	2018-11-25t1322	1543174071.7	adult	93.8011	37.8053	-189.9932	1258.7887	75.5934	80345.5633	253138.1891	4321546.6384	1166.44	-0.64408	238.666	0.6311	232.0078	0.66926	658.7496	0.034835	627.7133	276016.0938	305.0546	0.58006	407.5286	0.0077011	9998420	0.65905	376.147	58.4026	58.0126	101.3337	97.6717	42458.8164	81.745	-0.45939	92.8499	2446660
016	2018-11-25t1745	1543189858.52	adult	98.1863	42.1906	-185.6079	1245.2026	78.3558	78428.5157	246958.7485	4227130.668	1280.89	-0.48837	231.989	0.080393	224.4714	0.079391	648.6207	-0.11502	584.6044	265285.875	295.0695	-0.036157	422.5478	0.26905	9487190	0.17838	290.838	64.4912	63.9415	111.2219	103.5926	45489.7578	86.6337	0.055433	98.0545	2637370
016	2018-11-25t2122	1543202872.64	adult	101.8014	45.8056	-181.9929	1246.1788	79.5081	82803.7869	260907.1765	4645956.7127	1497.18	-0.16034	249.64	0.87577	241.2586	0.82691	687.2548	0.30998	586.4055	296894.0625	320.7929	0.87158	435.4339	0.51271	10768000	0.85444	210.795	62.0075	61.0526	122.7574	116.8832	53031.1875	86.9323	-0.087245	103.9163	2674630
016	2018-11-26t0145	1543218655.66	adult	106.1855	50.1898	-177.6087	1347.5149	80.7503	87277.0559	274792.3055	4818806.5829	1226.16	-0.63839	249.155	0.67377	243.6925	0.78729	656.9812	-0.081627	585.2017	298926.4375	310.8377	0.26936	398.4113	-0.51908	11334100	1.0758	311.866	67.4228	66.0125	125.2055	120.8948	56968.4922	94.0522	0.66574	112.2094	3067060
016	2018-11-26t0522	1543231671.45	adult	109.801	53.8053	-173.9932	1317.2603	77.3089	83154.5058	261815.2326	4498845.1114	1192.53	-0.71769	251.568	0.66931	243.0907	0.62189	636.282	-0.35952	594.6698	276146.375	334.2179	1.109	456.942	0.92291	10909200	0.72176	256.797	63.5433	61.8357	158.0262	150.6773	68583.375	91.4683	0.12406	120.9927	2755550
016	2018-11-26t0945	1543247453.07	adult	114.1848	58.1891	-169.6095	1327.7225	79.2778	86900.0652	273714.1993	4782708.6585	1167.43	-0.78587	249.925	0.42508	246.006	0.63241	573.5488	-1.1729	499.2157	260391.1562	316.5084	0.19579	400.8714	-0.6527	11323100	0.87588	307.258	68.7936	67.1751	158.4065	137.0971	71916.5703	94.8606	0.33508	113.7302	3116760
016	2018-11-26t1322	1543260471.82	adult	117.8011	61.8054	-165.9931	1231.7829	77.8733	80835.605	254640.7419	4460432.6579	1225.35	-0.7158	258.515	0.79421	251.3072	0.82123	636.9437	-0.3978	588.3977	268790.25	329.0743	0.61042	443.5688	0.43639	10891000	0.54779	386.184	69.7603	68.0278	156.5829	143.3314	66078	97.0953	0.42468	121.4853	2938930
016	2018-11-26t1746	1543276278.53	adult	122.1919	66.1961	-161.6024	1358.5743	76.3009	86557.3952	272601.3829	4639930.1736	1745.04	0.068097	253.032	0.35673	245.8284	0.39028	695.8747	0.33758	571.2257	314535.375	316.8484	-0.06113	416.2735	-0.39184	11423100	0.78919	320.409	65.4224	64.0951	125.8884	120.3103	56901.5625	92.1981	-0.37434	111.4036	2953490
016	2018-11-26t2122	1543289270.93	adult	125.8009	69.8051	-157.9934	1280.1545	78.7097	83429.7242	262807.1027	4576019.9647	1752.13	0.052699	260.7	0.68927	253.7092	0.73515	698.3369	0.36877	565.6647	303776.5312	326.0983	0.22284	424.4777	-0.22703	11338900	0.68093	206.729	69.7405	68.3375	141.8481	136.4605	61703.9336	98.3988	0.18495	122.6833	3033290
016	2018-11-27t0145	1543305061.34	adult	130.1871	74.1914	-153.6072	1315.76	77.9507	81964.806	257972.5598	4424636.2843	1150.72	-0.89931	260.632	0.5746	253.5455	0.61958	653.4901	-0.208	570.9362	279693.75	330.6507	0.28851	443.483	0.23832	11144100	0.50401	190.416	69.999	68.1618	138.5496	134.6031	59299.2422	99.6132	0.12012	124.6635	2993020
016	2018-11-27t0522	1543318071.15	adult	133.801	77.8052	-149.9933	1332.5668	77.9803	85555.6258	269391.8173	4667922.6542	1915.28	0.24845	261.972	0.56614	253.5305	0.53709	702.5277	0.43095	563.6808	314029.875	337.0338	0.46376	439.7442	0.080621	11690800	0.77279	301.837	73.5693	70.7724	170.7595	164.5073	76329.4844	107.1337	0.77454	145.5234	3283100
016	2018-11-27t0945	1543333859.52	adult	138.1866	82.1908	-145.6077	1302.1164	78.68	86547.3661	272661.8304	4773944.7592	1156.02	-0.92741	250.199	-0.21364	241.8352	-0.22878	608.7717	-0.77891	545.1668	274556.0625	331.8221	0.11396	422.269	-0.47792	11283200	0.48746	289.396	67.1946	63.2355	203.5209	200.3621	91787.9141	105.1729	0.3622	165.2123	3030280
016	2018-11-27t1322	1543346874.45	adult	141.8019	85.8061	-141.9924	1272.3461	79.3642	81629.1027	257040.1584	4451535.4097	1824.83	0.068413	258.594	0.1961	249.7642	0.15366	664.0582	-0.047988	557.8761	282888.8125	344.2923	0.56593	455.471	0.42227	11006000	0.29614	371.555	66.1824	64.1169	142.6801	136.817	60781.7422	97.6489	-0.5575	124.4426	2816790
016	2018-11-27t1722	1543361276.33	adult	145.8024	89.8066	-137.9919	894.7089	85.0386	63061.1088	199505.1	3715831.2096	1451.74	-0.50863	257.788	0.068598	248.7329	0.017093	671.7067	0.06723	615.6849	220991.4844	345.9859	0.53778	488.0124	1.3031	8465480	-1.1159	384.723	68.4437	65.308	192.56	165.6279	63352.25	107.0388	0.22912	146.5299	2247620
016	2018-11-27t2122	1543375671.18	adult	149.801	93.8052	-133.9933	755.7663	102.6879	56391.3231	180010.3871	3629677.3076	1032.01	-1.1537	244.098	-0.82037	237.1082	-0.74024	482.1518	-2.4164	459.0635	141752.6406	333.6081	-0.10771	420.1249	-0.68329	7160610	-1.8095	358.505	66.6782	63.7639	161.6876	153.6089	47536.1641	101.3808	-0.46776	136.3949	1956000
016	2018-11-28t0122	1543390070.45	adult	153.8008	97.805	-129.9935	1219.2011	79.4328	79503.78	250405.1198	4401535.9241	2756.47	1.4465	264.299	0.3054	254.5476	0.2168	782.6943	1.5814	629.6362	324818.125	354.3848	0.70821	469.2257	0.67122	10951200	0.17664	419.917	70.9714	67.5173	198.2212	173.2157	82261.7812	109.829	0.17967	148.3297	2940700
016	2018-11-28t0522	1543404470.36	adult	157.8007	101.805	-125.9935	1249.199	82.0266	81810.6095	257656.4384	4577349.306	1554.08	-0.37727	249.391	-0.65531	240.0589	-0.70787	707.1427	0.60559	605.2936	301949.9375	336.1312	-0.18479	473.4889	0.74513	10634500	-0.0063041	254.498	69.0113	66.7037	154.9403	147.9992	66159.4922	105.0455	-0.39583	136.7843	2942780
016	2018-11-28t0922	1543418870.41	adult	161.8007	105.805	-121.9935	1337.7991	80.9191	86790.2241	273314.5938	4797142.092	1618.57	-0.27838	248.917	-0.7517	238.3486	-0.87347	670.1391	0.14027	563.0883	303573	341.961	-0.02035	485.6706	1.039	11264000	0.28907	246.607	71.4538	68.8609	158.5916	154.465	71842.0156	105.5185	-0.48275	140.4984	3233430
016	2018-11-28t1322	1543433248.82	adult	165.7947	109.799	-117.9995	1164.382	82.0359	81546.4561	257166.2114	4748756.9142	1201.3	-0.91739	241.43	-1.2645	230.9303	-1.3741	592.4868	-0.86388	524.8653	251806.8594	340.4498	-0.17164	459.8581	0.2742	10252600	-0.21824	265.805	71.9598	68.4099	183.5375	177.2974	78003.4375	111.1341	-0.14173	156.8797	3055840
016	2018-11-28t1722	1543447646.45	adult	169.7941	113.7983	-114.0002	1266.0056	81.2136	82889.8041	260999.7711	4663931.2568	1311.59	-0.74341	244.206	-1.1588	233.5844	-1.2732	632.1171	-0.30703	541.7447	273706.6875	338.2938	-0.34377	462.5769	0.30728	10553600	-0.082305	266.897	73.504	70.2903	167.3482	161.5259	72461.7891	111.5265	-0.24508	146.3252	3176550
016	2018-11-28t2122	1543462046.55	adult	173.7941	117.7984	-110.0002	1224.513	78.537	81400.5541	256467.8024	4535259.2799	1406.86	-0.58818	255.531	-0.54647	246.3521	-0.57867	634.3858	-0.2466	534.6561	269613.9688	343.9622	-0.18535	460.5859	0.21283	10836800	0.039493	285.507	76.7898	73.7232	172.5215	167.0812	73321.6328	115.8194	-0.048036	152.1202	3256580
016	2018-11-29t0122	1543476446.93	adult	177.7942	121.7985	-106.0001	1263.43	79.3898	82301.4752	259154.2187	4566833.7077	2175.01	0.63677	265.907	0.0031675	254.8774	-0.13893	690.02	0.51181	585.8267	296018.5625	363.5041	0.53294	495.3211	1.086	11404500	0.28438	341.521	79.6455	75.9687	185.5006	179.073	79579.7734	120.5566	0.15719	164.3783	3415920
016	2018-11-29t0522	1543490847.66	adult	181.7944	125.7987	-101.9999	1275.7627	80.9704	86655.8881	273174.2411	4892023.2781	1844.1	0.13385	275.038	0.46991	263.7196	0.3109	748.7047	1.298	608.6463	338414.5	376.3393	0.9545	506.6938	1.3206	12415500	0.71077	407.464	76.1334	73.2804	177.7465	170.4344	80341.3984	111.7752	-0.58704	153.0325	3436740
016	2018-11-29t0922	1543505246.1	adult	185.794	129.7982	-98.0003	1266.359	79.2177	82665.0643	260334.7805	4558843.228	2623.44	1.4102	273.574	0.31706	262.0596	0.15279	770.0535	1.5907	616.1467	331893.0625	368.9475	0.56783	494.7896	0.95675	11789100	0.42481	417.004	78.0942	74.7245	192.5796	184.9628	83001.8047	117.1562	-0.3407	160.7308	3365310
016	2018-11-29t1322	1543519649.56	adult	189.795	133.7992	-93.9993	909.5837	82.6643	56251.106	178209.8247	2935516.0437	1614.59	-0.18754	274.114	0.28127	262.204	0.099809	755.6848	1.4232	681.5217	222171.3125	385.1855	1.0923	526.1458	1.6685	8048520	-1.137	363.007	72.6929	69.6075	219.9881	214.5977	64676.5039	105.1154	-1.201	164.0123	2134410
016	2018-11-29t1722	1543534050.72	adult	193.7953	137.7995	-89.999	1237.4193	78.7987	82147.2532	258815.5882	4556734.6689	1500.14	-0.3479	271.627	0.078203	260.5617	-0.050336	642.8467	0.011093	580.4014	275781.25	379.6635	0.78744	520.1331	1.4542	11630000	0.33959	379.746	82.1773	77.8156	221.4585	206.5705	95005.7109	128.9798	0.13687	182.7917	3518500
016	2018-11-29t2122	1543548446.69	adult	197.7942	141.7984	-86.0001	1007.721	79.7009	63827.0377	202318.9323	3297010.5797	1597.72	-0.15954	273.061	0.096145	257.7437	-0.25928	752.2966	1.4211	656.1908	250514.7656	398.11	1.351	524.9362	1.5041	9092930	-0.6731	380.479	82.5093	75.8785	240.2136	234.9635	79991.1406	145.6111	0.9369	212.5205	2747560
016	2018-11-30t0122	1543562847.22	adult	201.7943	145.7985	-82	1317.7942	78.6693	87638.7326	276030.6145	4885241.2167	1296.89	-0.62576	263.102	-0.49389	253.9448	-0.51176	603.0123	-0.41941	555.4814	275576.5938	361.2622	-0.024774	483.2678	0.49783	12018500	0.48184	433.513	79.1736	75.2619	191.4702	181.6848	87501.875	124.9454	-0.33663	162.7555	3616650
016	2018-11-30t0522	1543577247.69	adult	205.7944	149.7987	-77.9998	1296.7421	82.0885	86479.5906	272420.754	4911737.119	2902.2	2.0869	270.163	-0.17097	259.1022	-0.28701	744.06	1.3733	578.6104	335571.0625	372.4547	0.28537	490.0357	0.61596	12171100	0.53406	323.503	83.7757	78.7849	213.7162	204.5153	96386.0156	132.8535	-0.041163	182.9137	3774180
016	2018-11-30t0922	1543591646.99	adult	209.7942	153.7985	-74	1334.3128	80.4807	86015.7109	270799.9615	4748825.5763	1892.3	0.43715	279.455	0.25046	268.2944	0.1335	751.6414	1.4948	638.1355	337487	384.2007	0.59433	514.7175	1.1266	12538800	0.66568	304.213	81.5207	76.8842	201.0231	194.12	90259.3594	128.4332	-0.37382	174.1076	3657750
016	2018-11-30t1322	1543606046.63	adult	213.7941	157.7984	-70.0001	1312.3423	80.1413	86760.5208	273311.2107	4784978.6179	1964.26	0.59817	275.54	-0.0046306	263.7515	-0.14974	713.2712	1.0507	602.5623	323111.8438	379.0505	0.35656	505.7509	0.8945	12461000	0.628	336.607	82.1433	77.2607	200.1688	190.428	90676.4688	129.9401	-0.40306	169.977	3714850
016	2018-11-30t1722	1543620446.77	adult	217.7942	161.7984	-66.0001	1328.2263	84.4836	89790.05	282706.8053	5198782.1111	1405.01	-0.32162	272.702	-0.19693	262.3755	-0.26708	669.2913	0.54237	577.7814	313228.3125	374.6708	0.15464	506.403	0.87624	12749100	0.72598	360.466	82.6199	77.6504	207.2417	197.8478	96989.0938	131.3913	-0.43466	178.0792	3862560
016	2018-11-30t2122	1543634845.69	adult	221.7939	165.7981	-62.0004	832.1036	86.1264	57237.4102	181747.6515	3370515.285	1655.02	0.14605	275.452	-0.11643	266.9971	-0.095028	560.6498	-0.75902	522.1879	167634.2969	374.6117	0.090912	487.4399	0.44632	8217020	-0.91998	361.098	84.2673	79.4869	207.7211	194.7637	62108.5977	130.6805	-0.55885	173.1717	2513780
016	2018-12-01t0122	1543649247.7	adult	225.7944	169.7987	-57.9998	1296.0456	87.5234	90033.9782	283633.8735	5297168.2525	1531.19	-0.032777	270.309	-0.40636	260.3596	-0.45412	673.4407	0.66404	595.6377	315843.6875	370.3274	-0.093848	509.4375	0.88399	12668600	0.6859	433.35	82.9907	77.7802	212.4534	199.8154	99640.6562	134.9345	-0.46842	179.6734	3889530
016	2018-12-01t0522	1543663647.52	adult	229.7944	173.7986	-53.9999	1320.1978	82.5647	88464.5438	278589.3955	5065011.8595	2650.68	2.0055	279.783	-0.019602	269.0854	-0.099623	724.3375	1.3275	606.6719	333919.5625	381.1258	0.16177	522.5289	1.1264	12897700	0.76439	396.855	84.4611	79.4755	221.4352	206.7195	102081.625	133.0269	-0.6316	180.1062	3893570
016	2018-12-01t0922	1543678047.13	adult	233.7943	177.7985	-50	1277.7336	82.7973	86301.4144	271862.4649	4913557.5903	1389.46	-0.2108	279.576	-0.078363	267.7105	-0.20746	694.5375	0.99614	613.7081	312541.875	386.1644	0.24684	538.3251	1.4231	12568900	0.64847	402.806	83.5556	77.9734	210.2698	199.6688	94621.3906	135.3434	-0.62064	181.4485	3756410
016	2018-12-01t1322	1543692446.26	adult	237.794	181.7983	-46.0002	1272.0165	84.2729	89197.6712	281029.728	5254905.3898	2477.07	1.8351	272.825	-0.41665	260.6058	-0.55652	750.0859	1.7296	587.3292	348789.9688	375.266	-0.10829	502.4282	0.65908	12665100	0.68661	315.98	82.6813	76.659	206.3594	199.4795	95957.1406	136.6585	-0.64867	181.4496	3838230
016	2018-12-01t1722	1543706847.26	adult	241.7943	185.7986	-42	1237.847	85.61	86637.3029	273114.2893	5063259.574	2712.05	2.3544	281.419	-0.084808	270.4789	-0.16866	770.6655	2.0315	631.3359	348340.8125	388.0616	0.19597	547.1811	1.5497	12694800	0.70359	556.937	95.7328	88.7345	282.3569	248.1928	127625.3125	154.4472	-0.064651	210.3637	4318510
016	2018-12-01t2122	1543721246.68	adult	245.7942	189.7984	-38.0001	1418.1135	83.7472	94218.1261	296558.3867	5389388.6868	1422.51	-0.024754	282.637	-0.070577	272.9975	-0.098247	624.7425	0.24758	544.5235	306748.5625	385.5833	0.084648	486.8967	0.30759	13873500	1.129	350.898	85.8523	79.7526	212.353	204.5661	104265.3125	141.9276	-0.60651	187.4248	4214150
016	2018-12-02t0122	1543735659.69	adult	249.7978	193.802	-33.9965	1389.19	86.8383	94079.16	296277.9012	5402652.579	1441.28	0.05743	285.451	0.01596	276.5093	0.017481	644.0646	0.53605	590.6263	316235.75	391.6046	0.20968	502.0961	0.60564	13988800	1.1852	401.149	88.4274	81.5992	237.945	227.1559	116830.9922	146.9036	-0.50151	200.9677	4333480
016	2018-12-02t0522	1543750057.87	adult	253.7973	197.8015	-29.997	1405.7539	85.3198	94922.7024	298821.454	5475201.5541	1792.24	0.80399	283.688	-0.086308	273.0222	-0.15507	639.7332	0.52763	548.4765	316667.9062	394.5354	0.25454	498.9609	0.5362	14031200	1.2168	318.815	88.6698	80.9719	225.3841	219.1315	111565.1094	152.9305	-0.36009	202.0443	4385610
016	2018-12-02t0922	1543764455.77	adult	257.7967	201.8009	-25.9976	1430.8729	83.6847	94605.8071	297760.3483	5382524.0481	1300.69	-0.13391	283.511	-0.11964	273.2269	-0.17152	586.0231	-0.12237	527.8293	289495.4375	395.4244	0.24707	488.8009	0.32667	13982700	1.2161	370.994	89.2934	81.3741	230.8441	218.7797	114036.9844	154.1467	-0.38955	200.159	4403950
016	2018-12-02t1322	1543778853.72	adult	261.7961	205.8003	-21.9982	1443.7322	85.8922	95359.5274	300176.5963	5423010.4483	1227.01	-0.24384	287.502	0.021517	277.1896	-0.032063	592.1981	0.00050361	534.7455	294322.4375	397.2295	0.26537	488.4622	0.3168	14286000	1.3416	375.579	90.142	81.7955	231.3225	218.9289	114967.2969	157.6831	-0.33632	201.0827	4479160
016	2018-12-02t1722	1543793247.31	adult	265.7943	209.7986	-18	1446.6581	85.3472	95931.3241	301963.3786	5449034.0398	1095	-0.48261	286.9	-0.028297	276.9033	-0.06774	575.8931	-0.17507	530.9485	287946.5625	394.9231	0.1739	482.6711	0.19599	14342400	1.3788	432.116	90.9068	82.3372	238.6438	223.2609	119321.8906	159.2062	-0.35324	204.2958	4544520
016	2018-12-02t2122	1543807647.9	adult	269.7945	213.7987	-13.9998	1461.4605	86.1267	97116.3616	305660.878	5575259.1215	1957.45	1.4223	289.314	0.047151	278.9463	-0.0076779	596.5164	0.14648	523.6476	301837.2812	401.5892	0.32302	483.1824	0.20336	14638200	1.5033	410.481	92.6939	83.8996	242.1355	229.0281	122520.5625	162.142	-0.32103	209.5129	4689940
016	2018-12-03t0122	1543822047.98	adult	273.7945	217.7988	-9.9998	1454.9763	85.4008	98191.4647	309076.8492	5662070.1076	1816.34	1.1905	289.031	0.010529	279.2646	-0.018616	575.3428	-0.10047	514.2713	294575.5312	403.4385	0.34301	478.7176	0.10839	14784500	1.5745	362.507	93.3679	84.3104	246.3386	238.2669	126125.3438	163.6619	-0.33749	212.7406	4775960
016	2018-12-03t0522	1543836447.48	adult	277.7944	221.7986	-5.9999	1467.0473	85.3599	98501.4114	310013.2738	5695113.5001	1854.35	1.355	287.125	-0.093241	277.0672	-0.13238	576.8094	-0.037262	509.4915	295903.25	401.75	0.26806	476.4554	0.058015	14724100	1.5706	332.221	94.1914	84.8496	239.4015	233.0626	122812.9844	165.1779	-0.35372	213.2292	4830230
016	2018-12-03t0922	1543850846.96	adult	281.7942	225.7985	-2	1463.0737	84.8123	98660.5452	310529.36	5711618.9539	984.174	-0.58729	288.436	-0.063799	279.2405	-0.067469	547.6542	-0.41027	512.2411	281494.2812	401.5979	0.23431	476.3403	0.051641	14820400	1.625	373.176	96.0562	85.6985	255.6617	247.6539	131410.1094	170.5365	-0.2406	223.46	4935560
016	2018-12-03t1322	1543865247.3	dead	285.7943	229.7986	2	1462.7231	84.5306	97864.4818	308001.8556	5639514.0028	1132.22	-0.19726	286.803	-0.15585	277.0815	-0.17897	553.4689	-0.28721	523.7482	282269.125	401.7882	0.20984	480.2319	0.12857	14619800	1.57	374.084	96.4956	85.7537	255.5054	248.7	130307.7578	172.0656	-0.25673	223.3105	4918860
017	2018-11-21t1322	1542828490.52	egg	-2.196	-58.1917	-309.9903	167.8997	27.5939	3124.081	9930.7873	53947.9122	0	-0.12315	0	-0.62231	0	-0.61955					0	-0.61831	0	-0.59264	0	2.9081	0	0	0				0	-0.71305	0	0
017	2018-11-21t1746	1542844301.45	larva	2.196	-53.7998	-305.5984	173.6457	33.2777	3737.6916	11936.9609	75869.4882	0	-0.34153	0	-0.82272	0	-0.81618					0	-0.81882	0	-0.73899	0	1.3661	0	0	0				0	-0.84172	0	0
017	2018-11-21t2122	1542857282.67	larva	5.8019	-50.1939	-301.9925	189.9382	29.6219	4146.2516	13166.5154	79778.2782	0	-0.50388	0	-0.9952	0	-0.98542					0	-0.99185	0	-0.86196	0	0.53958	0	0	0				0	-0.95359	0	0
017	2018-11-22t0146	1542873084.09	larva	10.1911	-45.8046	-297.6032	187.707	29.2118	4028.3494	12788.8914	76536.0768	0	-0.68498	0	-1.2161	0	-1.2022					0	-1.2141	0	-1.0158	0	-0.21886	0	0	0				0	-1.0986	0	0
017	2018-11-22t0522	1542886083.47	larva	13.8021	-42.1937	-293.9923	189.5552	29.8531	4118.9568	13079.5974	80041.1679	0	-0.82264	0	-1.4082	0	-1.3907					0	-1.4079	0	-1.1464	0	-0.72218	0	0	0				0	-1.2264	0	0
017	2018-11-22t0946	1542901882.72	larva	18.1908	-37.805	-289.6036	234.5277	32.8946	5314.9457	16848.4921	111072.8532	414.121	-0.17312	162.27	1.1834	161.8961	1.2571	248.3433	-0.74694	220.4185	7201.9561	197.0941	1.0547	212.2163	0.043044	467824	-0.69017	93.9517	53.6181	53.1103	84.4109	83.6561	2447.9165	72.9177	0.83011	80.3251	154581
017	2018-11-22t1322	1542914883.07	larva	21.802	-34.1938	-285.9924	388.3451	39.9305	12051.1072	38135.0152	316693.0772	243.807	-0.63633	131.462	0.50482	128.9203	0.53258	206.378	-0.99934	203.4434	13414.5684	181.5142	0.70747	197.7479	-0.15903	845433	-0.67985	104.255	50.2904	50.1125	83.309	81.0292	5415.085	69.0627	0.65318	77.9763	323417
017	2018-11-22t1746	1542930686.41	larva	26.1918	-29.804	-281.6026	365.1937	43.7005	12268.6204	38805.8528	361853.9779	217.814	-0.83496	136.27	0.41497	135.5757	0.4853	196.7401	-1.1549	195.2864	12984.8467	174.6372	0.43261	190.4722	-0.34721	889982	-1.098	105.978	56.1175	55.8288	88.9247	87.3309	5869.0322	75.779	0.80232	84.6223	366503
017	2018-11-22t2122	1542943682.46	larva	29.8018	-26.194	-277.9926	654.5473	42.4777	21596.9612	68078.0911	596715.253	1576.96	1.5046	153.562	0.59832	140.946	0.44264	919.199	1.8121	844.2511	105707.8906	199.5263	0.66211	557.563	2.0796	1763200	-0.58903	102.737	54.2467	53.8645	87.6294	85.5494	10077.377	73.6455	0.66991	82.3057	622861
017	2018-11-23t0146	1542959485.58	larva	34.1916	-21.8042	-273.6028	571.2419	45.7416	21094.8945	66593.4879	651250.6896	1303.73	0.83167	196.045	1.2865	193.9104	1.3653	365.2122	-0.64592	262.7572	40903.7617	231.8294	1.0032	250.3847	-0.1945	2188250	-0.62183	204.487	54.7534	54.5314	88.9337	86.8557	9960.5762	74.2836	0.61398	83.254	611158
017	2018-11-23t0522	1542972481.74	larva	37.8016	-18.1942	-269.9928	709.5046	59.8199	34888.2492	110148.5972	1432700.1389	1669.42	1.327	141.622	-0.017559	129.5358	-0.17427	823.9642	1.3635	739.2841	151609.4062	191.8128	0.17499	431.3298	1.0204	2594380	-0.59672	110.046	49.9379	49.7944	83.1718	81.8841	15303.6084	68.8329	0.32255	78.0667	914812
017	2018-11-23t0946	1542988286.62	larva	42.1918	-13.8039	-265.6025	872.2248	56.7639	38363.7998	120875.1136	1418015.8769	990.406	-0.0022213	166.587	0.31089	159.6663	0.2812	647.7771	0.49546	627.6085	131498.75	221.347	0.47816	424.8463	0.86035	3366400	-0.33355	106.556	52.9988	52.686	85.341	83.877	17324.2148	72.2987	0.35818	80.6284	1071000
017	2018-11-23t1322	1543001282.34	larva	45.8018	-10.194	-261.9926	1029.6286	57.0039	49515.2988	156007.3649	1969594.037	1460.88	0.66632	163.825	0.050883	155.2537	-0.018603	742.8245	0.91702	655.4157	193877.1875	215.9025	0.18668	413.345	0.67094	4260110	0.0774	235.714	49.0927	48.7624	82.4168	80.5082	21510.7734	68.4479	0.072544	76.9991	1276610
017	2018-11-23t1746	1543017086.81	larva	50.1919	-5.8039	-257.6025	1062.582	67.0116	57908.696	182501.1868	2620993.9638	1132.36	-0.030366	170.316	-0.050138	163.0627	-0.081343	599.2454	0.11816	564.5662	182170.5938	230.6836	0.23289	375.2074	0.22452	5165180	0.39495	328.988	53.8258	53.6888	88.1244	85.8397	26789.8242	73.6181	0.1889	82.7851	1632370
017	2018-11-23t2122	1543030081.95	larva	53.8017	-2.1941	-253.9927	1141.0893	71.8419	67700.5002	213280.8221	3382974.6592	2313.68	1.7719	167.488	-0.37238	158.0084	-0.46791	688.1984	0.53953	548.8121	243622.25	223.5773	-0.15481	341.7462	-0.18749	5924400	0.63974	136.29	52.0943	51.7315	85.7368	84.3217	30350.8281	71.8272	-0.056843	80.6281	1842680
017	2018-11-24t0146	1543045879.44	adult	58.1898	2.1941	-249.6045	1244.2651	74.4074	75834.5364	238797.136	3910204.9217	921.53	-0.60164	165.065	-0.74863	158.4311	-0.75802	530.9836	-0.45274	502.5837	210269.5312	216.8433	-0.61991	355.9228	-0.18303	6532300	0.67681	376.299	45.4992	45.0761	80.9759	77.8297	32066.4746	64.7674	-0.79538	74.2066	1800590
017	2018-11-24t0522	1543058881.43	adult	61.8015	5.8058	-245.9929	1142.1675	79.0585	75586.6447	238224.2941	4206569.1725	1324.59	-0.022017	161.937	-1.098	155.2863	-1.1062	575.2543	-0.27814	461.3791	226650.1875	208.8827	-1.0921	278.0931	-1.0651	6374320	0.24913	225.438	46.8673	46.4389	81.8009	79.4839	32229.5586	66.4599	-0.86758	75.8408	1844840
017	2018-11-24t0945	1543074672.37	adult	66.1879	10.1921	-241.6065	1162.7497	77.2864	72448.3198	228209.6638	3827379.9242	1120.32	-0.42639	196.004	-0.11343	188.7422	-0.12453	601.5917	-0.19308	572.6577	227401.6562	260.5275	0.1949	382.7727	-0.03519	7407190	0.61387	116.441	56.7332	56.4559	89.7475	88.6547	33924.543	76.6225	-0.050293	85.4147	2144010
017	2018-11-24t1322	1543087681.4	adult	69.8015	13.8058	-237.9929	1116.0223	78.0576	72564.9383	228797.8596	3936427.2085	2195.52	1.2668	195.749	-0.30069	188.5119	-0.30925	724.3416	0.6665	545.038	274525.4375	246.9755	-0.42987	339.5188	-0.63354	7402840	0.33469	196.116	56.1393	55.8637	90.6743	88.5408	34365.5781	75.872	-0.25871	85.0068	2123080
017	2018-11-24t1745	1543103468.85	adult	74.1869	18.1912	-233.6075	1242.2762	80.6306	81903.9042	258051.9517	4530687.5727	1328.78	-0.1947	207.916	0.0077881	201.9568	0.061859	601.1583	-0.3307	496.704	256694.5938	268.0653	0.077861	368.2152	-0.34574	8873430	1.0026	239.903	54.2716	53.9667	90.0536	88.0293	38452.8828	74.9011	-0.57769	84.0968	2316200
017	2018-11-24t2122	1543116481.15	adult	77.8014	21.8057	-229.9929	1236.0242	75.7604	78914.3959	248767.9862	4159997.7238	1202.3	-0.4409	201.633	-0.45709	193.476	-0.50136	600.8604	-0.38594	541.0296	247554.5	267.8766	-0.10993	379.3526	-0.24201	8299410	0.38858	296.024	58.2441	57.8881	94.4179	91.6146	38900.168	78.6032	-0.2018	87.7943	2397380
017	2018-11-25t0145	1543132267.7	adult	82.1866	26.1908	-225.6078	1297.1121	78.5176	84051.9634	264690.9732	4588486.4777	1255.58	-0.39632	211.239	-0.2246	203.229	-0.25964	653.0645	0.049668	616.4007	286695.3125	271.8253	-0.18516	394.7982	-0.044746	9257560	0.7476	334.054	59.0434	58.6389	95.1838	93.4566	41785.6719	80.0348	-0.17503	89.4465	2587580
017	2018-11-25t0522	1543145281.68	adult	85.8016	29.8058	-221.9928	1400.959	87.3148	92760.8108	292130.5885	5271084.4578	2074.19	0.92954	204.482	-0.74918	195.9914	-0.80515	658.726	0.085085	562.1581	318823.375	271.1135	-0.40152	382.2257	-0.35954	9890160	0.95544	268.672	60.1687	59.3337	125.2146	104.2038	60603.8594	81.3483	-0.1361	94.0899	2910180
017	2018-11-25t0945	1543161068.86	adult	90.1869	34.1912	-217.6075	1368.4006	84.022	95923.5238	302381.5269	5567717.2935	1580.77	0.075439	216.758	-0.3474	209.7441	-0.32627	658.4985	0.056837	577.5544	329249.25	279.1373	-0.3037	376.3638	-0.59989	10826900	1.3326	351.414	60.5654	59.2707	126.6728	120.6454	63336.3984	85.5825	0.31554	109.0259	3025180
017	2018-11-25t1322	1543174079.85	adult	93.8011	37.8053	-213.9933	1217.5179	82.6733	83838.5747	264315.1493	4803059.1151	1576.26	0.038397	214.977	-0.61943	208.7765	-0.55107	610.8714	-0.49638	504.0358	266950.8125	272.8251	-0.74298	338.7287	-1.5683	9382470	0.27437	196.969	63.0603	62.1143	117.6758	111.7403	51424.3438	87.3499	0.39677	102.4046	2752200
017	2018-11-25t1745	1543189866.69	adult	98.1863	42.1906	-209.6081	1246.339	81.6945	84571.6215	266489.6787	4804259.918	1771.37	0.32485	238.859	0.44847	228.0147	0.26823	730.2313	0.82515	628.9913	322032	323.7484	1.1524	452.6448	0.99114	10522000	0.82113	283.706	66.1946	64.5548	138.5946	132.4814	61120.2031	94.1708	1.1633	119.1549	2915940
017	2018-11-25t2122	1543202880.81	adult	101.8013	45.8056	-205.993	1306.8534	80.3036	85943.3426	270665.7506	4775508.9099	1463.82	-0.21526	225.687	-0.41893	217.0911	-0.47235	684.0786	0.27253	590.6996	306467.2188	296.4189	-0.14458	385.8959	-0.71381	10106900	0.44537	224.97	64.2436	63.2746	110.3807	107.5723	49450.5547	89.188	0.233	102.0867	2877020
017	2018-11-26t0145	1543218663.82	adult	106.1855	50.1898	-201.6089	1319.5969	81.6657	86319.3989	271820.0608	4847216.0316	1119.27	-0.81232	240.938	0.22583	234.1005	0.26732	642.1953	-0.26032	589.4368	288987.875	305.3716	0.040007	410.8684	-0.20014	10836900	0.76957	247.891	62.6502	61.5194	123.8887	113.019	55749.9297	89.107	-0.0073437	104.891	2817880
017	2018-11-26t0522	1543231679.64	adult	109.801	53.8053	-197.9934	1300.7996	80.4162	85771.0996	270150.3146	4748433.3407	1437.18	-0.32384	242.889	0.19323	234.04	0.12833	689.4537	0.29335	620.2234	308185.7812	318.0585	0.42734	451.8981	0.79064	10855700	0.68896	261.31	68.5058	67.1389	127.6952	120.9431	57079.7461	96.213	0.74849	113.5912	3061800
017	2018-11-26t0945	1543247461.18	adult	114.1848	58.189	-193.6096	1346.9948	88.6809	94307.3347	297020.7294	5665144.7927	999.604	-1.0525	220.182	-1.2188	213.9175	-1.13	547.9116	-1.493	525.287	269024.5625	287.3759	-1.0415	400.8011	-0.65459	10809900	0.56323	268.633	65.8372	64.3382	119.8131	116.3695	58828.2344	93.363	0.14552	109.3756	3232280
017	2018-11-26t1322	1543260479.93	adult	117.8011	61.8053	-189.9933	1266.4373	82.2566	87821.9607	276721.2393	5095177.5014	1859.86	0.28323	240.862	-0.18789	233.3593	-0.17066	713.0331	0.56202	564.1995	326569.1875	308.7922	-0.25591	403.9484	-0.64285	11014400	0.62231	242.746	68.8497	66.8946	140.1829	131.8941	64203.7734	99.3468	0.70087	121.3447	3148430
017	2018-11-26t1746	1543276286.75	adult	122.1919	66.1961	-185.6025	1281.6631	81.8071	86532.5594	272620.7447	4883598.2128	1909.56	0.32444	259.088	0.69644	249.5579	0.59801	739.8326	0.89774	614.4695	333664.5	335.7195	0.7507	462.0093	0.87354	11680500	0.94305	368.643	69.4979	67.5738	149.4357	137.4893	67395.4844	100.439	0.60091	124.7813	3133170
017	2018-11-26t2122	1543289279.03	adult	125.8008	69.8051	-181.9935	1310.7821	82.5313	90317.9382	284520.4332	5219080.0724	1846.97	0.19934	236.424	-0.68237	228.2225	-0.69427	637.312	-0.41354	563.2528	300173.9688	309.858	-0.47984	422.5361	-0.28129	11121600	0.55236	274.667	67.6814	65.8639	137.0403	130.5423	64545.9766	97.2646	0.054526	119.7085	3183800
017	2018-11-27t0145	1543305069.43	adult	130.1871	74.1913	-177.6073	1371.2036	84.4151	90236.9891	284054.1494	5099313.6793	2212.91	0.7289	252.901	0.13378	244.8449	0.12725	656.4048	-0.17042	568.3513	309166.6875	335.9204	0.518	457.7863	0.64186	11896700	0.94279	273.967	67.6771	65.8669	140.535	132.8064	66191.9844	99.642	0.12332	123.3077	3183600
017	2018-11-27t0522	1543318079.27	adult	133.8009	77.8052	-173.9935	845.5526	84.5392	57711.6112	182688.8496	3329240.3702	3296.12	2.3522	264.808	0.72907	254.932	0.61699	894.2111	2.9128	718.8511	269157.5312	340.6926	0.62381	483.941	1.3346	7965440	-1.3686	199.5	73.8643	71.8076	147.4977	144.0091	44396.8047	106.3952	0.69472	133.1277	2221840
017	2018-11-27t0945	1543333867.59	adult	138.1866	82.1908	-169.6078	1267.205	83.8795	87183.6232	274629.5917	5065782.8858	1651.81	-0.1765	243.477	-0.60332	234.9261	-0.62617	664.8064	-0.049502	547.3868	301822.0938	319.6146	-0.42225	435.026	-0.11427	11046300	0.35389	216.909	73.0907	70.8741	150.3687	145.9556	68267.3672	105.5434	0.40092	134.4933	3316050
017	2018-11-27t1322	1543346882.62	adult	141.8018	85.8061	-165.9925	1313.6084	82.2247	91160.6066	287169.9584	5308030.4845	1212.98	-0.85552	243.732	-0.67171	234.76	-0.71553	626.2263	-0.54264	543.7138	297457.5	328.7489	-0.11825	429.1888	-0.32853	11565100	0.60587	307.957	71.3876	67.9667	200.8161	193.1832	95387.6562	106.9958	0.39228	160.4972	3387340
017	2018-11-27t1722	1543361284.53	adult	145.8024	89.8066	-161.992	1331.8333	82.3942	88123.7159	277448.0274	4962014.8848	2080.26	0.43964	262.397	0.33975	253.4377	0.29166	712.1832	0.59927	581.9011	327604.2812	346.5074	0.56075	458.0639	0.44733	12048200	0.8272	260.685	73.1561	70.6373	163.8151	158.1477	75354.9453	107.0725	0.23244	141.2551	3359040
017	2018-11-27t2122	1543375679.24	adult	149.8009	93.8052	-157.9935	1302.8911	80.2911	85347.8537	268760.589	4740254.6037	1808.21	0.017465	265.064	0.42179	254.7883	0.29867	710.8157	0.60349	583.1171	316312.9688	353.9631	0.78817	480.6016	1.043	11790600	0.64768	340.392	76.3928	73.8659	181.1527	166.5759	80612.9609	110.4133	0.39336	147.7052	3398100
017	2018-11-28t0122	1543390078.45	adult	153.8007	97.8049	-153.9937	1274.2738	84.9143	86189.0378	271428.5399	4975996.7923	2115.09	0.47612	256.511	-0.1584	246.4573	-0.26095	714.2273	0.67315	546.7146	320688.0625	340.4218	0.095937	448.2583	0.075262	11514800	0.4687	249.737	71.7713	69.6811	154.661	149.7487	69442.7734	103.5204	-0.40158	135.654	3221810
017	2018-11-28t0522	1543404478.38	adult	157.8007	101.8049	-149.9937	1332.5598	82.8561	88197.1365	277741.5303	4968267.258	2982.92	1.7931	248.338	-0.71824	237.634	-0.85154	696.0139	0.4576	571.5592	320166.4062	336.5963	-0.16451	449.6999	0.072972	11410600	0.38633	248.944	74.1588	71.4412	167.7918	163.5963	77184.2344	107.26	-0.19872	147.2981	3407450
017	2018-11-28t0922	1543418878.44	adult	161.8007	105.8049	-145.9937	1307.2124	82.1546	90672.9304	285668.9637	5249725.0691	1426.35	-0.57213	252.878	-0.51482	243.8443	-0.54776	591.751	-0.9034	521.6202	279898.25	351.4874	0.39124	455.1107	0.18365	11942900	0.62391	409.156	72.8122	68.6766	206.4207	198.6748	97637.0078	115.7987	0.39766	173.9199	3438770
017	2018-11-28t1322	1543433257.02	adult	165.7947	109.799	-141.9996	1291.7234	82.2581	86136.3045	271260.0459	4908303.5188	1826.86	0.045539	244.974	-1.0527	234.8131	-1.1443	675.4425	0.23889	544.3917	303273.6875	337.5214	-0.29679	445.4632	-0.12428	10990300	0.13656	280.558	75.8801	73.1113	171.0284	164.1654	76791.7734	111.9715	-0.072743	149.3119	3404210
017	2018-11-28t1722	1543447654.53	adult	169.794	113.7983	-138.0003	1269.0031	84.3603	86785.1875	273452.2382	4994265.7769	1953.54	0.25281	252.779	-0.64875	241.8848	-0.78398	693.7464	0.50968	556.1187	313573.375	344.7542	-0.071616	445.1487	-0.16799	11425800	0.3264	309.677	76.9702	73.8302	174.2033	168.6997	78739.9062	114.1285	-0.039878	155.6577	3479130
017	2018-11-28t2122	1543462054.65	adult	173.7941	117.7983	-134.0003	1337.8503	84.7588	91510.7311	288248.0834	5254415.5535	1435.6	-0.54318	243.965	-1.2309	234.499	-1.2734	586.9323	-0.87218	514.3083	279966.6875	336.0726	-0.5125	434.5179	-0.48639	11622000	0.39823	304.334	74.6486	71.2652	183.0965	174.9391	87337.0156	112.6074	-0.29062	158.2945	3556110
017	2018-11-29t0122	1543476455.05	adult	177.7942	121.7984	-130.0002	1344.1605	83.927	93032.0875	293016.5628	5403841.5596	1537.28	-0.37059	243.509	-1.3105	234.3719	-1.3305	615.0901	-0.46921	507.2859	298318.7188	334.4174	-0.64964	423.1376	-0.81056	11790900	0.45647	335.377	75.1436	70.9005	200.4554	189.4421	97220.8828	117.789	-0.042027	168.3549	3638530
017	2018-11-29t0522	1543490855.8	adult	181.7944	125.7986	-126	1373.2941	85.1366	94295.1778	296881.7144	5529558.7678	1032.36	-1.1599	255.749	-0.65025	245.1809	-0.75618	585.0964	-0.82754	533.3339	287867.4375	355.5559	0.12718	462.9682	0.19649	12560900	0.77396	352.975	76.1289	71.5694	217.5434	204.7976	107031.3672	119.2963	-0.070578	180.7192	3738990
017	2018-11-29t0922	1543505254.28	adult	185.794	129.7982	-122.0004	1331.8562	81.8966	93033.9687	293119.4235	5418974.1913	1122.08	-1.0026	247.391	-1.1834	238.543	-1.1842	539.8702	-1.376	506.1585	261837.0469	340.4745	-0.53701	441.7734	-0.37283	11978200	0.50501	337.842	76.4177	72.385	195.4471	186.8508	94791.8594	118.0047	-0.28536	168.2402	3699990
017	2018-11-29t1322	1543519657.83	adult	189.795	133.7992	-117.9994	1337.349	85.0672	95860.6329	301967.0837	5769012.4743	1210.44	-0.84243	242.97	-1.4775	235.3092	-1.4088	520.9448	-1.5781	487.3421	259951.4531	331.7214	-0.92623	435.7033	-0.54338	12118100	0.54957	256.326	75.1221	71.6312	179.1754	174.3887	89408.5078	114.727	-0.60499	159.5949	3746720
017	2018-11-29t1722	1543534058.95	adult	193.7953	137.7995	-113.9991	1367.7551	83.5044	95087.3089	299607.2248	5508580.0407	1454.35	-0.42269	249.456	-1.153	241.2752	-1.1158	585.5432	-0.7158	516.6968	289843.875	342.815	-0.56315	438.1962	-0.49985	12347800	0.63055	350.038	76.561	72.3727	192.6791	186.087	95376.1719	120.1155	-0.38556	167.197	3789690
017	2018-11-29t2122	1543548454.83	adult	197.7941	141.7984	-110.0003	1392.8677	87.1377	94630.9279	298027.2549	5458982.1597	1171.35	-0.86127	247.989	-1.2704	239.144	-1.2696	563.8893	-0.95077	477.3338	277997.4375	338.8191	-0.75582	424.9075	-0.82457	12223100	0.56932	302.928	78.2973	73.8471	199.5832	195.4121	98394.5156	124.4847	-0.24741	176.0126	3859200
017	2018-11-30t0122	1543562855.34	adult	201.7943	145.7985	-106.0001	1358.196	83.4416	94759.3754	298485.7375	5519168.4301	1493.99	-0.29883	259.742	-0.67297	249.9568	-0.72405	633.3463	-0.040112	556.1381	312873.0625	355.5991	-0.2193	467.3319	0.13513	12811500	0.79056	295.138	79.7563	75.597	197.2571	190.573	97445.0078	123.8076	-0.3972	173.0359	3933900
017	2018-11-30t0522	1543577255.88	adult	205.7944	149.7987	-102	1351.1512	88.2783	96173.1846	302894.9906	5800147.9685	1211.99	-0.73888	239.966	-1.745	229.6995	-1.8202	543.6498	-1.1192	489.4791	272368.5625	335.3955	-0.94788	431.3024	-0.69477	12011300	0.47296	313.866	77.0463	72.1021	209.151	202.6193	104784.6406	124.6998	-0.45508	181.8654	3856470
017	2018-11-30t0922	1543591655.15	adult	209.7942	153.7985	-98.0002	1398.319	84.5895	95136.0326	299601.0405	5442485.1636	1412.93	-0.37148	255.485	-0.96952	245.2177	-1.0427	583.5115	-0.58567	515.0313	289421.7188	355.0438	-0.34671	457.8648	-0.12202	12659800	0.71123	404.024	80.1834	75.5873	199.3232	192.3971	98864.3281	127.3801	-0.42487	173.7613	3973250
017	2018-11-30t1322	1543606054.77	adult	213.7941	157.7984	-94.0003	1396.3277	86.9576	96036.1376	302382.2556	5670427.9697	1551.17	-0.10496	254.418	-1.0561	244.7433	-1.0978	543.7597	-1.0383	504.3757	272423.625	351.7125	-0.50213	459.9272	-0.097223	12728000	0.72697	328.067	76.7157	72.2901	198.7595	190.8183	99578.5156	123.4433	-0.70523	170.2795	3837930
017	2018-11-30t1722	1543620454.98	adult	217.7942	161.7984	-90.0002	1336.6047	83.9366	90307.9254	284424.0473	5139873.017	1397.88	-0.33388	259.372	-0.84572	247.2762	-1.0034	617.8486	-0.089921	546.0119	291006.6875	367.4584	-0.066192	492.7492	0.58446	12201900	0.52592	446.856	81.6244	76.1448	217.9869	210.066	102671.8516	133.6158	-0.33522	186.9553	3839940
017	2018-11-30t2122	1543634853.9	adult	221.7939	165.7981	-86.0005	1343.8808	86.1375	92840.6591	292373.8406	5447775.8569	1899.73	0.57181	255.958	-1.0431	244.0983	-1.1847	619.3065	-0.037453	539.5565	299744.3125	360.9719	-0.31703	475.9316	0.20253	12371200	0.58243	401.598	80.4451	75.4475	204.9812	196.9869	99005.9375	130.2461	-0.57753	177.6946	3888150
017	2018-12-01t0122	1543649255.9	adult	225.7944	169.7987	-82	731.9711	82.3625	45336.0366	144301.1052	2322993.2517	1644.03	0.16616	289.468	0.48236	272.0048	0.085904	810.0023	2.3481	705.2188	191970.5469	427.9458	1.5917	571.8774	2.1961	6854610	-1.3987	442.117	80.6245	76.5262	250.543	230.2935	59378.6953	117.6115	-1.1866	197.6697	1909190
017	2018-12-01t0522	1543663655.61	adult	229.7943	173.7986	-78	1378.681	87.4274	96892.8558	305067.224	5858318.6422	1283.47	-0.4368	254.437	-1.1683	242.8181	-1.2885	596.2849	-0.25365	523.8847	301123.8438	355.1289	-0.5824	466.3142	-0.042944	12831500	0.74086	331.008	78.5067	73.206	211.437	205.1903	106775.6719	129.5657	-0.77038	181.5301	3959170
017	2018-12-01t0922	1543678055.37	adult	233.7943	177.7985	-74.0001	1397.3289	85.8228	97737.2808	307761.7739	5774900.8689	1157.66	-0.6313	252.367	-1.2842	240.708	-1.4008	559.2722	-0.67782	528.5414	284669.5625	355.0331	-0.6276	486.4306	0.35226	12837600	0.74349	345.186	81.3709	75.571	213.558	205.4683	108701	135.4525	-0.61639	184.7077	4139260
017	2018-12-01t1322	1543692454.4	adult	237.794	181.7983	-70.0004	1382.344	86.8318	98005.9172	308663.6002	5832534.8237	1237.6	-0.45219	250.068	-1.4061	239.749	-1.4597	558.1063	-0.66113	507.0524	284634.2188	347.2515	-0.88295	468.128	-0.043671	12750000	0.71656	393.949	82.8999	76.79	213.8044	204.8581	109040.2188	139.4439	-0.543	183.3214	4226730
017	2018-12-01t1722	1543706855.44	adult	241.7943	185.7985	-66.0001	712.6639	89.0675	54482.8896	173143.5892	3470331.5478	587.496	-1.6379	249.788	-1.4387	243.8959	-1.3008	424.2671	-2.3014	415.042	120491.8438	332.114	-1.3312	387.4325	-1.7023	7076980	-1.2768	343.951	93.3707	86.0376	218.1604	208.5637	61957.5625	157.1326	0.035016	192.8485	2645380
017	2018-12-01t2122	1543721254.87	adult	245.7941	189.7984	-62.0002	1321.1268	86.1243	94681.4245	298318.7578	5710265.6104	1941.07	0.96856	273.701	-0.44842	263.463	-0.49902	661.6591	0.71336	535.9513	326197.9375	374.2369	-0.22206	487.0914	0.31154	13485300	0.99196	410.321	89.3785	83.1472	237.4528	221.0913	117064.2109	149.0631	-0.34641	196.5001	4403680
017	2018-12-02t0122	1543735671.2	adult	249.7987	193.8029	-57.9957	1342.5316	89.3902	96510.2457	304091.3222	5804653.2417	1248.67	-0.31898	259.046	-1.0925	250.1291	-1.0824	554.5396	-0.60325	504.0861	278933.4375	356.8298	-0.72585	464.0562	-0.16377	13012900	0.83921	415.046	90.4636	84.0113	246.2963	228.0262	123887.0625	151.1327	-0.34934	201.1852	4544350
017	2018-12-02t0522	1543750066.4	adult	253.7973	197.8016	-53.997	1010.0674	90.7159	71823.9484	227047.0101	4283081.5411	1084	-0.60793	260.12	-1.0712	253.8536	-0.94998	516.6526	-1.0552	481.0361	193228.0938	344.5952	-1.0856	430.6478	-0.84598	9726920	-0.31704	371.131	94.4283	87.3299	232.4775	224.4719	86946.5781	162.0995	-0.033602	204.5389	3531050
017	2018-12-02t0922	1543764464.08	adult	257.7967	201.8009	-49.9977	901.5154	85.9871	64060.8184	202666.9639	3813921.7632	1116.81	-0.50787	274.72	-0.48605	267.8437	-0.394	564.6531	-0.40082	518.8434	188594.1406	364.0795	-0.59321	457.147	-0.315	9161900	-0.51098	396.926	101.798	94.0622	250.9392	242.4778	83813.6797	172.633	0.26264	220.8538	3394960
017	2018-12-02t1322	1543778862.19	adult	261.7962	205.8004	-45.9982	763.4966	93.3685	57327.1446	181949.7341	3649484.6524	1153.06	-0.39733	287.17	0.0077024	277.5334	-0.017892	584.6231	-0.099599	540.1197	174802.3125	393.1204	0.15524	480.4482	0.15388	8566860	-0.71816	396.831	102.541	95.4378	246.8103	236.3736	73796.2734	173.7413	0.22531	217.7032	3059000
017	2018-12-02t1722	1543793255.56	adult	265.7943	209.7986	-42	1321.0974	86.0856	95531.0369	301057.026	5780095.6754	1072.41	-0.5305	268.259	-0.80286	257.7426	-0.8559	519.4625	-0.93195	489.1481	258172.875	381.1046	-0.1965	458.7453	-0.2921	13331400	1.0127	346.861	94.5108	87.6567	223.289	215.9915	110974.6172	156.3209	-0.45331	200.6233	4696810
017	2018-12-02t2122	1543807656.11	adult	269.7945	213.7987	-37.9999	769.3659	91.7493	57830.8584	183899.8347	3679368.073	1286.63	-0.03113	287.085	-0.045344	276.8918	-0.092003	565.9142	-0.27035	501.4211	170340.1875	404.131	0.39117	471.4518	-0.036852	8628630	-0.6842	291.757	103.842	96.7114	235.6045	231.266	70916.9453	174.8988	0.11773	216.0841	3121070
017	2018-12-03t0122	1543822056.23	adult	273.7945	217.7988	-33.9999	893.1358	94.1931	68761.4253	217666.3669	4469589.1471	952.679	-0.72432	263.468	-1.0488	253.9703	-1.0545	492.9919	-1.2402	479.4342	176491.0938	364.7972	-0.69343	449.6413	-0.48936	9419240	-0.3891	323.2	96.8143	87.9622	231.1203	223.5161	82741.0859	167.6223	-0.20239	208.7248	3461210
017	2018-12-03t0522	1543836455.67	adult	277.7944	221.7986	-30	869.5077	87.8129	60873.9296	192855.2915	3587093.7003	1241.9	-0.03612	274.19	-0.62851	259.2784	-0.85919	562.1699	-0.24324	512.165	178207.8438	396.9	0.13792	483.7469	0.20852	8688810	-0.65054	310.672	92.9475	87.2461	186.2632	179.324	59045.4297	145.798	-1.0095	168.3865	2945410
017	2018-12-03t0922	1543850855.22	adult	281.7942	225.7985	-26.0001	746.4937	90.621	52677.2987	167581.7362	3140234.3961	1227.64	-0.019994	291.283	0.053845	282.9279	0.082829	546.6541	-0.42459	506.4752	149783.2031	403.043	0.27311	478.1678	0.089517	7979110	-0.90732	327.199	111.197	104.0612	237.6227	231.9572	65108.6094	179.5722	0.062738	216.4081	3046010
017	2018-12-03t1322	1543865255.55	adult	285.7943	229.7986	-22.0001	839.676	92.913	60272.8373	191347.4894	3639719.5065	1007.25	-0.49643	270.641	-0.82276	256.3698	-1.0212	539.3333	-0.49311	505.9915	169350.6562	401.0157	0.18908	481.149	0.14766	8493800	-0.71127	292.49	95.9266	88.4463	204.4582	197.7584	64199.8672	156.5427	-0.77387	185.3977	3010560
017	2018-12-03t1722	1543879656.26	adult	289.7945	233.7988	-17.9999	764.7527	90.4643	55000.4543	174693.417	3360838.6738	995.768	-0.48589	290.776	-0.016472	283.1667	0.044684	520.6602	-0.73271	495.6801	149429.4844	405.2135	0.27254	470.7931	-0.072356	8322590	-0.76985	378.259	116.077	108.5901	250.938	244.9344	72019.2188	189.7573	0.262	229.7339	3322370
017	2018-12-03t2122	1543894056.12	adult	293.7945	237.7987	-13.9999	762.9923	91.3729	55363.5301	175810.8035	3432262.4071	839.08	-0.84394	286.72	-0.20768	279.3918	-0.13156	495.4203	-1.081	478.7831	143176.4688	396.0114	-0.0042605	458.3499	-0.33788	8262990	-0.78712	375.696	117.465	110.988	255.258	248.5621	73769.5703	191.6918	0.25615	234.2574	3385240
017	2018-12-04t0122	1543908456.35	adult	297.7945	241.7988	-9.9998	799.6253	92.7524	59972.7031	190474.471	3821722.8753	776.041	-0.98042	263.98	-1.1669	250.8098	-1.3095	494.4247	-1.0695	476.7987	154260.5	380.985	-0.43852	451.8601	-0.48	8235400	-0.79249	381.604	99.7835	89.9974	235.206	225.9578	73384.2734	171.1785	-0.48163	206.0319	3112950
017	2018-12-04t0522	1543922855.96	adult	301.7944	245.7987	-5.9999	733.6841	94.0123	53441.7875	170034.3213	3325164.5835	827.015	-0.81771	282.224	-0.43957	276.6075	-0.28883	507.9875	-0.8286	489.2471	141728.5156	377.2293	-0.56951	443.8563	-0.65519	7850620	-0.93469	388.413	122.594	118.7324	260.5518	251.4376	72693.9453	198.4948	0.34077	236.9454	3410190
017	2018-12-04t0922	1543937255.63	adult	305.7943	249.7986	-2	733.7054	94.2383	53986.4356	171846.1247	3382798.9411	681.817	-1.1973	284.039	-0.38782	279.5331	-0.19247	489.7892	-1.089	478.1597	137630.7656	374.1186	-0.68333	437.6099	-0.79435	7976110	-0.88231	428.574	124.39	120.5674	264.2104	258.1567	74243.1172	201.7123	0.37698	242.8315	3492990
017	2018-12-04t1322	1543951655.84	dead	309.7944	253.7987	2	770.8175	96.0001	58869.5316	187318.309	3851526.3064	789.321	-0.86701	263.938	-1.2374	253.6907	-1.2552	520.7562	-0.55161	507.3273	159872.1406	363.2707	-1.0076	467.3137	-0.16631	8077300	-0.83859	327.688	102.941	92.3203	242.3024	236.8049	74386.8438	177.1795	-0.47636	218.8857	3150300
018	2018-11-21t1322	1542828498.74	egg	-2.196	-86.19	-253.994	445.2768	36.1493	11083.7712	34947.7738	256973.6476	300.988	0.59093	196.219	2.2943	197.1419	2.3715	257.953	-0.28532	255.6728	15477.2	235.0494	2.1139	250.8051	0.83128	1173980	5.7066	100.641	41.6359	41.247	72.0793	70.5033	4324.76	58.8414	0.7553	67.2579	249108
018	2018-11-21t1746	1542844309.78	larva	2.196	-81.7981	-249.6021	265.2173	30.5049	5547.2584	17534.0941	106222.8962	285.612	0.30071	196.565	2.1927	196.3083	2.2577	252.127	-0.39079	248.9962	7815.94	230.501	1.9497	245.2027	0.68353	595001	2.4711	89.448	49.4889	49.2094	80.8152	80.4223	2505.27	68.0757	0.92388	76.5468	149803
018	2018-11-21t2122	1542857290.98	larva	5.8019	-78.1922	-245.9962	156.6286	22.3598	2493.9736	7914.871	36057.4988	266.018	0.071562	196.219	2.0984	195.7707	2.165	253.329	-0.45928	252.0989	3546.61	230.8158	1.8602	245.8737	0.5921	272941	0.97914	91.626	52.2717	52.0678	82.1044	81.0282	1149.46	70.7318	0.94324	77.2234	72709.9
018	2018-11-22t0146	1542873092.35	larva	10.1911	-73.8029	-241.6069	195.0515	25.2143	3471.1671	10991.9649	56012.4349	268.565	-0.12786	198.038	2.0176	197.3058	2.0861	254.822	-0.54531	251.3551	5096.44	233.4913	1.778	248.5659	0.49171	379442	0.31554	96.9734	54.2005	53.9376	86.0621	84.7535	1721.24	73.9387	0.97139	81.5479	103848
018	2018-11-22t0522	1542886091.71	larva	13.8021	-70.192	-237.996	250.0541	29.7067	5267.7483	16657.6817	99651.4565	276.067	-0.26733	202.268	1.9965	202.1698	2.0824	258.865	-0.60813	257.7062	7507.1	236.268	1.7167	251.4967	0.41312	582331	0.027676	100.319	55.2437	55.3387	88.1478	87.4088	2556.29	74.0392	0.92553	82.8935	159047
018	2018-11-22t0946	1542901890.99	larva	18.1908	-65.8033	-233.6073	239.3064	35.7816	6467.4978	20520.6438	155136.7408	562.346	0.11514	197.032	1.7918	182.7901	1.6302	490.322	0.18758	481.7361	17161.3	314.5774	2.6723	451.9464	1.573	685279	-0.43469	187.055	57.6678	57.4364	94.4516	87.3149	3305.81	75.7874	0.91766	83.5216	200569
018	2018-11-22t1322	1542914891.38	larva	21.802	-62.1921	-229.9961	313.3025	33.5831	7108.444	22457.3819	150127.217	286.027	-0.55626	205.106	1.8378	205.2452	1.9424	264.067	-0.77019	260.8765	10298.6	240.7354	1.5519	256.6685	0.22651	790887	-0.73991	105.786	56.5897	56.3323	89.9004	88.6503	3506.11	75.6893	0.86416	85.2029	218210
018	2018-11-22t1746	1542930694.64	larva	26.1918	-57.8023	-225.6063	355.475	36.7075	9652.4895	30485.2993	229383.5633	738.627	0.12576	125.328	0.20811	109.5241	-0.017203	584.684	0.44263	567.3523	30403.6	231.0985	1.2747	504.1303	1.7716	649450	-1.3451	95.7016	51.3329	51.1656	83.7207	82.9165	4353.48	70.0027	0.60779	78.8948	266007
018	2018-11-22t2122	1542943690.7	larva	29.8018	-54.1923	-221.9963	322.8701	45.8741	10628.6144	33701.0115	308526.8314	789.406	0.081627	184.329	1.2025	171.0371	1.0455	678.711	0.7903	672.1495	38686.6	247.3694	1.4045	611.0618	2.451	1043300	-1.2922	103.872	56.4687	56.0669	90.9672	90.1604	5185.13	76.5183	0.77167	85.3523	319613
018	2018-11-23t0146	1542959493.88	larva	34.1916	-49.8025	-217.6065	568.6022	45.2243	19771.3617	62420.4869	578353.8567	298.552	-0.94321	183.387	1.0252	189.7016	1.2767	270.589	-1.0644	269.2227	28411.9	243.198	1.189	260.3742	-0.12273	1925380	-0.86482	114.931	52.4645	52.2764	88.3635	86.049	9278.17	73.8452	0.59735	82.7844	550825
018	2018-11-23t0522	1542972489.98	larva	37.8016	-46.1925	-213.9965	925.4342	41.7836	29382.1415	92512.6094	772952.5891	1014.66	0.19079	181.245	0.83767	170.9408	0.73723	658.632	0.60612	616.5926	103405	244.9035	1.0841	460.5503	1.2367	2834670	-0.38354	214.47	50.0716	49.5016	87.9278	85.7195	13804.7	72.1321	0.45591	81.6609	783120
018	2018-11-23t0946	1542988294.83	larva	42.1918	-41.8022	-209.6062	342.7572	47.0587	12632.165	40245.5521	391469.2052	879.746	-0.19051	182.998	0.68714	167.8467	0.47245	745.528	0.96417	739.9096	49950.4	291.8319	1.7642	645.545	2.5566	1225540	-2.1479	110.25	56.5913	56.4357	90.3483	89.1548	6053.34	77.213	0.57562	86.1115	378992
018	2018-11-23t1322	1543001290.52	larva	45.8017	-38.1923	-205.9963	468.3311	41.5932	15110.8622	47701.193	412797.0823	284.678	-1.3046	174.93	0.32035	174.296	0.45247	255.581	-1.5162	253.7318	20702.1	227.7206	0.41571	246.8747	-0.65255	1409060	-2.2559	118.508	56.0177	55.7902	91.6155	89.6704	7420.86	76.615	0.46791	85.7089	451223
018	2018-11-23t1746	1543017095.01	larva	50.1919	-33.8022	-201.6062	629.4918	50.0249	23538.9666	74230.8533	748522.8867	685.452	-0.76602	154.665	-0.46258	144.0936	-0.59075	545.36	-0.16599	544.9451	68170.1	217.2504	-0.051579	458.9118	0.92256	1926980	-2.1496	257.536	47.9961	47.5496	83.2576	80.3276	10407.2	67.5339	-0.14994	76.6786	597983
018	2018-11-23t2122	1543030090.13	larva	53.8016	-30.1924	-197.9964	670.0078	48.5888	24628.25	77787.6771	756445.8715	1032.24	-0.30954	170.457	-0.28712	158.4584	-0.45475	726.495	0.75193	688.2063	95170.8	230.0543	-0.0042078	539.0466	1.5456	2225830	-2.1699	156.666	51.4977	51.1388	87.0468	85.1568	11403.1	71.3921	-0.085149	81.0529	672456
018	2018-11-24t0146	1543045887.66	larva	58.1898	-25.8042	-193.6082	730.5807	46.6053	26727.5545	84167.2573	831840.829	828.789	-0.75124	176.991	-0.36583	165.378	-0.53136	613.256	0.03724	591.0316	87082.3	244.3466	0.10132	469.1356	0.90066	2507790	-2.2605	196.511	47.3625	46.8053	84.0442	82.0399	11934.3	68.3106	-0.51345	77.8148	671080
018	2018-11-24t0522	1543058889.67	larva	61.8015	-22.1926	-189.9966	482.1311	109.1469	29295.7571	95632.1647	1731255.2874	835.62	-0.81137	168.213	-0.87957	156.0881	-1.0778	621.922	0.019804	608.2755	95775.9	229.1356	-0.51395	513.675	1.3778	2574000	-2.4487	235.282	54.8427	54.4785	91.3908	88.1149	14074.2	75.137	-0.070966	84.4154	839204
018	2018-11-24t0945	1543074680.53	larva	66.1879	-17.8062	-185.6102	801.9466	45.9436	31157.2041	98150.5322	1005283.1082	1837.81	0.73498	199.66	0.026509	189.1678	-0.10805	839.643	1.4652	780.5406	138541	264.4762	0.31913	554.5548	1.9574	3289590	-2.225	226.571	58.8736	58.5915	94.5904	91.8063	15607.4	79.5395	0.26779	88.8837	970001
018	2018-11-24t1322	1543087689.61	larva	69.8015	-14.1926	-181.9966	849.8238	58.1179	38933.9733	122715.262	1498131.6118	1238.93	-0.28672	168.196	-1.4332	159.3477	-1.5184	743.171	0.80883	735.6687	152350	209.0406	-1.7083	461.9342	0.94075	3444820	-2.338	255.404	46.2031	45.976	79.1077	76.6419	16217.1	64.4895	-1.6694	73.2148	946285
018	2018-11-24t1745	1543103477.03	larva	74.1869	-9.8072	-177.6112	944.7774	59.1353	45408.1648	143026.548	1842234.7668	658.19	-1.2894	175.016	-1.4483	168.4071	-1.4305	536.961	-0.85927	536.8395	128334	218.345	-1.7125	454.2802	0.91856	4175180	-2.1015	187.969	55.2418	54.8437	93.0695	90.8108	22243.6	76.063	-0.41477	86.6491	1317850
018	2018-11-24t2122	1543116489.35	larva	77.8014	-6.1926	-173.9966	918.357	58.6451	44024.6594	138655.238	1791875.2056	1237.12	-0.38377	224.974	0.62902	219.8563	0.72878	715.423	0.625	651.1598	165978	273.837	0.11374	491.4808	1.5961	5202740	-1.6265	186.411	57.0059	56.7623	93.8047	91.8742	21762.7	78.3592	-0.23848	87.5366	1318320
018	2018-11-25t0145	1543132275.89	larva	82.1866	-1.8075	-169.6115	1008.4105	61.9402	49898.3595	157119.5295	2092702.9211	848.043	-1.0694	234.945	0.93364	229.442	1.0199	636.919	-0.10443	632.1913	166873	290.0465	0.52448	505.8308	2.0123	6152490	-1.242	321.263	62.9897	62.6504	100.319	97.469	26283.7	84.887	0.58884	94.5889	1649510
018	2018-11-25t0522	1543145289.82	adult	85.8015	1.8075	-165.9965	901.9826	65.2932	46609.4187	146887.8428	2034554.3851	1052.67	-0.76555	240.421	1.063	234.0669	1.1094	715.278	0.65617	698.9648	175243	294.7553	0.53996	495.7576	1.9288	5875640	-1.5908	172.8	62.3078	62.2516	99.1606	97.3416	24294.3	84.2359	0.32263	93.3531	1522740
018	2018-11-25t0945	1543161077.05	adult	90.1869	6.1928	-161.6112	1014.0665	61.8431	51090.8617	160897.1444	2188034.4812	983.31	-0.91956	224.421	0.050296	214.8742	-0.061163	647.133	-0.064879	631.0237	173432	296.2849	0.3925	500.4984	2.1079	6012900	-1.6915	117.098	54.6286	54.0565	91.6252	90.049	24555.6	77.0914	-1.0143	86.5262	1463660
018	2018-11-25t1322	1543174087.96	adult	93.801	9.807	-157.997	1062.7568	63.4897	56611.3265	178344.7812	2525769.9916	1333.43	-0.36599	230.662	0.20858	221.6365	0.12447	760.728	1.1663	708.0544	225936	294.2326	0.13582	529.4952	2.8015	6839350	-1.3139	210.516	62.093	61.7182	100.25	98.0283	29774.2	84.3537	-0.060906	94.5501	1841120
018	2018-11-25t1745	1543189874.8	adult	98.1863	14.1922	-153.6118	1041.3335	66.7775	57180.7643	180218.4533	2635293.5722	902.389	-1.1159	202.758	-1.4857	195.7875	-1.4493	625.669	-0.37943	613.1317	187701	254.5796	-1.7142	465.6966	1.3043	6065920	-1.9467	317.508	58.4091	58.0904	95.4799	92.0195	28644	78.6075	-1.1243	88.3994	1747430
018	2018-11-25t2122	1543202888.9	adult	101.8013	17.8072	-149.9968	767.304	74.1392	48924.1704	154772.0711	2586462.8516	1082.48	-0.84301	195.505	-2.0503	186.8989	-2.0955	702.618	0.49109	669.4418	179870	240.6062	-2.4714	529.764	2.8483	4993200	-2.7188	257.087	56.9889	56.6694	92.5752	90.2761	23699.3	77.2736	-1.4585	86.3112	1455500
018	2018-11-26t0145	1543218671.93	adult	106.1855	22.1914	-145.6126	1074.4213	63.273	57193.2984	180156.461	2550020.5159	1355.94	-0.42721	236.092	-0.038342	229.8091	0.034685	641.867	-0.26428	580.7752	192560	305.892	0.061844	484.6851	1.6898	7069290	-1.5509	319.766	63.3695	63.0965	102.92	100.4119	30876	86.3407	-0.38386	96.2925	1897470
018	2018-11-26t0522	1543231687.79	adult	109.801	25.8069	-141.9971	1103.1146	65.4387	59236.9466	186534.2097	2726070.0162	1645.81	0.012021	239.03	-0.018454	229.3233	-0.12888	741.947	0.93789	663.7714	230745	307.0963	-0.035081	499.802	2.0469	7410880	-1.4235	140.037	64.9143	64.4485	102.037	100.1935	31733.4	86.3537	-0.54905	96.3201	2012600
018	2018-11-26t0945	1543247469.27	adult	114.1847	30.1907	-137.6133	1156.0131	63.2872	61806.2351	194662.0411	2772627.9436	686.769	-1.5496	234.852	-0.40799	229.9081	-0.25173	533.017	-1.679	525.0234	172697	308.5883	-0.14059	455.387	0.81189	7600060	-1.3923	378.134	62.0853	61.36	110.305	104.6885	35738.8	86.9723	-0.66337	99.3174	2009140
018	2018-11-26t1322	1543260488.1	adult	117.8011	33.807	-133.997	1050.3975	69.9846	61744.3743	194541.3927	3065861.4572	3783.45	3.3119	247.835	0.20005	240.0334	0.19818	883.4	2.7111	673.6007	285338	311.7017	-0.13164	443.5933	0.43706	7998620	-1.199	300.532	66.7136	66.288	106.204	104.0651	34304	89.5598	-0.49963	99.8365	2153110
018	2018-11-26t1746	1543276295.02	adult	122.1919	38.1978	-129.6062	1440.38	73.3856	77183.4991	243112.8252	3581862.3801	770.06	-1.451	221.844	-1.3928	215.4967	-1.2991	384.455	-3.6308	342.668	155704	292.2622	-1.1188	323.3394	-2.9631	8969360	-0.67756	313.621	55.3497	54.2944	99.7851	97.3933	40413	80.8399	-1.7185	92.7765	2237840
018	2018-11-26t2122	1543289287.07	adult	125.8008	41.8067	-125.9973	1119.8034	65.637	61822.8928	194709.8037	2867369.8906	1636.57	-0.12598	239.564	-0.50496	232.8144	-0.43673	701.26	0.40624	623.9466	227208	293.3762	-1.193	472.4591	1.1139	7755890	-1.439	238.661	67.1909	66.6898	109.856	106.0442	35593.3	89.9708	-0.7842	101.0686	2175310
018	2018-11-27t0145	1543305077.46	adult	130.187	46.1929	-121.6111	1160.7552	70.3467	67707.0655	213298.0263	3315167.4905	1200.66	-0.82276	240.12	-0.595	230.6987	-0.6732	632.769	-0.47516	574.1496	224000	323.566	-0.020022	459.4776	0.68957	8496900	-1.0394	282.331	63.0421	62.0808	130.477	110.2565	46189	89.4786	-1.0062	103.3382	2230810
018	2018-11-27t0522	1543318087.37	adult	133.8009	49.8068	-117.9972	1142.4944	73.1975	65946.7284	207668.3944	3240822.8784	1707.84	-0.067586	250.03	-0.11996	240.9298	-0.18123	733.803	0.83589	671.9444	253162	314.1548	-0.53706	474.0598	1.0543	8609040	-0.99863	222.658	66.5275	66.1934	104.99	102.6086	36221.5	88.6573	-1.2226	98.8353	2290680
018	2018-11-27t0945	1543333875.65	adult	138.1865	54.1924	-113.6116	1144.1251	70.7429	63936.1544	201522.9184	3042319.9229	1062.25	-1.0694	241.246	-0.73265	233.3147	-0.71885	701.477	0.42784	701.9703	234995	309.0631	-0.88571	488.5093	1.4103	8073060	-1.3224	280.165	60.461	59.5956	119.949	109.8015	40182.8	85.2463	-1.7203	100.2721	2023270
018	2018-11-27t1322	1543346890.74	adult	141.8018	57.8077	-109.9963	1076.5348	71.2968	62020.0094	195365.3208	3035601.2939	868.85	-1.3752	232.642	-1.3193	221.9074	-1.4601	609.464	-0.76181	599.4349	198076	322.0408	-0.41352	482.6157	1.1977	7543660	-1.622	200.393	68.3191	67.7837	112.697	110.9515	36626.6	93.6398	-0.96489	105.6143	2215320
018	2018-11-27t1722	1543361292.76	adult	145.8024	61.8083	-105.9957	1133.5264	73.3995	66681.7614	210084.7967	3309857.9217	796.713	-1.4969	253.584	-0.17873	250.4428	0.11688	577.805	-1.1671	575.4886	201654	325.2286	-0.3764	481.3627	1.1131	8840450	-0.91257	354.04	66.1773	65.6834	113.244	110.0712	39522.1	92.8471	-1.1677	105.2577	2307070
018	2018-11-27t2122	1543375687.32	adult	149.8008	65.8068	-101.9972	1126.5816	70.9755	65008.4382	204756.0129	3199707.7162	1050.13	-1.1263	243.323	-0.86628	231.7952	-1.0524	545.393	-1.5812	487.9096	185434	336.4832	0.018832	433.6899	-0.29607	8267380	-1.2221	164.202	66.014	65.0486	115.084	112.7267	39128.4	92.9263	-1.2738	106.547	2242960
018	2018-11-28t0122	1543390086.5	adult	153.8006	69.8066	-97.9974	1090.1582	73.6193	62547.9274	197053.3842	3053034.6576	981.431	-1.2391	249.905	-0.55182	241.8858	-0.53091	665.697	0.029382	647.9773	217683	312.5494	-1.1263	493.0347	1.3479	8171410	-1.2639	243.592	73.4651	72.8938	117.083	114.5495	38286.2	97.8135	-0.92738	109.5433	2402160
018	2018-11-28t0522	1543404486.48	adult	157.8006	73.8066	-93.9974	1210.3037	70.0216	64196.2975	202384.9218	2974624.6296	2009.36	0.31428	261.892	0.091837	254.78	0.16432	773.554	1.4887	683.3916	260688	315.6602	-1.0774	469.9163	0.64419	8805600	-0.93156	387.95	72.2055	71.7402	117.241	113.1121	39510.3	96.0191	-1.1992	107.9268	2427770
018	2018-11-28t0922	1543418886.66	adult	161.8007	77.8066	-89.9974	1096.2232	75.5681	68497.0835	215917.9473	3576603.4047	1129.87	-1.0252	225.137	-2.1738	216.3915	-2.1748	652.323	-0.096939	631.0028	233532	289.7967	-2.2741	440.2607	-0.23196	8049780	-1.2962	339.018	64.6148	63.3651	139.429	128.0576	49915.7	90.3576	-1.7811	110.94	2310300
018	2018-11-28t1322	1543433265.18	adult	165.7947	81.8006	-86.0034	1189.5746	68.3695	66563.9017	209562.9432	3192508.9909	1442.63	-0.54591	258.637	-0.23651	252.1244	-0.1197	704.933	0.63092	640.3312	246022	314.8231	-1.2669	475.8569	0.71708	9003920	-0.8188	320.824	76.4914	75.8384	124.159	121.1528	43331.4	102.653	-0.84036	116.1376	2662890
018	2018-11-28t1722	1543447662.63	adult	169.794	85.7999	-82.0041	1149.9752	70.9265	66729.5857	210271.894	3218563.3566	1437.19	-0.5485	266.822	0.18676	262.3969	0.42487	677.968	0.30059	637.9444	236611	323.5417	-0.96521	466.9566	0.42671	9303270	-0.66821	193.528	81.0682	80.3919	133.076	130.384	46443.4	109.1787	-0.43023	124.0188	2826600
018	2018-11-28t2122	1543462062.74	adult	173.794	89.8	-78.004	1187.2253	73.8216	70612.0754	222476.4194	3543198.1173	692.957	-1.706	244.495	-1.1995	235.0595	-1.2405	466.123	-2.4648	441.0458	172000	333.0843	-0.63642	402.7132	-1.3395	9019430	-0.79081	291.457	64.894	64.2742	112.073	109.817	41355	93.1459	-1.7605	104.9496	2393940
018	2018-11-29t0122	1543476463.35	adult	177.7942	93.8001	-74.0039	1032.1519	74.5544	60852.1358	191751.5532	3039798.1183	873.597	-1.4189	240.439	-1.4906	231.2299	-1.513	585.159	-0.86108	560.9724	186081	321.0481	-1.1932	441.8154	-0.31981	7643560	-1.3907	339.452	76.703	75.8275	145.89	138.7921	46392.9	105.8714	-0.89988	126.2246	2438390
018	2018-11-29t0522	1543490864.12	adult	181.7944	97.8004	-70.0037	1112.4404	68.4501	62423.7278	196618.4811	2952698.9695	1704.58	-0.088521	278.058	0.64529	271.7866	0.77524	696.978	0.62597	626.0653	227912	338.1051	-0.56748	485.7824	0.78298	9080810	-0.73835	196.083	79.968	79.0585	134.236	130.945	43895.3	109.0399	-0.77488	124.4788	2611590
018	2018-11-29t0922	1543505262.38	adult	185.7939	101.7999	-66.0041	1027.1335	70.7912	57585.9175	181422.235	2744259.3941	1651.87	-0.15115	271.341	0.1891	266.3468	0.39652	680.843	0.44088	632.9527	205615	329.717	-0.95443	465.8599	0.23123	8172780	-1.1091	328.272	87.5324	85.895	156.038	151.1037	47123.6	122.4407	0.0039933	141.4095	2636480
018	2018-11-29t1322	1543519666.12	adult	189.795	105.8009	-62.0031	1057.259	70.7347	57744.8486	181911.1746	2722922.6071	689.272	-1.6869	256.801	-0.69642	254.5426	-0.32993	471.511	-2.2102	453.8608	142868	312.7099	-1.644	388.0433	-1.709	7757170	-1.2577	263.158	85.2512	83.5627	152.334	148.9087	46157.1	123.3769	-0.068654	141.4583	2575180
018	2018-11-29t1722	1543534067.19	adult	193.7953	109.8012	-58.0028	950.7259	68.2103	53183.573	167586.8425	2537120.2941	1220.51	-0.80462	289.499	1.0707	283.8358	1.2354	608.752	-0.42139	543.3298	169842	356.2232	-0.071701	442.8981	-0.38772	8052720	-1.1104	284.727	97.2105	93.7544	209.517	205.8853	58455.3	140.8413	0.83594	182.2939	2704010
018	2018-11-29t2122	1543548463	adult	197.7941	113.8	-54.004	824.7214	60.351	40863.8029	128905.8579	1690212.4907	967.573	-1.1966	285.062	0.75026	278.1894	0.85136	601.705	-0.47471	558.5208	129367	355.3543	-0.16827	471.2874	0.25513	6114020	-1.8555	280.63	89.5216	85.7648	169.422	166.1402	36425.8	134.6611	0.32306	157.7446	1920060
018	2018-11-30t0122	1543562863.49	adult	201.7942	117.8002	-50.0038	603.5384	71.4953	34516.0772	109487.4078	1655589.6258	1409.58	-0.43884	290.761	0.98032	284.0734	1.092	715.036	0.98133	642.4849	129421	362.9951	0.034749	517.9505	1.2872	5251140	-2.1528	215.319	98.4331	94.5478	181.782	178.3055	32902.6	148.0035	0.89094	170.3475	1777700
018	2018-11-30t0522	1543577264.15	adult	205.7944	121.8004	-46.0036	774.5533	64.756	40118.8031	126743.7656	1742089.0765	943.966	-1.187	289.464	0.83508	284.4123	1.0328	605.886	-0.34515	578.0193	127842	359.5241	-0.14494	455.5507	-0.15363	6088000	-1.7922	235.326	100.499	95.0842	189.399	186.4882	39963.2	154.955	1.0808	177.8313	2113700
018	2018-11-30t0922	1543591663.38	adult	209.7942	125.8001	-42.0039	769.1118	66.8686	43841.707	138509.1166	2081446.7373	1309.64	-0.54572	287.165	0.64287	282.5343	0.85932	644.615	0.17042	546.7079	148262	347.6277	-0.58607	396.2889	-1.4743	6584690	-1.5755	388.674	107.775	102.3718	198.906	195.7815	45748.3	165.6756	1.4317	186.1465	2471270
018	2018-11-30t1322	1543606062.96	adult	213.7941	129.8	-38.004	417.4132	80.2393	24213.3859	77451.7496	1263369.5497	1073.65	-0.91775	295.673	0.99757	289.0155	1.1103	718.267	1.1123	688.9363	91219.9	359.803	-0.24801	553.7325	1.9329	3746170	-2.6026	413.929	112.667	108.7097	206.496	201.5309	26225	169.0983	1.4182	193.134	1427490
018	2018-11-30t1722	1543620463.24	adult	217.7942	133.8001	-34.0039	591.6175	65.6025	29622.3763	94348.872	1231072.8317	1015.77	-0.99078	294.733	0.87534	289.2657	1.0442	612.967	-0.14992	568.5844	95622.9	363.9155	-0.17467	488.4389	0.49235	4583990	-2.2593	252.726	106.589	99.638	206.627	202.9198	32233.8	166.2045	1.1215	193.2796	1657780
018	2018-11-30t2122	1543634862.1	adult	221.7938	137.7998	-30.0042	563.7672	123.6001	39870.3328	130583.321	2660512.1551	755.592	-1.4188	283.141	0.24908	280.4001	0.54279	498.695	-1.5212	475.8021	104227	346.9281	-0.73706	396.5069	-1.48	5891040	-1.7612	279.058	113.342	109.2102	207.279	204.7769	43321.4	173.7925	1.2948	197.372	2358190
018	2018-12-01t0122	1543649264.16	adult	225.7944	141.8004	-26.0036	393.3364	128.131	29556.1605	97526.8641	2193267.2015	1597.14	0.083494	297.549	0.85721	290.2153	0.93038	775.643	1.9244	691.6652	120225	363.3888	-0.29683	460.923	-0.13549	4583440	-2.213	310.196	121.484	118.2892	222.45	216.6299	34479.8	183.609	1.5494	207.992	1871340
018	2018-12-01t0522	1543663663.8	adult	229.7943	145.8003	-22.0037	415.574	108.8604	29524.0707	96979.1918	1853229.6767	619.982	-1.622	299.533	0.87547	294.9388	1.0705	463.154	-1.8975	458.5041	71788.8	370.8839	-0.1314	429.4786	-0.80919	4616710	-2.1789	293.905	119.37	115.202	222.316	218.4955	34459.1	179.356	1.2261	208.1778	1839860
018	2018-12-01t0922	1543678063.61	adult	233.7943	149.8002	-18.0038	547.7346	80.1144	32225.1852	102295.9532	1652173.4733	628.255	-1.5917	301.98	0.9145	297.211	1.0963	471.441	-1.7648	455.1748	79673.5	378.566	0.033406	432.2696	-0.76536	5089270	-1.9967	409.434	118.728	112.1127	216.978	212.6857	36669.2	181.645	1.1813	205.2898	2000930
018	2018-12-01t1322	1543692462.63	adult	237.794	153.7999	-14.0041	560.6683	83.363	33546.2287	106748.1946	1747674.5331	707.375	-1.4306	292.238	0.42738	286.1293	0.54872	495.474	-1.4411	484.414	87203.4	372.8824	-0.17421	429.2036	-0.84116	5123520	-1.9741	309.984	123.036	116.7823	235.886	230.5517	41515.9	190.8375	1.4067	219.8609	2157060
018	2018-12-01t1722	1543706863.62	adult	241.7943	157.8002	-10.0038	524.6512	64.4686	25242.945	80629.9626	1023755.1825	624.001	-1.5693	307.896	1.0485	303.4473	1.2354	511.398	-1.2115	502.5086	68015.9	381.0004	0.0032262	459.9122	-0.22683	4087320	-2.3307	315.588	128.929	124.0529	254.439	249.0987	33840.4	201.6667	1.6879	238.2709	1711530
018	2018-12-01t2122	1543721263.08	adult	245.7941	161.8001	-6.0039	519.6435	71.5521	29755.2259	94603.6235	1433627.1457	596.673	-1.6067	307.242	0.96981	303.0259	1.164	460.529	-1.8243	452.8199	71842.5	379.5432	-0.078624	430.4756	-0.83552	4789600	-2.0773	336.873	130.867	123.6121	260.927	257.0531	40704.6	206.7269	1.7555	242.5967	2040080
018	2018-12-02t0122	1543735679.71	adult	249.7987	165.8047	-1.9993	543.5305	63.6893	29150.1805	92525.4178	1306029.0834	601.547	-1.5836	311.718	1.1186	307.0538	1.2909	489.755	-1.4277	478.1568	74932.5	383.5582	-0.0067968	450.801	-0.43188	4761810	-2.0861	348.09	133.131	127.4316	270.735	265.3371	41422.5	210.6035	1.7908	252.4832	2033720
018	2018-12-02t0522	1543750074.84	dead	253.7974	169.8033	1.9993	556.3091	84.215	32714.9504	104015.6404	1680286.8806	693.874	-1.3857	312.541	1.1195	307.7779	1.2862	518.578	-1.0304	496.9148	89195.3	385.8644	0.021863	457.7892	-0.29683	5346010	-1.8782	337.706	132.146	124.8203	274.58	269.7719	47227.7	209.7163	1.662	252.929	2260360
020	2018-11-21t1746	1542844326.39	egg	-1.803	-57.7997	-325.5963	165.0033	27.3958	3063.8293	9741.8751	52689.2812	0	-0.14376	0	-0.63985	0	-0.63675					0	-0.63583	0	-0.6056	0	2.7282	0	0	0				0	-0.72425	0	0
020	2018-11-21t2122	1542857307.71	larva	1.803	-54.1937	-321.9904	153.4428	27.1719	2822.4785	8989.774	48105.649	0	-0.32298	0	-0.80437	0	-0.79818					0	-0.80044	0	-0.72575	0	1.4733	0	0	0				0	-0.82988	0	0
020	2018-11-22t0146	1542873109.16	larva	6.1923	-49.8045	-317.6011	153.8827	27.6911	2852.3267	9090.4436	49252.3677	0	-0.52068	0	-1.0143	0	-1.0042					0	-1.0111	0	-0.87544	0	0.46329	0	0	0				0	-0.96607	0	0
020	2018-11-22t0522	1542886108.41	larva	9.8032	-46.1936	-313.9902	131.053	29.32	2690.6772	8664.0863	51171.205	199.964	-0.25335	144.398	1.1543	144.3961	1.2163	190.3344	-0.77148	188.8253	2855.0161	172.7353	1.0123	184.3086	0.11323	211543	0.14178	100.065	55.2549	54.6631	88.3485	86.8181	1325.228	73.4112	0.96185	82.6835	80948.5
020	2018-11-22t0946	1542901907.73	larva	14.1919	-41.8049	-309.6015	122.9648	29.181	2432.8562	7838.4991	44933.8982	206.391	-0.42311	138.597	0.91128	137.9631	0.96642	184.4336	-0.8957	183.3074	2582.0703	167.4928	0.7933	179.2481	-0.046501	184888	-0.53582	95.41	55.7388	56.0983	86.9603	86.9711	1217.4438	74.0352	0.92008	82.9529	74355.6
020	2018-11-22t1322	1542914908.09	larva	17.8031	-38.1936	-305.9903	305.9532	40.0958	9180.39	29064.1586	241578.0994	283.1	-0.41304	110.694	0.29666	108.8704	0.32546	235.724	-0.78655	233.8952	11786.1982	143.2989	0.32978	203.6668	-4.3304e-05	543837	-0.55362	88.9022	49.2146	48.992	79.9044	79.1146	3995.22	68.0663	0.68843	75.2305	241791
020	2018-11-22t1746	1542930711.37	larva	22.1929	-33.8038	-301.6005	327.8183	52.9343	13139.1014	41790.6243	463757.979	337.63	-0.47268	128.191	0.42982	126.7823	0.47782	229.1642	-0.91858	212.6973	16041.4961	162.8637	0.42569	186.9969	-0.24169	890412	-0.6745	323.979	51.5243	51.4341	87.0427	83.0427	6092.9897	70.4972	0.69245	79.0219	357888
020	2018-11-22t2122	1542943707.36	larva	25.8029	-30.1938	-297.9905	436.4612	56.4709	17066.9123	54033.2546	598390.2357	168.235	-0.91378	104.694	-0.16339	104.4254	-0.09758	147.2291	-1.3475	145.5682	13397.8486	130.1098	-0.21256	141.5466	-0.66401	944968	-1.0022	95.3969	50.1004	49.8406	81.7005	80.9302	7434.7427	69.2873	0.59074	77.1613	452206
020	2018-11-23t0146	1542959510.56	larva	30.1926	-25.8041	-293.6007	443.7126	55.7958	16628.1894	52819.0794	546959.5438	611.292	-0.25398	137.401	0.26346	131.4542	0.23521	487.5654	-0.028996	484.5603	42905.7539	173.7384	0.24425	398.9077	0.96909	1209130	-1.1672	308.588	50.8488	50.6417	86.6718	81.6183	7627.1143	70.2474	0.54202	78.7278	447470
020	2018-11-23t0522	1542972506.63	larva	33.8027	-22.194	-289.9907	610.6686	48.0586	22876.6748	72175.8838	720313.7462	1261.44	0.77227	157.963	0.51745	149.7155	0.45168	777.8494	1.182	770.4122	94897.625	191.4304	0.36089	482.4255	1.4805	1914820	-0.83798	104.501	49.0747	48.5837	81.2396	79.5922	9911.2314	68.0639	0.38687	76.7048	594883
020	2018-11-23t0946	1542988311.44	larva	38.1929	-17.8038	-285.6005	805.5373	57.1122	35484.1765	111788.8407	1347134.1181	467.502	-0.77078	145.023	0.035649	139.8472	0.032904	378.1206	-0.68901	373.1224	70708.5469	193.3064	0.18084	337.1743	0.31185	2708300	-0.53239	168.052	46.0023	45.6043	79.9077	77.9687	14942.7334	65.946	0.19523	74.8082	859094
020	2018-11-23t1322	1543001307.13	larva	41.8028	-14.1939	-281.9906	851.4044	53.7553	36450.724	114867.7022	1299679.4982	941.397	-0.072632	156.014	0.089482	148.4397	0.039605	615.4893	0.34685	603.0381	118789.4219	199.0394	0.092467	414.8586	0.7941	2998600	-0.61062	118.511	52.644	52.3774	84.7253	83.3505	16351.9805	71.1459	0.31752	80.067	1011820
020	2018-11-23t1746	1543017111.61	larva	46.1929	-9.8038	-277.6004	995.1215	56.2087	46614.4526	146750.2072	1862263.5976	1379.93	0.51682	161.661	-0.024627	154.5586	-0.058571	649.8291	0.44675	567.8663	159208.125	206.7737	-0.013644	334.8922	0.033532	3959230	-0.20412	109.71	51.7897	51.4121	83.995	82.7483	20578.7852	70.8163	0.17475	79.2886	1268380
020	2018-11-23t2122	1543030106.72	larva	49.8027	-6.194	-273.9907	1011.3038	64.1589	52651.6189	165910.2925	2320860.7603	772.837	-0.61029	164.398	-0.1804	159.1996	-0.16006	538.9418	-0.19071	537.6633	148747.9375	202.5865	-0.33426	367.7732	0.17575	4536410	-0.064442	114.403	50.4048	50.0416	82.9154	81.5052	22884.6406	69.4752	-0.025649	78.1911	1390870
020	2018-11-24t0146	1543045904.13	larva	54.1909	-1.8059	-269.6025	1091.5995	69.2681	61213.1905	192782.2985	2952470.0329	1539.12	0.50072	165.37	-0.4621	159.4722	-0.45337	617.6621	0.14092	500.3764	198269.5469	205.7985	-0.60006	290.3882	-0.6558	5294830	0.12579	300.181	52.5976	52.2684	85.9399	83.5234	27586.707	71.7169	-0.081217	80.4017	1684070
020	2018-11-24t0522	1543058906.27	adult	57.8026	1.8059	-265.9908	1155.3051	82.0896	71168.8924	224167.6382	3815241.4301	1321.27	0.054314	156.626	-0.98504	150.0138	-0.99873	567.3132	-0.22676	482.1856	211040.5312	203.6608	-0.92953	304.5505	-0.65856	5819280	0.1921	105.523	45.3593	44.9248	77.4373	75.7542	28806.6934	64.1582	-0.81125	72.82	1685280
020	2018-11-24t0945	1543074697.05	adult	62.1889	6.1922	-261.6045	1152.9739	76.467	70548.0932	222350.1952	3679621.6973	609.232	-1.1859	175.354	-0.65952	169.682	-0.62531	443.7272	-1.1345	442.1363	163735.3281	230.6567	-0.49883	362.3065	-0.20124	6463900	0.27744	314.764	52.5947	52.1976	87.7018	85.2762	32361.9688	71.9397	-0.38505	81.2578	1938740
020	2018-11-24t1322	1543087706.18	adult	65.8025	9.8058	-257.9908	1145.9632	77.4284	70016.6479	220591.0599	3674853.6119	719.838	-1.0667	176.543	-0.8292	169.0667	-0.85755	516.8603	-0.76969	519.8574	189170.875	238.7195	-0.46471	373.5583	-0.13524	6454780	-0.010084	193.714	53.1986	52.8717	86.3634	84.5472	31608.9961	73.0578	-0.41876	81.6211	1945050
020	2018-11-24t1745	1543103493.52	adult	70.1879	14.1912	-253.6055	1308.2186	74.0743	76781.1406	241652.779	3862787.0091	1550.65	0.21286	186.445	-0.70882	179.457	-0.70981	602.9427	-0.25882	498.5971	242382.9844	242.2563	-0.61496	327.5076	-0.80445	7477390	0.35259	203.909	50.8933	50.5007	85.5648	83.5638	34397.0547	70.5557	-0.94655	79.6125	2041080
020	2018-11-24t2122	1543116505.85	adult	73.8024	17.8057	-249.9909	1289.6243	89.9107	86736.0336	273291.4028	5044512.7235	1924.12	0.78218	179.436	-1.223	172.2888	-1.229	595.5511	-0.37262	482.8318	269189.125	241.7475	-0.84295	328.2921	-0.91319	8108180	0.52779	120.014	52.332	51.8404	89.0293	87.3209	40241.25	73.328	-0.77469	83.3403	2364720
020	2018-11-25t0145	1543132292.43	adult	78.1876	22.1909	-245.6058	1373.93	83.0454	85511.2307	269463.8379	4651871.2555	2767.48	2.125	189.682	-1.0398	182.3493	-1.0461	645.0986	0.0015893	468.1546	288359.0625	249.3408	-0.83081	336.1092	-0.9708	8463250	0.46655	132.151	55.4429	54.7557	95.5463	93.0091	42709.1914	76.2009	-0.58203	88.1245	2473750
020	2018-11-25t0522	1543145306.31	adult	81.8026	25.8059	-241.9908	1219.0246	78.1201	77460.4462	244000.6652	4150387.5214	1799.97	0.50552	197.448	-0.87372	189.43	-0.90895	623.4799	-0.22921	481.7571	252509.3438	264.0819	-0.46398	343.6742	-0.97249	7977670	-0.047351	302.017	55.9953	55.7258	89.7139	87.5068	36334.1445	75.0139	-0.94465	84.1931	2262440
[truncated: 6,755 more rows]
