# Supplementary material for: Global, cell non-autonomous gene regulation drives individual lifespan among isogenic C. elegans
Source: eLife. 2021 Feb 1;10:e65026. doi: 10.7554/eLife.65026 (PMC7864635; doi:10.7554/eLife.65026)
Supplement: Source data 1. [file elife-65026-data1.zip › figure_data/Figures 1-3 - base strains/mir-793/mir-793_20181121-spans.tsv]

name	larvaspan	adultspan	lifespan
000	54.1925	219.8048	273.9972
003	51.9968	223.8001	275.7968
004	47.9968	195.8	243.7968
005	55.9958	219.801	275.7968
006	59.9958	247.8009	307.7967
008	79.9942	175.8025	255.7966
009	50.1927	243.7977	293.9904
010	47.9969	227.7976	275.7945
011	55.9958	271.7987	327.7945
012	71.9943	227.8001	299.7944
013	59.9957	239.7987	299.7944
014	63.9947	243.7997	307.7944
015	55.9958	199.8012	255.7969
016	55.9958	227.7985	283.7943
017	55.9958	251.7986	307.7944
018	83.9941	167.804	251.7981
020	55.9967	267.7967	323.7934
021	55.9957	271.7966	327.7923
022	59.9956	187.7989	247.7945
023	55.9957	259.7964	315.7921
024	55.9957	227.7963	283.792
025	51.9967	243.7957	295.7924
026	59.9956	259.7968	319.7923
027	82.1899	247.7989	329.9887
028	55.9956	235.7969	291.7925
029	59.9955	231.797	291.7925
030	55.9956	271.7971	327.7927
031	75.9939	231.7984	307.7923
032	71.994	239.7984	311.7924
033	63.9945	243.7979	307.7924
034	51.9966	163.795	215.7916
035	55.9955	223.7967	279.7922
036	59.9954	231.7972	291.7926
037	55.9955	103.8046	159.8001
038	79.9935	191.7968	271.7903
039	55.9954	271.7954	327.7909
040	47.9965	279.7943	327.7908
042	55.9954	259.7928	315.7882
043	51.9964	203.7955	255.7919
044	55.9954	191.796	247.7914
045	55.9953	207.794	263.7894
046	55.9953	271.7936	327.7889
047	55.9953	163.7918	219.7872
048	59.9953	247.7933	307.7886
049	55.9953	235.7933	291.7886
050	59.9953	267.7939	327.7892
051	78.1896	211.7951	289.9847
052	71.9934	207.7949	279.7884
053	55.9953	179.7924	235.7877
054	47.9963	155.7913	203.7876
055	58.1915	179.7925	237.984
056	63.9941	235.7951	299.7891
057	50.1925	115.7978	165.9903
058	59.9951	207.7934	267.7886
059	55.9951	215.7939	271.789
062	59.9951	235.7898	295.7848
063	51.9961	275.7892	327.7854
064	51.9961	115.7869	167.783
065	51.9961	231.7882	283.7843
066	54.1924	275.7895	329.9819
067	63.9939	207.7909	271.7848
068	51.996	179.7876	231.7837
069	51.996	251.7888	303.7849
072	59.9949	267.7865	327.7813
073	51.996	195.79	247.786
074	51.996	215.7842	267.7802
076	71.9929	255.7865	327.7795
077	58.1912	271.7847	329.9759
078	75.9959	187.7859	263.7818
080	43.9959	283.7816	327.7775
081	55.9948	195.7909	251.7857
082	54.1921	247.7813	301.9734
083	55.9948	227.7814	283.7762
084	55.9948	251.7822	307.777
085	50.1921	279.7822	329.9743
086	51.9958	219.781	271.7768
087	55.9948	223.7817	279.7765
089	54.192	195.7849	249.9769
090	50.192	183.7775	233.9695
091	51.9957	251.7794	303.7751
093	67.9933	215.779	283.7724
094	55.9948	199.7842	255.7789
095	54.192	187.7756	241.9676
097	59.9947	239.7771	299.7718
098	55.9948	263.7775	319.7722
099	50.1919	183.7737	233.9656
100	51.9957	195.7818	247.7774
101	83.9926	211.7795	295.7721
102	59.9946	207.7763	267.7709
103	67.9934	239.7788	307.7721
104	54.192	231.7757	285.9677
105	50.1919	279.778	329.9699
106	55.9947	231.7773	287.7721
107	63.9936	259.7801	323.7738
108	51.9958	191.7746	243.7704
109	50.192	243.7771	293.9691
110	54.192	207.7825	261.9745
112	74.1891	195.7771	269.9662
114	55.9948	179.7715	235.7663
115	58.191	267.7755	325.9666
116	58.191	259.775	317.966
117	59.9948	247.7749	307.7697
118	67.9936	175.7733	243.7669
119	55.9949	259.7755	315.7704
120	51.9958	267.7753	319.7711
121	50.192	247.775	297.967
122	51.9959	243.775	295.7709
123	71.9932	199.7771	271.7703
124	83.9934	231.7782	315.7716
