# Supplementary material for: Global, cell non-autonomous gene regulation drives individual lifespan among isogenic C. elegans
Source: eLife. 2021 Feb 1;10:e65026. doi: 10.7554/eLife.65026 (PMC7864635; doi:10.7554/eLife.65026)
Supplement: Source data 1. [file elife-65026-data1.zip › figure_data/Figures 1-3 - base strains/mir-793/mir-793_20190606-spans.tsv]

name	larvaspan	adultspan	lifespan
000	51.9993	236	287.9993
002	51.9993	228.0006	279.9999
004	49.9987	192.0007	241.9994
005	49.9987	248.001	297.9997
007	51.9994	196.001	248.0004
008	55.9995	220.0011	276.0006
009	55.9996	248.0012	304.0008
010	57.9989	236.0009	293.9998
011	55.9995	232.0009	288.0005
014	55.9997	216.0016	272.0013
015	59.9997	236.0019	296.0015
016	51.9997	236.0014	288.0011
018	67.9998	168.0018	236.0016
019	47.9997	196.0019	244.0016
020	51.9998	263.975	315.9747
023	51.9998	283.9728	335.9727
024	53.9993	244.0029	298.0022
025	51.9999	148.0021	200.002
029	52	240.0028	292.0028
030	52	252.0036	304.0036
032	56.0001	212.0032	268.0033
033	56.0002	248.0038	304.004
034	48.0004	295.9604	343.9608
035	56.0002	200.0031	256.0033
036	52.0001	252.0042	304.0043
037	52.0002	208.0036	260.0038
038	56.0003	216.0037	272.004
039	52.0002	236.0036	288.0039
042	52.0004	232.0044	284.0048
043	52.0004	216.0043	268.0047
044	60.0005	204.0043	264.0048
046	48.0003	224.0046	272.0049
047	56.0005	232.0043	288.0048
048	52.0005	252.0055	304.0059
049	56.0006	295.943	351.9435
050	52.0005	236.0047	288.0051
051	60.0006	307.9419	367.9425
052	52.0005	248.0059	300.0065
053	56.0007	244.0059	300.0066
054	56.0007	172.004	228.0048
055	56.0008	184.0047	240.0055
056	52.0007	232.0057	284.0064
059	56.001	220.0057	276.0067
061	64.001	275.9307	339.9317
065	48.0009	124.0036	172.0045
066	60.0014	244.0069	304.0083
067	52.001	252.0075	304.0084
068	52.001	172.0049	224.0059
069	52.0011	180.0054	232.0065
072	56.0015	267.9196	323.9211
073	56.0015	291.9196	347.9212
074	52.0012	224.0072	276.0084
076	56.0016	216.0067	272.0083
077	52.0012	248.0085	300.0097
078	52.0012	208.0072	260.0084
080	54.0011	176.0059	230.0069
081	50.0009	287.913	337.9139
082	48.0011	287.9132	335.9143
083	52.0013	252.0092	304.0105
084	50.001	228.0084	278.0094
085	64.0018	192.007	256.0087
087	52.0013	212.008	264.0093
089	44.0024	260.0088	304.0112
090	56.0019	232.008	288.0099
091	60.0023	263.9025	323.9047
093	56.002	275.9014	331.9035
094	50.0013	259.957	309.9582
095	48.0014	184.0077	232.0091
096	52.0018	244.0102	296.012
097	56.0023	315.9006	371.9029
098	52.0016	248.011	300.0126
100	52.0017	263.9016	315.9034
101	64.0023	200.0088	264.0112
102	60.0028	232.009	292.0119
103	52.0021	188.0076	240.0098
104	48.0017	220.0098	268.0115
105	60.003	251.8961	311.8992
107	56.0025	248.0116	304.0141
108	60.0031	212.0093	272.0125
109	52.0021	192.0088	244.0108
110	52.0021	144.007	196.0091
111	54.0021	252.0127	306.0148
112	56.0028	259.8915	315.8943
113	56.0029	228.0109	284.0138
114	56.003	228.011	284.014
117	52.0028	216.0107	268.0135
118	56.0032	240.0123	296.0155
119	52.0029	132.0062	184.0091
