# Supplementary material for: Global, cell non-autonomous gene regulation drives individual lifespan among isogenic C. elegans
Source: eLife. 2021 Feb 1;10:e65026. doi: 10.7554/eLife.65026 (PMC7864635; doi:10.7554/eLife.65026)
Supplement: Source data 1. [file elife-65026-data1.zip › figure_data/Figures 1-3 - base strains/mir-59/mir-59_20170811.tsv]

name	timepoint	timestamp	stage	age	adult_age	ghost_age	length	max_width	projected_area	surface_area	volume	gfp_maximum	gfp_maximum_z	gfp_mean	gfp_mean_z	gfp_median	gfp_median_z	gfp_over_99_mean	gfp_over_99_mean_z	gfp_over_99_median	gfp_over_99_sum	gfp_percentile_95	gfp_percentile_95_z	gfp_percentile_99	gfp_percentile_99_z	gfp_sum	gfp_sum_z	green_yellow_excitation_autofluorescence_maximum	green_yellow_excitation_autofluorescence_mean	green_yellow_excitation_autofluorescence_median	green_yellow_excitation_autofluorescence_over_99_mean	green_yellow_excitation_autofluorescence_over_99_median	green_yellow_excitation_autofluorescence_over_99_sum	green_yellow_excitation_autofluorescence_percentile_95	green_yellow_excitation_autofluorescence_percentile_95_z	green_yellow_excitation_autofluorescence_percentile_99	green_yellow_excitation_autofluorescence_sum
000	2017-08-11t1428	1502479796.05	egg	-1.9992	-56.4667	-211.1678	170.3851	27.1345	3277.4008	10400.2462	57126.1842	0	-0.26905	0	-0.41526	0	-0.40851					0	-0.41348	0	-0.41225	0	1.7306	0	0	0				0	-0.40885	0	0
000	2017-08-11t1828	1502494190.14	larva	1.9992	-52.4684	-207.1695	176.4365	27.0038	3618.5428	11490.496	65906.7217	0	-0.46459	0	-0.57591	0	-0.56873					0	-0.57894	0	-0.58274	0	1.0838	0	0	0				0	-0.54394	0	0
000	2017-08-11t2228	1502508588.11	larva	5.9986	-48.4689	-203.17	156.4313	28.5865	2984.2604	9499.8714	53638.338	0	-0.64873	0	-0.73712	0	-0.72945					0	-0.74574	0	-0.75215	0	0.4767	0	0	0				0	-0.68208	0	0
000	2017-08-12t0234	1502523390.12	larva	10.1103	-44.3573	-199.0584	153.3069	28.7695	2942.7825	9374.6015	53219.1627	0	-0.82772	0	-0.90392	0	-0.89568					0	-0.91911	0	-0.92563	0	-0.10928	0	0	0				0	-0.82764	0	0
000	2017-08-12t0627	1502537387.21	larva	13.9984	-40.4692	-195.1703	151.1076	28.1511	2835.1972	9033.3659	50158.2205	0	-0.98869	0	-1.0632	0	-1.0544					0	-1.0854	0	-1.0896	0	-0.63095	0	0	0				0	-0.96911	0	0
000	2017-08-12t1028	1502551787.81	larva	17.9985	-36.469	-191.1701	121.0042	26.0234	2100.4754	6720.7074	34280.5521	293.788	0.19287	185.72	1.3385	185.1076	1.3552	245.9207	-0.72857	240.9567	2951.0483	217.9528	1.2247	234.0645	0.99537	216550	-0.82277	143.892	65.8307	64.1755	125.4939	124.2239	1505.9268	92.7322	0.88577	115.4015	76758.6
000	2017-08-12t1428	1502566188.55	larva	21.9987	-32.4688	-187.1699	382.3916	35.3056	8971.4569	28364.2365	183476.6665	348.89	0.27538	155.871	0.80092	157.3502	0.84518	240.8325	-0.82881	231.1675	11800.793	198.965	0.88108	223.6266	0.75899	756442	-0.54878	267.611	58.7557	56.641	160.6303	149.0341	7870.8857	88.7971	0.70052	117.5412	285142
000	2017-08-12t1828	1502580588.98	larva	25.9989	-28.4687	-183.1698	399.7208	33.8919	10910.2015	34447.2066	251744.3493	359.254	0.16063	182.409	1.0579	181.498	1.0707	249.4493	-0.77822	245.4051	14717.5088	216.484	0.96161	235.7148	0.74445	1069460	-0.60237	278.504	67.0517	65.1112	147.3164	137.4871	8691.665	94.0858	0.71895	122.297	393124
000	2017-08-12t2228	1502594989.03	larva	29.9989	-24.4687	-179.1698	492.5308	46.3202	16853.5017	53263.9868	488257.6615	320.088	-0.16904	120.75	0.028473	119.2296	0.02767	192.7135	-1.4694	181.8355	17344.2109	154.097	0.071676	173.2112	-0.024176	1081200	-1.0556	341.542	52.0714	49.9249	140.4553	125.8652	12640.9805	80.156	0.28627	108.4633	466247
000	2017-08-13t0228	1502609391.05	larva	33.9994	-20.4681	-175.1692	647.4518	47.8353	23994.3091	75888.8668	734104.8946	418.015	0.11362	179.945	0.77838	179.4079	0.79728	263.9557	-0.70031	255.8969	33522.3711	222.1626	0.77618	245.6436	0.57846	2284760	0.066146	388.032	68.1068	66.7121	140.775	127.3507	17878.4297	94.519	0.5185	115.1686	864752
000	2017-08-13t0628	1502623789.18	larva	37.9989	-16.4687	-171.1697	647.2041	45.6322	23364.7177	73708.7254	698886.6694	1690.75	5.5621	192.223	0.83954	189.2173	0.8214	365.9266	0.46816	348.0035	45740.8203	234.8975	0.8059	294.4395	0.95841	2385480	-0.26664	2250.41	74.5334	71.8086	192.0278	158.8263	24003.4707	106.923	0.7184	142.1803	924959
000	2017-08-13t1027	1502638186.07	larva	41.998	-12.4695	-167.1706	543.1137	50.8173	19328.8133	61775.4912	574454.5991	744.207	1.2407	180.752	0.52507	175.2675	0.46615	518.2402	2.3015	500.3581	53378.7422	226.2838	0.55252	395.4978	1.923	1855420	-1.3657	504.46	69.323	67.394	158.7355	144.3548	16349.7539	98.1442	0.37447	124.7198	711601
000	2017-08-14t1124	1502727966.58	adult	66.9371	12.4695	-142.2316	1095.7302	65.3327	57616.4271	181498.4292	2536695.1615	713.918	0.30544	194.205	0.057845	193.0651	0.077347	366.5088	0.26814	336.214	110685.6484	237.6681	-0.067101	273.5634	-0.16773	5861680	0.7034	813.733	74.0485	72.5355	156.4106	136.9843	47236.0039	101.5999	-0.34281	123.1549	2235010
000	2017-08-14t1428	1502738988.15	adult	69.9986	15.5311	-139.17	1070.874	75.5119	61997.2649	195461.8056	2994498.3124	479.319	-0.73449	159.532	-0.79967	158.0843	-0.78742	281.8911	-0.93221	271.9419	91332.7344	203.862	-0.8059	239.1882	-0.71153	5165810	-0.32513	542.624	59.7762	57.4091	162.8849	145.4232	52774.7109	92.3779	-0.79467	122.614	1935610
000	2017-08-14t1827	1502753388.46	adult	73.9987	19.5311	-135.1699	1000.5007	67.4708	53226.0922	167736.2103	2400958.9576	585.579	-0.31038	172.108	-0.5546	170.9595	-0.53357	314.3194	-0.49389	290.1007	87695.1094	217.4236	-0.59534	251.3125	-0.57693	4794580	-0.99859	478.767	69.966	68.2329	156.0434	140.8228	43536.1133	99.9429	-0.57941	126.7504	1949110
000	2017-08-14t2228	1502767788.78	adult	77.9988	23.5312	-131.1699	1113.5096	92.153	68419.2594	217547.9287	3815671.9125	614.284	-0.22106	145.062	-1.3969	140.5438	-1.4668	299.4508	-0.72521	281.4402	107203.375	198.8261	-1.1485	241.9504	-0.80821	5180610	-0.88427	685.92	56.2686	52.4451	184.8129	158.9067	66163.0312	94.3574	-0.94508	133.9814	2009520
000	2017-08-15t0227	1502782188.33	adult	81.9987	27.5311	-127.17	1171.9742	70.0229	64255.9856	202295.8135	3032975.3618	408.583	-1.1976	184.236	-0.38523	182.9769	-0.36169	281.4418	-1.0842	272.7486	94845.875	228.0904	-0.56945	254.0077	-0.71051	6197330	-0.18202	406.942	74.9678	72.9876	160.3481	147.0349	54037.3164	105.3403	-0.56021	132.7165	2521770
000	2017-08-15t0627	1502796588.28	adult	85.9987	31.5311	-123.17	1117.479	69.9263	61638.5887	194078.4145	2887594.1009	652.443	-0.10862	196.528	-0.003068	194.3052	-0.015888	343.8089	0.10817	315.2143	111050.2656	242.0861	-0.22876	277.4474	-0.27258	6338820	-0.31196	504.148	77.7559	75.7598	169.5223	154.9405	54755.7031	109.9304	-0.42799	137.5768	2507940
000	2017-08-15t1028	1502810989	adult	89.9989	35.5313	-119.1698	1178.2997	70.5255	64640.6296	203533.3066	3089183.9702	581.474	-0.45555	193.472	-0.15488	195.4219	0.0019649	298.7881	-0.89915	289.1942	101289.1719	244.4197	-0.20713	273.3321	-0.42879	6546900	-0.31793	640.924	78.3768	77.2628	179.9918	164.5169	61017.2344	113.1835	-0.35258	144.3234	2652190
000	2017-08-15t1428	1502825389.57	adult	93.999	39.5315	-115.1696	1129.2745	73.4281	64779.4523	204040.1768	3138270.152	649.088	-0.13189	196.285	-0.068426	194.6666	-0.059951	322.7031	-0.27549	302.6849	109396.3516	242.9923	-0.32236	279.5645	-0.28634	6649740	-0.37554	792.739	82.2085	78.5306	220.4027	198.5732	74716.5078	123.7425	0.15855	171.3978	2785060
000	2017-08-15t1828	1502839788.65	adult	97.9988	43.5312	-111.1699	1135.9516	68.7668	63113.714	198711.1773	2977951.0763	580.785	-0.46402	191.802	-0.307	189.9019	-0.30606	300.9731	-0.87415	289.4045	99622.0781	237.4364	-0.61193	267.924	-0.75289	6331180	-0.82077	693.195	82.0557	79.0536	201.7912	185.168	66792.8828	118.7973	-0.23823	159.895	2708580
000	2017-08-15t2227	1502854188.39	adult	101.9987	47.5311	-107.17	1151.8129	71.1629	64584.1129	203459.2785	3025413.3874	523.698	-0.74049	194.504	-0.2192	194.0044	-0.15802	287.8193	-1.2588	276.7362	97282.9219	239.3651	-0.58289	264.0788	-0.94743	6574440	-0.6775	605.089	85.0531	82.9711	187.3658	172.6334	63329.6445	119.8943	-0.2774	151.1066	2874880
000	2017-08-16t0228	1502868588.5	adult	105.9987	51.5312	-103.1699	1099.1897	74.168	66034.0574	208142.1238	3311947.2844	486.311	-0.92089	193.115	-0.32013	191.4833	-0.30814	281.6808	-1.4513	273.2263	97179.8594	234.707	-0.83257	259.8507	-1.1502	6660550	-0.68366	501.686	85.9298	83.6942	188.2756	172.5818	64955.0781	121.2487	-0.2984	153.161	2963720
000	2017-08-16t0627	1502882987.87	adult	109.9985	55.531	-99.1701	1158.517	83.0349	74294.6602	234448.7163	4002346.5338	504.062	-0.83055	174.98	-1.2095	173.9868	-1.1466	292.1476	-1.1381	282.7596	113353.2656	236.9641	-0.78629	268.3147	-0.86853	6779270	-0.6581	526.248	74.0652	71.1387	188.7887	171.4377	73250.0312	115.025	-0.78559	150.7985	2869510
000	2017-08-16t1027	1502897388.36	adult	113.9987	59.5311	-95.17	1252.5803	80.4938	79681.6806	251536.9689	4328109.983	709.16	0.18542	166.378	-1.6604	161.2221	-1.779	291.205	-1.1782	277.3003	121141.2812	231.1756	-1.086	262.0262	-1.1489	6915820	-0.61711	792.385	67.178	63.8685	185.666	165.2908	77237.0391	107.5269	-1.3564	142.7033	2792390
000	2017-08-16t1427	1502911787.85	adult	117.9985	63.531	-91.1701	1185.6277	71.3804	72480.2146	228309.4551	3683056.0869	502.288	-0.83505	184.179	-0.85802	183.1179	-0.80807	286.133	-1.3599	278.6836	108444.3906	237.2363	-0.87397	267.0112	-0.9983	6968590	-0.65398	604.092	83.5092	79.8237	200.4549	190.0264	75972.4062	127.0122	-0.26915	169.1724	3159650
000	2017-08-16t1827	1502926188.27	adult	121.9987	67.5311	-87.17	1170.2392	70.9283	70861.5605	223220.28	3565926.3961	708.842	0.20505	208.83	0.28284	206.5989	0.24991	316.2924	-0.36781	302.356	117344.4922	257.4246	-0.048186	287.841	-0.235	7728600	0.051599	810.571	90.7656	87.8686	190.1392	174.5813	70541.6406	129.583	-0.2043	158.225	3359140
000	2017-08-17t1317	1502993986.84	adult	140.8316	86.364	-68.3371	1166.9009	75.9435	73657.4531	232107.6834	3909955.2238	687.588	0.2032	201.118	-0.24667	201.7718	-0.13227	311.3815	-0.57836	303.8614	119881.875	256.7944	-0.28536	288.0655	-0.41972	7728750	-0.22437	800.18	90.3435	86.9731	219.4416	202.6128	84485.0156	136.1037	-0.22096	180.7163	3471810
000	2017-08-17t1428	1502998188.08	adult	141.9986	87.531	-67.1701	1185.7492	75.6142	74745.2946	235643.2089	3919846.2988	654.34	0.027096	203.05	-0.16256	202.4321	-0.11085	310.5674	-0.61454	305.2599	121121.2812	254.4112	-0.4046	290.1174	-0.34851	7918350	-0.056102	573.061	94.0548	90.3585	214.948	207.5452	83829.7031	137.0278	-0.18637	185.3705	3667850
000	2017-08-17t1828	1503012588.43	adult	145.9987	91.5311	-63.17	1213.7549	75.9663	75109.4828	236566.3455	3897195.8553	709.419	0.35835	201.409	-0.27954	199.027	-0.30925	339.2439	0.4377	330.4934	132983.625	256.6434	-0.35432	302.3013	0.10839	7894640	-0.13075	808.308	88.4866	83.2437	243.9001	231.9265	95608.8359	139.4768	-0.11996	200.1197	3468410
000	2017-08-17t2227	1503026987.78	adult	149.9985	95.531	-59.1701	1215.3986	77.2916	75905.1522	239058.2948	3978461.9929	541.901	-0.58418	215.332	0.36414	213.6845	0.35318	310.0431	-0.69361	303.6701	122777.0781	263.4788	-0.10069	291.5682	-0.3903	8523710	0.411	551.784	95.0602	91.9625	195.172	184.8076	77288.1094	135.0783	-0.50877	169.2071	3762860
000	2017-08-18t0228	1503041388.28	adult	153.9987	99.5311	-55.17	1165.3649	76.5994	74445.7969	234623.1297	4002429.9317	569.93	-0.41874	213.843	0.25304	211.9207	0.23226	318.8969	-0.38523	311.7281	124050.8828	262.3024	-0.19796	297.3579	-0.19957	8301370	0.15854	627.091	95.6278	92.4105	196.5241	186.118	76447.875	136.9098	-0.48376	170.2783	3712270
000	2017-08-18t0627	1503055787.97	adult	157.9986	103.531	-51.1701	1142.2338	75.5981	71285.0981	224663.2462	3704506.8375	537.581	-0.60515	209.091	-0.012607	207.0032	-0.033829	320.2135	-0.36767	312.3806	119119.4375	262.2119	-0.24593	300.547	-0.1182	7775270	-0.354	494.508	98.8162	94.562	222.3867	212.61	82727.8438	147.1578	0.057812	195.0067	3674580
000	2017-08-18t1027	1503070188.08	adult	161.9986	107.531	-47.1701	1258.9903	87.4834	77092.1747	242739.5312	4143350.5006	478.031	-0.95832	179.335	-1.4527	176.6001	-1.4662	301.0168	-1.1256	294.6664	121309.7734	235.0809	-1.4396	276.3309	-1.1515	7218060	-0.85207	473.374	81.683	77.9387	205.7995	191.1001	82937.2109	129.1445	-1.1172	170.6849	3287660
000	2017-08-18t1427	1503084587.98	adult	165.9986	111.531	-43.1701	1214.5518	72.8754	72105.6451	227032.4298	3596721.6425	480.158	-0.94876	193.706	-0.79472	191.1624	-0.8148	316.2004	-0.59053	310.1203	119207.5391	246.6383	-0.97602	294.8983	-0.44305	7298080	-0.7728	487.7	93.2468	88.725	236.1654	229.9587	89034.3594	142.7619	-0.40874	206.2607	3513170
000	2017-08-18t1828	1503098984.76	adult	169.9977	115.5301	-39.171	792.9553	97.7129	54513.8792	173408.9003	3117610.6819	435.264	-1.2239	198.475	-0.59779	196.2163	-0.60883	331.9807	-0.046454	325.7397	94614.4844	259.7541	-0.4648	308.3082	0.044335	5641240	-2.1032	379.815	93.7365	89.9135	221.1931	214.4466	63040.0352	142.7009	-0.50448	194.1548	2664270
000	2017-08-18t2340	1503117730.66	adult	175.2049	120.7373	-33.9638	1086.5122	72.7636	65326.4878	205923.992	3261824.5795	846.427	1.279	180.205	-1.4572	177.7846	-1.4525	330.0193	-0.17673	317.3389	112866.6016	238.1896	-1.3872	292.8136	-0.62863	6148960	-1.6286	1108.88	88.1124	83.3448	243.2232	217.1522	83182.3281	144.3457	-0.53575	192.427	3006570
000	2017-08-19t0251	1503129208.62	adult	178.3932	123.9256	-30.7755	1171.6909	75.0304	68085.3552	214559.5778	3296700.0804	540.266	-0.58809	209.714	-0.15035	208.5919	-0.12083	319.2924	-0.60264	313.5186	113668.0938	264.7292	-0.34436	299.7811	-0.39162	7463520	-0.5925	617.808	105.126	100.7551	223.9782	211.9985	79736.25	159.6986	0.16119	197.2766	3741340
000	2017-08-19t0627	1503142183.02	adult	181.9972	127.5296	-27.1715	1109.2696	74.3817	66454.4494	209411.2488	3308426.5997	792.029	0.96087	193.106	-0.91365	191.451	-0.88785	310.6406	-0.9521	293.9179	108102.9375	245.8142	-1.1299	277.8278	-1.2811	6705210	-1.1443	939.265	96.4656	91.7437	250.2366	227.4737	87082.3281	149.1312	-0.44735	197.5141	3349570
000	2017-08-19t1130	1503160333.34	adult	187.039	132.5714	-22.1297	1032.3038	80.0548	64678.1552	204024.689	3395539.7822	820.119	1.1487	189.144	-1.1138	186.4405	-1.1269	312.5801	-0.92931	303.3608	105652.0625	250.5972	-0.97829	288.8571	-0.90474	6381520	-1.3395	993.622	94.7875	91.3116	217.1605	197.865	73400.2578	144.5651	-0.76558	178.9085	3198040
000	2017-08-19t1441	1503171794.28	adult	190.2226	135.755	-18.9461	911.3433	75.174	55879.3352	176488.4288	2917877.1108	827.901	1.206	191.765	-1.0193	188.849	-1.0433	321.5967	-0.63457	312.3292	93906.2344	258.1068	-0.71407	297.0883	-0.62328	5596270	-1.8576	1020	97.4835	93.8625	225.4072	202.749	65818.8906	150.642	-0.5524	184.6833	2844860
000	2017-08-19t2012	1503191659.59	adult	195.7407	141.2731	-13.428	911.4105	83.2923	57008.8588	180233.8619	3007910.0742	752.797	0.7549	197.363	-0.81396	194.969	-0.81981	316.9942	-0.8495	307.752	94464.2656	259.9992	-0.69343	294.568	-0.77492	5867220	-1.6024	990.745	100.978	98.2623	218.1893	196.585	65020.4102	151.3884	-0.6378	182.7885	3001890
000	2017-08-19t2325	1503203207.17	adult	198.9484	144.4808	-10.2203	935.9948	76.1203	56199.4017	177786.687	2916964.256	999.037	2.3122	193.05	-1.0218	191.306	-0.99528	313.5856	-0.99944	300.862	92194.1719	253.6415	-0.97082	287.3021	-1.08	5667560	-1.7012	1356.33	100.644	97.2408	227.7282	203.5793	66952.1016	153.1763	-0.63267	184.9219	2954700
000	2017-08-20t0239	1503214898.52	adult	202.196	147.7284	-6.9727	944.9713	77.5231	57937.8205	183061.0902	3030292.0846	970.437	2.1509	193.996	-1.0026	192.735	-0.95611	316.7704	-0.91567	303.3695	95981.4375	254.4835	-0.96874	288.6119	-1.0613	5865470	-1.5374	1266.16	102.328	98.3395	237.8188	208.2668	72059.1016	156.7479	-0.5519	192.1124	3093880
000	2017-08-20t0800	1503234126.39	adult	207.537	153.0695	-1.6316	925.9724	86.3263	56347.6274	178299.9385	3007942.2774	825.121	1.2512	196.938	-0.91467	195.4909	-0.87693	317.9978	-0.91913	305.559	93809.3438	256.8346	-0.93037	290.7663	-1.0299	5792750	-1.5411	990.483	104.886	100.6698	237.7877	216.401	70147.375	161.267	-0.48717	197.5537	3085120
000	2017-08-20t1116	1503245874.16	dead	210.8003	156.3327	1.6316	923.8834	80.3566	55608.5188	175808.1596	2902527.4892	1017.53	2.4974	196.931	-0.93708	195.3044	-0.90578	322.7376	-0.77994	306.8976	93916.6406	257.3385	-0.94196	290.6325	-1.0632	5715340	-1.5685	1318.96	106.883	101.9287	250.201	221.1437	72808.4844	166.9039	-0.33244	203.0211	3101970
001	2017-08-11t1428	1502479819.15	egg	-1.9993	-56.4669	-258.4303	150.8944	28.4897	2852.8172	9090.133	50972.715	0	-0.26905	0	-0.41526	0	-0.4085					0	-0.41348	0	-0.41225	0	1.7306	0	0	0				0	-0.40884	0	0
001	2017-08-11t1828	1502494213.93	larva	1.9993	-52.4683	-254.4317	156.4377	31.5544	3241.2124	10338.1229	62064.5904	0	-0.4646	0	-0.57592	0	-0.56873					0	-0.57895	0	-0.58275	0	1.0838	0	0	0				0	-0.54394	0	0
001	2017-08-11t2228	1502508611.51	larva	5.9986	-48.469	-250.4324	153.6674	28.7433	2933.4557	9344.4026	52899.2283	0	-0.64873	0	-0.73712	0	-0.72945					0	-0.74574	0	-0.75215	0	0.4767	0	0	0				0	-0.68208	0	0
001	2017-08-12t0234	1502523413.39	larva	10.1102	-44.3574	-246.3208	156.1038	28.9979	3024.8279	9633.0494	55173.8149	0	-0.82771	0	-0.90392	0	-0.89568					0	-0.91911	0	-0.92563	0	-0.10928	0	0	0				0	-0.82764	0	0
001	2017-08-12t0627	1502537410.14	larva	13.9982	-40.4694	-242.4328	156.1038	28.9979	3024.8279	9633.0494	55173.8149	0	-0.98868	0	-1.0632	0	-1.0544					0	-1.0854	0	-1.0896	0	-0.63094	0	0	0				0	-0.9691	0	0
001	2017-08-12t1028	1502551811.12	larva	17.9985	-36.4691	-238.4325	156.1049	31.4389	3184.5801	10157.3082	60552.3887	0	-1.1472	0	-1.2295	0	-1.22					0	-1.2598	0	-1.2591	0	-1.1377	0	0	0				0	-1.1193	0	0
001	2017-08-12t1428	1502566211.81	larva	21.9987	-32.4689	-234.4323	236.1268	28.7038	5496.3744	17411.2437	110617.3397	340.691	0.23837	197.908	1.3943	197.0568	1.4089	271.9575	-0.48673	267.1017	8158.7236	231.5818	1.2613	253.9291	1.0557	587985	-0.78656	225.188	67.3121	64.9882	164.1326	157.723	4923.9766	96.2913	0.86728	127.7596	199984
001	2017-08-12t1828	1502580612.09	larva	25.9988	-28.4689	-230.4322	261.9718	31.1809	6415.591	20301.9444	136252.1175	356.947	0.1503	152.719	0.62963	151.5543	0.63635	236.046	-0.92805	225.2468	8261.6084	193.3953	0.68597	213.4125	0.52215	529171	-1.3437	353.447	59.3317	56.8753	166.9517	158.097	5843.3101	90.5623	0.63815	124.4376	205584
001	2017-08-12t2228	1502595012.64	larva	29.9989	-24.4687	-226.4321	501.1937	44.1905	17220.9679	54423.3708	498228.5635	482.203	0.55179	176.573	0.85238	180.2652	0.93331	251.6382	-0.79811	244.273	23150.7188	221.1015	0.89187	237.7641	0.63192	1615820	-0.3415	478.877	66.0941	64.7729	146.2434	132.9946	13454.3906	94.1248	0.61696	116.3684	604827
001	2017-08-13t0228	1502609416	larva	33.9998	-20.4678	-222.4311	539.2538	45.9522	18803.5687	59407.4531	555194.1898	500.707	0.47922	196.231	1.0246	194.8316	1.0316	282.2441	-0.48759	275.6492	28224.4141	233.6371	0.92037	255.9547	0.68547	1959960	-0.35672	498.131	71.1664	69.2888	157.0274	142.466	15702.7441	99.1051	0.63077	125.8728	710810
001	2017-08-13t0628	1502623813.97	larva	37.9993	-16.4683	-218.4317	609.4876	47.9683	23494.4943	74156.5443	756000.2259	395.607	-0.13512	151.705	0.2115	148.7728	0.19163	266.6976	-0.71162	257.8628	33337.2031	214.116	0.53738	244.2974	0.42616	1886000	-0.90119	425.067	61.0744	59.4057	148.209	136.8233	18526.123	92.8754	0.36187	119.4414	759277
001	2017-08-13t1027	1502638209.88	larva	41.9982	-12.4695	-214.4328	784.4204	45.5248	31098.1882	98034.2112	1012240.1642	1147.64	3.0055	180.656	0.52354	180.5249	0.55016	588.5259	3.156	512.1075	97106.7656	233.1187	0.64346	325.0167	1.1572	2974140	0.022682	405.235	70.3458	69.2336	151.6206	141.428	25017.4043	100.6026	0.43934	126.5961	1158100
001	2017-08-14t1124	1502727990.09	adult	66.9371	12.4695	-189.4939	1092.3907	72.3572	58582.9333	184888.9926	2606037.7955	660.871	0.080631	173.816	-0.39843	173.6426	-0.35809	338.3127	-0.11462	314.2551	103861.9922	228.4676	-0.24323	267.1859	-0.25696	5331100	0.12498	743.056	65.8156	64.2763	151.924	137.264	46640.6562	96.9337	-0.52279	122.2829	2018630
001	2017-08-14t1428	1502739011.97	adult	69.9987	15.5311	-186.4323	1143.9066	73.7679	68708.5642	216522.9789	3446100.4998	508.174	-0.61132	136.599	-1.3484	133.6974	-1.3718	259.3268	-1.2443	254.0035	93098.3047	179.2699	-1.3107	222.5217	-0.95754	4900080	-0.61135	602.152	58.22	55.5529	159.2135	143.0962	57157.6602	90.4895	-0.87151	121.3662	2088470
001	2017-08-14t1827	1502753412.17	adult	73.9988	19.5312	-182.4322	1122.213	68.387	62134.8875	195756.5516	2879416.5749	646.949	-0.044425	177.086	-0.42749	177.6727	-0.36212	353.1598	0.079898	326.9845	114776.9219	228.0921	-0.36092	266.0595	-0.34353	5753520	0.022623	420.465	66.3869	65.4505	153.0303	137.4709	49734.8359	97.0714	-0.70159	120.27	2156910
001	2017-08-14t2228	1502767812.57	adult	77.9989	23.5313	-178.4321	1057.252	74.9852	68881.1758	217356.5099	3694675.0143	472.318	-0.847	150.536	-1.2435	148.1228	-1.2547	259.4326	-1.3632	251.014	93395.7266	197.209	-1.1877	228.1177	-1.0475	5405150	-0.64837	468.773	58.8583	56.5169	157.9767	141.1765	56871.625	90.5386	-1.1187	122.4378	2113370
001	2017-08-15t0227	1502782212.14	adult	81.9988	27.5312	-174.4322	1231.7592	77.9188	76004.6689	239309.637	3992483.1966	666.628	-0.028074	154.435	-1.3626	151.4878	-1.3896	284.9131	-1.0227	268.934	113110.5	204.4806	-1.248	241.1722	-0.96776	6123660	-0.25794	764.449	59.9432	57.0182	162.8125	145.5743	64636.5469	95.9217	-1.0359	127.6153	2376870
001	2017-08-15t0627	1502796611.85	adult	85.9987	31.5311	-170.4323	1106.8738	76.7096	66887.5256	210761.4964	3401152.0831	536.117	-0.65206	176.108	-0.76624	175.1073	-0.7261	267.0661	-1.5139	258.798	93473.1328	221.4042	-0.91737	247.2791	-0.98863	6152340	-0.50173	537.78	76.4713	74.5278	169.8327	157.9871	59441.4375	111.4296	-0.34661	142.9423	2671530
001	2017-08-15t1028	1502811012.96	adult	89.999	35.5314	-166.432	1186.1598	71.8188	67853.8154	213675.9051	3256816.1767	551.482	-0.59943	179.775	-0.72466	178.6555	-0.68362	279.8768	-1.3671	268.3335	99356.25	228.4647	-0.8096	254.7389	-0.9622	6378060	-0.48858	597.71	73.9872	71.0493	188.5773	171.4969	66944.9531	110.8935	-0.4834	149.4222	2624920
001	2017-08-15t1428	1502825413.56	adult	93.9992	39.5315	-162.4318	1110.7274	105.5791	75206.0391	239492.5168	4328938.8619	1752.23	5.2447	214.663	0.74777	201.6763	0.24438	596.674	7.2522	535.3089	233896.1875	329.4456	3.208	464.4254	5.9381	8411150	1.403	2379.4	149.209	127.4026	689.356	594.9565	270227.5625	302.9988	10.7013	485.2474	5846460
001	2017-08-15t1828	1502839812.69	adult	97.9989	43.5313	-158.4321	1175.9966	75.7036	69523.1941	219026.8863	3493826.7054	584.285	-0.44686	193.946	-0.20896	192.7242	-0.1802	331.0517	-0.0074541	312.7814	120502.8047	241.9238	-0.42258	279.0197	-0.34599	7042960	-0.10021	580.164	88.2359	85.2844	210.1049	190.3547	76478.1719	127.907	0.30571	164.81	3204200
001	2017-08-15t2227	1502854212.4	adult	101.9989	47.5312	-154.4321	1115.2333	76.1325	69292.6815	218557.389	3565111.4173	588.36	-0.42241	177.658	-0.99926	178.4312	-0.8609	303.3608	-0.7989	289.275	109816.625	234.956	-0.77093	266.026	-0.87405	6423420	-0.8309	605.767	74.8969	72.5005	186.8203	167.2598	67628.9297	112.3767	-0.73065	145.1556	2707970
001	2017-08-16t0228	1502868612.59	adult	105.9989	51.5313	-150.4321	1119.8869	78.3058	69947.0758	220621.9025	3618481.6882	572.292	-0.49621	192.35	-0.35582	190.2227	-0.36548	301.7957	-0.84058	288.1885	110155.4219	240.3563	-0.59054	269.6373	-0.77843	7018270	-0.31943	706.233	85.8154	83.0503	195.0713	175.2025	71201.0234	123.5982	-0.15564	157.6925	3131150
001	2017-08-16t0627	1502883011.94	adult	109.9987	55.5311	-146.4323	1218.5116	81.1108	77158.452	243101.8838	4146176.6535	706.084	0.16908	166.913	-1.5886	164.0847	-1.6003	288.8459	-1.2412	275.9684	116404.9219	222.9504	-1.3887	256.2068	-1.331	6715570	-0.72312	848.755	68.7082	65.7839	180.1279	162.0951	72591.5625	105.9714	-1.3385	141.7963	2764410
001	2017-08-16t1027	1502897412.62	adult	113.9989	59.5313	-142.4321	1146.8517	74.5275	71125.2897	224142.2922	3654932.7587	433.698	-1.1764	169.213	-1.5262	165.8005	-1.5676	282.351	-1.4627	277.583	105034.5781	228.0237	-1.2218	260.1162	-1.2221	6278310	-1.2696	402.565	79.0256	75.3967	197.9315	189.0347	73630.5	123.5087	-0.378	165.6272	2932090
001	2017-08-16t1427	1502911811.76	adult	117.9987	63.531	-138.4323	1229.1057	74.7223	78123.2399	246360.983	4109720.3521	557.516	-0.56115	160.805	-1.972	157.8785	-1.9815	282.6905	-1.473	272.9279	115337.7031	214.6526	-1.8498	253.1406	-1.5335	6551520	-1.081	806.811	69.9353	66.2633	200.5552	184.0301	81826.5312	111.367	-1.2308	158.7341	2849310
001	2017-08-16t1827	1502926212.54	adult	121.9989	67.5313	-134.4321	1254.7921	75.8783	73578.702	231717.6197	3677188.5406	831.663	0.82276	192.031	-0.52147	192.3798	-0.41439	306.0632	-0.71171	297.6819	117834.3438	251.2684	-0.31516	282.7518	-0.43302	7380920	-0.30267	967.496	91.4106	88.2052	213.3086	195.8941	82123.8047	137.8014	0.30542	176.8564	3513460
001	2017-08-17t1317	1502994011.09	adult	140.8318	86.3642	-115.5992	1184.8369	75.1076	75359.6548	237428.5736	3980916.477	731.177	0.44375	185.857	-0.99136	185.3835	-0.91215	291.8469	-1.3065	281.6649	114695.8203	244.7881	-0.81673	270.2789	-1.1499	7305100	-0.63541	967.133	89.7617	87.4246	202.7205	183.1046	79871.875	133.5965	-0.38586	164.3487	3528080
001	2017-08-17t1428	1502998212.2	adult	141.9988	87.5312	-114.4322	1249.0002	77.5549	77693.6858	244654.5072	4059921.9955	568.089	-0.45208	210.571	0.20492	209.9165	0.24574	318.3804	-0.32197	311.8941	129262.4609	265.8939	0.10438	296.4952	-0.085687	8538460	0.54347	549.235	101.65	99.2475	215.3158	204.3287	87418.2188	146.925	0.46708	185.7295	4121790
001	2017-08-17t1828	1503012612.65	adult	145.9989	91.5313	-110.4321	1239.6229	78.7312	80270.2711	252907.6192	4322815.8069	768.779	0.6941	209.424	0.113	208.6225	0.14884	309.6081	-0.68033	301.4726	129725.7969	261.2009	-0.15185	288.7085	-0.45646	8766290	0.70058	997.759	102.575	99.9798	205.7635	190.9333	86214.9297	142.8029	0.1001	173.5463	4293680
001	2017-08-17t2227	1503027011.82	adult	149.9987	95.5311	-106.4323	1185.6388	74.8376	75454.0197	237754.5049	4006265.0587	780.544	0.78483	195.438	-0.60931	196.9731	-0.44379	307.6989	-0.78279	295.1975	121233.375	257.7989	-0.35245	283.8583	-0.71147	7689510	-0.37248	969.358	98.1284	96.5754	220.0697	201.0391	86707.4609	147.9265	0.33333	179.9017	3860860
001	2017-08-18t0228	1503041412.56	adult	153.9989	99.5313	-102.4321	1231.6926	78.5692	78710.5991	248004.3956	4202894.5034	807.797	0.96299	225.907	0.83752	224.1402	0.8092	333.431	0.16944	324.6265	137040.125	280.7611	0.60994	311.2364	0.37484	9270790	1.0463	968.523	115.044	111.0215	234.8953	222.7921	96541.9609	165.8407	1.3538	205.6362	4721190
001	2017-08-18t0627	1503055812.22	adult	157.9988	103.5312	-98.4322	1237.8394	74.3336	78269.5109	246537.1945	4114760.1805	544.131	-0.56664	230.028	0.99185	227.7321	0.93544	356.9019	1.0253	351.6022	145972.8594	282.6253	0.63676	332.4173	1.1911	9390910	1.0924	576.333	119.722	115.4563	264.141	256.657	108033.6641	169.0731	1.409	235.2834	4887630
001	2017-08-18t1027	1503070212.18	adult	161.9988	107.5312	-94.4322	1222.6816	76.418	75988.5193	239308.8414	3956693.5331	806.748	0.99531	223.617	0.64072	223.4582	0.69267	350.8078	0.75157	344.0579	139270.7031	286.7672	0.75766	330.3478	1.0434	8866850	0.5792	833.668	111.125	106.7216	260.4311	252.5598	103391.1562	169.8258	1.2864	233.7137	4406340
001	2017-08-18t1427	1503084612.24	adult	165.9988	111.5312	-90.4322	1249.654	75.7362	75326.5803	237144.9273	3864332.191	719.242	0.48565	213.22	0.11354	210.1749	0.047567	339.1306	0.26615	332.6271	133617.4375	276.4943	0.27154	318.671	0.51177	8386380	0.1406	752.301	102.458	99.4253	229.0779	218.8765	90256.6719	149.6483	-0.019504	194.4772	4029870
001	2017-08-18t1828	1503099008.78	adult	169.9978	115.5302	-86.4331	1257.5678	73.8394	76546.7723	241123.2506	3872505.2743	480.284	-0.95148	205.416	-0.27938	205.7341	-0.18335	321.3319	-0.44076	312.702	128532.7812	266.5197	-0.18644	299.0743	-0.32252	8215010	-0.01399	513.32	105.732	102.5768	233.8784	216.3829	93551.3438	159.3623	0.39872	195.3147	4228440
001	2017-08-18t2340	1503117754.59	adult	175.205	120.7374	-81.226	1209.6013	75.2671	77553.3982	244336.7529	4117521.1958	512.795	-0.75604	217.23	0.21486	215.9767	0.22893	335.467	0.023059	329.2142	135864.1406	272.602	0.0065315	310.2292	0.054857	8788460	0.4265	554.307	113.694	109.9257	233.8104	224.727	94693.2188	167.425	0.65252	202.2265	4599730
001	2017-08-19t0251	1503129232.83	adult	178.3934	123.9258	-78.0376	1147.0965	76.2061	72717.0757	229079.6255	3878977.9395	520.752	-0.70755	214.293	0.054801	217.5737	0.27163	330.2118	-0.20439	323.2394	125480.4688	280.9078	0.30601	310.4991	0.026305	8129000	-0.086629	506.558	108.885	106.4127	236.1946	221.8589	89753.9375	168.5515	0.60388	204.1926	4130440
001	2017-08-19t0627	1503142207.24	adult	181.9974	127.5298	-74.4336	1144.455	79.0829	73972.7616	233142.7266	3993192.9736	511.907	-0.76357	215.191	0.065	216.0454	0.17512	331.5573	-0.19394	324.7216	127981.125	281.0789	0.27173	311.3593	0.015647	8299280	0.036189	490.614	113.829	110.239	245.961	229.9768	94940.9531	175.8793	0.84916	212.7271	4390040
001	2017-08-19t1130	1503160357.47	adult	187.0391	132.5715	-69.3918	1197.8302	75.2184	75537.5356	237919.9867	3980399.1084	722.571	0.54397	223.77	0.39927	223.1217	0.43682	329.6035	-0.31638	323.1955	130193.375	283.8343	0.32411	311.0943	-0.054244	8817660	0.40209	848.053	117.686	114.0769	236.7271	225.3949	93507.2188	173.7882	0.59378	207.2151	4637420
001	2017-08-19t1441	1503171818.22	adult	190.2227	135.7551	-66.2083	1220.3407	77.3822	75085.3194	236456.1821	3916773.9268	726.315	0.57447	226.355	0.4828	225.0772	0.49252	330.1931	-0.32651	322.7502	129435.7031	283.8141	0.28793	312.4987	-0.037128	8869740	0.43385	942.862	122.073	118.2927	239.0687	228.168	93714.9219	177.1584	0.65135	211.7243	4783440
001	2017-08-19t2012	1503191683.99	adult	195.741	141.2733	-60.69	1193.5721	76.5232	73372.2115	231022.5746	3816173.7018	447.247	-1.1569	220.108	0.1634	222.8792	0.35235	336.1372	-0.16792	330.755	128740.5469	286.331	0.32409	317.0579	0.072961	8429470	0.13143	470.742	118.709	116.7439	241.9059	234.7739	92649.9453	181.3175	0.67021	216.478	4546180
001	2017-08-19t2325	1503203231.15	adult	198.9485	144.4809	-57.4825	1126.6178	78.3231	72414.749	228258.2244	3868238.3809	429.935	-1.266	217.834	0.038331	221.4766	0.26695	331.9977	-0.34588	327.5159	125495.1094	284.9331	0.23519	314.3548	-0.063578	8220620	-0.0013627	409.476	119.561	117.7582	243.7418	238.3112	92134.4062	184.7816	0.72473	220.7176	4512010
001	2017-08-20t0239	1503214922.48	adult	202.1961	147.7285	-54.2349	1207.6131	77.3054	74731.5677	235334.2646	3924565.4117	480.433	-0.94778	221.835	0.18176	221.3772	0.23656	331.8522	-0.38141	327.0696	129754.2266	284.4511	0.18182	314.4307	-0.09519	8654010	0.2905	547.626	123.395	119.5063	243.1377	236.0604	95066.8594	185.7142	0.67052	220.8629	4813780
001	2017-08-20t0800	1503234150.58	adult	207.5372	153.0696	-48.8938	1152.2669	78.7714	71196.7503	224270.846	3705601.5588	493.656	-0.86695	227.76	0.38999	226.7647	0.42023	341.0504	-0.10437	335.3806	126870.7344	290.9646	0.37775	321.2278	0.10582	8459000	0.17491	511.666	129.586	125.0246	262.99	254.4414	97832.2812	194.7084	0.894	235.9215	4812810
001	2017-08-20t1116	1503245898.31	adult	210.8005	156.3329	-45.6305	1147.9125	76.9704	70984.9401	223634.4271	3683875.4106	437.226	-1.2321	227.466	0.35324	226.4686	0.38558	334.9468	-0.34879	330.493	124265.2734	288.2649	0.24361	316.6647	-0.094111	8421470	0.15901	472.745	131.799	127.4488	260.6452	253.069	96699.375	197.0981	0.90117	236.9004	4879600
001	2017-08-20t1431	1503257631.87	adult	214.0598	159.5922	-42.3712	1133.0697	78.4977	70977.3447	223677.0695	3724116.724	467.398	-1.0418	229.212	0.40518	228.2274	0.43865	338.2948	-0.25318	332.5472	125507.3594	290.2733	0.29237	319.7476	-0.0068318	8490240	0.21145	500.632	134.321	129.7407	263.3705	253.2052	97710.4453	201.4223	0.98841	238.9657	4975390
001	2017-08-20t1944	1503276385.25	adult	219.2691	164.8015	-37.1619	1098.5361	77.2813	68525.2736	215960.1122	3611695.8077	519.042	-0.71201	228.717	0.35792	227.8697	0.40083	342.31	-0.14598	336.3065	122546.9844	294.3867	0.41334	324.1917	0.12191	8173650	0.027426	518.202	135.424	131.546	268.048	259.9131	95961.1797	205.4238	1.0154	243.1375	4839630
001	2017-08-20t2259	1503288113.09	adult	222.5268	168.0592	-33.9042	1096.7604	77.2289	68435.8	215695.8201	3603864.0486	675.974	0.30794	229.325	0.37004	228.349	0.40933	346.5618	-0.014093	340.4527	124069.1094	296.6762	0.481	328.1773	0.24886	8188520	0.048809	758.267	136.991	133.0512	274.2464	266.5523	98180.1953	208.5486	1.0589	249.9244	4891540
001	2017-08-21t0228	1503300607.55	adult	225.9975	171.5299	-30.4335	1095.5195	78.2105	68574.6726	216159.2416	3596924.5162	547.196	-0.53249	229.718	0.37975	228.6942	0.41928	347.4128	-0.00082328	341.2828	124373.7969	297.2031	0.48547	328.8228	0.25571	8217250	0.083319	585.802	139.413	135.386	277.3397	269.997	99287.625	212.555	1.1339	252.4178	4986960
001	2017-08-21t0738	1503319252.77	adult	231.1767	176.7091	-25.2543	1052.9487	77.5314	66238.4453	208882.3969	3498820.1476	602.139	-0.17266	230.626	0.4069	230.2193	0.47606	347.0812	-0.032685	340.6841	120090.0859	298.6669	0.51671	328.3073	0.20836	7971120	-0.047115	746.585	141.86	138.5031	279.1215	270.418	96576.0234	217.5646	1.1967	255.9582	4903120
001	2017-08-21t1053	1503330960.68	adult	234.4289	179.9613	-22.0021	1045.7537	77.3559	65787.4772	207526.9133	3466005.2738	695.192	0.44623	230.205	0.39021	229.4429	0.44738	347.9231	-0.015656	342.9571	119685.5312	299.0019	0.51985	330.092	0.26199	7899030	-0.072838	764.879	143.297	140.3942	280.8257	272.758	96604.0312	220.2124	1.2124	258.1895	4916950
001	2017-08-21t1616	1503350292.11	adult	239.7988	185.3311	-16.6322	1037.4475	76.2872	64456.6165	203260.1749	3356647.5893	754.12	0.85348	229.894	0.38345	229.0592	0.44241	347.1669	-0.057141	340.8215	116995.25	299.4464	0.52384	329.5406	0.22345	7732940	-0.14181	840.064	145.074	142.431	282.4142	272.623	95173.5859	223.1477	1.1848	260.5491	4879840
001	2017-08-21t1931	1503362040.39	adult	243.0622	188.5946	-13.3688	1005.8128	77.751	63025.0134	198840.5271	3316929.5022	615.022	-0.079527	229.645	0.37802	228.8719	0.44263	349.0154	-8.8485e-05	343.2824	114826.0781	299.0321	0.50019	331.9675	0.3037	7553020	-0.23311	632.714	146.915	144.3782	288.4157	280.4155	94888.7656	225.468	1.1929	265.0575	4832030
001	2017-08-21t2247	1503373784.57	adult	246.3245	191.8568	-10.1065	1037.0074	75.4988	63176.7905	199136.3112	3259568.2228	489.375	-0.93576	228.742	0.34145	227.842	0.4036	347.4028	-0.063037	340.8938	114642.9219	298.4046	0.4667	329.5761	0.20444	7543910	-0.21613	517.267	147.885	145.9648	288.8135	281.5366	95308.4688	226.9227	1.1704	266.6285	4877260
001	2017-08-22t0400	1503392555.32	adult	251.5385	197.0709	-4.8924	1031.2786	74.8717	62605.4001	197341.8822	3210170.6741	508.61	-0.81212	229.91	0.40538	228.9506	0.4688	351.3192	0.066538	346.3436	114881.3672	300.0787	0.52429	332.9629	0.31627	7511160	-0.19775	536.537	150.574	148.5858	296.5091	289.1472	96958.4844	231.2217	1.2164	270.643	4919250
001	2017-08-22t0716	1503404296.05	adult	254.7999	200.3322	-1.6311	1008.2924	75.3682	61551.4074	194065.7035	3178799.5971	576.752	-0.34323	230.505	0.43976	229.5789	0.50725	351.6378	0.073078	345.6296	113227.3906	300.3838	0.53076	333.2761	0.31922	7402210	-0.24453	582.672	152.065	151.0128	296.2722	288.6295	95399.6562	233.0934	1.2175	272.9381	4883270
001	2017-08-22t1031	1503416040.15	dead	258.0621	203.5945	1.6311	1015.6948	75.2999	62163.2196	195957.6932	3230680.8745	473.036	-1.0708	228.069	0.33474	227.1136	0.4041	350.165	0.016921	344.4795	113803.6406	297.2897	0.39925	330.9463	0.22424	7401740	-0.22074	571.022	151.914	151.0181	297.2804	289.1082	96616.1406	233.058	1.1491	270.0522	4930220
004	2017-08-11t1428	1502479879.43	egg	-1.9997	-56.4649	-301.9925	153.6668	28.3605	2899.2482	9231.7853	51621.6448	0	-0.26903	0	-0.41524	0	-0.40849					0	-0.41346	0	-0.41223	0	1.7307	0	0	0				0	-0.40883	0	0
004	2017-08-11t1828	1502494277.13	larva	1.9997	-52.4655	-297.9931	150.8892	28.2147	2835.5152	9031.961	50251.8433	0	-0.46462	0	-0.57593	0	-0.56875					0	-0.57896	0	-0.58276	0	1.0837	0	0	0				0	-0.54396	0	0
004	2017-08-11t2228	1502508672.64	larva	5.9984	-48.4668	-293.9943	153.3115	28.147	2889.3998	9198.5222	51202.3374	0	-0.64872	0	-0.73712	0	-0.72945					0	-0.74574	0	-0.75214	0	0.47672	0	0	0				0	-0.68207	0	0
004	2017-08-12t0234	1502523474.56	larva	10.1101	-44.3551	-289.8827	153.3113	28.4607	2917.7284	9291.7245	52251.1172	0	-0.82771	0	-0.90391	0	-0.89567					0	-0.9191	0	-0.92562	0	-0.10925	0	0	0				0	-0.82763	0	0
004	2017-08-12t0627	1502537471.11	larva	13.998	-40.4672	-285.9948	153.3123	28.1246	2885.0926	9184.6995	51068.6243	0	-0.98867	0	-1.0632	0	-1.0544					0	-1.0854	0	-1.0896	0	-0.63091	0	0	0				0	-0.9691	0	0
004	2017-08-12t1028	1502551872.4	larva	17.9984	-36.4668	-281.9944	820.3024	31.3607	12746.4162	40253.5092	180109.3396	369.641	0.53886	105.569	0.23022	102.4159	0.20481	225.1952	-0.95296	206.4227	15988.8584	144.8056	0.39089	183.7855	0.5111	748907	-0.048633	400.6	54.6526	48.4738	226.5289	198.9172	16083.5547	104.9005	1.1489	168.3525	387706
004	2017-08-12t1428	1502566273.04	larva	21.9985	-32.4666	-277.9942	555.234	42.8888	11977.4733	38254.3644	261191.7586	405.929	0.5329	113.676	0.20535	110.4985	0.17999	237.9879	-0.86007	217.5005	15707.2041	154.5728	0.36356	196.9888	0.4982	740373	-0.57144	451.348	57.1314	50.7955	231.933	209.9526	15307.5791	109.5208	1.1617	169.4888	372097
004	2017-08-12t1828	1502580673.07	larva	25.9986	-28.4666	-273.9942	470.1681	42.6463	11168.0388	35588.1416	246094.0081	400.228	0.34408	119.779	0.15446	116.8504	0.13291	243.4459	-0.84533	220.3506	14850.1992	161.671	0.30724	200.6031	0.39448	723227	-1.0774	470.124	58.8772	52.4296	236.8625	203.9949	14448.6152	110.8963	1.1045	176.9874	355500
004	2017-08-12t2228	1502595075.17	larva	29.9991	-24.4661	-269.9936	629.9803	45.7315	13912.839	44341.3996	306534.1106	397.052	0.17316	120.599	0.026235	117.85	0.0071907	230.8916	-1.0345	217.7945	17547.7598	160.814	0.15389	198.2261	0.23006	911607	-1.2821	410.35	56.8413	51.3209	211.1596	188.2962	16048.1279	103.7174	0.84404	160.8137	429663
004	2017-08-13t0228	1502609481.9	larva	34.001	-20.4642	-265.9918	580.4348	69.6569	23821.8982	75392.1074	897270.63	479.449	0.38518	149.443	0.31724	148.7531	0.33152	233.8308	-1.0507	224.2505	29462.6777	191.5758	0.39172	213.4935	0.2447	1879550	-0.46153	523.195	58.1306	56.383	147.798	126.5198	18622.5449	85.989	0.30961	111.1112	731109
004	2017-08-13t0628	1502623880.08	larva	38.0005	-16.4647	-261.9923	706.3386	46.9749	27839.9258	87815.7654	912789.8613	690.562	1.1623	202.019	0.99132	198.7942	0.97047	412.7552	1.0249	394.5559	61087.7695	250.1406	1.0028	325.9866	1.2932	2974120	0.48095	552.919	76.0147	72.9713	191.4417	170.2797	28333.3672	112.2073	0.85248	149.4444	1119090
004	2017-08-13t1027	1502638273.76	larva	41.9987	-12.4664	-257.994	700.7576	56.1782	30900.2954	97423.6438	1157282.8302	667.069	0.90321	199.796	0.82809	196.139	0.79963	426.6528	1.188	406.8725	69544.4062	247.0487	0.82879	334.6024	1.2613	3251680	0.36705	882.933	78.9543	76.3395	187.8477	167.333	30619.1836	112.1681	0.7445	146.7965	1284980
004	2017-08-14t1124	1502728032.15	adult	66.9316	12.4664	-233.0611	1056.9863	74.275	61546.8183	194023.5787	3004057.5118	591.012	-0.21537	187.867	-0.083951	190.9683	0.030368	361.8722	0.20516	348.7268	116522.8438	242.81	0.031376	279.5385	-0.0841	6040300	0.89856	431.257	70.437	69.8859	134.3568	123.208	43262.8828	98.8818	-0.44753	114.8788	2264690
004	2017-08-14t1428	1502739054.84	adult	69.9935	15.5283	-229.9993	1140.2944	79.3902	68624.2883	217487.5033	3365148.1603	887.749	1.0089	186.981	-0.1428	184.0666	-0.16478	365.2473	0.22085	345.6264	131123.7656	239.8333	-0.067557	304.7949	0.25683	6709240	1.3376	1116.34	77.9927	73.4917	246.7465	214.7101	88582	122.0047	0.41089	177.5218	2798530
004	2017-08-14t1827	1502753454.87	adult	73.9935	19.5283	-225.9993	1069.14	69.268	56809.3735	178947.8537	2530611.5729	644.771	-0.053833	221.362	0.70302	218.5867	0.68277	415.0401	0.99391	387.7799	123681.9375	266.8262	0.49016	320.2781	0.51451	6582200	0.9055	586.075	83.8496	81.3778	191.104	172.7805	56948.9805	116.7413	0.13546	151.5434	2493270
004	2017-08-14t2228	1502767855.04	adult	77.9935	23.5284	-221.9992	1295.0708	74.1154	77481.1835	243990.6824	3868841.6484	570.863	-0.41242	194.782	-0.0039271	196.391	0.095702	303.3417	-0.66317	296.6426	122853.375	252.5338	0.15329	283.7038	-0.085825	7883800	1.9565	608.753	80.3717	78.8309	169.1028	157.9329	68486.6484	118.1137	0.13489	145.8552	3253040
004	2017-08-15t0227	1502782254.52	adult	81.9934	27.5282	-217.9994	1118.7465	77.2029	72234.5381	227904.651	3864332.0463	1319.8	2.9321	164.325	-1.0381	160.9752	-1.0798	345.1893	0.045521	311.6926	130136.3594	214.9523	-0.94688	261.5048	-0.56019	6187170	-0.1922	1717.06	71.8508	67.2495	237.4908	203.7377	89534.0312	116.3384	-0.0046102	170.417	2705320
004	2017-08-15t0627	1502796654.17	adult	85.9933	31.5281	-213.9995	1138.6621	82.4166	76280.3891	240627.7322	4247943.4671	919.798	1.1404	168.187	-1.0621	163.9995	-1.1369	294.5748	-0.93243	280.8863	117240.7812	229.7661	-0.63885	261.508	-0.65082	6685950	0.041539	1128.29	64.9986	61.9657	192.957	168.0464	76796.8906	103.8571	-0.7575	142.1369	2583890
004	2017-08-15t1028	1502811055.81	adult	89.9938	35.5286	-209.999	1425.3219	75.241	80488.8452	253389.9794	3943067.3277	567.054	-0.52472	217.274	0.83525	219.1607	0.97264	365.1541	0.74261	348.9577	154095.0312	270.8592	0.79124	313.4365	0.72167	9148980	2.3121	516.063	84.5726	82.7244	187.0506	175.017	78935.3438	122.1034	0.15706	155.2474	3561180
004	2017-08-15t1428	1502825456.63	adult	93.994	39.5288	-205.9988	1160.3524	78.2125	73208.9902	230624.3945	3898385.306	1067.18	1.9058	221.654	1.0582	219.0192	0.99733	431.9842	2.7267	398.3748	165017.9531	293.2345	1.7292	361.8609	2.4843	8464540	1.4571	1223.38	109.28	99.0397	402.3145	353.6539	153684.1406	189.8461	4.0464	293.5801	4173170
004	2017-08-15t1828	1502839855.56	adult	97.9937	43.5285	-201.9991	1304.8647	80.2561	83600.9605	263317.2227	4530759.7997	573.649	-0.49901	164.205	-1.5689	161.8016	-1.5591	284.5191	-1.3482	267.9859	124334.8438	213.4201	-1.6252	249.0089	-1.4464	7161480	0.019935	629.109	74.0306	70.3085	219.5547	194.8145	95945.3906	116.5175	-0.37421	162.9625	3228700
004	2017-08-15t2227	1502854255.46	adult	101.9937	47.5285	-197.9991	1197.0147	75.7381	73418.459	231225.5547	3768126.5944	676.627	0.011783	205.527	0.29125	203.3996	0.26605	324.369	-0.17726	307.6249	124557.6953	255.0567	0.086357	287.8472	-0.051669	7880100	0.64886	752.169	88.9397	85.4714	211.9235	192.5675	81378.6406	131.7766	0.43912	172.2935	3410040
004	2017-08-16t0228	1502868655.69	adult	105.9937	51.5285	-193.999	1282.9903	81.1809	81702.9771	257726.2554	4298961.4746	653.748	-0.093891	178.94	-0.98152	175.6647	-1.0276	330.4076	0.028125	311.9033	141084.0312	237.3736	-0.71826	279.9025	-0.38843	7627310	0.30083	774.717	82.5673	77.7542	255.054	224.0759	108908.0703	133.132	0.42383	192.8206	3519430
004	2017-08-16t0627	1502883054.74	adult	109.9935	55.5283	-189.9993	1209.3415	85.1907	79769.6478	251359.8859	4417340.3363	714.855	0.21248	172.652	-1.3189	169.1195	-1.3695	302.0901	-0.82767	288.8651	125669.4688	231.8431	-1.0064	269.1473	-0.83668	7178530	-0.25044	840.148	79.3036	74.4478	234.815	214.0804	97683.0625	131.0544	0.19347	183.5402	3297290
004	2017-08-16t1027	1502897455.48	adult	113.9937	59.5285	-185.9991	1170.7409	76.4962	75094.5672	236743.2657	4009377.8783	732.818	0.30238	204.388	0.13893	201.9352	0.10049	370.4355	1.3675	347.8394	145210.7344	264.3774	0.34518	315.0828	0.8867	8002190	0.49488	883.234	92.4259	87.6678	265.6039	238.2472	104116.7188	145.6907	0.98013	202.9273	3618660
004	2017-08-16t1427	1502911854.45	adult	117.9934	63.5282	-181.9994	1229.1328	79.4115	74233.8734	234172.8448	3838605.678	900.427	1.1394	186.413	-0.7515	182.6335	-0.83054	327.6776	0.0049082	309.6749	127138.9062	253.9665	-0.15105	290.1783	-0.10431	7224080	-0.3923	1147.97	79.5745	74.4679	248.3084	222.0934	96343.6719	132.3566	0.059479	185.2014	3083750
004	2017-08-16t1827	1502926255.44	adult	121.9937	67.5285	-177.9991	1126.5157	78.5661	72277.0551	227861.861	3879033.3841	558.841	-0.54935	182.543	-0.97569	180.9579	-0.94796	284.8777	-1.4239	277.8141	107398.9062	234.9373	-1.0233	265.0394	-1.1222	6879860	-0.81314	681.386	77.6464	74.886	197.2716	186.5673	74371.3906	116.6609	-1.0056	161.0227	2926410
004	2017-08-17t1317	1502994053.92	adult	140.8266	86.3614	-159.1662	1245.0455	76.4567	76044.827	239419.2561	3927278.9209	555.347	-0.52662	216.029	0.48097	212.309	0.36921	353.7647	1.0015	335.5642	140444.5938	278.0059	0.65345	315.4161	0.70316	8575070	0.59683	550.603	92.5477	88.8792	216.4323	200.1034	85923.625	137.6385	-0.11992	175.6998	3673590
004	2017-08-17t1428	1502998254.71	adult	141.9935	87.5283	-157.9993	1257.5654	79.1884	82191.6211	258958.5548	4477213.964	507.23	-0.7902	192.566	-0.67476	192.7989	-0.56976	313.2735	-0.51319	305.4875	134394.3281	260.6053	-0.12998	290.6086	-0.32821	8248180	0.26289	584.849	81.789	79.3264	195.2604	180.4261	83766.7031	129.8111	-0.66272	161.1316	3503270
004	2017-08-17t1828	1503012655.13	adult	145.9936	91.5284	-153.9992	1289.9505	79.1259	78840.3045	248187.8598	4229826.496	679.582	0.18955	206.942	-0.0085073	206.339	0.039875	357.8411	1.1393	344.8639	147430.5469	279.7948	0.67427	323.3498	0.98311	8517320	0.46321	767.954	94.9517	91.6177	258.1956	236.167	106376.5781	152.2589	0.72586	205.9794	3908020
004	2017-08-17t2227	1503027054.26	adult	149.9933	95.5281	-149.9994	1230.4878	77.8303	77442.3456	243951.4574	4127692.0863	604.432	-0.22548	190.512	-0.85029	188.8396	-0.83161	289.7595	-1.4652	283.4264	117062.8203	241.7646	-1.0631	270.672	-1.2607	7694580	-0.36764	582.721	82.5761	79.8232	180.9646	169.7998	73109.7109	122.1578	-1.3555	153.3603	3335170
004	2017-08-18t0228	1503041455.09	adult	153.9936	99.5284	-145.9992	1227.4785	74.6246	76586.6628	241264.3244	3965929.4759	760.291	0.68701	213.852	0.25352	214.4827	0.35328	354.905	0.98899	340.8936	141962.0156	278.9402	0.53031	319.608	0.72139	8544670	0.38142	883.176	99.7597	96.6353	260.7127	238.6209	104285.0938	152.3661	0.4981	209.7151	3986000
004	2017-08-18t0627	1503055854.65	adult	157.9934	103.5282	-141.9993	1203.5329	76.7654	76943.1715	242437.4453	4092739.2444	486.4	-0.9061	208.974	-0.018175	208.2618	0.025066	314.8908	-0.56972	308.57	126586.0938	266.2734	-0.070249	295.3795	-0.33043	8382380	0.18956	475.05	99.7843	96.4923	220.4425	210.0417	88617.8672	146.9033	0.042256	190.0877	4002550
004	2017-08-18t1027	1503070254.7	adult	161.9934	107.5283	-137.9993	1208.9867	76.5542	75304.2103	237149.355	3980371.4824	814.857	1.0435	221.269	0.52978	218.7174	0.4743	363.6974	1.2376	353.2904	142933.0625	288.6659	0.83845	332.5785	1.1341	8689020	0.42489	941.239	104.715	100.3491	261.1046	240.1518	102614.0938	159.879	0.69889	216.5579	4112060
004	2017-08-18t1427	1503084654.85	adult	165.9935	111.5283	-133.9993	705.1758	93.6402	44541.7057	142172.4549	2357857.045	700.963	0.37597	233.796	1.0713	228.5014	0.87888	380.7495	1.8211	367.7269	88714.625	305.791	1.4958	352.7589	1.881	5435760	-2.3359	688.922	113.809	109.3817	240.2623	218.2068	55981.1211	165.1301	0.85579	198.5026	2646050
004	2017-08-18t1828	1503099051.23	adult	169.9925	115.5273	-130.0003	1085.9318	78.4592	70125.001	221250.455	3736038.467	571.025	-0.40243	203.044	-0.38816	200.6194	-0.41196	314.1744	-0.70573	305.8958	114987.8203	261.6439	-0.387	291.8824	-0.60819	7421870	-0.65783	468.966	92.3448	89.0146	202.3022	187.6836	74042.6016	138.1514	-0.751	172.2432	3375480
004	2017-08-18t2340	1503117796.52	adult	175.1995	120.7343	-124.7933	1123.8402	78.2946	72083.8473	227181.8187	3886563.1887	428.962	-1.2674	211.84	-0.028505	210.2994	-0.02097	316.6805	-0.66587	310.9322	119071.8828	264.7956	-0.30959	296.2204	-0.49487	7962010	-0.21696	438.964	96.384	93.5313	199.3236	188.2028	74945.6641	139.3185	-0.79447	171.9011	3622590
004	2017-08-19t0251	1503129275.04	adult	178.388	123.9228	-121.6048	1296.7771	85.0211	80450.9608	253381.4834	4329697.8259	700.807	0.39466	216.673	0.16148	211.95	0.02594	370.7903	1.2757	359.1501	155731.9375	292.501	0.77212	338.3147	1.111	9092670	0.64595	749.296	101.901	95.6961	266.9927	243.9818	112136.9375	161.5595	0.25439	215.1851	4276270
004	2017-08-19t0627	1503142249.7	adult	181.9921	127.5269	-118.0007	1166.9206	75.4554	75378.8036	237555.447	4057631.7956	597.913	-0.23412	216.778	0.13537	213.5922	0.069132	348.2813	0.41232	334.7915	137222.8438	276.6091	0.094134	317.6739	0.25991	8521100	0.20047	560.807	104.057	99.577	229.4137	215.7174	90388.9844	152.9725	-0.26103	194.0177	4090250
004	2017-08-19t1130	1503160399.87	adult	187.0338	132.5686	-112.959	1269.1482	73.6527	80729.6668	254526.1714	4223981.6115	451.731	-1.1351	217.412	0.1215	214.5153	0.069959	334.4172	-0.143	328.8369	141124.0625	273.5529	-0.078716	311.619	-0.034112	9158930	0.64609	392.626	109.963	103.7655	253.0036	247.1132	106767.5391	168.5444	0.35	225.6569	4632420
004	2017-08-19t1441	1503171860.44	adult	190.2173	135.7521	-109.7755	1267.1577	77.8592	80856.0907	254687.1721	4286460.9352	464.086	-1.0558	211.988	-0.14105	209.7007	-0.15931	325.8087	-0.48358	319.7075	137491.2969	269.0061	-0.28918	304.6387	-0.33603	8939520	0.4827	478.715	106.78	101.5037	251.0853	243.2803	105958	163.5927	0.035661	219.3157	4502930
004	2017-08-19t2012	1503191726.52	adult	195.7356	141.2704	-104.2572	1232.0201	76.9577	77737.1325	244856.5118	4127794.6353	1011.93	2.3762	228.64	0.53007	225.0139	0.44205	380.3601	1.4067	364.629	154426.1875	299.812	0.8451	345.7172	1.1535	9269760	0.70005	1219.8	109.633	102.7691	286.5808	261.6324	116351.7969	179.0651	0.57192	232.9997	4444840
004	2017-08-19t2325	1503203273.17	adult	198.943	144.4778	-101.0497	1245.1653	75.71	78302.6876	246570.0178	4140792.1759	632.235	0.0059289	226.25	0.39836	222.8459	0.32428	370.2949	1.0136	357.6926	151450.5938	298.4986	0.75808	340.2287	0.90865	9242780	0.6792	740.135	107.67	101.9782	269.0218	245.3365	110029.8984	170.1194	0.095143	221.0624	4398520
004	2017-08-20t0239	1503214964.63	adult	202.1907	147.7255	-97.8021	1365.3391	78.4777	81193.7682	255589.7526	4227450.3045	749.072	0.75101	238.137	0.87537	233.633	0.74694	399.4379	2.0128	385.6692	169361.6562	312.7712	1.2692	361.5694	1.6688	10096800	1.2363	584.585	113.374	107.2795	274.3283	260.584	116315.2188	174.9262	0.21539	234.5241	4806940
004	2017-08-20t0800	1503234193.21	adult	207.5319	153.0667	-92.4608	1189.6062	79.319	77684.6649	244781.6999	4244374.1397	705.366	0.48589	235.292	0.70886	231.6717	0.6238	374.5034	1.078	361.0449	151673.8594	301.6002	0.78546	343.2951	0.92864	9529080	0.86364	873.095	113.726	108.3016	272.0462	247.322	110178.7266	172.5414	-0.0214	218.7511	4605790
004	2017-08-20t1116	1503245940.72	adult	210.7951	156.3299	-89.1977	1257.6867	76.9269	79441.7567	250202.3866	4218589.6429	683.805	0.35259	215.213	-0.16449	211.3855	-0.23939	377.5442	1.1555	364.9652	156680.8438	292.0419	0.38846	346.2519	1.0073	8913480	0.47308	828.311	100.946	93.9848	269.2959	251.6396	111757.8047	169.2463	-0.23662	225.2941	4180890
004	2017-08-20t1431	1503257674.78	adult	214.0546	159.5894	-85.9382	1323.4061	79.6821	81157.6298	255433.5165	4291731.4956	672.098	0.27992	221.725	0.088927	216.7168	-0.038521	384.8199	1.39	374.7993	163163.625	308.8618	1.0059	356.6908	1.3669	9395140	0.7858	779.925	108.122	100.4493	277.3188	252.7727	117583.1641	185.7601	0.35424	233.1334	4581440
004	2017-08-20t1944	1503276427.67	adult	219.2637	164.7985	-80.7291	1262.228	77.0369	80310.4772	253092.4557	4231079.0048	652.143	0.15223	228.102	0.33188	224.8989	0.27716	356.3542	0.3495	346.0372	149312.4062	290.7986	0.27508	329.6992	0.32649	9549050	0.89758	742.124	118.906	113.276	259.3355	241.544	108661.5703	178.5678	-0.062938	222.0762	4977760
004	2017-08-20t2259	1503288155.35	adult	222.5214	168.0562	-77.4714	1249.3327	73.4748	75582.4289	238014.284	3832139.1318	680.92	0.34015	221.646	0.043725	218.7678	0.0088998	351.4228	0.15721	342.6387	138812.0156	289.4054	0.19992	328.6462	0.26629	8744400	0.39991	819.371	113.345	108.0911	246.4502	233.5199	97347.8281	173.474	-0.34353	214.6712	4471690
004	2017-08-21t0228	1503300650	adult	225.9921	171.527	-74.0006	775.7915	78.7266	50532.6437	160541.3033	2743114.5573	575.119	-0.34985	234.508	0.58444	230.7085	0.50403	366.7688	0.68027	359.0936	96826.9531	301.2987	0.6445	342.112	0.74896	6185840	-1.201	633.212	120.842	114.5977	260.0467	244.89	68652.3281	184.9017	0.032712	229.9666	3187570
004	2017-08-21t0738	1503319295.12	adult	231.1713	176.7062	-68.8214	1201.497	75.6712	73774.7412	232388.535	3773776.671	493.384	-0.88913	221.694	0.022036	216.9362	-0.088306	354.3051	0.22103	347.9858	136761.75	290.9626	0.21559	332.5665	0.36646	8537220	0.31053	498.269	119.126	112.4361	258.3923	248.7021	99739.4375	185.5709	-0.06166	228.9743	4587410
004	2017-08-21t1053	1503331003.38	adult	234.4236	179.9585	-65.5691	1146.7392	75.2347	70686.6222	222743.3434	3621911.6058	690.155	0.4128	214.192	-0.30521	211.9861	-0.30098	341.7278	-0.23306	333.0745	126097.5625	276.7193	-0.35532	317.5292	-0.20432	7903250	-0.070198	730.896	115.122	110.1774	247.1463	234.9799	91197	174.8615	-0.55091	216.8651	4247790
004	2017-08-21t1616	1503350334.84	adult	239.7935	185.3283	-60.1993	1183.2881	78.4988	72519.9294	228594.9646	3719890.8064	619.137	-0.053755	214.42	-0.29785	211.8339	-0.30769	334.7044	-0.49411	329.91	126852.9531	278.781	-0.29422	315.5395	-0.29621	8117080	0.10309	705.491	116.539	110.8265	246.6653	237.5194	93486.1484	178.4987	-0.51893	219.6413	4411710
004	2017-08-21t1931	1503362082.61	adult	243.0568	188.5916	-56.936	1137.8743	75.5034	71412.5784	225063.4619	3730056.2533	730.308	0.70144	212.42	-0.38662	210.619	-0.35976	330.6608	-0.64328	322.3577	123336.4688	271.9614	-0.57609	308.2792	-0.57493	7913930	-0.00191	744.963	116.306	111.2747	246.5383	234.7377	91958.7812	176.0305	-0.67662	217.9833	4333080
004	2017-08-21t2247	1503373827.02	adult	246.3191	191.8539	-53.6737	1180.702	77.9434	73495.6456	231590.2574	3837915.8459	681.34	0.37441	213.936	-0.3209	212.05	-0.29686	329.5019	-0.68975	323.531	126528.7344	277.4275	-0.37085	310.3424	-0.50848	8198470	0.20513	831.121	118.458	112.6915	249.6124	239.2393	95851.1719	183.4026	-0.46353	222.382	4539530
004	2017-08-22t0400	1503392598.03	adult	251.5333	197.0681	-48.4595	1191.7797	77.8692	72032.1377	226909.1626	3680962.5683	682.046	0.38551	213.243	-0.35011	210.4097	-0.36612	331.2871	-0.63292	323.8751	124895.2344	277.6316	-0.37801	310.8475	-0.50236	8020300	0.13356	801.832	120.032	113.3951	254.3015	240.9839	95871.6562	187.3202	-0.41975	226.4545	4514540
004	2017-08-22t0716	1503404338.67	adult	254.7946	200.3294	-45.1982	1175.0828	78.6038	71014.4788	223791.9012	3631472.1624	618.231	-0.054845	213.95	-0.31694	211.4527	-0.31681	334.4593	-0.52576	326.6431	124084.3984	277.8871	-0.37764	314.0511	-0.39211	7931340	0.10255	787.654	121.592	114.8815	259.6053	250.2255	96313.5781	190.1399	-0.37933	231.8187	4507540
004	2017-08-22t1031	1503416083.07	adult	258.0569	203.5917	-41.9359	1137.657	74.5991	67713.4261	213278.9869	3434031.9468	636.249	0.071481	210.946	-0.45461	209.3836	-0.40974	331.3679	-0.63754	323.1679	117304.2188	271.0943	-0.66352	307.9327	-0.62719	7457780	-0.18369	742.662	121.686	115.4476	262.1754	250.1839	92810.0781	191.2467	-0.40295	230.8277	4302080
004	2017-08-22t1446	1503431338.92	adult	262.2946	207.8294	-37.6982	1137.547	78.7365	69215.3248	218106.6183	3558521.0263	673.547	0.33609	214.23	-0.30237	211.4414	-0.31296	335.0933	-0.51414	326.8966	121303.7812	279.5221	-0.33501	313.6467	-0.4275	7741610	0.038228	803.044	125.054	117.3468	267.8377	257.3125	96957.2656	199.2273	-0.19122	238.8197	4519090
004	2017-08-22t1828	1503444651.94	adult	265.9927	211.5275	-34.0001	1018.7103	75.9369	64160.4981	202548.9654	3353362.5521	674.263	0.3444	209.449	-0.52694	207.2484	-0.50822	330.6237	-0.67562	320.7819	110758.9531	269.9734	-0.73916	307.0742	-0.68121	7009840	-0.42687	814.159	125.151	118.0971	270.8909	256.9972	90748.4453	199.1166	-0.26904	239.776	4188550
004	2017-08-22t2228	1503459052.12	adult	269.9927	215.5275	-30	1141.2233	75.2532	68930.6925	217159.828	3543138.3292	642.461	0.12023	210.352	-0.48577	208.4781	-0.45002	331.166	-0.66367	323.9532	119219.7812	271.9822	-0.67174	307.8783	-0.66286	7570350	-0.015451	761.157	126.178	118.3537	272.409	258.9668	98067.2344	202.8349	-0.21096	244.4121	4541010
004	2017-08-23t0230	1503473580.4	adult	274.0284	219.5632	-25.9644	1120.2969	74.2826	67743.2945	213485.9867	3452200.8246	646.079	0.14847	211.061	-0.45285	209.4866	-0.40079	331.0963	-0.67321	322.5262	117208.1094	270.9148	-0.73144	306.8509	-0.71238	7468820	-0.052733	803.761	127.414	119.5228	277.0275	262.4469	98067.7422	204.9935	-0.21134	246.4576	4508810
004	2017-08-23t0627	1503487852.14	adult	277.9927	223.5276	-22	1070.6308	77.446	65530.0088	206564.25	3401079.0299	609.073	-0.11864	211.262	-0.44364	208.9937	-0.42344	336.9597	-0.47644	329.0163	115240.2266	275.1418	-0.56966	312.6862	-0.50712	7224090	-0.19206	736.743	129.166	120.4185	282.8961	269.791	96750.4531	210.6677	-0.080224	253.2333	4416830
004	2017-08-23t1118	1503505281.37	adult	282.8342	228.369	-17.1586	1066.5225	76.4957	65947.856	208072.961	3439066.5382	629.99	0.035758	211.794	-0.41739	209.4461	-0.39901	336.4397	-0.50291	326.0551	116071.6875	275.172	-0.5855	311.7057	-0.55659	7288700	-0.10719	781.532	130.509	121.294	287.9292	274.9233	99335.5781	213.2764	-0.079905	256.1337	4491340
004	2017-08-23t1428	1503516653.6	adult	285.9931	231.528	-13.9996	1058.1521	79.0893	66577.8919	209938.1811	3514058.417	714.097	0.66066	212.171	-0.398	209.6973	-0.38448	330.9947	-0.6975	321.0708	115186.1562	272.7477	-0.69956	306.3665	-0.76312	7370610	-0.021301	806.815	130.638	121.3122	288.1042	274.0583	100260.25	213.4031	-0.13769	254.2551	4538250
004	2017-08-23t1828	1503531053.2	adult	289.993	235.5278	-9.9997	1013.2466	77.3383	63352.6239	199778.1131	3312100.4317	659.43	0.25935	211.568	-0.42735	208.7469	-0.43021	329.5309	-0.75496	321.0489	109074.7344	273.0605	-0.70081	307.6004	-0.72771	6990620	-0.26408	801.199	132.304	122.3674	288.4719	276.2322	95484.2031	217.1977	-0.076767	259.2729	4371590
004	2017-08-23t2302	1503547500.57	adult	294.5617	240.0966	-5.431	977.0995	73.588	59806.9091	188636.3236	3049401.8826	621.458	-0.023122	212.475	-0.37893	210.2598	-0.34807	335.7389	-0.54642	327.4189	105086.2656	276.1925	-0.58209	312.8353	-0.54467	6631760	-0.49395	787.18	134.694	125.0547	289.8182	274.7548	90713.0859	221.1708	-0.020534	261.4163	4204070
004	2017-08-24t0227	1503559852	adult	297.9927	243.5275	-2.0001	963.0096	74.2167	58084.1396	183146.6608	2936719.758	631.709	0.056246	212.139	-0.39436	209.7185	-0.37286	335.7249	-0.55212	327.2067	102060.375	276.3692	-0.58578	312.4227	-0.56829	6435460	-0.61647	695.937	136.118	126.6389	292.9393	279.3777	89053.5547	222.8666	-0.025485	263.7081	4129260
004	2017-08-24t0627	1503574252.53	dead	301.9928	247.5277	2.0001	935.0129	72.9677	56502.4427	178206.1973	2857694.9919	705.874	0.62945	213.423	-0.32337	210.9669	-0.30086	336.4271	-0.53359	328.3804	99246	278.8438	-0.49055	314.1152	-0.51474	6294700	-0.69583	794.514	138.62	128.969	295.1166	282.2413	87059.3906	227.4365	0.063743	266.2291	4088460
005	2017-08-11t1428	1502479899.7	egg	-1.9998	-56.4651	-230.5817	153.3123	28.1246	2885.0926	9184.6995	51068.6243	0	-0.26902	0	-0.41524	0	-0.40848					0	-0.41346	0	-0.41222	0	1.7307	0	0	0				0	-0.40883	0	0
005	2017-08-11t1828	1502494298.28	larva	1.9998	-52.4655	-226.582	163.0774	27.4292	2995.9595	9517.3576	51744.4142	0	-0.46462	0	-0.57594	0	-0.56876					0	-0.57897	0	-0.58277	0	1.0837	0	0	0				0	-0.54396	0	0
005	2017-08-11t2228	1502508692.9	larva	5.9983	-48.467	-222.5835	150.8927	28.0268	2812.8398	8958.0932	49489.1589	0	-0.64871	0	-0.73711	0	-0.72944					0	-0.74573	0	-0.75214	0	0.47674	0	0	0				0	-0.68207	0	0
005	2017-08-12t0234	1502523494.92	larva	10.11	-44.3553	-218.4719	153.6635	28.2742	2889.3908	9199.6191	51281.9065	0	-0.8277	0	-0.90391	0	-0.89567					0	-0.91909	0	-0.92562	0	-0.10924	0	0	0				0	-0.82763	0	0
005	2017-08-12t0627	1502537491.34	larva	13.9979	-40.4674	-214.584	150.885	28.2311	2834.7474	9029.6732	50249.6618	0	-0.98867	0	-1.0632	0	-1.0544					0	-1.0854	0	-1.0896	0	-0.63089	0	0	0				0	-0.96909	0	0
005	2017-08-12t1028	1502551892.86	larva	17.9983	-36.467	-210.5836	153.3077	28.0499	2877.018	9158.2772	50788.1413	0	-1.1472	0	-1.2295	0	-1.22					0	-1.2597	0	-1.2591	0	-1.1376	0	0	0				0	-1.1193	0	0
005	2017-08-12t1428	1502566293.46	larva	21.9985	-32.4668	-206.5834	185.856	35.0691	4230.4827	13497.1901	92462.9488	722.229	1.9609	228.883	1.8315	226.9161	1.8329	332.3997	0.17756	308.3203	7645.1924	268.7684	1.6949	295.1507	1.4593	525057	-0.87535	684.086	80.7013	76.8946	223.1102	188.3254	5131.5352	118.345	1.358	157.5497	185129
005	2017-08-12t1828	1502580693.31	larva	25.9984	-28.4668	-202.5834	334.9889	37.0989	9403.5883	29742.1984	228434.3887	593.586	1.2097	200.29	1.3159	199.3591	1.3299	284.006	-0.39192	269.0706	14484.3027	236.7463	1.2035	258.0455	0.96704	1006660	-0.68849	568.99	70.9074	68.9423	166.4421	151.8315	8488.5469	99.1767	0.83571	126.6991	356381
005	2017-08-12t2228	1502595096.15	larva	29.9992	-24.4661	-198.5826	453.4132	52.4713	16720.058	52928.3455	534136.6497	385.582	0.12216	174.69	0.82457	180.1366	0.9314	271.9006	-0.56727	263.1765	24199.1504	233.5437	1.0442	254.063	0.79756	1547920	-0.43223	351.934	63.5055	62.4841	148.1514	133.059	13185.4785	95.3491	0.64594	118.7364	562722
005	2017-08-13t0228	1502609504.12	larva	34.0014	-20.4638	-194.5804	489.4521	33.1725	12110.048	38253.9932	252584.1721	488.5	0.42518	179.421	0.77039	177.456	0.76757	295.5314	-0.33306	284.6531	19505.0723	229.1541	0.86398	260.0024	0.72744	1172160	-1.3824	537.528	71.2208	67.008	223.1899	208.9291	14730.5312	113.9055	0.99311	167.3976	465286
005	2017-08-13t0628	1502623901.82	larva	38.0008	-16.4645	-190.5811	503.8473	45.1943	17057.8854	53828.6451	492910.6968	664.014	1.0455	236.464	1.5252	232.3249	1.4926	461.0461	1.5991	451.8036	41955.1992	286.6498	1.4745	376.0006	1.8241	2142360	-0.57569	463.302	85.5278	81.8375	212.7524	188.1364	19360.4668	123.8626	1.1483	165.9037	774882
005	2017-08-13t1027	1502638294.65	larva	41.9988	-12.4665	-186.5831	602.5305	45.3411	19031.1404	60040.3106	516846.1994	725.915	1.1606	237.472	1.4276	229.9683	1.3402	554.069	2.7371	536.2513	56515.043	295.9353	1.4792	473.725	2.773	2408440	-0.67943	528.868	88.8444	85.0257	216.4767	201.6577	22080.6191	127.1448	1.1397	176.5853	901060
005	2017-08-14t1124	1502728053.25	adult	66.9317	12.4665	-161.6501	981.2705	65.0782	52965.156	167002.7659	2380405.8576	731.972	0.38199	181.96	-0.21613	183.2222	-0.14328	388.8296	0.57108	347.1579	108094.625	244.6532	0.066657	298.0367	0.1747	5048290	-0.18292	604.527	75.7654	72.6531	213.8374	194.1398	59446.8008	121.0309	0.4067	166.5403	2102030
005	2017-08-14t1428	1502739076.36	adult	69.9937	15.5284	-158.5881	960.8723	65.0367	48748.4899	153848.265	2061349.8292	730.697	0.33855	243.462	1.2086	240.9168	1.1974	434.0961	1.1732	407.8861	111128.5938	289.026	0.94203	334.8623	0.7006	6218990	0.80959	393.525	88.2338	86.4531	175.8613	162.6404	45020.5	118.2784	0.25927	143.2104	2253840
005	2017-08-14t1827	1502753476.39	adult	73.9937	19.5285	-154.5881	768.4804	75.8542	43846.4089	139327.9899	2075783.0959	709.112	0.22499	220.356	0.67733	217.7401	0.66115	430.5192	1.2226	409.0006	99019.4219	269.2732	0.54392	330.3993	0.67467	5055180	-0.72073	412.155	87.2965	85.7691	168.7764	153.9538	38818.5703	117.4221	0.16442	141.1377	2002670
005	2017-08-14t2228	1502767876.49	adult	77.9937	23.5285	-150.5881	1027.8152	65.9148	54730.2521	172608.8479	2412157.3927	605.784	-0.25845	222.785	0.78038	220.836	0.77944	396.3894	0.82011	381.0581	113763.7656	272.1528	0.62871	331.2027	0.73574	6386120	0.38285	694.244	92.6491	89.0504	230.6761	206.222	66204.0312	133.2189	0.82144	177.6111	2655790
005	2017-08-15t0227	1502782275.95	adult	81.9936	27.5283	-146.5883	1070.7306	65.7726	54987.5736	173420.9283	2361095.3785	572.31	-0.45551	222.72	0.8768	220.6509	0.86811	374.2661	0.56076	355.0652	108162.9141	267.0468	0.55007	308.8246	0.38806	6420130	0.047848	361.932	91.2711	88.9993	182.233	169.276	52665.3438	124.2078	0.39283	153.049	2630980
005	2017-08-15t0627	1502796675.48	adult	85.9935	31.5282	-142.5884	1152.0483	67.2266	64482.8358	203103.0779	3024615.9977	473.223	-0.94586	171.599	-0.93464	165.7545	-1.072	295.4033	-0.91493	285.9862	99846.2969	240.4058	-0.28464	273.7378	-0.36059	5787680	-0.87257	467.784	62.896	59.3534	170.3417	153.2892	57575.5	101.4052	-0.8906	134.7112	2121360
005	2017-08-15t1028	1502811077.33	adult	89.994	35.5287	-138.5879	1030.932	78.4083	57096.6636	180207.6312	2647893.1789	477.274	-0.95541	230.419	1.382	228.7319	1.364	330.7719	-0.10789	319.5913	98900.7812	273.401	0.88721	301.4583	0.37807	6879850	0.018742	449.753	90.4766	88.6526	178.9205	162.6723	53497.2344	121.5041	0.12283	147.6305	2701450
005	2017-08-15t1428	1502825478.11	adult	93.9942	39.5289	-134.5877	989.4518	72.529	53664.8462	169135.1053	2480027.2782	1195.29	2.5302	227.284	1.3083	223.8055	1.2051	361.5977	0.793	345.6929	101608.9375	286.5066	1.4545	325.8753	1.2728	6385310	-0.64238	1256.77	103.149	97.6499	255.4017	230.4924	71767.875	156.7861	2.102	203.8063	2897870
005	2017-08-15t1828	1502839876.89	adult	97.9939	43.5286	-130.588	1055.1482	75.7878	62728.0162	197922.9722	3143567	808.863	0.65451	225.338	1.2266	224.3046	1.2282	341.2381	0.286	325.0495	111926.1016	277.3066	1.0704	308.7184	0.74306	7385890	0.24711	1027.98	97.296	93.8045	234.4128	208.6014	76887.4062	141.8646	1.1393	182.7916	3189070
005	2017-08-15t2227	1502854276.9	adult	101.9939	47.5286	-126.588	960.6069	76.478	61630.4477	194730.1634	3278871.0493	0	-3.3166	0	-9.2256	0	-8.914					0	-10.7908	0	-10.8991	0	-7.3553	0	0	0				0	-7.5057	0	0
005	2017-08-16t0228	1502868677.03	adult	105.9939	51.5286	-122.588	1052.4051	76.7005	60279.6363	189928.2625	2928945.235	1217.47	2.6904	172.2	-1.296	167.9507	-1.3785	307.1553	-0.67786	289.258	97061.0859	231.1692	-0.98407	268.685	-0.81456	5427060	-1.9395	1544.05	79.1656	74.2177	240.7627	211.5865	76081	130.0232	0.23492	180.374	2494980
005	2017-08-16t0627	1502883076.19	adult	109.9937	55.5284	-118.5882	1032.4696	69.1687	58921.7832	185648.8369	2813952.9465	452.669	-1.0848	166.46	-1.6099	163.7574	-1.6152	267.2803	-1.9145	258.0908	82322.3359	221.2245	-1.4628	248.169	-1.6379	5127140	-2.3443	483.457	69.1504	66.8069	164.0026	149.1836	50512.8125	105.0112	-1.397	133.5007	2129900
005	2017-08-16t1027	1502897476.81	adult	113.9938	59.5286	-114.588	1004.5722	68.4332	57836.8449	182368.8626	2776468.6541	527.39	-0.71323	225.017	1.1155	226.7858	1.2477	328.4823	0.019572	317.3322	99530.1484	278.0641	0.93511	304.4801	0.47992	6804070	-0.73137	486.836	96.9613	96.0406	207.3147	187.7271	62816.3516	136.1149	0.3939	166.8595	2931920
005	2017-08-16t1427	1502911875.83	adult	117.9936	63.5283	-110.5883	1043.7384	67.924	59302.4392	187186.3181	2821490.9647	722.219	0.25564	222.234	0.95569	221.6865	0.98513	363.4884	1.1813	348.7555	113044.9062	289.7249	1.394	326.5425	1.2989	6893920	-0.73032	862.804	92.6818	89.0148	255.7007	228.1788	79522.9219	142.701	0.69531	194.6208	2875080
005	2017-08-16t1827	1502926276.94	adult	121.9939	67.5286	-106.588	1011.73	71.4144	59201.7781	186545.9384	2956865.3702	507.371	-0.8082	225.953	1.1027	226.5139	1.1804	349.8612	0.76072	345.8215	108456.9844	279.9315	0.9279	323.3513	1.1468	6989190	-0.70174	451.44	102.6	100.1224	236.7714	229.2521	73399.125	144.3425	0.71122	199.8232	3173620
005	2017-08-17t1317	1502994075.06	adult	140.8267	86.3614	-87.7552	1004.7788	68.2142	58222.2602	183504.7776	2817628.5254	456.842	-1.0702	215.062	0.43378	214.334	0.46557	314.1396	-0.47551	305.2944	95812.5781	262.8645	-0.016658	288.6401	-0.39608	6542840	-1.3749	399.695	93.5166	91.6281	181.2	167.0555	55266.0039	129.2389	-0.67234	152.1633	2845060
005	2017-08-17t1428	1502998275.62	adult	141.9935	87.5282	-86.5883	948.0002	72.4793	56033.9339	176646.9535	2822451.4488	773.788	0.69064	251.599	2.2096	250.9885	2.2026	343.2561	0.60954	330.9809	100574.0469	296.7391	1.4716	321.0093	0.92455	7363040	-0.59295	838.412	119.337	117.1588	224.5435	205.2305	65791.25	156.2794	1.0847	187.7269	3492390
005	2017-08-17t1828	1503012676.16	adult	145.9937	91.5284	-82.5882	967.0533	72.808	56704.5671	178736.6443	2850320.9853	709.871	0.36087	256.617	2.4243	255.5322	2.3883	368.461	1.5399	353.3006	109432.9141	305.9392	1.8357	336.4385	1.527	7604340	-0.40754	736.794	114.817	111.8198	231.9794	211.6256	68897.8906	156.8011	1.0264	190.305	3402370
005	2017-08-17t2227	1503027075.15	adult	149.9934	95.5281	-78.5885	932.0332	72.5011	55786.533	175955.009	2817510.1499	502.122	-0.81238	228.552	1.0111	231.1797	1.1876	354.6196	1.0023	339.0416	103548.9219	286.7448	0.93064	316.038	0.62912	6657950	-1.3412	517.415	107.727	106.6783	213.6904	199.3434	62397.5859	152.265	0.61781	180.8399	3138200
005	2017-08-18t0228	1503041476.06	adult	153.9936	99.5284	-74.5882	909.7735	70.9624	55025.1566	173680.8971	2777704.153	537.767	-0.60557	248.794	1.9464	247.4751	1.911	359.8192	1.1765	347.4498	103627.9219	300.059	1.4547	332.0912	1.2381	7151580	-0.89438	554.612	123.454	120.0374	251.4753	235.6911	72424.8906	171.2391	1.6969	210.9355	3548670
005	2017-08-18t0627	1503055875.67	adult	157.9935	103.5283	-70.5883	962.847	73.131	57959.817	182798.5888	2937595.8309	824.776	1.0836	241.783	1.5559	242.0167	1.6034	379.4241	1.8804	367.2641	114965.5156	295.8643	1.2093	337.9207	1.4172	7318540	-0.76284	947.087	122.773	120.0144	265.1952	256.2902	80354.1484	170.6404	1.5058	215.1422	3716210
005	2017-08-18t1027	1503070275.67	adult	161.9935	107.5283	-66.5883	986.5876	71.4293	57797.1508	182261.4136	2861946.1643	782.269	0.8498	202.504	-0.35734	200.318	-0.37342	352.1495	0.80221	329.7877	106349.1562	272.5691	0.15414	311.2287	0.26659	6114820	-1.8098	909.012	97.9797	92.7765	292.7545	259.2213	88411.8594	162.9842	0.88236	222.1844	2958600
005	2017-08-18t1427	1503084675.84	adult	165.9936	111.5283	-62.5883	951.1255	69.9119	54335.0572	171352.3826	2586537.4297	959.816	1.929	200.343	-0.48578	196.6049	-0.56791	324.054	-0.29707	311.6377	92355.375	266.8057	-0.13325	296.7646	-0.36803	5693150	-2.1199	1096.66	91.8353	88.8726	229.7828	206.513	65488.1094	143.7955	-0.3502	182.2064	2609680
005	2017-08-18t1828	1503099072.16	adult	169.9925	115.5273	-58.5893	1061.8842	71.332	58799.298	185408.4261	2847684.404	807.962	1.0312	177.985	-1.5377	175.5007	-1.5349	305.631	-1.0221	287.6364	94134.3516	231.2115	-1.6391	267.6196	-1.5721	5473920	-2.2391	894.08	83.9878	77.923	257.4426	229.404	79292.3203	142.6111	-0.50923	199.0435	2583040
005	2017-08-18t2340	1503117817.3	adult	175.1995	120.7343	-53.3823	619.6112	129.9095	44307.0255	144587.1166	2903163.8529	734.776	0.59797	196.965	-0.70027	195.2949	-0.68156	323.519	-0.41507	306.4529	74732.875	252.6949	-0.7997	289.8607	-0.74446	4547120	-2.8758	1020.94	94.4044	89.0023	258.0283	234.7834	59604.5391	153.6951	-0.054232	200.3865	2179420
005	2017-08-19t0251	1503129296	adult	178.3881	123.9228	-50.1938	611.6194	133.5052	47703.7689	155267.5146	3391411.1222	832.633	1.2016	185.778	-1.2227	184.9527	-1.1537	310.2932	-0.93082	295.5162	77263.0078	243.4623	-1.1992	276.6929	-1.2918	4611020	-2.761	920.971	89.7098	85.5111	251.7272	228.7721	62680.0859	148.7152	-0.38792	198.3761	2226600
005	2017-08-19t0627	1503142270.81	adult	181.9922	127.5269	-46.5897	705.867	118.292	48792.1483	156970.6266	2998153.3482	598.494	-0.23054	183.094	-1.3573	182.2814	-1.2841	299.8716	-1.3424	285.7928	76467.2422	238.8769	-1.4056	269.4288	-1.6059	4653160	-2.664	600.412	87.6452	83.8349	230.9612	208.425	58895.1016	143.1664	-0.73637	184.7492	2227420
005	2017-08-19t1130	1503160420.77	adult	187.0338	132.5686	-41.548	582.5727	130.5385	47335.7821	156031.4677	3394480.8576	568.034	-0.41412	183.781	-1.3481	182.7819	-1.2829	303.503	-1.2561	291.7525	74965.25	239.2401	-1.4233	272.386	-1.5347	4522110	-2.6689	604.894	88.6221	84.7613	234.2607	211.1346	57862.3867	144.4877	-0.76909	185.7751	2180640
005	2017-08-19t1441	1503171881.23	adult	190.2173	135.752	-38.3646	1101.6029	77.9757	74714.0404	236172.9013	4141328.4235	437.972	-1.2182	8.4146	-8.9815	0	-9.0495	210.6793	-4.6094	204.835	82164.9141	0	-10.7744	191.4712	-4.6405	327419	-5.5461	450.521	3.7306	0	115.0465	103.3281	44868.1406	0	-7.3912	92.2419	145160
005	2017-08-19t2012	1503191747.52	adult	195.7357	141.2704	-32.8461	734.6217	120.3769	51109.8943	164317.0313	3164565.8374	573.683	-0.36579	184.147	-1.3818	182.8712	-1.3279	316.1624	-0.87908	301.0321	84415.3516	241.7957	-1.3968	278.8159	-1.3687	4901820	-2.2557	597.587	89.1213	85.0292	242.2897	223.2799	64691.3477	147.0399	-0.82775	189.203	2372320
005	2017-08-19t2325	1503203293.96	adult	198.943	144.4778	-29.6388	482.6429	103.6975	32659.3896	108081.6076	1995117.1192	538.177	-0.58544	195.289	-0.92596	193.8391	-0.88928	313.4374	-1.0047	300.4536	53597.793	247.0854	-1.2235	281.5881	-1.2947	3333380	-3.2554	583.576	95.7504	91.1142	256.3346	235.7035	43833.2227	151.8198	-0.69084	200.4104	1634360
005	2017-08-20t0239	1503214985.61	adult	202.1907	147.7255	-26.3911	574.0021	133.8965	45485.7379	148519.7253	3352909.5512	804.307	1.1003	190.642	-1.1453	189.2941	-1.0994	326.7518	-0.56204	306.447	77440.1875	251.8607	-1.0694	287.9781	-1.085	4506970	-2.428	914.242	97.789	94.4047	270.1112	244.2078	64016.3555	160.4916	-0.3938	212.0028	2311830
005	2017-08-20t0800	1503234214.38	adult	207.5321	153.0668	-21.0498	577.855	137.4725	45314.3306	147964.9953	3333654.9776	797.468	1.0744	191.107	-1.1615	189.8285	-1.1118	329.0461	-0.5286	312.541	77654.8828	252.7798	-1.0857	289.529	-1.076	4501710	-2.3721	943.06	98.7812	95.6579	271.3011	245.6597	64027.0625	161.7076	-0.46887	212.808	2326890
005	2017-08-20t1116	1503245961.62	adult	210.7952	156.3299	-17.7867	575.1146	139.773	44978.9654	147208.8892	3315677.7474	785.959	1.0091	190.415	-1.2124	189.1462	-1.1609	327.9887	-0.59445	311.1399	76749.3594	252.2565	-1.1367	289.5676	-1.1028	4453230	-2.3742	938.262	100.009	96.9721	273.7424	248.8411	64055.7188	163.1074	-0.48744	216.7298	2338910
005	2017-08-20t1431	1503257695.82	adult	214.0547	159.5894	-14.5272	573.1728	137.3162	44694.8145	145912.792	3278537.9431	709.254	0.51982	191.313	-1.1958	190.4322	-1.1282	326.506	-0.66947	309.4641	76075.8984	252.424	-1.1604	287.7687	-1.1959	4446120	-2.3555	825.741	100.699	97.5262	267.8282	245.0918	62403.9609	164.7804	-0.49544	211.182	2340240
005	2017-08-20t1944	1503276448.75	adult	219.2638	164.7986	-9.318	503.3284	136.5018	41054.4251	135452.606	3075017.6198	556.263	-0.47033	194.759	-1.0809	193.5021	-1.0301	327.7903	-0.65819	314.6937	70147.125	254.0514	-1.1412	291.785	-1.0817	4155760	-2.5146	540.416	105.626	102.7305	276.8275	254.0822	59241.0859	170.1387	-0.40144	219.9428	2253840
005	2017-08-20t2259	1503288176.23	adult	222.5215	168.0562	-6.0604	498.8723	131.4304	40513.6416	132761.6001	3015494.3636	624.508	-0.027287	195.552	-1.0652	194.0481	-1.0242	330.6683	-0.57409	317.7903	69771.0078	256.7539	-1.0625	293.5179	-1.0377	4117340	-2.5228	643.724	106.715	103.8934	276.7301	253.0302	58390.0547	171.4448	-0.42468	221.8267	2246870
005	2017-08-21t0228	1503300671.18	adult	225.9923	171.527	-2.5896	507.9397	131.8123	39763.2147	130475.304	2919540.9187	607.429	-0.13853	195.959	-1.0627	194.5286	-1.0178	329.2633	-0.63943	313.8518	68157.5078	255.4555	-1.1352	294.9751	-1.0005	4052230	-2.5499	712.289	107.977	105.1746	276.2996	250.4824	57194.0156	173.5649	-0.41877	220.9902	2232860
005	2017-08-21t0738	1503319316.13	dead	231.1714	176.7062	2.5896	498.7061	132.675	38770.4771	127532.8994	2788529.1551	577.838	-0.33276	198.294	-0.98624	196.5193	-0.95576	335.6857	-0.43287	321.5316	67808.5156	259.2441	-1.0242	296.4394	-0.97433	3999000	-2.5569	578.784	111.002	108.1983	285.0829	260.5637	57586.7578	177.7741	-0.36834	228.1365	2238570
007	2017-08-11t1428	1502479940.16	egg	-2.0001	-56.4655	-282.4141	164.4778	27.799	3063.994	9734.4388	53644.1774	0	-0.26901	0	-0.41523	0	-0.40847					0	-0.41345	0	-0.41221	0	1.7307	0	0	0				0	-0.40882	0	0
007	2017-08-11t1828	1502494340.64	larva	2.0001	-52.4654	-278.4139	167.6473	26.5431	3057.4947	9701.0862	51774.3487	0	-0.46463	0	-0.57595	0	-0.56877					0	-0.57898	0	-0.58278	0	1.0836	0	0	0				0	-0.54397	0	0
007	2017-08-11t2228	1502508733.6	larva	5.9981	-48.4673	-274.4159	150.8942	27.7447	2864.7932	9124.0585	50551.4339	0	-0.6487	0	-0.7371	0	-0.72943					0	-0.74572	0	-0.75213	0	0.47677	0	0	0				0	-0.68206	0	0
007	2017-08-12t0234	1502523535.55	larva	10.1098	-44.3557	-270.3042	164.6107	27.0851	2989.4683	9492.1613	51008.3055	0	-0.82769	0	-0.9039	0	-0.89566					0	-0.91909	0	-0.92561	0	-0.10921	0	0	0				0	-0.82762	0	0
007	2017-08-12t0627	1502537531.95	larva	13.9977	-40.4678	-266.4164	153.9417	27.8501	2874.1766	9148.6351	50445.8658	0	-0.98866	0	-1.0632	0	-1.0544					0	-1.0854	0	-1.0896	0	-0.63086	0	0	0				0	-0.96908	0	0
007	2017-08-12t1028	1502551933.4	larva	17.9981	-36.4674	-262.416	151.106	28.2256	2829.1779	9012.4014	50073.576	0	-1.1472	0	-1.2295	0	-1.22					0	-1.2597	0	-1.2591	0	-1.1376	0	0	0				0	-1.1193	0	0
007	2017-08-12t1428	1502566334.25	larva	21.9983	-32.4671	-258.4157	298.5278	39.3454	9386.6215	29804.3891	254209.2942	338.154	0.22693	136.516	0.52774	134.8007	0.52504	225.014	-1.0027	212.8372	11475.7148	179.6615	0.65605	200.677	0.53432	683398	-0.65183	322.747	49.4692	46.1622	161.834	142.3503	8253.5352	82.7841	0.56673	119.1166	247643
007	2017-08-12t1828	1502580733.99	larva	25.9982	-28.4672	-254.4158	444.0501	38.3098	13508.4446	42782.1095	341837.1182	305.517	-0.079923	129.36	0.29268	126.9878	0.27998	221.6723	-1.0887	211.9233	16182.0762	166.5039	0.36495	192.4818	0.31354	934240	-0.78784	310.53	50.0513	45.8946	175.2197	163.1667	12791.04	88.4039	0.58867	128.8579	361471
007	2017-08-12t2228	1502595137.56	larva	29.9992	-24.4662	-250.4148	284.1816	32.1304	7560.0988	24006.6827	168868.3632	402.569	0.19769	224.873	1.5652	224.0681	1.5833	293.0628	-0.32617	287.5998	12015.5732	260.7124	1.3767	278.7128	1.0481	914558	-1.2782	328.928	78.2733	77.0888	156.8218	142.8175	6429.6938	102.8122	0.82261	129.5976	318338
007	2017-08-13t0228	1502609548.76	larva	34.0023	-20.4631	-246.4117	203.9122	69.5352	7431.3912	24983.7236	268612.137	388.771	-0.015791	215.714	1.319	215.0023	1.338	282.1432	-0.48879	275.0999	11285.7285	252.3103	1.155	269.4306	0.82527	853582	-1.7973	275.718	76.9163	75.5936	148.6989	139.859	5947.9551	104.385	0.75998	126.868	304358
007	2017-08-13t0628	1502623945.09	larva	38.0013	-16.4641	-242.4127	358.3535	29.5657	8156.8512	25754.6013	158295.0481	403.699	-0.099599	215.85	1.2057	214.757	1.219	303.2434	-0.27713	293.8303	13645.9521	256.2888	1.0822	280.7524	0.81305	954706	-2.0845	316.368	81.4333	78.0873	203.574	189.9202	9160.8291	115.8713	0.94545	162.5306	360179
007	2017-08-13t1027	1502638336.92	larva	41.999	-12.4664	-238.415	661.0992	45.0135	24689.2751	77798.7656	774769.1185	857.88	1.7379	179.441	0.50417	180.0103	0.5419	508.0051	2.1771	499.4051	66548.6641	248.5083	0.84819	350.5254	1.4343	2347440	-0.75516	929.008	73.8204	69.8727	244.8362	212.5211	32073.543	122.5848	1.0194	182.7396	965718
007	2017-08-14t1124	1502728094.96	adult	66.9318	12.4664	-213.4822	1020.5927	70.2087	63020.2137	198732.1886	3225201.6939	405.604	-1.0011	146.011	-1.0206	142.6758	-1.0522	272.3838	-1.0096	261.5087	89614.2734	192.6909	-0.92802	226.375	-0.82789	4802010	-0.45141	396.375	53.2743	51.8198	117.0591	108.0873	38512.4297	79.7276	-1.1863	97.522	1752080
007	2017-08-14t1428	1502739118.64	adult	69.994	15.5285	-210.4201	967.3622	70.7154	52369.0476	165103.2521	2369944.4509	892.049	1.0273	190.903	-0.048963	193.5578	0.062631	352.1436	0.039599	329.5259	96487.3594	254.4091	0.23158	296.3774	0.1326	5229970	-0.25569	1255.04	79.5242	76.6768	222.6889	196.1498	61016.7578	122.0641	0.4133	166.2957	2178640
007	2017-08-14t1827	1502753518.65	adult	73.994	19.5285	-206.4201	1100.0149	70.6304	62294.4638	196255.7949	2974880.2361	681.19	0.10399	167.979	-0.65995	163.7667	-0.71719	310.4595	-0.55092	297.6945	101209.8125	231.551	-0.28486	267.4735	-0.32112	5473420	-0.27534	887.721	60.3796	57.9195	164.7116	148.2376	53695.9688	95.5972	-0.76419	125.8579	1967410
007	2017-08-14t2228	1502767918.73	adult	77.994	23.5286	-202.42	1045.1402	66.505	56510.8407	178090.1436	2537591.6316	717.528	0.23421	202.012	0.19857	206.6776	0.38342	392.3043	0.755	360.5953	116122.0625	258.4323	0.29622	302.3587	0.23684	5978550	-0.045404	575.341	75.5197	75.1891	165.8989	148.9889	49106.0781	109.066	-0.27634	133.5216	2235010
007	2017-08-15t0227	1502782318.23	adult	81.9938	27.5284	-198.4202	1007.6605	72.6834	58129.3247	183166.7855	2830613.4927	704.488	0.14352	178.275	-0.58065	174.1908	-0.64842	306.0134	-0.64867	292.4635	93028.0781	245.4894	-0.069392	275.097	-0.28782	5414930	-0.98801	943.448	75.4299	72.3068	227.5157	196.9231	69164.7812	119.9361	0.17708	166.5367	2291110
007	2017-08-15t0627	1502796717.63	adult	85.9937	31.5282	-194.4203	1132.4894	72.9236	66636.8609	209896.378	3306446.0037	470.285	-0.95959	191.526	-0.18997	192.8829	-0.068469	307.574	-0.65771	294.8253	107343.3203	254.0705	0.17028	280.0351	-0.21114	6668360	0.023618	404.848	71.9128	70.7967	169.959	153.1432	59315.6875	108.4023	-0.5108	135.2995	2503790
007	2017-08-15t1028	1502811120.03	adult	89.9943	35.5289	-190.4197	1071.1692	76.1213	67276.3477	212428.5899	3471969.7294	673.827	-0.01251	192.055	-0.21379	193.5954	-0.072685	346.8011	0.28864	316.333	121727.1719	260.0276	0.38226	290.6212	0.067204	6741120	-0.12148	387.294	73.2185	72.2716	175.9196	161.0331	61747.7969	112.374	-0.3987	143.0429	2569970
007	2017-08-15t1428	1502825521.03	adult	93.9946	39.5292	-186.4194	1061.8456	75.9773	63483.1944	200046.5075	3199303.8185	488.133	-0.91637	175.58	-0.9879	171.1398	-1.0813	288.7202	-1.2091	279.838	95855.125	237.6795	-0.53924	265.2984	-0.7666	5821710	-1.2115	501.106	77.2522	74.0985	202.8259	183.9829	67338.2031	120.2662	-0.04579	160.0822	2561450
007	2017-08-15t1828	1502839919.68	adult	97.9942	43.5288	-182.4198	1078.6951	70.4198	65857.7168	207725.7741	3305491.038	1636.47	4.7132	183.411	-0.69066	178.343	-0.82148	357.0621	0.74194	329.6746	122829.375	256.3438	0.18591	298.7125	0.37616	6304200	-0.84794	2314.39	89.5973	83.7158	307.8447	261.2674	105898.5625	149.3825	1.5881	215.9366	3079640
007	2017-08-15t2227	1502854319.36	adult	101.9942	47.5287	-178.4199	1109.9179	73.8742	68839.8339	216971.1529	3574246.9253	547.171	-0.62503	232.453	1.538	230.42	1.4856	332.3107	0.057742	322.3954	119631.8438	280.3553	1.1652	307.938	0.70544	8349720	1.1259	527.988	95.8591	93.1025	199.6859	186.4394	71886.9141	132.7977	0.50067	165.1718	3443260
007	2017-08-16t0228	1502868719.76	adult	105.9943	51.5288	-174.4197	1091.0785	76.2191	68297.4063	215392.8081	3535550.8377	404.507	-1.3249	208.58	0.40155	207.3645	0.41428	296.7748	-0.99303	290.5182	105948.6094	254.2652	0.0054084	278.2039	-0.45296	7428170	0.098045	417.529	89.488	87.4002	178.8573	168.6704	63852.0703	124.6734	-0.090179	153.1731	3186940
007	2017-08-16t0627	1502883118.75	adult	109.994	55.5286	-170.42	1158.0868	74.9389	70711.6068	222827.9771	3579245.1856	572.714	-0.49085	209.012	0.38989	208.9731	0.45649	313.8412	-0.46078	300.3895	116121.2656	258.9091	0.15715	287.4012	-0.13953	7716720	0.2989	563.793	89.0059	86.566	212.6593	191.8802	78683.9375	129.2736	0.084696	167.4907	3286100
007	2017-08-16t1027	1502897519.38	adult	113.9942	59.5287	-166.4199	1106.4451	75.3983	68006.7902	214261.0877	3535790.9154	566.193	-0.5214	224.803	1.1053	223.2771	1.0857	315.1297	-0.40945	307.3407	111871.0391	270.8895	0.62586	295.7411	0.14465	7977820	0.46993	645.005	93.9102	91.478	190.8395	175.9526	67748.0156	130.1849	0.030848	159.5262	3332690
007	2017-08-16t1427	1502911918.45	adult	117.9939	63.5285	-162.4201	736.0242	76.5771	43041.7635	136596.0887	2148285.6967	499.851	-0.84714	215.726	0.64553	216.2218	0.73106	331.1341	0.11846	323.5703	74836.3125	279.3702	0.94656	310.6263	0.6847	4855340	-2.8174	404.348	89.5217	86.9616	190.018	174.9605	42944.0742	129.9558	-0.0881	159.9486	2014870
007	2017-08-16t1827	1502926319.72	adult	121.9943	67.5288	-158.4198	1130.9788	78.8554	73919.6968	233042.5979	4012692.7328	633.831	-0.17221	223.016	0.96208	225.3415	1.1256	333.6846	0.21689	325.1337	128802.2656	282.5113	1.0398	312.8219	0.73707	8588140	0.9275	699.091	94.8517	93.1508	199.6714	184.6405	77073.1797	138.9616	0.37748	169.3014	3652640
007	2017-08-17t1317	1502994117.64	adult	140.827	86.3616	-139.587	1115.1544	77.7728	69210.3859	218084.8727	3620472.5664	582.742	-0.37544	183.318	-1.1152	180.2914	-1.1544	302.564	-0.90699	294.4714	109225.6016	246.7086	-0.73167	278.3393	-0.81896	6617590	-1.3024	633.491	82.587	78.146	218.8822	197.357	79016.4844	132.3659	-0.4667	173.3087	2981310
007	2017-08-17t1428	1502998317.76	adult	141.9937	87.5283	-138.4203	1117.0719	77.4895	70083.3456	220832.49	3729082.6183	1399.93	4.1691	177.157	-1.4277	174.6214	-1.4358	313.11	-0.51931	294.6921	114598.2812	235.235	-1.2545	275.4945	-0.95104	6475960	-1.4507	1739.6	85.5275	80.5789	240.8581	208.0701	88154.0703	138.8496	-0.065991	184.2433	3126460
007	2017-08-17t1828	1503012718.19	adult	145.9938	91.5284	-134.4202	1105.8271	74.5099	69037.0132	217528.2642	3612826.7056	803.498	0.89044	216.797	0.47414	214.2782	0.41888	343.1977	0.58687	334.0784	123894.3828	280.3015	0.69677	318.3781	0.77651	7805990	-0.21522	874.589	103.183	99.5548	211.5596	197.045	76373.0312	151.353	0.66592	182.3012	3715220
007	2017-08-17t2227	1503027117.35	adult	149.9936	95.5282	-130.4204	1055.119	76.8245	67906.1112	214180.6772	3667719.2739	508.957	-0.77317	213.053	0.25267	209.8069	0.16831	342.2161	0.53041	333.4338	121486.7266	278.7356	0.57563	317.9782	0.70994	7543580	-0.50946	525.349	97.1329	93.7322	204.082	189.2196	72449.125	143.4526	0.040217	175.0924	3439180
007	2017-08-18t0228	1503041518.26	adult	153.9938	99.5284	-126.4202	1106.3415	77.0104	69358.2034	218666.839	3639464.6413	874.822	1.3523	225.747	0.82982	223.6261	0.78497	330.3101	0.050367	321.0665	119572.2656	275.9849	0.40096	307.1655	0.20641	8165730	0.034383	999.561	107.903	104.7046	216.274	197.4434	78291.2031	150.3289	0.3687	182.2281	3903080
007	2017-08-18t0627	1503055917.98	adult	157.9938	103.5283	-122.4202	1147.9344	78.5529	72649.9375	228874.9128	3860601.5195	571.109	-0.408	218.68	0.44747	217.2818	0.44684	328.3442	-0.058944	321.2121	124442.4453	274.8382	0.3001	308.4078	0.20479	8287310	0.10444	637.479	105.359	102.2656	208.6867	197.5636	79092.2734	152.9005	0.41201	183.3534	3992780
007	2017-08-18t1027	1503070317.87	adult	161.9937	107.5283	-118.4203	1151.2646	78.4581	71765.4236	226193.9231	3740856.1666	1118.4	2.8475	212.964	0.13716	212.6571	0.19508	349.6909	0.70951	333.1759	131134.1094	276.9082	0.3386	316.6005	0.48486	7977840	-0.19249	1422.54	105.795	101.767	255.681	223.9155	95880.3906	160.8882	0.75851	204.4053	3963180
007	2017-08-18t1427	1503084718.06	adult	165.9938	111.5284	-114.4202	1216.9318	81.6715	77361.3185	244919.8812	4085665.3925	597.415	-0.24527	203	-0.36211	200.5838	-0.38743	323.8564	-0.30445	318.1559	130837.9844	268.5751	-0.059317	304.6196	-0.052534	8190850	-0.023495	575.288	98.9016	94.7268	215.1506	202.8759	86920.8359	152.2606	0.1283	187.3961	3990580
007	2017-08-18t1828	1503099114.3	adult	169.9927	115.5273	-110.4213	1184.7815	77.2918	74849.473	235871.916	3955052.5453	1011.62	2.2635	220.177	0.3978	219.2892	0.42268	350.4643	0.63802	341.9478	137031.5312	286.3413	0.62918	325.6207	0.73221	8599240	0.29792	1395.34	100.326	97.1034	218.7721	204.7718	85539.8906	149.0515	-0.16008	189.3047	3918320
007	2017-08-18t2340	1503117859.38	adult	175.1997	120.7343	-105.2143	1224.6786	74.1915	77880.1722	245476.9149	4072535.099	599.863	-0.22496	203.478	-0.40614	200.4943	-0.45265	338.6641	0.14037	331.9908	137836.2969	272.0179	-0.017069	315.275	0.25295	8265280	0.019166	694.224	96.9203	92.2332	213.6199	201.1991	86943.3047	150.5776	-0.21476	188.1786	3936900
007	2017-08-19t0251	1503129338.01	adult	178.3882	123.9228	-102.0258	1136.7452	78.488	73385.3512	231331.5166	3939969.9398	537.437	-0.60541	227.701	0.65558	226.0903	0.64382	342.584	0.24691	334.7699	131209.6562	283.8625	0.42485	321.0913	0.4394	8709570	0.35472	542.236	114.33	110.5477	231.3338	218.8403	88600.8438	164.5867	0.40577	202.748	4373120
007	2017-08-19t0627	1503142312.98	adult	181.9924	127.527	-98.4216	1134.5678	76.2244	72154.8859	227378.7151	3856763.8293	432.289	-1.2537	236.784	1.0219	234.6394	0.9788	341.4138	0.16339	336.5712	128712.9844	291.5589	0.68834	323.7423	0.49459	8908760	0.48755	342.549	111.314	107.9418	209.9178	201.3174	79139	156.3021	-0.099645	188.0125	4188080
007	2017-08-19t1130	1503160462.72	adult	187.034	132.5685	-93.38	1173.4253	74.9317	73219.9252	230711.9595	3786431.5519	550.256	-0.52433	235.901	0.92941	233.3223	0.87173	348.5469	0.36574	340.5782	133144.9219	290.9066	0.6013	325.6111	0.50104	9010230	0.53978	557.84	115.344	110.7965	247.9043	233.0401	94699.4609	166.2387	0.24273	205.6573	4405570
007	2017-08-19t1441	1503171923.31	adult	190.2175	135.752	-90.1965	1221.8758	74.9909	74948.3269	236117.8842	3868804.328	514.109	-0.74484	217.473	0.09714	214.9654	0.063883	346.4483	0.25608	339.668	135807.7188	286.6837	0.39984	323.7563	0.39113	8507740	0.18044	557.656	102.226	96.9812	241.0845	228.1398	94505.125	162.8872	0.0036255	207.8131	3999200
007	2017-08-19t2012	1503191789.77	adult	195.7359	141.2705	-84.6781	1198.1731	73.3538	71180.1128	224121.1786	3604642.8472	573.668	-0.36589	224.039	0.33236	220.9151	0.2699	347.945	0.25255	342.237	129435.5391	287.3989	0.36542	325.6352	0.39639	8334040	0.066854	582.934	105.707	101.1168	216.1592	207.2628	80411.2266	158.1677	-0.34141	191.5077	3932190
007	2017-08-19t2325	1503203335.74	adult	198.9431	144.4777	-81.4709	1274.5095	73.2593	76551.2207	241215.7808	3878544.5245	1491.18	5.4064	189.155	-1.1883	185.0785	-1.2558	333.6418	-0.28747	314.2092	133456.7031	254.5331	-0.93641	295.8081	-0.76038	7559190	-0.44176	2189.4	100.648	92.777	284.2329	249.4723	113693.1641	169.7027	0.077241	220.4267	4022180
007	2017-08-20t0239	1503215027.49	adult	202.1909	147.7254	-78.2232	1203.5636	78.2381	75700.0945	238577.3331	3939264.9064	677.672	0.2995	222.119	0.19389	221.3914	0.23719	356.6041	0.49546	345.8231	140858.625	285.5649	0.22463	326.1136	0.34205	8770140	0.36663	729.736	117.504	113.2137	267.1185	251.9171	105511.8125	177.8637	0.33936	224.8202	4639530
007	2017-08-20t0800	1503234256.73	adult	207.5323	153.0669	-72.8817	1214.0848	76.2405	75413.5601	237712.8989	3957623.9523	599.339	-0.19163	224.352	0.24577	221.0236	0.18214	355.118	0.39288	350.1377	139916.4688	294.3573	0.50784	334.3766	0.59612	8826030	0.41114	686.239	110.15	104.4654	237.3742	227.4043	93525.4453	170.7414	-0.095753	210.8005	4333300
007	2017-08-20t1116	1503246003.8	adult	210.7954	156.33	-69.6186	1231.1855	83.1859	75033.8693	236556.1399	3843875.0952	527.799	-0.65001	208.064	-0.46659	210.6604	-0.26943	341.7041	-0.11012	335.3377	133948	282.4208	0.019628	320.3694	0.043852	8153800	-0.011868	578.482	102.585	99.6726	232.8109	219.2353	91261.875	163.7696	-0.46039	201.8397	4020200
007	2017-08-20t1431	1503257738.06	adult	214.0549	159.5895	-66.3591	1175.4468	79.4092	75487.7414	237896.3313	4079647.7125	580.353	-0.31244	225.376	0.24316	224.2528	0.2739	348.4921	0.10699	343.3173	137305.875	292.6904	0.38519	330.0871	0.37766	8872600	0.45413	557.227	113.962	108.9078	238.9644	228.5865	94151.9844	176.7588	-0.010323	212.7363	4486470
007	2017-08-20t1944	1503276491.12	adult	219.2641	164.7987	-61.1499	1259.6612	74.7973	77157.201	242981.2034	4042589.2873	524.615	-0.67582	217.721	-0.10799	215.1345	-0.12939	334.4641	-0.42275	327.7307	134789.0312	276.1864	-0.28811	311.8593	-0.3361	8769380	0.40431	569.126	113.975	109.2687	234.2576	222.5588	94405.7969	169.3228	-0.43422	206.5348	4590680
007	2017-08-20t2259	1503288218.25	adult	222.5216	168.0562	-57.8924	1225.2785	75.1975	75817.351	238777.5386	3932079.648	1539.52	5.9327	216.324	-0.18244	215.5394	-0.12603	365.7346	0.6615	344.8521	144830.9219	285.2123	0.037794	326.3889	0.1825	8557340	0.28175	1995.77	119.374	114.0842	306.8669	270.1553	121519.2812	186.4457	0.17517	243.3706	4722190
007	2017-08-21t0228	1503300713.6	adult	225.9926	171.5271	-54.4215	1285.3236	75.6288	80668.6406	254111.2279	4228905.4399	937.231	2.0186	226.614	0.24715	222.9828	0.17907	371.6237	0.8511	360.8936	156453.5625	298.6924	0.54332	343.661	0.80645	9534760	0.91624	1107.25	123.857	117.5563	289.7939	275.7331	122003.2266	190.9739	0.27453	247.5346	5211300
007	2017-08-21t0738	1503319358.32	adult	231.1716	176.7062	-49.2424	1219.3955	76.358	77004.7162	242636.4766	4048164.403	475.12	-1.0094	244.968	1.0249	242.4752	0.99677	358.7336	0.37656	353.3781	144210.9219	306.7689	0.8334	340.3247	0.65438	9836700	1.1316	466.589	125.686	120.8803	235.0671	225.5355	94496.9688	182.0556	-0.19994	213.7601	5046920
007	2017-08-21t1053	1503331066.89	adult	234.424	179.9586	-45.99	1124.6386	76.8904	72722.528	229392.7198	3882936.7067	519.254	-0.72093	233.384	0.52826	230.9236	0.51084	345.6737	-0.094583	339.3068	131356	292.7633	0.27484	326.643	0.13398	8848040	0.52843	495.276	127.393	123.1483	245.7003	233.3424	93366.125	184.2301	-0.18663	217.856	4829710
007	2017-08-21t1616	1503350398.32	adult	239.7939	185.3284	-40.6201	1159.5017	76.9859	72444.6145	228228.9978	3834505.8943	460.133	-1.1224	232.826	0.51254	230.7903	0.51778	342.1332	-0.23363	335.9999	129326.3516	292.329	0.24209	323.8226	0.011229	8798950	0.53788	479.678	124.353	120.4266	239.7838	228.1367	90638.2812	180.0932	-0.45809	213.0555	4699560
007	2017-08-21t1931	1503362145.77	adult	243.057	188.5916	-37.357	1215.1107	71.1821	72373.3968	227922.3086	3623202.3874	688.255	0.41656	237.672	0.73436	235.5073	0.73433	365.4029	0.5742	355.554	138122.2812	306.9132	0.81356	343.1198	0.7174	8980190	0.68122	748.22	126.048	121.4615	268.6608	251.9809	101553.7812	189.9047	-0.15191	232.5393	4762610
007	2017-08-21t2247	1503373890.47	adult	246.3195	191.854	-34.0945	1165.0235	75.7484	75200.9901	237080.1622	4001407.3078	604.533	-0.1498	229.554	0.37777	227.6699	0.39595	346.5854	-0.091648	338.7295	136208.0625	290.5118	0.15157	324.6502	0.021862	9001270	0.72184	708.565	130.707	125.4667	262.552	249.1982	103182.9453	194.8739	-0.032823	232.0174	5125280
007	2017-08-22t0400	1503392661.46	adult	251.5336	197.0682	-28.8804	1231.5398	75.0814	74880.7383	235827.203	3845422.2719	766.009	0.96529	224.881	0.17741	223.0754	0.20422	330.0903	-0.67471	322.352	129065.2969	282.243	-0.19265	311.3605	-0.48337	8793080	0.63649	886.167	127.681	123.0862	247.4275	235.9763	96744.1562	189.8285	-0.32627	223.1741	4992450
007	2017-08-22t0716	1503404402.15	adult	254.7949	200.3295	-25.6191	825.0657	75.3305	52420.1509	166257.3547	2755069.8202	698.568	0.50371	225.219	0.19814	222.351	0.17864	348.0771	-0.051044	338.2042	95373.1172	287.7322	0.0199	322.3428	-0.08531	6157260	-1.0613	713.173	128.964	123.5557	256.8156	241.786	70367.4844	193.4229	-0.25729	228.0916	3525750
007	2017-08-22t1031	1503416146.72	adult	258.0573	203.5919	-22.3567	1128.7631	76.1344	67653.8365	213205.4467	3398035.5321	798.528	1.2072	221.122	0.014484	218.9563	0.029659	333.6877	-0.55677	325.7231	118125.4375	281.6138	-0.23673	313.8881	-0.40685	7814660	0.052452	861.57	128.176	123.308	256.2218	245.0788	90702.5234	192.9507	-0.3397	228.5748	4529860
007	2017-08-22t1446	1503431403.3	adult	262.2952	207.8298	-18.1188	1015.1815	76.6459	63174.0611	199270.5557	3268912.7762	653.054	0.19147	217.529	-0.14856	214.674	-0.16267	337.1391	-0.44298	326.3454	111255.8906	280.6578	-0.28863	314.383	-0.40025	7169750	-0.34468	846.462	129.478	124.6942	259.9638	247.1521	85788.0625	193.8361	-0.39116	229.9544	4267610
007	2017-08-22t1828	1503444715.53	adult	265.9931	211.5277	-14.4209	663.7691	87.7046	42766.5088	136813.3926	2294460.7708	605.741	-0.1427	215.927	-0.22182	213.1813	-0.22921	338.052	-0.41737	331.1779	75723.6406	280.2147	-0.31853	316.8929	-0.31775	4819070	-1.9098	718.455	131.51	125.2357	265.978	252.6674	59579.0703	201.7295	-0.17221	238.206	2935030
007	2017-08-22t2228	1503459116.41	adult	269.9933	215.5279	-10.4207	632.8479	102.1911	41917.1557	134849.9746	2407730.572	626.597	0.0065575	213.626	-0.3298	212.0927	-0.27784	325.2769	-0.86836	315.6524	71235.6328	271.6248	-0.68651	303.0386	-0.8421	4676490	-1.9984	790.338	130.506	125.7178	261.0137	245.8533	57161.9961	195.952	-0.46591	230.5241	2856910
007	2017-08-23t0230	1503473644.54	adult	274.0289	219.5635	-6.3851	539.666	108.4878	34427.7214	113306.7225	1938652.6214	472.392	-1.1063	214.786	-0.27325	210.7987	-0.33744	344.0949	-0.22147	340.7643	62281.1758	287.3789	-0.046297	325.2253	-0.031501	3874310	-2.5474	455.434	135.1	129.7229	276.0373	266.2296	49962.7578	211.5588	0.031637	249.8553	2436940
007	2017-08-23t0627	1503487916.02	adult	277.9932	223.5278	-2.4208	537.1078	107.431	34972.1397	114574.4378	1950064.3995	456.291	-1.2316	216.605	-0.18285	212.575	-0.24813	344.8386	-0.20263	338.3984	63450.2969	290.303	0.065515	324.9992	-0.050587	3979030	-2.4735	403.873	137.057	131.3906	275.2093	268.8175	50638.5117	214.8529	0.074517	252.1314	2517730
007	2017-08-23t1118	1503505345.67	dead	282.8348	228.3694	2.4208	525.6747	97.9081	36890.0591	119571.1749	2190885.0903	697.732	0.53439	221.641	0.070801	219.0797	0.081048	345.6187	-0.1839	336.3712	66704.4062	289.4261	0.016699	323.4264	-0.12172	4261280	-2.2709	937.047	144.957	140.7273	290.3166	275.5983	56031.1016	222.8931	0.27507	260.3186	2786950
009	2017-08-11t1428	1502479980.75	egg	-2.0003	-56.4659	-313.9961	156.3469	27.8616	2904.407	9241.0465	50856.9202	0	-0.269	0	-0.41522	0	-0.40847					0	-0.41344	0	-0.4122	0	1.7307	0	0	0				0	-0.40881	0	0
009	2017-08-11t1828	1502494382.6	larva	2.0003	-52.4654	-309.9956	167.6506	28.586	3202.723	10177.2516	57589.9664	0	-0.46464	0	-0.57595	0	-0.56877					0	-0.57899	0	-0.58279	0	1.0836	0	0	0				0	-0.54398	0	0
009	2017-08-11t2228	1502508774.23	larva	5.9979	-48.4677	-305.9979	153.8921	28.5228	2908.1981	9262.6388	51990.3527	0	-0.6487	0	-0.7371	0	-0.72943					0	-0.74571	0	-0.75212	0	0.4768	0	0	0				0	-0.68206	0	0
009	2017-08-12t0234	1502523576.04	larva	10.1095	-44.3561	-301.8863	148.1952	27.8154	2733.5165	8710.269	47680.2929	0	-0.82768	0	-0.90389	0	-0.89565					0	-0.91908	0	-0.9256	0	-0.10918	0	0	0				0	-0.82761	0	0
009	2017-08-12t0627	1502537572.78	larva	13.9975	-40.4681	-297.9983	153.9326	27.3536	2824.2173	8986.3337	48690.2214	0	-0.98865	0	-1.0632	0	-1.0544					0	-1.0854	0	-1.0896	0	-0.63085	0	0	0				0	-0.96908	0	0
009	2017-08-12t1028	1502551974.06	larva	17.9979	-36.4677	-293.998	284.8352	33.9788	7017.3188	22183.4884	156964.8015	328.543	0.35142	187.236	1.3594	186.5482	1.3752	259.7625	-0.57869	254.1477	9870.9746	225.5683	1.3115	246.2009	1.1123	708875	-0.10678	248.766	64.7199	62.7754	150.8792	144.7128	5733.4102	93.5422	0.9033	120.887	245030
009	2017-08-12t1428	1502566375	larva	21.9981	-32.4675	-289.9977	313.3163	33.5169	8349.9734	26430.342	187948.3891	690.25	1.8166	162.48	0.89422	161.1001	0.89844	248.3167	-0.74655	225.9409	11174.25	199.2472	0.88439	217.6304	0.7003	729699	-0.58645	850.502	59.8977	57.4701	167.6893	127.7321	7546.0166	88.0549	0.68402	112.974	269001
009	2017-08-12t1828	1502580774.62	larva	25.998	-28.4676	-285.9978	417.341	42.328	13785.5288	43542.7228	399680.4363	349.34	0.11628	191.687	1.1918	192.5275	1.2308	267.3375	-0.57824	261.7278	19782.9766	231.5542	1.1416	251.9867	0.90666	1406980	-0.13914	251.062	68.1911	67.1488	145.5504	131.7349	10770.7266	94.8918	0.73746	116.1849	500522
009	2017-08-12t2228	1502595179.09	larva	29.9993	-24.4663	-281.9966	425.9655	40.5695	13836.4081	43848.4878	372405.2472	384.953	0.11936	189.988	1.0504	189.4139	1.0691	262.6975	-0.67211	256.8806	19439.6152	228.0057	0.97637	247.0526	0.72631	1402490	-0.62648	350.257	69.0941	67.7517	142.6642	128.8611	10557.1494	95.3767	0.64659	116.5185	510053
009	2017-08-13t0228	1502609593.58	larva	34.0033	-20.4623	-277.9926	606.0529	47.5722	23153.2169	73144.0836	730618.161	585.825	0.85542	176.579	0.72737	177.4369	0.76722	341.6369	0.2032	324.2785	42021.3359	235.0193	0.93763	274.1508	0.87423	2160970	-0.095457	630.022	67.5075	64.7298	193.1569	165.1606	23758.2988	102.9536	0.72491	142.1643	826157
009	2017-08-13t0628	1502623988.68	larva	38.0019	-16.4637	-273.9939	729.5968	50.9534	30083.6048	94831.4518	1048205.0487	501.069	0.32869	196.654	0.90812	195.4406	0.91821	320.2068	-0.075447	311.8342	50912.875	241.7338	0.89413	285.5544	0.864	3119710	0.66572	531.165	74.9267	72.9751	166.5199	147.4686	26476.6562	104.9362	0.6679	133.5341	1188640
009	2017-08-13t1027	1502638378.97	larva	41.9992	-12.4664	-269.9966	778.2757	54.8323	33889.9243	106986.5857	1219716.7489	798.634	1.4787	152.318	0.07255	146.7999	0.01123	383.0764	0.65819	360.1195	68570.6719	214.9032	0.40105	296.661	0.84905	2720550	-0.29215	636.445	57.3191	54.4011	166.0254	150.2601	29718.5469	92.46	0.22444	125.9357	1023780
009	2017-08-14t1124	1502728136.77	adult	66.932	12.4664	-245.0639	1121.8887	74.3363	69094.16	217716.5136	3542836.4172	606.772	-0.14859	147.973	-0.97666	145.7795	-0.98266	292.6153	-0.73493	280.1176	105634.125	187.9357	-1.019	228.9942	-0.79125	5335740	0.13044	694.63	55.9857	53.3891	159.2345	138.2848	57483.6562	87.4186	-0.88964	118.8642	2018790
009	2017-08-14t1428	1502739160.73	adult	69.9942	15.5286	-242.0017	1219.3092	84.4998	72770.1625	229248.7864	3774401.6554	563.915	-0.37335	147.625	-1.0845	143.2651	-1.1424	282.611	-0.92217	268.5912	107674.8047	201.4269	-0.85579	236.9412	-0.74464	5610640	0.15431	747.256	54.9948	51.8236	168.0851	147.4418	64040.4336	89.1235	-0.92697	124.3663	2090130
009	2017-08-14t1827	1502753560.99	adult	73.9943	19.5286	-238.0016	1042.0613	72.7118	66587.411	210251.1995	3475563.1609	486.09	-0.74149	210.506	0.42585	210.5482	0.47749	304.4926	-0.63906	296.636	105963.4141	255.482	0.24091	280.4321	-0.11605	7310040	1.6806	501.867	80.9369	79.1962	168.3188	153.457	58574.9609	111.4783	-0.088488	138.3446	2810620
009	2017-08-14t2228	1502767960.83	adult	77.9942	23.5286	-234.0017	1081.5299	77.007	62912.7557	198330.6689	3090764.9225	646.787	-0.077682	196.905	0.055527	195.0067	0.056977	346.1193	0.018759	306.352	113873.2578	235.9379	-0.24889	266.3426	-0.38613	6471280	0.47227	406.208	77.3417	75.8032	155.6886	143.9317	51221.5391	106.1118	-0.41061	128.9566	2541840
009	2017-08-15t0227	1502782360.31	adult	81.9941	27.5285	-230.0018	1202.8933	74.8008	74991.3503	236281.1439	3867962.4519	561.834	-0.50299	170.418	-0.8383	167.5241	-0.86604	310.9367	-0.56143	298.9369	121887.1719	233.2242	-0.42184	271.585	-0.3582	6664710	0.29986	572.138	69.2053	65.7262	210.0715	186.8027	82348.0234	111.994	-0.22404	155.6822	2706480
009	2017-08-15t0627	1502796759.91	adult	85.994	31.5283	-226.0019	1152.1627	79.0535	74259.636	234384.5317	3956187.48	475.737	-0.93412	173.851	-0.8505	172.1853	-0.83412	288.2437	-1.0662	270.0833	111838.5781	220.917	-0.93348	247.8215	-0.97564	6730120	0.086447	397.95	71.6339	70.0717	160.7516	145.4007	62371.6406	103.4862	-0.77766	128.7317	2773090
009	2017-08-15t1028	1502811163.03	adult	89.9948	35.5292	-222.001	1206.5231	76.8233	75686.1875	238673.6534	3900877.9773	637.261	-0.18792	183.227	-0.58101	182.0145	-0.54622	269.3907	-1.6263	261.2511	106409.3047	225.7836	-0.91075	250.5004	-1.0837	7234160	0.37681	713.402	78.0167	76.1181	164.5103	150.6385	64981.5586	109.168	-0.58185	135.3778	3080250
009	2017-08-15t1428	1502825563.68	adult	93.995	39.5294	-218.0009	1258.6597	81.1209	79204.3037	249631.0555	4160054.4269	1171.5	2.4143	170.122	-1.2303	164.868	-1.3536	358.0103	0.69448	330.0643	148216.25	234.4658	-0.67047	297.5841	0.32037	7030290	0.0088363	1639.73	80.8895	71.5306	331.6367	291.4379	137297.5938	152.3611	1.8418	238.7856	3342760
009	2017-08-15t1828	1502839962.4	adult	97.9946	43.529	-214.0012	1154.7482	76.8933	74641.3373	235417.9378	3953043.8077	720.192	0.21965	187.28	-0.51374	183.7738	-0.5793	349.2417	0.51662	330.7926	136204.25	253.3859	0.0611	306.423	0.6589	7288930	0.14893	933.234	83.7502	77.9007	274.3494	243.7455	106996.25	143.9516	1.2638	212.9952	3259560
009	2017-08-15t2227	1502854361.75	adult	101.9945	47.5289	-210.0014	1249.7532	80.5174	80791.52	254639.8853	4346665.8315	810.021	0.66796	158	-1.9095	155.229	-1.908	267.46	-1.8613	257.4523	112868.1094	208.4362	-1.9018	240.9775	-1.8179	6653850	-0.59672	963.359	70.4382	67.0015	185.2557	168.4377	78177.9219	109.4027	-0.90982	145.82	2966360
009	2017-08-16t0228	1502868762.57	adult	105.9947	51.5291	-206.0012	1234.4117	78.9641	79250.78	249791.7247	4263227.7197	779.669	0.52806	149.163	-2.371	147.0481	-2.3293	252.239	-2.3452	242.2643	104426.9609	192.1035	-2.6578	222.2115	-2.58	6163130	-1.19	1008.09	66.0155	63.1906	176.8702	153.8822	73224.2812	100.5115	-1.5584	133.0251	2727630
009	2017-08-16t0627	1502883161.3	adult	109.9943	55.5287	-202.0015	1257.1018	78.4375	79711.1751	251096.7554	4235921.6226	573.976	-0.48461	194.829	-0.27665	192.3516	-0.30509	330.1713	0.049069	320.4447	137351.2656	244.1971	-0.4753	289.9269	-0.043072	8099030	0.68912	457.012	83.2548	80.0304	207.3729	194.6325	86267.1094	122.1474	-0.35051	173.1339	3460900
009	2017-08-16t1027	1502897561.9	adult	113.9945	59.5289	-198.0014	1211.4068	79.4933	75853.7353	239045.7236	3967936.6973	730.414	0.2905	165.002	-1.7255	162.5119	-1.7194	278.8099	-1.5764	264.5178	110408.7188	215.865	-1.7459	247.3583	-1.7116	6529150	-1.0128	898.512	75.0625	71.6106	199.8139	175.5006	79126.3203	116.177	-0.82673	153.5686	2970220
009	2017-08-16t1427	1502911960.73	adult	117.9942	63.5286	-194.0017	1146.5702	78.7156	74020.1444	233356.7275	3960013.7887	810.683	0.69436	200.291	-0.090093	199.0929	-0.06531	305.0815	-0.73739	291.1224	117761.4531	246.8238	-0.45967	275.1494	-0.68423	7728640	0.12426	819.934	87.4654	85.4427	175.2317	161.0001	67639.4219	122.0816	-0.57211	146.3635	3375030
009	2017-08-16t1827	1502926362.53	adult	121.9947	67.5291	-190.0012	1265.3964	81.1033	82740.0968	260846.5169	4523031.2056	697.76	0.14931	190.404	-0.59933	191.8334	-0.43988	332.8239	0.18795	322.5085	143779.9062	259.1246	0.025581	301.5322	0.29778	8209070	0.54124	854.977	87.7005	83.943	255.7106	233.9331	110466.9844	144.309	0.70913	207.991	3781120
009	2017-08-17t1317	1502994159.9	adult	140.8273	86.3617	-171.1686	1259.3608	79.1158	82077.924	258542.8648	4486028.2254	492.037	-0.87599	206.182	0.00046969	206.2893	0.082741	317.6916	-0.34312	307.6527	135972	261.0447	-0.097201	291.1035	-0.29495	8822520	0.8369	478.408	90.5387	88.1209	209.7743	193.4771	89783.4062	134.6541	-0.31621	170.2557	3874150
009	2017-08-17t1428	1502998359.76	adult	141.9939	87.5283	-170.002	1318.0197	81.2858	84813.2847	267057.1914	4664100.1143	438.333	-1.173	185.965	-0.99729	185.5981	-0.91284	304.1536	-0.85469	298.3525	134740.0312	245.2937	-0.80867	282.5635	-0.65974	8224320	0.23981	416.601	82.2258	78.8445	205.1342	194.8669	90874.4453	130.2088	-0.63648	173.2338	3636430
009	2017-08-17t1828	1503012760.42	adult	145.9941	91.5285	-166.0018	1314.4204	78.2044	81402.2923	256241.5173	4327856.2635	640.291	-0.032678	215.53	0.41209	215.3852	0.47173	332.5042	0.18345	321.6378	141314.2656	270.5237	0.26239	305.4089	0.23758	9155070	1.0715	688.292	103.989	99.8891	230.5477	219.0177	97982.7656	152.7642	0.75928	197.0258	4417120
009	2017-08-17t2227	1503027159.5	adult	149.9938	95.5282	-162.002	1323.0253	82.5626	85689.3665	269741.4783	4772788.954	617.526	-0.15036	195.56	-0.60329	194.6813	-0.55303	315.6664	-0.47964	304.6994	141102.875	261.5545	-0.18592	291.4747	-0.39412	8736080	0.61053	611.243	88.7352	86.7425	205.8942	188.2907	92034.7188	139.3633	-0.22781	171.7317	3963980
009	2017-08-18t0228	1503041560.33	adult	153.9941	99.5285	-158.0018	1256.6924	77.3457	83578.2545	263354.6598	4595177.3147	654.018	0.069701	187.598	-1.0185	185.539	-1.0133	307.9406	-0.80332	290.7946	134262.125	248.4128	-0.80584	276.2893	-1.0715	8171560	0.039719	773.906	87.3856	83.9667	235.1076	212.8661	102506.9219	136.8149	-0.48968	177.7481	3806430
009	2017-08-18t0627	1503055960.21	adult	157.994	103.5284	-154.0018	1277.1368	80.7183	82096.8457	258964.2659	4429734.4123	428.1	-1.2489	187.838	-1.0322	187.0047	-0.96891	295.831	-1.2934	288.5307	126911.5078	239.5432	-1.2261	272.5314	-1.2691	8043020	-0.11426	500.763	90.7969	87.4666	221.0194	210.2357	94817.3125	133.6684	-0.77376	178.2421	3887830
009	2017-08-18t1027	1503070359.9	adult	161.994	107.5283	-150.0019	1220.5841	78.9795	77363.6785	243672.8358	4141401.711	716.319	0.45786	201.062	-0.42551	200.9836	-0.34276	328.3157	-0.096368	316.3749	132639.5469	266.3983	-0.1082	301.3809	-0.13356	8113050	-0.075116	828.11	94.0649	90.6333	224.6189	200.5784	90746.0156	145.1117	-0.17365	181.8081	3795610
009	2017-08-18t1427	1503084760.28	adult	165.9941	111.5284	-146.0018	1166.5494	78.2558	75410.418	237546.7671	4140935.1896	562.785	-0.45303	199.641	-0.51845	198.0179	-0.50382	337.8236	0.21738	326.149	133102.5	262.6893	-0.30527	304.8813	-0.042027	7846900	-0.31218	704.61	93.3698	88.9525	260.4906	248.1837	102633.2969	146.3574	-0.20539	201.5595	3669900
009	2017-08-18t1828	1503099156.14	adult	169.9929	115.5273	-142.003	1296.3243	79.87	83549.026	263076.4882	4545906.4621	928.868	1.7628	167.513	-2.0181	166.135	-1.9536	265.9966	-2.4897	252.4052	115974.5391	213.8866	-2.352	240.8048	-2.6375	7296200	-0.75985	1162.56	82.9542	79.2875	199.9462	179.6386	87176.5234	127.2334	-1.3429	161.9579	3613160
009	2017-08-18t2340	1503117901.25	adult	175.1999	120.7343	-136.796	1280.4039	81.179	80803.1036	254507.8742	4357668.1873	800.86	1.0011	190.66	-0.98501	189.0952	-0.95451	290.4688	-1.6272	282.3116	122577.8516	238.887	-1.359	269.6517	-1.5376	8035580	-0.15968	965.67	96.5589	92.8575	213.6768	201.5806	90171.625	142.8205	-0.61416	182.9666	4069570
009	2017-08-19t0251	1503129379.96	adult	178.3884	123.9228	-133.6075	681.7581	74.1997	40912.6923	131151.0483	2031874.1924	486.158	-0.91931	213.259	0.0085153	211.5914	0.010268	305.084	-1.1208	298.8489	65287.9766	258.9496	-0.57665	286.3144	-0.91668	4559900	-2.7998	498.456	104.92	102.5164	197.2048	184.0584	42201.8203	142.8573	-0.68088	170.6932	2243400
009	2017-08-19t0627	1503142354.92	adult	181.9926	127.527	-130.0033	1226.3084	79.1393	80005.9151	252072.7871	4390048.767	450.11	-1.144	201.27	-0.55185	200.5384	-0.49507	301.1508	-1.296	294.7225	125881.0156	254.5414	-0.783	282.3121	-1.1076	8393750	0.10616	442.125	97.9128	95.3775	200.5164	188.5186	83815.8516	144.9674	-0.64908	174.1115	4083360
009	2017-08-19t1130	1503160504.84	adult	187.0342	132.5686	-124.9617	1217.77	80.4598	80558.8324	253967.1976	4396723.3175	794.195	0.98799	208.379	-0.27322	207.5811	-0.22566	321.0202	-0.62537	314.25	134828.4688	263.6723	-0.4659	298.5503	-0.53396	8745240	0.35033	959.653	104.768	100.0581	234.7691	222.5949	98603.0391	159.2515	-0.082305	204.4336	4396890
009	2017-08-19t1441	1503171965.32	adult	190.2177	135.7521	-121.7782	1326.9523	80.2372	83949.7444	264411.2795	4469574.2698	638.777	0.030231	203.471	-0.51092	202.6799	-0.45695	298.8449	-1.4499	291.31	130894.0625	255.0276	-0.83404	281.0978	-1.2314	8905940	0.4592	737.176	100.704	97.801	199.8289	186.541	87525.0469	144.1435	-0.84731	171.2798	4407800
009	2017-08-19t2012	1503191832	adult	195.7362	141.2706	-116.2597	1214.0886	81.4737	81145.1271	255987.9381	4531277.2123	461.862	-1.0654	201.309	-0.64437	198.5173	-0.67077	318.7811	-0.78584	313.0585	134844.3906	261.4894	-0.63581	298.8829	-0.6122	8510140	0.18602	481.246	104.414	99.1738	240.8764	230.8195	101890.7188	162.9828	-0.13097	208.9647	4413980
009	2017-08-19t2325	1503203377.69	adult	198.9433	144.4777	-113.0525	1244.7919	78.0558	80734.6555	254371.5551	4397533.79	507.477	-0.77846	202.443	-0.61996	199.843	-0.63809	327.2142	-0.51563	319.0516	137757.1719	259.1298	-0.75925	301.363	-0.55167	8517400	0.19623	571.891	100.401	95.2432	240.9956	233.8703	101459.1562	154.2957	-0.5845	205.265	4224160
009	2017-08-20t0239	1503215069.22	adult	202.191	147.7254	-109.8049	1252.9515	81.1822	80301.1803	252892.0671	4381787.4902	594.927	-0.22376	198.877	-0.79494	197.8924	-0.74132	304.567	-1.3479	297.7973	127613.5547	253.5999	-1.0026	283.4758	-1.2535	8328570	0.077164	687.654	102.05	98.1883	214.0838	200.8542	89701.0938	154.4573	-0.64847	187.3072	4273630
009	2017-08-20t0800	1503234299.12	adult	207.5326	153.067	-104.4632	1244.3221	79.1595	80307.9873	252986.9576	4385679.2589	532.276	-0.62017	219.274	0.030824	217.5009	0.036026	334.0046	-0.35335	326.5968	139947.9375	275.5275	-0.21387	310.0613	-0.31047	9181870	0.64016	507.519	114.663	110.5276	232.7547	222.7726	97524.2344	170.4308	-0.10859	206.3094	4801380
009	2017-08-20t1116	1503246045.72	adult	210.7956	156.33	-101.2003	1243.3637	81.9088	82522.5645	259934.4221	4595153.013	802.254	1.1138	204.744	-0.60689	202.744	-0.59747	318.9024	-0.91533	312.3605	137446.9219	260.1465	-0.83426	297.2005	-0.81862	8804390	0.40345	864.235	103.978	99.9485	225.5396	215.0964	97207.5625	157.4208	-0.71978	196.7135	4471260
009	2017-08-20t1431	1503257780.18	adult	214.0551	159.5895	-97.9407	1242.9244	79.4969	82405.4656	259612.1143	4540186.7734	626.945	-0.011618	204.482	-0.6395	202.6464	-0.62184	314.7416	-1.085	307.7666	135338.9062	260.5343	-0.84914	294.8215	-0.93364	8782520	0.39696	637.057	106.149	102.4115	221.9044	208.2949	95418.8984	159.9287	-0.69195	194.2925	4559090
009	2017-08-20t1944	1503276533.16	adult	219.2643	164.7987	-92.7316	1274.7534	81.2122	81430.9804	256434.9948	4398465.2609	526.993	-0.66038	203.784	-0.69853	203.7458	-0.60356	332.3204	-0.49837	324.6788	141236.1875	272.8124	-0.41815	309.5392	-0.42226	8654310	0.33151	640.585	102.716	99.0515	236.3406	221.2927	100444.7734	164.3895	-0.63234	202.3966	4362140
009	2017-08-20t2259	1503288260.24	adult	222.5218	168.0562	-89.474	1273.4838	78.1141	81809.2438	257615.9826	4434227.0391	608.331	-0.13266	214.094	-0.27721	212.0264	-0.27285	323.4976	-0.82675	316.2092	138133.4844	268.4143	-0.61167	301.2599	-0.75031	9136030	0.64728	714.946	108.923	104.5278	230.398	217.0589	98379.9531	160.8826	-0.84705	199.9303	4648080
009	2017-08-21t0228	1503300755.67	adult	225.9928	171.5272	-86.0031	1264.391	79.9881	80561.7412	253701.6501	4347377.6657	710.748	0.53724	194.495	-1.1252	193.0212	-1.0812	331.5951	-0.55738	315.6138	139601.5156	265.4661	-0.74658	299.3754	-0.83714	8173640	0.055733	881.501	102.553	97.5796	268.39	239.6228	112992.1719	169.5104	-0.58026	216.3806	4309780
009	2017-08-21t0738	1503319400.52	adult	231.1719	176.7063	-80.824	1246.8003	81.5471	82048.315	258490.0217	4529602.3131	484.001	-0.95094	193.744	-1.1823	191.7591	-1.158	299.1801	-1.7149	291.7935	128049.0859	245.0578	-1.5787	276.6642	-1.7083	8286220	0.15195	496.188	104.513	100.1893	220.3899	209.2738	94326.875	157.1819	-1.1783	192.3838	4469900
009	2017-08-21t1053	1503331109.03	adult	234.4243	179.9587	-77.5716	1287.8629	80.2349	83700.8716	263655.9747	4553266.1501	605.355	-0.14975	184.49	-1.5951	185.3686	-1.442	300.1838	-1.691	292.0734	131180.3125	245.8398	-1.5682	276.109	-1.7418	8050030	0.022807	737.172	100.952	97.756	231.6631	221.3274	101236.7812	160.0269	-1.1277	200.5159	4404950
009	2017-08-21t1616	1503350440.37	adult	239.7941	185.3285	-72.2018	1306.0693	81.2108	83121.8755	261744.6734	4512425.7586	796.206	1.1363	214.564	-0.29151	210.4866	-0.36636	351.3408	0.089221	343.7339	152481.9062	285.6634	-0.021773	326.1007	0.095784	9301570	0.85837	984.046	118.536	111.0559	267.0643	254.3072	115905.9219	189.9293	-0.082741	232.5942	5138650
009	2017-08-21t1931	1503362187.55	adult	243.0572	188.5916	-68.9387	1290.8774	77.9265	83241.0381	262146.114	4484944.3051	608.369	-0.1246	214.268	-0.30458	213.7552	-0.22189	329.5943	-0.68065	321.187	143373.5312	275.3256	-0.44233	306.9941	-0.6226	9302450	0.88769	706.258	116.911	112.2086	242.6948	228.2958	105572.2344	175.9045	-0.68139	211.601	5075690
009	2017-08-21t2247	1503373932.64	adult	246.3197	191.8541	-65.6762	1264.3671	79.2018	83435.8556	262934.9599	4539115.2329	628.572	0.014267	214.105	-0.31334	211.5779	-0.3178	345.2846	-0.13719	332.8401	150198.8125	273.3383	-0.53412	312.7499	-0.41925	9310130	0.92064	692.553	117.301	111.2481	283.2368	264.4022	123208.0312	179.9225	-0.59421	236.4433	5100730
009	2017-08-22t0400	1503392703.58	adult	251.5339	197.0683	-60.462	1265.5576	80.3652	83104.4482	261823.7083	4560030.5995	648.637	0.15481	211.479	-0.43007	211.1262	-0.33386	344.354	-0.17666	334.9422	149449.625	285.1776	-0.074685	321.7424	-0.099065	9160620	0.87569	837.687	118.347	113.3092	275.1693	257.3479	119423.4922	190.1563	-0.31406	236.4111	5126430
009	2017-08-22t0716	1503404444.35	adult	254.7952	200.3296	-57.2007	1294.488	81.7213	83586.9374	263166.5862	4620187.0132	599.444	-0.18546	201.335	-0.89355	200.3279	-0.82256	338.0404	-0.40092	328.4038	147385.625	269.8477	-0.70227	308.6594	-0.59162	8773390	0.65496	706.468	107.121	102.3992	264.3098	249.0499	115239.0938	174.2536	-0.96999	225.0217	4667930
009	2017-08-22t1031	1503416189.08	adult	258.0576	203.592	-53.9383	1250.9204	79.522	80696.8432	254161.7659	4362333.9588	432.068	-1.3575	214.658	-0.2835	212.5736	-0.26331	320.2385	-1.025	313.4309	134820.3906	271.271	-0.65636	301.176	-0.87717	9035390	0.8602	411.527	121.206	115.9728	248.4068	238.5318	104579.2656	180.7268	-0.7935	217.0031	5101810
009	2017-08-22t1446	1503431445.65	adult	262.2955	207.8299	-49.7003	1268.7416	79.5009	77993.3249	245604.6353	4077138.8347	506.101	-0.84563	222.211	0.069734	219.8035	0.075808	333.5356	-0.56832	325.4575	136082.5	283.4843	-0.17322	314.5883	-0.39266	9045540	0.91134	469.708	128.779	122.7844	250.6662	239.4901	102271.8281	194.176	-0.37856	226.3485	5242210
009	2017-08-22t1828	1503444757.94	adult	265.9934	211.5278	-46.0025	1142.9358	79.0367	76308.7	240689.645	4224035.7879	594.785	-0.22059	220.288	-0.01641	219.4018	0.063327	332.9615	-0.59435	325.781	132518.6562	283.3328	-0.19047	314.748	-0.39715	8758220	0.75664	641.1	129.596	125.0465	255.5158	243.7176	101695.2969	197.3452	-0.3347	229.9421	5152470
009	2017-08-22t2228	1503459158.76	adult	269.9936	215.528	-42.0022	1226.1417	81.4663	76678.4588	241568.2185	4067292.6167	678.641	0.37948	222.507	0.093309	220.0222	0.099891	339.7012	-0.36701	333.3267	136220.1875	289.8519	0.066951	319.8027	-0.22124	8900730	0.89617	716.815	125.012	119.9259	246.2879	236.3292	98761.4375	191.6113	-0.62669	222.8016	5000720
009	2017-08-23t0230	1503473686.93	adult	274.0292	219.5636	-37.9666	689.8086	131.0901	48435.8274	157759.403	2997505.8648	437.298	-1.3598	224.101	0.17587	221.9766	0.20225	325.3693	-0.87225	319.9461	82318.4219	283.2172	-0.21949	309.2713	-0.62269	5658100	-1.3094	455.784	126.326	121.2537	241.5152	234.0312	61103.3477	188.9201	-0.80627	220.8222	3189490
009	2017-08-23t0627	1503487958.53	adult	277.9936	223.528	-34.0023	744.9378	79.4426	41089.122	130155.2792	1954482.9378	559.684	-0.47841	224.901	0.22206	222.3854	0.23214	359.2643	0.29871	355.2883	77241.8281	291.8384	0.12984	332.1806	0.21568	4830200	-1.8751	613.189	125.863	120.1621	274.0025	264.4319	58910.5391	197.7566	-0.55763	247.586	2703170
009	2017-08-23t1118	1503505388.02	adult	282.8351	228.3695	-29.1608	665.7426	71.222	36040.5189	114770.8969	1653314.6162	439.728	-1.3647	211.747	-0.41972	212.0196	-0.27076	319.5036	-1.0915	312.7175	60386.1758	276.0088	-0.55015	303.0219	-0.87879	3997360	-2.4595	435.231	117.732	114.4561	234.4933	223.1497	44319.2344	179.01	-1.3448	209.9515	2222550
009	2017-08-23t1428	1503516759.91	adult	285.994	231.5283	-26.0019	769.1805	85.7762	51334.0231	162978.0703	2894515.1508	474.452	-1.1158	239.023	0.94754	234.5533	0.86925	379.5046	0.9885	374.0502	101707.2422	310.6649	0.91132	355.916	1.0761	6393380	-0.72753	496.719	142.67	136.4212	293.5367	284.522	78667.8281	220.7482	0.13305	268.2769	3816130
009	2017-08-23t1828	1503531159.44	adult	289.9938	235.5282	-22.002	748.5059	94.7401	50656.0792	160881.9755	2908192.7587	460.312	-1.2302	237.583	0.89467	235.1783	0.92452	353.3839	0.074104	346.3635	93293.3438	305.8491	0.70226	336.8132	0.3572	6271480	-0.79144	445.162	141.742	137.0043	273.3531	264.8376	72165.2266	214.6655	-0.16994	249.6021	3741550
009	2017-08-23t2302	1503547606.86	adult	294.5626	240.0969	-17.4333	732.9836	94.2034	49164.1363	156142.8061	2797064.0821	444.668	-1.36	240.165	1.052	237.9966	1.1012	356.6927	0.18192	350.4639	91670.0312	307.7796	0.78096	338.5948	0.41251	6153020	-0.8512	461.836	144.151	140.2562	275.3429	262.7523	70763.125	216.2072	-0.2027	247.6294	3693140
009	2017-08-24t0227	1503559958.19	adult	297.9935	243.5279	-14.0024	915.7667	81.2356	59252.1908	187083.9709	3239062.2775	485.745	-1.0567	239.111	1.0178	235.5529	0.99749	366.5624	0.51979	358.1531	113267.7812	308.1898	0.79618	341.8377	0.52514	7383990	0.10115	437.319	147.662	144.7521	283.6599	269.7371	87650.9062	219.4549	-0.15047	253.0078	4559950
009	2017-08-24t0627	1503574358.7	adult	301.9936	247.528	-10.0022	746.3731	95.2558	49629.9305	157656.3874	2806522.2775	466.809	-1.2113	245.178	1.3658	241.6138	1.3548	362.92	0.38732	356.2773	93996.2812	315.9824	1.1347	345.0155	0.63436	6343480	-0.6583	458.945	150.643	146.1809	283.8821	274.5865	73525.4688	228.5813	0.10557	260.2803	3897590
009	2017-08-24t1046	1503589846.34	adult	306.2957	251.8301	-5.7001	740.1762	93.9188	49570.625	157346.3137	2825876.5206	541.509	-0.6413	252.217	1.7817	246.9211	1.6889	437.1814	2.9626	432.2163	113229.9844	331.6563	1.8269	405.4723	2.8741	6518040	-0.49043	444.358	156.258	151.0208	344.2537	336.666	89161.7031	242.732	0.53822	314.3058	4038190
009	2017-08-24t1428	1503603170.27	adult	309.9968	255.5312	-1.999	748.4431	92.74	50226.7936	159375.1166	2873161.1637	691.127	0.52934	254.774	1.9604	249.1985	1.8604	442.3072	3.1357	437.1089	115884.4922	336.1873	2.0342	409.3571	3.0115	6672270	-0.33739	669.901	158.264	152.9153	348.8259	341.2538	91392.375	247.3888	0.63561	316.9695	4144760
009	2017-08-24t1828	1503617563.3	dead	313.9949	259.5293	1.999	736.3279	96.7895	51007.5829	162391.011	3002060.6142	515.643	-0.85654	254.443	1.9878	250.7972	2.0049	395.8884	1.5168	389.2675	105306.3125	328.0815	1.6796	366.6564	1.4144	6760040	-0.2299	473.943	156.828	152.7094	309.4361	297.4803	82310.0078	237.1539	0.18568	279.3459	4166610
010	2017-08-11t1428	1502480000.78	egg	-2.0004	-56.4661	-234.7987	153.4472	29.3533	2954.5083	9421.9022	54141.8662	0	-0.26899	0	-0.41521	0	-0.40846					0	-0.41343	0	-0.4122	0	1.7308	0	0	0				0	-0.40881	0	0
010	2017-08-11t1828	1502494403.61	larva	2.0004	-52.4653	-230.7979	156.0986	27.778	2920.1063	9289.8481	51218.4293	0	-0.46465	0	-0.57596	0	-0.56878					0	-0.57899	0	-0.58279	0	1.0836	0	0	0				0	-0.54398	0	0
010	2017-08-11t2228	1502508794.35	larva	5.9978	-48.4679	-226.8005	155.772	27.2099	3160.305	10081.3146	57422.5965	0	-0.64869	0	-0.73709	0	-0.72942					0	-0.74571	0	-0.75212	0	0.47682	0	0	0				0	-0.68205	0	0
010	2017-08-12t0234	1502523596.39	larva	10.1095	-44.3562	-222.6888	153.9048	27.64	2869.1353	9131.1063	50116.1194	0	-0.82768	0	-0.90389	0	-0.89565					0	-0.91907	0	-0.9256	0	-0.10918	0	0	0				0	-0.82761	0	0
010	2017-08-12t0627	1502537593.08	larva	13.9975	-40.4683	-218.8009	151.1291	28.2609	2826.2876	9003.8704	50037.7618	0	-0.98865	0	-1.0632	0	-1.0544					0	-1.0854	0	-1.0896	0	-0.63084	0	0	0				0	-0.96908	0	0
010	2017-08-12t1028	1502551994.35	larva	17.9978	-36.4679	-214.8005	202.0353	27.4412	4055.2778	12886.9584	69620.5846	299.332	0.21819	187.428	1.3621	186.8516	1.3795	252.3825	-0.6586	244.5859	5804.7974	221.7637	1.2681	238.1326	1.0346	417590	-0.53034	248.814	60.5409	58.6743	145.6639	127.7564	3350.2703	87.8504	0.78024	118.1504	134885
010	2017-08-12t1428	1502566395.42	larva	21.9981	-32.4676	-210.8002	148.2227	27.7894	2722.1408	8673.0778	47362.4528	0	-1.2997	0	-1.3991	0	-1.3888					0	-1.4384	0	-1.4304	0	-1.6165	0	0	0				0	-1.2753	0	0
010	2017-08-12t1828	1502580795.01	larva	25.998	-28.4677	-206.8003	382.5735	41.3998	12191.499	38545.9293	332648.5024	506.679	0.82067	193.255	1.2144	192.5426	1.231	268.8803	-0.561	255.4703	17477.2227	228.2261	1.1018	245.5053	0.84206	1253450	-0.34981	527.176	67.269	65.3029	159.2269	134.9296	10349.748	93.9115	0.71498	116.1829	436307
010	2017-08-12t2228	1502595199.96	larva	29.9994	-24.4664	-202.7989	436.8943	34.6264	12266.6001	38695.5624	296176.3815	382.422	0.1081	194.489	1.1168	193.4751	1.1293	273.3644	-0.55059	262.6524	18042.0527	231.9931	1.0252	250.3228	0.75954	1277790	-0.79305	297.254	68.9716	66.6279	164.017	149.6076	10825.1191	98.2558	0.71474	131.1525	453144
010	2017-08-13t0228	1502609615.99	larva	34.0038	-20.4619	-198.7945	541.1582	50.1162	17904.8099	56605.2532	507761.0427	485.125	0.41017	179.978	0.77874	178.3691	0.78136	307.7833	-0.19057	294.353	29547.1953	228.9582	0.86144	273.6543	0.86906	1715190	-0.67581	509.252	66.6223	62.9687	200.1144	181.785	19210.9844	105.8186	0.79505	150.4981	634910
010	2017-08-13t0628	1502624010.43	larva	38.0023	-16.4634	-194.796	690.722	49.016	26358.7703	83461.0621	828328.1305	800.489	1.6458	173.968	0.55647	170.424	0.52866	438.6805	1.3332	391.4278	61415.2734	220.6103	0.62118	287.359	0.88314	2427200	-0.21402	417.563	62.5768	59.9078	169.9045	152.3953	23786.6328	96.116	0.44402	131.4861	873072
010	2017-08-13t1027	1502638400.15	larva	41.9994	-12.4663	-190.7989	752.7075	47.2949	30744.6228	96979.5158	1039464.8074	572.056	0.48755	178.209	0.48455	177.1791	0.49665	360.9269	0.3889	334.6663	58831.0859	228.3155	0.5795	288.8812	0.76451	2891810	-0.079634	540.938	65.4874	63.3633	170.2073	148.4724	27743.7852	97.994	0.37046	130.7165	1062660
010	2017-08-14t1124	1502728157.5	adult	66.932	12.4663	-165.8663	1022.6823	69.8573	56449.5969	177890.4143	2623027.1321	571.01	-0.30014	179.241	-0.27698	178.635	-0.24612	327.8694	-0.25639	308.2187	97049.3516	231.0424	-0.19389	265.8646	-0.27541	5291550	0.082258	481.299	68.462	67.6176	134.4648	122.6791	39801.5742	96.8411	-0.52624	113.0156	2021140
010	2017-08-14t1428	1502739181.58	adult	69.9943	15.5285	-162.8041	1045.5912	62.9637	54132.6045	170649.3329	2299213.4107	623.618	-0.11851	193.874	0.022123	194.5182	0.085642	369.7716	0.28343	344.9878	105015.1328	243.7382	0.012577	288.823	0.0211	5497870	0.032841	712.586	75.4718	73.7676	177.8481	159.4047	50508.8516	107.4354	-0.18191	140.3092	2140230
010	2017-08-14t1827	1502753581.99	adult	73.9944	19.5287	-158.8039	1016.0528	66.9098	54675.5315	172344.673	2445076.0379	505.849	-0.65586	176.29	-0.44776	178.4287	-0.34276	307.9725	-0.58766	289.4319	88388.1016	230.5562	-0.30673	263.2709	-0.38763	5046480	-0.73004	420.41	69.7593	68.7051	151.1517	139.4105	43380.5234	101.1547	-0.52774	123.3518	1996930
010	2017-08-14t2228	1502767981.72	adult	77.9943	23.5286	-154.804	1111.303	70.9731	61912.7111	195036.2464	2888944.5217	641.914	-0.099169	193.645	-0.035782	191.1934	-0.049687	357.1784	0.19506	331.294	115725.8125	239.531	-0.16182	281.2478	-0.12832	6270040	0.26082	587.477	78.0797	75.5996	185.5281	164.5458	60111.0938	111.1751	-0.18048	144.8423	2528140
010	2017-08-15t0227	1502782381.07	adult	81.9941	27.5284	-150.8042	1105.7817	67.7704	58664.2694	184767.7196	2601544.4922	583.201	-0.40616	193.848	-0.069976	191.739	-0.075626	333.4489	-0.16251	312.3352	102702.25	238.3165	-0.27551	275.1528	-0.2867	5958490	-0.42789	627.494	78.3914	76.5957	157.8974	145.0906	48632.3945	108.0467	-0.4234	131.0136	2409600
010	2017-08-15t0627	1502796780.85	adult	85.9941	31.5283	-146.8043	1114.9737	69.7412	63174.2544	199055.9041	2984134.3671	518.776	-0.73306	194.783	-0.068254	192.6498	-0.077092	315.8928	-0.4819	297.2879	104560.5	237.2653	-0.3892	268.9845	-0.4734	6434650	-0.21424	405.002	76.0992	74.3681	158.5108	147.1003	52467.0664	106.048	-0.6386	131.0697	2513940
010	2017-08-15t1028	1502811184.26	adult	89.995	35.5293	-142.8033	1156.346	69.2815	68320.3277	215543.6501	3288954.2057	578.595	-0.46936	169.729	-1.1425	166.6956	-1.1726	282.7244	-1.2965	271.4813	100932.6094	222.389	-1.0389	254.2908	-0.97497	6058640	-0.81128	606.147	66.3852	62.8147	201.9867	180.9103	72109.2578	106.7631	-0.71923	152.2716	2369690
010	2017-08-15t1428	1502825585.04	adult	93.9952	39.5295	-138.8031	1140.4809	71.4459	66885.5582	210838.8124	3244160.3599	968.446	1.4246	171.412	-1.173	165.8316	-1.3118	331.69	-0.02862	307.2766	116091.5078	237.678	-0.53931	281.1632	-0.23248	5987940	-1.0437	1254.33	86.0694	78.4567	301.621	266.37	105567.3438	150.511	1.733	224.5598	3006660
010	2017-08-15t1828	1502839983.75	adult	97.9949	43.5291	-134.8035	1218.6531	68.491	66528.8893	209457.7154	3076960.0718	650.48	-0.12223	192.029	-0.29658	190.5681	-0.27631	340.121	0.25382	319.5684	118702.2188	240.9616	-0.46312	281.3382	-0.26094	6684330	-0.46314	701.974	79.4896	75.8112	216.6335	193.498	75605.0938	120.8472	-0.11572	167.0633	2766960
010	2017-08-15t2227	1502854383.12	adult	101.9947	47.529	-130.8036	1101.9861	70.5432	64440.9863	202987.1372	3188234.8134	591.188	-0.4085	176.357	-1.0595	174.2975	-1.0474	299.1745	-0.92279	285.2793	100821.8203	222.4798	-1.3029	261.4908	-1.0449	5934940	-1.327	635.666	70.8996	67.2609	216.2525	196.0634	72877.0781	112.8711	-0.70072	163.3346	2385980
010	2017-08-16t0228	1502868784.07	adult	105.995	51.5292	-126.8034	1191.7296	70.7484	72964.0283	229938.5122	3692407.3609	991.45	1.5741	172.642	-1.2754	171.3373	-1.2245	275.9947	-1.624	265.2941	105153.9844	218.6555	-1.5202	247.0687	-1.6357	6576100	-0.76956	1190.26	71.1778	68.7835	173.7639	158.6062	66204.0391	105.0508	-1.2826	138.1565	2711230
010	2017-08-16t0627	1502883182.65	adult	109.9946	55.5288	-122.8038	1168.4664	70.2501	65264.5565	205445.5322	3101900.5396	604.579	-0.33318	182.989	-0.83309	182.5173	-0.75569	284.9254	-1.3636	274.0099	97444.5	229.5841	-1.1035	257.7776	-1.2709	6247440	-1.2009	685.07	73.393	71.2324	170.7427	152.4853	58394.0156	107.2954	-1.2575	136.5343	2505710
010	2017-08-16t1027	1502897583.18	adult	113.9947	59.529	-118.8036	1215.7027	71.872	73232.6202	230802.7985	3647705.6449	676.442	0.023665	190.557	-0.5158	191.7792	-0.36834	311.8319	-0.51541	296.4192	119431.6172	245.4983	-0.46858	278.6942	-0.50936	7283870	-0.24033	779.716	81.0486	77.8838	229.262	204.4465	87807.3359	125.9101	-0.23087	173.4291	3098000
010	2017-08-16t1427	1502911981.93	adult	117.9944	63.5286	-114.804	1220.8002	77.7963	73086.4883	230270.4136	3679535.537	600.964	-0.34569	202.484	0.014421	200.2787	-0.010177	327.1883	-0.011166	310.7051	124985.9219	250.6459	-0.29453	288.3699	-0.1741	7728820	0.12444	680.003	91.3746	87.8335	217.5367	194.1188	83099.0156	131.054	-0.02061	173.9479	3487770
010	2017-08-16t1827	1502926383.98	adult	121.9949	67.5292	-110.8034	1226.2805	70.0112	71697.9021	225889.2642	3502406.7706	585.32	-0.41618	198.258	-0.2233	196.7839	-0.2086	308.522	-0.62903	296.0063	115695.7344	246.4593	-0.52366	276.8279	-0.66348	7430910	-0.25167	642.079	82.732	79.4947	194.8655	175.2214	73074.5781	121.7183	-0.692	157.4346	3100880
010	2017-08-17t1317	1502994181.33	adult	140.8275	86.3618	-91.9708	1209.7585	73.6499	74047.7474	233335.785	3777624.3565	496.017	-0.85403	207.861	0.082396	207.4114	0.13614	308.9226	-0.66998	299.269	119553.0625	258.7469	-0.1989	284.7648	-0.55518	8034040	0.071891	557.715	94.5956	91.8077	194.3685	180.4951	75220.625	134.164	-0.34845	164.6586	3656210
010	2017-08-17t1428	1502998381.21	adult	141.9942	87.5284	-90.8042	732.2257	110.78	50356.2885	161620.2589	2988140.5199	707.517	0.32248	196.299	-0.49237	194.0884	-0.50834	315.3224	-0.43647	308.2426	82929.8047	246.0914	-0.77332	287.107	-0.47251	5150690	-2.7321	916.747	86.082	82.0898	227.4511	219.534	59819.6445	129.7351	-0.66775	187.1323	2258710
010	2017-08-17t1828	1503012781.77	adult	145.9943	91.5286	-86.804	1273.1335	76.6789	75349.294	237279.632	3761455.1954	471.129	-0.98948	203.955	-0.1548	203.1914	-0.1104	309.7436	-0.67519	302.5575	122038.9688	261.7438	-0.12767	290.1385	-0.39698	8027270	-0.0041829	658.072	94.3121	90.954	204.495	190.1348	80571.0312	137.3503	-0.26055	173.5663	3711940
010	2017-08-17t2227	1503027180.7	adult	149.994	95.5283	-82.8043	1262.6323	74.9962	77693.5435	244752.7952	3975709.7023	622.235	-0.12335	184.248	-1.1568	181.802	-1.1672	286.3873	-1.5935	278.8843	116273.2266	237.6431	-1.2458	266.7702	-1.4233	7473080	-0.57568	688.727	83.9953	80.4708	194.5612	182.0561	78991.8672	128.0356	-0.97026	161.1203	3406850
010	2017-08-18t0228	1503041581.63	adult	153.9943	99.5286	-78.804	820.1733	113.4315	51784.0375	169783.2058	2928036.3922	420.597	-1.2862	165.256	-2.1009	163.1722	-2.0693	254.5677	-2.8402	247.1353	69242.4141	214.3217	-2.298	237.0361	-2.6961	4486870	-3.3348	465.772	75.9021	73.6605	161.5157	149.0671	43932.2812	110.7964	-2.1423	137.5104	2060820
010	2017-08-18t0627	1503055981.66	adult	157.9943	103.5286	-74.804	1249.2399	75.0514	75636.9245	238132.2304	3858918.2236	557.18	-0.48991	206.152	-0.15357	205.2606	-0.11528	332.0538	0.081896	326.4435	131161.2656	268.6383	0.032005	310.9122	0.30767	8142190	-0.025481	600.607	97.4845	93.7427	225.0963	216.6814	88913.0547	146.4426	0.013828	197.2758	3850250
010	2017-08-18t1027	1503070381.2	adult	161.9942	107.5284	-70.8042	1174.9656	74.0054	74369.2378	234451.599	3885137.1565	722.339	0.49364	219.973	0.4685	217.4419	0.41552	333.4193	0.096045	323.3161	129366.7031	273.4843	0.19304	308.1965	0.14338	8534730	0.29094	795.432	100.291	95.8029	229.0728	210.037	88880.2656	149.419	0.080835	187.3319	3891180
010	2017-08-18t1427	1503084781.64	adult	165.9943	111.5286	-66.804	1278.6396	75.0488	76713.509	241479.1503	3935819.0063	788.67	0.90217	193.901	-0.78562	190.8603	-0.82847	329.7334	-0.084885	319.1859	132223.0938	257.1309	-0.53754	300.4677	-0.2193	7770770	-0.37608	900.094	87.3446	82.6754	233.0034	219.5505	93434.3672	135.6544	-0.8104	187.9844	3500420
010	2017-08-18t1828	1503099177.37	adult	169.9931	115.5274	-62.8052	1147.7886	76.7056	74922.1919	236193.0484	4040725.2559	444.823	-1.166	211.56	0.0025015	209.528	-0.013703	332.9	-0.012362	326.3403	130163.8984	264.5857	-0.26597	305.5179	-0.066465	8261420	0.023688	483.583	105.999	101.4703	262.5559	255.2364	102659.3672	153.47	0.079446	228.2407	4139240
010	2017-08-18t2340	1503117922.48	adult	175.2001	120.7343	-57.5982	1255.6225	75.2136	77201.683	243047.6988	4031588.2788	618.66	-0.1103	203.986	-0.3832	202.1242	-0.3809	329.9964	-0.17752	320.3269	133318.5312	265.1556	-0.29501	303.1706	-0.2221	8221230	-0.015132	681.331	92.9926	89.1097	220.6283	202.8956	89133.8125	140.6097	-0.728	181.8239	3747880
010	2017-08-19t0251	1503129401.2	adult	178.3886	123.9229	-54.4097	1305.5153	80.0694	76884.7397	242722.2538	3923499.6965	664.124	0.1701	191.12	-0.9834	192.5164	-0.82324	300.9586	-1.2713	292.8112	120985.3438	249.4809	-0.9573	279.5406	-1.1808	7677660	-0.42973	835.833	93.4454	90.9839	218.4122	206.4855	87801.7031	146.9523	-0.4761	186.6688	3753890
010	2017-08-19t0627	1503142376.13	adult	181.9928	127.527	-50.8056	1210.3375	76.1619	78531.1467	247399.5766	4251621.8438	585.76	-0.30893	210.254	-0.15374	210.7365	-0.054301	350.208	0.48215	338.7478	143585.2812	276.2311	0.079099	314.427	0.13434	8607180	0.26421	704.404	105.477	102.2163	280.4412	260.5611	114980.875	159.9614	0.077719	213.961	4317910
010	2017-08-19t1130	1503160526.28	adult	187.0345	132.5687	-45.7639	1291.047	80.8289	81444.5478	256568.141	4305150.3561	451.777	-1.1349	188.728	-1.1319	185.5459	-1.1651	336.9615	-0.051401	325.2199	143208.625	256.949	-0.72936	303.0777	-0.3608	8018510	-0.16924	555.326	98.6964	94.0874	287.7343	268.8496	122287.0625	157.6746	-0.15566	227.7876	4193320
010	2017-08-19t1441	1503171986.64	adult	190.2179	135.7522	-42.5804	1206.5351	70.1956	72950.1838	229756.0861	3673904.4725	944.351	1.93	216.09	0.037078	213.7937	0.014208	336.9182	-0.085457	324.8553	128365.8281	272.8748	-0.1384	308.5404	-0.18764	8229350	-0.014437	1117.75	112.822	108.0761	254.4575	232.8636	96948.3125	168.5898	0.2625	211.6289	4296600
010	2017-08-19t2012	1503191853.49	adult	195.7365	141.2707	-37.0619	1165.1305	74.0051	70947.383	223574.2343	3569612.151	544.675	-0.54729	228.172	0.50995	226.1739	0.49076	346.0627	0.18553	335.7353	128389.2812	285.2074	0.28073	318.9545	0.14452	8448060	0.14401	602.644	119.066	114.5309	253.5945	238.1386	94083.5469	173.7915	0.34142	214.5165	4408430
010	2017-08-19t2325	1503203398.94	adult	198.9435	144.4778	-33.8548	1216.3225	73.1311	72879.7543	229484.1983	3682863.3098	423.267	-1.3079	219.01	0.088673	217.0383	0.081308	319.5549	-0.78751	313.0242	121750.4219	274.508	-0.16655	302.8333	-0.49642	8332460	0.073094	400.517	116.308	112.5861	224.8752	216.6752	85677.4375	168.7823	0.037701	200.4956	4425070
010	2017-08-20t0239	1503215090.39	adult	202.1912	147.7254	-30.6072	1278.7269	74.4713	77194.5788	243789.1848	3918152.6397	629.636	-0.0042681	235.187	0.74986	232.7421	0.70984	360.4796	0.63274	350.4926	145273.2656	297.1381	0.66897	333.8581	0.63184	9475430	0.82896	576.575	121.871	116.6387	258.8398	242.7947	104312.4219	181.5167	0.49352	221.7918	4910080
010	2017-08-20t0800	1503234320.59	adult	207.5329	153.0672	-25.2654	1068.1685	75.22	66298.3144	208943.0389	3433390.5566	558.852	-0.45034	240.792	0.94166	239.2719	0.93903	359.8179	0.55898	347.8195	124856.7969	300.4894	0.74287	333.2043	0.5524	8333330	0.094024	651.994	128.159	123.8784	267.6169	254.1457	92863.0469	189.2279	0.66777	228.2019	4435320
010	2017-08-20t1116	1503246067.11	adult	210.7958	156.3301	-22.0025	1072.1247	73.9369	64786.9157	204211.6124	3267553.4569	620.338	-0.055291	241.2	0.93364	239.531	0.92689	357.3406	0.44206	346.5084	121138.4688	300.2362	0.70258	332.0987	0.48047	8161970	-0.0066517	588.509	133.081	129.3992	275.7142	256.5925	93467.1094	194.8653	0.81008	234.8293	4503310
010	2017-08-20t1431	1503257801.64	adult	214.0554	159.5897	-18.7429	1026.735	73.2047	62981.4639	198529.4242	3241262.203	557.791	-0.45812	243.945	1.0276	242.3749	1.0252	362.876	0.61498	351.6855	119386.2031	302.6197	0.76632	336.5425	0.61769	8024560	-0.084137	561.58	137.339	133.6679	281.6261	261.0551	92654.9844	201.9109	1.0083	240.6831	4517750
010	2017-08-20t1944	1503276554.49	adult	219.2645	164.7988	-13.5338	956.2863	72.3853	59104.116	186443.0577	3070570.0541	534.735	-0.61011	247.382	1.1488	245.4697	1.1336	369.0311	0.79672	358.8528	114030.6094	307.3009	0.91112	342.3067	0.79474	7626300	-0.31888	621.845	143.219	140.4502	289.7699	271.5795	89538.9062	208.9817	1.1584	247.1312	4415170
010	2017-08-20t2259	1503288281.52	adult	222.522	168.0563	-10.2763	918.9949	73.4384	56869.9885	179478.1147	2957311.9569	586.298	-0.27617	250.096	1.2528	247.8824	1.2257	371.6501	0.86993	360.1177	110380.0781	310.4995	1.0155	344.7638	0.86459	7421840	-0.43548	586.298	147.383	144.6978	296.4841	278.1604	88055.7891	214.0777	1.2801	253.8311	4373750
010	2017-08-21t0228	1503300777.01	adult	225.993	171.5273	-6.8053	857.3954	73.2117	53443.6168	168828.901	2778143.2045	590.924	-0.24648	253.514	1.3965	250.6348	1.3422	376.3611	1.0178	362.7365	105004.7344	314.2889	1.1488	346.8486	0.92474	7070240	-0.64185	641.746	152.374	150.3986	302.6862	283.747	84449.4531	217.8245	1.3438	259.5314	4249550
010	2017-08-21t0738	1503319421.99	adult	231.1722	176.7064	-1.6262	901.6029	73.262	55369.9886	174781.7435	2882576.2684	565.99	-0.41081	253.183	1.3789	251.2979	1.3716	374.6702	0.93624	364.3262	108654.3672	313.764	1.1068	348.4049	0.95426	7321050	-0.45788	578.7	153.137	151.0638	301.9651	284.0522	87569.875	221.8385	1.3649	262.1111	4428110
010	2017-08-21t1053	1503331130.36	dead	234.4245	179.9588	1.6262	958.0038	76.392	61274.2007	193403.7677	3242250.3025	576.674	-0.34001	248.809	1.1981	246.8664	1.1943	370.8535	0.78909	361.1036	118673.1016	309.8776	0.94703	343.1307	0.74601	7951430	-0.039666	593.574	148.798	145.6912	298.8051	280.1061	95617.6406	221.353	1.2568	258.9694	4755290
012	2017-08-11t1428	1502480041.22	egg	-2.0006	-56.4637	-246.6836	153.9048	27.64	2869.1353	9131.1063	50116.1194	0	-0.26898	0	-0.41521	0	-0.40845					0	-0.41342	0	-0.41219	0	1.7308	0	0	0				0	-0.4088	0	0
012	2017-08-11t1828	1502494445.56	larva	2.0006	-52.4625	-242.6824	145.4624	40.643	3129.8323	10289.7635	66167.8937	0	-0.46466	0	-0.57597	0	-0.56879					0	-0.579	0	-0.5828	0	1.0835	0	0	0				0	-0.54399	0	0
012	2017-08-11t2228	1502508835.07	larva	5.9977	-48.4654	-238.6853	165.122	27.922	3174.4843	10085.968	56271.4045	0	-0.64868	0	-0.73709	0	-0.72942					0	-0.7457	0	-0.75211	0	0.47683	0	0	0				0	-0.68205	0	0
012	2017-08-12t0234	1502523636.94	larva	10.1093	-44.3538	-234.5737	156.044	27.4168	2972.5242	9455.7358	52257.7549	0	-0.82767	0	-0.90388	0	-0.89564					0	-0.91907	0	-0.92559	0	-0.10915	0	0	0				0	-0.82761	0	0
012	2017-08-12t0627	1502537633.63	larva	13.9973	-40.4658	-230.6857	153.6189	27.5371	2939.9053	9357.1232	51659.0186	0	-0.98864	0	-1.0632	0	-1.0543					0	-1.0854	0	-1.0896	0	-0.63081	0	0	0				0	-0.96907	0	0
012	2017-08-12t1028	1502552035.25	larva	17.9977	-36.4653	-226.6853	184.9715	30.66	3776.7888	12067.7542	67551.8369	511.566	1.1862	220.228	1.8156	217.7701	1.8096	336.0073	0.24681	309.1941	7056.1538	272.1268	1.8422	299.836	1.6289	454550	-0.47658	409.075	68.2351	64.4202	204.6862	171.5877	4298.4097	106.4815	1.1831	150.7115	140837
012	2017-08-12t1428	1502566436.28	larva	21.998	-32.4651	-222.685	156.304	27.0018	2930.0289	9316.4819	50529.5957	0	-1.2997	0	-1.3991	0	-1.3888					0	-1.4384	0	-1.4304	0	-1.6164	0	0	0				0	-1.2753	0	0
012	2017-08-12t1828	1502580835.74	larva	25.9979	-28.4652	-218.6851	398.7603	35.3429	10949.1529	34579.1078	253550.7568	453.546	0.58281	187	1.1242	189.4231	1.1857	268.5843	-0.5643	259.8809	15846.4756	231.0735	1.1358	250.1394	0.88826	1099380	-0.5612	481.482	65.5283	64.164	150.1438	132.3941	8858.4844	92.6847	0.68685	114.2366	385241
012	2017-08-12t2228	1502595241.64	larva	29.9995	-24.4636	-214.6835	505.1623	45.3281	17466.0812	55287.8174	504852.5325	321.919	-0.16093	143.264	0.36074	139.3551	0.32627	226.122	-1.0888	219.613	21029.3496	193.5084	0.55409	212.5502	0.37563	1329200	-0.7244	311.963	52.3062	50.6532	128.4756	117.0242	11948.2295	79.8611	0.27927	102.0773	485297
012	2017-08-13t0228	1502609660.29	larva	34.0047	-20.4584	-210.6783	434.414	30.9367	10754.0635	33916.5592	222901.6233	422.263	0.1322	254.005	1.8978	253.159	1.9176	337.6814	0.15718	328.9628	19585.5234	295.0798	1.6924	318.611	1.3357	1472720	-0.99155	317.959	83.689	81.8055	175.0228	162.8692	10151.3213	113.8319	0.99123	149.171	485229
012	2017-08-13t0628	1502624053.92	larva	38.0029	-16.4602	-206.6801	580.0675	37.1852	16346.5322	51647.3002	383204.1886	618.176	0.84379	237.955	1.5483	236.1839	1.5526	337.0103	0.12433	319.1222	29656.9102	279.718	1.3849	304.9056	1.0694	2086390	-0.64703	567.185	87.9339	84.2778	218.0516	194.0146	19188.5391	125.2112	1.1825	170.11	771004
012	2017-08-13t1027	1502638442.25	larva	41.9997	-12.4634	-202.6833	632.5355	47.7164	25676.7318	81119.6832	862151.1368	1320.18	3.7602	222.717	1.1928	216.6241	1.1269	648.2699	3.8824	586.828	88164.7031	278.7456	1.2505	416.8131	2.1546	3018490	0.077549	775.544	83.4582	80.4403	201.5408	177.8302	27409.5469	120.6308	0.96778	155.3526	1131110
012	2017-08-14t1124	1502728178.68	adult	66.9265	12.4634	-177.7565	1036.351	61.0251	53871.1157	169779.2597	2303084.0477	699.459	0.24425	218.449	0.60036	219.0349	0.65954	416.5739	0.94759	391.181	117890.3984	265.8723	0.47284	306.508	0.29321	6167250	1.0374	513.713	78.8337	78.062	160.2702	142.9835	45356.4727	108.8106	-0.064506	130.6119	2225630
012	2017-08-14t1428	1502739202.79	adult	69.9887	15.5256	-174.6943	938.7699	62.6359	46727.8681	147456.9175	1923889.3786	648.118	-0.013897	219.818	0.64287	218.0547	0.64957	398.5125	0.68098	383.4327	98034.0859	266.221	0.474	314.4702	0.39961	5387740	-0.085372	408.282	82.9612	81.7792	154.7239	144.4298	38062.082	111.4387	-0.018929	131.9238	2033380
012	2017-08-14t1827	1502753603.22	adult	73.9888	19.5258	-170.6942	1144.0556	65.7126	64088.9416	202057.2156	2941800.3956	573.207	-0.36392	203.282	0.24141	204.6093	0.32583	361.4701	0.20253	352.6438	121453.9531	261.2306	0.36722	304.9521	0.27196	6815840	1.1547	624.628	75.4788	73.9958	169.1221	153.0762	56825.043	108.3863	-0.21994	135.2105	2530730
012	2017-08-14t2228	1502768003.02	adult	77.9888	23.5257	-166.6942	1041.4166	70.5196	60154.6957	189527.1442	2923569.0949	427.907	-1.0426	169.721	-0.70563	166.4346	-0.74198	269.7735	-1.1982	263.0808	84978.6484	225.6956	-0.49689	250.4481	-0.66087	5333820	-0.72228	474.347	67.9477	65.9418	153.1744	139.7091	48249.9219	101.3108	-0.62863	124.8169	2135390
012	2017-08-15t0227	1502782402.17	adult	81.9886	27.5255	-162.6945	1033.066	71.5002	61558.3628	194110.203	3071193.2284	365.017	-1.3949	162.418	-1.1004	160.1008	-1.1081	270.0865	-1.2851	261.4669	86967.8594	213.8224	-0.97911	244.0595	-0.90961	5226930	-1.1814	379.733	64.7972	62.6931	143.3233	133.5062	46150.1016	96.6564	-0.99846	119.9892	2085300
012	2017-08-15t0627	1502796802.04	adult	85.9885	31.5254	-158.6945	1256.2728	73.011	72694.2473	229101.0109	3541600.0317	563.68	-0.52325	155.868	-1.5222	153.6304	-1.5202	275.2965	-1.3397	265.6878	104887.9844	202.8101	-1.5359	241.4327	-1.127	5923600	-0.73394	699.834	61.7845	59.6399	153.7956	139.0865	58596.1406	92.7243	-1.3616	120.0638	2348060
012	2017-08-15t1028	1502811205.92	adult	89.9896	35.5265	-154.6934	1254.5046	70.7123	71717.5893	225822.8439	3490818.7688	571.23	-0.50468	162.066	-1.4611	159.5808	-1.4633	274.9416	-1.4887	264.8493	103378.0234	210.637	-1.4825	246.7032	-1.1924	6078110	-0.79137	629.307	67.0762	64.0492	177.8366	158.5084	66866.5469	102.4956	-0.96282	137.0014	2515630
012	2017-08-15t1428	1502825606.37	adult	93.9897	39.5266	-150.6933	1089.316	69.7769	66010.9405	208103.8138	3302176.0777	936.268	1.2678	188.73	-0.40384	184.3996	-0.50558	351.5251	0.51615	329.4495	121276.1406	256.3508	0.2232	303.6172	0.52335	6502710	-0.52366	1187.85	89.838	84.1902	292.9655	262.5794	101073.0938	147.3753	1.5486	215.7124	3095370
012	2017-08-15t1828	1502840005.05	adult	97.9893	43.5263	-146.6937	1188.6438	76.88	71251.4766	224565.9521	3584908.5093	961.742	1.4042	177.113	-0.97859	172.7482	-1.0709	335.8276	0.13006	312.5738	125263.6875	239.3229	-0.53218	287.7093	-0.027289	6591240	-0.5572	1278.24	74.3528	68.3847	274.8384	234.3793	102514.7266	125.6597	0.17179	192.5214	2767040
012	2017-08-15t2227	1502854404.32	adult	101.9891	47.5261	-142.6939	1077.9029	72.0721	65064.2662	205097.616	3250050.3255	698.489	0.11933	178.872	-0.94294	172.7927	-1.1153	329.7773	-0.017261	311.4189	112124.2656	249.4047	-0.15462	289.7107	0.018589	6077710	-1.1818	863.723	77.0875	70.8991	263.7333	232.8299	89669.3359	132.2022	0.46491	194.64	2619280
012	2017-08-16t0228	1502868805.32	adult	105.9894	51.5263	-138.6936	1090.5905	72.1672	68192.1861	215088.3224	3492974.5528	574.362	-0.486	188.497	-0.53552	186.8719	-0.51781	318.4912	-0.3337	309.1364	113382.8594	251.5557	-0.11061	286.1989	-0.14921	6708050	-0.63507	536.128	84.0833	81.6939	213.0877	195.2219	75859.2344	128.7363	0.15684	171.751	2992270
012	2017-08-16t0627	1502883203.86	adult	109.989	55.5259	-134.694	1192.653	78.1393	73463.5746	231576.8376	3833682.1232	642.397	-0.14605	190.081	-0.49974	187.1851	-0.54176	327.9833	-0.019277	312.0104	125945.5938	252.1382	-0.13387	294.132	0.11757	7285250	-0.14139	841.792	82.4503	77.6087	246.7127	217.3109	94737.6875	135.8252	0.48493	189.5609	3160070
012	2017-08-16t1027	1502897604.28	adult	113.9891	59.5261	-130.6939	1086.1488	68.7247	64386.3774	202995.0588	3164985.6353	592.568	-0.391	210.379	0.42256	209.7997	0.46357	313.2502	-0.46985	304.3513	105565.2969	260.8298	0.19232	288.9339	-0.11646	7073990	-0.455	621.056	94.3205	91.9226	197.9118	182.6262	66696.2812	130.5608	0.053998	159.4806	3171530
012	2017-08-16t1427	1502912003.16	adult	117.9888	63.5257	-126.6942	1239.8736	75.3344	75343.3353	237401.7744	3815175.3624	541.187	-0.64215	226.39	1.1538	224.7735	1.1287	355.2725	0.9114	339.9817	139977.375	276.0226	0.80198	312.342	0.75094	8906630	1.3304	500.748	99.7635	96.306	218.6945	203.1017	86165.6406	140.8326	0.58058	179.7032	3924900
012	2017-08-16t1827	1502926405.32	adult	121.9894	67.5263	-122.6936	1189.521	74.728	74458.9921	234616.806	3872566.0096	510.181	-0.79407	183.677	-0.92136	182.797	-0.862	309.5353	-0.59495	293.2969	120409.2344	250.2713	-0.35829	280.2661	-0.52963	7134190	-0.55393	431.564	81.8254	80.1444	185.4846	170.0742	72153.5	124.4852	-0.52026	153.5593	3178180
012	2017-08-17t1317	1502994202.21	adult	140.8219	86.3588	-103.8611	1334.6328	95.3391	81513.3808	257540.123	4253783.7841	486.351	-0.90738	186.669	-0.95163	183.196	-1.0161	314.8587	-0.44867	307.4964	134129.8125	250.3457	-0.57064	288.5352	-0.40033	7941100	-0.018198	493.696	81.9521	76.8151	237.3609	230.349	101115.7344	131.4314	-0.52804	200.1935	3486330
012	2017-08-17t1428	1502998402.04	adult	141.9885	87.5254	-102.6945	1280.2559	75.3825	80047.6288	252136.3142	4168182.4654	550.875	-0.54775	201.035	-0.26092	201.8221	-0.13982	319.5505	-0.27812	309.552	133572.125	268.0301	0.19918	295.9148	-0.1095	8394800	0.40473	556.613	92.5199	91.0775	199.8107	188.814	83520.8672	137.4958	-0.15527	170.7816	3863450
012	2017-08-17t1828	1503012802.64	adult	145.9887	91.5256	-98.6943	1193.0684	76.6885	75975.0749	239418.3329	4036786.522	683.488	0.21162	197.83	-0.45472	195.3738	-0.48354	341.6193	0.52733	331.1941	135622.8438	274.778	0.45145	314.6178	0.62031	7840010	-0.1827	845.421	84.2881	78.6589	237.2066	219.0501	94171.0391	140.1128	-0.077647	194.059	3340340
012	2017-08-17t2227	1503027201.41	adult	149.9883	95.5253	-94.6947	1140.9984	79.4103	69432.3135	218897.3747	3621425.5048	730.873	0.49983	193.449	-0.70652	191.5199	-0.70374	304.7034	-0.89668	293.2716	110607.3203	250.9673	-0.65512	280.2628	-0.8611	7014060	-1.0067	802.241	88.7139	85.3347	216.8972	198.6824	78733.7031	133.867	-0.58792	173.5508	3216590
012	2017-08-18t0228	1503041602.47	adult	153.9886	99.5256	-90.6944	1267.1756	74.8957	76552.597	241078.1286	3885479.3243	504.571	-0.7984	219.306	0.51781	219.0428	0.56862	317.8907	-0.42356	306.102	127156.3047	267.0368	0.0093779	292.6418	-0.39463	8768500	0.58648	468.474	101.758	99.8632	199.4037	185.8102	79761.4844	141.7614	-0.17536	170.1393	4068600
012	2017-08-18t0627	1503056002.59	adult	157.9887	103.5256	-86.6943	1171.4653	81.7811	75161.7501	236930.7655	4030128.6573	564.539	-0.44664	221.726	0.59366	224.5558	0.78701	337.6885	0.29587	329.2413	132373.9062	285.2978	0.75246	315.7312	0.50572	8683220	0.45894	546.015	102.852	100.6518	249.0157	235.5337	97614.1719	152.3718	0.37955	207.2898	4027870
012	2017-08-18t1027	1503070401.94	adult	161.9885	107.5254	-82.6945	1174.9977	75.3424	71817.118	226297.6901	3640923.4436	762.472	0.73213	224.798	0.69666	226.0021	0.80997	348.4621	0.66324	341.7851	130673.2812	286.1472	0.73145	321.2066	0.6721	8426790	0.19729	921.938	107.102	103.2187	241.6274	230.5255	90610.2656	159.454	0.67394	209.5387	4014830
012	2017-08-18t1427	1503084802.31	adult	165.9886	111.5255	-78.6944	1239.5722	76.6532	77393.1707	243821.424	4060997.2774	549.446	-0.53306	204.112	-0.31031	209.8509	0.032957	317.8826	-0.52759	307.1788	128424.5625	265.9954	-0.16706	292.4999	-0.53927	8242660	0.020002	522.624	100.882	100.9968	213.6618	200.985	86319.3594	147.9708	-0.11404	182.7423	4073930
012	2017-08-18t1828	1503099198.24	adult	169.9875	115.5244	-74.6955	1128.2161	76.6508	71372.4476	225110.6025	3789487.8858	552.559	-0.51416	226.136	0.67122	223.4713	0.60969	346.4837	0.49069	334.3336	129238.4141	277.6745	0.27264	313.4785	0.24988	8420410	0.15276	470.577	109.446	106.2553	230.9996	211.7016	86162.8594	150.9118	-0.059083	186.0229	4075340
012	2017-08-18t2340	1503117943.12	adult	175.1944	120.7313	-69.4886	1213.148	75.4869	77103.3509	242868.0164	4110050.7084	593.221	-0.26547	223.833	0.51315	224.1952	0.59086	320.5363	-0.52441	312.7852	129176.1094	274.7124	0.092126	299.9519	-0.34836	9002540	0.59323	616.037	111.88	109.8031	212.4681	199.9881	85624.6562	154.0608	-0.03526	184.2282	4499830
012	2017-08-19t0251	1503129421.96	adult	178.3829	123.9199	-66.3001	1216.0734	76.2166	75884.6267	238989.1151	4032754.9156	480.973	-0.95105	222.444	0.42009	220.881	0.41624	327.254	-0.31216	314.8443	129592.5781	270.3768	-0.11722	298.99	-0.42235	8809020	0.43035	458.627	111.406	108.1411	230.9221	213.9345	91445.1719	154.1285	-0.11709	188.9527	4411800
012	2017-08-19t0627	1503142396.8	adult	181.9871	127.524	-62.6959	1267.1754	74.3376	71395.8196	224725.044	3458635.7122	1074.36	2.6989	198.56	-0.6719	196.3361	-0.67666	339.0944	0.079376	324.9471	126821.3125	268.9981	-0.20833	305.8736	-0.19638	7412460	-0.62056	1187.8	94.1379	90.0781	261.67	241.7093	97864.5625	150.3512	-0.38799	203.2844	3514260
012	2017-08-19t1130	1503160547.07	adult	187.0288	132.5657	-57.6542	1198.4003	78.1813	76568.7065	241252.321	4121272.4526	599.506	-0.21901	222.681	0.35178	220.9638	0.34491	332.7552	-0.20279	324.3156	133102.0938	275.0891	-0.018469	306.5153	-0.22926	8891660	0.45503	664.97	109.375	106.1023	231.8025	219.8686	92721	152.3985	-0.40098	190.795	4367340
012	2017-08-19t1441	1503172007.31	adult	190.2122	135.7491	-54.4708	1280.1914	74.5244	79065.4535	249018.0687	4084800.9135	636.335	0.015041	228.194	0.56276	230.6642	0.72947	339.2971	-0.00014631	330.2817	140129.7031	292.1272	0.61207	320.8979	0.28246	9416640	0.81672	703.459	109.256	106.5207	227.5356	215.7889	93972.1875	159.2811	-0.15995	200.8996	4508570
012	2017-08-19t2012	1503191874.22	adult	195.7308	141.2677	-48.9522	1131.1263	77.6983	69242.6094	218245.3449	3575464.9861	489.164	-0.89461	199.178	-0.73591	195.7559	-0.78671	326.0566	-0.52674	317.0037	118032.5078	264.6014	-0.5155	302.2415	-0.48552	7198290	-0.70172	556.286	96.4791	92.36	238.9962	224.4923	86516.6172	149.033	-0.74055	199.2283	3486760
012	2017-08-19t2325	1503203419.68	adult	198.9379	144.4748	-45.7451	687.332	73.7171	42094.7003	134036.246	2145730.734	402.802	-1.4366	220.678	0.16007	218.2588	0.13242	339.3351	-0.08532	334.8503	74653.7344	285.2996	0.24943	321.642	0.21035	4854480	-2.2427	350.331	107.718	104.4482	225.0764	216.4041	49516.8047	160.8898	-0.30116	194.399	2369590
012	2017-08-20t0239	1503215111.05	adult	202.1855	147.7224	-42.4975	675.1019	103.8337	43529.0793	139929.6571	2408237.017	475.225	-0.98072	236.498	0.80569	235.6444	0.83074	340.4278	-0.077528	334.7628	77617.5312	292.6873	0.49815	322.9804	0.22486	5373010	-1.8604	385.72	120.975	118.735	225.3509	215.4008	51379.9961	172.3678	0.10755	203.5864	2748440
012	2017-08-20t0800	1503234341.52	adult	207.5273	153.0642	-37.1557	643.7317	74.0327	41683.7464	132789.6541	2242128.4089	438.648	-1.2185	233.518	0.63381	232.4093	0.65444	345.8098	0.063933	339.3315	75386.5469	290.7015	0.36778	324.783	0.23848	5079020	-2.0006	353.814	119.055	115.2988	251.5811	243.016	54844.6875	171.9468	-0.045845	223.9616	2589440
012	2017-08-20t1116	1503246087.85	adult	210.7901	156.3271	-33.8929	487.7101	90.7691	33885.0153	109111.2082	2027340.3253	563.589	-0.42	243.082	1.0132	240.1842	0.954	361.9141	0.60363	354.3125	64058.7891	300.3112	0.70552	336.4281	0.6417	4296950	-2.474	566.178	134.854	129.2729	277.9235	267.1125	49192.4609	200.0057	1.0203	247.4344	2383810
012	2017-08-20t1431	1503257822.47	adult	214.0497	159.5867	-30.6333	524.7595	85.2264	33673.7551	107989.0412	1872338.4356	428.468	-1.2931	231.85	0.51668	230.1157	0.51698	347.0669	0.05671	342.0154	61083.7812	291.1269	0.32521	326.5171	0.24495	4078250	-2.589	451.287	123.575	118.9725	257.9125	249.0132	45392.5938	184.5064	0.30358	232.1808	2173680
012	2017-08-20t1944	1503276575.25	adult	219.2589	164.7958	-25.4242	560.2595	71.6929	35675.9853	113961.8031	1874144.049	435.715	-1.253	228.785	0.36084	227.0658	0.36739	335.037	-0.40251	329.8295	62651.9219	283.3649	-0.011398	314.8236	-0.22597	4257910	-2.45	486.909	120.442	116.5	248.7747	238.5013	46520.8672	173.9099	-0.24988	213.1234	2241540
012	2017-08-20t2259	1503288302.27	adult	222.5164	168.0533	-22.1666	553.3069	71.0291	34150.3264	109162.3907	1744060.7378	436.238	-1.2536	228.883	0.35129	227.0462	0.3549	337.2066	-0.34369	332.0641	60359.9844	282.9572	-0.049366	314.5444	-0.25715	4080070	-2.5463	400.941	122.023	117.4404	254.4341	243.0493	45543.7031	177.6803	-0.17521	216.5911	2175190
012	2017-08-21t0228	1503300797.68	adult	225.9873	171.5242	-18.6957	541.6854	70.3216	33444.912	106917.3678	1698845.0874	447.605	-1.1839	229.848	0.38535	227.9171	0.38663	333.7032	-0.48318	328.3092	58398.0703	283.7347	-0.037324	312.6522	-0.34436	4013840	-2.5742	485.583	123.873	119.4847	256.7062	245.4565	44923.5938	180.2511	-0.15238	220.6063	2163190
012	2017-08-21t0738	1503319442.79	adult	231.1665	176.7034	-13.5165	539.6896	70.3247	33472.7282	107697.4039	1704295.8279	452.322	-1.1596	237.736	0.71326	236.3638	0.73711	343.8607	-0.14575	337.4552	60519.4844	294.5855	0.35721	325.1096	0.089726	4161810	-2.454	461.368	134.674	132.463	264.3259	253.2324	46521.3594	189.609	0.09729	228.1725	2357610
012	2017-08-21t1053	1503331151.17	adult	234.4188	179.9558	-10.2642	556.0681	75.6122	28958.0718	94060.8762	1278118.6525	451.164	-1.1726	239.66	0.80081	239.2557	0.86801	335.42	-0.45442	329.7678	51319.2656	294.0694	0.32615	319.266	-0.13983	3645950	-2.7677	447.648	134.199	131.0097	240.2821	229.9233	36763.1562	190.8018	0.069021	217.1492	2041560
012	2017-08-21t1616	1503350482.76	adult	239.7887	185.3256	-4.8943	929.0597	72.552	54865.4311	173151.7677	2742658.0973	533.033	-0.63245	242.425	0.93515	242.3498	1.0211	348.1863	-0.021375	343.4134	99929.4609	300.5941	0.56929	328.7835	0.19538	6947170	-0.64291	504.57	138.556	136.0424	253.5676	242.7758	72773.9141	197.1067	0.19127	227.4483	3970590
012	2017-08-21t1931	1503362229.5	adult	243.0517	188.5886	-1.6313	915.2699	69.1788	53016.8316	167281.3713	2617748.8666	467.542	-1.0786	245.52	1.0827	245.3313	1.1662	353.5559	0.15906	346.8829	97934.9844	304.2005	0.70572	334.427	0.39498	6800670	-0.71518	476.169	141.817	139.9097	263.2775	250.1449	72927.8594	201.5162	0.28734	233.8395	3928190
012	2017-08-21t2247	1503373974.91	dead	246.3143	191.8512	1.6313	939.0447	69.1729	55288.6703	174425.2459	2734366.2747	579.41	-0.32126	246.863	1.1521	246.4349	1.2282	353.2465	0.14157	348.369	102088.2344	305.1343	0.73542	334.2417	0.3774	7128920	-0.48331	553.544	141.892	139.7733	262.8683	250.6694	75968.9375	202.7547	0.26319	235.702	4097550
013	2017-08-11t1428	1502480061.68	egg	-2.0007	-56.4638	-234.7935	153.9041	27.3627	2870.0825	9133.0982	49847.7636	0	-0.26898	0	-0.4152	0	-0.40845					0	-0.41342	0	-0.41218	0	1.7308	0	0	0				0	-0.4088	0	0
013	2017-08-11t1828	1502494466.74	larva	2.0007	-52.4624	-230.7921	153.8996	27.5956	2875.1883	9150.4958	50222.1955	0	-0.46466	0	-0.57597	0	-0.56879					0	-0.57901	0	-0.58281	0	1.0835	0	0	0				0	-0.54399	0	0
013	2017-08-11t2228	1502508855.55	larva	5.9976	-48.4655	-226.7952	153.6383	28.7147	2920.2014	9302.7736	52534.7113	0	-0.64868	0	-0.73708	0	-0.72941					0	-0.7457	0	-0.75211	0	0.47685	0	0	0				0	-0.68204	0	0
013	2017-08-12t0234	1502523657.51	larva	10.1092	-44.3538	-222.6836	159.1767	27.2656	3061.8801	9735.5963	53648.4921	0	-0.82767	0	-0.90388	0	-0.89564					0	-0.91906	0	-0.92559	0	-0.10914	0	0	0				0	-0.8276	0	0
013	2017-08-12t0627	1502537653.85	larva	13.9971	-40.4659	-218.7957	168.1871	26.3136	3247.3047	10306.0921	56115.3348	0	-0.98864	0	-1.0632	0	-1.0543					0	-1.0854	0	-1.0896	0	-0.63079	0	0	0				0	-0.96906	0	0
013	2017-08-12t1028	1502552055.61	larva	17.9976	-36.4655	-214.7952	397.5016	34.7361	9554.4211	30144.4544	202577.4438	326.033	0.33999	132.433	0.60169	130.6652	0.59782	215.6489	-1.0563	203.7683	11213.7422	166.2427	0.63527	192.1333	0.59153	683882	-0.14309	312.334	46.8272	43.2683	156.182	136.191	8121.4663	79.7015	0.60405	114.0102	241816
013	2017-08-12t1428	1502566456.62	larva	21.9979	-32.4652	-210.7949	168.1905	27.794	3345.7119	10632.8622	59283.7943	0	-1.2997	0	-1.3991	0	-1.3888					0	-1.4384	0	-1.4304	0	-1.6164	0	0	0				0	-1.2753	0	0
013	2017-08-12t1828	1502580856.15	larva	25.9978	-28.4653	-206.7951	249.9866	33.4274	5857.8481	18549.3644	124686.4039	363.381	0.17915	218.662	1.5809	218.1478	1.6024	285.8125	-0.37171	277.2462	9146	253.2855	1.401	271.6074	1.1022	692941	-1.1189	305.403	74.2949	72.6818	152.1992	137.5983	4870.375	102.4787	0.91145	125.9559	235441
013	2017-08-12t2228	1502595262.52	larva	29.9995	-24.4635	-202.7933	448.1739	65.3626	14855.5245	47573.0063	449911.6023	325.271	-0.14602	160.702	0.61811	160.2421	0.63619	241.614	-0.91232	237.8031	19329.1172	211.9725	0.7801	230.7737	0.56085	1271320	-0.80171	261.393	58.6114	57.176	130.601	119.509	10448.0781	87.1777	0.45248	108.5357	463675
013	2017-08-13t0228	1502609682.63	larva	34.0051	-20.458	-198.7877	486.1874	57.6459	17664.8633	55915.9358	577030.0129	423.153	0.13612	207.649	1.197	206.6149	1.2104	322.8903	-0.014867	312.4168	30351.6895	249.7118	1.1222	283.3144	0.96929	1943600	-0.37863	315.65	74.2638	72.4659	164.1979	143.9116	15434.6055	102.8889	0.72328	128.3828	695109
013	2017-08-13t0628	1502624075.68	larva	38.0032	-16.4599	-194.7896	659.7407	48.7986	26223.2971	82715.7666	873729.7152	798.613	1.6375	211.862	1.1438	208.339	1.119	469.6944	1.7019	437.1868	65287.5195	252.9796	1.0394	325.3936	1.2868	2935560	0.43165	384.261	77.9014	76.0686	160.5539	149.5592	22316.9961	107.2158	0.72572	132.7508	1079400
013	2017-08-13t1027	1502638462.95	larva	41.9997	-12.4634	-190.7932	708.9398	51.573	29219.2632	92097.4452	1021850.9907	832.273	1.6259	178.517	0.48944	176.3919	0.48406	528.7418	2.4292	508.3774	81954.9688	236.6777	0.69076	357.2654	1.5076	2754880	-0.24959	386.295	67.302	66.0142	150.5402	136.0396	23333.7363	99.772	0.41737	123.0714	1038600
013	2017-08-14t1124	1502728199.56	adult	66.9265	12.4634	-165.8663	1001.0482	66.7677	54706.4713	172518.8562	2472988.8166	1325.3	2.8964	171.371	-0.45301	167.1986	-0.50242	294.2177	-0.71316	279.4461	84440.4844	231.8621	-0.17814	262.4305	-0.32341	4905840	-0.33781	1604.03	70.0412	67.0019	204.7561	176.6596	58764.9961	110.5701	0.0033493	150.8568	2005070
013	2017-08-14t1428	1502739223.68	adult	69.9887	15.5257	-162.8041	1068.5146	67.1398	57177.066	180607.5182	2545771.2435	756.385	0.44823	215.574	0.54133	214.8994	0.57397	316.5967	-0.45202	305.6296	94979	261.5465	0.37807	290.1598	0.040836	6455580	1.0648	810.009	78.678	76.6108	181.4593	162.2247	54437.8008	110.4136	-0.060638	142.2136	2356090
013	2017-08-14t1827	1502753624.18	adult	73.9889	19.5258	-158.804	1035.2887	75.6112	62664.5635	197606.7275	3201223.9179	583.544	-0.31913	184.588	-0.23584	183.099	-0.22344	297.7255	-0.73901	290.2708	97653.9609	248.0353	0.077338	276.237	-0.18242	6041390	0.32988	723.978	67.7522	66.3565	149.3884	135.9534	48999.3906	101.3735	-0.5183	121.4906	2217460
013	2017-08-14t2228	1502768024.03	adult	77.9888	23.5258	-154.804	1105.5494	70.933	62903.0278	198296.0925	2975416.4973	744.445	0.35296	175.476	-0.54448	173.65	-0.54021	292.5712	-0.83483	282.3638	96255.9375	234.1873	-0.29116	263.6875	-0.43192	5770870	-0.26307	893.667	70.7462	68.7502	164.689	150.8746	54182.6719	106.624	-0.38718	135.08	2326630
013	2017-08-15t0227	1502782422.95	adult	81.9885	27.5255	-150.8043	1139.7062	68.0541	66054.3119	208150.2624	3156968.87	810.692	0.62484	186.975	-0.29527	186.4512	-0.24815	320.9878	-0.38331	304.1863	111061.7656	240.8628	-0.20225	275.2367	-0.28497	6451000	0.080058	1033.72	78.2156	75.6304	208.843	184.0947	72259.6875	117.6759	0.063015	158.182	2698590
013	2017-08-15t0627	1502796823.03	adult	85.9886	31.5255	-146.8043	905.373	73.8043	56121.246	177715.2152	2868702.3895	845.765	0.79449	170.905	-0.96039	168.3048	-0.97747	309.5693	-0.61551	296.43	90703.7969	225.7693	-0.77173	273.2801	-0.37138	5007010	-1.6667	1006.23	66.5742	61.9828	221.3612	196.1428	64858.8359	112.6024	-0.2827	162.0695	1950420
013	2017-08-15t1028	1502811227.18	adult	89.9897	35.5266	-142.8031	1116.4042	71.4513	65025.7808	204920.7694	3165538.1674	459.94	-1.0385	211.98	0.61501	210.7486	0.62866	304.6327	-0.75443	297.3817	103575.1172	255.7289	0.21996	280.5991	-0.22026	7203080	0.34562	351.691	83.2462	81.4331	170.8045	157.1518	58073.5312	113.5315	-0.33247	140.3719	2828710
013	2017-08-15t1428	1502825627.84	adult	93.9899	39.5268	-138.8029	1089.1048	68.476	62681.009	197523.5432	3011312.7001	1175.01	2.4313	207.65	0.43633	205.8082	0.42379	345.1732	0.34167	327.6709	113216.8125	266.8364	0.65132	309.0017	0.70459	6801570	-0.2219	1434.21	89.2857	84.5972	245.7823	215.805	80616.6094	137.5831	0.97276	185.0899	2924550
013	2017-08-15t1828	1502840026.35	adult	97.9895	43.5264	-134.8034	1178.4588	70.1108	69390.8872	218682.3644	3366216.8649	607.301	-0.33398	211.941	0.61399	210.1418	0.59661	340.0431	0.25151	324.5587	123435.6562	260.1438	0.34628	299.4225	0.40217	7686260	0.55132	715.869	93.345	89.7025	231.9442	205.9867	84195.7578	134.3912	0.69314	181.622	3385250
013	2017-08-15t2227	1502854425.69	adult	101.9893	47.5262	-130.8035	1235.0201	69.4496	70235.498	221258.4822	3300546.4051	769.84	0.47031	206.652	0.34338	206.2235	0.39354	326.0409	-0.12782	311.4507	119983.0469	261.2479	0.35044	293.5926	0.16487	7589480	0.35378	927.563	84.7961	81.6307	228.6591	204.7986	84146.5469	128.6391	0.25009	176.3068	3114220
013	2017-08-16t0228	1502868826.79	adult	105.9896	51.5265	-126.8032	1255.4598	72.563	75672.6323	238255.3054	3882090.4142	751.152	0.3872	216.487	0.77054	215.5024	0.78447	344.3004	0.4499	326.5836	135998.6406	266.5931	0.53362	303.6221	0.51266	8551030	1.2415	867.58	90.0198	86.7666	223.6742	202.0809	88351.2969	131.6771	0.33554	177.4406	3555690
013	2017-08-16t0627	1502883225.15	adult	109.9892	55.5261	-122.8037	1212.8	72.8473	74097.2959	233598.386	3729565.9855	523.205	-0.73583	210.331	0.45192	207.2853	0.3792	349.7754	0.66108	339.1071	135363.0625	260.759	0.23673	313.5758	0.86017	8132040	0.72294	483.667	94.3827	89.5759	253.8396	245.2565	98235.9062	141.1727	0.8115	215.0749	3649120
013	2017-08-16t1027	1502897625.73	adult	113.9893	59.5262	-118.8035	1212.4917	70.4847	74216.1457	234107.0416	3714553.4239	574.66	-0.47954	202.884	0.067771	204.6097	0.22399	325.6584	-0.071184	308.8205	126355.4375	257.2892	0.039709	286.57	-0.20716	7866220	0.35582	583.614	91.3376	89.9766	203.578	181.4458	78988.25	131.518	0.11259	163.9127	3541340
013	2017-08-16t1427	1502912024.51	adult	117.989	63.5259	-114.8039	1117.9819	70.574	67139.728	211605.6182	3353221.78	492.641	-0.8829	182.146	-0.95481	182.4278	-0.84006	286.8127	-1.3375	278.6581	100671.2734	242.9621	-0.62647	268.2468	-0.95052	6388220	-1.248	519.483	80.6626	78.8657	177.7513	161.0123	62390.7188	123.0543	-0.51218	148.0465	2829000
013	2017-08-16t1827	1502926426.68	adult	121.9896	67.5265	-110.8033	1112.8132	75.1897	70350.201	221669.8189	3724209.4108	568.778	-0.49938	171.607	-1.4992	168.1639	-1.5456	278.891	-1.6251	269.4087	102631.8906	228.7371	-1.2921	256.2023	-1.466	6298490	-1.4055	535.022	77.2855	74.1819	191.1021	173.6606	70325.5625	118.2898	-0.90451	152.8772	2836610
013	2017-08-17t1317	1502994223.62	adult	140.8221	86.359	-91.9708	1210.5507	73.8056	74564.0561	234916.6363	3824192.856	899.069	1.3701	179.232	-1.3145	176.5176	-1.3339	303.4868	-0.87255	285.3323	118359.875	236.353	-1.1899	268.671	-1.2158	6973390	-0.9571	1177.38	75.9612	71.294	231.7511	204.9898	90382.9219	125.394	-0.92509	174.6277	2955420
013	2017-08-17t1428	1502998423.33	adult	141.9886	87.5256	-90.8042	1216.1302	75.0797	75180.5224	236811.0991	3898644.0709	944.767	1.6404	213.595	0.35276	216.2854	0.54925	334.606	0.28563	318.815	131500.1562	271.3068	0.34441	302.9185	0.1791	8383160	0.39347	1142.89	93.8798	91.8385	233.9239	205.7728	91932.0938	138.8692	-0.064597	183.1487	3684590
013	2017-08-17t1828	1503012824.08	adult	145.9889	91.5258	-86.804	1292.4311	79.3843	78716.5016	247873.7452	4113348.6384	579.808	-0.37479	175.077	-1.569	171.8931	-1.6045	304.3224	-0.87966	295.7139	125076.4844	230.4602	-1.5174	276.3734	-0.96889	7193570	-0.79924	611.97	74.3361	70.3083	216.9545	204.85	89168.3203	118.2739	-1.5226	177.6745	3054320
013	2017-08-17t2227	1503027222.77	adult	149.9885	95.5254	-82.8043	1314.5881	74.2878	77110.4514	242678.4919	3864128.2872	586.112	-0.33058	199.498	-0.41054	198.5697	-0.36754	306.8566	-0.81476	297.4287	123663.2188	255.9887	-0.43255	282.8678	-0.75259	8035970	-0.046929	602.268	85.9546	82.8609	198.1141	182.6252	79839.9688	132.2514	-0.69381	165.4153	3462340
013	2017-08-18t0228	1503041623.83	adult	153.9888	99.5257	-78.8041	1234.8116	73.5806	73422.6933	231272.6974	3657949.5498	452.069	-1.1034	222.524	0.67372	220.5107	0.63793	326.2307	-0.10528	318.4849	125272.5938	272.5428	0.25037	304.7674	0.10723	8534020	0.37174	431.561	100.38	97.5597	200.1024	189.1891	76839.3281	142.7964	-0.10962	172.9391	3849680
013	2017-08-18t0627	1503056024.14	adult	157.9889	103.5258	-74.804	1320.0819	74.4337	82559.939	259977.8419	4280909.9943	747.982	0.632	210.051	0.033535	214.1779	0.30174	338.3804	0.32213	328.5914	145841.9375	271.2294	0.14411	306.7697	0.13756	9050060	0.78736	801.287	99.8454	98.0428	236.4476	216.0185	101908.9219	149.03	0.1735	189.699	4301840
013	2017-08-18t1027	1503070423.42	adult	161.9887	107.5256	-70.8042	1337.729	77.4073	79699.366	251099.6663	4110943.7804	621.306	-0.10682	167.827	-1.9967	166.379	-1.9371	264.3599	-2.5076	256.9575	110238.0938	215.2313	-2.2834	243.5851	-2.482	6986790	-1.0528	861.811	78.8973	76.0378	185.8401	172.3454	77495.3438	120.8632	-1.6063	154.2141	3284570
013	2017-08-18t1427	1503084823.6	adult	165.9887	111.5257	-66.8041	1285.3958	93.8345	81970.7426	259258.2985	4403613.1166	854.678	1.2982	180.687	-1.4007	178.0328	-1.4103	317.628	-0.5371	297.3161	135944.7812	236.9432	-1.3811	275.48	-1.2229	7727980	-0.41201	1133.76	85.7857	80.4315	264.5813	232.937	113240.7812	140.8478	-0.51671	197.739	3669050
013	2017-08-18t1828	1503099219.65	adult	169.9876	115.5246	-62.8052	1228.0274	75.786	74852.1426	235683.9775	3860704.8716	509.614	-0.77401	199.196	-0.56465	198.4908	-0.50708	317.0993	-0.59738	307.7588	123985.8125	260.3086	-0.4419	291.0463	-0.64136	7779390	-0.36762	565.547	94.0532	90.328	227.8507	206.6615	89089.6406	147.1382	-0.26368	183.265	3673150
013	2017-08-18t2340	1503117964.33	adult	175.1945	120.7314	-57.5984	1344.0267	74.9591	78102.9353	245764.0372	3882795.0868	534.397	-0.62428	184.503	-1.263	182.5528	-1.2425	301.7961	-1.2117	289.6606	123434.6094	237.3934	-1.4194	273.0255	-1.4051	7532540	-0.55137	599.057	87.6856	84.2151	226.1386	206.7294	92490.7031	135.3213	-1.0002	177.3115	3579850
013	2017-08-19t0251	1503129443.38	adult	178.3831	123.92	-54.4097	1258.6561	75.8638	74686.1166	235086.3201	3776736.3972	546.105	-0.55235	184.058	-1.2998	182.7004	-1.2521	292.7489	-1.5707	282.0221	114464.8281	236.5881	-1.4756	268.0362	-1.6294	7178640	-0.8091	633.842	88.525	85.5236	211.0613	192.3573	82524.9844	137.9917	-0.9241	172.013	3452650
013	2017-08-19t0627	1503142418.11	adult	181.9872	127.5241	-50.8056	1259.068	76.3625	74765.9361	235312.5918	3806300.5833	481.345	-0.95171	184.077	-1.3137	182.8508	-1.2595	289.5102	-1.7179	281.1637	113198.4688	235.2798	-1.5486	266.4272	-1.7219	7186920	-0.78759	537.223	91.4642	88.0394	214.0445	196.553	83691.3906	144.653	-0.66421	177.6417	3571040
013	2017-08-19t1130	1503160568.46	adult	187.029	132.5659	-45.7639	1266.638	74.1853	75887.5971	238877.7919	3829614.1245	469.724	-1.0236	219.138	0.19696	223.2952	0.4443	312.9822	-0.91473	305.7714	124253.9219	271.6647	-0.15266	295.0582	-0.66747	8683780	0.3064	484.319	117.23	117.2214	224.0546	208.0101	88949.6875	168.3142	0.33942	196.8545	4645480
013	2017-08-19t1441	1503172028.5	adult	190.2123	135.7492	-42.5805	1211.6627	75.1578	74227.3109	233775.3124	3805234.9141	861.614	1.4156	203.563	-0.50688	200.6204	-0.54422	342.5511	0.11646	326.0083	132909.8125	268.3106	-0.31624	305.728	-0.29455	7889920	-0.25207	1111.07	114.131	109.2138	293.3587	261.4209	113823.1875	177.4816	0.66635	231.2581	4423620
013	2017-08-19t2012	1503191895.6	adult	195.7309	141.2679	-37.0619	1183.8952	72.4434	70024.758	220543.0308	3473604.7149	650.119	0.11243	218.92	0.11243	221.6994	0.30289	333.0686	-0.27708	326.2933	121903.1016	282.5912	0.17969	312.161	-0.11154	8006990	-0.15447	710.117	114.518	113.0182	237.3002	222.4059	86851.875	174.9205	0.39091	205.3215	4188480
013	2017-08-19t2325	1503203440.99	adult	198.938	144.4749	-33.8548	1216.8101	74.1437	70313.2181	221399.8566	3463872.8609	765.136	0.8415	225.076	0.34819	224.1207	0.37766	357.0414	0.54319	340.7442	131391.2344	286.0968	0.28015	321.6065	0.20901	8270180	0.03162	1086.79	122.41	117.5083	297.0007	266.3045	109296.2656	191.5804	1.0171	238.6434	4497830
013	2017-08-20t0239	1503215132.32	adult	202.1856	147.7225	-30.6072	829.8455	87.0518	46482.3647	149564.2227	2247029.9645	606.492	-0.15064	225.535	0.33927	227.6974	0.49982	363.7234	0.7477	350.4699	88748.5156	290.2908	0.40614	327.2841	0.38591	5494470	-1.7807	691.106	122.891	121.3882	295.3354	267.7805	72061.8281	184.1235	0.60369	234.8815	2993880
013	2017-08-20t0800	1503234362.98	adult	207.5274	153.0644	-25.2654	619.0005	85.7441	36876.2579	118231.953	1845276.0756	726.132	0.61858	241.901	0.98865	239.1225	0.93288	372.2253	0.99755	360.8345	71839.4844	303.049	0.84104	344.181	0.96173	4666030	-2.2664	686.929	133.514	128.5506	289.0855	272.6231	55793.5	199.7854	1.104	243.1947	2575350
013	2017-08-20t1116	1503246109.14	adult	210.7903	156.3272	-22.0026	670.6272	151.4542	55707.4908	182504.4997	4473428.6035	594.88	-0.21891	241.97	0.96622	240.5242	0.96809	359.2335	0.50897	344.3436	104177.7188	298.5816	0.63921	330.3302	0.4147	7009160	-0.74259	673.065	139.984	136.1729	291.0034	268.0198	84390.9766	207.3399	1.3199	244.203	4054900
013	2017-08-20t1431	1503257843.89	adult	214.0499	159.5868	-18.7429	653.0188	154.0152	57404.6602	188093.8006	4845863.9469	620.068	-0.056019	244.025	1.031	242.6825	1.038	360.938	0.54659	347.8627	107559.5312	301.9422	0.74035	332.9682	0.48483	7270730	-0.56263	639.69	143.726	140.0064	292.9811	273.1276	87308.3594	214.1582	1.5045	252.3834	4282300
013	2017-08-20t1944	1503276596.72	adult	219.259	164.796	-13.5338	475.6727	153.2609	48261.213	160875.6708	4674425.3038	631.443	0.017822	248.757	1.2071	246.2361	1.1656	365.6447	0.67728	352.7302	91776.8047	306.7346	0.88932	338.707	0.66107	6228120	-1.2035	669.739	151.622	146.3852	304.8333	285.5767	76513.1719	229.9549	2.0008	268.0374	3796150
013	2017-08-20t2259	1503288323.59	adult	222.5165	168.0534	-10.2763	482.4691	152.321	38263.7445	129410.3994	3144181.5481	671.477	0.27864	248.1	1.1679	245.0576	1.1077	373.0121	0.91795	356.1629	74602.4141	307.8571	0.91334	341.1736	0.73135	4945370	-1.9998	677.399	150.558	144.2925	316.2444	291.2204	63248.875	229.269	1.8877	269.6194	3001070
013	2017-08-21t0228	1503300819.07	adult	225.9875	171.5244	-6.8054	683.5581	144.6407	53316.6064	173776.9203	3963927.1428	602.464	-0.171	247.113	1.123	245.1544	1.1117	364.736	0.60876	353.2873	101396.6094	303.3722	0.72503	337.2034	0.56681	6861600	-0.77378	680.365	151.602	146.9241	317.8885	302.709	88373.0156	231.035	1.8701	279.9093	4209530
013	2017-08-21t0738	1503319464.26	adult	231.1667	176.7036	-1.6262	636.3749	145.711	48406.8235	158696.6627	3539498.5392	622.883	-0.03601	250.434	1.2604	247.8954	1.227	365.1074	0.60042	352.323	92372.1719	307.302	0.85426	338.2337	0.5768	6316440	-1.0927	635.287	156.586	151.3908	318.4496	303.5624	80567.75	241.8178	2.1509	280.5689	3949400
013	2017-08-21t1053	1503331172.56	dead	234.419	179.9559	1.6262	629.6136	146.6734	49368.1699	161701.6695	3725355.7131	740.135	0.74435	250.871	1.2877	248.5364	1.2659	367.022	0.65464	351.8551	94691.6719	307.6777	0.86064	337.9992	0.55555	6451910	-0.98981	668.393	158.872	153.6021	326.1432	305.9228	84144.9375	246.2846	2.2264	288.4598	4085880
014	2017-08-11t1428	1502480081.46	egg	-2.0008	-56.4642	-211.1599	153.636	28.5345	2921.891	9305.2192	52385.655	0	-0.26897	0	-0.4152	0	-0.40844					0	-0.41341	0	-0.41218	0	1.7308	0	0	0				0	-0.40879	0	0
014	2017-08-11t1828	1502494487.43	larva	2.0008	-52.4625	-207.1582	153.69	28.4972	2917.1693	9289.6652	52219.646	0	-0.46467	0	-0.57598	0	-0.5688					0	-0.57901	0	-0.58281	0	1.0835	0	0	0				0	-0.54399	0	0
014	2017-08-11t2228	1502508875.97	larva	5.9976	-48.4657	-203.1614	130.3086	28.9716	2543.8432	8167.0746	46128.5645	0	-0.64868	0	-0.73709	0	-0.72941					0	-0.7457	0	-0.75211	0	0.47684	0	0	0				0	-0.68205	0	0
014	2017-08-12t0234	1502523677.98	larva	10.1093	-44.3541	-199.0498	156.1002	27.9109	2918.7759	9285.5188	51299.8985	0	-0.82767	0	-0.90388	0	-0.89564					0	-0.91907	0	-0.92559	0	-0.10915	0	0	0				0	-0.82761	0	0
014	2017-08-12t0627	1502537674.38	larva	13.9972	-40.4662	-195.1619	156.4173	26.8047	2984.9142	9490.1017	51976.5674	0	-0.98864	0	-1.0632	0	-1.0543					0	-1.0854	0	-1.0896	0	-0.6308	0	0	0				0	-0.96907	0	0
014	2017-08-12t1028	1502552075.87	larva	17.9976	-36.4658	-191.1615	131.1925	26.6065	2309.0177	7376.9499	38526.0495	337.732	0.39335	224.784	1.8786	224.88	1.9085	288.3217	-0.26948	281.5207	3748.1819	259.6041	1.6995	276.1048	1.4003	287274	-0.71981	196.049	74.6491	73.2538	134.9206	129.4713	1753.9679	102.1051	1.0885	119.1592	95401.6
014	2017-08-12t1428	1502566476.98	larva	21.9979	-32.4655	-187.1611	327.3497	36.2258	8632.1977	27322.9304	196297.9202	395.165	0.48433	159.268	0.84889	157.1516	0.84239	259.97	-0.61847	250.3955	12218.5918	201.7329	0.91337	233.5936	0.8566	739002	-0.57329	433.255	61.4915	56.7588	199.1091	178.3979	9358.127	102.4538	1.0044	148.5817	285321
014	2017-08-12t1828	1502580876.71	larva	25.9979	-28.4655	-183.1612	360.7574	36.1361	9098.118	28728.3437	206063.8898	814.825	2.2002	214.045	1.5143	212.5371	1.521	332.7161	0.15261	305.9427	16303.0889	256.5291	1.4397	285.6306	1.242	1048820	-0.63057	904.121	79.832	76.1624	235.2351	198.3688	11526.5215	116.5952	1.2352	167.6143	391177
014	2017-08-12t2228	1502595283.38	larva	29.9997	-24.4637	-179.1594	516.7397	45.8946	19758.8469	62377.0444	643431.6848	407.936	0.22154	179.006	0.88826	178.7522	0.91084	261.0609	-0.69076	253.7057	27411.3945	222.8666	0.91345	244.4384	0.69973	1873300	0.0023035	262.063	64.2007	62.4012	155.2889	146.5521	16305.3359	93.2316	0.59579	125.6396	671860
014	2017-08-13t0228	1502609705.08	larva	34.0057	-20.4576	-175.1533	632.805	50.6901	27172.9387	85942.9486	962611.03	412.015	0.086851	139.306	0.16383	135.809	0.1347	224.8039	-1.1558	218.0054	32371.7559	185.8625	0.31975	208.0413	0.18794	1996530	-0.3098	445.512	52.8009	51.0376	129.3447	116.4611	18625.6426	80.9089	0.18508	101.6512	756743
014	2017-08-13t0628	1502624097.57	larva	38.0036	-16.4597	-171.1554	661.3452	60.7215	30456.3563	96374.5871	1170874.8576	619.717	0.85054	176.71	0.59893	169.9459	0.52117	427.7878	1.2036	415.9836	68873.8438	252.8965	1.0383	340.3583	1.4457	2830000	0.2975	383.947	67.2946	64.686	167.5243	151.4482	26971.418	104.6485	0.66055	135.3643	1077720
014	2017-08-13t1027	1502638484.37	larva	42	-12.4634	-167.1591	897.7732	54.3714	36347.973	114843.997	1224643.9106	859.798	1.7463	144.354	-0.054211	137.7698	-0.13309	407.6277	0.95668	379.0764	78264.5156	197.7953	0.17339	308.6031	0.97879	2768570	-0.23264	1056.58	65.4087	59.0615	256.0246	217.53	49156.7266	116.0243	0.84622	180.1169	1254470
014	2017-08-14t1124	1502728220.85	adult	66.9268	12.4634	-142.2323	1029.6266	57.2976	47192.7965	148696.6633	1785396.7418	569.44	-0.30674	216.473	0.55615	214.9232	0.56737	372.5437	0.34997	360.8362	92763.375	269.9907	0.55167	311.6217	0.36475	5374370	0.17296	674.406	86.3272	83.7425	205.1649	182.882	51086.0508	122.3495	0.45762	161.9766	2143240
014	2017-08-14t1428	1502739245	adult	69.989	15.5257	-139.17	974.166	64.0832	51206.9386	161568.4389	2240064.8514	771.161	0.51129	220.031	0.64796	217.2567	0.63045	420.7409	0.98843	395.0133	113179.2969	267.6626	0.50358	315.9717	0.42177	5901220	0.46767	630.384	86.2245	84.5692	167.5998	152.5048	45084.3477	116.6531	0.19321	139.3893	2312540
014	2017-08-14t1827	1502753645.69	adult	73.9892	19.5259	-135.1698	1090.1903	76.4268	65832.5525	207502.1788	3326930.5936	467.965	-0.81999	165.716	-0.71765	162.3391	-0.75356	270.4808	-1.1414	260.5956	93045.4062	220.9964	-0.51668	246.9793	-0.64538	5693500	-0.040639	458.518	68.5282	66.1368	178.7176	159.66	61478.8594	104.8662	-0.36971	137.2159	2354420
014	2017-08-14t2228	1502768045.48	adult	77.9892	23.5258	-131.1699	1069.851	72.0245	60946.1629	192395.5436	2870155.3119	836.142	0.75723	235.618	1.1396	234.424	1.1593	396.796	0.82647	362.328	126577.9062	283.1177	0.8943	314.2746	0.44292	7506560	1.5606	348.19	88.9296	87.3855	168.9821	156.7081	53905.2891	119.753	0.20944	142.7583	2833210
014	2017-08-15t0227	1502782444.28	adult	81.9888	27.5255	-127.1702	999.2744	70.0284	58750.0098	185301.4695	2875115.3658	533.701	-0.63044	210.241	0.46754	208.1033	0.45849	338.3254	-0.076149	323.0656	103865.8984	262.0674	0.40695	294.0798	0.092562	6453360	0.082461	574.147	78.9767	77.3515	179.2229	162.3269	55021.4375	113.3487	-0.15551	142.4273	2424190
014	2017-08-15t0627	1502796844.42	adult	85.9889	31.5255	-123.1702	1082.0686	85.4499	58977.5974	186600.4513	2763835.8659	512.163	-0.76391	217.853	0.79379	216.6001	0.80878	354.0379	0.32408	342.2447	109397.7031	269.7045	0.69068	313.9348	0.5932	6728610	0.085243	600.801	90.3604	87.7674	211.7404	193.8312	65427.7891	128.6062	0.58591	168.9526	2790870
014	2017-08-15t1028	1502811248.84	adult	89.9901	35.5267	-119.169	1062.1281	72.4843	65339.5918	206284.0106	3309769.1924	624.064	-0.25123	205.079	0.32798	204.0998	0.35683	319.7914	-0.37953	307.5628	109368.6562	261.0827	0.4221	290.2136	0.055496	6994830	0.13512	535.93	78.9925	77.5258	186.9011	170.1369	63920.168	115.6601	-0.21089	147.8847	2694280
014	2017-08-15t1428	1502825649.29	adult	93.9902	39.5269	-115.1688	1195.2428	70.5838	67613.2057	212963.6728	3227253.4316	969.328	1.4289	233.381	1.579	233.3738	1.6205	424.037	2.508	401.7766	150109.0781	298.2937	1.9357	356.9723	2.3193	8259580	1.2503	1059.99	106.472	100.1615	334.7979	294.3154	118518.4766	166.1351	2.6519	246.1726	3768160
014	2017-08-15t1828	1502840047.79	adult	97.9898	43.5264	-111.1693	1086.6579	72.7043	64782.5846	204132.9001	3231118.7958	690.047	0.071819	204.343	0.26655	207.5284	0.48006	312.3506	-0.54635	300.9755	105886.8672	262.6044	0.4501	288.6236	0.0062309	6913740	-0.23074	847.796	87.2612	85.4715	202.8723	182.2825	68773.7031	125.9905	0.19153	159.7228	2952400
014	2017-08-15t2227	1502854447.02	adult	101.9896	47.5262	-107.1695	1047.2528	73.9251	62978.3429	198691.6352	3206789.1852	615.385	-0.28947	230.57	1.4509	228.6347	1.405	348.3773	0.53312	337.2928	114616.1328	278.4243	1.0829	314.1035	0.93781	7582540	0.34672	681.026	98.9696	96.0313	213.6693	196.8128	70297.2031	135.7772	0.68043	171.4818	3254710
014	2017-08-16t0228	1502868848.12	adult	105.9899	51.5265	-103.1692	1029.1091	72.5112	62287.1488	196516.9299	3104460.368	536.272	-0.67413	247.922	2.2374	246.3176	2.1861	351.6581	0.67329	344.5925	114640.5469	294.793	1.7418	327.3233	1.413	8063680	0.74524	469.342	106.456	103.3682	221.7582	208.2742	72293.1875	146.0689	1.2101	187.0289	3462480
014	2017-08-16t0627	1502883246.52	adult	109.9895	55.5261	-99.1696	1046.6332	72.3613	64261.9891	202786.485	3261943.7654	1033.9	1.7912	235.649	1.6417	234.8381	1.6416	330.5129	0.059701	320.734	111052.3359	282.8376	1.1858	307.3689	0.62311	7902000	0.48813	1315.95	106.352	103.414	217.6409	198.8659	73127.3359	146.5086	1.1374	181.9879	3566300
014	2017-08-16t1027	1502897647.14	adult	113.9896	59.5263	-95.1694	1057.4944	75.0101	63309.7848	199664.81	3189028.4702	547.644	-0.6131	227.268	1.222	226.8261	1.2495	340.229	0.39696	329.8208	112615.7969	278.3567	0.94777	310.5444	0.71261	7514840	-0.003813	476.872	94.5834	92.4726	202.4055	190.4006	66996.2266	134.1088	0.27119	166.5784	3127490
014	2017-08-16t1427	1502912045.91	adult	117.9893	63.5259	-91.1698	1110.8704	78.0636	70936.2594	223653.7367	3758196.1941	508.711	-0.8032	231.936	1.4181	233.0304	1.5126	358.9	1.0306	343.6377	132792.9844	290.2018	1.4146	321.4949	1.1041	8580690	0.9967	408.267	96.8222	95.3339	193.215	177.1514	71489.5469	135.5933	0.25853	162.4458	3582030
014	2017-08-16t1827	1502926448.13	adult	121.9899	67.5265	-87.1692	1178.0361	84.1812	75347.5953	237583.643	4057786.7598	774.874	0.5371	198.006	-0.23532	194.5637	-0.31228	343.9073	0.56055	324.866	135155.5781	270.3569	0.51273	305.3333	0.44573	7781830	0.10598	860.682	88.8441	84.5933	262.3986	231.3109	103122.6562	145.821	0.80301	193.9643	3491660
014	2017-08-17t1317	1502994244.66	adult	140.8223	86.3589	-68.3368	1133.0541	71.5679	70334.7312	221697.293	3617839.3763	761.99	0.61368	249.403	2.1095	246.9436	2.0174	364.8842	1.416	356.5045	134277.4062	304.7498	1.8371	339.8531	1.7064	9153580	1.1582	998.499	122.217	118.1218	256.3542	242.0858	94338.3672	170.4829	2.0402	222.6803	4485610
014	2017-08-17t1428	1502998444.41	adult	141.9889	87.5255	-67.1702	1102.0053	72.7824	68721.0653	216659.8477	3536650.575	532.438	-0.65018	237.677	1.5294	236.4739	1.5111	329.2691	0.085789	320.056	118207.5938	284.9655	0.94982	310.103	0.47515	8522860	0.52854	631.947	115.024	112.8888	209.5172	194.6393	75216.6562	155.9708	1.0644	182.68	4124660
014	2017-08-17t1828	1503012845.04	adult	145.9891	91.5257	-63.17	1159.7063	72.5031	72272.7843	227825.0537	3731382.4831	572.232	-0.41764	253.433	2.2684	254.2704	2.3281	352.7899	0.94873	342.9992	133354.5938	306.6221	1.8661	331.1684	1.308	9557220	1.4551	597.552	125.25	123.0025	238.6004	222.568	90190.9375	173.3726	2.1229	205.1804	4723300
014	2017-08-17t2227	1503027243.87	adult	149.9887	95.5253	-59.1703	1124.7202	73.488	68465.6924	215706.4587	3515710.4395	449.301	-1.1154	234.867	1.3201	235.841	1.4099	330.8155	0.09671	323.6947	118431.9375	287.3369	0.95694	311.6049	0.44451	8396730	0.2919	485.443	119.436	117.509	228.1138	218.6246	81664.7266	170.0806	1.7856	202.7109	4269970
014	2017-08-18t0228	1503041644.84	adult	153.989	99.5256	-55.1701	1122.829	72.3135	71208.6304	224581.137	3719380.427	478.341	-0.95076	233.394	1.2004	232.4441	1.2014	332.3693	0.12898	326.4851	123641.3828	285.1056	0.80023	314.8085	0.52281	8664520	0.49125	381.081	120.776	117.51	232.142	223.8176	86356.8281	167.7354	1.4744	206.1963	4483710
014	2017-08-18t0627	1503056045.21	adult	157.9891	103.5257	-51.17	1136.3039	74.5272	69938.6179	220441.1792	3600718.0524	534.222	-0.6249	240.875	1.5124	240.3036	1.5234	330.1131	0.0082515	323.5877	120821.4062	287.6669	0.8549	312.7966	0.38515	8793620	0.55777	443.29	124.802	120.3463	235.7666	224.6977	86290.5938	180.699	2.1261	212.0775	4556140
014	2017-08-18t1027	1503070444.44	adult	161.9889	107.5255	-47.1702	1082.9029	72.5719	66648.9811	210324.4983	3394551.7163	571.407	-0.40337	247.612	1.7752	246.6803	1.7627	336.4477	0.21027	329.2225	117083.8125	293.4766	1.043	318.7311	0.57151	8613660	0.35951	531.999	130.665	127.3307	232.3544	220.7966	80859.3438	180.5081	1.918	206.8505	4545430
014	2017-08-18t1427	1503084844.65	adult	165.9889	111.5256	-43.1701	1136.2825	74.3991	70712.0443	222897.7787	3691120.6642	619.06	-0.11541	254.362	2.0286	253.4973	2.0127	356.8294	0.92752	348.0394	131670.0469	304.3415	1.4353	333.7197	1.1164	9379360	0.97411	650.181	138.707	133.3858	272.1317	257.7576	100416.6172	202.4475	2.9655	240.4212	5114700
014	2017-08-18t1828	1503099240.74	adult	169.9879	115.5245	-39.1712	1111.4333	73.9534	67572.4193	212915.7182	3430130.2393	595.486	-0.25443	254.368	1.9663	259.4008	2.2159	371.3303	1.4107	361.3669	131079.5938	318.4405	1.95	349.2789	1.6722	8972060	0.60059	596.348	133.001	129.9631	278.3094	267.1363	98243.2344	210.5282	3.173	253.8706	4691200
014	2017-08-18t2340	1503117985.4	adult	175.1947	120.7313	-33.9644	1058.8655	76.0375	66953.4718	211292.8643	3516451.055	566.334	-0.42947	234.316	0.98657	235.16	1.0736	361.4128	0.97474	351.7159	126494.4688	309.9288	1.5185	341.1362	1.268	8183470	-0.044533	645.819	124.221	118.9082	275.0363	255.5859	96262.7188	206.0944	2.644	240.5654	4338430
014	2017-08-19t0251	1503129464.4	adult	178.3833	123.9199	-30.7758	1141.3722	76.8105	69792.1876	219960.7721	3634334.1578	602.673	-0.20607	234.016	0.93857	238.5901	1.1901	356.9647	0.77148	347.6532	130292.125	309.1875	1.443	336.727	1.0492	8526140	0.21529	682.939	124.943	121.0168	271.303	254.1469	99025.5859	206.5498	2.5045	239.393	4552170
014	2017-08-19t0627	1503142439.09	adult	181.9874	127.524	-27.1717	1038.8429	75.5335	63903.9108	201452.0321	3338154.3358	630.948	-0.03076	220.677	0.30819	215.1314	0.13569	357.0622	0.73066	346.8732	119258.7812	301.3167	1.0763	334.3609	0.90531	7359150	-0.66004	653.892	119.233	115.5168	268.8773	245.1698	89805.0156	192.3035	1.6457	227.0929	3976190
014	2017-08-19t1130	1503160589.35	adult	187.0291	132.5658	-22.1299	948.7417	73.4684	58802.5701	185501.9493	3081743.9581	597.395	-0.2321	222.266	0.33364	217.4895	0.19679	359.6488	0.76553	351.2493	110412.1719	304.4423	1.1318	339.7947	1.0436	6817120	-1.0282	622.87	122.463	118.9637	270.3807	251.1306	83006.8906	196.1885	1.6361	228.6072	3756070
014	2017-08-19t1441	1503172049.39	adult	190.2125	135.7491	-18.9466	876.8109	72.2701	54601.6383	172387.2143	2860073.7718	557.608	-0.47441	226.167	0.47474	221.0376	0.32136	363.4131	0.86409	354.4265	103572.7188	309.4299	1.2865	343.2163	1.1314	6443960	-1.2643	631.248	127.726	124.0726	279.4635	259.1248	79647.0938	204.8761	1.9101	239.1057	3639160
014	2017-08-19t2012	1503191916.69	adult	195.7312	141.2678	-13.4279	867.4168	70.9901	52687.3355	166328.9588	2683377.7442	527.997	-0.65165	228.482	0.52332	223.5764	0.38172	366.3436	0.90769	357.756	100744.5	310.8179	1.2705	345.8667	1.1592	6281200	-1.3223	621.559	131.578	126.9802	286.6228	265.9633	78821.2812	212.907	2.0512	249.0103	3617200
014	2017-08-19t2325	1503203461.82	adult	198.9382	144.4748	-10.2209	856.6552	70.8334	50866.9026	160510.8275	2579999.0697	587.837	-0.27323	231.282	0.61364	227.2522	0.50867	369.1022	0.97131	360.592	98181.1875	313.1638	1.3234	347.5932	1.1854	6147720	-1.3816	633.123	135.934	131.2817	296.4722	276.8589	78861.6016	218.7116	2.1824	256.4556	3613250
014	2017-08-20t0239	1503215153.29	adult	202.1858	147.7224	-6.9733	874.5973	70.9835	49968.2937	157660.1087	2473793.4349	658.57	0.17869	230.059	0.53174	226.423	0.44675	371.739	1.0316	360.8869	97395.6328	314.0616	1.3188	348.8462	1.1928	6009380	-1.4432	604.209	138.224	133.7068	303.5799	283.0944	79537.9219	226.1284	2.3765	262.6658	3610560
014	2017-08-20t0800	1503234384.15	adult	207.5277	153.0643	-1.6314	833.4159	70.7367	48442.7749	152931.9414	2397751.4053	547.768	-0.52117	233.169	0.61903	230.395	0.57088	373.5077	1.0429	362.8966	94870.9531	314.8677	1.294	350.464	1.196	5904060	-1.4696	644.538	140.141	136.5753	302.4304	281.643	76817.3281	225.6537	2.1724	261.4497	3548510
014	2017-08-20t1116	1503246130.09	dead	210.7905	156.3271	1.6314	894.6393	72.6423	52408.7836	165263.655	2663779.525	609.634	-0.12409	233.781	0.62018	231.1564	0.57991	372.6276	0.98196	362.0334	102099.9688	314.4345	1.2469	350.0981	1.1506	6405840	-1.1277	701.923	136.808	133.6831	297.5838	274.0891	81537.9688	219.0414	1.798	256.226	3748690
016	2017-08-11t1428	1502480121.89	larva	0	-56.4617	-322.0061	153.6336	27.1433	2917.9227	9285.4414	50894.1797	0	-0.36836	0	-0.49555	0	-0.48859					0	-0.49608	0	-0.49766	0	1.402	0	0	0				0	-0.47604	0	0
016	2017-08-11t1828	1502494529.41	larva	4.0021	-52.4597	-318.004	153.6433	29.4109	2989.2579	9529.3306	55065.8571	0	-0.55814	0	-0.65655	0	-0.64913					0	-0.66229	0	-0.6677	0	0.77497	0	0	0				0	-0.61272	0	0
016	2017-08-11t2228	1502508916.76	larva	7.9986	-48.4632	-314.0076	153.6385	28.912	2935.9453	9355.038	53146.9753	0	-0.737	0	-0.81809	0	-0.81015					0	-0.82979	0	-0.83658	0	0.18706	0	0	0				0	-0.7524	0	0
016	2017-08-12t0234	1502523718.74	larva	12.1102	-44.3515	-309.8959	173.2459	27.5059	3180.0412	10090.2817	54989.4384	0	-0.91144	0	-0.98563	0	-0.97709					0	-1.0043	0	-1.0099	0	-0.38138	0	0	0				0	-0.8999	0	0
016	2017-08-12t0627	1502537714.98	larva	15.9981	-40.4637	-306.0081	167.6568	27.7407	3108.2275	9870.488	54240.0202	0	-1.0687	0	-1.146	0	-1.1368					0	-1.1721	0	-1.1742	0	-0.8879	0	0	0				0	-1.0435	0	0
016	2017-08-12t1028	1502552116.35	larva	19.9985	-36.4633	-302.0077	125.6411	19.7435	1694.0751	5375.9891	21190.4468	615.581	1.5687	205.851	1.5615	204.7992	1.5739	307.9486	-0.074228	269.625	3079.4861	241.2454	1.4321	262.4604	1.2038	196382	-1.0991	663.432	66.8751	64.2022	204.6018	149.3472	2046.0181	97.4103	0.93977	129.1084	63798.9
016	2017-08-12t1428	1502566517.84	larva	23.9989	-32.4629	-298.0073	169.3647	27.5618	3166.3988	10051.1861	55172.385	0	-1.3742	0	-1.4857	0	-1.4749					0	-1.5299	0	-1.5172	0	-1.8462	0	0	0				0	-1.356	0	0
016	2017-08-12t1828	1502580917.56	larva	27.9988	-28.4629	-294.0073	374.821	50.0737	14563.3127	46245.8349	482640.6178	0	-1.5204	0	-1.6627	0	-1.651					0	-1.7177	0	-1.6941	0	-2.2875	0	0	0				0	-1.5237	0	0
016	2017-08-12t2228	1502595324.91	larva	32.0008	-24.4609	-290.0053	464.3126	55.567	20263.3745	64171.9503	760983.6573	0	-1.6637	0	-1.8467	0	-1.8339					0	-1.914	0	-1.877	0	-2.7066	0	0	0				0	-1.7019	0	0
016	2017-08-13t0228	1502609749.55	larva	36.0077	-20.4541	-285.9984	641.6207	93.3154	32400.6144	105016.2502	1449488.2204	0	-1.8054	0	-2.0398	0	-2.0256					0	-2.1212	0	-2.0682	0	-3.1057	0	0	0				0	-1.8937	0	0
016	2017-08-13t0628	1502624141.21	larva	40.0054	-16.4564	-282.0008	641.9292	54.9798	27595.9052	87048.7605	1010304.0922	477.008	0.14725	193.645	0.79679	191.1969	0.78732	324.3523	-0.040766	316.6578	47355.4375	247.5658	0.9036	298.4296	0.93542	2817540	0.051727	472.608	67.5127	64.4749	187.0018	171.2803	27302.2656	102.0269	0.53666	144.0976	982310
016	2017-08-13t1027	1502638526.84	larva	44.0014	-12.4604	-278.0048	825.271	53.3864	37025.2343	116713.4117	1384465.9088	465.45	-0.054984	147.232	-0.088159	142.6788	-0.13476	344.0129	0.17027	338.2234	67082.5156	194.7709	0.051112	292.1373	0.72882	2870590	-0.32593	324.472	57.1227	54.5711	154.7276	138.6514	30171.8906	88.9208	0.060556	120.4081	1113720
016	2017-08-14t1124	1502728241.51	adult	68.9221	12.4604	-253.084	959.7675	78.0002	57076.4857	180040.4982	2868251.7948	448.157	-0.85653	203.006	0.24234	201.2311	0.24834	315.5765	-0.45082	305.1085	94357.375	245.4101	0.053887	275.7789	-0.16664	6051010	0.71023	321.619	70.7513	69.7048	131.6748	121.6257	39370.7773	96.5741	-0.5983	113.8292	2108880
016	2017-08-14t1428	1502739265.84	adult	71.9844	15.5227	-250.0217	1029.6667	65.6438	56770.5145	178947.9918	2586602.1556	647.523	-0.029769	193.497	0.0025987	192.9942	0.039408	338.7436	-0.14852	312.0188	100945.5859	236.1375	-0.16317	266.9149	-0.31571	5749770	0.1596	383.153	74.6885	73.4991	145.0261	134.3048	43217.7656	102.7329	-0.41603	123.6211	2219370
016	2017-08-14t1827	1502753666.59	adult	75.9846	19.5229	-246.0215	1081.5487	74.6541	62928.8064	198310.8491	3086330.2222	620.413	-0.17147	188.22	-0.15926	186.4155	-0.15506	316.7397	-0.45406	295.2012	104207.3594	230.5933	-0.33231	259.7541	-0.46264	6188110	0.34833	665.253	72.6014	71.1205	148.9236	135.2574	48995.8516	101.1	-0.57751	123.2321	2386920
016	2017-08-14t2228	1502768066.27	adult	79.9845	23.5228	-242.0216	728.9989	80.6118	40750.8839	130246.3379	1928993.6591	607.12	-0.28194	169.732	-0.79299	168.4213	-0.77141	259.1129	-1.4111	248.3432	55450.1602	214.0895	-0.88578	237.2785	-0.97354	3623940	-2.697	638.461	61.1615	58.4654	168.5464	149.6948	36068.9219	96.304	-0.94236	130.4534	1305860
016	2017-08-15t0227	1502782464.99	adult	83.9842	27.5224	-238.0219	1080.9596	71.7915	60669.2012	191103.8672	2880633.9801	526.913	-0.67939	192.506	-0.13327	190.3264	-0.14198	297.9086	-0.83308	287.3623	94734.9375	239.9488	-0.26314	268.7287	-0.44558	6106490	-0.41801	570.313	75.5974	73.8426	162.6904	147.1711	51735.5391	106.8872	-0.53601	131.9362	2398020
016	2017-08-15t0627	1502796865.25	adult	87.9843	31.5225	-234.0219	1256.9044	74.184	74844.9959	235607.8914	3786270.3299	595.715	-0.38163	163.482	-1.323	161.1173	-1.3252	275.8363	-1.3984	263.8365	108127.8359	211.4183	-1.3535	244.2992	-1.1546	6393140	-0.37187	633.056	61.6415	59.4604	152.1026	136.7784	59624.2266	94.3335	-1.3526	120.0869	2410550
016	2017-08-15t1028	1502811269.83	adult	91.9855	35.5238	-230.0206	1104.1559	73.1723	69253.4669	218464.0009	3578953.9274	747.018	0.34211	207.433	0.42923	205.7152	0.424	320.6329	-0.34572	305.176	116069.1094	250.6244	0.0095158	284.9134	-0.099644	7493950	0.55181	900.423	86.6445	84.3814	180.5023	164.2835	65341.8398	119.9833	-0.011563	147.7203	3130210
016	2017-08-15t1428	1502825670.56	adult	95.9857	39.524	-226.0204	1069.1997	71.0931	62563.6924	197138.6763	3050903.8549	1031.67	1.7411	211.204	0.58963	208.504	0.53416	342.7025	0.3043	329.7028	112406.4062	259.821	0.35097	303.129	0.52979	6908280	-0.17871	1296.76	93.9818	88.8118	260.3015	235.6963	85378.9062	142.6091	1.2279	199.8633	3074050
016	2017-08-15t1828	1502840068.87	adult	99.9853	43.5235	-222.0209	1129.3881	75.2384	67293.4744	211922.6766	3408228.4518	706.273	0.15421	180.309	-0.85507	178.2068	-0.84978	310.5557	-0.59163	295.5908	109315.6172	232.4501	-0.85083	272.176	-0.62091	6335870	-0.8692	805.62	71.8021	67.2406	228.3788	202.8107	80389.3438	117.6287	-0.3609	168.239	2523060
016	2017-08-15t2227	1502854468.35	adult	103.9851	47.5234	-218.021	1120.8399	74.166	70882.752	224003.0936	3658007.9371	664.634	-0.043785	207.58	0.37089	206.5439	0.39273	349.9006	0.59673	336.0231	129463.2188	261.1446	0.32333	301.8861	0.46281	7676310	0.39591	810.468	89.5204	85.8253	233.7316	211.1691	86480.6797	134.5038	0.55558	179.7042	3310460
016	2017-08-16t0228	1502868869.4	adult	107.9854	51.5237	-214.0207	1120.7831	74.6919	67228.7262	211885.4724	3395125.917	644.31	-0.13714	167.24	-1.5499	165.4351	-1.5153	278.1518	-1.5661	266.9776	97909.4375	213.508	-1.7677	248.1486	-1.6176	5873460	-1.5302	798.739	73.7998	70.0933	202.8077	180.9197	71388.2969	115.59	-0.69438	158.5119	2591850
016	2017-08-16t0627	1502883267.67	adult	111.9849	55.5232	-210.0212	1164.0477	77.9603	71602.3586	225618.0459	3710844.5716	526.145	-0.72034	201.612	0.024942	200.7141	0.061216	316.5368	-0.3699	306.67	118384.7812	250.4201	-0.23203	284.2994	-0.27598	7531000	0.060822	503.656	88.4944	85.4893	218.9982	204.5307	81905.3281	125.6212	-0.1934	172.7069	3305620
016	2017-08-16t1027	1502897668.45	adult	115.9852	59.5234	-206.021	1203.6127	76.0296	74911.1576	236011.6741	3908996.3878	504.041	-0.82765	205.27	0.16398	203.6512	0.16322	304.049	-0.76805	296.8963	118883.1797	249.9045	-0.30268	280.4597	-0.4603	8022970	0.47006	562.263	89.4596	86.8921	186.2338	172.4683	72817.4219	124.865	-0.34859	156.3407	3496530
016	2017-08-16t1427	1502912067.06	adult	119.9848	63.523	-202.0214	1137.0179	76.3615	70964.9184	223595.945	3693789.4239	455.835	-1.0659	177.279	-1.2073	176.2636	-1.1471	271.7208	-1.8492	263.3432	100808.4062	224.157	-1.4647	249.8408	-1.6863	6561440	-1.1063	428.416	77.0817	74.6707	178.576	162.571	66251.7031	114.9573	-1.0607	146.028	2852950
016	2017-08-16t1827	1502926469.45	adult	123.9854	67.5237	-198.0207	1215.1541	78.3216	75644.2541	238321.1423	4001324.2511	498.067	-0.85452	206.474	0.15316	208.5205	0.32338	325.4786	-0.05492	315.6483	128564.0625	265.9869	0.30111	297.0398	0.10475	8150560	0.44539	462.17	83.5502	81.6769	192.3627	174.5428	75983.2812	125.2545	-0.52102	155.599	3298140
016	2017-08-17t1317	1502994265.99	adult	142.8178	86.3561	-179.1883	1250.0268	75.8925	77892.8881	245638.3956	4002164.3889	529.729	-0.66258	203.147	-0.16538	201.758	-0.1505	303.7391	-0.87697	295.3715	123621.8281	253.8745	-0.43891	283.2481	-0.64214	8260150	0.26164	529.729	91.7203	89.3455	185.2024	172.8282	75377.3594	131.4297	-0.57556	160.6479	3729440
016	2017-08-17t1428	1502998465.59	adult	143.9844	87.5226	-178.0218	1160.5631	78.783	72556.192	228528.3702	3833557.3699	587.405	-0.3388	208.531	0.087847	210.3499	0.2493	304.0484	-0.87357	294.335	115234.3594	258.8021	-0.23304	284.2136	-0.61625	7894770	-0.10282	710.069	95.3986	93.7377	199.3304	183.2817	75546.2031	136.0782	-0.29691	166.0569	3611690
016	2017-08-17t1828	1503012866.28	adult	147.9846	91.5228	-174.0216	1208.2066	75.2905	75610.8028	238211.9488	3946913.2954	418.237	-1.2913	194.147	-0.65078	192.9869	-0.61263	296.7747	-1.1812	290.2213	117226.0156	250.115	-0.66514	278.4365	-0.90742	7661030	-0.37059	391.795	87.9533	84.7602	195.806	188.22	77343.3516	132.4558	-0.63062	167.7637	3470640
016	2017-08-17t2227	1503027265.14	adult	151.9842	95.5225	-170.0219	1191.3932	76.3814	70510.3067	221946.714	3659176.4959	590.552	-0.30235	190.004	-0.88599	187.7101	-0.89543	312.6253	-0.61023	302.9948	115358.7344	247.0468	-0.84458	285.2683	-0.67493	6999950	-1.0202	677.144	84.3869	79.7553	233.7938	217.3663	86269.9219	135.6513	-0.51703	191.3739	3108900
016	2017-08-18t0228	1503041666.07	adult	155.9845	99.5227	-166.0216	1238.3981	76.2709	70559.3797	222091.3228	3476576.6668	888.04	1.4422	210.003	0.049213	207.804	0.020926	311.905	-0.66818	303.8207	115092.9531	259.3655	-0.34726	290.3325	-0.51378	7746600	-0.36222	959.909	100.093	97.0838	201.0677	186.2118	74193.9766	141.2071	-0.26065	173.1515	3692250
016	2017-08-18t0627	1503056066.44	adult	159.9846	103.5229	-162.0215	1349.5212	77.2503	79761.1785	251107.7478	4038920.5834	850.623	1.2458	191.301	-0.87573	190.7249	-0.80442	300.5269	-1.1296	291.3461	125319.7266	250.61	-0.76277	280.3681	-0.96691	7971500	-0.18631	955.101	82.964	80.1466	196.0685	180.8466	81760.5703	130.3069	-1.0138	163.6156	3457110
016	2017-08-18t1027	1503070465.63	adult	163.9844	107.5226	-158.0218	1194.3929	76.5378	75641.9595	238356.4063	3975429.8592	433.777	-1.224	201.7	-0.40892	200.9002	-0.3598	313.6048	-0.66941	305.9857	123873.9062	262.5046	-0.29337	294.7044	-0.42781	7956240	-0.21594	433.777	94.6933	91.0946	203.2313	190.5959	80276.375	143.5032	-0.31819	175.3778	3735270
016	2017-08-18t1427	1503084865.94	adult	167.9845	111.5227	-154.0217	1231.2401	76.2654	74997.314	236370.1382	3808360.8207	684.517	0.28095	194.648	-0.76195	191.6458	-0.80284	328.0881	-0.16865	315.5395	128610.5312	255.3251	-0.62988	294.7491	-0.47161	7621630	-0.49914	851.347	90.0162	85.0236	249.3056	231.6498	97727.8125	144.3026	-0.36978	198.1525	3524680
016	2017-08-18t1828	1503099261.95	adult	171.9833	115.5216	-150.0228	1268.324	79.662	80970.731	255386.6535	4292944.0931	559.826	-0.47	207.236	-0.21121	206.5692	-0.16085	332.2265	-0.05982	321.5278	140531.8281	268.3521	-0.13181	305.0558	-0.10925	8752620	0.41191	698.195	102.504	98.0037	249.9883	235.0304	105745.0625	158.662	0.29899	204.8822	4329250
016	2017-08-18t2340	1503118006.66	adult	177.1902	120.7285	-144.8159	1287.7728	76.7802	80673.7701	254078.7482	4204876.4326	898.749	1.6037	194.674	-0.81607	194.7585	-0.71731	323.1919	-0.4479	311.4452	136063.7812	255.0413	-0.72239	292.8222	-0.64989	8193840	-0.037712	1022.8	97.009	92.8588	241.4872	222.2334	101666.1094	153.1172	-0.13628	198.8309	4083110
016	2017-08-19t0251	1503129485.58	adult	180.3788	123.9171	-141.6273	1253.0194	74.7997	76893.8772	242113.8392	4003903.2991	607.611	-0.17517	194.535	-0.84147	191.7137	-0.86842	317.8566	-0.67479	308.6577	127778.3594	255.9914	-0.71214	292.9358	-0.67974	7807870	-0.32911	696.596	86.7636	81.8097	217.5648	197.3376	87461.0547	139.1713	-0.90143	179.9071	3482350
016	2017-08-19t0627	1503142460.38	adult	183.9829	127.5212	-138.0232	1255.6715	80.3467	81005.7144	255202.776	4377972.5558	727.628	0.56821	202.204	-0.5231	201.3904	-0.47039	315.9701	-0.77815	307.7646	133655.3438	260.9353	-0.54607	293.1154	-0.71057	8540690	0.20939	901.826	100.568	96.6844	229.3819	216.311	97028.5312	152.9574	-0.30696	194.7797	4247780
016	2017-08-19t1130	1503160610.5	adult	189.0246	132.5629	-132.9815	729.3167	78.6144	42678.1124	135642.7707	2138487.8034	540.004	-0.58511	189.033	-1.1293	187.5976	-1.088	293.2183	-1.6433	281.9472	65680.9062	245.3686	-1.1986	269.3406	-1.6676	4219780	-2.8452	686.878	85.8694	82.4565	214.7064	194.0119	48094.2422	134.0409	-1.2852	174.2994	1916860
016	2017-08-19t1441	1503172070.47	adult	192.2079	135.7462	-129.7982	1250.936	74.3687	74092.3864	233205.3725	3802117.4221	444.833	-1.1742	209.455	-0.26688	207.4792	-0.26845	323.7687	-0.5759	318.7363	125298.4766	267.6525	-0.36228	303.1642	-0.41353	8103620	-0.097595	506.161	99.1548	94.5374	220.3008	210.3757	85256.3906	151.6624	-0.55012	192.0054	3836200
016	2017-08-19t2012	1503191937.97	adult	197.7267	141.2649	-124.2794	1244.1755	77.8129	77836.1006	245054.8617	4154870.1086	451.222	-1.1318	206.167	-0.45119	203.7483	-0.46577	327.3557	-0.49937	322.0536	133233.7812	275.3024	-0.12315	309.5444	-0.23154	8371810	0.096506	447.317	93.7399	88.9269	202.3153	193.7851	82342.3203	149.6833	-0.7557	180.7019	3806490
016	2017-08-19t2325	1503203482.94	adult	200.9336	144.4719	-121.0725	1300.06	77.8667	77964.8493	245380.866	4015950.8774	444.25	-1.1765	216.212	-0.047248	212.8129	-0.11055	326.0845	-0.57414	320.5109	132716.375	274.691	-0.17999	307.1094	-0.35619	8799400	0.38529	421.575	102.539	97.9974	208.5782	198.0531	84891.3125	154.0131	-0.64057	185.6353	4173120
016	2017-08-20t0239	1503215174.48	adult	204.1813	147.7195	-117.8249	1269.5259	79.6598	79566.3887	250581.1331	4259122.2566	417.2	-1.3507	205.967	-0.50818	203.2841	-0.53081	314.3583	-1.0186	308.19	130773.0703	262.0831	-0.69674	294.8956	-0.845	8548850	0.22595	398.216	100.927	96.184	211.8229	202.5182	88118.3438	153.4291	-0.73724	186.62	4189080
016	2017-08-20t0800	1503234405.57	adult	209.5232	153.0615	-112.4829	1186.4902	78.0996	76674.8459	241766.0737	4116321.5913	463.146	-1.0645	214.921	-0.16743	211.6943	-0.21781	327.5577	-0.59854	321.2572	131023.0703	275.6485	-0.22768	309.4093	-0.35224	8587810	0.26271	445.096	102.084	96.9256	209.6816	201.8358	83872.6328	156.6849	-0.72197	190.2734	4079080
016	2017-08-20t1116	1503246151.33	adult	212.786	156.3242	-109.2202	1287.2882	78.7951	79591.2694	250658.4613	4175716.8213	454.489	-1.1239	194.337	-1.0593	192.1651	-1.0479	322.3336	-0.8086	317.4011	134090.7656	267.571	-0.56681	303.9482	-0.58273	8070800	-0.058478	398.598	91.4119	86.6297	213.8608	205.6549	88966.0781	152.9707	-0.94683	190.389	3796340
016	2017-08-20t1431	1503257886.31	adult	216.0457	159.5839	-105.9605	698.061	81.5432	41391.2585	132729.4963	2134837.343	478.754	-0.97059	210.1	-0.41301	207.0071	-0.45111	323.3189	-0.79642	316.3711	70160.2109	266.4067	-0.63929	302.357	-0.66667	4550980	-2.281	501.432	107.513	102.209	241.4505	230.4899	52394.75	162.96	-0.61583	209.9117	2328840
016	2017-08-20t1944	1503276639.47	adult	221.2549	164.7931	-100.7512	1288.4135	80.6786	81074.2146	255250.316	4358645.6636	676.311	0.30974	197.273	-0.98628	193.5865	-1.038	320.352	-0.9299	314.1582	135508.875	263.6118	-0.78916	299.6599	-0.80318	8342290	0.14064	737.058	101.961	95.9062	224.8983	215.6486	95132	163.3893	-0.71786	201.4216	4311720
016	2017-08-20t2259	1503288366.01	adult	224.5123	168.0505	-97.4939	1265.2633	78.9074	78470.8152	247106.5634	4138367.4691	587.166	-0.27092	197.235	-1.0022	192.1345	-1.1126	333.8105	-0.47433	325.361	136862.3125	272.9064	-0.44954	310.2535	-0.42636	8077960	-0.012045	687.733	101.822	94.4293	244.5227	227.6202	100254.3125	169.5013	-0.54762	209.3919	4170210
016	2017-08-21t0228	1503300861.54	adult	227.9832	171.5215	-94.0229	1317.2113	78.149	81281.5959	255895.3035	4260256.0804	731.924	0.67771	199.792	-0.90873	197.313	-0.90997	328.8727	-0.65958	322.9214	139770.8906	268.1041	-0.65824	307.8143	-0.5359	8475760	0.25534	933.443	102.633	97.0777	233.4456	221.2006	99214.3594	165.6124	-0.77922	202.523	4354000
016	2017-08-21t0738	1503319506.75	adult	233.1625	176.7007	-88.8437	1224.0032	78.4405	78304.1035	246792.0062	4154640.6095	458.757	-1.1202	200.667	-0.88941	198.2363	-0.88763	316.3525	-1.1178	311.157	129388.1875	262.9291	-0.89056	296.9495	-0.96339	8194650	0.10631	441.346	104.008	98.6421	224.0845	216.5599	91650.5547	164.827	-0.91686	200.7609	4247380
016	2017-08-21t1053	1503331214.93	adult	236.4147	179.953	-85.5914	1250.6848	80.018	78389.3906	246871.4878	4153921.7983	730.708	0.68705	193.494	-1.2101	191.9053	-1.1673	310.6806	-1.3285	300.9038	127379.0547	249.9114	-1.4194	284.5104	-1.4372	7914480	-0.049982	920.059	104.991	99.6145	240.2088	224.2127	98485.625	164.3121	-0.9984	204.1727	4294440
016	2017-08-21t1616	1503350546.7	adult	241.7847	185.3229	-80.2215	1303.6057	80.1182	82438.4599	259740.1466	4444786.9166	551.927	-0.50629	202.137	-0.8414	197.4136	-0.93849	344.6608	-0.14933	338.7508	148204.125	279.7303	-0.26312	321.4753	-0.081769	8692100	0.48604	510.78	104.818	96.9614	254.3012	245.0823	109349.5	176.1708	-0.64661	224.8122	4507280
016	2017-08-21t1931	1503362293.14	adult	245.0476	188.5858	-76.9586	1349.6141	82.5662	85369.0741	268803.5905	4606759.8319	822.824	1.3353	205.154	-0.713	203.7347	-0.66541	338.0743	-0.38778	328.2781	150781.1406	266.8072	-0.79045	308.1794	-0.58561	9133660	0.79506	892.289	113.229	107.0346	265.6604	245.7586	118484.5469	179.2314	-0.59549	222.2708	5041080
016	2017-08-21t2247	1503374038.94	adult	248.3103	191.8485	-73.6958	1289.8842	95.1152	87138.5752	275458.0105	4981473.3564	471.352	-1.0628	189.123	-1.4356	186.8297	-1.4202	317.8994	-1.0979	311.1545	144644.2031	257.7699	-1.1635	294.632	-1.0952	8588100	0.4737	529.619	94.6422	88.3479	230.0584	216.0629	104676.5938	159.4518	-1.3989	198.5831	4297700
016	2017-08-22t0400	1503392809.78	adult	253.5244	197.0627	-68.4817	1261.7689	80.7565	82239.1536	259038.2843	4494580.6012	591.041	-0.24349	208.572	-0.56236	204.7056	-0.62328	338.6873	-0.37683	330.329	145296.875	277.5565	-0.38706	316.836	-0.28576	8939380	0.75125	739.613	110.974	104.2612	248.4594	234.8953	106589.0859	178.6006	-0.78353	218.4885	4756350
016	2017-08-22t0716	1503404550.09	adult	256.7856	200.3239	-65.2205	1290.7229	78.155	82614.8121	260222.042	4456267.7993	755.199	0.90144	203.415	-0.80044	203.9026	-0.66078	342.4118	-0.25121	332.2055	147579.5	274.2506	-0.53114	313.5605	-0.41554	8765370	0.66905	907.936	113.98	108.8598	273.7446	255.6609	117983.9375	185.4358	-0.59354	230.6437	4911530
016	2017-08-22t1031	1503416295.32	adult	260.0482	203.5864	-61.958	1435.7903	81.3233	91785.8817	289323.4321	4902432.2811	573.154	-0.3712	199.12	-1.003	198.4906	-0.91217	312.7443	-1.2884	305.1056	149804.5	254.818	-1.3331	287.7737	-1.3785	9526280	1.2075	587.547	108.995	104.8932	240.5136	229.4531	115206.0312	168.7688	-1.2765	209.7952	5214550
016	2017-08-22t1446	1503431551.38	adult	264.286	207.8242	-57.7202	1290.0954	81.2046	82892.7417	261070.1492	4483555.1702	628.886	0.021389	217.87	-0.1314	214.7207	-0.15853	336.8718	-0.45553	328.6714	145865.4688	278.5463	-0.3814	313.7413	-0.42959	9413300	1.1803	602.753	120.909	115.269	253.2107	239.9379	109640.2188	183.2055	-0.82485	222.6045	5223980
016	2017-08-22t1828	1503444863.96	adult	267.9839	211.5222	-54.0222	1273.6536	78.5205	75247.4205	236885.4754	3802483.3419	821.648	1.3981	201.143	-0.92129	199.5215	-0.8741	333.5581	-0.57702	323.4438	131421.9062	270.721	-0.71611	308.1187	-0.64823	7905300	0.19648	962.228	115.593	109.7153	267.2314	247.6008	105289.1562	185.361	-0.81835	227.8335	4543030
016	2017-08-22t2228	1503459265	adult	271.9842	215.5225	-50.0219	1221.5801	74.7208	74872.8699	235782.9339	3867570.1551	865.601	1.7266	208.497	-0.57531	205.0945	-0.61203	338.0095	-0.42933	326.946	132161.7188	271.378	-0.70433	308.3945	-0.6494	8148260	0.39928	1064.85	121.842	114.6874	286.2529	269.0843	111924.8906	189.7939	-0.73347	242.437	4761690
016	2017-08-23t0230	1503473793.4	adult	276.0199	219.5581	-45.9863	1271.7436	76.5416	76298.0817	240184.1125	3898760.433	765.902	1.0189	204.478	-0.77252	201.4625	-0.79019	330.5009	-0.69743	319.5014	131869.875	267.0077	-0.90227	305.6502	-0.76248	8143550	0.43488	846.035	119.361	112.5934	267.5374	251.455	106747.4453	186.0359	-0.95224	230.4136	4753650
016	2017-08-23t0627	1503488065.25	adult	279.9843	223.5225	-42.0219	1250.4815	77.3002	77358.3674	244324.6048	3994854.7114	766.615	1.034	205.363	-0.73351	202.8378	-0.72627	326.6571	-0.83797	317.5508	131969.4688	268.053	-0.87472	301.5461	-0.92571	8292550	0.57987	858.541	120.452	113.7164	263.8288	245.7636	106586.8281	186.8724	-0.99905	228.0991	4863860
016	2017-08-23t1118	1503505495.34	adult	284.826	228.3642	-37.1802	1258.4219	77.8307	76184.9497	239906.6876	3877225.8647	843.284	1.6136	205.819	-0.71532	203.3414	-0.7044	333.1179	-0.62174	322.515	132914.0469	267.8769	-0.90177	306.1352	-0.76861	8193020	0.56038	999.291	122.466	115.6609	269.4545	249.4445	107512.3594	189.8601	-0.98295	230.71	4875000
016	2017-08-23t1428	1503516866.39	adult	287.9846	231.5228	-34.0215	1247.5797	77.0858	75049.1969	236303.4611	3802967.3595	835.07	1.5652	206.342	-0.69153	203.802	-0.68277	331.7922	-0.67309	320.352	130062.5391	269.5586	-0.84283	305.9924	-0.78223	8086340	0.51737	983.068	123.774	116.8409	270.4016	252.1145	105997.4219	192.946	-0.93028	231.9692	4850600
016	2017-08-23t1828	1503531266.38	adult	291.9846	235.5228	-30.0215	1214.0319	77.2653	73389.3419	231181.2347	3719326.2548	907.678	2.1271	205.871	-0.71834	203.0617	-0.72274	329.6667	-0.75344	319.9002	126591.9922	269.2133	-0.87322	304.0688	-0.86395	7893090	0.41903	1119.94	124.822	117.7944	268.4179	250.4801	103072.4922	193.9625	-0.96979	233.3248	4785680
016	2017-08-23t2302	1503547713.75	adult	296.5533	240.0915	-25.4528	1184.3132	78.688	71356.9485	224737.3049	3639169.9245	757.839	1.0138	205.492	-0.7413	202.6043	-0.74933	331.1071	-0.71047	319.7011	123502.9688	268.3989	-0.92626	303.4679	-0.89766	7657870	0.29283	988.816	126.021	118.8462	274.4116	256.5571	102355.5234	196.1483	-0.97681	236.8017	4696320
016	2017-08-24t0227	1503560064.13	adult	299.984	243.5222	-22.0222	1138.8581	78.7649	69826.6234	220101.7411	3605144.3496	1017.84	3.0157	204.709	-0.78514	201.6094	-0.80469	331.5445	-0.70039	319.8505	121013.7344	268.213	-0.94786	304.2191	-0.878	7457340	0.17728	1398.15	127.115	119.8326	274.8456	254.3024	100318.625	198.5948	-0.95243	237.157	4630660
016	2017-08-24t0627	1503574465.61	adult	303.9844	247.5226	-18.0218	1128.2334	78.2256	68943.6658	217357.894	3520666.0056	899.829	2.1341	206.441	-0.69573	203.2165	-0.72046	333.6907	-0.63155	321.4349	120128.6562	271.4015	-0.82354	307.0543	-0.78192	7426920	0.19662	1208.32	129.905	122.1475	282.514	262.5099	101705.0469	202.9873	-0.86779	241.9893	4673460
016	2017-08-24t1046	1503589953.35	adult	308.2865	251.8248	-13.7196	1077.4592	77.458	66806.9637	210748.6495	3446656.4739	857.406	1.827	208.666	-0.57622	205.3755	-0.60209	337.8439	-0.49321	326.2529	117907.5156	275.485	-0.65839	311.6529	-0.62059	7275960	0.12525	1127.45	133.403	124.9156	294.3484	274.6754	102727.5859	212.4795	-0.60327	256.5999	4651640
016	2017-08-24t1428	1503603281.17	adult	311.9887	255.5269	-10.0174	1042.7378	76.5079	64342.1842	202984.8549	3316119.4508	941.896	2.5126	210.137	-0.49425	206.4204	-0.54214	342.1682	-0.34798	328.8073	114968.5156	278.0672	-0.55542	314.4233	-0.52567	7057230	-0.0095918	1161.98	136.295	127.7733	304.7377	284.5305	102391.8828	217.1475	-0.50375	262.1499	4577340
016	2017-08-24t1828	1503617670.69	adult	315.9858	259.524	-6.0204	1032.7036	77.3967	62950.2469	198482.457	3225460.6827	797.484	1.3878	211.126	-0.4364	207.0732	-0.50227	342.8714	-0.32897	331.094	112804.6875	279.5333	-0.50181	316.7281	-0.44854	6940980	-0.061948	1068.79	138.384	129.3169	303.2354	285.8433	99764.4609	222.1649	-0.39736	267.9301	4549510
016	2017-08-24t2230	1503632221	adult	320.0275	263.5658	-1.9786	1040.4876	76.7132	63233.3564	199391.1367	3215273.2755	800.585	1.4286	214.484	-0.23975	210.0097	-0.32511	353.9715	0.051477	341.6787	117164.5781	285.0309	-0.2644	324.4529	-0.16949	7078610	0.097334	1030.05	141.323	131.4099	314.0627	297.4901	103954.75	228.7028	-0.23679	275.673	4664080
016	2017-08-25t0227	1503646466.92	dead	323.9847	267.523	1.9786	1025.5473	78.3808	62601.6273	197410.4226	3196416.8657	958.714	2.7324	215.98	-0.14476	211.349	-0.23673	355.2858	0.091859	342.0615	116178.4531	288.2064	-0.12889	326.3512	-0.10708	7061900	0.13058	1236.97	143.139	132.9526	318.0292	302.3927	103995.5469	232.8877	-0.16018	279.2648	4680210
017	2017-08-11t1428	1502480142.19	egg	-2.0011	-56.462	-234.7888	170.978	27.5767	3420.2671	10861.3219	61751.6419	0	-0.26895	0	-0.41518	0	-0.40843					0	-0.4134	0	-0.41217	0	1.7309	0	0	0				0	-0.40878	0	0
017	2017-08-11t1828	1502494550.4	larva	2.0011	-52.4597	-230.7865	164.8671	36.2866	3561.716	11416.6622	72837.1457	0	-0.46469	0	-0.57599	0	-0.56881					0	-0.57903	0	-0.58282	0	1.0835	0	0	0				0	-0.54401	0	0
017	2017-08-11t2228	1502508937.16	larva	5.9975	-48.4634	-226.7902	151.1391	43.4896	3168.8096	10520.0079	68168.9493	0	-0.64867	0	-0.73708	0	-0.72941					0	-0.7457	0	-0.7521	0	0.47687	0	0	0				0	-0.68204	0	0
017	2017-08-12t0234	1502523739.04	larva	10.1091	-44.3517	-222.6785	168.5871	31.5612	3659.7841	11672.0061	73021.6682	0	-0.82767	0	-0.90387	0	-0.89563					0	-0.91906	0	-0.92558	0	-0.10912	0	0	0				0	-0.8276	0	0
017	2017-08-12t0627	1502537735.24	larva	13.9969	-40.4639	-218.7907	168.3386	33.1681	3770.0306	12036.3336	76961.115	0	-0.98863	0	-1.0632	0	-1.0543					0	-1.0854	0	-1.0896	0	-0.63077	0	0	0				0	-0.96906	0	0
017	2017-08-12t1028	1502552136.62	larva	17.9973	-36.4635	-214.7903	209.1834	27.4412	3709.9201	11787.5909	57888.2054	371.643	0.54804	254.623	2.2912	254.3409	2.3184	324.5793	0.12308	318.4613	6816.1665	290.1726	2.0479	310.8716	1.7352	520704	-0.38033	231.338	76.6206	75.2246	143.094	137.0261	3004.9739	103.7526	1.1241	123.944	156689
017	2017-08-12t1428	1502566538.22	larva	21.9978	-32.4631	-210.7899	275.9379	34.7375	7109.4301	22528.5164	159931.1432	488.186	0.90431	177.416	1.1051	178.4476	1.1448	269.6287	-0.51232	257.2919	10515.5176	228.6354	1.227	251.0153	1.0272	678794	-0.65826	414.53	62.7561	61.5338	149.8121	135.6133	5842.6709	91.7851	0.76703	118.283	240105
017	2017-08-12t1828	1502580937.79	larva	25.9976	-28.4632	-206.79	497.5922	37.014	14181.2463	44722.8002	342610.7256	281.657	-0.18672	139.752	0.44261	137.5081	0.43262	213.4145	-1.181	208.9804	16432.916	182.3411	0.55404	200.755	0.39603	1062960	-0.61114	350.6	50.5985	48.2961	131.4233	121.5666	10119.5947	78.0066	0.35025	104.6783	384852
017	2017-08-12t2228	1502595345.57	larva	29.9998	-24.461	-202.7878	624.2809	44.4514	22321.9924	70382.4737	671254.0443	572.624	0.95381	142.403	0.34802	140.6935	0.34612	224.0754	-1.1121	214.0576	26664.9688	181.3737	0.40554	201.3065	0.26134	1686050	-0.24781	742.505	53.6381	50.9526	154.2677	133.7382	18357.8574	84.5175	0.3895	117.3498	635074
017	2017-08-13t0228	1502609771.81	larva	34.0071	-20.4537	-198.7806	683.8704	39.3003	22176.7809	69867.9297	602758.1172	316.3	-0.33639	129.201	0.011021	126.9816	0.00053997	230.8595	-1.0854	226.0371	27472.2812	164.1049	0.046254	202.696	0.13241	1526250	-0.92213	294.43	47.3669	44.9342	129.625	122.5755	15425.3779	75.5896	0.054796	103.4728	559545
017	2017-08-13t0628	1502624163.1	larva	38.0047	-16.4562	-194.783	858.3765	49.7976	34075.8182	107379.1401	1139480.8422	445.236	0.08299	142.915	0.075059	139.6745	0.049759	306.4297	-0.23927	289.7292	55463.7734	185.3189	0.1651	250.0294	0.48681	2573620	-0.028297	407.425	53.7114	51.3912	142.1026	129.8371	25720.5664	82.8847	0.10813	109.9493	967235
017	2017-08-13t1027	1502638547.68	larva	42.0004	-12.4604	-190.7873	781.3501	54.9549	36412.7515	114933.8687	1392761.6029	627.558	0.73031	151.962	0.066841	148.089	0.031784	351.1865	0.27047	342.388	67427.8047	196.9694	0.16239	286.649	0.74022	2908700	-0.058779	767.016	54.9591	51.8576	164.3095	145.9183	31547.416	88.438	0.11827	125.2476	1051970
017	2017-08-14t1124	1502728262.84	adult	66.9213	12.4604	-165.8664	902.1905	73.5353	52204.2722	165188.8175	2498180.0457	448.735	-0.8182	182.186	-0.21098	176.9875	-0.28294	304.2842	-0.57651	288.5219	83069.5859	248.437	0.13915	274.3626	-0.15646	4972590	-0.26464	291.622	63.0729	60.986	130.7971	122.4395	35707.6172	98.0397	-0.47977	114.9242	1721510
017	2017-08-14t1428	1502739287.23	adult	69.9836	15.5228	-162.804	946.0529	59.1413	45188.9915	142704.591	1833150.9239	384.089	-1.1408	222.961	0.71803	221.815	0.73963	309.5559	-0.54932	304.2341	73674.2969	267.5721	0.50172	291.1256	0.055092	5291320	-0.18885	350.089	85.0651	83.7028	156.7487	145.1195	37306.1953	112.5256	0.025376	133.3772	2018770
017	2017-08-14t1827	1502753688.18	adult	73.9839	19.523	-158.8038	1153.4748	77.1046	69153.3282	217961.1154	3459105.4128	682.557	0.10996	182.221	-0.29622	179.2793	-0.32093	342.1748	-0.082517	318.8458	123867.2656	250.2477	0.12597	283.223	-0.07186	6581080	0.905	653.986	65.3903	63.8421	152.1242	139.3539	55068.9648	100.5049	-0.55514	123.7279	2361640
017	2017-08-14t2228	1502768087.62	adult	77.9837	23.5229	-154.8039	1053.9905	72.361	61184.7667	192890.5337	2952087.2623	532.495	-0.5814	194.638	-0.00784	196.9637	0.11179	343.5534	-0.022251	324.7381	109937.0781	262.9077	0.40464	296.5357	0.13618	6223940	0.21352	481.159	77.7925	77.3324	164.3424	151.1006	52589.5781	115.58	0.019889	137.4869	2487570
017	2017-08-15t0227	1502782486.26	adult	81.9833	27.5225	-150.8043	1051.3473	65.9119	55675.7855	175453.4252	2441202.1909	654.823	-0.081488	211.473	0.50783	214.4659	0.666	382.259	0.70202	361.7017	111619.6172	264.1595	0.46697	300.508	0.22129	6163600	-0.21561	469.671	84.6193	83.6864	168.029	154.4079	49064.4805	117.0316	0.03054	140.041	2466310
017	2017-08-15t0627	1502796886.57	adult	85.9834	31.5226	-146.8042	1110.9928	80.0736	66372.1708	209353.3984	3345716.8833	1325.48	3.0353	189.933	-0.24934	184.1524	-0.39121	403.4809	1.3682	367.6931	140007.8594	259.2002	0.34098	326.1623	0.88295	6586690	-0.058742	1717.21	94.0935	83.8078	388.0496	336.1353	134653.2031	173.9709	3.0478	272.2761	3263070
017	2017-08-15t1028	1502811291.52	adult	89.9848	35.524	-142.8029	1111.7808	65.8688	61048.0638	192322.804	2786633.4083	517.684	-0.76151	191.242	-0.24749	196.2269	0.034964	326.9109	-0.20353	308.8409	104611.4844	258.8147	0.33644	286.6189	-0.047633	6112470	-0.75636	562.628	78.9552	78.773	164.5068	152.4906	52642.1641	116.9053	-0.13964	138.4692	2523570
017	2017-08-15t1428	1502825691.98	adult	93.9849	39.5241	-138.8027	1014.1115	68.5205	57145.1269	180165.7313	2670813.361	736.792	0.29555	224.064	1.1651	221.9722	1.1254	393.0422	1.6563	368.6595	117519.6328	279.7673	1.1792	327.6155	1.3308	6692800	-0.33152	663.112	101.291	97.5491	238.0991	216.1662	71191.6406	146.9334	1.5227	191.1573	3025570
017	2017-08-15t1828	1502840090.28	adult	97.9844	43.5236	-134.8032	1052.7709	73.9747	66547.4652	210017.9348	3448906.2943	459.736	-1.0577	239.666	1.8817	238.8618	1.8773	332.263	0.027305	324.5992	115627.5312	287.0564	1.4818	313.0954	0.90341	8318790	1.1918	441.075	98.8831	96.4522	203.339	191.5888	70761.9609	136.2787	0.80597	170.157	3432230
017	2017-08-15t2227	1502854489.74	adult	101.9843	47.5235	-130.8033	1127.9881	71.7936	65181.4046	205680.8405	3168659.4048	606.953	-0.33095	236.864	1.7423	235.4887	1.7144	339.9444	0.28354	331.0641	115921.0547	284.2385	1.3309	312.9347	0.89378	8070180	0.84217	615.951	99.4933	96.6434	211.7359	195.9491	72201.9375	138.1761	0.8252	175.0458	3389840
017	2017-08-16t0228	1502868890.99	adult	105.9846	51.5238	-126.803	1138.4278	75.0118	67645.6194	213035.9922	3471494.6732	568.214	-0.51636	216.533	0.77272	219.0523	0.94598	325.4411	-0.12273	313.6157	115206.1406	272.8884	0.80338	300.637	0.3993	7652500	0.3267	552.948	91.0384	89.3593	197.6088	181.9142	69953.5234	129.5576	0.20688	159.8708	3217390
017	2017-08-16t0627	1502883289.15	adult	109.9841	55.5233	-122.8035	1096.2564	71.1125	67142.8388	211772.9577	3388362.5872	554.072	-0.5831	236.131	1.6644	234.3241	1.6181	352.9803	0.76108	340.3171	123896.1016	281.5405	1.1301	313.1368	0.84344	8276880	0.8709	556.524	101.583	99.0666	202.4863	186.2535	71072.6719	138.6107	0.65518	168.1596	3560680
017	2017-08-16t1027	1502897689.71	adult	113.9843	59.5235	-118.8034	1154.7416	71.964	70173.6382	221349.6792	3494413.5201	510.873	-0.7949	180.437	-0.99475	175.5871	-1.1157	295.2663	-1.0476	286.8637	108362.7422	246.5886	-0.42145	274.5917	-0.66665	6609210	-0.93057	534.033	78.0942	75.7904	179.4343	162.3149	65852.3906	117.1676	-0.76581	146.2448	2860510
017	2017-08-16t1427	1502912088.4	adult	117.9839	63.5231	-114.8037	1082.4494	72.9451	68751.8457	216895.1218	3601378.0968	646.746	-0.11867	229.275	1.2913	227.1866	1.2409	334.894	0.24196	326.7676	120226.9531	280.0158	0.97457	310.5902	0.68338	8226610	0.6343	724.03	99.5087	96.3921	210.4035	196.9641	75534.8438	140.5008	0.5603	178.023	3570470
017	2017-08-16t1827	1502926490.99	adult	121.9846	67.5238	-110.803	1200.0979	72.5731	73417.6245	231385.2822	3708793.509	507.379	-0.80816	204.222	0.06234	209.7064	0.39521	319.0881	-0.2738	311.2393	122529.8281	272.8901	0.62265	300.6655	0.26415	7825370	0.15043	444.983	91.7206	90.2698	220.8271	213.3643	84797.625	140.7035	0.48573	191.8276	3514550
017	2017-08-17t1317	1502994286.98	adult	140.8169	86.356	-91.9708	1255.8405	72.6116	77307.7508	243538.3647	3915465.5567	457.572	-1.0662	223.042	0.82324	229.6525	1.1946	349.4883	0.84214	342.9595	141193.25	292.5856	1.2988	325.8422	1.1312	8995950	1.0053	409.305	98.9309	98.2493	252.8265	246.3769	102141.9062	145.1645	0.3752	197.7008	3990180
017	2017-08-17t1428	1502998486.64	adult	141.9834	87.5226	-90.8042	1291.5827	74.4953	80347.6762	253095.6067	4122474.8909	462.745	-1.0373	213.916	0.36848	218.8278	0.67042	342.5723	0.58393	333.965	143880.375	288.7914	1.1194	318.9911	0.84143	8969080	0.96008	405.8	95.2017	94.8537	224.2945	208.8031	94203.6953	140.9908	0.075571	175.9906	3991610
017	2017-08-17t1828	1503012887.23	adult	145.9836	91.5228	-86.804	1166.8271	95.4572	75489.0404	239539.5545	4048566.8253	613.286	-0.18546	203.09	-0.19706	207.647	0.10242	307.8445	-0.74676	299.812	121598.5625	264.8252	0.0093633	288.6524	-0.45858	8004200	-0.026019	701.133	93.4549	92.5662	189.8199	174.6642	74978.8438	137.4634	-0.25282	162.8554	3683240
017	2017-08-17t2227	1503027286.14	adult	149.9833	95.5225	-82.8043	1036.3395	76.3503	65129.5014	205496.0694	3421397.614	435.101	-1.1968	217.136	0.45255	221.7791	0.73935	346.565	0.69589	339.5554	117832.0938	292.6343	1.1918	325.3068	1.0154	7377200	-0.66558	442.07	103.144	101.2917	232.3787	224.0989	79008.75	160.225	1.1398	202.4479	3504330
017	2017-08-18t0228	1503041687.09	adult	153.9836	99.5227	-78.8041	1279.1421	76.6793	77318.0878	243445.3277	3918737.7947	601.558	-0.23504	226.218	0.85274	230.6276	1.1156	328.7801	-0.0079629	321.4139	132827.1562	285.6311	0.8233	310.3341	0.33769	9131060	0.9186	618.792	107.733	107.8061	202.9735	190.7858	82001.2969	151.3516	0.43391	177.3219	4348550
017	2017-08-18t0627	1503056087.48	adult	157.9837	103.5228	-74.804	1270.6368	71.6887	73574.7149	231622.2321	3578618.3997	641.077	0.0033924	198.431	-0.52391	198.9989	-0.40799	319.1818	-0.40674	313.2737	122885	263.7179	-0.18064	297.8783	-0.22765	7630060	-0.48387	675.246	92.796	90.454	222.455	211.9873	85645.1719	142.3611	-0.23756	186.4012	3568190
017	2017-08-18t1027	1503070486.54	adult	161.9834	107.5226	-70.8042	1220.6666	74.4687	76946.7925	243447.1923	3966890.1732	619.845	-0.11551	217.014	0.32871	222.7098	0.65834	327.4838	-0.12764	318.6293	131648.5	280.5665	0.49426	306.5991	0.078605	8713980	0.44666	608.351	105.838	106.4277	214.1079	197.4352	86071.3594	153.4709	0.32056	181.29	4249830
017	2017-08-18t1427	1503084886.84	adult	165.9835	111.5227	-66.8042	1135.4984	74.5271	72598.5495	228830.8	3839559.6501	528.19	-0.66059	225.375	0.67945	225.4856	0.7422	323.5831	-0.31456	317.6935	122637.9844	280.3038	0.43093	306.0946	0.0068425	8538320	0.26819	505.566	110.03	108.0681	217.6301	203.2732	82481.8125	154.5778	0.25962	184.3483	4168470
017	2017-08-18t1828	1503099282.99	adult	169.9824	115.5216	-62.8052	1272.8636	76.7238	82917.2243	261700.4635	4435136.1436	523.788	-0.68825	212.577	0.049249	211.1846	0.060446	370.5587	1.3822	355.3791	160451.9062	279.8364	0.36165	319.5824	0.49246	9192660	0.77972	574.901	105.307	100.6331	297.6042	278.1693	128862.5938	159.8703	0.42677	216.6721	4553880
017	2017-08-18t2340	1503118027.62	adult	175.1893	120.7284	-57.5984	998.4359	81.7289	66371.1058	209755.4019	3622263.1162	476.905	-0.97496	249.152	1.6566	247.5856	1.6207	360.4234	0.93852	352.515	124706.4844	303.4408	1.2558	337.7285	1.1343	8614190	0.29086	418.723	127.84	123.5518	266.9074	259.2602	92349.9688	180.1078	1.3062	229.5865	4419930
017	2017-08-19t0251	1503129506.36	adult	178.3778	123.917	-54.4098	1259.648	74.9647	80221.8594	252748.9785	4221534.3082	622.537	-0.084475	222.429	0.41947	226.6764	0.66953	338.77	0.10793	331.4553	141944.625	289.9275	0.6688	318.6659	0.34496	9303550	0.80634	625.783	107.589	107.4803	223.138	209.4346	93494.8125	160.1113	0.18225	190.9798	4500110
017	2017-08-19t0627	1503142481.19	adult	181.9819	127.5211	-50.8057	1253.125	74.7591	75833.8256	238895.5463	3814771.7505	517.621	-0.72839	235.6	0.96955	236.1299	1.0433	342.6849	0.20958	338.4055	135703.2188	299.5416	1.0058	326.5981	0.60517	9327860	0.79799	464.677	110.414	108.6947	213.0663	201.3937	84374.25	157.6862	-0.032296	186.3626	4371510
017	2017-08-19t1130	1503160631.27	adult	187.0236	132.5628	-45.764	1280.8761	74.3674	80319.5162	252939.3508	4184901.4238	510.499	-0.77082	236.796	0.96863	237.9137	1.0676	386.1749	1.7207	375.3273	161807.2812	308.902	1.3066	355.3226	1.6376	9921280	1.1912	620.877	119.114	116.1412	300.7253	290.8303	126003.875	177.9795	0.78922	252.4394	4990640
017	2017-08-19t1441	1503172091.33	adult	190.207	135.7461	-42.5807	1296.7453	87.22	80545.5645	254220.4829	4149885.5481	737.889	0.6464	212.156	-0.13367	207.7081	-0.2437	392.9934	1.9242	382.6801	165450.2344	285.6435	0.35941	352.6028	1.4885	8921580	0.47015	959.619	102.071	97.3027	282.7336	263.9633	119030.8594	156.0059	-0.30852	209.1354	4292300
017	2017-08-19t2012	1503191958.85	adult	195.7257	141.2649	-37.0619	1280.3856	78.8022	78933.3033	248861.3883	4011436.2689	779.449	0.92158	214.511	-0.076986	209.7114	-0.20056	409.8601	2.4572	400.7508	168862.375	289.4488	0.44475	364.1879	1.85	8833350	0.40475	888.463	104.429	99.443	296.4299	281.1553	122129.1094	159.4017	-0.28726	212.0539	4300290
017	2017-08-19t2325	1503203503.71	adult	198.9326	144.4718	-33.855	1263.692	76.7849	77663.8683	244615.0192	3964027.1179	727.271	0.60341	215.086	-0.079084	210.5927	-0.18828	407.2879	2.3268	397.2189	165358.9062	287.6993	0.34198	363.2258	1.7729	8717850	0.3297	881.817	106.668	101.6486	290.8067	267.3481	118067.5391	162.7728	-0.22017	216.3834	4323450
017	2017-08-20t0239	1503215195.4	adult	202.1803	147.7195	-30.6073	1223.6931	76.2764	76625.0053	241306.2034	4068100.3333	794.76	1.0399	233.444	0.67581	228.4822	0.53255	447.8018	3.7262	441.1761	179120.7188	331.3574	1.9829	407.0422	3.3706	9331690	0.73476	1004.34	117.559	114.7201	246.615	231.4174	98646.0078	181.5495	0.4952	213.5302	4699290
017	2017-08-20t0800	1503234426.48	adult	207.5223	153.0615	-25.2654	658.2422	127.7338	48691.5598	157117.4241	3205559.9821	684.142	0.35025	229.753	0.47448	225.2711	0.3584	419.8563	2.6811	413.422	106643.4922	316.6677	1.3631	386.5177	2.5403	5827230	-1.5191	811.171	117.476	113.6769	242.2561	226.9887	61533.043	182.8512	0.40468	213.7019	2979550
017	2017-08-20t1116	1503246172.27	adult	210.785	156.3242	-22.0026	1080.8171	79.6619	67412.3186	212356.3574	3593388.6157	485.918	-0.91916	226.329	0.30532	226.8624	0.40202	364.0239	0.67819	358.4965	128136.4219	304.0714	0.84973	341.2023	0.81948	7955230	-0.13866	558.992	122.11	120.152	257.5486	244.3914	90657.125	193.8378	0.7684	229.099	4292030
017	2017-08-20t1431	1503257907.29	adult	214.0447	159.5839	-18.7429	1056.5019	84.2459	67726.436	214006.5697	3657085.5736	579.275	-0.3194	234.68	0.63626	231.5734	0.57743	447.0799	3.5889	440.0855	158266.2812	318.2414	1.366	402.4344	3.0679	8289600	0.084056	601.622	129.684	123.412	318.0396	310.5309	112586	209.3659	1.3105	284.4905	4580820
017	2017-08-20t1944	1503276660.46	adult	219.2539	164.7931	-13.5337	1107.5227	78.9897	70372.2781	221817.5152	3773334.5322	555.699	-0.47398	238.274	0.76292	235.8483	0.73307	391.7029	1.5966	384.9481	144146.6875	318.9827	1.3614	366.6204	1.6978	8747760	0.39059	556.57	132.785	127.6574	284.3866	274.4976	104654.2656	208.5414	1.141	254.7777	4874920
017	2017-08-20t2259	1503288386.9	adult	222.5113	168.0505	-10.2764	1059.1083	80.7032	70049.3864	220923.3144	3886368.9275	575.182	-0.34857	237.72	0.72684	235.1019	0.69159	373.1558	0.92304	367.6172	136201.875	316.3429	1.2414	351.5869	1.1179	8677030	0.35731	682.693	135.585	131.3674	282.1477	271.1769	102983.9141	213.6949	1.2651	253.525	4949000
017	2017-08-21t0228	1503300882.51	adult	225.9823	171.5215	-6.8054	1234.7935	116.9995	88907.2686	282210.5095	5410081.3609	1128.69	3.2708	230.235	0.40189	225.0356	0.26544	465.5461	4.156	433.8836	193667.1719	324.3327	1.5388	394.6021	2.6971	9569470	0.93814	1328.96	141.015	130.0486	456.0048	408.1256	189698	243.9086	2.3829	350.3241	5861130
017	2017-08-21t0738	1503319527.64	adult	231.1615	176.7007	-1.6262	1103.854	79.8754	69663.7166	219502.6127	3737292.5594	502.029	-0.83217	243.927	0.98001	243.6913	1.0484	370.8946	0.80368	364.2784	135005.625	322.0037	1.4289	351.8325	1.0815	8864550	0.51729	492.013	140.418	137.0942	285.1074	275.3746	103779.0781	219.578	1.2763	259.1958	5102940
017	2017-08-21t1053	1503331235.95	dead	234.4138	179.953	1.6262	1102.6802	81.223	70999.5859	223787.6525	3876578.3729	667.067	0.25962	245.757	1.0656	246.0354	1.1586	374.8274	0.92859	367.529	138686.1406	323.615	1.4866	355.5703	1.2078	9089580	0.6814	797.794	142.852	139.0392	292.7798	282.7651	108328.5391	224.4518	1.3776	263.1316	5283520
018	2017-08-11t1428	1502480162.25	egg	-2.0013	-56.4623	-222.8841	153.6651	27.8961	2895.7754	9218.5645	51085.472	0	-0.26895	0	-0.41518	0	-0.40843					0	-0.4134	0	-0.41216	0	1.7309	0	0	0				0	-0.40878	0	0
018	2017-08-11t1828	1502494571.36	larva	2.0013	-52.4597	-218.8816	165.6784	28.903	3299.5317	10498.3202	60693.5898	0	-0.46469	0	-0.576	0	-0.56881					0	-0.57903	0	-0.58283	0	1.0834	0	0	0				0	-0.54401	0	0
018	2017-08-11t2228	1502508957.42	larva	5.9974	-48.4636	-214.8855	148.1995	48.4789	3354.9472	11398.7455	78099.0908	0	-0.64867	0	-0.73707	0	-0.7294					0	-0.74569	0	-0.7521	0	0.47688	0	0	0				0	-0.68204	0	0
018	2017-08-12t0234	1502523759.26	larva	10.109	-44.352	-210.7739	153.636	27.3405	2918.7745	9287.8353	50950.2019	0	-0.82766	0	-0.90387	0	-0.89563					0	-0.91905	0	-0.92558	0	-0.10911	0	0	0				0	-0.82759	0	0
018	2017-08-12t0627	1502537755.62	larva	13.9969	-40.4641	-206.886	153.6548	27.3957	2908.4318	9255.9759	50913.3148	0	-0.98863	0	-1.0632	0	-1.0543					0	-1.0854	0	-1.0896	0	-0.63076	0	0	0				0	-0.96906	0	0
018	2017-08-12t1028	1502552156.83	larva	17.9972	-36.4638	-202.8856	153.64	27.663	2940.32	9360.4609	51979.2581	0	-1.1471	0	-1.2295	0	-1.2199					0	-1.2597	0	-1.259	0	-1.1375	0	0	0				0	-1.1193	0	0
018	2017-08-12t1428	1502566558.69	larva	21.9977	-32.4632	-198.8851	415.6148	45.1918	13808.4303	43617.1614	410963.7941	686.044	1.7976	137.426	0.5406	135.5438	0.53561	233.4598	-0.90983	213.801	17276.0273	175.8301	0.61141	200.5507	0.5331	1007750	-0.19392	873.23	54.4694	50.8931	172.9601	149.2776	12799.0508	88.9273	0.70344	124.0652	399424
018	2017-08-12t1828	1502580958.08	larva	25.9976	-28.4634	-194.8853	214.8346	33.817	5643.3821	17957.3892	129003.7439	658.391	1.4999	242.138	1.9196	241.1601	1.9363	326.5839	0.084059	308.9891	10124.1006	280.4378	1.7252	302.0137	1.4053	734647	-1.0616	724.403	78.4371	76.1974	174.4671	146.2202	5408.4795	108.2712	1.0443	135.4284	237978
018	2017-08-12t2228	1502595366.24	larva	29.9998	-24.4611	-190.883	484.082	43.0928	16399.4377	51880.8782	462758.9583	321.812	-0.16142	154.146	0.52134	149.5547	0.4776	245.6117	-0.86677	238.6265	21613.832	210.1413	0.75768	230.3918	0.55696	1345390	-0.70281	356.443	55.7106	53.982	137.5276	120.9189	12102.4258	85.0365	0.40178	106.4933	486242
018	2017-08-13t0228	1502609794.08	larva	34.0076	-20.4534	-186.8753	450.5969	39.1565	15345.4778	48519.4401	436243.409	388.685	-0.016369	188.903	0.91354	190.6704	0.96813	309.7009	-0.1683	302.899	25395.4766	249.6091	1.1209	278.9711	0.92413	1542580	-0.90093	308.562	68.6575	66.742	162.5775	147.7412	13331.3564	101.2824	0.68388	132.7813	560657
018	2017-08-13t0628	1502624184.92	larva	38.005	-16.456	-182.8778	718.5199	45.2331	26740.4965	84268.369	832416.0179	731.354	1.3416	178.683	0.62947	181.3275	0.69835	399.1506	0.86315	365.3906	56679.3828	245.221	0.93909	304.8822	1.0691	2528730	-0.085362	321.258	62.4054	59.841	175.1454	165.1673	24870.6445	102.2911	0.60067	142.8805	883162
018	2017-08-13t1027	1502638569.12	larva	42.0006	-12.4604	-178.8822	424.2612	38.2622	12793.6855	40386.4061	330740.6719	1015.53	2.4275	214.704	1.0653	205.1602	0.94372	623.0993	3.5764	579.4874	42993.8516	285.318	1.3379	499.9985	3.0584	1466220	-1.8489	319.537	76.166	74.2093	167.6527	155.0439	11568.0342	106.2326	0.58782	137.7951	520138
018	2017-08-14t1124	1502728283.64	adult	66.9213	12.4604	-153.9615	992.129	70.9436	58008.851	182923.1195	2828603.7662	664.795	0.097397	205.851	0.31848	203.7609	0.31716	360.035	0.18015	335.1944	109450.6406	261.6413	0.39187	299.0415	0.18876	6239340	1.1164	613.469	70.2656	68.838	156.2839	139.6354	47510.3125	100.9335	-0.36818	123.5383	2129750
018	2017-08-14t1428	1502739308.07	adult	69.9837	15.5227	-150.8992	931.3859	72.6849	45750.5694	144366.3736	1895385.0921	549.755	-0.4337	223.811	0.73837	221.7719	0.7386	355.98	0.09275	343.7279	85791.1719	268.2962	0.51657	305.0583	0.26069	5375930	-0.097725	491.219	84.5603	83.1746	153.425	141.4593	36975.418	112.4398	0.021885	130.7286	2031140
018	2017-08-14t1827	1502753708.92	adult	73.9839	19.5229	-146.8989	1062.8104	61.8334	51250.977	161606.0933	2047724.9745	605.833	-0.22251	218.383	0.62691	216.8286	0.63783	348.9425	0.017436	321.3257	94214.4688	270.0869	0.56177	298.7579	0.17393	5879960	0.1583	404.03	83.2878	81.7238	160.7562	150.0334	43404.1797	113.4308	-0.0052324	135.1678	2242520
018	2017-08-14t2228	1502768108.51	adult	77.9838	23.5228	-142.8991	1138.2577	69.9438	66759.3982	210301.9418	3261351.6776	510.52	-0.67828	166.817	-0.78672	163.9753	-0.81052	287.1864	-0.92062	273.9823	100228.0469	222.0326	-0.58542	255.5469	-0.57255	5817240	-0.21382	492.621	65.9915	63.7089	158.2029	141.0055	55212.8125	99.5402	-0.7089	125.9493	2301260
018	2017-08-15t0227	1502782507.12	adult	81.9834	27.5224	-138.8994	1177.3119	70.3644	65789.9667	207225.5952	3067744.6868	601.403	-0.32357	168.732	-0.89313	167.3651	-0.87079	274.02	-1.2153	262.2067	94536.8828	217.0677	-0.88558	245.5533	-0.87945	5806920	-0.58319	618.109	62.6852	59.8416	173.168	154.288	59742.9609	97.9074	-0.93508	133.5664	2157310
018	2017-08-15t0627	1502796907.51	adult	85.9835	31.5225	-134.8993	1081.8793	72.4816	60690.2529	191216.406	2866031.5317	627.026	-0.2273	190.843	-0.21535	190.6708	-0.15018	308.5741	-0.63648	291.3054	98126.5547	240.5313	-0.28025	273.4511	-0.36723	6056780	-0.59802	683.276	77.2851	75.6247	164.8767	147.5769	52430.7969	109.4203	-0.45527	132.4919	2452800
018	2017-08-15t1028	1502811312.59	adult	89.9849	35.5239	-130.8979	1128.1532	70.5889	59300.195	186641.6362	2684971.7387	521.954	-0.74103	208.577	0.47342	212.589	0.70383	324.7173	-0.25776	312.4484	100987.0938	264.5026	0.55114	296.047	0.22268	6480490	-0.38441	459.219	85.1421	84.5698	175.005	161.5907	54426.5547	119.9489	0.034189	144.3956	2645360
018	2017-08-15t1428	1502825713.56	adult	93.9852	39.5242	-126.8977	1056.7425	76.0933	62343.9113	196503.3098	3112905.7267	563.376	-0.54962	190.642	-0.31888	188.1671	-0.34197	321.7683	-0.30128	307.2174	104896.4766	247.9314	-0.1205	283.7551	-0.14517	6204640	-0.82444	599.722	82.4426	79.0428	208.1682	192.1786	67862.8281	124.4512	0.20057	168.0806	2683180
018	2017-08-15t1828	1502840111.62	adult	97.9847	43.5237	-122.8982	1105.7677	71.3743	62094.5559	195593.4275	2931646.9245	712.786	0.18334	208.788	0.46984	208.1388	0.50731	344.4208	0.37758	328.2595	111936.7656	263.4987	0.48787	304.0193	0.57067	6781420	-0.36453	556.171	90.6818	87.3851	222.6261	209.8728	72353.4688	131.047	0.49358	177.3302	2945350
018	2017-08-15t2227	1502854511.08	adult	101.9845	47.5235	-118.8983	1051.4781	73.3433	64798.2001	204533.2063	3264594.5625	520.956	-0.75399	203.681	0.20585	205.3808	0.35554	329.7086	-0.019329	315.3709	111771.2266	261.707	0.37007	296.0083	0.25594	6887080	-0.35955	637.797	83.2731	80.9407	206.924	187.6402	70147.2266	124.8065	0.019156	162.6961	2815720
018	2017-08-16t0228	1502868912.39	adult	105.9849	51.5239	-114.898	1084.6263	77.7663	69186.8971	218140.7648	3674029.8758	479.191	-0.95607	175.128	-1.1593	171.5405	-1.2151	280.785	-1.4785	273.7605	101363.375	233.2956	-0.89286	262.7065	-1.0416	6318280	-1.0318	548.02	74.324	71.3509	174.6977	160.0897	63065.8672	114.7965	-0.6901	143.8916	2681460
018	2017-08-16t0627	1502883310.48	adult	109.9844	55.5234	-110.8985	1136.7157	76.6552	69155.979	217799.4532	3575227.1292	473.713	-0.98073	223.156	1.0547	221.9668	1.0519	325.3047	-0.10293	318.0971	117760.2891	274.0087	0.80636	303.7798	0.48608	8058380	0.64787	436.656	89.7845	86.8279	195.8365	180.4746	70892.8281	127.6498	-0.014202	160.8777	3242210
018	2017-08-16t1027	1502897710.97	adult	113.9845	59.5235	-106.8984	1089.9619	77.479	67503.5623	212702.9173	3505729.9671	500.115	-0.84808	198.51	-0.13924	196.6631	-0.1428	307.381	-0.65842	297.9556	108505.5078	253.9041	-0.10614	283.0116	-0.34363	6992520	-0.53827	461.858	78.4846	76.523	195.1205	177.8912	68877.5547	119.6164	-0.61589	155.994	2764620
018	2017-08-16t1427	1502912109.65	adult	117.9841	63.5231	-102.8987	1096.13	80.9328	68070.6075	214548.9214	3564075.2467	507.835	-0.80755	223.972	1.0386	221.3306	0.96864	346.0096	0.6071	337.264	123179.4062	273.8914	0.70995	317.4633	0.94858	7955270	0.3565	517.505	91.8502	88.1135	223.8269	207.6833	79682.3594	134.3276	0.18086	189.996	3262430
018	2017-08-16t1827	1502926512.38	adult	121.9849	67.5239	-98.898	1101.1874	76.6189	67242.3521	211893.9214	3452639.4286	577.716	-0.45443	218.047	0.72425	216.9392	0.73311	335.71	0.28498	322.6474	117834.2188	271.7391	0.57273	304.6023	0.41733	7651720	-0.026516	498.69	95.8533	93.073	205.8584	192.1884	72256.2812	136.0429	0.19667	171.3166	3363680
018	2017-08-17t1317	1502994308.33	adult	140.8171	86.3561	-80.0658	1163.6417	76.169	72344.7891	228040.7314	3715966.7295	527.239	-0.68176	226.711	1.0023	224.9269	0.96971	336.7973	0.3691	331.2451	127309.375	284.8298	0.95553	317.6311	0.79414	8560380	0.58272	568.753	102.248	99.4471	199.0457	188.3378	75239.2812	144.7803	0.34993	175.1728	3860770
018	2017-08-17t1428	1502998508	adult	141.9837	87.5227	-78.8992	1211.9294	80.157	74296.3654	234013.9795	3890043.0317	483.432	-0.92242	232.325	1.2679	231.7593	1.2865	345.4052	0.69	339.8462	134017.2031	294.2778	1.3626	327.318	1.1845	9007250	0.99698	501.538	100.295	97.5627	216.7239	205.6244	84088.875	147.734	0.52072	188.1706	3888450
018	2017-08-17t1828	1503012908.66	adult	145.9838	91.5229	-74.899	1188.0636	74.7923	75393.4782	237771.2387	3913501.8006	529.278	-0.6606	209.785	0.13082	213.8525	0.39865	324.7224	-0.11007	318.7193	127940.6406	273.8874	0.41195	306.4659	0.28162	8248110	0.20661	561.799	96.5586	95.1279	204.8069	192.6588	80693.9375	143.5208	0.14794	175.1463	3796400
018	2017-08-17t2227	1503027307.58	adult	149.9835	95.5226	-70.8993	1226.8748	77.8984	76066.7077	239587.4284	3960059.7551	780.299	0.78333	184.791	-1.1301	181.9136	-1.1618	300.0267	-1.0746	290.5418	119410.6406	240.8506	-1.1035	274.5017	-1.101	7336570	-0.70374	867.503	80.9426	76.9106	197.557	180.0343	78627.6719	128.2619	-0.95516	162.0954	3213580
018	2017-08-18t0228	1503041708.45	adult	153.9838	99.5228	-66.8991	1258.8405	75.945	74195.4122	233556.3461	3720234.3146	857.464	1.2514	187.532	-1.0216	185.0164	-1.0379	301.7008	-1.0414	287.6402	117059.8984	241.1878	-1.1219	274.2751	-1.1547	7271380	-0.78456	1015.75	82.7204	78.3054	211.8297	186.2875	82189.9375	130.5105	-0.88987	168.2433	3207400
018	2017-08-18t0627	1503056108.9	adult	157.9839	103.5229	-62.8989	1190.8822	77.0464	73171.1848	230470.4024	3775199.5142	653.383	0.075751	206.853	-0.11985	206.3961	-0.062094	331.5396	0.062447	325.0098	126648.125	277.031	0.39504	313.2721	0.40475	7898260	-0.24375	690.923	89.3041	86.1028	206.1156	192.813	78736.1562	139.6333	-0.40576	178.3881	3409900
018	2017-08-18t1027	1503070507.94	adult	161.9836	107.5227	-58.8992	1028.63	78.797	63988.3114	201945.8241	3315188.6488	771.252	0.78429	207.908	-0.10178	205.4734	-0.13582	326.9887	-0.1463	320.157	109214.2344	277.2484	0.35319	307.2718	0.10594	6944140	-1.0898	886.622	96.5717	93.8023	208.6636	192.0214	69693.6562	148.527	0.028411	178.7385	3225500
018	2017-08-18t1427	1503084908.07	adult	165.9837	111.5227	-54.8992	1174.0049	79.1499	72900.2945	229622.3269	3852666.405	589.303	-0.29394	217.81	0.32732	217.8979	0.39802	330.6079	-0.052099	322.6346	125961.6094	273.9331	0.1647	307.7352	0.072737	8283530	0.054319	529.57	99.8283	95.9495	232.9921	220.6139	88769.9844	152.4393	0.13871	197.9944	3796570
018	2017-08-18t1828	1503099304.37	adult	169.9827	115.5217	-50.9002	1156.0599	79.7745	74498.5848	234932.6937	3975741.9769	540.001	-0.59015	233.408	1.0049	232.4657	1.0118	333.4006	0.006293	324.8004	129692.8359	285.5068	0.59497	313.7374	0.26023	9067690	0.67826	579.108	116.814	113.7353	225.3541	213.2154	87662.7344	163.7625	0.63779	199.4797	4538090
018	2017-08-18t2340	1503118049.07	adult	175.1895	120.7285	-45.6933	1263.3333	81.933	81914.678	258167.8051	4418281.7082	610.312	-0.16123	203.011	-0.42715	200.7056	-0.44328	316.0434	-0.68913	308.1361	135266.5625	255.3923	-0.69035	293.1184	-0.6165	8672410	0.33619	627.346	101.162	96.1822	230.1033	217.6198	98484.2031	156.6254	0.096938	202.4042	4321560
018	2017-08-19t0251	1503129527.66	adult	178.378	123.917	-42.5048	1158.2658	82.3572	68171.361	214736.7114	3492277.6572	894.893	1.5827	229.47	0.73494	236.7918	1.1115	368.2468	1.183	357.0283	131464.0938	309.7416	1.4653	342.6284	1.2794	8171190	-0.054539	1152.2	108.154	108.2432	251.8636	233.4915	89915.3125	171.8741	0.77053	215.668	3851240
018	2017-08-19t0627	1503142502.48	adult	181.9821	127.5211	-38.9007	1264.0761	95.1847	79070.9296	250421.1826	4119499.5945	573.465	-0.38462	194.117	-0.86877	195.0835	-0.73077	306.9159	-1.087	297.8668	126756.25	256.6974	-0.69722	285.2509	-0.99387	8013160	-0.17569	603.299	99.0177	95.6109	242.1573	227.3178	100010.9609	159.3185	0.04683	209.1468	4087450
018	2017-08-19t1130	1503160652.66	adult	187.0238	132.5629	-33.859	1161.5187	78.8212	72955.5334	229802.1544	3900182.7694	591.387	-0.26935	216.895	0.098983	222.8804	0.42666	343.2715	0.17591	337.5851	130786.4375	284.7616	0.36062	322.1328	0.36814	8253060	-0.0015467	664.489	113.424	110.7672	269.4561	260.0919	102662.7812	179.9304	0.87997	243.7513	4315910
018	2017-08-19t1441	1503172112.6	adult	190.2072	135.7462	-30.6757	1179.6623	78.574	71955.6645	226782.7199	3686544.3071	704.419	0.43831	237.031	0.94657	239.3933	1.0996	354.6089	0.54864	346.592	133332.9531	301.3278	0.97075	333.4923	0.76158	8905250	0.45872	854.242	128.428	123.7518	287.8088	275.9477	108216.125	197.7696	1.5876	258.4846	4825040
018	2017-08-19t2012	1503191980.33	adult	195.726	141.265	-25.1569	1169.2044	83.262	74553.4312	234866.0549	4053140.5515	528.736	-0.64703	248.517	1.3843	247.3508	1.3803	349.8318	0.31984	343.1286	136084.5938	300.0497	0.85441	330.5027	0.58003	9659850	0.96406	517.347	136.11	130.6595	279.7506	272.3819	108822.9844	198.1221	1.4052	257.7524	5290590
018	2017-08-19t2325	1503203525.03	adult	198.9328	144.4718	-21.95	1154.2486	75.8891	70398.6177	221688.3996	3650693.3098	467.806	-1.0279	223.456	0.27894	223.5423	0.35351	335.7689	-0.21186	330.6375	123562.9609	282.8747	0.15602	316.2195	0.0066629	8211550	-0.0074254	558.335	124.696	119.5994	285.5059	278.6151	105066.1719	190.2135	0.9585	262.0477	4582330
018	2017-08-20t0239	1503215216.71	adult	202.1805	147.7195	-18.7023	1126.7408	76.9331	69506.7408	218968.2719	3624454.1529	472.878	-0.99557	228.427	0.46236	229.7245	0.58428	343.5549	0.033294	336.7982	124710.4375	289.5336	0.37713	323.3736	0.23963	8285490	0.048907	451.626	130.369	125.2693	297.9087	292.7959	108140.8594	201.0871	1.3198	271.5714	4728760
018	2017-08-20t0800	1503234447.94	adult	207.5225	153.0615	-13.3603	1063.0895	75.9095	65933.146	207771.5715	3474728.2659	412.87	-1.3832	228.651	0.42783	228.0733	0.47463	344.211	0.0074626	339.6076	118408.5938	290.3346	0.35377	325.4036	0.26167	7863320	-0.20852	454.887	133.343	126.4092	303.8259	297.9418	104516.1094	210.3198	1.5393	278.8991	4585670
018	2017-08-20t1116	1503246193.71	adult	210.7853	156.3243	-10.0976	982.9119	77.372	62833.0804	198415.8515	3371664.6251	479.895	-0.95787	230.8	0.49425	230.7653	0.56375	346.2776	0.051492	341.2504	113579.0625	292.9211	0.42227	327.3265	0.30294	7565170	-0.38767	564.73	136.872	129.7275	310.3001	304.4057	101778.4219	217.3225	1.728	284.87	4486400
018	2017-08-20t1431	1503257928.83	adult	214.045	159.584	-6.8379	936.4576	77.015	59473.7649	187677.1766	3174421.9308	431.614	-1.2728	235.695	0.67913	235.3227	0.73286	355.4279	0.35203	349.0115	110538.0938	300.198	0.67344	336.7756	0.62643	7312680	-0.53602	477.091	140.775	133.189	318.6516	311.9614	99100.6406	225.6005	1.968	291.0828	4367670
018	2017-08-20t1944	1503276682.11	adult	219.2543	164.7933	-1.6286	967.7201	76.0508	59504.103	187645.4915	3102369.8459	449.126	-1.166	244.46	1.025	243.3388	1.0449	371.1218	0.87053	366.3412	115418.8828	312.6424	1.117	353.2751	1.2022	7596110	-0.33802	482.598	143.857	136.2235	323.3311	317.0403	100555.9844	230.3177	2.0155	297.4593	4470050
018	2017-08-20t2259	1503288408.13	dead	222.5115	168.0505	1.6286	970.171	75.5479	59825.9567	188641.4982	3124222.3636	453.24	-1.1428	252.689	1.363	251.0905	1.3598	385.4984	1.3579	380.3606	120661	323.3829	1.5136	366.6837	1.6783	7886690	-0.14191	438.918	146.504	138.6643	327.4137	321.5821	102480.4844	236.6169	2.1817	298.816	4572550
019	2017-08-11t1428	1502480182.6	egg	-2.0014	-56.4624	-298.2695	67.4113	33.2443	1493.107	5135.0048	31484.1998	294.244	1.1944	94.0036	0.78402	91.4688	0.76672	187.1324	-1.1118	163.2367	1684.1912	128.7863	0.92875	148.504	0.93843	76988.9	1.8638	293.599	45.4709	41.9779	171.2201	137.4943	1540.9812	80.5982	1.1331	126.1693	37240.7
019	2017-08-11t1828	1502494592.35	larva	2.0014	-52.4597	-294.2668	148.1952	27.8154	2733.5165	8710.269	47680.2929	0	-0.4647	0	-0.576	0	-0.56882					0	-0.57903	0	-0.58283	0	1.0834	0	0	0				0	-0.54401	0	0
019	2017-08-11t2228	1502508977.74	larva	5.9973	-48.4638	-290.2708	153.5636	27.5512	2824.5137	8987.5945	48930.6127	0	-0.64867	0	-0.73707	0	-0.7294					0	-0.74569	0	-0.7521	0	0.47689	0	0	0				0	-0.68203	0	0
019	2017-08-12t0234	1502523779.75	larva	10.109	-44.3521	-286.1592	145.09	41.0768	3112.0179	10280.4669	65724.8128	0	-0.82766	0	-0.90387	0	-0.89563					0	-0.91905	0	-0.92557	0	-0.1091	0	0	0				0	-0.82759	0	0
019	2017-08-12t0627	1502537775.88	larva	13.9968	-40.4643	-282.2714	148.5657	28.0011	2735.9045	8719.2966	47869.8386	0	-0.98862	0	-1.0632	0	-1.0543					0	-1.0854	0	-1.0896	0	-0.63075	0	0	0				0	-0.96905	0	0
019	2017-08-12t1028	1502552177.08	larva	17.9971	-36.464	-278.271	145.452	28.0335	2679.6192	8545.8603	46926.9771	0	-1.1471	0	-1.2294	0	-1.2199					0	-1.2597	0	-1.259	0	-1.1375	0	0	0				0	-1.1193	0	0
019	2017-08-12t1428	1502566579.06	larva	21.9977	-32.4634	-274.2705	471.4689	30.5148	8312.1181	26304.7697	143075.6532	322.141	0.15466	132.094	0.46534	131.1998	0.47394	224.638	-1.0068	217.0003	10333.3457	169.7677	0.54073	198.608	0.51408	605917	-0.76112	278.557	50.5165	47.088	163.5379	141.8543	7522.7456	82.253	0.55493	126.6704	231719
019	2017-08-12t1828	1502580978.3	larva	25.9975	-28.4636	-270.2707	148.3291	27.7577	2729.8202	8699.3693	47509.1979	0	-1.4477	0	-1.5734	0	-1.5622					0	-1.6228	0	-1.605	0	-2.0697	0	0	0				0	-1.4386	0	0
019	2017-08-12t2228	1502595386.94	larva	29.9999	-24.4612	-266.2683	306.4275	45.812	10208.683	32464.1318	293619.5928	412.805	0.24318	214.462	1.4116	212.9178	1.4178	308.049	-0.15544	297.5476	16942.6934	254.4619	1.3002	280.2132	1.0633	1165820	-0.94265	425.62	71.976	68.8706	184.0107	163.9457	10120.5898	105.4158	0.88423	134.5396	391262
019	2017-08-13t0228	1502609816.53	larva	34.0081	-20.453	-262.2601	571.9023	44.5445	21493.2695	67941.0548	672709.5817	315.302	-0.34084	174.552	0.69658	173.5842	0.70853	248.4651	-0.88058	244.6307	28325.0215	216.7382	0.70772	236.6462	0.48478	1986060	-0.3237	313.658	63.174	61.626	130.0716	120.4019	14828.1592	89.9144	0.40552	110.6157	718794
019	2017-08-13t0628	1502624206.7	larva	38.0053	-16.4557	-258.2628	694.8423	48.3817	28219.7337	89044.1022	947974.9041	787.281	1.5876	174.356	0.56238	172.1305	0.55512	495.3603	2.0071	481.4365	74304.0469	232.7928	0.77849	364.046	1.6971	2600350	0.0055808	572.056	65.0545	60.191	224.7935	201.376	33719.0312	110.8228	0.81721	166.47	970223
019	2017-08-13t1027	1502638590.02	larva	42.0007	-12.4604	-254.2674	661.1217	45.2999	24211.6275	76334.0168	741045.4904	662.264	0.88211	195.212	0.75508	189.5789	0.69474	467.9518	1.6901	465.1515	60365.7812	251.744	0.89119	402.6518	2.0007	2505550	-0.55913	686.347	71.3022	67.6315	223.8459	191.3218	28876.1172	109.7192	0.67982	162.0651	915164
019	2017-08-14t1124	1502728304.73	adult	66.9215	12.4604	-229.3467	881.8799	70.2297	47409.3871	149510.0736	2147103.6536	561.566	-0.34006	200.745	0.20425	198.1686	0.19182	363.2792	0.22418	351.1812	90456.5234	253.5483	0.23697	294.9024	0.13086	4984710	-0.25144	250.071	70.7531	70.0337	133.7842	125.2816	33312.2578	100.8761	-0.3704	117.4075	1756870
019	2017-08-14t1428	1502739329.39	adult	69.9839	15.5228	-226.2843	667.7895	74.9168	37902.3396	120909.0596	1804139.1412	709.185	0.24679	204.476	0.27581	207.1789	0.389	365.7921	0.22846	353.0486	72792.625	270.3132	0.55796	309.1909	0.32168	4057430	-1.5179	738.243	75.4581	74.5278	173.6868	153.2911	34563.6797	109.7091	-0.089212	134.5202	1497320
019	2017-08-14t1827	1502753730.19	adult	73.9841	19.523	-222.284	1084.7467	71.9182	65526.1665	206702.2009	3269611.5987	453.73	-0.88163	167.735	-0.66601	164.7355	-0.69228	300.9197	-0.69181	289.6067	103215.4688	215.8968	-0.62861	250.8055	-0.58477	5741230	0.010547	450.037	65.8048	64.1402	145.7315	132.1451	49985.9141	95.2941	-0.77683	118.1587	2252370
019	2017-08-14t2228	1502768129.86	adult	77.984	23.5229	-218.2841	1077.6295	72.5177	65385.4651	206155.7277	3316256.1251	552.118	-0.49489	206.547	0.32556	205.257	0.34366	316.3696	-0.4555	302.9165	108198.3984	250.8621	0.11288	279.0946	-0.16539	7053360	1.085	549.682	81.9013	80.3351	165.9244	150.8724	56746.1484	111.3583	-0.17193	136.3562	2796850
019	2017-08-15t0227	1502782528.42	adult	81.9836	27.5225	-214.2845	1070.4924	72.7734	65855.9503	207861.9827	3345388.8806	897.514	1.0183	173.265	-0.74456	170.1938	-0.77851	336.2425	-0.11311	320.4382	115667.4141	234.7911	-0.37654	289.2579	-0.0040472	5954960	-0.43065	1158.94	66.1739	62.5343	211.6286	184.7526	72800.25	107.2133	-0.46521	154.3251	2274330
019	2017-08-15t0627	1502796928.99	adult	85.9838	31.5227	-210.2844	1116.4328	79.0204	59570.5619	188448.4037	2705832.3532	650.518	-0.11757	215.368	0.7008	213.9114	0.7092	313.7138	-0.52792	302.193	97878.7188	264.9994	0.53396	291.4643	0.060001	6717340	0.074188	806.034	83.4509	81.2691	183.3334	163.9192	57200.0156	116.9317	-0.047644	145.8201	2602830
019	2017-08-15t1028	1502811334.26	adult	89.9852	35.5241	-206.2829	1083.3173	74.0332	64571.2493	203520.1051	3204482.9048	494.043	-0.87492	192.182	-0.2084	191.0216	-0.17783	294.6174	-1.002	283.0607	99580.6875	242.3664	-0.28444	269.3328	-0.54324	6481900	-0.38301	605.84	80.3509	78.5405	164.1414	150.0257	55479.7969	113.6604	-0.32498	137.2908	2710070
019	2017-08-15t1428	1502825735.12	adult	93.9855	39.5244	-202.2827	1236.7059	69.9347	74330.6369	234272.3872	3692137.64	1027.22	1.711	196.293	-0.06796	191.653	-0.19066	392.0682	1.6296	357.5477	152514.5312	265.7007	0.60493	323.7078	1.1993	7618110	0.60277	1492.17	92.865	83.7763	356.7585	301.8411	138779.0625	163.9347	2.5225	250.0016	3604090
019	2017-08-15t1828	1502840132.97	adult	97.9849	43.5238	-198.2833	1050.3325	80.5494	68249.5032	215251.7868	3703976.8005	920.296	1.201	205.178	0.30477	205.789	0.40252	369.6801	1.1053	349.0317	131606.0938	265.9629	0.59183	310.2317	0.79843	7296750	0.15715	1226.43	85.2323	81.3074	258.79	228.8672	92129.2578	135.3357	0.74965	192.7049	3031120
019	2017-08-15t2227	1502854532.4	adult	101.9847	47.5236	-194.2834	1011.0359	73.2584	60081.9567	189437.7889	2973387.2213	577.045	-0.47808	215.429	0.74982	213.3314	0.71437	326.1093	-0.12583	316.5921	102398.3125	266.9936	0.59552	301.4036	0.45925	6762760	-0.48583	625.785	95.0488	91.5469	199.9534	182.417	62785.3594	138.0959	0.82036	168.9624	2983770
019	2017-08-16t0228	1502868933.82	adult	105.9851	51.524	-190.283	1124.2273	76.9614	72115.6273	227407.6612	3834121.8727	673.005	0.0012209	206.404	0.30009	203.9211	0.25773	348.8304	0.58738	328.8102	131509.0625	260.5477	0.27467	296.5733	0.24493	7763680	0.43989	779.722	85.7571	83.1164	203.3686	184.9942	76669.9531	125.1426	-0.061415	161.1039	3225670
019	2017-08-16t0627	1502883331.86	adult	109.9846	55.5235	-186.2836	1142.9115	69.0085	62722.2581	197546.1675	2902387.1456	647.694	-0.11984	219.88	0.90071	218.001	0.87021	350.8401	0.69427	335.4019	115426.375	268.8592	0.58499	302.7722	0.4476	7217350	-0.21059	698.118	94.8849	92.661	185.0809	172.4106	60891.6094	129.4745	0.097226	155.8532	3114500
019	2017-08-16t1027	1502897732.27	adult	113.9847	59.5236	-182.2835	1098.7283	78.6542	71715.5506	226098.9485	3897688.8291	505.143	-0.82322	205.215	0.17815	205.9981	0.28811	345.1711	0.5557	335.4481	129094	266.6912	0.44502	311.8462	0.76259	7670120	0.15523	589.088	91.677	89.7209	209.5923	196.237	78387.5156	135.282	0.34315	176.5062	3426520
019	2017-08-16t1427	1502912131.08	adult	117.9843	63.5233	-178.2838	1187.5569	77.4509	75227.2477	236949.2907	4026827.069	534.352	-0.67605	179.239	-1.0933	179.8762	-0.95864	287.2105	-1.3244	276.5166	112873.7422	235.396	-0.95332	263.7673	-1.1233	7034970	-0.58572	554.453	81.3376	79.3867	182.3113	166.4219	71648.3438	124.9298	-0.39679	152.128	3192420
019	2017-08-16t1827	1502926533.69	adult	121.9851	67.524	-174.2831	1222.3007	76.9146	76650.9342	241476.723	4044633.3253	647.105	-0.10547	196.906	-0.28794	195.1526	-0.28472	320.8438	-0.21478	307.8723	128337.5	261.2504	0.11788	294.157	0.010907	7876420	0.20244	876.409	88.0444	84.6734	237.4476	212.2965	94979.0312	136.9638	0.25378	186.7784	3521860
019	2017-08-17t1317	1502994329.23	adult	140.8172	86.3561	-155.451	1242.7596	97.3611	84443.0751	266587.646	4888042.2041	555.342	-0.52669	208.644	0.12069	214.7367	0.48481	331.317	0.16483	320.7201	145779.5	273.9056	0.47207	303.1481	0.19959	9174490	1.1786	446.895	99.5795	99.3795	212.8836	202.0089	93668.7891	150.7549	0.74284	183.5387	4378710
019	2017-08-17t1428	1502998528.79	adult	141.9837	87.5226	-154.2844	1171.5686	76.5779	76576.2202	241316.7107	4166407.8298	550.521	-0.54974	192.907	-0.658	192.7658	-0.57125	331.8905	0.18395	324.4709	132756.1875	259.1415	-0.19474	301.0534	0.10228	7698350	-0.2686	533.804	94.4153	90.8113	247.1302	237.1767	98852.0625	148.8936	0.59728	210.291	3767830
019	2017-08-17t1828	1503012929.54	adult	145.9839	91.5228	-150.2842	1172.7456	75.0631	73846.4015	232677.4369	3911262.9161	559.1	-0.49193	211.197	0.19997	212.3516	0.327	342.3145	0.55356	333.8586	132133.4062	273.5133	0.39533	314.8622	0.63051	8137420	0.10104	598.508	105.017	101.555	242.9139	231.7337	93764.7578	155.5319	0.9426	204.6881	4046320
019	2017-08-17t2227	1503027328.49	adult	149.9836	95.5225	-146.2845	1183.9522	75.5191	71715.0977	225837.7511	3695997.0931	654.047	0.059104	193.117	-0.72272	189.9098	-0.78047	327.0367	-0.047019	313.6784	122638.7656	253.1909	-0.55649	294.2527	-0.27826	7232790	-0.80121	743.577	87.0804	81.9697	234.5582	214.3656	87959.3203	141.2355	-0.10486	189.8832	3261420
019	2017-08-18t0228	1503041729.33	adult	153.9838	99.5228	-142.2843	1109.9611	74.7905	68967.9641	217402.4029	3619703.3567	468.489	-1.008	214.988	0.30865	212.2162	0.24636	334.8813	0.22488	329.0609	120557.2891	273.0606	0.27309	313.9367	0.48679	7737650	-0.35753	408.875	105.358	100.9607	230.6375	222.951	83029.5	155.3446	0.68754	204.3637	3791930
019	2017-08-18t0627	1503056129.75	adult	157.984	103.5229	-138.2842	1246.0979	74.987	74348.141	234291.0837	3812450.0573	722.375	0.48142	187.604	-1.0434	184.6131	-1.0807	329.1383	-0.028722	316.8987	128034.7969	253.1259	-0.63867	298.9867	-0.18212	7284470	-0.79327	871.376	83.6221	78.7501	224.5665	206.1819	87356.3672	138.2974	-0.48813	187.8938	3246960
019	2017-08-18t1027	1503070528.78	adult	161.9837	107.5226	-134.2844	1160.8223	77.4591	75705.5918	238622.2998	4120806.0726	483.575	-0.92535	213.296	0.15294	211.3678	0.13576	335.3329	0.16829	328.2368	132456.5	268.2718	-0.028445	307.2289	0.10419	8415590	0.18761	427.021	103.241	99.517	227.7465	216.7225	89959.875	153.5894	0.32755	195.0681	4073390
019	2017-08-18t1427	1503084928.96	adult	165.9837	111.5227	-130.2844	1175.4163	76.2274	73032.5474	230025.7994	3824070.6441	621.735	-0.099372	222.277	0.53525	218.7898	0.43847	372.7574	1.5227	366.0189	142393.3125	294.2483	1.0137	346.4707	1.6286	8473640	0.2139	738.718	103.755	97.3827	268.4595	258.6852	102551.5312	169.3945	1.0972	235.7838	3955350
019	2017-08-18t1828	1503099325.1	adult	169.9827	115.5216	-126.2855	1084.2664	76.3536	71061.6102	224588.1261	3818232.5818	555.413	-0.4969	218.811	0.33523	216.3567	0.29167	347.0711	0.5125	335.91	128763.3906	276.3549	0.2184	316.9473	0.38776	8108930	-0.1001	521.727	110.704	105.3945	261.1734	246.092	96895.3203	167.2025	0.8243	217.4338	4102570
019	2017-08-18t2340	1503118069.91	adult	175.1896	120.7285	-121.0786	1039.6735	78.4111	66629.1119	210131.7348	3594960.6001	623.411	-0.081331	233.284	0.94002	231.1249	0.896	341.833	0.25671	334.8108	118957.8828	289.0511	0.67295	320.6992	0.46596	8108240	-0.10311	554.639	120.421	116.2565	239.1057	230.1323	83208.7969	172.1723	0.89751	212.2631	4185470
019	2017-08-19t0251	1503129548.42	adult	178.378	123.917	-117.8901	1142.7129	76.6831	68894.2153	216943.8892	3548126.3771	436.94	-1.2206	211.658	-0.063133	209.037	-0.10127	353.2778	0.63707	347.8401	127179.9922	283.1978	0.39825	331.0196	0.82668	7612060	-0.47962	394.106	105.283	101.0577	242.6014	236.5478	87336.5156	161.2194	0.23767	212.9556	3786410
019	2017-08-19t0627	1503142523.25	adult	181.9822	127.5211	-114.286	1174.1548	76.768	75673.8852	238562.3638	4037584.1528	551.576	-0.51937	224.496	0.47747	226.7828	0.63933	346.5178	0.34851	339.3199	136874.5156	292.4361	0.72333	324.8022	0.53571	8862200	0.45312	668.095	107.388	106.0356	223.898	209.4011	88439.7031	160.6487	0.11132	193.2036	4239240
019	2017-08-19t1130	1503160673.55	adult	187.0239	132.5628	-109.2442	1184.2971	73.0271	72795.1591	229336.9131	3775202.1528	557.3	-0.48068	226.392	0.51399	223.2381	0.44191	363.823	0.91588	356.9863	138252.75	287.0264	0.44937	337.711	0.96397	8600850	0.24712	789.867	109.726	104.2681	269.785	261.7998	102518.2891	166.0265	0.23313	230.0288	4168610
019	2017-08-19t1441	1503172133.33	adult	190.2072	135.7461	-106.061	1164.0181	80.8403	75526.4989	238366.6783	4071315.5335	763.32	0.8045	233.536	0.7948	231.7336	0.77485	344.3585	0.18129	337.9582	135677.25	293.2654	0.65649	323.7787	0.3921	9194080	0.66092	841.284	115.191	111.7178	220.0601	209.1508	86703.6719	164.6438	0.083658	196.455	4534940
019	2017-08-19t2012	1503192001.21	adult	195.726	141.265	-100.5421	1222.6482	77.0039	75947.0239	239129.0109	4003779.9132	622.054	-0.063178	207.038	-0.39812	205.316	-0.38516	318.1798	-0.80716	310.3983	126317.3906	263.0318	-0.57611	295.5758	-0.73678	8205140	-0.020383	605.49	98.7529	95.4596	213.8283	202.7209	84889.8438	146.8724	-0.8349	185.432	3913670
019	2017-08-19t2325	1503203545.65	adult	198.9328	144.4717	-97.3353	1206.1965	76.8183	76422.2788	240755.3727	4057607.2182	899.986	1.6893	204.152	-0.54679	207.0894	-0.33485	354.4818	0.45238	343.0262	141438.2188	273.9799	-0.1868	317.3171	0.047905	8138510	-0.056059	1150.03	105.342	102.0314	283.4461	265.4313	113095	166.6389	-0.054108	225.7591	4199450
019	2017-08-20t0239	1503215237.37	adult	202.1805	147.7194	-94.0876	1262.4037	73.1026	78115.4626	246045.0713	4066537.5518	587.721	-0.26935	209.161	-0.35733	209.5176	-0.25716	356.3521	0.48662	345.3595	145391.6562	287.102	0.28377	328.506	0.43169	8527280	0.20742	651.823	102.119	96.1295	260.6526	244.8251	106346.25	170.6277	0.034227	221.8952	4163310
019	2017-08-20t0800	1503234468.91	adult	207.5226	153.0615	-88.7455	1232.8535	77.2787	74411.646	234471.3741	3823532.4435	807.117	1.1361	228.38	0.41636	227.2443	0.44024	354.3531	0.36592	347.3334	137843.375	298.4241	0.66383	332.9795	0.54414	8879630	0.44563	1124.2	119.359	113.4906	264.3255	251.8481	102822.6328	181.0279	0.32936	226.4541	4640780
019	2017-08-20t1116	1503246214.48	adult	210.7853	156.3242	-85.4829	1199.7641	78.6041	76848.559	242257.09	4087281.793	657.634	0.18438	225.593	0.27422	222.7658	0.23226	344.0763	-0.026244	336.6197	137974.6094	284.899	0.11474	319.9962	0.030065	9038620	0.55297	719.953	121.245	115.3196	267.0896	254.9758	107102.9453	179.4016	0.17854	222.9699	4857820
019	2017-08-20t1431	1503257949.69	adult	214.0451	159.584	-82.2231	1223.431	78.9855	78112.0998	246090.2086	4205522.8872	542.115	-0.55932	219.697	0.003308	216.38	-0.052436	356.311	0.38322	346.5789	145374.9062	289.2469	0.25308	328.9202	0.33434	8945860	0.5006	593.915	109.657	102.9906	255.4699	238.5425	104231.7109	174.5204	-0.10074	217.5487	4465110
019	2017-08-20t1944	1503276702.99	adult	219.2543	164.7932	-77.0138	1186.7256	79.3799	78087.5317	246104.674	4292694.9857	520.835	-0.70036	219.154	-0.047226	220.1136	0.077953	358.6606	0.43091	351.3681	145974.8438	297.7227	0.54201	335.3517	0.53648	8914520	0.4961	473.259	112.085	106.9374	262.646	248.8273	106896.9219	181.0435	0.036707	227.3986	4559270
019	2017-08-20t2259	1503288428.86	adult	222.5115	168.0504	-73.7566	1179.1036	78.6247	75866.9843	239052.1553	4086039.8196	513.743	-0.74875	229.54	0.37922	226.3555	0.32605	361.0077	0.49499	355.1006	142959.0625	288.0577	0.14786	334.4452	0.48161	9081310	0.61267	516.994	124.938	118.2918	277.3107	269.9575	109815.0312	185.8887	0.15314	239.4017	4942910
019	2017-08-21t0228	1503300924.59	adult	225.9825	171.5214	-70.2856	1253.4311	74.2203	78374.1847	246790.2823	4151972.5176	606.557	-0.14423	220.273	-0.023755	216.082	-0.11117	368.4038	0.73784	360.8874	151045.5469	289.728	0.19536	342.6816	0.77015	9010720	0.5849	607.242	117.305	108.9525	289.3742	279.5193	118643.4219	189.3775	0.21119	253.7824	4798600
019	2017-08-21t0738	1503319569.82	adult	231.1618	176.7007	-65.1064	1210.7307	78.3106	77735.1895	244897.3876	4184453.3597	534.268	-0.61978	195.935	-1.0879	195.8819	-0.98282	329.5235	-0.64926	322.8118	133786.5469	271.1874	-0.55732	307.3365	-0.56987	7939690	-0.067061	600.849	108.907	104.8285	254.5009	241.5904	103327.3672	182.0049	-0.20171	223.5109	4413120
019	2017-08-21t1053	1503331278.57	adult	234.4142	179.9531	-61.8539	1233.4705	77.3203	78570.7233	247514.4154	4232572.9188	600.212	-0.18387	240.572	0.8404	238.6243	0.84093	382.6578	1.2034	369.2648	156889.7188	310.4822	0.9708	350.1614	1.007	9861030	1.1702	597.683	135.825	128.4946	306.6006	287.23	125706.2422	207.0567	0.7012	255.1723	5567470
019	2017-08-21t1616	1503350609.94	adult	239.784	185.3229	-56.4841	1246.6248	76.3112	76826.7056	241954.4169	3972939.8165	508.152	-0.79967	202.88	-0.80592	201.1188	-0.77428	342.7864	-0.2107	335.4535	137800.125	284.5577	-0.065515	322.4968	-0.03795	8139330	0.11721	570.339	110.335	103.4407	265.5136	247.091	106736.4766	190.3101	-0.067996	229.9834	4426550
019	2017-08-21t1931	1503362356.11	adult	243.0468	188.5858	-53.2213	1184.974	79.2878	77930.3259	245686.7976	4270892.3254	868.307	1.6362	207.514	-0.60437	207.4669	-0.4983	349.7747	0.026577	342.5858	142358.3125	279.8633	-0.26187	324.2624	0.017976	8427760	0.32723	1045.28	121.263	115.7186	293.1027	282.1608	119292.7812	198.9551	0.1906	256.862	4924860
019	2017-08-21t2247	1503374102.29	adult	246.3097	191.8486	-49.9585	1199.0706	77.7839	74640.0051	235071.1622	3927114.1664	798.922	1.1769	199.388	-0.97169	194.1048	-1.0928	343.6892	-0.19303	333.0102	134038.7969	282.135	-0.18287	318.5016	-0.20602	7764960	-0.073968	1109.3	110.86	101.2132	283.5531	262.7777	110585.7109	196.4819	0.027754	240.7991	4317350
019	2017-08-22t0400	1503392872.9	adult	251.5237	197.0626	-44.7444	1206.4715	77.0542	75165.9098	236757.4325	4005305.9424	562.228	-0.44186	205.9	-0.68294	201.8998	-0.74933	347.3583	-0.071744	340.4989	136511.8125	286.6791	-0.014305	325.783	0.050533	8078890	0.17161	626.039	114.059	105.2134	264.6003	250.8157	103987.9297	197.5528	-0.038168	236.2994	4475350
019	2017-08-22t0716	1503404613.47	adult	254.785	200.3239	-41.4831	1209.0783	111.7918	77052.8013	244441.7392	4254531.397	577.017	-0.34138	215.615	-0.24084	211.9514	-0.29414	374.3943	0.8664	363.7648	150506.5312	304.2432	0.68663	347.4974	0.84547	8667280	0.58526	611.76	120.779	112.1852	288.3431	273.7645	115913.9453	210.0922	0.36266	256.7649	4855080
019	2017-08-22t1031	1503416358.43	adult	258.0475	203.5864	-38.2206	1188.1771	73.7305	74183.2048	233680.1025	3862246.7683	479.122	-1.0282	217.922	-0.13304	214.102	-0.19317	364.887	0.52953	358.9185	141211.25	292.261	0.19527	339.0798	0.5252	8432480	0.46117	444.745	122.604	113.1784	274.6944	263.8246	106306.7422	207.4784	0.19981	247.4187	4744150
019	2017-08-22t1446	1503431615.03	adult	262.2854	207.8243	-33.9827	1142.2807	73.4914	70017.4814	220567.1742	3581843.4811	485.022	-0.99437	219.849	-0.0404	217.7363	-0.020312	372.8724	0.79995	366.0019	136471.3125	299.7284	0.49011	347.7575	0.83476	8034160	0.23404	482.732	126.508	117.9233	284.9791	273.2185	104302.3516	216.5024	0.44957	258.4989	4623100
019	2017-08-22t1828	1503444927.03	adult	265.9832	211.5221	-30.2849	1186.9556	73.2097	72639.5038	228813.9	3719762.6569	544.792	-0.57597	214.552	-0.28658	211.1085	-0.3267	360.4402	0.361	353.2576	136967.2812	284.9533	-0.12389	333.3241	0.2905	8136880	0.33595	606.051	126.388	115.7211	284.8406	273.0072	108239.4375	216.1216	0.36137	258.8374	4793260
019	2017-08-22t2228	1503459328.91	adult	269.9837	215.5226	-26.2844	1165.2553	76.5319	71094.3657	223984.8949	3674289.9845	578.887	-0.3353	215.115	-0.25886	212.1896	-0.27323	353.8131	0.12349	345.1041	131618.4688	283.3475	-0.20189	328.3535	0.095464	7984850	0.2685	580.52	129.15	118.4756	290.5152	278.1961	108071.6406	220.31	0.43648	262.6647	4793910
019	2017-08-23t0230	1503473857.7	adult	274.0195	219.5584	-22.2486	1152.9536	74.0416	70112.3856	220931.616	3579384.2473	507.736	-0.85096	215.793	-0.2247	212.1565	-0.27189	359.3603	0.30907	352.0631	131525.875	287.422	-0.044479	334.4514	0.31041	7896070	0.24371	492.566	130.558	119.1788	295.7368	283.157	108239.6719	224.2377	0.5011	265.9435	4777250
019	2017-08-23t0627	1503488128.69	adult	277.9837	223.5226	-18.2845	1049.8314	71.3529	63598.793	200455.4967	3239107.203	511.865	-0.82672	219.925	-0.020823	217.0701	-0.028088	384.5015	1.1758	376.97	128038.9844	303.4594	0.61671	357.1972	1.1432	7301960	-0.13739	527.293	135.087	125.2437	304.7028	295.2078	101466.0312	233.6935	0.77135	277.2887	4485170
019	2017-08-23t1118	1503505559.31	adult	282.8255	228.3644	-13.4426	1044.8436	70.9084	62832.2764	198024.7894	3176199.1325	485.115	-1.0306	221.67	0.072223	217.9663	0.025547	389.5055	1.3414	384.1144	128147.2969	306.7464	0.74845	362.8228	1.34	7272990	-0.11849	465.508	138.003	127.8728	308.5189	297.7632	101502.7109	238.4005	0.84768	282.6595	4527880
019	2017-08-23t1428	1503516930.36	adult	285.9841	231.5231	-10.284	980.4972	73.6965	60373.3438	190472.6276	3101636.718	522.297	-0.76109	225.479	0.26883	221.7382	0.22283	395.0936	1.5303	388.6085	124849.5859	312.8089	1.0024	369.5481	1.5821	7107330	-0.21164	559.419	141.596	131.6119	312.2296	302.2841	98664.5469	243.0464	0.95521	285.8443	4463240
019	2017-08-23t1828	1503531330	adult	289.984	235.523	-6.2841	1073.5067	72.9721	64546.3445	203413.6478	3260698.1626	516.734	-0.80812	222.261	0.11602	217.3158	0.0089624	400.5641	1.714	394.1532	134990.0938	304.7173	0.65384	365.9679	1.44	7488860	0.10121	514.041	141.026	127.2846	316.7071	308.5204	106730.3047	247.4514	1.0364	290.6586	4751730
019	2017-08-23t2302	1503547777.32	adult	294.5527	240.0917	-1.7154	982.8468	73.2555	58741.1959	185193.8098	2973709.5866	522.264	-0.77319	226.964	0.36977	222.6674	0.30018	413.4935	2.1563	405.7658	126942.5	317.0746	1.1821	381.408	2.0034	6965530	-0.24495	483.717	146.506	133.7554	331.6335	323.7366	101811.5	259.9507	1.4028	306.5282	4496260
019	2017-08-24t0227	1503560128.2	dead	297.9835	243.5225	1.7154	973.0944	73.1322	57727.0677	182028.9513	2875257.6053	532.023	-0.7038	229.097	0.49348	225.0078	0.43809	417.6485	2.2956	411.1071	126129.8438	320.0344	1.3106	382.9385	2.053	6907720	-0.25926	435.416	149.387	136.1008	336.6124	328.5061	101656.9375	265.8403	1.5488	311.9173	4504310
020	2017-08-11t1428	1502480202.72	egg	-2.0015	-56.4627	-286.4065	554.331	65.1049	16759.0764	54215.5682	514562.0642	376.491	1.6034	127.348	1.2094	125.926	1.2094	205.044	-0.92734	193.7364	18454	159.1491	1.2452	178.8221	1.2142	1141800	3.7008	448.008	53.1956	50.3224	156.849	143.7424	14116.4	83.9525	1.1972	118.1824	476952
020	2017-08-11t1828	1502494613.41	larva	2.0015	-52.4597	-282.4035	551.5404	75.5788	19444.1829	63950.9297	701711.4096	370.941	1.3386	156.647	1.4482	155.2053	1.4505	238.032	-0.63323	226.1727	24755.3	191.2518	1.4436	215.4431	1.3927	1620200	3.7772	344.146	55.4856	52.5827	163.318	151.4008	16985.1	87.6753	1.1701	126.276	573888
020	2017-08-11t2228	1502508998.14	larva	5.9972	-48.4639	-278.4077	552.6592	63.3786	19398.6876	62668.0879	657069.5013	408.054	1.2963	167.224	1.4553	166.1725	1.4638	253.152	-0.52031	242.8694	26327.8	202.3083	1.4291	226.5775	1.346	1724580	3.2437	359.986	57.9459	54.9829	169.136	153.6106	17590.1	90.0382	1.1194	130.7682	597596
020	2017-08-12t0234	1502523800.12	larva	10.1089	-44.3523	-274.2961	552.0857	65.8217	19881.4033	64183.133	680191.3042	437.857	1.2231	171.192	1.3782	169.9255	1.3843	256.105	-0.53387	244.3503	27147.2	205.9575	1.3363	228.0669	1.2114	1807100	2.6897	336.447	59.1714	56.0976	166.263	151.5634	17623.9	91.1677	1.0429	125.5029	624613
020	2017-08-12t0627	1502537796.3	larva	13.9967	-40.4644	-270.4083	557.9464	67.4805	20867.7156	67285.5772	737503.3791	410.318	0.90618	174.057	1.2976	172.7859	1.304	260.024	-0.5337	248.0043	28862.6	209.2684	1.2503	232.7139	1.119	1922120	2.2529	343.756	61.2375	58.3597	172.396	159.7239	19136	92.4592	0.97633	133.4961	676246
020	2017-08-12t1028	1502552197.3	larva	17.997	-36.4642	-266.408	557.5097	69.8557	21795.6444	70288.0953	802247.2046	373.332	0.55576	176.968	1.2175	175.6317	1.2234	260.902	-0.56635	248.8226	30264.7	213.4998	1.174	236.8815	1.0226	2040270	1.8294	377.499	62.7393	60.007	174.549	160.705	20247.7	95.2946	0.94122	132.5631	723322
020	2017-08-12t1428	1502566599.34	larva	21.9976	-32.4636	-262.4074	563.5232	69.6215	22824.7807	73619.4963	872317.9875	395.791	0.48717	179.11	1.129	177.8801	1.1367	263.241	-0.58252	252.8072	31852.2	215.111	1.0693	238.5206	0.90485	2160600	1.4334	372.461	64.0798	61.118	174.943	157.9131	21168	96.3261	0.86808	135.6766	772995
020	2017-08-12t1828	1502580998.59	larva	25.9974	-28.4638	-258.4076	551.8085	69.6366	22524.9201	72602.0207	860698.2011	410.752	0.39124	181.737	1.0483	180.3914	1.0547	264.084	-0.61461	253.8866	31426	218.8549	0.98996	238.8803	0.77605	2161220	0.89588	341.599	66.3087	63.419	175.629	164.0332	20899.8	99.4295	0.84154	136.0526	788543
020	2017-08-12t2228	1502595407.6	larva	29.9999	-24.4613	-254.4051	553.679	71.1979	23166.2242	74967.097	910718.8613	406.006	0.21295	182.148	0.93463	180.9613	0.94361	263.149	-0.66698	253.7207	32367.3	218.1382	0.85557	240.1346	0.65598	2230950	0.47998	388.012	66.6474	63.9969	171.93	155.9793	21147.4	98.6354	0.72372	132.5375	816298
020	2017-08-13t0228	1502609838.82	larva	34.0085	-20.4526	-250.3964	612.2608	76.7812	25664.6721	82700.0842	968869.3091	411.864	0.086077	184.794	0.8514	183.4156	0.85788	262.596	-0.71622	254.6998	35713	224.4065	0.80408	245.1096	0.57261	2501740	0.34752	456.345	68.4154	66.0478	163.419	150.2953	22224.9	98.6961	0.62053	129.1274	926208
020	2017-08-13t0628	1502624228.44	larva	38.0057	-16.4555	-246.3993	595.8444	80.2751	19418.078	64058.0734	640727.3421	399.34	-0.11894	185.124	0.72928	183.8579	0.73773	281.178	-0.53952	271.7991	29242.5	224.7356	0.67437	251.4142	0.50148	1918630	-0.86044	362.113	71.9283	68.2141	201.123	183.917	20916.8	110.3304	0.8047	157.1593	745465
020	2017-08-13t1027	1502638611.25	larva	42.0009	-12.4603	-242.4041	1092.8718	85.0964	49961.2182	158816.5827	1979727.1484	1128.9	2.9234	193.532	0.72834	188.9093	0.68403	506.91	2.1637	431.8647	133317	238.1314	0.71006	302.9711	0.91756	5089110	2.6471	424.961	73.1636	70.3014	183.959	168.722	48381.2	106.2503	0.58828	144.2343	1923910
020	2017-08-14t1124	1502728325.31	adult	66.9215	12.4603	-217.4835	1095.5746	71.3485	65850.4667	207526.5212	3302425.186	988.424	1.4688	193.698	0.046581	192.1145	0.056117	436.797	1.222	386.1387	150258	250.7382	0.18319	304.3268	0.26269	6659720	1.5747	723.677	70.1025	66.4034	214.905	192.9282	73927.4	112.4258	0.074995	162.1469	2410270
020	2017-08-14t1428	1502739350.35	adult	69.984	15.5228	-214.421	1134.3798	66.6014	62609.4027	197254.2356	2855507.2115	627.292	-0.10275	194.161	0.029041	194.5502	0.086452	366.446	0.2375	343.9809	120194	241.8056	-0.027005	281.1304	-0.092405	6363440	0.96591	416.559	72.6398	71.6816	147.382	133.9085	48341.3	101.3015	-0.43126	121.677	2380700
020	2017-08-14t1827	1502753751.01	adult	73.9842	19.523	-210.4208	1201.092	90.4046	75316.3824	238842.9201	3932826.6425	424.921	-1.0065	154.333	-1.0081	151.727	-1.0244	263.899	-1.2386	253.0012	103712	198.1256	-1.019	229.0673	-0.92872	6065130	0.35549	444.477	59.3657	57.211	145.89	131.7735	57334.8	90.1845	-0.99421	117.1904	2333010
020	2017-08-14t2228	1502768150.56	adult	77.984	23.5229	-206.421	1228.0945	74.1171	71446.3223	225528.2556	3560451.272	669.021	0.020501	201.373	0.18071	199.2185	0.17483	356.549	0.18488	328.049	133349	244.3833	-0.044053	278.8339	-0.1699	7520470	1.5758	531.008	76.4166	74.7168	156.586	144.4216	58563	105.512	-0.43757	128.9656	2853860
020	2017-08-15t0227	1502782549.11	adult	81.9836	27.5225	-202.4214	1150.7548	72.8013	69164.5345	217886.433	3496862.8059	840.386	0.75941	192.878	-0.10168	191.2147	-0.092634	386.529	0.77767	352.1426	139924	243.4061	-0.1291	282.1863	-0.14569	6966180	0.61145	587.543	70.2999	68.2784	168.693	150.4926	61066.9	102.3677	-0.70987	131.3378	2539020
020	2017-08-15t0627	1502796949.77	adult	85.9838	31.5226	-198.4212	1178.7025	77.3926	75361.7575	237488.354	4032618.4211	435.491	-1.122	185.733	-0.40624	183.9877	-0.39731	294.722	-0.92908	286.4495	115826	231.8606	-0.56879	265.7166	-0.55069	7299110	0.66623	437.141	72.3315	70.0807	171.53	156.8992	67411.3	106.1094	-0.63496	139.3586	2842560
020	2017-08-15t1028	1502811355.28	adult	89.9853	35.5242	-194.4196	1092.5198	114.2229	73328.6178	232487.3012	4197696.6023	512.007	-0.78874	174.347	-0.95011	172.9259	-0.91757	320.861	-0.35311	302.1652	122890	222.7092	-1.0265	258.9034	-0.84227	6665100	-0.19785	612.279	68.3664	66.1603	184.078	164.8756	70502	105.1182	-0.81287	141.3444	2613580
020	2017-08-15t1428	1502825756.65	adult	93.9857	39.5245	-190.4193	1122.4501	77.1745	70039.8635	220710.2472	3648191.9233	642.62	-0.16341	189.301	-0.37843	186.3076	-0.42269	363.743	0.85161	337.3175	133130	241.3079	-0.39092	287.1852	-0.029747	6915920	-0.10626	780.369	80.1284	76.2209	234.537	204.7227	85840.7	124.2003	0.1858	173.201	2927410
020	2017-08-15t1828	1502840154.11	adult	97.985	43.5238	-186.42	1361.0194	76.2854	79340.3413	249776.9858	3985479.0885	1617.45	4.6199	165.779	-1.4968	162.247	-1.5391	328.12	-0.092053	308.9311	136170	217.7702	-1.4414	273.2346	-0.55793	6875180	-0.26962	2198.48	69.1827	63.1166	261.964	224.1169	108715	119.8208	-0.17673	184.9489	2869150
020	2017-08-15t2227	1502854553.77	adult	101.9849	47.5237	-182.4201	1278.9927	73.396	76983.0473	242359.8392	3900689.7395	521.043	-0.75356	174.803	-1.1313	172.7768	-1.116	308.768	-0.63894	289.5039	124434	225.4065	-1.178	258.6085	-1.1534	7027790	-0.21664	542.216	71.1526	68.3889	188.774	171.1865	76075.8	109.3562	-0.91234	147.3789	2860620
020	2017-08-16t0228	1502868955.12	adult	105.9853	51.5241	-178.4197	1241.7974	69.8478	74725.6335	236014.0464	3678703.7746	688.451	0.077512	190.967	-0.42023	189.8846	-0.38073	339.526	0.3049	312.5466	132754	243.6537	-0.4491	279.5544	-0.40158	7448660	0.11913	799.545	80.0884	78.1285	176.603	159.2839	69051.7	115.1492	-0.66868	142.616	3123850
020	2017-08-16t0627	1502883353.15	adult	109.9847	55.5236	-174.4202	1237.5155	78.2068	78737.8342	248095.4288	4161663.1069	391.407	-1.388	166.249	-1.6197	164.4869	-1.5817	272.367	-1.7556	261.4984	111943	210.4192	-1.9272	239.6129	-1.9646	6825200	-0.61087	430.105	70.6624	68.4052	162.08	150.1502	66615	104.721	-1.4145	134.3869	2900970
020	2017-08-16t1027	1502897753.56	adult	113.9849	59.5237	-170.4201	1272.3021	80.4781	62243.6747	199460.2906	2696653.0725	540.344	-0.64919	193.303	-0.38572	191.9722	-0.35934	290.933	-1.1869	278.5428	95135.1	239.9829	-0.70619	265.7397	-1.0063	6316570	-1.2301	529.372	82.0875	79.5162	195.831	178.4552	64036.8	118.5494	-0.68123	153.519	2682370
020	2017-08-16t1427	1502912152.42	adult	117.9845	63.5234	-166.4204	1224.7245	78.5975	78807.908	248794.1409	4211608.0298	546.856	-0.61404	185.984	-0.77186	183.9643	-0.76858	309	-0.60865	293.6765	126999	243.1992	-0.61617	274.1262	-0.72361	7642810	0.036589	626.8	75.0097	71.9659	189.861	171.5039	78032.8	114.8696	-1.0151	149.824	3082450
020	2017-08-16t1827	1502926555.02	adult	121.9853	67.5241	-162.4197	1160.262	75.9655	75157.1743	237301.2974	3986937.3121	634.454	-0.1691	196.584	-0.30336	194.4943	-0.31548	302.61	-0.82775	293.0262	118623	248.7619	-0.4237	279.972	-0.54103	7704520	0.027279	630.977	84.8036	82.0006	185.169	173.3429	72586.1	122.6408	-0.63455	156.6294	3323620
020	2017-08-17t1317	1502994350.45	adult	140.8173	86.3562	-143.5877	1224.1863	78.8643	77057.5952	242649.6072	4086046.0584	570.55	-0.44277	202.187	-0.19438	200.7144	-0.18246	302.691	-0.90217	294.2669	121682	249.1221	-0.62473	278.8931	-0.7961	8125880	0.16115	599.077	86.3908	83.7565	178.179	164.7853	71628	122.4576	-1.1181	151.0518	3472050
020	2017-08-17t1428	1502998550.08	adult	141.9839	87.5227	-142.4211	1204.3156	78.3461	76582.9513	241320.9915	4038980.2361	562.072	-0.48557	201.249	-0.25042	199.8378	-0.23432	300.716	-0.98335	290.9326	120287	250.1186	-0.59467	279.4499	-0.78791	8035870	0.05775	555.601	85.892	82.8511	183.132	168.0085	73252.9	124.3751	-1.0213	152.5582	3429670
020	2017-08-17t1828	1503012950.74	adult	145.9841	91.5229	-138.4209	1198.9194	82.6134	79733.1387	251235.3622	4477345.4805	408.481	-1.3438	190.026	-0.83686	188.3179	-0.82033	302.889	-0.9337	294.9155	126002	248.244	-0.72726	280.0626	-0.81552	7893690	-0.13143	430.967	83.7898	81.069	184.388	172.2318	76705.3	126.1352	-1.0023	157.4429	3480630
020	2017-08-17t2227	1503027349.85	adult	149.9838	95.5227	-134.4212	1159.7045	76.4351	74330.5729	234282.9455	3937379.1776	448.594	-1.1194	184.115	-1.1632	182.4293	-1.1372	297.143	-1.1843	289.2449	115291	240.6109	-1.1141	273.6015	-1.1385	7136650	-0.89151	404.144	85.3965	82.6029	187.967	176.2163	72931.3	130.084	-0.83575	160.3371	3310140
020	2017-08-18t0228	1503041750.71	adult	153.9841	99.5229	-130.4209	1307.469	80.1722	84606.4618	266381.6562	4601978.1986	483.215	-0.92244	206.236	-0.11537	204.2014	-0.13206	322.376	-0.25236	306.7356	142168	255.0225	-0.51642	289.9717	-0.50508	9088610	0.87972	451.381	92.8728	89.9654	188.016	177.2576	82915	131.5997	-0.8207	162.9382	4092810
020	2017-08-18t0627	1503056151.22	adult	157.9842	103.523	-126.4208	1263.0783	78.7036	79965.0324	251789.9772	4261225.3213	518.483	-0.71745	188.12	-1.0186	189.6961	-0.84299	295.052	-1.3229	282.9302	123037	243.174	-1.069	269.9518	-1.3749	7841970	-0.29415	607.876	88.0336	85.9909	199.974	181.424	83389.2	130.8852	-0.94516	164.4929	3669770
020	2017-08-18t1027	1503070550.13	adult	161.9839	107.5227	-122.4211	1361.9339	77.8951	86858.562	273714.3839	4593776.9482	462.412	-1.0511	204.1	-0.28181	201.9982	-0.29594	328.49	-0.089705	320.2233	149134	257.176	-0.50017	296.5439	-0.32999	9246950	0.90936	468.344	94.5612	91.1631	213.054	200.976	96726.3	136.8225	-0.66322	174.5339	4284190
020	2017-08-18t1427	1503084950.29	adult	165.984	111.5228	-118.421	1268.6245	79.414	81969.1548	258226.7745	4402184.474	525.153	-0.67881	203.527	-0.33751	201.215	-0.35873	329.695	-0.08621	318.0408	141109	260.4599	-0.39833	300.7117	-0.20938	8697310	0.40165	564.191	90.0871	85.7449	224.931	209.7054	96270.4	139.277	-0.60541	184.262	3849690
020	2017-08-18t1828	1503099346.48	adult	169.9829	115.5217	-114.4221	1397.0698	78.5307	88215.4146	278562.3042	4639358.6316	534.452	-0.62372	193.936	-0.80592	191.9369	-0.80006	301.693	-1.1678	292.3873	139080	243.7386	-1.1236	276.7899	-1.2077	8928820	0.56552	556.721	86.9225	83.6094	196.471	185.8432	90573	129.3281	-1.2292	167.1	4001910
020	2017-08-18t2340	1503118091.42	adult	175.1898	120.7287	-109.2152	1272.2533	72.4846	77200.4358	243083.6561	3902213.8237	513.792	-0.74996	198.723	-0.62081	196.8499	-0.61304	315.434	-0.71149	305.6756	127120	253.6252	-0.76193	290.1163	-0.73432	8006960	-0.18198	517.074	96.3751	92.9271	198.751	185.5277	80096.5	140.4091	-0.73811	171.8041	3883140
020	2017-08-19t0251	1503129569.52	adult	178.3782	123.917	-106.0268	1680.5247	79.1687	109414.0477	344348.2893	5911348.8868	553.247	-0.50863	189.72	-1.0461	186.8582	-1.0704	307.561	-1.0304	298.0078	175617	246.0356	-1.0957	283.1509	-1.0399	10822800	1.9613	567.891	92.6443	87.54	230.277	218.933	131488	143.9696	-0.62504	200.1937	5284990
020	2017-08-19t0627	1503142544.48	adult	181.9823	127.5212	-102.4226	1284.4736	78.9921	79837.5768	251324.3568	4225899.7705	1040.61	2.4911	193.18	-0.91029	189.86	-0.95654	345.858	0.32459	323.3096	144223	257.4956	-0.66549	301.6906	-0.35809	8043030	-0.15357	1210.3	90.6683	84.2782	279.776	242.6468	116667	150.6085	-0.37541	207.5203	3774970
020	2017-08-19t1130	1503160694.6	adult	187.024	132.5629	-97.3809	925.936	92.2307	61131.8359	193565.5891	3448421.3926	570.05	-0.40163	182.029	-1.4246	180.3075	-1.3884	273.524	-2.3354	264.358	87254.2	227.3467	-1.8893	252.4932	-2.2954	5798700	-1.7564	564.349	86.5508	83.5862	186.858	172.8978	59607.6	127.4507	-1.5615	159.0767	2757160
020	2017-08-19t1441	1503172154.52	adult	190.2073	135.7462	-94.1976	1262.4533	81.1374	80979.3096	254963.4048	4390896.7085	604.283	-0.18423	198.882	-0.71012	196.3562	-0.72497	318.387	-0.74945	308.3107	134678	252.7155	-0.92405	289.1824	-0.92383	8398190	0.10374	694.881	91.4816	87.4982	224.846	205.7254	95109.7	137.7702	-1.1365	183.0601	3862990
020	2017-08-19t2012	1503192022.5	adult	195.7262	141.2651	-88.6788	1281.8057	79.9925	82816.4296	260816.966	4509507.3202	876.82	1.5308	205.244	-0.47521	202.8839	-0.48731	331.762	-0.32356	319.3327	143321	264.1536	-0.53277	301.7125	-0.50542	8861210	0.4236	1197.12	96.2278	91.4657	248.836	226.2816	107497	148.8852	-0.74693	200.3851	4154540
020	2017-08-19t2325	1503203566.83	adult	198.933	144.4718	-85.472	1257.0843	83.5459	83722.5004	263885.2066	4640122.4149	768.162	0.8605	206.717	-0.43707	205.6648	-0.39446	303.479	-1.358	296.4726	132620	256.2562	-0.86991	282.9908	-1.2419	9018030	0.52957	1007.34	96.496	93.9859	196.46	183.1333	85853.1	137.424	-1.309	168.0454	4209640
020	2017-08-20t0239	1503215258.37	adult	202.1806	147.7195	-82.2243	1305.5493	80.5553	83448.9869	262689.283	4560434.2009	540.983	-0.5649	204.799	-0.54291	203.6488	-0.50155	302.985	-1.4039	293.7288	132102	253.078	-1.0226	281.1207	-1.3415	8914300	0.46113	581.685	102.901	99.657	215.619	201.1978	94009.8	147.0733	-0.95991	181.3846	4478970
020	2017-08-20t0800	1503234490.34	adult	207.5229	153.0617	-76.8821	1494.3566	82.5767	97184.2027	307977.564	5302905.1335	616.538	-0.081738	210.545	-0.33859	207.8149	-0.36566	342.509	-0.052696	333.6044	173652	264.8001	-0.62493	310.7371	-0.28517	10671700	1.5991	643.344	102.5	98.3629	259.158	249.9873	131393	148.6803	-1.0068	207.258	5195300
020	2017-08-20t1116	1503246235.62	adult	210.7854	156.3243	-73.6196	1297.6102	79.1407	80245.2052	252894.6154	4294819.0415	648.422	0.12518	194.502	-1.0396	194.4147	-0.94255	307.474	-1.3188	298.3597	128832	254.621	-1.046	284.1141	-1.3057	8140690	-0.020263	683.319	102.228	100.0058	213.938	201.6053	89640.1	152.1555	-0.9347	184.9685	4278630
020	2017-08-20t1431	1503257971.02	adult	214.0453	159.5841	-70.3597	1226.3991	82.6772	80661.7472	254106.7635	4496565.5524	533.937	-0.61212	208.262	-0.47976	206.7799	-0.45042	310.839	-1.2227	303.7992	130863	260.4839	-0.85099	290.5622	-1.0919	8752840	0.37809	459.802	106.941	104.0644	215.078	201.4068	90547.7	156.0496	-0.84882	186.5542	4494510
020	2017-08-20t1944	1503276724.4	adult	219.2545	164.7934	-65.1504	1336.5493	80.9672	78671.7684	249252.6598	3944749.6687	567.793	-0.39546	205.274	-0.63535	202.5076	-0.65507	345.738	-0.024976	339.6674	142444	256.8589	-1.033	309.6078	-0.41966	8440670	0.19631	631.152	106.122	101.1429	274.999	265.0123	113300	155.8917	-0.97338	234.2028	4363620
020	2017-08-20t2259	1503288449.96	adult	222.5116	168.0505	-61.8933	1302.5779	80.7652	85193.7673	268287.9799	4721876.9073	573.39	-0.36024	223.825	0.13635	220.5192	0.082123	350.351	0.11949	344.354	155556	289.9526	0.22112	328.0788	0.24528	9935370	1.1521	694.339	112.281	108.6168	224.246	209.2314	99565.4	165.394	-0.66641	196.4468	4984030
020	2017-08-21t0228	1503300945.76	adult	225.9827	171.5215	-58.4223	1262.0604	84.6547	83226.5764	262171.1392	4656419.0138	801.714	1.1322	216.121	-0.20116	211.978	-0.28379	352.977	0.19502	345.6863	153192	286.3616	0.064679	329.819	0.29278	9378560	0.81745	965.721	111.428	107.7631	222.696	208.9095	96650	166.5584	-0.69759	195.2185	4835430
020	2017-08-21t0738	1503319591.04	adult	231.1619	176.7008	-53.243	914.3109	75.5272	54093.4344	172523.426	2667724.3645	567.884	-0.39833	223.356	0.093655	219.2762	0.011113	355.422	0.26029	351.0452	100585	296.1882	0.41987	335.0314	0.45798	6313820	-1.0943	586.057	114.167	109.712	231.748	218.2272	65584.7	171.904	-0.59904	202.9202	3227260
020	2017-08-21t1053	1503331299.98	adult	234.4144	179.9533	-49.9906	1233.2765	79.537	78272.0773	246524.4642	4173090.6124	517.909	-0.72985	226.185	0.21562	222.8871	0.16632	342.193	-0.21671	336.1091	139957	290.8861	0.20114	324.5847	0.057617	9233320	0.77248	476.584	119.607	114.7811	235.419	222.5766	96286.6	178.7441	-0.39975	209.6366	4882590
020	2017-08-21t1616	1503350631.36	adult	239.7842	185.3231	-44.6207	1236.2669	79.282	77672.1507	244616.0188	4138306.7421	561.214	-0.44305	224.076	0.12728	221.1763	0.099114	343.488	-0.1861	336.9874	139456	290.1333	0.1552	324.1976	0.025178	9078450	0.71602	574.945	120.251	115.3227	244.045	230.6255	99082.4	183.3897	-0.3321	213.5762	4871970
020	2017-08-21t1931	1503362377.24	adult	243.047	188.5858	-41.358	1207.3179	78.6214	75665.1777	238265.0551	4001286.9439	881.699	1.7269	222.605	0.065531	221.5757	0.12191	339.79	-0.32332	330.2823	134217	289.1054	0.10559	318.4548	-0.19744	8788230	0.55818	1048.95	122.155	117.6908	256.477	241.205	101309	188.2912	-0.21272	223.5978	4822560
020	2017-08-21t2247	1503374123.68	adult	246.3099	191.8487	-38.0951	1201.2347	78.4581	74937.7416	235975.6027	3965342.0222	900.685	1.8714	221.399	0.012942	220.8665	0.094171	336.366	-0.44942	328.1377	131856	286.3485	-0.014635	315.5848	-0.31414	8657130	0.50026	1075.19	123.177	119.0219	254.025	239.3863	99577.9	190.6472	-0.19133	222.3895	4816480
020	2017-08-22t0400	1503392894.21	adult	251.5239	197.0628	-32.8811	1170.4044	79.9707	75764.2637	238826.2543	4090334.7183	817.148	1.3184	222.888	0.087061	221.9065	0.15156	336.556	-0.44893	328.4641	133276	287.7251	0.027744	316.3576	-0.29837	8804740	0.64399	840.78	126.739	121.3558	259.139	243.29	102619	198.2982	-0.010387	229.8013	5006580
020	2017-08-22t0716	1503404634.85	adult	254.7852	200.324	-29.6198	1158.8004	79.6224	73516.6292	231575.115	3924018.7771	792.667	1.1579	223.224	0.10694	222.9338	0.20512	334.131	-0.53719	325.506	128306	286.0476	-0.048097	314.4131	-0.37869	8554620	0.51135	973.563	129.124	124.5803	261.616	249.0721	100461	201.6356	0.048254	234.1882	4948420
020	2017-08-22t1031	1503416379.72	adult	258.0477	203.5865	-26.3573	1177.5841	79.1473	73186.7396	230455.4775	3888047.2205	505.956	-0.84037	222.128	0.060848	221.9357	0.1664	328.403	-0.74076	322.0519	125450	283.711	-0.15162	311.1631	-0.50765	8483950	0.49522	512.314	130.647	125.8258	263.235	252.5699	100556	204.1895	0.077712	236.539	4989940
020	2017-08-22t1446	1503431635.96	adult	262.2855	207.8244	-22.1195	1156.649	78.6428	73210.8483	230617.0525	3888286.3883	760.743	0.95144	223.952	0.15089	223.7915	0.26119	335.156	-0.51194	326.5898	128030	285.0335	-0.10993	314.3601	-0.40107	8552960	0.58142	901.621	134.523	129.6531	273.462	259.3763	104463	211.0352	0.24683	243.0887	5137570
020	2017-08-22t1828	1503444948.29	adult	265.9834	211.5222	-18.4216	1116.9708	79.9306	71057.5593	223929.9914	3810572.6889	665.356	0.28108	222.387	0.082443	221.8089	0.17651	331.306	-0.65189	323.5638	122914	282.1923	-0.23728	311.0059	-0.53565	8242310	0.40732	823.515	137.15	132.5541	276.024	262.9077	102405	215.0497	0.32164	248.4614	5083200
020	2017-08-22t2228	1503459349.84	adult	269.9838	215.5227	-14.4212	1097.8846	80.1728	69510.4853	219082.7451	3699431.1573	508.055	-0.84284	224.561	0.19115	223.8579	0.28258	334.69	-0.54117	326.8466	121492	284.4866	-0.15481	313.9049	-0.43964	8143030	0.37688	556.139	141.536	136.8945	281.046	271.0216	102020	222.6702	0.52389	254.9927	5132370
020	2017-08-23t0230	1503473878.56	adult	274.0196	219.5584	-10.3854	1058.0112	80.1034	67161.402	211858.1462	3582219.3095	755.414	0.93832	225.92	0.26355	224.8916	0.34297	337.291	-0.45791	327.9442	118389	284.5419	-0.16433	314.9174	-0.41344	7913990	0.25614	914.496	145.518	142.1706	290.454	276.0984	101950	226.9013	0.59968	260.2502	5097510
020	2017-08-23t0627	1503488150.07	adult	277.9839	223.5227	-6.4211	1073.3557	78.4996	66970.2267	211187.8525	3514640.3558	534.628	-0.66091	227.488	0.3483	226.5485	0.43591	340.974	-0.33692	334.0026	119341	287.0294	-0.071604	319.3981	-0.25824	7948430	0.31711	584.55	148.806	145.0889	294.094	281.1904	102933	234.1767	0.78921	268.1744	5199300
020	2017-08-23t1118	1503505580.79	adult	282.8258	228.3646	-1.5792	1080.7139	77.6386	65981.3568	207888.1358	3410188.0833	519.347	-0.77865	229.476	0.45922	228.5834	0.55459	341.977	-0.31045	334.651	117982	290.6028	0.066434	321.9498	-0.17648	7903380	0.33203	596.066	152.928	149.4956	303.55	291.3249	104725	243.0632	1.0198	277.1455	5267010
020	2017-08-23t1428	1503516951.24	dead	285.9842	231.523	1.5792	1091.953	77.8685	67317.5267	212099.9817	3505189.1727	553.654	-0.52866	229.199	0.45524	227.8775	0.53248	344.841	-0.21625	337.3603	121384	291.2798	0.087781	324.5133	-0.089507	8055670	0.47369	597.22	153.708	149.0165	309.084	298.8875	108797	247.698	1.1267	283.5124	5402380
021	2017-08-11t1428	1502480223.04	egg	-2.0016	-56.4628	-306.1368	188.2752	57.0103	5490.5787	18186.7271	173691.8348	385.22	1.6469	164.329	1.6812	164.5818	1.7061	245.344	-0.51229	232.8651	7360.32	200.7888	1.6791	220.0185	1.5888	485594	2.5687	344.84	56.0929	54.1136	147.945	132.3752	4438.34	82.4702	1.1689	108.3699	165754
021	2017-08-11t1828	1502494634.29	larva	2.0016	-52.4597	-302.1337	123.9212	33.0311	2474.2144	8018.5401	49568.4073	439.583	1.6723	207.352	2.1034	206.7747	2.1215	290.926	-0.084527	268.1373	4072.97	242.4329	1.9849	262.2335	1.8217	281584	1.5516	387.676	60.8617	58.4138	170.729	145.0124	2390.2	88.4433	1.1851	123.9261	82650.1
021	2017-08-11t2228	1502509018.62	larva	5.9972	-48.464	-298.138	135.7186	39.9968	2974.1408	9760.1413	67320.6811	461.327	1.5502	218.626	2.1292	217.0564	2.1354	307.475	0.048007	294.0392	5227.07	257.0364	2.0174	279.9096	1.8398	353956	1.0448	393.223	63.7972	60.8877	166.7	142.8591	2833.89	93.2681	1.184	126.6215	103288
021	2017-08-12t0234	1502523820.56	larva	10.1089	-44.3524	-294.0264	106.597	29.5962	1898.5264	6180.5026	34251.3993	464.607	1.3484	217.27	1.9924	215.7325	1.9989	304.554	-0.021851	280.0529	3350.09	255.2324	1.8759	274.5307	1.6468	229002	0.24559	431.363	65.1851	62.4927	180.238	138.8088	1982.62	92.5118	1.0705	119.4135	68705.1
021	2017-08-12t0627	1502537816.7	larva	13.9967	-40.4646	-290.1386	117.3072	36.7647	2403.6169	7916.8207	51393.5655	478.104	1.2192	218.59	1.9016	218.1907	1.9237	311.855	0.020167	295.6669	4365.97	256.2826	1.775	280.7299	1.5747	287227	-0.19982	406.794	67.774	65.3249	176.618	153.3003	2472.65	96.4249	1.0598	133.1427	89055
021	2017-08-12t1028	1502552217.57	larva	17.9969	-36.4643	-286.1383	151.9517	34.1106	2978.2063	9570.3252	59566.6092	479.79	1.0413	223.968	1.8674	223.3773	1.8876	308.748	-0.048322	293.2274	5248.71	259.6403	1.6999	279.556	1.4336	366188	-0.60497	414.953	71.0471	68.2026	184.049	164.1883	3128.84	102.2623	1.0919	131.261	116162
021	2017-08-12t1428	1502566619.76	larva	21.9975	-32.4637	-282.1377	122.3184	34.4821	2356.0219	7702.2739	48083.4232	387.493	0.44971	219.594	1.7004	218.7982	1.7177	304.507	-0.12899	292.6629	3958.59	253.6134	1.5182	275.8259	1.2701	284813	-1.2144	356.688	72.6916	70.5237	182.92	148.29	2377.96	100.8225	0.96813	134.7311	94280.9
021	2017-08-12t1828	1502581018.87	larva	25.9973	-28.464	-278.138	133.9561	35.6174	2957.3999	9585.5815	64656.4851	381.962	0.26235	222.046	1.6298	221.1546	1.6461	312.552	-0.072797	294.1633	5313.38	260.6585	1.489	284.5856	1.2316	356829	-1.58	366.234	75.3983	72.9594	175.332	154.9045	2980.65	104.7469	0.96348	139.9887	121165
021	2017-08-12t2228	1502595428.4	larva	29.9999	-24.4613	-274.1353	150.7666	36.1419	3503.6257	11274.0002	78550.0231	407.386	0.21908	221.55	1.5162	220.6887	1.5331	303.58	-0.20636	286.4161	6071.6	258.9373	1.355	280.6505	1.0678	421388	-1.937	325.585	75.879	73.7937	176.924	159.8558	3538.48	103.8563	0.84731	142.0964	144322
021	2017-08-13t0228	1502609861.16	larva	34.009	-20.4522	-270.1262	520.2758	56.6125	21300.042	67601.0798	726755.5125	545.388	0.67642	144.721	0.24558	141.8723	0.2267	259.204	-0.75568	240.9527	29290.1	186.7196	0.33041	222.7222	0.34021	1628400	-0.78938	690.884	57.526	52.1553	218.152	193.2028	24651.2	102.134	0.70469	162.1479	647282
021	2017-08-13t0628	1502624250.18	larva	38.006	-16.4553	-266.1293	718.9089	41.6662	24333.1885	76676.3139	682329.5718	721.849	1.2997	166.489	0.44042	162.5966	0.40664	386.333	0.71075	368.6792	50223.3	209.5888	0.47864	297.9448	0.99539	2151880	-0.56418	765.624	57.4254	53.8492	181.317	158.5119	23571.2	94.3398	0.39883	131.9258	742223
021	2017-08-13t1027	1502638632.04	larva	42.0009	-12.4603	-262.1343	827.1533	47.9309	33256.3607	104762.7808	1111139.1119	696.691	1.0327	160.913	0.20926	155.5897	0.15162	488.883	1.9446	483.617	86043.4	209.2165	0.32532	347.273	1.3989	2826280	-0.16112	597.99	63.6548	59.6667	200.12	177.6207	35221.2	103.3051	0.51056	151.4112	1118030
021	2017-08-14t1124	1502728346.28	adult	66.9216	12.4603	-237.2137	1107.5758	67.9715	59318.8628	186860.9373	2660339.7899	616.747	-0.10622	178.343	-0.29696	176.7461	-0.28836	350.978	0.057227	331.5405	109154	220.6381	-0.3929	268.8173	-0.23403	5539690	0.3536	297.621	65.4736	63.9205	135.805	126.7069	42235.3	93.0816	-0.67098	114.3782	2033740
021	2017-08-14t1428	1502739371.75	adult	69.9842	15.5229	-234.1511	719.0295	68.6982	38802.0276	122817.52	1762258.987	525.682	-0.53646	179.315	-0.32613	176.4606	-0.34692	358.083	0.12183	345.9322	73048.9	223.5326	-0.40197	300.6171	0.19516	3642620	-1.9647	293.936	63.5304	62.0635	136.863	123.1828	27920	90.7147	-0.86197	111.7106	1290560
021	2017-08-14t1827	1502753772.39	adult	73.9844	19.5231	-230.1509	1171.9587	74.0323	70350.3506	221699.1334	3498250.8726	595.184	-0.26866	155.201	-0.98598	152.5146	-1.0043	296.991	-0.74984	284.9878	109293	198.2232	-1.0169	243.9884	-0.69264	5702870	-0.030326	604.827	55.5568	53.0248	155.686	138.4613	57292.3	86.1635	-1.1653	116.7169	2041430
021	2017-08-14t2228	1502768171.74	adult	77.9842	23.5229	-226.1511	964.4749	71.5314	53978.4263	170376.9282	2524087.4479	511.579	-0.67362	188.575	-0.17759	184.486	-0.23708	357.665	0.20267	338.4332	101219	243.7928	-0.058358	290.7599	0.036308	5325940	-0.73009	397.105	67.4261	64.9803	153.846	140.8991	43538.3	101.4039	-0.62423	126.4632	1904320
021	2017-08-15t0227	1502782570.37	adult	81.9838	27.5226	-222.1514	1128.7709	75.0276	65779.5043	207374.0659	3263872.0324	521.115	-0.68741	179.267	-0.54783	177.3835	-0.54393	307.825	-0.6165	296.984	105892	221.6981	-0.75261	259.8626	-0.59285	6163370	-0.21589	540.064	63.3612	61.582	152.101	136.91	52322.6	92.1839	-1.2241	117.9931	2178420
021	2017-08-15t0627	1502796971.11	adult	85.984	31.5228	-218.1512	1246.2678	72.7219	72061.548	226960.0553	3482485.1495	597.944	-0.36315	172.643	-0.89524	171.4543	-0.86078	305.376	-0.70404	284.3674	115127	215.9331	-1.0988	250.2547	-0.91743	6501060	-0.14593	697.317	65.5379	63.9425	148.43	137.137	55958	94.8277	-1.2472	119.577	2467900
021	2017-08-15t1028	1502811376.78	adult	89.9856	35.5243	-214.1497	1181.3044	73.1094	73564.3861	232182.2509	3753569.2042	850.785	0.83635	173.618	-0.98044	170.9016	-1.0003	307.354	-0.68708	290.1423	118331	226.3764	-0.88804	259.5281	-0.82437	6669880	-0.19304	1044.18	71.0894	68.665	189.003	162.3067	72766.2	107.6609	-0.66766	141.5476	2731040
021	2017-08-15t1428	1502825777.98	adult	93.9859	39.5247	-210.1493	1238.792	73.4309	73935.4687	232865.2014	3682540.9536	1151.57	2.3171	179.119	-0.83055	174.3803	-0.94045	371.035	1.0519	343.5024	143591	243.8704	-0.2863	311.0781	0.7743	6915790	-0.1064	1402.06	81.4059	71.7891	342.072	296.6137	132382	155.7366	2.0404	244.9354	3143080
021	2017-08-15t1828	1502840175.47	adult	97.9852	43.524	-206.15	465.7775	61.7213	20478.8525	64904.4239	793184.1821	703.462	0.13761	214.623	0.73664	214.7853	0.80369	328.553	-0.079576	315.0989	35812.2	271.1048	0.80877	297.8325	0.34386	2320720	-4.8803	792.311	92.1169	89.4543	223.445	201.153	24355.5	133.3361	0.63025	174.1498	996060
021	2017-08-15t2227	1502854575.09	adult	101.9851	47.5239	-202.1501	1024.5633	81.7308	59931.9574	189145.7792	2952442.4958	855.611	0.89224	188.241	-0.50908	186.7155	-0.48687	320.195	-0.30082	305.6312	100221	240.4054	-0.53835	280.9937	-0.30987	5891950	-1.3704	968.903	82.7455	78.6623	234.851	212.68	73508.3	127.9353	0.20777	178.5657	2589930
021	2017-08-16t0228	1502868976.33	adult	105.9855	51.5242	-198.1498	1248.1999	75.083	73314.6029	231086.5607	3588123.8712	514.086	-0.78371	180.822	-0.89361	179.0225	-0.8748	306.875	-0.68639	285.4042	117533	224.4023	-1.2739	257.7014	-1.2317	6922410	-0.4167	421.066	72.1085	69.8706	167.701	151.7746	64229.6	105.5455	-1.2523	133.5782	2760530
021	2017-08-16t0627	1502883374.35	adult	109.9849	55.5237	-194.1503	1140.7773	79.576	71511.5939	225525.6686	3744307.5198	476.635	-0.96627	160.955	-1.8685	158.6082	-1.8511	263.745	-2.0248	253.9462	98640.5	206.2145	-2.108	235.7466	-2.1122	6007800	-1.4452	548.802	67.1641	64.6164	168.907	153.9168	63171.2	102.8214	-1.5305	133.2586	2506970
021	2017-08-16t1027	1502897774.85	adult	113.9851	59.5238	-190.1502	739.8227	84.1193	47142.0844	149385.9036	2517007.5375	431.878	-1.1854	200.102	-0.063883	198.8356	-0.042519	303.69	-0.77701	296.1981	75011.4	255.6902	-0.029164	283.8646	-0.31091	4923300	-2.6561	535.165	86.0864	83.5529	189.565	173.1836	46822.5	124.4685	-0.31886	155.4262	2118070
021	2017-08-16t1427	1502912173.75	adult	117.9847	63.5235	-186.1505	1202.5666	73.0817	72579.8414	228628.5921	3666704.0528	854.882	0.91352	174.541	-1.3172	171.9321	-1.328	311.866	-0.5145	290.2872	118197	225.4665	-1.3823	266.4465	-1.0199	6614930	-1.0158	1062.05	77.5695	73.6273	221.678	196.8143	84015.8	121.7993	-0.58921	166.8067	2939800
021	2017-08-16t1827	1502926576.32	adult	121.9855	67.5242	-182.1498	1237.6016	79.5091	78725.421	247974.5468	4211730.9918	688.336	0.10188	167.102	-1.7149	163.6828	-1.7549	299.792	-0.92248	287.8414	123214	221.1922	-1.6193	261.5899	-1.2563	6863380	-0.82982	721.203	67.7147	62.5658	218.111	194.1308	89643.6	115.4102	-1.083	165.5505	2781250
021	2017-08-17t1317	1502994371.28	adult	140.8174	86.3561	-163.3179	1233.986	76.7517	77576.4109	244369.0934	4070301.8006	599.642	-0.28224	177.86	-1.3814	175.4451	-1.3849	293.728	-1.2363	281.5434	118960	231.8495	-1.3891	265.6139	-1.3412	7198180	-0.73894	750.416	72.7629	69.4907	196.369	174.1451	79529.4	116.0552	-1.5391	153.1886	2944790
021	2017-08-17t1428	1502998570.85	adult	141.9839	87.5227	-162.1513	1316.6394	76.4456	78806.8469	248119.8098	4014209.7722	729.02	0.44183	176.381	-1.4655	172.8722	-1.519	310.631	-0.61209	294.5735	127980	233.9312	-1.3122	272.8086	-1.0616	7258620	-0.69377	946.4	77.2821	71.9657	232.237	203.6143	95681.6	128.1374	-0.77298	173.3904	3180390
021	2017-08-17t1828	1503012971.51	adult	145.9841	91.5229	-158.1511	1344.3357	74.9234	77988.0584	245637.7364	3798869.4786	566.602	-0.4495	187.251	-0.97277	184.9256	-0.98227	309.36	-0.68959	300.4974	126219	247.5906	-0.75628	283.7033	-0.66424	7633670	-0.37942	584.178	86.9952	83.1547	205.545	188.2439	83862.2	135.2725	-0.39778	169.9782	3546530
021	2017-08-17t2227	1503027370.77	adult	149.9839	95.5227	-154.1513	684.7659	76.928	35069.9681	110933.7431	1635915.623	811.732	0.96364	196.1	-0.57676	193.1426	-0.6263	312.332	-0.60643	301.5225	57469.2	261.7193	-0.17848	290.1426	-0.44948	3608230	-4.2055	1079.78	95.3456	92.4728	212.728	196.64	39141.9	141.0348	-0.11801	173.5121	1754360
021	2017-08-18t0228	1503041771.63	adult	153.9842	99.5229	-150.1511	1211.3734	73.52	74846.5445	235783.757	3818604.6531	769.969	0.74318	198.743	-0.4784	200.2002	-0.32098	322.724	-0.23908	310.2104	126185	261.9109	-0.21492	293.5501	-0.35698	7761330	-0.33585	1005	95.3643	93.3129	214.743	196.9171	83964.5	144.7009	0.011459	177.171	3724160
021	2017-08-18t0627	1503056172.12	adult	157.9843	103.523	-146.151	1341.3995	76.7675	79281.4347	249515.7561	3977209.6871	567.012	-0.4321	186.999	-1.0724	184.7319	-1.0751	303.134	-1.016	295.7508	125801	239.9671	-1.2077	278.7796	-1.0123	7742690	-0.38304	577.664	86.9219	83.8407	191.979	179.433	79671.5	128.7818	-1.0749	163.2167	3599000
021	2017-08-18t1027	1503070571.13	adult	161.984	107.5228	-142.1512	1257.9009	79.2515	75460.5978	237616.0645	3868936.6178	796.68	0.93541	172.479	-1.7767	169.9479	-1.7726	292.098	-1.4618	279.7346	115379	223.5164	-1.9312	262.1195	-1.7288	6797920	-1.2168	1040.06	83.24	78.4518	225.547	202.2424	89091.1	131.8156	-0.95908	177.8856	3280740
021	2017-08-18t1427	1503084971	adult	165.984	111.5227	-138.1513	1034.5966	75.6462	60789.8164	192101.5051	3088377.2912	562.411	-0.45528	194.626	-0.75182	190.2572	-0.85578	330.289	-0.064017	319.9465	105032	261.2956	-0.36341	303.1877	-0.10993	6184430	-1.7077	613.104	88.8514	84.7281	214.351	194.4221	68163.7	138.0051	-0.67731	174.8246	2823340
021	2017-08-18t1828	1503099367.19	adult	169.9829	115.5217	-134.1523	1238.7096	80.0188	75193.6436	236840.5178	3913182.5758	558.156	-0.4803	177.55	-1.5576	174.9724	-1.5585	289.379	-1.6238	282.8922	113726	232.1869	-1.599	267.4564	-1.5785	6967760	-1.0265	723.635	79.5376	75.6092	196.712	184.0897	77307.7	126.583	-1.378	164.6161	3121370
021	2017-08-18t2340	1503118112.43	adult	175.1899	120.7287	-128.9453	1336.4946	74.9377	72118.6251	227330.0735	3338714.4604	481.906	-0.94445	200.192	-0.55446	196.567	-0.62549	315.277	-0.71724	308.1186	119175	260.2015	-0.49556	294.0189	-0.58116	7561460	-0.52887	519.867	95.2114	90.7388	212.384	196.6763	80281	144.9638	-0.50358	179.8601	3596230
021	2017-08-19t0251	1503129590.14	adult	178.3782	123.9169	-125.7571	1205.8289	77.352	76393.6444	240692.6428	4038684.8741	444.855	-1.1721	186.388	-1.1954	185.0992	-1.1473	288.318	-1.7322	281.7278	115039	240.6812	-1.311	270.2595	-1.5426	7425700	-0.62129	416.632	90.6377	87.5663	197.17	186.9053	78671	137.7748	-0.93486	170.1868	3611000
021	2017-08-19t0627	1503142565.31	adult	181.9824	127.5212	-122.1528	1197.6376	77.5782	75490.3977	237850.0557	4030497.3237	604.239	-0.19518	193.506	-0.89584	187.817	-1.0448	335.771	-0.04104	329.9492	132294	264.8071	-0.37487	309.886	-0.04115	7621420	-0.46581	690.078	91.9644	86.9666	221.862	210.5452	87413.6	145.4559	-0.6252	191.5177	3622110
021	2017-08-19t1130	1503160715.37	adult	187.0241	132.5628	-117.1112	1388.259	73.9951	74298.5224	235398.0676	3506435.4338	430.056	-1.2695	204.503	-0.44253	203.8828	-0.38326	315.685	-0.81737	308.9391	123117	264.3823	-0.43799	293.6106	-0.72278	7958870	-0.21189	415.003	100.384	97.566	210.401	199.6903	82056.5	149.0936	-0.55464	183.2902	3906750
021	2017-08-19t1441	1503172175.29	adult	190.2074	135.7461	-113.9278	1310.6213	76.2459	78905.9793	248445.598	4013869.4582	862.437	1.4207	178.698	-1.5867	175.0046	-1.6302	315.555	-0.85094	302.142	130324	242.9433	-1.3049	283.8094	-1.1282	7362880	-0.62106	1063.27	83.3244	77.3847	245.202	218.1125	101268	143.0724	-0.89573	192.1876	3433220
021	2017-08-19t2012	1503192043.26	adult	195.7263	141.265	-108.409	1316.7494	77.5805	79398.6188	249980.4235	4041612.3152	545.789	-0.54034	184.088	-1.3843	182.2636	-1.3534	291.199	-1.7678	286.8141	120848	245.494	-1.2538	274.8472	-1.5183	7632470	-0.40793	679.367	89.8617	86.0588	192.502	183.9283	79888.4	141.0877	-1.0877	172.044	3725760
021	2017-08-19t2325	1503203587.48	adult	198.933	144.4718	-105.2022	1075.556	74.5639	64412.7821	202984.5383	3308207.3023	397.818	-1.4679	199.234	-0.75715	196.8217	-0.76443	323.737	-0.63896	319.7181	109099	265.8964	-0.49836	303.0741	-0.48727	6700020	-1.0139	431.566	101.539	97.5015	214.097	205.9763	72150.6	156.4746	-0.4907	191.789	3414650
021	2017-08-20t0239	1503215279.11	adult	202.1807	147.7194	-101.9546	1272.5322	76.0161	74941.9246	235893.3244	3779025.7433	586.721	-0.27567	180.194	-1.5897	177.4457	-1.5927	295.359	-1.674	285.74	115781	232.513	-1.8121	267.864	-1.8376	7057850	-0.75589	620.366	91.6918	86.7602	219.782	206.035	86154.7	142.6129	-1.1482	182.6767	3591380
021	2017-08-20t0800	1503234511.26	adult	207.5229	153.0617	-96.6123	1303.8273	76.1486	77289.2597	243389.5981	3847260.0861	775.879	0.93645	182.92	-1.5079	179.6619	-1.5334	325.282	-0.66156	308.7738	131414	246.0171	-1.3449	287.7918	-1.1407	7385190	-0.51626	1021.68	92.6671	86.7667	268.443	242.2203	108451	156.0819	-0.70103	209.7827	3741340
021	2017-08-20t1116	1503246256.39	adult	210.7855	156.3242	-93.3498	1114.1933	79.8534	71947.9866	226943.8746	3864709.976	446.755	-1.1708	189.61	-1.2463	186.5253	-1.2695	306.152	-1.3655	301.4326	115113	260.3593	-0.82601	288.6413	-1.1371	7116830	-0.67388	532.776	91.8473	88.2634	208.786	196.4698	78503.5	148.9719	-1.0648	180.7303	3447400
021	2017-08-20t1431	1503257991.97	adult	214.0454	159.5841	-90.0899	1099.6138	70.0655	62969.8816	198452.9538	3000824.7673	755.006	0.81521	195.802	-1.0061	192.8029	-1.0299	318.8	-0.94154	310.4196	105204	254.93	-1.0642	294.347	-0.95122	6447160	-1.0854	982.693	104.207	98.774	241.12	222.1262	79569.6	162.7445	-0.57767	205.7438	3431220
021	2017-08-20t1944	1503276745.31	adult	219.2546	164.7934	-84.8806	1010.5269	79.1106	60562.6198	191335.6367	3092779.8991	792.511	1.0636	195.466	-1.0509	190.2999	-1.1633	348.849	0.084775	339.7664	110585	269.9985	-0.52654	320.5999	-0.01141	6183380	-1.2318	1007.57	106.475	98.9076	285.045	270.486	90359.4	177.8622	-0.091059	243.9701	3368230
021	2017-08-20t2259	1503288470.68	adult	222.5117	168.0504	-81.6236	1137.358	77.7128	71804.2282	226348.7225	3771794.2918	459.631	-1.1012	185.4	-1.4966	185.6934	-1.3734	296.35	-1.7833	290.2757	111131	250.2475	-1.314	278.1271	-1.609	6943400	-0.73773	538.165	98.2641	95.5798	217.386	205.789	81519.8	155.6512	-1.056	188.5249	3680090
021	2017-08-21t0228	1503300966.58	adult	225.9828	171.5215	-78.1525	652.3676	77.5302	38237.9311	121434.3889	1966619.4343	451.924	-1.1556	203.299	-0.74901	198.2427	-0.86153	331.064	-0.57604	325.59	66212.7	275.7589	-0.34693	312.5651	-0.34757	4063750	-2.5426	481.215	104.196	97.5605	223.521	211.5674	44704.3	167.1806	-0.67282	200.0643	2082770
021	2017-08-21t0738	1503319611.95	adult	231.162	176.7008	-72.9732	1184.0814	80.4252	76063.4876	239855.0468	4131842.0197	1015.73	2.552	190.482	-1.3228	185.4322	-1.4268	344.075	-0.13821	331.1399	136598	264.1364	-0.83292	313.8826	-0.32692	7557930	-0.30827	1325.99	102.475	94.242	276.474	247.276	109760	175.2962	-0.46561	225.1141	4066000
021	2017-08-21t1053	1503331321.02	adult	234.4145	179.9533	-69.7207	1148.457	68.822	63457.621	200128.2498	2919176.7209	548.324	-0.52808	196.739	-1.0631	192.0187	-1.1569	327.17	-0.74394	320.2031	108620	270.7868	-0.58828	306.2251	-0.6239	6529960	-0.94038	523.882	108.309	101.9409	250.482	239.706	83160	177.3638	-0.45342	221.3753	3594890
021	2017-08-21t1616	1503350652.33	adult	239.7844	185.3231	-64.3509	1121.0374	78.4751	69555.0775	219144.5234	3655516.5451	448.506	-1.2005	188.888	-1.422	184.3008	-1.5066	319.631	-1.0226	312.7794	116026	259.1633	-1.0708	297.3157	-0.97258	6856640	-0.70066	472.087	101.342	94.9892	237.62	226.2492	86255.9	165.6951	-1.0074	207.0216	3678700
021	2017-08-21t1931	1503362397.89	adult	243.047	188.5858	-61.0882	1091.7641	80.4214	67012.6988	211189.9757	3509398.6825	535.204	-0.62022	190.941	-1.3401	188.8795	-1.3154	305.5	-1.525	297.4561	106925	255.0273	-1.2493	285.8914	-1.4053	6678150	-0.7937	511.053	106.631	101.6632	230.991	220.3785	80847	169.2514	-0.93281	204.0648	3729420
021	2017-08-21t2247	1503374144.67	adult	246.31	191.8488	-57.8252	1266.9439	76.703	74180.9352	233637.3105	3644541.4297	724.251	0.66725	194.398	-1.1949	191.8936	-1.1909	334.056	-0.53029	319.5249	129614	262.1681	-0.98008	300.5661	-0.87084	7537410	-0.22042	845.873	107.966	102.0454	276.89	255.5714	107433	176.8676	-0.70873	227.7977	4186180
021	2017-08-22t0400	1503392915	adult	251.524	197.0627	-52.6113	996.9079	76.1391	57463.2357	181040.5106	2873931.635	440.985	-1.2791	197.897	-1.0457	194.7409	-1.0717	324.209	-0.88006	319.739	97586.9	274.008	-0.52364	306.4008	-0.66694	5943430	-1.2181	492.35	111.785	106.1633	238.824	230.0149	71886.1	179.4977	-0.71113	213.6426	3357230
021	2017-08-22t0716	1503404655.99	adult	254.7854	200.3241	-49.3499	1189.2844	81.8738	75340.9046	237422.5443	4060460.9178	401.386	-1.5625	181.87	-1.7832	178.2313	-1.8271	306.024	-1.517	301.5413	120267	250.1109	-1.4992	287.6827	-1.3678	7145490	-0.41304	418.111	100.039	93.9169	223.656	215.2264	87896.8	166.238	-1.2678	202.5726	3930450
021	2017-08-22t1031	1503416400.5	adult	258.0477	203.5865	-46.0875	882.6304	78.3583	57571.8507	181977.9406	3127287.0302	519.419	-0.74615	210.738	-0.4642	208.3766	-0.45596	342.979	-0.23326	335.0716	103237	279.1021	-0.33861	318.8262	-0.22413	6324650	-0.93352	711.859	120.398	115.2609	267.199	251.1062	80426.9	187.5906	-0.5385	231.8828	3613400
021	2017-08-22t1446	1503431657.45	adult	262.2858	207.8245	-41.8495	1074.3331	74.9814	66478.9034	209647.1338	3402457.52	625.935	7.7029e-05	201.395	-0.90077	202.2339	-0.74102	327.052	-0.79382	319.0717	113487	273.872	-0.56569	306.6754	-0.68544	6986980	-0.46713	737.53	115.727	112.1165	254.035	239.5819	88150	183.6391	-0.7691	223.1245	4014920
021	2017-08-22t1828	1503444969.16	adult	265.9835	211.5222	-38.1518	740.1159	78.9018	41911.1667	134101.6253	1996426.7923	498.139	-0.90761	195.688	-1.1751	192.4908	-1.2022	314.387	-1.2401	308.3499	69165.2	257.2284	-1.2626	292.0893	-1.2359	4297900	-2.2626	602.191	111.611	106.2179	247.353	235.2153	54417.7	172.3095	-1.2623	216.4007	2451320
021	2017-08-22t2228	1503459371.12	adult	269.984	215.5228	-34.1512	1239.9258	69.6271	67771.1966	213502.4296	3106866.8297	679.493	0.38557	215.741	-0.22904	214.5598	-0.16033	356.846	0.22891	347.9166	126680	301.4667	0.5471	336.2392	0.38751	7651690	0.040213	814.38	126.425	121.5678	273.592	258.0159	97125.2	205.0203	-0.12984	242.9336	4483910
021	2017-08-23t0230	1503473899.95	adult	274.0198	219.5586	-30.1154	360.0839	74.0721	21243.9402	68254.489	1090068.8054	547.712	-0.56217	235.137	0.70793	234.6148	0.81241	326.787	-0.82296	312.8346	36600.2	282.2868	-0.25818	302.6876	-0.86663	2614020	-3.422	485.899	122.514	120.2947	231.621	216.2513	25941.5	160.6136	-1.8538	193.6887	1361980
021	2017-08-23t0627	1503488171.07	adult	277.984	223.5228	-26.1512	991.8791	84.6914	51873.3087	165187.0352	2495086.1559	742.831	0.85568	206.346	-0.68357	204.5739	-0.63981	342.014	-0.30077	329.5892	93369.7	277.6847	-0.4631	314.5046	-0.43967	5614250	-1.3239	847.711	120.252	115.632	282.386	262.6396	77091.3	193.325	-0.7213	239.4799	3271800
021	2017-08-23t1118	1503505601.78	adult	282.8259	228.3646	-21.3094	964.1407	76.9565	61388.3272	194311.1298	3253864.4709	635.275	0.074655	199.04	-1.0497	197.5731	-0.99064	344.941	-0.20744	329.3338	110381	276.636	-0.52362	313.4588	-0.49152	6369090	-0.76449	708.943	119.565	115.3475	296.456	271.7919	94866	198.451	-0.62699	243.5333	3825970
021	2017-08-23t1428	1503516972.66	adult	285.9844	231.5232	-18.1508	768.9566	78.0379	46787.3539	148143.677	2405961.5733	604.403	-0.15247	205.419	-0.73633	202.6942	-0.73771	348.817	-0.078058	336.7407	85460.2	284.1321	-0.21588	320.2694	-0.24704	5018800	-1.721	701.507	126.496	121.7921	297.948	273.1089	72997.3	206.6403	-0.38681	252.4726	3090550
021	2017-08-23t1828	1503531372.27	adult	289.9843	235.5231	-14.1509	704.9916	74.3974	42201.5254	133577.2441	2136990.6075	790.616	1.2407	205.882	-0.71629	203.7299	-0.68735	345.262	-0.20818	333.6295	76302.8	285.6851	-0.16056	319.8935	-0.27114	4539490	-2.0616	946.658	128.484	123.779	292.667	273.8477	64679.5	210.8716	-0.30933	254.1051	2832940
021	2017-08-23t2302	1503547819.76	adult	294.5531	240.0918	-9.5822	701.0927	75.4357	42149.5807	133381.6566	2160616.2412	733.751	0.82599	208.44	-0.58744	206.0621	-0.5674	349.95	-0.052439	335.4666	77338.9	285.9126	-0.16263	321.1515	-0.23563	4589650	-2.0179	801.322	132.29	128.2083	302.706	281.7537	66898.1	213.6736	-0.2955	259.3926	2912890
021	2017-08-24t0227	1503560170.71	adult	297.9839	243.5227	-6.1513	714.2375	75.8986	43750.5274	138618.5397	2248192.1949	635.244	0.083193	207.826	-0.62017	205.2452	-0.61014	346.225	-0.18713	334.3759	79285.5	286.6566	-0.13898	321.0438	-0.2478	4745300	-1.8952	727.108	132.936	129.1307	296.744	277.1141	67954.5	215.9872	-0.27731	258.0667	3035340
021	2017-08-24t0627	1503574571.84	adult	301.9842	247.523	-2.151	694.3309	78.7769	42426.1574	134435.3902	2187283.3421	733.367	0.84111	211.812	-0.40907	209.628	-0.37321	350.408	-0.047592	339.0797	77790.6	290.5465	0.021592	324.9325	-0.11245	4692280	-1.9286	824.388	137.745	134.3484	303.997	285.0713	67487.4	220.705	-0.18215	265.9108	3051470
021	2017-08-24t1046	1503590059.26	dead	306.2863	251.825	2.151	700.4364	78.1137	42866.0513	135864.3229	2206432.4406	742.829	0.92546	215.573	-0.20237	213.3484	-0.16271	356.031	0.14177	343.2598	79751	296.0705	0.25659	330.3028	0.077698	4826460	-1.8167	799.169	140.605	137.7715	310.402	288.8107	69530.1	225.5944	-0.086742	270.6163	3148010
022	2017-08-11t1428	1502480242.95	egg	-2.0018	-56.4631	-301.986	445.9677	61.7885	22528.2757	71670.2912	970626.2387	357.978	1.5114	141.959	1.3958	141.3971	1.4082	236.642	-0.60191	226.8489	28160.4	186.1216	1.5263	213.0781	1.5257	1677670	4.6253	434.506	113.103	112.1523	255.147	241.3217	30362.5	171.4111	2.8703	221.9676	1336650
022	2017-08-11t1828	1502494655.6	larva	2.0018	-52.4596	-297.9825	462.5706	61.7926	17420.5844	55449.758	592206.6343	631.65	2.6061	169.667	1.6164	165.6835	1.5869	300.605	0.015878	283.7277	27956.3	235.7391	1.9141	270.4791	1.8973	1564330	3.6842	867.547	147.548	136.7884	357.312	337.1214	33230	265.4411	4.6456	317.264	1360390
022	2017-08-11t2228	1502509038.88	larva	5.9971	-48.4642	-293.9871	464.2373	64.224	17801.9675	56723.7368	619968.6844	688.09	2.6311	182.688	1.658	178.6009	1.6278	318.575	0.16413	303.4994	30264.6	249.493	1.9363	285.2815	1.8896	1721830	3.2393	898.147	147.061	136.1935	363.313	342.1786	34514.7	264.4991	4.6099	318.7378	1386050
022	2017-08-12t0234	1502523840.83	larva	10.1088	-44.3526	-289.8755	464.7607	63.0609	17785.464	56642.3012	612518.742	643.179	2.1848	186.787	1.5861	183.2069	1.5625	315.684	0.095775	299.2807	29989.9	249.8377	1.8168	285.4372	1.749	1758600	2.6146	816.076	146.158	136.3629	345.966	326.6834	32866.8	253.2075	4.3676	305.001	1376070
022	2017-08-12t0627	1502537836.91	larva	13.9966	-40.4648	-285.9877	464.9625	63.6447	18141.7047	57779.156	635849.6002	634.981	1.9437	187.042	1.4737	183.4454	1.4495	316.407	0.06881	299.4567	30691.5	247.5094	1.6771	281.6669	1.5836	1796350	2.0643	736.923	144.796	136.6428	341.738	322.5966	33148.6	244.8935	4.1836	299.6736	1390620
022	2017-08-12t1028	1502552237.72	larva	17.9968	-36.4646	-281.9874	464.8738	64.379	18472.3592	58907.6342	655822.1577	541.633	1.3234	186.994	1.3561	183.0629	1.3268	315.741	0.027392	298.0533	30942.6	247.5298	1.5619	282.3239	1.4602	1828240	1.5211	728.224	144.173	136.0646	342.499	323.8999	33564.9	244.6568	4.1707	299.5904	1409580
022	2017-08-12t1428	1502566639.98	larva	21.9974	-32.4639	-277.9868	471.9074	63.7909	18715.2705	59584.1607	662005.5017	483.831	0.88466	186.728	1.2365	183.7255	1.2197	314.685	-0.017126	299.0779	31153.9	248.3835	1.4572	282.8415	1.3388	1846740	0.99041	671.316	143.05	135.946	334.138	318.0145	33079.7	242.0217	4.11	294.6665	1414770
022	2017-08-12t1828	1502581039.14	larva	25.9972	-28.4642	-273.9871	462.5728	63.2918	18326.4252	58395.0686	644083.6369	571.817	1.1123	188.231	1.142	185.0006	1.1216	321.94	0.032149	307.3313	31228.2	248.7914	1.3474	285.9183	1.2449	1823770	0.43287	642.646	145.821	138.6051	341.514	321.5715	33126.8	243.1397	4.1372	296.1093	1412860
022	2017-08-12t2228	1502595449.06	larva	29.9999	-24.4614	-269.9843	461.0861	62.8498	18150.2992	57806.2303	634361.4207	520.795	0.72335	186.745	1.0025	183.5658	0.98226	310.232	-0.13057	301.5308	29782.2	246.2043	1.1991	283.7194	1.099	1792570	-0.10555	688.348	144.845	137.5726	328.062	311.092	31493.9	240.6883	4.0866	293.0068	1390370
022	2017-08-13t0228	1502609883.49	larva	34.0095	-20.4518	-265.9747	462.5199	62.6426	18300.4074	58271.3554	641859.9376	573.507	0.80072	184.863	0.85241	181.6288	0.83071	310.284	-0.16153	292.6096	30097.6	243.2328	1.0407	278.0724	0.91474	1787250	-0.58266	658.023	145.748	138.7947	331.005	312.4485	32107.5	240.475	4.0921	289.1666	1409090
022	2017-08-13t0628	1502624271.97	larva	38.0063	-16.455	-261.9779	651.694	53.8058	24690.6929	78053.4167	776357.8497	661.812	1.0356	163.001	0.38634	158.2134	0.33838	353.603	0.3216	348.2176	46322	219.8736	0.61152	303.9687	1.0593	2131080	-0.59064	814.336	66.7997	61.6868	197.9	180.4052	25924.9	115.5302	0.93667	160.1071	873340
022	2017-08-13t1027	1502638653.35	larva	42.0011	-12.4602	-257.9831	710.9844	60.3118	33772.6391	106742.5726	1339072.8565	439.724	-0.091403	193.708	0.73113	195.0531	0.7822	337.341	0.10214	330.7276	60046.6	251.2363	0.88442	306.2094	0.95274	3438500	0.59862	421.449	99.7883	93.4554	237.924	225.951	42350.5	170.1747	2.2751	209.4409	1771340
022	2017-08-14t1124	1502728366.86	adult	66.9216	12.4602	-233.0627	990.0189	70.7945	59267.2489	186944.1453	2931807.4687	530.989	-0.46964	197.639	0.13475	196.5375	0.15526	338.542	-0.11156	316.8264	104948	244.1675	0.057432	276.6362	-0.12466	6120480	0.98679	511.369	82.3033	77.01	196.967	189.3058	61059.7	132.658	0.85522	173.5624	2548770
022	2017-08-14t1428	1502739392.52	adult	69.9842	15.5229	-230	1135.091	70.2576	65570.5201	206628.6893	3156457.6824	572.12	-0.33825	191.27	-0.040123	192.5648	0.038886	322.179	-0.37475	306.8628	110507	244.0381	0.018803	277.6831	-0.14328	6559430	1.177	550.311	67.2784	65.7871	149.68	136.5441	51340.1	97.9632	-0.56708	121.743	2307250
022	2017-08-14t1827	1502753793.27	adult	73.9844	19.5231	-225.9998	1082.544	67.8061	60372.8592	190220.2366	2814482.6914	463.82	-0.83791	201.951	0.20744	200.264	0.21488	322.686	-0.37035	307.1052	101969	245.9655	0.031897	278.3984	-0.1482	6379850	0.69065	374.847	76.4444	75.0784	153.14	139.5822	48392.2	105.4338	-0.34546	124.9833	2414950
022	2017-08-14t2228	1502768192.64	adult	77.9843	23.5229	-222	1061.0856	64.4985	56501.9378	177893.6806	2543511.373	757.783	0.41182	201.164	0.17486	198.9825	0.16823	342.035	-0.046445	324.9952	101242	241.9797	-0.10228	278.4699	-0.1762	5949030	-0.075396	901.17	81.1499	78.9	180.97	163.1206	53567.1	112.8311	-0.10502	144.8123	2399850
022	2017-08-15t0227	1502782591.2	adult	81.9839	27.5225	-218.0004	1099.2873	73.2616	66533.2305	209666.3495	3361402.542	483.666	-0.85711	191.083	-0.16052	190.1855	-0.12622	331.347	-0.19982	316.1606	115309	248.1375	0.0067897	282.2189	-0.14504	6635940	0.2711	455.505	82.5113	76.8402	241.979	233.1915	84208.7	139.259	1.1529	198.5347	2865450
022	2017-08-15t0627	1502796992.04	adult	85.9841	31.5228	-214.0001	1238.4579	68.5054	69990.0038	220583.8385	3288612.3754	682.558	0.032093	189.018	-0.28353	189.245	-0.20291	339.639	0.019707	315.7392	124647	239.6442	-0.30979	274.5872	-0.3403	6918430	0.2788	676.475	69.9741	68.8408	162.022	147.556	59462.1	102.8497	-0.81187	129.2331	2561190
022	2017-08-15t1028	1502811397.94	adult	89.9857	35.5244	-209.9985	1154.5942	72.0938	69505.1896	219010.4479	3508192.3775	465.289	-1.0129	175.843	-0.88791	173.1983	-0.90645	280.567	-1.3494	272.8145	101846	227.4251	-0.84846	257.6079	-0.87943	6380450	-0.48557	438.321	72.3162	69.3557	173.148	160.3669	62852.8	109.6035	-0.55671	144.6432	2623990
022	2017-08-15t1428	1502825799.31	adult	93.9861	39.5248	-205.9981	1229.9494	73.7441	74387.1715	234895.7345	3719880.7522	622.559	-0.26118	206.932	0.40444	204.5867	0.37077	344.635	0.3268	328.0454	134063	256.5489	0.2313	297.2334	0.3084	8036430	1.0251	712.089	88.3249	84.3556	231.906	212.4298	90211.3	131.6559	0.62425	182.1044	3430190
022	2017-08-15t1828	1502840196.83	adult	97.9854	43.5241	-201.9988	1145.593	69.7935	67861.776	213761.7657	3358372.2154	537.972	-0.67397	203.657	0.23521	204.784	0.35771	335.397	0.11761	320.6763	119066	253.6065	0.070504	290.3734	0.070399	7219030	0.078452	598.484	88.0845	86.1948	201.965	181.3855	71697.6	126.654	0.23127	160.4736	3122330
022	2017-08-15t2227	1502854596.4	adult	101.9853	47.524	-197.9989	1223.6828	72.0391	70407.1696	221774.957	3346157.1595	554.187	-0.59052	194.729	-0.20867	195.5309	-0.089012	321.216	-0.27061	302.6178	118529	250.9941	-0.086797	280.1284	-0.34248	7168960	-0.073255	622.345	83.5308	81.8692	182.532	168.7935	67354.3	121.1768	-0.1997	150.4599	3075190
022	2017-08-16t0228	1502868997.51	adult	105.9856	51.5243	-193.9986	1184.1045	83.9556	72848.6208	229714.024	3729521.5085	527.33	-0.7183	210.367	0.485	209.7379	0.5223	317.403	-0.36676	304.4782	120930	258.194	0.17383	287.3486	-0.1055	8002150	0.68269	502.139	92.9309	90.7919	194.719	180.6935	74188	129.3121	0.19194	164.3168	3535000
022	2017-08-16t0627	1502883395.61	adult	109.9851	55.5238	-189.9991	1121.6062	75.1086	68020.0024	214614.4771	3440612.3489	428.68	-1.2036	206.425	0.26839	204.9476	0.27212	307.928	-0.64541	298.113	109314	253.7974	-0.062489	282.0445	-0.34403	7326220	-0.099478	560.14	101.11	95.7754	237.874	227.4146	84445.4	155.838	1.7072	204.1394	3588490
022	2017-08-16t1027	1502897796.09	adult	113.9852	59.5239	-185.999	1174.7902	75.1598	73416.1341	231498.3868	3805919.3366	655.504	-0.079855	181.803	-0.9301	180.2215	-0.90178	287.1	-1.31	276.0069	110246	234.2735	-0.95228	262.6941	-1.1231	6965060	-0.56639	671.601	77.5733	71.8817	233.426	222.474	89635.4	133.3999	0.22791	200.079	2971910
022	2017-08-16t1427	1502912195.04	adult	117.9849	63.5236	-181.9993	1161.0289	74.4772	70009.2303	220559.8833	3559068.8808	583.096	-0.43432	198.69	-0.16631	198.1799	-0.10768	317.065	-0.34371	297.7559	116046	246.6516	-0.467	276.5352	-0.63066	7267500	-0.34767	628.013	83.893	81.9976	179.733	168.1507	65782.4	118.9516	-0.76425	150.2283	3068550
022	2017-08-16t1827	1502926597.67	adult	121.9857	67.5243	-177.9986	1246.5792	72.4397	76059.7278	239868.4856	3808813.5003	675.814	0.038906	192.282	-0.50933	190.5181	-0.50124	296.355	-1.038	284.9021	117653	240.3116	-0.79015	269.2218	-0.95932	7632650	-0.045961	827.661	82.4702	79.8862	187.917	171.8419	74603.1	119.6206	-0.82187	150.5002	3273660
022	2017-08-17t1317	1502994392.55	adult	140.8176	86.3562	-159.1667	1031.7469	77.244	65545.7534	206727.6507	3465282.1137	739.505	0.48954	187.66	-0.90323	186.4949	-0.85911	289.511	-1.3934	281.2106	99012.6	241.1988	-0.97538	269.3075	-1.1896	6415700	-1.4981	899.398	84.7386	81.9012	189.745	175.0532	64892.9	127.0966	-0.81301	159.3803	2897040
022	2017-08-17t1428	1502998592.05	adult	141.9841	87.5228	-158.0001	1189.7067	78.5751	76018.8716	239796.3516	3997099.9553	852.757	1.1292	212.163	0.28282	211.7943	0.33532	303.084	-0.89469	295.1151	120324	259.5369	-0.17723	284.2619	-0.58963	8411610	0.42105	1027.2	98.4359	96.1667	202.49	188.2506	80388.5	137.834	-0.13285	171.1897	3902690
022	2017-08-17t1828	1503012992.89	adult	145.9843	91.523	-153.9999	1198.6145	84.1346	79633.9733	251625.0593	4364868.1136	450.177	-1.108	200.71	-0.31362	200.1808	-0.25402	311.797	-0.59766	305.4308	129396	258.2802	-0.2814	290.1344	-0.39701	8328880	0.28364	536.244	98.388	91.5905	251.6	241.3588	104414	158.6803	1.1509	214.6345	4082810
022	2017-08-17t2227	1503027392.06	adult	149.9841	95.5228	-150.0001	1358.4593	75.2468	82137.5375	258912.6234	4181504.218	702.498	0.33704	192.138	-0.77062	191.9897	-0.68129	307.809	-0.7785	295.8767	132050	250.629	-0.67005	279.6359	-0.88716	8238320	0.14319	762.869	97.8302	89.7641	270.373	255.398	115990	172.5615	1.9483	231.8044	4194670
022	2017-08-18t0228	1503041792.97	adult	153.9844	99.523	-145.9999	1196.4742	73.428	73511.5944	231707.4877	3774992.6554	503.722	-0.80333	201.052	-0.36654	200.6325	-0.30057	305.021	-0.91468	296.5782	117128	254.2529	-0.55011	283.6172	-0.76809	7715160	-0.37814	494.864	93.919	90.222	209.833	194.0036	80575.9	139.9702	-0.28903	178.2495	3604050
022	2017-08-18t0627	1503056193.58	adult	157.9845	103.5232	-141.9997	1138.1117	75.7312	69471.2274	218921.8417	3569487.7199	619.418	-0.12396	205.474	-0.18602	203.8928	-0.17915	311.423	-0.70132	303.4826	113047	259.3525	-0.36942	290.5457	-0.5289	7451310	-0.6439	698.074	88.5124	85.5342	195.755	179.5393	71059.2	129.4279	-1.035	161.4917	3209810
022	2017-08-18t1027	1503070592.41	adult	161.9842	107.5229	-138	1240.888	70.7249	74264.5859	234023.2238	3699065.456	489.098	-0.89253	199.01	-0.52245	198.1707	-0.47229	304.338	-1.0003	295.5527	118387	254.3271	-0.62129	283.2773	-0.86907	7722990	-0.41368	515.097	93.4063	91.0788	204.466	191.6364	79537.3	135.1832	-0.76009	166.3744	3624820
022	2017-08-18t1427	1503084992.25	adult	165.9842	111.5228	-134.0001	1230.362	75.2287	69771.497	220481.823	3388558.4052	776.687	0.83025	194.54	-0.75582	191.8868	-0.78186	322.458	-0.3566	310.3113	118020	256.0779	-0.58145	293.8375	-0.48549	7103620	-0.93611	1014.69	109.437	98.5324	291.981	269.2236	106865	194.6729	2.5263	248.573	3996080
022	2017-08-18t1828	1503099388.61	adult	169.9831	115.5218	-130.0011	1234.737	75.0292	72933.8844	229677.4207	3706230.435	615.027	-0.1362	207.769	-0.17133	205.7281	-0.1835	318.674	-0.53902	308.8751	121734	262.3452	-0.35805	294.0331	-0.52264	7916430	-0.25638	721.839	100.016	96.1155	222.151	205.7526	84861.5	148.514	-0.18897	186.7619	3810800
022	2017-08-18t2340	1503118133.82	adult	175.1902	120.7288	-124.7941	1159.9852	75.6299	69779.7696	219820.0322	3560913.8612	475.697	-0.98233	195.375	-0.77201	193.2189	-0.7729	298.343	-1.3383	293.4308	108895	248.7891	-0.95781	279.5732	-1.1481	7120040	-0.87259	472.443	91.0761	88.2337	188.769	177.6628	68900.6	132.135	-1.1642	162.58	3319090
022	2017-08-19t0251	1503129611.31	adult	178.3783	123.917	-121.6059	669.9633	103.3988	37702.8024	122080.3817	1919657.3844	505.816	-0.79897	205.409	-0.34312	204.7092	-0.29039	293.094	-1.558	284.9034	58032.5	249.1022	-0.97245	272.7747	-1.4445	4059910	-3.1801	560.365	100.648	98.707	195.582	179.2082	38725.2	137.2492	-0.96115	164.2982	1989310
022	2017-08-19t0627	1503142586.45	adult	181.9825	127.5212	-118.0017	1202.2824	74.8715	74236.7808	233959.4557	3837932.0128	504.566	-0.80876	210.644	-0.13638	208.572	-0.14778	317.458	-0.70485	309.3066	123174	259.6505	-0.57984	293.9644	-0.65689	8159510	-0.0673	530.007	100.175	96.3479	220.476	207.9432	85544.8	144.1102	-0.69043	186.8954	3880360
022	2017-08-19t1130	1503160736.58	adult	187.0243	132.5629	-112.96	1205.3857	69.066	69059.6759	217525.7398	3318143.3501	456.119	-1.1079	201.528	-0.57253	201.1126	-0.50137	300.999	-1.3462	293.8952	108962	253.1862	-0.87673	280.9997	-1.2051	7279810	-0.69741	469.94	99.9947	96.7893	218.859	206.7042	79227.1	149.436	-0.53871	190.1625	3612110
022	2017-08-19t1441	1503172196.6	adult	190.2076	135.7462	-109.7766	1237.0944	74.2577	71749.1526	226043.4257	3476202.8106	610.337	-0.1466	182.675	-1.4139	179.7629	-1.4284	302.393	-1.3226	293.016	113700	246.4544	-1.1681	277.5346	-1.3669	6852690	-0.97823	779.353	91.6088	88.2703	229.546	214.5592	86309.3	140.4005	-1.017	186.0378	3436520
022	2017-08-19t2012	1503192064.78	adult	195.7265	141.2652	-104.2577	1183.1286	74.5936	73349.5024	231329.4299	3782820.2193	460.849	-1.0718	199.199	-0.73498	197.3914	-0.718	300.04	-1.4531	293.4943	114915	252.6068	-0.97898	281.3339	-1.2737	7624150	-0.41356	465.615	95.8374	93.1897	198.499	186.6564	76025.2	138.4126	-1.2047	171.209	3668080
022	2017-08-19t2325	1503203608.54	adult	198.9331	144.4718	-101.0511	1202.7169	72.9503	72828.392	229395.9623	3723524.602	475.803	-0.97762	200.354	-0.70925	198.7744	-0.68274	304.404	-1.3252	297.2871	115978	254.6708	-0.93102	283.5203	-1.222	7617240	-0.40315	507.16	97.5329	94.5054	200.49	186.6216	76386.6	141.1343	-1.1496	173.4214	3708100
022	2017-08-20t0239	1503215300.19	adult	202.1808	147.7195	-97.8034	1362.2017	72.6371	75351.6266	237581.1382	3606529.4325	508.346	-0.77128	206.772	-0.45897	204.6661	-0.45919	329.376	-0.46899	319.2354	130104	262.5584	-0.65857	300.0919	-0.6316	8155910	-0.03604	667.729	102.791	98.5975	235.995	222.0262	93217.9	152.6084	-0.7263	195.8148	4054480
022	2017-08-20t0800	1503234532.68	adult	207.5232	153.0618	-92.4611	1227.2148	74.2913	74128.5021	233532.8767	3757051.41	472.529	-1.002	206.768	-0.49847	206.2889	-0.42895	311.04	-1.1649	304.7893	120372	257.6055	-0.90069	290.9355	-1.0235	7997980	-0.12184	555.629	104.412	101.577	217.713	202.8053	84254.8	148.9826	-0.99427	184.1585	4038770
022	2017-08-20t1116	1503246277.53	adult	210.7856	156.3243	-89.1986	1182.6301	73.1425	70423.2478	221859.262	3518493.441	801.819	1.111	197.533	-0.91153	195.642	-0.89169	316.943	-0.98443	306.9027	116635	255.004	-1.0313	292.0671	-1.0096	7267630	-0.57761	915.174	102.971	98.3545	240.634	221.5126	88553.1	156.0731	-0.77464	201.3472	3788510
022	2017-08-20t1431	1503258013.33	adult	214.0456	159.5842	-85.9387	1206.6244	74.73	72757.8429	229198.9032	3707917.8153	438.899	-1.2257	182.365	-1.5738	181.041	-1.5175	298.445	-1.6604	287.2912	113409	236.3838	-1.7761	269.5457	-1.8734	6926930	-0.78086	445.125	93.3463	89.6066	234.814	218.3477	89229.5	142.7208	-1.3886	188.7133	3545670
022	2017-08-20t1944	1503276766.74	adult	219.2549	164.7935	-80.7294	1160.0278	75.4164	71580.081	225475.272	3706783.776	466.507	-1.0531	209.083	-0.47395	205.4111	-0.53419	343.844	-0.091795	335.9841	128598	267.2521	-0.63239	316.9432	-0.14722	7809470	-0.20303	521.689	102.255	96.8437	267.546	258.9941	100062	154.991	-1.0096	217.1157	3819330
022	2017-08-20t2259	1503288491.82	adult	222.5118	168.0505	-77.4724	1141.9821	76.8294	71377.4972	225031.3435	3722515.6123	495.981	-0.86444	192.442	-1.1973	194.5943	-1.0014	334.375	-0.44344	328.839	124722	254.6283	-1.1446	298.6835	-0.8459	7165780	-0.59726	507.939	100.795	97.7109	276.8	271.3784	103247	155.4279	-1.0649	229.9214	3753190
022	2017-08-21t0228	1503300987.95	adult	225.983	171.5216	-74.0013	1406.3138	76.6861	87647.942	276625.0016	4536602.8562	753.219	0.81501	173.423	-2.0255	171.2388	-1.9974	303.721	-1.5382	290.291	139104	237.5431	-1.8305	274.8506	-1.7473	7932900	-0.09651	968.177	96.2137	86.5433	286.234	269.825	131095	179.8204	-0.16944	241.0341	4401100
022	2017-08-21t0738	1503319633.22	adult	231.1622	176.7009	-68.822	1186.6357	74.4152	69578.2794	219167.1388	3482179.2186	448.699	-1.1835	205.322	-0.68339	202.6882	-0.69365	314.816	-1.1658	310.5383	114593	264.9639	-0.80057	297.9732	-0.91737	7465290	-0.3668	537.258	109.625	104.224	222.779	215.501	81091.6	167.2677	-0.78142	201.1726	3985850
022	2017-08-21t1053	1503331342.43	adult	234.4148	179.9534	-65.5695	1189.2452	73.4617	69072.1514	217500.8201	3397524.5763	1000.21	2.4696	194.392	-1.1651	193.6648	-1.0864	317.005	-1.1007	309.7187	114439	260.8145	-0.97996	294.8676	-1.0455	7014430	-0.63342	1255.94	107.712	100.7711	245.109	233.0463	88484.5	180.1656	-0.34448	217.5504	3886680
022	2017-08-21t1616	1503350673.58	adult	239.7845	185.3232	-60.1997	1184.6851	72.0448	69468.7508	218841.8716	3398813.536	548.851	-0.52614	201.456	-0.86862	200.2996	-0.80995	303.9	-1.5742	297.5808	110619	256.7272	-1.1672	285.8587	-1.3978	7313650	-0.40926	610.607	112.016	107.0834	235.12	225.9755	85583.5	172.5815	-0.74457	210.987	4066620
022	2017-08-21t1931	1503362419.07	adult	243.0472	188.5858	-56.9371	1216.3865	74.6084	69247.5867	218103.6564	3397317.0725	771.726	0.98198	205.85	-0.67824	202.8459	-0.70143	321.814	-0.95326	314.0235	116819	264.5562	-0.87045	299.9817	-0.88266	7452580	-0.29754	777.623	104.455	99.723	224.079	211.2068	81340.9	157.9497	-1.3602	195.4111	3781700
022	2017-08-21t2247	1503374166.17	adult	246.3102	191.8489	-53.674	1129.9189	71.1443	64656.8855	203720.3768	3095906.2178	471.142	-1.0602	197.267	-1.0666	195.6619	-1.0237	319.685	-1.0334	313.4936	108373	257.9463	-1.1486	298.0653	-0.96353	6668220	-0.77985	502.57	100.54	96.0977	215.058	204.4313	72904.6	153.8957	-1.5713	192.4033	3398570
022	2017-08-22t0400	1503392936.27	adult	251.5242	197.0628	-48.4601	1127.6506	71.7402	64005.5252	201643.922	3051262.6476	487.547	-0.95754	196.703	-1.0998	195.3489	-1.0443	310.838	-1.3469	303.9178	104131	256.4577	-1.2291	290.1263	-1.2694	6584040	-0.80123	540.117	101.083	96.3435	220.702	208.8843	73935.2	155.7564	-1.596	194.6834	3383430
022	2017-08-22t0716	1503404677.37	adult	254.7856	200.3242	-45.1987	1110.513	74.0428	61510.5575	193794.7323	2898074.0276	521.412	-0.72798	190.938	-1.3688	188.6068	-1.3554	310.59	-1.3578	303.7923	100010	253.1326	-1.3772	289.3952	-1.3044	6141900	-1.0714	556.439	98.9008	93.5789	222.299	210.6237	71580.2	156.853	-1.6167	195.8811	3181340
022	2017-08-22t1031	1503416421.79	adult	258.0479	203.5866	-41.9363	1074.2417	74.1034	60163.3463	189612.475	2878474.9879	466.883	-1.1138	188.59	-1.4852	185.6363	-1.4997	311.242	-1.3383	304.1913	98041.3	250.367	-1.5044	290.5495	-1.2703	5935690	-1.1909	462.654	98.4851	93.0006	221.957	210.5949	69916.4	156.8736	-1.6788	196.3585	3099720
022	2017-08-22t1446	1503431678.34	adult	262.2859	207.8245	-37.6984	1067.5719	73.8116	60607.1492	191066.7215	2914471.44	506.07	-0.84583	191.202	-1.376	189.0179	-1.3554	314.072	-1.2453	305.4899	99560.9	253.7109	-1.3889	292.1602	-1.2226	6058250	-1.089	552.238	101.042	95.0888	230.501	217.0394	73068.7	161.2387	-1.5998	203.2441	3201530
022	2017-08-22t1828	1503444990.54	adult	265.9837	211.5223	-34.0006	1057.3655	73.9071	59152.1522	186429.0574	2797616.7917	484.593	-1.0039	188.668	-1.5057	186.0447	-1.5054	308.571	-1.4423	302.2777	95656.9	250.8841	-1.5231	287.7793	-1.3954	5841360	-1.2179	493.454	101.493	95.9195	225.109	213.5197	69783.9	161.0079	-1.6812	198.9059	3142310
022	2017-08-22t2228	1503459392.12	adult	269.9841	215.5228	-30.0001	1048.7998	72.0357	58659.4013	184898.2643	2762910.2495	486.797	-0.99516	190.317	-1.4402	187.8587	-1.4322	310.509	-1.3816	303.2005	95326.4	253.2746	-1.445	289.7075	-1.3358	5841410	-1.2002	499.474	103.143	97.5475	229.781	218.4339	70542.7	164.8087	-1.6192	203.8202	3165760
022	2017-08-23t0230	1503473920.88	adult	274.0199	219.5585	-25.9643	1020.3213	72.7777	57215.0646	180350.8739	2722411.3874	463.356	-1.1716	190.347	-1.4515	187.631	-1.456	312.909	-1.3053	306.2072	93872.6	254.5353	-1.413	292.4032	-1.2477	5695360	-1.2836	451.496	104.086	98.3635	230.85	218.9507	69255.1	167.0237	-1.6165	206.1633	3114360
022	2017-08-23t0627	1503488192.68	adult	277.9843	223.5229	-22	1011.2114	72.7633	55917.6374	176299.7657	2622179.6436	465.065	-1.1676	191.67	-1.3999	188.6977	-1.417	311.427	-1.3638	304.5224	91248.2	256.3866	-1.3554	292.501	-1.2555	5609810	-1.327	519.573	105.209	99.1419	232.062	220.5242	67994.2	169.2519	-1.6114	206.6223	3079260
022	2017-08-23t1118	1503505623.42	adult	282.8262	228.3648	-17.1581	978.7013	70.215	54389.0334	171477.1376	2541861.2662	471.904	-1.1279	192.137	-1.3919	189.1258	-1.4116	315.572	-1.2281	308.7406	89938.1	261.2504	-1.1736	296.6813	-1.114	5467270	-1.409	471.832	106.43	100.3739	236.278	225.532	67339.2	173.9845	-1.5301	211.8423	3028460
022	2017-08-23t1428	1503516993.78	adult	285.9846	231.5232	-13.9997	973.08	70.3119	53607.6518	169010.0881	2482258.3916	461.726	-1.2101	192.926	-1.3623	189.9725	-1.3794	318.279	-1.1394	311.1378	89436.5	261.7275	-1.1677	297.9425	-1.0758	5406360	-1.4409	495.447	107.849	101.5019	241.576	230.3538	67882.7	176.4166	-1.5009	216.0559	3022240
022	2017-08-23t1828	1503531393.73	adult	289.9846	235.5232	-9.9997	886.2025	71.3678	51184.9118	161595.4516	2504003.5132	619.506	-0.039318	193.434	-1.3488	190.9546	-1.3421	321.447	-1.0359	312.6046	86147.7	260.6239	-1.2329	298.6081	-1.0616	5176290	-1.5946	688.904	109.624	103.3008	249.565	236.8218	66883.4	178.0188	-1.5179	218.6643	2933550
022	2017-08-23t2302	1503547841.27	adult	294.5533	240.092	-5.4309	871.8136	72.122	49469.5682	156101.0356	2364345.157	470.051	-1.168	194.29	-1.3186	190.8979	-1.3597	330.081	-0.74307	322.1823	85491	265.4802	-1.0443	305.718	-0.80912	5022590	-1.6948	498.7	110.992	103.8749	261.146	249.7236	67636.9	183.2207	-1.4131	231.1826	2869260
022	2017-08-24t0227	1503560191.72	adult	297.984	243.5227	-2.0002	871.4676	71.2021	49914.9829	157522.6774	2427033.9186	456.468	-1.2799	193.961	-1.3461	190.8157	-1.3755	321.094	-1.0607	315.7652	83805.5	263.6483	-1.1382	299.3545	-1.054	5061220	-1.6562	485.745	111.525	104.3128	251.789	240.6493	65716.9	184.7699	-1.4208	226.2178	2910120
022	2017-08-24t0627	1503574593.34	dead	301.9845	247.5231	2.0002	852.7805	69.2067	48246.4066	152204.2306	2319611.3841	524.117	-0.77	195.356	-1.2844	191.9327	-1.3292	324.147	-0.96043	316.7457	82009.3	264.7599	-1.1068	303.1136	-0.92384	4928830	-1.7466	482.561	114.113	106.5414	257.477	245.8862	65141.8	189.2012	-1.3337	232.2016	2879070
023	2017-08-11t1428	1502480263.29	larva	0	-56.4633	-250.9191	104.1256	44.1334	3007.1912	10084.5234	82522.2227	0	-0.36836	0	-0.49555	0	-0.48859					0	-0.49608	0	-0.49766	0	1.402	0	0	0				0	-0.47604	0	0
023	2017-08-11t1828	1502494676.55	larva	4.0037	-52.4596	-246.9154	228.6876	50.1937	7827.3257	25050.3787	248993.0339	0	-0.55821	0	-0.65662	0	-0.6492					0	-0.66235	0	-0.66776	0	0.77473	0	0	0				0	-0.61278	0	0
023	2017-08-11t2228	1502509059.28	larva	7.9989	-48.4644	-242.9202	225.5711	50.0862	7645.6829	24477.9197	241577.7888	0	-0.73701	0	-0.8181	0	-0.81016					0	-0.82981	0	-0.8366	0	0.18701	0	0	0				0	-0.75241	0	0
023	2017-08-12t0234	1502523861.21	larva	12.1105	-44.3527	-238.8086	240.7985	52.5217	8811.3765	28199.3132	296510.8008	0	-0.91146	0	-0.98565	0	-0.9771					0	-1.0043	0	-1.01	0	-0.38141	0	0	0				0	-0.89992	0	0
023	2017-08-12t0627	1502537857.23	larva	15.9983	-40.465	-234.9208	237.2808	49.7432	7980.4095	25501.4492	250610.0874	0	-1.0687	0	-1.146	0	-1.1368					0	-1.1721	0	-1.1742	0	-0.88793	0	0	0				0	-1.0436	0	0
023	2017-08-12t1028	1502552258.04	larva	19.9985	-36.4647	-230.9206	249.6749	53.371	9252.4483	29591.996	316459.8128	0	-1.2241	0	-1.3138	0	-1.3039					0	-1.3485	0	-1.3444	0	-1.3804	0	0	0				0	-1.1965	0	0
023	2017-08-12t1428	1502566660.39	larva	23.9992	-32.4641	-226.9199	463.4433	37.7912	14632.9718	46192.9298	389753.9776	448.967	0.64377	141.593	0.5345	140.3681	0.53931	216.5512	-1.1207	205.319	17107.5449	174.7605	0.53152	194.7811	0.40655	1105980	-0.30735	441.415	50.7449	48.6291	143.9252	121.6222	11370.0879	77.9929	0.40548	103.7042	396368
023	2017-08-12t1828	1502581059.34	larva	27.9989	-28.4644	-222.9202	523.4487	46.3705	19915.8868	62888.2467	641769.2798	618.585	1.2391	201.601	1.2785	200.411	1.2889	317.252	-0.03553	297.2207	33628.7148	248.2252	1.2826	278.7632	1.1111	2125470	0.58938	654.817	71.5224	67.0423	229.3496	207.5679	24311.0566	114.2182	1.137	168.977	754060
023	2017-08-12t2228	1502595469.95	larva	32.0019	-24.4614	-218.9173	533.0281	39.6392	16315.925	51514.1353	417050.732	473.889	0.43716	176.918	0.79552	175.315	0.79795	278.3383	-0.5134	265.2236	24493.7695	222.8019	0.84899	248.6758	0.67668	1540430	-0.67586	486.36	61.5535	60.135	139.6866	126.0361	12292.4189	88.3671	0.42501	107.9476	535946
023	2017-08-13t0228	1502609906.07	larva	36.0119	-20.4514	-214.9072	709.8602	43.3412	25950.4216	81883.1698	774525.3963	602.061	0.84952	173.874	0.62128	170.7589	0.60035	391.6342	0.7792	377.3475	54045.5273	215.415	0.62328	299.672	1.0768	2391980	-0.030797	255.161	60.5043	59.0048	131.8867	120.1508	18200.3633	86.0572	0.25083	108.3324	832357
023	2017-08-13t0628	1502624293.64	larva	40.0084	-16.4548	-210.9107	792.3391	44.2946	29317.8442	92296.2728	916061.5854	661.12	0.95486	198.678	0.87572	196.8991	0.87716	433.0826	1.2666	419.3335	67560.8906	257.5351	1.0342	348.1011	1.4687	3085070	0.38723	603.397	74.2833	69.1291	245.0254	214.5987	38223.9688	122.1571	1.0573	178.1356	1153470
023	2017-08-13t1027	1502638674.16	larva	44.003	-12.4603	-206.9161	830.4233	51.611	35047.0357	110494.8106	1215524.2197	468.531	-0.041614	157.659	0.080005	154.8117	0.061684	337.1953	0.086452	329.995	62381.1328	210.8596	0.26846	282.9614	0.62786	2913220	-0.2738	514.302	58.9303	57.0822	145.2424	127.6036	26869.8516	88.3152	0.044178	111.975	1088910
023	2017-08-14t1124	1502728388.03	adult	68.9235	12.4603	-181.9956	1125.8685	67.843	61770.3664	194502.4323	2869702.6652	661.158	0.049354	191.681	-0.024098	189.8241	-0.020478	346.8006	-0.022499	325.7907	112363.4062	233.4417	-0.18745	267.6207	-0.28494	6195510	0.86624	784.552	71.5631	70.2854	146.9929	131.8173	47625.707	99.0505	-0.49874	119.8727	2313060
023	2017-08-14t1428	1502739413.81	adult	71.9863	15.523	-178.9328	951.2263	70.4173	50676.4647	159677.8074	2303696.0495	602.275	-0.22432	206.127	0.31458	203.4834	0.29873	385.1747	0.51264	368.5643	102456.4766	255.8851	0.25586	313.6868	0.3984	5468350	-0.14192	449.814	78.8725	75.7086	199.8814	185.5709	53168.4414	115.6898	0.12282	157.2923	2092410
023	2017-08-14t1827	1502753814.74	adult	75.9865	19.5232	-174.9326	1140.0041	72.12	65930.3697	207780.5175	3152656.6954	524.964	-0.58855	209.185	0.3945	208.073	0.4167	317.7659	-0.43832	307.0261	109629.2344	255.5089	0.23508	287.9319	0.00032171	7209990	1.4306	592.267	76.5387	74.4263	169.3599	155.2986	58429.1523	109.4487	-0.21398	137.5539	2638060
023	2017-08-14t2228	1502768213.86	adult	79.9863	23.523	-170.9328	1086.2516	72.6151	64655.02	203862.9092	3188506.2087	927.81	1.1512	180.501	-0.46282	177.8145	-0.48421	306.0569	-0.62904	291.6177	103447.2188	238.1711	-0.24277	270.6702	-0.3506	6094060	-0.13196	1273.26	67.872	63.9234	225.2286	197.0602	76127.2656	112.449	-0.1603	165.0936	2291490
023	2017-08-15t0227	1502782612.44	adult	83.9859	27.5226	-166.9332	1065.7774	73.553	62754.7855	197779.518	3070226.4474	482.936	-0.88172	184.604	-0.4102	182.8579	-0.40187	312.9626	-0.5399	297.7295	102651.75	227.6219	-0.64459	261.87	-0.59449	6055010	-0.47079	346.229	69.0491	67.4468	149.6928	141.7587	49099.2344	99.3236	-0.93288	124.3009	2264810
023	2017-08-15t0627	1502797013.36	adult	87.9861	31.5229	-162.933	1120.0749	74.4526	68519.0392	215836.4842	3566894.0182	579.801	-0.45704	176	-0.82744	174.459	-0.80423	267.4486	-1.5909	258.8983	95746.6094	225.4852	-0.85265	248.6783	-1.0404	6298510	-0.46785	673.002	64.378	62.8601	146.943	131.7582	52605.6094	94.9275	-1.3195	117.45	2303890
023	2017-08-15t1028	1502811419.55	adult	91.9878	35.5246	-158.9313	1216.4121	73.71	71991.1223	226793.2055	3569110.4321	561.536	-0.55607	185.148	-0.53381	184.9852	-0.45385	323.6154	-0.26728	308.7812	122003.0156	235.0275	-0.60698	269.8596	-0.57096	6963420	0.016138	372.667	67.4499	65.6863	157.04	142.2517	59204.0703	99.4085	-1.2069	125.323	2536790
023	2017-08-15t1428	1502825820.7	adult	95.9882	39.5249	-154.9309	1110.3921	74.9139	66646.3583	210094.6921	3343651.0623	918.182	1.1858	201.447	0.1485	197.0655	0.029378	379.3336	1.3399	357.5714	132387.4062	259.0339	0.31814	321.8883	1.1953	7011560	-0.074393	1196.79	94.8346	87.1254	314.856	280.1667	109884.7656	155.4022	1.9867	232.8076	3300810
023	2017-08-15t1828	1502840218.08	adult	99.9874	43.5242	-150.9317	1206.8916	76.2397	75610.3605	238318.2332	3894637.99	691.173	0.080054	208.964	0.46487	207.1873	0.45155	324.3499	-0.18854	310.2694	128118.2188	255.3022	0.11988	290.3174	0.056465	8244260	1.066	824.922	91.9595	88.0539	233.4989	210.3703	92232.0547	133.0163	0.56259	178.7812	3628080
023	2017-08-15t2227	1502854617.68	adult	103.9873	47.5241	-146.9318	918.7272	80.7159	49203.3042	157034.5271	2240620.8191	798.809	0.61745	207.357	0.3605	204.1647	0.28489	337.2335	0.21743	317.996	87343.4688	263.8116	0.43733	301.3443	0.44228	5352310	-1.968	1040.51	93.7475	88.8117	254.6908	225.3326	65964.9219	142.8402	1.0602	193.1011	2419810
023	2017-08-16t0228	1502869018.79	adult	107.9876	51.5244	-142.9315	1211.9032	78.0039	77753.3884	245051.5688	4146668.1497	886.258	1.061	181.266	-0.89328	176.7971	-0.9967	334.8602	0.17967	312.0904	135953.25	246.0888	-0.36927	288.3326	-0.08637	7351590	-0.024192	1080.76	77.6448	72.0444	275.1677	237.2824	111718.0703	135.5778	0.52443	200.3322	3149040
023	2017-08-16t0627	1502883416.94	adult	111.9871	55.5238	-138.932	1113.6459	76.3373	68312.6836	215356.4765	3510134.2276	454.333	-1.0755	176.564	-1.1565	175.4526	-1.1006	272.2701	-1.7716	262.9625	97200.4062	229.4884	-1.1331	253.1971	-1.4665	6294520	-1.2033	491.778	75.2118	73.0817	168.1212	153.3402	60019.2578	111.43	-1.0612	137.6735	2681300
023	2017-08-16t1027	1502897817.42	adult	115.9873	59.524	-134.9318	1243.401	72.5204	73622.7274	232087.7455	3602028.972	661.05	-0.050941	196.725	-0.24193	194.6358	-0.25448	308.9931	-0.60744	297.4936	118962.3281	243.968	-0.55889	279.511	-0.49681	7564860	0.00087586	605.609	83.4399	80.1066	201.2026	182.7937	77463.0156	125.2449	-0.32536	165.7854	3208600
023	2017-08-16t1427	1502912216.38	adult	119.987	63.5237	-130.9321	1254.1319	73.8578	76415.5041	240719.122	3865961.5441	573.321	-0.47946	206.384	0.18326	204.8018	0.18326	330.0328	0.088236	318.0021	131683.0938	259.6284	0.070588	298.9729	0.21723	8233060	0.60197	646.032	89.8718	85.7575	238.8516	217.0244	95301.7812	136.1504	0.24775	192.0027	3585170
023	2017-08-16t1827	1502926618.96	adult	123.9877	67.5244	-126.9314	1233.1884	73.6712	72119.4803	227097.7574	3563183.2094	447.949	-1.1085	191.203	-0.57972	189.6752	-0.55919	291.6799	-1.205	285.7142	109963.3203	238.3139	-0.90132	269.5914	-0.96843	7205120	-0.51514	447.949	82.7147	79.7651	186.2845	174.3234	70229.25	120.6067	-0.81083	157.4128	3116940
023	2017-08-17t1317	1502994413.43	adult	142.8195	86.3562	-108.0996	1217.6881	75.1197	74377.5295	234226.8623	3813737.5377	1060.39	2.3011	189.549	-0.83112	186.6264	-0.87281	323.903	-0.12097	304.693	125998.2656	249.4889	-0.63378	287.6778	-0.45889	7360560	-0.60741	1221.72	78.4699	73.483	235.3933	205.3804	91567.9844	127.493	-0.83702	174.7822	3047140
023	2017-08-17t1428	1502998612.84	adult	143.986	87.5227	-106.9331	1291.2835	78.6592	78099.6174	245872.644	4061610.3815	592.89	-0.30806	179.11	-1.3498	177.7119	-1.3056	273.401	-2.0274	266.283	111547.6172	228.0693	-1.5952	256.0354	-1.7811	7301240	-0.67183	620.57	71.9351	69.1871	170.0765	153.3192	69391.2266	109.3114	-2.0615	139.2585	2932360
023	2017-08-17t1828	1503013013.81	adult	147.9863	91.523	-102.9328	1224.8267	76.7859	76136.29	239830.6149	3943083.8351	635.179	-0.056313	201.797	-0.27738	199.793	-0.28885	304.8305	-0.87611	293.0176	121322.5547	249.6356	-0.68636	278.9824	-0.88478	8019840	-0.032434	657.544	83.7492	81.333	179.2297	166.6607	71333.4141	119.8646	-1.4537	148.4353	3328360
023	2017-08-17t2227	1503027412.91	adult	151.986	95.5227	-98.9331	1162.3367	78.0176	73458.3772	231666.0512	3836938.5796	544.072	-0.57055	192.295	-0.77468	191.5476	-0.71373	289.5458	-1.4897	280.3634	110896.0312	243.2055	-1.0134	269.013	-1.3489	7365090	-0.68269	612.9	85.284	82.9086	178.3192	164.7803	68296.2656	123.4985	-1.2969	150.0462	3266460
023	2017-08-18t0228	1503041813.79	adult	155.9863	99.523	-94.9329	1192.7607	79.0808	75445.9961	237797.0223	3995602.33	555.574	-0.50057	189.325	-0.94683	187.6406	-0.92557	277.8228	-1.9643	271.3841	109462.1875	236.1574	-1.3559	259.4753	-1.7856	7450900	-0.62949	668.641	81.5596	78.8767	177.8453	165.5881	70071.0391	119.4665	-1.6177	148.5906	3209780
023	2017-08-18t0627	1503056214.36	adult	159.9864	103.5231	-90.9327	1287.736	74.1656	77349.0589	243551.5285	3890913.07	549.182	-0.53597	204.488	-0.24827	202.6722	-0.25041	302.2131	-1.0658	294.2403	122094.1094	251.6534	-0.71809	280.6793	-0.95422	8255170	0.063344	442.166	90.2828	86.7999	204.4871	190.9881	82612.7734	133.1788	-0.84096	172.5249	3644720
023	2017-08-18t1027	1503070613.25	adult	163.9861	107.5228	-86.933	1268.1717	69.8736	72699.1112	228992.5271	3448723.5131	568.145	-0.42165	210.065	-0.016634	207.5234	-0.057105	320.963	-0.39338	308.4659	121965.9609	260.3973	-0.38218	293.7425	-0.46668	7981210	-0.19464	629.485	99.1534	95.1331	222.9214	202.9284	84710.125	144.2893	-0.27284	182.6791	3767230
023	2017-08-18t1427	1503085013.03	adult	167.986	111.5228	-82.9331	1221.3358	79.3029	74531.3733	234716.3184	3862317.8592	511.114	-0.76396	188.655	-1.0389	187.2006	-1.003	286.0532	-1.7317	276.2764	111274.7031	235.3379	-1.4585	263.3859	-1.7244	7337550	-0.73363	476.885	83.1539	79.8885	187.0049	173.5257	72744.8906	123.6117	-1.5151	158.6472	3234190
023	2017-08-18t1828	1503099409.44	adult	171.985	115.5218	-78.9341	1287.5908	75.4401	76580.2183	241030.3695	3920493.6282	725.284	0.53478	203.124	-0.3986	201.315	-0.3942	329.0752	-0.17608	318.4242	131959.1562	265.1778	-0.26154	301.3577	-0.25545	8127620	-0.087245	744.235	92.8334	88.1716	224.0014	205.6348	89824.5781	143.1778	-0.52372	183.3735	3714540
023	2017-08-18t2340	1503118154.69	adult	177.1921	120.7288	-73.727	1207.6482	75.5455	75898.7989	239051.2121	4028710.4537	873.39	1.4486	199.367	-0.60528	196.5822	-0.63746	319.8942	-0.56845	308.3339	126678.0938	257.5581	-0.621	293.4608	-0.62496	7889560	-0.27107	1083.45	93.5153	89.5026	218.8099	200.2537	86648.7188	142.7023	-0.66277	179.5916	3700680
023	2017-08-19t0251	1503129632	adult	180.3802	123.9169	-70.5389	1296.7367	79.1644	79800.5906	251275.3606	4179108.5336	692.895	0.34852	212.275	-0.051512	210.2441	-0.063638	331.0043	-0.19688	319.8554	138028.7812	269.5795	-0.16934	303.6834	-0.26258	8839970	0.44411	898.845	100.943	96.9852	233.5873	214.8689	97405.8984	149.6312	-0.38744	190.4253	4203660
023	2017-08-19t0627	1503142607.15	adult	183.9844	127.5211	-66.9347	1267.3422	80.0066	79813.3858	251310.0737	4302160.7495	481.981	-0.94873	206.671	-0.32635	204.0107	-0.35782	324.7624	-0.46035	318.2348	135425.9062	263.3917	-0.44905	299.7789	-0.45406	8605370	0.25662	556.955	91.3672	87.41	208.9648	196.7807	87138.3125	137.0461	-1.0656	177.1863	3804350
023	2017-08-19t1130	1503160757.39	adult	189.0261	132.5629	-61.893	1296.4141	77.1781	80772.3494	254306.6326	4230183.9819	508.343	-0.78182	196.336	-0.81172	194.2673	-0.80489	298.4752	-1.4545	290.3483	125956.5469	243.889	-1.2563	276.1729	-1.4073	8271260	0.012437	533.76	91.0769	87.7757	195.8771	183.7189	82660.1172	133.2357	-1.3221	167.1595	3836890
023	2017-08-19t1441	1503172217.26	adult	192.2094	135.7462	-58.7097	1306.6839	81.1658	83949.9758	264506.8962	4535469.6192	530.464	-0.64078	193.63	-0.95169	191.9679	-0.92403	296.3487	-1.557	287.7368	129800.7422	245.4025	-1.2271	273.118	-1.5529	8473630	0.15819	498.55	84.1553	80.9007	187.3383	174.7669	82054.1719	126.0508	-1.6965	158.5173	3682810
023	2017-08-19t2012	1503192085.7	adult	197.7284	141.2652	-53.1907	1390.0186	78.9046	85770.7616	269972.2382	4505084.3079	770.268	0.87013	206.99	-0.41595	204.9732	-0.41447	340.0493	-0.048086	326.5889	152342.0625	268.4007	-0.38939	307.0653	-0.32481	9261980	0.69261	925.913	97.3024	92.9621	246.4461	222.9602	110407.8672	148.9288	-0.78834	195.5434	4353890
023	2017-08-19t2325	1503203629.07	adult	200.9349	144.4717	-49.9842	1361.488	81.8995	85365.5513	268772.9394	4535991.7533	853.381	1.4049	208.202	-0.3888	207.4355	-0.33492	351.157	0.31411	337.1136	156616.0312	276.4131	-0.11378	317.7182	0.04147	9275830	0.69952	960.385	103.129	98.9906	277.432	251.7764	123734.6875	162.4851	-0.28055	224.1286	4594600
023	2017-08-20t0239	1503215320.84	adult	204.1827	147.7194	-46.7364	1324.5332	78.2349	82444.157	259549.3539	4378190.588	875.121	1.5566	196.734	-0.90029	194.6488	-0.88989	339.4178	-0.13221	325.0582	145949.6406	259.4996	-0.7959	302.3988	-0.56457	8459160	0.16757	1067.53	101.094	96.9829	252.088	226.9052	108397.8516	153.4731	-0.73542	199.2944	4346850
023	2017-08-20t0800	1503234553.49	adult	209.5251	153.0618	-41.394	1361.4888	77.7724	83881.8143	264070.2246	4348568.7038	558.209	-0.45479	181.103	-1.5978	180.4089	-1.515	280.9325	-2.2455	274.0069	123048.4375	233.8478	-1.8305	260.2743	-2.1829	7929590	-0.15905	685.534	86.1646	83.6514	184.5494	173.7353	80832.6484	129.2086	-1.85	159.1276	3772720
023	2017-08-20t1116	1503246298.38	adult	212.7875	156.3242	-38.1316	1310.8534	80.5551	78282.2521	246615.2694	4071151.5928	427.427	-1.2983	174.431	-1.9008	172.7069	-1.8549	286.3149	-2.0807	279.678	117102.8125	230.3723	-1.9946	264.0489	-2.0675	7129520	-0.65798	385.522	86.2347	83.0957	201.5221	190.1943	82422.5469	135.3465	-1.6638	172.1404	3524670
023	2017-08-20t1431	1503258034.12	adult	216.0475	159.5842	-34.8716	1318.8457	80.2809	78732.1689	247802.5386	4034259.5438	649.289	0.13298	174.525	-1.9177	172.596	-1.8801	290.1298	-1.9682	282.1119	119533.4844	229.9889	-2.0395	264.8284	-2.0617	7178040	-0.61459	952.988	86.7844	83.5506	196.6726	185.956	81029.1016	135.4176	-1.7281	169.1899	3569350
023	2017-08-20t1944	1503276787.65	adult	221.2568	164.7935	-29.6623	1381.5401	81.0665	86066.4816	270988.3336	4650615.0206	580.353	-0.31449	168.975	-2.1869	167.1387	-2.1412	283.3389	-2.2344	274.8598	127502.5156	222.8747	-2.3621	256.5724	-2.4029	7589870	-0.33447	659.301	84.3572	80.8655	193.2325	181.8324	86954.6094	133.5267	-1.913	166.1779	3789070
023	2017-08-20t2259	1503288512.48	adult	224.5137	168.0504	-26.4054	1344.4318	81.8202	83818.043	263818.1411	4484364.0678	645.744	0.11148	170.638	-2.1358	168.5198	-2.103	286.7515	-2.1317	275.7526	125597.1562	224.0611	-2.3424	259.6686	-2.3039	7461140	-0.40184	716.281	85.0381	81.2841	195.9596	184.3529	85830.2891	134.4152	-1.9481	168.0868	3718290
023	2017-08-21t0228	1503301008.67	adult	227.9848	171.5215	-22.9343	1347.0487	82.6912	84200.8506	265035.5454	4510188.0862	570.394	-0.38129	169.849	-2.1916	167.9278	-2.1501	288.0115	-2.0959	278.1715	126725.0547	223.5752	-2.3912	261.0129	-2.2727	7461620	-0.38522	758.689	85.6556	81.9154	200.7369	188.2697	88324.25	135.8903	-1.958	171.6681	3762940
023	2017-08-21t0738	1503319654.07	adult	233.1641	176.7008	-17.755	1384.3618	81.1404	84868.0707	267070.9517	4509497.2857	618.935	-0.060653	171.307	-2.1605	169.3147	-2.1231	283.683	-2.2644	274.2521	125955.2422	223.8643	-2.422	257.8114	-2.4161	7592480	-0.27476	718.032	88.3989	84.2641	203.1082	191.8152	90180.0391	140.0809	-1.8836	175.5193	3917930
023	2017-08-21t1053	1503331363.22	adult	236.4166	179.9534	-14.5025	1378.3442	81.7336	86060.9607	270851.9437	4641307.1858	565.054	-0.41709	169.879	-2.2409	167.6343	-2.2138	290.174	-2.0479	278.4171	130288.1016	222.2974	-2.5073	259.1613	-2.3782	7623840	-0.23451	728.776	88.0348	83.6581	213.2664	199.1309	95756.625	141.081	-1.8951	180.1155	3950820
023	2017-08-21t1616	1503350694.3	adult	241.7864	185.3231	-9.1327	1394.2595	82.201	87477.2454	275288.6092	4730030.3163	485.838	-0.95264	168.832	-2.3152	166.8971	-2.2751	286.9344	-2.1727	276.3988	131129.0312	221.5179	-2.5738	258.7108	-2.4106	7703980	-0.1458	580.656	88.379	83.7203	209.428	196.0149	95708.5938	142.4214	-1.9272	180.1459	4032820
023	2017-08-21t1931	1503362439.8	adult	245.049	188.5858	-5.8701	1381.9422	83.3494	86081.4513	270921.6685	4677718.3977	604.05	-0.15332	168.827	-2.3329	166.7719	-2.2988	286.5305	-2.1932	278.7109	128652.2031	222.929	-2.5396	260.9619	-2.3365	7576460	-0.20485	679.556	89.3379	84.5786	213.6838	202.5626	95944.0312	144.8792	-1.8887	183.89	4009220
023	2017-08-21t2247	1503374187.08	adult	248.3122	191.8489	-2.6069	1395.723	82.8498	88376.6799	278163.9434	4821442.5352	549.394	-0.52768	168.374	-2.3685	166.5212	-2.3262	286.1136	-2.2097	277.7489	131898.375	222.1987	-2.5874	259.227	-2.4068	7758320	-0.062487	645.853	89.3704	84.5899	217.083	202.3955	100075.2812	145.9474	-1.9042	184.1391	4118010
023	2017-08-22t0400	1503392957.03	dead	253.526	197.0628	2.6069	1394.332	83.8507	88158.9742	277452.7773	4837738.0822	635.655	0.065878	169.637	-2.3362	167.8464	-2.2927	287.7852	-2.1523	279.7444	132381.2188	225.2164	-2.4968	262.0481	-2.3132	7797720	0.0046936	674.282	90.6779	85.5081	220.9706	208.439	101646.4766	149.0807	-1.882	188.4375	4168190
024	2017-08-11t1428	1502480283.38	egg	-2.002	-56.4635	-294.2713	153.3057	28.1174	2895.7313	9218.0476	51332.9227	0	-0.26891	0	-0.41515	0	-0.4084					0	-0.41337	0	-0.41213	0	1.731	0	0	0				0	-0.40875	0	0
024	2017-08-11t1828	1502494697.61	larva	2.002	-52.4596	-290.2673	148.1007	28.0198	2764.7331	8808.884	48666.0743	0	-0.46473	0	-0.57602	0	-0.56884					0	-0.57906	0	-0.58286	0	1.0833	0	0	0				0	-0.54403	0	0
024	2017-08-11t2228	1502509079.6	larva	5.997	-48.4646	-286.2723	156.0283	27.9613	2927.7794	9314.6069	51590.2965	0	-0.64865	0	-0.73706	0	-0.72939					0	-0.74567	0	-0.75208	0	0.47694	0	0	0				0	-0.68202	0	0
024	2017-08-12t0234	1502523881.58	larva	10.1086	-44.3529	-282.1607	148.1	28.1874	2772.6744	8836.537	49035.362	0	-0.82765	0	-0.90386	0	-0.89562					0	-0.91904	0	-0.92556	0	-0.10906	0	0	0				0	-0.82758	0	0
024	2017-08-12t0627	1502537877.67	larva	13.9964	-40.4651	-278.2729	148.1016	27.8685	2744.3852	8743.32	48006.4107	0	-0.98861	0	-1.0632	0	-1.0543					0	-1.0853	0	-1.0895	0	-0.6307	0	0	0				0	-0.96904	0	0
024	2017-08-12t1028	1502552278.2	larva	17.9966	-36.465	-274.2727	148.1	28.1874	2772.6744	8836.537	49035.362	0	-1.1471	0	-1.2294	0	-1.2199					0	-1.2597	0	-1.259	0	-1.1374	0	0	0				0	-1.1192	0	0
024	2017-08-12t1428	1502566680.72	larva	21.9973	-32.4643	-270.272	209.0285	32.863	4785.6019	15186.2604	100884.107	347.488	0.26911	210.019	1.5652	209.0816	1.5797	283.7543	-0.35707	275.832	7377.6113	246.294	1.4329	264.3553	1.1578	545420	-0.84647	234.093	73.662	70.8297	159.5842	151.1156	4149.1899	104.1614	1.0424	130.4963	191300
024	2017-08-12t1828	1502581079.68	larva	25.997	-28.4646	-266.2723	271.1986	34.8656	7049.2706	22453.0696	153794.0073	495.226	0.76944	173.537	0.93	171.5121	0.92593	271.3459	-0.53342	257.3401	10582.4922	222.3648	1.0319	249.2639	0.87956	660309	-1.1636	586.525	58.008	55.2712	176.487	146.5918	6882.9922	90.4005	0.63449	126.2336	220721
024	2017-08-12t2228	1502595490.57	larva	30	-24.4615	-262.2693	568.6657	44.9322	21784.2692	68770.2505	704174.0415	517.471	0.70856	172.891	0.798	174.6207	0.84953	270.7332	-0.58057	255.628	31405.0449	219.37	0.87064	243.2953	0.6881	1994290	0.16386	545.914	58.9302	56.0271	172.5354	148.2682	20014.1074	91.6042	0.55726	126.9197	679759
024	2017-08-13t0228	1502609927.92	larva	34.0104	-20.4512	-258.2589	641.599	57.9023	27205.4152	85980.7859	985012.8852	667.847	1.2178	161.533	0.49969	157.5999	0.46561	262.0495	-0.7226	250.8275	37735.1328	219.6423	0.74414	242.5671	0.54616	2319300	0.10981	766.318	62.5163	59.903	170.0268	153.3605	24483.8633	96.2054	0.55949	129.3955	897610
024	2017-08-13t0628	1502624315.41	larva	38.0069	-16.4546	-254.2624	662.0218	47.48	26853.6481	84816.9926	898849.3074	711.196	1.2528	200.569	0.96865	196.5631	0.93553	463.4905	1.6281	445.7021	65815.6484	251.2162	1.0165	343.5225	1.4792	2842060	0.31244	388.548	69.1023	66.218	183.9661	167.9115	26123.1836	104.7347	0.66264	147.5259	979180
024	2017-08-13t1027	1502638695.36	larva	42.0014	-12.4602	-250.268	800.3221	59.0359	38382.2919	121267.4348	1517130.2332	830.715	1.619	183.095	0.56223	179.3762	0.53169	442.7454	1.3836	425.2225	89434.5703	237.4358	0.70079	344.7446	1.3715	3689720	0.91036	1021.58	70.1337	67.1661	194.8595	174.9996	39361.6172	105.6532	0.57251	145.3753	1413330
024	2017-08-14t1124	1502728408.92	adult	66.9218	12.4602	-225.3475	1120.121	72.5005	67593.0686	213134.2067	3369700.4181	532.527	-0.46312	206.164	0.32549	204.1801	0.32656	349.424	0.036137	341.0481	123346.6719	249.0663	0.15119	285.3814	-0.0023261	7276360	2.2469	467.737	70.6632	69.0112	155.231	140.452	54796.5391	99.1318	-0.43767	124.5564	2493990
024	2017-08-14t1428	1502739434.6	adult	69.9845	15.5229	-222.2848	1227.0239	73.6522	74248.4927	233881.6363	3767115.3002	552.663	-0.4213	188.445	-0.10771	187.81	-0.075028	323.8205	-0.35205	310.7971	125642.3438	240.79	-0.047849	277.0635	-0.15242	7308100	1.9834	558.199	65.7578	63.5912	169.3589	155.2485	65711.2578	100.7776	-0.45258	135.0704	2550150
024	2017-08-14t1827	1502753835.58	adult	73.9847	19.5232	-218.2846	1198.3015	79.1906	78358.2976	247050.3529	4229454.6039	443.982	-0.92388	165.281	-0.72867	162.8954	-0.73928	270.3034	-1.144	262.9689	110554.1016	212.2484	-0.70877	244.7879	-0.67999	6751550	1.0865	513.991	65.581	62.9712	169.382	153.5417	69277.2188	99.5909	-0.59405	132.3475	2678920
024	2017-08-14t2228	1502768234.59	adult	77.9845	23.5229	-214.2848	1232.4002	77.0344	78622.2955	247783.9016	4163790.7142	622.799	-0.18329	201.883	0.19499	200.3038	0.20517	302.5373	-0.67596	293.37	124040.2812	246.9398	0.017865	276.138	-0.21652	8277010	2.3707	649.877	78.4658	76.5403	168.5436	153.2199	69102.875	109.7398	-0.24548	135.2186	3217020
024	2017-08-15t0227	1502782633.11	adult	81.9841	27.5225	-210.2852	1344.767	77.4891	86632.3854	272757.2205	4700830.3011	621.247	-0.23365	184.446	-0.37807	184.5119	-0.31134	312.7162	-0.52985	303.2871	141347.75	243.8268	-0.11703	279.7299	-0.1949	8333250	2.0202	630.198	66.5825	64.3404	171.0905	152.7359	77332.9219	102.6578	-0.69524	132.936	3008200
024	2017-08-15t0627	1502797034.1	adult	85.9843	31.5228	-206.285	755.8639	104.5181	52932.1611	169677.3474	3088919.4494	800.886	0.58482	171.809	-0.92641	170.2243	-0.90628	271.0794	-1.4285	259.3558	74817.9219	221.2041	-0.92344	247.732	-0.97728	4739530	-1.9386	986.125	70.5421	67.8879	184.6337	163.8691	50958.8984	107.6152	-0.55326	141.4972	1945970
024	2017-08-15t1028	1502811440.66	adult	89.9862	35.5246	-202.2831	1316.2366	74.0436	83545.8356	263143.461	4379750.2027	656.473	-0.095754	189.524	-0.31895	187.241	-0.33239	329.053	-0.15054	312.2948	143467.125	241.419	-0.32022	278.1608	-0.29014	8254520	1.4085	775.091	74.8065	72.2357	180.1978	161.4114	78566.2578	111.4132	-0.45336	143.9831	3258120
024	2017-08-15t1428	1502825842.05	adult	93.9865	39.525	-198.2828	1331.8994	71.5479	80481.9593	253467.7294	4034957.3357	837.463	0.78619	187.749	-0.44736	184.9226	-0.48283	359.3448	0.73084	336.1454	151284.1719	249.4616	-0.058047	297.4168	0.31458	7890890	0.87815	1052.23	88.9013	82.7621	286.6311	254.7477	120671.6875	146.1847	1.4787	218.0407	3736430
024	2017-08-15t1828	1502840239.4	adult	97.9858	43.5242	-194.2835	1212.7874	77.1731	80639.6189	254345.5279	4387392.9237	823.383	0.72572	202.943	0.20256	201.4045	0.207	323.5839	-0.22273	308.294	136228.8281	251.6089	-0.013775	284.1238	-0.15873	8525040	1.4006	1006.72	82.1075	79.4073	195.8424	178.2127	82449.6406	120.2041	-0.15386	155.8074	3449090
024	2017-08-15t2227	1502854638.94	adult	101.9857	47.5241	-190.2836	1260.2456	79.961	79824.9986	251430.661	4219251.9786	1031.37	1.7568	212.28	0.604	210.4594	0.58474	315.5499	-0.43827	304.6193	131584.3125	259.8399	0.29043	289.8606	0.024265	8837200	1.6212	1205.89	92.8937	89.8222	203.108	186.8949	84696.0469	131.5363	0.42486	166.4858	3867170
024	2017-08-16t0228	1502869039.95	adult	105.986	51.5244	-186.2833	1258.0782	81.7427	83209.3741	262446.9777	4538831.4651	587.022	-0.42347	205.403	0.25337	204.5274	0.2853	323.7894	-0.17286	309.4598	140524.6094	260.9597	0.29231	292.443	0.088024	8906880	1.6039	719.972	81.4755	78.0519	208.3733	189.2106	90434.0156	124.4744	-0.10204	163.8818	3533020
024	2017-08-16t0627	1502883438.24	adult	109.9855	55.5239	-182.2838	1332.0623	87.4835	89599.6182	282108.5797	5188858.3596	702.495	0.15132	180.556	-0.94733	178.5555	-0.93712	291.4014	-1.1614	278.752	136084.4375	235.0977	-0.86636	265.503	-0.97579	8425820	1.0229	857.497	70.735	66.9713	203.9976	183.0103	95266.875	114.394	-0.82375	156.6658	3300920
024	2017-08-16t1027	1502897838.79	adult	113.9856	59.5241	-178.2837	1314.8494	75.1769	81903.7409	257908.1935	4309978.0957	577.231	-0.46683	206.092	0.21966	204.9226	0.23846	299.1725	-0.92215	291.1274	128045.8281	251.9924	-0.18855	278.3893	-0.52097	8808590	1.3204	581.578	87.7651	85.4852	180.5187	164.4201	77261.9844	122.5403	-0.43693	149.4045	3751170
024	2017-08-16t1427	1502912237.61	adult	117.9853	63.5237	-174.284	1361.8581	78.9167	84260.0625	265342.6515	4412950.1532	691.489	0.10323	192.875	-0.44345	192.6626	-0.36419	322.6474	-0.16033	306.9974	141964.8594	251.486	-0.25813	283.8847	-0.34708	8480340	0.89405	706.132	83.2068	80.4594	207.8683	185.2881	91462.0469	126.6168	-0.29312	165.0995	3658440
024	2017-08-16t1827	1502926640.35	adult	121.9861	67.5245	-170.2832	1309.3024	80.605	85375.7577	268972.6903	4667841.4686	668.696	0.0031106	204.018	0.05256	204.8865	0.17002	320.7502	-0.21793	313.2433	142733.8125	264.1422	0.24327	297.1844	0.12869	9075120	1.4239	660.65	81.5946	79.5627	195.4292	179.0612	86966.0078	124.9028	-0.49428	158.4278	3629490
024	2017-08-17t1317	1502994434.71	adult	140.8178	86.3563	-151.4515	1211.5908	82.7025	77801.3668	245327.4134	4271825.617	491.588	-0.87849	206.306	0.0065984	204.0198	-0.025176	323.9027	-0.11154	313.5919	131504.4844	266.0452	0.1242	298.73	0.01822	8368590	0.39663	513.27	93.5775	89.1251	215.5762	201.1669	87523.9453	144.8725	0.35598	183.659	3795880
024	2017-08-17t1428	1502998633.93	adult	141.9843	87.5227	-150.285	1218.7256	78.3163	81645.6827	257436.3556	4506653.1118	510.445	-0.77236	201.43	-0.24158	199.2906	-0.26039	307.7661	-0.71937	300.1319	131108.3594	254.3046	-0.40914	285.4131	-0.5422	8570440	0.57462	473.499	88.417	84.7793	199.3636	185.0031	84928.8828	131.9629	-0.52044	166.3587	3761970
024	2017-08-17t1828	1503013035.17	adult	145.9846	91.5231	-146.2847	1314.8142	77.746	83328.943	262423.8838	4428028.926	553.915	-0.52126	198.382	-0.42764	197.7592	-0.36962	343.1561	0.58531	332.2259	149272.8906	262.3091	-0.10242	310.291	0.44056	8623260	0.5644	554.066	91.7634	87.5936	229.5091	220.3289	99836.4531	141.9765	0.045747	198.862	3988770
024	2017-08-17t2227	1503027434.08	adult	149.9843	95.5228	-142.285	1275.3052	81.3619	85031.8784	267828.3952	4736749.5429	451.608	-1.1022	219.791	0.58246	217.913	0.55497	322.71	-0.21162	316.8585	142960.5312	272.231	0.28743	303.1667	0.093058	9736960	1.5507	449.132	94.6731	91.3111	197.4438	186.3331	87467.625	137.1862	-0.37027	171.288	4194110
024	2017-08-18t0228	1503041835.01	adult	153.9846	99.523	-138.2847	1357.5854	78.3036	86894.6837	273640.0406	4755401.3015	534.986	-0.62173	213.234	0.22367	211.5284	0.21387	320.2759	-0.33251	312.8835	145405.2656	266.1781	-0.028154	298.2557	-0.16223	9661620	1.4045	573.939	95.2217	91.5367	206.0286	191.6967	93536.9766	140.3354	-0.26584	176.4564	4314490
024	2017-08-18t0627	1503056235.68	adult	157.9848	103.5232	-134.2845	1304.1677	81.2951	88036.5194	277340.8609	4911101.5551	784.633	0.84749	209.793	0.021193	208.0491	0.015197	332.3484	0.093148	322.6924	152547.8906	268.267	0.016059	307.2711	0.15821	9617110	1.2951	935.395	100.001	96.2211	224.0329	208.4585	102831.0781	148.5662	0.14501	190.4492	4584150
024	2017-08-18t1027	1503070634.49	adult	161.9844	107.5229	-130.2849	1308.6091	78.9995	85892.4102	270641.1856	4680384.1934	678.941	0.2357	209.04	-0.048274	208.9918	0.026279	324.2202	-0.25069	316.3251	145250.625	264.2451	-0.19964	300.227	-0.18034	9357680	1.0055	827.999	92.9033	90.0367	201.622	187.9438	90326.6719	139.4186	-0.50983	173.3364	4158820
024	2017-08-18t1427	1503085034.33	adult	165.9844	111.5228	-126.2849	1170.5425	83.0289	82008.5636	258658.7611	4750920.5385	738.277	0.59981	195.189	-0.72562	193.2444	-0.72028	303.472	-1.066	297.1971	129582.5391	246.9046	-0.9648	281.3612	-0.98662	8332230	0.095196	900.764	94.175	90.0989	216.2851	205.2362	92353.75	145.0334	-0.27999	186.5881	4020140
024	2017-08-18t1828	1503099430.62	adult	169.9834	115.5218	-122.2859	1234.4636	81.4942	82599.6009	260431.8175	4578052.423	535.589	-0.61684	207.977	-0.16179	206.3276	-0.1567	325.776	-0.27605	319.5676	140409.4688	267.0928	-0.16271	303.6532	-0.14043	8948020	0.5811	451.114	95.2828	91.4367	206.957	196.4454	89198.4688	143.1439	-0.48013	180.1088	4099450
024	2017-08-18t2340	1503118176.14	adult	175.1905	120.7289	-117.0788	1340.0947	80.0658	84003.5352	264423.8299	4506813.8898	554.878	-0.49935	208.569	-0.17615	204.9811	-0.25505	338.6477	0.13988	330.8556	148666.3594	271.4933	-0.038214	313.6606	0.18971	9139470	0.69987	565.276	90.767	86.0629	224.7851	208.0769	98680.6562	143.2956	-0.58949	188.3338	3977410
024	2017-08-19t0251	1503129653.09	adult	178.3785	123.9169	-113.8908	1389.751	81.8435	89033.58	280339.225	4844244.2996	607.087	-0.17905	197.813	-0.68347	196.3758	-0.65454	334.2374	-0.057401	324.4512	155420.4062	262.365	-0.43926	303.8137	-0.2342	9183070	0.71474	622.282	86.0687	81.595	234.7654	218.5327	109165.9062	141.2737	-0.75988	191.0742	3995570
024	2017-08-19t0627	1503142628.35	adult	181.9827	127.5212	-110.2866	1306.9653	78.903	84131.5985	264944.0047	4564203.6231	755.133	0.73371	199.012	-0.65185	198.9558	-0.56341	306.4713	-1.1031	297.6132	134540.8906	253.235	-0.83485	284.201	-1.0345	8730450	0.35554	880.155	96.0321	93.0994	210.8234	196.0654	92551.4688	143.1093	-0.73896	180.1355	4212830
024	2017-08-19t1130	1503160778.63	adult	187.0245	132.5629	-105.2448	1362.4832	82.767	90066.0487	283771.1824	4952282.0178	796.677	1.0033	220.821	0.27054	218.5131	0.24046	341.1916	0.10101	334.4924	160360.0625	275.1498	-0.016048	316.1051	0.13758	10362000	1.5063	921.597	107.075	103.215	227.2436	216.2619	106804.4844	156.3693	-0.21616	198.2874	5024500
024	2017-08-19t1441	1503172238.56	adult	190.2078	135.7462	-102.0615	1257.7557	78.905	82243.9421	259305.7186	4409188.9808	498.131	-0.84418	222.171	0.30124	219.1282	0.24044	336.1216	-0.1139	329.9989	144196.1875	279.5705	0.12269	315.1954	0.065612	9522680	0.89097	564.928	102.317	97.1518	229.8315	220.7815	98597.7344	154.9622	-0.35592	201.14	4385490
024	2017-08-19t2012	1503192107.02	adult	195.7268	141.2652	-96.5425	1386.3935	78.1711	89177.8582	280944.8441	4828166.7068	554.215	-0.48762	210.378	-0.2546	208.1099	-0.26783	337.1001	-0.1335	330.8231	157088.625	275.3355	-0.10066	316.1467	0.03877	9783650	1.0478	565.491	102.921	98.1391	249.9116	240.3897	116458.8125	160.4187	-0.24283	217.5677	4786330
024	2017-08-19t2325	1503203650.01	adult	198.9332	144.4716	-93.3361	1397.1777	82.935	90909.2063	286205.8147	5060185.4165	835.901	1.2864	194.861	-0.94421	193.0006	-0.9243	312.8155	-1.0266	303.6837	148587.3594	251.8005	-1.0416	287.5235	-1.0716	9241070	0.67808	1054.2	91.1496	87.1916	212.2184	198.4856	100803.7422	142.032	-1.1111	181.0183	4322680
024	2017-08-20t0239	1503215342.02	adult	202.181	147.7194	-90.0883	1400.7823	125.6403	95717.2155	304491.127	5600801.464	688.952	0.3708	209.097	-0.36005	204.8266	-0.4525	357.5271	0.52824	349.495	178763.5312	277.5094	-0.084539	326.5728	0.35935	10441100	1.462	642.365	94.7889	89.1543	237.6954	223.104	118847.6953	153.1998	-0.70134	203.1554	4733190
024	2017-08-20t0800	1503234574.87	adult	207.5234	153.0619	-84.7459	1347.5144	81.7588	90092.4541	283693.6775	5072374.6997	439.014	-1.2161	203.98	-0.61649	200.6108	-0.66448	333.5789	-0.36832	328.5664	156782.0938	270.3853	-0.41086	312.0493	-0.23625	9575040	0.89323	507.336	94.9005	89.4038	233.4158	222.7188	109705.4219	153.0984	-0.82428	201.6541	4454720
024	2017-08-20t1116	1503246319.54	adult	210.7858	156.3243	-81.4835	1369.1489	85.9624	92283.4668	290584.2821	5234075.9778	654.666	0.16531	200.578	-0.78286	198.2793	-0.78241	339.3728	-0.19235	327.4617	163238.3125	263.6383	-0.70031	308.982	-0.37995	9643170	0.9389	591.39	92.0847	87.5476	238.4905	222.7352	114713.9375	148.3675	-1.0895	198.2707	4427160
024	2017-08-20t1431	1503258055.55	adult	214.0458	159.5843	-78.2235	1421.7847	82.5908	93865.88	295430.336	5235869.4806	754.062	0.80911	192.793	-1.1332	191.0414	-1.1029	313.2543	-1.1374	305.4553	153494.5938	250.1055	-1.2494	288.8143	-1.1569	9429330	0.80748	871.401	96.3981	92.1466	234.2481	223.8792	114781.5625	151.5219	-1.0322	203.3118	4714740
024	2017-08-20t1944	1503276809.07	adult	219.2552	164.7936	-73.0141	1353.349	80.8381	90239.4854	284199.4618	5077517.006	841.136	1.3794	210.405	-0.41794	208.1517	-0.42008	345.4991	-0.033408	336.4597	162730.0625	271.5479	-0.46683	319.9152	-0.036842	9895120	1.1165	990.496	98.8644	94.0946	242.2106	230.5992	114081.2031	156.1843	-0.96164	209.9499	4649490
024	2017-08-20t2259	1503288533.82	adult	222.512	168.0505	-69.7573	1418.6639	81.9638	95584.4984	300883.4922	5428519.3766	637.698	0.058626	206.308	-0.60806	207.5045	-0.46181	335.3269	-0.4099	324.8137	166992.7812	272.3292	-0.46025	308.2211	-0.49186	10272500	1.3651	633.442	107.126	103.3982	247.9745	232.9761	123491.3125	167.7102	-0.5738	211.5214	5334030
024	2017-08-21t0228	1503301029.89	adult	225.9832	171.5216	-66.2861	826.6088	97.4485	59081.1112	187830.9018	3507647.9406	671.73	0.28204	208.214	-0.539	206.7715	-0.50279	350.8199	0.11911	343.6056	108052.5469	274.6553	-0.38977	323.2275	0.048144	6404860	-1.0626	957.87	99.4859	95.0445	236.0307	223.6507	72697.4609	158.7209	-1.0097	204.3299	3060280
024	2017-08-21t0738	1503319675.58	adult	231.1625	176.701	-61.1068	1338.9347	84.1363	88856.2686	279765.099	5045097.2483	640.519	0.080169	214.393	-0.29254	214.0847	-0.20945	344.1078	-0.13707	336.2112	159666	276.5432	-0.34798	317.8721	-0.17887	9930040	1.1905	675.262	108.156	105.0844	245.9371	232.3102	114114.8203	163.7566	-0.91954	209.4142	5009440
024	2017-08-21t1053	1503331384.52	adult	234.415	179.9534	-57.8543	1287.2903	82.7127	84603.4594	266552.8997	4825350.3367	635.562	0.050631	210.843	-0.45064	210.1578	-0.37935	328.1853	-0.70831	319.4861	145057.9062	269.8893	-0.62354	305.8969	-0.63608	9299850	0.81464	723.563	110.151	106.854	234.4707	220.9338	103636.0547	163.7126	-0.98426	202.2278	4858530
024	2017-08-21t1616	1503350715.55	adult	239.7847	185.3232	-52.4846	1373.5959	80.6158	90951.7221	286406.865	5050878.1502	463.295	-1.1011	205.643	-0.68427	203.4393	-0.67323	328.9716	-0.6951	323.172	155932.5625	264.243	-0.8697	307.3408	-0.60048	9747680	1.1427	428.635	101.825	97.7958	219.6668	208.8656	104122.0625	154.2393	-1.4445	192.311	4826620
024	2017-08-21t1931	1503362461.1	adult	243.0474	188.5858	-49.2219	1316.9212	82.2733	84354.0317	265635.4416	4619520.1768	539.941	-0.58813	218.268	-0.12699	215.9235	-0.12656	354.4949	0.19199	347.8851	155977.75	285.4229	-0.040828	329.348	0.20661	9597240	1.0765	663.054	109.483	104.2533	243.6579	230.4099	107209.4688	171.9174	-0.83198	213.248	4813970
024	2017-08-21t2247	1503374208.32	adult	246.3105	191.8489	-45.9588	918.9801	83.911	64843.2032	205839.6983	3764485.8335	459.582	-1.1391	211.246	-0.44124	208.3552	-0.46075	339.5877	-0.33663	333.9577	114780.6406	282.2922	-0.17659	318.6466	-0.20065	7132720	-0.48089	414.913	104.956	98.8363	235.2338	225.5054	79509.0156	170.4638	-0.94919	209.809	3543830
024	2017-08-22t0400	1503392978.3	adult	251.5244	197.0628	-40.7449	1375.9342	82.0393	88205.3372	277663.9659	4867933.464	702.418	0.52617	219.526	-0.065326	216.6548	-0.084918	350.5602	0.040056	341.7704	161257.6875	284.2434	-0.11221	323.8998	-0.019182	10096900	1.4849	754.57	120.894	114.5888	277.9199	265.0643	127843.1484	187.0045	-0.43134	235.4153	5560380
024	2017-08-22t0716	1503404719.69	adult	254.7859	200.3243	-37.4834	1360.4726	81.7119	88678.4723	279184.6629	4884487.8293	662.216	0.25096	213.778	-0.32481	212.058	-0.2893	337.5311	-0.41867	326.9894	156276.8906	272.6805	-0.58785	308.7454	-0.58841	9880160	1.3809	769.734	118.675	112.913	263.1601	245.882	121843.125	182.4393	-0.66547	224.1347	5484800
024	2017-08-22t1031	1503416464.02	adult	258.0482	203.5866	-34.2211	1326.4921	83.2887	86515.3797	272415.1939	4765378.3993	684.909	0.41202	212.447	-0.38542	210.345	-0.36562	339.9677	-0.3381	329.4555	153665.4062	275.3002	-0.49285	310.4803	-0.53291	9582840	1.2223	685.722	118.488	112.2234	267.7671	248.6259	121030.7344	185.7033	-0.60857	224.5641	5344660
024	2017-08-22t1446	1503431720.62	adult	262.2861	207.8246	-29.9832	1327.9522	82.3885	87148.409	274601.207	4759183.5094	665.403	0.27861	217.275	-0.1604	215.1966	-0.13838	347.8876	-0.0691	334.3923	158288.8438	279.6087	-0.33144	316.6524	-0.31625	9865820	1.4605	779.425	124.355	117.3179	283.6343	262.8735	129053.5938	195.1454	-0.34242	238.6638	5646590
024	2017-08-22t1828	1503445032.83	adult	265.984	211.5224	-26.2853	1281.0746	83.3993	85433.2126	269264.5203	4727312.4249	723.064	0.6913	211.02	-0.45294	208.875	-0.43173	341.9706	-0.28112	331.2284	152518.875	275.7179	-0.50319	313.5265	-0.44234	9394170	1.187	831.239	122.217	115.4641	280.8087	259.7181	125240.6719	194.1948	-0.45127	238.0915	5440860
024	2017-08-22t2228	1503459434.42	adult	269.9844	215.5229	-22.2849	1263.3657	82.8306	83614.3596	263449.2017	4602234.2061	645.714	0.14353	213.376	-0.34171	211.5537	-0.30352	342.7041	-0.26262	330.6772	149418.9844	281.4166	-0.28171	315.6606	-0.37462	9298260	1.1685	782.339	125.336	118.5414	280.4902	262.7892	122293.7188	200.2653	-0.30597	242.4056	5461760
024	2017-08-23t0230	1503473963.35	adult	274.0202	219.5587	-18.2491	1245.8394	83.0226	81876.2757	258000.7578	4486266.9691	662.353	0.26603	213.833	-0.3192	212.0969	-0.27477	342.3114	-0.28344	332.703	146166.9844	281.2117	-0.30292	315.3479	-0.39749	9124030	1.0959	696.529	127.325	120.1642	282.0029	264.9266	120415.2266	203.9785	-0.24875	246.6337	5432850
024	2017-08-23t0627	1503488235.22	adult	277.9846	223.5231	-14.2847	1155.7976	83.5938	77674.5558	245068.0997	4345250.1452	637.534	0.088675	216.458	-0.19003	214.6475	-0.14668	344.6116	-0.2105	337.3555	139567.7031	286.2052	-0.10614	322.1141	-0.15754	8758550	0.88666	796.105	130.911	123.011	284.1625	272.2537	115085.8203	211.3191	-0.055977	255.2622	5297050
024	2017-08-23t1118	1503505665.99	adult	282.8265	228.365	-9.4428	1150.218	82.2218	76085.5332	240095.3544	4181906.3988	708.84	0.61614	218.55	-0.082455	215.9877	-0.073046	352.3887	0.0514	344.111	139898.3125	289.6329	0.025456	328.7117	0.074403	8666400	0.87736	829.148	134.373	125.7457	292.3819	280.0173	116075.6172	217.9273	0.091928	261.1821	5328450
024	2017-08-23t1428	1503517036.12	adult	285.9849	231.5233	-6.2844	1092.8047	83.0576	72958.837	230319.2721	4038300.5275	682.377	0.42551	221.247	0.056778	218.5863	0.063857	359.1187	0.27999	350.588	136824.2344	294.0854	0.20697	333.2471	0.23468	8409810	0.72963	843.415	137.751	128.5739	307.8947	292.0611	117307.8984	224.8887	0.28586	270.472	5236070
024	2017-08-23t1828	1503531436.18	adult	289.9849	235.5233	-2.2844	1099.4614	82.2858	72058.0219	227340.5718	3932551.6757	637.053	0.091946	222.181	0.11196	219.3854	0.11503	357.2229	0.20755	351.1024	134315.7969	297.2247	0.33323	335.2511	0.29921	8344020	0.7283	773.564	139.87	130.1458	300.4055	287.9283	112952.4531	229.8922	0.39041	272.6026	5252820
024	2017-08-23t2302	1503547883.79	dead	294.5537	240.0921	2.2844	1078.1185	80.9941	70449.2443	222257.6899	3823835.6643	740.063	0.87372	225.008	0.2687	221.7698	0.25328	362.8923	0.39742	355.1645	133544.375	302.0893	0.53542	339.1532	0.43329	8264540	0.72441	798.553	142.89	132.5551	312.4103	298.1613	114966.9844	236.3316	0.53601	281.7796	5248340
025	2017-08-11t1428	1502480303.83	egg	-2.0021	-56.4637	-218.6526	153.619	28.8468	2977.3528	9484.0783	54176.4025	0	-0.26891	0	-0.41515	0	-0.40839					0	-0.41336	0	-0.41213	0	1.7311	0	0	0				0	-0.40875	0	0
025	2017-08-11t1828	1502494718.89	larva	2.0021	-52.4595	-214.6485	148.0973	28.5786	2825.8575	9008.1941	50780.9928	0	-0.46473	0	-0.57603	0	-0.56885					0	-0.57906	0	-0.58286	0	1.0833	0	0	0				0	-0.54404	0	0
025	2017-08-11t2228	1502509100.1	larva	5.9969	-48.4647	-210.6537	150.8486	28.7253	2877.4686	9170.6752	51854.3504	0	-0.64865	0	-0.73705	0	-0.72938					0	-0.74567	0	-0.75208	0	0.47695	0	0	0				0	-0.68202	0	0
025	2017-08-12t0234	1502523902.03	larva	10.1085	-44.3531	-206.542	164.6994	27.38	3011.5448	9564.804	51857.3464	0	-0.82764	0	-0.90385	0	-0.89561					0	-0.91903	0	-0.92556	0	-0.10904	0	0	0				0	-0.82758	0	0
025	2017-08-12t0627	1502537897.93	larva	13.9963	-40.4653	-202.6543	164.4877	27.3047	3015.0437	9575.2267	51888.7599	0	-0.9886	0	-1.0631	0	-1.0543					0	-1.0853	0	-1.0895	0	-0.63068	0	0	0				0	-0.96903	0	0
025	2017-08-12t1028	1502552298.6	larva	17.9965	-36.4651	-198.6541	259.6695	31.5868	6439.3795	20393.2657	137460.0885	256.037	0.020765	141.544	0.72771	139.8807	0.72606	213.6754	-1.0777	210.9625	7478.6387	179.3448	0.78466	200.9305	0.6763	491866	-0.42216	254.331	49.8211	47.2199	137.5543	127.8095	4814.3999	78.5077	0.57826	109.2494	173128
025	2017-08-12t1428	1502566700.99	larva	21.9971	-32.4645	-194.6534	144.7672	42.1143	3560.7865	11898.6511	79568.439	0	-1.2997	0	-1.3991	0	-1.3888					0	-1.4384	0	-1.4304	0	-1.6163	0	0	0				0	-1.2753	0	0
025	2017-08-12t1828	1502581100	larva	25.9968	-28.4647	-190.6537	436.2029	44.4402	13443.6412	42518.5881	357985.713	312.579	-0.048253	156.065	0.67796	155.9441	0.70009	228.0942	-1.0169	224.3745	16422.7793	200.3283	0.76881	218.0606	0.56855	1119140	-0.53396	229.685	55.7837	54.1083	131.1371	122.3931	9441.873	83.1224	0.46759	108.782	400025
025	2017-08-12t2228	1502595511.35	larva	30	-24.4616	-186.6506	433.334	40.6119	13891.5464	43986.3167	373730.0155	380.359	0.098904	223.896	1.5508	222.9541	1.5667	303.912	-0.20257	297.7722	22489.4883	262.5531	1.3992	283.7078	1.0988	1655710	-0.28835	347.786	75.843	73.072	171.96	160.6092	12725.0381	108.0398	0.94635	143.2551	560859
025	2017-08-13t0228	1502609950.32	larva	34.0108	-20.4508	-182.6397	443.834	34.8601	13143.2022	41559.8454	328066.8157	689.567	1.3138	217.828	1.3507	217.1105	1.3697	295.2864	-0.33599	281.3721	20965.332	254.1835	1.1783	272.7523	0.85947	1526970	-0.92161	709.387	77.2734	75.7279	163.3026	140.8261	11594.4834	103.2087	0.73096	126.4406	541687
025	2017-08-13t0628	1502624336.97	larva	38.0071	-16.4545	-178.6434	690.2928	49.0339	28753.4099	90842.2526	981053.551	474.627	0.21218	150.23	0.18836	148.3095	0.18413	269.8961	-0.67367	261.9163	41024.2148	192.6561	0.25981	233.1751	0.30782	2277940	-0.40417	485.509	55.4697	53.3156	144.8297	132.6182	22014.1113	85.8688	0.18379	114.3231	841086
025	2017-08-13t1027	1502638716.17	larva	42.0013	-12.4603	-174.6492	611.364	66.8476	31090.9826	98479.0585	1319788.693	795.492	1.4649	221.119	1.1673	217.85	1.1465	440.6197	1.3578	415.6042	72261.6328	262.3936	1.0329	336.8486	1.2857	3608220	0.80922	911.381	81.754	79.9066	169.046	150.6964	27723.5469	109.6267	0.67737	135.2481	1334060
025	2017-08-14t1124	1502728429.98	adult	66.9218	12.4603	-149.7287	1071.1336	72.091	65792.5722	207402.6566	3365020.3	602.727	-0.16563	221.887	0.67726	220.0122	0.68142	360.0759	0.18071	343.1778	123866.1094	264.6882	0.45018	297.6512	0.16931	7625150	2.6272	454.297	75.7324	74.5542	142.3888	131.7099	48981.7344	102.3204	-0.31471	120.7668	2602540
025	2017-08-14t1428	1502739455.99	adult	69.9846	15.523	-146.6659	1191.4367	71.6148	67471.2613	212842.9094	3153459.2143	753.135	0.43438	212.227	0.46124	210.7314	0.47411	367.4308	0.25111	348.5056	129703.0547	265.5498	0.46022	312.731	0.37392	7486940	2.176	853.231	85.5147	81.7952	238.882	213.0719	84325.3438	127.4464	0.63239	178.1025	3016790
025	2017-08-14t1827	1502753856.8	adult	73.9848	19.5233	-142.6657	1077.8748	83.3434	70221.2946	221433.6152	3848372.2295	1005.13	1.5078	170.344	-0.59942	166.6834	-0.64256	312.3627	-0.52281	294.3465	114637.125	223.7228	-0.45671	264.3033	-0.37122	6236110	0.53754	1230.29	70.7319	67.0177	207.0703	184.1708	75994.7812	112.9086	-0.027464	156.9339	2589420
025	2017-08-14t2228	1502768255.73	adult	77.9845	23.523	-138.666	1135.8483	68.9155	64041.9867	201701.4381	3016718.0917	981.178	1.3967	226.542	0.88536	223.7999	0.86211	383.5204	0.61476	369.9165	128479.3438	273.3369	0.65727	325.4138	0.63551	7587110	1.6458	1085.7	90.7094	87.0643	218.0141	196.0422	73034.7344	131.1467	0.72718	171.6483	3037950
025	2017-08-15t0227	1502782654.36	adult	81.9842	27.5226	-134.6664	1135.2994	75.8416	69383.8523	218951.983	3488348.8449	743.484	0.32028	216.03	0.65722	213.7701	0.64332	373.0429	0.53879	343.3564	135414.5625	261.7463	0.39767	295.9899	0.1308	7823310	1.4947	629.539	80.1292	77.9483	175.474	156.9228	63697.0781	112.3235	-0.2072	140.0192	2901800
025	2017-08-15t0627	1502797055.49	adult	85.9845	31.5229	-130.6661	1102.5374	80.1557	70447.1864	222206.9209	3747162.3115	1020.45	1.6105	195.498	-0.041467	196.5995	0.069044	351.3067	0.26618	324.0249	129280.8594	255.6968	0.2244	292.178	0.076937	7178680	0.54362	1134.84	84.458	81.8889	231.1396	202.1074	85059.3906	127.8848	0.54677	173.19	3101300
025	2017-08-15t1028	1502811462.14	adult	89.9863	35.5247	-126.6642	1048.7225	84.7161	62351.2992	196575.2833	3181045.2045	606.147	-0.33717	225.989	1.1976	224.0429	1.1721	342.5788	0.18391	329.0638	111680.6797	271.9807	0.83345	305.376	0.4902	7363630	0.50809	588.927	87.1085	84.5491	201.2285	182.1415	65600.5	122.8895	0.20212	157.7363	2838340
025	2017-08-15t1428	1502825863.42	adult	93.9867	39.5251	-122.6639	1227.1988	81.6648	80049.0495	252432.742	4329098.9567	1048.9	1.8167	205.102	0.32318	199.5742	0.15318	432.9557	2.7527	402.6949	180975.5	279.2967	1.16	360.9286	2.452	8562620	1.5564	1351.05	100.563	89.1744	405.3539	355.3214	169437.9375	188.1948	3.9493	295.9711	4198290
025	2017-08-15t1828	1502840260.75	adult	97.9859	43.5244	-118.6646	1257.0198	87.0698	86630.471	273403.7516	4962381.6734	708.606	0.16284	182.321	-0.7404	179.105	-0.7874	303.0998	-0.8129	289.3727	137001.125	240.5863	-0.47883	272.6332	-0.58	8223590	1.0954	785.371	75.9497	72.1252	202.7643	186.3924	91649.4766	120.6164	-0.12925	163.4399	3425710
025	2017-08-15t2227	1502854660.12	adult	101.9858	47.5242	-114.6648	1289.6493	83.1065	83178.1841	261886.8767	4585179.16	620.308	-0.26526	185.122	-0.65351	182.3436	-0.68419	285.1363	-1.3382	276.7827	123749.1562	240.8434	-0.51968	265.2374	-0.90362	8030790	0.80213	665.436	77.1974	74.6937	180.2399	165.6749	78224.1094	116.4054	-0.48738	149.4727	3348900
025	2017-08-16t0228	1502869061.37	adult	105.9861	51.5245	-110.6644	1172.3877	78.7958	75505.9605	237923.6984	4058961.6314	564.174	-0.53632	199.793	-0.0084024	198.5441	0.013142	313.8053	-0.47598	299.3884	123639.2812	245.768	-0.35853	277.0216	-0.4978	7867860	0.54594	659.93	84.3519	81.9184	189.581	174.5867	74694.9297	121.8956	-0.25875	156.4128	3321780
025	2017-08-16t0627	1502883459.69	adult	109.9856	55.5241	-106.6649	1239.672	88.9228	84173.8243	265838.0437	4725208.3972	540.202	-0.65173	205.593	0.22928	204.6595	0.25892	316.4408	-0.37965	302.0459	138917.5156	255.0799	-0.0073643	284.5493	-0.24838	9013590	1.6228	549.596	88.475	86.0725	195.9663	177.356	86029.2188	127.4006	-0.029456	157.7953	3878920
025	2017-08-16t1027	1502897859.99	adult	113.9857	59.5241	-102.6648	1271.922	80.0425	79680.5093	250883.6543	4221994.3614	960.303	1.427	201.929	0.022595	199.1128	-0.029728	342.4786	0.46921	318.4922	142471.1094	256.7295	0.015624	296.4213	0.17082	8393760	0.89583	1121.39	89.2773	83.9078	273.625	236.9692	113828	144.1518	0.88613	201.9576	3711080
025	2017-08-16t1427	1502912258.84	adult	117.9854	63.5238	-98.6651	1205.5164	79.0575	79959.0612	252043.5411	4397961.1766	853.085	0.90461	214.661	0.59483	212.3224	0.54983	337.9362	0.3419	324.8075	140919.375	264.3619	0.29819	300.2804	0.28556	8942990	1.3677	1008.87	94.856	91.1601	226.3295	209.5568	94379.4062	136.2676	0.30007	176.9793	3951800
025	2017-08-16t1827	1502926661.72	adult	121.9862	67.5246	-94.6643	1419.5404	82.3996	94272.5877	296888.0874	5210154.3267	702.835	0.1748	180.87	-1.0557	176.601	-1.1514	349.2344	0.73963	328.3764	171823.3125	239.9805	-0.80452	292.7363	-0.044383	8885430	1.2306	815.807	83.7047	76.7992	289.5822	255.6043	142474.4688	142.0889	0.57161	214.8262	4112080
025	2017-08-17t1317	1502994455.5	adult	140.8178	86.3562	-75.8327	1346.8954	80.4017	86384.3199	271965.5678	4738901.798	628.145	-0.12495	193.919	-0.59783	189.354	-0.72306	349.1903	0.83103	335.1042	157484.8125	259.6078	-0.16069	313.4029	0.62056	8734900	0.75204	777.398	86.5145	80.8489	254.6185	229.7155	114832.9609	139.8459	0.025418	196.0127	3896960
025	2017-08-17t1428	1502998654.84	adult	141.9843	87.5227	-74.6662	1368.7448	83.4933	89431.0713	283289.056	4910511.7681	527.757	-0.67619	221.338	0.73111	219.1086	0.68379	390.4965	2.3784	382.4875	182361.8438	293.0618	1.3087	355.1219	2.3302	10321200	2.2674	513.531	95.8928	92.6056	233.2528	221.2326	108929.0781	143.0122	0.209	187.8175	4471580
025	2017-08-17t1828	1503013056.07	adult	145.9846	91.5231	-70.6659	1357.1312	77.9122	90702.5539	285592.9072	5058712.7261	895.698	1.4118	228.487	1.0467	225.983	0.97774	372.0179	1.6741	360.5053	175964.4531	291.822	1.2087	338.8625	1.6278	10801300	2.6417	919.028	109.532	105.8581	237.9111	220.0354	112531.9375	158.7305	1.1542	196.5289	5177910
025	2017-08-17t2227	1503027454.96	adult	149.9843	95.5227	-66.6662	1353.5852	80.3997	87561.2898	275720.9846	4799430.7571	559.026	-0.48597	215.162	0.35595	213.2545	0.33281	329.966	0.064416	324.047	150794.4688	269.7539	0.17764	309.177	0.34343	9822380	1.631	624.697	98.1976	94.988	220.8414	213.1339	100924.5234	145.0276	0.14367	193.6543	4482820
025	2017-08-18t0228	1503041855.79	adult	153.9846	99.523	-62.666	1311.4166	79.385	86851.4324	273504.1778	4855892.9277	841.575	1.1591	220.147	0.5586	218.3659	0.53671	360.5014	1.2026	345.6265	163307.125	290.9934	1.058	329.7413	1.1409	9962750	1.6803	962.883	109.605	105.7285	257.964	231.4089	116857.6953	167.055	1.4313	208.3702	4960180
025	2017-08-18t0627	1503056256.48	adult	157.9848	103.5232	-58.6658	1320.1764	81.6279	88023.8267	277290.1894	4869470.6183	784.983	0.84955	217.007	0.3673	215.1232	0.34598	369.7592	1.5135	353.45	169719.4688	286.9151	0.82245	332.88	1.2103	9955200	1.5978	886.893	101.51	95.0672	282.1082	256.3747	129487.6875	166.8572	1.2728	226.451	4656750
025	2017-08-18t1027	1503070655.3	adult	161.9844	107.5228	-54.6661	1285.8095	78.8331	86006.2754	270983.0277	4774774.9022	691.498	0.31032	215.402	0.2525	214.4303	0.27686	319.7016	-0.42105	313.672	143546.0312	274.53	0.23761	301.6831	-0.12116	9653670	1.2624	835.35	100.5	98.0202	219.7401	208.3302	98663.2891	149.7151	0.098599	185.5685	4504110
025	2017-08-18t1427	1503085055.1	adult	165.9844	111.5228	-50.6662	1244.5875	79.3474	80918.8656	254921.8524	4432318.8323	486.617	-0.91	221.808	0.51341	222.1385	0.59036	347.6161	0.58335	341.7365	146694.0156	293.6572	0.98894	328.9734	0.92579	9358310	0.95649	450.932	100.842	97.9175	214.2462	203.1814	90411.9062	157.7651	0.43978	188.981	4254640
025	2017-08-18t1828	1503099451.38	adult	169.9833	115.5218	-46.6672	1262.1769	79.4854	85595.7832	269956.5306	4780337.5232	800.38	0.9853	251.01	1.8124	247.2525	1.6729	387.8531	2.0226	372.5839	173370.3438	319.576	1.9968	356.4456	1.957	11196800	2.4067	1027.67	124.563	118.9182	283.5327	255.0552	126739.0938	185.8866	1.8373	230.07	5556380
025	2017-08-18t2340	1503118197.11	adult	175.1905	120.7289	-41.4601	1311.3004	80.8095	87305.9827	275011.8018	4866118.9944	579.165	-0.35121	239.136	1.2043	235.8381	1.1035	364.1952	1.0768	356.3615	165708.8125	304.8602	1.3133	341.5108	1.2827	10879700	2.0549	580.824	121.077	116.2787	244.4049	229.2797	111204.2422	177.9712	1.1961	214.3491	5508500
025	2017-08-19t0251	1503129673.76	adult	178.3784	123.9169	-38.2721	1331.3609	77.2539	83536.5581	262968.7873	4398043.7476	692.441	0.34344	231.956	0.84632	229.839	0.80772	390.2049	1.9839	371.9914	170129.3438	312.2689	1.5669	355.3239	1.7744	10107700	1.4177	759.732	114.3	108.3565	301.1596	271.0772	131305.5938	186.9745	1.5257	240.9066	4980720
025	2017-08-19t0627	1503142649.04	adult	181.9827	127.5211	-34.6679	1256.5148	80.219	80907.9153	254783.9828	4410535.8007	622.551	-0.082455	235.003	0.94308	229.9915	0.77801	379.0891	1.5291	372.2496	159975.5938	308.5126	1.3623	354.7239	1.6929	9911950	1.2306	610.661	116.598	112.2908	239.5279	226.4756	101080.7656	170.7781	0.60235	208.3612	4917880
025	2017-08-19t1130	1503160799.28	adult	187.0244	132.5628	-29.6261	1159.9221	78.4404	77669.1182	245181.677	4264440.1495	514.103	-0.74848	229.958	0.66981	228.6983	0.67469	358.7848	0.73447	353.5786	145307.8438	299.098	0.92241	337.8977	0.9711	9306390	0.75157	487.949	110.681	106.5082	231.5056	221.9043	93759.7734	172.1272	0.51693	207.2978	4479280
025	2017-08-19t1441	1503172259.42	adult	190.2078	135.7462	-26.4428	1171.0534	78.4723	74990.9688	236327.838	4083140.0925	548.025	-0.53399	242.36	1.178	240.8063	1.1595	377.9213	1.3841	372.9636	147767.2188	325.4296	1.9102	360.4414	1.7866	9475320	0.85781	446.416	119.426	115.964	242.1745	234.43	94690.2188	186.8051	1.0898	221.6441	4669080
025	2017-08-19t2012	1503192127.78	adult	195.7268	141.2652	-20.9238	1212.4671	80.2803	79574.2322	250906.3804	4341741.9383	511.225	-0.75659	235.932	0.84351	233.8099	0.81155	363.3944	0.80273	358.5153	150808.6719	308.7632	1.1911	344.1121	1.0931	9781980	1.0467	533.004	116.52	111.3212	242.3284	233.8195	100566.3047	183.5409	0.7678	221.0248	4831050
025	2017-08-19t2325	1503203670.68	adult	198.9331	144.4716	-17.7174	668.2337	78.1011	44115.603	140981.6326	2404806.5861	459.608	-1.0794	219.7	0.11827	217.4186	0.097301	342.4753	0.026188	338.0997	79111.7812	287.9922	0.35326	324.1232	0.30363	5061890	-2.1046	437.506	104.957	101.846	220.088	209.5453	50840.3359	157.4981	-0.44674	193.0236	2418210
025	2017-08-20t0239	1503215362.82	adult	202.181	147.7194	-14.4696	1201.0663	81.9584	78582.2321	248174.6709	4260088.1251	583.995	-0.29291	235.145	0.74817	234.5047	0.78333	370.9133	1.0024	365.0447	152074.4688	310.4727	1.1811	351.3583	1.2868	9635520	0.93394	580.663	122.971	118.2107	261.465	252.4874	107200.6484	198.6857	1.2184	238.7528	5038960
025	2017-08-20t0800	1503234595.76	adult	207.5234	153.0619	-9.1271	1148.0285	80.7408	75476.8345	237836.0122	4218666.5223	535.058	-0.60239	227.302	0.37072	225.5801	0.37121	344.5599	0.019785	336.3514	135756.5938	292.1333	0.4227	322.7638	0.16324	8942070	0.48582	547.982	121.024	116.9593	253.4104	241.2197	99843.6953	188.3669	0.63247	224.3142	4761100
025	2017-08-20t1116	1503246340.35	adult	210.7858	156.3242	-5.8647	1138.8978	82.7905	77197.5697	243374.3841	4394349.9456	548.916	-0.5143	225.278	0.2609	223.7025	0.27107	344.3758	-0.015675	334.6395	138783.4375	288.1454	0.23918	321.6391	0.091218	9059790	0.56648	569.63	122.798	118.6123	257.2404	243.8582	103667.8984	190.0827	0.61495	227.979	4938430
025	2017-08-20t1431	1503258076.59	adult	214.0459	159.5843	-2.6047	1103.2569	84.1673	74056.4848	233699.4024	4225520.9401	532.506	-0.62136	227.457	0.33112	225.5394	0.32728	347.9944	0.0895	340.3417	134325.8438	293.6567	0.42234	327.2463	0.27209	8773490	0.3912	619.363	126.12	122.0428	263.9014	251.3149	101865.9531	197.4126	0.82638	235.2462	4864710
025	2017-08-20t1944	1503276830.08	dead	219.2552	164.7936	2.6047	1100.7268	83.5074	73676.1865	232702.085	4206594.9764	533.556	-0.61776	227.801	0.31916	225.7687	0.3134	348.3536	0.067295	341.4699	133767.7812	294.9655	0.43573	328.1968	0.27074	8738920	0.385	595.717	128.754	124.7778	265.0784	253.2278	101790.1094	200.5271	0.81913	237.2314	4939250
026	2017-08-11t1428	1502480323.73	egg	-2.0023	-56.464	-282.4082	153.6388	28.8729	2936.0001	9354.5546	53107.4261	0	-0.2689	0	-0.41514	0	-0.40838					0	-0.41336	0	-0.41212	0	1.7311	0	0	0				0	-0.40874	0	0
026	2017-08-11t1828	1502494740.09	larva	2.0023	-52.4595	-278.4036	153.8413	27.1763	2908.8641	9256.5016	50642.9135	0	-0.46474	0	-0.57604	0	-0.56885					0	-0.57907	0	-0.58287	0	1.0833	0	0	0				0	-0.54404	0	0
026	2017-08-11t2228	1502509120.36	larva	5.9968	-48.4649	-274.4091	167.459	26.6485	3120.7193	9903.7779	53583.1778	0	-0.64864	0	-0.73705	0	-0.72938					0	-0.74567	0	-0.75207	0	0.47697	0	0	0				0	-0.68202	0	0
026	2017-08-12t0234	1502523922.44	larva	10.1085	-44.3532	-270.2974	157.3229	28.0683	2990.6697	9515.9206	53159.8577	0	-0.82764	0	-0.90385	0	-0.89561					0	-0.91903	0	-0.92555	0	-0.10903	0	0	0				0	-0.82758	0	0
026	2017-08-12t0627	1502537918.25	larva	13.9962	-40.4655	-266.4097	165.0841	28.2368	3106.8578	9873.8517	55121.9828	0	-0.9886	0	-1.0631	0	-1.0543					0	-1.0853	0	-1.0895	0	-0.63067	0	0	0				0	-0.96903	0	0
026	2017-08-12t1028	1502552318.79	larva	17.9964	-36.4654	-262.4095	165.0846	28.2609	3125.279	9932.7706	55636.3283	0	-1.1471	0	-1.2294	0	-1.2199					0	-1.2597	0	-1.259	0	-1.1374	0	0	0				0	-1.1192	0	0
026	2017-08-12t1428	1502566721.39	larva	21.9971	-32.4646	-258.4088	238.6418	34.3997	6321.041	20076.2234	145943.0257	519.31	1.0449	161.015	0.87358	158.6336	0.86346	272.8425	-0.47699	253.8517	9549.4863	201.4438	0.91003	236.3688	0.8838	548094	-0.84267	525.43	57.6505	52.3269	203.3628	172.4542	7117.6973	100.2133	0.95459	151.2163	196242
026	2017-08-12t1828	1502581120.5	larva	25.9968	-28.4649	-254.4091	233.3491	26.0182	4743.9994	15015.2725	83039.4757	796.863	2.1199	141.407	0.46651	138.8251	0.45175	242.7791	-0.85276	215.1717	6312.2568	183.1139	0.5633	203.8912	0.42731	366951	-1.5661	954.55	53.4667	50.6065	176.2588	133.9548	4582.7275	85.3163	0.5179	115.9809	138746
026	2017-08-12t2228	1502595532.01	larva	30	-24.4617	-250.4059	405.6733	36.8863	12190.6964	38496.1283	309704.4811	423.112	0.289	186.691	1.0017	187.2009	1.0362	291.9497	-0.33886	277.3277	19268.6777	238.9807	1.1107	262.7751	0.88608	1218160	-0.87277	341.538	66.9724	64.056	190.15	170.7668	12549.8994	102.5514	0.81642	141.0468	436995
026	2017-08-13t0228	1502609972.64	larva	34.0113	-20.4504	-246.3946	432.8122	42.6027	13855.2687	43757.8169	384367.8425	317.495	-0.33126	159.105	0.46295	158.1812	0.47441	236.9861	-1.0141	231.5881	17536.9707	204.9712	0.55972	223.8665	0.35201	1175470	-1.3792	274.969	57.7782	56.3638	132.308	119.6459	9790.791	85.2795	0.29193	105.3679	426865
026	2017-08-13t0628	1502624358.62	larva	38.0074	-16.4543	-242.3985	586.577	39.0454	19427.531	61248.8044	538047.6629	638.546	0.93322	205.276	1.0416	204.4189	1.0578	389.3965	0.74717	363.9245	40497.2305	255.497	1.0718	299.8986	1.0161	2120910	-0.60368	421.053	73.4193	71.7256	159.4461	145.9928	16582.3906	105.1272	0.67259	130.7614	758569
026	2017-08-13t1027	1502638737.58	larva	42.0016	-12.4602	-238.4043	744.803	49.8207	28957.5963	91517.0164	935399.9296	546.469	0.37554	205.263	0.91499	209.6673	1.0157	373.5566	0.54244	364.4206	57527.7188	269.1169	1.1223	330.9369	1.2214	3142990	0.23184	620.225	76.8376	74.5476	206.9998	189.4476	31877.9766	118.3747	0.9082	160.517	1176540
026	2017-08-14t1124	1502728450.68	adult	66.9219	12.4602	-213.484	1003.2803	64.8873	55151.1585	173793.1156	2540591.042	729.582	0.37194	228.25	0.81963	225.8396	0.81204	406.7587	0.8143	382.8689	117553.2656	275.7801	0.66247	328.1064	0.59533	6587980	1.4964	591.047	77.6547	75.8409	167.7216	151.6537	48471.5352	108.4735	-0.077423	135.0566	2241350
026	2017-08-14t1428	1502739476.73	adult	69.9847	15.5229	-210.4212	1036.2439	69.7519	55732.8431	175614.1036	2514692.8889	762.765	0.47548	213.064	0.48127	210.6262	0.47159	395.6283	0.64111	367.1166	115523.4609	257.5939	0.29696	300.3892	0.19179	6220200	0.81157	484.826	78.732	77.1534	156.1492	143.3962	45595.5547	107.6121	-0.17454	129.6939	2298500
026	2017-08-14t1827	1502753877.68	adult	73.9849	19.5232	-206.421	1030.6219	79.0979	64413.3835	203173.4588	3361294.0346	725.999	0.29821	211.574	0.45309	215.1173	0.59414	397.9631	0.74145	354.4176	134113.5781	273.4877	0.63648	309.5424	0.34457	7111840	1.4702	610.16	74.8611	73.3905	190.9329	169.8051	64344.3906	112.6827	-0.037078	145.2627	2516380
026	2017-08-14t2228	1502768276.62	adult	77.9846	23.5229	-202.4213	1119.587	72.1033	65710.1056	207183.4929	3232706.9585	748.999	0.37309	218.335	0.65559	215.6954	0.63552	382.1984	0.59369	350.7476	131476.25	261.6884	0.37511	301.1872	0.2166	7499140	1.5533	343.076	85.6652	83.6471	168.5121	159.253	57968.1562	117.1558	0.091478	146.4971	2942340
[truncated: 4,830 more rows]
