# Supplementary material for: Global, cell non-autonomous gene regulation drives individual lifespan among isogenic C. elegans
Source: eLife. 2021 Feb 1;10:e65026. doi: 10.7554/eLife.65026 (PMC7864635; doi:10.7554/eLife.65026)
Supplement: Source data 1. [file elife-65026-data1.zip › figure_data/Figures 1-3 - base strains/mir-360/mir-360_20180418.tsv]

name	timepoint	timestamp	stage	age	adult_age	ghost_age	length	max_width	projected_area	surface_area	volume	gfp_maximum	gfp_maximum_z	gfp_mean	gfp_mean_z	gfp_median	gfp_median_z	gfp_over_99_mean	gfp_over_99_mean_z	gfp_over_99_median	gfp_over_99_sum	gfp_percentile_95	gfp_percentile_95_z	gfp_percentile_99	gfp_percentile_99_z	gfp_sum	gfp_sum_z	green_yellow_excitation_autofluorescence_maximum	green_yellow_excitation_autofluorescence_mean	green_yellow_excitation_autofluorescence_median	green_yellow_excitation_autofluorescence_over_99_mean	green_yellow_excitation_autofluorescence_over_99_median	green_yellow_excitation_autofluorescence_over_99_sum	green_yellow_excitation_autofluorescence_percentile_95	green_yellow_excitation_autofluorescence_percentile_95_z	green_yellow_excitation_autofluorescence_percentile_99	green_yellow_excitation_autofluorescence_sum
000	2018-04-18t1604	1524085569.81	egg	-1.9992	-50.001	-233.9984	511.7303	53.7077	15511.5988	49384.8524	427936.4601	686.786	6188.5759	477.381	1.4792	471.5396	1.4686	632.526	-0.34654	629.0923	52499.7	579.8359	1.2024	616.0452	1.4642	3960830	2.4949	310.728	126.566	122.6436	246.472	245.4273	20457.2	173.0466	1.8163	223.6908	1050110
000	2018-04-18t2004	1524099964.28	larva	1.9992	-46.0025	-229.9999	532.4586	53.7748	17418.6244	55263.0299	506676.6234	709.753	1.2119	507.525	1.4508	503.8603	1.4714	650.256	-0.49428	644.8124	60473.8	597.4703	1.0461	633.5117	0.95325	4707800	2.2164	302.745	136.349	130.7634	269.213	266.5133	25036.8	193.7612	2.0198	248.3849	1264780
000	2018-04-19t0004	1524114365.13	larva	5.9995	-42.0023	-225.9997	541.4401	47.3086	16347.8646	52003.6061	434497.489	732.062	0.36483	519.741	1.3502	516.885	1.3962	656.603	-0.6479	650.2138	57781.1	603.951	0.86502	638.6495	0.52024	4540970	1.5981	336.975	141.391	135.0087	281.031	277.2118	24730.7	202.168	2.0705	261.0995	1235330
000	2018-04-19t0404	1524128764.89	larva	9.9994	-38.0024	-221.9997	523.078	53.7396	17234.684	54736.8316	503715.9546	694.985	-0.14294	530.279	1.2445	528.9351	1.3203	650.96	-0.80815	647.1826	59888.3	606.9963	0.68157	635.3668	0.14271	4878040	1.1735	335.328	144.977	139.119	279.274	275.4516	25693.2	207.4978	2.0879	258.9785	1333640
000	2018-04-19t0804	1524143164.56	larva	13.9993	-34.0025	-217.9998	533.0781	52.3328	17808.5508	56796.4709	527808.0167	761.545	-0.39059	554.521	1.2062	553.6125	1.3094	679.899	-0.91957	675.2669	64590.4	630.6628	0.56795	664.5385	-0.12138	5252970	0.76986	332.61	148.594	142.9406	282.702	278.6678	26856.7	208.5761	2.0479	265.1726	1407630
000	2018-04-19t1204	1524157578.67	larva	18.0032	-29.9985	-213.9959	532.6974	50.8942	17311.6656	55374.2244	500455.155	745.286	-0.65933	570.123	1.1294	569.0952	1.2578	691.4	-1.0453	686.6991	64300.2	645.9418	0.43498	677.5705	-0.38152	5255400	0.24135	343.307	153.364	148.2362	291.054	287.8793	27068	212.327	2.057	267.1418	1413710
000	2018-04-19t1628	1524173413.43	larva	22.4018	-25.6	-209.5973	399.9612	65.9285	17379.1984	55903.8374	653304.3607	3319.22	1.2861	465.62	0.39991	397.2501	0.17865	2312.18	0.75455	2227.1046	212721	885.7356	0.99896	1914.309	1.4792	4266940	-0.67308	170.818	83.1022	82.8412	130.067	128.386	11966.2	109.1807	0.14509	121.6938	761549
000	2018-04-19t2004	1524186364.5	larva	25.9993	-22.0025	-205.9998	475.4114	68.4241	22209.897	70424.1279	917053.7082	1225.03	-0.66683	400.826	-0.13758	379.2689	-0.096457	1052.35	-0.87156	1037.9679	123126	536.6295	-0.27038	975.1261	-0.3693	4686460	-0.97077	262.833	84.9548	84.1774	131.121	126.9442	15341.2	110.8827	0.021297	121.7334	993291
000	2018-04-20t0004	1524200764.93	larva	29.9994	-18.0024	-201.9997	666.6601	60.8034	21753.2124	69077.8583	658469.324	3876.79	1.1508	446.048	-0.10889	399.852	-0.19053	2318.46	0.54722	2096.2083	268941	570.0656	-0.34815	1788.7012	0.73946	5167020	-1.2862	155.466	80.5804	79.8727	125.034	122.975	14503.9	105.71	-0.28092	117.2129	933444
000	2018-04-20t0412	1524215615.46	larva	34.1246	-13.8772	-197.8746	720.337	57.3558	28158.9767	89160.8187	906813.9811	6523.14	2.7891	583.886	0.49411	484.3492	0.10515	4065.5	2.5917	3875.499	605759	995.1727	0.88114	3202.3333	2.7626	8700490	-0.56765	439.249	97.2126	94.6385	172.279	167.2329	25669.6	141.8783	0.2865	159.0857	1448560
000	2018-04-20t0804	1524229568.57	larva	38.0004	-10.0014	-193.9987	672.0533	53.0653	29351.938	92669.7176	1064162.7315	2612.29	-0.2113	634.884	0.62394	630.1732	0.8914	1134.17	-1.1295	831.2678	175796	707.8279	-0.26977	750.215	-1.3856	9807680	-0.65744	309.104	137.487	136.946	191.77	188.7958	29724.4	169.7056	0.79001	183.7623	2123900
000	2018-04-20t1204	1524243978.41	larva	42.0032	-5.9986	-189.996	580.1322	59.3949	27947.4065	88544.6384	1129272.6012	2035.87	-0.77316	586.178	0.08166	571.1838	0.31075	1457.54	-0.83695	1406.2887	214258	664.9424	-0.6011	1123.5371	-0.99765	8611540	-1.542	383.445	128.066	127.4286	181.348	177.8005	26658.2	158.9056	0.36302	172.9248	1881420
000	2018-04-20t1604	1524258375.44	larva	46.0023	-1.9994	-185.9968	782.1757	59.5675	40181.7264	126751.6508	1729580.7407	5365.31	1.3565	619.393	0.2766	612.8516	0.62179	2193.04	-0.0008576	1599.333	462732	720.8505	-0.45637	1320.7859	-0.78117	13055600	-0.52145	225.1	121.153	121.5588	185.122	182.1743	39060.8	159.9345	0.32752	176.3889	2553660
000	2018-04-20t2004	1524272771.45	adult	50.0012	1.9994	-181.9979	1030.4209	88.5829	65551.5758	208352.3006	3471531.3832	5252.93	1.2501	507.967	-0.78015	446.3812	-0.99045	3232.27	1.3166	3114.1265	1105440	631.4788	-0.83808	2370.0157	0.887	17368400	0.4545	408.116	89.9089	88.4078	146.797	143.293	50204.5	121.825	-1.1914	137.3191	3074160
000	2018-04-21t0004	1524287165.45	adult	53.9996	5.9978	-177.9996	956.7179	103.3941	64758.7016	204895.2028	3816249.1367	4171.46	0.52935	484.383	-1.1247	458.1906	-0.99908	2045.69	-0.27345	1882.6318	691445	597.9323	-1.0111	1157.2311	-1.1395	16339200	-0.254	192.756	90.4187	88.6308	150.644	148.3232	50917.7	125.2672	-1.2783	142.2631	3050000
000	2018-04-21t0404	1524301565.1	adult	57.9995	9.9977	-173.9997	1182.4003	98.247	73849.3674	233488.6449	3996159.5432	4924.09	1.1072	522.855	-0.78282	473.8762	-0.92269	2537.43	0.47579	2375.13	979448	695.1714	-0.56004	1885.4258	0.18591	20148200	0.61373	315.174	96.5717	92.4194	186.862	183.1722	72128.8	147.2188	-0.42551	175.5674	3721390
000	2018-04-21t0804	1524315967.6	adult	62.0002	13.9984	-169.999	1114.0341	81.6871	66922.3192	211093.8388	3419758.0291	3680.65	0.29982	566.114	-0.27163	516.2838	-0.43914	2521.91	0.58843	2423.178	882668	763.0527	-0.13978	2036.1954	0.61583	19789600	0.21375	340.153	104.987	104.0776	170.6	166.7435	59710.1	145.2754	-0.67028	161.0505	3670020
000	2018-04-21t1228	1524331784.23	adult	66.3937	18.3919	-165.6055	978.9438	77.0283	59907.8382	189503.2018	3023747.6586	1009.92	-1.718	501.17	-1.1776	499.0659	-0.72914	690.9	-2.3387	656.0821	216252	592.9539	-1.1857	632.8845	-2.3363	15682100	-1.3131	380.367	113.232	113.0235	166.844	164.2558	52222.1	144.6694	-0.8815	158.7348	3543130
000	2018-04-21t1604	1524344765.71	adult	69.9996	21.9979	-161.9995	1030.4607	72.7543	58540.8227	184694.9593	2773318.4815	744.681	-1.9724	449.983	-1.9802	446.6196	-1.5685	602.127	-2.5872	589.0054	184251	539.6484	-1.6846	574.3071	-2.6008	13769500	-2.0667	321.656	104.456	103.1687	164.172	160.4462	50236.7	137.2585	-1.4782	154.0093	3196340
000	2018-04-21t2004	1524359166.06	adult	73.9997	25.9979	-157.9994	1148.6055	95.3376	83366.3021	262749.8367	5235713.85	4088.3	1.1564	482.493	-1.5238	453.1568	-1.5306	2213.59	0.75298	2105.6823	960696	597.3368	-1.3305	1395.3387	-0.33966	20919400	-0.0042078	389.731	90.4496	89.033	152.111	147.8583	66016.4	124.2283	-2.4483	141.0709	3921620
000	2018-04-22t0012	1524374022.53	adult	78.1265	30.1247	-153.8726	977.4748	75.3573	59771.8314	188757.7754	3073638.213	1101.06	-1.7195	599.914	0.38808	593.8636	0.71436	959.67	-1.9711	951.2383	299417	686.2166	-0.41712	896.9031	-1.8535	18716700	-0.81162	299.952	131.554	131.0163	186.562	183.8015	58207.4	163.3368	-0.18195	177.9314	4104340
000	2018-04-22t0404	1524387965.53	adult	81.9996	33.9978	-149.9995	1193.0657	99.794	84092.6421	265339.3462	5080515.946	2628.83	0.018683	529.708	-0.75101	493.4276	-0.94673	1784.82	0.25503	1696.2917	781750	738.5804	0.28046	1377.9628	0.020817	23188500	0.52362	294.431	102.97	100.0759	194.729	190.2298	85291.2	150.8618	-1.1183	177.1887	4507620
000	2018-04-22t0804	1524402366.17	adult	85.9998	37.998	-145.9994	1033.9402	78.6907	68760.6375	216909.4113	3813700.9905	2849.31	0.42345	631.794	1.009	608.8241	0.98403	1866.33	0.71766	1823.0347	670013	736.8024	0.33873	1473.9556	0.66002	22634000	0.29186	442.488	133.623	132.0476	207.138	201.8741	74362.7	173.7655	0.1175	193.1534	4787040
000	2018-04-22t1204	1524416764.8	adult	89.9994	41.9976	-141.9997	1271.5056	79.6863	73007.9181	230656.9154	3669059.8212	3204.19	1.0185	627.875	0.989	604.5468	0.93045	1973.87	1.2854	1845.218	754018	745.6381	0.51879	1458.7035	0.84583	23971000	0.70986	372.66	139.317	134.7758	294.595	290.01	112535	189.6338	0.8883	267.351	5318830
000	2018-04-22t1604	1524431165.09	adult	93.9995	45.9977	-137.9997	1574.1912	100.6392	88846.7247	282064.8005	4706077.2663	1619.88	-0.93903	529.85	-0.69763	501.7968	-0.84144	1236.02	-0.81755	1207.3969	574748	716.5691	0.14764	1046.1994	-0.81152	24622700	0.91181	375.743	121.484	115.9565	240.922	229.9827	112029	182.4013	0.26606	215.104	5645460
000	2018-04-22t2004	1524445565.32	adult	97.9995	49.9977	-133.9996	1116.7121	94.3953	78250.9322	247653.1	4569890.6437	1508.65	-1.0184	479.768	-1.5777	458.338	-1.614	1130.45	-1.0246	1110.4216	461222	644.9142	-0.93905	964.3811	-1.0489	19543800	-0.82096	284.919	112.669	110.0957	210.213	204.8851	85766.8	153.3762	-1.5997	189.318	4589680
000	2018-04-23t0004	1524459964.9	adult	101.9994	53.9976	-129.9997	1027.5899	80.4619	65377.8922	206122.7323	3501173.2067	2631.19	0.70453	642.232	1.3948	621.3634	1.2953	1685.64	1.0603	1648.0616	574802	751.5558	0.77298	1376.3416	1.2523	21897600	-0.02534	313.688	139.299	135.6411	238.328	234.3567	81269.7	190.3789	0.3614	222.2057	4749530
000	2018-04-23t0404	1524474365.45	adult	105.9996	57.9978	-125.9996	1121.1402	102.3463	80881.5667	255586.752	4936205.1811	1856.65	-0.32954	513.573	-0.93137	495.608	-0.95511	1247.22	-0.31389	1233.0776	525081	653.6607	-0.80687	985.8436	-0.61868	21614200	-0.12191	374.236	110.726	106.0242	244.768	228.8096	103047	161.9385	-1.3875	206.4517	4660030
000	2018-04-23t0828	1524490202.23	adult	110.3987	62.3969	-121.6005	1026.7793	108.4317	72337.9886	229645.0377	4395968.1059	1155.31	-1.3341	485.783	-1.4273	471.6673	-1.389	957.033	-1.2418	949.9297	360802	628.2968	-1.2286	859.1052	-1.1633	18287300	-1.2739	364.256	120.821	117.4195	258.169	251.3774	97329.8	178.3092	-0.64896	231.9718	4548300
000	2018-04-23t1204	1524503169.24	adult	114.0006	65.9988	-117.9985	1218.2771	113.3524	86391.9572	273843.4846	5227717.5445	1367.39	-0.92418	504.4	-1.0553	495.4249	-0.94262	1064.67	-0.70869	1040.9885	479101	674.387	-0.44373	947.438	-0.51267	22682400	0.26407	381.46	124.494	119.4867	258.309	252.9568	116239	191.7156	-0.071779	237.9807	5598380
000	2018-04-23t1604	1524517572.55	adult	118.0015	69.9998	-113.9976	1048.4971	79.7603	67862.6536	214248.0356	3647484.93	2015.54	0.28222	585.852	0.53301	573.3124	0.53179	1338.58	0.58718	1310.3273	473856	756.304	0.96763	1106.9083	0.65286	20716900	-0.41215	525.176	137.212	129.5821	326.233	316.3013	115486	209.6094	0.69396	283.8067	4852090
000	2018-04-23t2012	1524532432.32	adult	122.1292	74.1275	-109.8699	800.7083	104.498	49611.8941	158738.2927	2639733.6577	1228.49	-1.0166	633.83	1.5028	624.2256	1.5229	1058.08	-0.46537	1052.3356	274042	747.6549	0.83682	977.3406	0.001677	16409200	-1.8938	357.437	138.219	135.0462	252.245	246.4329	65331.4	184.4863	-0.73756	230.2075	3578360
000	2018-04-24t0004	1524546365.8	adult	125.9997	77.9979	-105.9995	1161.3514	80.7413	73428.332	231573.7644	3990545.0865	1221.13	-0.96396	561.331	0.13238	568.3393	0.48936	955.369	-0.83223	942.4093	365906	698.214	-0.0019269	854.5777	-0.71173	21497800	-0.12132	467.216	132.357	130.3282	228.79	225.0643	87626.4	181.967	-0.98482	212.3134	5069020
000	2018-04-24t0404	1524560765.09	adult	129.9995	81.9977	-101.9997	1245.2604	95.8195	85915.7719	271746.1734	5151714.8311	1331.21	-0.68791	506.041	-0.92247	491.3633	-0.96237	1007.47	-0.46216	982.055	451349	702.7852	0.087819	912.3257	-0.19997	22639300	0.2745	563.716	117.524	110.2158	338.363	317.0326	151587	189.1847	-0.76053	277.9209	5257810
000	2018-04-24t0804	1524575164.82	adult	133.9994	85.9976	-97.9997	1146.5486	85.9764	73896.2724	233887.4562	3978797.3032	1390.36	-0.49887	584.023	0.6493	570.5567	0.58972	1049.28	-0.13897	1033.9514	405021	719.7436	0.39408	928.7623	0.034874	22510600	0.23592	419.225	139.958	134.8771	299.181	292.4296	115484	193.6069	-0.67653	260.0644	5394540
000	2018-04-24t1204	1524589578.61	adult	138.0032	90.0014	-93.9959	1196.9013	80.0978	76361.5065	240455.869	4150179.7567	1630.73	0.082268	603.54	1.0783	588.133	0.96359	1139.22	0.48617	1098.511	454549	771.0184	1.2929	991.6515	0.66966	24023300	0.73352	560.211	142.203	134.4618	355.265	335.733	141751	210.4079	-0.040001	304.3293	5660240
000	2018-04-24t1604	1524603972.1	adult	142.0014	93.9996	-89.9977	1143.1999	84.2092	75708.3687	238575.9295	4256537.7355	902.123	-1.4031	557.213	0.19008	554.0328	0.32956	804.095	-1.3559	797.8113	317617	686.2828	-0.15301	768.4977	-1.0841	21981000	0.075087	367.43	137.988	132.7625	280.067	273.2321	110626	199.6262	-0.64448	254.3851	5443340
000	2018-04-24t2004	1524618364.88	adult	145.9994	97.9976	-85.9997	1245.5963	81.4454	77962.2325	245860.9797	4068642.4229	901.032	-1.3628	529.742	-0.32964	528.4637	-0.14454	773.199	-1.4994	765.4524	314692	654.8263	-0.68057	733.1616	-1.3408	21553100	-0.053047	441.426	133.909	129.4882	276.484	268.4783	112529	193.8165	-1.0091	247.6932	5448200
000	2018-04-25t0004	1524632764.68	adult	149.9993	101.9976	-81.9998	1227.1591	70.2208	63634.5179	201134.1344	2785301.2849	1398.65	-0.14649	594.672	1.026	576.3942	0.83406	1065.6	0.51501	1044.3688	355911	777.6031	1.4497	978.5537	1.0792	19833500	-0.57705	718.521	145.027	135.3318	394.634	379.947	131808	227.3184	0.29613	333.2598	4836950
000	2018-04-25t0428	1524648593.42	adult	154.3962	106.3944	-77.6029	1035.6468	83.8738	71227.5032	224656.8247	4114087.6623	832.933	-1.4472	546.238	0.07824	541.5478	0.1769	747.822	-1.605	744.3752	277442	658.5683	-0.57423	718.5241	-1.398	20253400	-0.42575	387.384	151.681	143.9202	295.55	290.1786	109649	227.1463	0.14499	275.8589	5624010
000	2018-04-25t0804	1524661565.32	adult	157.9995	109.9977	-73.9996	1173.6286	81.0357	77639.6952	244645.3428	4334100.2426	1007.97	-0.98601	572.378	0.63853	563.4243	0.63812	828.459	-0.97291	817.0745	335526	693.804	0.044776	779.9559	-0.72009	23160700	0.45133	494.014	145.586	139.1347	322.476	310.3492	130603	213.2446	-0.52327	278.0451	5890970
000	2018-04-25t1204	1524675969.42	adult	162.0007	113.9989	-69.9985	1168.349	84.2053	70732.6086	224878.9397	3706564.7412	940.387	-1.14	539.698	0.019627	526.7852	-0.041493	810.095	-1.0723	805.986	299735	694.0048	0.075463	776.2108	-0.7132	19941800	-0.46017	450.289	144.811	134.7885	362.161	358.4761	134000	232.3899	0.10133	318.8093	5350780
000	2018-04-25t1623	1524691467.25	adult	166.3056	118.3038	-65.6935	834.9946	87.2479	55550.6933	176264.4936	3062081.0949	904.856	-1.2232	554.563	0.34981	550.5007	0.45463	774.696	-1.3094	765.6797	224662	675.9142	-0.17332	742.1443	-1.0153	16059600	-1.4739	363.674	151.095	145.5412	277.774	273.9612	80554.5	219.1659	-0.53652	260.2348	4375570
000	2018-04-27t1256	1524851850.27	adult	210.8565	162.8547	-21.1427	1205.867	94.0484	77359.6847	245345.0035	4705688.2991	1086.97	-0.42394	501.863	-0.29533	493.6157	-0.25703	797.532	-0.81672	778.0596	322203	631.0828	-0.56807	733.2807	-0.76612	20257700	-0.029041	749.137	147.766	138.0426	405.357	383.2658	163764	230.6063	-1.2458	338.4814	5964580
000	2018-04-27t1942	1524876233.07	adult	217.6295	169.6277	-14.3697	1076.7893	80.0879	63235.125	199621.2189	3115787.6163	1503.06	0.63967	552.612	0.72932	537.9564	0.63291	1043.83	1.3173	1011.4628	345506	747.4155	1.1585	938.464	1.3783	18267700	-0.40899	957.466	167.288	150.4223	533.807	495.643	176690	286.05	0.073522	439.4717	5530050
000	2018-04-27t2141	1524883364.27	adult	219.6103	171.6086	-12.3888	1325.3664	78.5337	76991.3201	243164.1261	3717914.2218	1612.72	0.91787	554.371	0.77922	539.9073	0.68574	951.431	0.55744	910.3011	383427	725.2002	0.84565	856.5214	0.5584	22301300	0.4876	946.91	158.951	147.5094	436.095	401.9748	175746	256.7398	-0.72766	358.0097	6394270
000	2018-04-28t0004	1524891962.74	adult	221.9988	173.997	-10.0003	1131.1452	76.0697	66178.2293	209119.3152	3199466.8445	1147.92	-0.20228	552.354	0.7604	536.7487	0.64555	913.09	0.25533	898.6603	315929	721.5415	0.80368	845.3114	0.46319	19101500	-0.18882	608.052	164.98	152.3297	429.049	418.3423	148451	274.084	-0.33626	373.835	5705350
000	2018-04-28t0404	1524906363.25	adult	225.9989	177.9972	-6.0002	1212.2563	78.8814	74613.1819	235337.6205	3796995.2741	1169.25	-0.12668	553.209	0.81022	537.3598	0.68984	910.02	0.26691	887.1505	354908	718.0073	0.77104	838.3819	0.42447	21543600	0.36952	657.994	164.12	150.8862	420.134	403.6638	163852	268.5298	-0.56244	364.1432	6391330
000	2018-04-28t0804	1524920763.83	adult	229.9991	181.9973	-2	1214.1767	82.6568	76119.1334	240243.7452	3919006.2084	1317.43	0.25752	555.966	0.89706	539.1655	0.75709	914.482	0.34303	896.4973	363964	724.7381	0.88552	838.7184	0.46016	22090200	0.5154	738.145	165.549	151.6902	423.813	404.6672	168677	271.5198	-0.57206	365.095	6577770
000	2018-04-28t1204	1524935163.92	dead	233.9991	185.9974	2	1211.3456	80.9042	78069.4783	246245.4645	4141644.4439	1121.99	-0.19564	553.512	0.88433	538.692	0.78149	906.664	0.3134	893.3433	369012	715.6599	0.77372	842.9381	0.53604	22527400	0.63671	581.64	165.561	152.1408	418.246	409.1411	170226	270.765	-0.6718	367.3018	6738160
001	2018-04-18t1604	1524085586.53	larva	0	-46.0021	-245.9983	156.9141	31.7854	3350.6892	10692.0204	65036.1101	0	0.11474	0	-0.62923	0	-0.63417					0	-0.61817	0	-0.29854	0	0.72417	0	0	0				0	-0.58525	0	0
001	2018-04-18t2004	1524099980.7	larva	3.9984	-42.0037	-241.9999	144.9078	31.9465	2994.8298	9584.9431	58768.3538	0	-0.52534	0	-0.85664	0	-0.84402					0	-0.83457	0	-0.66385	0	0.1822	0	0	0				0	-0.76896	0	0
001	2018-04-19t0004	1524114381.46	larva	7.9986	-38.0035	-237.9997	144.9078	31.9465	2994.8298	9584.9431	58768.3538	0	-0.84063	0	-1.0939	0	-1.0635					0	-1.0473	0	-0.97342	0	-0.35261	0	0	0				0	-0.96456	0	0
001	2018-04-19t0404	1524128781.45	larva	11.9986	-34.0035	-233.9997	145.3114	30.945	3004.7879	9607.9709	58493.4243	0	-1.0724	0	-1.3428	0	-1.2946					0	-1.2571	0	-1.244	0	-0.87753	0	0	0				0	-1.1745	0	0
001	2018-04-19t0804	1524143180.92	larva	15.9984	-30.0037	-229.9999	239.821	23.6807	4250.8098	13464.0217	65244.7811	795.662	-0.49097	519.305	0.9556	518.0162	1.0654	666.8887	-1.0056	634.5635	16005.3291	576.9984	0.31207	617.6936	-0.35303	1216730	-0.95152	173.908	117.062	116.5743	160.5248	158.3566	3852.5947	143.5087	0.95269	155.5295	274277
001	2018-04-19t1204	1524157595.68	larva	20.0025	-25.9996	-225.9958	317.3744	41.7259	9889.0607	31345.5824	269450.6192	1088.88	-0.46425	401.363	0.18083	388.7469	0.24216	855.7387	-0.91567	861.8679	45354.1523	507.2391	-0.087711	729.0176	-0.42153	2120800	-1.1341	203.246	98.7624	98.382	148.8678	146.8483	7889.9937	126.7354	0.54577	138.3527	521861
001	2018-04-19t1628	1524173429.97	larva	24.401	-21.6011	-221.5973	431.3889	41.5212	12763.5352	40323.8148	324300.928	3201.85	1.0258	590.589	0.98178	577.2632	1.0852	1623.2184	-0.13449	1461.729	112002.0703	672.4254	0.23678	1112.9006	-0.037373	4027820	-1.0055	326.701	125.796	125.3605	181.5706	177.1752	12528.3721	157.421	0.95814	171.7561	857928
001	2018-04-19t2004	1524186380.97	larva	27.9985	-18.0036	-217.9998	431.5244	50.4111	16452.0121	52148.9654	534896.118	997.665	-0.93626	427.382	-0.10121	417.9696	0.02369	790.7128	-1.25	775.7765	69582.7266	527.7611	-0.39224	691.6792	-0.95875	3723360	-1.5474	188.288	103.491	102.5433	153.5713	151.83	13514.2754	133.3562	0.37298	146.1173	901615
001	2018-04-20t0004	1524200781.83	larva	31.9987	-14.0034	-213.9996	627.2241	43.9564	22266.1722	70184.6341	667144.7083	5333.47	2.0914	618.861	0.81342	607.0787	0.97852	1590.7479	-0.39498	1424.8983	189299	687.6187	-0.053036	1162.3903	-0.40566	7315550	-0.78616	239.872	128.246	127.7883	182.6235	180.4782	21732.2012	160.2959	0.77842	173.757	1515990
001	2018-04-20t0412	1524215632.55	larva	36.1239	-9.8782	-209.8744	746.1557	54.1153	31819.7796	100479.9729	1124520.7518	4043.42	0.88576	711.984	1.216	619.528	0.89332	3271.6562	1.5725	3198.5654	549638.25	1358.5786	2.0327	2937.1337	2.1972	11955600	0.29462	266.829	136.962	136.2497	191.6306	188.9516	32193.9492	168.351	0.81927	182.5509	2299870
001	2018-04-20t0804	1524229585.66	larva	39.9998	-6.0023	-205.9985	718.2771	52.6967	29340.1132	92501.8203	1007689.5065	5689.45	1.7768	650.304	0.63726	607.1523	0.65228	3677.5137	2.0039	3876.9309	570014.625	710.6381	-0.35446	1913.3105	0.33602	10075800	-0.81017	400.491	132.669	132.122	190.0824	186.7137	29462.7695	166.0139	0.62822	181.309	2055570
001	2018-04-20t1204	1524243995.68	larva	44.0025	-1.9996	-201.9958	837.781	64.1886	45404.3684	143372.1811	2036961.4047	5635.2	1.6334	599.325	0.17447	578.2591	0.3617	2209.4629	0.066152	1734.0405	525852.1875	684.3155	-0.53301	1172.8418	-0.93738	14240000	0.11426	438.11	130.232	129.3655	185.4309	182.0515	44132.5625	162.2826	0.44673	176.3843	3094320
001	2018-04-20t1604	1524258392.51	adult	48.0017	1.9996	-197.9966	980.7808	66.7383	51471.8325	162191.9726	2267276.8096	4082.84	0.52562	581.657	-0.041947	528.858	-0.12696	2763.2861	0.73114	2688.5332	746087.25	747.2439	-0.34098	2332.8344	0.8722	15689000	0.15368	286.854	102.566	100.8734	167.4658	165.0788	45215.7617	141.6159	-0.33463	157.7796	2766510
001	2018-04-20t2004	1524272788.68	adult	52.0006	5.9985	-193.9977	882.4132	65.5701	45535.7967	143562.6457	1968382.5557	1245.1	-1.4388	576.405	-0.13387	579.1875	0.32781	746.3545	-1.9905	726.6135	178378.7188	674.2876	-0.65371	713.348	-1.8495	13753000	-0.86187	262.701	121.39	120.5388	182.5015	179.4845	43617.8594	156.4923	0.1236	172.4205	2896380
001	2018-04-21t0004	1524287182.26	adult	55.9988	9.9967	-189.9995	1167.8693	78.7728	76992.6191	243063.185	4177016.5133	2187.67	-0.81232	449.006	-1.5342	414.6173	-1.5312	1640.8806	-0.84624	1618.2243	659634	619.5219	-0.91292	1437.5098	-0.62685	18017300	0.14592	303.215	88.4768	87.3406	146.091	140.6143	58728.5938	118.635	-1.661	134.1788	3550310
001	2018-04-21t0404	1524301581.98	adult	59.9987	13.9966	-185.9996	1057.9861	66.18	59176.6581	186460.2594	2767832.5326	2720.17	-0.42182	626.254	0.45614	582.6776	0.42721	2181.2129	-0.0098321	2132.119	676176	853.5304	0.28571	1909.4165	0.30322	19387600	0.26664	232.417	127.782	126.8494	186.0454	183.7199	57674.0625	161.936	0.26509	177.6673	3955870
001	2018-04-21t0804	1524315984.62	adult	63.9995	17.9974	-181.9988	774.3789	79.0088	50173.189	159193.6882	2678062.9901	1744.06	-1.1266	545.871	-0.53188	510.7528	-0.52861	1498.703	-0.99066	1472.4361	392660.1875	810.7034	0.18515	1386.4699	-0.64691	14291500	-1.5849	382.086	114.631	113.5745	172.9387	168.2273	45309.9297	147.9231	-0.59384	163.228	3001160
001	2018-04-21t1228	1524331800.93	adult	68.3929	22.3908	-177.6054	1014.9076	70.6029	60107.4779	189523.043	2980137.0959	4213.7	0.93641	649.033	0.96268	623.9126	1.1111	2093.8303	0.17859	1970.3748	657462.6875	733.0658	-0.18999	1598.5152	-0.050647	20376400	0.07684	415.045	140.791	139.6802	206.9156	202.238	64971.5078	177.2353	0.99812	195.0977	4420150
001	2018-04-21t1604	1524344782.68	adult	71.9989	25.9968	-173.9994	1214.3777	81.4724	73818.653	232763.3588	3809733.0087	3776.4	0.73082	495.172	-1.3045	470.3689	-1.2248	1798.558	-0.22341	1701.3565	694243.375	588.6102	-1.3175	1387.39	-0.44398	19075000	-0.48067	550.904	94.4111	93.0376	158.8539	153.3115	61317.6016	129.5805	-2.0319	146.5517	3636900
001	2018-04-21t2004	1524359182.86	adult	75.999	29.9969	-169.9993	1062.4959	72.2135	64074.7494	201922.6388	3230486.3231	4755.16	1.9038	625.819	0.77348	599.2596	0.79488	2124.5432	0.74529	1954.4253	711722	725.1416	-0.056104	1621.7296	0.44535	20943700	-0.032495	369.083	132.747	131.6772	196.6718	192.6166	65885.0625	169.1261	0.25394	186.3699	4442520
001	2018-04-22t0012	1524374039.34	adult	80.1258	34.1237	-165.8725	680.8255	86.2689	39474.0565	127290.614	1907777.304	1121.8	-1.6862	547.162	-0.4665	545.5214	-0.073901	827.7609	-2.3285	806.277	171346.5	635.2883	-1.0015	709.8736	-2.4778	11310900	-3.1906	256.041	129.318	128.2469	187.1257	184.4917	38735.0117	163.4088	-0.26814	178.4452	2673270
001	2018-04-22t0404	1524387982.51	adult	83.9989	37.9968	-161.9994	1232.829	80.4501	76935.6305	242639.2345	3978810.133	2853.15	0.33781	558.554	-0.25342	555.2878	0.084124	1446.0597	-0.56421	1360.0089	581316	697.6343	-0.21841	1143.9072	-0.79881	22429800	0.26701	404.799	124.359	121.7937	214.9018	210.4505	86390.5234	172.9023	0.1493	200.3331	4993890
001	2018-04-22t0804	1524402383.07	adult	87.999	41.9969	-157.9993	1062.6294	93.8339	69153.6542	218379.9896	3809600.089	2593.47	0.16897	519.856	-0.89533	499.0506	-0.87295	1531.9498	-0.14247	1432.3882	553033.875	655.4507	-0.75792	1229.66	-0.26575	18746000	-0.98852	291.544	106.59	103.9381	200.4115	196.9959	72348.5625	152.9559	-1.2399	184.0379	3843640
001	2018-04-22t1204	1524416781.71	adult	91.9987	45.9966	-153.9996	1069.2292	79.0034	67490.6909	212862.0315	3544415.8723	1069.93	-1.698	570.499	0.0061756	564.3579	0.24418	898.2167	-1.9453	889.4995	317070.5	666.0466	-0.60865	809.3653	-1.9689	20096400	-0.5917	379.363	135.967	134.122	218.8889	214.9346	77267.7656	177.2423	0.050732	204.4203	4789560
001	2018-04-22t1604	1524431182.1	adult	95.9988	49.9967	-149.9995	1121.8105	95.8054	75178.1725	237124.0471	4373304.5035	2643.65	0.50763	497.129	-1.2714	477.8664	-1.2642	1361.1449	-0.33113	1299.563	533568.8125	651.9789	-0.82437	1036.2952	-0.77635	19470500	-0.83424	473.266	118.236	115.4774	219.2076	211.3704	85929.3906	168.1206	-0.66307	197.3772	4630810
001	2018-04-22t2004	1524445582.31	adult	99.9988	53.9967	-145.9995	1101.5035	76.9626	73302.3843	231459.2992	3988777.7395	1501.54	-0.99144	607.344	0.73611	593.5254	0.78513	1204.4725	-0.69813	1187.9565	460108.5312	721.999	0.28164	1071.4015	-0.42935	23198100	0.42164	406.213	146.802	143.3992	280.5329	270.8424	107163.5781	195.3932	0.74067	238.547	5607260
001	2018-04-23t0004	1524459981.8	adult	103.9987	57.9966	-141.9996	1059.2205	94.2041	80821.0161	256002.6196	5108707.3093	1632.95	-0.71656	507.14	-1.0603	495.376	-0.96079	1137.4384	-0.78246	1117.0138	478861.5625	643.2624	-0.97715	958.7788	-0.84654	21307000	-0.2292	436.373	116.612	111.1047	275.4259	257.2326	115954.3125	174.6224	-0.60984	231.8196	4899340
001	2018-04-23t0404	1524474382.52	adult	107.9989	61.9968	-137.9994	1136.1494	93.6459	80587.8717	254703.7918	4764091.6588	1719.27	-0.49095	500.181	-1.1696	478.5352	-1.2646	1054.9014	-0.94063	1002.1526	443058.5938	670.4008	-0.52646	876.8521	-1.145	20987100	-0.33739	554.728	118.694	113.0651	287.3761	265.8522	120697.9531	180.0246	-0.46569	229.6096	4980290
001	2018-04-23t0828	1524490219.29	adult	112.398	66.3959	-133.6003	1074.7392	86.0801	74201.1442	234094.005	4273331.2764	1953.44	0.002981	520.268	-0.76542	497.5907	-0.90689	1380.2739	0.48506	1366.3123	534166	700.9219	0.00026074	1119.0688	0.43607	20104700	-0.63786	372.174	123.984	118.8397	287.687	280.2209	111334.8672	190.8897	-0.052152	257.7391	4791120
001	2018-04-23t1204	1524503186.36	adult	116	69.9979	-129.9983	1008.3978	87.9452	69810.3492	221438.3733	3944222.9006	923.003	-1.6409	525.026	-0.64864	524.3619	-0.39595	800.2437	-1.7251	790.0362	291288.6875	684.4442	-0.26666	756.9397	-1.6094	19083700	-0.98625	370.938	131.968	125.3413	299.44	295.7813	108996.1719	208.0209	0.69913	273.258	4796790
001	2018-04-23t1604	1524517589.8	adult	120.0009	73.9988	-125.9974	1190.137	74.8296	74748.5748	235900.8992	3872926.1829	1192.01	-1.1178	578.587	0.41305	584.1508	0.7492	922.2806	-1.123	893.8864	359689.4375	732.385	0.56676	834.8547	-1.013	22556800	0.23244	671.107	143.886	138.2977	374.6112	370.7644	146098.3594	216.506	0.9575	343.9877	5609560
001	2018-04-23t2012	1524532449.41	adult	124.1286	78.1265	-121.8697	639.6564	85.7276	40237.2178	128804.0687	2136472.2783	1676.79	-0.14734	573.892	0.36066	559.434	0.30798	1146.8267	0.029011	1115.8922	241980.4375	698.4255	-0.003298	994.1895	0.19962	12062600	-3.3817	391.869	138.943	135.4363	267.3545	259.4819	56411.7891	188.5743	-0.60129	239.7196	2920440
001	2018-04-24t0004	1524546383.01	adult	127.999	81.9969	-117.9993	1013.5947	71.6764	61401.0598	193792.6423	3051915.7142	1423.69	-0.54281	593.235	0.77308	591.6297	0.94837	994.2299	-0.5788	957.5803	319147.7812	728.564	0.52609	865.673	-0.58952	19015000	-0.96138	385.239	141.712	136.4588	266.1508	259.8412	85434.4219	202.2746	-0.070174	241.275	4542280
001	2018-04-24t0404	1524560781.94	adult	131.9987	85.9966	-113.9996	1185.4908	76.1247	71690.0555	225895.7456	3642817.8086	1205.21	-0.9049	583.848	0.62642	573.1191	0.62364	955.87	-0.68491	934.7197	358451.25	716.9091	0.33804	864.2611	-0.51154	21850500	0.012738	541.217	150.858	144.1914	341.9124	334.3478	128217.1719	216.2138	0.44019	297.8402	5645850
001	2018-04-24t0804	1524575181.9	adult	135.9987	89.9966	-109.9996	1205.3055	73.4723	70885.1478	223138.0125	3569227.5002	1182.47	-0.8893	571.1	0.41208	565.2812	0.50305	888.7004	-0.96668	868.4084	329707.8438	676.4543	-0.34476	809.6958	-0.85046	21143800	-0.21101	347.894	141.576	137.764	267.206	263.1682	99133.4375	191.9614	-0.81151	238.0137	5241570
001	2018-04-24t1204	1524589596.21	adult	140.0027	94.0006	-105.9956	1113.3159	77.7632	67814.4998	213983.0693	3444213.1322	1026.8	-1.1582	522.844	-0.51633	513.0248	-0.48661	840.0667	-1.1731	835.4774	298223.6875	685.4886	-0.17416	807.8771	-0.78671	18516000	-1.0482	675.986	143.468	135.4171	406.3131	402.8603	144241.1562	204.677	-0.36083	374.4089	5080770
001	2018-04-24t1604	1524603989.37	adult	144.0008	97.9987	-101.9975	1106.2896	71.8949	69879.6202	220488.6533	3618546.0754	894.784	-1.398	539.89	-0.14118	536.5771	0.0014219	773.6178	-1.517	765.1588	282370.5	645.2868	-0.85252	732.5614	-1.3693	19682200	-0.65214	419.987	144.459	139.7154	284.0901	277.3871	103692.875	201.8949	-0.60384	255.4274	5266410
001	2018-04-24t2004	1524618382.05	adult	147.9988	101.9967	-97.9995	1048.6771	76.5939	65973.0677	208132.7425	3483411.7205	857.808	-1.4412	543.747	-0.028964	541.2838	0.12269	737.1197	-1.7153	730.7377	254306.2969	635.521	-1.0061	697.4263	-1.6537	18713600	-0.93647	368.686	147.961	143.281	282.3923	276.2535	97425.3594	205.7732	-0.55343	257.8502	5092240
001	2018-04-25t0004	1524632781.85	adult	151.9987	105.9966	-93.9996	1087.7602	74.099	67734.7003	213465.4587	3554787.8132	1157.77	-0.68337	576.194	0.66792	575.2037	0.82645	860.2242	-0.83498	842.7233	304519.375	690.6743	-0.039361	786.6124	-0.74344	20365000	-0.40393	381.614	156.07	150.5107	293.7044	287.2811	103971.375	227.6188	0.24264	272.3056	5516160
001	2018-04-25t0428	1524648610.54	adult	156.3956	110.3935	-89.6027	1111.4878	74.1304	66775.1146	210383.3961	3373534.4156	1424.22	0.041532	551.266	0.19843	541.4841	0.19222	905.6413	-0.41735	865.8217	316068.8125	667.6837	-0.40645	799.9143	-0.53629	19215500	-0.72558	446.837	149.922	143.3366	316.1371	307.7469	110331.8359	217.4259	-0.3111	279.307	5225840
001	2018-04-25t0804	1524661582.42	adult	159.9989	113.9968	-85.9994	1080.4014	69.2109	58814.427	185294.5478	2700776.6265	1561.82	0.44645	595.654	1.1232	590.2789	1.1821	923.4089	-0.21611	876.6962	284409.9375	720.5087	0.49658	831.3873	-0.15645	18330000	-0.95214	405.42	160.625	154.1544	310.9518	305.3073	95773.1406	230.5816	0.103	281.4298	4942900
001	2018-04-25t1204	1524675986.81	adult	164.0001	117.998	-81.9982	1188.0963	100.853	77326.3395	244507.839	4177580.1084	1081.26	-0.7655	517.522	-0.39511	514.6445	-0.2542	839.4017	-0.83297	819.5074	338278.9062	673.7898	-0.23249	781.6914	-0.63558	20856200	-0.19138	513.108	148.942	142.2415	347.0162	330.8042	139847.5312	224.6667	-0.25346	297.3462	6002370
001	2018-04-25t1623	1524691484.71	adult	168.3051	122.3029	-77.6933	1087.5473	70.773	62836.2294	197951.4036	3090478.216	1287.79	-0.22397	538.916	0.066061	528.882	0.063214	866.5638	-0.60373	830.7117	285099.5	665.0557	-0.32218	779.7577	-0.62432	17696900	-1.0009	485.416	154.058	144.472	348.3005	334.6417	114590.875	237.4058	0.067336	303.0679	5058940
001	2018-04-27t1256	1524851867.18	adult	212.8557	166.8536	-33.1426	1449.1015	89.5689	88966.6255	282258.9442	5073192.9466	1120.77	-0.3264	500.95	-0.29674	490.9283	-0.29193	822.1884	-0.59489	799.5092	382317.5938	641.9461	-0.39767	748.8712	-0.59232	23272600	0.65547	662.31	148.584	137.738	391.9477	371.8652	182255.6875	238.3185	-1.0757	332.1992	6902750
001	2018-04-27t1942	1524876249.95	adult	219.6287	173.6266	-26.3696	1149.6581	73.314	60745.972	191995.0421	2696666.2823	943.016	-0.71677	519.187	0.10652	501.1906	-0.044725	863.7863	-0.18472	860.3408	274684.0312	745.8046	1.1437	833.41	0.32253	16522100	-0.77093	588.283	185.658	159.4561	509.8272	504.3499	162634.875	389.132	2.6705	484.5262	5908180
001	2018-04-27t2141	1524883380.94	adult	221.6096	175.6075	-24.3887	1084.8498	87.5059	72772.9458	229842.5918	4105891.8431	1221.24	-0.025879	542.16	0.56213	518.9128	0.30561	1022.6678	1.1827	1012.5751	388613.7812	785.9612	1.7315	960.1516	1.634	20550600	0.12202	797.082	186.291	159.7531	578.7362	567.6263	219919.75	402.945	2.9481	526.6159	7061350
001	2018-04-28t0004	1524891979.25	adult	223.998	177.9959	-22.0003	1042.3585	92.7374	75442.5161	238485.4915	4594385.5934	1187.33	-0.094399	515.892	0.078942	495.3376	-0.12065	987.2799	0.90703	975.3032	388001	749.0693	1.2091	917.123	1.2144	20250800	0.076027	690.133	183.545	155.8204	563.6633	555.2156	221519.6875	396.7943	2.7033	522.2095	7204860
001	2018-04-28t0404	1524906379.96	adult	227.9982	181.9961	-18.0001	1113.5234	91.3235	74575.3395	235003.4548	4321149.0756	1247.24	0.074895	507.538	-0.048677	482.8835	-0.32478	1021.7919	1.245	1013.2973	397477.0625	733.542	1.0029	939.0029	1.473	19722400	-0.0054245	744.236	184.301	155.513	589.1199	576.8368	229167.6562	401.2854	2.6713	538.3305	7161740
001	2018-04-28t0804	1524920780.43	adult	231.9983	185.9962	-14	1181.7711	100.1739	74702.262	235962.1956	4212371.8975	1315.78	0.2652	523.427	0.28906	495.7407	-0.049778	1098.3185	1.9494	1088.8312	428344.1875	791.6033	1.8495	1020.189	2.3432	20390600	0.16878	748.827	190.042	160.951	612.3834	603.818	238217.125	425.622	3.1221	564.86	7403280
001	2018-04-28t1204	1524935180.57	adult	235.9983	189.9962	-10	1059.3681	84.8874	66385.6225	209629.2724	3578685.0128	1301.87	0.25461	531.627	0.48025	500.0696	0.064223	1115.9174	2.15	1104.9235	387223.3438	817.0637	2.2259	1036.7162	2.5516	18408600	-0.21807	769.013	198.619	167.9057	632.0807	623.5519	219332	449.2706	3.5413	589.0168	6877580
001	2018-04-28t1604	1524949580.66	adult	239.9984	193.9963	-5.9999	1034.0814	87.9314	67571.1282	213030.8219	3784185.1213	1428.7	0.58759	532.418	0.52945	501.363	0.12087	1159.0382	2.5757	1146.0861	409140.5	812.0761	2.1679	1070.62	2.9415	18757100	-0.11099	807.236	205.774	174.5027	668.4358	652.9123	235957.8438	465.7587	3.7789	612.2432	7249420
001	2018-04-28t2004	1524963980.8	adult	243.9984	197.9963	-1.9999	928.203	90.6911	61060.0968	192998.7155	3374282.6001	1365.68	0.45672	534.604	0.60602	502.7871	0.18025	1183.6066	2.8428	1173.3423	377570.5	831.6055	2.4569	1106.1261	3.351	17006800	-0.44247	840.785	217.661	185.7429	698.4014	686.887	222790.0312	488.758	4.1587	640.1047	6924240
001	2018-04-29t0004	1524978380.03	dead	247.9982	201.9961	1.9999	409.6909	77.7303	22855.4895	73396.2865	1129754.7819	1041.63	-0.31334	490.248	-0.22048	461.877	-0.57087	916.6877	0.53576	908.7794	110002.5234	783.3419	1.7895	883.352	1.0726	5869740	-2.7186	692.441	211.206	176.8615	626.8306	618.1494	75219.6719	499.9746	4.2591	597.4435	2528770
002	2018-04-18t1604	1524085599.43	larva	0	-42.0014	-249.9985	145.3089	29.3615	2850.4103	9098.7398	52642.3137	0	0.11474	0	-0.62923	0	-0.63417					0	-0.61817	0	-0.29854	0	0.72417	0	0	0				0	-0.58525	0	0
002	2018-04-18t2004	1524099993.52	larva	3.9984	-38.003	-246.0001	145.2848	29.7441	2888.9063	9225.4127	54062.0018	0	-0.52534	0	-0.85664	0	-0.84402					0	-0.83457	0	-0.66385	0	0.1822	0	0	0				0	-0.76896	0	0
002	2018-04-19t0004	1524114394.21	larva	7.9985	-34.0028	-241.9999	145.3101	29.466	2861.745	9135.8636	53050.1958	0	-0.84063	0	-1.0939	0	-1.0635					0	-1.0473	0	-0.97341	0	-0.35261	0	0	0				0	-0.96455	0	0
002	2018-04-19t0404	1524128794.28	larva	11.9986	-30.0028	-237.9999	145.2999	29.5946	2872.3192	9170.9808	53463.3053	0	-1.0724	0	-1.3428	0	-1.2946					0	-1.2571	0	-1.244	0	-0.87753	0	0	0				0	-1.1745	0	0
002	2018-04-19t0804	1524143193.7	larva	15.9984	-26.003	-234.0001	112.6667	25.217	2046.6766	6576.8892	33369.4782	584.703	-0.6955	483.573	0.77933	484.2243	0.89544	565.7912	-1.1266	562.2105	6789.4941	536.3989	0.18699	557.4717	-0.46353	547404	-1.1929	162.615	114.134	114.1377	154.023	154.3952	1848.2764	138.7545	0.87466	148.6444	129199
002	2018-04-19t1204	1524157609.09	larva	20.0027	-21.9987	-229.9958	314.4342	27.3798	6633.9208	20919.8848	124581.1313	698.744	-0.80913	541.712	0.90456	540.944	1.0436	642.8433	-1.1708	638.892	23785.2012	602.0186	0.20892	629.4016	-0.5974	1956120	-1.1928	184.239	123.783	123.3184	169.5863	167.9728	6274.6948	150.822	0.96412	163.5502	446980
002	2018-04-19t1628	1524173442.99	larva	24.401	-17.6004	-225.5975	357.607	37.8725	10676.979	33738.2885	275746.6006	733.675	-0.98877	552.633	0.77548	551.688	0.94303	656.9084	-1.2977	649.3354	38100.6914	613.803	0.049631	641.5819	-0.84111	3160510	-1.3101	398.941	128.257	127.7312	181.1333	174.8276	10505.7285	155.1526	0.91592	168.7104	733500
002	2018-04-19t2004	1524186393.76	larva	27.9984	-14.0029	-222	530.4426	57.7069	18885.0113	60282.5587	563768.7992	6196.68	3.0874	613.594	0.95944	594.8679	1.0562	2267.4783	0.53914	1753.7957	229015.3125	688.5762	0.13043	1313.278	0.076718	6155580	-0.70317	288.77	130.894	130.4356	184.2731	181.1771	18611.5801	161.7606	0.93632	176.4316	1313130
002	2018-04-20t0004	1524200795.21	larva	31.9988	-10.0025	-217.9996	418.7646	47.789	15738.0988	50787.8996	517045.56	818.172	-1.2325	635.356	0.91297	635.1448	1.1525	768.5758	-1.4007	765.125	64560.3672	718.0964	0.048148	752.5325	-1.0733	5302680	-1.4759	252.1	132.877	132.3213	185.3259	182.6739	15567.374	163.7555	0.85285	176.5802	1108990
002	2018-04-20t0412	1524215645.97	larva	36.124	-5.8773	-213.8744	742.132	77.359	40462.3211	127912.8339	1890447.8142	3687.81	0.63557	535.5	0.072943	444.0848	-0.2769	3081.7241	1.3373	3055.7618	653325.5	1168.7017	1.3873	2666.5769	1.7657	11350400	0.089926	248.339	107.605	106.6335	165.4344	162.676	35072.1016	142.3992	0.20043	156.9806	2280800
002	2018-04-20t0804	1524229599.26	larva	40	-2.0014	-209.9985	780.7975	56.4499	34192.6853	107782.5095	1276903.4963	5697.92	1.7825	587.33	0.19185	569.9236	0.37992	2140.731	0.075426	1478.9421	385331.5938	656.8755	-0.54208	1128.5006	-0.89232	10571900	-0.64463	203.173	117.284	116.5648	170.3747	168.1173	30667.4453	149.6267	0.18384	163.3114	2111110
002	2018-04-20t1204	1524244009.38	adult	44.0028	2.0014	-205.9957	993.9943	66.7531	50838.8823	160201.1527	2200982.883	4200.2	0.6681	627.83	0.39684	554.4166	0.16853	3015.0745	1.0919	2894.2603	805024.875	1002.0573	0.63523	2511.9704	1.1923	16735400	0.93415	293.462	109.285	108.6756	165.8086	162.7301	44270.9062	141.2271	-0.20024	156.5123	2913100
002	2018-04-20t1604	1524258406.11	adult	48.0019	6.0005	-201.9966	1039.186	60.9898	52870.4591	166815.0534	2215782.0777	3794.78	0.33123	619.046	0.28326	566.6547	0.21621	2795.791	0.77351	2727.507	777229.875	895.316	0.23902	2274.6434	0.77728	17164900	0.63206	227.965	116.888	116.3367	175.5783	173.1935	48810.7734	152.0683	0.032532	167.4491	3241060
002	2018-04-20t2004	1524272802.23	adult	52.0008	9.9994	-197.9977	932.393	71.3048	52690.5333	166139.4764	2515812.5662	4225.31	0.59768	603.313	0.12809	548.962	0.019035	2863.2456	0.84884	2799.636	790255.8125	824.3869	-0.018854	2187.5108	0.645	16626700	0.058538	330.297	123.457	122.8548	179.212	175.5685	49462.5039	155.3893	0.079308	169.9472	3402350
002	2018-04-21t0004	1524287195.58	adult	55.9989	13.9976	-193.9995	1037.4054	72.1711	62698.2945	197757.7127	3119294.8017	2838.72	-0.35663	639.167	0.53257	596.56	0.54939	2208.1099	-0.057261	2181.5226	724260	835.2773	0.089845	1849.2185	0.10671	20931400	1.0691	361.337	135.082	134.3623	191.7348	189.1902	62889.0156	168.7331	0.61985	183.3293	4423650
002	2018-04-21t0404	1524301595.32	adult	59.9989	17.9975	-189.9996	998.7364	74.7769	64331.5483	203193.4673	3423354.3931	4502.13	0.8734	533.887	-0.65839	497.0951	-0.65611	2407.7339	0.3283	2265.7261	808998.625	628.7659	-0.8885	1820.0604	0.13239	17910800	-0.19682	341.184	97.2418	96.4114	152.4359	148.066	51218.4727	128.1253	-1.4614	142.8102	3262270
002	2018-04-21t0804	1524315997.89	adult	63.9996	21.9982	-185.9989	1142.5807	78.3027	66967.0045	211039.2492	3347515.4967	4763.8	1.1883	591.739	0.077377	554.3294	0.072878	2388.0378	0.46527	2198.1438	838201.25	698.283	-0.49129	1774.6597	0.16691	20719700	0.41844	272.963	114.156	112.2369	189.2237	185.3647	66417.5312	151.1174	-0.41439	175.0906	3997170
002	2018-04-21t1228	1524331814.24	adult	68.393	26.3916	-181.6055	1082.7366	71.1091	64994.362	204904.8139	3279164.4991	2851.61	-0.19199	615.816	0.48039	584.8824	0.53106	2087.1558	0.16626	2004.7145	709633	752.2054	-0.052141	1741.1042	0.2888	20893400	0.23744	234.169	124.698	124.142	189.7001	187.5202	64498.0312	163.9873	0.20148	180.9056	4230740
002	2018-04-21t1604	1524344796.07	adult	71.9991	29.9977	-177.9994	1081.1128	74.9389	67706.2843	213640.3047	3489729.6587	2472.95	-0.43564	631.055	0.7811	602.3907	0.82278	1764.6035	-0.29371	1701.577	624669.625	789.4211	0.38108	1507.0171	-0.12233	22293900	0.52083	332.383	136.772	136.2608	193.1359	190.3801	68370.1094	170.5097	0.48586	185.2378	4831870
002	2018-04-21t2004	1524359196.12	adult	75.9991	33.9977	-173.9994	1122.8189	79.1581	68047.4059	214509.8514	3460536.5768	4446.75	1.6006	609.902	0.51815	583.3719	0.54023	2235.3096	1.0064	2107.9996	795770.25	690.2767	-0.40844	1643.913	0.51419	21664300	0.19319	346.394	136.814	135.8659	210.9488	204.8007	75097.7656	171.7827	0.4185	192.1905	4859750
002	2018-04-22t0012	1524374052.71	adult	80.1259	38.1246	-169.8726	1052.7897	73.6867	62954.3468	198454.38	3160547.6252	1564.4	-1.2074	616.993	0.68911	601.5602	0.84662	1209.448	-1.3325	1178.0861	397908.4062	733.3376	0.14853	1044.3657	-1.2887	20283700	-0.34632	336.506	143.816	140.7005	263.6946	260.0529	86755.5391	189.0872	1.3187	243.9352	4727940
002	2018-04-22t0404	1524387995.89	adult	83.999	41.9977	-165.9994	1117.4562	73.6504	69676.3411	219895.5143	3575602.1001	1724.63	-0.98154	576.438	0.048932	560.6273	0.17348	1371.3822	-0.77375	1358.7117	499183.125	689.4066	-0.32407	1163.2311	-0.72284	20961600	-0.20553	307.821	120.328	119.2053	209.9204	202.6448	76411.0156	162.1576	-0.5099	188.2115	4375620
002	2018-04-22t0804	1524402396.55	adult	87.9992	45.9978	-161.9993	1061.3912	68.8576	61454.1655	193729.5481	2956463.0748	1569.23	-1.1077	599.046	0.46911	584.0565	0.57387	1265.205	-0.93661	1239.0807	407396	750.852	0.55399	1116.9246	-0.74583	19242500	-0.82585	319.362	137.219	133.9901	231.9644	228.1348	74692.5234	186.8375	0.81555	217.5863	4407760
002	2018-04-22t1204	1524416795.03	adult	91.9988	49.9974	-157.9997	1128.3466	84.5451	69159.282	217855.0847	3626265.0652	2233.69	-0.16938	618.561	0.84886	601.3835	0.88428	1409.7627	-0.34174	1360.1055	508924.3438	736.7528	0.42254	1168.4519	-0.33706	22330700	0.15311	460.744	142.719	139.3353	307.1169	290.0628	110869.1875	188.1202	0.7007	254.1192	5152290
002	2018-04-22t1604	1524431195.47	adult	95.9989	53.9975	-153.9996	960.8312	79.0032	60106.5067	189559.6262	3206289.1825	2866.51	0.81431	593.422	0.44509	572.6122	0.39807	1651.1254	0.62249	1584.5065	518453.375	689.6407	-0.24742	1368.6264	0.82416	18605000	-1.1271	349.328	126.49	124.7413	220.5006	206.0388	69237.2031	167.509	-0.69894	191.5825	3965730
002	2018-04-22t2004	1524445595.53	adult	99.9989	57.9976	-149.9995	1107.1593	75.4999	69179.0261	218077.8733	3611880.3432	2087.9	-0.1489	601.2	0.62487	578.9993	0.52671	1433.2794	0.087657	1388.2742	517413.875	753.6799	0.78537	1218.5935	0.31888	21694900	-0.092931	368.08	146.241	143.2657	259.4285	249.409	93653.7031	194.0219	0.66203	228.8116	5277250
002	2018-04-23t0004	1524459995.24	adult	103.9988	61.9975	-145.9996	1030.9166	90.5039	72019.7976	227654.2481	4180094.7238	2462.73	0.52651	512.241	-0.96659	495.9643	-0.95018	1410.6372	0.1948	1332.1847	528988.9375	644.0317	-0.96458	1091.674	-0.13652	19206500	-0.95457	454.139	119.335	116.3932	267.6524	253.2913	100369.6406	173.8004	-0.65584	219.3189	4474460
002	2018-04-23t0404	1524474395.83	adult	107.999	65.9976	-141.9995	620.2309	80.5825	32328.4983	102624.0906	1531128.0659	1755.09	-0.43502	559.034	-0.072337	545.3811	-0.043231	1369.3748	0.23223	1351.3828	232793.7031	667.3609	-0.57711	1154.884	0.41164	9480660	-4.3346	276.052	123.763	121.906	200.3656	197.1656	34062.1445	166.4102	-1.2093	188.7728	2098900
002	2018-04-23t0828	1524490232.66	adult	112.3981	70.3968	-137.6003	1132.7417	86.9136	74830.4842	236534.7319	4106338.7571	1449.56	-0.8212	520.642	-0.75835	508.182	-0.71084	1060.1627	-0.77282	1042.7877	413463.4688	666.7211	-0.57794	875.22	-1.0015	20304500	-0.56822	569.552	136.087	128.5577	338.5063	327.9409	132017.4688	210.0714	0.96831	294.1676	5307270
002	2018-04-23t1204	1524503199.92	adult	116.0001	73.9988	-133.9983	828.2109	81.0236	55191.6183	174882.315	3052941.6664	933.633	-1.6229	589.536	0.58279	587.2332	0.77869	811.9177	-1.6769	802.2993	233832.2812	709.0855	0.15315	773.3394	-1.5082	16959800	-1.7267	320.629	144.257	139.648	269.547	265.6499	77629.5469	201.1739	0.34279	249.5733	4149990
002	2018-04-23t1604	1524517603.63	adult	120.0012	77.9998	-129.9973	987.0955	87.3591	62208.2272	196711.0098	3385353.7542	760.114	-1.8861	482.925	-1.4303	476.1231	-1.2873	674.3151	-2.213	668.5496	219152.4219	610.0042	-1.5304	654.5091	-2.1868	15674300	-2.1598	359.855	112.898	108.4505	226.4543	220.3483	73597.6562	167.555	-1.5245	201.7628	3664340
002	2018-04-23t2012	1524532462.93	adult	124.1287	82.1274	-125.8697	1154.7283	80.5983	75946.0644	239377.5091	4156379.1553	1235.99	-0.96836	517.555	-0.73479	509.8544	-0.6348	987.4315	-0.72134	979.6378	391022.875	664.6974	-0.58384	868.9623	-0.6651	20489500	-0.47388	377.321	130.861	124.711	276.6371	268.2984	109548.3125	197.0929	-0.1813	246.1325	5180650
002	2018-04-24t0004	1524546396.75	adult	127.9993	85.9979	-121.9992	1151.7517	83.7466	76228.6077	240588.5913	4160361.5636	1898.6	0.37433	584.688	0.60563	589.9798	0.91678	1278.8138	0.84749	1215.7965	508967.9062	794.7121	1.6663	1068.2236	0.87978	23233100	0.47467	585.599	146.979	134.8751	421.5113	410.8476	167761.4844	248.6389	2.1536	357.5688	5840340
002	2018-04-24t0404	1524560795.56	adult	131.9989	89.9976	-117.9995	1158.3174	75.9298	74983.6023	236596.4	3988762.5799	1381.58	-0.55335	577.441	0.49998	567.7811	0.52074	1051.2156	-0.18373	1031.8584	411025.2812	726.9893	0.51178	919.6361	-0.09191	22573300	0.25448	445.679	143.019	136.2675	314.3432	309.2458	122908.2031	212.6401	0.27341	286.316	5590880
002	2018-04-24t0804	1524575195.47	adult	135.9989	93.9975	-113.9996	1262.1529	84.5537	82270.092	260698.4228	4448754.6831	1926.23	0.64336	605.142	1.0888	591.1502	1.0051	1222.3864	0.87203	1156.087	524403.75	765.1693	1.1845	1018.6488	0.80861	25956300	1.3709	502.553	152.38	145.2507	347.8424	335.4131	149224.3906	221.3173	0.5244	305.1336	6536030
002	2018-04-24t1204	1524589610.23	adult	140.003	98.0016	-109.9955	1099.6181	78.8033	70234.6082	221599.891	3708738.993	1615.14	0.098227	586.669	0.76188	578.0732	0.7842	1051.8875	0.055559	998.7675	386042.6875	742.846	0.8148	916.2878	0.119	21497900	-0.084561	479.333	145.27	140.0744	355.2902	346.3287	130391.5156	215.4043	0.11594	307.8642	5323270
002	2018-04-24t1604	1524604002.91	adult	144.001	101.9996	-105.9975	672.8059	73.5045	36772.9052	116224.5371	1749499.1913	1045.53	-1.0635	638.397	1.846	631.2106	1.8624	890.5211	-0.79964	875.2235	171870.5625	767.976	1.2632	835.5503	-0.45969	12286600	-3.0028	341.158	153.013	148.5648	283.8635	280.9492	54785.6484	209.7556	-0.2622	259.8414	2944900
002	2018-04-24t2004	1524618395.62	adult	147.9989	105.9976	-101.9995	1019.5129	77.3806	57541.6816	181665.2024	2885373.3505	1182.45	-0.6909	587.207	0.85401	575.8168	0.80611	969.3616	-0.19848	955.4246	291777.8438	753.4885	1.0279	881.7241	0.076545	17668500	-1.2632	516.464	152.067	143.2951	342.3052	327.6654	103033.8594	231.1229	0.52501	299.7791	4575530
002	2018-04-25t0004	1524632795.42	adult	151.9989	109.9975	-97.9996	1195.3835	79.1166	76223.7045	240264.312	4071821.7243	1660.46	0.52566	589.355	0.93646	576.0092	0.84245	1088.3334	0.7564	1041.1414	433156.6875	734.8669	0.71944	959.1318	0.97278	23429800	0.53602	556.089	152.53	144.7525	380.4064	368.0123	151401.7344	225.1396	0.13951	326.0543	6063830
002	2018-04-25t0428	1524648624.17	adult	156.3958	114.3944	-93.6027	1237.5067	78.8189	76599.9171	241248.3145	3990646.5178	1247.81	-0.39912	608.635	1.3646	603.1666	1.4142	996.8448	0.26186	983.2497	398737.9375	761.5919	1.1802	910.4483	0.61188	24327700	0.80029	596.445	155.898	147.4874	394.8748	385.1009	157949.9062	232.2134	0.28602	339.8768	6231380
002	2018-04-25t0804	1524661595.91	adult	159.999	117.9977	-89.9994	1083.3406	79.769	68094.5499	214568.9884	3628249.052	1604.88	0.55672	608.49	1.3812	599.5606	1.3642	1105.4885	1.1907	1080.9685	393553.9062	795.6023	1.7362	989.8881	1.5112	21623300	0.004357	557.31	166.845	156.6719	425.5419	413.6209	151492.9062	261.1016	1.3009	358.5741	5928990
002	2018-04-25t1204	1524676000.66	adult	164.0003	121.999	-85.9981	1081.0302	78.9307	65701.9634	206925.3035	3530815.6369	1347.61	-0.074811	603.769	1.2965	593.2555	1.2576	1045.3296	0.74307	1028.0549	358548.0312	743.1052	0.86731	934.9744	0.94006	20705000	-0.23354	581.207	160.166	150.321	406.4174	391.2628	139401.1875	245.43	0.53114	341.4396	5492560
002	2018-04-25t1623	1524691498.25	adult	168.3052	126.3039	-81.6932	821.1736	88.4016	52620.2825	167851.2017	2797912.2564	1241.86	-0.34348	582.148	0.89697	570.5592	0.85141	938.1198	-0.065329	920.6019	257982.9375	723.6307	0.57771	858.048	0.14859	15981100	-1.4586	526.265	154.205	148.4721	366.3811	352.7093	100754.7969	219.4028	-0.58951	316.7158	4233240
002	2018-04-27t1256	1524851880.39	adult	212.8558	170.8545	-37.1426	128.7122	31.8267	2484.1288	8003.9121	45366.7917	0	-3.0895	0	-9.8722	0	-9.5487					0	-9.7481	0	-8.2158	0	-4.501	0	0	0				0	-7.4236	0	0
002	2018-04-27t1942	1524876263.51	adult	219.6289	177.6276	-30.3696	1257.255	85.8878	81733.1931	257448.5811	4482819.5357	1424.67	0.45894	554.823	0.78801	547.6906	0.83277	1017.1378	1.1142	989.7833	433300.6875	731.3816	0.93512	906.7632	1.0716	23632200	0.77759	901.089	164.386	149.7685	496.0981	469.7233	211337.7812	274.8084	-0.26421	402.0693	7001840
002	2018-04-27t2141	1524883394.4	adult	221.6097	179.6084	-28.3887	766.8023	63.0791	37608.6234	119355.9049	1533031.7892	928.063	-0.74059	556.476	0.83603	548.4833	0.86394	835.3575	-0.40885	829.7701	165400.7812	684.7506	0.271	788.7489	-0.11817	10983700	-1.9521	531.525	184.782	176.3659	412.3171	403.8079	81638.7812	278.6399	-0.21175	368.7297	3647220
002	2018-04-28t0004	1524891992.59	adult	223.9981	181.9967	-26.0004	960.2625	86.9695	56163.2481	177309.1567	2811051.0219	993.468	-0.56658	552.687	0.78343	543.5283	0.78998	839.8584	-0.35036	832.5097	246918.375	684.7148	0.28261	790.8874	-0.077763	16225800	-0.79205	552.92	177.826	165.2664	430.3218	422.1513	126514.6172	271.6437	-0.44186	381.8774	5220620
002	2018-04-28t0404	1524906393.35	adult	227.9983	185.997	-22.0002	1007.8615	74.0574	56650.7959	179457.3295	2669149.9537	1108.25	-0.26356	544.838	0.6666	536.0065	0.6807	894.599	0.1534	868.9143	265695.9062	675.4297	0.16957	814.1984	0.19243	16144600	-0.77083	683.043	182.491	168.9206	482.4684	459.8109	143293.1094	279.268	-0.33916	406.7825	5407570
002	2018-04-28t0804	1524920793.78	adult	231.9984	189.9971	-18	703.8729	87.6237	37431.9799	121948.1269	1828688.5418	1238.05	0.075772	526.177	0.34189	513.2621	0.2825	963.8146	0.78801	941.1512	189871.4688	696.5247	0.49132	856.1042	0.65519	10352000	-1.9632	781.818	182.924	165.4212	554.2638	529.7585	109189.9688	308.5442	0.28428	454.0306	3598850
002	2018-04-28t1204	1524935193.96	adult	235.9985	193.9971	-14	1306.4356	82.0451	78383.4229	246931.0104	3974280.4045	1182.98	-0.035466	546.363	0.76401	537.2155	0.7702	931.8522	0.55111	910.6574	382059.4062	710.8913	0.71486	841.9262	0.54193	22361000	0.61582	732.283	175.428	161.0863	478.3167	451.7384	196109.8281	289.6882	-0.26069	390.3095	7179750
002	2018-04-28t1604	1524949593.88	adult	239.9985	197.9971	-10	808.7912	85.4116	47641.3089	152599.1947	2390063.5178	1021.45	-0.40725	509.897	0.094693	504.2028	0.17497	814.345	-0.4364	800.4539	203586.25	634.405	-0.35157	750.609	-0.37033	12701000	-1.3811	536.636	157.828	151.6698	367.1184	350.3978	91779.6016	225.1409	-1.8582	310.0197	3931350
002	2018-04-28t2004	1524963994.1	adult	243.9985	201.9972	-5.9999	821.9406	82.69	52553.2104	167166.4563	2776506.8508	1223.99	0.11026	549.309	0.89068	539.5057	0.88156	969.4495	0.96047	945.1721	266598.625	717.7117	0.84752	881.5161	1.0188	15073600	-0.84573	714.967	180.72	162.947	506.4201	487.5924	139265.5312	304.865	-0.078996	425.6	4959150
002	2018-04-29t0004	1524978393.4	adult	247.9983	205.997	-2.0001	1356.9671	81.5229	88884.4502	279860.786	4893391.583	1238.69	0.16874	532.079	0.59168	526.0849	0.65882	876.1371	0.17728	841.6593	406527.5938	689.0255	0.46121	792.3266	0.12417	24652300	1.1801	850.074	174.26	160.073	455.032	417.3035	211134.875	291.4181	-0.46978	377.4184	8073810
002	2018-04-29t0404	1524992794.39	dead	251.9986	209.9972	2.0001	1383.7233	82.3775	90310.8537	284314.2903	4966693.0621	1093.75	-0.16354	529.286	0.57215	525.69	0.68507	849.9714	-0.018029	824.2155	400336.5312	683.7436	0.40604	779.6237	0.022958	24914000	1.2628	769.236	175.73	162.2612	442.7116	412.7463	208517.1875	290.8321	-0.56137	373.1137	8271770
003	2018-04-18t1604	1524085612.28	larva	0	-50.0015	-166.1531	145.3104	30.6063	2965.1414	9478.2595	57033.3212	0	0.11474	0	-0.62923	0	-0.63417					0	-0.61817	0	-0.29854	0	0.72417	0	0	0				0	-0.58525	0	0
003	2018-04-18t2004	1524100006.42	larva	3.9984	-46.0032	-162.1547	136.9267	30.8436	2815.7921	9022.9115	54577.1712	0	-0.52534	0	-0.85664	0	-0.84402					0	-0.83457	0	-0.66385	0	0.1822	0	0	0				0	-0.76896	0	0
003	2018-04-19t0004	1524114406.9	larva	7.9985	-42.003	-158.1545	139.7159	30.4983	2848.4651	9116.1967	54655.5344	0	-0.84062	0	-1.0939	0	-1.0635					0	-1.0473	0	-0.97341	0	-0.3526	0	0	0				0	-0.96455	0	0
003	2018-04-19t0404	1524128807.07	larva	11.9986	-38.003	-154.1545	139.7159	30.4983	2848.4651	9116.1967	54655.5344	0	-1.0724	0	-1.3428	0	-1.2946					0	-1.2571	0	-1.244	0	-0.87753	0	0	0				0	-1.1745	0	0
003	2018-04-19t0804	1524143206.53	larva	15.9984	-34.0031	-150.1546	131.6135	20.8373	1806.9415	5737.4533	23698.3532	532.821	-0.7458	440.834	0.56849	439.8237	0.67211	521.7343	-1.1794	521.1216	5739.0767	492.4045	0.051457	515.0421	-0.54139	450532	-1.2278	153.548	102.459	102.0713	145.0719	145.0749	1595.7906	127.4514	0.68914	137.7194	104713
003	2018-04-19t1204	1524157622.58	larva	20.0029	-29.9987	-146.1502	274.7693	37.3799	8263.1606	26228.2105	215244.0558	609.537	-0.88799	470.438	0.53701	468.0999	0.66003	578.0258	-1.2485	576.3893	26011.1582	538.2278	0.0092626	563.9758	-0.7129	2075570	-1.1502	162.409	95.5939	95.203	139.3867	136.6829	6272.4038	121.0432	0.44689	132.5592	421760
003	2018-04-19t1628	1524173455.95	larva	24.401	-25.6005	-141.752	384.8904	37.0259	11291.5456	35685.8179	281214.1895	1625.76	-0.26064	510.606	0.54706	507.4292	0.69693	911.7234	-0.99099	931.6517	55615.125	571.9362	-0.084028	617.7308	-0.88179	3078960	-1.3387	181.912	115.141	114.6424	162.1938	160.9691	9893.8223	142.3886	0.67837	153.8527	694301
003	2018-04-19t2004	1524186406.59	larva	27.9984	-22.0031	-138.1546	280.8468	29.3712	6118.5413	19408.7459	112301.5136	690.385	-1.1741	563.609	0.67473	563.3912	0.87251	662.5443	-1.4052	660.9749	22526.5059	631.4269	-0.055312	654.3145	-1.021	1871180	-2.1904	178.391	124.306	123.9929	170.2295	169.3511	5787.8042	153.3446	0.76941	164.9901	412698
003	2018-04-20t0004	1524200808.59	larva	31.999	-18.0026	-134.1541	332.5794	44.0766	8670.6762	27477.5502	206890.7095	716.045	-1.3077	546.754	0.37819	548.5004	0.61545	658.9915	-1.5348	653.8577	30972.6016	616.3691	-0.28961	644.3843	-1.2495	2552790	-2.4183	334.544	112.149	111.9024	162.7047	158.5558	7647.123	139.6902	0.33508	153.3492	523624
003	2018-04-20t0412	1524215659.26	larva	36.1242	-13.8774	-130.0289	611.2778	51.1512	24942.1578	78724.2631	858230.6063	2192.66	-0.41631	540.379	0.10454	536.7779	0.34136	978.7571	-1.2673	935.4734	129195.9375	618.8265	-0.48171	670.1873	-1.4183	7114080	-1.3428	335.727	111.589	110.9113	164.3036	159.9469	21688.0781	141.8159	0.18652	154.7787	1469070
003	2018-04-20t0804	1524229612.91	larva	40.0002	-10.0014	-126.1529	793.409	60.4929	39149.1319	123507.6971	1638916.2586	2312.66	-0.50661	560.201	-4.2628e-05	488.6549	-0.21462	1956.4402	-0.15584	1938.0291	403026.6875	1266.7544	1.5861	1827.093	0.20105	11506500	-0.33275	197.748	115.221	114.8322	165.2167	163.4558	34034.6484	146.0014	0.085526	159.0303	2366640
003	2018-04-20t1204	1524244023.23	larva	44.003	-5.9985	-122.15	799.6935	54.8219	35173.8961	110811.5226	1311824.3937	6070.96	1.9265	594.583	0.13745	554.0707	0.16571	3303.74	1.4595	3180.8496	614495.625	639.5076	-0.69777	1991.0334	0.36381	11015800	-0.9452	283.267	129.189	128.5022	181.4031	178.4882	33740.9844	159.745	0.36874	173.7733	2393480
003	2018-04-20t1604	1524258419.64	larva	48.002	-1.9995	-118.151	768.0582	63.3308	38841.214	123416.8691	1621533.6145	809.457	-1.6833	550.981	-0.30878	559.4556	0.15084	737.0054	-1.9103	733.2987	150349.0938	678.0078	-0.61219	717.4582	-1.7627	11225100	-1.2933	210.475	110.702	109.7108	172.7636	170.6651	35243.7812	148.9645	-0.076507	164.7243	2255340
003	2018-04-20t2004	1524272815.9	adult	52.001	1.9995	-114.152	969.5552	69.2426	54962.0946	173381.244	2577861.7252	2712.42	-0.43612	488.75	-0.98724	436.1221	-1.1337	2128.9978	-0.13598	2107.5288	613151.375	856.6429	0.11758	1792.4819	-0.023441	14047700	-0.76752	224.429	102.855	101.5291	159.0177	156.1868	45797.0859	135.3015	-0.72722	151.02	2956270
003	2018-04-21t0004	1524287208.92	adult	55.9991	5.9975	-110.154	1034.4073	62.7159	54722.8031	172443.5607	2403557.6452	4275.37	0.64893	493.704	-1.0484	446.4272	-1.1675	2650.1086	0.55753	2599.0984	760581.1875	613.0072	-0.9432	2036.7367	0.44082	14157500	-1.0769	210.638	94.0184	93.1849	144.8628	142.3674	41575.6172	122.6123	-1.4799	136.7873	2696070
003	2018-04-21t0404	1524301608.59	adult	59.999	9.9974	-106.1541	896.7225	66.1705	46742.6277	147468.9153	2037198.2475	823.634	-1.8003	542.794	-0.55092	552.6371	0.046952	722.2547	-2.1876	717.2709	177674.6562	663.0595	-0.70934	703.5549	-2.0023	13306600	-1.6417	455.843	111.707	111.2498	173.2593	168.3836	42621.7891	147.9936	-0.44685	162.6808	2738500
003	2018-04-21t0804	1524316011.36	adult	63.9997	13.9982	-102.1533	1118.1812	68.2686	60650.1361	191227.5822	2757150.3745	2693.39	-0.39886	535.114	-0.67476	500.9344	-0.66414	1948.6311	-0.25407	1920.5591	619664.6875	716.2917	-0.38293	1626.5704	-0.14354	16995700	-0.74216	248.003	108.115	107.0553	168.1123	164.6524	53459.7188	141.823	-0.93656	157.7582	3433840
003	2018-04-21t1228	1524331827.59	adult	68.3931	18.3916	-97.7599	342.1508	92.9294	16576.7268	54348.7483	921046.3664	643.581	-2.0212	447.64	-1.9615	446.1309	-1.531	593.8572	-2.5935	586.5002	51665.5742	541.4061	-1.5703	576.6663	-2.4832	3867160	-5.0518	225.403	112.299	111.4761	180.4274	175.707	15697.1797	150.885	-0.5864	169.5389	970152
003	2018-04-21t1604	1524344809.47	adult	71.9992	21.9977	-94.1538	1050.6753	66.1218	55384.1545	174472.0018	2442411.5386	2666.55	-0.26238	617.805	0.57774	584.677	0.54805	1960.569	0.1121	1915.5511	568565	747.5892	0.027245	1677.0399	0.33484	17915100	-0.84156	305.18	129.541	128.5307	190.674	188.0137	55295.4609	164.4047	0.1103	180.8415	3756430
003	2018-04-21t2004	1524359209.55	adult	75.9992	25.9977	-90.1538	1063.5485	66.8883	59458.2298	187372.098	2754057.5658	2146.77	-0.66056	554.165	-0.37594	521.9067	-0.44496	1686.4227	-0.28734	1657.9861	526163.875	695.6137	-0.35451	1441.8977	-0.11261	17236200	-1.1936	219.545	124.13	123.001	183.1289	180.9785	57136.2109	157.5585	-0.46262	174.2458	3860820
003	2018-04-22t0012	1524374066.17	adult	80.1261	30.1246	-86.027	895.3848	69.385	44615.9698	140560.7479	1960425.7315	3392.72	0.77041	648.997	1.2187	614.0706	1.0521	2165.2698	1.1614	2045.4768	506673.125	754.4731	0.39645	1794.0298	1.3763	15178100	-1.9648	510.49	132.539	131.0367	212.2456	204.877	49665.4727	169.4753	0.10674	191.2209	3099700
003	2018-04-22t0404	1524388009.45	adult	83.9992	33.9977	-82.1538	975.8843	84.4122	58065.3784	183211.6181	2987989.6567	2027.94	-0.62694	551.739	-0.36864	536.8366	-0.22464	1385.0143	-0.73549	1345.5574	421044.3438	677.0597	-0.48263	1141.8458	-0.8069	16738600	-1.5647	380.048	115.917	114.8239	204.9599	200.1994	62307.8242	153.7691	-1.0245	182.4322	3516680
003	2018-04-22t0804	1524402410.05	adult	87.9994	37.9979	-78.1537	998.0274	71.7385	56759.4343	179020.476	2689416.5683	1961.83	-0.61835	648.613	1.3231	628.4673	1.3298	1518.3994	-0.1828	1492.569	450964.625	773.1455	0.86056	1305.0498	0.055318	19254700	-0.82185	360.664	136.74	134.8581	208.5329	205.454	61934.2773	177.034	0.22082	197.6652	4059270
003	2018-04-22t1204	1524416808.35	adult	91.9989	41.9974	-74.1541	972.0885	87.1687	57792.0082	182482.4153	2920630.5482	1825.08	-0.7061	549.821	-0.35638	533.925	-0.28194	1424.7195	-0.29485	1408.5064	430265.2812	654.6131	-0.7754	1210.7524	-0.14482	16598500	-1.7577	500.936	120.506	118.6439	198.0579	193.5564	59813.4844	162.1205	-0.85283	183.9812	3637970
003	2018-04-22t1604	1524431208.99	adult	95.9991	45.9976	-70.154	1135.6807	68.6397	63785.6009	200998.5428	2972072.2214	3017.77	1.0225	604.965	0.65085	588.5746	0.67812	1741.2694	0.91894	1642.8472	581584	744.7646	0.59705	1442.809	1.1814	20178000	-0.59486	284.664	131.547	128.5166	224.7809	221.1408	75076.8281	181.9829	0.14976	210.7832	4387620
003	2018-04-22t2004	1524445608.99	adult	99.9991	49.9976	-66.154	1019.9896	74.7719	61183.6523	193013.22	3038035.5473	1332.8	-1.2339	555.473	-0.20302	538.035	-0.20207	1129.5726	-0.95534	1116.3448	361463.25	737.2073	0.52346	1029.8216	-0.64071	17751800	-1.4427	358.477	135.505	131.2509	252.8473	246.7189	80911.1484	193.6156	0.63873	232.5004	4330470
003	2018-04-23t0004	1524460008.83	adult	103.999	53.9975	-62.154	996.9035	74.9891	58917.7062	185821.823	2909470.8378	2016.37	-0.14216	552.22	-0.23183	543.9847	-0.084241	1235.6013	-0.43131	1205.8403	380565.2188	664.7349	-0.62633	934.8089	-0.97459	17006200	-1.7144	305.211	124.582	121.4821	216.7135	212.6388	66747.7734	172.2689	-0.74155	201.9543	3836630
003	2018-04-23t0404	1524474409.33	adult	107.9992	57.9977	-58.1539	1128.5003	71.4562	64874.4803	204389.2152	3099860.461	1586.9	-0.69763	584.811	0.40824	566.8782	0.34954	1205.1587	-0.38022	1167.6318	409753.9375	721.7848	0.32971	1036.1901	-0.25289	19840900	-0.73557	512.57	142.863	136.1381	273.8904	267.6025	93122.7344	210.734	1.2115	253.5642	4846900
003	2018-04-23t0828	1524490246.16	adult	112.3983	62.3968	-53.7547	1134.4841	70.9206	67325.49	212192.6488	3317491.6723	1537.2	-0.67784	572.642	0.22469	558.2802	0.21653	1139.7474	-0.46008	1108.5471	401191.0938	702.751	0.031185	965.0245	-0.47206	20135800	-0.62702	358.999	138.963	133.6721	279.9141	274.5593	98529.7656	201.7245	0.52424	256.2985	4886360
003	2018-04-23t1204	1524503213.69	adult	116.0004	65.9989	-50.1527	1057.8842	73.0673	68140.9726	215142.0495	3603436.5981	1415.34	-0.80327	607.02	0.91655	606.1016	1.1312	1048.5604	-0.70012	1028.2769	373287.5312	734.2659	0.58214	889.0207	-0.79484	21571700	-0.11885	370.359	140.521	137.012	262.6249	256.4435	93494.4531	197.4867	0.15089	240.3849	4993710
003	2018-04-23t1604	1524517617.55	adult	120.0015	69.9999	-46.1516	916.7321	73.1071	54949.1681	173250.431	2793742.8911	862.272	-1.7043	574.808	0.34023	571.577	0.51216	761.6733	-1.829	751.0078	219361.9062	672.0764	-0.46673	729.2824	-1.7001	16501600	-1.8723	559.601	137.168	133.6866	262.3182	255.3005	75547.6328	195.0463	-0.13059	238.2547	3937810
003	2018-04-23t2012	1524532476.6	adult	124.129	74.1275	-42.0241	921.6187	96.9457	58900.5763	186755.4573	3180099.3814	1622.18	-0.24905	594.707	0.7654	585.2728	0.79932	1161.7906	0.099467	1131.8106	357831.5312	742.0648	0.74784	988.7278	0.16192	18274800	-1.2381	325.12	140.435	133.7079	279.3181	275.7823	86029.9844	210.4044	0.47499	259.9665	4315440
003	2018-04-24t0004	1524546410.52	adult	127.9995	77.998	-38.1535	211.825	42.8466	6586.2842	21104.704	179780.7662	846.174	-1.6581	616.301	1.225	620.8427	1.5078	788.1586	-1.6116	783.1208	28373.709	719.6219	0.37195	766.2192	-1.311	2168760	-6.6967	287.008	134.451	127.5474	255.5633	253.4378	9200.2793	206.1908	0.11764	242.0015	473134
003	2018-04-24t0404	1524560809.16	adult	131.9991	81.9976	-34.1539	1117.5511	71.0103	59995.374	189100.6897	2740784.8877	1745.82	0.17266	605.75	1.0586	588.3486	0.91722	1183.2556	0.51034	1142.7738	372725.5	784.3256	1.5	1031.6023	0.75657	19026000	-0.93192	471.168	148.102	138.9121	352.914	344.4351	111167.8984	228.9012	1.0323	320.3799	4651730
003	2018-04-24t0804	1524575209.11	adult	135.9991	85.9976	-30.1539	1170.0097	73.0652	66849.6754	210583.9546	3207489.3535	1380.5	-0.48122	600.273	0.99203	587.587	0.93593	1057.0807	-0.038849	1035.4839	369978.25	764.3804	1.1709	957.5991	0.32389	20975400	-0.26636	593.471	150.524	137.7073	414.1964	402.3836	144968.7188	255.417	2.0762	365.1607	5259770
003	2018-04-24t1204	1524589624.45	adult	140.0034	90.0019	-26.1497	1178.578	71.06	68137.7688	214716.3398	3276214.3788	1154.93	-0.88455	570.028	0.42862	559.2032	0.41555	943.9678	-0.57041	928.4826	336996.5	708.3346	0.21975	879.0188	-0.19235	20304400	-0.47026	534.016	144.013	135.3567	368.7338	358.4792	131637.9531	219.2413	0.28647	324.2593	5129750
003	2018-04-24t1604	1524604016.6	adult	144.0012	93.9997	-22.1519	1098.4178	73.5041	62346.9508	196433.7949	2986912.7902	1732.11	0.4598	618.536	1.4453	607.8348	1.4027	1140.767	0.736	1101.3314	373030.8125	768.0243	1.264	1001.2699	1.004	20166800	-0.49811	599.551	152.387	143.2209	413.137	404.3528	135095.7969	228.5881	0.5563	360.6803	4968440
003	2018-04-24t2004	1524618409.35	adult	147.9992	97.9977	-18.1539	872.9722	76.5881	47906.6778	151359.3723	2301118.3634	981.564	-1.1552	614.619	1.4109	609.7899	1.4784	845.0541	-1.0104	831.9625	212108.5938	731.6456	0.65127	797.9493	-0.70993	15412800	-1.9684	375.233	150.588	144.0649	293.025	287.8341	73549.2812	217.1331	-0.070158	269.0412	3776310
003	2018-04-25t0004	1524632809.13	adult	151.9991	101.9976	-14.1539	1066.1245	76.5977	62120.1508	195831.3443	3068442.9543	1509.17	0.16179	618.05	1.522	602.3575	1.3659	1112.2808	0.92347	1082.0939	361491.25	801.5787	1.8649	1013.6996	1.5156	20059400	-0.49766	594.728	155.223	143.2892	435.4101	420.0237	141508.2812	253.3939	1.3147	385.0067	5037920
003	2018-04-25t0428	1524648637.9	adult	156.396	106.3945	-9.757	1073.1431	82.3183	74745.0046	236059.1693	4288838.0344	1067.2	-0.85027	582.462	0.83256	573.2715	0.82194	885.25	-0.5692	868.8579	344362.25	766.6843	1.2662	838.0212	-0.14045	22654900	0.301	416.579	141.406	135.9694	305.8638	295.3113	118981.0234	219.4705	-0.22855	270.9711	5500000
003	2018-04-25t0804	1524661609.57	adult	159.9992	109.9977	-6.1538	1096.8554	85.5364	75485.17	238407.7687	4339870.4148	1056.64	-0.84723	572.544	0.65876	569.3184	0.77068	880.5381	-0.54735	863.9736	346051.5	751.1101	1.0017	827.6955	-0.19529	22497000	0.25811	439.249	144.064	138.8213	307.3893	291.6931	120804	221.5513	-0.25146	270.3051	5660730
003	2018-04-25t1204	1524676014.53	adult	164.0006	113.9991	-2.1524	1001.9724	80.3284	61923.9083	195634.6211	3215074.2745	1063.01	-0.81282	591.154	1.0491	586.4312	1.1263	914.7301	-0.25645	904.3143	296372.5625	775.7751	1.3857	856.5591	0.13401	19103700	-0.68008	498.446	151.27	145.8407	333.8571	326.5551	108169.6953	236.1425	0.18018	293.0398	4888440
003	2018-04-25t1623	1524691511.99	dead	168.3055	118.3039	2.1524	980.7452	88.313	59265.9031	187979.3317	3110604.5943	1007.39	-0.95357	585.014	0.95205	591.5812	1.249	853.3088	-0.70346	841.2948	264525.7188	748.2234	0.95553	810.0488	-0.32527	18107900	-0.89127	406.305	153.274	149.7982	298.7198	291.9044	92603.1484	225.2698	-0.37546	267.3194	4744290
004	2018-04-18t1604	1524085625.26	larva	0	-46.0027	-158.1978	145.3083	31.7967	3059.8528	9792.2858	60717.6374	0	0.11474	0	-0.62923	0	-0.63417					0	-0.61817	0	-0.29854	0	0.72417	0	0	0				0	-0.58525	0	0
004	2018-04-18t2004	1524100019.32	larva	3.9983	-42.0044	-154.1995	147.7232	33.2636	3147.6318	10080.3862	63213.2817	0	-0.52534	0	-0.85664	0	-0.84402					0	-0.83457	0	-0.66385	0	0.1822	0	0	0				0	-0.76896	0	0
004	2018-04-19t0004	1524114419.75	larva	7.9985	-38.0043	-150.1993	147.7218	33.4444	3147.9706	10084.9352	63562.4156	0	-0.84062	0	-1.0939	0	-1.0635					0	-1.0473	0	-0.97341	0	-0.3526	0	0	0				0	-0.96455	0	0
004	2018-04-19t0404	1524128819.98	larva	11.9985	-34.0042	-146.1993	148.0952	31.1446	3063.245	9792.6414	59860.1404	0	-1.0724	0	-1.3428	0	-1.2946					0	-1.2571	0	-1.244	0	-0.87753	0	0	0				0	-1.1745	0	0
004	2018-04-19t0804	1524143219.31	larva	15.9983	-30.0044	-142.1995	318.247	45.5885	11467.1002	36484.5007	352971.3735	881.981	-0.40727	371.447	0.2262	361.8569	0.27994	776.638	-0.87422	773.2024	47374.918	468.6997	-0.021571	726.8281	-0.15278	2261740	-0.5747	159.652	96.3136	95.8516	141.577	140.1011	8636.1963	123.3219	0.62137	134.684	586454
004	2018-04-19t1204	1524157636	larva	20.003	-25.9997	-138.1948	449.0415	38.3509	14472.3271	45708.7194	394719.8465	1226.66	-0.34248	421.518	0.28474	407.8939	0.34297	1074.8625	-0.6531	1069.5416	83839.2812	496.7504	-0.12056	982.5296	0.025966	3248640	-0.73249	179.929	105.549	104.9793	153.0162	150.9345	11935.2607	133.9942	0.67183	145.8496	813462
004	2018-04-19t1628	1524173468.91	larva	24.401	-21.6017	-133.7968	602.4593	50.3992	27027.6593	85732.2757	990704.2132	2313.61	0.3008	548.681	0.754	473.534	0.50845	1971.6381	0.28493	1951.9161	281944.25	1209.6872	1.952	1814.1849	1.1585	7811580	0.32326	211.118	118.407	117.9282	166.8225	164.7838	23855.6211	147.4494	0.77255	160.4687	1685760
004	2018-04-19t2004	1524186419.41	larva	27.9984	-18.0043	-130.1994	462.3616	51.286	19420.9161	61535.1919	681521.9221	2042.02	-0.12799	421.183	-0.13652	386.9455	-0.15739	1711.2825	-0.13469	1698.5829	176262.0938	571.8228	-0.24903	1481.3465	0.35669	4312070	-1.3431	601.656	100.524	100.0144	152.5699	147.1564	15714.6992	127.6023	0.25887	141.3636	1029170
004	2018-04-20t0004	1524200821.83	larva	31.999	-14.0037	-126.1988	668.2262	45.3471	24528.7445	77340.5735	752419.4102	4122.37	1.1998	614.357	0.78622	567.5482	0.7335	2757.6675	1.0325	2638.6643	358496.7812	727.2405	0.078497	2094.8668	1.1132	7982340	-0.55771	210.604	127.464	127.3092	180.1155	177.9936	23415.0195	158.9991	0.75051	173.5691	1656140
004	2018-04-20t0412	1524215672.65	larva	36.1243	-9.8784	-122.0735	586.4576	45.8512	22565.8233	71208.5239	731996.2419	5241.8	1.7288	560.698	0.23613	545.7303	0.40107	1843.5731	-0.19617	1707.0949	221228.7812	643.3761	-0.39827	1097.0212	-0.73753	6693610	-1.485	201.669	117.108	116.5523	169.7185	167.7716	20366.2188	148.7211	0.35117	162.2733	1398030
004	2018-04-20t0804	1524229626.56	larva	40.0004	-6.0024	-118.1974	886.9308	64.106	45765.7808	144509.7092	1957712.4783	2549.13	-0.34671	455.65	-0.73954	423.7365	-0.68955	1898.8937	-0.22806	1835.4119	455734.4688	563.3411	-0.86849	1519.9151	-0.27973	10924700	-0.52694	263.648	106.974	105.9208	162.9607	160.2351	39110.5586	141.067	-0.048291	155.1942	2564810
004	2018-04-20t1204	1524244037	larva	44.0033	-1.9995	-114.1945	965.9645	67.0261	53382.5871	168367.3978	2446494.8761	4874.02	1.1213	533.04	-0.34269	480.9755	-0.42651	3240.6875	1.3792	3132.1013	907392.5	701.6591	-0.46926	2573.5194	1.2902	14891000	0.32807	209.27	114.145	113.4366	176.2075	173.6238	49338.0977	151.9166	0.12819	168.0036	3188760
004	2018-04-20t1604	1524258433.13	adult	48.0022	1.9995	-110.1956	924.38	76.3125	56107.5512	177423.4347	2801454.1703	2285.5	-0.68724	508.809	-0.67561	499.6772	-0.39192	1716.0967	-0.63399	1703.6947	502816.3125	631.6122	-0.79393	1403.6615	-0.64341	14906100	-0.10016	203.227	108.388	106.7253	170.7556	168.7662	50031.4023	147.658	-0.1224	163.4303	3175330
004	2018-04-20t2004	1524272829.6	adult	52.0012	5.9985	-106.1966	1042.4388	68.5041	58874.4644	185579.221	2756485.8805	4939.8	1.0859	591.87	0.016691	537.7883	-0.095115	3005.8662	1.0401	2934.5383	925806.8125	702.4383	-0.53464	2408.1644	1.0184	18221900	0.56943	245.794	127.29	126.4112	184.0738	181.7562	56694.7305	159.9858	0.26385	175.0282	3918860
004	2018-04-21t0004	1524287222.36	adult	55.9992	9.9965	-102.1986	969.6574	71.1736	53611.6409	168967.0534	2492631.8612	4137.55	0.55246	507.226	-0.90141	482.287	-0.75739	2049.79	-0.27747	1914.2214	575991	602.4804	-0.99213	1393.0008	-0.70615	14240400	-1.0506	352.235	106.766	106.0541	162.7027	158.9238	45719.4531	138.5423	-0.75466	152.8844	2997460
004	2018-04-21t0404	1524301622.11	adult	59.9991	13.9964	-98.1987	1277.7175	70.1722	67470.6576	212737.6482	3147953.7185	2707.22	-0.43123	558.635	-0.35977	537.6154	-0.1432	1884.0646	-0.45338	1848.0103	666958.875	691.2647	-0.56199	1543.3774	-0.39661	19748900	0.38001	392.701	120.156	119.3238	184.8641	181.2705	65441.875	158.2589	0.077318	174.6042	4247750
004	2018-04-21t0804	1524316024.83	adult	63.9999	17.9972	-94.1979	1130.713	68.1303	65770.9161	207321.3927	3143301.7441	3117.43	-0.073783	546.669	-0.52128	506.7945	-0.58325	2125.0474	0.034744	2052.5458	731016.3125	671.2448	-0.65398	1761.1486	0.1386	18785200	-0.18446	304.839	120.121	119.4575	174.7375	171.3433	60109.6875	151.8481	-0.37335	166.7474	4127720
004	2018-04-21t1228	1524331841.01	adult	68.3933	22.3905	-89.8045	1165.9508	82.9245	72488.1592	228504.3092	3839846.7808	3308.28	0.18634	494.112	-1.2867	469.5324	-1.1832	2018.3269	0.039067	1941.5156	764945.875	605.134	-1.1114	1478.6792	-0.33591	18693700	-0.4459	299.24	100.171	97.4527	219.4989	215.4999	83190.0781	139.23	-1.2872	189.2216	3789750
004	2018-04-21t1604	1524344823.04	adult	71.9994	25.9967	-86.1984	1102.3105	76.2777	65377.8041	206807.4543	3319745.3813	3829.66	0.7785	547.123	-0.50711	541.761	-0.11755	1908.0139	0.0032815	1793.91	652540.75	675.8904	-0.57922	1467.7159	-0.22799	18678800	-0.60395	308.98	113.734	112.5349	194.2022	190.5978	66417.1484	160.5244	-0.1284	181.0226	3882860
004	2018-04-21t2004	1524359223.06	adult	75.9994	29.9967	-82.1984	1215.4267	103.5012	85707.1988	271503.6428	5097304.6555	2735.21	-0.082052	502.498	-1.2047	478.9851	-1.1329	1710.3596	-0.23092	1638.7897	764530.75	623.9583	-1.0786	1324.0741	-0.47819	22412900	0.42764	374.465	101.67	97.4819	249.9676	245.1302	111735.5156	146.3719	-1.1556	191.6594	4534800
004	2018-04-22t0012	1524374079.69	adult	80.1262	34.1235	-78.0716	1090.5608	69.7723	65123.1651	205491.4389	3193169.6854	2544.93	-0.14668	604.158	0.47671	578.6959	0.47104	1746.7848	0.069518	1679.9048	593906.8125	699.176	-0.25216	1452.8759	0.16356	20534700	-0.26676	387.433	135.916	134.7178	202.5027	198.1012	68850.9062	171.8466	0.25327	190.0673	4619660
004	2018-04-22t0404	1524388022.95	adult	83.9994	37.9966	-74.1984	1106.6421	86.3659	69762.0813	220081.0778	3733084.9037	3001.16	0.51086	535.177	-0.64864	521.1692	-0.48682	1669.9784	0.064145	1599.353	607872.125	659.0934	-0.71336	1315.4518	-0.12442	19479900	-0.68242	335.822	118.138	115.7067	227.4205	221.0545	82781.0781	164.7842	-0.34877	205.0384	4300100
004	2018-04-22t0804	1524402423.7	adult	87.9996	41.9968	-70.1982	1180.5173	80.8256	80741.7244	255040.3395	4589651.5299	2517.53	0.074328	500.359	-1.2313	480.0528	-1.1963	1644.6536	0.19309	1602.9011	692399.125	611.0388	-1.3687	1319.854	0.11837	21032600	-0.23934	516.558	100.733	99.1391	166.9107	162.5486	70269.3984	137.0137	-2.207	155.5361	4234290
004	2018-04-22t1204	1524416821.8	adult	91.999	45.9963	-66.1988	1163.7825	115.4511	85131.3712	269887.1385	5285305.3802	1809.19	-0.72697	502.433	-1.1872	481.7872	-1.1833	1244.0621	-0.86114	1190.8615	551119.5	641.2171	-0.97076	989.9252	-1.1483	22245200	0.12461	422.394	111.556	104.9186	294.8541	285.9758	130620.375	168.3573	-0.48018	234.4557	4939120
004	2018-04-22t1604	1524431222.46	adult	95.9992	49.9965	-62.1986	1100.9959	72.4121	64570.5931	203578.7102	3140053.092	2429.05	0.21234	606.452	0.67736	588.195	0.67146	1536.4735	0.24547	1489.5331	519328.0312	719.8093	0.21475	1279.5958	0.39541	20464100	-0.49806	391.776	132.616	128.695	312.4942	309.9359	105623.0469	177.5028	-0.11294	279.6248	4474980
004	2018-04-22t2004	1524445622.33	adult	99.9992	53.9965	-58.1986	1041.1352	88.6582	70772.257	223614.9149	4073871.7567	1545.79	-0.92785	511.186	-1.0048	500.2458	-0.87436	1209.7045	-0.68015	1203.1578	446380.9688	635.1948	-1.0986	993.3074	-0.82632	18841800	-1.0696	320.132	113.121	108.9254	237.1247	231.7609	87499.0078	169.5698	-0.74012	213.8069	4169530
004	2018-04-23t0004	1524460022.26	adult	103.9992	57.9964	-54.1986	1070.1366	70.2042	64823.5679	204531.3456	3216132.2993	2010.96	-0.15026	622.757	1.0645	604.879	1.0139	1372.4724	0.058302	1347.5276	465268.1562	745.4726	0.69278	1176.6738	0.31762	21077200	-0.30855	333.469	144.766	140.2896	262.0699	258.42	88841.6875	199.8035	0.79931	241.5857	4899620
004	2018-04-23t0404	1524474422.86	adult	107.9993	61.9966	-50.1985	1118.4422	73.9255	69659.5842	219669.1092	3582145.1846	2218.33	0.28831	552.316	-0.19758	536.0224	-0.21422	1310.551	0.012858	1254.0887	477040.5938	673.5812	-0.47347	1058.6492	-0.12714	20073400	-0.6548	319.803	129.33	124.9074	246.239	241.4782	89630.9922	185.5578	-0.1635	227.5038	4700360
004	2018-04-23t0828	1524490259.73	adult	112.3985	66.3957	-45.7993	1072.5251	73.4568	62867.6016	198146.1712	3129554.2829	1981.29	0.048548	661.179	1.8984	648.0482	1.8782	1253.7284	-0.012186	1189.4032	412476.625	837.7397	2.3133	1093.6983	0.28652	21733600	-0.070145	565.795	156.949	144.0067	420.4195	412.1167	138318	254.7256	3.3439	373.5234	5159070
004	2018-04-23t1204	1524503227.45	adult	116.0006	69.9979	-42.1972	1188.2307	100.7118	84934.0031	268418.8181	5231040.089	1081.42	-1.3714	455.534	-1.9752	443.7124	-1.9027	847.1013	-1.5317	834.5001	375265.875	593.0263	-1.8241	760.8255	-1.5854	20138700	-0.61844	331.234	118.856	112.6092	241.9401	236.7686	107179.4844	182.4535	-0.63148	221.302	5254500
004	2018-04-23t1604	1524517631.36	adult	120.0017	73.999	-38.1961	1105.751	93.9056	79437.4167	251002.4143	4764345.9051	1350.67	-0.83551	494.936	-1.1988	480.6066	-1.2028	980.9709	-0.86503	960.5833	406121.9688	679.6169	-0.33751	868.7714	-0.79218	20458700	-0.49683	361.694	126.083	118.7852	274.3001	268.9252	113560.2344	198.2154	0.030082	253.7469	5211770
004	2018-04-23t2012	1524532490.22	adult	124.1292	78.1264	-34.0687	1013.8514	74.753	59876.0669	188769.965	3012226.4976	1501.81	-0.47325	611.054	1.0833	599.3324	1.0667	1113.1356	-0.12957	1068.2411	348411.4375	748.341	0.85587	973.2645	0.055146	19113800	-0.94858	430.3	149.428	141.0662	321.7578	315.1428	100710.1719	226.6328	1.2751	292.4503	4674100
004	2018-04-24t0004	1524546424.24	adult	127.9997	81.997	-30.1981	1065.5362	73.3471	63076.682	198760.7738	3155256.5466	1687.7	-0.032942	636.496	1.6207	621.3884	1.5183	1192.2755	0.4138	1158.0046	393450.9062	808.6125	1.9059	1060.278	0.82216	20983400	-0.29124	569.994	151.59	142.0245	381.0495	368.6974	125746.3438	235.8284	1.5392	334.3684	4997450
004	2018-04-24t0404	1524560822.79	adult	131.9993	85.9966	-26.1985	1185.0284	72.6143	72167.0865	227431.557	3630170.2901	1157.21	-1.0006	635.664	1.649	628.2528	1.6865	987.2325	-0.52004	973.7033	372186.6562	783.909	1.4928	931.603	-0.0012148	23951800	0.71553	540.308	153.159	145.0542	362.9106	343.6634	136817.2812	230.779	1.1199	310.6031	5771020
004	2018-04-24t0804	1524575222.57	adult	135.9993	89.9965	-22.1986	1231.5912	99.8234	95195.3136	300546.8838	6117893.0439	1184.86	-0.88437	469.566	-1.6064	464.6934	-1.449	857.0364	-1.1412	835.8824	424233.0312	601.303	-1.6402	761.6822	-1.2317	23226600	0.47361	505.596	118.451	110.4233	320.3226	305.6059	158559.6875	193.524	-0.74042	269.8743	5859070
004	2018-04-24t1204	1524589638.76	adult	140.0037	94.001	-18.1941	1203.809	73.9992	72708.1353	228950.4933	3700177.726	1316.3	-0.53994	593.619	0.90108	584.5854	0.91143	1019.3954	-0.13289	989.3805	387370.25	737.6427	0.72509	914.4765	0.10389	22532000	0.24963	496.322	147.942	140.9562	343.7824	327.7619	130637.3281	214.7194	0.085478	289.5979	5615420
004	2018-04-24t1604	1524604030.15	adult	144.0014	97.9986	-14.1964	1457.8938	78.1378	87019.0503	273810.9529	4455423.1064	1599.44	0.16545	592.546	0.92105	583.0136	0.91459	1035.7854	0.091783	1001.0937	471282.375	751.5687	0.98027	926.7504	0.34585	26922900	1.6493	474.571	141.072	135.9171	321.9677	309.5819	146495.2812	211.0121	-0.2076	284.2091	6409740
004	2018-04-24t2004	1524618423.1	adult	147.9994	101.9967	-10.1984	1335.6254	73.0414	82739.1921	260492.2437	4263100.5871	1706.52	0.52034	596.564	1.0441	585.5573	0.99888	1061.0205	0.40019	1031.9301	458360.8438	732.1076	0.65924	926.382	0.49581	25741800	1.2608	552.077	145.298	139.6698	348.0975	334.4778	150378.1406	208.6119	-0.43268	286.9375	6269630
004	2018-04-25t0004	1524632822.86	adult	151.9993	105.9966	-6.1985	1287.7641	72.8628	79746.8884	251148.4968	4104719.1225	1455.65	0.033076	599.742	1.1484	586.8047	1.0569	1096.1675	0.81107	1058.0699	456005.6562	746.5823	0.92059	961.2226	0.9936	24949900	1.0022	594.626	150.185	143.31	385.2861	365.8127	160279	218.9152	-0.11939	309.6519	6247850
004	2018-04-25t0428	1524648651.63	adult	156.3962	110.3935	-1.8016	1286.1382	71.2315	77672.8802	244578.5965	3913878.6892	1581.38	0.43412	605.476	1.3004	591.9502	1.192	1092.8409	0.97679	1052.0814	443693.4375	758.3193	1.1249	970.4042	1.2347	24559300	0.86942	584.894	151.911	145.0988	364.7852	344.5694	148102.7812	222.9426	-0.088353	305.8656	6161820
004	2018-04-25t0804	1524661623.11	dead	159.9994	113.9967	1.8016	1282.3304	71.5506	78388.3304	246854.4846	3981895.2506	1611.59	0.57391	602.382	1.2585	587.2836	1.1233	1105.2173	1.1887	1071.1124	453139.0625	757.9332	1.1144	977.4249	1.3801	24650100	0.88345	702.782	154.058	146.6353	383.8479	362.7029	157377.6406	228.0031	0.0017731	316.9694	6304200
005	2018-04-18t1604	1524085638.34	larva	0	-46.0029	-237.9989	153.6873	28.8809	2964.1576	9442.0574	53834.1609	0	0.11474	0	-0.62923	0	-0.63417					0	-0.61817	0	-0.29854	0	0.72417	0	0	0				0	-0.58525	0	0
005	2018-04-18t2004	1524100032.24	larva	3.9983	-42.0046	-234.0006	153.6547	29.5248	3039.3835	9687.7075	56524.2843	0	-0.52533	0	-0.85664	0	-0.84402					0	-0.83457	0	-0.66385	0	0.18221	0	0	0				0	-0.76895	0	0
005	2018-04-19t0004	1524114432.65	larva	7.9984	-38.0044	-230.0005	153.619	28.8468	2977.3528	9484.0783	54176.4025	0	-0.84062	0	-1.0939	0	-1.0635					0	-1.0473	0	-0.9734	0	-0.35259	0	0	0				0	-0.96455	0	0
005	2018-04-19t0404	1524128832.96	larva	11.9985	-34.0044	-226.0004	156.0953	29.0285	3144.3285	10012.6701	58390.7082	0	-1.0724	0	-1.3428	0	-1.2946					0	-1.2571	0	-1.244	0	-0.87752	0	0	0				0	-1.1745	0	0
005	2018-04-19t0804	1524143232.19	larva	15.9983	-30.0046	-222.0006	325.6018	38.0167	9438.911	29888.4995	234403.8254	962.486	-0.32921	371.036	0.22417	352.9642	0.23521	818.6138	-0.82397	811.701	41749.3047	487.7435	0.037102	754.7642	-0.10151	1875590	-0.71393	145.049	88.4928	87.7591	133.6507	132.4642	6816.1875	114.9567	0.48407	127.2162	447331
005	2018-04-19t1204	1524157649.42	larva	20.0031	-25.9998	-217.9958	352.9653	46.0978	12590.1798	40015.6584	383968.6842	766.551	-0.74921	507	0.72554	509.6449	0.8788	662.1413	-1.1477	652.4946	44363.4688	592.9773	0.18061	635.8034	-0.58612	3395890	-0.68006	188.802	123.222	122.7647	173.6733	172.176	11636.1113	154.0043	1.0194	166.983	825339
005	2018-04-19t1628	1524173482.03	larva	24.401	-21.6018	-213.5979	631.7961	47.0432	22105.229	69751.6266	655334.51	2297.82	0.28791	467.181	0.31104	413.3711	0.17391	1814.3186	0.095551	1785.6278	214089.5938	940.2413	1.0918	1607.0795	0.80534	5483310	-0.49438	241.478	94.6708	93.5745	146.6304	143.2736	17302.3828	125.4677	0.36346	138.2385	1111150
005	2018-04-19t2004	1524186432.15	larva	27.9983	-18.0046	-210.0006	603.6594	54.5888	24435.0429	77156.5758	835940.3247	1796.06	-0.31835	445.95	0.0045592	396.5739	-0.10119	1452.0228	-0.44878	1434.3533	188762.9688	845.7522	0.64127	1323.2496	0.093338	5754990	-0.8422	210.753	106.097	104.8962	162.0978	160.9037	21072.7188	139.796	0.50071	154.1249	1369180
005	2018-04-20t0004	1524200835.18	larva	31.9991	-14.0037	-205.9998	499.5174	38.2586	13773.4804	43621.1153	320398.0971	3102.47	0.44903	559.583	0.45562	507.5351	0.36153	2383.1626	0.57438	2294.0796	176354.0312	908.9699	0.68186	1973.1477	0.91497	4137560	-1.8752	352.921	119.956	119.5227	177.1068	171.2076	13105.9043	151.4499	0.58808	164.3259	886957
005	2018-04-20t0412	1524215686.12	larva	36.1244	-9.8785	-201.8745	663.1665	67.8874	34919.442	110874.2036	1516299.4078	1593.73	-0.83768	409.039	-0.74615	387.3031	-0.65566	1404.5328	-0.73993	1405.7221	258434.0469	478.8082	-0.95763	1270.1713	-0.46139	7488690	-1.2161	167.236	90.9994	90.6271	138.0395	136.4735	25399.2734	118.28	-0.37472	131.394	1666020
005	2018-04-20t0804	1524229639.99	larva	40.0005	-6.0024	-197.9985	695.4198	68.2611	32428.5855	104113.4403	1321715.4052	3880.76	0.55373	536.694	-0.16632	402.3794	-0.8458	3119.3572	1.3035	3098.4763	533410.0625	1552.2739	2.5825	2748.3761	1.643	9163510	-1.1147	182.557	103.386	102.0953	157.7496	156.3876	26975.1875	135.4312	-0.20112	149.5698	1765210
005	2018-04-20t1204	1524244050.62	larva	44.0034	-1.9994	-193.9955	1039.2226	85.1159	57609.258	182430.2177	2724449.2945	5394.55	1.4715	449.527	-0.99423	410.4568	-0.99787	2755.6143	0.76154	2522.5204	832195.5	556.4382	-1.0032	1679.4512	-0.13173	13557700	-0.11004	243.054	96.4938	95.4511	149.8007	147.4399	45239.8125	126.7672	-0.6446	141.6425	2910250
005	2018-04-20t1604	1524258446.65	adult	48.0023	1.9994	-189.9966	1087.8679	60.3193	54555.5444	171771.435	2279461.448	3543.66	0.16176	520.088	-0.57751	447.0443	-0.86982	2709.3628	0.66083	2663.1265	777587.125	985.5891	0.59263	2367.3135	0.92842	14884400	-0.10721	224.314	107.236	106.0433	164.5899	161.9355	47237.293	140.9605	-0.35768	156.1947	3069000
005	2018-04-20t2004	1524272843.16	adult	52.0013	5.9985	-185.9976	984.6603	72.6829	54287.5155	171143.371	2502855.3213	3223.45	-0.086917	553.343	-0.35839	511.1926	-0.36681	2417.0181	0.25032	2357.0555	686433.125	886.563	0.24413	2070.6132	0.4472	15713800	-0.2339	379.36	116.535	115.0306	183.6355	179.3989	52152.4844	157.2121	0.15248	173.4804	3309350
005	2018-04-21t0004	1524287235.78	adult	55.9993	9.9964	-181.9996	1117.2981	65.3327	57449.7607	180990.2452	2493966.0126	4507.8	0.81162	596.461	0.068433	563.7081	0.17371	2746.6692	0.69185	2657.833	829494.125	793.8391	-0.10274	2192.3987	0.71818	17964800	0.12926	299.828	129.34	129.8513	192.4763	189.9674	58127.8594	168.9048	0.62766	184.3693	3895600
005	2018-04-21t0404	1524301635.5	adult	59.9992	13.9964	-177.9997	1098.4407	68.1607	62427.7793	196798.5707	2950387.595	2154.79	-0.83276	539.566	-0.58987	504.0386	-0.56822	1665.7599	-0.77924	1635.9432	544703.5	771.2824	-0.14396	1512.8492	-0.45497	17613600	-0.29011	260.707	119.856	119.1019	174.5142	172.2856	57066.1484	152.3312	-0.22537	166.0923	3912580
005	2018-04-21t0804	1524316038.29	adult	64	17.9971	-173.9989	1114.7031	72.0533	66872.1029	210686.5909	3362139.6593	2486.77	-0.55725	575.553	-0.13762	552.4655	0.04715	1746.8998	-0.58433	1703.7919	611414.9375	726.8386	-0.31947	1468.2068	-0.47554	20115000	0.22997	285.452	128.46	127.5448	188.5785	185.9851	66002.4609	163.4016	0.27572	179.981	4489560
005	2018-04-21t1228	1524331854.45	adult	68.3934	22.3905	-169.6056	1165.344	73.4605	70697.1944	222760.6599	3582944.9161	2019.98	-0.88094	561.488	-0.30843	531.3217	-0.26495	1631.9969	-0.67492	1612.6111	603838.875	700.7747	-0.42255	1433.2468	-0.44406	20725600	0.1853	309.401	130.557	128.8478	225.8988	221.4397	83582.5625	170.7346	0.6072	204.2402	4819120
005	2018-04-21t1604	1524344836.55	adult	71.9995	25.9966	-165.9994	1306.9379	84.8887	84613.9761	266512.4117	4650089.5275	2105.16	-0.76477	465.562	-1.7589	433.377	-1.7985	1570.8811	-0.69487	1533.1974	694329.4375	614.0321	-1.1025	1307.5376	-0.65867	20539200	-0.025126	369.579	105.896	104.4072	170.1176	165.562	75192	140.937	-1.3333	158.8667	4671800
005	2018-04-21t2004	1524359236.58	adult	75.9995	29.9967	-161.9994	1181.5456	72.8739	70856.2964	223108.8393	3606067.8659	3071.78	0.24884	552.353	-0.405	522.7034	-0.43219	1934.8799	0.29829	1866.1434	715905.5625	659.7638	-0.7168	1557.7671	0.24692	20423800	-0.19533	355.64	117.43	114.7082	222.8851	210.6636	82467.5	159.8588	-0.32013	191.4147	4342070
005	2018-04-22t0012	1524374093.13	adult	80.1263	34.1235	-157.8726	1118.6442	73.7859	67836.118	213749.0629	3458239.3543	2153.58	-0.57003	586.218	0.17983	562.0988	0.19841	1526.5505	-0.50513	1482.4241	541925.4375	723.5178	0.033357	1292.1943	-0.40765	20762100	-0.19468	288.747	133.907	133.1098	192.8462	189.0778	68460.4062	168.088	0.020996	184.0255	4742600
005	2018-04-22t0404	1524388036.32	adult	83.9994	37.9966	-153.9995	1134.2433	73.8907	69895.6219	220514.7453	3553470.1227	2684.31	0.14043	578.35	0.08126	557.1012	0.11447	1755.4465	0.30398	1698.3206	640738	692.8653	-0.27965	1449.9734	0.4044	21096500	-0.16212	371.006	135.125	132.5305	256.5212	252.5606	93630.2578	176.2466	0.35444	217.4146	4928940
005	2018-04-22t0804	1524402437.16	adult	87.9997	41.9968	-149.9992	1373.7862	74.2861	83687.7019	264109.2164	4306763.4961	2184.3	-0.34104	554.816	-0.29297	551.6781	0.022785	1520.3717	-0.17691	1445.9003	664402.4375	689.9982	-0.28284	1275.7868	-0.069286	24237700	0.81078	307.121	123.684	123.8205	195.2308	190.8677	85315.8672	165.0917	-0.50367	183.6106	5403240
005	2018-04-22t1204	1524416835.26	adult	91.9991	45.9963	-145.9998	1385.4062	87.8872	91531.4667	288688.8092	5119779.7892	1391.56	-1.2755	464.817	-1.8468	450.0939	-1.7312	1078.829	-1.3791	1067.9653	515680.25	582.1496	-1.8322	931.412	-1.4142	22181000	0.1032	277	113.905	111.7558	194.6096	189.4154	93023.375	155.292	-1.2609	178.9599	5435560
005	2018-04-22t1604	1524431235.95	adult	95.9993	49.9965	-141.9996	1089.6967	73.4825	66907.4097	210896.7718	3426413.6884	2474.12	0.27436	592.678	0.43183	568.2421	0.3214	1673.78	0.69701	1612.4489	585823	694.0039	-0.18057	1387.625	0.91569	20696900	-0.41929	308.374	140.826	139.3946	214.0718	209.8057	74925.1328	179.7192	0.017008	201.7246	4917800
005	2018-04-22t2004	1524445635.81	adult	99.9993	53.9964	-137.9996	1234.6848	74.2251	75545.3045	238049.1555	3808451.3804	1531.41	-0.94851	561.56	-0.092811	561.0359	0.20713	1137.9945	-0.92641	1118.8268	449507.8438	682.9286	-0.33959	970.9967	-0.93973	22146800	0.061764	290.476	129.608	130.866	210.4347	206.5971	83121.7188	175.2797	-0.41271	197.0552	5111480
005	2018-04-23t0004	1524460035.78	adult	103.9993	57.9964	-133.9996	1315.0233	87.8038	84012.2685	264576.9692	4606219.4473	1983.5	-0.19139	497.033	-1.2461	475.5475	-1.3184	1341.2382	-0.053421	1287.9659	588803.5625	631.7454	-1.1653	1136.0891	0.1008	21775500	-0.067407	391.428	112.36	109.9299	202.0555	195.4552	88702.3516	156.4301	-1.6279	182.8179	4922580
005	2018-04-23t0404	1524474436.26	adult	107.9994	61.9966	-129.9995	1305.8164	82.6895	82601.5839	260299.5835	4464023.705	1860.1	-0.27104	539.254	-0.4411	538.5313	-0.16838	1271.3269	-0.13343	1226.6544	547941.875	689.8417	-0.20253	1081.4597	0.00057738	23242400	0.44608	468.057	141.959	135.3426	344.5989	338.5298	148522.125	211.9075	1.2756	313.6559	6118580
005	2018-04-23t0828	1524490273.21	adult	112.3986	66.3957	-125.6003	1329.4391	77.3486	83808.3634	264404.1257	4440701.0031	1685.79	-0.43479	561.368	0.011563	558.8268	0.22665	1185.0537	-0.28204	1148.4608	519053.5	709.4607	0.14462	1007.9907	-0.21875	24544700	0.90959	359.829	136.577	132.4607	265.1834	257.2739	116150.3203	198.4811	0.35169	240.4345	5971540
005	2018-04-23t1204	1524503241.09	adult	116.0008	69.9979	-121.9982	1297.7428	74.2255	77898.1599	245277.974	3942469.6821	1777.54	-0.18701	603.435	0.84812	590.8054	0.84544	1200.7207	-0.07204	1158.926	488693.3125	728.9293	0.49122	1031.9243	0.086451	24539900	0.91596	458.538	144.612	140.684	260.814	254.776	106151.2969	197.7057	0.16227	240.6049	5880940
005	2018-04-23t1604	1524517645.04	adult	120.0019	73.999	-117.9971	1184.5159	75.2353	72042.6517	226924.6528	3674349.0224	1959.37	0.24734	577.681	0.3956	564.8556	0.38545	1222.3746	0.19615	1174.0626	460835.25	696.2825	-0.051916	1026.4968	0.23446	21726600	-0.056123	353.846	146.452	141.7629	271.9182	265.1921	102513.1484	201.1485	0.17879	248.0169	5508050
005	2018-04-23t2012	1524532503.88	adult	124.1293	78.1265	-113.8696	1294.1873	78.5073	83021.6384	261532.841	4448719.1703	1628.18	-0.23787	519.825	-0.69065	504.3828	-0.73885	1045.347	-0.44868	997.6404	452635.25	669.9978	-0.49261	892.6635	-0.50143	22499600	0.21975	345.194	124.142	118.9438	250.136	245.1479	108308.8828	189.1486	-0.573	230.907	5373220
005	2018-04-24t0004	1524546437.93	adult	127.9999	81.997	-109.999	1264.9283	79.6276	84776.7437	267684.5429	4680172.7167	1143.75	-1.0834	538.531	-0.29871	542.2602	0.0029404	847.3755	-1.3148	818.153	374540	674.1608	-0.41167	761.3057	-1.3466	23778300	0.66028	364.783	128.471	126.1225	250.1841	243.8992	110581.3672	183.3622	-0.97731	228.7583	5672490
005	2018-04-24t0404	1524560836.48	adult	131.9995	85.9966	-105.9994	1232.9654	83.5632	81527.5861	257038.5066	4492626.097	1093.57	-1.1274	545.255	-0.13518	555.6592	0.28707	852.5849	-1.2278	830.8306	362348.5938	688.7881	-0.14663	777.3527	-1.1701	23159700	0.45061	523.804	141.622	139.7599	295.3688	283.6929	125531.7266	205.8247	-0.044671	259.6681	6015380
005	2018-04-24t0804	1524575236.01	adult	135.9994	89.9965	-101.9996	1158.7991	80.6558	75240.0041	237136.6641	4074771.0962	1348.84	-0.54645	612.444	1.234	601.9706	1.2151	1005.1116	-0.32521	985.2106	395008.8438	769.1322	1.2528	927.8421	0.087627	24028600	0.73723	464.615	157.691	149.3571	349.4824	342.9041	137346.5938	237.683	1.2691	313.0534	6186860
005	2018-04-24t1204	1524589653.02	adult	140.0041	94.0012	-97.9948	1247.3575	75.3126	76604.7492	241328.4242	3915975.2008	1226.21	-0.73232	586.619	0.76089	586.0309	0.93967	868.8195	-1.0063	833.9267	347527.8125	727.3642	0.54787	797.3495	-0.87464	23454800	0.54785	371.364	156.235	152.5981	301.1875	295.5862	120474.9844	223.8628	0.49184	277.3305	6246740
005	2018-04-24t1604	1524604043.9	adult	144.0015	97.9987	-93.9974	1285.4615	76.3367	82810.4801	261121.9954	4419474.103	1241.67	-0.62835	549.213	0.046896	550.2187	0.26969	971.6308	-0.3019	952.2715	419744.5	708.7723	0.24226	849.3458	-0.33783	23699100	0.6246	527.226	149.458	140.9354	365.4601	353.2075	157878.75	229.1523	0.58081	310.4952	6449260
005	2018-04-24t2004	1524618436.81	adult	147.9996	101.9967	-89.9993	1225.5742	78.2851	80791.8388	254771.9759	4373674.8029	1275.13	-0.47669	596.231	1.0374	585.2274	0.99235	969.4615	-0.19781	936.6488	408143.3125	742.1339	0.83212	871.9944	-0.014778	25096500	1.0591	421.681	151.058	144.8136	311.2386	303.7705	131031.4375	218.4162	-0.015584	281.7879	6358320
005	2018-04-25t0004	1524632836.4	adult	151.9995	105.9966	-85.9995	1248.1215	76.5679	79144.7372	249302.6367	4193217.1215	1399.27	-0.10252	578.083	0.70647	567.391	0.67123	959.0313	-0.14564	930.5668	396079.9375	730.3141	0.64127	865.3281	0.039641	23869100	0.67075	588.891	159.238	149.6525	371.5348	356.6473	153443.8594	249.7707	1.164	326.6451	6574950
005	2018-04-25t0428	1524648665.29	adult	156.3964	110.3935	-81.6025	1198.7438	75.7915	75586.4738	238181.4175	3965437.842	1144.02	-0.65838	589.24	0.97035	582.7528	1.0098	900.8541	-0.45299	874.5743	355837.3438	706.8242	0.25486	818.5057	-0.34316	23240200	0.4757	399.671	165.426	158.7153	321.2347	315.4774	126887.7188	238.9148	0.55661	297.1373	6524560
005	2018-04-25t0804	1524661636.68	adult	159.9995	113.9967	-77.9994	1172.8788	75.2193	74035.1616	233358.8567	3866506.2045	1090.36	-0.76087	586.915	0.9476	576.6371	0.91433	929.1827	-0.17149	913.8734	359593.7188	748.2795	0.95501	880.9838	0.36538	22675400	0.30992	518.041	167.681	157.3643	377.2088	370.847	145979.8125	256.0265	1.1017	343.2167	6478360
005	2018-04-25t1204	1524676042.16	adult	164.0011	117.9982	-73.9979	1172.0838	77.3084	75421.997	237771.5859	4000800.0117	1147.47	-0.5938	555.797	0.3556	551.1911	0.44863	943.4922	-0.036332	931.0899	371735.9375	748.9337	0.95978	888.1678	0.45892	21857800	0.087937	532.76	148.846	138.9236	380.0098	372.909	149723.8438	246.2094	0.56057	343.0986	5853670
005	2018-04-25t1623	1524691539.02	adult	168.3057	122.3029	-69.6932	1199.2838	76.0906	78409.9036	247175.6064	4225674.2623	1259.28	-0.29815	573.715	0.73489	563.3057	0.71424	943.0222	-0.028437	925.7161	385696.0625	737.0384	0.78369	878.6335	0.35183	23446000	0.53275	483.115	158.928	149.284	364.2736	355.2849	148987.9062	254.5806	0.69393	331.3852	6494900
005	2018-04-27t1256	1524851920.91	adult	212.8563	166.8534	-25.1426	1123.4638	77.9644	70088.5899	220830.2474	3675044.8649	1195.35	-0.14253	542.78	0.50283	530.1722	0.44805	927.0638	0.28226	912.7303	339305.375	722.278	0.77243	862.8092	0.56757	19848900	-0.1031	703.211	176.517	163.7541	462.3892	448.6064	169234.4375	288.0271	0.24835	403.6691	6455040
005	2018-04-27t1942	1524876303.62	adult	219.6292	173.6264	-18.3697	1186.5856	74.575	74701.7738	235388.6956	3901470.1413	1022.7	-0.52226	545.55	0.61068	534.5413	0.58464	822.4565	-0.53478	811.9407	320758.0625	690.5278	0.34439	780.5549	-0.21723	21256300	0.26014	576.275	182.98	171.0968	421.5566	409.9866	164407.0781	289.3762	0.10974	375.9648	7129460
005	2018-04-27t2141	1524883434.31	adult	221.61	175.6071	-16.3889	1155.041	79.1827	74515.2854	235322.1108	3930731.406	940.62	-0.70997	535.904	0.44244	524.8732	0.41816	821.9454	-0.52281	812.4371	319736.75	692.5216	0.38314	785.4435	-0.15195	20822600	0.181	530.218	181.127	168.1031	408.8989	401.3715	159061.6875	293.6693	0.17029	374.7782	7037680
005	2018-04-28t0004	1524892032.45	adult	223.9984	177.9955	-14.0006	1224.6666	77.5677	75866.9747	239021.7073	3974964.4772	1031.77	-0.47329	529.525	0.33997	521.2222	0.36848	830.8068	-0.42756	816.232	328999.4688	679.6255	0.20935	777.8331	-0.21138	20949100	0.22663	588.347	180.194	167.7623	425.92	412.2943	168664.3125	287.4943	-0.043525	378.722	7128850
005	2018-04-28t0404	1524906433.38	adult	227.9986	181.9958	-10.0003	1147.8783	76.7356	73085.739	230350.7831	3876208.1286	941.812	-0.66885	531.756	0.41574	522.1037	0.41756	820.5236	-0.48233	810.9772	313440	675.6138	0.17221	780.0449	-0.158	20268400	0.11139	585.557	182.953	171.7966	427.8597	416.6552	163442.4219	288.0309	-0.12296	380.7557	6973430
005	2018-04-28t0804	1524920834.03	adult	231.9988	185.9959	-6.0001	1270.737	81.3558	80021.2133	252236.232	4162830.2569	901.887	-0.74344	510.215	0.035216	503.4589	0.096596	789.7963	-0.71458	782.2232	330134.875	671.3462	0.13163	753.6911	-0.39838	21298900	0.36169	480.596	174.646	164.5625	390.5474	384.2284	163248.8281	282.049	-0.35794	358.1198	7290600
005	2018-04-28t1204	1524935234.57	adult	235.999	189.9961	-2	1253.9687	80.601	79920.558	251961.9243	4263327.9991	955.76	-0.58985	512.313	0.10834	506.3718	0.184	793.9667	-0.64666	784.7906	331084.125	659.5185	-0.016281	756.2165	-0.34235	21351700	0.40288	564.599	177.545	168.6933	409.3209	403.1714	170686.8125	279.86	-0.49486	363.6879	7399530
005	2018-04-28t1604	1524949634.33	dead	239.9989	193.996	2	1372.7156	79.983	85793.3345	270113.4908	4508632.2642	942.37	-0.60043	504.259	-0.014143	499.9809	0.094543	806.0333	-0.50903	798.1231	361102.9375	662.9385	0.053054	765.2652	-0.21865	22578200	0.69041	537.324	174.386	165.1035	412.9278	408.6696	184991.6562	283.7151	-0.48593	369.8352	7808130
006	2018-04-18t1604	1524085651.29	larva	0	-46.0031	-287.4154	168.0522	28.5398	3308.4384	10507.0033	58691.9483	0	0.11474	0	-0.62923	0	-0.63417					0	-0.61817	0	-0.29854	0	0.72417	0	0	0				0	-0.58525	0	0
006	2018-04-18t2004	1524100045.04	larva	3.9983	-42.0048	-283.4171	248.7273	28.2759	5512.4671	17432.3692	106357.2722	480.962	0.28883	340.439	0.63919	377.802	0.84181	465.3309	-0.80029	461.5711	7445.2939	435.1122	0.46136	455.0889	0.33057	525978	0.37834	144.228	75.3676	82.2584	124.7971	120.8949	1996.7534	109.8614	0.79187	118.4277	116443
006	2018-04-19t0004	1524114445.54	larva	7.9984	-38.0047	-279.417	231.517	29.0205	5108.432	16176.8437	98517.3223	518.483	-0.16947	351.638	0.50756	391.2295	0.74814	483.2628	-0.9344	477.7242	7248.9429	447.9247	0.29892	473.2637	-0.0095952	500381	-0.16795	143.557	77.7012	84.52	131.0141	128.782	1965.2123	114.4079	0.7348	125.0627	110569
006	2018-04-19t0404	1524128845.82	larva	11.9985	-34.0046	-275.4169	228.7191	47.1928	5451.9642	17997.5867	120364.1593	523.302	-0.49999	360.082	0.36165	396.2859	0.61524	491.6279	-1.0731	488.8701	7866.0469	455.7223	0.12809	479.0838	-0.32267	547685	-0.67768	154.349	78.7844	85.4285	133.1279	129.1987	2130.0464	114.1603	0.6045	126.4716	119831
006	2018-04-19t0804	1524143245	larva	15.9983	-30.0048	-271.4171	272.8777	33.4203	7073.5704	22487.8786	159051.5283	1250.5	-0.04997	506.493	0.89241	494.1028	0.94514	1075.3973	-0.51657	1072.3521	41940.4961	595.146	0.36799	975.2142	0.303	1928220	-0.69494	179.955	117.694	117.2543	162.5269	160.9885	6338.5493	145.0617	0.97818	156.6118	448061
006	2018-04-19t1204	1524157662.83	larva	20.0032	-25.9999	-267.4122	377.0803	35.1298	7266.2031	22981.5075	127054.3312	575.008	-0.91853	416.64	0.25958	418.5324	0.39898	537.8117	-1.2967	531.7012	21512.4688	496.3754	-0.12174	522.8861	-0.78546	1654890	-1.3001	202.757	103.612	102.7723	156.3107	153.8559	6252.4277	136.0927	0.70827	149.6477	411548
006	2018-04-19t1628	1524173495.13	larva	24.4011	-21.602	-263.0143	390.9899	32.282	9565.5048	30162.1508	203324.3638	2615.82	0.54746	568.607	0.8623	560.0959	0.98978	1244.1074	-0.59087	1166.1168	64693.5859	628.4281	0.096317	917.5576	-0.3705	2932310	-1.3902	253.683	133.651	133.3884	184.5886	182.383	9598.6074	162.9469	1.061	176.1258	689236
006	2018-04-19t2004	1524186445	larva	27.9983	-18.0048	-259.4171	750.0185	56.0408	31419.9623	98984.5829	1157674.1103	2178.09	-0.022678	460.944	0.089966	405.9295	-0.046577	1817.2242	-0.0063386	1801.1583	301659.2188	959.6756	1.0115	1684.6159	0.69531	7635540	-0.18942	179.01	101.462	100.8338	148.5636	146.9083	24661.5586	130.1584	0.30957	142.4615	1680720
006	2018-04-20t0004	1524200848.59	larva	31.9992	-14.0038	-255.4161	647.5779	44.1112	24076.845	75892.771	748119.6082	3808.33	0.96862	654.867	1.0307	578.7845	0.80313	3083.3032	1.4309	3050.9518	394662.8125	1131.7118	1.4214	2627.1076	1.9802	8355450	-0.42988	301.626	138.65	138.1045	192.4555	189.2467	24634.3086	169.8058	0.98301	184.6348	1769030
006	2018-04-20t0412	1524215699.49	larva	36.1245	-9.8786	-251.2909	890.6001	57.9264	41363.8918	130660.1864	1582745.934	2654.46	-0.091438	448.026	-0.49364	376.3589	-0.72867	2071.3499	0.085929	2013.7812	451554.25	1021.7907	0.88792	1870.2576	0.49563	9744570	-0.4532	396.878	91.3249	90.3021	143.7319	139.6538	31333.5469	119.1443	-0.35412	133.4335	1986320
006	2018-04-20t0804	1524229653.43	larva	40.0006	-6.0025	-247.4148	1063.0795	76.5431	54616.0357	172277.0856	2560874.7928	3150.18	0.059704	441.002	-0.84316	365.8245	-1.1132	2507.1174	0.53519	2473.2188	719542.6875	906.9744	0.33064	2221.0194	0.81757	12632100	0.042859	362.121	93.5553	92.7913	142.8488	138.7434	40997.6094	120.7717	-0.59866	133.7474	2679800
006	2018-04-20t1204	1524244064.34	larva	44.0036	-1.9994	-243.4118	910.3039	94.5287	52290.0042	167431.8495	2523262.5641	6700.92	2.3502	492.847	-0.65628	421.2687	-0.91028	3539.231	1.7593	3266.4913	969749.25	656.3526	-0.63586	2557.6003	1.2648	13484300	-0.13418	287.931	104	101.9758	168.7914	165.4706	46248.8359	141.9402	-0.17838	159.4783	2845440
006	2018-04-20t1604	1524258460.28	adult	48.0025	1.9994	-239.4129	1111.6391	62.3089	52585.1929	165465.9469	2127662.0668	5471.61	1.4627	563.777	-0.1975	507.688	-0.3192	3377.0437	1.5312	3173.2852	935441.125	662.5726	-0.67267	2648.9378	1.3878	15574300	0.1164	347.245	110.998	109.85	171.0726	167.8794	47387.1172	145.3916	-0.20203	161.3333	3066310
006	2018-04-20t2004	1524272856.68	adult	52.0015	5.9984	-235.4139	974.2394	77.2527	56203.2339	177355.591	2719598.0993	4192.37	0.57518	524.502	-0.63918	482.7952	-0.65692	2758.4658	0.70829	2679.2563	810988.9375	657.9652	-0.72274	2009.9373	0.34453	15416700	-0.32908	411.421	108.392	107.6716	171.1125	167.9456	50307.0625	147.186	-0.25007	162.2776	3185960
006	2018-04-21t0004	1524287249.06	adult	55.9994	9.9963	-231.416	1001.9466	70.3971	59919.71	189034.5791	2954420.27	3570.97	0.1559	618.209	0.3048	566.4927	0.20555	2480.9102	0.32219	2400.2683	779005.8125	828.0368	0.056202	2116.4316	0.58283	19355500	0.56983	383.98	134.46	133.7146	192.3395	189.6653	60394.6133	168.6136	0.6144	183.6431	4209800
006	2018-04-21t0404	1524301648.91	adult	59.9993	13.9963	-227.416	1293.4774	82.623	74469.9701	234472.8219	3687400.7326	2610.65	-0.50142	502.868	-1.0327	463.9422	-1.0758	1893.9507	-0.43862	1836.3978	738640.75	662.3106	-0.71325	1521.9882	-0.4375	19577600	0.32624	323.505	114.714	113.694	170.7289	168.3667	66584.2734	147.6981	-0.46195	163.1387	4466060
006	2018-04-21t0804	1524316051.73	adult	64.0001	17.9971	-223.4153	955.1202	69.695	55039.8538	173602.8176	2625994.3209	3538.29	0.24886	587.964	0.027239	576.0526	0.37273	1430.5331	-1.1023	1125.1926	411993.5312	676.0781	-0.6249	867.1588	-1.7356	16922800	-0.76489	240.904	139.414	138.529	200.3636	197.7801	57704.7109	174.0795	0.87559	190.3954	4012610
006	2018-04-21t1228	1524331867.88	adult	68.3935	22.3904	-219.0219	1141.0847	72.2748	64058.7917	201741.2778	3033714.3924	3021.21	-0.051473	569.534	-0.19161	549.3022	0.002275	2114.052	0.21599	2050.4355	710321.5	700.9065	-0.4216	1762.5093	0.33978	19093600	-0.32168	381.806	120.69	120.0504	192.7482	187.7703	64763.3789	162.8874	0.13533	181.6259	4046140
006	2018-04-21t1604	1524344850.03	adult	71.9997	25.9966	-215.4157	1168.1933	93.6702	78561.2068	247649.7367	4535665.8501	2531.29	-0.38342	436.985	-2.1975	405.5063	-2.2308	1751.4913	-0.32084	1721.2394	718111.4375	560.2333	-1.5575	1279.4366	-0.73423	17879700	-0.85259	354.487	104.378	100.7696	228.9832	222.1701	93883.0938	144.9725	-1.0851	184.421	4270750
006	2018-04-21t2004	1524359250	adult	75.9996	29.9966	-211.4157	1253.472	88.5149	79117.466	249459.6316	4204425.5124	3040.12	0.21772	466.993	-1.7743	433.8375	-1.8566	1821.0775	0.030066	1774.6174	752105	630.6816	-1.0107	1465.3103	-0.039952	19264400	-0.55845	374.295	100.042	95.4752	282.1518	277.9405	116528.6875	140.8434	-1.498	238.7083	4126950
006	2018-04-22t0012	1524374106.49	adult	80.1264	34.1234	-207.2889	1286.3629	81.6892	81807.8286	257753.5047	4342423.9793	2138.11	-0.58676	492.057	-1.3784	466.4248	-1.3732	1589.7285	-0.34027	1555.0416	678814.0625	617.6527	-1.2084	1322.8253	-0.29875	20997000	-0.12022	300.901	104.041	101.8645	187.0803	180.3958	79883.2734	143.6292	-1.4905	167.4238	4439640
006	2018-04-22t0404	1524388049.72	adult	83.9996	37.9965	-203.4158	1111.7285	76.4113	67991.3747	214305.8732	3473769.5713	3748.18	1.3842	614.631	0.69464	580.8514	0.51191	2081.5305	1.219	2020.5918	738943.375	729.5115	0.19096	1776.6744	1.6887	21820000	0.070743	347.757	139.298	136.7596	222.9438	219.2241	79145.0312	183.4015	0.79339	210.2566	4945240
006	2018-04-22t0804	1524402450.53	adult	87.9998	41.9967	-199.4156	1146.9535	73.3139	71704.2722	226055.9759	3686110.4615	6941.62	5.5889	661.854	1.5513	582.5997	0.54908	4010.7229	7.2374	3833.6909	1504021.125	934.9295	3.0854	3126.0687	7.8102	24762600	0.98276	410.294	139.538	137.1681	243.4839	225.2794	91306.4688	182.4659	0.55032	211.0457	5220670
006	2018-04-22t1204	1524416848.5	adult	91.9992	45.9962	-195.4162	1262.5199	93.5526	87364.4811	275528.6238	5061727.1291	5669	4.3431	530.585	-0.69364	476.5567	-1.2737	3662.4148	6.7196	3602.5193	1666398.75	735.0366	0.39751	2205.0799	4.3738	24133600	0.75411	469.868	115.167	113.6294	185.3978	180.6129	84356.0156	152.9069	-1.4034	172.0379	5238390
006	2018-04-22t1604	1524431249.45	adult	95.9995	49.9964	-191.4159	1223.9862	72.8732	73305.6585	231094.4018	3625117.3519	5907.97	4.9997	624.926	1.0067	558.4544	0.14968	3969.679	8.2472	3906.0869	1520387	848.5721	2.1873	2698.8439	7.2306	23930300	0.67473	573.377	132.639	127.7507	366.4872	350.9955	140364.5781	178.886	-0.03185	248.3877	5079140
006	2018-04-22t2004	1524445649.17	adult	99.9994	53.9964	-187.416	1231.97	78.9483	76359.0273	240834.0471	3899822.7086	4097.52	2.7387	539.974	-0.48363	488.9195	-1.0759	2989.5583	5.4324	3000.6284	1192833.75	758.6235	0.86398	2034.1733	4.4648	21516900	-0.15386	271.337	122.917	120.9417	208.7964	204.4774	83309.7656	164.4561	-1.0334	193.01	4897990
006	2018-04-23t0004	1524460049.25	adult	103.9994	57.9964	-183.4159	1155.721	84.2121	78143.6357	246446.8002	4417691.0359	4480.04	3.5486	529.06	-0.65747	484.5948	-1.1552	2906.9785	5.5474	2865.6866	1186047.25	711.1789	0.13249	2055.4997	5.0129	21535400	-0.15032	498.545	117.6	113.1846	300.9435	278.9507	122784.9531	170.3118	-0.85109	220.8473	4786910
006	2018-04-23t0404	1524474449.82	adult	107.9996	61.9965	-179.4158	1098.9303	73.7278	67630.5697	213264.3729	3451085.6107	3222.81	1.8568	596.988	0.63527	551.7597	0.073315	2488.5989	4.4065	2473.9623	880964	839.0614	2.2838	1938.8719	4.801	21081500	-0.3046	366.89	140.98	137.1222	255.6724	249.1702	90508.0156	190.9592	0.13149	233.9131	4978440
006	2018-04-23t0828	1524490286.66	adult	112.3987	66.3957	-175.0167	1187.66	84.6155	81281.1135	256424.1218	4599396.2507	2526.01	0.93954	471.709	-1.6834	425.9306	-2.2334	1994.1858	2.8975	2004.741	845534.75	686.962	-0.23574	1543.9569	2.941	19965600	-0.68634	414.012	118.074	110.4875	305.0258	296.5113	129330.9453	188.5561	-0.17632	273.2365	4997610
006	2018-04-23t1204	1524503254.9	adult	116.001	69.9979	-171.4144	1173.7391	75.199	73184.4007	230825.4569	3737898.9014	2468.59	0.98876	589.634	0.58467	561.8123	0.30375	1972.2181	3.1124	1998.8031	753387.3125	746.1572	0.78473	1609.578	3.6488	22515200	0.21009	342.529	141.838	138.8222	272.0277	268.0033	103914.5703	195.3639	0.040388	246.2762	5416070
006	2018-04-23t1604	1524517658.66	adult	120.002	73.999	-167.4133	1222.1204	73.8975	78055.4408	246257.2685	4106871.471	2140.28	0.56918	604.99	0.92182	583.5595	0.73806	1701.3517	2.3017	1707.0115	694151.5	786.0677	1.4867	1399.9418	2.6652	24641800	0.95717	455.64	148.911	142.0207	360.3007	354.6062	147002.6875	224.6788	1.3718	326.2568	6065290
006	2018-04-23t2012	1524532517.3	adult	124.1294	78.1264	-163.2859	1165.0566	71.3545	65995.8377	207808.9518	3173522.794	2760.03	1.8703	613.389	1.1287	572.1537	0.54986	1882.6017	3.4927	1819.134	651380.1875	873.989	3.0186	1590.9922	4.3208	21165000	-0.24078	447.361	147.531	140.5527	331.4245	321.9123	114672.875	216.0791	0.75475	295.4117	5090570
006	2018-04-24t0004	1524546451.6	adult	128.0001	81.997	-159.4153	1208.9075	71.631	69692.1917	219446.1241	3383255.1013	1927.4	0.42997	566.959	0.25827	540.1968	-0.036573	1540.2968	2.1581	1518.3027	562208.3125	840.1523	2.4496	1354.8924	2.9593	20647500	-0.40559	475.633	139.225	132.643	333.0817	320.8102	121574.8281	204.584	0.040554	290.4787	5070310
006	2018-04-24t0404	1524560850.19	adult	131.9997	85.9966	-155.4157	1140.2366	74.5575	70466.7535	222182.242	3595460.5294	2291.24	1.2598	591.048	0.76851	562.4933	0.41881	1607.3704	2.7397	1567.777	591512.3125	779.3987	1.4151	1376.6205	3.3711	21736400	-0.02542	456.004	144.271	138.3133	328.298	321.8499	120813.6562	202.3979	-0.20459	287.6539	5305720
006	2018-04-24t0804	1524575249.58	adult	135.9995	89.9965	-151.4159	1193.5944	87.7512	72135.6614	227512.7628	3856267.6245	1497.83	-0.23943	456.259	-1.8709	429.4412	-2.1331	1220.3031	0.86057	1216.0481	460054.25	663.5154	-0.5678	1077.7334	1.2778	17187300	-1.5115	409.671	122.126	114.4623	274.493	267.7097	103483.875	194.1766	-0.71073	247.6558	4600470
006	2018-04-24t1204	1524589667.02	adult	140.0044	94.0013	-147.411	1205.1219	75.9143	75065.4474	236623.507	3853728.522	1859.38	0.61984	550.911	0.045778	534.5377	-0.066316	1342.6387	1.7421	1332.5474	526314.375	713.0833	0.30163	1143.4208	2.0166	21581900	-0.057412	455.033	144.189	139.1173	337.9413	329.4998	132472.9688	206.5446	-0.27787	296.9395	5648600
006	2018-04-24t1604	1524604057.53	adult	144.0017	97.9987	-143.4136	1197.905	76.0711	75285.4713	237300.2025	3901594.081	1684.68	0.35458	582.13	0.71093	557.7453	0.4177	1330.1444	1.8981	1315.2155	522746.75	777.7977	1.4326	1193.2922	2.7001	22864900	0.35946	496.147	152.373	145.4175	352.3859	341.9084	138487.6719	222.1404	0.27605	308.1991	5984930
006	2018-04-24t2004	1524618450.38	adult	147.9997	101.9967	-139.4156	1144.1601	73.6237	69396.3063	218625.6298	3529955.2861	2041.57	1.2947	613.914	1.3966	584.5661	0.97927	1356.0973	2.3275	1327.6984	492263.3125	857.3734	2.8191	1226.6092	3.3144	22232300	0.16361	611.462	159.971	149.4036	435.8723	429.356	158221.6562	250.762	1.3605	381.2978	5793180
006	2018-04-25t0004	1524632849.9	adult	151.9996	105.9966	-135.4158	1109.121	72.6652	63848.6509	201174.7247	3093383.8864	1382.86	-0.14199	566.445	0.469	544.8475	0.22334	1183.3055	1.419	1167.0482	395224.0625	754.5298	1.0571	1094.1072	2.3156	18905100	-0.85167	567.126	149.274	140.6308	383.23	368.5953	127998.8281	227.8423	0.2519	332.8081	4982010
006	2018-04-25t0428	1524648678.98	adult	156.3966	110.3935	-131.0188	659.304	83.2948	37826.1397	122712.9384	1869994.6999	1318.29	-0.22306	509.74	-0.64567	477.1245	-1.0828	1143.7218	1.3557	1136.3455	227600.6406	761.4885	1.1784	1075.6905	2.3284	10100500	-3.4462	399.95	130.077	123.9816	313.0348	308.8352	62293.9219	186.5363	-1.5585	280.5861	2577470
006	2018-04-25t0804	1524661650.34	adult	159.9997	113.9967	-127.4156	679.1313	86.1438	40327.1571	128654.5438	2050360.2597	1313.36	-0.1898	555.617	0.31856	530.8602	0.015888	1172.6196	1.7095	1165.4695	247422.75	735.0198	0.73612	1100.8472	2.6786	11719600	-2.872	607.226	151.965	146.4982	323.457	311.0294	68249.4219	209.4833	-0.72515	286.9647	3205390
006	2018-04-25t1204	1524676056.06	adult	164.0013	117.9983	-123.4141	1148.4849	78.4981	72389.8651	228111.7036	3819625.9263	1554.62	0.462	554.591	0.33194	531.513	0.07021	1184.2173	1.806	1162.2922	447634.125	758.8374	1.1169	1065.453	2.2813	20933600	-0.16978	608.027	156.305	146.437	416.201	403.2673	157323.9688	243.3865	0.45389	359.8502	5899900
006	2018-04-25t1623	1524691552.7	adult	168.3059	122.3029	-119.1094	1251.2631	105.9171	88926.4463	281746.146	5297429.0654	1079.74	-0.76531	453.098	-1.5833	438.9348	-1.6379	889.1276	-0.43395	880.6384	411666.0625	662.0919	-0.3677	823.8006	-0.1895	20977100	-0.12587	555.077	138.258	127.2751	417.4168	410.0086	193264	229.2109	-0.23168	367.0139	6400910
006	2018-04-27t1256	1524851934.27	adult	212.8564	166.8533	-74.559	1135.3905	74.0689	66649.3105	209848.1419	3356374.5763	1073.75	-0.44231	544.231	0.53057	534.5211	0.53005	859.8616	-0.2798	848.6404	300091.6875	714.3025	0.65626	810.6474	0.036565	18949000	-0.30249	556.822	176.334	164.9593	416.6363	405.3549	145406.0625	277.0731	-0.043418	364.0228	6139610
006	2018-04-27t1942	1524876317.13	adult	219.6294	173.6263	-67.786	911.0381	76.7588	42288.5348	134519.3241	1759217.9886	709.2	-1.2875	404.521	-2.0863	395.1923	-2.045	633.6801	-2.1337	628.6248	141310.6562	530.7261	-1.9662	604.5406	-2.0147	9003830	-2.4083	477.742	152.96	140.7958	338.1567	333.7971	75408.9375	251.2901	-0.86795	315.6002	3404580
006	2018-04-27t2141	1524883447.71	adult	221.6101	175.6071	-65.8053	1182.7469	83.9481	78790.7031	248337.0102	4374290.9857	1164.36	-0.16454	491.315	-0.41066	474.1254	-0.54002	890.7422	0.061759	876.5427	366095.0312	653.794	-0.17571	820.4735	0.20614	20167500	0.038971	840.8	175.433	155.9693	542.1349	524.7072	222817.4375	304.005	0.43303	473.77	7201160
006	2018-04-28t0004	1524892045.87	adult	223.9985	177.9954	-63.4169	1194.3202	80.726	74900.6344	235985.8556	3946990.8483	1215.57	-0.025613	489.854	-0.41959	474.4352	-0.51562	912.1129	0.26592	895.312	356636.1562	645.8694	-0.2766	828.2154	0.30433	19147900	-0.16183	843.641	168.062	150.8882	524.3342	508.5696	205014.6562	284.4235	-0.1207	452.263	6569370
006	2018-04-28t0404	1524906446.83	adult	227.9988	181.9957	-59.4166	1269.246	83.5636	87481.8746	276365.6156	5005000.5987	849.679	-0.8932	407.575	-1.9656	397.7265	-1.9366	694.5157	-1.5638	684.1633	316699.1875	532.342	-1.8823	641.7464	-1.577	18572800	-0.25136	524.544	150.384	136.6352	417.3166	406.8015	190296.375	258.355	-0.85514	369.7972	6852830
006	2018-04-28t0804	1524920847.52	adult	231.999	185.9959	-55.4164	1263.7469	81.6963	82939.1085	261348.8028	4536232.2415	1265.21	0.14196	510.419	0.039137	502.6051	0.080405	905.1915	0.28182	888.5203	391947.9375	652.4725	-0.13798	812.7603	0.2093	22072100	0.5259	787.121	174.719	157.3628	544.2914	535.8672	235678.1875	297.0128	0.0047615	466.0925	7555350
006	2018-04-28t1204	1524935247.96	adult	235.9991	189.996	-51.4163	1246.6754	80.7392	77789.3052	244975.5603	4099672.0014	1219.44	0.053495	510.967	0.082421	492.5012	-0.079615	951.0953	0.71828	940.8528	387095.8125	685.7384	0.35689	883.4056	0.96988	20748800	0.27568	896.186	178.819	158.1729	539.3229	523.7831	219504.4375	317.7643	0.4082	473.8606	7261310
006	2018-04-28t1604	1524949647.63	adult	239.999	193.9959	-47.4164	1278.6329	86.9498	80274.5129	252714.0011	4431069.6931	1190.88	0.0066399	494.373	-0.20499	484.3076	-0.20405	921.1635	0.49704	901.7203	385967.5	642.8639	-0.23162	828.4371	0.43512	20696900	0.29584	890.129	180.515	160.2964	575.7535	556.6982	241240.7188	314.7599	0.24136	483.3318	7557240
006	2018-04-28t2004	1524964047.99	adult	243.9991	197.996	-43.4163	1241.1747	81.6076	81547.8168	257272.242	4425662.8448	1321.75	0.3493	487.869	-0.29865	476.2318	-0.32694	899.4819	0.34548	881.8956	382279.8125	631.3918	-0.37226	809.7502	0.27364	20733500	0.33492	1032.59	178.116	157.873	569.1815	548.5573	241902.1562	314.0072	0.13166	476.9229	7569560
006	2018-04-29t0004	1524978447.63	adult	247.999	201.9959	-39.4164	760.5484	82.9169	47882.2076	154010.8919	2494338.6859	985.219	-0.45133	482.054	-0.37956	467.8114	-0.45721	837.2982	-0.16605	827.2271	210161.8438	647.5272	-0.12321	786.7097	0.065652	12062000	-1.4333	771.459	170.142	153.2347	526.0195	509.1303	132030.8906	309.8021	-0.052952	466.1649	4257300
006	2018-04-29t0404	1524992848.23	adult	251.9992	205.9961	-35.4162	854.7395	96.2135	50212.6737	160828.5386	2720868.2298	1063.37	-0.23785	476.071	-0.46433	465.9685	-0.462	774.1923	-0.69168	748.3425	203612.5625	606.8633	-0.67315	700.4897	-0.80457	12508300	-1.3007	470.148	164.561	156.151	367.3853	361.1553	96622.3438	253.7522	-1.3889	342.2953	4323680
006	2018-04-29t0804	1525007248.56	adult	255.9992	209.9962	-31.4161	1322.0615	86.9966	86346.0775	272758.3532	4869096.27	1094.01	-0.14073	490.222	-0.15628	477.9774	-0.20007	882.3434	0.30761	868.363	397054.5312	645.183	-0.11444	809.4788	0.36767	22059000	0.70446	777.02	186.555	164.8053	562.5049	551.0883	253127.1875	331.182	0.24927	480.0324	8394610
006	2018-04-29t1204	1525021648.6	adult	259.9993	213.9962	-27.4161	1286.7789	88.708	80112.6915	252990.945	4345625.2202	1065.55	-0.18825	491.874	-0.091249	471.0009	-0.30352	890.7901	0.42159	880.68	372350.25	686.5505	0.4834	808.8202	0.39345	20553500	0.42798	890.915	193.792	164.5255	573.2102	564.252	239601.8594	370.3457	1.0098	490.3568	8097770
006	2018-04-29t1604	1525036048.5	adult	263.9992	217.9962	-23.4162	1290.4879	86.0875	80084.9718	252190.6504	4238309.3352	1034.12	-0.2431	482.373	-0.24535	466.6392	-0.35701	851.558	0.10598	838.3498	355951.25	658.5017	0.11207	779.7256	0.11855	20148700	0.3791	758.998	190.588	164.2635	546.5897	534.149	228474.5	354.5472	0.57598	472.7374	7960840
006	2018-04-29t2004	1525050447.66	adult	267.999	221.9959	-19.4164	1204.6422	87.3838	79101.4716	249268.2247	4427269.8494	1009.61	-0.28117	479.342	-0.27278	465.589	-0.3465	793.8879	-0.38019	776.6461	327875.6875	639.0388	-0.13805	733.4323	-0.34135	19759000	0.33429	784.491	195.129	170.3877	496.4123	481.1928	205018.2656	352.3682	0.44117	440.3396	8043430
006	2018-04-30t0004	1525064848.58	adult	271.9992	225.9962	-15.4161	1216.7723	85.2918	78999.7501	249405.7561	4392003.8759	939.958	-0.42963	481.324	-0.20092	466.13	-0.30485	792.65	-0.35655	776.8769	326571.8125	651.1596	0.050252	742.4655	-0.21488	19823800	0.38269	664.556	199.458	174.1197	501.2551	484.0071	206517.0938	364.5119	0.60722	446.767	8214870
006	2018-04-30t0404	1525079248.43	adult	275.9992	229.9961	-11.4162	1163.1903	85.9221	76946.045	242581.5536	4322545.0189	1049.3	-0.14124	473.762	-0.31877	462.1862	-0.35089	794.1132	-0.308	773.3062	318439.375	627.407	-0.2576	731.1219	-0.30572	18993100	0.24995	877.873	199.433	173.7934	522.5046	497.4218	209524.3438	360.4966	0.43861	455.1963	7995280
006	2018-04-30t0804	1525093648.76	adult	279.9993	233.9962	-7.4161	1318.8299	86.9193	80057.2802	252538.0137	4389686.6067	989.841	-0.26528	479.424	-0.17269	465.0598	-0.26302	806.6323	-0.15746	791.3036	337172.2812	653.6791	0.12499	750.9607	-0.06183	20035600	0.49707	806.221	204.107	175.2807	532.1283	508.8525	222429.625	379.0488	0.73015	469.3018	8529830
006	2018-04-30t0929	1525098750.5	adult	281.4164	235.4134	-5.9989	1209.5728	89.7734	78417.0262	246982.9443	4468335.8626	1015.09	-0.19607	472.393	-0.30203	458.6983	-0.37732	812.2008	-0.093416	802.1566	332190.125	636.1529	-0.10913	757.2119	0.016694	19316100	0.3645	719.494	203.539	175.738	540.8403	530.9986	221203.6719	379.8423	0.71559	487.4844	8322700
006	2018-04-30t1329	1525113146.32	adult	285.4153	239.4122	-2.0001	1191.4046	89.8174	80561.3048	253947.5602	4675460.1102	1278.85	0.47125	473.347	-0.24988	460.3762	-0.31278	866.8631	0.44804	824.5205	364082.5	637.5193	-0.069999	767.9204	0.16454	19858300	0.51043	954.565	203.491	174.5403	598.7627	555.1573	251480.3438	383.1225	0.69607	499.1859	8537050
006	2018-04-30t1729	1525127547.01	dead	289.4155	243.4124	2.0001	1230.5624	89.4866	83619.6966	263686.5243	4837998.919	1014.03	-0.15666	471.547	-0.25302	459.0087	-0.30829	833.6876	0.17882	819.357	363487.8125	636.9483	-0.057553	762.7671	0.14122	20535900	0.68354	761.128	203.086	172.9877	571.3132	558.5727	249092.5469	387.6705	0.70211	501.2923	8844400
007	2018-04-18t1604	1524085664.3	larva	0	-50.0021	-265.9992	153.6624	28.338	2889.7265	9201.769	51357.5526	0	0.11474	0	-0.62923	0	-0.63417					0	-0.61817	0	-0.29854	0	0.72417	0	0	0				0	-0.58525	0	0
007	2018-04-18t2004	1524100057.82	larva	3.9982	-46.0039	-262.001	148.5755	47.3018	3399.6149	11450.9404	79510.3465	0	-0.52532	0	-0.85663	0	-0.84402					0	-0.83456	0	-0.66384	0	0.18222	0	0	0				0	-0.76895	0	0
007	2018-04-19t0004	1524114458.28	larva	7.9983	-42.0038	-258.0009	145.1747	46.1373	3287.1742	11017.8105	76551.5497	0	-0.84061	0	-1.0939	0	-1.0635					0	-1.0473	0	-0.9734	0	-0.35258	0	0	0				0	-0.96454	0	0
007	2018-04-19t0404	1524128858.69	larva	11.9984	-38.0037	-254.0008	148.5679	27.6956	2715.6414	8651.3419	47063.7304	0	-1.0724	0	-1.3428	0	-1.2946					0	-1.2571	0	-1.244	0	-0.87752	0	0	0				0	-1.1745	0	0
007	2018-04-19t0804	1524143257.81	larva	15.9982	-34.0039	-250.001	304.5799	52.2069	9293.2391	29932.6866	248983.4197	779.498	-0.50662	601.58	1.3615	599.3763	1.4747	735.1217	-0.92391	731.0581	36756.0859	689.4701	0.65858	719.7849	-0.16569	2991060	-0.3117	274.812	134.463	133.8685	189.1282	184.3786	9456.4092	165.0521	1.3063	179.1591	668552
007	2018-04-19t1204	1524157676.16	larva	20.0033	-29.9988	-245.9959	315.5891	38.4769	7504.563	23753.7135	169705.6909	707.227	-0.80166	570.681	1.0539	570.5767	1.1997	664.4629	-1.1449	660.7407	27242.9785	627.5474	0.2888	650.6983	-0.55984	2315820	-1.0647	341.771	133.125	132.6742	181.7201	176.3952	7450.5244	161.4361	1.1485	172.1307	540223
007	2018-04-19t1628	1524173508.19	larva	24.4011	-25.6011	-241.5981	398.6481	81.1662	19419.1614	62756.3752	842416.8325	2368.17	0.34532	570.128	0.87057	490.1923	0.60108	2072.1978	0.40598	2039.7799	213436.375	1344.0421	2.3809	1921.7694	1.342	5830700	-0.37239	205.593	110.604	110.0609	163.5436	160.8453	16844.9941	142.2484	0.67576	155.6329	1131140
007	2018-04-19t2004	1524186457.82	larva	27.9982	-22.0039	-238.001	681.9451	42.3692	23743.0444	74788.2876	696310.7664	3454.96	0.96554	676.434	1.3174	586.9316	1.0099	2970.3616	1.3907	2976.2112	377235.9062	1327.0783	2.2056	2659.8843	2.3199	8527800	0.1203	257.619	137.014	136.4493	193.444	190.1126	24567.3887	170.1338	1.1024	184.7728	1727330
007	2018-04-20t0004	1524200861.71	larva	31.9993	-18.0029	-233.9999	813.7681	53.8944	34073.7807	107384.6707	1202050.0567	3040.24	0.40321	503.489	0.11704	460.9526	0.072807	2124.3938	0.25782	2014.4495	382390.875	811.7088	0.35893	1753.0554	0.55645	9048700	-0.19232	394.142	106.367	104.6187	170.0582	166.7055	30610.4688	144.6481	0.44174	160.5207	1911620
007	2018-04-20t0412	1524215712.68	larva	36.1246	-13.8776	-229.8747	812.4345	54.3972	37004.8621	116660.2365	1405575.5159	4883.41	1.4767	719.654	1.2657	631.8474	0.97546	3219.0264	1.5073	3066.4956	627710.125	1363.0909	2.048	2673.8037	1.7772	14016700	0.99158	227.754	148.798	148.449	205.3141	203.5937	40036.2578	181.9839	1.1443	197.9181	2898140
007	2018-04-20t0804	1524229666.81	larva	40.0007	-10.0014	-225.9985	926.032	59.2582	44169.7275	139183.2387	1754663.4699	6939.89	2.6223	623.532	0.44787	534.1643	0.11828	3979.1177	2.3824	3801.7311	923155.3125	1014.6486	0.70637	3016.0333	2.0619	14462800	0.65382	307.499	119.929	117.5976	190.5348	186.9991	44204.0742	162.0503	0.5207	181.1506	2781760
007	2018-04-20t1204	1524244078.1	larva	44.0038	-5.9983	-221.9954	1211.9882	69.218	71792.1739	226288.789	3507110.1702	2685.16	-0.35108	482.023	-0.74074	437.6269	-0.77776	2034.4415	-0.15673	1999.2021	764950	723.6852	-0.3883	1733.6835	-0.045497	18080200	1.3759	249.512	104.874	103.4375	163.2885	160.9331	61396.4844	138.1832	-0.29383	154.9167	3933720
007	2018-04-20t1604	1524258473.73	larva	48.0026	-1.9995	-217.9966	1218.753	89.0711	76468.2687	241832.7467	4074893.7458	2458.96	-0.5702	476.074	-0.96037	435.1861	-0.97751	1901.6057	-0.39217	1883.9115	758740.6875	657.9816	-0.69065	1673.0887	-0.20396	18993900	1.2248	266.822	105.606	104.1915	162.8187	160.3787	64964.6523	139.1385	-0.4217	154.1313	4213350
007	2018-04-20t2004	1524272870.24	adult	52.0017	1.9995	-213.9976	1053.8529	77.3811	61880.4694	195070.9359	3109056.5897	3180.01	-0.1166	639.494	0.48034	600.397	0.54449	2331.1084	0.13509	2268.4395	755279.125	762.7707	-0.27946	1967.7641	0.27317	20665300	1.352	397.298	140.102	140.4838	205.2642	201.8301	66505.5938	179.1074	1.0316	196.1948	4527400
007	2018-04-21t0004	1524287262.45	adult	55.9995	5.9974	-209.9997	1285.5088	88.7908	84457.048	266112.7507	4713420.8842	2143.59	-0.84317	462.894	-1.3832	430.5417	-1.3491	1732.8923	-0.71826	1704.0138	764205.5	576.344	-1.1136	1469.9084	-0.56912	20369200	0.89096	267.346	101.396	100.1852	156.6998	154.1942	69104.5938	133.4352	-0.98718	148.3038	4461850
007	2018-04-21t0404	1524301662.26	adult	59.9994	9.9973	-205.9998	1094.7908	72.2814	63967.7404	201678.8547	3088213.8595	2403.76	-0.65179	691.963	1.249	661.2038	1.4212	1773.2498	-0.61879	1734.7092	594038.6875	865.5606	0.34858	1515.8355	-0.44926	23128200	1.4405	254.834	155.129	154.5208	214.5451	212.3717	71872.6094	190.3626	1.7166	206.2011	5185040
007	2018-04-21t0804	1524316065.1	adult	64.0002	13.9981	-201.999	1409.8052	75.0868	84503.0186	266485.8998	4210820.1893	1707	-1.155	588.015	0.027917	590.564	0.57303	1410.2087	-1.1355	1405.3229	623312.25	745.1676	-0.20917	1255.7548	-0.92093	25956200	2.0504	415.266	134.198	134.8121	207.4862	204.1458	91708.8906	178.6337	1.1314	196.9786	5923750
007	2018-04-21t1228	1524331881.24	adult	68.3936	18.3915	-197.6056	1183.8173	78.2006	77162.3737	243388.4028	4142768.4733	3036.82	-0.038539	599.869	0.24885	573.1354	0.35648	1871.1619	-0.2329	1780.8082	754078.25	701.2185	-0.41935	1514.9554	-0.24954	24139300	1.2458	355.596	140.184	138.9699	201.281	198.1487	81116.25	175.1935	0.87532	192.4275	5641120
007	2018-04-21t1604	1524344863.47	adult	71.9998	21.9976	-193.9994	1298.7425	90.7536	86754.9699	273606.6541	4841622.0797	2482.47	-0.4271	470.444	-1.684	436.8727	-1.7443	1657.2917	-0.51591	1616.7808	750753.1875	656.1072	-0.74656	1355.4285	-0.52989	21269200	0.20199	363.817	111.593	106.0311	282.0229	276.9562	127756.3984	159.5274	-0.18975	258.2409	5045250
007	2018-04-21t2004	1524359263.34	adult	75.9997	25.9976	-189.9995	1296.4759	80.6167	83057.2526	261604.3729	4415844.9263	2568.16	-0.24627	582.279	0.075051	562.6591	0.20823	1626.3921	-0.42881	1572.416	705854.1875	688.941	-0.42193	1337.6746	-0.43598	25219100	1.3065	293.223	140.423	138.7691	218.197	213.5782	94697.5078	181.7284	1.0346	203.849	6081860
007	2018-04-22t0012	1524374119.99	adult	80.1266	30.1244	-185.8726	1116.803	76.3458	71735.5469	226209.6517	3813910.5352	4115.58	1.5524	665.557	1.4928	650.7478	1.6546	1809.8873	0.23419	1693.1503	678707.75	757.5165	0.43215	1327.549	-0.28196	24896500	1.1159	284.817	161.148	160.2152	224.6847	222.4905	84256.7656	198.0132	1.8702	215.6452	6028050
007	2018-04-22t0404	1524388063.19	adult	83.9997	33.9976	-181.9995	1231.6412	77.4347	76954.5779	242434.1651	4010915.316	3356	0.92572	589.47	0.26926	598.8169	0.81255	1798.7015	0.42537	1708.8564	723078	743.9682	0.37662	1370.6678	0.092655	23671300	0.66659	295.805	136.301	137.1673	217.0983	214.297	87273.5312	187.3089	1.0331	207.1378	5473420
007	2018-04-22t0804	1524402464.09	adult	87.9999	37.9978	-177.9993	1273.5111	125.4399	97788.9898	309456.0524	6582245.3065	2072.05	-0.48095	502.464	-1.195	476.5816	-1.2554	1330.5103	-0.74215	1306.6508	677229.75	669.5375	-0.56421	1070.6716	-0.94277	25539700	1.2374	295.993	124.298	120.2383	218.3654	212.0066	111147.9844	177.434	0.24505	201.4727	6317960
007	2018-04-22t1204	1524416861.8	adult	91.9993	41.9972	-173.9999	1186.0926	90.3282	77171.3911	243461.869	4262992.7797	2422.46	0.078598	520.537	-0.86982	501.2064	-0.84757	1529.0992	0.032365	1482.7711	616227	668.1772	-0.57758	1246.2724	0.016613	20942800	-0.30955	323.656	135.048	134.7952	234.4558	226.9158	94485.7031	181.3817	0.29804	210.8568	5433370
007	2018-04-22t1604	1524431262.84	adult	95.9996	45.9975	-169.9996	1251.2614	93.5983	95368.0765	301048.1657	6097340.4304	1736.73	-0.74035	461.381	-1.9086	446.8385	-1.8086	1190.6262	-0.89185	1146.514	590550.625	572.9155	-2.0356	986.6545	-1.0154	22867400	0.3151	301.248	113.989	110.4015	219.7372	215.3179	108989.625	162.4593	-0.99506	199.9868	5649650
007	2018-04-22t2004	1524445662.68	adult	99.9996	49.9974	-165.9997	1223.3041	78.8958	76116.0818	239768.7146	3990636.5141	2388.4	0.28291	633.893	1.2168	622.6752	1.3037	1458.5745	0.17456	1388.1401	580512.625	750.5358	0.73539	1200.653	0.22771	25183300	1.1012	321.646	161.529	159.0564	249.1132	244.6422	99147.0391	211.9902	1.6923	236.427	6417240
007	2018-04-23t0004	1524460062.81	adult	103.9996	53.9975	-161.9996	1160.8931	76.8744	75141.4223	236967.8934	4003168.0208	1758.89	-0.52787	576.705	0.21818	561.8563	0.23804	1253.4464	-0.36745	1205.5378	491351	690.3135	-0.20842	1061.3284	-0.29861	22587800	0.21311	301.925	147.679	145.4938	238.9301	234.763	93660.5859	194.825	0.52069	223.9538	5784150
007	2018-04-23t0404	1524474463.3	adult	107.9997	57.9976	-157.9995	1705.0742	85.3293	109002.9221	343376.7657	5963956.4885	1369.57	-1.037	470.129	-1.7298	458.0804	-1.6383	957.9075	-1.3024	924.9368	545049.375	594.97	-1.7833	786.9182	-1.6485	26713700	1.652	487.54	117.355	113.8066	241.0741	233.1396	137171.1719	165.8258	-1.2412	212.348	6668340
007	2018-04-23t0828	1524490300.2	adult	112.3989	62.3967	-153.6004	1216.3929	96.4686	94987.8839	300118.5492	6137952.2663	2002.99	0.084055	484.361	-1.4442	460.3962	-1.5954	1220.4736	-0.14285	1174.2817	602914	670.6513	-0.51149	1008.5021	-0.21572	23897400	0.68399	412.137	130.322	124.5546	305.7918	297.6742	151061.1562	194.2946	0.12895	266.057	6429820
007	2018-04-23t1204	1524503268.64	adult	116.0012	65.9991	-149.998	1310.1755	88.2604	89419.0464	282186.179	5176088.869	1210.3	-1.1521	465.316	-1.7884	447.3404	-1.835	912.3012	-1.2625	892.8584	425132.375	641.597	-0.99663	793.012	-1.3869	21667000	-0.085622	517.73	139.614	125.5402	420.8209	412.8564	196102.5469	251.8489	2.98	379.8326	6501000
007	2018-04-23t1604	1524517672.6	adult	120.0023	70.0002	-145.9969	1209.2246	86.6717	81152.0347	256554.7813	4440717.9094	1518.85	-0.53631	558.995	0.035539	566.8725	0.42348	986.5892	-0.84031	948.5206	417327.25	705.222	0.10128	844.5511	-0.94981	23639900	0.60892	489.651	142.395	139.9896	280.7299	267.7396	118748.7344	205.8316	0.41622	247.3097	6021870
007	2018-04-23t2012	1524532530.9	adult	124.1296	74.1275	-141.8696	1174.1796	76.3381	72694.2076	229096.1742	3816354.3853	1992.14	0.44004	571.079	0.30597	560.223	0.32299	1103.0403	-0.17708	1032.4104	419155.3125	743.885	0.77917	926.6323	-0.26685	21663300	-0.068833	488.418	156.265	149.6906	342.0763	329.118	129988.9844	226.0561	1.2466	298.9971	5927740
007	2018-04-24t0004	1524546465.35	adult	128.0003	77.9982	-137.9989	1256.4439	89.6531	87910.1098	277564.9082	5100163.8876	1179.51	-1.0143	500.347	-1.0468	495.3606	-0.8952	875.6281	-1.1732	851.9115	401037.6875	653.1446	-0.77393	786.1109	-1.1666	22905900	0.36328	476.183	136.206	129.1703	312.946	304.7028	143329.25	215.744	0.57582	283.8859	6235520
007	2018-04-24t0404	1524560863.81	adult	131.9999	81.9977	-133.9993	1234.2977	73.712	74879.4453	235757.5577	3845925.2912	1518.61	-0.2802	599.892	0.94304	586.9276	0.88984	1032.6544	-0.28127	1000.7298	403767.875	752.3963	0.94968	928.1682	-0.027228	23445000	0.54603	563.333	166.365	158.8586	377.554	363.6026	147623.5938	239.5146	1.5275	321.9652	6501870
007	2018-04-24t0804	1524575263.06	adult	135.9997	85.9975	-129.9996	1128.7042	78.5073	76515.0524	241524.2457	4241523.628	1000.08	-1.2651	534.618	-0.31317	528.9949	-0.20113	847.932	-1.1913	838.7015	338324.875	695.1102	-0.023169	807.3407	-0.86914	21317900	-0.15378	448.309	160.556	150.498	366.0178	361.2157	146041.1094	259.1065	2.2441	337.593	6402180
007	2018-04-24t1204	1524589681.2	adult	140.0047	90.0026	-125.9945	1199.1468	75.1335	74692.9849	235302.3451	3924890.1397	1254.83	-0.67119	528.64	-0.40024	515.7109	-0.43412	911.5198	-0.75859	883.3055	355492.7188	673.1272	-0.38729	831.2448	-0.59144	20600600	-0.37453	458.762	152.994	145.0753	352.4056	345.0314	137438.1875	231.9747	0.85235	320.1183	5962020
007	2018-04-24t1604	1524604071.24	adult	144.0019	93.9998	-121.9973	1265.3221	86.7136	86500.4926	273379.7042	4873305.6608	1611.39	0.19198	566.341	0.39242	572.6562	0.71092	1004.293	-0.10145	946.0395	452936.125	723.7704	0.5009	873.0774	-0.1282	25518200	1.2028	438.124	158.597	154.5829	332.0963	323.006	149775.4531	219.9877	0.18248	295.4601	7146080
007	2018-04-24t2004	1524618464.03	adult	147.9999	97.9978	-117.9993	1236.3402	123.2184	97802.1886	309555.5762	6758011.155	916.014	-1.3067	447.534	-1.9837	438.7371	-1.9067	756.2301	-1.5905	745.8478	384921.125	590.7373	-1.7783	706.8778	-1.5649	22736100	0.32111	555.018	147.563	136.0368	389.966	378.5606	198492.6875	245.6126	1.1414	336.8605	7496650
007	2018-04-25t0004	1524632863.54	adult	151.9998	101.9977	-113.9994	1374.1899	75.5988	85650.7614	269976.5917	4426571.0068	1188.3	-0.60992	592.94	1.0096	603.2382	1.3834	903.1472	-0.53551	884.7473	403706.8125	736.2011	0.74235	842.0209	-0.19221	26503800	1.4788	500.916	172.758	169.07	350.2875	341.1381	156578.5312	242.5148	0.86215	316.1122	7722110
007	2018-04-25t0428	1524648692.59	adult	156.3967	106.3946	-109.6025	1280.1316	92.7664	90145.644	284497.1247	5341126.9164	1650.98	0.60799	522.974	-0.37666	523.0819	-0.17232	1085.8807	0.92497	1048.8364	510363.9375	749.0187	0.96776	951.602	1.0394	24536900	0.86273	564.039	155.298	146.5517	421.9614	410.0006	198321.8438	250.1036	1.0084	364.9605	7286280
007	2018-04-25t0804	1524661663.94	adult	159.9999	109.9978	-105.9993	1260.2482	83.0303	82908.5464	261599.4551	4633187.9096	1695.47	0.78872	494.589	-0.908	493.3646	-0.72002	1033.2518	0.63262	993.3704	447398.0625	679.8694	-0.17428	882.4672	0.38099	21380600	-0.066128	607.591	150.211	143.2348	374.8841	356.9758	162324.7969	231.6182	0.14365	315.5331	6493490
007	2018-04-25t1204	1524676069.84	adult	164.0015	113.9994	-101.9977	1159.9559	81.3759	76108.8438	240756.7449	4101294.2966	1505.39	0.33434	537.072	-0.011658	530.6469	0.053556	1032.3513	0.64372	1000.3879	409843.4688	701.6827	0.21008	885.3994	0.43047	21321700	-0.061557	660.322	159.545	152.1383	409.356	390.529	162514.3281	240.8932	0.35966	333.6922	6333940
007	2018-04-25t1623	1524691566.43	adult	168.3061	118.304	-97.6931	1281.0512	77.1295	79877.449	251570.6328	4168287.3046	1251.74	-0.31777	565.407	0.57522	555.4766	0.56618	917.2894	-0.22205	894.856	382509.6562	698.9677	0.19882	816.9482	-0.25715	23573500	0.56676	564.84	174.539	166.0083	393.1429	375.035	163940.5938	256.7762	0.77402	333.075	7277070
007	2018-04-27t1256	1524851947.23	adult	212.8564	162.8542	-53.1428	858.1378	81.6017	48840.7327	154697.1577	2420794.2253	835.386	-1.03	515.668	-0.015401	512.1376	0.108	747.7135	-1.2178	741.9651	191414.6562	658.6532	-0.15431	718.5605	-0.90087	13169600	-1.583	526.08	193.378	178.4758	407.967	400.276	104439.5469	302.1493	0.62451	372.2242	4938670
007	2018-04-27t1942	1524876330.64	adult	219.6295	169.6274	-46.3697	957.1412	69.7079	50317.8896	158754.9515	2255333.9276	749.289	-1.1897	505.151	-0.16189	502.766	-0.014989	677.4318	-1.7631	671.9893	178842	602.2447	-0.93213	653.5474	-1.5143	13317300	-1.4689	426.853	198.759	190.4886	364.2124	358.8002	96152.0859	285.5679	0.01197	340.3864	5239870
007	2018-04-27t2141	1524883461.05	adult	221.6102	171.6081	-44.389	963.1954	82.9949	62172.4307	196200.3107	3438432.4277	641.378	-1.4395	393.298	-2.286	386.1975	-2.2002	562.3795	-2.7284	555.4753	182773.3438	500.6533	-2.3856	542.6141	-2.6343	12749600	-1.5692	348.314	160.146	151.3445	290.0534	286.5375	94267.3438	242.2606	-1.1365	276.0474	5191460
007	2018-04-28t0004	1524892059.27	adult	223.9986	173.9965	-42.0006	1191.6178	88.3166	87813.6447	277407.4062	5317315.5421	822.868	-0.9821	425.331	-1.655	419.613	-1.5516	679.6826	-1.7165	668.3416	310614.9688	544.8031	-1.7316	631.3089	-1.7112	19427000	-0.10164	446.081	154.796	142.5237	345.2897	338.2299	157797.4062	252.5093	-0.92274	315.3025	7070320
007	2018-04-28t0404	1524906460.17	adult	227.9989	177.9967	-38.0004	1378.8664	77.7913	89132.209	280709.841	4801526.8859	1172.26	-0.10769	562.756	1.0102	561.0581	1.1549	870.511	-0.053327	851.1436	404787.625	715.2476	0.74056	798.8094	0.034539	26149000	1.3694	661.275	193.477	180.6286	445.6627	433.2942	207233.1562	321.106	0.69307	397.7834	8990080
007	2018-04-28t0804	1524920860.84	adult	231.999	181.9969	-34.0002	1280.3004	84.6235	84167.875	265166.5502	4701438.7341	1146.21	-0.14804	504.262	-0.079158	495.6316	-0.051841	874.9695	0.020866	841.6688	384111.625	670.4034	0.11817	778.6273	-0.14184	22118000	0.53565	765.665	184.845	166.9272	471.6649	453.5296	207060.875	319.3232	0.54553	406.7542	8107660
007	2018-04-28t1204	1524935261.42	adult	235.9992	185.9971	-30	1178.699	96.6976	79535.9708	252157.3096	4640839.4189	1000.42	-0.48089	469.36	-0.71877	464.7518	-0.60701	807.3695	-0.53023	791.9166	335058.3438	636.2774	-0.34705	749.6422	-0.41017	19464400	0.0046925	720.234	177.936	160.191	473.6189	459.3397	196551.8594	319.9612	0.46054	420.4561	7379000
007	2018-04-28t1604	1524949660.94	adult	239.9991	189.9969	-26.0001	1322.3751	85.7601	88337.5566	278287.8316	5035024.0885	1415.29	0.55484	553.26	0.9318	547.6767	1.0032	951.3361	0.7607	917.0042	437614.5938	736.1044	1.0906	862.2687	0.78525	25448300	1.2924	855.251	203.212	183.4691	530.4884	507.5643	244024.6562	351.7723	1.1085	462.7367	9347140
007	2018-04-28t2004	1524964061.38	adult	243.9992	193.9971	-22	1304.9064	76.7019	83690.8073	263552.0011	4470928.0052	1194.56	0.038304	571.122	1.3129	558.4077	1.2426	925.2983	0.5724	892.8605	404355.3438	720.2233	0.88301	842.0693	0.60921	24924900	1.2092	742.974	209.667	188.0932	511.7288	494.8364	223625.4844	350.1902	0.96546	448.9485	9150290
007	2018-04-29t0004	1524978461.08	adult	247.9991	197.997	-18.0001	1307.2007	84.8593	86403.3403	272250.5194	4790257.2259	1210.89	0.10074	566.698	1.2638	550.3886	1.1243	969.2383	1.0003	952.5883	437126.5	737.1518	1.139	892.8927	1.172	25505400	1.3572	865.167	210.453	187.1035	589.4982	562.5982	265863.6875	367.9077	1.2645	507.0459	9471880
007	2018-04-29t0404	1524992861.56	adult	251.9992	201.9971	-14	1269.5194	85.2448	84032.9092	264666.9452	4697556.1754	1280.82	0.29407	567.598	1.3184	549.8043	1.1482	962.8529	0.98546	934.3583	421729.5625	749.8433	1.3339	877.6723	1.0483	24851100	1.2498	806.577	217.652	192.5784	545.5697	519.3018	238959.5312	382.9696	1.4949	480.1406	9529440
007	2018-04-29t0804	1525007261.71	adult	255.9993	205.9971	-9.9999	1279.947	87.9001	86182.0971	271450.5758	4931954.9474	1004.78	-0.35891	512.616	0.28138	500.1692	0.22747	819.7714	-0.25166	808.72	368077.375	670.172	0.23525	771.4724	-0.031289	23005200	0.89919	676.438	201.045	176.7398	510.8241	494.566	229360.0312	362.28	0.93259	459.041	9022490
007	2018-04-29t1204	1525021661.97	adult	259.9994	209.9972	-5.9999	1207.5159	84.0094	80231.6364	252856.3901	4484752.5831	1032.64	-0.26867	519.239	0.4455	505.3965	0.36128	817.3795	-0.238	798.5463	341664.625	678.5854	0.37227	761.8189	-0.10186	21696900	0.66242	668.493	206.965	182.7929	501.5379	489.5187	209642.8594	372.0057	1.0457	456.4405	8648230
007	2018-04-29t1604	1525036061.86	adult	263.9993	213.9972	-1.9999	1279.6458	87.8367	88203.9972	277861.2807	5127550.4829	998.444	-0.33024	516.163	0.41999	508.4468	0.45381	808.6168	-0.28179	798.5808	371963.75	676.1777	0.35799	764.0369	-0.047443	23712000	1.1072	668.484	208.209	183.3279	508.0087	494.9164	233684.0156	381.5535	1.1519	466.8637	9564900
007	2018-04-29t2004	1525050461.07	dead	267.9991	217.997	1.9999	1240.1846	89.5213	85969.2764	270844.2605	5051263.2529	1006.52	-0.28871	520.408	0.53913	510.937	0.53618	848.9835	0.11973	840.8083	380344.5938	690.1652	0.57134	794.2134	0.3044	23295600	1.0547	776.023	215.569	187.54	584.6366	568.7227	261917.1875	398.2139	1.4048	515.32	9649720
008	2018-04-18t1604	1524085677.26	larva	0	-46.0034	-190.5814	906.1795	78.3747	40267.1645	128167.3014	1864292.2992	415.535	1.4696	266.252	0.50255	264.7809	0.50761	355.273	-0.77191	351.9086	74962.7	318.9085	0.32523	342.4701	0.51878	5612850	2.8372	236.083	86.315	86.0158	133.097	128.5054	28083.4	111.8139	0.93911	123.6982	1819610
008	2018-04-18t2004	1524100070.59	larva	3.9981	-42.0053	-186.5833	928.4533	79.7896	43170.4109	137274.5818	1973405.0467	481.023	0.28895	325.03	0.57149	323.8279	0.60097	418.353	-0.85729	414.1927	94966.1	380.6783	0.29924	405.3318	0.22186	7351530	2.9234	237.72	91.2759	90.9785	138.305	134.4558	31395.1	117.2115	0.89629	129.4866	2064480
008	2018-04-19t0004	1524114471.05	larva	7.9983	-38.0051	-182.5832	726.0829	79.0786	35663.4503	113479.3061	1733210.9073	504.113	-0.18806	338.725	0.44876	337.5041	0.49936	439.177	-0.98751	435.3995	82126.1	396.4336	0.14418	423.8191	-0.11028	6305030	1.9739	193.561	92.051	91.6814	139.272	135.7244	26043.8	118.5659	0.79657	130.5559	1713440
008	2018-04-19t0404	1524128871.53	larva	11.9984	-34.005	-178.583	879.9562	78.6656	43857.4817	139390.0324	2038398.1966	491.059	-0.53526	345.016	0.29034	343.7474	0.36204	441.379	-1.1334	437.7853	101517	401.4809	-0.036775	428.7885	-0.41939	7907420	2.0077	240.226	93.7738	93.4664	140.617	137.1518	32342	120.6	0.70485	132.2959	2149200
008	2018-04-19t0804	1524143270.59	larva	15.9981	-30.0053	-174.5833	875.8481	79.0801	43799.0323	139351.5812	2022950.0663	512.875	-0.76512	360.797	0.17367	359.5711	0.26845	460.409	-1.2528	456.5239	105434	419.0075	-0.17465	446.279	-0.66755	8256470	1.5869	211.371	94.8192	94.444	142.576	139.3436	32649.9	121.5795	0.59278	134.5252	2169840
008	2018-04-19t1204	1524157689.52	larva	20.0034	-26	-170.578	887.3174	79.8797	41160.2885	131877.1394	1914442.4448	521.074	-0.96622	367.999	0.0087388	367.453	0.12998	465.149	-1.3837	460.6505	100472	423.3268	-0.35038	449.95	-0.91423	7943620	0.93951	228.174	95.3009	94.8672	142.635	139.9756	30809.1	121.7534	0.45921	134.5661	2057170
008	2018-04-19t1628	1524173521.17	larva	24.4011	-21.6023	-166.1804	584.5794	74.3567	32989.0814	104916.1285	1637271.3299	525.769	-1.1585	376.928	-0.1795	376.1375	-0.033134	478.121	-1.513	473.4689	82236.7	434.8575	-0.52165	463.4678	-1.1449	6466200	-0.14922	207.301	95.5363	95.0686	144.247	141.0293	24810.5	122.6186	0.31043	135.5577	1638930
008	2018-04-19t2004	1524186470.62	larva	27.9982	-18.0053	-162.5833	959.4832	80.2897	42790.4352	136378.6898	1946605.003	554.895	-1.2789	390.543	-0.31103	389.318	-0.14353	492.696	-1.611	490.2099	110857	449.2684	-0.64733	478.1388	-1.3145	8764190	0.20237	235.187	97.1889	96.9156	145.635	141.7959	32767.9	124.1592	0.19059	137.1149	2181020
008	2018-04-20t0004	1524200874.92	larva	31.9994	-14.0041	-158.5821	585.6427	72.4619	32669.1264	103852.8955	1604078.2004	564.74	-1.4191	396.578	-0.52825	395.3886	-0.33357	504.449	-1.7239	500.4949	85756.3	456.6424	-0.81994	487.5576	-1.5049	6735870	-0.98488	203.775	96.2214	95.7669	145.612	142.3421	24754	123.3045	-0.017475	136.5834	1634320
008	2018-04-20t0412	1524215726.05	larva	36.1247	-9.8788	-154.4568	818.1073	52.4917	36603.3276	115472.8281	1350168.6299	4998.28	1.5575	478.561	-0.29588	429.3344	-0.37533	2846.3	1.0457	2841.2263	549335	599.3274	-0.54801	1711.5018	0.24244	9218990	-0.63097	400.537	100.663	98.9093	160.815	157.0093	31037.2	134.6269	0.015064	150.7885	1939180
008	2018-04-20t0804	1524229680.18	larva	40.0008	-6.0026	-150.5806	833.3146	79.9148	44224.9001	140151.5337	2149901.5722	559.6	-1.692	399.563	-1.1363	398.6327	-0.87324	498.087	-1.9859	493.6058	115058	457.0752	-1.2393	483.4216	-1.902	9226710	-1.0937	217.248	97.8098	97.3762	147.044	144.3934	33967.1	124.9974	-0.48408	138.4009	2258620
008	2018-04-20t1204	1524244091.83	larva	44.004	-1.9994	-146.5774	921.9625	63.6758	47777.4035	150607.7606	2065663.8513	3634.6	0.28758	544.317	-0.25475	468.8765	-0.52458	2789.27	0.80438	2682.9797	700108	1047.7877	0.80334	2417.3543	1.0418	13624200	-0.088268	485.825	98.8115	95.6677	175.085	169.6496	43946.2	143.6138	-0.12697	162.4834	2473250
008	2018-04-20t1604	1524258487.31	adult	48.0028	1.9994	-142.5786	1153.0942	75.5993	73408.5512	231724.604	3828807.8259	2995.46	-0.20818	451.44	-1.1747	405.9024	-1.2434	2133.69	-0.089626	2058.5244	817202	645.631	-0.73903	1699.0319	-0.16164	17283400	0.67036	379.772	93.4573	92.3347	149.134	145.3023	57118.5	123.8474	-0.95888	138.4621	3578010
008	2018-04-20t2004	1524272883.79	adult	52.0018	5.9984	-138.5796	1282.3533	71.2465	72179.9338	227235.6922	3444086.6452	4016.07	0.4547	480.763	-1.065	435.9806	-1.1352	2305.16	0.10028	2202.3167	871350	594.8215	-0.98982	1797.4346	-0.015061	18145900	0.54503	202.809	102.178	100.9656	158.519	155.8309	59920.1	133.5122	-0.7991	150.0293	3856600
008	2018-04-21t0004	1524287275.86	adult	55.9996	9.9962	-134.5818	1661.8563	117.3193	99120.724	313518.4676	5380790.2906	3761.89	0.28954	452.343	-1.4979	412.025	-1.5609	2269.83	0.028591	2213.1827	1175770	565.8607	-1.1623	1699.255	-0.16047	23421400	1.8579	399.873	101.378	100.035	159.994	155.9281	82876.7	133.1252	-1.0013	149.0293	5249170
008	2018-04-21t0404	1524301675.7	adult	59.9996	13.9961	-130.5819	1076.4963	69.7958	62260.9862	196282.4501	3011839.2574	2168.69	-0.82265	620.973	0.39243	587.6059	0.48959	1712.08	-0.7101	1681.9863	558136	837.8671	0.20391	1511.7538	-0.45706	20207700	0.52396	375.741	136.355	135.1829	199.976	196.9739	65192.2	171.0543	0.73068	188.363	4437270
008	2018-04-21t0804	1524316078.5	adult	64.0003	17.9969	-126.5811	951.5007	76.9646	59351.4115	187395.347	3091681.3637	3910.93	0.53454	573.732	-0.1618	547.2765	-0.024475	2086.51	-0.028329	1927.8544	646817	662.9198	-0.70407	1462.8601	-0.48674	17765000	-0.50243	343.159	131.304	130.5424	189.714	186.3339	58811.2	164.9023	0.36001	180.8929	4065690
008	2018-04-21t1228	1524331894.55	adult	68.3937	22.3903	-122.1877	1114.1886	87.2891	72869.9479	229907.4083	4011557.296	2339.1	-0.61656	499.845	-1.2035	470.5162	-1.1686	1638.47	-0.66295	1586.3853	622620	657.8069	-0.73201	1364.6284	-0.6074	18994100	-0.3526	416.991	108.447	104.7615	184.709	180.2229	70189.4	156.3142	-0.25995	174.0466	4120970
008	2018-04-21t1604	1524344876.85	adult	71.9999	25.9965	-118.5816	1109.421	75.8491	71937.4683	226945.8517	3858238.4841	2367.97	-0.52957	558.949	-0.3256	537.7307	-0.18006	1643.77	-0.54391	1572.7521	618058	688.3477	-0.47385	1372.3513	-0.48439	20968400	0.1084	249.98	119.475	118.0207	195.231	192.3307	73406.9	162.9943	0.023512	183.7443	4481980
008	2018-04-21t2004	1524359276.7	adult	75.9998	29.9964	-114.5816	1055.1841	82.1608	68122.7908	214992.7656	3625377.9763	1973.04	-0.83135	646.42	1.104	626.5963	1.233	1482.22	-0.76863	1437.9113	527671	777.7166	0.47523	1299.8161	-0.55344	22965400	0.60067	419.329	143.646	142.48	214.096	209.6681	76218.1	181.1382	0.99799	201.381	5103320
008	2018-04-22t0012	1524374133.44	adult	80.1267	34.1233	-110.4547	1039.9275	74.0812	64985.6018	204948.574	3387805.3726	1501.64	-1.2753	597.388	0.36468	571.1746	0.34749	1214.35	-1.3197	1199.646	411664	812.1735	1.0733	1104.148	-1.0761	20248500	-0.35749	304.262	140.9	140.4391	200.146	197.0657	67849.5	175.8015	0.49764	191.3503	4775820
008	2018-04-22t0404	1524388076.59	adult	83.9998	37.9964	-106.5816	1084.791	73.7797	66581.6353	209863.0133	3391890.39	1882.95	-0.79643	633.467	1.0131	614.6396	1.0773	1416.1	-0.64824	1372.9695	492803	745.5101	0.39642	1232.0066	-0.45244	22022500	0.13592	359.231	145.167	144.5774	210.434	206.9949	73231.1	181.9362	0.70348	199.8571	5046750
008	2018-04-22t0804	1524402477.65	adult	88.0001	41.9967	-102.5813	1051.3634	76.959	66351.2338	209340.4208	3465803.42	2204.12	-0.31632	585.421	0.23436	558.9603	0.14673	1548.81	-0.092222	1488.5631	537437	754.2995	0.60141	1274.5683	-0.074454	20259100	-0.49278	442.859	139.711	137.3857	315.855	322.3482	109602	177.5991	0.25507	218.1187	4834850
008	2018-04-22t1204	1524416875.18	adult	91.9994	45.996	-98.582	954.7933	90.8306	53229.7174	171726.3928	2663785.4406	1988.21	-0.49181	604.978	0.61071	576.8045	0.45936	1541.02	0.069739	1494.6024	429946	780.0809	1.0544	1330.3817	0.39884	16864400	-1.6691	475.424	149.479	144.3422	285.115	280.467	79547.1	209.6335	1.9861	267.1005	4166870
008	2018-04-22t1604	1524431276.21	adult	95.9997	49.9963	-94.5817	1051.7393	75.6989	67481.767	212905.8655	3580120.1712	2251.81	-0.031546	618.457	0.89136	602.8275	0.92819	1410.63	-0.16835	1314.9771	496542	733.9535	0.43143	1169.7363	-0.13365	21749300	-0.063209	329.197	147.756	146.8175	213.51	207.8719	75155.5	184.0154	0.26891	201.656	5196130
008	2018-04-22t2004	1524445676.23	adult	99.9997	53.9963	-90.5817	1164.6148	72.8724	65479.6023	206492.4419	3169250.9391	2228.58	0.053267	570.557	0.070084	552.0262	0.046843	1443.66	0.12335	1378.4122	495175	726.2993	0.35002	1196.3199	0.20569	19544400	-0.82909	410.517	143.539	139.2551	309.177	301.2332	106048	197.4608	0.85919	268.9545	4916920
008	2018-04-23t0004	1524460076.23	adult	103.9997	57.9963	-86.5817	1045.6901	74.4596	63825.8128	201153.305	3267553.6555	1426.81	-1.0254	569.685	0.089161	556.4865	0.1412	1063.28	-1.0477	1032.7394	355136	727.2387	0.39488	922.9584	-1.0379	18976800	-1.0339	313.371	144.562	141.5918	256.063	251.9051	85525	190.4126	0.27376	238.8029	4815510
008	2018-04-23t0404	1524474476.9	adult	107.9999	61.9965	-82.5815	1071.2883	93.6369	74416.3708	235294.365	4322328.0914	1641.18	-0.61286	476.292	-1.6149	460.7292	-1.5899	1118.68	-0.70272	1086.5245	434046	595.5508	-1.7736	906.6409	-0.97817	18457800	-1.216	267.301	114.19	111.3633	201.251	196.8836	78085.6	158.462	-1.6434	185.5031	4425190
008	2018-04-23t0828	1524490313.66	adult	112.399	66.3956	-78.1824	1121.5593	77.4729	70432.2297	222235.9689	3676809.0928	1385.5	-0.92596	581.726	0.39643	571.4818	0.4609	1062.9	-0.76204	1026.6337	391149	698.7655	-0.036192	907.0281	-0.81395	21377800	-0.19415	441.125	158.383	154.2451	298.114	291.9513	109706	212.1801	1.0804	262.0024	5820430
008	2018-04-23t1204	1524503282.31	adult	116.0014	69.998	-74.58	1021.9612	75.63	63996.4203	201867.931	3364370.3188	1406.9	-0.81761	575.659	0.3179	565.1614	0.36633	1017.37	-0.82882	963.7696	339803	700.4502	0.0060366	885.916	-0.81395	19225300	-0.93688	467.303	154.487	149.9034	331.491	317.7115	110718	211.6235	0.88655	289.7892	5159420
008	2018-04-23t1604	1524517686.34	adult	120.0025	73.9991	-70.5789	946.4756	80.0432	58715.4505	185202.2485	3074848.6812	1879.74	0.1057	600.004	0.82575	591.0725	0.8797	1238.01	0.26491	1192.5244	380070	760.3505	1.046	994.453	0.025913	18388900	-1.2163	556.447	158.095	152.1564	348.079	326.1726	106860	223.0093	1.2872	291.4466	4845300
008	2018-04-23t2012	1524532544.47	adult	124.1298	78.1264	-66.4517	1077.4177	94.6524	73419.1649	231931.5944	4312527.0134	1065.58	-1.2857	505.208	-0.97487	509.5378	-0.64082	828.99	-1.4672	812.5297	317503	641.637	-0.98077	722.6485	-1.6754	19329300	-0.87422	407.582	149.175	146.3581	298.686	292.2592	114397	216.1855	0.75998	268.051	5707440
008	2018-04-24t0004	1524546479.04	adult	128.0005	81.9971	-62.5809	702.4498	162.0376	70102.3971	230187.8194	6385971.0613	1128.93	-1.112	435.224	-2.3228	431.7382	-2.1136	796.307	-1.5707	750.1866	289856	541.1092	-2.7051	676.0289	-1.9652	15813000	-2.0515	388.897	129.885	124.1399	266.104	260.7672	96861.8	200.5856	-0.15124	249.4521	4719120
008	2018-04-24t0404	1524560877.51	adult	132.0001	85.9967	-58.5814	923.2121	76.6686	56612.8403	178530.1911	2997602.319	1247.69	-0.82021	540.053	-0.23784	544.7834	0.077422	873.111	-1.1199	837.9563	258441	671.4853	-0.44485	762.2256	-1.2847	15957500	-1.9582	396.086	159.683	154.047	300.485	294.7071	88943.7	231.5169	1.1543	275.53	4718320
008	2018-04-24t0804	1524575276.68	adult	135.9998	89.9964	-54.5816	650.0045	90.9884	40798.474	132403.4571	2226945.0145	1296.16	-0.655	499.551	-1.0103	499.7891	-0.76791	967.404	-0.53298	938.1985	207025	657.522	-0.67111	837.316	-0.63113	10660900	-3.6567	548.305	146.179	138.319	358.749	343.4993	76772.2	230.2669	0.93163	309.9896	3119610
008	2018-04-24t1204	1524589695.3	adult	140.005	94.0016	-50.5764	817.0771	83.7562	50645.9738	160053.0181	2648354.6774	1148.62	-0.898	633.207	1.6939	620.1918	1.6071	962.585	-0.46238	944.3243	255085	801.9939	1.8346	912.7486	0.089495	16746400	-1.6201	591.941	187.179	172.4016	490.738	485.7297	130045	319.7842	4.755	459.0715	4950310
008	2018-04-24t1604	1524604084.8	adult	144.0021	97.9987	-46.5793	751.9147	90.5774	49430.7078	157525.0034	2757287.1731	1718.37	0.42934	518.901	-0.56458	516.7019	-0.38941	1112.69	0.56374	1042.415	287074	676.8828	-0.30765	900.6148	0.11503	13366900	-2.6594	531.234	151.421	144.9688	313.025	294.839	80760.5	226.3021	0.45691	271.6487	3900610
008	2018-04-24t2004	1524618477.59	adult	148.0001	101.9967	-42.5813	725.9486	82.3153	47565.5433	151983.1639	2570886.3625	1169.8	-0.72012	516.959	-0.5732	519.4971	-0.30846	906.897	-0.60643	882.7496	225817	675.5195	-0.31646	806.0084	-0.63425	12826300	-2.7771	422.724	155.758	149.7578	297.683	289.4923	74123.2	233.1975	0.61323	270.261	3864520
008	2018-04-25t0004	1524632877.17	adult	152	105.9966	-38.5815	848.1727	74.1114	50391.7125	159939.1539	2574936.2771	882.224	-1.3461	502.333	-0.83917	504.9146	-0.57004	767.452	-1.4822	759.8779	202607	640.6848	-0.89768	725.6174	-1.3502	13227400	-2.593	507.5	154.912	147.4349	321.217	314.8638	84801.3	232.9192	0.46305	285.7431	4079130
008	2018-04-25t0428	1524648706.24	adult	156.3969	110.3935	-34.1845	759.8199	74.6544	47818.8268	152148.96	2464797.9563	933.938	-1.1831	522.399	-0.38834	529.5803	-0.043588	813.141	-1.1062	806.1009	203285	686.3746	-0.090644	768.617	-0.86138	13034400	-2.5705	549.163	159.501	154.7147	321.272	315.3156	80318	235.3872	0.41414	288.8862	3979710
008	2018-04-25t0804	1524661677.45	adult	160.0001	113.9966	-30.5814	837.6349	72.3933	51773.1753	163549.3304	2661318.2815	936.189	-1.1557	536.304	-0.069595	551.0405	0.41196	821.476	-1.0037	813.9894	222620	695.3353	0.081028	774.9072	-0.75068	14491500	-2.0669	549.558	163.747	159.9838	319.14	311.5879	86487.1	238.3922	0.40953	289.0418	4424600
008	2018-04-25t1204	1524676083.69	adult	164.0018	117.9984	-26.5797	754.6164	78.1102	46376.6504	147322.4755	2416328.2584	889.145	-1.2637	508.395	-0.5741	505.6597	-0.42696	784.958	-1.2496	775.5683	190745	673.6964	-0.23395	750.1213	-0.96008	12316400	-2.5728	527.942	159.528	153.7788	314.734	306.446	76480.5	238.0828	0.25346	287.5953	3864720
008	2018-04-25t1623	1524691580.12	adult	168.3063	122.3029	-22.2751	743.1928	88.3803	49293.5309	156996.2362	2727720.0278	911.902	-1.202	495.814	-0.76233	496.9125	-0.54138	775.18	-1.2913	767.4069	199221	642.0161	-0.67612	727.2238	-1.1429	12740400	-2.3231	522.234	160.798	154.5475	312.119	306.9859	80214.7	239.7688	0.15351	289.8137	4131870
008	2018-04-27t1256	1524851960.75	dead	212.8565	166.8531	22.2751	605.6502	82.2623	38204.6204	121925.7303	2059071.82	781.532	-1.1627	465.525	-0.97387	460.8984	-0.85815	701.456	-1.6047	696.4385	140291	601.2989	-0.98972	674.6084	-1.3483	9282100	-2.4443	457.939	183.422	176.2111	356.182	348.824	71236.5	280.2168	0.040313	327.9993	3657250
009	2018-04-18t1604	1524085690.18	larva	0	-54.0009	-277.9996	1220.1566	74.8412	64836.5636	206772.9766	3058555.611	494.56	1.7273	261.554	0.48258	254.0231	0.46122	430.616	-0.67962	425.8046	146409	346.2637	0.40615	409.3827	0.67847	8886040	4.0694	257.938	83.1625	82.5808	129.849	125.5122	44148.7	108.2928	0.8911	120.2098	2825360
009	2018-04-18t2004	1524100083.48	larva	3.9981	-50.0028	-274.0015	1218.3885	80.7137	68721.6533	218634.069	3345956.918	539.254	0.38752	315.871	0.53125	309.4689	0.5369	475.911	-0.78745	471.1793	171328	396.8991	0.34756	454.5164	0.32933	11351100	4.4147	229.583	87.8997	87.202	135.917	131.6713	48930	113.443	0.84275	126.3013	3158760
009	2018-04-19t0004	1524114483.92	larva	7.9983	-46.0026	-270.0014	1225.3643	80.0271	68667.5183	218608.0181	3339151.4356	565.314	-0.10884	330.165	0.40977	324.1168	0.43737	488.889	-0.92762	483.2471	176000	409.547	0.18359	466.3483	-0.023666	11857900	4.0229	289.911	89.6715	88.9193	139.345	135.3632	50164.4	115.819	0.75577	129.7042	3220550
009	2018-04-19t0404	1524128884.33	larva	11.9984	-42.0025	-266.0012	1229.344	79.0345	70093.5846	222759.4744	3444101.6092	568.468	-0.45058	335.893	0.24716	329.4908	0.29334	496.793	-1.0669	493.2654	182323	416.8581	0.0099655	475.9289	-0.32873	12309500	3.614	260.164	90.4686	89.7213	140.723	136.6319	51645.4	116.8053	0.64572	129.7113	3315400
009	2018-04-19t0804	1524143283.49	larva	15.9981	-38.0028	-262.0015	1221.2693	82.1394	70216.5177	223401.9189	3473409.2084	632.988	-0.64867	351.784	0.12921	345.0718	0.19552	520.135	-1.1813	514.957	191410	435.8322	-0.12282	497.0193	-0.57444	12913600	3.2662	289.759	91.6832	90.7857	143.129	139.622	52671.5	119.0034	0.5505	133.4086	3365600
009	2018-04-19t1204	1524157703.01	larva	20.0036	-33.9973	-257.9961	1225.992	82.2857	70764.2349	224901.2751	3543210.0703	607.581	-0.88976	360.151	-0.031739	353.1638	0.054728	534.016	-1.3012	529.5394	198120	448.3851	-0.27196	511.2588	-0.80601	13328100	2.8571	304.341	92.7305	91.775	145.486	142.134	53975.4	120.7674	0.44207	136.3595	3431680
009	2018-04-19t1628	1524173534.3	larva	24.4011	-29.5998	-253.5985	1217.1951	79.9639	68061.9862	217159.6205	3325179.95	634.991	-1.0693	370.88	-0.21237	363.6977	-0.10231	546.984	-1.4301	542.7055	195273	460.6978	-0.43916	522.9706	-1.0434	13208900	2.2187	272.806	93.686	92.7034	147.966	144.6252	52823.8	122.2302	0.3032	138.4139	3336630
009	2018-04-19t2004	1524186483.47	larva	27.9981	-26.0028	-250.0015	1167.0176	81.3027	68549.4633	217940.7029	3391520.7264	635.412	-1.2166	381.522	-0.36241	374.0204	-0.23282	557.311	-1.5327	552.2829	200075	474.1456	-0.56648	535.4971	-1.2189	13669200	1.905	281.319	94.2267	93.0964	148.763	145.8939	53406.1	123.0877	0.16934	139.2984	3375960
009	2018-04-20t0004	1524200888.15	larva	31.9994	-22.0015	-246.0002	1223.1026	79.4279	68333.6274	217485.294	3326374.2296	653.167	-1.354	386.446	-0.58941	380.0958	-0.42836	550.988	-1.6669	546.1809	197254	471.8101	-0.76959	531.4445	-1.4335	13813900	1.4406	262.149	94.6395	93.7894	146.969	143.5851	52614.8	122.7283	-0.029877	137.7908	3382980
009	2018-04-20t0412	1524215739.48	larva	36.1248	-17.8761	-241.8748	1229.0328	79.2105	70324.8932	223599.2604	3514967.8092	688.797	-1.4743	386.105	-0.89472	379.074	-0.71058	557.399	-1.7891	554.2095	205123	473.7907	-0.9747	534.8468	-1.6341	14195500	1.052	277.432	94.2308	93.1768	148.084	144.9941	54494.9	122.6581	-0.27035	138.2968	3464490
009	2018-04-20t0804	1524229693.56	larva	40.0009	-14	-237.9987	1140.3853	80.2988	71132.7497	225160.9418	3733345.6652	629.138	-1.645	387.599	-1.2209	381.2034	-1.0008	557.592	-1.9113	552.9834	207424	472.6502	-1.185	534.4186	-1.8222	14386500	0.62833	277.422	94.7367	93.7633	148.418	145.1448	55211.4	123.4827	-0.52517	138.9726	3516340
009	2018-04-20t1204	1524244105.55	larva	44.0043	-9.9966	-233.9954	1137.1703	81.2262	67369.9506	213148.1849	3431569.8942	627.09	-1.7355	392.072	-1.4426	385.7153	-1.1984	560.994	-2.0329	555.5641	198031	475.3272	-1.3015	540.0181	-1.9439	13803700	-0.029317	293.601	94.0238	92.8998	147.671	144.0232	52127.8	122.5288	-0.7749	137.521	3310300
009	2018-04-20t1604	1524258500.9	larva	48.003	-5.9979	-229.9966	1150.5929	82.0358	66700.1538	211211.7345	3250483.5909	614.948	-1.8145	392.288	-1.6892	385.8868	-1.4252	556.877	-2.1452	552.9109	194350	478.4791	-1.3938	535.9604	-2.0588	13670400	-0.5008	259.945	94.1948	93.2698	147.394	144.5444	51440.3	122.5648	-1.0039	137.6962	3282500
009	2018-04-20t2004	1524272897.51	larva	52.002	-1.9989	-225.9976	1170.405	69.8764	51346.3675	164309.9557	1974355.6679	625.802	-1.862	395.87	-1.8915	388.5695	-1.6196	562.47	-2.2371	557.7609	152429	487.0079	-1.4458	541.8301	-2.1397	10707100	-1.8376	312.946	93.6601	92.602	147.813	144.1972	40057.3	122.4992	-1.2413	138.1456	2533220
009	2018-04-21t0004	1524287289.3	adult	55.9998	1.9989	-221.9999	1151.3356	84.9807	64114.6347	204482.8844	3043435.4396	633.941	-1.8998	398.963	-2.0781	392.9679	-1.7788	563.399	-2.345	559.004	189302	481.6037	-1.5539	540.6964	-2.2248	13385200	-1.3216	290.837	94.1306	93.1968	146.537	143.7138	49236.5	122.5539	-1.4826	137.7862	3158080
009	2018-04-21t0404	1524301689.09	adult	59.9997	5.9988	-217.9999	1136.6121	83.2041	64706.9636	204782.5524	3155536.181	655.011	-1.9229	399.978	-2.2742	393.9414	-1.9619	563.1	-2.4252	557.7366	190891	483.2487	-1.6487	542.1801	-2.3108	13536900	-1.5695	286.105	94.3478	93.4171	147.32	144.1656	49941.6	123.0188	-1.7222	137.9057	3193110
009	2018-04-21t0804	1524316092.03	adult	64.0005	9.9996	-213.9991	1133.226	82.8758	64645.38	204612.3891	3162951.6951	626.747	-1.9832	399.13	-2.481	393.2531	-2.1505	561.385	-2.5252	556.4927	190310	481.2855	-1.797	539.9551	-2.4216	13491400	-1.8343	262.144	94.4109	93.6049	146.907	143.8848	49801.3	122.1744	-2.0404	137.0803	3191280
009	2018-04-21t1228	1524331907.88	adult	68.3938	14.3929	-209.6058	1142.288	83.1192	61335.9817	195546.919	2817111.3296	656.036	-2.0109	403.252	-2.606	397.2823	-2.257	566.428	-2.6442	561.2055	182390	487.3452	-1.9597	545.2188	-2.5581	12959300	-2.2273	286.146	94.819	93.8295	148.371	144.8217	47775.4	123.1239	-2.2558	139.0024	3047200
009	2018-04-21t1604	1524344890.38	adult	72.0001	17.9992	-205.9996	1180.5197	79.3123	75442.723	238262.3555	4040876.0811	1768.03	-1.0665	516.039	-0.9842	485.1424	-0.99568	1320.73	-1.2129	1268.5563	482065	767.7479	0.19778	1141.5803	-1.1049	18791600	-0.56888	342.634	119.8	116.833	235.511	231.7738	85961.7	166.074	0.21296	214.7895	4362510
009	2018-04-21t2004	1524359290.1	adult	76	21.9991	-201.9996	1230.9647	82.3793	66427.8483	211166.3684	3085661.4975	708.921	-2.0741	415.389	-2.6021	403.8754	-2.3368	605.539	-2.835	601.1642	210728	535.8784	-1.9688	585.9898	-2.7683	14450100	-2.0662	274.656	97.1584	95.7766	153.716	150.8497	53493	128.6277	-2.2547	145.1968	3379850
009	2018-04-22t0012	1524374146.89	adult	80.1269	26.126	-197.8728	1202.6587	82.1386	64677.5178	206325.668	2937215.8777	685.446	-2.1582	413.1	-2.685	403.8344	-2.4013	598.061	-2.9278	591.8576	202743	517.6024	-2.382	575.1811	-2.9566	13997900	-2.3389	264.113	97.2638	95.8446	159.314	157.1571	54007.6	128.7512	-2.4099	148.9379	3295780
009	2018-04-22t0404	1524388090.01	adult	84	29.9991	-193.9997	1175.8479	79.3551	63756.1394	204558.3587	2968435.6444	675.149	-2.2085	415.916	-2.6649	405.424	-2.4237	608.538	-2.9143	603.2298	203252	530.1412	-2.3694	588.3955	-2.9826	13888300	-2.4821	315.84	99.1947	97.2666	170.244	166.8643	56861.6	133.7317	-2.2539	158.5215	3312310
009	2018-04-22t0804	1524402491.17	adult	88.0003	33.9994	-189.9993	1232.1619	89.4724	69337.3395	221166.0825	3315803.687	687.812	-2.2064	413.213	-2.7328	403.9053	-2.4924	610.822	-2.8848	605.9559	221728	520.7875	-2.6098	587.8889	-2.9987	14993000	-2.2182	281.535	98.6634	96.6409	174.852	170.5307	63471.4	132.4587	-2.4834	161.2049	3579900
009	2018-04-22t1204	1524416888.47	adult	91.9995	37.9986	-186.0001	1204.225	81.5673	65225.672	207681.8808	3019110.0643	692.987	-2.1932	409.875	-2.8101	401.8371	-2.5655	605.357	-2.8633	600.5808	207032	504.0528	-2.9712	577.8047	-3.0212	14003400	-2.6228	315.12	99.3053	97.6172	182.452	179.5462	62398.4	130.8408	-2.7219	164.6806	3392770
009	2018-04-22t1604	1524431289.65	adult	95.9999	41.999	-181.9998	1207.6166	90.0297	71347.5267	228258.5519	3628433.6761	709.701	-2.1536	410.53	-2.8151	402.5846	-2.585	613.905	-2.7884	608.077	228987	503.4425	-3.0999	586.108	-2.9444	15310300	-2.2419	290.126	100.521	98.7669	189.621	186.4091	70728.7	131.3797	-2.8174	171.0601	3748830
009	2018-04-22t2004	1524445689.77	adult	99.9999	45.999	-177.9997	1219.0169	88.9325	64367.7344	209123.5956	2985121.9794	699.22	-2.1443	405.505	-2.9182	396.3203	-2.7233	618.407	-2.7108	611.5909	209022	507.7918	-3.1243	590.1618	-2.8756	13688600	-2.8336	316.524	101.433	99.1618	200.277	196.2654	67693.6	134.3591	-2.7592	183.3313	3424070
009	2018-04-23t0004	1524460089.77	adult	103.9999	49.999	-173.9997	1212.1461	85.5486	64941.5317	208580.2692	3027875.4082	755.684	-2.0308	410.303	-2.8401	401.3921	-2.6556	623.524	-2.6208	619.1826	212622	510.7636	-3.1419	594.6186	-2.7921	13956900	-2.7674	320.593	101.235	98.9623	204.368	202.4581	69689.4	132.8655	-2.9466	185.5238	3443600
009	2018-04-23t0404	1524474490.4	adult	108.0001	53.9992	-169.9996	1161.7277	78.7263	59806.1155	190559.8467	2658230.6107	745.441	-2.0115	404.406	-2.9552	398.3472	-2.7297	575.943	-2.7269	566.998	180846	487.9136	-3.5671	545.471	-3.0003	12683400	-3.222	274.005	100.435	99.2861	170.045	161.9999	53394.1	129.4251	-3.2293	148.251	3149940
009	2018-04-23t0828	1524490327.23	adult	112.3992	58.3983	-165.6004	1069.4604	90.286	72162.5155	227629.4174	4097739.5274	2279.96	0.5371	467.962	-1.7542	454.377	-1.7068	1135.64	-0.47619	1039.1661	426999	575.0693	-2.1274	869.9572	-1.0325	17594400	-1.5128	290.282	100.484	98.1384	170.889	168.5995	64254.2	140.7309	-2.7206	160.4951	3778000
009	2018-04-23t1204	1524503296.09	adult	116.0016	62.0007	-161.998	1174.335	67.5124	58161.6218	184139.7278	2413472.7934	702.285	-2.0165	397.198	-3.0887	390.2157	-2.9022	578.063	-2.6421	566.8993	176887	485.7198	-3.6522	541.8712	-2.9357	12129200	-3.4108	299.492	100.587	99.3544	177.349	168.6881	54268.8	130.1784	-3.352	150.0521	3071620
009	2018-04-23t1604	1524517700.17	adult	120.0028	66.0019	-157.9968	1014.3954	75.2512	61411.4001	193746.8316	3168975.0635	1952.74	0.23558	617.705	1.1668	608.0309	1.1994	1111.1	-0.29296	1051.2343	356662	745.3498	0.78894	916.0632	-0.48432	19804200	-0.72432	403.717	141.68	139.6795	244.604	239.1234	78517.8	188.4216	-0.46653	224.5123	4542400
009	2018-04-23t2012	1524532558.1	adult	124.13	70.1291	-153.8696	1161.2343	73.0594	56079.1258	177700.49	2312429.1736	685.804	-1.9931	392.692	-3.1627	385.2299	-3.0046	570.573	-2.6837	559.3797	168319	485.718	-3.6645	540.8147	-2.9311	11560500	-3.555	307.284	100.212	99.0232	171.687	161.5316	50647.7	129.7225	-3.5029	148.3641	2950130
009	2018-04-24t0004	1524546492.75	adult	128.0007	73.9998	-149.9989	1171.1596	80.2657	63888.9337	203263.8322	2957796.9262	688.576	-1.9624	387.449	-3.2588	380.0609	-3.1032	569.839	-2.7058	560.7977	190896	478.2353	-3.7889	539.2866	-2.9571	12967500	-3.0202	295.677	100.189	98.8253	174.148	163.3802	58339.7	129.956	-3.5389	149.7258	3353220
009	2018-04-24t0404	1524560891.07	adult	132.0002	77.9994	-145.9994	1167.5163	76.2676	57755.0378	182390.6495	2467054.3308	707.695	-1.8965	387.985	-3.2388	379.8679	-3.1017	594.396	-2.585	584.6606	180102	481.2841	-3.723	552.288	-2.8756	11755900	-3.3634	297.384	100.631	98.9856	197.504	193.0808	59843.9	130.4559	-3.5619	156.6729	3049110
009	2018-04-24t0804	1524575290.24	adult	136	81.9991	-141.9996	1026.0521	79.4827	67122.8933	212003.9786	3625794.1493	1600.63	-0.027577	462.399	-1.7489	444.812	-1.8348	870.806	-1.0653	812.0266	304782	608.4924	-1.5163	700.7769	-1.7152	16178900	-1.843	331.667	105.824	103.1507	200.536	196.7043	70187.5	148.7873	-2.7763	183.5286	3702680
009	2018-04-24t1204	1524589709.43	adult	140.0053	86.0045	-137.9943	997.6489	86.882	60955.6188	192531.983	3179793.6688	1903.2	0.71345	617.675	1.3829	613.5312	1.4769	1042.22	-0.0004426	966.3537	332468	736.9306	0.71281	847.8189	-0.45296	19648900	-0.68209	398.176	158.951	155.4762	293.599	286.7925	93658	212.9044	0.0047557	261.8003	5056400
009	2018-04-24t1604	1524604098.46	adult	144.0023	90.0014	-133.9973	920.4192	77.1402	52690.3846	166157.0969	2579887.4468	1863.82	0.75207	593.913	0.94864	589.8488	1.049	1038.26	0.107	976.9242	286561	710.9302	0.27948	851.4434	-0.31928	16374200	-1.7035	364.855	160.421	156.2296	278.48	272.4811	76860.6	219.8955	0.17846	260.1498	4422800
009	2018-04-24t2004	1524618491.32	adult	148.0003	93.9994	-129.9993	1103.6562	69.0945	53565.5169	169175.5781	2255491.6441	604.569	-2.0265	378.211	-3.3921	370.1102	-3.2649	544.36	-2.9743	539.7125	153510	473.3563	-3.8022	525.3912	-3.2688	10637600	-3.4613	202.033	101.851	100.7266	158.142	154.7471	44596.1	131.9047	-3.696	147.9197	2864670
009	2018-04-25t0004	1524632890.63	adult	152.0001	97.9992	-125.9995	1152.2563	74.1497	58229.1584	184947.2511	2539528.7293	639.715	-1.9293	372.517	-3.488	364.833	-3.3532	544.046	-3.0408	539.9938	166478	464.6492	-3.9202	521.5923	-3.3799	11385200	-3.1579	237.435	103.31	102.3011	161.384	156.9048	49383.6	133.5085	-3.6716	149.0717	3157460
009	2018-04-25t0428	1524648719.89	adult	156.3971	102.3962	-121.6025	1141.5048	79.9738	63090.0388	200281.2074	2956394.1365	597.588	-2.0233	372.46	-3.4362	365.5788	-3.2925	535.742	-3.1721	532.0468	177331	459.4922	-3.924	516.1542	-3.4839	12297900	-2.7903	218.938	103.408	102.5993	156.657	154.047	51853.4	132.9913	-3.7206	148.7739	3414330
009	2018-04-25t0804	1524661690.98	adult	160.0002	105.9993	-117.9994	1143.0886	80.9035	63448.3205	201202.0653	2981256.1826	592.938	-2.0347	368.298	-3.4462	361.5259	-3.3075	530.931	-3.2486	527.3646	176269	454.7264	-3.8908	511.6509	-3.5205	12222700	-2.7259	244.749	104.079	103.174	156.946	154.3389	52106.1	133.5979	-3.7037	148.1312	3454080
009	2018-04-25t1204	1524676097.61	adult	164.0021	110.0012	-113.9976	1131.3204	68.0469	57075.4449	180436.711	2490805.269	583.336	-2.0567	367.992	-3.3278	360.5223	-3.2181	532.807	-3.1794	529.3968	159842	458.7167	-3.6449	514.2592	-3.3845	11013300	-2.9361	198.876	103.37	102.5267	157.881	154.9277	47364.2	132.8193	-3.7242	148.9971	3093650
009	2018-04-25t1623	1524691593.86	adult	168.3066	114.3057	-109.693	1132.5366	78.758	57670.1406	182362.9557	2602304.2663	583.797	-2.0557	362.152	-3.3313	354.6561	-3.2317	526.428	-3.163	522.0115	159508	452.3601	-3.5898	506.3586	-3.3234	10955500	-2.7993	293.628	103.35	102.3839	157.866	154.263	47833.3	133.3738	-3.7283	148.6025	3126450
009	2018-04-27t1256	1524851974.1	adult	212.8566	158.8557	-65.143	796.4238	69.5136	46430.3491	146673.3372	2261988.0409	881.038	-0.91741	537.026	0.39285	536.0132	0.55819	740.109	-1.2814	725.3305	179846	641.4975	-0.4042	697.3396	-1.1169	13024500	-1.6152	398.62	188.478	179.8644	339.517	335.0023	82502.7	278.9557	0.0067205	323.0385	4571160
009	2018-04-27t1942	1524876357.7	adult	219.6299	165.629	-58.3698	783.314	68.5582	45369.2083	143242.672	2209299.5417	946.526	-0.7082	526.08	0.23835	527.1542	0.44524	751.446	-1.1362	743.7528	178844	634.9102	-0.4598	700.863	-1.0311	12470700	-1.6533	678.122	189.019	179.16	341.637	335.4366	81309.5	285.4152	0.0080444	324.9526	4480700
009	2018-04-27t2141	1524883487.72	adult	221.6104	167.6095	-56.3892	819.475	66.3732	45660.7875	144089.4826	2143544.4657	970.49	-0.63715	524.625	0.22665	524.0524	0.40266	781.2	-0.86902	765.9236	186707	638.4802	-0.39669	712.7792	-0.89477	12539100	-1.6149	498.598	188.329	176.5623	352.598	347.7843	84270.8	289.9185	0.074939	332.634	4501260
009	2018-04-28t0004	1524892085.69	adult	223.9988	169.9979	-54.0009	821.8128	63.9606	43911.7475	138467.8044	1993403.2899	1020.56	-0.50059	517.614	0.11192	515.3252	0.25705	811.329	-0.59368	787.3798	186606	639.8462	-0.36331	728.9801	-0.71144	11905600	-1.7238	485.623	188.172	174.3133	363.508	359.5289	83606.9	297.6131	0.21076	344.7968	4328150
009	2018-04-28t0404	1524906486.95	adult	227.9991	173.9982	-50.0005	1164.3436	71.9685	51217.3912	163218.4675	1997892.129	666.489	-1.3393	324.056	-3.5672	313.7055	-3.5269	526.835	-3.0028	515.0612	142245	431.2077	-3.3326	491.6052	-3.1175	8741730	-2.3545	356.219	111.522	109.9465	204.703	190.6002	55269.7	144.0901	-3.6743	166.2827	3008420
009	2018-04-28t0804	1524920887.56	adult	231.9993	177.9984	-46.0004	1118.8117	70.5205	47239.9247	150448.7525	1815069.1128	643.848	-1.3723	327.216	-3.4808	316.2333	-3.454	532.188	-2.9389	521.9804	133047	435.2257	-3.2414	496.4665	-3.0446	8148980	-2.4311	345.076	112.023	110.2667	206.026	194.7032	51506.5	145.1481	-3.6763	168.8674	2789820
009	2018-04-28t1204	1524935288.29	adult	235.9995	181.9986	-42.0001	1099.3954	66.7904	47370.9312	151189.7805	1833923.0089	614.018	-1.4237	323.124	-3.5347	312.9014	-3.493	509.309	-3.1194	500.7544	127327	428.1263	-3.3095	482.1201	-3.1702	8068730	-2.3996	367.117	110.995	109.593	180.914	171.1491	45228.4	143.336	-3.7475	161.4146	2771650
009	2018-04-28t1604	1524949687.58	adult	239.9993	185.9984	-38.0003	1110.0949	77.9309	51275.8511	163547.7573	2108762.5391	575.446	-1.4968	322.902	-3.5152	313.2268	-3.4633	505.871	-3.132	498.8339	136585	427.5486	-3.2849	482.6415	-3.1435	8708350	-2.2185	418.682	111.808	110.5921	183.132	170.6953	49445.6	144.1191	-3.7563	162.1491	3015350
009	2018-04-28t2004	1524964088.22	adult	243.9995	189.9986	-34.0002	1100.6268	66.9067	47177.4812	150843.5528	1805969.5147	589.871	-1.4403	320.36	-3.5412	310.4772	-3.4928	498.141	-3.1822	494.1555	124037	423.0925	-3.3157	477.5616	-3.1756	7970240	-2.3275	372.841	111.756	110.6222	173.705	168.9193	43252.6	143.9712	-3.7867	161.4916	2780380
009	2018-04-29t0004	1524978487.78	adult	247.9993	193.9984	-30.0003	1111.3742	70.9201	49157.1748	156899.5066	1943363.8529	579.721	-1.4433	318.909	-3.5471	308.8201	-3.5022	505.667	-3.0977	500.641	130968	423.0479	-3.2846	480.9093	-3.1206	8259740	-2.2225	328.417	111.856	110.7074	178.329	170.3041	46187.3	144.6611	-3.7974	162.4208	2897060
009	2018-04-29t0404	1524992888.2	adult	251.9994	197.9986	-26.0002	1086.8418	66.9542	44003.5484	140041.8824	1593264.9399	571.229	-1.4417	318.17	-3.5398	307.8777	-3.4984	496.832	-3.1573	492.5573	115762	423.6958	-3.2443	475.8585	-3.1536	7395220	-2.3573	377.455	112.832	111.7953	177.815	171.9015	41430.8	146.0059	-3.7935	164.7389	2622550
009	2018-04-29t0804	1525007288.15	adult	255.9994	201.9985	-22.0002	1109.0408	71.5041	43391.5518	138240.3935	1563741.6507	567.199	-1.4289	317.335	-3.5351	306.9553	-3.4949	495.555	-3.1495	491.4912	113978	423.2621	-3.2199	473.0974	-3.1633	7279670	-2.3371	399.514	113.312	112.08	180.469	172.5603	41507.8	147.1292	-3.795	165.307	2599380
009	2018-04-29t1204	1525021688.79	adult	259.9996	205.9987	-18	756.6833	66.0873	41427.4975	130798.0551	1903087.5241	1016.16	-0.30894	521.035	0.48073	515.1644	0.55008	813.419	-0.27358	782.0323	176512	661.9994	0.14086	740.4847	-0.32668	11294500	-1.4704	499.479	204.644	181.7186	424.431	420.3727	92101.6	344.4007	0.44824	401.3024	4436080
009	2018-04-29t1604	1525036088.33	adult	263.9995	209.9986	-14.0001	1111.5246	69.3591	46793.6016	149154.9599	1783115.2022	618.595	-1.258	312.146	-3.5972	301.8355	-3.5533	493.55	-3.1269	488.4232	121907	416.919	-3.249	471.4984	-3.1427	7705640	-2.1635	355.491	113.861	112.5795	185.046	176.0539	45706.5	147.8458	-3.8318	167.1488	2810780
009	2018-04-29t2004	1525050487.92	adult	267.9994	213.9985	-10.0003	1089.9414	68.0338	46294.8271	147364.4716	1770222.2447	587.972	-1.3106	311.892	-3.5834	301.0215	-3.5497	495.864	-3.0844	488.208	121487	419.0075	-3.191	471.8453	-3.1205	7613610	-2.1398	353.832	114.047	112.7969	186.336	176.4327	45652.4	147.3702	-3.8679	166.5821	2784010
009	2018-04-30t0004	1525064888.54	adult	271.9995	217.9986	-6.0001	1133.648	69.5625	47397.0916	151151.3307	1782899.185	600.593	-1.2582	311.628	-3.5705	300.2489	-3.546	506.518	-2.9647	498.3647	127136	419.6827	-3.1532	481.1271	-3.0031	7792570	-2.0614	388.192	114.412	112.8768	195.136	180.4297	48979.2	148.7393	-3.8654	168.9753	2860980
009	2018-04-30t0404	1525079288.57	adult	275.9996	221.9987	-2.0001	1119.8269	66.6244	43226.6625	138409.5974	1573554.7941	642.879	-1.1339	311.096	-3.5635	299.6549	-3.5394	503.349	-2.9698	493.1365	115267	421.1623	-3.1048	473.8713	-3.062	7114460	-2.157	361.853	114.46	112.9493	198.278	184.8445	45405.8	148.9086	-3.8883	169.5447	2617580
009	2018-04-30t0804	1525093689.09	dead	279.9997	225.9988	2.0001	722.1117	65.6504	36666.0563	115721.9919	1599924.9548	1083.95	-0.035213	526.228	0.76538	516.9922	0.7601	857.701	0.31197	837.1656	165536	679.0741	0.47472	770.4459	0.14785	10118300	-1.508	632.559	218.145	191.1027	461.16	449.4139	89003.8	370.7016	0.56167	431.8824	4194480
010	2018-04-18t1604	1524085703.02	larva	0	-46.0039	-273.9997	209.7671	30.4254	2805.5529	8977.8106	39775.8024	0	0.11474	0	-0.62923	0	-0.63417					0	-0.61817	0	-0.29854	0	0.72417	0	0	0				0	-0.58525	0	0
010	2018-04-18t2004	1524100096.17	larva	3.9981	-42.0058	-270.0016	181.7122	80.0344	5489.6702	20633.2499	223045.0234	0	-0.52531	0	-0.85663	0	-0.84401					0	-0.83456	0	-0.66383	0	0.18224	0	0	0				0	-0.76894	0	0
010	2018-04-19t0004	1524114496.66	larva	7.9982	-38.0056	-266.0015	181.2762	77.1543	5194.3808	19365.4413	200448.4434	0	-0.84061	0	-1.0939	0	-1.0635					0	-1.0473	0	-0.97339	0	-0.35256	0	0	0				0	-0.96454	0	0
010	2018-04-19t0404	1524128897.11	larva	11.9984	-34.0055	-262.0013	181.7122	80.0344	5489.6702	20633.2499	223045.0234	0	-1.0724	0	-1.3428	0	-1.2946					0	-1.2571	0	-1.244	0	-0.8775	0	0	0				0	-1.1745	0	0
010	2018-04-19t0804	1524143296.32	larva	15.9981	-30.0057	-258.0015	274.4022	39.0005	8124.6892	25771.9308	213349.0514	659.912	-0.62256	478.739	0.7555	479.4339	0.87136	615.791	-1.0668	612.201	27094.8008	573.3816	0.30094	604.6023	-0.37703	2083470	-0.63895	193.835	110.672	110.2889	160.8503	158.5144	7077.415	141.345	0.91718	153.5745	481645
010	2018-04-19t1204	1524157716.4	larva	20.0037	-26.0002	-253.996	445.8443	43.6833	17014.157	53880.6459	540887.267	2216.15	0.53215	415.036	0.25128	384.3988	0.21921	1687.5653	0.081083	1682.6582	153568.4375	515.2431	-0.062714	1330.676	0.6405	3741550	-0.55704	164.638	99.4105	98.5811	146.2974	143.9218	13313.0625	127.4036	0.55733	140.8175	896185
010	2018-04-19t1628	1524173547.34	larva	24.4012	-21.6027	-249.5985	608.9358	60.9207	26472.0588	84220.4227	964245.7789	2130.92	0.15167	579.833	0.92331	516.5588	0.74769	1764.9928	0.036167	1744.1837	247099	1151.0431	1.7647	1634.8371	0.85266	8086930	0.41993	189.671	123.497	123.0052	171.305	169.6155	23982.6953	152.4028	0.86473	165.1372	1722410
010	2018-04-19t2004	1524186496.35	larva	27.9981	-18.0057	-246.0015	626.1774	51.7463	26947.0158	85328.7755	951636.1524	1357.04	-0.65812	437.679	-0.042544	409.407	-0.026274	1182.6639	-0.77511	1173.2784	167938.2812	618.8457	-0.09619	1125.4868	-0.23609	6212850	-0.68325	170.54	99.1914	98.2545	149.7986	148.0157	21271.3984	128.44	0.27549	142.8004	1408020
010	2018-04-20t0004	1524200901.4	larva	31.9996	-14.0043	-242.0001	874.4891	60.932	42015.247	132773.2407	1653745.5827	4005.91	1.114	499.708	0.094206	422.1211	-0.16789	2921.426	1.2328	2834.9617	645635.125	875.0592	0.56925	2354.7472	1.5365	11032600	0.48748	240.047	90.0307	88.3673	150.1596	147.407	33185.2812	124.077	-0.00086677	141.003	1987700
010	2018-04-20t0412	1524215752.73	larva	36.1249	-9.879	-237.8748	867.7698	49.6318	37501.7515	118209.4081	1347745.0602	5086.38	1.6194	637.092	0.73089	552.8192	0.44832	3475.5669	1.8251	3293.7117	688162.25	1360.0635	2.0377	2818.3042	2.0076	12593400	0.51019	249.736	113.647	112.5229	177.6894	175.1346	35182.5078	154.6857	0.49337	169.4854	2246460
010	2018-04-20t0804	1524229707.07	larva	40.0011	-6.0028	-233.9986	927.9455	56.705	43499.3397	137022.6062	1724393.5757	4806.4	1.1796	612.576	0.37035	515.3778	-0.019178	3516.3818	1.8017	3376.2979	805251.4375	1194.1596	1.3328	2804.1388	1.7302	14009600	0.50252	218.849	124.455	123.6774	180.1181	177.7079	41247.0391	158.0948	0.41342	173.1073	2846280
010	2018-04-20t1204	1524244119.41	larva	44.0046	-1.9993	-229.9951	974.2353	61.8507	51272.3236	161632.461	2228761.9503	5094.81	1.2698	648.753	0.56002	565.7215	0.26006	3267.8022	1.4137	3106.5967	879038.8125	1094.2929	0.97432	2594.3643	1.3233	17422900	1.1598	243.322	131.258	130.5583	189.437	187.3829	50958.5664	166.6119	0.57971	182.096	3525060
010	2018-04-20t1604	1524258514.54	adult	48.0032	1.9993	-225.9965	1028.6996	68.3139	55614.8797	175327.6847	2541537.9836	4890.61	1.0707	504.183	-0.7159	444.7909	-0.89033	2786.8206	0.76179	2594.8445	813751.625	679.7814	-0.60527	2160.6551	0.59131	14688400	-0.17085	246.214	96.6598	95.86	146.7166	144.3139	42841.2383	125.5493	-0.89912	138.9084	2815990
010	2018-04-20t2004	1524272911.07	adult	52.0022	5.9984	-221.9974	1045.5605	64.8731	58656.6752	184885.624	2732516.9171	2193.13	-0.79099	551.545	-0.37592	507.4688	-0.40488	1730.5959	-0.67037	1704.281	531292.9375	866.9418	0.16115	1543.9724	-0.44397	16914800	0.15067	212.269	122.893	122.3053	180.2337	178.369	55331.7578	157.8469	0.17796	172.5302	3768890
010	2018-04-21t0004	1524287302.8	adult	55.9999	9.9961	-217.9997	1065.6806	67.7082	57873.6974	182368.8453	2653390.6412	4526.93	0.82502	591.038	0.0094971	556.0762	0.086432	2505.021	0.35573	2309.3235	759021.375	677.8775	-0.6417	1901.0213	0.19903	17902000	0.10932	345.075	132.378	131.609	190.1843	188.2481	57625.8398	165.9163	0.49159	181.3475	4009590
010	2018-04-21t0404	1524301702.41	adult	59.9998	13.996	-213.9999	1040.4195	70.3744	61567.8058	194095.0918	3020290.2446	4116.95	0.59346	619.507	0.37474	576.6497	0.35091	2475.2507	0.42911	2380.1443	797030.75	736.1922	-0.32727	1911.308	0.30688	19935100	0.4384	218.662	131.442	130.4078	191.5985	190.1339	61694.7148	167.3612	0.54209	183.5819	4229680
010	2018-04-21t0804	1524316105.46	adult	64.0007	17.9968	-209.999	1170.1281	69.2335	63576.8441	200212.2129	3016438.2512	4602.44	1.0647	489.625	-1.279	466.5643	-1.1386	1896.9784	-0.33861	1675.8656	631693.8125	606.7944	-1.0418	1071.8253	-1.3065	16289800	-0.96219	263.469	101.623	99.243	171.3729	168.2592	57067.1797	141.4902	-0.95529	160.8749	3380980
010	2018-04-21t1228	1524331921.2	adult	68.3939	22.3901	-205.6057	1071.6081	75.7007	64585.1487	203608.2989	3244924.3663	3671.79	0.48751	545.818	-0.53596	540.1973	-0.13304	1730.9796	-0.49197	1610.4528	585071.125	656.255	-0.74319	1146.5595	-1.1265	18407700	-0.53477	232.625	116.396	114.6317	189.7175	186.6302	64124.5195	158.6765	-0.11791	178.8978	3925460
010	2018-04-21t1604	1524344903.87	adult	72.0002	25.9964	-201.9994	1137.9432	74.9482	67505.1744	212692.7716	3373482.6393	1833.03	-1.0083	532.939	-0.72481	497.6315	-0.80198	1387.2172	-1.0752	1348.4016	489687.6562	791.3673	0.39757	1213.5337	-0.91141	18789300	-0.5696	272.486	111.845	108.2572	212.9832	209.4855	75183.0625	159.7226	-0.17776	195.7259	3943210
010	2018-04-21t2004	1524359303.48	adult	76.0001	29.9963	-197.9996	1092.9985	73.8459	66649.9084	210117.9535	3372128.7761	3733.21	0.89914	510.355	-1.0787	474.9696	-1.1973	2133.1504	0.76569	1971.1921	742336.375	647.0797	-0.84498	1616.0541	0.4278	17758800	-1.03	377.926	117.939	115.7761	236.9582	223.7309	82461.4688	155.1751	-0.61029	183.4545	4103910
010	2018-04-22t0012	1524374160.43	adult	80.1271	34.1232	-193.8726	1122.3949	71.4361	64269.6386	202389.612	3132252.593	3604.49	0.99953	625.626	0.83199	594.6865	0.73371	2021.5306	0.78645	1835.9659	679234.3125	732.1901	0.13509	1573.5178	0.59247	21016700	-0.11398	413.48	140.669	139.367	205.2243	201.1226	68955.3516	176.8897	0.56487	194.205	4725480
010	2018-04-22t0404	1524388103.45	adult	84.0001	37.9962	-189.9996	1064.7413	63.956	52478.834	165319.7376	2167525.3647	3574.58	1.1813	591.428	0.30237	570.4257	0.33745	1968.106	0.90077	1846.7113	543197.25	727.1795	0.16102	1507.452	0.6304	16285000	-1.7107	278.712	136.818	134.8586	225.2796	221.4811	62177.1797	183.038	0.77106	211.619	3767290
010	2018-04-22t0804	1524402504.66	adult	88.0005	41.9966	-185.9992	1119.0917	75.0486	67828.8169	213679.5866	3468009.1017	2339.39	-0.1477	524.304	-0.81868	498.5876	-0.88083	1512.14	-0.20138	1452.9421	536809.6875	686.2893	-0.33384	1253.0074	-0.16626	18574000	-1.0449	343.461	127.002	124.7864	225.4458	212.979	80033.2656	168.4767	-0.29836	194.3513	4499170
010	2018-04-22t1204	1524416901.79	adult	91.9997	45.9958	-182	1108.5062	73.0134	65953.8552	207827.9	3375254.0722	2381.92	0.025356	592.783	0.3969	579.6501	0.50856	1490.5554	-0.08844	1444.8201	514241.625	684.5279	-0.33911	1076.0866	-0.75676	20430300	-0.4804	344.965	143.693	141.7929	217.7543	213.3467	75125.2344	184.5864	0.4895	206.2823	4952370
010	2018-04-22t1604	1524431303.13	adult	96	49.9962	-177.9997	1085.2028	72.8662	64689.7104	203827.7154	3233499.9106	2427.16	0.20976	513.196	-0.98498	492.4868	-1.0077	1497.4912	0.11731	1414.73	507649.5	666.4854	-0.60214	1242.7361	0.21793	17351700	-1.5511	350.067	123.911	121.865	203.367	199.7441	68941.4219	166.1082	-0.78112	190.2004	4189550
010	2018-04-22t2004	1524445703.18	adult	100	53.9962	-173.9996	1042.147	74.2657	63559.9345	200627.7429	3201745.2993	1837.63	-0.50848	540.493	-0.47423	540.6266	-0.15596	1130.9902	-0.95044	1068.8473	375488.75	687.8173	-0.26185	971.3161	-0.93808	17931900	-1.3811	303.886	133.209	131.0274	229.0289	224.1274	76037.5781	180.8926	-0.090883	210.4418	4419460
010	2018-04-23t0004	1524460103.35	adult	104.0001	57.9962	-169.9996	1107.9349	76.169	69104.8983	217968.5106	3546308.5766	2381.6	0.40502	516.573	-0.88696	500.8612	-0.86187	1323.1425	-0.11811	1232.2915	477654.4375	669.2441	-0.55265	1069.4413	-0.25524	18631200	-1.1532	374.284	127.149	123.8482	227.0901	221.7896	81979.5156	176.9219	-0.48121	209.8353	4585880
010	2018-04-23t0404	1524474503.98	adult	108.0003	61.9964	-165.9994	1150.5481	72.1271	68561.4649	215985.3451	3454337.8572	1927.48	-0.16581	583.496	0.38374	569.0191	0.38866	1202.7401	-0.38919	1120.1536	431783.7188	731.6691	0.49441	1006.3624	-0.41984	20900800	-0.36737	339.958	143.106	138.847	265.0076	259.9761	95137.7422	198.0974	0.52132	244.2646	5126050
010	2018-04-23t0828	1524490340.73	adult	112.3994	66.3955	-161.6003	1103.2474	76.4776	69089.3266	217725.6305	3614703.668	1811.8	-0.22866	582.228	0.40592	572.6082	0.48176	1111.2552	-0.57201	1061.7629	401163.1562	695.569	-0.090231	953.1212	-0.5422	20983500	-0.33157	419.711	147.001	144.2531	256.071	249.3668	92441.6328	195.8452	0.21142	233.094	5297910
010	2018-04-23t1204	1524503309.89	adult	116.0019	69.998	-157.9978	1239.5725	72.659	74177.2564	233545.8885	3721321.7747	1610.58	-0.47105	595.645	0.69942	588.9346	0.81049	1027.9896	-0.78497	970.7416	398859.9688	713.0515	0.22072	865.4716	-0.94002	23077100	0.40599	377.722	151.262	147.0129	267.9179	262.1931	103952.1562	206.6952	0.63005	246.7448	5860360
010	2018-04-23t1604	1524517714.14	adult	120.0031	73.9992	-153.9966	1159.775	71.3582	70961.9595	223670.2214	3581891.4291	1719.75	-0.1789	565.32	0.15742	554.9265	0.19828	1074.8743	-0.45219	1020.0538	398778.375	684.8933	-0.24709	903.2838	-0.56749	20938300	-0.33012	387.689	141.214	136.347	279.0842	272.1054	103540.2344	195.4706	-0.10914	249.8085	5230290
010	2018-04-23t2012	1524532571.68	adult	124.1302	78.1263	-149.8695	1202.6083	69.4147	68288.8276	214993.6358	3267655.8914	1778.94	0.042955	574.982	0.38187	569.1021	0.49183	1094.5576	-0.217	1032.6047	391851.625	756.2489	0.99199	934.1883	-0.21466	20530900	-0.45958	400.866	138.703	134.1817	284.79	278.8821	101954.8203	201.306	0.026363	257.2805	4952690
010	2018-04-24t0004	1524546506.34	adult	128.0009	81.997	-145.9988	1184.6784	73.6859	70369.4663	221573.9066	3542884.89	1517.5	-0.36161	575.94	0.43424	563.889	0.41714	1040.4591	-0.34704	993.7942	382888.9375	723.0774	0.43152	907.9842	-0.28255	21168700	-0.22815	437.858	144.606	140.3261	289.8029	285.2457	106647.4531	197.6366	-0.2927	261.1229	5314990
010	2018-04-24t0404	1524560904.7	adult	132.0005	85.9966	-141.9992	1159.1622	83.6675	76305.4415	240720.7166	4168944.2861	1028.21	-1.2577	507.525	-0.87975	510.3816	-0.58574	801.9099	-1.4942	785.2801	319160.125	643.8891	-0.92048	740.9138	-1.4462	20171600	-0.54877	669.326	134.207	130.0421	295.9131	289.4116	117773.3906	196.4361	-0.48284	264.8039	5334060
010	2018-04-24t0804	1524575303.88	adult	136.0002	89.9964	-137.9994	1103.2269	77.0823	68920.3926	217316.0066	3585367.1848	1120.96	-1.016	594.223	0.87177	590.2732	0.98807	875.4503	-1.0397	858.4728	315162.0938	729.5975	0.57132	822.3979	-0.74957	21377800	-0.13409	533.333	157.8	150.2804	362.1608	350.1123	130377.8828	231.6481	0.99447	312.8049	5677000
010	2018-04-24t1204	1524589723.71	adult	140.0057	94.0019	-133.9939	1202.8059	72.481	71869.7178	226318.6994	3699272.2632	1222	-0.74128	576.009	0.54843	566.9942	0.56778	903.454	-0.80536	881.9215	339698.7188	718.5046	0.39511	830.1517	-0.60055	21621100	-0.04474	500.796	158.215	149.4389	353.6618	342.037	132976.8438	242.1501	1.3045	314.4168	5938750
010	2018-04-24t1604	1524604112.1	adult	144.0025	97.9986	-129.9972	1155.3062	71.1383	70164.8084	221155.4141	3522204.3958	1104.83	-0.93195	573.109	0.52896	564.4456	0.54946	888.7655	-0.81038	877.0468	326176.9375	703.8208	0.15688	830.6467	-0.50296	20995300	-0.23478	424.131	153.581	147.7487	322.548	315.73	118375.1094	219.0999	0.14388	294.9217	5626300
010	2018-04-24t2004	1524618504.98	adult	148.0005	101.9967	-125.9991	1160.086	71.6721	68112.1579	214438.0668	3401999.6728	1521.78	0.093395	570.397	0.5125	563.2513	0.55745	968.3031	-0.20535	934.4407	344715.9062	728.5952	0.59868	876.7504	0.029903	20299900	-0.44053	392.235	152.677	147.48	318.6834	313.4188	113451.2812	215.5728	-0.13658	289.2191	5433630
010	2018-04-25t0004	1524632904.09	adult	152.0003	105.9964	-121.9994	1144.4015	84.4321	77423.3058	244377.5952	4363583.8977	878.969	-1.3539	448.003	-1.9477	443.6637	-1.787	692.3879	-2.0059	677.1134	279724.7188	571.9424	-2.078	643.9324	-2.1628	18071500	-1.1073	462.493	126.374	121.2406	284.2779	272.9254	114848.2578	187.2795	-1.4352	244.6224	5097670
010	2018-04-25t0428	1524648733.68	adult	156.3974	110.3935	-117.6023	1136.8254	72.7371	70021.7745	220639.5468	3571773.2198	1049.54	-0.89437	567.818	0.53491	561.7688	0.59408	872.7847	-0.66201	860.3642	319439.1875	694.1409	0.040575	808.0417	-0.45184	20753200	-0.26661	449.039	162.196	155.1194	335.6511	327.446	122848.2969	231.1045	0.24119	297.63	5928090
010	2018-04-25t0804	1524661704.53	adult	160.0004	113.9965	-113.9993	1112.1064	73.0696	61550.963	194052.7202	2921250.6467	1314.64	-0.18652	506.234	-0.67395	493.1418	-0.72438	944.9516	-0.049638	915.19	305219.375	681.6472	-0.14493	854.8621	0.090557	16312400	-1.5381	500.906	146.607	139.7491	369.7536	358.8822	119430.4062	216.0422	-0.46773	324.9356	4724120
010	2018-04-25t1204	1524676111.5	adult	164.0024	117.9985	-109.9973	1096.1064	73.4315	66753.2487	210383.8297	3374719.7086	1075.58	-0.78022	589.081	1.0084	582.4551	1.0499	898.0437	-0.38416	885.9865	313417.25	725.1918	0.58309	843.6896	0.0017246	20527700	-0.28296	497.529	166.069	158.8745	361.7844	355.2005	126262.75	236.6464	0.19916	325.35	5787000
010	2018-04-25t1623	1524691607.58	adult	168.3068	122.3029	-105.6929	1061.6728	74.5952	64711.3684	203913.399	3311027.9205	1144.93	-0.59568	528.82	-0.12796	519.851	-0.10756	884.4055	-0.46947	870.4354	298929.0625	664.1003	-0.33684	807.4308	-0.3511	17864600	-0.95616	499.366	155.21	148.3645	366.9361	356.5704	124024.3906	224.0559	-0.41979	317.2725	5243310
010	2018-04-27t1256	1524851987.54	adult	212.8568	166.8529	-61.1429	776.022	94.6306	47248.3252	151054.0721	2429099.3124	972.246	-0.69255	515.035	-0.027497	510.2195	0.071832	781.252	-0.93726	766.0775	193750.5	626.5979	-0.62122	714.515	-0.94205	12735800	-1.6791	504.953	168.198	159.1958	373.2581	364.5168	92568	249.8055	-0.76973	330.9432	4159200
010	2018-04-27t1942	1524876371.34	adult	219.6301	173.6262	-54.3696	657.1108	78.1244	39256.5625	125318.5207	1949595.1936	1190.96	-0.11154	508.077	-0.10593	494.1819	-0.17697	854.1835	-0.26605	828.8127	175961.8125	660.4181	-0.09097	770.4685	-0.32023	10430800	-2.0976	649.919	172.098	155.2235	429.688	407.1165	88515.7344	298.1311	0.33446	375.6839	3533170
010	2018-04-27t2141	1524883501.19	adult	221.6106	175.6067	-52.3891	1157.4178	81.6398	71285.8183	224731.2249	3687703.1491	1044.05	-0.45783	513.643	0.016538	504.8271	0.039668	796.6387	-0.73784	780.4123	297146.25	641.9253	-0.34698	746.391	-0.55117	19109000	-0.19051	560.8	170.688	159.4852	374.6807	365.2758	139755.8906	262.1081	-0.632	337.6357	6350100
010	2018-04-28t0004	1524892099.11	adult	223.9989	177.995	-50.0008	1114.2977	72.3469	65436.9856	206202.4638	3219485.4373	1016.17	-0.51128	507.876	-0.074527	498.3453	-0.063806	786.925	-0.80183	766.4025	269128.375	643.516	-0.31048	726.5894	-0.73591	17358200	-0.54781	530.272	170.626	158.0626	380.5963	368.6759	130163.9141	271.7944	-0.43809	338.5388	5831660
010	2018-04-28t0404	1524906500.41	adult	227.9993	181.9954	-46.0004	1146.8216	74.4155	72923.894	229876.0195	3898583.9411	1061.46	-0.37749	499.351	-0.20566	492.2186	-0.14809	800.6558	-0.65284	782.6622	305049.8438	666.1283	0.036191	746.6916	-0.50021	19000300	-0.1599	532.635	166.281	152.1836	387.3551	376.6469	147582.2812	289.9517	-0.075586	353.2122	6326980
010	2018-04-28t0804	1524920901	adult	231.9994	185.9956	-42.0002	1162.6933	81.775	73016.6304	230222.854	3854318.8803	1247.75	0.099416	444.121	-1.2347	433.3219	-1.2335	822.6399	-0.43098	796.2287	314248.4375	620.0416	-0.60127	748.2251	-0.45461	16925400	-0.56714	595.902	150.559	138.0887	400.1655	388.1018	152863.2344	257.2601	-0.95881	352.6557	5737790
010	2018-04-28t1204	1524935301.82	adult	235.9997	189.9958	-38	1269.1695	73.0713	74906.3523	235820.4771	3811484.9704	902.054	-0.72088	455.234	-0.99078	444.0598	-1.0003	770.1766	-0.85331	760.9143	301909.25	644.7326	-0.22671	726.0991	-0.65307	17811900	-0.34395	502.33	150.714	144.2131	348.5387	338.4216	136627.1562	243.2651	-1.3667	309.342	5896990
010	2018-04-28t1604	1524949700.94	adult	239.9994	193.9955	-34.0003	1157.3775	73.407	70240.9237	221365.9432	3582580.3752	1147.93	-0.098278	542.55	0.72505	536.983	0.79947	816.5225	-0.41736	797.7274	299663.75	672.274	0.18544	767.7166	-0.19328	19891500	0.12693	680.706	180.851	165.5687	428.9308	412.0456	157417.5938	296.4038	-0.18868	380.0629	6630530
010	2018-04-28t2004	1524964101.73	adult	243.9996	197.9958	-30	1155.6228	73.8469	71043.419	223825.1474	3669265.7058	1002.79	-0.4306	516.077	0.24739	509.6455	0.31125	826.7478	-0.29382	810.3604	306723.4375	650.7894	-0.09815	757.4716	-0.26918	19133000	0.001062	569.5	177.507	164.908	411.9696	398.9444	152840.7188	280.8481	-0.63247	366.9058	6580900
010	2018-04-29t0004	1524978501.16	adult	247.9995	201.9956	-26.0002	1156.9939	75.0239	68595.5003	216090.9904	3398239.7467	1076.96	-0.2269	499.843	-0.034177	494.9972	0.063448	754.699	-0.89624	737.773	270936.9375	625.7977	-0.42923	704.5571	-0.79032	17903900	-0.22064	633.609	176.768	161.9387	396.1459	382.1925	142216.375	287.8509	-0.55069	356.5856	6331670
010	2018-04-29t0404	1524992901.69	adult	251.9996	205.9958	-22.0001	1108.8163	75.8593	68331.169	215339.8043	3520368.4301	991.525	-0.4136	552.621	1.0267	547.0975	1.0963	794.8582	-0.50796	781.449	283764.375	675.48	0.29004	749.6527	-0.29045	19706500	0.18673	508.359	185.57	172.5789	377.4976	369.8015	134766.625	287.4188	-0.63756	344.2961	6617440
010	2018-04-29t0804	1525007301.46	adult	255.9996	209.9957	-18.0001	1141.9524	73.304	68794.2965	216741.5289	3463237.2451	946.477	-0.50146	550.704	1.0258	544.3035	1.0778	784.415	-0.56767	768.8226	282389.4062	667.5516	0.19859	737.4772	-0.38814	19791700	0.23785	515.356	186.103	174.1213	378.0142	368.1478	136085.125	283.6149	-0.79594	343.9957	6688340
010	2018-04-29t1204	1525021702.11	adult	259.9997	213.9959	-13.9999	1057.6806	74.0857	62089.1101	195717.4787	3041582.8378	967.438	-0.428	549.023	1.0297	540.8297	1.0461	791.6782	-0.46892	776.2081	257295.4062	674.3376	0.31301	746.5176	-0.2631	17805400	-0.13547	526.068	189.405	175.9006	385.7809	376.6165	125378.7969	293.7638	-0.64765	353.425	6142600
010	2018-04-29t1604	1525036101.72	adult	263.9996	217.9958	-10	1046.4314	72.9605	64242.821	202535.6099	3300710.4087	937.222	-0.47976	540.268	0.89462	532.0953	0.91246	779.5718	-0.54407	769.6153	261936.125	670.6552	0.28116	743.6535	-0.26311	18112500	-0.036969	528.092	190.797	177.3169	390.9349	377.3755	131354.1406	294.3827	-0.707	351.5855	6396470
010	2018-04-29t2004	1525050501.28	adult	267.9995	221.9956	-6.0002	1028.3116	73.7576	65151.8161	205573.7485	3435223.7804	901.421	-0.54532	534.897	0.82559	528.3637	0.87538	757.4884	-0.71046	748.4778	257546.0469	648.6164	-0.0051584	719.1277	-0.49333	18173100	0.011228	486.072	187.673	175.1487	371.6065	364.2309	126346.2109	285.3628	-0.96729	342.3777	6376180
010	2018-04-30t0004	1525064901.85	adult	271.9997	225.9958	-2	1049.2814	75.4307	66855.1092	210747.171	3573026.2137	987.895	-0.31259	538.458	0.93356	534.6011	1.033	752.5593	-0.72198	739.7037	262643.1875	648.3612	0.011526	713.5107	-0.5238	18765800	0.16777	512.504	189.483	177.7685	364.6791	354.9624	127273	283.5032	-1.072	335.6888	6603670
010	2018-04-30t0404	1525079301.92	dead	275.9997	229.9958	2	1052.0656	76.1136	67125.2993	211588.8279	3592224.2392	903.261	-0.49793	540.479	1.012	535.2455	1.0824	755.3867	-0.66252	745.2786	265140.7188	652.8843	0.094115	720.0506	-0.42434	18918400	0.23482	508.589	189.97	176.2304	371.0457	363.0588	130237.0312	289.949	-1.0041	341.1452	6649510
011	2018-04-18t1604	1524085715.85	larva	0	-46.0041	-249.9997	160.1022	27.1347	2910.0326	9246.2448	49721.2131	0	0.11474	0	-0.62923	0	-0.63417					0	-0.61817	0	-0.29854	0	0.72417	0	0	0				0	-0.58525	0	0
011	2018-04-18t2004	1524100109.07	larva	3.9981	-42.006	-246.0016	153.8942	27.8518	2825.4261	8994.192	49219.0162	0	-0.52532	0	-0.85663	0	-0.84401					0	-0.83456	0	-0.66383	0	0.18223	0	0	0				0	-0.76895	0	0
011	2018-04-19t0004	1524114509.38	larva	7.9982	-38.0059	-242.0015	153.4425	27.5243	2810.0612	8942.2782	48562.2542	0	-0.8406	0	-1.0939	0	-1.0635					0	-1.0473	0	-0.97339	0	-0.35256	0	0	0				0	-0.96454	0	0
011	2018-04-19t0404	1524128909.85	larva	11.9983	-34.0058	-238.0014	248.9701	60.2893	9464.4682	31014.151	319618.814	1754.44	0.84676	446.574	0.77106	382.0752	0.54676	1506.1949	0.14368	1517.5785	76815.9453	923.2301	1.5491	1319.5035	1.2936	2237340	-0.061143	151.107	89.0986	88.5575	129.422	127.0047	6600.5215	113.5464	0.59494	122.9843	446384
011	2018-04-19t0804	1524143309.2	larva	15.9982	-30.0059	-234.0015	389.0299	35.4887	11321.1553	35795.7815	277490.1595	1970.71	0.64831	582.198	1.2659	529.684	1.1241	1816.7289	0.37088	1808.7225	110820.4609	959.283	1.4898	1716.3733	1.663	3532200	-0.11657	172.531	109.402	108.7244	156.099	154.6111	9522.0381	136.9721	0.84541	149.2291	663741
011	2018-04-19t1204	1524157729.77	larva	20.0039	-26.0002	-229.9958	145.6765	32.8044	2891.8225	9382.4205	53679.1818	730.461	-0.78115	588.556	1.1461	588.839	1.2958	693.2042	-1.1105	689.2643	11091.2666	648.4609	0.35422	679.9661	-0.50821	933449	-1.5571	196.84	132.462	132.1828	183.4585	182.3783	2935.3359	161.5858	1.151	173.8253	210084
011	2018-04-19t1628	1524173560.34	larva	24.4012	-21.6028	-225.5984	669.9193	51.9874	26688.3472	84278.9775	889282.3274	2533.75	0.48046	500.503	0.49214	424.3561	0.23498	2135.937	0.48271	2118.8146	303303.0625	1102.5065	1.6098	1945.7386	1.3828	7061600	0.059855	224.445	98.8509	97.9689	148.7935	146.6294	21128.6797	126.9106	0.3903	140.7291	1394690
011	2018-04-19t2004	1524186509.2	larva	27.9982	-18.0059	-222.0015	634.2994	50.4049	24822.8569	78427.765	809511.5215	2386.92	0.13895	604.608	0.90827	567.6319	0.89727	1852.7614	0.036718	1800.3142	244564.5	920.011	0.88263	1641.4065	0.62334	7933060	-0.086136	214.076	129.772	129.551	181.6924	179.621	23983.3906	161.7963	0.93704	175.3603	1702730
011	2018-04-20t0004	1524200914.57	larva	31.9996	-14.0045	-218.0001	547.8827	94.6545	28802.7624	92815.3223	1336838.4109	4253.02	1.2959	600.735	0.70397	529.7287	0.49907	3044.5813	1.3835	2918.658	462776.3438	1220.4136	1.7159	2558.3515	1.8682	9081310	-0.18119	390.601	110.845	109.4875	172.6486	169.1316	26242.582	146.9714	0.49171	163.5008	1675640
011	2018-04-20t0412	1524215766.08	larva	36.1251	-9.879	-213.8746	793.7151	54.0288	36012.064	113574.9242	1348757.6809	5120.45	1.6434	666.97	0.9244	607.7258	0.81455	3544.6025	1.9106	3364.8518	673474.5	759.3843	-0.0040052	2820.3362	2.0108	12631100	0.52292	369.478	147.612	146.9015	204.7833	201.6168	38908.8203	180.5761	1.1107	195.4767	2795480
011	2018-04-20t0804	1524229720.28	larva	40.0012	-6.0029	-209.9985	1028.6591	57.0818	49969.3241	157553.9184	2008167.4217	5012.37	1.3189	552.482	-0.054703	468.6718	-0.36088	3585.4163	1.8883	3456.3088	942964.5	868.0098	0.19464	3054.4726	2.122	14498800	0.66577	216.06	107.893	105.7216	175.3712	173.1174	46122.6172	150.0273	0.19464	166.6713	2831450
011	2018-04-20t1204	1524244133.17	larva	44.0048	-1.9993	-205.9949	1028.8858	64.5477	56846.543	179099.8071	2614907.3048	4128.96	0.62008	555.651	-0.16637	496.0078	-0.3048	2822.4773	0.84664	2674.3053	841098.25	914.9986	0.31509	2322.2329	0.89046	16524500	0.86459	260.366	118.187	116.032	192.7806	190.3461	57448.6094	166.0818	0.56342	183.6108	3514750
011	2018-04-20t1604	1524258528.01	adult	48.0034	1.9993	-201.9963	1108.7453	85.249	65726.928	207237.2377	3315930.3325	4261.55	0.64616	515.37	-0.6186	450.5085	-0.83843	2695.6882	0.64299	2526.1036	927316.75	713.8355	-0.47188	2172.7925	0.6111	17692600	0.80293	447.402	106.089	104.608	169.3454	165.5979	58254.8164	142.8303	-0.29205	159.5094	3642050
011	2018-04-20t2004	1524272924.63	adult	52.0024	5.9983	-197.9973	1081.9541	69.7868	64779.7378	204214.1783	3209421.8197	2614.53	-0.50303	624.244	0.33188	587.0114	0.40775	2003.8208	-0.3039	1961.0311	679295.25	772.1478	-0.2398	1741.8957	-0.10905	21125000	1.4991	344.622	141.899	141.2214	200.7781	197.5893	68063.7656	176.3498	0.92089	191.6067	4802000
011	2018-04-21t0004	1524287316.17	adult	56.0001	9.996	-193.9996	1008.0683	74.6986	61062.0711	192590.8928	3088759.4453	3938.04	0.41284	600.655	0.11402	563.6935	0.17354	2526.7373	0.38594	2384.814	806029.1875	682.2494	-0.62138	1955.4167	0.29596	19153100	0.50566	453.328	136.268	135.3266	194.674	190.6795	62101	169.3389	0.64742	184.9723	4345170
011	2018-04-21t0404	1524301715.92	adult	60	13.9959	-189.9997	1148.8563	75.0357	68198.117	215033.5737	3352733.9493	2641.22	-0.47919	605.628	0.20727	575.8112	0.3403	1753.2528	-0.64863	1665.3722	625911.25	740.1686	-0.30649	1434.0848	-0.60555	21581600	0.9551	271.313	141.475	140.2043	206.6729	204.1936	73782.2188	178.8367	1.1281	197.0463	5041460
011	2018-04-21t0804	1524316118.86	adult	64.0008	17.9967	-185.9989	1119.3905	73.1009	71767.7798	226515.3033	3779198.3158	2333.4	-0.67482	530.669	-0.7338	507.4596	-0.57408	1730.3513	-0.6114	1678.989	648881.75	663.9543	-0.69785	1421.5747	-0.57328	19864000	0.15171	420.275	118.02	116.2517	187.0952	183.3134	70160.7188	160.5071	0.11307	177.7114	4417720
011	2018-04-21t1228	1524331934.52	adult	68.3941	22.39	-181.6056	1213.4582	82.4967	83387.7159	263209.8196	4731446.7218	1979.58	-0.9144	476.719	-1.5393	449.0823	-1.4872	1533.0458	-0.85778	1497.224	666874.9375	605.0347	-1.1121	1305.3249	-0.74856	20693400	0.17528	309.425	100.142	98.3228	166.0075	162.7643	72213.2656	137.5628	-1.3875	155.6943	4346950
011	2018-04-21t1604	1524344917.15	adult	72.0004	25.9963	-177.9993	1132.7856	76.4989	75390.2235	237762.2298	4162379.7653	1673.45	-1.1511	481.214	-1.5187	460.6199	-1.376	1302.0291	-1.2516	1276.3407	511697.4375	620.9613	-1.0438	1124.9611	-1.1496	18904000	-0.53391	323.258	116.484	113.9446	212.1707	204.7439	83383.0781	158.1414	-0.27503	186.424	4575950
011	2018-04-21t2004	1524359316.92	adult	76.0003	29.9962	-173.9994	1211.3303	84.5942	80270.6118	253124.7495	4428314.0977	1888.24	-0.91472	488.921	-1.4225	465.4995	-1.3491	1425.2897	-0.90281	1403.2078	597196.375	622.8156	-1.0902	1188.1787	-0.89982	20454500	-0.18573	342.123	107.319	104.5732	213.9431	203.7405	89642.1562	149.0506	-0.98968	176.6313	4489790
011	2018-04-22t0012	1524374173.92	adult	80.1272	34.1231	-169.8725	1260.7234	77.7336	77046.0031	242655.8144	3956571.477	2484.54	-0.21199	596.392	0.3482	571.5963	0.35442	1731.3666	0.029333	1660.2913	697740.75	707.4824	-0.15472	1429.8824	0.081867	23985100	0.82698	377.067	144.382	141.1469	259.3515	250.2574	104518.6406	189.1632	1.3233	225.8472	5806630
011	2018-04-22t0404	1524388116.94	adult	84.0003	37.9962	-165.9994	1148.7353	91.2344	79121.9173	249849.0451	4490428.642	1322.93	-1.4512	470.705	-1.7386	449.552	-1.6853	1100.9973	-1.5324	1095.6851	454711.9062	618.2342	-1.2381	961.3446	-1.5164	19397300	-0.70901	373.598	120.992	116.1211	276.9951	271.3502	114398.9688	170.8945	0.02605	237.4931	4985960
011	2018-04-22t0804	1524402518.1	adult	88.0006	41.9965	-161.9991	1260.2627	83.8558	83584.5098	263623.9874	4607391.5853	2192.99	-0.33018	510.225	-1.0613	492.7839	-0.97961	1465.6206	-0.33987	1400.0562	639010.5625	675.6729	-0.47983	1196.3226	-0.40765	22214700	0.14796	453.232	124.142	119.5718	332.7173	323.4982	145064.7656	173.6799	0.017283	270.2868	5405040
011	2018-04-22t1204	1524416915.26	adult	91.9998	45.9957	-157.9999	1212.6631	75.9541	76944.3801	243036.259	3994540.5344	2111.34	-0.33006	591.324	0.37132	577.989	0.47984	1441.8387	-0.24114	1393.5446	579619.1875	688.3015	-0.28408	1197.8922	-0.20322	23741100	0.62327	285.459	143.959	143.1044	220.772	213.3696	88750.3281	182.9354	0.39085	202.6438	5779790
011	2018-04-22t1604	1524431316.51	adult	96.0002	49.9961	-153.9995	1139.021	86.3723	76014.5196	240488.5286	4237120.9159	1418.71	-1.178	496.211	-1.2877	493.0683	-0.9975	1041.8162	-1.3812	1015.2551	413601.0312	631.9006	-1.132	877.4002	-1.5415	19655900	-0.77151	313.691	132.7	130.5915	237.9539	234.5107	94467.6953	184.8167	0.31587	218.6236	5256520
011	2018-04-22t2004	1524445716.54	adult	100.0002	53.9961	-149.9995	1145.6615	72.7322	71201.7087	224412.2514	3656245.8602	1994.42	-0.28319	583.323	0.30122	567.1171	0.31532	1325.075	-0.28389	1267.7079	492927.875	708.5212	0.067347	1117.7186	-0.19385	21671000	-0.10111	451.051	148.281	144.7179	315.9089	304.9007	117518.1094	195.3891	0.74037	250.4803	5508780
011	2018-04-23t0004	1524460116.9	adult	104.0003	57.9962	-145.9994	1121.1167	95.3918	81695.8385	257945.8678	4994148.5573	1637.89	-0.70912	463.763	-1.8575	445.9256	-1.8525	1099.7617	-0.91717	1059.0211	467398.75	590.2681	-1.843	936.0988	-0.96765	19703900	-0.7828	425.831	111.927	106.8904	244.4221	228.0263	103879.4062	164.5452	-1.1738	205.2096	4755460
011	2018-04-23t0404	1524474517.56	adult	108.0005	61.9964	-141.9992	1072.5956	78.613	67859.7334	213939.4649	3594553.3961	1597.22	-0.68149	562.541	-0.0069405	550.3144	0.046912	1146.0585	-0.60059	1115.4498	405704.6875	689.0911	-0.21503	990.6207	-0.50796	19910000	-0.71156	518.138	153.467	146.9975	349.691	335.2398	123790.625	221.946	1.8238	292.4663	5431640
011	2018-04-23t0828	1524490354.3	adult	112.3996	66.3955	-137.6001	1159.1401	74.1904	71472.7274	225110.5717	3732070.0267	1276.4	-1.1044	590.127	0.55525	580.6964	0.63148	1013.6328	-0.95562	998.0062	378085.0312	736.8406	0.60751	891.3666	-0.90626	22012300	0.026991	530.253	163.422	154.6107	415.8782	411.4135	155122.5625	249.785	3.081	371.886	6095810
011	2018-04-23t1204	1524503323.69	adult	116.0022	69.9981	-133.9975	1234.0314	71.428	71343.3811	224808.4664	3544650.8053	1276.29	-1.0398	556.567	-0.046537	554.6222	0.16942	1005.0438	-0.87967	988.0248	374881.3125	702.0417	0.033153	894.5165	-0.76089	20754400	-0.40378	498.354	151.311	145.9709	370.0215	371.4399	138018.0156	206.2186	0.60524	303.8194	5642380
011	2018-04-23t1604	1524517728.04	adult	120.0034	73.9993	-129.9963	1132.4624	74.5009	71263.3342	224666.557	3715632.9684	1795.98	-0.043278	561.314	0.080234	546.5447	0.040263	1139.5155	-0.16802	1097.1645	423899.75	696.0325	-0.056195	933.0313	-0.37385	20873000	-0.35282	515.477	154.78	146.11	382.6683	380.5605	142352.625	227.2078	1.5	320.7293	5755650
011	2018-04-23t2012	1524532585.35	adult	124.1304	78.1263	-125.8693	1169.1944	78.0331	75684.2438	238526.7855	4060968.6061	1255.96	-0.93114	498.144	-1.1122	485.9024	-1.0903	915.6912	-1.059	877.5334	361698	632.281	-1.1418	800.0266	-1.1411	19658300	-0.76069	433.699	140.84	135.2166	304.8048	296.0433	120397.9062	200.1032	-0.032946	255.0191	5557970
011	2018-04-24t0004	1524546520.03	adult	128.0012	81.9971	-121.9985	1079.4124	76.6293	67411.98	212558.0477	3517709.4408	1652.68	-0.10054	514.95	-0.76072	499.5575	-0.81482	1145.812	0.181	1107.4076	403325.8125	689.8687	-0.14091	970.1875	0.16868	18118500	-1.2666	417.884	145.613	140.4293	318.936	312.5743	112265.4844	212.2741	0.40935	284.2035	5123400
011	2018-04-24t0404	1524560918.1	adult	132.0006	85.9965	-117.9991	1064.887	72.4014	68572.6273	216317.2637	3644806.6972	1103.9	-1.1068	565.936	0.27295	560.0116	0.37098	899.6616	-0.98033	891.7944	322078.8438	682.5608	-0.25396	826.5969	-0.79692	20231100	-0.52887	406.242	156.935	150.6303	309.1862	302.0278	110688.6562	227.0487	0.94575	284.483	5610120
011	2018-04-24t0804	1524575317.38	adult	136.0004	89.9963	-113.9993	1112.207	73.6699	69906.3945	220378.0586	3674317.4154	1413.48	-0.41323	567.161	0.33378	553.4728	0.27391	1020.6558	-0.23953	993.8022	372539.3438	713.0429	0.28596	854.4921	-0.49474	20686600	-0.36128	428.195	159.567	152.1854	328.6951	323.3154	119973.7109	233.0608	1.0588	300.9834	5820030
011	2018-04-24t1204	1524589737.98	adult	140.0061	94.0021	-109.9935	1069.144	77.7682	71638.4787	226059.7082	3949379.9041	1437.9	-0.2802	574.582	0.51985	562.2791	0.47566	1037.9136	-0.025397	1009.7332	388179.6875	706.2706	0.18418	910.5813	0.071424	21438200	-0.10385	631.621	154.714	147.5668	395.5738	383.3732	147944.5938	218.8869	0.27062	310.2402	5772530
011	2018-04-24t1604	1524604125.84	adult	144.0028	97.9987	-105.9969	1087.8641	72.8793	66443.6157	209595.2839	3337616.5829	1582.84	0.12865	592.339	0.91689	576.8085	0.79258	1090.7028	0.42884	1048.1943	378473.875	734.6487	0.68849	923.7384	0.3193	20539400	-0.37968	549.587	166.289	158.467	386.5514	365.9485	134133.3281	239.5289	1.0318	320.6874	5766060
011	2018-04-24t2004	1524618518.52	adult	148.0007	101.9966	-101.999	1116.5422	74.6362	70766.2318	223098.1646	3708132.3386	1131.36	-0.80895	576.618	0.63889	568.3239	0.65784	887.2755	-0.73457	870.0926	328291.9375	708.5362	0.25282	822.5701	-0.47875	21290500	-0.13083	514.583	158.15	151.2657	329.8238	319.9046	122034.8125	228.3261	0.40597	295.3948	5839360
011	2018-04-25t0004	1524632917.69	adult	152.0005	105.9964	-97.9992	1182.4063	73.3284	73070.1684	230427.4638	3811396.2821	1200.31	-0.58103	557.894	0.29453	546.9178	0.26448	906.9424	-0.50902	872.7389	346452	683.9625	-0.15459	806.1255	-0.54929	21279200	-0.12355	475.438	163.476	156.8481	331.1481	322.8238	126498.5859	234.598	0.53285	299.0954	6235300
011	2018-04-25t0428	1524648747.48	adult	156.3977	110.3936	-93.602	1165.3288	73.0287	70696.2381	222896.4735	3539261.2889	1124.97	-0.70595	532.087	-0.1914	532.8835	0.021855	839.2784	-0.91154	824.3649	309693.75	681.5939	-0.17141	782.1061	-0.72125	19632900	-0.60099	611.912	156.811	150.8248	329.6385	319.6378	121636.6172	236.6771	0.46621	295.6376	5786000
011	2018-04-25t0804	1524661718.1	adult	160.0006	113.9965	-89.9991	1080.901	72.8819	66201.8512	208834.8587	3346049.7633	1612.76	0.57692	577.49	0.75818	562.8074	0.64291	1075.3865	0.95819	1019.155	372083.7188	715.735	0.41778	885.3153	0.41097	19958100	-0.47926	440.399	168.547	162.2879	323.293	316.8062	111859.3828	240.3301	0.48558	293.4226	5824990
011	2018-04-25t1204	1524676125.39	adult	164.0027	117.9986	-85.997	1091.1359	73.7492	68659.2756	216687.9805	3541498.812	1114.65	-0.6789	533.496	-0.081782	531.2356	0.064889	874.6652	-0.56308	854.9772	314004.8125	669.0643	-0.30744	778.7801	-0.66548	19108800	-0.67863	498.244	165.235	157.2726	361.9413	345.2816	129936.9375	249.578	0.6878	312.5903	5918390
011	2018-04-25t1623	1524691621.11	adult	168.307	122.3029	-81.6927	1034.6296	71.8738	61105.2152	192571.3131	3041484.7035	1085.16	-0.7512	494.234	-0.79269	486.0852	-0.74614	866.7404	-0.60239	847.5499	277356.9062	600.5884	-1.3126	761.5489	-0.80406	15788800	-1.5099	429.522	158.521	155.1993	289.0355	278.2741	92491.3672	215.8155	-0.72044	258.6568	5064100
011	2018-04-27t1256	1524852000.84	adult	212.8569	166.8528	-37.1428	931.4425	73.2015	56597.4432	178455.626	2902523.5638	911.144	-0.84319	490.973	-0.48743	491.955	-0.27256	765.3025	-1.0707	752.2069	226529.5312	600.7168	-0.9982	704.8456	-1.0405	14512200	-1.2855	558.576	182.31	165.5764	423.1559	411.3763	125254.1328	300.8329	0.58943	370.0445	5388710
011	2018-04-27t1942	1524876384.82	adult	219.6303	173.6262	-30.3694	944.4345	72.2895	57569.1459	181526.982	2957811.3303	911.221	-0.79438	484.841	-0.55029	485.8212	-0.33474	749.1572	-1.1556	740.4675	225496.3125	588.5199	-1.1306	689.8987	-1.143	14572400	-1.1955	616.376	187.773	171.5864	426.3772	408.9014	128339.5469	305.0948	0.51321	369.3485	5643700
011	2018-04-27t2141	1524883514.56	adult	221.6108	175.6067	-28.3889	927.1184	72.982	57154.4291	180281.1276	2941976.5495	874.313	-0.87161	482.084	-0.58726	480.4603	-0.4204	770.6979	-0.95826	767.4728	230438.6875	590.7945	-1.0848	715.133	-0.87071	14369000	-1.2181	583.774	189.187	171.143	458.8733	449.6248	137203.125	312.4668	0.64811	391.1126	5638900
011	2018-04-28t0004	1524892112.51	adult	223.9991	177.995	-26.0006	928.0839	73.7845	56730.3026	178965.6885	2898880.4913	874.028	-0.85749	478.477	-0.63741	478.3153	-0.4423	762.3875	-1.0111	754.4752	226429.0781	585.75	-1.1421	710.1138	-0.90456	14170100	-1.2354	590.348	188.698	170.8322	458.3756	452.0797	136137.5625	311.3855	0.55687	389.3873	5588280
011	2018-04-28t0404	1524906513.82	adult	227.9994	181.9953	-22.0003	942.5618	73.0251	57644.3304	181824.4389	2937602.8648	892.172	-0.78973	478.888	-0.59807	478.8466	-0.40118	747.2581	-1.1111	739.1672	224924.6875	582.5239	-1.1627	678.4106	-1.2008	14415000	-1.1408	581.913	188.973	172.1765	454.9133	452.9929	136928.9062	307.1969	0.34989	386.968	5688280
011	2018-04-28t0804	1524920914.46	adult	231.9996	185.9955	-18.0001	917.9667	72.9626	56658.0459	178763.0436	2936980.684	897.574	-0.75395	481.401	-0.51839	481.766	-0.31479	751.1434	-1.0483	740.8329	222338.4531	586.8664	-1.0752	688.7164	-1.0668	14234500	-1.1386	592.088	190.29	173.0067	449.3165	440.0622	132997.6719	309.996	0.31944	389.6058	5626700
011	2018-04-28t1204	1524935315.18	adult	235.9998	189.9957	-13.9999	907.5562	72.3898	56419.1032	178105.45	2918254.1878	962.577	-0.57321	477.79	-0.55644	479.2495	-0.33146	715.2155	-1.3307	691.3753	210988.5625	580.649	-1.1388	655.3454	-1.383	14065700	-1.1343	546.346	187.828	171.1424	404.6405	395.2383	119368.9453	305.8093	0.12336	365.0883	5529460
011	2018-04-28t1604	1524949714.33	adult	239.9996	193.9955	-10.0001	910.8696	73.3821	56490.986	178262.4279	2928067.5914	908.629	-0.68285	480.757	-0.46783	482.1252	-0.24562	721.6063	-1.2468	714.8511	212873.8438	584.2437	-1.0629	658.5788	-1.3228	14174200	-1.0721	570.72	192.26	176.2086	432.2485	420.1879	127513.3203	311.5429	0.16599	378.2959	5668400
011	2018-04-28t2004	1524964115.12	adult	243.9998	197.9957	-5.9999	889.3461	72.9067	55165.3866	174092.3416	2873554.7039	885.575	-0.71721	478.276	-0.48434	476.9879	-0.3125	691.7484	-1.4804	681.339	199223.5312	576.2042	-1.1521	643.5762	-1.4518	13765300	-1.1186	569.359	193.066	178.1238	382.7603	372.5227	110234.9531	301.9944	-0.14517	353.9107	5556640
011	2018-04-29t0004	1524978514.48	adult	247.9996	201.9955	-2.0001	895.6787	71.0295	54530.2944	172065.5014	2792292.3309	856.652	-0.76585	481.481	-0.39068	478.6819	-0.24902	719.2051	-1.21	708.9891	204973.4531	584.4501	-1.0115	665.0407	-1.2021	13712100	-1.0907	591.707	196.402	180.6912	429.2702	412.516	122342.0078	307.7581	-0.099312	379.1162	5593330
011	2018-04-29t0404	1524992915.03	dead	251.9998	205.9957	2.0001	850.89	73.6373	51921.5661	163938.8022	2683560.1415	870.597	-0.70941	476.342	-0.45905	472.8138	-0.33052	704.0526	-1.3152	690.9798	191502.3125	576.3901	-1.1009	651.1983	-1.32	12911200	-1.2175	540.217	199.258	183.3804	415.7669	403.0801	113088.6094	313.9051	-0.046467	372.0946	5400880
012	2018-04-18t1604	1524085728.78	larva	0	-46.0043	-237.9999	165.3288	28.1078	3074.8926	9772.4769	54137.9638	0	0.11474	0	-0.62923	0	-0.63417					0	-0.61817	0	-0.29854	0	0.72417	0	0	0				0	-0.58525	0	0
012	2018-04-18t2004	1524100121.96	larva	3.9981	-42.0062	-234.0017	151.0038	27.6056	2709.0592	8629.3418	46520.1942	0	-0.52531	0	-0.85663	0	-0.84401					0	-0.83456	0	-0.66383	0	0.18224	0	0	0				0	-0.76895	0	0
012	2018-04-19t0004	1524114522.24	larva	7.9982	-38.0061	-230.0017	151.0147	27.5196	2705.7254	8617.5706	46350.2675	0	-0.8406	0	-1.0939	0	-1.0635					0	-1.0473	0	-0.97339	0	-0.35256	0	0	0				0	-0.96454	0	0
012	2018-04-19t0404	1524128922.82	larva	11.9983	-34.0059	-226.0015	131.1371	19.8296	1697.4651	5385.2171	21128.6679	475.211	-0.55259	387.072	0.48941	387.9668	0.57515	464.0058	-1.1063	461.8449	4640.0576	436.235	0.068862	457.0843	-0.36497	370815	-0.7422	140.163	91.8283	91.5436	131.6342	131.2433	1316.3423	116.0235	0.63354	124.3657	87971.5
012	2018-04-19t0804	1524143322.08	larva	15.9981	-30.0061	-222.0017	373.8528	27.5547	7679.7329	24200.2596	135622.7198	699.239	-0.58443	482.298	0.77305	477.9872	0.86408	659.3073	-1.0147	657.313	27690.9062	611.4082	0.41809	644.6114	-0.30362	2020350	-0.66171	186.204	101.906	100.7664	155.7161	153.2006	6540.0771	132.7541	0.77618	148.7913	426884
012	2018-04-19t1204	1524157743.11	larva	20.004	-26.0003	-217.9959	361.8593	41.5102	12143.8672	38445.7705	349263.2446	1835.53	0.19567	629.37	1.3565	560.7584	1.1479	1677.7975	0.069369	1679.0771	109056.8359	1230.4533	2.1757	1590.0344	1.0983	4065100	-0.44184	337.068	114.216	113.7502	170.3101	165.8238	11070.1582	147.6384	0.90879	160.5611	737722
012	2018-04-19t1628	1524173573.37	larva	24.4013	-21.603	-213.5986	624.0381	46.5888	22972.9059	72521.5623	708132.0022	1793.25	-0.12395	444.24	0.18634	411.2657	0.16219	1422.0339	-0.37669	1398.9868	173488.1406	649.2435	0.16276	1250.4633	0.19719	5413070	-0.51907	270.429	97.0939	96.2211	144.6153	141.9874	17643.0703	124.5619	0.34659	136.856	1183090
012	2018-04-19t2004	1524186522.06	larva	27.9981	-18.0062	-210.0017	487.6583	80.5322	19004.0837	61419.7837	679553.1898	4398.28	1.6956	612.093	0.95091	591.8638	1.0387	2025.1941	0.24562	1549.5483	204544.6094	672.4433	0.078008	1350.421	0.13861	6168680	-0.69858	334.058	141.361	140.9734	192.4029	189.0649	19432.6914	171.6821	1.1331	184.2971	1424630
012	2018-04-20t0004	1524200927.88	larva	31.9998	-14.0045	-206.0001	753.7269	50.9742	27989.7909	88346.8411	883380.1339	3389.16	0.66003	530.009	0.27708	456.1459	0.042989	2647.0386	0.89716	2607.4873	394408.75	1104.5104	1.3311	2221.0956	1.3188	7856320	-0.60098	175.089	95.1366	94.3639	145.1391	142.4372	21625.7207	124.2997	0.0039158	137.8982	1410210
012	2018-04-20t0412	1524215779.52	larva	36.1252	-9.8791	-201.8746	852.807	54.3985	38425.037	121232.9498	1419764.1264	3948.64	0.819	507.271	-0.10997	411.0385	-0.4974	3264.3577	1.5635	3231.1865	662664.625	1072.1729	1.0591	2831.817	2.0291	10251400	-0.28189	224.859	90.1707	89.4542	139.2329	136.5161	28264.2734	117.3619	-0.39667	131.5415	1822260
012	2018-04-20t0804	1524229733.76	larva	40.0014	-6.0029	-197.9985	845.4808	57.0111	39936.7794	125903.4479	1564858.0803	5319.75	1.5267	598.478	0.27062	514.6643	-0.024412	3398.7644	1.6541	3269.9536	713740.5	1213.4448	1.4001	2824.1716	1.7615	12565000	0.020366	244.106	124.594	124.546	182.4207	180.4001	38308.3516	159.9311	0.46321	174.4605	2615850
012	2018-04-20t1204	1524244146.84	larva	44.005	-1.9993	-193.9948	838.1598	62.137	41232.3177	130056.7329	1698435.8038	4964.33	1.182	615.836	0.30319	549.6384	0.12973	3380.4597	1.5571	3286.6045	733559.75	766.8222	-0.22973	2718.692	1.521	13331600	-0.18453	347.323	133.857	133.029	191.0515	187.7281	41458.1641	166.3823	0.57265	182.3263	2897730
012	2018-04-20t1604	1524258541.6	adult	48.0036	1.9993	-189.9963	1052.6413	80.0223	65558.8098	207472.8166	3430073.0231	646.668	-1.7932	438.685	-1.2857	435.2958	-0.97657	584.7586	-2.1088	581.3281	193555.0938	533.2379	-1.1793	569.4178	-2.0042	14508200	-0.2293	222.724	93.555	92.1654	155.5481	152.3451	51486.4141	129.3629	-0.76518	146.3777	3094050
012	2018-04-20t2004	1524272938.24	adult	52.0026	5.9983	-185.9972	983.2063	64.5201	51909.0179	163547.0976	2343823.413	4118.73	0.52484	522.417	-0.65952	485.6637	-0.62766	2700.3657	0.63035	2523.7665	734499.5	668.0369	-0.68016	2085.03	0.47158	14205600	-0.71711	361.871	117.43	116.1268	186.4328	183.143	50709.7344	159.2208	0.23312	176.3677	3193140
012	2018-04-21t0004	1524287329.5	adult	56.0002	9.9959	-181.9997	587.1289	125.7933	42920.297	139206.0726	2910019.9323	2892.91	-0.31869	641.563	0.55863	606.0764	0.65822	2075.9456	-0.24109	2017.7642	465011.7812	771.9297	-0.20456	1758.734	-0.054485	14340200	-1.0191	233.44	144.036	143.729	197.003	195.3372	44128.6641	175.3778	0.92235	189.0795	3219500
012	2018-04-21t0404	1524301729.23	adult	60.0001	13.9958	-177.9997	1031.549	66.3811	58549.3656	184599.9863	2742805.8276	1873.67	-1.0371	544.9	-0.52551	523.7956	-0.31814	1554.3522	-0.94554	1540.8004	477186.125	757.4507	-0.2162	1379.1807	-0.71052	16685400	-0.58145	307.107	126.287	126.3702	191.1419	188.7604	58680.5547	167.0273	0.52504	182.0973	3867050
012	2018-04-21t0804	1524316132.27	adult	64.001	17.9967	-173.9989	992.8592	79.6495	60333.3981	190276.7849	3095683.7642	2893.15	-0.2457	476.434	-1.4542	453.3529	-1.3209	1842.23	-0.42824	1754.0039	580302.4375	601.489	-1.0737	1379.3029	-0.6619	15007700	-1.3618	320.988	114.972	113.6214	179.081	175.6549	56410.5234	154.1161	-0.24598	170.0971	3621610
012	2018-04-21t1228	1524331947.81	adult	68.3942	22.3899	-169.6057	998.101	68.4316	55349.9463	174548.4256	2546202.0247	2500.33	-0.48298	595.982	0.19242	560.3057	0.16581	1814.0492	-0.33843	1751.2817	526074.25	802.5039	0.31015	1525.0264	-0.22554	17259600	-0.89144	296.469	138.412	137.1104	205.1199	200.4294	59484.7578	175.5171	0.89476	192.6629	4008410
012	2018-04-21t1604	1524344930.59	adult	72.0005	25.9962	-165.9993	1022.3186	68.8534	57560.5576	181424.3515	2725086.2222	2664.95	-0.26378	563.299	-0.25883	541.262	-0.12529	1896.5515	-0.020389	1849.793	570862	697.5284	-0.39618	1629.7126	0.20765	16949700	-1.142	322.943	127.256	127.5442	191.7453	188.8199	57715.3203	166.9451	0.26652	182.798	3829140
012	2018-04-21t2004	1524359330.32	adult	76.0004	29.9961	-161.9994	1108.3516	71.2693	61648.1744	194426.9693	2827105.8377	2016.64	-0.78848	529.001	-0.77959	518.6141	-0.49774	1365.5764	-1.0436	1301.6365	441081.1875	703.3643	-0.27617	1125.722	-1.0936	17050200	-1.2519	270.465	130.084	128.8296	207.2553	203.5146	66943.4766	174.8106	0.606	195.354	4192740
012	2018-04-22t0012	1524374187.4	adult	80.1274	34.1231	-157.8725	1118.4872	84.6471	68674.0735	216971.9244	3589128.8899	1978.14	-0.75979	462.554	-1.8666	436.3265	-1.8676	1303.6152	-1.0868	1221.64	467997.875	620.7916	-1.1716	1087.3478	-1.1358	16579800	-1.5205	358.432	116.042	112.5484	281.8081	279.6684	101169.0938	157.4913	-0.63388	245.5016	4159420
012	2018-04-22t0404	1524388130.31	adult	84.0004	37.9961	-153.9994	1064.3696	67.4865	60496.9512	190702.6537	2854875.0685	2388.83	-0.20499	558.099	-0.2611	542.8904	-0.12333	1586.3134	-0.17057	1545.6307	502861.3438	714.0197	-0.007976	1349.2127	0.0083469	17648200	-1.272	480.085	137.857	134.1873	298.3165	294.395	94566.3281	194.7946	1.4923	276.3961	4359330
012	2018-04-22t0804	1524402531.51	adult	88.0008	41.9965	-149.9991	1055.092	72.7568	62130.8893	195836.0582	3057394.2752	2527.83	0.0872	537.868	-0.58497	512.4814	-0.64435	1524.5787	-0.16433	1436.9199	495488.0938	686.8222	-0.32651	1261.2262	-0.13124	17462900	-1.4089	430.695	125.92	122.9484	242.4805	234.7895	78806.1562	171.4531	-0.11781	218.2619	4088240
012	2018-04-22t1204	1524416928.66	adult	92	45.9957	-145.9999	1046.891	70.8675	61690.6123	194452.4798	3041434.2391	1367.11	-1.3076	563.388	-0.11849	545.3562	-0.084311	1121.3082	-1.2459	1105.4343	362182.5625	756.5349	0.71105	1017.4883	-1.023	18160800	-1.237	540.466	152.203	143.9765	397.8073	391.3074	128491.7734	220.7715	2.6516	365.3044	4906250
012	2018-04-22t1604	1524431329.86	adult	96.0003	49.996	-141.9996	1108.4334	71.736	66710.7397	210395.4346	3295699.2412	1973.42	-0.41462	595.958	0.49031	578.7038	0.50495	1264.3795	-0.64928	1200.5084	441268.4375	731.2588	0.39015	1059.29	-0.66554	20764400	-0.39645	495.121	157.501	152.4363	403.6478	402.3586	140873.0781	205.5625	1.5323	354.4552	5487660
012	2018-04-22t2004	1524445729.96	adult	100.0003	53.996	-137.9995	1099.6304	85.8858	67805.998	213800.4724	3594036.742	1784.6	-0.58468	507.007	-1.0805	504.3675	-0.80103	1212.2555	-0.67134	1171.9116	430350.6875	674.512	-0.47341	1029.322	-0.6432	17950100	-1.3749	451.827	130.241	126.1159	294.5835	282.5995	104577.1406	182.0486	-0.024604	217.0292	4611050
012	2018-04-23t0004	1524460130.4	adult	104.0005	57.9962	-133.9994	1135.1381	72.13	67848.1958	213689.8477	3424731.9015	1586.73	-0.78576	512.42	-0.96329	509.3538	-0.70873	1150.9407	-0.73409	1132.4635	408583.9375	663.836	-0.64101	968.0312	-0.79704	18158600	-1.3164	446.663	126.987	124.265	216.9006	210.9232	76999.7031	177.941	-0.42419	199.9379	4500040
012	2018-04-23t0404	1524474531.04	adult	108.0006	61.9963	-129.9992	1096.5074	133.5747	100452.342	326901.1132	7660417.9879	1388.95	-1.0067	472.98	-1.6767	459.3864	-1.6144	1014.5345	-1.0911	988.2057	483932.9375	641.4766	-1.0084	869.1558	-1.188	22540400	0.20221	547.254	128.616	116.1218	381.0378	364.2256	181755.0156	233.7411	2.468	321.6069	6129340
012	2018-04-23t0828	1524490367.79	adult	112.3997	66.3954	-125.6001	1057.0708	82.4101	69704.7631	220043.64	3799410.0449	1436.08	-0.84321	499.749	-1.1533	486.4151	-1.1138	1101.7837	-0.60922	1077.3484	401049.2812	691.2771	-0.16279	955.9563	-0.52547	18152400	-1.3183	696.944	145.812	137.6626	473.828	456.6185	172473.3906	223.2338	1.6685	382.1369	5296320
012	2018-04-23t1204	1524503337.32	adult	116.0024	69.9981	-121.9975	1104.3759	99.0269	82850.6976	263097.2768	5139567.8161	1416.17	-0.80182	438.201	-2.306	422.735	-2.2947	951.6104	-1.1002	891.8548	410144.0938	569.5284	-2.2244	804.6043	-1.3154	18884700	-1.0556	664.656	125.268	119.2314	388.4582	382.062	167425.5	173.5103	-1.097	272.1294	5398560
012	2018-04-23t1604	1524517741.58	adult	120.0036	73.9993	-117.9963	1050.9804	70.8446	63860.1764	201466.3726	3197142.2336	1728.94	-0.16254	567.319	0.19595	547.6244	0.060619	1194.3456	0.073022	1153.8526	398911.4375	714.883	0.26684	1008.8046	0.11937	18917300	-1.0326	486.585	154.72	150.0956	358.2661	346.7336	119660.8594	201.7595	0.2097	306.0502	5159130
012	2018-04-23t2012	1524532598.94	adult	124.1306	78.1263	-113.8692	1132.4072	74.0676	68962.9567	217254.9767	3519934.7684	1271.78	-0.90167	568.591	0.2576	562.7993	0.37198	890.5566	-1.1773	844.3782	321490.9375	684.338	-0.24578	793.8477	-1.1838	20471500	-0.48008	460.353	156.856	152.8823	300.0913	284.6731	108332.9766	209.5906	0.4348	258.4867	5647460
012	2018-04-24t0004	1524546533.44	adult	128.0013	81.997	-109.9986	1119.9536	72.8327	64969.268	204598.1037	3220788.7236	1734.75	0.057957	552.98	-0.015604	541.3312	-0.014841	1085.8818	-0.11936	1037.7733	369199.8125	670.2659	-0.4788	915.1302	-0.23071	18777000	-1.0424	539.261	154.1	149.1564	367.6347	351.9915	124995.8125	202.7566	-0.04714	304.2768	5232610
012	2018-04-24t0404	1524560931.59	adult	132.0008	85.9965	-105.9991	1088.0376	72.4912	68404.6587	215656.211	3575451.3798	1182.49	-0.95016	542.971	-0.18025	539.9193	-0.016339	882.3006	-1.0716	843.3947	314981.3125	647.3636	-0.86059	739.257	-1.4588	19367200	-0.8178	336.756	147.18	145.4984	250.3525	244.1089	89375.8281	193.2749	-0.63038	224.8827	5249780
012	2018-04-24t0804	1524575330.83	adult	136.0006	89.9963	-101.9993	1119.6549	75.2153	68584.4875	216112.1357	3506917.3449	1146.2	-0.96401	527.422	-0.45622	543.4402	0.079208	887.4224	-0.97369	867.7287	317697.2188	679.271	-0.2962	812.7502	-0.82617	18865900	-0.95974	497.87	147.778	145.4758	339.1879	328.8762	121429.2656	203.0757	-0.30579	286.9417	5286030
012	2018-04-24t1204	1524589752.14	adult	140.0065	94.0022	-97.9934	1055.6195	72.6937	64962.4148	204773.0302	3359965.2391	1412.46	-0.33453	565.437	0.33671	557.7323	0.38684	982.9326	-0.34431	952.9891	334197.0938	659.0409	-0.63016	856.4508	-0.38081	19170000	-0.83684	330.229	155.598	153.8156	236.071	230.9708	80264.1406	197.3209	-0.68788	221.3215	5275220
012	2018-04-24t1604	1524604139.45	adult	144.003	97.9987	-93.9969	1161.9638	89.3923	81629.3587	257416.5572	4830125.8238	976.641	-1.2164	451.357	-1.9271	442.1864	-1.8547	747.4852	-1.6774	721.8289	317681.1875	579.3652	-1.9893	655.4276	-2.0506	19173200	-0.81391	508.535	127.544	124.5823	255.2763	237.0685	108492.4375	174.4367	-1.7973	210.3871	5417920
012	2018-04-24t2004	1524618532	adult	148.0009	101.9966	-89.999	974.5011	173.3283	95041.9684	311538.0163	8019624.9976	1022.98	-1.0594	449.53	-1.9432	436.27	-1.9555	836.524	-1.066	825.8026	360541.875	631.6318	-1.0732	778.7831	-0.88984	19336100	-0.74185	600.803	136.02	122.7963	438.8624	425.0814	189149.7031	248.7654	1.2755	387.2286	5850770
012	2018-04-25t0004	1524632931.26	adult	152.0007	105.9964	-85.9992	1202.7722	86.1268	76160.1707	240131.6301	4039211.3852	1472.42	0.073439	492.603	-1.0377	486.0959	-0.94393	954.588	-0.17661	907.4709	379926	665.1123	-0.47825	802.1974	-0.58836	19562700	-0.64998	527.369	144.635	136.8357	377.0338	372.3583	150059.4375	223.3667	0.06572	343.9237	5743890
012	2018-04-25t0428	1524648761.21	adult	156.3979	110.3936	-81.602	1127.1089	86.058	79045.1154	249854.2799	4571970.1078	930.797	-1.191	482.644	-1.1964	472.0679	-1.1829	811.8726	-1.1156	804.2448	334491.5	654.0184	-0.63732	766.7259	-0.88101	19858900	-0.53353	696.725	153.803	142.6468	402.3649	388.9669	165774.3438	263.0128	1.5296	354.8202	6328360
012	2018-04-25t0804	1524661731.54	adult	160.0008	113.9965	-77.9991	1135.8158	74.844	70162.8048	221153.38	3591671.6011	1252.56	-0.34549	549.31	0.19181	539.1668	0.17893	930.5657	-0.16079	906.6158	341517.5938	672.1414	-0.30184	833.877	-0.13023	20106400	-0.43619	560.781	165.31	159.643	406.1935	400.9281	149073	222.5867	-0.21087	333.1432	6050840
012	2018-04-25t1204	1524676139.03	adult	164.0028	117.9986	-73.997	1214.7177	81.7686	77446.1239	243993.7868	4188368.6633	907.441	-1.2162	486.204	-1.0093	492.4126	-0.6817	709.894	-1.8241	696.2968	286797.1875	614.4515	-1.1739	664.8376	-1.8367	19633900	-0.5322	496.644	141.859	139.3655	341.0287	322.6203	137775.5938	196.726	-1.3094	285.5417	5728560
012	2018-04-25t1623	1524691634.63	adult	168.3072	122.3029	-69.6927	1114.3969	73.7535	66816.664	210582.5379	3309656.1186	1009.08	-0.94916	529.464	-0.11558	522.3365	-0.060554	783.3419	-1.2299	760.7711	274169.6562	635.2554	-0.77998	722.4719	-1.1898	18482500	-0.79133	447.711	161.421	155.5542	364.6253	360.2768	127618.8516	223.1678	-0.4522	331.6231	5634880
012	2018-04-27t1256	1524852014.05	adult	212.857	166.8527	-25.1428	1169.7411	79.1636	74423.2832	234547.9285	4005533.5769	1228.95	-0.059689	524.57	0.15476	517.3866	0.20697	851.2305	-0.35198	822.6951	331128.6875	657.8745	-0.16565	763.0602	-0.44786	20354300	0.008886	631.765	184.386	171.3104	436.2879	416.5568	169715.9844	295.2307	0.44021	382.2534	7154540
012	2018-04-27t1942	1524876398.3	adult	219.6304	173.6261	-18.3694	1171.786	79.651	73083.8332	230409.0748	3824833.991	1134.73	-0.24879	516.624	0.057519	506.7351	0.059919	842.8455	-0.36208	818.0457	321967	657.3507	-0.13532	760.5884	-0.42112	19698300	-0.079169	665.713	189.153	173.7842	453.5747	437.2286	173265.5312	307.8868	0.58488	406.457	7212200
012	2018-04-27t2141	1524883527.88	adult	221.6109	175.6066	-16.389	1151.0642	78.9797	69950.3935	220261.1401	3656997.7749	1180.73	-0.12463	517.758	0.09527	508.03	0.10015	857.2791	-0.22257	836.1803	313764.125	659.8276	-0.08864	770.113	-0.30867	18900800	-0.23564	715.732	190.069	174.4122	459.2466	444.3996	168084.25	307.5976	0.52433	409.9287	6938460
012	2018-04-28t0004	1524892125.84	adult	223.9992	177.9949	-14.0007	1017.6212	79.6325	63289.0462	199516.7549	3350772.9185	1127.15	-0.24097	522.049	0.19684	512.4425	0.20258	840.5751	-0.34423	819.9114	278230.375	666.9462	0.026821	760.6669	-0.38709	17241200	-0.57304	658.705	194.202	176.6298	463.9254	449.4395	153559.2969	317.7134	0.71589	418.8521	6413730
012	2018-04-28t0404	1524906527.2	adult	227.9996	181.9953	-10.0003	1011.4228	77.3554	62050.3433	195568.1961	3233535.6536	1319.49	0.25084	533.51	0.44938	524.6454	0.46567	878.5675	0.015822	846.5912	284655.875	683.9635	0.29195	789.8918	-0.056955	17277700	-0.52842	617.661	197.221	178.6879	447.8896	433.4227	145116.25	325.4779	0.80092	402.9703	6387000
012	2018-04-28t0804	1524920927.8	adult	231.9997	185.9954	-6.0001	990.6965	75.8613	60263.9902	189987.0158	3105009.939	1318.86	0.27271	552.828	0.85396	540.9302	0.80722	939.9496	0.58195	915.3888	296084.125	724.8115	0.89541	839.3784	0.48314	17382000	-0.47017	637.44	202.996	181.9276	500.2957	492.2744	157593.1406	347.1056	1.2189	455.3695	6382590
012	2018-04-28t1204	1524935328.63	adult	236	189.9957	-1.9999	1045.8095	76.4226	61177.1432	192682.0776	3098130.5097	1464.12	0.65049	575.346	1.3221	552.3204	1.0573	1098.2142	1.9963	1065.8884	351428.5625	792.2148	1.8723	971.8398	1.8823	18392100	-0.22154	655.213	206.033	184.5018	507.0994	498.8218	162271.7969	354.2904	1.2784	466.9496	6586260
012	2018-04-28t1604	1524949727.85	dead	239.9997	193.9955	1.9999	879.6703	78.0615	55118.7229	173995.0748	2934406.5093	1474.55	0.69961	648.524	2.7708	605.0374	2.096	1220.0125	3.1085	1193.7454	351363.5938	946.8603	4.0793	1132.7358	3.5843	18658000	-0.13176	637.036	217.097	196.4443	520.1317	512.3306	149797.9375	367.9528	1.4875	475.0252	6245880
013	2018-04-18t1604	1524085741.74	larva	0	-50.0033	-258	153.4507	30.1901	3097.8622	9888.0295	57807.1169	0	0.11474	0	-0.62923	0	-0.63417					0	-0.61817	0	-0.29854	0	0.72417	0	0	0				0	-0.58525	0	0
013	2018-04-18t2004	1524100134.72	larva	3.9981	-46.0052	-254.002	153.7751	29.2023	2919.2224	9311.6114	53010.059	0	-0.52531	0	-0.85662	0	-0.84401					0	-0.83455	0	-0.66383	0	0.18224	0	0	0				0	-0.76894	0	0
013	2018-04-19t0004	1524114534.93	larva	7.9981	-42.0052	-250.0019	153.454	28.8973	2933.9578	9352.806	52920.589	0	-0.8406	0	-1.0939	0	-1.0635					0	-1.0473	0	-0.97338	0	-0.35255	0	0	0				0	-0.96453	0	0
013	2018-04-19t0404	1524128935.69	larva	11.9983	-38.0049	-246.0017	153.7973	29.3989	2899.143	9250.2554	52771.2063	0	-1.0724	0	-1.3427	0	-1.2946					0	-1.2571	0	-1.244	0	-0.8775	0	0	0				0	-1.1745	0	0
013	2018-04-19t0804	1524143334.95	larva	15.9981	-34.0051	-242.0019	420.2352	39.0533	12845.7874	40567.3983	335698.4045	1806.53	0.48914	400.706	0.37055	371.8227	0.33008	1487.6016	-0.023116	1482.8876	102644.5078	586.2375	0.34055	1276.771	0.85634	2748440	-0.39917	180.082	83.7431	83.2282	132.2873	127.7049	9127.8242	109.0997	0.38795	122.2166	574394
013	2018-04-19t1204	1524157756.53	larva	20.0041	-29.9992	-237.9959	403.8842	35.3356	11440.3984	36201.7416	269647.4378	1419.51	-0.17208	447.132	0.41677	442.8978	0.52726	890.2374	-0.87438	854.2053	55194.7188	540.0749	0.014987	737.6695	-0.40636	2745390	-0.91186	173.017	105.368	104.456	154.5792	153.3036	9583.9131	134.4973	0.68053	148.3262	646959
013	2018-04-19t1628	1524173586.4	larva	24.4013	-25.602	-233.5987	516.4163	37.3928	15214.121	48019.2307	377652.5565	2002.98	0.047237	471.791	0.33608	431.8613	0.27671	1548.6277	-0.22429	1513.0301	126987.4688	844.2737	0.78539	1341.5689	0.35255	3840850	-1.0712	223.111	104.968	104.1534	155.6756	152.6395	12765.3994	134.2549	0.52698	147.4112	854544
013	2018-04-19t2004	1524186534.94	larva	27.9981	-22.0052	-230.0019	487.2714	38.0928	15400.608	48603.0213	408525.3706	890.617	-1.0191	599.027	0.87649	599.3534	1.0824	727.6729	-1.3263	722.0775	60396.8516	674.7215	0.085413	708.2238	-0.93117	4917410	-1.1329	319.005	134.15	133.5337	190.4439	185.7258	15806.8408	166.0028	1.0205	180.8862	1101240
013	2018-04-20t0004	1524200941.17	larva	31.9998	-18.0034	-226.0002	552.2939	48.4198	21309.383	67300.8663	696491.928	2479.73	-0.0094188	616.195	0.79728	596.1793	0.91092	1872.2013	-0.050705	1840.766	211558.75	689.2486	-0.047677	1474.3704	0.10246	6941440	-0.9145	239.629	144.523	144.3406	195.6931	193.6107	22113.3223	175.3377	1.102	189.1852	1628050
013	2018-04-20t0412	1524215792.88	larva	36.1253	-13.8779	-221.8747	750.1991	45.89	28483.2533	89733.2058	904859.8501	2477.46	-0.216	538.287	0.090916	460.0447	-0.17053	2059.1987	0.070858	2061.812	310939	1198.1074	1.4872	1832.0633	0.43467	8121680	-1.0021	255.874	107.578	104.8695	176.0616	173.197	26585.3047	148.8091	0.35322	166.8505	1623140
013	2018-04-20t0804	1524229747.16	larva	40.0015	-10.0018	-217.9985	734.9636	56.7231	32129.4759	101341.6012	1171241.6515	4420.1	0.91837	682.695	0.8663	573.9268	0.40914	3585.324	1.8882	3492.6011	609505.0625	1446.6887	2.214	3016.6668	2.0628	11545100	-0.32003	225.172	141.528	141.2058	193.6543	191.9137	32921.2344	172.4238	0.80199	187.1391	2393390
013	2018-04-20t1204	1524244160.53	larva	44.0052	-5.998	-213.9948	787.0585	55.7225	38156.4182	120423.4644	1536595.1134	5449.81	1.5086	631.873	0.42831	556.0856	0.18196	3592.7021	1.8274	3376.8137	722133.125	874.2014	0.16508	2796.1771	1.6442	12666500	-0.40309	381.187	136.494	135.9455	191.9319	187.9797	38578.3047	168.2137	0.62892	182.7209	2736160
013	2018-04-20t1604	1524258555.16	larva	48.0037	-1.9995	-209.9963	943.1585	61.9534	48241.8863	152163.2561	2037984.3028	3987.36	0.46112	560.291	-0.22786	491.7852	-0.46365	2590.0806	0.50531	2475.2026	655290.375	1024.8049	0.74624	2217.9155	0.68469	14170900	-0.33865	223.311	117.292	116.1189	175.8758	173.4624	44496.5742	153.9259	0.097732	168.9001	2966550
013	2018-04-20t2004	1524272951.81	adult	52.0028	1.9995	-205.9972	937.6697	63.9766	49256.3338	155751.1823	2138783.2033	6608.25	2.226	511.14	-0.76932	488.1506	-0.60226	1924.8562	-0.40982	1495.849	498537.75	636.1967	-0.81484	1063.3058	-1.2573	13191500	-1.0419	253.949	117.14	115.1845	187.2962	184.542	48509.7188	158.9324	0.22154	176.8732	3023150
013	2018-04-21t0004	1524287342.82	adult	56.0003	5.997	-201.9997	1143.8122	73.6715	69022.5488	217583.3614	3426143.745	3070.96	-0.19406	459.888	-1.4159	416.1649	-1.5136	2151.9644	-0.13535	2047.0537	776859.125	623.875	-0.89269	1829.0912	0.070878	16580800	-0.30927	311.774	100.96	99.4987	163.9642	159.8726	59191.0781	136.1931	-0.86165	153.3204	3640010
013	2018-04-21t0404	1524301742.69	adult	60.0003	9.997	-197.9997	897.7772	69.2262	51097.3786	161126.1089	2462934.4386	1546.36	-1.275	544.415	-0.53136	546.0133	-0.036896	802.8561	-2.0673	711.8467	215165.4375	645.1226	-0.80305	690.3565	-2.0275	14552200	-1.2509	311.458	135.398	134.3554	199.0352	196.7223	53341.4453	172.0477	0.7814	190.0175	3619200
013	2018-04-21t0804	1524316145.71	adult	64.0011	13.9978	-193.9989	1052.4195	67.0805	56510.4307	177956.8622	2576039.8009	3040.8	-0.1325	597.76	0.15737	557.4149	0.11547	2323.282	0.35934	2287.6455	687691.5	710.476	-0.41791	1923.0598	0.4781	17688300	-0.52636	234.31	133.737	132.878	197.3541	194.6099	58416.8086	171.6491	0.73903	188.0815	3957400
013	2018-04-21t1228	1524331961.08	adult	68.3943	18.391	-189.6057	1256.397	74.7722	75610.641	238030.2795	3832157.7947	3353.68	0.22398	486.109	-1.4029	448.7825	-1.4916	1925.7092	-0.13206	1800.9053	760655.125	629.9456	-0.93267	1535.642	-0.20027	19192600	-0.29095	451.86	109.037	106.9948	178.4506	174.8145	70487.9766	149.1329	-0.6918	167.7971	4305020
013	2018-04-21t1604	1524344943.97	adult	72.0006	21.9974	-185.9994	1053.5739	85.0255	69354.7419	219418.8765	3777293.1648	2754.65	-0.18351	493.582	-1.3289	460.1984	-1.3826	1994.1262	0.18169	1942.0781	721873.6875	605.8749	-1.1715	1615.614	0.16974	17845000	-0.86341	298.746	116.432	115.0622	178.0715	175.4954	64461.9023	153.641	-0.55188	170.1445	4209470
013	2018-04-21t2004	1524359343.65	adult	76.0005	25.9973	-181.9995	1138.5082	74.6046	70679.9726	222808.1355	3617592.9771	2548.13	-0.26595	612.392	0.55811	592.3773	0.68457	1756.9349	-0.12107	1708.5813	648309	716.2086	-0.14636	1463.8222	-0.044528	22588100	0.48249	468.902	143.481	142.5282	212.6383	208.7403	78463.5312	184.2441	1.1903	201.7787	5292290
013	2018-04-22t0012	1524374200.84	adult	80.1275	30.1243	-177.8725	1246.1872	80.4217	80912.9193	255085.5107	4339795.021	1620.96	-1.1462	482.642	-1.5342	455.7816	-1.548	1307.762	-1.076	1302.2834	551875.5625	669.0094	-0.606	1109.0163	-1.0588	20355000	-0.32374	324.456	117.207	115.6638	197.8285	187.3269	83483.6172	156.1577	-0.7163	175.312	4943110
013	2018-04-22t0404	1524388143.64	adult	84.0005	33.9973	-173.9995	1305.1008	103.5961	86859.3326	273801.442	4990242.9474	2023.23	-0.63242	488.428	-1.439	465.7098	-1.4149	1474.6881	-0.4838	1450.8086	668033.6875	622.9547	-1.1775	1180.2786	-0.65576	22106800	0.16304	344.992	118.765	113.8757	275.137	270.9992	124637.0781	170.7105	0.014749	250.3424	5375410
013	2018-04-22t0804	1524402545.02	adult	88.0009	37.9976	-169.9991	1136.9845	74.5215	68618.2807	216198.6919	3495776.5702	2062.85	-0.49239	620.793	0.84382	604.5555	0.92278	1437.8276	-0.4226	1397.772	516180.125	706.0093	-0.062653	1227.9295	-0.27303	22243000	0.15723	331.082	151.926	151.4467	216.5955	212.5566	77757.7812	189.3832	0.9699	205.7043	5443500
013	2018-04-22t1204	1524416942	adult	92.0001	41.9968	-165.9999	1235.1939	73.8818	74752.1484	235557.9318	3744075.5456	2556.19	0.25428	564.7	-0.095488	559.6027	0.16198	1534.3746	0.04894	1444.5621	599940.5	693.7058	-0.20526	1243.8531	0.0056552	22039700	0.056101	427.127	150.209	146.2553	278.3018	267.0793	108816.0234	209.9155	2.0029	249.5068	5862500
013	2018-04-22t1604	1524431343.31	adult	96.0004	45.9972	-161.9996	1215.2539	79.5631	73680.4385	232718.1316	3848911.026	1692.72	-0.80089	607.822	0.70179	602.1784	0.9168	1128.1578	-1.0973	1085.015	434340.7812	722.04	0.24893	839.1563	-1.7257	23384100	0.48993	512.878	159.697	152.6945	355.714	350.2311	136949.875	238.966	3.4909	335.7785	6143860
013	2018-04-22t2004	1524445743.36	adult	100.0004	49.9972	-157.9996	1155.2962	85.2797	74869.9511	236337.5539	4023477.1532	2639.77	0.64413	499.078	-1.224	484.299	-1.1581	1420.5128	0.043887	1354.4059	555420.5	627.8441	-1.2154	1150.2518	-0.028455	19484500	-0.8496	622.155	130.258	125.8007	305.9062	291.898	119609.3281	191.519	0.51844	255.1899	5085420
013	2018-04-23t0004	1524460143.97	adult	104.0006	53.9974	-153.9994	1142.0193	76.9004	71568.765	225547.4287	3766982.2621	1579	-0.79734	584.56	0.36255	573.8842	0.45494	1143.8325	-0.75951	1115.2397	427793.3438	697.0134	-0.098947	979.6186	-0.73512	21826900	-0.049656	549.904	153.814	150.0514	323.9152	304.8878	121144.2969	205.1957	1.101	253.2213	5743250
013	2018-04-23t0404	1524474544.46	adult	108.0008	57.9975	-149.9992	1282.7185	77.5627	80026.3703	252046.0459	4172202.4445	1737.35	-0.46268	593.508	0.5704	580.692	0.60194	1118.1943	-0.7045	1086.7226	467405.25	750.4758	0.80778	923.0822	-0.88609	24776600	0.97904	474.061	162.393	152.9778	345.4013	337.9516	144377.75	250.4817	3.3823	313.2773	6779240
013	2018-04-23t0828	1524490381.23	adult	112.3999	62.3966	-145.6001	1177.6446	84.7127	82471.1888	261074.5192	4756054.5773	1353.22	-0.97875	477.902	-1.5663	471.86	-1.3832	992.6115	-1.0382	980.4955	426822.9375	583.7512	-1.9806	828.3494	-1.2778	20513900	-0.49524	308.549	120.466	116.9152	223.9567	216.9626	96301.3906	172.8247	-1.0133	202.7889	5171010
013	2018-04-23t1204	1524503351.09	adult	116.0026	65.9993	-141.9974	1179.6452	74.5593	75473.0657	238156.1211	3947521.8185	1769.44	-0.20074	624.636	1.2528	611.0717	1.2241	1185.6711	-0.13407	1159.9226	467154.4375	766.2112	1.1264	992.7977	-0.15476	24596900	0.93584	451.804	159.756	154.007	304.7467	297.552	120070.2188	225.4968	1.6085	276.909	6290870
013	2018-04-23t1604	1524517755.41	adult	120.0038	70.0005	-137.9962	1131.7159	77.8676	71929.4265	226696.0347	3802039.7439	2021.76	0.35839	590.484	0.64232	576.8126	0.61088	1270.124	0.40616	1216.8022	477566.625	741.1558	0.71707	1060.3945	0.45519	22149000	0.090702	551.111	151.625	147.0604	298.6086	280.974	112276.8516	215.7787	0.92049	262.8287	5687460
013	2018-04-23t2012	1524532612.65	adult	124.1308	74.1275	-133.8692	1187.7636	76.3656	75233.4904	237017.1383	4001338.901	1107.1	-1.2084	605.13	0.96809	598.511	1.0511	924.4102	-1.018	902.9649	363293.1875	753.9663	0.9527	858.6289	-0.73642	23739800	0.6477	497.797	162.609	154.0293	387.0337	384.1602	152104.2344	240.6396	1.9656	351.9537	6379320
013	2018-04-24t0004	1524546547	adult	128.0015	77.9982	-129.9985	1238.513	77.6405	78983.7386	248961.564	4172072.2132	1668.27	-0.070427	541.903	-0.23263	551.0908	0.17206	1069.2205	-0.20286	1038.8188	440518.8438	729.7293	0.54618	904.0108	-0.31136	22325900	0.16582	465.838	150.018	142.643	345.3054	338.9962	142265.8281	241.9045	1.8305	318.9315	6180590
013	2018-04-24t0404	1524560945.01	adult	132.0009	81.9976	-125.9991	1144.5915	74.8408	70495.0983	222083.2437	3649299.507	1712.9	0.10709	581.838	0.58677	564.4917	0.45735	1131.9343	0.24063	1093.3291	416551.8125	760.0959	1.0824	973.5529	0.31673	21387200	-0.14221	471.327	160.356	149.0353	383.8107	375.9492	141242.3438	262.0474	2.579	355.2474	5894360
013	2018-04-24t0804	1524575344.3	adult	136.0007	85.9974	-121.9993	1230.1099	72.25	74804.0104	235651.8699	3802629.9571	1831	0.44717	620.622	1.3966	606.4038	1.3011	1074.4113	0.056697	1021.6029	420094.8125	774.9983	1.3539	932.6236	0.12563	24224700	0.80168	483.563	171.064	161.0276	374.0885	367.6985	146268.5938	264.9502	2.5099	344.2442	6677140
013	2018-04-24t1204	1524589766.12	adult	140.0068	90.0035	-117.9932	1316.7601	78.4644	81704.0036	257284.312	4223143.5932	1292.44	-0.59083	513.689	-0.69964	502.4896	-0.69241	966.6518	-0.43874	937.715	412760.3125	681.6768	-0.23987	845.416	-0.473	21897600	0.044616	489.08	139.269	133.0195	318.1226	302.7413	135838.3281	205.1402	-0.34037	268.8656	5936770
013	2018-04-24t1604	1524604152.93	adult	144.0031	93.9998	-113.9969	1181.001	75.9918	70549.2174	222354.9981	3492943.0918	1116.96	-0.90502	568.629	0.43859	562.4717	0.51065	887.1007	-0.82059	867.9758	327340.1562	711.2663	0.28528	818.3949	-0.61117	20944300	-0.25099	507.856	166.847	160.0019	370.0362	357.5714	136543.3594	246.5295	1.336	324.0597	6145490
013	2018-04-24t2004	1524618545.43	adult	148.001	97.9978	-109.999	1297.685	84.7585	83523.67	262986.1423	4659293.0751	1504.85	0.054278	481.104	-1.3017	469.024	-1.3073	958.8241	-0.26724	924.9523	418047.3125	643.3151	-0.87173	804.311	-0.65017	20956400	-0.23528	404.932	135.147	129.5568	287.1616	278.4819	125202.4688	202.1175	-0.70902	257.1222	5886880
013	2018-04-25t0004	1524632944.87	adult	152.0009	101.9976	-105.9991	1257.3155	77.1833	75143.6925	236745.9688	3815453.6362	1703.71	0.62973	604.024	1.2358	592.8768	1.1776	1031.7909	0.36201	990.9596	405493.8438	740.8032	0.82137	899.5472	0.3801	23707400	0.62116	550.324	171.889	163.1948	376.3131	369.2924	147891.0625	253.6249	1.3242	340.9786	6746480
013	2018-04-25t0428	1524648774.97	adult	156.3981	106.3949	-101.6019	1225.1028	75.7161	78074.7389	246362.6186	4092789.591	1399.92	-0.019123	544.09	0.052587	531.6636	-0.0023067	988.4479	0.1994	968.3387	403286.75	710.655	0.31959	883.8769	0.33592	22160200	0.15334	645.488	166.189	155.8979	451.0952	430.6075	184046.8438	252.8713	1.1201	349.024	6768720
013	2018-04-25t0804	1524661744.98	adult	160.0009	109.9976	-97.9991	1256.3868	75.0982	79683.0799	251041.1454	4196397.0142	1079.64	-0.78832	552.419	0.2543	558.248	0.55342	892.1624	-0.45751	877.7983	371139.5312	714.0073	0.38926	825.4315	-0.21909	22961300	0.39296	497.941	158.909	156.2926	347.8745	340.3646	144715.8125	244.5468	0.65107	313.687	6605050
013	2018-04-25t1204	1524676152.74	adult	164.0031	113.9998	-93.9969	1197.4415	78.7804	75279.8678	237210.718	3961238.7217	1336.32	-0.10408	546.281	0.16897	538.8838	0.21197	918.01	-0.23136	883.9836	360777.9375	675.0123	-0.21306	805.3761	-0.3921	21451400	-0.025379	474.354	161.345	155.3706	327.61	317.4158	128750.7344	230.234	-0.043179	289.3778	6335710
013	2018-04-25t1623	1524691648.14	adult	168.3073	118.3041	-89.6927	1374.9233	73.5199	79719.9172	251211.4769	3912174.3745	993.901	-0.98865	540.794	0.10218	531.6662	0.11589	811.0521	-1.0214	803.9915	338208.7188	672.0074	-0.21536	766.3761	-0.7564	22523500	0.28666	561.208	168.013	158.1774	387.8925	364.1086	161751.1562	253.4211	0.65157	332.5329	6997560
013	2018-04-27t1256	1524852027.27	adult	212.8571	162.8538	-45.1429	1222.2319	76.4701	75991.2971	239985.3135	3903793.8132	1202.93	-0.12384	559.16	0.81594	552.9863	0.87823	893.6049	0.0024276	873.1461	354761.125	709.5817	0.5875	822.3655	0.15586	22171800	0.41158	845.567	204.384	190.9887	492.7746	469.097	195631.5156	329.235	1.3459	426.0366	8104220
013	2018-04-27t1942	1524876411.63	adult	219.6305	169.6273	-38.3695	1239.2285	88.6202	83814.6379	264984.1201	4759284.9835	1118.21	-0.28912	540.099	0.50645	534.2346	0.57886	830.208	-0.46911	817.027	362800.9062	663.5209	-0.046102	758.358	-0.4439	23574800	0.7651	653.126	199.387	190.2599	452.7862	442.3746	197867.5469	302.0877	0.43601	400.5756	8703060
013	2018-04-27t2141	1524883541.07	adult	221.6109	171.6077	-36.3891	1210.5753	78.7472	76326.264	240519.2124	3996325.6048	1196.58	-0.085987	552.052	0.7514	539.7675	0.69939	920.8924	0.31795	902.0941	367436.0625	697.1722	0.45026	835.5009	0.35977	21982200	0.4324	796.244	201.41	192.7172	450.8231	430.6068	179878.4062	295.0871	0.20631	378.1028	8019930
013	2018-04-28t0004	1524892139.09	adult	223.9993	173.996	-34.0007	1205.5405	79.481	79286.1327	249840.6427	4360562.5627	1443.82	0.53033	551.901	0.76839	545.0569	0.81888	944.9978	0.54641	895.1223	391229.0938	710.3451	0.65159	825.1493	0.27295	22809000	0.62776	1069.77	202.389	193.0449	497.1295	450.8466	205811.5938	302.3954	0.33093	382.8002	8364320
013	2018-04-28t0404	1524906540.69	adult	227.9997	177.9964	-30.0003	1235.1157	78.8476	81267.7706	256300.8313	4415621.88	1245.19	0.069912	556.553	0.89126	551.1798	0.96791	923.1757	0.39866	891.222	391426.5	714.7543	0.73349	837.3072	0.42955	23566100	0.81688	792.068	209.613	199.9976	472.7243	447.1858	200435.0938	321.8964	0.71255	404.6074	8875660
013	2018-04-28t0804	1524920941.15	adult	231.9998	181.9966	-26.0002	879.2782	86.0391	60498.4	191488.1237	3480900.7758	1290.01	0.2024	575.916	1.2976	570.1682	1.3617	919.8163	0.40811	892.5619	290661.9688	716.1249	0.77132	825.8428	0.34389	18148800	-0.30731	756.504	219.975	213.4183	474.0897	444.7739	149812.3438	328.602	0.77042	405.9727	6932080
013	2018-04-28t1204	1524935342	adult	236.0001	185.9968	-21.9999	1146.9755	80.546	72899.6917	229638.3831	3937585.3203	1338.57	0.34416	580.72	1.4256	576.3617	1.5142	924.0389	0.48326	894.4677	352058.8125	741.9173	1.1564	838.7889	0.50957	22070300	0.5545	934.832	223.088	216.589	506.3748	475.4282	192928.8125	339.5569	0.92738	426.1205	8478440
013	2018-04-28t1604	1524949741.1	adult	239.9998	189.9966	-18.0002	1103.673	82.6232	70493.1715	222086.2315	3862843.2936	1320.2	0.32255	587.587	1.5945	583.1932	1.6798	926.1135	0.5403	903.5063	340809.75	750.7903	1.2989	842.4498	0.58014	21593200	0.48383	843.136	232.77	227.0739	520.3157	497.3566	191476.1875	354.3656	1.1692	438.623	8554070
013	2018-04-28t2004	1524964141.95	adult	244.0001	193.9968	-13.9999	1201.2743	79.158	72027.9584	226998.2876	3755143.7528	1386.41	0.50741	581.632	1.5164	575.5866	1.5707	992.3051	1.1614	948.0786	374099	743.1214	1.2066	869.3927	0.89293	21889700	0.57611	1060.5	239.164	231.0424	601.9608	565.107	226939.2188	379.1577	1.633	490.7717	9000930
013	2018-04-29t0004	1524978541.01	adult	247.9998	197.9965	-10.0002	1191.295	79.7441	70530.8629	222186.9855	3697352.9018	1282.72	0.27646	582.032	1.5615	577.0409	1.6347	969.1445	0.9995	939.6566	357614.3125	737.3278	1.1415	866.7118	0.89923	21436200	0.51258	861.374	243.919	237.0667	590.7811	571.251	217998.2188	385.7667	1.6695	494.928	8983530
013	2018-04-29t0404	1524992941.53	adult	251.9999	201.9967	-6.0001	1066.6599	81.7922	68128.421	214716.1878	3705582.9838	1311.91	0.37013	579.378	1.5478	573.2021	1.5976	972.3593	1.07	940.9741	346159.9062	728.0775	1.0284	863.1095	0.89601	20577800	0.36678	943.188	246.093	240.7088	607.1977	578.5133	216162.375	383.1992	1.5	502.4128	8740490
013	2018-04-29t0804	1525007341.36	adult	255.9999	205.9966	-2.0001	1088.9016	82.6309	71647.3156	226007.7036	3982274.2577	1352.42	0.49113	581.534	1.6283	576.0035	1.6885	975.858	1.1435	943.9754	364970.9062	726.1819	1.019	865.8965	0.95989	21704600	0.63153	977.253	247.841	241.9345	605.8683	568.8342	226594.7656	384.5588	1.4221	504.039	9250170
013	2018-04-29t1204	1525021742.15	dead	260.0001	209.9969	2.0001	1089.5066	83.2329	71761.1484	226334.5948	3982862.7634	1335.51	0.47147	581.43	1.6654	576.4717	1.735	965.467	1.0926	940.844	361084.6562	723.1037	0.99341	860.0862	0.93371	21745500	0.67239	1004.89	251.093	244.707	621.67	595.3455	232504.5781	391.6005	1.4697	514.8327	9390900
014	2018-04-18t1604	1524085754.68	larva	0	-42.0036	-262.0001	170.9755	28.5776	3591.1529	11414.1146	67847.9809	0	0.11474	0	-0.62923	0	-0.63417					0	-0.61817	0	-0.29854	0	0.72417	0	0	0				0	-0.58525	0	0
014	2018-04-18t2004	1524100147.72	larva	3.9981	-38.0055	-258.0021	157.0625	28.5986	3175.1161	10110.9486	58760.0052	0	-0.52531	0	-0.85662	0	-0.84401					0	-0.83455	0	-0.66383	0	0.18224	0	0	0				0	-0.76894	0	0
014	2018-04-19t0004	1524114547.65	larva	7.998	-34.0055	-254.0021	157.0651	28.3035	3165.5129	10079.0934	58170.8799	0	-0.84059	0	-1.0939	0	-1.0635					0	-1.0472	0	-0.97338	0	-0.35254	0	0	0				0	-0.96453	0	0
014	2018-04-19t0404	1524128948.54	larva	11.9983	-30.0053	-250.0018	149.7467	28.0636	3071.052	9799.2406	56410.3805	0	-1.0724	0	-1.3427	0	-1.2946					0	-1.2571	0	-1.244	0	-0.8775	0	0	0				0	-1.1745	0	0
014	2018-04-19t0804	1524143347.85	larva	15.9981	-26.0055	-246.002	456.1886	35.9086	12002.0726	37948.3706	265497.8457	1666.04	0.35293	435.787	0.54361	395.1481	0.44741	1422.7954	-0.10069	1408.7373	92481.7031	773.8366	0.9185	1278.4236	0.85937	2811260	-0.37652	232.481	101.565	100.868	153.7521	149.6042	9993.8857	127.9648	0.69758	141.7357	655199
014	2018-04-19t1204	1524157769.99	larva	20.0043	-21.9993	-241.9959	479.0687	59.2628	21817.7591	69364.8331	833808.4365	1256.81	-0.3159	422.297	0.2887	395.1151	0.27562	1057.6345	-0.67379	1039.5292	121627.9766	701.3521	0.51975	995.2518	0.048338	4846280	-0.16367	180.017	98.7627	98.1783	146.7447	143.8722	16875.6445	126.1538	0.53561	139.1605	1133400
014	2018-04-19t1628	1524173599.48	larva	24.4013	-17.6022	-237.5988	543.5428	48.4917	18807.9782	59351.8179	569996.0581	1669.09	-0.22529	472.054	0.33751	446.0199	0.35544	1495.1012	-0.28873	1473.9357	149510.125	619.0821	0.066469	1368.5464	0.39855	4718650	-0.76294	195.036	109.43	108.8739	161.4943	158.8979	16149.4346	140.922	0.65106	154.8906	1093870
014	2018-04-19t2004	1524186547.61	larva	27.998	-14.0055	-234.0021	718.267	45.5088	28442.7187	89660.813	938036.7747	4198.41	1.5409	597.238	0.8663	527.2517	0.66158	3046.6543	1.4831	2978.9365	460044.8125	1055.2299	1.3221	2517.4907	2.0827	8969320	0.27358	395.663	126.443	125.8707	179.9798	177.0874	27176.9453	158.0445	0.86263	172.0519	1898920
014	2018-04-20t0004	1524200954.61	larva	32	-10.0036	-230.0001	444.6096	110.3144	27548.8938	91042.7276	1525016.9292	2176.1	-0.23293	525.556	0.25019	456.3127	0.044011	1981.5051	0.083004	1986.0215	287318.25	1168.9764	1.5451	1849.8849	0.71413	7586400	-0.6935	226.42	105.927	105.0353	158.4288	156.0114	22972.1797	136.9913	0.27697	150.2922	1529050
014	2018-04-20t0412	1524215806.17	larva	36.1254	-5.8781	-225.8747	828.5644	81.2519	48499.1759	153283.8941	2426504.5431	3393.18	0.42822	467.842	-0.36536	404.8116	-0.53895	2509.9307	0.6291	2419.6643	637522.375	747.0043	-0.046101	2069.2551	0.81295	11855600	0.26061	329.111	98.0884	97.1806	147.9915	144.819	37589.8477	126.7809	-0.17208	140.2116	2485660
014	2018-04-20t0804	1524229760.67	larva	40.0017	-2.0019	-221.9985	961.1763	70.3768	52754.3106	166351.0614	2410992.1114	3392.95	0.22381	509.462	-0.35902	433.3761	-0.61913	2564.1323	0.60671	2524.5781	710264.625	985.2838	0.60386	2157.7936	0.71856	14063200	0.52034	217.539	108.366	107.2978	162.1254	159.9195	44908.7344	140.946	-0.051647	155.6531	2991330
014	2018-04-20t1204	1524244174.33	adult	44.0055	2.0019	-217.9947	1015.5251	68.5144	56623.0433	178406.1665	2650008.4442	2965.01	-0.16289	582.749	0.045024	531.3204	-0.018709	2308.2612	0.19188	2244.4172	685553.5625	931.1797	0.37457	2006.0608	0.3876	17265700	1.108	225.226	118.196	117.3402	179.3445	177.2935	53265.3047	154.6985	0.21359	171.7889	3501920
014	2018-04-20t1604	1524258568.62	adult	48.0039	6.0003	-213.9963	1103.1305	69.0526	64763.5845	204383.2613	3107594.3746	4015.08	0.47982	561.168	-0.22024	505.8828	-0.33564	2797.4546	0.77564	2724.9993	948337.125	751.1874	-0.32558	2250.0714	0.73714	18998900	1.2263	260.707	113.905	113.781	172.9084	169.9977	58615.9531	149.2065	-0.068068	164.6542	3856370
014	2018-04-20t2004	1524272965.29	adult	52.0029	9.9994	-209.9972	1002.663	82.1148	63709.5065	201039.9371	3389010.2821	3248.65	-0.069726	472.105	-1.1494	420.1205	-1.2973	2269.0867	0.051885	2217.7454	755605.875	655.9347	-0.73135	1826.3765	0.033895	15688500	-0.24218	302.875	103.771	102.4724	162.6432	158.7277	54160.1953	137.0456	-0.65729	152.975	3448410
014	2018-04-21t0004	1524287356.21	adult	56.0004	13.9969	-205.9997	1034.2174	72.843	62794.4178	197996.6613	3173002.2843	3186.99	-0.11285	587.198	-0.032236	546.3762	-0.024495	2417.6897	0.23426	2391.467	793002.25	694.5793	-0.56407	2077.4643	0.51343	19248400	0.53583	363.239	131.053	129.9663	192.604	189.8063	63174.0977	166.2616	0.50731	183.2046	4295910
014	2018-04-21t0404	1524301755.98	adult	60.0004	17.9968	-201.9998	1098.513	71.1593	60795.9335	191544.9952	2871717.1553	3917.66	0.44861	543.293	-0.5449	520.8073	-0.35596	2305.8013	0.17618	2256.8228	735550.625	656.8953	-0.74154	1786.5058	0.068278	17286000	-0.39298	304.173	124.206	123.5052	189.5542	186.6696	60467.7812	163.6245	0.35128	180.8607	3951850
014	2018-04-21t0804	1524316159.16	adult	64.0012	21.9977	-197.9989	1118.1531	68.0673	63125.9904	198873.248	2980577.9441	2577.39	-0.48776	598.571	0.16814	570.5569	0.29687	1783.3795	-0.52458	1717.288	590298.625	717.2708	-0.37702	1464.3495	-0.48359	19763600	0.1204	314.007	138.497	137.5128	199.6666	196.7508	66089.6406	173.0849	0.81969	190.0652	4572880
014	2018-04-21t1228	1524331974.34	adult	68.3943	26.3908	-193.6058	1144.9598	77.6229	70691.0336	222773.4038	3645722.3913	2844.55	-0.19781	584.929	0.031929	547.7299	-0.021094	1993.3138	-0.007116	1939.0303	737526.125	727.3481	-0.23115	1689.4251	0.16583	21588000	0.45318	445.802	133.011	132.0611	195.3094	191.5099	72264.4766	168.3079	0.46124	184.4066	4909030
014	2018-04-21t1604	1524344957.41	adult	72.0008	29.9972	-189.9994	1171.683	78.787	75338.1145	237486.0835	4016949.7219	1878.63	-0.96747	501.019	-1.2147	479.702	-1.0801	1329.0101	-1.1957	1264.6251	522301	636.7579	-0.91023	1127.5547	-1.1426	19670000	-0.2956	268.049	112.416	109.883	193.1681	189.684	75915.0625	155.1719	-0.45772	179.733	4413460
014	2018-04-21t2004	1524359357.11	adult	76.0007	33.9971	-185.9994	1293.9645	76.279	79047.9211	248955.8965	4103328.9635	1797.81	-1.0036	541.605	-0.57741	533.8477	-0.25357	1341.5803	-1.1001	1297.4291	554072.6875	685.0029	-0.46173	1140.6754	-1.0472	22351000	0.40823	278.132	119.974	118.5002	202.4145	199.5747	83597.2031	169.6845	0.28846	191.1672	4951070
014	2018-04-22t0012	1524374214.27	adult	80.1277	38.1241	-181.8725	1129.6692	84.5072	75639.8933	238476.0821	4341873.9762	2234.62	-0.48233	503.228	-1.1935	482.4716	-1.1096	1543.5885	-0.46062	1503.4448	608173.875	635.8921	-0.99446	1292.7058	-0.40577	19824700	-0.49185	220.618	121.152	119.1537	193.5457	191.4862	76257.0234	166.4351	-0.081204	184.0822	4772790
014	2018-04-22t0404	1524388156.93	adult	84.0006	41.9971	-177.9995	1098.3235	80.3697	71156.8559	224329.7806	3911196.3662	2586.51	0.026128	583.101	0.16159	560.6424	0.17373	1752.7332	0.29644	1668.1853	652016.75	688.8116	-0.3317	1448.3798	0.3982	21634800	0.011127	467.409	146.317	143.4969	308.5994	287.3147	114798.9688	190.0791	1.203	233.746	5428800
014	2018-04-22t0804	1524402558.49	adult	88.0011	45.9975	-173.9991	1518.8026	95.7356	94326.7472	298027.5041	4944411.809	2828.15	0.46156	500.25	-1.2331	474.5038	-1.2907	1550.4794	-0.087204	1449.0753	762835.875	653.4331	-0.78567	1206.7746	-0.36312	24611800	0.93335	322.605	124.939	120.855	243.8667	238.4935	119982.4297	180.7326	0.44511	224.1232	6146890
014	2018-04-22t1204	1524416955.26	adult	92.0002	49.9966	-170	1188.4691	76.3384	75237.4542	237234.0247	3971851.4035	1587.85	-1.0177	567.512	-0.046184	555.1572	0.085128	1176.8992	-1.0716	1158.5623	462521.375	678.9266	-0.4208	1001.8819	-1.094	22274900	0.13451	384.34	143.089	140.5523	246.4941	241.2961	96872.1719	194.1212	1.0592	228.6021	5616260
014	2018-04-22t1604	1524431356.73	adult	96.0006	53.997	-165.9996	1270.8697	93.0247	85872.5552	270825.1874	4959278.8862	2467.2	0.26488	488.992	-1.4164	456.2398	-1.6436	1471.0338	0.030331	1408.3693	659023.125	660.3141	-0.69668	1158.4426	-0.18801	21872100	-0.02166	427.355	130.544	124.1444	298.8341	288.6074	133877.6875	198.3544	1.1096	257.3283	5839080
014	2018-04-22t2004	1524445756.62	adult	100.0005	57.997	-161.9996	1350.6246	96.4393	101588.6262	320832.9368	6357186.9484	1401.65	-1.1349	458.867	-1.9521	444.2032	-1.8714	1040.1968	-1.2622	1016.1048	549223.875	596.2982	-1.717	871.0025	-1.448	24222200	0.77222	530.155	110.467	104.6028	246.241	240.2274	130015.2188	171.9102	-0.60597	225.0115	5831230
014	2018-04-23t0004	1524460157.34	adult	104.0007	61.9972	-157.9994	1274.3317	93.3647	93573.5714	295465.4216	5750448.5588	1310.8	-1.1991	461.954	-1.8908	448.6219	-1.8039	982.9336	-1.3351	964.5837	478688.6562	581.936	-1.9791	824.878	-1.5619	22478200	0.17526	318.796	113.019	110.1139	195.9157	191.4733	95410.9688	157.0752	-1.5919	182.3314	5499390
014	2018-04-23t0404	1524474557.86	adult	108.0009	65.9973	-153.9992	1201.5818	83.7809	77463.4556	244133.4573	4217251.7526	1558.64	-0.74172	520.05	-0.79913	502.7729	-0.82172	1068.1293	-0.89122	1032.7535	431524.25	694.6124	-0.12303	942.2116	-0.77898	21005300	-0.33107	468.021	138.438	131.3526	334.2113	325.9949	135021.375	207.4891	1.0342	299.1705	5591660
014	2018-04-23t0828	1524490394.65	adult	112.4	70.3964	-149.6001	1194.7774	84.4644	82139.5473	259004.5505	4686756.4378	1706.57	-0.40077	505.259	-1.0491	494.7263	-0.95991	1139.2028	-0.46217	1108.2311	487578.7812	658.525	-0.7165	964.9932	-0.47218	21610400	-0.11308	377.632	132.848	128.9198	263.7524	255.5127	112886.0469	187.0073	-0.25877	232.1636	5682030
014	2018-04-23t1204	1524503364.71	adult	116.0028	73.9992	-145.9973	1169.8706	77.7567	71378.4054	224894.8653	3652723.8578	1171.44	-1.2182	577.16	0.34657	570.1823	0.46014	922.2976	-1.2212	905.0781	344017	700.2228	0.0021672	827.0081	-1.1772	21510700	-0.14011	507.236	151.786	147.5219	294.9988	279.5717	110034.5625	210.8311	0.84525	259.4194	5657080
014	2018-04-23t1604	1524517769.23	adult	120.004	78.0005	-141.9961	1102.9265	86.6246	71610.5246	225791.8065	3885032.2153	1602.26	-0.38789	500.777	-1.0863	482.312	-1.1707	1094.8656	-0.36427	1049.2124	409479.75	690.7557	-0.14662	954.3989	-0.23474	18698000	-1.1088	531.788	136.314	129.757	306.0799	292.2234	114473.875	208.4574	0.54928	272.1899	5089700
014	2018-04-23t2012	1524532625.98	adult	124.1309	82.1274	-137.8692	1269.0245	99.2814	84549.4883	267164.8467	4790693.2679	1261.04	-0.92167	492.988	-1.2125	485.1801	-1.104	869.6404	-1.2758	827.8998	383511.4062	627.5124	-1.2239	770.4913	-1.345	21718600	-0.049748	453.893	133.791	125.9771	321.7267	312.2898	141881.5	210.5762	0.48338	284.6806	5894180
014	2018-04-24t0004	1524546560.59	adult	128.0016	85.9981	-133.9985	1151.0209	78.5937	74304.548	234343.7823	3954130.2112	1534.94	-0.32791	600.426	0.914	584.7773	0.81717	1036.2783	-0.36796	993.325	402076	756.6514	1.0102	890.4534	-0.40971	23258100	0.48318	480.216	163.202	150.6345	394.2238	389.4318	152958.8438	273.495	3.3457	368.6115	6321780
014	2018-04-24t0404	1524560958.47	adult	132.0011	89.9975	-129.9991	1155.09	77.6181	74460.335	234982.2706	3970252.2738	1109.95	-1.0947	559.688	0.14965	549.7183	0.17256	860.4844	-1.1863	839.8761	334728.4375	694.6978	-0.044769	801.5408	-0.98679	21740000	-0.024213	481.428	153.081	144.2504	374.2224	371.4007	145572.5312	231.5223	1.1545	324.754	5946120
014	2018-04-24t0804	1524575357.76	adult	136.0009	93.9973	-125.9993	1158.9461	76.9159	75103.9494	236781.2339	4031134.5109	1346.66	-0.55092	567.389	0.33832	557.5604	0.35324	936.418	-0.7037	900.3815	367075.875	685.4866	-0.18906	832.9837	-0.66551	22225800	0.14465	463.916	156.288	148.524	334.6569	324.0942	131185.5	234.6412	1.1307	303.0967	6122130
014	2018-04-24t1204	1524589780.31	adult	140.0071	98.0036	-121.993	1156.7587	97.9033	87336.3625	275786.0237	5578187.795	1374.13	-0.41637	476.946	-1.4355	463.3163	-1.4577	924.0016	-0.68614	899.7933	419496.75	638.3665	-0.98663	828.7683	-0.61208	21653800	-0.03417	489.963	125.706	120.3331	278.6145	271.5045	126490.9688	185.6199	-1.2079	246.9021	5707180
014	2018-04-24t1604	1524604166.45	adult	144.0033	101.9997	-117.9969	1195.7482	77.1534	76190.1589	240084.3256	4056013.2027	1217.4	-0.68217	549.49	0.052499	536.8597	0.0069977	903.0579	-0.72266	884.0551	359417.0625	682.5697	-0.20958	831.0723	-0.49919	21827900	0.029858	441.349	147.219	142.1613	311.0815	299.6399	123810.4141	204.1722	-0.50493	269.0051	5848130
014	2018-04-24t2004	1524618558.93	adult	148.0012	105.9976	-113.9989	1222.2055	93.9692	81988.3064	258963.5624	4583909.1424	915.462	-1.3079	527.479	-0.35946	528.848	-0.1234	792.7252	-1.3521	783.3449	339286.4062	665.8407	-0.48333	747.4668	-1.1838	22535500	0.2584	510.693	149.071	142.8767	338.5789	327.4162	144911.75	229.0182	0.4354	298.5412	6368780
014	2018-04-25t0004	1524632958.38	adult	152.001	109.9975	-109.9991	1185.7146	77.4363	76298.4562	240571.7658	4037952.3023	1105.19	-0.8098	571.173	0.56549	563.9275	0.60243	865.494	-0.79817	840.7719	344466.625	694.3984	0.024594	800.439	-0.60585	22719600	0.31821	748.888	156.86	150.2706	351.6365	319.1212	139951.3281	226.1703	0.18231	288.6423	6239430
014	2018-04-25t0428	1524648788.58	adult	156.3983	114.3947	-105.6018	1223.6462	75.7538	78192.8905	246508.0846	4113677.5384	1067.79	-0.84877	556.461	0.30406	547.2103	0.30568	845.9551	-0.86181	835.6456	345149.6875	691.872	0.0022441	796.3968	-0.57279	22701900	0.31503	586.068	162.301	152.0448	404.9469	388.0446	165218.3438	247.5667	0.9059	353.0578	6621400
014	2018-04-25t0804	1524661758.55	adult	160.0011	117.9975	-101.999	1260.7104	75.9228	77228.9482	243298.1743	3938331.0211	1196.93	-0.48795	564.741	0.50195	553.6755	0.46368	934.7234	-0.12866	911.7121	377628.25	706.2734	0.26159	856.8072	0.11103	22776600	0.33932	579.538	161.638	152.2202	436.0906	427.4003	176180.6094	240.3914	0.48797	370.5864	6519020
014	2018-04-25t1204	1524676166.31	adult	164.0032	121.9997	-97.9969	1198.2994	77.6016	76249.0069	240269.5233	4034409.8844	1130.27	-0.6384	548.298	0.20854	536.2759	0.16182	880.5406	-0.51812	864.3991	350455.1875	681.8275	-0.10493	802.1754	-0.425	21809100	0.074368	566.014	158.725	151.0916	370.6614	352.9751	147523.25	231.5169	0.0052901	313.1984	6313440
014	2018-04-25t1623	1524691661.72	adult	168.3075	126.304	-93.6926	1255.7459	73.5339	78678.8421	247810.4782	4095894.4228	1288.24	-0.22278	563.097	0.53083	549.6583	0.45616	931.639	-0.11407	898.3516	382903.6562	708.8412	0.35051	833.6004	-0.09274	23120800	0.446	668.682	167.58	156.4603	422.8114	405.2469	173775.4844	259.9179	0.88859	361.5765	6880850
014	2018-04-27t1256	1524852040.5	adult	212.8572	170.8536	-49.143	1267.1426	83.6216	84356.2402	266042.6775	4710945.7202	992.826	-0.64181	498.062	-0.35193	495.3369	-0.20879	735.1033	-1.3232	717.2365	323445.4375	625.7575	-0.63346	692.9592	-1.1615	21895800	0.35043	608.571	161.583	152.9378	365.306	348.4982	160734.625	251.8855	-0.71433	318.6555	7103530
014	2018-04-27t1942	1524876425.07	adult	219.6307	177.6271	-42.3695	1235.7537	100.3551	93027.7938	294334.2304	5905970.1433	783.28	-1.1067	438.39	-1.4386	431.9243	-1.3518	655.3962	-1.9498	646.5774	317211.7812	556.1941	-1.598	618.4775	-1.8724	21199600	0.2478	476.523	161.502	153.8412	344.0167	335.7777	166504.0781	246.2449	-0.99748	310.2346	7809930
014	2018-04-27t2141	1524883554.38	adult	221.611	179.6075	-40.3891	1226.4457	79.8506	83320.1451	262652.1634	4672078.326	999.841	-0.5656	495.115	-0.33795	487.2327	-0.29253	771.944	-0.94767	756.7541	335795.6562	623.4855	-0.61307	716.4473	-0.85727	21489500	0.32559	563.048	170.172	159.4469	380.3698	370.5802	165460.8438	264.7841	-0.56399	337.256	7385970
014	2018-04-28t0004	1524892152.46	adult	223.9994	181.9958	-38.0007	1249.9742	81.7813	85785.2245	270337.1	4892017.2034	1005.91	-0.53627	508.791	-0.057004	500.2835	-0.027177	797.6035	-0.71075	780.8884	356528.75	633.3482	-0.45685	736.0266	-0.63931	22731800	0.61111	638.178	173.667	162.7006	428.2069	416.7196	191408.4688	266.846	-0.56246	373.2849	7759090
014	2018-04-28t0404	1524906554.2	adult	227.9999	185.9963	-34.0003	1298.653	85.5798	86109.0556	271671.4568	4758666.6863	838.911	-0.91942	471.244	-0.74465	464.2541	-0.67738	732.0688	-1.2415	723.2285	328698.9062	610.1388	-0.76669	694.0457	-1.0404	21146600	0.29927	458.172	166.482	156.8582	366.6853	358.3763	164641.7188	264.2323	-0.71016	338.7388	7470700
014	2018-04-28t0804	1524920954.57	adult	232	189.9964	-30.0002	1268.789	89.6197	88973.5965	280345.6273	5255199.7843	886.195	-0.78168	459.4	-0.94109	459.6241	-0.73469	715.1699	-1.3589	701.5724	331123.6562	581.2664	-1.1552	662.6069	-1.3354	21269800	0.35552	619.229	167.937	158.1884	402.5223	385.6615	186367.8438	262.3233	-0.83609	346.9098	7775320
014	2018-04-28t1204	1524935355.31	adult	236.0002	193.9966	-25.9999	1249.6741	85.6934	87632.0488	276679.7051	5088259.3673	963.629	-0.57065	501.179	-0.10605	492.2154	-0.085038	822.7683	-0.39645	810.9541	376005.125	645.713	-0.21276	771.1401	-0.18837	22861300	0.72139	635.754	177.434	164.641	464.7922	457.4168	212410.0469	288.0289	-0.30026	410.398	8093630
014	2018-04-28t1604	1524949754.47	adult	239.9999	197.9964	-22.0002	1216.7462	82.1457	83845.6924	264209.9265	4820870.2317	1033.25	-0.37842	486.088	-0.36492	479.2962	-0.29951	771.0602	-0.81463	756.2951	336953.3125	612.3615	-0.66416	709.8682	-0.79195	21227000	0.40703	667.81	173.709	161.9419	448.3287	433.6796	195919.625	276.6079	-0.65245	387.7128	7585710
014	2018-04-28t2004	1524964155.41	adult	244.0002	201.9966	-17.9999	1354.5028	83.861	85551.2489	269408.8268	4685399.6551	932.944	-0.60139	486.515	-0.32485	476.6062	-0.31979	750.0705	-0.96779	740.4094	335281.5	618.1755	-0.55901	703.1535	-0.83317	21711700	0.53898	619.698	175.194	163.1074	405.3837	393.0858	181206.5312	281.7508	-0.61167	365.5387	7818360
014	2018-04-29t0004	1524978554.34	adult	247.9999	205.9963	-14.0002	851.7719	84.2367	48449.801	155617.9449	2423377.2273	868.631	-0.73654	465.685	-0.69736	453.984	-0.72202	733.9114	-1.08	721.6943	186413.5	602.5722	-0.75631	689.1899	-0.95044	11813500	-1.4848	607.626	162.918	153.0325	421.0358	404.7941	106943.0938	247.0178	-1.4765	350.579	4132900
014	2018-04-29t0404	1524992954.88	adult	252.0001	209.9965	-10.0001	1322.7589	83.02	89563.2995	282026.3245	5088242.6191	942.548	-0.5334	496.912	-0.058397	486.6042	-0.065643	770.2385	-0.72682	760.4301	359701.375	635.0775	-0.2771	730.1112	-0.4948	23175500	0.90358	630.208	184.571	171.3225	458.0624	450.6158	213915.1562	301.3575	-0.3265	421.5952	8608210
014	2018-04-29t0804	1525007354.66	adult	256	213.9964	-6.0001	1273.5369	82.8304	85600.283	269732.2911	4783854.194	1052.64	-0.24188	496.77	-0.028298	485.5872	-0.05346	851.421	0.031233	833.2733	379733.75	641.2537	-0.16942	787.1566	0.13335	22143000	0.72175	753.419	189.142	174.0594	561.356	546.631	250364.7969	305.6174	-0.31249	497.401	8430820
014	2018-04-29t1204	1525021755.39	adult	260.0002	217.9966	-1.9999	1235.2884	84.4477	83366.3026	262587.8386	4754188.2084	1193.35	0.12407	499.064	0.049787	489.6823	0.057563	805.1205	-0.34814	784.7266	350227.4062	638.0192	-0.19372	744.2547	-0.28695	21676900	0.65832	692.932	190.578	176.442	475.9576	466.5381	207041.5469	310.4741	-0.28601	425.6051	8277750
014	2018-04-29t1604	1525036154.86	dead	264	221.9965	1.9999	1228.7379	85.3127	84916.3137	267541.9234	4938758.6056	1214.64	0.19781	494.494	-0.0066754	486.0502	0.019453	776.2448	-0.57411	756.6851	343876.4375	624.5934	-0.35969	718.8604	-0.52544	21862600	0.72932	568.503	190.751	177.6919	441.6451	434.3408	195648.7812	306.148	-0.45612	401.5155	8433490
015	2018-04-18t1604	1524085767.74	larva	0	-50.0036	-238.0001	164.4825	27.8955	3076.2468	9774.1188	54057.1185	0	0.11474	0	-0.62923	0	-0.63417					0	-0.61817	0	-0.29854	0	0.72417	0	0	0				0	-0.58525	0	0
015	2018-04-18t2004	1524100160.64	larva	3.998	-46.0056	-234.0021	156.1046	28.5653	2981.3665	9490.7243	53583.0073	0	-0.52531	0	-0.85662	0	-0.84401					0	-0.83455	0	-0.66382	0	0.18225	0	0	0				0	-0.76894	0	0
015	2018-04-19t0004	1524114560.66	larva	7.998	-42.0056	-230.0021	156.1041	28.2211	2949.8031	9386.9772	52411.1935	0	-0.84059	0	-1.0939	0	-1.0635					0	-1.0472	0	-0.97338	0	-0.35254	0	0	0				0	-0.96453	0	0
015	2018-04-19t0404	1524128961.57	larva	11.9983	-38.0053	-226.0019	174.2776	33.9423	4133.19	13232.9516	86586.4212	956.332	-0.026286	451.938	0.79645	431.8578	0.78668	884.0889	-0.60244	874.4192	20334.0449	659.8691	0.74859	828.1281	0.34862	1012340	-0.50811	198.915	102.439	101.7479	151.6216	147.5355	3487.2961	130.5262	0.85954	142.3508	229464
015	2018-04-19t0804	1524143360.83	larva	15.9981	-34.0055	-222.0021	215.2038	34.9285	5365.4392	17038.0183	122123.785	481.898	-0.79515	354.243	0.14134	352.6117	0.23345	441.2292	-1.2757	438.4912	12795.6484	407.307	-0.2107	430.1977	-0.69705	1027660	-1.0196	146.683	94.2962	93.7543	134.404	133.532	3897.7151	120.3467	0.57254	130.3458	273553
015	2018-04-19t1204	1524157783.57	larva	20.0044	-29.9992	-217.9957	414.3084	46.4274	14480.8821	45876.2063	442458.48	1163.77	-0.39816	450.995	0.43668	413.2821	0.37128	1053.4946	-0.67876	1049.9908	81119.0859	762.1743	0.7101	996.9881	0.051393	3464090	-0.65594	163.724	92.3212	92.0018	138.0293	136.5676	10628.2588	117.8003	0.39051	129.9323	709119
015	2018-04-19t1628	1524173612.6	larva	24.4013	-25.6022	-213.5988	467.436	54.1447	17549.8202	55636.0376	591158.1948	1775.97	-0.13805	502.179	0.50124	473.1976	0.50657	1534.6934	-0.24107	1513.6584	142726.4844	791.4809	0.61684	1381.8337	0.42121	4669770	-0.78011	374.608	103.839	103.2425	160.528	156.691	14929.1025	136.8558	0.57539	150.8889	965594
015	2018-04-19t2004	1524186560.4	larva	27.998	-22.0056	-210.0022	647.7994	55.6958	24862.4557	78695.1241	804159.0099	2408	0.15527	540.132	0.54103	483	0.40329	2038.3293	0.26154	2018.5291	269059.4688	1092.7392	1.444	1900.1188	1.0543	7105970	-0.37321	222.659	104.59	102.643	168.5563	166.3038	22249.4258	143.1858	0.56795	160.4689	1375990
015	2018-04-20t0004	1524200967.99	larva	32.0001	-18.0035	-206.0001	641.4198	51.6469	26767.9579	84595.3978	934205.3108	2881.3	0.28617	569.338	0.51445	501.742	0.32558	2403.0054	0.59863	2372.5735	341226.75	1170.7849	1.5511	2143.4304	1.1923	8041320	-0.53762	195.736	113.824	113.242	174.5248	172.7328	24782.5234	151.268	0.58414	166.2173	1607650
015	2018-04-20t0412	1524215819.68	larva	36.1255	-13.8781	-201.8746	907.168	51.4933	37994.1069	119843.2811	1327518.2415	2756.87	-0.019442	591.806	0.43754	565.3204	0.53167	2148.5305	0.18149	2124.3147	431854.625	740.9871	-0.066559	1689.7597	0.20771	11871600	0.26601	252.029	122.043	121.9674	179.6877	176.8375	36117.2344	156.8953	0.54604	171.9854	2448180
015	2018-04-20t0804	1524229774.21	larva	40.0018	-10.0018	-197.9983	796.5079	70.7977	42055.7737	132714.3727	1910954.275	2451.96	-0.41248	544.183	-0.11344	458.1042	-0.43823	2096.0264	0.019281	2077.425	463221.8438	1301.5105	1.7074	1938.6688	0.37559	11987800	-0.17232	234.418	106.711	105.4758	162.2766	159.6874	35863.125	139.4518	-0.092176	154.252	2350730
015	2018-04-20t1204	1524244188.25	larva	44.0057	-5.9979	-193.9944	960.6023	56.1424	43574.3871	137373.2177	1640494.0226	4778.58	1.057	549.096	-0.21755	474.0088	-0.4831	3273.5195	1.4209	3093.0543	752909.5	1002.133	0.63545	2646.8008	1.4066	12593000	-0.4273	266.518	108.841	107.6982	165.8468	161.8218	38144.7539	140.6537	-0.21803	155.8377	2496150
015	2018-04-20t1604	1524258582.33	larva	48.0041	-1.9995	-189.9961	939.8598	61.4687	50179.5333	158266.5324	2220353.7792	5263.33	1.3221	530.078	-0.49069	466.4756	-0.69348	3410.489	1.5748	3298.4075	896958.625	643.5215	-0.74733	2497.0816	1.14	13932600	-0.41594	265.93	110.571	109.4587	168.4532	166.4601	44303.1875	145.1904	-0.20917	161.1153	2906240
015	2018-04-20t2004	1524272979.02	adult	52.0031	1.9995	-185.997	1032.0309	62.7882	54804.7229	172960.2388	2395080.1616	3599.38	0.16994	609.02	0.18365	546.6225	-0.0048856	2591.2573	0.484	2496.6755	746282.125	995.8886	0.70657	2085.7777	0.47284	17499600	0.33787	360.785	127.787	127.0531	184.794	181.5755	53220.6719	160.8789	0.2997	176.0845	3671830
015	2018-04-21t0004	1524287369.58	adult	56.0005	5.9969	-181.9996	1121.7801	72.3258	66569.8064	209947.5532	3270621.8172	2767.74	-0.40629	523.777	-0.72154	471.1606	-0.88465	2089.4854	-0.22226	2063.6697	727140.875	822.7308	0.031565	1834.1661	0.079926	18212800	0.20774	262.977	111.476	110.3827	171.7169	168.9679	59757.4961	147.4873	-0.34745	163.1729	3876240
015	2018-04-21t0404	1524301769.49	adult	60.0005	9.9969	-177.9997	1131.3135	68.2945	65249.1917	205605.7959	3116120.0402	2601.32	-0.50818	609.749	0.257	571.0172	0.27961	2020.4855	-0.24972	1979.213	688985.5625	781.0756	-0.092772	1736.2762	-0.027757	20787000	0.70571	254.701	133.456	132.5403	191.2231	188.6589	65207.0625	167.5217	0.55028	182.7232	4549660
015	2018-04-21t0804	1524316172.53	adult	64.0013	13.9977	-173.9988	1087.7773	71.3203	65764.1173	207331.2693	3290231.8153	2981.84	-0.1777	572.957	-0.17209	545.8427	-0.044268	2156.8584	0.08688	2079.4501	741959.25	708.63	-0.42902	1833.1085	0.28952	19680500	0.094501	307.696	118.385	117.6015	184.7509	181.0413	63554.3047	158.1199	-0.021052	174.5781	4066400
015	2018-04-21t1228	1524331987.66	adult	68.3944	18.3908	-169.6057	1036.9226	75.144	64253.9572	202637.4584	3341330.762	3766.81	0.56625	499.554	-1.2077	462.3511	-1.29	2155.0547	0.29181	2023.4387	724098.375	644.2324	-0.82978	1570.1326	-0.11815	16754000	-1.0485	239.245	114.548	112.5257	185.2934	182.4547	62258.5742	156.8142	-0.22991	175.3038	3841710
015	2018-04-21t1604	1524344970.85	adult	72.0009	21.9973	-165.9993	1095.7652	80.0548	69558.4923	219434.9219	3658329.5958	2444.74	-0.46085	602.559	0.34376	572.2399	0.35516	1855.7493	-0.10487	1823.7555	673637	725.8309	-0.15677	1538.3199	-0.038082	21863800	0.38697	449.935	134.954	133.7694	196.4282	191.8172	71303.4219	169.5235	0.42512	185.4564	4896820
015	2018-04-21t2004	1524359370.48	adult	76.0008	25.9972	-161.9994	1134.0083	100.2449	74310.5505	234994.1107	4068637.1441	2093.24	-0.71316	526.107	-0.82602	500.8563	-0.78237	1588.1871	-0.51882	1570.8112	616216.625	688.049	-0.43094	1328.0613	-0.46576	20379800	-0.20914	243.693	114.848	113.5837	177.4246	175.0929	68840.7578	152.7202	-0.76239	169.2911	4448870
015	2018-04-22t0012	1524374227.51	adult	80.1277	30.1241	-157.8724	1583.0446	70.7964	93275.5733	294624.7521	4515731.242	2040.78	-0.69202	548.812	-0.43918	535.6139	-0.23665	1394.1483	-0.85055	1348.9673	680344.375	668.6216	-0.61055	1114.7637	-1.0384	26742000	1.7009	537.445	126.449	124.6185	220.7756	216.4726	107738.5	173.9744	0.38468	204.3608	6161470
015	2018-04-22t0404	1524388170.31	adult	84.0007	33.9971	-153.9994	1260.2493	74.7788	74801.3524	235643.1086	3752355.6658	2617.36	0.062198	598.282	0.41825	574.853	0.41154	1695.0444	0.13456	1642.7615	662762.375	718.5828	0.050629	1368.765	0.085227	23374900	0.57118	363.728	142.42	140.2921	253.1133	246.0766	98967.3125	183.3198	0.78832	220.6919	5564330
015	2018-04-22t0804	1524402571.87	adult	88.0011	37.9976	-149.999	1269.2035	108.7378	84364.6405	267731.3442	4696900.3439	1925.47	-0.66363	517.123	-0.94241	499.9743	-0.85723	1387.666	-0.57194	1351.2159	610573.0625	662.5316	-0.66055	1145.7169	-0.62313	22742000	0.32072	370.235	115.585	110.7747	288.0974	284.4117	126762.8438	162.0054	-0.69096	258.188	5083220
015	2018-04-22t1204	1524416968.49	adult	92.0002	41.9966	-145.9999	1265.7049	83.6401	82266.5785	259565.7625	4445928.2251	1729.61	-0.83148	507.79	-1.0933	487.1866	-1.0899	1397.7574	-0.37931	1384.8236	599637.9375	658.34	-0.72104	1161.677	-0.36778	21779600	-0.030605	382.52	126.244	122.3494	288.4004	283.5503	123723.7734	169.034	-0.43979	250.4883	5414720
015	2018-04-22t1604	1524431370.14	adult	96.0007	45.9971	-141.9995	1085.0676	93.6294	74930.0104	236920.4556	4420629.7821	1275.81	-1.3746	483.191	-1.5198	464.2687	-1.5028	1031.1342	-1.4163	1023.3433	403173.4375	644.1953	-0.94361	948.6197	-1.1985	18860400	-1.0407	337.31	115.368	113.1647	216.4401	212.9539	84628.0938	156.0468	-1.3711	193.7722	4503170
015	2018-04-22t2004	1524445769.92	adult	100.0006	49.997	-137.9995	1112.2656	75.6073	71238.6643	224578.6686	3813527.4307	2254.17	0.090065	591.177	0.44342	580.3651	0.55101	1467.0996	0.20389	1405.429	545761.0625	710.0703	0.091981	1202.3573	0.23643	21955700	-0.0036528	377.741	150.885	147.092	288.1887	282.3529	107206.1875	200.8033	1.0508	254.1534	5603700
015	2018-04-23t0004	1524460170.68	adult	104.0008	53.9972	-133.9993	1116.2507	85.8124	74647.9225	235678.9016	4130472.1171	1273.37	-1.2552	488.754	-1.3982	477.5009	-1.2831	974.7789	-1.3642	950.8942	379189	602.8727	-1.637	850.0008	-1.4276	19007700	-1.0232	213.927	119.655	118.2712	182.8987	180.7032	71147.5938	159.4926	-1.4566	175.7257	4653390
015	2018-04-23t0404	1524474571.31	adult	108.001	57.9974	-129.9992	1222.712	73.0871	74708.3637	235317.222	3787542.6609	1815.05	-0.34134	587.878	0.46544	574.779	0.49391	1288.745	-0.068391	1250.4301	502610.5625	679.8076	-0.36972	1078.1225	-0.018035	22921900	0.33474	296.91	142.581	140.6485	223.004	219.5868	86971.5625	185.1231	-0.18731	210.0468	5559380
015	2018-04-23t0828	1524490407.98	adult	112.4001	62.3965	-125.6001	1191.8663	75.0181	76166.4246	240115.4486	4000031.2817	1989.67	0.062303	589.943	0.55178	577.3461	0.56946	1270.2369	0.052748	1221.1002	505554.3125	682.4574	-0.31189	1017.527	-0.16247	23430800	0.52137	363.724	149.417	147.1937	233.3455	230.5783	92871.5	192.6049	0.039013	219.5745	5934390
015	2018-04-23t1204	1524503378.5	adult	116.003	65.9994	-121.9972	1251.0275	74.7025	75970.9042	239231.3534	3855998.881	1750.04	-0.23374	574.144	0.289	562.1298	0.3097	1195.2516	-0.09451	1145.6483	474514.875	676.834	-0.3963	983.8146	-0.21015	22778000	0.30171	365.136	143.946	139.786	275.2812	268.0747	109286.6562	196.627	0.10604	243.7703	5710770
015	2018-04-23t1604	1524517782.95	adult	120.0042	70.0006	-117.9959	1342.6686	77.6698	85482.3915	270182.3164	4551469.7418	1264.77	-0.98827	547.037	-0.19486	544.0175	-0.0073747	911.0884	-1.1722	881.4867	406345.4375	667.2684	-0.54911	789.9383	-1.3052	24389100	0.86933	358.185	140.833	137.7304	267.8413	263.7511	119457.2422	193.7546	-0.19619	245.0787	6278900
015	2018-04-23t2012	1524532639.59	adult	124.1311	74.1275	-113.8691	1192.397	74.8726	72803.7994	229468.7539	3673246.0558	1359.28	-0.73868	583.413	0.54581	575.4827	0.61317	990.433	-0.70715	971.038	377355	694.1256	-0.077306	862.32	-0.71092	22172600	0.10691	381.718	145.352	141.695	265.6858	260.4318	101226.2734	193.4415	-0.36141	240.1609	5524090
015	2018-04-24t0004	1524546574.06	adult	128.0018	77.9982	-109.9984	1286.5269	72.5773	78451.4871	247047.0423	3976730.6939	1589.72	-0.22212	579.812	0.51011	572.4209	0.58054	1092.6149	-0.085598	1059.0369	447972.0938	702.3801	0.074758	917.406	-0.21419	23738100	0.6466	358.167	144.193	139.9838	274.5193	269.5731	112552.9375	197.1076	-0.3181	249.0128	5903420
015	2018-04-24t0404	1524560971.84	adult	132.0011	81.9975	-105.999	1260.9391	75.9135	76384.1915	240590.8636	3841230.2883	1347.49	-0.62126	554.24	0.042143	543.2332	0.047547	1029.1013	-0.29991	1000.6072	410611.4062	668.4868	-0.49653	867.1302	-0.48974	22098700	0.095754	331.07	141.182	137.5137	258.0916	254.263	102978.5469	190.8128	-0.74528	237.4832	5629210
015	2018-04-24t0804	1524575371.09	adult	136.0009	85.9973	-101.9992	1303.6639	71.8269	78795.6045	248111.65	3982082.1992	1498.61	-0.23779	549.968	-0.0080053	541.5045	0.041647	1019.2796	-0.2471	979.643	419943.1875	663.5965	-0.5664	862.4821	-0.43129	22624600	0.27573	406.553	142.033	137.6433	289.1643	283.5965	119135.7109	195.3788	-0.65606	258.6213	5842940
015	2018-04-24t1204	1524589794.47	adult	140.0074	90.0038	-97.9927	1294.8236	73.9631	77282.5627	243376.1616	3889526.0581	1273.31	-0.63168	559.182	0.21145	547.511	0.18716	966.0706	-0.4421	942.7429	390292.5312	697.0019	0.024368	849.5539	-0.43841	22575900	0.26382	479.127	146.886	139.8929	359.7346	353.1939	145332.7812	211.868	-0.041377	310.4991	5930240
015	2018-04-24t1604	1524604179.88	adult	144.0034	93.9998	-93.9968	1262.3166	76.2539	78875.9715	248660.3359	4038896.8146	1142.52	-0.84831	539.086	-0.15738	539.0359	0.049792	892.6274	-0.78667	864.8303	367762.4688	698.6778	0.068194	810.1391	-0.68408	22184500	0.1432	463.373	149.693	141.0933	381.8826	378.4695	157335.625	232.6809	0.73411	338.4225	6160150
015	2018-04-24t2004	1524618572.38	adult	148.0013	97.9977	-89.9989	1236.7834	81.3598	78218.9142	246400.7119	4209185.1	1027.09	-1.0499	536.399	-0.17823	529.4288	-0.1119	850.8275	-0.97262	834.4281	347137.625	698.3115	0.076531	806.3461	-0.63106	21882400	0.054218	457.797	142.889	134.7597	354.899	350.3972	144798.7969	222.2029	0.14545	313.9734	5829160
015	2018-04-25t0004	1524632971.79	adult	152.0011	101.9975	-85.999	1380.714	104.4235	93829.2746	297000.8051	5464383.6419	916.378	-1.2639	470.496	-1.4888	465.1542	-1.36	787.5809	-1.3417	777.3723	385127.0625	623.3342	-1.1956	734.6973	-1.2599	22986600	0.4001	567.172	132.14	122.9943	384.0856	365.215	187817.8438	210.4439	-0.47177	311.4905	6455810
015	2018-04-25t0428	1524648802.36	adult	156.3985	106.3949	-81.6016	1287.6237	74.1831	81197.5646	255841.7231	4219346.2765	1193.33	-0.53518	557.439	0.32394	545.2653	0.26715	942.1583	-0.14533	924.2132	399475.0938	694.8736	0.052959	858.577	0.07312	23624800	0.59049	829.488	157.063	147.0448	484.3316	441.7437	205356.5938	235.6064	0.42294	374.0319	6656500
015	2018-04-25t0804	1524661772.08	adult	160.0012	109.9976	-77.9989	1302.8334	72.9864	78904.7637	248432.5889	3998464.169	1060.53	-0.83725	540.875	0.022286	530.4829	0.0084979	863.0823	-0.6822	850.4335	356452.9688	687.1571	-0.053966	806.3771	-0.41956	22294900	0.19942	536.394	160.174	150.9355	385.4553	375.4069	159193.0312	247.3857	0.76249	346.7866	6602380
015	2018-04-25t1204	1524676179.88	adult	164.0034	113.9998	-73.9968	1294.8736	93.7307	84428.4628	267511.9732	4593503.9687	874.294	-1.3022	517.143	-0.40251	519.6541	-0.15782	764.6646	-1.4049	758.2713	337217.0625	656.3568	-0.50904	730.6552	-1.1602	22763100	0.34039	466.841	156.378	150.214	350.5259	344.5053	154581.9375	244.3802	0.49136	322.6674	6883310
015	2018-04-25t1623	1524691675.24	adult	168.3076	118.304	-69.6925	1285.3678	86.3047	80720.2325	254737.8651	4160752.2964	1175.35	-0.51652	561.083	0.49212	551.2892	0.487	878.0843	-0.51703	858.6127	370551.5625	693.3216	0.11209	819.642	-0.23054	23625000	0.5805	465.574	157.805	150.4636	354.6394	347.8354	149657.8438	231.6628	-0.14227	317.6053	6644540
015	2018-04-27t1256	1524852053.8	adult	212.8572	162.8536	-25.1429	1368.5559	79.5772	85781.6128	269995.6213	4564575.6276	919.426	-0.82277	481.257	-0.67315	468.6472	-0.71204	757.7191	-1.1341	748.4365	339458.1562	625.7117	-0.63413	716.3778	-0.92308	21540600	0.27173	568.884	167.853	156.8678	373.0232	362.6885	167114.375	267.7312	-0.29227	337.6119	7512920
015	2018-04-27t1942	1524876438.46	adult	219.6308	169.6272	-18.3694	1211.2443	81.0442	77134.2543	243068.622	4169580.3861	1107.85	-0.31441	496.151	-0.334	484.3123	-0.36321	798.3652	-0.73882	779.0398	321741.1875	643.6871	-0.33289	742.4491	-0.60636	19959700	-0.022236	554.392	180.641	168.484	387.7545	378.9404	156265.0625	288.224	0.080123	357.2431	7266990
015	2018-04-27t2141	1524883567.71	adult	221.6111	171.6075	-16.389	1223.3266	80.8005	78405.1186	247122.4899	4244372.8759	971.618	-0.6344	493.871	-0.36175	482.9224	-0.37391	769.9669	-0.96447	756.3208	314916.4688	635.7833	-0.43561	723.0294	-0.78998	20188400	0.04351	570.543	179.045	167.9458	381.4843	371.2075	156027.0781	283.9349	-0.077179	349.1849	7318990
015	2018-04-28t0004	1524892165.74	adult	223.9994	173.9959	-14.0007	1223.5391	81.3301	78589.7479	247551.6601	4261209.983	1152.21	-0.17993	506.152	-0.10753	488.2117	-0.25529	891.4279	0.089504	873.0545	365485.4375	683.5083	0.26525	818.2961	0.2028	20728400	0.17904	527.6	180.109	168.9353	386.2935	377.7535	158380.3281	284.7013	-0.11374	351.0071	7376020
015	2018-04-28t0404	1524906567.68	adult	228	177.9964	-10.0002	1211.6183	81.402	77980.1236	245649.9776	4247692.722	1040.95	-0.42743	502.22	-0.15064	486.0976	-0.26394	836.275	-0.34714	824.5385	340363.9375	665.534	0.027671	782.4052	-0.13377	20417200	0.14323	732.113	185.14	170.9532	416.7666	404.6227	169624.0156	300.0015	0.17235	377.8575	7526670
015	2018-04-28t0804	1524920967.89	adult	232	181.9964	-6.0001	1188.7027	80.9916	75692.1281	238423.8283	4095786.9019	1083.73	-0.30029	503.507	-0.093656	488.7862	-0.18165	816.9495	-0.48011	799.7189	322695.0312	662.521	0.0055691	760.2891	-0.33049	19870900	0.058422	607.401	189.32	173.1167	433.0097	420.8539	171038.8438	316.0147	0.46532	394.5583	7471520
015	2018-04-28t1204	1524935368.7	adult	236.0003	185.9967	-1.9999	1185.1776	81.1407	74768.6546	235505.4694	4020234.5774	1124.34	-0.17853	503.399	-0.063301	489.667	-0.13347	811.1435	-0.49744	792.6099	316345.9688	655.4639	-0.07398	751.0854	-0.39527	19628000	0.039218	670.654	191.858	174.0206	443.8835	432.0026	173114.5625	326.3927	0.61374	406.186	7480750
015	2018-04-28t1604	1524949767.83	dead	240	189.9964	1.9999	1135.0358	81.4915	71470.651	225188.3124	3883515.6986	1124.65	-0.15514	548.677	0.84334	528.1619	0.63142	922.4575	0.50835	906.9151	344076.625	753.0217	1.3305	861.2529	0.77474	20448600	0.24378	668.986	199.076	182.2341	445.2552	428.4865	166080.2031	332.4841	0.65657	403.6707	7419380
016	2018-04-18t1604	1524085780.62	larva	0	-42.004	-278.0005	150.6581	27.4763	2747.8288	8748.3183	47358.9458	0	0.11474	0	-0.62923	0	-0.63417					0	-0.61817	0	-0.29854	0	0.72417	0	0	0				0	-0.58525	0	0
016	2018-04-18t2004	1524100173.55	larva	3.998	-38.0059	-274.0025	159.4518	28.5252	3066.9226	9765.8076	55052.7741	0	-0.52531	0	-0.85662	0	-0.84401					0	-0.83455	0	-0.66383	0	0.18225	0	0	0				0	-0.76894	0	0
016	2018-04-19t0004	1524114573.63	larva	7.9981	-34.0059	-270.0025	210.622	26.7729	3599.9803	11390.372	55400.6963	633.45	-0.020619	514.48	1.2492	514.4539	1.3188	611.2037	-0.78024	609.6019	12224.0742	573.4833	0.67629	598.7179	0.24593	1024840	0.025615	158.547	103.326	103.257	147.4913	146.1307	2949.8269	129.0042	0.95162	139.8309	205826
016	2018-04-19t0404	1524128974.48	larva	11.9983	-30.0057	-266.0022	318.824	32.8193	8223.1943	26012.2357	180209.2986	717.291	-0.28778	401.833	0.55929	397.5649	0.62141	563.6225	-0.98679	543.1409	25363.0137	475.3251	0.18768	511.789	-0.25976	1778110	-0.2287	149.357	83.5306	82.6861	128.6766	128.189	5790.4453	108.6578	0.51876	120.0507	369623
016	2018-04-19t0804	1524143373.67	larva	15.9981	-26.0059	-262.0025	262.6668	26.9383	5091.1275	16075.2825	87825.9656	727.436	-0.55709	596.495	1.3364	595.4076	1.4547	700.6786	-0.96514	698.1341	19619	659.3374	0.56576	683.7773	-0.23175	1663630	-0.79033	232.714	151.417	150.4981	217.6021	215.418	6092.8579	190.6877	1.727	209.1787	422301
016	2018-04-19t1204	1524157797.05	larva	20.0046	-21.9994	-257.996	578.6248	39.6798	17537.411	55393.0097	439905.682	2396.58	0.69157	500.523	0.69208	420.5062	0.40932	2048.1716	0.51318	2013.7739	192528.125	1142.3311	1.8999	1884.9512	1.6189	4692400	-0.21851	467.384	108.622	105.4482	190.4246	182.9379	17899.9102	152.4199	0.99182	173.7301	1018330
016	2018-04-19t1628	1524173625.68	larva	24.4014	-17.6026	-253.5991	616.5087	43.0554	22790.4514	72027.4725	692809.0842	2987.36	0.85069	562.57	0.82947	483.0015	0.56108	2468.1345	0.8826	2436.0657	298644.2812	1292.3889	2.216	2175.1686	1.7741	6793600	-0.03428	281.421	102.397	100.5996	165.6138	163.2394	20039.2676	141.4059	0.66007	156.8676	1236550
016	2018-04-19t2004	1524186573.29	larva	27.998	-14.006	-250.0026	744.7059	64.8654	32066.4356	102118.6372	1185628.2583	2241.19	0.026174	483.203	0.21677	440.4012	0.15465	1831.9191	0.011472	1805.4402	311426.25	729.9599	0.26495	1629.9359	0.60424	8172900	-0.0028591	196.959	111.037	110.0694	164.6214	162.43	27985.6367	142.5257	0.55486	156.8298	1878080
016	2018-04-20t0004	1524200981.28	larva	32.0002	-10.0038	-246.0003	944.5072	57.5479	41773.1697	131594.4241	1583854.9411	3194.1	0.51642	524.561	0.24418	449.4908	0.0017165	2514.9585	0.73558	2438.4305	553290.875	1076.587	1.2383	2219.8403	1.3167	11532500	0.65871	425.2	95.3616	93.8612	152.5192	148.7262	33554.2344	128.0883	0.085406	143.265	2096530
016	2018-04-20t0412	1524215833.12	larva	36.1257	-5.8783	-241.8748	814.0005	57.2251	36725.5572	115947.637	1388559.0833	5450.15	1.8753	517.505	-0.043713	471.1867	-0.096232	3128.5264	1.3952	2885.8208	606934.125	624.5203	-0.46243	2194.187	1.0122	10008000	-0.36426	253.98	122.726	120.6151	215.8484	212.2427	41874.5977	163.8834	0.71267	201.6614	2373390
016	2018-04-20t0804	1524229787.73	larva	40.002	-2.002	-237.9986	949.0367	62.2251	47515.2155	149814.843	1991636.6932	5710.07	1.7906	558.146	-0.014686	464.1386	-0.39409	3695.2949	2.0262	3515.1508	923823.75	998.7505	0.65085	2886.4173	1.8589	13915100	0.47087	318.816	114.264	112.9569	176.4523	173.2631	44113.0625	152.4026	0.25902	167.0955	2848720
016	2018-04-20t1204	1524244202.08	adult	44.006	2.002	-233.9946	1056.2958	61.1313	55588.1723	175089.3832	2429293.3542	3986.86	0.52445	494.047	-0.64708	425.3318	-0.87753	2621.5073	0.59073	2541.3542	765480.125	909.6296	0.29532	2180.4285	0.66489	14390600	0.16331	222.26	102.913	101.7318	155.7103	153.1692	45467.418	133.6718	-0.4326	147.8872	2997640
016	2018-04-20t1604	1524258595.88	adult	48.0042	6.0003	-229.9963	1141.6294	82.2719	67654.7779	213333.7878	3409372.9065	3342.46	0.025934	479.764	-0.92837	426.1616	-1.0596	2510.9927	0.4022	2467.0189	888891.375	615.2053	-0.85826	2070.6102	0.4444	16952500	0.56292	365.503	116.682	113.8095	194.2555	190.0404	68766.4609	160.0208	0.31184	182.6873	4122960
016	2018-04-20t2004	1524272992.53	adult	52.0033	9.9993	-225.9972	1040.3678	69.3029	59313.2466	186914.853	2809209.0513	4162.71	0.55488	632.014	0.40753	591.4037	0.45263	2698.2451	0.6275	2553.3237	839154.25	703.465	-0.53031	2113.5474	0.51983	19599400	1.0104	301.891	138.959	138.2178	197.0562	194.501	61284.4922	173.5815	0.80976	188.8298	4309270
016	2018-04-21t0004	1524287382.83	adult	56.0006	13.9966	-221.9999	1199.1611	131.9185	89022.894	283422.4918	5758167.221	2061.32	-0.90075	454.488	-1.4746	421.3459	-1.4543	1572.2727	-0.94168	1526.5707	729534.5625	576.5788	-1.1125	1338.9495	-0.80244	21047300	1.1057	459.437	113.427	109.7559	218.023	214.4511	101162.6875	160.6438	0.25154	201.8037	5252820
016	2018-04-21t0404	1524301782.81	adult	60.0006	17.9966	-217.9999	1091.0072	75.2935	64585.6026	203558.7163	3212208.0198	1322.01	-1.4381	498.546	-1.0848	492.6802	-0.71201	735.5104	-2.1679	699.3689	248602.5	633.5082	-0.86373	681.7737	-2.044	16816000	-0.54049	289.503	114.079	111.9567	186.1567	182.9169	62920.9531	158.1252	0.070455	175.9979	3847890
016	2018-04-21t0804	1524316185.88	adult	64.0015	21.9975	-213.9991	1084.1712	77.9766	66268.6813	209077.627	3357901.8242	2629.74	-0.44762	559.665	-0.34865	524.7985	-0.33475	1956.4081	-0.24129	1912.9078	676917.1875	681.6476	-0.59138	1686.3362	-0.018183	19360500	-0.0052331	358.898	122.779	121.3983	188.4197	184.5693	65193.2266	160.6238	0.11961	177.6303	4247310
016	2018-04-21t1228	1524332000.93	adult	68.3945	26.3906	-209.606	1317.3855	74.0238	78472.754	246967.3053	4000503.6585	1934.69	-0.95158	503.079	-1.1565	479.8376	-1.0301	1483.3096	-0.94969	1461.8808	608156.9375	624.1513	-0.97441	1256.6437	-0.86444	20621200	0.15284	464.454	112.059	110.8888	178.7824	175.6079	73300.7812	149.9456	-0.64295	168.0531	4593290
016	2018-04-21t1604	1524344984.26	adult	72.001	29.997	-205.9995	1157.7485	74.703	71294.9106	224583.0195	3673028.9103	2238.16	-0.64572	562.679	-0.26834	535.4531	-0.21539	1733.3206	-0.35841	1664.3527	644795.25	667.7292	-0.64825	1472.0793	-0.21619	20932200	0.09711	298.746	134.107	132.528	200.4093	197.7686	74552.25	174.5972	0.73722	192.0546	4988930
016	2018-04-21t2004	1524359383.82	adult	76.0009	33.9969	-201.9996	1300.8388	83.5055	88334.7415	279721.9621	4924027.2581	1930.27	-0.87339	452.38	-2.0087	428.4533	-1.9429	1416.0549	-0.92456	1366.4214	652801.3125	557.0919	-1.7544	1170.0656	-0.956	20819400	-0.071459	305.548	109.46	106.4017	220.7393	216.1246	101760.8281	148.5758	-1.0191	199.0067	5037550
016	2018-04-22t0012	1524374240.83	adult	80.1278	38.1239	-197.8727	1132.2356	74.3167	71494.1727	225351.3817	3740357.0525	3643.8	1.0421	628.234	0.87516	602.4049	0.8605	1878.8677	0.41424	1764.4078	700817.625	744.3307	0.27752	1485.3467	0.27908	23432500	0.6518	565.447	151.263	148.6827	311.0694	283.6277	116028.8906	192.8429	1.5507	231.68	5641970
016	2018-04-22t0404	1524388183.54	adult	84.0008	41.9968	-193.9997	1167.2472	79.3792	76946.7142	242634.3036	4185756.5785	2300.02	-0.30881	617.237	0.73871	597.5909	0.79204	1610.7263	-0.10204	1548.2614	647512	729.7823	0.19446	1328.7727	-0.071986	24755500	1.0155	514.51	148.876	146.6758	227.8299	224.0399	91587.6172	192.604	1.3579	215.0204	5970990
016	2018-04-22t0804	1524402585.29	adult	88.0013	45.9973	-189.9992	1388.4496	77.7101	88030.2131	279132.1967	4697175.7212	1595.57	-1.0749	557.945	-0.23904	548.0312	-0.039283	1128.282	-1.3442	1101.5057	519009.7188	676.5385	-0.46793	993.3052	-1.2722	25625900	1.2656	322.895	133.286	130.6008	236.2473	230.4577	108673.7656	179.5837	0.3754	216.4435	6121700
016	2018-04-22t1204	1524416981.75	adult	92.0003	49.9963	-186.0002	1217.7409	92.1088	83731.7118	264219.7228	4832446.5684	1484.99	-1.1528	491.26	-1.3831	473.9576	-1.3186	1184.7883	-1.0469	1158.3246	517752.5	622.5415	-1.2431	1022.1984	-1.0016	21431700	-0.14658	282.071	119.499	117.7423	200.0843	196.1193	87436.8359	161.7115	-0.87733	185.2328	5213260
016	2018-04-22t1604	1524431383.51	adult	96.0008	53.9968	-181.9997	1309.1511	76.9175	83292.8595	262422.0042	4403226.7851	1465.5	-1.1136	525.253	-0.77005	520.7937	-0.51106	1122.2679	-1.1166	1109.9507	488186.5625	635.5822	-1.0756	936.5183	-1.2568	22814900	0.29734	440.544	128.433	127.4407	211.8448	207.6874	92152.4688	175.3028	-0.24201	198.5999	5578630
016	2018-04-22t2004	1524445783.23	adult	100.0007	57.9968	-177.9998	1213.63	85.8873	88985.3387	281087.1922	5325101.2225	1361.97	-1.192	458.203	-1.9641	444.481	-1.8664	995.8178	-1.4146	973.6201	461063.6562	579.9338	-1.9772	847.9599	-1.5651	21204200	-0.26091	468.646	129.762	123.4058	303.701	294.3637	140613.5469	191.6725	0.52723	261.9795	6005020
016	2018-04-23t0004	1524460184.06	adult	104.001	61.997	-173.9996	1287.4893	106.8407	98402.015	311084.719	6334305.6333	1416.69	-1.0405	457.417	-1.9742	444.1231	-1.885	994.6027	-1.2933	982.3988	509236.5625	572.9826	-2.1254	816.4719	-1.6068	23383100	0.48775	452.071	121.895	118.6623	226.0545	217.9788	115739.9219	169.6835	-0.88631	204.5194	6231270
016	2018-04-23t0404	1524474584.7	adult	108.0011	65.9972	-169.9994	1339.3551	83.5155	89198.7396	281152.6918	4947031.3227	2307.61	0.42778	498.622	-1.1986	474.9933	-1.3293	1300.8361	-0.023289	1258.696	604888.75	658.6766	-0.72181	1087.2175	0.032894	23177900	0.42367	519.651	126.829	123.4818	258.5039	249.2952	120204.2969	183.3372	-0.28485	225.3619	5895520
016	2018-04-23t0828	1524490421.37	adult	112.4002	70.3962	-165.6003	1249.9745	84.2662	86808.8846	273761.8126	4969564.8139	1723.18	-0.37359	494.885	-1.2453	479.2139	-1.2471	1210.2925	-0.18281	1175.4907	547052.1875	632.5802	-1.1551	997.6558	-0.27961	22363400	0.14936	591.204	127.715	122.1773	325.027	291.4511	146912.2188	186.863	-0.26646	251.7263	5771320
016	2018-04-23t1204	1524503392.22	adult	116.0032	73.9993	-161.9973	1236.1411	77.5794	80191.6582	252661.3898	4329781.9202	1330.09	-0.94826	570.967	0.22836	565.4302	0.37136	969.5918	-1.026	950.0254	405289.375	680.3568	-0.33628	850.7417	-1.0308	23867000	0.68137	446.022	152.086	149.2188	271.9874	267.5187	113690.7188	206.7124	0.63089	250.0608	6357340
016	2018-04-23t1604	1524517796.53	adult	120.0044	78.0005	-157.9961	1269.6766	76.7319	83994.4911	264992.8893	4528935.5146	1487.04	-0.59285	548.716	-0.16251	537.6363	-0.12767	1089.1378	-0.38943	1055.5351	477042.375	667.1955	-0.55036	926.4016	-0.41697	24013500	0.73878	466.843	154.978	149.528	308.8721	299.7409	135285.9688	216.1302	0.93829	270.226	6782290
016	2018-04-23t2012	1524532653.13	adult	124.1313	82.1273	-153.8693	1288.4999	87.6561	86469.0819	272447.9018	4876670.496	1454.07	-0.56213	473.475	-1.5919	461.8506	-1.5476	995.8868	-0.68147	954.247	449144.9375	603.0741	-1.6445	857.0844	-0.74707	21323400	-0.18612	402.728	132.549	128.1818	280.2741	272.2371	126403.6172	185.3589	-0.75991	238.3948	5969470
016	2018-04-24t0004	1524546587.5	adult	128.0019	85.9979	-149.9986	1291.3542	90.6382	87260.7244	275333.3518	4864105.3375	1632.66	-0.13919	490.761	-1.2346	476.2071	-1.262	991.7139	-0.59132	948.6112	451229.8125	660.9743	-0.63896	850.1982	-0.70172	22308000	0.15973	511.186	147.115	142.3793	341.7835	316.278	155511.5156	212.5818	0.42408	274.4323	6687240
016	2018-04-24t0404	1524560985.32	adult	132.0013	89.9973	-145.9992	1243.571	74.7026	78814.6947	248217.2592	4190831.9655	1625.76	-0.066597	540.94	-0.22032	528.5286	-0.23591	1092.0189	0.030822	1047.0259	448819.7812	686.3307	-0.18898	946.8853	0.11465	22222400	0.13713	661.33	150.825	145.8583	368.4612	342.3141	151437.5312	203.2286	-0.16588	267.3299	6196030
016	2018-04-24t0804	1524575384.36	adult	136.001	93.9971	-141.9995	1274.529	77.0035	80885.2685	254821.5962	4292952.1877	985.153	-1.2959	550.481	0.002194	543.4021	0.078473	827.2216	-1.3054	817.6372	349087.5	663.3684	-0.57033	767.7891	-1.1832	23224800	0.47302	412.204	154.12	150.4375	274.0735	265.788	115659.0391	206.8592	-0.13363	246.4426	6502310
016	2018-04-24t1204	1524589808.66	adult	140.0078	98.0038	-137.9927	1161.3528	85.5492	80133.1786	252584.4881	4629280.0628	1496.18	-0.15571	483.26	-1.309	471.6126	-1.2956	943.3393	-0.57395	907.4979	394315.8125	647.259	-0.8333	817.7427	-0.70418	20166000	-0.51497	379.86	134.997	130.9061	275.9695	270.9705	115355.2578	192.989	-0.88044	245.6756	5633310
016	2018-04-24t1604	1524604193.28	adult	144.0035	101.9995	-133.997	1221.1597	77.6061	78905.4368	248554.2112	4250789.6	1160.74	-0.80788	566.395	0.39353	560.318	0.4683	890.0699	-0.80236	869.6432	366708.7812	673.6687	-0.36308	797.4678	-0.796	23293000	0.49552	389.356	157.949	154.096	269.0554	263.0221	110850.8125	211.8861	-0.16968	248.4112	6495650
016	2018-04-24t2004	1524618585.86	adult	148.0015	105.9975	-129.9991	1271.4889	78.167	81552.0962	256778.9433	4441194.902	1065.12	-0.96203	545.961	0.016041	541.2301	0.12165	816.1483	-1.1991	798.8326	347679.1875	656.4365	-0.64548	751.3658	-1.1472	23218100	0.4718	582.823	153.897	148.8657	320.5533	305.3786	136555.7031	212.626	-0.26197	272.5132	6544790
016	2018-04-25t0004	1524632985.25	adult	152.0013	109.9973	-125.9992	1247.739	84.3632	76989.498	242909.7196	3981854.2681	1326.67	-0.2771	516.865	-0.54264	512.4128	-0.42106	957.2073	-0.15832	919.8833	384797.3125	673.6336	-0.33194	838.2272	-0.22992	20777400	-0.27744	437.914	149.89	145.8565	304.467	295.5595	122395.7266	210.3992	-0.47364	268.9955	6025420
016	2018-04-25t0428	1524648815.93	adult	156.3987	114.3947	-121.6018	1228.4111	80.1656	81918.8419	258251.6164	4534543.8623	909.287	-1.2447	490.837	-1.0299	487.6366	-0.87449	728.5023	-1.7365	718.1226	311070.5	607.1417	-1.4293	683.7765	-1.7427	20950400	-0.20775	363.957	147.447	142.6354	292.3485	286.9222	124832.8281	213.3394	-0.4762	264.1587	6293500
016	2018-04-25t0804	1524661785.5	adult	160.0014	117.9974	-117.9992	1306.4581	85.1436	87087.7102	274359.9905	4906627.9958	880.434	-1.2985	486.958	-1.0613	488.0603	-0.8241	746.9167	-1.5798	736.6738	339100.1875	606.1912	-1.3905	696.5839	-1.5747	22098700	0.14244	409.466	142.571	139.0318	304.5386	296.0073	138260.5312	206.8567	-0.82829	264.884	6470000
016	2018-04-25t1204	1524676193.34	adult	164.0035	121.9996	-113.997	1287.5725	77.5302	83406.9601	262709.9357	4523692.1538	1328.53	-0.12428	567.14	0.57809	555.5256	0.53201	957.6058	0.071667	935.0057	416558.5	703.7556	0.24299	859.7955	0.16727	24661000	0.86963	717.994	170.018	162.8405	384.8528	358.6458	167410.9531	240.2905	0.33681	321.7818	7392900
016	2018-04-25t1623	1524691688.8	adult	168.3078	126.3039	-109.6927	1370.5994	78.4934	90037.354	283627.0237	4994459.1741	905.376	-1.219	465.897	-1.3373	461.2594	-1.2156	759.2354	-1.4113	750.076	356840.625	602.1242	-1.289	702.0206	-1.3917	21862200	0.11025	456.509	137.07	129.4532	325.969	316.736	153205.4375	213.1948	-0.81607	285.0286	6432000
016	2018-04-27t1256	1524852067.11	adult	212.8574	170.8534	-65.1432	811.5542	102.1736	59137.3275	187795.2213	3629669.9341	1204.17	-0.12078	503.807	-0.24211	493.5543	-0.2424	871.1907	-0.18504	851.01	268326.7188	652.5061	-0.24385	780.0726	-0.27468	15507200	-1.0651	799.881	170.74	158.728	462.1329	441.4175	142336.9375	267.4755	-0.29908	381.8137	5255390
016	2018-04-27t1942	1524876451.8	adult	219.6309	177.6269	-58.3696	1288.6541	97.9989	90697.4976	287038.8225	5359463.7208	1040.39	-0.47907	437.754	-1.4508	436.5388	-1.2647	780.5765	-0.88949	763.2747	369212.6875	586.6338	-1.1578	708.8478	-0.94951	20669900	0.13244	753.535	160.167	150.61	406.1449	391.0316	192106.5312	255.2697	-0.76582	347.9631	7562780
016	2018-04-27t2141	1524883581.07	adult	221.6112	179.6073	-56.3893	1237.3771	83.9255	84878.8348	267694.4598	4827107.2364	942.612	-0.70511	503.038	-0.18636	506.1834	0.065282	758.395	-1.0628	744.187	335969	625.8999	-0.57822	708.9207	-0.93421	22245300	0.48945	469.928	177.14	170.7959	351.9902	343.4136	155931.6562	257.0535	-0.7605	318.0958	7833500
016	2018-04-28t0004	1524892179.02	adult	223.9996	181.9956	-54.001	1119.4315	86.3495	75794.4343	238912.6482	4346331.8356	963.878	-0.63864	495.524	-0.31102	490.0301	-0.22093	763.5168	-1.0015	750.3112	301589.1562	611.2258	-0.77533	700.5834	-1.0021	19559800	-0.072989	538.803	176.024	167.4776	385.0068	374.7885	152077.7031	259.1879	-0.75492	338.5592	6948190
016	2018-04-28t0404	1524906581.09	adult	228.0001	185.9962	-50.0004	1240.155	80.1279	80239.2212	252749.372	4364928.5573	949.284	-0.65065	511.456	0.026471	505.6523	0.10619	810.6649	-0.56693	802.6385	339668.5625	641.1389	-0.32215	756.7233	-0.39728	21397300	0.35291	613.613	181.443	170.5771	426.109	413.3908	178539.6562	277.0471	-0.39399	375.5604	7590860
016	2018-04-28t0804	1524920981.4	adult	232.0002	189.9962	-46.0003	1249.0276	84.3482	82277.8299	259298.9102	4543171.9256	1322.23	0.28093	507.731	-0.012498	501.6357	0.062032	852.3841	-0.17414	817.5952	365672.7812	634.134	-0.39995	756.5429	-0.36903	21780100	0.46389	615.886	179.55	168.0981	398.0832	385.2607	170777.6875	274.2959	-0.54589	349.7758	7702140
016	2018-04-28t1204	1524935382.17	adult	236.0004	193.9965	-42.0001	747.1414	76.5181	45438.3744	144693.8441	2300160.6744	1143.53	-0.13171	523.943	0.3323	513.7451	0.32415	896.8569	0.24714	877.2242	213451.9375	654.0262	-0.094441	814.0522	0.25436	12446300	-1.476	786.021	189.915	173.576	516.5125	492.9345	122929.9844	303.1196	0.059261	444.597	4511430
016	2018-04-28t1604	1524949781.26	adult	240.0002	197.9962	-38.0004	1116.0215	91.3079	74758.3224	235663.0528	4281027.2761	1131.51	-0.13838	509.617	0.089302	502.1597	0.13606	879.9224	0.13666	854.9854	343169.7188	656.3148	-0.040868	792.2415	0.060537	19850100	0.11826	817.561	191.516	173.1298	516.2046	484.1304	201319.7812	319.9155	0.36212	425.642	7459750
016	2018-04-28t2004	1524964182.75	adult	244.0006	201.9966	-33.9999	1279.7758	82.4958	81016.1939	255055.2626	4466754.038	1359.36	0.44128	508.931	0.10907	501.1269	0.14855	900.6545	0.3558	871.5169	380976.8438	660.4781	0.038765	804.7741	0.22198	21499800	0.49478	752.313	190.03	173.1235	466.5583	445.5248	197354.1875	317.8321	0.21977	405.2607	8027800
016	2018-04-29t0004	1524978581.01	adult	248.0001	205.9961	-30.0004	1214.4332	83.9121	79525.5716	250718.3436	4401389.6332	1239.96	0.17186	500.62	-0.019086	495.4553	0.072225	884.8307	0.25415	860.3322	367204.75	644.3542	-0.16789	784.2517	0.04005	20754700	0.37112	711.087	188.735	172.6967	448.0048	432.2785	185922	312.4034	0.0060043	393.199	7824570
016	2018-04-29t0404	1524992981.69	adult	252.0003	209.9963	-26.0002	1108.3697	82.5027	72921.3181	229980.2961	4085325.1519	1083.47	-0.18868	492.387	-0.14653	487.1089	-0.055946	825.8137	-0.23277	810.795	314635	629.607	-0.35389	754.5563	-0.23917	18719100	-0.017301	727.042	192.678	174.8093	467.8962	448.8626	178268.4688	326.3761	0.23184	409.3599	7325050
016	2018-04-29t0804	1525007381.11	adult	256.0001	213.9962	-22.0004	1119.0189	84.9242	73274.3652	230998.0785	4107927.6882	1113.56	-0.092918	494.366	-0.07528	488.7811	0.0080741	857.3863	0.084553	831.6921	327521.5625	631.5514	-0.30519	764.3426	-0.10612	18879800	0.05019	786.975	195.886	176.6935	513.1402	478.5102	196019.5625	334.5202	0.3226	427.0276	7480890
016	2018-04-29t1204	1525021782.29	adult	260.0005	217.9965	-18.0001	1137.5631	83.8182	75074.4452	236805.574	4277306.1767	1143.28	0.001714	497.694	0.022918	492.4488	0.11104	871.3177	0.24665	839.7139	341556.5625	633.7574	-0.25318	766.3449	-0.054153	19474300	0.20672	771.905	196.713	177.7255	519.7361	485.0863	203736.5781	331.587	0.17091	427.1703	7697190
016	2018-04-29t1604	1525036181.52	adult	264.0003	221.9963	-14.0003	1142.3052	84.6936	72943.7269	229941.2706	4085015.1242	1093.3	-0.098552	490.352	-0.088231	485.7105	0.012867	845.8965	0.054867	821.3768	322286.5625	623.2239	-0.37874	742.7739	-0.27241	18650500	0.07297	761.38	197.087	178.1127	506.7902	473.2683	193087.0781	330.7469	0.068431	418.2911	7496200
016	2018-04-29t2004	1525050581.6	adult	268.0003	225.9963	-10.0003	1012.984	83.4316	67778.302	213772.732	3816597.5653	1061.68	-0.15403	492.304	-0.016501	487.0212	0.070681	803.1158	-0.29644	777.4095	283499.875	631.0765	-0.24853	731.4243	-0.36268	17378300	-0.15067	757.273	201.602	183.0106	471.2023	442.0779	166334.4219	340.8521	0.19908	410.9197	7116560
016	2018-04-30t0004	1525064981.93	adult	272.0004	229.9964	-6.0002	978.8009	87.2633	67234.0879	212178.2712	3949522.6679	1151.42	0.086653	495.258	0.075772	493.6008	0.23191	807.0574	-0.22521	784.6888	283277.1562	626.3933	-0.29249	733.8764	-0.30651	17337500	-0.12238	810.15	203.456	186.4404	479.7177	452.7623	168380.8906	336.2318	0.020997	421.5238	7122370
016	2018-04-30t0404	1525079382.22	adult	276.0004	233.9965	-2.0001	1044.2969	86.2277	69471.1579	219037.5067	3993359.0723	1181.7	0.18215	497.339	0.15153	492.3061	0.24001	863.4086	0.32637	839.0754	312553.9062	636.9299	-0.12613	770.819	0.11963	18000200	0.048773	787.011	204.378	185.0466	506.0703	485.026	183197.4375	345.1672	0.1251	436.7027	7397060
016	2018-04-30t0804	1525093782.84	dead	280.0006	237.9966	2.0001	1024.4577	84.9308	68340.4741	215519.8174	3884641.0901	1231.87	0.32641	503.56	0.31107	497.5398	0.37687	887.9549	0.59007	872.5736	316999.9062	655.6647	0.15234	801.4883	0.4819	17941300	0.073661	740.146	208.13	187.1252	518.2324	498.3384	185008.9688	354.1594	0.22777	451.169	7415450
017	2018-04-18t1604	1524085793.57	larva	0	-46.0053	-216.2442	158.4908	30.7411	3330.0539	10646.0026	63582.2728	0	0.11474	0	-0.62923	0	-0.63417					0	-0.61817	0	-0.29854	0	0.72417	0	0	0				0	-0.58525	0	0
017	2018-04-18t2004	1524100186.41	larva	3.998	-42.0073	-212.2462	173.313	25.3496	3185.83	10097.0786	52959.8051	0	-0.5253	0	-0.85662	0	-0.84401					0	-0.83455	0	-0.66382	0	0.18225	0	0	0				0	-0.76894	0	0
017	2018-04-19t0004	1524114586.54	larva	7.998	-38.0073	-208.2461	180.6485	26.6924	3258.5912	10325.5014	54956.7796	0	-0.84059	0	-1.0939	0	-1.0635					0	-1.0472	0	-0.97338	0	-0.35254	0	0	0				0	-0.96453	0	0
017	2018-04-19t0404	1524128987.35	larva	11.9983	-34.007	-204.2459	184.1237	25.6749	3483.4608	11034.929	59422.2958	0	-1.0724	0	-1.3427	0	-1.2946					0	-1.2571	0	-1.244	0	-0.87749	0	0	0				0	-1.1745	0	0
017	2018-04-19t0804	1524143386.63	larva	15.9981	-30.0072	-200.2461	430.8405	47.5253	14439.3075	45722.7906	418638.8499	1679.05	0.36554	449.318	0.61036	398.388	0.4637	1426.1241	-0.096709	1395.1238	109811.5547	844.9793	1.1377	1253.8068	0.81421	3449420	-0.14641	158.432	85.1046	84.2809	130.6076	128.0798	10056.7861	109.8894	0.40091	122.69	653348
017	2018-04-19t1204	1524157810.63	larva	20.0047	-26.0006	-196.2395	432.8521	27.6687	9047.8196	28500.9211	160097.3771	1220.72	-0.34784	438.021	0.36976	428.8235	0.45311	966.2206	-0.78335	968.4998	48311.0312	501.4659	-0.10588	833.3943	-0.23742	2162070	-1.1197	161.222	96.7498	96.3001	138.9546	136.6173	6947.7319	121.6623	0.45758	132.9731	477557
017	2018-04-19t1628	1524173638.73	larva	24.4014	-21.6039	-191.8428	482.012	59.9089	18815.9738	59669.5992	653618.5437	537.69	-1.1488	392.237	-0.096312	389.9631	0.043727	493.8739	-1.494	490.3694	49387.3945	453.8165	-0.46114	480.504	-1.1158	3903930	-1.0491	166.706	89.1185	88.2705	135.5822	133.0609	13558.2227	115.3617	0.17536	127.8428	886996
017	2018-04-19t2004	1524186586.12	larva	27.9979	-18.0074	-188.2463	711.0783	67.7298	28414.8163	90380.2102	986139.2345	2275.16	0.052466	512.02	0.38091	448.1912	0.20012	1971.1324	0.18013	1939.3516	297641	1054.8408	1.3208	1815.5917	0.91351	7691050	-0.17011	606.275	91.7877	91.091	145.3356	139.0186	21945.6758	119.8654	0.10544	133.0801	1378740
017	2018-04-20t0004	1524200994.58	larva	32.0003	-14.005	-184.2439	779.1349	45.2717	27424.1952	86422.6557	804322.2977	2181.46	-0.229	519.464	0.21341	446.6168	-0.016102	1955.9921	0.051785	1947.502	285574.8438	1187.937	1.608	1845.2112	0.7065	7558200	-0.7032	183.632	101.497	99.908	156.5957	154.5459	22862.9727	133.4997	0.20183	149.9609	1476780
017	2018-04-20t0412	1524215846.45	larva	36.1258	-9.8795	-180.1184	671.5658	47.6254	28945.2781	91480.4512	1016899.5263	2071.15	-0.50187	486.209	-0.24642	477.8917	-0.051514	1162.756	-1.0394	1133.0455	177901.6562	621.4051	-0.47302	700.1567	-1.3705	7421980	-1.2388	227.635	109.833	107.7431	177.1785	174.7161	27108.3164	151.8487	0.42568	169.072	1676600
017	2018-04-20t0804	1524229801.31	larva	40.0022	-6.0032	-176.242	628.6715	55.4659	26905.2568	85136.7747	979883.1655	4544.95	1.0028	734.907	1.2356	593.5416	0.55262	3706.1458	2.0398	3683.5839	526272.6875	1915.2544	3.8491	3353.6335	2.5901	10433500	-0.69109	227.743	130.412	130.0084	190.7081	188.2724	27080.5508	167.3927	0.66553	182.4229	1851450
017	2018-04-20t1204	1524244215.89	larva	44.0062	-1.9991	-172.238	960.0937	54.5015	44738.5074	140945.4474	1720341.6997	4375.96	0.78617	615.013	0.29673	541.2446	0.061675	3080.1138	1.1747	3024.7045	726906.875	1114.0181	1.0468	2621.4768	1.3663	14459000	0.18576	295.506	127.259	126.3554	191.0577	188.3036	45089.6094	166.2606	0.56889	182.4646	2991870
017	2018-04-20t1604	1524258609.46	adult	48.0044	1.9991	-168.2398	950.2734	58.3861	47908.8242	151029.6784	1997821.6454	4641.94	0.90281	647.688	0.53237	574.6013	0.28833	3286.8687	1.4136	3124.7107	828290.875	890.8998	0.2217	2748.9331	1.5508	16276400	0.34375	279.568	139.831	139.1477	196.8855	194.8832	49615.1328	173.7864	0.79545	188.3627	3513940
017	2018-04-20t2004	1524273006.02	adult	52.0035	5.9982	-164.2407	1124.3458	65.0275	58878.6984	185565.6591	2579825.2552	3659.52	0.21103	557.919	-0.31389	514.8435	-0.32957	2278.8921	0.065029	2144.8206	704177.625	885.2517	0.23861	1809.2534	0.0049117	17200700	0.2421	221.083	118.055	117.7623	180.0464	177.3352	55634.332	155.8347	0.097148	171.4052	3639640
017	2018-04-21t0004	1524287396.25	adult	56.0007	9.9954	-160.2435	1036.8306	83.1709	64219.4943	202696.0108	3339743.5981	3469.11	0.084625	493.941	-1.0458	449.2676	-1.135	2310.5127	0.085193	2183.9684	776332.25	619.3951	-0.91352	1913.2679	0.22087	16548500	-0.31953	335.399	102.771	101.1815	161.5009	157.9824	54264.3125	137.4893	-0.80265	152.2507	3443120
017	2018-04-21t0404	1524301796.21	adult	60.0007	13.9954	-156.2435	1221.7929	78.8705	73602.8977	231936.1481	3759540.4537	2563.68	-0.53554	457.617	-1.5787	422.6347	-1.5987	1783.5231	-0.60344	1739.0919	686656.375	586.1585	-1.1111	1449.526	-0.57601	17578000	-0.30137	188.032	102.223	100.9015	157.9573	156.0144	60813.5508	134.1518	-1.1537	149.6351	3926590
017	2018-04-21t0804	1524316199.19	adult	64.0016	17.9963	-152.2426	1161.8052	69.7046	67287.7379	212064.2417	3234537.3708	2119.42	-0.83885	528.051	-0.76858	518.6938	-0.41901	1642.4531	-0.7553	1619.8364	578143.5	679.1691	-0.60629	1377.0505	-0.66661	18564700	-0.25325	324.511	121.191	119.6872	197.2176	193.7714	69420.6094	168.4805	0.561	186.7224	4260730
017	2018-04-21t1228	1524332014.18	adult	68.3946	22.3893	-147.8496	1222.9817	88.4452	78926.2595	248756.505	4289236.0535	2297.31	-0.65116	500.71	-1.1909	474.5565	-1.1086	1735.2898	-0.48398	1706.5869	714939.375	636.0851	-0.88846	1403.4596	-0.51493	20604700	0.14771	262.896	105.396	103.6389	172.7926	169.936	71190.5469	144.4063	-0.97604	162.3413	4337140
017	2018-04-21t1604	1524344997.67	adult	72.0011	25.9958	-144.2431	1208.1457	82.5552	76684.4501	242188.4569	3989512.2812	3263.32	0.27173	548.969	-0.47877	529.1224	-0.31358	2004.4834	0.20318	1901.1036	801793.375	662.5257	-0.69226	1587.2578	0.093521	21953300	0.41481	407.571	128.347	127.3449	195.2428	192.8016	78097.1094	166.9758	0.26839	185.0511	5132580
017	2018-04-21t2004	1524359397.2	adult	76.001	29.9957	-140.2432	1143.5618	74.027	71893.7809	226617.802	3758441.6619	3519.77	0.68933	596.5	0.30319	578.77	0.46647	1814.1492	0.013824	1735.2	680305.9375	672.8168	-0.58488	1372.389	-0.32821	22361000	0.41135	304.503	145.395	144.9068	209.9416	203.9736	78728.1094	179.5581	0.90006	197.099	5450410
017	2018-04-22t0012	1524374254.07	adult	80.1279	34.1226	-136.1163	1320.5132	79.4285	80918.0034	254887.1764	4255283.6503	2007.85	-0.72764	470.011	-1.7432	450.7674	-1.6304	1349.9144	-0.96597	1318.8379	571013.8125	566.4088	-1.8095	1083.7771	-1.1485	19853300	-0.48279	330.619	107.788	105.7583	216.868	205.6383	91735.1719	143.2277	-1.5153	177.5074	4552960
017	2018-04-22t0404	1524388196.83	adult	84.0009	37.9956	-132.2433	1303.8294	90.068	88035.2135	277726.6847	5054785.576	1855.03	-0.82905	433.527	-2.3672	413.3479	-2.2911	1252.244	-1.108	1200.356	574780	542.3044	-2.2132	1038.7177	-1.2123	19884200	-0.55231	398.832	103.842	102.1136	203.652	173.7832	93476.2812	137.8486	-2.0013	157.204	4762840
017	2018-04-22t0804	1524402598.66	adult	88.0014	41.9961	-128.2428	1209.0026	89.6749	80921.0934	255883.2606	4520766.0332	1941.06	-0.64419	534.6	-0.64128	535.2119	-0.25747	1286.7908	-0.87226	1250.9578	543025.6875	669.9328	-0.55877	1053.617	-1.0153	22534500	0.25274	355.11	127.306	124.8989	242.4303	234.5175	102305.5703	177.9044	0.27352	210.832	5366180
017	2018-04-22t1204	1524416994.85	adult	92.0004	45.995	-124.2438	1075.9151	83.4912	69429.3892	219546.3749	3737838.8727	2800.03	0.57459	597.934	0.48722	579.2397	0.50147	1654.7069	0.42616	1579.2083	600658.625	701.0491	-0.098162	1281.7386	0.17784	21649400	-0.074008	531.336	147.679	145.074	291.8366	269.5229	105936.6875	189.9627	0.81071	230.3725	5347020
017	2018-04-22t1604	1524431396.73	adult	96.0009	49.9956	-120.2433	1148.1486	75.1065	73292.0203	231478.2151	3851715.7014	1651.34	-0.85783	566.825	-0.029001	548.9057	-0.017845	1213.2162	-0.81752	1180.0256	464661.8125	705.3349	-0.0069823	1060.7131	-0.65867	21661800	-0.092815	293.772	136.229	134.5163	209.0865	204.9464	80080.1406	177.7109	-0.10081	197.3592	5206110
017	2018-04-22t2004	1524445796.55	adult	100.0008	53.9955	-116.2434	1186.9357	75.1035	74906.7924	236044.8356	3941882.0366	3050.52	1.2344	531.413	-0.63861	526.489	-0.40747	1496.677	0.30548	1409.5367	585200.6875	686.4729	-0.28323	1166.098	0.052116	20766500	-0.41074	379.366	143.324	140.0573	299.017	292.5776	116915.6406	196.3796	0.79714	261.3616	5600810
017	2018-04-23t0004	1524460197.22	adult	104.001	57.9957	-112.2432	1309.6532	82.6205	87052.9886	275656.3944	4746815.2299	1663.87	-0.67019	513.758	-0.93869	503.6055	-0.81238	1095.2356	-0.93333	1050.685	497236.9375	661.1834	-0.68435	902.4999	-1.1471	23303000	0.46009	489.236	139.568	131.763	374.3919	367.9986	169973.9062	206.2518	1.1601	321.6859	6330540
017	2018-04-23t0404	1524474597.96	adult	108.0012	61.9959	-108.243	1197.0071	76.6826	75375.5003	237517.7959	3937534.4448	2179.56	0.22783	574.406	0.21427	561.7349	0.25558	1299.9747	-0.026497	1238.7542	512190.0625	691.7562	-0.17062	1067.231	-0.079004	22589700	0.21934	436.536	150.471	145.7925	292.7623	277.0271	115348.3438	210.4095	1.1937	252.3887	5917580
017	2018-04-23t0828	1524490434.86	adult	112.4004	66.3951	-103.8438	1087.5576	76.3976	68723.0878	216753.6196	3611779.1916	1934.53	-0.027881	565.448	0.08871	561.368	0.2737	1238.7103	-0.071128	1186.2169	444697	676.0362	-0.42045	1013.9261	-0.18368	20269100	-0.58055	376.434	149.656	147.2815	258.0895	252.5594	92654.1484	199.6125	0.4118	236.5868	5364560
017	2018-04-23t1204	1524503405.75	adult	116.0034	69.9981	-100.2408	1158.8844	75.6698	70650.903	222696.1023	3606030.8928	2368.15	0.81796	598.621	0.75625	584.8816	0.73478	1321.9731	0.42859	1264.0962	487808.0938	715.9214	0.26962	1059.6393	0.25749	22077200	0.057392	390.853	164.048	158.9021	296.4469	290.0513	109388.8906	223.0498	1.4811	269.909	6050090
017	2018-04-23t1604	1524517810.13	adult	120.0046	73.9993	-96.2396	1153.6085	77.6356	70995.2647	223777.4511	3624564.5272	1918.19	0.17417	597.421	0.776	586.2097	0.78804	1221.2679	0.19143	1168.9358	453090.4062	699.9405	0.010779	1009.5349	0.12417	22135000	0.085837	425.652	157.619	154.0635	272.2399	266.9201	101001	211.3101	0.69389	251.39	5839930
017	2018-04-23t2012	1524532666.6	adult	124.1314	78.1261	-92.1128	1164.4132	77.169	71275.364	224512.9228	3692649.1726	1989.6	0.43536	579.347	0.46675	570.6367	0.52102	1163.9363	0.10965	1107.1741	432984.3125	720.1738	0.37105	965.2025	-0.00045663	21547100	-0.10893	382.666	152.557	148.156	288.6411	281.642	107374.5	206.4154	0.27822	259.5124	5673880
017	2018-04-24t0004	1524546600.94	adult	128.002	81.9967	-88.2421	1166.7506	84.3437	80054.2305	253579.871	4530035.5396	1008.63	-1.3443	486.871	-1.3109	476.5859	-1.2547	815.4335	-1.4748	806.2263	340035.75	637.845	-1.0376	752.8913	-1.4076	20293300	-0.52617	576.776	131.255	125.1043	395.0372	378.4441	164730.5156	192.3428	-0.54664	291.6879	5470850
017	2018-04-24t0404	1524560998.71	adult	132.0014	85.9961	-84.2428	1165.0976	71.9019	70607.6906	222492.0522	3539309.8365	1124.49	-1.0658	583.634	0.62222	575.5368	0.67027	889.9897	-1.0312	880.0258	328406.1875	700.878	0.06175	831.1735	-0.76222	21518000	-0.09846	559.871	158.319	154.2519	304.3522	291.6285	112305.9688	208.4295	0.076819	266.3723	5837060
017	2018-04-24t0804	1524575397.71	adult	136.0012	89.9958	-80.243	1341.3373	86.2474	85384.756	269671.6545	4661503.4113	1182.14	-0.88994	497.29	-1.0552	493.9095	-0.88201	894.6999	-0.93358	868.6428	399036.1562	651.4593	-0.77562	805.036	-0.88741	22152300	0.12049	490.064	137.155	132.061	303.1054	296.7746	135185.0312	201.566	-0.37451	272.7305	6109700
017	2018-04-24t1204	1524589822.65	adult	140.0081	94.0028	-76.2361	1103.788	75.447	68952.1624	217400.4932	3586503.6003	1527.49	-0.088834	554.218	0.11204	545.0718	0.13951	1006.6661	-0.2066	950.1159	362399.8125	675.5643	-0.34526	861.0169	-0.34262	19936900	-0.589	483.642	154.156	149.6819	311.7013	305.2585	112212.4531	208.827	-0.17655	274.3399	5545470
017	2018-04-24t1604	1524604206.61	adult	144.0036	97.9983	-72.2406	1173.072	92.7778	74223.6266	234807.6377	3935528.6399	1572.47	0.10567	522.278	-0.49645	508.3328	-0.55398	995.3423	-0.15633	952.8639	386192.8125	691.4326	-0.056745	867.8998	-0.17389	20232500	-0.47722	669.711	160.066	149.8655	405.063	384.039	157164.4531	246.6114	1.3395	344.3735	6200790
017	2018-04-24t2004	1524618599.21	adult	148.0016	101.9963	-68.2426	1122.7835	73.6834	70870.3258	223326.9449	3770029.63	1502.17	0.048097	512.569	-0.66239	513.3447	-0.43021	989.6721	-0.065741	954.4584	366178.6875	667.8186	-0.44923	847.7557	-0.24228	18938900	-0.86602	525.256	154.431	149.023	327.2931	317.2375	121098.4531	224.2554	0.23276	291.2305	5706070
017	2018-04-25t0004	1524632998.61	adult	152.0014	105.9961	-64.2428	1234.3149	85.7303	81866.0137	258052.1523	4669643.1844	967.188	-1.1417	438.358	-2.1445	432.5889	-2.007	732.6587	-1.7249	716.6241	312845.25	552.8818	-2.4053	651.7611	-2.0849	18700400	-0.91443	576.444	126.816	122.1911	276.614	257.9839	118114.2031	183.0178	-1.6125	233.8657	5409950
017	2018-04-25t0428	1524648829.6	adult	156.3989	110.3936	-59.8453	1123.4267	85.3254	75700.0945	238768.3769	4262935.1315	928.87	-1.1958	484.039	-1.1681	478.4939	-1.0556	758.3592	-1.5142	745.3326	299551.875	622.1304	-1.1761	698.0981	-1.5939	19091500	-0.76257	608.112	139.615	135.4125	301.3807	289.3234	119045.375	205.3315	-0.79957	263.756	5506710
017	2018-04-25t0804	1524661798.8	adult	160.0015	113.9961	-56.2427	1188.6256	71.1914	71685.8491	225837.5472	3581815.4436	1344.09	-0.11109	570.61	0.61991	560.3322	0.59433	974.0978	0.17558	939.6025	365286.6562	702.5591	0.20028	865.6135	0.20369	21356200	-0.073207	541.817	166.735	161.3811	353.8005	343.1214	132675.1875	227.1219	-0.032876	311.8548	6240400
017	2018-04-25t1204	1524676206.8	adult	164.0037	117.9984	-52.2405	1229.5848	74.788	78962.8344	248910.0769	4183892.7793	937.242	-1.139	471.955	-1.2888	459.5544	-1.3136	756.6328	-1.4664	744.8943	311732.7188	625.0998	-1.005	711.1302	-1.3608	19429400	-0.58921	397.985	139.164	132.9466	292.4101	283.9784	120472.9531	207.2945	-0.91002	262.2022	5729090
017	2018-04-25t1623	1524691702.21	adult	168.308	122.3026	-47.9362	1180.1709	98.8737	83255.1853	263106.1605	4906440.3499	947.811	-1.1086	458.54	-1.4787	453.7642	-1.3574	743.3329	-1.5309	722.3412	322606.4688	595.3165	-1.3935	675.2691	-1.6558	19858900	-0.42415	533.476	144.924	139.5171	326.7039	312.3589	141789.5	209.0666	-0.96669	278.4527	6276510
017	2018-04-27t1256	1524852080.28	adult	212.8574	166.8521	-3.3868	1264.9657	75.6678	78065.1529	245898.3349	4027305.4461	1005.18	-0.61136	508.671	-0.14914	504.6634	-0.032928	764.1902	-1.08	745.7875	311789.625	629.4908	-0.57908	705.7657	-1.0311	20735000	0.093239	696.139	176.607	169.0863	395.6902	369.2506	161441.5781	254.1392	-0.65431	319.8771	7199040
017	2018-04-27t1942	1524876465.07	dead	219.631	173.6257	3.3868	1356.6588	78.0508	85960.715	270826.011	4516261.2833	907.293	-0.80396	505.159	-0.16173	502.3455	-0.022913	739.2386	-1.2396	729.3965	331178.9062	624.5048	-0.61025	696.9047	-1.0715	22630100	0.55935	530.544	182.148	173.8841	386.3579	377.9339	173088.3281	268.3755	-0.42939	343.9623	8159880
018	2018-04-18t1604	1524085806.56	larva	0	-50.0041	-246.0006	175.8942	26.9969	3186.8601	10105.1487	54219.1804	0	0.11474	0	-0.62923	0	-0.63417					0	-0.61817	0	-0.29854	0	0.72417	0	0	0				0	-0.58525	0	0
018	2018-04-18t2004	1524100199.4	larva	3.998	-46.0061	-242.0026	164.9972	27.3334	3001.7254	9533.3886	51520.9482	0	-0.5253	0	-0.85662	0	-0.84401					0	-0.83455	0	-0.66382	0	0.18225	0	0	0				0	-0.76894	0	0
018	2018-04-19t0004	1524114599.37	larva	7.998	-42.0061	-238.0026	167.8401	26.7409	3059.5947	9709.6388	51990.9209	0	-0.84059	0	-1.0938	0	-1.0635					0	-1.0472	0	-0.97337	0	-0.35253	0	0	0				0	-0.96453	0	0
018	2018-04-19t0404	1524129000.28	larva	11.9983	-38.0059	-234.0024	165.0022	27.3118	2999.2079	9525.2257	51435.3122	0	-1.0724	0	-1.3427	0	-1.2946					0	-1.2571	0	-1.244	0	-0.87749	0	0	0				0	-1.1745	0	0
018	2018-04-19t0804	1524143399.55	larva	15.9981	-34.0061	-230.0026	167.7898	26.745	2997.6889	9512.3623	50422.4836	0	-1.2624	0	-1.6062	0	-1.5402					0	-1.4655	0	-1.4864	0	-1.3902	0	0	0				0	-1.4027	0	0
018	2018-04-19t1204	1524157824.14	larva	20.0049	-29.9992	-225.9958	327.9996	29.0995	7417.8512	23420.9057	141876.8688	983.834	-0.55724	408.179	0.21586	401.0933	0.30707	782.062	-1.004	771.5188	32064.541	472.4595	-0.19667	694.9502	-0.48182	1641290	-1.3052	151.611	90.4734	89.8156	133.1247	131.8849	5458.1123	115.319	0.34739	126.0229	363794
018	2018-04-19t1628	1524173651.77	larva	24.4014	-25.6027	-221.5992	190.04	24.7014	3043.6866	9630.5186	46692.2844	716.912	-1.0025	606.321	1.0673	606.3739	1.2471	704.9717	-1.2399	703.8984	11984.5195	672.0616	0.2356	699.6312	-0.74215	1027110	-2.0593	192.922	131.722	131.575	179.6538	176.4329	3054.1143	161.3546	1.0313	173.1411	223137
018	2018-04-19t2004	1524186598.93	larva	27.9979	-22.0062	-218.0028	546.61	48.7287	20862.8476	65931.2744	668132.5046	2224.23	0.013052	458.357	0.075251	421.9808	0.047132	1761.3914	-0.07397	1721.6571	195514.4375	633.3848	-0.048925	1443.2334	0.29323	5063010	-1.0824	210.787	89.6152	88.5829	145.3972	141.0349	16139.0908	120.3548	0.11515	135.6917	989890
018	2018-04-20t0004	1524201007.99	larva	32.0004	-18.0037	-214.0002	598.4291	51.5026	22177.9341	70010.5242	695253.1969	2886.47	0.28996	584.784	0.60766	496.1295	0.29078	2376.9199	0.56671	2322.4999	280476.5625	1352.4896	2.1544	2094.4545	1.1125	6870630	-0.93883	213.349	108.203	107.2091	166.812	163.5936	19683.8145	141.3359	0.37043	157.0462	1271280
018	2018-04-20t0412	1524215859.82	larva	36.1259	-13.8782	-209.8747	615.4475	42.1039	21560.9699	68149.3832	618884.969	3886.21	0.77504	572.162	0.31029	554.5238	0.45964	2176.1233	0.21566	1942.2471	250254.1719	676.3091	-0.28641	1297.7517	-0.41749	6556410	-1.5316	436.039	120.696	119.7029	185.9641	182.2852	21385.875	158.3901	0.58167	175.2033	1383050
018	2018-04-20t0804	1524229814.81	larva	40.0023	-10.0018	-205.9984	944.1589	54.2264	44562.2712	140523.8065	1722462.6146	2977.87	-0.056892	497.843	-0.44125	433.3793	-0.61915	2265.4558	0.23189	2205.2915	532382.125	911.3155	0.34572	1999.125	0.47019	11656000	-0.28311	213.724	90.0222	88.732	146.8276	143.8375	34504.4805	122.2287	-0.55928	137.0084	2107690
018	2018-04-20t1204	1524244229.61	larva	44.0064	-5.9977	-201.9942	781.2054	58.9269	36058.2681	113682.1607	1419717.2086	3253.52	0.03114	526.026	-0.39759	436.5919	-0.78633	2527.2871	0.47075	2473.0433	480184.5312	1278.1089	1.6502	2202.2121	0.69951	9969760	-1.2893	189.637	102.324	100.5247	161.2714	159.1853	30641.5625	137.512	-0.31461	153.2721	1939340
018	2018-04-20t1604	1524258623.1	larva	48.0046	-1.9995	-197.9961	1096.6455	62.9768	53015.9389	166926.6244	2175748.0646	2995.01	-0.20853	496.888	-0.77944	431.5828	-1.0104	2398.6125	0.25569	2357.293	669212.875	885.8853	0.20206	2114.115	0.51535	13826900	-0.45026	299.859	94.5374	93.3858	153.5956	149.0797	42853.1797	127.0281	-0.84727	142.8397	2630690
018	2018-04-20t2004	1524273019.65	adult	52.0036	1.9995	-193.997	1010.6683	61.2684	51243.3115	161595.9425	2142418.8516	4038.74	0.47016	646.935	0.55281	586.002	0.39744	2878.5505	0.86934	2781.9988	774330.125	932.4961	0.43844	2341.7557	0.906	17378600	0.29906	433.363	134.481	133.4244	196.3731	192.1114	52824.375	168.799	0.61772	185.5456	3612570
018	2018-04-21t0004	1524287409.47	adult	56.0008	5.9967	-189.9998	999.4994	63.2433	51014.6499	160708.35	2175645.0581	3932.62	0.40906	657.538	0.73227	603.5518	0.62936	2866.9072	0.85913	2792.1924	768331.125	839.7509	0.11068	2348.0499	0.99557	17591800	0.010984	330.392	137.054	136.1509	197.2741	194.2005	52869.4531	171.8097	0.7599	188.0238	3666740
018	2018-04-21t0404	1524301809.53	adult	60.0008	9.9967	-185.9998	1030.7694	72.1444	58804.1531	185644.9793	2810236.7257	2907.37	-0.28572	618.521	0.36286	592.7971	0.55532	2049.3228	-0.20667	1980.9744	631191.375	745.9067	-0.2765	1763.0252	0.023396	19025100	0.15276	454.562	132.408	133.6507	199.2042	194.7379	61354.9062	173.8146	0.87162	189.9884	4072740
018	2018-04-21t0804	1524316212.56	adult	64.0017	13.9976	-181.999	1124.5694	69.0362	63307.871	199683.4888	2950427.8156	3075.82	-0.10564	590.176	0.056633	576.5812	0.38003	2105.4541	0.0027342	2041.7896	699010.75	719.4879	-0.36367	1739.9855	0.094302	19549000	0.053505	243.131	128.171	127.5144	195.4119	192.5881	64876.7461	168.2843	0.54997	185.731	4245530
018	2018-04-21t1228	1524332027.59	adult	68.3947	18.3906	-177.6059	1056.6564	71.4707	61286.238	193114.6792	2958943.2534	2955.63	-0.10577	644.134	0.89158	612.665	0.94397	2108.9524	0.20662	2039.7042	676973.75	737.0213	-0.16147	1783.6772	0.39023	20634800	0.15706	263.665	147.632	146.6158	208.0816	205.2485	66794.1875	182.8352	1.3348	200.0749	4729400
018	2018-04-21t1604	1524345011.05	adult	72.0012	21.9971	-173.9994	993.6043	74.5929	59704.4108	188256.6176	3026511.0174	3535.84	0.51562	511.663	-1.0514	518.1385	-0.48393	1505.9044	-0.82939	1158.1311	469842.1875	644.4776	-0.84493	852.406	-1.8824	15954700	-1.4516	248.668	120.996	120.9521	190.2762	187.6787	59366.1602	163.6371	0.063002	180.9213	3772900
018	2018-04-21t2004	1524359410.51	adult	76.0011	25.997	-169.9995	1110.3236	75.0182	65860.5626	207447.5503	3308335.779	3355.29	0.52763	577.451	-0.0023856	565.1326	0.24788	2021.879	0.50349	1963.5967	697548.25	696.5555	-0.34497	1575.0966	0.30077	19874100	-0.36752	309.107	125.252	124.7813	193.3197	191.1155	66695.2812	169.3188	0.26579	184.3695	4310810
018	2018-04-22t0012	1524374267.3	adult	80.128	30.1239	-165.8727	1216.7255	74.4909	71306.5239	224721.2818	3514071.0365	2406.88	-0.29598	545.133	-0.50006	537.0841	-0.2125	1666.1989	-0.14068	1609.3263	621492.1875	700.8976	-0.23195	1421.8711	0.05343	20310000	-0.33802	327.63	126.54	124.0793	264.5415	260.495	98673.9922	176.774	0.55767	243.2142	4714500
018	2018-04-22t0404	1524388210.17	adult	84.001	33.9969	-161.9996	1129.4231	72.4619	67024.2863	211267.5259	3317283.3765	2773.87	0.24519	601.81	0.4779	583.342	0.5536	1638.2091	-0.02491	1558.4031	575011.375	705.3228	-0.11966	1298.3484	-0.19158	21068800	-0.17105	381.763	141.284	140.3768	206.3994	203.4016	72446.1953	178.4464	0.48932	196.2868	4946210
018	2018-04-22t0804	1524402612.11	adult	88.0015	37.9974	-157.9991	1137.3404	74.5898	70024.0333	220710.4863	3610568.9826	2226.28	-0.28866	617.682	0.79023	609.5203	1.0073	1550.4102	-0.087386	1497.4482	567450.125	736.6664	0.35894	1246.8035	-0.19263	22571900	0.26499	369.266	145.989	143.4097	287.0712	282.1133	105068.0625	200.7725	1.6608	263.8386	5334870
018	2018-04-22t1204	1524417008.1	adult	92.0004	41.9963	-154.0002	1090.4689	74.0621	69027.0079	217578.1171	3625964.0382	1620.72	-0.97451	593.81	0.41491	580.2615	0.51913	1209.9021	-0.96817	1198.9502	435564.75	702.3053	-0.07984	1063.9174	-0.81203	21376000	-0.16515	434.073	148.225	144.7848	310.6331	306.9075	111827.9375	192.0494	0.93539	263.515	5335810
018	2018-04-22t1604	1524431410.05	adult	96.001	45.9969	-149.9997	1209.516	106.2335	80511.5043	255121.4231	4576585.4221	1774.62	-0.68818	566.099	-0.041942	553.8142	0.068273	1325.2673	-0.44902	1288.7772	502276.3125	729.8296	0.36826	1132.1922	-0.31441	21426300	-0.1725	518.543	143.668	140.7145	267.8872	261.1101	101529.2344	203.0175	1.383	243.243	5437690
018	2018-04-22t2004	1524445809.95	adult	100.0009	49.9968	-145.9997	1198.2209	81.0038	74574.655	235087.1706	3856046.7244	1339.68	-1.224	552.909	-0.24943	559.9008	0.18694	1032.9489	-1.2871	1015.5962	402850.0625	685.6848	-0.29576	912.3678	-1.2377	21514200	-0.15479	600.835	140.22	138.4364	293.3785	283.8129	114417.6328	200.4767	1.0321	252.6461	5456100
018	2018-04-23t0004	1524460210.46	adult	104.0011	53.997	-141.9996	1487.8478	90.415	95680.2087	301411.6639	5354863.7976	1253.74	-1.2846	460.895	-1.9102	447.2587	-1.8285	947.6457	-1.4613	919.6441	472875.1875	578.8713	-2.0292	809.6473	-1.6432	22994900	0.35369	358.228	113.614	109.5706	233.7744	226.7338	116653.4062	161.8822	-1.3229	202.205	5668430
018	2018-04-23t0404	1524474611.28	adult	108.0013	57.9972	-137.9993	1280.5035	83.8879	84370.618	265901.4156	4628376.4351	1389.14	-1.0064	489.066	-1.3768	478.3072	-1.2687	975.5865	-1.2364	944.0538	429258.0938	628.1498	-1.2305	850.4252	-1.2929	21499800	-0.15928	460.18	128.492	123.1067	302.2068	296.8659	132971	183.002	-0.30317	238.4267	5648650
018	2018-04-23t0828	1524490448.26	adult	112.4005	62.3964	-133.6002	1203.5566	74.1332	74094.9049	233700.1291	3720329.2495	1191.8	-1.2428	593.067	0.61084	580.3295	0.62469	970.9926	-1.1232	955.9257	375774.125	737.5865	0.62012	888.5835	-0.92264	22935100	0.34861	342.068	160.265	155.8424	273.2465	267.817	105746.4062	218.2721	1.4045	255.3132	6197760
018	2018-04-23t1204	1524503419.39	adult	116.0036	65.9994	-129.9971	1232.3787	74.1319	76743.5956	241905.5186	3947357.5383	1585.99	-0.51285	599.151	0.76637	586.2762	0.76084	1080.5804	-0.56783	1040.9802	433312.75	737.9178	0.64437	915.9543	-0.62863	23994800	0.72593	545.51	157.523	151.6241	349.193	336.898	140026.3906	220.5479	1.3509	286.8257	6308500
018	2018-04-23t1604	1524517823.79	adult	120.0048	70.0007	-125.9959	1220.6982	75.8423	75732.2036	238745.6004	3885042.1028	1088.06	-1.3026	503.134	-1.0408	508.6425	-0.67427	840.3346	-1.4832	823.3917	332772.5	627.843	-1.2247	750.3749	-1.5628	19885900	-0.69592	348.349	132.53	129.7798	255.7395	245.024	101272.8438	191.0612	-0.33276	227.4918	5238100
018	2018-04-23t2012	1524532680.06	adult	124.1315	74.1274	-121.8691	1291.6563	78.2602	82584.0148	260380.1741	4325800.4452	1101.61	-1.2186	614.033	1.1412	605.518	1.1843	910.2233	-1.0847	894.0278	392306.25	757.1147	1.0069	853.1834	-0.774	26445800	1.5814	538.606	165.107	157.3058	319.9974	313.0473	137918.875	243.2588	2.0947	292.802	7110990
018	2018-04-24t0004	1524546614.43	adult	128.0022	77.9981	-117.9985	1188.216	75.3803	70879.3417	223392.5313	3533054.2627	1553.5	-0.29206	614.946	1.1985	601.319	1.134	1091.6818	-0.090256	1040.3143	405013.9375	768.4878	1.2143	945.9154	-0.007362	22766500	0.31582	511.345	161.71	155.0844	320.8989	313.6925	119053.5	232.251	1.3675	290.5507	5986810
018	2018-04-24t0404	1524561012.16	adult	132.0016	81.9974	-113.9991	1192.1822	94.8809	84012.9535	265357.857	4950534.2711	972.986	-1.3677	495.346	-1.1201	494.2072	-0.89753	761.1254	-1.7085	743.384	333372.9375	638.5613	-1.0123	699.6762	-1.7587	21659500	-0.051135	342.457	135.894	131.1064	280.2584	275.2766	122753.1875	204.0604	-0.12707	255.8653	5942110
018	2018-04-24t0804	1524575411.18	adult	136.0013	85.9972	-109.9994	1174.2066	76.1448	73043.8467	230192.7669	3798742.3614	1324.57	-0.59643	590.674	0.80123	576.7036	0.72474	1039.9364	-0.13326	1015.7523	397255.7188	743.2066	0.80592	941.6804	0.19756	22514700	0.23961	495.958	168.191	160.9008	341.2029	330.2473	130339.5	240.7022	1.4065	303.2007	6410940
018	2018-04-24t1204	1524589836.34	adult	140.0083	90.0042	-105.9924	1208.9379	73.9874	74669.8076	235427.0885	3801274.7831	1424.5	-0.30878	584.427	0.71704	570.1841	0.63012	1026.1653	-0.093481	993.8795	400204.4688	750.2893	0.94316	922.3249	0.16961	22777500	0.32897	548.692	166.902	157.9603	391.9477	380.0162	152859.5938	248.9859	1.6083	344.9858	6504830
018	2018-04-24t1604	1524604220.03	adult	144.0037	93.9996	-101.9969	1184.0744	74.5881	71139.1439	224107.6835	3561943.6369	1597.04	0.16019	586.581	0.80074	575.1609	0.76019	1002.4827	-0.11251	945.5337	372923.5625	725.3265	0.52774	877.7149	-0.087187	21790300	0.017908	721.962	170.214	162.775	414.8095	404.8476	154309.125	247.3039	1.3696	341.1464	6323120
018	2018-04-24t2004	1524618612.69	adult	148.0017	97.9976	-97.9989	1217.6556	76.4632	75934.5929	239273.2008	3926837.7112	1272.62	-0.48245	575.564	0.61749	564.0995	0.57424	1007.5383	0.050958	983.9638	398985.1875	725.8198	0.55083	912.8796	0.36914	22782600	0.33565	527.365	159.454	152.3402	352.1973	342.2931	139470.125	226.9238	0.34628	304.8754	6311660
018	2018-04-25t0004	1524633012.03	adult	152.0015	101.9974	-93.9991	1279.806	76.701	80159.4324	252485.2038	4168940.2988	1172.62	-0.64761	531.96	-0.23463	529.9066	-0.073489	859.6419	-0.83899	830.287	360189.9688	670.8607	-0.37955	781.2467	-0.79677	22247100	0.1733	568.141	161.58	156.4076	361.4056	341.9351	151428.9688	237.1369	0.63841	308.7428	6757420
018	2018-04-25t0428	1524648843.26	adult	156.3991	106.395	-89.6016	1303.0902	76.6908	78930.1556	248447.938	4082184.2515	1362.87	-0.11166	527.684	-0.28089	522.6084	-0.18168	1041.766	0.59651	1012.8164	430249.3438	747.6423	0.94452	941.6293	0.93586	21746900	0.029988	615.981	161.723	150.2189	415.0819	403.01	171428.8281	264.1232	1.5744	360.4999	6664930
018	2018-04-25t0804	1524661812.32	adult	160.0016	109.9975	-85.999	1270.1406	74.821	74791.4334	235491.1515	3826051.4801	1513.97	0.32395	565.109	0.50935	551.3	0.41707	999.751	0.3738	963.4617	390902.625	731.7974	0.68293	886.9405	0.42808	22082200	0.13764	625.991	173.977	163.081	417.4553	401.9197	163225.0156	267.8203	1.5645	365.5654	6798340
018	2018-04-25t1204	1524676220.2	adult	164.0038	113.9997	-81.9969	1270.4132	74.5025	78212.3986	246321.9198	4009421.1777	1411.48	0.090821	566.494	0.56542	560.7636	0.63274	1029.4812	0.62174	998.523	421057.8125	741.0509	0.83471	914.0228	0.72467	23124300	0.44112	595.395	167.269	157.1938	403.8557	387.1711	165176.9688	260.8703	1.1145	348.7243	6827920
018	2018-04-25t1623	1524691715.62	adult	168.3081	118.304	-77.6926	1461.5	98.7481	99983.3167	315321.7577	5951648.1757	976.598	-1.0337	422.948	-2.1628	409.4889	-2.1947	741.8168	-1.5423	722.7355	386486.5625	564.922	-1.8605	678.4331	-1.6246	22011900	0.15019	464.987	129.215	119.9847	334.3608	324.0331	174201.9688	212.2272	-0.85138	290.765	6724840
018	2018-04-27t1256	1524852093.52	adult	212.8575	162.8534	-33.1432	1323.1136	80.5974	84263.188	265335.8592	4540660.4144	1055.71	-0.48678	464.789	-0.98793	463.678	-0.80573	860.4987	-0.27446	847.3191	378619.4062	618.2022	-0.7435	772.752	-0.3492	20429300	0.025507	698.149	174.338	160.4476	459.7873	437.0585	202306.3906	291.3582	0.33705	379.804	7662860
018	2018-04-27t1942	1524876478.4	adult	219.6311	169.627	-26.3696	1362.3217	82.6068	86047.6675	271010.996	4565205.0493	1408.39	0.41921	527.196	0.2597	530.8005	0.51406	968.4482	0.70178	932.0532	434833.25	717.8972	0.74015	864.4607	0.63964	23663700	0.78446	847.311	197.82	182.0489	531.5587	496.8536	238669.875	334.3341	1.2638	446.108	8879340
018	2018-04-27t2141	1524883607.62	adult	221.6114	171.6073	-24.3892	1352.645	78.6596	86018.6091	270833.8779	4574645.479	1633.53	0.97921	522.311	0.18239	527.2625	0.46328	966.697	0.70716	918.7703	434046.9375	707.6971	0.60213	860.8946	0.61937	23420900	0.74432	1043.36	194.481	178.335	529.0897	487.5262	237561.2656	331.1494	1.123	438.9776	8720710
018	2018-04-28t0004	1524892205.71	adult	223.9998	173.9956	-22.0009	1305.2894	77.3578	85727.5102	270136.8718	4632846.1902	1196.9	-0.07108	531.22	0.37243	523.8472	0.41809	892.252	0.096535	872.0142	398836.625	685.9669	0.30065	814.0257	0.15909	23730100	0.82642	802.538	199.989	181.9977	508.7892	487.8611	227428.75	340.2052	1.2811	444.8161	8933720
018	2018-04-28t0404	1524906607.9	adult	228.0004	177.9963	-18.0003	945.6991	82.7448	53240.672	170097.392	2613754.9054	963.772	-0.61537	516.647	0.12602	514.1504	0.26704	785.5527	-0.78245	767.5084	219169.1875	628.0908	-0.50926	719.4034	-0.78019	14400000	-1.144	638.463	193.473	183.8316	424.7056	411.4445	118492.8594	291.7443	-0.031385	377.0045	5392480
018	2018-04-28t0804	1524921008.02	adult	232.0004	181.9963	-14.0002	1195.7927	80.8186	75276.3203	237212.712	3959804.3664	1224.57	0.042933	516.712	0.16006	511.4271	0.24772	884.4851	0.10304	859.8907	347602.6562	649.9652	-0.17379	797.4501	0.051805	20291800	0.14781	899.215	202.029	186.2876	496.1163	471.6478	194973.7188	331.3684	0.83746	431.2203	7933870
018	2018-04-28t1204	1524935408.7	adult	236.0006	185.9965	-10	1182.3074	78.3511	73371.1394	231087.7556	3838288.0988	1090.52	-0.26104	512.786	0.11746	504.7871	0.1539	847.5816	-0.1809	830.2737	324623.75	655.6035	-0.071992	780.8235	-0.088461	19625400	0.038672	676.095	202.652	186.9917	491.0077	481.6657	188055.9375	340.0744	0.93969	441.1623	7755910
018	2018-04-28t1604	1524949807.87	adult	240.0004	189.9962	-6.0003	1135.0607	83.6162	73819.0125	232774.1754	4017974.593	1342.77	0.37769	521.685	0.32227	517.1829	0.42227	866.4943	0.019323	828.8065	333600.3125	660.7872	0.022554	775.7774	-0.10985	20081700	0.16683	945.442	211.566	197.7557	507.145	471.1084	195250.8125	342.5533	0.89245	431.7814	8144010
018	2018-04-28t2004	1524964209.97	adult	244.0009	193.9968	-1.9997	1136.5707	90.312	73216.2999	230856.6858	3973408.4669	1196.18	0.042275	522.94	0.38026	516.1971	0.43639	852.9731	-0.063299	830.1447	325835.75	663.0467	0.075064	781.0262	-0.024598	19970600	0.17579	809.219	216.291	201.4477	514.3132	494.7291	196467.6562	357.022	1.1228	452.9301	8259930
018	2018-04-29t0004	1524978607.79	dead	248.0003	197.9962	1.9997	1132.1209	89.9844	71877.8296	226611.9754	3875322.7983	1113.35	-0.13787	525.841	0.47059	517.9669	0.50336	838.1913	-0.15814	814.3841	314321.75	669.2275	0.1824	773.906	-0.067745	19706400	0.15352	761.442	220.769	204.9765	506.7709	488.7135	190039.0781	367.8036	1.2621	454.521	8273550
019	2018-04-18t1604	1524085819.5	larva	0	-42.0045	-230.0005	164.6233	26.9567	2953.4758	9378.4405	49993.8443	0	0.11474	0	-0.62923	0	-0.63417					0	-0.61817	0	-0.29854	0	0.72417	0	0	0				0	-0.58525	0	0
019	2018-04-18t2004	1524100212.41	larva	3.998	-38.0065	-226.0025	156.7244	44.544	3428.7237	11378.1963	75260.8023	0	-0.52531	0	-0.85662	0	-0.84401					0	-0.83455	0	-0.66382	0	0.18225	0	0	0				0	-0.76894	0	0
019	2018-04-19t0004	1524114612.21	larva	7.998	-34.0066	-222.0026	153.8845	44.9818	3400.5223	11366.5712	75228.3593	0	-0.84059	0	-1.0938	0	-1.0635					0	-1.0472	0	-0.97337	0	-0.35253	0	0	0				0	-0.96453	0	0
019	2018-04-19t0404	1524129013.33	larva	11.9983	-30.0063	-218.0022	239.9152	31.1873	5408.1527	17128.6918	107108.1368	984.071	0.0040578	533.164	1.1809	531.6307	1.2675	693.7741	-0.83069	636.7291	20813.2227	589.0467	0.53333	618.8913	-0.053777	1563770	-0.30691	194.665	120.593	120.43	165.3947	162.6109	4961.8423	146.4419	1.1076	158.5449	353700
019	2018-04-19t0804	1524143412.57	larva	15.9981	-26.0065	-214.0025	337.564	26.9376	6979.9167	22073.8609	124485.8862	2876.72	1.5267	562.032	1.1664	531.6712	1.1341	1893.379	0.46264	1849.868	73841.7812	657.3113	0.55951	1572.2635	1.3985	2139090	-0.61889	200.888	118.534	118.2297	164.5131	160.2558	6416.0117	144.9915	0.97703	157.0181	451142
019	2018-04-19t1204	1524157838.02	larva	20.0051	-21.9994	-209.9954	510.8243	54.7958	21574.1958	68324.0628	774917.0869	2150.08	0.47363	471.959	0.54475	397.4555	0.2879	1854.4767	0.28105	1829.5579	211410.3438	1079.3943	1.7029	1667.4634	1.2349	5373250	0.023886	188.856	87.9497	87.3328	136.9539	133.5294	15612.7402	114.7804	0.33803	128.2387	1001310
019	2018-04-19t1628	1524173664.82	larva	24.4015	-17.6031	-205.5991	392.5438	37.1853	10582.1182	33404.4916	247534.5619	1221.22	-0.59085	575.82	0.90149	575.0717	1.073	727.3095	-1.213	676.8432	41456.6406	637.7908	0.12619	666.8106	-0.79812	3270080	-1.2717	209.555	128.414	128.1148	177.6331	174.564	10125.0889	156.9435	0.94923	170.5209	729266
019	2018-04-19t2004	1524186611.73	larva	27.9978	-14.0067	-202.0027	568.0794	41.3283	20242.2688	63957.5291	592693.6541	1056.99	-0.89032	586.965	0.80779	586.3544	1.0066	707.2734	-1.351	700.3096	76385.5312	659.9374	0.037376	689.3931	-0.96252	6311630	-0.64893	214.66	129.146	128.7591	180.6616	178.2917	19511.4531	159.0096	0.88178	173.5216	1388710
019	2018-04-20t0004	1524201021.24	larva	32.0005	-10.0041	-198	697.7341	53.4738	29635.7071	93578.998	1053917.2422	3835.35	0.98843	629.629	0.87833	580.5928	0.81429	2750.0952	1.0232	2666.926	431764.9375	775.7173	0.23938	2277.7912	1.4111	9836690	0.077557	210.451	125.16	124.7022	177.6379	176.007	27889.1523	155.661	0.67864	169.2859	1955370
019	2018-04-20t0412	1524215873.2	larva	36.126	-5.8785	-193.8745	646.0322	47.2481	23464.3257	73974.7318	720703.0401	1663.38	-0.78875	611.822	0.56716	603.6216	0.78713	1196.1606	-0.99805	1180.0375	149520.0781	693.1243	-0.22926	835.8176	-1.1542	7607390	-1.1762	285.503	129.92	129.4599	185.0396	181.1417	23129.9512	160.4305	0.63032	174.5624	1615420
019	2018-04-20t0804	1524229828.41	larva	40.0025	-2.0021	-189.9981	809.0389	53.3697	34414.1619	108409.2634	1244053.6048	6860.19	2.5683	571.595	0.080414	556.1351	0.27893	2007.0903	-0.092342	1572.963	365290.4375	643.5769	-0.5886	908.112	-1.2374	10376700	-0.71009	393.79	122.222	121.6441	176.3939	173.1102	32103.6914	154.0105	0.3026	168.0152	2218820
019	2018-04-20t1204	1524244243.28	adult	44.0066	2.0021	-185.9939	914.2277	65.5488	47820.2701	150744.2688	2093007.8623	4708.59	1.0099	657.019	0.62446	583.3175	0.40257	3086.6284	1.1829	2929.3171	774743.75	1048.9387	0.80753	2562.9426	1.2732	16461600	0.8437	389.415	123.765	122.9451	181.4767	178.431	45550.6523	157.6137	0.30314	172.8756	3100940
019	2018-04-20t1604	1524258636.84	adult	48.0048	6.0003	-181.9957	1073.5627	66.6196	59191.0338	186512.371	2729230.0781	2267.73	-0.6993	552.486	-0.2958	514.8539	-0.25422	1707.5944	-0.64513	1669.248	529354.25	835.8635	0.0061049	1533.9919	-0.43091	17117700	0.6164	310.696	114.988	114.0949	173.2067	169.6717	53694.0781	148.616	-0.088848	163.5119	3562670
019	2018-04-20t2004	1524273033.28	adult	52.0038	9.9993	-177.9967	1120.0127	76.2802	68905.1441	217417.6762	3486357.3451	2629.16	-0.49306	482.783	-1.0455	434.7267	-1.1481	1941.4104	-0.38764	1888.7148	698907.75	757.0957	-0.30347	1660.6565	-0.24655	17367600	0.29551	281.11	98.7156	97.4158	154.2113	151.7131	55516.0703	130.5436	-0.91842	145.8054	3551200
019	2018-04-21t0004	1524287422.93	adult	56.001	13.9964	-173.9996	1136.5293	70.8384	65420.9345	206060.5955	3137857.4279	3585.39	0.16602	525.289	-0.70511	481.2527	-0.76924	2411.2649	0.22534	2335.4639	824652.625	742.712	-0.34035	1962.068	0.30783	17960700	0.12784	217.692	111.771	110.1648	177.6945	175.6838	60771.5078	152.135	-0.13586	169.084	3821660
019	2018-04-21t0404	1524301822.98	adult	60.001	17.9964	-169.9996	1110.5069	65.0577	62634.4877	197339.746	2944124.6507	3584.5	0.20646	603.276	0.1789	567.0253	0.22908	2328.8762	0.21064	2215.1813	763871.4375	691.4561	-0.56098	1837.6202	0.16603	19768800	0.38614	367.326	130.381	130.0852	189.2035	185.3125	62058.7422	164.2352	0.38245	179.6601	4272440
019	2018-04-21t0804	1524316226.06	adult	64.0018	21.9973	-165.9987	1162.1141	75.5104	68059.5306	214351.7299	3368750.9057	4574.05	1.043	592.583	0.088607	567.1231	0.24947	2356.6978	0.41408	2255.4961	838984.375	681.1693	-0.59425	1667.2131	-0.058264	21082900	0.53154	333.732	122.625	121.7528	184.2298	180.4528	65585.7969	157.4887	-0.056528	174.0631	4362740
019	2018-04-21t1228	1524332040.97	adult	68.3949	26.3903	-161.6057	1092.3845	69.3444	63226.0982	199473.1718	3018961.6888	4448.3	1.1308	602.703	0.29001	575.7461	0.39528	2293.647	0.54798	2172.637	759197.1875	705.2578	-0.39024	1666.4186	0.11108	19918100	-0.065591	427.716	129.652	128.1259	195.5378	191.0658	64723	165.789	0.30975	184.383	4284760
019	2018-04-21t1604	1524345024.48	adult	72.0014	29.9968	-157.9991	1188.363	68.538	69549.4656	219039.2989	3401113.1401	3620.72	0.59159	581.611	0.022242	555.6222	0.097426	1989.0557	0.17124	1883.9827	724016.25	684.6111	-0.50544	1597.6161	0.12139	21137500	0.16098	241.047	120.292	119.7042	186.3692	184.3152	67838.3984	158.3452	-0.26254	177.3637	4371770
019	2018-04-21t2004	1524359423.92	adult	76.0012	33.9967	-153.9993	1199.4841	77.8106	77188.7057	243346.5167	4089764.8922	2549.27	-0.26481	569.539	-0.1293	549.5157	-0.0024339	1553.8643	-0.59971	1466.5476	626207.3125	687.0545	-0.44099	1245.1848	-0.7229	22926800	0.58855	340.684	134.913	133.0892	244.0049	237.6492	98333.9531	181.6176	1.0276	218.7006	5430930
019	2018-04-22t0012	1524374280.64	adult	80.1281	38.1236	-149.8724	1171.3178	81.6881	71137.1645	223995.5026	3712648.6153	3046.33	0.39578	615.853	0.67027	598.6874	0.79944	1567.075	-0.39932	1483.0057	582951.875	722.0408	0.016063	1247.3635	-0.56695	22879500	0.4765	421.786	138.465	135.9597	256.2544	233.6252	95326.625	180.2383	0.77175	212.1501	5144100
019	2018-04-22t0404	1524388223.48	adult	84.0011	41.9966	-145.9994	1204.4148	76.4986	72198.6609	227302.7448	3679112.8203	3402.83	0.98053	595.027	0.36322	576.3309	0.43627	1806.9636	0.44865	1700.1943	683032.25	696.2065	-0.23673	1371.4552	0.095825	22441500	0.27076	469.894	135.865	133.8602	240.9444	223.5564	91076.9922	179.2516	0.53872	207.0639	5124160
019	2018-04-22t0804	1524402625.51	adult	88.0017	45.9971	-141.9989	1163.7961	83.8024	79933.2926	252254.6908	4554630.916	2997.05	0.67211	525.324	-0.8011	513.3405	-0.62973	1610.1106	0.090366	1517.3682	671416.125	669.9743	-0.55819	1281.4458	-0.045091	21862900	0.03269	512.071	120.759	118.1415	207.833	201.8115	86666.375	165.9109	-0.45407	189.9328	5025740
019	2018-04-22t1204	1524417021.33	adult	92.0005	49.996	-138	1152.1499	74.4767	69329.6165	218483.9729	3475336.2655	2425.8	0.08302	582.901	0.22364	563.3986	0.22761	1512.4734	-0.019693	1462.7355	547515.375	690.9406	-0.24559	1179.1891	-0.28819	21089900	-0.26052	381.046	141.258	137.823	289.4403	284.8019	104777.375	189.2048	0.76542	246.7501	5110860
019	2018-04-22t1604	1524431423.32	adult	96.0011	53.9965	-133.9995	1103.6304	77.71	73074.01	230621.1871	3974046.6783	1386.02	-1.2229	555.387	-0.23289	541.7538	-0.14332	1107.1171	-1.1664	1097.3827	421811.625	692.0829	-0.21	976.734	-1.0631	21145200	-0.26761	319.655	136.57	134.5764	230.7128	224.6273	87901.5859	182.3862	0.17331	210.5963	5199640
019	2018-04-22t2004	1524445823.35	adult	100.0011	57.9965	-129.9995	1296.0295	86.92	82980.5074	261438.6961	4471778.0104	3391.36	1.7241	514.829	-0.93887	497.8132	-0.91764	1389.4193	-0.062869	1335.066	601618.5625	666.1909	-0.60572	1095.5268	-0.30662	22282300	0.10815	341.685	124.969	120.2275	243.7692	240.0225	105552.0703	185.355	0.16496	222.7784	5408800
019	2018-04-23t0004	1524460223.66	adult	104.0012	61.9966	-125.9994	1183.3991	78.9339	74870.1623	235970.5031	3969090.0151	2946.92	1.252	586.087	0.39062	571.2869	0.4081	1424.5885	0.24483	1370.1057	557014.125	694.2849	-0.14352	1112.9669	-0.022646	22882600	0.31491	317.293	141.231	137.3691	248.2289	242.9033	97057.5	193.7077	0.45809	228.6767	5514080
019	2018-04-23t0404	1524474624.56	adult	108.0014	65.9969	-121.9991	1359.2914	73.5802	84444.9286	265934.7735	4327644.2917	1850.99	-0.28521	557.114	-0.10811	547.243	-0.0092003	1220.927	-0.32131	1185.5717	538428.8125	712.7283	0.17882	1029.6556	-0.28938	24549200	0.90005	529.364	135.326	130.7278	293.2084	287.8331	129304.8906	199.1288	0.57761	259.498	5963130
019	2018-04-23t0828	1524490461.68	adult	112.4006	70.3961	-117.5999	1240.0826	80.2967	81693.9067	257472.0841	4453665.2815	1478.67	-0.77353	565.717	0.093797	553.8538	0.1346	1070.6025	-0.73172	1034.1867	456076.6875	696.6795	-0.071452	908.7548	-0.80371	24082000	0.74833	430.739	145.476	139.0218	323.27	317.071	137713.0312	208.8181	0.90152	284.0533	6192770
019	2018-04-23t1204	1524503432.96	adult	116.0037	73.9992	-113.9968	1246.1128	101.8698	87094.6874	274653.9919	5196826.8755	2100.59	0.36273	528.407	-0.58407	515.0742	-0.56946	1117.2499	-0.41645	1080.5008	507231.4688	680.0824	-0.34096	932.7333	-0.52514	23956900	0.71272	411.757	130.823	125.7252	282.3294	274.2345	128177.5625	194.5671	-0.0011881	253.1017	5931230
019	2018-04-23t1604	1524517837.48	adult	120.005	78.0005	-109.9955	1176.4359	78.7214	74847.6178	235858.2273	3988671.3955	1414.25	-0.72233	592.743	0.68586	583.1423	0.73022	1022.9261	-0.68048	997.4834	399964.125	744.663	0.77718	899.5211	-0.59192	23136500	0.43395	404.287	150.764	142.5035	330.3385	326.4012	129162.3594	225.7478	1.4259	298.839	5884760
019	2018-04-23t2012	1524532693.5	adult	124.1317	82.1271	-105.8689	1193.406	78.8211	74935.8286	236628.938	3977529.562	1618.04	-0.2567	599.875	0.86592	589.8331	0.88606	991.9757	-0.69987	915.2771	387862.5	721.1589	0.388	842.8785	-0.84516	23450300	0.5478	419.27	151.551	144.6513	321.0417	315.1624	125527.2969	224.0083	1.1456	286.5368	5924450
019	2018-04-24t0004	1524546627.98	adult	128.0024	85.9978	-101.9982	1311.8298	82.9797	81290.6522	256100.2552	4277230.879	1823.44	0.22926	573.133	0.37926	555.751	0.26131	1111.0371	0.0067627	1076.0731	472190.7812	740.091	0.72479	909.5214	-0.27137	24308300	0.84072	555.872	155.02	143.3651	403.9064	393.4885	171660.2188	251.0276	2.268	361.437	6574850
019	2018-04-24t0404	1524561025.61	adult	132.0017	89.9972	-97.9988	1146.1043	81.0392	75749.5675	239089.7886	4175473.7673	886.854	-1.5394	545.292	-0.13444	540.6113	-0.0029923	774.2673	-1.6395	766.6785	305835.5625	669.8875	-0.47238	738.157	-1.4671	21528100	-0.095082	468.838	150.712	143.8785	351.9828	348.9554	139033.1875	218.2381	0.53455	289.4376	5950100
019	2018-04-24t0804	1524575424.61	adult	136.0014	93.9969	-93.9991	1231.4169	77.2394	80206.3477	252679.9081	4362397.7226	1204.25	-0.84438	554.562	0.083327	544.3674	0.097209	907.2618	-0.86435	890.1325	380142.6875	682.08	-0.24778	822.0005	-0.75271	23182900	0.45925	516.103	147.857	141.6131	325.0346	311.9995	136189.5	213.6507	0.17542	278.6421	6181030
019	2018-04-24t1204	1524589850.39	adult	140.0086	98.004	-89.9919	1262.4695	79.3887	77478.8686	243970.2527	4029024.9828	1289.25	-0.59761	526.381	-0.44545	513.573	-0.47587	913.0341	-0.74972	891.1602	369778.8125	676.1626	-0.33494	826.6613	-0.62965	21286300	-0.15293	489.446	138.786	131.4176	321.1152	312.8366	130051.6406	214.1443	0.059755	281.7348	5612350
019	2018-04-24t1604	1524604233.48	adult	144.0039	101.9993	-85.9966	1200.7174	78.7796	79123.341	249568.6652	4300334.6216	1236.9	-0.63889	541.552	-0.10763	530.5262	-0.11755	917.1524	-0.63615	891.7078	378783.9375	669.0778	-0.44224	821.2205	-0.58619	22333100	0.19043	482.698	144.358	137.5869	331.0485	320.3349	136723.0312	210.1253	-0.24622	286.233	5953180
019	2018-04-24t2004	1524618626.1	adult	148.0018	105.9973	-81.9987	1198.5499	83.0793	78224.1185	246572.834	4290497.0919	1233.98	-0.57175	535.437	-0.19777	522.3777	-0.25144	932.5229	-0.43901	911.3013	380469.375	682.9671	-0.18804	844.6847	-0.27111	21830800	0.038087	519.197	147.002	138.1096	393.6841	389.5634	160623.1094	226.7876	0.34048	327.9545	5993570
019	2018-04-25t0004	1524633025.39	adult	152.0016	109.9971	-77.9989	1169.293	80.6786	75084.3733	236602.6906	4040636.3664	1114.25	-0.788	528.005	-0.31533	520.2347	-0.26565	823.3828	-1.092	800.7437	322766.0312	660.0922	-0.56444	755.2543	-1.0553	20670300	-0.31029	537.773	149.962	142.4505	334.4598	320.1678	131108.25	225.1089	0.13815	292.027	5870690
019	2018-04-25t0428	1524648856.88	adult	156.3993	114.3947	-73.6013	1196.1967	75.8883	79463.2451	250742.1317	4318226.304	1257.13	-0.37579	547.075	0.11327	532.3217	0.010741	915.5685	-0.34334	895.6038	379960.9375	709.1767	0.29462	845.3212	-0.064563	22653300	0.30052	637.848	150.68	140.2055	405.9651	386.4248	168475.5156	242.0617	0.68358	341.4495	6239380
019	2018-04-25t0804	1524661825.8	adult	160.0017	117.9972	-69.9988	1222.7837	77.9426	81141.5399	255940.7259	4416981.423	1276.98	-0.28295	547.127	0.14795	530.5758	0.010327	968.1443	0.12958	947.0416	409525.0625	744.3355	0.8899	887.318	0.43205	23130900	0.44222	535.954	157.823	144.9843	418.0918	409.9622	176852.8125	274.0319	1.8083	379.1088	6672260
019	2018-04-25t1204	1524676233.67	adult	164.0039	121.9994	-65.9966	1343.0373	77.4594	83091.013	262343.4813	4262648.8103	1070.79	-0.79264	546.692	0.17704	536.8209	0.17231	858.9961	-0.68299	836.9981	372804.3125	684.6521	-0.060104	795.7314	-0.49123	23706200	0.60338	580.846	158.737	147.3304	393.9894	379.101	170991.4219	255.5632	0.9139	353.0714	6883310
019	2018-04-25t1623	1524691729.11	adult	168.3082	126.3037	-61.6923	1082.3381	79.8168	67347.0922	212655.1004	3548864.3603	913.476	-1.1979	497.926	-0.72171	499.6475	-0.48963	728.2054	-1.6447	714.4073	256328.2969	614.4429	-1.0997	683.2207	-1.5773	17505600	-1.0519	521.032	151.697	145.3433	330.3311	311.7646	116276.5469	225.8403	-0.35472	284.0941	5333210
019	2018-04-27t1256	1524852106.8	adult	212.8576	170.853	-17.1429	1354.5903	85.1567	91161.559	287073.65	5222685.5798	1327.38	0.18298	491.896	-0.46978	483.2043	-0.43755	868.1437	-0.21052	834.8624	412368.25	628.7476	-0.5899	766.3015	-0.41486	23351800	0.67303	824.744	169.024	159.1256	404.8559	381.0205	192306.5625	261.2833	-0.46402	346.2628	8024080
019	2018-04-27t1942	1524876491.79	adult	219.6312	177.6267	-10.3693	1367.4557	87.9468	96813.0673	305043.1579	5735288.475	1123.51	-0.27618	498.948	-0.28051	489.1298	-0.2723	844.8674	-0.34494	828.3078	425813.1875	638.7978	-0.40358	770.0019	-0.32499	25137500	1.1054	703.491	180.506	166.4487	461.6301	449.1075	232661.5469	296.9298	0.30359	402.4483	9094090
019	2018-04-27t2141	1524883621.11	adult	221.6116	179.607	-8.389	1335.475	86.6014	92871.477	292526.2815	5431525.2341	1212.93	-0.046126	500.924	-0.2268	489.9655	-0.24093	865.5779	-0.15205	841.0802	418939.6875	636.3618	-0.42725	775.7096	-0.25145	24235200	0.92086	794.142	182.111	168.534	472.1218	455.8392	228506.9688	294.7321	0.19727	403.6735	8810710
019	2018-04-28t0004	1524892219.01	adult	223.9999	181.9953	-6.0007	1334.6458	86.4524	93797.1205	295545.5433	5559447.6757	1194.77	-0.076267	496.751	-0.28752	484.2536	-0.33008	854.4895	-0.22555	827.57	417845.375	641.793	-0.33528	773.182	-0.25898	24250900	0.93874	830.129	183.653	168.994	482.6859	460.1134	236033.4219	304.4398	0.38229	417.8595	8965740
019	2018-04-28t0404	1524906621.35	adult	228.0005	185.996	-2	1324.5715	85.023	92170.6264	290363.6755	5397087.9027	1086.07	-0.31756	499.597	-0.20094	487.0846	-0.24525	842.2955	-0.29546	828.3534	404301.8438	645.3925	-0.26115	774.4229	-0.21567	23971200	0.90355	672.12	186.303	172.513	475.5827	465.3115	228279.7188	306.5911	0.33491	412.6576	8938990
019	2018-04-28t0804	1524921021.46	dead	232.0005	189.996	2	1316.1551	85.5999	92577.208	291637.3773	5463854.854	1099.16	-0.26269	501.915	-0.12424	489.0781	-0.17611	851.0959	-0.18526	832.7974	410228.25	649.2167	-0.18448	781.984	-0.1073	24183800	0.97439	718.605	188.913	174.6708	491.0833	477.1781	236702.1562	310.6586	0.33548	430.4145	9102410
020	2018-04-18t1604	1524085832.39	larva	0	-46.0059	-283.4178	1571.3568	44.5137	59959.0957	188557.2211	1890786.5484	734.077	2.5083	416.347	1.1406	467.6786	1.3825	632.822	-0.43192	627.7217	200604	584.7074	1.1115	615.9082	1.1714	13197400	5.6925	358.402	107.319	108.1286	162.237	159.6131	51429	142.1327	1.3524	154.8983	3401780
020	2018-04-18t2004	1524100225.29	larva	3.998	-42.0079	-279.4198	1611.0057	45.0218	63126.7101	198551.6571	2004275.0532	839.421	0.89567	467.449	1.1973	510.9085	1.4358	684.611	-0.5342	679.8909	228660	634.0016	1.0537	666.7894	0.79318	15598300	5.9984	372.596	112.785	113.458	172.388	169.7377	57577.6	150.9393	1.3755	164.2049	3763510
020	2018-04-19t0004	1524114625.06	larva	7.998	-38.0079	-275.4199	1636.0207	45.0759	64676.4039	203468.2849	2063586.5798	759.215	0.14219	484.059	1.1106	520.6732	1.3476	695.504	-0.67866	691.4744	237862	645.4822	0.89268	679.2399	0.40992	16540300	5.7507	370.826	115.636	116.3178	176.563	174.2462	60384.5	155.1105	1.3394	168.609	3951280
020	2018-04-19t0404	1524129026.1	larva	11.9983	-34.0076	-271.4196	1643.1377	44.8366	64817.2306	203888.6373	2065838.895	823.999	-0.17104	496.471	1.0072	532.631	1.2723	700.203	-0.82298	696.6695	240170	653.4459	0.72907	684.7187	0.072824	17009100	5.3288	389.951	118.863	120.028	183.436	180.5346	62918.5	161.1658	1.337	175.2649	4072250
020	2018-04-19t0804	1524143425.48	larva	15.9981	-30.0078	-267.4198	1646.2461	45.2379	65051.5716	204616.3832	2078546.1978	783.192	-0.50303	515.549	0.93709	550.8814	1.2307	722.695	-0.93878	718.9946	248607	673.4862	0.60934	705.2193	-0.19241	17710100	4.9957	377.767	122.127	123.8416	189.438	186.6476	65166.5	166.6534	1.3326	181.5248	4195290
020	2018-04-19t1204	1524157851.43	larva	20.0053	-26.0006	-263.4125	1646.6972	44.6718	65028.3149	204531.9556	2077358.8725	808.136	-0.71257	524.802	0.81725	558.8073	1.1376	727.941	-1.0689	723.3572	250412	680.7028	0.45507	712.0004	-0.45175	18026400	4.5301	378.976	125.659	128.1344	195.784	193.4037	67349.5	173.1791	1.3524	188.1438	4316260
020	2018-04-19t1628	1524173677.83	larva	24.4015	-21.6044	-259.0163	1652.7655	44.4842	65098.1995	204745.3955	2076103.3637	824.441	-0.91471	536.652	0.6886	569.5706	1.0425	741.291	-1.1962	737.4213	255004	692.8439	0.30194	725.9121	-0.69733	18458100	4.062	361.612	128.39	131.5694	200.658	197.8282	69026.2	177.2424	1.327	192.4553	4415960
020	2018-04-19t2004	1524186624.52	larva	27.9978	-18.0081	-255.42	1652.302	44.6166	64960.3603	204316.6891	2067849.4216	928.114	-0.99006	546.555	0.57762	581.0369	0.97553	749.725	-1.2996	745.0639	257905	700.8888	0.17047	733.2188	-0.88952	18753400	3.6699	364.153	129.927	133.1789	204.839	201.82	70464.7	179.7413	1.2929	195.6514	4458060
020	2018-04-20t0004	1524201034.55	larva	32.0006	-14.0053	-251.4172	1644.2609	44.4174	64700.1768	203515.3983	2055919.2441	836.552	-1.219	556.689	0.43807	590.0957	0.87319	761.895	-1.409	757.5722	260568	712.7764	0.030404	745.7157	-1.0845	19027100	3.2269	408.137	131.503	135.3274	205.268	202.6254	70201.8	182.5685	1.2576	197.409	4494640
020	2018-04-20t0412	1524215886.49	larva	36.1261	-9.8798	-247.2917	1644.9009	43.858	63390.2675	199345.0347	1982835.6624	825.26	-1.3784	554.416	0.19533	588.0649	0.68336	755.616	-1.5437	751.9454	253887	708.0584	-0.17851	741.2076	-1.3051	18585700	2.5366	389.918	131.631	135.5726	205.895	203.2216	69180.6	182.4418	1.1552	197.9699	4412660
020	2018-04-20t0804	1524229841.81	larva	40.0026	-6.0033	-243.4152	2003.3644	53.5609	84264.8533	265227.915	2868531.9826	2873.45	-0.12751	604.622	0.31402	605.5349	0.64034	2090.22	0.011974	2044.6968	930147	759.7887	-0.18307	1793.3669	0.14813	26864000	4.7923	448.946	134.857	138.7088	207.339	204.2595	92266	182.2733	1.0691	198.1927	5991840
020	2018-04-20t1204	1524244256.93	larva	44.0068	-1.9991	-239.411	1646.2237	43.7691	63738.4652	200445.2558	1997838.2296	813.505	-1.6102	555.966	-0.16401	591.6325	0.46995	757.801	-1.7823	753.5244	255379	709.7278	-0.43972	742.4111	-1.6221	18725500	1.5875	392.061	133.256	137.8392	208.449	205.2565	70247.3	184.6125	1.1329	199.6498	4488190
020	2018-04-20t1604	1524258650.3	adult	48.005	1.9991	-235.4129	1616.4476	43.2586	60841.4267	191351.4521	1862427.9746	863.749	-1.6467	557.871	-0.24896	594.8885	0.47254	757.455	-1.8838	753.8889	244658	709.0909	-0.4905	741.4484	-1.7237	17965100	0.89106	392.534	133.553	138.2249	208.867	205.4445	67464.2	184.3066	1.1651	199.8276	4300810
020	2018-04-20t2004	1524273046.73	adult	52.004	5.9981	-231.4138	2001.0603	56.2656	83219.0583	261959.3457	2804767.5184	835.783	-1.7185	561.08	-0.28312	585.5702	0.39303	756.599	-1.9768	751.7203	332147	706.8233	-0.51611	740.6354	-1.8034	24626400	2.6204	384.142	133.146	136.0007	207.408	204.6746	91052.2	183.1686	1.1947	199.249	5843900
020	2018-04-21t0004	1524287436.36	adult	56.0011	9.9952	-227.4167	2255.5085	65.6216	103854.7426	326692.8898	3973976.6528	3203.57	-0.10123	586.188	-0.043211	574.8398	0.30101	2166.79	-0.11471	2177.5811	1185230	744.6474	-0.33135	1648.8615	-0.25024	32011200	4.5791	305.913	130.895	131.474	204.626	202.3751	111930	178.92	1.0836	195.7798	7148030
020	2018-04-21t0404	1524301836.42	adult	60.0011	13.9952	-223.4167	1657.14	42.3294	64063.8972	201532.4793	1993475.7197	833.059	-1.7935	557.092	-0.37839	591.849	0.54332	764.71	-2.1243	759.8934	259237	714.1959	-0.44217	748.0382	-1.9173	18871500	0.10454	310.578	133.154	137.5885	209.414	206.4114	70991.4	185.1943	1.4527	201.0911	4510600
020	2018-04-21t0804	1524316239.5	adult	64.002	17.9961	-219.4159	1652.3506	42.2748	63335.6551	199201.5476	1957288.4226	876.946	-1.7914	557.339	-0.37954	591.7034	0.58877	766.263	-2.1898	762.35	256698	715.9877	-0.38473	750.0344	-1.9812	18659200	-0.22382	417.717	134.329	138.9516	210.637	207.8773	70563.5	187.4835	1.6286	202.2157	4497210
020	2018-04-21t1228	1524332054.27	adult	68.395	22.3891	-215.0229	1666.9567	43.4831	66244.2846	208460.2229	2111919.8995	864.332	-1.8383	558.591	-0.35049	594.3862	0.67231	766.856	-2.2738	762.6432	268399	716.3233	-0.31054	749.61	-2.0715	19548500	-0.18041	413.564	134.038	138.3869	211.171	208.4158	73909.8	186.5578	1.5586	202.5992	4690790
020	2018-04-21t1604	1524345037.89	adult	72.0015	25.9956	-211.4163	1656.3937	43.2026	64543.4012	203029.3555	2027617.2189	859.229	-1.8798	559.676	-0.31443	594.3513	0.6981	766.92	-2.3599	763.0179	262287	718.4302	-0.21936	752.2521	-2.1517	19095000	-0.47452	367.747	134.932	139.1669	212.016	209.1046	72509.5	187.8819	1.5544	203.5009	4603610
020	2018-04-21t2004	1524359437.44	adult	76.0014	29.9955	-207.4164	1665.7595	43.7671	66246.5529	208451.7812	2114556.0335	828.504	-1.9566	555.245	-0.3586	588.6528	0.62488	760.887	-2.4689	756.0469	266310	714.2834	-0.1658	746.3388	-2.2708	19433000	-0.50568	436.157	134.189	138.085	213.831	210.6767	74840.9	187.9619	1.4206	204.7458	4696480
020	2018-04-22t0012	1524374294.09	adult	80.1282	34.1224	-203.2896	1167.6744	77.4194	74136.3058	233679.9689	3950268.6343	1608.79	-1.1593	536.212	-0.64769	503.9655	-0.75652	1335.61	-1.0033	1307.5525	516880	780.1463	0.69765	1193.8497	-0.75719	20748700	-0.19896	390.435	112.463	109.4758	188.863	185.9828	73089.8	161.1308	-0.40901	179.3245	4351750
020	2018-04-22t0404	1524388236.89	adult	84.0012	37.9954	-199.4166	1662.3677	44.1516	64950.0998	204345.9874	2045084.9709	858.271	-1.9944	555.822	-0.29959	586.6029	0.60817	761.587	-2.4849	757.2053	261986	714.0038	-0.0081688	746.6499	-2.3604	19078600	-0.8116	426.54	137.08	141.1324	221.81	216.9113	76302.5	191.3727	1.2823	208.7286	4705260
020	2018-04-22t0804	1524402638.92	adult	88.0018	41.9959	-195.416	1098.2645	80.8319	71646.6196	225933.6966	3879075.4835	1667.78	-0.98483	557.072	-0.25408	544.4355	-0.10048	1295.53	-0.84623	1276.2867	484528	695.8143	-0.20285	1124.492	-0.7135	20813300	-0.31121	337.925	119.458	119.0272	191.323	188.5612	71554.6	162.8219	-0.64146	181.3998	4463180
020	2018-04-22t1204	1524417034.66	adult	92.0006	45.9947	-191.4172	1107.6825	79.1963	72191.2723	227720.7303	3911035.1456	1895.4	-0.61369	503.524	-1.1681	478.5258	-1.2397	1389.79	-0.40427	1348.9889	523952	642.2018	-0.95641	1201.2873	-0.18776	18948600	-0.97434	558.456	111.821	109.713	195.055	189.6232	73535.8	154.1052	-1.3318	179.192	4208030
020	2018-04-22t1604	1524431436.61	adult	96.0012	49.9953	-187.4167	1135.6571	81.1102	74069.8447	233466.5795	4023585.1358	1953.47	-0.44205	537.093	-0.55899	531.9759	-0.31487	1267.88	-0.63774	1216.9017	490668	694.592	-0.17156	1085.8585	-0.53755	20736600	-0.40586	337.659	124.896	120.6263	264.421	261.201	102331	184.5615	0.30086	234.0606	4822090
020	2018-04-22t2004	1524445836.61	adult	100.0012	53.9953	-183.4167	1132.3309	77.9551	70730.7083	222971.781	3658962.7409	2820.98	0.90455	608.669	0.76012	592.7488	0.77133	1616.81	0.71807	1521.9379	598219	737.7794	0.53257	1313.4992	0.80144	22470200	0.17247	542.108	149.369	146.7286	251.811	245.8679	93170.1	203.1921	1.1878	234.5457	5514240
020	2018-04-23t0004	1524460236.96	adult	104.0013	57.9954	-179.4166	1712.4766	84.8962	92987.8882	294054.2339	4399456.8063	2687.57	0.86343	585.125	0.37294	573.8651	0.4546	1418.35	0.22252	1361.1084	690739	731.2235	0.45999	1163.1345	0.2454	28474500	2.246	345.9	145.183	144.8912	256.006	249.9172	124675	196.1427	0.59435	223.6707	7065170
020	2018-04-23t0404	1524474637.88	adult	108.0015	61.9956	-175.4163	1211.2336	77.3735	77214.273	243268.7039	4110367.2296	1707.21	-0.50972	568.163	0.097884	562.3336	0.26652	1165.47	-0.52814	1128.9829	469686	733.7724	0.52947	1024.6588	-0.31735	22889000	0.32331	323.133	144.134	141.5884	246.827	241.4295	99471.4	196.062	0.4101	228.9892	5806570
020	2018-04-23t0828	1524490475.03	adult	112.4007	66.3948	-171.0171	1165.8426	77.4083	76073.5166	239774.764	4112460.169	1436.25	-0.84292	543.737	-0.32173	531.1772	-0.28516	1097.15	-0.62739	1084.9257	435568	692.4495	-0.14297	975.1019	-0.41256	21563000	-0.1296	362.675	139.219	136.6811	248.7	235.701	98734.1	187.2741	-0.24461	219.5556	5521000
020	2018-04-23t1204	1524503446.49	adult	116.0039	69.998	-167.4139	1218.9237	80.6509	80958.967	255038.3518	4511945.4999	2078.52	0.32519	637.761	1.5034	623.6677	1.4594	1340.97	0.50704	1292.476	567230	749.8091	0.84696	1139.8793	0.75237	26917300	1.7448	435.624	164.633	161.0614	299.449	292.4697	126667	215.3139	1.0785	265.3169	6948520
020	2018-04-23t1604	1524517851.2	adult	120.0052	73.9993	-163.4126	1911.5772	77.9356	91616.7965	288964.2389	3954066.3087	999.435	-1.4603	548.281	-0.17089	560.7268	0.30764	801.317	-1.6547	788.3144	386235	699.4998	0.0032288	758.5772	-1.5094	26393200	1.5659	376.071	146.61	145.1051	278.144	273.883	134066	208.5166	0.55223	255.348	7057500
020	2018-04-23t2012	1524532707.01	adult	124.1318	78.1259	-159.286	1232.414	78.6328	79993.2736	251972.2434	4379298.9464	1131.1	-1.1637	521.188	-0.66413	514.3246	-0.54979	896.194	-1.1508	877.5452	373713	681.5189	-0.2943	806.1819	-1.0986	21733000	-0.044778	376.153	136.755	132.4324	279.956	274.2134	116742	200.6156	-0.0077387	253.0453	5702540
020	2018-04-24t0004	1524546641.37	adult	128.0025	81.9966	-155.4153	1154.3666	81.3202	76356.0772	240589.5872	4280687.2218	2076.89	0.71874	583.794	0.58814	578.8217	0.70312	1249.79	0.70222	1203.2944	497418	751.3701	0.91921	1054.1656	0.77792	23229800	0.47355	472.83	155.284	149.6693	333.79	329.1504	132848	226.5665	1.0948	297.8579	6178910
020	2018-04-24t0404	1524561039.1	adult	132.0019	85.996	-151.416	2195.0814	78.8162	109795.1179	345652.2853	4887910.0326	1987.62	0.6547	552.472	0.0072585	555.1734	0.27772	1125.88	0.20883	1082.817	648509	709.2953	0.20683	920.1414	-0.088	31805300	3.3421	437.822	149.926	145.4731	315.116	302.732	181507	221.9511	0.70782	278.6359	8631090
020	2018-04-24t0804	1524575438	adult	136.0016	89.9957	-147.4163	1167.9797	81.6945	77730.4186	244903.2095	4398297.8677	1914.72	0.61971	487.758	-1.2447	470.6053	-1.3343	1169.91	0.58297	1105.6472	473813	678.3719	-0.3117	982.2497	0.5197	19749800	-0.6692	468.056	135.818	126.5773	333.153	322.7062	134927	218.9661	0.4173	293.8136	5499390
020	2018-04-24t1204	1524589864.32	adult	140.0089	94.003	-143.409	1693.0352	91.543	67782.3338	219429.8577	2466285.3389	1064.38	-1.0778	516.496	-0.64341	533.6408	-0.083808	779.944	-1.5218	758.8928	280000	665.05	-0.52654	716.8409	-1.5472	18516900	-1.0479	436.105	143.408	144.4846	271.313	257.6069	97401.2	195.995	-0.74687	227.9606	5141330
020	2018-04-24t1604	1524604246.89	adult	144.004	97.9981	-139.4138	1238.4193	76.1549	76915.9417	242233.879	4085842.8651	1542.82	0.039889	568.827	0.44259	563.2192	0.52536	1044.7	0.14658	1010.9735	419971	747.0779	0.90283	927.9603	0.35663	22824200	0.34652	476.463	156.056	148.9597	347.84	338.1223	139832	233.9638	0.78984	309.335	6261760
020	2018-04-24t2004	1524618639.65	adult	148.002	101.9961	-135.4158	743.9255	95.5888	47165.5005	150335.829	2534469.1522	1463.54	-0.041175	555.963	0.21926	538.7501	0.072572	1115.6	0.75678	1081.0314	275553	723.2042	0.50573	971.5014	0.91952	13684500	-2.5087	370.756	146.99	141.7038	295.851	291.8375	73075.1	204.4604	-0.60937	268.0378	3618000
020	2018-04-25t0004	1524633038.8	adult	152.0018	105.9959	-131.4161	1173.1396	83.0127	76541.3232	241085.496	4250916.8631	1367.83	-0.17809	505.158	-0.78151	499.333	-0.68092	937.172	-0.29808	909.6262	374869	649.1118	-0.75298	826.6245	-0.34533	20159800	-0.46685	461.083	146.404	139.3056	349.525	342.3751	139810	224.06	0.09452	314.9328	5842700
020	2018-04-25t0428	1524648870.58	adult	156.3995	110.3936	-127.0183	1156.8912	80.818	77004.5063	242684.8316	4311869.6797	1298.73	-0.27187	546.865	0.10901	532.5606	0.015475	990.697	0.21619	971.5451	398260	714.0639	0.37719	905.0124	0.5555	21954400	0.091921	497.453	156.28	146.6235	377.722	368.5122	151844	243.6519	0.74778	337.7397	6274000
020	2018-04-25t0804	1524661839.38	adult	160.0019	113.996	-123.4159	1183.3408	76.2089	69899.2688	220286.1036	3464090.1912	1578.15	0.48831	563.344	0.47388	549.58	0.38331	1140.96	1.4649	1097.0425	417593	770.9585	1.3294	1015.1051	1.7765	20567100	-0.30238	622.324	165.378	151.6572	419.074	401.9345	153381	277.5305	1.9456	368.6971	6037800
020	2018-04-25t1204	1524676247.18	adult	164.0041	117.9982	-119.4137	1951.3728	86.1221	98744.1336	311342.5336	4490048.7249	1238.02	-0.35899	518.31	-0.37961	523.7435	-0.079172	889.542	-0.44922	872.2872	460783	680.6185	-0.1241	810.1043	-0.3435	26835000	1.4758	489.264	153.031	147.3605	362.883	352.9391	187974	226.5242	-0.1834	316.1918	7923020
020	2018-04-25t1623	1524691742.71	adult	168.3084	122.3025	-115.1094	1263.7137	82.485	83108.0571	261768.4338	4626354.3493	1601.84	0.59322	594.794	1.14	577.6336	0.98523	1106.13	1.1989	1067.3258	480058	781.8734	1.4725	991.2449	1.4636	25760500	1.1502	527.421	166.628	156.889	391.571	379.8761	169942	254.0517	0.67454	348.2644	7216660
020	2018-04-27t1256	1524852120.18	adult	212.8577	166.8518	-70.5601	1321.4347	81.2077	83302.9586	262180.0765	4533484.4321	1526.78	0.67457	575.068	1.12	556.8849	0.95175	1034.51	1.1809	985.8809	450011	755.9834	1.2634	923.6289	1.1867	24994200	1.0369	682.954	183.357	167.2515	477.541	463.9273	207730	314.9053	0.96424	427.0816	7969240
020	2018-04-27t1942	1524876505.11	adult	219.6313	173.6254	-63.7865	1333.716	82.4411	88404.9278	278467.805	4968137.4359	1061.78	-0.42686	504.806	-0.16848	496.9259	-0.12518	854.298	-0.26507	839.0271	393831	656.3651	-0.14957	783.6931	-0.18517	23250800	0.69454	754.548	174.526	159.9989	471.191	453.7585	217219	305.2727	0.51775	411.7993	8038480
020	2018-04-27t2141	1524883634.33	adult	221.6116	175.6058	-61.8062	1594.0287	81.6519	96050.6162	302321.2245	5053277.8546	1191.38	-0.09866	523.495	0.20504	511.1059	0.15823	906.866	0.19878	892.0685	455247	676.9513	0.15846	834.012	0.34456	26262200	1.3603	662.254	177.731	164.2476	483.687	469.9912	242811	298.7021	0.29819	426.5847	8916240
020	2018-04-28t0004	1524892232.22	adult	224	177.9941	-59.4179	1280.2675	84.1612	85333.2453	268743.8575	4800719.1259	1345.88	0.29178	508.505	-0.062476	491.6792	-0.18976	964.624	0.71381	948.985	429258	691.2861	0.37722	875.0319	0.78356	22606100	0.58401	778.832	173.048	154.6738	510.459	498.9438	227154	311.199	0.55215	451.4782	7693000
020	2018-04-28t0404	1524906634.61	adult	228.0006	181.9947	-55.4172	1323.8369	81.9406	86294.7345	271662.077	4828944.5493	1229.61	0.031978	541.232	0.59747	524.5473	0.46383	952.53	0.6506	933.8766	428639	714.4688	0.7294	877.8963	0.84602	24343500	0.9832	696.288	180.028	163.4404	494.228	478.0136	222403	312.5814	0.48271	433.3542	8097320
020	2018-04-28t0804	1524921034.76	adult	232.0007	185.9948	-51.4172	2163.4691	93.2008	112856.6656	358715.7649	5379176.9231	1260.07	0.12945	485.238	-0.44466	483.9249	-0.27384	926.758	0.46806	902.1691	548641	670.6143	0.12119	830.6687	0.39354	28708100	1.9352	759.592	169.867	156.1781	523.117	508.4528	309685	307.256	0.253	458.3144	10049800
020	2018-04-28t1204	1524935435.66	adult	236.0009	189.995	-47.4169	1728.3739	81.218	77796.3714	245704.5842	3135872.9795	1072.51	-0.30499	481.008	-0.49446	491.9933	-0.089252	877.263	0.076933	862.9519	359678	663.5641	0.041308	813.7512	0.25126	19692400	0.05281	652.907	169.53	160.0417	497.21	486.0235	203856	288.7861	-0.28224	439.0441	6940570
020	2018-04-28t1604	1524949834.47	adult	240.0006	193.9947	-43.4173	1281.1196	82.0218	86177.2423	271498.9963	4883426.4192	1267.11	0.19287	576.905	1.3883	567.5359	1.3815	972.232	0.94331	943.2567	436532	763.2206	1.4751	899.7522	1.1732	25893200	1.3857	847.512	198.009	178.6071	559.687	540.1845	251300	355.5811	1.1977	494.8009	8887250
020	2018-04-28t2004	1524964237.34	adult	244.0014	197.9955	-39.4165	2460.2556	82.8383	116281.1995	366375.7723	5139446.1609	1053.22	-0.30728	449.957	-1.0325	450.1393	-0.82528	785.241	-0.65864	770.5173	480568	592.1537	-0.92671	711.6243	-0.74521	27499100	1.7462	735.943	160.156	150.496	490.569	470.9886	300228	250.3925	-1.3343	414.3761	9787950
020	2018-04-29t0004	1524978634.39	adult	248.0006	201.9947	-35.4173	1325.7991	80.5205	85200.2411	268239.2851	4685694.5269	1155.3	-0.035246	535.035	0.64909	537.7375	0.882	937.808	0.72249	919.944	417325	749.8586	1.3179	869.5309	0.92861	23788200	1.0008	863.449	185.93	167.1429	530.43	507.6838	236042	344.0318	0.72314	461.4963	8266650
020	2018-04-29t0404	1524993034.97	adult	252.0007	205.9948	-31.4171	1136.4945	84.5786	75005.0707	236376.4039	4230900.2409	1131.05	-0.072285	543.539	0.84977	538.8492	0.93784	958.651	0.94812	947.7023	374833	776.6177	1.7098	909.2579	1.3786	21248600	0.50541	697.276	204.797	176.4726	570.143	563.0583	222926	404.6942	1.9797	529.4024	8006120
020	2018-04-29t0804	1525007434.27	adult	256.0005	209.9946	-27.4173	1128.865	85.7486	75870.3283	239111.0069	4316652.232	1139.03	-0.030638	533.956	0.69846	525.8181	0.72162	949.417	0.90713	938.6232	375969	774.4721	1.6948	903.0602	1.35	21107800	0.50871	763.163	205.797	176.008	582.405	568.3513	230633	410.3876	1.9896	532.744	8135340
020	2018-04-29t1204	1525021835.81	adult	260.0009	213.9951	-23.4169	1191.1127	83.4092	78790.6082	248251.4545	4425461.0848	1125.31	-0.042198	531.368	0.68342	523.1287	0.70403	934.309	0.81263	921.7431	384001	762.1586	1.5383	884.0801	1.1866	21816400	0.68693	764.167	204.457	174.2807	590.723	578.9434	242787	405.6354	1.7735	537.6919	8394380
020	2018-04-29t1604	1525036234.57	adult	264.0006	217.9947	-19.4172	1167.1969	81.8026	76913.658	242326.187	4292961.476	1107.22	-0.064552	516.201	0.42075	504.4002	0.37534	915.048	0.67933	898.0737	366934	740.8978	1.2584	854.6506	0.91132	20691900	0.49011	786.042	201.578	173.3508	572.348	554.9901	229512	386.9643	1.2672	509.9891	8080270
020	2018-04-29t2004	1525050635.19	adult	268.0008	221.9949	-15.4171	1209.683	81.8824	76959.2197	242379.6988	4199712.2895	1248.75	0.30271	515.542	0.44294	503.1693	0.385	938.657	0.93342	904.2816	377340	732.7456	1.1622	856.1818	0.96279	20697500	0.52548	837.239	201.59	172.3652	545.936	529.9857	219466	392.2892	1.2803	490.7293	8093220
020	2018-04-30t0004	1525065035.31	adult	272.0008	225.9949	-11.417	1146.7823	81.6441	74933.3484	236054.2246	4168994.7852	1251.11	0.33004	514.196	0.45182	504.4204	0.44331	941.886	1.0038	907.163	368277	733.0068	1.183	857.4973	1.0124	20086000	0.43596	898.354	205.338	175.8312	592.786	576.8445	231779	401.4075	1.372	532.8506	8021100
020	2018-04-30t0404	1525079435.67	adult	276.0009	229.995	-7.4169	1134.4086	80.9378	75808.5661	239346.1131	4289868.5391	1107.71	0.0014342	517.401	0.55171	505.6973	0.50271	889.419	0.56449	875.3062	351320	730.8187	1.17	840.014	0.86102	20429600	0.54105	758.925	206.999	180.8858	547.536	533.1935	216277	394.4417	1.1327	499.3446	8173350
020	2018-04-30t0804	1525093836.23	adult	280.0011	233.9952	-3.4168	1143.7801	81.3121	75754.8555	238955.0773	4242208.8882	1124.67	0.064343	530.213	0.84527	518.7406	0.79456	911.895	0.81012	898.5727	360199	744.7655	1.3794	856.4643	1.0735	20929600	0.67783	775.065	212.908	184.1429	570.161	555.1165	225213	404.6451	1.2467	518.9843	8404340
020	2018-04-30t0929	1525098938.97	adult	281.4185	235.4126	-1.9993	1136.6564	81.7519	76229.2545	240779.5344	4317018.6222	1165.01	0.17063	535.301	0.96104	520.9256	0.85053	920.789	0.90612	900.6743	366474	760.3385	1.5997	867.2245	1.2024	21269100	0.75908	744.514	214.431	184.6261	569.44	558.1004	226637	403.5764	1.1924	516.85	8519990
020	2018-04-30t1329	1525113334.2	dead	285.4172	239.4113	1.9993	1128.351	82.9397	75234.027	237244.2036	4259159.8987	1592.76	1.2404	593.989	2.1847	575.002	1.9592	1021.79	1.8795	1002.9555	401563	854.122	2.9035	960.2923	2.2469	23287300	1.2019	803.852	218.716	193.1564	539.756	526.55	212124	386.4869	0.76278	495.0512	8574760
021	2018-04-18t1604	1524085845.19	larva	0	-50.0047	-315.4187	237.5551	46.8945	4565.4291	15136.584	90397.428	337.123	1.214	0.25893	-0.62813	0	-0.63417	337.1233	-0.79414	337.1233	337.1233	0	-0.61817	0	-0.29854	337.123	0.72429	64.6538	0.049657	0	64.6538	64.6538	64.6538	0	-0.58525	0	64.6538
021	2018-04-18t2004	1524100237.92	larva	3.998	-46.0067	-311.4207	168.1236	31.0895	3478.7311	11082.1413	66623.9203	0	-0.5253	0	-0.85662	0	-0.844					0	-0.83455	0	-0.66382	0	0.18225	0	0	0				0	-0.76894	0	0
021	2018-04-19t0004	1524114637.79	larva	7.9979	-42.0068	-307.4207	168.1261	30.2144	3430.742	10920.0538	64710.9101	0	-0.84059	0	-1.0938	0	-1.0635					0	-1.0472	0	-0.97337	0	-0.35253	0	0	0				0	-0.96452	0	0
021	2018-04-19t0404	1524129038.89	larva	11.9983	-38.0065	-303.4204	221.856	21.0164	3518.086	11098.3351	49316.7361	577.944	-0.4402	431.248	0.69852	429.4678	0.77516	534.9762	-1.0211	531.1732	10699.5234	492.9399	0.24122	521.8273	-0.24045	842227	-0.57018	185.31	100.683	100.5803	157.5656	153.7026	3151.312	130.839	0.86442	146.9619	196633
021	2018-04-19t0804	1524143438.12	larva	15.998	-34.0067	-299.4206	334.3626	40.7605	9994.2105	31613.4981	264993.2075	752.64	-0.53265	423.106	0.48106	419.3367	0.56908	572.207	-1.1189	550.8888	30899.1797	494.3795	0.057558	531.9357	-0.51036	2257690	-0.57612	157.61	88.1141	87.6632	130.6301	128.7566	7054.0254	112.8912	0.45018	123.6918	470177
021	2018-04-19t1204	1524157864.87	larva	20.0055	-29.9992	-295.4132	444.9473	52.7297	15171.2863	48317.5147	458692.3154	1916.98	0.26756	485.215	0.6131	438.0961	0.50191	1605.007	-0.017905	1579.5718	130005.5625	845.5057	0.97087	1423.4712	0.80418	3905980	-0.4987	214.52	90.6536	89.9706	136.3623	134.1414	11045.3428	116.2022	0.36271	128.7419	729762
021	2018-04-19t1628	1524173690.72	larva	24.4015	-25.6032	-291.0171	438.6927	30.0152	9643.9317	30403.9179	181480.1918	793.223	-0.94019	583.281	0.94204	586.1342	1.1346	732.5825	-1.2067	726.8151	38826.875	676.9967	0.25135	711.9951	-0.72107	3048230	-1.3496	196.758	124.251	124.0698	177.6946	175.9532	9417.8135	156.2226	0.93582	171.1546	649336
021	2018-04-19t2004	1524186637.17	larva	27.9978	-22.0069	-287.4209	497.1239	42.4386	17394.3939	54892.9013	518803.4235	2026.44	-0.14002	627.379	1.038	623.8734	1.2256	1035.201	-0.95375	937.6657	96273.7031	694.7083	0.15039	739.5855	-0.87891	5795720	-0.828	286.492	137.598	137.2435	189.7294	187.2757	17644.8301	168.4064	1.0681	182.1207	1271130
021	2018-04-20t0004	1524201047.65	larva	32.0007	-18.004	-283.418	786.9374	48.3408	31450.8458	99199.4573	1059991.722	3315	0.60539	533.971	0.30095	453.342	0.02556	2446.123	0.65136	2362.8557	408502.5625	1202.5752	1.6566	2119.0389	1.1525	8871390	-0.25325	180.568	93.2032	92.4965	141.8021	139.6447	23680.9473	121.1333	-0.06426	134.8059	1548480
021	2018-04-20t0412	1524215899.87	larva	36.1263	-13.8784	-279.2924	691.679	46.1021	27410.9867	86442.6148	901320.6962	2206.8	-0.40646	606.365	0.5318	602.0647	0.77673	961.5574	-1.2886	776.3757	139425.8281	689.4474	-0.24178	733.9775	-1.3166	8778350	-0.78018	218.334	134.884	134.158	189.999	187.3589	27549.8594	167.3833	0.79611	181.8453	1952710
021	2018-04-20t0804	1524229855.28	larva	40.0028	-10.0019	-275.4159	864.0365	53.3805	40284.1132	126974.1059	1560872.2354	4496.65	0.97006	629.665	0.49115	528.9787	0.080236	3502.5984	1.7844	3468.7001	742550.875	1356.1394	1.898	2945.1101	1.9507	13336900	0.2778	295.359	123.322	122.5691	178.8989	176.4891	37926.5664	156.0547	0.35803	170.1978	2612090
021	2018-04-20t1204	1524244270.63	larva	44.0071	-5.9976	-271.4116	994.6817	61.9363	49576.4011	156105.7287	2110816.344	2966.89	-0.16169	506.668	-0.54867	431.5638	-0.82712	2429.5569	0.34629	2402.0002	634114.375	1083.6204	0.93504	2162.1139	0.63571	13176900	-0.23561	192.963	99.1399	98.2185	150.745	148.4431	39344.4453	129.0238	-0.57552	142.8195	2578330
021	2018-04-20t1604	1524258663.9	larva	48.0052	-1.9995	-267.4135	1054.8352	68.4697	60232.0047	189885.5412	2879158.3483	3602.16	0.20115	559.221	-0.23722	515.1782	-0.25129	2555.1873	0.4598	2459.4478	804884	801.398	-0.12891	2157.5758	0.58623	17609300	0.7757	307.65	116.879	116.0469	181.1698	178.2265	57068.4883	157.2099	0.21307	173.1533	3680400
021	2018-04-20t2004	1524273060.33	adult	52.0042	1.9995	-263.4145	1094.2953	82.2567	68263.3811	215116.9514	3600807.2595	4955.94	1.0969	500.292	-0.875	448.8044	-1.0043	2942.5308	0.95515	2779.0232	1050483.5	618.4651	-0.88986	2194.389	0.65662	17824900	0.44194	245.502	102.145	100.6704	161.0777	158.0055	57504.7266	136.3378	-0.68578	152.3462	3639330
021	2018-04-21t0004	1524287449.69	adult	56.0012	5.9965	-259.4174	1147.8316	71.6859	67997.9514	214247.441	3356947.1208	2741.7	-0.42451	561.876	-0.30745	524.5942	-0.2736	2061.6169	-0.261	1997.9667	733935.625	691.5707	-0.57805	1763.5893	-0.045811	19951700	0.75858	319.126	123.544	122.5838	189.6888	186.5834	67529.2031	162.6498	0.34286	180.3341	4386930
021	2018-04-21t0404	1524301849.76	adult	60.0013	9.9966	-255.4174	1320.6447	79.026	78271.1085	246945.8478	4079609.2004	1930.46	-0.9958	488.734	-1.2033	459.2523	-1.1352	1583.5194	-0.902	1564.1185	647659.4375	647.5081	-0.79058	1366.181	-0.73536	19986300	0.45438	323.882	107.652	105.8703	180.6813	175.6578	73898.6406	145.1395	-0.59267	166.0836	4402320
021	2018-04-21t0804	1524316252.89	adult	64.0021	13.9974	-251.4165	1124.32	71.4928	69173.1675	217993.0968	3522399.7411	2149.5	-0.81579	566.974	-0.25156	540.4629	-0.11853	1691.7313	-0.67461	1668.4071	610715	695.9149	-0.50552	1473.2891	-0.46483	20464400	0.33876	306.278	128.445	127.18	208.1843	205.1986	75154.5234	173.4828	0.84203	195.6446	4636110
021	2018-04-21t1228	1524332067.57	adult	68.3951	18.3904	-247.0236	1099.971	76.3329	69939.434	220431.418	3734779.9483	3047.12	-0.029966	577.067	-0.08222	546.4026	-0.040821	2000.5018	0.0062	1921.0553	730183.1875	694.2191	-0.46975	1602.4125	-0.04128	21034700	0.28128	414.533	129.576	128.6607	190.0076	186.8834	69352.7656	164.1605	0.21182	180.299	4723180
021	2018-04-21t1604	1524345051.38	adult	72.0017	21.997	-243.4169	1341.9025	97.8877	91477.0259	288744.3578	5175816.1762	2013	-0.84721	456.937	-1.8913	428.7191	-1.8708	1495.3436	-0.85125	1464.3965	713278.9375	593.7781	-1.2738	1263.9518	-0.7758	21773100	0.35873	372.227	107.065	101.8329	293.1539	292.5161	139834.4219	154.042	-0.52726	245.513	5101660
021	2018-04-21t2004	1524359450.82	adult	76.0016	25.9969	-239.4171	1213.7156	80.9921	80688.4094	254198.2454	4485233.745	1872.69	-0.92999	473.154	-1.6755	451.0491	-1.5807	1391.2542	-0.98301	1358.1771	585718	583.9067	-1.4834	1209.8196	-0.83263	19890900	-0.36227	249.477	111.243	109.5366	180.5992	176.9123	76032.2812	149.0482	-0.98988	168.4723	4676540
021	2018-04-22t0012	1524374307.47	adult	80.1284	30.1237	-235.2902	1222.8499	80.2925	79051.715	249197.471	4280582.5936	2073.77	-0.65632	592.895	0.29034	575.3677	0.41637	1461.2841	-0.67535	1419.4863	603510.3125	711.6032	-0.10636	1220.7786	-0.66145	24444500	0.97259	391.877	137.988	136.6194	259.9282	253.722	107350.3438	184.3384	1.0251	230.2009	5689110
021	2018-04-22t0404	1524388250.26	adult	84.0014	33.9967	-231.4172	1111.5355	79.8738	75257.3247	237311.1578	4253969.6313	3087.77	0.61219	583.214	0.16351	559.1155	0.14818	1703.5421	0.15845	1582.9696	667788.5	694.1694	-0.26289	1390.3739	0.17022	22859100	0.40516	324.673	141.11	139.804	215.4124	210.3166	84441.6562	180.6603	0.62513	201.1404	5530800
021	2018-04-22t0804	1524402652.21	adult	88.0019	37.9972	-227.4167	1145.3989	78.2408	74589.9582	235197.8914	4031904.9271	2143.56	-0.39176	573.283	0.025236	550.2415	-0.0016604	1559.0171	-0.06174	1514.7725	606457.625	689.6501	-0.28761	1311.8551	0.084426	22290900	0.17292	262.869	140.465	138.4374	217.5583	214.3721	84630.1719	182.6861	0.56357	204.981	5461700
021	2018-04-22t1204	1524417047.84	adult	92.0007	41.996	-223.4179	1179.1122	92.7087	85346.3548	269215.3516	5199847.9068	1991.69	-0.48721	496.322	-1.2944	476.8486	-1.2687	1386.2712	-0.41529	1347.1033	615504.4375	632.2795	-1.1011	1166.228	-0.34708	22031200	0.053266	437.968	119.617	118.3341	220.3404	198.3728	97831.1406	162.7703	-0.81408	184.6597	5309700
021	2018-04-22t1604	1524431450.19	adult	96.0014	45.9967	-219.4173	1193.6026	78.8442	77680.5374	245063.8612	4231090.2696	2361.1	0.1189	498.943	-1.239	474.8645	-1.3169	1385.108	-0.25221	1338.8834	560968.75	646.2254	-0.91251	1152.0191	-0.21891	20201200	-0.58701	323.042	129.276	126.0454	242.0979	235.9315	98049.6641	178.3687	-0.062267	212.9444	5234120
021	2018-04-22t2004	1524445850.06	adult	100.0014	49.9967	-215.4173	1292.9375	77.9363	82020.994	258557.3369	4329092.56	2472.31	0.40354	563.54	-0.056945	554.4009	0.089097	1408.2386	0.0017763	1334.5259	602726.125	734.8304	0.48568	1141.3512	-0.073658	24103200	0.73148	504.269	146.353	141.1466	315.0025	305.6882	134821.0625	221.1762	2.219	284.8601	6259650
021	2018-04-23t0004	1524460250.32	adult	104.0014	53.9967	-211.4172	973.8061	84.8284	71591.0246	226774.952	4340964.8792	1099.07	-1.5163	466.402	-1.809	459.8867	-1.6008	894.3257	-1.652	883.2559	333583.5	572.345	-2.1358	777.9615	-1.8125	17365600	-1.5903	487.12	131.168	129.0042	226.8125	219.3381	84601.0469	177.5728	-0.44484	206.4709	4883780
021	2018-04-23t0404	1524474651.3	adult	108.0017	57.997	-207.417	1066.2804	77.4429	68839.6381	217245.4219	3652281.7132	1626.59	-0.6356	575.402	0.23285	560.2371	0.22822	1231.92	-0.2803	1209.6316	442259.3125	744.8952	0.7148	1062.7927	-0.10383	20656900	-0.45209	613.947	158.494	150.9655	351.2835	329.9756	126110.7656	231.6359	2.353	300.1136	5689920
021	2018-04-23t0828	1524490488.53	adult	112.4009	62.3962	-203.0177	1100.4012	100.8463	82427.7883	260361.4204	5192472.611	1416.88	-0.8746	464.136	-1.8266	453.4195	-1.7245	952.9477	-1.1941	919.667	408814.5625	603.0236	-1.6548	796.0597	-1.4681	19886800	-0.71379	465.571	134.675	126.2008	323.3546	313.0136	138719.125	207.7937	0.84701	282.6551	5770410
021	2018-04-23t1204	1524503460	adult	116.0041	65.9994	-199.4145	1102.7049	80.2158	74542.3826	235281.0169	4162342.2053	1703.01	-0.31373	535.471	-0.44922	526.2509	-0.36064	1180.8765	-0.1538	1157.7523	459360.9375	717.4414	0.29552	978.0026	-0.24594	20783800	-0.39353	463.259	148.882	142.5939	333.8097	327.0337	129851.9531	223.957	1.5283	301.6161	5778710
021	2018-04-23t1604	1524517864.93	adult	120.0055	70.0008	-195.4132	1194.4424	87.5745	80922.1096	255257.0479	4605402.2862	1200.61	-1.1024	507.08	-0.96479	490.6058	-1.0143	928.8538	-1.094	911.5169	391976.2812	681.5507	-0.30436	848.827	-0.92189	21370900	-0.17975	631.643	142.435	131.7272	361.6918	352.798	152633.9375	236.6885	1.9806	326.039	6002930
021	2018-04-23t2012	1524532720.45	adult	124.132	74.1273	-191.2866	1140.1489	95.833	80355.6339	254023.248	4669314.6545	1261.61	-0.92059	537.388	-0.34912	540.0774	-0.060079	999.598	-0.66398	981.8487	418831.5625	740.549	0.72176	892.2542	-0.50419	22474100	0.21095	627.353	149.198	139.2805	438.4245	430.6689	183699.875	241.7283	2.0192	385.9935	6239610
021	2018-04-24t0004	1524546654.99	adult	128.0027	77.998	-187.4159	1195.0773	82.1554	83941.8741	265058.2872	4819346.8394	1660.38	-0.085637	511.877	-0.82092	508.5081	-0.64341	1084.3866	-0.1268	1024.1678	473876.9688	708.9696	0.18835	922.2214	-0.17923	22364900	0.1791	457.255	148.242	140.3153	347.7889	339.625	151983.75	237.0134	1.5958	317.3166	6476980
021	2018-04-24t0404	1524561052.64	adult	132.0021	81.9974	-183.4166	1265.6018	78.0485	82336.0334	259339.6339	4510434.5689	1265.58	-0.78452	524.061	-0.55341	512.9443	-0.53633	961.2429	-0.6566	939.5982	413334.4375	694.5866	-0.046683	877.8821	-0.40824	22488500	0.22612	523.496	141.381	135.1925	349.3774	336.7127	150232.2812	221.5559	0.68936	306.7747	6066930
021	2018-04-24t0804	1524575451.58	adult	136.0018	85.9971	-179.4169	1317.6822	95.5967	87975.8267	278344.5502	4916882.0652	1232.06	-0.78706	562.286	0.23688	543.5134	0.080639	1010.8214	-0.29368	990.4506	463967	755.8126	1.0232	940.5026	0.18823	25779100	1.3126	541.791	167.649	153.1176	423.0217	417.2588	194166.9688	294.2434	3.8429	392.8165	7686220
021	2018-04-24t1204	1524589878.47	adult	140.0092	90.0045	-175.4094	1171.9525	80.665	77837.5679	245261.2308	4357629.5229	1193.15	-0.80284	570.016	0.42844	553.8351	0.31072	1009.8447	-0.18813	990.5268	409996.9375	768.7847	1.2621	939.551	0.31356	23116400	0.43849	551.511	161.893	150.7637	396.2634	386.568	160882.9375	269.1368	2.5038	356.0569	6565400
021	2018-04-24t1604	1524604260.5	adult	144.0043	93.9996	-171.4144	1174.2204	78.2722	77658.5029	244838.8773	4238728.8498	1743.49	0.48514	557.182	0.20768	540.5423	0.079421	1121.8237	0.61988	1078.7543	454338.625	775.4937	1.3929	1003.0584	1.02	22551400	0.25982	549.009	156.47	146.7114	396.75	385.3228	160683.7656	244.5663	1.2506	353.5802	6332970
021	2018-04-24t2004	1524618653.15	adult	148.0022	97.9975	-167.4164	1272.9278	88.7447	86472.7783	272676.0005	4892905.7594	1394.98	-0.19963	499.748	-0.92287	483.4115	-1.0226	1021.851	0.14446	991.498	460854.8125	705.7323	0.20448	920.9816	0.44522	22503200	0.2483	638.06	145.038	134.9016	398.9536	385.2044	179928.0469	236.664	0.76063	344.8747	6530920
021	2018-04-25t0004	1524633052.32	adult	152.002	101.9973	-163.4167	767.9235	112.2826	52691.0866	168575.5493	3258064.9322	1407.63	-0.082363	559.955	0.3366	545.3423	0.23319	1025.2062	0.31611	981.5061	281931.6875	706.7735	0.23708	883.521	0.2207	15370200	-1.9358	510.887	170.288	161.7381	362.6465	352.3544	99727.7969	250.369	1.1887	314.4674	4674230
021	2018-04-25t0428	1524648884.3	adult	156.3998	106.3951	-159.0189	1198.9429	75.4302	77026.5691	242692.2187	4126355.1727	1171.07	-0.59077	549.767	0.168	540.4361	0.17149	966.4188	0.03538	958.1846	388500.375	732.1991	0.6836	898.2061	0.48481	22078700	0.12902	594.344	161.776	151.5073	416.7856	404.8441	167547.8281	253.084	1.1286	366.4428	6496940
021	2018-04-25t0804	1524661852.95	adult	160.0022	109.9975	-155.4165	1210.8144	80.6827	79272.2771	249790.755	4316900.1401	1896.25	1.3029	549.067	0.18694	533.9783	0.077109	1167.1042	1.6669	1137.1208	483181.1562	765.2145	1.2346	1027.4873	1.9068	22688000	0.31359	801.713	166.006	153.2914	495.2068	475.2898	205015.5938	269.9641	1.6486	414.4105	6859550
021	2018-04-25t1204	1524676260.73	adult	164.0043	113.9996	-151.4143	1189.0155	74.8701	77827.9595	245259.8377	4233393.0222	1353.15	-0.060438	561.446	0.46641	546.5565	0.35953	1037.8925	0.68612	1015.203	421384.3125	738.9298	0.80106	942.6517	1.0189	22767800	0.34171	708.303	169.778	157.9735	492.9752	479.8221	200147.9219	259.7638	1.0726	410.9026	6884830
021	2018-04-25t1623	1524691756.25	adult	168.3086	118.3039	-147.11	1187.6397	77.2455	77252.0465	243466.6526	4181852.4529	1371.29	-0.006675	529.921	-0.10678	511.4714	-0.26602	1105.4221	1.1935	1085.7361	445485.125	736.7529	0.77931	994.7026	1.4977	21344700	-0.027791	781.388	165.11	150.8015	543.7839	525.1093	219144.8906	271.421	1.3082	448.5176	6650450
021	2018-04-27t1256	1524852133.48	adult	212.8579	162.8532	-102.5608	1195.0323	84.0354	84567.4817	266854.4069	4919078.6084	1108.85	-0.35577	500.489	-0.30553	485.4471	-0.39526	886.3984	-0.057838	870.1154	390901.7188	658.4274	-0.15759	809.1881	0.021721	22032000	0.38061	787.486	180.996	165.105	534.9455	514.2361	235910.9531	297.8277	0.50936	463.9172	7967630
021	2018-04-27t1942	1524876518.37	adult	219.6314	169.6267	-95.7872	1289.0794	80.6704	85815.4484	270272.4871	4788660.1387	1247.64	0.026823	463.439	-0.95957	447.6132	-1.0558	926.418	0.34579	911.5946	415035.25	632.1223	-0.5001	826.8903	0.25597	20727300	0.14495	848.705	167.032	150.4583	561.0085	538.9503	251331.8281	282.0806	-0.077594	453.2466	7470500
021	2018-04-27t2141	1524883647.65	adult	221.6118	171.6071	-93.8069	1254.5148	80.7887	87094.5442	274393.9485	5078348.5502	1208.33	-0.057338	458.351	-1.0413	440.8514	-1.1683	955.1497	0.60905	940.6097	433637.9375	629.8528	-0.52118	853.6804	0.54562	20784900	0.17284	815.348	169.381	150.7389	580.5236	566.494	263557.6875	292.5777	0.1425	480.4561	7680930
021	2018-04-28t0004	1524892245.38	adult	224.0001	173.9954	-91.4186	1301.2079	81.9511	85941.9715	270719.7689	4868909.9394	1365.99	0.34077	500.877	-0.20852	483.1906	-0.35017	978.9306	0.83584	957.7832	438560.9062	672.3304	0.10434	889.125	0.92782	22426800	0.54534	906.263	181.321	163.1296	603.9692	585.8954	270578.2188	309.707	0.51466	512.5444	8118660
021	2018-04-28t0404	1524906648	adult	228.0008	177.9961	-87.4179	1335.6525	82.3998	91091.6119	286889.1952	5187620.6925	1309.61	0.22679	481.697	-0.54419	466.3622	-0.63747	925.48	0.41845	907.0941	439603.0312	646.6901	-0.24254	834.8318	0.40416	22845000	0.66262	1068.75	176.724	158.2895	583.77	565.7385	277290.75	305.7587	0.31437	474.9436	8381300
021	2018-04-28t0804	1524921048.06	adult	232.0008	181.9961	-83.4179	1319.3983	82.6499	92600.2477	291794.0694	5375047.6096	1289.71	0.20168	477.707	-0.58935	463.1861	-0.66713	921.5295	0.42291	902.3253	444177.25	635.1951	-0.38479	825.7599	0.34305	23024000	0.72807	892.611	174.3	157.062	578.1249	558.4406	278656.1875	299.0586	0.054306	478.1125	8400760
021	2018-04-28t1204	1524935448.98	adult	236.0011	185.9964	-79.4176	1319.514	83.1404	91109.4205	287049.6376	5237300.9868	1187.17	-0.025228	466.582	-0.77225	451.1253	-0.86597	928.1273	0.51878	912.038	440860.4688	625.4418	-0.50126	826.1151	0.37882	22130000	0.5671	907.24	172.083	153.5093	597.5742	571.7844	283847.75	300.412	-0.0052608	482.0415	8161900
021	2018-04-28t1604	1524949847.78	adult	240.0007	189.996	-75.4179	1240.8704	87.0311	85527.4901	269490.4971	4972646.4115	1290.45	0.24988	453.355	-0.99681	435.4252	-1.1353	937.5593	0.64033	910.7805	418151.4375	621.9919	-0.52759	832.2387	0.47448	20185200	0.18854	930.82	170.298	150.8823	616.0358	588.125	274751.9688	304.652	0.0045253	493.8288	7582350
021	2018-04-28t2004	1524964250.8	adult	244.0016	193.9969	-71.4171	1277.2935	84.7874	86003.1258	270833.6182	4947126.5884	1518.09	0.8294	446.955	-1.0906	428.6423	-1.2359	917.2827	0.50197	897.3299	411859.9375	612.3002	-0.64202	812.9935	0.30733	20024900	0.18713	1063.09	171.508	151.0726	626.8626	606.7598	281461.3125	309.7135	0.032665	504.0386	7684050
021	2018-04-29t0004	1524978647.57	adult	248.0007	197.996	-67.418	1268.3023	85.1611	88008.9313	277303.5675	5094360.9173	1125.75	-0.10753	438.717	-1.2209	423.1879	-1.3118	892.4804	0.32178	879.4049	408756.0312	601.9379	-0.76524	797.8969	0.18223	20090600	0.23327	849.181	168.58	149.2305	605.4028	588.5255	277274.5	302.1839	-0.22572	490.0375	7719960
021	2018-04-29t0404	1524993048.23	adult	252.0008	201.9961	-63.4178	1260.2884	84.9121	83646.812	263458.207	4696635.7908	1307.18	0.35856	484.855	-0.29323	470.796	-0.36926	913.6423	0.54801	889.7472	398348.0625	664.8866	0.14135	831.7742	0.56833	21130500	0.481	867.15	182.165	162.0833	561.6348	538.8199	244872.7812	328.3037	0.27485	475.0915	7938950
021	2018-04-29t0804	1525007447.54	adult	256.0007	205.996	-59.418	1261.5279	84.851	83538.4485	263223.7838	4626837.0885	1177.24	0.062792	431.629	-1.3014	416.3479	-1.3874	828.2096	-0.17623	802.7183	361099.375	600.8774	-0.73443	751.4212	-0.24176	18788400	0.031384	855.43	171.949	151.7451	540.815	520.5427	235795.3438	323.4333	0.07897	466.5495	7484780
[truncated: 4,230 more rows]
