# Supplementary material for: Global, cell non-autonomous gene regulation drives individual lifespan among isogenic C. elegans
Source: eLife. 2021 Feb 1;10:e65026. doi: 10.7554/eLife.65026 (PMC7864635; doi:10.7554/eLife.65026)
Supplement: Source data 1. [file elife-65026-data1.zip › figure_data/Figures 1-3 - base strains/mir-360/mir-360_20180418-spans.tsv]

name	larvaspan	adultspan	lifespan
000	48.0018	183.9973	231.9991
001	46.0021	199.9962	245.9983
002	42.0014	207.9971	249.9985
003	50.0015	116.1515	166.1531
004	46.0027	112.1951	158.1978
005	46.0029	191.9961	237.9989
006	46.0031	241.4123	287.4154
007	50.0021	215.9971	265.9992
008	46.0034	144.578	190.5814
009	54.0009	223.9987	277.9996
010	46.0039	227.9958	273.9997
011	46.0041	203.9956	249.9997
012	46.0043	191.9956	237.9999
013	50.0033	207.9967	258
014	42.0036	219.9966	262.0001
015	50.0036	187.9966	238.0001
016	42.004	235.9966	278.0005
017	46.0053	170.2389	216.2442
018	50.0041	195.9965	246.0006
019	42.0045	187.996	230.0005
020	46.0059	237.4119	283.4178
021	50.0047	265.414	315.4187
022	42.0051	265.4135	307.4186
023	50.0051	203.9959	254.0009
024	50.0052	166.2397	216.245
025	42.0056	148.5781	190.5837
026	46.0072	211.9944	258.0015
027	46.0074	207.9941	254.0015
028	46.0076	219.9942	266.0018
029	54.0039	219.9979	274.0019
030	46.0079	191.994	238.0019
031	50.0066	199.9955	250.0021
032	46.0084	237.4113	283.4196
033	54.0046	241.4144	295.4191
034	46.0088	199.9948	246.0036
035	46.009	227.9937	274.0027
036	56.0044	199.9996	256.004
037	46.0095	112.1945	158.204
039	46.0081	199.9928	246.0009
040	48.006	199.9951	248.0012
041	46.0086	199.9928	246.0014
042	46.0088	237.4091	283.4179
043	50.0056	195.9963	246.0019
044	46.0093	76.0605	122.0699
045	46.0096	195.9922	242.0017
046	46.0098	231.9915	278.0013
048	46.0104	179.9902	226.0006
049	46.0106	241.4077	287.4183
050	48.0083	187.9942	236.0025
051	48.0085	265.4146	313.4231
052	50.0078	199.9947	250.0024
053	50.008	219.9947	270.0027
054	46.0119	227.991	274.0029
055	50.0084	211.9945	262.0029
056	46.0123	219.9908	266.0031
057	216.246		216.246
058	50.0091	187.9937	238.0028
059	46.0131	191.9899	238.003
060	50.0096	203.9935	254.0031
061	42.0133	219.9909	262.0042
062	46.0139	207.9896	254.0034
063	46.0141	191.9896	238.0037
064	46.0143	144.5723	190.5866
065	46.0145	183.9894	230.0039
068	50.0039	237.4106	287.4145
069	52.0017	237.4144	289.4161
070	46.0121	231.9866	277.9987
071	54.0012	183.9964	237.9977
072	46.0126	241.4028	287.4154
073	50.0052	195.9954	246.0006
074	48.0062	191.9946	240.0009
075	50.0056	253.4104	303.4159
076	46.0136	223.9861	269.9997
077	54.0025	253.4169	307.4194
078	52.0036	112.1537	164.1573
079	46.0143	241.4025	287.4168
080	46.0146	211.9848	257.9994
081	50.007	249.4106	299.4177
082	48.0082	183.992	232.0002
083	50.0075	170.6117	220.6192
084	48.0086	140.5751	188.5837
085	50.0079	187.9919	237.9998
086	50.0081	223.9934	274.0015
087	50.0084	241.4101	291.4185
088	46.0164	249.4027	295.4191
089	46.0166	179.9829	225.9995
091	42.0199	178.6004	220.6203
093	50.0098	179.9913	230.0011
095	54.0061	199.9957	254.0018
096	48.0113	140.5745	188.5859
097	48.0116	223.9929	272.0045
098	48.0117	140.5745	188.5862
100	50.0113	227.9931	278.0044
101	46.0194	187.9829	234.0023
103	46.0199	223.9847	270.0046
104	46.0201	207.9834	254.0036
107	52.0095	175.9948	228.0043
113	46.0224	144.5659	190.5883
114	46.0227	170.2247	216.2474
