# Supplementary material for: Global, cell non-autonomous gene regulation drives individual lifespan among isogenic C. elegans
Source: eLife. 2021 Feb 1;10:e65026. doi: 10.7554/eLife.65026 (PMC7864635; doi:10.7554/eLife.65026)
Supplement: Source data 1. [file elife-65026-data1.zip › figure_data/Figures 1-3 - base strains/mir-60/mir-60_20180518-spans.tsv]

name	larvaspan	adultspan	lifespan
000	50.1587	160.0308	210.1895
001	52.1214	116.0137	168.1351
002	48.1214	239.8392	287.9607
003	52.1217	203.8392	255.9609
004	56.1215	152.0313	208.1528
006	46.1595	191.8394	237.9989
007	48.1222	191.8403	239.9625
008	50.1597	203.8397	253.9995
009	52.1226	187.8403	239.9629
010	48.1226	183.8397	231.9622
011	52.1228	207.84	259.9628
012	52.123	168.0606	220.1836
013	50.1602	168.0492	218.2094
014	54.1605	199.8402	254.0007
015	48.1232	191.8412	239.9644
016	52.1236	195.8405	247.9641
017	46.1606	144.0097	190.1703
018	48.1236	199.841	247.9646
019	48.1237	223.8414	271.9651
020	48.1238	199.8411	247.9649
021	56.1239	235.8417	291.9657
022	50.161	187.8407	238.0017
023	46.161	148.0116	194.1726
024	52.1246	164.0498	216.1743
025	52.1247	191.8422	243.9669
026	54.1617	235.842	290.0037
027	52.1249	171.9548	224.0798
028	46.1614	112.0113	158.1727
029	44.1247	183.8415	227.9662
030	52.1253	223.8426	275.9678
031	52.1254	179.8412	231.9665
032	52.1255	195.842	247.9675
033	52.1257	191.843	243.9687
034	60.1269	187.8411	247.968
035	48.1254	191.8431	239.9685
036	52.126	175.8415	227.9675
037	48.1257	199.8428	247.9685
038	52.1262	195.8425	247.9687
039	48.126	160.0338	208.1598
040	64.1286	183.8406	247.9692
041	50.1626	211.8431	262.0057
042	54.1632	171.9561	226.1193
043	48.1264	199.8435	247.9698
044	50.1629	223.8442	274.0071
045	48.1266	172.0637	220.1904
046	48.1268	179.8427	227.9695
047	52.1274	175.8422	227.9696
048	68.1289	191.8416	259.9705
049	50.1634	187.8427	238.0061
050	50.1635	187.8428	238.0062
051	50.1636	172.064	222.2275
052	56.1278	100.0119	156.1397
053	48.1275	191.8443	239.9719
054	52.1282	171.9566	224.0848
055	52.1283	199.8438	251.9721
056	44.1276	235.846	279.9736
057	52.1285	207.8435	259.9721
058	60.1309	187.8415	247.9723
059	52.1287	168.0637	220.1925
060	52.1289	199.8441	251.9729
061	52.129	128.0047	180.1337
062	50.1646	144.013	194.1776
063	48.1288	191.8448	239.9735
064	52.1293	164.0517	216.181
065	52.1294	223.8456	275.975
066	52.1295	255.8494	307.979
067	60.1322	183.8428	243.975
068	44.1289	203.8452	247.9741
069	52.1298	251.848	303.9778
071	48.1296	203.8452	251.9748
072	50.1653	136.0091	186.1744
073	46.165	187.8437	234.0087
074	48.13	199.8452	247.9752
075	64.1339	207.8425	271.9764
076	56.1307	183.8451	239.9758
077	48.1303	199.8454	247.9758
078	46.1655	239.8482	286.0137
079	48.1306	195.8464	243.977
080	52.1313	168.0647	220.1959
081	52.1314	207.8447	259.9761
082	48.131	136.0094	184.1404
083	58.167	251.8514	310.0184
084	48.1312	215.8467	263.9779
086	60.1354	187.8419	247.9773
087	52.1322	191.8462	243.9784
088	52.1322	168.0649	220.1971
089	48.1318	183.8437	231.9755
090	52.1325	168.0649	220.1973
091	52.1325	191.8464	243.9789
092	48.1321	207.8465	255.9786
093	64.1367	179.8426	243.9793
094	64.1368	199.8426	263.9794
095	52.133	191.8467	243.9797
096	52.1332	239.8493	291.9824
097	48.1327	175.9586	224.0913
098	48.1328	175.9586	224.0914
099	48.1329	259.854	307.9869
100	52.1336	128.0052	180.1389
101	64.1379	156.0612	220.1992
102	46.1676	191.8452	238.0128
103	56.1341	167.9581	224.0922
104	50.1684	215.8477	266.0161
105	64.1385	223.8459	287.9845
106	56.1345	207.847	263.9815
107	46.1681	243.8516	290.0198
108	60.1389	199.8417	259.9806
109	52.1347	211.8472	263.9819
110	52.1348	207.8461	259.9808
111	48.1343	172.0663	220.2005
112	50.1692	183.8442	234.0134
113	46.1686	124.0199	170.1885
115	48.1347	195.8482	243.9829
116	56.1357	179.8445	235.9803
117	52.1357	191.8477	243.9833
118	48.1351	191.8478	239.9829
119	48.1353	179.8445	227.9797
120	48.1354	215.8485	263.9839
121	52.1363	168.066	220.2022
122	52.1364	171.9586	224.095
123	56.1367	199.8474	255.9842
124	48.136	191.8483	239.9843
125	64.1417	243.8516	307.9933
