# Supplementary material for: Global, cell non-autonomous gene regulation drives individual lifespan among isogenic C. elegans
Source: eLife. 2021 Feb 1;10:e65026. doi: 10.7554/eLife.65026 (PMC7864635; doi:10.7554/eLife.65026)
Supplement: Source data 1. [file elife-65026-data1.zip › figure_data/Figures 1-3 - base strains/mir-60/mir-60_20180917-spans.tsv]

name	larvaspan	adultspan	lifespan
000	49.9984	172.0323	222.0307
001	51.9988	176.0323	228.0311
002	55.9994	196.0305	252.0299
003	51.9988	180.0326	232.0315
004	47.999	151.9996	199.9987
005	51.9988	176.0326	228.0314
006	55.9984	203.9892	259.9877
007	55.9993	172.0334	228.0328
008	51.9988	188.0337	240.0325
009	51.9994	239.9843	291.9838
011	55.9961	172.0334	228.0295
012	51.9966	196.0004	247.997
013	51.9966	164.0331	216.0297
014	49.9963	188.0013	237.9977
015	51.9966	180.0335	232.03
016	55.9961	184.0348	240.0309
017	55.9961	164.0341	220.0302
019	51.9944	156.0332	208.0276
021	47.9948	200.0006	247.9954
022	51.9944	144.0353	196.0297
023	55.9939	196.0344	252.0283
024	55.9939	203.9628	259.9566
026	59.9915	211.9627	271.9542
027	55.9916	164.0348	220.0263
028	49.9922	168.0335	218.0257
029	51.9922	164.034	216.0263
030	51.9922	192.0343	244.0265
031	55.9915	223.9871	279.9786
032	53.9918	164.0342	218.026
033	51.9923	184.0032	235.9954
034	55.9916	164.0353	220.0269
035	59.9915	156.0352	216.0267
036	51.9923	172.0017	223.9941
037	55.9916	223.976	279.9676
038	63.9922	140.034	204.0262
039	55.9916	168.0026	223.9942
040	71.9929	76	147.9929
041	51.9923	176.0344	228.0267
042	51.9924	168.0349	220.0273
043	51.9924	156.034	208.0264
044	47.9934	196.0021	243.9955
045	51.9924	152.034	204.0263
046	59.9913	203.9579	263.9492
047	55.9915	160.0356	216.0271
048	51.9923	207.922	259.9143
049	53.9919	168.0353	222.0272
050	55.9914	199.9951	255.9865
051	59.9912	203.9537	263.945
052	49.9927	235.9188	285.9115
053	51.9923	192.0353	244.0276
054	47.9931	176.0015	223.9946
055	51.9923	152.0343	204.0266
056	59.9911	195.9922	255.9833
057	47.9933	267.9133	315.9065
058	47.9931	204.0346	252.0277
059	47.9931	231.9433	279.9364
060	51.9922	144.037	196.0292
061	59.9909	192.0367	252.0276
062	57.9909	203.9077	261.8986
063	55.9911	215.9074	271.8985
064	51.9922	192.0355	244.0277
065	63.992	180.0357	244.0277
066	51.9921	160.0021	211.9943
067	63.992	199.9327	263.9247
068	47.9932	104	151.9931
069	55.9909	136.0398	192.0307
070	47.9932	184.035	232.0283
071	59.9907	80.0014	139.9921
072	51.9921	152.0344	204.0265
073	55.9909	148.0356	204.0265
074	55.9909	295.923	351.9139
075	55.9908	180.007	235.9979
076	51.9921	247.9174	299.9095
077	55.9908	184.0391	240.0299
078	55.9908	152.0358	208.0265
079	63.9919	188.0359	252.0278
080	51.992	172.0024	223.9945
081	51.992	164.0355	216.0275
082	51.992	203.9722	255.9643
083	51.992	211.9077	263.8997
084	89.9907	247.9113	337.902
086	51.9897	136.0031	187.9929
087	53.9898	215.9056	269.8955
088	53.9898	200.0359	254.0257
089	59.988	144.036	204.024
090	55.9883	192.0045	247.9928
092	53.9876	152.0343	206.0219
093	55.9861	251.8674	307.8534
095	59.9834	192.0377	252.0211
096	51.9852	120.0245	172.0097
098	55.9837	196.0374	252.0211
100	67.9865	176.0346	244.0211
102	49.9846	184.0351	234.0197
103	55.9814	259.8928	315.8742
104	55.9814	203.8589	259.8403
105	49.9846	196.0346	246.0192
106	51.9828	180.0367	232.0196
107	63.9851	199.8842	263.8693
108	49.9846	200.0019	249.9865
109	51.9828	184.0068	235.9896
110	51.9828	255.8506	307.8334
111	49.9846	172.035	222.0196
112	47.9843	188.0055	235.9898
113	55.9812	156.004	211.9852
114	89.9813	167.9589	257.9402
115	53.9831	207.8441	261.8272
116	47.9843	188.0057	235.9899
117	51.9828	188.0389	240.0217
118	49.9846	172.0352	222.0198
119	53.9831	192.0364	246.0195
120	53.9831	188.0389	242.0221
121	51.9828	200.0364	252.0192
122	53.9832	164.036	218.0192
123	53.9831	196.0037	249.9868
125	51.9805	203.948	255.9285
127	51.9782	172.0029	223.9811
128	61.9764	168.0374	230.0138
129	53.9786	180.0368	234.0154
