# Supplementary material for: Global, cell non-autonomous gene regulation drives individual lifespan among isogenic C. elegans
Source: eLife. 2021 Feb 1;10:e65026. doi: 10.7554/eLife.65026 (PMC7864635; doi:10.7554/eLife.65026)
Supplement: Source data 1. [file elife-65026-data1.zip › figure_data/Figures 1-3 - base strains/mir-60/mir-60_20180917.tsv]

name	timepoint	timestamp	stage	age	adult_age	ghost_age	length	max_width	projected_area	surface_area	volume	gfp_maximum	gfp_maximum_z	gfp_mean	gfp_mean_z	gfp_median	gfp_median_z	gfp_over_99_mean	gfp_over_99_mean_z	gfp_over_99_median	gfp_over_99_sum	gfp_percentile_95	gfp_percentile_95_z	gfp_percentile_99	gfp_percentile_99_z	gfp_sum	gfp_sum_z	green_yellow_excitation_autofluorescence_maximum	green_yellow_excitation_autofluorescence_mean	green_yellow_excitation_autofluorescence_median	green_yellow_excitation_autofluorescence_over_99_mean	green_yellow_excitation_autofluorescence_over_99_median	green_yellow_excitation_autofluorescence_over_99_sum	green_yellow_excitation_autofluorescence_percentile_95	green_yellow_excitation_autofluorescence_percentile_95_z	green_yellow_excitation_autofluorescence_percentile_99	green_yellow_excitation_autofluorescence_sum
000	2018-09-17t1622	1537219532.89	larva	0	-49.9984	-222.0307	391.9151	30.1016	6576.0262	20848.3774	100211.8729	307.473	0.12307	207.326	0.43648	208.9669	0.51063	274.043	-1.4474	271.6057	10139.6	252.1587	0.12911	267.2556	0.097712	751973	1.6942	119.756	73.6667	73.4667	106.901	106.013	3955.35	94.4527	1.18	102.7072	267189
000	2018-09-17t2022	1537233928.92	larva	3.9989	-45.9995	-218.0318	81.5369	34.6516	1654.4162	5622.4731	34711.8538	305.694	-0.13198	223.325	0.33483	223.1	0.42109	280.543	-1.5428	278.0591	2805.43	255.5822	-0.058103	273.418	-0.1177	203672	0.64976	107.855	74.7004	74.3814	103.613	102.3701	1036.13	95.1655	1.1268	100.9621	68126.8
000	2018-09-18t0022	1537248325.78	larva	7.998	-42.0004	-214.0327	184.9203	46.0049	5270.9798	17099.6665	137460.4865	317.636	-0.35355	234.087	0.20877	233.5598	0.31377	294.668	-1.6275	292.1328	8545.37	271.2047	-0.21229	285.062	-0.31793	662701	0.25125	137.079	73.1341	72.7138	108.958	106.1928	3159.77	93.5467	1.0298	102.7983	207043
000	2018-09-18t0422	1537262725.49	larva	11.9979	-38.0005	-210.0327	277.1841	54.8989	7020.6576	23004.3638	187345.7082	357.694	-0.5184	243.397	0.074882	242.9942	0.20096	312.033	-1.7085	309.0253	11857.3	284.6408	-0.37068	304.5033	-0.49846	924666	-0.24427	206.779	73.3216	73.3279	110.27	106.8451	4190.26	93.3656	0.9569	101.1751	278549
000	2018-09-18t0822	1537277125.85	larva	15.998	-34.0004	-206.0326	270.3235	55.5253	7226.4345	23607.2104	198755.8736	334.506	-0.78501	255.921	-0.044083	255.3803	0.10363	320.764	-1.8084	319.4577	12509.8	296.7721	-0.53204	313.2405	-0.6993	997580	-0.82234	132.788	74.6872	74.3688	109.651	107.8354	4276.41	95.9108	0.93748	103.4986	291131
000	2018-09-18t1222	1537291526.58	larva	19.9982	-30.0002	-202.0324	342.141	38.5732	10530.2136	33377.3346	276349.2106	1199.04	0.48412	490.563	1.0411	467.1104	1.1755	1118.03	-0.38419	1114.8767	63728	815.1395	0.70618	1059.5568	0.70668	2759420	-0.44396	200.087	68.803	68.5126	104.922	101.2857	5980.56	89.0689	0.71558	99.2368	387017
000	2018-09-18t1639	1537306936.34	larva	24.2787	-25.7197	-197.752	394.3113	37.5352	12343.5775	39017.8768	328345.0892	1731.93	1.1791	515.558	1.0184	461.4854	0.99742	1473.88	0.26477	1461.2	97275.9	998.6077	1.0482	1401.9272	1.2551	3397010	-0.72537	211.02	70.7901	70.4545	108.318	105.5979	7149.02	92.0175	0.69115	101.3818	466436
000	2018-09-18t2022	1537320325.45	larva	27.9979	-22.0005	-194.0328	559.5582	88.2557	28570.6547	91824.4302	1312987.2266	1472.16	0.53828	413.973	0.28016	335.5612	0.066447	1303.87	-0.12911	1292.4219	196884	814.569	0.36819	1239.16	0.71856	6214560	0.22266	339.52	78.0877	77.7286	117.049	114.1991	17674.4	100.1964	0.80795	110.1484	1172250
000	2018-09-19t0022	1537334725.75	larva	31.998	-18.0004	-190.0327	721.2359	61.8457	21898.6498	71608.4756	673863.1159	548.555	-1.2801	301.759	-0.59132	302.0218	-0.34152	379.829	-2.2332	376.475	44819.8	349.0879	-1.1928	368.3226	-1.464	3536010	-1.7035	351.142	80.8445	80.3465	120.25	116.7825	14189.5	103.409	0.80747	114.0563	947335
000	2018-09-19t0422	1537349125.77	larva	35.998	-14.0004	-186.0327	734.5793	50.9036	29180.2658	92065.8615	967433.6783	1916.45	0.91114	512.673	0.50999	457.683	0.5177	1594.46	0.43669	1568.3142	247142	1030.877	0.66798	1502.9942	0.94192	7907980	-0.045248	121.433	60.4352	59.9878	98.8411	97.1924	15320.4	82.5255	0.12236	93.1129	932213
000	2018-09-19t0822	1537363525.28	larva	39.9979	-10.0005	-182.0328	767.5304	54.2278	35416.5673	111789.3016	1349768.6301	2669.72	2.0407	573.077	0.71462	475.931	0.46607	2317.56	2.2087	2282.3538	433384	1184.6414	0.97259	2134.0754	2.2428	10678200	0.75306	303.214	71.2879	71.0562	109.69	106.4811	20512	92.913	0.29044	102.8028	1328310
000	2018-09-19t1222	1537377926.11	larva	43.9981	-6.0003	-178.0326	864.453	51.1494	37602.2817	118541.121	1375878.6127	2503.62	1.5505	524.781	0.18786	416.492	-0.18223	2052.53	1.6036	1998.0991	406402	1098.4138	0.52448	1863.1058	1.4221	10389600	0.060822	146.089	69.4488	69.0213	107.944	106.5261	21372.9	92.312	0.11587	102.334	1374950
000	2018-09-19t1622	1537392327.12	larva	47.9984	-2	-174.0323	928.4666	56.7691	43179.4435	136054.672	1661340.9132	2637.09	1.7466	486.921	-0.22502	407.9145	-0.40553	1928.81	1.3176	1887.6786	439769	999.1923	0.11321	1718.3255	1.0162	11058500	-0.15813	241.266	67.4753	67.2083	106.368	104.4032	24251.8	89.875	-0.11286	99.8185	1532430
000	2018-09-19t2022	1537406727.26	adult	51.9984	2	-170.0323	951.0432	65.551	51683.1573	162921.1768	2350720.7894	2194.67	0.90071	474.351	-0.46643	400.5311	-0.63183	1748.61	0.83004	1725.3325	473872	920.3073	-0.23809	1598.1267	0.68384	12829300	0.12524	328.119	67.0571	66.4475	110.138	107.1951	29847.3	91.9582	-0.16287	102.8981	1813630
000	2018-09-20t0022	1537421125.94	adult	55.9981	5.9997	-166.0326	1045.2416	77.2758	64280.0049	202690.5042	3327049.8416	1736.14	-0.013871	441.713	-0.92481	379.2741	-1.0359	1412.39	-0.1971	1397.1415	474564	838.385	-0.62126	1313.2113	-0.11989	14819500	0.50083	203.053	71.0121	70.6491	110.184	108.2367	37021.9	94.4949	-0.16519	104.6879	2382460
000	2018-09-20t0422	1537435524.76	adult	59.9977	9.9993	-162.0329	1116.5702	67.0811	60582.0867	190804.7668	2793813.5276	1871.98	0.28799	479.564	-0.68593	420.2341	-0.74192	1563.71	0.33332	1539.4229	497259	857.3266	-0.59326	1435.761	0.2706	15210800	0.23048	163.503	73.1765	72.7824	110.802	109.2763	35235.2	95.4096	-0.25161	105.2073	2321010
000	2018-09-20t0822	1537449925.37	adult	63.9979	13.9995	-158.0328	1022.2437	70.7493	57238.0241	180413.5147	2667473.529	1735.46	0.034395	488.774	-0.70319	426.0033	-0.83002	1434.62	-0.033491	1410.5173	430385	880.7607	-0.50488	1336.4707	0.0080276	14636400	-0.37534	199.839	76.1969	75.781	118.288	116.463	35486.5	101.0161	0.09999	111.8086	2281720
000	2018-09-20t1222	1537464326.85	adult	67.9983	17.9999	-154.0324	1053.9231	69.2408	58591.0243	184569.2187	2779602.2425	1459.52	-0.5935	484.028	-0.9119	434.0713	-0.87299	1262.3	-0.59372	1252.2228	387527	832.425	-0.78509	1190.1205	-0.46565	14841300	-0.61565	380.751	67.0797	66.7146	108.91	105.2122	33435.4	90.1257	-1.2607	100.732	2056800
000	2018-09-20t1622	1537478727.87	adult	71.9986	22.0002	-150.0321	1080.792	68.5698	59967.5746	188926.0021	2777089.5281	1771.03	0.32069	487.732	-1.0083	433.2273	-1.0798	1414	0.15244	1383.7177	443996	824.1714	-0.87248	1271.0965	-0.056213	15305000	-0.71671	350.228	73.3323	72.8732	115.789	112.3853	36357.8	96.8323	-0.7213	108.1816	2301170
000	2018-09-20t2022	1537493125.98	adult	75.9981	25.9997	-146.0326	1043.8392	80.1652	61205.0249	193212.7813	2985865.9513	1699.17	0.24778	511.529	-0.64927	451.4822	-0.82625	1417.75	0.35536	1403.4633	453679	882.9068	-0.44392	1297.1054	0.20762	16366400	-0.54621	334.399	85.0762	84.6842	127.885	125.4861	40923.1	110.5118	0.91931	120.9313	2722010
000	2018-09-21t0022	1537507527.91	adult	79.9986	30.0002	-142.0321	1005.9148	73.9864	61383.3152	193654.1991	3096403.6064	1524.1	-0.20694	488.387	-1.2667	434.7261	-1.3823	1304.48	-0.036637	1291.2822	418737	826.3415	-0.89756	1208.9537	-0.090957	15656200	-1.0053	433.153	66.9207	66.5459	107.898	105.3478	34635.4	90.2511	-2.0507	100.5997	2145280
000	2018-09-21t0422	1537521925.04	adult	83.9978	33.9994	-138.0329	1106.6957	70.9342	65069.6794	205021.9099	3174321.85	1377.23	-0.65933	490.552	-1.299	450.5763	-1.0712	1203.77	-0.44652	1194.7183	409282	765.0255	-1.4958	1131.1381	-0.40854	16677300	-0.78745	280.571	81.8412	81.4247	122.24	120.0382	41561.8	105.1189	-0.1907	116.0218	2782360
000	2018-09-21t0822	1537536324.99	adult	87.9978	37.9994	-134.0329	1039.9944	70.73	61397.5439	193534.766	3077798.9376	1274.5	-0.9991	497.757	-1.1551	471.4449	-0.56951	1110.18	-0.86965	1102.0741	356368	797.2544	-1.1388	1046.1159	-0.83163	15953600	-1.1823	215.605	79.9891	79.3814	129.454	122.6241	41554.9	103.8479	-0.55938	116.4599	2563730
000	2018-09-21t1222	1537550725.41	adult	91.9979	41.9995	-130.0328	1105.709	71.9613	66557.367	209992.3494	3296564.9398	1366.87	-0.5407	493.057	-1.2877	438.3968	-1.5388	1178.97	-0.32167	1165.0306	410282	796.4903	-1.076	1114.0291	-0.23591	17134200	-0.84739	353.299	78.3074	77.7286	122.429	119.8353	42605.2	103.9136	-0.74044	115.3532	2721260
000	2018-09-21t1622	1537565126.58	adult	95.9982	45.9998	-126.0324	1085.0384	77.3967	67807.2243	213771.07	3539232.6958	1189.06	-1.2154	474.407	-1.7688	449.526	-1.2668	1050.6	-1.005	1044.5451	371913	728.9325	-1.7486	994.0493	-0.94153	16788800	-1.0502	365.066	76.446	75.9785	118.141	115.6645	41821.8	100.6776	-1.3405	111.7654	2705350
000	2018-09-21t2022	1537579529.01	adult	99.9989	50.0005	-122.0318	1126.9867	71.6485	65304.448	205799.2153	3143810.1337	1312.44	-0.62488	491.363	-1.3033	448.3508	-1.3214	1144.84	-0.28749	1138.5895	391535	772.0219	-1.17	1068.7157	-0.26897	16766300	-1.1124	197.409	80.2377	79.4791	128.319	125.1871	43885.2	107.0883	-0.70393	120.0337	2737870
000	2018-09-22t0022	1537593925.21	adult	103.9979	53.9995	-118.0328	1098.1951	71.2756	63247.9904	199226.9375	3105009.1615	1449.71	0.0021366	461.907	-2.0448	425.5153	-1.9858	1056.46	-0.75454	1026.5176	349688	688.5232	-2.0337	938.4318	-1.1059	15266500	-1.7134	386.74	80.0786	79.2956	125.885	123.2278	41667.8	106.1476	-0.99773	118.7716	2646680
000	2018-09-22t0422	1537608325.97	adult	107.9981	57.9997	-114.0326	1067.0743	69.6982	62100.3586	195826.6752	3014057.096	1034.25	-1.6558	447.241	-2.3906	412.6282	-2.365	890.289	-1.7473	884.8246	289344	665.657	-2.1976	834.1128	-1.788	14510700	-2.0256	247.492	73.6135	72.8375	123.573	120.3559	40161.1	100.9004	-1.7785	114.6398	2388390
000	2018-09-22t0822	1537622725.84	adult	111.998	61.9996	-110.0326	950.9837	71.6975	58402.9229	184285.5222	2975490.1555	1024.09	-1.6356	447.529	-2.3317	425.0747	-1.9934	882.875	-1.7107	873.0989	269277	623.5702	-2.5847	825.0676	-1.7622	13638900	-2.3737	254.756	85.0756	84.1108	152.239	142.5331	46432.9	112.9926	-0.54969	130.4854	2592760
000	2018-09-22t1222	1537637126.13	adult	115.9981	65.9997	-106.0326	1005.6712	74.1279	60850.8227	191893.4438	3093521.5803	1093.84	-1.3173	427.847	-2.8102	402.583	-2.6631	863.577	-1.7578	844.2483	274617	610.4169	-2.6281	791.0929	-1.9386	13603800	-2.3925	298.933	83.9889	82.6229	169.403	158.6512	53870.3	113.0727	-0.71593	136.2123	2670510
000	2018-09-22t1622	1537651525.77	adult	119.998	69.9996	-102.0327	1018.6028	74.1603	60381.4135	190328.8502	3026633.8648	1262.34	-0.65616	435.144	-2.557	402.6433	-2.6579	947.433	-1.1525	932.1543	299389	653.5292	-1.9965	850.5995	-1.3869	13722300	-2.3426	347.001	82.1938	79.7664	161.165	152.1104	50928.2	120.3408	-0.11729	142.2917	2591980
000	2018-09-22t2022	1537665925.79	adult	123.998	73.9996	-98.0327	1013.3559	73.949	60961.565	192105.3634	3102219.1498	965.388	-1.7267	421.076	-2.8969	401.8351	-2.6794	782.915	-2.1401	775.62	249750	579.8469	-2.775	728.399	-2.2852	13407900	-2.454	301.972	82.515	80.8492	146.176	142.3448	46630.3	117.0592	-0.63374	135.2395	2627440
000	2018-09-23t0022	1537680325.36	adult	127.9979	77.9995	-94.0328	1051.883	76.2807	62546.9486	197152.9185	3142031.2207	999.208	-1.5741	434.367	-2.4762	411.9559	-2.3467	836.292	-1.7522	823.7318	273467	603.1081	-2.3916	762.4359	-1.9495	14193800	-2.1277	337.899	84.4279	82.446	153.294	149.523	50127.1	121.4239	-0.36848	142.1516	2758850
000	2018-09-23t0422	1537694725.38	adult	131.9979	81.9995	-90.0328	938.8211	71.8854	55625.7622	175449.7239	2748685.3342	925.643	-1.7976	453.668	-1.8743	439.3722	-1.4237	795.999	-1.9571	788.0345	231636	610.3072	-2.2105	736.3852	-2.1026	13183100	-2.4968	336.166	101.252	96.3185	237.604	233.1217	69142.7	153.6237	2.4559	211.6019	2942280
000	2018-09-23t0822	1537709125.4	adult	135.9979	85.9995	-86.0328	878.0589	73.6623	53339.3454	168505.3761	2712744.2257	1158.19	-0.98184	493.729	-0.64633	476.3951	-0.13699	856.314	-1.544	836.8948	238912	671.1861	-1.366	781.61	-1.6825	13752300	-2.2366	375.258	116.854	111.1664	240.992	235.7023	67236.9	177.1589	4.2255	219.4438	3254840
000	2018-09-23t1222	1537723525.68	adult	139.998	89.9996	-82.0327	992.6332	71.3532	55066.4034	173454.9191	2624812.107	1119.1	-1.087	465.458	-1.4344	447.2628	-1.1023	860.107	-1.4796	840.1017	247711	642.7474	-1.6435	783.421	-1.6155	13404300	-2.3223	449.043	94.4271	90.427	192.666	185.3718	55487.9	144.8807	1.1383	174.2565	2719310
000	2018-09-23t1622	1537737925.76	adult	143.998	93.9996	-78.0327	870.5087	69.7379	47940.3707	151172.9202	2262712.9836	1104.99	-1.1011	476.244	-1.066	454.3825	-0.83154	872.188	-1.3634	851.366	218919	674.6588	-1.1617	807.6156	-1.3664	11949000	-2.8098	246.734	106.727	101.6499	204.34	202.3209	51289.2	161.3018	2.1851	193.1329	2677790
000	2018-09-23t2022	1537752325.1	adult	147.9978	97.9994	-74.0329	851.7417	72.5099	52076.8527	164805.2861	2636141.0023	1061.98	-1.1951	483.631	-0.79852	471.2132	-0.21384	862.076	-1.375	849.1437	235347	642.1203	-1.5216	785.037	-1.4982	13163900	-2.2788	254.553	117.025	113.0841	208.512	205.7309	56923.9	169.0585	2.4559	197.006	3185300
000	2018-09-24t0022	1537766725.14	adult	151.9978	101.9994	-70.0328	879.0516	68.8651	49513.019	156215.0773	2331603.921	1065.3	-1.1437	489.519	-0.57705	475.7114	-0.03511	847.669	-1.4065	830.4137	219546	644.1731	-1.4409	772.6571	-1.546	12677100	-2.371	316.245	120.899	115.5038	239.542	229.5801	62041.3	183.3583	3.1198	217.2393	3130930
000	2018-09-24t0422	1537781126.03	adult	155.9981	105.9997	-66.0326	886.3246	71.3264	37255.6877	119283.4295	1502846.3848	1028.98	-1.2041	492.829	-0.43847	473.506	-0.10522	849.819	-1.34	838.5946	167414	660.3046	-1.172	784.0427	-1.4007	9699370	-3.3083	327.497	123.858	118.6509	249.592	241.4169	49169.5	179.4652	2.5254	224.0091	2437650
000	2018-09-24t0822	1537795525.13	adult	159.9978	109.9994	-62.0328	898.1823	73.7123	42984.6191	136069.3444	1913765.1752	962.673	-1.3423	476.132	-0.96618	468.6219	-0.28149	746.509	-1.8547	727.3958	168711	595.8658	-2.0283	686.4514	-2.1313	10749100	-2.8268	320.045	118.549	113.6171	242.56	236.5348	54818.5	175.6457	1.9973	218.3034	2676350
000	2018-09-24t1222	1537809925.53	adult	163.998	113.9995	-58.0327	917.4863	72.941	43007.2296	136309.5239	1922085.7799	905.497	-1.449	480.056	-0.81985	472.7547	-0.13021	741.067	-1.8216	729.7348	167481	598.6006	-1.9619	691.1921	-2.0345	10842100	-2.6758	334.372	120.511	115.3686	237.981	229.3938	53783.8	179.6542	1.9562	216.3088	2721750
000	2018-09-24t1622	1537824325.95	adult	167.9981	117.9997	-54.0326	737.3138	78.5732	27863.6515	91073.0456	1082513.3798	783.77	-1.7203	479.268	-0.83362	474.8608	-0.056892	703.935	-1.9583	697.7709	104182	606.3998	-1.8192	677.7394	-2.0795	7080230	-3.7311	415.928	119.598	113.1734	269.738	266.2717	39921.2	187.1046	2.0867	241.9892	1766820
000	2018-09-24t2025	1537838892.11	adult	172.0442	122.0458	-49.9865	816.54	70.908	34394.004	109296.799	1440738.2462	833.74	-1.5375	470.407	-1.1314	465.3345	-0.42465	706.201	-1.8755	696.4541	128529	598.1032	-1.9071	668.7719	-2.079	8535540	-3.1172	296.172	115.904	111.1717	222.868	217.2305	40561.9	176.2258	1.2813	207.2898	2103090
000	2018-09-25t0022	1537853125.82	adult	175.998	125.9996	-46.0327	792.5065	68.9582	30073.1357	96134.5364	1070543.3284	928.539	-1.2467	486.174	-0.57305	481.3282	0.16149	787.976	-1.3788	777.5115	126076	598.0835	-1.8739	732.3011	-1.5099	7748160	-3.1957	362.19	124.418	119.2292	262.932	252.7036	42069.1	186.2528	1.5246	232.8203	1982840
000	2018-09-25t0422	1537867525.18	adult	179.9979	129.9994	-42.0328	780.6816	72.0853	35763.8516	113781.1191	1605322.5934	769.964	-1.6009	480.031	-0.7807	477.1729	-0.0088127	666.854	-1.9454	661.2137	126035	581.3929	-2.0967	641.3201	-2.1438	9033710	-2.6877	312.412	119.063	114.2271	225.081	220.9081	42540.3	178.0239	0.95839	211.4769	2240640
000	2018-09-25t0825	1537882090.72	adult	184.0438	134.0454	-37.9868	785.8273	69.491	40701.728	128364.0461	1812797.7241	869.773	-1.3	483.83	-0.64035	474.991	-0.10833	761.122	-1.3869	753.3062	162880	615.0441	-1.5474	710.5608	-1.535	10321100	-2.2036	362.725	122.576	114.5485	262.486	252.8247	56172.1	193.9305	1.4293	235.0821	2614800
000	2018-09-25t1222	1537896324.99	adult	187.9978	137.9994	-34.0329	486.5053	71.9521	29456.6321	94134.3178	1513689.7852	772.08	-1.4892	485.751	-0.57112	481.6603	0.11953	682.093	-1.7209	674.8782	105042	594.1272	-1.8379	649.4096	-1.9086	7477650	-2.8518	386.4	124.346	116.8855	246.839	241.1827	38013.1	194.3524	1.248	226.6375	1914180
000	2018-09-25t1622	1537910727.05	adult	191.9984	142	-30.0323	622.1451	70.6584	35437.7204	112676.1994	1701307.1445	959.468	-0.98183	497.586	-0.15199	489.4096	0.38389	791.58	-1.0967	778.219	147234	622.756	-1.3588	731.8599	-1.2158	9234200	-2.2734	389.823	130.042	122.1663	273.647	268.0746	50898.3	203.7291	1.4146	247.7033	2413320
000	2018-09-25t2026	1537925372.69	adult	196.0666	146.0682	-25.9641	723.9132	71.6601	40066.9887	126671.1813	1860140.8351	1009.82	-0.81535	485.663	-0.57839	479.7288	-0.0029228	771.527	-1.1166	754.4121	162021	615.7154	-1.434	707.6778	-1.3077	10178000	-1.9287	371.112	126.686	119.5785	267.737	260.198	56224.7	198.8596	1.0645	241.7682	2654960
000	2018-09-26t0022	1537939525.45	adult	199.9979	149.9995	-22.0328	697.527	72.1673	39081.3385	123551.5973	1847348.5674	1016.09	-0.75857	490.129	-0.43017	481.5503	0.034924	772.554	-1.0355	748.7621	158374	627.2289	-1.2243	707.9855	-1.2265	10020700	-1.8905	397.629	131.289	123.4477	275.491	266.3667	56475.6	210.1902	1.3055	252.014	2684210
000	2018-09-26t0422	1537953925.33	adult	203.9979	153.9995	-18.0328	825.7132	72.4698	34252.3112	108851.6123	1464728.3738	774.605	-1.2465	483.416	-0.67632	479.3381	-0.075821	686.065	-1.3444	681.9178	124178	601.6818	-1.5915	659.64	-1.4706	8737740	-2.1356	360.2	127.959	119.749	267.005	261.4549	48327.9	204.9319	0.98717	244.9031	2312870
000	2018-09-26t0826	1537968559.96	adult	208.0631	158.0647	-13.9676	711.4578	72.1357	38474.2224	121580.2273	1755959.4199	1081.81	-0.54984	493.523	-0.33374	484.5613	0.086845	767.769	-0.92916	747.7177	155089	630.3656	-1.1136	706.2229	-1.1096	9950410	-1.7625	451.529	133.611	125.6666	280.661	273.8544	56693.6	213.6959	1.1472	253.612	2693870
000	2018-09-26t1222	1537982725.96	adult	211.9981	161.9997	-10.0326	704.2781	70.5142	37883.4007	119773.242	1711947.637	1019.5	-0.65769	493.745	-0.34186	485.7572	0.10164	771.255	-0.86934	754.9238	153480	627.1248	-1.137	701.6427	-1.0894	9794420	-1.7427	380.347	134.431	126.8107	271.28	263.0207	53984.8	213.1413	1.0227	248.26	2666710
000	2018-09-26t1622	1537997125.29	adult	215.9979	165.9995	-6.0328	656.0096	70.1412	36326.7408	114941.7008	1681293.6879	980.561	-0.71708	494.272	-0.33951	487.7844	0.1485	747.658	-0.92514	731.8746	142803	621.1205	-1.2025	692.9006	-1.099	9398580	-1.7835	340.686	135.436	128.4617	266.088	262.2457	50822.8	211.8427	0.8851	247.3545	2575320
000	2018-09-26t2026	1538011760.56	adult	220.0632	170.0648	-1.9674	665.3292	72.2789	36276.7523	114865.3673	1661944.4083	956.143	-0.74815	497.787	-0.23217	490.7911	0.23355	771.54	-0.80283	750.8859	146593	626.7462	-1.0932	705.6453	-0.98709	9457940	-1.7167	414.513	136.557	129.7105	277.223	267.0521	52672.4	211.3922	0.78293	251.9906	2594580
000	2018-09-27t0022	1538025926.17	dead	223.9981	173.9997	1.9674	642.6925	70.1635	34493.7123	109195.5868	1554274.0877	1068.83	-0.51341	503.895	-0.033013	494.7022	0.35506	791.964	-0.70353	769.8095	143345	637.839	-0.90817	719.2672	-0.87897	9106900	-1.7561	379.265	139.24	132.3471	286.996	278.5179	51946.2	214.5775	0.80272	258.6814	2516490
001	2018-09-17t1622	1537219545.06	egg	-1.9995	-53.9983	-230.0306	153.9032	27.5579	2855.2356	9088.0174	49654.0419	0	-0.28641	0	-0.43828	0	-0.45129					0	-0.40751	0	-0.33885	0	1.5834	0	0	0				0	-0.39613	0	0
001	2018-09-17t2022	1537233941.22	larva	1.9995	-49.9993	-226.0317	153.6518	27.8478	2910.1682	9264.3868	51407.3065	0	-0.53909	0	-0.63828	0	-0.63845					0	-0.61204	0	-0.57182	0	0.87094	0	0	0				0	-0.52372	0	0
001	2018-09-18t0022	1537248338.13	larva	5.9986	-46.0002	-222.0325	153.8906	28.646	3008.1202	9582.5068	54193.8918	0	-0.78277	0	-0.84356	0	-0.83101					0	-0.81686	0	-0.80221	0	0.18766	0	0	0				0	-0.65949	0	0
001	2018-09-18t0422	1537262737.73	larva	9.9985	-42.0003	-218.0326	82.0765	37.2311	1702.9365	5901.1845	38126.2213	0	-1.0187	0	-1.0553	0	-1.0302					0	-1.0227	0	-1.0308	0	-0.46485	0	0	0				0	-0.80483	0	0
001	2018-09-18t0822	1537277138.07	larva	13.9986	-38.0002	-214.0325	75.9104	27.1447	1345.3534	4451.233	23133.5649	0	-1.248	0	-1.2751	0	-1.2376					0	-1.2306	0	-1.2583	0	-1.0858	0	0	0				0	-0.9616	0	0
001	2018-09-18t1222	1537291539	larva	17.9989	-34	-210.0323	153.6403	28.6564	3022.0842	9626.3323	54451.6703	0	-1.4722	0	-1.5047	0	-1.4551					0	-1.4416	0	-1.486	0	-1.6752	0	0	0				0	-1.1325	0	0
001	2018-09-18t1639	1537306948.64	larva	22.2793	-29.7195	-205.7518	165.1798	24.0884	3019.3553	9580.599	48877.6873	1615.31	1.0812	696.554	2.0965	662.9011	2.2741	1503.6456	0.34291	1487.7817	25561.9766	1226.5268	1.7645	1447.4831	1.447	1155580	-1.6467	112.652	74.0926	73.7882	105.3698	105.4233	1791.2866	94.3832	0.78666	100.9728	122920
001	2018-09-18t2022	1537320337.68	larva	25.9985	-26.0003	-202.0326	389.5318	38.258	12548.8608	39774.4397	336135.4123	1603.08	0.86776	506.938	0.90303	430.8893	0.7467	1388.3351	0.071995	1372.3187	93018.4531	992.9597	0.96485	1261.0025	0.86221	3391920	-0.97144	111.526	62.2644	62.1031	96.5779	95.0261	6470.7178	82.8746	0.43595	92.069	416611
001	2018-09-19t0022	1537334738.02	larva	29.9986	-22.0002	-198.0326	491.9672	50.1606	18426.8707	58246.4792	596475.0217	2355.38	1.9755	571.136	1.1232	429.2029	0.5802	2092.5686	1.549	2091.7931	205071.7188	1390.8367	1.9739	1899.9226	2.1199	5574290	-0.39383	125.914	72.5019	72.2848	107.7578	106.6681	10560.2627	93.504	0.59645	103.695	707618
001	2018-09-19t0422	1537349137.92	larva	33.9986	-18.0003	-194.0326	559.0156	57.4224	20238.7994	64379.3234	619635.369	2354.33	1.7792	625.421	1.3014	540.4674	1.1616	1858.3687	1.0488	1806.8907	200703.8125	1225.7603	1.3406	1664.2838	1.4083	6719520	-0.36398	257.933	73.3899	73.0602	115.0153	110.3088	12421.6514	95.5396	0.54923	105.5872	788501
001	2018-09-19t0822	1537363537.56	larva	37.9984	-14.0004	-190.0327	906.9871	50.9497	37133.569	116949.2837	1290385.2841	1536.15	0.13858	451.5	0.016821	385.0859	-0.085005	1288.5625	-0.31112	1258.2552	252558.25	938.1116	0.2926	1192.1458	0.11536	8843990	0.14114	228.025	61.4226	61.0475	97.2824	94.5633	19067.3438	82.029	0.030578	91.3399	1203150
001	2018-09-19t1222	1537377938.38	larva	41.9987	-10.0001	-186.0324	862.9215	51.9735	36814.2906	116066.6038	1301852.354	2616.84	1.848	520.675	0.26275	417.5241	-0.064288	1902.5635	1.1924	1866.8631	369097.3125	1111.6259	0.65418	1628.7231	0.94732	10096400	0.1977	197.827	67.8218	67.5119	105.977	103.9632	20559.5352	90.3014	0.12842	100.2879	1315130
001	2018-09-19t1622	1537392339.4	larva	45.999	-5.9998	-182.0322	782.6681	55.9852	36840.1087	116250.7374	1443940.4634	2399.32	1.2781	592.405	0.59425	488.1136	0.2943	1927.8573	1.2936	1907.4979	374004.3125	1196.8375	0.77624	1725.2826	1.0077	11469600	0.2794	394.084	80.1252	79.7169	123.7321	118.8017	24004.0273	103.5644	0.48946	114.5837	1551300
001	2018-09-19t2022	1537406739.52	larva	49.999	-1.9998	-178.0321	974.6506	65.9239	49879.6003	157663.976	2157445.4954	1926.83	0.36269	468.428	-0.47945	387.8752	-0.69977	1544.3428	0.22607	1522.0745	404617.8125	904.3052	-0.29349	1371.9079	0.058895	12255000	0.10241	164.95	70.2738	69.9119	109.9622	108.8615	28810.1016	94.1955	-0.0086995	104.6741	1838500
001	2018-09-20t0022	1537421138.14	adult	53.9986	1.9998	-174.0325	1017.6877	66.1794	53757.2384	169411.4523	2356269.7881	1405.42	-0.69044	480.235	-0.51339	416.2287	-0.58629	1213.0385	-0.80125	1200.1755	342076.8438	869.1163	-0.49384	1119.4211	-0.68447	13522900	0.15969	323.358	75.4986	75.0614	116.2758	113.9404	32789.7734	98.8159	0.13916	109.77	2125970
001	2018-09-20t0422	1537435537.08	adult	57.9983	5.9995	-170.0328	997.8064	64.6812	54243.763	170996.0202	2437901.0034	1583.28	-0.36091	503.68	-0.38687	437.1288	-0.48506	1338.1459	-0.44078	1336.1445	380033.4375	919.5193	-0.32422	1189.5677	-0.52303	14301500	0.035822	231.975	73.6266	73.2992	114.6008	112.8598	32546.6191	97.8312	-0.015602	108.7879	2090550
001	2018-09-20t0822	1537449937.58	adult	61.9985	9.9997	-166.0327	968.0484	71.6233	56090.2489	176865.4011	2745037.855	1565.55	-0.39195	470.883	-0.89674	408.4884	-1.0328	1251.4269	-0.70083	1234.2089	367919.5	872.312	-0.55541	1132.3438	-0.71845	13813300	-0.55747	194.603	71.337	70.229	116.4066	114.6424	34223.5352	98.236	-0.10019	110.2682	2092670
001	2018-09-20t1222	1537464339.26	adult	65.9989	14.0001	-162.0322	1033.9859	69.7556	58547.8756	184512.1435	2782942.6493	1411.85	-0.73839	512.514	-0.44065	464.3037	-0.29389	1125.7007	-1.1424	1110.9174	345590.125	853.8631	-0.66923	1054.4012	-1.0058	15691100	-0.16285	237.345	81.4036	80.9653	121.8961	118.9635	37422.1016	104.5105	0.44231	115.236	2492250
001	2018-09-20t1622	1537478740.22	adult	69.9992	18.0004	-158.0319	1082.7692	71.0771	62698.2747	197492.5274	3065626.6695	1643.03	-0.089623	475.713	-1.1805	416.4449	-1.3632	1325.6603	-0.29202	1314.517	434816.5625	895.9048	-0.41334	1193.693	-0.43754	15593400	-0.50334	185.424	70.7255	69.3239	119.8767	117.7645	39319.5703	100.6654	-0.14077	113.2626	2318310
001	2018-09-20t2022	1537493138.28	adult	73.9986	21.9998	-154.0325	1019.086	73.0832	61110.0418	192708.141	3054593.991	1464.33	-0.52653	495.981	-0.95189	438.3723	-1.092	1262.0077	-0.4567	1255.8379	402580.4688	846.017	-0.74845	1178.3429	-0.42871	15820800	-0.67192	161.665	78.4938	77.9267	121.4064	119.2123	38728.6562	103.7486	0.09558	115.1632	2503800
001	2018-09-21t0022	1537507540.2	adult	77.9992	26.0004	-150.0319	1002.1468	74.1722	57551.8683	181402.3369	2811038.0564	1400.43	-0.67479	538.345	-0.09207	488.3326	0.023524	1194.4399	-0.67804	1184.0426	359526.4062	890.8792	-0.35894	1108.8531	-0.69998	16196600	-0.74497	189.545	81.2081	80.7622	123.1721	121.0822	37074.7891	105.6509	0.17845	116.4191	2443230
001	2018-09-21t0422	1537521937.24	adult	81.9984	29.9996	-146.0328	1067.3104	74.2654	62545.4138	197062.6322	3127592.506	1254.44	-1.1591	470.598	-1.7919	429.0391	-1.6271	1077.3506	-1.2155	1069.568	352293.625	795.7818	-1.2212	994.8	-1.2979	15383400	-1.2189	372.546	73.8452	73.0579	127.5004	121.9549	41692.6211	98.5643	-1.0022	112.7344	2413930
001	2018-09-21t0822	1537536337.21	adult	85.9984	33.9995	-142.0328	1081.7389	71.8673	64158.9799	202237.1922	3163789.503	1321.26	-0.84348	506.148	-0.9508	464.739	-0.74517	1058.8143	-1.2308	1048.6046	355761.625	798.285	-1.1734	995.0736	-1.2261	16963600	-0.78057	342.864	85.6676	85.169	128.1395	126.0287	43054.8711	110.5087	0.45666	121.801	2871150
001	2018-09-21t1222	1537550737.59	adult	89.9985	37.9997	-138.0327	1071.1343	72.916	64410.9052	202941.6156	3269003.0178	1278.3	-0.94417	512.639	-0.80015	469.9151	-0.66056	1041.2638	-1.23	1028.2676	350905.9062	812.2861	-0.95676	975.9136	-1.2478	17234900	-0.79195	164.295	86.5154	86.0202	128.1685	127.0011	43192.7734	111.3787	0.36231	122.3518	2908650
001	2018-09-21t1622	1537565138.81	adult	93.9988	42	-134.0323	1067.1558	72.8617	64211.8935	202305.7465	3247996.8157	1045.67	-1.859	457.466	-2.2347	430.2235	-1.8108	867.8159	-2.2082	858.0745	291586.125	682.6227	-2.3225	816.0056	-2.2564	15327800	-1.5794	293.518	78.7786	78.3225	122.1936	119.4805	41057.0547	103.6459	-0.8652	115.0361	2639560
001	2018-09-21t2022	1537579541.23	adult	97.9995	46.0007	-130.0317	1074.6042	72.6596	62295.0087	196239.8146	3107311.4701	1149.54	-1.3437	468.038	-1.946	446.1252	-1.394	898.6242	-1.923	879.2044	292951.5	680.4068	-2.2769	816.9805	-2.1566	15243500	-1.6755	242.095	81.4389	80.9177	123.4311	121.2639	40238.5273	105.5203	-0.80616	117.2544	2652380
001	2018-09-22t0022	1537593937.25	adult	101.9984	49.9996	-126.0328	1059.8349	71.6327	63657.9396	200647.5805	3219552.2643	1064.65	-1.6333	450.096	-2.3873	431.302	-1.8277	822.4302	-2.3241	803.6191	273869.25	631.5869	-2.7543	756.1313	-2.5119	14964800	-1.8256	236.132	80.7926	80.0278	130.4598	127.2176	43443.1055	106.8952	-0.8152	121.4006	2686190
001	2018-09-22t0422	1537608338.05	adult	105.9986	53.9998	-122.0325	1010.6467	74.6837	62107.6799	196176.7817	3196055.5144	1213.18	-0.94609	490.095	-1.284	467.1705	-0.78935	928.0431	-1.5452	907.6392	301614	684.1857	-2.0415	845.8013	-1.7432	15889800	-1.5048	228.159	90.971	89.4465	164.8969	162.2023	53591.4844	120.5333	0.63434	150.4343	2949460
001	2018-09-22t0822	1537622737.89	adult	109.9985	57.9997	-118.0326	992.9208	75.3899	59516.1538	187627.3806	3010430.8294	1179.12	-1.037	450.77	-2.2741	429.266	-1.8798	908.8358	-1.5828	882.1414	282647.9375	657.4207	-2.2422	821.3233	-1.8316	14009000	-2.2365	225.627	80.5165	79.9703	126.1897	124.2748	39245	107.5418	-1.082	120.0037	2502290
001	2018-09-22t1222	1537637138.12	adult	113.9986	61.9998	-114.0325	1050.2459	76.1157	64697.6503	203930.743	3384305.1089	1067.46	-1.4356	434.573	-2.6522	413.6175	-2.3344	858.7888	-1.8271	841.227	290270.625	615.5242	-2.6205	780.0071	-2.0611	14679500	-1.984	322.06	75.6958	74.6893	146.224	125.9438	49423.7188	102.1678	-1.8386	116.5791	2556930
001	2018-09-22t1622	1537651537.86	adult	117.9985	65.9997	-110.0326	1008.4921	73.9527	60114.383	189450.9289	3041415.8577	935.917	-1.8942	452.808	-2.0969	442.7599	-1.4276	765.1335	-2.3549	756.8287	240251.9062	607.9308	-2.5926	715.8075	-2.4843	14211400	-2.1602	255.141	87.6217	86.8616	153.6494	143.2401	48245.9062	115.8142	-0.50358	132.5943	2750010
001	2018-09-22t2022	1537665937.86	adult	121.9985	69.9997	-106.0326	1038.4636	78.7095	65324.4134	205882.1764	3473116.7818	1266.57	-0.63123	447.251	-2.1873	429.2695	-1.8173	873.9366	-1.5923	841.8314	298012.4062	623.8254	-2.286	772.8403	-1.9572	15240500	-1.7458	182.46	80.6363	79.696	134.5447	132.1904	45879.7422	111.8371	-1.0886	126.3296	2747760
001	2018-09-23t0022	1537680337.51	adult	125.9984	73.9996	-102.0327	1031.3988	74.9192	61210.8357	192893.438	3052679.4463	1157.05	-1.0232	458.594	-1.8174	442.719	-1.362	833.8557	-1.7918	815.1523	266833.8125	644.7043	-1.9355	765.6221	-1.955	14663500	-1.9539	313.845	87.3917	86.1216	151.9442	146.3334	48622.1445	120.7887	-0.34463	138.3422	2794350
001	2018-09-23t0422	1537694737.56	adult	129.9984	77.9996	-98.0327	917.5156	76.9549	58488.5677	184677.9276	3102110.2155	1124.41	-1.1232	460.684	-1.699	454.2529	-0.94814	836.5256	-1.7282	818.3554	255976.8438	597.8742	-2.4084	754.8021	-1.9815	14053600	-2.1703	328.795	91.6326	91.2715	146.7646	142.4213	44909.9531	123.1839	-0.28475	136.7733	2795350
001	2018-09-23t0822	1537709137.56	adult	133.9984	81.9996	-94.0327	968.9803	74.0569	59479.493	187633.1448	3049412.084	936.149	-1.7425	442.111	-2.1876	432.6189	-1.6374	739.5669	-2.2812	722.2027	230005.3125	591.3184	-2.4038	681.9052	-2.5177	13728900	-2.2656	281.922	85.5505	84.6247	137.1169	134.7805	42643.3555	115.9386	-1.1035	129.257	2656600
001	2018-09-23t1222	1537723537.89	adult	137.9985	85.9997	-90.0326	1039.1366	76.4975	63926.5668	201618.5563	3287813.067	1292.26	-0.53209	457.718	-1.6867	436.623	-1.4804	957.9778	-0.90707	945.1526	319964.5938	650.7847	-1.5801	837.9895	-1.1974	15278200	-1.6236	210.976	89.9522	88.9103	151.1784	146.6956	50493.5703	121.0845	-0.77433	138.3981	3002510
001	2018-09-23t1622	1537737937.97	adult	141.9986	89.9998	-86.0326	951.9336	74.138	59454.9052	187653.2307	3078998.9895	1619.58	0.51404	502.762	-0.28144	479.933	0.051468	1083.2324	-0.12466	1035.421	336885.2812	708.5057	-0.76505	935.9336	-0.34662	15590100	-1.4609	369.776	100.196	98.0592	217.1414	202.0747	67530.9766	133.1262	0.076356	167.2081	3106980
001	2018-09-23t2022	1537752337.32	adult	145.9984	93.9996	-82.0327	1071.3976	76.1028	63910.9189	201410.1772	3226407.4362	1464.84	0.016581	489.088	-0.64884	471.5486	-0.213	1028.0988	-0.42442	986.449	343385	669.6554	-1.1916	882.3899	-0.73165	16324300	-1.1392	194.75	93.3611	92.2857	155.9516	152.5171	52087.8438	124.3353	-0.74539	142.6785	3116110
001	2018-09-24t0022	1537766737.35	adult	149.9984	97.9996	-78.0327	1037.8328	74.9975	61538.7152	194024.4166	3069387.7715	1691.66	0.68331	477.907	-0.96206	465.8423	-0.39808	1047.5793	-0.27514	1003.9656	337320.5625	647.5038	-1.4225	880.3137	-0.69826	15361400	-1.4418	254.793	95.4935	95.178	165.0967	160.7634	53161.1367	133.0409	-0.23268	151.4826	3069450
001	2018-09-24t0422	1537781138.27	adult	153.9986	101.9998	-74.0325	1132.6387	84.7673	71180.8627	224555.3006	3869166.5279	1243.61	-0.61426	439.282	-2.1831	418.4562	-2.1119	899.3555	-1.0808	866.6492	334560.25	594.6239	-2.09	763.5786	-1.5928	16320600	-1.0436	181.814	77.7712	75.8022	140.9059	138.2052	52417.0078	112.4568	-1.71	131.0866	2889430
001	2018-09-24t0822	1537795537.36	adult	157.9984	105.9996	-70.0327	1046.7711	81.1815	63507.0472	200113.7696	3325459.9372	1235.9	-0.60931	446.395	-1.9537	427.5669	-1.7903	917.5445	-0.9305	897.978	304624.7812	610.0584	-1.8453	786.8557	-1.3514	14798400	-1.5079	211.392	92.9937	90.7391	165.4093	162.3935	54915.8906	131.0177	-0.59739	153.1723	3082830
001	2018-09-24t1222	1537809937.69	adult	161.9985	109.9997	-66.0326	572.9135	77.9543	28216.7917	90418.4197	1214456.5846	1187.14	-0.70776	493.405	-0.38227	478.7038	0.087746	980.9944	-0.53488	970.7994	146168.1719	642.1044	-1.3584	891.9621	-0.45192	7310780	-3.8766	234.59	111.08	110.0379	184.5607	181.3391	27499.5391	149.9531	0.38124	171.4767	1645880
001	2018-09-24t1622	1537824338.2	adult	165.9986	113.9998	-62.0325	992.892	73.8909	57381.215	180833.2825	2842046.6622	1111.61	-0.87537	477.118	-0.9144	457.4168	-0.70633	872.0179	-1.0782	847.5871	261605.375	666.1596	-0.96953	780.1256	-1.2905	14307800	-1.5022	382.329	94.7328	92.5964	184.2168	171.4694	55265.0273	139.4293	-0.33784	162.1207	2840850
001	2018-09-24t2025	1537838904.28	adult	170.0448	118.046	-57.9864	989.8353	74.8957	56826.8012	179085.4297	2810009.1359	1144.18	-0.75231	482.752	-0.70833	464.1472	-0.46398	890.8459	-0.92166	860.493	265472.0938	666.5458	-0.9155	800.0962	-1.0736	14340100	-1.4087	363.192	103.377	100.7676	187.3648	182.5335	55834.7188	149.5135	0.053186	174.2715	3070810
001	2018-09-25t0022	1537853138.12	adult	173.9986	121.9998	-54.0325	803.3377	130.512	58120.5474	188094.1298	3678332.9864	1093.81	-0.84457	455.257	-1.6579	436.5678	-1.51	850.291	-1.0805	831.0554	257638.1562	635.0972	-1.3386	761.0311	-1.3214	13769200	-1.4939	224.69	95.8723	91.7523	184.6487	181.3485	55948.5391	147.5506	-0.17261	171.7862	2899660
001	2018-09-25t0422	1537867537.36	adult	177.9984	125.9996	-50.0327	729.7367	120.0969	48780.7578	158185.2417	2785918.7271	1165.38	-0.62246	476.946	-0.89165	460.3498	-0.63114	892.2479	-0.80064	873.6635	227523.2188	658.176	-0.94774	783.3753	-1.0828	12156900	-1.8647	257.047	104.954	102.245	191.236	188.4497	48765.1914	156.171	0.090388	179.2457	2675170
001	2018-09-25t0825	1537882102.99	adult	182.0444	130.0456	-45.9867	865.9658	73.7545	48647.4496	153556.7336	2313892.5677	980.462	-1.0472	490.543	-0.40481	470.3537	-0.27334	852.8628	-0.9451	840.8261	217480.0156	679.1764	-0.58106	802.8329	-0.86517	12478400	-1.6618	375.672	111.451	106.5746	205.2972	200.8124	52350.793	166.1551	0.36921	191.4339	2835080
001	2018-09-25t1222	1537896337.2	adult	185.9984	133.9995	-42.0328	710.3228	85.8369	44417.9855	141307.306	2337246.4714	970.41	-1.0281	479.629	-0.79015	460.0928	-0.67861	835.1243	-0.97593	830.4957	194583.9688	687.9342	-0.40249	793.9134	-0.86742	11129800	-1.9263	319.472	107.815	102.3766	211.295	206.7261	49231.7422	170.2763	0.38561	197.5158	2501840
001	2018-09-25t1622	1537910739.44	adult	189.999	138.0002	-38.0322	893.4296	74.5377	51172.7016	161360.7596	2490588.8919	893.948	-1.1656	470.407	-1.1175	454.8546	-0.895	775.5662	-1.2117	763.734	207851.75	643.764	-1.0469	736.1581	-1.2262	12585300	-1.4396	282.381	107.383	102.2803	214.296	209.6519	57431.3281	169.5363	0.21775	199.6982	2872940
001	2018-09-25t2026	1537925385.05	adult	194.0672	142.0684	-33.9639	818.9089	70.6109	45796.2079	144547.0349	2170031.5737	898.553	-1.0993	472.449	-1.0472	457.3943	-0.82341	768.182	-1.1744	758.6601	184363.6875	631.634	-1.2017	718.0172	-1.2745	11317500	-1.6808	268.146	110.55	105.0743	212.2694	208.9939	50944.6562	171.7874	0.16626	197.8314	2648220
001	2018-09-26t0022	1537939537.73	adult	197.9985	145.9997	-30.0326	810.3204	70.6703	44573.208	140598.8382	2097875.5551	885.161	-1.0774	471.465	-1.0859	458.5552	-0.80396	740.3076	-1.222	729.5674	173231.9688	624.5549	-1.2809	699.4607	-1.3234	11003500	-1.6788	286.159	113.91	107.5293	224.3911	219.7217	52507.5156	180.1918	0.33921	210.1377	2658540
001	2018-09-26t0422	1537953937.57	adult	201.9985	149.9996	-26.0327	507.2491	113.8521	33237.1052	114022.0691	1984364.7844	841.225	-1.1248	450.636	-1.8273	435.4317	-1.6854	745.9201	-1.1201	739.8296	130536.0156	626.2361	-1.225	709.983	-1.1781	7844670	-2.4019	267.262	107.772	100.9037	215.9041	212.2579	37783.2109	173.8495	0.0063304	202.4507	1876100
001	2018-09-26t0826	1537968572.22	adult	206.0636	154.0648	-21.9675	493.6915	139.794	39585.4796	131333.0072	3055602.508	827.926	-1.1084	458.111	-1.5706	447.6902	-1.2575	693.325	-1.2738	685.0179	142824.9375	601.5922	-1.5762	663.3356	-1.4105	9426100	-1.9285	281.196	112.844	107.1462	220.4066	216.8391	45403.7578	180.4825	0.12099	206.8222	2321880
001	2018-09-26t1222	1537982738.27	adult	209.9986	157.9998	-18.0325	498.7191	139.7968	39169.4953	130053.9144	2999182.4975	767.828	-1.1967	456.425	-1.6393	447.5859	-1.2874	680.4155	-1.2665	673.287	138804.7656	591.8044	-1.6949	653.0703	-1.412	9290070	-1.8961	267.139	113.571	107.764	221.4919	217.8632	45184.3477	180.4684	0.025049	207.9992	2311630
001	2018-09-26t1622	1537997137.47	adult	213.9984	161.9996	-14.0327	506.3861	139.1665	39070.1488	129921.1769	2883108.4387	820.928	-1.0546	451.895	-1.8117	443.6142	-1.4614	685.2161	-1.1956	677.2216	139784.0781	590.8166	-1.6771	656.7894	-1.336	9186580	-1.8629	275.453	113.357	105.7454	231.0903	228.024	47142.4297	186.5512	0.13202	216.9988	2304440
001	2018-09-26t2026	1538011772.82	adult	218.0638	166.065	-9.9673	508.0254	139.0641	39075.9097	129113.1978	2886996.8989	784.302	-1.1022	453.774	-1.7612	445.4223	-1.4227	676.2488	-1.1882	668.7257	137954.75	587.1875	-1.6996	648.1553	-1.3398	9218410	-1.7999	272.483	114.52	106.7483	230.6175	227.7171	47045.9688	188.3264	0.10578	218.1184	2326470
001	2018-09-27t0022	1538025938.35	adult	221.9987	169.9999	-6.0325	507.4408	138.6186	40102.0206	132365.2652	3017864.8893	787.017	-1.0743	450.275	-1.8977	442.6196	-1.5514	677.2962	-1.1528	666.9263	141554.9062	583.76	-1.7207	646.2577	-1.3097	9389130	-1.7104	286.295	113.674	105.5184	235.2371	231.7773	49164.5469	186.8871	-0.01163	219.8027	2370320
001	2018-09-27t0422	1538040337.4	adult	225.9984	173.9996	-2.0327	495.1735	137.7601	38839.1147	128303.3446	2914686.3611	753.536	-1.1201	450.54	-1.9031	444.7138	-1.4998	667.651	-1.163	660.3696	135533.1562	577.2835	-1.7875	640.145	-1.3064	9104050	-1.7359	291.995	115.114	106.8892	234.1477	229.4545	47531.9766	190.2009	0.020882	218.7719	2326100
001	2018-09-27t0826	1538054973	dead	230.0639	178.065	2.0327	503.6636	139.5338	38278.6655	126527.8533	2806082.8586	764.913	-1.0796	451.926	-1.8695	444.967	-1.5166	667.524	-1.1411	657.9609	133504.8125	581.3362	-1.7014	638.0286	-1.282	8994680	-1.7212	277.305	116.13	107.7447	235.9375	232.7832	47187.5	193.403	0.047954	223.4052	2311330
002	2018-09-17t2022	1537233949.35	egg	-1.9996	-57.9989	-254.0294	218.7569	36.7296	5240.4864	16698.2904	109842.4742	302.454	0.24432	214.224	0.55711	214.1668	0.61728	284.963	-1.3777	282.4059	8263.93	257.313	0.24061	275.3291	0.23003	608396	1.9689	112.728	67.1055	67.0056	102.628	100.7351	2976.22	87.8351	1.1	98.314	190580
002	2018-09-18t0022	1537248346.19	larva	1.9996	-53.9998	-250.0303	229.7539	54.755	6072.9802	19882.6117	164653.5189	322.399	0.02174	231.154	0.46071	230.7198	0.54068	298.247	-1.4599	296.3911	9842.13	272.8535	0.083715	290.7727	0.031936	755412	1.3377	114.346	65.3176	65.0611	101.862	100.5549	3361.44	86.2403	1.0018	96.8177	213458
002	2018-09-18t0422	1537262745.82	larva	5.9995	-49.9999	-246.0304	219.122	28.3504	4367.3538	13820.2664	79405.5626	338.29	-0.19791	243.286	0.34286	243.0598	0.44463	313.965	-1.5396	311.1533	7535.16	287.8717	-0.072162	304.7624	-0.16494	581940	0.53782	116.672	65.6551	65.4104	101.077	99.2094	2425.85	85.8209	0.92153	96.0588	157047
002	2018-09-18t0822	1537277146.28	larva	9.9996	-45.9998	-242.0303	222.1101	29.836	4583.5113	14515.2924	86398.4623	336.419	-0.43916	250.649	0.20163	251.0873	0.3266	316.86	-1.6438	313.7143	8238.37	291.6474	-0.2556	309.3423	-0.37795	627375	-0.097233	128.007	66.252	65.9848	102.281	99.8233	2659.3	87.7859	0.88451	97.133	165829
002	2018-09-18t1222	1537291547.25	larva	13.9999	-41.9995	-238.03	213.904	29.473	4416.6046	13996.0943	81415.3086	356.174	-0.63528	254.618	0.041152	254.6027	0.18253	324.365	-1.7434	319.3568	8109.13	296.4349	-0.43608	313.5082	-0.58929	617703	-0.73338	113.745	67.4405	66.8936	103.086	102.258	2577.16	88.5123	0.82335	98.4301	163611
002	2018-09-18t1639	1537306956.91	larva	18.2803	-37.7191	-233.7496	257.472	35.1511	7323.0945	23266.0275	177889.8913	1449.87	1.0091	528.232	1.3066	426.184	0.99466	1252.78	-0.098861	1234.307	50111.1	959.6007	1.1731	1153.3071	0.99382	2073310	-0.56493	129.382	78.6557	78.277	116.127	115.1331	4645.09	100.4219	0.99241	110.4014	308724
002	2018-09-18t2022	1537320345.84	larva	21.9995	-33.9999	-230.0304	368.0956	37.6233	7234.7287	22908.1054	143959.4811	376.463	-1.0428	249.815	-0.36542	248.3141	-0.19957	331.177	-1.9742	328.1131	13247.1	298.5981	-0.82212	321.3188	-1.0104	988017	-1.6984	111.555	64.0991	63.6325	99.0917	97.6104	3963.67	85.9208	0.60273	94.638	253512
002	2018-09-19t0022	1537334746.25	larva	25.9996	-29.9998	-226.0303	362.7405	33.1232	10005.5415	31712.2344	227528.3087	2199.28	1.9012	636.956	1.6484	589.1129	1.7295	1670.09	0.65354	1587.0443	90184.8	1172.8706	1.4803	1451.0914	1.2857	3422360	-0.95554	137.416	81.3978	81.0529	117.909	116.5578	6367.07	103.8741	0.93503	113.18	437350
002	2018-09-19t0422	1537349146.13	larva	29.9995	-25.9998	-222.0303	303.1032	57.0491	10007.1239	32825.1968	296782.8676	1135.67	-0.15026	473.13	0.5394	379.9563	0.26187	1034.3	-0.73936	1029.7858	55852.3	818.0532	0.29129	987.5034	0.052624	2523670	-1.962	120.764	75.3619	75.1493	111.334	110.0052	6012.06	96.7415	0.67865	106.0601	401980
002	2018-09-19t0822	1537363545.72	larva	33.9994	-21.9999	-218.0304	572.9209	40.8843	18420.5151	58139.867	493839.1995	2233.32	1.567	564.743	0.92498	498.7577	0.88037	1704.98	0.69968	1650.5208	168793	1136.4462	1.0713	1500.6548	1.0309	5540690	-0.95452	148.614	69.5075	68.671	110.54	109.7734	10943.4	93.7244	0.49945	105.2157	681938
002	2018-09-19t1222	1537377946.62	larva	37.9997	-17.9997	-214.0302	722.2776	50.2127	29371.2522	92731.3364	990727.5597	1339.75	-0.20809	463.461	0.094342	423.9882	0.18972	1199.78	-0.52494	1186.0634	187165	853.2568	0.029631	1134.7235	-0.01955	7185500	-0.66808	129.443	66.5376	65.8492	108.786	107.2661	16970.7	91.1773	0.30552	102.9919	1031600
002	2018-09-19t1622	1537392347.8	larva	42	-13.9994	-210.0299	662.6577	52.4769	26227.2649	82667.7426	909748.8917	3467.81	3.3603	647.792	1.1333	501.9874	0.56749	2662.44	3.1369	2630.0535	370079	1659.9922	2.4065	2434.221	2.8779	8974510	-0.33454	179.173	66.4817	65.432	113.763	110.9777	15813.1	95.1183	0.29195	106.9624	921037
002	2018-09-19t2022	1537406747.71	larva	46	-9.9994	-206.0299	805.6556	57.0703	35903.4277	113233.1358	1334701.8723	2912.2	2.2027	585.503	0.54284	494.6387	0.34769	2065.62	1.6692	1997.8748	392468	1188.293	0.74764	1809.5376	1.2162	11071900	0.096892	352.762	86.8041	86.4625	127.492	124.3051	24223.5	109.4034	0.72768	119.7527	1641470
002	2018-09-20t0022	1537421146.35	larva	49.9996	-5.9998	-202.0303	935.1633	59.6575	43961.3475	138564.2724	1722822.8655	2104.29	0.69611	504.702	-0.17941	420.7578	-0.39889	1736.21	0.78275	1718.0228	401064	1046.5774	0.218	1567.1945	0.5707	11654600	-0.16256	172.761	75.3594	74.4629	121.456	120.5062	28056.4	103.2969	0.43384	115.5879	1740200
002	2018-09-20t0422	1537435545.31	larva	53.9993	-2.0001	-198.0306	943.867	66.772	50045.5502	157722.3684	2229177.6401	2021.18	0.52701	528.229	-0.062727	461.7254	-0.10939	1491.72	0.055597	1462.939	392322	974.9522	-0.079104	1358.356	-0.013773	13843300	0.2961	387.885	81.8711	81.3304	126.358	122.5171	33232.2	107.3034	0.64325	118.7535	2145600
002	2018-09-20t0822	1537449945.77	adult	57.9994	2.0001	-194.0304	1031.9351	67.7559	54799.9861	172610.6601	2474670.1703	1915.69	0.33802	544.057	0.052271	477.7666	0.013928	1523.54	0.16301	1493.1279	438779	988.0178	-0.02716	1409.6864	0.14651	15621000	0.57995	237.328	84.6082	84.1918	125.205	122.8899	36059.2	108.0823	0.74012	119.0546	2429270
002	2018-09-20t1222	1537464347.51	adult	61.9999	6.0005	-190.0299	980.5617	69.8591	54165.3849	170713.7226	2597986.7868	1763.31	0.055512	523.211	-0.22754	482.4038	0.046489	1445.13	-0.0293	1424.0927	410418	858.8231	-0.62114	1349.6972	0.0066902	14825200	-0.15247	201.325	86.2911	85.9062	129.273	127.3264	36713.5	112.2601	1.1851	123.1049	2445060
002	2018-09-20t1622	1537478748.48	adult	66.0002	10.0008	-186.0297	1080.1193	69.9394	61494.2165	193763.2886	2921664.8383	1814.27	0.2546	556.189	0.22062	502.2693	0.36667	1388.93	-0.15098	1361.8246	447237	953.5352	-0.11493	1260.8951	-0.24029	17884300	0.692	236.577	85.3241	85.0628	129.439	127.3985	41679.2	110.7523	1.1381	122.6156	2743600
002	2018-09-20t2022	1537493146.55	adult	69.9997	14.0003	-182.0302	1165.8627	71.6262	68362.9383	215322.4296	3358903.733	1326.97	-0.95204	501.401	-0.72181	451.6197	-0.64394	1155.4	-0.99757	1148.0086	413634	838.2056	-0.78469	1085.2448	-0.89029	17908000	0.37882	244.497	82.7014	82.3113	127.225	125.4189	45546.6	109.1347	0.93644	121.1533	2953760
002	2018-09-21t0022	1537507548.46	adult	74.0002	18.0008	-178.0297	1145.0318	81.9781	70731.9575	222926.4905	3673394.325	1309.18	-0.99966	501.633	-0.83498	456.8492	-0.66089	1107.12	-1.1674	1095.271	409634	822.3785	-0.92597	1042.0391	-1.0758	18522800	0.34006	279.411	84.5468	84.1325	133.064	130.98	49233.8	113.2267	1.3847	125.6562	3121890
002	2018-09-21t0422	1537521945.39	adult	77.9993	22	-174.0305	1181.8329	75.2701	73058.9141	230131.7802	3777507.8089	1247.4	-1.1974	470.251	-1.6696	431.8526	-1.4194	1009.89	-1.6187	992.5295	385778	754.9009	-1.5447	937.2045	-1.6273	17928300	-0.10427	337.022	72.7995	72.2186	115.984	113.4865	44305.8	97.1421	-1.0082	108.7299	2775480
002	2018-09-21t0822	1537536345.46	adult	81.9994	26	-170.0305	1183.201	74.5587	71651.7406	225727.4873	3619940.1149	1385.59	-0.6645	502.5	-1.0003	468.9397	-0.5577	1124.19	-0.95512	1112.028	421570	776.3785	-1.4121	1053.054	-0.94584	18802500	0.037115	288.815	82.3912	81.4339	131.501	129.1149	49312.8	111.9457	0.86376	124.6414	3082910
002	2018-09-21t1222	1537550745.77	adult	85.9994	30.0001	-166.0304	1142.3297	76.3901	72349.8398	227963.2354	3823543.333	1384.04	-0.59003	513.986	-0.75032	481.379	-0.28949	1049.12	-1.2878	1002.2941	396569	781.0837	-1.355	914.9481	-1.7487	19394800	0.11048	197.179	88.115	87.7381	140.307	136.9902	53035.9	118.5405	1.5612	132.3122	3324930
002	2018-09-21t1622	1537565147.04	adult	89.9998	34.0004	-162.0301	1176.7781	79.6236	72077.8122	227056.956	3725547.1359	1765.52	1.0982	543.082	-0.012567	487.8615	-0.16343	1225.35	-0.10547	1160.3845	461957	889.4352	-0.11304	1084.4978	-0.5065	20428600	0.38096	271.658	89.2315	88.7723	136.178	133.8887	51339.1	117.5402	1.1916	129.5449	3356530
002	2018-09-21t2022	1537579549.54	adult	94.0005	38.0011	-158.0294	1246.2927	78.8085	79142.9708	249247.4358	4293943.711	1244.52	-1.0105	491.401	-1.351	450.2284	-1.2514	1015.21	-1.283	1002.6799	419280	789.2719	-1.129	961.9262	-1.227	20281100	0.24957	213.655	78.8122	77.5927	132.158	128.5669	54581.4	108.3638	-0.24679	122.6296	3252740
002	2018-09-22t0022	1537593945.48	adult	97.9994	42	-154.0305	1193.4879	74.2908	71040.947	223663.1236	3589467.5181	1414.31	-0.21108	508.47	-0.88697	471.2782	-0.68336	1099.46	-0.63671	1068.6287	409001	801.6742	-0.8942	986.376	-0.92795	18878000	-0.32316	208.692	89.0751	88.4576	134.8	132.4357	50145.8	116.4899	0.58932	128.6892	3307090
002	2018-09-22t0422	1537608346.34	adult	101.9996	46.0002	-150.0303	1190.783	77.7831	71005.4482	223515.8053	3689397.1881	1603.12	0.64718	485.541	-1.4535	434.8916	-1.7251	1154.79	-0.16674	1119.6162	428428	793.0887	-0.88449	1024.5498	-0.51713	18007700	-0.68323	248.123	74.1189	73.5444	125.346	120.953	46503.4	100.6919	-1.5794	114.5632	2748920
002	2018-09-22t0822	1537622746.19	adult	105.9996	50.0002	-146.0303	1125.517	76.591	68919.0909	217068.2862	3568032.5553	1222.28	-0.90832	499.64	-1.0309	469.1963	-0.73062	991.053	-1.1336	976.0161	356779	729.7509	-1.5077	900.0011	-1.3318	17972600	-0.71535	315.499	92.3901	91.8837	137.972	135.1855	49669.8	118.5613	0.39935	130.6069	3323360
002	2018-09-22t1222	1537637146.39	adult	109.9996	54.0002	-142.0303	1081.2341	80.4852	70356.607	221797.5135	3824499.1785	1574.77	0.56077	508.797	-0.72308	479.509	-0.39891	1072.69	-0.51256	1029.0448	393678	755.5918	-1.0821	934.5805	-0.95734	18657100	-0.45798	279.708	89.6608	88.8483	140.585	136.8137	51594.7	119.1914	0.2591	132.3444	3287770
002	2018-09-22t1622	1537651546.16	adult	113.9996	58.0002	-138.0303	1121.1029	77.4872	70957.8495	223611.701	3782904.0619	1553.76	0.46858	473.817	-1.5928	446.076	-1.3586	1020.81	-0.77505	981.2981	378722	702.992	-1.5801	893.9928	-1.1695	17536900	-0.88109	172.991	77.1531	76.1159	127.905	126.2295	47452.7	107.4213	-1.2545	121.3137	2855590
002	2018-09-22t2022	1537665946.19	adult	117.9996	62.0002	-134.0303	1152.3348	77.6913	71274.0362	224557.1769	3717165.2468	1644.18	0.79354	507.684	-0.59754	477.9156	-0.34701	1069.35	-0.39873	1030.5242	397797	751.3888	-0.8762	959.8224	-0.5561	18882300	-0.3437	320.214	96.8543	96.2455	147.321	144.6242	54803.4	126.1276	0.60331	139.0509	3602300
002	2018-09-23t0022	1537680345.85	adult	121.9995	66.0001	-130.0304	1171.8073	77.9693	72798.2339	229251.2417	3833914.5484	1126.97	-1.1453	479.016	-1.307	460.8697	-0.82262	929.922	-1.2364	919.0475	353370	686.0281	-1.5371	856.8694	-1.2879	18191600	-0.591	326.738	91.4511	89.5582	182.564	178.9729	69374.2	129.7115	0.76223	163.786	3473040
002	2018-09-23t0422	1537694745.82	adult	125.9995	70.0001	-126.0304	1114.2128	81.9417	72557.5751	228717.4856	3977117.5618	1526.4	0.29986	471.645	-1.4495	446.7283	-1.233	982.855	-0.85554	936.7303	372502	700.162	-1.2612	872.7601	-1.0966	17836200	-0.71049	213.76	77.2727	75.7328	135.581	132.6681	51385	109.3877	-1.4769	126.2273	2922220
002	2018-09-23t0822	1537709145.81	adult	129.9995	74.0001	-122.0304	1164.2628	80.3558	77233.9836	243426.0784	4286346.6425	1176.31	-0.94227	477.179	-1.226	453.7985	-0.96309	892.551	-1.3801	871.7143	359698	683.6331	-1.3553	816.303	-1.4855	19203100	-0.1503	296.005	99.125	98.2346	154.966	151.4665	62451.4	128.7587	0.24515	144.1788	3989090
002	2018-09-23t1222	1537723546.26	adult	133.9996	78.0002	-118.0303	1190.6742	80.1643	76508.066	240987.0713	4152931.9308	1399.2	-0.17433	489.005	-0.81797	466.4792	-0.49675	1024	-0.53419	980.1885	408574	710.7419	-0.91967	901.7781	-0.7349	19501000	-0.010393	353.745	100.684	99.188	194.6	180.5099	77645.5	134.6158	0.58535	161.6957	4015180
002	2018-09-23t1622	1537737946.29	adult	137.9996	82.0002	-114.0303	1118.7217	80.7415	72682.1276	229199.5052	3935933.9956	1239.29	-0.7059	468.432	-1.3676	446.6499	-1.1357	909.101	-1.2035	882.8469	345458	686.3771	-1.1314	822.6306	-1.3224	17756400	-0.66475	428.867	91.9344	89.6078	206.457	187.1997	78453.7	127.6871	-0.2099	160.4608	3484870
002	2018-09-23t2022	1537752345.65	adult	141.9994	86	-110.0305	1186.3483	80.0097	76801.8534	242000.3946	4174528.0035	1478.35	0.066286	469.52	-1.2912	440.234	-1.3374	1028.6	-0.45107	996.2129	412468	718.3045	-0.63946	911.5178	-0.54559	18799600	-0.23888	248.235	79.2537	77.861	147.421	143.9073	59115.6	109.7207	-1.8044	131.6204	3173320
002	2018-09-24t0022	1537766745.73	adult	145.9994	90.0001	-106.0304	1199.7678	81.486	77503.5133	244223.4432	4177098.1756	1855.94	1.2126	515.405	0.1668	488.0794	0.37398	1189.47	0.52352	1141.4395	481737	734.1648	-0.34986	992.061	0.16135	20827500	0.5384	421.362	102.034	100.9174	159.661	155.6501	64662.6	132.3562	-0.14204	148.6984	4123190
002	2018-09-24t0422	1537781146.68	adult	149.9997	94.0003	-102.0302	1081.0132	79.9468	71907.8237	226753.6077	3977719.6499	1785.92	0.96137	495.451	-0.40708	462.0028	-0.53619	1201.25	0.61029	1136.7792	450467	764.1037	0.12926	1003.1274	0.29907	18570500	-0.27803	368.501	100.891	99.119	195.014	172.0169	73130.4	136.3605	0.00060005	158.6623	3781600
002	2018-09-24t0822	1537795545.72	adult	153.9994	98.0001	-98.0304	1263.3683	84.8055	82600.1084	260127.2538	4618887.354	1662.28	0.57988	465.853	-1.3251	442.4413	-1.2394	1084.71	-0.032901	1022.4319	467510	673.944	-1.012	913.6867	-0.3786	20052700	0.26904	265.886	93.6429	91.2183	176.132	167.356	75912.9	131.838	-0.43828	153.2568	4030860
002	2018-09-24t1222	1537809946.08	adult	157.9995	102.0001	-94.0303	1207.4553	86.81	80678.1991	254276.1937	4543119.0693	1565.65	0.30385	479.533	-0.86208	449.4121	-0.98779	1050.38	-0.19254	1002.9147	442212	724.7643	-0.2524	921.8585	-0.26434	20157600	0.31604	226.095	85.7299	84.4916	146.624	143.1694	61728.9	117.8293	-1.4054	134.6588	3603740
002	2018-09-24t1622	1537824346.6	adult	161.9997	106.0003	-90.0302	1301.3788	87.3385	85295.1694	268589.9193	4806607.5614	1345.69	-0.27893	469.86	-1.1708	443.5677	-1.212	1020.43	-0.31902	1000.4196	454091	714.0666	-0.33992	918.8681	-0.23656	20887200	0.57352	230.625	86.3244	84.4385	151.382	147.5182	67364.8	122.5116	-1.1789	140.366	3837460
002	2018-09-24t2025	1537838912.64	adult	166.0458	110.0464	-85.9841	1269.3243	82.2486	82587.4476	260060.4106	4558806.6697	1193.86	-0.65682	492.789	-0.38046	471.0671	-0.19803	968.49	-0.55629	951.6113	417419	705.9653	-0.3942	879.8168	-0.49656	21213100	0.6871	378.921	100.703	99.4686	167.801	162.6534	72322	134.6627	-0.59307	154.6988	4334960
002	2018-09-25t0022	1537853146.51	adult	169.9997	114.0003	-82.0302	1245.5259	83.2237	81693.7515	257241.0495	4579138.2848	1361.85	-0.18477	474.234	-1.0028	453.9906	-0.844	988.79	-0.39872	968.2801	421224	690.4895	-0.56393	886.767	-0.38882	20195700	0.3865	258.67	97.7827	96.1474	169.852	163.8958	72356.8	134.2608	-0.70908	155.3024	4164170
002	2018-09-25t0422	1537867545.75	adult	173.9994	118.0001	-78.0304	1252.3825	86.3093	84648.3681	266589.4924	4863155.0557	1265.17	-0.40386	467.271	-1.2378	443.8462	-1.2368	937.663	-0.61822	902.4263	414447	678.8088	-0.68481	838.1901	-0.71558	20607600	0.53578	227.766	88.0835	85.7678	162.384	158.9556	71773.9	128.8288	-1.055	150.5034	3884660
002	2018-09-25t0825	1537882111.38	adult	178.0454	122.0461	-73.9844	1323.9461	84.3134	86392.0001	271972.7452	4771762.6305	1400.47	-0.025715	497.758	-0.157	482.4144	0.19786	992.477	-0.2749	945.3032	447607	697.1103	-0.35594	866.2985	-0.43689	22414000	1.0834	346.841	102.624	101.2664	173.25	169.7259	78135.6	141.2948	-0.57217	160.5626	4621170
002	2018-09-25t1222	1537896345.65	adult	181.9994	126	-70.0305	1203.4383	87.9548	83240.21	262439.0258	4851933.2348	1248.98	-0.37517	480.948	-0.74523	458.918	-0.70264	980.365	-0.28512	961.7081	425478	703.4963	-0.20845	885.4092	-0.23281	20841900	0.66719	288.698	89.9896	88.4933	167.606	161.4265	72741.1	129.6656	-1.1595	151.2313	3899700
002	2018-09-25t1622	1537910747.99	adult	186.0001	130.0007	-66.0298	1305.3625	86.252	86125.0836	271196.8792	4859760.1743	1178.84	-0.51408	492.15	-0.34496	474.8771	-0.12436	948.69	-0.39576	935.4905	425962	682.2254	-0.49081	866.6438	-0.32116	22092100	1.0449	240.404	99.7413	98.2368	169.389	165.7289	76055.5	138.5067	-0.87686	158.7096	4477290
002	2018-09-25t2026	1537925393.59	adult	190.0683	134.0689	-61.9616	1246.2537	86.0468	84242.0725	265385.6756	4789775.5562	990.665	-0.931	441.717	-2.1404	429.4476	-1.8464	803.811	-1.0688	795.1534	352873	588.8337	-1.9036	731.1983	-1.2612	19389600	0.35964	236.345	89.238	86.3801	170.408	167.8923	74809	131.7255	-1.2155	156.6584	3917190
002	2018-09-26t0022	1537939546.21	adult	193.9996	138.0002	-58.0303	1299.8345	87.3217	88347.0372	278244.7664	5080257.2046	1022.97	-0.8079	475.29	-0.946	462.7014	-0.62501	835.479	-0.84683	821.9157	385156	624.8174	-1.309	761.9207	-0.96444	21869500	1.0508	445.561	100.718	97.9191	186.963	180.9238	86190	142.0894	-0.90711	170.0033	4634350
002	2018-09-26t0422	1537953946.13	adult	197.9995	142.0002	-54.0303	1305.4589	88.7933	90158.8096	283930.3843	5280169.4419	1014.79	-0.78228	455.641	-1.6467	445.1098	-1.3034	797.446	-0.95572	778.0057	374800	593.2213	-1.7722	717.5653	-1.1997	21386400	0.96549	336.341	101.088	99.0599	182.992	178.5127	86006.1	140.1345	-1.0559	165.6114	4744790
002	2018-09-26t0826	1537968580.66	adult	202.0647	146.0653	-49.9652	1309.6571	88.9336	87530.8333	275647.4516	4995279.0325	962.103	-0.8578	459.688	-1.5085	449.5198	-1.1649	771.683	-1.0035	760.9796	351888	593.2085	-1.7401	695.1513	-1.2742	20951600	0.8983	269.303	102.247	99.5305	191.104	186.2642	87143.5	144.1488	-0.99746	173.9096	4660200
002	2018-09-26t1222	1537982746.78	adult	205.9997	150.0003	-46.0302	1179.441	86.8045	79865.0573	251646.1133	4568236.1424	927.637	-0.89512	472.514	-1.0652	460.1761	-0.79702	786.169	-0.8781	780.2676	327832	632.8238	-1.0915	741.4959	-0.91565	19658900	0.61529	368.37	100.514	96.8231	199.32	195.241	83116.4	152.0727	-0.81075	182.1928	4181890
002	2018-09-26t1622	1537997145.91	adult	209.9995	154.0001	-42.0304	1244.2433	83.4582	83556.2628	263174.7427	4727494.5421	928.501	-0.86001	457.71	-1.5943	446.1642	-1.3397	764.369	-0.92035	754.2361	333265	606.155	-1.4737	712.6985	-1.045	19929200	0.72281	399.826	101.735	97.4981	226.905	209.6786	98930.8	153.7483	-0.83379	192.9506	4429660
002	2018-09-26t2026	1538011781.33	adult	214.0649	158.0655	-37.965	1222.6562	88.8362	80606.6646	253837.25	4576270.723	1012.01	-0.66233	466.016	-1.3188	456.4521	-0.99004	795.439	-0.75353	783.3433	334880	607.7556	-1.4186	730.6196	-0.89361	19582500	0.67707	306.145	105.702	102.3658	207.7	204.2474	87441.7	158.2008	-0.76577	192.0264	4441720
002	2018-09-27t0022	1538025946.88	adult	217.9998	162.0004	-34.0301	720.3957	107.1764	50672.8857	163958.0442	3054522.5428	1009.69	-0.6494	473.8	-1.0619	455.5756	-1.0489	832.457	-0.57798	817.3785	220601	646.9864	-0.80088	768.9069	-0.63602	12523900	-0.99858	360.849	104.631	101.8116	186.55	181.6514	49435.9	147.9901	-1.1512	171.1061	2765700
002	2018-09-27t0422	1538040345.89	adult	221.9995	166.0001	-30.0304	873.58	82.6998	51703.1221	166365.021	2622055.3862	887.429	-0.87622	458.793	-1.6004	447.3224	-1.3782	753.967	-0.85895	750.464	204325	597.4373	-1.5176	698.7938	-1.0102	12412200	-0.98021	392.29	105.103	101.5212	198.936	194.9638	53911.8	152.7072	-1.0654	183.2802	2843460
002	2018-09-27t0826	1538054981.46	adult	226.0649	170.0655	-25.965	585.8871	103.8758	39457.0253	127881.612	2335495.1035	885.613	-0.86395	464.399	-1.4194	455.2115	-1.1129	737.137	-0.90093	729.3143	152587	589.5402	-1.6072	675.5101	-1.1087	9569420	-1.6231	318.634	104.435	101.8434	183.792	179.6152	38045	147.4441	-1.285	169.9287	2151990
002	2018-09-27t1222	1538069147.13	adult	229.9998	174.0004	-22.0301	573.9798	135.2051	43147.8173	145581.2686	3164169.8234	927.206	-0.7709	472.138	-1.1637	462.969	-0.85101	756.081	-0.81301	746.3651	170118	604.321	-1.3685	702.1075	-0.93297	10622600	-1.3301	292.775	110.924	106.6947	216.157	209.1036	48635.4	164.5631	-0.82268	194.8071	2495680
002	2018-09-27t1622	1538083550.73	adult	234.0008	178.0014	-18.0291	596.0069	126.0217	46185.3913	150074.4407	3238919.7254	888.219	-0.83575	470.374	-1.2407	461.4792	-0.93024	749.264	-0.82464	740.252	180573	600.6375	-1.4022	706.6967	-0.88585	11311100	-1.1324	315.952	114.015	109.0884	228.179	222.3444	54991.2	172.4479	-0.64255	207.8852	2741720
002	2018-09-27t2026	1538098181.87	adult	238.065	182.0656	-13.9648	639.4954	86.5703	38727.412	124248.9842	2025289.4316	826.274	-0.94296	468.491	-1.3221	459.9323	-1.012	728.545	-0.88879	718.2076	147895	594.1803	-1.4759	684.0104	-0.9857	9482730	-1.5464	292.844	108.892	106.1584	192.7	188.6799	39118	156.1202	-1.1863	180.3209	2204080
002	2018-09-28t0022	1538112346.22	adult	241.9996	186.0002	-10.0303	633.7609	113.3996	44846.0873	144771.6082	2856228.715	805.058	-0.97485	468.643	-1.3312	463.6349	-0.89652	688.55	-1.0229	677.2869	161121	579.454	-1.6656	648.5233	-1.1508	10948000	-1.1682	327.319	115.126	110.9942	222.906	217.2726	52159.9	173.4647	-0.72196	203.7146	2689470
002	2018-09-28t0422	1538126745.91	adult	245.9995	190.0001	-6.0304	631.8666	114.4721	44717.2248	144454.1811	2846847.7599	769.386	-1.0327	467.496	-1.3845	463.615	-0.91842	674.417	-1.0641	665.5454	157814	574.2597	-1.7187	640.7457	-1.1709	10895500	-1.1596	384.034	116.978	112.5671	229.766	224.0762	53765.2	176.6701	-0.67853	210.3725	2726280
002	2018-09-28t0826	1538141382.09	adult	250.0651	194.0657	-1.9648	653.8081	94.6496	43564.2277	139184.0772	2582757.5804	721.99	-1.1106	465.997	-1.4488	463.2698	-0.95132	633.788	-1.1984	625.9624	143870	558.3187	-1.9181	607.6542	-1.3184	10572100	-1.2197	368.296	116.622	112.0799	231.89	225.8755	52639	177.012	-0.71807	212.6204	2645800
002	2018-09-28t1222	1538155528.56	dead	253.9947	197.9953	1.9648	638.4709	89.9472	41943.0072	133901.9178	2445068.3621	731.854	-1.0878	468.358	-1.3773	464.9416	-0.90673	645.074	-1.1515	640.2192	141271	565.0563	-1.8054	619.4743	-1.2416	10244400	-1.2845	342.187	119.494	114.7625	238.457	230.9155	52222	180.8435	-0.6519	218.1277	2613700
003	2018-09-17t1622	1537219561.31	egg	-1.9995	-53.9983	-234.0309	167.7304	27.4869	3087.6338	9803.631	53438.0951	0	-0.28641	0	-0.43828	0	-0.45129					0	-0.40751	0	-0.33885	0	1.5834	0	0	0				0	-0.39613	0	0
003	2018-09-17t2022	1537233957.47	larva	1.9995	-49.9994	-230.032	162.5543	45.682	3489.2868	11703.319	76074.3654	0	-0.53909	0	-0.63828	0	-0.63845					0	-0.61204	0	-0.57182	0	0.87094	0	0	0				0	-0.52372	0	0
003	2018-09-18t0022	1537248354.32	larva	5.9986	-46.0002	-226.0329	164.8996	43.5536	3731.7215	12281.1292	80547.7804	0	-0.78277	0	-0.84356	0	-0.83101					0	-0.81686	0	-0.80221	0	0.18766	0	0	0				0	-0.65949	0	0
003	2018-09-18t0422	1537262753.93	larva	9.9985	-42.0003	-222.033	160.1165	43.6833	3672.1453	12126.4823	80466.4645	0	-1.0187	0	-1.0553	0	-1.0302					0	-1.0227	0	-1.0308	0	-0.46485	0	0	0				0	-0.80483	0	0
003	2018-09-18t0822	1537277154.39	larva	13.9986	-38.0002	-218.0328	159.0916	45.9025	3734.1723	12402.3219	85195.5053	0	-1.2481	0	-1.2751	0	-1.2376					0	-1.2306	0	-1.2583	0	-1.0858	0	0	0				0	-0.9616	0	0
003	2018-09-18t1222	1537291555.51	larva	17.9989	-33.9999	-214.0325	170.2174	34.2185	3935.4788	12722.0276	85378.6122	1026.06	0.2946	552.274	1.4449	541.1661	1.6678	931.5686	-0.7062	927.5916	20494.5098	798.5031	0.74328	890.9922	0.44033	1174130	-1.0224	142.058	77.0212	76.8988	114.794	111.1869	2525.469	97.6248	0.93787	107.6381	163747
003	2018-09-18t1639	1537306965.08	larva	22.2794	-29.7195	-209.7521	232.3004	28.7026	5062.6036	16021.0633	97370.5478	1978.19	1.7079	713.785	2.192	589.9745	1.8367	1785.7448	0.90261	1769.1209	50000.8516	1554.8659	2.6847	1730.9373	2.0694	1964340	-1.2095	123.526	78.5663	78.5956	114.771	113.5276	3213.5869	100.0101	0.91317	111.1676	216215
003	2018-09-18t2022	1537320353.92	larva	25.9985	-26.0003	-206.033	423.1648	39.807	12935.1157	40861.8299	334607.425	2247.05	1.9841	646.167	1.7012	597.3572	1.7808	1791.7688	0.90469	1755.7005	125423.8125	1260.8566	1.7324	1613.0378	1.6466	4466950	-0.40429	126.308	79.2276	78.9688	114.888	113.4205	8042.1592	100.58	0.85676	110.2493	547700
003	2018-09-19t0022	1537334754.29	larva	29.9986	-22.0002	-202.0329	629.5099	44.8102	21844.9672	68898.02	644089.4442	1538.42	0.55172	531.862	0.88926	485.0203	0.94096	1409.1368	0.071198	1403.156	164869.0156	997.3258	0.81795	1348.4025	0.87036	6174380	-0.085366	133.091	75.8895	75.7277	111.5731	110.1438	13054.0527	97.575	0.69984	106.7792	881002
003	2018-09-19t0422	1537349154.23	larva	33.9986	-18.0003	-198.0329	532.4981	41.2937	18142.0847	57309.4173	512043.1033	2498.89	2.0327	724.807	1.9179	673.0876	2.0557	1937.0419	1.2279	1887.504	187893.0625	1371.4487	1.7799	1728.507	1.5563	6992940	-0.22704	249.724	78.9512	78.639	117.1012	114.0139	11358.8125	100.4921	0.68498	110.1686	761721
003	2018-09-19t0822	1537363553.82	larva	37.9985	-14.0004	-194.033	775.3886	50.357	31490.9153	99207.24	1067920.347	2294.67	1.4772	627.841	1.1607	526.2664	0.91221	2022.217	1.4556	2004.3351	337710.25	1551.5196	2.1931	1915.1459	1.8131	10439700	0.91956	256.855	75.9251	75.6155	112.8914	110.4334	18852.8691	97.4668	0.49461	106.8425	1262480
003	2018-09-19t1222	1537377954.8	larva	41.9987	-10.0001	-190.0327	737.3403	54.4297	33741.415	106767.4313	1259520.7727	3347.34	3.1462	641.987	1.0936	538.7002	0.84218	2670.8079	3.1583	2623.5457	475403.8125	1553.0667	2.0649	2449.4788	2.9145	11400400	0.81612	228.382	81.3624	80.9825	120.6602	118.536	21477.5195	103.498	0.57658	113.9341	1444830
003	2018-09-19t1622	1537392356.02	larva	45.9991	-5.9998	-186.0324	892.0321	57.096	40082.8914	126260.1798	1515504.8011	2728.6	1.8717	658.474	1.0863	559.238	0.87642	2176.833	1.9724	2133.2439	459311.75	1452.2049	1.6312	1998.8277	1.6848	13879300	1.3844	289.154	86.2717	85.8877	126.1586	123.7129	26619.457	109.3088	0.72382	119.4069	1818430
003	2018-09-19t2022	1537406755.92	larva	49.999	-1.9998	-182.0324	1014.9394	64.9009	55983.266	176677.6453	2525867.741	1753.03	0.036152	522.502	-0.032164	437.9002	-0.24202	1416.3524	-0.14528	1393.02	416407.625	1018.8447	0.1183	1309.5538	-0.10452	15313500	1.4518	213.22	77.6162	77.272	117.607	115.8236	34576.4609	101.0052	0.32241	111.6589	2274780
003	2018-09-20t0022	1537421154.4	adult	53.9986	1.9998	-178.0328	1053.0336	67.0607	58604.6967	184668.7552	2761332.1024	2102.33	0.68744	543.674	0.082309	451.4982	-0.21659	1711.4805	0.73128	1696.207	525424.5	1097.6906	0.40186	1523.9135	0.45094	16668000	1.4995	330.674	80.437	80.0601	121.539	118.575	37312.4766	103.5848	0.4224	114.187	2466040
003	2018-09-20t0422	1537435553.38	adult	57.9983	5.9995	-174.0331	1126.3802	71.0699	64092.5082	201864.2912	3087200.3753	1612.09	-0.30034	521.889	-0.18883	445.0988	-0.38719	1380.1886	-0.30386	1366.6845	463743.375	986.1841	-0.035124	1300.9832	-0.18414	17493200	1.3523	135.348	71.934	71.4077	111.824	110.9063	37572.8516	94.627	-0.25182	105.6434	2411160
003	2018-09-20t0822	1537449953.78	adult	61.9984	9.9996	-170.033	1036.6924	74.2009	63276.071	199484.7913	3251626.4449	1945.34	0.46732	525.443	-0.19898	446.7727	-0.47379	1618.9258	0.57318	1597.8333	535864.4375	1048.2823	0.30216	1505.9562	0.52795	17356900	0.8612	367.009	67.2203	66.5448	109.7287	106.9132	36320.1836	90.8949	-0.77298	102.3355	2220490
003	2018-09-20t1222	1537464355.63	adult	65.999	14.0001	-166.0325	1050.5997	77.5595	65998.9248	208105.695	3467243.8651	1778.88	0.16724	544.325	0.040991	449.9909	-0.54292	1488.4307	0.22374	1476.3413	513508.5938	1059.423	0.47391	1363.656	0.14063	18734000	1.0233	252.784	65.816	65.4098	105.6828	103.4099	36460.5781	88.6945	-1.3208	99.3512	2265190
003	2018-09-20t1622	1537478756.63	adult	69.9992	18.0004	-162.0322	1096.524	76.9564	67140.0401	211681.6256	3420132.4501	2053.92	1.0315	594.518	0.94099	509.0846	0.53112	1599.3063	0.84196	1571.7087	561356.5	1095.5634	0.87162	1470.6342	0.71862	20828300	1.4919	227.129	83.9804	83.2604	128.0063	125.8452	44930.1992	109.5452	0.98864	121.3626	2942170
003	2018-09-20t2022	1537493154.69	adult	73.9987	21.9999	-158.0328	1134.8482	82.5603	72717.0403	229401.2321	3897251.4023	1550.36	-0.26418	557.604	0.32293	487.8849	0.063371	1329.8287	-0.14552	1311.5668	505334.9375	994.8474	0.36928	1247.5282	-0.10025	21145500	1.3225	386.939	79.5583	78.8406	126.4321	123.7644	48044.1797	107.4265	0.59585	119.3321	3017010
003	2018-09-21t0022	1537507556.58	adult	77.9992	26.0004	-154.0322	1208.0762	78.3076	77007.2249	242649.7074	4115783.1404	1408.69	-0.64658	533.013	-0.2156	465.3623	-0.56331	1224.1168	-0.52679	1208.5554	492094.9688	928.237	-0.033167	1124.6732	-0.61452	21406800	1.1827	276.963	78.6895	78.0276	123.7591	121.511	49751.1719	105.0725	0.097778	116.3755	3160330
003	2018-09-21t0422	1537521953.46	adult	81.9984	29.9995	-150.0331	1235.728	76.6602	75972.3502	239239.95	3945199.4052	1182.34	-1.431	550.286	0.18548	512.3716	0.60637	1048.5815	-1.3755	1036.8658	416286.875	884.5024	-0.34844	997.6287	-1.2809	21818300	1.145	191.192	88.1048	87.7915	130.0863	127.8176	51644.2461	112.8648	0.99199	123.8776	3493270
003	2018-09-21t0822	1537536353.61	adult	85.9984	33.9996	-146.0331	1135.3065	78.3419	72118.0497	227276.6933	3860627.1129	1450.39	-0.32222	579.522	0.9259	536.8843	1.2305	1253.3722	-0.085565	1240.8596	472521.3125	999.1354	0.9475	1187.1422	0.026761	21797500	0.99111	181.526	88.2198	87.644	136.987	134.3386	51644.1055	114.5821	1.0169	127.7113	3318210
003	2018-09-21t1222	1537550753.96	adult	89.9985	37.9997	-142.033	1179.7278	81.4072	76571.5578	241255.0903	4197902.755	1589.58	0.36064	611.11	1.7473	533.4201	1.0986	1285.6246	0.26266	1268.3599	512964.25	1032.5614	1.4521	1214.3823	0.38016	24373500	1.8298	227.717	94.4373	93.848	139.7849	137.0652	55774.1875	120.1913	1.5485	132.5989	3766540
003	2018-09-21t1622	1537565155.18	adult	93.9988	42	-138.0326	1157.4189	78.7723	75607.5528	238267.1094	4114414.132	1412.9	-0.29217	593.772	1.3146	543.0468	1.3444	1154.3455	-0.40978	1134.8982	455966.4688	962.9241	0.81425	1080.9673	-0.38724	23405900	1.4034	186.492	90.5933	90.1035	136.5093	134.8774	53921.1875	116.7982	0.859	129.6818	3571100
003	2018-09-21t2022	1537579557.76	adult	97.9995	46.0007	-134.0319	1191.9934	77.6529	75721.2839	238510.8881	4029317.0651	1870.28	1.7395	611.283	1.8059	547.324	1.4652	1347.944	0.95475	1289.4175	532437.875	998.1812	1.3464	1186.6979	0.52498	24141400	1.6352	182.039	94.7424	94.0788	141.8516	139.8077	56031.375	121.5002	1.2267	134.8668	3741660
003	2018-09-22t0022	1537593953.6	adult	101.9984	49.9996	-130.0331	1217.2583	78.8457	75545.5713	237901.471	3999089.4395	1509.8	0.25197	560.542	0.52232	512.0538	0.48042	1189.3073	0.057262	1154.5406	469776.3438	938.6039	0.80012	1078.869	-0.1135	22089800	0.84932	239.305	82.5889	81.5628	134.2799	131.7145	53040.5703	111.5406	-0.24296	125.9551	3254660
003	2018-09-22t0422	1537608354.44	adult	105.9986	53.9998	-126.0328	1222.1655	77.3064	75594.4004	238033.681	3972105.8172	1763.39	1.3374	555.624	0.45357	506.6733	0.35557	1279.6796	0.75197	1226.5352	505473.4375	892.0718	0.39376	1084.0519	0.064827	21924900	0.78271	355.78	89.5361	88.7585	140.782	137.299	55608.8867	118.764	0.42355	132.3686	3533100
003	2018-09-22t0822	1537622754.42	adult	109.9986	57.9998	-122.0328	1066.8792	77.9865	68118.588	214676.1432	3652077.9118	1669.27	0.9424	583.276	1.2676	512.5455	0.5748	1287.5364	0.89072	1252.8654	458362.9688	981.1119	1.5826	1178.5094	0.9256	20726100	0.33366	320.797	95.7727	94.7115	154.8624	151.6075	55131	125.9627	1.0387	143.2767	3403190
003	2018-09-22t1222	1537637154.56	adult	113.9987	61.9998	-118.0328	1127.5521	80.0331	71655.3925	225748.2339	3887084.0398	1460.36	0.10286	538.62	0.15652	487.6229	-0.10962	1161.3317	0.13738	1134.4678	434338.0625	876.4368	0.48292	1077.3025	0.26438	20117400	0.11489	352.797	96.7265	95.2309	168.3701	163.3084	62970.4062	130.8128	1.3462	153.9404	3612730
003	2018-09-22t1622	1537651554.28	adult	117.9986	65.9998	-114.0329	1160.143	77.3652	72235.4939	227494.927	3822563.6271	1287.61	-0.55956	498.815	-0.83989	456.2523	-1.0129	1022.6317	-0.69916	1002.8225	385532.125	787.8358	-0.44017	952.5337	-0.61372	18800800	-0.3754	329.045	92.85	90.6974	169.74	166.5056	63991.9727	133.0522	1.3466	155.8538	3499610
003	2018-09-22t2022	1537665954.35	adult	121.9986	69.9998	-110.0329	1126.2346	77.9557	69469.1214	218821.1452	3671213.7658	1565.57	0.46982	519.754	-0.17816	479.8995	-0.22363	1093.593	-0.196	1041.5099	396974.2812	794.4295	-0.23203	956.1559	-0.49701	18836900	-0.33849	388.345	99.8021	97.3789	191.1069	185.651	69371.7969	137.2611	1.544	172.1303	3617030
003	2018-09-23t0022	1537680354.07	adult	125.9985	73.9997	-106.0329	1152.6756	78.4857	73890.286	232854.8541	3961927.2051	1304.57	-0.49478	474.745	-1.3622	439.1521	-1.4768	956.0835	-1.0238	923.091	369048.2188	722.3129	-0.99185	872.9113	-1.0954	18292400	-0.53171	326.313	88.466	85.5458	196.4935	184.3703	75846.5078	125.07	0.080529	166.4372	3408680
003	2018-09-23t0422	1537694753.98	adult	129.9985	77.9997	-102.033	1078.1575	79.0754	69267.9677	218393.9484	3728947.3887	1397.48	-0.1713	497.162	-0.65305	465.9937	-0.56132	1020.7362	-0.58357	976.0674	369506.5	747.7265	-0.56829	899.8053	-0.81208	17952500	-0.64089	270.446	100.818	97.9337	195.2905	191.1515	70695.1641	140.0911	1.3225	176.2827	3640550
003	2018-09-23t0822	1537709153.94	adult	133.9985	81.9997	-98.033	1153.427	77.9792	72623.4841	228817.2876	3830467.3967	1786.48	1.1372	496.427	-0.6012	459.1291	-0.74435	1096.4816	-0.089004	1021.7436	415566.5	747.9275	-0.45757	925.8874	-0.53943	18810600	-0.28015	358.917	98.1561	96.5007	177.023	172.3497	67091.7344	132.1779	0.36496	159.9629	3719330
003	2018-09-23t1222	1537723554.41	adult	137.9986	85.9998	-94.0328	1093.6415	81.5318	69900.7806	220277.5397	3820181.9353	1586.84	0.43451	526.614	0.365	491.1558	0.39427	1167.1797	0.36157	1123.079	426020.5938	802.2622	0.32948	1000.8135	0.12766	19193500	-0.10873	325.853	101.894	99.6657	193.1663	187.4503	70505.6875	139.5875	0.8075	172.3559	3713720
003	2018-09-23t1622	1537737954.52	adult	141.9986	89.9998	-90.0328	1140.0493	81.4899	74366.696	234311.8939	4156660.5345	1750.71	0.92977	510.903	-0.034148	470.9267	-0.26362	1351.5736	1.4786	1340.482	524410.5625	798.8469	0.39264	1119.7903	1.1518	19801600	0.14264	280.83	95.9783	93.9711	190.8734	184.4749	74058.8906	134.5753	0.19279	168.5075	3719930
003	2018-09-23t2022	1537752353.85	adult	145.9985	93.9996	-86.033	1177.0995	79.1661	74607.5984	234974.9858	4003499.0128	1637.45	0.54442	534.326	0.7532	492.9964	0.54858	1170.7712	0.41368	1115.8578	456600.7812	818.5253	0.75092	998.316	0.21227	20798600	0.52763	288.139	104.602	102.0542	202.3546	196.5223	78918.3125	141.5961	0.55306	178.7979	4071630
003	2018-09-24t0022	1537766754.03	adult	149.9985	97.9997	-82.0329	1127.594	80.9624	73442.9945	231495.2427	4087565.129	1754.37	0.8683	534.667	0.83342	491.13	0.51153	1202.1724	0.6156	1148.3503	460432	824.2233	0.92934	1026.9387	0.49241	20472900	0.41188	338.999	99.4262	96.3894	217.573	210.5336	83330.4688	138.6115	0.15886	189.3267	3807130
003	2018-09-24t0422	1537781154.94	adult	153.9988	101.9999	-78.0327	1231.7629	86.5056	82186.0905	258895.3696	4736908.0492	1437.5	-0.061238	478.32	-0.92259	444.1682	-1.1765	1020.3	-0.39704	980.9214	437708.6875	723.3319	-0.34078	883.9398	-0.61922	20484600	0.42094	259.283	85.7424	82.6537	184.2106	177.4243	79026.3516	123.612	-0.97803	157.3217	3672000
003	2018-09-24t0822	1537795553.95	adult	157.9985	105.9997	-74.033	1250.6486	78.806	77888.8158	245218.2639	4150028.7068	1739.8	0.78612	504.3	-0.046197	466.7094	-0.35232	1160.7067	0.42036	1096.8235	472407.625	764.0747	0.29345	959.5565	0.039181	20502300	0.43336	349.29	103.002	99.3554	221.6766	216.4974	90222.375	146.924	0.37713	200.3241	4187540
003	2018-09-24t1222	1537809954.32	adult	161.9986	109.9998	-70.0329	1152.9734	86.1712	80676.0208	254388.5885	4754270.1244	1826.02	1.0202	510.804	0.20044	481.6024	0.19497	1147.5931	0.37698	1089.3177	481989.125	760.5249	0.31756	950.3383	0.015293	21451700	0.75855	349.651	92.6173	90.3004	193.2587	184.4389	81168.6562	134.2113	-0.51374	164.9094	3889560
003	2018-09-24t1622	1537824354.79	adult	165.9987	113.9999	-66.0327	1135.0048	81.922	74807.281	235769.5867	4178995.3251	1455.33	0.036245	522.467	0.63006	496.4358	0.74685	1053.4008	-0.097777	1007.882	410826.3125	752.1297	0.27154	919.5904	-0.1807	20369900	0.41966	377.128	107.434	102.4941	255.4595	248.1736	99629.2188	158.4449	0.67562	228.7715	4188650
003	2018-09-24t2025	1537838920.88	adult	170.0449	118.046	-61.9866	1115.2643	83.2172	74445.911	234607.9771	4211826.3538	1559.86	0.33198	495.153	-0.27978	467.3484	-0.34417	1121.5468	0.31144	1090.8073	435160.125	734.6874	0.086806	952.6608	0.13275	19202500	0.082128	441.717	96.3656	93.1782	217.0539	203.5799	84216.9062	137.5473	-0.5456	180.4331	3737160
003	2018-09-25t0022	1537853154.68	adult	173.9987	121.9999	-58.0328	1203.5131	83.1044	79039.0391	248939.2697	4424142.0549	1575.24	0.39359	512.661	0.34909	488.1365	0.42539	1132.1995	0.41111	1110.7377	466466.1562	738.1792	0.20309	953.4816	0.18964	21115500	0.68652	391.737	101.261	97.9928	214.0023	207.1704	88168.9531	146.3485	-0.22927	188.3249	4170730
003	2018-09-25t0422	1537867554.03	adult	177.9985	125.9997	-54.0329	1165.1118	84.1799	77926.7232	245508.4208	4436825.672	1791.05	0.96479	514.643	0.43873	486.4905	0.3512	1140.0184	0.49741	1112.4106	462847.5	737.8392	0.26184	968.8936	0.36077	20893000	0.6461	358.255	107.488	103.7258	240.4958	233.3949	97641.2812	150.6738	-0.15402	210.3387	4363710
003	2018-09-25t0825	1537882119.59	adult	182.0445	130.0457	-49.987	1185.3428	81.0886	76803.3521	241927.0352	4268079.0347	1603.56	0.5132	496.697	-0.18655	472.6259	-0.18801	1101.8992	0.34515	1066.0349	441861.5625	712.4287	-0.070689	947.1052	0.24073	19893200	0.40322	274.22	94.7048	92.514	192.0282	184.2026	77003.3203	134.6891	-0.94961	166.3001	3793020
003	2018-09-25t1222	1537896353.81	adult	185.9984	133.9996	-46.033	846.1628	160.7558	64644.0122	212854.3229	4770754.5484	1469.98	0.20394	495.464	-0.22712	475.5683	-0.098436	1036.2772	0.051654	1012.9473	349225.4062	692.7134	-0.32854	888.8226	-0.15461	16656000	-0.42851	364.382	91.5751	87.0719	240.2495	233.1019	80964.0859	136.4119	-0.96006	188.2742	3078480
003	2018-09-25t1622	1537910756.4	adult	189.9992	138.0003	-42.0323	1195.6907	78.3374	75622.6451	238167.1452	4057652.5085	1245.46	-0.31601	472.894	-1.0288	441.2149	-1.4056	1016.097	-0.0053136	1010.1217	401358.3125	695.3247	-0.24229	879.9124	-0.17081	18651900	0.16374	337.215	95.6434	90.9671	229.4449	220.5207	90630.7188	145.2141	-0.70342	197.8826	3772370
003	2018-09-25t2026	1537925401.96	adult	194.0674	142.0686	-37.9641	1095.3427	79.909	70377.2944	221795.8702	3876225.2668	1222.98	-0.33735	499.484	-0.085393	470.1785	-0.34655	1034.5266	0.12668	1022.3331	379671.25	728.7562	0.3195	944.0684	0.3282	18325600	0.13385	307.82	107.138	103.5405	220.5303	216.0311	80934.625	157.001	-0.36888	200.0333	3930800
003	2018-09-26t0022	1537939554.5	adult	197.9986	145.9998	-34.0328	1127.5362	84.7174	70830.6783	223079.0828	3878079.6007	1220.94	-0.313	514.771	0.44864	485.2111	0.1862	1038.1707	0.16583	1026.4739	384123.125	763.4868	0.89752	951.5192	0.39874	19031600	0.36576	415.215	114.152	109.25	262.014	256.7336	96945.1875	174.0592	0.12562	227.9696	4220300
003	2018-09-26t0422	1537953954.41	adult	201.9986	149.9998	-30.0328	1089.6778	82.034	68292.2534	215271.3014	3634617.7827	1167.03	-0.40701	497.343	-0.18213	469.1873	-0.4374	994.7518	-0.0054516	980.4709	355126.375	741.0832	0.56825	935.136	0.29918	17724800	0.08538	423.206	112.14	105.9688	272.2498	259.3586	97193.1797	174.3718	0.023956	225.1101	3996550
003	2018-09-26t0826	1537968589.02	adult	206.0638	154.065	-25.9677	1049.9913	81.0375	65419.2529	206184.0441	3454855.5864	1170.7	-0.37313	493.108	-0.34266	465.6028	-0.59742	965.6548	-0.11055	953.1363	330253.9375	715.0251	0.18627	907.2721	0.13674	16842100	-0.084449	307.364	112.006	105.8274	230.4191	223.7398	78803.3359	173.9764	-0.092688	211.1303	3825560
003	2018-09-26t1222	1537982755.08	adult	209.9988	158	-22.0327	1038.5738	81.9528	64596.0417	203583.9362	3424765.8616	1104.46	-0.49128	491.271	-0.42027	468.7201	-0.51023	930.5748	-0.23519	915.6115	313603.6875	692.6139	-0.14104	865.934	-0.10217	16547500	-0.10962	328.035	114.676	108.0651	236.5854	232.1161	79729.2969	178.4699	-0.03919	215.378	3862620
003	2018-09-26t1622	1537997154.17	adult	213.9986	161.9997	-18.0329	986.2992	80.4259	61996.8809	195557.5304	3274201.9663	1092.63	-0.4973	485.712	-0.63055	466.266	-0.62888	895.7274	-0.35227	887.6233	290215.6562	671.7811	-0.44398	838.4335	-0.24919	15716700	-0.26783	320.928	115.534	108.8512	244.1755	238.218	79112.875	182.4037	0.00084368	223.4249	3738450
003	2018-09-26t2026	1538011789.64	adult	218.064	166.0651	-13.9675	951.6751	81.2092	57003.4706	179738.9214	2946859.64	1153.43	-0.3602	492.25	-0.41804	471.4452	-0.46568	885.1296	-0.37175	864.3055	263768.625	695.7552	-0.067353	823.1643	-0.31915	14649400	-0.48207	342.191	120.305	111.879	271.9114	266.8055	81029.6016	194.1716	0.28808	244.3034	3580290
003	2018-09-27t0022	1538025955.24	adult	221.9988	170	-10.0326	947.6843	79.6094	56363.498	177753.7711	2879134.8701	1095.81	-0.46508	491.672	-0.45262	471.5394	-0.4866	874.4941	-0.39699	864.5453	257975.75	691.0113	-0.12825	822.5817	-0.30471	14478300	-0.4812	366.814	122.041	113.7277	274.559	270.3479	80994.8906	195.614	0.25741	243.4018	3593730
003	2018-09-27t0422	1538040354.23	adult	225.9986	173.9997	-6.0329	831.2315	82.4405	51820.6322	163786.9357	2721557.2071	1006.31	-0.63035	501.551	-0.1219	482.8308	-0.093704	867.5917	-0.40986	855.4158	235117.3594	697.6159	-0.022306	824.1152	-0.28089	13561400	-0.66217	362.673	127.624	118.6852	271.6351	263.3506	73613.1094	203.3437	0.422	245.3964	3450820
003	2018-09-27t0826	1538054989.76	adult	230.064	178.0652	-1.9675	811.9645	80.391	49070.5771	154930.8625	2521288.3315	1147.97	-0.35065	508.521	0.1062	486.4879	0.017713	908.2352	-0.24865	897.2631	233416.4375	701.0227	0.033884	846.3824	-0.14582	13035400	-0.74908	385.326	130.931	121.8397	287.6313	279.9955	73921.2578	209.8958	0.54637	262.5918	3356300
003	2018-09-27t1222	1538069155.51	dead	233.9989	182.0001	1.9675	772.5881	79.3076	46217.3056	145983.0907	2358796.1363	1156.39	-0.33368	512.818	0.24188	494.2881	0.28573	910.5242	-0.23498	890.8012	220346.8438	693.1707	-0.074977	831.357	-0.21889	12381500	-0.87445	339.197	134.608	127.5328	271.3815	267.1935	65674.3125	209.8122	0.47883	252.4056	3249970
004	2018-09-17t1622	1537219569.49	egg	-1.9995	-49.9985	-201.9981	168.2713	26.8312	3318.3371	10540.2191	58611.6183	0	-0.28641	0	-0.43828	0	-0.45129					0	-0.40751	0	-0.33885	0	1.5834	0	0	0				0	-0.39614	0	0
004	2018-09-17t2022	1537233965.56	larva	1.9995	-45.9996	-197.9992	87.0621	21.7539	767.1354	2576.5056	9309.7144	0	-0.53909	0	-0.63828	0	-0.63845					0	-0.61204	0	-0.57182	0	0.87094	0	0	0				0	-0.52372	0	0
004	2018-09-18t0022	1537248362.44	larva	5.9986	-42.0005	-194.0001	112.6407	38.0981	1969.3153	6670.4364	43870.1367	0	-0.78277	0	-0.84356	0	-0.83101					0	-0.81686	0	-0.80221	0	0.18766	0	0	0				0	-0.65949	0	0
004	2018-09-18t0422	1537262762.08	larva	9.9985	-38.0006	-190.0002	156.532	38.5452	2670.8062	8803.5994	56448.7868	0	-1.0187	0	-1.0553	0	-1.0302					0	-1.0227	0	-1.0308	0	-0.46485	0	0	0				0	-0.80483	0	0
004	2018-09-18t0822	1537277162.51	larva	13.9986	-34.0004	-186.0001	146.5931	37.9079	2149.6013	7260.1148	39118.7948	0	-1.2481	0	-1.2751	0	-1.2376					0	-1.2306	0	-1.2583	0	-1.0858	0	0	0				0	-0.9616	0	0
004	2018-09-18t1222	1537291563.74	larva	17.9989	-30.0001	-181.9997	157.9599	31.1431	3165.7374	10114.4688	61094.6939	908.831	0.092739	523.019	1.2887	532.581	1.6183	833.9095	-0.89204	827.3991	15010.3711	711.933	0.5064	784.3525	0.20977	905346	-1.1719	121.32	75.0485	74.7123	112.4411	110.9053	2023.939	96.564	0.91537	106.7072	129909
004	2018-09-18t1639	1537306973.25	larva	22.2794	-25.7197	-177.7193	176.015	23.4991	2589.1952	8216.3725	35253.706	943.893	-0.078172	564.184	1.3629	576.1696	1.7539	897.5406	-0.85964	895.1652	13463.1094	706.5534	0.30722	847.9822	0.13061	817503	-1.8294	110.003	72.9778	73.0027	103.766	102.8185	1556.4897	93.4128	0.76484	100.1642	105745
004	2018-09-18t2022	1537320362.04	larva	25.9985	-22.0006	-174.0002	599.7456	43.6025	21729.0214	68535.2077	659887.0989	2148.19	1.8127	458.791	0.627	365.9325	0.3432	1755.5718	0.82998	1731.0019	203646.3281	1038.5392	1.0954	1628.15	1.6803	5286190	0.027909	146.723	68.573	68.2688	105.2021	103.5369	12203.4385	90.1208	0.60817	99.7234	790098
004	2018-09-19t0022	1537334762.38	larva	29.9986	-18.0005	-170.0001	536.3168	47.3707	20814.7052	65801.4436	675812.7862	1772.78	0.96017	500.524	0.70261	435.9077	0.62354	1575.4613	0.43086	1558.5927	174876.2031	1023.7285	0.89551	1486.5819	1.1834	5510770	-0.42648	124.024	65.2606	64.8571	101.3082	99.8393	11245.208	87.0288	0.432	95.8294	718520
004	2018-09-19t0422	1537349162.31	larva	33.9986	-14.0005	-166.0001	669.8305	44.3753	23213.0267	73221.669	681030.3269	2219.17	1.5422	603.745	1.1669	563.0507	1.3138	1710.4628	0.71217	1657.8875	212097.3906	1208.6919	1.2892	1550.1411	1.1451	7441160	-0.0025452	222.532	74.8684	74.619	113.4869	111.0742	14072.3789	96.792	0.58356	106.3913	922753
004	2018-09-19t0822	1537363561.93	larva	37.9984	-10.0006	-162.0002	722.9915	48.7534	27525.0254	86690.137	905055.413	3497.27	3.5996	634.773	1.2056	484.2022	0.61509	2832.4812	3.4068	2764.6427	413542.25	1661.1113	2.5327	2571.5336	3.3545	9249910	0.33915	196.949	64.4752	63.8728	109.6909	106.8818	16014.8711	91.1881	0.30588	103.2973	939532
004	2018-09-19t1222	1537377962.96	larva	41.9987	-6.0003	-157.9999	774.9184	52.1954	33025.863	104259.6789	1150229.294	2607.35	1.8311	557.975	0.51821	462.5406	0.27246	1999.0842	1.4394	1934.0848	349839.75	1148.6236	0.77241	1778.3522	1.306	9711550	0.015174	187.392	79.7267	79.4942	120.3698	117.9968	21064.707	103.26	0.56849	113.8353	1387640
004	2018-09-19t1622	1537392364.13	larva	45.9991	-2	-153.9996	870.302	53.6268	38721.53	121958.34	1438554.9975	2138.7	0.80822	537.605	0.18612	472.6617	0.16783	1650.1844	0.53655	1603.1014	336637.625	1014.8243	0.16686	1468.4215	0.37184	10951600	0.041846	334.125	79.1516	78.838	117.4989	114.8989	23969.7812	101.5568	0.40756	111.2885	1612400
004	2018-09-19t2022	1537406764.01	adult	49.999	2	-149.9997	952.2477	62.1914	47667.117	150111.9621	2056109.8439	1748.3	0.027265	482.177	-0.36573	425.526	-0.35524	1449.0763	-0.050336	1433.0997	363718.1562	857.307	-0.46245	1333.0893	-0.042839	12055900	0.014565	143.477	78.0062	77.9268	118.8807	117.728	29839.0508	102.6485	0.40231	113.1861	1950390
004	2018-09-20t0022	1537421162.5	adult	53.9986	5.9996	-146.0001	971.9441	65.1425	50533.5444	159178.4934	2217459.1722	1809.87	0.10921	532.115	-0.026232	454.7334	-0.18267	1479.9674	0.019464	1458.0032	392191.375	962.1214	-0.12939	1373.4713	0.028647	14091500	0.40191	396.357	81.4936	80.9935	122.4612	119.5952	32452.207	105.128	0.51405	115.3606	2158110
004	2018-09-20t0422	1537435561.45	adult	57.9983	9.9993	-142.0004	888.2033	68.4876	50343.4897	158826.8823	2380358.6103	2028.33	0.57483	504.439	-0.37862	438.7147	-0.46558	1635.3137	0.52702	1603.4785	431722.8125	951.6576	-0.18485	1495.0494	0.40613	13278900	-0.38596	146.645	77.3962	76.655	121.11	119.5721	31973.0391	104.1342	0.44907	115.4539	2037380
004	2018-09-20t0822	1537449961.85	adult	61.9984	13.9994	-138.0003	967.6938	65.2767	53805.7505	169641.4842	2483234.0267	1660.77	-0.17652	515.817	-0.32208	452.3752	-0.39198	1402.6665	-0.17653	1384.8054	395551.9688	940.102	-0.22504	1317.8075	-0.099731	14518700	-0.27506	326.34	76.2192	75.5824	118.8134	116.7441	33505.3789	100.6807	0.12386	112.0475	2145340
004	2018-09-20t1222	1537464363.83	adult	65.999	17.9999	-133.9997	949.3279	72.7754	57293.3556	180755.8893	2888368.8574	1615.91	-0.23488	515.38	-0.39726	456.7949	-0.42454	1418.8679	-0.038256	1406.006	425660.375	923.8176	-0.28021	1337.9145	0.045206	15414000	-0.27087	203.64	79.5161	79.0218	120.232	118.2617	36069.6016	103.4583	0.32501	114.4254	2378170
004	2018-09-20t1622	1537478764.83	adult	69.9993	22.0002	-129.9994	1114.0758	70.6591	63502.1467	200074.5791	3060180.4111	1656.17	-0.053767	516.263	-0.45641	440.4597	-0.87212	1427.1185	0.12842	1408.7877	475230.4688	903.3749	-0.36527	1343.3229	0.18713	17144600	0.087893	157.915	78.7978	78.2193	121.257	119.7796	40378.5703	103.9191	0.27307	115.5587	2616800
004	2018-09-20t2022	1537493162.84	adult	73.9987	25.9997	-126	1107.4124	71.7433	65452.1935	206301.7419	3271434.8562	1445.22	-0.58481	508.778	-0.68715	462.0138	-0.54034	1242.9519	-0.54413	1233.2978	425089.5625	839.6386	-0.79635	1164.8401	-0.49282	17395100	-0.082265	172.037	79.4753	78.652	127.9007	126.1654	43742.0312	109.1535	0.83077	121.6052	2717260
004	2018-09-21t0022	1537507564.69	adult	77.9992	30.0002	-121.9995	1162.0863	74.7921	72987.8874	230106.1825	3840509.6111	1426.48	-0.58582	484.718	-1.3345	425.8257	-1.5734	1200.7573	-0.64584	1193.8751	457488.5625	780.7532	-1.3193	1129.0913	-0.59065	18458600	0.091943	259.285	81.1609	80.2688	129.6878	127.0154	49411.0664	108.8531	0.62505	122.0311	3090690
004	2018-09-21t0422	1537521961.56	adult	81.9983	33.9993	-118.0003	995.8431	74.9569	60476.1995	190606.5514	3137817.6216	1647.06	0.32148	559.71	0.41932	520.3261	0.81956	1363.0421	0.37269	1343.4623	430721.3125	908.8991	-0.10844	1260.5649	0.30828	17663300	-0.38135	376.467	88.4847	87.8315	140.7134	136.8689	44465.4258	114.3953	1.2054	129.2179	2792400
004	2018-09-21t0822	1537536361.72	adult	85.9984	37.9993	-114.0003	1095.0774	77.8932	66604.8201	209914.3766	3417314.3158	1615.33	0.3436	558.103	0.37807	509.8518	0.49024	1386.0148	0.69521	1364.8904	482333.125	890.0475	-0.20441	1283.5059	0.65534	19404100	0.1139	168.523	84.7846	84.2606	130.6758	128.5171	45475.1797	111.0356	0.52912	123.5035	2947790
004	2018-09-21t1222	1537550762.09	adult	89.9985	41.9994	-110.0002	1078.1794	72.1139	65750.6409	207248.9496	3348905.1708	1580.98	0.32459	552.557	0.23254	498.925	0.14304	1277.0227	0.21012	1263.4306	439295.8125	935.1363	0.3867	1211.1654	0.3582	18963200	-0.15721	168.269	81.8933	81.4553	125.7955	123.5133	43273.6484	106.9205	-0.23779	118.3712	2810500
004	2018-09-21t1622	1537565163.37	adult	93.9988	45.9998	-105.9998	1211.3746	80.591	71800.6346	226096.3223	3693017.6593	1494.14	0.054447	539.006	-0.11146	469.9529	-0.69975	1319.1764	0.62482	1309.7157	496010.3125	915.7103	0.2859	1246.8493	0.78299	20216500	0.22572	201.289	87.9041	87.168	140.4843	136.7314	52822.0898	116.817	0.86147	130.2117	3297020
004	2018-09-21t2022	1537579566	adult	97.9996	50.0005	-101.9991	1130.1809	74.9716	67254.2764	211995.3722	3406519.0379	1360.03	-0.44328	545.207	0.07525	500.8731	0.15279	1217.7264	0.12075	1208.9229	428639.6875	896.1374	0.1829	1164.1721	0.3616	19143300	-0.22445	175.176	85.5727	85.0015	129.3063	127.3115	45515.8047	110.9694	-0.11297	123.238	3004630
004	2018-09-22t0022	1537593961.71	adult	101.9984	53.9993	-98.0003	1086.9868	74.9077	69729.0898	219902.592	3696539.4373	1316.18	-0.56802	533.162	-0.199	502.093	0.19571	1169.5636	-0.070891	1161.6888	425721.1562	845.9265	-0.27282	1111.5399	0.12929	19388400	-0.16487	348.441	92.7476	91.8287	173.9408	167.6455	63314.4375	120.159	0.81869	139.3627	3372770
004	2018-09-22t0422	1537608362.59	adult	105.9986	57.9996	-94	1075.7486	76.8702	67472.5787	212705.1217	3552051.5179	1712.35	1.1255	560.75	0.58949	502.4018	0.23177	1363.5856	1.3001	1331.2352	481345.6875	961.4959	1.207	1251.6903	1.337	19744000	-0.043929	425.171	90.881	89.9556	155.2826	143.417	54814.7695	117.221	0.23973	132.722	3199920
004	2018-09-22t0822	1537622762.63	adult	109.9986	61.9996	-90	1084.9991	74.7644	68031.7927	214387.9513	3585314.068	1458.55	0.091439	524.218	-0.31091	467.1385	-0.76353	1146.1523	-0.032755	1128.4245	408030.25	851.3333	0.049125	1067.2311	0.066607	18613400	-0.47471	180.904	92.6896	91.9573	139.4587	137.3365	49647.3086	119.3308	0.2752	132.5348	3291130
004	2018-09-22t1222	1537637162.67	adult	113.9987	65.9996	-86	1083.454	75.8687	65890.5861	207641.3999	3408111.589	1521.75	0.34325	520.445	-0.33412	471.3141	-0.5999	1187.9363	0.31013	1160.9691	409838	821.0669	-0.17568	1091.605	0.37625	17905900	-0.73867	261.301	97.0007	96.0553	163.0965	154.4735	56268.2891	127.1165	0.93528	144.3081	3337310
004	2018-09-22t1622	1537651562.45	adult	117.9986	69.9995	-82.0001	984.8572	84.9709	64172.2633	202605.8436	3514083.6938	1459.01	0.090866	501.067	-0.77835	451.3205	-1.1645	1129.5039	-0.011956	1110.0065	378383.8125	798.5187	-0.31236	1021.8362	-0.066108	16761200	-1.1686	189.721	94.1882	93.3546	146.9383	144.5746	49224.3438	122.8828	0.25509	137.8728	3150690
004	2018-09-22t2022	1537665962.55	adult	121.9986	73.9996	-78.0001	1077.0136	74.7806	66824.183	210605.4991	3459036.1913	1266.12	-0.63289	481.432	-1.2401	444.0326	-1.3526	984.7614	-0.8878	965.2272	343681.7188	746.0906	-0.81399	920.2997	-0.78262	16796200	-1.137	319.672	95.0424	93.3354	177.6134	162.4638	61987.082	125.6508	0.34179	147.864	3315840
004	2018-09-23t0022	1537680362.25	adult	125.9985	77.9995	-74.0001	1123.6707	71.677	64942.1115	204487.6626	3263424.302	1539.48	0.34672	484.482	-1.0878	460.6307	-0.78558	1092.4957	-0.16661	1057.5445	371448.5625	711.8388	-1.1192	914.1761	-0.7648	16451100	-1.2533	316.088	94.8539	93.3591	200.3936	192.9996	68133.8125	129.5691	0.52733	162.9836	3220860
004	2018-09-23t0422	1537694762.19	adult	129.9985	81.9995	-70.0002	1061.395	76.6957	65398.7274	206083.6535	3410620.8645	1201.35	-0.85498	485.883	-0.97646	468.1729	-0.48952	892.1873	-1.3823	869.0715	305128.0312	655.448	-1.7014	789.4603	-1.702	16584200	-1.1776	412.171	103.988	100.2519	251.2067	244.5325	85912.6953	139.5464	1.2707	223.369	3549330
004	2018-09-23t0822	1537709162.12	adult	133.9985	85.9995	-66.0002	1098.29	73.5177	66240.1965	208748.1276	3435334.7569	1375.85	-0.25341	465.37	-1.5083	440.9129	-1.358	972.2704	-0.85193	947.4843	336405.5625	662.0016	-1.5254	841.2744	-1.2255	16091100	-1.3427	316.878	95.9257	93.5	217.7505	214.3759	75341.6719	129.4306	0.11652	169.3716	3316820
004	2018-09-23t1222	1537723562.59	adult	137.9986	89.9996	-62	1037.1629	81.9018	66255.4953	208925.6678	3631828.2546	1057.87	-1.3012	433.212	-2.4164	413.8174	-2.2644	854.3962	-1.5352	840.8777	295621.0938	609.0817	-2.1058	774.7268	-1.7122	14967000	-1.744	272.951	87.3644	85.6666	156.6579	148.3811	54203.6172	121.9657	-0.69899	139.8274	3018350
004	2018-09-23t1622	1537737962.73	adult	141.9987	93.9996	-58	985.7077	75.8257	59657.6	188092.7151	3089462.4589	1197.23	-0.82496	500.382	-0.35374	481.4771	0.10549	980.9603	-0.73571	974.9863	306059.5938	676.0586	-1.1808	871.8135	-0.86917	15586400	-1.4623	221.546	109.09	107.629	173.8618	170.4203	54244.8711	142.9092	0.86245	162.1439	3398050
004	2018-09-23t2022	1537752362.1	adult	145.9985	97.9995	-54.0002	1025.9574	76.6442	62632.8052	197524.2769	3275341.0876	1443.55	-0.048524	487.131	-0.70949	471.3036	-0.2217	1024.6317	-0.44478	1011.5942	335054.5625	649.2633	-1.4577	844.7261	-1.0383	15927200	-1.2871	291.097	113.07	110.1524	214.9124	207.1996	70276.3672	156.3599	1.6637	193.7992	3696930
004	2018-09-24t0022	1537766762.3	adult	149.9985	101.9995	-50.0001	1032.0107	75.5388	62937.4436	198341.131	3256128.0081	1319.24	-0.41535	489.355	-0.59993	469.3957	-0.27026	972.7487	-0.70631	950.9623	320034.3125	666.7153	-1.1669	826.0789	-1.1387	16073800	-1.1835	281.87	104.928	102.9203	181.0978	178.1874	59581.1719	144.9452	0.60405	169.0317	3446580
004	2018-09-24t0422	1537781163.19	adult	153.9988	105.9998	-45.9999	995.7038	75.9189	60941.6987	192143.1858	3162590.4297	1199.41	-0.74032	468.532	-1.2386	455.7229	-0.75616	944.4922	-0.82562	947.1497	301293.0312	639.9698	-1.4737	773.0743	-1.516	14904000	-1.5419	298.508	94.8122	94.4446	183.1388	180.8333	58421.2695	141.0666	0.16731	168.4023	3015980
004	2018-09-24t0822	1537795562.17	adult	157.9985	109.9995	-42.0002	903.415	76.1748	56043.1802	176942.7341	2914236.8577	1491.98	0.099844	494.842	-0.35777	484.4161	0.2982	1017.1976	-0.37689	992.7922	298038.9062	659.5175	-1.1585	839.973	-0.92368	14474100	-1.6183	323.46	114.262	111.2837	238.3103	233.6862	69824.9219	165.1902	1.4962	211.7124	3342170
004	2018-09-24t1222	1537809962.59	adult	161.9986	113.9996	-38	817.0819	77.673	51607.6351	163199.5236	2774353.504	1631.61	0.4944	520.757	0.53378	507.5516	1.1548	1067.2213	-0.062926	1038.4984	288149.75	680.0413	-0.82148	873.773	-0.59749	14020900	-1.6772	331.894	127.675	122.7701	260.3743	252.8247	70301.0625	189.5032	2.6298	239.3765	3437530
004	2018-09-24t1622	1537824363.09	adult	165.9988	117.9997	-33.9999	738.1793	117.253	53656.0889	172525.7239	3362758.5869	1418.24	-0.062124	513.974	0.34081	496.5663	0.7517	959.6882	-0.60434	954.0291	268712.6875	679.5011	-0.77693	838.4903	-0.82605	14369700	-1.4826	388.563	131.209	124.9688	294.2142	288.7266	82379.9766	194.0172	2.5715	258.4914	3668350
004	2018-09-24t2025	1537838929.13	adult	170.0449	122.0459	-29.9538	734.7082	117.8068	51904.9608	167206.3457	3186450.0806	1234.7	-0.51619	510.407	0.24735	497.6857	0.79118	917.1829	-0.78089	888.4249	248556.5625	661.781	-0.98558	788.7526	-1.1633	13802900	-1.5734	378.031	130.193	125.3272	271.915	257.8105	73688.9688	192.5969	2.209	234.8194	3520800
004	2018-09-25t0022	1537853162.93	adult	173.9987	125.9997	-25.9999	789.3511	74.4026	49058.6471	155274.7	2571338.6823	1269.39	-0.39301	513.073	0.36349	500.6486	0.89497	936.1761	-0.6261	905.9072	239661.0781	657.4901	-1.0037	782.916	-1.1496	13134700	-1.6823	295.922	133.665	127.7438	245.5638	242.7666	62864.3242	200.6548	2.3303	230.1108	3421810
004	2018-09-25t0422	1537867562.32	adult	177.9986	129.9995	-22.0001	762.2868	77.6261	49920.9696	158431.1898	2707822.1529	1288.14	-0.31103	511.271	0.31973	499.9018	0.85518	900.6932	-0.7564	874.4373	235080.9375	651.3472	-1.0514	776.5508	-1.1359	13312000	-1.5327	329.492	135.323	129.5456	248.9687	243.861	64980.8281	203.1035	2.177	234.5861	3523410
004	2018-09-25t0825	1537882127.89	adult	182.0445	134.0455	-17.9541	755.5399	76.2102	49425.3444	157150.5619	2670339.2105	1181.95	-0.54263	510.561	0.30518	499.6503	0.82687	885.2824	-0.77713	864.3218	228402.8594	649.216	-1.0409	760.2378	-1.1917	13169400	-1.4693	325.612	136.916	130.4431	255.9646	251.6762	66038.8594	209.0514	2.1671	239.4965	3531600
004	2018-09-25t1222	1537896362.08	adult	185.9985	137.9994	-14.0002	733.0966	75.3004	47920.354	152129.8856	2600296.511	1296.32	-0.22435	519.277	0.61958	513.0184	1.3056	888.5671	-0.70292	863.5014	222141.7812	643.2021	-1.0946	749.5922	-1.2003	12982400	-1.4242	506.143	139.355	133.3176	265.7071	257.616	66426.7656	211.3281	2.0169	245.3816	3484020
004	2018-09-25t1622	1537910764.78	adult	189.9992	142.0002	-9.9994	725.6498	76.1453	46997.6427	149347.54	2543127.1322	1281.73	-0.22835	518.406	0.59381	514.2536	1.3286	866.335	-0.75645	827.7873	213118.4062	636.9639	-1.153	726.4353	-1.2976	12716000	-1.4051	460.91	141.896	137.7425	267.87	260.4516	65896.0156	212.1778	1.8327	247.0935	3480560
004	2018-09-25t2026	1537925410.42	adult	194.0675	146.0684	-5.9312	703.9264	75.2561	45805.3096	145282.2966	2483032.9039	1286.05	-0.18921	517.246	0.54649	511.7634	1.2046	841.9045	-0.81429	804.0241	201215.1875	640.8558	-1.0573	735.7598	-1.1487	12352900	-1.4127	429.749	142.627	136.5429	267.4571	263.8578	63922.25	217.4836	1.8201	251.4416	3406230
004	2018-09-26t0022	1537939562.79	adult	197.9987	149.9996	-2	724.4385	74.5123	46923.6088	148622.2872	2537120.4555	1439.67	0.18494	515.568	0.47688	509.6003	1.0922	882.8566	-0.5578	820.8468	216299.875	633.1209	-1.1466	723.2937	-1.1606	12618000	-1.2676	456.814	145.553	139.6799	277.8069	271.965	68062.6875	221.0538	1.7624	257.996	3562250
004	2018-09-26t0422	1537953962.71	dead	201.9987	153.9996	2	703.4961	73.2919	44418.2083	140791.0943	2340238.6459	1188	-0.36081	518.267	0.55488	514.0376	1.2208	847.5767	-0.66471	818.1407	196637.7812	629.0443	-1.1811	718.9743	-1.1191	12013900	-1.3523	498.784	150.316	145.5677	281.4864	277.5057	65304.8438	225.7279	1.7575	262.9846	3484480
005	2018-09-17t1622	1537219577.61	egg	-1.9995	-53.9983	-230.0309	100.6572	21.5447	1421.9468	4550.1083	19124.8649	290.355	0.22309	181.429	0.40473	179.2736	0.44318	266.723	-1.4072	265.0332	2133.78	226.6541	0.16339	255.141	0.18831	144780	1.6751	180.995	90.196	87.8175	165.91	166.3379	1327.28	130.2115	1.8218	152.6123	71976.4
005	2018-09-17t2022	1537233973.71	larva	1.9995	-49.9994	-226.032	200.3805	39.3978	5870.6446	18798.9123	150503.9976	382.631	0.12652	251.481	0.55735	245.5401	0.61643	365.847	-1.3473	363.7335	11707.1	324.9298	0.21651	355.9287	0.16723	791662	1.3601	204.032	93.3194	85.8448	189.009	187.5398	6048.28	156.2599	2.2404	180.8485	293770
005	2018-09-18t0022	1537248370.52	larva	5.9986	-46.0002	-222.0328	110.1979	35.3755	2390.7225	7871.6124	52020.5602	390.25	-0.10801	256.011	0.40496	254.0649	0.50242	359.94	-1.4606	356.3172	5039.16	313.0218	-0.0070537	340.3139	-0.090547	334350	0.38893	203.398	86.1453	82.5863	175.962	172.7581	2463.46	126.4413	1.6699	164.4813	112506
005	2018-09-18t0422	1537262770.21	larva	9.9985	-42.0003	-218.0329	193.1034	36.457	4396.0399	14351.2266	90613.3455	427.457	-0.28225	278.566	0.34168	273.3002	0.44668	402.871	-1.4911	400.5922	9668.9	356.6312	-0.084603	389.7077	-0.20827	667164	-0.07373	211.405	90.297	83.4921	192.629	193.4573	4623.11	155.3098	2.184	180.0179	216261
005	2018-09-18t0822	1537277170.62	larva	13.9986	-38.0002	-214.0328	106.8024	36.2686	2563.0041	8447.995	59108.1968	393.652	-0.57073	274.36	0.14327	272.55	0.28269	382.527	-1.6366	381.4416	5355.38	328.6396	-0.3497	371.2431	-0.466	382732	-0.86733	208.931	86.1418	82.7696	179.224	171.2718	2509.13	124.5502	1.5501	161.4317	120168
005	2018-09-18t1222	1537291571.93	larva	17.999	-33.9999	-210.0324	103.4978	36.7251	2573.6403	8489.8328	60356.9707	432.941	-0.72671	284.998	0.017432	282.4444	0.17484	401.04	-1.7158	392.9099	5614.56	343.1661	-0.50265	383.854	-0.65611	398143	-1.4539	196.572	89.7928	86.8523	182.291	181.1112	2552.08	134.4158	1.7181	171.6202	125441
005	2018-09-18t1639	1537306981.5	larva	22.2794	-29.7194	-205.752	258.4465	27.2746	5125.0617	16199.7065	87847.9859	1204.72	0.37222	600.291	1.563	583.1515	1.7958	1101.75	-0.45448	1099.9196	30848.9	858.8669	0.73408	1052.6987	0.58012	1677210	-1.3647	122.059	77.3083	76.805	111.171	110.1776	3112.8	98.0111	0.86823	106.7719	215999
005	2018-09-18t2022	1537320370.22	larva	25.9985	-26.0003	-202.0329	700.4054	41.2746	22869.9709	72421.9398	613776.3037	2073.54	1.6833	544.642	1.1192	381.4032	0.4393	1714.58	0.74537	1693.803	209179	1249.8768	1.701	1592.4372	1.6007	6634290	0.73912	230.665	82.491	79.0654	178.247	176.5481	21746.2	123.7125	1.4066	164.8813	1004820
005	2018-09-19t0022	1537334770.52	larva	29.9986	-22.0002	-198.0328	506.6934	36.4568	14905.2162	47174.5528	363547.9779	2677.55	2.537	709.63	1.9481	651.0997	2.0144	2123.51	1.6159	2034.4484	169881	1480.6138	2.2376	1904.2018	2.1296	5655750	-0.35195	150.363	79.347	79.1223	116.754	115.239	9340.34	101.419	0.79747	111.4133	632396
005	2018-09-19t0422	1537349170.43	larva	33.9985	-18.0003	-194.0329	625.62	44.2407	22999.108	72588.3987	695760.8339	1993.18	1.1459	645.586	1.4265	594.5333	1.5261	1664.47	0.60748	1645.8302	203065	1354.8436	1.7298	1584.4575	1.2242	7869050	0.21176	146.586	80.1333	79.9963	117.972	115.4799	14392.6	102.1318	0.72992	111.7766	976745
005	2018-09-19t0822	1537363570.07	larva	37.9984	-14.0004	-190.033	635.2416	51.2739	26654.3424	84122.3856	937070.9246	2866.55	2.4865	648.987	1.2978	547.2549	1.0605	2280.74	2.0782	2230.8914	321584	1605.0218	2.3589	2035.7515	2.0963	9117610	0.27461	216.257	73.599	73.1958	114.758	112.5891	16180.8	98.2238	0.51736	108.8392	1033990
005	2018-09-19t1222	1537377971.17	larva	41.9988	-10.0001	-186.0327	663.6868	49.356	25772.7271	81330.7347	831986.8268	3782.57	3.9197	749.036	1.8268	626.7447	1.5008	2876.66	3.6851	2794.9595	394102	1740.2034	2.6629	2527.0998	3.1006	10216900	0.25484	137.971	80.6141	80.2325	119.713	118.2134	16400.6	103.1941	0.56626	113.9837	1099580
005	2018-09-19t1622	1537392372.35	larva	45.9991	-5.9997	-182.0323	819.7961	54.2858	36428.5065	114863.072	1354884.4426	2816.67	2.0305	645.981	0.99326	554.6478	0.83885	2104.32	1.7747	1995.0387	404028	1336.4844	1.2438	1861.4917	1.3448	12388000	0.70055	154.485	84.9643	84.6491	123.95	121.6305	23798.4	107.5939	0.65386	117.9484	1629360
005	2018-09-19t2022	1537406772.21	larva	49.999	-1.9998	-178.0324	909.2216	59.9633	45749.8583	144298.6496	1892758.8479	2234.35	0.94046	564.703	0.31692	491.1974	0.24568	1799.74	0.96708	1764.9763	431937	1065.8828	0.28741	1644.525	0.77336	13552300	0.67479	413.997	70.1347	69.5754	114.859	111.0403	27566.1	95.1301	0.036747	107.1382	1683160
005	2018-09-20t0022	1537421170.61	adult	53.9986	1.9998	-174.0328	903.1483	66.3797	49315.2713	155462.9833	2258798.5102	2434.36	1.3439	612.814	0.73154	521.5745	0.51797	1788.75	0.96886	1716.0676	461498	1190.4625	0.7654	1573.7515	0.59083	15810000	1.134	306.802	86.9524	86.5717	127.176	125.1154	32811.4	110.2896	0.82061	121.4901	2243290
005	2018-09-20t0422	1537435569.54	adult	57.9983	5.9995	-170.0331	935.7892	70.1605	53565.0565	168920.8647	2544466.2087	2500.3	1.5672	541.956	0.029424	473.376	-0.039974	1843.7	1.2057	1811.8922	518080	1063.5785	0.3005	1616.5452	0.77567	15184000	0.39982	322.108	71.7442	70.7932	117.071	114.351	32897	98.2983	0.018839	110.1397	2010060
005	2018-09-20t0822	1537449970.03	adult	61.9984	9.9996	-166.033	997.9823	70.2239	57145.4793	180111.5802	2757077.7719	2558.24	1.854	601.507	0.77379	512.718	0.48916	1863.95	1.4226	1810.7932	557321	1118.681	0.64524	1666.8389	1.0647	17966400	1.1052	241.983	85.9676	85.5229	128.505	125.8794	38423	110.1262	0.98952	121.4351	2567770
005	2018-09-20t1222	1537464372.06	adult	65.999	14.0002	-162.0324	1010.3128	69.9344	59102.6035	186456.0533	2858893.6724	2324.6	1.5138	586.397	0.67799	509.0885	0.48532	1791.04	1.3635	1750.5493	553433	1119.9011	0.81023	1668.5876	1.2711	18105000	0.77812	159.386	80.3809	80.0903	126.144	124.2255	38978.4	107.5984	0.78654	119.6079	2481760
005	2018-09-20t1622	1537478773.09	adult	69.9993	18.0005	-158.0321	1043.8227	74.0841	60159.1016	189568.8207	2923086.3824	1809.09	0.3635	553.309	0.20512	505.8194	0.46436	1460.16	0.26534	1441.7948	459950	1044.3136	0.54179	1363.7674	0.27248	17403800	0.18668	360.767	70.9003	70.3711	114.099	109.6905	35941.2	94.7304	-0.89564	106.0634	2230100
005	2018-09-20t2022	1537493171.07	adult	73.9987	21.9999	-154.0327	1046.0381	78.6686	66304.1043	209275.4608	3477166.5639	1775.84	0.42344	553.628	0.24067	497.6477	0.29119	1387.92	0.12102	1362.2332	480220	1031.5749	0.64511	1305.7891	0.17635	19146100	0.57358	387.254	75.4402	74.2454	138.37	123.5983	47876.1	101.2229	-0.24798	115.7788	2608950
005	2018-09-21t0022	1537507572.89	adult	77.9992	26.0004	-150.0322	1128.616	72.1055	66292.887	208803.8228	3288251.0191	1608.65	0.036327	584.436	0.97574	530.0339	1.0889	1338.49	0.05615	1324.9198	464455	1010.95	0.68812	1264.6325	0.14157	20248400	0.75415	339.192	86.2843	86.049	129.282	126.6061	44861	111.2469	0.95891	122.3751	2989410
005	2018-09-21t0422	1537521969.66	adult	81.9983	29.9995	-146.0331	1043.3326	75.8284	63376.4356	199749.7154	3273038.9597	1790.1	0.86089	575.317	0.80659	517.2512	0.73715	1392.03	0.53384	1362.463	460761	1050.9731	1.2892	1298.4037	0.53696	19033200	0.12189	253.978	69.9799	69.5102	114.815	112.5462	38003.8	94.8399	-1.5216	106.8661	2315150
005	2018-09-21t0822	1537536369.91	adult	85.9984	33.9996	-142.033	1138.0631	70.9704	63646.0972	200387.5151	3029849.9364	1677.75	0.59557	593.174	1.2751	539.5876	1.3046	1284.11	0.095367	1257.6921	427608	1018.0636	1.1474	1200.7422	0.11547	19739000	0.23665	330.428	84.4461	83.7396	130.437	128.1236	43435.6	110.6749	0.47951	123.1314	2810110
005	2018-09-21t1222	1537550770.21	adult	89.9985	37.9997	-138.0329	1036.6012	71.701	62196.7317	196065.1208	3122683.6359	1424.22	-0.33251	588.537	1.1634	545.2729	1.4269	1230.88	-0.071748	1218.3176	400035	980.1167	0.87859	1166.3383	0.052173	19111600	-0.10271	164.018	90.221	89.8626	132.091	129.9784	42929.5	114.8105	0.82424	126.0313	2929750
005	2018-09-21t1622	1537565171.58	adult	93.9989	42	-134.0325	1158.1296	81.7803	69267.0542	218481.8053	3631407.3885	1734.43	1.0797	550.846	0.19684	478.5943	-0.45808	1204.51	-0.094906	1161.2944	436031	956.0941	0.73782	1114.8539	-0.14818	19926900	0.11878	174.759	81.5221	80.85	126.944	124.9505	45953.7	107.7093	-0.33252	120.4638	2949060
005	2018-09-21t2022	1537579574.3	adult	97.9996	46.0008	-130.0318	1094.1404	75.1181	65381.1274	205985.5744	3316982.2537	1758.23	1.2602	596.477	1.4181	516.2671	0.58772	1379.87	1.1592	1345.3995	471915	1066.7886	2.1287	1274.3064	1.1604	20359600	0.22811	181.666	89.9086	89.1557	139.705	137.2901	47779.1	118.7473	0.87647	132.4219	3068850
005	2018-09-22t0022	1537593969.88	adult	101.9984	49.9996	-126.033	906.1634	76.2357	57191.4476	180467.9462	3080281.416	1791.49	1.4449	635.498	2.497	579.8178	2.4174	1403.66	1.4486	1370.8597	419693	1093.2504	2.5905	1295.0778	1.4932	18964500	-0.32402	184.797	101.372	100.7989	148.125	146.6064	44289.3	128.6885	1.8694	140.8482	3025130
005	2018-09-22t0422	1537608370.89	adult	105.9987	53.9999	-122.0327	1088.9418	84.6103	70430.6415	222282.8189	3915044.9402	1671.1	0.95434	513.678	-0.65869	465.3472	-0.84219	1214.58	0.32669	1195.2479	446967	887.1425	0.33602	1132.8848	0.4354	18862300	-0.37813	294.337	87.7194	84.5991	230.634	228.1591	84873.2	124.3354	1.0873	195.0618	3221060
005	2018-09-22t0822	1537622770.83	adult	109.9987	57.9998	-118.0328	1054.1778	76.5724	65068.1405	205154.1487	3359152.5216	1536.07	0.40449	533.55	-0.061476	494.252	0.035618	1052.28	-0.6459	1013.4147	357775	826.1418	-0.24854	965.8479	-0.716	18119900	-0.66353	331.646	91.9585	91.1333	146.942	144.1869	49960.2	122.1113	0.59531	137.5684	3123000
005	2018-09-22t1222	1537637170.83	adult	113.9987	61.9998	-114.0328	1143.3718	76.4648	68352.6588	215587.8793	3448708.6969	1756.59	1.2628	575.254	1.1455	500.2948	0.27132	1324.09	1.1942	1284.1602	472700	1000.3398	1.9567	1212.2361	1.3198	20528500	0.27357	260.89	97.8662	96.925	154.343	151.8258	55100.5	126.9184	0.91326	144.8046	3492450
005	2018-09-22t1622	1537651570.7	adult	117.9986	65.9998	-110.0328	1096.7901	74.202	65697.4337	207024.5978	3295194.825	2059.56	2.3698	574.177	1.2192	497.3853	0.25143	1426.73	1.8992	1358.8446	490795	1020.3787	2.3421	1246.2574	1.7072	19699400	-0.025931	236.545	101.214	100.1438	161.512	157.9732	55560.1	131.3233	1.161	150.0328	3472560
005	2018-09-22t2022	1537665970.82	adult	121.9987	69.9998	-106.0328	1109.6748	72.9547	67748.0626	213481.9678	3451480.1819	2272.28	3.0723	588.46	1.7258	496.0364	0.28432	1518.05	2.5021	1457.3251	537391	1060.8372	2.9753	1303.0898	2.2665	20817400	0.4365	264.967	104.686	102.7519	187.916	180.8491	66522.1	138.289	1.6504	167.924	3703390
005	2018-09-23t0022	1537680370.47	adult	125.9986	73.9997	-102.0329	1040.506	76.7634	64761.9062	204277.4452	3353149.6104	2033.27	2.1156	575.12	1.4665	518.4302	1.0745	1426.97	1.9351	1369.8712	482314	961.2231	1.9131	1181.6536	1.3782	19431600	-0.085246	257.32	103.834	101.1094	198.264	195.0593	67013.3	141.4438	1.7066	178.187	3508240
005	2018-09-23t0422	1537694770.44	adult	129.9986	77.9997	-98.0329	1161.7878	80.1746	71805.9704	226141.0653	3789215.5072	2201.23	2.6305	511.995	-0.22774	449.1019	-1.1178	1454.63	2.1125	1374.9048	545485	897.0972	1.2659	1175.6906	1.4129	19187500	-0.15643	215.366	81.9287	80.0685	155.089	152.0865	58158.2	115.8228	-0.98451	141.0114	3070360
005	2018-09-23t0822	1537709170.42	adult	133.9985	81.9997	-94.0329	1181.1464	75.9905	72559.6939	228565.5956	3753833.6057	2026.59	1.9504	523.216	0.18124	478.2216	-0.1012	1379.12	1.647	1303.0826	522686	829.5181	0.5564	1120.2424	1.0365	19817300	0.11319	299.37	89.168	86.3338	202.413	194.7552	76714.4	129.4157	0.11517	176.7033	3377330
005	2018-09-23t1222	1537723570.84	adult	137.9987	85.9998	-90.0328	1095.0816	75.9197	66577.3529	209794.6208	3492986.0548	1660.79	0.67716	515.751	0.041512	471.9915	-0.26453	1168.01	0.3666	1102.7847	406469	817.8519	0.52601	1013.2795	0.22911	17936800	-0.59496	369.206	94.2213	92.2551	172.919	166.6683	60176	129.3869	-0.064552	155.4377	3276830
005	2018-09-23t1622	1537737970.99	adult	141.9987	89.9999	-86.0327	1185.8179	77.4015	71531.7966	225241.8741	3657061.6137	1669.82	0.67332	518.847	0.20716	482.7098	0.14862	1166.03	0.37003	1112.7602	436094	772.0346	0.049053	986.2156	0.063166	19376900	-0.019069	310.032	103.412	101.5272	185.489	180.302	69372.9	137.1357	0.39853	165.8437	3862030
005	2018-09-23t2022	1537752370.4	adult	145.9985	93.9997	-82.0329	1167.5058	78.163	72604.5298	228795.8855	3808029.2732	1167.09	-0.89394	470.335	-1.23	443.5012	-1.2089	948.462	-0.89222	929.1403	359467	694.3705	-0.86914	862.8643	-0.89063	17811100	-0.5853	256.835	90.8003	88.678	173.775	165.4067	65860.8	126.0293	-0.61796	152.5487	3438520
005	2018-09-24t0022	1537766770.62	adult	149.9986	97.9998	-78.0328	1103.7265	78.2956	69777.3249	219994.7308	3690568.897	1332.38	-0.37659	521.09	0.40394	494.2642	0.62427	1044.15	-0.2949	1019.7817	381116	768.156	0.18317	952.3135	-0.11358	18970800	-0.13287	439.341	109.015	107.3277	210.905	203.0025	76980.4	149.9285	0.95432	183.6145	3968790
005	2018-09-24t0422	1537781171.51	adult	153.9988	102	-74.0326	1063.8169	79.6272	68245.3995	215179.6938	3698101.295	1676.46	0.62033	514.9	0.25857	487.264	0.39132	1066.99	-0.13308	1013.602	379848	760.8209	0.16872	946.2242	-0.11542	18323200	-0.33927	346.971	110.907	109.1131	206.977	198.6165	73683.7	149.7843	0.73936	178.2324	3946730
005	2018-09-24t0822	1537795570.42	adult	157.9985	105.9997	-70.0329	1082.0369	77.8596	67132.5857	211568.9668	3520993.5772	1542.9	0.24085	546.998	1.3604	516.6932	1.484	1093.04	0.044446	1064.8815	383658	793.83	0.70664	1000.6955	0.37043	19171200	-0.019664	367.871	114.524	112.3006	202.131	194.9682	70948	152.1905	0.6998	180.7349	4013830
005	2018-09-24t1222	1537809970.91	adult	161.9987	109.9999	-66.0327	1153.5492	82.6657	71487.5764	225173.7695	3820585.8436	1239.92	-0.56501	509.444	0.15489	486.3414	0.37026	990.944	-0.48042	971.1698	369622	745.1867	0.10049	915.9179	-0.26019	19002300	-0.044324	358.636	105.803	102.1685	250.279	245.0661	93354	162.4162	1.0898	220.5713	3946450
005	2018-09-24t1622	1537824371.39	adult	165.9988	114	-62.0326	1051.1237	79.1156	66436.5759	209421.7275	3556301.133	1309.8	-0.34973	509.075	0.17397	483.4454	0.26305	983.044	-0.47809	958.4305	341116	722.7715	-0.15228	893.0763	-0.39168	17648100	-0.44322	282.457	109.006	106.702	194.917	190.2666	67636.4	150.4244	0.24815	177.6144	3778900
005	2018-09-24t2025	1537838937.49	adult	170.045	118.0461	-57.9865	1090.0797	76.2021	66419.0176	209202.9679	3426088.8824	1168.1	-0.68992	523.984	0.71654	502.5196	0.97209	928.675	-0.71946	916.0985	322250	729.7542	0.014245	865.4775	-0.55661	18160800	-0.23726	329.163	123.611	120.3291	218.73	212.1177	75899.2	171.4529	1.151	199.4812	4284230
005	2018-09-25t0022	1537853171.24	adult	173.9988	122	-54.0326	980.689	73.8215	58301.8992	183786.1848	2945263.328	1012.88	-1.0527	529.05	0.92208	520.4391	1.6377	869.408	-0.97938	857.7984	265170	709.7328	-0.22234	824.0014	-0.82699	16111200	-0.7988	289.867	119.361	117.578	215.668	210.0642	65778.8	172.1654	0.98755	200.0452	3634900
005	2018-09-25t0422	1537867570.7	adult	177.9986	125.9998	-50.0328	1043.8265	81.8562	64235.6276	202457.7306	3405795.5814	1024.63	-0.97953	474.843	-0.96587	461.4333	-0.59042	815.2	-1.2043	801.3452	273907	649.8391	-1.0743	759.126	-1.2715	15912000	-0.78544	357.168	107.995	104.6615	204.801	200.6542	68813.1	162.3262	0.36404	190.1899	3618920
005	2018-09-25t0825	1537882136.22	adult	182.0446	130.0458	-45.9868	1007.5191	80.6956	61735.5091	194537.0663	3283348.3582	1034.1	-0.91288	474.63	-0.96921	458.2253	-0.72881	834.266	-1.0414	819.7906	269468	668.1052	-0.75099	777.7492	-1.0574	15298300	-0.87645	338.167	110.06	105.1237	224.831	220.1647	72620.3	172.9429	0.6537	207.9939	3547460
005	2018-09-25t1222	1537896370.45	adult	185.9986	133.9997	-42.0329	947.5763	78.1355	61110.1755	192815.9527	3297039.2483	1072.62	-0.77606	475.796	-0.92644	462.4612	-0.58982	831.177	-0.99609	815.9384	265146	655.4884	-0.90453	767.512	-1.0657	15153600	-0.83572	323.076	115.024	110.3759	234.108	227.5863	74680.5	179.2042	0.74037	214.6862	3663400
005	2018-09-25t1622	1537910773.27	adult	189.9993	138.0005	-38.0321	938.1025	77.7145	60765.5358	191759.3719	3295368.5737	1013.03	-0.87777	471.065	-1.0941	458.1418	-0.77195	807.594	-1.0511	791.8467	256007	642.6923	-1.0636	750.625	-1.12	14931300	-0.8196	318.753	116.174	111.1148	234.459	231.1039	74323.4	182.4929	0.70844	218.7922	3682350
005	2018-09-25t2026	1537925418.85	adult	194.0676	142.0687	-33.9639	912.3774	78.5824	59193.999	186965.4466	3207864.7328	976.717	-0.91575	470.148	-1.129	460.4132	-0.7108	793.908	-1.0488	777.8823	245317	625.4013	-1.2994	731.5293	-1.1787	14509700	-0.85422	315.571	117.639	113.0435	236.596	231.5099	73108.1	184.8187	0.63787	218.7102	3630580
005	2018-09-26t0022	1537939571.17	adult	197.9988	145.9999	-30.0327	945.0009	78.3299	59951.4776	189210.2673	3185414.8269	974.408	-0.87422	468.312	-1.1977	459.3138	-0.77578	782.461	-1.0256	763.7733	244910	619.1535	-1.3656	716.4773	-1.2072	14644100	-0.75164	317.286	119.835	114.8616	237.399	233.4752	74306	188.0137	0.61163	220.8846	3747240
005	2018-09-26t0422	1537953971.07	adult	201.9987	149.9999	-26.0327	942.1584	77.7387	59255.9488	187026.716	3116095.0357	938.551	-0.91037	466.649	-1.2633	459.0131	-0.81355	759.205	-1.0606	745.9533	235354	612.8414	-1.4341	700.9272	-1.2375	14437700	-0.74215	312.662	122.07	117.2003	239.222	234.3319	74158.8	192.8791	0.64868	223.8005	3776710
005	2018-09-26t0826	1537968605.8	adult	206.0639	154.0651	-21.9675	939.2972	77.5878	58448.0418	184456.5762	3055240.9451	903.162	-0.94698	467.434	-1.2435	459.7206	-0.81418	748.382	-1.0386	732.8539	229005	609.6963	-1.4503	694.497	-1.2129	14259500	-0.72662	349.054	122.466	117.1286	240.891	236.8984	73712.6	192.696	0.52209	223.9952	3735940
005	2018-09-26t1222	1537982771.88	adult	209.999	158.0001	-18.0325	934.8005	77.1583	57694.0481	182096.5001	2985646.1697	895.623	-0.92892	468.009	-1.234	460.4553	-0.81416	735.651	-1.0387	721.154	222166	608.147	-1.443	688.0279	-1.1968	14090400	-0.71446	333.895	123.889	118.8483	241.19	235.713	72839.3	193.8086	0.45382	224.0789	3729940
005	2018-09-26t1622	1537997170.84	adult	213.9987	161.9998	-14.0328	845.9696	76.8229	51224.2627	161703.1961	2613787.3871	1036.77	-0.61187	478.031	-0.89884	470.265	-0.4819	780.602	-0.81349	758.6507	209201	629.7235	-1.0845	717.7348	-0.97132	12793100	-0.98195	327.73	131.336	124.6199	263.132	259.0083	70519.4	211.2934	0.91451	246.5658	3514820
005	2018-09-26t2026	1538011806.6	adult	218.0641	166.0653	-9.9673	848.6634	75.8339	50808.8007	160430.7731	2555903.3751	968.005	-0.73293	479.634	-0.85847	472.2946	-0.43444	767.915	-0.82988	748.9698	204265	619.2893	-1.217	707.8623	-0.99161	12734300	-0.94676	410.636	132.226	125.6348	262.662	259.2602	69868.1	211.0393	0.81414	244.1798	3510590
005	2018-09-27t0022	1538025972.07	adult	221.999	170.0002	-6.0324	847.1387	77.7753	51535.7062	162705.6548	2644344.7378	1028.36	-0.59816	477.234	-0.95662	469.9098	-0.5466	759.542	-0.83758	739.1033	204317	612.9652	-1.287	700.138	-1.0026	12830400	-0.87921	387.998	132.497	126.2432	265.604	258.9813	71447.5	210.132	0.70497	246.9869	3562180
005	2018-09-27t0422	1538040370.94	adult	225.9987	173.9999	-2.0327	859.6513	78.0128	52858.3635	166812.8424	2765613.6594	920.574	-0.79645	473.713	-1.0939	466.5349	-0.69483	740.403	-0.88896	726.1447	204351	607.7499	-1.3405	688.9757	-1.0342	13070700	-0.78038	386.205	131.19	124.9851	265.637	258.6638	73315.9	207.691	0.55468	245.9002	3619800
005	2018-09-27t0826	1538055006.54	dead	230.0641	178.0653	2.0327	856.5368	79.691	54264.5352	171347.9616	2904666.3612	1010.94	-0.61141	475.032	-1.0629	467.6071	-0.68	742.871	-0.86175	727.1248	210232	605.4236	-1.3522	688.3339	-1.0077	13443400	-0.65092	349.85	129.929	124.975	263.219	257.3746	74491.1	203.3877	0.34969	243.6643	3676990
006	2018-09-17t1622	1537219585.74	egg	-1.9995	-57.9979	-261.9871	162.2185	44.478	3062.2683	10310.8128	63787.8595	0	-0.28641	0	-0.43828	0	-0.45129					0	-0.40751	0	-0.33885	0	1.5834	0	0	0				0	-0.39614	0	0
006	2018-09-17t2022	1537233981.79	larva	1.9995	-53.999	-257.9882	150.9369	34.375	2496.3549	8135.6267	41499.2325	0	-0.53909	0	-0.63828	0	-0.63845					0	-0.61204	0	-0.57182	0	0.87094	0	0	0				0	-0.52372	0	0
006	2018-09-18t0022	1537248378.61	larva	5.9986	-49.9999	-253.9891	150.9368	30.7967	2436.2393	7857.4989	38094.3874	0	-0.78277	0	-0.84356	0	-0.83101					0	-0.81686	0	-0.80221	0	0.18766	0	0	0				0	-0.65949	0	0
006	2018-09-18t0422	1537262778.34	larva	9.9985	-46	-249.9892	151.0455	39.1169	2676.4786	8863.8186	50571.3019	0	-1.0187	0	-1.0553	0	-1.0302					0	-1.0227	0	-1.0308	0	-0.46485	0	0	0				0	-0.80483	0	0
006	2018-09-18t0822	1537277178.68	larva	13.9986	-41.9999	-245.9891	198.2998	35.4722	4841.8221	15421.8649	107707.381	858.235	0.22864	511.5	1.3692	504.4126	1.576	810.0309	-0.85184	807.5204	21870.834	738.0421	0.74763	793.2503	0.43467	1336550	-0.32281	125.615	76.6951	76.4475	111.5338	109.0575	3011.4126	97.1582	0.99773	106.219	200404
006	2018-09-18t1222	1537291580.14	larva	17.999	-37.9995	-241.9887	246.1897	56.7204	8034.8392	26433.7897	245573.8077	1251.1	0.6821	569.648	1.5377	526.9224	1.5856	1160.1179	-0.27127	1147.3883	49885.0703	965.5647	1.2004	1116.5351	0.92795	2448340	-0.31402	208.676	75.2759	74.9399	111.1915	107.4122	4781.2349	96.1155	0.90586	104.5707	323536
006	2018-09-18t1639	1537306989.62	larva	22.2794	-33.719	-237.7083	390.2466	39.0976	11636.3991	36798.2959	297129.3272	1372.3	0.6616	555.394	1.3142	518.3082	1.4069	1208.8364	-0.24201	1195.0708	76156.6953	944.2694	0.97343	1150.4952	0.79485	3450110	-0.40639	136.161	81.0757	80.642	119.8011	118.246	7547.4673	102.7246	0.9742	113.8424	503642
006	2018-09-18t2022	1537320378.27	larva	25.9985	-30	-233.9892	497.1759	44.1471	17535.3259	55460.2745	521146.8707	2573.79	2.5505	657.797	1.7679	461.1505	0.93468	2189.1584	1.7249	2154.6387	203591.7344	1700.7624	2.9929	2074.6828	2.6752	6116850	0.46614	128.18	74.0824	73.9465	109.2178	107.696	10157.2539	94.3499	0.70869	103.247	688892
006	2018-09-19t0022	1537334778.55	larva	29.9986	-25.9999	-229.9891	568.6332	45.4437	21307.8069	67354.4896	662539.7123	1959.97	1.2864	592.837	1.2524	509.5231	1.0993	1737.2617	0.78073	1720.6908	196310.5781	1313.8808	1.7478	1628.2404	1.5044	6690760	0.18007	140.551	80.4447	80.2832	118.4969	116.745	13390.1553	102.2616	0.81887	113.0246	907899
006	2018-09-19t0422	1537349178.63	larva	33.9986	-21.9999	-225.9891	618.3088	40.3286	19918.4792	62849.8318	532569.7213	2368.95	1.8049	671.207	1.5854	558.4299	1.2827	1997.6472	1.3659	1966.414	211750.6094	1568.3678	2.3735	1889.3319	1.9271	7109420	-0.1687	134.821	68.8469	68.0365	111.2686	110.3597	11794.4697	94.7081	0.52644	105.2986	729227
006	2018-09-19t0822	1537363578.16	larva	37.9984	-18	-221.9892	715.0062	51.1122	27195.6708	85855.1173	858199.8773	3162.58	3.0089	704.721	1.6594	580.3719	1.2944	2425.145	2.4259	2393.3615	349220.875	1685.4714	2.6081	2192.8009	2.4651	10146600	0.77658	302.634	76.1383	75.7904	113.4805	110.1595	16341.1904	97.601	0.49864	107.4965	1096240
006	2018-09-19t1222	1537377979.36	larva	41.9988	-13.9997	-217.9889	791.6975	52.348	32284.1522	101817.3032	1102114.2494	2766.95	2.1148	578.512	0.65887	462.3631	0.27113	2145.0437	1.8129	2102.8347	366802.4688	1432.1878	1.6786	1938.2752	1.6893	9857850	0.084552	137.707	63.663	63.0819	107.326	104.9683	18352.7539	90.3032	0.12848	101.2155	1084820
006	2018-09-19t1622	1537392380.5	larva	45.9991	-9.9994	-213.9886	1003.0406	61.0717	47719.4302	150376.4602	1877974.6032	1745.65	0.099608	503.41	-0.068558	422.4255	-0.24333	1498.5602	0.12317	1486.2216	376138.5938	1088.5042	0.41354	1430.6702	0.27839	12616000	0.80511	207.612	73.8823	73.339	115.7814	114.0064	29061.125	98.3902	0.27837	109.7633	1851560
006	2018-09-19t2022	1537406780.39	larva	49.9991	-5.9994	-209.9886	1017.9915	61.7887	51389.7017	161897.0541	2160870.0614	2037.08	0.56983	534.364	0.065957	441.3679	-0.21028	1724.0096	0.74735	1700.806	465482.5938	1081.6155	0.34397	1632.2719	0.74125	14408100	1.0524	150.747	81.3129	80.9675	120.981	119.3477	32664.8691	104.6749	0.50084	115.2082	2192440
006	2018-09-20t0022	1537421178.73	larva	53.9986	-1.9998	-205.9891	994.6632	66.8126	52655.7629	165879.9933	2345099.3397	1974.5	0.43471	548.281	0.12557	445.2716	-0.28185	1624.4955	0.46384	1603.7261	448360.75	1114.4133	0.46739	1530.2529	0.46873	15127600	0.84328	151.456	75.9021	75.5589	114.4784	112.6971	31596.0371	98.7863	0.1374	109.1498	2094210
006	2018-09-20t0422	1537435577.63	adult	57.9983	1.9998	-201.9894	1070.6152	68.9889	57989.3496	182696.5152	2663212.0947	1881.92	0.26699	518.002	-0.2311	444.8728	-0.38997	1553.7612	0.26142	1528.0364	472343.4062	998.983	0.020379	1449.9451	0.26894	15718800	0.6204	213.407	69.6449	68.778	114.2507	112.4772	34732.2266	95.7865	-0.16634	107.3349	2113370
006	2018-09-20t0822	1537449978.16	adult	61.9984	6	-197.9892	1035.2646	68.2663	59107.5349	186768.9404	2784361.7506	2299.99	1.2697	566.244	0.32282	476.9884	-0.032574	1844.5114	1.3552	1801.4037	569954	1107.0262	0.58844	1674.7667	1.0911	17496900	0.91725	337.331	78.9637	78.2249	122.8444	120.5931	37958.9219	105.3254	0.54954	115.7711	2439980
006	2018-09-20t1222	1537464380.33	adult	65.999	10.0006	-193.9886	977.6293	70.3289	57583.287	181653.5565	2819198.2243	2299.03	1.4507	594.189	0.79597	513.7171	0.56586	1898.0406	1.7665	1864.8291	571310.25	1176.3716	1.1243	1746.5819	1.5602	17876800	0.68916	206.076	72.7339	72.3071	113.6604	111.7032	34211.7656	96.9913	-0.39592	107.0064	2188270
006	2018-09-20t1622	1537478781.21	adult	69.9993	14.0008	-189.9884	1054.2707	73.1234	62358.6092	196503.699	3095171.8987	1852.59	0.48219	587.284	0.81181	502.0674	0.38764	1620.5995	0.9302	1611.7767	528315.4375	1196.8364	1.5234	1533.6577	0.98173	19130800	0.84492	322.375	79.4399	78.4165	127.3853	123.9312	41527.6016	107.8444	0.77232	119.6369	2587760
006	2018-09-20t2022	1537493179.35	adult	73.9988	18.0003	-185.9889	1139.434	74.5524	66682.2842	210234.3556	3331136.1875	2605.45	2.9534	583.003	0.84836	503.4758	0.42719	1934.3563	2.6282	1877.2858	675090.375	1140.1949	1.4609	1771.3679	2.3867	20321100	1.0137	171.782	72.1885	71.3222	117.3777	115.5735	40964.8047	98.598	-0.60503	111.2157	2516200
006	2018-09-21t0022	1537507581.07	adult	77.9993	22.0008	-181.9884	1110.8243	73.4992	67068.1503	211298.3739	3407500.0639	1913.8	1.0785	583.016	0.94284	508.5338	0.53961	1634.793	1.5663	1608.4768	573812.3125	1092.713	1.4011	1515.927	1.4991	20413700	0.81531	229.359	81.1398	80.2276	141.8404	133.1484	49785.9922	107.5019	0.4366	122.5469	2841030
006	2018-09-21t0422	1537521977.82	adult	81.9983	25.9999	-177.9893	1145.9521	71.5177	65446.6473	206074.1454	3149825.6998	1648.38	0.32646	613.473	1.7534	566.4461	2.0557	1502.9226	1.1503	1495.2428	515502.4688	1108.7285	1.8574	1448.3684	1.4433	20994900	0.84253	265.298	87.3065	86.6327	136.6487	132.392	46870.4922	111.9839	0.86914	125.82	2987890
006	2018-09-21t0822	1537536378.04	adult	85.9984	30	-173.9893	1157.5527	74.0487	73597.9715	231977.9064	3877213.6005	1892.12	1.4609	583.895	1.0378	502.6168	0.29211	1546.2474	1.6384	1520.8307	593759	1149.0221	2.5302	1441.1033	1.6833	22408200	1.2149	384.511	81.5294	79.8756	159.0794	149.7538	61086.4883	113.9987	0.93664	134.3954	3128850
006	2018-09-21t1222	1537550778.39	adult	89.9985	34.0001	-169.9892	1126.1584	75.3329	71049.4451	223927.6234	3732643.5579	1540.8	0.15617	615.519	1.8614	553.3659	1.6511	1342.3157	0.60897	1335.0402	497999.125	1060.6211	1.759	1267.6492	0.74381	22819700	1.2591	336.962	91.7492	88.9637	226.9282	222.4912	84190.3594	120.8145	1.6324	202.0496	3401510
006	2018-09-21t1622	1537565179.85	adult	93.9989	38.0005	-165.9888	1133.2804	76.984	73031.6097	230278.515	3927017.8789	1653.68	0.73513	602.731	1.5479	535.2124	1.1253	1343.7545	0.7791	1316.4178	511970.4688	1073.7078	2.054	1258.9021	0.86802	22952000	1.2358	302.519	84.7763	84.1829	130.0491	126.9022	49548.7109	110.8108	0.074078	122.7945	3228280
006	2018-09-21t2022	1537579582.59	adult	97.9997	42.0012	-161.988	1201.9433	74.1715	73295.8505	230857.3254	3758620.2389	1372.05	-0.39186	601.1	1.5392	542.0705	1.3167	1217.3528	0.11837	1208.177	466246.125	1025.3953	1.6567	1157.9044	0.31615	23005300	1.2125	229.928	93.8127	92.9017	146.8098	144.1847	56228.1562	123.4172	1.4705	138.1929	3590400
006	2018-09-22t0022	1537593978.12	adult	101.9984	46	-157.9892	1118.8589	77.0653	72351.5078	228133.4713	3881858.3398	1291.58	-0.6722	561.118	0.53749	520.6859	0.72716	1125.1818	-0.35896	1110.8853	425318.6875	941.165	0.82978	1067.3652	-0.19898	21165900	0.50246	408.353	86.8319	85.892	146.478	142.63	55368.6914	115.9502	0.30023	132.8141	3275390
006	2018-09-22t0422	1537608379.18	adult	105.9987	50.0003	-153.9889	1147.44	78.3073	72673.2959	229068.117	3960514.1443	1273.31	-0.69654	504.69	-0.89702	473.8788	-0.59492	1049.5771	-0.75126	1031.2767	398839.3125	811.4181	-0.55103	976.9873	-0.74765	19135300	-0.27465	370.735	80.1148	79.0774	144.5475	131.3797	54928.0391	106.4292	-1.046	121.9043	3037550
006	2018-09-22t0822	1537622779.06	adult	109.9987	54.0002	-149.989	1110.3702	82.6416	69765.9831	219818.5683	3737832.4241	1170.28	-1.0727	497.07	-1.0365	454.7128	-1.1298	1010.1693	-0.92095	996.678	367701.625	785.3431	-0.73063	948.7912	-0.84767	18089900	-0.67501	203.275	88.4464	87.6187	138.8706	136.0444	50548.8906	117.1943	0.029234	131.1469	3218830
006	2018-09-22t1222	1537637179.02	adult	113.9987	58.0002	-145.989	948.7458	74.3692	59560.6524	187887.8709	3118623.8419	1520.08	0.33671	537.288	0.12056	489.8059	-0.043995	1163.3843	0.15071	1137.3887	361812.5	869.3013	0.39804	1059.0321	0.12147	16693600	-1.2066	205.992	92.0175	90.8529	148.828	146.5338	46285.5234	122.3308	0.40319	139.1399	2858980
006	2018-09-22t1622	1537651578.99	adult	117.9987	62.0002	-141.989	1047.6551	87.552	65449.4889	206688.5503	3454596.1961	1498.93	0.24235	496.271	-0.90939	465.3441	-0.73344	1107.597	-0.15282	1075.0085	378798.1875	744.5431	-0.95814	947.6602	-0.65222	16957600	-1.0922	316.888	85.5858	84.2963	148.0763	143.6386	50642.1094	119.1833	-0.14198	136.6244	2924470
006	2018-09-22t2022	1537665979.03	adult	121.9987	66.0002	-137.989	1039.0963	75.3508	64516.8179	203380.8685	3340174.8961	1507.96	0.25768	487.321	-1.0769	455.5315	-0.99067	1190.7722	0.42174	1171.04	401290.25	708.8086	-1.2628	1013.6416	-0.039106	16410500	-1.288	211.005	90.6411	89.0434	152.1791	148.0298	51284.3477	121.4781	-0.090279	139.9583	3052340
006	2018-09-23t0022	1537680378.75	adult	125.9986	70.0002	-133.9891	1043.652	77.9183	65539.6219	206632.5785	3467620.5284	1338.22	-0.37424	488.464	-0.97558	454.5205	-0.98221	1013.2144	-0.66478	994.4905	346519.3125	740.5035	-0.77066	909.3361	-0.80357	16700600	-1.1555	277.965	95.8063	93.6414	187.3265	180.5468	64065.6602	130.3119	0.60109	162.7651	3275620
006	2018-09-23t0422	1537694778.71	adult	129.9986	74.0001	-129.9891	1245.2653	74.592	70227.7919	221108.7698	3550071.7063	1906.82	1.6042	514.388	-0.15912	466.67	-0.53903	1371.5026	1.5959	1356.5504	504712.9375	816.9361	0.28155	1145.2776	1.1676	18884700	-0.27521	276.247	100.076	98.4405	176.0483	170.5673	64785.7734	133.1461	0.66226	158.77	3674070
006	2018-09-23t0822	1537709178.66	adult	133.9986	78.0001	-125.9891	1299.5895	76.1352	74734.1773	235330.0275	3667827.5892	2035.55	1.9808	518.678	0.048694	472.3282	-0.29972	1375.6866	1.6259	1324.6597	537893.5	810.8088	0.32389	1099.9013	0.87153	20260600	0.28639	376.031	96.5662	95.2152	162.7189	157.503	63623.0859	129.0445	0.0816	147.9348	3772070
006	2018-09-23t1222	1537723579.08	adult	137.9987	82.0002	-121.989	1291.5553	75.9638	77014.4068	242383.7837	3921689.8452	1434.51	-0.065329	524.812	0.31134	488.7465	0.31145	1091.4713	-0.097542	1067.8599	439862.9375	784.8042	0.1094	1006.1862	0.17139	21107400	0.63177	310.885	108.484	105.3598	226.6447	222.8976	91337.8125	147.6637	1.4979	204.7384	4363140
006	2018-09-23t1622	1537737979.27	adult	141.9988	86.0003	-117.9889	1113.0237	79.9479	70052.3839	220662.0461	3777375.8173	2017.58	1.7758	532.214	0.6132	480.3348	0.065528	1368.9203	1.5822	1322.2802	501024.8438	872.9627	1.3424	1164.7157	1.5179	19451900	0.009488	306.039	89.3565	87.6358	164.2027	158.5334	60098.1719	125.0597	-0.57182	148.4657	3265890
006	2018-09-23t2022	1537752378.67	adult	145.9986	90.0001	-113.9891	1188.1662	79.9096	74095.0434	233344.7527	3937130.5052	2021.48	1.7188	540.722	0.95142	495.2025	0.62691	1399.2294	1.7557	1349.1964	541501.75	865.1361	1.3591	1153.9987	1.4799	20910800	0.56943	311.427	96.6306	94.234	204.8527	195.0607	79277.9844	133.3525	-0.067067	170.3982	3736900
006	2018-09-24t0022	1537766779.02	adult	149.9987	94.0002	-109.989	1136.5567	77.6364	71027.6449	223744.7827	3807130.0848	2390.29	2.7443	544.103	1.1319	492.3659	0.55598	1525.316	2.4775	1443.817	565892.25	876.4317	1.6242	1227.8028	2.1235	20166600	0.3008	366.072	99.4029	96.8194	206.4107	190.4594	76578.3594	136.1887	-0.011437	171.5461	3684270
006	2018-09-24t0422	1537781179.76	adult	153.9989	98.0004	-105.9888	1156.7228	79.4926	71855.0643	226316.8396	3797105.219	2224.93	2.1847	541.803	1.1273	494.0684	0.63887	1510.6903	2.3754	1450.9734	566508.875	866.9615	1.6112	1223.4694	2.1271	20307900	0.35879	284.438	100.013	97.7175	199.415	191.9228	74780.6328	136.2217	-0.15061	172.7579	3748690
006	2018-09-24t0822	1537795578.75	adult	157.9986	102.0002	-101.9891	1167.1599	77.2625	73368.9845	231101.1731	3887320.1004	1989.18	1.4767	505.166	-0.017668	464.467	-0.4347	1350.083	1.4724	1290.3613	517081.8125	798.7252	0.77462	1109.118	1.2434	19332200	0.03513	305.26	97.0861	94.2737	200.1268	192.5226	76648.5547	136.4094	-0.26707	173.9717	3715390
006	2018-09-24t1222	1537809979.2	adult	161.9987	106.0003	-97.9889	1217.9016	79.2351	76538.0575	240998.2551	4102115.8068	1919.32	1.2726	514.817	0.33484	474.3244	-0.074251	1325.412	1.3502	1249.7544	530164.8125	802.5221	0.91193	1106.1405	1.2622	20548900	0.46263	424.937	97.8855	94.2639	242.8573	228.1639	97142.9141	139.3015	-0.22435	199.8565	3907100
006	2018-09-24t1622	1537824379.72	adult	165.9989	110.0004	-93.9888	1171.6651	80.476	73921.3772	232861.8519	3985584.9641	2007.31	1.5002	511.595	0.25979	469.9416	-0.23988	1382.0348	1.6786	1321.4453	533465.4375	799.2803	0.9522	1139.2759	1.5674	19731200	0.21718	358.142	101.068	98.324	210.4076	199.6988	81217.3281	138.7718	-0.37288	179.1979	3897990
006	2018-09-24t2025	1537838945.77	adult	170.045	114.0466	-89.9427	1142.898	84.357	75330.9622	237355.1633	4190645.4086	1914.98	1.2583	500.904	-0.081043	467.563	-0.33614	1296.3229	1.2456	1241.8473	509454.9062	760.6724	0.46902	1074.7557	1.0982	19652500	0.2201	306.417	96.515	93.7919	205.1392	198.6422	80619.6875	137.2655	-0.5597	180.4399	3786670
006	2018-09-25t0022	1537853179.6	adult	173.9988	118.0004	-85.9888	1192.6757	83.7781	77730.4856	244845.1142	4303880.782	1759.52	0.86752	476.405	-0.91848	449.1418	-1.0381	1183.0636	0.68025	1142.1897	480323.8125	718.9372	-0.084679	1008.2915	0.61999	19302500	0.14841	394.319	96.6892	94.5112	207.6664	198.3204	84312.5469	137.4992	-0.64637	175.7227	3917560
006	2018-09-25t0422	1537867579.04	adult	177.9987	122.0002	-81.989	1177.6553	84.7666	78625.7332	247814.8036	4393934.6272	1573.23	0.41221	493.713	-0.29992	470.1422	-0.26316	1158.8597	0.59612	1134.037	475132.5	715.5855	-0.076053	1001.0314	0.61085	20230900	0.45581	318.394	105.115	100.9404	248.8994	245.0674	102048.7656	153.2181	-0.040906	222.9768	4307300
006	2018-09-25t0825	1537882144.51	adult	182.0447	126.0462	-77.943	1254.203	82.0226	77625.0707	244473.8686	4115402.9605	1831.09	1.083	483.633	-0.64989	450.1118	-1.0335	1285.5842	1.2968	1229.4297	521947.2188	751.5956	0.53047	1092.1669	1.3527	19589500	0.31864	348.512	97.6323	94.2714	244.2246	237.8217	99155.1719	138.1971	-0.80258	201.8402	3954590
006	2018-09-25t1222	1537896378.81	adult	185.9986	130.0002	-73.989	1217.5692	79.708	76837.85	242034.4127	4169025.946	1901.57	1.2684	523.542	0.77122	488.304	0.37902	1339.0513	1.5984	1293.6453	536959.5625	798.9556	1.3154	1135.3293	1.6968	20984100	0.74458	332.422	104.587	102.052	207.647	201.4553	83266.4531	143.5356	-0.67699	180.626	4191950
006	2018-09-25t1622	1537910781.75	adult	189.9994	134.001	-69.9882	1228.0652	83.8707	78542.0068	247335.3795	4344442.6835	1762.46	0.93351	500.048	-0.060716	468.6425	-0.37886	1275.6405	1.2964	1224.2065	523012.625	768.1169	0.89368	1088.0649	1.3574	20480500	0.64704	329.074	102.079	99.0069	229.5722	222.2494	94124.6094	142.5776	-0.80328	196.4055	4180850
006	2018-09-25t2026	1537925427.27	adult	194.0676	138.0692	-65.92	1238.1425	80.3255	78016.2907	245650.8461	4249176.9529	1705.95	0.79702	495.103	-0.24125	465.322	-0.5277	1205.5112	0.96195	1171.7165	491848.5625	745.4492	0.58096	1049.6853	1.077	20155100	0.60757	327.637	97.8569	94.9044	209.2541	200.1306	85375.6641	138.1208	-1.0522	175.7324	3983660
006	2018-09-26t0022	1537939579.5	adult	197.9988	142.0004	-61.9888	1221.0823	84.805	78818.7605	248245.5444	4378945.1243	1668.23	0.70525	515.935	0.48989	479.2029	-0.036977	1313.7257	1.4497	1297.2749	539941.25	802.1905	1.5044	1148.827	1.7468	21184800	0.91414	354.896	107.243	104.1439	229.0215	218.3962	94127.8203	147.9311	-0.78439	194.8814	4403510
006	2018-09-26t0422	1537953979.46	adult	201.9988	146.0004	-57.9889	1174.2309	83.7292	76850.2736	242060.0364	4320309.5442	1586.33	0.51676	508.573	0.21343	480.2914	-0.026869	1264.4529	1.2026	1260.7084	507045.5938	738.2084	0.52336	1093.8	1.3402	20367800	0.75076	340.154	108.156	105.3161	226.0488	219.5548	90645.5547	150.0841	-0.79589	195.2042	4331540
006	2018-09-26t0826	1537968614.13	adult	206.064	150.0655	-53.9237	1109.4842	84.5007	73497.5412	231637.3107	4195687.6821	1422.45	0.16685	506.95	0.14302	477.7807	-0.14864	1165.135	0.74155	1154.974	446246.6875	752.1986	0.76385	1033.559	0.93777	19416700	0.55573	370.295	105.369	102.4752	229.7207	220.4167	87983.0469	153.9812	-0.74937	197.5336	4035750
006	2018-09-26t1222	1537982780.19	adult	209.999	154.0006	-49.9887	1187.7602	85.7355	76841.0271	242079.691	4255447.9004	1724.23	0.80753	495.546	-0.27072	464.5196	-0.6647	1169.0375	0.74785	1153.6184	468784.0312	739.0875	0.57527	1033.3714	0.9281	19853100	0.70408	476.668	97.928	95.2382	242.5821	224.5807	97275.4219	143.0035	-1.1791	194.5706	3923290
006	2018-09-26t1622	1537997179.21	adult	213.9987	158.0003	-45.9889	766.7342	109.6444	49564.8292	158980.2278	2870589.587	2126.62	1.6236	498.671	-0.17791	476.7545	-0.24338	1137.6711	0.61702	1091.9558	295794.5	704.356	0.052133	1018.8426	0.83019	12917100	-0.95167	288.762	98.8396	95.4163	202.0008	196.6023	52520.2109	144.0215	-1.213	181.9125	2560240
006	2018-09-26t2026	1538011815.13	adult	218.0643	162.0658	-41.9234	1094.802	83.3274	72761.2273	229313.3775	4169319.5306	1457.8	0.25163	494.879	-0.32627	472.9596	-0.40999	1084.4069	0.40711	1078.7212	412074.625	704.1763	0.059253	951.5268	0.42949	18763800	0.51629	413.733	106.971	103.2956	266.1422	246.1886	101134.0156	160.6827	-0.75637	214.0268	4055910
006	2018-09-27t0022	1538025980.46	adult	221.9991	166.0006	-37.9886	1143.6494	82.4415	69879.0629	220098.2976	3684016.512	1255.85	-0.14933	517.776	0.45862	491.0975	0.23351	1017.7151	0.15196	1006.3594	371466.0312	751.8411	0.77492	919.1228	0.24552	18889500	0.58422	388.03	113.099	107.6685	232.6496	227.525	84917.1094	174.6026	-0.39035	213.4714	4126080
006	2018-09-27t0422	1538040379.37	adult	225.9988	170.0003	-33.9889	1021.3967	85.2356	68845.958	217263.693	3956690.206	1492.2	0.311	507.457	0.084323	485.1161	-0.0094078	1073.5586	0.366	1063.2974	385407.5312	731.3547	0.47261	938.0453	0.3542	18193900	0.45376	309.343	108.631	105.5479	234.6057	228.5236	84223.4375	170.8157	-0.57077	212.1133	3894750
006	2018-09-27t0826	1538055014.95	adult	230.0642	174.0658	-29.9234	1023.994	78.6044	64200.2659	202445.0417	3361624.9466	1249.56	-0.15734	526.662	0.7395	500.9276	0.55131	1020.7715	0.16858	1010.2911	341958.4688	767.8655	1.003	937.0839	0.3488	17643200	0.35945	329.756	118.238	111.2217	251.8454	247.5004	84368.2031	190.0784	-0.052524	232.5298	3960960
006	2018-09-27t1222	1538069180.85	adult	233.9992	178.0007	-25.9885	1095.8241	78.9171	67650.9071	213158.574	3582573.5989	1159.77	-0.32735	520.704	0.51734	494.8419	0.30626	1000.3406	0.093444	987.5316	354120.5625	771.9752	1.0554	944.295	0.38536	18385500	0.57261	411.073	121.137	113.4988	274.4717	270.8607	97162.9844	197.7582	0.11707	250.6671	4277220
006	2018-09-27t1622	1538083584.93	adult	238.0003	182.0019	-21.9873	1040.7575	81.2768	63657.4691	200602.8826	3311406.9902	1249.37	-0.16325	521.022	0.5139	497.1508	0.37223	987.7211	0.046887	974.9772	328911.125	751.1883	0.75257	912.4486	0.21461	17307300	0.34594	322.871	123.076	114.3456	270.5306	266.6077	90086.6875	202.8493	0.20807	249.4377	4088330
006	2018-09-27t2026	1538098215.51	adult	242.0644	186.0659	-17.9233	970.4355	100.8191	61575.582	195021.8535	3360080.1178	1199.45	-0.25868	532.551	0.90215	508.0832	0.76102	976.5743	0.0053889	963.2007	314456.9375	756.8852	0.82731	912.1218	0.21192	17111900	0.33094	345.47	129.632	120.1197	275.2034	270.3625	88615.4844	211.1635	0.39451	256.0003	4165350
006	2018-09-28t0022	1538112379.9	adult	245.9989	190.0005	-13.9887	956.3092	78.3503	59149.1349	186562.8673	3083788.5619	1182.24	-0.29342	537.605	1.0647	512.628	0.91501	987.7768	0.042965	982.4668	305223.0312	754.8054	0.79184	911.0164	0.20486	16605000	0.23719	361.005	132.229	122.7971	287.8609	284.3204	88949.0156	214.2613	0.42921	263.2196	4084140
006	2018-09-28t0422	1538126779.53	adult	249.9988	194.0004	-9.9888	834.8172	111.9644	54681.1548	174945.9633	3099225.8694	1221.1	-0.22876	540.915	1.1659	518.3716	1.1159	981.4421	0.017866	970.7076	280692.4375	741.9777	0.60825	909.5514	0.19554	15452300	-0.017703	363.458	136.714	127.5151	295.6457	289.4787	84554.6797	223.131	0.63414	272.0548	3905510
006	2018-09-28t0826	1538141415.79	adult	254.0645	198.066	-5.9232	816.1123	110.8579	54359.0534	174386.4203	3131242.6263	1186.76	-0.29423	538.133	1.0542	519.3255	1.1386	954.3941	-0.079327	939.6951	272002.3125	720.3566	0.30778	885.5526	0.073968	15289400	-0.031483	408.953	137.252	128.1688	284.588	276.9103	81107.5781	220.432	0.50123	263.4287	3899610
006	2018-09-28t1222	1538155540.85	adult	257.9881	201.9896	-1.9996	818.5399	109.0075	53741.7027	172886.9357	3049768.0607	1344.48	-0.02765	543.344	1.2211	525.077	1.3436	963.7604	-0.050716	941.6846	270816.6875	718.6329	0.28063	880.8167	0.048491	15226100	-0.022427	328.934	141.328	133.4655	277.7012	274.135	78034.0469	220.3655	0.44987	258.5402	3960430
006	2018-09-28t1622	1538169937.86	dead	261.9872	205.9888	1.9996	828.5605	77.3268	49021.1766	155778.5059	2499742.3434	1050.63	-0.53733	544.669	1.2518	527.9242	1.4403	902.5332	-0.26409	886.2281	231951.0312	718.6048	0.27562	846.4441	-0.11984	13958800	-0.31736	315.812	144.558	133.4031	275.1817	272.2322	70721.7031	230.1722	0.68477	261.6288	3704730
007	2018-09-17t2022	1537233989.96	egg	-1.9995	-57.9989	-230.0323	129.0343	22.1151	1870.2294	5953.1147	24807.0604	0	-0.2864	0	-0.43827	0	-0.45129					0	-0.4075	0	-0.33884	0	1.5834	0	0	0				0	-0.39613	0	0
007	2018-09-18t0022	1537248386.72	larva	1.9995	-53.9998	-226.0332	150.9402	21.8589	2035.117	6456.9208	26042.6492	0	-0.5391	0	-0.63828	0	-0.63846					0	-0.61204	0	-0.57183	0	0.87093	0	0	0				0	-0.52372	0	0
007	2018-09-18t0422	1537262786.4	larva	5.9995	-49.9999	-222.0333	150.9407	24.0255	2091.0665	6648.7288	27852.5363	0	-0.78282	0	-0.84361	0	-0.83105					0	-0.81691	0	-0.80226	0	0.18752	0	0	0				0	-0.65952	0	0
007	2018-09-18t0822	1537277186.79	larva	9.9996	-45.9998	-218.0332	148.2571	22.1317	1993.7699	6331.4293	25478.6384	0	-1.0188	0	-1.0554	0	-1.0303					0	-1.0228	0	-1.0308	0	-0.46502	0	0	0				0	-0.80487	0	0
007	2018-09-18t1222	1537291588.25	larva	14	-41.9994	-214.0328	150.9414	28.8861	2240.5707	7186.9475	33186.8324	0	-1.2481	0	-1.2752	0	-1.2377					0	-1.2306	0	-1.2584	0	-1.086	0	0	0				0	-0.96166	0	0
007	2018-09-18t1639	1537306997.8	larva	18.2804	-37.7189	-209.7524	356.978	31.841	8895.1221	28063.5758	193980.8064	1380.81	0.89014	523.025	1.2787	487.542	1.3496	1302.1627	-0.0046395	1296.5841	62503.8125	1014.0185	1.3222	1261.4506	1.2278	2507900	-0.32377	124.177	64.1769	63.9235	100.417	99.1155	4820.0166	84.7509	0.65884	94.8208	307728
007	2018-09-18t2022	1537320386.34	larva	21.9994	-33.9999	-206.0333	181.4526	89.9552	9956.2613	34326.9609	542890.91	1540.12	0.96609	619.498	1.6784	601.4551	1.9129	1406.0128	0.15227	1393.0217	37962.3477	1154.076	1.5715	1342.0225	1.2284	1635480	-1.3478	133.412	64.753	66.8263	115.1177	113.4203	3108.1768	94.4464	0.79365	108.1823	170948
007	2018-09-19t0022	1537334786.61	larva	25.9995	-29.9998	-202.0332	510.6943	96.2563	22593.428	73701.6218	935177.0604	1255.85	0.26577	500.512	0.86615	466.6778	0.96898	1097.5841	-0.52814	1088.3994	105368.0781	846.5722	0.54537	1042.515	0.37534	4777390	-0.24067	152.412	70.2084	70.4062	120.0679	117.2065	11526.5176	98.6722	0.8114	112.4582	670139
007	2018-09-19t0422	1537349186.74	larva	29.9996	-25.9998	-198.0332	598.5178	40.4149	19392.2331	61126.1099	529438.7544	1791.12	0.99208	534.848	0.90701	473.6278	0.86729	1542.7179	0.36004	1535.3141	160442.6562	1078.6456	1.0568	1430.5162	1.0564	5524980	-0.41931	124.969	58.9591	58.5955	94.1313	92.9552	9789.6562	80.4658	0.26529	89.3829	609047
007	2018-09-19t0822	1537363586.22	larva	33.9994	-21.9999	-194.0334	621.835	42.0414	20723.0667	65381.3609	571029.9793	1812.92	0.8298	609.319	1.2015	553.8271	1.2516	1597.9902	0.45615	1580.4886	177376.9219	1178.4334	1.1979	1510.772	1.0543	6714090	-0.36682	139.311	78.7411	78.5886	115.767	114.1961	12850.1328	100.3268	0.68043	110.3687	867649
007	2018-09-19t1222	1537377987.52	larva	37.9998	-17.9996	-190.033	642.7029	48.8964	27508.4216	86936.2025	965302.8222	1590.54	0.2345	522.601	0.47796	457.1674	0.42407	1440.1617	0.053936	1430.7263	208823.4531	1036.6451	0.59783	1362.7381	0.51588	7576670	-0.47727	227.108	69.1714	68.8831	107.4401	105.1367	15578.8193	91.8056	0.3244	101.4591	1002850
007	2018-09-19t1622	1537392388.68	larva	42.0001	-13.9993	-186.0327	785.9311	49.0859	32477.4081	102440.5224	1105368.7932	2076	0.88675	556.225	0.50616	480.7346	0.4085	1792.1257	0.9098	1766.7476	308245.625	1218.7907	0.99658	1653.9649	1.0078	9538150	-0.067246	209.823	67.7179	67.1705	107.626	105.2014	18511.668	90.6514	0.14025	100.941	1161230
007	2018-09-19t2022	1537406788.58	larva	46.0001	-9.9993	-182.0327	859.2196	56.2817	39287.7348	123840.6673	1513133.8346	1747.48	0.1029	527.165	0.10835	464.834	0.10375	1432.1504	-0.057893	1407.1705	296455.125	962.9589	-0.0067849	1336.2066	0.044558	10897000	0.016676	278.765	80.7187	80.2976	119.6619	116.6584	24770.0117	103.1525	0.47265	112.8214	1668540
007	2018-09-20t0022	1537421186.79	larva	49.9996	-5.9998	-178.0332	943.2452	55.9634	43789.6038	137963.1249	1680496.5803	2595.99	1.6199	540.253	0.11467	451.5491	-0.11713	1922.9924	1.3247	1870.2242	444211.25	1097.8654	0.40239	1677.6348	0.86014	12438200	0.18317	339.494	78.6339	77.9505	122.4534	120.2612	28286.7266	104.5535	0.49494	116.1105	1810390
007	2018-09-20t0422	1537435585.73	larva	53.9993	-2.0001	-174.0335	933.2304	66.6479	48730.6543	153524.9465	2161585.8154	2715.16	1.8991	574.834	0.37491	465.4221	-0.070639	2006.224	1.6375	1974.4249	513593.3438	1186.0822	0.74825	1809.9978	1.254	14675500	0.65061	141.54	84.7799	84.4399	125.2408	124.0568	32061.6465	108.7008	0.72625	119.6397	2164430
007	2018-09-20t0822	1537449986.27	adult	57.9994	2.0001	-170.0333	1087.2698	65.7308	55404.5425	174438.152	2428603.9552	1966.77	0.44542	544.278	0.054675	465.0961	-0.14166	1656.5883	0.59632	1635.8884	482067.1875	1007.0979	0.055584	1514.6156	0.46567	15804700	0.65572	214.106	81.3266	80.9529	122.8662	120.63	35754.0547	105.8478	0.57539	117.0122	2361560
007	2018-09-20t1222	1537464388.45	adult	62	6.0007	-166.0327	1045.3457	70.6218	58942.1555	185814.0343	2764037.8537	1793.63	0.12412	510.717	-0.38733	437.845	-0.60419	1503.5798	0.17334	1480.946	464606.1562	969.3361	-0.082553	1368.3062	0.068775	15742300	0.21467	143.582	72.5675	71.4941	118.664	116.9425	36667.1641	100.3205	0.09081	112.2503	2236820
007	2018-09-20t1622	1537478789.37	adult	66.0003	10.0009	-162.0325	1027.1101	71.0825	58449.2533	184212.7059	2881865.7052	1321.07	-0.96237	484.336	-0.86731	436.7827	-0.77277	1167.2952	-0.98574	1159.0125	357192.3125	882.7143	-0.50878	1116.5787	-0.7753	14795500	-0.51206	164.207	67.8463	67.2909	106.7274	105.2939	32658.5723	90.2995	-1.142	100.7398	2072570
007	2018-09-20t2022	1537493187.58	adult	69.9998	14.0004	-158.033	975.2235	67.7819	53330.5464	168102.6495	2532511.8763	1348.13	-0.8943	502.644	-0.69962	456.3024	-0.54819	1201.7712	-0.8054	1189.5432	336495.9375	798.3795	-1.041	1133.9208	-0.68707	14032800	-1.0982	301.78	80.4439	79.9371	124.2382	120.3925	34786.7031	104.4469	0.34019	116.1663	2245830
007	2018-09-21t0022	1537507589.27	adult	74.0003	18.0009	-154.0325	998.6627	67.9898	53336.677	168025.9374	2412164.6695	1269	-1.1222	485.295	-1.173	431.3074	-1.2569	1065.1821	-1.3598	1050.8017	298251	831.544	-0.85713	1004.9977	-1.2517	13550900	-1.5222	202.736	75.8306	74.556	123.8649	122.4579	34682.1797	104.7584	0.23287	117.4866	2117420
007	2018-09-21t0422	1537521985.92	adult	77.9993	22	-150.0334	1019.3485	67.557	55537.5094	175049.5279	2525525.0828	1171.41	-1.4569	485.915	-1.3067	446.7928	-1.0377	978.2949	-1.7797	963.3763	284683.8125	752.0743	-1.5694	914.0241	-1.7525	14129000	-1.51	215.662	85.0128	84.2683	134.3851	131.2971	39106.0625	113.0923	1.2163	126.1297	2471920
007	2018-09-21t0822	1537536386.17	adult	81.9994	26	-146.0334	887.0206	67.3976	48235.593	152106.3692	2197998.3494	1285.67	-1.0413	488.086	-1.3579	436.041	-1.4395	1148.6722	-0.81902	1144.1284	290614.0625	836.5889	-0.81977	1098.9506	-0.66845	12322700	-2.3433	169.171	80.9445	80.4369	123.6793	121.937	31290.8613	105.4131	-0.047202	117.4751	2043600
007	2018-09-21t1222	1537550786.47	adult	85.9995	30.0001	-142.0333	841.7156	69.5459	46982.8796	148273.6793	2202553.752	1291.27	-0.96452	532.614	-0.27386	473.284	-0.51117	1119.0719	-0.87606	1106.5204	275291.6875	895.4338	-0.1475	1068.9619	-0.74409	13089500	-2.2005	357.328	88.6543	88.1156	131.1689	128.5376	32267.5586	112.9417	0.79121	124.4906	2178770
007	2018-09-21t1622	1537565188.08	adult	89.9999	34.0006	-138.0328	952.7461	66.5681	52625.8014	166034.8575	2404919.6213	1206.7	-1.2443	517.909	-0.6638	464.403	-0.81326	1057.4613	-1.131	1046.3571	291859.3125	840.3975	-0.6493	1007.746	-1.0305	14263700	-1.8832	192.496	88.9455	87.9814	142.5602	139.4828	39346.6094	115.4388	0.90873	131.1484	2449650
007	2018-09-21t2022	1537579590.84	adult	94.0007	38.0013	-134.0321	955.21	94.5263	54695.5991	173379.5628	2667664.9314	1242.82	-1.0178	500.844	-1.1051	450.724	-1.2375	1053.1283	-1.045	1040.4155	302247.8125	809.5114	-0.90247	986.0756	-1.0566	14328200	-1.9485	168.845	85.8668	85.1985	133.4184	131.67	38291.0938	114.339	0.5365	127.4028	2456480
007	2018-09-22t0022	1537593986.23	adult	97.9994	42.0001	-130.0334	994.2365	71.1775	54580.2084	172008.4649	2557081.9561	1314.26	-0.63908	516.327	-0.68118	453.1415	-1.1958	1169.1169	-0.19058	1161.3381	334367.4375	910.8444	0.35059	1121.2111	0.050005	14740100	-1.8628	156.091	80.101	79.1598	128.8197	126.919	36842.4375	108.6705	-0.40541	121.8907	2286720
007	2018-09-22t0422	1537608387.27	adult	101.9997	46.0004	-126.0331	1019.4182	71.2444	57049.4759	179790.0659	2700215.4336	1238.71	-0.89609	529.28	-0.30124	466.0072	-0.83574	1124.0898	-0.36601	1115.1614	336102.875	908.316	0.44952	1077.7842	-0.12152	15798000	-1.5128	219.943	83.8304	83.2415	137.426	128.9698	41090.3828	109.4759	-0.49736	122.9307	2502170
007	2018-09-22t0822	1537622787.22	adult	105.9997	50.0003	-122.0331	1080.0893	71.4067	62328.4835	196455.9665	2994713.1118	1320.55	-0.50049	550.49	0.31746	478.6575	-0.4564	1151.7104	-0.084003	1138.6598	375457.625	946.9314	1.0364	1089.823	0.10865	17931600	-0.73089	214.411	80.3976	79.7788	128.963	125.8462	42041.9531	107.7805	-0.88503	120.9965	2618870
007	2018-09-22t1222	1537637187.15	adult	109.9997	54.0003	-118.0331	1138.488	69.916	65627.6146	206748.3523	3139528.7227	1270.96	-0.66611	518.114	-0.47404	459.5014	-0.98862	1064.9146	-0.56335	1050.5331	366330.5938	868.6098	0.2533	1009.7358	-0.37719	17775500	-0.7953	210.691	82.7523	81.9949	128.3278	126.7488	44144.7617	110.287	-0.76602	122.1767	2839070
007	2018-09-22t1622	1537651587.2	adult	113.9997	58.0003	-114.0331	1097.0048	71.5726	62265.698	196138.8938	2974166.5452	1345.14	-0.34832	537.607	0.1292	481.8392	-0.28348	1113.3893	-0.1739	1079.9991	362964.9062	863.9674	0.33463	1013.1329	-0.23754	17500200	-0.89526	374.387	84.0657	83.3823	131.144	128.2206	42752.957	110.9003	-0.86774	123.6621	2736510
007	2018-09-22t2022	1537665987.2	adult	117.9997	62.0003	-110.0331	1047.6996	71.8226	61698.5802	194621.9038	3003290.0132	1689.32	0.96484	582.211	1.4388	527.2345	1.169	1236.7083	0.6774	1189.4534	399456.75	907.453	0.99101	1082.122	0.41029	18770500	-0.38717	286.268	94.5654	92.9562	164.6889	161.0385	53194.5156	127.3259	0.73191	151.1067	3048790
007	2018-09-23t0022	1537680387	adult	121.9996	66.0003	-106.0331	1135.2666	75.3825	67472.9436	212563.3056	3374639.744	1284.12	-0.5666	571.302	1.2503	519.2732	1.0158	1112.5962	-0.075186	1100.9421	392746.4688	902.4844	1.0689	1063.9354	0.36154	20128100	0.16678	225.633	98.0561	97.7377	149.4531	147.5439	52756.9453	130.2163	0.81448	142.5597	3454710
007	2018-09-23t0422	1537694786.91	adult	125.9996	70.0003	-102.0332	1025.1008	72.4602	60053.2326	189288.2735	2933117.0028	1741.14	1.0691	555.674	0.91853	503.1258	0.582	1219.5229	0.63159	1161.725	382930.1875	928.0831	1.5102	1097.8488	0.7068	17441500	-0.86518	251.327	92.9438	91.7719	169.6218	163.7139	53261.25	122.3741	-0.18724	141.981	2917320
007	2018-09-23t0822	1537709186.96	adult	129.9996	74.0003	-98.0331	1161.5341	79.0119	70197.6248	221299.0054	3547766.975	1269.24	-0.61833	517.707	-0.063926	484.485	0.047933	1018.2023	-0.59931	1003.4043	373680.25	774.1608	-0.24366	914.1545	-0.69633	18972900	-0.2406	362.367	92.2593	91.0333	148.729	146.1944	54583.5625	127.2303	0.099854	141.225	3381120
007	2018-09-23t1222	1537723587.35	adult	133.9997	78.0004	-94.033	1131.9469	72.7712	67216	211833.5498	3331189.6792	1622.81	0.58295	492.686	-0.71045	455.8923	-0.85338	1201.7725	0.55771	1183.5391	423023.9062	720.8565	-0.79397	1014.8681	0.18207	17296700	-0.87164	256.658	91.5679	90.7601	141.2808	138.1808	49730.8281	120.4236	-0.69801	133.761	3214670
007	2018-09-23t1622	1537737987.45	adult	137.9998	82.0004	-90.033	1131.9468	70.6349	63850.4454	201156.0897	3047546.6054	1235.3	-0.71899	485.883	-0.84791	455.8445	-0.8196	968.6732	-0.8422	948.2238	323536.8438	712.327	-0.80424	875.1376	-0.89508	16228500	-1.2559	183.842	90.6819	89.9112	140.4848	138.4641	46921.9297	118.9719	-0.95497	132.464	3028770
007	2018-09-23t2022	1537752386.96	adult	141.9996	86.0003	-86.0331	1117.6169	68.3857	63017.1182	198492.2521	3042730.5692	1097.91	-1.1398	515.507	0.10573	476.4452	-0.07054	937.0906	-0.99781	925.0567	309239.9062	779.4824	0.14452	891.3468	-0.70997	16989500	-0.92808	371.444	97.6044	96.2697	187.7972	181.0149	61973.0781	130.4687	-0.13722	155.3705	3216750
007	2018-09-24t0022	1537766787.32	adult	145.9997	90.0004	-82.0331	1128.3367	77.194	65905.1253	207639.0893	3376631.6577	1308.49	-0.46153	491.449	-0.57565	467.304	-0.36372	1012.9872	-0.51317	984.6307	349480.5938	703.2798	-0.75287	916.673	-0.45248	16913200	-0.91978	215.177	90.9629	89.0942	169.266	165.4443	58396.7852	126.1886	-0.60601	151.2468	3130490
007	2018-09-24t0422	1537781188.09	adult	149.9999	94.0006	-78.0328	1120.3958	71.6857	65960.1908	207784.6981	3241963.341	1357.82	-0.30153	516.112	0.24649	487.2634	0.37245	1044.9076	-0.29053	1009.7611	360493.125	736.7828	-0.23434	917.6456	-0.39509	17775400	-0.56637	384.315	99.1284	97.912	158.9634	154.6412	54842.3594	129.769	-0.4627	147.0613	3414080
007	2018-09-24t0822	1537795587	adult	153.9996	98.0003	-74.0331	1141.955	74.0927	68317.6179	215243.2565	3413992.4465	1013.9	-1.2694	495.202	-0.37747	473.0505	-0.12578	846.5196	-1.3795	837.9659	302207.5	693.8125	-0.74195	802.5096	-1.2779	17672300	-0.56819	440.316	97.5334	96.7072	160.2787	155.2758	57219.5078	129.7987	-0.57209	147.0777	3480680
007	2018-09-24t1222	1537809987.48	adult	157.9998	102.0004	-70.033	1048.3152	74.7982	65166.822	205411.572	3402664.2616	1116.08	-0.94112	500.159	-0.1826	480.1953	0.14314	947.161	-0.76595	942.6987	322034.75	719.4181	-0.32664	872.9908	-0.65782	17003400	-0.75743	320.154	90.4299	88.1148	204.8914	198.6699	69663.0781	130.0402	-0.65732	176.8183	3074260
007	2018-09-24t1622	1537824387.99	adult	161.9999	106.0006	-66.0329	1113.5198	72.9314	66204.153	208564.3229	3305881.2819	1118.64	-0.89302	487.624	-0.57587	465.4368	-0.40301	934.2029	-0.79097	928.0702	323234.1875	691.9163	-0.6534	846.0288	-0.81952	16852800	-0.74889	376.563	88.4482	87.1545	157.2453	153.1304	54406.8633	122.5893	-1.1745	143.8645	3056860
007	2018-09-24t2025	1537838954.06	adult	166.046	110.0467	-61.9867	1072.0471	73.9077	62220.4678	195996.3712	3085642.4308	1036.35	-1.0745	483.758	-0.68808	453.6087	-0.84827	911.4434	-0.86461	904.037	297130.5625	705.986	-0.3939	858.4536	-0.66654	15729400	-1.0507	198.641	82.0898	79.2801	158.9654	156.5183	51822.7188	121.8223	-1.2769	146.6952	2669150
007	2018-09-25t0022	1537853187.9	adult	169.9999	114.0005	-58.0329	1077.6721	76.8837	64660.5693	203758.1486	3302393.541	986.12	-1.1651	471.593	-1.0941	445.084	-1.1773	861.9725	-1.0766	855.4923	291346.7188	685.5807	-0.63611	819.8906	-0.91763	15929500	-0.92193	217.066	92.7793	89.25	176.4522	173.8924	59640.8555	138.775	-0.48307	165.425	3133900
007	2018-09-25t0422	1537867587.34	adult	173.9997	118.0004	-54.033	1052.2052	77.1392	62708.0148	197570.495	3187085.5513	973.725	-1.1534	481.978	-0.72364	452.8053	-0.90057	862.6153	-1.0153	854.3901	282937.8125	694.4971	-0.45018	820.3559	-0.8556	15779500	-0.89723	244.343	84.1081	80.9368	166.0136	162.3565	54452.4531	127.4698	-1.1191	152.4359	2753620
007	2018-09-25t0825	1537882152.78	adult	178.0457	122.0463	-49.9871	1046.9586	76.2985	63674.1325	200668.5979	3262950.8732	992.274	-1.0611	467.351	-1.2302	439.4716	-1.4159	841.9501	-1.0634	835.6766	280369.375	688.6777	-0.48399	805.6017	-0.90913	15542700	-0.89069	384.998	84.0564	80.9744	170.5011	161.2489	56776.8828	125.3536	-1.2805	151.2918	2795460
007	2018-09-25t1222	1537896387.15	adult	181.9997	126.0003	-46.0331	994.7415	72.956	58642.61	184825.7576	2912556.174	1018.52	-0.95241	501.282	-0.02412	480.8383	0.12054	850.4224	-0.95843	838.9707	261079.6562	699.2588	-0.27347	805.937	-0.84204	15357800	-0.86063	320.291	98.1967	96.7629	195.8819	184.6876	60135.7266	143.1851	-0.59252	172.5729	3008450
007	2018-09-25t1622	1537910790.21	adult	186.0005	130.0012	-42.0322	962.6705	72.3959	55915.7834	176291.883	2719240.6794	1060.01	-0.80714	521.55	0.7004	491.6439	0.50422	912.3997	-0.58114	903.2197	267333.125	755.501	0.643	868.2716	-0.30893	15241300	-0.81191	397.315	102.712	98.7852	227.0274	211.6944	66519.0234	149.3677	-0.44529	190.2882	3001550
007	2018-09-25t2026	1537925435.65	adult	190.0687	134.0693	-37.9641	926.6806	77.2924	56779.719	179199.9249	2906710.9135	1052.52	-0.78157	471.749	-1.0697	447.2191	-1.1812	868.8962	-0.74255	854.4935	258062.1562	703.0267	-0.12147	821.9754	-0.59512	13983100	-1.0688	359.816	92.763	88.8765	178.041	174.544	52878.1914	140.0397	-0.9009	165.6862	2749590
007	2018-09-26t0022	1537939587.82	adult	193.9999	138.0005	-34.0329	926.0319	73.1758	54613.6483	172272.494	2688342.3669	923.099	-1.0426	494.566	-0.2602	478.6032	-0.031818	818.2419	-0.93109	811.1967	234017.1875	679.7039	-0.44934	782.643	-0.81741	14113400	-0.95809	501.546	109.169	105.7201	227.5181	201.6729	65070.1719	159.1197	-0.29033	187.5292	3115350
007	2018-09-26t0422	1537953987.77	adult	197.9998	142.0005	-30.0329	944.9817	68.9401	52644.687	166108.8398	2441814.8982	969.678	-0.88497	492.991	-0.32314	476.5152	-0.13682	811.3004	-0.89117	798.8056	223918.9062	654.5495	-0.81061	767.3442	-0.85959	13582400	-1.022	250.675	111.432	108.6699	196.1367	191.9733	54133.7383	157.1585	-0.46304	181.974	3070070
007	2018-09-26t0826	1537968622.44	adult	202.065	146.0657	-25.9677	753.0805	115.1268	51041.1035	164731.2559	2957162.0851	1064.78	-0.63167	489.476	-0.45926	473.2484	-0.28765	822.0056	-0.77824	795.123	219475.5	647.7793	-0.88797	755.9469	-0.87552	13029800	-1.0953	239.973	112.684	109.5359	196.4802	193.3979	52460.207	159.9711	-0.46369	184.0786	2999660
007	2018-09-26t1222	1537982788.51	adult	206	150.0007	-22.0327	741.9755	121.6882	49909.611	161632.2299	2930064.8787	1059.31	-0.61259	490.024	-0.45079	476.8989	-0.18073	816.7363	-0.74744	788.1402	213168.1719	634.9317	-1.0587	742.3179	-0.91043	12744000	-1.1046	261.598	113.628	110.8251	202.4246	197.9528	52832.8125	159.5412	-0.56536	187.5906	2955120
007	2018-09-26t1622	1537997187.55	adult	209.9998	154.0004	-18.033	744.7289	119.5163	48929.1222	158483.7106	2813003.3316	1080.63	-0.54121	493.229	-0.35178	480.3754	-0.08164	810.4697	-0.7303	785.048	207480.25	632.6754	-1.0649	735.2759	-0.90612	12582800	-1.0856	277.915	114.386	111.8127	205.2927	201.9257	52554.9219	159.0291	-0.66406	188.9789	2918100
007	2018-09-26t2026	1538011823.63	adult	214.0654	158.066	-13.9674	716.9391	116.478	46470.4231	150589.1603	2616230.9709	1081.33	-0.52019	498.706	-0.17696	483.6498	0.0095946	850.2916	-0.53386	828.3571	206620.8438	647.3573	-0.81559	762.2689	-0.70434	12088600	-1.1532	284.549	117.316	113.8802	220.8975	215.816	53678.0938	167.9051	-0.45895	202.3116	2843740
007	2018-09-27t0022	1538025988.81	adult	218.0001	162.0008	-10.0326	559.6196	136.2219	40887.0876	135140.7629	2782839.5043	963.072	-0.74313	503.42	-0.027855	489.6382	0.20376	803.628	-0.6907	791.2713	171172.7656	655.072	-0.67929	750.3392	-0.74435	10720300	-1.4363	298.561	119.739	115.8461	229.1237	223.5001	48803.3594	172.3457	-0.39149	209.356	2549840
007	2018-09-27t0422	1538040387.73	adult	221.9998	166.0005	-6.0329	390.6967	136.2144	24893.7654	88484.6795	1641509.2016	1279	-0.10365	519.09	0.50449	497.2614	0.46045	937.8989	-0.15396	898.3075	122864.75	711.5059	0.17604	831.1923	-0.25563	6771520	-2.3426	347.397	125.332	119.0707	264.3755	261.0526	34633.1875	188.0995	0.025726	241.5261	1634950
007	2018-09-27t0826	1538055023.32	adult	226.0653	170.0659	-1.9675	508.5293	135.4116	35757.2133	119086.1968	2330528.2793	1278.97	-0.1021	518.878	0.48289	498.8126	0.49547	933.813	-0.16028	902.334	174623.0312	701.9446	0.041298	855.6804	-0.10477	9669280	-1.5991	357.142	127.722	121.5919	278.0632	270.8377	51997.8203	193.3787	0.11673	246.7982	2380100
007	2018-09-27t1222	1538069189.28	dead	230.0003	174.0009	1.9675	503.8055	130.8455	34534.941	115273.3304	2209137.222	1110.57	-0.42188	524.491	0.66394	502.3312	0.6035	956.3654	-0.070272	944.1258	173102.125	727.3898	0.41618	897.746	0.13424	9442420	-1.614	431.791	130.367	122.1248	310.3538	299.8068	56174.0312	205.5835	0.41712	277.8295	2346990
008	2018-09-17t1622	1537219602.06	egg	-1.9995	-53.9983	-242.032	164.9994	26.8578	2940.381	9335.7652	49526.0014	0	-0.28641	0	-0.43828	0	-0.45129					0	-0.40751	0	-0.33885	0	1.5834	0	0	0				0	-0.39613	0	0
008	2018-09-17t2022	1537233998.18	larva	1.9995	-49.9993	-238.033	174.2264	29.7689	3508.3681	11160.1293	65756.0105	0	-0.53909	0	-0.63828	0	-0.63845					0	-0.61204	0	-0.57182	0	0.87094	0	0	0				0	-0.52372	0	0
008	2018-09-18t0022	1537248394.85	larva	5.9985	-46.0003	-234.034	162.0023	43.9768	3466.5055	11443.7911	75349.7769	0	-0.78277	0	-0.84356	0	-0.83101					0	-0.81686	0	-0.80221	0	0.18767	0	0	0				0	-0.65949	0	0
008	2018-09-18t0422	1537262794.52	larva	9.9984	-42.0004	-230.0341	153.8736	27.6283	2770.6526	8820.702	47667.183	0	-1.0187	0	-1.0553	0	-1.0302					0	-1.0227	0	-1.0308	0	-0.46484	0	0	0				0	-0.80483	0	0
008	2018-09-18t0822	1537277194.93	larva	13.9986	-38.0003	-226.0339	153.8739	27.8196	2782.0021	8859.0046	48142.5878	0	-1.248	0	-1.2751	0	-1.2376					0	-1.2306	0	-1.2583	0	-1.0858	0	0	0				0	-0.9616	0	0
008	2018-09-18t1222	1537291596.42	larva	17.999	-33.9998	-222.0335	272.2935	30.8523	6126.1615	19407.3786	118261.8811	1782.36	1.5969	663.117	2.0369	673.5798	2.432	1561.3423	0.49225	1539.5223	53085.6367	1146.2689	1.6949	1455.7476	1.6613	2206850	-0.44828	116.203	71.5088	71.281	106.6603	105.6137	3626.4497	92.5158	0.82952	101.9462	237981
008	2018-09-18t1639	1537307005.95	larva	22.2794	-29.7194	-217.7531	227.0485	44.1247	6707.8243	21552.07	177272.455	1611.79	1.0752	610.048	1.6171	515.6608	1.391	1529.7632	0.39472	1533.8204	55071.4727	1289.9347	1.9422	1477.3577	1.5126	2188240	-1.0885	134.449	73.8172	73.3501	110.7542	108.3872	3987.1501	95.2755	0.80672	105.3753	264782
008	2018-09-18t2022	1537320394.41	larva	25.9984	-26.0004	-214.0341	468.8933	39.8413	15393.4267	48636.669	422503.8496	1749.93	1.1223	527.281	1.0197	468.6684	0.98138	1480.2245	0.26166	1458.8367	121378.4062	1042.442	1.1066	1375.1772	1.1166	4317900	-0.48292	126.573	67.2541	66.6246	106.6779	105.8325	8747.5898	90.4358	0.61566	101.3847	550744
008	2018-09-19t0022	1537334794.64	larva	29.9985	-22.0003	-210.034	597.4354	41.4044	21127.0287	66653.2796	622009.0646	2013.34	1.3794	534.944	0.90763	478.6508	0.8998	1660.3541	0.61443	1640.5682	187620.0156	1045.9497	0.96079	1534.8827	1.2929	5997790	-0.17612	283.15	58.8908	58.6283	99.149	95.5201	11203.8428	81.0496	0.28014	91.2268	660284
008	2018-09-19t0422	1537349194.79	larva	33.9985	-18.0003	-206.034	594.4688	40.4014	20284.0748	63928.1705	584963.0193	2230.91	1.5628	665.763	1.5517	607.6163	1.6143	1750.2853	0.80281	1689.2317	189030.8125	1305.6185	1.5814	1563.1953	1.1752	7177590	-0.13455	119.817	67.9962	67.6012	106.0695	104.8348	11455.5059	91.1643	0.42931	100.7525	733067
008	2018-09-19t0822	1537363594.32	larva	37.9984	-14.0004	-202.0341	718.6767	45.1198	26879.3358	84763.138	830611.7461	2381	1.6296	639.622	1.2371	560.368	1.1531	2027.3571	1.468	1993.4355	289912.0625	1441.8799	1.8534	1887.7587	1.7488	9099270	0.26568	121.614	67.0518	66.667	106.1419	104.7866	15178.2852	89.903	0.26726	100.3475	953879
008	2018-09-19t1222	1537377995.68	larva	41.9988	-10	-198.0337	797.2342	48.814	33493.741	105589.2556	1159778.2306	3062.17	2.6394	587.297	0.71904	494.2973	0.51002	2270.8787	2.1349	2230.0225	401945.5312	1228.6309	1.0281	1956.5281	1.733	10373400	0.32906	177.986	76.099	75.6667	116.6015	114.6606	20638.4609	100.6783	0.48082	110.9524	1344140
008	2018-09-19t1622	1537392396.83	larva	45.9991	-5.9997	-194.0334	808.8199	58.2455	39190.5493	123628.7016	1578083.9103	1549.01	-0.2549	522.884	0.076478	469.1319	0.13894	1318.5836	-0.3675	1301.5329	271628.2188	927.1701	-0.1266	1235.1723	-0.20553	10768800	-0.041987	169.898	78.8077	78.5554	117.8254	115.1959	24272.0273	101.5875	0.40881	111.788	1623040
008	2018-09-19t2022	1537406796.71	larva	49.9991	-1.9998	-190.0334	1003.9126	58.0792	47246.3963	148852.4616	1848910.7958	2053.89	0.60141	519.983	-0.053001	456.3324	-0.073353	1655.981	0.54998	1616.6871	412339.25	957.3303	-0.10286	1505.7647	0.4097	12908600	0.39078	145.471	76.2542	75.8552	115.6274	114.0309	28791.2344	99.1728	0.23331	109.912	1893010
008	2018-09-20t0022	1537421194.96	adult	53.9986	1.9998	-186.0339	999.0086	56.6738	49612.3388	156263.453	2042563.8782	1618.26	-0.26963	506.068	-0.27082	459.1464	-0.13641	1271.4545	-0.62164	1242.2936	331849.625	915.3928	-0.3125	1179.9807	-0.51448	13174000	0.011063	293.148	72.3095	72.1029	115.5786	113.5887	30166.0039	98.0194	0.091858	108.6953	1882360
008	2018-09-20t0422	1537435593.83	adult	57.9983	5.9994	-182.0342	1064.9741	66.8413	55753.5978	175568.5045	2474055.2069	1767.62	0.026672	524.969	-0.15533	466.1836	-0.12829	1517.1384	0.14215	1495.0269	444521.5625	961.5041	-0.14215	1418.3204	0.17275	15332800	0.46119	163.264	82.1664	81.5951	123.474	122.086	36177.875	106.2361	0.60402	117.049	2399840
008	2018-09-20t0822	1537449994.4	adult	61.9984	9.9996	-178.0341	1003.4792	68.859	58437.5393	184364.2939	2806144.3362	1994.32	0.57814	528.055	-0.16557	468.8786	-0.151	1658.152	0.70916	1631.0802	507394.5	898.3168	-0.42868	1555.999	0.69489	16131000	0.37042	221.688	68.9816	68.8625	111.8973	109.9584	34240.5859	94.3484	-0.45648	105.5313	2107250
008	2018-09-20t1222	1537464396.64	adult	65.999	14.0002	-174.0335	1152.1761	69.8182	61786.6255	194511.8241	2833492.254	1436.14	-0.67845	527.301	-0.21676	482.4431	0.021715	1246.1978	-0.68858	1233.3077	403768.0625	943.2161	-0.17233	1188.8997	-0.50721	17067700	0.37376	211.572	68.0927	67.5008	109.415	107.7834	35450.4609	92.5048	-0.89606	103.5042	2204030
008	2018-09-20t1622	1537478797.46	adult	69.9993	18.0005	-170.0332	1039.6853	71.8398	61476.7918	193735.5241	3032379.8138	1815.05	0.37976	535.19	-0.11843	480.7151	-0.048976	1481.8748	0.35533	1467.6743	477163.6562	1013.9076	0.3461	1394.3263	0.40006	17186000	0.10367	149.402	77.7142	77.124	120.9798	119.11	38955.5	103.8447	0.2636	114.9642	2495560
008	2018-09-20t2022	1537493195.78	adult	73.9988	22	-166.0337	1089.586	74.1489	66539.7251	209715.7024	3401044.8121	1778.69	0.43213	550.315	0.17214	486.9533	0.041631	1454.1735	0.42501	1430.0071	506052.375	1006.1399	0.4541	1360.7326	0.43721	19115800	0.56223	180.093	79.447	78.7625	121.3403	119.4401	42226.4102	104.0216	0.1327	115.102	2759670
008	2018-09-21t0022	1537507597.41	adult	77.9992	26.0004	-162.0333	1143.4972	71.9759	66212.829	208547.4023	3222254.4333	1548.32	-0.16971	558.189	0.36766	511.7218	0.62106	1305.8282	-0.11032	1290.6553	453122.4062	954.8782	0.19915	1236.9662	-0.007891	19315600	0.40902	154.34	87.0877	86.6838	127.843	126.2483	44361.5352	111.12	0.9412	122.1964	3013580
008	2018-09-21t0422	1537521994.07	adult	81.9983	29.9995	-158.0342	1180.9469	77.5004	69929.3446	220225.901	3556400.5924	1268.91	-1.1045	513.101	-0.73722	486.8368	-0.078015	1090.9008	-1.1402	1080.1159	399269.6875	872.9825	-0.46177	1039.7319	-1.0264	18753900	0.019286	298.917	64.5264	64.0194	106.8225	103.7174	39097.0234	87.7648	-2.5082	98.876	2358440
008	2018-09-21t0822	1537536394.3	adult	85.9984	33.9996	-154.0341	1090.7962	74.4286	67560.6746	213056.6193	3469335.8968	1334.25	-0.79104	541.101	-0.056796	504.7359	0.35014	1163.4109	-0.6151	1147.6823	410684.0625	904.3583	-0.053293	1101.9028	-0.52925	19077600	-0.0057658	389.94	80.9157	79.9944	131.6075	128.2765	46457.4492	108.6118	0.19577	122.9928	2852840
008	2018-09-21t1222	1537550794.57	adult	89.9985	37.9996	-150.034	1219.7967	73.275	73026.564	229921.9029	3696372.7298	1390.57	-0.47356	523.298	-0.5244	481.343	-0.344	1078.1975	-1.0044	1056.1675	411871.4688	850.4514	-0.5394	1012.6557	-0.997	19953900	0.20663	151.031	85.4711	85.036	129.6466	128.1595	49525	111.5704	0.38811	123.4646	3259100
008	2018-09-21t1622	1537565196.34	adult	93.9989	42.0001	-146.0336	1111.0381	69.471	62731.3716	197570.8268	2973442.1407	1332.35	-0.63583	540.332	-0.076933	501.4045	0.17982	1127.7697	-0.57658	1113.6479	369908.4375	888.0035	-0.02415	1060.9227	-0.52864	17721800	-0.69543	272.098	81.9958	81.3804	125.0681	122.9441	41022.3438	107.186	-0.40112	118.41	2689300
008	2018-09-21t2022	1537579599.04	adult	97.9997	46.0009	-142.0328	1164.8718	76.252	71750.8303	226058.9617	3697359.8339	1258.55	-0.8774	513.782	-0.74783	482.8532	-0.35633	976.5497	-1.4239	960.9684	366206.1562	798.5097	-0.93027	916.0907	-1.4377	19241700	-0.18784	183.01	85.2421	84.4894	134.7057	131.4129	50514.625	112.1922	0.042581	125.3807	3192400
008	2018-09-22t0022	1537593994.33	adult	101.9984	49.9996	-138.0341	1173.6636	75.5046	69749.9833	219648.9075	3494635.1083	1326.03	-0.5263	516.331	-0.6424	481.3562	-0.39702	1042.6212	-0.89485	1026.0199	380556.75	808.2425	-0.7091	977.2473	-0.86869	18805300	-0.38379	180.99	72.5324	71.9699	116.4428	114.6555	42501.6172	97.8796	-1.9258	110.0583	2641700
008	2018-09-22t0422	1537608395.43	adult	105.9987	53.9999	-134.0338	1156.0892	78.3835	70967.9301	223532.4396	3674256.694	1159.04	-1.1708	502.394	-0.9579	459.3921	-1.0148	979.0952	-1.2117	968.5386	363244.3125	794.5597	-0.74852	932.486	-1.0853	18608700	-0.47425	205.533	84.8354	83.8474	139.2339	135.3058	51655.7891	112.7071	-0.29804	127.8657	3142300
008	2018-09-22t0822	1537622795.45	adult	109.9987	57.9999	-130.0338	1116.0227	74.5819	71094.2927	224120.7474	3741975.7834	1313.03	-0.49622	505.336	-0.8156	453.8921	-1.154	1121.6342	-0.1929	1110.1631	416126.2812	840.5971	-0.077734	1045.7634	-0.099107	18739900	-0.4263	309.215	84.1608	82.7778	145.1999	138.1911	53869.1602	116.3808	-0.064418	131.1347	3121020
008	2018-09-22t1222	1537637195.29	adult	113.9987	61.9998	-126.0338	1062.5067	78.8238	67943.7905	214173.7573	3653700.9007	1652.49	0.85519	528.101	-0.12744	471.8438	-0.58398	1260.675	0.78245	1210.6771	447539.625	882.469	0.55467	1099.2486	0.43604	18702700	-0.43114	256.061	93.6609	92.7714	145.4834	142.531	51646.6094	121.8716	0.35214	136.427	3317000
008	2018-09-22t1622	1537651595.37	adult	117.9987	65.9999	-122.0338	1145.839	73.5289	68363.5354	215544.9532	3444586.8164	1996.26	2.1296	525.466	-0.1117	470.4845	-0.57543	1397.7291	1.7128	1359.0227	498989.3125	842.8573	0.21813	1094.2714	0.50626	18756000	-0.39282	206.176	91.8272	90.9644	146.9934	143.2443	52476.6484	122.0103	0.16144	137.1688	3277680
008	2018-09-22t2022	1537665995.38	adult	121.9987	69.9999	-118.0338	1151.4106	76.4985	72022.3053	226942.1934	3752106.6285	1786.36	1.2829	487.064	-1.084	444.9252	-1.3245	1286.791	1.0321	1242.8004	483833.4062	768.7964	-0.54063	1055.0064	0.29039	18296600	-0.54992	290.694	77.6157	75.9679	148.5045	139.6732	55837.6875	108.3396	-1.4507	129.4928	2915630
008	2018-09-23t0022	1537680395.22	adult	125.9986	73.9998	-114.0339	1216.52	79.22	76564.7531	241300.7104	4057246.2146	2045.89	2.1608	504.379	-0.52707	458.4139	-0.85691	1408.6111	1.8197	1373.9664	563444.4375	790.4867	-0.1629	1115.5776	0.84882	20156500	0.19885	356.33	85.2154	83.4875	173.6418	161.9504	69456.7031	120.2731	-0.39585	140.4963	3405460
008	2018-09-23t0422	1537694795.02	adult	129.9986	77.9998	-110.0339	1039.6316	101.4724	73975.313	233878.4283	4484005.0722	1169.94	-0.96447	465.698	-1.5552	441.5979	-1.3651	955.3824	-0.98965	940.0736	368777.625	680.451	-1.3944	864.6977	-1.0952	17930300	-0.6496	232.713	84.5193	82.4295	161.1969	156.8279	62222.0195	119.7237	-0.61368	145.9117	3254160
008	2018-09-23t0822	1537709195.08	adult	133.9986	81.9998	-106.0339	1183.4233	79.7	75987.4889	239498.5144	4061126.9195	2185.57	2.4888	503.462	-0.39573	455.132	-0.87899	1627.5865	3.1731	1577.1791	646151.875	807.6926	0.28516	1350.7558	2.9055	19950200	0.16511	341.019	89.1761	87.7478	150.3914	145.7409	59705.3906	120.2962	-0.70949	138.0187	3533690
008	2018-09-23t1222	1537723595.5	adult	137.9987	85.9999	-102.0338	1192.6431	79.4286	76067.1221	239567.0198	4088880.3464	2313.62	2.8193	488.378	-0.77363	443.582	-1.2412	1446.5255	2.0556	1397.692	574270.625	775.3144	-0.01023	1168.8997	1.4956	19368100	-0.041179	255.816	87.4872	86.0696	149.0805	144.9608	59184.9453	117.6584	-1.0672	136.1718	3469570
008	2018-09-23t1622	1537737995.57	adult	141.9987	89.9999	-98.0338	1243.4607	78.0126	76674.8736	241429.2694	3988440.214	2154.48	2.2099	476.018	-1.0938	436.4086	-1.4713	1466.1338	2.1631	1425.2529	587919.625	745.451	-0.2916	1257.3128	2.2725	19046000	-0.14506	304.388	92.8074	91.3079	164.9846	156.4436	66158.8438	125.2161	-0.55925	145.4272	3713320
008	2018-09-23t2022	1537752395.12	adult	145.9986	93.9998	-94.0339	1253.3743	83.4363	83510.0304	263002.767	4693822.5972	1741.2	0.86169	458.871	-1.5853	427.0518	-1.793	1253.7533	0.90113	1222.7619	546636.4375	696.7146	-0.83855	1040.4565	0.5554	19973700	0.22033	258.865	86.4423	84.5221	158.2983	152.0399	69018.0625	120.8607	-1.0068	142.7268	3762660
008	2018-09-24t0022	1537766795.59	adult	149.9987	97.9999	-90.0338	1249.0147	83.3907	79486.7522	250304.7196	4282166.7622	1811.57	1.037	472.82	-1.123	440.6561	-1.304	1279.1157	1.0589	1224.6881	530833	695.5082	-0.78366	1014.533	0.39168	19598400	0.094738	303.63	92.0623	90.0836	178.5119	167.5629	74082.4453	125.9114	-0.73382	152.0147	3815980
008	2018-09-24t0422	1537781196.3	adult	153.9989	102.0001	-86.0336	1337.8371	78.7862	80544.0435	253471.4289	4214081.3158	1539.3	0.22912	488.254	-0.60182	461.1084	-0.56024	1181.5201	0.51441	1167.8098	497420	703.1738	-0.61474	975.3537	0.1202	20532100	0.43765	226.483	98.8246	97.6427	167.0736	163.1462	70337.9688	132.8775	-0.37005	153.523	4155770
008	2018-09-24t0822	1537795595.18	adult	157.9986	105.9998	-82.0339	1220.047	84.738	77866.3058	245195.4455	4275024.4982	1543.01	0.24116	449.697	-1.845	421.445	-2.0153	1204.9969	0.66641	1203.8204	490433.7812	662.5339	-1.1166	1005.18	0.40653	18259100	-0.33008	360.714	87.239	85.7357	153.0112	148.3682	62275.5508	120.0053	-1.2721	139.5501	3542160
008	2018-09-24t1222	1537809995.81	adult	161.9988	110	-78.0337	1195.5557	78.8298	74449.875	234458.2189	3935467.307	1438.91	-0.026796	488.824	-0.53569	462.1741	-0.5237	1137.2958	0.32062	1132.3765	442408.0625	703.9439	-0.48319	979.072	0.24526	18988400	-0.04888	243.155	97.7263	95.8524	171.7632	168.2066	66815.8906	137.8598	-0.30632	158.9382	3796180
008	2018-09-24t1622	1537824396.25	adult	165.9989	114.0001	-74.0336	1173.9584	81.5382	74279.5477	234096.2636	3995593.9044	1616.1	0.46264	483.837	-0.68557	454.3402	-0.82092	1199.8444	0.69382	1186.7035	465539.5938	731.1336	-0.031561	1004.319	0.49353	18746300	-0.095062	300.774	98.6896	96.8668	173.8788	170.3897	67464.9922	140.1385	-0.30005	161.8816	3823730
008	2018-09-24t2025	1537838962.28	adult	170.045	118.0462	-69.9875	1221.201	80.6449	73861.8139	232543.3885	3852233.5867	1364.71	-0.17706	497.577	-0.19601	463.2113	-0.499	1067.465	0.022372	1056.7855	412041.5	749.354	0.30254	965.5744	0.23486	19181600	0.075721	441.048	105.569	101.4418	227.7896	202.0334	87926.7891	153.4039	0.24785	186.0537	4069690
008	2018-09-25t0022	1537853196.18	adult	173.9989	122.0001	-66.0336	1155.2767	77.0658	71621.7593	225615.7037	3725934.6336	1348.99	-0.18829	504.608	0.067543	475.1812	-0.060814	1062.9034	0.044453	1052.9435	397525.875	766.442	0.62578	962.851	0.26321	18865300	0.018646	431.927	106.31	102.0611	221.0165	205.597	82660.1875	159.8292	0.40611	192.5891	3974510
008	2018-09-25t0422	1537867595.63	adult	177.9988	125.9999	-62.0337	1206.8213	82.8463	75287.3777	237078.2154	4040591.9849	1189.88	-0.56031	473.326	-1.0194	441.7635	-1.3296	973.6428	-0.37421	956.8926	382641.625	720.8583	0.0040074	896.4252	-0.20313	18591800	-0.015262	283.947	97.6395	92.8084	207.1193	203.7366	81397.8906	151.8857	-0.10015	189.6503	3835180
008	2018-09-25t0825	1537882161.1	adult	182.0447	130.0459	-57.9878	1137.6336	80.07	68879.5167	216906.6406	3564569.383	1386.57	-0.030201	495.612	-0.22503	465.3265	-0.46213	1080.8271	0.23598	1061.4456	389097.7812	768.937	0.79663	979.7491	0.49096	17821200	-0.17382	306.934	107.447	102.733	224.0034	219.0774	80641.2344	165.8023	0.35441	204.9477	3863580
008	2018-09-25t1222	1537896395.41	adult	185.9987	133.9999	-54.0338	1187.6984	78.7348	71438.8332	224959.9049	3662602.9117	1359.41	-0.068755	497.435	-0.15704	462.8155	-0.57654	1057.6843	0.16101	1041.3801	395573.9375	757.7936	0.67845	972.3857	0.47298	18559800	0.087503	290.816	107.061	101.0695	224.4494	221.099	83944.0625	167.9439	0.29292	206.8942	3994560
008	2018-09-25t1622	1537910798.66	adult	189.9996	138.0008	-50.0329	1118.8028	77.7605	68471.5334	215678.2666	3572810.5307	1473.17	0.23433	510.609	0.31582	476.4513	-0.086543	1078.321	0.30678	1058.1194	386038.9375	790.4059	1.2415	992.7221	0.6574	18247100	0.056762	341.479	106.702	100.6555	231.6292	226.5932	82923.2422	171.6355	0.29723	212.9057	3813090
008	2018-09-25t2026	1537925444.05	adult	194.0678	142.0689	-45.9647	1132.0351	76.6043	67863.3031	213730.4905	3438886.4396	1204.14	-0.3816	486.077	-0.56235	459.3028	-0.75222	973.8318	-0.16981	950.7808	345710.2812	723.1291	0.23136	895.0028	-0.019664	17238700	-0.14759	326.358	107.412	100.8556	239.9328	234.1221	85176.1328	173.6549	0.23383	217.1658	3809380
008	2018-09-26t0022	1537939596.14	adult	197.9989	146.0001	-42.0336	1055.9831	81.8391	64052.1441	201886.3381	3299703.0366	1434.97	0.17424	493.545	-0.30351	461.1361	-0.70809	1023.1597	0.09589	982.925	342758.5	767.6524	0.96284	929.6334	0.24921	16496200	-0.27995	297.376	112.896	106.973	236.9964	233.7131	79393.7812	173.2446	0.09724	218.9357	3773450
008	2018-09-26t0422	1537953996.07	adult	201.9989	150.0001	-38.0336	1118.4104	78.0451	64990.056	204710.4632	3193286.7993	1198.69	-0.33725	479.364	-0.8154	455.1188	-0.95753	929.7236	-0.29674	917.8689	316106.0312	706.536	0.028828	867.547	-0.14427	16283000	-0.27759	360.877	113.739	108.0953	228.0989	224.5383	77553.6406	176.8723	0.10836	212.7973	3863470
008	2018-09-26t0826	1537968630.72	adult	206.0641	154.0652	-33.9684	1137.9849	78.3689	67048.1459	211141.2725	3404591.0402	1147.14	-0.42367	471.07	-1.1159	449.8029	-1.1797	943.0262	-0.2072	926.226	331002.1875	684.6691	-0.28538	873.1069	-0.079958	16498300	-0.16993	296.645	109.72	104.2363	227.7969	221.8057	79956.7031	172.3311	-0.14673	209.705	3842740
008	2018-09-26t1222	1537982796.85	adult	209.9991	158.0003	-30.0334	1135.646	72.5629	66060.8564	208047.0759	3245459.0288	1126.54	-0.445	489.748	-0.47355	466.1389	-0.60515	913.7568	-0.30452	899.2657	316159.8438	705.852	0.062998	849.505	-0.20326	16902700	-0.022186	308.472	118.76	111.5165	242.3091	239.4758	83838.9375	185.9866	0.2024	226.51	4098760
008	2018-09-26t1622	1537997195.88	adult	213.9988	162	-26.0337	1078.8513	77.4324	64306.715	202529.9423	3284519.816	1194.57	-0.2882	489.077	-0.51302	466.5859	-0.61712	925.3348	-0.23366	904.496	310912.5	694.1658	-0.10306	845.7487	-0.20542	16426100	-0.094551	317.141	120.147	114.2625	237.3512	233.9094	79750.0156	182.6634	0.0090509	222.4534	4035250
008	2018-09-26t2026	1538011832.04	adult	218.0644	166.0656	-21.9681	1077.8254	75.8341	64598.6437	203549.6562	3267198.9302	1363.65	0.062377	492.746	-0.40073	471.2221	-0.47389	992.0727	0.046228	945.2337	335320.5625	692.5139	-0.11608	862.5118	-0.089661	16621800	-0.0034604	313.435	121.79	115.5219	244.7319	241.2486	82719.3828	187.7076	0.086471	228.627	4108360
008	2018-09-27t0022	1538025997.2	adult	221.9992	170.0004	-18.0333	1055.1756	78.1849	63017.9388	198518.6302	3207535.7147	1404.13	0.14323	492.36	-0.4286	472.2513	-0.46039	1003.301	0.096713	949.1052	331089.3125	689.0163	-0.15787	853.157	-0.13045	16203100	-0.064616	347.366	123.42	115.2564	260.4182	254.4737	85938.0078	196.7606	0.29275	239.6189	4061630
008	2018-09-27t0422	1538040396.17	adult	225.9989	174.0001	-14.0336	763.2127	114.0384	45152.8119	145112.4539	2362220.8311	1187.82	-0.27869	489.718	-0.53508	464.3254	-0.77633	971.1144	-0.019896	953.7709	230154.1094	709.3366	0.14962	871.2763	-0.017996	11578900	-1.1397	339.814	121.461	113.0855	264.6759	260.2935	62728.1953	197.4793	0.24301	241.2106	2871820
008	2018-09-27t0826	1538055031.63	adult	230.0643	178.0655	-9.9682	753.4291	132.427	51930.6994	168588.1513	3287666.4083	1079.45	-0.48104	489.24	-0.5669	470.8359	-0.56068	908.3024	-0.2484	893.3037	246149.9375	678.3264	-0.29518	834.2173	-0.21216	13232500	-0.70166	414.803	126.01	117.5219	273.3896	268.8452	74088.5781	203.1763	0.3433	252.8768	3408200
008	2018-09-27t1222	1538069197.76	adult	233.9993	182.0005	-6.0332	767.6963	119.9768	51105.8261	165694.4155	3001171.3425	1147.97	-0.34945	493	-0.45037	474.8734	-0.43382	905.9948	-0.25154	884.1625	241900.5938	687.3676	-0.15821	836.8551	-0.18948	13138500	-0.692	330.91	130.141	119.6455	276.4638	272.8285	73815.8359	216.756	0.68722	258.5509	3468250
008	2018-09-27t1622	1538083601.95	adult	238.0005	186.0017	-2.032	766.7061	119.2842	51058.3742	164678.6002	2990312.9665	1111.5	-0.41736	493.291	-0.4552	478.5468	-0.31948	853.0703	-0.43931	839.8871	227769.7656	670.9817	-0.38597	793.5476	-0.41031	13125000	-0.66576	358.994	133.192	122.1334	280.8115	276.0969	74976.6719	222.3285	0.78895	263.2292	3543850
008	2018-09-27t2026	1538098232.29	dead	242.0645	190.0657	2.032	780.8269	114.5279	51057.4315	164650.1803	2889212.0213	1033.2	-0.56052	491.596	-0.5292	475.1381	-0.46782	834.9636	-0.50008	822.2548	222935.2656	660.6717	-0.52433	779.7461	-0.47225	13094600	-0.64589	374.135	135.7	120.4088	310.3737	307.6158	82869.7812	241.6515	1.2981	288.6896	3614650
009	2018-09-17t2022	1537234006.3	egg	-1.9995	-53.999	-293.9833	192.8373	39.0804	3735.7917	12096.1068	70981.1853	0	-0.2864	0	-0.43828	0	-0.45129					0	-0.4075	0	-0.33884	0	1.5834	0	0	0				0	-0.39613	0	0
009	2018-09-18t0022	1537248402.98	larva	1.9995	-49.9999	-289.9842	198.5707	51.8608	4564.6508	15287.8838	108889.2024	0	-0.5391	0	-0.63828	0	-0.63846					0	-0.61204	0	-0.57183	0	0.87093	0	0	0				0	-0.52372	0	0
009	2018-09-18t0422	1537262802.63	larva	5.9994	-46	-285.9843	198.5776	47.2808	4366.0468	14433.7846	95431.567	0	-0.78282	0	-0.84361	0	-0.83105					0	-0.8169	0	-0.80226	0	0.18752	0	0	0				0	-0.65952	0	0
009	2018-09-18t0822	1537277203.11	larva	9.9996	-41.9998	-281.9842	201.7644	26.5716	3963.0775	12545.1356	69850.6427	0	-1.0188	0	-1.0554	0	-1.0303					0	-1.0228	0	-1.0308	0	-0.46502	0	0	0				0	-0.80487	0	0
009	2018-09-18t1222	1537291604.6	larva	14	-37.9994	-277.9838	199.0018	48.9812	4577.7572	15201.1838	104834.9646	0	-1.2481	0	-1.2752	0	-1.2377					0	-1.2306	0	-1.2584	0	-1.086	0	0	0				0	-0.96166	0	0
009	2018-09-18t1639	1537307014.26	larva	18.2805	-33.719	-273.7033	264.7551	29.4401	5909.2959	18686.229	115523.4383	1283.55	0.72264	568.164	1.5204	535.0264	1.6243	1190.3574	-0.21797	1176.0413	39281.7969	915.0992	1.0511	1135.5818	0.95545	1826650	-0.70183	145.877	77.6639	77.516	113.2321	109.8123	3736.6609	98.0205	0.94129	107.3958	249689
009	2018-09-18t2022	1537320402.55	larva	21.9994	-30	-269.9843	367.8805	31.6676	9017.2781	28433.5207	193593.0002	989.556	0.015606	508.291	1.0636	489.5182	1.2433	897.632	-0.85352	894.4941	43983.9648	752.9933	0.4493	864.3481	0.18067	2468770	-0.89649	353.807	76.9248	76.5825	119.9885	111.5877	5879.438	97.4339	0.86056	107.0654	373624
009	2018-09-19t0022	1537334802.79	larva	25.9995	-25.9999	-265.9843	540.9227	54.675	22887.1668	72376.8975	814359.2727	1581.33	0.83	503.656	0.88417	419.8752	0.67825	1342.0219	-0.02361	1320.1322	162384.6406	918.5346	0.75156	1249.1179	0.83568	6072580	0.44263	139.715	80.0105	79.5821	115.0843	113.8169	13925.2041	100.9583	0.86573	109.9412	964686
009	2018-09-19t0422	1537349202.96	larva	29.9995	-21.9999	-261.9842	658.8079	47.1004	22205.0677	70035.5562	638113.9947	1414.42	0.33556	543.677	0.9596	486.3844	0.94974	1240.5254	-0.29342	1224.3588	147622.5156	1010.7027	0.85721	1173.9506	0.47506	6416480	0.038944	285.491	71.9704	71.6503	112.8787	108.3971	13432.5596	94.2131	0.61444	104.507	849395
009	2018-09-19t0822	1537363602.46	larva	33.9994	-18	-257.9844	712.4026	48.2321	29635.4009	93502.4306	1018494.32	2440.87	1.9309	534.952	0.74018	449.7402	0.54991	1869.3077	1.0737	1815.5547	293481.3125	1139.9064	1.0818	1669.1568	1.4195	8372010	0.46355	244.487	62.1402	61.2423	106.1513	103.3338	16665.7578	87.8176	0.33755	99.5069	972494
009	2018-09-19t1222	1537378003.99	larva	37.9998	-13.9996	-253.9839	837.6765	58.0583	41008.4201	129382.762	1667490.8416	2091.75	1.119	511.166	0.40378	420.2093	0.16302	1802.126	0.9256	1787.4377	389259.2188	1140.5597	0.91979	1671.8558	1.2418	11004400	1.1948	120.982	64.894	64.5049	101.5362	100.183	21931.8184	86.241	0.15713	95.9579	1397040
009	2018-09-19t1622	1537392405.06	larva	42.0001	-9.9993	-249.9836	764.5673	55.1632	33439.3428	105612.8931	1210807.5925	1380.73	-0.34887	494.025	0.08014	439.4297	0.099504	1220.3726	-0.55333	1207.7151	216005.9531	895.292	-0.037228	1162.2848	-0.17072	8704730	-0.4625	142.254	78.0762	77.927	116.7652	115.1023	20667.4453	100.9711	0.49072	111.3233	1375700
009	2018-09-19t2022	1537406805.01	larva	46.0001	-5.9993	-245.9837	834.0279	60.281	41505.8877	131016.6649	1702453.8139	1596.44	-0.1694	450.334	-0.46387	389.5425	-0.51249	1205.5486	-0.67569	1174.3206	262809.5938	903.8107	-0.20481	1123.0171	-0.48317	9812320	-0.48074	341.755	65.9749	65.3399	109.5886	105.425	23890.3145	90.4171	-0.046939	100.9977	1437530
009	2018-09-20t0022	1537421203.14	larva	49.9996	-1.9998	-241.9842	962.2186	59.7675	48713.5579	153783.0663	2023920.1642	1765.11	0.05885	493.251	-0.27413	427.181	-0.34011	1523.7896	0.16643	1506.3882	390090.125	904.5136	-0.29274	1409.0093	0.15613	12605500	0.25699	445.126	74.8506	74.795	117.2521	114.1025	30016.5273	99.6918	0.25854	110.4253	1912880
009	2018-09-20t0422	1537435601.95	adult	53.9993	1.9998	-237.9845	986.1878	66.3858	54013.7513	170251.3814	2457169.9994	1370.31	-0.75986	432.421	-0.96239	392.5449	-0.83457	1227.8699	-0.75565	1218.8735	347487.1875	764.2648	-0.90473	1155.098	-0.58432	12221900	-0.39459	149.549	68.2128	67.8461	107.239	105.6605	30348.625	90.8268	-0.33534	101.44	1927970
009	2018-09-20t0822	1537450002.54	adult	57.9994	6	-233.9843	1078.2223	65.5337	58035.7504	182752.2157	2628231.4382	1535.95	-0.46041	465.612	-0.80093	418.9724	-0.70803	1253.4996	-0.71646	1233.7199	381063.875	789.0584	-0.88999	1159.6287	-0.61408	14146700	-0.028127	238.455	75.7622	75.3773	116.947	114.7714	35551.8867	99.7326	0.12455	110.1703	2301880
009	2018-09-20t1222	1537464404.89	adult	62.0001	10.0007	-229.9837	1012.7583	70.7814	59246.0562	186811.4476	2904124.5276	1542.16	-0.44485	483.582	-0.73436	424.5016	-0.79905	1327.2985	-0.4378	1317.1628	411462.5312	855.7499	-0.63612	1238.7951	-0.3633	14975100	-0.092473	192.906	76.4654	75.8138	120.0573	118.2371	37217.7578	102.1723	0.26052	114.0067	2367900
009	2018-09-20t1622	1537478805.61	adult	66.0003	14.0009	-225.9835	1186.1433	76.4726	68537.5312	216024.0229	3410014.9323	1786.16	0.18524	469.949	-1.0851	413.3076	-1.1812	1471.2855	0.15921	1452.5033	528191.5	762.1984	-1.179	1368.7466	0.15954	16847200	0.28772	260.83	74.0066	73.3403	115.5781	113.5156	41492.5234	98.5369	-0.22366	109.1481	2653060
009	2018-09-20t2022	1537493204.11	adult	69.9999	18.0004	-221.9839	1152.7481	71.6842	67669.1309	213079.3486	3353848.9933	1475.61	-0.54645	499.485	-0.75604	470.632	-0.25517	1259.3275	-0.56689	1247.8034	445801.9375	829.4095	-0.84131	1176.4101	-0.50969	17661300	0.28478	231.138	63.732	63.3668	102.7182	100.6013	36362.2344	86.1979	-1.981	96.4823	2253500
009	2018-09-21t0022	1537507605.69	adult	74.0003	22.0009	-217.9835	1128.5048	76.1019	70000.557	220781.7836	3606423.4073	1480.74	-0.47646	502.728	-0.81233	461.5541	-0.5511	1266.728	-0.435	1257.7251	463622.4375	813.2026	-0.99488	1161.086	-0.5106	18366200	0.2814	259.537	77.7352	77.205	119.9327	117.2805	43895.3594	102.1803	-0.11782	113.1014	2839900
009	2018-09-21t0422	1537522002.23	adult	77.9993	25.9999	-213.9844	1228.7157	75.2452	73859.9985	232561.017	3746566.5948	1534.71	-0.21619	537.186	-0.11892	489.5998	0.055895	1354.4906	0.13771	1347.4753	522833.375	888.8544	-0.37659	1266.5437	0.1519	20718200	0.92797	204.656	83.5638	83.02	130.862	126.8053	50512.7422	109.1748	0.66991	121.7026	3222890
009	2018-09-21t0822	1537536402.51	adult	81.9994	30	-209.9843	1278.3383	83.9576	74216.6083	233767.2392	3861553.8546	1589.39	0.10403	532.443	-0.25727	482.2988	-0.19965	1395.2203	0.55165	1383.8864	541345.5	877.0605	-0.42163	1294.8583	0.51558	20647600	0.71492	151.936	81.2936	80.6452	126.2952	124.8137	49002.5469	108.6428	0.40318	120.5781	3152490
009	2018-09-21t1222	1537550802.79	adult	85.9995	34.0001	-205.9843	1103.7285	90.5215	74195.8948	234175.0004	4204864.0432	1234.17	-1.195	512.306	-0.79329	490.6562	-0.035433	1068.4076	-1.1743	1058.8181	413473.7188	831.2254	-0.82551	1004.763	-1.1629	19798600	0.25847	248.094	75.6141	74.9218	126.7334	122.3731	49045.8281	100.9934	-0.85204	114.3651	2922180
009	2018-09-21t1622	1537565204.6	adult	90	38.0006	-201.9838	1173.4763	82.5607	75233.0091	237018.2843	4051012.7994	1466.47	-0.15538	542.72	-0.02193	509.6664	0.44059	1247.1104	0.02746	1238.8722	490114.375	880.4651	-0.21113	1179.6557	0.14315	21286000	0.69585	216.21	74.1181	73.0748	125.5232	122.7988	49330.6328	104.1522	-0.6105	117.0772	2906980
009	2018-09-21t2022	1537579607.48	adult	94.0008	42.0014	-197.983	1194.1791	82.1785	76295.8104	240362.4471	4159306.5653	1295.27	-0.79401	529.358	-0.36266	500.6863	0.15975	1132.6296	-0.54601	1119.8839	450786.5938	852.725	-0.41888	1064.15	-0.50581	21056300	0.5358	451.281	71.9116	71.0208	139.3545	133.4025	55463.0938	97.3955	-1.6847	115.6388	2860430
009	2018-09-22t0022	1537594002.61	adult	97.9994	46	-193.9843	1155.3316	76.7725	72060.2659	227046.2233	3779776.8821	1265.44	-0.84793	535.473	-0.17971	500.0222	0.12874	1080.614	-0.75741	1070.5648	406310.875	859.6514	-0.23313	1027.8616	-0.62705	20120400	0.13911	338.308	84.1156	83.5271	129.0443	125.6405	48520.668	109.4522	-0.30597	121.376	3160640
009	2018-09-22t0422	1537608403.67	adult	101.9997	50.0003	-189.984	1094.1336	78.4174	70536.0642	222315.2277	3820498.9163	1571.48	0.51319	544.31	0.094718	496.3542	0.031692	1245.1965	0.42008	1226.336	458232.3125	917.2014	0.55239	1105.4912	0.084386	20021900	0.072966	328.669	86.2407	85.4506	140.8828	135.4282	51844.8633	113.8422	0.040488	127.5696	3172280
009	2018-09-22t0822	1537622803.62	adult	105.9997	54.0003	-185.984	1125.786	82.7802	72158.8369	227390.3205	3920751.9566	1389.61	-0.21388	547.903	0.24886	502.0078	0.22037	1119.5934	-0.29382	1107.0493	422086.6875	867.27	0.10326	1048.8906	-0.20197	20619800	0.28804	406.265	87.829	86.3739	175.2238	158.9009	66059.3906	116.0586	0.10119	135.4542	3305360
009	2018-09-22t1222	1537637203.56	adult	109.9997	58.0003	-181.9841	1045.2012	89.0242	67781.7006	213883.5267	3687774.8448	1121.19	-1.2709	515.814	-0.53552	489.0089	-0.1189	967.5766	-1.1991	960.0329	342522.125	772.4489	-0.88295	920.8225	-1.0635	18224700	-0.62343	284.242	90.4229	87.6347	225.6353	224.1017	79874.8828	122.9612	0.6931	193.7199	3194820
009	2018-09-22t1622	1537651603.69	adult	113.9997	62.0003	-177.984	1070.8809	87.9874	68965.3802	217341.3504	3828114.1896	1507.61	0.28787	536.391	0.09637	497.0235	0.173	1123.0507	-0.11116	1078.1454	404298.25	811.0405	-0.2949	1000.0104	-0.34018	19283300	-0.20704	240.918	90.7721	90.023	141.9051	138.7237	51085.8203	119.4294	0.080544	133.6092	3263260
009	2018-09-22t2022	1537666003.74	adult	117.9998	66.0003	-173.984	1139.0491	80.6358	71729.1155	225977.9254	3816534.1171	1727.31	1.109	482.085	-1.297	448.1082	-1.2632	1111.0017	-0.13091	1066.2544	416625.625	726.3735	-1.1755	907.6493	-0.96835	18038600	-0.67181	226.127	85.377	84.1106	141.3925	138.1246	53022.1875	114.5153	-0.64305	130.8063	3194640
009	2018-09-23t0022	1537680403.54	adult	121.9997	70.0003	-169.9841	1116.9867	80.3349	72796.0984	229380.4181	4006391.7377	1309.73	-0.47229	461.043	-1.8051	434.4009	-1.6558	966.776	-1.0021	949.8119	367374.875	666.815	-1.7684	837.0214	-1.446	17492000	-0.86476	207.165	86.288	85.0475	142.6581	139.2105	54210.0664	116.4724	-0.60865	132.2737	3273770
009	2018-09-23t0422	1537694803.33	adult	125.9996	74.0002	-165.9841	1030.0812	83.8084	70014.8108	220865.5025	4036435.3661	1101.3	-1.2229	436.466	-2.4409	413.6982	-2.2959	864.1534	-1.6014	845.9991	315416	635.4086	-2.0485	777.0688	-1.8633	15921000	-1.4611	219.175	79.8776	78.0419	150.4527	145.1832	54915.2461	112.846	-1.1335	134.0619	2913700
009	2018-09-23t0822	1537709203.39	adult	129.9997	78.0002	-161.9841	1036.033	76.7868	63761.5525	200912.189	3341850.7107	1336.03	-0.38551	489.838	-0.86303	457.7745	-0.83209	1026.035	-0.55064	1010.0226	341669.6562	721.8345	-0.88619	935.763	-0.52206	16294000	-1.2915	372.681	95.5004	93.6717	185.4562	176.8553	61756.9258	129.9086	0.35445	159.1068	3176720
009	2018-09-23t1222	1537723603.84	adult	133.9998	82.0004	-157.984	1104.5658	78.9783	70595.9695	222414.2791	3824216.3828	1231.86	-0.74104	481.259	-1.0442	452.2079	-0.97749	970.9205	-0.86021	944.9698	358269.6875	703.8272	-1.0056	870.6745	-0.9871	17712800	-0.70907	345.258	91.2714	89.3204	168.4047	163.2872	62141.3516	126.5856	-0.1408	151.4999	3359250
009	2018-09-23t1622	1537738003.88	adult	137.9998	86.0004	-153.984	1128.8816	78.3487	70225.3191	221239.3676	3678585.7255	1458.37	0.012957	498.565	-0.47025	466.8516	-0.44121	1091.4062	-0.097932	1063.2418	400546.0938	737.603	-0.4856	945.2394	-0.32459	18263900	-0.4684	254.785	100.33	98.1569	175.6248	171.6709	64454.2852	135.3459	0.44483	161.7502	3675390
009	2018-09-23t2022	1537752403.46	adult	141.9997	90.0003	-149.9841	1066.0154	77.6021	69662.0334	219729.2931	3781371.2432	1963.3	1.6037	501.784	-0.31113	461.5213	-0.59266	1282.9814	1.0688	1244.114	467005.25	772.0717	0.049557	1051.9307	0.59874	18231800	-0.45507	339.286	96.692	94.7878	173.5725	169.6481	63180.3984	130.141	-0.16356	157.0911	3513210
009	2018-09-24t0022	1537766804.06	adult	145.9998	94.0004	-145.9839	1214.6984	77.1494	76147.5165	239896.1822	3991001.6329	1996.82	1.6434	521.367	0.35158	484.25	0.23801	1301.0927	1.1792	1246.9955	517834.875	797.0537	0.47077	1059.2296	0.70827	20712300	0.49549	267.342	96.6702	92.621	213.5482	209.8169	84992.1875	141.3297	0.53295	197.3582	3840420
009	2018-09-24t0422	1537781204.57	adult	150	98.0006	-141.9838	1145.3625	80.0263	75334.2618	237396.189	4179776.3384	1608.08	0.43674	507.567	-0.023815	469.4434	-0.26854	1209.2114	0.65616	1189.8453	475220.0938	786.2641	0.42419	1025.6143	0.48168	19917900	0.21061	246.797	81.5868	79.7304	165.426	160.6276	65012.4141	115.9961	-1.4308	146.449	3201630
009	2018-09-24t0822	1537795603.58	adult	153.9997	102.0003	-137.984	1174.1394	80.6379	74313.7006	234111.8392	4048039.3378	1624.21	0.4713	522.52	0.50463	475.4172	-0.039675	1321.8353	1.3077	1310.7288	512872.125	850.9426	1.3935	1191.8566	1.8714	20251800	0.33906	296.399	88.2359	85.4949	200.4942	192.6827	77791.7578	127.7365	-0.70741	166.9672	3419850
009	2018-09-24t1222	1537810004.17	adult	157.9999	106.0005	-133.9839	1050.4768	85.6675	70903.6257	223581.9775	4026447.1478	1504	0.13313	545.545	1.3125	497.173	0.76687	1259.2325	0.96772	1242.7313	465916.0625	869.8002	1.7616	1162.2626	1.6713	20158400	0.31632	382.235	94.1798	91.1609	205.3461	198.1887	75978.0625	135.9073	-0.29787	182.6399	3480040
009	2018-09-24t1622	1537824404.63	adult	162	110.0006	-129.9838	1121.7717	79.2856	73802.886	232646.8553	4052927.0132	1501.87	0.14349	525.057	0.67781	477.9619	0.060304	1196.6785	0.64565	1182.8151	460721.1875	875.3939	1.9433	1111.9212	1.3085	20193100	0.346	398.421	88.4392	86.1153	194.5335	184.9678	74895.3828	126.7292	-0.93915	166.7533	3401280
009	2018-09-24t2025	1537838970.65	adult	166.0461	114.0467	-125.9376	1176.6296	84.1871	76675.3061	241567.1712	4282129.6234	1620.18	0.47363	519.293	0.52236	475.3966	-0.036775	1288.1132	1.1712	1258.3202	515245.25	834.6834	1.4644	1094.5774	1.2123	20758700	0.5431	224.477	90.1481	88.0663	170.0395	166.3998	68015.7812	125.2591	-1.0939	152.5282	3603670
009	2018-09-25t0022	1537853204.62	adult	170	118.0006	-121.9838	1183.8195	81.1719	78234.6184	246540.6499	4345274.0124	1635.44	0.52903	502.219	-0.035912	462.3314	-0.53187	1182.9227	0.63904	1148.3201	482632.4688	783.7955	0.80817	1010.3945	0.58875	20488500	0.4763	403.403	96.0388	92.7442	249.6741	235.3286	101867.0312	133.8858	-0.72787	179.7125	3918000
009	2018-09-25t0422	1537867604.03	adult	173.9998	122.0004	-117.9839	1274.9921	81.9216	82124.6093	258554.3306	4548079.2995	1431.73	0.024511	509.786	0.24858	474.4808	-0.087104	1094.8223	0.21336	1067.8342	469678.75	775.4973	0.76123	994.6519	0.51291	21827000	0.89771	294.251	93.9917	91.7022	183.3399	176.9456	78652.8281	131.1112	-0.94748	162.7811	4024350
009	2018-09-25t0825	1537882169.49	adult	178.0458	126.0464	-113.938	1156.3313	84.7537	78853.6902	248478.063	4531096.8945	1671.3	0.66124	490.621	-0.4089	455.677	-0.80691	1225.496	0.94573	1204.7155	503678.8438	744.8325	0.36879	1007.8449	0.66442	20145900	0.43178	254.61	89.424	87.1983	171.1836	165.26	70356.4531	124.36	-1.3246	153.2521	3671930
009	2018-09-25t1222	1537896403.85	adult	181.9998	130.0004	-109.984	1184.0349	84.4876	80622.9005	253979.76	4749525.2942	1414.42	0.039222	507.682	0.20285	474.4523	-0.11928	1094.9475	0.30862	1067.5352	459877.9375	785.0903	1.0436	977.7224	0.47487	21322700	0.80113	417.502	91.2051	87.2421	258.1237	250.9505	108411.9375	131.218	-1.0944	210.6651	3830610
009	2018-09-25t1622	1537910807.19	adult	186.0007	134.0013	-105.983	842.9387	94.3734	53842.4538	173156.1608	2918516.1049	1312.8	-0.18369	502.729	0.031193	463.8723	-0.53693	1030.1859	0.020564	1013.9693	290512.4375	768.852	0.84958	942.9842	0.25218	14134200	-1.112	312.186	98.4049	95.7876	210.4954	202.3377	59359.7031	134.1072	-1.0517	173.7126	2766650
009	2018-09-25t2026	1537925452.57	adult	190.0689	138.0695	-101.9149	1207.655	83.9834	80265.5704	252836.0033	4559810.4055	1354.12	-0.052971	494.98	-0.24151	463.9398	-0.55534	1045.6344	0.14346	1027.4728	437075.1875	741.3425	0.47649	941.6934	0.28326	20689200	0.70301	316.926	91.7666	89.6228	179.1377	171.1295	74879.5625	127.3715	-1.3803	155.7985	3835660
009	2018-09-26t0022	1537939604.57	adult	194	142.0006	-97.9838	1283.1302	86.1264	84854.4702	267216.7285	4818809.5883	1248.73	-0.27734	488.379	-0.48032	462.0527	-0.64921	1024.0399	0.07494	1009.2474	453649.6562	707.4402	-0.014899	933.4381	0.25248	21592700	0.9791	307.058	96.4723	94.1042	181.0016	175.3399	80183.7188	132.9329	-1.2387	160.2947	4265330
009	2018-09-26t0422	1537954004.53	adult	198	146.0006	-93.9838	1233.37	88.4151	83522.0069	263064.6399	4880635.0077	1453.53	0.21649	487.972	-0.501	460.7057	-0.72408	1124.335	0.56727	1111.2633	489085.6875	716.7108	0.16408	1023.0844	0.8877	21221400	0.92347	445.315	100.737	98.0515	221.0725	196.1405	96166.5469	137.9694	-1.1314	173.8611	4380930
009	2018-09-26t0826	1537968639.09	adult	202.0651	150.0657	-89.9186	1255.0081	88.0417	85439.1843	269076.6913	4980236.379	1343.79	-0.017217	476.762	-0.90707	458.4462	-0.83488	998.0604	0.0097061	968.1306	445134.9375	670.2758	-0.53669	885.354	-0.026829	21218300	0.96543	337.789	95.7089	93.3544	185.1891	179.972	82594.3594	134.8343	-1.3117	163.4236	4259520
009	2018-09-26t1222	1537982805.27	adult	206.0002	154.0008	-85.9836	1229.8953	84.2442	84105.8104	265001.263	4826455.8268	1482.95	0.29641	496.154	-0.2357	470.3785	-0.42103	1118.2181	0.54121	1098.1774	490897.75	711.1761	0.12589	1004.4335	0.75284	21735500	1.1318	436.66	102.477	99.8547	220.0028	201.3883	96581.2188	140.9053	-1.1777	176.7986	4489300
009	2018-09-26t1622	1537997204.32	adult	209.9999	158.0005	-81.9838	1303.9104	89.6916	86540.9175	272439.3514	5009519.7121	1452.88	0.23888	497.148	-0.21468	471.131	-0.42159	1084.6154	0.39983	1064.3832	489161.5	732.6093	0.47542	972.6637	0.55455	22420900	1.3362	365.963	97.6951	95.227	194.102	186.7768	87540.0156	138.029	-1.339	169.8494	4405950
009	2018-09-26t2026	1538011840.64	adult	214.0656	162.0661	-77.9182	1212.5128	91.844	85650.3479	269872.3262	5225219.6919	1519.6	0.37845	483.471	-0.70909	459.3928	-0.88196	1125.0259	0.56632	1096.967	501761.5625	725.6819	0.37704	1012.7649	0.79371	21551200	1.1579	298.09	90.8365	88.0065	181.8413	176.9733	81101.2031	134.1063	-1.5276	163.1743	4049130
009	2018-09-27t0022	1538026005.62	adult	218.0003	166.0009	-73.9835	1166.0204	90.7005	80288.2465	252968.6984	4724910.8858	1433.61	0.20301	511.38	0.25003	480.1307	-0.14587	1142.2623	0.6333	1119.1543	478607.9375	780.6475	1.209	1031.9462	0.89867	21377200	1.1499	422.254	104.144	100.7531	248.5666	234.591	104149.4062	150.7223	-1.066	204.4892	4353530
009	2018-09-27t0422	1538040404.64	adult	222	170.0006	-69.9838	730.1114	95.4673	48161.8603	154227.2663	2754815.5444	1195.13	-0.26912	483.528	-0.73691	462.0844	-0.83473	998.1472	0.076961	995.0243	251533.0938	715.828	0.24022	906.9975	0.17641	12163200	-1.0403	407.816	102.963	99.37	220.1324	208.6563	55473.3672	158.4879	-0.88716	192.4371	2590040
009	2018-09-27t0826	1538055040.08	adult	226.0654	174.066	-65.9184	1149.0147	85.0795	77451.7784	244033.6124	4488972.086	1482.33	0.29177	496.328	-0.30451	466.9256	-0.68081	1135.4231	0.59896	1111.4324	458710.9062	728.8456	0.43583	1020.4561	0.81342	20025300	0.89554	331.767	110.921	106.2397	231.9785	224.9006	93719.3281	169.659	-0.6071	209.4887	4475350
009	2018-09-27t1222	1538069206.3	adult	230.0005	178.001	-61.9833	1212.5798	87.9669	81167.5137	255659.5882	4741514.4373	1403.21	0.13514	501.898	-0.12478	474.6342	-0.41996	1130.2599	0.5746	1117.7709	479230.1875	729.8099	0.45127	1017.1231	0.78544	21233300	1.2226	331.826	104.398	98.9811	229.4156	220.0212	97272.2344	164.1678	-0.83464	202.4958	4416680
009	2018-09-27t1622	1538083610.57	adult	234.0016	182.0022	-57.9821	1114.9215	85.3459	75079.2827	236703.994	4271484.2384	1684.2	0.65449	508.218	0.08119	478.7947	-0.2885	1164.7172	0.6945	1142.8365	456569.125	747.8107	0.70875	1057.1611	0.98922	19891600	0.93563	345.777	117.545	111.2568	255.3988	247.5124	100116.3281	181.3791	-0.37453	228.5281	4600700
009	2018-09-27t2026	1538098240.71	adult	238.0656	186.0662	-53.9182	1043.3399	87.2569	71803.5007	226388.5546	4208896.3593	1542.75	0.37729	496.358	-0.34826	468.1094	-0.70791	1195.9016	0.79843	1179.9745	447267.2188	716.3679	0.25829	1074.6359	1.0668	18550900	0.64733	325.573	111.946	105.0063	249.4751	242.4953	93303.6875	182.1967	-0.40873	226.7509	4183890
009	2018-09-28t0022	1538112405.13	adult	242.0001	190.0007	-49.9836	1073.8751	82.4452	69507.1971	219062.5113	3806901.4091	1406.17	0.11679	501.743	-0.17434	473.7055	-0.52092	1196.7889	0.7916	1190.2957	434434.4062	714.0244	0.22519	1104.6438	1.2072	18178600	0.58979	394.967	117.394	108.9391	281.7093	275.1213	102260.4609	194.0123	-0.11292	252.0352	4253290
009	2018-09-28t0422	1538126804.83	adult	246.0001	194.0006	-45.9837	1163.0177	84.6053	76794.4594	241942.4127	4327500.2632	1542.17	0.3511	499.701	-0.25946	473.2583	-0.5577	1212.7412	0.83777	1202.2351	485096.5	701.8546	0.055532	1108.1082	1.2081	19985500	1.0642	387.344	117.177	110.1408	257.7486	249.5944	103099.4375	189.2488	-0.30787	231.6259	4686490
009	2018-09-28t0826	1538141441.03	adult	250.0657	198.0662	-41.9181	1066.7578	82.8269	71085.2802	224088.8924	4059367.2692	1530.7	0.31809	500.988	-0.2277	473.1626	-0.58022	1241.6104	0.92795	1227.1357	460637.4375	708.4053	0.14637	1146.0942	1.3817	18564600	0.7496	410.361	117.899	110.3262	260.2202	249.5594	96541.6719	193.7779	-0.22683	234.6828	4368860
009	2018-09-28t1222	1538155549.44	adult	253.9847	201.9852	-37.9991	1049.2964	84.7102	70365.6897	221911.725	4030148.4759	1604.58	0.43487	497.986	-0.34469	471.838	-0.64729	1278.7057	1.0449	1256.6111	469285	681.1171	-0.22612	1151.103	1.387	18254200	0.70407	359.799	118.199	110.7421	254.3469	245.3778	93345.3281	193.9561	-0.26954	228.5596	4332710
009	2018-09-28t1622	1538169946.4	adult	257.9838	205.9844	-33.9999	1079.5251	84.1754	71743.9334	226202.9059	4026395.844	1364.92	0.0075921	499.214	-0.31447	476.4106	-0.49204	1166.2765	0.64481	1151.9011	437353.6875	675.1238	-0.30482	1073.6595	0.98855	18671600	0.84003	370.898	120.834	113.2423	277.8149	266.4319	104180.5859	201.2444	-0.10484	243.811	4519430
009	2018-09-28t2026	1538184585.01	adult	262.0501	210.0507	-29.9337	764.3167	90.4622	44484.6879	140896.6956	2267488.1491	1268.11	-0.16696	504.078	-0.15849	470.1118	-0.74718	1093.1198	0.38417	1080.2831	254696.8906	775.1752	1.028	1030.5732	0.76488	11725400	-0.88099	281.53	113.042	107.5549	229.4062	226.627	53451.6484	172.4379	-0.98372	212.9046	2629480
009	2018-09-29t0022	1538198746.48	adult	265.9838	213.9844	-25.9999	799.3706	88.478	56409.3718	178915.1865	3327645.2145	812.221	-0.94259	487.514	-0.74601	482.6781	-0.2873	711.1989	-0.91287	704.3215	209092.4688	615.5288	-1.0854	683.6651	-0.89282	14321200	-0.20285	389.719	122.836	117.1225	268.885	259.3798	79052.2031	194.6076	-0.38655	240.2563	3608420
009	2018-09-29t0422	1538213146.75	adult	269.9839	217.9845	-21.9998	978.5733	83.7181	65392.9423	206297.9169	3744319.7178	1384.2	0.010531	496.229	-0.45682	474.2819	-0.62296	1138.4624	0.51484	1116.1649	388215.6875	691.9603	-0.081896	1018.8274	0.68211	16904000	0.48422	387.373	123.995	113.7274	269.6138	263.0552	91938.3047	211.7953	0.063265	249.4668	4223880
009	2018-09-29t0826	1538227787.11	adult	274.0507	222.0513	-17.9331	860.4302	85.8463	58184.05	184344.0636	3355380.7937	836.045	-0.90312	483.727	-0.90248	478.5233	-0.47829	719.7092	-0.88235	712.714	218791.6094	609.1597	-1.1485	687.3548	-0.8594	14670000	-0.065472	362.075	125.536	118.8021	257.0671	252.3052	78148.4062	202.9563	-0.23393	239.6684	3807140
009	2018-09-29t1222	1538241946.3	adult	277.9838	225.9844	-14	860.1681	84.4173	57780.6421	182995.8255	3331208.4329	811.831	-0.94351	485.342	-0.85924	480.2462	-0.42861	719.0762	-0.8843	714.0312	217161	607.3715	-1.162	680.0033	-0.88603	14615600	-0.055701	308.981	125.428	118.1803	253.4586	249.2693	76544.5	201.2685	-0.32362	236.0347	3777150
009	2018-09-29t1622	1538256346.11	adult	281.9837	229.9843	-10	812.9882	88.3009	54930.1887	174053.2024	3207289.8025	860.705	-0.86552	492.622	-0.62109	487.1211	-0.18033	733.3901	-0.83811	723.4244	210482.9688	619.5312	-0.9999	685.7605	-0.85335	14102800	-0.16684	324.946	128.101	123.7485	251.102	247.6788	72066.2812	201.2251	-0.36639	235.1242	3667280
009	2018-09-29t2026	1538270986.57	adult	286.0505	234.0511	-5.9332	816.0963	89.6247	55765.133	176882.8127	3252539.0424	880.135	-0.83653	496.507	-0.5007	490.0891	-0.081265	742.6808	-0.80933	733.1723	216120.125	627.3667	-0.8952	693.5904	-0.81256	14422500	-0.057582	310.442	128.775	124.3667	248.1703	245.5137	72217.5625	202.9866	-0.35806	233.7332	3740640
009	2018-09-30t0022	1538285146.41	adult	289.9838	237.9844	-1.9999	803.0778	83.6388	47075.5836	150936.4946	2443145.9382	1336.58	-0.11716	518.174	0.23194	500.2407	0.29844	1046.1426	0.15808	1020.6453	258397.2188	704.0795	0.054985	926.9737	0.21495	12757400	-0.4835	294.85	126.231	121.0379	240.2085	236.7695	59331.5117	198.1584	-0.53446	227.3944	3107810
009	2018-09-30t0422	1538299545.9	dead	293.9837	241.9843	1.9999	823.464	89.0628	49442.6842	158028.6003	2593644.4955	1594.07	0.27636	527.414	0.53587	507.0825	0.55239	1138.1727	0.44003	1103.2433	294786.75	710.5022	0.12898	987.4484	0.46947	13640000	-0.22272	314.55	132.141	124.6514	256.4251	253.6597	66414.0938	213.4495	-0.14237	243.5018	3417420
011	2018-09-17t1622	1537219626.39	egg	-1.9995	-57.9956	-230.029	448.2199	60.5898	20605.2983	65703.3226	817510.3736	203.378	0.070466	80.0982	-0.066104	79.6256	-0.054007	127.0821	-1.6331	123.78	13851.9521	107.0026	-0.13799	119.4393	-0.09207	868905	2.1339	198.163	60.2681	59.8141	103.2199	99.7974	11250.9668	84.6845	1.0463	95.4711	653788
011	2018-09-17t2022	1537234022.5	larva	1.9995	-53.9967	-226.0301	150.993	27.1233	2776.9639	8840.6183	47650.4969	0	-0.53909	0	-0.63828	0	-0.63845					0	-0.61204	0	-0.57182	0	0.87094	0	0	0				0	-0.52372	0	0
011	2018-09-18t0022	1537248419.21	larva	5.9985	-49.9976	-222.031	187.9536	27.7658	3520.3583	11155.3832	61754.4852	0	-0.78277	0	-0.84356	0	-0.83101					0	-0.81686	0	-0.80221	0	0.18767	0	0	0				0	-0.65949	0	0
011	2018-09-18t0422	1537262818.84	larva	9.9984	-45.9977	-218.0311	176.5473	25.8686	3428.7089	10876.9406	59364.1221	0	-1.0187	0	-1.0553	0	-1.0302					0	-1.0227	0	-1.0308	0	-0.46484	0	0	0				0	-0.80483	0	0
011	2018-09-18t0822	1537277219.32	larva	13.9986	-41.9976	-214.0309	173.7247	26.2795	3389.4867	10757.2121	59163.6446	0	-1.248	0	-1.2751	0	-1.2376					0	-1.2306	0	-1.2583	0	-1.0858	0	0	0				0	-0.9616	0	0
011	2018-09-18t1222	1537291621.02	larva	17.999	-37.9971	-210.0305	209.1285	28.5262	3970.1699	12573.1293	70717.9568	991.639	0.23532	577.087	1.5774	587.1033	1.9329	918.1523	-0.73173	911.4235	20199.3516	797.1262	0.73951	888.7546	0.43548	1256900	-0.97644	112.21	70.2096	70.1923	102.617	102.4205	2257.574	90.0877	0.77803	98.2116	152916
011	2018-09-18t1639	1537307030.61	larva	22.2795	-33.7167	-205.75	191.0421	19.9095	3111.1889	9855.4241	43664.9539	1861.28	1.506	830.096	2.8366	776.1675	2.9534	1710.4436	0.7532	1697.9762	30787.9844	1440.4064	2.3639	1643.6971	1.8778	1433580	-1.4964	114.939	69.3147	68.9014	104.6243	103.4603	1883.2368	89.2733	0.67177	99.0672	119707
011	2018-09-18t2022	1537320418.73	larva	25.9984	-29.9977	-202.0311	421.5778	52.4601	13832.2838	44108.7752	389755.8083	1749.41	1.1214	576.296	1.3007	513.1124	1.2575	1589.7344	0.48769	1576.7175	117640.3438	1089.2109	1.2406	1498.8228	1.3921	4248460	-0.51955	274.009	75.2527	75.0797	113.7595	110.7623	8418.2031	96.5381	0.7607	106.491	554763
011	2018-09-19t0022	1537334819.07	larva	29.9985	-25.9976	-198.031	455.5749	31.721	11177.9393	35230.6862	230842.8436	2573.73	2.3561	763.56	2.2693	716.8389	2.4392	2018.495	1.3889	1919.7925	123128.1953	1423.1202	2.0687	1847.3567	2.0008	4605790	-0.89165	365.672	74.2176	73.8428	117.2452	110.654	7151.9595	96.5226	0.67312	106.9812	447680
011	2018-09-19t0422	1537349219.14	larva	33.9985	-21.9976	-194.031	621.9891	45.7355	21762.9919	68673.0966	633020.1174	1576.62	0.41548	604.349	1.1707	562.1225	1.3076	1459.8927	0.14181	1449.8669	169347.5469	1125.1666	1.0374	1409.5401	0.82089	6974790	-0.23612	132.278	74.2817	73.9559	111.5378	110.5138	12938.3896	97.0499	0.59063	107.08	857285
011	2018-09-19t0822	1537363618.7	larva	37.9984	-17.9977	-190.0311	768.8006	42.9458	28198.4219	88866.3728	855972.1664	2892.09	2.5316	646.56	1.2821	527.7961	0.92301	2285.3354	2.0892	2249.0848	342800.3125	1455.3361	1.8951	2050.7113	2.1315	9655080	0.53681	214.401	73.3181	73.1235	111.798	109.4124	16769.6973	95.8043	0.44464	106.231	1094860
011	2018-09-19t1222	1537378012.1	larva	41.9966	-13.9996	-186.0329	796.8135	53.6324	35595.4062	112229.7467	1330531.8608	2777.47	2.1336	549.754	0.46201	461.3105	0.26336	2061.406	1.5988	2001.7188	387544.3438	1133.6243	0.72457	1823.7596	1.4149	10302400	0.29569	171.377	63.1253	62.7667	100.0555	98.2957	18810.4336	85.5121	-0.034127	94.8148	1182970
011	2018-09-19t1622	1537392413.17	larva	45.9969	-9.9993	-182.0326	830.4623	52.1321	36899.8973	116407.1698	1342317.8889	2450.82	1.3709	593.868	0.60516	514.0146	0.5063	1954.7114	1.3668	1914.9911	381168.7188	1142.0525	0.59282	1772.1851	1.1238	11539400	0.31169	360.752	80.4114	80.0484	119.8472	117.1112	23370.207	103.3814	0.48202	112.7427	1562470
011	2018-09-19t2022	1537406813.11	larva	49.9969	-5.9993	-178.0327	899.0195	68.206	47801.9449	150765.7623	2134559.6	2147.29	0.77689	500.907	-0.21074	415.0443	-0.45109	1679.3375	0.61774	1654.0513	421513.7188	997.5896	0.041897	1502.7694	0.40185	12534200	0.22587	143.254	72.556	72.0025	114.8257	112.7902	28821.2617	97.5181	0.1529	108.8876	1815570
011	2018-09-20t0022	1537421211.17	larva	53.9963	-1.9998	-174.0332	1073.1058	67.9843	58632.9887	184802.2413	2655562.9975	1657.75	-0.19157	496.092	-0.36446	424.2139	-0.50254	1458.3428	-0.047015	1453.5295	447711.2188	918.2367	-0.30136	1367.2652	0.0112	15226600	0.88571	305.462	78.1748	77.697	119.5772	116.7189	36710.2148	101.3335	0.28872	112.3724	2399420
011	2018-09-20t0422	1537435609.93	adult	57.996	1.9998	-170.0335	987.5916	69.6182	55316.7494	174309.0889	2602584.4831	1637.83	-0.24625	505.433	-0.36778	457.991	-0.22885	1370.5924	-0.33515	1346.3735	397471.7812	878.0385	-0.50411	1276.3515	-0.25909	14620200	0.16749	140.802	67.1006	66.1201	112.1386	110.6594	32520.1914	93.6395	-0.32455	105.9642	1940950
011	2018-09-20t0822	1537450010.63	adult	61.9962	6	-166.0333	1031.8663	71.0352	58926.6713	185698.7371	2815608.6941	1631.13	-0.24361	539.071	-0.024681	485.4517	0.09103	1438.9005	-0.050942	1433.5115	444620.25	994.0901	0.038027	1363.0351	0.0511	16615800	0.5647	194.585	68.36	67.5213	114.705	112.9876	35443.8477	95.7257	-0.33017	108.0467	2107060
011	2018-09-20t1222	1537464413	adult	65.9968	10.0007	-162.0327	1189.5873	72.3534	68577.7071	215896.5627	3336831.6588	1665.65	-0.11219	516.61	-0.37861	458.0803	-0.40213	1396.0493	-0.12426	1388.6112	501181.6875	909.7522	-0.35845	1292.9494	-0.12154	18521500	0.94064	258.882	75.063	74.5196	118.0762	115.5545	42389.3398	100.2075	-0.037298	111.3386	2691160
011	2018-09-20t1622	1537478813.69	adult	69.997	14.0009	-158.0325	1153.2103	73.6858	70785.5711	223361.7836	3556988.6928	1448.38	-0.62077	540.701	-0.020016	492.6193	0.19444	1246.9403	-0.61829	1235.7659	461367.9062	896.0757	-0.41226	1163.3095	-0.56441	19969700	1.1649	241.109	75.2407	74.9408	118.8878	116.9292	43988.4766	100.7947	-0.12423	112.1611	2778860
011	2018-09-20t2022	1537493212.24	adult	73.9966	18.0005	-154.0329	1116.4513	74.1513	66844.2526	210642.8225	3325076.6525	1323.48	-0.95609	565.132	0.47865	529.8677	1.0431	1169.2119	-0.88248	1160.9141	409224.1875	877.9734	-0.50847	1108.4683	-0.76049	19727100	0.79129	224.6	88.6373	88.3345	130.6179	128.6481	45716.2773	113.101	1.3678	123.866	3094060
011	2018-09-21t0022	1537507613.8	adult	77.997	22.0009	-150.0325	1111.7617	74.4935	67516.7378	212727.6941	3424409.2214	1345.4	-0.86276	542.931	0.014179	508.1511	0.52986	1129.8912	-1.0071	1117.3979	398851.625	896.2327	-0.31229	1068.8389	-0.9162	19139400	0.3439	159.307	73.1621	72.8746	115.9283	114.0117	40922.6758	98.5545	-0.81116	109.8476	2579110
011	2018-09-21t0422	1537522010.26	adult	81.9961	25.9999	-146.0335	1240.5268	73.8647	70881.3645	223116.1749	3470769.0012	1498.21	-0.23989	551.832	0.22384	503.1069	0.35807	1227.8044	-0.37921	1203.3186	455515.4375	902.7258	-0.16923	1139.7068	-0.42224	20452000	0.64315	235.988	84.2523	83.8401	130.1339	128.3524	48279.6875	111.9376	0.86281	123.6934	3122560
011	2018-09-21t0822	1537536410.56	adult	85.9961	30	-142.0334	1114.7163	73.9082	69104.4327	217887.8015	3528501.7055	1367.03	-0.65876	543.729	0.01041	507.4412	0.42424	1186.6079	-0.47864	1177.6104	428365.4688	858.4157	-0.53848	1101.1253	-0.5344	19610700	0.18966	159.159	82.7454	81.7547	131.3197	129.6939	47406.4297	112.8642	0.78075	125.2741	2984380
011	2018-09-21t1222	1537550810.82	adult	89.9962	34.0001	-138.0333	1200.4925	77.8958	73419.0872	231146.1797	3852877.1882	1427.55	-0.31859	554.752	0.2893	509.024	0.42278	1173.2461	-0.4239	1156.5646	450526.5	906.7564	0.076273	1109.7022	-0.33455	21268700	0.68952	415.245	79.3083	77.3905	149.7651	143.4996	57509.7891	112.2725	0.48275	131.2292	3040600
011	2018-09-21t1622	1537565212.76	adult	93.9968	38.0006	-134.0328	1158.6915	74.742	73258.1666	230975.4882	3827393.4458	1415.04	-0.28306	570.771	0.71564	531.9719	1.0346	1163.6379	-0.35153	1149.1285	445673.3125	902.9443	0.14297	1097.4592	-0.27096	21813700	0.81547	250.421	78.9029	77.7006	132.7737	130.0711	50852.3281	111.5923	0.17664	125.4025	3015510
011	2018-09-21t2022	1537579615.63	adult	97.9976	42.0014	-130.032	1197.2185	77.4286	73137.7368	230307.5609	3790545.8293	1322.89	-0.60219	569.666	0.71584	527.0054	0.89108	1108.8606	-0.57656	1093.1597	423584.75	866.3506	-0.15681	1037.8428	-0.55472	21743600	0.74305	394.762	92.5178	91.906	141.0203	136.3513	53869.75	117.92	0.77135	130.9928	3531310
011	2018-09-22t0022	1537594010.68	adult	101.9962	46	-126.0333	1183.942	79.6215	76187.6826	239977.5014	4138644.116	1332.24	-0.50002	557.73	0.44819	500.5928	0.1528	1156.1172	-0.15825	1142.3602	460134.625	911.2155	0.48297	1097.0564	0.021595	22152500	0.87284	382.926	83.8048	83.145	129.7276	126.9032	51631.5781	110.0759	-0.42327	122.3572	3328640
011	2018-09-22t0422	1537608411.69	adult	105.9965	50.0003	-122.0331	1213.0554	83.359	77371.5374	243686.5318	4200087.2109	1302.07	-0.5772	536.852	-0.044244	501.8932	0.217	1066.0804	-0.64351	1050.1309	430696.5	854.1238	-0.050847	999.857	-0.57415	21665700	0.68445	440.572	73.3846	72.3931	136.9523	123.3388	55328.7383	101.3057	-1.6563	115.9605	2961580
011	2018-09-22t0822	1537622811.7	adult	109.9965	54.0003	-118.0331	1245.6981	82.9073	76896.3816	242132.027	4116287.2192	1253.59	-0.73627	539.025	0.084813	499.1089	0.17873	1084.0365	-0.43853	1074.3578	435782.6875	855.3976	0.097076	1027.4396	-0.24061	21631600	0.68011	301.054	86.1455	84.5609	159.7533	154.1188	64220.8125	116.3091	-0.072558	140.5222	3457100
011	2018-09-22t1222	1537637211.66	adult	113.9964	58.0003	-114.0331	1246.6131	78.6938	77397.9224	243684.9153	4107558.4696	1459.33	0.098839	540.58	0.20938	499.8336	0.25742	1187.8562	0.30956	1168.8538	479893.9062	865.2716	0.35004	1106.4566	0.49238	21832400	0.77682	433.309	87.1326	85.3429	197.3031	192.1973	79710.4375	118.1985	-0.056136	148.9423	3519030
011	2018-09-22t1622	1537651611.76	adult	117.9965	62.0003	-110.033	1221.0056	78.7486	77363.0945	243655.7153	4113558.2677	1289.06	-0.55407	525.091	-0.122	490.087	0.027061	1065.1503	-0.4258	1053.7319	430320.6875	813.604	-0.13195	987.1813	-0.34001	21190600	0.55398	299.895	84.9939	83.5334	166.9857	152.9207	67462.2031	114.9105	-0.60049	135.7809	3430010
011	2018-09-22t2022	1537666011.82	adult	121.9965	66.0004	-106.033	1184.2066	77.39	72923.2726	229688.7061	3801259.4609	1225.67	-0.78185	538.376	0.33782	500.5716	0.42703	1075.2839	-0.31241	1064.1224	409683.1875	839.6052	0.31178	1008.812	-0.077636	20496500	0.3109	366.511	88.0939	87.003	149.1352	143.3499	56820.5	118.0815	-0.44189	134.9292	3353820
011	2018-09-23t0022	1537680411.64	adult	125.9964	70.0003	-102.0331	1144.6391	81.0318	73565.7865	231846.4694	3969213.9295	1704.84	0.9391	523.22	0.0038385	481.5409	-0.1127	1231.9203	0.70947	1199.7416	473057.375	848.1294	0.53791	1095.8705	0.69087	20071800	0.16563	293.016	85.0775	83.7004	162.9177	152.3255	62560.4141	115.5364	-0.86616	137.7527	3263740
011	2018-09-23t0422	1537694811.38	adult	129.9964	74.0002	-98.0331	1253.197	78.0192	78521.4249	247234.5107	4149023.6442	1225.51	-0.77077	485.35	-0.99179	456.6492	-0.86922	995.4963	-0.74041	988.1485	408153.4688	719.3233	-0.91713	917.8089	-0.66693	19891600	0.11976	338.069	88.5383	86.9811	154.8166	148.4644	63474.8008	120.6219	-0.52821	138.9541	3628650
011	2018-09-23t0822	1537709211.63	adult	133.9964	78.0003	-94.0331	1210.1643	79.4717	76185.3358	239856.2899	4127716.5504	1141.77	-1.0462	495.149	-0.63855	465.5363	-0.52853	981.6454	-0.79436	972.8333	390694.875	742.7208	-0.52232	911.8417	-0.65334	19669300	0.055354	259.001	100.194	97.9441	196.7286	190.4829	78297.9688	138.6563	0.95092	171.4198	3980120
011	2018-09-23t1222	1537723611.91	adult	137.9965	82.0004	-90.033	1186.8857	82.6279	76538.12	241078.6389	4175593.4565	1322.97	-0.43132	489.131	-0.75125	466.6463	-0.44831	989.9448	-0.71323	974.3654	394987.9688	699.9557	-0.96029	889.9931	-0.77423	19513400	0.015025	300.248	88.7264	86.5619	162.0657	157.3806	64664.2227	124.7573	-0.46026	146.3685	3539650
011	2018-09-23t1622	1537738012.08	adult	141.9966	86.0004	-86.0329	1152.0565	80.8394	76091.1947	239919.6804	4179412.8274	1323.52	-0.42457	489.885	-0.67263	462.5896	-0.55532	1027.683	-0.45657	1008.9101	407990.1562	690.2176	-0.99945	913.887	-0.52632	19419000	-0.0030491	314.562	96.8708	94.5485	195.4503	186.3501	77593.7656	132.0339	-0.011336	161.7389	3839960
011	2018-09-23t2022	1537752411.57	adult	145.9964	90.0003	-82.0331	1179.946	80.1855	74886.1777	235855.2711	4015021.4836	1457.09	-0.0071231	505.395	-0.14346	478.7361	0.04221	1021.1107	-0.46549	1003.3912	399254.2812	727.0444	-0.44282	930.3998	-0.34076	19733600	0.13088	340.984	97.561	95.4566	209.6774	190.2206	81983.875	135.1162	0.065697	165.8883	3809370
011	2018-09-24t0022	1537766812.25	adult	149.9966	94.0005	-78.0329	1154.0377	82.8416	74663.8576	235208.4694	4121284.1308	1149.43	-0.91633	488.318	-0.63274	463.0635	-0.49803	949.2685	-0.84161	933.8191	370214.7188	711.4792	-0.57114	874.2102	-0.74785	19007300	-0.11964	407.668	89.1862	87.3329	168.1037	161.539	65560.4375	125.592	-0.75622	149.714	3471480
011	2018-09-24t0422	1537781212.76	adult	153.9968	98.0006	-74.0328	1125.3354	80.6321	70488.4234	222013.4485	3774494.7942	1133.11	-0.92945	471.133	-1.1547	451.8823	-0.89588	875.8546	-1.2137	858.2462	322314.4688	666.3534	-1.1152	804.7491	-1.2598	17329200	-0.68891	449.218	93.4153	89.571	272.9164	260.5759	100433.2422	133.4706	-0.33106	184.0574	3436000
011	2018-09-24t0822	1537795611.81	adult	157.9965	102.0003	-70.033	1124.4537	83.4341	77126.9307	243104.5464	4450246.0979	1050.36	-1.1231	461.288	-1.4631	438.8558	-1.3756	890.4195	-1.0812	881.0214	357948.625	665.0905	-1.0811	827.5282	-1.0239	18520700	-0.24106	411.424	95.7316	92.0315	242.8275	222.679	97616.6719	138.0628	-0.1657	193.4822	3843620
011	2018-09-24t1222	1537810012.4	adult	161.9967	106.0005	-66.0329	1141.6039	83.9899	73396.8343	231207.628	4033816.7706	1262.33	-0.5044	487.858	-0.56806	467.4724	-0.32771	961.6587	-0.64073	949.4156	368315.2812	691.1808	-0.66386	861.5777	-0.69511	18674700	-0.15172	410.995	92.0044	88.5918	224.6398	206.9432	86037.0625	137.3082	-0.33762	175.9092	3521840
011	2018-09-24t1622	1537824412.84	adult	165.9968	110.0006	-62.0327	1135.3459	78.5234	68372.3215	215337.4551	3532473.8477	1123.68	-0.84338	502.478	-0.050716	479.8167	0.12791	909.1179	-0.87771	896.7048	325464.1875	700.3554	-0.47591	850.6906	-0.72899	17941000	-0.3504	506.779	115.623	111.6394	240.6231	214.3863	86143.0547	163.4613	0.94308	194.724	4128310
011	2018-09-24t2025	1537838978.86	adult	170.0429	114.0468	-57.9866	1054.2775	81.2549	66051.3844	208157.1723	3596773.3713	998.403	-1.1326	480.665	-0.78045	457.8218	-0.7007	859.736	-1.088	850.9853	296608.9375	683.3484	-0.66837	812.7448	-0.97359	16564700	-0.72664	338.062	103.375	98.1724	211.1356	201.7818	72841.7891	159.2657	0.54125	188.7215	3562500
011	2018-09-25t0022	1537853212.75	adult	173.9968	118.0006	-54.0328	1060.3464	83.6393	67984.1254	214247.0677	3721835.82	988.929	-1.1143	474.33	-0.99103	450.977	-0.96918	844.2526	-1.1125	833.9067	299709.6562	676.8982	-0.71342	800.6431	-1.0104	16818300	-0.58896	320.235	104.578	97.8358	223.1595	215.6089	79221.6406	169.9204	0.88184	202.3373	3708030
011	2018-09-25t0422	1537867612.33	adult	177.9966	122.0005	-50.0329	909.2877	80.4325	60098.0153	190021.7096	3310330.7858	972.422	-1.112	487.923	-0.50426	468.0616	-0.34134	851.3839	-1.0148	838.7217	267334.5312	686.8345	-0.51263	802.626	-0.93305	15286600	-0.96521	299.779	114.143	107.2405	226.4943	221.7399	71119.2031	182.3905	1.2562	212.0012	3576100
011	2018-09-25t0825	1537882177.68	adult	182.0426	126.0464	-45.9869	687.3527	122.1225	49436.7985	158887.997	3162923.1579	956.766	-1.1066	477.341	-0.87306	468.2462	-0.35247	818.5508	-1.1229	808.6992	211186.125	622.2513	-1.4548	771.3963	-1.1062	12285300	-1.7156	358.073	114.668	109.2252	244.3578	236.8979	63044.3047	173.7159	0.68617	217.7348	2951200
011	2018-09-25t1222	1537896412.17	adult	185.9966	130.0005	-42.0329	607.0693	122.0576	48013.9544	156101.2369	3260812.6076	913.586	-1.1683	474.689	-0.9658	466.4168	-0.44152	769.6582	-1.3104	757.0167	192414.5469	611.3532	-1.5875	714.8524	-1.4612	11850100	-1.7311	337.732	117.533	111.9362	246.7751	239.5059	61693.7656	179.278	0.74339	218.2798	2934110
011	2018-09-25t1622	1537910815.56	adult	189.9975	134.0014	-38.032	1029.0089	85.0534	66477.4102	209658.5239	3626187.7811	901.593	-1.1471	454.685	-1.6781	446.0781	-1.2235	770.4658	-1.2373	762.4531	267351.625	598.3078	-1.7563	716.258	-1.3723	15773500	-0.59704	353.596	109.017	102.8832	223.7638	215.3208	77646.0547	175.4894	0.44327	204.4327	3781910
011	2018-09-25t2026	1537925460.9	adult	194.0657	138.0695	-33.9638	1038.8591	84.3239	67861.9229	214069.1346	3710471.3929	831.937	-1.2558	449.73	-1.8554	443.0862	-1.3571	730.969	-1.3563	724.39	258763.0312	582.0152	-1.9789	681.328	-1.5346	15909200	-0.49187	355.022	109.159	103.3114	228.295	220.084	80816.4375	175.6807	0.30722	207.2631	3861510
011	2018-09-26t0022	1537939612.83	adult	197.9968	142.0006	-30.0327	1066.7736	169.5944	77222.7535	251548.7772	5272735.5483	855.201	-1.1456	442.155	-2.1245	431.1976	-1.8202	715.6124	-1.3371	707.6133	289823	574.8984	-2.0596	665.9198	-1.5526	17898400	0.077134	378.08	107.663	99.3555	242.7697	232.4104	98321.7344	177.275	0.23768	213.0552	4358190
011	2018-09-26t0422	1537954012.8	adult	201.9968	146.0006	-26.0327	1047.9991	133.983	71060.3397	227421.3367	4252701.2956	829.39	-1.1509	444.082	-2.0581	436.0206	-1.6636	709.696	-1.2824	704.3931	263297.2188	574.2846	-2.0362	664.3136	-1.4777	16442100	-0.23757	402.318	112.108	103.7362	252.3773	239.8244	93631.9844	182.068	0.2838	218.8547	4150820
011	2018-09-26t0826	1537968647.43	adult	206.0619	150.0658	-21.9676	959.0467	90.3979	64418.1893	203339.5993	3665852.362	861.408	-1.0366	445.871	-2.0001	438.3174	-1.6029	705.9825	-1.2198	700.7985	237210.1094	577.2095	-1.955	658.4221	-1.4417	14964800	-0.55127	374.922	113.227	105.5243	242.5157	236.0918	81485.2656	185.0699	0.2717	218.4321	3800250
011	2018-09-26t1222	1537982813.62	adult	209.997	154.0009	-18.0325	982.3758	111.7225	66822.5362	211657.2223	3924334.6063	805.547	-1.1177	444.537	-2.0551	437.0789	-1.6738	692.7899	-1.2155	685.946	241783.6562	575.2037	-1.9507	650.851	-1.4256	15479200	-0.37262	345.264	113.318	105.4777	237.1039	229.1536	82749.2656	184.2861	0.1478	216.2673	3945860
011	2018-09-26t1622	1537997212.65	adult	213.9967	158.0006	-14.0328	966.4324	91.113	64234.9247	202719.0913	3641502.2755	793.281	-1.1113	444.268	-2.0781	437.8973	-1.6715	685.4615	-1.1947	675.9968	229629.5938	567.4234	-2.0334	648.9498	-1.3829	14875400	-0.47335	351.654	115.067	107.656	239.8441	233.1055	80347.7891	186.0791	0.11712	218.6847	3852800
011	2018-09-26t2026	1538011849.03	adult	218.0624	162.0662	-9.9671	972.8594	91.8414	64950.3978	204997.0961	3691160.3367	814.823	-1.0409	445.359	-2.055	438.3563	-1.6825	686.235	-1.1491	678.0451	232633.6875	574.278	-1.8937	652.7408	-1.3131	15073600	-0.37915	347.16	116.399	109.1794	241.5275	235.2238	81877.8203	187.0181	0.065005	219.5028	3939650
011	2018-09-27t0022	1538026013.98	adult	221.9971	166.001	-6.0324	939.4142	88.9712	63554.2482	200601.0194	3648284.5396	789.795	-1.0689	447.524	-1.9937	441.2768	-1.6008	678.8348	-1.1469	670.1791	225373.1562	566.2011	-1.9814	641.9269	-1.3344	14821500	-0.39833	435.866	118.738	111.5513	249.9209	241.7992	82973.75	190.0747	0.086669	226.8726	3932470
011	2018-09-27t0422	1538040412.99	adult	225.9968	170.0007	-2.0327	907.9882	85.9502	62054.0063	196013.0882	3580566.7089	776.683	-1.0752	450.471	-1.9055	444.1668	-1.5199	672.9717	-1.143	665.3805	218042.8281	568.4409	-1.9172	643.1546	-1.2896	14557000	-0.42236	412.442	121.747	114.9571	265.2563	255.4512	85943.0234	193.649	0.12615	236.8817	3934250
011	2018-09-27t0826	1538055048.39	dead	230.0622	174.0661	2.0327	899.1098	129.7268	63684.2152	203879.1031	3948044.9997	797.185	-1.0182	447.943	-2.0086	442.3624	-1.6129	676.6005	-1.1075	668.287	225307.9688	566.2136	-1.9207	640.0001	-1.2713	14878000	-0.30581	395.317	120.866	111.3123	267.1062	259.5444	88946.3672	202.2682	0.31589	242.0416	4014440
012	2018-09-17t1622	1537219634.56	egg	-1.9995	-53.996	-249.9964	382.5826	60.3242	16363.4086	52315.746	599686.0548	148.468	-0.025886	81.7679	-0.058346	81.4811	-0.044749	119.2798	-1.6458	117.7665	10377.3408	104.2556	-0.14491	114.1653	-0.10297	706393	2.0309	109.424	62.3521	62.0982	96.4512	95.2811	8391.2529	83.3647	1.0238	91.9373	538660
012	2018-09-17t2022	1537234030.66	larva	1.9995	-49.9971	-245.9975	212.9613	27.8998	4241.1808	13420.9016	76880.4008	0	-0.53909	0	-0.63828	0	-0.63845					0	-0.61204	0	-0.57182	0	0.87094	0	0	0				0	-0.52372	0	0
012	2018-09-18t0022	1537248427.28	larva	5.9985	-45.9981	-241.9985	193.2168	44.0406	4213.6454	13784.5836	89345.2217	0	-0.78276	0	-0.84356	0	-0.83101					0	-0.81686	0	-0.8022	0	0.18767	0	0	0				0	-0.65949	0	0
012	2018-09-18t0422	1537262826.94	larva	9.9984	-41.9981	-237.9986	193.4838	42.9886	4143.3542	13527.4529	87316.1135	0	-1.0187	0	-1.0553	0	-1.0302					0	-1.0227	0	-1.0308	0	-0.46484	0	0	0				0	-0.80483	0	0
012	2018-09-18t0822	1537277227.42	larva	13.9986	-37.998	-233.9984	193.2632	52.36	4489.6768	15087.2602	109051.473	0	-1.248	0	-1.2751	0	-1.2376					0	-1.2306	0	-1.2583	0	-1.0858	0	0	0				0	-0.9616	0	0
012	2018-09-18t1222	1537291629.25	larva	17.9991	-33.9975	-229.9979	363.5369	34.216	8581.961	27136.8182	175971.0181	1823.18	1.6672	402.859	0.64691	349.6551	0.56269	1631.0901	0.62498	1628.0256	66874.6953	1212.2366	1.8754	1551.1594	1.8676	1625130	-0.77171	128.183	36.6065	49.3668	101.0928	98.5878	4144.8042	82.4017	0.61503	95.2079	147671
012	2018-09-18t1639	1537307038.75	larva	22.2795	-29.7171	-225.7175	175.062	26.308	3296.5344	10487.6998	57329.635	0	-1.7081	0	-1.764	0	-1.7016					0	-1.673	0	-1.7314	0	-2.2714	0	0	0				0	-1.3354	0	0
012	2018-09-18t2022	1537320426.85	larva	25.9984	-25.9982	-221.9986	452.2614	40.2997	14112.505	44614.053	371511.8893	1831.76	1.2642	571.847	1.2751	514.8176	1.2681	1579.7058	0.46699	1564.2413	120057.6406	1118.3346	1.3241	1438.8438	1.2585	4307150	-0.48859	116.589	58.7379	58.3852	97.8551	96.1943	7436.9883	81.8825	0.41237	92.2409	442414
012	2018-09-19t0022	1537334827.21	larva	29.9985	-21.9981	-217.9985	437.3933	44.9335	15189.9939	48012.2057	451570.848	1536.5	0.54837	554.516	1.0242	505.8457	1.0756	1356.5797	-0.04245	1333.4969	109882.9609	1058.8677	0.99873	1266.2568	0.68425	4476610	-0.95805	127.279	72.4227	72.0082	111.5444	110.1963	9035.0967	95.951	0.6586	106.2368	584668
012	2018-09-19t0422	1537349227.24	larva	33.9985	-17.9981	-213.9985	569.7149	39.9573	19195.4901	60623.0311	530659.8157	1824.02	0.84931	674.519	1.606	626.6077	1.7423	1585.286	0.42723	1546.4767	161699.1719	1240.5859	1.3853	1475.5913	0.97318	6876720	-0.28524	130.606	79.8313	79.6025	116.5638	115.0913	11889.5049	101.9498	0.72493	111.2945	813880
012	2018-09-19t0822	1537363626.86	larva	37.9984	-13.9982	-209.9986	696.0056	52.5251	28926.5296	91267.4093	1025824.1898	2674.97	2.1484	620.07	1.1103	488.2699	0.64382	2183.8799	1.8449	2128.1768	334133.625	1491.4557	2.007	1975.9641	1.9559	9467230	0.44517	145.265	70.0752	69.6438	109.9826	108.2533	16827.3438	93.5368	0.37648	104.1686	1069910
012	2018-09-19t1222	1537378020.28	larva	41.9966	-10	-206.0004	491.0303	76.7336	19679.9878	63518.7829	694947.4684	1631.17	0.096396	500.805	0.12677	434.1792	0.060412	1451.1447	0.037261	1446.48	152370.1875	988.6004	0.26113	1347.7155	0.27391	5227900	-2.111	137.908	69.5367	68.9786	110.6629	108.9677	11619.6055	94.2247	0.26173	105.2685	725893
012	2018-09-19t1622	1537392421.31	larva	45.9969	-5.9997	-202.0001	748.9535	61.8561	37486.6166	118496.7803	1552280.1192	2073.25	0.69023	545.485	0.24484	456.8015	0.038061	1666.802	0.58185	1644.3116	328360	1167.2158	0.67707	1553.2129	0.58174	10719900	-0.064121	250.536	73.4291	72.7921	117.4082	114.4632	23129.4062	98.2331	0.27199	109.839	1443030
012	2018-09-19t2022	1537406821.3	larva	49.9969	-1.9997	-198.0001	929.9571	60.586	46341.1166	146073.6854	1916505.3459	2452.71	1.3507	558.919	0.26909	465.8852	0.014099	1849.7416	1.1121	1790.0584	451336.9375	1078.8285	0.33395	1654.1281	0.79852	13586800	0.69029	326.313	81.4493	81.1911	121.4286	118.5078	29628.5879	104.5306	0.49384	114.9564	1979950
012	2018-09-20t0022	1537421219.23	adult	53.9963	1.9997	-194.0007	997.1163	67.2632	53745.9561	169403.7284	2414434.4405	1646.11	-0.21458	491.638	-0.40628	418.202	-0.56555	1417.7263	-0.17189	1408.1752	399798.8125	926.614	-0.26854	1318.452	-0.12581	13846500	0.29779	156.349	73.0877	72.4016	115.3747	113.6703	32535.6523	98.1816	0.10153	109.3268	2058440
012	2018-09-20t0422	1537435618.03	adult	57.9959	5.9994	-190.001	1037.6813	69.1126	57372.9516	180820.7896	2645964.5637	2565.09	1.7033	547.106	0.085443	444.034	-0.40022	1825.0901	1.145	1762.6887	549352.125	1063.2124	0.29888	1602.5827	0.73313	16421400	0.91042	191.953	75.715	74.8457	122.6344	120.2219	36912.9688	103.9886	0.43836	115.9738	2272580
012	2018-09-20t0822	1537450018.7	adult	61.9961	9.9996	-186.0009	1128.7916	75.9436	67244.793	212071.4275	3331927.1861	1847.26	0.24536	508.48	-0.41589	437.6981	-0.60625	1428.4301	-0.087239	1399.8633	502807.375	870.5724	-0.56389	1329.6097	-0.060405	17878700	1.0703	268.274	81.7012	81.2145	126.0824	124.2861	44380.9922	108.087	0.80266	119.5342	2872700
012	2018-09-20t1222	1537464421.2	adult	65.9968	14.0003	-182.0002	1131.3227	72.5588	62668.1354	197445.2705	2975654.8353	2280.83	1.4057	566.87	0.38233	463.5699	-0.30662	1723.927	1.1106	1677.4669	565448.0625	1041.1496	0.37223	1588.3799	0.97362	18590500	0.96753	328.262	83.1742	82.7426	127.6426	125.0291	41866.7734	108.9914	0.94188	120.4233	2727700
012	2018-09-20t1622	1537478821.91	adult	69.997	18.0005	-178	1127.5	74.9572	66670.4533	210108.0973	3329513.2728	1923.43	0.67539	544.324	0.044673	459.014	-0.49265	1546.9625	0.62495	1516.7501	539889.9375	938.6884	-0.13804	1434.063	0.56584	18954400	0.77787	222.564	84.0343	83.5228	127.0509	125.2341	44340.7812	109.3504	0.9639	121.154	2926240
012	2018-09-20t2022	1537493220.37	adult	73.9966	22	-174.0004	1097.0488	76.6541	63465.3486	199867.1302	3140184.3195	1865.55	0.69693	569.974	0.57882	505.6279	0.47743	1567.8132	0.94623	1550.6262	520514	1011.6788	0.49562	1449.8198	0.86005	18901500	0.48206	155.597	75.6126	74.685	119.2263	117.7614	39583.1172	101.5623	-0.20172	113.3231	2507460
012	2018-09-21t0022	1537507621.92	adult	77.997	26.0005	-170	1072.4694	73.752	62466.9028	196764.2111	3078216.144	1944.68	1.1839	595.685	1.2363	546.707	1.5149	1513.9884	0.95044	1484.1069	495074.2188	1038.0437	0.9243	1411.6121	0.93547	19452700	0.45982	212.608	75.3247	74.7031	121.3187	118.8243	39671.2109	101.4032	-0.41386	114.2465	2459800
012	2018-09-21t0422	1537522018.27	adult	81.996	29.9994	-166.001	1084.1284	75.9274	66936.2648	211037.6608	3432798.4029	2184.96	2.3498	605.426	1.5537	526.0354	0.97259	1640.2446	1.9135	1588.5158	574085.625	1128.6198	2.0529	1512.6721	1.8318	21142100	0.89666	339.213	83.7315	82.2057	136.8288	134.4131	47890.0781	115.9963	1.4288	129.1207	2923990
012	2018-09-21t0822	1537536418.64	adult	85.9961	33.9995	-162.0009	1205.1588	81.1425	71698.0175	225807.41	3632385.6635	1423.45	-0.43101	535.971	-0.18802	459.1128	-0.89923	1261.9738	-0.035033	1249.5887	473240.1562	974.045	0.68249	1202.6803	0.12803	20064100	0.35583	201.242	81.0783	79.556	157.1958	154.8055	58948.4219	110.1609	0.40896	139.2143	3035160
012	2018-09-21t1222	1537550818.9	adult	89.9962	37.9996	-158.0008	1174.9865	76.4761	71638.4085	225623.3139	3731651.9235	1471.87	-0.13281	511.268	-0.83564	420.9557	-2.0168	1299.2181	0.3456	1289.7673	485907.5625	962.0988	0.68148	1238.4065	0.54408	19115300	-0.10134	166.626	76.6167	75.7798	122.6985	120.5289	45889.25	103.1256	-0.7485	115.9522	2864540
012	2018-09-21t1622	1537565220.88	adult	93.9967	42.0002	-154.0002	1092.0926	74.45	64149.7575	202180.5279	3204439.9644	2200.5	3.0681	550.636	0.19134	462.3004	-0.91376	1695.7366	2.9883	1667.7261	569767.5	1012.6645	1.3708	1571.9393	3.0763	18452900	-0.42547	198.468	90.3992	89.9112	137.553	134.895	46217.8125	118.3199	1.0586	130.1636	3029460
012	2018-09-21t2022	1537579623.86	adult	97.9976	46.001	-149.9994	1096.7929	76.4875	65136.995	205287.5625	3272824.3969	2011.66	2.3443	520.673	-0.56738	452.5234	-1.2132	1558.86	2.3055	1540.3153	531571.25	885.3817	0.060191	1367.0651	1.8331	17720100	-0.75399	224.666	85.968	84.7682	161.1071	156.9468	54937.5391	114.2286	0.30175	137.4319	2925750
012	2018-09-22t0022	1537594018.86	adult	101.9962	49.9996	-146.0008	1127.1904	73.2237	63995.0213	201604.9693	3145069.0525	1916.31	1.9736	541.751	0.027229	474.6931	-0.5875	1476.9475	1.9242	1456.8229	494777.4062	925.3593	0.64671	1345.3791	1.867	18132900	-0.63623	457.058	83.8065	82.2531	164.3615	157.7459	55061.1055	113.9704	0.056476	143.8984	2805090
012	2018-09-22t0422	1537608419.81	adult	105.9964	53.9999	-142.0005	978.5036	80.6867	60414.6081	190570.1331	3147809.014	1810.12	1.5313	538.839	0.0084432	467.4799	-0.7804	1460.7051	1.9345	1422.3052	461582.8125	937.6591	0.9277	1334.7055	1.9669	16991800	-1.0871	182.909	84.028	83.1364	134.9281	133.0694	42637.2695	112.8412	-0.28195	127.488	2649740
012	2018-09-22t0822	1537622819.82	adult	109.9964	57.9999	-138.0005	1039.9373	77.1123	65110.8036	205197.5338	3459319.3966	1577.87	0.57332	532.628	-0.08617	472.184	-0.61485	1235.2606	0.54921	1204.2846	419988.625	920.0005	0.86043	1122.6314	0.4942	18092800	-0.67391	258.618	78.3174	76.6713	156.5048	147.378	53211.6328	108.957	-0.91899	133.2935	2660360
012	2018-09-22t1222	1537637219.82	adult	113.9964	61.9999	-134.0005	1007.1528	74.6945	60899.8982	192013.0208	3087301.7985	1682.83	0.97403	550.011	0.46396	495.8351	0.13722	1317.3213	1.1502	1271.5641	418908.1562	930.9928	1.1318	1169.0398	0.98191	17481600	-0.90245	370.13	84.5936	83.3694	140.302	136.2498	44616.0352	112.5436	-0.68489	129.3606	2688720
012	2018-09-22t1622	1537651619.82	adult	117.9964	65.9999	-130.0005	1029.9515	74.4862	63300.7475	199554.5552	3267649.1028	1785.62	1.3303	538.172	0.23541	472.0507	-0.52732	1455.7164	2.0856	1429.1248	481842.1562	1007.1179	2.1833	1295.1637	2.0936	17787100	-0.76963	411.114	85.8767	83.8642	165.5012	160.4884	54780.8984	120.0271	-0.051315	146.22	2838310
012	2018-09-22t2022	1537666019.97	adult	121.9965	69.9999	-126.0005	1067.7657	73.6739	62491.4501	196915.9969	3082320.7575	1834.63	1.4606	566.675	1.122	499.4073	0.39038	1434.6631	1.9721	1381.0486	469134.8125	1039.0027	2.7124	1271.535	2.0151	18498000	-0.47113	312.8	87.7751	85.9096	163.7764	159.6447	53554.8906	121.842	-0.052492	147.7618	2865240
012	2018-09-23t0022	1537680419.82	adult	125.9964	73.9999	-122.0005	1022.689	79.6067	64649.9144	203883.5726	3449127.8134	1833.56	1.4002	539.099	0.45133	469.1164	-0.51253	1500.7515	2.3987	1479.039	507254	1013.6662	2.5507	1338.5381	2.6351	18180600	-0.57554	205.932	89.5265	88.1841	149.1315	145.4296	50406.4531	120.1659	-0.4064	137.8823	3019190
012	2018-09-23t0422	1537694819.5	adult	129.9964	77.9998	-118.0006	1088.3297	76.562	70163.261	221499.2886	3745066.9756	1618.38	0.59875	576.191	1.6129	503.9776	0.69007	1350.5956	1.466	1330.5155	494318	1046.1702	3.0963	1243.2949	1.9581	21077100	0.5848	487.951	104.354	100.6455	314.3489	303.4441	115051.6953	142.1008	1.5136	228.1828	3817280
012	2018-09-23t0822	1537709219.82	adult	133.9964	81.9999	-114.0005	1140.2898	75.7446	67362.4333	212194.9878	3386678.2972	1727.9	0.93888	563.491	1.3575	511.7888	1.0295	1371.8356	1.6023	1341.2139	484257.9375	923.9881	1.7304	1242.9877	2.0317	19836000	0.12049	268.099	100.218	98.4004	181.3844	177.2116	64028.6797	135.9146	0.70298	165.0822	3527860
012	2018-09-23t1222	1537723620.03	adult	137.9965	85.9999	-110.0005	1121.7687	77.4848	68122.4986	214652.6868	3456457.1094	1851.33	1.3024	580.208	1.9609	495.4247	0.54098	1488.5526	2.3104	1468.2601	529924.75	1076.5738	3.7874	1349.1929	2.9628	20629300	0.44678	471.064	90.4201	88.5281	179.1553	171.1062	63779.2852	127.6156	-0.21589	157.2913	3214890
012	2018-09-23t1622	1537738020.3	adult	141.9966	90	-106.0004	1084.1774	77.6449	65363.237	205944.0478	3363377.923	2002.73	1.7288	562.224	1.5247	478.5541	0.0032002	1647.6665	3.2477	1626.898	563501.9375	1058.5597	3.7207	1460.5663	3.9289	19190900	-0.0899	306.653	94.2839	92.3442	176.3453	170.6469	60310.1016	130.3487	-0.14675	157.6681	3218290
012	2018-09-23t2022	1537752419.75	adult	145.9964	93.9999	-102.0006	1107.9677	77.5219	68478.6855	215791.2364	3541004.6708	1627.75	0.51477	535.88	0.80133	472.0514	-0.19515	1301.6183	1.1823	1275.9276	465979.3438	957.2722	2.5613	1167.2569	1.5878	19147000	-0.087649	324.678	92.1292	90.0489	177.5132	172.2128	63549.7344	129.6743	-0.34369	158.5408	3291780
012	2018-09-24t0022	1537766820.53	adult	149.9966	98.0001	-98.0003	1135.4214	78.7557	69023.5241	217392.3137	3592506.8188	1703.86	0.7193	523.168	0.46966	470.7301	-0.22226	1268.9453	1.0003	1218.3923	458089.25	863.6178	1.4536	1064.101	0.79417	18851300	-0.17622	402.512	101.045	95.7402	291.8531	285.8575	105358.9531	144.1489	0.54818	248.0987	3640960
012	2018-09-24t0422	1537781220.98	adult	153.9968	102.0002	-94.0002	1088.6482	77.754	67784.6902	213646.0556	3534944.7818	1737.3	0.79386	513.348	0.20844	469.1348	-0.26823	1292.814	1.1436	1255.0522	457656.1562	836.205	1.1932	1124.7653	1.3287	18160700	-0.39645	367.99	98.706	95.2075	215.896	204.3604	76427.1797	140.1119	0.10475	184.2709	3491920
012	2018-09-24t0822	1537795620	adult	157.9965	105.9999	-90.0005	1191.0681	79.977	72443.3733	228218.7794	3759319.4102	1626.69	0.4729	491.743	-0.45988	451.6801	-0.90447	1148.2162	0.35095	1088.8369	435173.9375	758.8437	0.22077	965.5296	0.087255	18598700	-0.21451	425.193	97.904	94.6957	228.3205	207.4311	86533.4844	136.4929	-0.26189	182.6801	3702930
012	2018-09-24t1222	1537810020.65	adult	161.9967	110.0001	-86.0003	757.5118	116.7825	55859.9753	178303.5774	3558315.8446	1615.96	0.45207	500.928	-0.13033	455.4587	-0.77211	1168.111	0.48927	1132.7375	339920.2812	806.2744	0.96498	1025.1352	0.6139	14567000	-1.4982	311.751	87.4644	83.6524	211.8849	205.2767	61658.5078	132.8627	-0.59037	178.8977	2543460
012	2018-09-24t1622	1537824421.05	adult	165.9968	114.0002	-82.0002	1152.8917	80.5631	71730.9577	225933.4244	3803388.481	1401.87	-0.10556	502.946	-0.034777	469.079	-0.27199	1062.1055	-0.050741	1028.2502	398289.5625	764.1192	0.44458	964.6714	0.178	18822800	-0.070835	278.396	103.646	101.0637	195.452	192.2947	73294.4922	143.2759	-0.13276	176.3051	3878940
012	2018-09-24t2025	1537838987.15	adult	170.0429	118.0464	-77.9541	1177.1072	84.3903	75950.927	239248.1879	4185780.464	1111.7	-0.83705	457.101	-1.5948	434.4489	-1.5754	915.69	-0.78889	897.3304	362613.25	657.1341	-1.054	824.5334	-0.88038	18094800	-0.25751	283.417	85.9871	82.0633	194.2507	190.4513	76923.2734	128.6142	-0.99257	170.7494	3403890
012	2018-09-25t0022	1537853221.05	adult	173.9968	122.0002	-74.0002	750.5828	89.7895	50685.4381	161444.4802	2886588.947	1147.96	-0.70533	459.04	-1.5256	441.372	-1.3296	948.8964	-0.55882	937.8574	251457.5312	637.8652	-1.2972	870.4267	-0.46251	12125500	-1.9819	241.666	92.8849	90.1993	179.9926	174.2288	47698.0352	131.6979	-0.91976	161.9893	2453560
012	2018-09-25t0422	1537867620.61	adult	177.9967	126.0001	-70.0003	1199.4661	82.5404	74947.193	236016.6149	3982775.8583	1204.41	-0.52347	493.132	-0.32043	459.2498	-0.67247	1025.4602	-0.10277	1009.9125	400954.9375	750.0637	0.44741	952.6852	0.23462	19276000	0.18136	265.338	88.2966	83.3455	197.2147	193.2069	77110.9609	142.3499	-0.52406	179.7199	3451430
012	2018-09-25t0825	1537882185.93	adult	182.0426	130.046	-65.9544	1139.0464	79.8643	70958.8238	223496.6317	3773306.9617	1089.03	-0.77535	479.881	-0.78297	458.7901	-0.70759	907.829	-0.66035	895.6116	336804.5625	682.9885	-0.52258	839.0913	-0.58726	17762300	-0.19025	372.596	98.3192	95.2179	204.262	196.6612	75781.2031	145.125	-0.51217	183.1747	3639190
012	2018-09-25t1222	1537896420.41	adult	185.9966	134	-62.0004	1055.4876	82.6926	67254.2066	212137.7763	3652311.0278	1151	-0.58277	476.001	-0.91915	450.3505	-1.0438	878.6681	-0.75351	858.8433	308412.5	680.6633	-0.51502	816.8562	-0.69514	16692400	-0.41867	356.46	99.3825	94.2298	222.151	212.6666	77975	155.7036	-0.19341	192.7458	3485150
012	2018-09-25t1622	1537910823.96	adult	189.9976	138.001	-57.9994	1104.1099	82.8892	69552.8969	219123.1148	3734022.5867	1038.78	-0.81555	449.82	-1.8515	426.5557	-1.9544	856.1548	-0.80753	841.7966	310784.1875	653.4288	-0.89611	799.6919	-0.75979	16319900	-0.45263	422.631	92.6833	87.0826	204.2504	195.5023	74142.8984	148.3542	-0.58445	183.021	3362640
012	2018-09-25t2026	1537925469.25	adult	194.0657	142.0692	-53.9313	1024.5097	77.5979	62860.6762	198135.0156	3276177.1718	1116.84	-0.58666	519.549	0.62842	496.8673	0.64897	916.3163	-0.4508	904.8259	301468.0625	722.1154	0.21547	856.3379	-0.29382	17045400	-0.19767	300.389	119.138	113.958	229.48	224.1795	75498.9297	180.2087	0.4711	213.9495	3908690
012	2018-09-26t0022	1537939621.13	adult	197.9968	146.0002	-50.0002	914.5585	104.7226	62953.5109	201483.8373	3609712.9574	1191.71	-0.37955	515.615	0.47856	484.1833	0.14804	968.3442	-0.15952	955.0428	318585.25	750.0745	0.6872	896.6364	0.023751	16919400	-0.1722	281.255	112.131	105.6596	228.2587	223.5388	75097.125	177.8042	0.25611	213.9128	3679460
012	2018-09-26t0422	1537954021.1	adult	201.9968	150.0002	-46.0002	501.7377	103.3174	33736.8547	110157.7957	1935637.3916	1140.54	-0.46538	522.794	0.71433	489.8431	0.32628	951.0586	-0.20118	937.6339	168337.375	761	0.87921	881.2719	-0.054241	9223660	-2.0548	331.511	122.032	115.4349	249.2271	242.8833	44113.1953	193.7251	0.6773	227.5272	2153010
012	2018-09-26t0826	1537968655.7	adult	206.062	154.0654	-41.935	843.353	102.3838	60288.4393	193158.527	3613835.4957	1068.65	-0.59204	482.532	-0.71374	462.3596	-0.71692	877.5333	-0.48698	860.4893	275545.4688	696.4549	-0.10228	819.6483	-0.41906	15147200	-0.50592	450.996	111.905	105.4172	262.6108	244.1205	82459.7891	184.6034	0.25638	224.9587	3512810
012	2018-09-26t1222	1537982821.89	adult	209.997	158.0005	-38	1039.6973	78.5989	62666.2232	197509.641	3226471.6427	1080.02	-0.5425	513	0.33988	481.2135	-0.050799	939.496	-0.19843	932.0515	308154.6875	744.2319	0.65456	886.8812	0.026716	16791500	-0.049582	317.954	115.671	106.9023	243.2726	239.5567	79793.4141	193.0141	0.42833	227.0512	3786140
012	2018-09-26t1622	1537997220.98	adult	213.9968	162.0002	-34.0002	947.8577	78.7748	59404.538	187292.2437	3158309.0461	1305.94	-0.059772	533.471	1.0376	502.4992	0.70287	994.2516	0.042435	973.5164	308218	781.4596	1.2264	924.9116	0.2682	16532800	-0.068511	324.695	129.936	121.046	263.5883	259.9327	81712.375	208.3201	0.82052	247.5005	4026850
012	2018-09-26t2026	1538011857.4	adult	218.0624	166.0659	-29.9345	778.6051	130.4472	56592.1712	183113.1957	3621720.2316	1209.55	-0.24739	533.296	1.0149	507.2674	0.85168	942.3651	-0.14806	922.2442	277997.6875	746.2472	0.69176	873.9042	-0.023224	15709800	-0.22478	321.492	131.648	123.0741	266.757	262.2425	78693.3125	211.8428	0.83924	250.6098	3878090
012	2018-09-27t0022	1538026022.39	adult	221.9972	170.0006	-25.9998	637.8915	92.3529	41437.3947	132766.9797	2311129.2082	1197.26	-0.26493	541.103	1.2729	506.6949	0.8078	1020.8502	0.16397	1006.5813	221524.5	801.601	1.5137	959.3325	0.47469	11717000	-1.1481	436.321	133.189	121.2192	270.8504	267.0579	58774.5312	222.7453	1.0939	257.3389	2884060
012	2018-09-27t0422	1538040421.28	adult	225.9969	174.0003	-22.0001	635.801	98.241	42078.8443	135677.1685	2379532.3573	1133.78	-0.38339	532.935	0.97396	499.4069	0.51776	984.2648	0.029638	974.1598	216538.25	790.2892	1.3371	935.8605	0.34202	11705900	-1.1092	351.276	131.029	119.3906	276.6927	271.5591	60872.3867	222.3672	1.0026	258.6751	2878050
012	2018-09-27t0826	1538055056.73	adult	230.0623	178.0657	-17.9347	537.955	146.0512	44536.6396	146649.9996	3483708.8735	1085.29	-0.46993	529.894	0.85234	510.3523	0.89959	929.0691	-0.17141	915.6907	215544.0312	731.5908	0.47709	870.4539	-0.014554	12261800	-0.9352	404.174	133.867	124.9249	275.7684	272.7428	63978.2656	219.7751	0.84496	259.2308	3097680
012	2018-09-27t1222	1538069223.18	adult	233.9974	182.0008	-13.9996	716.3268	133.3205	53728.8766	174635.395	3604168.8153	1165.12	-0.31734	521.716	0.5527	501.9352	0.56916	917.4987	-0.20948	905.4999	256899.625	717.4165	0.27279	848.3336	-0.12807	14586700	-0.34298	414.703	130.993	121.23	273.1501	266.1438	76482.0391	215.0232	0.63525	253.8595	3662430
012	2018-09-27t1622	1538083627.64	adult	237.9986	186.002	-9.9984	584.3817	150.9012	47428.3668	156587.3632	3746053.0595	1104.62	-0.43004	521.625	0.53498	506.9526	0.73667	913.9816	-0.21937	903.2059	225753.4688	703.0499	0.069238	860.0777	-0.060645	12854900	-0.73111	414.486	133.952	125.4963	270.7232	265.4887	66868.625	215.7493	0.59278	251.1782	3301100
012	2018-09-27t2026	1538098257.51	adult	242.0625	190.0659	-5.9345	568.0785	149.6483	47274.1861	155755.1993	3822821.984	1076.61	-0.48171	521.682	0.52229	508.837	0.78914	906.2278	-0.24571	894.6412	222932.0312	691.7796	-0.087318	848.2402	-0.11825	12807800	-0.71564	399.177	136.148	127.6904	264.2981	258.4958	65017.3359	216.1547	0.54247	246.9967	3342570
012	2018-09-28t0022	1538112421.95	adult	245.997	194.0005	-1.9999	553.0885	149.0407	46529.3062	153167.8519	3760134.0757	1065.48	-0.5025	526.2	0.66625	511.5712	0.87549	913.5432	-0.21931	904.4499	221077.4375	702.4929	0.064408	853.0656	-0.090122	12716700	-0.71405	402.011	138.179	129.5846	272.328	266.7063	65903.3672	220.0137	0.59874	254.6557	3339370
012	2018-09-28t0422	1538126821.59	dead	249.9969	198.0004	1.9999	549.2739	147.783	46331.4398	152253.0833	3743108.6512	1100.65	-0.44159	525.701	0.63499	511.0768	0.84225	912.9003	-0.22195	899.2404	220008.9688	697.5343	-0.0031815	848.891	-0.10871	12649400	-0.70825	416.379	141.606	132.2281	276.9976	271.7024	66756.4219	226.0457	0.71958	259.8046	3407330
013	2018-09-17t1622	1537219642.66	egg	-1.9995	-53.996	-218.0291	147.1663	26.1222	2367.1008	7564.0168	36228.2836	0	-0.28641	0	-0.43828	0	-0.45129					0	-0.40751	0	-0.33885	0	1.5834	0	0	0				0	-0.39613	0	0
013	2018-09-17t2022	1537234038.8	larva	1.9995	-49.9971	-214.0302	178.6793	68.7325	4943.8286	17650.4014	163374.5163	0	-0.53909	0	-0.63828	0	-0.63845					0	-0.61204	0	-0.57182	0	0.87094	0	0	0				0	-0.52372	0	0
013	2018-09-18t0022	1537248435.44	larva	5.9985	-45.998	-210.0312	200.8003	25.3356	3384.3553	10703.2773	53819.0183	0	-0.78277	0	-0.84356	0	-0.83101					0	-0.81686	0	-0.8022	0	0.18767	0	0	0				0	-0.65949	0	0
013	2018-09-18t0422	1537262835.07	larva	9.9984	-41.9981	-206.0313	200.9439	25.792	3454.382	10927.7346	55940.973	0	-1.0187	0	-1.0553	0	-1.0302					0	-1.0227	0	-1.0308	0	-0.46484	0	0	0				0	-0.80483	0	0
013	2018-09-18t0822	1537277235.51	larva	13.9985	-37.998	-202.0311	195.4482	25.6245	3276.2756	10366.0571	52363.3153	0	-1.248	0	-1.2751	0	-1.2376					0	-1.2306	0	-1.2583	0	-1.0858	0	0	0				0	-0.9616	0	0
013	2018-09-18t1222	1537291637.48	larva	17.9991	-33.9975	-198.0306	370.1276	42.9975	11638.6884	36883.0294	312563.005	1612.61	1.3046	487.105	1.0969	374.5927	0.70659	1436.0692	0.25386	1431.8907	89036.2891	1012.9861	1.3302	1362.2249	1.4591	3020540	0.0040993	145.739	60.6825	60.4429	95.9313	94.6895	5947.7432	81.8637	0.60362	90.7574	376292
013	2018-09-18t1639	1537307046.96	larva	22.2795	-29.7171	-193.7502	443.0048	34.9674	12635.6568	39883.0302	307743.88	1259.55	0.4669	496.364	0.987	456.7887	1.0379	1145.2999	-0.36807	1140.0575	77880.3984	898.4153	0.84492	1092.0895	0.6666	3357410	-0.45652	348.099	62.1835	61.7349	104.761	95.1086	7123.7505	82.6909	0.52377	91.7831	420609
013	2018-09-18t2022	1537320434.9	larva	25.9984	-25.9982	-190.0313	407.6629	37.5524	12506.3237	39612.909	318815.1308	2502.22	2.4265	634.373	1.6336	600.5175	1.8004	1707.7214	0.73122	1658.724	114417.3359	1146.3285	1.4043	1511.8957	1.4212	4240150	-0.52393	131.36	78.5546	78.5415	114.5116	112.8316	7672.2798	99.867	0.83981	109.6086	525059
013	2018-09-19t0022	1537334835.3	larva	29.9985	-21.9981	-186.0312	619.9465	46.671	20643.2154	65087.2798	595081.9307	1504.52	0.49264	511.085	0.76552	460.2389	0.7808	1306.8062	-0.15008	1293.9953	143748.6719	966.5236	0.72747	1222.043	0.58407	5614780	-0.373	166.431	70.3547	70.2927	106.8786	104.5012	11756.6514	91.3277	0.54118	101.5396	772917
013	2018-09-19t0422	1537349235.3	larva	33.9985	-17.9981	-182.0312	595.0251	40.6046	19375.1097	61197.043	518921.3366	2071.67	1.2836	594.984	1.1126	542.6872	1.1766	1724.3557	0.74379	1687.1179	179333	1180.6049	1.2045	1540.7595	1.1234	6145590	-0.65143	178.444	71.5691	71.4126	110.8243	109.0135	11525.7227	94.6089	0.52372	105.1999	739237
013	2018-09-19t0822	1537363634.92	larva	37.9984	-13.9982	-178.0313	804.8782	48.5802	31289.4515	98660.4667	1001920.139	1742.49	0.50273	513.97	0.42204	445.8922	0.3445	1486.5562	0.16567	1457.5572	246768.3125	1052.0681	0.64567	1334.7609	0.45025	8503630	-0.024893	267.042	65.7073	65.323	103.4195	100.6303	17167.6406	87.8452	0.20541	97.248	1087130
013	2018-09-19t1222	1537378028.44	larva	41.9966	-10	-174.0331	775.3209	51.1548	33541.5306	105770.4212	1200903.0935	2029.28	0.8039	584.004	0.69658	491.2146	0.48706	1581.778	0.37153	1543.0397	279974.6875	1185.3108	0.88974	1453.6004	0.52769	10321700	0.30484	228.887	80.3398	80.1186	119.4617	116.4408	21144.7266	102.74	0.55089	112.8988	1419930
013	2018-09-19t1622	1537392429.46	larva	45.9969	-5.9997	-170.0328	903.0402	54.207	42124.7237	132753.9108	1626464.2479	1688.01	-0.0042821	470.692	-0.31217	414.3087	-0.30971	1448.0532	-0.014502	1421.9723	321467.8125	960.0066	-0.01664	1361.9968	0.10842	10427700	-0.19812	130.777	67.3018	66.9947	105.6818	104.4513	23461.3535	89.842	-0.07032	99.853	1491000
013	2018-09-19t2022	1537406829.43	larva	49.9969	-1.9997	-166.0328	985.3981	59.3766	46857.1113	147712.4555	1867059.363	1926.16	0.36144	525.061	-0.010957	458.5161	-0.053328	1617.6947	0.43889	1593.6351	399570.5938	1008.7852	0.082144	1475.0284	0.32915	12931200	0.40103	145.171	80.7734	80.4315	119.1332	117.8748	29425.8906	103.6127	0.44922	113.7145	1989290
013	2018-09-20t0022	1537421227.31	adult	53.9963	1.9997	-162.0334	996.5953	66.4968	53531.2352	168794.7727	2396223.4637	2430.46	1.3361	516.104	-0.17655	440.3463	-0.33344	1892.9976	1.2893	1879.0184	531932.3125	999.3788	0.016593	1694.814	0.93059	14468500	0.56276	310.266	70.9159	70.0188	116.1282	113.4854	32632.0332	97.3827	0.054085	109.4743	1988060
013	2018-09-20t0422	1537435626.13	adult	57.9959	5.9994	-158.0337	1093.0183	72.4417	61980.8007	195320.1429	2949034.3786	1514.99	-0.50451	476.096	-0.68684	420.1761	-0.69316	1215.0369	-0.84174	1193.2974	394886.9688	903.5189	-0.39362	1138.015	-0.67984	15437900	0.50477	323.131	75.4803	75.1234	117.3637	115.0012	38143.2109	99.9541	0.14095	110.7251	2447520
013	2018-09-20t0822	1537450026.78	adult	61.9961	9.9996	-154.0336	1065.1077	67.3228	58195.7802	183274.6512	2665757.0177	1602.72	-0.30789	526.672	-0.18324	475.2596	-0.05779	1368.1764	-0.29611	1350.3054	417293.7812	998.0502	0.057325	1291.9298	-0.1861	16038700	0.33366	412.556	74.8838	74.3819	116.8864	114.1465	35650.3438	98.907	-0.03863	109.6416	2280440
013	2018-09-20t1222	1537464429.29	adult	65.9968	14.0003	-150.0329	1138.1021	69.2742	64830.6918	204198.3312	3103081.0573	1462.65	-0.61307	480.541	-0.92469	435.2656	-0.79907	1262.356	-0.62778	1248.1761	427938.6875	896.947	-0.42965	1201.1152	-0.46197	16285600	0.06904	296.748	72.7639	72.3	115.0455	112.3254	39000.4141	97.1148	-0.38205	108.1941	2465970
013	2018-09-20t1622	1537478830.06	adult	69.997	18.0005	-146.0326	1215.3562	71.9551	69071.061	217448.2157	3332539.2449	1434.69	-0.65812	506.249	-0.63516	443.1848	-0.8163	1269.8334	-0.52342	1261.6731	459679.6875	931.333	-0.18537	1189.7851	-0.45389	18287700	0.52376	313.188	72.8345	72.2731	112.1824	110.3891	40610.0469	95.8992	-0.74685	106.516	2631070
013	2018-09-20t2022	1537493228.54	adult	73.9966	22	-142.0331	1300.0951	71.0603	71286.4911	224267.3846	3384426.6517	1488.19	-0.45381	522.179	-0.4099	452.4279	-0.76399	1286.7052	-0.34344	1276.3398	481227.75	941.1673	-0.033902	1215.3666	-0.253	19484100	0.70028	256.163	76.0871	75.6278	116.0339	113.6765	43396.6719	99.5306	-0.47807	110.3792	2839040
013	2018-09-21t0022	1537507630.02	adult	77.997	26.0005	-138.0327	1207.8016	75.8874	70576.5795	222211.6099	3523684.179	1389.54	-0.71202	527.586	-0.34132	469.302	-0.46263	1264.6279	-0.32039	1261.3688	466647.6875	931.2085	-0.0073051	1213.3725	-0.13542	19463700	0.46389	284.664	71.4739	70.6763	125.473	119.587	46299.543	97.8014	-0.91619	111.39	2636820
013	2018-09-21t0422	1537522026.36	adult	81.996	29.9994	-134.0337	1196.9424	74.5749	71625.9544	225565.7336	3612729.194	1386.16	-0.66242	528.904	-0.34508	473.7141	-0.4297	1199.5717	-0.53616	1191.0419	449839.375	899.8454	-0.19756	1129.1515	-0.48603	19791100	0.40037	265.533	71.6267	71.0693	116.1706	113.2731	43563.9609	97.0919	-1.2074	108.9253	2680200
013	2018-09-21t0822	1537536426.76	adult	85.9961	33.9996	-130.0336	1192.5159	76.9728	74310.28	234326.8688	3909461.7935	1287.6	-0.97939	500.462	-1.0962	452.7232	-1.0742	1136.6675	-0.77259	1129.9885	441027	859.6661	-0.52528	1091.1878	-0.59922	19392400	0.10965	318.964	72.4692	71.7018	117.5514	114.9215	45609.9531	97.2047	-1.373	109.8053	2808110
013	2018-09-21t1222	1537550826.99	adult	89.9962	37.9996	-126.0335	1157.7297	76.5783	72281.3668	227754.8816	3765470.5385	1311.59	-0.80466	527.858	-0.40645	488.1659	-0.155	1138.7257	-0.63476	1131.6666	430438.3125	880.78	-0.2078	1083.9142	-0.5106	19901800	0.18751	340.439	82.4412	81.362	166.6578	156.5779	62996.6445	109.733	0.14092	130.9024	3108280
013	2018-09-21t1622	1537565229.03	adult	93.9967	42.0002	-122.0329	1055.4171	78.1891	66284.6036	208952.2351	3479145.9313	1608.41	0.54196	566.845	0.61341	517.6155	0.63316	1293.808	0.4655	1273.1263	447657.5625	939.2986	0.5498	1161.7203	0.18237	19593600	-0.004279	378.452	76.104	75.5334	122.9886	118.5527	42554.0547	101.8738	-1.0974	114.1935	2630610
013	2018-09-21t2022	1537579632.09	adult	97.9976	46.001	-118.0321	1185.6401	81.4034	75003.1292	236271.3846	4008050.626	1261.54	-0.86464	519.961	-0.58603	487.7336	-0.21846	1066.8391	-0.84569	1049.4752	418200.9375	825.32	-0.62464	999.7379	-0.83109	20349200	0.22423	329.902	80.4187	79.5601	148.5765	128.1372	58242.0039	106.1406	-0.72716	120.3329	3147270
013	2018-09-22t0022	1537594027.03	adult	101.9962	49.9996	-114.0335	1230.6888	79.4348	74553.7333	234747.1218	3919099.6113	1254.11	-0.83091	520.812	-0.5244	491.7016	-0.10134	1047.0612	-0.8661	1029.5133	407306.7812	832.2303	-0.43146	980.8406	-0.84205	20253900	0.16005	274.378	76.6281	75.5688	152.4667	139.9335	59309.5312	103.3225	-1.2552	121.3786	2979990
013	2018-09-22t0422	1537608427.91	adult	105.9964	53.9999	-110.0332	1255.9891	77.1431	74074.3013	233184.4242	3745484.5347	1323.1	-0.48992	533.359	-0.13687	486.7095	-0.22307	1061.6669	-0.67235	1043.5579	410865.0625	846.3427	-0.142	981.8546	-0.71077	20634100	0.29344	419.501	78.9095	78.0555	128.9404	124.7191	49899.9258	106.7195	-1.0113	119.6307	3052770
013	2018-09-22t0822	1537622827.93	adult	109.9964	57.9999	-106.0332	1164.4731	79.3151	71636.1237	225675.1348	3736867.7224	1327.66	-0.43714	552.458	0.44386	507.4912	0.42579	1115.394	-0.23372	1099.665	418272.7812	894.6674	0.56109	1038.1802	-0.1577	20666300	0.31077	387.02	78.2508	77.5501	125.6987	121.6173	47137.0234	104.4564	-1.4371	116.5427	2927210
013	2018-09-22t1222	1537637227.95	adult	113.9965	61.9999	-102.0332	1157.3974	80.3523	73589.8934	232095.7262	3893532.9111	1273.85	-0.62747	522.06	-0.29057	484.368	-0.2075	1038.8351	-0.65808	1024.4335	398912.6562	827.1524	-0.10337	977.215	-0.51856	20028300	0.080492	275.171	86.5139	84.9854	162.0066	154.7416	62210.5273	118.5602	-0.015924	140.7452	3319020
013	2018-09-22t1622	1537651627.97	adult	117.9965	65.9999	-98.0332	1253.0097	78.3757	74971.5337	236016.4515	3865030.0264	1271.88	-0.61926	506.981	-0.61681	456.0158	-1.0202	1041.6127	-0.57715	1024.9188	408312.1875	819.14	-0.065713	977.227	-0.41866	19854400	0.034334	188.555	85.8927	84.8372	137.7614	135.1378	54002.4688	114.502	-0.64434	129.0589	3363730
013	2018-09-22t2022	1537666028.18	adult	121.9965	69.9999	-94.0332	1227.8269	81.9221	76483.89	240879.6416	4081079.553	1374.41	-0.23412	520.121	-0.16804	472.763	-0.4483	1077.0731	-0.30103	1055.9662	429752.1875	848.7991	0.42247	1003.8372	-0.11726	20750200	0.41018	253.909	88.7094	87.0196	170.9417	161.6994	68205.7422	120.8304	-0.15725	145.8958	3539060
013	2018-09-23t0022	1537680427.96	adult	125.9965	73.9999	-90.0332	1218.0866	84.401	77021.2138	242567.63	4181234.6842	1373.56	-0.24764	506.298	-0.47304	465.9997	-0.61283	1100.0623	-0.11909	1081.8181	442225.0312	815.1168	0.13651	999.156	-0.083995	20340000	0.27074	259.928	79.0444	77.7343	149.5449	141.7552	60117.0625	109.4142	-1.4741	130.6214	3175530
013	2018-09-23t0422	1537694827.68	adult	129.9964	77.9998	-86.0333	1096.6272	89.3059	65992.5953	210372.9282	3445855.753	1396.26	-0.17555	462.037	-1.6603	425.4682	-1.8965	1069.6765	-0.27949	1044.2673	370108.0938	734.9031	-0.72582	943.1668	-0.46242	15945400	-1.4282	332.326	85.7058	83.3181	221.3773	214.9398	76596.5391	118.1772	-0.76062	167.4374	2957790
013	2018-09-23t0822	1537709227.97	adult	133.9965	81.9999	-82.0332	1211.7313	78.7421	75634.5001	238233.9153	3952011.6585	1428.59	-0.074793	487.082	-0.87417	451.4506	-1.003	1137.9718	0.16583	1127.1158	449498.875	722.8108	-0.76975	1006.4788	0.11401	19219800	-0.12027	305.415	93.4035	91.7187	163.7896	159.3273	64696.8945	125.5502	-0.23429	148.8959	3685610
013	2018-09-23t1222	1537723628.16	adult	137.9965	85.9999	-78.0332	1328.7032	80.6306	82411.2651	259530.4248	4328630.6627	1427.03	-0.089863	480.523	-1.0076	449.5508	-1.036	1082.3436	-0.1529	1062.6628	466490.125	701.92	-0.93552	959.0889	-0.21193	20669700	0.46241	276.902	94.0487	92.2091	170.4646	165.4282	73470.25	130.2734	0.011328	154.0061	4045500
013	2018-09-23t1622	1537738028.56	adult	141.9966	90.0001	-74.0331	1182.648	81.0143	75445.6609	237673.6161	4045278.8646	1270.81	-0.59169	474.622	-1.1363	446.6337	-1.1135	1011.2172	-0.55495	994.4842	398419.5938	686.9481	-1.0413	897.5447	-0.6595	18678300	-0.28508	241.947	90.4923	88.6002	170.1713	164.4576	67047.5	123.8284	-0.67069	150.7529	3561230
013	2018-09-23t2022	1537752427.92	adult	145.9964	93.9999	-70.0332	1251.0457	79.6939	77789.297	244957.0863	4078697.3533	1605.66	0.44721	494.102	-0.49345	465.6722	-0.42167	1097.9146	-0.014319	1078.3372	445753.3125	699.8135	-0.79815	928.3751	-0.35724	20051100	0.24916	275.975	100.031	98.2041	177.5596	171.4047	72089.2188	133.6736	-0.04283	159.5018	4059350
013	2018-09-24t0022	1537766828.81	adult	149.9967	98.0001	-66.033	1290.9089	83.4006	82728.5954	260428.6121	4536269.4361	1583.49	0.3642	462.228	-1.458	438.3165	-1.3882	1095.6156	0.0016293	1071.3698	473305.9375	639.0951	-1.5345	904.8366	-0.49915	19940500	0.2188	242.288	86.8081	84.7974	169.7436	164.4726	73329.2188	120.2478	-1.1319	149.4922	3744900
013	2018-09-24t0422	1537781229.15	adult	153.9968	102.0002	-62.0329	1318.9951	83.144	83943.4183	264272.2827	4527240.0444	1293.62	-0.47163	457.763	-1.5864	439.3907	-1.3503	941.759	-0.84109	917.8535	412490.4375	622.2865	-1.7141	822.2388	-1.1183	20039900	0.26452	345.098	97.1499	94.7071	191.766	182.9345	83993.5234	134.5507	-0.26018	166.4995	4253030
013	2018-09-24t0822	1537795628.19	adult	157.9965	106	-58.0332	1236.0839	83.6722	79945.0096	251834.8189	4366971.1212	1702.28	0.68223	462.036	-1.4385	437.7279	-1.417	1134.0715	0.27237	1099.7684	472907.8125	654.3927	-1.2296	937.8512	-0.13561	19260000	0.010552	321.056	93.1287	90.5199	189.5651	184.3538	79048.6562	129.8073	-0.67151	164.3183	3882070
013	2018-09-24t1222	1537810028.93	adult	161.9967	110.0002	-54.033	1244.7788	84.254	79778	251269.1852	4396580.1319	1309.35	-0.37723	483.148	-0.7258	455.2122	-0.78123	999.6566	-0.43275	969.4261	415857.125	701.2541	-0.52129	897.1368	-0.41052	20097500	0.31466	271.163	101.298	98.65	202.1071	199.3234	84076.5703	140.872	-0.135	182.4376	4213680
013	2018-09-24t1622	1537824429.36	adult	165.9968	114.0003	-50.0328	1337.5068	83.6029	84459.8007	265911.509	4570466.1848	1754.45	0.82956	490.062	-0.47357	463.2968	-0.48734	1112.8101	0.22334	1079.2662	490749.25	689.0354	-0.63932	907.0456	-0.28055	21590700	0.80668	280.878	98.5743	96.0266	192.2532	186.3751	84783.6797	136.2507	-0.50719	170.6188	4342890
013	2018-09-24t2025	1537838995.39	adult	170.043	118.0464	-45.9867	1313.1611	83.3086	82058.2898	258322.4874	4396806.8679	1602.1	0.44216	476.128	-0.93724	448.7135	-1.0416	1078.3452	0.080507	1035.0616	462610.0938	687.7238	-0.60401	896.9509	-0.30777	20384500	0.44452	416.324	87.1286	83.8281	201.0127	196.2341	86234.4531	125.2785	-1.1595	172.9446	3730240
013	2018-09-25t0022	1537853229.35	adult	173.9968	122.0003	-42.0328	1317.6736	82.1586	82920.3783	260968.4824	4538687.6567	1454.44	0.082894	480.017	-0.7922	456.8214	-0.74984	1043.3171	-0.059209	1003.154	451756.3125	678.8947	-0.68356	902.1858	-0.21314	20750600	0.5782	387.308	97.683	94.9341	213.0024	205.0531	92230.0547	139.8015	-0.5378	183.2712	4222740
013	2018-09-25t0422	1537867628.9	adult	177.9967	126.0001	-38.033	1256.2606	85.7345	80905.8135	254769.2425	4450014.5535	1405.2	-0.014079	483.403	-0.66378	463.0016	-0.53148	964.3411	-0.42297	937.3985	406951.9375	668.1126	-0.79689	851.9992	-0.54885	20382700	0.49943	344.615	99.7141	96.6414	214.703	206.6584	90604.6562	138.6093	-0.69037	184.112	4204440
013	2018-09-25t0825	1537882194.28	adult	182.0427	130.0461	-33.987	1218.0753	86.8392	83102.3354	261797.3636	4785085.7539	1752.2	0.88543	486.07	-0.56347	462.1701	-0.58066	1086.3994	0.26483	1038.0265	470410.9375	680.4618	-0.56136	907.3707	-0.063873	21033700	0.72084	366.587	90.2731	86.8671	209.374	203.6165	90658.9375	130.1492	-1.1399	180.4627	3906390
013	2018-09-25t1222	1537896428.69	adult	185.9967	134.0001	-30.033	1314.7484	87.6717	86751.7719	273150.2653	4891204.4298	1626.16	0.58911	477.88	-0.85234	456.6793	-0.80657	1003.108	-0.11781	950.8349	454407.9062	669.1931	-0.69249	848.6555	-0.45631	21605900	0.9131	502.786	94.1694	89.726	265.6536	249.9476	120341.0703	139.2797	-0.84606	217.4849	4257590
013	2018-09-25t1622	1537910832.4	adult	189.9977	138.0011	-26.032	1333.7974	86.4423	85949.3975	270522.0395	4813091.8937	1554.6	0.43113	477.782	-0.85457	458.7746	-0.74825	980.512	-0.18381	945.5839	440249.875	651.325	-0.92894	851.529	-0.37921	21412700	0.8934	317.683	101.15	98.2652	217.5403	211.0923	97675.5938	139.46	-0.92131	184.5196	4533220
013	2018-09-25t2026	1537925477.61	adult	194.0658	142.0692	-21.9639	1347.3094	85.0488	88546.7855	278792.2598	4960446.6978	1326.4	-0.094451	468.258	-1.1963	450.9189	-1.0649	923.4111	-0.41614	887.2508	426615.9062	631.471	-1.2043	799.6	-0.69609	21610100	0.9843	356.773	97.4043	94.2499	224.724	216.5254	103822.4688	136.7041	-1.1034	187.5036	4495210
013	2018-09-26t0022	1537939629.43	adult	197.9969	146.0003	-18.0328	1371.5808	89.1288	89129.2632	280558.7245	5059198.4709	1456.89	0.22413	478.249	-0.84553	461.4813	-0.69525	1000.7331	-0.0086115	968.6882	465340.875	646.6824	-0.93398	846.5087	-0.31875	22216600	1.1769	402.487	89.6077	86.1194	217.6062	208.5847	101186.8906	132.368	-1.3264	183.0381	4162640
013	2018-09-26t0422	1537954029.42	adult	201.9969	150.0003	-14.0328	1330.1175	88.0197	85772.1981	270053.4972	4802230.5795	1342.33	-0.020812	476.176	-0.92769	456.3763	-0.91103	955.3041	-0.18217	922.9836	427976.25	655.7212	-0.76462	850.5762	-0.25564	21292200	0.98346	492.187	99.61	94.7594	267.3431	250.7879	119769.6953	146.3281	-0.92264	213.6299	4454060
013	2018-09-26t0826	1537968664.04	adult	206.062	154.0655	-9.9677	1291.2358	89.4961	88574.4003	278959.5859	5192383.8925	1423.93	0.17002	469.651	-1.1657	452.2208	-1.0906	967.5787	-0.10234	947.6992	447021.375	645.2508	-0.89786	840.9528	-0.28393	21662600	1.1142	362.699	88.5268	84.2354	235.5128	227.4479	108806.9062	134.1542	-1.4005	195.4689	4083300
013	2018-09-26t1222	1537982830.18	adult	209.9971	158.0005	-6.0326	1376.8011	90.3893	89697.3378	282328.575	5072873.0618	1329.26	-0.020184	474.756	-0.998	458.0668	-0.90198	880.509	-0.4416	858.685	412078.1875	644.3346	-0.8852	792.3694	-0.55484	22198200	1.2813	418.126	95.2958	91.9372	222.5495	212.3804	104153.1562	138.5998	-1.3206	185.9441	4455750
013	2018-09-26t1622	1537997229.27	adult	213.9968	162.0002	-2.0329	1364.5557	90.1705	91139.6678	287011.504	5189635.0884	1127.98	-0.42479	469.203	-1.2072	455.7301	-1.0161	841.1194	-0.57106	821.5603	399531.75	631.3499	-1.0598	763.9327	-0.69494	22277800	1.3348	366.568	97.572	93.8881	226.1487	216.5895	107420.6484	145.1797	-1.1764	190.5946	4632720
013	2018-09-26t2026	1538011865.91	dead	218.0626	166.066	2.0329	1378.8554	89.1699	92930.5661	292784.0426	5318203.0309	1140.99	-0.38521	467.238	-1.2912	455.4822	-1.0527	818.0828	-0.63381	790.796	395952.0625	623.7734	-1.1496	745.004	-0.77501	22614800	1.4507	400.467	98.3743	94.6568	220.9204	214.0409	106925.4766	148.2538	-1.144	189.4423	4761420
014	2018-09-17t1622	1537219650.81	larva	0	-49.9963	-237.9977	177.015	41.3692	3095.5214	10286.5545	59074.116	0	-0.41396	0	-0.53768	0	-0.54427					0	-0.50977	0	-0.4557	0	1.2237	0	0	0				0	-0.45898	0	0
014	2018-09-17t2022	1537234046.91	larva	3.9989	-45.9974	-233.9987	167.9099	27.796	2648.2521	8445.6563	38947.2435	0	-0.66197	0	-0.74019	0	-0.73398					0	-0.71437	0	-0.68729	0	0.52553	0	0	0				0	-0.5905	0	0
014	2018-09-18t0022	1537248443.54	larva	7.998	-41.9983	-229.9997	178.6789	24.3126	2880.5177	9117.0397	43912.4935	0	-0.9016	0	-0.94853	0	-0.92967					0	-0.91959	0	-0.91664	0	-0.14242	0	0	0				0	-0.73084	0	0
014	2018-09-18t0422	1537262843.13	larva	11.9979	-37.9985	-225.9998	190.0838	23.9938	3050.1418	9643.0394	46051.3641	0	-1.1341	0	-1.1641	0	-1.1327					0	-1.1263	0	-1.1446	0	-0.77919	0	0	0				0	-0.88162	0	0
014	2018-09-18t0822	1537277243.61	larva	15.998	-33.9983	-221.9997	310.0843	32.7662	7572.7197	23929.344	160514.3874	1108.26	0.54651	490.735	1.1894	481.3688	1.3854	1013.5394	-0.51404	1007.7497	41555.1133	803.7298	0.84057	974.3039	0.72043	2009070	-0.25249	123.759	62.9935	62.583	98.5177	97.0012	4039.2261	83.9257	0.68974	93.8602	257895
014	2018-09-18t1222	1537291645.65	larva	19.9986	-29.9978	-217.9991	296.0493	33.4355	7829.8544	24765.1696	180277.7282	1700.73	1.3489	551.063	1.3698	508.6811	1.4197	1487.9794	0.33334	1478.908	63983.1133	1073.3863	1.4206	1402.6849	1.4537	2318320	-0.68604	115.955	65.1361	64.9263	100.1044	97.8294	4304.4883	86.5874	0.66153	95.0047	274027
014	2018-09-18t1639	1537307055.04	larva	24.279	-25.7174	-213.7187	403.7492	42.9249	12089.1423	38283.9245	309946.0895	1897.08	1.4648	617.143	1.5917	588.2613	1.7721	1533.1727	0.38489	1499.8418	99656.2266	1178.8111	1.5592	1435.6358	1.3297	3989830	-0.40912	133.735	77.521	77.3617	113.5704	111.7216	7382.0737	98.6443	0.84455	107.939	501173
014	2018-09-18t2022	1537320442.97	larva	27.9978	-21.9985	-209.9998	563.6725	42.9448	19272.7946	60778.0255	560575.0685	1335.9	0.30148	509.871	0.8404	478.0136	0.96883	1217.4757	-0.31152	1212.1381	125399.9922	880.8685	0.56051	1155.9779	0.53169	5221590	-0.2944	153.438	66.546	66.2023	105.5388	104.0015	10870.4971	88.656	0.52471	99.3491	681498
014	2018-09-19t0022	1537334843.37	larva	31.9979	-17.9984	-205.9997	665.8027	44.5945	24307.1014	76759.0128	727841.4349	1560.57	0.48896	503.153	0.63238	439.0055	0.56235	1352.0305	-0.077661	1340.2762	174411.9375	953.673	0.6061	1291.984	0.64691	6480600	-0.20935	178.093	76.9973	76.8199	114.9153	112.8863	14824.0781	98.6674	0.68256	108.6193	991725
014	2018-09-19t0422	1537349243.32	larva	35.9979	-13.9984	-201.9997	713.1758	50.8283	26652.9999	84270.0196	827580.5791	1623.39	0.39561	569.739	0.87173	509.6779	0.87622	1412.0282	0.009838	1398.5468	200508	1072.2554	0.79442	1333.0188	0.54646	8049840	0.024895	153.505	78.0892	77.8051	114.2712	112.4996	16226.5176	99.7159	0.61451	108.9159	1103320
014	2018-09-19t0822	1537363642.99	larva	39.9978	-9.9985	-197.9998	786.9484	49.5691	31058.7542	98046.6341	1011607.2888	1824.56	0.54428	561.914	0.64037	501.4144	0.65091	1587.8564	0.39821	1574.2577	261996.3125	1081.5814	0.64857	1505.0346	0.75126	9224390	0.053504	136.209	75.2237	74.9034	112.2558	110.7836	18522.2109	97.179	0.42603	107.172	1234870
014	2018-09-19t1222	1537378036.64	larva	43.9961	-6.0003	-194.0016	837.9274	52.6739	37758.1631	118987.7075	1423886.7834	2870.08	2.2054	573.417	0.53328	482.1471	0.32828	2128.7747	1.8049	2054.8728	423626.1562	1185.2481	0.80763	1846.0978	1.3809	11395500	0.53063	327.346	75.278	74.9924	115.851	111.6145	23054.3574	97.8396	0.31955	108.1043	1496000
014	2018-09-19t1622	1537392437.57	larva	47.9963	-2	-190.0013	1012.6421	67.493	49131.9573	155468.241	1980459.9647	1911.14	0.40461	491.554	-0.18908	425.3705	-0.25682	1603.2168	0.40152	1579.7585	415233.1562	948.629	-0.061654	1467.6616	0.37753	12683600	0.57171	348.645	75.5642	75.2419	115.2535	112.6281	29850.6582	98.1282	0.23997	108.501	1949780
014	2018-09-19t2022	1537406837.59	adult	51.9963	2	-186.0013	1018.8331	65.2587	53801.4856	169433.0216	2400145.8359	2329.86	1.1617	522.827	-0.048716	445.0932	-0.20668	1870.9019	1.1954	1832.1742	527594.3125	1016.7387	0.12098	1706.956	0.97801	14734300	0.95048	209.466	74.9075	74.4717	113.9359	111.6881	32129.9336	97.6936	0.12964	107.8714	2111040
014	2018-09-20t0022	1537421235.53	adult	55.9958	5.9994	-182.0019	961.413	73.228	57327.694	180814.7635	2873201.0326	1639.33	-0.21087	472.011	-0.62803	405.9547	-0.74393	1396.4769	-0.24742	1378.4225	418943.0625	936.3229	-0.223	1303.0535	-0.1493	14133900	0.21377	119.322	60.8883	60.4379	97.9914	96.6998	29397.4258	82.8668	-0.88855	92.39	1823240
014	2018-09-20t0422	1537435634.19	adult	59.9954	9.9991	-178.0023	1032.8358	71.6953	59349.2567	186988.6102	2878250.9276	1641.58	-0.21158	511.662	-0.32187	456.7506	-0.27441	1319.1306	-0.48761	1291.6656	410249.625	931.4199	-0.25932	1178.377	-0.53934	15873300	0.50029	282.799	79.3531	79.0844	120.6172	117.4998	37511.9609	102.5313	0.29647	113.3656	2461770
014	2018-09-20t0822	1537450034.87	adult	63.9956	13.9992	-174.0021	1134.9842	73.6743	63662.2722	200433.1893	3046831.3676	1571.09	-0.34965	499.535	-0.55985	440.834	-0.6048	1280.4396	-0.59086	1269.5452	426386.375	915.3702	-0.32943	1169.8207	-0.56781	16635000	0.41653	131.352	72.4092	71.8328	112.4509	111.4826	37446.1484	96.2838	-0.34905	107.2772	2411300
014	2018-09-20t1222	1537464437.38	adult	67.9963	17.9999	-170.0014	1140.4161	73.4208	64716.9225	203718.9074	3185751.2773	1356.29	-0.85667	492.012	-0.78642	446.6999	-0.64567	1149.4624	-1.0382	1134.1293	389667.75	883.7392	-0.4883	1071.8314	-0.91999	16648200	0.083722	270.129	73.6344	73.0189	117.5457	114.9866	39848.0078	99.3574	-0.2086	110.7279	2491570
014	2018-09-20t1622	1537478838.25	adult	71.9965	22.0002	-166.0012	1126.3643	74.776	66306.6438	208841.6227	3281871.2787	1383.56	-0.77399	504.867	-0.69082	458.2795	-0.55063	1208.1106	-0.74321	1197.3983	419214.375	884.7766	-0.46552	1118.141	-0.71978	17479500	0.10818	136.919	75.9319	75.5724	117.9746	116.0504	40937.1719	100.6076	-0.23492	112.1516	2628920
014	2018-09-20t2022	1537493236.73	adult	75.9961	25.9998	-162.0016	1034.5312	74.6639	64135.4893	202288.0814	3301273.8665	1504.63	-0.36274	548.494	0.13249	490.0643	0.090432	1291.0961	-0.25764	1279.1061	432517.1875	981.9862	0.32474	1205.4623	-0.24149	18358600	0.19919	177.159	78.0717	77.2787	122.3222	120.382	40977.9219	104.6656	0.12626	115.7902	2613140
014	2018-09-21t0022	1537507638.17	adult	79.9965	30.0002	-158.0012	1169.9651	73.2302	67937.7195	213976.1873	3310026.7059	1270.9	-1.0916	542.683	0.0076254	492.761	0.11661	1123.145	-1.0052	1115.7461	399839.625	898.3592	-0.25387	1065.3202	-0.8876	19266900	0.33247	384.695	80.9868	80.5654	124.0507	120.1982	44162.0586	105.0573	-0.0045185	116.1352	2875280
014	2018-09-21t0422	1537522034.48	adult	83.9955	33.9991	-154.0022	1178.1663	77.2851	72299.0748	227756.7104	3732441.8399	1151.03	-1.5253	511.818	-0.76805	479.1635	-0.29956	1012.6457	-1.5434	1001.9937	382780.0625	818.9826	-0.9567	957.8115	-1.477	19306800	0.18179	311.813	80.7903	79.5217	148.1479	145.535	55999.918	108.5944	0.28779	133.3461	3047570
014	2018-09-21t0822	1537536434.79	adult	87.9956	37.9992	-150.0021	1115.2837	77.0992	67436.2236	212500.1084	3454724.5253	1312.12	-0.84618	570.396	0.7086	522.6588	0.84149	1162.4039	-0.55608	1150.804	410328.5938	934.664	0.32533	1102.1771	-0.4606	20085300	0.33894	211.684	89.8961	88.7194	161.2308	159.3946	56914.4688	116.7024	1.1811	138.1036	3165510
014	2018-09-21t1222	1537550835.08	adult	91.9956	41.9993	-146.002	1168.0716	79.7045	71054.8644	223851.738	3662408.1161	1270.39	-0.94507	526.041	-0.43206	483.7114	-0.27523	1097.4548	-0.82693	1086.4155	407155.75	879.3897	-0.16376	1028.3519	-0.82803	19502400	0.026899	257.08	69.5111	69.0572	113.7593	111.1195	42204.7031	95.2764	-1.8828	106.6287	2577050
014	2018-09-21t1622	1537565237.2	adult	95.9962	45.9999	-142.0014	1114.2919	75.5236	68123.1141	214749.5279	3493629.7096	1237.91	-1.0086	543.058	0.024615	521.9432	0.77374	1024.8477	-1.1685	1005.1577	364845.75	843.173	-0.46394	958.6406	-1.194	19319800	-0.1106	426.033	76.584	76.0735	123.8184	118.8647	44079.3516	102.0301	-1.1664	114.1526	2724550
014	2018-09-21t2022	1537579640.29	adult	99.9971	50.0008	-138.0006	1074.2144	79.4339	67175.5788	211677.2475	3545312.7491	1153.89	-1.2938	542.329	0.036804	516.2372	0.61292	1007.0025	-1.177	995.136	353457.875	849.4953	-0.28317	958.9264	-1.0722	19001100	-0.27664	263.518	83.1524	82.339	128.5821	126.4096	45132.3164	108.8509	-0.48381	121.4737	2913330
014	2018-09-22t0022	1537594035.14	adult	103.9956	53.9993	-134.002	1162.3194	78.5052	70363.529	221627.1314	3601512.4701	1278.38	-0.71007	554.5	0.4062	520.6874	0.76038	1079.6914	-0.60319	1070.2808	397326.4375	882.5056	0.2193	1021.9683	-0.48098	20373400	0.21242	394.107	92.9012	90.5686	194.6132	189.8037	71617.6719	125.795	1.3774	168.535	3413380
014	2018-09-22t0422	1537608436.04	adult	107.9959	57.9996	-130.0018	1107.7734	78.292	68632.4069	216229.9622	3617637.928	1309.42	-0.53767	536.413	-0.012251	488.2437	-0.15071	1114.3171	-0.28284	1098.8171	400039.8438	882.6606	0.35211	1050.8498	-0.13521	19214300	-0.23644	184.665	84.6585	84.0443	129.6792	127.5449	46554.8281	110.7594	-0.62591	122.8911	3032470
014	2018-09-22t0822	1537622836.06	adult	111.9959	61.9996	-126.0018	1171.5146	78.9831	72144.025	227225.0657	3777015.6532	1435.99	-0.0071919	524.128	-0.27045	477.3135	-0.43706	1080.1504	-0.42517	1056.2893	407216.6875	861.549	0.23642	1003.2563	-0.38221	19726100	-0.03884	247.398	80.5427	79.8254	129.9127	127.4943	48977.0859	109.5114	-0.94277	122.5428	3031300
014	2018-09-22t1222	1537637236.11	adult	115.9959	65.9996	-122.0017	1169.6941	78.8403	73232.9191	230675.7392	3863912.1212	1214.53	-0.85384	508.422	-0.61876	450.7087	-1.2005	1021.3678	-0.73792	1007.29	390162.5	846.4174	0.1897	967.4964	-0.5556	19419200	-0.14458	214.725	88.3593	87.1548	144.2781	141.4696	55114.2461	118.1541	-0.16173	134.7411	3374880
014	2018-09-22t1622	1537651636.06	adult	119.9959	69.9996	-118.0018	1180.3247	76.658	73627.8495	231960.7672	3855682.8342	1356.14	-0.30605	507.202	-0.57216	454.1067	-1.0592	1054.4269	-0.46844	1031.4964	404899.9375	828.4791	0.10641	966.5008	-0.46931	19475000	-0.10387	313.411	90.2147	89.1012	156.1842	148.1669	59974.7422	121.023	-0.045417	139.2809	3463970
014	2018-09-22t2022	1537666036.37	adult	123.996	73.9997	-114.0017	1145.4976	80.1022	72163.71	227328.268	3874824.5985	1518.22	0.28064	507.27	-0.48744	468.2931	-0.56605	1270.7837	0.94305	1265.7107	479085.4375	782.9597	-0.31572	1120.3695	0.84364	19089100	-0.23156	307	96.5417	94.4414	198.4508	193.0145	74815.9609	129.6984	0.64686	166.7711	3632960
014	2018-09-23t0022	1537680436.07	adult	127.9959	77.9996	-110.0018	1194.2552	83.1746	75889.2933	239162.2571	4128319.5331	1370.65	-0.26139	483.634	-1.076	442.4179	-1.3547	1112.002	-0.029473	1097.4174	440352.7812	772.2905	-0.32491	996.0646	-0.071325	19134500	-0.18949	236.816	86.7184	84.6493	165.2785	160.5151	65450.2812	122.5136	-0.26244	148.7125	3430920
014	2018-09-23t0422	1537694835.81	adult	131.9958	81.9995	-106.0018	1176.6452	79.076	76763.9607	241931.6148	4170465.546	1380.23	-0.23519	498.458	-0.57835	463.9306	-0.60541	1108.5009	-0.026317	1097.1042	443400.3438	752.7155	-0.45188	981.3767	-0.12111	19933300	0.14767	309.48	99.0481	96.5949	196.1096	183.4027	78443.8203	134.6033	0.69119	166.9342	3960930
014	2018-09-23t0822	1537709236.14	adult	135.9959	85.9996	-102.0017	1206.0161	80.206	77212.3267	243252.2965	4155906.9984	1674.3	0.73929	485.363	-0.89307	451.1636	-0.99587	1260.1704	0.92126	1238.5719	507848.6875	741.1249	-0.49093	1089.4585	0.81877	19543200	0.016673	345.73	94.7402	92.0582	209.6897	194.638	84504.9688	133.4534	0.37987	170.8062	3814720
014	2018-09-23t1222	1537723636.33	adult	139.996	89.9997	-98.0017	1221.8406	81.6285	79048.8036	249080.4744	4331481.4024	1804.77	1.1252	471.818	-1.2432	441.8042	-1.2917	1281.8884	1.0599	1227.7015	529419.9375	696.3118	-0.96291	1058.7563	0.62743	19445500	-0.001834	288.582	90.479	88.099	171.8556	166.2432	70976.3438	126.94	-0.34943	155.0371	3729000
014	2018-09-23t1622	1537738036.73	adult	143.9961	93.9998	-94.0016	1193.8486	82.0593	76245.7315	240203.6775	4108332.4232	1530.53	0.22407	453.514	-1.7634	428.803	-1.7334	1083.1685	-0.11322	1049.6118	431101.0312	671.6327	-1.2008	901.2641	-0.60339	18036300	-0.51565	358.026	93.9618	90.4558	195.1459	190.392	77668.0625	138.2	0.38853	175.7445	3736860
014	2018-09-23t2022	1537752436.09	adult	147.9959	97.9996	-90.0018	1248.8643	81.5647	80027.9399	251999.2188	4364677.9484	1555.86	0.28811	461.967	-1.4768	438.0629	-1.3988	1096.5731	-0.010071	1060.8438	458367.5625	656.3231	-1.3345	902.4621	-0.5432	19279700	-0.029547	300.15	100.969	98.1012	201.748	194.9224	84330.6719	139.9401	0.33818	178.7599	4213850
014	2018-09-24t0022	1537766837.15	adult	151.9962	101.9999	-86.0015	1271.4124	82.5284	79989.898	251836.6327	4357393.2989	1400.95	-0.17045	450.336	-1.8293	430.0453	-1.6874	992.587	-0.57866	965.9921	414901.375	646.1667	-1.4142	837.105	-1.0236	18794800	-0.18528	442.332	92.9198	88.5172	234.512	220.0398	98026.0078	138.568	0.077718	191.7048	3878010
014	2018-09-24t0422	1537781237.41	adult	155.9963	106	-82.0014	1146.7942	82.6444	74182.612	233704.8478	4074717.6268	1323.65	-0.37649	472.966	-1.0864	453.2085	-0.84741	969.6379	-0.66815	946.111	375249.875	676.1802	-0.95392	837.8036	-0.96682	18291000	-0.33525	320.933	102.774	98.6893	223.3639	215.1514	86441.8281	148.7356	0.57732	194.574	3974590
014	2018-09-24t0822	1537795636.47	adult	159.996	109.9997	-78.0016	1280.718	85.7027	80545.176	253587.1087	4351650.4616	1508.67	0.15036	472.831	-1.076	451.2355	-0.92301	1040.8524	-0.23152	1006.853	438198.875	682.466	-0.81275	876.377	-0.60562	19875000	0.22749	343.103	98.6138	94.8897	218.861	213.0484	92140.4844	147.9056	0.354	197.1835	4145130
014	2018-09-24t1222	1537810037.24	adult	163.9962	113.9999	-74.0014	1247.983	86.0498	81404.28	256353.0349	4550000.2182	1337	-0.29506	471.095	-1.1233	453.9267	-0.83001	982.4286	-0.50892	960.1998	417532.1562	648.4246	-1.2478	831.4546	-0.91349	19991800	0.28378	397.818	105.662	101.1422	248.2244	238.4085	105495.3594	156.9233	0.69638	212.1241	4483990
014	2018-09-24t1622	1537824437.62	adult	167.9963	118	-70.0013	1276.0226	87.8878	85091.204	267970.738	4831501.1356	1250.87	-0.49361	454.815	-1.6745	438.7899	-1.4048	925.2138	-0.76863	914.8673	410794.9375	621.042	-1.6053	784.7758	-1.2291	20162900	0.35914	355.377	97.4659	93.9709	221.6171	215.9963	98397.9844	139.3193	-0.39575	186.7894	4320860
014	2018-09-24t2025	1537839003.67	adult	172.0425	122.0461	-65.9552	1144.5764	84.8764	76788.2704	241980.7349	4381334.2324	1211.79	-0.55859	473.355	-1.0289	459.9117	-0.62793	945.2151	-0.60465	930.6359	379031.25	642.9428	-1.2418	823.7245	-0.85797	18939400	0.020586	363.846	96.8168	92.9568	231.3042	223.1404	92752.9844	143.2062	-0.32139	193.038	3873740
014	2018-09-25t0022	1537853237.66	adult	175.9963	126	-62.0013	1169.2806	85.0428	77296.8374	243600.5975	4394121.1393	1297.86	-0.30214	467.238	-1.2368	448.704	-1.0629	981.0433	-0.36225	972.2667	395360.4688	668.7262	-0.81208	840.9959	-0.6619	18826900	0.035443	333.039	99.6154	94.8646	230.4684	222.282	92878.75	151.9191	-0.04026	201.5199	4013900
014	2018-09-25t0422	1537867637.27	adult	179.9962	129.9999	-58.0014	1152.8132	81.1656	76531.503	241226.5277	4255186.014	1275.23	-0.32641	503.493	0.048538	482.0506	0.17437	981.9541	-0.30343	976.2689	391799.6875	712.7039	-0.094569	866.8997	-0.40312	20087400	0.43806	330.062	110.426	104.989	239.0367	231.5213	95375.6328	168.0622	0.52922	210.0143	4405550
014	2018-09-25t0825	1537882202.57	adult	184.0422	134.0458	-53.9555	1039.9272	84.9623	71404.2718	225196.8314	4129273.5329	1189.37	-0.50555	500.662	-0.041757	477.8927	0.00062313	981.5201	-0.25249	968.3811	365125.4688	742.0291	0.41256	907.0877	-0.040237	18606100	0.070619	352.619	107.176	99.5322	245.4515	238.5896	91307.9609	181.548	0.92402	222.4158	3982990
014	2018-09-25t1222	1537896437.01	adult	187.9962	137.9998	-50.0015	1117.5352	86.7854	74553.6306	234908.5788	4257873.0663	1168.03	-0.52194	494.85	-0.24705	475.2854	-0.1193	959.498	-0.31356	943.9784	373244.7188	722.8141	0.16247	892.0672	-0.10544	19216500	0.28905	316.615	100.75	93.9671	238.1827	233.1105	92653.0781	174.3676	0.47313	220.2443	3912440
014	2018-09-25t1622	1537910840.74	adult	191.9972	142.0009	-46.0005	1134.6814	91.3855	74941.4506	236140.5718	4310606.0168	1169.47	-0.48166	490.749	-0.39528	463.1203	-0.59812	977.9417	-0.17309	967.307	382375.2188	740.9837	0.48807	908.7013	0.057935	19170100	0.32768	449.207	111.048	100.9137	293.0269	279.1483	114573.5312	201.3493	1.3266	260.3632	4337850
014	2018-09-25t2026	1537925486.11	adult	196.0654	146.069	-41.9323	1124.5583	86.2717	70157.6693	221107.0178	3752257.6868	1106.48	-0.59149	498.402	-0.12556	477.9242	-0.07012	948.5735	-0.27122	940.0741	348126.4688	727.4346	0.31928	892.2708	-0.019707	18257000	0.14234	425.758	108.429	99.8401	270.0665	263.9367	99114.3906	198.4843	1.0513	249.3134	3971880
014	2018-09-26t0022	1537939637.72	adult	199.9964	150	-38.0013	1154.0195	81.3825	72230.8246	227546.3409	3842645.9128	1133.91	-0.49491	501.383	-0.032644	479.942	-0.024656	967.2708	-0.14581	957.7175	364661.0625	741.9773	0.5719	906.0171	0.098492	18891100	0.35497	351.947	114.671	104.1835	290.1238	286.4274	109376.6719	207.9133	1.2275	272.1561	4320570
014	2018-09-26t0422	1537954037.78	adult	203.9964	154.0001	-34.0013	679.3634	86.7248	41486.581	132487.2695	2157206.4035	1128.43	-0.47709	499.998	-0.093191	469.1181	-0.45305	960.5618	-0.14493	945.2495	208441.9219	763.5403	0.93306	896.6	0.059538	10832500	-1.6121	386.269	124.965	109.152	305.4047	300.2501	66272.8125	238.9816	2.1194	288.3113	2707380
014	2018-09-26t0826	1537968672.38	adult	208.0615	158.0652	-29.9361	1069.4382	81.2138	68936.5421	217372.0677	3747052.8058	1158.3	-0.38772	505.251	0.07712	482.8734	0.024736	981.0668	-0.035419	970.9257	353184.0625	745.9606	0.67736	925.0468	0.2574	18170300	0.26888	397.141	119.161	107.3264	304.5828	300.1713	109649.8125	221.1437	1.3888	286.3547	4285390
014	2018-09-26t1222	1537982838.51	adult	211.9966	162.0003	-26.0011	1109.7411	82.3485	70496.5985	222211.247	3779413.0745	1058.25	-0.57738	498.679	-0.16941	478.5334	-0.16388	918.9062	-0.26959	911.3089	338157.5	728.2997	0.41333	870.6002	-0.064733	18338900	0.3522	416.939	120.46	107.7195	307.8289	304.7935	113281.0156	231.177	1.5975	288.9843	4429930
014	2018-09-26t1622	1537997237.64	adult	215.9963	166	-22.0013	1099.7993	81.7714	69758.2979	219884.7072	3763506.0085	1062.4	-0.5509	496.614	-0.25773	478.6636	-0.18678	913.076	-0.27098	901.8753	332359.6562	709.9848	0.14239	857.4319	-0.12721	18062800	0.32553	428.656	121.623	109.1679	310.3626	305.851	112972	228.8321	1.4186	290.5176	4423670
014	2018-09-26t2026	1538011874.34	adult	220.0621	170.0658	-17.9356	1083.1971	81.4299	68393.8314	215595.9371	3655427.6376	1038.56	-0.58407	497.456	-0.24372	480.9718	-0.12774	897.6056	-0.31516	888.7815	320445.1875	703.3338	0.050881	844.4508	-0.18709	17747300	0.28947	394.185	123.185	109.8349	316.726	312.8297	113071.1953	235.0791	1.5172	297.1671	4394760
014	2018-09-27t0022	1538026039.08	adult	223.9967	174.0004	-14.0009	1082.7599	80.4385	68101.0385	214684.5703	3611109.4026	1057.89	-0.5348	494.564	-0.35877	480.0921	-0.18332	889.335	-0.33364	875.0678	316603.25	691.8463	-0.11121	830.3122	-0.25316	17576300	0.2862	410.047	125.119	111.0064	322.9095	318.3709	114955.7969	240.465	1.5967	303.4883	4446600
014	2018-09-27t0422	1538040437.95	adult	227.9964	178.0001	-10.0012	1087.1851	80.0579	67470.91	212696.7016	3545129.3492	1090.48	-0.46413	494.874	-0.36218	481.2787	-0.16216	877.2771	-0.3681	868.6669	309678.8125	684.2513	-0.21385	821.1868	-0.29052	17421500	0.28606	444.564	127.307	113.2961	327.691	323.2439	115674.9141	241.1573	1.5359	308.0782	4481710
014	2018-09-27t0826	1538055073.42	adult	232.0618	182.0655	-5.9358	1061.8389	79.919	65414.6765	206234.1173	3409936.2264	1085.14	-0.46834	495.774	-0.34622	482.2928	-0.14828	865.3526	-0.40352	851.8837	295950.5938	676.2407	-0.32138	809.5848	-0.34058	16928700	0.20501	443.267	129.296	113.8239	341.5147	335.5546	116798.0312	248.0524	1.6619	315.0017	4414960
014	2018-09-27t1222	1538069240.11	adult	235.997	186.0007	-2.0006	936.0623	82.5084	58926.7863	186145.7092	3105216.1824	1134.23	-0.37511	501.775	-0.15129	489.3083	0.090829	885.9045	-0.32262	878.2838	272858.5938	684.8533	-0.19155	822.4174	-0.26246	15437600	-0.12187	435.944	135.658	119.1295	348.0712	342.1605	107205.9375	264.3162	2.0774	323.9219	4173650
014	2018-09-27t1622	1538083644.69	dead	239.9983	190.002	2.0006	909.7602	81.3797	55702.0657	176007.694	2891660.2683	1086.53	-0.46341	504.745	-0.062229	491.8998	0.16721	900.7534	-0.26603	891.3194	262119.2344	683.1625	-0.21067	825.5342	-0.2388	14682500	-0.2744	487.923	138.56	120.1654	378.934	372.0082	110269.7969	272.0735	2.2363	346.5367	4030580
015	2018-09-17t1622	1537219658.93	egg	-1.9995	-53.996	-234.0295	156.3488	27.9471	2916.9974	9281.2108	51258.7036	0	-0.28641	0	-0.43828	0	-0.45129					0	-0.40751	0	-0.33885	0	1.5834	0	0	0				0	-0.39613	0	0
015	2018-09-17t2022	1537234055.09	larva	1.9995	-49.9971	-230.0306	168.0339	26.948	3243.8899	10297.7127	56266.7543	0	-0.53909	0	-0.63828	0	-0.63845					0	-0.61204	0	-0.57182	0	0.87094	0	0	0				0	-0.52372	0	0
015	2018-09-18t0022	1537248451.62	larva	5.9985	-45.9981	-226.0315	156.4321	29.0301	3015.1673	9602.6636	54907.4394	0	-0.78276	0	-0.84356	0	-0.83101					0	-0.81686	0	-0.8022	0	0.18768	0	0	0				0	-0.65948	0	0
015	2018-09-18t0422	1537262851.17	larva	9.9984	-41.9982	-222.0317	156.0932	28.5841	2984.5702	9500.9482	53685.4594	0	-1.0187	0	-1.0553	0	-1.0302					0	-1.0227	0	-1.0308	0	-0.46483	0	0	0				0	-0.80483	0	0
015	2018-09-18t0822	1537277251.72	larva	13.9985	-37.998	-218.0315	202.3279	29.6993	4095.6625	12985.5646	76985.1718	854.225	0.22174	483.633	1.2252	483.896	1.4616	762.29	-0.93947	755.3615	17532.6699	660.5199	0.53985	735.8682	0.3122	1083340	-0.46735	99.9101	50.021	49.8605	82.1888	80.7237	1890.3433	70.1226	0.45252	77.89	112047
015	2018-09-18t1222	1537291653.81	larva	17.9991	-33.9975	-214.0309	227.8184	28.9259	5131.4419	16244.6304	101927.2775	905.493	0.086983	495.512	1.1418	486.2285	1.3508	839.2744	-0.88184	833.3081	23499.6836	700.8152	0.47597	799.0795	0.2416	1377520	-0.90939	122.565	76.3012	76.1568	113.426	112.7634	3175.9287	97.2783	0.93052	107.8696	212117
015	2018-09-18t1639	1537307063.19	larva	22.2795	-29.7171	-209.7505	248.9603	27.1804	5538.4177	17515.2728	106375.6188	1612.16	1.0758	595.898	1.5386	535.9473	1.5127	1516.0432	0.3675	1503.6919	46997.3398	1167.2115	1.5982	1449.5171	1.4514	1790670	-1.3034	135.213	73.5462	73.2723	111.7203	109.521	3463.3296	95.7141	0.81658	106.2173	221006
015	2018-09-18t2022	1537320451.01	larva	25.9983	-25.9982	-206.0317	481.1422	40.1244	15245.4668	48249.7246	397277.9938	1745.29	1.1143	575.183	1.2943	505.2125	1.2084	1513.3511	0.33003	1489.9847	124094.7891	1105.3805	1.287	1399.4135	1.1706	4672210	-0.29598	157.32	80.1486	79.8089	118.8027	116.4222	9741.8252	102.4358	0.90087	112.5145	651047
015	2018-09-19t0022	1537334851.46	larva	29.9985	-21.9981	-202.0316	618.3411	47.5729	20475.9438	64564.9539	598325.0225	1987.86	1.335	516.445	0.79744	443.5921	0.67321	1656.8059	0.60675	1629.8425	180591.8438	1031.2229	0.91753	1524.4965	1.2693	5622020	-0.36927	132.635	65.9538	65.8565	104.8945	102.5261	11433.502	87.7578	0.45052	98.2729	717973
015	2018-09-19t0422	1537349251.36	larva	33.9984	-17.9981	-198.0316	725.831	44.9388	26253.2268	82973.3888	771351.8939	2003.4	1.1639	528.385	0.69949	452.4877	0.56847	1637.1166	0.54521	1616.1243	229196.3125	1105.6643	0.97857	1484.2248	0.99309	7356180	-0.045091	226.073	68.2188	67.9785	106.7279	105.0525	14941.9062	90.8119	0.41965	101.1604	949743
015	2018-09-19t0822	1537363651.12	larva	37.9984	-13.9982	-194.0317	776.8701	49.5279	33541.6281	105735.72	1204716.1923	2015.06	0.98377	545.874	0.62899	449.3781	0.36912	1711.2948	0.70687	1690.4066	302899.1875	1159.0949	0.97727	1619.4697	1.1188	9644500	0.53166	147.859	76.882	76.4721	115.9544	114.451	20523.9238	100.18	0.57617	109.8897	1358350
015	2018-09-19t1222	1537378044.76	larva	41.9966	-10	-190.0334	757.154	61.9085	32019.7047	101639.4195	1121487.3421	2559.18	1.7456	561.27	0.54088	478.2113	0.38979	2135.5652	1.7886	2123.5237	360910.5	1158.6443	0.80452	1841.9325	1.4584	9479840	-0.094428	158.173	76.2222	75.7556	117.4462	115.649	19848.4141	100.5748	0.47737	111.8405	1287390
015	2018-09-19t1622	1537392445.69	larva	45.9969	-5.9997	-186.0332	877.6303	54.7744	41358.9505	130299.765	1639564.156	1650.52	-0.071868	499.961	-0.094195	433.1726	-0.15532	1433.8835	-0.053131	1421.5139	312586.625	931.5507	-0.11191	1345.5314	0.067668	10859700	-9.3881e-06	141.094	75.8847	75.5444	116.0577	114.3113	25300.5703	100.7052	0.37284	111.1443	1648290
015	2018-09-19t2022	1537406845.77	larva	49.9969	-1.9997	-182.0332	992.7949	63.1621	49618.7726	156413.2968	2071113.7267	2024.5	0.54619	478.491	-0.39616	398.4849	-0.60261	1671.2405	0.59425	1637.9019	436193.75	865.6609	-0.43239	1529.8511	0.47283	12455100	0.19096	346.312	68.7615	68.1818	111.04	107.5818	28981.4473	92.259	-0.10279	103.5052	1789860
015	2018-09-20t0022	1537421243.62	adult	53.9963	1.9997	-178.0338	994.7797	69.1983	55526.4744	175010.2005	2584657.9727	1884.75	0.25722	487.039	-0.44946	425.3122	-0.49103	1577.9703	0.32078	1564.4575	459189.375	885.2359	-0.43067	1438.7388	0.21182	14140700	0.42312	129.447	69.9591	69.5551	107.6375	106.0874	31322.5059	92.4373	-0.23962	102.6878	2031190
015	2018-09-20t0422	1537435642.23	adult	57.9959	5.9993	-174.0341	1117.3356	68.7874	61562.0525	193941.168	2830571.3369	1678.73	-0.16026	491.929	-0.51464	417.8517	-0.7217	1457.377	-0.052521	1448.2313	470732.75	882.064	-0.48666	1341.7992	-0.060037	15852400	0.67574	235.587	64.4815	64.048	105.8179	102.9657	34179.1719	88.3666	-0.71325	99.2338	2077920
015	2018-09-20t0822	1537450042.96	adult	61.9961	9.9995	-170.0339	1022.9684	72.2659	60981.34	192215.8193	3032834.3341	1566.48	-0.38988	543.382	0.030449	482.0948	0.042014	1387.1946	-0.23018	1383.6426	442515.0625	926.9954	-0.28893	1286.8098	-0.20318	17301800	0.83935	197.394	83.824	83.2959	124.341	122.2326	39664.7852	107.1814	0.71967	118.3471	2669040
015	2018-09-20t1222	1537464445.54	adult	65.9968	14.0002	-166.0332	1061.3022	75.0384	63360.5932	199677.0522	3186779.1106	1842.57	0.32433	545.222	0.054578	477.0298	-0.072442	1538.5829	0.41254	1509.3472	510809.5312	929.9159	-0.24632	1413.6859	0.32603	18048500	0.75625	173.448	75.3446	74.9612	116.2685	114.5331	38601.1328	99.6288	-0.10181	110.3105	2494130
015	2018-09-20t1622	1537478846.36	adult	69.997	18.0005	-162.033	1117.3238	78.035	70222.424	221312.1088	3730530.621	1893.22	0.59296	507.69	-0.60943	416.8087	-1.3556	1561.9799	0.68718	1546.8599	573246.625	917.656	-0.27338	1376.8805	0.32713	18597200	0.64172	424.111	74.0807	73.5001	121.2109	118.0738	44484.4102	100.7256	-0.13302	113.1436	2713650
015	2018-09-20t2022	1537493244.93	adult	73.9966	22.0001	-158.0334	1013.623	73.5293	64107.4026	202322.3641	3347335.8988	1877.01	0.73188	567.249	0.52244	516.1566	0.72312	1544.6136	0.8398	1535.4198	517445.5625	932.292	-0.10055	1401.1911	0.62919	18969400	0.50749	433.595	84.6604	84.2776	131.5165	128.6976	44058.0391	112.0145	1.22	124.0271	2831130
015	2018-09-21t0022	1537507646.31	adult	77.997	26.0004	-154.033	1153.3559	75.0948	72110.2133	227258.1648	3764335.8387	1755.03	0.53617	568.379	0.60373	496.3423	0.22818	1536.7084	1.0662	1531.559	579339.0625	956.7769	0.21565	1393.7996	0.83924	21383000	1.174	338.352	86.2052	85.6713	131.8665	128.9914	49713.6797	112.7714	1.1716	124.5208	3243130
015	2018-09-21t0422	1537522042.56	adult	81.996	29.9994	-150.034	1100.8303	77.0321	71919.7198	226883.3654	3867017.9247	1617.08	0.20836	596.497	1.3321	540.8311	1.3691	1385.4851	0.49732	1371.4799	519556.9375	997.2459	0.76058	1278.2646	0.41515	22356700	1.3429	452.866	80.6188	80.095	131.0322	124.3537	49137.0859	106.9103	0.16177	119.1111	3021590
015	2018-09-21t0822	1537536442.86	adult	85.9961	33.9995	-146.034	1111.6348	76.5068	69806.4201	220084.18	3648004.9035	1814.3	1.1467	601.595	1.4905	530.8534	1.0654	1533.6893	1.5643	1510.3871	559796.625	1013.7487	1.1017	1407.9529	1.467	21922700	1.037	433.072	84.0512	83.5317	131.3168	127.8554	47930.6523	110.9882	0.52274	123.3281	3062910
015	2018-09-21t1222	1537550843.14	adult	89.9961	37.9996	-142.0339	1231.1555	78.823	77530.3594	244203.3113	4140746.2984	1568.69	0.27303	555.918	0.31946	473.2723	-0.56756	1334.4122	0.56057	1317.3906	540436.9375	929.5466	0.3255	1223.2166	0.44038	22481900	1.1351	274.356	86.0501	85.5128	131.3324	129.3571	53189.6406	111.6611	0.40045	124.3908	3479950
015	2018-09-21t1622	1537565245.42	adult	93.9968	42.0002	-138.0333	1168.7711	82.2123	78056.0027	246148.4273	4302251.3464	1647.94	0.71062	587.843	1.1602	505.6608	0.29884	1367.8436	0.93019	1340.8816	556712.375	962.901	0.81392	1242.6494	0.75328	23909300	1.5893	450.833	88.534	88.0126	134.9272	131.7827	54915.3672	115.1309	0.64056	126.9466	3600940
015	2018-09-21t2022	1537579648.56	adult	97.9977	46.0011	-134.0324	1245.9455	79.6411	78571.4329	247502.6708	4165676.097	1412.71	-0.21794	571.631	0.76731	477.7939	-0.49929	1261.9661	0.40401	1256.6013	517406.0938	970.2322	1.0277	1189.4731	0.54504	23436900	1.3731	420.621	83.7072	82.9541	138.1039	131.2329	56622.5938	112.0421	0.023597	125.1743	3431990
015	2018-09-22t0022	1537594043.21	adult	101.9962	49.9996	-130.0339	1167.449	76.7534	72689.5584	228997.2399	3815176.9158	1348.95	-0.42925	578.28	0.98956	538.9749	1.2499	1164.0057	-0.10704	1154.3296	442322.1875	912.1218	0.49346	1082.2812	-0.088206	21944000	0.79457	331.025	91.6513	91.1842	140.0933	137.7121	53235.4688	120.73	0.88918	133.0689	3477890
015	2018-09-22t0422	1537608444.15	adult	105.9964	53.9998	-126.0336	1132.5363	79.6651	73574.961	231864.8506	4011573.6773	1686.83	1.0196	601.262	1.6637	519.4904	0.72701	1345.4282	1.1814	1320.7415	516644.4375	1009.386	1.7679	1259.4671	1.3959	23065600	1.2151	252.9	92.1291	91.2239	146.3696	142.7713	56205.9219	121.0264	0.69322	136.7974	3534260
015	2018-09-22t0822	1537622844.19	adult	109.9964	57.9999	-122.0336	1125.3856	78.4772	71251.8947	224695.6524	3863701.6822	1375.01	-0.24592	570.474	0.9254	499.0095	0.1758	1219.0985	0.44364	1211.4068	453504.6562	919.1457	0.85033	1158.948	0.77454	21200000	0.51497	304.489	100.146	98.7941	182.3481	165.1589	67833.5078	129.8188	1.4828	149.2484	3721640
015	2018-09-22t1222	1537637244.19	adult	113.9964	61.9999	-118.0336	1243.6674	80.4906	74973.7318	236088.0254	4021523.603	1277.24	-0.6142	538.281	0.14731	475.2814	-0.48067	1065.9059	-0.4823	1053.8678	417835.125	863.144	0.32473	1008.3963	-0.27466	21079100	0.48607	226.824	85.1108	83.2929	157.8831	150.1018	61890.1719	119.1352	0.048012	139.4744	3332940
015	2018-09-22t1622	1537651644.18	adult	117.9964	65.9999	-114.0336	1151.0325	79.7647	73559.3946	231820.6589	3935757.2946	1334.48	-0.38171	537.87	0.22716	469.3428	-0.61056	1119.0615	-0.079142	1101.1144	429719.625	883.1552	0.70019	1047.633	0.13766	20631100	0.33639	312.314	91.6585	90.0065	163.1041	151.5149	62631.9648	124.5962	0.4391	143.0758	3515740
015	2018-09-22t2022	1537666044.52	adult	121.9965	70	-110.0335	1175.4441	77.1469	75069.0022	236556.9104	3998512.7221	1346.84	-0.33564	522.548	-0.10079	460.9108	-0.82137	1069.9762	-0.34615	1052.5729	419430.6875	847.6189	0.40826	1002.7227	-0.12614	20461400	0.29717	419.064	91.8984	89.8655	182.2818	169.0904	71454.4609	126.3266	0.41188	153.5871	3598470
015	2018-09-23t0022	1537680444.21	adult	125.9964	73.9999	-106.0336	1243.6202	80.4805	76914.1957	242310.4915	4141250.6566	1596.79	0.55204	533.856	0.30357	479.5643	-0.17631	1134.5012	0.097316	1107.3577	456069.5	852.1693	0.58704	1058.2134	0.38917	21433800	0.69941	280.175	94.2347	91.1926	215.1325	212.17	86483.2812	133.973	0.96479	181.2679	3783430
015	2018-09-23t0422	1537694843.98	adult	129.9964	77.9998	-102.0337	1143.0876	78.5782	73340.9761	231115.4975	3952036.7153	1606.39	0.55695	555.456	1.0184	497.5624	0.47871	1243.7964	0.80242	1202.8005	476374	898.6566	1.2849	1113.4264	0.91071	21251800	0.65333	376.054	106.716	102.5257	272.6646	266.643	104430.5625	147.587	2.0352	226.6116	4082940
015	2018-09-23t0822	1537709244.28	adult	133.9965	81.9999	-98.0336	1219.2859	77.2827	76035.7119	239416.7611	4067390.7343	1377.77	-0.2469	547.807	0.89943	502.1619	0.70523	1145.2667	0.21063	1130.0762	454670.9062	846.0904	0.7623	1073.3554	0.65626	21735900	0.86281	403.328	107.078	103.7054	263.6379	257.8097	104664.25	145.6582	1.5841	205.7412	4248660
015	2018-09-23t1222	1537723644.42	adult	137.9965	85.9999	-94.0335	1280.6137	76.2448	76191.2601	239896.7203	3936006.6352	2013.94	1.836	537.728	0.69591	475.3876	-0.14782	1492.3646	2.3335	1453.6262	593961.125	868.7217	1.1672	1318.5534	2.7134	21387000	0.73994	382.145	103.67	100.7271	227.8863	212.5263	90698.7578	141.8975	1.0051	185.4824	4123260
015	2018-09-23t1622	1537738044.92	adult	141.9966	90.0001	-90.0334	1194.6526	82.4402	77852.8748	245455.2575	4215970.6641	1282.23	-0.55548	515.701	0.11155	480.5537	0.073156	1017.4756	-0.51756	998.0663	413095.0938	789.5577	0.27354	961.2386	-0.14042	20925600	0.5706	327.831	101.9	98.6797	210.4641	201.0482	85448.4219	144.4769	0.98852	184.0633	4134810
015	2018-09-23t2022	1537752444.28	adult	145.9965	93.9999	-86.0336	1271.6657	77.8401	82533.1745	260027.4039	4472668.416	1203.83	-0.78161	507.306	-0.084236	474.5451	-0.10661	1005.804	-0.5554	994.7713	433501.5	755.648	-0.069584	945.0506	-0.22146	21825800	0.9103	236.315	100.684	98.4261	182.9938	178.6845	78870.3125	139.4204	0.38949	166.0349	4331720
015	2018-09-24t0022	1537766845.45	adult	149.9968	98.0002	-82.0332	1187.1421	81.6247	80336.1378	253289.0179	4523142.6717	1855.62	1.167	530.827	0.71193	487.4415	0.37885	1270.3295	1.0083	1214.4094	532268.0625	821.8899	0.89825	1091.6744	1.0181	22208700	1.0414	393.701	102.242	98.4436	245.0391	225.6505	102671.3906	145.6907	0.65655	191.7886	4277620
015	2018-09-24t0422	1537781245.62	adult	153.9968	102.0003	-78.0332	1232.0731	80.6804	77853.1308	245114.3152	4272802.1928	1725.99	0.7616	533.576	0.86159	496.4472	0.72541	1261.0889	0.96425	1223.8861	512002.0938	819.6468	0.96815	1094.0552	1.0803	21654600	0.83246	439.403	108.001	104.993	211.7685	201.3397	85978.0156	148.632	0.66385	184.9645	4383130
015	2018-09-24t0822	1537795644.69	adult	157.9966	106	-74.0335	1192.7435	80.5739	78155.5664	246195.25	4377780.1582	1873.17	1.1555	515.227	0.31374	479.5957	0.1211	1240.6399	0.86441	1185.2019	506181.0625	809.4611	0.92365	1063.4702	0.87586	21003200	0.60383	340.995	94.8281	92.6209	199.0273	187.812	81203.1562	134.9964	-0.35358	171.8826	3865670
015	2018-09-24t1222	1537810045.52	adult	161.9968	110.0002	-70.0332	1200.4525	82.1618	79480.778	250413.8146	4442222.3137	2308.05	2.324	523.053	0.61065	485.617	0.34346	1328.2067	1.3655	1268.9485	551205.75	798.573	0.85599	1087.0236	1.1092	21667000	0.82913	349.279	109.76	107.2717	235.0072	223.4151	97527.9688	153.9351	0.6077	199.6727	4546680
015	2018-09-24t1622	1537824445.88	adult	165.9969	114.0003	-66.0331	1194.0179	81.9225	78321.7667	246709.4688	4320166.1897	1474.71	0.087631	522.227	0.62188	489.0659	0.47237	1189.5676	0.63825	1175.8008	486533.1562	779.3853	0.66496	1076.0173	1.064	21319900	0.72083	317.467	106.334	102.9511	210.0869	203.0844	85925.5547	150.6356	0.25949	187.3566	4341090
015	2018-09-24t2025	1537839011.94	adult	170.043	118.0465	-61.987	1283.1583	82.3597	81608.8646	256927.8174	4442823.7934	1408.13	-0.063811	510.122	0.23749	476.5834	0.0014424	1089.6802	0.14109	1063.1006	464203.75	768.6456	0.58626	976.6382	0.32232	21712300	0.85163	385.54	110.053	105.9026	265.3106	260.4504	113022.3125	156.1213	0.3839	222.602	4684200
015	2018-09-25t0022	1537853245.96	adult	173.9969	122.0004	-58.0331	1216.757	83.5026	78448.0363	247102.036	4327611.3963	1400.93	-0.054725	520.548	0.62482	491.0132	0.53336	1109.4529	0.29074	1096.3196	453766.25	750.5833	0.38858	1019.89	0.71104	21282100	0.73596	443.936	107.993	104.9849	227.5127	209.4797	93052.6953	151.0408	-0.0080434	190.0945	4415200
015	2018-09-25t0422	1537867645.52	adult	177.9968	126.0002	-54.0332	1185.3056	83.5167	78823.7139	248392.4719	4400878.217	1334.11	-0.19443	482.823	-0.68425	459.4188	-0.66612	1081.7953	0.19236	1078.8115	444617.875	700.3772	-0.307	965.9759	0.33804	19837700	0.3428	329.152	102.278	99.9289	214.0303	206.0639	87966.4766	148.9868	-0.22898	187.3941	4202290
015	2018-09-25t0825	1537882210.84	adult	182.0427	130.0462	-49.9873	1121.975	83.7877	75544.6299	238209.7362	4322617.4162	1229.69	-0.42309	507.789	0.20685	489.325	0.43912	1012.6456	-0.11729	1003.8239	398982.375	703.8857	-0.20184	914.6269	-0.0082509	19989100	0.42992	417.309	112.17	109.0786	238.3621	222.9924	93914.6797	161.8105	0.18717	200.7413	4415560
015	2018-09-25t1222	1537896445.26	adult	185.9967	134.0002	-46.0333	1251.4246	79.5136	79493.9219	250268.1746	4342770.6005	1209.43	-0.43866	499.293	-0.090976	483.1626	0.18629	954.794	-0.36462	941.3318	396239.5	694.6824	-0.29809	885.1509	-0.18221	20704200	0.6687	443.806	111.308	109.2278	251.9744	229.0614	104569.3906	162.9964	0.096386	206.3026	4615620
015	2018-09-25t1622	1537910849.19	adult	189.9978	138.0012	-42.0322	1134.8679	81.1267	72437.3332	228317.0322	4004666.4043	1167.94	-0.50338	530.19	1.014	504.3517	0.95791	995.8943	-0.10665	983.468	376448.0625	781.767	1.1067	936.5347	0.24488	20033200	0.5288	405.731	118.309	111.9526	259.8156	253.3559	98210.2734	187.8593	0.91175	231.0186	4470320
015	2018-09-25t2026	1537925494.59	adult	194.066	142.0694	-37.964	1132.1679	81.784	73236.3545	230783.4811	4022844.6287	1219.11	-0.34645	523.398	0.76535	498.5178	0.71053	967.6717	-0.19992	957.0158	369650.5938	733.9781	0.40128	904.5994	0.048362	19973900	0.56063	480.477	130.443	124.0662	276.2966	264.7037	105545.2969	197.9552	1.1134	243.9614	4977960
015	2018-09-26t0022	1537939646.06	adult	197.997	146.0004	-34.0331	1122.4636	74.5764	67189.0097	211620.5971	3433288.9074	1383.34	0.056698	527.849	0.91208	503.7228	0.87386	1012.2375	0.044991	993.9031	355295.375	770.6125	1.0092	945.2014	0.35557	18515300	0.23425	441.586	135.823	128.3008	290.5491	278.4572	101982.7266	213.3031	1.4925	261.0112	4764260
015	2018-09-26t0422	1537954046.14	adult	201.997	150.0004	-30.0331	1117.4633	73.844	66779.8092	210452.6756	3327399.6747	1210.39	-0.31149	523.017	0.72219	501.9309	0.77318	965.9576	-0.13444	944.6431	337119.1875	735.9888	0.48869	899.0686	0.062527	18238600	0.21471	408.67	137.697	129.7186	294.9011	288.1937	102920.4844	218.7361	1.5216	270.9383	4801780
015	2018-09-26t0826	1537968680.68	adult	206.0621	154.0656	-25.9679	1095.9762	73.8025	65077.3703	204964.5065	3285477.7884	1174.08	-0.3659	524.388	0.75488	504.5458	0.83772	923.4877	-0.29068	908.22	314909.3125	720.8031	0.27603	866.7203	-0.12048	17830800	0.16137	469.816	139.853	131.6082	292.6621	287.149	99797.7812	217.3092	1.3305	269.7465	4755430
015	2018-09-26t1222	1537982846.78	adult	209.9972	158.0006	-22.0329	650.7141	101.6528	40636.4246	130464.6951	2213874.7384	1141.22	-0.41425	546.251	1.5031	529.307	1.7177	927.1344	-0.24939	914.4938	197479.625	731.1288	0.45259	874.65	-0.048545	11593100	-1.3292	357.18	147.657	139.2708	285.4091	281.0237	60792.1328	226.0282	1.4895	266.8066	3133730
015	2018-09-26t1622	1537997245.94	adult	213.9969	162.0003	-18.0331	654.8253	94.6302	39476.3969	126329.8454	2068525.438	1078.76	-0.52575	547.074	1.5128	531.9311	1.7846	904.8693	-0.31566	895.6068	187307.9375	727.5127	0.4048	862.1914	-0.10705	11294900	-1.3479	379.663	150.588	142.3888	287.9004	284.1648	59595.3828	232.2283	1.5766	270.473	3109040
015	2018-09-26t2026	1538011882.82	adult	218.0627	166.0661	-13.9673	645.3927	74.8127	34545.8981	112044.1846	1640898.6314	1045.1	-0.57796	541.522	1.3021	524.3388	1.4795	884.5431	-0.37405	872.76	160986.8438	707.5183	0.10949	832.6327	-0.26393	9830240	-1.6514	373.344	148.991	140.2195	284.1856	280.6885	51721.7773	224.9576	1.2483	260.7017	2704630
015	2018-09-27t0022	1538026047.33	adult	221.9973	170.0007	-10.0327	833.9509	74.3018	51002.9491	161208.2581	2628612.9383	1018.11	-0.61839	533.436	1.0053	517.361	1.2005	856.1528	-0.46729	844.9668	228592.8125	692.8843	-0.10045	796.5669	-0.45299	14196900	-0.54918	384.256	151.966	145.3608	284.8499	279.1215	76054.9375	227.1391	1.2293	261.8961	4044420
015	2018-09-27t0422	1538040446.28	adult	225.997	174.0004	-6.033	623.6345	79.8374	38411.4377	122527.9193	2044155.3139	1003.2	-0.63637	532.295	0.95162	512.66	1.0066	866.4077	-0.41432	852.0851	174147.9531	689.7924	-0.13707	806.3614	-0.37986	10683700	-1.3554	351.136	150.855	142.6209	277.6223	273.5785	55802.0859	227.7101	1.1657	261.2336	3027800
015	2018-09-27t0826	1538055081.82	adult	230.0624	178.0659	-1.9676	626.6804	75.6843	33258.1366	108530.3932	1573377.9989	989.322	-0.65255	559.848	1.898	539.4721	1.9757	903.7062	-0.26545	897.3574	158148.5938	746.199	0.68889	859.7975	-0.072666	9783350	-1.5315	455.265	161.294	151.0756	323.7456	313.7822	56655.4766	250.434	1.7715	296.3759	2818610
015	2018-09-27t1222	1538069248.45	dead	233.9976	182.001	1.9676	607.5538	82.9594	38188.8988	121745.6359	2107926.9472	1051.44	-0.53017	537.612	1.108	516.0052	1.0906	915.7324	-0.21594	910.3957	183146.4688	703.0454	0.066661	838.5438	-0.18044	10724300	-1.2739	358.284	154.207	146.5803	293.1974	288.4681	58639.4688	233.9232	1.2025	271.9847	3076120
016	2018-09-17t1622	1537219667.03	egg	-1.9995	-57.9955	-242.0304	151.0038	27.6056	2709.0592	8629.3418	46520.1942	0	-0.28641	0	-0.43828	0	-0.45129					0	-0.40751	0	-0.33885	0	1.5834	0	0	0				0	-0.39613	0	0
016	2018-09-17t2022	1537234063.33	larva	1.9995	-53.9966	-238.0314	147.8659	27.5697	2697.6357	8594.2808	46591.8329	0	-0.53909	0	-0.63828	0	-0.63845					0	-0.61204	0	-0.57182	0	0.87094	0	0	0				0	-0.52372	0	0
016	2018-09-18t0022	1537248459.78	larva	5.9985	-49.9976	-234.0324	168.6698	31.417	3571.0477	11389.5401	70200.9157	0	-0.78276	0	-0.84356	0	-0.83101					0	-0.81686	0	-0.8022	0	0.18768	0	0	0				0	-0.65948	0	0
016	2018-09-18t0422	1537262859.26	larva	9.9984	-45.9977	-230.0325	167.6717	30.5174	3473.3956	11063.7227	67001.8384	0	-1.0187	0	-1.0553	0	-1.0302					0	-1.0227	0	-1.0308	0	-0.46483	0	0	0				0	-0.80483	0	0
016	2018-09-18t0822	1537277259.98	larva	13.9986	-41.9975	-226.0323	252.6699	28.2638	5635.233	17842.584	107605.8744	1505.11	1.3417	543.903	1.5367	529.4301	1.7156	1366.5702	0.16973	1348.2762	42363.6758	982.7119	1.4034	1290.7199	1.4964	1664340	-0.13567	105.488	58.5971	58.6185	91.5893	90.1621	2839.2678	78.1674	0.61475	86.6159	179307
016	2018-09-18t1222	1537291662.01	larva	17.9991	-37.9969	-222.0318	289.7892	24.6504	4851.4131	15297.2552	73384.5752	1262.97	0.70253	532.93	1.3416	518.3884	1.5364	1144.6541	-0.3007	1141.9304	30905.6602	901.9711	1.0264	1102.6737	0.89798	1434650	-0.87762	115.498	58.7801	58.3082	96.6397	94.6559	2609.2722	79.6503	0.55668	91.047	158236
016	2018-09-18t1639	1537307071.4	larva	22.2795	-33.7166	-217.7514	388.731	43.225	13492.4619	42733.7174	400947.8289	1551.5	0.97104	464.867	0.81243	380.6613	0.58138	1399.4053	0.13609	1391.3268	100757.1797	892.2364	0.8276	1306.5415	1.1375	3334020	-0.46916	138.75	69.3233	69.0799	108.2529	105.5124	7794.2119	92.0281	0.73371	102.0307	497187
016	2018-09-18t2022	1537320459.17	larva	25.9983	-29.9977	-214.0326	358.6114	39.7754	9583.9975	30304.324	232893.1903	1000.72	-0.17645	511.378	0.92849	494.9473	1.1446	904.2621	-0.92714	903.3278	47021.6289	749.5348	0.26739	873.2158	-0.0018234	2632060	-1.3723	180.948	77.263	77.0045	115.7777	113.0857	6020.4395	98.7275	0.81273	109.06	397673
016	2018-09-19t0022	1537334859.61	larva	29.9985	-25.9976	-210.0324	446.5558	42.9956	15363.4248	48571.0428	447509.6126	1498.76	0.4826	566.729	1.0969	474.2099	0.87109	1393.4325	0.03724	1381.7691	114261.4688	1038.2135	0.93806	1341.0008	0.8536	4627910	-0.88027	130.102	73.9595	73.6168	109.7251	108.1858	8997.458	95.3592	0.64357	104.3631	603953
016	2018-09-19t0422	1537349259.45	larva	33.9984	-21.9976	-206.0325	539.8248	39.7844	16316.7659	51527.1634	415186.7211	2452.1	1.9507	639.544	1.389	577.3662	1.4104	1852.566	1.0356	1785.551	161173.25	1270.5353	1.4756	1660.4054	1.3993	5557630	-0.9459	151.967	70.3949	70.0285	108.2466	105.4279	9417.457	91.6531	0.44271	101.923	611732
016	2018-09-19t0822	1537363659.25	larva	37.9984	-17.9977	-202.0325	645.9378	44.1235	22596.1444	71263.4751	665025.2412	2382.49	1.6322	595.511	0.95096	541.8031	1.022	1793.9086	0.90581	1758.8333	215269.0312	1205.6495	1.1215	1594.7639	1.0608	7142560	-0.68885	189.425	64.5902	64.1063	108.8973	105.9374	13067.6719	90.4774	0.28453	102.2679	774695
016	2018-09-19t1222	1537378052.98	larva	41.9966	-13.9994	-198.0343	433.1349	63.1792	16681.442	54530.4899	557376.8686	2126.05	0.97588	631.73	1.0234	543.6396	0.87921	1928.7993	1.2595	1908.8228	171663.1406	1522.3004	1.9666	1869.6652	1.5249	5597130	-1.9359	285.78	69.902	69.5556	110.5131	105.5167	9835.6641	91.7501	0.1777	101.296	619332
016	2018-09-19t1622	1537392453.89	larva	45.9969	-9.9992	-194.034	872.0171	53.9039	40590.6747	128027.5617	1543566.2686	1880.1	0.34202	485.402	-0.20262	417.9084	-0.28025	1575.4161	0.33272	1562.496	337139.0625	985.6185	0.069105	1454.3973	0.33714	10364800	-0.22697	155.972	66.1386	65.6815	106.2998	104.0087	22748.1641	89.0554	-0.10241	99.8263	1412260
016	2018-09-19t2022	1537406854.01	larva	49.9969	-5.9992	-190.034	920.4007	57.7272	45188.2491	142482.8876	1823255.6268	1797.73	0.12015	500.77	-0.21188	420.8713	-0.39778	1551.5057	0.24686	1536.6489	369258.375	1038.8938	0.19038	1443.7438	0.24717	11879300	-0.063093	238.027	62.7901	62.391	102.7092	100.4441	24444.7891	86.4501	-0.38522	96.3792	1489510
016	2018-09-20t0022	1537421251.69	larva	53.9963	-1.9998	-186.0346	1040.8892	64.877	52769.773	166143.4832	2268721.3953	2021.98	0.52854	523.919	-0.10317	445.1649	-0.28294	1589.1909	0.35528	1572.8466	440205.875	989.603	-0.021714	1420.1453	0.15963	14487400	0.57082	287.163	70.4609	70.1364	118.2006	115.3932	32741.5645	98.8864	0.14339	110.1984	1948390
016	2018-09-20t0422	1537435650.29	adult	57.9959	1.9998	-182.035	921.2301	66.1469	49730.4847	156903.3895	2235113.0472	1526.75	-0.47979	491.9	-0.51496	451.951	-0.30301	1354.2596	-0.38834	1341.2501	353461.7812	918.2433	-0.32977	1273.5208	-0.2677	12811500	-0.57852	129.626	66.9814	66.4542	106.6943	105.3046	27847.2031	90.1084	-0.58485	101.4545	1744530
016	2018-09-20t0822	1537450051.02	adult	61.9961	6	-178.0348	1062.1457	68.64	55835.3418	175834.9696	2509978.1723	1794.18	0.12527	523.776	-0.22028	465.3413	-0.20261	1487.0992	0.11614	1465.7755	435720.0625	1024.5718	0.18657	1357.9729	0.034212	15318400	0.045288	300.17	70.3878	69.6397	115.7802	112.8139	33923.5859	96.9818	-0.21505	108.2865	2058560
016	2018-09-20t1222	1537464453.75	adult	65.9968	10.0008	-174.0341	1086.5481	71.9571	65530.7948	206661.0399	3254417.7999	1707.38	-0.009229	520.241	-0.32363	453.9703	-0.47364	1391.8057	-0.14024	1373.5886	477389.3438	954.1957	-0.1113	1260.8226	-0.24063	17800000	0.65938	179.403	68.963	68.0459	117.1908	114.7591	40196.4453	97.7297	-0.31351	110.4536	2359570
016	2018-09-20t1622	1537478854.48	adult	69.997	14.001	-170.0339	1058.739	70.6355	62504.333	197001.0699	3056552.7428	1616.81	-0.16121	558.944	0.30572	509.4431	0.53842	1332.2656	-0.26471	1323.2288	435650.875	976.4607	0.10504	1230.8542	-0.28245	18245600	0.50771	252.947	74.903	74.4548	117.5489	114.7883	38438.4766	100.1943	-0.20059	111.0279	2445060
016	2018-09-20t2022	1537493253.13	adult	73.9967	18.0006	-166.0342	1159.7467	93.448	69695.6918	220003.6531	3554358.3881	1332.15	-0.92965	511.178	-0.63748	474.516	-0.24856	1146.2429	-0.98786	1134.9115	418378.6875	876.714	-0.51793	1064.6135	-0.96869	18609900	0.37284	238.842	63.4154	62.9639	104.2682	102.0293	38057.8984	87.4911	-2.1157	97.7162	2308700
016	2018-09-21t0022	1537507654.42	adult	77.997	22.001	-162.0339	659.1586	108.509	44512.434	142778.2123	2615112.6587	1307.29	-0.99291	531.385	-0.25331	494.7139	0.18657	1176.8093	-0.76794	1166.5142	274196.5625	933.9643	0.016725	1122.5985	-0.62579	12336100	-2.1732	139.272	74.9506	74.4205	114.6331	113.0366	26709.5234	98.5219	-0.8157	108.9694	1739980
016	2018-09-21t0422	1537522050.6	adult	81.9959	25.9999	-158.0349	1045.0417	73.2099	62780.8786	197874.8007	3161912.0495	1448.48	-0.42742	578.75	0.89177	544.0021	1.4541	1255.0867	-0.22756	1249.4509	411668.4375	970.4305	0.49679	1201.7491	-0.047284	18979000	0.10204	218.614	81.3665	80.8889	124.6721	122.0332	40892.457	106.391	0.089349	117.9021	2668250
016	2018-09-21t0822	1537536450.86	adult	85.996	30	-154.0349	1179.1492	71.448	67746.2851	213324.4895	3256688.4845	1287.86	-0.97834	567.509	0.61863	518.3198	0.72214	1145.3934	-0.72123	1137.6278	406614.6875	922.5442	0.13867	1094.0031	-0.58086	20109100	0.37233	166.166	88.43	87.9068	133.4143	130.8505	47362.0625	113.3546	0.8482	125.8002	3133430
016	2018-09-21t1222	1537550851.24	adult	89.9961	34.0001	-150.0348	1114.5673	74.2096	68001.3907	214361.8794	3430546.315	1245.58	-1.0814	571.983	0.73507	540.3112	1.2895	1094.191	-0.9068	1084.6863	388437.8125	912.2213	0.13603	1049.0682	-0.74849	20300800	0.33405	436.324	81.7642	81.2136	128.8503	125.7188	45741.8594	109.5619	0.11789	121.1026	2901980
016	2018-09-21t1622	1537565253.58	adult	93.9968	38.0007	-146.0341	1122.1453	76.5581	69639.4797	219477.8073	3632851.0462	1568.54	0.37185	558.844	0.40507	518.8701	0.66824	1197.9924	-0.1359	1153.0533	436069.25	885.8311	-0.04853	1067.2053	-0.48439	20316200	0.26253	156.971	80.9254	80.384	124.5709	123.119	45343.8242	106.6818	-0.46711	118.5896	2941960
016	2018-09-21t2022	1537579656.75	adult	97.9977	42.0016	-142.0332	1177.3778	84.3936	75498.7303	237992.2197	4072217.9879	1420.88	-0.18299	531.984	-0.27112	495.3737	-0.0026079	1076.8079	-0.78184	1049.3999	424262.3125	825.9778	-0.61714	971.5129	-1.0358	20948500	0.44722	196.99	82.4712	81.1767	146.8992	142.5922	57878.2695	110.5198	-0.17007	131.244	3247550
016	2018-09-22t0022	1537594051.3	adult	101.9961	46.0001	-138.0347	1107.25	77.4436	71839.231	226497.1063	3882743.0993	1159.48	-1.2317	538.45	-0.059735	502.7945	0.21573	996.4297	-1.1947	990.5457	373661.1562	842.0371	-0.31793	949.4562	-1.0753	20164900	0.12664	227.61	86.5049	85.8566	135.2555	132.824	50720.8047	115.7106	0.27085	127.941	3239610
016	2018-09-22t0422	1537608452.17	adult	105.9964	50.0003	-134.0345	1240.8603	73.2536	72181.4498	227322.3125	3551216.8266	1290.9	-0.62356	560.16	0.5738	513.3852	0.55007	1071.6011	-0.60745	1061.9935	405065.2188	886.6301	0.32993	1023.5658	-0.39424	21129200	0.4811	295.939	94.4753	93.7587	142.0828	139.6238	53707.2852	121.9373	0.80175	135.0843	3563610
016	2018-09-22t0822	1537622852.27	adult	109.9964	54.0004	-130.0345	1109.9231	77.9416	69499.5115	218986.9708	3647886.5401	1370.41	-0.2645	512.989	-0.61109	468.3599	-0.72756	1045.438	-0.69064	1017.0542	379494	789.8081	-0.67794	956.6435	-0.7871	18603000	-0.4787	348.643	81.1264	80.2076	139.0468	132.7416	50473.9688	109.5912	-0.84598	124.1918	2941970
016	2018-09-22t1222	1537637252.2	adult	113.9964	58.0003	-126.0345	1098.6665	83.4872	71209.3465	224543.7171	3901641.7195	1457.06	0.08995	494.782	-1.0269	458.0536	-0.99856	1072.1746	-0.4416	1042.6259	398848.9375	802.4119	-0.39764	982.3535	-0.47837	18362800	-0.56234	334.979	74.6753	73.4484	132.295	127.942	49213.7578	104.3537	-1.5955	121.1333	2771430
016	2018-09-22t1622	1537651652.27	adult	117.9964	62.0004	-122.0345	1088.6015	74.0415	64286.6255	202527.2702	3212468.4583	1703.4	1.0183	509.416	-0.55028	454.1534	-1.0774	1211.6113	0.51596	1163.561	407101.4062	818.6529	-0.071542	1066.2137	0.28448	17104200	-1.0352	209.9	81.113	79.9807	139.7438	136.4345	46953.9297	111.6169	-0.954	129.4287	2723450
016	2018-09-22t2022	1537666052.65	adult	121.9965	66.0005	-118.0344	1121.4461	81.2804	68842.3492	216951.6675	3709930.5866	1535.99	0.3609	481.622	-1.2349	438.8569	-1.5156	1154.1787	0.1891	1116.9107	415504.3438	758.186	-0.66845	996.0149	-0.17957	17309500	-0.9362	226.898	86.9245	85.304	155.5201	150.4057	55987.2344	117.7463	-0.4766	137.9244	3124070
016	2018-09-23t0022	1537680452.29	adult	125.9964	70.0004	-114.0345	1204.8155	79.3118	72049.3981	226904.1359	3684379.6133	1252.28	-0.6821	496.799	-0.74074	455.2169	-0.95983	1062.8357	-0.35301	1050.6588	400689.0625	783.8568	-0.24359	993.7196	-0.12755	18694000	-0.37434	231.229	94.916	93.435	165.057	162.0216	62226.5	128.5162	0.42287	151.9388	3571600
016	2018-09-23t0422	1537694852.09	adult	129.9964	74.0003	-110.0345	1107.6878	77.1133	65198.755	205471.0511	3267640.8278	1686.63	0.83666	513.984	-0.17076	469.8846	-0.43316	1278.9156	1.0206	1254.6993	436110.25	818.8547	0.30504	1061.124	0.4889	17502700	-0.81735	313.325	99.2095	96.4104	193.8992	186.73	66119.6406	139.1596	1.234	171.6466	3378380
016	2018-09-23t0822	1537709252.38	adult	133.9964	78.0004	-106.0344	1110.563	80.7167	69432.7474	218798.814	3687887.8674	1212.79	-0.80564	494.967	-0.64387	465.0292	-0.54561	966.4333	-0.8878	946.0386	350815.3125	723.9318	-0.75582	881.8014	-0.89692	17931200	-0.62375	347.999	100.452	96.1856	232.4277	228.9607	84371.2422	145.2013	1.5428	197.2404	3639080
016	2018-09-23t1222	1537723652.58	adult	137.9965	82.0004	-102.0344	1071.6372	79.0417	66759.553	210343.3349	3543464.0501	1795.89	1.1205	514.466	0.0031948	469.0733	-0.36488	1246.2335	0.84096	1199.7321	434935.5	829.7569	0.67601	1071.4745	0.70267	17925000	-0.59954	315.135	95.92	93.5455	175.0146	172.4213	61080.082	133.3061	0.2706	159.8318	3342050
016	2018-09-23t1622	1537738053.04	adult	141.9966	86.0006	-98.0343	1121.329	78.0303	69157.9413	217831.0906	3642747.3194	1595.81	0.4387	501.605	-0.31663	461.6982	-0.58651	1184.6292	0.48114	1154.8318	427651.125	775.7836	0.097034	1015.0066	0.29777	18103900	-0.50378	256.226	96.5297	94.3809	174.9764	170.2916	63166.4844	132.8917	0.057589	159.4328	3483950
016	2018-09-23t2022	1537752452.42	adult	145.9965	90.0004	-94.0344	1057.1961	76.5914	67481.8853	212817.4836	3567527.6429	1642.67	0.56039	528.473	0.57177	488.5042	0.38906	1198.3418	0.57562	1152.692	421816.3125	810.8278	0.65044	1026.8345	0.44446	18596400	-0.29277	435.452	102.646	99.5054	221.9531	198.7793	78127.4922	143.0029	0.659	181.1338	3612020
016	2018-09-24t0022	1537766853.63	adult	149.9968	94.0007	-90.0341	1135.1848	78.7034	69213.4616	217992.6465	3607734.5268	1858.4	1.1752	539.59	0.98913	487.6251	0.38545	1363.282	1.5439	1317.6096	493508.0625	875.3236	1.6094	1192.9289	1.8403	19502400	0.059913	345.522	94.6944	91.9936	200.6589	188.0591	72638.5234	133.5051	-0.2	171.0054	3422540
016	2018-09-24t0422	1537781253.81	adult	153.9968	98.0008	-86.034	1083.7559	79.9675	69707.6027	219794.3023	3731461.7444	1789.79	0.94358	522.4	0.50072	473.4685	-0.11057	1298.7292	1.177	1251.3464	472737.4375	842.4538	1.2781	1120.9635	1.298	18997600	-0.10208	355.428	89.646	87.7338	175.8263	171.15	64000.7656	125.5639	-0.84992	156.9966	3260070
016	2018-09-24t0822	1537795652.84	adult	157.9966	102.0005	-82.0343	1234.5632	78.734	76646.2786	241378.1172	4008970.3573	1890.07	1.2023	544.888	1.2908	490.6193	0.52608	1370.8872	1.588	1348.8356	548354.875	881.5339	1.9245	1166.38	1.7045	21795000	0.87331	288.643	97.4427	95.1021	192.981	187.886	77192.3828	136.1149	-0.28505	170.2586	3897610
016	2018-09-24t1222	1537810053.76	adult	161.9968	106.0008	-78.0341	1158.1329	79.2286	73201.3324	230623.243	3924781.0834	2062.69	1.6604	524.88	0.67184	476.6169	0.010546	1431.0336	1.9283	1386.2613	546654.8125	823.0077	1.2018	1192.4429	1.9529	20033600	0.29372	396.292	101.586	98.1695	205.9344	200.8245	78666.9375	146.6759	0.19497	184.7608	3877330
016	2018-09-24t1622	1537824454.11	adult	165.9969	110.0009	-74.034	1217.87	81.8063	76231.4377	240072.3177	4040512.492	1767.36	0.8638	506.776	0.095662	467.5207	-0.33003	1258.3768	1.0102	1222.1158	500834	768.4479	0.50707	1051.4352	0.86843	20150400	0.35006	269.704	95.6726	93.3542	191.25	184.5804	76117.5078	131.2636	-0.773	166.0951	3804140
016	2018-09-24t2025	1537839020.11	adult	170.043	114.047	-69.9878	1121.2656	79.7119	71724.9694	226001.7833	3864947.9272	1539.19	0.27806	517.864	0.50503	476.7844	0.0089665	1212.9049	0.79973	1186.1684	453626.4375	793.8072	0.95636	1044.6454	0.86005	19368100	0.13289	357.917	100.348	97.7392	202.8201	195.3782	75854.7031	138.9214	-0.4768	178.8705	3753010
016	2018-09-25t0022	1537853254.22	adult	173.997	118.0009	-66.0339	1250.6183	83.0889	79908.9294	251661.6138	4344601.4021	1523.73	0.2611	499.126	-0.12412	463.7844	-0.48852	1169.7821	0.60995	1153.0172	487799.1562	759.1134	0.51615	1013.3279	0.65952	20805600	0.59453	319.63	97.8188	94.6203	215.4331	208.266	89835.6094	140.4136	-0.50895	188.9584	4077480
016	2018-09-25t0422	1537867653.8	adult	177.9968	122.0008	-62.034	1172.4337	82.1418	74491.2714	234709.2382	3986880.0975	1646.01	0.59683	501.515	-0.024582	466.8224	-0.3879	1174.1434	0.67617	1144.2272	456741.8125	732.1045	0.17473	992.9036	0.54758	19488400	0.24241	370.865	100.21	96.503	218.9812	211.4187	85183.6875	144.1357	-0.44466	188.0751	3894070
016	2018-09-25t0825	1537882219.09	adult	182.0428	126.0467	-57.9881	1188.5652	78.6971	74864.9335	235747.0114	4029768.613	1917.86	1.3003	506.357	0.15606	468.5711	-0.34027	1308.9218	1.4177	1275.5353	511788.4062	761.4434	0.68158	1070.9457	1.19	19766200	0.36784	324.084	97.7029	94.377	213.4014	207.4387	83439.9297	141.5298	-0.66286	185.1109	3813930
016	2018-09-25t1222	1537896453.5	adult	185.9968	130.0007	-54.0341	1146.0462	83.4324	73615.3966	231895.9165	4102166.5044	1739.76	0.86928	497.484	-0.1553	456.8045	-0.80188	1336.9452	1.5876	1327.4393	513386.9375	763.2374	0.76266	1136.4696	1.7053	19095400	0.23264	429.677	90.6489	86.3424	218.8693	213.4557	84045.8125	139.3315	-0.84401	192.6982	3479470
016	2018-09-25t1622	1537910857.64	adult	189.9979	134.0018	-50.033	1174.9589	82.5392	75451.5874	237688.2964	4135944.7269	1611.04	0.56754	500.09	-0.059216	469.8866	-0.33228	1207.3309	0.95382	1187.9109	475688.375	719.5837	0.13627	1032.0231	0.94594	19677500	0.43479	341.824	105.403	100.3873	246.6725	242.1025	97188.9844	160.6557	-0.11856	215.5608	4147390
016	2018-09-25t2026	1537925502.88	adult	194.066	138.07	-45.9649	1190.6135	81.7906	75895.3328	239066.3262	4073662.97	1355.67	-0.025701	486.837	-0.53531	463.2274	-0.60582	1008.3031	-0.0014339	980.7878	399288.0312	679.0053	-0.45977	894.5484	-0.0229	19269000	0.37811	365.076	104.81	99.9709	242.838	234.124	96163.8438	158.4819	-0.31525	212.3055	4148380
016	2018-09-26t0022	1537939654.32	adult	197.997	142.0009	-42.0339	1157.8086	81.2429	74892.9582	235962.0789	4145894.6778	1508.76	0.34222	491.531	-0.37487	469.3763	-0.40198	1065.1974	0.29174	1042.3589	416492.1562	672.7906	-0.52461	897.4533	0.029334	19186400	0.40516	345.86	102.441	96.9509	234.5814	227.6761	91721.3125	162.9124	-0.26256	206.089	3998680
016	2018-09-26t0422	1537954054.43	adult	201.997	146.001	-38.0339	1112.6596	80.3638	69324.7713	218474.5536	3669474.0996	1567.21	0.47463	503.149	0.022378	474.9481	-0.22441	1071.7705	0.33954	1041.7324	387980.9375	706.1688	0.023075	949.2899	0.39204	18199900	0.20497	373.311	116.812	110.5057	249.3204	240.1926	90254	179.4592	0.19573	224.0436	4225340
016	2018-09-26t0826	1537968688.92	adult	206.0622	150.0661	-33.9687	1112.7383	78.2945	69164.238	217941.5883	3686480.3471	1279.07	-0.1407	516.971	0.49464	488.6878	0.25332	1073.5204	0.35021	1067.0588	387540.8438	737.2291	0.53124	979.1677	0.59276	18656500	0.36669	363.966	113.858	107.3524	246.3549	239.907	88934.1094	179.7512	0.097014	220.7761	4108930
016	2018-09-26t1222	1537982855.01	adult	209.9972	154.0011	-30.0337	626.9831	82.7381	39489.9676	126044.8135	2082506.5805	1137.8	-0.42142	479.907	-0.81781	456.5009	-0.95956	879.7264	-0.44483	859.0209	182103.375	681.5863	-0.31103	809.135	-0.45167	9907190	-1.7442	360.547	109.435	102.79	252.7112	243.0399	52311.2188	176.3492	-0.10731	220.6261	2259190
016	2018-09-26t1622	1537997254.24	adult	213.997	158.0009	-26.0339	1006.3294	80.1889	63285.2452	199443.1372	3424240.9544	1510.41	0.35963	487.429	-0.57057	455.8331	-1.0123	1062.4435	0.31563	1041.5812	351668.7812	708.6644	0.11774	935.5471	0.33184	16094400	-0.17559	358.56	108.784	101.0371	234.5207	228.2352	77626.3438	178.7096	-0.11595	213.5854	3591940
016	2018-09-26t2026	1538011891.17	adult	218.0628	162.0667	-21.9681	1032.4635	84.771	65717.9549	207303.1573	3526119.5816	1242.94	-0.18027	482.335	-0.76417	451.3982	-1.2029	983.1801	0.011468	967.0445	337230.75	711.1762	0.16449	896.9184	0.111	16534000	-0.024782	347.354	108.544	98.9302	263.5689	255.2643	90404.1328	188.0259	0.096429	233.5364	3720790
016	2018-09-27t0022	1538026055.67	adult	221.9974	166.0013	-18.0335	947.4154	86.8325	60868.484	192130.1639	3319032.7433	1242.96	-0.17476	488.094	-0.57751	455.2146	-1.0876	1024.719	0.1788	1009.3041	325860.625	727.687	0.41629	933.3438	0.32657	15490600	-0.23672	345.623	113.309	102.3219	270.6985	264.9807	86082.1094	198.3065	0.34044	244.1589	3596100
016	2018-09-27t0422	1538040454.58	adult	225.9971	170.001	-14.0338	934.5888	82.7053	58989.4388	186134.9092	3148009.6494	1211.61	-0.23261	490.957	-0.49181	460.9998	-0.89899	968.9929	-0.02789	948.158	298449.8125	723.0223	0.35038	892.3454	0.099448	15101400	-0.29121	359.324	116.263	105.3991	276.0208	269.898	85014.3906	205.0329	0.47358	251.4957	3576120
016	2018-09-27t0826	1538055090.1	adult	230.0625	174.0664	-9.9684	938.3459	82.2611	58996.4127	186089.9399	3148643.5948	1368.42	0.068848	489.065	-0.573	458.878	-1.0026	970.9152	-0.016266	930.6887	299041.875	714.2113	0.2251	855.6262	-0.095413	15051500	-0.26407	347.254	117.349	105.8949	273.2967	266.7357	84175.3828	208.2564	0.49685	251.7369	3611530
016	2018-09-27t1222	1538069256.81	adult	233.9977	178.0016	-6.0332	836.1622	82.9891	55257.2459	174783.3487	3031075.4783	1431.81	0.18197	497.839	-0.28134	466.2773	-0.7524	1057.7957	0.30354	1011.0927	305702.9375	718.8815	0.29381	894.367	0.11823	14344200	-0.40142	427.526	123.579	111.2526	291.2087	283.9032	84159.3125	219.1067	0.7578	262.1939	3560680
016	2018-09-27t1622	1538083661.72	adult	237.999	182.003	-2.0318	812.3443	81.687	52724.135	166597.4126	2897779.1959	1516.13	0.32844	503.48	-0.099127	470.6022	-0.61485	1087.0514	0.40555	1071.8093	298939.125	726.3036	0.39933	906.0984	0.18123	13840200	-0.49276	382.751	127.801	114.5952	292.3485	284.2068	80395.8281	226.0564	0.90014	269.4899	3513120
016	2018-09-27t2026	1538098291	dead	242.0627	186.0667	2.0318	823.1042	82.1428	52090.7556	164496.1239	2803147.1775	1384.34	0.077011	503.908	-0.098898	470.5157	-0.64022	1057.0869	0.29278	1029.0179	287527.625	726.6753	0.40291	904.6649	0.17338	13692700	-0.50047	408.288	129.45	115.3878	303.5775	295.685	82573.0703	231.8406	1.0074	277.291	3517530
017	2018-09-17t1622	1537219675.1	egg	-1.9995	-57.9956	-222.0296	164.6134	27.8021	3057.7816	9715.408	53471.5765	0	-0.28641	0	-0.43828	0	-0.45129					0	-0.4075	0	-0.33885	0	1.5834	0	0	0				0	-0.39613	0	0
017	2018-09-17t2022	1537234071.43	larva	1.9995	-53.9966	-218.0307	164.6175	26.971	2974.8017	9444.9181	50527.6067	0	-0.53909	0	-0.63828	0	-0.63846					0	-0.61204	0	-0.57182	0	0.87094	0	0	0				0	-0.52372	0	0
017	2018-09-18t0022	1537248467.9	larva	5.9985	-49.9976	-214.0316	153.851	27.2967	2856.4017	9090.202	49406.7202	0	-0.78276	0	-0.84356	0	-0.83101					0	-0.81686	0	-0.8022	0	0.18767	0	0	0				0	-0.65949	0	0
017	2018-09-18t0422	1537262867.27	larva	9.9983	-45.9977	-210.0318	81.9611	37.0107	2035.9156	6879.6284	47509.5801	270.619	-0.55245	209.953	-0.0024081	209.4736	0.10177	262.5147	-1.7402	263.2006	3150.1768	244.0571	-0.38072	255.4933	-0.49153	232838	-0.32832	92.5034	47.134	47.1098	81.1007	78.9101	973.2086	66.6648	0.47808	76.8416	52271.6
017	2018-09-18t0822	1537277268.12	larva	13.9986	-41.9975	-206.0316	102.19	43.9286	3009.7286	10106.9754	83306.6777	517.976	-0.35681	213.273	-0.17253	213.0761	-0.049053	285.2028	-1.8152	271.1669	4848.4478	247.0557	-0.56837	260.947	-0.7014	345075	-0.88882	391.851	46.7009	46.258	97.4735	78.5094	1657.0492	64.9435	0.34808	75.0691	75562.1
017	2018-09-18t1222	1537291670.2	larva	17.9991	-37.9969	-202.031	123.5476	49.7922	4092.9016	13659.0065	128310.9895	425.205	-0.74004	215.496	-0.35378	215.2749	-0.21278	282.0059	-1.9423	273.6092	6204.1304	251.213	-0.75427	265.1726	-0.91271	469998	-1.414	419.433	47.7914	47.453	94.8506	77.1951	2086.7122	66.3619	0.27487	74.4235	104233
017	2018-09-18t1639	1537307079.54	larva	22.2795	-33.7165	-197.7506	277.8012	22.6008	4974.7301	15683.4863	77996.6562	1196.56	0.35813	654.307	1.8624	640.6676	2.1407	1126.2845	-0.4058	1120.4039	31535.9668	954.3689	1.0017	1092.2513	0.66696	1793450	-1.3019	126.801	75.8299	75.5813	109.5879	108.1866	3068.4604	96.3126	0.83004	105.5664	207850
017	2018-09-18t2022	1537320467.27	larva	25.9983	-29.9977	-194.0318	445.0569	34.1727	12728.7028	40153.0022	307931.5387	1384.78	0.48933	601.808	1.4469	582.4169	1.688	1275.359	-0.16119	1265.9917	87999.7734	1048.5758	1.1242	1229.4749	0.79197	4105540	-0.59494	319.292	67.2452	66.9311	107.3326	102.8828	7405.9521	89.0908	0.5837	99.2069	458747
017	2018-09-19t0022	1537334867.75	larva	29.9985	-25.9976	-190.0317	448.643	48.4475	15138.7655	47907.1708	450125.1783	2250.74	1.7932	659.349	1.6486	451.7864	0.72617	1962.8009	1.2684	1958.2849	158986.875	1465.5913	2.1935	1824.2952	1.9486	5306440	-0.53149	321.042	71.0643	70.786	110.9319	106.4421	8985.4854	92.9242	0.58173	102.4075	571926
017	2018-09-19t0422	1537349267.54	larva	33.9984	-21.9977	-186.0317	601.6209	49.1365	23412.7615	74037.7624	750170.8326	1190.56	-0.26149	539.158	0.76632	517.2714	1.0052	1081.3549	-0.71984	1073.7183	134088	841.9679	0.18357	1031.9833	-0.049647	6676390	-0.38556	131.563	79.6062	79.46	115.0977	113.7535	14272.1172	101.105	0.70178	110.9023	985764
017	2018-09-19t0822	1537363667.32	larva	37.9983	-17.9977	-182.0318	674.7707	40.1836	23423.9993	73954.0001	664342.6117	2024.12	0.99976	660.878	1.375	625.4459	1.6128	1669.2883	0.60571	1625.3209	208661.0469	1260.2482	1.2907	1537.9118	0.9273	8224630	-0.16099	127.544	73.5063	73.1872	109.2732	107.6351	13659.1455	94.922	0.41812	104.9282	914785
017	2018-09-19t1222	1537378061.13	larva	41.9966	-13.9994	-178.0335	1037.008	43.3634	33859.9738	106609.1936	968669.5659	2259.02	1.2122	603.57	0.83058	411.032	-0.11274	1901.3757	1.1893	1875.9662	344149	1377.2083	1.503	1765.6863	1.2757	10881200	0.57018	155.248	59.697	58.8952	102.8716	101.2384	18619.7559	85.87	-0.021977	97.0215	1076220
017	2018-09-19t1622	1537392462.1	larva	45.9969	-9.9992	-174.0333	897.9702	59.2925	42987.1058	135489.5975	1709532.9883	1546.69	-0.25905	507.735	-0.036302	441.5504	-0.086758	1404.5612	-0.13307	1397.8406	317430.8125	1009.2257	0.14814	1322.7496	0.011275	11466700	0.27835	122.974	66.4535	66.0782	104.2885	102.7317	23569.207	89.0371	-0.10316	98.6126	1500790
017	2018-09-19t2022	1537406862.25	larva	49.9969	-5.9991	-170.0332	949.7954	58.8629	46411.2782	146222.0529	1879952.9876	1866.18	0.24875	526.146	-0.0019859	451.8953	-0.11391	1450.1919	-0.047082	1407.1982	353846.8125	1061.1332	0.27033	1309.6473	-0.10426	12813200	0.34895	327.174	71.701	71.2262	114.1428	109.6834	27850.8359	94.7746	0.019513	105.3234	1746140
017	2018-09-20t0022	1537421259.78	larva	53.9963	-1.9998	-166.0339	966.3005	66.2321	52466.8089	165407.8567	2373127.3888	1981.6	0.4487	542.641	0.07262	440.3092	-0.33383	1550.618	0.23669	1513.4539	426419.9688	1125.406	0.51043	1429.7461	0.18658	14903100	0.7479	148.584	75.811	75.0525	120.6881	119.047	33189.2266	102.8276	0.37745	114.6211	2082070
017	2018-09-20t0422	1537435658.42	adult	57.9959	1.9998	-162.0343	1008.3281	70.0557	57564.8243	181457.1403	2759904.1153	1657.68	-0.20451	514.118	-0.27332	434.781	-0.51384	1450.5444	-0.074772	1434.7518	436613.875	1015.5261	0.092088	1356.1324	-0.016443	15473400	0.51941	280.425	66.5516	66.1164	107.0134	104.8152	32211.0391	88.9892	-0.66735	100.518	2003000
017	2018-09-20t0822	1537450059.19	adult	61.9961	6	-158.0341	1010.2841	69.5078	56703.5181	178683.5275	2693376.5247	1535.73	-0.45945	566.854	0.33061	508.2584	0.42404	1362.7642	-0.31487	1353.3418	404740.9688	1070.6971	0.41134	1299.803	-0.15984	16822500	0.64746	224.686	70.9041	70.5816	111.2653	109.3201	33045.7891	94.6792	-0.42607	105.4255	2104220
017	2018-09-20t1222	1537464461.93	adult	65.9969	10.0008	-154.0333	1031.1251	75.3893	63981.0827	201700.4873	3332294.1937	1455.75	-0.63009	512.441	-0.44173	452.392	-0.5011	1270.9738	-0.59532	1258.979	424505.2188	952.9428	-0.11827	1194.2391	-0.48745	17108900	0.38998	164.919	73.6123	72.5693	118.3046	116.8541	39513.7344	100.9659	0.047242	112.916	2457690
017	2018-09-20t1622	1537478862.64	adult	69.997	14.001	-150.0331	1069.9687	73.063	64408.3342	203018.8589	3215908.2839	1438.5	-0.64772	557.697	0.28345	512.0828	0.5924	1281.202	-0.47631	1271.4254	431765.0625	958.5199	-0.010417	1227.2926	-0.29731	18765900	0.70602	144.805	72.2459	71.8586	111.9587	110.7878	37730.0977	95.7914	-0.76056	106.2281	2431000
017	2018-09-20t2022	1537493261.36	adult	73.9967	18.0006	-146.0335	1123.2476	73.9357	65588.2365	206655.1755	3248572.1556	1475.86	-0.49141	566.488	0.5067	505.7721	0.48079	1228.0374	-0.6126	1214.4967	421216.8125	944.3794	-0.0097787	1148.0329	-0.57266	19414700	0.67428	193.286	82.5359	81.6078	137.2846	133.0527	47088.6328	108.7201	0.7719	124.8413	2828670
017	2018-09-21t0022	1537507662.57	adult	77.997	22.001	-142.0331	1099.1983	74.8215	66671.8727	210239.685	3370616.3908	1467.5	-0.44578	553.932	0.26904	506.189	0.47973	1230.5972	-0.49382	1216.0818	429478.4062	923.5239	-0.074315	1137.9037	-0.54311	19285700	0.39803	190.919	80.0646	79.2781	129.2472	126.7059	45107.2656	107.5553	0.44417	121.0292	2787530
017	2018-09-21t0422	1537522058.73	adult	81.996	25.9999	-138.0342	1220.6776	73.6069	72038.9375	226775.3953	3619536.7647	1418.36	-0.541	581.524	0.9606	518.9691	0.78321	1217.9712	-0.43388	1207.8508	459175.125	952.4362	0.31978	1139.2556	-0.42497	21878700	1.1673	372.095	84.1539	83.6601	130.892	126.7149	49346.2891	110.4487	0.65519	122.5421	3166120
017	2018-09-21t0822	1537536458.94	adult	85.996	30	-134.0341	1181.4822	73.9128	70714.2702	222842.5402	3520335.0051	1350.85	-0.72407	573.789	0.77926	526.7159	0.95207	1147.3506	-0.70971	1135.4517	424519.7188	913.2109	0.040121	1080.9778	-0.66582	21191800	0.76915	297.411	91.371	90.858	135.377	132.4534	50089.4844	117.104	1.3639	128.7727	3374610
017	2018-09-21t1222	1537550859.36	adult	89.9961	34.0001	-130.034	1081.0256	71.557	63255.4204	199377.9189	3086750.3735	1665.44	0.67858	584.166	1.0502	536.9724	1.197	1247.9492	0.03242	1190.634	413071.1875	944.637	0.49052	1122.1916	-0.24929	19310800	-0.029536	169.559	85.0027	84.2583	131.927	130.33	43667.8203	113.1828	0.60529	125.7164	2809930
017	2018-09-21t1622	1537565261.82	adult	93.9968	38.0008	-126.0333	1063.6429	77.5281	65615.2364	206841.0044	3376984.0239	1383.83	-0.41622	553.335	0.26162	520.0574	0.70145	1112.6827	-0.67135	1095.1519	381650.1875	877.8255	-0.13811	1042.4564	-0.65898	18946200	-0.24333	183.391	78.4853	77.7268	124.0994	121.4058	42566.0859	104.8489	-0.7074	117.0791	2687340
017	2018-09-21t2022	1537579664.95	adult	97.9977	42.0016	-122.0325	692.1817	159.2696	56162.3525	184873.6119	4428169.7341	1378.54	-0.36412	531	-0.29689	497.6594	0.061971	1059.3278	-0.89379	1038.4135	309323.7188	816.7192	-0.72271	962.9554	-1.0979	15496200	-1.5814	274.312	81.0714	80.0861	133.9363	127.8109	39109.4062	108.3898	-0.44104	122.9825	2365910
017	2018-09-22t0022	1537594059.45	adult	101.9962	46.0001	-118.034	1114.0855	74.7944	65388.4465	205999.4458	3230262.8339	1288.23	-0.68641	497.441	-1.1401	457.5419	-1.0777	1030.2988	-0.9749	1010.6812	352362.1875	799.4298	-0.8112	955.1639	-1.0329	16993600	-1.064	245.638	76.3724	75.299	129.8307	126.7886	44402.1094	105.3834	-1.0013	121.1345	2609030
017	2018-09-22t0422	1537608460.31	adult	105.9964	50.0003	-114.0338	985.131	76.0713	60729.471	191484.776	3167689.5751	1415.99	-0.1044	503.272	-0.93466	469.4465	-0.72341	1001.0688	-1.0682	970.5247	318339.875	768.1941	-1.0574	903.6417	-1.3043	15959800	-1.4783	398.991	87.3909	85.6622	150.4941	146.9109	47857.1172	120.6544	0.64891	139.3775	2771340
017	2018-09-22t0822	1537622860.45	adult	109.9964	54.0004	-110.0337	1000.3639	76.8149	63522.8571	200354.6621	3380896.5933	1346.18	-0.36235	495.261	-1.0849	460.0127	-0.97358	1042.6154	-0.70908	1004.525	346148.3125	735.3569	-1.3213	918.4016	-1.0823	16396600	-1.3229	194.945	90.8908	89.7692	146.4032	143.1263	48605.8516	120.4631	0.40569	136.3559	3009120
017	2018-09-22t1222	1537637260.34	adult	113.9964	58.0003	-106.0337	1027.8697	77.1319	63618.8131	200492.8961	3353369.3536	1578.25	0.56451	488.587	-1.1942	453.0442	-1.1492	1103.2367	-0.2399	1035.9845	367377.8125	733.0719	-1.2224	929.6048	-0.89097	16227900	-1.3863	199.564	87.3303	85.7955	149.2491	146.4258	49699.9531	117.2091	-0.16614	137.4688	2900590
017	2018-09-22t1622	1537651660.47	adult	117.9964	62.0004	-102.0337	1122.6511	77.6868	68334.8374	215505.0926	3461440.8171	1347.09	-0.33385	513.147	-0.44834	479.9537	-0.28441	1024.9497	-0.68429	990.1851	365907.0625	754.7484	-0.83612	886.2613	-1.1374	18302900	-0.56904	320.04	90.6226	89.1647	153.4872	150.116	54794.9297	121.0498	0.058457	139.5062	3232330
017	2018-09-22t2022	1537666060.89	adult	121.9966	66.0005	-98.0336	1198.8657	77.828	75736.6106	238547.41	4074064.2288	1398.76	-0.14445	505.955	-0.5606	462.8915	-0.75903	1049.2322	-0.47801	1004.6961	414446.6875	770.4725	-0.52053	925.6379	-0.74015	19973100	0.10609	403.949	96.515	92.0808	298.2165	294.8043	117795.5234	136.2653	1.441	239.4765	3810030
017	2018-09-23t0022	1537680460.54	adult	125.9965	70.0004	-94.0337	1149.6994	77.6478	72658.364	228897.7466	3895435.1268	1618.11	0.62841	504.585	-0.52132	469.809	-0.49024	1147.359	0.17811	1083.3453	435996.4375	759.632	-0.53814	943.2584	-0.53184	19128300	-0.20413	377.183	91.7246	89.6751	193.2068	179.9553	73418.5938	125.8527	0.15835	154.756	3477190
017	2018-09-23t0422	1537694860.29	adult	129.9964	74.0003	-90.0338	1147.9286	76.3962	72524.0386	228549.1716	3817871.0678	2037.54	2.0599	523.095	0.090482	478.1389	-0.16122	1374.7905	1.6164	1299.6693	521045.625	814.6826	0.25381	1092.2862	0.74022	19787600	0.078959	220.003	84.4239	82.8905	153.9217	149.4429	58336.3359	115.6881	-0.99723	138.8519	3193590
017	2018-09-23t0822	1537709260.57	adult	133.9965	78.0004	-86.0337	1154.3483	78.3656	72532.8799	228505.1536	3856421.3322	1729.19	0.94324	515.81	-0.035105	482.3589	0.038152	1178.4811	0.41464	1121.275	446644.3438	744.6495	-0.49835	952.5374	-0.32337	19523900	-0.0014559	372.366	100.19	98.6671	188.8148	179.6573	71560.8203	132.0101	0.34989	161.0965	3792290
017	2018-09-23t1222	1537723660.82	adult	137.9965	82.0005	-82.0336	1204.7992	79.6707	74949.2431	236193.3746	3903574.8433	1538.36	0.27545	485.303	-0.86524	451.4524	-0.97062	1068.33	-0.23789	1013.8005	417717	736.5277	-0.49925	915.0008	-0.57072	18975300	-0.19317	271.942	93.6194	91.5543	186.6063	178.4892	72963.0781	128.8689	-0.10875	159.3375	3660520
017	2018-09-23t1622	1537738061.28	adult	141.9967	86.0006	-78.0335	1211.2588	79.1264	76726.3264	241618.6139	4119629.3261	1710.87	0.80348	489.04	-0.6983	456.7774	-0.75866	1166.9714	0.37564	1096.134	467955.5625	745.0083	-0.29733	945.9684	-0.26486	19583600	0.059624	373.224	92.618	89.8351	206.0731	198.1086	82635.3047	131.4986	-0.05435	177.0655	3708890
017	2018-09-23t2022	1537752460.68	adult	145.9965	90.0004	-74.0336	1272.9731	77.3177	79606.014	250679.8445	4180542.858	1820.57	1.1044	493.875	-0.50049	461.6303	-0.56519	1210.3445	0.64613	1149.5382	503503.3125	741.6238	-0.25258	991.9216	0.16018	20510100	0.42016	355.63	96.2111	94.5948	182.2601	171.1025	75820.2188	131.4865	-0.20736	156.6878	3995550
017	2018-09-24t0022	1537766861.9	adult	149.9968	94.0008	-70.0333	1260.5666	84.2432	81031.8112	255145.7126	4444622.0088	1779.08	0.94121	471.623	-1.1608	440.6305	-1.305	1231.104	0.7823	1165.2255	520757	697.4099	-0.75838	988.9331	0.18377	19927500	0.21408	384.217	91.7894	89.9696	174.789	164.957	73935.7422	126.4925	-0.69293	151.0624	3878380
017	2018-09-24t0422	1537781262.06	adult	153.9969	98.0008	-66.0333	1160.2189	83.5856	77356.5584	243779.6179	4347740.252	2158.97	1.9966	496.408	-0.33854	459.8556	-0.60581	1353.8639	1.4888	1279.2797	546961	741.9139	-0.088272	1074.9938	0.92613	20009700	0.2539	378.75	96.696	94.6135	197.3511	188.8753	79729.8594	131.6393	-0.45124	165.3062	3897720
017	2018-09-24t0822	1537795661.18	adult	157.9966	102.0006	-62.0335	1181.7766	83.487	78195.9824	246393.9109	4384033.2792	2019.33	1.5602	500.795	-0.16168	463.1422	-0.48337	1303.4335	1.2133	1232.1195	531800.875	772.0252	0.40381	1023.8928	0.55719	20412900	0.40293	389.049	87.8383	85.7748	177.5034	162.7637	72421.375	122.828	-1.0991	149.4479	3580380
017	2018-09-24t1222	1537810062.01	adult	161.9969	106.0008	-58.0333	1192.9063	80.8635	78894.318	248612.9107	4359460.0394	1697.41	0.67237	489.59	-0.51005	460.64	-0.58045	1176.1614	0.53333	1138.0067	484578.5	717.4637	-0.29189	962.2986	0.111	20123100	0.32305	319.149	96.8155	93.8353	209.905	199.8419	86480.8438	135.648	-0.43201	173.3244	3979310
017	2018-09-24t1622	1537824462.42	adult	165.997	110.0009	-54.0332	1163.6464	83.7149	78249.0528	246653.025	4409827.0822	1630.03	0.49957	498.833	-0.17485	463.7123	-0.47187	1177.6621	0.5739	1138.0455	480486.1562	743.659	0.14922	954.1103	0.093967	20337900	0.4095	377.934	96.0948	92.9972	212.8899	201.867	86859.0938	135.2493	-0.56057	182.7462	3917880
017	2018-09-24t2025	1537839028.38	adult	170.0431	114.047	-49.9871	1159.5348	82.1182	76657.6091	241499.2941	4301698.8271	1823.77	1.0204	494.583	-0.29949	458.3365	-0.68144	1236.8718	0.92783	1167.9654	494748.7188	756.4458	0.40682	999.9397	0.50656	19769000	0.25581	427.864	90.3755	86.9576	221.1629	209.2124	88465.1484	130.2763	-0.9094	179.9604	3612400
017	2018-09-25t0022	1537853262.58	adult	173.997	118.001	-46.0331	1169.3859	86.4536	81397.8677	256563.2512	4769938.3876	1467.74	0.1171	485.721	-0.59278	456.7278	-0.75335	1063.8192	0.049276	1028.8752	451059.3438	712.0287	-0.18802	910.5178	-0.14772	20581000	0.52786	352.561	99.9218	97.2259	216.2798	200.62	91702.6328	141.5972	-0.45316	180.6699	4233890
017	2018-09-25t0422	1537867662.11	adult	177.9969	122.0008	-42.0333	1189.1543	84.5615	78419.4359	246993.6843	4397284.2555	1613.79	0.5151	497.833	-0.15452	460.6798	-0.61874	1170.4097	0.65661	1125.5289	478697.5312	775.5251	0.83401	1005.3382	0.64434	20344400	0.48842	454.729	103.251	100.6962	207.4057	191.9399	84828.9141	141.8643	-0.54566	172.4194	4219460
017	2018-09-25t0825	1537882227.38	adult	182.0428	126.0467	-37.9873	1147.4917	87.0284	78885.4264	248619.5242	4588360.7062	1878.14	1.2008	488.262	-0.48572	457.6279	-0.75124	1144.0455	0.5635	1072.8759	470202.7188	742.4849	0.3906	960.6885	0.34483	20056800	0.44877	448.619	99.9825	96.5816	224.9014	209.4486	92434.4766	142.0797	-0.63982	185.4305	4107080
017	2018-09-25t1222	1537896461.84	adult	185.9968	130.0008	-34.0333	1056.8406	80.5501	70117.0123	221101.5503	3880305.6341	1358.96	-0.069878	512.731	0.38683	490.5825	0.46446	1101.361	0.38411	1091.2254	403098.125	723.2108	0.14333	978.9106	0.52197	18727500	0.13293	404.47	105.743	100.6566	236.0591	224.526	86397.6328	156.2217	-0.17283	197.6494	3862250
017	2018-09-25t1622	1537910866.13	adult	189.998	134.002	-30.0321	1004.9049	78.8605	65586.5756	207125.1063	3518882.9877	1258.78	-0.28383	517.293	0.55413	499.0187	0.75827	977.9559	-0.19662	968.9223	334460.9375	728.1542	0.27002	919.2689	0.11812	17687800	-0.091084	389.781	117.797	113.7295	236.9326	225.9982	81030.9375	166.7839	0.11354	204.0351	4027840
017	2018-09-25t2026	1537925511.32	adult	194.0661	138.0701	-25.964	1049.941	81.6538	67069.7365	211458.1052	3597435.0127	1127.29	-0.56211	496.593	-0.18824	482.9048	0.12816	970.5294	-0.18596	960.149	339685.2812	687.1058	-0.33289	906.9426	0.064976	17375800	-0.11211	372.373	111.835	108.6471	226.2378	216.6877	79183.2344	166.5798	-0.022172	199.7684	3913100
017	2018-09-26t0022	1537939662.66	adult	197.9971	142.001	-22.0331	979.2455	78.9309	60785.4791	191631.7853	3212296.2403	1087.84	-0.61601	506.734	0.16385	495.0116	0.55027	909.0095	-0.43597	899.336	289065	674.4096	-0.49922	844.8297	-0.33022	16076600	-0.38684	371.626	119.761	115.6339	243.4809	234.9596	77426.9141	176.0876	0.19631	213.5471	3799550
017	2018-09-26t0422	1537954062.73	adult	201.9971	146.001	-18.0331	934.7406	79.331	60545.7999	191135.844	3291914.787	1099.55	-0.55568	505.862	0.11794	497.9022	0.62424	918.7565	-0.34588	912.9141	290327.0625	667.319	-0.58353	847.9077	-0.27315	15965500	-0.35755	360.834	122.811	118.6394	254.22	245.5445	80333.5312	184.5054	0.36607	223.6772	3876030
017	2018-09-26t0826	1537968697.23	adult	206.0622	150.0661	-13.9679	924.3971	78.6316	59494.6734	187779.2948	3202509.8168	1111.73	-0.49963	508.021	0.1806	501.1706	0.71334	914.1032	-0.33077	904.9226	284286.0938	657.7394	-0.70382	834.0893	-0.32746	15764900	-0.35232	397.949	124.464	119.6602	259.7058	251.636	80768.5156	189.3394	0.41191	226.5682	3862350
017	2018-09-26t1222	1537982863.31	adult	209.9972	154.0012	-10.0329	937.4084	78.4192	58802.4482	185503.176	3131779.4883	1102.97	-0.49441	507.519	0.14814	501.7799	0.70549	902.335	-0.35162	892.2492	277016.8438	653.3829	-0.74573	819.4101	-0.38845	15561500	-0.35235	370.692	125.392	120.5554	261.0915	254.2347	80155.0938	191.9099	0.39283	233.2401	3844770
017	2018-09-26t1622	1537997262.64	adult	213.997	158.001	-6.0331	935.1989	79.4008	59266.1618	186995.8027	3208301.0052	1332.95	-0.0043699	506.002	0.078162	503.2397	0.73009	845.4789	-0.55359	824.9567	261253	643.6943	-0.87175	777.0796	-0.61628	15634400	-0.28795	392.305	126.481	120.9642	268.0866	259.9677	82838.7656	197.4886	0.47795	238.38	3908010
017	2018-09-26t2026	1538011899.6	adult	218.0629	162.0668	-1.9673	943.5673	80.4983	60963.2412	192383.8666	3325054.7451	1160.31	-0.34637	507.125	0.10125	505.1295	0.77306	805.9409	-0.68127	777.631	256289.1875	645.469	-0.82338	742.0956	-0.79197	16114400	-0.1266	363.878	126.742	121.0708	268.0688	261.7412	85245.875	199.6865	0.4601	240.2375	4027360
017	2018-09-27t0022	1538026064.04	dead	221.9974	166.0014	1.9673	956.9128	81.5291	63324.9836	199884.314	3526453.5312	1116.17	-0.42492	508.635	0.13954	505.1615	0.75134	823.7252	-0.59159	807.2078	272653.0312	647.5127	-0.77411	756.4167	-0.68182	16791100	0.077384	394.405	125.634	120.3482	269.458	260.1586	89190.6016	198.7899	0.35534	241.4199	4147440
019	2018-09-17t1622	1537219691.24	egg	-1.9995	-53.9939	-210.027	153.7927	44.0528	3377.9203	11226.918	74335.1718	0	-0.28641	0	-0.43828	0	-0.45129					0	-0.4075	0	-0.33885	0	1.5834	0	0	0				0	-0.39613	0	0
019	2018-09-17t2022	1537234087.59	larva	1.9995	-49.9949	-206.0281	165.0037	27.2005	2986.9469	9485.4847	51015.9557	0	-0.53909	0	-0.63828	0	-0.63846					0	-0.61204	0	-0.57182	0	0.87094	0	0	0				0	-0.52372	0	0
019	2018-09-18t0022	1537248484.11	larva	5.9985	-45.9959	-202.029	159.9291	27.0113	2904.4282	9227.8961	49476.9771	0	-0.78276	0	-0.84356	0	-0.83101					0	-0.81686	0	-0.8022	0	0.18767	0	0	0				0	-0.65949	0	0
019	2018-09-18t0422	1537262883.41	larva	9.9983	-41.996	-198.0292	156.6881	27.539	2846.8044	9055.6922	49050.9523	0	-1.0187	0	-1.0553	0	-1.0302					0	-1.0227	0	-1.0308	0	-0.46482	0	0	0				0	-0.80483	0	0
019	2018-09-18t0822	1537277284.31	larva	13.9986	-37.9958	-194.029	160.1037	27.4398	2930.4724	9314.4819	50541.8997	0	-1.248	0	-1.2751	0	-1.2376					0	-1.2306	0	-1.2583	0	-1.0858	0	0	0				0	-0.9616	0	0
019	2018-09-18t1222	1537291686.45	larva	17.9992	-33.9952	-190.0284	232.8783	36.9426	5831.8434	18599.4539	129240.5102	1125.59	0.46597	551.063	1.4384	528.9478	1.5973	1042.5137	-0.49508	1034.0491	33360.4375	833.2949	0.83847	1004.8021	0.68637	1732540	-0.71201	134.608	81.2803	80.6886	119.1017	117.7587	3811.2529	102.6627	1.0447	113.3172	255545
019	2018-09-18t1639	1537307095.84	larva	22.2796	-29.7148	-185.748	337.416	38.3302	10201.1771	32301.3988	263538.7831	1229.56	0.41511	506.7	1.0443	487.2079	1.2204	1136.4789	-0.38558	1129.1758	62506.3359	905.1048	0.86366	1099.9234	0.6838	2762530	-0.77808	110.941	63.2596	62.6073	98.7299	97.3655	5430.1421	84.884	0.57308	94.0173	344892
019	2018-09-18t2022	1537320483.36	larva	25.9983	-25.9961	-182.0292	403.0853	42.482	13467.7274	42631.3447	383814.8543	1281.14	0.30967	549.629	1.1478	518.8475	1.2931	1147.8838	-0.4243	1143.9868	82647.6328	865.0403	0.59834	1081.7783	0.46288	3934800	-0.68501	163.168	84.3775	84.1584	121.4994	119.4685	8747.957	106.2757	0.99213	116.1709	604059
019	2018-09-19t0022	1537334883.84	larva	29.9985	-21.9959	-178.0291	313.1517	40.6017	9384.7183	29700.9624	249979.7458	2384.46	2.0262	701.358	1.8988	609.4659	1.7453	2044.0043	1.444	2000.7866	104244.2188	1562.7481	2.4789	1931.7276	2.192	3517310	-1.4511	137.97	80.7979	80.5486	116.1496	114.4289	5923.6289	102.4988	0.8249	112.0112	405201
019	2018-09-19t0422	1537349283.72	larva	33.9984	-17.996	-174.0291	803.0029	43.7679	26205.4163	82550.7143	768041.9936	2288.89	1.6645	543.452	0.79295	493.626	0.84581	1694.3778	0.67555	1635.0901	237212.8906	1077.2997	0.89305	1497.3927	1.0235	7578980	0.066501	310.755	77.3397	77.2498	121.102	117.0856	16954.2734	102.2597	0.73343	113.2153	1078580
019	2018-09-19t0822	1537363683.54	larva	37.9984	-13.996	-170.0292	701.839	49.3795	27613.8635	87212.1205	904570.5718	1968.75	0.90204	651.265	1.3126	573.2743	1.2442	1779.705	0.87161	1763.5762	259836.9219	1387.4016	1.6846	1671.907	1.242	9509120	0.46561	137.376	78.7739	78.3535	117.5283	116.4321	17159.1367	103.0535	0.66254	112.6316	1150180
019	2018-09-19t1222	1537378069.35	larva	41.9944	-10	-166.0331	717.5593	53.5656	30969.5967	97673.8738	1120751.0962	3196.76	2.8788	634.739	1.0441	538.1937	0.83856	2420.084	2.5166	2350.8872	394473.6875	1355.5682	1.4339	2075.9961	2.0195	10339900	0.31377	224.918	72.4032	71.9779	114.4871	112.1597	18661.3984	96.7984	0.3492	107.9662	1179450
019	2018-09-19t1622	1537392470.4	larva	45.9947	-5.9997	-162.0328	923.0718	55.2895	42558.5878	134081.7381	1648616.7819	1357.92	-0.59926	507.317	-0.039307	469.5694	0.14264	1192.8719	-0.71013	1181.8861	267203.3125	831.5805	-0.44649	1117.1959	-0.49741	11352700	0.22638	174.8	87.7847	87.586	126.9081	125.2346	28427.4258	111.1159	0.79755	121.5156	1964450
019	2018-09-19t2022	1537406870.46	larva	49.9947	-1.9996	-158.0328	787.8265	59.1149	38540.3466	121661.0313	1563853.0844	1976.37	0.45583	579.829	0.44209	510.031	0.41807	1620.8173	0.44795	1587.3898	329025.9062	1070.3798	0.30363	1484.59	0.35427	11731100	-0.12819	231.059	87.0744	86.7844	127.4681	125.5862	25876.0156	110.632	0.79046	121.7812	1761690
019	2018-09-20t0022	1537421267.92	adult	53.994	1.9996	-154.0335	897.5451	62.7635	45777.7128	144311.78	1945638.7945	1617.74	-0.27063	538.481	0.033602	482.4713	0.10813	1387.1305	-0.26595	1368.7836	332911.3125	944.1764	-0.19968	1308.4907	-0.15373	12923000	-0.095342	308.605	83.0383	82.3584	129.7186	126.8511	31132.4648	110.4784	0.83176	122.1042	1992840
019	2018-09-20t0422	1537435666.54	adult	57.9936	5.9993	-150.0339	1033.4223	62.2447	54284.7538	171033.5782	2411811.274	1875.8	0.25408	557.17	0.19489	487.621	0.13496	1633.8917	0.5223	1612.9282	465659.125	983.4331	-0.047075	1535.3508	0.52863	15848700	0.67449	159.835	80.1526	79.7291	123.4936	121.6252	35195.6641	105.164	0.52497	117.3492	2279940
019	2018-09-20t0822	1537450067.31	adult	61.9939	9.9995	-146.0337	1043.2574	67.8223	59408.4697	187173.7097	2830250.4506	1668.33	-0.15946	538.232	-0.0354	470.2198	-0.13135	1442.9906	-0.036793	1432.7454	448770.0625	919.8723	-0.32364	1358.6183	0.036344	16719700	0.60656	196.284	73.4185	72.8721	116.2469	114.4649	36152.7969	99.4379	0.010091	110.5705	2280670
019	2018-09-20t1222	1537464470.1	adult	65.9946	14.0003	-142.0329	1090.1787	66.535	60980.6782	192115.1837	2880096.1855	1807.1	0.23677	578.438	0.55739	506.6605	0.44303	1582.5842	0.57817	1569.6428	504844.375	1010.7229	0.20297	1485.9095	0.59367	18449300	0.91272	174.779	79.8876	79.1745	125.9213	124.5046	40168.8867	108.0438	0.83618	120.1238	2548010
019	2018-09-20t1622	1537478870.83	adult	69.9948	18.0005	-138.0327	1007.2841	72.4693	61124.5099	192739.8774	3082073.1428	1904.83	0.62453	538.86	-0.052886	474.3665	-0.17872	1625.2126	0.9491	1597.3015	520068.0625	986.0502	0.16667	1511.1819	0.88762	17198800	0.10891	146.301	74.4852	73.7219	117.299	115.7868	37535.6719	99.8262	-0.2473	111.4649	2377340
019	2018-09-20t2022	1537493269.53	adult	73.9945	22.0001	-134.0331	1089.0416	71.7123	65017.3556	204889.7227	3235481.7983	1626	-0.033628	567.017	0.5176	514.4507	0.68329	1453.8815	0.4234	1446.1749	494319.6875	976.7772	0.23344	1392.3285	0.58699	19254200	0.61431	183.797	81.9468	81.3329	126.707	124.922	43080.3828	108.1319	0.69198	120.1484	2782670
019	2018-09-21t0022	1537507670.73	adult	77.9948	26.0004	-130.0327	1173.8267	73.9194	70029.7216	220639.1553	3501183.2758	1649.84	0.17685	580.821	0.89193	515.127	0.70808	1423.0995	0.48709	1411.028	520854.4062	998.1918	0.57668	1353.3986	0.62086	21234800	1.1193	162.131	76.7616	76.0508	123.3009	121.5293	45128.1328	104.6222	0.035198	117.0332	2806410
019	2018-09-21t0422	1537522066.8	adult	81.9937	29.9993	-126.0338	1223.4097	76.3111	75984.7245	239473.861	4062152.1948	1921.37	1.3556	554.171	0.28188	473.2522	-0.44203	1595.015	1.6619	1570.1151	633220.9375	952.2479	0.31784	1479.3999	1.6305	21971200	1.2014	290.311	76.6296	75.3017	127.9947	125.0943	50813.8906	106.1106	0.050358	119.9778	3038130
019	2018-09-21t0822	1537536467.06	adult	85.9938	33.9994	-122.0338	1140.0635	74.5472	71428.0916	225284.7993	3682732.6349	1835.08	1.2305	600.131	1.453	536.6565	1.2243	1485.6951	1.2817	1465.3357	554164.25	987.47	0.82416	1390.7387	1.3545	22375300	1.203	345.385	87.4921	86.797	135.8561	132.6909	50674.332	115.1805	1.0994	127.6176	3262050
019	2018-09-21t1222	1537550867.45	adult	89.9939	37.9995	-118.0337	1067.7844	82.3133	67888.4085	214082.1504	3617988.7974	2063.18	2.3457	631.101	2.2645	574.5815	2.2388	1517.4323	1.6784	1498.8514	538688.4375	1073.9439	1.9045	1384.0101	1.538	22342900	1.0841	209.234	89.2245	88.924	151.589	147.6373	53814.0898	124.0147	2.0635	139.4856	3158820
019	2018-09-21t1622	1537565270.13	adult	93.9946	42.0003	-114.0329	1047.7834	80.6393	67523.478	212981.385	3655727.3851	1837.66	1.52	644.5	2.6355	601.7811	2.9869	1528.496	1.9384	1513.1464	539559.0625	1023.4996	1.492	1412.1358	1.9488	22705700	1.1449	240.07	92.0239	91.5085	138.6635	136.1912	48948.2305	119.7481	1.246	131.6399	3242000
019	2018-09-21t2022	1537579673.25	adult	97.9955	46.0011	-110.032	1150.5657	78.8934	71963.3179	226691.9449	3788201.3687	1431.8	-0.1363	613.174	1.8554	569.606	2.0946	1275.5529	0.49094	1264.5416	479607.875	1006.3745	1.4397	1213.3819	0.71837	23022900	1.219	269.456	78.2592	77.6588	129.2251	125.8272	48588.6172	106.6951	-0.65652	119.9511	2938400
019	2018-09-22t0022	1537594067.64	adult	101.994	49.9996	-106.0336	1161.6825	85.7725	76407.8423	241034.6478	4211504.9278	1573.6	0.52217	577.915	0.9799	538.447	1.2347	1321.1517	0.91286	1311.5286	527139.5625	964.2778	1.0972	1248.7862	1.1491	23016100	1.1971	257.837	71.9069	71.1074	121.2459	118.762	48377.1016	99.7533	-1.6948	113.3212	2863760
019	2018-09-22t0422	1537608468.44	adult	105.9942	53.9998	-102.0334	1168.3859	75.5185	73480.8306	231527.0511	3857270.0882	1430.81	-0.042897	574.458	0.95287	525.4364	0.8993	1234.8671	0.45907	1225.1652	474188.9375	940.4158	0.95991	1173.9409	0.74683	22015500	0.81703	240.169	92.2711	91.3335	149.1027	144.9016	57255.4453	124.6044	1.1196	138.7579	3536200
019	2018-09-22t0822	1537622868.59	adult	109.9942	57.9998	-98.0333	1093.1803	73.8688	67824.5381	213888.4116	3484380.8738	1425.55	-0.041813	564.113	0.75532	523.2307	0.88965	1212.4202	0.39996	1201.0193	429196.75	928.8101	0.96445	1150.3411	0.70805	19966800	0.04311	204.556	89.4775	87.9439	149.5564	146.1438	52942.9766	121.8166	0.56164	139.8649	3167050
019	2018-09-22t1222	1537637268.47	adult	113.9942	61.9998	-94.0334	1166.9908	76.8371	69638.8351	219354.0113	3538167.8887	1400.18	-0.13277	560.532	0.74792	498.8972	0.22923	1226.6567	0.56146	1218.1505	446503.0625	908.0506	0.85879	1160.3133	0.9136	20386500	0.21873	197.467	94.4902	93.6457	151.7718	148.9174	55244.9297	125.6336	0.77067	141.5204	3436610
019	2018-09-22t1622	1537651668.74	adult	117.9943	65.9999	-90.0333	1066.4183	76.9683	65860.43	207667.3823	3421898.6743	1623.22	0.71402	555.451	0.70746	510.9908	0.66954	1147.9028	0.10627	1115.1835	394878.5938	851.0558	0.31606	1066.3098	0.28517	19093600	-0.26155	240.08	103.196	102.1328	162.2032	158.4793	55797.8984	134.4126	1.4928	151.6753	3547350
019	2018-09-22t2022	1537666069.08	adult	121.9944	70	-86.0332	1039.8496	78.1627	66803.0456	210743.1124	3584623.4034	1279.83	-0.58242	495.434	-0.85219	454.6214	-1.0194	1067.6013	-0.36126	1058.9609	372592.8438	771.7735	-0.50494	977.5156	-0.32698	17266900	-0.95288	314.199	97.711	94.4643	233.3108	232.4528	81425.4531	135.765	1.3893	186.1321	3405420
019	2018-09-23t0022	1537680468.83	adult	125.9943	73.9999	-82.0333	1042.4202	80.5547	68596.3373	216405.7617	3746932.0616	1274.22	-0.60351	502.921	-0.56827	460.8061	-0.77999	1078.6039	-0.25395	1065.0787	386140.1875	810.007	0.074299	1007.8489	-0.014403	17982000	-0.65339	230.3	86.3266	84.028	167.7583	164.1618	60057.4609	124.257	-8.4976e-06	152.6009	3086610
019	2018-09-23t0422	1537694868.5	adult	129.9942	77.9998	-78.0334	1092.4488	76.2497	67426.0138	212515.1252	3493217.7993	1887.79	1.5379	550.301	0.8705	506.8774	0.78555	1292.8007	1.1069	1243.8999	456358.625	859.5952	0.80522	1094.7619	0.76013	19371700	-0.084208	378.566	102.78	100.7128	200.9188	186.2084	70924.3281	137.5902	1.085	168.1565	3618070
019	2018-09-23t0822	1537709268.76	adult	133.9943	81.9999	-74.0333	1119.0062	83.596	72655.6382	229031.9781	3966916.5522	2185.3	2.488	550.467	0.97708	492.1466	0.36784	1470.9623	2.2111	1415.2432	557494.6875	890.5365	1.3146	1238.049	1.9916	20846700	0.51538	257.196	83.9576	81.7155	163.3909	156.9888	61925.1641	120.0626	-0.73047	144.5191	3179560
019	2018-09-23t1222	1537723669.03	adult	137.9943	86	-70.0332	1214.809	76.6772	74498.4447	234645.9549	3876307.6913	2281.58	2.7142	564.804	1.5021	504.4602	0.85154	1439.2578	2.0115	1373.682	559871.3125	918.7604	1.7979	1208.9277	1.8212	21955000	0.95969	295.023	89.8584	87.5866	178.1747	167.9128	69309.9688	126.4766	-0.31319	154.0691	3492970
019	2018-09-23t1622	1537738069.52	adult	141.9945	90.0001	-66.0331	1186.7188	78.9738	75959.7406	239308.5288	4081186.0282	2426.23	3.0715	598.046	2.6128	528.2597	1.7421	1521.2457	2.4924	1443.5288	603934.5625	997.3322	2.936	1277.042	2.4332	23692200	1.624	235.432	110.306	108.45	186.6535	182.5434	74101.4297	147.4224	1.2253	172.4259	4369890
019	2018-09-23t2022	1537752468.93	adult	145.9943	93.9999	-62.0332	1209.2466	77.7121	75848.5978	238824.8048	4045299.9265	2438.69	2.9947	622.453	3.4843	550.3371	2.5846	1581.0226	2.8236	1504.9755	626084.9375	1008.9919	3.2361	1315.4516	2.7945	24638600	1.9582	320.574	119.166	115.0256	250.3495	246.7412	99138.4219	165.1005	2.3216	225.3224	4716950
019	2018-09-24t0022	1537766870.25	adult	149.9947	98.0003	-58.0329	1217.7526	78.3208	78432.496	247027.9861	4262924.2576	2329.67	2.5656	553.082	1.4159	495.8683	0.68196	1501.2428	2.3388	1419.7939	614008.3125	927.0172	2.2973	1219.6565	2.0574	22618800	1.1901	304.879	102.662	99.3018	212.0598	206.1293	86732.4531	146.7095	0.72828	192.4775	4198470
019	2018-09-24t0422	1537781270.33	adult	153.9947	102.0003	-54.0329	1185.0577	80.9116	75816.9271	238836.7697	4085255.3316	2092.67	1.8075	582.568	2.4435	516.5623	1.4572	1507.7393	2.3587	1466.0187	597064.75	942.5671	2.6386	1263.1382	2.4479	23030100	1.3163	309.52	102.235	99.5786	198.1235	190.5817	78456.9141	139.7965	0.084135	174.0911	4041570
019	2018-09-24t0822	1537795669.45	adult	157.9945	106.0001	-50.0331	1254.5956	78.9072	79276.0423	249709.6708	4324186.1842	1778.91	0.89445	535.026	0.96593	484.8135	0.31278	1332.993	1.3775	1296.3131	551859.125	860.4304	1.6314	1124.8012	1.3697	22121200	0.98434	351.272	85.2361	81.9822	198.2318	185.0784	82067.9766	127.8239	-0.79298	165.2385	3524170
019	2018-09-24t1222	1537810070.32	adult	161.9947	110.0003	-46.0329	1179.4421	79.3114	77941.1485	245609.6985	4325913.1715	1803.54	0.95944	538.202	1.118	505.4653	1.0777	1169.1189	0.49477	1106.9119	474662.2812	809.5828	1.0118	1017.2753	0.55098	21847800	0.8884	413.957	88.7576	86.0129	200.3614	185.9865	81346.7266	130.6395	-0.71672	168.5354	3603030
019	2018-09-24t1622	1537824470.66	adult	165.9948	114.0004	-42.0328	1159.5867	79.0425	76045.8378	239600.2377	4209173.5903	1600.3	0.42071	558.967	1.8731	518.8119	1.5802	1222.0205	0.81366	1177.5582	485142.1562	841.635	1.5636	1068.4922	1.0041	22161900	0.98777	285.507	116.839	114.5901	216.6365	213.4369	86004.6875	159.7659	0.74623	195.4617	4632450
019	2018-09-24t2025	1537839036.69	adult	170.0409	118.0465	-37.9866	1221.3042	80.1615	79118.7272	249181.7674	4348800.7893	1616.91	0.48079	534.218	1.0701	500.7908	0.90739	1218.1227	0.8276	1181.9277	503084.6875	799.7282	1.0434	1051.6001	0.91502	22037000	0.95119	386.273	101.512	99.2155	210.7821	205.516	87052.9922	151.9696	0.17621	191.4447	4187460
019	2018-09-25t0022	1537853270.9	adult	173.9949	122.0005	-34.0327	1087.7672	76.7549	70912.5229	223593.9923	3835996.7284	1425.36	0.0080884	515.219	0.43851	485.1556	0.31354	1057.0149	0.013246	1039.0437	391095.5	751.4202	0.40106	930.7127	0.010814	19035800	0.069198	378.43	111.621	105.9922	251.7395	241.2645	93143.6328	172.2491	0.99171	220.4458	4124070
019	2018-09-25t0422	1537867670.46	adult	177.9947	126.0004	-30.0328	1218.8181	77.9342	78762.3791	248128.2809	4240683.5215	1259.74	-0.38311	529.73	0.97115	505.4616	1.0641	964.9324	-0.4199	938.6815	396587.2188	725.0536	0.067641	874.1657	-0.3764	21761300	0.89564	373.835	123.078	117.7833	266.7151	259.2179	109619.9062	182.183	1.2471	225.1738	5056040
019	2018-09-25t0825	1537882235.67	adult	182.0406	130.0462	-25.9869	1182.1902	78.0513	75076.5642	236500.6555	4008628.0647	1224.19	-0.43688	519.705	0.62947	497.1523	0.73307	939.8539	-0.49445	917.2856	368422.75	717.9003	0.013231	850.5892	-0.49915	20344400	0.52886	308.424	123.722	115.1082	248.4735	245.6923	97401.625	199.9733	1.7868	233.9274	4843230
019	2018-09-25t1222	1537896470.14	adult	185.9946	134.0003	-22.0329	1214.845	76.745	74652.7492	235021.8879	3949689.0838	1290.39	-0.23901	525.436	0.83857	502.9571	0.92839	949.3325	-0.39255	926.0056	370239.6875	729.76	0.24464	858.8918	-0.37946	20464100	0.6036	345.337	131.226	120.0483	277.1302	273.5532	108080.7734	221.5666	2.424	261.4675	5110860
019	2018-09-25t1622	1537910874.55	adult	189.9959	138.0015	-18.0317	1186.947	78.2216	74148.8644	233520.9578	3920805.3437	1186.25	-0.45915	527.579	0.92087	510.4367	1.1857	904.745	-0.56385	880.0294	350136.3125	706.8323	-0.062738	831.1157	-0.5291	20398300	0.62527	354.098	127.25	117.9425	269.9146	265.4604	104456.9688	213.1524	1.8698	254.1294	4920000
019	2018-09-25t2026	1537925519.72	adult	194.064	142.0696	-13.9636	1175.0235	77.5003	65452.6009	207067.2526	3259343.1678	1239.88	-0.29768	483.465	-0.65526	473.449	-0.22453	896.1401	-0.54939	873.6923	307376.0625	658.0698	-0.7877	808.8562	-0.63049	16555300	-0.3246	323.985	120.318	115.1207	250.7741	247.5045	86015.5156	192.0698	0.90044	233.1154	4120030
019	2018-09-26t0022	1537939670.98	adult	197.9949	146.0005	-10.0327	1146.9945	77.5008	68908.1136	217532.4224	3496954.7449	1039.2	-0.72676	496.791	-0.18848	486.3022	0.22677	853.662	-0.69388	837.1727	307318.3438	667.061	-0.61446	786.1576	-0.73112	17871100	0.070155	342.994	129.342	121.0286	282.5311	279.0113	101711.2109	218.662	1.6792	265.1619	4652810
019	2018-09-26t0422	1537954071.09	adult	201.9949	150.0005	-6.0326	1084.7067	80.6886	67359.7075	212184.7015	3587987.7513	1139.93	-0.46674	515.091	0.44301	498.8377	0.65884	901.2125	-0.42449	884.6774	317226.7812	693.2331	-0.17893	823.805	-0.43131	18106000	0.1813	387.039	128.798	118.5079	278.9229	274.3024	98180.8672	216.3147	1.4399	259.989	4527370
019	2018-09-26t0826	1537968705.56	adult	206.06	154.0657	-1.9675	1151.5523	81.3202	73998.2652	233247.2507	4018239.7626	1261.36	-0.1787	512.446	0.33587	496.1746	0.52924	910.132	-0.34775	889.9708	351310.9375	690.2167	-0.19923	833.4541	-0.33151	19768100	0.64307	395.792	130.425	118.0676	302.5106	297.6873	116769.0781	227.9242	1.6792	280.8564	5031270
019	2018-09-26t1222	1537982871.63	dead	209.9951	158.0007	1.9675	1063.1328	77.2756	63841.9171	201080.2181	3301651.2904	1112.9	-0.47361	520.428	0.59974	504.2615	0.79676	899.2581	-0.36433	885.8047	300352.1875	692.2791	-0.14622	830.1919	-0.32212	17343300	0.086226	384.879	139.449	125.4209	313.5637	308.583	104730.2734	241.575	1.9892	291.1831	4647150
021	2018-09-17t1622	1537219707.47	egg	-1.9995	-49.9943	-249.9949	165.0062	27.3513	2981.0395	9469.3476	51039.0641	0	-0.28641	0	-0.43828	0	-0.45129					0	-0.40751	0	-0.33885	0	1.5834	0	0	0				0	-0.39613	0	0
021	2018-09-17t2022	1537234103.78	larva	1.9995	-45.9953	-245.9959	164.619	26.9245	2968.5144	9424.8383	50323.8621	0	-0.53909	0	-0.63828	0	-0.63845					0	-0.61204	0	-0.57182	0	0.87094	0	0	0				0	-0.52372	0	0
021	2018-09-18t0022	1537248500.2	larva	5.9985	-41.9963	-241.9969	156.6925	28.5722	3050.1908	9713.305	55284.5749	0	-0.78276	0	-0.84356	0	-0.83101					0	-0.81686	0	-0.8022	0	0.18768	0	0	0				0	-0.65948	0	0
021	2018-09-18t0422	1537262899.6	larva	9.9983	-37.9965	-237.9971	153.7739	28.6406	2892.0225	9214.1849	51727.9199	0	-1.0187	0	-1.0553	0	-1.0302					0	-1.0227	0	-1.0308	0	-0.46482	0	0	0				0	-0.80483	0	0
021	2018-09-18t0822	1537277300.54	larva	13.9986	-33.9962	-233.9968	131.4147	20.8459	1770.5214	5621.5985	22948.8307	1286.44	0.96542	707.375	2.3818	690.7245	2.6153	1232.0414	-0.077204	1219.2464	12320.4141	1080.62	1.6659	1204.6838	1.3128	703838	-0.68401	102.147	61.2006	60.729	94.7887	92.903	947.8874	80.6002	0.66381	89.9002	60894.6
021	2018-09-18t1222	1537291702.87	larva	17.9992	-29.9956	-229.9962	347.4974	49.862	13182.034	42004.8545	429281.0105	1936.07	1.8616	551.227	1.4393	392.8618	0.81202	1791.416	0.93008	1785.053	125399.125	1253.4549	1.9881	1682.8568	2.1523	3849770	0.46511	282.093	70.4071	70.0441	109.1584	105.3421	7641.0903	92.2395	0.82366	101.2296	491723
021	2018-09-18t1639	1537307112.18	larva	22.2796	-25.7152	-225.7158	444.9838	49.5886	13464.9185	42790.8851	347179.6151	1527.87	0.93023	535.931	1.2063	489.1714	1.2321	1353.4333	0.044874	1337.007	97447.2031	1000.9551	1.1323	1255.294	1.025	3857630	-0.18614	369.049	56.2185	55.7582	97.654	92.9051	7031.0898	78.4925	0.42938	89.3661	404661
021	2018-09-18t2022	1537320499.62	larva	25.9983	-21.9965	-221.9971	410.4491	38.7614	12854.8218	40597.0894	345191.9805	2872.2	3.0678	750.991	2.3022	652.1715	2.1213	2361.8767	2.0814	2320.1082	162969.5	1687.9339	2.9561	2127.1895	2.7922	5148040	-0.044953	121.026	71.1913	70.8918	108.3461	107.5997	7475.8843	93.8128	0.69592	103.9024	488016
021	2018-09-19t0022	1537334900.09	larva	29.9985	-17.9964	-217.997	578.7269	45.8936	20786.7154	65724.1492	619188.3363	1928.77	1.232	551.297	1.005	493.5313	0.99597	1649.2648	0.59045	1648.4531	183068.3906	1106.8137	1.1396	1484.1727	1.178	6074740	-0.13657	111.199	60.8927	60.5078	96.8718	95.7218	10752.7705	82.0587	0.30577	91.6916	670976
021	2018-09-19t0422	1537349299.89	larva	33.9984	-13.9964	-213.997	726.02	55.7402	27975.7107	88932.3758	894427.1129	1889.27	0.96373	602.306	1.158	537.7074	1.143	1602.4109	0.46621	1575.6249	238759.2188	1244.5502	1.3973	1504.9526	1.0409	8917130	0.73672	132.998	74.0934	73.7801	114.421	112.8481	17048.7344	98.7785	0.63801	109.5792	1096950
021	2018-09-19t0822	1537363699.79	larva	37.9984	-9.9964	-209.997	748.3304	45.4059	29166.7399	91936.9543	942702.8995	2496.26	1.833	695.406	1.5989	583.9663	1.3198	2155.0425	1.7755	2142.6387	331876.5312	1648.0486	2.4922	2036.4852	2.0981	10709200	1.051	123.115	61.5587	60.9373	101.197	99.4224	15584.3369	84.5538	0.10647	95.1014	948004
021	2018-09-19t1222	1537378085.89	larva	41.9945	-6.0003	-206.0009	876.137	55.0064	37844.9413	119293.4206	1360713.5506	2592.85	1.8056	601.372	0.81562	501.9499	0.56745	2129.2788	1.7725	2093.6832	425855.7812	1378.2081	1.5062	1986.372	1.8047	11993800	1.0982	151.196	63.2531	62.7845	103.2898	101.3383	20657.9609	87.3679	0.028984	97.82	1261520
021	2018-09-19t1622	1537392487.06	larva	45.9948	-2	-202.0006	979.1786	65.3152	51332.0829	161801.5571	2238010.4483	1833.01	0.25721	502.17	-0.077642	423.3027	-0.23599	1560.0024	0.29071	1534.7651	419640.6562	1076.4169	0.37316	1452.9895	0.33374	13508400	1.215	231.65	67.2329	66.6685	106.6272	104.1768	28682.7266	89.5639	-0.081561	99.9672	1808570
021	2018-09-19t2022	1537406886.95	adult	49.9948	2	-198.0006	1054.8157	67.6175	54173.639	170711.769	2329132.0291	2260.65	0.98991	537.088	0.088591	455.5764	-0.080149	1741.0496	0.79677	1697.7132	494458.0625	1072.5307	0.31136	1569.5071	0.5768	15249500	1.4242	181.859	73.9847	73.6326	115.1333	113.0777	32697.8438	98.5511	0.20318	109.4316	2100650
021	2018-09-20t0022	1537421284.31	adult	53.9941	5.9993	-194.0013	1114.6575	67.2656	60986.8515	192023.084	2798369.2498	1701.76	-0.10452	523.333	-0.10862	474.6173	0.025817	1447.3879	-0.080689	1422.2717	463164.125	918.7908	-0.29915	1349.1451	-0.039626	16702200	1.5146	171.728	80.8291	80.5972	121.5338	120.0972	38890.8203	104.5375	0.47899	115.4408	2579660
021	2018-09-20t0422	1537435682.87	adult	57.9937	9.9989	-190.0017	1024.1176	69.0655	59704.7129	188314.8863	2864837.8245	1792.59	0.079144	528.583	-0.11597	469.5081	-0.087405	1542.337	0.22415	1520.3109	482751.5	988.5094	-0.025063	1442.092	0.245	16495500	0.94128	241.04	68.2905	67.4867	113.0131	109.5391	35373.0938	94.5192	-0.25958	105.8106	2131140
021	2018-09-20t0822	1537450083.68	adult	61.9939	13.9991	-186.0015	1119.3744	70.8434	64121.1363	201980.5332	3103836.9515	1584.85	-0.34831	560.576	0.2503	512.167	0.48105	1370.0515	-0.28963	1352.3403	460337.3125	1005.0914	0.091604	1305.1999	-0.14184	18793300	1.4367	256.865	81.4775	81.2205	123.0845	120.4647	41356.3789	105.5899	0.57377	116.5648	2731530
021	2018-09-20t1222	1537464486.73	adult	65.9948	17.9999	-182.0007	1085.2292	75.1065	66220.0733	208840.6731	3362174.6364	1981.81	0.66782	560.265	0.28229	488.3188	0.12396	1599.3905	0.64147	1566.9188	553389.125	1037.4268	0.35146	1492.2853	0.61731	19377300	1.2745	201.102	80.5632	80.1545	126.3248	124.0143	43708.3828	108.0134	0.8328	119.9419	2786360
021	2018-09-20t1622	1537478887.42	adult	69.9949	22.0001	-178.0005	669.7828	124.1441	44555.3723	144668.0058	2593303.5207	1573.5	-0.27942	530.887	-0.19523	474.2993	-0.1801	1323.4733	-0.30121	1307.5131	308369.2812	1030.1419	0.45038	1242.865	-0.23235	12341000	-1.7427	243.565	75.1097	74.2087	124.3596	121.6519	28975.7891	100.8273	-0.12	115.5479	1746000
021	2018-09-20t2022	1537493286.02	adult	73.9946	25.9997	-174.0009	1175.4058	81.3904	69390.3377	218610.3203	3485684.3996	1464.18	-0.52706	555.931	0.28829	505.441	0.47306	1262.901	-0.45271	1250.4109	458433.0625	927.6319	-0.1356	1187.3808	-0.38591	20151400	0.95036	170.648	86.7331	86.0136	135.2499	132.023	49095.707	113.7642	1.4581	126.9259	3143900
021	2018-09-21t0022	1537507687.12	adult	77.9949	30	-170.0006	1258.8562	74.6595	74900.468	235809.9852	3763923.041	1330.2	-0.91469	548.631	0.14623	499.5906	0.31118	1154.2802	-0.88279	1145.2506	452477.8125	903.0601	-0.2528	1105.8269	-0.71642	21464100	1.2041	339.506	87.9005	87.2082	136.6074	131.8774	53550.0977	113.0199	1.2064	126.1975	3438930
021	2018-09-21t0422	1537522083.19	adult	81.9938	33.9989	-166.0017	1228.4641	73.9359	73232.8838	230592.1149	3692979.9189	1340.97	-0.83285	541.593	-0.030212	501.6879	0.32008	1104.6375	-1.0639	1085.4739	423076.125	904.8458	-0.14843	1042.5432	-1.0095	20710000	0.73805	240.998	69.7023	69.1082	116.6242	112.6808	44667.0508	93.9823	-1.6409	107.103	2665350
021	2018-09-21t0822	1537536483.48	adult	85.9938	37.999	-162.0016	1240.6072	81.9204	79925.6542	251821.5256	4309113.9737	1182.73	-1.4027	514.273	-0.74296	465.6115	-0.72121	1037.3667	-1.3571	1027.1765	432581.9375	850.3489	-0.62369	995.9813	-1.2203	21428700	0.85608	262.364	80.8958	79.3778	175.119	172.0961	73024.6406	107.6262	0.060451	146.3371	3370770
021	2018-09-21t1222	1537550883.81	adult	89.9939	41.9991	-158.0015	1154.6141	76.9471	73942.1818	233381.613	3882366.5617	1442.01	-0.25803	557.62	0.3635	497.8014	0.11194	1155.67	-0.53134	1123.7119	446088.625	910.6586	0.11889	1077.2449	-0.55621	21510700	0.77845	245.103	87.5368	86.9804	134.4389	131.6972	51893.4297	115.1312	0.86768	126.9966	3376820
021	2018-09-21t1622	1537565286.92	adult	93.9948	46	-154.0006	1197.7151	77.545	74637.2731	235122.9012	3898472.0194	1342.82	-0.59123	556.714	0.34959	505.451	0.29298	1114.5659	-0.6596	1097.2979	434680.6875	915.3271	0.28149	1049.2024	-0.61146	21680700	0.76639	255.772	82.1896	81.0487	146.9491	137.82	57310.1445	109.6988	-0.071485	126.3004	3200790
021	2018-09-21t2022	1537579689.76	adult	97.9956	50.0008	-149.9998	1249.7768	78.6982	77182.9559	243129.8429	3997262.9348	1323.02	-0.60165	539.376	-0.077547	490.2995	-0.14599	1084.1387	-0.73496	1063.845	436907.9062	888.1927	0.092176	1021.213	-0.67539	21721700	0.7349	236	88.2962	86.8292	179.9117	176.4715	72504.4062	119.8933	1.0225	155.3952	3555860
021	2018-09-22t0022	1537594084.05	adult	101.994	53.9992	-146.0014	1237.6951	77.7787	77096.6906	242822.3481	4055049.6248	1283.23	-0.7076	544.028	0.087169	492.2	-0.087123	1041.9113	-0.89959	1020.1652	419890.25	865.0336	-0.051765	975.3146	-0.88317	21883000	0.77165	285.936	88.713	87.9266	139.1592	136.7904	56081.1719	118.0733	0.56204	131.9361	3568390
021	2018-09-22t0422	1537608484.94	adult	105.9943	57.9994	-142.0012	1210.7989	75.4976	70615.2282	222384.4052	3548223.3025	1360.23	-0.33583	544.492	0.15829	497.2354	0.081963	1086.436	-0.5106	1061.5699	400894.875	876.1489	0.20708	999.7145	-0.57529	20090700	0.087461	268.875	77.3615	76.3192	142.0596	133.645	52420.0039	107.0161	-0.97586	124.9094	2854490
021	2018-09-22t0822	1537622885.12	adult	109.9943	61.9995	-138.0011	1256.3499	76.9901	76968.3914	242553.9917	3952189.9424	1640.8	0.82749	570.724	0.93203	508.3177	0.45011	1198.5328	0.30925	1149.3646	481810.1875	898.0637	0.60115	1052.7823	-0.045032	22922600	1.1741	299.298	93.4922	92.3248	157.5065	152.4672	63317.6055	124.8894	0.91541	143.293	3755020
021	2018-09-22t1222	1537637284.85	adult	113.9942	65.9994	-134.0012	1236.657	75.8904	76138.4396	239867.0187	3918997.892	1313.29	-0.47303	541.839	0.24331	490.1908	-0.032498	1047.6483	-0.6009	1020.1941	416964.0312	826.6026	-0.10998	947.1921	-0.75345	21539700	0.66383	324.176	90.4021	89.2801	147.1393	144.2398	58561.4297	120.5707	0.20773	136.9321	3593760
021	2018-09-22t1622	1537651685.22	adult	117.9943	69.9995	-130.0011	1297.2469	78.1781	80068.2468	252081.2893	4192254.3546	1347.98	-0.33049	522.208	-0.20082	485.459	-0.11523	1030.8224	-0.64657	999.2661	430883.75	798.9845	-0.30694	932.4859	-0.77225	21825200	0.80075	339.208	91.1956	88.9413	172.1781	165.6849	71970.4375	127.5647	0.75783	153.2995	3811430
021	2018-09-22t2022	1537666085.65	adult	121.9945	73.9996	-126.001	1248.9841	80.1099	78194.4746	246235.2295	4156108.0789	1443.29	0.019537	543.128	0.46945	498.36	0.35737	1109.7612	-0.093259	1068.8871	453892.3438	823.6125	0.11917	968.4852	-0.39891	22161300	0.96233	251.876	96.0976	94.2694	168.5056	163.7529	68918.7969	129.8147	0.77317	153.0252	3921070
021	2018-09-23t0022	1537680485.51	adult	125.9944	77.9996	-122.001	1308.0062	82.3688	83360.9424	262478.1662	4567601.4193	1448.61	0.021215	504.126	-0.5343	468.5422	-0.53104	1166.8046	0.30028	1168.1697	507560	768.1708	-0.43439	979.6854	-0.24004	21910300	0.88613	422.199	79.9563	77.431	184.4672	169.3128	80243.2422	113.1983	-1.0983	145.8803	3475060
021	2018-09-23t0422	1537694885.08	adult	129.9943	81.9995	-118.0011	1283.0652	81.3112	82574.4352	260136.0221	4433082.9325	1266.43	-0.62813	506.6	-0.38254	474.2204	-0.29035	991.7847	-0.76349	973.9551	427459.1875	738.8093	-0.67793	898.1611	-0.82543	21810600	0.87251	331.768	94.4945	92.6524	168.8489	163.3911	72773.8594	127.5507	0.13055	152.2719	4068270
021	2018-09-23t0822	1537709285.43	adult	133.9944	85.9996	-114.001	1195.0246	79.8028	80952.2039	255152.8396	4574658.9581	1487.53	0.12482	517.609	0.017406	491.862	0.35825	1147.8147	0.22627	1128.785	484377.8125	741.4632	-0.53799	963.5841	-0.23382	21817200	0.89458	349.621	92.4685	89.4209	205.0219	197.8917	86519.2578	135.1479	0.63377	175.7737	3897550
021	2018-09-23t1222	1537723685.6	adult	137.9944	89.9996	-110.001	1273.3808	82.2131	84194.7914	265213.6116	4660959.6974	1811.27	1.171	503.148	-0.33389	471.8268	-0.27026	1138.6309	0.18843	1085.8287	499858.9375	762.4487	-0.17255	970.262	-0.12104	22077100	1.0069	287.835	91.1513	88.9702	173.5873	168.4577	76204.8281	129.2152	-0.07906	157.3002	3999530
021	2018-09-23t1622	1537738086.12	adult	141.9946	93.9998	-106.0008	1269.7744	82.5311	82714.4284	260467.4933	4597032.2419	1416.42	-0.13004	518.885	0.20823	488.5046	0.35129	1076.6274	-0.16416	1039.5745	465103.0625	772.6226	0.056474	943.6896	-0.28346	22372800	1.1216	349.381	103.46	100.9643	197.0925	188.9604	85143.9609	139.6428	0.60017	173.296	4460880
021	2018-09-23t2022	1537752485.59	adult	145.9944	97.9996	-102.001	1313.1541	84.4612	84901.2863	267293.6969	4751946.3297	1536.09	0.23446	507.988	-0.063119	478.3291	0.027751	1118.9799	0.10941	1092.0336	495708.0625	740.1747	-0.27152	950.7529	-0.17506	22480500	1.1542	363.684	99.4951	96.0183	245.0056	237.7218	108537.4844	140.5187	0.47222	200.7589	4403060
021	2018-09-24t0022	1537766886.99	adult	149.9948	102	-98.0006	1277.6215	86.5189	86183.7663	271472.7073	4930962.407	1550.83	0.26785	481.088	-0.86145	454.5284	-0.80504	1118.4419	0.13315	1100.9934	502180.4375	699.5843	-0.72947	929.2544	-0.30088	21600400	0.82078	435.992	99.251	95.9518	241.6478	221.0513	108499.875	139.4673	0.21918	188.1188	4456270
021	2018-09-24t0422	1537781286.98	adult	153.9948	106	-94.0006	1227.2755	83.4506	82525.7981	260227.9749	4608859.1744	1631.52	0.49215	485.843	-0.67969	457.03	-0.70861	1186.0703	0.54012	1153.2689	510010.25	726.2941	-0.30058	971.1833	0.086412	20890300	0.56363	284.335	98.5736	95.8957	201.7892	196.7002	86769.375	138.0826	-0.028344	178.5431	4238470
021	2018-09-24t0822	1537795686.13	adult	157.9946	109.9998	-90.0008	1259.3167	80.8346	81710.8819	257355.4599	4431771.8667	1789.23	0.92303	516.263	0.34784	486.4782	0.37394	1252.2673	0.929	1231.4838	533465.875	781.6939	0.53803	1025.9669	0.57387	21991800	0.9403	283.873	102.443	98.5195	225.0149	219.3819	95856.3438	149.5644	0.53906	202.6919	4363890
021	2018-09-24t1222	1537810087.06	adult	161.9948	114	-86.0006	812.7214	105.2799	54663.0305	175213.481	3129830.6375	1656.26	0.56108	535.293	1.0205	486.4681	0.37494	1346.0358	1.4631	1338.6313	383620.1875	861.1656	1.7418	1179.8396	1.852	15252100	-1.2736	415.529	108.292	105.3021	250.7334	230.1296	71459.0156	148.6458	0.30704	197.4903	3085570
021	2018-09-24t1622	1537824487.41	adult	165.9949	118.0001	-82.0005	1230.6251	86.2811	82653.7224	260363.6612	4696373.5416	1446.98	0.014071	492.203	-0.40066	456.6804	-0.73375	1145.6541	0.40087	1121.6809	493776.9062	806.405	1.055	1042.2272	0.79513	21192300	0.68037	314.386	103.489	100.1325	216.1618	209.4577	93165.7344	150.958	0.27676	189.8569	4455840
021	2018-09-24t2025	1537839053.48	adult	170.0411	122.0462	-77.9544	1307.8589	86.3169	87346.7178	275058.6296	4984012.178	1397.33	-0.091993	483.371	-0.68695	456.2017	-0.76133	1057.2765	-0.032125	1023.6979	481060.8125	731.8606	0.045161	926.06	-0.07763	21985600	0.93543	348.634	99.8861	96.7042	228.078	219.7452	103775.4688	146.9425	-0.075357	188.1602	4543220
021	2018-09-25t0022	1537853287.68	adult	173.995	126.0002	-74.0004	1283.3643	82.8759	84375.6856	265726.0438	4682474.8651	1300.96	-0.31185	500.844	-0.064064	476.3144	-0.018272	1072.851	0.097041	1061.195	472054.4062	752.5483	0.41794	962.8891	0.26346	22037600	0.96019	352.763	110.853	106.7095	244.4555	235.4148	107560.4219	166.3585	0.71404	213.2843	4877650
021	2018-09-25t0422	1537867687.33	adult	177.9949	130.0001	-70.0005	1155.216	80.4575	77382.385	243910.047	4316410.6224	1239.49	-0.43449	514.955	0.44972	485.6211	0.31853	1070.7598	0.13453	1064.8866	432586.9688	785.312	0.98257	984.0537	0.47869	20764500	0.60915	390.092	108.667	102.4196	256.8163	250.4687	103753.8047	171.9446	0.79182	224.6284	4381760
021	2018-09-25t0825	1537882252.47	adult	182.0408	134.046	-65.9546	1267.7273	87.3625	84550.5998	266266.8155	4791446.0816	1314.99	-0.20949	501.185	-0.027382	468.3805	-0.34743	1055.3494	0.10394	1037.9143	465409.0938	788.055	1.09	961.3195	0.34964	22078700	1.0119	364.88	106.815	101.6935	243.6295	232.3706	107440.5938	165.7212	0.35115	211.3046	4705520
021	2018-09-25t1222	1537896486.98	adult	185.9948	138	-62.0006	752.9223	91.6335	51063.9104	163078.5667	2891110.6404	1190.15	-0.48623	520.412	0.65993	487.7567	0.35853	1036.8867	0.054724	1026.7493	276848.75	808.7129	1.4663	980.2022	0.53166	13850200	-1.1891	356.908	116.248	108.1045	270.6179	261.886	72254.9844	194.3328	1.3417	241.2752	3093810
021	2018-09-25t1622	1537910891.64	adult	189.9961	142.0013	-57.9993	1222.9036	81.3245	76312.0044	240308.5482	4028886.1178	1206.58	-0.41001	527.696	0.92504	494.6382	0.5943	1042.5372	0.12727	1032.9376	415972.375	810.6588	1.5575	985.9795	0.60789	21003400	0.7852	375.904	117.597	110.2104	262.406	256.9357	104699.9922	190.3868	1.0076	239.7584	4680580
021	2018-09-25t2026	1537925536.74	adult	194.0642	146.0694	-53.9312	1175.7679	86.1769	76808.3989	241958.1845	4272546.1839	1159.6	-0.48624	499.832	-0.073005	468.2769	-0.41746	972.6965	-0.17539	963.0995	390051.3125	779.1828	1.1093	922.8283	0.17759	20010300	0.57003	408.796	108.057	99.4383	282.1899	271.6874	113158.1719	189.1559	0.79497	246.7746	4325960
021	2018-09-26t0022	1537939687.87	adult	197.9951	150.0002	-50.0004	1235.8085	80.0088	78302.2466	246575.7506	4194348.6218	1427.06	0.15622	528.648	0.9404	495.648	0.57393	1122.9155	0.56067	1100.1613	459272.4375	817.9355	1.7513	1034.8578	0.96816	21588400	1.0169	526.368	121.889	113.7482	272.5924	263.0782	111490.2812	200.4626	1.0453	247.2151	4977580
021	2018-09-26t0422	1537954087.97	adult	201.9951	154.0003	-46.0003	709.7441	84.3166	42729.0582	137457.7393	2182650.223	1196.48	-0.34215	531.346	1.0156	487.7758	0.24986	1050.848	0.24582	1041.502	235389.9688	853.488	2.3233	996.4617	0.70153	11886200	-1.3846	318.25	105.539	98.9617	248.9451	242.7507	55763.7109	171.5004	-0.072876	229.9847	2360910
021	2018-09-26t0826	1537968722.45	adult	206.0602	158.0654	-41.9352	1129.0684	82.2826	73823.0296	232672.1914	4041131.2212	1293.58	-0.10958	529.039	0.91808	501.5152	0.72605	1049.7328	0.24859	1032.0692	404147.125	792.0237	1.3826	981.5241	0.6077	20356400	0.78935	440.729	126.978	117.0372	297.5455	287.997	114555.0156	216.6603	1.3093	269.0783	4885870
021	2018-09-26t1222	1537982888.58	adult	209.9953	162.0004	-38.0002	927.2455	96.8905	57519.9834	183970.7492	3159415.2989	1180.2	-0.33257	529.305	0.91028	492.3815	0.3599	1023.7108	0.14873	1010.8084	308136.9375	824.0999	1.8856	973.26	0.55822	15906100	-0.26755	517.086	125.429	113.4061	321.2431	303.6558	96694.1875	221.7579	1.3523	279.9478	3769260
021	2018-09-26t1622	1537997287.98	adult	213.9951	166.0003	-34.0003	1138.009	81.4185	70986.0229	223667.39	3733753.1382	1235.22	-0.20483	520.189	0.5737	490.4641	0.26054	989.5027	0.023405	974.1223	367105.5	781.9836	1.2344	928.8134	0.29155	19261000	0.59787	431.841	126.21	116.1542	296.7949	289.0601	110110.8906	215.3784	1.0438	271.0317	4673190
021	2018-09-26t2026	1538011925.16	adult	218.061	170.0662	-29.9344	1137.4686	81.2241	70753.5312	222873.7576	3730170.0496	1154.87	-0.35731	518.658	0.50387	491.0449	0.25511	959.7784	-0.080002	948.569	354158.25	758.6456	0.87816	906.236	0.16534	19136400	0.60667	438.981	127.419	116.8397	306.1339	297.4944	112963.4062	217.2173	1.0069	275.7038	4701240
021	2018-09-27t0022	1538026089.48	adult	221.9955	174.0007	-25.9999	1113.0442	81.0377	69645.2946	219438.2284	3683981.9293	1127.96	-0.40166	518.623	0.4882	491.4304	0.24579	941.8818	-0.13871	931.5931	342844.9688	756.7337	0.84757	897.7742	0.12384	18843100	0.57298	510.957	129.707	117.8981	324.3894	310.9003	118077.75	225.4586	1.1775	287.641	4712650
021	2018-09-27t0422	1538040488.26	adult	225.9952	178.0003	-22.0002	1105.3344	80.2926	69186.7963	218061.0323	3658679.2857	1073.55	-0.50008	517.981	0.45181	493.3839	0.29559	929.607	-0.17626	918.3457	335588.125	737.7818	0.56689	878.1242	0.02017	18699100	0.57543	520.053	131.499	119.2184	325.9016	314.4173	117650.4688	228.204	1.1808	289.3545	4747130
021	2018-09-27t0826	1538055123.9	adult	230.0606	182.0658	-17.9348	1033.4372	80.6821	66885.1358	210929.2102	3632001.5363	1069.25	-0.50046	516.387	0.38081	492.0952	0.22494	917.9868	-0.2125	907.6886	320377.4062	737.3966	0.56127	874.378	0.0068436	18009500	0.44754	432.845	131.933	118.7746	322.1847	316.7547	112442.4453	232.9032	1.2417	292.8571	4601300
021	2018-09-27t1222	1538069290.85	adult	233.9959	186.0011	-13.9995	1057.6487	77.7627	66293.8623	209011.6996	3478741.0245	989.171	-0.64676	514.902	0.31469	493.8384	0.26908	886.4846	-0.32289	875.8712	306723.6875	713.9539	0.22313	840.8639	-0.16803	17811500	0.43424	424.562	132.962	119.9405	314.004	306.0932	108645.375	232.5891	1.1625	288.4401	4599440
021	2018-09-27t1622	1538083696.29	adult	237.9974	190.0026	-9.998	658.4041	79.0886	37698.5473	120630.8897	1820741.8984	969.107	-0.67982	499.448	-0.24002	482.3307	-0.17877	860.6528	-0.41194	855.3967	170409.25	692.197	-0.084822	825.5454	-0.24214	9862100	-1.4551	323.713	121.19	114.104	245.5702	241.6762	48622.8906	188.9885	-0.20523	225.9615	2393020
021	2018-09-27t2026	1538098324.98	adult	242.0609	194.0661	-5.9345	643.5739	84.458	39188.6721	127276.8215	2040330.2253	962.036	-0.68973	526.797	0.70106	505.2687	0.65605	867.3371	-0.38453	857.8928	178671.4375	726.0897	0.39468	829.5263	-0.21497	10819900	-1.199	470.691	137.539	122.9811	344.7883	337.4693	71026.3906	255.7396	1.7157	315.3732	2824910
021	2018-09-28t0022	1538112489.46	adult	245.9955	198.0007	-1.9999	639.6797	84.228	42878.4678	137092.6631	2407289.5359	1003.99	-0.61261	495.187	-0.41713	484.0817	-0.15281	851.6522	-0.43797	843.9726	190770.0781	659.5842	-0.53226	805.5785	-0.33184	11070900	-1.1167	446.398	126.384	117.8268	315.0309	300.5645	70566.9219	203.1613	0.10216	261.4202	2825570
021	2018-09-28t0422	1538126888.86	dead	249.9953	202.0005	1.9999	635.8157	83.0578	42410.7052	135615.2832	2359672.305	948.244	-0.71089	497.866	-0.33643	487.0859	-0.057642	840.6688	-0.47468	832.443	186628.4688	656.7649	-0.56408	794.1401	-0.38333	11017800	-1.1102	444.579	129.729	120.5035	322.2268	311.008	71534.3516	211.5758	0.29559	277.5207	2870890
022	2018-09-17t1622	1537219715.52	egg	-1.9995	-53.9939	-198.0292	243.6819	46.554	7422.3985	23767.3586	203667.5844	144.855	-0.032224	83.7892	-0.048952	83.611	-0.034121	125.4704	-1.6357	123.6028	5018.8174	108.0384	-0.13538	119.2865	-0.092384	332308	1.7939	114.752	46.4652	45.7521	80.9783	79.308	3239.1338	65.1485	0.71354	73.9465	184281
022	2018-09-17t2022	1537234111.91	larva	1.9995	-49.9949	-194.0302	168.7798	16.811	1826.3826	5763.9507	19042.9657	520.848	0.36696	344.105	0.99772	335.9571	1.0785	493.0006	-1.1354	496.8155	5423.0063	433.8163	0.49416	464.0834	0.3918	364407	1.0961	134.681	86.5229	86.5782	124.8638	122.3878	1373.5018	110.417	1.4294	119.5151	91627.7
022	2018-09-18t0022	1537248508.3	larva	5.9985	-45.996	-190.0312	187.7175	25.8301	3594.3103	11384.3072	61229.1485	0	-0.78276	0	-0.84356	0	-0.83101					0	-0.81686	0	-0.8022	0	0.18768	0	0	0				0	-0.65948	0	0
022	2018-09-18t0422	1537262907.66	larva	9.9983	-41.9961	-186.0314	187.7357	25.3788	3611.4373	11441.0783	61397.5361	0	-1.0187	0	-1.0553	0	-1.0302					0	-1.0227	0	-1.0308	0	-0.46482	0	0	0				0	-0.80483	0	0
022	2018-09-18t0822	1537277308.58	larva	13.9986	-37.9959	-182.0311	165.049	17.5233	1836.5359	5804.0914	19532.8368	500.805	-0.38636	369.381	0.6345	368.1458	0.81592	480.3335	-1.457	478.58	5283.6685	435.5272	-0.063208	464.7783	-0.26637	388589	-0.86398	134.187	86.2652	85.826	125.9016	126.6453	1384.9178	107.3889	1.204	118.4873	90751
022	2018-09-18t1222	1537291711.06	larva	17.9993	-33.9952	-178.0304	244.9153	29.5777	5246.8546	16583.5815	101612.6556	1357.52	0.86534	607.795	1.7414	619.493	2.1198	1199.4028	-0.19652	1180.2141	34782.6836	921.3103	1.0793	1119.7815	0.93496	1740120	-0.70781	186.702	64.3381	64.1427	104.9267	100.2077	3042.873	85.519	0.68113	95.2269	184200
022	2018-09-18t1639	1537307120.24	larva	22.2796	-29.7149	-173.7501	227.3834	28.4917	4778.3227	15127.1515	89056.2415	1841.04	1.471	709.667	2.1692	675.7589	2.3512	1650.2065	0.63369	1635.4401	44555.5781	1301.0807	1.9734	1560.6825	1.6955	1852230	-1.2701	125.595	76.3896	76.0975	112.9065	111.1784	3048.4756	97.0361	0.8463	109.3703	199377
022	2018-09-18t2022	1537320507.7	larva	25.9983	-25.9961	-170.0314	408.2531	36.1621	11883.8666	37525.2956	294824.639	1621.29	0.89934	608.244	1.4838	569.9114	1.6103	1437.4557	0.17338	1413.6398	91997.1641	1101.5812	1.2761	1354.8703	1.0714	3869650	-0.71939	141.089	76.9722	76.4959	114.9741	113.326	7358.3398	99.0719	0.82092	109.3874	489697
022	2018-09-19t0022	1537334908.21	larva	29.9985	-21.996	-166.0312	366.277	54.0679	13894.3023	44736.6068	469542.4705	2268.71	1.8245	617.492	1.3993	508.8072	1.0947	1961.5148	1.2657	1953.0778	145152.0938	1341.6142	1.8293	1780.2217	1.8487	4552770	-0.9189	138.654	78.5651	78.3615	115.9869	114.7306	8583.0273	100.57	0.77591	110.2739	579261
022	2018-09-19t0422	1537349307.98	larva	33.9984	-17.996	-162.0313	595.1416	41.5505	20959.3039	66119.0269	615400.7989	1892.58	0.96954	549.637	0.83132	474.3752	0.71603	1648.9525	0.57215	1614.5824	184682.6875	1157.3386	1.1344	1547.8323	1.1398	6107570	-0.67046	403.257	65.3372	65.03	106.9164	101.9139	11974.6387	88.5558	0.35781	98.0952	726027
022	2018-09-19t0822	1537363707.87	larva	37.9984	-13.9961	-158.0313	763.8097	44.8959	29194.6802	92032.0361	920832.9412	1746.56	0.50992	499.93	0.33097	434.1846	0.2618	1437.7759	0.048206	1423.0581	222855.2656	1060.3556	0.67135	1311.8595	0.39648	7716410	-0.40892	207.956	56.9172	56.4765	93.1696	90.7413	14441.2812	77.1448	-0.11623	87.0227	878516
022	2018-09-19t1222	1537378094.04	larva	41.9945	-9.9999	-154.0352	707.1352	51.4638	29602.9861	93352.6366	1056041.0206	2473.83	1.594	639.811	1.0789	531.7275	0.79019	2135.0308	1.7872	2127.5247	335199.8125	1398.3097	1.5705	1937.3825	1.6873	9993850	0.14963	359.659	74.3816	74.0425	115.3129	111.8101	18104.1289	96.7392	0.34719	107.5685	1161840
022	2018-09-19t1622	1537392495.19	larva	45.9949	-5.9996	-150.0348	775.7644	56.48	34844.3956	109953.3433	1310247.2995	1865.78	0.31629	555.169	0.31704	489.3117	0.3042	1530.6936	0.21081	1500.753	281647.625	1060.3777	0.31946	1426.0477	0.26706	10184000	-0.30961	213.363	75.2509	74.9215	114.8962	112.3515	21140.9102	98.0158	0.26319	107.6228	1380400
022	2018-09-19t2022	1537406895.05	larva	49.9948	-1.9996	-146.0349	896.9354	58.4696	42382.3585	133715.5852	1646472.3396	1703.28	-0.057229	509.385	-0.14053	443.3499	-0.19201	1447.1758	-0.055815	1434.4088	322720.1875	1015.6692	0.10695	1356.2627	0.017977	11343000	-0.29944	354.435	58.1123	57.4541	101.177	97.984	22562.4766	81.1645	-0.64203	94.0745	1294040
022	2018-09-20t0022	1537421292.41	adult	53.9941	1.9996	-142.0356	888.5157	60.1252	44911.458	141781.963	1870698.8611	2087.02	0.65714	520.005	-0.13987	448.7237	-0.24556	1718.0994	0.7516	1693.0778	405471.4375	1044.4248	0.19312	1587.8558	0.63037	12252300	-0.38107	158.944	61.2337	60.4497	103.7994	102.0039	24496.6484	85.628	-0.64384	97.5946	1442790
022	2018-09-20t0422	1537435690.9	adult	57.9937	5.9992	-138.036	971.3841	63.6886	51226.148	161595.3638	2261320.1717	2179.07	0.89167	541.727	0.026963	460.813	-0.19415	1848.7256	1.2219	1836.2532	497307.1875	1054.2306	0.25991	1721.3354	1.0943	14538900	0.13424	178.952	79.0885	78.6596	119.821	117.7672	32231.8438	102.7614	0.34789	113.5667	2122580
022	2018-09-20t0822	1537450091.73	adult	61.9939	9.9994	-134.0358	1032.1464	67.3924	55682.3533	175408.3473	2510890.4459	2369.69	1.4272	528.274	-0.16273	456.8158	-0.32704	1913.2634	1.5934	1877.3365	558672.9375	1026.3892	0.19538	1745.4243	1.3266	15397100	0.077038	242.405	64.1921	63.3036	110.2287	107.9103	32186.7695	90.9449	-0.76809	103.3874	1870940
022	2018-09-20t1222	1537464494.97	adult	65.9948	14.0003	-130.0349	968.8275	69.2108	52207.1585	164650.8315	2393212.1913	1820.77	0.2705	551.743	0.15328	500.2464	0.33146	1598.2948	0.63735	1590.4773	437932.7812	1024.1943	0.27788	1490.1203	0.60929	15085200	-0.39871	146.244	75.6085	75.054	117.6708	115.9947	32241.7988	100.5375	-0.00045671	111.9021	2067210
022	2018-09-20t1622	1537478895.63	adult	69.995	18.0005	-126.0347	1044.5346	71.5427	59199.0785	186539.0208	2804173.2038	1776.42	0.2742	555.608	0.24612	503.5255	0.4174	1502.1627	0.43923	1493.4072	465670.4375	1005.4651	0.2916	1348.0428	0.20667	17206600	0.11187	378.873	74.2703	73.9013	114.7234	111.9311	35564.2617	97.6662	-0.522	108.1766	2300080
022	2018-09-20t2022	1537493294.25	adult	73.9946	22.0001	-122.0351	1083.3115	74.695	64571.5061	203525.3895	3222927.3034	1463.16	-0.53017	526.86	-0.31304	457.9926	-0.63407	1267.7224	-0.43059	1257.5508	428490.1562	953.8894	0.061575	1196.9947	-0.34027	17762600	0.055612	372.667	72.9253	72.2861	114.5754	111.7385	38726.4922	96.3239	-0.91414	107.3086	2458600
022	2018-09-21t0022	1537507695.33	adult	77.9949	26.0004	-118.0348	1088.2652	72.9553	63962.3509	201588.054	3145604.7039	1584.74	-0.045456	568.644	0.60984	514.4123	0.68982	1381.2611	0.27389	1366.7107	462722.4688	1013.8572	0.71328	1301.3624	0.33979	19002400	0.29333	289.728	86.5215	86.1091	128.4252	125.9087	43022.4297	110.7872	0.895	121.9029	2891290
022	2018-09-21t0422	1537522091.21	adult	81.9937	29.9993	-114.036	1082.7538	69.7274	60948.3673	191966.0504	2888373.0327	1510.14	-0.19497	570.26	0.68109	543.5804	1.4428	1263.7766	-0.17934	1255.3617	403144.75	949.483	0.29064	1180.4825	-0.1759	18183900	-0.18993	233.25	75.642	75.13	118.4187	115.3407	37775.5547	100.562	-0.7234	111.5683	2412000
022	2018-09-21t0822	1537536491.64	adult	85.9939	33.9994	-110.0358	1425.1582	69.6742	75138.5738	237069.2898	3432817.3575	1504.65	-0.10331	546.057	0.069974	480.5425	-0.31233	1307.4634	0.23261	1293.7097	515140.5625	936.2103	0.28291	1212.7023	0.19329	21498800	0.88177	151.065	80.8488	80.0068	126.9049	125.162	50000.5312	108.312	0.15478	120.3934	3183100
022	2018-09-21t1222	1537550891.92	adult	89.9939	37.9995	-106.0358	1131.0338	69.0656	63824.1945	200995.7798	3006002.3071	1482.15	-0.089777	572.33	0.74405	540.8487	1.3044	1246.366	0.022656	1235.9047	416286.2188	923.822	0.26284	1157.4819	-0.0084643	19099800	-0.10697	294.611	88.1487	87.7201	132.5761	129.1772	44280.4219	112.8829	0.56504	124.4306	2941700
022	2018-09-21t1622	1537565295.25	adult	93.9949	42.0004	-102.0348	1172.7704	72.5501	71326.6462	224662.634	3614622.737	1306.58	-0.74585	519.496	-0.61953	487.3336	-0.21369	1109.9427	-0.68862	1103.646	414008.625	809.6427	-0.90116	1015.067	-0.85226	19343400	-0.096639	261.682	79.6299	79.0697	122.4811	120.2562	45685.4609	105.0858	-0.67624	116.5695	2965020
022	2018-09-21t2022	1537579697.97	adult	97.9956	46.0012	-98.0341	1161.4808	73.6514	71191.9405	224435.4677	3594816.6571	1390.22	-0.31417	560.903	0.48628	522.6359	0.7676	1133.9851	-0.41572	1123.9956	421842.4375	854.2935	-0.29435	1049.0333	-0.47361	20843200	0.40803	213.204	84.105	83.3302	137.0914	133.3937	50998.0156	111.1616	-0.088307	126.4438	3125340
022	2018-09-22t0022	1537594092.24	adult	101.994	49.9996	-94.0357	1209.9509	73.8252	73701.0397	232134.6526	3737968.4911	1209.09	-1.0216	501.545	-1.032	463.6547	-0.90303	1018.3605	-1.0525	1011.1722	392068.8125	780.6201	-1.029	942.9365	-1.1238	19299500	-0.19826	431.14	79.265	78.4331	126.0247	122.1375	48519.5039	106.3224	-0.88555	117.6829	3050120
022	2018-09-22t0422	1537608493.08	adult	105.9943	53.9998	-90.0354	1177.5487	72.624	69271.0892	218107.6938	3438955.1593	1460.99	0.08236	540.775	0.05973	484.1375	-0.29765	1167.0461	0.016012	1134.5628	422470.6875	860.0346	0.018317	1055.0162	-0.15563	19575000	-0.10801	160.799	86.1508	85.5181	131.0754	129.3823	47449.3086	112.8798	-0.27725	124.8623	3118490
022	2018-09-22t0822	1537622893.31	adult	109.9943	57.9999	-86.0354	1194.0557	73.7939	71638.4974	225579.7469	3631124.7723	1289.12	-0.59279	522.447	-0.35834	485.1306	-0.23329	1075.7659	-0.49261	1064.0969	403412.1875	797.1943	-0.59073	998.9406	-0.46065	19544200	-0.11858	179.319	82.5678	81.6789	127.9763	126.2806	47991.1289	109.4213	-0.86544	121.7899	3088780
022	2018-09-22t1222	1537637293.04	adult	113.9943	61.9998	-82.0354	1137.1506	92.9058	68040.0952	215044.6861	3445299.1724	1153.42	-1.0991	524.158	-0.23398	489.6248	-0.049511	1018.1244	-0.79261	1010.1913	362452.2812	800.3488	-0.42225	959.7242	-0.65542	18637500	-0.45632	261.325	79.9977	78.1277	167.9308	158.9379	59783.3594	112.5612	-0.68283	142.9068	2844480
[truncated: 6,086 more rows]
