# Supplementary material for: Global, cell non-autonomous gene regulation drives individual lifespan among isogenic C. elegans
Source: eLife. 2021 Feb 1;10:e65026. doi: 10.7554/eLife.65026 (PMC7864635; doi:10.7554/eLife.65026)
Supplement: Source data 1. [file elife-65026-data1.zip › figure_data/Figures 1-3 - base strains/mir-60/mir-60_20180518.tsv]

name	timepoint	timestamp	stage	age	adult_age	ghost_age	length	max_width	projected_area	surface_area	volume	gfp_maximum	gfp_maximum_z	gfp_mean	gfp_mean_z	gfp_median	gfp_median_z	gfp_over_99_mean	gfp_over_99_mean_z	gfp_over_99_median	gfp_over_99_sum	gfp_percentile_95	gfp_percentile_95_z	gfp_percentile_99	gfp_percentile_99_z	gfp_sum	gfp_sum_z	green_yellow_excitation_autofluorescence_maximum	green_yellow_excitation_autofluorescence_mean	green_yellow_excitation_autofluorescence_median	green_yellow_excitation_autofluorescence_over_99_mean	green_yellow_excitation_autofluorescence_over_99_median	green_yellow_excitation_autofluorescence_over_99_sum	green_yellow_excitation_autofluorescence_percentile_95	green_yellow_excitation_autofluorescence_percentile_95_z	green_yellow_excitation_autofluorescence_percentile_99	green_yellow_excitation_autofluorescence_sum
000	2018-05-18t1342	1526669043.15	larva	0	-50.1587	-210.1895	148.1025	29.7315	2931.8633	9357.7388	54750.9634	0	-0.69729	0	-0.77082	0	-0.75323					0	-0.75696	0	-0.7317	0	1.3112	0	0	0				0	-0.74473	0	0
000	2018-05-18t1747	1526683713.04	larva	4.075	-46.0837	-206.1145	150.8817	30.8145	3110.3419	9931.8408	60319.2826	0	-0.90622	0	-0.91702	0	-0.87808					0	-0.92282	0	-0.92402	0	0.11598	0	0	0				0	-0.92395	0	0
000	2018-05-18t2146	1526698075.96	larva	8.0647	-42.094	-202.1248	150.5132	30.6066	3072.2545	9810.0997	59104.3848	0	-1.1089	0	-1.0662	0	-1.0053					0	-1.0891	0	-1.115	0	-0.75102	0	0	0				0	-1.1107	0	0
000	2018-05-19t0146	1526712473.13	larva	12.0639	-38.0948	-198.1256	150.8969	35.0717	3237.2936	10383.5811	66472.2845	0	-1.3108	0	-1.2231	0	-1.1391					0	-1.2606	0	-1.3099	0	-1.4513	0	0	0				0	-1.3116	0	0
000	2018-05-19t0546	1526726876.81	larva	16.0649	-34.0938	-194.1246	276.6467	34.4794	6639.9227	21080.2523	135443.2056	2664.98	1.313	814.605	1.3604	758.143	1.4387	2380.8669	0.36292	2353.4335	85711.2109	1734.2061	1.433	2225.7531	1.4019	2929320	-0.48261	162.096	83.1107	82.7498	123.1935	121.0979	4434.9668	106.6417	0.79558	117.8196	298866
000	2018-05-19t0946	1526741276.75	larva	20.0649	-30.0938	-190.1246	385.0423	36.2383	11069.3451	34946.1864	273709.8503	2348.15	0.81106	679.17	0.82725	602.7199	0.82548	2166.4595	0.040897	2162.7737	129987.5625	1456.2467	0.87064	2030.7696	1.0156	4032910	-0.55888	143.716	89.4448	89.3236	127.8308	125.7811	7669.8472	112.3832	0.8126	122.7594	531123
000	2018-05-19t1352	1526756008.27	larva	24.157	-26.0017	-186.0325	417.4347	29.5402	9695.0505	30560.9707	191133.5156	2734.46	1.0651	903.979	1.5782	882.7345	1.8672	2308.219	0.22861	2260.8298	122335.6094	1790.313	1.3586	2166.4518	1.0681	4736850	-0.82477	164.698	82.4928	81.9698	125.3208	121.8979	6642.0024	106.0902	0.53976	117.6898	432262
000	2018-05-19t1752	1526770409.61	larva	28.1573	-22.0013	-182.0321	416.3547	20.7618	5776.6845	18233.0757	72076.0974	400.499	-1.6907	303.09	-0.80442	302.6052	-0.53716	371.4084	-2.792	368.5199	12256.4785	341.9953	-1.41	361.9666	-1.6476	984133	-3.0153	151.704	100.084	99.6542	140.4345	139.8022	4634.3398	124.3349	0.87473	135.2573	324974
000	2018-05-19t2152	1526784809.73	larva	32.1574	-18.0013	-178.0321	599.3472	40.1623	16932.5767	53384.9943	408966.0138	2891.04	0.92627	839.092	1.2275	820.0538	1.5868	2103.8162	-0.12466	2068.5002	191447.2656	1655.4212	0.92479	1988.6182	0.53977	7600490	-0.6408	146.789	88.0836	87.6003	129.3498	127.2547	11770.8311	112.6043	0.42625	122.6407	797861
000	2018-05-20t0152	1526799216.83	larva	36.1594	-13.9993	-174.0301	620.1752	56.1058	24243.7092	76894.2602	833704.6222	3160.06	1.0786	725.763	0.67114	549.8785	0.31782	2582.3367	0.67029	2512.0347	333121.4375	1872.215	1.2585	2395.0333	1.014	9316630	-0.44748	163.362	96.386	95.7961	139.8085	138.546	18035.2949	122.7855	0.56931	134.6567	1237310
000	2018-05-20t0552	1526813619.06	larva	40.16	-9.9987	-170.0295	731.1088	45.5993	27152.085	85625.4171	836200.7989	4056.03	1.9805	859.294	1.2064	779.0684	1.3683	3380.8806	2.1334	3336.8778	486846.8125	2162.2873	1.7887	3140.7531	2.0754	12355800	0.23902	394.258	76.6345	75.943	125.9081	120.9979	18130.7734	103.08	-0.25543	116.1197	1101930
000	2018-05-20t0952	1526828014.5	larva	44.1587	-6	-166.0308	976.8532	48.1003	34872.6594	109747.8984	1078473.2218	4359.34	2.2156	740.399	0.55698	621.2939	0.51465	3333.0249	2.1539	3259.2672	619942.625	1756.8066	0.8207	3028.4909	1.8078	13701100	0.2367	245.393	91.4398	90.8835	134.566	132.1195	25029.2812	116.9659	-0.0062834	128.5977	1692090
000	2018-05-20t1352	1526842414.52	larva	48.1587	-2	-162.0308	966.8688	55.1302	43358.3856	136597.8923	1602316.7937	3875.93	1.5756	699.208	0.2978	588.8793	0.31672	2923.5676	1.4462	2844.0322	669497	1504.1983	0.17071	2591.4611	1.0304	15951700	0.57177	194.892	93.9267	93.0963	141.7826	139.429	32468.2168	121.0853	-0.025329	133.8607	2142840
000	2018-05-20t1752	1526856814.19	adult	52.1586	2	-158.0309	1007.2278	67.464	54072.0262	170346.5833	2467209.6128	3266.37	0.81588	581.038	-0.47599	466.557	-0.52108	2726.6025	1.1101	2693.7993	774355.125	1208.6774	-0.62642	2472.2198	0.85829	16456700	0.32149	189.079	87.0081	86.1656	134.0409	131.8505	38067.6172	114.3984	-0.50994	127.5097	2464330
000	2018-05-20t2152	1526871215.46	adult	56.159	6.0003	-154.0305	1053.2625	63.633	52129.8161	164290.3396	2160272.6709	3748.18	1.5299	673.629	0.20225	525.5929	-0.07582	2747.0608	1.231	2669.4689	752694.625	1444.2232	0.041496	2476.3364	0.96287	18430500	0.61354	430.68	93.8198	92.1817	156.3397	152.2832	42837.0781	128.6591	0.14396	146.1082	2566910
000	2018-05-21t0152	1526885611.8	adult	60.158	9.9993	-150.0315	1060.2957	77.3521	62038.9703	195608.2077	3271120.8996	2009.59	-0.8932	581.816	-0.56289	525.5135	-0.030659	1832.6615	-0.79932	1830.567	595615	1126.7812	-0.95448	1701.3811	-0.64766	18867700	0.41652	253.527	91.1604	90.4224	139.1246	137.3075	45215.4844	119.0958	-0.59726	131.8716	2956240
000	2018-05-21t0552	1526900019.28	adult	64.16	14.0014	-146.0294	1091.5596	73.9247	64939.9554	204822.0302	3232960.8909	2498.34	-0.13109	616.181	-0.20858	499.1718	-0.27311	2118.8525	-0.0076963	2102.6282	720409.875	1222.2289	-0.62474	1973.8183	0.068104	20899000	0.78933	391.201	88.2908	87.534	140.6478	136.56	47820.2383	117.2818	-0.92912	130.697	2994560
000	2018-05-21t0952	1526914417.39	adult	68.1595	18.0008	-142.03	901.859	98.7853	60075.2198	191622.7729	3341848.4826	1791.48	-1.2559	570.596	-0.7431	496.9691	-0.26419	1555.2997	-1.4198	1539.9578	488364.0938	1114.6915	-1.0655	1463.4179	-1.2206	17882500	-0.45112	259.14	97.3539	94.6589	193.309	190.1759	60699.0156	132.743	0.16123	170.4046	3051070
000	2018-05-21t1352	1526928814.95	adult	72.1588	22.0002	-138.0306	1189.1378	70.1509	63563.3853	200106.2459	2942595.4128	2751.96	0.48097	647.063	0.39979	526.7634	0.25135	2000.4805	-0.026618	1922.5712	666160	1338.2056	0.037932	1843.5097	-0.019408	21540100	0.53518	407.873	97.4656	96.7514	147.1945	143.1766	49015.7578	125.6671	-0.61474	138.8603	3244530
000	2018-05-21t1752	1526943215.24	adult	76.1589	26.0002	-134.0306	1060.4179	71.0024	61184.5513	192909.9426	2984936.5693	2736.92	0.58763	668.753	0.9512	551.6102	0.79123	2212.2202	0.88033	2178.8394	707910.5	1414.3917	0.66587	2090.0679	1.0554	21388700	0.32199	332.91	97.5799	96.9018	148.5477	145.3839	47535.2578	127.1734	-0.65778	140.6046	3120900
000	2018-05-21t2152	1526957616.1	adult	80.1592	30.0005	-130.0303	1117.8156	73.5639	66980.3551	211204.2878	3372784.9914	2903.45	1.0775	668.114	1.1618	523.2572	0.42197	2042.6986	0.51826	1981.5789	714944.5	1370.3793	0.65469	1856.2583	0.44839	23378000	0.85597	415.885	102.251	101.2678	157.613	153.8518	55164.5625	132.988	-0.30507	147.7508	3577870
000	2018-05-22t0152	1526972019.1	adult	84.16	34.0013	-126.0295	1112.4544	84.8223	74235.5929	234404.4394	4140575.9429	1998.27	-0.80605	571.844	-0.54345	477.6337	-0.3153	1784.2755	-0.28905	1774.9316	690514.625	1225.521	-0.16861	1704.9153	0.026565	22116000	0.36171	286.018	92.473	90.4223	178.6631	174.555	69142.6094	128.4911	-0.8933	160.9501	3576390
000	2018-05-22t0552	1526986421.27	adult	88.1606	38.0019	-122.0289	1287.9381	81.9368	83106.8933	261886.7668	4497013.1425	2005.23	-0.74429	567.725	-0.48605	442.1079	-0.89046	1729.8335	-0.36235	1704.1259	750747.75	1146.4172	-0.59982	1621.6583	-0.16004	24599000	1.1634	1579.68	103.663	99.1381	481.2964	293.2227	208882.6562	131.9991	-0.76054	161.2186	4491610
000	2018-05-22t0952	1527000826.04	adult	92.1619	42.0032	-118.0276	1208.564	75.6126	71173.6136	224172.5145	3560696.8276	2834.25	1.1796	656.805	1.4939	540.8394	1.1441	1940.2313	0.6139	1871.1305	721766.0625	1342.1131	1.1517	1732.7106	0.57758	24425900	1.1184	345.029	104.619	103.8332	159.1409	156.5027	59200.4023	136.9232	-0.51948	151.0862	3890660
000	2018-05-22t1353	1527015277.64	adult	96.1762	46.0176	-114.0132	1152.7338	74.3842	66366.0773	209087.5512	3211128.4108	2744.84	0.98983	656.827	1.694	559.2263	1.6804	1957.9265	0.79889	1881.8683	679400.5	1389.7321	1.7583	1747.8445	0.84607	22775500	0.58865	374.993	101.838	100.8721	161.7677	156.9562	56133.3984	134.7446	-0.89869	150.3486	3531220
000	2018-05-22t1753	1527029670.97	adult	100.1744	50.0157	-110.0151	1159.5458	81.1766	71621.592	225746.4561	3758213.8578	2443.76	0.3209	649.166	1.7516	538.8073	1.4646	1926.0463	0.76436	1890.0962	720341.3125	1347.3501	1.6405	1785.0643	1.2105	24266500	1.1979	402.498	117.113	110.4892	310.1718	303.4412	116004.2656	171.1967	1.9094	282.6797	4377780
000	2018-05-22t2152	1527044054.23	adult	104.1697	54.0111	-106.0197	1088.7902	78.5018	71268.7643	225148.1929	3834964.0257	1956.86	-0.72811	597.265	0.90991	545.4843	1.8163	1585.2262	-0.50527	1558.4451	589704.125	1139.618	0.1716	1409.3129	-0.4997	22190200	0.54343	410.295	115.858	113.0321	284.0645	277.6205	105671.9922	152.8014	0.17099	218.2108	4304460
000	2018-05-23t0152	1527058443.37	adult	108.1667	58.0081	-102.0228	1041.9878	77.8746	68676.1479	216682.7606	3757990.3698	1749.23	-1.1439	573.086	0.65305	524.4888	1.6126	1473.0175	-0.86007	1454.5531	528813.25	1116.5696	0.21305	1385.4266	-0.46638	20517600	0.029221	413.069	112.309	108.8797	265.7137	255.3096	95391.2031	154.7232	0.097823	222.4851	4020880
000	2018-05-23t0552	1527072822.34	adult	112.1609	62.0022	-98.0286	1168.0517	81.7938	76216.8584	240926.3028	4160787.0782	2058.3	-0.49581	496.93	-0.68271	418.9422	-0.42288	1463.0519	-0.81679	1409.3622	582294.625	963.1427	-0.80759	1277.969	-0.85817	19753000	-0.14263	449.972	112.411	106.5088	321.8874	317.1251	128111.1797	163.9426	0.56702	263.8217	4468350
000	2018-05-23t0952	1527087225.63	adult	116.1618	66.0031	-94.0277	1182.7334	76.7929	71084.8399	223916.3341	3616805.1372	2813.43	0.96479	542.674	0.53895	412.6844	-0.35005	1820.916	0.60649	1704.4808	677380.75	1108.0512	0.60895	1534.5935	0.54805	20145700	0.15105	362.412	115.493	111.9881	215.3214	205.5759	80099.5469	160.0516	0.051515	192.3468	4287440
000	2018-05-23t1353	1527101676.99	adult	120.1761	70.0174	-90.0134	1068.9652	74.3635	59861.054	189090.147	2932556.4461	2384.91	0.12046	539.095	0.73577	463.08	1.0311	1641.5663	-0.0082473	1547.6902	515451.8125	980.7474	-0.19865	1326.0927	-0.3591	16876900	-1.0367	274.442	114.612	111.53	203.094	198.233	63771.5156	160.8725	-0.10617	188.5965	3588030
000	2018-05-23t1753	1527116065	adult	124.1727	74.0141	-86.0167	1161.5466	74.2375	68200.0297	214803.6903	3392912.2208	2666.55	0.59864	525.195	0.70988	437.3378	0.68511	1689.5081	0.21995	1599.005	603154.375	994.8991	0.13957	1374.4084	-0.007151	18719000	-0.13092	351.051	118.831	114.9052	233.3649	223.9535	83311.2734	168.3247	0.18306	206.043	4235370
000	2018-05-23t2152	1527130444.57	adult	128.1671	78.0084	-82.0224	1176.7117	77.4357	75494.4277	237999.4743	4032045.3977	2895.25	0.94776	483.729	0.065409	409.1852	0.24194	1788.7117	0.6163	1650.2631	704752.375	873.395	-0.6356	1356.847	0.013979	19042900	0.16103	454.131	121.048	115.1965	335.2728	332.6937	132097.4844	173.9547	0.32565	264.6846	4765290
000	2018-05-24t0152	1527144839.84	adult	132.1657	82.0071	-78.0237	1328.502	76.3849	78740.0629	248050.5371	3970556.4995	1556.61	-1.2388	442.282	-0.6153	400.3847	0.24472	1218.4697	-1.2797	1195.0117	502009.5312	763.9277	-1.3234	1056.5861	-1.3198	18185700	-0.058717	483.174	133.994	125.427	372.4304	364.1903	153441.3125	196.9137	1.485	332.618	5509580
000	2018-05-24t0552	1527159249.63	adult	136.1685	86.0098	-74.021	1188.5347	75.6206	73835.8383	232723.5999	3781045.9591	2017.43	-0.47669	472.89	0.31426	407.644	0.65378	1383.5482	-0.64278	1301.0536	534049.625	853.7411	-0.40147	1172.5524	-0.66099	18219000	0.099644	463.424	132.798	126.457	347.5442	343.9729	134152.0625	191.5891	0.90693	294.3801	5116320
000	2018-05-24t0952	1527173654.1	adult	140.1697	90.011	-70.0198	1191.312	78.369	73753.4859	232460.1591	3844592.2464	2774.25	0.67076	449.915	0.0044173	392.7216	0.45499	1678.964	0.39055	1563.0399	646401.125	832.1692	-0.40148	1280.8942	-0.053709	17306000	-0.17556	410.141	114.923	111.731	226.8864	220.4841	87351.2578	170.9774	-0.43673	206.0496	4420530
000	2018-05-24t1352	1527188037.95	adult	144.1652	94.0066	-66.0243	1205.2794	77.0632	75943.0519	239134.7705	4073016.3069	2007.1	-0.43633	435.074	-0.14758	378.7331	0.23845	1377.2028	-0.51785	1311.4623	546749.5	790.6406	-0.58242	1152.9561	-0.55836	17239400	-0.086025	442.373	121.98	116.3576	267.1311	253.3452	106051.0469	179.6463	-0.16334	232.6414	4833350
000	2018-05-24t1754	1527202586.94	adult	148.2066	98.0479	-61.9829	1019.4992	81.0702	62796.8845	198453.7191	3258607.0525	2447.69	0.20793	453.909	0.49596	397.7517	0.95831	1548.7666	0.094906	1474.9084	507995.4375	818.9513	-0.20304	1208.0001	-0.21229	14880000	-1.0461	387.817	120.377	116.0819	224.3741	217.2892	73594.7109	176.6371	-0.47655	206.0085	3946200
000	2018-05-24t2153	1527216903.4	adult	152.1834	102.0247	-58.0061	1115.9183	73.7916	68054.9143	214463.0235	3488272.6383	2135.3	-0.1993	426.125	-0.026991	381.0041	0.59937	1541.5918	0.13716	1472.7468	548806.6875	710.7791	-0.97836	1267.2405	0.14672	15135500	-0.83283	408.439	131.908	122.5279	294.4814	288.4955	104835.375	213.9765	0.98848	268.0492	4685250
000	2018-05-25t0152	1527231248.16	adult	156.1681	106.0094	-54.0214	966.3456	75.6792	59731.2705	188715.6808	3104822.2141	1347.83	-1.2101	405.744	-0.40586	383.054	0.78631	1064.3319	-1.295	1043.3633	332071.5625	623.3912	-1.6098	934.5949	-1.3147	12649100	-1.8561	297.257	137.834	133.6613	245.6984	242.821	76657.8906	195.2917	-0.0043784	227.9183	4296960
000	2018-05-25t0552	1527245648.25	adult	160.1681	110.0094	-50.0214	1327.5295	78.2345	78751.6455	248413.3729	3916076.9552	1369.02	-1.1283	391.245	-0.66708	359.3295	0.13384	1037.0233	-1.3133	1013.3205	427253.5938	658.1192	-1.2259	919.0739	-1.3124	16093500	-0.2326	413.918	132.925	125.7023	306.6574	302.7715	126342.8438	205.3829	0.19764	280.6954	5467740
000	2018-05-25t0952	1527260055.04	adult	164.17	114.0113	-46.0195	1186.248	83.651	77508.2986	244188.2334	4258347.7398	1466.4	-0.95275	406.934	-0.14702	378.5741	0.84484	1048.3717	-1.2136	1005.5618	423542.1875	664.2921	-1.0927	915.1348	-1.2606	16437300	-0.0079026	409.269	132.531	128.6283	268.9357	257.4546	108650.0391	184.4015	-0.70433	234.0788	5353300
000	2018-05-25t1353	1527274502.66	adult	168.1832	118.0245	-42.0063	1064.7758	77.2787	68181.0923	215049.0054	3698654.4948	1104.44	-1.3529	401.824	-0.18734	385.4466	1.1543	843.7512	-1.7997	826.7969	300375.4375	601.0188	-1.5763	778.752	-1.8376	14287600	-0.86629	441.447	131.348	128.4432	239.6479	233.3302	85314.6406	184.2876	-0.82301	219.8878	4670350
000	2018-05-25t1752	1527288825.11	adult	172.1617	122.003	-38.0278	1187.4356	85.4047	80396.9433	253562.0342	4599408.5606	1078.62	-1.3316	371.13	-0.96061	349.4651	0.009281	853.497	-1.7109	833.1573	357615.25	607.0936	-1.4678	782.8229	-1.7608	15548100	-0.25027	392.519	133.227	128.4247	270.4612	263.7635	113323.2422	201.1269	-0.43747	244.3087	5581410
000	2018-05-25t2152	1527303215.45	adult	176.159	126.0003	-34.0305	1235.1719	78.2172	79092.4338	249240.4873	4239410.7599	1042.62	-1.324	382.597	-0.565	367.54	0.67386	839.022	-1.7013	822.0374	346516.0625	608.814	-1.3952	778.4978	-1.722	15779800	-0.082998	376.232	139.088	136.2196	275.276	266.8384	113688.9766	203.2576	-0.51104	247.8115	5736530
000	2018-05-26t0152	1527317619.17	adult	180.16	130.0013	-30.0295	1182.3119	79.4401	72142.7211	227267.3204	3807019.6222	951.797	-1.3857	405.271	0.15877	387.8466	1.4086	811.6954	-1.7365	799.8359	306009.1562	622.7291	-1.2151	757.0814	-1.7677	15266200	-0.22187	543.512	151.244	146.1294	321.1385	311.9032	121069.2344	217.0464	-0.29239	282.9132	5697210
000	2018-05-26t0552	1527332029.27	adult	184.1628	134.0041	-26.0267	1124.4389	86.6335	73291.9731	231296.8528	3999756.407	1194.12	-1.0497	406.683	0.28159	381.3759	1.2344	912.7515	-1.3537	899.5032	349583.8125	636.1568	-1.0333	822.8428	-1.3837	15540600	-0.039864	417.199	156.935	151.4322	317.3242	308.3726	121535.1719	228.0999	-0.16817	281.891	5996970
000	2018-05-26t0952	1527346441.7	adult	188.1663	138.0076	-22.0232	1187.8188	78.746	71488.9005	226045.4845	3705117.6505	1162.25	-1.0459	393.754	-0.024928	364.9088	0.71113	886.7563	-1.3861	868.3383	331646.875	618.8125	-1.1425	800.2726	-1.4337	14701600	-0.30209	488.277	157.232	149.8791	310.7687	302.7545	116227.4844	238.9169	-0.068581	284.047	5870550
000	2018-05-26t1352	1527360848.88	adult	192.1683	142.0096	-18.0212	1076.3481	79.8079	65002.925	205885.2264	3390587.0629	1115.36	-1.0636	400.118	0.23263	376.3759	1.1252	894.2463	-1.3071	877.5241	304043.75	619.283	-1.0873	802.9192	-1.3583	13579200	-0.66331	425.04	163.942	156.8006	318.608	310.6021	108326.7266	251.2713	0.044578	295.4095	5563860
000	2018-05-26t1752	1527375253.66	adult	196.1696	146.0109	-14.0199	991.2168	82.6114	61670.7448	194402.8434	3296746.2211	1092.81	-1.0551	414.634	0.73952	391.6393	1.6537	906.1962	-1.2126	895.6606	291795.1875	633.9161	-0.8908	818.4197	-1.2178	13336700	-0.67957	420.503	173.183	167.1868	323.2323	315.948	104080.7969	258.086	0.033886	298.9231	5570440
000	2018-05-26t2153	1527389676.73	adult	200.176	150.0173	-10.0135	969.472	81.5079	61443.2042	193809.9587	3307773.0222	1125.87	-0.98162	398.428	0.30257	381.3003	1.3111	862.1776	-1.3129	853.6506	276759	592.3526	-1.262	782.3046	-1.343	12773600	-0.81736	419.206	176.176	171.1735	321.2413	315.4232	103118.4688	262.3434	-0.024485	299.0232	5648200
000	2018-05-27t0153	1527404093.35	adult	204.1806	154.0219	-6.0089	1004.5561	81.7675	61430.4405	193803.1848	3275023.9587	1055.14	-1.0346	404.732	0.55305	387.1367	1.5041	860.7035	-1.2689	852.3226	276285.8125	600.5681	-1.1318	790.6569	-1.2419	12972100	-0.67113	426.605	180.175	175.5713	326.0207	320.269	104652.6406	267.5426	-0.058591	305.8959	5774790
000	2018-05-27t0553	1527418512.04	adult	208.1858	158.0271	-2.0037	972.9257	80.3537	61475.9381	193849.6289	3325075.0064	1100.23	-0.95032	403.928	0.57568	388.6264	1.5434	868.0826	-1.1939	849.8978	278654.5312	605.4183	-1.0342	790.4618	-1.1874	12955600	-0.60917	452.56	182.37	178.5569	334.8642	328.5872	107491.4062	274.063	-0.062525	313.4128	5849330
000	2018-05-27t0954	1527432938.53	dead	212.1932	162.0345	2.0037	953.1305	80.7118	58127.0577	183671.1631	3126077.1582	1136.87	-0.87529	410.914	0.84262	396.3629	1.7856	847.6003	-1.2206	835.7654	257670.5	600.2932	-1.0413	782.7784	-1.1723	12466700	-0.7187	441.983	189.158	186.6019	345.8783	340.4295	105147.0156	281.9662	-0.040292	324.0662	5738870
001	2018-05-18t1342	1526669059.26	egg	-2.0375	-54.1589	-170.1726	159.8551	32.8697	3650.5659	11661.1544	74471.588	0	-0.59201	0	-0.69972	0	-0.69245					0	-0.67532	0	-0.63641	0	2.1264	0	0	0				0	-0.65897	0	0
001	2018-05-18t1747	1526683729.05	larva	2.0375	-50.084	-166.0976	144.9248	30.1281	2927.3439	9352.7601	55561.2348	0	-0.80202	0	-0.84321	0	-0.81508					0	-0.83944	0	-0.82755	0	0.66017	0	0	0				0	-0.833	0	0
001	2018-05-18t2146	1526698091.94	larva	6.0272	-46.0943	-162.108	147.717	30.0379	2961.395	9456.0863	55932.7255	0	-1.0056	0	-0.98918	0	-0.93965					0	-1.0036	0	-1.0171	0	-0.33493	0	0	0				0	-1.0138	0	0
001	2018-05-19t0146	1526712489.1	larva	10.0264	-42.0951	-158.1087	147.7259	30.0447	2969.7834	9482.0291	56162.9052	0	-1.2081	0	-1.1421	0	-1.0701					0	-1.1725	0	-1.2101	0	-1.111	0	0	0				0	-1.2074	0	0
001	2018-05-19t0546	1526726892.74	larva	14.0274	-38.0941	-154.1077	148.1046	30.8333	3048.451	9740.4239	59103.8126	0	-1.4098	0	-1.3035	0	-1.2077					0	-1.3471	0	-1.4073	0	-1.753	0	0	0				0	-1.4162	0	0
001	2018-05-19t0946	1526741292.73	larva	18.0274	-34.0941	-150.1077	226.3948	24.5515	4523.3636	14326.1735	76628.7102	2518.2	1.077	885.955	1.5794	895.3194	1.9262	2209.1514	0.11357	2198.1965	55228.7852	1657.9043	1.2624	2078.5844	1.146	2201600	-1.1735	305.144	75.4243	74.821	123.9365	114.8045	3098.4131	98.5757	0.55987	110.4161	187429
001	2018-05-19t1352	1526756024.22	larva	22.1195	-30.002	-146.0157	270.4157	20.8145	4147.9844	13125.8749	54085.343	3198.39	1.6486	1059.56	2.1612	1071.0946	2.5937	2592.7532	0.65149	2531.2953	62226.0781	1827.2785	1.4655	2297.5432	1.3122	2457120	-1.6228	143.537	75.6423	75.3301	116.2264	113.4925	2789.4333	99.3466	0.44562	109.5486	175414
001	2018-05-19t1752	1526770425.49	larva	26.1198	-26.0016	-142.0153	486.6117	37.6085	13751.2187	43435.1322	326874.0212	1830.4	-0.0094247	673.598	0.68382	615.3951	0.78727	1723.2224	-0.66683	1713.5045	127518.4609	1383.5423	0.579	1667.9599	0.30237	4954980	-0.99555	147.62	90.0063	89.9032	131.1125	130.238	9702.3223	113.9286	0.67046	125.4917	662087
001	2018-05-19t2152	1526784826.13	larva	30.12	-22.0014	-138.0151	579.5476	52.6549	18706.2962	59170.7498	542969.1957	3164.78	1.3134	661.544	0.54604	497.3695	0.22448	2467.3552	0.46464	2405.1703	246735.5312	1616.6584	0.90267	2208.0849	0.93359	6580380	-0.80943	133.17	76.5017	76.0437	113.9825	112.0582	11398.252	99.4591	0.14879	109.0805	760963
001	2018-05-20t0152	1526799233.37	larva	34.122	-17.9994	-134.0131	632.3615	36.5473	18369.3782	57974.2119	438052.5043	3115.02	1.1054	799.704	1.0316	726.0013	1.1567	2543.8828	0.59698	2519.1809	251844.3906	1794.3272	1.1486	2289.6569	0.92122	7857100	-0.78452	140.432	75.6714	75.0856	118.3948	116.2618	11721.082	100.3981	-0.0059488	112.0614	743471
001	2018-05-20t0552	1526813635.46	larva	38.1226	-13.9989	-130.0125	792.6151	50.1339	33838.9687	106666.2657	1201237.5359	2839.47	0.62667	676.042	0.39842	527.7846	0.16468	2473.6882	0.49	2459.9585	442790.1875	1684.6216	0.82445	2333.9926	0.85203	12053100	0.38765	249.165	86.9927	86.415	130.4484	128.0257	23350.2637	111.64	0.13817	123.3602	1550990
001	2018-05-20t0952	1526828031	larva	42.1213	-10.0001	-126.0138	897.7531	58.6159	42760.0645	134723.0508	1723836.5759	3480.46	1.2251	579.301	-0.19815	384.0348	-0.69816	2751.9094	1.0206	2700.6924	619179.625	1485.3149	0.27198	2506.6586	0.99197	13007000	0.23607	181.37	79.4795	79.0357	119.1843	117.3261	26816.4727	102.719	-0.39911	113.2347	1784550
001	2018-05-20t1352	1526842431	larva	46.1213	-6.0001	-122.0138	911.2207	51.8532	38383.802	120986.3796	1345016.8051	2807.29	0.25845	675.944	0.17159	563.768	0.16183	2356.4548	0.29566	2306.564	478360.3125	1649.1057	0.52938	2211.8991	0.36316	13679100	-0.018036	316.324	92.0008	91.5153	135.7026	132.9623	27547.6289	118.0658	-0.076773	129.4218	1861820
001	2018-05-20t1752	1526856830.59	larva	50.1212	-2.0002	-118.0139	982.3526	56.2058	43882.4675	138222.0051	1637359.294	3150.62	0.65987	636.091	-0.092382	511.9036	-0.1827	2470.623	0.54808	2389.7201	573184.5625	1491.1447	0.13445	2238.1564	0.39621	14698200	-0.085748	242.87	76.8542	76.266	122.8467	120.4309	28500.4238	103.167	-0.94861	115.0924	1775870
001	2018-05-20t2152	1526871232.08	adult	54.1216	2.0002	-114.0135	1033.6088	62.0065	52612.6032	165646.6935	2254245.9851	3327.01	0.91648	625.538	-0.17959	456.1409	-0.63069	2574.9316	0.81473	2510.9823	710681.125	1464.4982	0.079607	2251.4809	0.45703	17260500	0.40646	445.295	83.9181	83.1168	131.5385	128.2315	36304.625	110.4241	-0.82351	122.8712	2315550
001	2018-05-21t0152	1526885628.25	adult	58.1206	5.9991	-110.0145	1032.8544	76.7935	62223.7061	196364.3776	3090433.1001	2890.21	0.36597	581.232	-0.54976	423.3752	-0.99794	2351.7241	0.37975	2325.8027	764310.3125	1273.2416	-0.47016	2143.285	0.30674	18884800	0.59322	280.051	85.0271	84.2798	132.3746	130.0412	43021.7578	112.2038	-0.94817	124.7893	2762610
001	2018-05-21t0552	1526900035.89	adult	62.1227	10.0013	-106.0124	1118.046	71.3268	61801.9617	194755.0721	2891131.7466	3055.19	0.68475	605.608	-0.33529	415.9653	-1.192	2463.5969	0.77723	2415.5496	798205.375	1363.1339	-0.13053	2249.2216	0.6702	19586000	0.50434	384.835	77.8244	77.0057	126.4631	123.4096	40974.0469	105.0934	-1.7106	117.8825	2516920
001	2018-05-21t0952	1526914433.94	adult	66.1222	14.0007	-102.013	1145.6938	73.5909	65544.9112	206386.1304	3171593.4633	2560.77	-0.00011211	612.515	-0.22763	487.2727	-0.40745	2101.0715	0.016073	2063.9167	720667.5	1323.2386	-0.20453	1963.4568	0.10273	20986000	0.68788	196.665	95.0771	94.4377	142.0185	139.8192	48712.3438	122.7061	-0.59507	135.2348	3257530
001	2018-05-21t1352	1526928831.55	adult	70.1215	18.0001	-98.0136	1092.856	70.5716	64359.5776	202766.2979	3181230.9744	2669.34	0.27236	649.186	0.34784	498.3173	-0.22075	2270.0137	0.65323	2230.6682	764994.625	1476.0784	0.61055	2116.1961	0.71222	21821700	0.7288	423.195	90.023	89.2539	142.4646	138.4268	48010.5586	119.0843	-1.0988	133.0332	3026030
001	2018-05-21t1752	1526943231.88	adult	74.1216	22.0002	-94.0135	1173.8116	72.7783	70616.9587	222398.8607	3571438.5884	2730.54	0.50607	631.599	0.23441	470.4362	-0.61102	2330.9385	1.0834	2302.3613	860116.3125	1399.5026	0.45447	2154.6771	1.1156	23289000	1.0193	362.526	94.4138	93.4732	144.9418	142.1676	53483.5156	123.0447	-0.94163	136.6315	3481320
001	2018-05-21t2152	1526957632.73	adult	78.1218	26.0004	-90.0133	1190.1607	79.4038	72840.472	229834.578	3772359.843	2698.96	0.57774	624.357	0.25902	416.7879	-1.5095	2220.1633	0.99058	2194.3027	845882.25	1411.9148	0.7882	2083.7161	1.1984	23743700	1.0292	234.185	86.5307	85.6415	139.9009	137.5663	53302.2266	116.8471	-1.6913	131.797	3290670
001	2018-05-22t0152	1526972035.56	adult	82.1226	30.0012	-86.0125	1181.0537	77.579	73581.437	231833.1791	3846099.939	2170.87	-0.45088	633.662	0.59476	554.1028	1.0453	1864.0723	-0.082543	1848.5536	715803.75	1230.767	-0.21842	1765.9737	0.18649	24326900	1.1282	205.738	100.674	99.7851	151.3794	148.9574	58129.6875	130.1633	-0.65113	143.5348	3864990
001	2018-05-22t0552	1526986437.89	adult	86.1233	34.0018	-82.0119	1108.9267	75.44	70277.6643	221564.5662	3701024.4861	2494.36	0.33533	653.44	1.1555	548.8129	1.0786	2104.2773	1.0148	2066.1892	772269.8125	1395.2507	1.2267	1993.5448	1.4754	23944700	0.95091	232.087	102.18	100.6261	163.9062	160.7137	60153.5781	135.7934	-0.32861	153.5589	3744270
001	2018-05-22t0952	1527000842.69	adult	90.1246	38.0032	-78.0105	1307.005	75.7692	77642.9031	244357.7643	3974263.998	2075.21	-0.56295	610.806	0.46544	486.6375	0.019653	1767.6337	-0.16338	1753.3496	717659.25	1313.7642	0.81574	1652.3662	0.084488	24773700	1.2248	313.043	100.529	99.3027	160.5069	154.0625	65165.7812	132.6292	-0.79567	147.9891	4077360
001	2018-05-22t1353	1527015294.24	adult	94.1389	42.0175	-73.9962	1173.8781	76.5335	69758.37	219712.7944	3510016.9569	2349.16	0.093465	633.585	1.1144	482.248	0.070666	1819.0781	0.16823	1791.4205	663963.5	1350.9564	1.3313	1717.1742	0.59829	23073900	0.66771	502.631	93.9438	92.5236	156.9426	152.5341	57284.0586	127.7075	-1.4026	144.9213	3421250
001	2018-05-22t1753	1527029687.84	adult	98.1371	46.0157	-69.998	1167.2277	80.1637	69806.6206	220042.6606	3562261.8971	2237.2	-0.13831	629.713	1.2392	481.3242	0.20945	1855.8671	0.42431	1827.6134	677391.5	1411.9335	2.0497	1753.4248	0.96374	22972500	0.68934	285.545	99.5351	97.4385	185.2857	179.0797	67629.2812	136.2628	-0.86488	162.8544	3631140
001	2018-05-22t2152	1527044071.19	adult	102.1325	50.0111	-66.0026	1177.4625	79.0567	77053.4078	242893.2653	4235381.1285	1823.92	-1.0258	583.395	0.50459	511.2197	1.0009	1529.5109	-0.77825	1509.7257	614863.375	1169.4344	0.30005	1452.2958	-0.36666	23429700	0.9442	406.336	105.112	103.8666	163.8577	160.4614	65870.8047	138.2339	-0.89506	154.423	4221410
001	2018-05-23t0152	1527058460.1	adult	106.1294	54.008	-62.0057	757.4702	90.5674	47851.2784	152401.975	2549084.4951	1907	-0.82541	560.178	0.25926	483.5943	0.63628	1465.5577	-0.93548	1424.4561	366389.4375	1074.6707	-0.24732	1305.8312	-0.93992	13982600	-2.4762	299.479	114.714	111.2622	243.7453	239.965	60936.3242	155.0901	0.24152	227.0138	2863370
001	2018-05-23t0552	1527072839.01	adult	110.1236	58.0021	-58.0115	660.9551	80.1877	42791.685	136582.7042	2287257.461	1618.48	-1.3973	476.671	-1.2324	343.7008	-2.1371	1500.8505	-0.7112	1499.268	336190.5	1148.3722	0.58689	1453.8816	-0.054164	10648800	-3.7082	258.289	111.084	106.9054	220.4981	216.937	49391.582	165.838	0.83484	207.8641	2481630
001	2018-05-23t0952	1527087242.27	adult	114.1245	62.003	-54.0106	1256.0637	91.7104	83742.1517	264114.4358	4694285.054	2315.82	0.013708	544.926	0.45044	384.8898	-1.0689	1757.3884	0.33986	1686.7407	767978.75	1210.4192	1.3266	1519.725	0.40969	23776800	1.5119	389.008	108.231	104.031	250.8153	231.2055	109606.2891	153.4712	-0.31759	197.8417	4722450
001	2018-05-23t1353	1527101693.94	adult	118.1388	66.0174	-49.9963	1310.2608	82.4039	84942.9863	267902.4228	4583048.8754	2328.02	0.022832	526.721	0.33383	394.9634	-0.64404	1743.3457	0.34176	1679.1346	772302.125	1136.8106	0.95719	1519.8901	0.53555	23326900	1.5161	317.778	110.795	105.9647	241.53	235.7969	106997.8125	167.8239	0.49228	216.0571	4906770
001	2018-05-23t1753	1527116081.83	adult	122.1355	70.014	-45.9996	1178.0378	79.9624	75951.0685	239555.891	4111315.901	3069.14	1.3426	549.472	1.0941	405.681	-0.18259	2255.8208	2.2466	2188.9402	893305	1224.7069	1.8983	1853.7329	2.2857	21759100	1.056	430.237	111.044	103.9265	291.9597	286.4489	115616.0625	172.801	0.5988	252.0516	4397320
001	2018-05-23t2152	1527130461.18	adult	126.1297	74.0083	-42.0054	1283.5308	82.3009	82163.2814	259045.0893	4469102.9818	2270.81	-0.097686	472.146	-0.31792	362.7684	-0.9985	1681.7605	0.21932	1630.2627	721475.25	996.898	0.26186	1430.4033	0.31766	20227700	0.58532	336.847	102.574	96.681	252.9678	248.0008	108523.1875	160.0914	-0.4545	222.8932	4394460
001	2018-05-24t0152	1527144856.52	adult	130.1284	78.007	-38.0067	1139.9973	86.1317	72457.1516	228615.3782	3898808.7476	1852.56	-0.78211	459.818	-0.34312	376.0642	-0.47837	1457.1881	-0.50258	1423.9946	550817.125	915.6513	-0.19044	1271.103	-0.34785	17375600	-0.48519	542.05	109.445	102.1478	357.0344	343.5439	134958.9844	167.1288	-0.20193	267.7921	4135700
001	2018-05-24t0552	1527159266.32	adult	134.1312	82.0097	-34.004	1247.554	87.0069	82556.946	260466.1325	4614699.1399	1656.06	-1.0561	415.279	-1.1171	349.481	-0.97801	1284.04	-1.0141	1248.9794	553421.25	805.3856	-0.89091	1117.0724	-0.97733	17862400	-0.12985	413.064	114.229	109.2406	254.7502	242.5427	109797.3438	166.9158	-0.40185	214.7836	4913320
001	2018-05-24t0952	1527173670.76	adult	138.1324	86.011	-30.0027	1197.5481	92.4022	83653.0587	263873.5383	4989298.0493	1526.39	-1.2046	418.547	-0.83352	352.307	-0.74207	1201.1553	-1.2056	1173.5847	523703.6875	827.2226	-0.52974	1089.0734	-1.0044	18230700	0.17225	450.296	115.403	106.2421	291.4144	282.2837	127056.6953	195.3941	0.99401	256.9805	5026610
001	2018-05-24t1352	1527188054.63	adult	142.1279	90.0065	-26.0072	1214.7291	82.4416	80281.8527	253021.4818	4483883.0113	1285.69	-1.5023	413.139	-0.76652	362.8858	-0.29379	1070.6001	-1.545	1056.5721	448581.4375	789.4903	-0.67132	995.059	-1.3437	17288600	-0.12351	395.774	118.588	113.3468	273.464	265.3029	114581.4219	182.2069	0.062772	240.658	4962550
001	2018-05-24t1754	1527202604.18	adult	146.1695	94.048	-21.9657	1125.7047	88.95	77504.1694	244603.7795	4517787.8201	1403.34	-1.2723	423.384	-0.35952	363.2575	-0.15381	1184.2548	-1.0987	1171.3409	478438.9062	822.7948	-0.25872	1106.5857	-0.73277	17083500	-0.11187	412.072	116.251	109.1531	304.7221	298.5263	123107.7344	184.1908	-0.040106	272.9132	4690720
001	2018-05-24t2153	1527216920.16	adult	150.1461	98.0247	-17.989	1334.311	101.5557	95867.8506	302408.9036	5954007.3475	1356.32	-1.2825	370.673	-1.4975	322.688	-1.238	1018.5712	-1.5481	992.9762	508267	693.772	-1.1951	929.7555	-1.4668	18482500	0.62202	388.048	104.373	98.7242	238.3217	233.1301	118922.5547	165.744	-1.0327	215.1574	5204270
001	2018-05-25t0152	1527231264.95	adult	154.1308	102.0093	-14.0043	1157.0216	95.584	86276.0149	272049.057	5463135.1097	1354.01	-1.2301	378.724	-1.1712	326.2006	-1.0468	1000.1122	-1.5324	981.8093	449050.375	716.3852	-0.88927	920.9882	-1.4242	16986500	0.039207	369.732	109.737	101.2715	268.4321	262.2094	120526.0156	182.9004	-0.42902	240.0976	4921910
001	2018-05-25t0552	1527245665.08	adult	158.1308	106.0094	-10.0043	1144.4771	91.8696	75569.0007	238286.0024	4299547.0967	1089.79	-1.521	396.329	-0.60306	352.8568	-0.1289	910.7714	-1.7427	896.1435	358843.9375	723.9269	-0.72072	866.1467	-1.6021	15612200	-0.48977	442.744	135.822	127.233	310.2667	302.4399	122245.0625	216.7103	0.71658	276.4013	5350320
001	2018-05-25t0952	1527260071.97	adult	162.1327	110.0113	-6.0024	1064.7243	87.8756	71748.625	226669.5076	4129574.1673	965.035	-1.6196	382.126	-0.86893	345.9081	-0.26956	848.503	-1.8721	837.834	317340.125	671.3047	-1.0805	803.7056	-1.8225	14284600	-0.9918	443.253	141.868	131.6942	331.3642	325.4059	123930.2188	231.7094	1.023	302.9768	5303300
001	2018-05-25t1353	1527274519.36	adult	166.1459	114.0245	-1.9892	1040.4499	88.3054	68068.4429	214942.4918	3833432.7212	955.733	-1.5691	376.127	-0.93945	344.025	-0.26175	816.9257	-1.9098	806.0677	290008.625	640.999	-1.266	768.3229	-1.9226	13348400	-1.3127	397.262	146.171	133.1003	341.9978	337.342	121409.2344	250.7553	1.4033	320.2133	5187470
001	2018-05-25t1752	1527288841.77	dead	170.1243	118.0029	1.9892	992.4013	87.7115	62656.6984	197933.6393	3506128.5046	893.956	-1.5868	353.298	-1.4901	331.0561	-0.63406	753.6884	-2.0525	741.1329	246456.0938	574.6354	-1.7861	704.3751	-2.1649	11547600	-1.9941	420.324	146.843	134.1991	327.7799	322.4594	107184.0391	249.48	1.1019	305.0825	4799560
002	2018-05-18t1342	1526669072.2	egg	-2.0375	-50.1589	-289.9981	150.8984	33.2839	3220.8147	10303.0157	64546.2802	0	-0.59201	0	-0.69972	0	-0.69245					0	-0.67532	0	-0.63641	0	2.1264	0	0	0				0	-0.65897	0	0
002	2018-05-18t1747	1526683741.87	larva	2.0375	-46.084	-285.9232	145.3108	30.0232	2914.9938	9311.4113	55051.2008	0	-0.80201	0	-0.84321	0	-0.81508					0	-0.83944	0	-0.82755	0	0.66017	0	0	0				0	-0.833	0	0
002	2018-05-18t2146	1526698104.8	larva	6.0272	-42.0943	-281.9335	145.2848	29.7441	2888.9063	9225.4127	54062.0018	0	-1.0056	0	-0.98918	0	-0.93965					0	-1.0036	0	-1.0171	0	-0.33493	0	0	0				0	-1.0138	0	0
002	2018-05-19t0146	1526712501.78	larva	10.0263	-38.0951	-277.9344	145.3094	30.219	2933.7787	9373.4576	55766.9037	0	-1.2081	0	-1.1421	0	-1.0701					0	-1.1725	0	-1.2101	0	-1.111	0	0	0				0	-1.2074	0	0
002	2018-05-19t0546	1526726905.4	larva	14.0273	-34.0941	-273.9334	241.1424	25.5121	4693.8426	14847.3331	77533.9955	2956.08	1.7028	913.721	1.7162	896.2126	1.9398	2590.7791	0.65744	2544.7162	67360.2578	1782.509	1.5557	2432.715	1.7323	2340040	-0.45422	126.319	73.7476	73.3872	115.3745	114.4517	2999.7371	97.0479	0.64731	108.2644	188867
002	2018-05-19t0946	1526741305.46	larva	18.0273	-30.0941	-269.9333	190.1303	30.7292	4614.115	14698.3522	97623.2733	2692.21	1.2628	951.163	1.8042	866.6306	1.8211	2513.5684	0.54197	2522.136	62839.207	2082.1258	1.9767	2433.8395	1.617	2367440	-1.0883	136.228	81.318	80.4924	122.0256	120.8366	3050.6411	104.9934	0.70337	116.2463	202400
002	2018-05-19t1352	1526756036.91	larva	22.1194	-26.002	-265.8413	475.0245	32.0766	11678.3091	36843.9506	249702.5229	2480.19	0.86961	766.209	1.1014	729.531	1.2827	2142.1616	-0.0066848	2108.882	137098.3438	1559.1469	0.99713	1935.7254	0.81795	4829410	-0.48385	131.819	77.6389	77.309	118.6173	118.5095	7591.5049	102.626	0.52317	113.6049	489358
002	2018-05-19t1752	1526770438.27	larva	26.1198	-22.0016	-261.8409	353.4814	52.0134	11991.0222	38584.4319	368899.5151	2617.36	0.85871	764.259	1.0278	638.734	0.8813	2336.2219	0.26495	2316.735	149518.2031	1829.4239	1.3884	2200.5115	1.0528	4883610	-1.0279	151.814	75.835	75.1884	117.5453	116.3035	7522.8979	100.1768	0.32512	110.6999	484586
002	2018-05-19t2152	1526784839.47	larva	30.1201	-18.0013	-257.8406	636.4782	43.3357	21706.246	68456.5466	615241.6104	2852	0.96195	704.922	0.71964	598.9802	0.65597	2373.8889	0.31622	2339.1616	275371.125	1663.6172	0.99151	2172.4848	0.88171	8114350	-0.14906	148.172	74.9231	74.4793	117.4113	114.8048	13619.7158	100.1539	0.16745	111.329	862440
002	2018-05-20t0152	1526799246.59	larva	34.1221	-13.9993	-253.8386	734.8439	42.2399	26038.2684	82002.2225	776956.4033	4735.39	2.962	814.396	1.094	703.1242	1.0537	3032.6729	1.4112	2959.5269	421541.5312	2070.6093	1.6954	2740.9074	1.603	11254900	0.61242	238.658	85.6646	85.0925	131.13	127.9097	18227.0645	111.1899	0.30708	124.0149	1183890
002	2018-05-20t0552	1526813648.74	larva	38.1227	-9.9987	-249.838	828.0345	60.0098	37778.8499	119148.6643	1469279.6819	3580.24	1.4933	638.691	0.22862	446.8181	-0.22512	3177.02	1.7241	3166.95	632227	1704.084	0.86492	2959.6921	1.8355	12691400	0.63924	318.823	79.8933	79.4066	123.8981	120.8368	24655.7188	104.8384	-0.078	116.5011	1587560
002	2018-05-20t0952	1526828044.26	larva	42.1215	-6	-245.8392	952.1325	60.7556	44352.1307	139956.2046	1736809.6545	3419.39	1.152	617.498	-0.0092165	476.4398	-0.21443	2608.1353	0.75407	2577.7445	610303.625	1503.1469	0.31126	2360.6749	0.75209	14415500	0.76965	206.696	86.7002	86.0929	130.9741	129.4689	30647.9297	112.5327	-0.0493	124.8106	2024020
002	2018-05-20t1352	1526842444.42	larva	46.1215	-1.9999	-241.8392	956.3842	51.8296	42114.3746	132604.9146	1545813.9645	3889.69	1.5904	688.075	0.23921	578.5321	0.24907	2724.9802	1.0183	2659.5475	604945.625	1540.9883	0.27267	2435.0134	0.75092	15264900	0.55961	170.562	83.8561	83.1366	130.9896	128.6421	29079.6816	110.7435	-0.38145	124.2497	1860350
002	2018-05-20t1752	1526856843.99	adult	50.1214	1.9999	-237.8393	1050.1887	70.9209	56845.3201	179069.0764	2613502.7773	2643.04	0.0079199	566.233	-0.5336	422.0989	-0.78587	2214.9836	0.019088	2196.0648	660065.125	1285.3261	-0.39738	2036.2358	0.020922	16846000	0.67295	152.512	81.8691	81.0753	126.4897	124.8492	37693.9258	107.8834	-0.72366	120.4492	2435690
002	2018-05-20t2152	1526871245.43	adult	54.1218	6.0003	-233.8389	1100.2593	67.7709	60511.1909	190680.7129	2789615.244	2514.39	-0.17868	588.762	-0.44814	451.6547	-0.66571	2150.782	-0.10686	2114.0466	681797.875	1253.4963	-0.52049	2016.5342	-0.013508	18646100	0.88338	191.347	92.5434	91.5787	143.0105	140.7772	45334.3359	121.0222	-0.23796	135.3937	2930850
002	2018-05-21t0152	1526885641.65	adult	58.1207	9.9993	-229.84	1136.9963	67.3189	62037.2959	195383.9374	2841088.3486	3115.66	0.68656	622.351	-0.1975	501.3726	-0.27975	2211.8601	0.060123	2157.7344	718854.5	1330.6711	-0.28854	2007.7431	0.012107	20201500	1.0369	224.143	96.1596	95.2473	147.7175	145.0752	48008.2031	126.0058	-0.06555	139.9508	3121340
002	2018-05-21t0552	1526900049.31	adult	62.1229	14.0014	-225.8378	1258.9632	80.1545	76183.0261	240058.7287	4003152.9499	2013.52	-0.88929	542.017	-0.97852	448.04	-0.84292	1760.3577	-0.93232	1750.2841	700622.375	1115.2802	-1.0115	1659.6399	-0.73309	21548400	1.1549	218.81	92.778	91.9542	143.7254	140.7311	57202.7266	121.285	-0.52807	135.6069	3688480
002	2018-05-21t0952	1526914447.41	adult	66.1223	18.0009	-221.8384	1151.5065	67.4158	60009.3937	188917.4443	2745244.4255	2995.76	0.70437	702.974	0.8515	588.3446	0.8775	2243.7068	0.38951	2190.8914	706767.625	1428.9714	0.22334	2047.4666	0.32425	22097300	1.0523	368.886	99.5304	98.6798	155.9382	153.0937	49120.5195	132.4171	0.19402	147.5969	3128640
002	2018-05-21t1352	1526928844.98	adult	70.1217	22.0002	-217.839	1164.692	72.6069	67221.8285	211649.6244	3292377.5162	3322.23	1.4152	630.038	0.079762	474.7959	-0.56398	2154.4939	0.3232	2109.0129	758381.875	1316.1638	-0.13734	1945.7905	0.2074	22126900	0.82834	181.676	82.8476	82.2263	131.4706	129.4517	46277.6406	110.4533	-1.853	124.2282	2909610
002	2018-05-21t1752	1526943245.27	adult	74.1217	26.0003	-213.8389	1158.3765	96.6053	81180.2216	256404.6456	4795044.9101	2220.57	-0.46412	551.255	-1.0673	403.205	-1.7083	1794.1847	-0.60573	1748.6896	758940.125	1178.5552	-0.75526	1640.4015	-0.62003	23291600	1.0202	211.925	94.3989	93.4008	146.7208	141.2734	62062.8867	122.0853	-1.0287	135.8216	3988540
002	2018-05-21t2152	1526957646.15	adult	78.122	30.0005	-209.8387	1169.0372	81.9783	74876.8732	236218.8194	3942079.4869	2360.42	-0.11818	617.667	0.13793	448.149	-0.95761	2009.4996	0.26148	1984.2321	785714.375	1292.2275	0.02606	1854.7275	0.31705	24111200	1.1497	379.137	98.9987	95.9495	237.7733	235.3311	92969.3516	136.2486	0.085767	206.1986	3864510
002	2018-05-22t0152	1526972049.04	adult	82.1228	34.0013	-205.8379	1168.5281	74.6353	68404.1895	215609.2529	3360311.5962	2612.88	0.51391	666.258	1.2269	550.3473	0.97621	1951.5164	0.24397	1901.0439	698642.875	1332.2909	0.51091	1793.4683	0.30522	23806700	0.95596	383.865	102.736	99.4375	235.2219	229.0268	84209.4375	142.4496	0.4643	196.8189	3670980
002	2018-05-22t0552	1526986451.46	adult	86.1235	38.002	-201.8372	1179.2143	74.2041	70348.3905	221630.4888	3582834.4749	2719.55	0.84319	647.311	1.0328	479.9469	-0.22324	1961.7867	0.45798	1927.1324	721937.5	1361.1571	0.96453	1836.2136	0.74209	23770500	0.89243	337.399	103.353	101.9806	165.3837	162.3581	60861.1992	139.2588	-0.019534	155.8465	3795340
002	2018-05-22t0952	1527000856.13	adult	90.1247	42.0033	-197.8359	1154.0045	78.5306	71145.9863	224269.7565	3686055.7038	2901.61	1.3163	656.34	1.3898	478.2722	-0.14184	1982.1027	0.69215	1896.5678	737342.1875	1360.3833	1.1852	1772.2824	0.66553	24377800	1.0895	342.344	100.358	98.5066	207.9234	202.7366	77347.5156	136.1412	-0.48891	164.3218	3727510
002	2018-05-22t1353	1527015307.85	adult	94.1391	46.0177	-193.8216	1163.6519	73.8733	71816.5951	226696.8823	3692173.665	2818.8	1.1536	637.079	1.1859	477.8766	-0.015435	1903.167	0.50563	1804.9255	713687.625	1299.8522	0.92	1663.845	0.33529	23875200	0.94716	273.434	108.187	106.7436	184.6553	177.224	69245.7578	145.7571	0.13883	165.83	4054400
002	2018-05-22t1753	1527029701.49	adult	98.1373	50.0159	-189.8233	1121.1808	78.8281	68613.6594	216235.7259	3549390.1758	2216.84	-0.1835	631.778	1.2817	496.1782	0.50788	1832.6323	0.33137	1806.4293	657915	1326.051	1.3522	1730.2849	0.84869	22620200	0.56369	445.491	116.678	111.5406	281.0664	270.6696	100902.8516	169.6337	1.916	226.38	4177550
002	2018-05-22t2152	1527044084.87	adult	102.1327	54.0113	-185.8279	1137.6007	75.3452	71500.6855	225539.617	3711698.0894	2491.03	0.42123	603.73	0.92459	509.4857	0.96541	1701.4194	-0.096598	1619.3846	634629.4375	1173.4089	0.3325	1503.7137	-0.11022	22514300	0.60975	447.863	124.604	119.8309	320.012	310.3436	119364.4688	174.7692	2.0672	261.5563	4646740
002	2018-05-23t0152	1527058473.69	adult	106.1296	58.0082	-181.8311	1143.9196	76.5907	70215.9635	221533.5123	3649450.818	2815.05	1.0899	598.365	1.051	483.824	0.6411	1880.5967	0.68987	1800.6084	690179	1189.1824	0.68885	1672.7108	0.89026	21940200	0.50593	470.295	129.478	125.0554	297.2622	266.4563	109095.2188	181.2512	2.2989	228.8031	4747550
002	2018-05-23t0552	1527072852.58	adult	110.1238	62.0023	-177.8369	1268.2806	74.9948	73657.6485	232046.1012	3704257.9227	2885.44	1.1902	535.852	0.001364	400.7631	-0.91518	1813.8149	0.49597	1671.0322	698318.75	1136.213	0.48751	1558.4065	0.46649	20624400	0.12952	342.993	104.574	101.1621	213.8	206.6165	82312.9922	153.8314	-0.078395	189.0064	4024940
002	2018-05-23t0952	1527087255.9	adult	114.1247	66.0032	-173.836	1152.9558	77.233	73797.4986	233161.0434	3890957.5485	2152.09	-0.30836	526.802	0.069589	437.1568	0.080438	1548.96	-0.44962	1499.5793	596349.5625	1028.9515	-0.155	1414.0107	-0.11514	20270300	0.12658	514.263	124.509	116.8604	350.4645	348.6521	134928.8438	189.8697	2.3514	266.193	4790870
002	2018-05-23t1353	1527101707.69	adult	118.1391	70.0176	-169.8216	1146.9105	75.1948	69939.1902	220478.7264	3606291.0148	2352.38	0.06873	514.81	0.080806	426.5028	0.070532	1575.5988	-0.28027	1480.7739	575093.5625	1013.3744	-0.049168	1333.8217	-0.38343	18790600	-0.32359	395.592	128.113	124.1159	247.1137	241.4149	90196.5156	184.2569	1.6505	226.6614	4676120
002	2018-05-23t1753	1527116095.37	adult	122.1356	74.0142	-165.825	1117.713	76.8681	68172.5224	214986.7993	3492946.7085	2424.16	0.1826	530.55	0.68656	431.7587	0.42774	1675.3861	0.14487	1590.4111	596437.4375	1030.6222	0.31782	1385.7142	-0.008825	18887000	-0.13794	359.146	135.432	127.9434	283.1806	278.4836	100812.3047	208.5894	3.0177	261.7459	4821250
002	2018-05-23t2152	1527130474.64	adult	126.1299	78.0085	-161.8308	1229.1416	81.211	74917.3996	236467.6564	3896503.81	2753.22	0.72973	492.89	0.13613	410.2287	0.15142	1699.1318	0.28063	1621.0574	666059.6875	918.3997	-0.37692	1332.7781	-0.15643	19279400	0.18217	480.343	138.346	132.2735	294.9928	280.8153	115637.1719	204.6051	2.4214	257.9818	5411390
002	2018-05-24t0152	1527144870.17	adult	130.1286	82.0072	-157.832	1191.1462	81.7162	75270.2155	237392.2031	4032222.1771	2683.84	0.57923	463.66	-0.25746	396.0019	0.022755	1556.618	-0.16065	1490.0074	611750.875	831.011	-0.87926	1212.4026	-0.62984	18208400	-0.12418	575.633	135.451	125.1299	389.8309	367.7732	153203.5625	224.0637	3.3003	308.8471	5319310
002	2018-05-24t0552	1527159279.84	adult	134.1313	86.0099	-153.8293	1150.3038	79.6813	71989.4914	226898.3162	3845879.2207	2627.57	0.4677	431.56	-0.74683	367.7194	-0.50168	1480.5798	-0.35453	1388.663	556698	772.7736	-1.1567	1116.3545	-0.98074	16214100	-0.85632	507.278	117.469	109.0398	290.449	281.2362	109208.8359	193.0823	1.1242	259.763	4413440
002	2018-05-24t0952	1527173684.24	adult	138.1326	90.0111	-149.8281	1265.4714	83.1198	80171.3813	253052.791	4258505.263	3082.27	1.1422	418.525	-0.83402	358.1318	-0.58393	1551.2432	-0.055471	1451.6536	649970.875	745.4101	-1.1983	1100.7799	-0.94934	17506100	-0.15133	414.224	116.478	109.9991	270.7067	259.7598	113426.0938	181.4529	0.22706	236.916	4872040
002	2018-05-24t1352	1527188068.14	adult	142.1281	94.0066	-145.8326	1265.8812	81.4078	79386.5421	250023.1871	4197283.3798	1997.45	-0.46542	445.113	-0.0079404	397.6428	0.68607	1423.6713	-0.4049	1385.6805	590823.5625	759.5643	-0.91701	1152.2646	-0.60944	18438800	0.39479	505.687	142.545	134.054	322.901	315.1492	134003.9062	231.5345	2.6084	291.9122	5904930
002	2018-05-24t1754	1527202618.46	adult	146.1698	98.0484	-141.7908	1198.7938	79.4275	74465.3792	234500.5843	3937220.4307	3374.1	1.5142	432.111	-0.1481	372.0848	0.10274	1760.33	0.73763	1604.6791	684768.375	761.7027	-0.76383	1285.876	0.10242	16787500	-0.24543	484.442	121.147	114.1428	287.9597	277.5716	112016.3047	195.5344	0.49969	256.311	4706580
002	2018-05-24t2153	1527216933.95	adult	150.1464	102.0249	-137.8143	1251.3208	81.7959	79058.6073	249101.8006	4203590.2888	2450.37	0.2218	424.005	-0.17742	360.1707	-0.11384	1507.3518	-0.0038512	1438.27	622536.3125	777.6541	-0.49599	1172.4304	-0.33863	17490600	0.17457	470.24	122.489	115.3378	295.8819	283.7159	122199.2344	191.8308	0.12188	260.9232	5052780
002	2018-05-25t0152	1527231278.49	adult	154.131	106.0095	-133.8297	1331.7114	79.8743	81887.4779	257963.2632	4242945.8161	3103.56	1.1139	443.058	0.45703	390.4227	0.93435	1618.652	0.41071	1506.2495	692783.0625	760.5484	-0.51753	1170.8689	-0.26206	18929700	0.91141	558.148	139.912	130.1085	380.1361	370.5472	162698.25	230.2331	1.5151	320.7414	5977750
002	2018-05-25t0552	1527245678.8	adult	158.131	110.0096	-129.8296	1230.7297	86.2996	83816.1021	264353.055	4815592.6993	2677.49	0.55589	439.603	0.51718	383.668	0.84554	1525.5457	0.18324	1409.0121	666663.4375	764.9528	-0.3714	1163.0306	-0.21751	19185200	1.0996	614.858	145.037	134.6126	443.3748	436.2014	193754.8125	239.2043	1.5726	354.7468	6329700
002	2018-05-25t0952	1527260085.61	adult	162.1329	114.0115	-125.8277	1190.2403	81.419	76653.2316	241511.5406	4171269.908	3100.49	1.1134	429.327	0.38054	372.3459	0.58461	1551.1826	0.3293	1440.9323	620473.0625	760.5142	-0.31121	1111.4433	-0.38034	17153700	0.26922	413.935	130.252	121.8806	314.4527	305.6233	125781.0938	212.3783	0.34156	281.189	5204210
002	2018-05-25t1353	1527274532.99	adult	166.1461	118.0247	-121.8146	1229.2087	81.2513	82436.1522	259715.0503	4640076.3643	2215.68	0.011912	415.972	0.13839	368.6509	0.54814	1365.6614	-0.18595	1284.679	587234.375	722.0097	-0.55798	1050.7327	-0.5903	17865200	0.64465	665.841	146.299	135.7068	407.5348	385.1232	175239.9688	239.1471	1.024	332.8028	6283240
002	2018-05-25t1752	1527288855.38	adult	170.1245	122.0031	-117.8361	1363.3976	76.4713	83660.5458	263430.2651	4281955.4031	2227.17	0.058195	419.566	0.33976	374.8049	0.82525	1382.931	-0.065048	1296.2948	604340.875	702.599	-0.65186	1078.0944	-0.38727	18317000	0.89504	525.32	151.92	138.4919	398.9173	390.16	174326.875	268.4473	1.6779	357.1691	6632390
002	2018-05-25t2152	1527303245.65	adult	174.1218	126.0004	-113.8388	1175.3062	82.4973	77323.5303	244004.9811	4232377.9143	2103.31	-0.058766	415.289	0.31726	356.9421	0.28796	1485.8713	0.3319	1446.4044	600292	741.5101	-0.23007	1198.6304	0.26623	16749400	0.28893	548.841	141.134	131.2049	385.9114	369.6928	155908.2188	238.6596	0.55768	335.6945	5692240
002	2018-05-26t0152	1527317649.28	adult	178.1228	130.0014	-109.8378	1299.2783	80.6836	86695.7389	273019.9032	4867404.9031	2371.27	0.30152	433.556	0.93193	370.403	0.79691	1434.778	0.24342	1380.4352	648519.625	793.0148	0.31595	1141.515	0.070827	19573800	1.5169	698.941	162.787	145.8762	464.8665	442.8435	210119.6719	300.6137	1.9939	414.5598	7349350
002	2018-05-26t0552	1527332059.45	adult	182.1257	134.0042	-105.835	1157.6032	79.3356	77538.1159	244450.0688	4327473.8539	2142.61	0.064423	431.239	0.96107	377.2017	1.0768	1477.0922	0.46097	1430.5526	596745.25	771.7664	0.20161	1211.9375	0.49799	17420300	0.68474	487.097	151.355	141.6058	387.2753	380.0547	156459.2188	252.1343	0.51076	351.4451	6114130
002	2018-05-26t0952	1527346472.11	adult	186.1292	138.0078	-101.8315	1326.1231	82.051	84104.8175	265017.3135	4526927.274	1829.91	-0.26816	427.646	0.94183	353.1097	0.29061	1390.04	0.25519	1352.4232	610227.5625	819.6661	0.73584	1194.0884	0.49388	18762100	1.275	587.669	151.075	137.1919	411.4575	405.5628	180629.8438	269.4481	0.71724	373.3083	6628120
002	2018-05-26t1352	1527360879.16	adult	190.1311	142.0097	-97.8295	1094.7988	94.5095	77386.8205	244506.086	4580319.1508	1428.16	-0.70871	464.016	2.1154	413.3261	2.3681	1160.0707	-0.43928	1138.3506	467508.4688	808.492	0.71791	1036.9826	-0.21328	18690100	1.2915	602.104	190.756	176.1528	448.4789	435.3785	180737	322.8565	1.6886	405.3621	7683440
002	2018-05-26t1752	1527375283.79	adult	194.1324	146.011	-93.8282	1152.7202	82.543	74994.5157	236336.565	4136556.7374	1558.64	-0.51352	445.131	1.6366	385.0493	1.4303	1219.7021	-0.16702	1188.4091	476903.5625	815.9198	0.88282	1091.8468	0.14088	17395300	0.83849	595.291	173.448	153.1742	429.6812	420.8254	168005.3438	322.08	1.4431	392.6413	6778180
002	2018-05-26t2153	1527389707.36	adult	198.139	150.0175	-89.8217	1149.8486	81.6418	74032.7195	233400.3119	4019229.6587	1393.1	-0.67778	435.552	1.4105	402.5561	2.0182	1023.0547	-0.78054	983.6313	395922.1562	740.024	0.20671	929.4073	-0.61935	16815400	0.67069	514.243	184.042	173.1324	388.5464	382.5701	150367.4531	298.9995	0.77423	358.9513	7105310
002	2018-05-27t0153	1527404123.67	adult	202.1435	154.0221	-85.8172	1227.1667	88.8128	82805.327	261585.9692	4679788.2919	1480.73	-0.5366	430.057	1.3123	400.3521	1.9474	979.6653	-0.87506	948.2448	423215.4062	694.9155	-0.1799	877.1764	-0.82268	18544900	1.3666	776.104	187.199	174.6198	442.0098	407.9556	190948.25	308.8511	0.79538	379.3746	8072380
002	2018-05-27t0553	1527418542.29	adult	206.1487	158.0272	-81.812	1199.3852	82.2715	79632.981	251715.3971	4402121.2799	1536.77	-0.43767	422.069	1.116	394.0444	1.7258	1053.225	-0.56074	1016.0959	437088.375	703.396	-0.024987	921.8103	-0.53002	17514200	1.0302	522.225	174.82	161.4363	394.2906	388.6428	163630.625	308.1644	0.62604	371.083	7254320
002	2018-05-27t0954	1527432968.89	adult	210.1561	162.0346	-77.8046	1307.8383	114.577	88191.6578	279966.1187	5249477.7783	1214.99	-0.79684	400.782	0.50039	377.1308	1.1675	911.0129	-1.0145	882.9904	419065.9375	647.8239	-0.55505	819.7869	-1.0065	18419200	1.4036	497.479	180.745	168.0409	394.4898	389.585	181465.3125	313.752	0.58533	373.4591	8306690
002	2018-05-27t1354	1527447401.39	adult	214.1651	166.0437	-73.7956	1320.1177	79.8203	84606.1315	266381.4102	4611853.086	1052.38	-0.96406	414.01	0.95996	393.8386	1.6983	859.0057	-1.1577	843.0069	379680.5312	660.5835	-0.35809	794.7981	-1.0827	18268200	1.3892	529.503	193.99	178.5778	431.6198	426.6309	190775.9531	343.2707	0.96149	407.2941	8559790
002	2018-05-27t1755	1527461835.53	adult	218.1746	170.0531	-69.7861	1038.6399	83.3684	69913.3021	220633.5089	3938562.9386	1383.82	-0.53175	429.455	1.4864	409.0685	2.1685	962.4694	-0.73296	935.2546	351301.3125	685.708	-0.018626	874.6918	-0.60213	15642900	0.50021	512.378	200.21	187.942	436.6081	432.9949	159361.9375	355.0691	1.0219	414.3986	7292660
002	2018-05-27t2156	1527476284.81	adult	222.1883	174.0668	-65.7724	1304.3956	89.5972	87883.8275	277089.4625	4982516.369	1401.96	-0.48176	413.505	1.026	377.3548	1.1626	1065.5519	-0.30075	1037.0908	488022.75	705.6448	0.26774	947.4021	-0.15735	18936000	1.697	609.316	188.702	166.2223	486.0963	479.4331	222632.0781	364.5781	1.0466	454.2056	8641420
002	2018-05-28t0142	1527489865.46	adult	225.9607	177.8392	-62	1226.7365	81.9484	78126.979	246288.218	4269379.1019	1382.29	-0.48025	436.56	1.7798	414.2533	2.2959	964.1476	-0.6359	936.7434	393372.25	722.9116	0.52502	888.1483	-0.4253	17787200	1.3289	592.744	217.148	194.4553	504.6259	499.5982	205887.3594	408.4352	1.6235	482.3908	8847460
002	2018-05-28t0542	1527504265.38	adult	229.9607	181.8392	-58	1059.2733	87.5122	71564.0268	225812.5671	4105177.0927	1278.72	-0.58234	439.973	1.9232	419.8861	2.4527	929.0364	-0.72325	894.4764	346530.5938	690.4881	0.21372	834.2702	-0.66674	16400900	0.88626	661.354	233.429	213.2963	517.2623	511.9694	192938.8438	422.185	1.6993	492.5852	8701520
002	2018-05-28t0942	1527518664.86	adult	233.9605	185.8391	-54.0002	1125.5147	87.7571	80474.2085	254361.5437	4833680.4511	1034.23	-0.86466	427.081	1.5577	408.4435	2.0917	878.7355	-0.87618	866.0126	368190.1875	708.8929	0.49016	830.2359	-0.63988	17888300	1.4272	605.378	229.154	207.8098	517.6615	512.7928	216900.1562	408.2018	1.3561	488.6656	9598100
002	2018-05-28t1342	1527533065.28	adult	237.9606	189.8392	-50.0001	1025.4695	84.814	68388.4011	215790.7634	3836897.1647	1244.14	-0.57576	443.138	2.0973	421.9978	2.4888	932.7391	-0.62298	907.1539	332987.875	715.9098	0.63697	858.6285	-0.43396	15797900	0.74918	683.41	248.858	223.4119	571.9545	568.9066	204187.7656	471.1651	2.16	548.0764	8871780
002	2018-05-28t1742	1527547469.69	adult	241.9618	193.8404	-45.9988	1098.5768	84.5602	75550.2932	238441.0739	4419407.5312	1192.09	-0.61813	440.467	2.0512	415.7792	2.291	967.7341	-0.43941	948.3928	381287.2188	749.9995	1.1153	900.7104	-0.1485	17320100	1.294	724.269	248.083	216.2848	602.5979	596.1916	237423.5625	483.6694	2.2056	571.6456	9755130
002	2018-05-28t2142	1527561865.32	adult	245.9606	197.8392	-42	1142.647	82.9464	75881.3081	239187.718	4245217.923	1070.87	-0.75239	434.364	1.8965	412.7763	2.1916	899.731	-0.67228	888.8479	356293.4688	718.4647	0.80023	848.2357	-0.39346	17176000	1.275	696.901	251.491	218.9484	600.9415	594.4637	237972.8281	487.4274	2.1289	570.2158	9944710
002	2018-05-29t0142	1527576265.32	adult	249.9606	201.8392	-38	1049.997	89.9884	74082.3014	233848.9795	4355971.3511	1215.91	-0.53846	437.544	2.0328	415.0193	2.2475	922.0489	-0.53789	896.6488	355910.875	720.1144	0.88965	852.997	-0.31661	16873000	1.2031	741.983	259.651	222.0588	635.7445	628.742	245397.375	522.1043	2.4807	603.7424	10012900
002	2018-05-29t0542	1527590665.25	adult	253.9606	205.8392	-34.0001	1086.0885	89.3029	74890.7	236176.6907	4384877.2986	1070.63	-0.70833	430.328	1.8408	410.5777	2.1076	872.9841	-0.70215	858.5209	340463.8125	700.1326	0.70721	824.4905	-0.43061	16779800	1.2016	754.153	262.349	224.4105	643.664	636.2998	251028.9531	534.0143	2.5145	612.7759	10229800
002	2018-05-29t0942	1527605065.45	adult	257.9607	209.8392	-30	1078.2707	84.57	73782.4955	232749.8618	4223405.6761	1212.88	-0.49255	427.004	1.7703	409.2351	2.0591	882.7411	-0.61901	859.5157	339855.3438	690.9768	0.65808	814.8387	-0.43743	16408900	1.1084	749.646	268.683	227.7364	658.553	651.5874	253542.9062	546.7685	2.5598	629.438	10325000
002	2018-05-29t1342	1527619465.07	adult	261.9606	213.8391	-26.0001	1045.4965	85.7059	72081.6865	227406.0316	4176196.5316	1069.6	-0.66449	429.294	1.8763	413.4998	2.1723	849.3759	-0.72342	828.8048	319365.3125	681.3788	0.60113	790.2812	-0.5325	16106700	1.0386	773.36	274.958	236.028	676.6702	670.8286	254427.9844	561.0583	2.625	643.9865	10316100
002	2018-05-29t1742	1527633865.32	adult	265.9606	217.8392	-22	1021.3025	84.0971	72168.7269	227777.4368	4273707.8324	1134.84	-0.55034	426.882	1.8328	413.4896	2.1618	825.6859	-0.78932	805.3103	310457.9062	667.8295	0.48931	767.4981	-0.6194	16029400	1.0429	818.292	279.349	238.2696	691.865	684.1051	260141.2344	578.3136	2.7269	660.7354	10489600
002	2018-05-29t2142	1527648265.47	adult	269.9607	221.8392	-18	1063.946	86.8504	72544.4186	228762.9596	4231539.8006	1204.51	-0.42693	421.366	1.6902	409.775	2.0466	817.9745	-0.78541	789.5519	309194.375	656.7822	0.40708	752.0059	-0.66482	15911600	1.0339	812.348	281.909	239.8471	704.7379	699.4726	266390.9375	588.7416	2.7416	675.5759	10645400
002	2018-05-30t0142	1527662665.11	adult	273.9606	225.8391	-14.0001	1027.0599	83.5119	71216.1579	224705.5971	4151195.8506	1159.33	-0.46549	421.039	1.7112	409.2057	2.0214	854.1125	-0.57593	819.9642	316875.75	647.3318	0.34345	769.4191	-0.51193	15617200	0.9675	814.479	286.359	246.8096	709.4302	703.2332	263198.625	592.5849	2.6763	680.4395	10621600
002	2018-05-30t0542	1527677065.92	adult	277.9608	229.8394	-9.9999	1098.9669	85.6892	74637.7526	235306.532	4309365.0745	1233.06	-0.3316	418.884	1.6737	406.736	1.9437	814.7321	-0.72109	783.896	316930.7812	635.6097	0.24549	735.988	-0.66838	16282000	1.2113	831.984	283.162	238.1239	704.7609	698.1286	274152	589.8554	2.535	677.1176	11006500
002	2018-05-30t0942	1527691465.39	adult	281.9607	233.8392	-6	1000.7422	85.5931	70827.428	223652.105	4198505.9437	1163.23	-0.40721	420.865	1.7668	412.9615	2.1079	812.1807	-0.69255	772.9367	299694.6562	625.7517	0.17006	722.7233	-0.70374	15508400	0.98992	807.921	293.365	254.6	702.2069	696.9956	259114.3438	596.5755	2.5113	676.6725	10810200
002	2018-05-30t1342	1527705865.77	adult	285.9608	237.8393	-1.9999	1039.7507	86.3168	72780.7118	229700.6963	4261843.9727	1285.6	-0.19459	414.461	1.5941	407.5991	1.9515	806.6711	-0.67851	764.6068	305728.3438	608.325	-0.017175	711.0195	-0.73078	15698500	1.0789	812.694	292.997	255.4736	688.8152	683.3403	261060.9688	587.2075	2.3011	663.1657	11097800
002	2018-05-30t1742	1527720265.18	dead	289.9606	241.8392	1.9999	1046.3483	84.2404	72270.4122	228055.5196	4184841.5674	1482.23	0.14043	416.782	1.6973	411.7322	2.0568	813.8846	-0.59826	766.2166	306834.5	604.4769	-0.013007	708.2591	-0.70221	15682200	1.1008	779.934	295.837	261.0993	682.525	678.5283	257311.9375	583.9681	2.1685	657.6322	11131500
003	2018-05-18t1342	1526669085	egg	-2.0374	-54.1592	-257.9984	145.3126	33.4628	3089.5732	9903.5967	62650.8544	0	-0.59202	0	-0.69972	0	-0.69245					0	-0.67532	0	-0.63642	0	2.1264	0	0	0				0	-0.65897	0	0
003	2018-05-18t1747	1526683754.51	larva	2.0374	-50.0843	-253.9235	147.7273	29.7847	2945.4964	9401.7898	55231.1825	0	-0.80201	0	-0.84321	0	-0.81508					0	-0.83944	0	-0.82755	0	0.66018	0	0	0				0	-0.83299	0	0
003	2018-05-18t2146	1526698117.6	larva	6.0272	-46.0946	-249.9338	144.9354	29.6478	2878.67	9192.5991	53747.1426	0	-1.0056	0	-0.98918	0	-0.93965					0	-1.0036	0	-1.0171	0	-0.33493	0	0	0				0	-1.0138	0	0
003	2018-05-19t0146	1526712514.62	larva	10.0264	-42.0954	-245.9346	144.9347	29.4762	2859.7542	9130.7338	53069.3999	0	-1.2081	0	-1.1421	0	-1.0701					0	-1.1725	0	-1.2101	0	-1.111	0	0	0				0	-1.2074	0	0
003	2018-05-19t0546	1526726918.15	larva	14.0273	-38.0944	-241.9336	145.3108	30.0232	2914.9938	9311.4113	55051.2008	0	-1.4098	0	-1.3035	0	-1.2077					0	-1.3471	0	-1.4073	0	-1.753	0	0	0				0	-1.4162	0	0
003	2018-05-19t0946	1526741318.11	larva	18.0273	-34.0944	-237.9336	219.4846	33.0896	4640.1916	14796.1853	91123.0794	2332.03	0.87818	856.205	1.4768	831.0682	1.6908	2176.6812	0.067877	2161.1239	56593.7109	1730.6534	1.3849	2080.448	1.1484	2165340	-1.1921	142.789	81.0102	80.7274	119.9121	116.8092	3117.7144	103.4634	0.66916	113.9434	204875
003	2018-05-19t1352	1526756049.71	larva	22.1194	-30.0023	-233.8415	375.7811	33.3005	10199.7741	32268.4099	232684.7023	3395.88	1.8629	825.092	1.3142	741.6881	1.3294	2565.167	0.6112	2460.9189	141084.1875	1714.9112	1.2692	2228.0136	1.2172	4521500	-0.63169	154.345	93.8	93.2422	134.727	133.4316	7409.9854	119.0637	0.91186	129.5459	514024
003	2018-05-19t1752	1526770451.07	larva	26.1198	-26.0019	-229.8411	471.1683	37.4202	13046.802	41224.3738	303806.7622	3449.89	1.7771	985.661	1.8678	857.2503	1.7617	3004.0569	1.2801	2973.582	210283.9844	2244.6032	2.142	2753.3566	1.8319	6899630	-0.11435	155.657	89.3779	88.6586	131.9488	130.5912	9236.4131	114.3795	0.68178	125.4444	625645
003	2018-05-19t2152	1526784852.75	larva	30.1203	-22.0015	-225.8407	501.7125	48.2999	18703.9028	59061.9306	606343.9135	1924.04	-0.080622	696.682	0.68666	642.7567	0.84187	1729.5614	-0.70692	1717.2433	172956.1406	1266.7048	0.24057	1651.474	0.12249	6903420	-0.6704	427.172	104.748	104.6822	157.4251	152.3429	15742.5146	136.0185	1.1307	148.3342	1037940
003	2018-05-20t0152	1526799259.95	larva	34.1223	-17.9995	-221.8387	593.8709	36.7264	16593.2893	52270.8121	392610.703	4544.54	2.7433	904.496	1.4765	789.5189	1.4426	3105.0771	1.5318	2930.7419	276351.875	2094.8802	1.7434	2637.8664	1.4473	8048200	-0.70599	278.726	81.0015	80.4325	126.6938	123.1133	11275.752	106.5564	0.17267	118.7739	720751
003	2018-05-20t0552	1526813662	larva	38.1228	-13.9989	-217.8381	702.72	41.6248	24953.7626	78712.5238	731924.8491	4554.95	2.6336	730.082	0.64407	534.6948	0.19794	3115.0649	1.6154	3038.1699	414303.625	1956.0742	1.3891	2757.7395	1.518	9658260	-0.55637	155.652	74.1133	73.2641	117.5575	114.8416	15635.1504	99.5401	-0.2464	111.2764	980444
003	2018-05-20t0952	1526828057.56	larva	42.1216	-10.0001	-213.8393	790.6813	41.6846	25651.3372	80891.7532	679282.2433	5052.25	3.1057	762.151	0.7063	631.7306	0.59851	3352.2549	2.1335	3169.7625	459258.9062	1815.8236	1.0001	2898.7621	1.6363	10411700	-0.74717	199.957	77.0401	76.5384	123.6606	120.9436	16941.4961	103.9104	-0.35666	115.6668	1052440
003	2018-05-20t1352	1526842457.74	larva	46.1217	-6.0001	-209.8393	960.3404	52.3062	37704.7309	118760.0435	1267335.436	3288.34	0.8504	630.063	-0.084144	473.8537	-0.36946	2775.4126	1.1172	2710.4573	555082.5	1576.4871	0.35696	2567.7871	0.98166	12550200	-0.4293	307.433	84.2671	83.7593	128.1198	125.4385	25623.9648	108.6597	-0.46816	119.9394	1678520
003	2018-05-20t1752	1526856857.27	larva	50.1215	-2.0002	-205.8394	932.0935	56.6252	40277.9518	126945.7536	1468778.1075	3935.35	1.6678	704.491	0.33962	549.8759	0.072332	2845.51	1.3238	2736.6941	606093.625	1653.8988	0.55499	2527.4919	0.93397	14942200	0.00041062	404.892	95.57	94.8051	145.1642	141.3276	30919.9805	123.7368	0.032499	137.2475	2027040
003	2018-05-20t2152	1526871258.78	adult	54.122	2.0002	-201.839	952.2354	57.166	43747.0413	137891.7032	1667085.895	2897	0.33696	656.129	0.043806	540.2581	0.025901	2342.7922	0.31034	2287.0854	541185	1529.3862	0.26416	2124.4161	0.20256	15104800	-0.33556	202.458	97.9383	97.294	145.6877	143.6463	33653.8672	125.565	0.013035	137.9925	2254640
003	2018-05-21t0152	1526885655.02	adult	58.1209	5.9992	-197.84	1042.8033	66.4853	56276.9134	177304.3514	2521985.4283	2854.74	0.31553	586.996	-0.50039	458.7353	-0.67235	2221.1516	0.08136	2170.5991	655239.75	1277.7659	-0.45586	2041.9719	0.086513	17306400	0.061275	347.014	97.469	96.3861	152.6769	148.9121	45039.6875	127.7341	0.04497	143.2109	2873680
003	2018-05-21t0552	1526900062.81	adult	62.1231	10.0013	-193.8379	987.9875	69.1627	54963.7365	173325.834	2554999.393	3006.94	0.61185	607.919	-0.31191	482.3535	-0.46952	2158.2812	0.035028	2094.4999	621585	1298.5258	-0.36018	1945.1664	-0.053488	17483100	-0.19288	313.539	96.8211	96.0168	146.4732	143.7009	42184.2891	125.3116	-0.23401	138.8905	2784480
003	2018-05-21t0952	1526914460.85	adult	66.1225	14.0008	-189.8384	1028.4068	72.3589	56919.7928	179302.1746	2729303.8927	2448.67	-0.18166	572.892	-0.70032	451.2152	-0.86586	1868.6656	-0.59237	1833.1893	556862.375	1272.0924	-0.4115	1722.372	-0.53294	17057300	-0.60047	322.567	89.2805	88.2022	140.7921	137.7886	41956.0312	118.0344	-0.9747	132.0242	2658240
003	2018-05-21t1352	1526928858.34	adult	70.1218	18.0001	-185.8391	1010.2379	69.2476	56454.9665	177922.356	2670885.9345	1825.67	-1.2045	591.941	-0.45363	516.1603	0.039623	1632.0327	-1.1695	1613.8488	483081.6875	1211.6894	-0.62595	1547.8979	-0.97136	17479400	-0.68761	418.63	95.466	94.6392	143.2178	140.2553	42392.4805	122.7995	-0.77419	135.4419	2819020
003	2018-05-21t1752	1526943258.66	adult	74.1219	22.0002	-181.839	1073.8442	65.2947	55770.2993	175594.2673	2461021.4322	2742.33	0.52851	641.028	0.38718	525.5763	0.2889	1973.4766	-0.041491	1937.0779	578228.625	1344.118	0.15124	1832.1321	0.027056	18746900	-0.46228	455.716	95.8456	95.1191	147.3277	144.2369	43167.0156	125.8067	-0.69087	139.5241	2803010
003	2018-05-21t2152	1526957659.59	adult	78.1222	26.0004	-177.8388	1051.7879	68.6693	55837.9865	175916.8037	2509095.0558	1937.65	-0.98725	635.768	0.46557	537.283	0.61099	1663.1077	-0.93736	1644.415	487290.5312	1313.2318	0.15982	1580.2212	-0.73946	18588600	-0.66133	286.349	105.659	104.6903	160.2332	157.0342	46948.3359	136.9533	0.15031	151.3602	3089260
003	2018-05-22t0152	1526972062.6	adult	82.123	30.0013	-173.8379	1042.7855	67.1766	58149.7552	183287.0469	2701473.0891	2560.3	0.39914	646.456	0.84288	527.1494	0.54934	1992.0701	0.3954	1970.298	607581.375	1404.4919	1.0296	1873.9184	0.65262	19659400	-0.41745	268.491	105.393	104.6129	158.712	156.2607	48407.1719	137.1428	-0.0175	151.0524	3205090
003	2018-05-22t0552	1526986465	adult	86.1237	34.0019	-169.8373	1149.329	65.9664	59597.2279	187607.4877	2635860.7621	2081.91	-0.59485	661.105	1.309	548.6314	1.0752	1747.3367	-0.38005	1725.9351	546916.375	1361.3054	0.96568	1646.8791	-0.14035	20641700	-0.15806	313.134	101.767	100.6549	159.3489	155.545	49876.2031	132.9467	-0.58255	149.1088	3177470
003	2018-05-22t0952	1527000869.52	adult	90.1249	38.0032	-165.836	1091.5581	72.8848	61218.9737	192798.1026	2932750.7273	2816.55	1.1229	663.592	1.537	521.8322	0.69913	2092.8875	1.1341	2023.9548	671816.875	1417.9041	1.6411	1829.7283	0.94388	21254900	0.022551	296.927	108.277	107.2825	166.1015	162.3247	53318.5938	141.2572	-0.042051	157.0174	3468130
003	2018-05-22t1353	1527015321.44	adult	94.1394	42.0176	-161.8216	1097.3717	69.5035	62381.7997	196482.3744	2983845.9863	2520.94	0.48121	638.963	1.2245	478.7095	0.00098373	1856.9637	0.32026	1792.9193	607227.125	1355.4896	1.3678	1664.6209	0.33913	20839200	-0.1116	462.693	100.124	98.5993	169.7613	165.103	55511.9531	135.1983	-0.76292	156.0107	3265460
003	2018-05-22t1753	1527029715.07	adult	98.1376	46.0158	-157.8234	994.717	75.9222	60649.0518	191345.4226	3152777.5229	2702.12	0.8938	660.826	1.8794	475.531	0.093088	2026.2814	1.106	1963.8785	642331.1875	1412.0553	2.0507	1742.9802	0.91182	20928400	-0.039731	426.145	100.879	99.5443	167.4736	162.7512	53089.1289	136.4791	-0.84687	155.4313	3194840
003	2018-05-22t2152	1527044098.59	adult	102.133	50.0113	-153.8279	1245.6344	68.2823	64706.8584	204193.1961	2851803.5836	2960.41	1.4394	631.527	1.4987	496.6784	0.70302	2032.5283	1.2163	1934.1653	691059.625	1373.3572	1.9643	1752.7858	1.132	21431500	0.21414	281.013	100.875	100.102	164.8734	161.7345	56056.9414	138.2984	-0.88985	155.2237	3423300
003	2018-05-23t0152	1527058487.19	adult	106.1298	54.0081	-149.8311	1179.2919	74.576	73170.7957	230691.4949	3767773.4263	2524.44	0.47695	534.011	-0.28324	365.2004	-1.8406	1779.0197	0.29208	1724.0021	679585.5	1192.1927	0.71347	1495.6342	0.0069232	20383700	-0.077369	355.37	87.4847	85.3518	161.3644	155.3714	61641.1992	123.3066	-2.2581	145.9592	3339380
003	2018-05-23t0552	1527072866	adult	110.124	58.0022	-145.837	1113.6461	68.9532	61181.8614	192779.0664	2849251.6185	2222.14	-0.16443	606.786	1.4801	490.7436	1.0117	1784.8396	0.38421	1747.2981	572933.5	1313.1817	1.9341	1650.4606	0.92502	19436000	-0.32766	444.546	114.537	112.3289	189.4478	184.9178	60812.75	154.3747	-0.037078	176.0664	3668720
003	2018-05-23t0952	1527087269.3	adult	114.1249	62.0031	-141.8361	1117.9619	71.433	64018.6243	201814.9008	3111583.0943	2617.56	0.60725	617.894	1.9838	466.8638	0.73371	2021.8779	1.3417	1938.5288	677329.125	1407.4538	2.9353	1818.9071	1.895	20672900	0.28565	371.917	121.449	117.8698	246.6193	234.0636	82617.4766	167.9653	0.74518	208.8733	4063330
003	2018-05-23t1353	1527101721.43	adult	118.1394	66.0176	-137.8216	1095.61	73.7131	67045.8731	211411.1025	3453865.349	3255.17	1.7697	572.677	1.3102	420.9815	-0.054545	1958.0278	1.1378	1843.7169	687267.75	1331.4547	2.5441	1690.4494	1.3779	20046000	0.18555	267.412	107.977	105.0432	195.2296	191.1127	68525.5781	153.6472	-0.50698	181.5844	3779620
003	2018-05-23t1753	1527116109.06	adult	122.1359	70.0142	-133.825	1107.9299	73.172	67182.8821	211844.8507	3398154.2598	2965.5	1.1562	554.952	1.2121	427.507	0.32825	1913.1193	1.0057	1780.0983	671504.875	1203.5205	1.7258	1588.0914	0.98337	19457700	0.099313	340.232	112.563	108.2478	245.3391	239.2536	86114.0078	163.5375	-0.027341	212.8508	3946690
003	2018-05-23t2152	1527130488.12	adult	126.1301	74.0084	-129.8308	1116.4118	73.5649	67666.7243	213503.7288	3390082.2212	2741.52	0.70966	530.181	0.95235	411.2807	0.17692	1867.172	0.87369	1768.6155	660978.875	1193.0222	1.8578	1578.2855	1.0358	18720100	-0.055597	278.908	122.922	119.6665	215.2734	211.3966	76206.7969	170.3089	0.20561	200.7381	4340260
003	2018-05-24t0152	1527144883.83	adult	130.1289	78.0072	-125.832	1261.3948	74.949	73576.6233	231676.7841	3610832.8249	1966.36	-0.59574	483.163	0.17731	382.3898	-0.31936	1507.679	-0.32894	1468.7118	580456.375	1052.1329	0.92032	1362.5321	0.091397	18580000	0.036909	277.107	122.077	118.8751	217.9671	213.7926	83917.3516	170.3246	-0.0053734	202.0631	4694480
003	2018-05-24t0552	1527159293.4	adult	134.1316	82.0098	-121.8294	1204.9505	81.464	75855.1219	239217.9458	4087226.3542	3162.02	1.306	458.078	-0.1438	356.8843	-0.78464	1825.1871	0.80191	1704.4885	722774.125	1043.2011	1.047	1482.2312	0.7581	18126600	-0.013391	493.617	113.949	105.483	332.0454	324.8993	131490	183.3785	0.55828	277.7225	4509070
003	2018-05-24t0952	1527173697.72	adult	138.1328	86.011	-117.8282	1186.2402	73.5955	72599.2481	228722.7666	3703566.7201	2343.07	0.02725	491.236	0.85439	405.2905	0.69638	1719.7362	0.49805	1655.0822	653499.75	1060.0427	1.373	1471.115	0.79373	18618800	0.34558	324.09	136.695	132.8879	251.449	246.0329	95550.6172	192.6808	0.84472	228.5588	5181000
003	2018-05-24t1352	1527188081.6	adult	142.1283	90.0065	-113.8327	1205.7626	75.4871	71991.1874	226816.7251	3592370.3446	3546.02	1.7905	471.925	0.62817	374.4386	0.031923	2199.0549	2.099	2088.4906	826844.625	1085.3142	1.7574	1651.2661	1.7212	17741500	0.080584	366.619	112.312	104.8797	289.3407	282.8257	108792.1172	183.6841	0.13899	258.3707	4222270
003	2018-05-24t1754	1527202632.58	adult	146.1702	94.0485	-109.7907	1092.0269	76.8185	65051.8689	205013.384	3315423.188	3314.43	1.4298	496.913	1.4216	388.3503	0.57546	2220.3708	2.2041	2146.1797	754926.0625	1190.1483	2.7787	1747.085	2.2509	16884600	-0.2016	395.547	114.694	109.5584	252.0828	244.7433	85708.1406	172.0614	-0.61734	224.3119	3897190
003	2018-05-24t2153	1527216947.66	adult	150.1466	98.0249	-105.8143	1137.2443	73.5535	66769.5384	210577.8083	3253680.4745	3100.6	1.1158	482.26	1.2646	380.2505	0.48837	2205.7129	2.2026	2152.9202	769793.8125	1121.5667	2.3705	1825.2305	2.6961	16818300	-0.12871	370.475	118.727	112.9866	261.6894	252.2788	91329.5938	186.1634	-0.12896	234.7522	4140480
003	2018-05-25t0152	1527231292	adult	154.1312	102.0094	-101.8298	1240.5789	76.6758	79752.6212	251168.4414	4305858.6259	3208.06	1.2539	412.578	-0.31436	326.5844	-1.0349	1844.8553	1.1213	1762.79	767459.8125	938.1265	0.97723	1489.9869	1.2221	17155000	0.11485	310.563	101.454	96.5201	227.1233	221.4567	94483.2891	159.0218	-1.4098	203.253	4218450
003	2018-05-25t0552	1527245692.36	adult	158.1313	106.0095	-97.8297	1160.1717	72.1635	67880.4822	213805.5925	3312471.9866	3403.78	1.506	472.01	1.3561	369.5156	0.39796	1937.494	1.4738	1826.6438	687810.375	1072.3061	2.2456	1585.8486	1.7544	16744500	0.013918	598.855	125.943	119.1336	289.8468	279.3067	102895.625	197.5176	-0.013828	257.9212	4467820
003	2018-05-25t0952	1527260099.21	adult	162.1332	110.0114	-93.8278	1051.8007	74.1472	61870.2217	195208.9062	3081396.5466	2283.24	0.067477	479.219	1.7012	386.2465	1.0337	1726.775	0.8794	1684.6292	559475.125	1076.8807	2.4168	1497.6096	1.4294	15491700	-0.46125	434.081	138.449	130.1841	297.4236	289.5617	96365.2656	219.3407	0.58698	270.5861	4475650
003	2018-05-25t1353	1527274546.6	adult	166.1463	114.0246	-89.8146	1013.5242	76.7961	54287.6526	171757.3711	2527583.8315	1645.68	-0.70335	475.512	1.749	388.0712	1.1868	1398.0956	-0.084055	1379.0024	398457.25	1041.6681	2.2359	1306.7013	0.61729	13515000	-1.2405	330.099	140.177	135.9975	261.8705	258.8356	74633.0938	198.8606	-0.29242	241.7047	3984100
003	2018-05-25t1752	1527288869.07	adult	170.1248	118.0031	-85.8361	1078.6411	86.8993	65080.5683	205331.3714	3339666.9473	2718.48	0.66441	482.053	2.0652	379.6678	0.98746	1751.457	1.099	1645.0242	595495.375	1112.5615	2.982	1475.1947	1.5016	16382100	0.069234	562.494	140.772	130.9076	365.3479	353.5757	124218.2812	227.7214	0.44121	318.7651	4784010
003	2018-05-25t2152	1527303259.28	adult	174.1221	122.0003	-81.8389	1029.5264	73.2036	61803.8245	194839.4014	3123331.5982	1733.16	-0.50933	464.664	1.7074	385.5735	1.2532	1397.0953	0.04923	1378.4901	451261.8125	980.5469	1.9206	1319.3414	0.84616	15001700	-0.44491	460.145	142.314	138.701	275.1967	259.6729	88888.5469	196.9474	-0.62141	236.4549	4594610
003	2018-05-26t0152	1527317662.75	adult	178.1231	126.0013	-77.8379	1031.0499	73.6677	62233.4981	196290.8129	3136965.6183	1756.74	-0.43916	477.927	2.2039	381.2211	1.1642	1505.8206	0.47211	1487.819	490897.5	1052.7304	2.6903	1433.4737	1.4894	15537900	-0.149	450.223	143.419	135.7958	304.3914	298.6391	99231.5781	222.7932	-0.058875	278.9294	4662700
003	2018-05-26t0552	1527332072.98	adult	182.1259	130.0042	-73.835	1046.7781	77.9281	65466.5167	206496.375	3460834.3937	2071.12	-0.0212	441.632	1.2641	349.0103	0.11552	1664.0371	1.0714	1626.4173	569100.6875	1001.3207	2.337	1520.9943	2.018	15087900	-0.26097	411.666	124.474	117.7572	291.3311	284.1237	99635.25	199.3031	-0.79416	265.7904	4252520
003	2018-05-26t0952	1527346485.77	adult	186.1294	134.0077	-69.8315	996.5884	72.0892	58955.9991	185908.0103	2933649.1664	1941.92	-0.13414	459.156	1.8748	368.4328	0.81309	1509.2943	0.65037	1478.7062	464862.6562	985.6815	2.3108	1393.1925	1.4843	14140200	-0.56302	473.667	130.373	122.8346	322.4096	310.3785	99302.1719	206.9366	-0.72984	283.6956	4014980
003	2018-05-26t1352	1527360892.58	adult	190.1313	138.0096	-65.8296	996.7371	69.7376	57592.1318	181540.827	2785633.6696	1629.39	-0.46772	462.525	2.0707	381.2598	1.2778	1413.2018	0.41297	1402.5322	425373.75	944.015	2.03	1318.1121	1.1997	13920600	-0.57007	479.636	141.165	133.3088	332.9235	319.7838	100209.9688	221.1324	-0.53472	291.6791	4248650
003	2018-05-26t1752	1527375297.25	adult	194.1326	142.0109	-61.8283	1044.0883	73.9824	61503.3014	194333.0609	3033083.4667	1518.33	-0.56184	420.77	0.89516	354.328	0.38972	1274.0917	0.019149	1256.3865	410257.5312	825.2167	0.97476	1186.32	0.6212	13523500	-0.64692	426.84	137.863	129.6876	318.8745	312.4487	102677.6016	214.5228	-0.79259	285.2498	4430900
003	2018-05-26t2153	1527389720.97	adult	198.1392	146.0175	-57.8217	973.7077	74.8976	58630.8105	184876.5639	2968565.1252	1418.86	-0.64678	409.963	0.62516	349.6248	0.24492	1212.1313	-0.12413	1197.277	372124.3125	781.2472	0.62317	1128.7814	0.40219	12555100	-0.93849	408.795	140.92	132.5152	320.9795	315.9781	98540.7109	224.1368	-0.71178	292.4417	4315670
003	2018-05-27t0153	1527404137.13	adult	202.1437	150.022	-53.8172	863.6445	75.6262	51867.4615	163614.1991	2640020.4998	1488.29	-0.52748	413.686	0.80505	362.4804	0.68987	1171.4281	-0.20047	1160.1951	317457	741.8597	0.30519	1068.6435	0.16915	11203900	-1.3647	500.19	146.188	135.4649	360.4736	353.2723	97688.3516	231.1101	-0.68534	321.1818	3959220
003	2018-05-27t0553	1527418555.94	adult	206.1489	154.0272	-49.812	1079.3548	71.8337	64732.8838	204171.9438	3253393.2904	1498.11	-0.4844	417.139	0.96269	357.3077	0.52277	1232.6464	0.077475	1217.0781	417867.125	804.0144	1.036	1142.8358	0.62326	14103100	-0.22214	421.213	140.136	131.5439	301.4193	295.7735	102181.1406	219.1598	-1.0085	268.9328	4737840
003	2018-05-27t0954	1527432982.47	adult	210.1563	158.0346	-45.8046	1074.7796	69.601	60472.2589	190528.6068	2882946.9942	1484.77	-0.4701	423.57	1.2102	363.4631	0.72588	1238.9303	0.16786	1224.9955	392740.9062	836.7147	1.4746	1154.2886	0.75166	13398400	-0.4161	386.586	144.159	135.0742	300.7304	296.6163	95331.5391	227.5942	-0.94588	277.9533	4560040
003	2018-05-27t1354	1527447415.08	adult	214.1654	162.0436	-41.7956	1042.3581	73.4779	61613.233	194228.2869	3088662.5812	1437.52	-0.49646	414.802	0.98468	361.4933	0.66586	1148.9368	-0.10046	1132.5616	369957.625	788.2016	1.039	1063.3868	0.34006	13354100	-0.36895	463.972	142.441	133.9177	314.9864	309.9504	101425.625	222.7612	-1.115	287.8868	4585760
003	2018-05-27t1755	1527461849.02	adult	218.1748	166.0531	-37.7861	1071.7636	80.9065	65734.3887	207554.1919	3392266.2909	1354.68	-0.56725	404.064	0.69335	356.6715	0.5161	1080.1388	-0.29875	1066.6853	371567.75	739.5212	0.58089	1010.8369	0.12431	13867100	-0.1272	492.041	142.015	133.606	318.7379	311.5795	109645.8281	223.2076	-1.1848	288.208	4873820
003	2018-05-27t2156	1527476298.53	adult	222.1885	170.0668	-33.7724	1039.3528	72.8277	58828.2394	185614.9864	2794102.6979	1358.78	-0.53467	413.313	1.0201	361.2986	0.6623	1123.5051	-0.084162	1108.0226	346039.5625	771.2688	1.0095	1059.8861	0.44702	12716000	-0.47582	399.311	147.233	136.2486	310.8527	305.8399	95742.625	239.0251	-0.99661	287.75	4529780
003	2018-05-28t0142	1527489878.92	adult	225.9609	173.8391	-30.0001	716.0956	72.4276	41662.6928	131737.9684	2050994.5081	1242.63	-0.6526	383.638	0.12925	360.0828	0.62507	990.8496	-0.53482	976.1922	216005.2188	593.2684	-0.95988	863.2808	-0.55987	8354100	-1.9351	428.466	148.581	137.7834	351.5656	346.8357	76641.3125	237.8747	-1.081	317.4122	3235510
003	2018-05-28t0542	1527504278.88	adult	229.9609	177.8391	-26.0001	1018.1255	77.4443	54873.3161	173205.8468	2521474.8789	1435.41	-0.3872	407.7	0.91611	365.7779	0.80002	1114.8228	-0.010249	1101.7849	321068.9688	734.8344	0.72875	1045.2983	0.48468	11719300	-0.71963	464.285	151.18	140.1623	359.3451	355.4506	103491.375	247.9697	-0.98936	320.8536	4345680
003	2018-05-28t0942	1527518678.43	adult	233.9607	181.839	-22.0002	745.1253	69.4547	41430.5072	130899.0672	1978795.4677	1164.54	-0.70066	387.095	0.30825	366.9619	0.83576	944.9781	-0.61808	929.8607	205060.25	587.7211	-0.93688	837.8379	-0.59803	8395310	-1.8054	441.89	153.117	142.4441	363.0346	359.404	78778.5156	245.05	-1.0965	331.8046	3320800
003	2018-05-28t1342	1527533078.89	adult	237.9609	185.8391	-18.0001	883.836	66.4183	46285.9359	146442.7818	2084099.0574	1442.26	-0.3235	428.243	1.6309	387.6997	1.4587	1144.6519	0.21593	1120.0767	278150.4062	783.1921	1.4407	1062.7962	0.70004	10387500	-1.0817	462.31	163.649	154.0403	372.4657	366.3513	90509.1562	267.1153	-0.83099	339.9736	3969480
003	2018-05-28t1742	1527547483.58	adult	241.9622	189.8404	-13.9988	827.9836	74.7684	46661.5689	147407.7626	2234633.7892	1284.84	-0.49857	414.227	1.228	375.1286	1.0795	1108.8729	0.12861	1098.8241	271673.875	715.0703	0.69201	1025.8704	0.55315	10117100	-1.13	487.169	164.957	153.4366	376.5839	370.7222	92263.0547	270.5776	-0.84404	341.7689	4028910
003	2018-05-28t2142	1527561879.05	adult	245.9609	193.8392	-10	611.5349	70.0759	33161.7055	105143.5375	1508954.4631	1133.72	-0.67034	384.797	0.33814	367.5103	0.8526	888.0383	-0.72014	870.4194	154518.6562	558.061	-1.1728	794.8239	-0.69571	6681620	-2.2389	425.87	163.469	155.5875	366.3799	362.1678	63750.1016	257.1628	-1.0925	337.2014	2838480
003	2018-05-29t0142	1527576278.89	adult	249.9609	197.8391	-6.0001	846.263	69.4959	47261.3381	149110.3916	2227021.7444	1274.27	-0.46127	418.356	1.4285	382.0801	1.2804	1064.119	0.053992	1051.1068	263901.5312	701.5022	0.65724	992.0035	0.47755	10343400	-0.97264	505.492	171.966	160.3954	380.4706	373.6413	94356.6953	282.5013	-0.79981	352.1345	4251690
003	2018-05-29t0542	1527590679.07	adult	253.9609	201.8392	-2	646.9613	63.09	30880.7086	97830.4899	1283274.8516	1059.39	-0.72339	397.499	0.80508	379.913	1.214	878.9036	-0.67703	870.4251	143261.2812	571.7106	-0.92111	769.0892	-0.75019	6449410	-2.2247	467.408	172.976	165.84	366.5406	361.5565	59746.125	269.4334	-1.0344	336.3054	2806540
003	2018-05-29t0942	1527605079.25	dead	257.961	205.8392	2	649.0889	66.4808	32715.6698	103764.8755	1403733.6156	1009.43	-0.76897	404.118	1.0473	387.8149	1.4396	852.9506	-0.7478	844.1038	146707.5	582.3173	-0.74106	750.7898	-0.81053	6934670	-2.0196	475.17	179.662	171.5684	382.9194	377.4674	65862.1328	282.0002	-0.92283	353.4939	3083000
004	2018-05-18t1342	1526669097.87	egg	-2.0374	-58.159	-210.1902	147.7586	30.7927	3023.4616	9663.3712	58435.4769	0	-0.59202	0	-0.69972	0	-0.69245					0	-0.67532	0	-0.63642	0	2.1264	0	0	0				0	-0.65897	0	0
004	2018-05-18t1747	1526683767.35	larva	2.0374	-54.0841	-206.1154	147.7628	31.6299	3086.6024	9873.663	60884.8025	0	-0.80201	0	-0.84321	0	-0.81508					0	-0.83944	0	-0.82755	0	0.66018	0	0	0				0	-0.83299	0	0
004	2018-05-18t2146	1526698130.49	larva	6.0272	-50.0944	-202.1256	139.7557	31.2959	2924.7987	9369.1817	57598.2001	0	-1.0056	0	-0.98918	0	-0.93965					0	-1.0036	0	-1.0171	0	-0.33493	0	0	0				0	-1.0138	0	0
004	2018-05-19t0146	1526712527.5	larva	10.0264	-46.0952	-198.1265	144.9111	30.5181	2909.9136	9306.5616	55524.9863	0	-1.2081	0	-1.1421	0	-1.0701					0	-1.1725	0	-1.2101	0	-1.111	0	0	0				0	-1.2074	0	0
004	2018-05-19t0546	1526726930.87	larva	14.0273	-42.0943	-194.1255	136.9546	31.0326	2839.164	9099.1607	55418.5766	0	-1.4098	0	-1.3035	0	-1.2077					0	-1.3471	0	-1.4073	0	-1.7529	0	0	0				0	-1.4162	0	0
004	2018-05-19t0946	1526741330.95	larva	18.0273	-38.0942	-190.1255	136.5859	30.8519	2826.6747	9058.1933	54952.4213	0	-1.6118	0	-1.4758	0	-1.3545					0	-1.5293	0	-1.6103	0	-2.3047	0	0	0				0	-1.6443	0	0
004	2018-05-19t1352	1526756062.44	larva	22.1194	-34.0021	-186.0334	328.7514	29.815	7054.872	22305.4455	129691.0749	2836.44	1.256	917.657	1.6486	925.7768	2.0359	2518.7998	0.54347	2510.5972	98233.1953	1881.6472	1.5605	2320.5384	1.3436	3515540	-1.1147	129.165	73.7655	73.2695	113.03	112.1508	4408.1719	97.6689	0.40595	108.1446	282596
004	2018-05-19t1752	1526770463.79	larva	26.1198	-30.0018	-182.033	438.1945	36.1913	12111.8919	38241.3329	283091.2392	3407.36	1.7302	801.47	1.169	746.1408	1.314	2513.3066	0.53412	2420.3018	163364.9375	1717.2403	1.1847	2240.9148	1.1098	5204750	-0.88237	181.537	79.8779	79.2608	125.22	122.8544	8139.2993	105.2137	0.45161	116.5066	518727
004	2018-05-19t2152	1526784865.92	larva	30.1204	-26.0012	-178.0324	542.6734	45.0959	20912.0973	66080.5892	670670.5636	2269.07	0.30702	735.7	0.8428	663.0972	0.92824	2010.2491	-0.26121	2000.0059	223137.6562	1485.5737	0.65466	1902.0808	0.48767	8137580	-0.1391	227.564	92.753	92.1459	136.5262	133.7035	15154.4062	117.3146	0.62834	129.3696	1025940
004	2018-05-20t0152	1526799273.17	larva	34.1224	-21.9992	-174.0304	713.9557	46.195	26394.9941	83231.0633	815215.322	2146.41	-0.004479	686.101	0.54919	614.4147	0.65437	1976.3759	-0.34839	1972.0583	276692.625	1481.3463	0.52922	1889.3411	0.31636	9586200	-0.073678	373.727	92.9966	92.5856	138.9371	135.8001	19451.1875	118.7221	0.52556	130.7612	1299350
004	2018-05-20t0552	1526813675.41	larva	38.123	-17.9985	-170.0298	769.5935	50.6782	34143.5042	107785.6414	1249054.0798	3011.37	0.82777	746.589	0.71911	557.5057	0.30775	2640.2666	0.78228	2613.9764	475247.9688	1842.5037	1.1528	2442.2973	1.0222	13437900	0.93345	166.888	94.4682	93.9004	140.7821	138.1237	25340.7734	121.996	0.46729	134.4569	1700330
004	2018-05-20t0952	1526828070.91	larva	42.1218	-13.9998	-166.0311	862.034	54.6504	35782.5459	112810.128	1269836.9282	4829.13	2.8387	672.598	0.26332	383.5271	-0.70084	3663.6509	2.7108	3526.8247	692430	1879.4747	1.1404	3126.6302	2.0107	12706700	0.12225	326.484	77.7076	77.2814	119.9754	116.9353	22675.3555	101.6261	-0.4381	112.8746	1468050
004	2018-05-20t1352	1526842471.04	larva	46.1218	-9.9998	-162.031	862.3877	52.1006	36419.432	114772.4269	1276999.8166	4687.94	2.5727	788.339	0.79806	643.97	0.63573	3118.3909	1.7898	3011.9622	601849.4375	1926.142	1.1872	2751.6765	1.3012	15149500	0.51753	203.264	100.219	99.3564	149.3029	147.9811	28815.4609	129.4832	0.39827	142.6618	1925910
004	2018-05-20t1752	1526856870.7	larva	50.1217	-5.9999	-158.0311	1047.7913	71.2533	55928.6392	176270.5609	2518079.5217	2472.57	-0.21105	554.118	-0.61013	446.7188	-0.62052	2151.7205	-0.11182	2138.0137	630454.125	1296.9181	-0.36743	1960.2124	-0.12038	16232900	0.45634	152.352	87.1346	86.3585	131.3493	129.6868	38485.3594	113.6968	-0.4464	125.6705	2552610
004	2018-05-20t2152	1526871272.02	larva	54.1221	-1.9995	-154.0308	1054.4398	64.5029	55270.6152	174232.2204	2434570.1486	3602.21	1.2874	629.527	-0.15045	450.228	-0.67684	2641.4912	0.95936	2559.4475	766032.4375	1487.3128	0.1445	2262.0772	0.47827	18230500	0.7403	233.891	93.6615	92.654	146.0674	143.8906	42359.5312	124.6755	-0.036111	138.4973	2712340
004	2018-05-21t0152	1526885668.33	adult	58.121	1.9995	-150.0318	1253.3063	70.5384	66254.3566	208730.0572	2945750.459	3131.95	0.70972	554.552	-0.77835	381.2072	-1.3863	2294.3284	0.24859	2232.3081	798426.25	1306.2389	-0.36581	1987.0879	-0.032791	19252900	0.71721	336.625	86.3567	85.3328	136.5953	133.3509	47535.1719	115.0901	-0.76363	128.1999	2998130
004	2018-05-21t0552	1526900076.23	adult	62.1232	6.0017	-146.0296	1100.8495	71.0655	63402.0486	199714.58	3071589.4056	2679.45	0.11699	613.892	-0.25149	485.3904	-0.43647	2128.4946	-0.037379	2074.2922	706660.25	1237.0235	-0.57879	1896.0708	-0.17034	20337000	0.75328	328.285	97.7063	96.6641	152.3062	148.488	50565.6562	128.8711	0.025944	143.5025	3236810
004	2018-05-21t0952	1526914474.23	adult	66.1227	10.0011	-142.0301	1071.2948	74.4832	64938.9881	204609.475	3317316.9879	2549.78	-0.017902	608.973	-0.26988	498.4365	-0.26552	1865.0553	-0.60182	1825.1193	634118.8125	1243.3664	-0.52775	1716.5137	-0.54839	20649700	0.57755	349.564	99.0819	98.4466	152.4184	148.6326	51822.2656	129.0938	-0.076039	142.9517	3359770
004	2018-05-21t1352	1526928871.78	adult	70.122	14.0004	-138.0308	1150.1588	73.9361	70997.1307	223752.7311	3640747.1425	2343.97	-0.29718	596.372	-0.39159	504.5663	-0.12956	1854.6334	-0.53349	1816.2388	688069	1185.2072	-0.7498	1709.857	-0.49155	22098500	0.81907	321.422	92.8637	91.7409	146.2566	143.1795	54261.1992	124.3308	-0.6404	138.3496	3441070
004	2018-05-21t1752	1526943272.01	adult	74.1221	18.0005	-134.0308	1153.1171	73.8128	69550.9135	219064.6581	3515898.3267	2803.23	0.64437	620.808	0.059593	456.4875	-0.83867	1953.4941	-0.10437	1886.7802	711071.875	1332.2252	0.086126	1753.0057	-0.23999	22545900	0.77691	306.996	95.7598	94.8779	147.3815	144.1208	53646.8516	125.2181	-0.74431	139.1985	3477710
004	2018-05-21t2152	1526957672.99	adult	78.1223	22.0008	-130.0305	1128.6338	81.6615	72307.0426	228016.5889	3905916.9555	2433.88	0.032835	614.837	0.086717	436.8581	-1.1563	1857.7375	-0.26375	1810.1136	702224.8125	1273.7096	-0.091845	1692.6792	-0.30663	23180600	0.84452	430.574	92.4569	91.4489	147.7852	144.7338	55862.7891	124.5518	-0.98562	139.0311	3485810
004	2018-05-22t0152	1526972075.99	adult	82.1232	26.0016	-126.0296	1185.6946	74.8541	71724.9917	225931.5647	3623914.3844	2272.12	-0.22988	640.534	0.72804	542.0204	0.823	1877.5238	-0.0323	1854.1105	704071.4375	1225.8464	-0.25374	1775.7349	0.22866	23996300	1.0187	209.802	110.94	109.8652	165.8756	163.2548	62203.3359	142.9373	0.50855	158.3409	4156140
004	2018-05-22t0552	1526986478.39	adult	86.1238	30.0023	-122.029	1205.5981	77.6864	72008.441	226712.883	3669644.4555	2287.92	-0.13024	652.164	1.1299	560.9987	1.309	1811.7261	-0.12842	1780.1224	683020.75	1280.2224	0.34225	1708.0636	0.14482	24535100	1.1491	335.456	101.591	100.4898	158.7656	155.0119	59854.6445	133.9563	-0.4925	149.1284	3821960
004	2018-05-22t0952	1527000882.78	adult	90.125	34.0035	-118.0278	1215.0838	76.2918	71264.3596	224432.5677	3535615.7742	2334.16	0.02591	665.815	1.5821	549.3429	1.2303	1739.3925	-0.27602	1683.5603	648793.375	1310.7413	0.79181	1612.8103	-0.10715	24791000	1.2307	229.176	103.183	101.8693	165.4717	162.1637	61720.957	138.2774	-0.30234	155.2627	3841900
004	2018-05-22t1353	1527015334.92	adult	94.1395	38.018	-114.0133	1162.1511	80.9721	73759.7698	232511.2812	3893470.3934	1924.85	-0.86431	644.148	1.3306	553.8167	1.4805	1575.7839	-0.80791	1526.3123	606676.8125	1253.3186	0.54552	1465.6784	-0.64201	24786800	1.2651	289.987	114.528	112.9865	187.0382	178.7414	72009.7031	150.7393	0.5643	169.7811	4407020
004	2018-05-22t1753	1527029728.6	adult	98.1378	42.0162	-110.015	1136.5474	80.5475	72546.0632	228716.8438	3854608.9168	1742.77	-1.2359	668.571	2.0388	589.942	2.3917	1535.7095	-0.85644	1522.7472	582033.875	1279.0171	0.97025	1469.7931	-0.44652	25289400	1.5158	241.138	113.348	112.1743	176.6773	173.0626	66960.6875	148.3006	0.13824	165.7803	4287500
004	2018-05-22t2152	1527044112.33	adult	102.1333	46.0117	-106.0196	1243.7776	80.8429	75369.5647	237358.9908	3885494.9469	2466.56	0.36815	651.522	1.9117	473.2984	0.22402	1813.9379	0.34957	1749.5203	714691.5	1326.7701	1.5841	1586.1016	0.30069	25639400	1.7516	428.593	106.518	103.3033	241.7543	235.5346	95251.1797	148.0234	-0.10138	191.0286	4191790
004	2018-05-23t0152	1527058500.77	adult	106.13	50.0085	-102.0228	1251.2036	89.5028	91015.7922	286976.6466	5512602.1256	2178.91	-0.25188	541.85	-0.1207	359.0819	-1.9686	1705.9896	0.0060916	1672.1804	808639.0625	1189.3357	0.69013	1488.3994	-0.02916	25649600	1.896	359.631	100.823	97.6723	209.0519	195.8425	99090.6094	142.2876	-0.76536	175.542	4772670
004	2018-05-23t0552	1527072879.38	adult	110.1241	54.0026	-98.0287	1233.4075	81.9688	79578.6992	250765.924	4341503.4602	2511.21	0.42593	596.1	1.2574	436.7488	-0.14456	1852.4808	0.64512	1777.3584	768779.5625	1250.062	1.4182	1594.1379	0.64448	24720800	1.7055	470.724	106.299	103.1902	192.4213	187.7499	79854.8438	151.6801	-0.24204	178.9273	4408310
004	2018-05-23t0952	1527087282.7	adult	114.125	58.0035	-94.0278	1221.3485	79.8779	77544.4141	244233.2625	4164970.5976	2636.77	0.64503	578.106	1.1477	422.8501	-0.23415	1907.7843	0.90954	1845.3036	772652.625	1171.1302	1.0058	1594.4958	0.78092	23385500	1.3573	389.266	116.678	113.0125	222.7865	215.5898	90228.5312	164.7253	0.5076	201.1768	4719840
004	2018-05-23t1353	1527101735.14	adult	118.1396	62.018	-90.0132	1255.0291	75.6727	71697.8534	225819.144	3510632.0246	2444.6	0.24248	579.106	1.4468	492.7981	1.5726	1728.2413	0.28576	1668.0187	648090.5	1082.0135	0.51047	1395.5089	-0.078744	21708400	0.85974	507.599	122.007	116.3468	284.0191	254.756	106507.1797	182.3184	1.5139	225.8848	4573550
004	2018-05-23t1753	1527116122.58	adult	122.1361	66.0146	-86.0167	1266.3466	78.6663	80483.4515	253471.4128	4280633.2194	1939.38	-0.68929	515.629	0.36524	397.2773	-0.37924	1533.7966	-0.36781	1510.6697	644194.5625	1069.1902	0.63191	1324.5857	-0.30851	21642500	1.0076	481.063	113.519	107.3567	267.984	261.1307	112553.2656	177.9975	0.94998	238.8348	4764740
004	2018-05-23t2152	1527130501.57	adult	126.1303	70.0087	-82.0225	1265.9823	80.7414	79920.2877	251624.8525	4294699.3835	1870.16	-0.78487	477.73	-0.19567	404.9288	0.023022	1317.1448	-1.0675	1283.1635	549249.375	918.0561	-0.3797	1192.8526	-0.83593	19907000	0.449	499.684	118.105	112.7607	261.0773	253.1927	108869.25	180.2798	0.8498	235.5311	4921440
004	2018-05-24t0152	1527144897.42	adult	130.1291	74.0076	-78.0237	1144.6766	79.0716	72657.168	228919.6703	3912808.0806	1478.25	-1.3951	472.812	-0.053416	428.7843	0.84675	1154.4999	-1.5435	1140.9902	438709.9688	839.8885	-0.80699	1084.3268	-1.2451	17920500	-0.24896	331.275	131.393	128.9561	234.9277	228.4368	89272.5234	184.0956	0.84172	215.9951	4980060
004	2018-05-24t0552	1527159306.78	adult	134.1317	78.0102	-74.0211	1240.1893	84.1509	79700.8556	251198.99	4388880.3606	1397.01	-1.4624	433.147	-0.71071	388.6659	0.045381	1142.3989	-1.4894	1135.6706	475237.9375	764.0715	-1.2275	1063.4281	-1.2323	17999900	-0.069227	519.034	134.28	124.6581	364.1114	352.8001	151470.3438	221.2462	2.7668	318.9945	5580160
004	2018-05-24t0952	1527173711.1	adult	138.1329	82.0114	-70.0199	1264.8003	83.9955	78467.053	248186.7852	4287659.2534	1363.14	-1.4508	422.681	-0.73749	375.0344	-0.12502	1147.5466	-1.3817	1133.5908	470494.125	765.7064	-1.0324	1075.2714	-1.0694	17314300	-0.23697	364.29	122.53	118.0048	264.8047	261.1474	108569.9297	176.8628	-0.025465	237.1058	5019220
004	2018-05-24t1352	1527188095.06	adult	142.1285	86.0069	-66.0244	1203.5585	97.8853	83923.9159	265486.3294	4984576.9528	1678.58	-0.92993	407.818	-0.89272	366.0781	-0.20376	1108.3715	-1.4231	1075.6608	484358.3125	710.573	-1.3192	999.603	-1.3224	17821300	0.11655	458.611	133.684	124.3736	356.8713	353.9537	155952.75	214.2149	1.7145	312.0042	5841840
004	2018-05-24t1754	1527202646.71	adult	146.1706	90.049	-61.9822	1244.9149	84.665	80526.147	254319.4694	4496245.2892	1656.39	-0.91451	427.134	-0.26862	377.1889	0.25111	1239.8347	-0.92148	1220.8049	520730.5625	791.571	-0.51684	1126.6862	-0.63911	17926400	0.26855	419.661	131.534	125.3101	301.1094	291.6136	126465.9375	197.7926	0.60712	266.6112	5520360
004	2018-05-24t2153	1527216961.34	adult	150.1469	94.0253	-58.0059	1095.7677	86.9419	71468.091	225681.2752	3926049.1458	1593.58	-0.95623	429.057	-0.052352	383.1516	0.57538	1177.6606	-1.0455	1143.0717	439267.4062	783.3362	-0.44861	1040.5197	-0.95185	15989300	-0.50267	410.403	133.316	128.137	294.4044	286.3934	109812.8438	190.8618	0.078969	249.9198	4968160
004	2018-05-25t0152	1527231305.52	adult	154.1314	98.0098	-54.0214	1184.469	83.9334	80741.713	254749.6712	4568933.985	1936.5	-0.44968	421.434	-0.090225	369.31	0.28307	1356.4548	-0.41298	1323.6372	571067.5	783.4728	-0.32455	1180.6873	-0.21639	17718400	0.36773	421.936	112.885	107.7601	263.6099	254.6516	110979.7734	167.7055	-1.0531	232.0619	4746020
004	2018-05-25t0552	1527245705.83	adult	158.1315	102.0099	-50.0214	1161.0977	85.4127	77729.4865	244910.2507	4445723.1986	1897.29	-0.4647	412.2	-0.19219	356.8331	-0.0031406	1311.0502	-0.48871	1275.8795	532286.375	836.6845	0.23937	1179.3845	-0.14123	16695300	-0.0079643	448.301	111.545	106.1297	283.9357	271.9289	115277.8984	170.9532	-1.0247	239.8899	4517900
004	2018-05-25t0952	1527260112.66	adult	162.1333	106.0118	-46.0195	1175.7013	79.7103	77418.1698	244114.0617	4205978.9945	1616.81	-0.78542	429.698	0.39037	388.6382	1.111	1237.5131	-0.65337	1205.4054	499955.2812	774.0008	-0.19491	1103.0004	-0.4199	17334900	0.34887	491.835	141.808	135.9164	335.6458	323.4335	135600.9219	207.8093	0.18047	290.0105	5720810
004	2018-05-25t1353	1527274560.21	adult	166.1466	110.025	-42.0063	1122.8874	83.4544	73913.5041	232960.4595	4153680.4393	1687.96	-0.65029	421.602	0.29069	364.1574	0.40036	1349.2987	-0.23735	1317.0369	520829.3125	826.3643	0.35409	1187.9852	0.057228	16238800	-0.060154	540.05	125.302	118.069	322.1322	314.2433	124343.0156	191.2549	-0.54094	282.5651	4826270
004	2018-05-25t1752	1527288882.65	adult	170.125	114.0035	-38.0278	1161.4535	87.3268	75168.8393	236768.0402	4195982.5912	1694.15	-0.59948	437.919	0.84654	392.5714	1.4179	1243.3213	-0.506	1199.3735	488625.2812	810.9186	0.30828	1110.3066	-0.23403	17168600	0.40491	484.508	134.143	125.6817	340.6655	333.0752	133881.5312	208.0689	-0.15553	300.3808	5259060
004	2018-05-25t2152	1527303272.68	adult	174.1222	118.0007	-34.0306	1102.3198	82.4261	73833.074	232826.1175	4145900.3756	1783.29	-0.44831	443.196	1.103	404.6131	1.8951	1213.2313	-0.53621	1146.3474	467094.0625	779.5148	0.11188	1034.1261	-0.52407	17049300	0.41487	484.025	144.037	136.0672	344.6087	336.7902	132674.3438	223.3521	0.12496	313.533	5540980
004	2018-05-26t0152	1527317676.22	adult	178.1232	122.0017	-30.0296	1108.0888	80.3888	73977.4797	233297.8346	4104010.2788	1451.95	-0.80652	443.424	1.2148	406.0572	2.0076	1164.6378	-0.62615	1140.9807	449550.1875	772.9024	0.13209	1050.851	-0.36968	17092700	0.49276	480.991	145.035	136.4194	359.3838	351.7814	138722.125	233.3047	0.21839	324.2925	5590650
004	2018-05-26t0552	1527332086.36	adult	182.126	126.0045	-26.0268	1106.4633	85.9642	75956.8722	239547.2679	4373786.2462	1651.72	-0.52353	422.321	0.70107	377.0394	1.0712	1224.0875	-0.36509	1198.1082	484738.6562	799.7054	0.46151	1122.21	0.056685	16705800	0.39504	465.974	140.465	133.3833	326.3211	319.2674	129223.1484	214.2695	-0.4245	289.2034	5556360
004	2018-05-26t0952	1527346499.36	adult	186.1297	130.0081	-22.0232	1161.7814	83.1384	73530.916	231589.1719	4122479.9813	1306.53	-0.89434	406.293	0.3096	367.112	0.76805	1108.61	-0.67739	1102.1058	425706.25	774.2341	0.30484	1051.48	-0.2155	15583800	0.011056	401.558	137.394	128.5357	312.4323	307.6407	119974.0078	227.5343	-0.25303	288.748	5269880
004	2018-05-26t1352	1527360906.09	adult	190.1315	134.01	-18.0213	1194.204	82.8877	77658.5	244659.2477	4331692.2448	1586.24	-0.51939	396.821	0.09762	360.8896	0.58511	1236.9604	-0.1804	1204.4105	500969	708.5956	-0.24925	1106.4478	0.13586	16066500	0.26749	416.101	135.402	125.4579	309.6675	304.784	125415.3594	231.4354	-0.30954	283.4474	5482140
004	2018-05-26t1752	1527375310.66	adult	194.1328	138.0112	-14.02	1191.5409	83.4689	73676.9027	232801.2692	4045867.7746	1453.99	-0.63898	395.7	0.13216	370.7453	0.94579	1119.4468	-0.51018	1092.3673	430987.0312	671.0429	-0.54985	992.0584	-0.36646	15226100	0.006281	475.427	141.55	131.245	334.2895	324.201	128701.4688	241.9654	-0.22217	305.9915	5446700
004	2018-05-26t2153	1527389734.55	adult	198.1394	142.0179	-10.0134	1137.368	82.3145	72167.7857	227501.062	4012670.2376	1206.76	-0.90204	382.18	-0.22754	363.737	0.7177	988.3491	-0.90102	978.7684	372607.625	624.2454	-0.96293	880.9443	-0.86766	14387900	-0.24621	443.554	144.582	133.669	345.4853	339.8614	130247.9531	251.4053	-0.17052	319.4243	5443070
004	2018-05-27t0153	1527404150.68	adult	202.1439	146.0224	-6.0089	1169.9228	82.5729	72595.2104	228770.863	3905972.6972	1067.07	-1.0355	379.241	-0.26225	363.757	0.73226	923.1262	-1.074	917.4265	349864.8125	606.2905	-1.0957	839.7704	-1.0164	14363400	-0.18918	481.519	146.827	136.2806	348.079	341.5356	131921.9375	254.4193	-0.24138	320.7834	5560940
004	2018-05-27t0553	1527418569.42	adult	206.1491	150.0276	-2.0037	1101.8782	83.4139	71309.796	225051.0609	3949031.9779	1068.17	-1.0041	380.837	-0.16616	365.2579	0.78313	900.3375	-1.1046	888.8122	334925.5312	604.5503	-1.0673	821.9368	-1.0511	14158400	-0.20184	483.23	150.67	139.001	354.8091	348.9227	131988.9688	261.9502	-0.22268	326.9909	5601440
004	2018-05-27t0954	1527432996.03	dead	210.1565	154.035	2.0037	1172.163	83.9125	74786.4448	236155.5043	4128207.6328	1088.08	-0.95055	381.735	-0.092922	365.1859	0.78154	884.201	-1.1111	875.212	344838.375	600.0155	-1.0687	815.7406	-1.0277	14886500	0.12323	453.86	151.492	141.2558	349.204	342.3123	136189.5781	257.9838	-0.4058	315.275	5907740
006	2018-05-18t1342	1526669123.46	larva	0	-46.1595	-237.9989	153.6893	28.6937	2928.8241	9329.1781	52724.5675	0	-0.69729	0	-0.77082	0	-0.75323					0	-0.75696	0	-0.7317	0	1.3112	0	0	0				0	-0.74473	0	0
006	2018-05-18t1747	1526683792.76	larva	4.0748	-42.0847	-233.9241	187.6286	25.8695	3784.7827	11999.3573	67333.9016	0	-0.90621	0	-0.91701	0	-0.87808					0	-0.92281	0	-0.92401	0	0.11602	0	0	0				0	-0.92394	0	0
006	2018-05-18t2146	1526698155.98	larva	8.0646	-38.0949	-229.9343	172.997	26.7146	3290.3538	10436.2313	56965.3708	0	-1.1089	0	-1.0662	0	-1.0053					0	-1.0891	0	-1.115	0	-0.751	0	0	0				0	-1.1107	0	0
006	2018-05-19t0146	1526712553.12	larva	12.0638	-34.0957	-225.9351	214.4781	23.3329	3985.0611	12601.6526	64714.7848	1957.65	0.7374	858.426	1.558	837.0649	1.7426	1878.1431	-0.29233	1878.0405	41319.1484	1421.8533	1.0189	1788.4742	0.96928	1877380	-0.36371	150.198	88.1801	87.7058	129.8974	128.014	2857.7439	110.8652	0.99131	123.4136	192850
006	2018-05-19t0546	1526726956.33	larva	16.0647	-30.0948	-221.9342	457.0983	44.8267	15416.8568	48861.7481	449990.8661	2562.46	1.2044	547.436	0.45843	334.8228	-0.079946	2208.6436	0.12459	2187.1638	183317.4219	1288.508	0.69496	2022.1047	1.1355	4497190	0.35279	309.423	80.731	80.3018	121.2959	117.9513	10067.5566	103.4755	0.72655	113.8558	663205
006	2018-05-19t0946	1526741356.43	larva	20.0647	-26.0948	-217.9342	429.1889	41.8745	14360.7541	45467.3733	400994.8054	2138.87	0.58589	639.177	0.68617	561.4618	0.67083	1912.8982	-0.32247	1898.1959	147293.1562	1244.8362	0.50822	1817.5858	0.72883	4880760	-0.1382	154.526	91.391	90.975	132.2475	130.0868	10183.0547	115.2099	0.87755	126.5755	697862
006	2018-05-19t1352	1526756088.06	larva	24.1568	-22.0027	-213.842	489.5148	43.6747	17655.4884	55786.8153	536011.2897	2978.58	1.3322	817.113	1.2566	536.3435	0.50504	2604.9929	0.67078	2582.5277	244869.3438	1950.1931	1.6433	2405.2001	1.3994	7655530	0.53465	296.201	93.2157	92.7317	137.8076	133.504	12953.9141	118.381	0.8392	128.9852	873338
006	2018-05-19t1752	1526770489.21	larva	28.1572	-18.0023	-209.8417	580.0813	38.3081	17798.675	56096.2506	463627.1501	3703.38	1.9863	810.179	1.1713	739.846	1.2712	2930.7988	1.1838	2859.4923	281356.6875	1799.6938	1.2913	2614.5783	1.5804	7706430	-0.049732	275.467	87.9129	87.4618	136.561	133.6452	13109.8574	114.1899	0.61137	126.7946	836228
006	2018-05-19t2152	1526784892.44	larva	32.1581	-14.0014	-205.8408	778.1164	45.4702	28619.57	90191.2503	874746.9659	2383.21	0.35005	661.082	0.49392	580.5361	0.53996	2119.9626	-0.098406	2096.6533	322234.3125	1478.3811	0.58223	1998.5207	0.55444	10022700	0.37715	293.598	88.8513	88.2928	135.026	130.7218	20523.957	113.8981	0.46231	126.2154	1347080
006	2018-05-20t0152	1526799299.73	larva	36.1601	-9.9994	-201.8388	712.4685	46.6424	26456.213	83403.2808	846904.9264	4241.11	2.3303	936.915	1.5981	794.4647	1.4555	3731.7625	2.6354	3696.668	526178.5	2515.1432	2.5626	3453.7771	2.6453	13127100	1.0852	191.681	91.4808	90.9209	139.0608	136.9742	19607.5664	118.888	0.4511	131.9834	1281740
006	2018-05-20t0552	1526813702.2	larva	40.1608	-5.9987	-197.8381	1033.2352	49.6619	40978.8716	128996.9188	1396104.1956	3251.87	1.0291	689.507	0.40284	509.8108	0.019457	2748.5017	0.99266	2694.0486	596424.875	1693.3271	0.78561	2529.1459	1.0929	14937500	1.236	258.613	89.9869	89.2708	136.3706	134.2618	29592.4219	116.4342	0.19281	129.0834	1949480
006	2018-05-20t0952	1526828097.4	larva	44.1594	-2.0001	-193.8395	927.3533	58.0283	43909.8148	138458.8017	1730236.7981	2964.2	0.52428	695.593	0.32291	548.9365	0.11449	2590.8875	0.73812	2557.4985	598495	1684.1194	0.65485	2428.4237	0.79542	16039000	1.1048	192.346	85.8657	85.2088	134.9991	132.9671	31184.7852	114.707	-0.092906	128.0199	1979890
006	2018-05-20t1352	1526842497.8	adult	48.1595	2.0001	-189.8393	994.9035	64.5897	52276.2702	164727.7455	2283566.5954	2775.72	0.1928	629.744	-0.11404	517.1171	-0.13492	2243.1406	0.074126	2212.8451	614620.5625	1433.427	-0.0045241	2042.4495	0.043912	17253100	1.038	322.586	99.1258	98.3066	150.1245	147.1776	41134.0977	128.5085	0.30549	142.0418	2715750
006	2018-05-20t1752	1526856897.47	adult	52.1594	6	-185.8394	998.0032	67.4965	54675.2954	172315.8926	2509028.585	2610.96	-0.046258	646.513	-0.031366	538.8866	0.0025503	2301.6982	0.20831	2282.5093	660587.375	1503.4921	0.17269	2161.3464	0.25853	18491600	1.0303	346.244	90.9541	90.0977	141.2067	136.972	40526.3164	118.7465	-0.28639	132.1003	2601470
006	2018-05-20t2152	1526871298.81	adult	56.1598	10.0003	-181.8391	1083.312	64.9279	56915.8456	179191.0273	2594004.5006	2302.83	-0.47056	644.931	-0.025039	554.5926	0.17047	2028.2776	-0.3695	2016.3458	606455	1468.2289	0.11351	1919.3372	-0.19941	19231200	0.88589	275.964	92.9737	92.3356	140.1641	137.6215	41909.0547	120.1056	-0.36629	132.7329	2772380
006	2018-05-21t0152	1526885695.28	adult	60.1588	13.9994	-177.84	1129.781	69.6849	63410.6178	199780.8534	2979414.9925	2376.01	-0.35624	634.359	-0.072426	503.2369	-0.2545	2144.6169	-0.062683	2119.2417	712012.8125	1467.2163	0.18724	2039.9826	0.12248	21040400	1.142	313.659	96.4335	95.4413	148.0416	145.4621	49149.8047	125.9338	-0.12763	140.0804	3198510
006	2018-05-21t0552	1526900103.22	adult	64.161	18.0016	-173.8378	1114.0165	73.5275	63796.9791	200949.3325	3090377.8164	2293.58	-0.45134	642.975	0.086702	537.1115	0.17519	2007.9569	-0.28942	1992.5798	670657.625	1410.1796	0.088243	1910.2668	-0.09105	21447100	0.96979	187.795	104.364	103.6265	153.3998	150.9937	51235.5234	133.2061	0.30497	146.4863	3481180
006	2018-05-21t0952	1526914501.05	adult	68.1604	22.001	-169.8384	1117.294	72.5525	64852.4058	204261.0988	3161416.9155	1997.61	-0.90881	627.061	-0.010668	540.0164	0.32513	1775.5885	-0.80804	1762.5322	601924.5	1315.5854	-0.19122	1703.2217	-0.55048	21249900	0.64917	341.136	105.231	104.52	154.2158	151.9139	52279.1523	134.0126	0.26882	147.0362	3566050
006	2018-05-21t1352	1526928898.67	adult	72.1598	26.0003	-165.8391	1100.6756	71.3965	66699.8312	210194.0806	3382487.4175	1871.31	-1.1275	643.158	0.34074	550.3575	0.61748	1710.2894	-0.91775	1702.9564	596891	1390.7817	0.30435	1649.8323	-0.63202	22397300	0.81452	206.796	103.537	102.6846	153.7906	151.5059	53672.9062	132.5323	-0.00037291	146.486	3605560
006	2018-05-21t1752	1526943298.87	adult	76.1598	30.0004	-161.839	1196.3053	70.8839	71366.1015	225014.8479	3625731.1812	2019.41	-0.83392	627.175	0.23531	518.5694	0.22859	1755.2935	-0.67342	1738.6478	654724.4375	1366.7649	0.38393	1666.5312	-0.47322	23382300	0.97363	204.113	100.884	100.2663	151.679	149.33	56576.2812	130.3078	-0.37118	144.0752	3761170
006	2018-05-21t2152	1526957699.91	adult	80.1601	34.0006	-157.8388	1158.654	76.9625	72170.4058	227499.3668	3713188.9604	1807.7	-1.2512	616.31	0.18575	509.2208	0.16855	1573.0146	-1.2189	1561.7958	593026.5	1269.1938	-0.034059	1512.749	-0.95803	23207200	0.79966	293.283	107.469	106.6643	158.3084	156.1172	59682.2656	137.9573	0.14869	151.6139	4046740
006	2018-05-22t0152	1526972102.92	adult	84.161	38.0015	-153.8379	1224.7984	73.9758	70497.8861	221908.3727	3480387.3761	1702.14	-1.4654	624.689	0.50156	532.7981	0.71508	1499.0322	-1.4005	1491.0841	553142.875	1234.4142	-0.10204	1435.2423	-1.1902	23012300	0.66046	240.722	108.423	107.6946	166.3411	160.6947	61379.8555	139.1212	0.063652	154.4787	3994070
006	2018-05-22t0552	1526986505.3	adult	88.1616	42.0021	-149.8373	1154.9495	77.2581	74030.6954	233468.3355	3896657.0001	1940.65	-0.89086	630.299	0.77699	538.348	0.94889	1473.245	-1.3872	1443.9978	570145.8125	1193.9624	-0.22753	1380.2786	-1.3114	24335200	1.074	479.437	107.566	106.5317	169.793	165.3208	65709.875	140.4878	-0.01134	157.6886	4153030
006	2018-05-22t0952	1527000909.74	adult	92.1629	46.0034	-145.836	1198.2598	78.2663	72086.5531	227021.3927	3648960.9562	1902.79	-0.93352	621.241	0.76871	541.7656	1.1622	1439.2018	-1.4047	1397.6792	542579.0625	1194.9396	-0.024991	1345.3587	-1.3192	23394100	0.76226	337.028	112.596	111.3858	174.0804	169.7458	65628.3281	146.5375	0.31088	162.7128	4240020
006	2018-05-22t1353	1527015361.91	adult	96.1773	50.0179	-141.8215	1220.1448	74.6119	74663.851	235250.5487	3830263.266	1901.91	-0.89826	591.273	0.34845	506.1223	0.62373	1388.2522	-1.4942	1347.9193	541418.375	1106.1449	-0.53567	1276.4808	-1.4899	23037200	0.68095	355.008	113.032	111.6012	181.7581	177.3536	70885.6719	148.6212	0.27194	168.4442	4403940
006	2018-05-22t1753	1527029756.08	adult	100.1757	54.0162	-137.8232	1233.1054	85.9558	76918.0639	242440.812	4015808.1919	1608	-1.5138	584.322	0.41468	504.9727	0.77814	1392.3582	-1.3686	1376.7747	559728	1137.0144	-0.072638	1325.9249	-1.077	23457000	0.9057	384.511	115.774	111.6148	266.7211	261.1234	107221.8672	161.4896	1.1114	222.0552	4647620
006	2018-05-22t2152	1527044140.02	adult	104.1713	58.0118	-133.8276	1129.5985	81.1954	74266.7413	234379.294	4066002.8449	2177.41	-0.25625	602.173	1.0115	514.5956	1.1769	1564.1401	-0.58859	1501.0322	605322.25	1133.4803	0.12153	1365.289	-0.71927	23301700	0.95479	690.594	123.666	114.5332	500.6734	489.6304	193760.6094	180.4471	2.3786	434.2147	4785380
006	2018-05-23t0152	1527058527.9	adult	108.1679	62.0084	-129.831	1232.5212	80.327	79649.0077	251036.6508	4262586.6941	2238.07	-0.12909	565.942	0.50462	473.7843	0.53959	1603.9751	-0.34953	1567.2356	667253.625	1079.8489	-0.087124	1352.011	-0.63294	23491700	1.1587	508.58	117.636	112.1682	349.2417	346.8903	145284.5469	164.9976	0.8924	304.0938	4882970
006	2018-05-23t0552	1527072906.48	adult	112.1619	66.0025	-125.8369	1242.3211	85.5776	80928.0387	256069.419	4417251.7184	2614.52	0.61924	545.552	0.33483	443.1377	0.10216	1724.6665	0.18651	1677.6628	727809.25	1026.3088	-0.29145	1344.3734	-0.52786	23010800	1.1277	508.622	122.09	117.1919	253.151	243.1494	106829.7109	178.6379	1.6643	223.1494	5149650
006	2018-05-23t0952	1527087309.59	adult	116.1628	70.0033	-121.8361	1273.4271	81.7376	83558.507	263385.6953	4522651.0652	2043.56	-0.51757	519.717	0.054067	439.9849	0.25929	1541.9484	-0.44256	1510.1432	672289.5	967.4329	-0.53827	1274.8174	-0.73848	22641500	1.1503	560.965	127.602	115.7241	439.4734	431.556	191610.3906	213.0722	3.8629	393.8364	5558990
006	2018-05-23t1353	1527101762.77	adult	120.1776	74.0181	-117.8213	1216.0025	76.8351	77188.0891	243160.5641	4073898.7516	2250.66	-0.12665	512.158	0.15981	428.6234	0.23778	1644.674	0.0031975	1590.7729	662803.625	976.0246	-0.23703	1352.704	-0.22807	20621000	0.50145	505.625	115.18	111.7248	230.6814	218.4414	92964.6172	160.5822	-0.12628	199.6033	4637470
006	2018-05-23t1753	1527116149.85	adult	124.174	78.0145	-113.8249	1233.4219	78.8313	81922.116	258253.1129	4499383.0138	1897.35	-0.75167	492.656	0.0035883	431.6526	0.54981	1418.9436	-0.74935	1379.2396	605888.9375	916.6631	-0.49717	1211.1372	-0.80389	21035400	0.8435	491.539	131.735	122.5642	397.7008	392.3421	169818.2344	202.4416	2.4375	350.6766	5624830
006	2018-05-23t2152	1527130528.55	adult	128.1681	82.0086	-109.8308	1241.4401	84.629	82128.392	258865.4111	4592565.1703	2319.34	-0.016681	451.902	-0.63752	395.9612	-0.084377	1610.4171	-0.0055813	1556.4823	690868.9375	804.4249	-1.1968	1223.1975	-0.63151	19349100	0.29258	409.023	118.03	112.2894	288.3114	277.696	123685.6094	178.2144	0.59411	241.9144	5053700
006	2018-05-24t0152	1527144924.54	adult	132.167	86.0075	-105.8319	1293.095	77.2784	83606.0513	263343.1816	4480369.0463	1793.22	-0.85986	429.304	-0.90744	385.9617	-0.12483	1275.6958	-1.0853	1239.4725	556203.375	741.5912	-1.5052	1075.0085	-1.2318	18709900	0.17057	364.961	119.959	115.4953	247.2806	238.4544	107814.3359	172.1579	0.0019376	219.2303	5228060
006	2018-05-24t0552	1527159333.85	adult	136.1696	90.0101	-101.8293	1281.8087	80.1291	84680.5221	267088.8702	4625069.5149	1614.2	-1.0963	425.951	-0.76441	384.1439	0.027826	1239.9086	-1.119	1221.5714	548039.5625	760.6024	-1.1613	1055.5503	-1.2142	18797200	0.35635	454.718	126.933	119.9484	310.3282	303.0706	137165.0625	192.1596	0.93918	267.0627	5601540
006	2018-05-24t0952	1527173738.12	adult	140.1707	94.0113	-97.8281	1276.3457	85.3771	87499.5621	275736.0239	4995848.5916	1689.99	-0.93507	421.325	-0.6667	383.0119	0.18623	1277.6127	-0.91307	1241.2958	582591.375	715.3072	-1.3585	1105.0416	-0.87789	19194700	0.67227	490.443	137.202	131.2563	305.7043	296.6636	139401.1562	198.3115	1.0198	262.5336	6250660
006	2018-05-24t1352	1527188122.25	adult	144.1663	98.0068	-93.8326	1282.0019	78.6414	84833.0565	267155.2435	4715476.4054	1742.1	-0.81614	419.97	-0.50986	380.1907	0.28034	1227.105	-0.99766	1178.5815	542380.375	748.639	-0.92826	1034.4311	-1.1102	18558900	0.51031	688.371	133.928	126.7847	340.39	321.5538	150452.4062	206.0545	1.1534	285.5982	5918390
006	2018-05-24t1754	1527202674.88	adult	148.2087	102.0492	-89.7902	1257.6809	84.5035	85113.0874	269004.403	4841256.1424	1981.7	-0.44038	399.429	-0.84007	362.5517	-0.086742	1310.8752	-0.65683	1263.8699	582028.625	680.1107	-1.3547	1080.369	-0.80428	17709500	0.23505	448.486	133.422	128.176	308.9846	299.0168	137189.1406	192.5215	0.26023	265.3219	5915540
006	2018-05-24t2153	1527216988.94	adult	152.1849	106.0254	-85.814	1285.7119	82.0633	83431.7032	262747.0407	4550885.9288	1942.25	-0.46072	409.068	-0.45464	369.232	0.23942	1283.0787	-0.67687	1229.504	558139.25	742.4537	-0.71324	1076.3067	-0.73788	17794400	0.36731	494.296	132.019	124.3911	349.1325	338.8163	151872.6562	201.9207	0.4689	296.1217	5742840
006	2018-05-25t0152	1527231332.8	adult	156.1693	110.0098	-81.8296	1265.8949	90.5959	81188.5719	256390.8731	4540409.6007	1658.64	-0.79963	419.339	-0.057159	386.7763	0.90319	1255.657	-0.69504	1232.5727	532398.5625	701.0904	-0.95262	1092.5753	-0.58171	17747200	0.42805	670.675	151.438	139.0612	460.4689	443.6915	195238.8125	246.7942	2.0529	358.3252	6409170
006	2018-05-25t0552	1527245733.3	adult	160.1694	114.0099	-77.8295	1166.8609	77.2618	77895.6362	245778.4439	4255771.5828	1949.4	-0.3794	426.114	0.24761	389.5401	1.1042	1342.8309	-0.35561	1295.0386	545189.375	723.3559	-0.66744	1081.2016	-0.55714	17300200	0.30226	635.339	142.155	132.9036	378.128	359.7903	153519.9531	223.0796	0.85215	315.0857	5771500
006	2018-05-25t0952	1527260140.08	adult	164.1713	118.0118	-73.8276	1227.2638	85.0164	81203.4257	255765.8532	4585718.7472	1597.92	-0.78657	413.417	0.026836	380.8641	0.91983	1196.9674	-0.74752	1172.4805	507514.1875	725.548	-0.56145	1017.9039	-0.77886	17490000	0.45257	861.011	153.906	139.6102	567.2143	537.6095	240498.8594	260.1143	1.8891	451.1625	6511140
006	2018-05-25t1353	1527274587.69	adult	168.1845	122.025	-69.8144	1235.674	78.3166	80020.3351	252190.5938	4309151.4653	1646.24	-0.68099	419.321	0.29181	387.6199	1.2265	1210.2472	-0.64184	1183.8471	505883.3438	723.2754	-0.50138	1020.8201	-0.69351	17497900	0.51718	695.099	144.321	133.6968	421.9677	396.2277	176382.5	235.9426	0.81681	339.6069	6022360
006	2018-05-25t1752	1527288909.92	adult	172.1629	126.0034	-65.836	1201.7489	85.2511	79528.7557	250621.72	4455847.5896	1782.88	-0.46897	413.394	0.21823	381.6748	1.09	1334.1426	-0.18331	1314.7368	553669.1875	717.796	-0.47917	1003.6093	-0.70543	17131000	0.4198	544.111	155.83	148.1107	382.3226	374.591	158663.875	243.4141	0.80013	330.4639	6457590
006	2018-05-25t2152	1527303299.83	adult	176.1601	130.0006	-61.8388	1202.1516	83.0352	78887.257	248506.6923	4404488.3699	1540.59	-0.72116	414.76	0.34905	374.218	0.89992	1216.7039	-0.49061	1204.3373	501281.9688	749.0012	-0.12375	999.8318	-0.65264	17050400	0.44595	595.38	152.281	140.7403	376.2659	361.5652	155021.5625	248.3404	0.71868	322.3774	6260120
006	2018-05-26t0152	1527317703.34	adult	180.1611	134.0016	-57.8378	1150.2819	86.8353	78315.1381	246856.6571	4482738.2362	1716.4	-0.46532	413.287	0.39046	378.8353	1.1024	1268.1182	-0.25627	1253.3443	517392.1875	722.682	-0.29227	1017.7575	-0.49342	16858400	0.42844	602.981	157.916	146.1955	397.6444	382.2777	162238.9375	246.733	0.4606	337.9107	6441560
006	2018-05-26t0552	1527332113.6	adult	184.1639	138.0044	-53.835	1165.5349	90.3334	79632.7978	251143.12	4594613.2911	1622	-0.53711	406.463	0.27514	362.1087	0.57782	1186.9993	-0.45145	1149.0048	492604.7188	753.0671	0.065586	1021.0145	-0.40366	16856000	0.48787	672.558	155.949	140.6002	420.5394	399.9141	174523.8438	264.86	0.7076	342.5255	6467190
006	2018-05-26t0952	1527346526.53	adult	188.1675	142.008	-49.8314	765.7386	101.9646	46476.3141	149645.7382	2464431.9206	1233.02	-0.96128	426.905	0.9643	376.2602	1.0981	1039.5504	-0.87529	1022.6653	252610.75	817.1227	0.75788	981.7829	-0.52532	10367400	-2.0098	458.582	160.109	145.7195	346.3958	336.3852	84174.1641	272.5062	0.68672	318.0261	3888240
006	2018-05-26t1352	1527360933.54	adult	192.1695	146.01	-45.8294	1236.9291	79.9768	81685.4289	257608.965	4520176.4968	1516.33	-0.58318	411.657	0.58158	369.2161	0.88217	1239.858	-0.13377	1216.2089	528179.5	788.0657	0.56425	1116.8491	0.22872	17528800	0.86467	575.536	163.253	147.296	385.9991	375.2621	164435.625	291.1833	0.89435	350.0099	6951480
006	2018-05-26t1752	1527375337.88	adult	196.1707	150.0112	-41.8282	1187.3532	82.9231	75832.4999	238836.64	4135191.8596	1505.98	-0.55868	418.109	0.84579	366.3819	0.80277	1216.5149	-0.14354	1190.1384	481739.875	812.9548	0.89915	1082.1664	0.12831	16532900	0.53666	497.281	170.085	149.2078	385.3372	378.8988	152593.5469	306.2026	1.01	363.6753	6725480
006	2018-05-26t2153	1527389762.1	adult	200.1774	154.0179	-37.8215	1162.6617	79.4956	73183.1648	230517.8838	3867793.6746	1524.69	-0.50112	417.046	0.87686	369.3156	0.91137	1230.8047	-0.023016	1207.3087	470167.375	796.2587	0.82154	1125.3861	0.42463	15922800	0.36301	498.888	177.806	156.1102	411.437	405.5771	157168.9375	327.6257	1.2438	385.2872	6788640
006	2018-05-27t0153	1527404178.1	adult	204.1818	158.0224	-33.817	1015.4021	82.5669	66708.7696	210417.2884	3691031.8913	1473.06	-0.52986	424.305	1.1608	373.2906	1.0476	1228.4939	0.032172	1206.3786	427515.875	825.5015	1.217	1115.2366	0.44574	14752200	-0.013322	551.177	186.699	162.2229	437.3503	429.9916	152197.9062	348.322	1.4509	410.7672	6491140
006	2018-05-27t0553	1527418596.79	adult	208.187	162.0276	-29.8118	629.3821	87.3883	40725.643	130216.128	2273490.4319	1410.16	-0.57531	443.649	1.8121	395.233	1.7582	1190.7874	-0.037925	1181.8508	253637.7031	857.1632	1.6464	1090.0387	0.38149	9428880	-1.8954	564.923	209.336	176.9121	473.8794	466.2988	100936.3125	388.8894	2.0105	450.2429	4449020
006	2018-05-27t0954	1527433023.28	adult	212.1944	166.0349	-25.8045	1094.5678	81.1288	70907.2879	223391.5707	3917001.6341	1299.12	-0.67857	404.773	0.65095	361.2941	0.65892	1099.105	-0.30863	1082.6018	406668.8438	728.9377	0.35559	1001.5147	-0.017461	14967300	0.18143	543.933	191.008	161.9715	468.8345	462.738	173468.7812	379.0988	1.6579	441.7466	7062900
006	2018-05-27t1354	1527447455.88	adult	216.2035	170.044	-21.7954	1028.8609	84.3916	70323.4846	221811.5744	4077926.3195	1321.81	-0.62097	403.55	0.65795	360.1597	0.62568	1116.2037	-0.19226	1105.6505	409646.75	731.0929	0.45289	1019.5333	0.14128	14774800	0.16766	570.382	194.318	163.7636	487.5756	481.5909	178940.25	386.9519	1.6301	458.5329	7114380
006	2018-05-27t1755	1527461889.71	adult	220.2128	174.0534	-17.786	1102.4038	82.1944	68974.0371	217549.0785	3802228.5458	1309.9	-0.60789	398.953	0.55337	359.5283	0.6067	1103.8965	-0.18387	1086.6694	397402.75	714.7584	0.33855	991.5115	0.050956	14348700	0.069657	620.237	197.292	164.3411	502.469	494.0389	180888.8438	397.0758	1.6478	469.8584	7095820
006	2018-05-27t2156	1527476339.77	adult	224.2268	178.0673	-13.7721	1092.9756	82.5763	68345.4739	215960.6071	3756448.6038	1342.33	-0.54112	397.311	0.53975	359.0778	0.59361	1095.4932	-0.16177	1081.8291	391091.0625	708.4698	0.33215	982.3796	0.059848	14169700	0.056876	597.088	200.582	166.1165	517.0334	512.6558	184580.9375	406.1009	1.6479	484.4641	7153560
006	2018-05-28t0142	1527489919.48	adult	227.9989	181.8394	-10	986.3785	84.118	66018.1104	208260.5554	3792264.3106	1374.48	-0.4762	398.352	0.60671	362.0543	0.68603	1089.9341	-0.1328	1077.5023	374937.3125	682.5679	0.092968	944.1435	-0.09415	13696500	-0.063022	636.864	208.853	171.605	532.3685	520.9696	183134.7812	423.0338	1.7812	493.2704	7181000
006	2018-05-28t0542	1527504319.73	adult	231.999	185.8395	-5.9999	619.8028	85.0331	34198.6286	110020.6559	1807980.115	1079.55	-0.81871	417.997	1.256	389.5662	1.5232	940.4274	-0.65718	932.3448	169276.9375	706.5054	0.4315	882.5122	-0.37724	7485070	-2.1424	673.385	237.462	185.7632	564.9914	553.0697	101698.4531	454.9996	2.13	527.8421	4252240
006	2018-05-28t0942	1527518719.17	adult	235.9988	189.8393	-2.0001	617.9747	85.0345	34543.2472	111228.7906	1823022.7354	1058.58	-0.82277	417.13	1.2653	389.9818	1.5298	934.7043	-0.63621	931.0928	169181.4844	691.183	0.3121	877.5113	-0.35385	7545470	-2.0681	695.371	240.14	186.0937	573.1221	560.9484	103735.0938	459.9419	2.0622	533.0759	4343890
006	2018-05-28t1342	1527533119.69	dead	239.999	193.8395	2.0001	1023.7379	83.0736	66612.2671	210061.1827	3751457.4041	1484.73	-0.25494	395.255	0.61582	362.4035	0.69958	1165.8593	0.32935	1170.1935	405719	648.3032	-0.14351	945.2318	0.074553	13735900	0.070115	669.876	217.375	175.3504	552.9716	541.8309	192434.125	437.8536	1.6087	512.8158	7554220
007	2018-05-18t1342	1526669136.4	egg	-2.0374	-50.1596	-241.9999	65.6433	32.6359	1444.1449	4953.5036	29853.0446	1715.02	1.1393	608.127	1.0399	556.2795	0.99843	1630.5532	-0.43991	1620.6454	13044.4258	1301.3632	1.2175	1556.1977	1.1974	481636	2.5922	139.557	86.7004	86.1698	130.8013	129.8069	1046.4104	110.3826	1.3216	124.3906	68666.7
007	2018-05-18t1747	1526683805.63	larva	2.0374	-46.0848	-237.9251	156.445	29.7575	3068.5965	9781.5446	57110.1491	0	-0.80201	0	-0.84321	0	-0.81507					0	-0.83944	0	-0.82754	0	0.66019	0	0	0				0	-0.83299	0	0
007	2018-05-18t2146	1526698168.74	larva	6.0271	-42.0951	-233.9353	156.4388	29.1511	3030.7881	9654.2275	55451.8623	0	-1.0056	0	-0.98918	0	-0.93965					0	-1.0036	0	-1.0171	0	-0.33492	0	0	0				0	-1.0138	0	0
007	2018-05-19t0146	1526712566.01	larva	10.0264	-38.0958	-229.9361	167.2533	27.8311	3178.2114	10094.1013	56237.6614	0	-1.2081	0	-1.1421	0	-1.0701					0	-1.1725	0	-1.2101	0	-1.111	0	0	0				0	-1.2074	0	0
007	2018-05-19t0546	1526726969.19	larva	14.0273	-34.0949	-225.9352	376.2957	42.6576	12696.9476	40168.574	370951.1027	2662.4	1.3936	632.205	0.78581	417.0054	0.25683	2349.428	0.32901	2319.3792	159761.1094	1434.8813	0.98955	2171.4896	1.3952	4274340	0.61934	194.684	98.7088	98.2541	151.5372	148.4627	10304.5264	129.0139	1.327	142.7704	667370
007	2018-05-19t0946	1526741369.26	larva	18.0273	-30.0949	-221.9352	365.8534	34.9924	10195.726	32192.4351	244387.8526	1898.8	0.4156	700.737	0.94064	665.9935	1.0859	1816.5929	-0.43887	1806.1759	99912.6094	1418.018	0.85847	1764.995	0.73014	3834430	-0.33453	150.281	80.574	80.4119	120.795	119.1574	6643.7241	103.4324	0.66847	114.6534	440901
007	2018-05-19t1352	1526756100.99	larva	22.1194	-26.0028	-217.843	406.3288	39.851	11416.5299	36087.9445	276803.627	2143.04	0.5039	768.472	1.1096	738.2161	1.3161	1972.2083	-0.25493	1956.2391	122276.9141	1458.6662	0.82162	1893.0253	0.75962	4703050	-0.54452	146.012	90.2781	89.8389	132.5792	131.2802	8219.9102	116.1971	0.84408	126.8208	552502
007	2018-05-19t1752	1526770501.93	larva	26.1197	-22.0025	-213.8428	580.4878	47.2579	21053.2393	66440.3711	648740.7206	2875.43	1.1434	682.342	0.717	564.9661	0.5841	2520.8882	0.54565	2475.8398	282339.4688	1597.3203	0.96705	2296.287	1.1878	7617660	0.21103	241.074	90.0004	89.7412	131.1061	129.4217	14683.8877	113.3272	0.65536	124.7363	1004760
007	2018-05-19t2152	1526784905.68	larva	30.1207	-18.0015	-209.8417	723.3954	87.8373	28507.1483	92088.9375	1021877.079	2393.35	0.44663	703.968	0.71581	624.0825	0.76256	2114.3469	-0.095915	2088.1912	289665.5312	1544.7727	0.76665	1980.7727	0.60233	9621840	0.49983	243.307	97.3807	97.1862	150.2502	146.785	20584.2734	128.5668	0.93054	141.7413	1331000
007	2018-05-20t0152	1526799313	larva	34.1228	-13.9994	-205.8397	732.7458	42.4457	27155.7026	85661.4842	824377.0322	2578.2	0.49025	736.166	0.76177	632.8963	0.73756	2261.4934	0.12657	2254.0764	325655.0625	1657.8284	0.87848	2113.393	0.65487	10592000	0.33979	192.169	88.4302	87.6028	136.4882	133.9081	19654.3008	116.4674	0.46014	129.4041	1272330
007	2018-05-20t0552	1526813715.58	larva	38.1235	-9.9987	-201.839	876.3512	49.3234	35499.2677	111866.0271	1191634.4215	3938.15	1.912	734.525	0.66426	586.8558	0.44904	3225.2612	1.8087	3175.0247	606349.125	1914.2951	1.3021	2874.745	1.7019	13770900	1.0646	169.377	83.4053	82.7098	130.4845	129.0218	24531.0762	110.3046	0.095684	122.9455	1563680
007	2018-05-20t0952	1526828110.94	larva	42.1222	-6	-197.8403	1038.5305	49.3236	44230.6305	139375.2231	1542430.7721	3401.48	1.1305	665.276	0.22709	495.581	-0.11425	2908.8008	1.3115	2878.1106	680659.375	1724.2633	0.7984	2670.8609	1.2618	15507600	1.1833	210.259	99.5673	99.0121	147.6702	145.3375	34554.8281	127.162	0.47214	140.4453	2320910
007	2018-05-20t1352	1526842511.16	larva	46.1223	-1.9999	-193.8402	984.1641	56.0036	46979.6878	148114.9909	1833154.4642	3341.58	0.91589	680.406	0.19645	532.0528	-0.025581	2742.8596	1.0534	2694.9769	680229.1875	1589.8659	0.38871	2529.0829	0.91438	16810100	1.1224	464.94	91.5141	90.773	143.492	137.2412	35586.0156	119.0003	-0.037939	131.6835	2260950
007	2018-05-20t1752	1526856910.79	adult	50.1222	1.9999	-189.8403	1109.9792	61.22	55613.1852	175074.5037	2332992.7941	2954.26	0.40764	623.217	-0.17371	499.8611	-0.2636	2350.6021	0.29973	2297.4202	686375.8125	1333.0001	-0.27421	2154.9314	0.24152	18172400	1.1414	271.468	93.1685	92.494	141.6334	139.3801	41356.9531	121.5335	-0.072627	134.0363	2716700
007	2018-05-20t2152	1526871312.1	adult	54.1225	6.0003	-185.84	1103.2972	64.7441	58882.1026	185424.1355	2611935.4504	2621.54	-0.034266	628.356	-0.159	520.1927	-0.13072	2129.0198	-0.15414	2083.6753	657867.125	1306.7245	-0.3691	1968.5947	-0.10951	19387900	1.1386	181.247	95.8455	95.0101	143.8465	141.5438	44448.5664	123.7829	-0.085444	136.7605	2957310
007	2018-05-21t0152	1526885708.58	adult	58.1215	9.9993	-181.8409	1293.5445	67.8903	68086.3008	214414.9017	3058101.2418	2431.01	-0.28702	602.422	-0.36824	469.3297	-0.57481	1990.5537	-0.44562	1969.1803	710627.6875	1213.4501	-0.65926	1886.184	-0.25213	21484200	1.4691	175.674	98.2862	97.5644	148.4699	146.6103	53003.7578	127.6493	0.039533	141.7118	3505180
007	2018-05-21t0552	1526900116.68	adult	62.1238	14.0016	-177.8387	1095.0377	76.889	72028.7825	227416.7945	3928176.1644	2439.77	-0.24519	547.302	-0.92509	417.7188	-1.1729	2049.4346	-0.22956	2029.3258	770587.4375	1178.6632	-0.78624	1894.017	-0.17522	20550700	0.82407	311.014	77.1429	76.5349	122.6665	119.8571	46122.6133	102.4667	-1.9025	115.2998	2896640
007	2018-05-21t0952	1526914514.44	adult	66.1232	18.001	-173.8393	1276.9663	69.5306	71602.1629	225519.2132	3405522.1324	2268.73	-0.47307	622.033	-0.11407	502.2044	-0.21761	2008.3331	-0.22669	1998.3632	753124.9375	1240.1353	-0.54082	1894.7763	-0.078334	23289500	1.4432	462.45	92.9224	92.0603	146.037	141.8228	54763.875	123.2004	-0.55496	136.917	3479110
007	2018-05-21t1352	1526928912.04	adult	70.1225	22.0003	-169.84	1133.4891	84.3149	74886.9042	236166.1341	4146422.9268	1940.92	-1.0027	601.489	-0.31994	518.014	0.066687	1753.8523	-0.82141	1742.359	685756.25	1165.8108	-0.84051	1673.1481	-0.60029	23473100	1.2674	276.577	100.407	99.2166	166.2498	161.1532	65003.6797	131.1425	-0.045217	149.8072	3918400
007	2018-05-21t1752	1526943312.21	adult	74.1226	26.0003	-165.8399	1181.8414	76.669	69734.8105	219969.6361	3511135.9923	2494.7	0.057413	652.785	0.57768	546.7839	0.63504	2052.3835	0.20685	2015.6899	749120	1334.9455	0.10104	1933.0201	0.36758	23780300	1.1795	310.813	106.813	105.505	176.769	168.4146	64520.6914	137.9733	0.41376	156.7866	3891090
007	2018-05-21t2152	1526957713.33	adult	78.1229	30.0007	-161.8396	1189.6387	70.7834	67782.4167	213406.3896	3250982.6149	1900.98	-1.0626	657.878	0.8658	575.2397	1.279	1687.901	-0.85154	1673.4597	599204.875	1294.2123	0.038734	1613.6563	-0.61075	23308600	0.88649	338.008	103.087	102.2219	156.3669	153.7975	55510.2461	133.2846	-0.18577	147.9668	3652360
007	2018-05-22t0152	1526972116.25	adult	82.1237	34.0015	-157.8388	1203.2965	69.3757	70011.6359	220652.5216	3401336.5524	1969.36	-0.89072	641.07	0.73846	550.0463	0.97071	1672.5638	-0.79759	1664.5133	612158.375	1307.0392	0.32955	1592.441	-0.5628	23445200	0.83625	214.919	104.029	103.2299	154.7644	151.8959	56643.7656	133.0314	-0.39079	146.6158	3804530
007	2018-05-22t0552	1526986518.73	adult	86.1244	38.0022	-153.8381	1156.1111	74.9829	71494.0069	225416.7609	3641128.2906	2032.69	-0.70585	608.051	0.24676	501.1819	0.17822	1766.8187	-0.3039	1743.1383	660790.1875	1222.3963	-0.10234	1690.1294	0.06126	22696700	0.53191	198.713	104.951	103.7688	160.6594	158.1206	60086.6055	136.7429	-0.24398	152.2273	3917500
007	2018-05-22t0952	1527000923.21	adult	90.1256	42.0034	-149.8369	1201.6883	78.7738	73606.0157	232072.3742	3720384.0437	2040.72	-0.64138	625.401	0.76177	514.527	0.55813	1684.3552	-0.49555	1662.3309	648476.75	1218.3913	0.059902	1600.9184	-0.16475	24031000	0.97104	458.617	115.788	114.7217	184.5145	173.4468	71038.0625	147.6551	0.51674	164.0494	4449160
007	2018-05-22t1353	1527015375.53	adult	94.1401	46.0179	-145.8223	1087.4935	83.3606	71294.025	225091.2463	3895822.3544	2212.85	-0.21422	606.727	0.56486	510.4905	0.62707	1686.3215	-0.36438	1643.9826	627311.625	1240.5603	0.44287	1465.2368	-0.64416	22541100	0.48193	290.915	104.15	102.1293	186.0746	177.0367	69219.75	139.5568	-0.39074	162.1123	3869370
007	2018-05-22t1753	1527029769.9	adult	98.1386	50.0164	-141.8239	1099.8561	73.1966	64795.4206	204219.7412	3191101.1637	1937.45	-0.80374	625.091	1.1442	548.5642	1.5604	1611.8374	-0.55188	1585.859	546412.875	1184.0099	0.1987	1484.8462	-0.37164	21164300	0.044437	288.518	118.314	116.428	221.1224	214.8785	74960.5	152.7735	0.51093	191.0713	4005870
007	2018-05-22t2152	1527044153.74	adult	102.1341	54.0119	-137.8284	1153.2613	86.7694	78428.86	247423.1942	4463009.2626	1932.7	-0.78984	565.951	0.14441	451.0447	-0.23189	1574.5575	-0.5996	1538.0613	643994	1161.6157	0.23634	1444.6504	-0.40473	23113500	0.82873	486.665	105.158	100.7758	325.4625	316.761	133114.1719	146.301	-0.24107	268.6728	4294640
007	2018-05-23t0152	1527058541.51	adult	106.1307	58.0085	-133.8318	1091.1085	74.8001	68354.2511	215476.3609	3560300.9288	2096.37	-0.42597	642.318	1.9624	527.9235	1.5638	1705.09	0.0025797	1672.2128	608717.125	1308.8848	1.6675	1580.9038	0.43232	22905700	0.86779	550.649	114.707	111.7345	259.1343	214.2828	92510.9609	156.102	0.32102	187.296	4090570
007	2018-05-23t0552	1527072919.98	adult	110.1247	62.0025	-129.8378	1241.8575	73.2045	72333.2057	227779.6071	3587513.8856	2177.42	-0.25576	633.376	2.0345	516.9888	1.5738	1747.4296	0.23992	1699.2247	660528.375	1279.0789	1.6554	1553.4101	0.44163	23933400	1.4026	359.126	117.841	115.6786	206.8725	193.9352	78197.8125	157.5913	0.20753	182.0029	4452870
007	2018-05-23t0952	1527087322.99	adult	114.1255	66.0033	-125.8369	1328.7879	73.9609	78774.6428	248121.1038	3888390.33	2302.79	-0.011925	587.047	1.3356	468.8933	0.77837	1653.7976	-0.052502	1597.2465	681364.625	1171.0727	1.0054	1437.8405	0.0031889	24157000	1.6621	254.239	113.082	109.3807	199.5233	196.3289	82203.6094	162.2967	0.32949	187.3448	4653320
007	2018-05-23t1353	1527101776.5	adult	118.1404	70.0182	-121.8221	1212.6562	76.2911	74658.8756	235170.6676	3833877.1107	2919.67	1.1376	583.008	1.5297	467.3697	0.9965	2209.1926	2.0692	2201.3757	861585.125	1156.7588	1.1199	1625.2781	1.0561	22705800	1.2643	395.794	116.509	113.2684	217.571	203.1239	84852.7031	163.1068	0.15971	190.5544	4537560
007	2018-05-23t1753	1527116163.41	adult	122.1368	74.0146	-117.8257	1360.8309	85.1131	85348.6312	269041.5057	4757528.556	2115.92	-0.37177	500.726	0.044314	400.5382	-0.30289	1647.726	0.04473	1642.4349	734885.75	1006.3385	0.12013	1354.0121	-0.16422	22300300	1.2811	355.729	117.187	112.1545	230.7677	222.4853	102922.4062	171.9327	0.54003	206.0811	5219050
007	2018-05-23t2152	1527130541.94	adult	126.1308	78.0086	-113.8317	1242.4733	74.3394	77139.6157	242951.3983	3995673.242	2069.12	-0.44361	547.898	1.3402	455.0016	1.2363	1674.7668	0.19465	1655.7722	674931.0625	1091.5784	1.0324	1448.7609	0.40684	22042500	1.3569	270.781	120.663	115.7593	220.113	217.4659	88705.5469	177.0292	0.63975	207.6026	4854400
007	2018-05-24t0152	1527144938.14	adult	130.1298	82.0075	-109.8327	1309.3955	73.9069	81760.3995	257540.5116	4226104.325	2305.97	-0.039588	499.709	0.54621	434.6854	0.99511	1649.1434	0.15755	1588.4882	704184.25	948.6655	0.078317	1348.0447	0.021822	21313600	1.2219	347.018	126.53	120.9595	248.5094	243.7444	106113.5	189.2232	1.1571	230.3748	5396740
007	2018-05-24t0552	1527159347.4	adult	134.1323	86.0101	-105.8302	1302.3349	80.6509	84177.3718	265142.4295	4646542.5144	1491.85	-1.3136	455.578	-0.20059	401.5075	0.3808	1206.9889	-1.2726	1182.5311	531075.125	839.11	-0.61604	1095.8992	-1.0779	20000800	0.81268	325.808	128.696	123.5504	250.6364	246.1208	110280	190.7569	0.98855	234.3054	5650000
007	2018-05-24t0952	1527173751.53	adult	138.1335	90.0113	-101.829	1265.7344	75.5887	80684.6548	254631.994	4228507.9348	1474.21	-1.2833	484.152	0.68995	435.0249	1.5037	1284.5383	-0.93161	1275.5219	540790.625	893.9767	0.015854	1177.5565	-0.58795	20374100	1.1295	361.406	132.034	124.6127	275.6339	272.5692	116041.8906	208.3292	1.7055	259.4398	5556240
007	2018-05-24t1352	1527188135.69	adult	142.1291	94.0069	-97.8334	1262.9806	79.0083	76867.4636	242142.238	3944676.8585	1989.45	-0.47706	495.984	1.199	430.5848	1.6148	1570.2004	0.068291	1541.9532	631220.5625	917.8141	0.38229	1299.246	0.077077	19900400	1.0534	550.53	147.03	136.9316	344.4155	320.0564	138455.0312	242.0229	3.1495	300.788	5899290
007	2018-05-24t1754	1527202688.83	adult	146.1716	98.0494	-93.7909	1290.2616	73.9343	78543.0373	247274.7648	4054625.0291	1918.47	-0.54395	478.199	0.96838	421.1388	1.5284	1483.3197	-0.14534	1458.5461	609644.375	947.8905	0.77572	1315.1257	0.23871	19609000	1.0279	385.227	126.35	118.3514	289.4012	285.0538	118943.875	203.9783	0.90142	270.09	5181110
007	2018-05-24t2153	1527217002.63	adult	150.1477	102.0255	-89.8148	1285.8904	79.8129	82497.2502	259803.6963	4482271.5502	2097.47	-0.26341	476.896	1.1318	435.7618	2.1532	1457.8837	-0.16012	1388.5189	628347.875	871.5424	0.2866	1217.478	-0.12918	20517500	1.54	625.634	139.539	130.2818	367.4566	331.3486	158373.7812	224.4429	1.5651	303.0241	6003400
007	2018-05-25t0152	1527231346.36	adult	154.132	106.0098	-85.8304	1296.444	73.7474	81250.8453	255903.1025	4268765.7626	1819.34	-0.60664	472.405	1.1998	440.3105	2.4733	1376.4366	-0.35019	1334.3666	583609.125	856.7609	0.29236	1205.3173	-0.10182	20023800	1.4025	484.28	134.256	125.7448	310.6822	306.1471	131729.2344	212.109	0.77058	291.6869	5690710
007	2018-05-25t0552	1527245746.82	adult	158.1322	110.01	-81.8303	1332.2895	79.4864	84789.9003	267113.6656	4484411.5425	1787.62	-0.60815	474.878	1.4304	437.8841	2.5602	1353.6306	-0.35531	1312.6665	599658.375	866.9758	0.49731	1203.5187	-0.028662	20996700	1.9054	566.319	142.511	131.338	348.3977	335.3855	154340.1875	239.2964	1.576	315.0874	6301120
007	2018-05-25t0952	1527260153.58	adult	162.134	114.0118	-77.8284	1360.6653	75.4941	86195.1089	271522.038	4561599.7742	1913.82	-0.4053	462.065	1.2472	420.2831	2.1334	1476.6056	0.095678	1441.8249	664472.5	857.4577	0.52474	1259.1803	0.31202	20774500	1.8606	505.377	135.088	126.1213	324.2842	319.812	145927.9062	218.057	0.54168	302.5867	6073560
007	2018-05-25t1353	1527274601.32	adult	166.1473	118.0251	-73.8152	1324.9754	76.1921	84266.3152	265384.0748	4483132.7761	1979.91	-0.28393	458.746	1.2955	416.2425	2.1133	1395.037	-0.093648	1338.9711	613816.25	881.3633	0.8348	1237.0493	0.28872	20158700	1.6386	461.667	132.576	122.8012	332.4181	328.6039	146263.9688	215.0018	0.23494	311.2257	5825780
007	2018-05-25t1752	1527288923.38	adult	170.1257	122.0034	-69.8368	1335.8267	75.9668	83134.7781	261712.8091	4332763.056	1776.61	-0.49772	450.419	1.1917	411.5584	2.0512	1338.2146	-0.20627	1307.7399	580785.125	839.3244	0.56008	1148.0337	-0.054564	19530200	1.4128	500.725	141.434	131.2524	346.0502	334.8182	150185.7969	231.2069	0.547	316.3153	6132600
007	2018-05-25t2152	1527303313.21	adult	174.1228	126.0006	-65.8396	1254.4398	84.6311	83694.164	263749.2894	4659178.2171	2061.02	-0.11023	424.965	0.5897	378.843	1.0263	1449.5148	0.21615	1438.7518	633437.9375	815.2778	0.43366	1212.3192	0.33202	18530600	1.0369	505.575	129.815	118.8281	327.0646	321.589	142927.25	234.4058	0.43738	303.1372	5660590
007	2018-05-26t0152	1527317716.77	adult	178.1238	130.0016	-61.8387	1244.0636	77.3111	77714.8653	244750.9001	4081251.7335	1541.98	-0.698	442.974	1.2019	407.8554	2.0686	1249.4207	-0.35322	1220.4514	507264.7812	807.5215	0.44859	1114.6105	-0.059876	17958200	0.85001	410.293	147.977	136.1145	343.0875	339.7914	139293.5312	262.1946	0.98041	326.7684	5998980
007	2018-05-26t0552	1527332126.99	adult	182.1267	134.0044	-57.8358	1286.7671	76.556	78961.5767	248633.593	4112820.0528	1580.51	-0.60881	455.274	1.6618	400.9285	1.8858	1268.7002	-0.21941	1257.5388	523973.1562	835.3693	0.79327	1081.6511	-0.14278	18766400	1.2306	408.843	157.187	145.3635	348.169	344.642	143793.7812	272.7128	1.019	331.6939	6479260
007	2018-05-26t0952	1527346539.99	adult	186.1303	138.0081	-53.8322	1272.0396	81.5745	81575.3344	257158.2314	4343722.2169	1583.43	-0.56304	458.501	1.8555	418.5942	2.5235	1285.0344	-0.092755	1263.036	547424.6875	826.1447	0.79733	1141.4526	0.23207	19500500	1.5686	553.222	158.004	145.7426	379.4183	365.0845	161632.2031	264.304	0.59811	346.0099	6720080
007	2018-05-26t1352	1527360947.01	adult	190.1322	142.01	-49.8303	1230.9474	82.6528	80320.814	253074.4956	4397628.4515	1582.76	-0.52355	474.294	2.4241	435.4934	3.1219	1290.2196	-0.0010682	1272.2805	540602	852.2007	1.1411	1122.7186	0.21765	19867200	1.7509	548.692	157.396	143.4791	371.0037	361.7043	155450.5625	280.6608	0.76634	346.2353	6593000
007	2018-05-26t1752	1527375351.26	adult	194.1334	146.0112	-45.8291	1325.251	80.8122	84526.9024	266180.813	4596666.0513	1458.45	-0.63363	445.612	1.6512	410.5505	2.294	1182.9146	-0.29292	1170.9647	521665.3125	791.7351	0.64368	1002.034	-0.31573	19641300	1.7002	451.378	153.757	139.8441	364.7706	358.1144	160863.8281	280.4498	0.57774	340.3068	6777160
007	2018-05-26t2153	1527389775.7	adult	198.1402	150.018	-41.8223	1269.8326	78.6128	83328.6019	262568.7976	4514555.875	1392.72	-0.67823	447.702	1.7835	406.7247	2.1579	1165.7316	-0.2852	1147.4717	507093.25	820.6583	1.0213	1075.4717	0.12906	19440100	1.6621	646.213	168.362	151.0658	392.6173	379.9222	170788.5312	309.8377	0.98931	363.3819	7310600
007	2018-05-27t0153	1527404191.66	adult	202.1446	154.0224	-37.8179	1268.7506	75.8365	77473.3703	244118.3711	3961396.6789	1395.98	-0.6388	456.988	2.1468	425.017	2.7665	1180.0121	-0.17026	1166.7412	477904.875	847.6042	1.3979	1093.7206	0.29907	18477000	1.3413	575.057	178.427	161.1387	400.5757	378.4403	162233.1562	304.3578	0.70975	357.3349	7214160
007	2018-05-27t0553	1527418610.27	adult	206.1498	158.0276	-33.8127	1090.1566	86.9152	72800.6351	230028.771	4053297.642	1414.64	-0.5853	470.96	2.6363	434.3216	3.0448	1158.1047	-0.18766	1145.134	440079.8125	881.2641	1.8507	1091.6564	0.35623	17863100	1.1583	607.466	187.262	166.544	435.4381	418.8699	165466.4844	346.0272	1.3213	397.7802	7102680
007	2018-05-27t0954	1527433036.74	adult	210.1571	162.0349	-29.8053	1266.8777	85.2083	78232.398	246598.0015	4245101.4613	1432.79	-0.53305	447.72	1.9625	401.6699	1.9604	1194.9559	0.0093154	1179.1971	488737	830.8768	1.4119	1119.6347	0.56954	18279500	1.353	522.053	182.212	156.6198	444.8151	440.8135	181929.3906	361.9058	1.4411	422.6339	7439370
007	2018-05-27t1354	1527447469.42	adult	214.1662	166.044	-25.7963	1212.2212	84.2164	79540.4481	250676.4333	4446365.1534	1488.53	-0.43452	437.719	1.6999	387.1739	1.4856	1219.017	0.15509	1200.1742	505892.0625	818.8811	1.3749	1137.4901	0.73261	18142100	1.3441	540.549	184.363	155.7415	468.0302	462.6123	194232.5312	372.4882	1.4649	440.8457	7641300
007	2018-05-27t1755	1527461903.13	adult	218.1756	170.0534	-21.7869	918.1993	82.9313	54675.143	176194.1568	2810235.8605	1424.56	-0.4821	445.418	1.985	383.9725	1.3771	1222.7803	0.22762	1208.8221	349715.1562	896.431	2.329	1155.9703	0.89873	12732300	-0.52812	610.107	182.765	151.5156	519.3032	514.0505	148520.7188	397.3231	1.729	489.0629	5224350
007	2018-05-27t2156	1527476353.42	adult	222.1896	174.0673	-17.7729	1173.5976	81.226	77328.8977	243801.7622	4254300.5376	1268.23	-0.64563	422.789	1.3157	381.8646	1.3032	1062.4225	-0.31243	1052.1246	429218.6875	756.9373	0.84756	990.8064	0.075873	17041400	1.0351	604.263	193.652	159.5306	504.7829	497.2411	203932.2812	392.6885	1.504	473.0335	7805540
007	2018-05-28t0142	1527489932.96	adult	225.9617	177.8394	-14.0008	1163.1316	85.0101	76756.2039	241850.7231	4323853.5356	1158.13	-0.75687	414.887	1.1039	380.3177	1.2492	1005.4342	-0.47961	992.6151	402173.6875	720.4533	0.49688	943.6841	-0.12476	16587200	0.91366	651.847	200.951	164.4664	533.0215	523.6985	213208.625	404.8588	1.5667	492.6918	8034030
007	2018-05-28t0542	1527504333.24	adult	229.9617	181.8395	-10.0008	1210.2536	83.6319	78410.5335	248132.4946	4397784.908	1084.2	-0.82458	409.065	0.95871	375.0681	1.0838	929.6588	-0.72085	918.1004	381160.0938	692.8766	0.24148	875.9313	-0.43941	16736100	1.0013	688.495	205.786	167.0099	558.435	549.5643	228958.3594	416.8804	1.6174	513.7133	8419340
007	2018-05-28t0942	1527518732.69	adult	233.9616	185.8394	-6.0009	1158.9831	85.8796	79158.4793	249585.8692	4598694.7014	1140.29	-0.73117	406.689	0.92052	376.1364	1.1135	932.0118	-0.66859	921.2287	384920.875	669.3074	0.023972	861.4566	-0.46802	16758000	1.0423	719.737	210.372	171.3478	580.2059	570.7374	239625.0625	423.4957	1.586	529.4613	8668590
007	2018-05-28t1342	1527533133.18	adult	237.9617	189.8395	-2.0008	1073.9109	83.9384	70224.0046	221349.757	3917806.1338	1168.8	-0.67168	412.81	1.1478	385.8799	1.404	921.1962	-0.66867	902.6991	338079	681.8132	0.22969	838.0629	-0.54817	15110100	0.51644	773.831	218.342	175.3652	610.9099	602.849	224203.9375	459.067	1.9827	563.2463	7991990
007	2018-05-28t1742	1527547538.71	dead	241.9632	193.841	2.0008	1028.0324	84.3085	69347.2722	218775.8708	3955947.3092	1143.41	-0.68086	406.181	0.97553	381.6115	1.2727	889.5711	-0.75397	863.0118	322024.75	655.5759	-0.029042	803.5686	-0.69306	14668000	0.4015	748.326	222.022	178.6401	610.985	601.4314	221176.5938	459.9675	1.8663	565.519	8017660
008	2018-05-18t1342	1526669149.36	larva	0	-50.1597	-253.9995	153.5528	39.4732	3117.8615	10213.6121	62018.8356	0	-0.69729	0	-0.77082	0	-0.75323					0	-0.75696	0	-0.7317	0	1.3112	0	0	0				0	-0.74473	0	0
008	2018-05-18t1747	1526683818.39	larva	4.0747	-46.085	-249.9247	167.6575	28.9675	3244.2424	10312.3919	59105.5473	0	-0.90621	0	-0.91701	0	-0.87807					0	-0.92281	0	-0.92401	0	0.11604	0	0	0				0	-0.92393	0	0
008	2018-05-18t2146	1526698181.53	larva	8.0645	-42.0952	-245.935	168.1291	27.1399	3070.5909	9746.1622	52606.6546	0	-1.1089	0	-1.0662	0	-1.0053					0	-1.0891	0	-1.115	0	-0.75099	0	0	0				0	-1.1107	0	0
008	2018-05-19t0146	1526712578.74	larva	12.0637	-38.096	-241.9357	167.6522	27.546	3120.3349	9907.7803	54370.8433	0	-1.3108	0	-1.2231	0	-1.1391					0	-1.2606	0	-1.3099	0	-1.4513	0	0	0				0	-1.3116	0	0
008	2018-05-19t0546	1526726982.01	larva	16.0646	-34.0951	-237.9348	337.5308	40.8596	10338.348	32765.6719	272110.1922	1814.64	0.41146	682.25	0.91358	625.812	0.96398	1599.9982	-0.71768	1581.5626	89599.8984	1268.2266	0.66138	1527.0803	0.48792	3770800	-0.034221	235.127	96.6448	96.2173	140.733	135.5728	7881.0503	121.1162	1.1112	132.6029	534156
008	2018-05-19t0946	1526741381.99	larva	20.0646	-30.0951	-233.9348	386.852	41.2099	12861.9171	40708.0883	360749.4127	2069.8	0.51158	689.911	0.86515	633.0663	0.93923	1927.6168	-0.30137	1919.2008	133005.5625	1340.7068	0.67258	1824.2698	0.73783	4724510	-0.21571	181.476	88.4769	88.2713	137.7668	134.983	9505.9121	116.0728	0.89738	128.8098	605890
008	2018-05-19t1352	1526756113.67	larva	24.1568	-26.003	-229.8427	556.4092	46.4555	20405.975	64516.6689	630101.4377	2241.82	0.52625	680.169	0.74958	557.7837	0.58935	1971.6277	-0.27289	1956.5565	214907.4219	1491.355	0.82624	1878.8087	0.66904	7353990	0.39421	215.628	98.3907	97.8114	143.7908	141.7279	15673.2021	124.7715	0.9949	136.2695	1063800
008	2018-05-19t1752	1526770514.61	larva	28.157	-22.0027	-225.8424	634.4601	40.3283	20877.9733	65889.7333	564545.26	2279.83	0.40148	591.092	0.3177	493.5004	0.25236	2051.0701	-0.18277	2030.8932	229719.8438	1414.3832	0.57727	1948.5734	0.62603	6564670	-0.5534	168.293	74.6583	74.227	113.8477	111.9501	12750.9463	97.245	0.17148	108.2384	829155
008	2018-05-19t2152	1526784918.92	larva	32.1582	-18.0015	-221.8412	565.8354	40.5764	18566.7611	58534.0052	512055.7714	2646.26	0.64851	707.404	0.68481	627.0746	0.74337	2213.9302	0.05441	2175.5864	219179.0781	1481.9737	0.58918	2028.5884	0.59905	6994100	-0.89577	299.476	92.5225	92.0439	139.0584	136.2687	13766.7832	119.3469	0.61428	131.3627	914770
008	2018-05-20t0152	1526799326.26	larva	36.1603	-13.9995	-217.8392	692.5401	45.0985	24822.2995	78313.4772	734148.949	2155.7	-0.084346	621.063	0.21149	539.5508	0.26976	1890.4907	-0.51254	1868.007	249544.7812	1348.7702	0.19674	1796.2719	0.091331	8175670	-0.90654	172.038	94.255	93.5911	138.553	136.543	18289.002	120.2455	0.49226	132.1798	1240770
008	2018-05-20t0552	1526813728.92	larva	40.161	-9.9987	-213.8385	691.8227	48.0903	28027.709	88455.8072	936403.5769	2847.46	0.5507	745.069	0.66579	532.7143	0.13419	2389.4409	0.34493	2360.295	353637.25	1778.7344	0.96829	2259.1237	0.65911	11027000	-0.27431	233.909	99.0607	98.5033	145.482	142.585	21531.3359	126.2537	0.52244	138.3253	1466100
008	2018-05-20t0952	1526828124.2	larva	44.1597	-6	-209.8398	948.5715	50.7058	35770.0062	112679.7491	1154128.1806	3093.61	0.68114	552.748	-0.42328	441.6553	-0.47881	2501.3713	0.56735	2469.0652	475260.5312	1262.8565	-0.30628	2226.5097	0.45476	10468500	-0.9639	316.928	75.4554	74.4611	126.3618	122.9015	24008.7402	102.5648	-0.55831	117.3272	1429050
008	2018-05-20t1352	1526842524.39	larva	48.1597	-2	-205.8397	847.9832	64.2823	37277.7687	117772.1045	1395320.1573	3293.05	0.84297	611.672	-0.22119	483.4547	-0.34679	2741.2544	1.0786	2726.3628	540027.125	1319.7436	-0.286	2440.0595	0.75833	12010200	-0.84085	392.536	87.0483	86.1286	141.4962	138.5789	27874.748	118.9726	-0.11955	133.4516	1709190
008	2018-05-20t1752	1526856924.2	adult	52.1597	2	-201.8398	961.5719	58.9373	44867.2457	141426.4129	1749329.8861	3324.69	0.89258	603.853	-0.32108	495.2106	-0.31366	2682.5576	1.0167	2645.759	633083.625	1218.4096	-0.60007	2435.4359	0.78733	14240100	-0.45081	349.634	103.696	102.8486	153.5035	150.1892	36226.8203	132.5707	0.42451	145.8905	2445370
008	2018-05-20t2152	1526871325.39	adult	56.16	6.0003	-197.8394	942.7474	59.975	44973.887	141641.6823	1806517.4813	2888.5	0.34005	626.857	-0.16819	522.7245	-0.10017	2432.989	0.5317	2387.0735	576618.375	1384.43	-0.13787	2222.7937	0.43382	14807600	-0.61929	243.955	96.7851	95.8817	148.0377	145.4491	35084.9297	126.212	-0.0020391	140.1784	2286260
008	2018-05-21t0152	1526885721.89	adult	60.159	9.9993	-193.8404	1034.5906	62.4752	53751.9873	169397.7938	2316181.034	3155.82	0.78652	614.757	-0.25541	510.4153	-0.18237	2512.1941	0.80529	2457.6035	708438.75	1295.9755	-0.38706	2321.9628	0.76386	17318900	-0.10078	324.787	105.724	104.7544	156.6227	153.2792	44167.5859	135.3686	0.52042	148.9198	2978460
008	2018-05-21t0552	1526900130.05	adult	64.1613	14.0016	-189.8382	1919.6441	64.3956	79710.1151	251107.4595	3140621.1	2285.05	-0.46468	508.041	-1.4003	376.4041	-1.7237	1952.5056	-0.4303	1931.1439	822004.875	1060.5908	-1.2379	1772.5119	-0.43609	21362600	0.94193	306.459	109.213	108.2372	163.7911	159.8586	68956.0391	139.2682	0.77479	154.3332	4592300
008	2018-05-21t0952	1526914527.84	adult	68.1607	18.001	-185.8388	1203.4272	77.7978	70105.1787	221078.0449	3560728.7153	2609.55	0.1217	574.176	-0.69669	427.654	-1.2131	2165.8022	0.2756	2152.5366	794849.4375	1199.4316	-0.69672	2033.1377	0.37151	21041200	0.58095	363.826	108.826	107.7776	164.0646	160.9612	60211.7148	141.3652	0.89202	156.1019	3988020
008	2018-05-21t1352	1526928925.32	adult	72.16	22.0003	-181.8395	1145.0051	73.0397	68522.8286	216236.3252	3411730.9823	2222.65	-0.48575	526.389	-1.4267	429.8922	-1.2518	1945.4437	-0.19559	1934.4321	696468.875	1094.0101	-1.1993	1793.2741	-0.17827	18832600	-0.34742	197.12	98.9678	98.0596	147.9223	146.2237	52956.1914	127.9276	-0.41249	141.4007	3540770
008	2018-05-21t1752	1526943325.5	adult	76.16	26.0003	-177.8394	1150.5665	69.3689	68339.4561	215519.9694	3326304.2999	3252.95	1.6101	607.937	-0.095964	478.9398	-0.44629	2491.1482	1.8289	2438.1995	889339.875	1204.8367	-0.57494	2291.8321	1.7838	21696700	0.42261	347.675	106.196	104.4526	202.7879	195.0878	72395.2812	141.07	0.613	165.2002	3790030
008	2018-05-21t2152	1526957726.76	adult	80.1604	30.0007	-173.8391	1131.2861	67.7778	64767.5915	204019.9495	3103449.1458	3031.29	1.3493	663.45	1.074	522.8079	0.41389	2441.3633	1.9928	2391.2507	827622.125	1415.0043	0.95858	2238.2826	2.0127	22461100	0.55387	401.356	108.939	108.0849	163.9005	160.9729	55562.2578	140.967	0.42352	155.5723	3688130
008	2018-05-22t0152	1526972129.55	adult	84.1612	34.0015	-169.8383	1256.7907	75.1056	72291.1726	227876.1928	3450610.446	2713.14	0.78567	600.628	0.025771	455.3547	-0.73142	2183.7366	1.2675	2158.7793	825452.4375	1235.8726	-0.091119	2057.488	1.6175	22688700	0.55258	388.895	110.217	108.1635	200.6557	195.9886	75847.8516	148.1207	0.87383	182.7747	4163460
008	2018-05-22t0552	1526986532.12	adult	88.1619	38.0022	-165.8376	1115.1202	71.0438	65302.56	205694.1278	3215219.3078	2237.02	-0.21813	610.183	0.37097	500.4453	0.2245	2044.7501	0.89559	2037.0767	699304.5625	1315.0236	0.72033	1939.2306	1.3549	20818800	-0.1167	212.401	100.44	99.7888	163.3052	160.0557	55850.3906	133.3871	-0.63808	151.1788	3426910
008	2018-05-22t0952	1527000936.6	adult	92.1631	42.0034	-161.8363	1068.7081	68.4431	59140.2839	186363.4019	2716703.3461	2784.82	1.0675	637.84	1.1072	528.7253	0.90783	2219.2629	1.7381	2149.641	687971.5	1382.216	1.4724	2022.5374	1.9969	19731600	-0.50178	423.348	107.004	106.0074	175.6038	167.3981	54437.1719	138.8204	-0.35568	157.1044	3310160
008	2018-05-22t1353	1527015389.12	adult	96.1777	46.018	-157.8217	1030.5727	74.0523	59626.8364	187942.4276	2893382.6556	2559.19	0.574	627.705	1.0963	515.6694	0.81372	2105.3162	1.3922	2068.1453	656858.625	1349.7321	1.4348	1982.0734	2.007	19576900	-0.5395	328.268	108.765	107.8553	166.1653	162.2152	51843.582	141.7542	-0.3074	156.7905	3392170
008	2018-05-22t1753	1527029783.54	adult	100.1762	50.0165	-153.8233	1072.6516	72.8597	67292.3618	213009.2764	3423244.2961	2316.49	0.041523	609.358	0.93088	472.2602	0.11437	1988.5548	1.0142	1980.5531	697982.75	1285.5844	1.1375	1856.9436	1.5687	21384800	0.15759	357.424	124.229	122.1665	211.2354	205.0525	74143.6406	165.4482	1.4368	191.9592	4359690
008	2018-05-22t2152	1527044167.52	adult	104.1717	54.012	-149.8277	1083.1578	69.6897	62299.8036	196267.2118	3001771.3271	2538.42	0.51611	606.738	1.106	487.9584	0.62542	2005.4929	1.156	1965.3914	653790.6875	1324.094	1.679	1803.6932	1.4679	19754200	-0.35804	356.423	115.375	112.9736	220.0937	209.4258	71750.5312	156.7831	0.48885	188.8671	3756360
008	2018-05-23t0152	1527058555.12	adult	108.1683	58.0086	-145.8312	1127.2783	68.6544	61287.4218	193035.2833	2806250.7385	2171.72	-0.26682	577.901	0.75322	505.7185	1.2155	1761.7157	0.26539	1734.0125	565510.75	1182.6334	0.75328	1614.8787	0.67766	18530400	-0.72542	359.983	116.578	114.7085	185.8362	182.3874	59653.4023	155.6972	0.17308	174.6287	3738070
008	2018-05-23t0552	1527072933.47	adult	112.1623	62.0025	-141.8372	1038.0748	66.0762	59665.6814	188102.3505	2834089.0622	1885.74	-0.84174	552.5	0.48024	493.3733	1.1922	1550.6962	-0.48065	1529.8381	483817.1875	1066.8107	0.039467	1457.8746	0.036653	17224200	-1.1287	248.365	125.597	123.9023	197.2717	193.808	61548.7852	166.1644	0.73286	186.5568	3915490
008	2018-05-23t0952	1527087336.42	adult	116.1631	66.0034	-137.8364	1204.1031	87.6023	68839.3933	217180.6241	3293277.9013	2026.45	-0.55051	500.427	-0.3534	416.5348	-0.26405	1629.6637	-0.1127	1604.7541	586678.9375	1003.1773	-0.24662	1482.586	0.29052	18012400	-0.70302	460.789	116.626	113.9565	230.0083	221.5332	82803	160.4814	0.082344	192.719	4197830
008	2018-05-23t1353	1527101790.22	adult	120.178	70.0183	-133.8214	1100.9485	69.7996	63698.491	200772.2681	3069208.7627	1983.86	-0.61772	481.676	-0.49204	423.6002	0.12214	1479.9303	-0.60222	1432.8923	492816.7812	950.2399	-0.44709	1345.4076	-0.26397	16029200	-1.3849	360.113	112.402	108.883	251.4466	244.6505	83731.7188	157.9735	-0.30635	204.3834	3740500
008	2018-05-23t1753	1527116177.05	adult	124.1744	74.0147	-129.8251	1123.9456	76.0819	71316.8676	225107.5061	3770385.9512	1814.03	-0.89794	455.485	-0.80333	381.5235	-0.644	1467.1317	-0.57671	1429.0155	547240.125	938.302	-0.32101	1335.5251	-0.19686	16955000	-0.87287	325.122	112.253	110.013	211.1706	202.1227	78766.6484	157.1882	-0.55294	187.3938	4178520
008	2018-05-23t2152	1527130555.4	adult	128.1683	78.0086	-125.8311	1043.8526	69.2464	60176.6201	189632.332	2911567.6658	1820.24	-0.85248	494.894	0.31209	434.7882	0.87387	1439.0591	-0.60328	1399.0406	453303.625	974.1054	0.18396	1311.2936	-0.20601	15565400	-1.3325	580.215	128.158	122.9791	295.1328	261.6996	92966.8281	183.018	0.89689	226.5254	4030830
008	2018-05-24t0152	1527144951.67	adult	132.1673	82.0076	-121.8321	1144.7174	69.6625	66572.9705	209691.767	3227100.1517	1547.29	-1.2537	444.62	-0.56258	399.4518	0.22088	1286.63	-1.0481	1285.2521	447747.25	776.4792	-1.2212	1117.7028	-1.0278	15471900	-1.2455	344.561	122.381	118.1046	237.0739	231.26	82501.7344	179.7216	0.455	217.12	4258620
008	2018-05-24t0552	1527159360.83	adult	136.1699	86.0101	-117.8296	1225.7347	70.8721	71332.0795	224536.045	3506756.1828	1866.38	-0.7088	452.511	-0.15401	393.321	0.2723	1395.2618	-0.60391	1374.8341	520432.6875	815.7358	-0.7115	1179.689	-0.62722	16869100	-0.49956	608.237	143.342	137.4638	368.7513	338.9142	137544.2188	203.6249	1.5887	259.3389	5343640
008	2018-05-24t0952	1527173765	adult	140.171	90.0113	-113.8284	1231.1735	74.3349	71880.369	226358.1325	3564204.5204	1661.59	-0.97713	433.948	-0.37036	382.6349	0.1758	1240.3383	-1.0341	1205.5508	466367.1875	774.7936	-0.87133	1087.9959	-0.95777	16304700	-0.62499	621.827	143.068	136.8493	352.1089	324.1743	132392.9688	206.9091	1.4779	266.3932	5375490
008	2018-05-24t1352	1527188149.1	adult	144.1666	94.0069	-109.8329	1247.5887	72.1906	73632.7045	231923.1371	3618678.5201	1599.47	-1.0206	436.177	-0.12107	387.9284	0.50253	1225.6633	-1.0023	1203.1383	471880.375	761.017	-0.82632	1111.3249	-0.75219	16783200	-0.29216	422.541	131.251	125.957	312.9593	306.2082	120489.3359	186.8635	0.19646	266.2387	5050280
008	2018-05-24t1754	1527202702.84	adult	148.2093	98.0496	-105.7902	1159.33	72.9407	68434.1525	215490.086	3395405.5392	1666.2	-0.87933	423.896	-0.24001	380.0206	0.43194	1256.6051	-0.82833	1215.8289	449864.625	824.9053	-0.15358	1089.5183	-0.76183	15152600	-0.92257	428.457	125.796	122.2574	233.2424	227.9792	83500.7656	177.6281	-0.43069	212.7797	4496720
008	2018-05-24t2153	1527217016.22	adult	152.1852	102.0255	-101.8142	1256.1786	71.6339	72934.8348	229723.7948	3549631.745	1924.67	-0.48452	449.009	0.54686	387.3069	0.79215	1326.6152	-0.53977	1270.3126	506767.0312	851.9394	0.2031	1171.0295	-0.299	17109000	0.057956	416.553	132.881	128.1506	261.56	253.8198	99915.9141	189.7828	-0.054123	234.3734	5063290
008	2018-05-25t0152	1527231359.95	adult	156.1696	106.0099	-97.8298	1360.3414	73.923	78741.7339	248130.2729	3810363.4887	1725.46	-0.71139	422.851	0.032923	365.7447	0.24293	1256.0957	-0.69366	1204.7168	517511.4375	820.3231	0.055907	1122.1854	-0.44431	17404100	0.27434	461.035	142.433	131.4782	384.4475	379.0023	158392.375	235.7501	1.6117	356.8474	5862400
008	2018-05-25t0552	1527245760.31	adult	160.1697	110.01	-93.8297	1246.0412	73.806	79029.3061	249004.2739	4159226.7826	1527.32	-0.92399	413.973	-0.070855	362.3083	0.22954	1174.7346	-0.88202	1140.9218	485165.4062	770.3731	-0.26496	1055.2939	-0.67782	17061900	0.19665	437.975	119.959	113.7661	277.4908	271.7627	114603.6875	189.9316	-0.37397	248.9323	4944100
008	2018-05-25t0952	1527260167.07	adult	164.1716	114.0119	-89.8279	1242.9851	73.1894	73957.2163	232931.8245	3653678.4595	1610.17	-0.77109	449.141	0.9847	389.8179	1.213	1275.8119	-0.50025	1252.6978	493739.1875	847.7731	0.49845	1155.6625	-0.13315	17345800	0.38951	433.197	149.216	143.541	317.4962	306.8348	122871.0469	214.2921	0.31947	269.1272	5762740
008	2018-05-25t1353	1527274614.89	adult	168.1849	118.0252	-85.8146	1352.1986	74.0345	77903.6333	245155.3106	3796388.006	1647.45	-0.67949	444.335	0.97678	376.5947	0.85993	1314.7301	-0.31175	1285.6825	536409.875	841.8129	0.54081	1180.6733	0.061966	18088000	0.77148	428.385	147.776	141.8677	290.5454	283.7179	118542.5156	219.2451	0.28671	266.6055	6015660
008	2018-05-25t1752	1527288936.83	adult	172.1632	122.0035	-81.8363	1103.1286	72.7478	67682.8102	213436.9683	3434548.7617	1256.13	-1.1141	421.751	0.45133	388.3502	1.314	1068.3835	-1.0279	1055.616	378207.7812	769.397	-0.018337	997.4448	-0.73489	14899200	-0.52492	428.553	152.216	144.4746	324.2006	316.3056	114767.0156	240.4194	0.71247	292.4582	5377340
008	2018-05-25t2152	1527303326.57	adult	176.1603	126.0006	-77.8391	1258.5675	72.7658	73817.7899	232356.4275	3668947.9375	1564.13	-0.69266	429.202	0.75948	378.9715	1.0608	1197.6948	-0.55153	1174.0973	462310.1875	776.1665	0.12263	1056.8293	-0.37727	16554800	0.23965	534.281	147.285	139.7306	315.2041	300.6338	121668.7656	229.4229	0.20264	281.7321	5680930
008	2018-05-26t0152	1527317730.2	adult	180.1613	130.0016	-73.8381	1176.4478	73.6745	68289.9108	215040.2259	3370950.516	1426.67	-0.81407	436.405	1.0586	405.1569	1.9968	1074.9574	-0.88271	1047.749	383759.8125	757.6051	0.030149	988.1236	-0.63828	15574000	-0.096139	413.11	150.925	141.0402	329.5558	322.9427	117651.4062	248.2552	0.4992	306.6518	5386070
008	2018-05-26t0552	1527332140.41	adult	184.1642	134.0045	-69.8353	1199.3531	85.362	73501.765	231578.1266	3836016.0336	1291.11	-0.93353	406.033	0.26251	360.1899	0.51243	1060.9918	-0.86597	1048.5402	407420.875	745.276	-0.0076413	962.1701	-0.69466	15573800	-0.02652	479.499	148.827	139.21	307.2378	303.3008	117979.3203	236.541	0.032883	287.7584	5708410
008	2018-05-26t0952	1527346553.51	adult	188.1678	138.0081	-65.8316	1220.6781	74.8717	76508.4758	241023.4709	4051722.5731	1042.34	-1.1893	409.554	0.44656	382.8613	1.3232	889.7703	-1.376	880.2686	355908.125	692.4005	-0.43729	842.1033	-1.2244	16350200	0.3475	432.158	168.601	157.7387	344.532	337.47	137812.7812	272.614	0.68912	322.1323	6730900
008	2018-05-26t1352	1527360960.49	adult	192.1698	142.0101	-61.8297	1178.1034	78.4865	73033.9854	230158.0682	3822325.9815	1286.35	-0.85871	431.887	1.1933	395.6136	1.7782	989.2236	-0.98466	972.1823	376894.1875	731.0677	0.0065363	908.5869	-0.82407	16455300	0.44938	496.502	171.531	155.4784	373.1896	364.6631	142185.25	295.9186	0.99516	348.4384	6535490
008	2018-05-26t1752	1527375364.69	adult	196.1709	146.0112	-57.8285	1217.7444	79.106	72256.494	227893.5984	3632838.0513	1225.16	-0.89605	431.326	1.2499	392.0844	1.6687	1002.9396	-0.87931	983.6238	379111.1562	750.3794	0.27356	914.1052	-0.72944	16281300	0.44093	491.004	184.826	165.5528	408.1321	404.3267	154273.9375	335.183	1.598	386.4268	6976620
008	2018-05-26t2153	1527389789.21	adult	200.1777	150.018	-53.8217	1184.8061	76.0242	69095.8794	217650.7664	3492008.3421	1179.7	-0.91675	421.364	1.0101	392.2437	1.6762	926.6152	-1.0874	903.6508	335434.6875	715.6015	-0.0026032	859.9975	-0.94272	15212900	0.096942	533.04	195.851	170.2048	438.5913	433.0599	158770.0625	366.0872	1.9911	416.8453	7071000
008	2018-05-27t0153	1527404205.11	adult	204.1822	154.0224	-49.8173	1130.3309	69.6275	65855.5713	207390.6787	3281834.0905	1035.22	-1.0586	412.265	0.78697	383.1998	1.3743	894.3816	-1.1497	886.653	308561.6562	679.0618	-0.31211	836.2469	-1.0048	14186000	-0.22254	526.717	192.261	161.8961	449.545	445.6624	155093.0312	378.8656	2.0216	430.2491	6615700
008	2018-05-27t0553	1527418623.96	adult	208.1874	158.0277	-45.8121	1156.2306	75.2315	66649.8004	209808.0865	3389405.4609	1117.57	-0.92933	394.42	0.27974	352.9242	0.38229	919.9724	-1.008	907.0936	321070.3438	708.0764	0.058937	858.0918	-0.83322	13737600	-0.32393	618.29	189.814	154.5366	498.0682	491.718	173825.7969	404.1731	2.2865	472.0746	6611240
008	2018-05-27t0954	1527433050.27	adult	212.1947	162.035	-41.8048	1099.1458	70.7576	61654.2394	194230.5412	2977806.6923	1037.29	-0.99601	420.207	1.1327	389.9667	1.5801	873.6929	-1.126	858.4155	282202.8125	691.9218	-0.046331	818.2089	-0.98524	13543700	-0.331	613.336	210.855	176.6997	506.366	499.9653	163556.2188	428.6861	2.5248	486.0847	6796080
008	2018-05-27t1354	1527447483.02	adult	216.2038	166.0441	-37.7957	740.4439	79.1452	41117.3317	131757.0836	1934042.3074	1029.88	-0.97592	421.039	1.2045	392.5443	1.6534	887.265	-1.0321	876.2316	191649.2344	698.6763	0.094448	834.4244	-0.84325	9070020	-1.8598	601.403	205.998	169.6973	521.9651	514.6834	112744.4609	439.1515	2.5158	497.5238	4437620
008	2018-05-27t1755	1527461916.77	adult	220.2132	170.0535	-33.7863	636.3248	74.6048	36432.5933	115844.2133	1779241.4819	951.428	-1.0458	404.07	0.71309	386.1	1.4395	822.2214	-1.2299	815.6531	157044.2969	668.3814	-0.182	780.4613	-1.079	7699550	-2.2657	620.542	226.366	176.2249	551.233	546.237	105285.5078	472.0585	2.8849	530.4634	4313400
008	2018-05-27t2156	1527476367.01	adult	224.2271	174.0674	-29.7723	651.6249	73.3751	37337.1364	119223.4742	1800235.4526	989.927	-0.97452	396.343	0.50957	380.898	1.2697	806.3462	-1.2497	791.3767	158043.8594	625.599	-0.61133	752.8724	-1.1779	7748110	-2.1745	636.373	233.198	178.7867	563.8246	558.5998	110509.625	483.7404	2.8937	537.7379	4558790
008	2018-05-28t0142	1527489946.53	adult	227.9992	177.8395	-26.0002	981.9428	73.2368	60074.1454	189462.1314	3064261.8582	903.82	-1.0596	397.167	0.56975	371.0517	0.96214	770.2291	-1.3518	760.8784	241851.9375	621.4175	-0.6124	725.4357	-1.2826	12455600	-0.49042	666.861	221.52	179.0664	567.1737	559.8204	178092.5469	472.1416	2.5491	539.0536	6947080
008	2018-05-28t0542	1527504346.93	adult	231.9993	181.8396	-22.0001	678.1119	74.5061	40717.6754	129464.7832	2049817.9638	857.012	-1.0973	386.361	0.26821	372.1369	0.99324	747.0763	-1.4049	738.8898	159127.25	596.8686	-0.85086	708.3252	-1.3318	8223690	-1.89	675.516	235.452	176.0559	589.5947	582.9974	125583.6719	503.6738	2.8711	563.7159	5011610
008	2018-05-28t0942	1527518746.28	adult	235.9991	185.8394	-18.0003	1006.2535	81.2302	60091.3743	189682.7963	3019807.1809	983.481	-0.91783	398.947	0.69656	374.1445	1.0523	804.9265	-1.1459	792.2578	252746.9062	617.6214	-0.56049	744.0745	-1.0917	12523700	-0.37847	691.406	227.314	181.4806	588.5077	580.4847	184791.4062	489.9019	2.5067	559.4788	7135850
008	2018-05-28t1342	1527533146.75	adult	239.9993	189.8396	-14.0002	983.9402	76.0904	58099.5759	183318.3557	2882801.4521	951.944	-0.93752	397.554	0.68787	377.3922	1.148	781.7527	-1.2039	763.727	237652.8438	607.6702	-0.63247	722.23	-1.1699	12070500	-0.49183	672.73	233.824	190.094	587.8022	582.0379	178691.875	493.1276	2.409	562.547	7099360
008	2018-05-28t1742	1527547552.36	adult	244.0008	193.8411	-9.9986	974.6429	79.8062	58663.911	185171.381	2979697.85	938.781	-0.93454	390.623	0.50473	373.0618	1.0173	763.8676	-1.2438	745.2682	234507.3594	591.3861	-0.78464	698.4316	-1.2614	11971400	-0.48634	679.634	235.485	192.7183	584.8304	579.8216	179542.9219	490.534	2.2358	560.9982	7216920
008	2018-05-28t2142	1527561947.67	adult	247.9995	197.8398	-5.9999	710.8991	77.0236	45187.4978	143370.7667	2392924.3207	838.472	-1.0466	382.197	0.2733	372.4551	0.99836	712.1867	-1.4258	707.0833	168076.0625	559.9303	-1.13	665.2917	-1.4085	9012210	-1.4368	693.958	251.746	205.9025	580.7675	574.379	137061.125	497.7192	2.2077	555.8812	5936170
008	2018-05-29t0142	1527576347.09	adult	251.9994	201.8397	-2.0001	706.6503	80.2687	45316.3292	143998.3858	2424422.1831	861.231	-0.99811	382.62	0.31959	377.1352	1.1341	696.4836	-1.464	689.7496	165066.625	542.3151	-1.312	647.9263	-1.4683	9050110	-1.3824	632.242	255.03	214.0431	561.8827	555.9758	133166.2031	486.8526	1.938	539.1419	6032230
008	2018-05-29t0542	1527590747.7	dead	255.9995	205.8398	2.0001	692.0335	75.223	43845.3474	139140.9789	2316659.7447	795.069	-1.0688	381.079	0.30364	376.5481	1.1149	673.2601	-1.5368	664.4287	154176.5625	542.1714	-1.2766	632.3215	-1.5196	8724040	-1.4491	686.58	260.228	217.474	593.8546	585.6117	135992.6875	500.0815	2.0007	563.1626	5957410
009	2018-05-18t1342	1526669162.23	egg	-2.0374	-54.16	-242.0003	167.8987	30.8009	3000.5843	9566.1878	51369.9827	0	-0.59202	0	-0.69972	0	-0.69245					0	-0.67532	0	-0.63642	0	2.1264	0	0	0				0	-0.65898	0	0
009	2018-05-18t1747	1526683831.26	larva	2.0374	-50.0853	-237.9256	153.8973	27.587	2886.5564	9187.838	50477.8393	0	-0.80201	0	-0.84321	0	-0.81507					0	-0.83944	0	-0.82754	0	0.6602	0	0	0				0	-0.83299	0	0
009	2018-05-18t2146	1526698194.41	larva	6.0271	-46.0955	-233.9358	162.2087	27.2234	2946.1257	9358.932	50415.7249	0	-1.0056	0	-0.98918	0	-0.93965					0	-1.0036	0	-1.0171	0	-0.33492	0	0	0				0	-1.0138	0	0
009	2018-05-19t0146	1526712591.45	larva	10.0263	-42.0963	-229.9366	164.492	26.834	2958.1118	9390.9828	49993.6058	0	-1.2081	0	-1.1421	0	-1.0701					0	-1.1725	0	-1.2101	0	-1.111	0	0	0				0	-1.2074	0	0
009	2018-05-19t0546	1526726994.72	larva	14.0272	-38.0954	-225.9357	162.2108	27.2628	2950.3639	9372.6869	50560.8905	0	-1.4098	0	-1.3035	0	-1.2077					0	-1.3471	0	-1.4073	0	-1.7529	0	0	0				0	-1.4162	0	0
009	2018-05-19t0946	1526741394.75	larva	18.0272	-34.0954	-221.9357	370.8019	41.9645	12401.0509	39363.5535	348161.9686	3023.2	1.6162	665.478	0.81905	530.0562	0.58778	2701.0349	0.80579	2714.406	180969.3438	1609.6151	1.1811	2464.3629	1.6575	4396150	-0.045912	173.921	92.5783	92.2722	132.9193	130.9901	8905.5918	116.081	0.95129	127.3095	611572
009	2018-05-19t1352	1526756126.53	larva	22.1194	-30.0033	-217.8436	433.3388	43.491	12459.0784	39382.0078	330763.0104	1626.59	-0.056294	519.976	0.21185	477.7131	0.31627	1475.1948	-0.98092	1460.0804	98838.0547	979.1565	-0.015956	1392.4297	0.075827	3466160	-1.1384	214.884	87.523	87.1867	131.8622	128.4462	8834.7676	112.5434	0.75768	123.7823	583428
009	2018-05-19t1752	1526770527.33	larva	26.1196	-26.003	-213.8433	527.4776	104.8231	24474.114	80896.0263	1164050.8359	2403.12	0.62238	693.841	0.76063	635.9308	0.87001	2180.2429	0.027854	2176.7675	231105.75	1560.2778	0.89981	2035.0026	0.81962	7331120	0.081205	195.865	107.927	108.3704	165.3799	163.298	17530.2676	141.8985	1.3728	158.0915	1140360
009	2018-05-19t2152	1526784932.13	larva	30.1209	-22.0017	-209.842	419.3726	82.6241	17939.9759	58054.6876	712224.9311	2646.38	0.7309	739.626	0.8585	613.8032	0.7189	2395.5579	0.35063	2369.0681	227578	1644.9999	0.95626	2256.7175	1.0044	7020530	-0.62007	209.641	97.8711	97.5823	141.7235	138.8263	13463.7285	124.427	0.81935	135.0494	928992
009	2018-05-20t0152	1526799339.61	larva	34.123	-17.9996	-205.8399	682.1741	43.1901	23733.839	75007.1063	692081.1567	2868.99	0.82342	685.194	0.54533	553.3279	0.37938	2496.7097	0.5184	2444.7703	317082.125	1663.3336	0.88937	2344.5773	1.0042	8639610	-0.46294	182.199	94.5002	93.7075	136.6209	134.821	17350.8496	119.6102	0.5513	130.5073	1191550
009	2018-05-20t0552	1526813742.29	larva	38.1238	-13.9989	-201.8392	819.3963	47.0066	29634.1649	93353.9314	896879.9638	3028.85	0.84819	691.778	0.46992	500.947	0.03544	2761.292	0.99464	2754.0817	436284.125	1890.0254	1.2517	2652.2813	1.3523	10866400	-0.080268	231.008	94.0703	93.736	138.1087	136.0848	21821.1777	119.246	0.37986	130.8375	1477660
009	2018-05-20t0952	1526828137.56	larva	42.1224	-10.0002	-197.8405	787.6564	62.1391	33804.7256	106710.6328	1265289.3522	2802.95	0.41437	579.191	-0.19874	483.3168	-0.17846	2439.4871	0.44143	2434.7703	436668.1875	1431.949	0.15436	2217.6238	0.51699	10316500	-0.78333	241.427	87.4621	86.7773	132.6869	129.3869	23750.9551	112.1933	-0.061458	124.3417	1557870
009	2018-05-20t1352	1526842537.71	larva	46.1225	-6.0001	-193.8405	941.5331	53.9228	39152.9779	123415.7437	1384691.2241	2942.13	0.42434	613.542	-0.17626	479.8825	-0.33386	2541.0176	0.65758	2485.6941	525990.625	1459.3768	0.078871	2362.6602	0.62514	12669600	-0.38591	320.743	93.2658	92.3143	144.1591	141.4389	29840.9336	122.632	0.11316	136.1438	1925940
009	2018-05-20t1752	1526856937.57	larva	50.1225	-2.0002	-189.8405	815.2792	52.6146	36958.3258	116567.7203	1379834.8409	2600.84	-0.046311	569.726	-0.51158	466.1863	-0.48979	2340.8813	0.27961	2331.7039	456471.875	1305.8464	-0.34438	2221.8305	0.36585	11073200	-1.3664	194.113	91.2114	90.4328	139.6563	137.5818	27232.9805	119.7576	-0.15735	132.9042	1772790
009	2018-05-20t2152	1526871338.9	adult	54.1228	2.0002	-185.8401	1004.2986	61.1173	50604.7788	159421.561	2132620.7312	2811.54	0.2218	595.72	-0.39733	476.8229	-0.46926	2446.9019	0.53656	2423.9531	650875.875	1306.0973	-0.37089	2269.2373	0.49263	15814600	-0.091319	276.149	91.6249	90.808	142.7517	139.5639	37971.9453	120.5748	-0.26271	135.1069	2432360
009	2018-05-21t0152	1526885735.41	adult	58.1219	5.9992	-181.8411	1030.836	64.5867	54999.8715	173383.831	2459717.8319	2699.31	0.094505	599.085	-0.39683	457.7859	-0.68112	2334.9207	0.34137	2312.7151	674792.0625	1364.5697	-0.18133	2157.8046	0.33832	17265600	0.04743	457.273	96.9752	96.0244	147.6153	143.612	42660.8164	125.5888	-0.092252	139.3107	2794820
009	2018-05-21t0552	1526900143.49	adult	62.1241	10.0015	-177.8388	1230.3708	64.3377	61745.3327	194355.6268	2710621.0575	2745.86	0.21735	581.267	-0.58152	431.7257	-1.0205	2301.3643	0.38289	2261.479	745642	1261.7103	-0.49104	2138.5068	0.40673	18827200	0.25264	359.227	96.1417	95.3531	145.9734	143.1551	47295.3984	125.109	-0.24884	137.9273	3114030
009	2018-05-21t0952	1526914541.17	adult	66.1235	14.0008	-173.8395	1027.7106	67.1747	58798.4735	185361.7857	2799504.481	2449.92	-0.17962	591.009	-0.48419	493.5195	-0.32803	2061.3953	-0.087762	2040.1423	634909.75	1206.5649	-0.67668	1944.6361	0.053146	18162300	-0.23819	249.075	91.5529	90.906	142.0243	139.1188	43743.4844	120.7769	-0.7519	134.1332	2813510
009	2018-05-21t1352	1526928938.76	adult	70.1228	18.0001	-169.8402	1096.8658	70.1973	61030.6199	192219.4941	2880001.1646	2433.54	-0.14038	602.35	-0.30788	511.2566	-0.031916	2185.365	0.41144	2171.4585	699316.8125	1222.3777	-0.57595	2082.8016	0.61336	19218600	-0.12034	179.692	97.5697	96.8228	145.8419	144.2271	46669.4141	126.3812	-0.46127	139.2424	3113060
009	2018-05-21t1752	1526943339.05	adult	74.1229	22.0002	-165.8401	1117.2952	79.7862	69666.2655	219869.2595	3602131.5888	2463.36	-0.0022053	577.56	-0.64107	437.2807	-1.1521	2081.7156	0.29917	2053.9293	757744.5	1237.6535	-0.43165	1968.9058	0.48871	20994900	0.27097	282.47	100.328	99.6364	148.8732	146.7144	54189.8281	129.6779	-0.33943	142.0487	3647010
009	2018-05-21t2152	1526957740.31	adult	78.1232	26.0006	-161.8397	1114.8465	70.0274	62877.8649	197970.8857	3007138.0081	2348.11	-0.14347	592.207	-0.32287	506.4575	0.068548	1850.7418	-0.28793	1782.2645	608894.0625	1209.1188	-0.50312	1680.6369	-0.35294	19470600	-0.37211	195.783	104.237	103.3888	154.5643	152.1359	50851.6484	133.7078	-0.14702	147.2772	3427100
009	2018-05-22t0152	1526972142.98	adult	82.124	30.0013	-157.839	1157.3163	72.7996	69660.3546	219791.4979	3533169.3354	2029.51	-0.75942	543.964	-1.1446	464.7072	-0.59968	1588.3829	-1.1119	1568.9544	578171.375	1123.9492	-0.98571	1496.7154	-0.97614	19779100	-0.37781	281.565	103.983	102.6773	166.2204	162.2631	60504.2109	136.5006	-0.075851	153.6092	3780940
009	2018-05-22t0552	1526986545.66	adult	86.1247	34.0021	-153.8382	1028.5236	88.6261	67180.9836	212544.4378	3614863.4139	2255.97	-0.2023	559.954	-0.71621	483.1661	-0.16233	1965.6774	0.47321	1942.9304	689952.75	1121.814	-0.87569	1831.0922	0.71828	19602300	-0.50703	203.39	103.898	103.1058	156.5796	154.0958	54959.4336	134.7473	-0.422	148.9183	3637170
009	2018-05-22t0952	1527000950.16	adult	90.1259	38.0033	-149.837	1160.2709	77.5884	72211.4057	227553.184	3743428.0856	2182.75	-0.3184	595.741	0.1597	498.1725	0.24241	1913.6448	0.4191	1901.1281	721444.0625	1208.1537	-0.021219	1786.6424	0.73516	22445700	0.42941	340.177	116.92	114.7471	232.8546	221.7942	87786.1953	154.4973	1.1144	194.0628	4405190
009	2018-05-22t1353	1527015402.85	adult	94.1406	42.0179	-145.8224	1199.8845	78.5547	77430.3725	244387.7053	4125328.7716	1862.18	-1.0058	526.478	-1.0774	425.5799	-1.0456	1634.655	-0.57167	1618.6134	660400.625	1102.4562	-0.66856	1529.7437	-0.32601	21268100	0.038002	283.421	93.2537	90.4964	198.4312	193.7986	80166.2031	132.5646	-0.98792	171.5186	3767170
009	2018-05-22t1753	1527029797.19	adult	98.139	46.0164	-141.8239	1113.9173	75.0863	69859.4444	220412.1849	3608975.3906	2167.44	-0.29317	584.769	0.31459	498.7249	0.55914	1696.8308	-0.21186	1673.9009	619343.25	1195.2413	0.28994	1547.0449	-0.062361	21324800	0.1017	331.381	108.369	106.4654	200.6161	187.3477	73224.875	144.838	-0.15038	170.1192	3951910
009	2018-05-22t2152	1527044181.36	adult	102.1346	50.012	-137.8283	1108.185	74.3655	70070.5345	220900.6548	3661806.3021	2336.24	0.085465	595.17	0.74793	500.2554	0.77641	1901.2534	0.69581	1866.0056	695858.75	1250.8458	0.96456	1760.7581	1.1718	21750500	0.33075	286.815	117.974	116.3313	191.9175	187.2621	70241.8047	155.5984	0.51271	177.9539	4311370
009	2018-05-23t0152	1527058568.64	adult	106.1311	54.0084	-133.8319	1135.039	74.5145	69451.0517	218801.1003	3603988.1398	2116.46	-0.3836	578.99	0.64941	499.6207	0.97166	1821.5419	0.45862	1801.473	661219.6875	1177.5011	0.59344	1680.4639	0.92899	20979100	0.1458	465.478	121.344	117.3747	296.7257	283.2953	107711.4297	164.9453	1.0165	215.4494	4396780
009	2018-05-23t0552	1527072947.05	adult	110.1251	58.0024	-129.8379	1154.4754	75.1709	70628.8011	222526.4811	3588895.1994	2140.27	-0.33163	561.884	0.54414	449.9267	0.1377	1773.7036	0.34127	1741.9152	654496.625	1157.2586	0.65962	1653.8702	0.94204	20717800	0.1655	412.67	118.081	114.4168	273.7364	265.5879	101008.7109	160.3437	0.41685	204.2267	4353880
009	2018-05-23t0952	1527087349.92	adult	114.1259	62.0032	-125.8371	1139.7569	74.2863	72509.1022	229074.4159	3783286.1584	1837.77	-0.92664	532.326	0.18575	444.0609	0.23232	1599.7804	-0.2571	1579.8645	606316.75	1090.6486	0.3488	1480.8347	0.21665	20137900	0.074322	455.258	122.503	118.1716	311.3274	317.3621	117993.0781	167.547	0.71445	227.9159	4634270
009	2018-05-23t1353	1527101804.02	adult	118.1409	66.0183	-121.822	1099.134	74.378	68184.8981	215558.0476	3507126.5847	1787.89	-0.99483	505.915	-0.10805	429.23	0.13242	1530.3181	-0.44814	1512.4539	544793.25	1026.2792	0.056145	1433.5424	0.10914	18009100	-0.64047	411.834	121.426	116.3576	311.106	310.2411	110753.7188	170.9548	0.71283	260.9894	4322400
009	2018-05-23t1753	1527116190.68	adult	122.1372	70.0146	-117.8257	1116.3521	75.5212	68476.3552	215813.9221	3562974.0422	1645.2	-1.2184	509.273	0.22842	436.3518	0.53532	1413.5179	-0.80331	1400.0016	506039.4375	1012.595	0.1711	1338.1846	-0.24181	18205500	-0.4212	273.688	113.177	110.6745	210.421	206.0091	75330.7266	160.693	-0.21966	193.9931	4045860
009	2018-05-23t2152	1527130568.88	adult	126.1311	74.0085	-113.8318	1199.5014	77.5156	75433.6575	237612.8195	4073560.0514	2050.81	-0.47502	461.093	-0.55976	380.2213	-0.57558	1561.5648	-0.20486	1524.3637	615256.5625	943.0876	-0.17596	1289.971	-0.36428	18141300	-0.30163	375.785	109.316	104.3753	269.6728	264.0406	106251.0781	163.5746	-0.22953	224.7575	4300920
009	2018-05-24t0152	1527144965.33	adult	130.1302	78.0075	-109.8328	1132.7213	78.5975	66403.5142	209249.9025	3368904.3785	1567.96	-1.2482	475.303	0.0021893	397.3354	0.056374	1361.5702	-0.83137	1345.7339	473826.4375	947.9006	0.072116	1279.9612	-0.30524	16494400	-0.8671	367.299	128.755	125.1709	248.7502	240.3847	86565.0781	180.724	0.63426	222.7404	4468170
009	2018-05-24t0552	1527159374.36	adult	134.1327	82.01	-105.8303	1184.0616	79.5746	76242.4948	240350.0328	4059650.1959	1466.72	-1.353	424.57	-0.90569	375.7936	-0.29074	1204.8309	-1.2799	1186.1182	479522.7188	828.2627	-0.70441	1126.5201	-0.93239	16882600	-0.56163	405.919	109.887	105.202	242.8856	228.2576	96668.4688	166.3397	-0.43551	207.8376	4369530
009	2018-05-24t0952	1527173778.56	adult	138.1338	86.0112	-101.8291	993.039	103.0792	70944.6815	224483.3666	4281897.3162	1552.12	-1.1658	429.965	-0.56829	390.551	0.29629	1167.3384	-1.3166	1138.5507	431915.1875	791.9915	-0.81759	1048.0921	-1.1973	15874300	-0.88	506.582	121.888	115.3415	325.3248	311.9916	120370.1719	192.5296	0.83635	279.9058	4500100
009	2018-05-24t1352	1527188162.61	adult	142.1294	90.0068	-97.8335	1048.5979	72.4994	65628.4356	206907.1303	3414338.1927	1518.8	-1.1627	440.62	-0.11445	382.659	0.26373	1229.0526	-1.0333	1213.1034	421565.0312	833.3547	-0.31111	1129.227	-0.717	15087700	-1.1152	383.995	127.595	123.3524	272.0064	263.4648	93298.1875	186.7352	0.29639	237.904	4369120
009	2018-05-24t1754	1527202716.93	adult	146.1723	94.0496	-93.7907	1159.8927	71.4869	68135.9328	214585.5925	3350324.6309	1398.46	-1.2792	460.431	0.53803	415.0626	1.3519	1224.9504	-0.9689	1213.5914	436082.375	893.3429	0.32473	1153.8801	-0.51239	16391300	-0.42415	551.598	134.443	128.9586	357.962	349.0057	127434.4844	204.3842	0.9207	296.0442	4786160
009	2018-05-24t2153	1527217029.92	adult	150.1481	98.0255	-89.8148	1097.914	77.0931	72442.4798	228429.7775	3978944.1038	1343.28	-1.3004	404.17	-0.66834	353.7603	-0.30606	1129.2402	-1.1984	1114.306	426852.8125	816.9055	-0.16878	1053.7237	-0.89044	15259400	-0.83191	438.055	118.938	113.8785	250.4763	242.9571	94680.0234	179.1671	-0.43867	221.2927	4490490
009	2018-05-25t0152	1527231373.56	adult	154.1324	102.0098	-85.8305	1025.361	98.1383	69162.4944	218875.1597	3900965.9839	1371.98	-1.206	406.454	-0.46932	365.0217	0.15081	1119.5477	-1.1572	1107.6173	404156.75	759.7171	-0.52449	1038.2959	-0.8786	14642900	-1.0127	443.336	138.421	131.1287	337.3627	325.9808	121787.9219	215.8545	0.92439	288.5566	4986770
009	2018-05-25t0552	1527245773.88	adult	158.1325	106.0099	-81.8304	1166.3549	80.8201	76011.3355	240003.0708	4120086.2127	1583.85	-0.8747	424.941	0.13766	369.4782	0.3968	1301.0117	-0.52014	1282.8445	516501.6562	847.3712	0.33039	1188.5936	-0.098262	16843400	0.057933	551.288	142.582	133.6245	363.1471	355.1509	144169.4062	236.4603	1.468	326.0853	5651540
009	2018-05-25t0952	1527260180.7	adult	162.1344	110.0118	-77.8285	905.5657	81.8265	56940.8516	179849.3434	3093221.1498	1374.87	-1.095	410.35	-0.12177	375.5607	0.68851	1147.4393	-0.93554	1137.3981	340789.4688	759.1706	-0.32277	1065.0024	-0.59795	12185300	-1.9144	509.728	153.046	144.7059	343.927	333.6095	102146.3125	240.0095	1.3155	313.2971	4544690
009	2018-05-25t1353	1527274628.64	adult	166.1477	114.0251	-73.8152	1064.1567	75.1971	66559.7307	210080.6122	3452358.6125	1600.66	-0.75982	435.417	0.66443	373.8227	0.71825	1350.8986	-0.2323	1329.6609	470112.6875	850.6218	0.56613	1252.1846	0.36013	15124200	-0.54315	441.04	161.816	149.5056	352.1729	347.0582	122556.1719	260.0209	1.7059	322.9721	5620680
009	2018-05-25t1752	1527288950.44	adult	170.126	118.0034	-69.8369	1093.3094	75.0089	68990.4773	217916.6099	3598630.8967	1642.6	-0.66307	420.548	0.36691	371.1293	0.70266	1364.2073	-0.12416	1342.4235	491114.625	788.7707	0.11199	1241.5117	0.39009	15138900	-0.46133	504.676	160.89	146.0061	392.3427	386.2393	141243.3594	279.4918	2.0131	361.5195	5791730
009	2018-05-25t2152	1527303340.11	adult	174.1232	122.0005	-65.8398	1105.8067	79.7828	72465.2759	228601.3924	3983098.1772	1366.99	-0.95505	376.939	-0.76243	325.8862	-0.75902	1141.6113	-0.76424	1128.0583	431529.0938	769.2046	0.019132	1064.9877	-0.37578	14237700	-0.76569	424.543	144.793	130.3828	338.0092	333.8304	127767.4688	250.1147	0.8814	308.8285	5469100
009	2018-05-26t0152	1527317743.74	adult	178.1242	126.0015	-61.8388	936.8472	75.8873	59663.5844	188394.9484	3160305.9023	1343.76	-0.93691	416.669	0.44787	372.2082	0.85822	1191.5028	-0.53965	1181.5379	371748.875	747.7166	-0.098148	1126.7817	-0.00073245	12964200	-1.2113	469.01	172.515	158.1662	396.8281	394.0165	123810.3594	282.1679	1.5072	361.4706	5367620
009	2018-05-26t0552	1527332153.94	adult	182.127	130.0044	-57.8359	804.2637	78.067	50334.1772	159158.3933	2641198.3925	1111.14	-1.171	392.14	-0.17883	365.4303	0.67541	926.0662	-1.3381	916.0468	243555.4062	630.7879	-1.1098	862.26	-1.2218	10302300	-2.2013	474.86	186.881	173.7541	400.2027	397.5058	105253.3047	290.886	1.4678	364.9678	4909740
009	2018-05-26t0952	1527346567.08	adult	186.1306	134.008	-53.8323	904.16	82.7085	55488.9531	175368.9096	2951984.9048	1020.44	-1.2366	373.167	-0.67123	347.0729	0.08478	844.4095	-1.5529	833.1874	244878.75	611.9903	-1.2343	781.589	-1.558	10806600	-1.8886	495.429	182.183	169.1673	393.4803	386.3979	114109.3047	288.9352	1.1683	356.2449	5275830
009	2018-05-26t1352	1527360974.04	adult	190.1326	138.0099	-49.8304	948.1035	88.4949	60438.2677	191045.7177	3292803.5973	1156.97	-1.0335	390.366	-0.096198	355.2898	0.39471	925.3798	-1.2294	917.3444	292420	684.8989	-0.47866	879.0839	-1.0069	12311400	-1.1981	563.624	186.058	171.2659	408.1434	390.9511	128973.3203	300.0818	1.1908	364.0853	5867910
009	2018-05-26t1752	1527375378.21	adult	194.1337	142.0111	-45.8292	968.7952	87.1631	58989.7027	186560.3505	3130825.5751	947.048	-1.2467	375.833	-0.47248	348.6567	0.19763	811.3118	-1.5649	800.6941	250695.3438	644.1845	-0.81544	774.578	-1.4721	11582800	-1.3914	595.096	184.059	171.1163	397.4214	374.5526	122803.1953	294.8256	0.87653	352.3008	5672510
009	2018-05-26t2153	1527389802.81	adult	198.1406	146.0179	-41.8224	840.5686	89.8193	55587.8288	176522.3915	3111935.2793	933.426	-1.231	366.118	-0.7205	346.9712	0.15603	808.9042	-1.524	800.5256	234582.2344	558.7381	-1.6247	750.2768	-1.5371	10609400	-1.6734	603.943	193.209	179.9398	448.5481	431.7909	130078.9375	311.1588	1.0155	389.6303	5598800
009	2018-05-27t0153	1527404218.74	adult	202.145	150.0224	-37.8179	810.5664	135.759	57378.7176	186239.9402	3673800.1429	907.571	-1.2278	376.98	-0.3323	354.9935	0.44126	786.6512	-1.554	779.8339	235208.7188	602.6643	-1.1331	744.3783	-1.5106	11259300	-1.3441	550.879	197.695	185.1814	435.0771	425.7113	130088.0469	319.679	1.0016	395.1771	5904570
009	2018-05-27t0553	1527418637.72	adult	206.1503	154.0276	-33.8127	895.1596	84.4209	58626.846	185825.2784	3258101.8805	872.454	-1.2407	365.411	-0.64584	346.9713	0.18427	749.8615	-1.6398	742.4148	229457.625	591.9151	-1.2005	705.9956	-1.6561	11172400	-1.2981	618.719	192.633	180.837	424.8591	406.0734	130006.8828	313.2859	0.72004	376.9219	5889770
009	2018-05-27t0954	1527433063.88	adult	210.1575	158.0349	-29.8054	850.6154	129.0424	61365.3359	198129.9565	3850617.0146	835.188	-1.2568	359.296	-0.79189	342.5715	0.050867	711.7794	-1.7328	705.3556	227769.4219	561.9774	-1.4774	672.2356	-1.782	11486700	-1.1089	592.931	195.249	182.3672	434.8641	426.2112	139156.5	321.572	0.72425	390.5533	6242120
009	2018-05-27t1354	1527447496.72	adult	214.1667	162.044	-25.7963	875.5092	83.7499	57781.7325	183348.9327	3213464.4569	845.709	-1.215	359.865	-0.72983	344.6351	0.12777	711.762	-1.6946	703.7378	214952.1094	561.3219	-1.4447	667.9209	-1.7547	10843500	-1.2671	587.92	196.32	186.9831	408.5121	395.4089	123370.6562	316.0561	0.49251	371.7049	5915520
009	2018-05-27t1755	1527461930.46	adult	218.176	166.0534	-21.7869	891.8898	85.4614	58538.4356	185797.3034	3262792.8139	836.129	-1.1991	357.698	-0.7548	343.9387	0.11455	693.8705	-1.7241	684.6451	212324.3906	544.6287	-1.5903	653.326	-1.7833	10924800	-1.1667	636.317	198.236	188.1455	419.3801	403.5216	128330.3125	318.439	0.40886	378.6063	6054520
009	2018-05-27t2156	1527476380.65	adult	222.19	170.0673	-17.773	900.5564	84.3969	58466.7162	185214.2757	3246927.6151	810.639	-1.2064	353.81	-0.83642	341.5715	0.047574	679.6167	-1.7431	669.7632	207962.7188	533.3163	-1.6802	634.0181	-1.8411	10791900	-1.1479	594.308	200.363	191.597	415.4844	399.3103	127138.2188	319.3268	0.31015	375.3026	6111480
009	2018-05-28t0142	1527489960.12	adult	225.962	173.8394	-14.0009	906.9446	82.1174	59260.2965	187461.9336	3277776.3802	777.512	-1.2266	351.193	-0.88266	341.8985	0.064193	660.2728	-1.7861	652.1077	204024.2812	504.2203	-1.9798	615.7742	-1.8992	10851500	-1.071	631.475	203.249	195.3151	428.5285	406.6243	132415.2969	320.9166	0.23572	369.8597	6280180
009	2018-05-28t0542	1527504360.44	adult	229.9621	177.8395	-10.0008	833.3835	115.3772	57627.5955	184940.7105	3448597.3727	731.849	-1.2634	353.226	-0.78375	343.844	0.13006	628.0984	-1.8782	620.2791	189057.625	508.5937	-1.8987	597.5292	-1.9584	10601000	-1.1032	574.889	210.394	204.9469	433.4528	423.2418	130469.2812	327.3482	0.23565	397.2227	6314340
009	2018-05-28t0942	1527518759.89	adult	233.962	181.8393	-6.001	826.7901	89.3574	54307.4894	172710.6559	3012240.4705	742.348	-1.232	361.127	-0.50318	352.2534	0.39042	619.9075	-1.8847	613.7764	176053.7344	504.2283	-1.9202	588.7354	-1.9691	10229700	-1.1807	573.592	212.361	209.3171	436.1929	426.3625	123878.7969	319.3473	0.020366	395.0614	6015540
009	2018-05-28t1342	1527533160.42	adult	237.9621	185.8395	-2.0008	858.033	121.5449	59604.2267	191693.2489	3591829.6156	758.001	-1.1947	361.589	-0.45581	357.4775	0.55096	612.709	-1.8899	604.6377	190552.5	494.8016	-2.0042	570.1918	-2.036	11224800	-0.79835	585.538	210.84	208.9602	442.5191	428.9301	137623.4375	317.0917	-0.098449	395.264	6545100
009	2018-05-28t1742	1527547566.27	dead	241.9638	189.8411	2.0008	843.9213	86.9444	56245.1694	178621.1115	3183433.6724	834.204	-1.0794	369.246	-0.18326	360.8278	0.65327	628.9462	-1.8029	610.7488	184910.1875	507.0768	-1.8288	584.7921	-1.9195	10823000	-0.89247	592.918	219.728	217.6864	454.4874	442.3756	133619.2812	329.1367	-0.0060205	402.3157	6440450
010	2018-05-18t1342	1526669175.35	egg	-2.0373	-50.1599	-233.9996	173.4856	29.7535	3035.7263	9668.5671	51509.7632	0	-0.59202	0	-0.69972	0	-0.69245					0	-0.67532	0	-0.63642	0	2.1264	0	0	0				0	-0.65898	0	0
010	2018-05-18t1747	1526683844.07	larva	2.0373	-46.0853	-229.9249	165.0065	27.275	2976.531	9454.1635	50844.7914	0	-0.80201	0	-0.84321	0	-0.81507					0	-0.83943	0	-0.82754	0	0.66021	0	0	0				0	-0.83299	0	0
010	2018-05-18t2146	1526698207.14	larva	6.0271	-42.0955	-225.9352	175.7281	28.9883	3390.8591	10773.0499	61721.8362	0	-1.0056	0	-0.98918	0	-0.93964					0	-1.0036	0	-1.0171	0	-0.33491	0	0	0				0	-1.0138	0	0
010	2018-05-19t0146	1526712604.16	larva	10.0262	-38.0963	-221.936	176.5214	27.9208	3447.5769	10948.5031	61704.3582	0	-1.208	0	-1.1421	0	-1.0701					0	-1.1725	0	-1.2101	0	-1.1109	0	0	0				0	-1.2074	0	0
010	2018-05-19t0546	1526727007.51	larva	14.0272	-34.0954	-217.9351	181.2727	28.8318	3451.4794	10954.9189	62287.1268	0	-1.4098	0	-1.3035	0	-1.2076					0	-1.3471	0	-1.4073	0	-1.7529	0	0	0				0	-1.4162	0	0
010	2018-05-19t0946	1526741407.57	larva	18.0272	-30.0954	-213.9351	309.5658	31.2776	7649.3712	24187.0739	161794.6909	2305.98	0.85037	832.225	1.3941	781.0087	1.5073	2177.8403	0.06951	2158.6622	91469.2969	1617.6049	1.1945	2099.5202	1.1737	3431270	-0.54166	194.807	95.1558	95.0159	139.0659	135.1773	5840.769	119.5874	1.0297	130.8475	392327
010	2018-05-19t1352	1526756139.3	larva	22.1193	-26.0033	-209.8429	386.8158	35.1546	9631.5318	30362.1265	219787.8097	2457.17	0.84464	776.907	1.1401	688.811	1.1265	2234.6155	0.12836	2204.7629	116200	1669.3476	1.1896	2157.6485	1.1211	4032140	-0.86662	166.855	90.6517	90.1024	136.4796	133.9557	7096.9385	116.1725	0.8435	128.7999	470482
010	2018-05-19t1752	1526770540.13	larva	26.1196	-22.003	-205.8427	458.1161	39.3836	13479.624	42609.2567	333251.1312	2517.01	0.74802	712.689	0.83214	628.0787	0.83838	2355.0151	0.29351	2342.8984	171916.1094	1596.6738	0.96588	2260.7693	1.1378	5139200	-0.91204	202.274	72.0223	71.337	116.0846	112.7592	8474.1748	97.9311	0.26873	108.4506	519352
010	2018-05-19t2152	1526784945.31	larva	30.121	-18.0016	-201.8412	556.0583	40.2394	15144.1921	47801.8001	355067.3898	4115.59	2.3816	852.084	1.3086	741.0004	1.2591	3118.8008	1.4991	3022.5137	255741.6562	1978.6217	1.5875	2802.4632	1.7997	6918070	-0.66419	148.718	80.9889	80.5312	122.5058	121.0245	10045.4785	104.7192	0.29002	116.2217	657549
010	2018-05-20t0152	1526799352.91	larva	34.1231	-13.9995	-197.8391	660.4566	38.9882	22062.1195	69542.5782	610117.9695	2936.03	0.90023	784.241	0.9659	688.5943	0.98827	2743.0439	0.92875	2736.5952	323679.1875	1750.5439	1.062	2634.8396	1.4427	9199930	-0.23258	230.487	83.3788	82.7457	129.7489	126.6505	15310.375	109.7427	0.26506	121.7685	978117
010	2018-05-20t0552	1526813755.55	larva	38.1238	-9.9987	-193.8384	504.6304	111.7369	36379.613	116743.1934	2398354.747	2859.41	0.64995	578.99	-0.042822	437.2841	-0.27106	2383.4565	0.33169	2357.1478	452856.75	1555.3655	0.55556	2167.0036	0.58953	10977100	-0.036643	171.16	94.3135	93.7808	140.2719	138.7125	26651.6562	121.4531	0.45	134.0664	1788090
010	2018-05-20t0952	1526828150.86	larva	42.1225	-6	-189.8397	943.5822	54.7504	40618.2047	128059.9172	1462327.3152	3158.83	0.84018	583.823	-0.17583	458.3181	-0.30934	2650.1968	0.83205	2642.3931	569792.3125	1511.407	0.32942	2416.4282	0.84366	12501400	0.044376	204.457	83.1022	82.5413	132.177	128.7703	28418.0547	110.1128	-0.13563	123.2719	1779470
010	2018-05-20t1352	1526842551.04	larva	46.1226	-2	-185.8396	990.3192	55.5738	45267.0399	142526.1151	1753863.6386	3418.85	1.011	574.413	-0.39437	443.4137	-0.54936	2988.3838	1.5349	2951.1982	714223.75	1335.8804	-0.21436	2741.7861	1.284	13674500	-0.019867	184.665	89.824	88.841	139.8086	138.0191	33414.2539	119.148	-0.031814	133.1609	2138350
010	2018-05-20t1752	1526856950.97	adult	50.1226	2	-181.8397	961.624	60.9324	50283.981	158503.1328	2164984.9098	3338.41	0.90105	592.248	-0.36933	453.8313	-0.57278	2883.2334	1.4019	2864.225	761173.625	1395.2587	-0.11334	2595.0691	1.0596	15600400	0.2328	195.031	92.7029	91.9249	142.3838	139.498	37589.3203	121.8612	-0.057013	135.474	2441890
010	2018-05-20t2152	1526871352.28	adult	54.1229	6.0004	-177.8393	1028.7978	66.0405	51495.8078	162212.7427	2170832.9778	4186.7	2.0751	616.544	-0.24526	471.2079	-0.51309	3223.864	2.2248	3146.2859	873667.125	1407.0766	-0.083689	2765.5999	1.4867	16662700	0.20059	186.462	97.6097	96.7215	146.7997	144.8656	39782.7109	125.8326	0.027796	139.5686	2638000
010	2018-05-21t0152	1526885748.73	adult	58.122	9.9994	-173.8403	1044.9514	64.4259	56324.7016	177493.2383	2521004.294	3735.06	1.5674	638.059	-0.062911	498.0005	-0.3108	2948.1687	1.7428	2903.8745	869709.75	1389.6536	-0.102	2599.7831	1.2991	18817600	0.57043	169.74	93.0005	92.2264	143.4291	141.4049	42311.5977	122.6372	-0.28102	136.2221	2742770
010	2018-05-21t0552	1526900156.97	adult	62.1242	14.0017	-169.838	993.6343	67.7023	53193.1157	167535.3251	2421623.7962	3449.36	1.2804	649.491	0.10864	510.2607	-0.16581	2631.8196	1.1862	2588.4885	734277.6875	1528.8478	0.45855	2368.9492	0.95524	18085100	0.0065981	259.975	95.6654	94.7247	145.0231	142.1845	40461.4336	124.5375	-0.29059	137.2869	2663800
010	2018-05-21t0952	1526914554.61	adult	66.1236	18.001	-165.8387	1057.3364	69.8848	59300.4347	186830.6131	2805732.0007	3236.84	1.0949	625.781	-0.069346	516.9218	-0.030484	2558.0068	1.2124	2528.9395	795540.125	1291.3117	-0.33371	2282.6925	0.94456	19409900	0.17092	268.915	90.0535	89.1335	145.0545	142.0661	45111.9531	121.4043	-0.70093	135.7224	2793190
010	2018-05-21t1352	1526928952.2	adult	70.1229	22.0003	-161.8393	1214.7416	78.0048	77365.1503	243790.2454	4090162.2156	2012.76	-0.87695	587.054	-0.52204	522.2025	0.12782	1793.7766	-0.70734	1779.5761	724685.75	1204.9783	-0.65733	1701.1918	-0.51719	23675900	1.3336	371.299	118.014	116.4734	206.7597	201.0753	83530.9219	155.1758	2.0548	183.5932	4759500
010	2018-05-21t1752	1526943352.48	adult	74.123	26.0004	-157.8392	1122.003	75.6729	63651.6943	200507.3875	3152355.1427	3037.55	1.0902	647.122	0.48595	482.6325	-0.41195	2384.4729	1.252	2348.1292	794029.5	1424.4405	0.59107	2182.2877	1.2089	21536200	0.44754	377.576	93.6865	92.8875	145.3401	142.5943	48398.2461	124.6972	-0.79165	137.9569	3117890
010	2018-05-21t2152	1526957753.69	adult	78.1233	30.0007	-153.8389	1096.2945	80.8547	69510.2011	219131.5166	3726706.1622	3185.82	1.5786	614.954	0.08887	427.5538	-1.32	2472.416	1.8637	2428.5312	897487	1345.9868	0.36845	2204.676	1.664	22284700	0.55072	329.453	89.5013	88.558	140.4571	137.2567	50985.9297	118.6905	-1.5225	132.7923	3243350
010	2018-05-22t0152	1526972156.35	adult	82.1241	34.0015	-149.8382	1095.7483	82.4745	71063.3023	224080.6777	3885719.1368	3073.97	1.5204	610.779	0.15107	459.5969	-0.69372	2308.822	1.5782	2273.6116	856573	1335.9049	0.53693	2089.8701	1.5852	22626900	0.56526	206.007	94.5699	93.4424	151.5433	148.4833	56222.5703	124.7588	-1.1419	141.7611	3503440
010	2018-05-22t0552	1526986559.21	adult	86.1249	38.0023	-145.8374	694.8191	96.631	42957.8352	137126.8045	2271588.7742	2476.45	0.29494	587.765	-0.15938	470.8879	-0.39443	1694.7933	-0.58535	1587.1078	381328.5	1134.8671	-0.77531	1468.2874	-0.97269	13179500	-2.6635	185.857	86.4385	85.1052	141.9467	140.0478	31938.0137	118.473	-1.8736	134.4471	1938210
010	2018-05-22t0952	1527000963.49	adult	90.1261	42.0035	-141.8362	1093.7931	77.998	68733.6453	216577.2429	3646556.5595	2326.01	0.0073774	647.44	1.2092	552.569	1.2926	2118.8335	1.2376	2105.3508	760661.1875	1273.1866	0.49422	2002.1937	1.7796	23218500	0.69345	275.838	98.4584	96.8167	178.3679	170.2702	64034.0664	134.305	-0.64937	156.4057	3530920
010	2018-05-22t1353	1527015416.53	adult	94.1408	46.0182	-137.8215	1100.9479	78.6405	70311.1956	221740.5206	3774804.2006	2382.64	0.16903	612.021	0.67324	509.5592	0.60876	1977.9155	0.80561	1939.6871	725895	1216.2944	0.24762	1834.9231	1.1791	22437900	0.44596	288.493	105.37	104.1644	171.042	165.6936	62772.4297	139.201	-0.42116	157.4153	3863090
010	2018-05-22t1753	1527029810.82	adult	98.1392	50.0166	-133.823	1124.7917	74.7699	69552.8854	219129.2924	3639195.7332	2234.09	-0.14521	629.226	1.2293	492.794	0.44	1862.7396	0.45184	1844.4353	676174.5	1297.75	1.1225	1745.3998	0.92391	22841500	0.64268	448.166	108.028	106.6867	172.8441	168.3967	62742.3984	144.3149	-0.19398	161.5611	3921540
010	2018-05-22t2152	1527044195.12	adult	102.1348	54.0123	-129.8274	1139.7511	77.1147	71518.9607	225333.9002	3779846.3268	2216.35	-0.17459	611.797	1.0914	506.5555	0.9055	1873.5385	0.58592	1858.0775	700703.375	1222.3345	0.7319	1742.5415	1.081	22832300	0.72602	286.092	118.586	116.891	193.4506	186.4418	72350.5391	156.7482	0.60592	177.485	4425610
010	2018-05-23t0152	1527058582.28	adult	106.1313	58.0087	-125.831	1106.6126	75.7762	69178.2925	218092.682	3591788.9448	1829.72	-0.98841	578.502	0.6393	512.9338	1.2502	1605.3229	-0.38811	1601.1371	581126.875	1102.8625	-0.016735	1507.1236	0.064287	20885700	0.11081	474.167	109.9	105.0718	336.4467	329.9409	121793.7109	154.5731	0.20075	257.9124	3967710
010	2018-05-23t0552	1527072960.6	adult	110.1252	62.0027	-121.837	1083.8737	82.1587	70890.1603	223483.6258	3919677.5009	2201.52	-0.20654	524.716	-0.23069	394.678	-1.0454	1713.3507	0.10848	1683.0029	633939.75	1130.3132	0.43937	1579.9207	0.5737	19399800	-0.34154	405.384	103.209	100.6366	190.1017	184.4756	70337.6172	144.9189	-0.75635	172.8502	3815850
010	2018-05-23t0952	1527087363.39	adult	114.126	66.0034	-117.8362	1095.2898	76.1013	71487.1697	225543.737	3832316.8006	1754.26	-1.0909	514.741	-0.18378	432.4329	-0.02337	1502.0084	-0.62743	1486.9948	560249.125	997.949	-0.40804	1397.2809	-0.19816	19178800	-0.30458	534.566	110.994	106.9357	286.5758	241.5217	106892.7656	158.4119	0.044609	204.412	4135540
010	2018-05-23t1353	1527101817.8	adult	118.1411	70.0186	-113.8211	1150.0107	75.0167	73917.159	233050.8839	3919285.1052	2210.84	-0.19795	511.904	0.019199	406.6607	-0.37892	1604.1191	-0.17447	1576.1801	619190	1048.4825	0.23718	1449.53	0.18811	19727800	0.056564	408.946	119.728	114.6606	250.8074	242.9444	96811.6406	176.7732	1.1229	224.8522	4614080
010	2018-05-23t1753	1527116204.19	adult	122.1374	74.0148	-109.8249	1140.305	75.7107	70794.7109	223071.3688	3714727.2381	1814.17	-0.91446	497.671	-0.021448	412.5264	-0.02229	1489.9092	-0.5267	1473.9968	551266.375	991.0109	-0.004659	1378.1496	-0.045868	18387000	-0.34574	471.808	121.447	116.968	253.4603	238.0769	93780.3125	172.9077	0.60589	217.74	4486990
010	2018-05-23t2152	1527130582.39	adult	126.1313	78.0087	-105.8309	1115.5847	76.6402	70316.238	221700.0616	3683746.2964	1880.62	-0.76691	483.887	-0.060847	402.3683	-0.038968	1414.1254	-0.7252	1381.1854	518984.0312	946.2452	-0.15026	1293.9184	-0.3451	17748500	-0.46862	368.943	120.729	116.5499	246.6035	239.6201	90503.4688	172.1286	0.32311	222.4941	4428240
010	2018-05-24t0152	1527144978.91	adult	130.1303	82.0078	-101.8319	1156.5187	78.3272	72949.328	229761.3524	3891734.422	2218.72	-0.18247	456.723	-0.41198	374.9735	-0.50567	1310.8466	-1.0058	1258.1434	499432.5312	872.2617	-0.54345	1181.3967	-0.77875	17376000	-0.48494	363.221	113.942	109.3861	248.516	240.257	94684.6016	165.0851	-0.32774	217.9024	4334920
010	2018-05-24t0552	1527159387.78	adult	134.1328	86.0102	-97.8294	1121.639	74.8068	72654.2976	229314.8521	3852339.5616	1694.13	-0.99636	446.257	-0.41252	397.3968	0.27347	1205.0983	-1.279	1158.577	456732.25	802.2029	-0.91676	1095.7371	-1.0787	16899300	-0.55426	508.55	119.113	112.3096	374.2006	371.9213	141822.0312	178.086	0.24954	300.0354	4510700
010	2018-05-24t0952	1527173792.02	adult	138.134	90.0114	-93.8283	1150.2773	78.3366	74253.4533	234068.4875	4028267.6718	1958.59	-0.55267	438.592	-0.36796	395.1921	0.4223	1462.3792	-0.34738	1446.39	567403.125	761.4201	-1.0674	1139.4196	-0.76744	16974800	-0.38854	592.025	132.232	124.4769	345.1543	333.9281	133919.8594	205.7781	1.5652	302.3663	5117760
010	2018-05-24t1352	1527188176.03	adult	142.1295	94.007	-89.8327	1191.7494	74.4321	74125.2423	233578.1615	3817535.2956	1569.92	-1.0882	433.196	-0.29058	382.9539	0.27205	1219.6331	-1.0638	1200.3115	471998	777.1992	-0.77215	1126.8742	-0.72799	16759500	-0.36187	585.581	124.317	119.5248	274.9657	257.7484	106411.7422	182.3591	0.070556	232.9011	4809560
010	2018-05-24t1754	1527202731.06	adult	146.1726	98.05	-85.7896	1222.2759	77.1085	75956.4728	239189.4708	3993346.4583	1472.07	-1.1751	417.931	-0.49143	377.0758	0.24792	1154.8073	-1.1925	1139.9515	458458.5	735.1936	-0.98289	1027.9295	-1.0991	16564700	-0.34589	524.24	123.287	118.0286	319.171	294.4098	126710.875	178.3034	-0.32039	246.2898	4886480
010	2018-05-24t2153	1527217043.58	adult	150.1483	102.0257	-81.8139	1143.6082	78.9277	73026.7934	230136.0849	3921175.1359	1517.84	-1.0604	407.247	-0.59217	366.2376	0.068149	1097.9446	-1.2973	1059.6687	418316.875	719.4348	-0.98119	982.4659	-1.2217	15510000	-0.71885	383.854	128.005	122.882	272.8024	266.7751	103937.7109	186.9471	-0.094355	243.4204	4875090
010	2018-05-25t0152	1527231387.06	adult	154.1326	106.01	-77.8296	1219.4702	76.3859	74599.3998	234969.596	3827469.6875	1457.52	-1.0914	423.387	-0.040764	384.7095	0.75814	1136.4102	-1.1042	1106.5549	443199.9688	728.5935	-0.78647	1021.2897	-0.95769	16485400	-0.18568	350.822	128.994	124.605	263.5066	256.2318	102767.5547	185.9923	-0.3021	235.7508	5022650
010	2018-05-25t0552	1527245787.43	adult	158.1327	110.0101	-73.8295	1118.9819	80.8089	70152.1424	220998.492	3831989.0031	2081.36	-0.2239	424.199	0.11846	366.6339	0.30685	1372.1538	-0.29727	1317.3954	503580.4688	788.9463	-0.16707	1145.8904	-0.29742	15532900	-0.525	386.922	135.378	129.8793	285.1841	277.9642	104662.5625	199.6398	0.066861	257.3722	4957150
010	2018-05-25t0952	1527260194.28	adult	162.1346	114.012	-69.8276	1136.2171	77.3469	72489.0427	229058.756	3845415.1479	1641.39	-0.75395	406.447	-0.22509	341.8605	-0.40031	1246.8868	-0.62398	1215.3759	472570.125	795.5135	-0.0093861	1114.0593	-0.36805	15376700	-0.51177	406.322	134.435	128.7003	295.3079	289.6248	111921.6797	199.8656	-0.099629	262.0894	5085940
010	2018-05-25t1353	1527274642.39	adult	166.148	118.0254	-65.8143	1000.0699	81.1488	66923.9744	211209.2121	3758517.0656	1249.14	-1.2009	395.842	-0.40611	350.86	-0.036941	1060.2083	-1.1455	1047.3463	370012.6875	719.6751	-0.57836	973.1739	-0.95617	13800600	-1.1167	466.556	125.519	118.5008	301.8613	286.9268	105349.5938	198.2058	-0.31388	257.5518	4376100
010	2018-05-25t1752	1527288964.02	adult	170.1262	122.0036	-61.836	1041.5044	81.5207	69930.8484	220562.8298	3941505.0021	1276.43	-1.1149	405.547	-0.047307	361.3695	0.37711	1108.7091	-0.93116	1099.1782	404678.8438	743.2923	-0.29113	1038.341	-0.57633	14777700	-0.61549	659.936	144.788	136.2895	383.8026	360.8875	140087.9688	235.6362	0.68145	314.5528	5275920
010	2018-05-25t2152	1527303353.52	adult	174.1233	126.0007	-57.839	1027.0869	78.0906	65023.6163	205073.3968	3446173.7337	1301.11	-1.0352	417.358	0.37554	357.3224	0.3008	1125.3433	-0.81604	1111.8516	382616.7188	804.2104	0.33409	1054.8685	-0.4244	14155900	-0.80003	451.478	148.571	138.5153	322.6767	316.5868	109710.0781	243.4532	0.69309	299.8535	5039220
010	2018-05-26t0152	1527317757.25	adult	178.1243	130.0017	-53.8379	999.7846	82.1997	63270.3586	199442.6267	3432765.1361	1267.13	-1.0293	401.926	0.025239	350.5541	0.12295	1063.676	-0.95112	1042.274	352076.7812	739.3243	-0.17487	976.1775	-0.73248	13271600	-1.0844	541.047	147.35	135.6711	346.789	335.581	114787.1641	249.5443	0.64669	314.5197	4865490
010	2018-05-26t0552	1527332167.5	adult	182.1272	134.0046	-49.8351	829.5189	83.628	47262.4433	151190.4564	2334332.4551	1455.88	-0.75808	406.866	0.25051	346.0217	0.013628	1078.7125	-0.83972	1050.223	267520.7188	767.4403	0.1614	1000.5538	-0.54164	10075200	-2.2934	449.027	153.206	142.7132	333.7254	328.8323	82763.9062	256.599	0.62095	313.6664	3793830
010	2018-05-26t0952	1527346580.59	adult	186.1308	138.0082	-45.8314	756.9305	82.0377	50233.7139	159230.5015	2804625.3508	1093.82	-1.1488	372.028	-0.70495	338.5242	-0.20671	894.886	-1.3856	880.7936	234460.125	638.2361	-0.98534	821.6154	-1.3589	9741930	-2.312	511.528	148.656	137.6409	332.7681	324.5137	87185.2344	248.8039	0.23928	308.4878	3892720
010	2018-05-26t1352	1527360987.56	adult	190.1327	142.0102	-41.8295	648.5549	76.424	38611.6782	124977.9814	1982094.3566	1119.75	-1.078	391.788	-0.053493	357.514	0.47034	902.746	-1.3056	883.8	183257.4375	658.9305	-0.73008	837.3922	-1.2164	7916070	-2.9136	460.645	158.322	147.0925	337.1228	331.3951	68435.9375	258.5084	0.28214	313.3494	3198890
010	2018-05-26t1752	1527375391.62	adult	194.1339	146.0113	-37.8284	597.5557	97.1256	38463.7641	123080.5236	2132718.9771	1091.4	-1.0737	388.236	-0.094992	356.6581	0.46865	889.1591	-1.2984	871.1552	178720.9688	646.9566	-0.78802	816.1828	-1.2606	7801590	-2.8421	500.797	161.538	150.6384	346.1293	339.2057	69571.9922	269.487	0.34985	323.0094	3246110
010	2018-05-26t2153	1527389816.39	adult	198.1407	150.0182	-33.8215	577.0915	78.3738	35473.613	113034.2657	1867308.5918	996.732	-1.1548	375.7	-0.42641	348.3297	0.20154	843.3193	-1.4045	835.4166	156857.3906	627.6207	-0.92881	785.9734	-1.3542	6960960	-3.0514	427.523	165.773	156.1059	347.3511	340.3123	64607.3008	275.7353	0.31237	324.3767	3071440
010	2018-05-27t0153	1527404232.19	adult	202.1451	154.0226	-29.8171	563.1203	77.561	32708.4152	104346.9375	1616538.1968	1052.9	-1.0526	375.29	-0.38466	351.583	0.32801	866.8837	-1.2718	858.4275	149104	618.7049	-0.96737	806.5064	-1.1887	6421970	-3.1438	435.064	169.015	161.5033	341.4909	335.1073	58736.4297	277.6164	0.2004	321.1411	2892190
010	2018-05-27t0553	1527418651.37	adult	206.1505	158.0279	-25.8118	551.0225	75.1268	32115.2596	102947.1742	1585754.9219	1005.31	-1.0801	365.369	-0.64714	340.6652	-0.022237	813.1836	-1.4146	795.3732	137428.0312	590.5862	-1.2146	735.3882	-1.5027	6142220	-3.1448	431.083	150.978	140.3266	332.318	326.3218	56161.7422	250.7125	-0.4291	305.6915	2538090
010	2018-05-27t0954	1527433077.54	adult	210.1577	162.0351	-21.8045	570.0809	76.3774	33219.0952	105756.0998	1650666.1069	996.113	-1.0619	368.024	-0.52	350.0982	0.29406	787.7113	-1.459	767.7832	137061.7656	582.8091	-1.2536	708.1121	-1.5934	6398830	-2.9529	429.197	171.888	163.9047	356.6075	351.8353	62049.7031	286.4939	0.10084	335.3528	2988610
010	2018-05-27t1354	1527447510.23	adult	214.1668	166.0442	-17.7954	558.4024	75.7314	31862.5861	101763.0808	1593163.7614	900.315	-1.1487	366.789	-0.51374	346.9651	0.20214	733.7462	-1.6144	719.3532	122535.6094	558.2675	-1.4782	671.9545	-1.7334	6111810	-2.96	457.743	162.102	148.9992	360.808	355.499	60254.9297	275.3518	-0.20888	336.4607	2701110
010	2018-05-27t1755	1527461944.04	adult	218.1762	170.0536	-13.786	550.4805	76.1937	31178.2521	99509.721	1549737.2205	919.863	-1.097	368.387	-0.42094	351.0344	0.33832	720.2043	-1.6269	708.9296	118113.5	555.7778	-1.4661	658.0314	-1.7582	6009870	-2.9032	494.528	165.294	151.1039	373.1796	365.6806	61201.4531	282.0357	-0.20033	345.9375	2696610
010	2018-05-27t2156	1527476394.32	adult	222.1902	174.0676	-9.7721	545.7406	78.7865	30302.164	96792.5194	1513513.1408	897.355	-1.1001	372.586	-0.25061	358.658	0.58001	725.1604	-1.5728	711.5054	115300.5078	559.4687	-1.3846	660.6734	-1.6979	5912200	-2.8525	474.786	170.819	156.2644	377.556	368.9992	60031.4102	291.331	-0.14544	350.3638	2710550
010	2018-05-28t0142	1527489973.73	adult	225.9622	177.8396	-6	529.9148	77.0463	29256.6468	93530.2742	1451047.9636	907.243	-1.0665	375.407	-0.12745	365.2225	0.78361	727.0082	-1.5335	715.5806	111959.2656	561.5047	-1.3237	665.2299	-1.6316	5752360	-2.8354	460.367	175.776	161.9568	379.9613	372.8387	58514.0469	298.6482	-0.11738	351.5071	2693420
010	2018-05-28t0542	1527504374.06	adult	229.9623	181.8397	-1.9999	902.2663	76.7394	51661.0935	163020.7462	2579371.1419	1033.59	-0.88761	370.493	-0.24493	361.9964	0.68452	731.3381	-1.482	713.8887	198192.6406	559.8508	-1.3035	666.9007	-1.5799	10005900	-1.3073	598.72	183.125	173.2715	392.9352	386.1824	106485.4531	305.5347	-0.10099	363.9692	4945660
010	2018-05-28t0942	1527518773.46	dead	233.9622	185.8396	1.9999	905.6384	73.6824	50386.1625	159206.5262	2456546.7958	874.493	-1.0657	375.082	-0.067117	368.4199	0.8799	725.7126	-1.4724	711.471	191588.1406	562.7507	-1.2309	664.5758	-1.5517	9892790	-1.2954	566.696	185.902	176.5147	396.9862	389.8997	104804.3672	313.1814	-0.072325	370.9662	4903170
011	2018-05-18t1342	1526669188.45	egg	-2.0373	-54.1601	-262.0001	176.2822	35.1381	3349.6122	10776.7526	61864.912	0	-0.59202	0	-0.69972	0	-0.69245					0	-0.67533	0	-0.63642	0	2.1264	0	0	0				0	-0.65898	0	0
011	2018-05-18t1747	1526683856.88	larva	2.0373	-50.0856	-257.9255	162.0907	26.5845	2864.0848	9095.1823	47784.3993	0	-0.80201	0	-0.84321	0	-0.81507					0	-0.83943	0	-0.82754	0	0.66022	0	0	0				0	-0.83299	0	0
011	2018-05-18t2146	1526698219.95	larva	6.027	-46.0958	-253.9358	153.8739	27.8196	2782.0021	8859.0046	48142.5878	0	-1.0056	0	-0.98918	0	-0.93964					0	-1.0036	0	-1.0171	0	-0.3349	0	0	0				0	-1.0138	0	0
011	2018-05-19t0146	1526712617.09	larva	10.0262	-42.0966	-249.9366	153.8883	27.9987	2794.9868	8902.4237	48648.2352	0	-1.208	0	-1.1421	0	-1.0701					0	-1.1725	0	-1.2101	0	-1.1109	0	0	0				0	-1.2074	0	0
011	2018-05-19t0546	1526727020.42	larva	14.0272	-38.0957	-245.9357	262.2937	27.9507	5574.9988	17625.4632	103206.1354	2443.13	1.1627	849.383	1.5036	821.1057	1.676	2229.0935	0.16526	2220.9539	69101.8984	1649.1039	1.3384	2082.3795	1.2802	2577030	-0.32266	326.883	81.2576	80.4643	132.9165	124.1518	4120.4111	105.8393	0.83425	119.2762	246536
011	2018-05-19t0946	1526741420.39	larva	18.0271	-34.0957	-241.9357	425.1379	43.362	15542.1868	49250.0438	475128.5974	2973.15	1.5627	623.654	0.67482	360.8481	-0.032242	2712.0708	0.82132	2714.7788	225101.875	1635.5167	1.2247	2518.8388	1.7298	5138910	0.33573	163.551	92.8467	92.4023	134.3112	132.2197	11147.8262	117.1157	0.97443	128.7351	765057
011	2018-05-19t1352	1526756152.07	larva	22.1193	-30.0036	-237.8435	561.7698	40.4965	19377.0105	61158.0065	556832.3209	1951.01	0.29561	550.128	0.32078	429.215	0.13014	1728.2681	-0.61126	1712.2242	178011.6094	1165.9479	0.31032	1633.825	0.40557	5653670	-0.088081	296.074	82.7523	82.2795	128.9402	125.4954	13280.8359	108.3262	0.65796	121.431	850445
011	2018-05-19t1752	1526770552.89	larva	26.1195	-26.0033	-233.8433	587.9601	42.5276	18774.2907	59189.8479	509471.5544	2947.53	1.2229	721.299	0.86481	567.3388	0.59367	2657.0381	0.7526	2633.3647	265703.8125	1797.1539	1.3298	2507.9031	1.486	7210110	0.026385	199.065	82.2527	81.947	128.11	125.5069	12811	108.3263	0.52978	121.2756	822198
011	2018-05-19t2152	1526784958.55	larva	30.1211	-22.0018	-229.8417	646.6761	39.4988	22153.4668	69842.2378	623699.9431	2411.46	0.46696	646.763	0.48687	554.2186	0.46587	2099.0195	-0.12026	2079.8954	247684.3125	1444.9352	0.57775	1940.4267	0.54352	7606590	-0.36779	156.351	92.7789	92.2401	136.7338	135.0265	16134.5879	118.1883	0.65178	130.0518	1091170
011	2018-05-20t0152	1526799366.15	larva	34.1232	-17.9997	-225.8396	666.0889	49.022	25830.9745	81614.6347	828439.7737	2571.15	0.48215	675.502	0.50417	582.3073	0.50982	2213.1389	0.046013	2184.0684	303200.0312	1575.3186	0.71518	2051.4247	0.56123	9224660	-0.22243	257.175	94.993	94.1969	142.4563	139.7562	19516.5078	122.1745	0.62568	134.1452	1297220
011	2018-05-20t0552	1526813768.78	larva	38.1239	-13.9989	-221.8389	795.3494	50.2379	30652.2306	96691.0501	987030.7904	3290.89	1.1547	844.91	1.1661	751.3121	1.2408	2824.4819	1.1055	2766.1362	460390.5625	2026.9109	1.5364	2646.5847	1.3433	13691800	1.0334	470.803	113.269	112.3289	180.4356	176.1603	29411.0039	149.5248	1.3422	168.5856	1835520
011	2018-05-20t0952	1526828164.06	larva	42.1226	-10.0002	-217.8402	789.2788	49.8356	31616.9944	99714.5358	1059193.9995	2617.16	0.19206	645.746	0.13047	534.6746	0.090397	2270.8896	0.12887	2237.3794	379238.5625	1490.8766	0.28419	2127.0056	0.36808	10784600	-0.60602	195.455	102.016	101.29	148.2787	145.9641	24762.5488	128.8851	0.53355	141.698	1703770
011	2018-05-20t1352	1526842564.34	larva	46.1227	-6.0002	-213.8401	1055.7394	58.3908	46676.3158	146899.3366	1774400.504	2021.48	-0.70859	539.318	-0.58999	425.285	-0.65648	1815.6029	-0.76493	1806.7131	446638.3125	1214.4353	-0.50272	1731.3278	-0.47209	13252100	-0.17374	301.141	96.2337	95.3199	148.9585	145.6372	36643.793	127.0184	0.29567	140.5202	2364650
011	2018-05-20t1752	1526856964.21	larva	50.1227	-2.0002	-209.8402	954.8654	59.9439	45616.5382	143825.9715	1810497.4742	3048.81	0.52908	598.904	-0.32729	460.7112	-0.52657	2597.1365	0.80989	2534.1283	623312.75	1458.5891	0.050303	2387.8723	0.67446	14343100	-0.21135	232.559	89.5364	88.9858	138.2831	135.9886	33187.9336	117.34	-0.27268	130.0447	2144310
011	2018-05-20t2152	1526871365.63	adult	54.123	2.0002	-205.8398	1036.9928	59.5957	51988.5088	163741.8687	2161958.7072	2253.37	-0.53045	578.196	-0.52531	462.17	-0.58364	2047.9968	-0.33019	2026.3604	559103.125	1364.7793	-0.20399	1970.255	-0.10618	15769700	-0.10679	346.967	98.7544	98.009	146.9728	144.5411	40123.5664	126.9085	0.087241	139.3654	2693430
011	2018-05-21t0152	1526885762.03	adult	58.122	5.9992	-201.8408	1031.3798	66.5878	58536.8107	184625.2724	2746240.1758	2013.05	-0.88138	527.554	-1.0097	439.4174	-0.85028	1720.3269	-1.0632	1697.4537	528140.375	1161.3889	-0.82392	1622.0925	-0.82622	16152600	-0.32766	190.675	96.6535	95.8372	146.3133	143.7343	44918.1719	124.6861	-0.14999	138.6046	2959340
011	2018-05-21t0552	1526900170.5	adult	62.1244	10.0015	-197.8384	1144.8049	67.8001	62292.1643	196158.9002	2859294.4287	2007.57	-0.89829	527.452	-1.1259	407.8223	-1.2807	1774.0588	-0.899	1764.2883	578343.1875	1177.7981	-0.78932	1705.5727	-0.62377	17190700	-0.28994	345.207	96.9155	96.0775	145.6272	143.4332	47474.4609	124.6595	-0.28169	137.7071	3158670
011	2018-05-21t0952	1526914567.8	adult	66.1236	14.0008	-193.8392	1232.4568	73.856	66918.1674	211439.0459	3123231.9077	1888.9	-1.0882	521.431	-1.3143	416.2477	-1.3105	1676.79	-1.0947	1664.9723	588553.3125	1108.2066	-1.0747	1603.1463	-0.84731	18271000	-0.20256	367.231	98.3095	97.3794	148.9329	146.2708	52275.4375	127.8905	-0.17385	141.4652	3444770
011	2018-05-21t1352	1526928965.46	adult	70.123	18.0001	-189.8398	1125.0257	68.7396	64471.6668	203337.7271	3107892.8451	2098.78	-0.72637	561.694	-0.87712	453.1494	-0.87985	1800.4482	-0.68827	1786.7252	608551.5	1224.7479	-0.56486	1675.6539	-0.59285	18934700	-0.21296	189.873	96.9499	96.0546	147.7406	145.7035	49936.332	125.5728	-0.53192	139.8626	3268180
011	2018-05-21t1752	1526943365.95	adult	74.1231	22.0003	-185.8397	1111.0958	70.0464	62910.6365	198123.5286	2993414.8227	2166.64	-0.56671	590.062	-0.43851	464.8161	-0.70272	1870.9844	-0.364	1846.9126	615553.875	1298.5906	-0.097996	1750.0227	-0.25002	19408300	-0.24656	199.674	98.8813	98.1571	148.997	146.945	49020.0117	128.3399	-0.46093	141.8118	3252400
011	2018-05-21t2152	1526957766.96	adult	78.1234	26.0006	-181.8394	1185.9985	69.9553	67222.0395	211625.5848	3224085.2583	1793.22	-1.2841	569.065	-0.74175	463.4854	-0.68768	1581.788	-1.2188	1569.5366	556789.375	1166.4789	-0.77464	1505.5637	-1.0268	20005500	-0.1967	379.741	99.1121	98.3503	148.3723	145.6343	52227.0547	128.0305	-0.66704	141.1852	3484280
011	2018-05-22t0152	1526972169.64	adult	82.1242	30.0013	-177.8387	1110.2476	73.3952	66541.6711	209631.7992	3360004.1664	2165.74	-0.46207	615.056	0.23402	482.4172	-0.27378	1864.7119	-0.080109	1845.659	648919.75	1303.4066	0.30348	1773.8327	0.2205	21373200	0.15009	298.911	100.685	99.2324	179.5831	167.7475	62494.9219	132.413	-0.44697	153.7183	3498790
011	2018-05-22t0552	1526986572.62	adult	86.125	34.0021	-173.8378	1226.1319	71.4056	72606.1549	228851.5929	3568898.4175	1812.15	-1.2032	575.418	-0.40658	481.9862	-0.18463	1636.2189	-0.81424	1623.5316	621763.1875	1166.8024	-0.52976	1569.283	-0.50196	21824500	0.23908	337.775	93.9993	93.3202	144.5222	141.5282	54918.4531	123.2537	-1.4472	136.274	3565210
011	2018-05-22t0952	1527000976.71	adult	90.1261	38.0033	-169.8367	1189.5271	74.9794	68998.8776	217535.9641	3366843.5176	2576.81	0.5777	600.421	0.25471	491.0202	0.10433	1950.5833	0.56645	1911.6903	704160.5625	1197.4478	-0.10606	1612.7969	-0.10717	21646400	0.15633	440.892	103.158	102.4352	156.8563	153.4964	56625.1211	134.2846	-0.65115	147.9934	3719060
011	2018-05-22t1353	1527015430.07	adult	94.1409	42.0181	-165.8219	1111.0955	74.5041	68692.6818	216745.4479	3542053.7568	2216.61	-0.20573	619.606	0.82848	517.1812	0.75892	1844.5634	0.27056	1803.9047	662198.25	1264.1628	0.63287	1621.6346	0.12719	22206700	0.36534	306.402	115.941	115.2165	170.006	166.9204	61032.1602	147.6857	0.30344	161.8113	4155340
011	2018-05-22t1753	1527029824.35	adult	98.1394	46.0165	-161.8235	1211.0041	76.8697	73539.4384	231775.0583	3790459.0493	2393.56	0.2088	581.014	0.23735	465.0262	-0.11786	1904.7617	0.61995	1893.8318	731428.5	1169.2594	0.078949	1576.0861	0.082052	22305100	0.45136	327.059	108.653	106.2112	227.1318	220.9394	87218.5938	145.5007	-0.095172	189.0561	4171180
011	2018-05-22t2152	1527044208.82	adult	102.135	50.0122	-157.8278	1147.5583	80.8705	69631.8715	219517.5216	3625215.1342	1764.35	-1.155	569.653	0.22093	515.616	1.0912	1416.5013	-1.2263	1388.9791	515606.5	1074.7273	-0.47268	1302.4922	-1.1137	20714300	-0.047835	369.802	110.035	107.7326	213.4054	209.0829	77679.5625	148.9014	-0.030292	186.5954	4001220
011	2018-05-23t0152	1527058595.8	adult	106.1314	54.0086	-153.8314	1239.3521	73.5386	74687.9393	235267.7637	3752014.8434	1942.85	-0.74979	544.147	-0.072979	463.7753	0.22177	1490.5957	-0.83739	1466.6178	581332.3125	1026.2352	-0.64317	1282.5517	-1.056	21210300	0.23246	208.702	108.877	107.8183	167.204	165.0772	65209.5508	142.407	-0.75604	158.4807	4243930
011	2018-05-23t0552	1527072974.13	adult	110.1254	58.0026	-149.8374	1204.8347	73.9852	71730.0122	225870.2945	3596218.4329	2209.08	-0.1911	539.764	0.083027	456.6378	0.28143	1659.6005	-0.098839	1625.9282	622350.1875	1033.079	-0.35542	1399.0955	-0.327	20230300	-0.022031	446.537	110.634	109.072	179.578	173.5245	67341.7578	146.4976	-0.63628	166.1729	4146580
011	2018-05-23t0952	1527087376.7	adult	114.1261	62.0033	-145.8367	1252.3311	76.4316	76151.1882	240015.4511	3906205.6206	1982.19	-0.64255	503.284	-0.42453	434.1239	0.013822	1461.1145	-0.78233	1430.1974	581523.5625	886.9014	-1.3147	1238.6021	-0.98595	20006500	0.022419	373.284	117.664	115.2111	224.0617	210.9352	89176.5625	157.5653	-0.017475	188.5082	4677370
011	2018-05-23t1353	1527101831.48	adult	118.1413	66.0185	-141.8215	1222.7016	79.5659	79982.3204	252095.1971	4368995.8539	1906.78	-0.77082	456.796	-1.1515	392.4977	-0.69979	1454.8364	-0.72802	1436.1127	606666.8125	832.5767	-1.5231	1223.3983	-0.92874	19048000	-0.21912	267.427	101.094	98.722	186.6511	180.2437	77833.5078	141.6569	-1.3522	166.3663	4215530
011	2018-05-23t1753	1527116217.64	adult	122.1375	70.0146	-137.8253	1333.0974	82.4834	81998.9017	258698.3217	4310859.3753	2020.54	-0.54331	466.73	-0.68782	394.8937	-0.43496	1549.0988	-0.31238	1526.1327	663014.25	842.5586	-1.2135	1285.1976	-0.50157	19973200	0.31367	431.556	115.332	110.9544	281.6376	271.1048	120540.9062	161.7823	-0.14606	237.5695	4935500
011	2018-05-23t2152	1527130595.72	adult	126.1314	74.0086	-133.8314	1193.3073	78.7206	76881.8613	242514.8899	4078147.5081	2125.26	-0.34732	473.95	-0.27834	397.3133	-0.16144	1632.1992	0.044429	1613.9754	656144.0625	917.9422	-0.38057	1379.9734	0.072803	19006800	0.066332	542.017	118.606	115.3131	293.7078	279.4268	118070.5469	159.3296	-0.5038	199.114	4756470
011	2018-05-24t0152	1527144992.5	adult	130.1305	78.0077	-129.8323	1242.414	79.3435	76388.7513	240680.1218	3938025.1648	1908.69	-0.69018	452.865	-0.49797	383.1761	-0.29949	1525.3795	-0.26805	1520.7576	608626.4375	843.7286	-0.77565	1285.8068	-0.27715	18059300	-0.18873	294.081	123.394	120.6213	214.8678	211.7676	85732.25	169.9702	-0.027249	198.8721	4920700
011	2018-05-24t0552	1527159401.19	adult	134.1329	82.0101	-125.8299	1251.6037	86.9716	79753.6748	251636.3024	4225417.3487	1810.82	-0.81334	424.575	-0.90556	355.657	-0.81662	1464.3163	-0.40908	1448.1614	609155.5625	793.0278	-0.99151	1271.0934	-0.2453	17661000	-0.21854	340.21	114.955	111.2852	225.725	217.5953	93901.5938	163.1749	-0.6201	200.8921	4781790
011	2018-05-24t0952	1527173805.43	adult	138.1341	86.0113	-121.8287	1298.8008	83.2582	83195.4552	262024.3048	4503897.2358	2016.37	-0.46552	409.333	-1.0474	346.0347	-0.91227	1516.3969	-0.16992	1471.4743	658116.25	734.541	-1.2871	1270.8988	-0.1486	17752800	-0.041101	370.309	123.987	120.5752	230.8217	224.2588	100176.6094	172.7431	-0.25215	209.3587	5377310
011	2018-05-24t1352	1527188189.44	adult	142.1297	90.0068	-117.8332	1228.9744	78.3821	77955.1098	245465.401	4231703.6042	1978.43	-0.49311	412.527	-0.78094	362.2881	-0.31055	1408.8367	-0.45278	1357.132	573396.5	708.1565	-1.339	1182.6058	-0.46768	16770900	-0.35673	354.088	129.811	125.9295	254.6926	249.2984	103659.8906	184.8218	0.19764	230.5028	5277320
011	2018-05-24t1754	1527202745.07	adult	146.1729	94.05	-113.7899	1245.8028	87.2067	84830.3949	267404.8682	4837917.1526	1943.58	-0.50843	399.898	-0.92823	349.9724	-0.53975	1457.8333	-0.22656	1448.2443	644362.3125	708.816	-1.201	1186.5273	-0.3603	17663900	0.15017	499.855	122.966	118.4801	284.483	268.1841	125741.4922	184.3412	-0.033091	236.8426	5431550
011	2018-05-24t2153	1527217057.17	adult	150.1485	98.0256	-109.8143	1279.567	77.7858	79640.5365	250766.1694	4258544.5986	1516	-1.0629	402.947	-0.6986	340.999	-0.68878	1243.269	-0.83817	1234.2523	517199.9062	761.9326	-0.62697	1105.2074	-0.65109	16746100	-0.16124	561.129	130.814	124.2143	322.5533	289.2123	134182.1875	198.7988	0.43015	258.3404	5436510
011	2018-05-25t0152	1527231400.46	adult	154.1327	102.0099	-105.8301	1245.2033	84.2654	90294.8967	285041.4346	5419214.9807	1550.69	-0.96655	391.229	-0.85463	337.6649	-0.69309	1190.0869	-0.9356	1170.1292	559340.875	752.3812	-0.58623	1064.7951	-0.75535	18372900	0.66152	492.582	119.821	116.2239	243.131	231.3542	114271.5781	175.3249	-0.74023	214.1102	5627020
011	2018-05-25t0552	1527245801.03	adult	158.1329	106.01	-101.8299	1216.4226	81.6293	79738.4162	251291.7515	4451565.4874	1599.33	-0.85445	409.721	-0.25633	342.509	-0.45614	1308.5162	-0.49663	1285.864	544342.75	865.1325	0.48163	1192.9201	-0.078078	17028000	0.14005	414.503	123.131	118.3737	262.6094	255.0847	109245.5312	180.3949	-0.66549	230.4091	5117330
011	2018-05-25t0952	1527260207.89	adult	162.1348	110.0119	-97.828	1253.1364	81.7442	83241.9236	262399.2038	4576589.652	1931.26	-0.38297	405.143	-0.2596	341.0029	-0.42802	1399.6752	-0.14532	1355.8727	608858.6875	776.7653	-0.17105	1224.4762	0.1494	17584000	0.45837	438.805	127.337	121.6897	312.8042	299.6686	136069.8281	186.5392	-0.56941	256.2098	5526680
011	2018-05-25t1353	1527274655.92	adult	166.1481	114.0253	-93.8147	1284.3222	80.4633	78651.2309	248319.161	4122903.409	2336.32	0.16331	405.069	-0.1565	348.0431	-0.12958	1714.9697	0.91143	1697.4926	704852.5625	765.1903	-0.18054	1321.2737	0.68608	16636600	0.11226	346.473	133.66	130.1622	255.9422	249.0475	105192.2344	189.7103	-0.59147	229.4269	5489570
011	2018-05-25t1752	1527288977.54	adult	170.1264	118.0035	-89.8365	1192.7597	84.1195	80418.3762	253693.4167	4503661.2279	1817.6	-0.44714	396.456	-0.29833	344.3162	-0.19173	1417.1029	0.042914	1413.4733	593766.125	719.2734	-0.50403	1219.2808	0.28435	16608700	0.16597	329.329	136.011	131.7107	260.3226	255.5531	109075.1875	194.8269	-0.55766	240.0061	5697910
011	2018-05-25t2152	1527303366.96	adult	174.1234	122.0006	-85.8394	1196.8053	78.1546	76058.1572	239689.6251	4120303.5656	1891.86	-0.31614	401.057	-0.083403	340.3448	-0.27157	1503.5513	0.38822	1512.116	596909.875	788.1474	0.18957	1275.7811	0.63691	15910700	-0.063203	457.681	140.009	134.6289	282.2422	274.1351	112050.1562	204.3253	-0.41291	254.0447	5554430
011	2018-05-26t0152	1527317770.79	adult	178.1245	126.0016	-81.8383	1230.0705	84.1683	83721.0325	264204.1637	4757390.9961	1972.76	-0.17878	385.719	-0.43936	329.0894	-0.60589	1495.6299	0.43933	1468.7453	652094.625	744.8387	-0.12445	1255.1783	0.62312	16817700	0.37927	612.384	137.83	131.3455	360.2899	325.3087	157086.4062	207.5606	-0.46074	279.8924	6009540
011	2018-05-26t0552	1527332181.01	adult	182.1273	130.0045	-77.8355	1300.2511	77.4194	79058.6947	248853.7403	4128363.6299	1922.14	-0.19962	389.607	-0.25267	329.4454	-0.55158	1516.9755	0.59122	1500.7413	626510.875	766.2919	0.15072	1287.1456	0.86792	16076400	0.13986	402.84	135.287	128.6379	285.3128	280.1411	117834.1953	205.3235	-0.64551	258.7664	5582360
011	2018-05-26t0952	1527346593.95	adult	186.1309	134.0081	-73.8319	1266.6351	81.6236	80277.3537	252701.6606	4374868.6074	2227.69	0.20778	396.578	0.021964	337.1183	-0.25464	1643.1456	1.094	1608.2136	688478	768.6347	0.25175	1317.242	1.1065	16615400	0.42131	443.875	135.465	127.7999	295.0938	289.3008	123644.2812	212.2245	-0.60748	266.825	5675580
011	2018-05-26t1352	1527361001.03	adult	190.1329	138.01	-69.8299	1297.8644	87.2091	80973.7916	255183.5264	4328187.4591	1723.87	-0.35456	393.563	-0.00018805	333.8617	-0.33392	1360.5802	0.23584	1332.1575	575525.4375	794.6262	0.5837	1236.1352	0.7877	16637500	0.49038	395.805	138.628	131.7497	291.1367	286.0113	123150.8438	211.7134	-0.74063	266.5387	5860360
011	2018-05-26t1752	1527375405.06	adult	194.134	142.0111	-65.8288	1223.6013	79.9418	81923.1549	258223.0482	4565886.4095	1844.36	-0.17095	399.041	0.23386	332.572	-0.34717	1483.9581	0.73752	1468.6284	633650.125	802.7697	0.75281	1272.5915	1.0598	17026700	0.6971	937.875	150.277	132.3956	675.7839	678.7983	288559.75	264.2357	0.24069	519.776	6412180
011	2018-05-26t2153	1527389829.87	adult	198.1409	146.018	-61.8219	1197.3102	81.5225	79746.1626	251294.9956	4430723.3288	1791.71	-0.19804	385.28	-0.13238	326.3368	-0.53525	1454.0364	0.7157	1432.3295	604879.125	791.63	0.7281	1283.7081	1.196	16012600	0.36748	387.888	139.223	132.0773	299.734	293.9511	124689.3438	216.4803	-0.8638	274.0203	5786240
011	2018-05-27t0153	1527404245.58	adult	202.1453	150.0224	-57.8176	1174.5071	85.8629	78710.1759	248164.8914	4425008.689	1572.84	-0.4255	381.078	-0.20531	331.8588	-0.32696	1227.5372	-0.0030622	1211.7647	503290.25	739.3609	0.2794	1099.0223	0.32654	15624600	0.28008	433.833	143.463	136.868	315.6518	305.4993	129417.2188	223.5631	-0.82913	282.8314	5882110
011	2018-05-27t0553	1527418664.9	adult	206.1506	154.0278	-53.8122	1226.1315	81.3692	77050.1862	242773.2875	4151135.0326	1647.5	-0.30381	389.608	0.1066	341.0113	-0.010903	1227.4622	0.059066	1184.6216	493439.7812	738.3388	0.34352	1090.326	0.3493	15661800	0.35014	464.239	143.209	134.2239	325.9278	316.8202	131022.9844	229.1142	-0.82574	291.5223	5756860
011	2018-05-27t0954	1527433091.05	adult	210.1579	158.035	-49.8049	1245.4529	83.337	81106.6503	255471.4203	4535176.9867	1609.38	-0.31916	375.743	-0.27955	324.2538	-0.54098	1295.5591	0.37206	1272.1108	548021.5	750.8276	0.55176	1168.5937	0.82688	15891700	0.48757	423.853	145.76	138.518	304.4849	297.3654	128797.0938	224.5023	-1.0009	280.8392	6164780
011	2018-05-27t1354	1527447523.67	adult	214.1669	162.0441	-45.7959	1223.2296	82.3428	78377.5815	246796.1546	4289466.0607	1788.15	-0.070744	374.225	-0.28167	328.7235	-0.38011	1359.691	0.66806	1344.8379	556113.625	704.3878	0.12148	1130.0257	0.69308	15299800	0.32719	448.928	150.735	142.5293	323.8379	316.6261	132449.7031	239.6595	-0.82389	297.618	6162640
011	2018-05-27t1755	1527461957.62	adult	218.1764	166.0535	-41.7864	1192.7308	83.4289	80631.9398	254372.0897	4534484.7924	1694.05	-0.15375	369.845	-0.3754	323.8442	-0.51915	1293.9382	0.49021	1269.5103	544748	711.459	0.26829	1083.4187	0.51162	15537900	0.46314	401.8	147.527	138.7064	325.8981	320.8964	137203.0938	239.0046	-0.92043	303.7711	6197890
011	2018-05-27t2156	1527476407.96	adult	222.1904	170.0675	-37.7725	1030.028	87.6448	72759.3061	229841.3263	4323710.2704	1615.03	-0.22065	378.843	-0.055389	331.3835	-0.2699	1280.4348	0.50235	1273.1205	485284.7812	720.6514	0.4374	1096.8872	0.64585	14350200	0.095067	549.339	161.322	152.0246	390.5371	375.4767	148013.5625	255.2434	-0.73272	328.4205	6110720
011	2018-05-28t0142	1527489987.39	adult	225.9624	173.8396	-34.0004	1178.084	80.2246	74283.4071	234267.8933	3900135.0811	1626.71	-0.1786	383.953	0.13909	328.1748	-0.3591	1298.3204	0.62906	1269.324	503748.3438	747.137	0.80252	1158.9092	1.0399	14875500	0.32139	444.396	161.592	149.9685	352.6225	347.4615	136817.5312	266.3266	-0.62988	329.4773	6260540
011	2018-05-28t0542	1527504387.62	adult	229.9625	177.8396	-30.0003	1190.1417	82.4605	74603.8175	235191.1885	3912366.0721	1488.83	-0.32066	374.077	-0.13309	326.3595	-0.40399	1223.4971	0.40684	1205.4536	477163.875	722.7098	0.58797	1066.0658	0.59801	14568100	0.25759	439.626	164.834	151.143	366.6574	363.4654	142996.375	274.9458	-0.57307	340.463	6419280
011	2018-05-28t0942	1527518786.99	adult	233.9623	181.8395	-26.0005	1115.7568	80.143	72318.2664	228153.3379	3945962.6932	1593.24	-0.1611	382.233	0.15634	332.4367	-0.20958	1287.5247	0.71662	1276.5769	486684.3125	736.8897	0.81991	1089.6226	0.78784	14414400	0.24426	460.272	168.257	153.7705	378.4196	371.1663	143042.625	288.118	-0.44908	352.2947	6345140
011	2018-05-28t1342	1527533187.48	adult	237.9624	185.8396	-22.0004	667.0135	82.4631	39529.8704	127340.5971	2097434.7683	1422.48	-0.34867	376.515	0.011486	335.2705	-0.11601	1217.0037	0.50238	1210.1787	253136.75	655.2897	-0.087134	1114.7492	0.98863	7797250	-1.9582	456.129	171.308	157.3018	384.5311	380.5584	79982.4609	285.6621	-0.55916	356.4286	3547620
011	2018-05-28t1742	1527547594	adult	241.9643	189.8414	-17.9986	984.1059	82.5615	69878.2927	220847.1653	4110836.4158	1445.7	-0.29121	375.978	0.027957	335.1698	-0.11143	1164.9421	0.3543	1150.4037	424038.9375	681.2597	0.28226	1018.2034	0.5102	13675800	0.067603	477.849	177.757	160.7425	398.5091	393.5173	145057.3125	310.1657	-0.27753	375.2157	6465750
011	2018-05-28t2142	1527561989.01	adult	245.9629	193.84	-13.9999	1151.0107	83.3537	73930.2613	233027.9181	4136320.646	1277.09	-0.48316	359.815	-0.44726	328.6234	-0.29766	1039.1556	-0.1015	1035.851	401114.0625	634.7919	-0.22896	894.6429	-0.13082	13864700	0.16627	486.323	177.045	160.114	409.7153	403.6145	158150.0938	310.1031	-0.35189	381.5781	6822070
011	2018-05-29t0142	1527576388.16	adult	249.9626	197.8398	-10.0002	1116.0733	83.9984	75230.9801	237171.1822	4272205.0608	1182.54	-0.58258	355.194	-0.56105	326.9882	-0.337	970.4039	-0.33641	966.9675	380398.3125	610.8589	-0.47463	863.2453	-0.25804	13912600	0.2167	518.777	178.425	161.309	413.8978	406.3918	162247.9219	312.0731	-0.39497	385.6672	6988740
011	2018-05-29t0542	1527590788.89	adult	253.9628	201.84	-6	1016.6276	82.504	69952.6482	220735.3662	4075755.4006	1136.3	-0.62029	363.535	-0.26644	336.0707	-0.063526	929.9053	-0.46064	923.7687	339415.4375	623.1774	-0.26851	852.8873	-0.26678	13241400	0.028038	519.826	186.142	169.3445	429.0601	423.7224	156606.9219	328.0425	-0.24833	400.9619	6780030
011	2018-05-29t0942	1527605189.27	adult	257.9629	205.8401	-1.9999	695.2371	84.9922	40277.3795	130367.5913	2059623.8625	1307.13	-0.36449	365.332	-0.17789	327.8589	-0.2944	979.6636	-0.19996	947.8191	207688.6875	680.7144	0.52597	881.468	-0.049257	7709600	-1.7637	468.744	180.266	163.4903	389.9765	386.0105	82675.0156	311.3762	-0.53646	371.8047	3804150
011	2018-05-29t1342	1527619588.31	dead	261.9627	209.8398	1.9999	1059.1189	81.8698	71775.2829	226300.8966	4079095.3863	1455.4	-0.13299	357.003	-0.40958	333.4908	-0.12454	910.2387	-0.45505	870.0726	340429.2812	575.6093	-0.78204	795.1218	-0.50399	13347600	0.13176	599.104	189.266	171.5178	438.0949	429.4566	163847.4844	333.2789	-0.31571	406.0184	7076290
012	2018-05-18t1342	1526669201.36	egg	-2.0373	-54.1603	-222.2209	173.8406	51.2299	4154.7134	13961.6993	102308.7027	0	-0.59202	0	-0.69973	0	-0.69245					0	-0.67533	0	-0.63642	0	2.1264	0	0	0				0	-0.65898	0	0
012	2018-05-18t1747	1526683869.67	larva	2.0373	-50.0857	-218.1463	167.7344	29.8398	3445.0439	10964.4203	64685.1555	0	-0.80201	0	-0.84321	0	-0.81507					0	-0.83943	0	-0.82754	0	0.66023	0	0	0				0	-0.83299	0	0
012	2018-05-18t2146	1526698232.54	larva	6.027	-46.096	-214.1566	170.4975	29.0264	3240.3068	10302.8596	58670.2938	0	-1.0056	0	-0.98917	0	-0.93964					0	-1.0036	0	-1.0171	0	-0.33488	0	0	0				0	-1.0138	0	0
012	2018-05-19t0146	1526712629.77	larva	10.0262	-42.0968	-210.1574	132.6583	24.8341	2270.2503	7261.1454	34776.5654	1707.5	0.56732	923.229	1.7898	898.1436	1.9608	1599.2935	-0.63901	1590.4871	20790.8145	1369.1507	0.98842	1559.9677	0.75289	1163270	-0.40335	147.351	89.8633	89.1	131.8878	131.3362	1714.5411	115.2868	1.132	126.3377	113228
012	2018-05-19t0546	1526727033.16	larva	14.0271	-38.0959	-206.1565	273.7887	27.4766	5114.9066	16145.9278	85612.3757	1985.05	0.68037	856.794	1.528	866.5175	1.8355	1819.4897	-0.39213	1795.3762	52765.2031	1523.9467	1.1346	1752.6132	0.85459	2404160	-0.41859	138.045	74.8624	74.6716	116.7487	113.9423	3385.7122	99.9138	0.70825	111.5831	210064
012	2018-05-19t0946	1526741433.11	larva	18.0271	-34.0959	-202.1565	378.0537	37.8898	11583.0062	36609.3317	306538.2556	3184.53	1.7884	773.4	1.1912	561.3633	0.7025	2792.9983	0.93521	2783.5494	173165.8906	1976.1105	1.7982	2620.7834	1.8649	4787350	0.15511	223.472	100.73	100.2695	144.2139	140.4938	8941.2646	124.7294	1.1447	136.6598	623521
012	2018-05-19t1352	1526756164.75	larva	22.1192	-30.0038	-198.0644	428.6563	39.1246	14032.4745	44328.8006	387095.7465	1776.43	0.10624	663.046	0.72873	594.2739	0.76363	1636.1167	-0.74586	1628.1945	122708.75	1330.7258	0.59814	1572.1306	0.3213	4949640	-0.4261	165.444	86.2423	85.7595	134.4286	131.55	10082.1426	112.923	0.76666	125.7795	643799
012	2018-05-19t1752	1526770565.68	larva	26.1195	-26.0035	-194.0641	536.5879	41.5811	17171.2832	54173.908	462580.314	3735.96	2.0927	913.605	1.5945	619.0087	0.80184	3290.9602	1.7162	3281.5604	302768.3438	2394.7008	2.4144	3080.8763	2.2935	8360400	0.54763	197.562	98.7187	98.3097	144.6209	142.5531	13305.125	125.2021	0.95357	137.4974	903375
012	2018-05-19t2152	1526784971.85	larva	30.1212	-22.0018	-190.0624	684.2791	51.1681	27988.1577	88381.3128	945763.9813	1903.72	-0.10349	614.567	0.35801	516.4998	0.30569	1723.1106	-0.71718	1707.4455	255020.375	1410.6016	0.51279	1645.5871	0.11387	9080220	0.2666	167.087	87.7914	87.2458	131.3287	129.3497	19436.6523	113.1293	0.5159	124.5992	1297120
012	2018-05-20t0152	1526799379.58	larva	34.1234	-17.9996	-186.0602	813.9014	53.5446	35035.46	110535.8233	1248701.1957	2064.36	-0.098535	614.168	0.24373	521.6583	0.23681	1824.6392	-0.60117	1815.0664	337558.25	1470.4237	0.50758	1751.3366	0.10781	11337500	0.64621	201.909	74.6033	74.0196	122.2188	119.2545	22610.4805	100.7192	0.003299	113.3709	1377180
012	2018-05-20t0552	1526813782.16	larva	38.1241	-13.9989	-182.0595	884.3089	58.9707	39747.2004	125208.5303	1549107.2607	2609.19	0.3572	644.774	0.25623	543.729	0.2414	2256.2627	0.10851	2249.7622	473815.1875	1509.1342	0.45939	2059.7926	0.42101	13487400	0.95282	241.826	88.9286	88.3912	133.3869	131.12	28011.2461	113.8186	0.20734	126.1719	1860210
012	2018-05-20t0952	1526828177.46	larva	42.1228	-10.0002	-178.0608	905.1242	52.134	40616.7685	127996.7474	1496631.832	3218.74	0.91186	715.958	0.47778	573.1799	0.29197	2799.3408	1.1085	2771.569	599058.9375	1717.1021	0.7826	2572.1949	1.0996	15299300	1.1043	311.85	102.608	101.8889	150.5842	147.493	32225.0195	130.7035	0.59837	142.7197	2192630
012	2018-05-20t1352	1526842577.78	larva	46.1229	-6.0001	-174.0607	1046.7385	70.4034	52443.2021	165743.9083	2224103.0358	3065.86	0.57658	638.161	-0.039042	517.5329	-0.11139	2491.8374	0.56115	2461.4922	687747.125	1342.3294	-0.19906	2276.6893	0.47572	17553900	1.3932	378	102.258	101.4359	152.5664	148.9128	42108.3281	131.4973	0.48204	143.7896	2812800
012	2018-05-20t1752	1526856977.6	larva	50.1228	-2.0002	-170.0608	1103.0759	72.0939	64272.1234	202475.9747	3165390.874	2256.36	-0.48879	547.389	-0.65268	425.7215	-0.7616	1930.8643	-0.56885	1918.9519	650701.25	1201.1314	-0.61498	1768.9495	-0.4759	18394500	1.2198	207.928	88.5117	87.6208	135.6143	133.7221	45702.0078	115.8161	-0.34538	128.6425	2974350
012	2018-05-20t2152	1526871378.96	adult	54.1232	2.0002	-166.0604	1071.622	72.196	62296.9393	196296.2672	3061070.5973	2700.75	0.072493	607.46	-0.3116	479.7513	-0.4464	2105.687	-0.20484	2058.3148	686453.9375	1252.7346	-0.52266	1935.9471	-0.17489	19769800	1.27	241.812	96.1148	94.6446	152.696	149.6949	49778.9062	129.4223	0.22613	144.3438	3128060
012	2018-05-21t0152	1526885775.37	adult	58.1222	5.9992	-162.0614	1140.0563	91.0826	72009.7168	227095.5092	3833900.3454	2264.91	-0.52323	559.607	-0.73507	419.7262	-1.0316	2007.6829	-0.40647	1999.5026	754888.75	1243.4642	-0.56435	1862.5107	-0.30359	21024400	1.3141	308.913	85.5729	84.4649	140.214	136.6248	52720.4766	115.704	-0.72444	130.2659	3214970
012	2018-05-21t0552	1526900184.05	adult	62.1246	10.0016	-158.059	1376.9252	83.7604	85384.3888	269143.6786	4478025.9632	2741.75	0.21114	527.843	-1.122	362.4986	-1.7739	2080.3264	-0.15445	2036.2045	927825.5625	1150.5198	-0.88629	1855.7765	-0.26624	23510100	1.8051	294.711	87.4747	86.5461	141.0425	138.1455	62904.9375	117.6189	-0.79592	132.4919	3896120
012	2018-05-21t0952	1526914581.15	adult	66.1238	14.0008	-154.0598	1164.5605	84.8881	80012.2102	252257.4527	4599348.432	2664.21	0.16745	556	-0.90187	433.4923	-1.0912	2195.0947	0.2623	2170.3313	915354.5	1139.8889	-0.94651	2007.7349	0.21954	23161300	1.4011	442.492	94.1686	93.0428	149.3059	145.3256	62260.5781	123.7087	-0.51368	139.196	3922780
012	2018-05-21t1352	1526928978.79	adult	70.1231	18.0001	-150.0605	1184.7532	77.666	73952.5311	232971.3075	3847369.5794	2006.03	-0.88873	613.725	-0.14861	486.0595	-0.3996	1798.6757	-0.69333	1794.6108	696087.5	1248.57	-0.45344	1687.5067	-0.55773	23692900	1.3391	369.506	103.676	102.4107	160.28	156.8351	62028.3594	135.9659	0.37623	150.6563	4002390
012	2018-05-21t1752	1526943379.47	adult	74.1233	22.0003	-146.0603	1209.8543	76.3426	76100.4701	239742.5275	3982464.4941	2260.57	-0.388	642.933	0.41809	498.3536	-0.15536	2028.0664	0.13035	2028.9755	805142.375	1350.9177	0.18852	1902.0606	0.26312	25521900	1.7476	289.317	102.844	101.7991	156.5005	154.5043	62130.6875	134.5545	0.10332	148.8557	4082500
012	2018-05-21t2152	1526957780.41	adult	78.1236	26.0006	-142.06	1328.1875	76.4398	81507.508	256810.7098	4243130.7286	2549.88	0.27131	625.414	0.27821	457.1667	-0.79888	2136.3552	0.70059	2116.085	910087.375	1341.3552	0.33896	2024.8917	0.97206	26610800	1.9694	379.137	103.914	102.6904	161.1725	158.1233	68659.5	136.5406	0.11243	151.9778	4421450
012	2018-05-22t0152	1526972183.07	adult	82.1243	30.0013	-138.0593	1294.3609	80.0722	85953.549	270773.9399	4758162.4438	1757	-1.3542	577.603	-0.49226	469.4436	-0.51251	1549.2543	-1.258	1544.827	695615.1875	1143.7511	-0.84344	1473.9514	-1.0744	25887600	1.6451	360.909	94.5377	93.183	151.7803	148.9342	68149.3594	126.5262	-0.98142	142.4097	4237090
012	2018-05-22t0552	1526986586.13	adult	86.1252	34.0022	-134.0584	1290.5643	79.5832	83278.0168	262310.808	4530320.2117	1912.24	-0.97749	583.816	-0.23843	475.082	-0.31514	1622.6604	-0.86722	1598.5867	704234.625	1190.2408	-0.34954	1524.687	-0.70981	25336400	1.4182	196.783	104.515	103.5646	158.2097	155.7653	68663.0156	135.8851	-0.32053	150.6556	4535730
012	2018-05-22t0952	1527000990.23	adult	90.1263	38.0033	-130.0573	1246.0533	80.7491	81475.3372	256804.3266	4424450.5856	1887.05	-0.99082	612.999	0.51005	502.2251	0.32066	1612.603	-0.78176	1598.2242	685356.3125	1248.3761	0.29759	1519.5241	-0.55911	26028500	1.6535	419.477	103.886	102.7262	163.2579	160.0759	69384.6094	138.0782	-0.3198	153.938	4411090
012	2018-05-22t1353	1527015443.75	adult	94.1412	42.0182	-126.0424	1230.3154	86.7845	79119.6593	249284.9273	4321955.9464	1723.98	-1.3177	624.999	0.93886	553.0307	1.4651	1518.1571	-1.0391	1507.2981	626998.875	1205.2145	0.15847	1442.9723	-0.75393	25787500	1.6141	319.871	116.983	113.8458	226.255	222.9987	93443.3281	158.3482	1.214	202.6422	4826710
012	2018-05-22t1753	1527029838.13	adult	98.1396	46.0166	-122.044	1270.1495	78.0196	79626.1247	250831.7798	4162657.2368	2013.72	-0.63442	600.329	0.63478	505.8822	0.70297	1630.4924	-0.47723	1605.1152	678284.875	1221.9924	0.50723	1522.6749	-0.18351	24942500	1.3921	273.964	115.157	113.8332	180.1445	176.2144	74940.0938	151.8522	0.43409	169.6516	4784550
012	2018-05-22t2152	1527044222.51	adult	102.1353	50.0123	-118.0483	1290.122	83.1308	83910.6031	264663.3624	4512964.0161	2189.17	-0.23354	565.633	0.13792	460.8018	-0.031911	1648.1584	-0.30774	1599.8682	721893.375	1177.0447	0.36232	1486.183	-0.19756	24745900	1.4252	405.11	108.931	104.1433	253.6608	246.7098	111103.4062	160.056	0.87407	220.0142	4765600
012	2018-05-23t0152	1527058609.32	adult	106.1316	54.0086	-114.052	1274.8189	80.4158	81223.6595	255892.1536	4304925.1402	2062.8	-0.49678	572.519	0.51528	470.1784	0.35574	1656.6766	-0.187	1607.5593	702430.875	1141.0746	0.29568	1479.8563	-0.071724	24251900	1.3723	331.595	111.804	110.0073	186.1586	182.5684	78931.2422	152.7801	0.059721	174.1638	4736010
012	2018-05-23t0552	1527072987.64	adult	110.1256	58.0026	-110.058	1248.5372	80.2193	81072.5307	255511.352	4351276.0616	2117.42	-0.37829	562.199	0.55074	463.8135	0.43511	1736.2711	0.1969	1709.3521	734442.6875	1145.8377	0.56629	1519.5513	0.27301	23757900	1.3351	359.265	112.831	109.5997	196.0873	192.4734	82944.9141	157.9329	0.23345	183.6537	4768140
012	2018-05-23t0952	1527087390.18	adult	114.1263	62.0033	-106.0573	1278.4036	80.1872	80834.5573	254540.6738	4341323.0902	2468.58	0.31419	543.402	0.41853	426.3421	-0.15729	1893.0509	0.85374	1861.9678	798867.5	1155.236	0.87615	1548.9323	0.55475	22909300	1.1692	545.463	117.238	112.7246	316.161	295.6261	133419.9375	163.5519	0.42148	224.7171	4942640
012	2018-05-23t1353	1527101845.25	adult	118.1416	66.0186	-102.042	1286.4827	79.5177	82071.2198	258459.6188	4385734.779	2653.17	0.63544	523.225	0.25974	417.2253	-0.13953	2021.3099	1.3725	2026.4718	867141.9375	1063.3924	0.35877	1655.0791	1.2033	22399300	1.14	404.016	113.699	109.8061	242.5815	229.6055	104067.4766	163.0765	0.15751	205.1017	4867450
012	2018-05-23t1753	1527116231.26	adult	122.1377	70.0147	-98.0459	1363.9346	85.1422	90376.4573	284625.7328	5064462.6779	2193.04	-0.23307	458.542	-0.86415	379.0061	-0.80679	1661.6836	0.095281	1645.543	782653	883.5323	-0.87987	1398.9914	0.056321	21591400	0.98639	453.466	107.468	103.4293	237.0089	224.9407	111631.2031	154.7091	-0.62413	200.0756	5060340
012	2018-05-23t2152	1527130609.32	adult	126.1316	74.0086	-94.052	1244.7657	83.4525	79614.1176	250785.7446	4339607.7835	2025.41	-0.51858	474.961	-0.2562	379.3596	-0.59644	1695.4393	0.26762	1706.9484	705302.75	972.7349	0.065318	1440.8004	0.3682	19727500	0.37273	472.329	122.85	117.4538	278.8504	262.5082	116001.7578	179.6744	0.8106	233.2419	5102590
012	2018-05-24t0152	1527145006.23	adult	130.1308	78.0078	-90.0528	1349.7844	79.8065	84967.4613	267420.3878	4538762.1629	2413.43	0.13639	450.533	-0.54993	365.6054	-0.74111	1801.1102	0.68016	1769.9549	799692.9375	918.9129	-0.16376	1445.9097	0.492	19969000	0.6391	389.906	115.423	110.8732	226.6933	220.0005	100651.8281	169.2401	-0.07217	206.8356	5115890
012	2018-05-24t0552	1527159414.64	adult	134.1331	82.0101	-86.0505	1311.4912	81.309	83755.7352	263772.4018	4507909.6258	2058.67	-0.4246	446.463	-0.40782	369.9013	-0.4446	1605.8575	0.065903	1582.9462	701759.75	904.0293	-0.086982	1324.7851	0.0098774	19499300	0.59169	476.276	120.334	114.1597	275.127	256.4069	120230.5234	184.8057	0.64143	235.4701	5255580
012	2018-05-24t0952	1527173818.95	adult	138.1343	86.0113	-82.0493	1287.6423	78.814	81644.1892	257218.7814	4302365.4876	2174.02	-0.22773	443.645	-0.2506	379.745	0.0029458	1605.1882	0.12177	1585.5677	683810.1875	864.4245	-0.22561	1284.7969	-0.083178	18894000	0.46854	420.839	128.585	122.576	280.7802	273.9933	119612.3594	193.7928	0.90581	250.8612	5476180
012	2018-05-24t1352	1527188202.89	adult	142.1298	90.0068	-78.0538	1302.5622	84.8945	83820.1724	264075.8088	4657697.2382	2541.46	0.32707	425.15	-0.48145	355.6714	-0.49708	1962.0632	1.3337	1974.5241	859383.6875	811.7612	-0.48838	1503.2605	1.03	18585900	0.46114	577.368	125.802	117.9565	333.2688	313.094	145971.7344	200.248	0.99369	277.0124	5499570
012	2018-05-24t1754	1527202759.16	adult	146.1732	94.0502	-74.0104	1279.4543	82.0098	80487.0516	253533.1631	4260968.6249	1792.85	-0.72155	418.157	-0.48592	364.3305	-0.12245	1329.7375	-0.63486	1299.7281	558489.75	769.5818	-0.69853	1124.0526	-0.65131	17562200	0.10428	414.027	131.859	126.2833	284.2134	273.4934	119369.6172	194.9518	0.4718	252.2539	5537960
012	2018-05-24t2153	1527217070.93	adult	150.1487	98.0257	-70.0349	1346.2777	84.1764	83208.1964	261915.4884	4487327.6026	1753.9	-0.73578	393.866	-0.92338	343.9387	-0.60061	1290.262	-0.68969	1260.5565	561263.9375	707.1412	-1.0837	1072.5564	-0.80288	17102100	-0.00064021	452.535	130.602	123.5529	296.7676	286.4962	129093.9062	200.2769	0.49555	261.963	5670890
012	2018-05-25t0152	1527231413.94	adult	154.1329	102.0099	-66.0507	1250.9007	78.8749	83087.8899	261830.7632	4588685.6044	1873.08	-0.53463	397.682	-0.69131	343.235	-0.52126	1451.9305	-0.11302	1440.4833	628685.9375	740.5421	-0.68588	1190.2387	-0.17193	17215300	0.14194	689.246	125.938	119.0127	319.1867	283.7221	138207.8281	195.402	0.08435	257.9971	5451730
012	2018-05-25t0552	1527245814.62	adult	158.1331	106.0101	-62.0505	1325.0187	84.2822	85511.1183	269250.4447	4735127.0151	1775.57	-0.62391	407.098	-0.32423	354.6039	-0.073613	1321.4152	-0.45621	1297.2224	589351.1875	760.4875	-0.40938	1109.5679	-0.46681	18150500	0.63937	519.05	131.712	123.9184	334.975	320.6557	149398.8594	207.9641	0.38361	279.6664	5872360
012	2018-05-25t0952	1527260221.54	adult	162.135	110.012	-58.0486	1312.4262	83.0761	86291.6567	271798.5563	4772009.8263	1765.63	-0.59494	397.864	-0.45228	340.6453	-0.43957	1317.3075	-0.40336	1293.7767	592788.375	815.7602	0.16521	1107.4873	-0.39885	17894300	0.59476	430.149	129.234	122.201	291.9625	282.1442	131383.125	204.0267	0.047038	262.8799	5812440
012	2018-05-25t1353	1527274669.61	adult	166.1484	114.0254	-54.0352	1380.4764	81.5787	88349.5451	278126.1781	4779499.1311	1835.65	-0.46494	402.534	-0.22507	346.6199	-0.17638	1353.1437	-0.22524	1321.532	623799.25	780.5531	-0.046268	1137.2192	-0.18224	18545100	0.93932	469.283	138.892	131.4571	321.5439	313.6905	148231.75	213.9568	0.20074	288.7877	6398890
012	2018-05-25t1752	1527288991.13	adult	170.1266	118.0036	-50.057	1283.616	81.7909	83402.1389	262770.8253	4535907.9361	1711.75	-0.57774	409.499	0.061825	349.8752	-0.006298	1310.031	-0.29527	1269.1014	569863.5	807.677	0.27958	1151.1829	-0.039566	17807100	0.67744	477.977	136.577	129.2548	333.7612	322.5285	145186.1406	211.3707	-0.055348	290.9469	5939060
012	2018-05-25t2152	1527303380.46	adult	174.1236	122.0006	-46.06	1354.9836	84.7412	91960.3488	289712.7665	5252386.1342	1593.88	-0.67886	380.568	-0.66026	338.0747	-0.3481	1202.287	-0.57104	1162.7023	577097.75	697.7662	-0.62361	1038.9974	-0.50064	18231100	0.91111	552.751	128.249	118.8256	345.11	334.1684	165652.7969	211.0895	-0.22172	300.7487	6143760
012	2018-05-26t0152	1527317784.37	adult	178.1247	126.0017	-42.0589	1430.2484	86.6035	96402.9531	303527.14	5535156.1936	1477.66	-0.77551	369.711	-0.89825	322.5359	-0.82842	1131.1012	-0.73408	1117.7122	568943.875	715.4515	-0.39311	1008.1046	-0.57735	18566100	1.1009	464.131	131.478	124.2644	331.6201	321.5573	166804.9062	200.9277	-0.6357	284.8892	6602580
012	2018-05-26t0552	1527332194.6	adult	182.1275	130.0045	-38.0561	1422.0929	83.0978	91063.0347	286699.3916	4968198.0249	1821.28	-0.32042	384.246	-0.40896	336.5179	-0.31042	1261.2218	-0.24382	1223.8795	599080.375	733.6405	-0.15301	1044.3851	-0.32605	18242800	1.0183	424.079	137.416	130.168	321.8207	315.6161	152864.8438	211.3915	-0.49564	288.5456	6524120
012	2018-05-26t0952	1527346607.54	adult	186.1311	134.0081	-34.0525	1337.6147	83.3743	86381.8572	272010.9238	4742741.1997	2575.95	0.62445	403.772	0.23498	344.9285	0.011667	1621.4075	1.0219	1537.9558	731254.75	781.7091	0.37579	1334.9429	1.1946	18180600	1.0437	479.834	146.312	138.4214	346.3593	336.5839	156208.0625	230.9096	-0.17496	306.5474	6587970
012	2018-05-26t1352	1527361014.61	adult	190.1331	138.0101	-30.0505	1356.6172	99.1493	93788.0819	296975.7344	5416479.8701	2654.52	0.75995	390.999	-0.077179	331.7107	-0.40706	1608.8086	1.0716	1526.4006	786707.375	752.1861	0.17281	1270.5866	0.96085	19099100	1.4512	480.352	143.448	136.2509	345.0048	338.6789	168707.3438	220.4146	-0.55046	303.4886	7007010
012	2018-05-26t1752	1527375418.58	adult	194.1342	142.0112	-26.0494	1449.7894	82.3746	92596.1485	291349.6911	5100406.5587	2167.38	0.21633	377.15	-0.43239	327.7474	-0.51058	1409.7191	0.48341	1322.8099	680894.3125	707.8194	-0.18615	1138.2375	0.37677	18210700	1.1513	473.569	138.099	129.3663	368.9791	360.4551	178216.9062	221.7066	-0.64332	322.5686	6668100
012	2018-05-26t2153	1527389843.59	adult	198.1411	146.0181	-22.0425	1406.1377	83.3754	94516.2866	297509.9207	5363995.0641	1924.04	-0.038775	360.783	-0.88423	321.5568	-0.69538	1208.2157	-0.1377	1111.6014	595650.3125	638.2921	-0.821	967.5613	-0.42382	17765300	1.0295	519.44	140.54	131.4207	381.1167	372.7356	187890.5156	226.8003	-0.65897	331.4184	6920320
012	2018-05-27t0153	1527404259.1	adult	202.1454	150.0224	-18.0382	1409.7259	85.3483	95188.3019	299667.735	5396319.2942	1764.48	-0.19437	356.799	-0.95761	322.4236	-0.64026	1061.3766	-0.58759	959.0579	527504.1875	615.0357	-1.0053	862.0005	-0.90127	17698300	1.0516	552.993	142.877	132.7992	389.3713	380.3097	193517.5312	240.5962	-0.50471	344.0175	7087110
012	2018-05-27t0553	1527418678.53	adult	206.1508	154.0278	-14.0328	1424.4897	85.9485	97619.4816	307380.767	5613611.7734	1432.55	-0.56364	348.064	-1.1853	318.6563	-0.74298	922.6473	-1.0252	864.8642	469627.5	587.2151	-1.2501	784.306	-1.2475	17690700	1.095	569.562	144.27	133.2748	404.593	393.7991	205937.8438	244.305	-0.54678	355.8222	7332640
012	2018-05-27t0954	1527433104.67	adult	210.1581	158.0351	-10.0255	1434.4621	85.9748	96785.612	304666.6655	5515366.7699	1257.81	-0.74497	342.749	-1.3073	316.5674	-0.78933	838.3613	-1.2764	797.8636	423372.4688	572.1179	-1.3685	742.1932	-1.4143	17275200	0.98899	576.856	144.774	134.1495	407.4542	396.4541	205764.3906	246.2178	-0.61495	355.3536	7296890
012	2018-05-27t1354	1527447537.31	adult	214.1672	162.0442	-6.0164	1478.6619	87.3384	97793.3241	307794.6303	5540703.8537	983.391	-1.0478	337.991	-1.4125	314.15	-0.84527	775.9379	-1.4605	765.9533	395728.3125	557.4424	-1.4872	718.5534	-1.4865	17220000	1.0142	618.669	144.778	133.708	405.993	392.2829	207056.4219	244.947	-0.73279	354.3317	7376150
012	2018-05-27t1755	1527461971.3	adult	218.1766	166.0536	-2.007	1482.715	87.2474	101453.9463	319329.0204	5896093.364	982.09	-1.0212	333.694	-1.5045	312.6123	-0.87336	755.9333	-1.4951	738.8042	399888.75	542.7701	-1.611	695.3557	-1.559	17620100	1.1988	567.929	146.025	134.1583	403.7106	394.6908	213562.9062	251.2422	-0.71565	361.8027	7710550
012	2018-05-27t2156	1527476421.62	dead	222.1906	170.0676	2.007	1397.1334	88.9644	99924.1483	314743.1733	5992228.2831	1132.23	-0.81228	340.79	-1.2426	317.8352	-0.69208	850.2134	-1.1055	836.3426	442111	551.9146	-1.47	776.6192	-1.0749	17714600	1.2703	523.494	147.897	137.9155	391.691	381.5337	203679.3438	250.2589	-0.81383	351.5694	7687830
013	2018-05-18t1342	1526669214.33	larva	0	-50.1602	-218.2094	184.6655	26.4694	3078.7966	9753.0538	47627.235	0	-0.69729	0	-0.77082	0	-0.75323					0	-0.75696	0	-0.7317	0	1.3112	0	0	0				0	-0.74473	0	0
013	2018-05-18t1747	1526683882.38	larva	4.0745	-46.0857	-214.1349	153.4633	44.6381	3318.8922	11058.5656	72784.4017	0	-0.90619	0	-0.917	0	-0.87806					0	-0.9228	0	-0.92399	0	0.11611	0	0	0				0	-0.92392	0	0
013	2018-05-18t2146	1526698245.35	larva	8.0642	-42.096	-210.1452	158.8977	44.4322	3510.5455	11602.9946	77285.3006	0	-1.1089	0	-1.0662	0	-1.0053					0	-1.089	0	-1.115	0	-0.75092	0	0	0				0	-1.1107	0	0
013	2018-05-19t0146	1526712642.57	larva	12.0634	-38.0968	-206.146	158.8983	46.4784	3627.5312	12057.9556	83705.5618	0	-1.3108	0	-1.2231	0	-1.1391					0	-1.2606	0	-1.3099	0	-1.4512	0	0	0				0	-1.3116	0	0
013	2018-05-19t0546	1526727045.98	larva	16.0643	-34.0959	-202.145	355.6488	37.9828	9513.6312	30149.3007	217290.0781	2489.45	1.127	758.971	1.1726	563.8154	0.74157	2289.1411	0.23598	2267.2441	119035.3359	1725.3484	1.4184	2188.2511	1.3529	3874550	0.021107	169.637	88.5575	88.2882	131.9413	129.5933	6860.9453	113.7967	0.9516	125.3779	452086
013	2018-05-19t0946	1526741445.78	larva	20.0643	-30.0959	-198.1451	267.9381	17.117	3476.4608	10969.6671	38140.5591	404.922	-1.2797	304.771	-0.49356	304.6161	-0.2919	379.4797	-2.5199	376.0007	7589.5942	350.9164	-1.0242	370.9863	-1.2174	600703	-2.2616	149.557	96.4172	96.0532	138.7572	137.6046	2775.144	120.7741	1.0054	133.1278	190038
013	2018-05-19t1352	1526756177.63	larva	24.1565	-26.0037	-194.0529	351.235	34.6892	9698.5229	30660.8175	227606.963	2841.3	1.182	840.698	1.3439	778.2377	1.4562	2460.5667	0.4556	2438.1982	130410.0312	1716.6754	1.2275	2263.0154	1.2021	4376670	-0.99246	149.363	86.6271	86.1712	133.1535	132.0499	7057.1353	113.5159	0.72069	127.2408	450981
013	2018-05-19t1752	1526770578.42	larva	28.1567	-22.0035	-190.0527	423.2811	37.7266	13788.5124	43600.4246	374462.8391	4018.75	2.3374	870.794	1.4075	736.2791	1.2565	3269.8931	1.7106	3196.2656	241972.0938	2186.188	2.0075	2966.5779	2.0848	6392500	-0.6293	273.278	87.4465	86.942	133.939	131.0469	9911.4883	113.4004	0.59089	125.8352	641945
013	2018-05-19t2152	1526784985.08	larva	32.1585	-18.0017	-186.0508	719.0801	42.57	24548.3137	77442.5057	687448.5799	2783.21	0.80388	742.286	0.82854	645.7531	0.825	2318.3315	0.22419	2281.6138	303701.4375	1728.8134	1.0668	2150.926	0.78056	9683130	0.23436	274.765	77.1379	76.4232	126.9597	122.0549	16631.7188	104.2014	0.19184	117.0485	1006260
013	2018-05-20t0152	1526799392.97	larva	36.1607	-13.9995	-182.0486	439.6818	51.6251	18375.6307	58628.678	643265.8655	3539.03	1.5173	809.8	1.04	492.3214	0.050059	3240.6992	1.7959	3235.9464	317588.5312	2425.3063	2.3804	3065.7341	2.0474	7859100	-1.0339	370.515	98.3946	97.8558	147.7728	142.4101	14481.7295	126.0113	0.66707	138.6213	954920
013	2018-05-20t0552	1526813795.5	larva	40.1614	-9.9988	-178.0479	822.5067	52.3318	33592.2955	105916.9709	1146287.0411	4523.11	2.533	745.874	0.66959	584.2181	0.3922	3657.6426	2.6327	3598.537	651060.375	1895.9775	1.2191	3264.4082	2.274	13222800	0.57367	398.565	92.6597	92.0636	143.7025	139.605	25579.043	120.0341	0.31363	133.692	1642670
013	2018-05-20t0952	1526828190.78	larva	44.1601	-6.0001	-174.0492	945.8133	53.3198	41722.2925	131444.8437	1529456.2742	3883.2	1.6383	704.632	0.37011	556.1986	0.15464	3242.8159	1.9818	3187.2192	713419.5	1746.3024	0.7967	2918.4281	1.6221	15479400	0.89692	208.519	101.762	101.1213	148.4523	146.096	32659.5	128.6705	0.44226	141.0828	2235500
013	2018-05-20t1352	1526842591.24	larva	48.1603	-2	-170.0491	994.5112	62.9444	50199.2751	158219.7378	2100429.0381	3605.74	1.236	656.941	0.047192	504.2781	-0.21574	2916.6169	1.4323	2877.9432	769986.875	1596.0271	0.39805	2588.1852	1.0245	17309700	1.0582	219.287	97.0562	96.1269	146.2786	143.9169	38617.5625	126.2589	0.2052	139.17	2557340
013	2018-05-20t1752	1526856990.89	adult	52.1602	2	-166.0492	1075.4088	71.4376	59992.1883	189046.9009	2826679.3126	2546.51	-0.13105	560.198	-0.61756	432.6387	-0.76669	2102.6306	-0.2142	2086.7795	660226	1289.437	-0.40755	1892.1867	-0.26077	17584600	0.71423	434.913	87.9963	87.01	136.7244	134.4054	42931.4609	115.836	-0.43611	128.8387	2762200
013	2018-05-20t2152	1526871392.5	adult	56.1606	6.0004	-162.0488	1021.4855	67.4894	55398.4021	174537.0575	2507112.5658	2845.06	0.27992	645.24	-0.022586	517.5053	-0.14449	2356.582	0.36157	2320.7913	685765.375	1524.4344	0.28213	2148.1516	0.27806	18720400	0.712	311.842	96.9718	95.9806	148.3972	145.9375	43183.5938	126.6676	0.025126	140.3144	2813440
013	2018-05-21t0152	1526885788.77	adult	60.1596	9.9994	-158.0498	1133.6529	75.5563	68996.0013	217434.6835	3510199.5744	2386.23	-0.34127	557.522	-0.7897	417.8354	-1.1128	2015.9259	-0.36654	1986.5961	727749.25	1311.1989	-0.336	1847.2331	-0.31592	20086400	0.82333	232.673	94.2364	92.9939	144.0422	141.8607	51999.2422	123.2685	-0.31072	136.7478	3395150
013	2018-05-21t0552	1526900197.72	adult	64.1621	14.0018	-154.0473	1164.4943	69.5992	64557.4584	203316.5524	2978036.6097	2138.56	-0.6938	601.992	-0.36494	496.4362	-0.30542	1851.0524	-0.68805	1840.3641	625655.6875	1206.1207	-0.68585	1767.4823	-0.44868	20334700	0.60327	325.793	105.007	103.8843	157.5532	155.3424	53252.9844	136.151	0.5332	149.4115	3547030
013	2018-05-21t0952	1526914594.55	adult	68.1612	18.001	-150.0482	1146.2629	80.9522	69388.5117	219084.5414	3509435.2549	2065.58	-0.79435	594.267	-0.43607	458.529	-0.79042	1751.7576	-0.8742	1725.0515	635888	1283.1096	-0.33254	1636.7039	-0.73637	21527300	0.73976	335.695	95.6936	94.377	154.754	151.613	56175.6953	129.2334	-0.13628	145.3177	3466500
013	2018-05-21t1352	1526928992.23	adult	72.1605	22.0003	-146.0488	1155.4845	70.3819	67637.0522	213116.605	3303730.3335	1890.28	-1.0928	609.852	-0.16336	538.9664	0.44076	1663.3577	-1.0619	1649.0594	588828.625	1278.2219	-0.26592	1583.7184	-0.84115	21543000	0.53601	170.175	95.3233	94.3362	147.1356	145.1725	52085.9883	125.1346	-0.66248	139.6465	3367300
013	2018-05-21t1752	1526943392.92	adult	76.1607	26.0005	-142.0486	1236.8779	73.2122	73235.5893	230554.5782	3660107.0356	2119.86	-0.63489	612.355	-0.019866	497.2171	-0.13502	1848.5745	-0.35619	1834.6997	708004	1329.5776	0.16377	1775.3689	-0.080334	23436100	0.99117	316.704	105.572	103.9373	208.3303	202.7712	79790.4922	137.4987	0.28638	162.2227	4040450
013	2018-05-21t2152	1526957793.87	adult	80.161	30.0008	-138.0484	1223.1472	73.2881	76536.5387	241092.098	4028950.1116	1705.75	-1.4679	580.978	-0.47998	474.1191	-0.46525	1519.8311	-1.4156	1507.5162	607932.4375	1223.0389	-0.34824	1453.3023	-1.2014	23196700	0.79616	436.5	95.4772	94.0407	161.573	156.5167	64629.1836	127.1392	-0.83925	147.4994	3812120
013	2018-05-22t0152	1526972196.53	adult	84.1617	34.0015	-134.0476	1295.3021	72.9008	74135.1249	233379.9831	3609841.5474	1781.51	-1.2887	618.267	0.37459	482.9373	-0.21622	1621.0299	-0.92509	1614.1871	628959.625	1286.7715	0.2897	1549.0594	-0.67657	23967700	0.97891	408.527	113.218	110.867	224.9139	221.1442	87266.6094	148.0037	0.86327	202.4609	4389000
013	2018-05-22t0552	1526986599.56	adult	88.1626	38.0024	-130.0468	1280.9426	73.1587	78048.6153	245920.8741	3945973.4131	1929.63	-0.91586	601.147	0.1886	468.3409	-0.38907	1651.005	-0.67717	1634.1187	673610.0625	1273.7681	0.39735	1569.6779	-0.40789	24496100	1.1285	218.363	96.5518	95.7269	153.1934	150.3954	62502.9141	129.0413	-1.0217	143.8815	3934390
013	2018-05-22t0952	1527001003.7	adult	92.1637	42.0035	-126.0456	1217.6792	75.8225	76302.0649	240449.7562	3951501.1402	2267.66	-0.10575	599.121	0.31768	473.4063	-0.17117	1824.153	0.14627	1794.1011	726012.875	1208.492	0.083407	1577.1298	-0.1842	23844400	0.91766	288.559	97.546	95.8323	180.6511	166.1784	71899.1406	131.7489	-0.96647	152.1663	3882230
013	2018-05-22t1353	1527015457.48	adult	96.1787	46.0184	-122.0307	1227.0593	83.0505	76928.3232	242587.0381	4077323.9919	2328.24	0.056703	581.606	0.15007	448.238	-0.52808	1771.9188	0.050197	1730.9109	712311.375	1219.7665	0.3835	1569.9831	-0.035285	23339900	0.78771	321.566	102.558	100.737	184.2171	177.5363	74055.2656	139.0646	-0.53435	163.3476	4115660
013	2018-05-22t1753	1527029851.93	adult	100.1771	50.0169	-118.0322	1265.0085	75.17	74325.6579	234000.7043	3681723.0015	2483.24	0.40759	629.731	1.351	489.7122	0.46853	1948.5591	0.85438	1898.1741	757989.5	1325.116	1.4595	1730.6063	0.93929	24452500	1.2651	298.689	108.719	106.9584	205.5992	203.1145	79978.1016	143.4834	-0.36891	171.4643	4221560
013	2018-05-22t2152	1527044236.23	adult	104.1728	54.0125	-114.0366	1217.0691	76.2132	74427.574	234777.6394	3844828.6092	2423.63	0.27052	613.326	1.2424	470.6243	0.26659	1997.4481	1.1242	1983.7142	777007.3125	1322.1687	1.6633	1772.8822	1.3143	23841800	1.1547	396.851	120.552	117.376	269.7958	264.4158	104950.5625	165.2107	1.1618	230.4818	4686210
013	2018-05-23t0152	1527058622.9	adult	108.169	58.0088	-110.0403	1254.9487	81.7417	79638.7061	251403.5069	4221971.2086	2294.57	-0.011797	580.27	0.8025	455.5558	0.15387	1800.3372	0.41596	1777.4388	748940.25	1202.7755	0.91801	1598.3984	0.59553	24112500	1.3945	421.025	124.287	115.0278	321.0342	315.8094	133550.2188	221.5245	5.2642	295.8869	5164640
013	2018-05-23t0552	1527073001.2	adult	112.163	62.0028	-106.0463	1170.1947	75.0967	73324.7239	231124.844	3804912.5969	2448.88	0.28717	559.444	0.6256	442.6774	0.092235	1761.2029	0.32664	1680.8838	674540.6875	1181.8405	0.97931	1556.89	0.52914	21410500	0.50375	456.77	117.813	115.128	236.282	215.9372	90495.9922	159.3636	0.22496	189.2649	4508830
013	2018-05-23t0952	1527087403.68	adult	116.1637	66.0035	-102.0456	1273.7182	78.1931	82522.8064	260158.0024	4414755.1407	2155.22	-0.30257	493.319	-0.50351	390.1941	-0.85188	1736.6345	0.28958	1722.4532	748489.5	986.7552	-0.38057	1461.1596	0.18443	21221600	0.58189	338.847	102.584	100.3836	174.8268	171.0406	75350.3672	141.1125	-1.31	161.9535	4412970
013	2018-05-23t1353	1527101859.05	adult	120.1791	70.0189	-98.0303	1341.0152	76.0389	80186.9374	252480.9539	4088866.2418	2260.79	-0.10801	507.984	0.070654	404.7516	-0.31184	1673.2902	0.10838	1620.9355	701108.5625	1028.1188	0.1875	1438.3367	0.19345	21279400	0.772	304.732	122.487	118.837	234.5015	228.5874	98256.125	170.9377	0.58835	212.4646	5130970
013	2018-05-23t1753	1527116244.92	adult	124.1752	74.015	-94.0342	1186.48	84.8977	80650.7628	254324.2282	4564858.0081	2282.96	-0.074756	470.331	-0.48098	371.1923	-0.89	1694.5962	0.23821	1631.1723	711730.375	969.2422	-0.069118	1462.4203	0.42242	19750200	0.30295	326.803	108.554	105.459	201.0984	193.7728	84461.3125	151.9103	-0.90174	182.6858	4558390
013	2018-05-23t2152	1527130622.87	adult	128.169	78.0088	-90.0403	1222.669	75.9661	77069.0314	242812.4679	4025264.9804	2448.57	0.19973	486.099	0.11786	400.951	0.038811	1909.9474	1.0392	1885.6084	769708.8125	991.5473	0.32592	1594.5108	1.1619	19545600	0.377	477.539	123.771	119.7299	254.2252	233.327	102452.75	174.5977	0.36607	213.9854	4976700
013	2018-05-24t0152	1527145019.9	adult	132.1682	82.008	-86.0411	1287.6147	89.1993	86162.1535	271445.2159	4928525.3346	2641.46	0.49843	440.047	-0.6655	367.0231	-0.61011	2051.8726	1.5514	2060.9502	921290.75	812.4493	-0.92826	1611.9432	1.3334	19752800	0.62671	556.055	121.405	114.0377	368.4454	348.3615	165432	178.6908	0.3932	307.2893	5449650
013	2018-05-24t0552	1527159428.26	adult	136.1705	86.0103	-82.0388	1217.5874	79.1839	76541.8878	241061.9542	4074038.5663	2293.39	-0.052603	451.659	-0.17356	369.2599	-0.36862	1644.17	0.22134	1581.5541	657668	926.6647	0.19359	1409.8781	0.46118	18035200	0.018108	459.092	121.108	117.796	226.1554	219.1142	90462.1562	170.2288	-0.30328	205.8163	4835970
013	2018-05-24t0952	1527173832.51	adult	140.1717	90.0115	-78.0376	1257.5932	77.4472	79450.9826	250215.4311	4198419.1162	2620.8	0.44349	454.427	0.11042	373.9884	-0.06354	1605.3809	0.15158	1509.2139	666233.0625	918.5129	0.30573	1315.085	0.10658	18838700	0.51249	302.303	123.56	120.3765	229.1678	224.4976	95104.6562	172.4592	-0.35785	209.9474	5122280
013	2018-05-24t1352	1527188216.39	adult	144.1672	94.007	-74.0421	1316.4934	78.3639	84065.0221	264804.4982	4462659.4517	2089.33	-0.31846	436.861	-0.10464	367.2971	-0.089868	1525.9209	-0.042392	1485.3641	669879.25	861.2687	-0.00076402	1280.0505	0.033478	19154600	0.77953	334.086	119.834	116.0274	229.2321	223.6088	100632.9062	171.4356	-0.57284	208.6419	5254260
013	2018-05-24t1754	1527202773.19	adult	148.2108	98.0506	-69.9986	1260.3889	81.1512	81569.9029	256860.432	4449980.8379	2297.15	-0.0014903	430.521	-0.077484	361.941	-0.10483	1667.2727	0.46947	1656.5866	710258.1875	824.455	-0.15728	1365.268	0.5173	18308300	0.5062	412.838	121.965	118.2611	232.946	225.2513	99235.0078	172.0783	-0.68818	210.3906	5186680
013	2018-05-24t2153	1527217084.73	adult	152.1862	102.026	-66.0231	1191.5525	80.6809	78508.8643	247355.1097	4338953.7695	1858.55	-0.57405	420.138	-0.17703	363.7503	0.071821	1407.058	-0.28644	1380.5433	576893.75	814.2038	-0.1127	1187.7347	-0.22159	17184900	0.092232	294.704	124.271	121.6083	220.0309	215.4734	90212.6562	174.1857	-0.72621	203.5719	5083060
013	2018-05-25t0152	1527231427.53	adult	156.1703	106.0101	-62.039	1257.8607	80.3091	80021.9344	251978.5998	4305880.7758	1862.03	-0.53103	429.392	0.2007	366.3387	0.26159	1386.2491	-0.2855	1345.3655	579452.125	840.2668	0.22461	1196.9642	-0.097329	17921600	0.5062	364.473	127.426	123.2467	242.4243	232.7295	101333.3359	180.5754	-0.59234	216.7133	5318380
013	2018-05-25t0552	1527245828.25	adult	160.1705	110.0103	-58.0388	1227.2108	79.9085	78037.2295	245906.3481	4195269.1603	1488.8	-0.97368	440.269	0.61895	384.7867	0.95154	1224.8846	-0.72496	1204.2184	498528.0625	823.1465	0.18679	1123.4256	-0.36043	17918100	0.57615	380.419	139.471	135.2527	263.668	256.4848	107312.875	199.587	-0.016867	240.4227	5676180
013	2018-05-25t0952	1527260235.19	adult	164.1725	114.0123	-54.0369	1242.5458	79.6614	80912.0356	254961.6521	4426344.1776	2271.08	0.063924	422.142	0.2608	366.4151	0.44679	1828.0707	1.2318	1823.0795	773273.875	789.3502	-0.0081563	1538.558	1.6616	17815700	0.59505	698.167	132.83	122.5326	465.8046	438.2554	197035.3281	203.858	-0.03797	368.4389	5605840
013	2018-05-25t1353	1527274683.3	adult	168.1858	118.0256	-50.0235	1227.6082	77.7701	76533.9431	240998.1739	4010111.5419	1544.54	-0.8071	429.982	0.58377	385.4367	1.154	1278.5615	-0.426	1264.0264	511424.625	812.5903	0.2839	1157.2985	-0.048486	17161900	0.3724	339.131	137.232	134.0834	251.0778	246.0895	100431.1094	196.2739	-0.44258	233.104	5477350
013	2018-05-25t1752	1527289004.75	adult	172.164	122.0038	-46.0454	1280.7245	76.8862	78719.0712	247802.7489	4170940.5708	2165.34	-0.00051126	410.644	0.14155	361.1174	0.40027	1731.3193	1.079	1729.5703	711572.25	750.774	-0.18464	1463.1248	1.4911	16856100	0.30345	358.429	135.475	130.2889	261.3243	253.669	107404.2812	195.7686	-0.59437	236.42	5560990
013	2018-05-25t2152	1527303394.07	adult	176.161	126.0008	-42.0483	1269.4803	77.7011	79652.5811	250919.3611	4256442.8717	1687.9	-0.54281	410.565	0.22985	363.4924	0.53687	1287.2482	-0.26446	1267.774	535495.25	752.9356	-0.088046	1111.8148	-0.1116	17061400	0.45054	397.421	134.43	128.0641	282.4761	274.9201	117510.0781	202.0801	-0.54323	249.6938	5586380
013	2018-05-26t0152	1527317797.89	adult	180.1621	130.0019	-38.0473	1216.4398	79.4939	77082.9223	242837.7423	4091835.1675	1560.59	-0.65286	413.145	0.38639	367.772	0.72653	1241.7798	-0.34167	1232.3807	500437.25	755.2868	0.0087609	1099.8095	-0.092299	16609300	0.32671	360.066	142.858	137.923	271.5457	266.8571	109432.9141	209.5425	-0.4828	250.6026	5743160
013	2018-05-26t0552	1527332208.21	adult	184.165	134.0048	-34.0444	1253.0357	73.8463	76729.3659	241810.372	3947014.6208	1347.45	-0.86602	394.055	-0.089388	364.1209	0.6464	1027.9375	-0.9747	995.8045	412202.9375	692.3156	-0.50543	914.3172	-0.9313	15784700	0.058102	369.004	132.775	124.5808	284.8043	278.4223	114206.5156	211.6836	-0.55938	261.1434	5318560
013	2018-05-26t0952	1527346621.07	adult	188.1685	138.0083	-30.0408	1221.0127	80.3413	77261.2867	243329.1538	4134869.0183	1400	-0.7616	403.345	0.2613	362.5777	0.63167	1185.847	-0.38617	1176.592	477896.375	752.7549	0.14109	1071.6008	-0.075809	16251200	0.30851	392.059	145.215	140.47	283.381	277.2657	114202.5625	218.2029	-0.53448	262.2622	5850870
013	2018-05-26t1352	1527361028.31	adult	192.1706	142.0103	-26.0388	1125.8574	76.8564	68705.5522	216498.8799	3631015.6982	1396.93	-0.72622	431.518	1.1822	381.5973	1.3025	1200.2289	-0.26829	1195.5524	430882.1562	805.6589	0.73642	1111.6313	0.20237	15472900	0.069333	477.053	153.888	145.5608	319.6728	313.0804	114762.5156	242.2246	-0.14814	295.6586	5517970
013	2018-05-26t1752	1527375432.09	adult	196.1716	146.0114	-22.0378	1141.7639	74.2906	68716.9141	216584.8785	3467657.581	1486.51	-0.58206	417.165	0.81694	366.723	0.81426	1243.802	-0.049516	1241.7817	446524.9062	832.2014	1.0916	1115.9444	0.30072	14975800	-0.055826	485.445	152.479	141.8966	337.593	328.0492	121195.875	252.5223	-0.079063	311.7767	5473860
013	2018-05-26t2153	1527389857.35	adult	200.1786	150.0184	-18.0307	832.1335	76.0886	51381.0588	163163.6645	2631302.3241	1160.99	-0.93929	400.176	0.35652	358.2057	0.54079	1016.543	-0.77274	1007.7595	273450.0625	714.0574	-0.018366	956.4213	-0.4459	10741100	-1.5791	449.585	163.186	147.6955	371.3302	366.4619	99887.8125	277.8603	0.2769	346.0082	4380090
013	2018-05-27t0153	1527404272.73	adult	204.1829	154.0227	-14.0265	1213.1025	79.3563	75897.7802	239153.3025	3968260.2853	1368.16	-0.65653	397.128	0.31698	351.2438	0.32066	1114.5726	-0.3708	1100.7844	441370.75	735.7808	0.28018	1002.9275	-0.13817	15714000	0.3421	453.837	157.405	143.8762	375.1942	369.9839	148576.9062	269.2718	-0.026352	346.5511	6228340
013	2018-05-27t0553	1527418692.22	adult	208.1883	158.0281	-10.0211	1268.0175	78.5795	79012.6891	248857.7319	4124207.0147	1212.06	-0.81499	385.742	0.0096226	348.9437	0.25285	992.1071	-0.74959	985.4445	409740.25	676.9856	-0.2721	909.5068	-0.56394	15901400	0.46528	478.562	159.299	144.3299	389.0979	382.653	160697.4219	273.5391	-0.072059	358.9225	6566800
013	2018-05-27t0954	1527433118.32	adult	212.1956	162.0353	-6.0138	1241.6416	78.2419	76200.1284	239943.6485	3979068.9105	1198.82	-0.80017	384.526	0.018966	353.2635	0.40093	932.3651	-0.91321	912.2614	371081.3125	647.6671	-0.52684	866.2324	-0.73169	15286000	0.29617	499.583	164.217	148.1201	401.0137	393.4081	159603.4375	290.5792	0.11022	372.9365	6528130
013	2018-05-27t1354	1527447551	adult	216.2046	166.0444	-2.0047	1223.2717	77.4192	75619.6013	238194.3816	3950670.3634	1197	-0.77272	380.243	-0.070434	352.3389	0.3775	917.6771	-0.92049	892.816	362482.4375	630.2373	-0.6623	829.0133	-0.87202	15009300	0.25102	521.141	167.004	149.1841	413.1228	408.6742	163183.5	302.5924	0.19868	383.7322	6592150
013	2018-05-27t1755	1527461985.04	dead	220.2141	170.0539	2.0047	1209.7682	77.8877	75732.5406	238565.0092	3988881.5915	1287.9	-0.63476	376.788	-0.13849	353.5988	0.42086	908.6643	-0.90885	877.2591	359831.0625	609.1405	-0.84692	796.8526	-0.99126	14891000	0.26015	498.817	170.026	151.9817	413.7802	410.1787	163856.9688	309.7449	0.20696	389.1166	6719590
014	2018-05-18t1342	1526669227.26	larva	0	-54.1605	-254.0007	184.5675	42.4187	3668.4357	12008.4092	73204.6637	0	-0.69729	0	-0.77082	0	-0.75323					0	-0.75696	0	-0.7317	0	1.3112	0	0	0				0	-0.74473	0	0
014	2018-05-18t1747	1526683895	larva	4.0744	-50.0861	-249.9263	153.592	27.9485	2928.865	9323.4313	52033.0974	0	-0.90619	0	-0.917	0	-0.87806					0	-0.92279	0	-0.92399	0	0.11613	0	0	0				0	-0.92392	0	0
014	2018-05-18t2146	1526698257.97	larva	8.0641	-46.0964	-245.9366	153.5907	27.8654	2926.1794	9314.2979	51883.8043	0	-1.1089	0	-1.0662	0	-1.0053					0	-1.089	0	-1.115	0	-0.75091	0	0	0				0	-1.1107	0	0
014	2018-05-19t0146	1526712655.34	larva	12.0634	-42.0972	-241.9374	156.1045	28.0728	2933.9544	9335.2981	51853.4402	0	-1.3108	0	-1.2231	0	-1.1391					0	-1.2606	0	-1.3099	0	-1.4512	0	0	0				0	-1.3116	0	0
014	2018-05-19t0546	1526727058.74	larva	16.0643	-38.0962	-237.9364	251.9582	18.6219	3571.0119	11248.1376	44445.912	2376.45	1.0071	1111.68	2.3634	1125.9122	2.7581	2182.2573	0.088075	2145.1116	45827.4062	1758.2156	1.4728	2086.4186	1.2197	2230030	-0.85509	150.385	90.0356	89.7559	134.0729	132.6152	2815.5305	115.3536	0.98555	127.9133	180612
014	2018-05-19t0946	1526741458.49	larva	20.0642	-34.0963	-233.9365	528.5553	52.1244	20412.0965	64581.6392	687041.9151	1698.89	0.11251	461.5	0.059359	364.8422	-0.066152	1507.1652	-0.9039	1492.7335	162773.8438	968.8124	0.035036	1402.2175	0.17001	4983740	-0.087032	149.797	83.1286	82.8323	120.783	118.6754	13044.5625	105.3874	0.65188	114.8378	897705
014	2018-05-19t1352	1526756190.42	larva	24.1564	-30.0041	-229.8443	658.3636	48.1869	23102.3693	72878.3358	709417.7787	1786.15	0.027827	527.338	0.18376	436.4216	0.11212	1606.8323	-0.81641	1598.8354	197640.375	1062.7199	0.063003	1492.531	0.13311	6459890	-0.022171	158.995	85.1297	84.428	128.7206	126.8898	15832.6396	110.4098	0.64501	122.8185	1042840
014	2018-05-19t1752	1526770591.11	larva	28.1566	-26.0039	-225.8441	431.693	37.7589	12831.8436	40524.1349	322655.7754	2574.79	0.72987	1001.82	1.918	932.5758	2.0683	2377.5681	0.32442	2359.0117	164052.2031	1995.8878	1.6549	2289.5529	1.1147	6871510	-0.41798	161.679	84.0255	83.6683	132.6235	130.271	9151.0195	111.8392	0.55036	124.4139	576331
014	2018-05-19t2152	1526784998.49	larva	32.1587	-22.0018	-221.842	556.4435	45.0057	20510.7228	64753.9822	642385.7384	2175.26	0.11408	616.572	0.31049	468.7889	0.051534	2012.6992	-0.27285	1998.9871	219384.2188	1420.1998	0.46964	1912.5857	0.42691	6712620	-1.0141	282.865	78.3043	77.9178	127.5103	122.695	13898.6279	103.7828	0.18016	115.7827	852499
014	2018-05-20t0152	1526799406.27	larva	36.1608	-17.9997	-217.8399	641.3768	49.0146	23699.4851	74826.7711	740346.0383	2376.85	0.17169	631.006	0.25512	552.5863	0.33038	2110.5452	-0.13632	2097.8101	265928.6875	1384.502	0.2692	1980.1439	0.37463	7916600	-1.0108	273.654	75.4225	74.99	123.7104	119.4791	15587.5117	101.2375	-0.084125	114.0881	946251
014	2018-05-20t0552	1526813808.8	larva	40.1615	-13.999	-213.8392	750.0092	48.0969	30361.3482	95852.1254	1004761.3873	3237.19	1.0117	746.796	0.67395	543.2674	0.18704	2773.1731	1.0372	2749.241	446480.875	1890.6531	1.2077	2575.1081	1.1667	11974900	0.091712	212.146	95.4993	94.986	145.4285	143.0158	23413.9961	124.2164	0.45402	137.9676	1531330
014	2018-05-20t0952	1526828204.12	larva	44.1602	-10.0003	-209.8405	798.7276	58.3649	35246.9409	111266.0699	1305467.1149	3119.59	0.71262	614.517	-0.10064	501.9666	-0.14529	2459.3794	0.48725	2393.7295	457444.5625	1474.7922	0.17724	2194.4945	0.40073	11406000	-0.61581	308.046	82.6849	82.0824	132.7337	127.6113	24688.4688	109.5648	-0.29005	122.3315	1534710
014	2018-05-20t1352	1526842604.62	larva	48.1604	-6.0001	-205.8403	816.2992	49.5731	34531.372	109019.4198	1197807.2564	2626.22	0.0048766	564.8	-0.4991	434.7422	-0.6534	2325.7673	0.24075	2292.0352	425615.4375	1368.2916	-0.16582	2201.9762	0.33053	10282200	-1.4602	282.475	86.0635	85.4487	134.5842	130.5793	24628.9004	113.3963	-0.36814	126.0337	1566790
014	2018-05-20t1752	1526857004.34	larva	52.1603	-2.0002	-201.8404	875.2463	55.0285	41279.747	130094.3436	1617613.6587	2184.7	-0.60698	494.874	-1.0612	415.3785	-0.89166	1894.4707	-0.65601	1878.6478	412994.625	988.3385	-1.2237	1730.7014	-0.57233	10740200	-1.6701	165.752	78.3464	77.5322	124.6555	122.3128	27174.8906	104.8068	-1.0033	117.9414	1700350
014	2018-05-20t2152	1526871405.84	adult	56.1607	2.0002	-197.84	971.0892	61.8921	44007.803	139032.8581	1647228.5075	2225.35	-0.57781	566.22	-0.64849	461.2731	-0.62208	1969.025	-0.50144	1953.3625	456813.8125	1127.6636	-0.90814	1855.9767	-0.33163	13111400	-1.1965	275.823	96.0488	95.0252	153.6362	150.116	35643.6094	128.8034	0.15253	144.5202	2224100
014	2018-05-21t0152	1526885802.26	adult	60.1597	5.9992	-193.841	936.3816	73.1446	46146.8606	146582.7021	1890455.4917	2404.52	-0.31446	594.432	-0.44514	492.7647	-0.35974	1994.8362	-0.41634	1958.278	484745.1875	1149.0815	-0.87973	1861.0245	-0.28455	14398900	-1.0759	207.223	111.561	110.4073	164.5793	162.7336	39992.7656	143.08	1.0501	157.3443	2702340
014	2018-05-21t0552	1526900211.29	adult	64.1622	10.0017	-189.8385	979.0544	55.4162	46018.4762	145063.5314	1820595.5511	2822.52	0.37598	621.387	-0.15119	505.2038	-0.20182	2221.0388	0.25202	2181.5814	537491.375	1231.7485	-0.58863	2049.9321	0.25881	15027000	-1.1451	220.921	110.093	108.9774	167.4604	164.8697	40525.4141	143.4257	1.097	158.4977	2662370
014	2018-05-21t0952	1526914607.81	adult	68.1613	14.0008	-185.8395	942.9761	65.0818	48335.4066	152372.9647	2057996.0673	2098.98	-0.7381	594.323	-0.43534	524.3678	0.11093	1908.3041	-0.43946	1898.5385	484709.25	1129.0548	-1.003	1812.2358	-0.24581	15061300	-1.3731	214.445	107.06	106.1388	159.2319	156.8389	40444.8984	138.3061	0.63273	151.6539	2713120
014	2018-05-21t1352	1526929005.6	adult	72.1606	18.0001	-181.8401	987.162	62.3831	51813.4094	163285.218	2273710.7872	3017.76	0.96653	614.696	-0.090036	501.1423	-0.14616	2025.876	0.051437	1942.4587	551038.25	1246.0532	-0.42891	1861.3491	0.037103	16684100	-1.0478	275.512	113.877	113.2556	167.7145	165.431	45618.3398	146.0697	1.2112	159.8309	3090850
014	2018-05-21t1752	1526943406.25	adult	76.1608	22.0003	-177.8399	1084.0755	63.2342	55838.7258	175828.1177	2433029.6419	2547.01	0.21145	615.011	0.025875	512.2034	0.1202	2154.8984	0.68549	2122.6494	631385.25	1180.3933	-0.71968	2015.8045	0.78755	17998900	-0.78621	211.284	106.629	105.6714	161.575	159.4115	47341.4648	139.3937	0.45968	154.1186	3120590
014	2018-05-21t2152	1526957807.21	adult	80.1611	26.0006	-173.8396	1033.47	65.3783	57902.7364	182558.6606	2670705.7643	2194.3	-0.42955	614.94	0.15996	541.5024	0.75146	1832.061	-0.26076	1799.0055	555114.5	1209.8757	-0.43785	1720.7401	-0.10636	18610500	-0.7146	289.169	93.3706	92.4641	149.5073	145.7368	45300.7227	125.1565	-1.0203	140.3775	2825770
014	2018-05-22t0152	1526972209.97	adult	84.1619	30.0014	-169.8389	1020.5518	77.1486	62464.6758	197022.0142	3182478.1964	2032.4	-0.73003	560.405	-0.76962	453.6107	-0.76399	1819.9419	-0.15003	1807.7441	595121	1176.8767	-0.53246	1727.0715	0.12665	18275400	-0.91861	245.155	97.5257	96.2529	153.5729	150.5685	50218.3438	128.0868	-0.92977	144.2592	3180410
014	2018-05-22t0552	1526986613.01	adult	88.1627	34.0022	-165.838	1110.0205	70.9867	61410.1294	193473.5885	2915474.5667	1986.59	-0.78656	624.34	0.65674	523.0434	0.65641	1822.5714	0.0081348	1814.6293	586868	1193.4966	-0.23113	1744.1088	0.42418	20065000	-0.37197	287.266	117.319	114.8349	207.5441	204.7547	66829.2109	156.8649	1.4341	190.8019	3770410
014	2018-05-22t0952	1527001017.11	adult	92.1638	38.0033	-161.8369	1551.8393	78.572	80287.5138	253274.6581	3912525.7914	2046.45	-0.60759	561.064	-0.45836	411.6985	-1.3748	1778.6694	-0.036973	1767.2424	748819.8125	1156.1488	-0.3351	1688.6022	0.36169	23612400	0.83759	276.788	116.207	114.699	199.9449	194.8964	84176.7812	152.0519	0.78711	182.2679	4890560
014	2018-05-22t1353	1527015471.23	adult	96.1789	42.0184	-157.8218	1358.6222	71.3154	68030.3674	214695.6104	3090280.0315	1986.5	-0.70876	570.648	-0.074851	459.4242	-0.30548	1769.6484	0.041063	1778.3517	631764.5	1035.8827	-1.104	1583.4887	0.031661	20359600	-0.26345	420.323	120.328	114.5383	263.642	255.491	94120.1875	178.3246	2.7778	232.5261	4293060
014	2018-05-22t1753	1527029865.75	adult	100.1774	46.0169	-153.8234	1154.9664	73.1422	72368.9104	228310.106	3726179.6339	1916.56	-0.83641	560.227	-0.082029	472.5976	0.12126	1516.5728	-0.87212	1476.3481	573264.5	1123.0533	-0.18627	1429.3282	-0.56172	21143500	0.070477	203.419	103.386	101.9352	162.9333	160.7467	61588.7734	137.6828	-0.84576	153.9352	3901900
014	2018-05-22t2152	1527044249.94	adult	104.173	50.0125	-149.8278	1192.377	70.0494	69925.8602	220231.8739	3441471.9503	2130.15	-0.35736	581.516	0.58419	479.8254	0.45709	1653.1305	-0.2368	1609.708	605045.75	1166.2226	0.38914	1457.8188	-0.25757	21244000	0.19332	343.989	110.349	109.4134	166.4902	162.7385	60935.4062	142.7654	-0.63059	156.7901	4031260
014	2018-05-23t0152	1527058636.54	adult	108.1692	54.0087	-145.8315	1182.9872	69.1293	68058.3952	214291.5647	3319160.8531	2094.91	-0.42627	611.273	1.4469	507.6513	1.2564	1695.0114	0.0053778	1665.1605	603424.0625	1249.454	1.2997	1567.7912	0.44294	21738100	0.49279	483.248	109.61	108.5041	170.5984	167.1072	60733.0312	144.4846	-0.69417	161.2266	3897940
014	2018-05-23t0552	1527073014.74	adult	112.1632	58.0027	-141.8375	1192.681	72.8723	71325.1148	224692.1817	3667986.3087	2129.54	-0.353	595.644	1.3831	491.8875	1.16	1714.9149	0.14913	1673.5894	639663.25	1219.9478	1.2907	1545.8158	0.47407	22179400	0.80357	469.647	114.161	110.8068	279.2359	269.4427	104154.9922	156.1551	-0.014642	209.6709	4250890
014	2018-05-23t0952	1527087417.17	adult	116.1639	62.0034	-137.8369	1245.9307	74.832	75532.6717	237849.37	3867941.4683	2079.82	-0.44775	535.606	0.38978	426.4328	-0.0431	1628.5801	-0.11676	1586.731	643289.125	1125.2988	0.74979	1430.3668	0.031928	21110400	0.53737	397.031	116.597	113.8862	247.0597	235.265	97588.5859	159.1286	-0.014944	200.7002	4595540
014	2018-05-23t1353	1527101872.82	adult	120.1793	66.0188	-133.8214	1248.2094	71.8134	73037.9592	229953.2364	3595216.0842	2348.29	0.053035	579.79	1.6063	478.851	1.3945	1702.8452	0.217	1659.1452	650486.875	1144.5348	1.136	1469.8712	0.34867	22138700	1.125	469.988	124.277	118.6928	306.27	294.6918	116995.125	181.0424	1.2857	254.5385	4745410
014	2018-05-23t1753	1527116258.46	adult	124.1753	70.0148	-129.8254	1175.2852	70.9036	72098.2682	227207.9418	3663377.629	2574.46	0.43695	545.98	1.1613	449.8485	0.98325	1779.8829	0.54376	1714.6064	671015.875	1103.0773	1.0203	1447.2377	0.34834	20543600	0.6367	427.4	120.382	118.7085	190.9714	186.361	71996.2031	159.7841	-0.38144	178.84	4529630
014	2018-05-23t2152	1527130636.3	adult	128.1692	74.0087	-125.8315	1193.5977	83.5031	77472.7002	244129.0985	4203705.4423	2579.29	0.41863	502.925	0.48952	409.9485	0.26087	1717.7153	0.36869	1633.6609	693957	1056.3274	0.85305	1427.1427	0.35355	20308600	0.70471	379.439	121.058	117.676	229.8633	218.3169	92864.7578	171.0892	0.1449	199.8497	4888450
014	2018-05-24t0152	1527145033.56	adult	132.1684	78.0079	-121.8323	1295.9157	75.1191	77818.6082	244966.9252	3979190.3757	2723.17	0.62927	484.055	0.32535	395.813	0.12768	1591.9088	-0.01106	1490.496	647906.875	956.8576	0.24754	1298.9293	-0.16198	19674000	0.59225	340.71	124.221	121.8448	206.4107	202.1941	84009.1719	167.2999	-0.28914	192.5674	5048830
014	2018-05-24t0552	1527159441.78	adult	136.1707	82.0102	-117.83	1260.6338	77.7107	78565.8365	247398.1087	4210715.0667	2091.41	-0.36299	428.053	-0.71605	347.7279	-0.94219	1513.3063	-0.21253	1453.379	621968.875	867.1381	-0.29208	1250.0938	-0.29431	17552300	-0.19625	341.902	116.69	112.5825	236.3943	228.9241	97158.0703	164.6243	-0.62078	207.2413	4784890
014	2018-05-24t0952	1527173846.15	adult	140.1719	86.0114	-113.8288	1280.4018	86.6068	83622.8221	263617.4991	4672098.8856	2195.65	-0.18616	447.342	-0.055895	394.1939	0.49582	1478.402	-0.26086	1433.9061	644583.25	832.403	-0.39949	1256.4604	-0.16818	19504600	0.8114	413.153	128.396	123.6845	288.1356	280.4794	125627.1016	186.8606	0.40952	246.0877	5598170
014	2018-05-24t1352	1527188229.87	adult	144.1674	90.0069	-109.8333	1288.6069	76.8346	77502.3617	243922.1067	4018735.9814	2009.35	-0.43309	446.352	0.12305	377.4886	0.20278	1382.7732	-0.5	1317.6732	560023.125	839.019	-0.18398	1179.7635	-0.43349	18066500	0.2878	421.988	131.177	126.9242	278.0711	268.0991	112618.7812	187.963	0.25123	239.2654	5309510
014	2018-05-24t1754	1527202787.16	adult	148.2111	94.0506	-105.7896	1240.1175	82.6241	76108.4716	239739.2432	4069281.6597	1756.67	-0.75344	425.704	-0.19561	366.9576	0.044129	1210.0756	-0.97534	1163.3297	481610.0625	797.0822	-0.38432	1071.8471	-0.84376	16913200	-0.12543	442.503	130.08	125.2467	266.1182	253.2906	105915.0469	186.7129	-0.0093464	234.2366	5168100
014	2018-05-24t2153	1527217098.47	adult	152.1864	98.0259	-101.8143	1174.6447	76.7086	75109.8339	236816.5075	3963720.4137	1968.83	-0.42471	466.643	0.98907	403.7832	1.296	1372.0303	-0.39674	1335.0658	537835.875	837.3056	0.080652	1190.2804	-0.20979	18276500	0.58493	455.852	147.428	140.3434	377.1948	372.4668	147860.3438	212.3237	0.91704	325.7574	5774180
014	2018-05-25t0152	1527231441.01	adult	156.1705	102.01	-97.8302	1286.3238	78.9977	83144.4667	261973.2355	4571524.6162	2313.69	0.0654	429.355	0.19976	378.0248	0.62847	1454.521	-0.071405	1367.4129	631262.125	795.1261	-0.1572	1233.6599	0.072939	18613400	0.81615	405.687	122.645	120.0818	263.1165	249.6531	114192.5391	176.4302	-0.75792	222.4883	5316880
014	2018-05-25t0552	1527245841.89	adult	160.1707	106.0102	-93.83	1193.568	78.6926	76450.4399	240837.768	4140543.6952	2843.69	0.77448	463.884	1.2384	403.4084	1.5497	1771.7893	0.98775	1684.7542	706943.9375	869.4465	0.58313	1379.1179	0.83063	18489000	0.82919	340.737	133.062	130.5872	261.9988	255.3518	104537.5234	190.8328	-0.34067	237.0392	5303440
014	2018-05-25t0952	1527260248.79	adult	164.1726	110.0121	-89.8281	1173.1805	79.6151	74332.6982	234208.8929	3954525.4326	2108.68	-0.14125	455.74	1.1617	383.8802	1.0186	1525.8436	0.28392	1491.0422	592027.3125	883.0047	0.80399	1404.3472	1.0325	17661700	0.5277	341.232	123.641	119.4455	258.4581	252.5897	100281.75	181.7738	-0.79442	231.0785	4791560
014	2018-05-25t1353	1527274696.98	adult	168.186	114.0255	-85.8147	1263.7979	77.9987	76378.5854	240507.6492	3885803.6791	1964.22	-0.28662	462.528	1.475	372.3868	0.72003	1504.1614	0.28672	1465.9199	600160.375	941.0587	1.4134	1357.21	0.89631	18445600	0.92559	548.79	145.235	137.2032	335.8896	325.3676	134019.9375	223.7848	0.43076	290.0905	5791980
014	2018-05-25t1752	1527289018.3	adult	172.1642	118.0037	-81.8365	1239.9891	75.4231	74497.6495	234565.5782	3842725.7991	2444.98	0.342	451.591	1.2837	369.6617	0.68696	1518.3898	0.40227	1415.6526	590653.625	911.6307	1.2519	1263.1822	0.53535	17565100	0.60358	390.154	136.096	129.9815	294.0529	289.1357	114386.5859	204.4316	-0.34084	267.0836	5293570
014	2018-05-25t2152	1527303407.65	adult	176.1612	122.0007	-77.8395	1227.1029	76.9193	75140.951	236732.4964	3920877.1331	1743.52	-0.47548	458.98	1.6058	388.0404	1.3678	1369.1249	-0.0020101	1332.8402	538066.0625	881.7522	1.0803	1243.9524	0.52679	17994800	0.8391	423.342	150.254	141.2196	338.7387	333.6859	133124.2969	232.9031	0.29753	309.5231	5890870
014	2018-05-26t0152	1527317811.45	adult	180.1623	126.0018	-73.8384	1264.4464	74.6322	74508.1907	234553.0161	3749355.0004	2236.51	0.16075	459.025	1.7123	378.4924	1.0908	1552.5065	0.66606	1453.8951	605477.5	920.2664	1.5319	1339.6283	1.08	17866600	0.84022	467.826	141.328	135.5611	297.2102	289.8987	115911.9766	206.1484	-0.5689	269.8989	5500910
014	2018-05-26t0552	1527332221.73	adult	184.1651	130.0046	-69.8356	1144.693	84.1552	75144.1646	237070.9059	4115099.7405	1685.87	-0.46058	442.462	1.3328	364.6644	0.66492	1364.5605	0.1327	1334.5734	534907.75	913.9148	1.5775	1255.657	0.75675	17322400	0.67499	667.949	134.413	126.0822	384.8918	345.3862	150877.5938	214.6719	-0.48819	293.897	5262270
014	2018-05-26t0952	1527346634.7	adult	188.1687	134.0082	-65.832	1243.2747	71.8125	74559.6959	234738.6552	3777803.313	2031.72	-0.0061986	451.583	1.7007	374.2163	1.0284	1451.2699	0.50119	1387.5379	565995.25	920.7579	1.751	1250.506	0.81953	17580100	0.8321	528.415	142.029	135.5101	327.04	309.8685	127545.5938	212.7257	-0.65765	283.3111	5529180
014	2018-05-26t1352	1527361042.05	adult	192.1708	138.0103	-61.8299	1225.5359	81.0135	81537.4504	257046.2159	4536542.8319	1741.72	-0.31314	401.165	0.26433	331.1864	-0.40874	1328.582	0.16747	1276.0375	564647.375	835.6503	1.0299	1161.1223	0.45256	17037100	0.67447	421.062	128.871	121.1838	304.2441	297.8961	129303.7656	209.3493	-0.84813	275.8988	5473020
014	2018-05-26t1752	1527375445.69	adult	196.1718	142.0113	-57.8289	1256.527	74.513	76959.1647	242363.4083	3972566.6897	2075.28	0.12528	426.643	1.1067	347.6887	0.17296	1469.9406	0.72955	1413.1939	590916.125	862.2203	1.3917	1253.9348	1.005	17134800	0.76571	421.716	141.819	135.8305	312.2037	305.1431	125505.8906	211.7623	-0.90599	281.9826	5695730
014	2018-05-26t2153	1527389870.98	adult	200.1788	146.0183	-53.8219	1194.4303	76.9794	74580.1747	235271.3083	4000368.4915	1861.1	-0.095808	408.928	0.62648	350.9076	0.29736	1383.2336	0.51039	1369.6611	539461.125	823.2491	1.0974	1133.9369	0.46872	15914300	0.35985	540.454	139.957	135.0606	302.4707	296.1505	117963.5859	211.622	-1.01	274.8988	5446690
014	2018-05-27t0153	1527404286.38	adult	204.1831	150.0226	-49.8176	1205.7202	75.2643	74124.2025	233726.4658	3793785.3462	1662.57	-0.30099	422.158	1.0942	360.5272	0.62675	1297.5479	0.27646	1279.5394	502151	803.0358	0.98247	1101.3061	0.37334	16328600	0.56921	509.711	169.293	160.4523	382.8269	372.9074	148154	258.103	-0.23506	339.1122	6548070
014	2018-05-27t0553	1527418705.88	adult	208.1885	154.028	-45.8122	1120.237	78.8321	70310.9242	221549.8601	3694422.4901	1717.57	-0.20334	412.449	0.84095	340.449	-0.023408	1289.0686	0.31415	1263.1707	473088.1875	839.8758	1.4623	1168.9461	0.79476	15122900	0.18134	461.017	156.306	145.7836	361.0229	356.2178	132495.3906	251.2305	-0.47483	334.727	5731120
014	2018-05-27t0954	1527433132.09	adult	212.1958	158.0353	-41.8049	1100.4483	77.2343	67736.0587	213513.3805	3470979.5912	1484.44	-0.45388	409.628	0.80251	349.1787	0.26971	1237.7426	0.19408	1229.7198	438160.875	797.9874	1.1054	1122.3739	0.62065	14481200	0.0064772	507.402	159.389	149.4117	379.973	375.4583	134510.4375	246.6392	-0.658	342.5747	5634720
014	2018-05-27t1354	1527447564.63	adult	216.2048	162.0443	-37.7959	1094.2494	89.981	70644.0415	222865.9358	3874183.9786	1583.73	-0.3025	399.02	0.51639	337.585	-0.090692	1223.6666	0.20195	1193.9019	451533	767.8933	0.85983	1113.3548	0.64031	14690300	0.13765	605.427	159.725	146.8772	423.5401	400.5229	156286.3125	256.5483	-0.5826	359.1283	5880430
014	2018-05-27t1755	1527461998.85	adult	220.2143	166.0538	-33.7864	1173.1898	77.789	70147.8058	220866.4486	3607758.7178	1519.96	-0.35125	381.791	0.017675	328.8758	-0.35399	1190.5497	0.13795	1159.861	436931.75	746.3559	0.69323	1075.3421	0.49982	13983100	-0.058734	486.206	158.201	147.0587	367.7429	362.2051	134961.625	256.3404	-0.67412	333.3003	5794100
014	2018-05-27t2156	1527476449.21	adult	224.2283	170.0678	-29.7724	1156.1411	78.6722	71534.4658	225321.7246	3794744.3593	1425.26	-0.43912	379.69	-0.0098434	333.9301	-0.18561	1130.3339	-0.030656	1112.885	422744.875	707.7983	0.32453	1037.7641	0.35857	14178000	0.059778	457.318	163.234	151.4709	372.4785	368.2535	139306.9688	266.1827	-0.59726	342.0549	6095320
014	2018-05-28t0142	1527490028.6	adult	228.0004	173.8399	-26.0003	1042.934	78.7497	65416.0074	206242.4004	3565477.8091	1695.87	-0.0778	384.857	0.18577	338.3593	-0.041094	1176.4913	0.19726	1128.6559	402360.0312	739.5958	0.75081	1031.4361	0.3802	13139800	-0.25475	454.445	168.661	155.0829	385.4541	381.9133	131825.3125	282.5926	-0.41508	357.3254	5758440
014	2018-05-28t0542	1527504428.83	adult	232.0004	177.8399	-22.0003	1086.8534	78.4989	67579.97	212929.6745	3627667.9567	1269.15	-0.58134	379.008	0.038627	341.05	0.048043	1057.2482	-0.20541	1037.8154	373208.5938	692.7676	0.27084	983.4346	0.17586	13369900	-0.13156	491.616	172.303	158.8423	388.1816	381.0726	137028.0938	283.8837	-0.47538	356.1876	6078160
014	2018-05-28t0942	1527518828.04	adult	236.0002	181.8397	-18.0005	1055.4299	76.637	65566.7957	206612.7778	3523698.3772	1219	-0.61968	383.867	0.22492	350.6301	0.34332	1024.3942	-0.28392	1013.3661	351367.1875	688.206	0.2768	947.7528	0.03456	13138600	-0.16976	509.638	175.915	162.473	395.5655	389.8759	135678.9688	290.9992	-0.44465	364.8491	6021030
014	2018-05-28t1342	1527533228.77	adult	240.0004	185.8399	-14.0003	1055.9583	76.5374	65922.0724	207783.1307	3529152.9089	1156.29	-0.67571	380.186	0.14356	352.9523	0.41684	974.8554	-0.4331	960.5242	336325.125	654.9091	-0.064002	901.4893	-0.16953	13080700	-0.15095	505.815	179.736	166.1614	394.2641	388.8275	136021.125	296.408	-0.4392	365.3322	6183990
014	2018-05-28t1742	1527547635.64	adult	244.0023	189.8418	-9.9984	1054.8707	75.3617	65624.995	206840.6914	3511129.1736	1189.52	-0.60924	377.017	0.07741	350.5541	0.34911	961.9839	-0.43961	942.5026	329960.5	637.9199	-0.21638	883.2264	-0.22051	12912100	-0.17058	529.793	182.349	167.7558	402.4018	397.0634	138023.8281	302.7714	-0.42003	370.6447	6245090
014	2018-05-28t2142	1527562030.5	adult	248.0009	193.8404	-5.9998	1018.8698	76.5541	63402.8688	199914.8972	3399717.6905	1304.8	-0.43372	377.341	0.12049	352.6148	0.41373	984.2236	-0.30228	957.2725	325778	634.9575	-0.19997	887.4384	-0.14528	12486200	-0.27652	563.686	188.319	172.5356	418.0758	411.5738	138383.0781	314.2276	-0.33092	383.6452	6231480
014	2018-05-29t0142	1527576429.45	adult	252.0006	197.8401	-2.0001	961.001	76.1823	60682.683	191816.8184	3295577.9382	1383.27	-0.30296	388.429	0.50273	361.7857	0.68523	1048.4703	0.015922	1004.8211	332365.0938	643.8074	-0.034704	923.5626	0.11417	12301500	-0.30152	540.143	195.381	177.6705	425.5518	416.4601	134899.9062	330.1809	-0.18444	397.7613	6187710
014	2018-05-29t0542	1527590830.25	dead	256.0008	201.8403	2.0001	960.6357	76.2193	59154.4916	186553.1923	3144656.8133	1485.17	-0.13742	395.007	0.74337	366.0887	0.81124	1085.6315	0.22942	1051.6344	335460.125	658.4604	0.20953	947.6337	0.30842	12199000	-0.29921	560.49	200.794	180.7267	454.04	448.7874	140298.375	346.8287	-0.034346	421.7148	6201120
015	2018-05-18t1342	1526669240.27	egg	-2.0372	-50.1604	-242.0016	458.1433	25.752	9073.1801	28556.1367	154812.9046	500.958	-0.086299	253.698	0.026008	259.78	0.097178	433.122	-1.8894	429.0628	21656.1	356.1333	-0.15735	407.8299	-0.15585	1259610	3.3444	177.701	99.1224	98.5749	147.804	146.3236	7390.21	126.1416	1.6044	140.8835	492143
015	2018-05-18t1747	1526683907.87	larva	2.0372	-46.0861	-237.9273	453.5143	28.0163	9288.0675	29233.0335	165933.794	446.017	-0.34789	271.848	-0.039675	276.0975	0.052056	402.619	-2.022	399.4448	20533.5	363.624	-0.29688	388.1306	-0.36074	1378270	1.7438	216.568	97.2062	96.8726	143.882	140.3676	7338.01	123.8731	1.4777	134.794	492835
015	2018-05-18t2146	1526698270.85	larva	6.0269	-42.0964	-233.9375	451.6505	29.1971	10165.1738	32003.4805	198403.4739	461.387	-0.53121	294.384	-0.08844	298.8201	0.031857	425.042	-2.0893	420.0096	23377.3	383.3716	-0.41594	411.1485	-0.51174	1618530	0.76666	222.622	98.7872	98.0299	147.829	144.7069	8130.57	126.4592	1.4429	139.0884	543132
015	2018-05-19t0146	1526712668.06	larva	10.0261	-38.0971	-229.9383	452.2096	27.1404	9314.4511	29312.0828	169711.2184	459.32	-0.73047	307.463	-0.16569	312.4291	-0.015742	429.704	-2.1814	426.2483	21914.9	390.85	-0.55562	416.2281	-0.68632	1566220	-0.15823	189.62	100.973	100.4026	149.212	147.4305	7609.83	129.0572	1.4115	141.7579	514357
015	2018-05-19t0546	1526727071.65	larva	14.0271	-34.0961	-225.9373	449.4624	30.1473	9663.8957	30419.5589	188705.6845	457.662	-0.92787	311.697	-0.27342	314.4533	-0.10332	430.101	-2.2828	426.761	22795.3	393.8801	-0.70568	420.9989	-0.86395	1637970	-0.84383	167.059	102.911	102.3633	151.22	149.8537	8014.67	132.1713	1.3941	145.4629	540799
015	2018-05-19t0946	1526741471.25	larva	18.027	-30.0963	-221.9374	471.4113	45.1694	12567.8685	39698.949	303744.1071	991.198	-0.55348	339.063	-0.30657	315.8526	-0.19711	888.8	-1.7445	896.0878	60438.4	523.8671	-0.64717	812.9521	-0.53226	2290710	-1.1276	169.749	103.274	102.9531	151.518	149.8931	10303.3	132.5398	1.3193	145.3782	697722
015	2018-05-19t1352	1526756203.28	larva	22.1192	-26.004	-217.8452	467.1337	39.1976	11961.8915	37754.8123	264274.2703	485.436	-1.2941	316.537	-0.52313	317.773	-0.29757	440.793	-2.4919	436.6367	28651.6	403.1683	-1.022	427.9275	-1.2416	2041030	-1.8226	179.357	106.216	105.7691	157.865	155.8004	10261.2	136.023	1.3129	150.6711	684879
015	2018-05-19t1752	1526770603.95	larva	26.1194	-22.0038	-213.845	498.0477	40.4969	16519.186	52159.7339	465973.0932	2230.39	0.43184	822.619	1.2492	756.6814	1.3565	2040.55	-0.18448	2025.6948	179569	1694.2238	1.143	1936.6087	0.68097	7230820	0.035784	184.11	78.823	78.1216	122.716	120.5834	10799	104.5593	0.43519	115.9871	692854
015	2018-05-19t2152	1526785011.74	larva	30.1216	-18.0017	-209.8429	847.5173	47.8321	25123.4351	79175.9277	630752.9286	3510.47	1.7017	665.34	0.5612	431.645	-0.054657	2524.35	0.55515	2447.8552	340787	1601.7479	0.87442	2190.8391	0.90841	8938170	0.20539	200.679	110.025	109.6638	159.128	156.1681	21482.3	138.587	1.1996	151.5196	1478070
015	2018-05-20t0152	1526799419.57	larva	34.1238	-13.9995	-205.8407	653.2407	39.5104	20416.9289	64342.0101	531665.3475	2700.11	0.62989	869.957	1.3299	832.399	1.6356	2332.28	0.24448	2292.1521	254218	1822.736	1.2048	2208.9178	0.79917	9466000	-0.12328	382.319	104.165	103.7732	154.177	149.0088	16805.2	130.9691	0.88077	143.74	1133420
015	2018-05-20t0552	1526813822.05	larva	38.1244	-9.9988	-201.84	704.034	45.8013	25223.2593	79594.4733	746714.903	5622.58	3.8826	1058.87	2.1387	776.5361	1.3622	4263.66	3.6307	4142.9839	571331	2816.6915	3.1791	3772.9054	3.1136	14170900	1.2222	174.952	106.907	106.1529	152.294	150.1799	20407.4	133.649	0.8376	145.5153	1430740
015	2018-05-20t0952	1526828217.31	larva	42.1231	-6.0001	-197.8413	791.5858	42.2825	27438.0972	86424.5293	786022.7515	4388.77	2.3118	861.658	1.1985	704.5042	0.97948	3589.12	2.5727	3510.3251	524012	2146.5401	1.7287	3222.6444	2.1684	12552600	0.063699	255.619	94.87	93.6559	146.902	143.4624	21447.7	124.4883	0.37679	137.9792	1382070
015	2018-05-20t1352	1526842617.83	larva	46.1233	-2	-193.8412	870.6961	51.1314	37818.9177	119190.7032	1354442.2202	4257.78	2.0433	766.84	0.67822	615.8753	0.46972	3110.31	1.774	2961.6237	622062	1820.2255	0.93566	2698.3503	1.2085	15276200	0.56349	193.667	97.1393	96.3742	145.699	143.1217	29139.8	125.1394	0.21746	138.2995	1935110
015	2018-05-20t1752	1526857017.68	adult	50.1232	2	-189.8412	1072.6675	58.5813	51228.53	161278.3156	2101186.3793	3160.79	0.6729	655.692	0.031391	556.2759	0.11532	2792.86	1.2149	2775.3438	754073	1231.1579	-0.5374	2492.0562	0.8681	17641400	0.9537	181.252	110.341	109.4518	158.577	156.7083	42815.7	139.0588	0.76332	151.644	2968710
015	2018-05-20t2152	1526871419.25	adult	54.1237	6.0004	-185.8408	1062.3031	61.6512	47347.7648	149003.0526	1827197.75	4089.2	1.9437	697.901	0.34888	545.9793	0.070577	3266.94	2.3184	3181.6554	816734	1660.9492	0.63837	2894.0469	1.744	17402900	0.4553	263.42	98.7766	97.6686	153.697	151.0677	38424.2	130.5891	0.2906	145.2632	2463090
015	2018-05-21t0152	1526885815.56	adult	58.1226	9.9994	-181.8418	1049.4666	61.5366	54183.196	170769.7249	2332895.0943	3182.64	0.78183	708.604	0.54153	601.1005	0.63866	2585.81	0.91476	2545.5558	734371	1500.6179	0.24895	2335.3564	0.7243	20118700	1.0088	483.296	97.5596	96.7109	151.156	146.5941	42928.4	127.0933	0.0039486	141.44	2769910
015	2018-05-21t0552	1526900224.81	adult	62.1252	14.002	-177.8392	984.2125	69.9079	55749.0558	175790.3128	2624277.902	2786.6	0.27893	696.836	0.58763	599.7341	0.808	2352.17	0.50644	2329.8109	686833	1516.4951	0.41467	2194.4843	0.54	20320400	0.74758	290.936	99.58	98.9126	149.256	147.3506	43582.8	129.1649	0.04736	142.3627	2903850
015	2018-05-21t0952	1526914621.1	adult	66.1242	18.0009	-173.8403	1130.1016	65.2275	59904.8507	188629.6236	2675395.0863	3616.72	1.7101	684.437	0.63049	532.1851	0.1636	2731.41	1.6665	2664.9264	857663	1456.9401	0.3366	2462.0325	1.4175	21468800	0.84603	476.407	100.39	99.4201	152.512	148.9938	47888.7	130.5894	0.045454	143.9802	3148940
015	2018-05-21t1352	1526929018.96	adult	70.1236	22.0003	-169.8409	1168.745	69.6499	66531.2996	209470.4244	3213620.3189	3199.24	1.2	669.935	0.63843	504.1406	-0.13574	2552.96	1.4617	2514.631	888431	1392.3003	0.21881	2337.0459	1.3666	23306400	1.213	189.425	103.034	101.8514	159.693	157.5235	55573.1	136.1493	0.39223	151.498	3584450
015	2018-05-21t1752	1526943419.6	adult	74.1238	26.0005	-165.8407	1122.9424	68.0373	62091.0709	195621.0382	2854365.7789	3446.21	1.8677	690.847	1.1944	568.7546	0.99366	2627.23	2.016	2567.5393	853849	1452.4959	0.74471	2367.2842	1.8333	22447700	0.74484	277.583	97.0959	96.2717	153.862	150.5244	50005.3	129.6679	-0.34038	145.1189	3154940
015	2018-05-21t2152	1526957820.63	adult	78.124	30.0008	-161.8404	1086.3323	67.9006	62398.6441	196575.6843	3020102.9464	2676.84	0.53231	675.462	1.1841	605.3786	1.8094	2220.01	0.99014	2185.8225	725945	1290.6984	0.016405	2079.377	1.1818	22024800	0.46549	368.381	109.396	108.7231	167.612	164.4935	54809.2	143.4862	0.74859	158.7172	3567090
015	2018-05-22t0152	1526972223.44	adult	82.1248	34.0016	-157.8396	1161.3073	68.9209	63345.8562	199439.8303	2971198.4818	2607.94	0.50314	691.257	1.7117	591.4282	1.7323	2053.47	0.62473	2016.1661	681752	1433.648	1.2391	1898.6893	0.75968	22918600	0.66186	393.838	105.776	104.4867	163.087	159.3734	54144.8	137.6556	0.028955	153.4803	3506990
015	2018-05-22t0552	1526986626.48	adult	86.1257	38.0024	-153.8388	1111.7748	83.8419	75199.6671	237284.3039	4249449.1967	2508.86	0.36804	617.008	0.42616	505.6953	0.26359	2066.46	0.86708	2023.3074	810052	1307.0995	0.549	1914.3406	1.1063	24168800	1.0262	430.149	97.7205	95.4948	206.551	202.5581	80967.8	131.6444	-0.6988	163.7696	3827810
015	2018-05-22t0952	1527001030.42	adult	90.1268	42.0035	-149.8377	1413.4795	69.9572	74973.9365	235918.5283	3494821.4237	2590.33	0.60844	650.893	1.2793	479.7133	-0.11393	1891.54	0.33094	1852.8514	743375	1320.2412	0.8672	1753.4185	0.57422	25565100	1.4952	231.655	117.492	116.4435	177.278	174.1365	69670.1	153.2098	1.0019	168.4456	4614740
015	2018-05-22t1353	1527015484.86	adult	94.1419	46.0186	-145.8225	1187.3225	73.5245	71050.9928	223807.8322	3554717.5503	2761.81	1.0249	647.256	1.3944	480.4264	0.034929	2045.93	1.0785	1977.9156	759041	1303.8233	0.95212	1840.471	1.2065	24013200	0.99536	327.165	115.433	113.963	189.206	182.0411	70195.5	151.6379	0.64091	172.3282	4282570
015	2018-05-22t1753	1527029879.45	adult	98.1404	50.0171	-141.824	1144.8258	73.9788	66367.022	208945.7558	3318243.0384	2441.56	0.31535	675.422	2.1799	572.3257	2.0379	1995.42	0.98264	1975.6223	692411	1323.4451	1.3312	1794.0042	1.1656	23430400	0.85277	378.711	119.02	118.1331	179.263	175.5387	62204.2	152.7975	0.51282	168.9946	4128790
015	2018-05-22t2152	1527044263.66	adult	102.136	54.0128	-137.8284	1161.4539	68.8139	66206.5799	208580.9121	3129937.669	2739.66	0.9605	656.617	2.0171	552.0238	1.8372	1938.76	0.84455	1851.646	672748	1258.8707	1.0301	1627.2933	0.50622	22720900	0.68536	386.509	128.263	125.9172	257.554	247.2305	89371.4	165.3001	1.2992	200.8617	4438270
015	2018-05-23t0152	1527058650.19	adult	106.1323	58.009	-133.8322	1178.3476	75.4607	72789.8119	229337.3569	3815526.8323	1985.6	-0.65961	564.234	0.34355	419.8343	-0.69748	1594.09	-0.43208	1568.6193	605753	1128.1393	0.18997	1428.3892	-0.32844	21434100	0.31636	445.031	107.969	105.3995	218.956	193.4131	83203.2	149.0131	-0.23656	175.3934	4101520
015	2018-05-23t0552	1527073028.11	adult	110.1261	62.0029	-129.8383	1086.2701	73.9883	66105.0266	208273.3861	3383892.8948	2113.14	-0.38703	609.095	1.5284	468.6402	0.5385	1688.77	0.013685	1655.6614	584313	1201.6133	1.0222	1532.9868	0.33995	21021100	0.28223	356.161	122.784	119.3364	228.844	222.774	79179.9	169.0496	1.0789	205.3486	4237530
015	2018-05-23t0952	1527087430.56	adult	114.1268	66.0036	-125.8376	1204.1756	75.424	71178.7259	224103.8008	3612026.3031	2016.67	-0.57473	572.244	1.0247	454.471	0.4613	1515.24	-0.5773	1465.5135	563669	1094.7328	0.3822	1347.1394	-0.44708	21270300	0.52174	380.75	129.41	124.3301	280.944	274.4152	104511	183.9159	1.9146	247.505	4810180
015	2018-05-23t1353	1527101886.72	adult	118.1424	70.0192	-121.822	1128.9809	76.0808	68492.1091	215946.4555	3457710.1595	2007.14	-0.58173	560.181	1.0449	465.7053	0.95891	1547.97	-0.38266	1509.2836	554174	1013.4168	-0.048641	1324.7746	-0.42802	20033200	0.18047	405.638	122.819	120.8524	202.877	198.3143	72630	166.3275	0.38659	187.7528	4392260
015	2018-05-23t1753	1527116272.01	adult	122.1383	74.0151	-117.8261	1152.178	72.8837	71311.0461	224867.7092	3633789.5213	2003.52	-0.57391	556.128	1.2376	475.7298	1.457	1601.25	-0.12353	1588.5667	597267	986.7314	-0.03946	1328.2083	-0.29069	20690800	0.61202	261.885	122.369	119.8144	211.912	208.3211	79043	167.3485	0.2301	196.0698	4552740
015	2018-05-23t2152	1527130649.69	adult	126.1321	78.0089	-113.8323	1134.324	73.9944	68862.0529	216926.5754	3519264.0961	1930.43	-0.68147	522.24	0.77866	443.9554	0.9687	1517.38	-0.36078	1496.926	546256	920.4882	-0.35982	1291.9429	-0.35468	18785000	-0.027939	323.855	128.937	125.6354	238.641	232.5175	85910.9	182.0904	0.96665	219.6325	4637880
015	2018-05-24t0152	1527145047.2	adult	130.1314	82.0082	-109.833	1104.0408	72.0926	66834.6028	210707.5879	3361676.8344	1856.77	-0.7752	519.78	0.99376	471.2794	1.915	1485.7	-0.40448	1472.1796	519994	890.7351	-0.39304	1273.6868	-0.33535	18144000	-0.15198	353.184	139.308	137.2528	236.919	231.6735	82921.6	185.0308	0.89912	215.8932	4862820
015	2018-05-24t0552	1527159455.49	adult	134.1337	86.0105	-105.8307	1153.5925	77.959	71035.4919	223787.4738	3669804.0689	2131.39	-0.31054	507.588	0.98221	445.8289	1.5384	1576.42	-0.032874	1538.9634	584851	904.7854	-0.080784	1313.4715	-0.043874	18816300	0.29069	563.354	127.158	122.7882	336.513	287.3001	124846	175.0936	0.074979	235.2879	4713740
015	2018-05-24t0952	1527173859.8	adult	138.1349	90.0117	-101.8295	1164.8378	76.2502	72676.9348	229055.9814	3772440.0788	1544.35	-1.1775	509.523	1.2792	458.6365	2.1448	1332.5	-0.77402	1321.1837	506348	950.8263	0.48053	1241.3134	-0.28783	19325200	0.66113	471.488	131.596	128.0688	252.196	242.3552	95834.5	181.6688	0.23882	225.4613	4991170
015	2018-05-24t1352	1527188243.37	adult	142.1304	94.0071	-97.8341	1182.7484	75.8345	75754.4716	238685.1961	4037010.7558	1676.55	-0.93287	492.914	1.1263	424.1437	1.4333	1297.25	-0.8131	1279.058	512413	929.868	0.48132	1208.1159	-0.34852	19466700	0.85806	605.818	128.967	124.5184	293.376	261.0088	115883	180.3746	-0.031892	229.8446	5093310
015	2018-05-24t1754	1527202801.15	adult	146.1742	98.0509	-93.7902	1183.4571	74.7586	73650.1549	231955.4313	3858098.6451	2098.75	-0.28904	491.24	1.2844	406.886	1.1144	1575.37	0.14812	1524.0438	606518	1020.1346	1.3732	1409.7241	0.67943	18872000	0.6954	518.159	130.914	124.0634	386.643	379.5888	148858	188.7366	0.17601	325.806	5029310
015	2018-05-24t2153	1527217112.29	adult	150.1495	102.0263	-89.8149	1262.2186	75.1222	65502.7993	206814.74	3124914.6472	1808.62	-0.66054	444.357	0.32645	394.7129	0.92218	1363.45	-0.45845	1328.0876	469026	757.6061	-0.66301	1156.9246	-0.41065	15257500	-0.83273	345.277	142.457	139.3174	259.881	253.8695	89399.1	194.7881	0.25259	233.5919	4891400
015	2018-05-25t0152	1527231454.55	adult	154.1335	106.0102	-85.831	1225.915	75.0131	78163.8563	246340.3947	4125273.5157	2115.36	-0.21003	453.916	0.7319	378.7857	0.57542	1463.66	-0.076157	1415.5005	597171	877.4408	0.46647	1255.6498	0.13229	18499400	0.71831	562.422	132.296	127.8418	315.972	291.63	128917	184.5186	-0.36267	253.0943	5391730
015	2018-05-25t0552	1527245855.67	adult	158.1338	110.0105	-81.8307	1229.8514	73.507	76958.4857	242436.2698	3994821.3152	1540.2	-0.93179	453.966	0.88907	395.3178	1.214	1300.84	-0.52066	1285.8139	522937	843.5259	0.29768	1190.1641	-0.090914	18228100	0.6739	422.022	139.505	134.71	293.743	284.6248	118085	200.0191	0.081238	257.1964	5601560
015	2018-05-25t0952	1527260262.5	adult	162.1357	114.0124	-77.8288	1174.1778	77.3773	77421.2097	244045.5199	4227710.2884	1451.12	-0.99744	429.208	0.37746	376.2386	0.71043	1186.47	-0.81324	1177.2283	479335	783.7758	-0.11058	1053.1546	-0.65346	17316400	0.34077	403.832	137.39	133.372	282.023	272.1737	113937	191.1014	-0.40862	247.4433	5543000
015	2018-05-25t1353	1527274710.62	adult	166.149	118.0258	-73.8154	1176.556	85.7642	81007.6012	255429.5364	4741505.4108	1822.77	-0.4811	416.535	0.15368	357.8948	0.19443	1323.18	-0.31936	1287.5261	558382	799.0768	0.11565	1175.6677	-0.00083328	17570300	0.5169	659.142	130.203	121.5686	375.488	351.5347	158456	203.0184	-0.15668	309.4751	5492220
015	2018-05-25t1752	1527289031.93	adult	170.1272	122.0039	-69.8372	1226.6174	77.2954	78100.0121	246004.8205	4144953.9222	1357.12	-1.0153	447.887	1.1218	402.4423	1.7472	1101.23	-0.95477	1081.0664	449300	765.8149	-0.091469	985.4705	-0.82781	18236200	0.86059	390.106	152.138	147.2047	296.272	290.4561	120879	216.9595	0.11431	270.316	6194430
015	2018-05-25t2152	1527303421.22	adult	174.1242	126.001	-65.8402	1204.7797	79.9662	79105.7166	249274.311	4313562.5441	1603.92	-0.66663	429.682	0.72253	376.2167	0.9378	1176.29	-0.65381	1135.4192	485808	774.529	0.067057	1041.9963	-0.48622	17715800	0.69475	458.299	152.366	146.759	332.75	323.4193	137426	227.9443	0.25467	294.8334	6282060
015	2018-05-26t0152	1527317824.89	adult	178.1252	130.002	-61.8392	1121.9996	77.2656	73262.4112	231018.8548	3967804.8715	1587.95	-0.64258	443.931	1.2294	391.4436	1.5114	1183.91	-0.56408	1148.3635	452255	796.4391	0.34731	1045.5211	-0.39554	16956800	0.4367	530.585	160.363	153.6285	340.461	333.7547	130056	239.2248	0.37444	308.1326	6125400
015	2018-05-26t0552	1527332235.28	adult	182.1281	134.0049	-57.8363	1183.5361	75.3867	74875.9842	235932.0855	3938478.8144	1425.43	-0.79454	422.175	0.69686	378.4789	1.1203	1082.91	-0.826	1054.8575	423419	754.4889	0.04094	973.9118	-0.67265	16495200	0.30969	501.475	150.094	142.8675	329.496	319.3266	128833	235.6983	0.10468	290.3037	5864480
015	2018-05-26t0952	1527346648.21	adult	186.1317	138.0085	-53.8327	1173.8187	76.4612	73888.4291	232997.3977	3845133.2796	1115.95	-1.1223	425.762	0.8861	400.1797	1.8956	917.571	-1.3104	903.7585	354182	697.711	-0.42109	856.9905	-1.1829	16408900	0.3392	414.281	162.127	156.0783	336.475	330.7518	129879	242.094	0.083916	305.9577	6248380
015	2018-05-26t1352	1527361055.73	adult	190.1338	142.0105	-49.8306	1186.4649	78.1161	76967.3747	242526.5222	4186234.9571	1263.9	-0.90539	414.046	0.61492	386.3838	1.452	994.761	-0.9958	975.6403	399894	718.5808	-0.15254	925.0678	-0.77572	16615300	0.48172	477.594	153.263	147.2509	315.832	310.1851	126965	237.4085	-0.17906	286.95	6150290
015	2018-05-26t1752	1527375459.28	adult	194.1348	146.0115	-45.8297	1107.9471	88.7397	74499.5958	235001.6169	4232245.9448	1331.46	-0.78586	423.78	0.9868	387.9756	1.5294	1048.2	-0.75401	1021.4312	407748	742.8616	0.1604	958.0596	-0.53928	16444300	0.47367	851.925	162.91	151.3796	446.55	378.8893	173708	263.0964	0.21697	337.8364	6321540
015	2018-05-26t2153	1527389884.68	adult	198.1418	150.0186	-41.8226	1055.2956	78.8737	66501.1396	209766.4871	3532909.9915	1142.19	-0.97973	429.12	1.2132	404.7209	2.0907	953.268	-1.0228	941.0582	330784	715.6701	-0.039267	894.4953	-0.79818	14890500	-0.056334	573.55	177.868	171.1458	389.379	370.189	135115	273.6726	0.27139	339.4903	6172020
015	2018-05-27t0153	1527404300.01	adult	202.1461	154.0228	-37.8183	1151.5734	75.8326	71257.8197	224442.072	3722412.9871	1242.81	-0.82352	418.751	0.96202	391.5884	1.6564	944.041	-1.0004	932.6534	352127	701.6891	-0.10986	876.1147	-0.82814	15579600	0.26335	630.541	177.145	166.2818	386.833	369.2784	144289	282.1693	0.28708	342.4903	6590660
015	2018-05-27t0553	1527418719.46	adult	206.1515	158.0283	-33.8129	1139.596	74.7288	70271.9137	221350.6616	3633049.6794	1026.07	-1.055	404.32	0.5641	384.4167	1.4105	887.467	-1.1503	881.0072	325700	664.1225	-0.43909	834.658	-0.98473	14830900	0.045099	459.9	176.374	165.998	362.89	355.9087	133181	285.0597	0.20164	339.0648	6469580
015	2018-05-27t0954	1527433145.83	adult	210.1588	162.0356	-29.8056	1087.3451	73.9267	65756.7561	207134.1546	3362417.567	1210.9	-0.80177	411.694	0.84034	389.6246	1.5712	998.973	-0.69729	992.6113	343647	673.9536	-0.27424	905.6645	-0.55506	14132600	-0.14997	469.975	182.655	171.0402	389.278	383.4275	133912	302.3714	0.38297	362.7794	6270190
015	2018-05-27t1354	1527447578.16	adult	214.1678	166.0446	-25.7966	1101.0717	73.6598	66504.8646	209501.6132	3407255.151	1158.14	-0.83564	404.956	0.67742	388.6212	1.5317	956.739	-0.80126	955.3724	332945	653.4774	-0.43585	873.0914	-0.66792	14062900	-0.11532	446.681	184.741	173.181	375.215	370.7622	130575	307.2572	0.34086	355.9348	6415490
015	2018-05-27t1755	1527462012.54	adult	218.1774	170.0541	-21.7871	1126.3875	77.2469	66797.6465	210418.5933	3379875.0777	1197.77	-0.75842	404.848	0.71787	384.9112	1.4067	959.723	-0.74307	951.5278	334943	643.0266	-0.49409	868.3696	-0.63582	14123500	-0.036572	551.516	191.634	175.8072	408.653	400.6149	142620	325.8028	0.53205	384.2918	6685340
015	2018-05-27t2156	1527476462.9	adult	222.1913	174.0681	-17.7731	968.6875	76.6216	61065.3197	192855.57	3235890.9931	1114.95	-0.83345	414.709	1.0636	396.7775	1.7679	925.676	-0.82346	917.582	295291	641.7725	-0.45422	855.329	-0.65201	13209300	-0.30346	615.022	204.851	195.0833	433.875	427.9466	138406	335.0959	0.56672	405.7317	6524930
015	2018-05-28t0142	1527490042.18	adult	225.9634	177.8401	-14.0011	974.9272	76.8147	61091.2683	192678.4123	3250029.5195	1144.47	-0.77372	415.8	1.1324	397.6789	1.7847	868.777	-0.99688	853.9199	277140	644.1511	-0.37705	807.7707	-0.86023	13259900	-0.23762	778.915	209.599	200.756	435.363	427.4918	138881	343.5649	0.5948	409.0555	6684130
015	2018-05-28t0542	1527504442.61	adult	229.9635	181.8402	-10.0009	923.8994	77.2968	59044.453	186422.335	3207190.0503	1067.06	-0.84592	417.718	1.2287	401.8834	1.9028	818.325	-1.1481	797.7167	252044	619.806	-0.60713	748.5123	-1.1346	12860700	-0.32807	665.305	215.823	210.1114	429.463	425.2091	132275	345.4312	0.51469	405.3977	6644750
015	2018-05-28t0942	1527518841.66	adult	233.9632	185.84	-6.0012	989.4393	77.392	62609.5448	197396.3964	3402911.1233	1057.81	-0.83497	424.85	1.488	408.322	2.088	817.169	-1.116	799.2134	267214	633.4405	-0.39841	751.2379	-1.0747	13870500	0.059056	513.818	217.377	209.9819	431.135	423.1696	140981	353.1019	0.52774	406.332	7096920
015	2018-05-28t1342	1527533242.55	adult	237.9635	189.8402	-2.001	960.1323	76.61	59907.1977	188895.0867	3172638.1953	1117.76	-0.73665	448.003	2.2496	433.6721	2.8394	870.807	-0.86813	854.8213	272562	663.2053	0.0074359	807.8122	-0.71617	13999600	0.14066	603.996	232.807	226.3277	465.236	460.6961	145619	388.9136	0.95429	443.2554	7274980
015	2018-05-28t1742	1527547649.5	dead	241.9654	193.8422	2.001	947.559	76.4887	58527.9638	184572.5435	3091771.7571	1217.97	-0.58474	462.1	2.7299	446.8211	3.2162	917.434	-0.64181	892.561	280735	693.7634	0.43382	850.0171	-0.43264	14109800	0.21367	660.507	245.327	236.4412	504.377	499.6646	154339	420.2848	1.2984	482.9079	7490830
016	2018-05-18t1342	1526669253.12	egg	-2.0371	-54.1607	-250.0013	187.4495	29.548	3256.6087	10344.5023	53572.7883	0	-0.59203	0	-0.69973	0	-0.69246					0	-0.67533	0	-0.63643	0	2.1263	0	0	0				0	-0.65899	0	0
016	2018-05-18t1747	1526683920.5	larva	2.0371	-50.0865	-245.927	167.5367	30.3484	3359.5151	10701.4486	63277.4679	0	-0.802	0	-0.8432	0	-0.81507					0	-0.83943	0	-0.82753	0	0.66027	0	0	0				0	-0.83298	0	0
016	2018-05-18t2146	1526698283.6	larva	6.0269	-46.0967	-241.9372	167.725	30.7925	3443.7163	10971.4607	66330.0651	0	-1.0056	0	-0.98917	0	-0.93964					0	-1.0036	0	-1.0171	0	-0.33487	0	0	0				0	-1.0138	0	0
016	2018-05-19t0146	1526712680.76	larva	10.0261	-42.0975	-237.938	167.7253	30.9384	3464.6167	11040.981	66961.7495	0	-1.208	0	-1.1421	0	-1.07					0	-1.1725	0	-1.2101	0	-1.1109	0	0	0				0	-1.2074	0	0
016	2018-05-19t0546	1526727084.39	larva	14.0271	-38.0965	-233.937	159.3201	23.7753	2379.2578	7560.4498	32464.8055	2504.35	1.2272	1159.07	2.527	1258.7829	3.2131	2288.613	0.24625	2264.3676	32040.582	1849.5595	1.6648	2181.9996	1.4087	1539240	-0.89863	138.851	80.3026	79.97	125.7007	123.8349	1759.8099	105.5674	0.82847	117.915	106642
016	2018-05-19t0946	1526741483.89	larva	18.027	-34.0966	-229.9372	414.3639	37.7955	12303.4751	38837.8632	314790.306	3154.73	1.7566	743.538	1.0882	514.2663	0.52993	2755.0442	0.8818	2716.9594	181832.9219	1793.5579	1.4908	2552.9035	1.7749	4885040	0.20532	211.703	79.3514	79.201	125.7194	122.3849	8297.4785	104.8069	0.69921	117.5294	521339
016	2018-05-19t1352	1526756215.93	larva	22.1192	-30.0044	-225.8449	530.7082	39.8142	16137.8311	50888.2364	421290.9533	2160.56	0.52291	652.73	0.69146	575.302	0.69082	1943.6871	-0.29659	1926.6868	169100.7812	1379.9792	0.68418	1859.6915	0.7141	5622620	-0.10298	152.779	78.6449	78.3188	119.4286	117.7122	10390.291	102.4629	0.51932	114.0818	677447
016	2018-05-19t1752	1526770616.78	larva	26.1194	-26.0042	-221.8447	664.5869	38.0457	22008.5797	69341.1509	606468.9771	3393.52	1.7149	754.016	0.98895	473.5761	0.21591	3012.7861	1.2933	2990.1144	355508.75	1927.1076	1.5657	2818.4946	1.9237	8823490	0.75749	167.178	92.3321	91.6218	138.047	135.9614	16289.5459	119.2253	0.80348	131.6464	1080470
016	2018-05-19t2152	1526785025.17	larva	30.1218	-22.0018	-217.8424	574.3509	45.4769	20250.3807	63893.0211	607481.4177	2162.45	0.18717	640.488	0.46174	547.5542	0.43756	1959.6689	-0.34154	1947.4588	211644.25	1271.5972	0.24978	1889.6919	0.46956	6881400	-0.68008	165.148	94.2983	93.9219	138.5154	136.5711	14959.6582	120.559	0.71543	132.7259	1013140
016	2018-05-20t0152	1526799432.85	larva	34.1239	-17.9997	-213.8402	667.1477	44.0219	21468.871	67703.8844	578673.9989	2272.05	0.13941	723.301	0.70712	660.5428	0.86199	2047.748	-0.22951	2030.8185	235491.0312	1522.6811	0.61098	1968.8727	0.43647	8262990	-0.61789	210.843	97.4567	96.6082	146.9794	144.2537	16902.6348	125.4296	0.72007	138.8579	1113340
016	2018-05-20t0552	1526813835.34	larva	38.1246	-13.999	-209.8395	742.9788	49.2509	31100.1338	98210.9598	1066336.5648	2811.98	0.59443	710.161	0.55347	564.4553	0.34117	2569.8779	0.65879	2544.8384	424029.875	1663.4489	0.78035	2446.0227	1.028	11660100	0.23248	183.851	102.572	101.8298	149.8629	147.641	24727.375	131.0802	0.75595	142.6637	1684130
016	2018-05-20t0952	1526828230.62	larva	42.1233	-10.0003	-205.8408	1019.811	48.5811	40716.1645	128313.8774	1385163.714	3117.23	0.79038	637.547	0.089891	467.4921	-0.26134	2759.3218	1.0344	2738.3578	596013.5	1577.9927	0.4761	2589.1118	1.1274	13713600	0.50351	170.715	100.179	99.4598	148.6669	147.4695	32112.0469	128.6058	0.52357	141.5134	2154850
016	2018-05-20t1352	1526842631.16	larva	46.1234	-6.0002	-201.8407	847.1359	49.9224	36104.9986	113814.0328	1265418.7025	4506.23	2.349	726.532	0.45354	584.2938	0.2831	3148.0327	1.8479	3049.8801	601274.25	1744.2551	0.75527	2740.8998	1.2825	13828100	0.03598	195.631	89.4816	88.5481	142.4199	140.443	27202.1953	120.4903	0.023995	134.2026	1703100
016	2018-05-20t1752	1526857030.93	larva	50.1234	-2.0002	-197.8408	715.9648	59.0233	33050.5514	105060.0241	1268163.894	3106.14	0.6027	709.338	0.37024	569.4789	0.204	2555.7795	0.72432	2512.1421	447261.4375	1722.7709	0.73296	2351.474	0.6068	12354500	-0.9139	279.508	97.8255	96.9487	147.6629	145.1049	25841.002	127.9664	0.23418	140.2798	1703830
016	2018-05-20t2152	1526871432.66	adult	54.1238	2.0002	-193.8403	1045.3484	65.1656	57617.5129	181699.125	2602563.5318	2663.2	0.021888	564.655	-0.6242	434.4967	-0.79967	2172.4358	-0.059801	2147.1166	656075.625	1253.7891	-0.51966	1943.2694	-0.16022	17027200	0.32597	197.588	94.2425	93.2475	145.0779	143.2375	43813.5195	122.8549	-0.13676	137.0077	2841880
016	2018-05-21t0152	1526885828.94	adult	58.1228	5.9992	-189.8413	1084.1342	63.7051	59032.5921	186105.8523	2627438.4011	3210.21	0.82103	650.091	0.04019	517.5852	-0.13044	2430.0171	0.55872	2365.8076	750875.25	1360.6639	-0.19368	2139.1408	0.29776	20083300	0.99686	359.465	108.681	107.7007	163.4915	160.388	50518.875	140.235	0.84444	154.6483	3357470
016	2018-05-21t0552	1526900238.16	adult	62.1254	10.0018	-185.8387	1083.888	67.7083	60973.6208	192112.8279	2857994.183	2628.6	0.040167	635.353	-0.034363	558.0184	0.35399	2150.2256	0.015497	2125.4055	685922	1239.2571	-0.57085	1960.2205	-0.017618	20262700	0.72844	453.654	97.3232	96.1851	152.6132	148.9133	48683.6094	127.1032	-0.10323	143.0666	3103830
016	2018-05-21t0952	1526914634.43	adult	66.1243	14.0007	-181.8398	1255.9889	66.1528	71042.2394	223703.656	3335114.4065	2287.51	-0.44265	567.836	-0.76067	445.0398	-0.94443	1937.8911	-0.41109	1901.5526	720895.5	1172.6131	-0.81409	1764.1869	-0.42266	21090600	0.72199	387.146	90.0748	89.2412	142.2889	139.0856	52931.4844	118.9799	-0.89798	133.3712	3345560
016	2018-05-21t1352	1526929032.47	adult	70.1238	18.0002	-177.8403	1216.4641	69.8853	70235.0914	221233.285	3374067.2943	2336.98	-0.30939	614.356	-0.13976	510.3961	-0.044455	1886.3258	-0.44289	1863.4312	694167.875	1193.0651	-0.71303	1743.0382	-0.39319	22565900	0.97146	381.769	104.847	103.4722	161.3673	158.4279	59383.1797	137.8962	0.54487	153.174	3851120
016	2018-05-21t1752	1526943432.95	adult	74.1239	22.0003	-173.8402	1027.1437	74.9384	62774.4188	197827.1261	3273988.1252	2520.19	0.10593	657.142	0.64832	570.2332	1.0178	2018.7065	0.10092	1987.0758	662135.75	1229.8383	-0.47441	1878.849	0.18481	21533900	0.44677	418.432	113.842	112.5805	171.3843	167.6637	56214.0625	146.1697	1.1579	161.8407	3730480
016	2018-05-21t2152	1526957833.99	adult	78.1242	26.0006	-169.8399	1260.6163	72.9289	78950.6527	248832.5151	4077380.1217	2256.81	-0.33114	619.938	0.17911	484.7773	-0.31296	1845.4414	-0.30625	1803.9118	760321.875	1251.7446	-0.23164	1662.1343	-0.42412	25532200	1.6157	281.512	110.215	108.363	203.203	198.9254	83719.6406	148.8198	1.2371	179.9585	4539190
016	2018-05-22t0152	1526972237.02	adult	82.1251	30.0015	-165.8391	1263.4786	69.6838	73697.3092	231964.9448	3673858.7783	2231.18	-0.31922	634.697	0.61494	557.0722	1.1001	1849.6588	-0.13629	1822.9514	712118.625	1195.0432	-0.47494	1719.4612	-0.014249	24430100	1.1624	274.044	105.029	104.118	160.5129	157.5116	61797.4609	138.367	0.093529	152.7752	4042660
016	2018-05-22t0552	1526986639.79	adult	86.1258	34.0022	-161.8383	1160.2137	76.4447	73626.4202	232029.6876	3870221.9836	1855.11	-1.1063	620.02	0.48647	560.8031	1.3053	1557.0372	-1.1237	1532.2523	599459.3125	1155.2734	-0.61836	1438.2265	-1.1128	23816800	0.90801	225.601	104.302	102.1648	180.7136	176.7962	69574.7422	140.563	0.096661	165.1746	4006550
016	2018-05-22t0952	1527001043.86	adult	90.127	38.0034	-157.8372	1291.9635	74.3051	77312.425	243385.4798	3884972.9016	1770.12	-1.2567	639.062	1.0392	534.8653	0.95085	1517.3156	-1.1618	1506.6425	612995.5	1181.9253	-0.22904	1430.0621	-0.99256	25795100	1.5738	291.087	122.201	121.0713	185.5223	180.6371	74951.0234	156.7236	1.3088	173.7256	4932500
016	2018-05-22t1353	1527015498.74	adult	94.1422	42.0186	-153.8219	1265.3732	78.8887	77061.598	242816.8646	3938322.4904	1903.06	-0.91348	644.306	1.334	544.2801	1.2928	1586.7069	-0.76399	1562.4199	639442.875	1245.2057	0.48038	1489.5238	-0.5243	25913300	1.658	240.434	120.829	120.0838	179.9021	177.6494	72500.5469	156.2727	1.0367	171.4611	4859620
016	2018-05-22t1753	1527029893.22	adult	98.1407	46.0171	-149.8235	1217.6935	76.902	70536.8376	222306.4276	3457501.9405	1744.73	-1.2316	651.326	1.6841	601.0163	2.6143	1495.9038	-1.0156	1477.2131	551988.5	1188.4071	0.23454	1398.7894	-0.79946	24011800	1.0602	336.869	119.084	117.9854	178.5897	176.0749	65899.6094	154.0091	0.61376	169.8899	4390130
016	2018-05-22t2152	1527044277.41	adult	102.1363	50.0127	-145.8278	1290.242	78.4192	81152.6438	255629.1914	4330703.9015	1928.33	-0.79932	612.951	1.1153	526.524	1.3147	1485.3871	-0.95312	1433.9797	629804.125	1156.7571	0.19682	1346.3018	-0.89514	25965200	1.8708	393.754	123.794	120.1313	287.7588	284.4974	122009.7188	167.0571	1.4416	228.5119	5244020
016	2018-05-23t0152	1527058663.79	adult	106.1325	54.0089	-141.8316	1175.4178	77.2571	75465.98	238132.8966	4002111.4245	1697.59	-1.2671	575.412	0.57532	507.9269	1.1455	1406.8835	-1.1652	1391.3877	554312.125	1092.6378	-0.10025	1291.2583	-1.0125	22656900	0.77462	291.447	121.378	118.9164	215.3746	209.7579	84857.5781	167.3747	1.2074	196.9674	4779250
016	2018-05-23t0552	1527073041.58	adult	110.1263	58.0027	-137.8378	1268.178	76.7982	76097.697	239649.3524	3864230.1427	1916.69	-0.78823	568.277	0.6775	479.8971	0.77957	1513.1144	-0.66384	1491.0687	602219.5	1125.5804	0.40075	1391.3651	-0.36547	22585000	0.88388	318.237	110.837	109.3535	176.6652	172.2645	70312.75	146.7866	-0.61435	164.6895	4405010
016	2018-05-23t0952	1527087443.94	adult	114.127	62.0034	-133.8371	1281.5919	85.0707	86398.2895	272228.248	4905798.3968	1724.35	-1.1497	487.617	-0.75371	414.3105	-0.42184	1330.0145	-1.2789	1299.0531	599836.5625	899.5924	-1.211	1161.3685	-1.3694	21946700	0.78897	414.657	117.121	113.7938	232.2165	213.0308	104729.625	160.8215	0.22123	196.6613	5271390
016	2018-05-23t1353	1527101900.45	adult	118.1427	66.0191	-129.8214	1202.4116	77.5319	74641.0953	235095.8783	3890887.9435	1832.89	-0.91002	502.906	-0.17187	438.0719	0.33284	1487.712	-0.60609	1470.751	580207.6875	962.3687	-0.46482	1297.6897	-0.56178	19580100	-0.0032799	399.238	122.638	118.0675	286.42	278.4201	111703.7969	171.7154	0.76632	239.1236	4774780
016	2018-05-23t1753	1527116285.59	adult	122.1385	70.0149	-125.8256	1191.6582	76.1615	73595.481	231995.6097	3792478.3983	1764.94	-1.003	515.09	0.35378	439.3616	0.60583	1382.248	-0.91651	1334.0863	532165.5	975.0087	-0.13491	1237.4655	-0.73556	19788200	0.2368	567.051	123.742	121.3102	244.939	217.6612	94301.5234	169.4737	0.37372	200.2983	4753780
016	2018-05-23t2152	1527130663.26	adult	126.1323	74.0087	-121.8318	1342.8475	76.5667	84238.0168	265218.3222	4406024.7355	1894.29	-0.74346	469.748	-0.37026	395.9923	-0.19341	1357.257	-0.92588	1307.0796	597193.0625	891.7846	-0.59339	1167.2954	-0.95999	20645400	0.76299	484.988	110.139	105.2883	303.891	302.3951	133712.0469	159.1716	-0.51405	208.2385	4840610
016	2018-05-24t0152	1527145060.83	adult	130.1317	78.0081	-117.8325	1210.3396	78.5552	79043.4111	249055.2076	4291908.6378	1813.09	-0.84673	482.679	0.16672	419.8548	0.6225	1446.2108	-0.54027	1418.9963	595838.875	936.495	-0.020617	1285.9953	-0.27621	19883500	0.60208	437.809	130.492	123.2954	298.085	288.8645	122811	201.4227	1.9074	267.5477	5375490
016	2018-05-24t0552	1527159469.05	adult	134.134	82.0103	-113.8302	1219.326	72.455	73948.8248	233032.4625	3749956.0542	2293.64	-0.056064	497.45	0.75169	429.2461	1.1054	1617.5237	0.10506	1541.9133	625981.6875	931.9699	0.14075	1344.4637	0.10342	19208500	0.46356	481.181	131.606	127.8954	255.1709	245.0541	98751.125	183.0015	0.53617	226.0819	5081820
016	2018-05-24t0952	1527173873.52	adult	138.1352	86.0116	-109.8289	1238.7912	77.3907	77990.3261	245677.5285	4144738.1098	2607.75	0.42647	459.041	0.10697	396.6395	0.46168	1879.7666	1.0238	1877.2092	766944.75	813.5915	-0.64099	1407.5176	0.49446	18684800	0.37515	664.691	135.337	129.1045	365.4977	325.1502	149123.0625	192.0496	0.80987	258.0347	5508740
016	2018-05-24t1352	1527188256.88	adult	142.1306	90.007	-105.8335	1198.759	79.5989	73581.9377	231795.2278	3866223.9044	2041.96	-0.40056	450.262	0.11437	395.3917	0.62276	1478.6178	-0.22742	1424.693	569267.875	828.6032	-0.35007	1221.7688	-0.28475	17293200	-0.12134	433.195	120.176	114.1582	302.1599	292.9163	116331.5625	183.0155	0.10438	251.2526	4615610
016	2018-05-24t1754	1527202815.29	adult	146.1746	94.051	-101.7895	1257.3567	74.62	78643.4427	247857.8186	4056953.0739	2123.59	-0.25391	422.705	-0.37568	377.8205	0.26966	1438.8788	-0.28695	1356.6526	591379.1875	745.9183	-0.89413	1161.1114	-0.47865	17339400	0.003782	336.859	127.433	123.3948	240.2696	235.1388	98750.8203	179.9228	-0.24341	220.5041	5227290
016	2018-05-24t2153	1527217126.13	adult	150.1498	98.0262	-97.8143	1288.7098	74.1946	77206.8344	243118.2275	3894703.9001	1745.96	-0.74669	434.756	0.088807	376.8039	0.38508	1317.9891	-0.60207	1273.8678	532467.625	789.3007	-0.39882	1146.5959	-0.45866	17523700	0.18957	397.247	134.955	130.6445	267.9804	260.7012	108264.0781	188.5666	-0.022757	237.0543	5439640
016	2018-05-25t0152	1527231468.22	adult	154.1337	102.0101	-93.8304	1235.3039	77.8325	76628.4522	241395.1185	3981065.8504	1965.18	-0.41123	430.742	0.14541	369.5819	0.29151	1503.067	0.047645	1482.1801	601226.8125	791.2516	-0.25902	1235.6359	0.039216	17222800	0.14532	363.946	129.776	124.0496	281.7574	275.5135	112702.9531	195.4804	0.087527	253.0585	5188980
016	2018-05-25t0552	1527245869.47	adult	158.1341	106.0105	-89.8301	1277.8986	76.0355	80596.4799	253820.9029	4286054.6266	1657.78	-0.77798	431.374	0.30424	378.4223	0.67969	1253.8839	-0.66776	1222.6138	527885.125	774.6459	-0.2888	1108.7698	-0.47051	18136200	0.63302	453.465	137.262	131.9537	297.3839	288.9042	125198.6172	199.7342	0.070384	261.2675	5770890
016	2018-05-25t0952	1527260276.31	adult	162.136	110.0124	-85.8282	1336.4647	76.106	82649.5542	260162.9919	4327080.1377	1475.91	-0.96571	426.225	0.2985	379.1016	0.80293	1171.7822	-0.85925	1150.1711	506209.9062	735.2793	-0.52875	1028.4458	-0.76925	18377500	0.80714	454.326	144.935	137.8169	312.7437	303.4765	135105.2969	218.7831	0.56716	278.512	6249150
016	2018-05-25t1353	1527274724.39	adult	166.1493	114.0257	-81.8148	1296.0767	81.3455	84758.3695	267002.4662	4629915.4212	1447.2	-0.95237	403.815	-0.1904	373.896	0.72068	1066.1605	-1.1268	1032.5906	471242.9688	692.1157	-0.81921	915.2279	-1.2295	17837700	0.63278	477.638	134.764	129.2891	307.836	294.6332	136063.5156	200.3057	-0.24533	261.8383	5952930
016	2018-05-25t1752	1527289045.62	adult	170.1274	118.0038	-77.8367	1292.2314	80.5567	81071.3275	255320.4202	4324012.2232	1786.21	-0.48586	417.662	0.28725	363.2789	0.44082	1248.86	-0.48847	1210.0417	528267.75	774.5242	-0.014265	1078.5304	-0.38514	17667500	0.61787	438.287	143.025	137.0177	315.6444	307.686	133517.5938	205.4388	-0.2355	276.5675	6050120
016	2018-05-25t2152	1527303434.84	adult	174.1245	122.0008	-73.8397	1294.8974	82.1747	79183.241	249279.0759	4160255.304	1876.88	-0.33436	397.133	-0.19386	358.6519	0.34563	1155.9762	-0.71848	1111.0346	478574.125	707.3663	-0.53722	971.9103	-0.82292	16405600	0.14462	470.618	132.133	126.8302	305.681	298.0588	126551.9453	192.6013	-0.74434	264.9798	5458400
016	2018-05-26t0152	1527317838.49	adult	178.1255	126.0019	-69.8387	1286.7956	82.9844	80206.8426	252619.5945	4336114.6863	1605.67	-0.62122	405.544	0.12898	362.1758	0.51758	1158.6968	-0.64523	1122.9304	485493.9375	724.6117	-0.30936	988.8592	-0.67084	16966300	0.44062	453.193	137.569	130.0655	334.6934	326.0166	140236.5156	214.1171	-0.28783	298.3947	5755340
016	2018-05-26t0552	1527332249.02	adult	182.1284	130.0048	-65.8357	1250.8142	81.6341	79722.6013	251079.6118	4302968.2145	1496.95	-0.70887	404.263	0.17464	353.4033	0.26533	1108.896	-0.74115	1080.1392	461300.75	733.5492	-0.15384	965.748	-0.7128	16799600	0.43311	680.643	142.185	133.745	433.1584	412.3104	180193.8906	213.5985	-0.44116	345.5559	5908630
016	2018-05-26t0952	1527346661.81	adult	186.1319	134.0083	-61.8322	1268.5163	82.7211	81735.5847	257383.2347	4485235.1338	1496.77	-0.66671	409.661	0.40936	359.1966	0.49818	1134.6332	-0.59112	1105.0239	484488.375	735.6163	-0.06148	1010.604	-0.41879	17461000	0.75759	501.353	149.594	143.4519	340.1072	332.1082	145225.7812	214.9882	-0.54354	299.4358	6376130
016	2018-05-26t1352	1527361069.41	adult	190.1341	138.0104	-57.8301	1272.4266	83.3329	79258.8661	249506.4129	4255015.5718	2035.32	0.01843	414.246	0.62094	368.8481	0.85575	1397.0094	0.35851	1361.7451	578361.875	724.2623	-0.097525	1157.2158	0.39107	17129900	0.68258	489.98	153.492	145.2912	356.0808	349.0829	147417.4688	229.9304	-0.34251	318.158	6347220
016	2018-05-26t1752	1527375472.89	adult	194.135	142.0114	-53.8291	1314.9532	81.0493	81261.9552	255804.5564	4313909.445	1784	-0.24331	431.694	1.2277	382.9024	1.3576	1233.4617	-0.11988	1180.5942	524221.2188	751.0997	0.24187	1045.5591	-0.094409	18307700	1.1886	624.418	167.273	156.135	452.7276	440.6901	192409.2344	265.4302	0.26547	401.6426	7093900
016	2018-05-26t2153	1527389898.46	adult	198.1421	146.0185	-49.822	1172.9048	78.1789	74820.5747	235766.0104	4026339.8501	1633.07	-0.38895	419.734	0.92511	369.6532	0.91592	1220.0881	-0.096464	1191.355	477054.4688	757.7559	0.38591	1067.4972	0.088243	16377600	0.50537	528.003	165.208	156.469	404.8733	398.8643	158305.4688	246.9396	-0.25925	364.5544	6446230
016	2018-05-27t0153	1527404313.69	adult	202.1464	150.0227	-45.8178	1252.3536	79.2273	77776.3539	244982.3608	4094805.0037	1556.4	-0.44532	407.298	0.60714	363.1577	0.71236	1137.5853	-0.31948	1111.8053	461859.625	713.8953	0.016276	990.3581	-0.23634	16531000	0.61733	610.221	157.308	146.7435	436.1629	416.0965	177082.1406	244.8246	-0.4242	370.6147	6384670
016	2018-05-27t0553	1527418733.22	adult	206.1518	154.0282	-41.8123	1247.7144	79.3509	77441.8975	243861.0708	4062762.8545	1474.48	-0.51295	408.756	0.70205	364.3633	0.75383	1128.5448	-0.29277	1100.9254	457060.625	723.8373	0.19062	1007.2277	-0.084278	16518200	0.66457	459.117	160.911	154.8679	355.9875	351.0179	144174.9531	231.8713	-0.77514	313.1027	6502580
016	2018-05-27t0954	1527433159.67	adult	210.1591	158.0355	-37.805	1317.8275	78.7626	81733.6314	257722.4996	4297268.6283	1443.9	-0.51957	405.507	0.64762	367.6386	0.8608	1073.9753	-0.42686	1059.6498	458587.4688	695.3248	-0.044597	954.6204	-0.29774	17290000	0.99437	494.083	165.104	157.3675	378.4526	370.8224	161599.25	243.2899	-0.66701	329.3608	7039710
016	2018-05-27t1354	1527447591.88	adult	214.1681	162.0445	-33.796	1313.6435	78.0327	79665.5656	250868.9739	4186221.4406	1239.3	-0.7371	391.679	0.26306	356.7782	0.51537	974.8754	-0.73512	955.6635	405548.1875	689.3823	-0.042773	896.8762	-0.54193	16293100	0.68258	622.808	163.876	154.4047	417.3561	401.2473	173620.125	259.9086	-0.47501	361.3056	6816920
016	2018-05-27t1755	1527462026.34	adult	218.1776	166.054	-29.7865	1241.3526	80.0073	78554.2503	247416.1144	4208339.7041	1364.55	-0.55521	393.655	0.36827	352.4983	0.38449	966.3967	-0.71844	951.6862	396222.625	711.9844	0.27416	899.7032	-0.46863	16126100	0.67097	603.901	159.819	151.4475	382.9301	375.1431	157001.3438	248.6116	-0.75969	333.8114	6546990
016	2018-05-27t2156	1527476476.8	adult	222.1917	170.0681	-25.7725	1159.4103	80.2347	74459.2919	234652.2174	4074327.0908	1566.5	-0.28011	402.376	0.67885	360.2916	0.63092	1011.5889	-0.50238	989.3228	393508.0625	714.014	0.3624	919.914	-0.30499	15623500	0.53987	477.341	173.102	163.6226	374.9221	369.7543	145844.6875	272.3381	-0.45456	341.6452	6721190
016	2018-05-28t0142	1527490055.86	adult	225.9636	173.84	-22.0005	1270.1589	80.7233	79773.5635	251154.1991	4284187.4599	1381.07	-0.48173	375.542	-0.12323	334.4392	-0.16588	925.5825	-0.78185	906.6633	385042.3125	662.5942	-0.1658	850.4384	-0.62933	15619900	0.57897	495.564	164.342	152.2146	380.5198	373.0304	158296.2344	270.9941	-0.5559	339.9578	6835460
016	2018-05-28t0542	1527504456.33	adult	229.9638	177.8401	-18.0004	1229.8976	79.168	76016.4389	239402.1515	4042793.0544	1352.34	-0.49063	373.988	-0.13586	337.4049	-0.066614	914.0536	-0.78072	893.2205	363793.3438	651.703	-0.23668	830.467	-0.68745	14849600	0.35416	642.856	170.559	157.8289	395.2129	380.4801	157294.7344	284.2355	-0.42973	349.1087	6772230
016	2018-05-28t0942	1527518855.41	adult	233.9635	181.8399	-14.0006	1272.9336	77.8519	78820.8226	248275.8685	4161804.9713	1094.95	-0.78822	372.53	-0.14685	339.4151	0.0017092	877.2034	-0.88212	862.7202	361407.8125	637.1141	-0.35515	809.6867	-0.75295	15335200	0.55782	602.185	172.303	159.1056	398.0508	381.4803	163996.9375	289.156	-0.4335	352.1555	7092870
016	2018-05-28t1342	1527533256.42	adult	237.9638	185.8402	-10.0003	1268.3863	79.2171	78343.0052	246641.0425	4157196.8271	1284.54	-0.5243	372.45	-0.11577	341.5904	0.073807	882.4245	-0.82213	850.3759	360911.625	633.4133	-0.34844	790.5335	-0.81214	15232100	0.55774	608.596	176.102	162.195	411.2382	396.7776	168196.4062	296.6557	-0.39803	357.8995	7202020
016	2018-05-28t1742	1527547663.4	adult	241.9657	189.8421	-5.9984	1270.0221	79.8502	79083.1203	248954.4428	4254551.5757	1346.89	-0.41856	368.095	-0.21935	338.0015	-0.027033	888.5898	-0.75789	855.2051	366987.5938	619.1543	-0.47044	778.7437	-0.8322	15175500	0.57231	610.181	177.947	163.6014	429.2183	418.2201	177267.1562	297.4203	-0.45995	370.8392	7336230
016	2018-05-28t2142	1527562058.32	adult	245.9643	193.8407	-1.9998	1264.7926	78.9957	78645.8433	247586.8164	4229791.9098	1349.79	-0.38824	367.499	-0.20567	338.9716	0.0084373	872.3713	-0.78424	839.2037	358544.5938	612.5026	-0.50312	761.1749	-0.88609	15073700	0.57109	608.949	180.728	166.318	441.1638	430.2328	181318.3125	301.3391	-0.47452	379.7542	7412930
016	2018-05-29t0142	1527576456.99	dead	249.9639	197.8403	1.9998	1243.2245	78.387	77590.4124	244298.7185	4184728.8868	1447.88	-0.23162	368.219	-0.15077	340.3814	0.056205	871.2997	-0.74928	836.05	352876.4062	611.5448	-0.46605	763.0086	-0.83068	14896700	0.54463	671.381	183.401	168.2037	462.9055	448.5537	187476.75	308.371	-0.44567	400.39	7419680
017	2018-05-18t1342	1526669266.13	larva	0	-46.1606	-190.1703	187.3604	28.0937	3203.8819	10161.2999	51205.3416	0	-0.69729	0	-0.77082	0	-0.75323					0	-0.75696	0	-0.7317	0	1.3112	0	0	0				0	-0.74473	0	0
017	2018-05-18t1747	1526683933.38	larva	4.0742	-42.0863	-186.0961	167.6945	26.6819	2975.5487	9442.4632	49836.9202	0	-0.90618	0	-0.91699	0	-0.87806					0	-0.92279	0	-0.92398	0	0.11616	0	0	0				0	-0.92391	0	0
017	2018-05-18t2146	1526698296.43	larva	8.064	-38.0966	-182.1063	162.2115	27.3414	2924.4529	9293.3496	50015.9098	0	-1.1089	0	-1.0661	0	-1.0053					0	-1.089	0	-1.115	0	-0.75089	0	0	0				0	-1.1107	0	0
017	2018-05-19t0146	1526712693.53	larva	12.0632	-34.0974	-178.1071	148.4885	26.3244	2768.3409	8808.6914	46972.5414	2549.26	1.3564	1117.19	2.3963	1093.6608	2.626	2481.5278	0.51602	2502.0403	39704.4453	2058.5759	2.0398	2394.2393	1.7413	1698130	-0.46744	134.936	79.1066	78.4509	120.3704	118.9818	1925.926	104.0657	0.85009	115.5985	120242
017	2018-05-19t0546	1526727097.18	larva	16.0642	-30.0964	-174.1061	217.041	26.5561	4224.9269	13363.5801	73608.7023	3534.77	2.2353	1296.11	2.986	1264.0219	3.2536	3223.3523	1.5288	3199.5887	77360.4531	2567.2419	2.8125	2977.9121	2.3859	2996610	-0.44663	193.922	102.146	101.4501	147.8441	145.3597	3548.2573	128.1753	1.2651	140.2956	236162
017	2018-05-19t0946	1526741496.55	larva	20.064	-26.0965	-170.1063	302.5987	34.0551	8313.4489	26299.6282	197594.1937	2872.71	1.3755	953.11	1.7937	941.6179	2.0958	2462.5759	0.46525	2422.7375	110815.9219	1775.7765	1.4184	2289.7321	1.3641	4252780	-0.44966	158.438	94.0841	93.7352	137.5462	136.1123	6189.5776	119.9152	0.98568	132.0424	419803
017	2018-05-19t1352	1526756228.75	larva	24.1563	-22.0043	-166.014	541.9294	45.602	20017.4037	63188.0776	627018.3228	2191.71	0.47146	796.967	1.182	611.9837	0.80249	1971.1028	-0.27367	1952.8439	210908	1638.9474	1.0891	1882.2446	0.67382	8455820	0.90748	182.339	107.856	107.3699	151.0404	149.5803	16161.3252	133.4394	1.2061	145.3255	1144360
017	2018-05-19t1752	1526770629.64	larva	28.1565	-18.004	-162.0138	643.4911	48.8106	26511.9869	83806.7763	900482.1971	2863.46	1.0512	701.591	0.74824	562.0427	0.53585	2392.0334	0.3469	2351.842	334884.6875	1604.9957	0.93051	2231.7385	1.0318	9815960	0.88098	311.97	102.094	101.2985	149.7448	146.5904	20964.2656	129.8676	1.0184	142.6397	1428390
017	2018-05-19t2152	1526785038.5	larva	32.159	-14.0016	-158.0113	796.8709	45.7234	29113.7712	91682.5128	894065.8265	2142.8	0.077237	722.07	0.74523	645.4501	0.82367	1859.5756	-0.52188	1846.0013	288234.2188	1515.2313	0.6535	1767.7181	0.21195	11140100	0.84664	159.465	82.7569	81.9861	131.5134	129.2018	20384.5742	111.6976	0.4009	125.0245	1276770
017	2018-05-20t0152	1526799446.18	larva	36.1611	-9.9994	-154.0092	780.205	49.4471	31175.2555	98264.0615	1041162.8985	3399.54	1.3558	843.974	1.1901	705.6989	1.0426	3074.9548	1.5125	3065.7498	507367.5625	2137.29	1.7962	2878.4826	1.7589	13892700	1.393	402.315	93.815	93.0838	141.6628	137.145	23374.3672	120.9201	0.51268	132.9159	1544290
017	2018-05-20t0552	1526813848.64	larva	40.1618	-5.9987	-150.0085	920.4378	61.0573	43592.7037	137478.4608	1736231.724	2856.35	0.56118	633.818	0.13926	477.2553	-0.14367	2489.8538	0.52607	2466.2307	572666.375	1704.9056	0.81034	2327.3302	0.76864	14522000	1.0754	185.758	89.4353	88.2908	138.5217	136.5917	31859.9883	117.7005	0.23527	130.89	2049140
017	2018-05-20t0952	1526828243.8	larva	44.1605	-2.0001	-146.0098	1041.6311	62.0695	50302.7492	158615.5893	2050813.7315	3157.8	0.75893	631.787	-0.010427	459.5222	-0.38003	2582.1375	0.72144	2543.251	684266.4375	1679.5371	0.64437	2391.3419	0.73282	16688600	1.3459	190.524	94.0565	92.3039	151.5753	148.7937	40167.4609	127.0516	0.38019	143.7299	2484500
017	2018-05-20t1352	1526842644.43	adult	48.1606	2.0001	-142.0097	1057.6258	62.8115	52634.2546	165691.0213	2220126.7922	3147.81	0.66041	666.607	0.10449	524.6037	-0.087823	2442.7183	0.47659	2389.8435	676632.9375	1604.9572	0.42015	2234.6324	0.3892	18407700	1.4517	182.121	103.109	102.2501	153.3309	151.366	42472.6484	132.3015	0.47453	146.3301	2847240
017	2018-05-20t1752	1526857044.32	adult	52.1606	6.0001	-138.0097	1080.3431	68.2273	57643.7658	181673.342	2554362.2214	2876.15	0.30256	662.83	0.079443	514.4957	-0.17404	2407.6501	0.4332	2372.3995	727110.375	1606.2197	0.45115	2247.1908	0.42414	20006200	1.5578	199.462	97.1939	96.2031	149.8729	147.8505	45261.6172	127.4644	0.16189	142.4592	2933600
017	2018-05-20t2152	1526871445.93	adult	56.1611	10.0005	-134.0092	1096.9194	73.0416	64171.7409	202144.717	3156893.2505	2409.09	-0.32351	588.049	-0.47559	464.7889	-0.59223	2047.0681	-0.32765	2029.1913	687814.875	1464.016	0.10089	1919.3533	-0.19938	19721400	1.0525	363.308	82.0427	81.2081	133.5633	130.7631	44877.2656	109.99	-0.9698	124.3338	2751470
017	2018-05-21t0152	1526885842.37	adult	60.1601	13.9995	-130.0102	1091.8554	75.0674	65659.5037	206920.3733	3301937.7446	2273.53	-0.50643	617.828	-0.22673	492.3281	-0.36413	2000.0419	-0.40404	1992.849	686014.375	1386.0622	-0.084913	1880.5408	-0.24016	21178500	1.188	476.094	93.9414	92.6881	149.8745	146.3585	51406.9414	125.0602	-0.18767	140.8074	3220220
017	2018-05-21t0552	1526900251.55	adult	64.1626	18.0021	-126.0077	1127.1498	76.0616	66905.0346	210815.4345	3321616.5693	2795.71	0.33405	665.213	0.33184	519.9327	-0.027757	2304.4338	0.46393	2254.6663	806551.8125	1536.942	0.56919	2129.2403	0.45748	23256500	1.5657	345.5	107.906	106.9474	161.1751	158.5695	56411.2812	139.248	0.77324	153.1926	3772490
017	2018-05-21t0952	1526914647.75	adult	68.1616	22.001	-122.0087	1098.4968	78.3076	69918.9975	220434.4882	3706618.6118	2362.31	-0.29464	660.773	0.4267	531.9729	0.21505	2095.4604	0.080295	2084.4529	764843.0625	1443.4845	0.36546	1971.2924	0.19871	24097700	1.5796	253.942	105.044	104.4913	165.8315	162.9575	60528.5078	141.1788	0.87622	156.9297	3830840
017	2018-05-21t1352	1526929046.03	adult	72.1611	26.0005	-118.0092	1212.3815	73.3908	73380.8684	231115.0527	3694681.7218	2125.29	-0.66356	654.667	0.51501	580.6298	1.0873	1767.1234	-0.74318	1753.2433	678575.375	1308.5527	-0.11222	1660.4351	-0.59846	25079600	1.6887	278.423	110.26	108.006	176.7438	174.6327	67869.625	149.9562	1.559	167.7916	4223940
017	2018-05-21t1752	1526943446.28	adult	76.1612	30.0006	-114.0091	1242.9527	75.2182	74018.8605	233063.6479	3729159.0153	1952.43	-0.96662	643.515	0.51675	544.3249	0.66726	1648.856	-1.0353	1630.3981	638107.25	1277.9783	-0.14178	1551.5053	-0.88839	24876400	1.462	309.305	106.8	105.7303	169.5268	163.7596	65606.8672	140.255	0.53843	156.9754	4128560
017	2018-05-21t2152	1526957847.36	adult	80.1615	34.0009	-110.0088	1248.3655	77.8298	79541.0815	250534.3094	4215082.6032	1609.89	-1.6716	567.964	-0.7252	493.7523	-0.11073	1337.342	-2.0906	1317.0056	554996.9375	1091.6443	-1.2428	1265.5598	-1.9702	23560300	0.91591	336.459	90.8487	90.013	142.6992	140.1115	59220.1523	120.8671	-1.412	134.8623	3768580
017	2018-05-22t0152	1526972250.44	adult	84.1623	38.0018	-106.008	1186.8986	75.2529	73739.4988	232624.0066	3783736.6048	1905.8	-1.0119	636.81	0.7413	530.8365	0.67847	1510.6412	-1.3552	1484.4849	581596.875	1196.5726	-0.38509	1406.3711	-1.3204	24503200	1.1574	387.143	116.836	115.1988	199.2547	184.2548	76713.0625	154.2557	1.4261	174.5083	4495620
017	2018-05-22t0552	1526986653.46	adult	88.1631	42.0026	-102.0071	1489.4822	78.7008	84350.7921	265617.1557	4307904.6594	1702.12	-1.4323	571.997	-0.39976	439.8647	-0.9333	1480.442	-1.3585	1461.7823	654355.375	1155.5335	-0.52834	1397.2997	-1.2301	25227900	1.3763	345.851	108.228	105.963	234.3627	225.6908	103588.2969	143.0965	0.21884	181.3682	4773380
017	2018-05-22t0952	1527001057.28	adult	92.1642	46.0037	-98.0061	1181.891	81.2599	74050.3729	233285.3597	3981982.8551	1706.91	-1.3779	617.702	0.69659	507.066	0.48538	1496.5431	-1.1736	1477.0175	579162.1875	1255.2408	0.45722	1421.4868	-0.94636	23860000	0.92304	364.179	96.7411	95.3809	155.2435	151.2512	60079.2344	130.4753	-1.0765	145.7918	3736820
017	2018-05-22t1353	1527015512.39	adult	96.1795	50.019	-93.9908	1181.2033	79.8366	72280.7979	227722.3908	3734428.2581	2164.84	-0.30929	683.275	2.237	584.0821	2.1751	1700.2578	-0.23824	1670.9355	642697.4375	1307.9501	1.0969	1582.0475	0.02455	25780000	1.6483	524.697	137.707	134.8953	324.7846	324.3012	122768.5938	175.1621	2.5109	237.4386	5195670
017	2018-05-22t1753	1527029906.93	adult	100.178	54.0174	-89.9923	1417.1854	77.1361	83480.5669	262901.2138	4204314.8645	2058.28	-0.5253	592.483	0.58304	461.4283	-0.10536	1653.2755	-0.32575	1621.8442	722481.375	1203.9538	0.4727	1487.6538	-0.2711	25834000	1.7639	455.176	127.548	122.7144	313.2181	304.0277	136876.3125	181.8166	2.7822	277.0819	5561480
017	2018-05-22t2152	1527044291.14	adult	104.1736	58.0131	-85.9967	1221.8092	76.3075	75623.7548	238184.7555	3940996.5382	2575.13	0.59464	620.311	1.387	497.703	0.82725	1902.5427	0.74907	1864.9547	751504.375	1245.3935	1.036	1670.6127	0.80408	24485500	1.3929	447.322	109.257	107.8625	186.8775	179.7917	73816.625	148.1388	-0.20154	169.7853	4312710
017	2018-05-23t0152	1527058677.33	adult	108.1698	62.0092	-82.0005	1223.9171	78.1911	78408.7786	246977.1997	4205453.9381	3049.86	1.5561	630.961	1.8562	500.0034	1.0946	2052.8027	1.4001	1977.562	841649.125	1275.8175	1.5152	1741.2284	1.3077	25809500	2.039	357.273	133.504	131.684	213.1288	208.4526	87382.7969	176.6586	1.7942	199.3891	5460970
017	2018-05-23t0552	1527073055.15	adult	112.1636	66.0031	-78.0067	1202.0985	80.8563	77671.8256	244724.9274	4177863.7542	1893.96	-0.82526	577.904	1.0119	482.8173	0.96322	1504.2627	-0.6587	1476.5527	609226.375	1127.996	0.53943	1363.6332	-0.43201	23405100	1.2815	305.153	117.863	116.2995	194.7114	188.8001	78858.125	160.6768	0.32299	180.3312	4773460
017	2018-05-23t0952	1527087457.39	adult	116.1642	70.0037	-74.0061	1185.4085	82.5088	79762.6703	251463.0331	4459770.0322	1945.8	-0.7058	536.405	0.40669	457.0375	0.63995	1561.7717	-0.36798	1531.8168	649697.0625	1029.4221	-0.032423	1373.8633	-0.2479	22283300	1.007	387.396	121.639	119.5143	204.1834	201.0648	84940.2812	164.4518	0.36769	189.3471	5053110
017	2018-05-23t1353	1527101914.28	adult	120.18	74.0195	-69.9903	1183.9997	82.2652	77197.6414	243207.5101	4256322.7712	1795.52	-0.96437	535.777	0.6651	447.3232	0.66856	1456.0939	-0.68977	1431.7904	586805.8125	1019.8616	0.12028	1285.4951	-0.55879	21555900	0.88563	321.427	127.69	124.7713	224.1049	218.9344	90314.2969	173.7556	0.78278	204.9325	5137330
017	2018-05-23t1753	1527116299.15	adult	124.1758	78.0153	-65.9945	1262.6439	79.9387	81820.0978	257800.1735	4414361.6506	1949.69	-0.65979	511.292	0.40829	416.4736	0.18844	1477.998	-0.53775	1434.295	631105.1875	1036.4166	0.4777	1301.2444	-0.3641	21805100	1.1674	298.236	119.444	116.457	217.5917	211.5835	92911.6562	164.1835	-0.09075	199.1636	5093920
017	2018-05-23t2152	1527130676.64	adult	128.1696	82.009	-62.0007	1152.2681	85.0188	76495.1865	241132.4079	4257928.2264	1882.99	-0.74738	507.744	0.59599	426.5133	0.66971	1456.2355	-0.54334	1424.6865	581037.9375	1052.1565	0.81913	1313.8455	-0.19365	20231600	0.67165	477.174	123.741	120.7458	245.34	229.2873	97890.6797	173.7089	0.31001	211.5247	4930600
017	2018-05-24t0152	1527145074.35	adult	132.1689	86.0084	-58.0013	1210.5182	79.3827	78164.7426	246332.6422	4174538.9166	2290.32	-0.063839	484.698	0.33986	415.7263	0.63801	1600.6353	0.018593	1560.7411	653059.1875	979.8715	0.43495	1351.4136	0.088772	19747100	0.62424	401.965	133.586	130.3027	255.2214	246.4898	104130.3203	185.1521	0.7802	226.7722	5442420
017	2018-05-24t0552	1527159482.55	adult	136.1712	90.0107	-53.9991	1255.6348	83.0911	80639.7668	253916.5663	4404743.5917	2451.24	0.18997	475.181	0.36704	395.2767	0.32445	1663.9496	0.28693	1558.3655	700522.75	1012.056	0.89033	1352.7734	0.19119	19971900	0.87786	363.421	136.184	132.1446	263.38	258.4115	110883	186.9302	0.64282	236.0894	5723810
017	2018-05-24t0952	1527173887.04	adult	140.1725	94.0119	-49.9978	1319.8326	80.551	81996.8788	258107.5222	4335018.1395	2785.79	0.68784	497.15	1.1134	435.5329	1.6402	1870.6007	1.013	1694.5013	800617.125	955.9059	0.612	1496.7962	0.95825	21276000	1.6066	412.824	144.69	140.3459	287.4558	281.1398	123031.0781	210.7615	1.683	263.8078	6192170
017	2018-05-24t1352	1527188270.33	adult	144.1678	98.0073	-46.0025	1236.4568	81.8218	79689.7973	251026.8585	4433029.6128	2446.25	0.19311	459.639	0.44181	393.7783	0.67055	1708.3516	0.54081	1662.3364	710674.25	874.8936	0.11145	1376.5142	0.48266	19097500	0.75374	542.405	138.247	132.2902	325.6833	305.6767	135484.2344	207.6417	1.2324	275.8901	5744010
017	2018-05-24t1754	1527202829.28	adult	148.212	102.0514	-41.9583	1245.0774	79.3045	79104.8906	249170.5373	4210901.3423	2302.35	0.0057518	493.649	1.4708	426.55	1.8135	1691.239	0.54523	1650.3317	698481.6875	996.2316	1.2676	1354.7846	0.46869	20356600	1.4336	467.795	147.868	141.6444	326.2887	318.4643	134757.25	221.4537	1.6021	289.1534	6097640
017	2018-05-24t2153	1527217139.72	adult	152.1871	106.0266	-37.9832	1218.9241	80.0506	78988.5978	248876.3665	4256869.1402	3499.21	1.6477	510.629	2.092	425.2238	1.9517	1864.5125	1.1541	1649.7595	768179.125	1096.8087	2.2526	1467.5534	1.0749	21030800	1.8281	489.954	168.436	161.6337	364.2515	354.8452	150071.625	248.616	2.4807	323.9047	6937220
017	2018-05-25t0152	1527231481.83	adult	156.171	110.0105	-33.9993	1183.6069	83.8781	74605.2442	234962.2957	4051425.2442	4025.03	2.3253	512.248	2.3258	413.3916	1.7388	2070.8728	1.8614	1812.1326	807640.375	1228.0862	3.505	1662.0834	2.0608	19930600	1.4063	616.966	165.854	154.856	397.5945	378.7908	155061.8438	263.8524	2.7341	343.6741	6453050
017	2018-05-25t0552	1527245883.03	adult	160.1714	114.0108	-29.9989	1234.4829	79.2205	75505.5452	237749.7199	3928041.222	3892.3	2.1275	491.475	1.9622	405.4553	1.6154	2048.1472	1.8532	1783.7933	809018.125	1085.5135	2.4327	1598.1411	1.8509	19375900	1.2223	529.93	165.322	152.7402	401.4129	393.9945	158558.0938	272.0979	2.6651	361.7283	6517640
017	2018-05-25t0952	1527260289.91	adult	164.1733	118.0127	-25.997	1207.4801	79.0138	72500.7282	228236.89	3743792.0761	2571.37	0.44332	500.516	2.3623	431.4888	2.5773	1691.4783	0.80339	1581.2465	641070.25	1009.788	1.9034	1449.0583	1.2421	18951500	1.0919	550.105	183.994	172.0567	411.3562	401.72	155904.0156	299.0258	3.2217	372.5067	6966740
017	2018-05-25t1353	1527274737.98	adult	168.1866	122.0261	-21.9837	1093.06	77.5805	69387.7602	218723.3643	3670459.5169	2931.6	0.91311	505.308	2.6465	437.7192	2.8925	1650.6226	0.74943	1424.3673	597525.375	974.5836	1.7082	1324.1997	0.74032	18284600	0.85622	563.496	192.813	179.228	424.9493	416.7187	153831.6562	309.7492	3.1597	391.3548	6976940
017	2018-05-25t1752	1527289059.16	adult	172.1647	126.0042	-18.0056	1080.9042	79.5031	66908.5201	210833.9995	3500151.1568	5176.88	3.6881	491.163	2.3874	427.8596	2.6397	2105.1924	2.2672	1622.3116	736817.375	932.1838	1.4355	1315.0137	0.78311	17149900	0.42783	594.754	194.837	179.433	436.2922	425.8358	152702.2812	320.5243	3.0567	400.5896	6803140
017	2018-05-25t2152	1527303448.28	adult	176.1617	130.0012	-14.0086	1087.4181	77.0141	68957.6432	217363.7972	3648683.0235	3363.41	1.4856	478.98	2.1741	421.7919	2.5103	1771.4507	1.2876	1568.3629	637722.25	858.1363	0.86609	1273.0001	0.66714	17235100	0.52286	543.616	197.837	183.9521	419.8853	412.7971	151158.6875	319.4268	2.6576	392.5827	7118760
017	2018-05-26t0152	1527317852.01	adult	180.1627	134.0022	-10.0076	1082.5065	77.1722	68092.5422	214621.3098	3585387.6308	3639.26	1.8492	474.737	2.1664	423.446	2.6183	1813.6864	1.5131	1591.2147	645672.375	789.6209	0.32575	1154.0606	0.17292	16859800	0.42903	575.325	199.568	187.5169	399.9595	390.8237	142385.5781	315.4349	2.2032	373.7153	7087450
017	2018-05-26t0552	1527332262.68	adult	184.1657	138.0052	-6.0046	1096.0058	78.4011	67589.3877	212949.2795	3529622.0589	4353.1	2.7349	477.516	2.3627	426.6121	2.7759	1967.7728	2.1171	1632.849	694623.8125	780.0504	0.31925	1157.5851	0.27176	16833400	0.47883	536.095	201.529	189.5502	397.7856	389.7032	140418.3125	315.621	1.9169	368.3454	7104320
017	2018-05-26t0952	1527346675.39	adult	188.1692	142.0087	-2.0011	1072.5984	79.0231	67691.0254	213361.6854	3613899.6176	4008.17	2.3572	470.091	2.253	417.4168	2.5012	1934.2709	2.116	1662.1702	684731.875	775.0945	0.35518	1190.2822	0.51815	16599900	0.44591	621.847	202.735	188.5432	423.5404	414.254	149933.2969	333.7178	2.0631	396.9302	7158970
017	2018-05-26t1352	1527361083	dead	192.1714	146.0108	2.0011	1060.0686	79.8776	68410.0991	215705.7682	3718876.0902	3677.88	2.0065	475.602	2.5153	428.1448	2.8825	1865.3988	1.99	1642.2549	665947.375	766.6646	0.35488	1192.9346	0.61338	16965700	0.64685	562.682	202.763	189.8898	420.9651	410.6986	150284.5625	322.8916	1.5694	385.1602	7232950
018	2018-05-18t1342	1526669279.12	egg	-2.0371	-50.1607	-250.0017	167.6927	22.0462	2408.9123	7622.4517	33067.7418	0	-0.59203	0	-0.69973	0	-0.69246					0	-0.67533	0	-0.63643	0	2.1263	0	0	0				0	-0.65899	0	0
018	2018-05-18t1747	1526683946.24	larva	2.0371	-46.0865	-245.9275	167.8958	26.7474	2763.4533	8780.2712	43386.9103	0	-0.802	0	-0.8432	0	-0.81507					0	-0.83943	0	-0.82753	0	0.66028	0	0	0				0	-0.83298	0	0
018	2018-05-18t2146	1526698309.09	larva	6.0268	-42.0968	-241.9378	165.1016	25.5084	2684.8033	8522.4801	41368.401	0	-1.0056	0	-0.98917	0	-0.93964					0	-1.0036	0	-1.0171	0	-0.33484	0	0	0				0	-1.0138	0	0
018	2018-05-19t0146	1526712706.19	larva	10.026	-38.0976	-237.9386	170.69	26.7117	2811.9792	8928.5345	44138.4877	0	-1.208	0	-1.1421	0	-1.07					0	-1.1725	0	-1.2101	0	-1.1109	0	0	0				0	-1.2073	0	0
018	2018-05-19t0546	1526727109.8	larva	14.027	-34.0966	-233.9376	199.1728	20.0554	3082.5535	9735.1389	41614.0838	2578.51	1.3052	1178.41	2.5909	1230.0419	3.1121	2372.3164	0.36016	2329.5715	42701.6953	2007.8904	1.9227	2287.3119	1.5447	2026870	-0.62797	254.185	99.1902	99.1576	145.2829	136.4271	2615.092	122.228	1.1827	134.3511	170607
018	2018-05-19t0946	1526741509.2	larva	18.0268	-30.0968	-229.9378	123.3899	64.3056	4513.6708	15831.4318	169671.4468	1778.51	0.28718	313.534	-0.3946	269.3771	-0.36741	1524.1836	-0.85036	1495.2306	22862.7539	759.3575	-0.25062	1368.5913	0.20453	451176	-2.0728	363.362	96.5997	99.6366	165.1592	149.2167	2477.3877	130.4938	1.2736	146.2063	139007
018	2018-05-19t1352	1526756241.37	larva	22.1191	-26.0045	-225.8455	384.9073	34.5942	10204.0962	32288.7922	225590.5253	2884.86	1.3086	959.748	1.8007	937.6261	2.0814	2459.1807	0.45638	2421.2302	135254.9375	1872.295	1.5441	2314.648	1.3356	5269020	-0.27273	164.409	104.39	103.8219	149.8292	148.3332	8240.6074	131.1972	1.1988	143.4324	573099
018	2018-05-19t1752	1526770642.33	larva	26.1193	-22.0043	-221.8452	296.9051	37.3722	7477.6413	23664.1421	172464.4253	2895.15	1.1652	1001.48	1.9279	936.7233	2.0819	2710.2529	0.83348	2679.627	111120.3672	2361.8917	2.3549	2637.0951	1.6681	4043970	-1.4083	171.62	96.3789	96.0357	138.7126	136.6008	5687.2188	121.7509	0.86691	132.8671	389178
018	2018-05-19t2152	1526785051.69	larva	30.1219	-18.0017	-217.8426	606.7365	41.8679	21041.2392	66569.3235	604772.1804	3242.04	1.4001	728.118	0.81243	636.7739	0.81644	2565.4473	0.62041	2500.8499	287330.0938	1646.4174	0.95892	2266.4686	1.0186	8145450	-0.13593	155.662	88.4811	87.7654	136.8498	135.066	15327.1816	118.761	0.66714	130.3869	989838
018	2018-05-20t0152	1526799459.52	larva	34.1241	-13.9995	-213.8405	751.2172	43.5798	27276.8298	85980.1756	813381.5379	2774.58	0.7152	763.294	0.87693	666.416	0.88842	2341.1682	0.25929	2278.5808	339469.375	1759.3226	1.0793	2171.944	0.74329	11041000	0.5242	265.381	91.2906	90.6024	143.2356	140.2295	20769.168	121.043	0.59282	135.0338	1320520
018	2018-05-20t0552	1526813861.87	larva	38.1248	-9.9988	-209.8398	831.2584	46.8065	33285.9956	104857.9787	1107615.614	3510.05	1.4111	767.328	0.81335	626.997	0.64227	2990.6282	1.397	2934.8369	526350.5625	1903.6109	1.2799	2694.8941	1.4192	13491900	0.95449	225.954	85.6156	84.9341	134.049	131.3895	23592.6211	114.0677	0.21522	126.9639	1505380
018	2018-05-20t0952	1526828257.06	larva	42.1234	-6.0002	-205.8411	931.1989	52.1677	39984.5099	125925.6136	1427746.4606	2859.32	0.48178	636.057	0.082515	501.8867	-0.081278	2465.5457	0.48974	2442.0562	520230.125	1645.5778	0.625	2257.5674	0.58259	13399800	0.38461	244.835	89.4773	88.7714	137.6354	135.1608	29041.0781	116.4794	0.091274	129.5337	1885020
018	2018-05-20t1352	1526842657.69	larva	46.1236	-2	-201.841	1069.9792	57.1407	51401.6982	161847.3928	2062079.4489	2906.73	0.38074	580.685	-0.35945	443.5355	-0.54868	2237.1562	0.061721	2161.9869	604032.1875	1496.1912	0.16625	1989.0023	-0.024295	15673300	0.7081	174.476	87.9654	87.3407	134.4599	133.0147	36304.1719	114.3144	-0.23301	127.4271	2374270
018	2018-05-20t1752	1526857057.67	adult	50.1236	2	-197.841	1075.3361	62.0861	54342.4035	171178.8228	2300428.4591	3037.88	0.51502	636.529	-0.089657	491.5207	-0.31965	2321.4773	0.23947	2257.0513	663942.5	1452.038	0.033359	2056.1855	0.057952	18148100	1.1326	280.312	103.251	102.6171	158.8695	156.2522	45436.6641	136.8266	0.65684	151.0591	2943800
018	2018-05-20t2152	1526871459.25	adult	54.124	6.0004	-193.8405	1125.0457	64.1933	61689.5996	194479.4034	2792179.3457	3785.72	1.5347	679.786	0.21659	511.9071	-0.19539	2705.3105	1.0981	2608.4751	876520.625	1505.8559	0.19727	2351.914	0.65824	21958400	2.0233	311.612	112.485	111.709	171.2734	168.8138	55492.5742	146.7882	1.1857	162.5906	3633490
018	2018-05-21t0152	1526885855.71	adult	58.1231	9.9995	-189.8415	1057.7894	74.2381	62354.009	196602.9666	3062071.9025	3178.45	0.77587	715.051	0.59679	547.593	0.14591	2520.1826	0.76478	2471.4688	821579.5	1592.4903	0.53952	2264.2454	0.56973	23292100	2.0782	231.276	118.831	117.5902	175.8647	173.8224	57331.9062	152.6564	1.6389	168.1881	3870800
018	2018-05-21t0552	1526900264.95	adult	62.1256	14.002	-185.8389	1194.2012	72.8508	70788.0808	223023.7697	3510796.7372	3262.46	0.99803	610.234	-0.28848	459.852	-0.71444	2336.1277	0.46745	2242.7924	864367.25	1363.0052	-0.13095	2075.5074	0.25681	22573200	1.4944	333.251	99.4589	97.0566	166.1458	162.7632	61473.9336	139.7536	0.82077	156.7029	3679090
018	2018-05-21t0952	1526914661.19	adult	66.1246	18.001	-181.84	1215.1686	75.8349	71841.4936	226316.1633	3552284.9501	2319.56	-0.39074	641.037	0.1127	504.8087	-0.18448	1952.8931	-0.37181	1931.9748	734287.8125	1340.6205	-0.13414	1819.3492	-0.2772	24057500	1.6949	232.134	103.774	102.5673	162.1623	159.3494	60973.0312	138.0238	0.6496	154.428	3894550
018	2018-05-21t1352	1526929059.51	adult	70.1241	22.0005	-177.8405	1270.675	83.4375	81670.5635	257401.1559	4433730.1622	2403.28	-0.19333	575.045	-0.69017	427.2886	-1.2572	2036.9868	-0.012432	2000.2204	867756.375	1281.2198	-0.30071	1902.4241	0.079025	24494000	1.6004	403.927	85.6441	84.8014	140.8943	135.1408	60020.9844	113.8471	-1.5566	128.8697	3648010
018	2018-05-21t1752	1526943459.7	adult	74.1242	26.0006	-173.8404	1238.4997	76.2885	76967.2768	242488.705	3975848.2234	2538.77	0.14128	635.203	0.29288	497.8583	-0.16343	2024.8955	0.1204	1969.0629	814008	1331.1317	0.080214	1813.6583	-0.035204	25512900	1.7447	221.427	108.169	106.916	166.6091	163.3101	66976.8594	140.757	0.66642	157.5067	4344590
018	2018-05-21t2152	1526957860.75	adult	78.1245	30.0009	-169.8401	1186.5319	75.3847	74746.2983	235627.8313	3901540.6053	1973.82	-0.91288	677.176	1.2152	579.6354	1.3564	1732.1782	-0.69825	1719.6483	675549.5	1343.483	0.35255	1649.6575	-0.47213	26402400	1.901	270.319	114.318	112.8391	181.9613	179.4449	70964.8906	155.4302	1.8426	172.6527	4457130
018	2018-05-22t0152	1526972263.81	adult	82.1253	34.0017	-165.8393	1332.438	80.6135	82403.0976	259362.8596	4392276.7681	2000.84	-0.82199	598.082	-0.095094	458.0837	-0.72153	1699.9506	-0.69529	1678.518	730978.75	1303.4974	0.30419	1580.5303	-0.61417	25712700	1.5872	363.285	99.0602	97.0074	200.623	197.0796	86267.8984	131.7173	-0.51018	166.1299	4258800
018	2018-05-22t0552	1526986666.83	adult	86.1262	38.0025	-161.8384	1172.4433	77.9925	74417.3873	234569.7311	3938603.6106	2575.67	0.51871	706.558	2.2191	529.6245	0.71597	2054.3181	0.81965	2017.5344	799129.75	1550.2049	2.4182	1927.303	1.1668	27424400	2.1193	278.676	113.658	112.1278	183.47	180.383	71369.8281	154.9031	1.3757	173.6043	4411520
018	2018-05-22t0952	1527001070.66	adult	90.1272	42.0036	-157.8374	1287.0245	78.4479	82132.7473	258832.5994	4330317.4372	2062.16	-0.59262	636.115	0.97936	512.4898	0.51888	1731.1294	-0.30893	1717.6704	742654.5	1331.0511	0.9529	1633.3211	-0.0076815	27239700	2.0674	273.426	112.973	111.0177	199.2481	195.9371	85477.4531	151.7996	0.87866	180.8256	4837710
018	2018-05-22t1353	1527015526.14	adult	94.1426	46.019	-153.8219	1370.9433	84.2967	88083.9533	277389.6971	4935752.5781	2260.21	-0.10732	608.97	0.61092	473.1562	-0.10825	1863.0139	0.34466	1838.9469	856986.375	1319.6781	1.0798	1738.7146	0.70468	27974300	2.3768	440.59	115.274	110.2957	314.9592	309.4031	144881.25	162.8638	1.5996	257.7879	5295320
018	2018-05-22t1753	1527029920.63	adult	98.1411	50.0175	-149.8235	1175.7836	84.9995	80929.8737	255121.2104	4668886.4731	2151.62	-0.32829	622.134	1.0835	472.459	0.031556	1801.7153	0.20776	1780.1378	760323.875	1393.4156	1.8995	1683.541	0.61641	26211100	1.8446	323.188	95.4397	93.9338	160.4915	157.2696	67727.3984	130.7387	-1.3254	149.4424	4020970
018	2018-05-22t2152	1527044304.82	adult	102.1367	54.0131	-145.8279	1273.5778	77.1571	80431.2572	253361.9539	4222971.3301	2976.4	1.474	673.775	2.3716	537.9307	1.5485	2232.2	2.0081	2182.6443	937524	1381.2463	2.0289	1840.2136	1.5681	28276300	2.7152	408.56	130.226	128.591	243.9545	216.4928	102460.8984	170.2093	1.6972	194.89	5465180
018	2018-05-23t0152	1527058690.93	adult	106.1328	58.0092	-141.8317	1177.6357	79.1781	76431.3682	240855.3916	4118529.2539	3177.71	1.8548	678.452	2.7117	534.6456	1.7045	2563.2961	3.3634	2561.907	1022755.125	1385.4907	2.2939	2029.5586	2.6705	27039000	2.4169	376.488	130.78	128.3707	234.6853	220.7182	93639.4297	174.8202	1.7929	203.1893	5212120
018	2018-05-23t0552	1527073068.68	adult	110.1267	62.0031	-137.8379	1215.7468	79.186	78114.5844	246308.1105	4203481.3721	2872.95	1.1647	633.241	2.0318	532.1628	1.8989	2144.9521	1.7733	2113.9459	875140.5	1246.4742	1.389	1810.8808	1.7242	25798900	2.1203	551.685	136.201	130.1276	419.9501	411.3761	171339.6562	185.4242	2.3243	374.2561	5548960
018	2018-05-23t0952	1527087470.72	adult	114.1272	66.0036	-133.8373	1246.2706	76.3947	78690.2005	247862.3393	4143496.4783	3100.95	1.5581	620.907	2.0473	497.578	1.4093	2505.7749	3.1746	2524.0884	1029873.4375	1261.0839	1.7404	2040.3854	2.9947	25493800	2.1903	397.697	130.593	127.8011	229.1986	217.2596	94200.6172	176.7624	1.3901	202.573	5362020
018	2018-05-23t1353	1527101927.97	adult	118.1431	70.0195	-129.8214	1220.0064	74.6467	75261.789	237023.3013	3896394.0454	3352.49	1.953	623.445	2.389	486.0688	1.4203	2253.7688	2.2345	2186.0889	885731.125	1337.4219	2.593	1833.8114	2.0861	24479600	1.9838	461.65	137.611	134.3374	278.1982	264.6979	109331.9062	190.6675	2.102	239.3521	5403280
018	2018-05-23t1753	1527116312.78	adult	122.1389	74.0153	-125.8257	1242.7311	75.3547	76912.1794	242155.243	4023407.3948	3074.15	1.3515	563.084	1.3875	454.7906	0.96696	2204.7925	2.0618	2155.4263	886326.625	1251.7431	2.1186	1758.7519	1.8201	22595500	1.4039	708.942	130.523	118.7691	555.0095	555.9785	223113.8125	209.9142	3.1069	422.2952	5237610
018	2018-05-23t2152	1527130690.1	adult	126.1326	78.009	-121.832	1162.8419	77.3106	74164.7485	233666.7633	3946634.5135	3361.04	1.7722	560.932	1.6256	456.9586	1.2838	2587.8596	3.4171	2585.0432	1001501.6875	1060.5303	0.77981	2103.7182	3.5875	21698500	1.2107	334.69	139.038	135.0126	264.2472	258.8063	102263.6719	192.5713	1.6437	240.3139	5378410
018	2018-05-24t0152	1527145088	adult	130.132	82.0084	-117.8325	1226.9788	78.8025	77033.0421	242506.0829	4136742.6024	2293.17	-0.060555	470.245	-0.11043	386.5712	-0.21406	1822.9203	0.75517	1802.1718	732813.9375	932.8503	-0.050258	1515.3886	0.82581	18897300	0.1746	343.235	127.599	122.0063	254.9589	247.7503	102493.4609	186.5056	0.9898	231.5009	5127690
018	2018-05-24t0552	1527159496	adult	134.1343	86.0106	-113.8303	1169.9481	81.7687	77682.9192	244764.8669	4330334.9199	2862.55	0.83623	471.21	0.15501	384.7912	-0.055651	2034.1815	1.5033	1958.2047	823843.5	915.1381	0.0036067	1720.1379	1.8888	19078800	0.40641	364.501	132.273	126.48	273.9647	266.2556	110955.7109	192.9328	1.1154	247.6408	5355580
018	2018-05-24t0952	1527173900.65	adult	138.1355	90.0119	-109.829	1271.6783	79.3017	79187.7271	249268.7203	4227571.7728	2563.27	0.35938	473.612	0.44534	407.5489	0.75789	1891.6669	1.0629	1856.4286	783150.0625	875.25	-0.13708	1559.0121	1.2075	19572500	0.7716	447.942	139.326	134.6473	279.3589	271.493	115654.5938	200.2071	1.2586	250.4818	5757770
018	2018-05-24t1352	1527188283.78	adult	142.1309	94.0072	-105.8337	1241.2181	75.8182	79798.287	251411.2778	4249768.7505	2914.85	0.87099	480.455	0.83072	406.001	0.92187	2060.6938	1.6522	2011.3625	859309.375	909.0765	0.31064	1705.8879	1.9764	19987900	1.0929	401.889	145.706	139.0942	305.7486	299.9992	127497.1641	216.4004	1.8272	276.8257	6061670
018	2018-05-24t1754	1527202843.24	adult	146.1752	98.0515	-101.7894	1296.5808	76.1394	82239.9247	259058.4339	4322171.6756	2323.28	0.028421	428.949	-0.2244	363.3134	-0.15192	1603.5238	0.23787	1534.7318	687911.6875	862.1881	0.067258	1300.1794	0.16917	18389100	0.47751	400.792	135.073	129.0764	284.9456	278.4768	122241.6562	198.353	0.63355	257.7777	5790560
018	2018-05-24t2153	1527217153.32	adult	150.1502	102.0266	-97.8144	1258.6833	79.6524	81113.4269	255425.4698	4405056.1903	1820.16	-0.64466	467.3	0.89438	398.0751	1.023	1420.3176	-0.27877	1380.1855	600794.375	939.73	0.85501	1273.9277	0.13329	19763000	1.1997	475.612	147.079	141.8357	317.9677	304.8307	134500.3438	215.2097	1.1563	275.9944	6220270
018	2018-05-25t0152	1527231495.37	adult	154.1341	106.0105	-93.8305	1332.4411	81.8038	86248.7892	271535.8325	4743213.5407	2366.4	0.1263	433.372	0.21198	374.1539	0.43255	1508.0687	0.063363	1423.7029	678630.9375	872.3882	0.42396	1254.1421	0.12529	19484400	1.1604	601.789	137.427	132.3294	290.8462	283.9438	130880.8047	198.971	0.23087	254.5907	6178720
018	2018-05-25t0552	1527245896.65	adult	158.1344	110.0108	-89.8301	1306.6427	79.6561	83477.2239	262889.2237	4527161.1569	2244.68	-0.01025	419.372	-0.0064535	367.5072	0.33449	1452.4707	-0.04563	1403	633277.25	819.4696	0.092862	1157.5023	-0.24323	18255300	0.68601	525.078	142.18	136.5468	338.4709	329.5633	147573.3125	210.2687	0.47122	295.78	6189110
018	2018-05-25t0952	1527260303.94	adult	162.1365	114.0128	-85.8281	1268.6219	80.6276	81749.6382	257464.3634	4458649.5158	1503.31	-0.93064	400.067	-0.39394	337.5155	-0.54067	1248.7976	-0.61796	1232.4651	533236.5625	850.6058	0.46571	1145.855	-0.21901	17056900	0.22673	575.087	130.443	122.8959	350.1938	327.6778	149532.75	201.2886	-0.049554	281.9452	5561450
018	2018-05-25t1353	1527274751.62	adult	166.1497	118.0261	-81.8149	1297.6224	80.1343	81910.0181	257927.7467	4363790.3037	1923.23	-0.35503	428.845	0.48669	357.0555	0.16684	1462.3362	0.11781	1428.7208	625879.875	902.8617	1.0228	1297.7214	0.575	18319400	0.84153	593.475	150.344	143.0736	349.8624	331.4486	149741.125	221.8964	0.46007	301.6569	6422380
018	2018-05-25t1752	1527289072.68	adult	170.1278	122.0042	-77.8368	1334.2131	74.8217	81060.822	255204.7517	4149826.4545	2138.75	-0.050871	409.053	0.049534	354.9269	0.16223	1491.5328	0.27803	1461.6185	632409.9375	841.5937	0.58025	1198.0287	0.18329	17309500	0.46509	445.928	152.957	148.6923	323.6841	315.2664	137242.0781	219.8145	0.20097	286.5381	6472520
018	2018-05-25t2152	1527303461.86	adult	174.1248	126.0012	-73.8398	1248.7999	81.0915	81871.492	257861.5707	4496639.4553	2183.19	0.038499	380.247	-0.66927	325.8958	-0.75869	1612.6343	0.73558	1578.6368	688594.8125	786.6397	0.17603	1338.2958	0.93728	16223200	0.068036	482.219	147.412	142.9549	296.7657	284.2093	126718.9531	212.1443	-0.19196	264.2045	6289320
018	2018-05-26t0152	1527317865.48	adult	178.1258	130.0022	-69.8388	1268.0912	79.1818	82800.4043	260805.2547	4542177.3254	1669.61	-0.54415	395.206	-0.16738	338.4662	-0.28749	1352.5638	-0.021169	1336.694	584307.5625	772.6898	0.13019	1139.1294	0.059295	17050000	0.47517	757.322	162.583	154.6814	415.3834	373.0973	179445.6406	238.4252	0.35332	332.6868	7014170
018	2018-05-26t0552	1527332276.16	adult	182.1287	134.0051	-65.8358	1326.9729	85.8946	88498.7028	278860.5274	5079069.8339	1558	-0.63575	342.429	-1.6281	299.5354	-1.5714	1225.9604	-0.35893	1230.7356	565167.75	686.493	-0.59156	993.2261	-0.57765	15783600	0.02117	532.891	145.586	136.9031	338.8093	318.4057	156191.0938	229.0996	-0.058324	290.3669	6710510
018	2018-05-26t0952	1527346688.91	adult	186.1323	138.0087	-61.8323	1226.6326	74.027	74701.6597	235384.7695	3794927.9899	1552.07	-0.60054	410.62	0.43776	361.428	0.57426	1300.7778	-0.040548	1280.9114	507303.375	817.8501	0.71868	1155.4437	0.30171	16012500	0.18158	534.694	181.485	166.4196	426.9276	416.8587	166501.7812	301.7093	1.4638	386.3262	7077200
018	2018-05-26t1352	1527361096.52	adult	190.1344	142.0108	-57.8302	1229.0455	79.4511	76379.6571	240498.8551	4049128.1971	1704.33	-0.37795	424.042	0.91511	374.3154	1.0417	1268.9241	-0.072725	1255.8091	506300.6875	831.5188	0.94093	1173.9317	0.47509	16896800	0.5916	575.201	188.368	171.0866	433.3786	425.8894	172918.0469	322.8805	1.689	399.869	7505900
018	2018-05-26t1752	1527375499.94	adult	194.1354	146.0117	-53.8292	1210.2388	73.0358	69078.2044	217836.5681	3389633.1434	2019.87	0.039485	443.646	1.5914	388.9062	1.5609	1377.9227	0.3746	1331.103	498808.0312	865.5815	1.374	1228.3188	0.83478	16023200	0.31213	542.079	200.88	181.1136	462.3034	454.8781	167353.8281	348.9373	2.0012	430.1479	7255160
018	2018-05-26t2153	1527389925.83	adult	198.1425	150.0189	-49.822	1221.6867	79.8038	77057.2109	242636.3669	4150783.4379	1257.39	-0.84108	344.248	-1.3917	295.1753	-1.5792	1056.0176	-0.66606	1039.1807	424519.0625	714.0714	-0.055404	987.7639	-0.32028	13827100	-0.45798	535.507	158.213	136.124	421.2409	415.0505	169338.8438	306.9115	0.93112	390.3492	6354790
018	2018-05-27t0153	1527404340.87	adult	202.1467	154.0231	-45.8179	1180.4904	73.7564	68767.2244	216616.9432	3399964.3763	1512.33	-0.49846	417.692	0.92921	374.6054	1.0925	1210.588	-0.062664	1187.6169	435811.6875	811.2395	1.0222	1114.1602	0.40498	15013100	0.05259	628.624	201.527	180.9164	475.393	468.2081	171141.4688	359.2772	1.7557	445.4367	7243500
018	2018-05-27t0553	1527418760.74	adult	206.1522	158.0286	-41.8123	730.0144	95.1854	44421.8905	143137.4485	2326201.5658	1632.69	-0.3217	432.319	1.4348	365.5852	0.79384	1306.3545	0.33973	1282.0958	304380.5938	935.1998	2.4195	1195.4952	0.89809	10048800	-1.7106	619.172	198.873	174.2305	484.8209	474.4812	112963.2578	354.4046	1.4751	441.5313	4622620
018	2018-05-27t0954	1527433187.14	adult	210.1596	162.036	-37.805	1215.9621	75.8765	74084.7762	233296.7467	3843914.8043	1637.66	-0.2849	396.422	0.36462	353.0881	0.39067	1270.1829	0.28059	1246.3501	491560.75	741.0727	0.44698	1129.9894	0.62401	15332000	0.28474	656.36	197.013	172.99	537.707	530.3746	208092.625	360.5612	1.4171	492.6734	7619680
018	2018-05-27t1354	1527447619.05	adult	214.1684	166.0448	-33.7961	1179.2269	74.9113	72736.1465	229110.493	3773652.1024	1699.02	-0.17895	387.614	0.1362	349.8868	0.2954	1317.6671	0.51484	1277.1851	500713.5	696.7047	0.037396	1155.7299	0.82926	14708800	0.11577	663.313	197.52	173.4878	543.4198	535.8475	206499.5156	372.0457	1.4572	500.1984	7495290
018	2018-05-27t1755	1527462053.71	adult	218.1781	170.0545	-29.7865	1098.4321	83.3485	68546.0124	216228.0486	3569610.1795	1667.7	-0.18584	396.148	0.44614	359.5102	0.60562	1261.9248	0.3721	1232.7101	451769.0625	713.8621	0.29509	1113.3061	0.67112	14169800	-0.020204	678.263	205.717	180.8635	563.7446	553.2565	201820.5781	384.9285	1.5215	519.0992	7358300
018	2018-05-27t2156	1527476504.1	adult	222.1921	174.0684	-25.7725	1102.9993	73.6187	67357.6736	212297.9828	3415710.3106	1534	-0.31993	391.229	0.33107	356.259	0.50526	1188.0499	0.15711	1164.9789	418193.5625	687.3871	0.061415	1042.1844	0.35196	13753700	-0.11328	704.524	208.067	180.4488	567.0046	559.5816	199585.6094	391.3132	1.4815	527.8123	7314610
018	2018-05-28t0142	1527490083.19	adult	225.964	177.8404	-22.0005	1095.4865	80.5318	68991.2519	217601.8499	3613356.0921	1472.66	-0.3687	388.845	0.29168	359.7022	0.61333	1126.0317	-0.02308	1094.5511	405371.4375	668.3552	-0.099807	1003.7085	0.2001	13996100	0.017119	740.541	211.16	184.6621	579.6415	571.1049	208670.9375	394.1726	1.3972	531.4853	7600490
018	2018-05-28t0542	1527504483.84	adult	229.9642	181.8406	-18.0004	1091.3436	74.8636	67574.1655	212901.2837	3547863.5575	1441.76	-0.37927	385.806	0.23293	358.8091	0.58717	1080.5931	-0.14157	1047.2526	381449.375	646.6056	-0.29587	966.5649	0.055137	13607800	-0.071794	711.181	216.196	187.2886	572.5645	565.773	202115.25	406.2691	1.4536	531.3664	7625440
018	2018-05-28t0942	1527518882.77	adult	233.9639	185.8403	-14.0007	1086.6479	76.9942	66320.8019	208924.3686	3499186.6296	1373.24	-0.43797	393.404	0.50542	366.4312	0.81969	1054.8606	-0.1899	1035.4403	366036.625	666.9179	-0.0041366	944.4192	-0.011356	13619300	-0.026476	696.898	220.78	193.9215	534.5773	527.1165	185498.3438	404.2169	1.2961	500.9882	7643170
018	2018-05-28t1342	1527533283.9	adult	237.9642	189.8406	-10.0003	1067.3174	73.6586	63107.2208	198787.8191	3240664.2957	1267.75	-0.54567	412.203	1.1288	385.1567	1.3823	937.5867	-0.60375	912.394	309403.625	675.531	0.15468	868.1361	-0.38111	13588700	0.0016171	761.509	230.892	204.3932	550.9149	546.0374	181801.9062	416.2728	1.3553	510.5655	7611580
018	2018-05-28t1742	1527547691.19	adult	241.9663	193.8426	-5.9983	1012.7611	74.5204	60786.5367	191543.0089	3151325.734	1258.43	-0.53259	441.735	2.091	407.8817	2.0556	1003.2974	-0.29623	985.3502	319048.5625	743.2513	1.0336	918.3583	-0.049508	14029100	0.18652	654.901	241.23	214.4111	551.0865	545.9134	175245.5312	437.0715	1.5386	524.3104	7661220
018	2018-05-28t2142	1527562085.98	adult	245.9648	197.8412	-1.9998	996.4426	73.9488	60020.5235	189187.3306	3108646.0726	1241.61	-0.52947	470.378	3.0288	426.0032	2.5828	1078.2177	0.058428	1065.4582	338560.3438	816.9309	2.0115	1004.5599	0.49122	14737900	0.45866	723.383	251.122	221.021	583.7516	575.2322	183298	466.5635	1.8369	550.3051	7868140
018	2018-05-29t0142	1527576484.33	dead	249.9643	201.8407	1.9998	1015.7808	73.616	60901.3385	191886.0519	3153661.5849	1501.24	-0.16104	488.645	3.6425	438.727	2.9435	1247.1747	0.81668	1232.978	396601.5625	862.6316	2.6694	1124.5755	1.235	15535500	0.75749	798.452	256.273	223.8086	611.0625	599.812	194317.875	485.166	1.9748	573.8519	8147670
019	2018-05-18t1342	1526669292.12	egg	-2.0371	-50.1608	-274.0021	150.9288	22.4664	2136.8113	6779.4498	29564.378	0	-0.59203	0	-0.69973	0	-0.69246					0	-0.67533	0	-0.63643	0	2.1263	0	0	0				0	-0.65899	0	0
019	2018-05-18t1747	1526683959.01	larva	2.0371	-46.0866	-269.928	184.6632	37.4268	3611.2813	11651.3216	69330.6615	0	-0.802	0	-0.8432	0	-0.81506					0	-0.83942	0	-0.82753	0	0.66029	0	0	0				0	-0.83298	0	0
019	2018-05-18t2146	1526698321.8	larva	6.0267	-42.097	-265.9383	187.0682	40.0635	3711.3673	12041.7603	73823.8024	0	-1.0056	0	-0.98916	0	-0.93963					0	-1.0036	0	-1.0171	0	-0.33483	0	0	0				0	-1.0138	0	0
019	2018-05-19t0146	1526712718.87	larva	10.0259	-38.0978	-261.9392	187.0683	40.4651	3738.0197	12173.1145	74633.0257	0	-1.208	0	-1.1421	0	-1.07					0	-1.1725	0	-1.2101	0	-1.1109	0	0	0				0	-1.2073	0	0
019	2018-05-19t0546	1526727122.59	larva	14.027	-34.0968	-257.9381	306.6517	35.1459	6851.375	21676.9663	145330.0854	2044.68	0.74316	479.118	0.27988	400.2652	0.19804	1734.1415	-0.50827	1712.0903	65897.375	1228.3869	0.65329	1589.6566	0.64429	1782320	-0.76369	241.364	78.7195	78.2405	125.6893	118.5616	4776.1943	102.4146	0.76143	114.6752	292836
019	2018-05-19t0946	1526741521.9	larva	18.0268	-30.0969	-253.9383	234.4218	30.1976	4713.6972	14936.7224	84677.5393	2149.49	0.68329	679.728	0.8682	575.9178	0.75584	1926.8699	-0.28367	1908.5988	50098.6172	1449.9316	0.91222	1769.3701	0.73596	1747580	-1.4067	144.132	81.2616	80.7523	120.9368	118.7042	3144.3567	104.5561	0.69361	115.3716	208924
019	2018-05-19t1352	1526756254.12	larva	22.119	-26.0047	-249.846	571.1499	46.1061	18813.5792	59465.8791	516913.9556	2029.84	0.38113	491.052	0.10736	365.0861	-0.11598	1872.8352	-0.40008	1865.3821	189156.3594	1308.8603	0.55996	1784.9237	0.61198	4914450	-0.44296	156.401	87.0023	86.3861	129.955	127.4137	13125.4502	112.1352	0.74804	123.8013	870719
019	2018-05-19t1752	1526770655.21	larva	26.1193	-22.0044	-245.8457	507.609	41.4029	15840.6516	49980.3478	426264.7663	3002.34	1.2834	691.553	0.75195	541.0828	0.48789	2492.6223	0.50268	2444.9753	211872.9062	1619.2198	1.0068	2253.3524	1.1273	5837400	-0.59563	263.324	95.3381	94.6679	138.6076	135.7019	11781.6445	120.7608	0.84204	131.3005	804749
019	2018-05-19t2152	1526785064.86	larva	30.122	-18.0017	-241.8431	684.9549	40.1628	22860.5949	72094.3808	627198.4803	3032.8	1.165	612.273	0.34881	457.5601	0.055382	2400.0278	0.35773	2326.7701	292803.4062	1565.6434	0.8061	2135.1078	0.82718	7444630	-0.43764	388.388	82.979	82.6357	128.6479	124.1372	15695.0439	108.2702	0.38536	119.5971	1008940
019	2018-05-20t0152	1526799472.77	larva	34.1242	-13.9995	-237.8409	768.9047	40.7777	26357.0641	83127.2031	746838.9444	4045.31	2.1712	733.125	0.74882	505.1855	0.16264	3326.626	1.9009	3250.0203	469054.25	2234.9682	2.0206	2982.9821	1.9687	10268200	0.20646	237.633	87.4877	86.8502	133.4544	131.5708	18817.0703	113.5078	0.37423	126.1109	1225350
019	2018-05-20t0552	1526813875.14	larva	38.1249	-9.9988	-233.8402	607.1523	84.6956	32529.0222	103965.391	1475237.8459	3541.27	1.4476	581.625	-0.030881	369.9536	-0.59525	2853.4065	1.1563	2804.009	487932.5	1693.5032	0.84286	2535.1535	1.1681	9924850	-0.45154	329.704	75.5681	74.9791	120.1111	115.9033	20539	99.9852	-0.23238	111.2654	1289490
019	2018-05-20t0952	1526828270.28	larva	42.1235	-6.0002	-229.8415	932.7198	56.1565	41811.4144	131675.4792	1576889.6654	3221.39	0.915	603.608	-0.078003	446.4379	-0.37157	2648.9395	0.82973	2618.842	585415.625	1728.9817	0.80876	2383.4709	0.78947	13284200	0.3408	189.601	81.4755	80.8277	128.6048	125.944	28421.668	108.9205	-0.17819	121.4769	1793110
019	2018-05-20t1352	1526842670.9	larva	46.1237	-2	-225.8414	1047.0145	65.8552	54396.5972	171443.135	2356974.3139	3510.28	1.1234	534.708	-0.61574	377.978	-0.93608	2438.1819	0.45593	2333.8218	697320	1527.8209	0.24135	2093.1531	0.15671	15242400	0.55112	343.269	84.3669	83.6032	131.6808	128.8619	37660.6992	112.1261	-0.32407	124.3547	2404960
019	2018-05-20t1752	1526857070.91	adult	50.1237	2	-221.8414	1060.7329	62.656	53814.8683	169459.1291	2269364.1915	3404.82	0.98634	590.134	-0.38271	441.7078	-0.65425	2512.1355	0.63401	2426.1262	710934.375	1534.5731	0.24664	2160.9121	0.2526	16661200	0.60738	289.869	91.6851	90.9012	141.4053	138.2382	40017.7148	119.9435	-0.14855	133.7078	2588540
019	2018-05-20t2152	1526871472.52	adult	54.1242	6.0004	-217.8409	1097.8949	64.2691	59779.8121	188271.4214	2705824.4589	2757.74	0.14931	584.041	-0.48263	458.2224	-0.61446	2160.2458	-0.086286	2110.0078	676156.9375	1374.4439	-0.17649	1983.2583	-0.080123	18271700	0.7543	436.227	94.2238	93.2903	145.6378	142.5047	45584.6445	123.2613	-0.11431	136.6702	2947790
019	2018-05-21t0152	1526885868.97	adult	58.1232	9.9995	-213.8419	1151.5096	75.4752	67302.4317	212041.7446	3289636.9451	2485.08	-0.21014	567.033	-0.67148	457.7671	-0.68133	2065.3345	-0.27471	2042.683	726997.75	1325.8339	-0.30384	1932.9467	-0.15048	19938600	0.94806	348.449	92.6773	91.7552	143.0871	140.4723	50366.6445	121.2538	-0.36955	135.2018	3258810
019	2018-05-21t0552	1526900278.3	adult	62.1258	14.0021	-209.8393	1198.8359	73.7529	70396.4685	221710.2951	3449671.8882	2844.2	0.36598	573.702	-0.65808	435.2319	-0.98241	2271.0415	0.30922	2239.2991	838014.3125	1362.7945	-0.13169	2078.2199	0.26327	21115100	1.011	298.496	98.8752	97.7974	150.0908	147.9847	55383.5078	128.3827	-0.009782	142.0705	3639100
019	2018-05-21t0952	1526914674.4	adult	66.1247	18.001	-205.8404	1309.574	76.1244	79245.0972	249533.9112	4081760.6494	1971.31	-0.95477	521.343	-1.3154	416.6844	-1.305	1662.8743	-1.1311	1640.8452	688429.9375	1190.3659	-0.74224	1561.4418	-0.95729	21576800	0.8814	260.537	91.9649	90.4245	147.9334	145.4932	61244.4453	124.8532	-0.42071	139.5187	3806150
019	2018-05-21t1352	1526929072.83	adult	70.1242	22.0005	-201.8408	1284.5798	74.5007	77793.2527	244954.1272	3932557.5716	2053.01	-0.80648	565.799	-0.81963	467.7579	-0.66666	1746.2087	-0.84321	1725.9863	710706.9375	1171.8346	-0.81232	1642.1093	-0.6922	22983900	1.1078	237.023	96.0357	95.1146	154.128	148.6658	62730.1094	125.5394	-0.53489	141.4175	3901160
019	2018-05-21t1752	1526943473.08	adult	74.1243	26.0006	-197.8408	1314.2462	76.1229	77917.7769	245273.4361	3890451.3578	1993.8	-0.89552	570.212	-0.76009	486.527	-0.34836	1730.999	-0.80451	1710.4592	704516.625	1168.3014	-0.81134	1630.2402	-0.65425	23206500	0.99235	233.643	104.151	103.3247	156.9886	154.6707	63894.3789	135.8152	0.21773	149.7582	4238750
019	2018-05-21t2152	1526957874.06	adult	78.1246	30.0009	-193.8405	1206.6116	76.8181	72210.6345	227457.7956	3607726.6979	1858.49	-1.15	590.821	-0.34791	498.688	-0.068145	1664.7695	-0.93155	1654.1407	629282.875	1238.0812	-0.31864	1589.2939	-0.70446	22283400	0.55029	263.487	100.334	99.4818	151.999	149.2919	57455.6328	130.556	-0.43577	144.1235	3784200
019	2018-05-22t0152	1526972277.2	adult	82.1255	34.0017	-189.8396	1274.0366	79.0257	81432.7589	256368.7872	4404214.3878	1827.7	-1.1999	545.401	-1.1167	436.1042	-1.126	1540.8988	-1.2892	1529.7449	654882	1173.5804	-0.62911	1462.8614	-1.1223	23167000	0.74412	299.899	102.169	100.3334	183.1319	174.8377	77831.0781	136.3271	-0.091688	160.656	4339830
019	2018-05-22t0552	1526986680.2	adult	86.1263	38.0026	-185.8388	1256.3699	75.9528	77227.3985	243159.0956	4035032.6617	1994.61	-0.79172	578.435	-0.34611	465.741	-0.49168	1639.0886	-0.803	1609.1868	662191.8125	1209.3855	-0.20228	1509.9748	-0.77833	23324800	0.74282	243.199	107.706	106.8574	161.2699	158.9275	65153.0547	139.0973	-0.034091	153.8392	4343160
019	2018-05-22t0952	1527001083.96	adult	90.1273	42.0036	-181.8377	1277.0521	77.5848	79688.4469	250932.0733	4156576.0138	1939.62	-0.87127	584.353	-0.071401	481.9579	-0.070569	1590.1665	-0.87123	1563.951	661509.25	1210.9196	0.00077789	1495.2988	-0.67645	24297400	1.0621	281.971	111.305	110.2808	175.3896	166.7658	72962.0938	143.9654	0.19437	160.1145	4628080
019	2018-05-22t1353	1527015539.9	adult	94.1429	46.0192	-177.8222	1349.2822	77.4216	86293.9539	271818.8547	4555412.1224	1625.27	-1.5405	543.701	-0.72478	440.3815	-0.75388	1407.1954	-1.4842	1390.3851	634645.125	1089.2386	-0.7748	1337.8327	-1.2724	24468700	1.1542	416.716	116.541	114.4417	209.3418	203.4529	94413.1562	155.3663	0.95925	189.435	5244800
019	2018-05-22t1753	1527029934.31	adult	98.1413	50.0176	-173.8238	1317.9033	89.8838	86344.7893	274108.0519	4695981.7162	2096.34	-0.45101	538.957	-0.62787	416.5053	-1.0926	1537.5981	-0.8488	1485.9247	693456.75	1126.8211	-0.26559	1397.0328	-0.80817	24280000	1.1558	345.97	106.896	104.347	224.1207	216.8399	101078.4531	144.0114	-0.21939	184.115	4815650
019	2018-05-22t2152	1527044318.58	adult	102.1369	54.0132	-169.8281	1275.6947	78.8476	78854.9756	248309.4801	4130734.0474	1521.44	-1.6819	547.826	-0.22975	479.1945	0.34503	1373.2357	-1.3978	1360.2687	565773.125	1073.4251	-0.48319	1312.077	-1.0658	22535900	0.6178	342.06	109.436	107.7861	186.9712	175.0176	77032.125	145.6234	-0.29617	165.6704	4501870
019	2018-05-23t0152	1527058704.5	adult	106.133	58.0093	-165.832	1262.9162	78.8501	80840.4056	254697.4848	4356198.1869	1806.17	-1.0381	517.013	-0.63545	424.4433	-0.60101	1368.4739	-1.3156	1330.3839	577496	1010.269	-0.7736	1239.6659	-1.2699	21785900	0.44823	445.311	117.316	112.9732	289.2599	276.937	122067.6562	161.8488	0.77281	218.8697	4943470
019	2018-05-23t0552	1527073082.12	adult	110.1268	62.0031	-161.8383	1341.6286	79.1431	83150.4142	261860.8339	4366516.7802	1722.67	-1.1845	496.733	-0.81394	393.391	-1.0729	1383.8547	-1.1624	1355.9299	600592.9375	976.8244	-0.81517	1234.8898	-1.1449	21553200	0.48696	411.31	109.816	105.7759	262.3558	249.8621	113862.4141	157.7041	0.21598	203.9787	4764940
019	2018-05-23t0952	1527087484.03	adult	114.1274	66.0036	-157.8377	1250.3609	100.423	84502.357	267085.4008	4787554.1974	1660.4	-1.2755	484.465	-0.81992	412.2931	-0.46618	1310.4491	-1.353	1277.2163	577908.0625	931.9864	-0.94652	1194.569	-1.2045	21331500	0.54594	450.11	115.167	109.5683	320.7744	309.8098	141461.4844	171.8614	1.0307	259.5494	5070940
019	2018-05-23t1353	1527101941.58	adult	118.1433	70.0196	-153.8217	1209.9556	79.0204	80015.914	252149.3051	4415338.9633	1713.03	-1.1358	465.928	-0.95742	391.7476	-0.7167	1336.2938	-1.1675	1306.3789	557234.5	899.3154	-0.97886	1196.8274	-1.0599	19429700	-0.064252	230.073	103.052	100.8244	181.6159	177.5554	75733.8438	143.7313	-1.2061	168.2204	4297370
019	2018-05-23t1753	1527116326.25	adult	122.1391	74.0154	-149.826	1242.6935	76.0086	80583.7024	253966.5835	4309452.0517	1975.95	-0.62349	475.738	-0.49372	385.5263	-0.65413	1417.4314	-0.78911	1371.572	596738.625	953.8596	-0.3071	1262.893	-0.61088	19991000	0.32113	522.914	119.029	116.145	227.5398	208.8502	95794.2422	163.2102	-0.049634	193.0169	5001710
019	2018-05-23t2152	1527130703.51	adult	126.1328	78.0091	-145.8323	1197.6155	83.6509	79791.2843	251773.9621	4378998.6307	2027.52	-0.51495	460.254	-0.57804	390.3934	-0.32905	1559.8463	-0.2109	1550.0789	648896.0625	849.0257	-0.94132	1295.0156	-0.33974	19144300	0.12483	662.876	124.835	118.5861	415.0759	400.5657	172671.5625	176.3948	0.59864	281.9577	5192520
019	2018-05-24t0152	1527145101.55	adult	130.1322	82.0085	-141.8329	1338.6162	83.5	87412.4995	275256.49	4811964.666	1696.54	-1.0376	400.323	-1.6691	356.2942	-0.97506	1204.5975	-1.3711	1155.259	549296.5	714.8881	-1.8241	1040.0605	-1.4577	18237100	-0.11158	566.747	106.083	102.654	256.9974	205.5969	117190.8125	148.0702	-1.3744	183.1895	4832720
019	2018-05-24t0552	1527159509.4	adult	134.1344	86.0107	-137.8307	1255.4749	77.6696	83843.9797	264158.2251	4662167.4993	2159.45	-0.26653	410.028	-1.2363	350.5908	-0.94885	1520.2152	-0.22147	1444.9672	664334.0625	796.3702	-0.96419	1290.0376	-0.15523	17915800	-0.10618	336.71	115.874	112.0515	231.4433	223.7498	101140.7031	165.6108	-0.47809	204.7884	5063000
019	2018-05-24t0952	1527173914.15	adult	138.1357	90.012	-133.8294	1235.7312	75.0994	80297.6973	253077.7546	4294839.9093	1831.12	-0.74493	419.855	-0.80294	367.893	-0.31875	1366.7048	-0.66164	1324.2184	572649.3125	774.4222	-0.96107	1158.6178	-0.67703	17572200	-0.12169	395.858	127.796	124.2766	231.2438	226.4557	96891.1484	177.7735	0.024505	213.3074	5348670
019	2018-05-24t1352	1527188297.25	adult	142.131	94.0073	-129.8341	1337.3516	82.2639	86696.9618	273089.0492	4711635.9569	2034.47	-0.41147	401.234	-1.0488	345.8821	-0.773	1472.9222	-0.24581	1425.1929	667233.75	743.5709	-1.0482	1191.4162	-0.4265	18137800	0.25926	614.396	132.13	125.3911	346.9724	316.4298	157178.4844	196.6287	0.80685	267.1854	5972940
019	2018-05-24t1754	1527202857.16	adult	146.1754	98.0517	-125.7896	1241.1711	82.8086	81210.6851	255818.1591	4484721.3806	2785.2	0.68151	417.153	-0.51012	340.2576	-0.82198	1884.7577	1.1343	1763.7037	799137.25	800.9213	-0.43931	1538.9946	1.2816	17656000	0.14669	422.611	129.399	125.1165	274.3832	259.4752	116338.4844	180.9526	-0.19445	230.0994	5476810
019	2018-05-24t2153	1527217166.91	adult	150.1504	102.0267	-121.8147	1417.809	83.8468	88269.3909	277933.4436	4748907.108	1890.86	-0.54746	389.927	-1.0208	331.5503	-0.97212	1376.8599	-0.41606	1353.3762	634732.375	740.001	-0.80972	1163.0015	-0.38238	17955800	0.3845	375.759	125.38	121.1807	257.2813	247.3881	118606.6875	177.1552	-0.52779	224.3294	5773610
019	2018-05-25t0152	1527231508.73	adult	154.1342	106.0105	-117.8309	1341.328	80.2754	86529.1342	272404.778	4716107.215	1816.82	-0.60999	396.502	-0.72114	336.7349	-0.72176	1310.0507	-0.55871	1261.1792	592142.875	761.7706	-0.50716	1130.6948	-0.44884	17888600	0.44417	329.998	120.489	116.0905	247.0497	240.9345	111666.4531	172.9405	-0.8382	219.6885	5436000
019	2018-05-25t0552	1527245910.2	adult	158.1346	110.0109	-113.8305	1264.8419	78.8891	80263.2647	252845.5571	4240599.9794	1890.29	-0.47382	410.56	-0.23457	351.4598	-0.17303	1395.4482	-0.22426	1359.6572	584692.8125	772.2365	-0.30931	1186.3696	-0.10859	17188500	0.21148	377.433	122.199	115.9925	274.6003	266.1182	115057.5156	184.82	-0.49716	240.4488	5115980
019	2018-05-25t0952	1527260317.38	adult	162.1366	114.0129	-109.8285	1350.427	76.2963	83917.0657	264128.6807	4464212.6487	1853.48	-0.48249	405.862	-0.24053	347.5891	-0.2152	1384.3513	-0.1933	1345.1119	606345.875	761.6677	-0.3012	1146.0619	-0.21804	17776400	0.54296	330.77	122.943	118.0501	239.8843	234.8607	105069.3281	180.5842	-0.77938	221.3731	5384780
019	2018-05-25t1353	1527274765.25	adult	166.1499	118.0262	-105.8152	1363.6607	80.3294	87553.7699	275668.6967	4797115.9774	1814.61	-0.49133	401.002	-0.26648	350.1439	-0.060466	1422.2158	-0.0082249	1426.597	649952.625	729.3458	-0.4938	1142.92	-0.15531	18307000	0.83616	624.865	130.175	124.8052	277.3916	256.8838	126767.9766	191.4381	-0.53507	238.3893	5942900
019	2018-05-25t1752	1527289086.25	adult	170.128	122.0043	-101.8371	1403.4798	77.8457	88347.0878	278119.3637	4662519.6201	1698.55	-0.59401	382.711	-0.67784	331.7047	-0.61239	1272.4939	-0.41381	1251.7599	586619.6875	709.4347	-0.59121	1062.9243	-0.45936	17634600	0.60384	470.127	132.354	125.2069	342.7959	333.1555	158028.9062	199.6699	-0.41068	289.2049	6098620
019	2018-05-25t2152	1527303475.19	adult	174.1249	126.0012	-97.8402	1327.1444	88.3502	84720.931	267119.3789	4588110.1363	1922.81	-0.27845	397.464	-0.18454	350.9946	0.087483	1418.4545	0.11729	1397.5335	626956.875	680.2821	-0.7809	1137.7521	-0.026176	17562700	0.63048	767.43	143.989	135.8806	439.9493	406.9206	194457.5781	212.8635	-0.17163	294.5545	6362460
019	2018-05-26t0152	1527317878.82	adult	178.1259	130.0022	-93.8392	1344.6436	83.5735	91894.4632	289421.0091	5246668.0415	1728.72	-0.4729	372.321	-0.82341	324.9186	-0.7475	1265.1213	-0.30264	1244.3212	605993.125	667.1065	-0.83508	1030.0738	-0.47058	17815600	0.79118	547.161	133.838	127.6253	307.2374	288.243	147166.7344	198.3492	-0.70375	256.7742	6404160
019	2018-05-26t0552	1527332289.62	adult	182.1289	134.0052	-89.8362	1255.9965	76.8031	86165.3597	272022.9531	4793659.8901	1486.99	-0.7208	368.997	-0.85353	324.9168	-0.70598	1176.5989	-0.52009	1175.7654	528292.875	659.3886	-0.84369	940.9992	-0.83452	16555800	0.33427	365.104	138.22	132.1735	293.0524	286.4901	131580.5156	205.0936	-0.65124	266.3362	6201510
019	2018-05-26t0952	1527346702.33	adult	186.1324	138.0087	-85.8326	1365.9994	87.8522	88593.0141	278939.5153	4897745.1559	1955.62	-0.11772	380.433	-0.45606	334.4779	-0.34466	1259.1898	-0.17836	1200.5197	581745.6875	685.3997	-0.53788	1034.1009	-0.3019	17570300	0.80106	496.629	131.968	124.8647	327.7381	317.0158	151415.0156	199.9132	-0.8925	275.7022	6094960
019	2018-05-26t1352	1527361109.97	adult	190.1346	142.0109	-81.8305	1386.6733	84.0365	93429.7895	294223.0553	5312369.1147	1717.62	-0.36203	372.439	-0.6345	333.081	-0.36045	1180.6113	-0.37006	1130.6167	574957.6875	639.2845	-0.92026	974.6455	-0.52652	18127300	1.0719	468.158	133.514	125.3939	325.1259	318.3849	158336.3125	210.1864	-0.77405	287.8668	6498390
019	2018-05-26t1752	1527375513.26	adult	194.1355	146.0118	-77.8296	1281.9564	82.6156	85456.6994	269267.8046	4720701.7073	1596.73	-0.46782	376.812	-0.44266	324.7731	-0.61131	1248.1146	-0.069718	1236.726	556659.125	691.092	-0.35154	1027.284	-0.18732	16782100	0.60328	575.645	141.789	134.5598	339.5341	326.7449	151432.2344	213.6501	-0.81081	293.7218	6314870
019	2018-05-26t2153	1527389939.25	adult	198.1427	150.019	-73.8224	1330.2351	84.4895	81319.3778	256260.5984	4326696.2381	1610.94	-0.41558	365.123	-0.75101	325.3437	-0.56851	1230.6125	-0.059918	1246.7954	523010.3125	638.6318	-0.81754	944.6728	-0.54107	15516600	0.18016	547.302	145.196	138.3713	358.415	335.6632	152326.375	219.8762	-0.79644	296.3187	6170400
019	2018-05-27t0153	1527404354.21	adult	202.1468	154.0231	-69.8182	1306.4642	84.6039	86223.7529	271660.8523	4843021.5053	1432.82	-0.59436	359.793	-0.86483	309.8335	-1.0583	1076.2238	-0.53534	1058.0673	484300.6875	674.6644	-0.3891	901.2963	-0.69769	16170900	0.48336	476.498	139.193	129.1292	348.9314	338.9117	157019.125	231.7099	-0.674	306.4277	6256040
019	2018-05-27t0553	1527418774.28	adult	206.1524	158.0287	-65.8127	1300.0698	86.0214	83006.4254	261475.3454	4530499.197	1394.09	-0.61012	368.644	-0.54528	323.1489	-0.59585	1081.9938	-0.45835	1061.7454	468503.3125	672.0889	-0.35507	922.9045	-0.52426	15959000	0.45928	631.336	158.209	147.3898	380.2711	364.4267	164657.375	261.2579	-0.23549	338.389	6849000
019	2018-05-27t0954	1527433200.7	adult	210.1598	162.0361	-61.8053	1405.5852	78.885	87751.1709	276427.4529	4615446.0241	1402.12	-0.57017	362.952	-0.67797	315.8261	-0.81327	1101.1362	-0.32892	1068.6364	504320.375	687.3752	-0.13	961.6336	-0.26087	16620300	0.75166	516.388	152.665	137.5416	395.9591	390.8304	181349.25	270.1707	-0.18932	364.9313	6990830
019	2018-05-27t1354	1527447632.51	adult	214.1686	166.0449	-57.7965	1258.7328	84.8751	80713.6781	254205.4958	4446783.7281	1448.77	-0.48278	362.191	-0.65722	314.6916	-0.82798	1105.9377	-0.25721	1078.6398	465599.8125	712.2829	0.20794	988.7507	-0.055247	15237700	0.305	557.188	153.07	137.5528	427.9142	419.0454	180151.8594	278.5878	-0.15316	393.4522	6439830
019	2018-05-27t1755	1527462067.27	adult	218.1783	170.0545	-53.7868	1009.3567	82.014	59675.3661	189921.3686	3082040.3099	1314.42	-0.61628	341.987	-1.2455	297.4657	-1.351	1107.2213	-0.19877	1099.1231	345453.0625	641.1604	-0.51487	1014.2386	0.14252	10668300	-1.2573	542.793	150.16	135.5987	434.434	424.9133	135543.4062	269.2569	-0.41422	398.1569	4684250
019	2018-05-27t2156	1527476517.74	adult	222.1923	174.0686	-49.7728	1296.8484	82.4423	86138.5747	271531.4404	4760934.3893	1331	-0.56869	352.411	-0.88005	303.9973	-1.1233	1046.9609	-0.37018	1026.8639	470085.4375	686.9687	0.056689	959.037	-0.094782	15816200	0.60719	591.994	155.91	137.5411	454.0647	444.5186	203875.0625	287.5951	-0.20629	416.382	6997250
019	2018-05-28t0142	1527490096.67	adult	225.9642	177.8405	-46.0009	1233.4829	83.7149	82305.9485	259477.6924	4653283.1987	1375.83	-0.48819	356.913	-0.70424	311.2172	-0.88214	1105.9111	-0.09924	1088.2004	474435.875	686.9762	0.11348	1010.2759	0.23564	15309100	0.47144	626.872	162.321	142.5201	471.516	464.1383	202280.3594	299.113	-0.11005	434.0761	6962430
019	2018-05-28t0542	1527504497.35	adult	229.9644	181.8407	-42.0007	1110.8489	82.9244	72474.2657	228533.7857	4053212.2032	1302.38	-0.55285	348.048	-0.94531	310.8317	-0.87827	1055.4929	-0.2379	1038.3892	398976.3125	620.203	-0.60251	942.8251	-0.074391	13150300	-0.22872	592.001	164.16	145.8042	472.8446	465.8494	178735.25	297.3068	-0.22802	433.1666	6202460
019	2018-05-28t0942	1527518896.21	adult	233.9641	185.8404	-38.001	1164.3934	80.593	77372.1341	243942.4635	4267668.4783	1226	-0.62329	360.958	-0.50844	319.097	-0.61347	1030.5145	-0.28476	1019.8512	416327.875	666.8395	-0.0050569	945.7311	-0.0041328	14555300	0.29225	608.388	170.183	148.5067	477.2246	468.8389	192798.75	335.6627	0.26557	441.5369	6862460
019	2018-05-28t1342	1527533297.44	adult	237.9644	189.8407	-34.0007	1186.9786	82.7846	79222.8632	249610.2726	4490368.4432	1333.46	-0.46201	355.048	-0.66057	313.9731	-0.75565	1065.9822	-0.095458	1046.6417	440250.625	652.5084	-0.12033	954.1097	0.096418	14657100	0.36316	637.232	171.162	147.5644	493.1315	484.6599	203663.2969	338.132	0.20991	450.8791	7065910
019	2018-05-28t1742	1527547704.77	adult	241.9664	193.8427	-29.9986	1210.7822	83.9286	80280.8417	252858.6727	4535441.616	1177.26	-0.63721	349.575	-0.80039	314.0739	-0.74015	988.0828	-0.35746	980.7672	414006.6875	628.7142	-0.35456	905.8433	-0.11966	14628300	0.38817	695.914	172.642	148.7061	493.9634	479.5292	206970.6875	338.6408	0.12994	448.776	7224380
019	2018-05-28t2142	1527562099.6	adult	245.965	197.8413	-26.0001	1170.8898	81.0217	77381.4867	243765.0859	4316322.686	1104.65	-0.70827	349.682	-0.76582	317.4095	-0.62936	938.2254	-0.51465	927.7987	379043.0625	621.7789	-0.389	863.0013	-0.30985	14100200	0.24514	636.713	176.971	152.4087	493.2557	483.8969	199275.3125	347.3132	0.16862	455.175	7136020
019	2018-05-29t0142	1527576497.84	adult	249.9645	201.8408	-22.0006	1178.8048	82.3258	78765.1416	248232.2525	4426917.0479	1098.34	-0.69394	342.769	-0.95241	312.0364	-0.77596	912.7961	-0.57639	902.3861	375159.1875	597.1749	-0.64549	840.2823	-0.3892	14064100	0.2672	775.701	177.68	151.1958	493.7514	477.0255	202931.8281	348.9412	0.10976	448.8929	7290390
019	2018-05-29t0542	1527590899.16	adult	253.9649	205.8412	-18.0002	1146.4232	84.8291	78138.2255	246460.9583	4467825.5456	1055.35	-0.72878	347.909	-0.75941	320.8343	-0.5075	881.7521	-0.6649	876.3124	358873.0938	591.0682	-0.67562	809.3931	-0.51765	14160200	0.33279	722.628	179.992	153.8808	494.4973	478.5763	201260.3906	350.4278	0.051893	448.0146	7325840
019	2018-05-29t0942	1527605299.07	adult	257.9649	209.8412	-14.0002	1147.5804	82.3	78380.2536	247216.6523	4502606.2653	1042.59	-0.72389	345.691	-0.79833	319.5372	-0.53507	860.8783	-0.71349	856.3402	352099.2188	572.9355	-0.86182	792.1243	-0.56969	14109700	0.34933	754.129	182.491	155.7318	493.8627	479.4012	201989.8438	354.2123	0.026951	450.1622	7448550
019	2018-05-29t1342	1527619698.15	adult	261.9646	213.8409	-10.0005	1099.8233	83.9883	73331.5567	231174.2079	4169397.7412	1036.53	-0.71003	351.938	-0.56972	326.3174	-0.33046	868.455	-0.63926	858.5262	332618.25	578.4144	-0.74533	788.2711	-0.54427	13449700	0.16533	604.253	189.433	162.2546	489.5063	481.8045	187480.9062	362.7458	0.064671	456.5301	7239370
019	2018-05-29t1742	1527634100.5	adult	265.9653	217.8416	-5.9998	1048.167	84.6016	71847.288	226633.1415	4182535.3292	1211.85	-0.4427	356.583	-0.39156	330.8857	-0.192	870.1973	-0.58895	832.8937	326324	566.7277	-0.85348	761.7146	-0.65373	13338000	0.16228	597.905	193.02	165.7314	472.6854	466.213	177257.0156	361.8667	-0.017903	441.7878	7219930
019	2018-05-29t2142	1527648499.63	adult	269.965	221.8413	-2.0001	1029.0138	81.7889	69966.907	220925.1177	4069647.9907	1160.14	-0.48983	352.87	-0.47799	331.7506	-0.16044	842.017	-0.6748	805.6228	307336.1875	553.7745	-0.98247	720.5037	-0.85401	12857200	0.038811	595.849	195.787	170.9914	459.3687	449.7401	167669.5938	354.542	-0.17753	424.1225	7133710
019	2018-05-30t0142	1527662900.08	dead	273.9651	225.8414	2.0001	1038.2856	80.7765	68735.2032	216854.8948	3884167.3056	1105.02	-0.54367	360.53	-0.20462	339.6998	0.069486	846.5511	-0.61145	819.4435	303911.8438	560.0217	-0.8528	733.4713	-0.73017	12914500	0.090706	680.472	198.939	174.4527	461.6076	452.6911	165717.1406	354.7377	-0.23929	426.2366	7126210
020	2018-05-18t1342	1526669305.08	egg	-2.0371	-50.1609	-250.002	165.0065	27.275	2976.531	9454.1635	50844.7914	0	-0.59203	0	-0.69973	0	-0.69246					0	-0.67533	0	-0.63643	0	2.1263	0	0	0				0	-0.65899	0	0
020	2018-05-18t1747	1526683971.87	larva	2.0371	-46.0868	-245.9279	167.7284	28.0024	3125.43	9931.8951	54949.5243	0	-0.80199	0	-0.8432	0	-0.81506					0	-0.83942	0	-0.82753	0	0.66029	0	0	0				0	-0.83298	0	0
020	2018-05-18t2146	1526698334.58	larva	6.0267	-42.0971	-241.9382	167.7968	28.9246	3188.6566	10139.113	57608.5295	0	-1.0056	0	-0.98916	0	-0.93963					0	-1.0036	0	-1.0171	0	-0.33483	0	0	0				0	-1.0138	0	0
020	2018-05-19t0146	1526712731.69	larva	10.0259	-38.0979	-237.939	165.0058	29.0256	3168.5009	10078.622	57349.3293	0	-1.208	0	-1.1421	0	-1.07					0	-1.1725	0	-1.2101	0	-1.1109	0	0	0				0	-1.2073	0	0
020	2018-05-19t0546	1526727135.39	larva	14.0269	-34.0969	-233.938	167.8012	29.9532	3284.9101	10452.3089	60864.2003	0	-1.4097	0	-1.3035	0	-1.2076					0	-1.3471	0	-1.4073	0	-1.7529	0	0	0				0	-1.4162	0	0
020	2018-05-19t0946	1526741534.73	larva	18.0267	-30.0971	-229.9382	168.3032	24.5755	3268.6373	10389.6598	55015.7573	4628.04	3.3298	1382.43	3.2914	1355.9683	3.6141	3741.4592	2.27	3583.0201	67346.2656	2716.0913	3.0443	3350.8804	2.8331	2474560	-1.0331	136.473	84.3766	84.0327	123.7827	123.2279	2228.0886	107.8695	0.7677	117.1266	151034
020	2018-05-19t1352	1526756266.86	larva	22.119	-26.0048	-225.8459	303.0618	32.9052	7553.2281	23897.1884	163736.8374	2935.95	1.364	894.407	1.5646	800.0309	1.5533	2560.812	0.60484	2523.6802	104993.2891	1950.9494	1.6815	2327.6802	1.3534	3640240	-1.0547	154.609	73.322	72.4784	120.0752	115.8369	4923.082	99.0219	0.43796	111.1495	298421
020	2018-05-19t1752	1526770668	larva	26.1193	-22.0045	-221.8456	449.43	35.565	13018.1409	41115.6436	314863.4929	3495.17	1.8271	1041.19	2.0785	938.6425	2.0896	2999.582	1.2733	2954.3496	209970.75	2295.2669	2.234	2805.4967	1.9054	7248740	0.043919	191.722	88.8807	88.2573	132.8044	129.5263	9296.3076	113.7885	0.66695	125.138	618788
020	2018-05-19t2152	1526785078.09	larva	30.1221	-18.0017	-217.8428	634.4469	41.6328	19655.6481	62036.5691	504567.1301	2841.57	0.95016	874.865	1.3997	779.9708	1.4245	2478.3386	0.48208	2447.0544	260225.5625	1988.1861	1.6055	2349.0373	1.1389	9168580	0.3045	172.081	98.6021	98.2468	142.4698	140.2	14959.333	124.5722	0.82321	136.2341	1033350
020	2018-05-20t0152	1526799486	larva	34.1243	-13.9995	-213.8406	692.3415	44.6419	23942.7632	75622.9579	699512.1553	2754.81	0.69254	818.834	1.1128	728.5115	1.1679	2352.3496	0.27792	2318.9255	301100.75	1856.674	1.272	2235.3959	0.83916	10421300	0.2694	276.987	76.3315	75.803	125.5674	120.1574	16072.625	103.2921	0.077889	115.8958	971472
020	2018-05-20t0552	1526813888.43	larva	38.125	-9.9988	-209.8399	875.2135	54.9604	37623.3536	118559.616	1350519.6404	3087.1	0.91628	719.445	0.59566	604.0568	0.53182	2663.8259	0.82363	2639.7666	530101.375	1908.9789	1.2911	2424.354	0.99398	14265100	1.2592	161.484	83.174	82.7373	124.9714	122.4307	24869.3008	107.4519	0.0049405	118.848	1649170
020	2018-05-20t0952	1526828283.62	larva	42.1237	-6.0002	-205.8413	886.3638	48.9546	35651.6362	112363.5441	1185082.1736	4324.62	2.235	734.808	0.571	575.9239	0.30632	3330.2344	2.0928	3213.9592	629414.3125	2002.1763	1.4107	2976.8821	1.7646	13833500	0.54888	292.036	99.8457	98.9338	147.59	145.2486	27894.5156	127.262	0.47565	140.5921	1879690
020	2018-05-20t1352	1526842684.16	larva	46.1238	-2	-201.8411	964.0637	58.3761	45400.8983	143015.1165	1816903.6422	2206.41	-0.48106	614.307	-0.17204	500.675	-0.21103	1966.5941	-0.46885	1948.9723	470016	1482.9883	0.1349	1897.6526	-0.18307	14658600	0.33845	179.456	93.8531	93.1402	142.1533	139.9646	33974.6367	122.06	0.089297	135.0245	2239520
020	2018-05-20t1752	1526857084.19	adult	50.1238	2	-197.8411	999.5032	61.2769	48449.2114	152555.1334	2003864.397	3038.84	0.51625	620.59	-0.19034	454.4874	-0.56842	2456.9685	0.51985	2421.4736	626527	1482.001	0.11078	2228.0176	0.37733	15771000	0.29291	167.97	93.4889	92.7122	141.8368	140.4616	36168.3828	121.8338	-0.058376	134.9222	2375830
020	2018-05-20t2152	1526871485.88	adult	54.1243	6.0005	-193.8406	1242.2831	64.1563	58895.9637	185373.9334	2470689.1809	2644.38	-0.0034725	579.563	-0.51534	436.686	-0.78258	2161.9705	-0.082539	2132.3624	670210.8125	1284.3717	-0.43268	1983.1224	-0.080393	17939800	0.64005	220.621	97.0623	95.9214	146.4949	144.3774	45413.4062	126.1925	0.047654	138.7284	3004470
020	2018-05-21t0152	1526885882.35	adult	58.1233	9.9995	-189.8416	1151.9552	78.283	64707.6975	204337.9462	3026935.147	2963.8	0.47063	589.802	-0.47639	440.2004	-0.84311	2307.2903	0.27825	2264.9971	782171.375	1318.5982	-0.32673	2024.6108	0.048792	19966600	0.95748	331.985	97.3573	96.205	151.0611	148.7704	51209.7109	129.0961	0.13203	143.5963	3295840
020	2018-05-21t0552	1526900291.83	adult	62.1259	14.0021	-185.839	1146.8381	68.7252	64562.9251	203264.0934	3056508.8327	2591.03	-0.016602	605.026	-0.34117	496.0201	-0.32079	2093.5571	-0.12226	2069.0846	707622.3125	1264.8755	-0.47978	1906.434	-0.14564	20436600	0.78604	278.725	92.3525	91.4516	144.8091	141.8908	48945.4766	122.0301	-0.4738	136.2512	3119480
020	2018-05-21t0952	1526914687.63	adult	66.1248	18.001	-181.8401	1174.0131	69.5969	66303.237	208706.613	3176540.0285	2758.23	0.31974	620.727	-0.12962	498.9811	-0.25857	2172.2681	0.20257	2108.9917	753777	1305.2713	-0.2772	1964.7221	0.10615	21518100	0.86214	336.105	90.453	89.6161	141.2511	137.9284	49014.1328	118.8983	-0.90465	132.5334	3135650
[truncated: 6,423 more rows]
