# Supplementary material for: Global, cell non-autonomous gene regulation drives individual lifespan among isogenic C. elegans
Source: eLife. 2021 Feb 1;10:e65026. doi: 10.7554/eLife.65026 (PMC7864635; doi:10.7554/eLife.65026)
Supplement: Source data 1. [file elife-65026-data1.zip › figure_data/Figures 1-3 - base strains/mir-51/mir-51_20180830.tsv]

name	timepoint	timestamp	stage	age	adult_age	ghost_age	length	max_width	projected_area	surface_area	volume	gfp_maximum	gfp_maximum_z	gfp_mean	gfp_mean_z	gfp_median	gfp_median_z	gfp_over_99_mean	gfp_over_99_mean_z	gfp_over_99_median	gfp_over_99_sum	gfp_percentile_95	gfp_percentile_95_z	gfp_percentile_99	gfp_percentile_99_z	gfp_sum	gfp_sum_z	green_yellow_excitation_autofluorescence_maximum	green_yellow_excitation_autofluorescence_mean	green_yellow_excitation_autofluorescence_median	green_yellow_excitation_autofluorescence_over_99_mean	green_yellow_excitation_autofluorescence_over_99_median	green_yellow_excitation_autofluorescence_over_99_sum	green_yellow_excitation_autofluorescence_percentile_95	green_yellow_excitation_autofluorescence_percentile_95_z	green_yellow_excitation_autofluorescence_percentile_99	green_yellow_excitation_autofluorescence_sum
000	2018-08-30t1558	1535662856.37	larva	0	-46.1887	-246.1785	144.9982	28.3544	2858.6217	9188.6934	52379.6377	0	-0.67614	0	-0.72123	0	-0.72487					0	-0.72183	0	-0.71311	0	1.8258	0	0	0				0	-0.77321	0	0
000	2018-08-30t1958	1535677251.74	larva	3.9987	-42.19	-242.1798	147.7963	29.0734	3001.8919	9647.4304	56637.4509	0	-0.96054	0	-0.96412	0	-0.96606					0	-0.96596	0	-0.96345	0	0.67905	0	0	0				0	-0.91121	0	0
000	2018-08-30t2358	1535691651.4	larva	7.9986	-38.1901	-238.1799	147.7175	29.5769	3075.6064	9887.7316	59312.7595	0	-1.2545	0	-1.2175	0	-1.2177					0	-1.2212	0	-1.2251	0	-0.17269	0	0	0				0	-1.0577	0	0
000	2018-08-31t0358	1535706051.27	larva	11.9986	-34.1901	-234.1799	147.6757	29.1861	3053.0053	9811.6107	58409.0131	0	-1.5586	0	-1.4827	0	-1.4811					0	-1.4891	0	-1.4996	0	-0.85378	0	0	0				0	-1.214	0	0
000	2018-08-31t0758	1535720450.56	larva	15.9984	-30.1903	-230.1801	100.1144	20.6852	1480.0144	4797.216	20065.0061	316.668	0.0071269	256.078	0.41375	255.7587	0.41467	309.3152	-1.6274	309.6576	2783.8372	290.764	0.38846	305.089	0.31555	213313	-1.2997	96.3393	60.5372	60.3317	92.8712	93.0693	835.8411	79.6385	0.99999	89.4793	50427.5
000	2018-08-31t1158	1535734851.54	larva	19.9987	-26.1901	-226.1798	334.2478	32.8106	7771.2734	24550.7941	158657.5658	357.716	-0.020276	276.187	0.37162	276.3285	0.37868	340.0174	-1.5048	337.8516	14280.7305	315.6703	0.35862	331.0024	0.26917	1160260	-1.2899	118.087	60.4518	60.3323	93.7904	90.9604	3939.197	79.0653	0.91237	88.2362	253958
000	2018-08-31t1609	1535749953.69	larva	24.1937	-21.995	-221.9848	522.4304	47.0107	19171.0251	60523.0847	595357.3171	569.192	1.0087	299.845	0.35144	296.3821	0.32806	472.9397	0.048388	468.6575	48239.8516	351.3949	0.40554	427.0685	0.73218	3045230	-0.83676	116.164	55.0639	54.8885	88.7394	87.1814	9051.4189	75.0044	0.69969	84.1411	559229
000	2018-08-31t2009	1535764344.67	larva	28.1912	-17.9975	-217.9873	597.7905	55.784	27405.3622	86670.829	1053782.2948	515.654	0.40493	297.259	0.095175	294.3979	0.078641	435.4969	-0.76154	431.0255	63147.0469	345.8338	0.12688	407.7929	0.3563	4287070	-0.72022	98.3257	52.847	52.4392	85.5282	84.4894	12401.5898	72.1311	0.51122	80.6922	762160
000	2018-09-01t0009	1535778744.78	larva	32.1912	-13.9975	-213.9873	633.3302	62.4245	31912.36	100956.6035	1363252.0702	512.118	0.099919	332.831	0.19669	331.7683	0.19956	436.8134	-1.0369	431.654	73384.6562	380.7045	0.17749	414.1044	0.1567	5576250	-0.59482	115.04	57.4525	57.1624	91.3968	89.8051	15354.6689	77.1192	0.59306	85.9725	962558
000	2018-09-01t0409	1535793136.54	larva	36.1889	-9.9998	-209.9895	683.2446	65.9915	34512.4901	108961.9889	1498135.1206	444.565	-0.65741	331.161	-0.075791	330.5092	-0.066456	408.0552	-1.7746	405.4522	74266.0469	376.8737	-0.11785	398.1332	-0.24739	5995000	-0.85336	164.796	53.4763	53.0476	86.5443	85.1065	15751.0703	72.9237	0.32402	82.1447	968082
000	2018-09-01t0809	1535807535.97	larva	40.1888	-6	-205.9897	906.9874	61.6921	46948.0127	147983.2267	2030829.1024	608.748	0.16559	369.127	0.055038	366.7392	0.048605	516.1053	-0.44091	510.3825	127478.0156	426.1556	0.065183	478.1146	0.15743	9084580	0.004659	132.424	58.1083	57.8801	93.0164	91.7628	22975.0508	78.5715	0.43719	87.8175	1430100
000	2018-09-01t1209	1535821937.17	larva	44.1891	-1.9996	-201.9894	996.0987	63.273	56408.6137	178231.8751	2588314.1018	614.695	-0.10577	391.464	0.021949	389.7961	0.02601	511.0184	-0.81925	505.1926	151261.4375	445.6609	-0.032078	480.5788	-0.1181	11553700	0.54802	267.52	60.2843	59.9549	94.3134	92.2775	27916.7637	80.037	0.37933	88.786	1779230
000	2018-09-01t1609	1535836334.41	adult	48.1883	1.9996	-197.9901	1085.968	65.6541	58862.2666	185328.4211	2725264.5385	846.491	1.313	410.532	-0.049744	406.9124	-0.066687	623.0482	0.66078	607.1193	192521.9062	475.7508	-0.021956	551.956	0.26757	12649700	0.52463	164.676	57.0814	56.8422	91.9489	90.2998	28412.2148	77.2991	0.094703	86.4034	1758850
000	2018-09-01t2009	1535850735.33	adult	52.1886	5.9999	-193.9899	1038.3218	80.1152	68775.7694	216933.9517	3818195.2049	800.077	0.69262	399.65	-0.50265	395.3287	-0.52884	595.8159	-0.0552	579.5055	213897.9062	471.4361	-0.38904	543.8635	-0.11764	14327500	0.69857	255.142	53.4192	52.9981	88.9034	86.9667	31916.3359	74.0652	-0.28089	83.3874	1915080
000	2018-09-02t0009	1535865134.22	adult	56.1883	9.9996	-189.9902	1084.0676	77.1002	66812.3349	210543.4742	3489157.9255	805.161	0.52252	429.419	-0.30962	425.5007	-0.32845	642.9528	0.42738	634.7086	224390.5312	506.4396	-0.17783	573.6267	0.0025784	14965300	0.52356	376.533	51.7797	51.334	87.2525	84.8724	30451.1309	71.9266	-0.6097	81.2236	1804520
000	2018-09-02t0410	1535879584.22	adult	60.2022	14.0135	-185.9763	1145.2003	79.308	72349.0608	227923.3281	3908423.7329	883.083	0.97504	456.338	-0.083143	453.1806	-0.087311	684.7661	0.83805	673.7622	258841.5938	540.0781	0.096652	607.5712	0.23887	17224500	0.92258	151.86	50.0002	49.2232	92.8729	90.3649	35105.9531	73.0622	-0.73327	84.9346	1887260
000	2018-09-02t0810	1535893976.92	adult	64.2002	18.0114	-181.9783	1139.6185	75.8578	72567.4564	228710.2519	3871203.9707	768.327	-0.14994	436.697	-0.58608	433.8817	-0.58295	623.0038	-0.37414	612.1487	236118.4375	504.7838	-0.62283	562.6705	-0.57304	16528100	0.35786	189.912	58.7642	58.4724	94.8658	93.1185	35954.1211	79.3395	-0.33956	89.2451	2224110
000	2018-09-02t1210	1535908364.14	adult	68.1966	22.0079	-177.9819	1264.036	81.1551	84119.235	265084.6009	4655818.2214	1079.23	2.2864	480.554	0.040219	476.3285	0.023336	680.2268	0.30868	659.646	298619.5625	568.4411	0.23109	626.685	0.17081	21063200	1.4979	199.534	56.5184	55.8187	102.5964	99.9494	45039.8086	81.3829	-0.29333	95.0887	2477260
000	2018-09-02t1609	1535922745.3	adult	72.1914	26.0026	-173.9871	1194.5412	76.8408	75556.7555	238119.8776	4000616.3104	784.592	-0.31936	467.148	-0.35756	463.0556	-0.37035	653.4229	-0.30071	645.8141	258102.0469	545.0854	-0.3298	610.0907	-0.26525	18413600	0.40272	314.598	61.8926	61.5134	100.0168	96.9276	39506.6172	83.2209	-0.26384	93.4468	2439620
000	2018-09-02t2009	1535937136.2	adult	76.1888	30.0001	-169.9896	1271.1771	84.5909	87792.6762	276578.5812	5146811.6661	839.288	-0.0035013	490.202	-0.036773	485.5166	-0.057149	688.4386	0.050606	678.0111	315304.875	586.6411	0.26063	644.9847	0.117	22416900	1.371	258.133	56.6157	55.9693	97.5758	94.8222	44689.7188	79.2752	-1.0502	90.6694	2589040
000	2018-09-03t0009	1535951535.4	adult	80.1886	33.9999	-165.9899	1133.487	80.6771	79008.0323	249455.0473	4521000.5008	787.032	-0.56297	467.146	-0.6546	464.0683	-0.63912	629.5756	-1.0036	621.7771	259385.125	542.321	-0.7284	597.1254	-0.86114	19220700	0.22446	250.556	62.241	61.4451	118.5407	108.3884	48838.7656	84.8622	-0.52125	97.9603	2560910
000	2018-09-03t0409	1535965938.73	adult	84.1895	38.0008	-161.9889	1311	77.6683	81625.4139	256949.6672	4375357.1254	1097.04	1.8389	519.82	0.34568	514.6367	0.32388	774.6733	0.99785	755.0712	330785.5	614.0434	0.48924	704.3875	0.77233	22146400	0.90102	362.809	63.9724	62.8919	115.1773	111.7254	49065.5195	90.4363	0.043261	105.4035	2725480
000	2018-09-03t0809	1535980337.62	adult	88.1892	42.0005	-157.9892	1215.047	82.2152	80460.1512	253503.7894	4560435.952	940.262	0.44319	501.139	-0.1765	496.844	-0.17583	732.8173	0.21655	718.4914	307783.25	582.3837	-0.27019	650.8148	-0.30299	21011800	0.43307	159.635	65.1444	64.4092	107.3537	105.4813	45088.5547	88.7983	-0.49178	100.519	2731370
000	2018-09-03t1209	1535994738.95	adult	92.1896	46.0009	-153.9889	1259.0529	78.8345	78079.7287	245899.3411	4124197.7077	865.416	-0.26416	514.798	0.01162	509.4171	-0.0056666	737.1374	0.1287	728.3085	300752.0625	606.4569	0.055123	696.2135	0.29934	20974900	0.30377	154.506	64.9863	64.0938	110.8769	108.8209	45237.7891	90.2723	-0.56677	103.2686	2647800
000	2018-09-03t1609	1536009138.59	adult	96.1895	50.0008	-149.989	1273.2562	79.547	81291.009	255935.6679	4496041.5905	966.435	0.43092	509.523	-0.21149	505.1599	-0.20143	735.4055	-0.039972	718.4483	311811.9375	596.1918	-0.28405	658.4199	-0.49153	21593100	0.37421	167.87	68.1531	67.0956	115.6908	113.5345	49052.9062	94.4185	-0.26496	108.433	2888260
000	2018-09-03t2009	1536023539.54	adult	100.1898	54.001	-145.9887	1169.4203	78.5889	74919.6952	236008.9899	4089427.6602	934.293	0.081651	524.797	0.027108	519.893	0.032306	769.1537	0.30955	757.0375	300739.125	617.9247	0.0051082	706.6486	0.15994	20504900	-0.0060686	308.92	68.0584	66.5151	123.9211	120.3973	48453.1641	96.2348	-0.3201	113.3631	2659180
000	2018-09-04t0009	1536037942.34	adult	104.1905	58.0018	-141.9879	1278.8279	77.9795	81601.9747	256954.7312	4468978.8292	877.498	-0.44928	512.355	-0.34773	508.7932	-0.30776	701.1461	-0.797	690.3109	298688.2188	595.4064	-0.56595	656.2936	-0.81596	21796600	0.2723	278.47	70.9625	69.3563	134.6757	129.2063	57371.8438	99.9216	-0.12672	119.8814	3018890
000	2018-09-04t0409	1536052344.38	adult	108.1911	62.0024	-137.9874	1308.6687	83.1411	86206.4936	271386.7703	4917476.7584	1160.14	1.6552	529.35	-0.058275	522.8081	-0.077174	777.4774	0.17026	747.3679	349864.8125	633.1322	0.041938	705.5383	-0.14605	23777900	0.73684	372.481	63.8693	60.4521	173.4492	162.7063	78052.1406	102.2389	-0.13819	143.2344	2868940
000	2018-09-04t0809	1536066743.46	adult	112.1909	66.0021	-133.9876	1183.835	81.2438	78957.3708	248814.6493	4484853.8132	899.329	-0.44483	515.17	-0.4689	509.7445	-0.45793	728.7272	-0.64535	721.336	300235.625	605.7497	-0.61925	681.6012	-0.66969	21196100	0.0035148	274.572	70.4657	67.2135	191.836	190.4826	79036.4531	106.5833	0.10189	149.6379	2899240
000	2018-09-04t1208	1536081058.09	adult	116.1671	69.9784	-130.0113	1211.9516	79.2775	78914.3595	248570.791	4348692.527	935.008	-0.24427	524.87	-0.33509	518.3418	-0.34113	747.3877	-0.49371	730.2949	307923.7188	628.0626	-0.30694	699.5235	-0.50594	21597900	0.065773	232.863	71.7747	68.9885	163.7966	159.2458	67484.1875	106.3567	-0.24603	145.7072	2953460
000	2018-09-04t1608	1536095459.95	adult	120.1677	73.9789	-126.0108	662.9255	167.9305	70505.4084	229656.8172	6843844.6625	794.087	-1.4198	515.986	-0.6259	512.1037	-0.56514	691.6839	-1.3957	681.1426	252464.625	603.7153	-0.90597	657.6256	-1.3029	18827800	-0.67828	187.735	73.1153	71.4849	138.226	136.0369	50452.4766	104.6328	-0.74529	126.0431	2667900
000	2018-09-04t2008	1536109868.15	adult	124.1699	77.9812	-122.0085	1133.2422	83.5287	76694.2165	241766.3055	4358023.7142	784.091	-1.5753	527.259	-0.44996	520.8076	-0.43955	707.8455	-1.2729	702.6656	283138.1875	627.9599	-0.55351	681.4819	-1.0361	21060900	-0.14131	248.908	74.3198	72.3081	146.5405	143.578	58616.1953	107.119	-0.73178	133.1966	2968630
000	2018-09-05t0008	1536124248.79	adult	128.1646	81.9758	-118.0139	1154.6648	81.8206	77650.5749	244703.3648	4440739.9721	784.264	-1.6365	530.982	-0.44444	525.0318	-0.4136	705.3585	-1.4115	700.8328	285670.1875	628.8718	-0.65443	679.7046	-1.1734	21473400	-0.06925	218.592	76.612	74.4036	154.7962	152.0307	62692.4609	110.7255	-0.60219	139.5049	3098270
000	2018-09-05t0408	1536138651.15	adult	132.1652	85.9765	-114.0133	1246.2494	78.0682	79686.6464	250969.0288	4344730.5709	1183.88	1.4451	576.018	0.54205	561.6873	0.39227	908.6481	1.384	884.2067	377997.625	718.2267	0.97148	831.1226	1.1163	23929500	0.49722	305.364	76.1298	72.1392	193.694	184.3727	80576.7188	117.8495	-0.13128	165.1248	3162660
000	2018-09-05t0808	1536153053.17	adult	136.1658	89.977	-110.0127	1291.5692	86.6714	88800.9857	279688.5309	5262741.6281	1160.72	1.201	597.867	0.99377	586.1422	0.92138	920.3144	1.4469	901.5558	426105.5625	743.3089	1.3429	853.9984	1.3619	27652600	1.3475	310.986	73.2586	68.4871	194.3265	185.8959	89973.1875	120.9567	-0.08881	165.1295	3388360
000	2018-09-05t1208	1536167454.86	adult	140.1662	93.9775	-106.0122	1148.3075	81.4637	77525.9103	244289.6698	4424524.8528	1240.04	1.7605	618.45	1.4253	606.182	1.3556	954.7928	1.8311	936.2972	385736.3125	771.1674	1.769	885.8414	1.7492	24969300	0.6669	360.319	78.9322	73.8077	227.0193	219.6749	91715.7969	132.2884	0.70245	194.239	3186810
000	2018-09-05t1608	1536181855.63	adult	144.1665	97.9777	-102.012	1265.2943	82.1838	83140.9073	261829.4233	4731401.9374	991.087	-0.24302	581.518	0.4639	571.899	0.45447	847.4956	0.22548	837.7029	367813.0938	719.1827	0.6446	810.1396	0.45859	25203600	0.6827	374.274	74.6662	69.8508	220.8403	211.4889	95844.6797	120.8361	-0.56679	181.629	3236110
000	2018-09-05t2008	1536196255.55	adult	148.1664	101.9777	-98.012	1324.5309	82.2703	86465.4381	272196.4197	4920357.3031	1308.69	2.1642	604.345	0.95857	591.6938	0.89174	917.3942	1.109	904.5747	413744.7812	754.1521	1.2134	867.0649	1.2423	27246300	1.1055	387.561	75.6723	70.8766	217.1495	210.9098	97934.4375	125.3908	-0.38764	185.2261	3411610
000	2018-09-06t0008	1536210658.29	adult	152.1672	105.9785	-94.0113	1212.2541	82.4346	80820.9092	254608.9062	4588961.8865	912.812	-0.93928	577.916	0.24262	569.0827	0.26829	805.0358	-0.53078	798.9377	339725.125	706.8906	0.19366	774.3405	-0.28552	24331400	0.42325	313.409	83.4212	77.4172	225.2605	220.3752	95059.9375	139.5739	0.55034	203.5119	3512200
000	2018-09-06t0408	1536225061.55	adult	156.1681	109.9794	-90.0104	1307.4501	84.7672	87681.2817	276086.1205	5089582.0654	898.442	-1.0873	569.106	-0.041173	562.1105	0.035057	779.6151	-0.95032	773.2083	356284.0938	685.6274	-0.31464	751.1263	-0.72452	25992800	0.75657	304.231	81.9129	77.2631	211.8605	207.5469	96820.2734	128.7997	-0.5083	184.2858	3741210
000	2018-09-06t0808	1536239459.07	adult	160.1674	113.9787	-86.0111	1278.3801	83.7035	86845.7181	273490.8549	5093439.3967	973.831	-0.55021	575.528	0.062206	567.1811	0.1148	824.5832	-0.40556	815.0334	373536.1875	701.142	-0.10254	784.3128	-0.29013	26030600	0.74177	423.018	83.7071	78.2219	231.1536	226.1205	104712.5781	135.3399	-0.19965	204.0572	3785990
000	2018-09-06t1208	1536253861.77	adult	164.1682	117.9794	-82.0103	1296.9672	80.8672	86872.6347	273622.7946	5004166.4364	1169.48	0.87719	592.371	0.43096	581.0511	0.42413	897.7776	0.50995	885.9919	406693.25	735.5953	0.46904	847.7183	0.5899	26816600	0.8813	351.134	80.0147	73.6383	245.1881	237.8287	111070.2031	138.1673	-0.1795	212.9242	3622260
000	2018-09-06t1608	1536268271.99	adult	168.171	121.9823	-78.0075	1249.4256	84.8737	83720.7739	263674.5111	4813697.3079	993.728	-0.47187	578.542	0.024924	568.5472	0.050807	844.5229	-0.26211	835.39	369056.5	705.0519	-0.19538	798.4092	-0.21852	25234300	0.54673	364.639	83.1188	76.8726	236.1812	230.637	103211.2031	137.7779	-0.37915	209.5524	3625390
000	2018-09-06t2008	1536282681.33	adult	172.1736	125.9849	-74.0049	725.6005	87.023	48809.3592	155004.9102	2806724.8973	862.27	-1.4668	567.203	-0.31878	562.1761	-0.16359	769.2476	-1.2997	762.0659	196158.125	668.1689	-0.96844	735.9717	-1.2005	14426200	-1.5638	335.484	88.3702	82.5998	240.1663	233.7979	61242.4023	142.0312	-0.25662	211.6471	2247610
000	2018-09-07t0008	1536297071.4	adult	176.1708	129.9821	-70.0076	794.8978	85.2471	52480.4424	166334.5127	3039344.9441	887.203	-1.3045	572.478	-0.23377	564.8157	-0.13865	795.876	-0.99251	787.3406	218070.0312	686.6187	-0.68656	761.4855	-0.87472	15653800	-1.2851	359.349	87.319	80.6443	253.7183	247.424	69518.8125	144.5447	-0.25076	215.5632	2387650
000	2018-09-07t0408	1536311475.08	adult	180.1719	133.9831	-66.0066	769.4427	98.9256	57775.674	183364.6886	3683785.5143	1032.87	-0.27395	601.69	0.47667	590.7351	0.51175	879.564	0.042346	866.1815	264748.75	733.1393	0.12486	827.0451	0.030293	18086800	-0.78998	433.45	85.8413	79.7218	252.7088	239.425	76065.3438	141.2602	-0.59685	211.7046	2580390
000	2018-09-07t0808	1536325874.44	adult	184.1717	137.983	-62.0068	747.7963	87.8098	52239.6667	165784.9341	3022327.283	1088.92	0.10295	599.864	0.3877	587.1756	0.37968	911.9671	0.4113	898.9794	248967.0156	742.9137	0.24781	859.8706	0.45482	16324100	-1.0792	407.351	90.5457	80.0009	294.5275	286.6633	80406.0078	169.5808	0.94289	257.115	2464020
000	2018-09-07t1208	1536340277.1	adult	188.1724	141.9837	-58.0061	1210.1123	87.179	85789.4392	270358.8083	5149044.6135	1062.3	-0.10971	585.478	-0.028255	575.0846	0.017755	885.9286	0.043796	874.0297	396010.0938	713.5184	-0.3563	827.6406	-0.051424	26142800	0.73047	411.136	84.7846	76.498	276.3331	267.969	123520.8906	154.1197	-0.10816	230.1892	3785800
000	2018-09-07t1608	1536354692.48	adult	192.1767	145.988	-54.0018	1227.3793	87.7142	85305.093	268716.0039	5120538.8975	1081.33	0.0052793	586.221	-0.046923	576.6055	0.024477	894.5764	0.11836	881.1821	398086.5	709.8587	-0.47434	829.4422	-0.064151	26038200	0.72821	476.842	86.2706	78.3142	285.6116	278.1991	127097.1797	153.1034	-0.29483	235.2124	3831880
000	2018-09-07t2008	1536369093.31	adult	196.1769	149.9882	-50.0016	669.1862	90.3065	45697.2882	145714.0387	2720679.0781	1175.4	0.65108	590.873	0.040549	577.1027	0.0058696	936.02	0.60141	924.1492	222772.75	732.7989	-0.093166	861.0942	0.34861	14056900	-1.3557	502.965	89.112	79.3605	307.9622	301.5113	73295.0078	165.2274	0.22974	249.4478	2119970
000	2018-09-08t0008	1536383480.55	adult	200.1734	153.9847	-46.0051	1239.0213	82.2993	83975.498	264499.7591	4878737.6623	1072.2	-0.093944	590.897	0.0087026	581.8303	0.10573	876.0715	-0.16388	864.6715	383719.3125	714.2879	-0.48033	819.9773	-0.26256	25841700	0.74132	432.635	90.4424	81.3595	286.6704	273.9696	125561.6562	160.9741	-0.12004	236.3378	3955320
000	2018-09-08t0408	1536397883.23	adult	204.1741	157.9854	-42.0044	1213.0232	84.8092	81602.9986	257013.1236	4775755.6635	1046.72	-0.28641	592.425	0.020908	582.9928	0.1117	870.8762	-0.24882	863.1506	370993.25	719.6371	-0.4177	819.1208	-0.29984	25187500	0.663	489.952	92.1344	81.6016	294.1415	277.8863	125304.2734	166.2988	0.03046	240.7527	3917190
000	2018-09-08t0808	1536412282.27	adult	208.1739	161.9851	-38.0046	1219.0405	82.6334	83544.0623	263231.4171	4905062.455	1037.16	-0.36605	595.51	0.076154	584.8387	0.13761	875.3406	-0.21543	862.9976	381648.5	724.6471	-0.35978	822.2505	-0.2802	25911800	0.82636	566.084	92.577	81.8693	295.3918	278.1827	128790.8047	168.1476	0.0036677	242.2241	4028210
000	2018-09-08t1208	1536426685.1	adult	212.1746	165.9859	-34.0038	785.1761	83.7385	50139.2054	159154.2262	2720783.5901	1009.22	-0.57326	593.824	0.0033954	583.511	0.075606	868.8201	-0.31461	859.2117	227630.875	729.3219	-0.30809	818.2539	-0.36053	15538000	-0.93436	364.024	90.1889	80.9976	253.2216	242.8655	66344.0625	159.9438	-0.4994	219.5744	2359880
000	2018-09-08t1609	1536441101.92	adult	216.1793	169.9906	-29.9992	705.3388	92.9515	43215.8933	137924.8477	2320751.7924	1025.31	-0.47322	593.661	-0.026305	580.8661	-0.021423	897.2051	0.011359	887.4913	202768.3594	729.7333	-0.33341	837.0096	-0.12103	13397800	-1.2725	379.908	89.6108	79.1548	269.4415	262.904	60893.7812	164.5887	-0.38378	232.3332	2022340
000	2018-09-08t2008	1536455487.97	adult	220.1754	173.9867	-26.003	772.0304	91.3352	44739.7289	143230.2431	2290834.2002	1027.12	-0.47264	601.539	0.16355	588.4524	0.16846	886.0695	-0.14186	872.9273	208226.3438	742.5277	-0.12433	830.9206	-0.22846	14095300	-1.1218	408.449	90.9264	79.8257	267.6708	257.1193	62902.6406	167.6929	-0.34306	233.7149	2130590
000	2018-09-09t0008	1536469889.93	adult	224.176	177.9873	-22.0025	765.9736	90.7768	46191.4009	147689.1551	2458491.0689	1065.81	-0.21612	599.731	0.091047	588.171	0.13903	887.5544	-0.14227	872.164	214788.1562	736.4249	-0.27088	832.4538	-0.22911	14505700	-1.0185	430.948	91.9151	80.908	268.1646	258.6568	64895.8203	168.7986	-0.39351	230.6559	2223150
000	2018-09-09t0409	1536484296.11	adult	228.1777	181.989	-18.0008	1222.004	80.9701	78800.2995	248230.413	4407238.3987	1101.61	0.021005	606.962	0.26982	595.1194	0.31698	901.7923	0.013184	881.1725	370636.625	746.2407	-0.11255	840.3247	-0.13916	24929800	0.86166	597.549	98.0074	84.9383	318.9314	295.1128	131080.7969	184.5012	0.20946	257.1001	4025460
000	2018-09-09t0808	1536498693.05	adult	232.1769	185.9881	-14.0016	1224.1665	80.7777	78361.835	246930.8183	4342899.8032	1120.14	0.13967	609.448	0.32021	597.5162	0.36804	906.2294	0.050092	886.6124	370647.8438	750.2252	-0.063135	843.3234	-0.11636	24888600	0.89841	603.466	99.0291	85.9748	319.7573	296.0769	130780.7344	187.9663	0.2607	257.3143	4044150
000	2018-09-09t1208	1536513094.92	adult	236.1774	189.9886	-10.0011	1213.5864	81.5598	78126.4111	246229.5041	4358581.2521	1088.39	-0.090392	609.388	0.30235	597.9831	0.36631	904.2494	0.010707	890.5742	368933.75	747.4052	-0.14204	846.7838	-0.085336	24819200	0.9311	561.783	99.7607	86.7241	319.5992	297.7245	130396.4766	186.9805	0.11653	259.5137	4063060
000	2018-09-09t1608	1536527495.68	adult	240.1776	193.9889	-6.0009	1160.6051	85.7969	77086.7358	243879.9326	4512913.4039	1106.46	0.028114	610.95	0.33348	599.3499	0.39396	913.6556	0.11288	902.0479	368203.1875	746.4087	-0.18267	854.5457	0.01019	24585200	0.93413	598.885	101.316	88.2456	329.4096	313.129	132752.0781	189.2739	0.11953	268.1879	4077050
000	2018-09-09t2009	1536541897.4	adult	244.1781	197.9893	-2.0004	756.7736	90.9884	52356.3312	165970.3083	3232710.0258	1000.46	-0.72047	605.291	0.16346	595.887	0.28472	851.5001	-0.66444	843.5029	232459.5312	737.8377	-0.36948	809.5912	-0.64476	16510500	-0.5488	491.694	102.749	92.0879	311.4662	300.9108	85030.2656	183.3218	-0.23757	254.8564	2802690
000	2018-09-10t0009	1536556300.39	dead	248.1789	201.9902	2.0004	747.6017	89.8477	51511.4451	163378.2244	3153992.9431	984.314	-0.84099	609.265	0.26573	599.6548	0.38495	849.6608	-0.69972	839.8185	228558.75	745.4662	-0.23904	815.3594	-0.57645	16341100	-0.5606	508.54	104.023	93.2565	309.3877	293.6588	83225.2812	186.0357	-0.21436	260.4429	2790000
001	2018-08-30t1558	1535662866.11	egg	-1.9994	-54.1885	-254.179	153.2567	29.2446	3047.2105	9725.1611	56148.18	0	-0.53728	0	-0.6033	0	-0.60778					0	-0.60351	0	-0.59174	0	2.5957	0	0	0				0	-0.70701	0	0
001	2018-08-30t1958	1535677261.75	larva	1.9994	-50.1897	-250.1802	144.9992	29.5465	2910.7888	9306.9264	54171.2345	0	-0.8172	0	-0.84146	0	-0.84425					0	-0.8426	0	-0.83696	0	1.2028	0	0	0				0	-0.84123	0	0
001	2018-08-30t2358	1535691661.56	larva	5.9993	-46.1897	-246.1803	153.3959	29.5307	3054.509	9755.2092	56642.258	0	-1.1063	0	-1.0895	0	-1.0905					0	-1.0922	0	-1.0928	0	0.22623	0	0	0				0	-0.98333	0	0
001	2018-08-31t0358	1535706061.31	larva	9.9993	-42.1898	-242.1803	153.3956	29.7079	3088.6552	9867.1853	57829.1666	0	-1.4053	0	-1.3485	0	-1.3479					0	-1.3536	0	-1.3607	0	-0.53009	0	0	0				0	-1.1345	0	0
001	2018-08-31t0758	1535720460.61	larva	13.9991	-38.19	-238.1805	153.3978	30.4701	3154.6988	10088.3416	60459.4378	0	-1.7147	0	-1.6203	0	-1.6178					0	-1.6285	0	-1.6423	0	-1.1502	0	0	0				0	-1.2966	0	0
001	2018-08-31t1158	1535734861.63	larva	17.9994	-34.1897	-234.1803	254.7452	30.7342	5325.0625	16844.5272	102855.9268	424.664	0.51933	328.954	0.93532	329.0121	0.94063	394.7547	-0.61313	392.2064	11447.8867	370.4648	0.88173	387.761	0.78157	953639	-1.1451	97.6189	57.2257	57.0206	90.6638	89.8996	2629.2512	76.7911	0.87844	86.6717	165897
001	2018-08-31t1609	1535749963.63	larva	22.1944	-29.9947	-229.9853	373.7267	48.9776	14694.5427	46591.0643	499862.0932	437.801	0.32153	310.571	0.55809	309.3117	0.55393	397.9025	-0.86336	395.2708	31036.3945	357.8665	0.56689	383.4943	0.52272	2411280	-0.90749	142.375	58.535	58.3511	94.2258	91.4646	7349.6099	78.9984	0.8698	87.9739	454466
001	2018-08-31t2009	1535764354.57	larva	26.1918	-25.9972	-225.9878	501.421	46.2713	18441.0867	58201.6411	584862.3118	530.672	0.63603	331.547	0.53253	330.6687	0.53393	413.072	-0.93725	408.28	40481.0508	375.9972	0.49227	398.1377	0.40156	3236230	-0.98625	336.031	56.3196	56.2197	92.1919	88.8223	9034.8086	76.5426	0.70875	84.9223	549736
001	2018-09-01t0009	1535778754.79	larva	30.1919	-21.9972	-221.9877	354.8308	43.676	11213.2321	35456.6585	316584.0242	464.099	-0.070664	357.411	0.55472	357.2379	0.56528	430.4604	-0.98067	426.7021	25827.625	401.6413	0.47777	421.8427	0.34423	2134820	-1.9455	106.013	59.7586	59.6582	91.6159	90.3714	5496.9521	78.7442	0.6987	87.6853	356938
001	2018-09-01t0409	1535793146.4	larva	34.1896	-17.9995	-217.99	662.1717	44.3219	21995.3747	69390.5643	607090.1884	709.546	1.2786	380.865	0.55671	379.1762	0.55479	568.146	0.76348	557.351	67041.2266	443.877	0.61157	504.56	0.76962	4460310	-1.3082	107.791	46.9289	46.3816	81.157	79.6591	9576.5293	67.2414	0.16469	76.0408	549584
001	2018-09-01t0809	1535807545.83	larva	38.1894	-13.9997	-213.9902	625.2291	48.0368	24551.8687	77413.9205	820356.4837	699.111	0.93997	407.942	0.59894	405.7616	0.59428	562.6312	0.41227	558.3508	73142.0625	463.6855	0.55105	510.3891	0.57373	5298340	-1.3534	366.499	58.2797	57.8993	94.685	91.0855	12309.0449	78.4003	0.48743	87.3058	756936
001	2018-09-01t1209	1535821947.16	larva	42.1898	-9.9993	-209.9898	864.8172	63.417	43780.6796	138107.7747	1851508.1899	577.113	-0.21485	375.015	-0.020084	373.4279	-0.016593	479.2874	-1.1608	473.3535	110236.0938	427.1955	-0.068048	457.887	-0.17196	8615590	-0.40167	164.302	57.1266	56.8886	91.4638	89.3267	21036.668	76.8841	0.29981	85.9383	1312430
001	2018-09-01t1609	1535836344.27	larva	46.189	-6.0001	-205.9906	844.1104	60.8696	41963.5323	132381.9382	1739205.6666	731.742	0.59603	418.023	0.18758	414.8329	0.17541	590.6802	0.28785	581.4437	130540.3359	479.4725	0.16872	539.4112	0.29088	9204020	-0.58037	220.568	58.3611	58.0245	93.3948	91.3555	20640.2461	78.2645	0.22349	87.3241	1285000
001	2018-09-01t2009	1535850745.2	larva	50.1892	-1.9998	-201.9904	992.1667	64.8971	54944.5974	173221.6444	2518633.3902	800.047	0.82309	425.114	-0.016054	422.7521	-0.015926	601.8752	0.18243	579.6923	173340.0625	483.3629	-0.092388	536.1758	-0.048347	12222900	0.14604	322.08	60.3982	60.0791	96.8922	94.0143	27904.9453	80.5806	0.20171	90.2551	1736570
001	2018-09-02t0009	1535865144.11	adult	54.1889	1.9998	-197.9907	917.0519	73.1221	56051.5057	176896.2396	2870141.2135	601.191	-0.9821	408.886	-0.46019	407.4129	-0.44586	519.3369	-1.4196	513.2207	152165.7031	466.3261	-0.543	497.9581	-0.73301	11962400	-0.32973	134.601	56.6057	56.2453	91.673	90.0652	26860.1777	76.6511	-0.16629	85.7844	1656060
001	2018-09-02t0410	1535879594.45	adult	58.2029	6.0138	-193.9767	1007.8621	71.9159	58823.6995	185451.0041	2896901.7684	793.281	0.33955	437.951	-0.25686	435.1055	-0.25823	634.8802	0.17653	626.4639	195543.1094	503.3812	-0.30067	564.9843	-0.19033	13456900	-0.15768	224.989	59.2237	58.7409	95.253	93.0951	29337.9355	80.0274	-0.05889	89.4778	1819770
001	2018-09-02t0810	1535893986.8	adult	62.2008	10.0117	-189.9788	1006.3483	85.4957	69505.0707	219390.3589	4078783.9708	650.463	-1.0238	415.32	-0.82026	414.1386	-0.79291	546.4106	-1.4612	540.0732	197800.6562	475.8855	-0.92192	513.404	-1.1047	15029200	0.046732	153.252	56.488	56.1783	90.5735	88.9612	32787.625	76.4119	-0.52087	85.4939	2044130
001	2018-09-02t1210	1535908374.24	adult	66.1973	14.0082	-185.9823	1149.8318	77.1421	70740.032	222875.2595	3696360.0306	772.168	-0.18994	465.576	-0.14897	462.3243	-0.15014	649.1039	-0.077879	639.4888	240168.4375	550.1113	0.01495	609.6138	0.011018	17187200	0.44595	182.864	51.4544	50.8324	91.3455	89.2535	33797.8398	73.7512	-1.0139	85.189	1899490
001	2018-09-02t1609	1535922755.12	adult	70.192	18.0029	-181.9876	1236.6292	77.1436	78304.7766	246597.4293	4202251.4505	880.875	0.55947	464.264	-0.32422	461.0384	-0.32184	661.7312	-0.079998	642.1258	270648.0625	535.1741	-0.4006	593.6617	-0.41405	18962400	0.72594	139.977	60.4465	59.9164	97.3727	95.5891	39825.4531	82.1151	-0.30888	92.0143	2468880
001	2018-09-02t2009	1535937146.11	adult	74.1895	22.0004	-177.9901	1091.4103	78.21	67527.5481	212777.6827	3567329.5603	1076.16	2.0341	486.338	-0.039907	482.1948	-0.050658	716.7963	0.57126	691.4429	253029.1094	572.8619	0.090567	634.8476	0.044042	17135600	-0.075109	421.441	55.0082	54.2859	96.3633	93.6937	34016.2344	78.1519	-1.0504	89.1195	1938160
001	2018-09-03t0009	1535951545.25	adult	78.1893	26.0002	-173.9904	1017.226	86.0701	70260.26	221669.1035	4087842.9419	783.087	-0.52826	454.674	-0.82593	451.0236	-0.82532	637.9988	-0.79593	624.7972	233507.5781	530.8895	-0.84104	592.1487	-0.83477	16637400	-0.42096	355.053	62.8718	62.415	102.1181	99.7837	37375.2188	85.1977	-0.35331	95.8887	2300610
001	2018-09-03t0409	1535965948.71	adult	82.1902	30.0011	-169.9894	1114.2646	78.3343	69761.1906	219959.2196	3707234.812	1027.74	1.3513	503.672	0.06474	499.8544	0.069371	713.593	0.17183	700.5194	260461.4531	589.6831	0.1006	657.5675	0.071245	18338200	-0.092198	237.197	56.4794	55.7552	99.3964	96.7372	36279.6875	80.8396	-1.267	92.4452	2056360
001	2018-09-03t0809	1535980347.66	adult	86.1899	34.0008	-165.9897	1042.4629	76.6459	65492.3752	206466.0214	3472197.1214	782.659	-0.76706	476.597	-0.64222	474.0386	-0.60768	654.416	-0.86483	645.3932	223810.2812	550.9865	-0.79584	610.1994	-0.89853	16291000	-0.82126	238.213	65.5322	64.5757	112.1769	109.1227	38364.4922	90.4451	-0.11675	103.7852	2240020
001	2018-09-03t1209	1535994748.91	adult	90.1903	38.0012	-161.9893	696.4444	77.3342	42011.4911	133445.826	2110287.1092	672.354	-1.7556	466.095	-0.99627	464.3437	-0.93979	599.382	-1.8168	593.336	131864.0469	538.0564	-1.1999	577.8012	-1.6103	10223300	-2.6348	186.411	66.5016	65.733	112.9093	109.9646	24840.041	91.411	-0.26392	104.8307	1458650
001	2018-09-03t1609	1536009148.62	adult	94.1902	42.0011	-157.9894	1089.4673	79.2349	68753.0352	216707.3649	3701014.0061	771.501	-1.0554	472.818	-0.96511	470.4661	-0.91616	631.3738	-1.4821	623.1579	226663.1875	544.0816	-1.2278	598.1753	-1.4206	16960400	-0.84289	163.419	66.2978	64.9257	120.8789	118.3715	43395.5234	93.4799	-0.26042	110.9718	2378170
001	2018-09-03t2009	1536023549.58	adult	98.1905	46.0014	-153.9892	1040.5866	78.9521	67139.0146	211685.4771	3668735.6905	805.556	-0.87665	498.235	-0.50932	493.8597	-0.49763	700.9723	-0.6061	693.0396	246041.2812	583.984	-0.58736	661.7313	-0.50677	17440200	-0.79145	216.287	67.5508	65.0179	146.8581	141.117	51547.1875	101.2462	0.53805	128.306	2364550
001	2018-09-04t0009	1536037952.35	adult	102.1912	50.0021	-149.9884	1111.9535	76.2557	67452.6065	212523.4494	3454434.2678	869.576	-0.46346	497.367	-0.63079	493.9492	-0.59204	691.7826	-0.86828	681.61	244199.25	574.0632	-0.91533	641.7404	-0.98303	17518800	-0.83687	259.12	70.7527	68.9354	135.8763	132.4922	47964.3516	101.0721	0.18353	123.0009	2492120
001	2018-09-04t0409	1536052354.32	adult	106.1918	54.0027	-145.9878	1051.746	80.9892	68752.2695	216866.5735	3848502.2254	1086.73	1.1391	536.166	0.14419	532.0574	0.17846	767.085	0.083935	754.3876	275383.5	629.7251	0.041017	707.2955	-0.043391	19224800	-0.43684	464.214	65.2406	63.3783	138.772	129.2397	49819.1406	96.9821	-0.68967	119.0126	2339270
001	2018-09-04t0809	1536066753.52	adult	110.1916	58.0025	-141.9881	1051.2026	80.7462	66390.1856	209223.6839	3593587.2822	890.035	-0.47251	498.748	-0.79316	493.5063	-0.78337	723.8587	-0.65572	716.5668	251178.9688	588.9918	-0.88274	680.1133	-0.6251	17265700	-1.0015	225.386	70.8156	68.2923	146.9226	142.789	50982.1562	105.2566	0.086482	132.6612	2451490
001	2018-09-04t1208	1536081068.21	adult	114.1679	61.9788	-138.0118	1102.2991	83.217	69104.2766	217767.4671	3756266.4428	1145.63	1.4329	536.02	-0.03508	530.609	-0.016658	777.0145	-0.01414	761.4188	280502.25	638.3433	-0.043434	717.1378	-0.15345	19322400	-0.50088	406.462	65.5172	63.2666	134.7332	130.856	48638.6992	99.1499	-0.992	121.8361	2361760
001	2018-09-04t1608	1536095470.25	adult	118.1684	65.9793	-134.0112	1057.9138	81.7275	68375.1709	215577.4445	3791793.4607	1079.08	0.84433	552	0.24774	546.0915	0.26497	814.9144	0.41395	798.0872	290924.4375	656.5933	0.18947	754.2555	0.3174	19667800	-0.44628	230.801	66.1584	64.1453	134.5516	131.5855	48034.918	99.8396	-1.1774	123.2207	2357220
001	2018-09-04t2008	1536109878.33	adult	122.1707	69.9816	-130.0089	1094.5898	76.4583	66991.6931	211085.5443	3469270.2698	1153.21	1.3563	554.9	0.23486	550.317	0.29159	800.4093	0.098458	783.4528	280143.25	656.3584	0.062612	736.904	-0.086647	19397100	-0.54474	185.439	69.8364	67.5264	141.1591	138.2851	49405.6953	104.2938	-0.91873	129.6251	2441200
001	2018-09-05t0008	1536124258.86	adult	126.1653	73.9762	-126.0144	1204.2078	79.2368	73479.5937	231454.42	3879621.3843	1057.65	0.54471	552.938	0.11078	548.2154	0.17219	784.8101	-0.22957	774.7113	301367.0938	661.0789	0.034315	735.1395	-0.23371	21190200	-0.12399	253.066	66.443	63.6975	147.1477	142.7062	56504.7109	103.3224	-1.2709	132.0394	2546290
001	2018-09-05t0408	1536138661.16	adult	130.1659	77.9768	-122.0137	1015.04	78.5241	65850.9428	207651.5957	3660289.051	1128.47	1.0392	553.23	0.039865	547.5078	0.086052	795.9189	-0.17286	777.3794	273796.125	650.6695	-0.28803	734.233	-0.36224	18991800	-0.692	228.652	74.0459	70.5408	169.498	165.0794	58307.3047	114.785	-0.30983	149.9055	2541920
001	2018-09-05t0808	1536153063.35	adult	134.1665	81.9774	-118.0131	1177.6345	80.8078	72500.2887	228370.4389	3888152.7359	898.504	-0.83341	551.349	-0.082052	546.2937	-0.011874	775.9984	-0.55543	770.5391	294103.375	659.7858	-0.22735	736.8597	-0.43025	20854200	-0.26225	254.543	70.6385	67.1473	165.4546	160.9763	62707.2812	113.2254	-0.71598	147.9646	2671830
001	2018-09-05t1208	1536167464.86	adult	138.1669	85.9778	-114.0127	744.9572	87.9036	50149.1353	159074.4682	2881709.6146	1113.95	0.80251	553.641	-0.10368	546.403	-0.077357	824.3798	0.036575	814.2961	215987.5	665.2893	-0.23519	768.393	-0.03989	14478800	-1.7929	275.383	76.7456	72.2988	186.8182	182.1759	48946.3594	123.7381	0.045976	165.7475	2007050
001	2018-09-05t1608	1536181865.69	adult	142.1672	89.9781	-110.0125	1064.3709	75.0967	64734.2578	204011.9229	3329229.6109	951.119	-0.52942	539.702	-0.51746	533.0576	-0.47362	761.5135	-0.94084	752.8077	257391.5625	644.3837	-0.75403	724.5351	-0.82861	18241900	-0.91193	292.482	80.8087	76.0297	194.8263	189.3007	65851.2812	129.9286	0.35415	174.2762	2731330
001	2018-09-05t2008	1536196265.67	adult	146.1672	93.9781	-106.0125	1027.5841	79.1502	65893.9991	207780.4913	3564514.6223	908.131	-0.91189	544.601	-0.47423	537.8282	-0.42387	776.1326	-0.81853	767.2448	266989.625	661.215	-0.53518	737.0934	-0.72752	18713000	-0.80928	340.034	81.8042	75.6418	211.4526	205.6976	72739.7031	141.5249	1.0986	190.3735	2810870
001	2018-09-06t0008	1536210668.33	adult	150.1679	97.9788	-102.0117	1033.4852	79.2727	66684.3928	210373.1275	3599243.166	1094.5	0.48132	557.289	-0.2345	551.4846	-0.14626	795.8477	-0.62364	775.556	276955	663.465	-0.59552	740.1324	-0.76998	19383100	-0.66244	252.387	80.0897	75.1034	198.7026	196.0376	69148.5078	131.2907	-0.0066198	181.1646	2785600
001	2018-09-06t0408	1536225071.65	adult	154.1688	101.9797	-98.0108	1134.5297	78.444	72009.9524	227263.0034	3915350.0348	837.741	-1.5332	537.258	-0.80237	531.8	-0.70717	728.8075	-1.6183	722.3083	274031.625	639.9484	-1.1481	698.9018	-1.4863	20191700	-0.4874	284.488	82.0509	77.0708	204.3487	200.2373	76835.1094	136.0687	0.15804	184.2605	3083720
001	2018-09-06t0808	1536239469.19	adult	158.1681	105.979	-94.0115	1030.1833	79.712	67419.4519	212656.8678	3686616.2865	933.776	-0.83693	551.23	-0.5217	544.3807	-0.44746	765.7926	-1.1756	756.9678	269559	665.8288	-0.74191	731.8943	-1.0556	19363600	-0.66262	368.338	85.403	78.8375	229.3481	221.7005	80730.5391	147.9168	0.84448	199.3105	3000040
001	2018-09-06t1208	1536253871.91	adult	162.1689	109.9798	-90.0107	1047.9105	85.1294	66992.502	211154.1557	3754409.6579	1026.55	-0.1748	559.818	-0.36897	554.837	-0.2343	795.9957	-0.82758	785.1211	278598.5	671.1234	-0.72755	752.3797	-0.81514	19548900	-0.61491	285.515	83.7816	77.7209	217.6854	212.3917	76189.9062	139.3233	-0.005355	191.4279	2925660
001	2018-09-06t1608	1536268282.15	adult	166.1717	113.9826	-86.0079	578.2246	127.5939	55706.9687	178740.7745	4646396.7828	832.14	-1.6601	548.649	-0.71323	544.9579	-0.54474	729.5004	-1.7679	722.0728	210825.6094	646.7966	-1.2723	702.1471	-1.631	15850500	-1.3485	300.299	84.7162	78.5844	205.3354	198.6745	59341.9414	140.2277	-0.12675	183.6651	2447450
001	2018-09-06t2008	1536282691.6	adult	170.1744	117.9853	-82.0053	955.8015	72.6411	59306.6053	187091.9776	3079535.7121	967.343	-0.6853	560.052	-0.47942	553.5266	-0.37122	799.6473	-0.88468	787.8682	247890.6562	672.8552	-0.85038	752.2	-0.94023	17336400	-1.0197	295.757	86.5153	78.2698	229.2611	224.2905	71070.9453	155.3716	0.71963	205.844	2678080
001	2018-09-07t0008	1536297081.64	adult	174.1716	121.9825	-78.008	670.2464	79.204	39213.9767	125071.8995	1942330.4321	903.443	-1.1787	554.052	-0.68747	551.0541	-0.4844	749.4285	-1.5765	734.4966	154382.2656	653.8361	-1.2783	711.1752	-1.5939	11360300	-2.1391	306.498	82.3668	76.3959	200.9324	194.4973	41392.0664	138.5109	-0.5656	177.6227	1688850
001	2018-09-07t0408	1536311485.38	adult	178.1726	125.9835	-74.007	910.6425	85.6713	63309.3141	199948.2815	3718508.9542	1014.2	-0.39911	557.564	-0.64774	551.8273	-0.50948	794.0643	-1.0343	776.973	262041.2344	666.309	-1.1053	746.3452	-1.1231	18351700	-0.76207	387.857	86.3905	78.8277	235.4548	225.6977	77700.0703	153.2152	0.21197	205.5355	2843460
001	2018-09-07t0808	1536325884.7	adult	182.1724	129.9833	-70.0072	608.6187	95.6897	45729.6372	146227.9758	2867869.2902	974.635	-0.70705	561.225	-0.60031	553.2565	-0.51439	817.2813	-0.77196	810.0078	194512.9531	695.7317	-0.61164	779.4956	-0.68504	13354300	-1.6523	352.07	91.9836	81.1899	253.7587	247.614	60394.5586	174.8647	1.3522	228.1928	2188750
001	2018-09-07t1208	1536340287.4	adult	186.1732	133.9841	-66.0064	663.1633	131.7775	57379.9827	185627.2168	4285899.6729	918.495	-1.127	558.794	-0.70867	551.5214	-0.60214	798.3259	-1.043	790.3616	237901.125	681.3162	-0.93574	760.0811	-1.0027	16637000	-1.006	374.862	87.8239	77.814	244.1118	236.0831	72745.3281	163.5976	0.50784	217.9057	2614780
001	2018-09-07t1608	1536354702.92	adult	190.1775	137.9884	-62.0021	822.3371	84.1963	56691.7287	179692.4118	3212448.6237	902.436	-1.2548	563.521	-0.62431	557.2	-0.48479	792.5972	-1.138	785.1122	234608.7812	684.4516	-0.92378	756.1876	-1.0887	16648700	-0.96049	362.09	90.4825	80.3124	244.0926	238.2387	72251.4062	169.1511	0.66403	221.2126	2673210
001	2018-09-07t2008	1536369103.65	adult	194.1777	141.9886	-58.0019	633.9337	86.368	46148.4138	146870.8586	2772488.4913	915.404	-1.1776	562.474	-0.69153	554.9697	-0.58157	810.8924	-0.93415	802.4791	195425.0625	690.3774	-0.8606	769.3385	-0.93308	13516800	-1.4737	370.357	89.3669	80.1811	255.6174	249.9219	61603.7969	168.2053	0.45956	229.9165	2147580
001	2018-09-08t0008	1536383490.83	adult	198.1741	145.985	-54.0055	786.8749	90.5397	56902.3787	180841.7401	3372390.32	992.929	-0.64287	565.097	-0.65692	557.6675	-0.5396	803.4442	-1.0485	788.867	238622.9062	687.7438	-0.95097	763.128	-1.047	16737600	-0.86383	338.722	91.2243	80.5152	246.8015	239.6665	73300.0547	174.1395	0.62948	223.4759	2701970
001	2018-09-08t0408	1536397893.51	adult	202.1749	149.9858	-50.0047	627.5467	86.6658	44941.8644	142902.1535	2677186.5564	900.59	-1.3053	566.162	-0.66361	556.8285	-0.5946	805.0592	-1.048	796.3389	188383.8594	697.9382	-0.80264	773.1253	-0.93275	13246500	-1.4318	343.91	91.6979	81.6599	249.3129	243.5906	58339.2266	175.2395	0.54475	228.0439	2145460
001	2018-09-08t0808	1536412292.5	adult	206.1746	153.9855	-46.005	636.2157	83.168	43803.4332	139069.7513	2512443.7526	1017.75	-0.49598	569.355	-0.61106	561.175	-0.50461	832.4946	-0.73025	823.5563	190641.2656	698.8882	-0.82393	784.9923	-0.79106	13004100	-1.4305	374.316	91.8323	81.7998	256.8017	247.8819	58807.5859	173.2073	0.31149	228.162	2097450
001	2018-09-08t1208	1536426695.47	adult	210.1754	157.9863	-42.0042	638.2305	83.9516	43669.0328	138685.6357	2496396.2953	986.496	-0.72573	569.705	-0.63115	559.7491	-0.571	834.111	-0.7281	821.4377	190177.3125	705.0477	-0.74451	793.1693	-0.69955	12951100	-1.4021	364.686	92.2313	82.2634	261.2372	253.28	59562.0781	175.0683	0.27868	232.8525	2096690
001	2018-09-08t1609	1536441112.35	adult	214.1801	161.991	-37.9995	633.6566	77.476	37750.6067	120645.306	1876979.2251	895.182	-1.3719	571.921	-0.59984	565.3407	-0.44135	795.1118	-1.2207	789.222	157432.125	691.2713	-1.0377	762.0854	-1.1573	11294300	-1.6563	320.753	94.7599	83.6228	255.4362	249.8774	50576.3711	175.8529	0.1977	230.7379	1871320
001	2018-09-08t2008	1536455498.31	adult	218.1762	165.9871	-34.0034	639.237	83.5503	43244.3508	137356.1531	2438895.6023	1011.81	-0.57269	578.893	-0.43919	568.3328	-0.38318	860.2296	-0.44668	850.9378	194411.875	719.0591	-0.55068	818.235	-0.39492	13051100	-1.3159	376.889	96.4827	84.0491	281.0477	274.9251	63516.7891	188.9973	0.69035	252.7298	2175200
001	2018-09-09t0008	1536469900.29	adult	222.1768	169.9877	-30.0028	637.0526	82.8369	43281.8793	137463.9853	2447865.1648	999.085	-0.6727	578.67	-0.47067	567.3469	-0.43378	856.8606	-0.50619	845.7862	193650.5	720.0292	-0.56476	817.2798	-0.43057	13053100	-1.2889	374.818	95.7583	83.7662	284.1895	278.1223	64226.8242	189.602	0.60099	254.2687	2160020
001	2018-09-09t0409	1536484306.51	adult	226.1785	173.9894	-26.0011	661.3993	79.9701	42280.6982	134565.5144	2226018.6271	924.879	-1.1989	572.346	-0.66808	564.7111	-0.52988	807.7685	-1.1223	797.7906	178516.8438	691.3586	-1.1398	769.0858	-1.1284	12618500	-1.3429	354.588	91.5877	78.4291	254.0182	247.8064	56138.0156	182.6017	0.17591	229.8419	2019230
001	2018-09-09t0808	1536498703.39	adult	230.1776	177.9885	-22.002	649.9586	85.025	44307.0713	140861.2426	2533280.3796	1091.06	-0.057263	585.148	-0.33901	574.2237	-0.28121	873.2967	-0.34292	859.1531	201731.5312	723.8614	-0.55241	817.0066	-0.47702	13511100	-1.1683	417.118	100.422	86.7225	297.4177	289.2292	68703.4844	196.8032	0.70646	258.9715	2318730
001	2018-09-09t1208	1536513105.23	adult	234.1781	181.989	-18.0015	644.0723	83.9124	42598.5122	135209.815	2377776.771	998.895	-0.70843	585.256	-0.35724	573.1558	-0.33056	870.2039	-0.39794	860.1476	194055.4688	730.0596	-0.46194	822.616	-0.41765	12999100	-1.2429	403.065	101.344	88.1496	292.9678	285.9445	65331.8125	196.6024	0.5923	259.3951	2250960
001	2018-09-09t1608	1536527506.03	adult	238.1784	185.9893	-14.0013	647.7562	78.0924	39361.4558	125456.3303	1990556.2373	949.326	-1.0644	574.005	-0.69072	564.5724	-0.59348	796.4877	-1.318	788.1229	164076.4688	695.7749	-1.1501	758.6136	-1.3437	11806700	-1.4485	354.888	94.398	79.2244	274.028	268.3008	56449.7578	194.8431	0.41297	249.1621	1941670
001	2018-09-09t2009	1536541907.73	adult	242.1788	189.9897	-10.0008	626.1068	82.1699	40141.6695	127315.7739	2195770.0888	1006.57	-0.67384	587.734	-0.32424	573.2944	-0.35958	882.2026	-0.28001	874.8642	185262.5469	740.606	-0.30548	833.5163	-0.29601	12306600	-1.3489	387.786	101.98	88.3808	301.7793	291.9303	63373.6562	200.2334	0.55112	270.1993	2135360
001	2018-09-10t0009	1536556310.73	adult	246.1797	193.9906	-5.9999	636.55	81.717	39384.8644	124843.7909	2095374.3089	1017.74	-0.6029	593.647	-0.17177	580.2682	-0.17171	884.226	-0.26661	873.9923	182150.5625	741.1285	-0.31486	837.1166	-0.25774	12207200	-1.3617	427.079	104.86	90.6787	314.1444	303.7563	64713.7422	208.5779	0.81839	277.8577	2156240
001	2018-09-10t0409	1536570710.99	adult	250.1797	197.9906	-1.9999	638.3746	79.5975	39512.2536	125716.5673	2040718.1096	951.979	-1.0716	577.618	-0.6425	568.4722	-0.52716	800.3751	-1.3161	787.4946	165677.6562	694.4258	-1.2544	765.2856	-1.3025	11920300	-1.4129	382.355	95.4051	81.2279	277.0744	271.8326	57354.4062	194.1468	0.091852	251.3246	1968870
001	2018-09-10t0809	1536585110.1	dead	254.1795	201.9904	1.9999	761.866	81.06	48859.7816	154504.8781	2656178.7147	1023.4	-0.57593	596.886	-0.10673	583.7782	-0.094205	878.4766	-0.35953	867.6138	224011.5312	737.0237	-0.43376	831.736	-0.36026	15208700	-0.75588	415.188	107.591	90.896	318.0464	309.965	81101.8203	217.8258	1.0269	277.2356	2741430
002	2018-08-30t1558	1535662874.06	egg	-1.9994	-58.1954	-286.4035	144.9986	29.3269	2889.2699	9235.8259	53364.0508	0	-0.53727	0	-0.6033	0	-0.60778					0	-0.6035	0	-0.59174	0	2.5957	0	0	0				0	-0.70701	0	0
002	2018-08-30t1958	1535677269.9	larva	1.9994	-54.1966	-282.4047	156.1967	30.8202	3256.7292	10403.0522	63104.8586	0	-0.81721	0	-0.84147	0	-0.84426					0	-0.8426	0	-0.83696	0	1.2028	0	0	0				0	-0.84124	0	0
002	2018-08-30t2358	1535691669.72	larva	5.9994	-50.1967	-278.4047	153.3971	29.9834	3128.8778	9993.6296	59198.9674	0	-1.1063	0	-1.0895	0	-1.0905					0	-1.0922	0	-1.0928	0	0.22622	0	0	0				0	-0.98333	0	0
002	2018-08-31t0358	1535706069.38	larva	9.9993	-46.1967	-274.4048	150.5062	30.0414	3087.5005	9869.4392	58706.4932	0	-1.4053	0	-1.3485	0	-1.3479					0	-1.3536	0	-1.3607	0	-0.53009	0	0	0				0	-1.1345	0	0
002	2018-08-31t0758	1535720468.74	larva	13.9991	-42.1969	-270.405	95.9469	28.3607	1832.1213	5965.53	32530.9394	395.797	0.60604	307.774	0.95115	307.2418	0.94932	384.3318	-0.48088	384.114	4227.6504	357.0437	0.979	377.1798	0.91577	310236	-0.96249	132.496	65.0162	65.2869	114.2024	110.6372	1256.226	89.7952	1.3308	103.7313	65536.4
002	2018-08-31t1158	1535734869.88	larva	17.9994	-38.1966	-266.4047	366.8157	39.2688	10816.4993	34175.8867	275078.7847	394.301	0.33665	297.699	0.66526	297.0784	0.66466	367.9297	-0.97825	366.3751	21339.9258	340.4064	0.65447	358.9619	0.57943	1721300	-0.7166	125.59	50.9176	50.6614	84.2387	82.3609	4885.8462	70.8562	0.69678	79.2021	294406
002	2018-08-31t1609	1535749971.77	larva	22.1944	-34.0016	-262.2097	235.4716	29.1924	5020.0523	15882.0776	95421.1623	438.424	0.32538	350.089	0.9124	350.5887	0.92414	418.5857	-0.57558	416.878	11720.3994	392.9034	0.84213	411.7059	0.72836	959242	-1.6606	105.402	57.3337	57.0155	90.9077	88.96	2545.4148	76.4495	0.78772	85.964	157094
002	2018-08-31t2009	1535764362.74	larva	26.1919	-30.0041	-258.2122	420.2567	39.8693	11425.6952	36042.1847	283366.2576	458.887	0.18009	365.662	0.84997	365.2373	0.85576	438.3113	-0.57847	435.2166	27175.3008	409.7541	0.76786	428.93	0.63472	2240770	-1.4715	114.548	60.4785	60.3818	92.8675	91.0597	5757.7832	79.5087	0.8094	87.7818	370612
002	2018-09-01t0009	1535778763.04	larva	30.192	-26.0041	-254.2121	464.2223	47.1602	17556.6613	55446.015	573740.002	532.585	0.37634	355.892	0.54001	353.8598	0.53256	468.3304	-0.43036	462.5386	43554.7227	407.6813	0.52913	445.3341	0.52943	3308370	-1.4044	173.559	58.172	57.9858	92.2315	90.1285	8577.5312	77.4825	0.65335	86.2262	540767
002	2018-09-01t0409	1535793154.6	larva	34.1896	-22.0064	-250.2145	842.2927	50.1215	33932.0879	106933.602	1176556.1095	546.65	0.18516	368.144	0.42829	367.2523	0.43431	469.9319	-0.69604	463.1399	84587.75	417.7678	0.37954	446.7639	0.29381	6601200	-0.36963	107.635	58.4459	58.2014	92.2252	91.0938	16600.543	78.5349	0.59757	87.585	1047990
002	2018-09-01t0809	1535807554.03	larva	38.1895	-18.0066	-246.2147	971.589	52.0247	40815.0681	128524.3807	1431012.4593	700.074	0.94662	388.474	0.39315	385.9416	0.38452	551.2854	0.23987	540.9165	119077.6484	450.1403	0.42473	506.5132	0.54027	8357240	-0.072691	331.408	43.4083	43.056	77.5944	74.4289	16760.3828	62.0695	-0.18633	70.6446	933843
002	2018-09-01t1209	1535821955.39	larva	42.1898	-14.0062	-242.2143	880.127	59.1771	40695.6593	128302.8628	1568286.7238	655.31	0.34317	397.866	0.23434	395.1442	0.22555	557.6626	0.055406	549.792	119339.7969	460.944	0.26434	519.0279	0.38483	8512340	-0.44312	207.524	43.4963	43.0492	77.8055	75.1013	16650.3672	62.4535	-0.35	71.6219	930602
002	2018-09-01t1609	1535836352.49	larva	46.189	-10.007	-238.2151	845.903	66.1692	41671.6593	131331.4516	1773323.2222	516.787	-0.99532	382.716	-0.23077	382.1559	-0.21251	467.1794	-1.6635	463.0297	102312.2891	431.6158	-0.33468	455.2606	-0.52628	8373430	-0.90078	110.551	55.4934	55.2257	89.627	87.9891	19628.3047	75.0386	0.061303	84.4051	1214140
002	2018-09-01t2009	1535850753.41	larva	50.1893	-6.0067	-234.2148	974.4043	57.288	44531.3568	140231.7151	1727017.7874	622.671	-0.55249	415.645	-0.13785	414.8638	-0.11764	532.7774	-0.92275	524.9234	125202.6875	473.9794	-0.20009	508.5107	-0.34076	9737310	-0.77597	267.738	60.3283	59.9676	96.2097	94.1912	22609.2852	81.4358	0.25166	90.9149	1413310
002	2018-09-02t0009	1535865152.37	larva	54.189	-2.007	-230.2151	933.2166	62.214	48929.429	154281.0854	2138795.7478	692.574	-0.25478	433.142	-0.12289	430.6393	-0.12196	579.4863	-0.45499	568.1827	148927.9844	503.281	-0.082767	544.2229	-0.20398	11108400	-0.63365	306.858	54.0331	53.621	91.8541	89.7174	23606.5117	75.5538	-0.23961	85.4109	1385730
002	2018-09-02t0410	1535879602.98	adult	58.2031	2.007	-226.2011	587.1559	79.0076	33105.9973	105356.672	1619253.9466	578.836	-1.404	417.067	-0.5725	415.1994	-0.56004	517.7264	-1.6845	513.4477	90084.3906	477.2832	-0.65521	504.4716	-0.9421	7231110	-2.289	106.74	53.9136	53.6058	87.4164	86.2362	15210.4502	73.2946	-0.58213	83.0142	934753
002	2018-09-02t0810	1535893995.19	adult	62.2009	6.0049	-222.2032	1255.1938	68.9927	64829.5317	203953.4343	2950940.203	706.912	-0.55858	426.23	-0.64152	423.6893	-0.6359	587.3223	-0.81874	579.9505	199689.5938	490.3717	-0.70802	539.7018	-0.75131	14478200	-0.13535	283.006	53.7264	53.2809	89.385	87.6861	30390.9102	73.9161	-0.74722	83.481	1824980
002	2018-09-02t1210	1535908382.8	adult	66.1974	10.0014	-218.2067	1108.6524	68.31	61253.8685	193010.2686	2842635.3875	681.075	-0.94583	444.449	-0.52146	441.2552	-0.52292	586.3199	-1.0529	580.7272	188208.6875	517.0381	-0.51127	562.5765	-0.66638	14249900	-0.49402	130.461	55.8106	55.3717	92.0697	89.8761	29554.3828	76.2899	-0.74756	86.4466	1789400
002	2018-09-02t1609	1535922763.4	adult	70.1921	13.996	-214.212	1159.058	66.0992	64770.7425	204185.9785	2997728.063	758.731	-0.4555	473.268	-0.15509	469.1197	-0.16952	645.5356	-0.32853	637.2676	218836.5938	558.1941	-0.010519	612.0176	-0.13415	16037600	-0.18327	265.236	52.5621	51.9938	90.2951	87.9946	30610.0352	73.8793	-1.2887	83.8007	1781170
002	2018-09-02t2009	1535937154.41	adult	74.1896	17.9935	-210.2145	750.7088	89.8256	52704.0959	166946.2821	3125183.47	666.474	-1.3626	440.549	-0.94665	438.2816	-0.9232	572.3146	-1.6236	566.81	157386.5312	509.1623	-1.0453	550.0475	-1.3081	12094800	-1.6018	162.579	59.7733	59.2898	97.1425	95.1005	26714.1836	80.9319	-0.68441	90.6913	1641020
002	2018-09-03t0009	1535951553.48	adult	78.1893	21.9933	-206.2148	1092.1374	66.3582	59518.313	187469.236	2755124.0977	878.131	0.25561	484.476	-0.21086	480.9962	-0.20468	681.5941	-0.13963	665.6163	212657.3438	559.5738	-0.30951	626.7612	-0.26528	15089500	-0.87898	186.997	63.4905	63.0406	102.8205	100.4775	32080.0078	85.3673	-0.32925	96.2291	1977480
002	2018-09-03t0409	1535965957.09	adult	82.1903	25.9943	-202.2138	1045.3048	68.2393	59958.5989	189011.6433	2888966.0204	825.943	-0.3001	491.373	-0.1968	487.4884	-0.19447	691.416	-0.15916	683.0468	217104.6094	569.9454	-0.27481	652.2073	-0.018582	15404000	-0.94276	266.077	65.8644	65.105	107.8992	105.1742	33880.3438	88.4212	-0.14323	100.1147	2064780
002	2018-09-03t0809	1535980355.86	adult	86.19	29.9939	-198.2141	1028.4186	68.7165	55779.7128	175708.8382	2596184.7957	895.87	0.15056	498.392	-0.16946	494.4157	-0.16412	724.9005	0.17799	712.2409	211670.9375	582.768	-0.18199	665.8788	0.0413	14551000	-1.3167	278.877	58.0467	57.4633	100.782	98.4715	29428.3398	81.2372	-1.4994	93.6494	1694730
002	2018-09-03t1209	1535994757.27	adult	90.1904	33.9943	-194.2138	903.37	74.2967	55506.7263	175143.0063	2866045.7674	702.925	-1.5104	463.239	-1.059	461.1616	-1.0099	603.6177	-1.7546	597.6418	175049.1406	527.3448	-1.4083	572.3083	-1.703	13414900	-1.7403	139.012	63.8593	63.2517	104.9982	103.0032	30449.4844	86.8978	-0.93442	98.3066	1849300
002	2018-09-03t1609	1536009156.95	adult	94.1903	37.9942	-190.2138	952.2146	77.3642	61108.3524	193330.2738	3205947.8245	759.905	-1.1475	469.559	-1.0372	466.0543	-1.0142	646.4133	-1.2634	637.8148	206205.8594	541.0319	-1.2873	613.0592	-1.1709	14959700	-1.3959	131.721	61.8211	61.049	104.6453	102.5095	33381.8398	85.2337	-1.4605	97.456	1969560
002	2018-09-03t2009	1536023557.97	adult	98.1906	41.9945	-186.2136	1008.668	74.2544	58487.896	184340.5981	2896632.4828	992	0.59012	485.968	-0.78238	481.7113	-0.76932	713.5966	-0.42383	696.9654	218360.5625	569.0456	-0.8791	644.2142	-0.79859	14865800	-1.4939	239.199	68.4447	66.0024	161.519	157.6302	49424.8281	99.5452	0.29649	136.3641	2093720
002	2018-09-04t0009	1536037960.68	adult	102.1913	45.9953	-182.2128	582.8435	74.8453	35106.3248	111706.5616	1778416.0013	804.383	-0.97268	522.485	-0.068689	518.7855	-0.033327	684.8163	-0.9683	676.2736	126006.2031	603.919	-0.33223	655.9749	-0.74763	9592300	-2.9735	234.155	58.3387	57.3797	107.3383	104.3243	19750.248	83.5435	-2.2395	97.6902	1071040
002	2018-09-04t0409	1536052362.75	adult	106.1919	49.9959	-178.2122	885.2671	90.6995	58276.2163	184864.3417	3253187.0105	680.501	-2.0193	481.249	-1.0919	479.95	-1.0012	601.408	-2.2853	596.5764	182828.0312	545.7665	-1.5989	580.7018	-2.1225	14625100	-1.6618	246.338	66.5235	65.477	115.9565	113.1687	35250.7656	92.4847	-1.2929	106.6384	2021650
002	2018-09-04t0809	1536066761.84	adult	110.1916	53.9956	-174.2125	1048.3301	75.8307	63288.6327	199452.5008	3239494.3809	1006.61	0.43192	543.995	0.2319	541.1357	0.30272	738.0325	-0.45347	727.6948	244288.7656	625.4421	-0.1706	690.7655	-0.45129	17988800	-0.81122	212.622	64.9051	64.062	121.9966	118.5278	40380.8594	93.4319	-1.4454	110.5874	2146280
002	2018-09-04t1208	1536081076.82	adult	114.168	57.972	-170.2361	1080.7055	70.8443	61156.7787	192689.5835	3006277.3896	989.265	0.21926	543.715	0.1405	540.7029	0.21535	746.2837	-0.45244	729.3511	238810.7812	630.8791	-0.1893	694.1196	-0.5268	17380400	-1.0054	322.778	63.622	62.0086	123.9716	119.831	39670.918	93.7027	-1.6705	111.7055	2033740
002	2018-09-04t1608	1536095478.68	adult	118.1685	61.9725	-166.2356	1128.2174	74.1157	62129.9119	195648.6178	3014923.0332	764.594	-1.6031	496.797	-1.0219	494.3686	-0.93443	640.5878	-2.0743	633.9802	208831.6406	565.9586	-1.5819	612.3687	-1.9706	16155400	-1.3466	287.862	66.8848	65.7629	116.0575	112.8215	37834.75	93.0101	-1.9911	107.4282	2175030
002	2018-09-04t2008	1536109886.73	adult	122.1708	65.9747	-162.2333	651.1969	77.0398	37085.6931	118232.3404	1787260.9788	918.743	-0.47594	558.829	0.326	554.5428	0.39052	773.5594	-0.28523	761.029	150844.0938	650.6017	-0.049885	730.1082	-0.19563	10851300	-2.7038	347.625	62.5709	61.1663	120.7827	116.2672	23552.6289	90.9868	-2.43	108.5384	1215000
002	2018-09-05t0008	1536124267.27	adult	126.1654	69.9693	-158.2388	1058.0117	75.0135	61559.1445	193957.7125	3116039.8439	989.011	0.0059941	550.937	0.063945	547.4756	0.1547	751.3544	-0.70799	740.14	241936.125	643.5278	-0.30855	709.2489	-0.64674	17728600	-0.98525	232.867	64.3914	62.7636	128.2865	124.7044	41308.2578	94.9478	-2.1764	115.9844	2072050
002	2018-09-05t0408	1536138669.52	adult	130.166	73.97	-154.2381	1036.2636	88.6321	64925.8489	204801.7019	3537805.3438	881.396	-0.90591	557.322	0.13652	553.0677	0.2189	754.7361	-0.76128	745.4332	255855.5625	651.5155	-0.27152	714.3688	-0.6775	18878700	-0.71969	330.349	65.9141	64.4059	128.6693	125.1895	43618.8828	97.0852	-2.1328	116.1284	2232770
002	2018-09-05t0808	1536153071.77	adult	134.1666	77.9706	-150.2375	950.8416	81.3873	62365.175	196995.3005	3463174.3204	795.939	-1.6413	542.979	-0.28162	538.5272	-0.19943	714.8486	-1.4263	709.3628	232325.7969	642.0314	-0.57363	688.8596	-1.1883	17645700	-1.0345	323.783	74.6018	70.8581	188.5692	182.0784	61284.9844	119.0255	-0.14669	162.6879	2424410
002	2018-09-05t1208	1536167473.19	adult	138.167	81.971	-146.2371	1056.7753	73.443	63208.9457	199233.623	3280496.2242	888.47	-0.96865	549.575	-0.20153	544.2754	-0.12928	749.0151	-1.031	740.6685	247174.9688	652.5322	-0.48369	717.5691	-0.83858	18130500	-0.92971	212.206	67.0199	64.3725	157.7593	153.0006	52060.5625	101.0637	-2.0765	135.6474	2210990
002	2018-09-05t1608	1536181874.13	adult	142.1673	85.9712	-142.2368	1099.5579	69.092	62099.9926	195607.5346	2998561.9212	868.678	-1.1736	570.053	0.21959	566.1926	0.34356	753.7869	-1.0495	745.7888	244980.7344	668.8542	-0.27819	724.2492	-0.83309	18521600	-0.8471	291.308	76.1473	73.9791	157.023	152.4934	51032.4766	109.7905	-1.4458	138.6405	2474100
002	2018-09-05t2008	1536196274.15	adult	146.1673	89.9712	-138.2368	1067.5337	77.5569	68016.7587	214461.8683	3662173.8085	793.482	-1.8017	556.226	-0.18944	552.8451	-0.049717	716.4155	-1.6523	710.6519	254327.4844	651.3069	-0.72743	695.1636	-1.3796	19696500	-0.58599	402.062	77.1832	74.5041	172.9923	165.9362	61412.2812	117.9997	-0.91263	152.5721	2733140
002	2018-09-06t0008	1536210676.88	adult	150.168	93.972	-134.2361	1128.4386	80.0814	71573.0703	225728.5649	3791923.8727	802.008	-1.7728	545.343	-0.52967	544.2775	-0.32765	695.0417	-2.0195	687.8839	259945.6094	629.7884	-1.2473	670.3532	-1.8486	20349500	-0.44782	396.005	78.8294	76.2805	161.1063	156.698	60253.7578	116.2516	-1.2387	145.2202	2941520
002	2018-09-06t0408	1536225080.07	adult	154.1689	97.9729	-130.2352	632.0082	73.3289	36100.4829	114567.7145	1744408.4183	780.83	-1.9684	537.861	-0.78735	532.8327	-0.68092	708.8125	-1.8927	703.1293	133965.5625	633.2889	-1.2766	683.0273	-1.73	10161300	-2.6645	313.408	73.5478	70.9199	170.9895	159.6458	32317.0117	106.2388	-2.1871	138.2693	1389460
002	2018-09-06t0808	1536239477.72	adult	158.1683	101.9722	-126.2358	1075.7966	65.1116	58043.9471	182800.9455	2677974.7387	899.239	-1.0989	583.39	0.28581	575.9228	0.36179	808.6646	-0.59292	802.6093	245834.0156	701.408	-0.057822	772.8319	-0.4322	17721100	-1.0108	235.549	77.6778	74.8094	164.2449	159.9493	49930.4375	114.5949	-1.6719	146.7853	2359540
002	2018-09-06t1208	1536253880.33	adult	162.169	105.973	-122.2351	1111.7097	67.5778	60222.1294	189624.3753	2824273.416	888.396	-1.2132	561.464	-0.32734	556.5441	-0.19012	751.0261	-1.4325	745.6885	237324.2344	661.7608	-0.90682	721.5335	-1.2808	17709100	-0.9956	287.347	79.8113	76.8426	171.5341	166.1507	54204.7812	117.2889	-1.6051	154.3808	2517330
002	2018-09-06t1608	1536268290.64	adult	166.1719	109.9758	-118.2323	915.2537	71.1444	52454.2479	165403.5989	2560548.2014	778.108	-2.0621	540.864	-0.91146	535.9089	-0.78094	715.6345	-1.9523	709.2718	196799.4688	636.6941	-1.4649	690.8237	-1.8004	14834800	-1.5536	260.403	82.4921	78.8915	171.2496	168.0783	47093.6406	125.3656	-1.1647	157.6232	2262590
002	2018-09-06t2008	1536282700.26	adult	170.1745	113.9785	-114.2296	1043.552	72.9392	62047.2594	195498.8527	3140163.6445	901.172	-1.1725	591.557	0.32776	586.8858	0.50631	796.6599	-0.92395	790.659	258914.4688	708.9864	-0.16495	771.3876	-0.65601	19172400	-0.65776	320.919	77.0135	73.3814	189.1301	179.3768	61467.2812	118.2013	-1.7784	157.9947	2496010
002	2018-09-07t0008	1536297090.25	adult	174.1717	117.9757	-110.2324	1150.0955	72.5651	68223.4578	214909.5951	3495333.1868	761.967	-2.2098	532.722	-1.237	529.3919	-1.0583	680.1229	-2.4773	674.4381	242803.8594	621.5938	-1.8871	660.4046	-2.339	18993100	-0.66878	205.657	73.8047	71.1226	151.0282	145.5858	53917.0703	108.3964	-2.5139	133.6475	2631360
002	2018-09-07t0408	1536311493.97	adult	178.1728	121.9767	-106.2313	629.5814	132.273	55887.4222	179363.4945	4543268.6826	833.16	-1.7067	543.743	-1.0057	539.0228	-0.85091	727.735	-1.8872	719.6848	211043.1562	647.4611	-1.4597	701.2012	-1.7797	15765300	-1.2495	210.149	78.1746	75.2532	159.3044	155.7228	46198.2891	116.7054	-2.0624	145.5597	2266590
002	2018-09-07t0808	1536325893.26	adult	182.1726	125.9766	-102.2315	450.7959	130.2269	44607.848	146759.2106	3893247.7487	819.144	-1.8218	553.485	-0.80171	547.85	-0.65941	737.56	-1.7868	732.0964	171113.9219	660.1838	-1.2775	713.2389	-1.641	12813200	-1.7522	222.446	77.1349	72.9673	167.5613	162.9955	38874.2188	121.5891	-1.8454	151.785	1785670
002	2018-09-07t1208	1536340296.05	adult	186.1734	129.9773	-98.2308	373.5553	144.8681	30755.5966	105751.4859	2387651.497	915.624	-1.1475	556.234	-0.77559	553.1945	-0.55701	744.8214	-1.7179	735.5548	120661.0625	656.6886	-1.3956	714.1035	-1.6612	8965370	-2.3974	237.76	79.6063	76.2015	176.0829	170.1628	28525.4375	119.9404	-2.0191	154.4916	1283090
002	2018-09-07t1608	1536354711.58	adult	190.1777	133.9816	-94.2264	637.5618	83.3149	41082.1515	130416.6948	2228161.4981	810.461	-1.9076	547.417	-1.0472	542.8477	-0.87392	717.2054	-2.0818	711.3574	154199.1562	643.8488	-1.6808	694.3876	-1.9687	11730000	-1.8404	257.175	76.7316	72.6295	183.15	179.4788	39377.25	119.2323	-2.1224	161.3602	1644200
002	2018-09-07t2008	1536369112.27	adult	194.1779	137.9818	-90.2263	415.2538	150.427	36832.27	124058.8388	3059260.1647	829.759	-1.7833	552.754	-0.94798	544.7026	-0.86141	749.9235	-1.6919	742.4031	143985.3125	669.1635	-1.2557	724.8739	-1.5628	10566400	-1.9949	243.662	80.7196	75.9072	186.0526	182.5387	35722.0898	130.7806	-1.5606	168.0607	1543040
002	2018-09-08t0008	1536383499.49	adult	198.1743	141.9783	-86.2298	397.3214	82.5752	21634.1754	70204.0753	1020670.3506	796.828	-2.0248	566.079	-0.63089	560.1802	-0.47079	739.809	-1.8345	734.6255	84338.2188	671.158	-1.26	717.0786	-1.6967	6422730	-2.6728	211.065	79.2079	76.6883	161.5511	156.9615	18416.8281	115.8283	-2.4166	145.052	898692
002	2018-09-08t0408	1536397902.21	adult	202.1751	145.979	-82.229	462.3857	103.6052	33144.5463	106511.6701	2120526.0089	813.642	-1.9159	542.409	-1.2963	537.3535	-1.1305	719.3594	-2.1009	710.4814	124449.1719	639.4139	-1.8937	692.1093	-2.0715	9365780	-2.1073	237.741	78.861	73.9906	182.2399	176.7237	31527.4961	125.2306	-1.99	159.9937	1361690
002	2018-09-08t0808	1536412301.07	adult	206.1747	149.9787	-78.2294	446.7918	92.3454	34780.5183	111851.7051	2284349.5167	834.435	-1.7784	558.528	-0.90079	550.9783	-0.78643	741.6025	-1.8416	734.6659	134230.0625	667.8547	-1.4031	715.494	-1.7648	10098700	-1.9337	277.267	83.7935	78.5168	197.3631	191.1445	35722.7188	134.9994	-1.5712	169.8144	1515070
002	2018-09-08t1208	1536426704.23	adult	210.1756	153.9796	-74.2285	437.2072	103.4584	32083.5575	103688.6336	2011734.8369	827.458	-1.8344	560.426	-0.88049	554.3369	-0.72112	738.3407	-1.8956	734.0231	123302.8984	666.7577	-1.4606	714.2661	-1.8036	9341740	-2.0277	264.44	86.8829	81.7622	199.504	191.0782	33317.1758	139.9815	-1.4072	175.2447	1448250
002	2018-09-08t1609	1536441121.18	adult	214.1803	157.9843	-70.2238	438.7584	101.3356	36908.6333	119309.8983	2640632.7157	813.294	-1.9412	559.813	-0.92655	552.1788	-0.80761	739.9368	-1.8921	735.1619	142067.875	669.973	-1.4372	715.1983	-1.8132	10734400	-1.7537	274.77	84.5616	78.6763	200.9709	193.7597	38586.4141	138.6202	-1.5529	175.4376	1621470
002	2018-09-08t2008	1536455507.07	adult	218.1764	161.9804	-66.2277	436.6111	88.3666	30387.572	97765.7925	1764215.8795	832.335	-1.8173	566.452	-0.77632	560.1568	-0.6115	754.9927	-1.7251	745.7519	119288.8438	675.7799	-1.3644	726.376	-1.6791	8947680	-2.0309	291.594	88.6342	83.6116	210.8822	203.6759	33319.3945	141.3788	-1.5043	181.7438	1400070
002	2018-09-09t0008	1536469908.97	adult	222.1769	165.9809	-62.2272	447.0093	76.1567	25719.2855	82917.851	1229418.1302	818.262	-1.9257	564.5	-0.85638	557.7773	-0.70191	751.2345	-1.7901	746.5084	101416.6562	676.8491	-1.3798	728.9797	-1.6666	7595910	-2.2472	226.587	81.5881	77.4059	183.9953	178.885	24839.3594	128.3669	-2.1789	165.1019	1097850
002	2018-09-09t0409	1536484315.2	adult	226.1787	169.9826	-58.2254	436.8737	88.8295	30450.8721	97910.0551	1772787.5168	854.984	-1.6834	568.459	-0.77441	561.3871	-0.62336	762.6675	-1.6712	758.483	121264.1328	679.8555	-1.358	735.1307	-1.6046	8995290	-1.9853	278.671	90.1916	84.3023	219.8241	213.0123	34952.0391	147.9928	-1.3764	190.0261	1427190
002	2018-09-09t0808	1536498712.11	adult	230.1778	173.9818	-54.2263	442.2711	89.7949	31090.6097	99839.8973	1831036.9972	857.352	-1.6808	569.852	-0.75992	562.2574	-0.61926	771.8748	-1.5794	763.6782	125043.7188	685.339	-1.2873	744.7838	-1.4938	9186020	-1.9456	323.275	90.7798	84.3854	225.2263	219.178	36486.6641	152.3671	-1.2725	196.0555	1463370
002	2018-09-09t1208	1536513113.94	adult	234.1783	177.9823	-50.2258	448.5889	93.6143	34434.4062	111046.4526	2220468.7396	851.07	-1.7372	562.986	-0.97389	553.9658	-0.87536	768.4493	-1.6414	763.1875	138320.875	679.5977	-1.4302	739.2784	-1.5949	10083600	-1.7735	282.167	87.2933	79.8738	217.6066	211.3918	39169.1875	149.8125	-1.4757	190.9913	1563510
002	2018-09-09t1608	1536527514.79	adult	238.1786	181.9825	-46.2256	447.6621	95.1662	34027.5321	109935.9763	2183588.7832	897.03	-1.4292	562.973	-0.9983	554.4006	-0.88386	768.707	-1.6587	761.6319	136829.8438	680.2117	-1.4507	737.2635	-1.6465	9969690	-1.7877	295.884	88.019	80.4651	228.0603	222.6269	40594.7344	152.0993	-1.4649	197.3851	1558730
002	2018-09-09t2009	1536541916.4	adult	242.179	185.983	-42.2251	451.7801	91.747	33813.4157	109115.1848	2121724.1798	837.346	-1.8577	563.79	-0.99704	554.9545	-0.88653	764.9395	-1.7232	759.1176	135394.2812	680.7996	-1.4691	738.7433	-1.6471	9927220	-1.7959	310.485	88.687	80.6711	224.7835	218.089	39786.6875	154.4293	-1.4554	196.1785	1561600
002	2018-09-10t0009	1536556319.56	adult	246.1799	189.9839	-38.2242	448.3324	90.7994	33710.3172	108957.0803	2131217.6674	860.234	-1.7079	565.607	-0.96603	556.8545	-0.84903	771.7377	-1.6553	764.5743	135825.8438	682.823	-1.4578	745.4059	-1.5719	9922450	-1.7989	303.38	89.2568	80.8809	234.9424	229.2584	41349.8594	156.5073	-1.4571	206.2547	1565830
002	2018-09-10t0409	1536570719.73	adult	250.1799	193.9839	-34.2242	475.3905	88.2574	30878.7849	99104.8483	1698777.5814	848.079	-1.8018	571.574	-0.81496	565.3372	-0.61841	756.9198	-1.8541	750.0573	121864.0859	677.1871	-1.5942	728.1627	-1.8359	9198330	-1.9438	348.877	92.1024	84.757	234.8933	223.4143	37817.8281	158.505	-1.4623	202.0174	1482200
002	2018-09-10t0809	1536585118.84	adult	254.1797	197.9837	-30.2244	470.8351	86.9071	30866.874	98997.8081	1712563.8285	882.92	-1.5625	575.873	-0.70877	569.5059	-0.51093	766.5081	-1.744	761.0761	123407.7969	683.3189	-1.4916	738.4629	-1.6946	9266950	-1.9386	336.999	92.8685	84.8541	240.4826	233.9713	38717.6953	162.0742	-1.3984	205.9191	1494440
002	2018-09-10t1209	1536599520.61	adult	258.1802	201.9841	-26.2239	472.4785	95.3867	35627.1206	114594.5224	2286918.082	871.026	-1.649	565.962	-1.0091	557.3551	-0.87964	769.205	-1.7136	759.4618	143072.125	679.8694	-1.5704	738.1568	-1.6965	10474800	-1.7032	327.523	89.5321	79.5416	250.5077	244.1588	46594.4375	164.5969	-1.3798	219.831	1657060
002	2018-09-10t1609	1536613932.12	adult	262.1834	205.9873	-22.2207	464.8297	94.6604	35735.0555	114999.1382	2334007.804	852.691	-1.7781	564.974	-1.0529	557.4136	-0.8912	760.705	-1.8075	755.911	141491.125	674.1068	-1.6878	734.3549	-1.7412	10488700	-1.7068	324.343	90.2646	80.3599	247.8171	242.7552	46093.9766	165.3787	-1.4367	219.2795	1675760
002	2018-09-10t2009	1536628337.91	adult	266.185	209.989	-18.2191	459.5977	92.376	32256.1793	103644.972	1903574.2679	830.2	-1.9335	573.039	-0.83796	566.6374	-0.63664	752.155	-1.8932	747.6339	126362.0469	681.7366	-1.5441	727.3659	-1.8248	9616740	-1.8999	309.144	94.5122	85.8003	240.3929	235.7737	40386	167.1499	-1.4506	215.1193	1586100
002	2018-09-11t0009	1536642720.54	adult	270.1802	213.9841	-14.224	467.0217	83.7632	30697.2221	98185.3727	1698632.0869	892.229	-1.5055	578.138	-0.70886	569.7901	-0.55965	773.7131	-1.6227	762.6925	123794.1016	692.3788	-1.3467	747.8865	-1.5354	9230540	-1.9978	338.677	95.5679	86.3196	247.6033	238.989	39616.5312	172.5631	-1.3078	219.1354	1525840
002	2018-09-11t0409	1536657123.48	adult	274.181	217.9849	-10.2231	466.1893	84.5013	30933.5007	99033.8342	1719106.3704	872.551	-1.6412	579.104	-0.69786	571.102	-0.5364	767.2527	-1.6821	759.7944	123527.6797	692.2906	-1.3538	742.2729	-1.6006	9314890	-1.9973	344.01	96.3553	86.8181	245.838	235.5807	39579.9258	172.0941	-1.4187	216.7155	1549870
002	2018-09-11t0809	1536671520.14	adult	278.18	221.984	-6.2241	469.5303	87.3725	33194.91	106279.8271	1989727.4535	825.537	-1.9607	570.47	-0.95717	562.7213	-0.79008	762.0222	-1.7258	758.5319	131829.8281	678.9958	-1.6019	736.7371	-1.6629	9869700	-1.8907	331.119	92.5529	82.1331	244.345	238.2955	42271.6875	170.2042	-1.5902	218.251	1601260
002	2018-09-11t1236	1536687538.21	adult	282.6295	226.4335	-1.7746	450.6476	90.7561	33058.6742	106031.899	2053372.9447	846.416	-1.8188	567.321	-1.0621	560.0927	-0.87918	756.1877	-1.7735	749.8405	130820.4688	675.7407	-1.663	731.9887	-1.7126	9772100	-1.9361	296.344	93.8024	82.9122	239.4103	234.3268	41417.9883	171.917	-1.6176	218.5306	1615750
002	2018-09-11t1609	1536700315.34	dead	286.1787	229.9827	1.7746	442.2829	85.0624	29381.9229	94132.432	1642347.1182	850.772	-1.7896	580.027	-0.72057	571.801	-0.55946	770.7433	-1.6048	764.7247	117923.7344	693.31	-1.3526	744.8843	-1.5435	8871520	-2.1758	313.629	98.7994	88.278	248.0639	242.6945	37953.7773	178.0539	-1.4361	225.7178	1511140
003	2018-08-30t1558	1535662882.07	egg	-1.9994	-50.1886	-310.1793	147.7277	30.3239	3053.8672	9766.3145	58445.5282	0	-0.53727	0	-0.6033	0	-0.60778					0	-0.6035	0	-0.59174	0	2.5957	0	0	0				0	-0.70701	0	0
003	2018-08-30t1958	1535677278.03	larva	1.9994	-46.1897	-306.1804	147.7965	30.9174	3101.7812	9925.1633	60395.7848	0	-0.81721	0	-0.84147	0	-0.84426					0	-0.8426	0	-0.83696	0	1.2028	0	0	0				0	-0.84124	0	0
003	2018-08-30t2358	1535691677.96	larva	5.9994	-42.1898	-302.1804	144.9987	30.5074	3013.9823	9647.8622	58069.6622	0	-1.1064	0	-1.0895	0	-1.0905					0	-1.0922	0	-1.0928	0	0.22621	0	0	0				0	-0.98333	0	0
003	2018-08-31t0358	1535706077.53	larva	9.9993	-38.1899	-298.1805	144.9988	30.9144	3060.1324	9802.3659	59873.6259	0	-1.4053	0	-1.3485	0	-1.3479					0	-1.3536	0	-1.3607	0	-0.53009	0	0	0				0	-1.1345	0	0
003	2018-08-31t0758	1535720476.83	larva	13.9991	-34.1901	-294.1807	137.9388	27.6735	2646.9208	8468.2955	46808.0893	388.248	0.56177	299.804	0.88457	299.342	0.88331	368.648	-0.68999	366.1863	5529.7202	339.4615	0.85059	360.1346	0.80017	435016	-0.887	99.9403	59.5206	59.0236	90.8415	89.2651	1362.623	77.5955	0.97384	87.7146	86364.4
003	2018-08-31t1158	1535734878.1	larva	17.9995	-30.1897	-290.1804	413.2033	34.2398	10420.4969	32846.8622	230775.8661	433.023	0.56962	311.99	0.78874	311.2348	0.78699	385.7845	-0.73523	382.7304	21989.7188	355.7889	0.77077	374.514	0.68859	1750890	-0.70009	96.2781	52.3271	51.9098	85.3763	84.9688	4866.4492	72.3234	0.74169	80.5665	293660
003	2018-08-31t1609	1535749979.96	larva	22.1944	-25.9948	-285.9854	406.939	32.907	11281.2367	35614.2584	259399.7043	457.294	0.44207	317.461	0.61986	317.3785	0.62628	388.0087	-1.001	383.6718	23668.5293	362.3133	0.60182	378.564	0.48678	1920010	-1.1623	222.83	51.4286	51.1659	86.4662	82.453	5274.4355	70.9645	0.61109	80.0113	311040
003	2018-08-31t2009	1535764370.84	larva	26.1919	-21.9973	-281.988	471.2209	43.734	15660.5335	49405.669	452915.107	506.505	0.48253	351.147	0.71491	349.4524	0.7088	456.1227	-0.32527	451.7386	38314.3047	402.2709	0.70677	437.8416	0.7022	2925060	-1.1379	107.448	57.3772	57.0728	90.3706	89.5639	7591.1313	76.4361	0.70513	85.6619	477952
003	2018-09-01t0009	1535778771.26	larva	30.192	-17.9972	-277.9878	641.9088	48.9687	25245.5978	79596.0051	842984.0056	495.713	0.13567	355.93	0.54038	355.0655	0.54424	439.7472	-0.84573	435.2846	58926.125	402.983	0.48917	424.1861	0.3627	4746690	-0.7413	215.718	59.6721	59.3201	94.4905	91.6931	12661.7246	78.9978	0.70781	88.0455	795788
003	2018-09-01t0409	1535793162.85	larva	34.1897	-13.9995	-273.9902	701.1896	45.0189	26433.8883	83291.7584	838474.0953	574.784	0.37401	379.874	0.54671	378.2796	0.54573	493.1421	-0.35112	484.168	69039.8906	441.3287	0.58892	470.8382	0.492	5315570	-0.93324	239.77	46.2545	45.8541	83.0906	79.3182	11632.6895	66.5283	0.13736	76.1241	647240
003	2018-09-01t0809	1535807562.29	larva	38.1895	-9.9997	-269.9903	833.3352	61.9625	41717.8827	131588.3229	1742847.4509	523.531	-0.27376	376.368	0.26517	375.3179	0.27209	470.5876	-0.98631	466.5486	103058.6875	429.0857	0.22839	455.8202	0.10268	8238320	-0.12249	100.872	50.7653	50.4106	83.5644	82.1528	18300.5977	69.9323	0.13807	79.1643	1111200
003	2018-09-01t1209	1535821963.54	larva	42.1899	-5.9993	-265.99	830.2777	64.01	38641.8771	121792.7424	1549112.174	501.987	-0.75097	367.225	-0.10683	366.8704	-0.089719	451.9026	-1.5858	448.9402	92188.1328	416.8124	-0.17032	439.6008	-0.33849	7456870	-0.86674	173.148	57.5567	57.2168	92.3071	90.3236	18830.6445	77.4654	0.32598	86.6817	1168750
003	2018-09-01t1609	1535836360.58	larva	46.189	-2.0001	-261.9908	890.1717	60.5698	45485.3603	143372.1163	1952974.3945	516.026	-1.001	370.987	-0.36974	370.6041	-0.34964	458.867	-1.7949	455.5809	109669.2188	421.9473	-0.43639	445.4076	-0.62196	8843580	-0.71942	118.891	55.6083	55.1994	90.175	88.3364	21551.8203	75.5641	0.087721	84.7575	1325590
003	2018-09-01t2009	1535850761.63	adult	50.1893	2.0001	-257.9905	957.2884	58.3783	46633.3544	146904.1098	1899546.0793	610.94	-0.64347	442.872	0.21235	442.719	0.24152	558.2604	-0.51517	553.254	136773.8125	508.8557	0.2002	540.5756	-0.0018494	10833100	-0.3695	233.495	63.8886	63.3141	106.9769	104.2119	26209.332	88.6965	0.67569	100.162	1562780
003	2018-09-02t0009	1535865160.62	adult	54.189	5.9999	-253.9908	1011.9786	68.4379	50975.5512	160687.3689	2226116.9081	627.227	-0.77489	421.309	-0.28745	420.2955	-0.26622	538.9017	-1.1058	533.3426	144425.6562	486.658	-0.2898	520.2733	-0.47784	11270900	-0.57583	118.067	45.4927	44.9908	80.7578	78.9908	21643.0898	65.8338	-0.88913	75.2393	1217020
003	2018-09-02t0410	1535879611.39	adult	58.2032	10.014	-249.9767	994.8178	71.6374	58966.0965	185982.3353	2896108.5181	554.138	-1.6048	407.432	-0.71813	407.0017	-0.68434	501.8057	-1.9374	497.9893	155057.9688	463.5785	-0.84139	488.6962	-1.1381	12549700	-0.46827	205.616	57.8919	57.4711	93.9029	91.3631	29016.0039	78.3119	-0.19221	87.6344	1783190
003	2018-09-02t0810	1535894003.61	adult	62.201	14.0118	-245.9788	1301.7686	70.4135	69688.766	219347.3738	3163263.7177	730.508	-0.3641	449.531	-0.25977	446.9317	-0.25382	601.6988	-0.59296	589.8746	219620.0625	515.6341	-0.335	563.2906	-0.43432	16402900	0.50064	129.53	56.14	55.721	93.0375	91.1093	33958.6836	77.3863	-0.4325	87.009	2048490
003	2018-09-02t1210	1535908391.11	adult	66.1975	18.0083	-241.9823	1099.9411	63.883	56530.4734	177959.9846	2480680.7926	755.331	-0.32966	462.425	-0.20454	461.2898	-0.16846	577.0242	-1.1972	568.1635	171376.1875	523.9815	-0.4008	556.066	-0.76014	13705400	-0.66827	186.159	57.2539	56.7775	95.842	94.2189	28465.0762	79.2309	-0.43903	89.9697	1696890
003	2018-09-02t1609	1535922771.67	adult	70.1921	22.0029	-237.9877	1029.5819	68.0095	57259.2131	180451.7909	2675723.5877	618.937	-1.6171	454.526	-0.50715	453.6558	-0.46101	560.292	-1.6367	557.8594	168087.5938	516.2534	-0.72122	544.8433	-1.1585	13612600	-0.9371	241.226	60.4778	60.1547	97.7146	95.0895	29314.3926	81.7463	-0.35277	91.3654	1811250
003	2018-09-02t2009	1535937162.57	adult	74.1896	26.0004	-233.9902	1048.0944	68.5425	61911.5722	195276.6444	3007201.9771	745.25	-0.70947	458.452	-0.59212	457.1862	-0.54757	580.2761	-1.5026	570.9303	188009.4688	522.5581	-0.80645	554.1598	-1.2426	14835500	-0.77174	257.171	58.4881	57.9034	100.4437	97.1632	32543.7715	81.2807	-0.63848	92.2827	1892670
003	2018-09-03t0009	1535951561.74	adult	78.1894	30.0002	-229.9905	1015.3915	70.4661	58272.9569	183603.6846	2852654.5539	658.867	-1.5528	466.656	-0.57864	465.6902	-0.52162	573.6085	-1.7653	569.1371	174950.5938	528.2647	-0.88968	558.4989	-1.3884	14211500	-1.1388	204.194	65.7569	65.0995	113.9221	107.4612	34746.2266	88.7635	0.15239	101.1736	2002560
003	2018-09-03t0409	1535965965.36	adult	82.1904	34.0012	-225.9895	1145.0008	68.2144	63417.6966	199719.7584	2975347.7825	681.527	-1.4819	494.77	-0.12457	493.4683	-0.066888	616.7159	-1.2741	612.4221	204749.6875	565.2638	-0.36386	599.3651	-0.90409	16415500	-0.64955	213.043	57.6046	56.8028	102.894	99.9165	34160.793	81.8865	-1.1118	95.2958	1911210
003	2018-09-03t0809	1535980364.13	adult	86.19	38.0008	-221.9898	1103.7327	70.8418	63593.6983	200384.0054	3087955.2631	894.155	0.13665	504.934	-0.027559	503.5611	0.034949	636.9916	-1.1226	626.628	212118.2188	575.1316	-0.32949	611.1494	-0.8825	16787000	-0.68005	226.804	59.394	58.901	101.4105	98.8396	33769.7031	82.465	-1.315	93.6396	1974610
003	2018-09-03t1209	1535994765.53	adult	90.1904	42.0012	-217.9894	1157.2145	73.6359	66733.0584	210153.5984	3314181.1307	783.659	-0.86281	497.98	-0.29608	496.3195	-0.23491	631.8648	-1.3404	623.8389	220520.8125	572.3213	-0.5331	609.1343	-1.0818	17366100	-0.63292	130.042	53.7691	52.9248	99.3442	96.9064	34671.1406	78.2034	-2.2261	91.4465	1875090
003	2018-09-03t1609	1536009165.31	adult	94.1903	46.0012	-213.9895	1083.7796	72.84	64989.5637	204784.6294	3288098.2199	669.178	-1.8677	474.639	-0.92481	473.275	-0.85373	587.7001	-2.1172	583.9837	199818.0469	537.9376	-1.3477	569.5081	-1.9016	16115900	-1.0763	139.75	65.3785	64.7246	106.9055	105.2115	36347.875	88.1508	-1.036	100.0133	2219860
003	2018-09-03t2009	1536023566.26	adult	98.1906	50.0014	-209.9892	1128.3714	72.4417	63367.2024	199543.4529	3088443.3474	695.277	-1.7442	488.849	-0.71825	487.7903	-0.63337	595.8011	-2.1245	591.0898	197805.9688	550.8391	-1.2347	580.6677	-1.8572	16206800	-1.128	160.626	65.1989	64.4638	110.512	107.6124	36689.9766	88.9363	-1.2101	102.5468	2161540
003	2018-09-04t0009	1536037969.12	adult	102.1914	54.0022	-205.9884	1091.9248	71.7051	66147.106	208489.9796	3352731.1124	855.885	-0.5704	529.277	0.083303	527.7318	0.16792	676.5043	-1.0876	666.8479	234070.4688	602.8913	-0.35231	646.1447	-0.9102	18279100	-0.63194	400.221	69.2465	67.8608	137.267	132.0281	47494.3906	98.1424	-0.22147	121.0727	2391500
003	2018-09-04t0409	1536052371.02	adult	106.1919	58.0028	-201.9879	1120.9243	77.3344	68602.1272	216144.6035	3562325.7756	761.086	-1.3928	489.113	-0.91489	488.4277	-0.80931	607.6155	-2.1966	602.4982	218133.9688	556.588	-1.3876	589.0501	-1.9854	17523000	-0.89006	384.329	66.0067	64.8458	120.2287	115.5128	43162.1016	92.7486	-1.2575	109.2993	2364750
003	2018-09-04t0809	1536066770.22	adult	110.1917	62.0025	-197.9881	1086.042	82.0436	71561.4281	225582.0259	3992484.3194	843.832	-0.83098	531.757	-0.045352	529.6298	0.040345	681.883	-1.2547	672.3069	255024.25	611.1007	-0.4508	654.3131	-1.0461	19835600	-0.32533	276.668	61.3699	59.5328	145.2269	137.1042	54314.875	90.1169	-1.8749	119.2699	2289220
003	2018-09-04t1208	1536081085.25	adult	114.1681	65.9789	-194.0117	1116.0263	78.1349	70159.6199	221068.0844	3763350.9244	823.119	-1.0703	536.828	-0.016648	534.9269	0.082585	690.175	-1.2527	682.8216	253294.25	622.3422	-0.35613	664.8075	-1.0022	19649500	-0.4159	246.589	59.1914	57.4388	142.6266	137.532	52343.9531	86.7376	-2.5379	112.808	2166580
003	2018-09-04t1608	1536095487.08	adult	118.1686	69.9794	-190.0112	1076.4745	74.4405	67541.2235	212958.3235	3533096.2929	733.949	-1.8416	500.34	-0.9404	498.7367	-0.83314	637.5044	-2.1183	631.1347	225039.0469	568.9601	-1.5232	610.8835	-1.9946	17632500	-0.96796	251.024	69.1788	68.0487	123.7559	120.3925	43685.832	96.0119	-1.6335	112.6735	2437930
003	2018-09-04t2008	1536109895.18	adult	122.1709	73.9817	-186.009	1063.0638	76.1285	65919.0842	207728.5692	3474870.3874	792.408	-1.4632	554.617	0.22829	552.5324	0.34345	699.8773	-1.3381	695.2512	241457.6719	640.2064	-0.25303	680.0379	-0.99862	19082700	-0.62418	177.758	67.5131	65.902	130.9444	127.8103	45175.8047	97.9517	-1.639	117.885	2322920
003	2018-09-05t0008	1536124275.55	adult	126.1654	77.9762	-182.0144	781.0478	75.1315	51115.2185	162186.3535	2731160.8075	662.058	-2.5601	497.763	-1.1806	495.6677	-1.0704	613.8358	-2.6745	609.8121	163894.1562	567.1778	-1.8001	599.3773	-2.3995	13275800	-2.0931	241.717	70.8172	69.99	121.9326	118.1742	32555.9961	95.8089	-2.0833	111.348	1888770
003	2018-09-05t0408	1536138677.79	adult	130.166	81.9769	-178.0138	1080.2904	77.7293	67729.8503	213489.6275	3588591.9561	746.48	-1.9681	528.44	-0.54571	525.8176	-0.43223	668.6815	-1.9908	663.2284	236713.2344	607.9459	-1.1221	647.1011	-1.7451	18669300	-0.77096	419.669	71.292	68.7118	153.2665	146.8957	54256.3359	104.6611	-1.3525	134.3971	2518670
003	2018-09-05t0808	1536153080.1	adult	134.1667	85.9775	-174.0132	1177.4304	78.1381	75095.2987	236537.9837	4118482.4938	824.326	-1.4177	548.041	-0.16093	544.0971	-0.064922	720.8221	-1.3413	711.5853	282562.25	641.0956	-0.59189	691.1541	-1.152	21459100	-0.11665	314.832	69.089	64.8367	194.3886	185.1434	76200.3438	111.2732	-0.90761	161.2611	2705250
003	2018-09-05t1208	1536167481.56	adult	138.1671	89.9779	-170.0128	1105.1485	81.5886	69618.5406	219295.1043	3824340.431	840.815	-1.343	557.491	-0.011027	554.3883	0.11753	716.9485	-1.4852	710.8101	260969.25	648.736	-0.55763	692.9685	-1.2252	20244700	-0.42996	286.075	67.5991	64.3451	163.2015	156.0117	59405.3359	107.2262	-1.4996	140.084	2454800
003	2018-09-05t1608	1536181882.48	adult	142.1673	93.9782	-166.0125	1239.4212	75.7677	72700.275	228851.6857	3726400.433	821.586	-1.5415	567.033	0.14625	564.1037	0.29205	720.8931	-1.5123	713.3897	273939.375	656.595	-0.51658	698.1786	-1.2407	21536500	-0.1482	216.03	67.1394	65.0332	142.2827	136.7442	54067.4297	101.4365	-2.1925	126.5325	2550020
003	2018-09-05t2008	1536196282.56	adult	146.1674	97.9782	-162.0125	1154.7445	75.932	72414.8819	228206.6452	3805513.1656	892.721	-1.0315	556.741	-0.17683	552.1971	-0.065864	726.388	-1.513	716.3019	274574.6562	650.7402	-0.73843	697.6418	-1.3411	21034800	-0.28216	297.414	72.4737	69.6126	164.1513	158.7325	62049.1992	109.3958	-1.6482	145.5751	2738200
003	2018-09-06t0008	1536210685.21	adult	150.1681	101.9789	-158.0117	1149.8166	79.8801	71073.1454	223978.622	3765443.9822	763.219	-2.0717	526.623	-0.99223	524.6531	-0.82156	673.8915	-2.3124	668.4507	250013.75	608.254	-1.6641	652.5618	-2.1236	19528200	-0.63022	227.429	73.5769	70.5768	155.8009	151.7947	57802.125	110.6753	-1.6955	141.4092	2728380
003	2018-09-06t0408	1536225088.42	adult	154.169	105.9798	-154.0108	1200.5118	73.5442	71445.1442	224990.6675	3606625.0395	769.702	-2.0536	541.18	-0.70466	538.5728	-0.53503	687.1799	-2.1896	681.329	257005.2656	623.3713	-1.468	665.6683	-1.9964	20204900	-0.48454	233.69	78.6284	75.2424	174.8911	170.371	65409.2617	117.7339	-1.2834	156.3078	2935590
003	2018-09-06t0808	1536239486.25	adult	158.1684	109.9792	-150.0114	1178.2223	73.2088	70670.9623	222596.8138	3608043.8654	750.591	-2.2266	537.385	-0.86934	535.3843	-0.67828	675.9274	-2.3969	670.4494	250093.1562	614.9588	-1.72	655.0516	-2.2259	19838100	-0.56203	236.338	81.5261	78.5638	168.7203	163.9779	62426.5	120.1745	-1.2506	151.4985	3009620
003	2018-09-06t1208	1536253888.68	adult	162.1691	113.9799	-146.0108	1165.0435	75.2408	72145.6732	227321.9524	3771688.888	717.867	-2.4949	525.024	-1.249	523.488	-1.0458	646.5617	-2.8376	641.6176	243753.7656	596.6806	-2.153	629.1318	-2.6757	19765000	-0.57019	278.365	78.9797	76.8078	151.6035	148.72	57154.5273	113.0621	-1.912	138.9988	2973270
003	2018-09-06t1608	1536268299.17	adult	166.172	117.9828	-142.0079	809.6086	117.5471	62549.2309	200233.5969	4125671.368	718.686	-2.5042	524.64	-1.3246	522.811	-1.1228	652.1289	-2.7971	648.6785	212594.0312	600.4312	-2.1561	635.3983	-2.6292	17054500	-1.1053	242.288	81.579	78.9905	161.9839	158.8124	52806.7383	120.3893	-1.5122	149.8303	2651890
003	2018-09-06t2008	1536282708.91	adult	170.1747	121.9855	-138.0052	1208.1887	82.362	75446.0703	237693.087	4080455.7319	885.269	-1.2895	580.761	0.051158	575.8652	0.21641	765.5903	-1.3324	757.9276	301642.5625	683.1817	-0.65448	737.1213	-1.1636	22856400	0.06854	345.271	76.1393	72.4256	186.3774	178.963	73432.6875	123.1027	-1.449	164.5839	2996540
003	2018-09-07t0008	1536297098.71	adult	174.1719	125.9827	-134.008	1179.0583	77.2031	68819.2881	216827.4884	3479552.0714	775.499	-2.1112	530.799	-1.2866	528.2739	-1.0879	680.8363	-2.4681	674.3143	245101.0625	609.8496	-2.1089	657.1494	-2.3867	19085900	-0.6509	232.528	81.7865	77.9823	181.9673	179.2246	65508.2266	124.2378	-1.489	167.4867	2940800
003	2018-09-07t0408	1536311502.5	adult	178.1729	129.9837	-130.0069	940.5205	71.2127	55847.9802	176182.4059	2768828.9647	818.057	-1.8158	552.779	-0.77166	549.4795	-0.57209	716.2753	-2.0346	709.4479	209152.375	641.8868	-1.5645	691.8851	-1.9152	16141700	-1.1785	264.903	88.676	84.2156	200.6259	198.5521	58582.7734	140.1179	-0.60394	182.4449	2589430
003	2018-09-07t0808	1536325901.88	adult	182.1727	133.9835	-126.0071	637.7141	151.5865	50906.5102	167331.8328	4205986.0588	865.017	-1.4929	551.299	-0.85859	545.5828	-0.72023	739.3732	-1.7637	732.7756	196673.2812	654.777	-1.3788	712.2758	-1.6549	14617200	-1.4191	303.262	86.111	80.6807	212.6951	207.2586	56576.8867	142.2298	-0.60654	191.0137	2283150
003	2018-09-07t1208	1536340304.66	adult	186.1735	137.9843	-122.0063	420.4328	173.9125	50658.0499	170486.1843	5748806.0256	840.271	-1.6846	555.264	-0.80095	549.8723	-0.64662	737.9956	-1.8041	732.2114	194092.8438	658.4707	-1.3624	712.9248	-1.6781	14565700	-1.3816	286.634	87.2438	81.3404	213.1934	208.7883	56069.8672	143.7215	-0.64262	195.0989	2288580
003	2018-09-07t1608	1536354720.38	adult	190.1779	141.9887	-118.002	788.3759	105.6539	53184.3639	168594.0026	3325811.2108	956.487	-0.87107	550.376	-0.96947	544.885	-0.81868	752.3305	-1.6421	735.5344	205386.2344	644.6889	-1.6652	707.8269	-1.7773	15015400	-1.2527	438.795	84.831	78.7438	267.6885	245.1753	73078.9531	139.8952	-0.96901	203.1912	2314360
003	2018-09-07t2008	1536369121.08	adult	194.1781	145.9889	-114.0018	782.0364	95.2343	49657.0558	157322.5936	2815881.8458	1026.13	-0.39451	549.346	-1.0379	545.386	-0.84279	769.1031	-1.4536	747.8717	199197.7188	633.8414	-1.9136	694.7042	-1.9901	14180300	-1.3565	434.557	81.9587	77.8321	264.1822	242.8547	68423.1797	122.3909	-2.0135	172.48	2115600
003	2018-09-08t0008	1536383508.1	adult	198.1745	149.9853	-110.0054	863.5385	90.9028	54404.8422	171992.9161	2993415.6351	894.8	-1.3344	553.191	-0.97253	549.0833	-0.77467	730.8921	-1.9447	721.3479	206842.4688	644.0173	-1.7658	702.9729	-1.8957	15607700	-1.062	339.211	87.4106	82.0954	214.8304	208.944	60797.0156	146.2596	-0.8269	197.0326	2466200
003	2018-09-08t0408	1536397910.87	adult	202.1752	153.986	-106.0046	789.0492	87.3019	47990.9703	151690.0389	2569981.0903	1026.82	-0.41896	551.542	-1.053	546.7841	-0.87098	740.3091	-1.8435	726.8423	183596.6719	644.0296	-1.8077	704.786	-1.8933	13654000	-1.3608	482.184	87.6949	81.915	228.3725	215.5864	56636.3906	148.3757	-0.81689	201.8733	2170970
003	2018-09-08t0808	1536412309.7	adult	206.1749	157.9857	-102.0049	396.0895	203.7824	42420.5014	152049.3967	4837664.6725	835.801	-1.7689	559.078	-0.88607	555.4754	-0.66214	726.5248	-2.0259	719.7854	161288.5	652.8903	-1.6824	702.035	-1.9534	12388100	-1.5372	251.633	88.7725	82.4299	200.2809	196.9221	44462.3633	147.7639	-0.94223	185.1646	1967020
003	2018-09-08t1208	1536426712.93	adult	210.1758	161.9866	-98.004	533.6423	151.8115	42449.0858	143064.6103	3520316.9275	847.954	-1.6915	545.342	-1.2858	541.3775	-1.0806	714.145	-2.1905	706.644	157826.0312	631.8846	-2.1128	685.5591	-2.2053	12050400	-1.5582	313.779	81.303	76.5846	190.3621	184.7847	42070.0195	131.6454	-1.8077	169.0246	1796550
003	2018-09-08t1609	1536441130.08	adult	214.1806	165.9914	-93.9993	526.9025	157.3935	45795.0101	152160.2026	4029797.0902	820.219	-1.893	551.28	-1.1568	544.5884	-1.0188	734.8997	-1.9534	729.606	174906.125	655.1834	-1.7145	712.635	-1.849	13105600	-1.3414	284.918	92.139	84.4056	220.234	215.3546	52415.6953	161.2376	-0.48949	204.0437	2190420
003	2018-09-08t2008	1536455515.81	adult	218.1766	169.9874	-90.0032	445.3156	165.9345	45740.5713	151962.7811	4466930.6989	876.682	-1.5098	553.659	-1.123	547.2498	-0.97193	748.6681	-1.802	742.214	178183	655.9202	-1.7378	719.6387	-1.7733	13131100	-1.3019	397.126	87.894	81.4279	221.2121	214.7363	52648.4883	145.9133	-1.2954	194.8881	2084580
003	2018-09-09t0008	1536469917.65	adult	222.1771	173.9879	-86.0027	594.2298	155.8432	51982.7079	171246.9228	4414022.4578	831.169	-1.8363	562.69	-0.90564	557.5477	-0.70834	751.3154	-1.7891	747.3221	203606.4688	661.1924	-1.6754	722.9309	-1.7512	15201600	-0.91168	297.863	92.7074	84.4189	233.5727	228.6913	63298.2109	161.4808	-0.67565	213.0563	2504580
003	2018-09-09t0409	1536484323.96	adult	226.1789	177.9897	-82.001	724.103	83.6555	43490.318	137518.4787	2273433.9687	844.62	-1.7552	561.246	-0.97172	556.582	-0.75849	754.2803	-1.7732	750.9053	171221.6406	652.8236	-1.8706	723.5305	-1.7673	12697100	-1.329	379.19	87.8056	81.1854	236.6434	230.2256	53718.0469	148.8034	-1.34	212.7408	1986430
003	2018-09-09t0808	1536498720.88	adult	230.178	181.9888	-78.0018	1003.0737	83.3258	65705.3246	207268.3742	3639386.4579	849.102	-1.7382	563.881	-0.92422	558.0312	-0.73865	766.7651	-1.6416	761.9517	263000.4375	666.2428	-1.6515	735.0307	-1.6311	19309000	-0.12637	372.454	91.2133	82.0204	252.7386	247.9026	86689.3359	164.8049	-0.7186	227.8556	3123420
003	2018-09-09t1208	1536513122.71	adult	234.1785	185.9893	-74.0013	909.9184	89.9597	59592.4034	188109.1132	3391619.9286	841.892	-1.801	567.349	-0.85308	561.2349	-0.66899	767.4542	-1.6536	758.7618	237143.3594	672.2424	-1.5713	739.2506	-1.5953	17512900	-0.42142	403.792	93.3722	83.4956	252.1731	247.458	77921.4844	175.2537	-0.35125	232.6782	2882210
003	2018-09-09t1608	1536527523.54	adult	238.1787	189.9896	-70.0011	1041.9135	80.1958	66154.0476	208554.2893	3567026.8896	844.613	-1.7948	564.317	-0.96083	557.646	-0.79121	759.6131	-1.7702	754.6322	262066.5156	668.739	-1.6723	733.1692	-1.7046	19457600	-0.035791	397.218	92.3	82.5369	249.6634	243.8674	86133.8594	172.251	-0.57958	225.6568	3182500
003	2018-09-09t2009	1536541925.19	adult	242.1792	193.99	-66.0006	1038.0977	76.7377	65950.4092	207920.5607	3552067.0408	859.144	-1.7052	565.089	-0.96054	558.6001	-0.78179	766.0862	-1.7091	759.6036	264299.75	671.7495	-1.6452	738.816	-1.6461	19444100	-0.0080578	359.624	92.8759	82.8565	253.1844	247.4701	87348.6328	174.948	-0.55653	231.0079	3195770
003	2018-09-10t0009	1536556328.33	adult	246.1801	197.9909	-61.9998	1017.1839	80.7684	66089.6723	208471.0727	3610728.3618	864.297	-1.6794	564.235	-1.0049	558.7894	-0.79306	771.5928	-1.6571	764.7693	266199.5	669.5802	-1.7174	741.4972	-1.6279	19437900	0.021779	364.252	94.8744	84.8212	258.8935	253.5489	89318.25	176.2498	-0.59437	234.7138	3268420
003	2018-09-10t0409	1536570728.49	adult	250.1801	201.9909	-57.9997	1033.4863	83.3847	64930.803	204701.1874	3522297.6826	1048.17	-0.39555	567.286	-0.93731	560.4368	-0.76105	808.1768	-1.2196	796.8571	273971.9375	680.3913	-1.5311	762.9814	-1.3356	19215700	0.010317	503.452	94.3103	83.8544	265.4099	258.2537	89973.9375	177.603	-0.62954	234.879	3194570
003	2018-09-10t0809	1536585127.62	adult	254.1799	205.9907	-54	997.201	78.282	65601.117	206951.0362	3610496.3958	991.323	-0.80121	570.229	-0.87047	563.4238	-0.68852	783.2032	-1.5376	775.2697	267855.5	682.8597	-1.5006	754.1808	-1.4697	19495000	0.097337	482.365	96.6999	86.3137	260.1181	252.6135	88960.3906	182.5576	-0.50735	235.6435	3305980
003	2018-09-10t1209	1536599529.42	adult	258.1804	209.9912	-49.9995	981.1646	77.4706	63738.5719	201044.5231	3478235.7754	881.22	-1.5777	572.307	-0.82718	566.6741	-0.60759	771.756	-1.6823	763.7679	256994.75	678.0258	-1.6064	740.9801	-1.6565	19026300	0.035062	417.239	98.5876	88.4266	259.097	253.0296	86279.2812	184.0436	-0.53603	235.5708	3277540
003	2018-09-10t1609	1536613941	adult	262.1836	213.9944	-45.9962	1014.7633	78.286	65223.3387	205653.6788	3552171.6521	926.381	-1.2649	570.724	-0.8884	564.6509	-0.68048	775.8625	-1.624	767.8123	264569.125	678.6724	-1.5995	745.6198	-1.5844	19409800	0.14644	419.413	97.9833	87.6413	266.9607	259.246	91033.5938	185.7039	-0.55712	243.1498	3332310
003	2018-09-10t2009	1536628346.91	adult	266.1852	217.9961	-41.9946	946.1753	78.8286	63249.5727	199708.615	3548924.8811	854.884	-1.7627	570.391	-0.91348	564.3746	-0.70225	771.108	-1.668	764.6479	254465.625	680.0773	-1.5757	743.0085	-1.6111	18794900	0.050293	419.843	99.9682	89.4774	265.9622	257.9095	87767.5391	188.6379	-0.52327	241.0389	3294050
003	2018-09-11t0009	1536642729.32	adult	270.1804	221.9912	-37.9995	982.6301	81.1171	66130.7368	208652.6943	3746249.1641	858.508	-1.7373	572.43	-0.87097	566.7229	-0.64814	769.5071	-1.6716	763.6097	265479.9375	678.2776	-1.6118	739.532	-1.6474	19727100	0.2858	415.628	98.7882	88.3668	261.9141	255.7047	90360.375	185.913	-0.73319	238.608	3404440
003	2018-09-11t0409	1536657132.36	adult	274.1812	225.992	-33.9986	967.8989	81.0264	65133.8602	205585.0296	3667118.7009	892.73	-1.5034	574.069	-0.84021	567.7864	-0.63154	786.605	-1.4617	781.2675	267445.6875	686.575	-1.4596	755.0623	-1.4324	19489600	0.27208	365.356	100.212	88.5948	274.4041	269.6545	93297.4141	191.9678	-0.56544	248.1647	3402200
003	2018-09-11t0809	1536671529.03	adult	278.1803	229.9911	-29.9996	971.2392	81.715	65624.3905	207145.9277	3704002.3429	893.63	-1.4988	575.305	-0.8211	568.9552	-0.61214	783.9581	-1.4811	775.5507	268113.6562	684.269	-1.5057	751.8908	-1.4672	19663900	0.35186	378.539	100.268	89.0291	272.8646	266.5202	93319.6953	191.7471	-0.66741	246.3347	3427150
003	2018-09-11t1236	1536687547.11	adult	282.6297	234.4406	-25.5501	965.5072	81.6763	64989.6287	205130.4253	3662907.605	935.708	-1.2174	571.449	-0.94654	565.5863	-0.72328	778.9563	-1.5251	769.2678	264066.1875	678.8111	-1.6078	748.8987	-1.4985	19348100	0.32553	364.456	101.428	89.7605	277.0262	270.4532	93911.875	193.7342	-0.6851	249.8949	3434140
003	2018-09-11t1609	1536700324.18	adult	286.1789	237.9897	-22.0009	968.6371	81.6585	64908.815	204838.4607	3659203.2014	896.828	-1.4811	572.766	-0.92315	566.2951	-0.71503	791.6251	-1.3808	782.7358	268360.9062	684.0064	-1.5179	754.1932	-1.4274	19368700	0.36943	428.564	102.278	89.6738	291.534	281.1575	98830.0156	197.7313	-0.59632	259.1235	3458640
003	2018-09-11t2009	1536714726.06	adult	290.1794	241.9903	-18.0004	965.4945	81.326	64864.6067	204740.0323	3655419.1777	945.427	-1.1597	572.426	-0.94762	566.2143	-0.73046	786.0016	-1.4341	776.1216	265668.5625	682.0744	-1.5558	751.8918	-1.4516	19344000	0.41001	419.801	102.578	89.8016	292.8224	286.124	98973.9531	199.1853	-0.62663	263.2058	3466410
003	2018-09-12t0009	1536729126.09	adult	294.1795	245.9903	-14.0004	935.7393	82.4142	62778.9155	198136.994	3558684.6454	897.928	-1.4782	569.097	-1.0545	563.0457	-0.83207	774.7805	-1.544	766.4866	253353.2344	678.5324	-1.6209	742.5482	-1.5606	18608300	0.26955	392.381	104.907	91.736	301.0285	295.976	98436.3125	200.7627	-0.65166	269.1833	3430260
003	2018-09-12t0409	1536743526.58	adult	298.1796	249.9904	-10.0002	941.0273	82.191	64022.2009	202183.4456	3638428.774	911.412	-1.3916	573.713	-0.94133	567.5352	-0.71918	780.662	-1.4764	773.1496	260741.125	681.4509	-1.574	745.6073	-1.5189	19129300	0.45629	433.316	104.839	91.1487	302.3197	293.5172	100974.7656	201.2694	-0.72221	269.2462	3495630
003	2018-09-12t0809	1536757925.22	adult	302.1792	253.99	-6.0006	937.4254	81.8663	64216.9659	202809.6102	3667199.2613	898.333	-1.4798	575.502	-0.90645	569.1661	-0.68642	787.1338	-1.4052	781.0297	263689.8125	683.9186	-1.5357	750.4992	-1.457	19256900	0.5483	399.429	105.188	91.7335	305.1754	297.3496	102233.7656	202.2978	-0.7705	272.9716	3519680
003	2018-09-12t1209	1536772326.24	adult	306.1795	257.9903	-2.0003	924.3064	81.8109	62757.224	198122.1338	3582979.3243	908.83	-1.4134	573.313	-0.98054	566.2927	-0.77824	791.4102	-1.358	781.5923	258791.125	684.6498	-1.5272	755.7716	-1.3925	18742700	0.46199	422.628	106.942	92.4226	316.7906	308.9753	103590.5234	209.25	-0.56715	284.2166	3496160
003	2018-09-12t1609	1536786728.69	dead	310.1802	261.991	2.0003	900.698	82.4609	61893.9249	195549.5331	3549608.8999	921.449	-1.3338	575.68	-0.92949	568.6596	-0.72483	785.9626	-1.4067	777.2425	253865.9375	686.5986	-1.4985	752.6815	-1.4251	18558200	0.46892	405.6	108.431	93.8871	319.5249	313.3475	103206.5469	210.424	-0.60929	285.3692	3495490
006	2018-08-30t1558	1535662905.92	egg	-1.9995	-54.1888	-298.1748	167.3012	27.4423	3122.5889	9926.2919	53925.8304	0	-0.53727	0	-0.60329	0	-0.60777					0	-0.6035	0	-0.59174	0	2.5958	0	0	0				0	-0.70701	0	0
006	2018-08-30t1958	1535677302.63	larva	1.9995	-50.1897	-294.1757	156.1909	27.8104	2925.2922	9316.055	50880.1674	0	-0.81721	0	-0.84147	0	-0.84426					0	-0.84261	0	-0.83697	0	1.2028	0	0	0				0	-0.84124	0	0
006	2018-08-30t2358	1535691702.75	larva	5.9996	-46.1897	-290.1757	156.4344	27.6434	2915.7774	9286.0078	50468.4891	0	-1.1064	0	-1.0895	0	-1.0906					0	-1.0922	0	-1.0928	0	0.22618	0	0	0				0	-0.98333	0	0
006	2018-08-31t0358	1535706101.93	larva	9.9993	-42.1899	-286.1759	156.3755	27.7275	2922.1746	9309.0063	50738.7402	0	-1.4053	0	-1.3485	0	-1.3479					0	-1.3536	0	-1.3607	0	-0.5301	0	0	0				0	-1.1345	0	0
006	2018-08-31t0758	1535720501.2	larva	13.9991	-38.1901	-282.1761	156.4344	27.5773	2916.4892	9291.7961	50482.0911	0	-1.7147	0	-1.6203	0	-1.6178					0	-1.6285	0	-1.6423	0	-1.1502	0	0	0				0	-1.2966	0	0
006	2018-08-31t1158	1535734902.64	larva	17.9995	-34.1897	-278.1757	188.3827	27.6834	3980.2969	12735.6927	75767.4945	419.956	0.49099	338.504	1.0178	337.7187	1.0159	404.4769	-0.48081	403.3456	8898.4912	381.6879	0.96658	398.3654	0.85599	735230	-1.2671	104.143	60.965	60.6933	93.073	91.0667	2047.6053	80.8591	1.003	88.5998	132416
006	2018-08-31t1609	1535750004.42	larva	22.1945	-29.9948	-273.9808	388.4488	45.3083	13535.7399	42813.6514	409626.7612	517.828	0.81642	329.533	0.72809	326.7231	0.71008	464.3946	0.061775	456.8496	33436.4102	384.4673	0.77585	434.555	0.89491	2365720	-0.93114	108.311	59.1634	59.0464	91.9976	89.8036	6623.8291	78.5843	0.85646	86.768	424734
006	2018-08-31t2009	1535764395.28	larva	26.1919	-25.9973	-269.9833	252.2152	39.5571	8087.9574	25798.841	221801.08	580.533	0.95271	372.727	0.91571	369.3733	0.89426	519.6726	0.57811	516.253	22865.5938	434.5048	0.96992	497.76	1.1559	1610930	-1.7785	101.983	61.2277	61.015	94.1719	93.5553	4143.562	81.3677	0.87249	90.0244	264626
006	2018-09-01t0009	1535778795.71	larva	30.1921	-21.9972	-265.9832	515.6343	49.0138	19877.7521	62763.4794	661313.0736	558.178	0.54338	355.924	0.54031	353.1923	0.52609	496.4768	-0.021345	491.3802	52130.0664	412.2164	0.5677	466.4928	0.69624	3735060	-1.2077	121.293	57.7835	57.4617	91.0883	88.8699	9564.2764	77.6393	0.65898	86.0858	606380
006	2018-09-01t0409	1535793187.15	larva	34.1897	-17.9996	-261.9856	678.8867	53.4746	27793.3556	87721.8742	965265.3345	618.929	0.67034	411.513	0.86611	409.4739	0.86092	539.2494	0.33406	533.5231	79269.6562	469.2354	0.83692	511.1778	0.8241	6039370	-0.61594	158.853	59.6933	59.2421	99.3876	97.9024	14609.9727	82.1774	0.73719	93.2194	876058
006	2018-09-01t0809	1535807586.51	larva	38.1895	-13.9997	-257.9858	792.5651	53.2144	33516.4753	105677.3361	1179532.5689	619.668	0.3908	394.861	0.46066	393.4616	0.4641	524.6582	-0.16472	516.5371	92864.5	452.5741	0.44743	494.7217	0.43848	6983920	-0.6477	138.858	60.2324	59.8099	95.1607	93.3565	16843.4355	80.7867	0.58589	90.0491	1065330
006	2018-09-01t1209	1535821987.92	larva	42.1899	-9.9993	-253.9854	838.4091	52.4915	37227.6217	117342.7701	1374476.2908	589.9	-0.12361	395.042	0.2029	393.3226	0.20524	512.6856	-0.64255	505.8818	100999.0625	453.3291	0.18934	488.0641	0.10285	7745590	-0.75087	194.135	60.2784	60.0533	94.391	92.1717	18595.0273	80.4046	0.45833	88.9971	1181880
006	2018-09-01t1609	1535836384.82	larva	46.189	-6.0002	-249.9862	882.3331	57.5609	41572.7215	131012.9885	1634577.702	615.617	-0.26366	394.52	-0.090907	391.2662	-0.10436	527.4391	-0.71139	522.9518	115509.1562	461.6803	-0.018437	503.8292	-0.054643	8617900	-0.80647	109.528	58.8638	58.5037	93.2106	91.9103	20413.1133	79.1231	0.26665	88.1764	1285820
006	2018-09-01t2009	1535850786.06	larva	50.1894	-1.9999	-245.9859	1058.1409	66.7379	55219.9481	173887.6493	2484481.6448	632.225	-0.4784	395.799	-0.39313	393.6066	-0.39174	527.6641	-1.0045	518.6442	153022.5938	453.3265	-0.43714	495.1437	-0.48206	11454000	-0.13919	133.805	57.2575	56.9028	90.5969	89.1183	26273.0879	77.2888	0.0094601	85.9228	1656970
006	2018-09-02t0009	1535865185.05	adult	54.1891	1.9999	-241.9862	1016.0605	64.6852	53696.1681	169147.5732	2406206.1227	772.239	0.37927	440.048	-0.026864	437.816	-0.02189	606.0567	-0.028883	597.9123	170907.9844	509.1433	-0.0097632	557.6698	-0.050221	12379900	-0.18117	187.745	54.5705	54.1886	91.4603	89.5138	25791.8027	76.2175	-0.19527	85.8869	1535230
006	2018-09-02t0410	1535879636.6	adult	58.2034	6.0142	-237.9718	1051.9239	67.4014	60532.0439	190859.8081	2864569.3873	723.12	-0.23093	460.358	0.081773	458.919	0.1028	600.9821	-0.36199	591.0318	190511.3125	527.457	0.026363	567.1338	-0.16366	14568500	0.22282	119.872	55.4542	54.957	93.2843	91.3552	29571.1328	77.4563	-0.25872	87.5554	1754910
006	2018-09-02t0810	1535894028.63	adult	62.2012	10.012	-233.9741	1159.404	76.0788	72655.975	228887.7475	3827561.1599	670.751	-0.85665	419.806	-0.74679	418.0382	-0.72883	552.6051	-1.364	543.5995	209989.9375	482.9499	-0.81763	521.6733	-0.9936	15919900	0.34102	210.746	57.5166	57.1161	92.4179	90.6437	35118.793	77.8703	-0.38862	87.1942	2181150
006	2018-09-02t1210	1535908416.09	adult	66.1977	14.0085	-229.9775	1129.3287	76.3239	72637.5905	228962.3235	3891639.4568	753.696	-0.34324	456.508	-0.30887	452.1508	-0.33016	635.2404	-0.29319	626.2395	240756.0938	539.0376	-0.16126	595.4124	-0.19352	17294800	0.48034	257.266	56.6165	56.1417	94.396	91.9825	35776.0703	77.9579	-0.57259	88.1581	2144920
006	2018-09-02t1609	1535922795.9	adult	70.1921	18.0029	-225.9831	1161.3196	72.2284	69497.4687	218892.0528	3501496.2286	694.621	-0.98822	453.676	-0.52311	450.3077	-0.52412	604.7329	-0.95468	598.6474	220122.7812	533.3294	-0.43186	580.6046	-0.61316	16474300	-0.047518	270.016	61.2043	60.6299	100.8869	98.5774	36722.8281	83.128	-0.18839	93.8946	2222510
006	2018-09-02t2009	1535937187.08	adult	74.1897	22.0004	-221.9856	1140.8035	77.1416	74229.0189	233959.5724	4031364.8257	847.173	0.13557	468.98	-0.38365	466.1738	-0.369	650.3612	-0.43796	634.4766	251689.7969	546.4862	-0.37977	596.1093	-0.57367	18145300	0.23068	243.266	58.4264	57.9253	96.5899	94.2868	37380.2734	79.5967	-0.86018	89.9808	2260580
006	2018-09-03t0009	1535951586.23	adult	78.1894	26.0002	-217.9858	1140.8117	73.5873	72488.748	228484.3617	3822986.3048	813.655	-0.27616	477.892	-0.34675	474.4283	-0.34069	667.7908	-0.34744	653.854	252424.9375	563.2095	-0.24215	622.2303	-0.33983	18064800	0.001397	257.919	59.7498	59.1827	100.1264	97.1814	37847.7656	82.8859	-0.68119	93.3294	2258600
006	2018-09-03t0409	1535965989.93	adult	82.1905	30.0012	-213.9848	1180.868	72.5176	70976.5217	223586.3431	3567658.2015	824.403	-0.3127	492.517	-0.17248	489.6177	-0.14905	671.4785	-0.45674	657.8667	249118.5	569.1972	-0.28905	621.6652	-0.5304	18254100	-0.11659	311.426	63.2242	62.5796	104.4731	102.0251	38759.5273	86.074	-0.49115	97.4599	2343280
006	2018-09-03t0809	1535980388.6	adult	86.1901	34.0008	-209.9852	1165.4096	74.7383	74177.6966	233871.5664	3912026.0392	972.818	0.77425	492.27	-0.30226	488.7163	-0.28819	707.3661	-0.081437	690.1652	274458.0625	575.9983	-0.31275	639.5109	-0.40378	19059200	-0.033133	341.28	64.873	64.1465	109.8107	106.6512	42606.5625	89.216	-0.30132	101.9425	2511690
006	2018-09-03t1209	1535994790.08	adult	90.1905	38.0013	-205.9848	1253.8853	76.7512	78857.024	248339.2265	4186925.084	800.426	-0.72833	486.025	-0.55861	482.2652	-0.54473	672.7118	-0.7414	664.345	277157.25	576.6606	-0.44866	639.933	-0.56236	19994100	0.10362	181.236	67.6304	66.5649	119.1302	116.4661	49081.6445	94.4104	0.18167	110.5117	2782180
006	2018-09-03t1609	1536009189.76	adult	94.1904	42.0012	-201.9848	1222.0402	77.3368	79577.1297	250795.8708	4315499.4687	880.796	-0.18776	522.54	0.13531	517.9952	0.14019	736.42	0.045508	724.0516	305614.2812	625.756	0.36609	693.661	0.18145	21685900	0.46317	410.615	62.3357	60.6999	125.2678	120.8224	51986.1172	91.899	-0.49049	112.1895	2586990
006	2018-09-03t2009	1536023590.75	adult	98.1907	46.0014	-197.9846	1291.6585	76.8509	82657.9491	260293.2056	4428588.7943	944.371	0.21541	528.128	0.15607	522.0875	0.13366	762.593	0.28357	751.6803	329440.1875	633.0511	0.37085	713.6827	0.35868	22769700	0.66282	226.929	64.3885	62.8769	131.4735	125.7947	56796.5703	93.423	-0.57292	114.1491	2776040
006	2018-09-04t0009	1536037993.88	adult	102.1916	50.0023	-193.9837	1218.5497	81.2732	80081.9389	252254.8047	4461578.0808	1005.07	0.59489	505.904	-0.43975	500.495	-0.4448	732.1314	-0.28901	716.2215	306030.9375	605.9641	-0.2923	684.0577	-0.28322	21130100	0.13655	310.421	66.8833	65.1916	137.202	127.5815	57350.4531	95.4252	-0.5971	115.9646	2793520
006	2018-09-04t0409	1536052395.59	adult	106.192	54.0028	-189.9832	1265.7403	81.1642	80932.3613	254880.0405	4394364.3742	881.037	-0.46015	500.606	-0.65621	494.2789	-0.67684	739.2775	-0.31373	730.6396	312714.375	600.6853	-0.52622	693.6225	-0.26796	21132600	0.071228	239.199	72.6986	70.4502	147.1812	142.104	62257.6367	104.9916	0.38453	130.3331	3068900
006	2018-09-04t0809	1536066795.06	adult	110.1919	58.0026	-185.9834	1239.5337	77.2934	79567.7021	250637.293	4308618.5468	950.495	-0.0034474	503.44	-0.68687	496.486	-0.71543	753.9476	-0.22638	743.4712	313642.1875	607.9211	-0.51293	704.1426	-0.23301	20906300	-0.043628	293.727	74.4626	71.9814	165.6986	152.1515	68930.625	107.6962	0.40249	136.4696	3092210
006	2018-09-04t1208	1536081093.6	adult	114.1637	61.9745	-182.0116	1260.0776	78.6664	80142.6175	252378.0905	4331794.885	971.33	0.080129	497.583	-0.91205	490.9027	-0.92924	723.1481	-0.78228	708.0898	302999.0625	595.6285	-0.87803	674.4643	-0.84547	20801400	-0.11659	266.51	73.4121	69.9618	165.8215	160.6007	69479.1875	112.5972	0.68324	146.883	3068990
006	2018-09-04t1608	1536095495.36	adult	118.1642	65.9749	-178.0111	1184.6141	75.8619	75339.6999	237320.3146	4043761.0617	946.719	-0.18566	522.497	-0.43071	516.203	-0.42803	764.3782	-0.30725	751.2094	300400.6562	625.6439	-0.41526	710.4427	-0.38898	20527300	-0.22594	235.61	75.5343	72.5729	168.9852	163.1163	66411.1719	112.1165	0.28568	147.5287	2967510
006	2018-09-04t2008	1536109903.62	adult	122.1665	69.9772	-174.0088	904.9605	139.5385	88619.4628	281186.9685	7952634.946	844.966	-1.0524	544.774	6.4022e-05	541.4038	0.083004	725.3463	-0.97408	718.8006	330757.9062	647.5119	-0.11013	700.2855	-0.67378	24822100	0.82587	238.53	80.4978	77.8208	159.643	156.4925	72797.2188	120.6381	0.93785	146.3491	3667800
006	2018-09-05t0008	1536124283.75	adult	126.161	73.9717	-170.0143	1295.5907	77.0252	79389.4065	249900.7865	4180637.1518	1195.46	1.6264	521.404	-0.62717	515.0305	-0.61246	781.1515	-0.28178	759.7064	324177.875	627.3061	-0.62531	716.2231	-0.53536	21604400	-0.020896	395.383	77.1316	73.4316	184.8741	178.0476	76722.7656	118.4314	0.36313	161.5097	3195950
006	2018-09-05t0408	1536138686.08	adult	130.1616	77.9724	-166.0136	1221.0055	76.9963	76894.0837	242233.9711	4070133.8951	945.527	-0.40097	511.315	-0.95013	503.3398	-0.96924	750.6866	-0.81903	740.8069	301776.0312	618.6975	-0.91208	709.6707	-0.75195	20511400	-0.31994	312.064	76.8592	72.3156	209.3967	199.9712	84177.4609	120.1315	0.24112	179.2213	3083210
006	2018-09-05t0808	1536153088.39	adult	134.1623	81.973	-162.013	1208.7051	75.2532	76651.6584	241528.4092	4053311.7305	940.032	-0.50626	531.059	-0.56574	523.3451	-0.56598	781.6339	-0.47507	775.5972	312653.5312	649.0993	-0.43566	740.8482	-0.36716	21241800	-0.16892	377.32	78.491	73.7961	212.5527	205.547	85021.0703	123.8557	0.32773	180.3888	3139560
006	2018-09-05t1208	1536167489.95	adult	138.1627	85.9734	-158.0126	1244.2676	78.8815	80010.9902	251941.5331	4395522.7252	990.732	-0.16532	532.342	-0.61616	522.8014	-0.65331	815.532	-0.08865	803.1555	340892.4062	660.3752	-0.33079	759.0668	-0.18635	22204000	0.0332	388.57	79.2154	74.1219	218.516	209.1629	91339.6797	125.715	0.23131	186.0941	3304070
006	2018-09-05t1608	1536181890.71	adult	142.1629	89.9737	-154.0124	1265.9503	77.8737	80362.6387	253032.9415	4372522.4956	987.856	-0.24234	533.328	-0.67217	524.1312	-0.69369	813.2374	-0.2131	799.6437	341559.7188	657.1052	-0.50654	755.3419	-0.34681	22348000	0.03994	359.008	79.1311	74.0029	220.1193	207.4622	92450.1016	126.9788	0.090762	183.5384	3315830
006	2018-09-05t2008	1536196290.78	adult	146.1629	93.9737	-150.0123	953.7701	86.6997	62895.769	199484.9677	3417080.7052	1070.87	0.35123	548.903	-0.36877	535.4069	-0.48413	839.067	0.060218	816.8275	276053.0312	692.5834	0.073592	781.7416	-0.03308	18008400	-0.96925	399.198	80.7737	75.9874	235.68	221.4198	77538.7266	124.0593	-0.39434	192.8779	2650020
006	2018-09-06t0008	1536210693.55	adult	150.1637	97.9744	-146.0116	1253.8335	79.2124	81135.8636	255569.227	4457604.0487	1051.44	0.14953	545.233	-0.53232	532.7777	-0.61701	848.4283	0.10453	829.085	358885.1875	681.8868	-0.23889	780.2137	-0.15037	23055700	0.15321	431.789	81.7872	76.0727	234.5165	220.9662	99200.4688	133.5161	0.17593	197.4843	3458450
006	2018-09-06t0408	1536225096.84	adult	154.1646	101.9754	-142.0107	1272.1837	77.7161	80572.019	253685.9334	4352193.7088	1142.52	0.79805	557.158	-0.30652	544.2007	-0.39193	871.2141	0.33593	855.5931	366781.125	704.914	0.10555	813.4155	0.27153	23410600	0.21126	419.789	84.5077	78.3157	246.1167	232.1393	103615.125	138.4818	0.34798	208.0955	3550840
006	2018-09-06t0808	1536239494.69	adult	158.164	105.9748	-138.0113	1317.3128	80.0341	85291.5059	268518.0075	4761016.2128	1098.32	0.41136	548.635	-0.58679	535.6785	-0.67067	849.4073	-0.039124	834.1584	377986.2812	693.339	-0.21287	793.3903	-0.11903	24396700	0.40428	489.478	84.7547	78.5903	263.5797	248.4182	117292.9453	135.8006	-0.070304	219.8401	3768870
006	2018-09-06t1208	1536253897.1	adult	162.1647	109.9754	-134.0106	1242.9298	82.1864	80055.672	252176.2532	4413958.5341	1120.72	0.53304	564.429	-0.25229	550.0842	-0.35728	901.8909	0.59687	892.488	376990.375	717.0547	0.15201	839.4412	0.49923	23562700	0.21564	386.32	87.8045	81.6035	258.0255	247.0277	107854.6719	141.2922	0.13779	222.1359	3665490
006	2018-09-06t1608	1536268307.66	adult	166.1676	113.9784	-130.0077	1329.6529	78.735	84140.0491	264975.1992	4599979.3809	1223.91	1.2547	566.573	-0.25677	553.7752	-0.31453	897.6292	0.46859	869.1069	394059.1875	718.3336	0.091273	822.0168	0.16172	24857800	0.47056	528.54	87.342	80.7081	275.513	254.7258	120950.1875	143.0211	0.06852	224.2287	3832040
006	2018-09-06t2008	1536282717.44	adult	170.1703	117.9811	-126.0049	1291.218	82.1267	83718.188	263618.0318	4645347.0698	1209.71	1.0991	582.164	0.087152	565.2657	-0.062377	962.2386	1.2531	941.3924	420498.25	753.3512	0.67674	892.2704	1.1346	25410900	0.57215	525.928	87.0136	80.2953	278.7472	257.5964	121812.5312	143.3486	-0.088197	228.0646	3798060
006	2018-09-07t0008	1536297107.23	adult	174.1675	121.9782	-122.0078	1290.8696	80.3802	83240.0193	262145.8321	4604943.4635	1260	1.42	593.878	0.33869	579.4982	0.26921	944.3405	0.95688	920.7244	410788.125	753.1267	0.59675	874.7877	0.80713	25781400	0.63881	486.425	83.0391	75.8475	285.4433	272.1814	124167.8281	144.6073	-0.17104	239.239	3604890
006	2018-09-07t0408	1536311511.06	adult	178.1686	125.9793	-118.0067	1363.4764	80.5438	89868.699	282977.8153	5095684.9659	1302.24	1.6814	592.182	0.24881	579.2979	0.22306	928.5211	0.69466	906.3321	435476.375	751.0786	0.48867	864.1168	0.59009	27725900	1.0044	554.22	83.2121	76.0241	292.241	271.5893	137061.0469	141.6491	-0.50841	238.3081	3895990
006	2018-09-07t0808	1536325910.41	adult	182.1684	129.9791	-114.0069	1229.2996	85.9265	83601.2908	263370.9275	4827928.7469	1261.05	1.3463	590.797	0.1692	575.7819	0.089865	945.0256	0.85428	921.5264	412031.1875	755.8771	0.51505	872.4955	0.65678	25719700	0.63128	535.733	88.2264	80.2789	298.599	283.2126	130189.1562	152.3973	0.0038624	253.0656	3840850
006	2018-09-07t1208	1536340313.26	adult	186.1692	133.9799	-110.0061	861.3685	86.6263	59426.4103	187943.954	3481163.0013	1093.99	0.12393	585.29	-0.016023	570.591	-0.087705	898.8951	0.22563	881.5272	278657.5	742.3078	0.20328	847.3576	0.24733	18098300	-0.74099	420.578	92.3845	86.1363	273.2377	266.9755	84703.6953	147.9508	-0.39769	238.5607	2856710
006	2018-09-07t1608	1536354729.15	adult	190.1736	137.9843	-106.0017	1296.0084	84.1255	86215.749	271546.7876	4915651.1059	1276.59	1.4012	588.961	0.043739	573.9594	-0.030362	935.9041	0.65592	914.3648	421156.8125	756.3913	0.41762	869.0909	0.5191	26468500	0.79621	471.011	83.9069	76.1666	288.5671	271.5874	129855.1953	147.4986	-0.54446	247.1449	3770860
006	2018-09-07t2008	1536369129.75	adult	194.1737	141.9845	-102.0015	1305.703	85.0632	86040.8447	270956.9338	4849372.8913	1411.37	2.3301	587.369	-0.034687	572.0511	-0.11599	956.754	0.87886	926.0832	429582.5625	749.7443	0.24513	876.1857	0.58022	26327000	0.78931	614.71	91.1048	82.6735	323.764	302.0139	145370.0469	155.4078	-0.23113	262.8167	4083500
006	2018-09-08t0008	1536383516.68	adult	198.1701	145.9809	-98.0051	1303.8504	79.5321	84160.1442	265174.5202	4589015.451	1366.14	1.9872	590.662	0.020796	576.8882	-0.013232	952.366	0.79111	916.1524	418088.6875	751.8485	0.2436	868.6385	0.4416	25918300	0.74624	628.573	92.482	84.0878	320.293	300.1509	140608.6094	158.9107	-0.16591	263.4253	4058110
006	2018-09-08t0408	1536397919.49	adult	202.1709	149.9816	-94.0044	1264.1573	86.3147	85628.3008	269714.9913	4959945.1861	1390.58	2.1353	610.903	0.52813	597.0565	0.51233	976.5718	1.0591	938.604	435551.0312	785.3671	0.82737	891.6758	0.73353	27239000	1.0042	633.676	86.6536	77.0737	328.7666	302.5884	146629.9219	159.9769	-0.22875	268.0277	3863710
006	2018-09-08t0808	1536412318.47	adult	206.1706	153.9814	-90.0047	1314.4208	84.2097	88017.4579	277176.1471	5062094.34	1546.79	3.2051	596.273	0.10928	580.0771	0.017832	980.0166	1.0735	939.9692	449827.625	771.1559	0.52478	892.065	0.70923	27342700	1.053	759.747	89.4353	80.4185	337.1397	303.5415	154747.1406	157.8339	-0.44592	270.6783	4101150
006	2018-09-08t1208	1536426721.58	adult	210.1715	157.9822	-86.0038	1296.7699	85.5772	87039.0488	274176.6273	5002712.5419	1616.26	3.6644	581.614	-0.3111	564.7312	-0.43279	973.2971	0.96865	939.126	441876.875	753.4009	0.15985	883.3352	0.5621	26379700	0.92532	772.882	94.6856	84.6066	367.2018	339.2979	166709.5938	168.7043	-0.026987	297.1236	4294560
006	2018-09-08t1609	1536441138.9	adult	214.1763	161.987	-81.999	1268.7111	84.0349	84564.6428	266333.7778	4836186.2393	1275.12	1.2694	598.038	0.1049	581.9636	0.021249	975.6132	0.97597	941.4998	430245.4375	765.2469	0.34965	896.1738	0.71832	26346000	0.96058	624.55	99.3216	89.7147	350.7754	326.0845	154691.9375	175.5306	0.18266	287.1173	4375510
006	2018-09-08t2008	1536455524.44	adult	218.1723	165.983	-78.003	1305.2781	81.5894	86377.354	272000.4711	4936923.3443	1455.61	2.505	595.687	0.015912	580.702	-0.037757	969.4435	0.8801	937.5629	437219	765.7536	0.32731	884.8886	0.5369	26817800	1.083	690.956	96.1458	85.8739	354.1237	331.469	159709.7812	176.2308	0.10206	287.9753	4328480
006	2018-09-09t0008	1536469926.37	adult	222.1728	169.9836	-74.0025	1303.9669	84.7114	86548.3327	272563.3631	4941052.6639	1469.36	2.5862	620.044	0.65553	605.4498	0.63381	1013.3734	1.3962	964.0641	457031.375	793.9589	0.83079	915.4178	0.94316	27963400	1.3292	690.892	93.1708	83.4837	356.359	321.3437	160717.9219	170.6313	-0.26013	283.2069	4201910
006	2018-09-09t0409	1536484332.63	adult	226.1745	173.9853	-70.0007	1307.7373	81.8348	86287.3229	271765.7094	4844744.3443	1376.65	1.9329	627.729	0.84692	609.3265	0.72485	1023.4782	1.5027	993.0433	460565.1875	818.1468	1.2644	939.3632	1.2599	28224000	1.4236	630.354	97.24	86.5134	357.4234	339.201	160840.5156	184.346	0.25425	302.1633	4372100
006	2018-09-09t0808	1536498729.57	adult	230.1737	177.9844	-66.0016	1226.925	86.6516	85153.7631	268305.0848	5032450.7678	1387.31	2.0008	617.961	0.56392	601.1365	0.47909	1004.1436	1.2522	973.9115	445839.75	807.3087	1.0394	920.2172	0.976	27405300	1.3285	602.782	96.4813	85.3937	359.0607	340.1692	159422.9375	182.8684	0.08597	297.3212	4278750
006	2018-09-09t1208	1536513131.44	adult	234.1742	181.985	-62.001	1344.4039	86.6596	91521.256	288318.2847	5300623.4905	1417.89	2.2074	588.333	-0.27201	574.5135	-0.29199	952.3989	0.60653	914.0057	454294.25	752.2581	-0.03597	868.7356	0.23386	28056400	1.4974	686.422	97.3965	86.6724	354.9459	323.8311	169309.1875	178.2769	-0.21753	288.6341	4644640
006	2018-09-09t1608	1536527532.25	adult	238.1744	185.9852	-58.0008	1281.1251	86.7628	87945.3858	277057.2838	5178218.9465	1407.08	2.1284	619.861	0.58778	599.0965	0.39209	1034.6787	1.6035	1007.9463	473882.875	826.0795	1.3664	961.2649	1.5308	28389000	1.6133	637.899	98.8098	86.8903	353.4792	329.5358	161893.4688	189.1614	0.16345	299.5645	4525390
006	2018-09-09t2009	1536541933.98	adult	242.1749	189.9857	-54.0003	1329.3232	86.3353	82642.5208	260130.8142	4596623.3807	1391.46	2.0188	598.042	-0.034581	584.361	-0.04159	976.0408	0.87492	927.5641	421649.625	761.8221	0.10732	875.9166	0.30848	25787000	1.1835	679.8	105.173	94.0404	381.1069	348.5411	164638.1875	192.2979	0.2036	302.1952	4534970
006	2018-09-10t0009	1536556337.1	adult	246.1758	193.9865	-49.9995	1329.7871	85.0801	89879.5112	283074.418	5142644.8316	1444.62	2.3918	594.923	-0.13561	580.4903	-0.16527	987.2764	1.0056	934.5204	463032.625	762.4352	0.10282	883.1286	0.4016	27862600	1.6337	705.722	98.8662	87.1775	375.6382	336.3353	176174.3438	185.9574	-0.17004	298.7336	4630300
006	2018-09-10t0409	1536570737.25	adult	250.1758	197.9866	-45.9994	1274.0015	86.1318	87110.4465	274449.9031	5123415.9438	1408.25	2.1352	613.172	0.37196	600.754	0.41245	1015.7902	1.3507	971.4735	461168.75	776.0894	0.35533	909.1739	0.76512	27823300	1.6894	717.796	102.031	90.9295	371.6938	343.6852	168749	190.7634	-0.055588	302.3136	4629750
006	2018-09-10t0809	1536585136.33	adult	254.1756	201.9863	-41.9997	1311.4524	86.9525	89248.2205	281168.3823	5191019.3251	1406.8	2.1167	624.118	0.67349	609.6534	0.66132	1010.9907	1.279	967.77	470110.6875	797.7137	0.76166	916.7008	0.85524	29018400	1.993	673.37	102.446	92.3237	354.1349	319.9649	164672.7188	189.3584	-0.21139	282.2103	4763210
006	2018-09-10t1209	1536599538.24	adult	258.1761	205.9869	-37.9992	1249.0332	86.0546	85278.277	268705.9815	4983642.4777	1584.12	3.3427	640.537	1.129	627.7991	1.1769	1082.5168	2.1376	1027.942	481720	814.331	1.0595	955.7316	1.3808	28446300	1.9498	691.957	105.791	95.2015	389.4011	350.9439	173283.5	197.2679	0.037898	304.4461	4698200
006	2018-09-10t1609	1536613949.85	adult	262.1793	209.9901	-33.9959	1296.0416	84.0945	87733.9882	276298.2783	5051761.5273	1505.93	2.7714	633.185	0.89907	620.0973	0.93389	1048.0956	1.6732	1024.2516	478979.6562	807.6895	0.8954	954.5809	1.3241	28937200	2.1255	779.775	101.476	91.3645	366.4132	345.6405	167450.8281	182.5832	-0.69207	303.5214	4637550
006	2018-09-10t2009	1536628355.91	adult	266.181	213.9918	-29.9943	1248.0263	85.2812	84489.9427	266128.584	4964095.5136	1596.41	3.3699	632.332	0.85307	617.294	0.8321	1071.5197	1.9015	1050.8323	472540.1875	810.417	0.91041	984.3553	1.687	27832700	1.9706	753.318	104.708	92.9317	386.3391	370.1726	170375.5625	192.7315	-0.34651	326.0012	4608840
006	2018-09-11t0009	1536642738.21	adult	270.1761	217.9868	-25.9992	1319.6601	85.6004	88492.8449	278641.5769	5141929.7269	1339.9	1.5726	628.864	0.73176	615.9045	0.77073	1045.5452	1.5401	1025.2257	481996.3438	799.2814	0.6626	964.7154	1.3714	28981200	2.2991	656.097	103.367	91.9649	376.9062	359.0371	173753.7812	188.1299	-0.63768	312.3947	4763660
006	2018-09-11t0409	1536657141.21	adult	274.1769	221.9877	-21.9983	1276.4073	86.9176	88637.092	279210.0218	5213055.594	1231.69	0.81144	627.361	0.66642	614.8964	0.72035	1038.8136	1.4108	1024.6185	479931.9062	797.8022	0.60016	960.9517	1.2756	28950200	2.3821	520.247	103.886	92.4525	362.833	353.1859	167628.8438	188.7516	-0.70342	312.2002	4793910
006	2018-09-11t0809	1536671537.97	adult	278.176	225.9868	-17.9992	1273.9775	85.8437	86875.583	273596.3656	5138148.1696	1382.56	1.8179	630.048	0.71949	616.8607	0.75525	1057.965	1.5752	1036.1073	479258.125	803.0575	0.66242	971.7521	1.3715	28501500	2.3753	636.325	106.312	93.987	389.9015	367.1339	176625.3594	195.013	-0.52742	324.2026	4809250
006	2018-09-11t1236	1536687555.91	adult	282.6255	230.4362	-13.5498	1258.3027	87.1066	84752.2711	266919.0725	4958732.4447	1237.13	0.81264	625.942	0.5795	611.7573	0.58703	1031.1663	1.2263	1010.9453	455775.5	804.0002	0.64189	954.5754	1.1054	27637200	2.2831	572.393	107.283	94.4286	386.6205	376.0981	170886.2656	201.5849	-0.34946	328.4617	4736870
006	2018-09-11t1609	1536700332.99	adult	286.1746	233.9854	-10.0006	1229.2675	85.561	81549.209	256826.7034	4708153.2905	1358.25	1.6094	630.326	0.68278	615.9249	0.68725	1020.3506	1.0728	1002.9859	433649.0312	815.9282	0.82487	949.3766	1.0071	26781900	2.1668	621.68	109.066	95.5554	382.7164	370.868	162654.4844	210.158	-0.065894	332.0042	4634120
006	2018-09-11t2009	1536714734.88	adult	290.1752	237.9859	-6.0001	1210.7896	85.7545	80156.955	252446.0552	4640444.9249	1246.14	0.84224	630.425	0.66414	614.7205	0.63361	1007.3043	0.89741	991.3903	421053.1875	818.8896	0.84288	945.9196	0.92992	26330300	2.1581	528.889	110.315	96.4823	371.5012	361.2018	155287.5	216.782	0.12334	327.7378	4607420
006	2018-09-12t0009	1536729134.97	adult	294.1752	241.9859	-2.0001	1159.4932	87.3224	76621.5702	241372.9965	4445788.5227	1194.34	0.48367	635.14	0.77387	617.741	0.69915	1009.7383	0.88918	997.5693	403895.3125	828.3379	0.97341	956.5981	1.0266	25356700	2.016	526.325	113.176	98.8043	383.9189	373.3572	153567.5469	224.6709	0.3661	339.7016	4518340
006	2018-09-12t0409	1536743535.46	dead	298.1753	245.9861	2.0001	1154.9805	87.2212	78556.7077	247568.9881	4627418.4076	1328.82	1.3554	636.565	0.79246	616.7574	0.65289	1006.9359	0.82851	992.6359	412843.7188	834.5554	1.0461	952.9542	0.95048	26044400	2.3119	554.018	114.02	98.7877	379.5764	368.9404	155626.3125	229.4232	0.47516	332.9698	4665020
009	2018-08-30t1558	1535662929.73	larva	0	-54.1889	-286.3954	187.1272	27.8417	3519.6118	11166.0679	61401.6325	0	-0.67614	0	-0.72123	0	-0.72487					0	-0.72183	0	-0.71311	0	1.8258	0	0	0				0	-0.77321	0	0
009	2018-08-30t1958	1535677327.35	larva	3.9993	-50.1896	-282.396	198.4076	32.2915	4282.0433	13605.4763	86229.0472	0	-0.96059	0	-0.96416	0	-0.9661					0	-0.966	0	-0.96349	0	0.67889	0	0	0				0	-0.91123	0	0
009	2018-08-30t2358	1535691727.38	larva	7.9993	-46.1896	-278.396	218.2451	32.6817	4854.3991	15399.8228	99987.3989	0	-1.2545	0	-1.2175	0	-1.2177					0	-1.2213	0	-1.2252	0	-0.17282	0	0	0				0	-1.0577	0	0
009	2018-08-31t0358	1535706126.29	larva	11.999	-42.1899	-274.3963	218.051	33.764	4992.9812	15850.8821	106088.4596	0	-1.5586	0	-1.4827	0	-1.4811					0	-1.4892	0	-1.4997	0	-0.85385	0	0	0				0	-1.2141	0	0
009	2018-08-31t0758	1535720525.53	larva	15.9988	-38.1901	-270.3965	157.9963	32.1641	3580.1335	11444.8298	73377.6364	439.677	0.73765	302.415	0.80735	302.2268	0.80943	369.9394	-0.81072	365.3241	7398.7881	340.9035	0.76092	355.6149	0.66405	588197	-1.0822	291.709	61.8248	61.6138	103.0474	92.4471	2060.9485	81.0611	1.0425	90.0229	120249
009	2018-08-31t1158	1535734927.27	larva	19.9993	-34.1896	-266.3961	290.7007	15.6671	3552.345	11188.5505	37409.2047	358.17	-0.017554	272.897	0.34266	272.8567	0.34811	335.7346	-1.5637	334.5726	7050.4258	312.5166	0.33431	328.3934	0.25049	552616	-1.6171	142.825	60.521	60.2981	95.1496	91.3081	1998.1421	79.8792	0.93787	88.9165	122555
009	2018-08-31t1609	1535750028.87	larva	24.1942	-29.9947	-262.2012	428.2283	37.9693	12230.988	38568.5907	305635.7254	442.65	0.21567	337.939	0.69928	337.6229	0.70479	412.5266	-0.80122	409.7322	27226.7559	380.6719	0.6399	400.5099	0.53489	2213840	-1.2545	107.498	62.8916	62.6364	95.0023	93.8927	6270.1499	82.5951	0.95046	91.3232	412003
009	2018-08-31t2009	1535764419.57	larva	28.1916	-25.9973	-258.2038	510.6342	54.1557	20817.0916	65828.2442	724151.1229	554.018	0.65189	343.3	0.53195	341.7375	0.528	444.9188	-0.62616	438.5408	48941.0625	395.3013	0.53891	423.2987	0.47604	3769100	-0.96564	130.288	59.2968	59.0777	94.2428	92.4315	10366.71	79.4081	0.76518	88.6754	651020
009	2018-09-01t0009	1535778820.12	larva	32.1918	-21.9972	-254.2036	704.6027	52.3842	28598.2563	90123.6227	1003260.3956	655.064	1.046	374.832	0.61167	371.7837	0.59523	550.0729	0.62745	544.4736	83061.0156	433.4853	0.63612	510.0084	0.92899	5657720	-0.55828	343.704	57.2044	56.784	93.5638	90.289	14128.1348	77.3048	0.59993	86.6089	863442
009	2018-09-01t0409	1535793211.35	larva	36.1893	-17.9996	-250.206	781.2515	56.2167	35971.6556	113397.6978	1392772.246	636.964	0.65286	373.299	0.35923	371.1844	0.35388	534.1135	0.11971	527.6617	101481.5625	427.3589	0.34142	482.8001	0.46588	7069170	-0.39343	114.489	58.8599	58.4564	93.1044	91.8819	17689.8281	79.1335	0.57061	88.3157	1114630
009	2018-09-01t0809	1535807610.8	larva	40.1892	-13.9997	-246.2062	884.4037	52.8798	39681.6267	125032.6992	1473029.8541	720.666	0.95128	400.209	0.3919	396.6694	0.3734	601.0895	0.86434	593.4187	125627.6953	460.7094	0.39597	538.3247	0.69072	8357570	-0.29329	165.977	62.2974	62.057	97.0115	94.8655	20275.4082	82.3925	0.60152	91.5545	1300960
009	2018-09-01t1209	1535822012.22	larva	44.1896	-9.9994	-242.2058	820.704	62.5172	42554.5124	134223.5933	1857190.0632	774.693	1.0561	420.705	0.3572	417.1037	0.33962	649.3765	1.3483	646.1037	145460.3438	484.0948	0.35836	579.4785	0.81025	9386340	-0.30464	142.158	61.6212	61.4793	97.0188	94.9691	21732.2109	82.4334	0.49293	91.6462	1374830
009	2018-09-01t1609	1535836409	larva	48.1887	-6.0002	-238.2067	1055.669	64.8592	56807.3238	179019.6688	2545654.2934	764.209	0.69054	424.103	0.1172	421.137	0.10868	599.9227	0.29278	587.6126	178776.9531	484.0604	0.068991	542.783	0.17493	12615800	0.51177	303.005	63.2555	62.9496	98.8934	96.4406	29470.2422	83.8006	0.44475	93.0734	1881660
009	2018-09-01t2009	1535850810.36	larva	52.1891	-1.9999	-234.2063	970.1707	69.9914	55993.9409	176543.1134	2702853.5282	720.166	0.05632	404.014	-0.44359	401.1048	-0.45045	583.3395	-0.25533	573.6196	170918.4844	465.7153	-0.45839	522.5439	-0.35519	11827900	-0.20995	128.305	56.6663	56.2967	91.4424	89.961	26792.6328	76.9661	-0.094937	85.9055	1658960
009	2018-09-02t0009	1535865209.41	adult	56.1888	1.9999	-230.2066	1143.776	66.1541	64167.5035	202100.9244	3012866.4279	832.714	0.74709	429.921	-0.30224	427.0244	-0.30596	620.4794	0.068015	608.1534	208481.0938	494.273	-0.33885	557.0222	-0.19875	14424700	0.3349	159.242	61.6501	61.2792	97.4529	95.7838	32744.1719	82.4244	0.17163	91.9557	2068480
009	2018-09-02t0410	1535879661.73	adult	60.2033	6.0144	-226.192	1068.7984	71.5418	61287.9334	193067.4899	2978568.6225	922.409	1.3004	447.34	-0.22725	443.9741	-0.23525	667.7337	0.56892	652.8221	214342.5156	516.5693	-0.24269	587.595	-0.024171	14328800	-0.050162	138.391	63.1996	62.7327	99.325	97.345	31883.3125	84.1278	0.23033	93.6374	2024350
009	2018-09-02t0810	1535894053.65	adult	64.2011	10.0122	-222.1943	1179.0593	69.4248	67462.1259	212448.7284	3282829.5831	791.432	0.042596	470.526	-0.0011886	467.2403	-0.0041716	660.4442	0.21047	651.3031	233136.7812	545.3978	0.011304	610.3116	0.10213	16595500	0.37968	252.018	59.6636	59.127	98.227	95.6706	34674.125	81.0887	-0.16253	91.4391	2104340
009	2018-09-02t1210	1535908441.13	adult	68.1976	14.0087	-218.1978	1143.3594	73.3723	70821.3406	223167.7584	3659865.7748	751.268	-0.45086	449.337	-0.53699	446.2251	-0.53521	620.1984	-0.61725	607.9936	229473.4062	517.7351	-0.61566	573.4553	-0.63176	16605700	0.096011	161.316	62.2309	61.8396	98.7334	97.3584	36531.3594	83.5987	-0.03724	93.5111	2299810
009	2018-09-02t1609	1535922820.29	adult	72.1918	18.0029	-214.2036	1190.2596	69.7821	71031.8991	223772.5635	3526544.3756	820.253	-0.022444	490.564	0.10048	486.0397	0.080746	680.1066	0.1066	668.7064	252999.6562	572.8506	0.16	635.7544	0.14114	18204800	0.33884	251.132	60.0197	59.5029	100.127	97.6166	37247.2422	82.3754	-0.37296	93.4047	2227330
009	2018-09-02t2009	1535937211.53	adult	76.1894	22.0005	-210.206	1262.2555	75.3853	77691.5486	244627.752	4068207.8532	865.508	0.21362	491.498	-0.01025	488.1063	-0.0039622	696.4481	0.1717	686.8494	282757.9375	579.0776	0.1213	646.6605	0.1445	19939600	0.63205	135.154	56.9824	56.3317	100.572	97.8046	40832.2422	80.2264	-0.91646	92.9031	2311720
009	2018-09-03t0009	1535951610.66	adult	80.1891	26.0002	-206.2062	1266.2724	75.4444	78129.7819	246000.0944	4100364.6394	795.398	-0.49429	485.012	-0.27677	481.3705	-0.27203	682.4634	-0.21082	674.5615	278445.0625	565.7892	-0.28362	635.7042	-0.21409	19779300	0.38751	354.117	63.8977	63.1317	107.9903	105.133	44060.0469	87.7794	-0.08848	100.1402	2605810
009	2018-09-03t0409	1535966014.51	adult	84.1902	30.0013	-202.2052	1296.7473	77.2882	82353.5397	259361.2647	4372691.619	877.506	0.055208	475.764	-0.60625	471.7392	-0.60613	683.2504	-0.36074	663.9818	293797.6875	555.5643	-0.63828	623.3155	-0.59953	20437400	0.41132	231.541	65.1266	63.8583	135.4467	127.3894	58242.0703	89.3654	-0.11905	109.901	2797640
009	2018-09-03t0809	1535980412.95	adult	88.1898	34.0009	-198.2056	1256.2538	77.3944	79234.2661	249502.077	4267148.8549	856.319	-0.2309	477.459	-0.69489	471.6913	-0.72847	712.1757	-0.087508	706.6936	294840.75	566.155	-0.58573	664.0917	-0.078392	19733900	0.072739	267.54	64.8022	63.6607	116.4377	112.8436	48205.1992	90.3081	-0.26431	106.7424	2678340
009	2018-09-03t1209	1535994814.63	adult	92.1903	38.0013	-194.2051	1213.8448	76.0674	78619.6024	247701.7914	4253913.7084	974.868	0.60463	507.271	-0.15447	501.0811	-0.19034	760.6068	0.47138	745.7213	312609.375	603.1391	-0.0096	702.0582	0.39766	20801100	0.25543	297.637	68.7931	67.6027	133.1997	121.8721	54745.0586	95.1891	0.16161	113.4135	2820930
009	2018-09-03t1609	1536009214.37	adult	96.1902	42.0012	-190.2052	1137.9058	76.8148	74295.1206	234208.93	4024668.1525	1150.15	1.8745	536.926	0.39643	530.5312	0.36392	799.5159	0.8888	778.5399	310212.1875	636.1017	0.49475	736.3388	0.80983	20812900	0.16003	354.092	71.2667	70.4459	121.4834	117.4502	47135.5586	97.4552	0.1754	111.7346	2762510
009	2018-09-03t2009	1536023615.37	adult	100.1905	46.0015	-186.2049	1248.6216	74.2693	79362.9422	250054.3358	4170475.3497	1132.94	1.6305	534.712	0.24815	529.308	0.24324	781.6339	0.48917	763.1662	323596.4375	629.6211	0.23334	717.8937	0.3463	22124200	0.43317	457.083	65.8983	64.5998	123.7537	120.372	51234.0391	94.2336	-0.60347	112.4699	2726610
009	2018-09-04t0009	1536038018.56	adult	104.1913	50.0024	-182.204	1241.1024	78.4759	79908.0018	251720.4169	4377883.1718	1045.3	0.8525	525.24	-0.058905	518.6919	-0.084668	792.2802	0.50851	777.2964	330380.8125	624.4117	0.00017593	729.1188	0.38254	21880400	0.29475	316.773	70.3219	68.7468	128.3552	125.4402	53524.1172	100.1451	-0.096001	118.9092	2929470
009	2018-09-04t0409	1536052420.28	adult	108.1918	54.0029	-178.2036	1338.229	77.7175	85674.3322	269759.2457	4694093.078	1035.83	0.69269	518.556	-0.30178	512.9084	-0.30186	767.941	0.034041	747.6154	343269.625	617.9386	-0.25479	704.7966	-0.1582	23164900	0.5744	213.767	69.8112	67.721	137.3016	132.7219	61373.8281	101.5013	-0.23661	123.26	3118610
009	2018-09-04t0809	1536066819.79	adult	112.1917	58.0028	-174.2037	1238.8334	76.2685	75769.056	238534.1488	3993663.257	1118.32	1.2525	555.31	0.44296	548.7369	0.43392	820.6531	0.66578	801.1393	324978.625	660.2974	0.44655	750.1498	0.44458	21963600	0.20444	404.723	73.2439	70.798	146.7335	140.72	58106.4688	107.2787	0.19105	131.8152	2896940
009	2018-09-04t1208	1536081102.09	adult	116.159	61.9701	-170.2364	728.2553	94.4512	52294.0123	166369.8641	3179438.4093	1179.7	1.6594	548.04	0.19558	540.8139	0.17749	842.2114	0.85931	825.2598	229923.7031	652.7176	0.1753	763.6541	0.53114	14910500	-1.6627	363.538	72.0897	70.986	125.8213	122.4835	34349.2188	99.7918	-1.0513	115.6303	1961340
009	2018-09-04t1608	1536095503.75	adult	120.1594	65.9705	-166.2359	1133.6523	76.6443	74584.4238	235126.0904	4087947.1632	882.486	-0.72815	531.499	-0.26752	523.4824	-0.29996	772.1707	-0.24782	763.147	300374.4062	645.2725	-0.093094	732.1546	-0.10404	20660400	-0.21104	353.798	78.4543	73.6866	220.1614	204.7908	85642.7969	124.3896	1.5647	171.2156	3049680
009	2018-09-04t2008	1536109912.11	adult	124.1618	69.9728	-162.2336	1248.552	75.6202	77444.9491	243894.4488	4107219.003	1205.34	1.7389	545.261	-0.030335	537.6063	-0.044176	816.4019	0.27566	790.8596	330642.75	651.8466	-0.086166	746.8507	0.010157	22042200	0.10523	339.212	77.0094	74.3037	157.4846	152.4497	63781.2734	113.085	-0.068071	142.4739	3113110
009	2018-09-05t0008	1536124292.01	adult	128.1562	73.9673	-158.2392	1141.8515	79.6264	76821.0041	242171.3099	4304820.4184	929.382	-0.49539	530.466	-0.4564	522.6945	-0.469	776.6277	-0.39511	763.5815	311427.7188	644.7195	-0.34468	733.7291	-0.31356	21231400	-0.12892	257.509	76.8206	72.7519	187.9466	181.3148	75366.5781	119.4158	0.31546	163.4005	3074670
009	2018-09-05t0408	1536138694.47	adult	132.1569	77.9679	-154.2385	1205.0485	81.0975	78508.9226	247290.7453	4375984.5632	1062.81	0.49148	538.623	-0.34522	528.3876	-0.40747	840.072	0.40809	826.3592	344429.5	665.5291	-0.056618	785.2387	0.39016	22053400	0.041789	279.149	77.2114	73.1431	183.9339	176.6501	75412.8984	120.013	0.086818	159.326	3161340
009	2018-09-05t0808	1536153096.83	adult	136.1575	81.9686	-150.2379	1165.5599	80.0671	74390.313	234271.5984	4113273.5416	1002.51	-0.043844	554.869	-0.03606	545.9116	-0.055184	826.5401	0.1173	812.3088	320697.5625	679.1415	0.092359	770.8913	0.05293	21522800	-0.11486	356.278	83.5934	78.9155	217.5447	199.4435	84407.3359	131.0132	0.87567	178.2288	3242500
009	2018-09-05t1208	1536167498.34	adult	140.1579	85.969	-146.2374	1235.7956	77.1508	76612.9375	241437.0649	4063237.6337	1037.44	0.173	568.981	0.22954	558.9818	0.19768	861.5641	0.51656	848.8472	344625.625	696.189	0.30991	801.6123	0.42901	22751900	0.1478	303.026	78.2289	73.757	192.8984	188.6201	77159.3672	122.901	-0.15554	171.6779	3128140
009	2018-09-05t1608	1536181899.06	adult	144.1581	89.9692	-142.2372	1242.7025	79.9961	77089.25	242733.0367	4098607.1862	1025.13	0.022201	561.508	-0.024039	551.6238	-0.048008	833.1723	0.025066	820.8474	335768.4375	690.5851	0.089289	781.072	0.0054725	22577100	0.080103	253.327	81.1244	76.4248	192.0259	187.0738	77386.4531	129.1189	0.1576	172.2213	3261850
009	2018-09-05t2008	1536196299.13	adult	148.1582	93.9692	-138.2372	833.7122	104.8082	58972.0882	187092.9771	3764219.8922	1100.55	0.5545	565.321	-0.0014331	553.2816	-0.070039	889.9073	0.72714	875.2751	273201.5625	697.3214	0.11224	821.9332	0.54271	17355900	-1.1157	297.903	82.5138	78.4078	194.8122	186.1257	59807.3594	125.3273	-0.39252	165.9433	2533260
009	2018-09-06t0008	1536210702.01	adult	152.159	97.97	-134.2364	1185.8322	78.1929	76624.1449	241354.3107	4209573.8163	1107.75	0.55757	577.732	0.23819	565.5405	0.17882	908.762	0.89885	896.6098	363504.8125	723.6135	0.51707	847.1531	0.83637	23079800	0.14847	298.221	81.9799	76.8708	199.267	193.4754	79706.7969	132.6815	-0.0022787	176.7952	3275020
009	2018-09-06t0408	1536225105.17	adult	156.1598	101.9709	-130.2355	1208.0609	78.0438	77151.9562	243024.8939	4233814.8884	1020.65	-0.15622	566.249	-0.11248	555.3268	-0.13805	850.5692	0.018548	841.5555	342779.375	705.1401	0.061449	805.3186	0.10435	22781900	0.067846	319.004	86.0458	79.7756	225.1733	217.5031	90744.8281	141.5574	0.47505	197.368	3461880
009	2018-09-06t0808	1536239503.09	adult	160.1593	105.9703	-126.2361	1140.417	81.6173	75374.3528	237552.4023	4189291.0008	945.386	-0.76495	569.895	-0.07956	560.713	-0.051692	819.2404	-0.47766	811.8001	321961.4688	701.6406	-0.092784	782.6889	-0.31458	22390600	-0.019239	353.082	87.3656	80.6071	234.4243	229.1038	92128.7344	151.7098	1.01	211.892	3432510
009	2018-09-06t1208	1536253905.52	adult	164.1599	109.971	-122.2354	617.9195	82.0678	39324.4035	125070.0859	2091644.0682	1182.12	0.97184	576.066	0.017481	564.9168	0.0050629	907.429	0.63913	889.7187	186930.375	704.4845	-0.12511	840.81	0.4863	11820900	-2.1792	352.747	91.2367	82.7533	239.2489	230.163	49285.2656	163.6548	1.6311	213.1945	1872180
009	2018-09-06t1608	1536268316.07	adult	168.1629	113.9739	-118.2325	1248.6911	77.0926	78144.1622	246056.5879	4199326.4369	1278.21	1.6348	605.835	0.72183	594.9936	0.74351	900.1649	0.47364	887.6075	367267.25	750.1136	0.66166	847.9607	0.51895	24695700	0.43943	371.72	86.702	80.4589	224.993	216.7424	91797.1562	144.4537	0.07733	197.4201	3534240
009	2018-09-06t2008	1536282726.01	adult	172.1656	117.9767	-114.2297	1209.8517	74.6017	71367.903	224814.1895	3659583.3106	1094.9	0.23863	621.189	1.0678	608.8331	1.0676	924.3994	0.72821	911.8197	344800.9688	768.2687	0.92649	871.7291	0.80115	23167900	0.13812	315.506	89.2354	82.0735	228.7358	222.2427	85318.4531	153.3791	0.48995	205.4753	3328120
009	2018-09-07t0008	1536297115.67	adult	176.1628	121.9738	-110.2326	799.3244	90.5658	57669.8318	182828.5854	3464926.7433	1216.82	1.089	610.545	0.74932	597.3503	0.72579	916.2573	0.56375	901.5747	275793.4375	769.8199	0.88173	866.7141	0.6631	18324900	-0.77645	325.032	86.5212	78.5763	218.063	212.5912	65636.9688	154.9375	0.4076	197.3252	2596850
009	2018-09-07t0408	1536311519.59	adult	180.1638	125.9749	-106.2315	1199.4959	79.2784	77721.7084	244895.1582	4217686.9276	1090.98	0.14451	605.336	0.5714	592.6674	0.56349	909.8636	0.43007	896.0931	369404.625	755.5793	0.54629	856.5548	0.45805	24522800	0.4109	316.83	87.0793	80.2045	215.7219	207.4542	87583.0859	148.3361	-0.16495	192.265	3527670
009	2018-09-07t0808	1536325918.91	adult	184.1637	129.9747	-102.2317	898.1968	105.151	64925.013	205743.0861	4158877.8266	1214.46	1.0008	613.161	0.73452	600.4224	0.73598	924.0488	0.56445	910.2286	312328.5	773.6825	0.82367	873.5477	0.65163	20712600	-0.27538	371.261	88.2375	81.1537	221.8897	215.2214	74998.7188	150.8603	-0.15792	194.7519	2980660
009	2018-09-07t1208	1536340321.74	adult	188.1644	133.9755	-98.2309	1202.8308	77.4388	75824.8226	238792.3695	4121468.8586	1094.01	0.11592	617.669	0.81512	603.6067	0.78905	922.0895	0.49809	906.0667	365147.4375	775.6184	0.80281	874.5516	0.61873	24423900	0.42071	320.381	87.4625	79.7013	225.1649	220.3822	89165.2969	155.7292	-0.016475	202.763	3458440
009	2018-09-07t1608	1536354737.7	adult	192.1689	137.9799	-94.2265	1200.3208	83.9331	78219.8623	246445.7397	4384886.9824	1136.39	0.39541	614.502	0.69749	604.6432	0.78671	921.0489	0.44841	904.8811	375787.9375	760.5245	0.46978	862.451	0.40462	25057600	0.55388	315.261	86.854	80.0885	212.898	206.8114	86862.3984	146.2558	-0.67045	190.8641	3541650
009	2018-09-07t2008	1536369138.37	adult	196.1691	141.9801	-90.2263	1237.4631	77.2285	80280.6272	252888.5114	4401981.4652	1268.74	1.3101	607.483	0.4799	596.4206	0.5338	924.2104	0.45524	890.5649	387244.1875	750.7958	0.24202	844.8031	0.11848	25430400	0.64265	345.629	85.034	77.8488	213.6809	204.8811	89532.2812	148.4621	-0.66049	188.5939	3559690
009	2018-09-08t0008	1536383525.15	adult	200.1654	145.9765	-86.23	1211.2271	81.4328	81069.5367	255498.94	4687103.2224	1229.11	1.01	615.676	0.6673	603.9406	0.71298	952.7543	0.78074	923.2494	403015.0625	767.0841	0.50302	864.4912	0.36378	26011100	0.77074	298.936	86.2221	79.0977	199.7771	194.7945	84505.6953	148.5337	-0.76019	182.7404	3642710
009	2018-09-08t0408	1536397928	adult	204.1662	149.9773	-82.2292	1235.2753	81.4551	80075.4774	252209.0652	4466605.9256	1260.39	1.2112	619.597	0.74641	604.8981	0.71585	957.4724	0.81341	932.9576	400223.4375	787.9853	0.85719	895.1987	0.76776	25865100	0.78055	308.44	87.3768	79.5004	223.0073	216.072	93217.0625	151.7157	-0.69795	198.8404	3647540
009	2018-09-08t0808	1536412326.96	adult	208.1659	153.977	-78.2295	1237.4757	80.1863	80374.576	253154.4437	4467605.4518	1341.93	1.7623	619.465	0.71853	607.2308	0.75752	947.6253	0.66745	905.0653	398002.625	772.4421	0.53348	863.8543	0.30261	25958000	0.83433	265.767	87.7798	80.2496	204.249	200.9818	85784.5938	153.7057	-0.69874	188.827	3678320
009	2018-09-08t1208	1536426730.05	adult	212.1668	157.9778	-74.2286	722.7489	78.1326	41421.2134	130921.8137	2086936.8712	1306.7	1.497	615.249	0.58039	599.0652	0.50787	996.8655	1.2438	975.6498	216319.8125	779.0502	0.62285	888.0867	0.61582	13314000	-1.3197	267.757	77.2437	73.0603	183.5719	176.9227	39835.1094	124.1962	-2.1967	162.4735	1671550
009	2018-09-08t1609	1536441147.45	adult	216.1716	161.9827	-70.2238	931.6317	83.4192	54537.66	172551.23	2736568.5424	1153.07	0.4138	622.033	0.74093	608.4927	0.74876	903.6364	0.08947	887.0575	257536.375	780.7326	0.62425	859.6821	0.19603	17701800	-0.52376	279.34	88.175	80.6133	217.479	212.7819	61981.5039	152.5243	-0.94501	198.0802	2509280
009	2018-09-08t2008	1536455532.92	adult	220.1676	165.9786	-66.2278	798.5782	88.9607	53677.1605	170124.3075	3165191.8835	1022.49	-0.50472	625.606	0.81721	616.526	0.95368	867.6363	-0.36595	859.8609	242938.1562	769.2705	0.37971	836.1098	-0.1558	17510700	-0.52365	356.08	96.8715	88.3047	219.64	215.7808	61499.2031	167.1903	-0.36586	202.5239	2711430
009	2018-09-09t0008	1536469934.96	adult	224.1681	169.9792	-62.2273	844.4042	83.8036	52066.3511	165041.6012	2765780.1419	1124.71	0.19186	621.594	0.68756	606.7962	0.66184	922.7257	0.28523	903.4825	250981.3906	785.3394	0.65415	866.9452	0.25391	16901800	-0.59652	291.442	90.4969	83.3829	208.8174	203.4278	56798.3203	153.0693	-1.102	189.3267	2460700
009	2018-09-09t0409	1536484341.11	adult	228.1698	173.9809	-58.2256	900.4385	81.2219	51244.1898	161979.1515	2520160.1358	1212.71	0.79196	621.665	0.67319	609.5895	0.72483	900.7551	0.00058189	883.5967	242303.125	778.8934	0.50847	854.1598	0.055267	16662500	-0.61386	307.171	83.754	77.4878	199.901	193.6479	53773.3828	140.227	-1.7686	176.8894	2244860
009	2018-09-09t0808	1536498738.09	adult	232.169	177.9801	-54.2264	645.6037	73.8676	35504.1075	112288.2718	1713931.3077	1157.47	0.3991	626.676	0.79565	607.3857	0.6475	962.1457	0.73226	940.3212	178959.0938	798.7612	0.86509	900.3709	0.68774	11641800	-1.4944	273.21	79.4455	72.4654	207.9789	202.4763	38684.0742	143.6529	-1.7024	188.2667	1475860
009	2018-09-09t1208	1536513139.98	adult	236.1695	181.9806	-50.2259	762.5331	81.868	50963.6601	161994.0086	2814542.8649	1279.72	1.242	627.369	0.80181	612.6331	0.78327	952.4949	0.60138	919.844	250506.1719	791.7208	0.71076	880.0521	0.38541	16492300	-0.59384	281.687	86.9722	80.3801	191.4171	186.3564	50342.7109	146.7148	-1.6554	177.174	2286330
009	2018-09-09t1608	1536527540.77	adult	240.1697	185.9808	-46.2256	1145.569	83.111	73512.3326	231569.137	4066191.2011	1614.48	3.577	627.197	0.78822	616.2241	0.87722	934.6882	0.37132	910.4927	358920.25	786.5782	0.596	872.4202	0.26439	24034800	0.83154	322.456	94.6566	83.9559	245.6887	238.9649	94344.4531	172.6698	-0.60863	218.9201	3627340
009	2018-09-09t2009	1536541942.54	adult	244.1702	189.9813	-42.2252	839.0547	81.6607	47983.4734	151764.2493	2374009.3081	1145.99	0.2991	623.543	0.67839	611.799	0.74347	910.3196	0.060644	896.3644	228490.2188	780.624	0.46613	862.5139	0.11169	15616000	-0.7184	328.43	87.0742	80.4806	221.7904	215.1598	55669.3867	145.9828	-1.871	188.8746	2180690
009	2018-09-10t0009	1536556345.62	adult	248.1711	193.9821	-38.2243	786.4845	88.9508	54301.6804	172513.0427	3235314.8441	1172.09	0.47789	619.581	0.5591	607.0721	0.60025	887.6209	-0.23039	875.9991	251196.7188	778.5881	0.41247	852.637	-0.041124	17510000	-0.33484	332.057	92.4161	84.5829	227.6119	222.2209	64414.168	155.8137	-1.5334	201.6588	2611770
009	2018-09-10t0409	1536570745.79	adult	252.1711	197.9822	-34.2243	802.3887	103.7081	61248.6906	194154.8878	4082766.1833	1321.04	1.5191	618.262	0.51197	604.9657	0.53022	923.4081	0.20202	904.4897	294567.1875	784.0557	0.50329	869.3559	0.18599	19678000	0.11701	341.627	91.0296	82.4123	249.5551	244.8778	79608.0938	160.2819	-1.4306	215.7686	2897290
009	2018-09-10t0809	1536585144.9	adult	256.1709	201.9819	-30.2245	806.9926	140.7436	72246.2872	230433.9347	6042439.7534	1039.82	-0.46395	626.03	0.72123	614.9909	0.8106	901.9355	-0.075595	893.9453	338225.8125	788.9038	0.57585	865.898	0.11973	23448600	0.90885	355.355	97.4788	85.7689	267.351	262.1297	100256.625	181.4243	-0.60302	243.7622	3651160
009	2018-09-10t1209	1536599546.85	adult	260.1714	205.9825	-26.224	781.9449	148.4462	69681.4666	222890.2553	5969847.8717	1229.08	0.85064	622.17	0.5935	605.6972	0.52344	926.4185	0.20967	912.5511	335363.5	792.6438	0.62034	881.7102	0.32217	22485200	0.76138	447.572	97.7912	85.6082	276.8359	271.3085	100214.5938	183.8775	-0.5895	244.6875	3534170
009	2018-09-10t1609	1536613958.58	adult	264.1747	209.9857	-22.2207	740.6556	180.4511	73897.048	242007.5523	7297721.6498	1349.03	1.6684	626.425	0.69535	614.3257	0.75616	912.9734	0.027346	899.6015	350581.7812	785.3666	0.44833	872.0532	0.164	24011500	1.1301	358.573	100.99	89.1929	264.9117	258.3986	101726.0781	185.589	-0.60828	238.8235	3871030
009	2018-09-10t2009	1536628364.59	adult	268.1763	213.9874	-18.219	740.6145	159.347	66015.5406	216487.2277	5723617.3528	1124.07	0.094614	630.778	0.79754	617.4306	0.82551	930.5933	0.21488	919.2997	320124.0938	797.0324	0.63774	887.3798	0.34821	21684900	0.68769	437.034	106.299	93.9702	297.9336	287.7454	102489.1719	196.6748	-0.22312	258.0286	3654330
009	2018-09-11t0009	1536642746.86	adult	272.1714	217.9825	-14.224	777.2039	100.8284	57864.0331	183632.4113	3754601.2518	1069.11	-0.29405	635.036	0.89527	621.1241	0.91023	941.809	0.31954	930.3939	283484.5	800.0421	0.65922	898.9621	0.475	19113300	0.16992	439.103	107.381	94.3897	301.7003	288.024	90811.7812	198.3657	-0.24383	260.9906	3231940
009	2018-09-11t0409	1536657149.85	adult	276.1723	221.9833	-10.2231	783.4752	108.1826	60969.4203	194012.299	4145162.7261	1154.05	0.27449	628.861	0.69745	613.0336	0.65644	943.391	0.31052	932.1046	299054.9375	795.5812	0.54239	894.1377	0.38297	19920400	0.389	523.79	105.4	92.4889	303.2096	285.1784	96117.4297	193.7158	-0.53658	254.8458	3338760
009	2018-09-11t0809	1536671546.61	adult	280.1714	225.9824	-6.224	777.1777	106.5268	60106.4552	191241.3064	4047245.0836	1374.93	1.7546	631.591	0.75153	615.012	0.69205	966.8948	0.5438	952.4632	302638.0625	800.864	0.60565	907.2263	0.52362	19726500	0.3876	483.485	105.677	92.116	311.1154	293.351	97379.1094	198.3673	-0.43009	262.8121	3300600
009	2018-09-11t1236	1536687564.59	adult	284.6208	230.4319	-1.7746	758.062	107.7732	56213.9311	178305.7978	3751525.9977	1087.03	-0.20331	631.075	0.71219	615.853	0.69306	947.5568	0.30153	937.9188	277634.125	799.8704	0.55182	902.9082	0.43781	18440600	0.12962	456.66	109.527	94.9087	319.937	304.2319	93741.5547	206.3753	-0.19119	273.4563	3200480
009	2018-09-11t1609	1536700341.61	dead	288.17	233.981	1.7746	758.6418	142.5862	65883.0224	211483.2594	5381288.7804	1611.66	3.291	628.596	0.62387	611.8928	0.56366	981.4958	0.64055	952.7737	335671.5625	794.3104	0.42634	912.7572	0.53649	21481600	0.91258	511.37	105.64	91.2774	311.5529	297.839	106551.0781	197.6868	-0.64417	264.8313	3610160
011	2018-08-30t1558	1535662945.68	larva	0	-54.189	-321.7631	164.7276	26.6297	2986.6302	9492.0481	50071.3591	0	-0.67614	0	-0.72123	0	-0.72487					0	-0.72183	0	-0.71311	0	1.8258	0	0	0				0	-0.77321	0	0
011	2018-08-30t1958	1535677343.9	larva	3.9995	-50.1895	-317.7636	170.2383	27.8444	3204.7017	10185.9351	55942.5479	0	-0.9606	0	-0.96417	0	-0.96611					0	-0.96601	0	-0.9635	0	0.67885	0	0	0				0	-0.91123	0	0
011	2018-08-30t2358	1535691743.93	larva	7.9995	-46.1895	-313.7635	176.2644	29.3286	3434.5528	10921.8117	62575.5707	0	-1.2546	0	-1.2175	0	-1.2177					0	-1.2213	0	-1.2252	0	-0.17285	0	0	0				0	-1.0577	0	0
011	2018-08-31t0358	1535706142.53	larva	11.9991	-42.1899	-309.7639	176.2643	29.1434	3408.8384	10840.5746	61682.216	0	-1.5586	0	-1.4827	0	-1.4811					0	-1.4892	0	-1.4997	0	-0.85386	0	0	0				0	-1.2141	0	0
011	2018-08-31t0758	1535720541.77	larva	15.9989	-38.1901	-305.7641	252.1358	42.8776	8023.3586	25512.8908	226048.3451	460.877	0.86355	309.674	0.86901	307.9339	0.85791	406.2854	-0.32111	401.9305	17470.2715	355.8427	0.8719	382.6327	0.85042	1326330	-0.65384	154.076	57.7518	57.4383	91.635	89.4795	3940.3049	77.2702	0.92914	85.6572	247351
011	2018-08-31t1158	1535734943.77	larva	19.9995	-34.1895	-301.7636	262.4148	30.3448	5215.8988	16507.8649	94967.8779	454.541	0.56985	340.16	0.93402	340.546	0.94337	418.7176	-0.42244	413.6691	12142.8105	387.1479	0.9088	409.0991	0.8271	970478	-1.3922	117.614	52.4284	52.1608	91.2422	88.3906	2646.0242	72.5551	0.70831	83.452	149578
011	2018-08-31t1609	1535750045.17	larva	24.1943	-29.9947	-297.5688	412.3716	45.7009	13929.1834	44044.1672	406095.7279	546.223	0.86474	368.407	0.9775	366.7053	0.97047	486.5318	0.23949	483.7399	36489.8867	423.1081	0.97965	463.0025	0.99904	2731370	-0.99451	139.65	54.342	54.0384	88.7145	86.1579	6653.5869	74.7646	0.69175	83.3372	402892
011	2018-08-31t2009	1535764435.72	larva	28.1917	-25.9973	-293.5714	329.1151	43.4446	10694.4709	33863.3066	308417.3445	525.267	0.46679	401.229	1.0815	400.6809	1.0875	485.4948	-0.043011	482.3564	27673.2051	449.6147	0.99133	472.205	0.85378	2281790	-1.6702	198.789	58.9964	58.7364	93.9654	90.7719	5356.0259	78.1417	0.72098	87.5013	335513
011	2018-09-01t0009	1535778836.44	larva	32.1919	-21.9971	-289.5712	645.5235	51.118	25427.1967	80180.6664	857118.0004	610.516	0.75111	385.717	0.71922	383.363	0.70972	524.4995	0.25164	519.7766	70807.4375	444.4746	0.73161	490.7858	0.77418	5179410	-0.77319	127.832	49.9169	49.473	87.6176	85.7266	11828.3701	71.1227	0.37068	81.477	670284
011	2018-09-01t0409	1535793227.49	larva	36.1894	-17.9996	-285.5737	627.7861	48.5658	23856.1332	75211.5409	772618.0061	696.836	1.0606	425.52	0.89837	423.7834	0.89747	582.8323	0.85184	572.3361	74019.7031	481.173	0.831	527.5754	0.8431	5376870	-1.1181	318.56	60.6793	60.3327	96.0463	92.8997	12197.8809	80.427	0.62197	89.4144	766744
011	2018-09-01t0809	1535807627.09	larva	40.1893	-13.9997	-281.5738	752.7533	49.3182	30168.5736	95011.3983	1035692.804	608.428	0.1633	401.517	0.40607	399.922	0.4087	526.8184	-0.27641	522.672	84290.9375	461.9932	0.40825	504.5749	0.39177	6403790	-1.0939	113.754	59.8909	59.6749	93.1053	91.8457	14896.8457	79.3541	0.47084	88.451	955200
011	2018-09-01t1209	1535822028.47	larva	44.1897	-9.9993	-277.5734	815.9069	53.9845	36440.6453	114783.6041	1379033.6849	710.917	0.59297	444.196	0.62655	441.8843	0.62423	608.3188	0.7051	603.4854	116797.2188	507.9218	0.60043	562.6194	0.65198	8524120	-0.64383	167.542	55.4481	55.1052	92.9125	91.176	17839.1992	77.1294	0.24147	86.8888	1064050
011	2018-09-01t1609	1535836425.15	larva	48.1887	-6.0003	-273.5743	909.0841	61.5421	45146.8063	142226.952	1906670.1395	706.111	0.25101	447.472	0.40472	445.6375	0.41076	587.092	0.08861	577.9321	139140.8125	510.3355	0.35665	553.237	0.28047	10599300	-0.25114	201.714	55.7379	55.4334	92.7316	90.3514	21977.3984	76.7532	0.065294	86.2592	1320260
011	2018-09-01t2009	1535850826.49	larva	52.1891	-1.9999	-269.5739	1001.3277	62.5406	52513.7009	165577.9715	2269775.3449	745.259	0.25612	463.317	0.35926	460.8094	0.36008	623.6652	0.39142	613.1661	172131.5938	529.6734	0.3167	583.548	0.32449	12742600	0.12249	112.466	57.4642	57.0659	94.1765	92.9488	25992.7168	78.9917	0.03492	89.3825	1580440
011	2018-09-02t0009	1535865225.76	adult	56.1889	1.9999	-265.5741	975.7439	64.1852	52673.4471	165999.5576	2393888.3695	787.726	0.38037	456.602	0.090661	452.7238	0.073667	650.9981	0.55598	644.2696	179675.4844	527.5114	0.10098	595.046	0.26223	12594000	-0.30381	325.273	57.8932	57.3571	94.6193	91.1612	26114.9355	78.3557	-0.13121	87.7883	1596810
011	2018-09-02t0410	1535879678.69	adult	60.2036	6.0146	-261.5594	1084.4524	68.7556	59994.0835	188953.9713	2811225.4765	703.276	-0.513	456.568	-0.079505	454.0041	-0.074125	596.1104	-0.56251	588.9074	187178.6562	526.9788	-0.092461	569.1824	-0.26659	14330300	-0.049678	318.72	56.963	56.561	95.336	92.7988	29935.5117	78.4051	-0.26804	88.9877	1787900
011	2018-09-02t0810	1535894070.12	adult	64.2012	10.0122	-257.5618	1085.6145	67.4392	60218.0811	189645.301	2827641.5711	734.868	-0.42884	461.075	-0.16461	458.3122	-0.15909	617.715	-0.45679	612.4169	195197.9375	529.3387	-0.23946	577.7987	-0.35868	14526200	-0.29178	187.486	62.6805	62.2142	99.0526	96.5088	31300.6289	83.6415	0.095882	93.1548	1974750
011	2018-09-02t1210	1535908457.79	adult	68.1978	14.0088	-253.5652	1011.5884	76.0442	63889.8218	201811.9189	3344311.4928	769.235	-0.30091	482.912	0.083781	479.2397	0.077314	638.08	-0.34145	632.0523	213118.7188	560.1588	0.09275	606.423	-0.13472	16099800	-0.063101	165.565	59.4026	58.1733	116.9893	114.5971	39074.4258	86.0583	0.24707	106.6248	1980420
011	2018-09-02t1609	1535922836.7	adult	72.1919	18.0029	-249.5711	1094.8063	75.6654	68055.6985	214476.8748	3568899.0491	747.394	-0.6291	466.055	-0.37896	461.6056	-0.39882	647.0616	-0.39784	639.4922	230353.9375	543.5925	-0.35616	609.717	-0.2712	16547300	-0.16807	130.633	57.8055	57.3537	93.6712	92.0563	33346.9297	78.5804	-0.86258	88.1282	2052380
011	2018-09-02t2009	1535937227.87	adult	76.1895	22.0005	-245.5736	1099.2459	74.6712	67789.3606	213605.4158	3513239.7751	820.682	-0.15761	493.528	0.031317	488.8331	0.010965	692.1888	0.10729	684.9034	245034.8438	575.1609	0.04916	648.568	0.17583	17455100	-0.10899	166.432	61.624	61.1905	98.2544	96.3541	34782.0469	83.5788	-0.44484	93.3214	2179520
011	2018-09-03t0009	1535951627	adult	80.1893	26.0002	-241.5738	1145.5549	72.5876	71552.5695	225490.8706	3717168.004	822.945	-0.26809	490.001	-0.17126	484.8759	-0.19766	693.382	-0.047164	686.6736	259324.875	579.2416	-0.028652	656.0112	0.12651	18299600	-0.044439	282.673	61.2963	60.8988	99.5438	96.5872	37229.3828	82.4801	-0.87471	92.5341	2289170
011	2018-09-03t0409	1535966030.96	adult	84.1904	30.0013	-237.5727	1155.5562	74.0098	69682.5919	219504.2023	3546502.6637	793.017	-0.63125	480.902	-0.49524	476.212	-0.50917	689.5735	-0.26679	682.4961	251004.75	567.6743	-0.4048	651.3033	-0.12595	17502400	-0.42964	328.957	64.1834	63.6708	103.9727	101.5121	37846.0781	86.4072	-0.56726	97.3771	2335960
011	2018-09-03t0809	1535980429.36	adult	88.1899	34.0009	-233.5731	1183.772	74.3274	73047.5669	230072.0312	3856825.4969	836.281	-0.39181	500.796	-0.18403	495.4539	-0.20639	717.0869	-0.015173	713.4062	273927.1875	588.9475	-0.1426	678.3649	0.16308	19086900	-0.10969	182.591	65.8956	65.3811	104.3821	102.2075	39873.9531	88.0668	-0.60206	98.293	2511480
011	2018-09-03t1209	1535994831.16	adult	92.1904	38.0014	-229.5726	783.4719	80.4797	50788.0463	160822.1738	2727339.369	879.28	-0.15413	495.089	-0.42326	491.095	-0.41156	735.0089	0.097597	726.5674	194777.3594	566.1434	-0.7311	659.8295	-0.31294	13118400	-1.8805	220.621	68.5948	67.9592	109.7123	107.4304	29073.7539	91.8827	-0.32826	102.9167	1817560
011	2018-09-03t1609	1536009230.86	adult	96.1903	42.0013	-225.5727	1201.4239	74.4453	73288.9238	230771.6473	3825451.6064	812.369	-0.77974	491.622	-0.60863	486.5397	-0.61637	700.0402	-0.55235	693.9543	268115.375	579.9791	-0.60045	663.1805	-0.41205	18810900	-0.38955	237.411	67.5627	66.8143	110.4088	107.3673	42286.5547	91.0347	-0.7558	102.6604	2585150
011	2018-09-03t2009	1536023631.94	adult	100.1906	46.0016	-221.5724	1203.3058	77.4786	77956.5928	245633.5056	4216319.7362	880.863	-0.33496	509.518	-0.31355	504.1307	-0.32087	745.3759	-0.032741	737.9583	303368	601.1927	-0.32145	694.6237	-0.039401	20710400	0.049664	185.544	67.8716	67.1778	109.9625	108.3804	44754.7578	91.8562	-0.94006	103.4482	2758780
011	2018-09-04t0009	1536038035.09	adult	104.1915	50.0025	-217.5716	1189.6456	81.3146	79235.8136	249715.1363	4414488.2293	854.731	-0.62592	503.977	-0.53555	497.9699	-0.55174	740.7706	-0.22939	735.7513	305938.25	599.3571	-0.48887	695.2742	-0.17446	20814800	0.0090594	327.594	66.9546	66.112	118.8225	111.4113	49073.7031	91.4596	-1.2924	104.5249	2765290
011	2018-09-04t0409	1536052436.84	adult	108.192	54.003	-213.5711	1195.3637	76.6096	77362.4765	243758.3733	4191900.5915	924.464	-0.16961	527.826	-0.092671	519.9251	-0.14262	801.1235	0.50794	794.1747	323653.875	630.4858	-0.0097683	755.6396	0.67317	21291400	0.077985	289.563	69.4254	68.2454	126.0114	120.1669	50908.5938	95.4027	-1.0499	111.9032	2800480
011	2018-09-04t0809	1536066836.31	adult	112.1918	58.0028	-209.5712	1264.2623	81.8973	84256.8513	265355.6409	4789780.5471	893.865	-0.4872	542.186	0.14481	537.34	0.17324	778.0972	0.058793	770.6738	341584.6875	642.2377	0.093671	737.0801	0.23212	23798700	0.68485	203.101	65.2289	64.04	122.3824	116.5608	53725.8594	93.5222	-1.5741	109.4209	2863160
011	2018-09-04t1208	1536081110.82	adult	116.157	61.968	-205.6061	1209.714	77.9281	79276.8089	249784.0889	4367939.4336	904.498	-0.4814	543.5	0.091676	537.5507	0.10224	793.2922	0.16148	789.7508	328422.9688	643.7392	-0.0001625	751.2136	0.33008	22455800	0.28764	262.464	69.921	68.6281	127.1018	123.1905	52620.1484	98.0215	-1.2685	114.633	2888930
011	2018-09-04t1608	1536095512.35	adult	120.1574	65.9684	-201.6056	1200.3486	81.1287	76956.0713	242500.8643	4271318.2083	910.951	-0.50547	518.153	-0.57564	511.5724	-0.5773	781.5843	-0.11353	771.0416	314196.875	623.9226	-0.51051	734.4541	-0.066992	20799200	-0.17564	192.898	74.0605	72.0245	142.5061	138.3394	57287.4688	105.8342	-0.60415	127.8254	2972860
011	2018-09-04t2008	1536109920.87	adult	124.1598	69.9708	-197.6033	1216.8183	80.5266	78824.9881	248290.7716	4423496.613	975.511	-0.069169	517.761	-0.67104	510.4688	-0.68258	791.004	-0.086532	777.5129	325102.625	629.2529	-0.52791	735.1155	-0.17756	21271200	-0.088405	235.433	72.3048	70.0996	146.9724	140.7437	60405.6484	105.1362	-0.95153	128.865	2970500
011	2018-09-05t0008	1536124300.64	adult	128.1542	73.9651	-193.6089	1107.6653	80.3775	73489.2217	231690.7923	4099060.1591	949.544	-0.33684	523.814	-0.61276	517.3218	-0.59667	791.1378	-0.18817	786.9144	303005.75	628.5783	-0.65986	736.8934	-0.26316	20060500	-0.41794	301.078	75.1472	72.6469	162.0884	152.9683	62079.8516	109.0193	-0.78159	138.561	2877910
011	2018-09-05t0408	1536138703.08	adult	132.1548	77.9658	-189.6082	1222.6918	75.8635	77428.9279	243964.4515	4125530.0432	969.867	-0.24067	533.532	-0.466	525.9847	-0.46515	825.9803	0.20757	815.7428	333696.0625	641.7264	-0.52105	767.502	0.10942	21545600	-0.08149	330.774	79.2037	76.5007	165.6176	159.584	66909.5078	114.3642	-0.48104	143.6877	3198480
011	2018-09-05t0808	1536153105.39	adult	136.1555	81.9665	-185.6076	1230.2662	76.8675	77956.1579	245545.9033	4193837.4699	1076.78	0.54061	557.977	0.038424	549.6922	0.036629	846.7414	0.40383	829.3179	344623.75	676.2563	0.036176	791.4091	0.37621	22688500	0.16326	329.513	75.0863	72.2793	176.7232	167.0547	71926.3281	112.0642	-0.94055	147.3868	3053160
011	2018-09-05t1208	1536167507.02	adult	140.1559	85.9669	-181.6071	1147.7288	82.4553	78678.1998	247966.6786	4558868.5463	1124.13	0.85235	562.352	0.069314	550.7106	-0.0052174	941.7844	1.6479	929.2156	386131.625	700.8444	0.40058	861.9238	1.3745	23041200	0.21555	504.859	77.688	74.0055	208.2191	182.0795	85369.8281	116.4828	-0.74245	151.6204	3183110
011	2018-09-05t1608	1536181907.68	adult	144.1561	89.9671	-177.6069	1266.6765	79.1012	81504.5665	256680.6756	4482234.0355	1110.01	0.68326	551.818	-0.26036	541.2005	-0.30636	890.5457	0.82865	873.6095	379372.4375	683.3497	-0.051212	820.2371	0.61631	23457800	0.2822	355.567	78.7819	75.0179	199.6095	188.7531	85033.6406	118.6067	-0.76111	162.5053	3349020
011	2018-09-05t2008	1536196307.76	adult	148.1561	93.9671	-173.6069	1127.3676	79.1871	75217.8437	237097.0542	4217720.4983	1086.28	0.44416	582.851	0.42991	572.3632	0.40782	910.2731	1.0102	894.485	357737.3125	714.3323	0.44197	847.7484	0.94305	22853600	0.11908	347.247	78.5949	74.8389	193.2028	183.1413	75928.7031	120.2259	-0.81932	159.1488	3081700
011	2018-09-06t0008	1536210710.68	adult	152.1569	97.9679	-169.6061	1180.44	81.4193	77806.0279	245211.0992	4336265.2976	1067.9	0.25162	564.917	-0.079735	553.3409	-0.1297	893.6235	0.69026	880.9615	362811.125	710.5189	0.26406	835.9296	0.66352	22906200	0.11036	373.138	84.151	79.0816	225.6146	213.9473	91599.5156	132.2306	-0.038346	181.9357	3412160
011	2018-09-06t0408	1536225113.79	adult	156.1578	101.9688	-165.6052	1177.0829	81.8181	80011.8553	252224.1213	4546092.4675	1091.37	0.38257	561.034	-0.24289	550.0262	-0.27337	891.1973	0.57328	875.6874	371629.25	694.9396	-0.13499	823.3861	0.38067	23385600	0.19736	413.802	84.5281	80.2402	221.2982	207.1689	92281.3594	130.0398	-0.41226	177.721	3523390
011	2018-09-06t0808	1536239511.75	adult	160.1572	105.9682	-161.6058	1215.1141	80.8578	81590.3798	257050.2794	4655485.138	950.337	-0.72754	564.776	-0.20848	553.8883	-0.22745	835.5553	-0.25711	828.1412	355111	701.9259	-0.08727	793.7258	-0.14727	24001300	0.31753	301.503	82.5129	77.4013	208.3364	201.0179	88542.9844	133.06	-0.36759	181.6915	3506550
011	2018-09-06t1208	1536253914.18	adult	164.1579	109.9689	-157.6051	1262.0024	80.1952	82525.1664	259918.8607	4629792.7639	1021.33	-0.23084	560.254	-0.38358	548.6945	-0.41636	868.3495	0.11661	854.991	374258.6562	703.4483	-0.14486	813.8583	0.081525	24105500	0.32803	399.148	85.9865	80.6329	240.0987	226.5095	103482.5547	136.0981	-0.32601	195.754	3699660
011	2018-09-06t1608	1536268324.82	adult	168.1609	113.9719	-153.6022	1239.2354	82.2727	80696.4046	254107.9494	4535847.7636	1089.28	0.23578	584.776	0.18422	574.1165	0.19678	879.9064	0.20585	866.9772	370440.5938	730.0051	0.27932	828.4954	0.22934	24599800	0.42032	379.298	83.163	76.5052	251.7473	244.2465	105985.5938	141.7825	-0.1051	211.0567	3498420
011	2018-09-06t2008	1536282734.88	adult	172.1637	117.9747	-149.5994	1269.604	82.0104	84094.0847	264891.9622	4809443.7093	1048.54	-0.10121	587.942	0.21399	575.3422	0.18394	897.6656	0.37883	887.5668	394075.1875	741.3583	0.41715	851.4717	0.50252	25768300	0.64441	357.767	81.3333	75.6383	235.3657	224.9478	103325.5469	137.0759	-0.58207	196.3035	3564680
011	2018-09-07t0008	1536297124.41	adult	176.1608	121.9717	-145.6023	1272.1171	81.4762	84370.4972	265676.0212	4771475.0475	1002.12	-0.46998	566.416	-0.39016	554.2863	-0.41825	853.5943	-0.24628	841.7151	375581.5	713.6632	-0.17664	806.523	-0.21644	24896800	0.47519	420.188	85.1846	78.7389	247.6438	235.5312	108963.2812	141.5903	-0.43743	204.7497	3744290
011	2018-09-07t0408	1536311528.26	adult	180.1618	125.9728	-141.6012	1236.5248	78.224	78891.3131	248485.0698	4272697.4535	1040.57	-0.21843	577.331	-0.15538	564.9181	-0.17834	887.3535	0.14212	879.4431	365589.625	726.7203	0.0045337	839.5759	0.21204	23758300	0.26825	448.03	89.77	82.8064	268.8806	261.27	110778.7891	148.1422	-0.1767	218.775	3694220
011	2018-09-07t0808	1536325927.64	adult	184.1617	129.9726	-137.6014	1161.9091	80.98	79079.9157	249331.045	4479280.9788	1078.21	0.026444	575.661	-0.24329	561.8962	-0.29999	892.357	0.16291	883.2303	367651.0938	733.9832	0.080883	840.8425	0.18132	23698200	0.27149	378.623	90.7791	84.3086	252.5979	245.7769	104070.3203	150.0766	-0.20395	212.1787	3737100
011	2018-09-07t1208	1536340330.46	adult	188.1624	133.9734	-133.6006	1210.1391	80.4421	78912.0153	248525.5671	4412443.0664	1038.87	-0.27633	570.268	-0.42659	555.6902	-0.50655	898.2031	0.19805	888.4107	370059.6562	726.519	-0.11351	839.1318	0.11284	23466000	0.24809	446.008	91.5532	84.2957	254.9939	240.8763	105057.4844	155.0224	-0.056545	212.7983	3767320
011	2018-09-07t1608	1536354746.59	adult	192.1669	137.9779	-129.5961	657.0085	88.1296	44509.0397	141764.0157	2553238.0029	1035.1	-0.32223	555.894	-0.84505	543.8615	-0.86556	854.4003	-0.38241	839.9331	198220.875	709.3666	-0.48342	806.4239	-0.39094	12896200	-1.6075	456.646	88.9726	79.0002	312.8223	301.3903	72574.7812	162.8974	0.24303	257.2121	2064080
011	2018-09-07t2008	1536369147.26	adult	196.1671	141.9781	-125.596	1260.0607	83.6522	84566.9506	266402.9994	4790116.1616	1044.84	-0.27067	576.714	-0.33385	562.957	-0.38061	886.0468	-0.017291	876.9058	390746.625	739.06	0.023511	838.2813	0.026349	25411200	0.63926	443.747	90.3586	82.2008	272.8479	257.6982	120325.9375	156.4586	-0.23569	226.909	3981380
011	2018-09-08t0008	1536383533.91	adult	200.1634	145.9744	-121.5997	1180.0936	82.777	81083.8713	255563.0394	4684427.4043	1158.25	0.5115	582.354	-0.21827	565.4041	-0.34531	985.0906	1.1791	978.1309	416693.3125	755.7719	0.29236	913.992	1.0602	24585800	0.52252	452.995	93.8678	85.566	279.3885	265.986	118181.3281	160.9293	-0.12206	226.8591	3962910
011	2018-09-08t0408	1536397936.82	adult	204.1642	149.9752	-117.5989	929.8639	88.0198	64441.3986	203919.8203	3710375.1387	1027.42	-0.42165	572.666	-0.50656	561.4993	-0.48099	846.3793	-0.54923	829.426	284383.4375	712.8624	-0.54397	798.356	-0.59116	19231900	-0.371	549.117	99.4556	89.5292	318.8894	301.9583	107146.8281	178.8115	0.65597	258.9011	3340020
011	2018-09-08t0808	1536412335.7	adult	208.1639	153.9749	-113.5992	1314.3327	82.1312	86191.4651	271375.0962	4881239.3745	1138.19	0.33951	575.444	-0.46181	561.2589	-0.51505	916.7251	0.29007	905.6126	412526.2812	735.5322	-0.15626	847.9567	0.079943	25848900	0.81538	567.792	92.6058	84.1651	280.1687	257.2507	126075.9062	157.9974	-0.48989	219.6993	4159850
011	2018-09-08t1208	1536426738.85	adult	212.1648	157.9758	-109.5983	1277.8507	85.553	86859.5449	273591.8656	4999444.4843	1092.44	0.0059219	584.533	-0.24674	568.0979	-0.35263	928.8262	0.41574	922.7281	420758.2812	758.3735	0.23581	877.7005	0.47063	26444300	0.95512	557.215	91.2087	81.9258	309.8851	292.9736	140377.9375	161.8183	-0.41014	244.3291	4126280
011	2018-09-08t1609	1536441156.42	adult	216.1697	161.9806	-105.5934	1299.502	81.2087	85533.6058	269296.2222	4814702.6559	1118.83	0.17609	593.9	-0.019774	578.5276	-0.086549	913.9519	0.21471	895.2302	407622.5625	762.1269	0.27492	856.5786	0.15264	26470700	1.002	567.129	94.2731	85.4919	294.1954	268.723	131211.1406	163.1884	-0.44869	233.5224	4201850
011	2018-09-08t2008	1536455541.72	adult	220.1656	165.9766	-101.5975	856.6409	87.4002	61663.341	195217.2677	3715552.9918	1139.43	0.30621	598.953	0.093373	578.8682	-0.099546	971.1345	0.89247	963.0788	312705.3125	794.3415	0.85219	910.0749	0.87937	19228800	-0.22276	528.001	100.408	90.293	336.2909	313.3286	108285.6562	177.9854	0.12832	262.7343	3223490
011	2018-09-09t0008	1536469943.8	adult	224.1661	169.9771	-97.5969	1245.4612	81.0159	81542.9656	256803.4097	4545001.3763	1177.74	0.55916	591.503	-0.13338	573.3069	-0.27814	938.5588	0.47767	925.9581	399826.0312	773.4523	0.42938	887.5233	0.54207	25153100	0.85685	637.21	101.025	90.1154	358.6772	341.8488	152796.4844	180.9345	0.15351	274.854	4295990
011	2018-09-09t0409	1536484349.88	adult	228.1678	173.9788	-93.5952	1239.5333	84.137	82545.3397	260041.2337	4675428.9618	1134.51	0.24933	591.6	-0.15156	573.8755	-0.28169	959.7771	0.71978	950.4457	413663.9375	773.5426	0.40673	892.5443	0.59461	25440000	0.9526	565.173	100.975	90.2213	321.7794	300.9341	138686.9062	180.2173	0.018295	263.2018	4342140
011	2018-09-09t0808	1536498746.92	adult	232.167	177.978	-89.596	822.9095	68.9608	44790.488	141236.8472	2105700.7056	1070.22	-0.20722	594.999	-0.07847	573.4882	-0.31222	931.2452	0.35531	921.4526	218842.625	793.4191	0.76294	890.931	0.55469	13945600	-1.0783	570.704	91.7435	82.4763	318.0548	297.783	74742.875	167.5925	-0.64172	264.3251	2150280
011	2018-09-09t1208	1536513148.79	adult	236.1675	181.9785	-85.5955	1123.6144	83.5392	77862.1447	245447.725	4543495.3881	1152.45	0.35574	593.49	-0.1392	576.4963	-0.24517	932.0054	0.35055	920.7891	378394.1875	776.2981	0.41399	884.4922	0.44824	24055300	0.7911	747.79	104.103	92.8858	331.0845	310.5126	134420.2969	187.1434	0.12394	274.7786	4219520
011	2018-09-09t1608	1536527549.61	adult	240.1678	185.9787	-81.5953	1089.4504	83.3116	73965.1649	233230.7715	4222566.227	1168.86	0.46403	593.681	-0.14981	574.7066	-0.31175	970.9236	0.81655	959.8776	374776.5	785.1534	0.56839	914.4767	0.86244	22890000	0.61834	547.744	106.298	95.2766	327.117	315.5738	126267.1641	190.7508	0.18456	281.6664	4098410
011	2018-09-09t2009	1536541951.32	adult	244.1682	189.9792	-77.5948	1167.2508	85.3496	77525.701	244359.1129	4372934.6433	1144.03	0.28537	590.71	-0.24786	575.0442	-0.31614	930.8575	0.31382	922.9677	376997.3125	775.6248	0.36851	883.8337	0.41641	23871800	0.84655	507.624	106.016	94.8781	342.5562	333.6602	138735.2812	189.9081	0.050827	292.2547	4284340
011	2018-09-10t0009	1536556354.43	adult	248.1691	193.9801	-73.594	800.3007	82.01	47928.2851	152587.2847	2463056.5486	1059.82	-0.31065	590.313	-0.27318	571.9066	-0.42039	949.6734	0.53678	941.3638	238368.0312	775.5996	0.3537	895.5113	0.57455	14781400	-0.86193	368.488	104.366	95.5776	271.1722	263.6635	68064.2188	176.5871	-0.62658	240.1934	2613330
011	2018-09-10t0409	1536570754.68	adult	252.1692	197.9802	-69.5939	679.947	74.6509	38179.9677	120667.6105	1869414.6821	1022.76	-0.57726	595.714	-0.133	579.0428	-0.22582	922.2873	0.18815	913.5157	184457.4531	778.4815	0.39337	884.8939	0.40899	11873800	-1.4206	364.13	97.6404	89.1034	255.386	242.7863	51077.1992	161.7732	-1.3656	216.1632	1946170
011	2018-09-10t0809	1536585153.7	adult	256.1689	201.9799	-65.5942	1204.5052	83.3789	80765.8284	254402.1214	4642965.7239	1091.47	-0.10169	591.749	-0.26164	574.9272	-0.35952	928.2003	0.24883	918.5472	390772.3125	778.2126	0.36587	886.7246	0.41621	24903200	1.2014	612.056	108.509	96.2444	337.2063	328.2557	141963.8438	196.7794	0.064186	287.1416	4566490
011	2018-09-10t1209	1536599555.71	adult	260.1695	205.9804	-61.5936	848.7958	82.3361	51164.5761	161642.0685	2666946.3706	1062.91	-0.30982	595.083	-0.18256	579.0609	-0.25331	939.4963	0.36937	929.8552	250845.5	769.3966	0.16805	887.4846	0.40324	15864300	-0.59893	351.836	103.85	95.146	245.0995	237.0948	65441.5703	175.9763	-0.93184	221.0112	2768530
011	2018-09-10t1609	1536613967.56	adult	264.1727	209.9837	-57.5903	1188.8204	85.0542	80374.0048	253236.0977	4637391.7011	1281.11	1.1968	590.762	-0.32363	573.9324	-0.41762	942.7039	0.38416	928.7192	394992.9375	773.2546	0.21568	889.7429	0.40803	24740500	1.2832	670.7	110.548	97.2728	351.5522	333.2247	147300.375	200.3468	0.029504	290.8899	4629640
011	2018-09-10t2009	1536628373.64	adult	268.1744	213.9854	-53.5886	695.7354	79.0406	35238.675	112759.7521	1550629.0838	1075.89	-0.23777	593.921	-0.25146	575.19	-0.39623	947.7643	0.41682	938.509	175336.4062	771.7951	0.15986	908.0993	0.62868	10977400	-1.6141	520.331	103.245	89.039	322.8423	313.0645	59725.8242	184.0639	-0.76656	270.014	1908280
011	2018-09-11t0009	1536642755.75	adult	272.1695	217.9805	-49.5936	704.3228	87.3359	48541.7636	154046.4389	2880667.9168	1093.17	-0.12917	594.363	-0.25723	575.7449	-0.39548	957.1314	0.49594	951.1293	242154.25	777.6575	0.2416	910.3869	0.62672	15025500	-0.73037	525.629	117.256	105.7322	339.136	329.2903	85801.4062	208.0436	0.17221	278.8715	2964230
011	2018-09-11t0409	1536657158.74	adult	276.1703	221.9813	-45.5928	797.0922	90.0504	53872.832	170689.0342	3219756.5201	1119.4	0.038661	591.79	-0.34818	573.2219	-0.48294	942.6702	0.30241	933.447	264890.3125	776.8286	0.19766	891.5251	0.34894	16613900	-0.35804	529.131	116.284	104.0077	337.8493	321.5081	94935.6562	208.1022	0.080384	280.5172	3264560
011	2018-09-11t0809	1536671555.57	adult	280.1694	225.9804	-41.5936	826.9831	99.3577	61602.2787	195205.5258	4008446.9092	1084.64	-0.20816	591.968	-0.36104	572.7843	-0.51011	942.1793	0.27091	934.1215	302439.5625	778.3684	0.19797	894.0744	0.35533	18970800	0.21218	524.066	115.292	101.7971	354.1746	342.8884	113690.0312	209.8581	0.06166	293.826	3694770
011	2018-09-11t1236	1536687573.5	adult	284.6188	230.4298	-37.1442	735.5532	87.0404	50352.5318	159778.236	3017655.3131	1105.27	-0.080849	588.52	-0.47699	569.6862	-0.61383	929.3845	0.10518	923.2935	244428.1094	771.6938	0.048883	884.1026	0.20174	15451600	-0.58668	503.981	119.718	106.9437	338.5355	323.3182	89034.8359	214.7751	0.16755	280.2577	3143190
011	2018-09-11t1609	1536700350.43	adult	288.168	233.979	-33.5951	684.9625	124.2972	58376.0961	186962.1743	4400487.2799	1085.55	-0.22201	590.726	-0.43057	576.3568	-0.43799	934.4658	0.14064	925.3011	284077.5938	766.2782	-0.068247	884.4063	0.18574	17920900	0.035798	574.161	117.598	98.7656	367.9023	357.2712	111842.2891	219.8756	0.3021	310.0078	3567580
011	2018-09-11t2009	1536714752.48	adult	292.1686	237.9795	-29.5945	667.254	133.6964	60080.7425	192381.8685	4811963.2818	1092.87	-0.18305	589.246	-0.48845	571.8661	-0.57833	927.8913	0.051093	918.3104	289502.0938	764.3324	-0.12439	875.8167	0.059772	18375000	0.1879	538.62	118.844	104.342	354.8004	337.0539	110697.7266	215.7954	0.034916	288.1116	3706040
011	2018-09-12t0009	1536729152.52	adult	296.1686	241.9796	-25.5945	649.636	131.6857	59081.6666	189232.7556	4708253.2699	1060.64	-0.40541	593.328	-0.39197	574.6901	-0.51292	921.3355	-0.034939	910.4727	282850	770.9542	-0.031392	874.9919	0.031056	18174800	0.17824	559.163	121.197	105.9159	362.4094	347.982	111259.6875	227.2461	0.42925	304.3698	3712500
011	2018-09-12t0409	1536743553.05	adult	300.1687	245.9797	-21.5943	661.4175	130.498	60095.2212	192087.2579	4790121.0905	1056.01	-0.44397	594.955	-0.36354	576.7616	-0.46879	922.5105	-0.039824	913.3034	287823.2812	773.8571	-0.0035523	877.869	0.047193	18538200	0.32203	586.298	122.458	106.3899	369.1661	353.3322	115179.8281	230.4494	0.47247	311.7311	3815680
011	2018-09-12t0809	1536757951.59	adult	304.1683	249.9793	-17.5947	659.4667	125.7216	57771.7046	184509.3399	4449023.6173	1154.16	0.18886	596.612	-0.33423	577.044	-0.47439	936.2872	0.081	926.0262	280886.1562	781.5317	0.10418	887.8744	0.14618	17896600	0.19148	580.052	122.693	106.4497	380.5019	366.0287	114150.5703	235.2337	0.58305	322.6002	3680440
011	2018-09-12t1209	1536772352.76	adult	308.1686	253.9796	-13.5944	656.8207	129.2682	58875.0839	188186.2907	4644923.269	1058.14	-0.44541	594.489	-0.40825	574.6343	-0.55399	926.4692	-0.032851	919.6585	283499.5625	777.2923	0.011583	884.0604	0.083719	18152100	0.31665	495.403	124.423	107.973	368.5873	361.181	112787.7109	237.4543	0.58487	319.3706	3799140
011	2018-09-12t1609	1536786755.21	adult	312.1693	257.9803	-9.5937	652.1508	126.2953	57299.6856	183164.9852	4423220.0199	1063.46	-0.41843	597.386	-0.34474	577.3522	-0.49186	937.6082	0.059001	929.2565	279407.25	783.2231	0.088439	889.4845	0.1278	17773400	0.25613	552.186	125.314	108.3656	381.3087	366.2847	113629.9922	241.8503	0.67927	328.7309	3728330
011	2018-09-13t1121	1536855830.16	dead	331.3568	277.1678	9.5937	670.6764	127.7623	60742.2661	193963.279	4796434.3681	1068.44	-0.42111	604.625	-0.22369	587.929	-0.26599	922.1942	-0.15664	912.2017	291413.375	778.499	-0.083024	876.1858	-0.095359	19049900	1.1963	532.256	130.742	115.9245	372.1355	357.5799	117594.8203	245.9873	0.41486	321.0032	4119300
012	2018-08-30t1558	1535662953.55	egg	-1.9998	-54.1891	-298.1689	165.1779	34.4612	3468.9047	11239.18	68750.3025	0	-0.53725	0	-0.60328	0	-0.60776					0	-0.60348	0	-0.59172	0	2.5959	0	0	0				0	-0.707	0	0
012	2018-08-30t1958	1535677352.1	larva	1.9998	-50.1895	-294.1693	170.4329	27.7946	3179.8462	10106.4385	55172.9259	0	-0.81723	0	-0.84149	0	-0.84428					0	-0.84263	0	-0.83698	0	1.2027	0	0	0				0	-0.84125	0	0
012	2018-08-30t2358	1535691752.13	larva	5.9998	-46.1895	-290.1693	176.264	29.653	3501.0898	11135.2622	64796.9472	0	-1.1064	0	-1.0895	0	-1.0906					0	-1.0922	0	-1.0929	0	0.22613	0	0	0				0	-0.98334	0	0
012	2018-08-31t0358	1535706150.57	larva	9.9994	-42.1899	-286.1697	176.264	30.0724	3560.3829	11328.8886	66965.8504	0	-1.4053	0	-1.3485	0	-1.3479					0	-1.3536	0	-1.3607	0	-0.53011	0	0	0				0	-1.1345	0	0
012	2018-08-31t0758	1535720549.81	larva	13.9992	-38.1901	-282.1699	176.2625	29.6666	3516.9684	11189.6665	65320.6764	0	-1.7147	0	-1.6203	0	-1.6178					0	-1.6285	0	-1.6423	0	-1.1502	0	0	0				0	-1.2966	0	0
012	2018-08-31t1158	1535734951.89	larva	17.9997	-34.1895	-278.1693	475.3331	40.3528	14900.6432	46996.1115	402698.5987	529.336	1.149	359.307	1.1976	357.9008	1.1903	479.0482	0.53417	475.8769	38323.8555	410.2963	1.1829	451.0402	1.2257	2856130	-0.083149	124.891	57.7012	57.5039	90.048	88.5512	7203.8379	76.5238	0.87025	84.7445	458667
012	2018-08-31t1609	1535750053.23	larva	22.1946	-29.9947	-273.9745	424.3178	43.27	14263.1647	45084.6918	410153.3556	632.403	1.525	393.785	1.3042	391.9983	1.2955	527.7428	0.94317	523.7393	40108.4531	447.9793	1.2748	495.5967	1.3399	2990790	-0.60696	224.659	57.5134	56.9934	97.7368	94.4966	7427.998	79.8364	0.89678	89.8241	436814
012	2018-08-31t2009	1535764443.86	larva	26.192	-25.9973	-269.9771	588.5115	43.9443	20918.7556	65966.6439	631002.5216	652.233	1.4081	391.458	1.09	390.0119	1.0864	532.2548	0.75697	522.0032	59612.5352	444.287	1.0498	487.9733	1.0818	4347140	-0.44474	141.6	51.8462	51.5908	87.8571	85.7148	9839.9951	71.9901	0.55426	81.7843	575752
012	2018-09-01t0009	1535778844.57	larva	30.1922	-21.9971	-265.9769	612.0777	46.6666	23690.739	74757.8419	770305.4339	595.136	0.7846	403.688	1.0026	401.9052	0.99789	529.7479	0.46214	524.1018	66748.2422	460.3088	0.97671	505.9717	1.0075	5058620	-0.5975	114.831	57.7398	57.3796	90.7468	89.9959	11434.0918	77.6786	0.66039	86.4118	723538
012	2018-09-01t0409	1535793235.55	larva	34.1896	-17.9996	-261.9794	794.2076	53.4017	34438.3017	108547.7019	1244734.5043	714.691	1.3132	398.851	0.73829	395.4796	0.71952	580.9774	0.95416	574.083	105737.8828	459.5488	0.75084	532.9436	1.0033	7236360	-0.091186	126.858	55.4557	55.0265	90.8173	88.933	16528.7539	76.4882	0.51912	86.161	1006130
012	2018-09-01t0809	1535807635.21	larva	38.1896	-13.9997	-257.9795	860.9319	56.0977	35707.7457	112530.4355	1316157.8268	612.565	0.3417	414.577	0.66907	413.8907	0.6803	515.754	-0.30002	510.2285	97477.5	471.8263	0.62696	499.691	0.48137	7809800	-0.30191	192.429	52.182	51.8298	88.2222	86.18	16673.9902	72.7158	0.25291	81.8947	983004
012	2018-09-01t1209	1535822036.59	larva	42.1899	-9.9993	-253.9791	876.0596	52.4616	36619.5843	115323.5194	1302256.2405	663.462	0.40133	415.807	0.4341	413.5808	0.43113	556.4033	0.035857	550.8206	107385.8359	475.8118	0.41077	522.9091	0.42017	8025490	-0.63853	338.925	52.1816	51.7946	87.1729	84.323	16824.3711	71.8466	0.072963	80.4105	1007160
012	2018-09-01t1609	1535836433.24	larva	46.189	-6.0003	-249.9801	890.3873	63.4936	44345.8662	139808.8405	1859268.2763	675.955	0.18303	416.024	0.16389	414.2238	0.16818	550.3167	-0.34991	541.5668	128223.7891	474.4399	0.11578	514.1884	0.045954	9683780	-0.3953	191.067	58.9566	58.6997	94.8167	92.8349	22092.2988	79.8267	0.30203	89.3698	1372330
012	2018-09-01t2009	1535850834.62	larva	50.1894	-1.9999	-245.9797	991.2863	61.0616	51736.3655	163142.7383	2214514.5465	741.541	0.36935	452.908	0.34143	450.4874	0.34168	607.4293	0.27125	599.363	165220.7812	514.7183	0.26748	561.6873	0.22129	12282900	0.16828	176.867	61.6899	61.3613	98.3705	96.0115	26756.7793	82.4133	0.30874	92.2375	1673030
012	2018-09-02t0009	1535865233.87	adult	54.1892	1.9999	-241.9799	1072.5433	61.3445	56091.1962	176753.1208	2427882.0661	774.289	0.39558	463.119	0.29396	460.3276	0.29204	630.0096	0.35525	621.799	185852.8438	528.8962	0.23624	585.6674	0.26993	13617600	0.25929	156.815	62.9314	62.6004	98.6846	97.0949	29111.9609	83.2066	0.27176	93.0528	1850440
012	2018-09-02t0410	1535879686.98	adult	58.2039	6.0146	-237.9651	1052.379	64.6569	57452.6737	181051.0075	2596216.8248	721.421	-0.24477	464.868	0.14991	462.0737	0.15061	621.7073	-0.032793	612.9372	187133.9062	539.9691	0.19631	592.2495	0.14834	13974800	0.01952	126.05	54.7751	54.4313	92.7778	91.0042	27926.1328	76.805	-0.30936	86.8629	1646650
012	2018-09-02t0810	1535894078.31	adult	62.2015	10.0122	-233.9675	1053.0058	70.9245	61370.98	193447.5027	2983461.6631	767.07	-0.062765	465.596	0.0034066	462.1023	-0.0044456	647.3148	0.1234	637.9862	207788.0469	536.485	-0.027139	601.0455	0.073013	14945600	0.01904	186.929	63.8507	63.4744	100.4421	98.9175	32241.9062	85.3233	0.28733	95.1558	2049610
012	2018-09-02t1210	1535908465.99	adult	66.1981	14.0088	-229.971	1057.3228	69.8558	62390.0209	196707.6782	3058083.3234	846.894	0.4301	483.495	0.16692	480.1379	0.165	684.1929	0.46699	671.3514	223046.875	556.287	0.11317	619.0871	0.14741	15757600	-0.011601	381.689	61.2841	60.8304	99.1568	96.3068	32325.1074	82.6219	-0.083318	92.5088	1997310
012	2018-09-02t1609	1535922844.8	adult	70.1922	18.0029	-225.9769	1131.2435	74.7722	68078.3891	214412.1852	3497841.3005	742.601	-0.58954	453.87	-0.51947	450.9428	-0.51215	622.9579	-0.67501	612.6339	221773.0312	524.9351	-0.57411	578.3235	-0.64795	16128700	-0.15496	237.359	60.0283	59.5768	97.945	95.6739	34868.4258	81.2046	-0.41722	91.6835	2133170
012	2018-09-02t2009	1535937235.99	adult	74.1898	22.0005	-221.9793	763.3458	83.1711	52031.046	165385.4466	2912174.8368	789.067	-0.34619	457.475	-0.61148	453.519	-0.62045	659.9681	-0.29203	649.3485	179511.3125	533.2911	-0.61507	598.9228	-0.52881	12408100	-1.5069	175.886	58.7236	58.3666	93.9422	91.9797	25552.2812	78.7586	-0.97052	88.2748	1592760
012	2018-09-03t0009	1535951635.16	adult	78.1895	26.0003	-217.9795	1176.4357	74.5232	73048.544	230109.4315	3827266.6389	867.872	0.17099	492.655	-0.042063	489.4671	-0.029281	698.2191	0.11064	689.2218	266719.6875	571.2275	-0.09358	646.1478	0.053686	18783000	0.21391	176.373	59.1694	58.6398	100.5132	97.3717	38396.0547	81.6362	-0.85843	92.5488	2255890
012	2018-09-03t0409	1535966039.16	adult	82.1906	30.0014	-213.9784	1320.4344	77.7104	82780.9946	260561.4116	4449565.9368	831.953	-0.25093	489.172	-0.24362	486.5084	-0.21539	673.9109	-0.42044	656.8952	291129.5	565.1438	-0.36615	618.275	-0.58722	21127300	0.71627	219.671	62.8656	62.5106	103.2772	100.5593	44615.7344	85.3684	-0.59574	96.4412	2715160
012	2018-09-03t0809	1535980437.55	adult	86.1902	34.0009	-209.9789	1210.5844	74.5483	75127.5547	236693.5976	3918941.8462	931.154	0.43654	499.466	-0.14617	495.8979	-0.13186	705.5588	-0.10818	692.6999	277284.625	579.0599	-0.25362	653.69	-0.16445	19581600	0.11559	217	63.7447	63.2523	103.4673	101.2355	40662.6641	86.1393	-0.76333	96.6226	2499110
012	2018-09-03t1209	1535994839.32	adult	90.1907	38.0014	-205.9784	1148.2621	79.0295	76101.1262	239904.6535	4200531.9629	905.187	0.11191	498.712	-0.28001	494.1115	-0.28359	728.9822	0.083788	713.9961	289405.9375	582.1703	-0.34144	675.2104	0.032663	19773900	0.041896	164.211	66.592	66.1076	106.3525	104.3938	42221.9414	89.8794	-0.49149	100.5332	2640370
012	2018-09-03t1609	1536009239.09	adult	94.1906	42.0013	-201.9784	1177.2	79.4718	79263.4583	249828.696	4456550.5445	835.294	-0.54899	494.016	-0.49598	490.7471	-0.46542	675.9174	-0.83435	667.2462	279829.8125	576.7234	-0.59081	642.7269	-0.67314	20407800	0.10992	420.488	65.3426	64.7809	107.8899	104.5524	44666.4141	88.7483	-0.94903	99.7383	2699300
012	2018-09-03t2009	1536023640.19	adult	98.1909	46.0017	-197.9781	803.4255	79.8606	49890.8462	158292.3014	2568382.146	1010.4	0.73487	523.985	0.063844	517.1893	0.024105	781.1467	0.55143	767.618	203879.2812	617.5349	0.067831	715.6393	0.39127	13645100	-1.827	158.209	65.7181	65.259	104.8638	103.0891	27369.4414	88.6795	-1.2465	98.7466	1711370
012	2018-09-04t0009	1536038043.28	adult	102.1918	50.0025	-193.9773	1296.7537	80.9662	88468.2516	278675.7625	5069709.7784	833.839	-0.74261	497.124	-0.63624	492.8959	-0.61575	694.0387	-0.83591	681.101	319951.8438	580.593	-0.78782	646.4998	-0.90434	22901500	0.61402	274.865	67.5911	66.5719	124.7465	118.5374	57508.1562	94.1072	-0.7793	110.1319	3113790
012	2018-09-04t0409	1536052445.11	adult	106.1923	54.003	-189.9768	1258.8287	77.1086	83073.8649	261786.0082	4538533.3296	1024.76	0.65727	512.934	-0.37873	507.5562	-0.37625	767.8721	0.095176	747.186	332488.5938	602.0024	-0.5005	691.2927	-0.30623	22208500	0.35775	403.447	67.8396	66.8613	118.9483	115.1964	51504.6055	93.951	-1.0962	108.7427	2937250
012	2018-09-04t0809	1536066844.63	adult	110.1922	58.0029	-185.9769	1211.8135	76.6435	80083.1723	252350.4768	4407876.981	1056.33	0.81766	514.643	-0.43308	509.001	-0.43006	783.5215	0.1956	766.0897	327511.9688	609.3418	-0.48518	713.1803	-0.085548	21483300	0.10818	172.885	72.6282	71.431	124.0622	121.9502	51858.0078	100.1774	-0.57157	115.4377	3031790
012	2018-09-04t1208	1536081119.22	adult	114.1573	61.968	-182.0117	1204.423	83.0507	85404.9463	269261.1139	5046243.6953	873.84	-0.67642	500.083	-0.85487	496.1846	-0.80771	714.1319	-0.91068	701.7651	317788.6875	590.8925	-0.97038	661.8474	-1.0499	22232200	0.2552	198.037	69.3061	67.6633	130.1517	126.6149	57917.5273	98.0957	-1.1226	117.1768	3081140
012	2018-09-04t1608	1536095520.68	adult	118.1577	65.9685	-178.0113	1203.3802	80.8724	81752.3683	257611.3033	4647578.8109	857.926	-0.87657	503.845	-0.85955	500.1256	-0.80071	719.2719	-0.95087	707.2858	306409.8125	591.5347	-1.0817	670.5736	-1.0317	21455300	0.011984	251.323	71.6894	69.6457	140.9692	135.9748	60052.8906	103.7357	-0.71245	126.1137	3052750
012	2018-09-04t2008	1536109929.35	adult	122.1601	69.9709	-174.0089	1246.7149	82.2119	85606.0134	269775.24	4933185.9226	971.551	-0.0631	532.335	-0.28834	528.3425	-0.22265	761.2878	-0.46032	749.448	339534.3438	627.1012	-0.5088	708.5458	-0.54113	23727200	0.54932	246.189	69.4434	67.2674	146.1913	142.4576	65201.3125	103.181	-1.0444	130.5527	3095230
012	2018-09-05t0008	1536124309.06	adult	126.1545	73.9652	-170.0146	1210.6126	77.8536	79303.2429	249892.4701	4339976.8633	992.938	0.036982	521.662	-0.621	516.8868	-0.56844	754.2993	-0.66559	741.267	312279.9062	617.0555	-0.82537	700.1478	-0.79163	21575900	-0.027935	201.808	75.8271	73.3725	152.6212	149.6496	63185.1641	109.3419	-0.61933	137.6119	3136210
012	2018-09-05t0408	1536138711.39	adult	130.1552	77.9659	-166.0139	1262.7993	82.2714	86136.4279	271378.6776	4973080.5921	942.799	-0.42236	529.396	-0.52291	523.7694	-0.48097	788.6051	-0.27709	780.7419	354083.6875	628.3943	-0.72259	736.1604	-0.33137	23747100	0.47234	307.724	74.3844	71.6958	159.3866	153.6486	71564.5781	109.3629	-0.86762	140.3652	3336660
012	2018-09-05t0808	1536153113.76	adult	134.1558	81.9665	-162.0133	1278.1467	82.4514	85583.2917	269581.7564	4829282.7547	981.892	-0.17647	530.321	-0.58321	525.3537	-0.51736	785.5883	-0.41859	776.0271	350372.375	633.7113	-0.73561	734.1391	-0.47295	23646500	0.40996	330.038	76.8176	73.8276	170.2922	163.3276	75950.3281	113.0842	-0.72924	146.6308	3425220
012	2018-09-05t1208	1536167515.44	adult	138.1563	85.967	-158.0128	803.3911	89.1482	56436.4757	179175.0313	3359649.2193	931.454	-0.63088	526.182	-0.76428	519.8684	-0.72478	789.8036	-0.45293	779.8805	232202.25	635.3645	-0.81781	738.8107	-0.50452	15461900	-1.5605	279.129	78.7196	75.6441	182.4649	175.9372	53644.6719	115.6859	-0.70717	154.6224	2313170
012	2018-09-05t1608	1536181916.06	adult	142.1565	89.9672	-154.0126	1240.7916	83.5181	84758.0879	267155.6831	4855503.6342	975.096	-0.34196	552.865	-0.19762	546.4376	-0.14347	804.6674	-0.33351	794.7776	355663	663.9005	-0.37423	755.5096	-0.34404	24395700	0.51469	336.32	75.7068	72.5548	179.8342	174.4901	79306.8594	114.4021	-1.0331	156.7026	3340640
012	2018-09-05t2008	1536196316.18	adult	146.1565	93.9672	-150.0126	1340.4396	81.6714	90567.8449	285182.4474	5202468.52	979.656	-0.35664	535.664	-0.69299	528.4352	-0.65773	805.3852	-0.40988	794.9585	380141.8125	648.4184	-0.78322	750.553	-0.51798	25272600	0.68005	301.501	78.8266	75.4985	187.8687	182.2279	88674.0234	116.6782	-1.0251	162.8828	3719040
012	2018-09-06t0008	1536210719.14	adult	150.1573	97.968	-146.0118	875.6473	95.3454	64579.8397	204884.6324	4051472.8001	941.383	-0.69856	542.912	-0.58956	534.8672	-0.56432	804.4185	-0.50473	796.0289	270284.625	665.9181	-0.54779	762.1869	-0.42887	18237500	-0.91688	317.892	76.0793	72.6324	198.1395	185.728	66574.8594	114.6491	-1.3696	162.4458	2555660
012	2018-09-06t0408	1536225122.13	adult	154.1581	101.9689	-142.0109	1327.2401	82.6637	89112.1346	280602.4689	5139567.7933	1086.36	0.36858	560.722	-0.21762	553.2401	-0.16209	817.7242	-0.39796	803.345	380241.75	674.2453	-0.48606	769.5293	-0.40198	26025300	0.77884	329.162	79.493	75.3867	199.5812	194.1624	92805.25	122.7546	-0.88822	174.4173	3689590
012	2018-09-06t0808	1536239520.13	adult	158.1576	105.9683	-138.0115	1318.2369	86.5513	91097.7312	286905.25	5347900.4763	1030.61	-0.10222	544.689	-0.68574	537.3087	-0.62873	819.1562	-0.45013	808.0024	389099.1875	661.0489	-0.83355	765.3501	-0.54592	25834000	0.70901	282.833	81.2963	77.4619	195.62	190.6528	92919.5156	122.8779	-1.046	172.6818	3855800
012	2018-09-06t1208	1536253922.51	adult	162.1582	109.969	-134.0108	761.2717	86.5093	47667.7406	151367.9547	2534930.9047	1036.83	-0.097421	567.143	-0.18354	554.7602	-0.23615	863.8588	0.085433	855.4047	215100.8281	710.0755	0.018531	816.0454	0.14618	14113400	-1.7397	371.739	83.6637	78.8018	232.9655	219.3462	58008.4062	129.476	-0.71984	192.1415	2081970
012	2018-09-06t1608	1536268333.28	adult	166.1612	113.972	-130.0078	1284.0734	84.3189	87461.3229	275439.2404	5102844.9377	1061.66	0.047577	555.314	-0.54337	545.1725	-0.539	874.2706	0.15797	865.3892	398667.375	689.2067	-0.46377	811.3305	0.0020192	25291800	0.55823	373.015	83.7763	79.1423	213.93	205.0358	97552.0938	130.2501	-0.82317	186.0897	3815590
012	2018-09-06t2008	1536282743.47	adult	170.1641	117.9748	-126.005	1305.819	83.082	85998.9237	270784.4578	4874335.8811	1058.27	-0.015793	568.617	-0.25986	559.4145	-0.21623	839.4197	-0.36166	828.9682	376899.4375	695.919	-0.41269	793.692	-0.3255	25482000	0.58617	298.038	83.8638	79.1448	210.4157	203.8272	94476.6641	130.7502	-0.93469	185.3378	3758270
012	2018-09-07t0008	1536297132.95	adult	174.1611	121.9719	-122.0079	1294.956	84.6295	88909.0065	280083.0303	5135344.6972	1210.66	1.0605	572.042	-0.22384	562.6306	-0.1776	866.1743	-0.058987	852.9191	401904.875	706.4679	-0.28425	813.8886	-0.08649	26487300	0.77478	349.52	84.3353	79.7958	218.7504	211.843	101500.2031	131.6457	-1.0094	189.6486	3904980
012	2018-09-07t0408	1536311536.73	adult	178.1622	125.9729	-118.0069	1293.519	85.0943	91246.61	287457.6557	5427756.4488	1047.51	-0.15847	569.037	-0.35052	558.0377	-0.34378	875.0315	0.0069351	866.1725	415639.9688	709.3863	-0.2952	824.7792	0.017947	27027600	0.87283	317.685	84.9359	79.7491	219.1875	214.0671	104114.0547	134.6945	-0.94149	194.8238	4034200
012	2018-09-07t0808	1536325936.1	adult	182.162	129.9727	-114.007	1350.9708	84.8931	90056.3363	283517.3107	5172425.5913	1030.11	-0.3093	576.525	-0.2021	565.644	-0.18202	861.9411	-0.20335	852.9565	405112.3125	722.2523	-0.11473	819.9536	-0.10123	27051200	0.87715	366.06	86.3335	80.4485	247.1828	240.7311	116175.9219	140.6386	-0.70172	215.0744	4050850
012	2018-09-07t1208	1536340338.98	adult	186.1628	133.9735	-110.0062	1318.0403	86.1828	92438.7013	291203.2363	5499550.7356	1013.53	-0.44958	576.757	-0.23902	565.308	-0.23016	866.532	-0.18257	858.2558	417668.4062	723.4203	-0.14936	824.9	-0.074272	27762800	1.0118	361.23	85.4184	79.3632	247.843	241.7289	119460.3203	140.0462	-0.85507	216.1148	4111700
012	2018-09-07t1608	1536354755.11	adult	190.1673	137.978	-106.0018	1340.3722	84.7126	91682.3443	288791.8125	5320265.1789	1081.64	0.017398	581.957	-0.1401	570.0054	-0.1375	885.7823	0.028559	874.6708	423403.9375	733.8508	-0.002563	839.7168	0.10089	27784400	1.0316	378.643	87.7401	81.6895	246.7982	239.0378	117969.5156	145.4735	-0.65732	215.8087	4188980
012	2018-09-07t2008	1536369155.85	adult	194.1675	141.9782	-102.0016	1328.5681	82.8467	90388.5471	284718.8708	5208954.3394	1009.03	-0.51542	583.516	-0.13629	570.9733	-0.14532	873.8103	-0.15203	860.6245	411564.6562	732.2577	-0.080494	827.2916	-0.11222	27481800	0.99326	396.86	86.6708	80.0432	247.7762	238.0302	116702.6094	148.7529	-0.5902	217.8041	4081940
012	2018-09-08t0008	1536383542.45	adult	198.1638	145.9745	-98.0053	1270.9531	83.7079	87822.4238	276701.5889	5110994.7682	1140	0.3936	589.903	0.00073634	576.9363	-0.011862	907.4601	0.23646	897.8895	415616.75	741.0206	0.041913	854.9158	0.24806	26974500	0.93145	376.158	87.5007	80.5839	253.3507	247.0052	116034.6328	149.1414	-0.67608	221.4352	4001150
012	2018-09-08t0408	1536397945.35	adult	202.1646	149.9753	-94.0045	1365.6785	82.5802	89522.922	281833.9825	5072075.0146	1038.28	-0.33846	578.503	-0.33482	566.8506	-0.31876	868.9012	-0.26368	856.7471	405776.875	727.6615	-0.2484	823.1957	-0.22893	26990100	0.96078	352.214	87.3434	80.8519	240.8386	234.5121	112471.6406	147.272	-0.87258	211.7005	4075010
012	2018-09-08t0808	1536412344.2	adult	206.1643	153.975	-90.0048	1330.9229	84.2549	88764.5906	279701.2682	5047413.3586	1043.39	-0.31658	584.022	-0.21851	572.3118	-0.19675	864.71	-0.33632	854.2448	400360.75	728.8262	-0.26513	822.1702	-0.27008	27007500	0.99492	348.261	88.2086	81.4225	249.2851	243.9942	115418.9922	151.585	-0.75369	219.5181	4079120
012	2018-09-08t1208	1536426747.43	adult	210.1652	157.9759	-86.0039	1322.622	83.9899	87892.3548	276828.6782	5036891.9978	1013.85	-0.53501	587.117	-0.16318	575.6132	-0.13092	863.7496	-0.36675	854.3615	395597.3125	734.9525	-0.18512	822.5343	-0.2886	26882900	1.0125	383.499	88.9937	81.8599	251.7304	243.0109	115292.5156	154.2522	-0.72124	220.1377	4074840
012	2018-09-08t1609	1536441165	adult	214.17	161.9808	-81.999	1296.9552	81.6171	87439.857	275359.8799	4991410.5958	952.799	-0.97131	584.584	-0.25808	574.0957	-0.19765	845.345	-0.6093	836.0226	385477.3125	726.0367	-0.38564	809.5562	-0.49324	26616100	1.0075	353.532	89.2328	82.0502	249.37	240.774	113712.7344	155.7545	-0.74704	217.4582	4062770
012	2018-09-08t2008	1536455550.22	adult	218.1659	165.9767	-78.0031	1309.3155	83.013	88429.9982	278551.6623	5047529.142	1009	-0.59215	585.781	-0.25248	575.6571	-0.1786	848.0652	-0.59441	838.3653	390958.0625	724.0765	-0.45626	808.7781	-0.52707	26981100	1.1114	367.96	90.2118	82.544	256.2537	247.435	118132.9688	157.9949	-0.73828	221.3446	4155160
012	2018-09-09t0008	1536469952.32	adult	222.1665	169.9772	-74.0025	1309.7229	84.3536	87175.9829	274467.4477	5069085.2899	1022	-0.51387	586.479	-0.25806	576.6806	-0.17222	842.7357	-0.67783	830.9856	383444.75	725.5875	-0.45976	804.1699	-0.61402	26634300	1.0957	381.675	91.6976	83.8879	246.7093	238.3681	112252.7344	160.2545	-0.73107	216.4178	4164360
012	2018-09-09t0409	1536484358.38	adult	226.1682	173.9789	-70.0009	1325.8626	82.5763	88430.2811	278545.9535	5057503.1838	1016.31	-0.56502	586.825	-0.27195	577.8972	-0.159	838.5164	-0.74809	830.451	386556.0625	721.0065	-0.57756	801.0455	-0.68007	27041500	1.2139	383.08	92.0704	83.3607	261.4482	252.7311	120527.6172	163.225	-0.69292	228.2694	4242700
012	2018-09-09t0808	1536498755.43	adult	230.1674	177.9781	-66.0017	1296.1986	83.6242	87727.633	276332.2885	5040349.4546	1006.75	-0.64294	589.207	-0.22727	580.1929	-0.11253	844.4611	-0.69441	834.2976	386763.1875	722.0796	-0.58633	805.9549	-0.63255	26935000	1.244	395.136	93.1119	84.1312	262.9352	252.8769	120424.2969	164.2718	-0.74209	227.5602	4256520
012	2018-09-09t1208	1536513157.36	adult	234.1679	181.9786	-62.0011	1267.4567	84.166	84582.3484	266344.5148	4909462.1895	994.87	-0.73641	584.616	-0.37489	576.0586	-0.24809	830.1479	-0.8874	822.4425	366095.25	718.8398	-0.67714	798.8233	-0.7537	25759400	1.0793	379.071	94.7197	85.7635	270.22	262.1254	119167.0312	167.8197	-0.67956	234.9896	4173540
012	2018-09-09t1608	1536527558.12	adult	238.1681	185.9789	-58.0009	1263.1856	86.6561	87707.5417	276260.1558	5189955.9746	953.628	-1.0344	583.349	-0.43016	575.0552	-0.29419	827.5403	-0.93705	818.5378	378185.9375	715.4238	-0.77059	792.7037	-0.86008	26631700	1.2887	372.395	95.2264	85.4782	267.9819	258.921	122467.75	170.3108	-0.66457	236.2774	4347370
012	2018-09-09t2009	1536541959.84	adult	242.1686	189.9793	-54.0005	1304.5486	84.338	87865.2968	276692.0915	5145895.1491	1010.06	-0.6494	585.847	-0.37722	577.3807	-0.24213	833.5028	-0.87935	823.6026	381744.2812	717.5867	-0.75329	795.0317	-0.84462	26813600	1.3763	415.122	95.7549	85.5803	265.2715	253.2768	121494.3438	171.1042	-0.72466	231.4151	4382600
012	2018-09-10t0009	1536556362.96	adult	246.1695	193.9802	-49.9996	1269.4402	86.9658	86728.1429	273197.8049	5100972.7034	1007.63	-0.67381	586.207	-0.38248	578.0201	-0.23671	831.8345	-0.91338	820.4419	375989.1875	716.8676	-0.79038	793.513	-0.88253	26481300	1.3693	410.942	96.8604	86.2435	272.9832	264.9827	123388.3828	174.7797	-0.65836	238.5664	4375570
012	2018-09-10t0409	1536570763.26	adult	250.1696	197.9803	-45.9995	1273.2303	85.6458	87004.3263	274023.5611	5176768.6104	1036.32	-0.47882	587.399	-0.36339	578.1181	-0.24637	837.7093	-0.85393	828.6327	380320.0312	717.4681	-0.80018	796.0125	-0.86093	26618000	1.4542	423.246	98.4442	86.968	279.9632	269.9079	127103.2812	180.0132	-0.5242	244.8402	4461000
012	2018-09-10t0809	1536585162.35	adult	254.1693	201.98	-41.9998	1242.3376	86.7997	85491.6192	269278.2524	5113718.9269	1046.07	-0.4167	591.68	-0.25585	582.6278	-0.12776	847.8226	-0.73854	835.7756	378128.875	724.9268	-0.67199	807.2528	-0.71048	26336800	1.4591	441.746	100.058	88.223	283.1523	270.1118	126285.9375	182.9452	-0.49024	243.6992	4453800
012	2018-09-10t1209	1536599564.33	adult	258.1699	205.9806	-37.9992	1264.0663	87.0485	87297.9363	274974.824	5212901.1269	1095.85	-0.075221	591.836	-0.26724	582.7463	-0.13835	845.8586	-0.77142	831.6002	384865.6562	723.081	-0.72519	799.8852	-0.82342	26897200	1.6348	460.59	100.711	88.4597	291.7789	280.5091	132759.3906	186.4626	-0.43082	254.8038	4576990
012	2018-09-10t1609	1536613976.3	adult	262.1732	209.9839	-33.9959	1220.7558	87.9333	85055.3292	267966.1037	5123997.108	1116.82	0.06145	591.895	-0.2825	583.2283	-0.13955	848.981	-0.73838	835.405	376098.5938	723.2905	-0.73666	802.2701	-0.79587	26216800	1.5603	479.394	101.766	89.1745	296.0807	282.4646	131163.7656	189.1643	-0.40714	255.8129	4507510
012	2018-09-10t2009	1536628382.42	adult	266.1749	213.9856	-29.9942	1218.5994	89.0026	86466.1902	272547.0749	5247919.809	1063.2	-0.32078	590.538	-0.33885	581.1382	-0.21617	847.6367	-0.75874	831.3453	381436.5	721.991	-0.77621	804.3009	-0.77348	26573000	1.7028	508.603	102.257	88.8581	299.8159	285.1932	134917.1406	191.8232	-0.38557	258.1694	4601350
012	2018-09-11t0009	1536642764.38	adult	270.1699	217.9806	-25.9992	1223.9587	89.0065	86448.1188	272448.8458	5258886.5949	1092.8	-0.12638	594.825	-0.23491	585.6965	-0.10072	845.836	-0.78352	832.8623	380626.1875	726.796	-0.69981	804.897	-0.77112	26760600	1.8158	508.901	102.971	89.3422	300.7566	287.0378	135340.4531	195.0493	-0.33973	259.2651	4632560
012	2018-09-11t0409	1536657167.42	adult	274.1707	221.9814	-21.9983	1203.867	88.2417	84958.5781	267725.2348	5168818.3003	1096.83	-0.10953	595.139	-0.24449	585.8169	-0.1141	850.5655	-0.7332	837.8225	376800.5	726.8624	-0.71354	807.1095	-0.74784	26308100	1.7927	490.574	103.937	90.1109	302.6421	287.9671	134070.4375	196.2341	-0.38204	261.8181	4594520
012	2018-09-11t0809	1536671564.23	adult	278.1698	225.9806	-17.9992	1181.1857	87.6972	83239.715	262315.9515	5076194.1066	1122.07	0.050856	598.4	-0.17112	588.507	-0.054029	856.7629	-0.66902	843.0143	371835.125	732.5696	-0.62408	810.8988	-0.70536	25926900	1.7857	545.489	105.331	90.9392	306.8611	293.7	133177.7031	200.0009	-0.31362	265.5798	4563690
012	2018-09-11t1236	1536687582.09	adult	282.6192	230.43	-13.5498	1160.7163	89.227	82536.0197	260203.5269	5060801.4365	1035.85	-0.54296	595.5	-0.27297	585.4214	-0.16033	848.9653	-0.76134	837.3827	365055.0625	729.5072	-0.69675	810.0732	-0.72402	25572000	1.7952	493.837	106.951	91.8148	306.831	290.6496	131937.3125	204.2097	-0.23713	267.7413	4592710
012	2018-09-11t1609	1536700359.15	adult	286.1684	233.9791	-10.0006	1144.4214	88.5936	81322.1225	256334.9441	4988009.9826	1033.03	-0.56886	598.194	-0.21367	587.3507	-0.12007	852.0936	-0.73217	841.2104	361287.6875	734.3782	-0.62331	811.2816	-0.7153	25315600	1.8111	513.896	107.989	92.4032	312.9652	296.8338	132697.2656	205.9806	-0.24403	270.4146	4570110
012	2018-09-11t2009	1536714761.11	adult	290.169	237.9797	-6.0001	1150.4512	88.808	82031.5394	258582.0526	5022986.3702	999.775	-0.79791	596.046	-0.29119	585.9402	-0.1757	843.1768	-0.83173	833.0928	360036.4688	730.4592	-0.70748	804.8167	-0.80198	25444600	1.9363	498.483	108.497	92.7598	310.949	299.35	132775.2344	206.5127	-0.31413	270.7199	4631620
012	2018-09-12t0009	1536729161.24	adult	294.169	241.9797	-2.0001	1149.5368	89.4734	82159.5348	259021.6397	5034146.2998	1013.49	-0.71331	596.875	-0.28545	585.8967	-0.19232	852.7302	-0.73674	843.3843	364968.5	733.0854	-0.67613	811.757	-0.72405	25513400	2.0564	483.865	109.125	92.6735	314.2421	300.3563	134495.625	209.5437	-0.27765	274.2066	4664550
012	2018-09-12t0409	1536743561.7	dead	298.1691	245.9798	2.0001	1149.967	88.7027	82392.9679	259719.3874	5050328.1338	1080.75	-0.27718	599.72	-0.22388	589.2016	-0.1152	866.5395	-0.6016	857.1646	371745.4375	738.189	-0.60299	822.5724	-0.60228	25710000	2.222	509.79	109.67	93.2915	316.5391	304.6605	135795.2656	211.112	-0.3034	276.1114	4701570
013	2018-08-30t1558	1535662961.48	egg	-1.9998	-50.189	-246.169	164.7308	26.7142	2994.9179	9518.8547	50355.833	0	-0.53725	0	-0.60328	0	-0.60776					0	-0.60348	0	-0.59172	0	2.5959	0	0	0				0	-0.707	0	0
013	2018-08-30t1958	1535677360.33	larva	1.9998	-46.1894	-242.1694	178.8308	32.7893	3860.6664	12302.4742	78356.2057	0	-0.81724	0	-0.84149	0	-0.84428					0	-0.84263	0	-0.83699	0	1.2027	0	0	0				0	-0.84125	0	0
013	2018-08-30t2358	1535691760.3	larva	5.9998	-42.1894	-238.1694	176.4921	32.8675	3986.8022	12707.0169	82439.3988	0	-1.1064	0	-1.0895	0	-1.0906					0	-1.0922	0	-1.0929	0	0.22613	0	0	0				0	-0.98334	0	0
013	2018-08-31t0358	1535706158.72	larva	9.9994	-38.1898	-234.1698	179.0615	33.4674	3977.552	12682.6455	82700.238	0	-1.4053	0	-1.3485	0	-1.3479					0	-1.3536	0	-1.3607	0	-0.53011	0	0	0				0	-1.1345	0	0
013	2018-08-31t0758	1535720557.86	larva	13.9992	-34.1901	-230.17	179.065	33.9483	4097.7354	13070.9581	86376.7558	0	-1.7147	0	-1.6203	0	-1.6178					0	-1.6285	0	-1.6423	0	-1.1502	0	0	0				0	-1.2966	0	0
013	2018-08-31t1158	1535734960.21	larva	17.9998	-30.1894	-226.1694	156.0367	35.8551	3641.6825	11719.3418	80843.8306	478.151	0.8411	384.592	1.416	384.128	1.4169	457.7934	0.24487	454.4779	9155.8672	431.1849	1.3408	449.2299	1.213	762262	-1.252	106.475	59.8005	59.6356	92.1813	89.7392	1843.6257	78.4657	0.92969	88.0528	118525
013	2018-08-31t1609	1535750061.37	larva	22.1946	-25.9946	-221.9746	343.7256	43.8427	10889.8057	34451.6011	310975.0796	463.391	0.47976	357.067	0.97495	357.1237	0.98274	431.2845	-0.39891	427.5974	25014.5	401.1897	0.90721	420.0029	0.78883	2069920	-1.0846	168.275	57.0711	56.7982	90.8538	87.9896	5269.52	75.7796	0.76615	84.4227	330841
013	2018-08-31t2009	1535764451.96	larva	26.192	-21.9972	-217.9772	358.5148	40.3545	10524.5906	33274.2742	269921.5287	524.63	0.59765	405.698	1.2225	405.6294	1.2318	487.6434	0.1228	484.978	27795.6758	456.1003	1.1462	476.5358	0.99518	2284080	-1.4504	143.867	57.132	56.7143	92.0202	89.1789	5245.1538	77.4313	0.7389	85.8924	321653
013	2018-09-01t0009	1535778852.7	larva	30.1922	-17.997	-213.977	832.1616	42.9595	29906.4441	94183.5405	892518.8184	621.624	0.95749	401.055	0.97712	399.9376	0.97883	537.757	0.57852	530.8604	85503.3672	460.8212	0.98107	499.7282	0.95826	6361140	0.0030132	147.126	54.82	54.4234	90.7111	89.2178	14423.0586	76.8271	0.62978	86.1102	869500
013	2018-09-01t0409	1535793243.65	larva	34.1897	-13.9996	-209.9795	736.5243	52.9266	31238.6667	98574.3996	1102872.9498	589.649	0.4738	396.848	0.71806	395.4392	0.71911	514.5231	-0.033388	508.6373	84896.3203	453.5413	0.69745	490.7976	0.65632	6536080	-0.39818	132.354	57.2395	56.8749	89.6926	88.1761	14799.2832	76.794	0.53084	84.8154	942734
013	2018-09-01t0809	1535807643.31	larva	38.1896	-9.9997	-205.9796	895.7339	51.3864	37889.1923	119294.2249	1358706.3206	662.422	0.68634	424.526	0.77424	422.8733	0.77536	564.0519	0.43385	556.8865	112810.375	482.2254	0.72393	524.5724	0.69615	8479050	-0.021701	120.495	62.6746	62.4528	96.1081	94.6663	19221.625	82.4852	0.65596	91.1528	1251800
013	2018-09-01t1209	1535822044.79	larva	42.19	-5.9992	-201.9792	958.0685	57.9048	46073.6964	145274.1799	1818579.8504	708.947	0.72592	435.328	0.65145	433.2566	0.65053	596.2855	0.65475	587.5385	144897.375	499.3188	0.6423	551.6886	0.68226	10541500	0.37128	368.253	57.3291	57.0193	92.7313	89.9733	22533.707	77.8429	0.34298	86.7432	1388220
013	2018-09-01t1609	1535836441.36	larva	46.189	-2.0002	-197.9802	1025.2492	61.8263	51779.1801	163094.0348	2229657.0687	770.652	0.88409	430.795	0.33891	427.87	0.33017	614.2444	0.66017	604.4892	167074.4688	496.2453	0.34515	557.0603	0.46227	11688800	0.37814	147.25	59.0011	58.6785	94.3583	92.8559	25665.4512	79.6768	0.2945	89.5273	1600880
013	2018-09-01t2009	1535850842.75	adult	50.1894	2.0002	-193.9798	1010.7121	65.8574	56633.7448	178543.9073	2633327.6047	739.71	0.35515	445.471	0.24578	442.1548	0.23424	621.2961	0.49304	611.6382	184524.9375	515.9343	0.28144	579.733	0.41203	13199300	0.50821	116.698	57.9371	57.6069	93.0354	91.8997	27631.5117	78.5279	0.081826	88.1945	1716680
013	2018-09-02t0009	1535865242.06	adult	54.1892	6	-189.98	1153.2442	72.2941	67720.3447	213286.8242	3337821.1243	689.554	-0.27883	425.077	-0.23506	422.7773	-0.23162	577.5267	-0.48643	570.4366	204444.4688	489.9468	-0.24885	538.1435	-0.27351	15042200	0.76627	199.344	57.5195	57.124	91.9796	90.3285	32560.7695	77.6421	-0.10008	86.7849	2035440
013	2018-09-02t0410	1535879695.39	adult	58.204	10.0148	-185.9652	1155.55	69.2119	67980.2019	214164.5439	3340385.8514	806.269	0.44509	452.644	-0.034851	448.4014	-0.056699	653.8282	0.47745	644.3558	232762.8438	531.7061	0.084051	601.334	0.26119	16075700	0.73873	394.24	56.3864	56.032	94.836	91.1049	33761.6016	77.472	-0.25753	87.2394	2002560
013	2018-09-02t0810	1535894086.9	adult	62.2017	14.0125	-181.9675	1204.1704	72.1615	73996.3972	233111.6574	3792367.9187	717.486	-0.47146	449.066	-0.26743	446.773	-0.25646	597.4316	-0.66002	587.8755	231206.0156	517.1736	-0.31231	562.7272	-0.44194	17350600	0.81374	161.207	60.8801	60.6243	96.7072	94.9797	37425.6953	81.811	-0.031228	91.4239	2352220
013	2018-09-02t1210	1535908474.23	adult	66.1981	18.0089	-177.971	1176.8016	75.6333	71690.7326	225779.506	3714241.5817	802.133	0.058674	469.628	-0.077572	465.8559	-0.087697	662.7662	0.13425	655.0174	248537.3438	545.3585	-0.060711	605.4894	-0.048419	17573000	0.56933	131.676	59.5755	59.0597	95.9733	93.8402	35989.9727	80.6859	-0.28642	90.2364	2229260
013	2018-09-02t1609	1535922852.98	adult	70.1922	22.003	-173.977	1235.5988	77.5089	77604.3897	244350.8677	4163404.9996	734.327	-0.65829	466.184	-0.28816	462.2817	-0.29842	629.7114	-0.57138	625.4011	255033.125	545.7051	-0.22216	603.1457	-0.26944	18866000	0.69595	197.25	61.7131	61.2842	100.5803	98.1826	40735.0078	83.1973	-0.18015	93.7729	2497470
013	2018-09-02t2009	1535937244.2	adult	74.1898	26.0006	-169.9794	1217.5858	76.8934	75607.3948	238094.1473	3996737.8026	888.331	0.47681	472.877	-0.30648	470.1174	-0.29064	680.5535	0.020683	662.5887	268818.625	555.3064	-0.22249	616.249	-0.25254	18656000	0.38535	145.807	60.6297	60.1169	98.9578	96.9392	39088.3203	82.5423	-0.47242	93.1554	2391960
013	2018-09-03t0009	1535951643.23	adult	78.1895	30.0003	-165.9797	1202.2638	77.7104	76726.746	241774.8551	4089342.1775	814.389	-0.27011	483.567	-0.22963	479.8684	-0.22804	673.6964	-0.25854	665.9934	270152.25	568.6055	-0.14217	635.5368	-0.1209	19352300	0.38236	202.999	64.4644	63.9907	103.5489	101.4223	41523.0938	86.9608	-0.10327	97.7174	2579870
013	2018-09-03t0409	1535966047.43	adult	82.1907	34.0015	-161.9785	1275.1347	78.8486	82531.5957	259913.8618	4509861.1435	874.074	0.093766	477.189	-0.49844	472.9383	-0.50493	689.5879	-0.18646	677.4612	297212.375	565.2726	-0.36371	639.1375	-0.23762	20541600	0.54649	235.481	65.7463	65.011	110.2291	107.0929	47508.7227	89.1405	-0.036628	101.5335	2830180
013	2018-09-03t0809	1535980445.77	adult	86.1902	38.001	-157.979	1264.3458	78.1435	80352.6518	253056.3787	4356288.6197	853.093	-0.19618	502.417	-0.082163	497.8677	-0.088988	720.4008	0.1114	713.4579	301847.9062	593.3849	0.023061	673.9258	0.17712	21051300	0.53403	294.779	63.702	63.1034	107.0034	103.5479	44834.4453	86.6565	-0.68566	98.7519	2669110
013	2018-09-03t1209	1535994847.54	adult	90.1907	42.0015	-153.9785	1164.2641	75.8282	77315.1719	243848.3316	4221002.9634	905.127	0.11143	493.846	-0.38687	488.6654	-0.40365	741.7386	0.27086	735.8798	298920.6562	592.1989	-0.14629	692.6857	0.32742	19894600	0.075723	254.039	66.6439	65.9304	111.0249	107.9525	44743.0547	90.8629	-0.34539	103.0039	2684750
013	2018-09-03t1609	1536009247.36	adult	94.1907	46.0015	-149.9785	1235.6512	81.2464	80965.5298	255053.3583	4515240.8327	823.417	-0.64328	489.834	-0.58853	484.9125	-0.59509	706.1088	-0.3953	696.2872	297977.9062	586.4574	-0.40085	664.8776	-0.3015	20664600	0.18089	211.241	68.7635	67.8192	126.9527	117.832	53574.0508	93.8559	-0.20574	107.8047	2900930
013	2018-09-03t2009	1536023648.42	adult	98.191	50.0018	-145.9782	1218.6398	82.5456	83474.6658	262997.4002	4849074.6843	830.068	-0.68383	494.925	-0.58301	489.4701	-0.59581	717.9299	-0.36128	708.6437	312299.5	590.5879	-0.45841	680.1314	-0.20026	21516400	0.32082	240.999	69.7794	68.6676	123.763	119.1412	53836.8867	96.3274	-0.1605	110.7896	3033590
013	2018-09-04t0009	1536038051.55	adult	102.1918	54.0026	-141.9773	1300.0967	77.3669	83562.0508	263131.7986	4552075.6632	930.65	0.013581	520.571	-0.11154	513.8095	-0.14528	776.8198	0.35256	767.3128	338693.4375	630.2003	0.18104	727.7992	0.44014	22661500	0.54933	323.351	68.0841	66.4925	146.8975	128.7362	64047.3086	95.6442	-0.56683	115.6774	2963840
013	2018-09-04t0409	1536052453.43	adult	106.1924	58.0032	-137.9768	1233.714	78.4837	79405.3696	250070.6621	4340051.3772	979.591	0.30609	524.76	-0.11255	516.403	-0.17596	804.9838	0.62589	792.5757	334068.25	632.7913	0.10089	751.9367	0.68974	21726100	0.22928	199.742	70.5758	69.1357	125.8967	122.9755	52247.1367	98.3591	-0.50503	116.263	2921980
013	2018-09-04t0809	1536066852.85	adult	110.1922	62.003	-133.977	1185.9049	79.0396	74803.1962	235625.1886	4029222.6582	1038.3	0.67777	523.284	-0.23732	517.2033	-0.24303	798.6614	0.41164	785.6436	312276.625	630.8861	-0.06426	732.81	0.23476	20423200	-0.17074	358.3	76.8642	74.9958	139.5689	135.6767	54571.4453	108.7141	0.53434	127.1756	2999930
013	2018-09-04t1208	1536081127.7	adult	114.1574	65.9682	-130.0118	1269.7731	78.8143	79519.5368	250375.5184	4290549.1628	1072.86	0.86825	546.252	0.1986	539.7512	0.19366	829.6703	0.73717	812.8122	345142.8438	659.943	0.37898	767.6573	0.66628	22671100	0.36924	226.354	69.432	67.6653	135.584	132.1342	56402.9609	102.0302	-0.63249	123.2145	2881630
013	2018-09-04t1608	1536095529.01	adult	118.1578	69.9686	-126.0114	1238.5992	78.513	81048.0811	255374.2259	4462166.2203	983.929	0.10402	529.041	-0.28008	520.8861	-0.31931	813.2364	0.3903	796.9283	343999	646.6315	-0.0048978	751.067	0.26631	22356200	0.24291	297.223	74.5336	71.9161	165.3828	152.4947	69956.9375	109.2709	-0.052858	138.1879	3149640
013	2018-09-04t2008	1536109937.87	adult	122.1603	73.9711	-122.0089	1296.3132	79.2151	85400.8754	269025.5367	4706038.2162	884.079	-0.74666	515.642	-0.67554	508.0686	-0.69727	762.3513	-0.44512	754.7694	340008.6875	626.6148	-0.51831	722.8338	-0.31199	22960000	0.35549	360.112	77.4965	74.0627	203.971	190.6477	90971.0469	113.6936	0.14962	154.6103	3450690
013	2018-09-05t0008	1536124317.4	adult	126.1546	77.9654	-118.0146	736.684	105.1789	57498.9492	183456.0143	3817702.1838	1053.13	0.5094	533.225	-0.35038	522.2535	-0.44154	868.7469	0.97102	856.2331	259755.3438	660.9635	0.032378	803.014	0.84938	15942400	-1.4296	264.389	78.6907	76.166	170.7414	164.0845	51051.6914	112.9634	-0.2277	147.7039	2352690
013	2018-09-05t0408	1536138719.74	adult	130.1552	81.966	-114.014	1296.4138	79.556	84083.0369	264772.0355	4613444.48	1125.27	1.0142	557.666	0.14484	548.5704	0.11162	858.7874	0.72567	839.0327	377007.6875	681.6613	0.31732	790.2504	0.52709	24450300	0.64451	262.548	73.634	70.4745	168.1871	162.2306	73834.1406	113.2432	-0.46794	148.1249	3228410
013	2018-09-05t0808	1536153122.08	adult	134.1559	85.9667	-110.0133	1334.8474	81.4109	85548.603	269346.2317	4706231.5046	1106.03	0.80131	545.503	-0.22124	536.6799	-0.24386	840.0746	0.35742	828.1174	375513.375	661.0297	-0.20279	772.6778	0.13566	24344100	0.57788	343.579	77.7382	74.6263	177.3705	166.4397	79284.5938	113.5727	-0.68129	149.1566	3469220
013	2018-09-05t1208	1536167523.83	adult	138.1564	89.9672	-106.0128	1307.2537	82.6184	84726.4915	266773.6216	4765387.4707	1053	0.32389	562.725	0.11512	553.1131	0.086574	853.7036	0.4522	840.9585	377337	689.2139	0.23113	793.4872	0.35473	24861800	0.66152	349.322	79.8446	76.2048	198.0891	188.5477	87555.3594	121.942	-0.12149	168.4933	3527610
013	2018-09-05t1608	1536181924.44	adult	142.1565	93.9673	-102.0127	1295.4234	84.7455	88946.0322	280165.3624	5231804.1102	1139.5	0.94259	558.686	-0.056262	547.1215	-0.12661	922.847	1.329	907.175	428201	698.5339	0.29924	834.9484	0.89811	25870000	0.85648	375.572	75.9878	72.0994	192.5934	185.054	89363.3203	117.2105	-0.78206	162.1171	3518620
013	2018-09-05t2008	1536196324.54	adult	146.1566	97.9674	-98.0126	1281.3824	79.8892	84453.164	265955.2033	4791868.1836	1062.92	0.28961	542.188	-0.53317	532.3847	-0.55933	824.3149	-0.1456	811.0661	363522.875	668.7565	-0.38858	767.8877	-0.24839	23866600	0.36082	377.503	83.43	78.9463	217.6881	204.911	96000.4375	128.0278	-0.054681	181.1589	3672500
013	2018-09-06t0008	1536210727.51	adult	150.1574	101.9682	-94.0118	1334.7329	82.5183	90342.645	284487.8372	5193514.6982	1044.55	0.096509	537.518	-0.72283	527.5684	-0.74801	834.6207	-0.086522	818.1172	393106.3438	661.7174	-0.62909	768.9084	-0.32498	25286400	0.64869	388.575	82.8607	79	189.6364	184.916	89318.7656	126.0356	-0.43662	166.6679	3898020
013	2018-09-06t0408	1536225130.53	adult	154.1582	105.969	-90.011	946.1813	93.3745	65391.2648	206784.7094	3957511.5349	1053.41	0.11655	554.667	-0.36847	542.342	-0.43907	872.1506	0.34893	856.6464	297403.375	701.6899	0.0435	809.7527	0.21545	18893600	-0.76917	325.63	88.4263	82.8456	231.9551	223.4001	79096.6797	139.7907	0.45126	197.3312	3012060
013	2018-09-06t0808	1536239528.47	adult	158.1577	109.9684	-86.0115	1322.6734	83.02	87709.4972	276206.8483	5048227.9836	1091.16	0.35713	577.244	0.13166	564.6722	0.073293	908.1904	0.75991	895.983	415043	729.5732	0.48399	851.808	0.77079	26378300	0.82439	362.931	80.7956	75.9969	218.9475	209.2438	100059.0156	128.7312	-0.60389	182.0947	3692120
013	2018-09-06t1208	1536253930.85	adult	162.1583	113.9691	-82.0109	1225.0323	79.6752	83991.7617	264758.4124	4793834.4372	965.258	-0.63538	558.12	-0.41175	547.6397	-0.42046	835.8363	-0.2915	823.6573	366096.3125	696.5821	-0.23984	784.8967	-0.32406	24416600	0.39237	390.655	88.0431	82.7654	230.7595	219.2043	101072.6719	138.7269	-0.048146	192.4847	3851710
013	2018-09-06t1608	1536268341.7	adult	166.1613	117.9721	-78.0079	1349.5728	82.4554	91350.4443	287670.4856	5272551.4347	1008.19	-0.35025	550.061	-0.67712	539.3555	-0.69084	821.1494	-0.54866	806.0755	390867.125	683.5107	-0.57235	771.4114	-0.59499	26174600	0.73653	374.089	85.3373	80.4518	223.6089	210.545	106437.8516	131.8498	-0.71144	183.9583	4060770
013	2018-09-06t2008	1536282752.03	adult	170.1642	121.975	-74.005	1211.0262	82.551	83491.8806	263080.3273	4842262.2157	1202.91	1.0491	572.298	-0.16555	558.3004	-0.24554	937.8223	0.93213	924.5183	407952.6875	728.1201	0.19819	863.9074	0.71458	24873800	0.46625	446.745	90.963	85.9907	235.3566	224.1366	102380.1328	141.1064	-0.23864	195.4723	3953520
013	2018-09-07t0008	1536297141.39	adult	174.1612	125.972	-70.0079	845.549	162.6266	72860.1784	236750.2724	6361790.4833	1120.62	0.40421	587.09	0.16386	575.5267	0.16405	943.3066	0.94356	926.8936	357513.2188	744.6639	0.43703	864.7712	0.66022	22248900	-0.041697	363.353	84.501	77.9967	246.4699	234.4582	93412.1094	140.4604	-0.43911	202.4283	3202330
013	2018-09-07t0408	1536311545.18	adult	178.1623	129.9731	-66.0069	784.3234	106.5174	62193.9449	197901.5149	4188872.1214	1046.11	-0.16858	583.27	0.018073	571.084	0.0040913	899.8889	0.32657	891.4207	291564	736.8712	0.2216	848.7107	0.36606	18855400	-0.66726	434.381	85.6194	79.2579	256.4057	241.9894	83075.4609	139.1622	-0.66314	199.8137	2767820
013	2018-09-07t0808	1536325944.57	adult	182.1621	133.9729	-62.0071	1282.2361	79.1764	83351.2768	262448.7369	4600296.7007	1097.9	0.17669	575.379	-0.23192	563.7426	-0.23302	870.024	-0.10045	848.0474	378460.4375	717.7371	-0.19931	806.4504	-0.29605	24990400	0.49655	377.404	90.7473	84.6778	234.0273	225.772	101801.875	145.1273	-0.43229	200.6154	3941430
013	2018-09-07t1208	1536340347.54	adult	186.163	137.9737	-58.0062	1264.2042	80.6624	84435.3029	266177.0259	4766879.6265	1055.22	-0.1524	598.467	0.32848	583.45	0.25921	901.4721	0.25818	889.1455	396647.7188	760.8927	0.55041	852.456	0.3204	26327800	0.75157	382.504	85.5594	79.3109	238.6646	229.4789	105012.4453	142.2562	-0.72714	201.6405	3763930
013	2018-09-07t1608	1536354763.78	adult	190.1675	141.9783	-54.0017	1270.0789	82.0435	83538.3057	263036.3035	4723885.477	1130.21	0.36218	582.05	-0.13766	567.6066	-0.20254	927.9415	0.55631	922.7888	404582.5	741.9247	0.14798	864.6246	0.45558	25342500	0.59476	417.517	93.1248	86.5483	250.2696	239.3458	109117.5312	149.6219	-0.42575	209.2145	4054650
013	2018-09-07t2008	1536369164.46	adult	194.1677	145.9784	-50.0015	1291.2078	81.2608	85637.6207	269720.0909	4876821.127	1060.65	-0.15034	589.871	0.031369	578.3893	0.056807	874.1874	-0.14734	860.585	390761.75	747.0869	0.19569	826.1976	-0.12772	26320000	0.78802	379.8	82.5096	74.9301	228.2526	218.2669	102028.9141	143.9568	-0.84912	193.7513	3681580
013	2018-09-08t0008	1536383550.93	adult	198.1639	149.9747	-46.0053	1256.639	79.4229	82854.9263	260963.4658	4635816.4241	1078.33	-0.040994	596.354	0.17174	585.0349	0.2099	907.0859	0.23183	898.4081	391861.0938	756.3851	0.32821	855.9569	0.26274	25757100	0.71794	455.692	90.4537	83.8034	251.5716	237.6029	108678.9453	150.6916	-0.5951	205.9985	3906790
013	2018-09-08t0408	1536397953.84	adult	202.1647	153.9755	-42.0045	591.745	85.7571	41893.725	133915.6776	2467582.1677	1059.47	-0.18966	588.788	-0.060873	576.9258	-0.041536	883.9351	-0.07898	875.9361	193581.7969	747.888	0.12869	838.5065	-0.013735	12846200	-1.5015	410.803	95.2632	84.3974	290.7773	281.7197	63680.2305	177.4194	0.6556	250.0578	2078450
013	2018-09-08t0808	1536412352.75	adult	206.1644	157.9752	-38.0048	1262.1149	81.6108	81106.7548	255468.0679	4460715.6641	1046.11	-0.29755	593.096	0.024307	581.4518	0.055863	859.3115	-0.40233	849.3632	363488.75	752.8208	0.18265	823.5672	-0.2505	25084400	0.66182	405.474	92.1228	83.691	251.2259	240.1857	106268.5703	158.5896	-0.40852	211.8393	3896240
013	2018-09-08t1208	1536426755.94	adult	210.1653	161.9761	-34.0039	787.5708	87.2836	51510.9148	163624.9545	2830096.8802	996.752	-0.6542	596.46	0.087884	583.8799	0.098367	852.8111	-0.5001	847.5013	229406.1875	756.3133	0.21437	824.6606	-0.25885	16023900	-0.86963	347.067	89.4947	83.4465	215.1757	203.9257	57882.2734	146.5505	-1.0913	184.2825	2404280
013	2018-09-08t1609	1536441173.64	adult	214.1702	165.981	-29.999	690.4327	90.659	45715.9035	145691.2715	2530453.8178	992.914	-0.69243	597.064	0.078658	587.8113	0.18402	872.1646	-0.28292	863.6676	208447.3281	747.225	0.011722	830.2187	-0.20422	14225100	-1.1469	391.23	97.0089	85.3918	276.6836	267.6307	66127.375	176.4497	0.22606	241.8564	2311240
013	2018-09-08t2008	1536455558.83	adult	218.1661	169.9769	-26.0031	711.7973	81.5294	40781.1361	129693.6614	1998421.0211	1025.78	-0.47578	588.98	-0.1658	573.9884	-0.2252	877.0133	-0.24274	867.8199	187680.8438	745.5812	-0.051929	831.641	-0.20745	12566500	-1.4004	376.15	90.3036	82.2724	250.5108	239.3809	53609.3125	156.5413	-0.80528	210.7452	1926720
013	2018-09-09t0008	1536469960.92	adult	222.1667	173.9775	-22.0025	729.8336	78.4716	44677.2018	141719.2467	2316665.0288	1039.34	-0.39371	591.712	-0.11562	577.6659	-0.14461	881.2528	-0.20966	868.9597	206213.1562	749.4835	-0.0086987	838.399	-0.13489	13794000	-1.1589	357.085	91.493	83.2235	249.1517	242.0391	58301.5	157.4075	-0.86032	209.234	2132880
013	2018-09-09t0409	1536484366.98	adult	226.1684	177.9791	-18.0008	739.0623	94.5304	52217.7849	165968.3554	3113062.2721	992.001	-0.73353	605.459	0.23777	589.9661	0.18041	873.2201	-0.32577	866.5812	237515.8594	759.0687	0.14418	832.7407	-0.23553	16456400	-0.66259	432.778	100.129	92.7952	260.338	242.3575	70811.9375	163.9571	-0.66009	209.4427	2721490
013	2018-09-09t0808	1536498764.09	adult	230.1676	181.9783	-14.0016	762.1977	88.5889	52740.3857	167246.7109	3064207.5701	1037.55	-0.42897	609.321	0.3262	592.225	0.22736	887.6494	-0.16791	877.2536	244103.5938	765.1175	0.23465	843.3043	-0.10675	16745400	-0.58714	403.158	101.482	93.3362	254.8861	245.5419	70093.6719	167.7364	-0.58779	214.8959	2788940
013	2018-09-09t1208	1536513166	adult	234.1681	185.9789	-10.0011	738.5319	90.9372	51368.2347	162929.4812	3031120.7714	1158.22	0.40037	617.291	0.52986	599.5352	0.4184	917.1583	0.1759	900.0828	244881.2656	777.2209	0.44305	860.3525	0.11547	16465600	-0.61211	390.751	103.682	93.9441	283.2399	273.9829	75625.0625	178.2625	-0.21801	241.264	2765620
013	2018-09-09t1608	1536527566.67	adult	238.1683	189.9791	-6.0009	941.0222	84.8312	65685.8617	207579.3117	3864713.2289	1168.47	0.46412	615.568	0.46811	601.3374	0.45608	910.348	0.078593	898.9581	312249.375	766.5065	0.21594	854.5556	0.017234	21053700	0.25883	557.464	105.349	96.8541	272.7727	259.5399	93561.0469	174.1959	-0.49388	230.8995	3603160
013	2018-09-09t2009	1536541968.45	adult	242.1688	193.9796	-2.0004	931.1644	83.4941	62772.4229	198145.0873	3606533.9337	1120.9	0.12602	616.553	0.48557	603.3522	0.50409	899.5756	-0.066161	887.0746	295060.8125	765.4875	0.17866	848.0672	-0.088533	20166800	0.12763	389.37	106.959	98.5784	277.0832	268.7537	90883.2969	177.1707	-0.45891	234.8196	3498530
013	2018-09-10t0009	1536556371.56	dead	246.1696	197.9804	2.0004	922.6339	84.8202	62916.8085	198766.2401	3600365.1743	1136.13	0.22767	619.906	0.57206	608.157	0.63509	897.0405	-0.10839	883.0205	294229.2812	767.2791	0.1978	848.0443	-0.10113	20312500	0.18903	405.535	107.573	99.1065	269.7349	262.7625	88473.0391	178.417	-0.49942	233.0986	3524830
016	2018-08-30t1558	1535662985.39	egg	-2	-54.1893	-174.1583	153.474	27.3296	2823.6172	8992.5373	48241.2463	0	-0.53724	0	-0.60327	0	-0.60775					0	-0.60347	0	-0.59171	0	2.596	0	0	0				0	-0.70699	0	0
016	2018-08-30t1958	1535677385.1	larva	2	-50.1894	-170.1584	167.7713	27.4736	3130.7877	9951.876	54080.5951	0	-0.81724	0	-0.8415	0	-0.84429					0	-0.84264	0	-0.83699	0	1.2027	0	0	0				0	-0.84125	0	0
016	2018-08-30t2358	1535691784.96	larva	5.9999	-46.1894	-166.1584	164.7325	27.9752	3123.1782	9936.8512	54891.7607	0	-1.1064	0	-1.0895	0	-1.0906					0	-1.0922	0	-1.0929	0	0.22611	0	0	0				0	-0.98335	0	0
016	2018-08-31t0358	1535706183.07	larva	9.9994	-42.1899	-162.1589	162.0325	61.3196	4925.0146	17312.5615	170774.6013	0	-1.4053	0	-1.3485	0	-1.3479					0	-1.3536	0	-1.3607	0	-0.53011	0	0	0				0	-1.1345	0	0
016	2018-08-31t0758	1535720582.27	larva	13.9992	-38.1901	-158.1592	321.7782	35.979	7762.8775	24538.2346	168840.8706	418.823	0.74104	317.613	1.0334	316.7609	1.0289	396.9669	-0.31242	394.5007	16672.6074	366.5755	1.0486	387.9054	0.98851	1334290	-0.34292	141.579	63.0931	62.5635	107.9088	105.3791	4532.1699	88.4432	1.2912	101.7877	265054
016	2018-08-31t1158	1535734985.14	larva	18	-34.1893	-154.1584	174.6956	35.7395	4197.6424	13439.673	91935.8041	504.273	0.99825	406.998	1.6096	406.7673	1.6125	484.014	0.60175	479.6871	11132.3213	451.4575	1.4941	471.9074	1.3721	926328	-1.1605	100.17	59.2535	59.4073	91.2459	90.9175	2098.656	77.8127	0.9097	87.6126	134861
016	2018-08-31t1609	1535750085.91	larva	22.1946	-29.9947	-149.9637	441.1084	35.6034	12743.6144	40210.3131	307870.019	625.082	1.4797	382.081	1.1992	379.1071	1.1799	540.6587	1.1229	537.9857	37305.4492	440.5967	1.2168	504.1652	1.4023	2607700	-0.80566	157.019	59.2552	58.8938	93.213	90.6231	6431.6943	78.8313	0.86441	87.688	404417
016	2018-08-31t2009	1535764476.32	larva	26.192	-25.9974	-145.9664	539.3777	46.2594	18659.2678	58917.5859	554716.7143	704.472	1.7399	408.026	1.2442	405.3463	1.2292	583.5784	1.4865	577.2467	58357.8438	465.27	1.2211	536.1501	1.4466	4045990	-0.59154	149.852	61.7883	61.527	96.4418	94.7896	9644.1758	81.4378	0.87487	90.9168	612693
016	2018-09-01t0009	1535778877.12	larva	30.1922	-21.9971	-141.9661	724.7571	50.9075	28745.0552	90691.8305	952965.1076	640.046	1.0777	408.832	1.0524	406.4776	1.0422	545.1536	0.68601	540.5614	82863.3516	465.2222	1.0185	511.4793	1.0509	6205250	-0.068861	241.842	59.5734	59.447	94.075	90.9729	14299.3994	78.9263	0.70524	87.8341	904205
016	2018-09-01t0409	1535793268.04	larva	34.1897	-17.9997	-137.9687	795.2945	51.0558	32218.0203	101566.4098	1089911.4672	674.511	1.0434	412.767	0.87877	410.52	0.87149	567.8713	0.7594	560.775	97105.9922	472.6187	0.86698	527.0255	0.95457	7019100	-0.18643	111.128	56.3285	55.9078	89.2661	88.1285	15264.5039	75.6509	0.48703	84.9721	957865
016	2018-09-01t0809	1535807667.6	larva	38.1895	-13.9998	-133.9688	851.0966	57.3486	39598.3824	124824.6667	1543404.3173	703.285	0.96881	416.446	0.68883	412.9485	0.67033	601.1094	0.99693	593.1664	125631.8672	482.5694	0.72714	545.435	0.87623	8670400	0.058419	271.371	49.3038	48.8969	85.4796	82.0507	17865.2383	69.3208	0.11284	78.2381	1026510
016	2018-09-01t1209	1535822069.19	larva	42.19	-9.9993	-129.9683	898.3439	61.3081	47959.1913	151316.9433	2114068.1499	699.664	0.65967	425.956	0.5471	423.6166	0.54303	596.6971	0.66113	590.369	150367.6875	489.6624	0.54719	548.8014	0.65596	10695300	0.43301	114.473	58.0029	57.7412	91.7184	90.2937	23113.0488	77.9237	0.34661	87.0923	1456400
016	2018-09-01t1609	1535836465.67	larva	46.189	-6.0003	-125.9693	961.2808	65.3614	54040.2828	170416.8846	2509399.222	742.076	0.67254	428.881	0.31623	426.831	0.31784	599.5887	0.42861	591.2548	169683.5938	492.4217	0.30493	542.42	0.3201	12128300	0.54769	218.702	56.707	56.3174	89.4614	87.7293	25317.5645	76.3589	0.12768	84.7285	1603620
016	2018-09-01t2009	1535850867.12	larva	50.1894	-1.9999	-121.9689	1063.8736	70.122	59583.382	187705.308	2807639.4315	805.104	0.86229	459.708	0.4289	456.9237	0.42467	653.7039	1.0114	644.6138	203955.6094	528.7882	0.42897	591.5189	0.5366	14327300	0.92662	182.069	60.9482	60.5684	97.3891	95.0744	30385.3984	81.7421	0.26954	91.587	1899510
016	2018-09-02t0009	1535865266.47	adult	54.1892	1.9999	-117.9691	1130.5591	73.9972	69642.3335	219433.1108	3604846.2801	765.507	0.32568	440.629	-0.018793	439.3881	2.5119e-05	591.9426	-0.25524	580.3181	215467.0938	504.2267	-0.071005	548.5573	-0.15443	16014200	1.1122	238.288	57.5015	57.1363	91.9741	89.9959	33478.582	77.5265	-0.1078	86.5461	2089840
016	2018-09-02t0410	1535879720.41	adult	58.2042	6.0149	-113.9541	1129.9713	75.4924	72247.5627	227788.1215	3822394.9108	831.136	0.64726	467.931	0.19619	464.7641	0.19139	668.5981	0.71207	656.9997	252061.4844	546.9144	0.29065	617.5567	0.46273	17625100	1.2691	184.678	54.7149	54.3438	91.765	90.0174	34595.4023	76.5745	-0.32729	86.1192	2060890
016	2018-09-02t0810	1535894111.94	adult	62.2019	10.0125	-109.9565	1164.5377	75.4392	73640.2991	232008.2608	3911302.0871	775.096	0.0033714	453.45	-0.19561	450.1611	-0.20077	635.5979	-0.060634	621.7176	244705.1875	527.679	-0.15719	583.7343	-0.15964	17418400	0.83612	119.942	58.3227	58.0471	91.9634	90.8138	35405.9062	78.3852	-0.34195	87.3195	2240350
016	2018-09-02t1210	1535908499.23	adult	66.1983	14.009	-105.96	1191.7736	73.1098	74951.2188	236157.447	3913331.8832	829.538	0.28607	483.258	0.16273	481.2192	0.18412	661.5175	0.11485	643.1065	259314.8438	556.5257	0.11696	608.3588	-0.0071054	18897300	0.99309	293.088	64.015	63.5396	101.3836	99.2181	39742.3867	85.6201	0.23122	95.3538	2503240
016	2018-09-02t1609	1535922877.38	adult	70.1923	18.0029	-101.9661	1179.2803	80.127	77840.6623	245272.6515	4314780.855	852.413	0.32295	489.465	0.14915	486.513	0.15834	702.5153	0.54585	693.1227	285221.1875	571.4779	0.21457	645.6834	0.37921	19849700	1.0017	160.109	56.2828	55.5991	100.0803	97.1131	40632.6094	78.7497	-0.70927	91.2386	2282490
016	2018-09-02t2009	1535937268.52	adult	74.1898	22.0005	-97.9685	1192.3162	78.9567	79009.6673	248914.7344	4425714.9967	871.763	0.33945	484.532	-0.075682	480.1443	-0.091412	694.47	0.23209	681.1295	286121.625	571.8866	0.073164	644.6718	0.20068	19952100	0.77789	150.616	61.2552	60.7888	99.8591	98.0219	41141.9453	83.5414	-0.34088	93.882	2522370
016	2018-09-03t0009	1535951667.53	adult	78.1895	26.0002	-93.9688	1189.584	78.3381	78261.3302	246574.7337	4314786.6028	873.488	0.21731	518.411	0.48951	514.0693	0.48016	744.3033	0.80441	733.8572	303675.75	610.7198	0.63822	701.287	0.96092	21132500	0.90912	189.6	61.0401	60.405	101.8549	99.9598	41556.7812	84.3666	-0.47119	95.544	2488240
016	2018-09-03t0409	1535966072.08	adult	82.1908	30.0015	-89.9675	1235.0711	77.0882	80128.375	252448.7524	4359876.2556	907.651	0.36854	516.294	0.33313	512.5047	0.33926	748.2618	0.68924	739.7463	312773.4375	605.1771	0.39527	687.2861	0.56923	21568200	0.84407	315.253	65.4117	64.8558	105.9393	102.9304	44282.6289	87.9659	-0.21075	98.778	2732570
016	2018-09-03t0809	1535980470.27	adult	86.1903	34.001	-85.968	1281.2895	81.0034	83467.6571	262826.1135	4638166.1929	955.704	0.63553	533.956	0.60195	530.4428	0.62009	770.496	0.85256	756.5525	335936.25	633.0393	0.78898	700.5605	0.62669	23238800	1.1568	233.353	61.1941	60.3839	109.3836	104.9264	47691.2578	86.3195	-0.73627	99.4913	2663290
016	2018-09-03t1209	1535994872.08	adult	90.1908	38.0015	-81.9675	1292.9219	80.5491	87882.4815	276831.0546	5016390.1801	871.765	-0.15616	537.254	0.56636	532.91	0.57169	745.034	0.31918	735.9053	341225.5625	638.3043	0.75093	707.3894	0.57542	24592300	1.3923	283.915	63.1244	62.3073	111.6076	107.0649	51116.293	88.0465	-0.76379	100.8042	2889460
016	2018-09-03t1609	1536009271.87	adult	94.1907	42.0014	-77.9676	1331.5479	81.2186	84734.0929	266729.7943	4655464.292	874.202	-0.24012	543.413	0.59726	538.4471	0.59474	761.1339	0.4049	750.4905	336421.1875	643.7771	0.71776	716.971	0.57253	24018900	1.108	160.228	66.2307	65.2794	115.7507	113.6473	51161.7969	93.6374	-0.23753	107.3949	2927400
016	2018-09-03t2009	1536023673.14	adult	98.1911	46.0018	-73.9672	1290.0146	74.7668	80340.4379	252958.0461	4210914.4998	871.608	-0.35703	514.901	-0.13836	509.5627	-0.14646	731.5044	-0.1653	723.7172	307231.8438	610.4723	-0.070099	688.4938	-0.060953	21590800	0.34112	333.129	71.582	70.4389	127.581	123.3453	53584.0273	98.4182	0.1364	115.7023	3001570
016	2018-09-04t0009	1536038076.2	adult	102.1919	50.0026	-69.9664	1285.207	83.1773	87083.9581	274281.0466	4977188.0726	841.278	-0.68451	503.712	-0.48882	498.9044	-0.48059	710.2188	-0.60362	702.9205	322439.3125	597.801	-0.45174	669.8631	-0.51797	22847400	0.59944	204.399	68.0282	66.6547	128.1442	122.809	58177.4766	94.6653	-0.70216	113.2731	3085620
016	2018-09-04t0409	1536052478.1	adult	106.1925	54.0031	-65.9659	1220.3936	80.0922	82846.5732	261165.7836	4669462.0524	940.176	-0.00036423	547.16	0.39163	544.1344	0.45187	768.6924	0.1069	757.1534	332075.125	643.2737	0.30564	719.736	0.1609	23608300	0.73053	210.486	67.2109	65.4937	136.5059	132.5889	58970.5469	98.9754	-0.42239	121.3816	2899950
016	2018-09-04t0809	1536066877.55	adult	110.1923	58.003	-61.966	1235.8862	80.7598	83031.5093	261592.9568	4693539.1708	943.29	-0.059356	524.602	-0.20746	519.8439	-0.18281	766.7772	-0.043328	754.8508	332014.5	621.2267	-0.25298	711.6846	-0.10996	22696900	0.42747	232.231	69.0588	66.8098	148.6018	143.1961	64344.582	101.8148	-0.35945	129.5355	2987830
016	2018-09-04t1208	1536081136.08	adult	114.153	61.9637	-58.0053	1291.3352	80.6547	82337.3445	259280.8113	4481249.8083	879.336	-0.63369	528.882	-0.19765	523.9993	-0.16831	761.0296	-0.24167	753.1384	327242.7188	628.3647	-0.23798	714.5468	-0.19502	22708100	0.3789	400.373	74.1732	71.8182	175.2829	158.9384	75371.6484	105.344	-0.21933	136.9658	3184700
016	2018-09-04t1608	1536095537.35	adult	118.1534	65.964	-54.005	1215.7402	76.0059	77597.841	244457.1779	4146696.1329	1094.91	0.96777	548.754	0.17338	541.752	0.1646	820.2261	0.49019	801.2241	332191.5625	659.2488	0.24183	762.7106	0.45421	22213600	0.2064	302.159	75.3219	72.3559	179.9393	171.1845	72875.4375	109.9382	0.027023	149.9785	3049030
016	2018-09-04t2008	1536109946.35	adult	122.1559	69.9665	-50.0025	842.4487	113.7229	64414.5428	204779.2316	4383150.4191	972.942	-0.052163	555.41	0.24697	548.2697	0.24391	824.666	0.44547	814.0099	276263.0938	676.9195	0.46486	774.7299	0.52042	18599000	-0.7463	273.74	70.8869	67.7558	177.1597	170.4908	59348.5156	106.5526	-0.6612	147.3032	2373790
016	2018-09-05t0008	1536124325.71	adult	126.1501	73.9608	-46.0082	902.6865	123.9445	68835.4003	218839.984	5089053.3982	989.193	0.0076561	539.619	-0.20065	532.5565	-0.19783	804.4869	0.052209	791.6634	288006.3125	656.1358	-0.061801	754.0106	0.067758	19312400	-0.59111	300.005	66.6659	64.5477	141.2367	134.3339	50562.7383	99.5202	-1.6813	124.0529	2385910
016	2018-09-05t0408	1536138728.11	adult	130.1508	77.9615	-42.0075	1270.0336	82.0719	85364.1146	268872.9876	4855977.4932	963.883	-0.25631	547.088	-0.10493	539.4666	-0.10583	776.8182	-0.44538	767.6295	345684.0938	667.0774	0.032729	737.857	-0.30432	24317000	0.61192	320.069	75.0873	71.8548	173.7551	164.5685	77321.0078	112.8952	-0.5035	148.0289	3337480
016	2018-09-05t0808	1536153130.4	adult	134.1514	81.9621	-38.0069	1342.1402	79.5997	85117.4322	267984.2006	4695014.3614	973.636	-0.24144	569.607	0.35353	560.8424	0.33969	822.3575	0.1052	813.854	365126.75	699.7784	0.55309	783.0451	0.2995	25290600	0.80577	326.86	74.4179	70.9625	185.1932	170.2808	82225.7812	113.4363	-0.69442	150.9241	3304160
016	2018-09-05t1208	1536167532.17	adult	138.1519	85.9626	-34.0064	1275.0087	79.9586	84878.4398	267345.9436	4753171.4238	1002.73	-0.07093	572.443	0.34905	564.0937	0.35463	829.2292	0.10564	818.989	367348.5625	705.7758	0.55387	791.1999	0.3189	25314600	0.76861	412.491	74.8248	71.2942	189.0731	173.4545	83759.3984	114.6862	-0.80053	152.8852	3308900
016	2018-09-05t1608	1536181932.82	adult	142.1521	89.9628	-30.0062	1344.9927	77.6515	85392.9034	268816.6986	4686283.267	986.406	-0.25353	567.191	0.15035	558.0144	0.14209	837.293	0.12557	825.118	373432.6875	705.9274	0.44314	792.3753	0.23252	25254200	0.71376	403.177	81.5289	77.7548	208.2304	195.6504	92870.75	123.3183	-0.23581	166.0081	3630070
016	2018-09-05t2008	1536196332.87	adult	146.1521	93.9628	-26.0062	1240.5171	79.3997	82259.2542	259179.337	4636854.319	1346.31	2.4892	580.194	0.39797	570.8044	0.39795	882.5065	0.66696	845.7145	378595.3125	716.9873	0.54739	799.5998	0.24489	24877000	0.59026	346.299	80.7538	76.3358	210.338	198.5917	90234.9922	126.7167	-0.16654	173.2448	3462480
016	2018-09-06t0008	1536210735.88	adult	150.153	97.9636	-22.0054	1242.2039	77.8773	79918.4711	251735.0996	4367644.459	1005.81	-0.20199	585.106	0.45307	576.4407	0.48203	831.825	-0.12514	821.0547	346871	721.465	0.5274	790.0772	0.0023455	24378400	0.44706	420.643	80.5066	76.0941	188.7605	181.8977	78713.1406	128.5268	-0.23226	165.1026	3354310
016	2018-09-06t0408	1536225139.01	adult	154.1538	101.9645	-18.0045	1220.4104	82.6951	80443.9677	253392.1311	4577208.9467	930.852	-0.82083	576.737	0.18145	565.7828	0.15676	811.0189	-0.48988	801.6557	340627.9375	718.652	0.37092	779.1271	-0.25455	24178000	0.3779	332.84	79.3505	74.779	187.7337	176.8344	78848.1562	127.7875	-0.49228	163.877	3326530
016	2018-09-06t0808	1536239536.83	adult	158.1532	105.9639	-14.0051	1279.6025	81.5755	81723.1155	257470.939	4456640.7844	973.271	-0.53716	590.065	0.45366	580.5649	0.48109	816.5507	-0.48545	806.0811	348667.1562	724.8407	0.39311	783.4162	-0.27068	25143800	0.56273	449.353	86.2971	81.0221	216.7905	199.378	92569.5469	137.7368	0.076484	178.5833	3677290
016	2018-09-06t1208	1536253939.24	adult	162.1539	109.9646	-10.0044	1329.1933	81.6939	87162.7911	274582.179	4829290.832	888.413	-1.2129	570.575	-0.096664	560.3975	-0.09016	796.4614	-0.82106	791.0428	362389.9375	712.8854	0.072443	770.3789	-0.54314	25916700	0.70283	343.875	87.8176	81.7553	236.9297	230.0427	107803.0312	145.808	0.46623	202.4477	3988850
016	2018-09-06t1608	1536268350.15	adult	166.1569	113.9676	-6.0014	1352.9192	82.4418	90306.8324	284296.6505	5187353.8196	945.676	-0.81532	571.393	-0.13388	564.3013	-0.039633	793.1725	-0.92077	785.7338	373584.25	712.2998	-0.023501	765.952	-0.67656	26881700	0.87938	339.296	86.9285	80.9895	237.3625	226.735	111797.75	144.7481	0.18965	200.6884	4089640
016	2018-09-06t2008	1536282760.53	adult	170.1598	117.9705	-1.9985	1377.5782	81.0505	90801.0629	285830.4716	5134591.1226	1179.37	0.87584	575.568	-0.081724	566.9496	-0.017977	816.291	-0.66571	799.2946	386921.9375	720.5314	0.054297	775.6822	-0.59223	27229500	0.93071	524.008	89.0733	81.5195	262.9115	248.4807	124620.0469	154.2234	0.64319	215.747	4213970
016	2018-09-07t0008	1536297149.95	dead	174.1569	121.9675	1.9985	1337.3261	80.0894	89174.6459	280782.1023	5041163.4734	1425.67	2.6276	578.815	-0.049295	569.5727	0.0063512	853.6633	-0.22154	806.3811	396953.4062	721.4198	-0.00184	777.6834	-0.61777	26894700	0.85325	652.61	89.9012	82.0606	293.5841	264.2712	136516.625	155.3566	0.52492	225.5193	4177260
017	2018-08-30t1558	1535662993.34	larva	0	-46.1895	-250.1654	156.1411	39.0096	3540.2421	11572.8226	79862.1969	0	-0.67614	0	-0.72123	0	-0.72487					0	-0.72183	0	-0.71311	0	1.8258	0	0	0				0	-0.77321	0	0
017	2018-08-30t1958	1535677393.32	larva	4	-42.1895	-246.1654	162.0291	28.9613	3041.8685	9703.3125	54245.8658	0	-0.96064	0	-0.9642	0	-0.96614					0	-0.96604	0	-0.96353	0	0.67874	0	0	0				0	-0.91125	0	0
017	2018-08-30t2358	1535691793.11	larva	7.9999	-38.1896	-242.1655	156.3303	27.9255	2932.6288	9342.3873	51151.7705	0	-1.2546	0	-1.2176	0	-1.2178					0	-1.2213	0	-1.2252	0	-0.17293	0	0	0				0	-1.0577	0	0
017	2018-08-31t0358	1535706191.14	larva	11.9994	-34.1901	-238.1661	156.354	28.3447	2960.423	9436.2704	52267.8032	0	-1.5586	0	-1.4827	0	-1.4812					0	-1.4892	0	-1.4997	0	-0.8539	0	0	0				0	-1.2141	0	0
017	2018-08-31t0758	1535720590.36	larva	15.9992	-30.1903	-234.1663	159.1388	28.361	3002.3944	9567.5488	52933.1698	0	-1.8736	0	-1.7616	0	-1.7582					0	-1.7717	0	-1.789	0	-1.4236	0	0	0				0	-1.3824	0	0
017	2018-08-31t1158	1535734993.38	larva	20	-26.1895	-230.1654	222.7804	27.6628	4379.1168	13862.2014	76123.1012	528.064	1.018	421.683	1.6507	420.522	1.6467	504.1917	0.7531	503.6196	12100.6006	469.4965	1.5427	491.1042	1.413	1007820	-1.3721	108.89	64.8337	64.3738	98.219	96.6989	2357.2549	84.2331	1.0743	93.3878	154953
017	2018-08-31t1609	1535750094.05	larva	24.1946	-21.9949	-225.9708	385.9061	37.6094	10242.1784	32327.7651	241140.6651	550.671	0.8926	435.799	1.5929	434.8747	1.5932	517.8587	0.68001	515.1139	28482.2285	486.1708	1.4845	506.5324	1.3223	2397330	-1.1624	113.621	65.8216	65.6261	99.499	98.4026	5472.4463	85.4704	1.0455	94.5592	362085
017	2018-08-31t2009	1535764484.46	larva	28.192	-17.9975	-221.9735	659.8576	46.3322	23926.665	75401.738	755842.6515	638.56	1.1962	405.841	1.1253	403.8687	1.1178	546.5279	0.83412	540.7803	69409.0391	462.7569	1.1008	510.0864	1.1464	5141600	-0.3155	187.342	59.0094	58.9168	94.7993	92.0115	12039.5107	79.0772	0.75362	87.8433	747590
017	2018-09-01t0009	1535778885.36	larva	32.1922	-13.9973	-217.9732	652.9974	49.5334	24234.8225	76425.7139	762505.3187	759.707	1.7385	448.621	1.3408	445.9969	1.3291	642.5037	1.9857	637.0393	82882.9688	517.8122	1.3689	586.3214	1.5435	5760740	-0.51205	111.343	52.0737	51.5934	87.4927	85.8698	11286.5547	72.9998	0.44028	82.5175	668679
017	2018-09-01t0409	1535793276.15	larva	36.1897	-9.9998	-213.9758	867.5856	50.4328	35407.8059	111460.0127	1237472.8556	678.512	0.9358	428.859	0.93283	426.9511	0.93019	570.623	0.66834	566.9399	106706.5	488.3784	0.89653	532.5536	0.88502	8008940	0.008958	112.069	53.3577	53.0011	87.9582	86.1638	16448.1875	73.3286	0.34008	82.5882	996456
017	2018-09-01t0809	1535807675.83	larva	40.1896	-5.9999	-209.9759	691.4096	51.658	29040.4759	91542.2102	1036912.2413	803.3	1.5314	460.23	1.0424	458.0964	1.04	645.7712	1.5506	620.7678	99448.7656	521.0543	0.97368	575.0339	1.0158	7043830	-0.83167	117.491	65.9117	65.6432	100.802	99.7693	15523.5098	86.3381	0.77121	96.1928	1008780
017	2018-09-01t1209	1535822077.38	larva	44.19	-1.9995	-205.9754	878.2787	61.5332	44479.6875	140188.6937	1896345.9049	804.54	1.2729	465.11	0.86634	461.7945	0.85288	661.2426	1.5342	648.3225	154730.7656	532.6604	0.85175	607.4767	1.073	10853800	0.27259	157.604	64.1661	63.749	98.9865	97.149	23162.8438	84.8634	0.60812	93.8162	1497380
017	2018-09-01t1609	1535836473.83	adult	48.189	1.9995	-201.9764	996.2662	65.9449	53955.0984	169963.6346	2484915.7407	742.004	0.52253	443.921	0.36101	441.0695	0.35442	619.1987	0.59948	609.3578	175233.2344	517.0274	0.42989	571.6703	0.46655	12541200	0.48351	158.852	58.7545	58.2391	95.2051	93.6765	26943.043	80.2788	0.25511	90.2591	1659870
017	2018-09-01t2009	1535850875.3	adult	52.1894	5.9999	-197.976	1029.0837	68.1935	58119.1594	183165.9374	2731457.9501	685.079	-0.22307	463.973	0.36813	463.0936	0.39108	594.2749	-0.079974	587.1633	180659.5625	533.3807	0.36162	568.5686	0.15758	14095500	0.61417	292.406	59.9788	59.5754	97.9529	95.557	29777.6797	81.2278	0.17827	91.3383	1822160
017	2018-09-02t0009	1535865274.66	adult	56.1893	9.9997	-193.9762	1117.7206	75.3714	68428.0028	215564.8145	3546098.0189	739.768	-0.010564	446.931	-0.051766	444.4436	-0.048658	620.4332	0.067246	607.309	222115.0938	516.2788	-0.047668	571.8573	-0.018912	15966100	0.87264	239.99	59.1961	58.8304	95.5555	93.1631	34208.8555	80.1779	0.0044088	89.7911	2114720
017	2018-09-02t0410	1535879728.9	adult	60.2043	14.0148	-189.9611	1222.0798	71.7823	72395.2074	227972.6199	3651109.7833	760.466	-0.039759	463.509	0.031607	461.2203	0.041784	615.2615	-0.26003	602.2703	233184.0938	533.8954	0.0073414	576.22	-0.17397	17536000	1.027	191.575	62.363	61.8757	101.517	99.4457	38474.9453	84.4463	0.25804	94.9587	2359380
017	2018-09-02t0810	1535894120.32	adult	64.2019	18.0124	-185.9635	1072.6553	76.1805	67501.8856	212738.6234	3573661.2132	929.842	1.1961	492.653	0.38138	489.4431	0.38105	717.0302	1.0941	703.9849	253111.6562	570.6743	0.40596	640.8116	0.53437	17351700	0.625	125.272	57.2741	56.848	95.3168	93.7998	33646.8281	79.8126	-0.29175	89.7093	2017250
017	2018-09-02t1210	1535908507.64	adult	68.1984	22.0089	-181.967	1137.4637	74.9928	70828.5442	223230.4363	3692374.968	836.71	0.26222	502.189	0.44018	499.7221	0.45732	689.1135	0.44565	671.6667	254972	579.6354	0.41796	637.3076	0.33089	18559400	0.71039	302.657	61.4586	60.9744	102.871	100.3689	38062.2812	84.9777	0.12212	95.9526	2271320
017	2018-09-02t1609	1535922885.56	adult	72.1923	26.0028	-177.9732	1171.2228	78.8708	76698.4407	241619.4346	4256917.41	830.663	0.064219	483.248	-0.042649	481.2494	-0.013287	668.4739	-0.070997	653.1186	267389.5625	561.9699	-0.031965	616.1981	-0.16857	19316400	0.67877	160.382	57.5463	57.034	97.8969	95.5572	39158.7656	80.4435	-0.62222	91.3389	2300240
017	2018-09-02t2009	1535937276.71	adult	76.1898	30.0003	-173.9756	1161.7347	78.3928	77237.7179	243480.9388	4295019.7391	875.573	0.29696	502.184	0.20856	499.5789	0.23171	710.3213	0.38146	698.3689	286259.4688	587.3758	0.27413	646.581	0.14317	20209900	0.71266	256.392	61.6061	61.0358	107.3376	102.2134	43257.0352	84.4875	-0.31703	96.1368	2479280
017	2018-09-03t0009	1535951675.82	adult	80.1896	34.0001	-169.9759	1125.089	76.0305	71428.824	225068.6354	3810616.4419	992.319	1.1227	520.416	0.47198	516.3701	0.47054	739.347	0.64181	721.5253	275776.4375	604.1339	0.44313	669.5848	0.35417	19397000	0.2759	198.005	69.5202	68.9925	110.6634	108.4895	41277.4648	93.0635	0.69547	104.4265	2591160
017	2018-09-03t0409	1535966080.32	adult	84.1908	38.0013	-165.9746	1146.2482	74.618	70969.3748	223590.5716	3678050.1662	861.761	-0.072732	509.692	0.12681	504.8236	0.11111	714.3865	0.10192	707.4952	265037.375	600.1187	0.22073	672.9727	0.2407	18869300	-0.037998	324.772	70.8078	69.7498	126.1464	119.5574	46800.3281	96.9219	1.0258	112.0935	2621380
017	2018-09-03t0809	1535980478.53	adult	88.1903	42.0008	-161.9751	1155.1986	77.9047	74305.4424	234070.0002	4072670.0233	886.715	0.013171	531.947	0.49788	528.7917	0.52605	744.4476	0.38782	737.7116	288845.6875	630.1163	0.65779	705.3827	0.62015	20599100	0.31668	277.315	64.9271	63.9468	115.1698	112.4343	44685.8906	92.2695	0.031205	106.4799	2514240
017	2018-09-03t1209	1535994880.28	adult	92.1908	46.0013	-157.9746	1190.0055	77.0061	75542.3928	237931.7042	4064154.1367	912.271	0.10773	528.551	0.31504	521.804	0.26871	793.9594	0.95837	786.3951	313613.9688	628.401	0.48304	744.173	1.1063	20831300	0.26382	146.669	71.0052	70.0844	118.8907	116.8245	46961.8164	97.7557	0.54181	110.9172	2798460
017	2018-09-03t1609	1536009280.08	adult	96.1908	50.0012	-153.9747	1223.856	78.7897	78948.0865	248682.8297	4289093.1675	886.808	-0.19481	541.349	0.49453	535.8745	0.48297	761.9449	0.34447	751.6197	313921.3125	640.971	0.58976	721.7389	0.56596	22278700	0.5624	226.428	69.1414	68.0235	123.848	121.1292	51025.3633	98.0291	0.25859	114.2291	2845450
017	2018-09-03t2009	1536023681.41	adult	100.1911	54.0016	-149.9743	1246.2726	77.3075	80272.4363	252864.0825	4359333.3485	1077.15	1.1955	552.193	0.63787	545.2491	0.60038	819.763	1.038	806.9685	343480.6875	658.9162	0.80502	760.0872	1.0456	23112600	0.70127	353.133	75.0686	72.2742	165.3597	160.2763	69285.7188	112.4271	1.9722	145.9492	3142070
017	2018-09-04t0009	1536038084.48	adult	104.192	58.0025	-145.9735	1241.3886	80.0406	81122.3244	255627.3955	4477921.8634	978.773	0.33638	552.148	0.54427	546.4918	0.54192	805.5784	0.69899	795.2397	340759.6875	663.848	0.76991	755.6785	0.81962	23346500	0.68781	209.344	70.625	68.4553	143.1772	139.5628	60563.9453	104.4564	0.49779	128.2316	2986240
017	2018-09-04t0409	1536052486.45	adult	108.1925	62.003	-141.9729	1190.0174	78.9832	77564.6716	244328.0088	4290105.1533	989.96	0.33751	541.015	0.20483	533.1887	0.15839	794.8508	0.41834	777.9866	321914.5625	653.5988	0.44157	743.1072	0.46823	21877600	0.2333	323.582	76.602	74.2337	167.2809	162.7457	67748.7656	111.3228	1.073	145.2624	3097630
017	2018-09-04t0809	1536066885.85	adult	112.1924	66.0028	-137.9731	1240.9396	77.2381	78587.8182	247488.6426	4231726.6831	1030.28	0.57014	545.513	0.22038	537.5901	0.17895	820.2412	0.65988	803.4939	336298.9062	666.0021	0.558	763.7917	0.66632	22363900	0.30923	316.771	75.062	71.9318	174.8829	167.269	71701.9922	115.1335	1.1989	150.4158	3077240
017	2018-09-04t1208	1536081144.47	adult	116.1531	69.9636	-134.0123	1250.7036	76.4387	79126.7679	249328.7029	4179707.8154	920.953	-0.35331	542.92	0.078482	535.6322	0.058061	794.5389	0.17938	786.6457	328144.5625	658.0064	0.27887	751.8054	0.33978	22402500	0.27391	258.923	74.4822	70.9462	177.1697	171.2211	73171.0781	115.2386	0.84538	155.0561	3073360
017	2018-09-04t1608	1536095545.63	adult	120.1534	73.9639	-130.012	1231.563	76.8082	77395.5868	243848.9114	4086900.5542	997.131	0.16867	545.609	0.058413	536.7765	0.009776	814.1733	0.35128	805.564	328926.0312	665.8688	0.30984	765.7643	0.43668	22032800	0.13888	274.127	74.3949	70.483	181.4426	176.4837	73302.8047	117.503	0.76023	159.1432	3004210
017	2018-09-04t2008	1536109954.74	adult	124.1559	77.9664	-126.0095	1288.0111	77.6562	82812.5228	260799.0754	4477968.107	972.248	-0.094768	538.025	-0.19881	529.4514	-0.23592	813.9124	0.24031	806.3828	351610.1562	660.9361	0.091749	766.4051	0.32324	23238900	0.40585	303.164	76.3306	72.1793	191.8621	183.4575	82884.4297	119.6358	0.66058	165.9609	3296950
017	2018-09-05t0008	1536124334.06	adult	128.1502	81.9607	-122.0152	694.4875	135.2954	60390.6299	195309.746	4822606.5697	914.304	-0.61386	531.598	-0.42967	523.7066	-0.44484	791.9991	-0.17579	783.7452	249479.7188	649.1802	-0.25739	752.3952	-0.016394	16721900	-1.2421	390.648	79.6426	76.1819	197.5284	179.7339	62221.4531	119.2471	0.29813	164.2828	2505240
017	2018-09-05t0408	1536138736.47	adult	132.1509	85.9614	-118.0146	1163.2348	77.609	72384.8558	228136.5839	3817060.0989	1025.39	0.19678	548.33	-0.11475	536.8532	-0.20402	857.081	0.65035	844.5513	323976.625	683.0018	0.28452	799.2697	0.61245	20705500	-0.28544	335.239	82.7188	77.1945	218.0192	212.1708	82411.2656	136.6082	1.756	191.7062	3123540
017	2018-09-05t0808	1536153138.75	adult	136.1515	89.962	-114.0139	946.9362	94.5359	61807.3012	195633.1158	3607153.834	1018.63	0.083087	547.681	-0.20813	534.9866	-0.32031	874.512	0.79775	862.3068	282467.375	686.6156	0.23822	815.486	0.75561	17656100	-1.0374	388.261	80.4537	76.5821	192.335	186.3687	62124.1953	124.1038	0.2138	169.4458	2593670
017	2018-09-05t1208	1536167540.52	adult	140.152	93.9625	-110.0134	1205.1338	78.1845	79311.9322	249923.6797	4371015.4755	1021.46	0.047855	577.123	0.42647	567.5744	0.40858	862.5001	0.5299	856.4715	357075.0312	707.2233	0.52484	807.0657	0.51465	23861700	0.4077	312.078	80.1732	74.4968	217.6343	210.9358	90100.6094	133.4918	0.81352	190.0028	3314840
017	2018-09-05t1608	1536181941.11	adult	144.1522	97.9626	-106.0133	864.2095	83.7192	58897.1466	186235.5953	3350522.8178	1023.49	0.0095029	579.898	0.42461	572.9162	0.47988	830.7766	-0.0083631	821.0444	255879.1875	702.3276	0.31755	792.4336	0.1828	17805800	-1.0147	371.893	83.591	77.1674	244.5352	236.8561	75316.8516	141.5204	1.242	207.6053	2566660
017	2018-09-05t2008	1536196341.2	adult	148.1522	101.9627	-102.0133	1284.2988	79.0475	82400.5993	259516.283	4489168.8163	1169.65	1.089	577.484	0.29793	564.0984	0.20093	915.907	1.0886	898.6197	393840.0312	724.0634	0.63067	842.697	0.86483	24820900	0.56094	390.615	91.0701	84.8583	257.6887	247.048	110806.1172	146.519	1.3812	217.127	3914290
017	2018-09-06t0008	1536210744.28	adult	152.153	105.9635	-98.0124	712.9516	128.9796	61386.3959	196834.4581	4666822.9418	1079.13	0.3379	553.545	-0.36182	539.6861	-0.47498	870.5274	0.37204	853.0571	277698.25	708.4813	0.22479	808.9144	0.24744	17638700	-1.0463	550.092	83.0858	77.8919	253.9655	221.023	81015	130.3901	-0.18584	192.1739	2647530
017	2018-09-06t0408	1536225147.39	adult	156.1539	109.9644	-94.0115	1245.6506	82.7455	82282.1296	259138.8386	4641915.8429	1008.09	-0.25184	590.141	0.48521	578.8014	0.46151	879.2726	0.41054	870.4897	377207.9375	746.0734	0.85011	840.9259	0.64898	25308800	0.60996	366.511	83.055	75.2574	256.8849	246.0053	110203.6016	147.2402	0.91326	223.2627	3561900
017	2018-09-06t0808	1536239545.19	adult	160.1533	113.9638	-90.0121	674.1971	118.4212	53603.521	171264.4654	3821443.3955	1185.7	1.05	613.822	1.027	596.894	0.88028	1008.0762	2.0749	1000.1124	281253.25	799.6084	1.7871	950.612	2.2306	17102900	-1.1249	517.811	86.8718	79.2024	306.5254	286.7246	85520.5781	144.5857	0.48404	236.6136	2420510
017	2018-09-06t1208	1536253947.61	adult	164.154	117.9644	-86.0115	1209.449	80.3182	79810.8005	251508.8712	4430850.7607	1142.14	0.67285	593.261	0.45372	578.4521	0.35676	955.0984	1.2766	941.8455	397320.9375	757.6314	0.89031	880.013	1.0752	24674300	0.44412	465.774	87.9953	80.1343	291.6561	274.6306	121328.9531	153.3483	0.89943	233.41	3659810
017	2018-09-06t1608	1536268358.6	adult	168.157	121.9675	-82.0084	1266.5761	79.0687	83538.3987	263119.2446	4663578.2797	1126.49	0.51136	584.855	0.18628	570.5957	0.10461	954.6724	1.1944	948.5792	416237.1562	743.8151	0.54199	897.4319	1.2552	25472200	0.59416	460.169	87.902	81.4773	274.8245	259.5532	119823.4844	146.1003	0.1901	218.8911	3828390
017	2018-09-06t2008	1536282769.08	adult	172.1599	125.9704	-78.0055	1267.2521	83.7834	82613.2165	260189.0568	4639279.347	1112.91	0.37073	573.597	-0.15437	560.1719	-0.21628	885.9864	0.22624	876.322	381860.125	738.8503	0.36976	838.6668	0.3138	24700800	0.43659	529.78	90.7703	82.0521	305.3991	293.7757	131627.0312	161.1664	1.0023	253.1043	3908840
017	2018-09-07t0008	1536297158.4	adult	176.157	129.9674	-74.0085	1233.4115	77.2647	78920.4258	248610.8916	4266305.1767	1090.18	0.16947	579.412	-0.054525	564.7834	-0.13933	901.1608	0.36869	886.6519	371278.25	745.6129	0.4256	853.691	0.4729	23855500	0.27687	456.81	96.7021	88.541	309.7747	297.6207	127627.2031	167.5367	1.2056	248.2327	3981420
017	2018-09-07t0408	1536311562.06	adult	180.158	133.9685	-70.0075	1189.7185	80.2018	77268.0386	243453.6136	4295439.8659	1107.59	0.26416	598.499	0.39403	586.392	0.39579	918.1284	0.53587	907.0515	370005.75	764.9166	0.7217	870.9571	0.66686	24101600	0.33231	481.627	100.603	91.3101	326.6543	315.0569	131641.6719	178.0221	1.6462	275.5588	4051290
017	2018-09-07t0808	1536325961.47	adult	184.1578	137.9683	-66.0076	1157.4284	79.3833	74477.7132	234619.356	4108973.4895	1214.33	0.9999	610.225	0.65802	597.5556	0.65894	935.8201	0.71366	915.9448	364034	777.1649	0.88893	882.3057	0.77766	23679200	0.268	435.187	97.0357	88.974	288.9377	280.1471	112396.7656	169.3416	0.92944	248.4298	3765370
017	2018-09-07t1208	1536340364.5	adult	188.1587	141.9691	-62.0068	1167.9855	78.2463	76191.552	240056.5784	4226771.5327	1051.73	-0.18482	598.639	0.31667	584.5513	0.27386	902.5687	0.25292	892.7386	359222.3438	772.4101	0.74302	862.42	0.44553	23769000	0.30268	459.407	97.1065	88.0147	309.2303	303.3713	123073.6562	174.0403	1.0237	267.4163	3855610
017	2018-09-07t1608	1536354780.92	adult	192.1632	145.9737	-58.0022	1199.6034	79.2305	76257.3458	240275.7551	4123737.1578	1199.39	0.84179	593.195	0.13674	580.6911	0.13563	902.3923	0.21588	887.2461	359152.1562	758.1092	0.42483	855.7319	0.30926	23596700	0.29419	405.972	96.2262	88.3279	279.6915	272.0955	111317.2188	165.429	0.38212	241.3609	3827780
017	2018-09-07t2008	1536369181.64	adult	196.1634	149.9739	-54.002	1213.368	77.5735	74090.6009	233433.9157	3947594.6426	1289.67	1.4579	586.957	-0.062922	571.9048	-0.13607	889.3847	0.024059	873.4565	344191.875	749.7739	0.22305	840.4247	0.056657	22692900	0.1616	547.083	98.045	88.7859	298.9429	286.7612	115690.9141	177.1387	0.86289	260.92	3790610
017	2018-09-08t0008	1536383567.98	adult	200.1596	153.9701	-50.0058	1246.099	76.9897	77307.6972	243467.4552	4127973.9129	1131.55	0.32367	587.937	-0.06987	573.2668	-0.12936	893.5031	0.05094	877.3036	360975.25	747.0828	0.13056	837.808	-0.01161	23728600	0.3732	544.016	99.439	89.2435	336.3922	325.6088	135902.4531	183.6648	1.0484	286.5301	4013260
017	2018-09-08t0408	1536397970.83	adult	204.1604	157.9709	-46.005	1216.8813	76.6449	76227.8864	240089.6807	4129705.9489	1173.99	0.60567	612.23	0.54975	596.1064	0.47342	946.6281	0.68044	929.1003	376757.9688	778.6063	0.6823	882.6247	0.59135	24345900	0.51676	561.339	100.926	89.7632	339.1065	325.7873	134964.4062	188.4124	1.1358	289.1784	4013420
017	2018-09-08t0808	1536412369.8	adult	208.1601	161.9706	-42.0053	1170.0219	76.0307	73464.4519	231382.5182	3931096.726	1165.22	0.52829	612.259	0.52535	595.7972	0.44106	916.8704	0.29187	905.5721	352078.25	775.0057	0.58144	867.8663	0.35885	23469700	0.40255	480.351	101.056	90.3707	326.8033	319.8267	125492.4688	188.5808	0.99825	280.2514	3873790
017	2018-09-08t1208	1536426772.96	adult	212.161	165.9715	-38.0044	852.2118	85.5681	56862.5348	179807.0607	3250995.9988	1231.41	0.97307	613.468	0.53246	594.5231	0.38168	988.1547	1.1378	975.165	293481.9375	789.9279	0.82652	912.0532	0.95092	18183800	-0.47607	507.078	103.969	91.8767	386.0643	380.3671	114661.1016	195.3664	1.183	324.7598	3081740
017	2018-09-08t1609	1536441190.94	adult	216.166	169.9765	-33.9994	739.8057	80.5737	47635.149	150870.8773	2608295.6036	1136.65	0.29983	618.376	0.64208	605.1556	0.65577	953.5341	0.69526	944.3367	237430	774.9194	0.51515	892.5671	0.65587	15366000	-0.93024	574.558	106.385	93.1489	364.2873	353.5033	90707.5469	204.8716	1.4912	310.3412	2643570
017	2018-09-08t2008	1536455575.94	adult	220.1618	173.9723	-30.0036	544.7367	95.8693	38595.1144	123130.9257	2425902.5647	952.833	-0.98775	611.025	0.42124	598.023	0.4362	855.1863	-0.5173	846.1976	172747.625	761.8012	0.23899	828.2682	-0.26551	12283400	-1.4392	318.79	100.462	92.7064	247.3047	241.9504	49955.5469	173.2434	-0.088639	226.4806	2019590
017	2018-09-09t0008	1536469978.1	adult	224.1624	177.9729	-26.003	656.2558	92.3036	47005.3577	149396.3353	2905016.4723	1026.03	-0.4916	612.57	0.44139	602.2831	0.53519	869.7147	-0.35903	861.1476	213080.0938	759.2997	0.16178	835.5739	-0.18535	14996300	-0.93218	383.497	101.907	91.6553	268.8766	263.7144	65874.7812	186.1493	0.38856	245.2247	2494780
017	2018-09-09t0409	1536484384.16	adult	228.1641	181.9746	-22.0013	651.9708	93.715	45313.0662	144186.3187	2740558.3901	1266.02	1.1619	612.262	0.41527	595.9195	0.33959	924.4607	0.28946	910.8269	218172.7188	771.4681	0.3673	863.1083	0.18103	14448100	-1.0091	491.505	103.237	91.2898	349.5222	340.716	82487.2344	198.2264	0.82308	296.6604	2436190
017	2018-09-09t0808	1536498781.26	adult	232.1633	185.9738	-18.0021	614.5308	107.0171	45646.1178	145951.8631	3031997.6539	1347.25	1.7179	612.562	0.4062	598.2477	0.3888	968.3499	0.80797	943.5129	230467.2812	774.2739	0.39684	896.2607	0.62983	14549600	-0.96922	637.509	108.258	95.628	382.6089	363.0117	91060.9062	199.0186	0.75073	318.1553	2571350
017	2018-09-09t1208	1536513183.21	adult	236.1639	189.9743	-14.0016	696.6279	105.7358	54289.736	173091.8171	3579514.7158	953.537	-1.0295	602.127	0.10071	589.9741	0.13842	867.7902	-0.4356	859.9899	245584.625	752.9579	-0.035119	833.5956	-0.27188	16996200	-0.50159	410.517	96.6684	88.2693	260.8336	253.9053	73815.9062	169.3826	-0.65763	226.031	2728660
017	2018-09-09t1608	1536527583.95	adult	240.1641	193.9745	-10.0014	727.9347	108.1244	54667.2067	174203.8709	3651345.5954	1315.15	1.486	610.356	0.31689	595.0573	0.27106	951.0672	0.57259	917.5274	271054.1562	764.0904	0.16013	859.3069	0.07794	17366500	-0.41023	702.176	103.962	91.7078	374.9193	346.9601	106852.0156	199.0709	0.54962	297.4311	2958030
017	2018-09-09t2009	1536541985.69	adult	244.1645	197.975	-6.0009	736.7601	108.3218	54847.1981	174741.6976	3628731.3478	1257.34	1.0792	612.554	0.36839	597.2946	0.32533	954.2721	0.60246	928.9781	272921.8125	768.8089	0.23542	877.0099	0.31889	17492700	-0.36269	665.06	104.803	91.7261	379.141	359.3642	108434.3125	203.9651	0.66593	309.319	2992860
017	2018-09-10t0009	1536556388.69	adult	248.1654	201.9759	-2.0001	715.9799	101.8708	52134.0446	165822.6953	3319635.9158	1320.11	1.5175	601.333	0.040205	589.3539	0.086008	903.0832	-0.039207	862.5369	245638.625	747.4186	-0.20058	831.4102	-0.34592	16326800	-0.56343	685.586	100.155	89.7182	318.9071	281.68	86742.7266	180.7829	-0.44333	249.6702	2719300
017	2018-09-10t0409	1536570789.16	dead	252.1655	205.976	2.0001	720.1736	105.4727	54399.884	173075.4225	3595723.5354	1284.01	1.2588	612.503	0.34725	598.1689	0.332	960.6285	0.66296	934.1543	271857.875	768.039	0.18744	867.8444	0.16431	17324000	-0.34683	657.139	104.979	91.9129	374.9066	352.8278	106098.5781	205.2493	0.52815	305.1785	2969220
018	2018-08-30t1558	1535663001.24	egg	-2	-54.1894	-262.1677	167.5383	27.4358	3107.7458	9878.2187	53444.7425	0	-0.53723	0	-0.60326	0	-0.60774					0	-0.60347	0	-0.59171	0	2.596	0	0	0				0	-0.70699	0	0
018	2018-08-30t1958	1535677401.53	larva	2	-50.1893	-258.1676	167.5299	28.2447	3206.4553	10198.0138	56869.7315	0	-0.81725	0	-0.8415	0	-0.84429					0	-0.84264	0	-0.837	0	1.2026	0	0	0				0	-0.84126	0	0
018	2018-08-30t2358	1535691801.38	larva	6	-46.1894	-254.1677	156.2717	28.5608	2987.4768	9521.8912	53211.0465	0	-1.1064	0	-1.0895	0	-1.0906					0	-1.0922	0	-1.0929	0	0.22609	0	0	0				0	-0.98335	0	0
018	2018-08-31t0358	1535706199.26	larva	9.9994	-42.1899	-250.1683	156.2716	28.1448	2949.0177	9397.9024	51819.4685	0	-1.4053	0	-1.3485	0	-1.3479					0	-1.3536	0	-1.3607	0	-0.53011	0	0	0				0	-1.1345	0	0
018	2018-08-31t0758	1535720598.42	larva	13.9992	-38.1902	-246.1685	153.452	29.7058	3051.6424	9745.2844	56573.6976	0	-1.7147	0	-1.6203	0	-1.6178					0	-1.6285	0	-1.6423	0	-1.1502	0	0	0				0	-1.2966	0	0
018	2018-08-31t1158	1535735001.56	larva	18	-34.1893	-242.1676	239.5772	59.5152	9088.37	29304.9851	330360.9284	468.564	0.7834	366.606	1.2606	365.4792	1.2557	443.4004	0.048946	441.2697	21726.6211	413.6648	1.2083	433.27	1.101	1769970	-0.68952	107.673	61.7719	61.3331	94.8365	92.6106	4646.9907	81.46	1.0213	90.3743	298235
018	2018-08-31t1609	1535750102.18	larva	22.1947	-29.9947	-237.973	474.8894	43.4184	16384.239	51778.7111	484786.6869	614.311	1.4131	369.25	1.0842	364.442	1.0484	544.7891	1.1803	538.8891	47941.4453	436.6904	1.1861	510.226	1.4465	3215060	-0.49066	110.392	54.6228	54.4227	88.5408	87.1442	7791.5918	74.1621	0.71406	82.9043	475601
018	2018-08-31t2009	1535764492.56	larva	26.192	-25.9974	-233.9757	567.0738	44.1851	19511.3616	61512.7607	576265.2051	660.042	1.4577	393.639	1.1103	391.5533	1.1007	533.6301	0.77651	527.3727	55497.5273	449.0918	1.089	502.9353	1.1951	4076920	-0.57647	107.19	55.435	55.1076	89.2611	88.1203	9283.1572	75.5162	0.67391	84.0349	574140
018	2018-09-01t0009	1535778893.49	larva	30.1923	-21.9971	-229.9754	619.8842	60.4735	27912.531	88119.3789	1081116.0017	638.054	1.0647	403.803	1.0037	401.0427	0.98953	543.1553	0.65697	535.2908	80386.9844	468.2267	1.044	514.6808	1.0761	5937120	-0.19249	117.205	47.9313	47.4666	81.7309	79.9622	12096.1777	67.6446	0.29971	76.9259	704734
018	2018-09-01t0409	1535793284.18	larva	34.1897	-17.9997	-225.978	662.1209	53.1698	27934.5058	88128.8942	987016.1913	629.209	0.73934	415.054	0.90186	412.8934	0.89547	542.2701	0.37895	535.3963	80255.9844	472.8368	0.86892	514.5813	0.85212	6116650	-0.58206	312.231	53.598	53.2804	90.4859	87.5504	13391.9121	74.0471	0.42555	83.0131	789874
018	2018-09-01t0809	1535807683.88	larva	38.1896	-13.9998	-221.9781	705.6096	53.2826	28633.1462	90268.8193	985989.1542	667.302	0.72007	430.406	0.83639	427.6167	0.82556	579.2873	0.66535	572.7652	88051.6719	497.6031	0.86733	550.8437	0.92292	6508170	-0.8469	162.92	54.6551	54.3117	91.424	89.0406	13896.4404	75.3959	0.36348	84.9311	826439
018	2018-09-01t1209	1535822085.37	larva	42.19	-9.9994	-217.9777	720.6809	54.2241	30850.3217	97341.5919	1108830.74	673.274	0.47135	434.353	0.64059	431.2137	0.62774	597.1685	0.66845	590.0991	97338.4609	504.8901	0.69717	564.716	0.8009	7056940	-1.0273	168.232	57.4202	57.1068	92.336	90.0643	15050.7607	77.6262	0.33322	86.8988	932906
018	2018-09-01t1609	1535836481.94	larva	46.189	-6.0003	-213.9786	839.6779	61.1983	41975.1479	132353.0716	1760816.2181	732.909	0.60467	445.014	0.50738	441.9198	0.49696	609.3798	0.58331	606.0317	134672.9219	510.2244	0.4922	563.507	0.52487	9807660	-0.34752	109.162	56.9219	56.4569	91.0629	89.8815	20124.8984	77.3675	0.17839	86.4726	1254500
018	2018-09-01t2009	1535850883.36	larva	50.1894	-1.9999	-209.9782	981.4728	61.8735	49556.3438	156135.7696	2139283.1331	767.871	0.57354	443.012	0.21414	439.4277	0.19908	630.0727	0.63341	619.5856	163818.9062	508.2981	0.19379	570.81	0.31771	11517000	-0.11583	187.957	56.5004	56.104	92.388	90.2523	24020.8809	77.2041	0.0045137	86.9078	1468840
018	2018-09-02t0009	1535865282.78	adult	54.1893	1.9999	-205.9784	961.6423	66.6335	53334.5998	168152.8023	2510885.2601	733.905	0.074157	444.351	0.032963	441.0301	0.022921	610.5804	0.043651	602.4142	170962.5	511.6539	0.021492	564.7403	0.030618	12405000	-0.17225	208.11	57.3601	57.0275	93.0421	91.2438	26051.7891	77.4619	-0.11213	87.2653	1601320
018	2018-09-02t0410	1535879737.26	adult	58.2044	6.0151	-201.9633	959.0072	66.0331	52246.3033	164670.7597	2375884.862	799.908	0.39335	475.778	0.31479	473.2447	0.31996	657.4022	0.5342	652.593	180128.1875	543.9283	0.25007	601.4569	0.2627	13004900	-0.31256	166.507	56.5585	56.1562	93.1417	90.9309	25520.8359	77.8278	-0.22989	87.5552	1545970
018	2018-09-02t0810	1535894128.54	adult	62.202	10.0126	-197.9657	907.6595	83.8912	57596.6848	181931.2166	3083275.4127	780.633	0.049003	481.1	0.2574	477.3636	0.24643	663.0563	0.37059	653.7194	199579.9375	563.4961	0.3717	625.8869	0.40682	14444100	-0.14672	228.333	54.6591	54.2127	94.3371	91.7049	28395.4531	77.3374	-0.43699	87.9189	1641030
018	2018-09-02t1210	1535908516.07	adult	66.1985	14.0092	-193.9692	1016.1585	69.7842	60047.2432	189315.6091	2978062.1427	836.901	0.34716	478.728	0.082855	475.0876	0.075625	671.1154	0.26389	659.2607	210730.2344	553.9675	0.07625	613.1967	0.062558	15012400	-0.2501	326.563	59.4179	58.9869	96.8606	94.0774	30414.2344	80.8469	-0.26955	90.445	1863290
018	2018-09-02t1609	1535922893.68	adult	70.1923	18.0029	-189.9754	1051.2607	72.2378	64312.7936	202805.435	3263982.6134	824.909	0.094403	488.293	0.12714	484.9519	0.12891	680.5314	0.20849	668.3923	228658.5625	568.887	0.17067	632.3902	0.1765	16401800	-0.070069	294.817	57.7463	57.2445	97.0868	94.8816	32621.1523	79.7029	-0.59588	89.9724	1939700
018	2018-09-02t2009	1535937284.84	adult	74.1898	22.0005	-185.9778	1045.4653	75.0156	64219.3866	202454.3161	3309808.0442	806.55	-0.20124	477.925	-0.20652	473.2076	-0.22924	651.7873	-0.41631	645.6958	219000.5312	558.6228	-0.16336	621.1551	-0.17431	16016200	-0.41416	247.184	62.8484	62.3619	100.927	98.6873	33911.4844	84.6791	-0.19111	94.5324	2106170
018	2018-09-03t0009	1535951683.97	adult	78.1896	26.0003	-181.9781	1149.6906	72.4388	70032.587	220596.8245	3595029.7088	814.912	-0.2658	503.337	0.1784	499.8183	0.18506	684.8967	-0.089926	676.7122	250672.2031	588.8359	0.2327	649.3728	0.10675	18415600	0.10519	160.224	55.9696	55.4736	95.076	93.1026	34797.7969	78.2206	-1.3429	88.8184	2047760
018	2018-09-03t0409	1535966088.44	adult	82.1908	30.0015	-177.9768	1068.5316	78.2761	71999.8825	227068.873	4032631.6337	898.502	0.29366	510.512	0.21017	505.1328	0.18197	735.8632	0.50419	716.4576	276684.5625	603.3055	0.35967	681.5703	0.47344	19148800	0.14274	212.553	58.6185	57.9193	99.3807	97.5639	37367.1484	82.1893	-1.067	92.8641	2198720
018	2018-09-03t0809	1535980486.71	adult	86.1904	34.001	-173.9773	1080.537	73.4354	68126.5209	214951.5022	3552524.7006	885.014	0.062552	518.142	0.25893	511.707	0.21225	763.7171	0.75227	755.4261	271883.2812	614.763	0.43597	716.5757	0.89702	18414800	-0.21661	243.662	60.3431	59.5856	103.3765	101.675	36802.0391	84.6049	-0.99374	96.9508	2144590
018	2018-09-03t1209	1535994888.42	adult	90.1908	38.0015	-169.9768	1061.9549	77.3276	67043.2619	211459.756	3545162.1796	865.305	-0.20797	505.344	-0.13438	499.043	-0.17489	739.2719	0.23468	732.647	258745.1719	599.7093	-0.00013503	697.2784	0.40488	17678500	-0.54538	149.667	65.1804	64.2771	110.5082	108.8204	38677.8672	90.1868	-0.44583	103.1442	2280210
018	2018-09-03t1609	1536009288.27	adult	94.1908	42.0014	-165.9769	1081.279	81.4742	70423.3974	222047.9684	3851582.8841	839.669	-0.51427	495.872	-0.45491	491.1159	-0.45722	698.8745	-0.50051	686.9009	256486.9375	582.2962	-0.48206	658.0275	-0.41643	18198000	-0.50085	212.84	70.0468	69.142	119.653	115.8011	43912.6328	95.8848	0.08952	110.1883	2570650
018	2018-09-03t2009	1536023689.55	adult	98.1912	46.0018	-161.9765	1118.4373	73.1942	68864.5342	217011.3909	3548637.1161	809.857	-0.84283	502.984	-0.40363	497.1126	-0.4249	708.6826	-0.4948	699.3225	255125.75	593.6397	-0.39882	674.3747	-0.29617	18074200	-0.61846	154.343	70.0791	69.0533	119.4775	116.8382	43011.8984	96.4097	-0.14882	110.8724	2518220
018	2018-09-04t0009	1536038092.67	adult	102.192	50.0027	-157.9757	1076.6732	74.7503	66845.9489	210645.9652	3509723.4548	933.625	0.036814	525.125	-0.009629	517.5339	-0.061501	798.9705	0.67057	790.1502	278840.6875	625.0139	0.079736	750.9396	0.82282	18316900	-0.62176	320.604	72.9138	70.9229	137.2979	134.5122	47916.957	104.9865	0.72458	126.0828	2543310
018	2018-09-04t0409	1536052494.62	adult	106.1926	54.0032	-153.9751	1027.2	73.6914	64895.3724	204663.1004	3413849.1798	952.881	0.098413	539.857	0.22725	532.1662	0.18091	827.1707	0.94316	821.4485	280410.875	642.2032	0.28472	777.2293	1.1051	18277400	-0.68916	182.525	73.5082	71.8429	133.0219	130.4184	45094.4141	104.1713	0.27447	122.7863	2488690
018	2018-09-04t0809	1536066894.04	adult	110.1924	58.003	-149.9753	1064.0449	74.7764	65305.6915	205821.0308	3358850.2483	1100.08	1.1571	536.698	0.066569	528.9999	0.025968	815.9933	0.65895	795.0585	278253.7188	641.9694	0.15227	742.1781	0.38762	18292300	-0.73138	191.516	76.1414	73.9448	143.2148	140.0185	48836.2617	110.7837	0.80244	132.0987	2595130
018	2018-09-04t1208	1536081152.75	adult	114.1532	61.9638	-146.0145	1061.6015	73.69	66078.4196	208247.2673	3464768.752	915.007	-0.35684	525.197	-0.28174	519.1647	-0.27944	770.3013	-0.10944	760.3405	265753.9375	618.4178	-0.43236	714.9179	-0.189	18108800	-0.8161	201.718	74.0912	71.4866	147.0862	143.7331	50744.7344	109.3332	0.27761	133.5608	2554660
018	2018-09-04t1608	1536095553.89	adult	118.1535	65.9641	-142.0142	1070.7631	74.6657	64605.7371	203573.0906	3310796.5959	1074.7	0.81049	550.033	0.20279	541.2485	0.15293	862.16	1.0887	849.1758	291410.0625	663.9747	0.33418	796.1141	0.99287	18563000	-0.72938	415.361	72.7818	69.7264	161.2845	155.2842	54514.1719	110.3918	0.081066	142.3995	2456310
018	2018-09-04t2008	1536109963.03	adult	122.156	69.9667	-138.0117	1072.1575	77.2191	65922.3507	207756.1168	3450114.7836	976.452	-0.024736	556.23	0.26599	549.3766	0.26982	826.4951	0.47161	815.7648	285140.8125	662.2404	0.178	769.3395	0.43396	19136600	-0.61047	399.945	72.7235	69.7166	159.3889	155.994	54989.1797	111.091	-0.14568	145.1976	2501980
018	2018-09-05t0008	1536124342.29	adult	126.1503	73.9609	-134.0174	1058.5532	74.5716	67190.7552	211854.9104	3547675.8342	890.388	-0.76783	520.893	-0.63891	516.6421	-0.57415	733.0695	-0.96906	720.8827	257307.3906	609.8828	-0.96537	679.939	-1.1139	18257300	-0.85364	237.196	80.0274	76.487	173.3632	169.3065	60850.4805	121.2748	0.67149	156.5038	2804960
018	2018-09-05t0408	1536138744.71	adult	130.1509	77.9616	-130.0168	1052.7812	73.1272	65936.9497	207952.2402	3432773.9186	1126.25	1.022	564.245	0.30032	556.1427	0.29261	875.2349	0.96078	866.5569	301080.8125	677.1195	0.22877	802.9165	0.72823	19413400	-0.58871	438.068	79.5737	75.7964	182.5672	178.7038	62985.6914	121.3997	0.37256	163.4416	2737810
018	2018-09-05t0808	1536153147.06	adult	134.1516	81.9622	-126.0161	1104.2272	74.0741	67392.9165	212364.9087	3449786.2279	1056.2	0.40889	536.682	-0.43147	529.0524	-0.42797	824.3974	0.13425	812.2299	290187.875	643.3395	-0.5477	756.3692	-0.12178	18882600	-0.73676	270.468	80.427	76.3392	183.4747	180.5908	64583.0938	124.8569	0.42678	165.8956	2829740
018	2018-09-05t1208	1536167548.85	adult	138.1521	85.9627	-122.0156	1055.6422	74.4062	65390.5556	206107.8231	3434322.9406	984.68	-0.21272	560.24	0.055391	551.7127	0.052463	842.6506	0.29575	835.1061	288186.5	681.5925	0.082791	786.8122	0.24994	19128300	-0.69381	283.711	84.0962	79.8157	201.0181	197.5067	68748.1719	129.9117	0.62492	181.0292	2871300
018	2018-09-05t1608	1536181949.35	adult	142.1522	89.9629	-118.0155	1117.0946	71.7029	66584.9337	209737.4701	3357098.2684	1076.59	0.45111	577.1	0.39097	567.2031	0.3687	868.8868	0.57003	856.6799	302372.625	704.2768	0.41103	810.2934	0.5127	20073900	-0.48721	274.022	76.2709	71.7735	200.1463	195.3002	69650.9297	122.6906	-0.29194	176.8531	2653010
018	2018-09-05t2008	1536196349.39	adult	146.1522	93.9629	-114.0155	1097.2918	76.1294	68532.673	215951.9258	3626260.2495	1016.38	-0.071556	545.083	-0.46217	535.3821	-0.48459	828.6035	-0.085619	816.3723	296640.0312	669.7455	-0.36928	773.1746	-0.16608	19498200	-0.631	346.834	84.2803	79.4631	210.9373	205.0177	75515.5469	132.1909	0.30154	187.1568	3014790
018	2018-09-06t0008	1536210752.54	adult	150.1531	97.9637	-110.0146	1003.5174	76.2634	64772.2989	204295.7317	3515456.2478	1003.59	-0.2191	570.346	0.088378	558.7205	0.036068	861.3958	0.28434	850.3396	291151.7812	712.3005	0.35002	810.9512	0.325	19252000	-0.69155	296.718	85.3015	79.632	223.3152	218.2212	75480.5312	139.8621	0.69651	199.0668	2879350
018	2018-09-06t0408	1536225155.7	adult	154.154	101.9646	-106.0137	1062.2028	72.7917	64083.3373	201926.0409	3272849.3813	1069.93	0.24296	578.835	0.23372	566.5734	0.17685	896.019	0.67657	880.9276	300166.375	719.9912	0.39676	834.0163	0.588	19360900	-0.66773	305.239	87.3228	81.4752	228.9343	225.2227	76692.9766	142.701	0.68033	206.181	2920770
018	2018-09-06t0808	1536239553.42	adult	158.1533	105.964	-102.0143	1176.8677	73.6698	69692.4136	219437.8575	3584371.3491	992.947	-0.38789	580.961	0.22507	571.4776	0.24795	858.238	0.081111	850.843	312398.625	718.8239	0.27742	819.9368	0.28551	21141800	-0.28565	345.233	84.2443	78.1307	243.7021	237.9861	88707.5781	142.1408	0.4091	217.6544	3065730
018	2018-09-06t1208	1536253955.86	adult	162.154	109.9647	-98.0137	1140.8362	74.9732	67867.0822	213743.7271	3452158.5412	1021.46	-0.2129	596.357	0.5554	587.2558	0.60505	869.2233	0.15768	859.2889	308574.25	723.7434	0.28035	825.4579	0.28837	21137900	-0.2861	374.106	87.262	82.0367	234.1135	225.2345	83110.3047	139.3129	-0.0053862	199.2692	3093000
018	2018-09-06t1608	1536268367	adult	166.1571	113.9678	-94.0106	1092.572	74.205	65336.8228	205831.6105	3343951.0711	1018.75	-0.27164	578.58	0.049119	566.9193	0.028698	857.841	-0.060528	847.3494	293381.625	714.2559	0.013779	812.1147	0.013831	19745800	-0.56188	376.145	90.9098	84.5991	256.6818	253.0678	87785.1875	149.4203	0.51598	224.9909	3102570
018	2018-09-06t2008	1536282777.45	adult	170.16	117.9707	-90.0077	1127.4285	72.4276	68467.6113	215774.779	3458969.4769	956.827	-0.76264	574.84	-0.10038	565.3432	-0.060237	830.0929	-0.48424	817.6319	297173.25	698.3635	-0.36625	788.0987	-0.40831	20555100	-0.38527	341.804	98.1951	92.0091	248.2354	243.37	88868.2656	159.3014	0.98449	221.8543	3511260
018	2018-09-07t0008	1536297166.79	adult	174.1571	121.9677	-86.0106	1032.2814	76.1772	65968.5306	208173.641	3542138.3374	958.49	-0.77744	583.361	0.067828	575.1012	0.15281	832.9703	-0.49051	828.8683	286541.7812	704.4385	-0.32251	792.3592	-0.40239	20056500	-0.46407	366.23	92.2779	86.8344	265.6223	259.4356	91374.0781	146.6866	-0.036089	228.8339	3172610
018	2018-09-07t0408	1536311570.41	adult	178.1581	125.9687	-82.0096	1102.3601	76.2069	68413.7625	215692.9656	3581922.2291	974.023	-0.68924	593.397	0.28037	585.5237	0.38916	848.1037	-0.33928	840.1118	303621.125	714.1191	-0.20615	808.7096	-0.21576	21196700	-0.22606	382.588	93.5063	87.9018	266.0085	259.3142	95231.0234	149.606	-0.012305	223.8769	3340140
018	2018-09-07t0808	1536325969.81	adult	182.1579	129.9685	-78.0098	1146.7957	74.4942	67454.972	212379.3272	3459216.236	1050.33	-0.16432	588.409	0.10716	579.1648	0.18069	852.4732	-0.32384	841.6299	300923.0312	721.9975	-0.11945	812.4376	-0.20963	20726100	-0.29104	345.142	94.2821	87.5324	261.2883	256.3267	92234.7812	156.0667	0.22451	228.9993	3320990
018	2018-09-07t1208	1536340372.85	adult	186.1587	133.9694	-74.0089	1042.6302	75.2445	65170.8751	205621.5505	3419283.5636	987.194	-0.63729	594.176	0.21635	584.7914	0.29542	844.8319	-0.45629	834.5918	288087.6875	722.4655	-0.16714	805.784	-0.34803	20210300	-0.35804	375.559	95.2427	88.1571	272.8579	266.4706	93044.5625	159.4887	0.27055	236.9399	3239590
018	2018-09-07t1608	1536354789.34	adult	190.1633	137.974	-70.0044	701.8437	69.74	37241.7682	117674.389	1707489.7672	1026.17	-0.37634	598.788	0.30188	590.6331	0.4218	853.2485	-0.37867	838.3607	167236.7188	727.3238	-0.1242	810.3395	-0.31739	11683600	-1.8489	288.536	90.4662	85.0059	196.1273	189.9999	38440.9531	143.5617	-0.76393	174.7082	1765180
018	2018-09-07t2008	1536369190.09	adult	194.1635	141.9742	-66.0042	696.415	78.0554	42620.3552	135033.7778	2197564.7153	941.339	-0.99415	597.305	0.22753	585.1318	0.2406	865.242	-0.2585	860.6077	192948.9688	740.2301	0.068028	833.1313	-0.029487	13300200	-1.5121	411.343	99.1268	89.9207	316.8583	314.5663	70659.4062	175.4439	0.85086	285.5082	2207260
018	2018-09-08t0008	1536383576.39	adult	198.1597	145.9704	-62.008	613.0716	80.6365	36759.4703	117131.5587	1839922.1904	921.183	-1.1484	606.284	0.435	597.4334	0.54945	841.762	-0.57507	837.0797	161618.2969	735.3955	-0.062854	811.2801	-0.36755	11640000	-1.758	396.882	99.2894	89.4098	318.4079	315.7474	61134.3203	171.6605	0.50049	284.4118	1906260
018	2018-09-08t0408	1536397979.16	adult	202.1605	149.9711	-58.0072	650.5033	79.1595	39195.4546	124567.7312	1968332.2305	933.951	-1.071	595.786	0.12556	587.5218	0.25005	831.1093	-0.72795	824.934	170377.3906	721.0198	-0.37218	801.5578	-0.53303	12199300	-1.6142	398.43	97.9265	86.0914	308.7904	301.3289	63302.0312	180.5246	0.81316	277.3452	2005140
018	2018-09-08t0808	1536412378.19	adult	206.1602	153.9709	-54.0075	612.598	68.6728	31904.7693	100863.7519	1451193.3623	892.232	-1.374	598.832	0.17783	591.9085	0.34489	811.6901	-0.98457	802.9352	136363.9375	720.8816	-0.41336	781.3506	-0.842	10011900	-1.9489	238.857	89.7793	81.7314	193.051	190.1009	32432.5703	155.7614	-0.54778	181.8696	1501020
018	2018-09-08t1208	1536426781.32	adult	210.1611	157.9717	-50.0066	668.9121	81.7429	41763.6934	132589.0294	2236581.917	964.929	-0.87603	599.321	0.16479	586.0489	0.15855	865.7377	-0.3425	860.3795	189596.5625	747.4129	0.047953	836.085	-0.098969	13068200	-1.382	440.953	101.827	90.8314	341.1146	334.9707	74704.1016	194.3664	1.2064	308.2989	2220340
018	2018-09-08t1609	1536441199.43	adult	214.1661	161.9768	-46.0016	623.4079	82.0837	39521.4106	125593.6844	2130322.5548	976.42	-0.80709	600.228	0.16406	585.7958	0.12795	862.6916	-0.39818	854.2886	178577.1562	753.7331	0.13381	831.6345	-0.18439	12370700	-1.4694	452.896	103.108	91.8305	343.3108	338.7119	71065.3281	201.4897	1.4036	308.9549	2125060
018	2018-09-08t2008	1536455584.3	adult	218.1619	165.9726	-42.0058	997.6377	74.9445	61272.0236	193158.2597	3195968.8489	974.367	-0.83231	604.73	0.26101	596.3867	0.40029	850.6244	-0.5633	844.459	272199.8125	734.027	-0.26914	816.8738	-0.41387	19330800	-0.22172	489.585	102.97	93.0294	332.5821	324.1935	106426.2734	180.7779	0.31193	293.5855	3291550
018	2018-09-09t0008	1536469986.55	adult	222.1625	169.9732	-38.0051	657.9224	103.2667	48854.2713	156076.1887	3107149.0149	943.566	-1.0574	598.772	0.076572	585.9094	0.086375	860.3147	-0.46414	855.8074	219380.25	741.3124	-0.16291	824.9633	-0.32294	15219000	-0.90871	476.559	100.343	90.2464	343.7137	333.6108	87647	180.9178	0.20713	303.6776	2550410
018	2018-09-09t0409	1536484392.52	adult	226.1642	173.9748	-34.0035	644.8381	76.2055	41992.8198	133713.6196	2238571.9149	900.901	-1.365	602.746	0.16357	597.311	0.38698	792.4092	-1.3092	786.5439	174330.0312	717.2764	-0.64826	769.8445	-1.1177	13203100	-1.2393	327.107	99.5827	91.854	215.4832	207.9607	47406.3047	170.246	-0.37791	198.7067	2181360
018	2018-09-09t0808	1536498789.64	adult	230.1634	177.974	-30.0043	647.682	78.5121	42702.6551	135977.0229	2318310.3459	901.348	-1.3752	602.29	0.13275	596.4307	0.34619	797.3603	-1.2686	792.5586	177811.3438	720.1783	-0.62257	772.0073	-1.1104	13415400	-1.1856	387.194	100.181	91.8102	221.1607	215.5564	49318.8359	173.0704	-0.35014	204.6196	2231430
018	2018-09-09t1208	1536513191.64	adult	234.164	181.9746	-26.0037	642.5293	85.0183	43762.5929	139186.1497	2468656.5007	976.053	-0.86735	604.409	0.17318	592.2245	0.21087	855.886	-0.57286	849.5672	195997.8906	748.8662	-0.10098	825.3885	-0.37842	13787200	-1.0996	431.945	105.571	94.4315	348.1673	342.157	79730.3047	197.4141	0.62857	315.8994	2408170
018	2018-09-09t1608	1536527592.33	adult	238.1642	185.9748	-22.0035	632.34	84.5191	43145.4249	137272.2857	2438309.2316	972.076	-0.9057	603.931	0.14368	592.0852	0.19197	859.4536	-0.54561	852.6421	193377.0469	744.4799	-0.20943	827.9206	-0.36054	13586000	-1.12	526.578	106.648	94.8216	355.12	347.9917	79902.0078	199.2382	0.60641	320.1371	2399150
018	2018-09-09t2009	1536541994.09	adult	242.1646	189.9753	-18.003	634.4016	84.9825	43362.5537	137874.9197	2462270.9107	955.28	-1.0326	605.294	0.16922	593.0305	0.20753	861.7389	-0.53182	853.1498	195614.7344	748.5115	-0.1516	827.8634	-0.37655	13682700	-1.0905	468.477	106.988	94.9363	354.6049	347.6082	80495.3047	203.4291	0.69146	316.3609	2418470
018	2018-09-10t0009	1536556397.17	adult	246.1655	193.9761	-14.0022	636.0833	84.7099	43605.904	138670.428	2489531.167	986.784	-0.82005	606.452	0.19098	592.7109	0.18827	871.6313	-0.42206	866.4978	198731.9531	756.6922	-0.0097125	838.6052	-0.23637	13785900	-1.0597	502.618	108.13	95.4469	363.3204	355.2026	82837.0469	205.2319	0.67251	325.9718	2458010
018	2018-09-10t0409	1536570797.58	adult	250.1656	197.9763	-10.0021	634.9393	86.5324	44046.7942	140088.8154	2545284.7324	991.724	-0.79224	606.72	0.1879	593.8947	0.21283	863.0922	-0.53968	856.1993	198511.2031	749.1517	-0.17562	831.8603	-0.34581	13923000	-1.0222	480.352	107.898	95.1415	357.3142	349.4038	82182.2734	206.9197	0.64915	320.991	2476040
018	2018-09-10t0809	1536585196.95	adult	254.1654	201.9761	-6.0023	642.6434	86.5828	44480.074	141543.4632	2582732.8313	895.602	-1.4735	606.515	0.1692	600.1798	0.38474	800.1251	-1.3283	793.5331	185629.0156	720.713	-0.75497	773.1461	-1.1984	14056600	-0.98526	372.348	105.364	94.4231	253.9572	247.4681	58918.0625	186.1999	-0.34856	230.5117	2441910
018	2018-09-10t1209	1536599598.71	adult	258.1659	205.9766	-2.0018	628.3935	90.8761	43841.7037	139593.7706	2639417.5283	1011.27	-0.66729	617.751	0.47577	603.0015	0.45298	877.6273	-0.3809	870.942	200976.6562	770.5457	0.20319	846.7755	-0.16019	14117500	-0.96278	444.644	110.37	97.147	343.2887	335.7166	78613.1016	216.9179	0.89079	310.3918	2522290
018	2018-09-10t1609	1536614011.39	dead	262.1694	209.9801	2.0018	639.9827	78.2311	41733.6042	132922.3082	2276748.6717	952.677	-1.0817	609.386	0.21806	601.2683	0.38572	823.071	-1.0522	814.8026	179429.4688	731.9342	-0.5695	792.5258	-0.9315	13276700	-1.1276	395.274	107.083	95.1265	273.626	265.317	59650.4688	192.4306	-0.2657	244.6054	2333010
019	2018-08-30t1558	1535663009.18	egg	-2.0001	-50.1893	-210.1608	173.2318	28.0518	3254.1155	10340.6742	56909.6255	0	-0.53723	0	-0.60326	0	-0.60774					0	-0.60347	0	-0.5917	0	2.596	0	0	0				0	-0.70699	0	0
019	2018-08-30t1958	1535677409.8	larva	2.0001	-46.1892	-206.1606	179.2544	29.1184	3526.5744	11206.7901	64342.6558	0	-0.81725	0	-0.84151	0	-0.8443					0	-0.84264	0	-0.837	0	1.2026	0	0	0				0	-0.84126	0	0
019	2018-08-30t2358	1535691809.7	larva	6.0001	-42.1892	-202.1607	173.1295	28.4652	3300.2779	10492.3507	58601.2881	0	-1.1064	0	-1.0895	0	-1.0906					0	-1.0922	0	-1.0929	0	0.22608	0	0	0				0	-0.98335	0	0
019	2018-08-31t0358	1535706207.44	larva	9.9994	-38.1898	-198.1613	158.7428	39.6201	3486.5885	11504.5417	75785.3051	536.087	1.6598	370.203	1.6472	371.1993	1.6557	494.1039	1.2188	488.2077	9882.0791	448.4398	1.815	478.2933	1.779	705236	-0.06136	313.915	164.543	164.8599	290.4559	286.0751	5809.1177	244.8856	5.734	276.4727	313455
019	2018-08-31t0758	1535720606.56	larva	13.9992	-34.1901	-194.1615	169.1601	41.3684	5452.0082	17665.36	153394.3114	644.498	2.0643	409.557	1.8016	409.5873	1.8045	557.6373	1.8298	549.3314	16729.1172	501.7239	2.0356	538.6346	2.0108	1190580	-0.42987	312.358	155.464	153.467	281.7807	278.2962	8453.4219	230.9608	5.4613	269.1566	451934
019	2018-08-31t1158	1535735009.91	larva	18.0001	-30.1891	-190.1606	173.4191	40.9681	5531.7021	17972.7479	153634.3615	653.151	1.8939	441.042	1.9038	439.8681	1.8986	602.1395	2.2096	593.3223	18064.1855	540.3108	2.1658	580.9067	2.1372	1309010	-0.94685	301.561	154.105	152.6017	279.2142	278.2523	8376.4258	228.173	5.512	262.8018	457383
019	2018-08-31t1609	1535750110.38	larva	22.1947	-25.9945	-185.966	549.7416	49.6634	20680.2965	65335.8865	656565.6495	517.355	0.81348	334.121	0.76921	333.5241	0.77107	424.7943	-0.48922	418.3141	46727.3711	380.6598	0.74593	403.4969	0.6685	3660290	-0.25975	112.402	58.6561	58.5199	90.9181	89.9655	10000.9873	78.2601	0.84602	86.685	642578
019	2018-08-31t2009	1535764500.64	larva	26.192	-21.9973	-181.9687	298.2561	39.6571	9168.7144	29042.5554	243063.0606	512.563	0.521	391.77	1.0929	391.3182	1.0986	474.6896	-0.061345	472.5817	23259.791	439.7812	1.013	463.3417	0.89527	1917320	-1.6292	103.876	59.3537	59.098	91.4217	90.0617	4479.6636	79.1393	0.79687	87.3927	290477
019	2018-09-01t0009	1535778901.6	larva	30.1923	-17.997	-177.9685	740.7739	54.7675	32332.0505	101964.2395	1175867.2571	609.484	0.87824	364.782	0.62604	362.3192	0.61448	512.7181	0.21466	509.8188	87674.8047	419.7312	0.6316	471.8369	0.73836	6206040	-0.068505	104.388	56.0983	55.7841	89.1701	87.9988	15248.083	75.3832	0.57788	84.3248	954400
019	2018-09-01t0409	1535793292.35	larva	34.1897	-13.9996	-173.971	452.4151	93.2388	27402.9323	87902.9945	1482579.4947	773.965	1.711	539.765	2.1609	532.3214	2.1022	722.852	3.0625	718.2446	104090.6875	670.8691	2.6288	705.7363	2.4258	7735910	0.12781	344.582	144.636	133.4394	302.2517	299.7879	43524.25	257.5206	7.4581	290.1587	2072920
019	2018-09-01t0809	1535807691.97	larva	38.1896	-9.9997	-169.9711	846.0657	60.105	40553.3713	127867.958	1624848.6409	749.38	1.2874	403.545	0.55245	399.3255	0.52616	597.0555	0.93533	589.8174	127769.8906	472.4732	0.63299	543.9827	0.86369	8597920	0.028068	196.592	55.0367	54.6189	88.6872	87.2803	18979.0703	74.7744	0.33783	83.6664	1172610
019	2018-09-01t1209	1535822093.48	larva	42.19	-5.9992	-165.9707	1062.3334	59.4049	51918.6873	163464.4386	2158593.0636	710.661	0.73815	425.295	0.53974	423.026	0.53645	584.2118	0.46738	575.1598	159489.8125	489.4509	0.5451	540.9221	0.58421	11589700	0.79198	411.775	49.7794	49.3513	86.2887	83.0738	23556.8203	69.6449	-0.02618	79.0187	1356540
019	2018-09-01t1609	1535836490.06	larva	46.189	-2.0002	-161.9717	919.2711	60.7792	45593.2097	143611.6237	1935433.4242	900.083	1.8423	466.369	0.76041	464.5984	0.76618	629.7372	0.90496	600.3097	151136.9219	526.3619	0.66195	564.1849	0.53145	11163000	0.17531	263.372	62.6236	62.2845	99.5291	97.1879	23886.9941	83.6202	0.49275	93.3122	1498960
019	2018-09-01t2009	1535850891.44	adult	50.1894	2.0002	-157.9713	1024.8061	66.8332	56848.9788	179116.0196	2656120.9701	701.28	0.057122	444.322	0.23099	442.0227	0.23254	590.8592	0.0062193	579.7327	176076.0312	508.6737	0.1981	549.5773	0.093289	13210600	0.51239	140.251	60.3849	59.963	96.8606	95.3043	28864.4492	81.3917	0.24908	91.731	1795360
019	2018-09-02t0009	1535865290.9	adult	54.1893	6	-153.9714	1032.4642	71.4147	60627.4297	191009.2626	3023244.2688	782.929	0.46434	454.913	0.17984	451.3337	0.16661	646.5255	0.6201	639.7775	204948.5781	526.5651	0.2072	585.4753	0.26772	14414400	0.54284	177.878	60.0551	59.7649	96.231	94.2275	30505.2246	80.968	0.12216	90.0841	1902910
019	2018-09-02t0410	1535879745.66	adult	58.2045	10.0153	-149.9562	1011.1139	70.4992	57339.0198	180730.0977	2725746.4712	976.905	1.8324	497.699	0.64611	493.3678	0.62507	723.7161	1.5876	702.4059	217114.8125	580.658	0.74905	665.6215	1.0599	14918500	0.34253	320.062	59.1512	58.7264	99.2328	96.5811	29769.8301	81.3519	0.043997	91.7518	1773060
019	2018-09-02t0810	1535894136.98	adult	62.2021	14.0128	-145.9586	1210.2315	77.4463	76226.1562	240255.0583	3988596.7524	728.886	-0.37752	471.131	0.094066	468.6751	0.10358	622.5397	-0.26572	616.2658	247770.7969	546.7135	0.12387	594.0784	-0.020645	18736400	1.2716	172.956	59.1647	58.6591	99.1968	97.1656	39480.3203	82.2756	0.010898	93.1313	2352920
019	2018-09-02t1210	1535908524.28	adult	66.1986	18.0093	-141.9622	1485.8833	75.0546	87023.4644	274267.8281	4246512.4386	858.715	0.52818	501.589	0.48592	485.4085	0.25823	753.7886	1.5477	747.6996	342973.8125	661.3714	1.7852	728.1302	1.7178	22809300	2.2449	325.231	76.8703	64.6571	261.3838	257.9218	118929.625	177.2027	9.8393	239.2651	3495600
019	2018-09-02t1609	1535922901.66	adult	70.1923	22.003	-137.9684	1114.0668	70.7158	58690.8187	184944.1397	2616132.355	826.871	0.11071	542.366	1.1429	526.7778	0.91732	759.3539	1.4181	753.9465	233881	688.3576	2.1952	738.3194	1.7918	16669600	0.013181	325.732	93.3644	73.8518	269.1945	265.167	82911.9141	199.7953	13.6914	252.6482	2869550
019	2018-09-02t2009	1535937292.9	adult	74.1898	26.0006	-133.9709	1177.2654	84.1542	76866.6265	242206.1707	4325986.6027	892.618	0.51235	503.715	0.30419	498.3517	0.27036	733.286	0.82174	722.9864	294047.6875	594.6968	0.47991	679.8571	0.76173	20183900	0.84809	329.798	55.8847	55.2516	101.4772	96.6632	40692.3438	78.6779	-0.98116	91.0264	2239300
019	2018-09-03t0009	1535951692.1	adult	78.1896	30.0004	-129.9711	1233.3717	85.7375	80725.883	254515.816	4483297.9148	1073.44	1.8664	502.296	0.15691	498.014	0.1477	728.083	0.56022	703.3828	306522.9375	583.4232	0.13241	656.1137	0.21766	21137100	0.91048	259.158	61.9607	61.2734	109.2889	102.8894	46010.6328	85.2403	-0.34729	97.3068	2607370
019	2018-09-03t0409	1535966096.55	adult	82.1908	34.0016	-125.9699	1072.1283	75.717	67015.3155	211235.508	3501534.1378	1115.53	2.0697	524.097	0.49906	520.7305	0.51477	786.9653	1.2669	766.4757	275437.875	603.5814	0.36492	686.6445	0.55848	18332400	-0.093913	239.25	69.6131	68.7798	114.9337	112.6624	40226.8047	94.7346	0.79253	107.2231	2435000
019	2018-09-03t0809	1535980494.78	adult	86.1904	38.0011	-121.9704	1155.1254	73.1228	68973.4169	217266.4834	3495246.8943	1016.25	1.1263	533.323	0.58822	530.8688	0.62936	749.6854	0.54467	729.2208	270636.4062	612.7459	0.39701	678.7957	0.25931	19203900	0.0080524	275.577	69.0466	68.0827	120.2671	115.5936	43416.4297	94.3292	0.46646	109.4228	2486230
019	2018-09-03t1209	1535994896.54	adult	90.1908	42.0016	-117.9699	564.1318	155.494	51937.1057	170855.1529	4594331.7846	798.881	-0.74074	482.034	-0.64627	478.3894	-0.63018	675.2477	-0.70422	668.431	182316.875	559.4172	-0.78423	626.2508	-0.79315	13003300	-1.8557	175.826	65.0963	63.7971	112.5037	110.5363	30375.9883	91.736	-0.21567	105.9506	1756040
019	2018-09-03t1609	1536009296.43	adult	94.1908	46.0016	-113.9699	1205.3856	74.018	71070.2963	223840.1683	3607138.7568	957.552	0.42156	504.721	-0.25906	501.5048	-0.22633	724.1118	-0.1335	708.1441	269369.5938	582.7902	-0.47242	648.8287	-0.57077	18729700	-0.3539	172.55	69.3468	68.134	125.4754	121.9538	46676.8672	96.5398	0.18484	113.5252	2573390
019	2018-09-03t2009	1536023697.64	adult	98.1912	50.0019	-109.9696	1220.7656	69.3192	68821.6325	216724.3666	3361614.0259	1080.35	1.2852	514.246	-0.15295	509.7361	-0.14259	747.7061	0.068617	729.0956	269174.1875	597.2068	-0.32916	661.233	-0.51509	18511300	-0.49919	306.423	72.9744	70.9964	143.6184	138.3909	51702.6094	104.9543	1.0646	128.6635	2626860
019	2018-09-04t0009	1536038100.79	adult	102.192	54.0028	-105.9687	1122.6147	72.7803	66912.8655	210938.626	3361915.198	819.305	-0.85614	518.662	-0.15426	516.0854	-0.094087	694.4282	-0.83032	684.9686	243049.875	599.9957	-0.40888	657.2123	-0.72719	18132400	-0.67149	248.561	73.4029	71.1152	165.0108	158.9211	57753.7812	104.3758	0.64016	135.6317	2566170
019	2018-09-04t0409	1536052502.77	adult	106.1926	58.0033	-101.9681	1183.7504	70.0654	69032.5918	217409.4355	3410385.2379	909.497	-0.23889	525.584	-0.094012	522.763	-0.031978	713.1604	-0.68723	699.3355	257450.9062	604.3719	-0.45423	662.0849	-0.78593	18956800	-0.50823	218.97	74.3607	72.3884	148.8326	143.5934	53728.5586	105.375	0.43591	132.0717	2682040
019	2018-09-04t0809	1536066902.16	adult	110.1924	62.0032	-97.9683	727.4705	79.184	48083.1288	152788.1081	2589901.2426	947.306	-0.028201	547.535	0.31208	544.8647	0.38773	752.4256	-0.24812	735.8912	188858.8281	631.8121	-0.046174	692.517	-0.42273	13718500	-1.9347	433.103	68.0398	66.3968	134.3	128.3378	33709.3047	98.7983	-0.75025	119.631	1704740
019	2018-09-04t1208	1536081160.95	adult	114.1532	65.9639	-94.0075	957.4127	71.6172	59045.5731	186293.9992	3026183.147	1065.61	0.81205	545.525	0.18209	541.4488	0.23276	763.3849	-0.20809	740.4288	235885.9375	641.3333	0.015448	707.2872	-0.31277	16815800	-1.152	344.784	77.4881	74.6252	157.377	150.9884	48629.5078	113.9501	0.85277	140.0395	2388570
019	2018-09-04t1608	1536095562.1	adult	118.1535	69.9643	-90.0072	1028.6969	79.8589	64369.2264	202993.8721	3427399.1809	909.919	-0.47188	534.004	-0.16585	529.1241	-0.12821	747.7741	-0.54393	735.0723	251252.0938	631.6339	-0.29787	699.3986	-0.56677	17927600	-0.89225	282.599	74.1339	70.8277	164.2533	157.4673	55189.1016	112.8494	0.37393	145.1971	2488820
019	2018-09-04t2008	1536109971.45	adult	122.1561	73.9669	-86.0046	1043.0632	72.735	60925.4349	191979.6887	3025390.1763	1159.95	1.4092	562.86	0.41977	558.2758	0.47815	798.2921	0.068586	772.8672	254655.1719	661.5568	0.16464	732.2159	-0.1614	17920900	-0.91763	238.173	78.6179	76.1365	160.5487	155.6169	51215.0312	114.1257	0.19903	143.5395	2503120
019	2018-09-05t0008	1536124350.42	adult	126.1503	77.961	-82.0105	1032.4256	73.67	61030.5721	192376.9499	3046971.9589	858.717	-1.0164	545.533	-0.062244	542.4832	0.036897	729.934	-1.0139	723.5499	232848.9531	632.585	-0.52188	691.5504	-0.92867	17396000	-1.068	261.974	80.4515	77.1712	172.9438	166.1469	55169.0625	120.3258	0.56885	153.1029	2565440
019	2018-09-05t0408	1536138752.95	adult	130.151	81.9617	-78.0098	1077.7979	77.6788	63560.1963	200215.1712	3255013.6203	903.174	-0.73426	552.974	0.034095	549.35	0.13031	757.7006	-0.71854	745.4439	251556.5938	655.8801	-0.18588	719.854	-0.59005	18357100	-0.84734	267.993	79.2796	75.0126	184.2524	177.2855	61171.7891	124.0954	0.65024	161.4363	2631840
019	2018-09-05t0808	1536153155.2	adult	134.1516	85.9623	-74.0091	1207.4655	82.3072	73230.5477	230880.4704	3723212.2201	1026.33	0.17361	607.379	1.2541	599.8773	1.2823	815.4445	0.006737	804.9742	312315.25	733.9063	1.2187	787.7518	0.37382	23237700	0.31159	356.969	102.001	87.5591	271.8981	266.7633	104136.9688	199.499	7.7547	252.348	3902450
019	2018-09-05t1208	1536167557.17	adult	138.1521	89.9629	-70.0086	592.5466	164.9114	50791.968	171341.4655	4393195.3654	946.495	-0.51267	587.825	0.71921	583.6361	0.83157	822.6235	0.012061	814.0294	218817.8438	703.7772	0.51493	785.0558	0.22234	15584400	-1.5316	357.459	86.6634	81.4624	241.9938	233.5177	64370.3438	138.9936	1.4752	194.7964	2297620
019	2018-09-05t1608	1536181957.5	adult	142.1522	93.963	-66.0085	1061.5889	73.439	62275.8663	196243.7302	3114986.5532	911.573	-0.83824	566.645	0.13708	564.5149	0.3024	767.1965	-0.86055	757.999	250106.0469	669.6022	-0.26325	735.5712	-0.65571	18431800	-0.8679	318.961	85.2593	80.5846	202.31	193.5057	65953.0625	134.2872	0.74476	178.423	2773310
019	2018-09-05t2008	1536196357.52	adult	146.1522	97.963	-62.0085	591.2075	106.5746	42671.6208	136540.3222	2712606.3958	963.545	-0.48163	562.703	-0.030521	560.0351	0.12964	764.5265	-0.98024	756.3977	169724.875	665.7595	-0.44663	730.5641	-0.82875	12483600	-2.2237	250.98	81.6811	75.2907	196.1024	192.7282	43534.7344	137.3996	0.74694	180.2429	1812090
019	2018-09-06t0008	1536210760.8	adult	150.1531	101.9639	-58.0076	522.8257	164.651	44230.9954	148214.5465	3967460.4142	874.309	-1.2154	562.619	-0.10254	557.2931	0.00014387	781.2492	-0.82548	773.2932	179687.3125	673.7019	-0.39702	750.0384	-0.61655	12929000	-2.0959	258.485	82.3536	76.2598	188.7934	185.1283	43422.4922	134.9969	0.29787	172.9282	1892490
019	2018-09-06t0408	1536225163.85	adult	154.154	105.9647	-54.0067	483.2713	153.483	46447.5646	155647.5478	4012514.7278	973.205	-0.49688	567.722	-0.043145	561.6339	0.051309	788.1567	-0.80363	779.0948	190733.9219	686.6609	-0.24638	757.8379	-0.58135	13705400	-1.8953	274.631	85.2101	78.9368	198.0532	194.1609	47928.8672	139.5628	0.43358	180.4537	2057060
019	2018-09-06t0808	1536239561.61	adult	158.1534	109.9641	-50.0073	452.6882	146.9514	32725.0892	112840.226	2486427.4541	961.547	-0.6261	580.861	0.22256	575.1019	0.34094	814.3455	-0.51543	805.7396	140067.4219	699.8933	-0.086568	774.5309	-0.40601	9971640	-2.6536	270.941	87.6331	80.1333	214.0347	210.8674	36813.9609	148.4852	0.88828	190.7656	1504400
019	2018-09-06t1208	1536253964.15	adult	162.1541	113.9648	-46.0066	488.4182	103.4554	32522.3193	105667.7036	1963503.8181	957.352	-0.69476	565.702	-0.21991	561.1632	-0.070343	807.3604	-0.67446	796.9487	137251.2656	674.0101	-0.67195	764.755	-0.62805	9577330	-2.6785	261.857	82.1118	74.9961	201.2052	195.1095	34204.8828	136.3786	-0.21846	176.7276	1390150
019	2018-09-06t1608	1536268375.28	adult	166.1572	117.9679	-42.0035	482.2451	113.5159	32514.5372	107722.1234	2108322.753	1023.83	-0.23384	571.464	-0.13207	566.1924	0.0097259	819.2223	-0.57425	807.2008	140087.0156	693.6003	-0.37994	778.2256	-0.493	9725740	-2.5857	331.929	84.2941	75.647	217.4443	210.6379	37182.9805	146.2278	0.29299	194.18	1434600
019	2018-09-06t2008	1536282785.87	adult	170.1601	121.9709	-38.0006	488.3259	111.9811	32657.212	107427.7337	2090049.1062	937.99	-0.90132	570.904	-0.20122	564.3652	-0.085963	812.7719	-0.71198	802.1699	138983.9844	689.7382	-0.52988	775.3443	-0.59724	9739060	-2.5178	306.916	84.8371	76.3523	215.3021	207.7653	36816.6562	147.2684	0.1757	193.4526	1447240
019	2018-09-07t0008	1536297175.1	adult	174.1571	125.9679	-34.0036	454.2924	107.1923	37339.0565	120093.9899	2640267.2604	907.528	-1.1489	567.696	-0.33577	559.9066	-0.24973	804.2853	-0.86335	796.165	156835.625	691.7207	-0.56268	772.6522	-0.6916	11020700	-2.2047	287.596	86.0925	78.756	214.1672	208.8193	41762.6055	143.7592	-0.22551	189.9826	1671310
019	2018-09-07t0408	1536311578.61	adult	178.1581	129.9688	-30.0026	446.0297	150.9124	42755.6771	143277.8251	3755964.5095	902.839	-1.2034	575.507	-0.18292	570.0719	-0.02286	799.6718	-0.96206	790.8636	178326.8125	693.0859	-0.60165	765.6776	-0.84172	12803900	-1.8078	268.056	88.5136	82.477	207.6894	203.0558	46314.7422	143.7444	-0.37752	185.283	1969250
019	2018-09-07t0808	1536325978.06	adult	182.1579	133.9687	-26.0028	444.5187	148.9482	41932.3181	140784.863	3616968.1397	936.735	-0.97871	577.268	-0.18273	570.46	-0.0528	802.4237	-0.96099	796.4552	175730.7969	695.3813	-0.61803	770.1152	-0.82026	12609300	-1.7901	298.762	89.2488	82.644	214.4816	209.0094	46971.4609	146.1605	-0.37013	190.4058	1949460
019	2018-09-07t1208	1536340381.25	adult	186.1588	137.9696	-22.0019	447.6965	144.8076	41225.8921	137830.6777	3451430.402	929.525	-1.0484	578.975	-0.18101	572.097	-0.046997	801.0576	-1.0085	789.9866	172227.375	697.8351	-0.6271	767.5147	-0.89615	12426000	-1.7699	312.608	89.5457	82.9564	214.6142	209.1531	46142.0469	147.6235	-0.41632	191.1643	1921830
019	2018-09-07t1608	1536354797.71	adult	190.1634	141.9742	-17.9973	440.5596	143.7739	39779.8399	133523.8826	3275267.6319	911.047	-1.1936	581.214	-0.15957	573.7691	-0.03542	806.3044	-0.96632	797.8803	167711.3125	698.5467	-0.66077	773.0742	-0.84805	12050900	-1.7832	281.875	90.8072	84.4605	214.3132	209.1461	44577.1484	148.6043	-0.48243	194.0534	1882800
019	2018-09-07t2008	1536369198.62	adult	194.1636	145.9744	-13.9971	439.0045	139.5561	39530.6908	131828.3083	3182469.3736	940.188	-1.0023	583.312	-0.14165	575.3076	-0.02716	813.0053	-0.90778	803.1563	167479.0938	698.9784	-0.70028	780.8573	-0.76985	11997000	-1.7423	270.293	91.5581	85.2842	214.1211	209.717	44108.9453	149.1946	-0.56625	193.9313	1883080
019	2018-09-08t0008	1536383584.65	adult	198.1598	149.9705	-10.0009	504.9505	93.1438	27202.5369	87658.2227	1427132.0202	920.261	-1.1549	582.644	-0.19164	577.3036	-0.0017679	788.611	-1.2316	781.4626	112771.375	680.6608	-1.0828	754.8657	-1.1635	8295680	-2.3446	271.122	87.7563	81.8596	208.5546	204.4345	29823.3125	139.4806	-1.1807	184.8823	1249470
019	2018-09-08t0408	1536397987.47	adult	202.1606	153.9713	-6.0002	457.663	104.6837	37281.0972	120898.8758	2599009.7601	932.313	-1.0825	584.624	-0.17175	577.0077	-0.039254	814.2991	-0.93447	806.0617	157974.0312	701.5193	-0.73574	781.4628	-0.81548	11325900	-1.7663	315.602	91.0467	84.3417	223.6085	217.611	43380.0547	150.9008	-0.68854	200.611	1763850
019	2018-09-08t0808	1536412386.47	adult	206.1603	157.971	-2.0004	436.9941	62.8213	19167.1094	61799.4833	705556.1952	910.053	-1.2494	585.465	-0.17987	577.7429	-0.046619	803.7617	-1.0815	795.4909	81179.9297	696.2594	-0.87286	770.7296	-0.99082	5896220	-2.6617	243.499	85.2778	77.4592	207.4277	203.1375	20950.2012	145.9916	-1.0292	187.8497	858833
019	2018-09-08t1208	1536426789.64	dead	210.1612	161.9719	2.0004	442.1777	110.4313	34435.8946	111117.0744	2339096.9228	1242.41	1.0583	646.919	1.4438	600.8093	0.56794	1138.5013	2.9826	1130.3719	204930.25	947.1213	3.7829	1089.01	3.4401	11585700	-1.6389	255.946	89.9759	83.4468	197.2312	192.0368	35501.625	146.6604	-1.0859	182.3428	1611380
022	2018-08-30t1558	1535663033.07	larva	0	-50.1895	-298.1611	94.7692	32.7702	2112.2623	6953.1618	43700.5524	156.08	0.16464	109.769	0.10472	109.4323	0.098255	148.554	-2.5059	148.4685	1782.65	135.619	0.16711	143.9742	0.16441	126783	1.9446	99.0051	59.1756	58.7609	89.373	87.7531	1072.48	78.3134	1.2238	85.3773	68347.8
022	2018-08-30t1958	1535677434.55	larva	4.0004	-46.1891	-294.1607	126.0063	39.5941	3358.9135	10983.7718	83935.4379	255.037	0.44531	188.759	0.49616	188.0795	0.48862	239.292	-1.6669	238.6678	4546.55	220.355	0.52039	233.7342	0.50208	341842	0.95058	111.36	62.0803	62.0494	95.3414	93.369	1811.49	82.1378	1.2609	90.6514	112427
022	2018-08-30t2358	1535691834.38	larva	8.0004	-42.1891	-290.1608	215.4373	62.4326	9186.4085	29826.2915	364424.2561	374.487	0.86022	271.257	0.94396	270.692	0.93899	344.78	-0.59634	342.905	16894.2	313.6263	0.95976	332.4202	0.92295	1316410	0.75023	223.135	62.867	62.4203	100.013	95.5147	4900.62	82.7053	1.2156	92.0728	305093
022	2018-08-31t0358	1535706231.86	larva	11.9997	-38.1898	-286.1615	221.3608	57.905	9027.4783	29132.1819	336381.8848	491.164	1.285	331.048	1.2388	329.3529	1.2264	421.385	0.14201	417.1344	20226.5	381.7933	1.2528	407.528	1.219	1581420	0.14693	117.292	64.5921	64.5325	99.2766	98.4133	4765.28	85.3966	1.2315	94.0017	308556
022	2018-08-31t0758	1535720630.97	larva	15.9994	-34.19	-282.1617	221.581	57.1347	8866.1469	28611.238	326705.9704	513.118	1.1738	375.144	1.4251	373.3103	1.4133	480.202	0.67459	478.6148	22569.5	433.3671	1.4478	466.0367	1.4257	1762050	-0.40106	118.614	66.6322	66.1464	103.323	101.6196	4856.19	88.4078	1.2623	98.3085	312972
022	2018-08-31t1158	1535735034.77	larva	20.0005	-30.189	-278.1607	220.419	53.8774	8421.5287	27109.2891	293265.1495	567.161	1.2563	405.872	1.5117	403.5585	1.4975	521.996	0.99795	517.1097	23489.8	468.0915	1.5319	508.3052	1.5358	1811810	-0.93936	225.779	67.8667	67.3624	107.858	104.1037	4853.62	88.9619	1.2225	99.4819	302957
022	2018-08-31t1609	1535750134.83	larva	24.1949	-25.9945	-273.9662	421.3009	38.8934	13345.4849	42135.3574	360958.821	657.44	1.5617	411.282	1.369	408.719	1.3543	542.916	1.0324	536.0997	39089.9	475.3078	1.3975	519.6301	1.4196	2925860	-0.89688	327.023	65.3346	64.876	111.309	105.4585	8014.22	90.0785	1.1977	101.9621	464790
022	2018-08-31t2009	1535764524.97	larva	28.1922	-21.9973	-269.969	627.3824	58.1676	28118.1119	89023.5088	1041650.108	668.253	1.3873	407.719	1.1431	407.4396	1.1517	548.166	0.85765	535.8071	77839.6	468.8532	1.1516	511.3108	1.1558	5773710	-0.016086	177.803	61.306	61.1173	102.384	100.4238	14538.5	84.7844	0.95281	95.7834	868154
022	2018-09-01t0009	1535778926.01	larva	32.1925	-17.997	-265.9687	676.7267	46.9851	25456.8543	80337.0987	789994.3805	637.215	0.92777	442.609	1.2813	441.5605	1.2852	548.916	0.6104	545.2682	74103.7	507.9726	1.2834	535.2343	1.1321	5963710	-0.42088	369.526	50.5743	50.1779	89.8777	85.7416	12133.5	71.6544	0.39038	81.1631	681438
022	2018-09-01t0409	1535793316.68	larva	36.1899	-13.9996	-261.9713	668.6385	53.1498	27345.5219	86264.8052	940174.2635	725.64	1.2567	452.075	1.1725	450.1861	1.1703	606.997	1.2149	596.2226	88014.6	506.8463	1.0645	546.7208	1.0044	6527960	-0.62524	156.891	57.2835	57.1033	89.8183	87.7558	13023.7	76.564	0.46855	85.0588	827174
022	2018-09-01t0809	1535807716.34	larva	40.1898	-9.9997	-257.9713	885.114	55.0169	38291.2775	120572.7057	1408198.489	648.306	0.44323	425.233	0.66309	423.079	0.65998	562.794	0.27611	555.3657	113684	483.5098	0.61422	531.5041	0.63026	8580360	-0.20207	204.735	56.5812	56.1776	89.6105	87.9221	18101.3	75.9554	0.32464	84.9475	1141690
022	2018-09-01t1209	1535822117.84	larva	44.1902	-5.9993	-253.9709	840.724	52.8419	35997.1327	113410.2199	1290837.0462	637.971	0.063181	428.478	0.44629	426.6997	0.44979	561.44	-0.029383	556.6849	106674	489.2937	0.41114	533.7966	0.38138	8129510	-0.79912	112.799	55.7614	55.4236	89.6716	88.4256	17037.6	75.2494	0.15233	84.149	1057960
022	2018-09-01t1609	1535836514.49	larva	48.1893	-2.0002	-249.9719	1021.5419	60.1806	51095.8789	160899.6362	2155959.5847	707.886	0.2644	439.999	0.31274	438.6569	0.32466	573.175	-0.13288	565.4423	153611	501.1889	0.25647	540.3905	0.15073	11788900	0.19886	206.899	56.7404	56.3358	90.7307	89.3379	24315.8	76.2235	0.03675	85.618	1520250
022	2018-09-01t2009	1535850915.79	adult	52.1896	2.0002	-245.9715	1058.248	64.5841	55837.9677	175809.5582	2521811.3639	684.361	-0.2288	462.664	0.3504	460.6828	0.35834	592.786	-0.10387	584.5135	173686	526.7151	0.28083	565.7879	0.12659	13532900	0.40968	180.321	58.2355	57.7932	94.2193	92.2759	27606.3	79.1153	0.042833	88.5525	1703390
022	2018-09-02t0009	1535865315.33	adult	56.1895	6.0001	-241.9716	1090.3486	64.5443	59635.8592	187903.5037	2729535.5934	787.865	0.38148	456.493	0.089037	453.785	0.089325	627.204	0.17549	616.1618	196315	523.049	0.04191	575.8146	0.029054	14252600	0.2748	151.366	57.3853	56.9989	91.8892	90.7336	28761.3	77.5672	-0.18991	86.931	1791680
022	2018-09-02t0410	1535879771.07	adult	60.205	10.0155	-237.9561	1086.5254	73.6794	65003.5212	204938.61	3223601.1369	757.614	-0.063386	453.837	-0.12328	451.6907	-0.11133	608.046	-0.37405	592.0652	206736	520.1855	-0.19056	564.386	-0.3298	15407300	0.31198	190.314	55.5768	55.1609	91.0951	89.6176	30972.3	75.6574	-0.50738	84.9456	1886780
022	2018-09-02t0810	1535894161.83	adult	64.2024	14.013	-233.9587	1308.1586	72.5174	75740.9428	238428.3048	3749604.508	771.984	-0.11954	464.078	-0.11272	461.2271	-0.10855	611.136	-0.5596	600.3932	242621	535.1153	-0.1493	577.8076	-0.35861	18385800	0.96051	175.667	54.8835	54.4497	90.61	88.559	35972.2	75.3227	-0.74629	84.6702	2174370
022	2018-09-02t1210	1535908549.4	adult	68.199	18.0095	-229.9622	1263.9472	74.9927	79150.3515	249249.2154	4166061.5512	710.827	-0.78843	468.782	-0.17751	465.9275	-0.16971	618.326	-0.6462	609.9006	255369	544.1317	-0.17492	589.3308	-0.39247	19350400	0.95912	275.959	59.2619	58.564	102.351	99.1325	42271.2	81.9183	-0.23156	94.2432	2446210
022	2018-09-02t1609	1535922925.99	adult	72.1925	22.003	-225.9687	1171.7341	73.8763	71650.8422	225699.0939	3739978.4333	750.892	-0.59999	486.209	0.015267	483.1493	0.023996	642.228	-0.47165	629.5613	240193	562.9743	-0.014253	607.6888	-0.30334	18181800	0.33178	140.846	58.6587	58.1753	97.4485	95.5387	36445.7	80.4822	-0.61725	91.067	2193540
022	2018-09-02t2009	1535937317.19	adult	76.19	26.0006	-221.9711	1172.4984	78.9637	78468.849	247443.2726	4335185.8397	821.896	-0.14757	508.917	0.34643	507.5833	0.39614	671.898	-0.19956	659.8514	274806	592.19	0.36279	638.0847	0.0036144	20813200	0.89259	394.184	52.659	52.1772	91.1345	88.6962	37274	74.202	-1.7641	84.1662	2153600
022	2018-09-03t0009	1535951716.37	adult	80.1898	30.0003	-217.9713	1302.8811	76.1386	84403.7573	265823.5294	4557816.8758	867.416	0.097052	516.241	0.38368	514.3958	0.42865	695.644	-0.01328	679.5566	306083	602.3052	0.40846	651.418	0.049449	22714600	1.2443	151.138	55.343	54.7729	96.8011	94.546	42592.5	78.0391	-1.5336	89.5187	2435090
022	2018-09-03t0409	1535966120.94	adult	84.1911	34.0016	-213.9701	1293.616	74.744	82357.5052	259377.7661	4388544.7204	825.913	-0.364	522.607	0.40586	519.5444	0.43024	687.431	-0.29865	681.1073	295595	609.9807	0.41086	658.7177	-0.00052148	22449100	0.98771	246.492	59.2252	58.7361	97.9933	95.3215	42137.1	81.0299	-1.382	91.5111	2544080
022	2018-09-03t0809	1535980519.17	adult	88.1906	38.0011	-209.9706	1282.0169	79.2075	85283.1669	268758.8477	4718793.134	855.76	-0.23541	523.756	0.31857	520.0716	0.33446	705.755	-0.18211	694.9299	314061	610.2794	0.27211	669.7985	0.018125	23273600	1.0708	329.912	62.3141	61.8743	101.736	98.9158	45272.3	84.4189	-1.1518	95.0191	2768990
022	2018-09-03t1209	1535994920.87	adult	92.1911	42.0016	-205.9701	1277.7989	76.9396	82833.1525	260921.6674	4498146.5349	813.951	-0.67271	503.25	-0.24321	500.7904	-0.1968	677.638	-0.74015	670.6546	292740	585.3223	-0.35709	644.9335	-0.56362	21736400	0.51545	327.341	64.8187	64.2562	105.8	103.3207	45705.7	87.1841	-1.0244	98.6556	2799650
022	2018-09-03t1609	1536009321.02	adult	96.1911	46.0016	-201.97	1231.7433	77.3326	81045.2785	255336.1347	4459857.2276	833.191	-0.61614	524.212	0.11435	522.0479	0.17486	709.168	-0.42013	699.9682	299978	609.0527	-0.033123	667.3713	-0.34208	22147900	0.52649	265.42	66.0943	65.206	120.03	114.0556	50772.7	90.4425	-0.84175	105.6157	2792480
022	2018-09-03t2009	1536023722.13	adult	100.1914	50.0019	-197.9697	1269.8901	78.6559	85174.3783	268353.6274	4769396.1737	864.499	-0.46257	526.964	0.075385	522.9599	0.10099	730.11	-0.25251	721.1475	324169	615.8733	-0.034978	692.5711	-0.073449	23378700	0.77345	280.11	64.4628	63.7714	108.627	106.02	48230.4	88.8639	-1.3637	100.9855	2859890
022	2018-09-04t0009	1536038125.18	adult	104.1923	54.0028	-193.9689	1272.654	81.6422	85385.4659	268978.6836	4805817.3146	892.93	-0.32959	557.789	0.67072	553.1299	0.69154	775.162	0.26326	767.9846	344947	661.514	0.72435	734.3744	0.469	24814300	1.0813	241.521	64.0045	63.0949	115.417	112.1418	51360.4	91.1823	-1.3306	105.8844	2847370
022	2018-09-04t0409	1536052527.23	adult	108.1928	58.0034	-189.9683	1348.0545	84.422	93393.2605	294208.907	5488818.6737	860.791	-0.66265	532.286	0.0079186	526.1469	-0.0014321	748.61	-0.24207	743.1048	364573	637.87	0.13441	711.7069	-0.045234	25896800	1.2983	340.22	67.2005	64.7261	190.434	176.5754	92741.2	96.6641	-0.88172	147.6661	3269440
022	2018-09-04t0809	1536066926.68	adult	112.1927	62.0032	-185.9685	1286.1084	78.5618	85932.1742	270694.9561	4826767.0291	908.629	-0.37277	547.085	0.25609	542.1418	0.28306	788.948	0.21354	779.7515	353449	641.6989	0.083117	737.4187	0.2376	24496300	0.86747	357.09	70.3357	69.0157	127.216	121.5635	56992.5	97.6735	-1.0415	113.9504	3149350
022	2018-09-04t1208	1536081169.19	adult	116.1489	65.9595	-182.0122	1320.0288	82.1963	89205.0445	281052.5699	5056703.9745	900.776	-0.51018	563.441	0.54839	558.9672	0.59649	778.456	-0.049937	770.8791	361982	662.7871	0.37246	736.4123	0.091057	26190400	1.2531	234.985	66.7832	65.4164	133.473	125.1048	62064.7	96.6323	-1.4385	116.2223	3104280
022	2018-09-04t1608	1536095570.27	adult	120.1492	69.9598	-178.0119	1362.8583	79.975	92398.0311	291102.0234	5199936.5494	944.118	-0.24588	536.82	-0.14443	531.2077	-0.11983	762.175	-0.39009	748.7401	367368	637.0052	-0.25444	713.5624	-0.40272	25845800	1.111	249.292	72.2351	70.3946	147.854	138.9815	71265.4	101.3069	-1.1329	125.8027	3477830
022	2018-09-04t2008	1536109979.73	adult	124.1519	73.9624	-174.0093	1304.0339	82.0643	88934.3786	280080.1613	5162751.7972	986.827	0.019995	560.576	0.3267	552.2245	0.29992	810.907	0.19755	799.1523	376261	683.5641	0.53435	767.2512	0.3369	25967600	1.0913	372.326	69.386	66.9485	172.56	150.9714	80067.8	103.3072	-1.1544	133.0056	3214170
022	2018-09-05t0008	1536124358.56	adult	128.146	77.9565	-170.0152	1291.7665	81.0056	88799.7195	279733.7157	5114505.777	1004.89	0.098457	560.305	0.24535	550.8715	0.20091	832.302	0.39898	821.8901	385356	689.4783	0.52975	780.2789	0.4274	25897800	1.0231	323.37	72.3248	69.8353	160.171	153.5282	74159.3	105.4544	-1.1573	136.947	3342920
022	2018-09-05t0408	1536138761.2	adult	132.1467	81.9572	-166.0144	1235.6005	82.553	82621.7845	260287.7395	4706732.724	975.286	-0.19787	570.218	0.40474	564.352	0.45656	826.879	0.22056	817.0092	356385	685.0611	0.32483	780.445	0.31454	24546700	0.64727	273.72	74.3274	71.8095	156.34	148.0969	67382.6	108.8095	-1.0391	136.7868	3199650
022	2018-09-05t0808	1536153163.34	adult	136.1473	85.9578	-162.0138	1386.5403	86.9557	96417.3475	303645.9226	5673557.3207	971.721	-0.28599	556.805	0.010497	548.5388	0.0087582	807.133	-0.15769	797.0194	405181	677.8819	0.068092	759.8429	-0.12086	27945500	1.4176	272.564	71.3133	68.7937	154.767	148.7591	77692.9	105.3785	-1.581	134.7412	3579140
022	2018-09-05t1208	1536167565.34	adult	140.1479	89.9584	-158.0133	1397.1807	83.1519	93391.8582	294050.5552	5347051.4643	1053.39	0.29812	567.141	0.18522	557.1364	0.15255	853.156	0.39822	841.1011	415487	697.8064	0.34166	790.301	0.25194	27592000	1.2812	341.15	69.6573	66.7581	164.667	155.9907	80192.6	106.556	-1.6501	140.681	3388900
022	2018-09-05t1608	1536181965.69	adult	144.148	93.9585	-154.0132	1355.7076	84.0446	93694.0561	295026.2855	5498664.8615	1001.42	-0.16233	561.834	-0.015919	552.48	-0.026635	832.496	0.015805	821.1076	406258	682.8989	-0.05976	774.2339	-0.10094	27400600	1.187	297.529	75.3163	71.7906	191.121	182.0911	93267.1	114.5031	-1.1194	157.8337	3673180
022	2018-09-05t2008	1536196365.72	adult	148.148	97.9585	-150.0132	1379.347	82.2214	93421.7396	294159.919	5430311.8836	1019.73	-0.07045	557.746	-0.18761	546.9464	-0.2285	857.078	0.27106	847.0934	417397	680.5707	-0.21209	800.2881	0.20735	27131000	1.0798	338.33	78.3218	74.4293	205.954	194.2744	100299	118.0782	-0.99865	167.7092	3809880
022	2018-09-06t0008	1536210768.99	adult	152.1489	101.9594	-146.0123	1384.859	81.3262	91237.1593	287188.5266	5196322.7782	1065.36	0.23222	574.832	0.16642	566.3092	0.19843	847.855	0.059657	835.6154	403579	699.6573	0.054372	788.6272	-0.064988	27324600	1.0807	290.556	76.7463	72.7177	181.412	176.0863	86352	120.8678	-0.94986	159.2735	3648140
022	2018-09-06t0408	1536225172.03	adult	156.1497	105.9602	-142.0114	1385.3562	79.546	91134.4979	286914.783	5146168.6313	1136.43	0.72597	578.695	0.199	568.9866	0.21094	881.119	0.43583	864.8372	419413	706.8752	0.095144	809.4541	0.16783	27489800	1.0779	336.673	78.9444	74.5874	204.442	193.941	97314.4	122.0489	-1.0276	170.6708	3750100
022	2018-09-06t0808	1536239569.78	adult	160.1491	109.9596	-138.0121	1393.7344	83.7608	94625.7741	297905.3166	5495670.7297	1051.52	0.03667	583.99	0.27561	574.5583	0.30503	880.714	0.35341	871.2988	434192	717.1984	0.20593	824.895	0.32528	28773800	1.3155	358.473	77.5178	73.6163	198.433	188.4527	97827.2	119.544	-1.3658	167.4965	3819380
022	2018-09-06t1208	1536253972.37	adult	164.1498	113.9603	-134.0113	1390.0921	82.6201	92858.1578	292354.4228	5301506.1365	1090.5	0.28662	595.314	0.50584	583.8705	0.49757	915.417	0.7461	903.4998	443062	737.041	0.49703	854.4161	0.69083	28794100	1.285	361.587	76.4179	72.1151	210.269	199.4553	101770	121.1199	-1.3896	171.5964	3696180
022	2018-09-06t1608	1536268383.58	adult	168.1529	117.9635	-130.0082	1412.3541	84.4495	94558.3652	297648.9394	5476274.0804	1074.91	0.12944	592.527	0.38218	582.4153	0.41419	888.204	0.31569	869.6536	437885	724.8576	0.18157	823.9073	0.16118	29183200	1.3337	344.23	79.6313	75.2678	212.107	204.1083	104569	125.4597	-1.2202	176.6274	3922000
022	2018-09-06t2008	1536282794.39	adult	172.1559	121.9665	-126.0052	1378.3704	82.167	92652.2621	291696.4506	5349381.9796	1072.38	0.073644	565.997	-0.34949	553.8277	-0.38362	854.526	-0.18489	838.4912	412736	699.3944	-0.37702	804.5521	-0.1891	27308800	0.94438	336.128	82.6564	77.7754	216.698	208.3547	104665	129.8315	-1.0582	184.57	3988090
022	2018-09-07t0008	1536297183.35	adult	176.1529	125.9634	-122.0083	1386.4827	83.5897	96489.039	303932.253	5652547.9226	1131.71	0.47107	572.997	-0.22012	560.3207	-0.25784	872.756	0.0015409	860.1027	438996	708.5452	-0.27296	815.5183	-0.084862	28788500	1.2164	425.828	80.0558	74.8288	233.063	223.1233	117231	129.4141	-1.2082	189.3331	4022160
022	2018-09-07t0408	1536311586.88	adult	180.1538	129.9644	-118.0073	1409.6158	82.191	92813.4271	292114.4976	5316905.6981	1105.04	0.24583	591.536	0.21337	576.7731	0.13867	911.159	0.44676	894.4451	441001	744.3503	0.33565	852.0293	0.39262	28613200	1.1742	371.359	77.1497	71.6848	233.035	222.6023	112789	129.3694	-1.3216	191.36	3731810
022	2018-09-07t0808	1536325986.38	adult	184.1537	133.9642	-114.0074	1428.3343	83.6823	97253.3995	306227.0413	5677806.1831	1144.35	0.49948	587.277	0.059691	572.9986	-0.0013628	889.419	0.12574	876.5089	450936	732.3681	0.050781	828.5904	0.0052149	29749100	1.3799	397.185	80.2636	74.406	250.883	242.6552	127198	133.5572	-1.1755	208.0249	4065830
022	2018-09-07t1208	1536340389.56	adult	188.1546	137.9651	-110.0066	1436.4831	81.97	94671.7785	297991.1274	5340700.5484	1013.66	-0.45562	586.548	-2.2909e-05	572.7945	-0.043987	875.12	-0.091857	861.9724	432309	736.9092	0.080524	825.6287	-0.079944	28937300	1.2341	330.979	85.0269	78.5429	231.485	223.6123	114354	142.2139	-0.78372	201.8205	4194800
022	2018-09-07t1608	1536354806.11	adult	192.1592	141.9697	-106.002	1405.9578	83.4864	93933.0275	295704.9084	5396265.7002	1118.9	0.27153	586.041	-0.051524	571.6444	-0.11026	880.443	-0.057718	866.7109	431417	737.1035	0.033478	829.9721	-0.056501	28682600	1.1981	397.652	84.774	77.8385	251.831	240.3149	123397	142.7732	-0.86135	214.1104	4149090
022	2018-09-07t2008	1536369207	adult	196.1594	145.97	-102.0017	1285.8514	84.3685	90041.102	283606.3034	5366069.7312	1068.95	-0.10042	597.918	0.22699	581.6315	0.12974	913.555	0.32336	903.1056	428457	761.3229	0.43813	863.412	0.38148	28019000	1.0974	516.053	87.202	79.9246	288.823	266.7602	135458	145.2728	-0.82965	226.9643	4086380
022	2018-09-08t0008	1536383592.96	adult	200.1555	149.9661	-98.0056	1381.0977	86.6355	94289.7198	296890.2705	5491859.6993	1093.96	0.059209	588.597	-0.052302	572.5793	-0.14821	915.195	0.31817	901.2272	449361	747.9881	0.14746	850.9697	0.1736	28898400	1.2735	421.877	86.0544	79.978	253.676	241.5071	124555	139.5549	-1.2222	206.6081	4225010
022	2018-09-08t0408	1536397995.77	adult	204.1563	153.9668	-94.0048	782.7858	99.8426	52169.4074	168302.61	3140148.7738	1166.65	0.55424	603.828	0.32546	586.3264	0.20374	927.258	0.44288	916.0204	251287	766.8475	0.46301	868.7311	0.39642	16351700	-0.87109	443.225	85.5922	79.025	261.4	249.3394	70839.4	141.1614	-1.2251	218.5156	2317840
022	2018-09-08t0808	1536412394.77	adult	208.156	157.9666	-90.0051	848.0654	87.5246	61138.399	193747.1323	3623081.0669	1007.72	-0.57158	574.082	-0.49826	563.0032	-0.46671	865.023	-0.34134	857.8246	275942	706.9011	-0.69124	813.6473	-0.40058	18272500	-0.49924	414.252	92.845	85.2359	277.318	269.3445	88464.4	155.4672	-0.61279	234.5354	2955160
022	2018-09-08t1208	1536426798.02	adult	212.1569	161.9675	-86.0042	1392.2032	85.6387	95056.4988	299267.7063	5569644.1066	1068.46	-0.16094	583.97	-0.26185	568.9783	-0.32812	882.697	-0.14564	872.8436	437818	742.764	-0.056328	835.457	-0.11992	28914700	1.383	516.748	89.9332	82.3233	306.986	289.1652	152265	149.2422	-1.0071	241.7835	4452950
022	2018-09-08t1609	1536441216.27	adult	216.162	165.9725	-81.9991	1388.7465	82.7595	93424.6376	294214.5076	5381672.6613	1083.46	-0.069449	604.67	0.2715	590.6858	0.25243	901.004	0.057554	888.4517	438789	753.288	0.10902	846.6666	0.014101	29431700	1.5171	436.889	82.8282	76.5569	259.096	245.135	126180	138.631	-1.5914	208.7802	4031580
022	2018-09-08t2008	1536455601.05	adult	220.1578	169.9683	-78.0034	1369.9442	84.0721	93503.8366	294376.2104	5517591.6032	1079.31	-0.11067	603.334	0.21239	586.548	0.11529	927.644	0.36371	918.4781	451762	766.306	0.32391	875.9788	0.40223	29376900	1.5545	438.313	88.6845	82.2748	264.616	254.66	128868	144.5038	-1.4041	216.8075	4318140
022	2018-09-09t0008	1536470003.38	adult	224.1584	173.969	-74.0027	848.0644	89.3219	54340.3357	172162.0826	2951132.4152	1030.21	-0.46264	585.274	-0.30328	573.8704	-0.26228	870.755	-0.34637	856.882	247295	721.7967	-0.54737	822.8344	-0.36371	16587800	-0.65189	453.516	96.4288	87.8751	281.529	271.0052	79954.3	166.8927	-0.47894	241.9864	2732990
022	2018-09-09t0409	1536484409.21	adult	228.16	177.9706	-70.0011	1408.9454	86.8528	95824.9405	301736.1406	5631604.1814	1044.58	-0.37469	584.934	-0.33438	573.287	-0.29824	864.771	-0.43785	854.4759	432386	721.9673	-0.57405	814.9663	-0.49538	29189400	1.6216	413.708	93.7279	87.0667	269.585	259.226	134793	151.692	-1.2561	226.5853	4677210
022	2018-09-09t0808	1536498806.38	adult	232.1593	181.9698	-66.0019	1347.8911	83.5544	94506.281	297688.5304	5588938.7044	1093.19	-0.047574	606.739	0.24553	593.3237	0.2494	879.748	-0.27289	866.8987	432836	751.8727	-0.031524	835.1036	-0.23214	29845500	1.7935	377.569	86.9911	80.0673	253.404	244.7923	124675	147.5589	-1.5291	213.1148	4279090
022	2018-09-09t1208	1536513208.49	adult	236.1598	185.9704	-62.0013	781.294	91.5238	48377.03	154068.2987	2528083.0853	982.687	-0.82646	614.781	0.4522	604.7074	0.55774	849.481	-0.65973	840.3122	214919	751.3992	-0.065091	818.8865	-0.47998	15528100	-0.77045	245.856	85.1133	81.7421	170.659	166.1158	43176.7	129.0795	-2.4313	156.6386	2149790
022	2018-09-09t1608	1536527609.04	adult	240.16	189.9705	-58.0012	687.2805	88.3907	48303.5459	154185.1454	2882484.1848	1029.07	-0.51247	608.591	0.26751	596.215	0.30423	882.038	-0.27555	871.941	221392	755.5017	-0.0063276	840.5555	-0.18869	15237300	-0.80672	477.924	96.9848	90.4463	264.892	256.0529	66487.8	158.1971	-1.2433	224.4201	2428210
022	2018-09-09t2009	1536542010.89	adult	244.1605	193.971	-54.0006	678.5676	95.1837	44319.6294	141413.1023	2512954.2827	1046.2	-0.4	613.822	0.40417	604.4457	0.5315	885.073	-0.25054	874.5834	204452	754.612	-0.041813	848.7718	-0.084696	14178000	-0.99102	360.475	95.0152	89.1477	243.493	237.7406	56246.8	154.0446	-1.5181	216.8068	2194660
022	2018-09-10t0009	1536556414.07	adult	248.1614	197.9719	-49.9998	778.2531	82.5219	51635.656	164121.0422	2918475.1297	1075	-0.20402	613.894	0.3974	601.868	0.44922	924.802	0.22932	915.4487	248772	758.3335	0.014123	863.9472	0.12132	16476300	-0.53457	526.979	96.5322	89.1772	351.765	339.0045	94624.8	155.7013	-1.5381	266.7364	2590830
022	2018-09-10t0409	1536570814.46	adult	252.1615	201.972	-45.9996	525.7915	147.1498	53740.7992	175006.1172	4865819.186	946.719	-1.1117	614.713	0.41048	603.3009	0.48169	859.264	-0.59228	853.7728	238876	771.1194	0.24822	832.6799	-0.34035	17055800	-0.39969	417.911	100.242	94.3552	286.072	280.0261	79528	158.1592	-1.5228	224.7283	2781320
022	2018-09-10t0809	1536585213.87	adult	256.1613	205.9719	-41.9998	547.1774	113.4524	44916.7704	145976.0261	3144031.3183	1123.49	0.1229	628.769	0.79979	614.6787	0.80151	939.48	0.38818	928.5867	218899	807.8595	0.94823	898.3708	0.58204	14598800	-0.87109	477.153	110.979	98.5172	324.369	311.6552	75578.1	206.8275	0.50095	285.4916	2576720
022	2018-09-10t1209	1536599615.54	adult	260.1618	209.9723	-37.9993	519.6362	155.5404	60677.8923	199059.4398	6376828.8601	1040.04	-0.46952	618.604	0.49137	604.8521	0.49884	893.29	-0.19482	881.3031	280493	785.3398	0.4783	856.9482	-0.025365	19407500	0.12897	423.727	100.54	92.4197	278.274	266.7196	87378.1	168.8307	-1.2413	231.7398	3154240
022	2018-09-10t1609	1536614028.54	adult	264.1654	213.9759	-33.9957	532.2567	154.5779	61011.3066	199833.0626	6364015.0122	1053.1	-0.38644	617.654	0.44478	603.0397	0.42825	891.08	-0.23537	880.2946	281581	778.8927	0.32404	853.1664	-0.096486	19517900	0.18608	413.273	101.371	92.5867	274.309	262.1155	86681.5	172.2628	-1.1839	233.5773	3203310
022	2018-09-10t2009	1536628434.62	adult	268.1671	217.9776	-29.994	518.6527	149.4899	58934.8269	192377.4004	5969872.7357	1048.49	-0.42678	616.311	0.38584	600.7562	0.34327	895.824	-0.19396	886.7491	273226	782.2336	0.35758	854.4011	-0.098131	18793200	0.065988	413.719	101.212	91.1171	278.611	267.0246	84976.2	174.7184	-1.1691	235.413	3086250
022	2018-09-11t0009	1536642816.04	adult	272.1619	221.9725	-25.9992	522.6512	149.516	58508.234	190672.2467	5892114.1204	1011.85	-0.6864	617.888	0.40941	601.5093	0.34589	896.054	-0.20714	888.0151	271504	784.7816	0.37458	857.9116	-0.070032	18700400	0.078904	414.139	101.55	91.1616	279.008	266.4799	84539.4	176.1423	-1.1989	238.732	3073420
022	2018-09-11t0409	1536657219.01	adult	276.1628	225.9733	-21.9984	502.8408	111.5493	41250.1633	134858.4078	2884123.822	1128.22	0.098716	633.492	0.82813	616.7406	0.76258	957.13	0.46543	945.4125	205783	819.4097	0.98055	915.3777	0.65982	13609900	-1.0367	454.797	119.175	105.6475	330.895	327.899	71142.5	223.3852	0.73593	294.5542	2560360
022	2018-09-11t0809	1536671615.95	adult	280.1619	229.9724	-17.9992	528.6149	147.913	57386.5984	186089.2117	5437091.6055	1059.94	-0.37516	622.381	0.49297	605.7491	0.4284	906.348	-0.12471	897.4405	270092	791.5022	0.43606	869.0515	0.035157	18500900	0.10305	352.832	102.44	91.7783	246.928	241.4609	73584.6	178.8121	-1.2666	220.9003	3045140
022	2018-09-11t1236	1536687633.75	adult	284.6113	234.4218	-13.5498	508.2459	152.9066	54136.6126	176538.9142	5071832.458	1051.03	-0.44499	618.399	0.35801	603.1268	0.33285	893.52	-0.28234	883.6499	250186	782.5761	0.24318	858.65	-0.11775	17271300	-0.15066	383.877	104.221	93.3007	245.316	236.1343	68688.5	180.649	-1.2896	218.8088	2910800
022	2018-09-11t1609	1536700410.62	adult	288.1604	237.971	-10.0007	501.7076	144.8418	51422.6658	166802.4534	4659779.0599	981.615	-0.91602	617.438	0.31323	604.8849	0.36617	865.367	-0.59387	859.1163	231053	771.8243	0.029655	835.988	-0.41328	16431900	-0.33088	405.68	106.369	95.2923	275.029	263.1274	73432.9	184.5465	-1.2043	237.8028	2830790
022	2018-09-11t2009	1536714812.65	adult	292.161	241.9715	-6.0002	540.8021	107.9182	42689.8059	138433.4128	2893023.6411	1065.38	-0.36551	626.324	0.53999	618.0933	0.71873	915.986	-0.073219	904.6209	203349	778.2908	0.11887	871.4516	0.0066428	13852400	-0.96258	433.051	119.873	109.22	331.049	324.6221	73492.8	212.9046	-0.088022	293.1605	2651240
022	2018-09-12t0009	1536729213.08	adult	296.1611	245.9716	-2	495.3228	93.6025	32123.2527	103360.9035	1913914.5538	1078.23	-0.2893	629.086	0.59622	620.3745	0.76329	920.82	-0.040201	908.8433	154698	778.161	0.092715	871.7374	-0.0079567	10541600	-1.8325	496.8	126.848	115.7289	345.421	337.2474	58030.7	234.1518	0.72322	313.7972	2125580
022	2018-09-12t0409	1536743613.31	dead	300.1612	249.9717	2	506.1507	151.9035	51820.6016	170712.6737	4640982.5077	1084.69	-0.25573	625.979	0.4908	613.703	0.55882	893.396	-0.33401	882.1089	240323	782.0834	0.13645	856.3191	-0.20759	16805700	-0.15193	406.567	112.236	100.7465	280.584	269.1102	75477.2	193.5181	-1.0973	244.751	3013210
023	2018-08-30t1558	1535663040.97	larva	0	-46.1898	-341.3326	167.7394	26.9017	3064.7749	9738.1339	51821.7659	0	-0.67614	0	-0.72123	0	-0.72487					0	-0.72183	0	-0.71311	0	1.8258	0	0	0				0	-0.77321	0	0
023	2018-08-30t1958	1535677442.71	larva	4.0005	-42.1893	-337.3321	184.5418	27.2184	3439.1029	10911.6036	59166.8436	0	-0.96067	0	-0.96423	0	-0.96617					0	-0.96607	0	-0.96356	0	0.67862	0	0	0				0	-0.91127	0	0
023	2018-08-30t2358	1535691842.45	larva	8.0004	-38.1894	-333.3322	176.0316	27.9212	3315.8453	10534.2546	57995.6133	0	-1.2546	0	-1.2176	0	-1.2178					0	-1.2214	0	-1.2252	0	-0.17302	0	0	0				0	-1.0577	0	0
023	2018-08-31t0358	1535706239.91	larva	11.9997	-34.1901	-329.3329	176.4885	27.7498	3363.6139	10686.1506	59082.0065	0	-1.5587	0	-1.4827	0	-1.4812					0	-1.4892	0	-1.4997	0	-0.85395	0	0	0				0	-1.2141	0	0
023	2018-08-31t0758	1535720639.04	larva	15.9995	-30.1904	-325.3331	176.4756	27.4762	3332.9464	10589.0735	58029.8293	0	-1.8736	0	-1.7616	0	-1.7583					0	-1.7717	0	-1.789	0	-1.4236	0	0	0				0	-1.3825	0	0
023	2018-08-31t1158	1535735042.95	larva	20.0006	-26.1893	-321.332	173.3891	27.5491	3296.9518	10481.0308	57723.9883	0	-2.2008	0	-2.0567	0	-2.0515					0	-2.0715	0	-2.0959	0	-1.9147	0	0	0				0	-1.5658	0	0
023	2018-08-31t1609	1535750143.03	larva	24.195	-21.9948	-317.1376	404.8009	38.2744	11460.8299	36154.1481	290803.5604	578.672	1.0681	407.448	1.334	406.7751	1.3365	488.1799	0.26262	481.8069	30267.1523	456.8156	1.2495	474.3829	1.0835	2510290	-1.1057	298.642	60.5728	60.5065	96.468	91.9679	5981.0132	79.6976	0.85472	89.2169	373189
023	2018-08-31t2009	1535764533.11	larva	28.1923	-17.9976	-313.1403	1009.1666	49.3932	30251.7539	95279.4416	820839.1217	549.452	0.62245	406.573	1.1322	406.0349	1.1383	492.3477	0.055438	490.1568	79760.3359	458.9603	1.0691	480.7333	0.91962	6572250	0.36219	196.163	48.8848	48.4411	85.3831	82.8461	13832.0664	69.3503	0.41414	78.9382	790223
023	2018-09-01t0009	1535778934.22	larva	32.1926	-13.9973	-309.14	709.2944	57.5474	32195.2979	101669.3483	1225435.7042	613.365	0.76992	404.666	0.90642	402.6276	0.90019	537.4095	0.44131	532.0982	91359.6094	463.3589	0.89568	508.0493	0.91317	6855040	-0.020424	175.103	56.6536	56.3843	90.0691	87.6807	15311.7422	75.8355	0.54543	84.8076	959712
023	2018-09-01t0409	1535793324.84	larva	36.19	-9.9999	-305.1426	815.7141	59.8853	39426.4756	124313.2348	1589667.4234	700.043	1.0824	452.66	1.1785	451.5078	1.184	580.0341	0.80975	572.0194	120067.0547	510.2324	1.0953	549.4771	1.0276	9369150	0.59138	332.937	59.0018	58.6897	95.6867	92.6082	19807.1562	79.567	0.5878	88.4233	1221220
023	2018-09-01t0809	1535807724.52	larva	40.1899	-6	-301.1427	874.5264	56.2397	39849.3809	125502.3953	1542724.5345	714.156	0.90553	454.798	0.98354	453.3521	0.98853	591.7759	0.72125	583.446	124272.9453	520.6696	0.96998	560.568	0.88769	9528940	0.18662	130.583	52.2787	51.9069	89.6031	87.4649	18816.6465	73.9565	0.23867	83.6763	1095340
023	2018-09-01t1209	1535822126.05	larva	44.1903	-1.9995	-297.1423	996.2161	64.2534	54212.5325	170813.8846	2469905.187	684.929	0.40419	419.328	0.34136	417.4379	0.34341	553.1749	-0.15888	542.742	157101.6875	478.9639	0.30619	517.4725	0.22813	11897600	0.68317	328.97	56.552	56.2347	91.9719	89.2551	26120.0215	76.7226	0.22217	85.8143	1604550
023	2018-09-01t1609	1535836522.66	adult	48.1894	1.9995	-293.1432	1071.1289	66.5461	58479.311	184201.111	2677207.0486	658.565	-0.10873	448.628	0.4189	447.7405	0.43665	566.7702	-0.2348	560.4761	173998.4531	511.7764	0.37238	545.0574	0.19784	13735200	0.9352	145.954	60.3477	59.9501	96.1634	94.4198	29522.1582	81.3441	0.31246	90.9019	1847610
023	2018-09-01t2009	1535850923.93	adult	52.1897	5.9999	-289.1429	1086.0534	76.3691	68180.6543	214869.7983	3598388.6855	706.26	-0.054433	434.636	-0.02905	432.4435	-0.025028	575.7378	-0.3773	566.163	204962.6562	500.2098	-0.040385	541.0045	-0.14954	15460900	1.1104	351.927	55.9418	55.477	91.879	89.5594	32708.9375	76.5067	-0.1244	86.0274	1989960
023	2018-09-02t0009	1535865323.53	adult	56.1896	9.9998	-285.143	1137.4742	74.3087	68676.4473	216316.0344	3523201.7186	717.568	-0.19154	451.307	0.012664	449.5693	0.027048	597.7783	-0.29501	590.0818	214602.3906	517.0702	-0.037208	562.3399	-0.13431	16182100	0.94797	272.172	59.6599	59.3278	95.606	93.6059	34322.5703	80.555	0.032469	89.7052	2139170
023	2018-09-02t0410	1535879779.58	adult	60.2052	14.0153	-281.1274	1185.9246	74.8827	72980.9917	229886.6867	3799308.3169	728.652	-0.30306	465.812	0.068455	463.8979	0.084777	614.9966	-0.26427	606.0707	234928.7188	534.4069	0.014695	578.8249	-0.13971	17751600	1.0994	144.516	61.9654	61.6198	98.2728	96.5575	37540.2227	83.0837	0.13936	92.8024	2361440
023	2018-09-02t0810	1535894170.13	adult	64.2025	18.0127	-277.13	1180.1051	77.4238	77288.5625	243521.7836	4238819.1122	732.621	-0.44762	468.531	-0.035727	466.6337	-0.014739	613.1136	-0.52872	603.8918	247084.7812	540.0502	-0.072247	583.5948	-0.27659	18878500	1.1204	209.681	59.6917	59.2258	96.9509	94.1306	39071.2031	80.4976	-0.22243	90.5064	2405160
023	2018-09-02t1210	1535908557.63	adult	68.1991	22.0092	-273.1335	1243.8432	77.4841	78540.4038	247320.7347	4259281.6014	782.736	-0.18828	504.09	0.47531	502.0738	0.50093	651.6597	-0.13207	638.4182	267180.5	576.3261	0.36268	618.0185	0.040048	20635900	1.3634	408.86	60.1376	59.7257	99.2499	96.5079	40692.457	81.6797	-0.25914	91.8874	2461850
023	2018-09-02t1609	1535922934.16	adult	72.1926	26.0027	-269.14	866.123	82.69	58428.2012	185283.1311	3259733.4296	767.224	-0.46401	509.968	0.48003	508.512	0.52179	661.4223	-0.17865	653.4941	201733.7969	590.6399	0.47381	635.4203	0.13582	15523900	-0.48107	226.694	56.546	55.6895	106.2938	101.5642	32419.6133	80.5704	-0.60587	95.0545	1721320
023	2018-09-02t2009	1535937325.4	adult	76.1901	30.0003	-265.1424	1351.2874	79.9352	86981.342	273936.2781	4752239.4398	775.981	-0.52781	491.044	-0.019567	488.8242	0.010765	650.0963	-0.52923	641.1867	295143.6875	571.5347	-0.017652	617.0636	-0.34166	22280100	1.3301	179.301	63.1107	62.7319	100.4481	98.465	45603.4336	84.5485	-0.30847	94.6574	2863520
023	2018-09-03t0009	1535951724.62	adult	80.1899	34.0001	-261.1427	1160.2201	78.0219	77280.8817	243578.3557	4291825.3367	1436.08	4.7665	490.807	-0.15423	486.6449	-0.16015	842.1786	2.1832	749.5893	339398	566.2277	-0.27533	655.0731	0.11075	19771700	0.38527	261.231	63.9893	63.4281	104.5695	101.9466	42141.5078	86.6386	-0.25779	97.7244	2577750
023	2018-09-03t0409	1535966129.19	adult	84.1912	38.0013	-257.1414	1155.3411	81.0086	77002.8687	242711.0341	4296111.494	2231.35	11.0548	515.281	0.24757	506.1702	0.14029	1179.4783	7.0133	1092.8267	474150.25	594.29	0.10833	755.53	1.6377	20672500	0.47866	128.049	63.9488	63.3341	103.9985	102.3643	41807.3984	87.3703	-0.42142	98.4395	2565560
023	2018-09-03t0809	1535980527.43	adult	88.1907	42.0009	-253.1419	1242.4749	77.863	78168.9694	246236.3235	4126931.3886	2644.43	14.128	517.899	0.19035	506.2739	0.03131	1315.0038	8.7919	1175.3807	536521.5625	599.5042	0.062618	756.2444	1.4806	21116300	0.4625	231.627	67.8143	67.1695	110.7173	108.3204	45172.6523	91.6493	-0.062276	103.6427	2764990
023	2018-09-03t1209	1535994929.07	adult	92.1911	46.0013	-249.1414	1163.8405	78.5589	75726.5823	238635.6095	4133454.5359	1583	5.4318	518.568	0.094765	510.2143	0.011961	1031.4309	4.4259	971.6935	407415.2188	605.7116	0.04054	748.7629	1.1835	20471500	0.16378	313.109	69.3501	68.4597	116.0266	113.0506	45830.4922	93.8625	-0.035008	107.3836	2737740
023	2018-09-03t1609	1536009329.26	adult	96.1912	50.0014	-245.1414	1235.2528	75.7292	76663.3648	241417.7888	4090757.4213	1543.38	4.9645	537.669	0.41289	531.4524	0.38442	940.9423	2.9377	859.3255	377317.875	627.451	0.32591	730.6548	0.71486	21515400	0.35286	201.576	64.0928	62.8525	117.7643	113.5601	47223.4688	91.4638	-0.69364	107.6086	2564740
023	2018-09-03t2009	1536023730.39	adult	100.1915	54.0017	-241.1411	1080.6053	79.3635	73512.671	231906.0452	4138401.2846	1373.58	3.5068	521.591	-0.044408	515.6045	-0.063815	878.8853	1.889	808.1943	336613.0625	609.3885	-0.16153	703.1293	0.10154	19976900	-0.14932	172.419	69.3397	68.0338	123.8358	121.4146	47429.1055	96.5198	-0.2799	113.8507	2655710
023	2018-09-04t0009	1536038133.41	adult	104.1923	58.0025	-237.1402	1160.3835	81.7013	76830.3871	242126.1152	4284116.7729	1210.91	2.1373	544.311	0.36858	537.2371	0.33332	857.5848	1.444	820.7734	343891.5	644.9131	0.40031	747.0228	0.67716	21788800	0.27018	231.888	63.4924	62.0524	122.9204	119.8921	49291.0977	93.2181	-1.0502	111.1059	2541600
023	2018-09-04t0409	1536052535.55	adult	108.1929	62.0031	-233.1396	1286.5808	83.1933	83312.0619	262346.5029	4674165.3987	1031.7	0.6607	514.866	-0.38504	508.8409	-0.3942	769.5256	0.05664	738.2886	334743.625	607.5406	-0.45788	684.6685	-0.48737	22361700	0.36157	211.718	67.7504	65.7318	134.0733	129.2863	58321.875	98.5915	-0.62471	119.5055	2942540
023	2018-09-04t0809	1536066934.95	adult	112.1928	66.0029	-229.1398	650.4952	95.0393	48859.9947	155429.1625	3102812.0463	1035.6	0.61137	515.608	-0.459	508.3839	-0.48909	798.9127	0.35566	782.8337	203722.75	612.9597	-0.47843	720.8943	-0.031015	13106800	-2.1142	338.017	71.6642	69.4729	139.3497	135.3048	35534.1836	104.6751	-0.14311	126.3089	1821700
023	2018-09-04t1208	1536081177.71	adult	116.1491	69.9593	-225.1835	1289.937	81.3597	87457.6777	275471.6457	4986173.3482	957.932	-0.065566	516.425	-0.52803	511.6705	-0.49466	730.9185	-0.72812	713.1626	333298.8438	603.7312	-0.78204	669.4886	-0.99093	23516500	0.56192	281.778	68.8372	67.2602	128.4116	124.7116	58555.707	98.161	-1.2508	116.4437	3134640
023	2018-09-04t1608	1536095578.72	adult	120.1494	73.9595	-221.1832	1318.9644	76.0981	81741.4535	257310.3793	4339966.3347	1082.21	0.83419	532.725	-0.23899	527.7331	-0.20076	787.8375	-0.024156	756.8691	336406.5938	626.2578	-0.4646	708.2838	-0.48762	22724400	0.31523	243.902	74.0094	71.7772	147.3137	141.8759	62902.957	106.301	-0.54903	131.9099	3157020
023	2018-09-04t2008	1536109988.26	adult	124.152	77.9622	-217.1805	1183.6925	76.6783	75396.5573	237507.9249	4058549.864	1016.9	0.25657	534.627	-0.2779	529.3195	-0.23894	799.4442	0.034046	782.9959	314981	633.0457	-0.45351	724.0129	-0.35498	21033300	-0.1481	317.106	74.7343	72.2463	166.9588	156.0601	65781.7656	108.4927	-0.57789	139.2926	2940200
023	2018-09-05t0008	1536124367.02	adult	128.1461	81.9563	-213.1864	1147.928	79.9885	73506.3111	231559.5932	4064819.4412	964.221	-0.22132	543.033	-0.16074	537.5064	-0.11676	802.8766	-0.02059	791.6744	308304.625	644.0531	-0.3574	741.6936	-0.18656	20822600	-0.22976	259.487	77.8004	74.7861	170.6973	164.7016	65547.7656	114.416	-0.21147	148.9161	2983250
023	2018-09-05t0408	1536138769.74	adult	132.1469	85.9571	-209.1857	1169.9981	79.9197	74925.7143	236099.9157	4082767.257	913.544	-0.68427	545.071	-0.19202	538.3268	-0.16856	767.3811	-0.62633	755.647	300046	648.2619	-0.39329	725.901	-0.54896	21305200	-0.1398	285.891	75.9275	72.56	178.2279	172.4679	69687.0938	115.4373	-0.37263	154.217	2967780
023	2018-09-05t0808	1536153171.86	adult	136.1475	89.9576	-205.1851	1102.4642	77.3564	71951.481	226783.5143	3950420.109	902.029	-0.83441	542.552	-0.33091	535.3684	-0.31097	770.1047	-0.68281	761.0437	288789.25	650.078	-0.47389	729.9921	-0.59113	20345700	-0.39564	265.736	79.3872	76.0647	173.6325	168.4896	65112.1875	120.1818	-0.16192	155.7765	2977020
023	2018-09-05t1208	1536167573.89	adult	140.148	93.9582	-201.1845	1166.5506	77.0036	74123.613	233463.3212	4029032.9382	871.858	-1.1244	546.451	-0.31495	539.3967	-0.28267	757.0843	-0.95664	750.5244	292991.625	648.0126	-0.62752	720.8653	-0.83658	21119800	-0.23428	302.975	77.846	74.4759	185.1143	175.2415	71639.2422	118.1978	-0.58517	157.8375	3008670
023	2018-09-05t1608	1536181974.19	adult	144.1481	97.9583	-197.1845	1194.9443	78.6169	76744.1353	241747.1773	4175693.4303	819.062	-1.5825	537.593	-0.60718	531.2361	-0.55323	729.5569	-1.4259	722.4678	292552.3125	639.35	-0.90575	701.978	-1.2278	21513400	-0.16393	306.773	82.1363	78.4889	182.5841	177.5577	73216.2344	123.7776	-0.3087	160.7975	3286930
023	2018-09-05t2008	1536196374.25	adult	148.1481	101.9583	-193.1844	1109.5392	82.2858	75713.1154	238725.2055	4404528.2343	853.41	-1.3568	549.96	-0.37917	542.1419	-0.34881	758.9891	-1.0923	750.8374	299800.6875	658.2822	-0.64405	726.8757	-0.93098	21679400	-0.14459	268.683	82.9084	78.9592	189.8326	184.5859	74983.875	126.426	-0.30004	165.1339	3268250
023	2018-09-06t0008	1536210777.47	adult	152.149	105.9592	-189.1835	1199.8398	82.4824	79807.8592	251381.0907	4576441.4757	882.709	-1.1702	556.049	-0.29962	547.7004	-0.27222	771.9994	-0.98575	765.7878	321151.75	672.1175	-0.47787	738.8175	-0.83233	23118300	0.15699	344.566	80.6772	76.4189	192.5	182.7769	80079.9844	126.2042	-0.52158	166.8029	3354240
023	2018-09-06t0408	1536225180.5	adult	156.1499	109.96	-185.1827	1273.7117	79.6857	81265.1423	255870.649	4479578.9394	933.194	-0.82238	561.62	-0.22808	553.8311	-0.17608	779.6301	-0.94985	770.1785	330563.1562	679.8604	-0.42525	746.585	-0.79355	23811500	0.28878	521.671	82.9149	78.2312	211.2804	193.2642	89582.8984	129.9718	-0.41712	174.0527	3515430
023	2018-09-06t0808	1536239578.33	adult	160.1493	113.9594	-181.1833	1370.646	82.1804	89903.718	283070.4018	5059865.258	879.086	-1.2656	556.759	-0.41031	548.734	-0.36011	760.1077	-1.2768	752.4626	356490.5312	674.3644	-0.61595	731.5738	-1.0891	26077500	0.75167	311.2	84.6067	79.8294	200.6163	194.5833	94089.0703	132.8173	-0.38516	178.5937	3962810
023	2018-09-06t1208	1536253980.9	adult	164.15	117.9602	-177.1826	1270.2286	82.578	84526.929	266177.8937	4829794.91	886.482	-1.2395	562.254	-0.33275	553.5442	-0.29028	770.0243	-1.1981	761.9966	339580.7188	683.146	-0.53258	742.7675	-0.98614	24770700	0.4638	277.366	86.9273	82.0287	200.3748	194.9275	88365.2656	136.8985	-0.26881	177.3702	3829670
023	2018-09-06t1608	1536268392.15	adult	168.1531	121.9633	-173.1795	1305.1552	81.1817	85957.6203	270637.7673	4840721.2861	894.601	-1.2058	570.582	-0.17807	559.976	-0.17346	793.5681	-0.93548	785.7755	356312.0938	698.6502	-0.31679	763.0645	-0.7442	25575200	0.61468	293.898	86.257	81.4052	200.0187	194.2797	89808.4141	134.9611	-0.57091	175.1338	3866300
023	2018-09-06t2008	1536282803.12	adult	172.1562	125.9663	-169.1764	1186.9444	83.6416	80807.6135	254631.0468	4667157.0299	1002.47	-0.43888	573.823	-0.14851	560.776	-0.20029	835.3842	-0.43509	826.0281	351696.75	720.9734	0.03145	799.183	-0.26827	24149900	0.32934	432.557	87.9315	82.4334	216.1626	203.1523	91004.4688	139.7822	-0.4038	181.6492	3700690
023	2018-09-07t0008	1536297191.9	adult	176.153	129.9632	-165.1795	1217.1096	83.6691	84481.8926	266266.2651	4924387.165	943.402	-0.89628	572.936	-0.2217	562.1874	-0.20825	806.1141	-0.85998	797.1751	355496.3125	707.7122	-0.28866	773.2793	-0.70212	25210300	0.53491	398.835	88.7785	81.8991	261.7115	253.4416	115414.75	145.2112	-0.20785	218.6341	3906430
023	2018-09-07t0408	1536311595.44	adult	180.154	133.9642	-161.1785	1216.1404	81.7139	83237.148	262277.3347	4822386.541	959.783	-0.80007	583.162	-0.0039569	572.0868	0.013389	825.9835	-0.64293	815.7528	358476.8125	719.4895	-0.13109	786.1991	-0.56138	25270800	0.55047	352.705	87.1682	80.5548	228.8394	218.5491	99316.3203	142.7084	-0.5079	194.0636	3777350
023	2018-09-07t0808	1536325994.97	adult	184.1539	137.9641	-157.1787	1297.8323	81.349	85578.1304	269448.6529	4878386.2184	927.211	-1.0534	587.122	0.055647	575.0886	0.054835	819.8376	-0.75593	812.7527	365647.5625	726.2956	-0.062849	789.4821	-0.55722	26175600	0.72527	446.525	86.663	81.1247	229.4781	218.0757	102347.2344	138.7154	-0.87202	193.0467	3863700
023	2018-09-07t1208	1536340398.19	adult	188.1548	141.965	-153.1778	1253.0493	81.6278	84568.4994	266395.2504	4808631.8615	950.418	-0.90552	601.518	0.39213	589.3467	0.40356	844.7172	-0.47378	836.5394	372520.2812	742.5011	0.18488	811.1426	-0.28686	26505900	0.7959	391.384	87.3631	80.413	248.2137	241.1608	109462.2266	146.6531	-0.53161	216.1624	3849650
023	2018-09-07t1608	1536354814.87	adult	192.1594	145.9696	-149.1732	1234.6776	81.6565	84553.21	266377.5199	4903392.3018	921.581	-1.1265	581.578	-0.16899	569.8151	-0.15999	820.2498	-0.80808	811.7607	361730.1562	720.3436	-0.27881	787.9491	-0.65323	25609800	0.65194	370.563	87.5941	80.7878	229.1249	221.84	101044.0938	144.3007	-0.77751	199.3165	3857210
023	2018-09-07t2008	1536369215.69	adult	196.1596	149.9698	-145.1729	1249.8343	81.8622	83394.7505	262663.363	4758958.7201	996.683	-0.61065	601.187	0.31345	589.4499	0.34338	840.9849	-0.57521	834.7156	365828.4375	743.7458	0.11083	812.1418	-0.34293	26122200	0.76412	419.42	85.9853	79.535	235.1897	223.8569	102307.5156	141.129	-1.0498	196.0751	3736150
023	2018-09-08t0008	1536383601.53	adult	200.1557	153.9659	-141.1769	1279.8164	82.5119	86444.2778	272218.415	5013142.6271	987.972	-0.68649	603.992	0.35684	591.5309	0.37224	872.3085	-0.2101	863.3827	393411.125	752.1874	0.22566	832.7616	-0.082587	27195900	0.97698	360.201	86.008	79.1864	236.1171	230.7233	106488.7969	145.2373	-0.92966	201.8696	3872680
023	2018-09-08t0408	1536398004.4	adult	204.1565	157.9667	-137.1761	1360.5138	82.0206	88049.4334	277178.706	4951258.1854	1038.65	-0.34292	601.4	0.26064	588.3016	0.25821	859.9301	-0.38297	849.198	395567.8125	754.1056	0.22535	823.6	-0.23688	27605500	1.0826	412.856	88.9378	81.023	251.9533	241.8674	115898.5312	153.6464	-0.60124	217.6563	4082420
023	2018-09-08t0808	1536412403.44	adult	208.1562	161.9664	-133.1763	1232.8894	80.9815	85296.0321	268792.7427	4931485.8804	1054.87	-0.24231	600.255	0.20352	589.2256	0.25917	851.0516	-0.51198	836.0878	377866.9062	735.5763	-0.15537	808.3327	-0.47503	26649500	0.95423	403.122	91.7595	84.5646	248.4096	238.8025	110293.8516	152.8968	-0.73786	213.507	4073850
023	2018-09-08t1208	1536426806.67	adult	212.1571	165.9673	-129.1754	1364.4375	83.3092	92255.9691	290565.2296	5367446.1671	1064.79	-0.18648	587.104	-0.17746	574.8357	-0.16536	840.805	-0.65549	822.4827	404427.1875	725.83	-0.37332	793.6366	-0.7046	28213900	1.2616	402.405	89.4804	81.9539	243.5274	232.7013	117136.6719	152.1592	-0.86862	209.1106	4300070
023	2018-09-08t1609	1536441225.03	adult	216.1622	169.9724	-125.1703	1244.6569	84.2726	83391.1777	262669.4688	4831282.4053	1028.09	-0.45387	590.189	-0.12007	579.3714	-0.06298	854.2471	-0.51008	838.9246	371597.4688	728.0418	-0.36501	801.7172	-0.6144	25637800	0.85698	415.699	92.4706	83.3085	268.666	258.6084	116869.7109	161.4419	-0.52979	226.3424	4016920
023	2018-09-08t2008	1536455609.63	adult	220.158	173.9681	-121.1746	1239.0865	85.169	84989.1109	267689.0901	5002766.2983	1046.56	-0.33778	589.453	-0.16458	574.6111	-0.21857	857.8812	-0.48452	844.7311	380041.375	743.527	-0.10536	814.969	-0.45161	26089800	0.97881	444.51	93.7665	83.9224	280.3017	268.888	124173.6641	166.6099	-0.39219	239.6228	4150200
023	2018-09-09t0008	1536470012.09	adult	224.1586	177.9688	-117.1739	1376.3693	80.359	86244.9912	271524.7957	4739091.963	1021.9	-0.52019	585.232	-0.30442	574.1208	-0.25525	833.6289	-0.7976	819.355	375966.625	719.1666	-0.5971	789.5696	-0.82951	26340100	1.0658	378.265	96.8688	88.8111	259.5643	251.7731	117063.4844	162.7686	-0.66476	227.7728	4359870
023	2018-09-09t0409	1536484417.85	adult	228.1602	181.9704	-113.1723	865.6551	86.9674	63319.7438	200582.2022	3820757.5459	1036.49	-0.43082	587.667	-0.25941	577.3683	-0.18322	862.9127	-0.46049	850.4414	284761.1875	719.8018	-0.61523	806.3138	-0.61695	19367200	-0.13124	450.84	100.88	90.6203	289.1789	276.692	95429.0312	182.0104	0.098609	249.943	3324590
023	2018-09-09t0808	1536498815	adult	232.1595	185.9696	-109.1731	1278.1818	82.1286	85737.073	270013.8477	4973827.6042	1011.35	-0.6163	583.955	-0.38319	572.9366	-0.3278	836.2845	-0.80311	823.0372	373819.1562	721.5709	-0.61099	790.2486	-0.86435	26089300	1.1151	475	94.8084	85.1647	267.2826	255.1538	119475.3125	166.6779	-0.68206	228.074	4235760
023	2018-09-09t1208	1536513217.04	adult	236.16	189.9702	-105.1725	817.0271	143.1759	74980.9729	239700.1745	6510354.7725	1152.97	0.35937	610.588	0.33574	597.14	0.34237	890.9741	-0.15175	863.8364	346588.9375	757.9087	0.060167	830.5477	-0.31499	23729900	0.73143	342.724	85.8561	77.0232	240.1999	234.3691	93437.75	153.4899	-1.357	208.1393	3336710
023	2018-09-09t1608	1536527617.64	adult	240.1602	193.9704	-101.1724	1305.2666	86.3476	86733.7739	273139.7382	5053322.1827	1078.36	-0.16815	613.562	0.40663	599.0729	0.38607	887.2828	-0.21111	872.1005	401051.8125	768.2485	0.24075	839.7348	-0.20036	27730000	1.5195	425.981	91.1234	81.3809	253.3019	243.7542	114492.4609	166.5327	-0.87761	221.7569	4118320
023	2018-09-09t2009	1536542019.63	adult	244.1607	197.9709	-97.1718	845.9543	108.2317	67354.2159	213598.8844	4574433.3996	1118.73	0.10813	585.103	-0.40601	575.0607	-0.31564	872.2645	-0.40843	848.7101	305292.5625	723.014	-0.65887	805.793	-0.69898	20465700	0.20083	500.904	96.435	85.0711	282.5046	269.5388	98876.6172	177.7767	-0.47976	244.8076	3373100
023	2018-09-10t0009	1536556422.81	adult	248.1616	201.9718	-93.1709	758.7191	163.6538	75919.5179	244922.2943	7291472.1258	1192.59	0.62188	605.734	0.16536	591.9464	0.16126	887.9881	-0.22581	861.8762	349867.3125	760.4866	0.056471	834.0933	-0.30738	23822900	0.88449	433.162	97.0628	85.1462	291.6094	283.3879	114894.1094	183.9412	-0.30537	256.3566	3817380
023	2018-09-10t0409	1536570823.15	adult	252.1617	205.9719	-89.1709	853.3676	84.3868	55738.3146	176397.8217	3146086.6064	1170.99	0.46453	625.103	0.70768	614.5117	0.80865	935.5847	0.35284	911.1071	272255.1562	771.4988	0.2557	850.9189	-0.078585	18163600	-0.18143	335.278	98.3708	89.8563	242.44	235.3172	70550.0469	170.4145	-0.989	217.6176	2858360
023	2018-09-10t0809	1536585222.5	adult	256.1615	209.9717	-85.171	1264.4497	83.5019	82489.1694	259780.3349	4650927.5713	1331.72	1.5834	626.748	0.74185	614.8958	0.80785	944.8735	0.4548	906.8778	406295.5938	778.8601	0.37864	865.2427	0.11045	26940800	1.6111	476.434	97.7206	86.485	294.149	278.8748	126484.0547	181.6052	-0.59494	250.3517	4200520
023	2018-09-10t1209	1536599624.18	adult	260.162	213.9722	-81.1706	1189.3559	82.6379	80973.7128	255166.3073	4683967.5974	1220.69	0.79208	625.243	0.68158	614.1421	0.76975	918.3989	0.11179	895.4704	387564.3125	771.5099	0.20922	854.4092	-0.061007	26364600	1.5583	483.727	100.006	88.4796	306.596	295.0442	129383.5	188.0843	-0.40698	264.2943	4216940
023	2018-09-10t1609	1536614037.3	adult	264.1656	217.9758	-77.1669	782.2518	81.9439	45860.6822	144954.8908	2418748.0198	1096.81	-0.082927	620.928	0.53833	607.3143	0.55246	910.1805	-0.0061298	891.22	218443.3281	769.4846	0.14331	855.5297	-0.063885	14870600	-0.79006	479.648	93.4723	84.3657	332.4234	321.207	79781.625	165.4244	-1.4795	278.6251	2238570
023	2018-09-10t2009	1536628443.34	adult	268.1673	221.9775	-73.1652	760.4077	85.9547	49797.2093	157986.2027	2772770.0432	1157.7	0.32665	618.034	0.43487	604.4858	0.45114	955.5189	0.50806	934.0177	248434.9062	778.0724	0.27878	877.2131	0.21065	16045400	-0.52467	495.616	101.201	83.7505	349.9785	335.2088	90994.3984	218.1484	0.70252	300.6615	2627380
023	2018-09-11t0009	1536642824.76	adult	272.1622	225.9723	-69.1704	1143.6322	82.8728	78817.4031	248453.2032	4570887.4633	1207.59	0.65492	622.268	0.53352	608.9361	0.55958	920.4886	0.074158	897.6384	378320.8125	778.7101	0.2613	858.9333	-0.056466	25544100	1.586	412.815	101.646	87.9405	311.7968	303.9154	128148.4844	196.3765	-0.32912	275.955	4172560
023	2018-09-11t0409	1536657227.74	adult	276.163	229.9732	-65.1696	735.5938	89.2499	52758.2716	167522.9238	3153913.1198	1205.38	0.6239	619.441	0.4318	602.5105	0.35532	951.3193	0.39994	927.4199	261612.8125	785.9163	0.36478	878.5158	0.17946	17012900	-0.26795	663.127	103.306	84.803	346.2	328.3937	95205.0156	221.7747	0.66687	296.8842	2837290
023	2018-09-11t0809	1536671624.67	adult	280.1621	233.9723	-61.1704	769.5318	83.2053	50510.2139	160528.3535	2737688.4179	1037.95	-0.52384	625.769	0.5881	612.8693	0.6311	882.1372	-0.39206	870.9014	232884.2188	777.3828	0.18015	846.7489	-0.25025	16487100	-0.36434	430.892	102.206	88.4123	304.3502	293.9125	80348.4453	188.7609	-0.84094	259.5252	2692820
023	2018-09-11t1236	1536687642.46	adult	284.6115	238.4217	-56.721	804.8591	90.8797	55327.1528	175411.2511	3217188.0547	1067.94	-0.33146	612.053	0.18067	595.6508	0.12121	931.1346	0.12413	916.223	269097.9062	777.7902	0.15775	875.7202	0.096551	17634500	-0.063629	556.474	104.672	83.8303	359.4925	343.8594	103893.3281	222.8109	0.51088	312.1493	3015810
023	2018-09-11t1609	1536700419.32	adult	288.1607	241.9708	-53.1719	834.3749	80.2425	51952.27	164030.3017	2767303.1394	971.342	-0.98461	613.332	0.1989	601.5587	0.27241	859.813	-0.65291	851.0919	233009.3438	765.7484	-0.077554	829.9541	-0.48794	16619400	-0.28472	424.221	103.68	88.7201	295.6362	286.5244	80117.3984	195.4502	-0.73933	257.4601	2809410
023	2018-09-11t2009	1536714821.39	adult	292.1612	245.9714	-49.1713	880.1613	95.2305	59216.8061	187295.6195	3557839.7286	975.469	-0.96235	609.517	0.073824	597.4745	0.14021	858.7728	-0.6708	850.8632	264502.0312	757.7777	-0.23856	825.1924	-0.55679	18718900	0.2753	463.481	103.75	89.2563	293.1936	281.9704	90303.6406	193.0709	-0.93272	256.0577	3186270
023	2018-09-12t0009	1536729221.78	adult	296.1613	249.9715	-45.1712	598.7616	109.7492	42272.4915	135368.0331	2766847.2557	1146.98	0.16444	610.837	0.091911	590.3327	-0.075919	939.2715	0.1493	925.1823	207579	786.637	0.23863	884.822	0.14903	13458000	-1.0643	532.756	109.444	87.9498	382.3261	374.9943	84494.0781	243.1655	1.1067	335.7806	2411270
023	2018-09-12t0409	1536743622	adult	300.1614	253.9716	-41.1712	611.5821	93.2181	39760.6234	126914.2897	2211171.0885	1015	-0.7131	622.24	0.38783	609.8575	0.45185	887.7275	-0.39129	880.3296	184647.3125	783.0415	0.15275	853.8259	-0.23707	12914600	-1.2162	437.655	111.057	96.0357	315.9883	305.4521	65725.5781	210.6567	-0.36875	277.4209	2304990
023	2018-09-12t0809	1536758020.62	adult	304.161	257.9712	-37.1716	628.981	91.9501	47917.2905	152815.3023	3076222.9389	957.203	-1.0966	615.484	0.18368	603.9382	0.27066	860.9474	-0.66844	854.0113	215236.8594	767.7362	-0.12781	832.6022	-0.49814	15347700	-0.53482	437.139	109.539	94.0671	312.8416	303.1544	78210.4062	208.1269	-0.56841	278.8739	2731470
023	2018-09-12t1209	1536772421.86	adult	308.1614	261.9715	-33.1712	631.2753	87.0118	41800.0692	133374.945	2336364.1902	1073.38	-0.34648	616.935	0.2056	599.8113	0.14063	909.5635	-0.19843	901.6073	199194.4062	778.9462	0.039126	863.1466	-0.15669	13457200	-1.0819	534.311	107.613	87.2617	357.8361	341.0515	78366.0938	226.5408	0.12157	309.4872	2347360
023	2018-09-12t1609	1536786824.42	adult	312.1621	265.9722	-29.1705	636.4888	89.7004	45810.0718	145801.3964	2827253.1937	1036.03	-0.59546	613.77	0.10174	601.3055	0.16626	868.8381	-0.6045	860.67	207652.3125	773.0068	-0.079498	836.1916	-0.47648	14638400	-0.7246	454.31	112.935	95.6981	331.8507	323.6269	79312.3281	219.854	-0.25446	293.5317	2693500
023	2018-09-13t1121	1536855839.02	adult	331.3328	285.143	-9.9998	632.3044	88.6918	44765.3312	143105.982	2690103.8868	1060.61	-0.47016	616.41	0.09101	600.838	0.080793	904.5127	-0.31512	891.06	211655.9688	772.0016	-0.18381	849.4126	-0.37911	14368500	-0.8569	633.658	110.887	87.9614	363.6689	339.9118	85098.5234	236.596	0.016628	312.0199	2584780
023	2018-09-13t1521	1536870244.35	adult	335.3343	289.1444	-5.9983	629.1643	92.6506	47847.3432	152648.9017	3098345.0703	987.718	-0.9307	621.657	0.213	609.8404	0.30606	873.019	-0.60395	862.1961	218254.7656	771.4832	-0.20907	840.3599	-0.4839	15484800	-0.34759	498.912	116.359	97.5921	335.333	323.3364	83833.2422	225.7337	-0.53622	297.6008	2898400
023	2018-09-13t1921	1536884639.35	adult	339.3329	293.1431	-1.9997	628.7839	89.8217	41907.2306	133763.4059	2370834.7181	1084.01	-0.3387	617.505	0.08522	601.5371	0.069037	918.7177	-0.21323	904.7561	201199.1719	768.9188	-0.26476	853.999	-0.35212	13480100	-1.4616	624.129	110.629	86.3106	380.8986	349.8046	83416.7891	238.1882	-0.098755	319.3645	2415030
023	2018-09-13t2321	1536899037.09	dead	343.3323	297.1424	1.9997	609.1452	92.1074	37940.5489	121134.6536	2061795.4509	1122.12	-0.11232	616.992	0.054176	601.0422	0.040682	930.1247	-0.12819	920.6756	185094.8125	771.6189	-0.24052	860.8126	-0.29354	12231900	-2.5587	693.888	112.761	85.6176	400.1107	370.9357	79622.0312	254.7576	0.51358	331.5456	2235500
024	2018-08-30t1558	1535663049.02	egg	-2.0003	-62.204	-274.1627	647.0983	35.8328	17744.1823	55843.6009	414802.5901	199.105	0.52344	110.028	0.21373	108.9676	0.20105	162.466	-2.1832	159.3927	15596.7	141.0991	0.30881	155.4071	0.34276	1047470	3.6864	181.866	58.4998	57.9456	94.7941	92.4499	9100.23	80.1548	1.3018	88.8335	556918
024	2018-08-30t1958	1535677450.96	larva	2.0003	-58.2035	-270.1622	651.1734	42.4042	19596.3231	61724.0448	512412.8255	261.201	0.60596	157.256	0.35808	156.165	0.34661	218.484	-1.7839	215.8312	22940.8	193.21	0.44182	209.2177	0.45611	1647260	2.6162	206.03	61.3669	60.6743	102.384	99.475	10750.3	83.459	1.3255	94.9365	642818
024	2018-08-30t2358	1535691850.62	larva	6.0002	-54.2035	-266.1623	643.9481	32.3548	16883.7204	53120.6886	376860.7463	315.673	0.65474	211.642	0.57192	210.4557	0.56123	281.064	-1.2781	277.7879	25576.8	252.3195	0.63562	271.076	0.63232	1920440	1.6554	191.304	65.0436	64.0284	108.732	106.9287	9894.66	88.8422	1.4113	101.6795	590206
024	2018-08-31t0358	1535706247.94	larva	9.9994	-50.2043	-262.163	656.277	30.1013	16128.4437	50732.3307	339723.545	373.833	0.7321	257.429	0.7346	256.1418	0.72473	333.317	-0.88135	329.8618	28998.6	302.8513	0.78632	322.228	0.75454	2237830	0.95733	198.976	66.7446	65.6933	112.99	110.2572	9830.11	91.5441	1.4331	105.2287	580210
024	2018-08-31t0758	1535720647.18	larva	13.9992	-46.2045	-258.1633	663.6652	30.2083	16085.9972	50606.8189	330724.4548	405.375	0.66219	296.36	0.85578	294.5765	0.84349	380.453	-0.5326	377.3852	33099.4	344.9378	0.89058	368.9084	0.85967	2576260	0.4085	216.272	68.6832	67.6689	118.268	115.9854	10289.3	94.5733	1.4706	109.2381	597063
024	2018-08-31t1158	1535735051.21	larva	18.0003	-42.2034	-254.1621	653.678	35.5783	17664.3983	55620.0273	401023.1686	467.988	0.77992	327.655	0.92405	326.5583	0.91938	413.698	-0.35536	409.941	39301.3	378.4755	0.94225	402.4152	0.88437	3108140	0.057439	212.852	69.7498	68.4588	121.035	116.9759	11498.4	96.3181	1.4761	112.2207	661647
024	2018-08-31t1609	1535750151.15	larva	22.1948	-38.009	-249.9677	668.3078	27.9664	15565.5713	48967.4182	303238.975	589.844	1.2618	360.514	1.0058	357.5409	0.98647	480.061	0.27973	468.7826	40805.2	421.295	1.0651	455.1696	1.0452	3038410	-0.58229	155.799	70.7437	69.4436	120.71	118.4173	10260.3	97.6556	1.4706	113.8544	596228
024	2018-08-31t2009	1535764541.3	larva	26.192	-34.0117	-245.9704	445.7196	77.1389	22710.2438	72760.9553	1001000.5382	568.557	0.87664	383.018	1.0115	381.6066	1.0081	491.563	0.17851	487.331	58987.6	434.3304	0.96849	472.1904	0.96227	4565960	-0.33809	313.814	51.4533	51.0612	88.9588	83.5898	10675.1	71.1014	0.5241	80.0377	613375
024	2018-09-01t0009	1535778942.46	larva	30.1924	-30.0114	-241.9701	618.9827	47.9954	22128.4298	69805.4179	672387.7963	577.905	0.67212	379.49	0.76839	376.675	0.75351	507.216	0.13469	501.8809	59851.4	439.2639	0.79771	484.7856	0.84044	4449530	-0.87834	105.584	57.5445	57.4514	89.5332	88.4128	10564.9	76.7779	0.62801	85.2883	674709
024	2018-09-01t0409	1535793332.99	larva	34.1897	-26.014	-237.9727	643.3411	41.043	20437.2031	64341.4418	565711.2082	623.943	0.70399	389.138	0.64023	386.4786	0.62857	551.583	0.51734	545.3651	60122.6	444.97	0.62127	512.181	0.83235	4238490	-1.4054	132.976	55.7166	55.3778	88.9249	87.3979	9692.82	75.266	0.47227	83.8632	606865
024	2018-09-01t0809	1535807732.71	larva	38.1896	-22.0141	-233.9728	559.2598	49.7199	22168.7303	70004.3222	754984.3984	651.12	0.60821	458.132	1.1295	456.9252	1.1357	580.525	0.68415	573.4419	68501.9	513.9348	1.0196	556.0345	0.96772	5367010	-1.3247	111.077	63.1156	62.7995	97.7383	96.0962	11533.1	83.2282	0.68661	92.1255	739399
024	2018-09-01t1209	1535822134.25	larva	42.1901	-18.0137	-229.9724	678.7628	52.041	25564.3416	80646.815	807342.8724	702.507	0.67995	467.318	1.0076	465.3718	1.0086	608.923	0.85085	603.4734	82813.5	529.1561	0.93616	576.7883	0.91083	6322340	-1.3221	111.624	57.0637	56.8159	92.6684	91.6351	12602.9	77.7026	0.33665	87.7373	772014
024	2018-09-01t1609	1535836530.79	larva	46.1891	-14.0146	-225.9734	550.5231	89.4698	31728.3813	101776.164	1591412.4441	634.603	-0.12311	423.51	0.25258	421.4191	0.25359	551.521	-0.33089	546.271	91552.5	479.7202	0.17132	524.1454	0.14263	7028570	-1.4196	164.888	56.1943	55.9517	89.3591	87.3149	14833.6	75.1916	0.068992	83.266	932601
024	2018-09-01t2009	1535850932.07	larva	50.1895	-10.0143	-221.973	859.467	67.3018	44016.2115	138799.8419	1909791.0182	669.033	-0.19296	449.689	0.30003	447.7095	0.30586	571.857	-0.29771	567.1166	132099	507.9981	0.19035	546.6181	0.062008	10382000	-0.53685	159.243	56.6966	56.2734	91.1844	89.4615	21063.6	76.8958	-0.013495	86.0319	1308960
024	2018-09-02t0009	1535865331.72	larva	54.1894	-6.0144	-217.9731	907.552	65.2333	46821.4912	147625.6258	2035571.3901	665.099	-0.47348	471.146	0.40557	469.618	0.42159	591.21	-0.267	587.3707	145438	536.8298	0.33503	573.1503	0.12678	11563300	-0.4718	126.549	59.4103	59.0232	95.9023	94.1895	23592	80.2676	0.075362	90.5072	1458110
024	2018-09-02t0410	1535879788.16	larva	58.205	-1.9987	-213.9574	1345.5547	64.0379	57316.3566	180762.8373	2130916.9324	738.337	-0.1073	468.412	0.20342	466.4675	0.21717	605.648	-0.28797	598.0052	183511	533.2586	0.10508	573.7611	-0.081428	14154000	0.080757	159.596	62.4442	61.3781	115.063	112.5853	34864	88.931	0.63305	105.226	1886880
024	2018-09-02t0810	1535894178.63	adult	62.2024	1.9987	-209.9601	996.4617	66.0961	53649.8201	169141.4744	2418578.809	762.972	-0.096588	490.937	0.41856	488.471	0.42902	638.964	-0.007802	630.1054	179549	557.3402	0.28078	601.8585	0.083893	13787000	-0.36389	272.868	59.1933	58.8943	95.34	93.0333	26790.5	80.1914	-0.17815	89.4298	1662330
024	2018-09-02t1210	1535908566.01	adult	66.1989	5.9952	-205.9636	998.3459	65.1034	55714.1536	175606.5077	2598933.1464	692.044	-0.85488	470.083	-0.069582	467.3707	-0.060928	610.805	-0.67271	604.259	178355	537.3347	-0.18841	582.2726	-0.38282	13707200	-0.6678	240.86	59.1753	58.7927	94.6808	92.6806	27646.8	79.5273	-0.40801	88.9172	1725490
024	2018-09-02t1609	1535922942.33	adult	70.1923	9.9886	-201.9702	1079.0745	69.9674	63875.2625	201251.8968	3169035.6274	802.265	-0.093759	474.037	-0.14065	470.283	-0.1476	652.42	-0.2229	641.0869	217908	548.7278	-0.17094	603.4522	-0.26477	15818100	-0.25152	168.792	55.12	54.7054	90.5886	88.3746	30256.6	75.3965	-1.1082	84.8209	1839300
024	2018-09-02t2009	1535937333.64	adult	74.1899	13.9862	-197.9726	1086.0478	67.5881	58927.7824	185652.1637	2699356.86	851.419	0.17077	496.327	0.15789	493.0289	0.1646	700.713	0.32692	690.9521	216520	571.9124	0.073619	643.3745	0.17999	15301800	-0.63053	189.233	59.049	58.5864	96.1026	94.1377	29695.7	80.4326	-0.75015	90.6521	1820480
024	2018-09-03t0009	1535951732.83	adult	78.1897	17.986	-193.9728	1417.508	70.4296	58344.1847	183932.3262	2289213.0758	859.27	0.10004	503.142	0.17437	500.6312	0.20189	682.82	-0.12119	669.8817	210309	572.5643	-0.068816	629.5772	-0.21896	15492700	-0.7597	163.864	64.9646	63.6909	119.436	117.7229	36786.4	92.3927	0.66709	109.6906	2000390
024	2018-09-03t0409	1535966137.42	adult	82.191	21.9872	-189.9715	1278.0937	68.5535	58130.6312	183484.6735	2421957.7797	748.728	-0.932	508.406	0.16538	505.6552	0.19312	657.455	-0.66605	651.5523	201181	584.7127	0.0060302	632.5094	-0.3487	15553700	-0.89939	297.755	67.1681	66.2205	120.388	115.9566	36838.7	92.7957	0.50513	109.3038	2054870
024	2018-09-03t0809	1535980535.66	adult	86.1905	25.9867	-185.972	1146.0536	69.3101	67806.3498	213585.6343	3354423.0908	891.561	0.11561	538.17	0.69335	533.7886	0.69291	733.83	0.31008	719.4859	260510	621.4338	0.56481	686.5724	0.39058	19068400	-0.03053	294.794	63.689	63.1955	103.086	100.5892	36595.6	86.183	-0.75678	96.4805	2256630
024	2018-09-03t1209	1535994937.29	adult	90.1909	29.9872	-181.9716	1212.5856	70.2112	52620.7722	165867.3699	2103383.5832	786.535	-0.83976	521.157	0.21287	517.5899	0.23396	676.933	-0.67951	667.7351	188187	601.2813	0.030453	648.3006	-0.42124	14457400	-1.4482	220.378	68.8095	67.5434	132.985	127.43	36969.8	96.9167	0.55398	117.1552	1908840
024	2018-09-03t1609	1536009337.49	adult	94.191	33.9872	-177.9715	1167.4902	71.9673	70147.8092	221004.0094	3530712.1119	968.633	0.50952	539.474	0.51007	534.729	0.5121	746.412	0.1908	737.1988	273933	628.1601	0.41298	700.137	0.29008	19759900	-0.069168	168.922	64.3393	63.7675	104.823	103.1103	38470.2	87.7628	-1.0925	98.8377	2356620
024	2018-09-03t2009	1536023738.68	adult	98.1913	37.9876	-173.9712	1224.5536	69.0115	70877.6704	223212.0762	3468688.9424	916.485	-0.0039843	533.656	0.2791	529.6638	0.30308	749.425	0.09343	740.575	278037	618.4762	0.086199	685.6761	-0.1079	19757500	-0.15914	222.927	68.5078	67.7557	111.423	108.7701	41337.8	92.1454	-0.75438	103.5238	2536360
024	2018-09-04t0009	1536038141.69	adult	102.1921	41.9884	-169.9703	1185.3406	79.6452	80113.9025	252536.8057	4522701.6966	819.447	-0.85504	525.307	-0.0055591	521.4982	0.027675	718.596	-0.48335	710.4432	300373	615.0531	-0.11481	680.7793	-0.33746	21927400	0.35145	248.2	69.7823	67.5794	154.27	148.9275	64484.7	100.3342	0.081455	135.8423	2912850
024	2018-09-04t0409	1536052543.89	adult	106.1928	45.989	-165.9697	1190.8285	82.9545	80762.5518	254723.2952	4513945.8288	880.92	-0.46108	560.226	0.68571	556.5378	0.73267	742.893	-0.26205	731.3624	312758	648.8959	0.41545	703.819	-0.10052	23560900	0.7179	294.531	66.9209	65.885	138.5	132.71	58308.6	91.844	-1.3788	115.0139	2814430
024	2018-09-04t0809	1536066943.18	adult	110.1926	49.9888	-161.9699	1271.0233	75.0754	77872.7337	245221.3591	4044747.9512	1004.55	0.41592	550.2	0.37245	545.8399	0.40996	781.017	0.15986	765.7487	317874	639.6046	0.10607	714.0177	-0.071898	22365100	0.34017	334.16	71.0337	70.3772	115.955	113.2884	47193.6	95.562	-1.1695	108.2289	2887450
024	2018-09-04t1208	1536081186.11	adult	114.1489	53.9452	-158.0136	1228.3221	72.3083	73050.3125	230120.4463	3615803.46	945.282	-0.12179	553.641	0.36736	548.7328	0.40025	796.146	0.2593	786.1201	304128	651.0939	0.20632	748.0194	0.34803	21114200	-0.035196	255.646	72.9579	71.1955	145.654	137.7435	55639.8	102.4353	-0.58139	125.712	2782400
024	2018-09-04t1608	1536095587	adult	118.1492	57.9454	-154.0133	1281.4235	79.28	77175.1745	243347.924	3892025.0317	974.328	0.029439	573.697	0.74711	568.4966	0.78482	813.088	0.38843	799.9556	328488	664.8554	0.35153	743.9552	0.15189	23127500	0.44071	384.827	70.7212	69.6759	126.188	120.9399	50980	97.2395	-1.486	113.2365	2850980
024	2018-09-04t2008	1536109996.68	adult	122.1519	61.9481	-150.0106	1328.4282	75.1929	81197.1545	255637.5918	4165871.2428	1092.94	0.88564	577.241	0.75342	571.1464	0.77951	834.958	0.59266	818.3865	354022	678.7982	0.50169	772.6325	0.4869	24464000	0.73557	233.167	69.6777	68.2367	133.761	127.2528	56714.5	98.5365	-1.5715	117.8	2953010
024	2018-09-05t0008	1536124375.33	adult	126.1459	65.9422	-146.0165	1253.0585	79.1304	78971.4793	248722.8	4214793.3482	1034.66	0.36458	568.03	0.46435	560.3633	0.45976	846.1	0.64739	835.7238	348593	674.5685	0.29841	789.0929	0.62755	23401700	0.42644	336.943	73.1766	71.2854	152.25	141.8781	62726.9	103.0299	-1.3015	128.1945	3014730
024	2018-09-05t0408	1536138778.06	adult	130.1467	69.943	-142.0158	1302.5604	80.988	86805.1013	273651.6354	4806379.3081	962.509	-0.26707	547.408	-0.097296	541.0499	-0.067934	799.961	-0.11461	788.0651	362382	651.1344	-0.2784	738.6736	-0.29125	24751000	0.71823	405.561	74.8005	71.6843	188.224	171.2059	85265.6	110.0453	-0.79682	144.2682	3382110
024	2018-09-05t0808	1536153180.18	adult	134.1473	73.9436	-138.0152	1866.9805	79.8597	85801.0454	270079.0283	3867541.9133	939.589	-0.50956	578.192	0.55828	571.0012	0.58506	805.624	-0.13302	797.0537	364142	691.9097	0.39974	764.0299	-0.00068586	26096100	0.99972	464.025	82.7535	76.9815	254.205	244.1826	114901	134.7513	1.3985	212.4802	3735000
024	2018-09-05t1208	1536167582.3	adult	138.1479	77.9441	-134.0146	1315.5295	81.0188	85590.2737	269540.9426	4698667.0513	996.558	-0.11936	558.779	0.020307	550.2433	0.016668	865.321	0.61698	857.1246	386798	676.8953	-0.0085902	813.9985	0.67729	24934400	0.67877	296.416	76.9317	73.6471	185	178.7384	82695	113.7288	-0.88995	158.9062	3432920
024	2018-09-05t1608	1536181982.52	adult	142.1479	81.9442	-130.0145	1311.9535	78.158	84201.297	265190.7604	4550995.8076	1002.88	-0.12476	565.668	0.11343	557.7554	0.13577	836.061	0.10834	824.6063	367867	688.5317	0.10497	788.4202	0.17077	24845300	0.619	314.524	75.1834	71.8715	185.213	176.5495	81493.9	113.1066	-1.1485	154.2389	3302210
024	2018-09-05t2008	1536196382.56	adult	146.1479	85.9442	-126.0145	1615.5579	80.0172	71824.0901	226211.857	3159060.0903	988.544	-0.28756	569.187	0.12839	564.6801	0.24542	791.19	-0.60788	782.8725	299070	666.006	-0.44174	748.6083	-0.54804	21509000	-0.17443	420.596	87.3339	83.1109	248.957	239.2271	94105.6	128.8579	0.01679	184.3498	3300260
024	2018-09-06t0008	1536210785.87	adult	150.1489	89.9451	-122.0136	1341.409	79.5635	85192.909	268303.6733	4586781.3039	1060.67	0.22085	591.025	0.59939	581.1942	0.60172	883.706	0.59337	872.4548	393249	720.4843	0.50853	833.6771	0.67639	26262800	0.86564	331.849	80.4495	76.9452	200.209	191.2318	89093.2	118.7549	-1.0328	167.9685	3574860
024	2018-09-06t0408	1536225188.99	adult	154.1497	93.946	-118.0127	1273.9896	79.6999	82720.2963	260495.809	4554989.6974	1158.56	0.92094	581.708	0.30537	572.7779	0.3346	881.576	0.47847	865.8234	380841	705.7001	0.12111	821.0067	0.38841	25089600	0.57581	371.233	85.58	80.6643	222.085	212.9667	95940.9	134.2759	0.01811	189.87	3691150
024	2018-09-06t0808	1536239586.62	adult	158.1491	97.9453	-114.0134	1357.5234	83.965	91424.6872	287962.0992	5218478.3079	1172.16	0.97173	572.191	0.0049419	563.9448	0.054763	846.376	-0.080015	831.7055	403721	695.8427	-0.16434	791.4976	-0.14751	27238000	1.0067	426.24	83.315	77.926	231.185	216.4452	110275	132.8861	-0.28968	186.063	3966040
024	2018-09-06t1208	1536253989.29	adult	162.1498	101.9461	-110.0127	1397.4733	81.2658	92712.1761	292404.1322	5125687.5385	1070.84	0.15831	580.448	0.15311	570.5319	0.17222	884.129	0.35826	872.2692	427919	707.7161	-0.026437	819.566	0.19951	28049000	1.1441	419.487	82.3793	77.8759	224.488	211.7331	108652	126.6761	-0.92279	182.5877	3980820
024	2018-09-06t1608	1536268400.56	adult	166.1529	105.9492	-106.0095	1373.6483	80.7492	87163.3248	274333.3538	4784075.5293	1096.06	0.30362	578.321	0.042591	569.0686	0.084858	868.948	0.087278	857.5812	395371	714.1902	0.012626	816.5644	0.080465	26291100	0.76012	419.016	83.3918	78.25	234.219	221.598	106570	132.3788	-0.67415	192.8625	3791070
024	2018-09-06t2008	1536282811.57	adult	170.156	109.9523	-102.0065	1365.3415	81.3093	87070.1524	274184.497	4700887.7909	1156.16	0.70499	609.063	0.77646	599.7837	0.84576	906.782	0.52412	893.8204	411679	746.9278	0.55513	855.1819	0.58545	27641100	1.0119	411.292	80.7349	75.9233	234.197	221.0407	106326	128.9004	-1.0588	193.7339	3663990
024	2018-09-07t0008	1536297200.38	adult	174.1529	113.9492	-98.0096	1336.0399	83.119	88160.9275	277667.0472	4980721.3908	1096.92	0.23153	607.335	0.68555	598.5644	0.77444	905.437	0.45147	891.8772	416501	742.905	0.40394	854.329	0.50709	27903400	1.0476	447.03	81.5341	76.3885	250.552	235.0108	115254	131.0219	-1.0496	201.8657	3746000
024	2018-09-07t0408	1536311603.87	adult	178.1539	117.9501	-94.0086	1345.3975	87.3864	94417.7417	297412.8858	5580326.7711	1021.09	-0.34925	592.114	0.24719	582.7484	0.31519	870.317	-0.053588	857.6357	428196	725.8226	0.013968	822.7922	-0.010869	29100000	1.2634	456.696	81.8799	77.0842	234.034	222.5511	115145	130.4999	-1.2026	192.5579	4024070
024	2018-09-07t0808	1536326003.35	adult	182.1537	121.95	-90.0088	1406.6844	86.1703	94669.3394	298083.2482	5464296.8799	1074.42	0.0084008	597.07	0.33255	587.9637	0.41674	884.968	0.089878	869.4552	437174	731.7519	0.063317	829.4323	0.03561	29449900	1.3201	461.291	85.1144	78.8493	263.834	247.4071	130334	139.6427	-0.76126	211.6239	4198180
024	2018-09-07t1208	1536340406.66	adult	186.1546	125.9509	-86.0078	1315.1876	88.8102	93598.4743	294876.0047	5627132.7788	1199.76	0.87794	599.912	0.36632	588.3891	0.3925	893.105	0.1527	880.0453	435835	743.1074	0.21838	837.9931	0.11332	29220500	1.2762	471.835	82.9765	75.5271	279.894	265.2828	136588	143.6072	-0.6487	225.9987	4041620
024	2018-09-07t1608	1536354823.36	adult	190.1593	129.9555	-82.0032	1403.3933	82.8296	91975.1095	289535.6269	5152917.596	1112.48	0.23636	589.109	0.047772	579.1656	0.11092	891.679	0.10246	878.0602	428006	732.6562	-0.024733	835.1818	0.036398	28241900	1.1135	536.063	89.9024	82.1621	295.287	278.1508	141738	155.0536	-0.12226	240.3433	4309920
024	2018-09-07t2008	1536369224.3	adult	194.1595	133.9558	-78.0029	1418.3824	86.279	94696.9659	298178.9075	5396266.6239	1278.28	1.3889	616.58	0.73609	607.6157	0.85342	958.435	0.89991	934.9932	473467	776.7706	0.74862	886.044	0.71995	30412200	1.5109	555.584	88.0551	79.4841	315.459	296.1341	155837	159.6123	-0.0037014	250.8106	4343230
024	2018-09-08t0008	1536383610.05	adult	198.1556	137.9518	-74.0069	1376.3775	85.0716	88726.0667	279276.6416	4983461.4589	1337.7	1.7869	609.443	0.51877	593.2422	0.43471	964.746	0.94417	940.39	446677	782.5316	0.81554	884.1205	0.66018	28184900	1.1437	707.633	92.1366	80.8297	360	332.1976	166680	176.5142	0.75422	270.9375	4261040
024	2018-09-08t0408	1536398012.92	adult	202.1564	141.9526	-70.0061	1288.1952	86.0731	88349.4694	278247.8623	5171562.0341	1305	1.5345	603.393	0.3282	588.5721	0.27897	971.356	0.99507	940.7307	447795	778.7515	0.70417	882.2891	0.6017	27768700	1.0963	699.804	91.743	79.4353	359.973	328.2932	165948	182.8616	0.93178	274.8873	4222100
024	2018-09-08t0808	1536412411.98	adult	206.1561	145.9524	-66.0064	1411.9206	84.9433	90456.0071	284674.0722	5093318.775	1334.35	1.719	607.281	0.40394	590.8353	0.31525	969.701	0.94742	940.484	457699	790.441	0.88479	892.1286	0.7102	28645500	1.2785	698.78	95.5586	82.5665	364.817	334.4934	172194	191.612	1.2191	287.7493	4507500
024	2018-09-08t1208	1536426815.14	adult	210.157	149.9533	-62.0055	1418.2758	86.6828	91334.3796	287450.443	5173311.8195	1405.39	2.1945	604.481	0.30348	588.6742	0.2314	962.211	0.83358	928.0865	458975	785.1567	0.75389	881.6064	0.53801	28789000	1.3428	760.263	94.6551	81.1333	360.542	330.7182	171978	197.2263	1.344	281.4397	4508040
024	2018-09-08t1609	1536441233.62	adult	214.1621	153.9584	-58.0004	1257.7925	89.9145	85593.2927	269722.9741	5001544.1434	1327.05	1.6305	604.157	0.2701	587.8069	0.18394	970.032	0.90814	941.6341	432634	783.9271	0.70011	883.5616	0.542	26925500	1.0612	668.82	96.1478	81.349	371.258	339.2077	165581	205.9119	1.6117	287.7607	4285020
024	2018-09-08t2008	1536455618.1	adult	218.1578	157.9541	-54.0047	1010.0941	92.03	71803.2381	226622.7637	4428048.6908	1435.33	2.3644	594.055	-0.028228	580.2693	-0.04976	990.426	1.1351	948.6926	370419	770.3946	0.41467	882.307	0.50089	22194500	0.27724	718.809	89.3194	78.2545	388.183	354.5156	145180	168.9292	-0.23409	284.6155	3337060
024	2018-09-09t0008	1536470020.7	adult	222.1585	161.9548	-50.0039	983.343	91.0292	66702.0529	210769.5778	3907751.1528	1384.8	2.0002	604.813	0.24102	588.5555	0.16054	975.894	0.94073	936.7393	339611	779.6506	0.56079	886.5411	0.53902	21002100	0.10669	695.847	95.9738	80.7409	387.614	357.9537	134890	208.2023	1.446	303.2049	3332690
024	2018-09-09t0409	1536484426.41	adult	226.1601	165.9564	-46.0024	986.839	98.2606	71565.3619	226069.2521	4598686.7124	1393.6	2.0504	592.817	-0.10801	578.2139	-0.15005	965.824	0.80117	920.8746	360252	774.9756	0.44586	879.9429	0.42655	22064000	0.33143	732.542	89.3825	78.6436	364.899	324.4286	136107	169.7411	-0.40045	286.1311	3326730
024	2018-09-09t0808	1536498823.52	adult	230.1593	169.9556	-42.0032	934.1978	93.5645	64062.8738	202594.1672	3835457.9359	1349.09	1.7353	609.009	0.31766	593.6177	0.26675	973.787	0.88221	938.5778	325245	785.4253	0.62208	884.922	0.47918	20322600	0.055619	755.637	98.1808	81.1674	394.438	361.4912	131742	218.4308	1.6702	316.4701	3276290
024	2018-09-09t1208	1536513225.6	adult	234.1599	173.9562	-38.0026	976.4908	96.6294	70738.6222	223488.9341	4539380.1355	1307.56	1.4397	593.432	-0.13074	577.9561	-0.19418	965.033	0.76097	931.0006	356097	782.6516	0.54731	895.9012	0.61768	21849000	0.36753	668.204	90.9576	79.0352	371.953	335.6729	137250	181.1022	-0.092297	301.3624	3348880
024	2018-09-09t1608	1536527626.2	adult	238.1601	177.9563	-34.0024	968.6687	97.761	69116.9459	218417.7211	4437225.4801	1283.26	1.2648	594.112	-0.13005	577.3891	-0.22753	967.953	0.78515	941.9829	348463	785.9606	0.59168	908.3676	0.78054	21374400	0.31797	687.382	92.1167	79.5667	382.74	354.1796	137787	186.9655	0.067331	317.0343	3314080
024	2018-09-09t2009	1536542028.22	adult	242.1606	181.9569	-30.0019	1204.3393	95.6568	84117.5539	265222.207	5198834.3139	1343.48	1.6832	613.006	0.38592	592.817	0.20141	1006.41	1.2487	981.7291	440806	821.8939	1.2761	938.6854	1.2034	26842900	1.3817	788.535	106.185	84.8685	428.175	407.2278	187540	254.8079	2.9423	358.892	4649730
024	2018-09-10t0009	1536556431.42	adult	246.1615	185.9578	-26.001	978.8093	98.8718	71332.6649	225368.0068	4667011.8295	1376.72	1.9155	599.757	0.0013541	583.2082	-0.086609	981.38	0.93284	949.7785	365073	796.2334	0.76539	913.61	0.83841	22266600	0.56283	691.615	93.8326	80.678	392.886	362.8026	146154	190.605	0.033404	321.4944	3483630
024	2018-09-10t0409	1536570831.72	adult	250.1616	189.9579	-22.0009	972.174	98.769	71017.9256	224511.6465	4679292.1598	1269.93	1.163	603.618	0.099405	586.2406	-0.0099372	1000.83	1.1655	976.6296	370308	804.2223	0.90993	930.5865	1.0729	22301300	0.61205	687.504	96.4984	82.3943	404.342	375.2771	149607	202.8536	0.47195	328.9611	3565230
024	2018-09-10t0809	1536585231.09	adult	254.1614	193.9577	-18.0011	973.0765	93.1502	68299.9697	217198.6501	4204896.3728	1282.96	1.247	608.443	0.22445	588.5573	0.045395	1033.9	1.5623	1004.1332	369103	823.4282	1.2683	955.2146	1.4063	21690400	0.53416	658.623	97.6995	82.8704	414.468	383.4598	147965	214.0162	0.86165	333.9244	3482890
024	2018-09-10t1209	1536599632.85	adult	258.1619	197.9582	-14.0006	955.0475	88.3627	61821.7321	195722.1972	3498249.5691	1344.66	1.6665	624.026	0.65569	607.0367	0.5708	1065.51	1.9287	1047.9662	344160	816.893	1.1097	969.7096	1.5786	20107400	0.25465	787.307	108.375	85.7144	500.921	477.9428	161798	247.3471	2.2113	415.9388	3492060
024	2018-09-10t1609	1536614046	adult	262.1656	201.9618	-9.9969	977.9426	93.5857	63262.3266	201661.5571	3604075.7689	1335.65	1.5855	606.581	0.13781	586.0719	-0.056726	1022.97	1.369	994.1671	338604	822.0874	1.174	942.3348	1.1538	20076600	0.28479	716.903	100.171	83.0612	453.497	425.3653	150108	229.0407	1.3186	358.0247	3315450
024	2018-09-10t2009	1536628452.12	adult	266.1673	205.9635	-5.9952	962.8391	89.1423	63066.0345	199814.1767	3595166.4489	1292.45	1.2661	620.071	0.50346	603.7932	0.44072	1018.7	1.274	990.0244	335153	808.3638	0.87138	936.0344	1.0268	20384800	0.38794	744.784	109.563	86.306	501.346	484.3499	164943	254.1124	2.3027	418.3475	3601900
024	2018-09-11t0009	1536642833.37	adult	270.162	209.9583	-2.0004	956.2864	91.3933	63586.4867	202090.7934	3746988.6801	1338.75	1.5648	611.248	0.23154	590.1952	0.029097	1014.82	1.1828	982.408	337936	825.1658	1.1493	933.1879	0.94887	20300800	0.41043	809.359	100.771	83.5795	453.47	413.0663	151006	230.128	1.1702	351.0848	3346800
024	2018-09-11t0409	1536657236.41	dead	274.1629	213.9592	2.0004	990.8804	91.752	65017.0374	207686.0906	3752124.7216	1537.45	2.8997	654.298	1.428	623.1606	0.95758	1218.67	3.4596	1198.9019	415568	944.5942	3.3188	1148.223	3.739	22280100	0.89422	611.197	100.27	86.6181	377.375	356.6833	128685	215.3009	0.43673	311.1918	3414400
026	2018-08-30t1558	1535663064.94	egg	-2.0003	-50.1896	-262.162	132.5258	27.4355	2409.2217	7719.5757	41126.8768	123.977	0.12323	78.2244	-0.022414	77.8421	-0.02997	111.097	-2.813	109.6392	1555.36	99.743	0.041429	106.99	0.051634	103882	2.7043	107.862	55.129	54.8224	88.8096	86.6158	1243.33	74.7723	1.1669	82.6246	73211.3
026	2018-08-30t1958	1535677467.41	larva	2.0003	-46.1889	-258.1613	345.227	25.3452	4720.3958	14899.4718	62352.8095	242.221	0.50254	159.888	0.37815	159.6898	0.37348	210.482	-1.8841	207.1054	5683.02	190.8345	0.42602	202.5525	0.41491	424024	1.5664	187.79	57.0235	56.3404	95.3377	89.4889	2574.12	76.7914	1.1524	86.4479	151226
026	2018-08-30t2358	1535691867.21	larva	6.0003	-42.189	-254.1613	149.8523	27.3298	2829.0024	9025.7497	49052.9065	341.862	0.80085	253.591	0.90123	253.3537	0.89792	318.91	-0.79389	317.2777	5102.56	292.0081	0.9074	310.3117	0.88203	395602	0.52047	93.555	58.757	58.4337	91.0165	91.1847	1456.26	78.8196	1.1411	87.5618	91661
026	2018-08-31t0358	1535706264.2	larva	9.9995	-38.1898	-250.1622	150.3454	27.9512	2914.3157	9303.7042	51837.2521	429.419	1.0499	321.041	1.2494	321.5223	1.2538	390.668	-0.13223	387.8969	6250.69	362.8346	1.2102	378.3601	1.123	511739	-0.18998	102.788	59.1193	59.2468	93.3537	93.3861	1493.66	79.196	1.0868	87.4056	94236.2
026	2018-08-31t0758	1535720663.51	larva	13.9993	-34.19	-246.1624	201.1422	33.3546	4771.2778	15167.0772	102996.3821	420.445	0.75055	332.22	1.1554	331.4106	1.1513	403.341	-0.22744	401.9604	10486.9	375.8932	1.1166	392.5013	1.0197	858789	-0.63062	103.809	58.5981	58.4327	91.5684	90.9396	2380.78	77.9996	0.98566	86.9003	151476
026	2018-08-31t1158	1535735067.76	larva	18.0004	-30.1888	-242.1612	404.0886	46.3715	13254.0914	41956.9008	375539.024	572.413	1.4082	360.941	1.2116	358.0491	1.1915	516.42	1.0428	511.743	36665.9	415.3746	1.2212	480.9935	1.4359	2552210	-0.25291	109.229	59.0894	59.1015	91.6808	90.0587	6509.33	78.657	0.93554	87.6498	417821
026	2018-08-31t1609	1535750167.4	larva	22.1948	-25.9945	-237.9668	366.8668	36.4339	9911.2427	31296.5933	232213.0498	522.593	0.84586	409.317	1.4434	408.8296	1.4465	488.788	0.40115	487.0007	26394.6	458.5549	1.3578	479.9324	1.2257	2177160	-1.029	144.616	62.1926	62.0865	95.8951	94.4721	5178.34	82.1186	0.97027	91.4227	330802
026	2018-08-31t2009	1535764557.68	larva	26.1921	-21.9972	-233.9695	667.0666	48.3081	24446.3191	77019.2008	769589.7757	608.892	1.1328	391.725	1.0925	388.4033	1.0714	540.255	0.87068	535.5613	70233.2	453.3557	1.1238	514.3139	1.2812	5073230	-0.090828	123.421	57.6793	57.4885	92.159	90.2322	11980.7	77.4432	0.73931	87.0472	747005
026	2018-09-01t0009	1535778958.77	larva	30.1924	-17.9969	-229.9692	607.8834	46.287	22151.3466	69915.819	674284.7448	713.372	1.5563	435.068	1.3063	432.6346	1.2955	597.244	1.443	590.8608	70474.8	492.6411	1.2517	546.4781	1.3268	5112490	-0.57269	149.678	60.5916	60.3709	94.8968	92.6248	11197.8	80.0382	0.7452	88.7766	712011
026	2018-09-01t0409	1535793349.24	larva	34.1897	-13.9995	-225.9719	832.2232	53.4435	35928.8975	113269.7003	1290596.2143	653.496	0.90237	425.116	1.0034	422.3178	0.9907	571.374	0.81144	569.22	108561	489.5552	1.0175	535.4383	1.0238	8045330	0.26345	120.229	58.8544	58.5064	92.9739	91.4659	17665	79.1573	0.62142	87.9859	1113820
026	2018-09-01t0809	1535807748.96	larva	38.1897	-9.9996	-221.972	907.8344	56.1782	44066.3176	138896.59	1766776.8164	697.785	0.93078	445.576	0.99675	444.1181	1.0002	579.626	0.67049	570.3206	134473	504.4462	0.93114	545.5011	0.87679	10312000	0.74574	121.547	59.1376	58.6953	93.5849	92.1039	21711.7	79.0089	0.51254	88.1922	1368620
026	2018-09-01t1209	1535822150.47	larva	42.1901	-5.9992	-217.9715	960.4308	61.5463	49738.4829	156737.7221	2148638.1198	711.491	0.74406	464.28	0.97381	461.9833	0.97084	613.073	0.91525	606.6335	160012	524.482	0.89013	574.054	0.88593	12109400	1.0006	140.167	61.3878	61.0515	96.3551	94.5015	25148.7	81.8749	0.52453	91.2009	1601120
026	2018-09-01t1609	1535836546.94	larva	46.1891	-2.0002	-213.9725	1074.274	67.4457	60027.1726	189091.5762	2807559.2371	784.432	0.9861	473.174	0.84104	470.9536	0.84162	629.127	0.89532	614.0085	198175	536.9701	0.77353	581.6553	0.70109	14860000	1.6014	325.074	60.0612	59.7089	95.8268	93.2845	30185.5	80.4574	0.33374	89.8756	1886220
026	2018-09-01t2009	1535850948.21	adult	50.1895	2.0002	-209.9722	1074.1962	68.924	63510.0155	200172.8063	3120497.1922	808.719	0.89032	478.977	0.67674	476.1281	0.67229	647.705	0.91543	639.4379	215038	545.8308	0.62458	599.4939	0.62089	15895800	1.5084	129.887	60.1078	59.7884	95.3023	93.7226	31640.4	80.9569	0.22368	90.1426	1994800
026	2018-09-02t0009	1535865347.87	adult	54.1894	6.0001	-205.9723	1150.923	80.0641	74429.2193	234719.251	4050584.9815	726.194	0.012778	466.37	0.33916	464.459	0.34964	614.44	0.10554	602.7842	239017	537.2562	0.34034	579.3871	0.1981	18108200	1.8574	366.054	51.1517	50.7981	89.6024	85.7026	34855.3	71.9835	-0.47822	81.85	1986120
026	2018-09-02t0410	1535879804.75	adult	58.2052	10.0159	-201.9565	770.2394	110.6951	59202.8705	188397.3688	3932881.2566	807.54	0.45536	462.167	0.10902	459.2056	0.10706	646.262	0.35719	637.3123	199049	533.1296	0.10333	593.9591	0.1695	14233400	0.10793	256.891	57.6566	57.3126	93.5721	91.3376	28820.2	78.0759	-0.21064	87.5045	1775650
026	2018-09-02t0810	1535894195.13	adult	62.2025	14.0132	-197.9591	1213.8024	73.221	72011.1168	226716.6816	3635943.8967	812.063	0.30804	497.626	0.52815	494.5289	0.52861	672.616	0.52069	662.7145	253576	571.4421	0.48901	626.9409	0.42097	18716200	1.2649	144.754	61.4713	61.0538	97.9547	96.031	36928.9	82.8222	0.060466	92.2954	2312000
026	2018-09-02t1210	1535908582.7	adult	66.199	18.0098	-193.9626	1150.4257	78.9151	74414.2838	234533.4643	4030938.8836	792.587	-0.020578	509.008	0.61671	505.4586	0.61297	681.824	0.43016	674.2865	264548	591.5228	0.67378	647.3972	0.55508	19744900	1.2643	205.929	54.5332	54.0249	94.4894	92.4092	36661.9	77.3477	-0.63669	88.1084	2115400
026	2018-09-02t1609	1535922958.66	adult	70.1924	22.0031	-189.9693	696.571	77.5389	41527.2281	131747.7247	2067875.5205	762.57	-0.42361	516.15	0.65041	513.3709	0.6646	664.813	-0.032722	659.8889	144929	595.7136	0.62526	640.4518	0.29943	11202500	-1.6863	335.764	60.6364	60.1322	102.438	97.7458	22331.6	82.9025	-0.21523	93.8659	1316050
026	2018-09-02t2009	1535937349.79	adult	74.1899	26.0006	-185.9717	1224.3727	77.1589	79672.0214	251009.4473	4341640.7772	752.734	-0.64743	501.965	0.26953	498.5544	0.27439	665.3	-0.21104	659.3473	276765	581.6057	0.24647	636.9745	0.077939	20849600	1.0497	208.9	62.1309	61.665	99.7382	97.6156	41491.1	83.508	-0.34529	93.778	2580670
026	2018-09-03t0009	1535951749.08	adult	78.1897	30.0004	-181.9719	1239.3003	78.5589	81033.3046	255257.0702	4468824.7198	813.454	-0.27783	499.9	0.10746	495.2434	0.090323	704.414	0.20389	696.6519	297967	589.8913	0.25226	668.5947	0.42301	21115800	0.90417	234.871	65.5121	64.9733	106.277	103.2182	44955.1	88.4175	0.10331	99.0967	2767230
026	2018-09-03t0409	1535966153.69	adult	82.191	34.0017	-177.9706	1314.867	78.7122	85892.6658	270446.0175	4753440.9163	853.037	-0.078398	527.902	0.57997	523.5824	0.57561	722.108	0.29889	714.2243	323504	615.8422	0.59811	683.9195	0.51281	23643100	1.4455	206.086	61.9818	61.3747	108.866	105.6648	48771.7	86.9001	-0.36873	99.641	2775980
026	2018-09-03t0809	1535980552.03	adult	86.1905	38.0012	-173.9711	1353.0317	79.8311	87923.4545	276819.4296	4890503.0473	848.201	-0.23584	530.512	0.52724	526.4672	0.53354	713.457	0.0086622	706.5593	327477	622.3504	0.58252	678.7557	0.25863	24310700	1.462	152.697	61.8685	61.1044	103.967	102.2603	47721	85.9079	-0.79809	97.1218	2835120
026	2018-09-03t1209	1535994953.62	adult	90.191	42.0017	-169.9707	1314.2191	80.1552	88936.4457	280246.3334	5017706.8079	975.896	0.67904	550.269	0.85217	545.4908	0.84901	783.438	0.88236	772.8031	363515	642.9895	0.8421	731.6766	0.98507	25493400	1.6449	424.148	64.2174	63.4424	112.176	108.1509	52049.7	89.618	-0.53033	101.9571	2975130
026	2018-09-03t1609	1536009353.83	adult	94.191	46.0017	-165.9706	1321.2183	82.4591	90999.347	286571.8811	5314021.9112	893.862	-0.084055	520.219	0.083926	515.3188	0.080691	755.398	0.32147	745.8483	358059	612.7704	0.11264	704.4778	0.3629	24636500	1.2787	219.058	70.3338	69.0865	131.58	123.0933	62368.8	97.4891	0.32297	114.506	3330870
026	2018-09-03t2009	1536023754.97	adult	98.1913	50.0021	-161.9703	1365.0608	78.1673	88026.5518	277162.1083	4797206.1067	1017.99	0.79456	533.421	0.27387	527.582	0.25652	803.601	0.87561	786.2471	369656	635.5704	0.42003	744.6721	0.87491	24491000	1.1325	196.035	68.7241	67.2562	126.599	122.7825	58235.8	97.6252	0.023784	115.3497	3155330
026	2018-09-04t0009	1536038157.92	adult	102.1922	54.0029	-157.9695	1295.9933	81.409	88239.2272	277966.7674	5052494.3561	960.397	0.24593	517.618	-0.17763	512.2983	-0.17928	761.408	0.13129	748.739	350248	613.8186	-0.13892	710.9109	0.16084	23794400	0.8547	235.428	70.8881	68.9152	141.05	136.1684	64883	101.3681	0.22439	125.9545	3258660
026	2018-09-04t0409	1536052560.16	adult	106.1928	58.0035	-153.9688	1307.1558	81.8577	89239.6888	281123.8259	5071999.3712	978.265	0.29577	531.875	0.047583	526.5677	0.054155	772.978	0.16818	759.8304	359435	631.9148	0.083756	724.2077	0.23433	24726300	1.0283	272.196	71.1382	68.7721	148.025	143.2645	68831.6	103.2472	0.15052	132.4099	3307140
026	2018-09-04t0809	1536066959.52	adult	110.1926	62.0033	-149.969	1270.8598	82.5744	83530.9065	263040.3619	4710038.7901	1008.91	0.44974	541.731	0.18059	536.6155	0.19962	801.018	0.44525	785.2547	349244	644.9364	0.21023	743.7997	0.41407	23583200	0.66065	227.674	74.3344	71.3566	157.859	153.6289	68826.5	111.3025	0.86964	142.1649	3236000
026	2018-09-04t1208	1536081194.41	adult	114.1467	65.9575	-146.0149	1295.3162	82.0634	89348.963	281442.1391	5219848.0996	1136.54	1.3627	545.57	0.18325	539.5119	0.18835	801.977	0.34253	784.6512	373721	653.3045	0.24959	744.5052	0.2911	25381000	1.0735	337.644	72.008	68.7437	166.015	160.0428	77362.8	110.5307	0.42737	146.1252	3349960
026	2018-09-04t1608	1536095595.21	adult	118.147	69.9577	-142.0147	1342.1527	77.8557	88875.6475	279963.2775	4894862.2559	920.222	-0.39159	552.413	0.25765	546.643	0.27812	786.083	0.0030515	776.2801	364742	660.2074	0.26075	741.9679	0.11991	25587200	1.0713	295.691	73.8105	70.3434	176.411	170.3512	81854.8	112.8784	0.37796	154.3244	3418830
026	2018-09-04t2008	1536110004.89	adult	122.1496	73.9604	-138.012	737.2923	108.3488	56363.4846	179786.6682	3725294.1048	919.575	-0.46911	538.282	-0.15019	533.8402	-0.093766	745.922	-0.6796	738.0692	218555	635.3147	-0.34798	710.8451	-0.50395	15769500	-1.4612	228.699	79.4634	76.8652	163.904	159.1634	48024	113.6797	0.14889	148.0321	2327960
026	2018-09-05t0008	1536124383.56	adult	126.1437	77.9544	-134.0179	1249.7803	83.6481	86955.2839	273931.7708	5126789.6764	976.623	-0.090904	547.176	-0.023667	540.0336	-0.020917	803.409	0.036966	792.5514	363944	661.3414	0.040083	759.5492	0.1563	24763000	0.7652	303.247	77.5505	73.466	190.264	186.3344	86189.7	120.6171	0.6009	166.5433	3509630
026	2018-09-05t0408	1536138786.37	adult	130.1445	81.9552	-130.0171	1246.829	83.4057	86979.4459	274158.8871	5144494.6949	1017.29	0.16425	571.66	0.47558	563.4566	0.46747	842.771	0.49711	833.2561	381775	700.2263	0.68007	799.1261	0.66826	25880800	0.9949	307.548	73.5625	68.7695	196.008	189.5921	88791.8	122.6489	0.50173	173.3137	3330400
026	2018-09-05t0808	1536153188.47	adult	134.1451	85.9558	-126.0165	1342.3224	79.6408	87427.8856	275274.553	4829118.3688	974.858	-0.23172	564.544	0.23293	555.6599	0.21464	846.278	0.44604	837.108	385903	692.6368	0.41399	795.5867	0.49773	25724000	0.91017	339.196	79.1471	74.1602	211.939	205.2435	96644.1	127.9615	0.73207	184.6803	3606420
026	2018-09-05t1208	1536167590.51	adult	138.1456	89.9564	-122.016	798.1885	126.2198	64710.2231	206691.6253	4751461.818	1034.9	0.18186	575.818	0.43038	563.7108	0.34538	892.745	1.0055	884.283	300855	728.4271	0.99528	842.0904	1.1188	19358400	-0.63939	392.646	75.5974	70.1131	226.003	221.1578	76162.9	125.3526	0.19851	198.4898	2541510
026	2018-09-05t1608	1536181990.8	adult	142.1457	93.9565	-118.0159	1274.9015	82.1741	86070.9728	271178.5353	4960635.64	1022.36	0.027469	577.286	0.39559	567.255	0.37007	869.083	0.57295	857.4326	390218	718.3828	0.68551	826.0003	0.75846	25874000	0.85752	390.861	80.3636	73.8824	247.477	236.828	111117	140.6731	1.3161	213.0111	3601900
026	2018-09-05t2008	1536196390.75	adult	146.1457	97.9564	-114.0159	1297.3376	78.6568	85660.6273	269824.8754	4770585.6996	999.153	-0.20519	562.039	-0.046682	550.629	-0.10462	852.558	0.24898	844.9453	381093	697.4667	0.16878	806.1069	0.34623	25094500	0.6397	402.012	84.6002	78.4861	249.248	243.6256	111414	139.5128	0.92808	214.423	3777320
026	2018-09-06t0008	1536210794.06	adult	150.1466	101.9574	-110.015	1226.5083	82.2781	84123.056	265072.7424	4871137.8497	1057.32	0.19506	579.453	0.31351	568.6829	0.28689	893.451	0.72837	881.3812	392225	721.4705	0.52768	840.2039	0.77733	25388200	0.6714	364.112	85.1946	79.0643	251.166	243.2229	110262	140.5297	0.75162	215.8526	3732720
026	2018-09-06t0408	1536225197.29	adult	154.1475	105.9583	-106.0141	880.0538	88.6991	64557.2373	204444.0297	3914276.287	1116.69	0.60071	567.189	-0.056306	557.2248	-0.060643	867.608	0.28683	854.0199	291516	699.3445	-0.0014652	816.3621	0.31717	19057000	-0.73369	434.954	86.1893	77.9918	276.39	269.0509	92867.1	154.1631	1.582	238.0907	2895870
026	2018-09-06t0808	1536239594.89	adult	158.1469	109.9576	-102.0148	1321.7829	83.4162	87987.5043	277073.2918	5072072.5178	1033.25	-0.082065	575.428	0.086255	563.3097	0.038503	863.487	0.15259	851.7248	396340	722.7167	0.35244	820.4767	0.29389	26376500	0.8241	376.946	88.1507	81.2783	261.781	256.293	120157	145.624	0.67255	228.0895	4040650
026	2018-09-06t1208	1536253997.49	adult	162.1476	113.9583	-98.014	1355.4906	83.8873	89145.9569	280671.258	5079067.6666	1080.84	0.2335	584.392	0.25289	572.1562	0.2143	896.89	0.52996	887.0807	417054	736.148	0.51804	847.7605	0.62521	27151400	0.95839	506.552	88.701	81.1075	279.215	267.1502	129835	153.0403	0.99175	237.5265	4121140
026	2018-09-06t1608	1536268408.94	adult	166.1508	117.9615	-94.0109	1321.9657	86.0268	89519.2572	281968.762	5214917.2857	1062.23	0.051939	572.797	-0.098029	559.5746	-0.16292	870.022	0.10159	863.4454	406300	725.5458	0.22913	825.8147	0.21886	26704400	0.84361	412.502	89.733	81.7144	278.359	270.1722	129994	155.4181	0.93525	243.3662	4183440
026	2018-09-06t2008	1536282819.88	adult	170.1538	121.9645	-90.0078	1234.2495	84.3761	85624.077	269824.9736	5022657.079	1213.84	1.1297	582.817	0.10407	568.5042	0.022983	917.538	0.66558	902.8404	409222	741.7033	0.45606	859.0308	0.64251	25964500	0.68131	399.892	91.7414	83.5292	283.278	275.2406	126342	157.4775	0.86222	246.0366	4087080
026	2018-09-07t0008	1536297208.76	adult	174.1507	125.9614	-86.0109	1303.8977	81.8141	85699.7857	269912.1663	4831688.314	1130.8	0.47848	588.311	0.19543	573.8975	0.12098	914.636	0.57108	899.3552	408842	746.8985	0.47939	860.8627	0.603	26269800	0.73286	458.233	90.6488	81.4086	300.91	292.5262	134507	160.3383	0.84757	253.4947	4047740
026	2018-09-07t0408	1536311612.17	adult	178.1517	129.9624	-82.01	1319.6438	83.2029	87459.6658	275457.2885	4966737.3414	1155.07	0.6185	591.314	0.22649	576.7438	0.1551	920.685	0.59413	907.6108	419832	755.7213	0.5762	872.4121	0.71095	26951500	0.85847	457.515	95.8673	85.7539	313.107	302.7232	142777	174.054	1.5113	273.3635	4369540
026	2018-09-07t0808	1536326011.71	adult	182.1515	133.9623	-78.0101	1365.4138	86.39	91946.4161	289466.087	5423006.8829	1077.28	0.028915	575.139	-0.23807	563.0984	-0.25021	880.612	0.034443	869.8815	421813	720.6811	-0.14404	825.9086	-0.01521	27541700	0.96771	425.489	92.8954	83.3882	299.572	290.8598	143495	163.6638	0.68082	255.6372	4448480
026	2018-09-07t1208	1536340415.01	adult	186.1525	137.9632	-74.0092	1296.9913	84.1391	89317.6237	281338.9376	5256865.9228	1057.5	-0.13611	594.566	0.22659	580.7997	0.1878	921.632	0.51258	913.1018	429480	764.6119	0.61999	874.4545	0.63558	27650900	0.9915	486.017	94.5654	83.8939	319.646	309.412	148955	172.3616	1.016	274.0122	4397860
026	2018-09-07t1608	1536354831.92	adult	190.1572	141.9679	-70.0045	1371.2304	82.9292	92425.0745	291003.559	5343951.7521	1211.59	0.93993	588.558	0.033327	574.2327	-0.022797	920.594	0.46445	901.184	443726	753.4148	0.36236	860.0918	0.39114	28336700	1.1304	481.87	93.7119	82.8341	317.966	303.1722	153260	170.9606	0.76586	267.4742	4511850
026	2018-09-07t2008	1536369232.77	adult	194.1574	145.9681	-66.0042	1350.0401	86.1833	95319.0508	300257.9793	5694530.3489	1265.25	1.2967	597.492	0.23251	582.9063	0.17999	941.516	0.68963	925.9343	467934	760.1669	0.4394	877.0773	0.59297	29636800	1.3739	479.907	92.4013	80.8486	336.783	325.3603	167381	173.5803	0.75049	281.0544	4583290
026	2018-09-08t0008	1536383618.42	adult	198.1534	149.9641	-62.0082	1319.6401	84.1044	89434.0006	281712.1006	5196949.6807	1154.7	0.49725	587.159	-0.071902	573.6198	-0.10259	908.732	0.25225	889.0224	423469	746.1979	0.13852	844.6949	0.10395	27354000	0.99798	541.077	98.4636	85.7056	346.001	330.2365	161237	187.0878	1.3067	287.4098	4587120
026	2018-09-08t0408	1536398021.33	adult	202.1542	153.9649	-58.0074	1357.4249	85.6197	94284.2704	296899.716	5593494.1982	1092.69	0.043649	580.428	-0.28347	567.3057	-0.30617	884.924	-0.06678	869.3736	434498	736.9118	-0.075846	830.4247	-0.12726	28477600	1.2197	497.827	96.9518	84.0052	321.651	309.5075	157931	186.5586	1.1193	274.5255	4756750
026	2018-09-08t0808	1536412420.41	adult	206.154	157.9647	-54.0077	1271.0508	84.1619	89942.7853	283408.2211	5355985.8996	1136.27	0.33323	590.683	-0.040196	575.2854	-0.1145	923.682	0.38477	907.4747	432283	764.3694	0.39826	869.9821	0.3999	27632700	1.1031	559.737	99.1074	85.3606	341.911	328.6449	160014	192.2322	1.2497	290.5766	4636340
026	2018-09-08t1208	1536426823.61	adult	210.1548	161.9656	-50.0068	1248.1734	85.5038	86705.5608	273294.7594	5127177.5412	1195.99	0.73474	596.763	0.096099	581.025	0.019251	943.446	0.60484	925.1329	426438	765.5841	0.38785	882.2987	0.54771	26940300	1.0223	548.263	103.244	89.3481	352.055	335.4446	159129	197.9925	1.3809	296.7218	4660850
026	2018-09-08t1609	1536441242.15	adult	214.16	165.9707	-46.0016	1270.5059	81.5744	84980.4118	267624.8306	4841801.9822	1238.88	1.0176	601.046	0.18617	585.4843	0.11933	939.107	0.5318	921.0759	416024	765.6603	0.35755	868.7113	0.33429	26618500	1.0078	568.523	105.409	90.3294	364.225	347.4188	161352	203.8655	1.5156	303.029	4668260
026	2018-09-08t2008	1536455626.52	adult	218.1557	169.9664	-42.006	1324.5345	80.7154	87180.301	274480.8671	4955856.8185	1179.56	0.59068	601.56	0.17515	585.7674	0.10378	942.162	0.54875	925.6166	428684	766.1419	0.33472	881.495	0.48954	27340300	1.1739	577.165	104.237	88.9858	368.657	358.885	167739	208.4195	1.5862	309.8175	4737470
026	2018-09-09t0008	1536470029.11	adult	222.1564	173.9671	-38.0052	1298.2739	82.6833	86822.2005	273407.0722	5020929.5917	1170.98	0.51855	608.56	0.34302	593.9364	0.31131	957.576	0.71809	943.5493	433782	767.4217	0.32997	890.602	0.59587	27521500	1.2514	513.224	104.435	88.4945	369.935	358.5536	167581	211.6669	1.6033	319.0906	4722970
026	2018-09-09t0409	1536484434.83	adult	226.158	177.9687	-34.0037	725.9253	82.6085	45549.1158	145618.3063	2381288.8722	1565.25	3.2403	603.779	0.19186	589.0353	0.15428	1019.12	1.4497	985.7606	242551	761.965	0.19917	901.8258	0.73348	14311400	-1.0429	716.921	97.0346	86.7507	401.744	380.6332	95615.1	164.7317	-0.62509	307.7558	2300010
026	2018-09-09t0808	1536498832	adult	230.1572	181.9679	-30.0044	795.8003	78.8939	54794.8749	173565.0948	3105937.635	1122.35	0.16016	610.898	0.36964	596.7702	0.35581	924.118	0.27672	909.6957	264298	774.851	0.42039	871.4043	0.28889	17430200	-0.46416	438.73	97.9492	88.0433	306.737	300.3108	87726.7	177.7362	-0.14218	265.5161	2794690
026	2018-09-09t1208	1536513234.07	adult	234.1577	185.9685	-26.0039	891.5292	91.3287	64370.6785	203854.5911	3845920.9566	1215.2	0.79693	620.089	0.60738	603.2521	0.52397	968.509	0.80346	943.937	324451	793.4092	0.75373	896.3184	0.62359	20773600	0.1718	573.787	114.122	95.4993	376.381	355.9465	126088	230.2434	2.0798	314.0811	3823190
026	2018-09-09t1608	1536527634.71	adult	238.1579	189.9686	-22.0037	835.0681	80.8442	58653.0354	186050.7812	3358146.3006	1079.47	-0.15663	605.538	0.18851	590.6776	0.15181	914.344	0.12764	901.8201	279789	773.6377	0.35371	866.3135	0.18405	18484700	-0.21557	458.97	98.4351	86.5737	309.817	298.4837	94804.1	184.4391	-0.043612	264.356	3004830
026	2018-09-09t2009	1536542036.7	adult	242.1585	193.9692	-18.0031	753.4055	90.3305	52122.599	165354.9192	3022115.7673	1176.59	0.51564	622.404	0.64999	602.5583	0.4813	973.101	0.83877	961.9113	264683	810.498	1.0544	920.7172	0.94721	16901400	-0.48585	616.175	117.78	96.3076	381.727	365.0564	103830	246.4008	2.574	332.6626	3198310
026	2018-09-10t0009	1536556439.98	adult	246.1594	197.9701	-14.0022	737.2142	88.7418	50860.6961	161320.1709	2942914.4091	1359.99	1.7981	626.467	0.75792	605.9597	0.57154	973.157	0.83132	954.3696	258860	809.2419	1.0204	912.8721	0.82784	16607000	-0.51999	639.902	120.009	98.1632	399.002	377.3039	106135	251.1839	2.6808	337.3516	3181330
026	2018-09-10t0409	1536570840.23	adult	250.1595	201.9702	-10.0022	729.7923	90.047	49407.1912	156848.0429	2803978.4999	1169.35	0.45615	629.799	0.84641	607.4693	0.60794	967.499	0.75285	953.2714	249615	819.5335	1.2118	918.8497	0.90421	16219200	-0.57433	539.57	122.773	100.6443	389.417	379.5904	100470	256.0143	2.7901	343.6516	3161790
026	2018-09-10t0809	1536585239.58	adult	254.1593	205.97	-6.0023	690.0787	90.1483	48863.1639	155302.3504	2884239.2307	1216.49	0.78021	634.855	0.98116	612.4919	0.74425	968.65	0.7555	953.2542	247006	825.793	1.3148	916.6809	0.85505	16157700	-0.56708	600.226	126.308	104.002	399.482	383.1239	101868	260.7375	2.8943	345.5825	3214670
026	2018-09-10t1209	1536599641.38	adult	258.1598	209.9705	-2.0018	696.8155	89.4896	48192.4603	153004.8294	2796759.6689	1151.89	0.3171	636.261	1.0065	613.1613	0.7496	965.594	0.70045	954.7973	243330	827.5336	1.3179	916.3402	0.82379	15972700	-0.58573	551.527	127.196	104.7453	389.013	376.4339	98031.2	264.81	2.9691	341.5688	3193140
026	2018-09-10t1609	1536614054.63	dead	262.1635	213.9742	2.0018	653.432	86.5165	45150.487	143772.0349	2629781.1142	1069.83	-0.26579	627.085	0.72459	613.7764	0.74993	897.766	-0.14746	882.8742	211873	779.7369	0.35497	855.3056	-0.057612	14750900	-0.82142	557.947	112.116	99.2253	310.678	297.0539	73320	205.4366	0.29726	263.6545	2637300
027	2018-08-30t1558	1535663072.9	larva	0	-54.1898	-242.1587	167.6275	25.9261	2963.1933	9410.7573	48418.3389	0	-0.67614	0	-0.72123	0	-0.72487					0	-0.72183	0	-0.71311	0	1.8258	0	0	0				0	-0.77321	0	0
027	2018-08-30t1958	1535677475.71	larva	4.0008	-50.189	-238.1579	153.5398	27.6579	2869.9331	9142.5783	49731.0126	0	-0.96069	0	-0.96425	0	-0.96619					0	-0.96609	0	-0.96358	0	0.67854	0	0	0				0	-0.91128	0	0
027	2018-08-30t2358	1535691875.42	larva	8.0007	-46.1891	-234.158	156.3323	28.0843	2941.5569	9371.7415	51538.6092	0	-1.2546	0	-1.2176	0	-1.2178					0	-1.2214	0	-1.2253	0	-0.17308	0	0	0				0	-1.0577	0	0
027	2018-08-31t0358	1535706272.31	larva	11.9998	-42.19	-230.1588	156.4306	27.4407	2896.5692	9225.2733	49806.8138	0	-1.5587	0	-1.4828	0	-1.4812					0	-1.4892	0	-1.4997	0	-0.85397	0	0	0				0	-1.2141	0	0
027	2018-08-31t0758	1535720671.63	larva	15.9996	-38.1901	-226.159	227.1961	33.0793	5159.5367	16366.392	108379.3062	488.261	1.0261	388.692	1.5402	388.6993	1.544	460.446	0.40844	456.5345	13352.9336	433.6648	1.45	450.7181	1.32	1089500	-0.79139	193.609	60.4015	60.1559	96.95	92.1265	2811.5498	80.3734	1.022	88.6003	169306
027	2018-08-31t1158	1535735076.02	larva	20.0009	-34.1889	-222.1578	258.9301	26.0568	4678.5249	14775.485	77219.8506	513.762	0.93074	402.964	1.4861	402.2897	1.4863	482.5583	0.45551	479.8507	12546.5166	449.5422	1.389	472.5431	1.2803	1040860	-1.3544	96.5568	57.9842	57.5854	87.9721	87.5027	2287.2739	77.0914	0.85046	84.6372	149773
027	2018-08-31t1609	1535750175.6	larva	24.1952	-29.9946	-217.9635	509.0049	43.8305	17773.4787	56049.7521	536152.6962	718.386	1.9436	432.037	1.5585	429.0577	1.5401	616.6518	2.0693	610.9399	58581.918	488.4895	1.5031	576.3668	1.841	4076270	-0.31901	105.9	59.8848	59.6782	91.9474	90.7798	8735.0039	78.8733	0.82748	87.1433	565013
027	2018-08-31t2009	1535764565.81	larva	28.1925	-25.9973	-213.9662	667.1551	49.0158	25697.7466	81100.2286	820920.3179	728.895	1.7777	441.584	1.4644	439.1678	1.4528	606.906	1.7018	601.2258	83146.125	504.6944	1.4501	563.7108	1.5605	6008630	0.095164	224.261	49.7986	49.4497	87.1017	83.6494	11932.9297	70.5315	0.45536	80.1353	677610
027	2018-09-01t0009	1535778966.98	larva	32.1928	-21.997	-209.9659	674.9995	51.7892	26490.7415	83500.2914	892035.1839	602.066	0.69512	450.434	1.3586	449.9071	1.3677	549.1995	0.61455	545.9345	76887.9219	510.9922	1.3096	536.6077	1.1431	6300220	-0.26973	111.951	61.6146	61.3755	95.4716	94.3048	13366.0176	82.0468	0.77576	91.3007	861804
027	2018-09-01t0409	1535793357.37	larva	36.1901	-17.9997	-205.9685	809.2611	56.8736	36522.6854	115094.5027	1400697.4291	705.829	1.1218	432.761	0.97309	429.5717	0.95725	607.0783	1.2162	601.1756	117166.1094	502.851	1.0282	564.1638	1.1513	8312040	0.13869	277.59	56.7698	56.4239	94.0224	90.6619	18146.332	77.7679	0.51635	87.5591	1090380
027	2018-09-01t0809	1535807757.03	larva	40.19	-13.9998	-201.9686	868.8679	61.0552	43039.575	135621.5011	1822385.4024	694.927	0.77052	446.682	0.89556	444.3938	0.89129	600.0964	0.84903	590.2969	135621.7969	514.5665	0.91154	564.2021	0.91987	10088800	0.41602	359.329	59.2956	59.0137	97.4411	93.3471	22021.6992	80.4371	0.51739	90.1808	1339250
[truncated: 5,102 more rows]
