# Supplementary material for: Global, cell non-autonomous gene regulation drives individual lifespan among isogenic C. elegans
Source: eLife. 2021 Feb 1;10:e65026. doi: 10.7554/eLife.65026 (PMC7864635; doi:10.7554/eLife.65026)
Supplement: Source data 1. [file elife-65026-data1.zip › figure_data/Figures 1-3 - base strains/mir-51/mir-51_20180830-spans.tsv]

name	larvaspan	adultspan	lifespan
000	46.1887	199.9898	246.1785
001	52.1891	199.9905	252.1796
002	56.196	228.2081	284.4041
003	48.1892	259.9907	308.1798
006	52.1892	243.986	296.1753
009	54.1889	232.2064	286.3954
011	54.189	267.574	321.7631
012	52.1893	243.9798	296.1691
013	48.1892	195.98	244.1692
016	52.1893	119.969	172.1583
017	46.1895	203.9759	250.1654
018	52.1894	207.9783	260.1677
019	48.1892	159.9715	208.1607
022	50.1895	247.9717	298.1611
023	46.1898	295.1427	341.3326
024	60.2037	211.9587	272.1625
026	48.1893	211.9723	260.1616
027	54.1898	187.9689	242.1587
028	56.1973	171.9604	228.1577
029	52.1894	199.9703	252.1597
030	48.1893	215.9755	264.1648
031	48.1893	195.9701	244.1594
032	48.1893	227.9717	276.161
033	52.1894	219.9716	272.161
034	52.1894	191.9702	244.1596
035	52.1894	219.9718	272.1612
036	48.1893	203.971	252.1603
037	52.1894	247.9707	300.1601
038	52.1895	228.1963	280.3858
039	52.1895	191.9706	244.1601
041	44.1896	259.9686	304.1583
042	60.2049	259.54	319.745
043	52.1895	228.1945	280.384
044	46.1908	227.9702	274.161
045	48.1893	219.973	268.1623
046	52.1895	267.5559	319.7454
050	50.1907	207.963	258.1537
051	56.1983	283.1259	339.3242
052	52.1896	199.9628	252.1524
054	44.1897	287.1336	331.3233
055	48.1893	207.9611	256.1504
056	48.1893	223.9623	272.1516
058	44.1897	295.1305	339.3202
059	52.1896	279.1319	331.3214
060	52.1896	267.5455	319.7351
062	48.1893	271.5436	319.7329
063	50.1911	232.1825	282.3736
064	48.1893	227.9583	276.1476
067	48.1892	223.9539	272.1432
068	50.1913	195.9523	246.1435
069	52.1895	187.9512	240.1408
070	48.1892	187.9512	236.1404
071	48.1892	159.9475	208.1367
072	56.1991	243.9432	300.1422
073	48.1892	127.9441	176.1333
074	44.1897	207.9527	252.1424
075	48.1892	227.9547	276.1439
076	52.1895	228.1786	280.3681
077	52.1895	243.9533	296.1428
078	46.1921	287.1267	333.3188
080	52.1895	228.1766	280.3661
081	52.1896	243.9514	296.1409
082	48.1892	239.9512	288.1404
084	48.1892	211.9525	260.1417
085	52.1896	183.9473	236.1368
086	44.1897	240.174	284.3637
087	50.1919	191.9483	242.1402
088	52.1895	183.9476	236.1371
089	54.1923	223.951	278.1434
090	52.1895	232.1745	284.364
091	52.1895	211.9564	264.146
092	54.1924	191.9493	246.1418
093	48.1891	259.9512	308.1403
094	64.2053	211.9358	276.1411
095	48.1891	232.1762	280.3653
096	56.2001	187.9391	244.1392
097	52.1896	223.9518	276.1414
098	48.1891	271.5383	319.7275
099	68.1982	155.939	224.1372
101	48.1891	271.5364	319.7255
102	52.1896	203.9486	256.1382
104	46.1931	195.9444	242.1374
105	52.1896	232.1711	284.3607
106	56.2005	219.9371	276.1376
107	48.1892	203.9468	252.1359
108	48.1892	111.9317	160.1209
109	54.1931	228.1725	282.3656
110	48.1892	255.9477	304.1369
111	52.1897	223.9487	276.1383
112	52.1897	95.9303	148.1199
113	52.1897	203.9473	256.137
