# Supplementary material for: Global, cell non-autonomous gene regulation drives individual lifespan among isogenic C. elegans
Source: eLife. 2021 Feb 1;10:e65026. doi: 10.7554/eLife.65026 (PMC7864635; doi:10.7554/eLife.65026)
Supplement: Source data 1. [file elife-65026-data1.zip › figure_data/Figures 1-3 - base strains/mir-246/mir-246_20171116.tsv]

name	timepoint	timestamp	stage	age	adult_age	ghost_age	length	max_width	projected_area	surface_area	volume	gfp_maximum	gfp_maximum_z	gfp_mean	gfp_mean_z	gfp_median	gfp_median_z	gfp_over_99_mean	gfp_over_99_mean_z	gfp_over_99_median	gfp_over_99_sum	gfp_percentile_95	gfp_percentile_95_z	gfp_percentile_99	gfp_percentile_99_z	gfp_sum	gfp_sum_z	green_yellow_excitation_autofluorescence_maximum	green_yellow_excitation_autofluorescence_mean	green_yellow_excitation_autofluorescence_median	green_yellow_excitation_autofluorescence_over_99_mean	green_yellow_excitation_autofluorescence_over_99_median	green_yellow_excitation_autofluorescence_over_99_sum	green_yellow_excitation_autofluorescence_percentile_95	green_yellow_excitation_autofluorescence_percentile_95_z	green_yellow_excitation_autofluorescence_percentile_99	green_yellow_excitation_autofluorescence_sum
000	2017-11-16t1611	1510870366.72	egg	-1.9805	-57.4725	-201.9582	153.5913	28.094	2961.4381	9429.1663	53031.0137	0	2236.8357	0	-0.34486	0	-0.40187					0	-0.036252	0	0.43768	0	2.9083	0	0	0				0	-0.35193	0	0
000	2017-11-16t2009	1510884625.99	larva	1.9805	-53.5116	-197.9973	168.0726	27.226	3407.8311	10829.5465	61829.4668	0	1605.4667	0	-0.53622	0	-0.57008					0	-0.34997	0	-0.09056	0	1.4137	0	0	0				0	-0.52286	0	0
000	2017-11-17t0011	1510899154.08	larva	6.016	-49.476	-193.9617	168.0603	28.5086	3452.8084	10977.9609	64151.7346	0	0.041868	0	-0.73701	0	-0.74628					0	-0.66581	0	-0.52539	0	0.48287	0	0	0				0	-0.70519	0	0
000	2017-11-17t0339	1510911665.82	larva	9.4915	-46.0005	-190.4862	167.2213	29.8724	3382.7255	10763.3193	63978.9194	0	-0.49118	0	-0.91525	0	-0.90249					0	-0.935	0	-0.84523	0	-0.111	0	0	0				0	-0.8697	0	0
000	2017-11-17t0739	1510926069.14	larva	13.4924	-41.9996	-186.4853	159.8581	28.3825	3248.9683	10345.9152	59854.4631	0	-0.81558	0	-1.1274	0	-1.0883					0	-1.242	0	-1.1693	0	-0.66246	0	0	0				0	-1.069	0	0
000	2017-11-17t1202	1510941828.04	larva	17.8699	-37.6221	-182.1078	248.8352	22.5006	4243.844	13383.3637	63749.8624	752.902	0.054384	559.648	1.0031	562.1745	1.0287	699.2233	-0.31361	694.3087	16781.3594	654.9051	0.81206	684.1214	0.4902	1309580	-0.70386	233.603	146.436	145.5221	207.4103	204.6973	4977.8467	182.2789	1.1343	197.7457	342660
000	2017-11-17t1606	1510956479.48	larva	21.9398	-33.5523	-178.038	273.018	31.8381	6665.252	21092.018	140991.4533	919.565	-0.058344	737.343	1.6172	736.1137	1.6393	856.5723	-0.21348	846.4638	30836.6016	805.6987	1.0629	837.3225	0.55228	2653700	-0.70058	305.645	181.122	180.9183	240.9617	235.3144	8674.623	213.892	1.4435	229.7295	651859
000	2017-11-17t2038	1510972761.39	larva	26.4625	-29.0295	-173.5152	257.7415	21.8993	3265.739	10321.244	38918.9458	796.549	-0.51939	643.06	1.0295	642.2704	1.0967	747.23	-0.68286	743.7505	14197.3691	706.6336	0.37124	733.6857	-0.095732	1189020	-1.5995	269.661	167.568	166.6788	223.7331	218.0206	4250.9292	199.517	1.1002	213.9139	309833
000	2017-11-18t0002	1510985019.02	larva	29.8674	-25.6246	-170.1103	468.5929	41.6639	16991.4597	53729.9792	514491.9525	683.655	-0.83432	430.16	-0.10102	420.3926	-0.027554	614.3161	-1.11	609.7719	55902.7656	548.7188	-0.45717	594.6847	-0.69929	3877030	-1.1075	337.316	121.141	119.2923	189.699	184.5878	17262.6113	158.8642	0.36685	177.8837	1091840
000	2017-11-18t0350	1510998725.19	larva	33.6747	-21.8173	-166.303	487.4357	46.6512	18347.5852	58044.8585	580974.0602	816.982	-0.87661	514.693	0.1101	498.2814	0.17407	731.7258	-1.0509	727.3209	71709.1328	672.974	-0.27493	713.2921	-0.65625	4999730	-1.1291	312.45	141.303	139.1862	217.4774	213.0174	21312.7812	186.935	0.64587	206.968	1372620
000	2017-11-18t0827	1511015318.77	larva	38.284	-17.208	-161.6937	521.0708	43.7215	18259.8326	57661.47	538174.1021	1175.9	-0.73265	759.799	1.1054	756.8647	1.2499	982.3714	-0.77888	959.4365	95290.0234	862.9351	0.099145	928.0255	-0.43562	7362450	-0.8917	303.638	195.244	194.3475	263.4932	260.4355	25558.8398	235.2951	1.2694	253.1491	1891920
000	2017-11-18t1149	1511027454.29	larva	41.655	-13.837	-158.3227	615.0448	56.0145	28557.4384	90393.0698	1095758.6487	1156.36	-0.90136	603.047	0.1442	595.8156	0.31286	1008.2817	-0.87517	998.296	152250.5469	824.9812	-0.28789	948.6266	-0.60152	9063800	-0.74052	255.625	151.662	151.4742	230.6016	229.07	34820.8438	202.2109	0.55956	221.8535	2279480
000	2017-11-18t1539	1511041268.59	larva	45.4923	-9.9997	-154.4854	377.0071	61.97	17462.6748	56161.8255	691058.322	2204.85	-0.13041	665.114	0.27163	583.7066	0.074728	1944.9259	0.64495	1934.8954	180878.1094	1277.6074	1.1467	1801.2329	1.1095	6123040	-1.7758	260.431	149.822	149.4959	219.383	216.1082	20402.6211	190.2721	0.14368	209.5925	1379260
000	2017-11-18t2011	1511057583	larva	50.0241	-5.4679	-149.9537	814.5471	57.7355	39561.5685	124884.2314	1581964.1179	3732.51	0.93569	762.302	0.6198	711.0908	0.61359	2175.5557	0.83186	2008.4797	452515.5625	1282.9004	0.8652	1820.0256	0.84063	15839100	0.16756	316.628	174.575	172.5567	262.7821	259.4843	54658.6719	232.9918	0.80381	252.9125	3627320
000	2017-11-18t2339	1511070066.69	larva	53.4918	-2.0003	-146.486	877.3206	57.0771	41196.0153	129867.6779	1620024.6727	4752.24	1.6006	835.646	1.0112	749.8813	0.81201	2697.2708	1.5607	2538.4089	585307.75	1476.5127	1.4757	2187.0164	1.4842	18118500	0.3927	517.591	177.377	177.521	265.5916	260.2408	57633.3672	230.0328	0.65736	251.5604	3845890
000	2017-11-19t0339	1511084468.54	adult	57.4923	2.0003	-142.4854	972.7267	65.3024	53151.7363	167579.9335	2417679.3088	2687.95	-0.24926	646.893	-0.30838	551.1737	-0.54257	1990.6035	0.17634	1928.1731	555378.375	1167.2343	0.079902	1666.2672	0.16111	17986900	0.036945	363.082	138.492	131.6958	243.8034	240.0085	68021.1562	204.8421	-0.066368	230.9156	3850760
000	2017-11-19t0803	1511100248.75	adult	61.8757	6.3836	-138.1021	1072.2734	67.403	56666.9566	178510.7987	2512272.8179	4385.39	0.92095	796.814	0.69647	712.7934	0.5578	2675.0547	1.1275	2538.3892	794491.25	1332.0849	0.59515	2099.4213	0.94166	23657400	0.96254	320.547	184.28	182.3205	276.32	274.2393	82067.0469	241.5855	0.81535	264.7412	5471260
000	2017-11-19t1206	1511114886.08	adult	65.9416	10.4496	-134.0361	1003.4486	77.7609	58240.7305	183818.3496	2799538.7182	5847.1	1.887	777.53	0.5274	692.1166	0.40559	2477.9846	0.62357	2324.2373	755785.3125	1287.6228	0.27481	1990.6243	0.55981	23652500	0.66619	453.242	181.693	180.885	265.3843	260.537	80942.2188	230.157	0.40987	252.925	5527100
000	2017-11-19t1638	1511131173.49	adult	70.4659	14.9739	-129.5118	1064.1523	77.5861	63708.6775	201198.998	3204973.3674	3469.66	-0.067145	574.651	-1.3199	467.9992	-1.6329	1856.5181	-0.53143	1758.8644	618220.5	1110.071	-0.63803	1564.0866	-0.51715	19127200	-0.60056	381.601	120.664	118.3362	204.873	197.6266	68222.7188	163.6238	-1.952	187.2131	4016310
000	2017-11-19t2002	1511143446.76	adult	73.8751	18.3831	-126.1026	1029.5092	71.4978	60082.2176	189393.9087	2933459.7172	2896.62	-0.59158	721.685	-0.040446	667.3691	0.18926	1925.8892	-0.50747	1856.079	604729.1875	1141.5301	-0.60935	1607.2035	-0.52274	22653700	-0.031764	352.735	172.522	173.1863	269.3515	265.2117	84576.3594	231.5506	0.25151	255.6274	5415460
000	2017-11-19t2351	1511157131.62	adult	77.6765	22.1844	-122.3013	1077.5203	72.1106	62215.4418	195960.6959	3050426.4372	2362.82	-1.0826	682.817	-0.48395	663.9409	0.15357	1747.673	-0.89812	1710.8455	569741.375	1149.0118	-0.6872	1552.751	-0.74912	22210700	-0.32267	348.287	171.713	172.824	274.5677	270.1271	89509.0703	241.427	0.50281	263.3957	5585480
000	2017-11-20t0428	1511173759.78	adult	82.2954	26.8034	-117.6823	1055.7021	73.7386	62888.3594	198313.7495	3104164.666	4951.47	0.77373	801.787	0.74785	720.3208	0.796	2868.9219	0.92304	2665.8528	943875.3125	1344.1177	0.1431	2061.148	0.30852	26337100	0.39003	378.01	209.462	207.1463	300.6103	296.9499	98900.7969	262.8117	1.1917	287.7069	6880410
000	2017-11-20t0750	1511185886.65	adult	85.664	30.172	-114.3137	1018.4487	76.5988	60493.6002	190703.431	3034956.2015	3630.84	-0.28969	706.118	-0.33371	632.8867	-0.19996	2261.3215	-0.19093	2148.4761	716838.9375	1265.7639	-0.31344	1958.6915	0.00040765	22316900	-0.63168	409.655	181.409	178.7135	288.4158	280.3918	91427.8203	236.8071	0.05622	265.9605	5733440
000	2017-11-20t1139	1511199668.94	adult	89.4924	34.0004	-110.4853	971.7719	76.6372	59338.1431	187268.4694	3022735.077	4914.51	0.622	699.886	-0.44028	608.5175	-0.50038	3017.6958	1.0507	2879.1118	935485.6875	1319.8497	-0.11777	2398.713	0.96264	21683900	-0.90879	368.375	173.599	173.5612	275.3695	271.5837	85364.5469	235.8972	-0.11919	261.2098	5378440
000	2017-11-20t1608	1511215800.95	adult	93.9735	38.4815	-106.0042	1006.0054	72.0665	58464.9565	184219.9933	2896185.4741	4696.86	0.37617	764.794	0.32788	685.8155	0.48495	2783.5894	0.53538	2634.4938	851778.375	1421.0816	0.31174	2204.3909	0.39552	23355300	-0.66012	404.517	194.952	193.3598	309.3543	306.2479	94662.4219	268.0233	1.029	295.594	5953450
000	2017-11-20t1939	1511228467.09	adult	97.4919	41.9999	-102.4859	623.2971	159.4781	54763.7057	180595.111	4597286.1584	2508.93	-1.3819	605.223	-1.6741	546.0649	-1.2996	1795.7167	-1.2994	1726.1506	511779.25	1119.966	-1.3247	1600.9567	-1.1315	17203500	-2.1957	300.967	151.386	146.2502	253.3145	250.5543	72194.6328	215.1471	-1.2481	241.3644	4303140
000	2017-11-20t2339	1511242868.13	adult	101.4922	46.0001	-98.4856	980.7591	76.3133	59474.1815	187607.9722	3027838.2948	5240.65	0.65681	753.422	0.17946	700.9772	0.75279	2323.7791	-0.47129	2126.646	722695.25	1280.1531	-0.58141	1858.0482	-0.61849	23396800	-0.83186	502.616	201.307	199.7901	317.607	312.6011	98775.7656	276.3287	1.1069	302.3744	6251380
000	2017-11-21t0350	1511257878.18	adult	105.6616	50.1696	-94.3161	966.4542	76.8059	56945.4995	179561.9259	2863214.0855	5074.01	0.44562	818.628	1.0123	733.2466	1.2268	2312.6526	-0.60085	2205.0665	689170.4375	1402.9276	-0.048663	2006.6363	-0.37482	24350100	-0.67602	448.363	221.652	219.541	326.8813	320.6064	97410.625	279.9249	1.1058	308.8255	6593030
000	2017-11-21t0806	1511273287.98	adult	109.9421	54.4501	-90.0356	999.0493	74.3521	57983.2953	182772.5389	2939382.5162	5303.4	0.53724	609.507	-1.6842	511.5027	-1.7161	2333.4187	-0.67495	2190.4458	707025.875	1248.8207	-0.91891	1869.9847	-0.80099	18462600	-2.2003	376.321	149.73	147.0976	242.5852	237.8194	73503.3281	199.2624	-2.2792	226.3693	4535470
000	2017-11-21t1238	1511289568.44	adult	114.4645	58.9725	-85.5133	1050.4391	76.9732	63499.9522	200128.0757	3229956.9103	5100.3	0.29465	766.035	0.32855	705.6375	0.94433	2344.4565	-0.76855	2187.4098	778359.5625	1369.6901	-0.4138	1935.6841	-0.75777	25391000	-0.53268	437.915	208.575	211.1078	315.3339	311.5308	104690.8594	274.2032	0.56085	301.7734	6913440
000	2017-11-21t1539	1511300470.49	adult	117.4928	62.0008	-82.4849	1077.2999	72.4113	64761.5817	204017.0304	3279176.8393	4733.78	-0.039394	842.969	1.3194	762.4598	1.7472	2730.9304	-0.17936	2578.8665	925785.375	1453.7996	-0.069928	2118.5182	-0.41551	28505000	0.22122	611.134	244.227	239.3296	487.8812	483.5166	165391.7188	303.8402	1.6152	443.7338	8258540
000	2017-11-21t1939	1511314871.42	adult	121.4931	66.0011	-78.4846	950.3721	68.6437	52935.799	166802.1271	2531290.3939	3290.72	-1.1868	801.385	0.77472	709.4245	1.0564	2301.2524	-1.0037	2208.8142	637446.9375	1506.2378	0.095137	1986.221	-0.80484	22179900	-1.4063	413.678	212.722	212.5129	314.3071	310.5562	87063.0547	273.8847	0.29254	300.3943	5887510
000	2017-11-22t0022	1511331789.68	adult	126.1926	70.7006	-73.7851	1022.9323	74.2913	61100.7054	192712.2842	3087920.9993	5363.24	0.28467	633.782	-1.4074	540.8387	-1.2351	3157.0847	0.34794	3000.4137	1010267.125	1271.9758	-1.1076	2360.3579	-0.073186	20228400	-1.9224	370.292	160.789	152.7779	287.4252	282.4437	91976.0625	240.3061	-1.152	271.4202	5131890
000	2017-11-22t0339	1511343665.67	adult	129.4915	73.9995	-70.4862	1019.0014	74.4652	59269.4923	186844.4313	2974842.5383	3992.34	-0.76887	614.6	-1.6632	514.8628	-1.58	2348.6943	-1.0832	2223.7858	728095.25	1280.5999	-1.117	1871.4441	-1.2142	19040300	-2.2276	505.338	143.433	140.0081	240.8615	235.4216	74667.0625	198.588	-2.805	225.875	4443560
000	2017-11-22t0739	1511358067.05	adult	133.4919	77.9998	-66.4859	1025.9006	72.8842	60616.6658	191030.1917	3020456.9319	2357.56	-1.9999	665.676	-1.0065	564.0723	-0.87972	1937.0028	-1.8371	1891.5144	614029.875	1321.5127	-0.98342	1782.9517	-1.4747	21084600	-1.7202	411.602	174.123	170.9871	280.8081	276.0244	89016.1562	237.0079	-1.4861	263.1354	5515160
000	2017-11-22t1206	1511374055.22	adult	137.933	82.441	-62.0447	1010.5913	75.0013	59443.2665	187470.9512	2957836.0299	4925.94	-0.19041	749.128	0.077253	648.7072	0.32186	3045.8142	-0.049755	2869.2881	947248.1875	1524.9055	-0.10249	2460.2799	-0.071747	23267900	-1.1769	369.114	197.56	195.1626	305.5385	301.7764	95022.4688	263.0073	-0.68032	291.9823	6136200
000	2017-11-22t1539	1511386866.52	adult	141.4917	85.9997	-58.486	1009.7885	72.6682	59394.4514	187203.5638	2969159.5229	7047.29	1.2759	817.568	0.97611	696.0974	1.0093	2866.7351	-0.39614	2656.2354	891554.625	1589.6063	0.15186	2324.0929	-0.41506	25369100	-0.6643	627.99	230.815	225.0496	421.2352	407.9555	131004.1328	300.9954	0.52958	374.4506	7162200
000	2017-11-22t1939	1511401266.47	adult	145.4917	89.9997	-54.486	1040.1842	74.7985	62279.244	196266.5697	3181253.1043	4092.17	-0.84665	751.274	0.10698	669.2198	0.65322	2774.6389	-0.59143	2637.566	904532.25	1329.9302	-1.0601	2248.9466	-0.62187	24431400	-0.87972	375.228	216.943	213.8146	321.4945	318.5557	104807.1953	282.7626	-0.24069	308.7117	7054970
000	2017-11-22t2350	1511416283.34	adult	149.6631	94.171	-50.3147	974.4705	76.8539	61956.7971	195616.8843	3269662.3222	5170.04	-0.12254	644.087	-1.3214	556.2617	-0.95659	2754.9233	-0.65987	2630.4159	892595.125	1307.2119	-1.18	2161.1273	-0.8437	20822700	-1.6881	539.972	176.349	174.6857	328.5479	304.0932	106449.5156	247.0898	-1.5525	283.3043	5701180
000	2017-11-23t0339	1511430065.68	adult	153.4915	97.9995	-46.4862	1084.7376	77.2099	61628.2576	194311.7612	3113802.5533	5098.71	-0.1982	656.992	-1.1567	609.5716	-0.17807	2435.6199	-1.2076	2290.5259	786705.25	1287.745	-1.2805	1886.2424	-1.4578	21163000	-1.575	497.787	187.943	182.9556	340.1686	330.449	109874.4609	287.0225	-0.36957	318.8641	6054010
000	2017-11-23t0838	1511447954.66	adult	158.4606	102.9686	-41.5171	929.5209	72.5859	51663.0783	162805.7212	2499449.0928	4270.42	-0.78723	624.281	-1.6138	532.4606	-1.3245	2742.6121	-0.72993	2573.8616	743247.875	1290.8952	-1.2658	2222.8501	-0.76199	16871800	-2.4411	349.561	178.893	177.12	292.3441	287.7168	79225.2656	245.1539	-1.8199	274.8876	4834770
000	2017-11-23t1139	1511458865.63	adult	161.4915	105.9994	-38.4863	919.3007	70.7571	51960.9053	163820.9703	2548734.757	4236.45	-0.82022	611.843	-1.7935	537.0461	-1.2673	2441.6392	-1.2311	2311.6766	664125.875	1225.8956	-1.5526	1941.7904	-1.3695	16627400	-2.4337	358.116	181.618	180.3412	288.804	284.8651	78554.7031	247.279	-1.8213	274.2368	4935650
000	2017-11-23t1539	1511473266.47	adult	165.4917	109.9997	-34.486	899.733	70.6006	50563.8593	159411.6286	2478292.8087	4528.22	-0.63525	600.607	-1.961	531.3651	-1.3699	2808.0105	-0.64463	2623.8933	744122.75	1167.3329	-1.804	2093.7654	-1.0566	15890300	-2.5053	353.754	182.538	180.9578	298.3716	294.3503	79068.4609	254.9319	-1.6837	284.514	4829420
000	2017-11-23t2022	1511490197.96	adult	170.1949	114.7029	-29.7828	884.785	71.2223	49426.9065	155827.9637	2401379.3533	4931.02	-0.37553	599.896	-1.9783	536.206	-1.3124	2483.6475	-1.1752	2312.1331	643264.6875	1140.5972	-1.897	1896.9875	-1.4767	15501900	-2.4684	364.043	187.192	182.6455	313.8296	309.9492	81281.875	267.5332	-1.436	298.9109	4837230
000	2017-11-23t2339	1511502066.54	adult	173.4917	117.9997	-26.486	863.9635	70.7529	49166.5081	155085.4796	2408577.6489	4547.6	-0.63468	605.656	-1.8987	531.7461	-1.3916	2405.7556	-1.3011	2224.9586	620684.9375	1191.9798	-1.6467	1918.6068	-1.4303	15575100	-2.3737	394.447	191.083	186.3295	318.1195	314.1025	82074.8359	270.8907	-1.4231	303.4669	4913890
000	2017-11-24t0339	1511516465.33	adult	177.4914	121.9994	-22.4863	857.4655	69.769	48039.1738	151482.4371	2328340.6104	4084.82	-0.94454	602.74	-1.9406	530.3748	-1.4244	2321.428	-1.4379	2132.7917	584999.875	1185.7546	-1.6475	1824.1754	-1.6305	15148700	-2.3619	390.891	194.299	190.7019	322.8936	319.7964	81369.1953	274.9759	-1.4095	306.8611	4883320
000	2017-11-24t0806	1511532444.29	adult	181.93	126.438	-18.0477	845.2302	70.3646	47354.9323	149375.5416	2291214.4425	5290.43	-0.14635	597.627	-2.008	532.2386	-1.4038	2260.6812	-1.532	2064.8712	560648.9375	1135.0081	-1.837	1780.3499	-1.7178	14819400	-2.3179	409.563	195.891	192.7993	333.2117	328.2694	82636.5	277.7819	-1.4385	315.7725	4857520
000	2017-11-24t1139	1511545266.06	adult	185.4916	129.9996	-14.4861	832.6595	71.1822	46743.5806	147493.931	2277955.6779	4376.5	-0.75078	594.357	-2.0507	536.2916	-1.3458	2199.1765	-1.6242	2036.4464	538798.25	1114.3739	-1.9005	1733.134	-1.813	14527900	-2.2918	446.509	199.28	195.8833	346.7431	343.139	84952.0703	286.6674	-1.3055	326.0682	4871000
000	2017-11-24t1539	1511559670.97	adult	189.4929	134.0009	-10.4848	826.6199	72.0969	46263.6558	145961.9941	2215611.5913	4224.17	-0.84932	586.139	-2.1602	534.2811	-1.3812	2089.3892	-1.7923	1900.1924	505632.1562	1057.3078	-2.1213	1624.1723	-2.037	14181100	-2.2683	417.9	202.77	199.5388	350.685	345.4864	84865.7734	292.7009	-1.2584	332.859	4905820
000	2017-11-24t1950	1511574679.55	adult	193.662	138.17	-6.3157	809.2131	68.7132	44118.8506	139184.144	2085643.1835	3846.9	-1.0962	591.935	-2.0641	551.3494	-1.111	1995.3176	-1.9275	1825.7198	460918.375	1045.9646	-2.1364	1525.8938	-2.2353	13662400	-2.2747	447.178	209.531	206.8277	365.4582	357.9379	84420.8359	307.0233	-1.043	347.3494	4836200
000	2017-11-24t2339	1511588466.79	adult	197.4918	141.9998	-2.4859	807.4195	66.4246	42169.2876	132968.9918	1913717.2952	4103.69	-0.92079	596.705	-1.9799	560.292	-0.96749	1978.317	-1.9367	1848.9349	437208.0625	1030.4154	-2.1725	1583.166	-2.0961	13181800	-2.2852	444.136	214.852	211.8299	372.5092	366.3783	82324.5312	317.4253	-0.92024	355.1371	4746300
000	2017-11-25t0438	1511606365.51	dead	202.4637	146.9716	2.4859	719.5159	68.634	37929.6146	119750.9309	1756893.8902	5502.74	0.021428	634.429	-1.4083	578.3444	-0.67737	2579.3735	-0.94989	2388.7944	513295.3125	1160.9396	-1.5389	2007.0486	-1.1527	12606100	-2.2964	485.741	226.033	219.3416	413.8523	409.9747	82356.6094	347.2292	-0.45119	394.7737	4491270
002	2017-11-16t1611	1510870397.19	egg	-1.9805	-61.6648	-253.4687	153.6356	28.5678	2920.0012	9299.8508	52372.967	0	2236.8406	0	-0.34486	0	-0.40187					0	-0.036249	0	0.43769	0	2.9083	0	0	0				0	-0.35192	0	0
002	2017-11-16t2009	1510884656.72	larva	1.9805	-57.7039	-249.5077	145.7759	27.8631	2693.1967	8584.7064	47048.4295	0	1605.4598	0	-0.53622	0	-0.57008					0	-0.34997	0	-0.090565	0	1.4137	0	0	0				0	-0.52286	0	0
002	2017-11-17t0011	1510899185.16	larva	6.0162	-53.6682	-245.472	208.2725	39.9359	5725.6742	18505.984	148564.0272	0	0.041832	0	-0.73702	0	-0.74629					0	-0.66582	0	-0.52541	0	0.48285	0	0	0				0	-0.70519	0	0
002	2017-11-17t0339	1510911696.72	larva	9.4916	-50.1927	-241.9966	208.7063	65.5129	7210.8094	24325.9189	263218.3195	0	-0.49119	0	-0.91526	0	-0.9025					0	-0.93501	0	-0.84524	0	-0.11102	0	0	0				0	-0.86971	0	0
002	2017-11-17t0739	1510926099.91	larva	13.4925	-46.1919	-237.9957	221.7407	38.875	5526.0602	17589.8958	133040.055	0	-0.81558	0	-1.1274	0	-1.0883					0	-1.242	0	-1.1693	0	-0.66247	0	0	0				0	-1.069	0	0
002	2017-11-17t1202	1510941858.73	larva	17.8699	-41.8144	-233.6183	171.6741	49.8369	4858.6539	15949.7568	141022.4762	0	-1.074	0	-1.3696	0	-1.3003					0	-1.5747	0	-1.4843	0	-1.1638	0	0	0				0	-1.3015	0	0
002	2017-11-17t1606	1510956510.18	larva	21.9398	-37.7446	-229.5484	294.5682	37.4483	8029.0735	25512.1984	187220.738	884.578	-0.10448	706.501	1.4824	703.9496	1.5018	842.9548	-0.24227	840.7509	37090.0117	792.6156	1.0151	827.5336	0.52536	3049260	-0.57165	333.395	170.371	170.2381	231.8007	226.0595	10199.2295	205.0636	1.3206	220.5617	735320
002	2017-11-17t2038	1510972792.09	larva	26.4625	-33.2218	-225.0257	283.1461	30.7455	6953.0182	21981.1678	147735.5572	703.685	-0.62915	499.176	0.37766	507.0712	0.49719	646.1381	-0.88762	641.3883	24553.2461	592.2805	-0.04851	625.9779	-0.37836	1876400	-1.3908	368.821	130.581	129.7375	207.5729	196.527	7887.7705	166.3541	0.61543	186.1436	490855
002	2017-11-18t0002	1510985050.75	larva	29.8677	-29.8166	-221.6205	436.7416	38.9923	12747.6472	40261.6457	315999.8106	914.036	-0.5798	647.36	0.91104	652.7676	1.0331	829.4943	-0.68606	825.3594	57235.1094	767.3553	0.34857	808.5427	-0.15503	4409170	-0.95331	262.786	164.134	163.9816	230.2551	226.9645	15887.6016	203.0567	1.0387	221.1144	1117920
002	2017-11-18t0350	1510998756.97	larva	33.675	-26.0093	-217.8132	538.8195	45.8771	18095.4844	57186.9444	548827.0882	866.454	-0.82537	470.257	-0.10396	444.2291	-0.081196	776.4568	-0.96514	770.5016	75316.3125	684.4453	-0.23244	747.8672	-0.5709	4531870	-1.2584	388.987	126.923	122.6562	214.5645	210.1348	20812.7559	180.2782	0.53974	202.5405	1223150
002	2017-11-18t0827	1511015350.66	larva	38.2844	-21.4	-213.2038	547.0058	44.3205	19654.349	62027.8625	596208.4085	1360	-0.55425	783.638	1.2254	779.2265	1.3603	1064.3341	-0.6262	1043.3438	111755.0781	886.557	0.18738	980.8802	-0.3093	8178050	-0.67758	529.622	197.896	197.2331	266.3759	262.0697	27969.4746	237.7712	1.3115	255.466	2065240
002	2017-11-18t1149	1511027486.22	larva	41.6554	-18.029	-209.8328	600.0431	52.2646	24180.8859	76359.5387	833725.273	2267.43	0.13	746.868	0.89395	703.2552	0.86287	1580.0995	0.16996	1512.7929	202252.7344	1115.6913	0.80603	1390.3769	0.43169	9543480	-0.61887	368.763	178.956	178.3265	250.4352	245.2204	32055.7012	219.3698	0.86686	237.0278	2286700
002	2017-11-18t1539	1511041300.52	larva	45.4927	-14.1917	-205.9955	680.8274	56.5091	30862.5222	97377.5647	1184180.3051	2502.51	0.13353	689.678	0.40598	642.5171	0.39087	2083.1565	0.89247	2054.8201	339554.5	1249.91	1.0414	1831.7136	1.1791	11201100	-0.53524	311.147	154.04	152.0679	244.9905	240.2298	39933.4453	212.843	0.57763	233.2188	2501760
002	2017-11-18t2011	1511057615.08	larva	50.0245	-9.6599	-201.4637	779.499	54.2005	34936.9083	110221.0126	1300522.4505	5351.39	2.3002	862.186	1.2113	760.4024	0.90098	2516.3726	1.4281	2386.7987	463012.5625	1593.2153	2.0663	2221.7814	1.7347	15855600	0.17139	302.45	184.231	183.8171	268.1409	265.3175	49337.918	236.1826	0.87208	257.3652	3388010
002	2017-11-18t2339	1511070098.67	larva	53.4921	-6.1922	-197.996	896.5736	67.0049	48979.2947	154489.3629	2223053.5775	2542.48	-0.21352	646.976	-0.18286	563.3635	-0.35221	1856.285	0.11518	1825.3362	477065.25	1246.0444	0.56372	1660.7361	0.32006	16591700	0.04309	318.561	138.217	135.3016	224.0021	220.0923	57568.543	189.9783	-0.26914	211.6928	3544580
002	2017-11-19t0339	1511084500.59	larva	57.4927	-2.1917	-193.9955	1115.3538	64.9909	54880.5195	172708.1358	2389610.5893	4424.41	1.1396	737.21	0.31227	677.3388	0.31576	2308.3672	0.71427	2147.2926	664809.75	1323.1217	0.71302	1864.1095	0.59676	21232400	0.76642	354.412	163.094	158.5626	274.6712	271.446	79105.3125	239.6726	0.81857	261.9829	4697270
002	2017-11-19t0803	1511100280.6	adult	61.876	2.1917	-189.6122	976.0143	71.6753	51882.1234	163593.8336	2329574.5823	4128.28	0.72028	841.576	1.0351	739.5935	0.75989	2409.1636	0.68505	2281.6586	655292.5	1465.6253	1.153	1978.148	0.67534	22869000	0.78803	437.567	188.851	187.6597	286.1178	279.9558	77824.0312	249.5932	1.0417	272.9071	5131840
002	2017-11-19t1206	1511114917.99	adult	65.942	6.2576	-185.5462	1052.1296	66.1534	58428.9318	184260.7468	2676626.3154	3659.78	0.21088	747.39	0.27801	669.9287	0.22098	2163.554	0.10582	2058.6866	662047.5	1308.1447	0.36284	1821.3431	0.18776	22847000	0.4898	445.412	176.527	176.749	259.8636	255.9349	79518.25	227.5807	0.32971	248.3362	5396240
002	2017-11-19t1638	1511131205.29	adult	70.4662	10.7819	-181.022	1057.9271	70.0302	58035.0275	182835.8131	2693159.1488	2403.44	-0.87463	736.297	0.13767	676.4762	0.27616	1605.4274	-0.94769	1545.9924	488049.9375	1191.2245	-0.27869	1453.5918	-0.76192	22377500	0.10801	382.458	192.371	191.6381	281.8142	277.9571	85671.5078	245.9454	0.83318	268.1263	5846540
002	2017-11-19t2002	1511143478.85	adult	73.8755	14.1912	-177.6127	1102.441	62.6547	57605.124	181337.6244	2557784.3155	3079.35	-0.45402	779.425	0.51529	751.3681	1.0169	1991.583	-0.39749	1898.7088	601458.0625	1275.6534	0.0014623	1694.7473	-0.32689	23526900	0.15813	1140.96	201.257	205.5473	301.6198	293.0111	91089.1797	260.5087	1.2907	284.1048	6074950
002	2017-11-19t2351	1511157163.73	adult	77.6769	17.9925	-173.8113	1071.9205	76.1574	65566.1945	206682.0762	3351113.5498	2262.77	-1.1579	571.964	-1.6216	491.2004	-1.6719	1547.3159	-1.2377	1470.2958	530729.375	956.5947	-1.5943	1304.3963	-1.3136	19580000	-0.89629	601.409	142.89	133.4324	272.8143	265.9593	93575.3125	227.2232	-0.032272	256.994	4891560
002	2017-11-20t0428	1511173791.72	adult	82.2958	22.6114	-169.1924	1100.5811	73.6466	64538.6783	203412.5351	3191581.2247	3001.24	-0.70024	557.858	-1.9176	483.8504	-1.8733	1756.4453	-0.99344	1542.8701	593678.5	1009.9017	-1.4926	1384.4807	-1.2584	18807100	-1.2685	706.761	136.95	133.0156	230.3609	223.5157	77862	190.9989	-1.6145	213.8759	4616990
002	2017-11-20t0750	1511185918.63	adult	85.6644	25.98	-165.8238	1044.2821	85.8966	64917.3187	204904.4937	3428020.6283	3249.31	-0.5798	625.174	-1.2591	561.1028	-1.0484	1957.8691	-0.72065	1845.8162	663717.625	1087.6791	-1.2104	1606.7627	-0.8272	21174600	-0.88569	555.879	149.316	143.3972	280.4518	274.6858	95073.1406	223.8117	-0.4626	259.954	5057350
002	2017-11-20t1139	1511199701.13	adult	89.4928	29.8085	-161.9954	1100.6643	72.9927	61528.9558	193763.9564	2913778.776	2817.94	-0.98457	702.342	-0.41106	638.6637	-0.12943	1891.4625	-0.92938	1829.2288	609050.9375	1212.7511	-0.66876	1627.5023	-0.87221	22603500	-0.70128	493.348	178.814	178.5009	281.5345	275.9895	90654.1094	242.3274	0.14112	267.2184	5754770
002	2017-11-20t1608	1511215818.81	adult	93.97	34.2856	-157.5182	1117.9059	74.4178	67144.6847	211604.8567	3365901.3894	3425.7	-0.60474	703.687	-0.42323	630.6702	-0.21647	2156.865	-0.57187	2080.3276	757059.625	1206.4927	-0.80119	1729.9967	-0.73784	24660700	-0.35932	516.434	181.6	177.6173	361.7579	348.5737	126977.0234	241.1416	-0.065777	286.5094	6364160
002	2017-11-20t1939	1511228484.39	adult	97.4882	37.8038	-154	1146.425	77.874	71777.1768	226479.2783	3714913.9387	2781.63	-1.1707	664.91	-0.92602	601.7468	-0.57648	2005.4142	-0.92845	1948.9384	752030.3125	1243.6627	-0.68372	1761.5157	-0.7483	24895600	-0.39118	559.643	172.489	169.7558	276.6901	272.7699	103758.7969	238.9096	-0.27915	264.027	6458320
002	2017-11-20t2339	1511242885.59	adult	101.4885	41.8042	-149.9997	1089.8072	73.7175	63465.1232	199947.0295	3102398.1557	4148.47	-0.1887	836.093	1.2302	723.0956	1.0447	2734.2854	0.25246	2640.2771	907782.75	1465.3893	0.37028	2211.0258	0.21818	27735700	0.20688	379.329	221.478	219.1669	316.4909	312.0093	105074.9688	278.0218	1.1758	301.3271	7347100
002	2017-11-21t0350	1511257895.46	adult	105.6579	45.9736	-145.8303	1057.2485	85.5897	67111.8168	211644.4249	3646035.6124	3522.99	-0.75081	684.646	-0.70601	575.617	-0.8785	2471.8667	-0.32178	2381.2139	865153.375	1401.2888	-0.05689	2063.9849	-0.24023	23956400	-0.77201	542.871	166.291	160.4102	300.5042	292.015	105176.4531	243.9866	-0.34588	278.4449	5818670
002	2017-11-21t0806	1511273305.21	adult	109.9384	50.2541	-141.5498	1231.7092	89.1698	74444.0049	234592.7916	3958899.348	3172.44	-1.097	556.24	-2.371	466.3907	-2.3243	2010.5332	-1.2364	1909.6664	782097.4375	1217.1225	-1.0773	1698.6059	-1.1978	21622200	-1.4168	460.501	138.243	133.6551	237.591	232.4898	92422.9141	194.7941	-2.4582	222.1598	5373800
002	2017-11-21t1238	1511289585.77	adult	114.4608	54.7764	-137.0274	1210.6474	79.0354	71111.8355	223845.8601	3641207.3964	4589.37	-0.093707	728.971	-0.15074	637.3049	0.015619	2492.4399	-0.51318	2352.7118	927187.625	1426.3865	-0.13478	2066.4358	-0.45896	27079100	-0.10951	554.776	200.534	194.9217	416.8611	409.0294	155072.3438	278.2077	0.71962	351.2267	7449240
002	2017-11-21t1539	1511300488.25	adult	117.4892	57.8049	-133.9989	1185.2806	75.4694	73126.5395	230305.1905	3790173.0516	3600.65	-0.89523	743.196	0.027709	661.0206	0.36215	2549.802	-0.49004	2480.4379	974024.375	1478.0687	0.048262	2217.8483	-0.19057	28366300	0.1863	644.987	200.257	200.814	309.6379	303.2252	118281.6641	266.668	0.15571	293.4886	7643410
002	2017-11-21t1939	1511314888.88	adult	121.4894	61.8051	-129.9988	1107.6946	82.4745	70604.8564	222510.3533	3844148.4732	4288.97	-0.44025	761.299	0.25515	680.598	0.66064	2934.7104	0.076131	2868.7109	1082908.125	1603.5649	0.5623	2508.0892	0.36325	28031800	0.07115	617.183	208.688	210.0764	466.5917	459.1468	172172.3438	297.1531	1.193	390.0949	7684100
002	2017-11-22t0022	1511331807.04	adult	126.1889	66.5046	-125.2993	1140.9127	77.2159	67292.3346	211944.4792	3415787.4062	5617.59	0.47249	716.831	-0.32958	605.1808	-0.34709	3235.7913	0.48115	3031.8132	1138998.5	1608.1729	0.4813	2692.9247	0.66236	25198100	-0.67254	544.155	188.942	182.3362	386.7087	376.413	136121.4688	271.0469	0.012763	344.7087	6641710
002	2017-11-22t0339	1511343683.09	adult	129.4878	69.8035	-122.0004	1147.4541	77.813	70824.0627	223159.238	3705852.0622	4754.44	-0.21113	704.267	-0.49816	579.3417	-0.68691	3218.8582	0.38213	3043.1774	1190977.5	1585.2592	0.30863	2543.7646	0.26167	26026900	-0.48014	502.907	182.473	181.3974	320.6781	294.9078	118650.8984	247.6558	-0.97648	277.9122	6743470
002	2017-11-22t0739	1511358084.39	adult	133.4882	73.8038	-118	1129.7392	76.2353	66954.3873	210907.4372	3380422.6951	6848.31	1.253	761.947	0.24696	637.2465	0.13837	3863.0461	1.3886	3738.4233	1352066.125	1809.0547	1.2729	3101.5336	1.3965	26649100	-0.34107	483.368	206.03	205.4047	372.0614	355.3302	130221.4766	283.0461	0.19377	330.3162	7205900
002	2017-11-22t1206	1511374072.78	adult	137.9294	78.2451	-113.5588	1183.3272	85.7364	77218.5732	243722.7932	4309206.9985	6089.48	0.64217	593.805	-1.9537	440.2864	-2.598	3471.7683	0.65987	3327.8804	1399122.625	1557.4547	0.046703	2858.1948	0.7886	23900100	-1.0227	515.392	147.495	141.5317	285.1409	273.2542	114911.7969	211.6377	-2.5051	254.9679	5936510
002	2017-11-22t1539	1511386883.84	adult	141.488	81.8037	-110.0002	1191.7955	76.3911	73020.3482	229973.8084	3869776.1579	5406.15	0.11328	851.124	1.417	717.054	1.3049	3657.7434	0.91676	3477.3333	1397258	1819.1966	1.1972	2901.9884	0.82867	32444900	1.0363	616.136	243.459	237.6089	435.9323	418.2043	166526.125	321.1353	1.2293	385.1861	9280640
002	2017-11-22t1939	1511401283.95	adult	145.4881	85.8037	-106.0001	1113.346	78.966	68053.7566	214464.9334	3526580.7206	5113.02	-0.13139	786.625	0.57474	650.6433	0.38849	3624.1272	0.81292	3519.3422	1290189.25	1872.2003	1.3947	3064.6248	1.1265	27933000	-0.054827	519.554	211.34	211.3131	334.0631	328.68	118926.4688	288.7557	-0.037825	317.3064	7504680
002	2017-11-22t2350	1511416300.71	adult	149.6594	89.975	-101.8288	1019.8604	80.2032	61023.4038	192281.5592	3144119.878	8842.24	2.4249	785.399	0.56676	623.188	0.0098604	3838.969	1.1249	3684.647	1224631.125	1880.4497	1.4043	3145.9875	1.2614	25025200	-0.72355	658.617	210.329	204.0708	403.1822	395.6313	128615.1094	300.3923	0.19678	359.4557	6701700
002	2017-11-23t0339	1511430083.22	adult	153.4879	93.8035	-98.0003	1003.1592	74.2241	60849.0301	191854.061	3141650.4207	4923.93	-0.31832	836.578	1.2657	700.274	1.1496	3228.1304	0.092354	3122.34	1026545.4375	1785.2842	0.95448	2669.658	0.21234	26565500	-0.36334	578.323	240.219	241.292	362.6626	357.1676	115326.7188	305.4027	0.2177	341.0082	7628160
002	2017-11-23t0838	1511447971.94	adult	158.4569	98.7726	-93.0312	1080.0538	78.5944	62219.8999	196158.8989	3113565.223	5812.81	0.26248	770.161	0.38039	664.1532	0.63951	3982.311	1.2927	3866.3075	1298233.375	1729.0719	0.69636	3160.6146	1.2329	25047200	-0.67271	492.581	228.554	225.698	423.2694	419.3149	137985.8281	328.7806	0.74587	395.6788	7433030
002	2017-11-23t1139	1511458883.05	adult	161.4878	101.8035	-90.0004	1062.6309	79.8563	65669.7381	207069.0225	3490753.5187	9713.48	2.8835	830.66	1.2204	692.6482	1.079	4470.6172	2.0674	4304.8096	1533421.75	1784.9079	0.94596	3494.841	1.9304	28480800	0.074023	502.21	254.326	251.1276	396.9857	390.5748	136166.0938	332.321	0.72229	373.9012	8720080
002	2017-11-23t1539	1511473283.75	adult	165.488	105.8037	-86.0002	1078.7654	81.0631	66686.0617	210202.6706	3523154.4133	8526.1	2.0458	738.573	-0.043382	612.7074	-0.12676	4006.3135	1.2959	3780.8147	1398203.375	1654.8117	0.36923	3056.5819	0.98669	25713400	-0.4874	503.821	218.005	214.4569	363.601	358.9898	126896.7656	307.2746	-0.17118	344.0704	7589850
002	2017-11-23t2022	1511490215.47	adult	170.1913	110.5069	-81.2969	1058.6656	73.3613	62408.7057	196716.6004	3131025.3587	5786.99	0.19457	713.711	-0.38219	596.757	-0.37628	3609.4263	0.64118	3461.8311	1180282.375	1493.5729	-0.3263	2819.201	0.48299	23271200	-0.93144	502.326	221.126	213.3511	385.5379	380.3647	126070.9062	310.7686	-0.24402	358.0471	7210030
002	2017-11-23t2339	1511502083.92	adult	173.488	113.8037	-78.0001	968.3762	76.4507	59607.6941	188003.9217	3093238.7877	5551.48	0.031683	763.534	0.32661	644.0803	0.3562	4008.0496	1.2827	3947.6687	1250511.5	1598.9053	0.1619	3311.3869	1.5346	23751300	-0.79766	515.281	235.564	234.4283	399.2596	392.6611	124568.9844	325.4254	0.029975	373.3416	7327700
002	2017-11-24t0339	1511516482.8	adult	177.4877	117.8034	-74.0005	981.6221	77.7185	59826.7124	188547.3924	3124305.9372	6295.19	0.51859	704.956	-0.49134	615.1741	-0.096107	3762.8428	0.88511	3591.7444	1177769.75	1451.8985	-0.46583	2786.9093	0.4241	22011600	-1.078	493.204	214.783	215.9218	354.0204	349.4362	110808.375	297.5326	-0.83223	332.9741	6706380
002	2017-11-24t0806	1511532461.69	adult	181.9263	122.242	-69.5619	992.7137	78.9034	60838.0665	191743.9609	3185218.3745	6526.2	0.6716	710.031	-0.40501	618.6509	-0.042754	4143.0195	1.5051	3883.0547	1317480.25	1497.4906	-0.22641	3122.3499	1.1583	22550600	-0.91654	482.423	216.169	218.0865	356.2627	350.2004	113291.5469	299.8839	-0.9	335.6807	6865510
002	2017-11-24t1139	1511545283.61	adult	185.488	125.8036	-66.0002	987.0623	79.6192	58286.7278	183692.1187	2974643.3379	7303.79	1.1876	720.568	-0.24196	637.4208	0.25352	3874.5344	1.0801	3527.7502	1181733	1411.6009	-0.57823	2888.3283	0.67039	21941300	-0.97897	462.213	227.215	224.7721	379.0461	373.2283	115609.0625	313.7793	-0.6691	358.8964	6918700
002	2017-11-24t1539	1511559688.47	adult	189.4893	129.805	-61.9989	990.1155	77.5867	58545.0521	184493.8052	3006725.8325	7906.18	1.5925	727.294	-0.12802	634.2909	0.20508	4229.5029	1.6607	3908.871	1294227.875	1496.8728	-0.16122	3304.9323	1.5872	22246500	-0.87344	472.356	226.132	227.8368	395.0344	390.7474	120880.5312	325.0703	-0.52976	371.993	6916910
002	2017-11-24t1950	1511574697.31	adult	193.6584	133.9741	-57.8298	918.3763	77.3036	57003.0446	179863.3483	3006803.5084	5488.45	-0.005407	725.792	-0.1297	643.0085	0.34475	3606.5923	0.66655	3471.176	1074764.5	1412.6529	-0.49629	2715.8795	0.33727	21590100	-0.93335	522.398	241.395	237.3625	432.3503	427.9575	128840.3984	359.206	0.083765	408.902	7180790
002	2017-11-24t2339	1511588484.15	adult	197.4881	137.8038	-54.0001	921.6212	76.4483	56379.3806	177872.7715	2919084.9704	7113.3	1.0833	731.124	-0.032688	642.4102	0.33625	4014.1855	1.3313	3692.2961	1184184.75	1361.8359	-0.68524	2812.6793	0.56786	21522800	-0.89831	524.96	244.351	240.8119	433.4442	427.6775	127866.0547	360.2782	-0.02775	411.3939	7193200
002	2017-11-25t0438	1511606382.96	adult	202.46	142.7757	-49.0282	937.9086	77.9924	56879.2046	179324.4955	2989834.6794	6765.62	0.86481	723.928	-0.10932	639.1328	0.28591	4126.6133	1.5245	3905.9998	1225604.125	1343.6494	-0.71515	3148.7496	1.33	21498500	-0.84629	548.394	242.316	238.4594	449.7928	445.5272	133588.4688	364.4041	-0.10866	425.9325	7196050
002	2017-11-25t0739	1511617284.17	adult	205.4881	145.8038	-46.0001	962.368	77.3687	57131.6677	180033.2675	2946048.0512	6449.04	0.66197	708.337	-0.31747	628.5621	0.12034	4204.6289	1.659	3916.5203	1257184	1329.1348	-0.74838	3242.2369	1.5572	21136100	-0.87329	524.66	239.048	236.3944	441.9819	436.5593	132152.5938	363.1601	-0.22854	421.6608	7132960
002	2017-11-25t1139	1511631683.05	adult	209.4878	149.8035	-42.0004	896.1496	77.0768	54666.1517	172487.4939	2861312.7461	6113.45	0.44886	715.277	-0.19104	635.6686	0.23616	3972.6157	1.3063	3782.4854	1136168.125	1306.6136	-0.8081	3100.2482	1.2806	20417600	-0.9493	527.987	245.997	241.1221	456.6368	452.6826	130598.125	377.2971	-0.081162	434.4876	7021980
002	2017-11-25t1622	1511648621.8	adult	214.193	154.5087	-37.2952	906.266	77.2783	55336.5904	174593.8877	2897817.0198	6729.82	0.87635	713.865	-0.17973	636.4485	0.25482	3843.7231	1.1226	3633.6367	1110836	1309.7454	-0.74628	2962.2647	1.0177	20617800	-0.87643	537.442	249.96	243.4682	469.3068	464.5223	135629.6719	387.5339	-0.035217	444.9009	7219350
002	2017-11-25t1939	1511660483.08	adult	217.4878	157.8035	-34.0004	910.9779	75.1275	54272.5293	171193.4595	2786628.4578	4262.16	-0.77346	693.733	-0.44854	629.8797	0.15818	3112.6594	-0.027094	3063.308	883995.25	1259.5735	-0.94581	2553.9675	0.14074	19667300	-1.0013	546.069	252.294	243.163	469.0898	465.1891	133221.5156	396.7513	0.031354	448.4216	7152540
002	2017-11-25t2339	1511674883.65	adult	221.488	161.8036	-30.0002	907.7924	74.9956	54141.6254	170808.1056	2784276.7081	3990.9	-0.94771	685.889	-0.53655	627.6796	0.13087	3012.8191	-0.16897	2984.3179	852627.8125	1225.283	-1.0695	2423.0659	-0.12446	19407200	-1.0124	580.444	255.592	245.3493	480.2458	474.4637	135909.5469	406.8182	0.088026	456.3359	7231980
002	2017-11-26t0406	1511690865.19	adult	225.9273	166.2429	-25.5609	875.1693	76.7932	53416.5255	168661.4984	2773259.0522	4519.13	-0.58437	688.809	-0.47099	629.932	0.17302	3059.2754	-0.077365	2887.4353	853537.8125	1161.8517	-1.334	2413.3578	-0.12307	19217800	-1.0173	588.247	259.899	246.9139	493.3878	488.3942	137655.1875	414.9647	0.095206	470.0286	7251190
002	2017-11-26t0739	1511703683.57	adult	229.4879	169.8036	-22.0002	892.0616	77.0917	53703.1761	169428.4078	2781073.8759	5268.85	-0.071766	692.591	-0.39949	628.5898	0.15657	3392.2747	0.46454	3251.9275	953229.1875	1169.7269	-1.2737	2564.2594	0.2314	19423000	-0.96503	571.172	261.06	248.0294	503.4899	498.679	141480.6562	422.597	0.11832	481.0057	7321170
002	2017-11-26t1139	1511718083.15	adult	233.4878	173.8035	-18.0004	897.5217	75.4581	53334.5711	168232.8705	2732733.9578	4995.16	-0.25386	687.049	-0.46623	626.8156	0.13197	3221.4226	0.20068	3043.2422	898776.875	1152.8521	-1.3319	2471.7865	0.039932	19140500	-0.99347	626.158	264.38	250.3416	515.5115	510.1976	143827.7188	430.807	0.13669	491.0633	7365380
002	2017-11-26t1550	1511733120.54	adult	237.6649	177.9805	-13.8233	883.997	76.0926	52960.5192	167100.3536	2728363.3676	4737.16	-0.42938	679.62	-0.56396	625.2114	0.10794	2994.5623	-0.15682	2800.6421	829493.75	1108.8686	-1.52	2336.7033	-0.24778	18790100	-1.0351	618.39	267.701	251.8025	527.6704	521.7076	146164.7031	438.8299	0.14667	498.3534	7401410
002	2017-11-26t1939	1511746883.69	adult	241.488	181.8036	-10.0002	884.1777	75.3367	52996.7067	167201.3801	2726305.3029	4546.41	-0.56262	677.51	-0.58833	624.6771	0.098891	2952.5356	-0.22165	2799.541	817852.375	1102.0576	-1.5359	2320.1817	-0.27314	18752100	-1.0314	604.641	270.47	254.6122	529.9512	524.8062	146796.4844	443.4572	0.11415	504.5068	7486060
002	2017-11-27t0038	1511764803.72	adult	246.4658	186.7814	-5.0224	873.0911	76.1933	52746.1055	166450.8917	2728727.6721	4505.45	-0.59692	680.143	-0.54436	627.2839	0.13709	2944.2131	-0.2344	2777.9208	812602.8125	1099.7919	-1.5264	2331.076	-0.23561	18738000	-1.024	604.496	274.546	258.2021	532.8774	527.1744	147074.1719	447.1105	0.038713	510.0689	7563740
002	2017-11-27t0339	1511775684.04	adult	249.4881	189.8037	-2.0001	823.8801	76.7172	50297.5304	158941.7321	2622275.5031	4238.96	-0.7861	684.621	-0.47528	629.0405	0.16321	2642.02	-0.71542	2464.7834	694851.25	1176.387	-1.148	1947.7044	-1.0799	17976100	-1.1388	645.945	281.365	261.8751	537.5813	529.3004	141383.875	452.5592	0.043092	509.4587	7387800
002	2017-11-27t0739	1511790084.84	dead	253.4883	193.804	2.0001	803.8108	74.5691	48741.2879	154004.9878	2523927.5294	4197.38	-0.82313	690.615	-0.38488	636.9636	0.28485	2590.9626	-0.79863	2442.1675	660695.5	1151.2738	-1.2532	2020.1521	-0.90946	17565800	-1.1997	699.915	285.46	263.0482	581.6827	574.1112	148329.0938	476.6622	0.29851	550.6942	7260680
003	2017-11-16t1611	1510870411.22	egg	-1.9805	-65.8897	-241.5572	156.0384	29.0458	3162.7304	10070.6502	58588.6488	0	2236.8393	0	-0.34486	0	-0.40187					0	-0.03625	0	0.43769	0	2.9083	0	0	0				0	-0.35193	0	0
003	2017-11-16t2009	1510884670.68	larva	1.9805	-61.9287	-237.5963	153.6443	28.6254	2925.0185	9316.4442	52562.6093	0	1605.4617	0	-0.53622	0	-0.57008					0	-0.34997	0	-0.090564	0	1.4137	0	0	0				0	-0.52286	0	0
003	2017-11-17t0011	1510899199.35	larva	6.0162	-57.893	-233.5605	153.622	28.5426	2948.8171	9391.5298	53121.0326	0	0.041818	0	-0.73702	0	-0.74629					0	-0.66582	0	-0.52541	0	0.48283	0	0	0				0	-0.7052	0	0
003	2017-11-17t0339	1510911710.88	larva	9.4916	-54.4176	-230.0851	153.6541	29.097	2982.3131	9502.1616	54542.4631	0	-0.49119	0	-0.91526	0	-0.9025					0	-0.93501	0	-0.84524	0	-0.11102	0	0	0				0	-0.86971	0	0
003	2017-11-17t0739	1510926114.32	larva	13.4926	-50.4166	-226.0842	150.851	29.7196	2990.0148	9537.4655	55850.3467	0	-0.81559	0	-1.1274	0	-1.0883					0	-1.242	0	-1.1693	0	-0.66248	0	0	0				0	-1.069	0	0
003	2017-11-17t1202	1510941873.05	larva	17.87	-46.0392	-221.7067	150.8474	29.1699	2939.0772	9369.5192	53919.8578	0	-1.074	0	-1.3696	0	-1.3003					0	-1.5747	0	-1.4843	0	-1.1638	0	0	0				0	-1.3015	0	0
003	2017-11-17t1606	1510956524.27	larva	21.9398	-41.9694	-217.637	282.4643	33.5111	7277.641	23032.8186	162270.7393	791.279	-0.22752	504.543	0.5996	488.6007	0.58122	702.8788	-0.53836	697.3257	28115.1504	641.4626	0.46259	684.3204	0.13167	1976800	-0.92122	411.807	129.813	127.8329	206.7721	200.3026	8270.8848	171.331	0.85095	192.0048	508608
003	2017-11-17t2038	1510972806.23	larva	26.4626	-37.4466	-213.1142	396.7306	29.801	9131.4853	28792.8976	178429.9165	846.926	-0.45986	665.08	1.1292	665.6562	1.2004	796.2275	-0.58362	790.3851	39811.375	741.6714	0.49985	778.0152	0.020584	3287490	-0.96236	276.837	170.672	170.1949	238.1889	236.1011	11909.4453	205.0218	1.1806	227.2209	843632
003	2017-11-18t0002	1510985065.38	larva	29.8679	-34.0413	-209.7089	452.7532	40.5557	15599.5318	49345.362	449278.4684	916.748	-0.57682	721.096	1.2546	721.3021	1.3459	858.5486	-0.62882	852.516	71259.5391	808.5052	0.50021	841.5997	-0.070905	5977160	-0.49905	453.305	182.296	181.5371	245.4852	240.0718	20375.2734	217.6579	1.2607	234.4321	1511050
003	2017-11-18t0350	1510998771.61	larva	33.6752	-30.234	-205.9016	556.2784	42.7561	19071.0147	60154.6113	545765.9085	868.456	-0.82331	388.388	-0.49832	376.4651	-0.40121	615.0497	-1.2746	584.1595	62735.0664	496.1271	-0.93031	549.1319	-1.0616	3934370	-1.4236	222.671	111.53	110.3467	167.508	164.4782	17085.8145	143.1103	-0.052743	158.598	1129790
003	2017-11-18t0827	1511015365.43	larva	38.2846	-25.6246	-201.2922	542.8516	43.7075	18261.5102	57619.2299	519738.3752	904.256	-0.99595	670.473	0.65601	669.2995	0.81755	805.8414	-1.1078	802.5611	78972.4531	753.0691	-0.31138	785.4678	-0.77642	6505600	-1.1167	272.635	180.87	180.5002	241.4727	237.9985	23664.3223	216.0626	0.94266	232.2408	1754980
003	2017-11-18t1149	1511027500.95	larva	41.6556	-22.2537	-197.9212	581.446	43.3691	20263.0164	63904.4957	596721.7748	1573.12	-0.51452	651.426	0.39638	672.3018	0.7044	1140.5144	-0.6335	1101.6321	123175.5547	835.1243	-0.24976	973.1918	-0.5441	7007390	-1.2622	341.104	170.798	172.7363	254.2976	248.0742	27464.1367	222.4641	0.92228	240.8447	1837270
003	2017-11-18t1539	1511041315.28	larva	45.4929	-18.4163	-194.0839	781.3627	47.1505	28919.8102	91086.2001	939304.5824	2604.67	0.22412	711.217	0.52379	675.1379	0.56623	1744.4336	0.28589	1661.2626	268642.7812	1098.4423	0.46583	1445.7674	0.29782	10891600	-0.61087	391.992	172.508	173.1892	245.3683	241.1806	37786.7266	216.4093	0.64619	234.9822	2641790
003	2017-11-18t2011	1511057629.98	larva	50.0247	-13.8845	-189.552	210.75	53.4492	8478.9112	27382.4679	305264.1571	752.441	-1.5762	408.815	-1.4734	406.5262	-1.1614	552.1886	-2.0082	528.5733	24848.4863	483.5112	-2.2289	516.2664	-2.0607	1835170	-3.1077	680.436	129.452	126.6552	269.6895	222.0102	12136.0254	174.3714	-0.45052	206.0902	581109
003	2017-11-18t2339	1511070113.38	larva	53.4923	-10.4169	-186.0844	757.4863	59.1494	35618.173	112422.8527	1415346.086	2040.27	-0.62583	565.552	-0.69819	458.3108	-1.0079	1746.2628	-0.07394	1725.0145	328297.4062	1252.6755	0.58995	1594.2468	0.17298	10593900	-1.3302	235.25	121.876	119.2918	194.4389	190.9466	36554.5156	163.7461	-0.87593	184.1716	2282990
003	2017-11-19t0339	1511084515.37	larva	57.4929	-6.4163	-182.0839	783.212	53.5947	36682.2729	115814.8353	1407047.8075	4782.49	1.426	727.385	0.24475	645.8819	0.10174	2646.738	1.2871	2521.2463	510820.4375	1494.073	1.4073	2205.0074	1.3474	14034200	-0.85158	413.647	153.738	155.8251	244.6014	239.2693	47208.0781	211.4271	0.10092	231.3781	2966220
003	2017-11-19t0803	1511100295.39	larva	61.8762	-2.033	-177.7005	946.933	64.0537	49980.9434	157663.4722	2174817.1108	6333.14	2.441	796.799	0.69636	700.2379	0.46313	3375.0659	2.2922	3130.7445	884267.25	1435.4585	1.027	2294.5304	1.3701	20871400	0.3459	491.153	179.976	179.486	266.7054	263.4668	69876.8125	234.9942	0.629	255.1827	4714300
003	2017-11-19t1206	1511114932.85	adult	65.9422	2.033	-173.6346	920.8156	71.8882	54740.6914	173506.634	2662767.6132	4577.79	0.91435	680.115	-0.27864	585.6212	-0.48047	2214.822	0.19022	2071.2273	633439.125	1263.0433	0.16935	1824.9645	0.19571	19447200	-0.25464	445.729	148.433	141.207	262.6287	257.0089	75111.8125	223.0941	0.19013	247.3024	4244300
003	2017-11-19t1638	1511131219.96	adult	70.4664	6.5572	-169.1104	1023.0337	67.2401	57228.1157	180347.3729	2668687.0573	3427.67	-0.098957	838.331	1.0577	743.5203	0.89011	2205.3232	0.046795	2109.3956	661597	1386.5562	0.58623	1893.6159	0.21281	25107200	0.70309	466.012	197.083	195.4118	281.4593	277.1713	84437.7969	247.2738	0.87812	269.784	5902450
003	2017-11-19t2002	1511143493.75	adult	73.8758	9.9666	-165.701	1086.1418	71.6232	64500.4967	203827.7925	3141900.6633	2612.28	-0.80566	588.99	-1.3176	504.7817	-1.4126	1628.9674	-1.0046	1577.9551	548962	1117.1076	-0.72058	1423.4367	-0.93391	19844900	-0.64268	255.445	134.544	132.3365	213.2173	209.5557	71854.2344	180.9702	-1.5636	201.8898	4533180
003	2017-11-19t2351	1511157178.51	adult	77.6771	13.7679	-161.8997	1098.6394	71.4317	62951.1002	198262.1927	3043436.4099	1916.31	-1.4185	671.994	-0.59503	605.2056	-0.46713	1508.6768	-1.3031	1477.2411	497863.3125	1109.9573	-0.87134	1381.9085	-1.1374	22114600	-0.34366	312.264	163.11	162.7637	246.7602	243.1565	81430.8594	216.0069	-0.4548	235.6698	5367800
003	2017-11-20t0428	1511173806.49	adult	82.296	18.3868	-157.2808	1008.6625	68.3127	57120.9972	179950.9838	2758268.9994	4368.72	0.33328	761.69	0.3097	669.1841	0.21877	2096.2957	-0.40798	1974.8822	626792.375	1311.5471	-0.016325	1727.8894	-0.46321	22743300	-0.40153	341.187	182.524	183.5108	281.1424	277.4907	84061.5625	244.9759	0.4947	269.3309	5449980
003	2017-11-20t0750	1511185933.5	adult	85.6646	21.7554	-153.9122	1108.4626	70.5902	62390.0827	196469.6862	2956006.5897	3128.68	-0.67152	698.299	-0.42311	620.0052	-0.35221	1883.4858	-0.8505	1821.0126	615899.875	1223.4173	-0.52674	1601.0654	-0.8406	22782700	-0.52811	391.379	177.452	177.6746	269.8873	265.4324	88253.1562	233.5111	-0.075386	257.7356	5789550
003	2017-11-20t1139	1511199715.92	adult	89.493	25.5838	-150.0837	1098.7468	75.646	64356.6944	202723.5449	3183974.8433	2437.8	-1.2759	715.083	-0.25944	675.7535	0.32695	1685.2255	-1.292	1626.1228	567921	1207.2568	-0.69703	1498.7687	-1.1785	24056100	-0.37347	455.73	188.437	189.177	294.1595	288.4145	99131.75	250.5297	0.47318	276.5485	6339220
003	2017-11-20t1608	1511215834.31	adult	93.9704	30.0612	-145.6064	1051.5751	72.3982	61679.9616	194330.2931	3076470.675	6322.23	1.6306	775.508	0.45957	684.4641	0.46773	2643.7705	0.28842	2373.1221	853937.875	1395.4172	0.1787	2024.1467	-0.035046	24983800	-0.28489	360.856	190.471	188.9441	287.1483	283.5602	92748.8984	251.2471	0.34582	274.6357	6136200
003	2017-11-20t1939	1511228499.35	adult	97.4884	33.5792	-142.0883	1071.2901	77.5553	68058.5178	214884.159	3590004.7303	2740.84	-1.2023	689.979	-0.61181	650.4974	0.056613	1841.3185	-1.2186	1797.4349	655509.375	1130.4984	-1.27	1584.3737	-1.171	24506000	-0.48258	477.354	174.367	171.4015	304.0852	297.8049	108254.3359	247.639	0.076756	280.7118	6193000
003	2017-11-20t2339	1511242900.72	adult	101.4888	37.5796	-138.0879	1044.8079	70.6406	58245.7107	183454.6196	2829440.4281	4844.39	0.35009	751.382	0.15353	664.1097	0.26622	2640.189	0.086572	2455.4756	805257.625	1343.192	-0.25749	2112.4371	-0.015491	22890100	-0.95306	384.012	185.257	183.5239	296.1465	291.803	90324.6719	254.8542	0.23417	281.4446	5643680
003	2017-11-21t0350	1511257910.61	adult	105.6582	41.749	-133.9185	1136.2517	70.2686	64312.0167	202553.5135	3048382.1008	2702.11	-1.3841	789.856	0.64328	730.694	1.1927	1820.8687	-1.4625	1725.3854	613632.75	1198.1455	-1.0875	1544.9317	-1.4575	26561300	-0.13659	383.153	214.052	211.9185	310.7061	306.6266	104707.9688	269.5506	0.68684	296.6465	7198140
003	2017-11-21t0806	1511273320.13	adult	109.9387	46.0294	-129.6381	1067.2678	72.4134	61018.858	192262.1202	2960930.5909	3375.91	-0.94096	750.445	0.13313	664.7198	0.34983	2112.6841	-1.0588	2032.2938	673946.25	1334.6902	-0.48949	1810.127	-0.93955	23940000	-0.84205	430.212	195.177	192.7166	305.1105	299.7668	97330.2578	260.1068	0.15914	289.4365	6226350
003	2017-11-21t1238	1511289600.91	adult	114.4611	50.5519	-125.1157	1044.9998	77.0798	63962.4521	201695.6505	3292098.7532	2954.25	-1.3368	684.343	-0.72784	586.4519	-0.6755	2239.3242	-0.94985	2189.1558	750173.625	1394.6458	-0.29096	1952.3731	-0.71957	22858400	-1.1675	489.873	169.032	165.299	282.2722	276.7078	94561.1719	240.7959	-0.76243	266.9242	5646010
003	2017-11-21t1539	1511300503.62	adult	117.4896	53.5804	-122.0871	1077.4124	76.1106	65616.2908	206963.1547	3303664.8192	3569.09	-0.91908	656.04	-1.1007	519.2384	-1.5737	2470.3535	-0.62637	2390.2856	847331.25	1533.1614	0.31635	2194.0421	-0.24447	22469400	-1.2997	442.483	158.544	153.1157	303.7438	291.1503	104184.1406	225.238	-1.4711	271.1451	5430130
003	2017-11-21t1939	1511314904.07	adult	121.4898	57.5805	-118.087	1143.0609	76.9233	68030.5499	214296.9891	3446194.949	6881.96	1.4987	663.861	-1.0078	494.5714	-1.893	3624.8584	1.2525	3414.5596	1290449.625	1675.4121	0.90708	2886.1865	1.2095	23593000	-1.0495	820.335	147.404	143.5002	263.7774	256.2495	93904.7422	204.9496	-2.3748	240.6016	5238580
003	2017-11-22t0022	1511331822.15	adult	126.1892	62.28	-113.3875	1012.9548	92.9226	62621.7344	197707.8279	3326126.5905	3334.85	-1.2127	797.394	0.71594	664.7531	0.47512	2562.1882	-0.65844	2519.1865	837835.5625	1740.3915	1.1061	2358.6148	-0.076982	26050100	-0.45826	563.945	208.288	199.7259	455.011	446.7545	148788.5938	316.9877	1.7532	421.24	6804560
003	2017-11-22t0339	1511343698.18	adult	129.4881	65.5789	-110.0886	1059.3873	74.8404	62667.0129	197476.7544	3140778.5903	4465.2	-0.4228	748.513	0.076742	571.2691	-0.79872	3243.4382	0.42351	3143.9742	1063847.75	1772.0416	1.1826	2775.1668	0.7696	24498100	-0.86252	362.362	169.622	166.33	287.6899	283.7958	94362.2969	239.205	-1.2914	273.6114	5551570
003	2017-11-22t0739	1511358099.44	adult	133.4885	69.5793	-106.0883	1053.3927	74.4125	63273.7376	199522.3264	3178983.3543	4126.78	-0.71835	705.236	-0.49144	593.1554	-0.47509	2677.5012	-0.59688	2593.6377	886252.875	1503.8373	-0.13958	2262.2513	-0.43098	23296100	-1.1721	381.637	182.286	180.4659	310.075	306.0399	102634.8203	256.1309	-0.78827	291.2803	6021470
003	2017-11-22t1206	1511374087.96	adult	137.9297	74.0205	-101.647	997.7629	74.8624	59124.805	186425.8319	2966685.7163	5234.04	0.030071	740.922	-0.030047	608.1433	-0.24644	3279.9446	0.34031	3122.616	1013502.875	1686.7269	0.6391	2675.1771	0.3929	22869300	-1.2742	366.959	197.675	199.4461	312.8698	308.6469	96676.7812	263.8692	-0.6496	297.6316	6101440
003	2017-11-22t1539	1511386899.03	adult	141.4884	77.5791	-98.0884	1079.3711	75.5857	64744.7799	203948.9811	3320564.119	5906.16	0.4675	715.743	-0.36169	604.264	-0.28624	3298.4597	0.32045	3171.8215	1118177.875	1669.9005	0.51748	2776.4818	0.55857	24200000	-0.94527	1072.26	185.258	179.7831	322.4756	314.6949	109319.2188	272.3043	-0.46698	302.0504	6263770
003	2017-11-22t1939	1511401298.94	adult	145.4883	81.5791	-94.0884	901.9594	78.2897	56370.3537	177983.1428	2991640.3631	4529.9	-0.53994	708.616	-0.45748	578.9213	-0.6335	3018.9851	-0.18745	2916.3666	887581.625	1726.1221	0.7334	2640.2764	0.21697	20834000	-1.7272	413.077	186.101	184.6273	314.6653	309.4876	92511.5938	263.2453	-0.90085	297.4565	5471560
003	2017-11-22t2350	1511416315.88	adult	149.6597	85.7505	-89.9171	938.4376	75.1863	53721.186	169520.5021	2631353.8885	6620.15	0.88344	771.501	0.38106	607.3221	-0.21925	3698.8752	0.89421	3429.4308	1043082.8125	1894.3036	1.4667	2865.461	0.66179	21680700	-1.4912	411.884	211.168	211.612	336.0558	330.9838	94767.7344	283.6531	-0.35255	318.6798	5934240
003	2017-11-23t0339	1511430098.38	adult	153.4882	89.579	-86.0886	941.0108	73.3569	54985.0617	173360.9118	2734021.332	4648.58	-0.50758	745.715	0.040049	620.1006	-0.023954	2905.2166	-0.43731	2786.9834	836702.375	1624.3405	0.2315	2437.951	-0.28164	21421400	-1.5171	466.665	214.028	212.8218	355.0273	350.2639	102247.8594	302.5456	0.12642	338.4608	6148160
003	2017-11-23t0838	1511447987.16	adult	158.4573	94.5481	-81.1195	886.6664	77.8369	53264.4228	168102.4493	2722214.5201	4816.56	-0.41554	820.742	1.0718	653.5001	0.48064	3211.0408	0.034333	3084.8418	895880.375	1850.1169	1.2384	2780.5305	0.42437	22842900	-1.1495	578.44	241.632	233.0397	424.0005	415.3759	118296.125	340.3863	1.1019	396.3804	6725110
003	2017-11-23t1139	1511458898.17	adult	161.4881	97.5789	-78.0887	791.5612	75.2258	46981.2474	148637.701	2348295.3865	6429.19	0.66258	871.486	1.7827	702.7847	1.2319	3661.6865	0.75232	3408.2649	900774.875	1912.4254	1.5159	3003.2898	0.88594	21396700	-1.4247	600.221	249.699	244.7971	392.5074	385.5251	96556.8203	331.1108	0.68609	371.0921	6130610
003	2017-11-23t1539	1511473298.87	adult	165.4883	101.5791	-74.0885	876.5867	72.9609	50373.6844	159041.1461	2451470.4316	6663.48	0.79668	797.581	0.7768	658.3463	0.57069	3832.3623	1.0142	3574.729	1011743.625	1933.1593	1.6101	3122.9034	1.1274	21003500	-1.455	567.786	225.359	226.1718	383.7593	377.7506	101312.4531	320.4487	0.20949	362.7292	5934600
003	2017-11-23t2022	1511490230.52	adult	170.1915	106.2823	-69.3852	449.1152	68.2164	25213.7494	81198.7657	1175529.8585	7717.75	1.4805	935.526	2.7284	687.7487	1.0305	4753.3872	2.4869	4568.3813	632200.5	2362.7768	3.5415	4060.0204	3.1197	12376100	-3.0869	484.174	252.853	248.7342	400.5279	396.9102	53270.207	345.7138	0.71935	381.9032	3344990
003	2017-11-23t2339	1511502099.22	adult	173.4884	109.5792	-66.0884	580.1727	78.2485	32939.8212	105906.0938	1578784.5205	6239.18	0.48817	873.343	1.8744	703.8154	1.2856	4136.8809	1.4905	4010.2588	715680.375	1991.4418	1.9066	3486.7764	1.908	15074800	-2.4702	456.359	258.027	253.7507	397.596	394.1096	68784.1172	344.4326	0.53637	378.9565	4453810
003	2017-11-24t0339	1511516497.81	adult	177.488	113.5788	-62.0888	745.8651	71.7034	44896.3607	142129.3261	2232924.9828	4061.85	-0.95974	835.005	1.3526	719.7506	1.542	2813.2375	-0.6453	2725.7717	661110.8125	1687.5365	0.58041	2434.6978	-0.32758	19576700	-1.5336	626.238	263.932	258.1336	429.363	422.265	100900.3125	363.1708	0.84725	408.1304	6187890
003	2017-11-24t0806	1511532476.8	adult	181.9266	118.0174	-57.6501	729.6663	73.1692	44133.5512	139580.6622	2234437.6321	5863.68	0.23308	859.195	1.7222	723.654	1.6111	3990.4346	1.2589	3858.3481	921790.375	1879.0432	1.4689	3214.0834	1.3549	19807000	-1.4139	673.629	266.005	260.166	429.7924	423.3	99282.0469	371.6449	0.84822	411.2818	6132210
003	2017-11-24t1139	1511545298.54	adult	185.4882	121.579	-54.0885	704.0588	70.7979	43574.86	138083.0551	2230693.1823	3524.93	-1.3147	823.449	1.2324	718.8108	1.5407	2382.988	-1.3275	2293.1528	543321.25	1635.6506	0.41851	2124.0326	-0.97264	18726900	-1.5483	578.622	268.073	260.1466	446.9241	440.7888	101898.6875	379.4139	0.87125	425.9713	6096510
003	2017-11-24t1539	1511559703.86	adult	189.4897	125.5805	-50.0871	718.2295	72.4021	43703.3861	138437.8573	2201303.9967	4822.19	-0.45273	819.819	1.204	717.9113	1.5314	2934.7305	-0.42838	2814.2249	672053.25	1550.3528	0.07727	2401.0219	-0.36189	18709100	-1.4853	679.376	270.925	262.9869	441.9678	434.2227	101210.625	381.0684	0.73055	421.7342	6182770
003	2017-11-24t1950	1511574712.43	adult	193.6587	129.7495	-45.918	699.1533	73.0621	43412.9734	137517.0049	2243548.8951	3517.04	-1.3154	810.545	1.0951	716.2823	1.5085	2323.2065	-1.3997	2242.0454	527367.875	1536.7368	0.058739	2050.6217	-1.1009	18361300	-1.4797	587.85	274.289	265.1751	463.9235	456.0863	105310.6328	391.5804	0.78273	438.9037	6213460
003	2017-11-24t2339	1511588499.51	adult	197.4885	133.5793	-42.0883	723.4165	72.0641	42784.3027	135303.4137	2125546.4435	7353.15	1.243	829.192	1.388	713.0219	1.4573	4419.8213	1.9824	4183.8943	990039.9375	1569.508	0.24671	3287.2667	1.5962	18520800	-1.3975	523.413	275.38	263.8993	459.4653	454.5179	102920.2344	398.779	0.77399	441.6994	6150900
003	2017-11-25t0438	1511606398.14	adult	202.4603	138.5511	-37.1164	736.0536	72.3246	43549.9987	137753.5163	2177653.4321	4277	-0.79717	802.468	1.0306	706.267	1.3498	2612.6069	-0.89676	2504.3055	595674.375	1543.72	0.18689	2194.2001	-0.74571	18262600	-1.374	587.454	279.242	267.6011	466.3915	461.4061	106337.2656	398.2042	0.56522	445.1292	6354990
003	2017-11-25t0739	1511617299.51	adult	205.4885	141.5793	-34.0883	737.7816	72.0849	42988.1183	135945.6975	2130624.7727	4617.43	-0.56342	802.751	1.053	703.9047	1.3114	2696.6567	-0.74886	2577.0293	606747.75	1568.2325	0.33294	2242.7729	-0.62218	18033800	-1.3743	560.734	280.87	269.3022	471.9382	465.6505	106186.0938	402.106	0.5289	450.8062	6309740
003	2017-11-25t1139	1511631698.19	adult	209.4881	145.5789	-30.0886	719.2396	73.2463	42391.3099	134181.38	2117544.977	3892.37	-1.0402	794.097	0.95161	701.4363	1.271	2544.334	-0.97143	2380.6133	564842.125	1519.0944	0.15714	2116.7089	-0.87336	17600400	-1.3995	582.139	284.215	271.4201	481.5974	477.4947	106914.6328	409.909	0.53387	458.2331	6299350
003	2017-11-25t1622	1511648637.02	adult	214.1934	150.2841	-25.3834	714.7951	73.54	42423.9193	134290.4318	2128369.6439	4850.85	-0.38568	794.611	0.98761	703.1752	1.2975	2656.4783	-0.77033	2466.132	589738.1875	1506.0654	0.15105	2170.3845	-0.72721	17622100	-1.351	703.857	288.13	274.4755	491.7617	485.9318	109171.1016	419.0626	0.53975	468.4148	6389860
003	2017-11-25t1939	1511660498.23	adult	217.4881	153.5789	-22.0886	711.5806	74.2808	42397.8676	134210.8332	2137772.5855	4076.26	-0.89846	788.371	0.91742	699.823	1.2462	2544.4446	-0.93384	2364.8429	564866.6875	1493.0869	0.12686	2112.116	-0.83715	17458500	-1.3497	675.53	289.009	273.9876	495.9319	489.9038	110096.8906	424.9454	0.5341	474.0639	6400090
003	2017-11-25t2339	1511674898.99	adult	221.4883	157.5791	-18.0884	705.0058	73.6262	42049.143	133062.3903	2121480.813	4037.6	-0.91625	787.298	0.92562	698.0742	1.2209	2399.7444	-1.1481	2264.6395	527943.75	1490.5858	0.15678	2013.0947	-1.036	17292200	-1.3444	710.037	292.75	277.1012	513.9432	507.0671	113067.5156	430.9912	0.50769	488.7427	6429960
003	2017-11-26t0406	1511690880.3	adult	225.9276	162.0184	-13.6492	705.7814	73.2638	41962.8274	132813.7957	2111420.9025	4767.34	-0.41675	789.468	0.98132	700.6124	1.2642	2559.4275	-0.87595	2404.7886	563074.0625	1496.1153	0.22307	2081.9839	-0.8624	17306700	-1.3168	754.021	295.627	277.6382	524.18	517.0966	115319.5938	442.616	0.56138	498.6745	6480730
003	2017-11-26t0739	1511703698.94	adult	229.4883	165.5791	-10.0884	700.1967	73.3673	41463.4505	131207.4588	2078021.6706	3120.21	-1.5266	777.955	0.8331	695.6142	1.1895	2218.3379	-1.4107	2135.4216	481379.3438	1448.4012	0.031572	1896.9277	-1.2599	16849000	-1.3677	715.724	297.629	278.0709	533.5007	527.1962	115769.6562	449.2252	0.55718	508.2309	6446050
003	2017-11-26t1139	1511718098.36	adult	233.4882	169.579	-6.0886	699.0773	73.6779	41126.3048	130117.0828	2047079.9297	3388.6	-1.3461	777.785	0.84728	696.1043	1.2003	2255.7231	-1.3403	2146.314	484980.5	1435.9717	0.0020724	1948.1478	-1.1299	16715400	-1.373	783.19	300.561	279.8651	550.1218	542.5984	118276.1875	456.8744	0.55604	517.4981	6459360
003	2017-11-26t1550	1511733135.82	adult	237.6652	173.756	-1.9115	690.1284	74.4122	40806.7515	129094.7592	2059446.4293	4138.85	-0.8383	779.986	0.89388	697.6531	1.2273	2265.959	-1.3175	2142.1964	484915.2188	1435.5886	0.027375	1961.6284	-1.0848	16637900	-1.3722	842.556	304.038	281.7273	555.6625	549.2625	118911.7812	464.0163	0.54275	526.5351	6485440
003	2017-11-26t1939	1511746898.81	dead	241.4883	177.5791	1.9115	688.1042	73.5143	39848.4663	126100.5	1961116.8336	3823.77	-1.0593	782.297	0.93894	697.0064	1.22	2331.4775	-1.2098	2206.0405	487278.8125	1436.6349	0.054866	2016.8237	-0.94919	16289800	-1.4176	884.026	309.365	285.3521	572.3976	561.85	119631.0938	473.276	0.57454	539.0087	6441920
004	2017-11-16t1611	1510870425.38	egg	-1.9805	-65.8899	-273.6892	148.1046	30.8333	3048.451	9740.4239	59103.8126	0	2236.838	0	-0.34486	0	-0.40187					0	-0.03625	0	0.43769	0	2.9083	0	0	0				0	-0.35193	0	0
004	2017-11-16t2009	1510884684.77	larva	1.9805	-61.9289	-269.7283	150.8505	33.3488	3243.2523	10374.2678	64895.727	0	1605.4635	0	-0.53622	0	-0.57008					0	-0.34997	0	-0.090562	0	1.4137	0	0	0				0	-0.52286	0	0
004	2017-11-17t0011	1510899213.55	larva	6.0162	-57.8932	-265.6925	148.0181	33.339	3143.16	10064.3239	63254.9284	0	0.041812	0	-0.73702	0	-0.74629					0	-0.66583	0	-0.52542	0	0.48283	0	0	0				0	-0.7052	0	0
004	2017-11-17t0339	1510911725.11	larva	9.4917	-54.4177	-262.2171	153.2476	33.1571	3284.6504	10501.9845	65016.2864	0	-0.49119	0	-0.91526	0	-0.9025					0	-0.93502	0	-0.84525	0	-0.11103	0	0	0				0	-0.86971	0	0
004	2017-11-17t0739	1510926128.6	larva	13.4926	-50.4168	-258.2161	150.8656	33.3176	3244.9629	10378.9404	64836.4249	0	-0.81559	0	-1.1274	0	-1.0883					0	-1.242	0	-1.1693	0	-0.66249	0	0	0				0	-1.069	0	0
004	2017-11-17t1202	1510941887.16	larva	17.87	-46.0394	-253.8387	289.1733	28.6711	6569.603	20754.7154	128780.6199	727.7	0.016603	587.183	1.1199	587.9505	1.1355	704.366	-0.30225	703.9775	25357.1738	660.5796	0.83273	687.2344	0.49917	2088020	-0.4305	267.458	151.278	150.7179	219.8513	212.1183	7914.6475	185.8208	1.1817	205.1248	537944
004	2017-11-17t1606	1510956538.39	larva	21.9398	-41.9696	-249.7689	239.7939	25.9798	4785.9143	15124.9595	82815.8356	826.986	-0.18044	647.821	1.2259	647.0184	1.2584	781.4757	-0.37222	772.2872	21099.8438	730.6139	0.78844	764.8583	0.35307	1692760	-1.0138	419.698	165.97	165.2413	239.9386	229.039	6478.3413	203.5065	1.2989	218.6709	433680
004	2017-11-17t2038	1510972820.33	larva	26.4626	-37.4468	-245.2462	127.556	18.6964	1815.3383	5782.035	22090.298	748.152	-0.5766	617.477	0.91358	617.3659	0.98627	722.3515	-0.73325	718.1627	7945.8667	680.6596	0.27589	705.3016	-0.17022	626122	-1.7704	228.624	160.862	160.175	222.7636	223.7631	2450.3992	196.4742	1.0557	217.2418	163114
004	2017-11-18t0002	1510985079.99	larva	29.868	-34.0414	-241.8407	463.4838	31.2785	12385.7791	39049.8418	277320.5287	1058.3	-0.42043	748.388	1.3818	748.0911	1.4682	877.2296	-0.59202	871.9473	58774.3789	825.8585	0.56416	860.0181	-0.024039	4978280	-0.78846	668.348	191.013	190.3281	259.7353	251.4721	17402.2617	226.4318	1.3941	244.6572	1270620
004	2017-11-18t0350	1510998786.27	larva	33.6753	-30.2341	-238.0334	423.3464	36.3622	11841.9937	37397.7889	281765.7163	899.679	-0.79097	639.375	0.71064	652.0323	0.90012	807.1478	-0.9063	802.5182	51657.4609	748.5598	0.005121	785.4062	-0.47824	4060670	-1.3887	340.604	172.174	172.5262	243.7694	236.0899	15601.2441	213.239	1.0651	230.0826	1093480
004	2017-11-18t0827	1511015380.3	larva	38.2848	-25.6246	-233.424	704.867	52.757	29956.4802	94645.587	1050842.9106	1240.51	-0.67007	640.532	0.50537	632.6481	0.63659	930.178	-0.87615	903.4949	147898.3125	781.0969	-0.20668	855.0607	-0.61008	10124900	-0.16643	276.551	171.057	169.9462	239.5894	236.8553	38094.7227	213.0628	0.8917	231.0847	2703910
004	2017-11-18t1149	1511027515.84	larva	41.6558	-22.2536	-230.053	707.4991	59.5209	28485.3989	90227.8049	956284.1581	2845	0.66612	792.428	1.1314	738.9176	1.0454	1953.3568	0.85217	1865.4474	294956.875	1225.05	1.2175	1708.4569	1.1756	11932400	-0.012878	374.364	190.165	189.3462	255.9601	252.88	38649.9766	229.3967	1.0464	245.7609	2863510
004	2017-11-18t1539	1511041329.99	larva	45.493	-18.4164	-226.2157	735.3343	51.4051	32108.2734	101287.2284	1166679.5423	3324.48	0.86242	805.577	1.04	706.1253	0.73281	2525.4209	1.6844	2469.1725	429321.5625	1519.1831	2.0647	2173.8221	1.9602	13630400	0.058221	317.967	181.728	180.7076	256.7376	252.8286	43645.3945	225.2167	0.81553	244.8372	3074830
004	2017-11-18t2011	1511057644.66	larva	50.0249	-13.8845	-221.6839	1086.9064	78.8988	55837.0974	176116.8544	2510802.1299	4738.85	1.7839	513.307	-0.85467	410.7695	-1.1367	2340.6377	1.1206	2177.0376	685806.875	1144.0604	0.32779	1888.6734	0.99337	15036800	-0.020146	786.126	119.035	116.5024	200.4408	193.1338	58729.1562	159.8704	-0.76081	185.1248	3487010
004	2017-11-18t2339	1511070128.14	larva	53.4925	-10.4169	-218.2162	798.3244	55.885	36449.4898	114934.0569	1398821.3232	3399.25	0.48983	719.906	0.27869	667.3678	0.29696	2174.5789	0.66226	2048.6569	417519.1562	1352.9833	0.98686	1832.9801	0.70102	13803500	-0.59533	315.407	172.102	173.3868	259.7319	256.8091	49868.5195	227.3642	0.59562	249.2939	3299890
004	2017-11-19t0339	1511084530.29	larva	57.4931	-6.4163	-214.2156	897.8353	61.7197	46156.4088	145537.3391	1960421.3937	2602.95	-0.31729	682.104	-0.066441	630.4072	-0.0035428	1870.1	-0.027697	1801.7017	452564.1875	1219.9912	0.29413	1630.5274	0.082366	16506900	-0.2958	310.011	168.13	170.0402	261.5831	257.9932	63303.1094	227.8733	0.51877	250.0432	4068730
004	2017-11-19t0803	1511100310.14	larva	61.8764	-2.033	-209.8323	993.5571	63.7631	51036.5192	160718.8124	2232589.6768	3421.87	0.16898	764.505	0.45203	698.2776	0.44835	2071.5383	0.12325	1953.2616	555172.25	1239.8745	0.20991	1740.5123	0.1535	20459700	0.25477	414.578	189.975	188.2455	270.0427	266.147	72371.4375	238.3753	0.72458	258.4591	5084120
004	2017-11-19t1206	1511114947.7	adult	65.9424	2.033	-205.7664	1086.1652	75.7444	58298.8626	183813.0671	2651646.0751	3747.54	0.27812	783.276	0.57494	700.6603	0.47668	2332.3606	0.38375	2229.0245	713702.3125	1328.4244	0.44983	1910.0394	0.38268	23915800	0.72381	432.64	196.767	194.8429	281.53	277.2443	86148.1719	248.5316	0.98151	270.4443	6007900
004	2017-11-19t1638	1511131234.69	adult	70.4666	6.5572	-201.2422	1210.5594	81.9926	69112.2405	218043.2449	3279188.6609	4734.09	0.89042	757.028	0.32459	691.1636	0.41066	2340.8108	0.2714	2225.3357	847373.5	1204.6541	-0.21923	1821.0045	0.051954	27355200	1.1932	461.751	199.254	197.5618	285.1934	280.2896	103239.9922	252.8578	1.067	273.1885	7200040
004	2017-11-19t2002	1511143508.47	adult	73.8759	9.9665	-197.8328	1343.782	88.3479	77219.5136	243623.9618	3827592.1414	4754.94	0.80745	730.338	0.042832	687.2358	0.385	2005.0815	-0.3749	1849.2483	810052.9375	1139.4068	-0.61903	1588.267	-0.56513	29481500	1.4532	540.994	196.066	194.8395	286.6957	282.4449	115825.0625	254.3209	1.0686	275.5765	7914600
004	2017-11-19t2351	1511157193.26	adult	77.6773	13.7679	-194.0315	1150.149	103.635	78999.4476	250243.6759	4553159.5664	4898.04	0.82428	748.66	0.19174	686.6357	0.3934	2101.5222	-0.29849	1950.9255	865827.1875	1173.8524	-0.57012	1689.4063	-0.43857	30786400	1.5471	395.623	204.172	202.5308	293.1545	288.9576	120779.6641	258.7393	1.1549	281.3226	8395980
004	2017-11-20t0428	1511173821.34	adult	82.2962	18.3868	-189.4126	1356.1197	75.4467	77600.6416	244387.3494	3746866.7968	3543.51	-0.29041	716.443	-0.18472	667.3528	0.19809	1787.54	-0.93988	1664.6875	725741.25	1105.3747	-1.0254	1477.0987	-1.044	29067500	0.99139	359.129	193.18	193.0437	288.0242	284.1036	116937.8125	253.4219	0.82473	275.7902	7837690
004	2017-11-20t0750	1511185948.36	adult	85.6648	21.7554	-186.044	1088.6748	86.9964	66482.4114	210259.3594	3510353.5654	6689.36	2.0359	743.118	0.089297	672.0086	0.26243	2448.52	0.13583	2136.4531	852085	1187.2814	-0.70876	1805.2338	-0.36049	25807800	0.14456	433.201	190.439	188.4215	290.7326	286.2066	101174.9531	251.2937	0.63453	276.6788	6613750
004	2017-11-20t1139	1511199730.86	adult	89.4933	25.5839	-182.2155	1108.9255	79.3986	66753.0935	210432.9097	3362202.3467	5375.35	0.97512	717.108	-0.23535	661.433	0.15074	2341.781	-0.13765	2121.1416	817281.5625	1150.6316	-0.98834	1758.5006	-0.56055	25003400	-0.1597	377.233	186.212	185.6979	293.309	290.0684	102364.8281	253.5753	0.59647	279.5566	6492670
004	2017-11-20t1608	1511215849.74	adult	93.9707	30.0613	-177.738	1203.152	85.4521	73899.4876	233291.8222	3765346.0966	5492.82	0.99049	714.864	-0.28584	631.3849	-0.20737	2246.3582	-0.41377	2022.2195	867094.25	1202.2018	-0.82346	1740.7356	-0.7122	27578000	0.31276	479.469	185.836	183.6396	296.5533	289.0875	114469.5938	251.4344	0.35344	279.459	7169200
004	2017-11-20t1939	1511228514.19	adult	97.4886	33.5792	-174.2201	1018.9384	91.0124	66253.9558	209231.4152	3641889.8361	5537.32	0.9629	723.035	-0.1975	651.8841	0.074623	2200.0725	-0.58423	1981.3748	761225.0625	1203.3012	-0.89285	1638.3068	-1.0423	24965700	-0.37475	331.654	185.955	184.3759	290.3856	287.403	100473.4141	249.5822	0.15597	276.2763	6420840
004	2017-11-20t2339	1511242915.73	adult	101.4891	37.5797	-170.2197	1079.0994	88.8833	65869.66	208915.2913	3448784.6746	5587.98	0.92578	733.25	-0.076934	647.5535	0.047724	2469.5413	-0.21426	2254.4583	851991.75	1291.8882	-0.52106	1892.4947	-0.53677	25226700	-0.39373	441.797	190.643	188.5812	292.0239	286.6575	100748.2578	250.1388	0.042503	277.3577	6558900
004	2017-11-21t0350	1511257925.48	adult	105.6584	41.749	-166.0503	1036.4684	78.3478	62955.6225	198424.1588	3280631.7528	4562.37	0.050986	732.068	-0.097833	637.2092	-0.055879	2775.1577	0.20964	2642.5278	913026.875	1356.1685	-0.28581	2235.313	0.16155	24060900	-0.74653	450.857	190.444	187.8965	315.4006	308.9494	103766.7891	262.2307	0.39113	295.8887	6259330
004	2017-11-21t0806	1511273334.91	adult	109.9388	46.0294	-161.7699	1124.2898	85.1686	75954.6643	239730.666	4306885.6857	4581.06	-0.016687	679.391	-0.78306	635.0158	-0.050686	2715.4976	-0.010348	2561.8101	1075337	1242.5575	-0.95016	2170.5983	-0.10465	26878100	-0.11347	1148.85	174.603	170.451	310.4528	301.6122	122939.3125	261.0885	0.19847	291.3611	6907640
004	2017-11-21t1238	1511289615.9	adult	114.4613	50.5519	-157.2474	1138.7986	82.3279	79297.0767	250670.5182	4544301.1853	5705.4	0.75473	616.584	-1.6041	557.074	-1.0748	2568.6526	-0.38171	2396.9255	1060853.5	1176.2556	-1.3654	2042.0889	-0.5146	25451300	-0.51754	1115.6	164.077	157.4019	299.5815	290.2316	123727.1484	246.9434	-0.51891	278.6615	6772780
004	2017-11-21t1539	1511300518.81	adult	117.4899	53.5805	-154.2188	1149.2962	82.908	69085.0481	218049.9373	3576402.0191	6616	1.3824	778.948	0.49058	680.4146	0.62695	3412.043	0.98937	3155.7925	1231747.5	1456.8988	-0.054775	2517.1894	0.48702	28113800	0.12267	513.281	229.563	223.9963	390.173	386.5868	140852.4688	315.3248	2.0663	369.997	8285400
004	2017-11-21t1939	1511314919.38	adult	121.4901	57.5807	-150.2187	1128.0264	81.6356	69689.0843	219609.3848	3659472.1142	4793.2	-0.063213	720.188	-0.27772	648.7428	0.22336	2812.0649	-0.13294	2664.0792	1023591.625	1385.5134	-0.48414	2319.2047	-0.059513	26186000	-0.39485	524.626	204.944	204.3394	338.4626	332.7578	123200.3906	284.9846	0.72215	320.234	7451770
004	2017-11-22t0022	1511331837.03	adult	126.1894	62.28	-145.5193	1156.7749	82.7912	74279.1844	235041.5465	4041434.8651	6363.12	1.0229	736.694	-0.071803	661.663	0.43247	3343.2185	0.66289	3169.5116	1297168.75	1431.7299	-0.35255	2743.7448	0.77475	28539500	0.16784	494.001	211.89	207.8219	402.0548	396.0471	155997.2812	317.1167	1.7581	378.9088	8208600
004	2017-11-22t0339	1511343713.15	adult	129.4884	65.579	-142.2204	1160.0317	82.6227	76772.9767	242864.0301	4211446.8069	6029.85	0.72217	722.264	-0.26432	628.598	-0.004647	3558.7476	0.95444	3387.2573	1427057.75	1456.521	-0.29377	2798.5453	0.82091	28902800	0.23915	493.093	204.659	199.252	413.5142	408.4701	165819.1875	316.881	1.603	387.7632	8189840
004	2017-11-22t0739	1511358114.37	adult	133.4887	69.5793	-138.2201	1218.0894	85.5631	74746.3698	235421.4508	3945020.9833	4867.79	-0.18161	755.66	0.1651	652.5513	0.35132	2870.3794	-0.27387	2734.3801	1119448	1572.0934	0.1763	2441.1777	-0.041393	29471500	0.35846	446.861	202.151	198.1028	353.5867	348.1801	137898.8125	283.8257	0.2222	330.1036	7884100
004	2017-11-22t1206	1511374103.09	adult	137.93	74.0206	-133.7788	1072.5221	81.4046	67013.82	211175.4843	3558305.0108	8069.07	2.0586	791.587	0.63244	626.0959	0.0050713	3518.6206	0.73791	3220.67	1231517.25	1775.9391	1.0479	2739.9038	0.53284	27685700	-0.099052	487.642	204.493	199.9125	377.7412	371.1048	132209.4375	287.5942	0.19321	349.9032	7152130
004	2017-11-22t1539	1511386914.09	adult	141.4886	77.5792	-130.2201	1156.5129	82.3657	68240.4794	214963.0918	3554714.5366	6476.7	0.87168	767.312	0.31583	623.3119	-0.017526	3485.2163	0.63041	3180.3713	1244222.25	1673.6874	0.53471	2654.8013	0.2967	27368500	-0.18376	495.1	199.484	192.8022	365.6898	358.3143	130551.25	283.8273	-0.0667	338.1646	7115200
004	2017-11-22t1939	1511401313.95	adult	145.4886	81.5792	-126.2202	1116.8452	81.2023	68173.966	214700.3756	3642909.9229	6729.58	1.0012	804.534	0.81172	677.0491	0.76476	3846.3384	1.1802	3589.6591	1369296.5	1927.7913	1.6463	3071.7677	1.1418	28639800	0.11168	695.19	204.451	209.556	346.403	339.4482	123319.4609	286.8455	-0.10247	324.1757	7278040
004	2017-11-22t2350	1511416330.72	adult	149.6599	85.7505	-122.0489	1122.712	88.1197	72901.488	229963.9683	4101517.1215	7357.3	1.3948	734.657	-0.11125	621.65	-0.012347	3583.6003	0.70443	3225.2983	1365351.75	1725.5193	0.70581	2708.5	0.3263	27933100	-0.0561	452.798	186.322	179.6432	345.6396	340.5478	131688.6719	282.4729	-0.39129	323.5335	7084350
004	2017-11-23t0339	1511430113.52	adult	153.4885	89.5791	-118.2203	1112.9278	82.2683	69789.0158	219901.3991	3794307.6767	6589.25	0.82636	837.499	1.2781	685.7974	0.93768	3610.05	0.71879	3346.2273	1317668.25	1830.8437	1.1591	2813.1949	0.51834	30507600	0.52079	579.287	218.099	213.099	386.3404	380.3367	141014.25	312.8453	0.45542	360.5055	7944690
004	2017-11-23t0838	1511448002.02	adult	158.4575	94.5481	-113.2513	1111.4794	84.8042	72173.9276	227489.1051	3939368.3189	7215.81	1.2173	803.13	0.83107	656.6161	0.52711	4002.6465	1.3259	3756.5676	1508997.75	1928.8982	1.5912	3170.0191	1.2529	30209700	0.44403	538.855	208.524	205.1345	377.2247	368.6606	142213.7188	290.977	-0.41399	346.0264	7843640
004	2017-11-23t1139	1511458913.2	adult	161.4884	97.579	-110.2204	1087.3851	87.9407	73611.6928	232256.4233	4224162.2011	7324.23	1.2678	781.677	0.54571	613.5239	-0.11408	3899.8047	1.1394	3589.9287	1497525	1785.6075	0.94909	3138.6385	1.1735	29968700	0.38881	518.897	202.075	194.7428	400.2947	393.9164	153713.1719	297.2951	-0.3253	371.2574	7747350
004	2017-11-23t1539	1511473313.8	adult	165.4885	101.5791	-106.2202	1167.7393	78.3527	72938.1941	229709.6303	3947250.9962	6626.24	0.77171	787.957	0.64303	663.0894	0.64318	3634.2317	0.69335	3410.8098	1384642.25	1745.3975	0.77307	2856.4711	0.56202	29974700	0.38803	460.401	209.543	206.666	385.4101	379.6342	146841.2344	302.9105	-0.2973	357.5089	7971240
004	2017-11-23t2022	1511490245.7	adult	170.1918	106.2824	-101.5169	1163.6871	86.2209	78864.6348	248512.3471	4574254.9407	7331.4	1.2231	798.74	0.8102	673.0873	0.80379	3479.8499	0.43211	3170.2749	1430218.25	1631.3991	0.287	2627.8602	0.0764	32818600	0.95735	1346.02	226.108	220.6706	413.3807	405.2473	169899.4531	313.6368	-0.16497	380.4596	9290320
004	2017-11-23t2339	1511502114.24	adult	173.4887	109.5793	-98.2201	1228.3638	87.8158	80748.7389	254427.9497	4484116.7142	6138.84	0.42157	759.497	0.26971	635.4043	0.22122	3257.1863	0.071867	3021.5474	1371275.375	1623.9886	0.27339	2590.7651	0.0005344	31965700	0.7858	563.686	224.06	215.4207	450.0783	442.6206	189482.9844	333.3996	0.24241	422.3825	9430240
004	2017-11-24t0339	1511516513.01	adult	177.4883	113.5789	-94.2204	1127.4237	83.4286	71124.3804	224109.6775	3886817.1596	6625.84	0.73746	825.771	1.2216	729.3292	1.692	2925.7644	-0.46395	2639.0293	1085458.625	1494.04	-0.27872	2203.9029	-0.82013	30632800	0.53487	744.858	259.5	248.7678	499.9231	492.9442	185471.4688	383.7982	1.375	468.6824	9626400
004	2017-11-24t0806	1511532491.81	adult	181.9269	118.0175	-89.7819	1128.1772	86.8723	74307.9138	234183.4236	4207213.7947	5733.5	0.14692	795.004	0.80678	699.3066	1.2276	2687.1309	-0.84397	2531.8485	1042606.75	1583.9938	0.15794	2220.7493	-0.77399	30775400	0.57436	665.185	236.769	227.7871	472.9956	464.785	183522.3125	353.2995	0.40129	436.731	9165560
004	2017-11-24t1139	1511545313.71	adult	185.4885	121.5791	-86.2202	1126.3992	87.257	75794.8923	238930.6818	4299420.977	5828.27	0.21056	775.705	0.5482	688.6503	1.0637	2596.0955	-0.9835	2357.7793	1025457.6875	1506.689	-0.1552	2116.2067	-0.98947	30635700	0.56084	661.91	232.461	223.7721	468.9275	461.3889	185226.3438	353.0621	0.2528	433.8999	9180800
004	2017-11-24t1539	1511559719.05	adult	189.49	125.5806	-82.2188	1229.2699	88.2336	81418.1248	256440.147	4629338.5138	5525.13	0.013432	783.869	0.68646	667.8538	0.73743	3144.1035	-0.090562	3005.6301	1336244	1676.2205	0.63855	2722.4445	0.3312	33268200	1.0328	599.413	239.955	228.0692	498.9519	491.9635	212054.5625	358.4392	0.22123	462.3321	10183900
004	2017-11-24t1950	1511574727.71	adult	193.6591	129.7497	-78.0497	1210.322	90.5004	83168.4193	262050.5917	4845505.8534	5078.38	-0.2779	761.029	0.37953	647.8049	0.42093	3314.1663	0.19576	3216.5269	1435034	1525.8796	0.010178	2837.1374	0.59942	32952600	0.98926	568.578	225.999	217.0243	464.1593	456.2249	200980.9844	331.4698	-0.51509	425.8909	9785760
004	2017-11-24t2339	1511588514.68	adult	197.4888	133.5794	-74.22	1150.9343	88.2963	75848.1133	238987.2947	4288934.1467	6709.76	0.8146	822.548	1.2917	678.0472	0.90203	3440.0151	0.40962	3235.1819	1362246	1840.8321	1.4643	2847.2692	0.64281	32521900	0.93063	640.555	245.079	231.8484	515.6995	507.6086	204216.9844	380.6658	0.39678	478.7687	9689930
004	2017-11-25t0438	1511606413.33	adult	202.4606	138.5512	-69.2481	1189.1157	85.4707	78895.7878	248626.0462	4446803.993	5560.83	0.060214	810.885	1.1528	693.9833	1.1551	3448.3411	0.43977	3279.8993	1420716.5	1582.3973	0.36128	2820.6892	0.61664	33329800	1.0832	724.122	263.594	247.4949	577.9882	565.2718	238131.1562	423.0703	1.061	524.0403	10834500
004	2017-11-25t0739	1511617314.61	adult	205.4888	141.5794	-66.22	1203.3511	85.8344	80807.5226	254556.5126	4611168.0468	5008.71	-0.30165	809.632	1.1529	698.5402	1.2266	3215.1287	0.078997	3096.6965	1353569.125	1572.7902	0.35355	2718.2735	0.41466	34071700	1.2157	701.582	261.147	246.8482	577.4969	567.7899	243126.1875	399.6987	0.48207	521.1132	10989900
004	2017-11-25t1139	1511631713.43	adult	209.4884	145.579	-62.2203	1163.1665	92.0514	79122.271	249313.4533	4724071.1012	6567.33	0.75316	817.376	1.2891	703.5257	1.3039	3664.1125	0.81435	3475.7668	1513278.5	1581.6815	0.44146	2984.5344	1.0272	33689000	1.1717	698.283	264.009	248.5333	574.8239	568.1119	237402.25	410.1524	0.53845	529.6502	10881400
004	2017-11-25t1622	1511648652.21	adult	214.1936	150.2842	-57.5151	1220.9196	92.3688	81773.7182	257586.7397	4715295.476	5237.52	-0.12597	800.441	1.0719	698.1205	1.2186	3666.7136	0.84035	3555.2881	1565686.75	1561.9945	0.40669	3018.7734	1.1422	34121200	1.2628	719.119	261.383	244.9473	578.8657	571.1809	247175.625	415.4398	0.47367	538.2598	11142200
004	2017-11-25t1939	1511660513.51	adult	217.4885	153.5791	-54.2203	1316.6299	91.8591	85448.2032	268984.6583	4852671.2774	5071.18	-0.22946	780.243	0.8001	683.9713	0.99959	3534.9395	0.64677	3456.485	1576583	1498.3344	0.15097	2954.6955	1.0276	34748100	1.3775	745.715	257.586	241.3418	588.6738	582.554	262548.5312	413.5695	0.33123	541.4104	11471600
004	2017-11-25t2339	1511674914.06	adult	221.4886	157.5792	-50.2201	1190.3241	92.6299	79799.6891	251416.8622	4625199.6257	6314.22	0.61718	796.156	1.0533	696.9833	1.204	3762.5276	1.0283	3542.2	1565211.5	1553.3492	0.4469	2915.707	0.97092	33111400	1.1386	742.709	265.445	247.1731	603.4371	596.5942	251029.8125	433.0592	0.54358	562.8964	11039600
004	2017-11-26t0406	1511690895.62	adult	225.9279	162.0185	-45.7808	1263.8503	91.683	82426.4561	259549.3454	4662678.7161	6031.25	0.43678	774.891	0.771	692.394	1.1373	3291.7341	0.29402	3070.8698	1415445.625	1445.8151	-0.011225	2604.0885	0.30247	33297800	1.1892	726.955	267.366	248.543	608.7313	602.7956	261754.4375	436.2157	0.45347	569.1523	11489000
004	2017-11-26t0739	1511703714.22	adult	229.4887	165.5792	-42.2201	1282.5482	93.0426	83834.621	263971.2925	4741715.7463	7319.41	1.3166	760.567	0.58203	680.3704	0.95454	3621.3035	0.8304	3401.2771	1582509.625	1333.8716	-0.50488	2668.7022	0.46481	33231500	1.195	771.768	267.854	248.3458	609.843	602.2089	266501.375	442.6564	0.4489	568.471	11703400
004	2017-11-26t1139	1511718113.73	adult	233.4885	169.5791	-38.2202	1304.5799	94.6406	87559.831	275884.3134	5069270.175	7396.39	1.3786	742.212	0.33233	666.8631	0.74946	3592.4199	0.79268	3357.3105	1641735.875	1284.6644	-0.71082	2647.834	0.43324	33850100	1.3086	767.559	267.803	247.6449	620.3829	614.4822	283515	446.613	0.39095	578.4397	12213700
004	2017-11-26t1550	1511733151.06	adult	237.6656	173.7561	-34.0432	1330.0287	96.6756	89019.6661	280347.6329	5144168.0494	8960.86	2.4574	725.149	0.097363	652.0796	0.52311	3644.0813	0.87785	3347.2563	1690853.75	1244.2298	-0.87894	2676.2451	0.50993	33639700	1.2914	834.435	266.451	244.7894	629.318	618.129	292003.5625	449.4783	0.31412	575.8935	12360600
004	2017-11-26t1939	1511746914.15	adult	241.4886	177.5792	-30.2201	1331.716	98.7231	90730.3541	285781.0265	5363695.247	8456.13	2.1244	712.018	-0.085371	642.8462	0.38052	3611.5508	0.82686	3182.7695	1708263.5	1215.031	-0.99877	2536.1657	0.20819	33659900	1.3073	790.18	267.794	247.547	621.8659	612.2719	294142.5625	449.8584	0.21296	573.7228	12659700
004	2017-11-27t0038	1511764834.43	adult	246.4665	182.5571	-25.2423	1338.4564	101.5346	91493.0849	288184.6033	5449921.4143	8759.35	2.3497	698.167	-0.28046	634.4662	0.24899	3583.6846	0.78214	3128.9995	1709417.5	1152.7882	-1.2735	2422.1556	-0.032984	33262800	1.2591	778.448	268.203	247.3192	619.7834	611.0022	295636.7188	452.6186	0.12196	572.091	12778000
004	2017-11-27t0339	1511775714.89	adult	249.4888	185.5794	-22.2199	1318.1195	104.5397	91175.1775	287235.3833	5498278.4453	8201.54	1.9719	693.01	-0.35214	632.9145	0.22374	3496.741	0.64318	2984.1204	1660952	1140.1444	-1.3214	2288.4655	-0.32238	32906200	1.2112	793.773	268.652	246.8105	629.7643	620.303	299138.0625	457.6788	0.11954	579.6157	12756400
004	2017-11-27t0739	1511790115.55	adult	253.489	189.5796	-18.2197	1258.4945	101.1175	89108.7693	280810.56	5453112.7692	7139.91	1.2382	693.719	-0.33916	636.5319	0.27808	3592.0647	0.79331	3108.1317	1666718	1122.1683	-1.3927	2122.1536	-0.68286	32172600	1.1038	751.352	272.66	250.4799	633.4303	628.0952	293911.6562	468.1758	0.17353	585.4222	12645100
004	2017-11-27t1223	1511807141.45	adult	258.2184	194.309	-13.4903	1226.2337	100.1519	86963.1819	274083.3845	5353454.5972	7037.28	1.1683	696.417	-0.2993	637.7765	0.29343	3606.2546	0.81366	3291.042	1633633.375	1127.726	-1.3509	2143.8414	-0.62603	31529600	1.0076	786.561	275.163	253.2271	644.7479	636.4121	292070.8125	471.7314	0.10926	594.6242	12457700
004	2017-11-27t1539	1511818918.6	adult	261.4899	197.5805	-10.2189	1222.755	100.1674	86115.2872	271353.1594	5258651.5669	7116.03	1.2227	695.309	-0.3169	636.5329	0.26993	3566.8564	0.74856	3307.4875	1601518.5	1125.481	-1.3522	2150.4878	-0.60629	31160900	0.95103	804.61	277.048	254.3789	643.0373	637.1188	288723.75	473.7777	0.061081	599.8566	12416200
004	2017-11-27t1939	1511833314.64	adult	265.4888	201.5794	-6.22	1159.6744	100.919	82898.5335	261364.1429	5178665.1621	6903.06	1.0678	704.605	-0.18142	645.02	0.39963	3614.3525	0.82045	3352.8601	1561400.25	1148.2972	-1.2321	2175.6791	-0.54506	30394500	0.83019	787.801	282.531	259.3549	659.1633	650.2839	284758.5625	477.2164	0.017653	612.8663	12187500
004	2017-11-28t0006	1511849299.22	adult	269.9289	206.0195	-1.7798	1196.4891	98.3919	84052.8664	264843.6202	5134934.4703	6444.58	0.73479	703.016	-0.2084	642.9441	0.36031	3535.9927	0.68982	3215.5555	1548764.75	1152.8999	-1.1992	2194.2833	-0.49854	30756200	0.88645	838.546	284.85	261.0495	675.4272	668.197	295837.125	484.2677	0.016701	624.2895	12461900
004	2017-11-28t0339	1511862113.97	dead	273.4886	209.5792	1.7798	1200.8799	97.9502	84729.6985	267283.9898	5170192.6648	6594.29	0.83429	694.774	-0.3342	636.1167	0.24535	3448.3176	0.54439	3150.8689	1524156.375	1128.3283	-1.3089	2088.081	-0.73121	30642300	0.86705	815.66	285.668	261.5277	682.1447	675.2907	301507.9375	487.1424	-0.022351	628.2902	12599100
006	2017-11-16t2009	1510884712.9	egg	-2.0179	-61.9252	-197.9906	164.8285	28.3247	3119.0274	9911.5826	54922.4149	0	2241.9468	0	-0.34307	0	-0.4003					0	-0.033268	0	0.44334	0	2.928	0	0	0				0	-0.35035	0	0
006	2017-11-17t0011	1510899241.72	larva	2.0179	-57.8894	-193.9548	171.2316	27.9142	3353.1368	10647.3256	59121.8416	0	1598.2993	0	-0.53806	0	-0.57169					0	-0.35292	0	-0.094997	0	1.4032	0	0	0				0	-0.52451	0	0
006	2017-11-17t0339	1510911753.19	larva	5.4933	-54.414	-190.4794	168.2793	27.9344	3301.1369	10485.5257	58121.9523	0	0.21164	0	-0.71064	0	-0.72316					0	-0.6251	0	-0.47342	0	0.58544	0	0	0				0	-0.68107	0	0
006	2017-11-17t0739	1510926156.93	larva	9.4943	-50.413	-186.4784	165.1185	28.5824	3194.6213	10156.0494	56493.1512	0	-0.49146	0	-0.9154	0	-0.90262					0	-0.93522	0	-0.84548	0	-0.11143	0	0	0				0	-0.86984	0	0
006	2017-11-17t1202	1510941901.24	larva	13.8678	-46.0395	-182.105	165.2984	27.802	3040.5064	9661.2475	52952.4584	0	-0.84051	0	-1.1478	0	-1.1061					0	-1.2706	0	-1.1978	0	-0.709	0	0	0				0	-1.0883	0	0
006	2017-11-17t1606	1510956552.41	larva	17.9375	-41.9698	-178.0352	455.6943	38.5249	12995.2142	41021.456	317538.8752	661.43	-0.088664	454.786	0.55566	447.3616	0.55061	611.7751	-0.51095	606.6259	42824.2617	564.1558	0.47629	598.6221	0.23733	3164400	-0.061082	218.172	125.049	123.9128	186.6919	183.1703	13068.4316	159.5552	0.82835	177.6307	870092
006	2017-11-17t2038	1510972834.36	larva	22.4603	-37.447	-173.5124	320.4572	43.6224	11222.0872	35594.4823	338030.2433	0	-1.2942	0	-1.637	0	-1.5347					0	-1.9213	0	-1.7819	0	-1.6135	0	0	0				0	-1.5654	0	0
006	2017-11-18t0002	1510985094.7	larva	25.8659	-34.0414	-170.1068	420.6777	35.9811	12419.7754	39208.11	311650.906	643.647	-0.66648	422.783	0.060047	422.0767	0.14418	553.1023	-1.048	546.9026	37057.8555	496.9314	-0.35472	533.5079	-0.57833	2808120	-1.0509	373.036	112.806	111.538	196.3825	184.688	13157.626	147.7462	0.36793	169.287	749254
006	2017-11-18t0350	1510998800.88	larva	29.6732	-30.2341	-166.2995	531.1513	48.3435	18044.7057	57197.3248	510965.803	697.66	-0.80901	419.311	-0.1418	401.5412	-0.10525	638.6064	-1.0533	633.8585	61306.2188	571.952	-0.35739	620.5087	-0.62026	4022870	-1.0474	267.784	112.399	109.7515	193.6747	188.3211	18592.7695	152.6841	0.28131	176.6171	1078360
006	2017-11-18t0827	1511015394.84	larva	34.2826	-25.6247	-161.6901	741.1529	76.8126	33240.0252	105495.4241	1314682.7862	717.71	-1.0068	405.882	-0.44715	401.6727	-0.31023	549.5942	-1.4252	545.0534	96728.5703	491.1316	-0.99353	529.4352	-1.1479	7107400	-0.60338	354.425	113.932	112.4975	191.2141	180.9428	33653.6719	149.6827	0.022505	170.7966	1995060
006	2017-11-18t1149	1511027530.6	larva	37.6537	-22.2536	-158.319	461.5209	35.3794	12323.6657	38817.8538	292919.8669	640.097	-1.2269	435.523	-0.48976	430.8348	-0.3291	585.2282	-1.4939	581.7593	39210.2891	529.1654	-1.1011	564.3054	-1.2677	2882290	-2.0215	276.976	124.475	123.3885	188.0178	184.7132	12597.1934	159.3441	0.011991	177.2955	823774
006	2017-11-18t1539	1511041344.54	larva	41.4909	-18.4164	-154.4818	720.6448	47.2928	27515.012	86921.354	865197.0023	2261.65	0.13377	374.137	-1.0383	385.6539	-0.75391	1870.9657	0.70992	1827.993	273161	1121.9535	0.84124	1687.1538	1.1379	5442940	-1.6466	410.961	85.9698	113.3589	232.497	227.0208	33944.5625	187.5999	0.30611	217.3534	1250690
006	2017-11-18t2011	1511057659.27	larva	46.0228	-13.8845	-149.9499	685.7211	47.329	27628.6761	87160.2187	924232.1074	2881.64	0.4391	654.033	0.18258	595.3427	0.11262	1819.4849	0.3951	1734.9458	265644.7812	1139.9447	0.58544	1587.4496	0.58458	9541690	-0.98383	522.201	152.127	151.4988	229.2908	223.4565	33476.4531	195.7771	0.22095	216.2829	2219380
006	2017-11-18t2339	1511070142.96	larva	49.4905	-10.4168	-146.4823	863.7463	52.7306	36717.598	115711.0713	1331710.6348	2666.99	0.061549	537.841	-0.6843	452.5764	-0.87008	1851.3156	0.28923	1750.5164	359155.2188	1064.8012	0.048686	1500.5478	0.15595	10406700	-1.0602	469.377	127.959	126.0435	198.1295	193.0732	38437.1133	168.4419	-0.54898	187.5975	2475870
006	2017-11-19t0339	1511084544.93	larva	53.491	-6.4163	-142.4817	859.3453	54.0525	39418.173	124207.5399	1514468.3633	3180.69	0.31048	701.367	0.16142	680.4284	0.37852	1936.6863	0.25343	1793.3331	402830.75	1051.8119	-0.2048	1464.3015	-0.11437	14541400	-0.42625	357.328	168.485	169.5694	283.1907	278.7902	58903.6719	233.7826	0.74412	265.376	3493210
006	2017-11-19t0803	1511100324.85	larva	57.8743	-2.033	-138.0984	1097.0322	60.6882	53157.8902	167513.4286	2153118.6788	1853.67	-0.93125	705.482	0.082022	652.4008	0.13859	1448.6085	-0.75647	1417.7899	404161.7812	1082.526	-0.28641	1317.0984	-0.62704	19683700	0.38312	364.346	173.288	172.1163	263.8038	259.1885	73601.25	225.2064	0.44127	249.7591	4834910
006	2017-11-19t1206	1511114962.31	adult	61.9403	2.033	-134.0324	1038.712	61.9199	53520.1792	168614.5661	2293665.5098	4798.55	1.2415	625.484	-0.60096	549.2204	-0.67652	1924.2776	-0.1245	1742.2848	540722	1085.6739	-0.43603	1511.651	-0.35079	17547900	-0.39351	426.873	138.012	135.1024	232.3185	226.3738	65281.5039	189.5312	-0.65858	215.0387	3871920
006	2017-11-19t1638	1511131249.31	adult	66.4644	6.5571	-129.5083	1126.7875	65.3472	59471.9598	187320.8388	2617135.9891	2851.83	-0.42064	683.605	-0.25614	634.1885	-0.078377	1881.3391	-0.37393	1834.6213	586977.8125	1215.829	-0.044779	1610.9092	-0.28765	21297000	0.12316	526.717	163.55	160.7446	263.829	258.1479	82314.6484	224.5882	0.22301	249.6291	5095240
006	2017-11-19t2002	1511143523.1	adult	69.8738	9.9665	-126.0989	1107.7502	69.8518	60388.7262	190383.8365	2727042.6197	3638.92	0.07445	652.897	-0.60501	621.0391	-0.22858	1784.8701	-0.63691	1682.9882	565803.8125	1126.6617	-0.54979	1526.7525	-0.58497	20641300	-0.24251	832.942	154.298	153.2173	262.3527	250.3321	83165.8047	212.1458	-0.29058	238.1939	4878120
006	2017-11-19t2351	1511157207.93	adult	73.6752	13.7679	-122.2975	1158.9282	72.787	61984.7843	195190.8894	2834113.7033	2701.81	-0.73398	663.326	-0.59939	635.5938	-0.12337	1754.3503	-0.78905	1681.307	570163.875	1126.0648	-0.67487	1509.139	-0.73717	21542800	-0.26509	372.899	166.38	165.7507	269.0352	265.14	87436.4453	230.6991	0.22709	256.7467	5403510
006	2017-11-20t0428	1511173836.1	adult	78.2941	18.3868	-117.6786	1146.7531	76.1748	65588.3352	206795.3851	3130271.9708	2947.87	-0.65614	706.07	-0.25309	667.4155	0.19096	1992.3867	-0.49737	1884.7933	683388.625	1151.4953	-0.69256	1652.8642	-0.53723	24209000	0.085126	370.486	181.069	181.6256	283.4879	276.8621	97236.3516	239.458	0.40964	266.3247	6208300
006	2017-11-20t0750	1511185963.08	adult	81.6627	21.7554	-114.31	1191.626	75.2974	69013.0442	217709.9031	3330966.3384	2945.04	-0.72999	595.355	-1.4985	497.7996	-1.7098	2097.241	-0.39094	1997.9661	757104	1160.3242	-0.74162	1670.946	-0.57913	21472700	-0.66218	424.216	145.633	141.1541	237.7958	233.0668	85844.2812	202.3749	-1.1462	224.989	5252560
006	2017-11-20t1139	1511199745.54	adult	85.4912	25.5839	-110.4815	1174.1569	77.3647	71061.0953	223938.7385	3593664.3582	2684.75	-1.0055	665.135	-0.79993	574.8883	-0.88414	1732.8562	-1.1096	1642.419	644622.5	1169.774	-0.79266	1495.218	-1.085	24685800	-0.099204	330.68	156.106	150.8006	265.4193	262.2925	98735.9766	223.7235	-0.45957	252.6017	5793710
006	2017-11-20t1608	1511215864.84	adult	89.9688	30.0615	-106.004	1166.8781	79.2005	72567.8485	229238.9785	3768157.1765	4076.3	-0.028515	756.698	0.23486	684.0528	0.43218	2085.988	-0.5984	1894.6288	790589.5	1210.8262	-0.68917	1657.9937	-0.81059	28658400	0.64982	465.18	189.999	189.0311	284.3564	279.0045	107771.0859	248.5352	0.37575	270.9192	7195820
006	2017-11-20t1939	1511228528.98	adult	93.4866	33.5793	-102.4861	1173.8917	77.2047	73316.9299	231293.4149	3775838.5498	3696.42	-0.38628	607.715	-1.5991	554.3757	-1.1879	1919.1996	-0.97843	1793.5587	735053.4375	1006.7336	-1.8271	1473.5854	-1.3382	23249900	-0.6743	574.001	142.529	137.4492	252.4356	245.2095	96682.8516	207.7978	-1.4076	234.5784	5452890
006	2017-11-20t2339	1511242930.62	adult	97.487	37.5797	-98.4857	1232.0629	80.6954	73348.3617	231650.1805	3804445.2287	3268.03	-0.79405	628.338	-1.3844	571.3904	-0.9707	1899.4742	-1.1158	1827.1268	729398.125	1099.9423	-1.4283	1609.1477	-1.1118	24069100	-0.58505	1202.63	151.42	147.6954	259.6011	252.388	99686.8281	214.4819	-1.2751	241.9189	5800310
006	2017-11-21t0350	1511257940.21	adult	101.6564	41.7491	-94.3163	1161.4895	81.4566	71780.5751	226316.4003	3714163.0347	3553.82	-0.65226	691.706	-0.60567	611.8065	-0.4232	2278.6301	-0.55524	2109.9995	854486.3125	1205.0725	-0.97035	1837.1234	-0.67202	25917500	-0.23231	468.229	178.072	176.5226	287.2195	282.163	107707.2969	244.3017	-0.20032	271.7332	6672190
006	2017-11-21t0806	1511273349.72	adult	105.9368	46.0295	-90.0359	1198.3853	78.6159	74938.4707	236213.2888	3897228.1499	2692.89	-1.3958	586.803	-1.9617	543.7627	-1.3023	1562.812	-1.9213	1460.7046	611059.5	943.237	-2.3851	1296.8467	-2.0452	22939900	-1.0231	489.363	153.959	147.4269	265.2962	261.033	103730.8125	221.3497	-1.2691	251.0699	6018700
006	2017-11-21t1238	1511289630.61	adult	110.4592	50.552	-85.5135	1200.0371	79.7895	69250.555	218152.9419	3409611.5351	4027.83	-0.44986	666.477	-0.95037	589.606	-0.65941	2154.2512	-0.99926	1966.6929	781993.1875	1168.7841	-1.3285	1678.236	-1.2565	24127800	-0.80002	527.734	169.013	163.7965	297.4849	291.7583	107987.0156	246.5228	-0.40285	279.3305	6118610
006	2017-11-21t1539	1511300533.83	adult	113.4879	53.5806	-82.4848	1201.6624	85.3801	76373.2087	240867.2047	4051521.5045	3221.73	-1.1191	671.622	-0.89072	630.7593	-0.080487	1855.7067	-1.5902	1764.1549	740426.9375	1101.0431	-1.7198	1530.1821	-1.6647	26749400	-0.18409	692.024	178.62	176.1583	298.2	292.4168	118981.7812	252.1041	-0.28111	280.8296	7114080
006	2017-11-21t1939	1511314934.52	adult	117.4881	57.5808	-78.4846	1241.7967	81.4678	79481.1212	250377.5851	4267587.9729	2715.39	-1.5639	621.755	-1.5446	576.1107	-0.79716	1654.8473	-2.0256	1576.0507	686761.625	987.1403	-2.3408	1369.9897	-2.1098	25763000	-0.46972	473.184	165.851	161.3086	285.5795	280.7732	118515.5	234.3715	-1.1124	267.6448	6872190
006	2017-11-22t0022	1511331851.77	adult	122.1873	62.2801	-73.7854	1157.2488	83.2089	74263.3414	234097.7812	3996162.8287	4041.31	-0.63661	729.783	-0.15475	655.0246	0.31472	2285.603	-1.0465	2138.6095	886813.9375	1214.1019	-1.3192	1898.6837	-1.0162	28261600	0.12397	820.87	205.778	203.0735	323.6582	315.895	125579.3906	270.2739	0.12812	302.7285	7968960
006	2017-11-22t0339	1511343728	adult	125.4863	65.579	-70.4864	1211.417	80.7145	78854.6543	248562.5236	4283207.9204	4318.42	-0.47779	685.697	-0.73245	638.5591	0.10964	2321.3442	-1.0545	2168.8058	956393.875	1183.7672	-1.5151	1877.98	-1.1278	28189700	0.083993	777.75	196.217	196.6974	329.8375	320.3539	135893.0625	271.0127	0.037177	305.5109	8066670
006	2017-11-22t0739	1511358129.33	adult	129.4867	69.5794	-66.486	1262.7169	80.1781	76910.7066	242146.6314	3997587.7172	3914.17	-0.826	643.706	-1.285	569.5547	-0.82248	2111.4678	-1.4825	1964.9631	848810	1126.996	-1.8356	1701.3908	-1.5874	25845400	-0.52553	383.944	185.146	182.2691	300.1948	295.4138	120678.2969	246.1195	-1.0337	282.2904	7433780
006	2017-11-22t1206	1511374118.06	adult	133.928	74.0207	-62.0447	1202.9539	79.7134	76033.811	239543.9611	4070975.4558	3490.98	-1.1842	664.262	-1.0256	580.457	-0.64917	2105.5073	-1.562	2007.427	835886.375	1215.0772	-1.4822	1788.5631	-1.4703	26346600	-0.41793	410.989	193.202	188.2333	334.521	330.3207	132804.8281	262.6682	-0.56388	309.2432	7662970
006	2017-11-22t1539	1511386929.07	adult	137.4866	77.5793	-58.4861	1256.2868	83.982	80062.04	252073.896	4356230.0787	4208.02	-0.70066	643.514	-1.3027	572.1718	-0.7513	2361.3857	-1.1858	2218.6234	987059.25	1156.2486	-1.7888	1860.417	-1.3638	26872500	-0.29701	415.075	178.967	175.9982	299.2051	292.6458	125067.7344	252.6974	-1.0335	281.7578	7473470
006	2017-11-22t1939	1511401328.74	adult	141.4865	81.5792	-54.4862	1207.9801	81.6505	79699.8232	251054.3056	4440296.7275	3311.94	-1.3703	634.904	-1.4238	575.6886	-0.68938	1867.6388	-2.0543	1765.5897	776937.75	1118.2993	-1.9939	1576.759	-2.0233	26371400	-0.42339	351.144	189.123	188.0933	300.0131	295.971	124805.4531	259.2428	-0.92067	285.8491	7855420
006	2017-11-22t2350	1511416345.58	adult	145.6579	85.7506	-50.3149	1280.8251	84.5925	80329.9374	253175.1032	4311576.9885	3894.77	-0.98626	615.988	-1.6835	550.5408	-1.0373	2187.2234	-1.5638	2044.3544	916446.625	1094.1612	-2.1287	1574.7338	-2.0689	25806200	-0.55603	490.106	185.537	182.8186	324.3464	314.8973	135901.1406	254.4718	-1.2022	293.1522	7772880
006	2017-11-23t0339	1511430128.4	adult	149.4864	89.5791	-46.4863	1278.1943	92.5131	85394.6003	270559.5143	4810293.9586	3609.57	-1.204	563.78	-2.3938	483.368	-2.0091	2063.0271	-1.7983	1986.2666	920110.0625	1102.3346	-2.1025	1603.2176	-2.0345	25095500	-0.70753	721.109	161.075	156.7436	312.6467	305.3487	139440.4375	224.7746	-2.2813	280.3302	7169940
006	2017-11-23t0838	1511448016.9	adult	154.4554	94.5481	-41.5173	1224.0253	84.0801	80017.25	252228.4444	4489954.485	4568.21	-0.56642	668.156	-1.0078	597.3317	-0.35816	2657.7632	-0.84904	2537.7023	1110945	1219.7992	-1.5835	1969.2214	-1.2834	27871500	-0.067447	601.699	198.262	194.2038	347.4807	341.0656	145246.9062	279.674	-0.63664	322.1709	8270290
006	2017-11-23t1139	1511458927.99	adult	157.4863	97.579	-38.4864	1208.4519	82.4318	80407.8034	253305.3216	4545808.0756	4806.77	-0.41892	676.429	-0.90013	602.4499	-0.27988	2942.6169	-0.40034	2793.8992	1232956.5	1175.7786	-1.7849	2018.3674	-1.1954	28338300	0.036261	598.845	203.938	205.8304	333.2353	327.9228	139625.5938	278.5083	-0.76557	313.0839	8543770
006	2017-11-23t1539	1511473328.74	adult	161.4865	101.5792	-34.4862	1210.005	79.1332	75927.741	239184.6647	4044813.3726	4891.1	-0.3775	690.396	-0.71154	603.2599	-0.26885	2762.5845	-0.70931	2667.6406	1096746	1251.6563	-1.4375	2083.8327	-1.0677	27344500	-0.16638	1308.88	213.447	209.7894	357.5769	347.3046	141958.0156	294.1692	-0.41873	331.1688	8454010
006	2017-11-23t2022	1511490260.59	adult	166.1898	106.2825	-29.7829	1138.7775	81.6755	72817.5785	229409.5188	3973239.082	4438.95	-0.69632	691.722	-0.69386	613.2396	-0.11906	2777.8875	-0.69473	2595.9885	1055597.25	1303.6456	-1.1922	2198.0439	-0.83521	26276400	-0.36597	651.542	212.438	206.6041	387.8943	378.8965	147399.8438	306.1256	-0.23054	357.5751	8069900
006	2017-11-23t2339	1511502129.23	adult	169.4866	109.5793	-26.4861	1134.5625	112.1212	75257.6991	238920.0629	4339782.0927	4140.61	-0.90115	706.851	-0.47952	617.2385	-0.059275	2647.9788	-0.90946	2497.0291	1040655.625	1289.5466	-1.2384	2152.2311	-0.93435	27725500	-0.054099	634.249	222.558	217.1136	394.6601	385.7058	155101.4062	315.75	-0.080131	364.7086	8729620
006	2017-11-24t0339	1511516527.92	adult	173.4863	113.579	-22.4864	1140.1787	80.2466	72500.2649	228525.6871	3997397.5935	3987.81	-1.0063	698.75	-0.58654	602.6905	-0.28776	2734.7512	-0.7706	2621.2021	1036470.75	1330.9316	-1.0292	2190.9174	-0.85066	26426700	-0.28195	551.938	220.221	213.8633	396.1089	388.1316	150125.2656	320.6332	-0.097635	368.4539	8328740
006	2017-11-24t0806	1511532506.93	adult	177.9249	118.0176	-18.0478	1220.9613	78.2775	75387.5378	237358.7767	4069985.516	5420.64	-0.060069	670.467	-0.97891	585.1591	-0.56658	2514.0579	-1.1268	2301.4366	990538.75	1245.7806	-1.3769	2026.3142	-1.198	26381500	-0.25617	1289.05	218.811	211.5333	387.7644	379.9698	152779.1719	321.1748	-0.24353	365.6488	8609780
006	2017-11-24t1139	1511545328.69	adult	181.4865	121.5792	-14.4862	1142.2427	82.5344	74075.1533	233378.3972	4138246.5029	5209.1	-0.20065	664.142	-1.0611	581.9116	-0.6213	2533.1116	-1.0935	2311.6709	980314.1875	1176.8932	-1.6549	1918.0808	-1.424	25637200	-0.36169	1085.95	223.425	215.1077	392.0457	384.726	151721.6875	324.586	-0.28258	369.5177	8624650
006	2017-11-24t1539	1511559734.33	adult	185.4881	125.5808	-10.4846	1145.9431	79.4109	72586.0727	228646.6329	3979435.2381	4673.34	-0.55422	656.041	-1.1667	582.4412	-0.61598	2515.5657	-1.1135	2316.6416	953399.375	1156.4284	-1.7134	1897.5034	-1.4596	24843600	-0.46496	1071.94	225.472	216.4755	407.4688	399.2406	154430.6875	334.439	-0.18424	382.7519	8538380
006	2017-11-24t1950	1511574742.78	adult	189.6571	129.7498	-6.3156	1136.659	80.1703	72728.9697	229157.1114	4016931.5236	4993.97	-0.33888	653.743	-1.1867	581.4561	-0.63318	2505.5991	-1.1201	2247.1556	952127.625	1162.4978	-1.651	1846.9999	-1.5563	24805600	-0.4293	1135.33	229.68	219.2966	425.9477	417.5671	161860.1406	347.8743	-0.022133	398.2367	8714970
006	2017-11-24t2339	1511588529.83	adult	193.4868	133.5795	-2.4859	1129.8146	81.1048	71840.5147	226312.1015	3946604.5043	6332.11	0.55478	649.775	-1.2292	578.0848	-0.68656	2510.9282	-1.0978	2229.9048	941598.0625	1143.416	-1.7022	1835.6879	-1.5664	24347100	-0.46864	1266.89	233.491	221.8359	433.9294	425.8269	162723.5312	357.578	0.05492	408.5343	8748910
006	2017-11-25t0438	1511606428.3	dead	198.4586	138.5513	2.4859	1121.8007	80.4894	71406.0814	224952.1956	3942674.5406	5482.63	-0.00074906	651.547	-1.1809	581.1846	-0.6354	2576.5459	-0.97173	2281.9204	961051.625	1109.5821	-1.8083	1818.9101	-1.581	24268200	-0.43235	1272.82	237.603	223.3297	452.1409	441.9802	168648.5469	368.9485	0.11852	423.9199	8849990
007	2017-11-16t1611	1510870468.06	larva	0	-74.1481	-289.9509	184.9192	35.8579	4328.2502	13812.1638	91930.378	0	1947.1563	0	-0.43988	0	-0.48543					0	-0.19359	0	0.15766	0	2.0463	0	0	0				0	-0.43646	0	0
007	2017-11-16t2009	1510884726.89	larva	3.9608	-70.1873	-285.9901	164.9945	27.2024	2970.8428	9435.5305	50629.5163	0	1167.1341	0	-0.63397	0	-0.6559					0	-0.50541	0	-0.31412	0	0.91303	0	0	0				0	-0.61123	0	0
007	2017-11-17t0011	1510899255.82	larva	7.9966	-66.1515	-281.9543	162.2132	29.1896	3084.5148	9820.4813	56056.0915	0	-0.31932	0	-0.83794	0	-0.83476					0	-0.81952	0	-0.71273	0	0.12797	0	0	0				0	-0.79803	0	0
007	2017-11-17t0339	1510911767.4	larva	11.472	-62.676	-278.4788	159.821	27.5018	2931.9156	9321.6632	50684.3627	0	-0.668	0	-1.0193	0	-0.99361					0	-1.0873	0	-1.0107	0	-0.39782	0	0	0				0	-0.96693	0	0
007	2017-11-17t0739	1510926171.3	larva	15.4731	-58.6749	-274.4777	205.6607	18.5397	2960.5902	9341.5493	36817.2339	548.277	-0.03629	433.552	0.57094	433.2701	0.58045	524.0962	-0.56398	519.9576	8909.6357	489.2409	0.38771	512.8409	0.21238	720130	-0.63408	158.805	109.731	108.9525	153.0806	152.6235	2602.3696	135.0894	0.59216	147.2536	182263
007	2017-11-17t1202	1510941915.5	larva	19.8465	-54.3016	-270.1044	369.2836	37.829	11398.9531	36083.9301	297120.4597	592.513	-0.34268	429.682	0.36572	425.9008	0.39157	559.8583	-0.73072	559.7896	34151.3555	512.4738	0.146	544.1699	-0.083456	2616330	-0.48048	179.827	112.69	111.7643	162.3855	161.2029	9905.5146	141.9964	0.52267	155.3017	686170
007	2017-11-17t1606	1510956566.59	larva	23.9163	-50.2318	-266.0346	539.6623	40.1505	17055.4234	53838.7214	452146.1713	655.752	-0.53545	441.872	0.23631	432.7814	0.26739	612.1395	-0.83165	610.1927	55704.6953	554.0017	-0.0024633	595.4558	-0.26825	4015290	-0.47678	242.107	113.705	112.2512	179.7108	173.8548	16353.6807	147.7546	0.44621	166.4151	1033240
007	2017-11-17t2038	1510972848.6	larva	28.439	-45.709	-261.5118	623.7792	61.1137	24521.0282	77765.0809	826278.6366	706.51	-0.73491	452.635	0.07308	444.3153	0.14006	636.6008	-1.0005	633.8949	82758.1094	571.2513	-0.26998	619.6387	-0.53677	5872480	-0.3857	310.654	119.79	118.3898	184.2383	179.7035	23950.9844	156.7881	0.39535	174.373	1554150
007	2017-11-18t0002	1510985109.57	larva	31.8449	-42.3032	-258.106	581.7742	61.3305	24135.4021	77067.7627	838812.859	856.485	-0.74613	591.867	0.56506	601.3104	0.72777	787.8319	-0.86058	782.8976	94539.8281	723.1249	0.042932	766.4647	-0.4009	7045590	-0.38825	265.128	153.863	154.4976	226.0351	221.9535	27124.2148	198.4273	0.89742	217.0746	1831580
007	2017-11-18t0350	1510998815.63	larva	35.6521	-38.496	-254.2988	681.7914	45.8475	23746.2812	74815.4908	698128.8094	656.808	-1.1281	414.296	-0.48187	409.3957	-0.33753	567.4359	-1.4472	558.9089	72064.3516	507.1572	-1.035	544.7206	-1.1945	5223860	-1.2373	295.652	115.945	114.5765	177.1893	171.4626	22503.0449	149.2162	-0.053471	164.7868	1461950
007	2017-11-18t0827	1511015409.54	larva	40.2615	-33.8865	-249.6893	638.4573	41.0872	21160.6672	66691.6535	589242.5531	1546.29	-0.4725	705.583	0.74348	728.4592	1.0413	1137.9376	-0.57741	1103.193	128586.9453	862.8653	-0.043901	1004.0105	-0.38294	7936390	-0.91065	474.015	174.255	175.6924	254.0215	248.2976	28704.4316	222.3828	0.97555	241.7689	1960020
007	2017-11-18t1149	1511027545.4	larva	43.6326	-30.5155	-246.3183	651.3286	50.9442	27059.7981	85453.7382	942243.6878	1454.08	-0.71465	761.057	0.88025	745.0399	1.0074	1254.9052	-0.51106	1241.6902	179451.4375	999.9849	0.22766	1156.2909	-0.24435	10866400	-0.45749	439.284	184.268	183.9067	250.4493	245.9882	35814.25	222.3157	0.83878	238.7416	2630980
007	2017-11-18t1539	1511041359.24	larva	47.4698	-26.6783	-242.4811	716.4206	50.2167	25240.3076	79655.7622	751611.0994	4275.73	1.5646	715.058	0.4489	668.3498	0.45029	2460.7266	1.4636	2366.3351	329737.375	1521.2174	1.9398	2092.3498	1.6239	9575340	-1.0928	379.352	146.846	145.367	239.813	233.464	32134.9473	206.9861	0.36666	225.5726	1966420
007	2017-11-18t2011	1511057674.13	larva	52.0017	-22.1464	-237.9492	743.1533	51.8092	32437.0189	102262.2694	1184201.7532	1950.82	-0.64381	769.555	0.61989	729.5068	0.69694	1706.3779	-0.076885	1686.7516	291790.625	1184.766	0.38877	1604.0032	0.26267	13146300	-0.62641	346.212	182.419	183.0541	256.467	253.3538	43855.8594	226.489	0.61199	245.3591	3116270
007	2017-11-18t2339	1511070157.73	larva	55.4694	-18.6787	-234.4815	874.1194	52.7527	36644.0105	115449.208	1299602.7021	2680.33	-0.18011	530.647	-1.015	443.8343	-1.1873	2006.2889	0.28869	1955.7944	389220.0625	1081.5556	-0.18096	1615.4367	0.13131	10260100	-1.5543	276.599	116.938	114.7019	190.4197	185.9604	36941.4258	156.6987	-1.1642	177.2314	2261000
007	2017-11-19t0339	1511084559.92	larva	59.47	-14.6781	-230.4809	816.2335	52.165	34463.5795	108615.8986	1212967.4335	3478.12	0.30351	729.326	0.22347	654.4185	0.13826	2111.9612	0.2976	1956.9529	384376.9375	1229.6172	0.25596	1724.3334	0.2093	13261300	-1.1695	447.905	177.271	176.2775	247.2135	242.2299	44992.8516	217.5059	0.20091	235.9925	3223310
007	2017-11-19t0803	1511100339.61	larva	63.8532	-10.2949	-226.0977	802.8705	58.2006	38639.2902	121910.7342	1543069.2255	1836.27	-1.1256	686.922	-0.17551	694.1816	0.41877	1418.0332	-1.0417	1388.5281	289278.7812	1043.7887	-0.68614	1300.0246	-0.88304	13947300	-1.319	502.43	179.171	184.5335	262.1704	258.3087	53482.7656	232.3042	0.51637	251.1456	3637900
007	2017-11-19t1206	1511114977.09	larva	67.9192	-6.2289	-222.0317	909.4298	59.7097	43054.8516	135742.7827	1689492.46	2241.77	-0.92931	649.89	-0.57686	622.6923	-0.19117	1766.2683	-0.60161	1739.5117	400942.9062	1015.4276	-0.9641	1541.5058	-0.48863	14699900	-1.4146	460.802	165.6	166.8535	249.2517	244.9482	56580.1328	219.0975	0.0067216	237.6944	3745700
007	2017-11-19t1638	1511131264.18	larva	72.4434	-1.7047	-217.5075	872.056	57.8022	42926.9564	135391.239	1754457.8235	2033.31	-1.2047	545.822	-1.6628	498.7816	-1.4157	1597.3127	-1.0161	1559.2136	360992.6875	924.694	-1.5355	1381.9254	-0.98108	12303900	-2.1994	1258.22	131.715	128.0816	233.3445	218.2499	52735.8633	182.5944	-1.4184	208.3878	2969110
007	2017-11-19t2002	1511143538	adult	75.8528	1.7047	-214.0981	904.4797	61.711	43042.1186	135681.72	1724363.7228	2532.44	-0.91212	707.174	-0.20653	659.8909	0.1136	1695.093	-0.94342	1592.4135	384786.125	1053.2421	-1.0751	1403.2885	-1.0354	15989200	-1.5822	568.884	185.836	184.4856	277.0161	272.7813	62882.6562	239.139	0.46932	263.1113	4201750
007	2017-11-19t2351	1511157222.92	adult	79.6541	5.5061	-210.2967	927.4182	60.7235	45118.1824	142175.6718	1839787.9082	2834.17	-0.77134	642.655	-0.94115	595.9297	-0.58743	1815.538	-0.82979	1707.3539	430282.5	1061.5978	-1.162	1453.6373	-1.0283	15221900	-1.9425	526.08	163.836	156.7455	282.9462	276.7306	67058.25	243.2819	0.51361	268.4757	3880610
007	2017-11-20t0428	1511173850.94	adult	84.273	10.125	-205.6778	1042.1097	57.802	46978.24	147887.7051	1806641.865	2974.74	-0.76067	602.156	-1.4841	554.1221	-1.1088	1811.4275	-0.94514	1722.8827	449234.0312	1009.3149	-1.5591	1454.9205	-1.1477	14885900	-2.22	359.493	156.423	152.8951	255.4867	250.6877	63360.7031	215.2018	-0.7487	241.555	3866920
007	2017-11-20t0750	1511185977.98	adult	87.6416	13.4936	-202.3092	886.5647	60.8595	43425.8269	136883.2171	1795751.3738	4146.32	0.066274	758.404	0.25964	691.676	0.50899	2331.8689	-0.11049	2181.9312	531666.125	1173.2697	-0.82758	1782.1068	-0.46163	17285500	-1.8274	430.421	201.926	200.6873	288.8605	284.3005	65860.2031	253.6218	0.66138	276.3109	4602290
007	2017-11-20t1139	1511199760.48	adult	91.4701	17.3221	-198.4808	906.91	59.6245	43185.4988	136050.908	1737328.7839	4245.4	0.073872	675.204	-0.75375	653.1046	0.055825	2054.4329	-0.69059	1880.0653	466356.25	1023.8046	-1.6911	1506.6993	-1.2091	15320400	-2.4218	334.476	181.497	180.6037	279.1913	276.5164	63376.4375	241.8224	0.050127	266.7919	4118170
007	2017-11-20t1608	1511215880.17	adult	95.9478	21.7997	-194.0031	856.4242	64.6767	43626.5093	137527.2717	1875607.7611	2432.58	-1.4106	676.224	-0.77447	633.9906	-0.16544	1564.0741	-1.6701	1486.2517	358172.9688	979.7397	-2.02	1284.4067	-1.8505	15469300	-2.5469	350.558	190.918	190.5521	277.1719	273.3776	63472.3594	241.9248	-0.10295	264.3212	4367440
007	2017-11-20t1939	1511228543.86	adult	99.4655	25.3174	-190.4854	909.4715	64.6768	45948.5193	144828.7727	1956778.6769	2797.7	-1.1962	700.766	-0.48361	675.3896	0.39695	1588.1405	-1.7168	1506.1687	382741.875	988.3249	-2.0441	1342.1113	-1.7952	16887800	-2.3295	384.615	207.591	206.7748	292.452	288.9023	70480.9375	259.012	0.47235	281.9284	5002730
007	2017-11-20t2339	1511242945.62	adult	103.466	29.3179	-186.4849	948.3608	66.9549	50328.6206	158670.7118	2227923.6134	3493	-0.73341	530.304	-2.6719	499.933	-1.8964	1687.3215	-1.6426	1523.1008	445452.875	807.5485	-3.0383	1231.266	-2.1468	13984700	-3.145	339.433	153.417	150.9575	248.9644	245.5544	65726.6016	212.8106	-1.5372	237.2339	4045760
007	2017-11-21t0350	1511257955.13	adult	107.6353	33.4872	-182.3156	924.5879	65.7534	48849.642	153925.1849	2181954.3671	2723.69	-1.4012	519.339	-2.836	483.3708	-2.1038	1479.8718	-2.1064	1376.5147	378847.1875	806.5854	-3.1004	1134.0559	-2.4604	13290400	-3.4206	305.402	151.353	146.268	248.6249	244.9948	63647.9688	214.3641	-1.6035	238.0343	3873280
007	2017-11-21t0806	1511273364.53	adult	111.9157	37.7676	-178.0352	963.7307	62.6808	48253.6663	151992.8788	2047896.0788	3487.52	-0.88908	484.814	-3.2995	445.6312	-2.5979	1692.8529	-1.8348	1552.2578	429984.625	777.7114	-3.2976	1288.2275	-2.1876	12274000	-3.7742	562.12	133.806	130.1749	231.493	222.0815	58799.2109	185.2513	-2.8948	211.2702	3387580
007	2017-11-21t1238	1511289645.43	adult	116.4382	42.2901	-173.5127	907.1493	67.4213	47374.8976	149301.0539	2080401.683	4425.22	-0.25311	658.253	-1.0694	628.9703	-0.083278	1956.7365	-1.4826	1707.4899	487227.375	977.0311	-2.374	1418.7793	-1.9776	16335900	-2.8289	351.2	201.259	200.9064	300.75	298.6212	74886.75	264.9672	0.12526	288.1005	4994640
007	2017-11-21t1539	1511300549	adult	119.4669	45.3189	-170.4839	914.8327	62.8153	48332.336	152339.0145	2132209.3687	3464.48	-1.0256	715.16	-0.33864	719.1744	1.1728	1858.1614	-1.7195	1734.1031	471973	1059.3905	-2.0178	1440.4559	-1.9865	18112100	-2.4134	576.131	219.747	228.4246	330.8597	325.7282	84038.3594	293.6567	1.1359	317.5928	5565320
007	2017-11-21t1939	1511314949.76	adult	123.4671	49.3191	-166.4837	931.6579	64.883	47267.9887	148933.8745	2022166.511	3636.01	-0.95607	491.489	-3.2471	440.8862	-2.6232	1967.4547	-1.6122	1838.2973	487928.7812	847.4284	-3.0875	1430.3625	-2.0844	12187400	-3.9399	282.08	146.679	143.6623	235.9091	233.1371	58505.4453	197.5525	-2.7091	223.682	3637190
007	2017-11-22t0022	1511331866.6	adult	128.1663	54.0182	-161.7846	933.1998	64.3008	48621.5853	153276.5609	2143564.719	2948.37	-1.5195	705.591	-0.47883	655.6635	0.3622	1973.6191	-1.6896	1875.1731	503272.875	1089.4696	-1.9954	1683.5526	-1.6046	17979200	-2.4924	392.51	224.004	222.2642	310.4908	307.1089	79175.1641	276.8929	0.16147	298.8053	5707840
007	2017-11-22t0339	1511343742.89	adult	131.4652	57.3172	-158.4856	836.896	65.2009	46584.3149	147196.4598	2132048.0138	3926.53	-0.83993	594.267	-1.9319	557.8104	-0.97628	2147.5037	-1.4548	1993.6429	523990.875	937.1471	-2.7429	1608.389	-1.8228	14479300	-3.3634	420.045	182.131	184.9546	288.2628	284.3022	70336.125	250.5615	-0.92972	275.5157	4437610
007	2017-11-22t0739	1511358144.18	adult	135.4656	61.3175	-154.4853	967.7126	64.9424	49495.0597	155926.2758	2132692.3824	4499.21	-0.47084	681.177	-0.80769	654.1962	0.38548	2235.6389	-1.366	2053.3608	581266.125	1050.7309	-2.2552	1674.0719	-1.7399	17672400	-2.5581	399.809	208.466	212.3249	308.0427	304.1026	80091.0938	270.5534	-0.32943	294.6223	5408430
007	2017-11-22t1206	1511374133.04	adult	139.9069	65.7589	-150.0439	923.1228	63.6977	47856.0541	150860.3609	2077776.6498	2417.26	-1.9962	586.489	-2.0551	526.7368	-1.3828	1694.0212	-2.3242	1636.0305	425199.3438	1061.2959	-2.2422	1480.227	-2.2136	14708000	-3.2446	386.204	174.767	167.22	298.3949	294.9763	74897.125	259.185	-0.87584	284.6679	4382820
007	2017-11-22t1539	1511386944.02	adult	143.4655	69.3175	-146.4853	877.0744	65.4898	45912.0109	144735.3324	2041463.0608	2857.2	-1.7025	621.225	-1.6085	589.855	-0.48343	2035.4513	-1.7957	1992.2318	490543.75	1030.2193	-2.4064	1662.6114	-1.859	14945400	-3.1431	463.445	176.834	173.2433	299.0606	294.187	72073.6172	257.9876	-1.0215	283.8126	4254280
007	2017-11-22t1939	1511401343.75	adult	147.4655	73.3174	-142.4854	927.162	68.3821	48784.6073	154003.6058	2157580.4148	2083.08	-2.2593	614.095	-1.7143	592.7077	-0.43255	1629.7817	-2.4984	1587.7731	417224.125	1071.6898	-2.2374	1458.9407	-2.3311	15695000	-2.9075	482.389	182.127	180.8774	308.3378	303.0106	78934.4766	267.6073	-0.81284	293.0813	4654790
007	2017-11-22t2350	1511416360.36	adult	151.6367	77.4887	-138.3141	880.9382	65.956	47777.952	150712.8986	2168269.1181	2573.24	-1.9295	620.534	-1.6425	562.4414	-0.86786	1832.4218	-2.1898	1778.7898	458105.4375	1149.9625	-1.8937	1608.0778	-2.0384	15514000	-2.871	497.457	179.452	169.7102	312.0501	305.6554	78012.5312	270.4147	-0.84632	296.6668	4486480
007	2017-11-23t0339	1511430143.37	adult	155.4654	81.3173	-134.4855	910.8379	64.8671	47822.7548	150750.5106	2114249.8935	3820.41	-1.0843	671.433	-0.96514	593.338	-0.41511	2267.9397	-1.4921	2092.0356	569252.875	1295.4691	-1.2481	1851.1452	-1.5425	16825400	-2.5125	414.516	200.822	200.2189	310.8107	307.2407	78013.4766	270.8104	-0.94547	296.295	5032390
007	2017-11-23t0838	1511448031.77	adult	160.4344	86.2863	-129.5165	896.0609	72.5903	47758.1491	150730.1653	2168571.479	3708.05	-1.1749	540.667	-2.7678	434.0726	-2.8101	2315.8801	-1.432	2199.0598	581285.9375	1176.5747	-1.7741	2000.457	-1.241	13519400	-3.1154	440.687	148.141	144.4325	255.4522	245.9079	64118.4922	204.1779	-3.0983	233.6652	3704250
007	2017-11-23t1139	1511458942.94	adult	163.4652	89.3172	-126.4856	854.1249	69.6885	44858.6722	141434.6776	2009078.0388	4925.12	-0.3607	725.624	-0.22365	597.2781	-0.36096	3288.032	0.13978	3217.8669	772687.5	1490.8679	-0.36132	2722.838	0.28723	17048500	-2.3002	667.785	216.366	213.6901	317.6327	311.8689	74643.6719	277.231	-0.98349	302.222	5083520
007	2017-11-23t1539	1511473343.68	adult	167.4655	93.3174	-122.4854	829.3112	67.5326	44905.541	141678.0959	2074181.2658	3723.98	-1.1767	585.135	-2.1801	474.752	-2.2469	2526.6807	-1.1012	2372.3103	596296.625	1322.2185	-1.1024	2137.3011	-0.96447	13751800	-2.8872	360.277	168.982	162.1762	291.7007	288.0497	68841.375	247.749	-1.9297	275.6668	3971400
007	2017-11-23t2022	1511490275.53	adult	172.1687	98.0207	-117.7821	849.1645	65.6745	44869.7843	141530.621	2012204.4704	4973.08	-0.35058	667.791	-1.0244	575.2204	-0.71286	3095.8413	-0.18855	2928.8159	730618.5625	1489.8799	-0.33098	2408.3935	-0.38883	15701800	-2.3809	461.325	195.349	198.3176	315.8965	311.9369	74551.5781	265.0865	-1.5485	295.4467	4593240
007	2017-11-23t2339	1511502144.11	adult	175.4656	101.3175	-114.4853	852.9644	63.8384	41928.7705	132113.8826	1798001.945	3400.85	-1.3967	697.155	-0.60585	594.0884	-0.42403	2625.345	-0.94839	2577.953	577575.875	1482.3567	-0.3442	2241.3972	-0.74219	15336700	-2.3737	486.452	209.752	210.3135	312.5463	307.2527	68760.1875	275.3991	-1.351	298.5354	4614340
007	2017-11-24t0339	1511516542.97	adult	179.4653	105.3172	-110.4856	791.2618	66.7397	41412.5799	130735.1839	1852981.1785	5323.73	-0.12584	623.257	-1.6486	492.0688	-2.0316	3495.7009	0.45707	3416.6099	758567.125	1394.5737	-0.70604	2986.9662	0.85643	13524700	-2.616	467.099	170.51	169.6189	287.2198	282.0094	62326.6953	240.3946	-2.3212	268.7965	3700060
007	2017-11-24t0806	1511532521.89	adult	183.9038	109.7558	-106.047	818.9921	69.2766	43361.7649	136743.0136	1988372.5834	4871.44	-0.42369	540.225	-2.8273	391.5592	-3.6289	3640.8093	0.69782	3571.2957	830104.5	1284.4218	-1.1574	3048.5001	1.0076	12279300	-2.729	567.85	144.758	138.5929	270.3852	262.8305	61647.8164	212.751	-3.0331	248.852	3290340
007	2017-11-24t1139	1511545343.69	adult	187.4655	113.3174	-102.4854	770.7565	73.9865	41547.5885	131281.631	1904962.9161	6174.89	0.44127	674.449	-0.89699	551.6042	-1.106	3989.1921	1.2689	3794.5536	869643.875	1408.9031	-0.57283	3180.1334	1.3071	14682800	-2.2229	502.419	210.583	210.5919	384.5014	379.1021	83821.2969	288.3131	-1.312	346.8411	4584390
007	2017-11-24t1539	1511559749.4	adult	191.467	117.319	-98.4838	832.4467	58.8857	40379.6287	127274.6551	1669645.1695	6270.47	0.51114	678.23	-0.82582	568.2513	-0.8421	3886.6165	1.1122	3715.9766	827849.3125	1372.3777	-0.69742	3018.8057	0.98069	14381900	-2.1948	470.332	218.286	217.5818	372.1497	364.1838	79267.8906	292.9747	-1.2973	341.8253	4628750
007	2017-11-24t1950	1511574757.93	adult	195.6361	121.488	-94.3148	818.5225	59.3603	39489.2348	124528.579	1618894.4397	5650.67	0.10479	669.49	-0.93571	564.373	-0.90497	3711.5464	0.84062	3505.0033	772001.625	1343.4634	-0.78652	2964.9793	0.88645	13885900	-2.1992	564.581	220.688	219.9188	380.7905	369.6682	79204.4219	296.4856	-1.3149	347.7307	4577300
007	2017-11-24t2339	1511588544.96	adult	199.4658	125.3177	-90.4851	815.5834	59.2895	39247.2127	123771.769	1599215.2157	5154.23	-0.21801	657.983	-1.0832	558.71	-0.9921	3428.0881	0.39663	3274.8896	709614.25	1375.0103	-0.60563	2777.0251	0.50215	13565000	-2.1869	503.426	222.245	221.3678	373.2343	364.8777	77259.5	297.3791	-1.3808	347.2955	4581810
007	2017-11-25t0438	1511606443.32	adult	204.4376	130.2895	-85.5133	819.9123	59.1459	39003.7999	122966.4665	1582736.8581	5037.35	-0.28411	657.79	-1.0562	558.8089	-0.98254	3462.301	0.46997	3292.5347	709771.6875	1379.8614	-0.53053	2767.0639	0.51441	13479400	-2.1276	489.56	223.978	222.7249	379.2219	371.3143	77740.4844	302.5642	-1.3849	349.5892	4589750
007	2017-11-25t0739	1511617344.87	adult	207.4658	133.3177	-82.4851	775.25	60.5109	38383.0387	121171.7504	1595960.7287	5182.95	-0.17963	649.594	-1.1561	548.4391	-1.1404	3240.8875	0.12946	3078.4408	654659.25	1330.7304	-0.72028	2574.7044	0.11586	13076300	-2.1507	531.062	222.861	220.79	380.7026	374.2632	76901.9219	302.3502	-1.4531	354.9885	4486200
007	2017-11-25t1139	1511631743.39	adult	211.4654	137.3173	-78.4855	773.5774	60.09	38159.8081	120446.2092	1583197.3492	5213.54	-0.14903	648.179	-1.1488	550.0584	-1.1038	3234.2783	0.13785	3125.5217	650089.9375	1310.4897	-0.77042	2521.9139	0.02834	12985600	-2.1159	499.709	224.654	223.006	381.0228	372.5947	76585.5859	305.285	-1.4802	355.8466	4500730
007	2017-11-25t1622	1511648682.57	adult	216.1707	142.0226	-73.7802	770.984	59.1346	37629.3958	118792.1653	1542089.9589	4620.87	-0.53537	650.526	-1.0813	551.7258	-1.0622	3199.5811	0.10534	3088.135	633517.0625	1314.9792	-0.70331	2614.2765	0.26508	12845300	-2.0885	506.631	226.976	225.2845	388.4338	382.7565	76909.8906	310.1326	-1.4869	362.1522	4481860
007	2017-11-25t1939	1511660543.78	adult	219.4655	145.3174	-70.4854	754.6511	58.9193	36330.2626	114741.151	1475493.4693	4124.81	-0.86157	648.285	-1.0914	558.7902	-0.94221	2988.7834	-0.21585	2899.3086	570857.625	1356.1884	-0.48211	2364.0371	-0.26731	12377100	-2.1301	456.041	228.854	227.3734	387.3752	381.9202	73988.6562	312.6249	-1.508	363.2458	4369280
007	2017-11-25t2339	1511674944.53	adult	223.4657	149.3176	-66.4852	755.1945	58.9157	35609.4566	112374.4428	1427368.3658	4987.34	-0.2725	644.486	-1.1224	556.0267	-0.97326	3255.6946	0.22727	3022.4666	612070.5625	1307.4169	-0.67424	2474.8041	0.0015993	12069900	-2.1515	461.626	229.281	228.8123	384.9289	378.0283	72366.625	308.3293	-1.6584	359.4812	4293980
007	2017-11-26t0406	1511690925.96	adult	227.905	153.7569	-62.0459	761.7995	59.1215	35735.2218	112762.4297	1426035.1908	5178	-0.13542	641.143	-1.1483	555.5721	-0.97072	3142.4387	0.061468	2926.9806	590778.5	1273.7968	-0.79654	2416.5739	-0.10534	12050300	-2.1254	487.699	230.841	230.102	385.8638	382.6128	72542.3984	310.6175	-1.6995	360.0785	4338660
007	2017-11-26t0739	1511703744.52	adult	231.4657	157.3176	-58.4852	756.8596	59.0369	35408.9457	111772.117	1401547.5548	5087.87	-0.19228	637.294	-1.1917	552.0654	-1.0211	3194.0579	0.15185	2964.9199	597288.8125	1252.5015	-0.87405	2455.4893	-0.0038781	11873400	-2.138	476.052	232.054	231.1364	388.9468	381.4094	72733.0469	311.7984	-1.7425	363.0325	4323410
007	2017-11-26t1139	1511718144.15	adult	235.4656	161.3175	-54.4853	761.4073	59.5798	35465.791	111960.1681	1397482.1421	4932.79	-0.29568	635.225	-1.2124	552.4392	-1.0152	3086.395	-0.012414	2857.5254	577155.875	1232.6533	-0.94519	2401.1995	-0.11095	11858400	-2.127	468.792	234.33	233.4639	385.8898	376.4129	72161.3906	314.7686	-1.7652	361.0548	4374470
007	2017-11-26t1550	1511733181.37	adult	239.6426	165.4945	-50.3083	769.1313	59.0547	35526.7355	112111.5788	1388759.944	4947.61	-0.28604	634.193	-1.2214	552.6421	-1.0154	3101.4712	0.014632	2842.9006	579975.125	1229.3756	-0.93946	2378.025	-0.14955	11845500	-2.1185	485.096	235.64	234.3545	384.6896	379.2091	71936.9531	315.9498	-1.8213	360.8865	4401280
007	2017-11-26t1939	1511746944.56	adult	243.4657	169.3176	-46.4852	759.7299	59.7049	35557.3013	112235.5678	1402691.0104	5214.5	-0.10417	633.401	-1.2299	552.3224	-1.0256	3123.4141	0.050564	2897.6904	584078.4375	1223.8084	-0.94787	2375.7885	-0.14382	11844000	-2.1117	478.772	238.535	236.881	394.538	388.3576	73778.6094	320.0396	-1.8276	368.6995	4460360
007	2017-11-27t0038	1511764865.29	adult	248.4437	174.2956	-41.5072	744.545	59.6455	35116.0533	110890.6016	1401741.3544	4512.54	-0.59495	637.473	-1.1688	551.1542	-1.0529	3029.748	-0.098812	2820.563	560503.375	1287.1801	-0.62329	2383.6534	-0.1139	11772200	-2.1168	520.292	238.936	235.8733	397.3223	390.4453	73504.625	326.23	-1.8253	370.4094	4412440
007	2017-11-27t0339	1511775745.57	adult	251.466	177.3179	-38.4849	730.6665	59.136	34666.8039	109476.3775	1386696.378	4926.65	-0.30943	634.482	-1.2109	547.0269	-1.1221	3017.3838	-0.11952	2843.1597	552181.25	1271.8656	-0.68293	2372.2602	-0.13136	11553900	-2.1483	466.477	239.625	236.5854	400.2373	394.1594	73243.4297	327.5891	-1.8596	375.6341	4363570
007	2017-11-27t0739	1511790146.07	adult	255.4661	181.318	-34.4848	730.84	58.3022	34407.2959	108652.9904	1368070.8997	4687.06	-0.48364	632.513	-1.242	545.9053	-1.15	3023.3025	-0.11235	2843.1589	547217.75	1266.9667	-0.69176	2368.321	-0.13222	11442200	-2.1652	464.094	241.846	238.4686	405.2382	401.2976	73348.1094	332.3677	-1.8625	380.7183	4374990
007	2017-11-27t1223	1511807172.34	adult	260.1956	186.0476	-29.7552	725.0161	57.7576	33764.6431	106564.5433	1330246.9454	4183.73	-0.84875	634.253	-1.2201	543.2302	-1.2057	2956.7222	-0.2225	2868.7069	526296.5625	1333.0656	-0.35967	2425.2643	0.0021999	11251000	-2.1961	487.778	242.583	237.6966	409.3671	405.1812	72867.3438	336.5303	-1.8876	387.7433	4303190
007	2017-11-27t1539	1511818949.47	adult	263.4671	189.319	-26.4838	708.6074	58.079	33575.3395	106037.1447	1346021.5891	4269.82	-0.79586	629.908	-1.2878	541.6547	-1.2405	3071.9492	-0.042681	2986.1702	543735	1287.7952	-0.56785	2527.1688	0.23344	11113500	-2.2189	474.306	243.63	237.3486	419.8232	415.6137	74308.7031	344.2352	-1.8357	398.8838	4298370
007	2017-11-27t1939	1511833345.11	adult	267.4658	193.3178	-22.485	713.1892	59.1855	33696.495	106387.5458	1350263.4893	3976.79	-1.0138	629.771	-1.2943	541.0471	-1.2625	3026.854	-0.12029	2987.7351	538780	1298.897	-0.50452	2551.8565	0.29377	11155100	-2.2139	500.816	244.5	237.9884	422.0468	417.0097	75124.3281	347.6459	-1.8583	398.7044	4330820
007	2017-11-28t0006	1511849329.93	adult	271.9061	197.758	-18.0448	723.8184	56.6804	33695.6957	106395.8423	1327684.4461	4093.55	-0.94207	629.708	-1.3005	542.9373	-1.246	2805.979	-0.48088	2718.8027	499464.25	1242.3838	-0.76538	2299.876	-0.26142	11159700	-2.2154	510.787	246.654	241.7158	427.069	422.8082	76018.2812	346.7974	-1.9475	404.4763	4371200
007	2017-11-28t0339	1511862144.74	adult	275.4657	201.3177	-14.4851	716.8486	56.8978	33300.1229	105117.2079	1311938.3259	4361.43	-0.76019	633.414	-1.2497	538.1834	-1.3336	3157.5938	0.07562	3039.2156	555736.5	1310.1896	-0.43239	2505.06	0.19937	11096200	-2.2276	511.545	247.205	241.3448	430.7381	427.6996	75809.9062	348.81	-1.9802	404.348	4330530
007	2017-11-28t0739	1511876545.81	adult	279.466	205.318	-10.4848	701.7627	56.9526	32933.7682	103991.7219	1307770.2682	4580.61	-0.61388	629.262	-1.3167	537.3288	-1.3604	3167.1885	0.083805	3042.2837	551090.8125	1257.2509	-0.67788	2428.0665	0.03213	10892500	-2.2625	502.969	248.498	242.7988	436.4572	431.3091	75943.5547	353.343	-1.9853	411.8218	4301500
007	2017-11-28t1151	1511891623.05	adult	283.6542	209.5061	-6.2967	701.6815	57.6518	33014.5796	104210.9573	1320979.1239	4129.96	-0.94575	630.768	-1.3001	539.7474	-1.3352	3095.1365	-0.039811	3012.5309	538553.75	1242.3645	-0.7408	2576.7249	0.36786	10938800	-2.2584	562.571	251.158	244.6501	442.8177	434.0898	77050.2891	359.8542	-1.9666	417.8239	4355580
007	2017-11-28t1539	1511905345.94	adult	287.4661	213.318	-2.4848	697.0497	57.0982	32288.8401	101958.2551	1261972.9585	4714.43	-0.53857	627.475	-1.3551	534.7093	-1.4305	3289.6023	0.26509	3152.2874	559232.375	1228.9221	-0.7978	2674.8129	0.59043	10647000	-2.3081	504.88	250.76	243.7697	436.1897	430.2504	74152.25	358.8392	-2.0432	413.5459	4254900
007	2017-11-28t2038	1511923236.43	dead	292.4357	218.2876	2.4848	684.9292	56.707	31472.2231	99420.4883	1214933.6514	4858.76	-0.44849	630.823	-1.3132	536.1001	-1.4262	3285.3521	0.24817	3150.3596	545368.4375	1338.9379	-0.26145	2673.0222	0.59084	10439500	-2.3463	532.749	254.422	244.8768	457.78	452.173	75991.4844	371.2117	-1.9596	432.141	4210420
008	2017-11-16t1611	1510870482.27	egg	-1.9804	-49.7358	-269.6862	187.5207	28.5903	3551.3154	11256.8459	62722.6092	0	2236.8241	0	-0.34486	0	-0.40187					0	-0.036259	0	0.43767	0	2.9082	0	0	0				0	-0.35193	0	0
008	2017-11-16t2009	1510884740.93	larva	1.9804	-45.7751	-265.7255	171.1168	26.2375	3168.6224	10051.379	53698.7467	0	1605.4829	0	-0.53622	0	-0.57008					0	-0.34996	0	-0.09055	0	1.4137	0	0	0				0	-0.52285	0	0
008	2017-11-17t0011	1510899270.01	larva	6.0162	-41.7393	-261.6896	177.0068	27.511	3493.2005	11089.905	62412.7559	0	0.041817	0	-0.73702	0	-0.74629					0	-0.66582	0	-0.52541	0	0.48283	0	0	0				0	-0.7052	0	0
008	2017-11-17t0339	1510911781.57	larva	9.4917	-38.2638	-258.2142	177.0311	26.8266	3442.4395	10929.0414	59704.6428	0	-0.49119	0	-0.91526	0	-0.9025					0	-0.93502	0	-0.84524	0	-0.11102	0	0	0				0	-0.86971	0	0
008	2017-11-17t0739	1510926185.34	larva	13.4927	-34.2628	-254.2131	170.216	27.3585	3199.3055	10156.494	55799.8614	0	-0.8156	0	-1.1274	0	-1.0883					0	-1.242	0	-1.1694	0	-0.6625	0	0	0				0	-1.069	0	0
008	2017-11-17t1202	1510941929.48	larva	17.8661	-29.8894	-249.8398	311.6632	31.855	8533.6314	27040.662	195952.7096	691.82	-0.036814	442.12	0.505	431.1045	0.48581	635.4332	-0.4545	629.1007	29229.9258	573.8206	0.51683	615.9544	0.29381	2023590	-0.45266	200.31	118.124	116.7778	178.6042	176.6826	8215.792	152.2892	0.73371	169.7763	540655
008	2017-11-17t1606	1510956580.57	larva	21.9358	-25.8197	-245.77	439.6406	35.6102	12959.9598	40897.2148	321709.7314	673.026	-0.38319	475.631	0.47339	470.5127	0.50404	634.6938	-0.68227	631.126	44428.5664	583.8801	0.25241	618.6695	-0.048477	3296600	-0.49058	219.31	123.539	122.2864	180.7152	176.8106	12650.0635	157.2712	0.65537	172.228	856251
008	2017-11-17t2038	1510972862.57	larva	26.4586	-21.2969	-241.2472	410.6227	34.0991	10549.1097	33273.9417	235430.6538	879.361	-0.42128	691.145	1.2475	691.1843	1.3137	831.6487	-0.51167	830.0562	47403.9766	783.0004	0.65184	819.2001	0.12896	3928470	-0.76734	279.903	166.762	166.3206	226.2416	222.2166	12895.7734	201.9148	1.1353	217.1461	947875
008	2017-11-18t0002	1510985124.2	larva	29.8646	-17.8909	-237.8412	505.655	41.2236	16316.7276	51471.8238	447765.4513	1002.7	-0.48167	562.724	0.51681	561.8543	0.61824	860.2224	-0.62536	852.1661	74839.3516	776.3894	0.38209	830.252	-0.099546	4894570	-0.81238	318.415	141.404	139.8452	230.8504	227.5208	20083.9883	197.479	0.95402	219.1983	1229940
008	2017-11-18t0350	1510998830.31	larva	33.6719	-14.0836	-234.034	757.3935	61.4099	30183.6873	95798.7382	987976.299	1506.2	-0.16247	588.488	0.46569	572.2809	0.52364	956.3812	-0.61999	919.6808	153021	815.3325	0.25281	875.4647	-0.25564	9388740	0.084153	267.703	148.112	145.2864	241.2077	239.2595	38593.2344	211.7961	1.0423	233.2506	2362980
008	2017-11-18t0827	1511015424.05	larva	38.2812	-9.4742	-229.4246	662.3171	54.6722	29346.5019	92615.8183	1102753.0215	1742.47	-0.1834	799.666	1.3061	768.7356	1.3086	1455.9508	0.10352	1441.5096	225672.375	1090.9017	0.95107	1331.7632	0.52967	12361200	0.42111	319.706	183.521	182.7738	246.3619	242.9942	38186.0898	220.5148	1.0184	237.131	2836870
008	2017-11-18t1149	1511027560.04	larva	41.6523	-6.1031	-226.0535	837.4354	54.4411	36023.0115	113427.8849	1324526.496	4237.2	1.9587	837.885	1.3686	745.6971	1.0803	2458.6755	1.776	2342.1602	467148.375	1474.6218	2.1569	2077.6035	2.0393	15904700	0.99517	356.334	183.01	182.1586	248.5041	245.3033	47215.7812	221.7625	0.90984	239.8542	3473900
008	2017-11-18t1539	1511041373.83	larva	45.4895	-2.266	-222.2163	952.0434	89.5097	48984.9077	155671.0245	2154288.0402	3000.63	0.57544	608.6	-0.037355	502.9562	-0.35923	2026.8193	0.79174	1945.7424	520892.5625	1129.4913	0.58406	1634.5604	0.72914	15627600	0.54649	1200.89	125.056	119.1527	230.5752	218.3452	59257.8164	184.3376	0.029737	208.9663	3211190
008	2017-11-18t2011	1511057688.82	adult	50.0214	2.266	-217.6844	1210.657	70.0423	67078.8182	211213.1241	3134591.439	2698.37	0.064134	571.798	-0.50821	492.3701	-0.66105	1664.8793	-0.061436	1563.8037	584372.625	1056.6028	-0.010593	1355.0339	-0.19404	20059300	1.1548	433.733	125.35	122.9978	208.9045	201.6573	73325.4688	169.0103	-0.56511	192.0195	4397420
008	2017-11-18t2339	1511070172.47	adult	53.4891	5.7337	-214.2167	1077.5602	73.3484	64596.7562	203595.7856	3215004.3336	5349.17	2.0909	792.171	0.73613	736.6465	0.72944	2440.2717	1.1191	2308.7924	824811.8125	1324.9111	0.87598	1977.649	1.0212	26723900	2.3633	658.238	181.732	180.9217	285.3543	278.5124	96449.7578	246.2269	1.032	269.4746	6130750
008	2017-11-19t0339	1511084574.74	adult	57.4898	9.7343	-210.2161	1095.5583	72.209	63787.2257	201070.3099	3064973.9421	4209.68	0.968	833.264	0.97238	740.2383	0.7437	2350.7869	0.78623	2271.9539	785162.8125	1465.6032	1.2919	2014.2791	0.92761	27790200	2.2408	610.344	192.97	191.5473	280.9754	276.5848	93845.7812	244.281	0.93569	267.4289	6435750
008	2017-11-19t0803	1511100354.24	adult	61.873	14.1175	-205.8329	1162.9503	83.0691	74428.6582	234637.5573	3978677.9339	3662.24	0.35666	592.716	-0.84761	505.2658	-1.007	1767.7346	-0.3821	1645.3195	687648.75	1098.4988	-0.38063	1481.9557	-0.41419	23002700	0.8178	326.83	137.733	130.015	254.1239	251.1415	98854.2109	211.2038	-0.04352	241.2495	5345290
008	2017-11-19t1206	1511114991.76	adult	65.9389	18.1835	-201.7669	1122.3726	90.2292	74494.6394	234892.8135	4156742.2738	3842.86	0.35125	703.446	-0.085563	616.3962	-0.2244	2138.8464	0.065251	2077.3804	832011.25	1317.8775	0.40465	1825.5104	0.19699	27319000	1.4692	499.54	163.479	161.1889	269.4136	264.2358	104801.8906	229.8781	0.40126	255.4774	6348850
008	2017-11-19t1638	1511131278.87	adult	70.4631	22.7077	-197.2427	1233.1586	88.7518	80213.12	253161.5796	4354334.0642	2923.85	-0.48044	629.883	-0.8218	554.0915	-0.84453	1840.6498	-0.55768	1781.5227	771232.25	1113.326	-0.62355	1538.6663	-0.57339	26337900	0.97153	1124.66	147.483	144.4657	251.2672	239.6464	105280.9688	201.8374	-0.65903	229.5836	6166840
008	2017-11-19t2002	1511143552.73	adult	73.8725	26.1171	-193.8333	1147.8162	86.3799	76692.5142	242135.3651	4326681.8869	4264.6	0.43836	652.647	-0.70489	567.5052	-0.79463	1861.3562	-0.61544	1729.0827	744542.5	1215.1982	-0.2738	1566.7376	-0.61322	26092800	0.7163	543.189	152.047	148.6888	258.6977	252.5045	103479.0625	210.2628	-0.51232	240.4315	6078830
008	2017-11-19t2351	1511157237.59	adult	77.6739	29.9184	-190.032	1060.9916	80.3867	68348.3672	215605.4703	3667215.6197	3102.46	-0.52623	766.887	0.3788	684.6401	0.3723	2068.7131	-0.35401	1982.2001	738530.5625	1371.8472	0.36334	1839.911	-0.09643	27335700	0.79494	605.88	183.885	180.923	301.6379	296.4802	107684.7344	259.878	1.1979	288.0741	6554580
008	2017-11-20t0428	1511173865.57	adult	82.2928	34.5373	-185.4131	1135.2585	85.2235	74292.9167	234314.1229	4088535.3117	3772.27	-0.11745	637.07	-1.052	520.4604	-1.46	2417.6816	0.14575	2251.3066	938060.5	1310.2863	-0.022425	1999.3192	0.16541	24662200	0.021198	439.107	145.165	141.5891	267.573	254.1587	103818.3281	202.3094	-1.1724	235.0706	5619650
008	2017-11-20t0750	1511185992.6	adult	85.6614	37.9059	-182.0444	1152.8771	87.9584	76410.778	240772.3772	4327441.8171	4438.82	0.32472	632.383	-1.1767	511.3247	-1.6367	3285.4302	1.5968	3247.6094	1310886.625	1286.7791	-0.20753	2325.6295	0.86337	25172600	0.0033879	375.453	143.351	139.5378	234.021	229.1244	93374.3672	196.5768	-1.5498	220.417	5706250
008	2017-11-20t1139	1511199775.15	adult	89.4899	41.7344	-178.216	1141.0332	81.1162	70912.0508	223343.1656	3794260.6478	3647.28	-0.34901	738.572	0.020091	599.7005	-0.60885	3040.1223	1.0902	2990.5925	1124845.25	1604.0927	1.3445	2729.0467	1.7486	27323500	0.36402	1191.37	167.764	165.2691	276.5047	267.7439	102306.75	225.5619	-0.53752	255.9765	6206440
008	2017-11-20t1608	1511215895.31	adult	93.9677	46.2122	-173.7381	1073.4087	80.7493	69397.6132	218895.3581	3719132.0112	4956.1	0.57635	854.068	1.4252	704.4681	0.72213	3509.7397	1.8186	3370.7814	1270525.75	1733.4132	1.9319	2900.5858	2.0591	30899300	1.0779	509.075	205.754	202.4811	306.8215	302.0328	111069.3906	265.1997	0.91423	291.3353	7443970
008	2017-11-20t1939	1511228558.58	adult	97.4853	49.7298	-170.2206	1125.1809	82.8348	69656.5591	219714.4588	3683151.5368	5573.17	0.99072	816.769	0.97733	670.1697	0.31206	3747.5618	2.1524	3611.839	1364112.5	1732.0654	1.8468	2802.5324	1.7358	29680600	0.7313	488.527	191.032	191.8007	312.5294	308.7386	113760.6875	265.4328	0.80235	296	6941900
008	2017-11-20t2339	1511242960.36	adult	101.4858	53.7303	-166.2201	1134.773	76.8587	71152.7855	224268.6845	3735833.2903	6573.71	1.689	876.383	1.7423	707.1218	0.83382	3405.5979	1.4359	3279.0201	1266882.375	1835.4042	2.2712	2866.9652	1.7729	32535700	1.3559	548.073	214.413	212.8085	328.589	322.53	122235.1172	280.7425	1.2865	310.8516	7960060
008	2017-11-21t0350	1511257969.84	adult	105.6551	57.8996	-162.0508	1091.5907	78.8228	67330.0112	212296.9003	3464588.9514	5939.83	1.1137	776.928	0.47749	613.9155	-0.36701	3646.7002	1.7369	3520.0747	1283638.5	1832.7532	2.1321	3032.0487	2.0302	27314500	0.047171	358.113	186.298	185.0728	301.443	298.1833	106107.9453	258.9139	0.25725	287.4755	6549670
008	2017-11-21t0806	1511273379.21	adult	109.9354	62.18	-157.7704	1212.9421	83.4936	78083.7425	245971.6016	4257187.7543	4586.53	-0.01243	840.316	1.292	706.5074	0.91324	3165.5601	0.77251	3092.7612	1291548.5	1627.3848	0.97409	2632.9198	0.96624	34207600	1.7041	624.193	222.651	219.3091	332.6579	326.7697	135724.4375	281.9761	1.0356	314.407	9063660
008	2017-11-21t1238	1511289660.23	adult	114.458	66.7025	-153.2479	1062.4958	82.7388	70242.0988	221433.7949	3910053.2479	4352.75	-0.27355	825.657	1.0996	698.18	0.84292	2915.7939	0.21724	2831.3468	1067180.625	1657.6327	1.003	2499.7055	0.53102	30209100	0.6751	1058.46	203.26	205.5551	331.2362	323.9502	121232.4531	284.4873	0.9685	313.6216	7436880
008	2017-11-21t1539	1511300563.91	adult	117.4868	69.7313	-150.2191	1112.8499	86.7352	72682.8864	229061.1125	4088670.0363	7587.17	2.116	798.911	0.74905	642.8238	0.11368	3363.1116	0.90551	3140.0532	1274619.25	1744.3349	1.3441	2700.5884	0.90228	30266000	0.66505	798.589	204.632	196.6165	567.4866	572.1631	215077.4062	281.4332	0.73559	413.4549	7752260
008	2017-11-21t1939	1511314964.71	adult	121.487	73.7315	-146.2189	1151.9693	81.5334	73998.093	233330.0064	3983837.0528	5694.02	0.61046	722.88	-0.24282	578.2919	-0.74375	3083.2378	0.32937	2924.5929	1190129.75	1614.2346	0.61357	2457.6672	0.25047	27899600	0.037795	447.578	179.972	173.9224	313.9442	308.4484	121182.4453	261.1511	-0.19998	295.7796	6946010
008	2017-11-22t0022	1511331881.39	adult	126.1861	78.4306	-141.5198	1234.7005	83.1265	79743.2664	251242.7864	4357428.4974	5940.28	0.71075	710.678	-0.40943	592.1838	-0.52648	3110.9375	0.26998	2901.5348	1294150	1524.7689	0.087191	2417.4035	0.053087	29547900	0.42147	503.085	182.565	181.3038	332.0827	323.0326	138146.4062	264.3587	-0.24051	305.4794	7590510
008	2017-11-22t0339	1511343757.63	adult	129.485	81.7295	-138.2208	1138.8933	85.1278	76630.8383	241567.1288	4326771.6269	6090.09	0.76631	745.202	0.033726	607.9782	-0.29028	3167.0112	0.2949	2965.7728	1266804.5	1516.0981	-0.014926	2475.6623	0.11225	29749900	0.45104	614.694	198.909	194.8163	335.3362	328.7303	134134.4844	271.4764	-0.088752	315.0149	7940840
008	2017-11-22t0739	1511358159	adult	133.4854	85.7299	-134.2204	1182.9421	80.3349	78032.5926	245900.0864	4281165.8184	5149.69	0.022631	734.866	-0.10565	585.9952	-0.57474	2926.6072	-0.17963	2776.7864	1191129.125	1594.8012	0.28145	2371.07	-0.19397	29885500	0.46109	724.383	198.498	192.4269	453.0748	417.3066	184401.4531	279.5572	0.066571	343.2764	8072520
008	2017-11-22t1206	1511374147.9	adult	137.9268	90.1713	-129.7791	1168.3329	92.932	79683.2948	251409.5223	4666642.3121	4488.69	-0.50323	661.863	-1.0638	502.0308	-1.733	2699.8025	-0.6261	2592.6472	1120418	1454.7208	-0.42406	2232.124	-0.56496	27454700	-0.15541	551.117	166.106	158.0719	342.5308	336.3913	142150.2812	251.2892	-1.0964	317.4975	6890230
008	2017-11-22t1539	1511386958.81	adult	141.4853	93.7299	-126.2205	1169.9455	84.3659	76861.9736	242191.6693	4333428.6266	6841.03	1.1298	860.712	1.5429	709.8161	1.2028	2927.051	-0.29593	2689.8188	1173747.5	1636.4813	0.36537	2334.2311	-0.39314	34450800	1.5184	597.612	238.967	235.1755	387.4509	381.2173	155367.7969	315.4969	1.0336	364.6035	9564900
008	2017-11-22t1939	1511401358.35	adult	145.4852	97.7297	-122.2206	1245.7884	82.0862	81139.7135	255506.0659	4516066.547	4884.88	-0.2912	848.087	1.388	672.2214	0.69594	2838.1958	-0.48628	2704.8583	1203395	1660.8462	0.43795	2414.7469	-0.2664	35877500	1.8167	674.605	233.109	228.9258	394.1588	386.7378	167123.3125	312.5436	0.76703	365.5314	9861460
008	2017-11-22t2350	1511416375.16	adult	149.6565	101.9011	-118.0493	1168.6537	79.2067	74995.1291	236310.3729	4117381.2604	4618.57	-0.50505	806.147	0.84399	644.4039	0.31622	2872.7744	-0.46581	2721.8484	1123254.75	1692.318	0.55617	2337.2822	-0.46711	31517900	0.76673	497.347	208.94	209.1589	370.101	364.9065	144709.4688	298.995	0.15102	344.6638	8168930
008	2017-11-23t0339	1511430157.98	adult	153.4851	105.7296	-114.2207	1201.6421	85.3072	79460.1658	250359.2823	4508128.9721	3941.61	-0.99351	858.139	1.5565	699.019	1.1312	2567.9043	-0.99056	2458.2898	1065680.25	1631.2856	0.2627	2189.2633	-0.8118	35531300	1.6475	660.968	238.424	231.3414	414.4542	408.7583	171998.5	325.3674	0.85558	383.8575	9871960
008	2017-11-23t0838	1511448046.67	adult	158.4542	110.6987	-109.2516	1191.9343	80.485	78788.3565	248356.0314	4396644.3601	4565.52	-0.58638	865.399	1.6822	693.4724	1.0768	2870.0974	-0.52192	2774.7708	1179610	1721.3733	0.66187	2416.3817	-0.35028	35535000	1.596	564.309	234.073	229.4989	417.5022	407.934	171593.4062	319.2223	0.45274	381.7871	9611510
008	2017-11-23t1139	1511458957.61	adult	161.485	113.7295	-106.2208	1171.6252	91.5018	78780.1627	248329.9732	4547447.1911	4266.9	-0.7996	812.498	0.97021	666.0859	0.67847	2726.469	-0.76802	2625.0703	1120578.75	1664.3342	0.40705	2319.6749	-0.56658	33362000	1.1068	504.844	219.736	212.6642	410.9091	404.1368	168883.6562	321.4698	0.39785	380.813	9022590
008	2017-11-23t1539	1511473358.59	adult	165.4853	117.7298	-102.2206	1203.8359	86.1699	81384.934	256396.8433	4724055.6962	3847.71	-1.0916	780.792	0.54343	647.4741	0.40454	2545.8596	-1.0691	2435.4319	1079444.5	1605.7552	0.15053	2158.3923	-0.91942	33083000	1.0266	510.561	213.921	206.1707	405.7345	398.6481	172031.4219	323.456	0.2965	379.5187	9064040
008	2017-11-23t2022	1511490290.22	adult	170.1885	122.433	-97.5173	1225.0033	86.7481	82598.7319	260272.153	4784537.9107	5989.98	0.32977	793.411	0.73547	642.2118	0.32645	2980.8687	-0.37297	2874.2483	1284754.375	1694.4826	0.5677	2481.1232	-0.2354	34130100	1.2168	544.955	224.225	214.3593	452.5182	447.3126	195035.3594	336.6844	0.47054	422.349	9645500
008	2017-11-23t2339	1511502158.94	adult	173.4854	125.7299	-94.2205	1231.9993	89.2423	82126.1993	258794.458	4729662.595	3310.94	-1.4556	803.96	0.89641	689.5157	1.0631	2329.6655	-1.4238	2276.0984	997096.875	1588.7877	0.1169	2064.3001	-1.1202	34399800	1.255	1205.44	238.248	236.6628	432.2933	422.0161	185021.5469	341.2185	0.45088	399.2891	10194200
008	2017-11-24t0339	1511516557.74	adult	177.485	129.7296	-90.2208	1244.0261	88.9381	85713.4931	270181.5636	5015249.046	5926.56	0.27458	783.439	0.62142	636.299	0.2348	2831.5801	-0.61575	2603.6672	1265716.25	1611.1962	0.24143	2259.2109	-0.70211	34982900	1.3487	909.826	229.741	219.2489	601.4649	566.5728	268854.8125	330.3663	0.0079954	468.2436	10258600
008	2017-11-24t0806	1511532536.72	adult	181.9236	134.1682	-85.7822	1209.4381	91.9757	84784.4315	267179.1347	5055138.49	4484.2	-0.67998	725.512	-0.18424	612.8056	-0.13482	2742.5872	-0.7545	2628.3589	1212223.5	1566.4087	0.079784	2296.4318	-0.61179	32008800	0.79794	582.031	205.029	198.7504	418.2451	406.8547	184864.3438	309.5371	-0.66475	380.3113	9045670
008	2017-11-24t1139	1511545358.35	adult	185.4852	137.7297	-82.2206	1273.4459	86.6616	86167.0709	271381.6663	4991670.8648	4095.67	-0.93674	683.16	-0.77806	535.0712	-1.3651	2398.657	-1.3022	2299.3994	1076997	1461.2623	-0.35732	2023.816	-1.1881	30662900	0.56565	573.318	197.94	186.7228	432.9789	422.0476	194407.5	308.5529	-0.79168	395.5077	8884340
008	2017-11-24t1539	1511559764.39	adult	189.4869	141.7314	-78.2189	1267.678	91.8287	85797.763	270312.159	4974364.3377	5117.72	-0.25675	705.878	-0.43635	545.1605	-1.2086	2828.7534	-0.59939	2694.3171	1264452.75	1564.5956	0.14076	2328.6204	-0.51802	31535800	0.7332	1243.33	199.175	190.0083	440.3824	432.2028	196850.9375	304.8412	-0.98499	401.6256	8898360
008	2017-11-24t1950	1511574772.7	adult	193.6559	145.9004	-74.05	1288.5134	90.5473	87854.8052	276793.4772	5149599.1	6418.06	0.61233	785.266	0.72977	643.7764	0.35695	2848.8752	-0.55335	2654.928	1304784.875	1638.6943	0.51476	2325.4259	-0.50686	35928300	1.4928	758.377	233.818	228.8962	481.8727	475.7305	220697.6875	334.4219	-0.45126	438.8086	10697900
008	2017-11-24t2339	1511588559.94	adult	197.4857	149.7302	-70.2202	1229.5621	91.271	84649.8539	266740.7391	5041273.9835	6056.72	0.37973	756.473	0.33451	609.7561	-0.18218	2726.9712	-0.735	2603.1992	1202594.25	1597.1048	0.37052	2316.2814	-0.50771	33343800	1.0673	615.601	226.94	215.8372	470.3792	461.6125	207437.2344	342.3936	-0.40011	429.5727	10003100
008	2017-11-25t0438	1511606458.26	adult	202.4574	154.7019	-65.2484	1246.7226	90.9407	85651.0472	269870.2076	5063564.8828	4020	-0.96881	720.754	-0.1554	566.4035	-0.8666	2698.438	-0.7595	2615.2677	1203503.375	1613.3004	0.50057	2324.8146	-0.4617	32142700	0.88958	639.504	212.424	201.1316	465.1295	456.1414	207447.75	333.6985	-0.72078	424.1296	9473250
008	2017-11-25t0739	1511617359.83	adult	205.4856	157.7301	-62.2202	1256.8875	90.1466	84269.785	265461.3868	4950783.4037	4807.4	-0.43634	688.192	-0.6099	545.4387	-1.1938	2794.6538	-0.5924	2638.1763	1226853	1533.7163	0.17681	2343.8182	-0.40186	30211600	0.59231	606.519	197.074	184.5087	444.2374	435.534	195020.2188	315.7913	-1.1498	399.3289	8651560
008	2017-11-25t1139	1511631758.1	adult	209.4851	161.7297	-58.2207	1283.8833	89.3843	87808.3505	276534.3894	5189220.7423	5267.1	-0.11856	736.891	0.12228	598.7063	-0.34546	2881.2566	-0.43413	2743.4534	1319615.5	1550.9301	0.30172	2392.9681	-0.26838	33694300	1.1725	623.184	226.657	217.9571	485.4099	478.4982	222317.7188	333.0519	-0.91554	438.9233	10363900
008	2017-11-25t1622	1511648697.7	adult	214.1906	166.4351	-53.5153	1262.0892	89.6705	87594.6413	276145.7247	5215587.5737	5379.51	-0.030609	727.145	0.012241	579.9736	-0.6277	2667.2019	-0.75325	2490.542	1218911.25	1576.3587	0.47231	2198.2236	-0.66588	33161400	1.1107	653.168	223.858	210.2259	503.5415	494.071	230118.4688	358.3195	-0.56793	461.135	10209100
008	2017-11-25t1939	1511660558.71	adult	217.4853	169.7298	-50.2205	1177.7164	85.7968	79522.3987	250612.4529	4528531.453	4156.84	-0.84429	688.163	-0.52895	544.0607	-1.1768	2528.3049	-0.9596	2390.2971	1049246.5	1526.5595	0.28059	2136.5005	-0.7832	28496800	0.39142	615.517	211.466	197.9452	478.3119	473.5987	198499.4219	340.8949	-0.96461	439.059	8756810
008	2017-11-25t2339	1511674959.64	adult	221.4856	173.7301	-46.2203	1220.7838	82.1292	81122.0225	255613.4294	4531863.7546	5775.61	0.25439	649.288	-1.0643	525.9778	-1.444	2331.1155	-1.2577	2142.907	986061.875	1389.6204	-0.30994	1948.5301	-1.1796	27443400	0.24895	768.982	210.055	198.2377	485.6699	470.4447	205438.375	331.8556	-1.2134	421.4411	8878400
008	2017-11-26t0406	1511690940.82	adult	225.9248	178.1693	-41.7811	1216.6709	85.5497	82377.3948	259550.6385	4710341.4461	4456.24	-0.62685	631.474	-1.2982	518.0715	-1.5539	2294.668	-1.2989	2129.9602	984412.5625	1352.4226	-0.44628	1924.6837	-1.2134	27079500	0.21473	638.261	210.151	197.4494	497.8604	488.5986	213582.125	339.6644	-1.1743	441.0331	9011890
008	2017-11-26t0739	1511703759.53	adult	229.4855	181.7301	-38.2203	1207.5813	85.5932	82044.7539	258541.2332	4681083.0269	4841.25	-0.36129	623.23	-1.401	511.4518	-1.6486	2264.2949	-1.3373	2123.6375	969118.25	1315.058	-0.59303	1855.6209	-1.3522	26625000	0.16153	792.811	211.201	196.3016	517.7454	504.3587	221595.0469	348.9782	-1.095	461.3375	9022710
008	2017-11-26t1139	1511718159.14	adult	233.4854	185.7299	-34.2204	1199.6018	85.4642	81212.2191	255932.8917	4610548.8449	5061.9	-0.20849	623.553	-1.3854	510.9747	-1.6542	2366.8345	-1.163	2215.7139	1001171	1323.8976	-0.52599	1940.3625	-1.1473	26376900	0.13902	978.837	213.991	199.0346	536.2375	514.5711	226828.4844	352.5806	-1.1217	475.2362	9052020
008	2017-11-26t1550	1511733196.48	adult	237.6625	189.907	-30.0434	1182.303	89.0915	80433.4304	253518.2718	4618309.2414	4814.24	-0.3767	630.041	-1.2841	509.4464	-1.6809	2488.4397	-0.96307	2350.324	1042656.25	1340.4852	-0.42307	2004.594	-0.98891	26389900	0.15556	806.77	215.277	198.9141	517.7383	507.4694	216932.375	359.7796	-1.0965	467.0204	9017100
008	2017-11-26t1939	1511746959.49	adult	241.4855	193.73	-26.2203	1182.4899	88.7362	81025.4685	255374.926	4673647.4392	4739.43	-0.42997	625.734	-1.343	507.199	-1.7221	2555.5496	-0.85326	2394.1134	1078441.875	1330.7943	-0.44838	2060.4577	-0.85196	26403500	0.16893	795.782	217.213	199.9302	523.6305	507.8042	220972.0781	366.1789	-1.079	468.3277	9165500
008	2017-11-27t0038	1511764880.66	adult	246.4636	198.7081	-21.2422	1169.5911	87.9919	79119.1479	249311.2179	4547663.7778	4742.41	-0.43277	620.176	-1.4224	515.1801	-1.6095	2383.572	-1.1256	2279.408	984415.25	1299.9875	-0.57094	1943.3376	-1.0982	25569200	0.049777	822.274	220.634	203.4166	527.4271	513.6574	217827.4062	371.457	-1.1049	474.8488	9096500
008	2017-11-27t0339	1511775760.59	adult	249.4858	201.7304	-18.22	1130.166	87.8524	76891.4611	242386.2759	4455447.2071	4252.02	-0.77701	619.694	-1.4283	518.8011	-1.5593	2353.6272	-1.1738	2238.3662	943804.5	1295.2737	-0.57935	1936.3861	-1.1051	24813200	-0.062642	780.783	223.357	204.2534	553.2753	542.0089	221863.375	379.1305	-1.0537	494.5069	8943420
008	2017-11-27t0739	1511790161.25	adult	253.486	205.7305	-14.2198	1110.7275	88.7826	76205.6699	240329.0593	4437447.5002	4404.81	-0.67781	619.477	-1.4328	520.0509	-1.5507	2361.1162	-1.1641	2246.761	937363.125	1284.6823	-0.61386	1954.1209	-1.0562	24580800	-0.093438	753.879	225.648	205.5714	553.7242	542.7518	219828.5	386.5902	-1.0278	495.821	8953720
008	2017-11-27t1223	1511807187.57	adult	258.2155	210.4601	-9.4903	1101.6042	88.2849	75498.2031	238078.0103	4392189.6881	4191.28	-0.83857	622.482	-1.3924	523.8336	-1.5063	2367.1692	-1.1592	2244.0785	932664.6875	1287.6759	-0.58345	1964.3759	-1.0246	24477200	-0.10638	821.858	226.889	206.0323	567.2213	551.7445	223485.1875	390.7297	-1.0657	504.4542	8921730
008	2017-11-27t1539	1511818964.86	adult	261.487	213.7315	-6.2188	1098.6276	87.2828	75468.9318	237931.6301	4397150.5183	3811.6	-1.1152	621.557	-1.4094	528.1938	-1.448	2294.7529	-1.2791	2174.5027	901837.875	1283.5855	-0.59343	1927.9012	-1.1008	24421600	-0.11436	782.45	227.442	207.5216	568.2451	552.5524	223320.2969	389.3041	-1.1525	507.4365	8936440
008	2017-11-27t1939	1511833360.15	adult	265.4857	217.7302	-2.2201	1073.765	89.4937	74402.1895	234638.4656	4379670.506	3899.34	-1.0637	627.676	-1.3231	535.2641	-1.3485	2288.5911	-1.2958	2159.979	887973.375	1298.846	-0.50962	1919.4604	-1.1146	24314900	-0.13147	754.179	231.052	209.2863	581.2856	563.0016	225538.8125	401.9367	-1.0518	523.5218	8950500
008	2017-11-28t0006	1511849345.07	dead	269.926	222.1705	2.2201	1073.6173	88.6276	74195.9075	233955.1431	4367945.5999	3776.89	-1.1623	631.609	-1.2698	540.6883	-1.2758	2342.3623	-1.2186	2209.5298	906494.25	1297.8905	-0.50358	1938.1726	-1.0683	24402200	-0.11897	794.385	233.331	210.7309	601.5008	589.6641	232780.8125	409.952	-1.0266	544.647	9014750
009	2017-11-16t1611	1510870496.5	larva	0	-49.736	-225.6858	164.6152	27.0016	2960.5979	9401.281	50214.4336	0	1947.1563	0	-0.43988	0	-0.48543					0	-0.19359	0	0.15766	0	2.0463	0	0	0				0	-0.43646	0	0
009	2017-11-16t2009	1510884754.9	larva	3.9607	-45.7753	-221.7251	162.0829	27.0945	2899.73	9213.0861	49173.0037	0	1167.1655	0	-0.63397	0	-0.65589					0	-0.5054	0	-0.3141	0	0.91306	0	0	0				0	-0.61123	0	0
009	2017-11-17t0011	1510899284.11	larva	7.9966	-41.7394	-217.6892	165.0039	29.9454	3318.4764	10562.2981	61735.1549	0	-0.31931	0	-0.83794	0	-0.83475					0	-0.81952	0	-0.71272	0	0.12797	0	0	0				0	-0.79803	0	0
009	2017-11-17t0339	1510911795.65	larva	11.472	-38.264	-214.2138	164.6188	29.9488	3293.5952	10481.8887	61034.1909	0	-0.66799	0	-1.0193	0	-0.9936					0	-1.0873	0	-1.0107	0	-0.39781	0	0	0				0	-0.96693	0	0
009	2017-11-17t0739	1510926199.55	larva	15.4731	-34.2629	-210.2127	167.4201	29.9101	3328.6388	10587.0385	61211.8857	0	-0.94048	0	-1.2356	0	-1.183					0	-1.3929	0	-1.3162	0	-0.89993	0	0	0				0	-1.1722	0	0
009	2017-11-17t1202	1510941943.54	larva	19.8464	-29.8896	-205.8394	274.4612	40.3529	7955.0747	25220.4156	208392.2078	885.452	0.068095	729.664	1.6564	728.7239	1.6651	835.9323	-0.13392	830.917	35945.0898	793.0271	1.1698	821.7212	0.6982	3106910	-0.31455	253.528	168.767	168.1556	223.2492	220.1933	9599.7158	201.1106	1.3282	215.0511	718608
009	2017-11-17t1606	1510956594.67	larva	23.9162	-25.8198	-201.7696	381.0484	34.9072	11025.6954	34845.7412	269864.3668	806.52	-0.34655	619.422	1.0245	617.7403	1.0706	752.6265	-0.54044	748.6177	44404.9609	701.3979	0.53722	737.8187	0.11489	3655210	-0.59041	243.142	150.863	150.5509	205.7686	202.8627	12140.3457	183.5174	0.95457	198.7661	890243
009	2017-11-17t2038	1510972876.76	larva	28.439	-21.297	-197.2468	479.0898	49.653	16645.9225	53496.5718	519174.0321	879.111	-0.53899	667.7	1.0633	662.304	1.1229	831.0693	-0.61306	828.6454	73965.1641	774.3488	0.47719	812.7426	-0.039169	5916490	-0.37269	251.689	164.04	163.0882	227.7295	224.8352	20267.9238	202.541	1.0794	218.2959	1453560
009	2017-11-18t0002	1510985138.94	larva	31.8451	-17.8909	-193.8407	617.3248	44.7768	23214.983	73279.0843	722927.9767	1204.79	-0.37445	543.756	0.33703	543.339	0.4585	859.46	-0.7215	809.5081	105713.5859	671.1738	-0.14907	759.2284	-0.41904	6686020	-0.48986	466.339	132.925	131.8643	204.9682	197.2811	25211.084	171.3101	0.47508	191.1997	1634450
009	2017-11-18t0350	1510998844.99	larva	35.6524	-14.0836	-190.0334	851.248	49.252	35350.3357	111426.6663	1228300.4871	1226.17	-0.55564	482.835	-0.14571	463.8757	-0.075447	943.6073	-0.73509	923.1636	176454.5625	688.4366	-0.361	857.0612	-0.43435	9006800	-0.21527	560.237	113.847	112.767	188.7189	177.5894	35290.4297	150.0342	-0.040096	169.2915	2123700
009	2017-11-18t0827	1511015438.77	larva	40.2617	-9.4743	-185.4241	669.2604	63.2237	31895.2384	101651.7035	1294905.2108	3707.83	1.5692	733.588	0.88726	661.6645	0.7046	2465.9832	1.8688	2371.8945	414285.1562	1411.066	2.0126	2163.1935	2.3525	12311800	0.21495	380.763	147.596	147.1891	233.3595	227.9783	39204.3984	198.8811	0.56406	219.8551	2477100
009	2017-11-18t1149	1511027574.71	larva	43.6328	-6.1032	-182.053	839.3282	59.0939	39910.538	125858.6843	1595805.9507	2638.18	0.35861	560.72	-0.18886	476.9546	-0.39807	1817.5916	0.50648	1712.287	381694.2188	1062.8166	0.46521	1555.6068	0.67809	11757700	-0.23577	288.514	123.116	121.6943	184.6875	182.3287	38784.3672	158.5064	-0.34448	175.6053	2581630
009	2017-11-18t1539	1511041388.59	larva	47.47	-2.266	-178.2158	812.2345	62.6574	40507.5584	127919.6783	1697048.6881	3098.83	0.54468	779.603	0.81304	715.4059	0.71131	2232.4922	1.0591	2188.8965	475520.8125	1386.0417	1.4228	1971.1061	1.3504	16560300	0.58062	307.001	160.706	161.6895	252.7069	249.4235	53826.5703	220.159	0.63123	242.5469	3413720
009	2017-11-18t2011	1511057703.6	adult	52.002	2.266	-173.6838	1008.1899	64.1545	50287.6538	158337.7894	2183591.9514	2676.65	-0.041536	712.388	0.26844	621.0587	0.040048	1817.0073	0.1147	1738.985	479689.9375	1243.0404	0.61714	1590.5906	0.23293	18786400	0.6757	309.727	154.175	152.4868	233.3147	229.2207	61595.0664	198.943	-0.0041153	220.7558	4065760
009	2017-11-18t2339	1511070187.2	adult	55.4696	5.7336	-170.2162	997.1704	67.842	54936.3047	173037.1195	2576663.2676	2399.47	-0.40752	792.818	0.71361	734.6334	0.707	1701.2589	-0.23171	1630.4124	489962.5625	1257.1697	0.52289	1518.7491	-0.081935	22794300	1.286	589.859	187.677	186.8933	263.144	258.5602	75785.4609	230.0263	0.61409	249.6488	5395900
009	2017-11-19t0339	1511084589.47	adult	59.4703	9.7343	-166.2155	917.5394	70.8902	53204.0207	167803.3479	2592959.3823	4128.16	0.81735	836.024	0.98903	762.2498	0.90627	2342.7649	0.68549	2226.5377	651288.625	1344.2555	0.72753	1922.68	0.64532	23238100	1.056	360.579	197.493	196.1983	272.7622	269.8931	75827.9062	242.3473	0.86338	262.1283	5489520
009	2017-11-19t0803	1511100368.88	adult	63.8534	14.1174	-161.8324	988.8423	72.1679	61952.9651	195632.9709	3189935.8489	4042.92	0.58163	772.62	0.50034	701.8553	0.47931	2409.4312	0.59718	2258.584	780655.6875	1329.9971	0.52496	1995.2885	0.64455	24974200	1.1102	477.449	178.647	176.8151	265.9632	262.2088	86172.0625	234.5794	0.58361	254.5875	5774580
009	2017-11-19t1206	1511115006.56	adult	67.9195	18.1835	-157.7663	1112.7545	72.461	67297.6199	212630.1338	3383354.9335	4347.97	0.67572	741.909	0.21348	686.2676	0.36017	2106.0557	-0.040219	1929.9286	741331.625	1186.2325	-0.22142	1682.9086	-0.17692	26061800	1.0682	541.562	178.68	176.7397	271.316	266.8914	95503.2344	236.9475	0.58298	259.6898	6276660
009	2017-11-19t1638	1511131293.57	adult	72.4436	22.7076	-153.2422	1113.296	81.6475	66223.7469	208752.3034	3312909.5106	4935.8	0.98612	612.343	-1.0411	533.4027	-1.0857	2086.8149	-0.20069	1917.5734	722038	1115.3676	-0.67848	1583.5156	-0.53226	21184000	-0.26481	407.128	135.479	132.8328	221.697	216.954	76707.1719	184.163	-1.3636	207.0656	4686910
009	2017-11-19t2002	1511143567.59	adult	75.8531	26.1171	-149.8327	1156.5845	74.8938	70174.9402	221724.4454	3510422.8696	5011.46	0.953	684.899	-0.42773	591.9861	-0.5788	2563.8674	0.52143	2275.6104	940939.375	1205.7216	-0.36955	1819.7239	-0.097127	25115200	0.40616	357.29	158.902	156.5911	244.4692	240.9716	89720.2031	207.2023	-0.70475	230.7217	5826950
009	2017-11-19t2351	1511157252.34	adult	79.6544	29.9184	-146.0314	1033.8135	87.9196	69431.1831	219524.9056	3846784.2891	3220.45	-0.48038	707.448	-0.25593	636.0995	-0.14916	2077.7268	-0.38225	2007.5495	752137.125	1236.0463	-0.32456	1766.7168	-0.31031	25595500	0.32665	422.076	164.36	162.0836	260.499	255.98	94300.6328	223.8041	-0.23433	246.9118	5946550
009	2017-11-20t0428	1511173880.41	adult	84.2733	34.5373	-141.4125	1128.8792	76.2067	68106.5132	214488.9464	3490456.2446	4938.25	0.72814	634.463	-1.1219	552.7925	-1.1242	2437.0632	0.1398	1987.0597	867594.5	1121.5328	-1.0011	1666.77	-0.65304	22550700	-0.52258	336.159	145.857	143.7936	229.2009	225.5775	81595.5234	196.8153	-1.4762	218.2236	5184210
009	2017-11-20t0750	1511186007.31	adult	87.6419	37.9059	-138.0439	1210.2588	77.0409	70749.3571	222788.5289	3515269.7555	6482.58	1.8495	709.724	-0.30843	613.989	-0.42833	2483.627	0.15574	2230.6057	918941.9375	1232.8366	-0.52427	1860.0175	-0.27734	26234200	0.17705	435.403	171.717	170.1633	252.5141	247.4692	93430.2188	218.157	-0.76509	239.7348	6347340
009	2017-11-20t1139	1511199790.05	adult	91.4704	41.7344	-134.2154	1089.1952	101.0091	72665.072	230098.5314	4207671.7017	7056.9	2.2362	671.592	-0.79745	576.8881	-0.89778	2907.6511	0.81388	2678.7161	1101999.75	1230.3412	-0.62215	2128.0583	0.2742	25440600	-0.11759	344.718	162.391	160.7176	254.5605	250.8265	96478.4141	218.1828	-0.91079	241.5164	6151540
009	2017-11-20t1608	1511215910.65	adult	95.9484	46.2124	-129.7374	1168.5292	78.4925	71296.3193	224807.0757	3659993.904	3357.98	-0.69502	647.4	-1.1328	539.7208	-1.3789	2281.179	-0.40222	2198.1135	850879.75	1292.92	-0.3957	1958.0106	-0.24169	24102000	-0.53838	400.616	148.877	145.9362	237.6169	233.7568	88631.1094	201.5005	-1.7508	224.6233	5542560
009	2017-11-20t1939	1511228573.36	adult	99.4658	49.7298	-126.22	632.9103	108.9939	42025.8967	135344.8064	2389853.7748	4379.03	0.028464	738.723	-0.0043024	663.6921	0.24376	2325.8018	-0.41387	2116.3656	511676.375	1254.8105	-0.66856	1827.0893	-0.64138	16192100	-2.4943	337.735	198.124	197.3626	278.157	274.6113	61194.5273	247.714	0.01227	267.3819	4342680
009	2017-11-20t2339	1511242975.16	adult	103.4663	53.7303	-122.2195	1089.6614	79.2235	70968.8519	223667.7621	3910746.1107	5103.95	0.51221	673.471	-0.84333	553.119	-1.1901	2694.8423	0.12889	2513.1493	997091.625	1453.6475	0.2621	2198.6576	0.13524	24916400	-0.50331	383.149	158.858	151.3166	271.1508	267.7078	100325.7812	234.226	-0.66905	259.0145	5877280
009	2017-11-21t0350	1511257984.54	adult	107.6356	57.8996	-118.0502	1080.3664	79.3366	68739.4608	216733.1141	3700904.5715	5003.99	0.35297	667.032	-0.93661	562.5213	-1.0418	2842.5576	0.27307	2688.8054	1020478.1875	1431.3554	0.048639	2215.4788	0.061678	23921800	-0.80907	485.969	166.113	164.2107	270.736	266.375	97194.2344	232.5754	-0.87063	256.8198	5957310
009	2017-11-21t0806	1511273393.97	adult	111.916	62.18	-113.7698	1128.2239	76.6848	71966.8173	226876.6107	3811084.4549	2617.8	-1.5537	711.997	-0.36577	686.2471	0.65826	1823.0619	-1.6092	1755.9304	685471.25	1247.6842	-0.96403	1631.0653	-1.3982	26729100	-0.17127	377.931	209.715	214.3369	313.5619	309.7273	117899.2734	275.6999	0.7126	300.0632	7872920
009	2017-11-21t1238	1511289675.02	adult	116.4385	66.7025	-109.2473	1100.7082	83.2607	69491.1802	218980.475	3784652.6398	3598.09	-0.8791	697.098	-0.56668	653.2773	0.24808	2278.302	-0.92973	2173.124	827023.625	1305.3636	-0.77002	1898.26	-0.88867	25258700	-0.58539	454.791	211.79	214.9593	335.0325	329.1816	121616.7969	280.3613	0.73143	313.9931	7674000
009	2017-11-21t1539	1511300578.87	adult	119.4673	69.7313	-106.2185	1175.1114	78.5374	72968.6839	229829.0764	3908193.9548	4335.77	-0.37118	682.793	-0.75793	607.6355	-0.35432	2448.3635	-0.71019	2312.0823	932826.5	1221.8506	-1.2325	1970.8602	-0.7925	25998700	-0.42532	404.109	204.783	204.591	308.0611	303.788	117371.2812	263.476	-0.040048	290.9156	7797520
009	2017-11-21t1939	1511314979.92	adult	123.4676	73.7316	-102.2182	1144.5753	84.4858	71324.5382	224850.8082	3913650.9082	3575.76	-1.0009	581.938	-2.0742	498.0443	-1.8367	2380.6331	-0.91025	2340.7295	887976.125	1183.1198	-1.4873	1968.8083	-0.88561	21654500	-1.5515	502.155	159.591	150.7417	328.6278	312.1548	122578.1641	242.6216	-0.97958	280.7019	5938550
009	2017-11-22t0022	1511331896.24	adult	128.1666	78.4306	-97.5192	1153.9052	84.6905	73475.5518	231519.3493	4068489.2793	4583.79	-0.31849	573.568	-2.1933	465.1004	-2.2735	2879.4395	-0.16163	2714.1913	1105704.75	1234.4274	-1.3145	2319.0239	-0.20571	21985500	-1.4877	393.995	146.628	142.9521	252.5845	246.6662	96992.4531	201.0725	-2.6833	233.8038	5620390
009	2017-11-22t0339	1511343772.5	adult	131.4656	81.7296	-94.2202	1154.4677	80.7941	72307.4667	227867.229	3877984.8965	3570.84	-1.0989	693.559	-0.64047	624.6065	-0.049001	2248.4177	-1.2854	2174.01	849901.9375	1317.0506	-0.97507	1923.4496	-1.134	26152700	-0.45664	473.516	194.81	192.0636	311.1978	306.8598	117632.7578	259.9692	-0.58283	292.2337	7345910
009	2017-11-22t0739	1511358173.9	adult	135.4659	85.7299	-90.2199	1109.4815	86.3125	75183.5055	237036.115	4350974.9021	4512.02	-0.46161	559.666	-2.3923	471.8923	-2.1579	2475.4666	-0.96535	2296.8539	970382.875	1157.8291	-1.762	1893.2666	-1.2643	21932200	-1.5089	339.6	145.845	142.2109	251.0391	246.0692	98407.3125	200.3202	-2.8629	231.6985	5715370
009	2017-11-22t1206	1511374162.72	adult	139.9073	90.1713	-85.7785	1198.7836	86.1518	72434.6621	229249.2348	3898901.7045	5545.31	0.22966	556.588	-2.4471	447.817	-2.4925	2683.2324	-0.67985	2472.4575	1016945.125	1225.207	-1.4938	2098.239	-0.88098	21054600	-1.7088	342.012	142.763	137.7528	261.4382	256.7315	99085.0625	201.4098	-2.903	239.8834	5400460
009	2017-11-22t1539	1511386973.6	adult	143.4659	93.7299	-82.2199	1063.9884	83.0405	67334.8026	212280.3759	3722719.4448	5594.87	0.22626	707.857	-0.46652	611.856	-0.17159	2905.001	-0.35532	2739.6169	1022560.375	1408.5626	-0.68896	2422.4155	-0.22732	24871300	-0.78051	637.671	207.646	197.7222	527.6295	523.2895	185725.5938	305.0564	0.59238	490.5046	7295850
009	2017-11-22t1939	1511401373.24	adult	147.4658	97.7298	-78.22	1131.92	81.6063	72481.1671	228640.9962	3898899.3788	5164.37	-0.11157	725.359	-0.23583	631.0755	0.11739	3011.1633	-0.21923	2886.6514	1138219.75	1437.1649	-0.58668	2452.6483	-0.20448	27404100	-0.17985	556.784	219.148	212.0053	484.1901	477.9564	183023.8438	333.123	1.3734	450.9907	8279420
009	2017-11-22t2350	1511416389.89	adult	151.6371	101.9011	-74.0487	1145.1462	80.255	69790.8608	219840.8967	3678555.4176	4291.07	-0.7431	678.791	-0.86027	581.1084	-0.59645	2836.4995	-0.53996	2729.5681	1035322.3125	1314.9554	-1.1512	2394.3871	-0.3598	24731100	-0.78171	749.74	205.892	193.8109	609.0283	598.1462	222295.3281	299.9998	0.11068	547.9842	7501470
009	2017-11-23t0339	1511430173	adult	155.4657	105.7297	-70.2201	1204.1511	81.4598	73027.0866	229923.8401	3854076.422	3557.23	-1.2645	645.473	-1.3172	562.5914	-0.86857	2526.0752	-1.0695	2459.0289	964960.75	1449.9436	-0.5552	2239.2539	-0.71599	24610000	-0.79007	548.957	190.709	181.0033	424.2864	418.7428	162077.4219	293.4996	-0.23159	379.6063	7271180
009	2017-11-23t0838	1511448061.42	adult	160.4347	110.6987	-65.2511	1126.8391	87.4009	75074.6801	236770.3777	4263441.7929	4539.71	-0.61112	654.662	-1.2017	555.1054	-0.99216	3224.4961	0.047226	3093.8098	1264002.5	1448.3723	-0.55831	2580.4645	-0.007995	25616900	-0.53721	680.819	188.212	182.7595	439.7592	413.1274	172385.625	278.6859	-0.85105	346.2143	7364750
009	2017-11-23t1139	1511458972.49	adult	163.4656	113.7296	-62.2202	1197.0574	84.638	77681.2987	244691.4482	4340478.1424	4988.56	-0.31795	660.498	-1.1248	550.5772	-1.0695	3393.0735	0.31025	3245.6545	1374194.75	1397.2806	-0.7793	2743.8424	0.33186	26740300	-0.28237	421.747	188.266	181.7057	345.7099	340.3998	140012.5	268.6379	-1.2357	321.3336	7621970
009	2017-11-23t1539	1511473373.47	adult	167.4658	117.7298	-58.22	1108.8924	86.1489	75175.8001	236956.4277	4302363.7863	4626.83	-0.57292	675.645	-0.91703	583.8531	-0.57115	3415.8813	0.33729	3334.2305	1339025.5	1340.9087	-1.0191	2528.6655	-0.1334	26463700	-0.31827	514.362	200.647	198.2334	352.5863	345.0699	138213.8438	277.8077	-1.0787	323.5372	7858950
009	2017-11-23t2022	1511490305.19	adult	172.1691	122.4331	-53.5167	1038.6545	77.8427	63960.8434	201569.6603	3373527.6371	11968.5	4.2984	684.659	-0.7871	582.7292	-0.59632	3979.6792	1.2367	3682.1163	1329212.875	1371.7303	-0.85634	2617.0721	0.05505	22847800	-0.98912	484.148	208.811	204.9618	369.4401	363.7675	123392.9844	293.0681	-0.79266	344.7546	6968240
009	2017-11-23t2339	1511502173.84	adult	175.4659	125.7299	-50.2199	1012.9415	79.5458	61561.8333	194059.1321	3213535.6154	7921.84	1.5993	688.571	-0.72719	588.921	-0.50471	3326.4446	0.18144	3181.6742	1071115.125	1313.2695	-1.0952	2632.1872	0.090627	22123100	-1.0848	515.583	218.099	211.3358	398.4217	389.4866	128291.7812	311.1231	-0.41783	368.2182	7007290
009	2017-11-24t0339	1511516572.79	adult	179.4656	129.7296	-46.2202	1019.8468	78.7555	63479.1381	200143.9794	3400608.1217	6403.56	0.58846	666.733	-1.0303	587.3965	-0.53372	3267.418	0.088958	3043.3284	1084782.75	1262.6915	-1.2915	2141.5875	-0.95068	22078900	-1.0384	566.731	214.408	209.644	396.0182	386.6957	131478.0312	299.3468	-0.84312	359.5596	7100110
009	2017-11-24t0806	1511532551.62	adult	183.9042	134.1682	-41.7816	976.6816	79.3314	60464.9403	190666.4743	3199368.0638	6425.74	0.60517	662.733	-1.0752	580.7849	-0.64112	3287.3079	0.12728	2991.3971	1038789.25	1330.4607	-0.95276	2348.1672	-0.49588	20910600	-1.1848	501.414	213.884	209.7282	399.8287	394.956	126345.8672	308.5497	-0.74661	372.1158	6748450
009	2017-11-24t1139	1511545373.48	adult	187.4658	137.7298	-38.22	717.9822	84.4064	47913.2361	152119.1651	2669217.0301	6689.8	0.78241	671.789	-0.93521	569.7041	-0.81916	3420.8972	0.35178	3286.4883	855224.3125	1371.7882	-0.7381	2394.304	-0.38498	16783300	-1.8554	586.034	220.453	212.8961	426.7947	421.9373	106698.6719	336.6045	-0.20131	398.5349	5507580
009	2017-11-24t1539	1511559779.43	adult	191.4675	141.7315	-34.2183	789.077	81.3145	51697.604	164049.65	2840622.3889	5028.54	-0.31331	681.278	-0.78187	594.6463	-0.42333	3309.8542	0.18228	3266.8765	893660.625	1349.3537	-0.80024	2574.4367	0.021371	18367200	-1.5127	544.917	233.968	226.5158	441.4786	436.4245	119199.2344	354.5325	0.059929	416.0038	6307760
009	2017-11-24t1950	1511574787.81	adult	195.6365	145.9005	-30.0493	796.0086	78.8977	50151.6594	158758.5381	2650903.7969	6829.11	0.88863	704.595	-0.42718	593.7549	-0.4377	3950.7407	1.2251	3782.8926	1035094.0625	1555.1397	0.16177	3133.6289	1.2516	18435000	-1.4373	628.333	236.255	228.0517	451.3078	443.7697	118242.6328	361.0691	0.054602	422.813	6181380
009	2017-11-24t2339	1511588574.87	adult	199.4662	149.7302	-26.2196	799.5611	78.3253	49231.462	155984.5934	2564043.9714	6593.7	0.74159	696.094	-0.53028	593.244	-0.44374	3790.9094	0.97831	3641.6204	978054.625	1505.032	-0.021115	3033.4932	1.0586	17895200	-1.4731	669.841	241.884	231.4472	462.9244	456.1086	119434.4922	375.9216	0.22656	437.6534	6218360
009	2017-11-25t0438	1511606473.5	adult	204.4381	154.7021	-21.2477	797.0346	79.9851	49776.8965	157593.6869	2619085.0489	6211.94	0.50123	685.268	-0.65773	593.1613	-0.43964	3601.4583	0.69224	3365.7858	936379.125	1450.7487	-0.21024	2790.6228	0.56573	17801900	-1.4264	550.372	243.742	230.5543	473.9234	466.9674	123220.0938	390.4605	0.33858	452.6146	6331940
009	2017-11-25t0739	1511617374.79	adult	207.4662	157.7302	-18.2196	815.786	80.8758	50131.4262	158574.2288	2629072.4292	12771.6	4.9026	683.275	-0.66772	585.0646	-0.56316	4100.7427	1.5012	3699.2795	1074394.625	1431.1859	-0.26492	2926.2869	0.88413	17882700	-1.3779	604.097	246.027	232.1977	485.9119	480.5211	127308.9062	397.5716	0.37023	461.4295	6439010
009	2017-11-25t1139	1511631773.29	adult	211.4658	161.7298	-14.22	800.6159	77.7873	49128.7821	155450.8681	2535385.5849	5817.25	0.25603	674.75	-0.76415	580.8273	-0.62125	3544.9834	0.63322	3403.3496	911060.75	1410.4187	-0.3153	2899.9817	0.85847	17310000	-1.4272	674.531	251.086	236.6047	496.9107	488.6331	127706.0547	402.9733	0.33583	468.0573	6441360
009	2017-11-25t1622	1511648712.69	adult	216.1712	166.4352	-9.5146	788.6032	78.281	49129.9518	155381.1359	2597326.3937	6067.39	0.43686	664.63	-0.87762	589.459	-0.47424	3225.3716	0.14649	2956.5857	828920.5	1267.5267	-0.92082	2350.449	-0.31781	17034500	-1.4268	727.734	255.916	240.8538	512.6711	507.1418	131756.4844	410.3213	0.31559	482.5123	6559120
009	2017-11-25t1939	1511660573.95	adult	219.466	169.73	-6.2198	776.1119	76.8405	48071.789	151998.7675	2515101.2287	4671.44	-0.4937	658.18	-0.94864	584.8292	-0.5381	3034.6792	-0.1426	2863.217	761704.5	1238.9468	-1.0221	2468.9303	-0.034612	16511800	-1.4803	650.601	259.258	238.8889	536.7189	532.5344	134716.4375	435.9564	0.66217	508.8773	6504010
009	2017-11-25t2339	1511674974.63	adult	223.4661	173.7301	-2.2197	763.9282	76.4948	45940.9213	145315.0545	2359252.5883	4315.12	-0.72574	669.736	-0.75835	591.4964	-0.42493	3073.8994	-0.0631	2970.6119	737735.875	1263.2887	-0.87892	2546.9191	0.16224	16065000	-1.5249	654.819	270.92	247.3485	563.4202	559.7204	135220.8594	451.4541	0.79405	533.5707	6498560
009	2017-11-26t0406	1511690956.12	dead	227.9054	178.1695	2.2197	732.756	73.1189	41183.8867	130054.7396	2023527.6468	11880.9	4.3968	722.168	0.02078	604.6947	-0.21352	4648.7207	2.4681	3977.3798	1004123.625	1517.9611	0.34422	3180.7683	1.6019	15559800	-1.5765	719.105	286.612	259.5716	589.2733	583.1594	127283.0312	487.2423	1.241	563.853	6175340
010	2017-11-16t1611	1510870510.79	larva	0	-53.7359	-237.5549	172.9479	31.7989	3625.543	11552.9271	71910.3189	0	1947.1563	0	-0.43988	0	-0.48543					0	-0.19359	0	0.15766	0	2.0463	0	0	0				0	-0.43646	0	0
010	2017-11-16t2009	1510884768.95	larva	3.9606	-49.7753	-233.5943	162.2199	44.3909	3519.1133	11634.8498	76577.6758	0	1167.1831	0	-0.63396	0	-0.65589					0	-0.5054	0	-0.3141	0	0.91307	0	0	0				0	-0.61123	0	0
010	2017-11-17t0011	1510899298.27	larva	7.9965	-45.7394	-229.5584	184.5664	27.2733	3286.009	10411.562	55474.2197	0	-0.31931	0	-0.83793	0	-0.83475					0	-0.81951	0	-0.71272	0	0.12798	0	0	0				0	-0.79802	0	0
010	2017-11-17t0339	1510911809.89	larva	11.472	-42.264	-226.0829	173.3821	26.6489	3082.8244	9775.8562	51642.6195	0	-0.66799	0	-1.0193	0	-0.9936					0	-1.0873	0	-1.0107	0	-0.39781	0	0	0				0	-0.96693	0	0
010	2017-11-17t0739	1510926213.77	larva	15.4731	-38.2629	-222.0818	170.6786	26.7403	3042.0152	9650.1207	51110.7832	0	-0.94048	0	-1.2356	0	-1.183					0	-1.3929	0	-1.3162	0	-0.89993	0	0	0				0	-1.1722	0	0
010	2017-11-17t1202	1510941957.66	larva	19.8464	-33.8896	-217.7085	170.5925	26.5845	3024.1251	9592.2746	50523.4062	0	-1.1735	0	-1.4829	0	-1.3996					0	-1.7242	0	-1.6159	0	-1.3653	0	0	0				0	-1.4123	0	0
010	2017-11-17t1606	1510956608.74	larva	23.9161	-29.8198	-213.6388	271.8778	33.0737	6000.1803	18960.3991	124369.0185	914.351	-0.21145	733.617	1.5314	731.6615	1.5653	861.1691	-0.31545	855.1581	28418.582	809.9175	0.93455	843.468	0.39922	2393790	-0.98848	369.554	170.143	169.2895	236.9767	228.5148	7820.2324	204.3516	1.2507	220.9901	555177
010	2017-11-17t2038	1510972890.75	larva	28.4389	-25.2971	-209.116	454.1994	43.5214	14703.3904	46473.267	406947.1701	909.347	-0.50467	725.06	1.3274	724.6111	1.4038	846.3964	-0.58252	842.3952	66865.3125	800.2197	0.57237	829.4835	0.0039752	5677220	-0.44334	390.13	168.254	167.5604	235.105	228.2	18573.2949	203.0945	1.0876	221.2254	1317430
010	2017-11-18t0002	1510985153.7	larva	31.8453	-21.8907	-205.7096	573.65	65.1106	27086.3837	86044.8885	1077724.3727	639.344	-0.97787	435.267	-0.17716	429.07	-0.072249	593.7506	-1.2375	589.4892	84906.3359	530.7383	-0.66804	574.4313	-0.88181	6202120	-0.62659	346.077	114.468	112.8562	176.5036	172.1283	25240.0078	148.9471	0.12678	165.1748	1631050
010	2017-11-18t0350	1510998859.6	larva	35.6524	-18.0835	-201.9024	688.6699	49.4316	26660.5674	84103.4685	864882.9418	1844.11	0.065654	800.429	1.4121	786.1873	1.4751	1284.1178	-0.090503	1240.4683	182344.7344	999.0202	0.79373	1158.8613	0.30018	11290000	0.40158	441.836	183.492	182.6464	253.1584	247.6778	35948.4922	223.4326	1.1611	241.1142	2588150
010	2017-11-18t0827	1511015453.54	larva	40.2619	-13.4741	-197.293	785.1446	53.5679	35136.6741	110776.8589	1315278.1379	1784.4	-0.24761	811.522	1.2874	768.0661	1.2409	1544.8507	0.17208	1530.0243	285797.375	1174.8722	1.1265	1467.4039	0.71054	14986400	0.903	285.727	178.948	177.9556	245.2442	243.0572	45370.1836	218.4474	0.90663	236.0385	3304620
010	2017-11-18t1149	1511027589.41	larva	43.633	-10.103	-193.9219	958.7127	77.2146	54196.2824	171369.8746	2559997.4559	3604.67	1.2346	492.619	-0.55229	419.8833	-0.69728	1981.5896	0.80304	1828.8282	562771.4375	963.8143	0.090881	1576.1463	0.72553	13969700	0.31454	288.903	105.11	104.2095	161.351	156.0538	45823.6797	134.2885	-0.79358	149.3436	2980710
010	2017-11-18t1539	1511041403.36	larva	47.4702	-6.2658	-190.0847	900.7171	62.4744	44469.6681	140123.6084	1846876.2195	3156.5	0.59465	805.509	0.95919	739.3639	0.84421	2229.5076	1.0538	2139.6017	521704.75	1271.4347	0.98442	1865.4993	1.1122	18810200	1.1196	346.338	176.514	175.5909	255.2232	251.9033	59722.2266	223.3109	0.69453	243.9878	4121950
010	2017-11-18t2011	1511057718.37	larva	52.0021	-1.7338	-185.5528	966.3041	68.0838	53460.6246	168526.9811	2458472.8218	3831.05	0.91637	853.387	1.1353	786.7275	1.0435	1855.2524	0.18093	1730.406	519470.6875	1287.5263	0.79147	1582.3776	0.21472	23866700	1.8486	434.39	192.936	191.7487	265.0258	260.9647	74207.2188	235.6921	0.81782	254.3377	5395830
010	2017-11-18t2339	1511070201.93	adult	55.4698	1.7338	-182.0851	978.2219	70.5636	54711.2329	172434.4259	2564781.4103	3497.03	0.48111	777.748	0.61424	694.1628	0.44337	2073.0483	0.40257	1983.0209	594964.875	1303.2451	0.70756	1768.854	0.46963	22269200	1.167	373.328	165.063	164.8387	257.655	252.6117	73946.9922	223.3553	0.4523	245.5998	4726260
010	2017-11-19t0339	1511084604.16	adult	59.4704	5.7344	-178.0845	992.7218	72.3907	59240.3923	186810.0544	2965185.7001	2788.12	-0.24194	641.761	-0.40483	551.6788	-0.59351	2040.2803	0.17712	2001.4262	632486.875	1182.889	0.063711	1678.4105	0.10832	19857400	0.30183	455.928	133.861	133.0612	204.528	199.2672	63403.6953	175.4167	-0.92155	193.1122	4141920
010	2017-11-19t0803	1511100383.64	adult	63.8536	10.1176	-173.7013	970.6876	76.5962	59134.3141	186611.7748	3000776.4427	4451.27	0.89756	782.583	0.57891	709.5626	0.54011	2175.9817	0.21126	2020.6964	672378.375	1255.1833	0.20838	1840.0236	0.3034	24161500	0.93112	436.199	178.533	177.1745	260.8949	256.7398	80616.5312	228.3776	0.40033	250.1369	5512030
010	2017-11-19t1206	1511115021.23	adult	67.9196	14.1836	-169.6353	1131.5324	79.1336	70005.2817	220560.9895	3671729.0384	2915.62	-0.41581	678.753	-0.32897	608.2418	-0.31649	1887.1858	-0.40184	1821.1613	690710	1175.3241	-0.26886	1605.9496	-0.34657	24784700	0.78914	894.178	149.968	148.4397	231.1311	225.5705	84593.9844	196.5058	-0.72264	217.5508	5476070
010	2017-11-19t1638	1511131308.37	adult	72.4438	18.7078	-165.1111	1239.0947	76.5601	72262.794	227485.4909	3617771.9178	3539.99	-0.06745	726.794	0.028387	666.7998	0.18575	1827.3588	-0.6329	1697.3671	690741.625	1135.0385	-0.59007	1515.5085	-0.68367	27445200	1.0992	346.168	177.639	177.0257	268.4621	264.4567	101478.6641	231.2988	0.28371	254.3269	6707990
010	2017-11-19t2002	1511143582.37	adult	75.8532	22.1173	-161.7017	1198.7347	79.715	74481.8719	234666.8346	3864489.2939	2097.45	-1.2394	576.557	-1.5036	514.5074	-1.3688	1597.7423	-1.1076	1557.9736	621521.75	999.9302	-1.3219	1362.8739	-1.1264	22409100	-0.18345	316.989	136.38	133.5491	223.4616	220.1853	86926.5703	185.0682	-1.5185	211.6864	5300670
010	2017-11-19t2351	1511157267.03	adult	79.6545	25.9186	-157.9004	1194.157	77.4405	73067.339	230067.0116	3791112.3243	2292.63	-1.1793	727.591	-0.042903	678.9661	0.31854	1481.2645	-1.4004	1447.6846	565843.0625	1110.8017	-0.92584	1357.9401	-1.2478	27762000	0.80055	479.645	180.365	178.1091	270.1888	265.809	103212.1016	232.2072	0.088338	255.5984	6882010
010	2017-11-20t0428	1511173895.24	adult	84.2735	30.5375	-153.2814	1215.3579	78.2013	75259.4773	237046.1915	3926479.7792	3324.32	-0.49561	649.617	-0.95198	596.5811	-0.6167	1821.7526	-0.92724	1676.2435	715948.75	1096.341	-1.1263	1463.5391	-1.1276	25509200	0.13259	423.53	152.847	150.4687	251.9293	245.4879	99008.2188	206.9297	-1.076	234.6866	6001980
010	2017-11-20t0750	1511186022.12	adult	87.642	33.9061	-149.9128	1196.9804	80.305	74452.8048	234438.2132	3960123.7613	2765.33	-0.98782	686.76	-0.57641	616.8223	-0.39415	1775.5691	-1.0864	1695.4388	690696.375	1189.9345	-0.74273	1506.5855	-1.1134	26678600	0.27658	400.468	177.711	175.5962	288.1578	283.1506	112093.375	239.3459	0.087157	271.0365	6903550
010	2017-11-20t1139	1511199804.82	adult	91.4706	37.7346	-146.0843	1167.4324	81.2183	76849.7781	242462.3977	4180240.1877	3989.36	-0.12306	741.553	0.048913	653.9754	0.066721	2192.4084	-0.4473	2086.9617	879155.75	1333.6559	-0.08742	1869.7032	-0.34254	29706600	0.85371	409.815	180.056	179.322	269.9267	265.4256	108240.5938	233.4405	-0.29059	256.8071	7213050
010	2017-11-20t1608	1511215926.12	adult	95.9487	42.2128	-141.6062	1228.537	79.5881	76076.4715	239590.1019	3995530.5835	3588.55	-0.51673	719.996	-0.23029	659.8776	0.1678	2431.0234	-0.1373	2369.6566	967547.375	1399.0308	0.15464	2198.4333	0.33252	28588100	0.50537	464.286	178.797	178.4974	287.074	282.6113	114255.4531	245.4711	0.041584	272.8322	7099300
010	2017-11-20t1939	1511228588.25	adult	99.466	45.73	-138.0889	1191.452	79.7287	75379.3061	237432.1526	4016992.748	4323.35	-0.014661	782.962	0.55433	678.124	0.43276	2632.7952	0.12839	2475.7854	1034688.5	1494.4525	0.56844	2197.0473	0.23879	30770400	0.95946	421.822	194.707	191.7102	286.2382	281.2519	112491.6094	247.1688	-0.0099341	272.3426	7651980
010	2017-11-20t2339	1511242990.08	adult	103.4665	49.7305	-134.0884	1177.5555	79.7556	72022.4312	226760.4081	3805604.5681	4622.41	0.13986	758.266	0.23968	629.5494	-0.17527	2971.0845	0.61459	2801.2717	1117127.75	1493.3527	0.46492	2393.8608	0.59572	28511600	0.3655	399.109	180.265	179.5243	290.1407	285.922	109092.9062	243.1863	-0.30579	273.6098	6778130
010	2017-11-21t0350	1511257999.38	adult	107.6357	53.8998	-129.9192	1176.7196	82.4909	76920.6893	242396.4458	4279806.4567	3994.66	-0.4235	737.021	-0.036516	633.2996	-0.092144	2503.5781	-0.31886	2331.2181	1006438.4375	1461.0732	0.19842	2028.8959	-0.37347	29559000	0.57565	802.827	172.82	171.2088	281.4487	274.8834	113142.3828	240.2221	-0.5629	265.4435	6931110
010	2017-11-21t0806	1511273408.79	adult	111.9161	58.1802	-125.6388	1165.4489	81.5021	75010.4317	236340.9545	4074186.8889	4293.23	-0.27339	742.768	0.031593	635.0567	-0.034481	2461.4597	-0.50286	2322.5811	964892.1875	1416.5797	-0.12542	2041.7385	-0.45264	29060100	0.40972	485.053	182.714	179.5509	296.1162	290.6814	116077.5625	250.3002	-0.30044	278.9862	7148510
010	2017-11-21t1238	1511289689.97	adult	116.4387	62.7027	-121.1162	1040.8776	80.2472	67210.607	212023.0439	3628718.7909	4287.55	-0.35731	751.608	0.13878	705.7988	0.96407	2257.4768	-0.96554	2093.3169	792374.375	1364.2409	-0.48239	1828.4154	-1.0473	26331100	-0.31575	463.778	194.704	197.5637	322.5612	317.3082	113218.9844	274.7938	0.51219	306.1013	6821060
010	2017-11-21t1539	1511300594.02	adult	119.4676	65.7316	-118.0873	1238.5466	80.1946	76524.3506	240979.965	4034948.5796	4542.28	-0.21606	760.865	0.25345	667.8584	0.47021	2508.3994	-0.60752	2351.9403	1003359.75	1362.9963	-0.55033	2022.3903	-0.6765	30378300	0.67869	512.818	202.917	200.0115	312.4536	307.5923	124981.4609	263.73	-0.030159	294.9421	8101680
010	2017-11-21t1939	1511314995.04	adult	123.4678	69.7319	-114.087	1221.3332	82.0623	79559.4377	250610.1204	4349077.8314	4712.79	-0.15509	742.001	0.0015112	640.5313	0.12385	2628.5408	-0.48906	2456.1038	1090844.375	1468.73	-0.1257	2129.4277	-0.52801	30760400	0.74575	475.898	199.351	196.0303	317.6248	311.5195	131814.3125	261.4617	-0.25657	296.7521	8264310
010	2017-11-22t0022	1511331911.21	adult	128.1668	74.4309	-109.3881	1196.1143	80.3999	77880.6015	245907.1268	4194789.9577	3394.7	-1.1917	719.9	-0.29301	644.3903	0.20629	2383.5134	-0.99818	2295.7639	967706.4375	1392.1237	-0.57379	2039.956	-0.82004	29218600	0.3261	550.956	194.844	189.5588	408.784	404.1512	165966.2969	279.8441	0.27218	360.5194	7908120
010	2017-11-22t0339	1511343787.44	adult	131.4657	77.7298	-106.0891	1253.906	85.0131	85425.3385	269239.5904	4875861.091	4149.83	-0.67738	666.087	-0.99778	591.1169	-0.51391	2727.6101	-0.48065	2578.1912	1213786.5	1407.0239	-0.55639	2163.1969	-0.60992	29635600	0.41063	419.158	172.669	171.3939	309.0313	303.2235	137518.9531	254.4311	-0.78705	289.1706	7682370
010	2017-11-22t0739	1511358188.81	adult	135.4661	81.7302	-102.0888	1239.7056	81.1377	81720.5699	257641.7482	4602165.3117	4569.36	-0.4203	691.643	-0.6712	605.1188	-0.29923	2934.791	-0.19798	2797.7886	1250221	1506.4141	-0.15636	2438.4987	-0.081192	29450800	0.34315	431.663	181.976	182.4592	325.9236	321.8978	138843.4688	265.9558	-0.49529	306.7538	7748710
010	2017-11-22t1206	1511374177.88	adult	139.9075	86.1716	-97.6473	1143.9585	83.0597	78250.0236	246759.5133	4493181.5847	4176.18	-0.7446	750.492	0.094734	628.2914	0.045239	2959.5381	-0.22055	2887.1964	1207491.5	1657.3222	0.47897	2545.1827	0.082764	30596000	0.6002	447.753	196.632	194.4153	337.3513	331.0915	137639.3281	273.9081	-0.35927	314.7591	8016280
010	2017-11-22t1539	1511386988.65	adult	143.4661	89.7301	-94.0888	1163.2077	82.581	78569.6483	247688.9799	4433597.375	6503.86	0.86666	776.309	0.43583	612.048	-0.16887	3590.676	0.78046	3441.1296	1468586.5	1809.5192	1.1311	2958.0178	0.92292	31750300	0.85683	485.262	198.803	193.7761	347.2357	342.3662	142019.4062	277.2946	-0.35949	326.0639	8130860
010	2017-11-22t1939	1511401388.07	adult	147.4659	93.73	-90.089	1201.7862	86.8285	78239.6412	246420.1702	4392102.6562	6339.65	0.70764	727.09	-0.21283	576.0182	-0.67176	3326.6855	0.30134	3204.5848	1357287.75	1764.6376	0.89237	2812.5401	0.5657	29658700	0.34536	506.039	177.168	173.5	317.6688	311.3442	129608.8594	253.548	-1.282	294.4932	7226850
010	2017-11-22t2350	1511416404.96	adult	151.6373	97.9013	-85.9176	1242.6944	80.5913	80354.6899	253109.6267	4415343.1801	6149.18	0.54016	720.163	-0.30473	556.9648	-0.94749	3841.2395	1.1109	3707.2246	1609479.375	1855.2463	1.2801	3147.5644	1.2481	30165500	0.45017	500.891	178.513	173.5009	343.8752	336.7033	144083.6875	266.2401	-0.98137	318.9534	7477380
010	2017-11-23t0339	1511430187.92	adult	155.4659	101.7299	-82.089	1258.6842	80.9413	82505.6325	260102.7633	4537192.2068	3893.51	-1.0343	778.801	0.49085	616.5162	-0.073276	2792.4019	-0.63354	2686.8954	1200732.75	1811.1853	1.0652	2473.6903	-0.21672	33468200	1.1699	570.027	205.118	200.4683	377.0137	368.7769	162115.9062	284.3708	-0.51882	344.853	8814750
010	2017-11-23t0838	1511448076.45	adult	160.4349	106.699	-77.12	1221.5211	86.9783	82088.9893	258694.6791	4755361.0956	5776.26	0.22711	748.243	0.083885	607.2526	-0.2089	3517.947	0.52496	3332.6218	1505681.375	1792.4075	0.98059	2905.6237	0.68325	31986700	0.82033	705.063	196.029	187.767	400.6965	390.3564	171498.0938	305.4844	-0.042776	368.9859	8380050
010	2017-11-23t1139	1511458987.42	adult	163.4657	109.7298	-74.0891	1318.3241	84.3419	84551.7475	266325.5175	4672753.4249	5394.06	-0.04467	758.814	0.2356	609.6248	-0.17363	3408.9819	0.33607	3298.4319	1503361	1764.9461	0.86275	2871.1888	0.60243	33457600	1.1162	744.836	205.428	197.2639	393.9155	387.195	173716.75	305.9199	-0.14168	365.7745	9057710
010	2017-11-23t1539	1511473388.56	adult	167.466	113.7301	-70.0888	1145.2152	88.5435	77438.083	244228.2404	4408008.1344	4974.07	-0.34073	700.033	-0.5767	543.3922	-1.1926	3373.4382	0.26863	3230.2415	1362869	1639.1868	0.30984	2818.9612	0.48305	28230900	0.03886	554.252	184.401	175.0809	386.6596	378.6104	156210.4688	282.2157	-0.95392	355.1109	7436540
010	2017-11-23t2022	1511490320.38	adult	172.1693	118.4334	-65.3855	1271.759	83.3712	80257.3275	252831.3385	4333662.1262	4800.5	-0.46527	694.078	-0.6546	538.2039	-1.2874	3322.2839	0.17659	3221.4521	1392037	1692.7503	0.5711	2925.6621	0.71146	29067300	0.22218	541.341	191.15	175.8234	440.107	434.0359	184404.8125	323.122	0.019123	406.2724	8005150
010	2017-11-23t2339	1511502188.92	adult	175.4661	121.7302	-62.0887	1254.1366	81.7112	81575.6608	257010.2564	4575908.7457	6016.28	0.33655	707.214	-0.46365	552.3884	-1.0751	3509.8767	0.47704	3240.6929	1495207.5	1635.4594	0.33584	2785.8716	0.41815	30072200	0.42485	701.447	196.703	182.6455	464.2782	446.9739	197782.5	322.2022	-0.12844	419.8299	8364230
010	2017-11-24t0339	1511516587.86	adult	179.4659	125.7299	-58.089	1256.5519	97.6375	83318.2744	263218.6537	4699778.189	5445.43	-0.045338	726.132	-0.18556	595.5444	-0.40569	2995.2759	-0.34988	2830.4514	1302945	1562.5204	0.039581	2429.5314	-0.33516	31536700	0.70581	575.606	213.044	201.4117	448.1096	443.3283	194927.7031	332.5921	-0.0095617	416.7292	9252720
010	2017-11-24t0806	1511532566.9	adult	183.9045	130.1685	-53.6504	1292.5413	80.8631	81529.4465	256920.6296	4369253.8084	4967.71	-0.35996	758.584	0.2956	620.6224	-0.012101	3054.0122	-0.24925	2870.9595	1301009.25	1515.6949	-0.12928	2486.2692	-0.1994	32259500	0.84554	635.159	229.583	218.6765	486.7892	478.5867	207372.2188	349.7075	0.23571	451.2693	9763260
010	2017-11-24t1139	1511545388.59	adult	187.4661	133.7301	-50.0888	1280.4107	81.1729	82891.96	261054.6887	4532694.0891	8325.72	1.8662	725.869	-0.15806	597.8292	-0.37342	2993.9221	-0.33729	2784.9146	1296368.25	1521.3638	-0.072013	2422.4204	-0.32444	31371300	0.69683	649.141	222.271	210.7054	481.2167	472.8371	208366.8281	351.0909	0.13186	445.7092	9606320
010	2017-11-24t1539	1511559794.79	adult	191.4678	137.7318	-46.0871	1326.8526	83.0214	85836.0316	270516.54	4680728.6518	5485.23	-0.010138	698.428	-0.53459	574.7837	-0.73846	3382.595	0.29955	3233.4581	1515402.5	1465.3376	-0.28228	2652.0044	0.18883	31247700	0.69192	591.144	216.728	206.9381	481.3127	474.2874	215628.0625	356.6928	0.10755	443.5663	9696430
010	2017-11-24t1950	1511574802.9	adult	195.6367	141.9008	-41.9182	1238.6447	88.3828	83825.2692	264264.2321	4872135.2335	4027.42	-0.97492	721.637	-0.18031	605.9703	-0.24343	2688.7974	-0.80318	2612.3296	1175004.5	1437.0189	-0.3674	2195.472	-0.77946	31495100	0.75021	746.462	222.436	209.6292	518.9128	511.9979	226764.9062	362.185	0.078257	479.973	9708010
010	2017-11-24t2339	1511588590.24	adult	199.4665	145.7306	-38.0884	1174.5826	85.5794	79635.4065	251398.2855	4637692.442	5408.36	-0.048598	773.701	0.59563	633.0409	0.18819	2961.0603	-0.35211	2838.3572	1228840	1559.8038	0.22511	2450.142	-0.20711	32102400	0.86884	678.286	239.141	223.3355	565.7306	558.9061	234778.2031	413.9039	1.0038	532.7077	9922430
010	2017-11-25t0438	1511606488.61	adult	204.4383	150.7023	-33.1166	1178.6448	84.3761	81535.7438	257024.0327	4710669.5517	4559.88	-0.60335	779.573	0.70996	646.9537	0.4105	2896.4336	-0.43384	2781.4993	1230984.25	1575.1088	0.35165	2421.6977	-0.23794	33085100	1.053	703.996	238.254	224.3041	526.0045	517.6868	223551.8906	389.2041	0.31394	487.0375	10111500
010	2017-11-25t0739	1511617390.14	adult	207.4665	153.7306	-30.0884	1283.9825	89.8498	89317.606	281560.1395	5347952.5792	4657.96	-0.53122	678.624	-0.73516	558.1082	-0.98804	2642.9929	-0.82439	2473.4646	1228991.75	1461.1977	-0.12888	2163.7628	-0.78211	31554700	0.82037	639.03	202.39	190.9433	487.8202	478.2729	226836.3906	347.4535	-0.58945	446.0997	9410720
010	2017-11-25t1139	1511631788.43	adult	211.466	157.7301	-26.0889	1284.8869	89.7422	89711.1638	282625.5867	5382508.3053	5016.09	-0.28151	687.891	-0.57392	567.0471	-0.83738	3267.8281	0.19134	3253.0525	1526075.75	1387.0128	-0.42189	2478.5637	-0.066839	32125200	0.93254	618.79	207.442	194.8547	496.2131	487.5957	231731.5156	352.9917	-0.59335	455.8763	9687740
010	2017-11-25t1622	1511648728.02	adult	216.1715	162.4355	-21.3834	1254.3376	88.7269	85200.3317	268413.9332	5046780.6022	5293.21	-0.083479	716.821	-0.12387	598.2937	-0.33656	3297.0728	0.26086	3167.6422	1463900.25	1508.6989	0.1847	2486.6708	-0.016847	31805300	0.90634	651.069	219.531	206.6218	523.6657	515.1171	232507.5625	381.8438	-0.19677	483.665	9740590
010	2017-11-25t1939	1511660589.11	adult	219.4662	165.7303	-18.0887	1250.541	87.4596	84902.6219	267478.6368	4952137.9564	4652.89	-0.50618	700.526	-0.33785	590.3749	-0.45204	3018.207	-0.16889	2797.0857	1337065.75	1471.0438	0.046932	2392.8569	-0.20337	30976600	0.79297	694.094	220.168	207.5583	528.7485	518.6667	234235.5625	383.3792	-0.26301	485.6555	9735600
010	2017-11-25t2339	1511674990.06	adult	223.4665	169.7305	-14.0884	1315.3664	86.1009	90101.2101	283871.228	5199770.7549	4499.3	-0.60156	669.806	-0.75734	568.834	-0.77527	2826.7922	-0.45779	2689.9191	1328592.375	1415.1088	-0.17471	2260.2953	-0.47623	31438000	0.88591	768.438	219.332	204.8753	528.8333	522.2401	248551.6562	382.8147	-0.38209	484.3352	10294600
010	2017-11-26t0406	1511690971.3	adult	227.9057	174.1698	-9.6492	1275.8983	86.3824	88154.9492	277742.2545	5128548.7118	4204.67	-0.79355	663.904	-0.81986	562.7558	-0.85999	2596.0847	-0.81145	2493.7056	1194199	1395.4784	-0.22803	2157.127	-0.68496	30477200	0.75701	771.859	227.325	208.8619	547.5613	536.4144	251878.1875	399.8596	-0.21374	503.6801	10435600
010	2017-11-26t0739	1511703790.03	adult	231.4665	177.7305	-6.0884	1314.4369	87.2569	90805.1344	286076.1866	5264678.9792	4783.83	-0.39853	648.686	-1.027	554.6246	-0.9817	2553.4958	-0.87089	2440.5388	1207803.5	1346.2144	-0.43378	2139.7568	-0.70945	30664700	0.80193	712.402	228.543	207.6075	558.0164	545.5423	263941.75	406.9792	-0.19288	507.9854	10803700
010	2017-11-26t1139	1511718189.57	adult	235.4663	181.7304	-2.0885	1315.0776	86.2828	89940.9309	283282.0561	5196241.6066	4566.61	-0.54522	647.965	-1.0277	552.1867	-1.0191	2573.855	-0.82961	2469.7209	1207138	1357.7781	-0.35412	2151.8993	-0.66764	30342900	0.76716	743.078	233.912	211.0349	569.56	561.9567	267123.625	421.2008	-0.071894	526.1113	10953600
010	2017-11-26t1550	1511733227.1	dead	239.6434	185.9075	2.0885	1312.2802	85.2085	88688.4926	279332.4259	5074049.9365	3815.48	-1.062	647.514	-1.0276	552.7466	-1.0137	2486.4839	-0.96434	2389.719	1151242	1344.6229	-0.39246	2104.6131	-0.75926	29917700	0.71466	733.337	239.378	216.2164	584.8307	576.9761	270776.625	431.1435	-0.027394	541.1611	11060200
011	2017-11-16t1611	1510870525.02	egg	-1.9803	-61.6621	-253.4671	164.7096	34.9948	3674.6636	11794.5346	77553.0479	0	2236.8121	0	-0.34487	0	-0.40188					0	-0.036266	0	0.43766	0	2.9082	0	0	0				0	-0.35193	0	0
011	2017-11-16t2009	1510884783.05	larva	1.9803	-57.7015	-249.5066	164.9986	28.6235	3106.1246	9874.2506	55061.9835	0	1605.4996	0	-0.53621	0	-0.57007					0	-0.34995	0	-0.09054	0	1.4137	0	0	0				0	-0.52285	0	0
011	2017-11-17t0011	1510899312.51	larva	6.0162	-53.6656	-245.4706	164.6223	28.6485	3113.8279	9903.0275	55833.1532	0	0.041812	0	-0.73702	0	-0.74629					0	-0.66583	0	-0.52542	0	0.48283	0	0	0				0	-0.7052	0	0
011	2017-11-17t0339	1510911824.17	larva	9.4917	-50.1901	-241.9951	158.9347	29.8182	3035.635	9680.9081	56063.1087	0	-0.4912	0	-0.91526	0	-0.9025					0	-0.93502	0	-0.84525	0	-0.11103	0	0	0				0	-0.86971	0	0
011	2017-11-17t0739	1510926228.01	larva	13.4928	-46.189	-237.9941	164.7094	28.0536	3072.411	9764.6364	54068.2076	0	-0.8156	0	-1.1275	0	-1.0883					0	-1.242	0	-1.1694	0	-0.66251	0	0	0				0	-1.069	0	0
011	2017-11-17t1202	1510941971.72	larva	17.866	-41.8158	-233.6208	358.2473	38.6267	9681.2282	30610.0493	227750.1909	770.669	0.081378	517.72	0.82552	516.8022	0.84083	718.8058	-0.27006	714.8412	37377.9023	661.7292	0.83722	700.5995	0.53812	2692150	-0.21784	255.859	126.678	126.1316	192.4859	187.4238	10009.2686	165.6555	0.91233	182.5696	658725
011	2017-11-17t1606	1510956622.84	larva	21.9358	-37.746	-229.5511	341.3115	27.0242	6994.2384	22047.7059	125339.7321	858.535	-0.13852	688.4	1.4034	688.7514	1.4369	810.8424	-0.30992	807.5886	31622.8535	764.8493	0.91387	795.5388	0.43776	2626250	-0.7091	298.139	159.807	159.2927	220.9965	214.6777	8618.8633	192.9175	1.1516	208.3319	609665
011	2017-11-17t2038	1510972904.82	larva	26.4586	-33.2233	-225.0283	549.348	39.9366	18118.4963	57156.5875	502674.5554	673.428	-0.66468	470.343	0.24722	471.5712	0.33993	619.5561	-0.94127	615.7757	60096.9414	572.2056	-0.12191	603.9944	-0.43576	4532230	-0.584	257	119.802	118.6135	176.1616	173.4232	17087.6719	153.2259	0.42369	167.9914	1154410
011	2017-11-18t0002	1510985168.28	larva	29.8651	-29.8167	-221.6218	260.3924	26.313	5258.7028	16613.5715	90429.3673	1138.92	-0.33119	836.295	1.7915	834.1822	1.8612	1014.3695	-0.32166	1000.1859	29416.7148	922.2034	0.91944	972.5224	0.26252	2399330	-1.5354	280.822	192.966	192.8983	255.5986	250.2832	7412.3608	227.5512	1.4112	243.965	553621
011	2017-11-18t0350	1510998874.19	larva	33.6723	-26.0095	-217.8146	722.7925	47.5356	27464.9776	86581.1946	873371.1394	1528.49	-0.1394	553.511	0.29719	509.7464	0.22832	1090.4619	-0.36291	1045.7676	159207.4375	784.0387	0.13682	944.8498	-0.08434	8041960	-0.2881	354.572	135.253	130.4021	224.4847	219.9826	32774.7695	192.2021	0.72992	213.8602	1965090
011	2017-11-18t0827	1511015468.09	larva	38.2817	-21.4001	-213.2052	809.5197	48.7099	32482.4989	102444.2657	1079402.8788	1208.72	-0.70074	515.852	-0.12174	487.4649	-0.080073	1047.4844	-0.65748	1037.5204	180167.3125	750.0197	-0.32256	972.7592	-0.32853	8847380	-0.50159	249.557	128.849	127.4428	195.4881	192.0667	33623.9609	168.3236	0.13182	186.4906	2209880
011	2017-11-18t1149	1511027604.09	larva	41.6528	-18.029	-209.8341	790.0431	50.0141	33950.0909	107016.0668	1218043.0781	2131.73	0.004175	761.308	0.96934	715.529	0.9258	1726.5269	0.43772	1699.3862	310774.8438	1139.3177	0.89512	1554.5623	0.8159	13635000	0.41933	298.687	169.169	169.1784	240.7777	237.8047	43339.9805	213.3255	0.75872	231.3095	3029810
011	2017-11-18t1539	1511041417.96	larva	45.49	-14.1918	-205.9969	851.7016	55.5053	38881.8011	122482.1035	1493592.2122	2403.64	0.046	878.742	1.4403	830.2386	1.4001	1851.4135	0.4776	1786.4935	379539.75	1196.9137	0.84024	1637.9403	0.73682	17979100	1.1209	622.123	206.5	204.8059	329.2646	286.2925	67499.25	246.7797	1.2302	270.9365	4224990
011	2017-11-18t2011	1511057733.02	larva	50.0219	-9.6599	-201.4649	856.1677	52.4698	39098.8293	123278.8995	1477755.2201	2279.15	-0.28924	615.666	-0.24847	546.9999	-0.34269	1754.7615	0.09579	1717.7329	361480.875	1125.3885	0.25562	1556.3848	0.25402	12677800	-0.57164	323.962	137.769	135.5781	221.3057	216.396	45588.9688	186.4805	-0.19133	208.8551	2836940
011	2017-11-18t2339	1511070216.45	larva	53.4896	-6.1922	-197.9973	981.0234	59.7852	47211.0148	148896.8334	1892047.9461	2510.05	-0.24002	564.879	-0.70228	502.8695	-0.72966	1788.8142	-0.00067688	1725.7257	443625.9375	955.9008	-0.58423	1506.1229	-0.021775	14006200	-0.54866	342.842	131.848	129.3864	210.8517	208.8139	52291.2227	178.26	-0.54002	200.6868	3269170
011	2017-11-19t0339	1511084618.81	larva	57.4902	-2.1916	-193.9966	985.4752	59.7453	48751.3898	153567.5851	2017561.6713	2069.42	-0.7439	688.405	-0.023035	639.9808	0.061658	1569.4209	-0.5366	1540.7656	401771.75	1133.5463	-0.056805	1415.5521	-0.39088	17603200	-0.049119	446.394	155.744	154.9605	241.801	235.7792	61901.0586	205.0424	-0.061189	227.9392	3982520
011	2017-11-19t0803	1511100398.29	adult	61.8734	2.1916	-189.6134	1066.7145	65.5941	56557.4705	178237.3119	2510249.9432	2883.95	-0.25075	657.342	-0.35869	583.5781	-0.41652	1658.1803	-0.56441	1581.9377	492479.5625	1096.3125	-0.38977	1400.9554	-0.59207	19479000	0.037896	286.862	153.863	152.29	231.3981	227.7032	68725.2344	197.4831	-0.43143	219.1197	4559410
011	2017-11-19t1206	1511115035.88	adult	65.9394	6.2576	-185.5474	1225.4246	62.391	62226.9498	195988.4912	2671629.8052	1942.99	-1.1046	629.188	-0.69998	587.4991	-0.46482	1466.4659	-1.0419	1439.312	479534.375	1009.977	-0.91621	1299.9494	-0.95808	20527200	-0.01801	522.99	154.097	151.3368	243.6864	238.8232	79685.4375	209.4024	-0.23575	231.0018	5027420
011	2017-11-19t1638	1511131322.93	adult	70.4636	10.7818	-181.0233	1020.4026	66.3118	55522.5439	175023.8054	2508834.4509	3154.72	-0.30561	794.858	0.6657	729.2979	0.75985	1902.948	-0.45441	1783.6907	553757.875	1285.9565	0.14083	1626.0191	-0.3799	23102600	0.2662	448.018	195.392	194.5786	281.8879	277.8364	82029.375	248.1408	0.90752	269.3742	5679060
011	2017-11-19t2002	1511143596.91	adult	73.873	14.1912	-177.6138	1017.784	71.4923	55865.3838	176030.517	2603699.8177	2618.72	-0.80075	789.318	0.61051	716.1713	0.67007	1804.4514	-0.71073	1745.9514	528704.25	1262.7422	-0.057286	1615.6381	-0.50382	23078900	0.060794	434.743	194.037	193.1558	281.406	277.702	82451.9688	246.8978	0.8023	269.6005	5673450
011	2017-11-19t2351	1511157281.64	adult	77.6743	17.9925	-173.8125	1005.9496	70.9025	57895.3847	182470.6267	2818116.2438	2792.49	-0.7594	758.888	0.29672	693.0327	0.46099	1793.9833	-0.81958	1700.6619	543576.9375	1234.6816	-0.28328	1552.8634	-0.74881	22954100	-0.16045	471.4	186.717	186.6902	295.9356	291.1719	89668.4844	257.1768	1.0961	282.0879	5647630
011	2017-11-20t0428	1511173909.96	adult	82.2933	22.6115	-169.1935	1126.4615	75.2369	69416.0116	219077.9497	3520559.6136	3287.15	-0.4841	843.1	1.1993	784.7692	1.5235	1925.9127	-0.70143	1819.12	699106.3125	1259.7106	-0.26996	1613.5032	-0.72802	30555600	1.3192	513.438	221.999	220.6367	312.5365	308.627	113450.7656	276.8103	1.7387	299.0475	8045690
011	2017-11-20t0750	1511186036.7	adult	85.6619	25.98	-165.825	1151.3839	86.6385	70227.6347	221313.793	3661118.3895	3240.06	-0.58678	761.253	0.29664	735.2685	1.0101	1828.7526	-0.94598	1693.7039	671152.1875	1137.8357	-0.95774	1452.4897	-1.1899	27931900	0.61694	508.999	201.953	200.5456	308.6132	303.1846	113261.0391	267.6946	1.2894	293.9664	7410060
011	2017-11-20t1139	1511199819.53	adult	89.4904	29.8086	-161.9964	1265.3548	75.7289	73481.9697	231704.5806	3573153.5209	2203.36	-1.4555	675.949	-0.72509	617.422	-0.3908	1591.3712	-1.4569	1543.0247	611086.5625	1049.8688	-1.5066	1401.5355	-1.4098	25953700	0.054875	414.761	175.633	172.0508	307.1612	297.8235	117949.8828	234.7822	-0.16426	278.4222	6743600
011	2017-11-20t1608	1511215941.23	adult	93.9687	34.2869	-157.5182	1171.5127	79.7507	70813.0923	223135.0518	3631268.7679	2390.07	-1.4039	639.203	-1.2158	578.2973	-0.88259	1646.7622	-1.4731	1584.6701	609302	1076.8742	-1.4735	1450.0436	-1.4067	23626200	-0.59762	491.221	162.262	160.672	250.6384	247.1534	92736.2188	215.143	-1.1247	238.5435	5997530
011	2017-11-20t1939	1511228602.96	adult	97.4858	37.804	-154.001	1244.5525	82.9046	77478.9007	244395.1012	4007972.1807	2774.69	-1.176	620.542	-1.4821	572.8965	-0.95115	1701.9136	-1.4651	1626.1505	689275	1039.9342	-1.7392	1429.354	-1.5408	25082900	-0.34722	442.41	162.175	158.1494	278.6995	273.3751	112873.2812	228.0553	-0.72162	260.2637	6555290
011	2017-11-20t2339	1511243004.72	adult	101.4863	41.8045	-150.0005	1172.4194	81.8907	70690.8997	222653.9677	3658418.8369	3015.15	-1.0661	622.985	-1.4784	561.9005	-1.0827	1807.2614	-1.3817	1707.3153	668686.6875	1055.8428	-1.7336	1530.9414	-1.3936	22995600	-0.92773	461.074	160.578	160.285	249.7747	245.8544	92416.6328	215.6679	-1.3585	237.7257	5927270
011	2017-11-21t0350	1511258014.08	adult	105.6556	45.9738	-145.8313	1170.4368	78.2264	72004.2298	226907.3796	3754880.6205	3026.37	-1.1339	689.922	-0.63834	605.4388	-0.48022	1917.0023	-1.294	1828.4219	722709.875	1171.4049	-1.2231	1652.5997	-1.205	25943100	-0.28736	458.966	188.903	186.1564	293.2559	287.7291	110557.4688	250.7231	-0.073662	278.4375	7103320
011	2017-11-21t0806	1511273423.27	adult	109.9359	50.2541	-141.5509	1172.3869	73.4177	70593.0555	222342.6921	3579149.7101	5906.55	0.99994	735.929	-0.054037	656.1739	0.23457	2260.2527	-0.80204	2044.9319	834033.25	1215.3502	-1.0861	1724.4891	-1.1378	27132200	-0.050442	462.129	203.171	202.8181	307.9414	303.1948	113630.375	264.7383	0.34484	292.7879	7490520
011	2017-11-21t1238	1511289704.59	adult	114.4585	54.7767	-137.0284	1103.1051	77.2745	70801.9304	223355.1867	3777242.9621	4054.69	-0.50015	758.354	0.22923	695.4562	0.8059	2211.4629	-0.99785	2042.1308	818241.25	1216.5712	-1.167	1762.0775	-1.1543	28005200	0.12265	706.607	224.105	217.4754	565.636	558.5923	209285.3125	292.3491	1.2799	480.1152	8275980
011	2017-11-21t1539	1511300609.03	adult	117.4875	57.8057	-133.9993	1131.8834	81.5961	71066.612	223977.1183	3742651.3871	3650.32	-0.85768	577.589	-2.1164	491.324	-1.9548	2210.1074	-1.0728	2084.9026	819949.8125	1119.51	-1.6966	1754.3008	-1.2398	21416400	-1.5651	368.66	153.553	148.3461	267.9938	261.8044	99425.7031	217.4805	-1.7757	249.0076	5693600
011	2017-11-21t1939	1511315010.09	adult	121.4878	61.806	-129.9991	1160.439	139.5725	78964.5985	253816.7719	4781886.5386	3665.61	-0.90636	756.69	0.19541	693.7203	0.84076	2276.2898	-1.0461	2171.0592	937831.375	1328.6804	-0.75683	1933.7403	-0.92216	31148400	0.85798	584.714	219.884	214.3986	365.8399	360.0236	150726.0312	309.1203	1.6562	343.1432	9051300
011	2017-11-22t0022	1511331925.83	adult	126.1866	66.5048	-125.3002	1259.5802	80.273	77711.2455	244623.9954	4124486.1574	4563.54	-0.30562	729.633	-0.16343	639.4932	0.12647	2686.3345	-0.44837	2549.6627	1090651.75	1374.4419	-0.62325	2115.3475	-0.61494	29588800	0.43176	573.282	208.17	204.4252	333.7221	327.8606	135491.1875	281.9188	0.42473	315.3785	8441930
011	2017-11-22t0339	1511343802.25	adult	129.4856	69.8038	-122.0012	1287.7043	83.133	81925.7088	257974.1677	4427230.5696	4799.17	-0.17836	593.17	-1.9417	495.4818	-1.8485	2697.4976	-0.4957	2597.5767	1154529	1228.9904	-1.3584	2098.39	-0.7159	25337900	-0.65246	412.931	166.187	161.4558	295.4016	288.8061	126431.8906	234.3812	-1.4711	272.6461	7098840
011	2017-11-22t0739	1511358203.49	adult	133.486	73.8042	-118.0009	1130.2589	80.4017	68072.8625	214535.4159	3555048.7196	4352.56	-0.55477	752.466	0.12351	621.3962	-0.082177	3173.6858	0.23415	3111.012	1129832.125	1584.9449	0.23583	2735.5247	0.59957	26743400	-0.31768	492.793	218.13	214.3143	365.9953	360.99	130294.3359	301.6725	0.87346	344.9545	7752570
011	2017-11-22t1206	1511374192.73	adult	137.9274	78.2456	-113.5594	1208.4627	89.3922	78931.8841	249381.3784	4370024.3226	5044.98	-0.10519	691.971	-0.67012	572.9636	-0.73929	3206.6914	0.21831	3073.2075	1321156.875	1374.547	-0.79147	2502.4205	0.019423	28471100	0.092578	812.571	208.106	195.3995	598.6491	583.58	246643.4375	324.7523	1.5134	533.6721	8562530
011	2017-11-22t1539	1511387003.25	adult	141.4859	81.8041	-110.001	1081.8237	77.9178	67639.9199	213137.8741	3572703.9266	5602.35	0.25231	793.578	0.66092	675.1196	0.71332	3777.4963	1.1156	3589.1843	1333456.25	1584.4841	0.12862	3117.8098	1.2932	27999800	-0.032023	592.53	224.565	218.4187	425.3582	416.2063	150151.4531	314.2049	0.98868	383.9247	7923320
011	2017-11-22t1939	1511401402.76	adult	145.4858	85.8039	-106.0011	1147.5682	88.1661	74528.1194	235117.3657	4196088.978	3836.86	-1.0255	704.69	-0.50943	600.983	-0.31915	2806.4167	-0.53882	2747.5432	1091696.125	1416.6281	-0.66759	2226.3044	-0.67032	27372300	-0.18691	664.374	202.648	196.7949	408.2608	395.3364	158813.4531	289.2306	-0.021685	350.2026	7871450
011	2017-11-22t2350	1511416419.64	adult	149.6571	89.9753	-101.8297	1192.4742	82.8688	77880.8748	245447.2625	4236535.1932	6815.54	1.019	766.614	0.31576	645.9294	0.33825	3967.5669	1.3366	3671.7905	1614799.75	1451.5773	-0.52912	2945.4203	0.83273	31135300	0.67891	586.248	227.059	221.1988	393.3177	387.0291	160080.2812	310.3171	0.52257	362.9324	9221780
011	2017-11-23t0339	1511430202.64	adult	153.4857	93.8039	-98.0011	1248.1072	84.9892	80207.0478	252624.2555	4404119.2505	7759.72	1.6309	717.134	-0.34548	603.8971	-0.26113	3444.3721	0.44707	3157.9797	1443191.875	1476.1593	-0.43415	2621.951	0.11064	30000600	0.40709	616.462	205.733	201.8982	404.8859	388.1649	169647.1875	287.6087	-0.35064	357.9866	8606650
011	2017-11-23t0838	1511448090.96	adult	158.4547	98.7729	-93.0321	1250.4842	86.6117	81215.4353	255785.9242	4521137.7292	4692.65	-0.49986	716.29	-0.35601	592.4417	-0.42996	3193.5698	0.0058352	3097.4404	1354073.625	1541.9569	-0.14157	2681.5052	0.21371	30324100	0.46878	649.299	205.835	200.2203	398.2322	383.4571	168850.4375	289.3277	-0.46449	351.3422	8714030
011	2017-11-23t1139	1511459002.02	adult	161.4856	101.8037	-90.0013	1236.2368	87.9237	77884.5805	246369.7084	4213735.9655	7192.08	1.1785	710.283	-0.43763	562.8858	-0.87763	4041.124	1.3692	3874.53	1644737.5	1594.1425	0.093312	3292.5886	1.5007	28852400	0.15264	842.612	194.505	187.3872	436.1057	406.1367	177495	300.1233	-0.24062	376.5002	7901000
011	2017-11-23t1539	1511473403.38	adult	165.4859	105.8041	-86.0009	1193.2299	89.5034	79054.1673	249089.4108	4470377.0516	7721.26	1.5061	696.308	-0.63084	561.3648	-0.91138	4040.5146	1.3513	3796.8804	1668732.5	1574.4895	0.011144	3206.3212	1.3045	28692100	0.12454	524.956	190.987	179.1537	402.4571	394.2463	166214.7656	297.0029	-0.46792	363.9845	7869810
011	2017-11-23t2022	1511490335.11	adult	170.1892	110.5074	-81.2977	1254.3416	88.4807	85353.7428	269125.5156	4867461.4449	5518.47	0.015737	650.983	-1.2618	506.5097	-1.7715	3685.1665	0.76338	3566.4644	1639899.125	1708.4104	0.62968	3032.7622	0.9368	28945300	0.19108	559.73	181.839	171.4813	402.2076	390.6252	178982.375	282.5447	-1.0221	358.9774	8085290
011	2017-11-23t2339	1511502203.71	adult	173.486	113.8042	-78.0008	1194.3579	86.311	78468.7081	247329.9467	4360396.0476	5651.87	0.098321	693.255	-0.664	519.5284	-1.5816	3737.71	0.84676	3572.0232	1528723.375	1798.8895	1.0507	3004.6077	0.88151	28345800	0.087995	565.351	197.197	188.663	410.3254	403.2812	167823.0938	293.6797	-0.81577	373.5582	8062990
011	2017-11-24t0339	1511516602.61	adult	177.4857	117.8039	-74.0011	1278.8086	85.4854	81764.2264	257553.1121	4452524.9716	5945.86	0.28735	700.858	-0.54945	546.9168	-1.1653	3914.5042	1.1295	3738.0151	1671493.25	1798.5014	1.0731	3066.7457	1.0213	29893700	0.39658	568.183	205.052	195.771	420.588	413.3287	179591.0938	297.5792	-0.83098	382.8183	8746070
011	2017-11-24t0806	1511532581.58	adult	181.9243	122.2425	-69.5625	1326.0644	88.598	86847.4155	273563.8181	4916252.3928	7019.98	0.99844	778.309	0.56869	630.218	0.13943	4263.4688	1.6994	4096.6943	1931351.25	1797.3701	1.106	3233.0278	1.3955	35242600	1.3841	574.794	241	230.6819	454.8442	447.0326	206044.4375	335.9229	-0.021952	418.2423	10912700
011	2017-11-24t1139	1511545403.41	adult	185.4859	125.8041	-66.0009	1289.0751	88.5923	86762.1074	273312.3769	5109327.3982	6339.77	0.54926	776.308	0.55683	628.662	0.115	4194.6904	1.5968	4036.824	1896000	1834.7877	1.3044	3328.0577	1.6157	35057300	1.3439	593.712	239.711	230.9814	455.1325	446.5094	205719.875	332.3507	-0.23318	417.9423	10825100
011	2017-11-24t1539	1511559809.62	adult	189.4877	129.8059	-61.9992	1294.6474	89.7934	87866.4268	276745.6281	5148355.01	7518.07	1.3351	767.577	0.4519	621.8956	0.0084814	4031.6287	1.3414	3754.786	1846485.875	1827.6037	1.3136	3160.7218	1.2763	35122000	1.3535	560.974	238.746	230.7703	458.6206	452.0166	210048.2188	334.0141	-0.32842	418.9455	10924300
011	2017-11-24t1950	1511574817.63	adult	193.6566	133.9747	-57.8303	1242.9502	91.1101	86188.4116	271621.1428	5070938.9555	6638.48	0.7588	754.605	0.28668	618.2542	-0.048411	3579.23	0.6225	3347.209	1607074.25	1721.9251	0.88706	2836.8563	0.5988	33853800	1.1417	578.382	238.787	231.7808	471.0125	464.8755	211484.5938	339.313	-0.34567	434.2351	10712700
011	2017-11-24t2339	1511588604.91	adult	197.4864	137.8045	-54.0005	1295.9279	86.689	89943.138	283348.066	5300733.9371	6563.65	0.71729	733.83	0.0065019	615.823	-0.085862	3515.5571	0.53088	3265.2715	1648796.25	1656.07	0.63513	2771.7429	0.47915	34360100	1.2363	643.246	233.419	229.3549	468.5326	461.5312	219741.7812	337.644	-0.49904	427.2676	10929400
011	2017-11-25t0438	1511606503.47	adult	202.4582	142.7764	-49.0287	1240.0385	88.7556	86862.9912	273897.1348	5097020.4084	9579.56	2.744	740.491	0.13107	626.7006	0.088902	3821.6396	1.0367	3430.0896	1731202.75	1638.9962	0.61643	2936.3741	0.86819	33482000	1.108	697.734	234.728	230.3928	467.7092	458.5959	211872.2656	338.4052	-0.62696	432.698	10613400
011	2017-11-25t0739	1511617404.79	adult	205.4863	145.8045	-46.0005	1270.3842	85.3683	85302.2723	268733.9157	4841441.3441	7212.76	1.1729	738.953	0.12693	624.2223	0.051728	3571.3413	0.64776	3368.0496	1589246.875	1701.0261	0.93347	2832.3309	0.66334	32847200	1.0179	625.486	235.079	230.8555	478.0004	466.7794	212710.1875	348.5893	-0.51188	438.6369	10449500
011	2017-11-25t1139	1511631803.24	adult	209.4859	149.8041	-42.001	1249.5468	83.3112	83730.5333	263793.9893	4702933.4419	5549.56	0.070813	730.422	0.028507	627.359	0.1054	3206.2078	0.08409	3071.6594	1401112.75	1611.2537	0.57576	2637.7404	0.26768	31858100	0.87904	679.07	243.362	238.5852	497.6519	487.3965	217473.9062	361.5861	-0.37741	455.6949	10614500
011	2017-11-25t1622	1511648742.8	adult	214.1913	154.5095	-37.2955	1247.7937	84.5741	83031.9242	261574.9376	4691472.4818	4258.64	-0.78345	719.813	-0.093752	621.7613	0.025304	3030.6333	-0.1738	2984.3513	1312264.25	1514.3944	0.1891	2470.8099	-0.065226	31146300	0.79146	683.707	251.493	243.1084	502.8258	495.6451	217723.5625	374.9231	-0.26515	464.4988	10882100
011	2017-11-25t1939	1511660604.02	adult	217.4861	157.8043	-34.0007	1228.0161	83.4521	80809.9517	254527.4695	4513739.6919	4396.13	-0.68338	707.878	-0.24439	618.7315	-0.015233	2818.3252	-0.49679	2713.6562	1189333.25	1452.4178	-0.059981	2375.0959	-0.25515	29817900	0.59981	676.168	254.697	246.9372	514.3149	502.155	217040.9062	384.4586	-0.1878	472.8856	10728600
011	2017-11-25t2339	1511675004.79	adult	221.4863	161.8045	-30.0005	1256.0818	85.1816	83402.5367	262678.6233	4689726.1552	4526.13	-0.5872	681.74	-0.59639	602.9016	-0.25282	2826.0764	-0.46721	2679.0186	1229343.25	1392.8814	-0.29486	2341.248	-0.30639	29629800	0.59214	742.554	251.626	243.7524	531.9135	521.9126	231382.3438	387.6126	-0.24536	485.8093	10936200
011	2017-11-26t0406	1511690986.2	adult	225.9256	166.2438	-25.5612	1230.8787	87.5646	83727.3541	263866.5144	4814143.5329	5585.39	0.13568	669.222	-0.7536	599.2267	-0.30101	2859.9861	-0.39577	2694.1714	1249813.875	1318.2538	-0.60543	2230.8486	-0.53028	29188800	0.54528	707.351	254.2	245.1707	551.659	540.2214	241074.9688	399.5817	-0.1641	504.537	11087200
011	2017-11-26t0739	1511703804.85	adult	229.4863	169.8045	-22.0005	1267.0736	86.9778	85351.1916	268804.2565	4866415.9937	5079.26	-0.20013	651.224	-0.99681	585.5201	-0.50716	2773.2051	-0.52438	2613.937	1234076.25	1280.6444	-0.75421	2130.1304	-0.73876	28952100	0.52556	730.672	253.061	244.4634	556.9277	541.0437	247832.8438	399.2031	-0.26721	503.3393	11250600
011	2017-11-26t1139	1511718204.62	adult	233.4863	173.8045	-18.0006	1279.5352	86.788	85381.174	268856.2186	4855575.6875	5143.51	-0.153	644.647	-1.08	581.4398	-0.56767	2747.3135	-0.55586	2575.7839	1222554.5	1241.2244	-0.9155	2143.4134	-0.69368	28674500	0.4986	769.727	256.041	246.8435	562.9739	547.8125	250523.4062	407.2317	-0.24254	512.1074	11389000
011	2017-11-26t1550	1511733241.95	adult	237.6633	177.9815	-13.8235	1268.7731	87.4773	85150.2278	268149.0668	4878167.9596	4829.17	-0.36649	641.106	-1.1234	580.2868	-0.58625	2722.8804	-0.58961	2539.6658	1208958.875	1206.6382	-1.057	2134.1311	-0.69983	28426000	0.47455	729.985	259.459	248.9089	575.2397	562.6859	255406.4375	415.984	-0.21257	526.4086	11504100
011	2017-11-26t1939	1511747004.88	adult	241.4863	181.8045	-10.0005	1247.9624	87.3313	84485.2528	266106.3253	4843236.9275	4648.96	-0.49214	637.644	-1.1694	574.7805	-0.67452	2618.4041	-0.75326	2458.949	1152097.75	1198.123	-1.0792	2086.9177	-0.79299	28055100	0.42803	758.321	263.843	252.1707	596.5266	586.3282	262471.6875	431.2087	-0.07493	547.1429	11608500
011	2017-11-27t0038	1511764926.62	adult	246.4646	186.7828	-5.0222	1216.0796	91.5717	83714.0361	263757.5066	4916323.1131	5123.51	-0.16879	640.573	-1.1237	575.9095	-0.66333	2588.3403	-0.80012	2439.2891	1128516.375	1198.483	-1.0554	2126.5547	-0.69062	27922000	0.4196	755.466	270.137	255.6325	620.63	613.5981	270594.6875	444.3741	-0.0026266	574.6734	11775000
011	2017-11-27t0339	1511775806.25	adult	249.4867	189.8049	-2.0001	1183.6213	92.4289	82437.9901	259827.9807	4926032.6674	4869.36	-0.34734	641.779	-1.1041	579.8051	-0.60611	2615.0593	-0.75827	2490.2887	1124475.5	1186.2273	-1.1009	2170.155	-0.58541	27545100	0.36735	774.635	273.896	258.1422	631.5858	621.9713	271581.875	454.7733	0.076199	588.3916	11755600
011	2017-11-27t0739	1511790207.11	dead	253.487	193.8052	2.0001	1211.6176	92.4753	83263.2154	262412.8646	4896112.0306	5419.69	0.033143	634.551	-1.2107	573.2414	-0.7156	2596.6521	-0.78958	2436.5515	1126947	1178.9274	-1.1207	2109.5917	-0.71077	27517300	0.36964	773.945	275.831	258.7073	637.4172	628.1349	276639.0625	465.8251	0.13897	595.68	11961400
014	2017-11-16t1611	1510870567.52	egg	-1.9803	-65.8831	-221.463	156.4361	28.6191	2976.1511	9474.6666	53458.7809	0	2236.8099	0	-0.34487	0	-0.40188					0	-0.036267	0	0.43765	0	2.9082	0	0	0				0	-0.35193	0	0
014	2017-11-16t2009	1510884825.43	larva	1.9803	-61.9226	-217.5025	153.3113	28.4684	2912.5945	9275.8354	52126.1964	0	1605.5028	0	-0.53621	0	-0.57007					0	-0.34995	0	-0.090538	0	1.4138	0	0	0				0	-0.52285	0	0
014	2017-11-17t0011	1510899354.81	larva	6.0162	-57.8866	-213.4666	153.3125	28.4586	2914.5093	9281.6722	52164.6532	0	0.041823	0	-0.73702	0	-0.74629					0	-0.66582	0	-0.52541	0	0.48284	0	0	0				0	-0.7052	0	0
014	2017-11-17t0339	1510911866.48	larva	9.4917	-54.4112	-209.9911	150.8482	28.9443	2884.2215	9195.495	52257.5073	0	-0.49119	0	-0.91526	0	-0.9025					0	-0.93502	0	-0.84524	0	-0.11103	0	0	0				0	-0.86971	0	0
014	2017-11-17t0739	1510926270.41	larva	13.4928	-50.4101	-205.99	150.8408	28.6554	2865.2514	9131.7277	51470.1071	0	-0.8156	0	-1.1275	0	-1.0883					0	-1.242	0	-1.1694	0	-0.6625	0	0	0				0	-1.069	0	0
014	2017-11-17t1202	1510941999.95	larva	17.8621	-46.0408	-201.6207	228.4121	29.945	4508.1462	14273.4982	83888.1306	1018.09	0.45266	845.43	2.215	847.1646	2.2095	978.5737	0.30484	973.5857	24464.3438	929.2918	1.8126	959.9113	1.287	2078910	-0.43275	277.035	189.476	188.705	252.4521	250.6185	6311.3022	226.1037	1.7202	244.3418	465921
014	2017-11-17t1606	1510956651.26	larva	21.9319	-41.971	-197.5509	153.6903	28.3353	2896.0925	9221.5143	51511.9394	0	-1.2707	0	-1.6055	0	-1.507					0	-1.8814	0	-1.749	0	-1.5648	0	0	0				0	-1.5338	0	0
014	2017-11-17t2038	1510972933.08	larva	26.4546	-37.4482	-193.0282	392.4625	45.0785	14672.5229	46543.8898	457361.3309	950.107	-0.3374	749.419	1.5116	747.6432	1.5642	899.74	-0.37353	894.9272	70179.7188	845.5784	0.88182	883.0503	0.29683	5828230	-0.19004	286.915	184.28	183.4267	246.1243	243.0817	19197.6914	221.1167	1.4161	237.1503	1433140
014	2017-11-18t0002	1510985197.58	larva	29.8614	-34.0414	-189.6214	347.2106	47.2999	11174.8404	35671.812	308464.9641	1068.17	-0.40915	819.111	1.7116	817.9431	1.7872	962.4617	-0.42375	956.7695	57747.6992	905.3207	0.85748	943.6211	0.18923	4879450	-0.81646	388.858	201.654	200.652	267.5458	260.9964	16052.748	237.8246	1.5675	254.9116	1201260
014	2017-11-18t0350	1510998903.65	larva	33.6687	-30.2342	-185.8141	605.1396	56.782	20889.4487	66069.0855	623044.1584	672.466	-1.026	414.459	-0.37239	408.333	-0.25042	583.2496	-1.3353	577.1386	64740.707	508.9277	-0.88239	560.8368	-1.0323	4593030	-1.241	549.707	118.699	117.5853	180.7585	173.8992	20064.1914	151.095	0.074851	167.0696	1315420
014	2017-11-18t0827	1511015497.43	larva	38.278	-25.6248	-181.2047	596.4927	46.6171	21735.3327	68564.9258	672810.0821	608.538	-1.2823	417.304	-0.61731	413.5198	-0.44496	546.0677	-1.5915	542.7262	63343.8594	494.4395	-1.2772	529.4837	-1.3879	4809010	-1.5617	278.687	121.815	120.8469	177.177	173.5826	20552.5332	153.1905	-0.12505	167.7479	1403800
014	2017-11-18t1149	1511027633.72	larva	41.6492	-22.2536	-177.8335	722.9221	45.6241	27264.149	86161.2923	837912.8066	1258.88	-0.80594	589.365	0.073182	623.5418	0.45504	943.1177	-0.99403	912.1512	136752.0625	799.885	-0.3819	865.5407	-0.7955	8503360	-0.88222	381.493	156.434	156.5664	255.5252	250.5036	37051.1484	221.5	0.90526	242.8977	2257030
014	2017-11-18t1539	1511041447.6	larva	45.4864	-18.4164	-173.9964	708.0459	45.6978	27081.5482	85465.1564	854220.134	1920.58	-0.38221	703.003	0.47918	677.7889	0.58074	1489.6421	-0.1701	1446.1736	214508.4531	1054.3371	0.29869	1371.7219	0.12917	10077500	-0.80922	315.354	176.408	175.7502	252.9564	249.242	36425.7266	221.7731	0.74961	242.0109	2528810
014	2017-11-18t2011	1511057762.52	larva	50.0183	-13.8845	-169.4644	801.8118	68.0209	38149.1462	120636.035	1531494.876	1609.22	-0.8538	534.818	-0.72709	487.798	-0.68762	1332.7347	-0.64239	1314.6642	267879.6875	938.0393	-0.46936	1218.7937	-0.49711	10724700	-1.0282	331.274	128.53	125.546	205.2706	200.6702	41259.3828	173.3377	-0.47241	194.1984	2577420
014	2017-11-18t2339	1511070245.93	larva	53.486	-10.4169	-165.9968	735.2749	57.7438	34450.2971	108698.2969	1345877.739	1939.5	-0.70828	818.744	0.90436	779.5788	0.99742	1625.7303	-0.28084	1600.295	294257.1875	1190.5649	0.34457	1499.0809	-0.03714	14818400	-0.36238	330.746	203.513	203.2387	275.0167	271.9626	49778.0234	246.7493	1.0441	265.5259	3683380
014	2017-11-19t0339	1511084648.34	larva	57.4866	-6.4162	-161.9961	825.4956	56.9177	38949.3831	122777.9686	1540579.3565	3057.58	0.046647	817.8	0.86616	733.9553	0.70097	2229.7913	0.58153	2185.01	457107.1875	1386.22	0.96961	2007.7947	0.91351	16746100	-0.24146	369.688	187.251	185.6843	276.9449	273.1514	56773.707	241.6962	0.87006	264.6281	3834340
014	2017-11-19t0803	1511100427.95	larva	61.8699	-2.033	-157.6129	817.8669	58.2184	38304.5871	120783.0649	1504652.5099	4276.29	0.83597	839.886	1.0223	739.7691	0.76117	2632.4766	1.0569	2510.1808	531760.25	1454.4105	1.1063	2140.4808	1.032	16918700	-0.52854	462.902	188.68	184.3716	301.8445	297.3623	60972.5859	255.1468	1.1988	284.3665	3800780
014	2017-11-19t1206	1511115065.42	adult	65.9358	2.033	-153.547	1062.9957	66.0695	55873.9636	176025.0341	2491895.9802	3286.27	-0.075192	875.092	1.3346	845.1598	1.6788	1902.2026	-0.32428	1820.2833	557345.375	1232.1752	0.037069	1608.1439	-0.28066	25607800	1.0946	466.173	223.983	223.3292	308.7818	305.3591	90473.0781	274.8038	1.7989	297.1397	6554410
014	2017-11-19t1638	1511131352.6	adult	70.46	6.5572	-149.0227	1048.1161	67.072	54106.0852	170336.8839	2379200.2215	5835.48	1.7247	881.982	1.4512	806.7997	1.4695	2369.6533	0.31934	2216.6912	672981.5625	1474.3943	0.97527	1933.2081	0.30065	25012100	0.68263	476.156	215.318	214.4185	320.7841	312.0977	91102.6719	272.0073	1.715	299.9513	6106210
014	2017-11-19t2002	1511143626.46	adult	73.8694	9.9666	-145.6133	1048.5834	68.3312	60329.1452	190233.8624	2875059.0872	3259.42	-0.31833	774.591	0.46877	749.7809	1.0012	1871.5997	-0.59821	1737.7618	591425.5	1177.405	-0.44584	1475.8447	-0.8165	24432900	0.35541	456.369	196.802	196.2128	295.4248	291.5956	93354.25	258.1207	1.2051	282.7549	6207720
014	2017-11-19t2351	1511157311.32	adult	77.6708	13.768	-141.812	987.1078	69.876	57565.4047	181886.6892	2758106.338	4154.19	0.26493	766.949	0.37945	722.3723	0.77098	2031.6566	-0.41674	1840.3094	613560.3125	1220.2915	-0.35101	1578.3824	-0.69071	23089000	-0.13082	346.533	192.072	191.2078	290.3019	286.8702	87671.1797	255.3439	1.0272	278.2264	5782320
014	2017-11-20t0428	1511173939.62	adult	82.2898	18.3869	-137.193	1053.2555	98.6938	62933.4122	199555.9591	3222007.0075	4784.8	0.64786	718.408	-0.16321	637.3668	-0.14041	2479.1921	0.25179	2237.3271	815654.25	1275.5719	-0.19226	1885.2872	-0.098574	23620500	-0.20815	612.784	180.493	177.1691	304.2065	298.9069	100083.9297	261.3187	1.1335	289.7617	5934420
014	2017-11-20t0750	1511186066.35	adult	85.6583	21.7555	-133.8245	1127.6476	74.3779	68643.7053	216980.0906	3443407.6677	4614.75	0.45855	791.29	0.64004	754.1779	1.2335	2273.8259	-0.16901	2103.0435	816303.5	1275.8271	-0.26262	1771.6086	-0.43939	28346400	0.70918	556.656	209.65	212.1988	347.9428	342.8957	124911.4531	293.6761	2.3268	328.898	7510300
014	2017-11-20t1139	1511199849.17	adult	89.4869	25.584	-129.9959	1227.9815	85.5478	78765.1303	248309.971	4246688.2176	2483.43	-1.2408	592.591	-1.7169	553.7403	-1.1743	1572.0173	-1.4909	1504.8997	646099.125	984.4246	-1.8432	1340.5628	-1.5547	24336500	-0.30994	300.791	151.541	146.4078	252.8153	249.83	103907.0781	214.1883	-0.99784	240.2814	6223480
014	2017-11-20t1608	1511215971.98	adult	93.9654	30.0626	-125.5174	1050.9291	79.4568	66999.9863	211438.3345	3561458.1669	3536.22	-0.51935	740.122	0.02463	703.5859	0.71089	2002.6729	-0.84419	1851.1055	700935.5	1120.4155	-1.2476	1606.0607	-1.0338	25847300	-0.08588	428.256	200.156	199.117	309.5164	305.6496	108330.7344	274.3511	1.2871	297.7962	6990050
014	2017-11-20t1939	1511228632.63	adult	97.4823	33.5794	-122.0005	1097.4205	79.4943	70311.7085	221669.6202	3766090.6112	3967.51	-0.25239	762.763	0.30045	703.8364	0.74923	2099.5862	-0.76177	1949.0886	770548.125	1152.1097	-1.1579	1582.8868	-1.1744	27946100	0.32446	491.102	212.058	211.4482	320.1055	316.079	117478.7266	282.1174	1.4827	305.8635	7769400
014	2017-11-20t2339	1511243034.3	adult	101.4827	37.5799	-118	1076.5365	74.7634	64643.7783	203693.9941	3256545.3016	5264.49	0.67544	851.7	1.4286	756.3582	1.4835	2571.6741	-0.034049	2442.6501	869225.875	1411.8545	0.09538	2064.6662	-0.12856	28738900	0.44714	597.156	228.12	225.4213	331.8433	325.8298	112163.0391	288.0084	1.582	315.6329	7697460
014	2017-11-21t0350	1511258043.73	adult	105.652	41.7492	-113.8308	1085.348	80.5887	70073.2442	221297.7942	3770527.4904	4964.62	0.36142	763.12	0.3004	698.7675	0.76622	2415.751	-0.41995	2228.7888	884164.875	1260.5551	-0.77074	1901.7872	-0.62047	27890500	0.1877	465.825	214.658	213.0927	324.6905	320.6427	118836.7344	280.3412	1.123	309.4384	7845330
014	2017-11-21t0806	1511273452.83	adult	109.9323	46.0295	-109.5505	1112.3904	87.413	71557.482	225875.9034	3822986.4117	3228.9	-1.0536	758.187	0.23297	721.5842	1.1165	2124.9373	-1.0373	2046.1828	794726.5625	1315.5355	-0.58513	1860.6752	-0.82232	28283400	0.23505	463.37	211.684	217.3806	348.9735	344.6894	130516.0938	301.4444	1.8159	334.5115	7896660
014	2017-11-21t1238	1511289734.25	adult	114.4549	50.5521	-105.0278	1249.6484	81.2517	76922.1283	242335.6312	4009857.676	2727.29	-1.5093	632.567	-1.3974	545.2955	-1.2349	1743.6135	-1.8049	1694.7329	700932.625	1238.222	-1.0605	1577.0449	-1.577	25395700	-0.53144	510.903	174.017	166.1302	395.6786	390.6353	159062.8125	260.1788	0.0056302	357.1813	6986270
014	2017-11-21t1539	1511300639.47	adult	117.4842	53.5813	-101.9986	1264.5403	79.6801	72426.4677	228242.7192	3572898.3038	4239.57	-0.41253	744.991	0.05096	658.0096	0.32099	2490.676	-0.59135	2334.8813	943966.25	1365.9273	-0.49734	2011.3535	-0.65787	28226200	0.15105	442.339	205.67	201.9868	331.9978	327.0992	125827.1719	279.1382	0.64556	314.7264	7792420
014	2017-11-21t1939	1511315040.37	adult	121.4844	57.5816	-97.9984	1135.1165	76.0684	72605.1095	229031.1662	3829306.4205	2765	-1.5798	793.389	0.6711	725.886	1.2823	1870.3666	-1.738	1798	708868.9375	1292.399	-0.93088	1617.852	-1.6291	30048000	0.5802	415.619	234.829	234.6123	343.5178	339.0379	130193.2266	300.8687	1.337	328.7484	8893680
014	2017-11-22t0022	1511331955.57	adult	126.1831	62.2802	-93.2997	1152.4169	80.0799	71614.0544	225705.3018	3749345.5242	4957.59	-0.014672	806.949	0.83995	703.9683	1.0163	2656.3774	-0.499	2522.7354	993485.125	1467.4534	-0.18363	2153.0674	-0.53146	30158100	0.57496	587.611	233.513	229.868	372.6892	366.0601	139385.7812	306.502	1.3562	347.0155	8727080
014	2017-11-22t0339	1511343832.23	adult	129.4822	65.5793	-90.0006	1183.5575	80.3608	70349.3102	221621.1674	3604418.2183	5589.32	0.39991	825.668	1.0792	710.5956	1.1311	2727.9573	-0.44434	2611.2477	1003888.25	1517.1819	-0.0097921	2323.0637	-0.22265	30344100	0.59968	567.734	243.405	238.4411	400.5073	392.4567	147386.6875	318.0859	1.6482	372.086	8945370
014	2017-11-22t0739	1511358233.22	adult	133.4824	69.5796	-86.0003	1245.8423	89.0496	75930.757	239218.6975	3968067.4458	4526.28	-0.42889	713.495	-0.3839	621.9521	-0.074467	2661.4597	-0.62363	2524.2275	1056599.5	1417.3539	-0.53971	2205.4432	-0.55454	28267200	0.060012	456.188	208.407	204.1944	369.5979	364.5496	146730.375	292.7632	0.54853	341.1024	8256650
014	2017-11-22t1206	1511374222.77	adult	137.924	74.0211	-81.5588	1073.889	83.119	71135.2071	224467.5905	3921183.5043	4435.68	-0.54114	821.954	1.0295	709.9246	1.1794	2422.033	-1.0888	2267.1443	898574.25	1494.8896	-0.23996	1987.9577	-1.0928	30461600	0.57825	452.553	231.814	226.7195	371.4036	365.3404	137790.75	305.9881	0.84691	348.872	8591030
014	2017-11-22t1539	1511387033.06	adult	141.4824	77.5795	-78.0004	1249.2445	82.2828	80253.2105	253171.2577	4351834.2184	5170.57	-0.053537	647.006	-1.2648	552.156	-1.0214	2398.7915	-1.1727	2224.6414	1005093.625	1351.9941	-0.92984	1995.7304	-1.1216	27076600	-0.25389	416.073	170.966	161.6992	345.2402	341.0288	144310.4062	257.5655	-0.97882	319.8583	7154770
014	2017-11-22t1939	1511401432.43	adult	145.4822	81.5794	-74.0006	1218.5619	81.1092	79409.8195	250280.0163	4358603.3738	4575.3	-0.50808	703.216	-0.52893	590.5106	-0.46838	2910.6636	-0.36644	2825.0205	1205014.75	1463.6741	-0.45461	2290.3625	-0.53298	29113800	0.22336	440.622	192.152	187.7927	354.4572	350.8335	146745.2969	276.1633	-0.46364	329.837	7955270
014	2017-11-22t2350	1511416449.6	adult	149.6536	85.7508	-69.8291	1265.0631	77.4416	79281.6337	249692.0418	4176580.5959	7909.57	1.778	809.121	0.88372	684.5259	0.89558	3348.2356	0.31698	3143.8253	1386169.5	1670.279	0.45684	2680.1306	0.26574	33470900	1.215	525.791	235.969	234.909	384.8372	375.3572	159322.625	309.0674	0.48168	352.3516	9761350
014	2017-11-23t0339	1511430232.41	adult	153.4822	89.5794	-66.0006	1208.1751	83.2514	79474.3838	250313.7395	4429067.9535	5654.95	0.1842	816.651	0.99688	709.5264	1.285	3126.0332	-0.075059	2861.8113	1297303.75	1574.9593	0.0096879	2538.6794	-0.066858	33828900	1.2657	466.852	236.558	235.819	380.6233	374.4035	157958.6562	313.7207	0.48364	355.4508	9799190
014	2017-11-23t0838	1511448120.76	adult	158.4512	94.5484	-61.0316	1184.3545	87.0897	78584.588	247589.2341	4496373.1992	4432.69	-0.67677	884.339	1.9411	759.2851	2.0582	2979.3975	-0.34359	2892.8838	1221553	1630.5129	0.25498	2588.4555	0.015774	36213700	1.7429	482.613	259.577	257.3152	388.7017	383.2184	159367.7031	328.6227	0.74129	367.1947	10629700
014	2017-11-23t1139	1511459031.58	adult	161.482	97.5791	-58.0008	1240.622	82.0393	78870.7953	248377.9716	4268524.3825	4043.45	-0.95069	744.298	0.030872	638.6791	0.26521	2426.5559	-1.2556	2282.7148	999741	1422.5566	-0.67361	1948.5648	-1.3551	30608500	0.5242	600.599	219.946	212.3779	459.3999	450.5321	189272.75	321.6869	0.40446	414.1812	9045070
014	2017-11-23t1539	1511473433.43	adult	165.4825	101.5797	-54.0003	1293.1864	81.3312	80952.8143	254824.1663	4352393.558	4236.92	-0.83057	771.731	0.41749	682.4643	0.93925	2602.895	-0.97676	2467.7976	1101024.625	1544.1168	-0.12426	2246.9777	-0.73142	32589400	0.92521	562.475	232.045	227.8739	467.6086	460.8542	197798.4375	355.3736	1.2189	439.6883	9799020
014	2017-11-23t2022	1511490364.81	adult	170.1856	106.2828	-49.2971	1242.3587	81.7589	80813.3427	254515.2253	4439140.8244	5461.31	-0.022318	799.374	0.81908	641.5773	0.31664	3157.6101	-0.087805	3003.2727	1332511.5	1692.6563	0.55957	2561.2574	-0.06511	33679200	1.1276	538.113	240.264	232.9649	431.8592	425.1957	182244.5938	330.6776	0.30505	400.6111	10122800
014	2017-11-23t2339	1511502233.51	adult	173.4825	109.5797	-46.0003	1127.5538	86.1509	76630.1987	241750.3801	4352653.3433	4899.21	-0.40129	821.561	1.1445	685.1414	0.99504	3088.8569	-0.19956	2984.3295	1235542.75	1684.3196	0.54149	2558.638	-0.067877	32795100	0.94569	548.511	241.472	237.6719	426.2414	415.0313	170496.5625	325.9972	0.045437	387.8002	9639060
014	2017-11-24t0339	1511516632.28	adult	177.4822	113.5793	-42.0006	1309.7611	82.1344	83851.8214	264783.7447	4585428.1857	5348.88	-0.10781	775.738	0.51222	653.8014	0.50895	3041.7219	-0.27708	2830.9818	1332274.25	1675.09	0.52509	2474.9247	-0.24175	33916800	1.1493	647.524	227.445	226.5938	416.5166	406.3696	182434.2812	326.031	-0.10282	383.633	9944340
014	2017-11-24t0806	1511532611.36	adult	181.9208	118.018	-37.562	1276.0933	83.2083	84823.5948	267342.1167	4689367.4605	5013.86	-0.3294	816.374	1.1115	680.7318	0.93503	3059.4209	-0.24331	2852.99	1355323.5	1639.0336	0.40245	2422.6626	-0.34126	36092700	1.5383	570.697	250.872	246.5015	459.9513	452.9408	203758.4375	345.336	0.2075	427.4233	11091300
014	2017-11-24t1139	1511545433.38	adult	185.4825	121.5796	-34.0003	1307.6559	86.0433	87069.8485	274191.9968	5007969.1434	3867.23	-1.088	749.054	0.16624	653.8614	0.51352	2846.3992	-0.5795	2789.3765	1292265.25	1577.1835	0.15835	2390.9424	-0.39888	33981600	1.1534	562.484	227.548	228.3392	415.763	407.2356	188756.3906	324.7121	-0.41234	383.7404	10322900
014	2017-11-24t1539	1511559839.82	adult	189.4843	125.5814	-29.9985	1244.1208	85.4044	82561.4634	260033.6317	4675997.6619	4408.74	-0.72692	809.889	1.061	718.6182	1.5426	2719.1702	-0.77621	2585.8252	1171962.375	1598.0406	0.28988	2235.9151	-0.71793	34835800	1.304	872.403	258.557	259.0293	573.8916	553.3121	247347.2812	376.0565	0.61796	478.1143	11121300
014	2017-11-24t1950	1511574847.52	adult	193.6531	129.7502	-25.8297	1230.173	85.4652	79873.7648	251589.7805	4408273.3248	6420.31	0.61381	844.28	1.5826	713.4523	1.4636	3190.8354	-0.0028138	3004.3416	1330578.375	1689.8642	0.74361	2512.8255	-0.10174	35149900	1.361	550.463	257.476	254.9483	446.1858	439.9783	186059.4844	361.3271	0.12976	419.2635	10719500
014	2017-11-24t2339	1511588635.01	adult	197.4829	133.5801	-21.9999	1178.5861	87.1951	81071.2751	255612.7359	4743435.1624	5903.97	0.278	697.614	-0.51815	578.1248	-0.68438	3029.1121	-0.25	2844.04	1281314.375	1568.8597	0.24373	2427.7838	-0.26613	29457400	0.42103	549.239	218.184	215.6508	433.3796	423.2416	183319.5781	334.1927	-0.57081	399.2045	9213030
014	2017-11-25t0438	1511606533.53	adult	202.4547	138.5519	-17.028	1200.1539	85.4828	81603.9737	257267.557	4637004.3417	4658.77	-0.54222	843.628	1.628	732.7469	1.7694	3004.4788	-0.27008	2865.6941	1279908	1600.388	0.44232	2412.2438	-0.27159	35856700	1.4953	621.181	284.46	279.1878	494.5064	486.164	210659.7188	394.5995	0.49356	459.8276	12090400
014	2017-11-25t0739	1511617434.85	adult	205.4829	141.58	-13.9999	1328.1873	81.9361	83680.2347	263392.6547	4551416.0943	4243.16	-0.81383	766.972	0.53362	682.2947	0.96981	2889.644	-0.44073	2801.8831	1262774.5	1587.0606	0.41802	2362.8464	-0.36039	33482200	1.1205	922.69	259.893	259.6575	511.0734	488.7085	223339.0781	378.6217	0.072343	459.0062	11345600
014	2017-11-25t1139	1511631833.12	adult	209.4824	145.5796	-10.0004	1266.8662	82.3297	82416.6412	259634.1569	4534384.1257	4291.01	-0.77295	766.298	0.54858	684.5071	1.0046	2823.8101	-0.52576	2681.4348	1214238.375	1581.4072	0.44014	2383.2949	-0.28958	32924000	1.0494	652.923	264.202	263.6637	493.8005	487.4118	212334.2344	392.5876	0.20739	463.3966	11351500
014	2017-11-25t1622	1511648772.72	adult	214.1878	150.285	-5.2949	1254.0618	82.669	82027.4201	258483.6947	4500185.6367	3988.32	-0.96502	757.385	0.4494	674.2962	0.84625	2782.5679	-0.56933	2658.5005	1190939	1513.9213	0.18689	2339.4972	-0.3546	32394100	0.98912	723.478	271.015	267.1977	524.0228	515.7802	224281.75	416.0471	0.48495	489.448	11591600
014	2017-11-25t1939	1511660633.96	adult	217.4826	153.5798	-2.0001	1251.9043	82.1052	82602.4542	260279.7609	4552400.5947	3883.04	-1.0284	742.681	0.25791	664.3214	0.69393	2700.6194	-0.68464	2621.7554	1163967	1453.9231	-0.053105	2274.0167	-0.47887	31985800	0.94176	723.441	272.468	266.5769	531.1891	521.2531	228942.5	422.4148	0.48915	497.3109	11734600
014	2017-11-25t2339	1511675034.98	dead	221.4829	157.5801	2.0001	1267.1149	82.7006	83479.0074	262939.0176	4627288.3623	4163.23	-0.83164	732.157	0.13053	657.6636	0.59516	2766.5142	-0.56235	2644.3569	1203433.625	1382.8462	-0.34127	2282.6391	-0.43673	31829100	0.93733	724.383	276.621	269.2352	546.496	538.551	237725.7812	434.2161	0.56386	510.4243	12025500
015	2017-11-16t1611	1510870581.72	egg	-1.9803	-70.1783	-221.4632	153.6417	28.9467	2947.2342	9390.7423	53474.4599	0	2236.8102	0	-0.34487	0	-0.40188					0	-0.036267	0	0.43765	0	2.9082	0	0	0				0	-0.35193	0	0
015	2017-11-16t2009	1510884839.65	larva	1.9803	-66.2178	-217.5027	159.3168	65.7403	4546.7949	16118.98	148749.5119	0	1605.5023	0	-0.53621	0	-0.57007					0	-0.34995	0	-0.090538	0	1.4138	0	0	0				0	-0.52285	0	0
015	2017-11-17t0011	1510899369.03	larva	6.0162	-62.1819	-213.4668	153.3137	28.004	2876.6398	9156.824	50731.515	0	0.041822	0	-0.73702	0	-0.74629					0	-0.66582	0	-0.52541	0	0.48284	0	0	0				0	-0.7052	0	0
015	2017-11-17t0339	1510911880.75	larva	9.4917	-58.7064	-209.9913	161.7274	46.3963	3714.9285	12324.8404	85366.5774	0	-0.49119	0	-0.91526	0	-0.9025					0	-0.93502	0	-0.84525	0	-0.11103	0	0	0				0	-0.86971	0	0
015	2017-11-17t0739	1510926284.72	larva	13.4928	-54.7053	-205.9902	162.0726	63.3066	4487.2152	15771.3639	138519.915	0	-0.8156	0	-1.1275	0	-1.0883					0	-1.242	0	-1.1694	0	-0.66251	0	0	0				0	-1.069	0	0
015	2017-11-17t1202	1510942014.08	larva	17.8621	-50.336	-201.6209	162.0726	63.3066	4487.2152	15771.3639	138519.915	0	-1.0736	0	-1.3692	0	-1.2999					0	-1.5741	0	-1.4837	0	-1.1629	0	0	0				0	-1.3011	0	0
015	2017-11-17t1606	1510956665.39	larva	21.9319	-46.2662	-197.5511	280.5037	27.4701	5485.1341	17326.7408	92704.2516	928.876	-0.045446	755.584	1.6973	753.6174	1.7143	885.2095	-0.15249	879.4797	27441.4961	831.5242	1.1579	865.2982	0.62988	2269770	-0.82489	273.975	173.774	173.0741	240.8389	237.0071	7466.0044	207.4861	1.3545	225.7178	522018
015	2017-11-17t2038	1510972947.18	larva	26.4546	-41.7435	-193.0284	501.2885	32.2883	12706.6202	40018.1806	276224.3673	908.588	-0.38648	691.372	1.2486	690.9315	1.3127	844.1697	-0.48609	837.3137	58247.707	791.4079	0.68299	825.7248	0.1464	4733130	-0.52259	328.683	168.371	167.8907	232.5253	229.343	16044.2471	203.9109	1.1646	221.4347	1152670
015	2017-11-18t0002	1510985212.25	larva	29.8615	-38.3365	-189.6214	613.4406	62.5145	24551.7099	77819.1935	842696.7277	607.983	-0.91764	426.202	-0.11917	424.0828	-0.010464	548.0333	-1.2404	544.9514	71244.3281	499.2355	-0.63911	532.8709	-0.85622	5524860	-0.62947	294.915	109.83	108.9189	168.7303	162.2894	21934.9434	139.9879	0.08013	156.0891	1423720
015	2017-11-18t0350	1510998918.35	larva	33.6688	-34.5293	-185.8142	696.3505	42.8907	25094.0072	79120.1299	751232.3376	948.645	-0.73993	529.389	0.18117	507.6482	0.21855	825.9963	-0.86987	819.4619	109857.5156	757.972	0.04047	803.6767	-0.43268	7039810	-0.56475	326.752	134.294	129.7161	228.7092	223.1172	30418.3242	194.242	0.76258	215.8937	1785840
015	2017-11-18t0827	1511015512.04	larva	38.2782	-29.9199	-181.2048	463.2818	85.4996	26028.1234	83619.9309	1300562.9639	690.055	-1.2033	422.79	-0.58972	415.5138	-0.43513	598.9064	-1.493	591.5705	82050.1797	518.4955	-1.1873	565.6487	-1.3015	5760510	-1.3118	273.226	117.645	116.6536	174.4803	169.856	23903.8047	149.0516	-0.19536	164.8469	1602910
015	2017-11-18t1149	1511027648.45	larva	41.6494	-26.5487	-177.8336	473.0008	58.4301	19045.3719	60421.5028	665607.6022	843.219	-1.1918	581.4	0.031654	577.4525	0.2191	774.7709	-1.3017	769.9058	78251.8672	714.1063	-0.70469	756.6671	-1.0502	5857020	-1.5536	283.018	157.85	157.4875	225.4624	222.5925	22771.707	197.5494	0.47633	215.6312	1590180
015	2017-11-18t1539	1511041462.36	larva	45.4866	-22.7115	-173.9964	677.313	43.9325	23745.0852	74918.7038	689376.322	1846.28	-0.44811	628.453	0.071402	639.3408	0.37406	1221.1855	-0.65086	1169.3225	153869.375	835.5774	-0.53262	1045.4204	-0.61593	7917880	-1.3369	336.12	162.829	164.5533	249.0328	244.1929	31378.1367	217.1925	0.66154	236.6661	2051480
015	2017-11-18t2011	1511057777.24	larva	50.0185	-18.1796	-169.4645	667.054	49.7328	25686.393	80988.1521	842923.2606	3184.94	0.47438	789.804	0.7827	754.1136	0.86433	1703.8623	0.0068969	1591.7577	231725.2656	1081.7226	0.086735	1438.5576	-0.0080634	10741300	-1.0243	377.092	191.095	190.5783	261.6197	257.2575	35580.2773	231.6765	0.77576	250.3501	2598900
015	2017-11-18t2339	1511070260.7	larva	53.4861	-14.7119	-165.9969	862.0676	55.6397	39151.5458	123470.2642	1463490.7896	1915.35	-0.72812	569.97	-0.66985	492.8932	-0.79173	1508.6895	-0.48203	1458.937	310790.0312	1071.1567	-0.12793	1359.8818	-0.34505	11735700	-1.0682	363.731	131.75	129.5252	206.4581	202.2618	42530.3594	176.1849	-0.58779	195.2995	2712740
015	2017-11-19t0339	1511084662.97	larva	57.4867	-10.7113	-161.9962	888.4071	51.2977	38792.4219	122296.4992	1390427.5826	4982.14	1.586	723.649	0.21925	674.3537	0.29555	2523.8789	1.0794	2401.6543	517395.1562	1326.5771	0.72737	2001.0003	0.89854	14786300	-0.68201	384.13	164.059	163.3803	264.3764	260.4144	54197.1562	230.7171	0.59116	251.839	3352220
015	2017-11-19t0803	1511100442.63	larva	61.87	-6.3281	-157.613	943.0265	56.1458	43071.6036	135621.4895	1649885.0293	6197.14	2.335	836.631	0.9977	736.4496	0.73614	3436.2983	2.3944	3250.6016	780039.75	1344.5834	0.64748	2615.5492	2.0752	18960600	-0.076633	463.317	182.079	180.3043	265.2374	259.7363	60208.8828	230.3363	0.49744	252.2956	4126450
015	2017-11-19t1206	1511115080.05	larva	65.9359	-2.2621	-153.547	936.4911	62.9256	44073.8089	138907.0235	1738747.0913	5853.59	1.8922	841.602	1.0575	719.5522	0.63382	3339.9797	2.0431	3114.0934	774875.3125	1369.5196	0.62624	2491.3989	1.6605	19491500	-0.2446	450.603	184.432	182.87	268.458	263.2976	62282.2656	231.3257	0.44637	254.2399	4271430
015	2017-11-19t1638	1511131367.39	adult	70.4602	2.2621	-149.0228	1046.774	69.238	57730.1748	181956.2099	2655265.185	4059.3	0.37953	619.181	-0.91824	511.1797	-1.2374	2215.5215	0.06383	2067.6073	669087.5	1150.7952	-0.45757	1772.193	-0.056026	18698000	-0.69386	941.344	127.945	125.2188	215.2939	205.4063	65018.75	172.7197	-1.644	195.5685	3863690
015	2017-11-19t2002	1511143641.08	adult	73.8696	5.6715	-145.6134	1291.9032	69.3778	66929.253	210871.7403	2955080.7096	4061.31	0.28537	682.321	-0.41926	594.3618	-0.53001	2396.5581	0.28067	2199.9114	841191.875	1254.0119	-0.096974	1868.5958	0.062212	23923500	0.24462	827.36	155.459	152.8107	246.6276	241.0389	86566.2891	207.2826	-0.61915	231.5654	5450700
015	2017-11-19t2351	1511157325.99	adult	77.6709	9.4729	-141.8121	1157.3682	73.6092	66616.3718	209905.1365	3189588.7232	4165.64	0.27354	638.025	-0.94342	551.4218	-1.0353	2148.1963	-0.21926	1979.5625	749720.5	1161.4688	-0.6283	1627.7223	-0.57858	22212800	-0.32187	853.428	140.502	138.0969	227.5902	221.3638	79428.9688	187.6637	-1.5221	212.568	4891590
015	2017-11-20t0428	1511173954.26	adult	82.2899	14.0918	-137.1931	1100.5067	71.6721	60551.133	190711.9204	2822790.0001	5768.87	1.3916	780.765	0.51814	697.8963	0.54283	2426.2151	0.16052	2110.5244	769110.1875	1292.9212	-0.10735	1835.5229	-0.21381	24728400	0.035856	552.956	185.053	183.9998	277.4065	271.4543	87937.8516	240.2057	0.30851	262.8519	5860990
015	2017-11-20t0750	1511186081.08	adult	85.6584	17.4604	-133.8245	1097.5631	80.0305	63420.137	200059.2112	3121535.7353	6205.94	1.6684	752.251	0.19373	660.9505	0.1317	2791.1724	0.73404	2534.1926	926669.1875	1224.5742	-0.52077	1976.6795	0.042854	24941600	-0.04791	502.14	181.14	180.254	277.0736	270.8552	91988.4453	239.6528	0.17002	261.9268	6005880
015	2017-11-20t1139	1511199863.88	adult	89.487	21.2889	-129.996	1096.4112	88.4976	69299.1461	218922.5351	3663300.3162	2607.71	-1.1456	731.902	-0.05926	681.6099	0.39898	1870.8346	-0.96552	1809.0648	677242.125	1184.5575	-0.81366	1600.9943	-0.93515	26455300	0.16821	370.197	179.921	181.7724	284.6946	280.9751	103059.4375	249.0219	0.41235	272.7549	6503440
015	2017-11-20t1608	1511215987.34	adult	93.9657	25.7677	-125.5172	1236.8611	83.0156	75679.1089	239074.8137	3870057.7472	5438.36	0.94856	695.991	-0.51781	635.9219	-0.1497	2571.2903	0.16049	2289.9591	1018231	1219.1945	-0.73521	1790.9498	-0.59209	27499300	0.29469	442.333	169.883	169.7979	284.0237	278.4159	112473.3672	239.1173	-0.14809	268.1113	6712250
015	2017-11-20t1939	1511228647.37	adult	97.4824	29.2843	-122.0006	1135.5686	74.0723	67498.3501	213100.7949	3334159.7579	4120.07	-0.13427	724.635	-0.17743	651.7758	0.073165	2151.5957	-0.66981	2036.1099	759513.3125	1224.796	-0.78134	1738.5039	-0.80306	25545600	-0.23863	562.453	178.384	177.8275	281.714	276.2828	99445.0312	242.3785	-0.13752	267.5535	6288580
015	2017-11-20t2339	1511243049.01	adult	101.4829	33.2848	-118.0001	1239.5989	73.3334	68783.0977	216797.0049	3244304.9034	4841.25	0.34777	784.176	0.57035	663.976	0.2644	2743.915	0.26958	2488.1299	987809.4375	1582.5243	0.97217	2200.4572	0.19327	28215400	0.32182	420.033	198.058	195.8869	296.7163	291.5895	106817.8594	253.1448	0.16489	278.8248	7126310
015	2017-11-21t0350	1511258058.41	adult	105.6521	37.4541	-113.8308	1113.2605	83.3177	70113.692	221381.1102	3694521.9544	5994.13	1.1556	755.188	0.19868	635.1628	-0.083264	2862.469	0.3628	2706.1746	1047663.6875	1473.3431	0.3088	2292.709	0.29633	27625500	0.12306	551.023	184.621	183.183	323.1434	314.3904	118270.4688	249.3368	-0.12955	291.4669	6753610
015	2017-11-21t0806	1511273467.4	adult	109.9324	41.7344	-109.5506	1105.2837	78.0565	66743.6097	210446.4585	3362273.0647	4843.23	0.1845	803.127	0.81244	688.936	0.67629	2592.5964	-0.22392	2419.5	904816.125	1480.7518	0.24098	2161.3949	-0.12581	27993000	0.16304	613.71	208.952	203.8877	392.0636	387.693	136830.2031	275.1145	0.76078	353.8243	7283020
015	2017-11-21t1238	1511289748.93	adult	114.4551	46.257	-105.0279	1129.284	74.2732	66223.5765	209012.3127	3256374.7605	7317.48	1.9804	749.514	0.11492	649.5005	0.18132	3052.688	0.45347	2702.312	1059282.75	1536.1148	0.40521	2326.1091	0.13447	25945200	-0.3937	457	187.148	184.8904	315.2637	310.9964	109396.5	261.8387	0.071385	298.2143	6478300
015	2017-11-21t1539	1511300654.43	adult	117.4844	49.2863	-101.9986	1085.6955	78.8581	64263.1604	202933.8589	3162489.3833	3592.1	-0.9016	795.32	0.70256	684.3792	0.68103	2530.8726	-0.52239	2400.3163	850373.1875	1522.1821	0.26306	2187.5136	-0.2591	26698100	-0.23404	471.297	209.062	204.0413	378.0203	373.5704	127014.8281	288.4152	1.0098	353.3415	7018010
015	2017-11-21t1939	1511315055.29	adult	121.4846	53.2865	-97.9984	1097.156	79.1063	71329.6778	224936.0196	3886074.1925	3985.85	-0.66683	661.542	-1.0379	529.3781	-1.4152	2902.1338	0.020732	2808.2986	1079593.75	1385.8825	-0.48225	2516.5112	0.38223	24592200	-0.79717	573.554	160.872	155.6735	332.3726	313.0581	123642.5938	226.7149	-1.5324	280.9207	5980260
015	2017-11-22t0022	1511331970.39	adult	126.1833	57.9852	-93.2997	1121.4625	70.6097	64754.907	204093.208	3136960.3266	6258.16	0.94547	783.787	0.53936	662.3765	0.44229	3739.4905	1.3334	3453.4392	1267687.25	1642.3389	0.64286	2913.8345	1.151	26532700	-0.33686	564.336	196.787	197.1446	335.2588	329.628	113652.7422	275.9439	0.1985	315.9511	6661630
015	2017-11-22t0339	1511343847.07	adult	129.4823	61.2843	-90.0006	1033.6857	81.2525	63021.7309	198764.7804	3236075.5263	7237.65	1.6061	807.55	0.84383	661.2735	0.4479	4077.8291	1.8286	3699.1035	1341605.75	1675.9705	0.73322	3149.0862	1.5905	26567600	-0.34488	445.364	211.361	208.4025	338.7491	333.2548	111448.4531	284.1461	0.38346	320.0641	6953550
015	2017-11-22t0739	1511358247.98	adult	133.4826	65.2845	-86.0004	1116.6764	78.5178	64293.3162	202721.2334	3141856.1062	7545.38	1.758	777.427	0.44852	629.3921	0.02905	3685.5007	1.0914	3180.5018	1238328.25	1680.8791	0.67988	2734.1824	0.59673	26107500	-0.47528	420.39	204.065	198.1713	346.2018	342.5321	116323.8125	282.7464	0.18304	326.3149	6852910
015	2017-11-22t1206	1511374237.61	adult	137.9241	69.7261	-81.5588	1019.558	76.5349	60976.0964	193018.767	3059234.6203	5955.42	0.5463	784.571	0.5407	623.6785	-0.028813	3586.6152	0.85125	3285.7439	1144130.25	1724.8499	0.81385	2794.6871	0.65135	24998800	-0.75462	425.696	199.054	193.1858	351.1699	345.8481	112023.1953	285.0557	0.10326	331.1812	6342450
015	2017-11-22t1539	1511387047.78	adult	141.4825	73.2845	-78.0005	1005.4846	82.6626	65655.7176	207639.3335	3559550.6652	4570.38	-0.47874	732.672	-0.13927	617.1538	-0.10444	3010.446	-0.1575	2789.113	1032583	1626.2824	0.31898	2415.0507	-0.21916	25079400	-0.73391	595.752	191.601	186.201	356.0963	347.1297	122141.0312	289.9239	0.14529	332.7663	6558510
015	2017-11-22t1939	1511401447.03	adult	145.4823	77.2843	-74.0007	1186.228	83.2133	76416.7863	240791.9131	4146956.5526	5286.75	-0.0096206	752.185	0.11903	604.7581	-0.26537	3446.1003	0.5187	3328.9531	1374994	1600.2358	0.16359	2840.7611	0.64676	29975300	0.42631	447.656	199.595	193.9764	360.768	354.9499	143946.4219	275.8575	-0.47399	332.3213	7954070
015	2017-11-22t2350	1511416464.51	adult	149.6538	81.4558	-69.8291	1068.6459	80.8748	66551.6074	209866.9591	3509582.5024	5241.83	-0.072659	770.316	0.36522	587.4844	-0.50574	3608.9993	0.74628	3467.6801	1255931.75	1865.3279	1.3361	2993.8559	0.9363	26750000	-0.32765	460.866	193.084	185.8367	366.8391	362.0557	127660	283.2383	-0.36599	341.602	6705030
015	2017-11-23t0339	1511430247.22	adult	153.4824	85.2843	-66.0006	1142.328	84.1437	71528.1234	225579.8933	3770352.9336	7206.25	1.2505	767.549	0.33456	599.5877	-0.32421	3951.8276	1.2795	3621.0586	1477983.5	1836.5575	1.1848	3081.5041	1.0904	28641100	0.10218	553.625	210.337	200.5441	411.9629	405.1739	154074.125	324.8536	0.83928	389.0366	7848710
015	2017-11-23t0838	1511448135.54	adult	158.4513	90.2533	-61.0316	1258.3478	80.6532	80323.6885	253071.3362	4322149.9793	6330.36	0.61473	700.607	-0.57039	575.2585	-0.68622	3649.0981	0.74906	3447.2532	1528972.125	1606.3567	0.14681	2835.9791	0.54233	29351200	0.25831	456.56	194.997	190.6569	377.1745	372.6652	158036.125	289.9439	-0.44546	349.7773	8169220
015	2017-11-23t1139	1511459046.26	adult	161.4821	93.284	-58.0009	1200.3035	82.1918	75766.485	238742.9917	4069710.2739	6035.94	0.3967	788.448	0.63896	669.0741	0.72351	3368.7209	0.27609	3071.5797	1334013.5	1652.4254	0.35383	2574.4777	-0.025155	31170500	0.6431	610.135	231.72	222.7696	471.1188	458.6632	186563.0469	351.9578	1.3099	422.8719	9160820
015	2017-11-23t1539	1511473448.3	adult	165.4827	97.2846	-54.0003	1229.621	79.5894	79489.8234	250647.3354	4263031.4444	6045.03	0.38198	765.025	0.32428	650.9716	0.45798	3174.1658	-0.051644	2902.5999	1317278.75	1555.2581	-0.07459	2410.7979	-0.38376	31706500	0.74383	571.351	231.787	222.6525	428.7446	422.1003	177929	339.9753	0.77395	402.2211	9606430
015	2017-11-23t2022	1511490379.57	adult	170.1858	101.9877	-49.2972	1244.1317	80.4303	81627.7009	257418.5777	4451846.0072	5360.71	-0.089319	745.47	0.063173	647.629	0.4102	2842.3416	-0.59647	2506.4869	1210837.5	1427.5505	-0.62009	2166.4384	-0.90408	31713800	0.7388	620.504	234.591	225.2927	444.7731	436.2783	189473.3594	346.9552	0.75381	413.6058	9979950
015	2017-11-23t2339	1511502248.43	adult	173.4827	105.2846	-46.0003	1273.9729	80.8903	83914.629	264492.5257	4599374.4336	6111.29	0.40328	724.342	-0.22583	638.1754	0.26433	2745.7087	-0.75293	2461.6863	1202620.375	1330.1039	-1.0329	2099.871	-1.0445	31666100	0.72804	711.291	234.183	224.0615	464.6077	451.7063	203498.1875	350.2861	0.69261	426.4381	10237800
015	2017-11-24t0339	1511516647.1	adult	177.4823	109.2843	-42.0006	1279.5103	82.7225	85814.1604	270566.0469	4763361.0574	5292.37	-0.14522	705.906	-0.47789	627.451	0.0962	2541.2581	-1.0836	2315.4897	1138483.625	1278.7547	-1.2346	2005.2379	-1.2441	31567400	0.7097	641.261	235.563	224.5975	485.5557	474.7226	217528.9688	354.7011	0.6308	439.0963	10534100
015	2017-11-24t0806	1511532626.35	adult	181.921	113.723	-37.562	1290.0939	85.3436	87308.5554	275254.8552	4901846.8083	6002.24	0.32481	690.905	-0.67776	622.5729	0.019022	2521.1763	-1.1117	2250.792	1147135.25	1213.6235	-1.4877	1901.6692	-1.4578	31423100	0.69177	663.138	235.916	224.5786	482.3889	472.4062	219486.9531	360.3373	0.57297	441.7346	10729700
015	2017-11-24t1139	1511545448.16	adult	185.4826	117.2846	-34.0003	1296.1598	85.5876	87350.3188	275303.9563	4913441.5527	5551.61	0.027352	681.976	-0.79504	616.569	-0.076249	2480.7551	-1.1697	2162.9685	1128743.625	1202.2777	-1.5095	1873.4099	-1.5114	31028500	0.63039	657.725	237.186	224.8056	504.2254	493.4597	229422.5469	366.6449	0.57182	457.4826	10791500
015	2017-11-24t1539	1511559854.78	adult	189.4845	121.2864	-29.9985	1299.4944	86.5834	87492.2076	275686.8569	4935595.3816	6373.44	0.576	675.431	-0.87468	612.9261	-0.13378	2471.3323	-1.1761	2156.078	1126927.5	1173.8596	-1.6017	1855.3376	-1.5386	30775400	0.60168	679.342	239.474	226.347	505.567	494.3082	230538.5312	376.0443	0.61767	464.2963	10911400
015	2017-11-24t1950	1511574862.37	adult	193.6532	125.4552	-25.8297	1280.9582	85.9183	86022.2894	271086.9715	4829145.3032	5542.51	0.030505	677.52	-0.82733	613.6461	-0.1216	2490.4907	-1.1303	2248.2866	1118230.375	1192.6047	-1.4806	1852.054	-1.5302	30357000	0.55003	671.054	241.254	227.0908	505.2738	495.6059	226867.9219	386.109	0.66484	469.8982	10809600
015	2017-11-24t2339	1511588649.82	adult	197.4831	129.285	-21.9999	1289.1209	86.1978	86141.4228	271411.4122	4833265.1908	4814.74	-0.44732	673.344	-0.86974	611.9442	-0.14745	2406.7905	-1.249	2228.4624	1080649	1166.7847	-1.5606	1881.8126	-1.4491	30225100	0.54868	719.457	245.153	230.5536	514.7587	505.4724	231126.6562	394.2026	0.67892	477.4408	11004400
015	2017-11-25t0438	1511606548.51	adult	202.455	134.2569	-17.028	1285.6152	88.0029	87076.7416	274361.6037	4943264.2933	4862.54	-0.40614	670.057	-0.89126	612.5377	-0.13554	2328.0588	-1.3518	2176.5234	1056938.75	1141.0587	-1.6286	1844.827	-1.5055	30395800	0.60467	689.335	246.132	231.3917	521.0089	511.0825	236538.0312	396.415	0.52975	484.8333	11165300
015	2017-11-25t0739	1511617449.84	adult	205.4831	137.285	-13.9999	1280.9535	88.4699	87177.4836	274706.3451	4969539.1298	5549.57	0.060186	667.756	-0.90656	609.0903	-0.1875	2425.8357	-1.1813	2215.5081	1103755.25	1133.4674	-1.6333	1870.6754	-1.4336	30317500	0.60939	678.695	246.586	231.7025	524.4687	515.0549	238633.25	398.1228	0.45163	485.7705	11195500
015	2017-11-25t1139	1511631847.86	adult	209.4825	141.2845	-10.0004	1273.2975	87.8504	85765.8615	270257.4438	4853157.1765	6895.54	0.97318	670.402	-0.84162	607.5114	-0.20691	2610.9692	-0.86519	2291.0576	1167103.25	1154.1559	-1.5007	1884.8868	-1.3811	29957600	0.5753	747.178	248.736	232.9008	537.0948	527.6158	240081.4062	406.1699	0.46355	500.0401	11115000
015	2017-11-25t1622	1511648787.8	adult	214.1881	145.99	-5.2949	1269.7725	88.3203	85161.7013	268330.2176	4835198.896	7234.74	1.2155	674.141	-0.75405	609.6496	-0.16397	2588.417	-0.87887	2282.527	1149257.125	1180.8017	-1.3357	1895.6665	-1.3326	29901500	0.59425	730.638	252.711	235.9368	558.8257	548.8932	248118.6094	418.0557	0.52157	517.476	11209000
015	2017-11-25t1939	1511660648.78	adult	217.4828	149.2847	-2.0002	1259.7362	89.2207	84752.3068	267019.3327	4812002.7147	7375.79	1.3202	669.972	-0.79153	604.0149	-0.24416	2621.1162	-0.81151	2340.2048	1158533.375	1168.6993	-1.3633	1916.6182	-1.2699	29576600	0.56173	725.02	253.005	235.2961	559.7783	551.6404	247421.9844	418.678	0.42251	519.8479	11169200
015	2017-11-25t2339	1511675050.03	dead	221.4832	153.2851	2.0002	1256.3121	89.2739	83924.6573	264385.3334	4752018.8373	5890.68	0.33189	670.914	-0.7525	604.8896	-0.22204	2511.5315	-0.96955	2326.1986	1100050.75	1182.066	-1.2693	1941.1612	-1.196	29342400	0.54701	739.816	256.078	237.6484	569.5714	561.6483	249472.2656	426.4665	0.4293	529.2878	11199600
016	2017-11-16t1611	1510870595.98	egg	-1.9802	-61.6587	-249.9531	170.6396	29.6373	3274.5314	10417.6553	60290.0884	0	2236.8072	0	-0.34487	0	-0.40188					0	-0.036268	0	0.43765	0	2.9082	0	0	0				0	-0.35194	0	0
016	2017-11-16t2009	1510884853.75	larva	1.9802	-57.6983	-245.9926	165.1209	29.7237	3246.4336	10328.3987	58945.879	0	1605.5065	0	-0.53621	0	-0.57007					0	-0.34995	0	-0.090536	0	1.4138	0	0	0				0	-0.52285	0	0
016	2017-11-17t0011	1510899383.16	larva	6.0162	-53.6623	-241.9566	87.5299	39.3697	2193.3196	7462.8661	53751.4514	0	0.041826	0	-0.73702	0	-0.74629					0	-0.66582	0	-0.52541	0	0.48284	0	0	0				0	-0.70519	0	0
016	2017-11-17t0339	1510911894.87	larva	9.4917	-50.1868	-238.4811	90.2198	43.0788	2589.0679	8842.6547	70400.4085	0	-0.49119	0	-0.91526	0	-0.9025					0	-0.93502	0	-0.84524	0	-0.11103	0	0	0				0	-0.86971	0	0
016	2017-11-17t0739	1510926299	larva	13.4928	-46.1857	-234.48	250.0463	26.7654	4937.6816	15662.426	82875.3256	583.341	0.24389	404.565	0.53501	399.5713	0.51502	530.6152	-0.42858	526.6865	14857.2246	487.9254	0.53215	517.343	0.41792	1095160	-0.23937	178.116	103.691	102.7022	157.5639	155.6236	4411.7881	132.1621	0.62572	149.4786	280691
016	2017-11-17t1202	1510942028.26	larva	17.8621	-41.8164	-230.1108	272.9649	54.7712	7037.8861	23038.748	182492.1124	963.523	0.37086	753.017	1.8232	749.8023	1.8062	896.2465	0.12272	890.2624	34057.3672	844.0824	1.5021	878.5717	1.0522	2858450	-0.15894	283.408	168.711	168.1811	227.267	224.18	8636.1465	201.4709	1.391	219.2009	640427
016	2017-11-17t1606	1510956679.46	larva	21.9318	-37.7467	-226.041	180.6601	30.5051	3531.0222	11244.7996	65273.0114	1037.82	0.098256	879.641	2.2395	879.3993	2.252	1006.4974	0.1039	1001.7723	20129.9473	953.984	1.6055	992.1334	0.97858	1698590	-1.0111	254.352	190.461	189.655	247.5573	247.0981	4951.1465	226.6046	1.6207	240.732	367780
016	2017-11-17t2038	1510972961.2	larva	26.4545	-33.224	-221.5183	535.2295	42.9242	17516.0377	55302.9518	492052.25	932.381	-0.35835	621.205	0.93079	635.4755	1.0668	874.8192	-0.42401	869.1913	82233	811.5868	0.75706	855.4038	0.22429	5797700	-0.1993	352.656	142.404	142.8158	223.3574	219.299	20995.5977	193.2934	1.0095	211.1722	1329060
016	2017-11-18t0002	1510985226.77	larva	29.8616	-29.8169	-218.1112	562.6198	34.5082	16046.1248	50554.1162	387254.4483	947.452	-0.54255	542.132	0.42099	536.7107	0.50359	750.2283	-0.84195	731.1676	64519.6289	654.22	-0.067938	708.2623	-0.40982	4655290	-0.88143	229.088	132.032	131.2066	192.1706	189.9281	16526.6738	166.7813	0.48745	183.295	1133750
016	2017-11-18t0350	1510998932.91	larva	33.6689	-26.0096	-214.3039	717.727	48.144	29213.7458	92077.8453	1002330.6747	2149.05	0.5037	651.135	0.76757	619.966	0.74893	1424.0923	0.27702	1357.4368	220734.3125	946.5429	0.73924	1206.2121	0.56126	10045700	0.26603	400.759	147.204	141.7021	246.3723	241.4801	38187.7109	213.8272	1.0747	233.8495	2271060
016	2017-11-18t0827	1511015526.64	larva	38.2783	-21.4002	-209.6945	705.3408	54.8757	28537.2417	90033.8699	993498.3715	3944.42	1.951	692.916	0.76921	610.4615	0.52731	2621.2207	2.2746	2498.8049	395804.3438	1337.2519	1.8717	2181.7573	2.5618	10445000	-0.081766	253.587	142.216	138.2522	228.7931	226.0345	34547.7539	199.7427	0.66569	219.923	2143760
016	2017-11-18t1149	1511027663.18	larva	41.6495	-18.029	-206.3233	904.3465	57.7158	42178.689	132910.5988	1652780.0919	2856.42	0.67711	608.438	0.17259	528.2842	-0.032607	2002.1104	0.9416	1927.9306	444468.5	1271.0911	1.3912	1744.6838	1.2608	13482400	0.38093	721.385	125.996	122.8765	210.0379	203.9396	46628.4102	174.5852	0.065061	195.871	2791950
016	2017-11-18t1539	1511041476.97	larva	45.4867	-14.1918	-202.4861	739.4431	57.7321	35919.357	113403.5235	1459691.4639	2267.82	-0.074276	880.916	1.4523	802.3499	1.2503	1864.7399	0.50163	1821.1844	352435.8438	1393.6793	1.5882	1689.8491	0.85558	16620200	0.78927	404.636	195.653	195.3345	263.5213	260.2245	49805.5273	235.9613	1.0224	253.4713	3691380
016	2017-11-18t2011	1511057791.75	larva	50.0186	-9.6599	-197.9542	864.5826	59.0817	43466.9662	137022.0977	1829488.9955	4001.77	1.1629	924.936	1.5828	827.0561	1.2894	2499.5498	1.399	2376.0024	569897.375	1539.0534	1.8568	2094.8008	1.4523	21081100	1.3941	421.751	203.961	203.3281	278.2284	274.5463	63436.0703	247.5405	1.1152	266.4178	4648680
016	2017-11-18t2339	1511070275.22	larva	53.4862	-6.1923	-194.4866	965.5145	65.3539	51172.0789	161384.3173	2247233.7684	4244.9	1.1845	705.983	0.19082	603.7105	-0.10015	2530.8	1.2749	2413.106	680785.1875	1368.4792	1.0486	2045.3314	1.1711	18929500	0.57893	550.439	144.749	136.9908	255.632	250.9065	68765.0156	217.9884	0.37898	242.321	3881150
016	2017-11-19t0339	1511084677.64	larva	57.4869	-2.1916	-190.4859	877.6862	70.005	48738.0537	153816.938	2245992.5442	3236.11	0.18944	802.184	0.75886	682.6464	0.35196	2454.6475	0.96219	2364.5415	625935.125	1493.1513	1.4039	2119.7305	1.16	20452500	0.59166	311.797	167.123	165.7476	249.4299	246.1626	63604.625	217.6847	0.2601	238.7137	4260970
016	2017-11-19t0803	1511100457.29	adult	61.8701	2.1916	-186.1027	1006.9296	73.7805	58078.1742	183553.1676	2748722.8385	3207.52	0.0018626	660.678	-0.3334	511.5793	-0.95934	2241.8752	0.40696	2148.7651	681530.0625	1378.3437	0.78851	1962.5709	0.64128	20052300	0.16498	944.194	134.716	125.7133	255.9745	249.197	77816.2422	209.2267	-0.099337	238.7152	4088760
016	2017-11-19t1206	1511115094.63	adult	65.936	6.2575	-182.0368	977.4874	74.1427	57868.633	182426.0101	2903415.7833	5067.88	1.2901	804.376	0.74952	692.6931	0.41037	2576.1721	0.78546	2392.7703	780580.1875	1504.1491	1.2038	2061.084	0.71479	24321100	0.81288	323.194	172.497	170.4842	261.2954	258.4219	79172.5	229.0192	0.37461	250.1808	5215600
016	2017-11-19t1638	1511131382.11	adult	70.4603	10.7818	-177.5125	1049.5517	69.0538	57709.851	181908.8612	2648696.8172	4605.54	0.79321	864.255	1.2914	717.1453	0.64855	2618.0754	0.73116	2492.1982	793276.875	1632.5486	1.6755	2192.7058	0.87547	26108300	0.9216	488.155	192.812	192.0396	270.3746	266.1492	81923.5	239.0493	0.60001	258.1581	5824660
016	2017-11-19t2002	1511143655.67	adult	73.8697	14.1912	-174.1031	1066.4354	75.1796	61614.4315	194105.042	3020172.0415	2609.14	-0.8079	758.666	0.31551	693.5742	0.44742	1918.8154	-0.51917	1874.5646	619777.375	1315.1799	0.18158	1671.9223	-0.37782	24432100	0.35523	342.036	174.566	175.9493	264.0895	260.4347	85300.9062	230.5037	0.2141	252.8259	5621730
016	2017-11-19t2351	1511157340.65	adult	77.6711	17.9926	-170.3018	1124.7179	78.4192	65629.3954	206790.3453	3227107.4801	3154.95	-0.48668	761.275	0.32123	646.3065	-0.032748	2157.3459	-0.20376	2070.3081	739969.6875	1401.8334	0.50475	1866.0681	-0.036917	26102600	0.52625	463.256	166.954	165.2603	254.2039	248.6421	87191.9219	219.0886	-0.33846	240.606	5724530
016	2017-11-20t0428	1511173968.9	adult	82.29	22.6115	-165.6828	1056.9399	70.1327	58130.8446	183221.3962	2662521.5612	4732.79	0.60855	881.803	1.6222	710.0045	0.67951	2868.5308	0.9225	2709.8491	874901.875	1708.6324	1.9272	2438.5115	1.1825	26816500	0.49575	487.544	197.161	195.898	274.7544	269.3931	83800.0859	242.9778	0.41682	262.4746	5995860
016	2017-11-20t0750	1511186095.68	adult	85.6586	25.9801	-162.3143	1032.7997	74.8416	60252.4706	190044.7941	2919065.7077	4498.43	0.3701	867.893	1.5158	691.852	0.49692	2712.29	0.59635	2610.8083	854371.375	1687.8148	1.8125	2367.7593	0.96252	27327300	0.48257	467.171	190.079	188.6579	273.4164	267.4181	86126.1641	238.9747	0.14294	259.5051	5985020
016	2017-11-20t1139	1511199878.73	adult	89.4872	29.8087	-158.4856	1137.7488	74.4719	68186.816	214985.1881	3374594.342	4647.88	0.41777	662.297	-0.88749	479.0629	-2.0931	3283.9958	1.519	3206.7806	1169102.5	1651.4446	1.5881	2834.1698	1.9987	23569800	-0.48297	370.653	132.93	129.0208	238.4378	230.7767	84883.8672	185.548	-2.1573	217.1206	4730700
016	2017-11-20t1608	1511216002.64	adult	93.966	34.2875	-154.0068	1039.4397	70.7044	58342.0361	183893.4824	2727357.4066	4809.35	0.46313	871.539	1.6399	704.606	0.72387	2898.6494	0.73889	2830.694	886986.75	1750.0462	2.0182	2417.8243	0.90569	26585400	0.08415	592.44	199.637	197.9407	286.6887	281.6112	87726.7344	250.7117	0.32416	272.0024	6089720
016	2017-11-20t1939	1511228662.14	adult	97.4826	37.8041	-150.4902	1107.2256	74.7536	68097.4305	214549.6617	3528241.2467	4539.72	0.19064	671.548	-0.8428	524.3564	-1.5815	2890.6064	0.63704	2748.2374	1029055.875	1526.1428	0.78	2419.0038	0.82075	23868100	-0.63213	501.199	148.564	145.1047	248.0831	244.2729	88317.5938	205.2259	-1.6523	233.1024	5280270
016	2017-11-20t2339	1511243063.69	adult	101.483	41.8045	-146.4898	1085.358	71.2105	64705.9447	203916.8449	3215337.0244	5069.33	0.52434	747.931	0.10968	656.5436	0.16632	3234.3167	1.1341	3163.064	1093199	1555.6583	0.83415	2666.3036	1.2974	25273300	-0.38243	485.087	182.818	183.337	332.3805	329.3375	112344.6016	257.0362	0.32306	307.6327	6177590
016	2017-11-21t0350	1511258073.19	adult	105.6523	45.9738	-142.3205	1137.8458	74.7492	65786.0396	207272.5806	3202343.3354	4440.11	-0.043212	630.345	-1.4024	490.357	-2.0173	3141.4346	0.85161	3080.7404	1080653.5	1500.4066	0.4461	2725.614	1.3116	21679400	-1.3274	537.748	141.024	135.4099	265.0062	259.3743	91162.125	203.9862	-1.9617	244.1229	4850240
016	2017-11-21t0806	1511273481.98	adult	109.9325	50.254	-138.0403	1087.8153	72.6873	63339.5064	199673.2847	3062335.0636	3874.4	-0.55854	705.451	-0.44703	603.8031	-0.47159	2851.7173	0.22675	2808.1989	946770.125	1410.8164	-0.10871	2434.014	0.50562	23353200	-0.9875	371.162	180.276	175.9532	296.0128	291.3477	98276.2344	249.723	-0.25677	279.2295	5967870
016	2017-11-21t1238	1511289763.58	adult	114.4552	54.7767	-133.5176	1134.1375	71.2894	63250.1085	199395.4866	2976396.1191	3855.29	-0.6517	689.879	-0.65625	633.5158	-0.035916	2593.1045	-0.33939	2524.5283	858317.625	1345.9896	-0.53023	2126.5828	-0.32141	22831500	-1.1742	435.606	188.912	190.1234	302.176	298.8675	100020.2656	258.998	-0.041154	287.5367	6252060
016	2017-11-21t1539	1511300669.31	adult	117.4846	57.8061	-130.4882	1095.5707	76.0762	66622.1546	209916.9708	3433845.7979	4288.26	-0.37576	715.044	-0.33676	606.4234	-0.38332	2781.0696	-0.093102	2695.4692	967812.1875	1470.161	0.0098979	2325.7076	0.053724	24857100	-0.69797	344.754	191.282	189.6256	284.0441	281.269	98847.3516	250.0735	-0.49576	273.8165	6649540
016	2017-11-21t1939	1511315070.3	adult	121.4848	61.8063	-126.488	973.2097	74.1878	57069.6073	179974.0058	2804755.9875	3998.77	-0.65718	828.648	1.1281	721.8791	1.2273	2835.8728	-0.09222	2735.6128	847926	1533.5052	0.2262	2429.1089	0.18661	24706100	-0.76842	443.663	234.356	230.9253	348.6872	343.9271	104257.4844	299.1411	1.2701	331.6092	6987310
016	2017-11-22t0022	1511331985.15	adult	126.1834	66.5049	-121.7894	1140.5543	80.392	69620.4386	219505.7842	3552411.1703	6089.69	0.82109	660.674	-1.0584	564.313	-0.91116	2907.6328	-0.073927	2764.4153	1058378.375	1367.5021	-0.656	2342.246	-0.11308	24016200	-0.96978	397.674	189.1	189.31	304.3373	300.2797	110778.7969	259.6713	-0.41801	289.7305	6873980
016	2017-11-22t0339	1511343861.77	adult	129.4825	69.804	-118.4903	1132.6188	77.3721	69332.2835	218474.7383	3614156.7526	3945.79	-0.8028	559.279	-2.382	466.459	-2.2505	2574.1553	-0.70332	2469.0245	931844.25	1178.3578	-1.5952	2096.8984	-0.71911	20245900	-1.926	394.725	162.261	158.9869	279.5922	267.8519	101212.3594	219.6196	-2.021	247.7913	5873860
016	2017-11-22t0739	1511358262.66	adult	133.4827	73.8042	-114.4901	1088.229	139.8827	72764.5621	234201.1298	4299003.0476	3459.72	-1.2015	611.657	-1.7099	543.8204	-1.1616	2305.7654	-1.2193	2207.4879	876190.875	1189.5425	-1.594	1910.0061	-1.1978	23238100	-1.1865	505.925	183.22	180.2821	291.7302	286.6805	110857.4688	248.931	-1.0508	277.1548	6960880
016	2017-11-22t1206	1511374252.36	adult	137.9243	78.2458	-110.0485	1152.3382	74.6325	67223.6164	211743.1633	3320744.3489	5072.06	-0.085784	635.382	-1.4101	571.4382	-0.76066	2798.1143	-0.4623	2636.5834	984936.25	1046.5242	-2.2947	1803.6161	-1.4914	22321600	-1.4078	437.734	194.992	192.6491	302.9441	298.6747	106636.3359	254.4263	-0.9849	285.4131	6850280
016	2017-11-22t1539	1511387062.48	adult	141.4827	81.8042	-106.4901	1148.6457	74.5709	68383.4925	215411.5303	3457609.8686	7126.39	1.332	677.257	-0.86732	635.4012	0.15298	2540.6396	-0.93724	2425.4211	907008.375	1176.1091	-1.7306	2098.3349	-0.90077	24178100	-0.95053	576.749	218.755	221.4023	376.0778	370.0518	134259.7656	296.2485	0.365	347.7389	7809540
016	2017-11-22t1939	1511401461.88	adult	145.4825	85.804	-102.4903	1098.4786	78.5702	67218.844	211804.441	3526511.1959	3679.68	-1.1356	596.305	-1.9436	545.4711	-1.1102	2368.7642	-1.2623	2288.9932	831436.1875	1100.5486	-2.0984	1929.7679	-1.3059	20920800	-1.7068	370.257	189.521	189.9103	311.9883	308.354	109507.8828	268.7317	-0.71507	298.2956	6649150
016	2017-11-22t2350	1511416479.27	adult	149.654	89.9755	-98.3188	1125.6255	78.6475	67601.4577	212905.965	3487377.3249	4032.04	-0.91191	518.175	-3.0038	446.9802	-2.5347	2154.2727	-1.6487	2031.2053	760458.25	991.8579	-2.6016	1752.4731	-1.7171	18283800	-2.2709	400.113	160.341	155.2652	276.6113	270.8607	97643.7812	223.3011	-2.333	257.3111	5657620
016	2017-11-23t0339	1511430261.98	adult	153.4825	93.804	-94.4903	1027.6089	75.1309	62315.7378	196434.0943	3215360.7889	4019.09	-0.94025	636.12	-1.4383	585.4012	-0.53186	2507.0386	-1.0904	2405.2748	817294.5625	1123.2042	-2.0197	2086.2773	-1.0313	20688500	-1.6815	452.986	199.699	196.4435	345.0742	337.9637	112494.1797	283.8936	-0.46922	320.3481	6494820
016	2017-11-23t0838	1511448150.18	adult	158.4515	98.773	-89.5213	1044.7719	78.0878	64835.8016	204494.9757	3367203.0627	3774.06	-1.125	705.572	-0.50252	689.5597	1.0184	2250.5952	-1.5327	2155.0767	762951.75	1102.5275	-2.1094	1805.949	-1.6488	23873800	-0.92661	530.505	237.063	241.8271	363.5099	357.7639	123229.875	312.5727	0.24883	343.3188	8021260
016	2017-11-23t1139	1511459061.09	adult	161.4823	101.8038	-86.4905	1035.4939	86.1853	63560.8201	200622.0542	3298248.0037	3339.01	-1.4271	630.623	-1.5348	616.1114	-0.075073	1889.6943	-2.1283	1801.2618	627378.5	1027.4181	-2.4398	1555.4249	-2.1904	20920900	-1.5255	449.396	209.339	207.4028	367.6403	362.7056	122056.5859	303.1185	-0.15093	345.767	6944820
016	2017-11-23t1539	1511473462.89	adult	165.4828	105.8043	-82.49	1058.0148	74.1377	63312.8441	199503.0664	3236671.713	2744.33	-1.8315	664.492	-1.0731	645.4367	0.3734	1941.4669	-2.0479	1891.1375	642625.5625	997.3475	-2.5618	1618.727	-2.0647	21967500	-1.257	490.451	227.674	230.6822	382.3252	375.3419	126549.6328	314.1903	0.028841	357.5518	7526680
016	2017-11-23t2022	1511490394.36	adult	170.186	110.5075	-77.7868	1044.6645	73.3337	60894.7768	191873.1249	3014181.8704	2994.62	-1.6652	658.637	-1.1545	640.4593	0.29936	1884.9763	-2.1411	1855.6731	601307.4375	1065.3235	-2.2319	1678.2243	-1.9415	20961100	-1.3885	464.148	223.114	226.4942	381.01	374.9643	121542.2031	315.0284	-0.12641	360.8259	7100600
016	2017-11-23t2339	1511502263.2	adult	173.4829	113.8044	-74.4899	1020.7453	75.472	58562.7679	184623.2409	2864281.4103	4213.5	-0.85646	659.819	-1.1353	640.5801	0.30174	1903.9308	-2.1104	1848.8789	584506.75	1079.8606	-2.1451	1690.4612	-1.916	20210900	-1.4802	455.061	225.613	228.947	392.4137	386.5009	120471.0078	320.5947	-0.098527	369.5229	6910740
016	2017-11-24t0339	1511516661.98	adult	177.4825	117.804	-70.4903	1003.3505	69.5283	56051.5631	176639.8861	2719922.8404	3127.73	-1.5781	670.536	-0.97938	638.989	0.27693	2364.7827	-1.368	2284.5305	695246.125	1130.5584	-1.8926	2020.6273	-1.2113	19666100	-1.5169	517.551	230.754	234.2163	399.3743	392.9399	117416.0469	328.5619	-0.038076	376.7448	6767780
016	2017-11-24t0806	1511532641.07	adult	181.9212	122.2427	-66.0516	971.5764	69.3604	54241.2862	171022.8539	2585624.3707	3152.47	-1.5614	678.487	-0.85485	647.0681	0.40482	2331.2144	-1.4182	2249.6808	662064.875	1146.148	-1.7875	1969.3152	-1.3129	19253400	-1.5143	485.319	235.966	238.591	411.3076	407.9257	116811.3438	341.8113	0.12162	390.8774	6696010
016	2017-11-24t1139	1511545463.03	adult	185.4828	125.8043	-62.49	956.2452	68.1587	52280.3681	164813.6591	2445854.813	2989.74	-1.6691	678.047	-0.85134	647.8446	0.41837	2172.7195	-1.6669	2118.4528	595325.125	1148.9464	-1.7468	1831.9829	-1.6005	18568300	-1.5764	572.26	237.883	239.3401	418.6727	412.6742	114716.3125	349.347	0.16583	397.221	6514430
016	2017-11-24t1539	1511559869.62	adult	189.4847	129.8062	-58.4882	942.6156	68.548	51197.8513	161400.0936	2386914.1599	3101.29	-1.594	680.67	-0.79926	647.3552	0.41229	2235.8589	-1.556	2172.292	601446.0625	1162.6371	-1.6517	1869.049	-1.509	18243300	-1.5659	578.738	241.703	242.7959	434.2468	425.8326	116812.3906	357.2011	0.19355	406.0297	6478130
016	2017-11-24t1950	1511574877.26	adult	193.6534	133.9749	-54.3194	957.0933	68.7848	51725.7562	163045.2769	2401160.9059	3584.78	-1.2704	688.381	-0.67037	650.8929	0.46997	2315.22	-1.4125	2221.1399	627424.625	1179.4734	-1.5393	1983.2017	-1.2467	18628300	-1.4346	541.858	245.587	247.178	441.8502	435.7036	119741.3906	361.6877	0.13753	415.0547	6645820
016	2017-11-24t2339	1511588664.73	adult	197.4833	137.8048	-50.4895	948.2061	68.0495	51242.1953	161557.7277	2366953.9036	3417.89	-1.3775	686.087	-0.68514	649.5776	0.45004	2304.6802	-1.4129	2196.5464	619959	1171.2528	-1.5405	1924.5043	-1.3566	18409800	-1.416	536.724	248.645	249.6852	451.2483	443.9166	121385.7969	369.7428	0.16952	425.2026	6671880
016	2017-11-25t0438	1511606563.57	adult	202.4552	142.7767	-45.5176	903.9088	70.7798	50054.4114	158060.9861	2393644.1169	3538.71	-1.2902	682.03	-0.71747	654.2053	0.52476	2033.9215	-1.8222	1945.5986	532887.4375	1155.4068	-1.5639	1814.1904	-1.5721	17861000	-1.4396	544.316	251.043	250.5537	455.1407	449.1586	119246.8594	377.171	0.14605	431.1923	6574310
016	2017-11-25t0739	1511617464.71	adult	205.4833	145.8048	-42.4895	881.448	69.7428	48395.2003	152804.2633	2293377.8112	3029.23	-1.626	685.742	-0.64548	656.4837	0.56175	2122.4988	-1.6657	2054.4161	539114.6875	1142.9991	-1.5902	1877.8566	-1.4179	17368500	-1.4818	608.088	254.166	251.3751	468.5675	460.9762	119016.1562	383.0251	0.15797	439.1988	6437510
016	2017-11-25t1139	1511631862.66	adult	209.4827	149.8042	-38.4901	882.5204	69.2114	48307.6687	152469.2691	2286824.4129	3342.58	-1.4088	685.093	-0.62864	655.8713	0.55405	2156.0188	-1.5907	2090.2354	545472.75	1141.7202	-1.5572	1889.9921	-1.3699	17319800	-1.4444	639.312	256.719	253.9429	473.212	463.7871	119722.6406	388.3098	0.1267	445.0271	6490120
016	2017-11-25t1622	1511648802.56	adult	214.1882	154.5097	-33.7846	879.2929	71.3701	48792.4169	154289.3692	2355626.9185	2909.72	-1.6895	678.633	-0.6891	651.6004	0.49159	2053.9165	-1.7311	2013.4237	525802.625	1124.6356	-1.5924	1779.3613	-1.5889	17334300	-1.3966	606.376	258.864	252.1819	491.3714	483.1695	125791.0781	398.2157	0.15973	462.4356	6612150
016	2017-11-25t1939	1511660663.82	adult	217.483	157.8045	-30.4898	881.3406	70.8115	48864.0696	154427.7236	2348460.2369	2762.78	-1.7817	676.207	-0.70154	647.7883	0.43675	2087.9849	-1.6623	2054.0564	534524.125	1126.827	-1.5556	1808.8522	-1.5084	17292000	-1.3761	628.26	258.93	252.2258	494.6799	485.1986	126638.0625	402.8328	0.13995	465.1663	6621350
016	2017-11-25t2339	1511675064.96	adult	221.4834	161.8049	-26.4895	878.2802	71.3375	48209.2436	152119.6841	2305508.3694	3218.41	-1.468	676.977	-0.66508	651.2902	0.49647	2102.9072	-1.6221	2039.3767	532035.5	1112.5344	-1.5907	1816.992	-1.4721	17078100	-1.378	629.666	262.926	254.507	501.3268	493.694	126835.6797	411.2712	0.16548	473.2545	6632840
016	2017-11-26t0406	1511691045.99	adult	225.9225	166.244	-22.0503	837.3015	71.3255	45385.9622	143216.7906	2186182.0577	3364.58	-1.3641	692.42	-0.41891	663.1736	0.68619	2176.186	-1.4882	2107.8333	517932.25	1163.522	-1.3262	1832.6381	-1.4187	16454700	-1.4503	602.517	267.779	258.0322	514.8796	508.8253	122541.3594	424.6071	0.25792	490.0668	6363500
016	2017-11-26t0739	1511703864.79	adult	229.4833	169.8048	-18.4895	826.8005	72.7839	44496.0716	140506.7484	2133003.8996	3193.44	-1.477	693.278	-0.38959	659.2751	0.62944	2323.7568	-1.2423	2271.1553	543759.125	1153.35	-1.3505	2021.5383	-0.98145	16158900	-1.4756	630.828	271.141	261.1397	515.5974	509.7816	120649.7969	432.7884	0.28642	490.3272	6319740
016	2017-11-26t1139	1511718264.26	adult	233.4832	173.8047	-14.4896	820.9725	70.3547	43216.1383	136432.096	2038043.9047	2866.27	-1.7012	703.346	-0.23032	668.1158	0.76877	2251.7026	-1.3467	2215.9312	511136.5	1200.4277	-1.1077	1976.7535	-1.066	15929400	-1.496	596.582	276.911	265.3687	532.0573	526.4592	120777.0078	441.8449	0.3144	506.2607	6271490
016	2017-11-26t1550	1511733301.91	adult	237.6603	177.9818	-10.3125	821.3561	70.5635	43076.3091	135983.05	2007913.7065	2942.6	-1.6559	706.65	-0.17135	671.6987	0.82627	2287.3977	-1.2833	2232.2588	516951.875	1203.6051	-1.0714	2057.182	-0.87156	15951900	-1.4797	637.846	280.707	268.7361	545.8133	540.3822	123353.8047	448.5636	0.29988	519.8691	6336670
016	2017-11-26t1939	1511747065.1	adult	241.4834	181.8049	-6.4894	801.7671	72.1487	42731.2919	135030.5562	2021000.0607	3370.45	-1.3708	707.812	-0.14668	669.3858	0.79189	2354.7522	-1.1727	2273.4718	527464.5	1205.6205	-1.0435	2091.4623	-0.78287	15838000	-1.4885	637.089	284.529	270.8419	554.7687	549.0625	124268.1953	457.317	0.32827	526.5365	6366630
016	2017-11-27t0038	1511764987.69	adult	246.4619	186.7834	-1.5109	799.9659	72.4859	42915.505	135615.757	2046656.1655	3142.75	-1.5408	702.922	-0.21084	667.3828	0.76183	2265.8071	-1.3128	2193.0056	509806.625	1185.9617	-1.1152	1946.6366	-1.0909	15803100	-1.4853	669.073	286.688	271.9283	560.373	553.0876	126083.9219	466.1175	0.32616	532.3099	6445310
016	2017-11-27t0339	1511775866.28	dead	249.4837	189.8052	1.5109	794.2251	71.172	41701.9709	131659.5067	1986610.5316	4393.67	-0.67842	708.411	-0.12609	671.1695	0.82149	2379.9275	-1.132	2266.8486	521204.125	1195.1315	-1.0584	2007.8565	-0.94624	15478100	-1.532	661.429	290.338	276.5339	557.6106	551.6587	122116.7188	468.5635	0.28227	532.2376	6343590
017	2017-11-16t1611	1510870610.15	egg	-1.9802	-61.6589	-237.5522	159.1321	46.5091	3551.7442	11807.6576	81916.6142	0	2236.8046	0	-0.34487	0	-0.40188					0	-0.03627	0	0.43765	0	2.9082	0	0	0				0	-0.35194	0	0
017	2017-11-16t2009	1510884867.78	larva	1.9802	-57.6985	-233.5918	165.0007	28.575	3167.7318	10066.8154	56364.615	0	1605.5102	0	-0.53621	0	-0.57007					0	-0.34995	0	-0.090533	0	1.4138	0	0	0				0	-0.52285	0	0
017	2017-11-17t0011	1510899397.38	larva	6.0162	-53.6625	-229.5558	184.8063	29.6941	3677.2334	11669.9631	65651.5299	0	0.041817	0	-0.73702	0	-0.74629					0	-0.66582	0	-0.52541	0	0.48283	0	0	0				0	-0.7052	0	0
017	2017-11-17t0339	1510911909.06	larva	9.4917	-50.187	-226.0803	184.8063	29.6941	3677.2334	11669.9631	65651.5299	0	-0.4912	0	-0.91526	0	-0.9025					0	-0.93502	0	-0.84525	0	-0.11103	0	0	0				0	-0.86971	0	0
017	2017-11-17t0739	1510926313.22	larva	13.4928	-46.1858	-222.0792	182.2525	26.4993	3375.1807	10693.1855	56771.872	0	-0.81561	0	-1.1275	0	-1.0883					0	-1.242	0	-1.1694	0	-0.66252	0	0	0				0	-1.069	0	0
017	2017-11-17t1202	1510942042.3	larva	17.862	-41.8166	-217.71	151.7904	29.7739	2837.7648	9100.0157	48751.3756	1018	0.45253	874.249	2.3372	874.1573	2.3214	986.6359	0.32268	982.7232	15786.1738	946.0484	1.8737	970.9145	1.3188	1365580	-0.68329	257.731	186.224	185.8493	240.4903	237.4935	3847.8445	218.7148	1.6215	233.5767	290882
017	2017-11-17t1606	1510956693.54	larva	21.9318	-37.7469	-213.6402	303.3556	40.104	9817.2686	31134.8982	277173.7928	869.701	-0.1235	590.104	0.97393	599.0323	1.0535	828.5809	-0.2722	825.408	43914.7852	769.301	0.93043	811.7718	0.48273	3083290	-0.55968	286.868	141.279	140.3498	214.3884	209.5605	11362.583	185.7798	1.0524	204.2791	738185
017	2017-11-17t2038	1510972975.24	larva	26.4545	-33.2242	-209.1175	379.4057	34.1639	9700.8131	30608.2638	214985.5902	998.417	-0.28029	779.91	1.6497	779.5168	1.7055	952.5282	-0.26659	950.7531	50483.9961	893.3003	1.057	931.257	0.42335	4078930	-0.72124	300.036	172.593	171.4372	240.8685	238.1785	12766.0332	210.4118	1.2597	230.118	902664
017	2017-11-18t0002	1510985241.4	larva	29.8618	-29.8169	-205.7102	453.8072	41.6403	14532.4816	45939.5143	391374.5673	1026.11	-0.45564	793.258	1.5911	795.4858	1.6847	947.9178	-0.45243	942.1857	73937.5938	893.6103	0.8143	930.0783	0.15474	6139020	-0.45155	272.855	184.652	184.298	246.6413	243.6852	19238.0234	221.7083	1.3225	237.7785	1429030
017	2017-11-18t0350	1510998947.64	larva	33.6691	-26.0096	-201.9029	662.9082	51.5463	26205.1813	82854.5398	857380.6908	780.212	-0.91444	475.301	-0.079359	467.8799	0.030747	668.3618	-1.1722	659.0329	92902.2812	584.6349	-0.60188	637.3047	-0.84351	6580060	-0.69184	377.933	120.254	118.9303	181.0558	176.9805	25166.7539	154.8341	0.13443	171.6624	1664790
017	2017-11-18t0827	1511015541.27	larva	38.2784	-21.4003	-197.2936	634.1095	49.8777	23950.4778	75523.2214	772738.9449	2711.87	0.75635	880.274	1.7117	819.3101	1.5584	2116.1375	1.3336	2054.3687	268749.4688	1323.3145	1.8196	1843.7696	1.7538	11162800	0.10671	299.124	193.42	192.9583	257.664	254.6783	32723.3262	231.0886	1.1981	248.4697	2452760
017	2017-11-18t1149	1511027677.99	larva	41.6497	-18.029	-193.9223	629.9918	42.9919	19458.6814	61675.637	511215.3522	5472.84	3.106	954.119	1.9746	790.0327	1.3073	3635.6057	3.9273	3525.6173	378103	2072.3391	4.4063	3074.0787	4.3703	9917120	-0.52359	539.152	186.338	185.7085	252.2429	245.7604	26233.2656	222.2345	0.9184	238.8285	1936800
017	2017-11-18t1539	1511041491.72	larva	45.4869	-14.1918	-190.0851	762.1643	53.6976	33957.8196	107165.0257	1263403.906	3612.07	1.1179	790.35	0.95692	682.6131	0.60665	2668.4897	1.941	2584.583	477659.6562	1536.8811	2.1324	2313.1605	2.2789	14123600	0.17928	276.523	160.468	159.7474	235.8366	233.4036	42214.7578	204.6133	0.41969	224.5877	2867560
017	2017-11-18t2011	1511057806.36	larva	50.0187	-9.66	-185.5533	891.8723	58.2086	42182.9581	132928.9749	1673769.409	4839.32	1.8688	791.806	0.79455	650.6197	0.26122	3458.7815	3.0771	3344.2543	767849.5	1686.472	2.4273	2964.2877	3.3872	17537700	0.56529	457.859	159.524	158.5961	244.3136	239.8989	54237.6094	211.897	0.35257	233.1466	3533290
017	2017-11-18t2339	1511070290.03	larva	53.4864	-6.1923	-182.0856	1001.9037	65.1045	53886.4657	169820.9081	2407756.1659	3287.47	0.39839	598.415	-0.48987	477.138	-0.89008	2201.623	0.70904	2050.9363	623059.3125	1346.1727	0.96028	1847.3799	0.73325	16887300	0.1113	341.614	120.843	117.4857	203.135	199.1376	57487.2031	167.014	-0.7999	190.8227	3410190
017	2017-11-19t0339	1511084692.38	larva	57.4871	-2.1916	-178.0849	1021.6747	67.7875	56198.0123	177245.866	2549205.5917	4140.65	0.91294	763.464	0.49281	686.5538	0.37853	2133.4578	0.41842	1985.0953	629370.0625	1354.1329	0.83927	1798.7034	0.45304	22452700	1.0413	363.289	168.605	170.173	263.6517	257.8568	77777.2656	223.2631	0.40181	247.2434	4958500
017	2017-11-19t0803	1511100472.09	adult	61.8703	2.1916	-173.7017	1034.6777	72.2777	60472.5943	190693.8398	2934417.6156	2782.09	-0.33016	793.951	0.67482	721.7233	0.62511	1936.4802	-0.10121	1883.2996	611927.75	1248.5666	0.24636	1705.7464	0.07731	25085700	1.279	387.126	184.396	184.0089	266.7442	262.3194	84291.1719	233.7288	0.59333	254.257	5826180
017	2017-11-19t1206	1511115109.41	adult	65.9362	6.2575	-169.6358	1147.1877	74.0761	69192.0729	218006.9773	3466712.4285	2789.68	-0.45574	616.531	-0.80464	546.7962	-0.80342	1805.8188	-0.48301	1705.8922	653706.4375	1069.4052	-0.66119	1511.8465	-0.4923	22277700	0.36545	408.441	138.255	134.6118	230.7657	226.8163	83537.1719	194.3609	-0.70357	218.3682	4995720
017	2017-11-19t1638	1511131396.87	adult	70.4605	10.7818	-165.1115	1134.1503	78.3379	70594.5721	222645.5678	3642856.5608	3739.91	0.13764	597.53	-1.1135	510.3556	-1.245	2017.6522	-0.26419	1903.3246	744513.6875	1096.7515	-0.69688	1657.8887	-0.30923	22017200	0.029717	386.847	135.04	132.1046	220.8692	215.7008	81500.75	185.5438	-1.2102	207.4526	4975830
017	2017-11-19t2002	1511143670.31	adult	73.8698	14.1911	-161.7022	1151.0392	78.8579	70878.7351	223399.2832	3692924.0586	4113.49	0.32465	770.739	0.4317	703.7151	0.54733	2168.8276	-0.1006	2048.185	802466.25	1220.358	-0.25024	1776.2313	-0.14444	28502700	1.2405	609.576	189.984	189.5873	290.2576	284.8189	107395.3281	251.5179	0.96817	276.0286	7025810
017	2017-11-19t2351	1511157355.37	adult	77.6712	17.9925	-157.9008	1234.5733	79.9038	77888.7864	245420.7582	4094997.7319	4156.65	0.26677	588.992	-1.4465	511.1661	-1.4607	2146.9734	-0.22134	2060.6143	873818.1875	1050.3669	-1.152	1581.9097	-0.68271	23937800	0.054228	378.855	142.455	138.2387	236.8966	232.5336	96416.9297	199.1783	-1.0884	223.8983	5789640
017	2017-11-20t0428	1511173983.57	adult	82.2902	22.6115	-153.2818	1208.6726	81.3699	78428.4032	247304.5656	4245602.7402	4037.07	0.082734	591.892	-1.5456	516.7659	-1.5017	2248.8491	-0.14503	2189.8088	919779.25	1098.0336	-1.0612	1718.3546	-0.48514	24207800	-0.078813	344.526	144.817	141.3501	245.6329	241.2508	100463.8594	200.8715	-1.2285	231.1254	5922870
017	2017-11-20t0750	1511186110.46	adult	85.6587	25.9801	-149.9133	1208.1902	84.9102	77778.1605	245195.4933	4176632.6996	4432.62	0.32005	694.208	-0.46985	629.7873	-0.23661	2405.0684	0.060075	2237.5122	976457.75	1197.5767	-0.65676	1874.5717	-0.19727	28161300	0.66801	469.794	170.732	169.7223	274.4775	271.3153	111437.875	237.893	0.099754	262.7021	6925930
017	2017-11-20t1139	1511199893.39	adult	89.4873	29.8087	-146.0847	1105.1886	89.5988	73911.0632	233333.353	4148170.0989	4692.93	0.45228	697.006	-0.47449	614.6597	-0.42477	2371.1531	-0.085899	2206.7665	915265.125	1234.558	-0.55645	1951.8577	-0.10041	26836100	0.25413	1115.88	167.361	165.438	269.4265	262.3388	103998.6484	229.373	-0.38313	253.4399	6443740
017	2017-11-20t1608	1511216018.17	adult	93.9664	34.2878	-141.6056	1230.1822	89.3841	78696.0244	248861.5043	4270796.7573	4538.88	0.2544	721.456	-0.20481	655.5917	0.10048	2384.1521	-0.17018	2239.9036	979886.5	1182.1705	-0.92726	1889.1896	-0.35739	29613600	0.78177	410.516	185.086	184.9187	325.6375	323.4762	133837.0312	250.809	0.32811	288.159	7597240
017	2017-11-20t1939	1511228676.93	adult	97.4828	37.8041	-138.0892	1209.6403	80.1343	77345.8606	243909.4009	4112245.4887	5633.51	1.0375	709.502	-0.3671	591.0603	-0.71529	2918.3655	0.68612	2781.7346	1179019.625	1420.1085	0.23061	2348.7938	0.65321	28612800	0.48085	1204.93	173.789	173.5283	278.0968	271.1725	112351.1016	233.4826	-0.50024	260.219	7008580
017	2017-11-20t2339	1511243078.61	adult	101.4832	41.8045	-134.0888	1172.6911	83.2964	73889.2204	233242.6105	3911330.2992	4475.2	0.064359	704.426	-0.44328	616.449	-0.3628	2658.3757	0.11878	2520.3262	1026133.0625	1395.0149	0.0088576	2159.5131	0.096222	27164100	0.070167	583.233	173.073	172.3331	288.973	282.542	111543.5625	243.3147	-0.23467	270.3911	6674030
017	2017-11-21t0350	1511258087.92	adult	105.6525	45.9738	-129.9195	1183.9336	79.5109	74559.9633	234928.9343	3931580.712	6528.93	1.5682	784.2	0.57075	654.0239	0.16864	3497.1838	1.475	3318.405	1360404.5	1705.1684	1.4849	2715.5344	1.288	30492100	0.82231	498.09	202.346	202.606	313.8698	309.8226	122095.3594	273.3685	0.84129	300.1826	7867830
017	2017-11-21t0806	1511273496.73	adult	109.9327	50.254	-125.6393	1100.3545	85.9152	72387.5397	228352.2827	3992128.3939	6136.13	1.1761	789.585	0.63782	692.792	0.72828	3648.6155	1.6127	3437.3347	1379176.625	1603.952	0.85699	2734.2222	1.2009	29805300	0.61244	575.301	203.745	203.1634	383.7595	368.6788	145061.0938	291.6634	1.424	334.9576	7690960
017	2017-11-21t1238	1511289778.51	adult	114.4554	54.7767	-121.1166	1073.5683	82.6886	67730.1012	213572.7602	3606542.2509	4997.93	0.21699	749.739	0.11783	639.4856	0.045217	3272.8662	0.83331	3188.1897	1158594.625	1505.6064	0.2551	2538.2072	0.61906	26491300	-0.25681	659.874	193.906	195.5701	312.7375	306.09	110709.0625	262.2559	0.087897	294.3319	6851480
017	2017-11-21t1539	1511300684.3	adult	117.4848	57.8061	-118.0872	1063.3535	85.3009	67320.7632	212576.9108	3605005.6404	5943.73	0.8747	754.161	0.16968	596.9952	-0.51204	3439.9104	1.0373	3290.5815	1210848.5	1585.1027	0.56925	2617.8574	0.71506	26475600	-0.29011	439.207	197.045	194.2783	333.9794	327.6859	117560.7344	269.3815	0.26241	310.8748	6917450
017	2017-11-21t1939	1511315085.47	adult	121.4851	61.8065	-114.0869	1073.6193	87.6555	66762.0631	210557.1746	3551095.8404	5506.19	0.47004	651.9	-1.1628	544.5968	-1.2063	2874.9268	-0.025658	2664.0779	1003349.4375	1338.4058	-0.7101	2138.2799	-0.46431	22719400	-1.27	423.726	167.808	163.8338	301.3761	294.6638	105180.2656	245.3329	-0.81202	279.8615	5848290
017	2017-11-22t0022	1511331999.89	adult	126.1836	66.5049	-109.3884	1147.6123	84.0292	75019.2918	236684.3241	4080704.2761	4282.26	-0.51324	614.839	-1.6532	477.6355	-2.1075	2769.188	-0.30815	2717.8486	1082752.5	1370.1497	-0.64349	2170.925	-0.49197	24035900	-0.96483	470.801	163.967	156.5589	325.3326	317.5274	127205.0312	240.0867	-1.16	298.6549	6409970
017	2017-11-22t0339	1511343876.64	adult	129.4827	69.804	-106.0893	1139.6495	83.2259	73523.2311	231827.3031	3947770.9282	4857.4	-0.1357	779.799	0.48326	680.7768	0.71805	2906.7988	-0.14321	2746.0907	1116210.75	1613.2167	0.43957	2371.0429	-0.11734	29884300	0.48467	456.375	218.465	223.1681	366.3622	360.9035	140683.0781	305.5342	1.1804	345.6672	8372250
017	2017-11-22t0739	1511358277.47	adult	133.4829	73.8042	-102.0891	1131.6128	85.643	72371.2138	228097.5671	3956179.6399	4921.34	-0.14274	716.298	-0.34741	590.8658	-0.50699	2945.0215	-0.14874	2725.3669	1113218.125	1530.9859	-0.013831	2383.3457	-0.16719	27027400	-0.24728	448.056	192.224	187.4918	339.756	333.6058	128427.7891	274.9761	-0.10049	314.2411	7253010
017	2017-11-22t1206	1511374267.15	adult	137.9245	78.2458	-97.6475	1133.2485	86.5613	74265.5448	234124.0848	4171562.2042	3978.97	-0.86794	651.072	-1.2049	511.0471	-1.6067	2700.363	-0.62514	2563.6462	1047740.875	1541.5119	-0.026316	2239.3651	-0.54928	25204900	-0.70433	454.76	180.737	172.4297	346.1785	339.4441	134317.25	272.8223	-0.33136	322.8598	6996870
017	2017-11-22t1539	1511387077.38	adult	141.4829	81.8042	-94.0891	1080.4832	84.8769	69851.1429	220142.8616	3836636.2913	6467.05	0.86493	673.212	-0.92047	517.9135	-1.5044	3236.1248	0.21706	3040.2378	1181185.5	1501.847	-0.24757	2516.2144	-0.0014539	24514300	-0.86972	527.878	183.873	172.1541	389.6049	380.0693	142205.7812	293.4795	0.2688	356.2718	6695530
017	2017-11-22t1939	1511401476.53	adult	145.4827	85.804	-90.0893	1200.4823	82.4716	78239.216	246579.8923	4303163.8294	8843.12	2.4821	677.794	-0.86531	533.929	-1.2746	3528.9712	0.65569	3271.2997	1439820.25	1539.6213	-0.1108	2487.2841	-0.11089	27641800	-0.12342	538.934	182.193	177.3901	369.5545	360.9828	150778.25	273.9914	-0.53713	334.262	7430180
017	2017-11-22t2350	1511416494.24	adult	149.6542	89.9756	-85.9178	1181.7059	89.9178	78531.3311	247610.1593	4514214.6752	3346.25	-1.3877	669.889	-0.97666	521.4536	-1.4593	2567.8384	-0.96783	2510.644	1052813.75	1634.9894	0.29775	2268.2136	-0.61472	27401100	-0.1782	539.304	182.659	175.8299	371.9876	364.2675	152514.9062	270.3337	-0.7895	338.5845	7471480
017	2017-11-23t0339	1511430276.75	adult	153.4827	93.804	-82.0893	1257.4455	90.5051	83478.924	262959.4868	4751188.0777	3809.16	-1.0845	645.71	-1.3089	480.7727	-2.0633	2603.1238	-0.93277	2537.1979	1134962	1640.3922	0.30362	2263.7083	-0.65308	28092300	-0.020915	543.353	177.772	169.2214	384.7643	373.3289	167757.25	264.6125	-1.0852	338.4707	7734160
017	2017-11-23t0838	1511448164.98	adult	158.4517	98.773	-77.1203	1185.4259	84.5791	78239.3017	246482.1336	4391223.194	9586.84	2.831	799.582	0.78255	614.5669	-0.099997	4446.6685	2.0503	4253.886	1814240.75	2118.0247	2.4381	3703.8306	2.3885	32600600	0.96125	594.005	226.914	220.3822	428.9516	410.5522	175012.25	307.452	0.091712	369.6348	9251750
017	2017-11-23t1139	1511459075.78	adult	161.4824	101.8038	-74.0896	1162.4228	87.2726	77409.7607	243885.4462	4435812.8488	5134.56	-0.21285	750.789	0.12027	580.7375	-0.60845	3107.6602	-0.14831	2936.5068	1255494.75	1736.7001	0.73051	2567.392	-0.040213	30279300	0.45455	572.117	213.903	207.6201	402.9398	391.0853	162787.6719	308.9542	0.023609	369.926	8626700
017	2017-11-23t1539	1511473477.8	adult	165.483	105.8043	-70.089	1220.8322	87.2546	80734.0763	254404.4352	4507296.7332	4446.39	-0.6901	741.286	-0.0056736	583.2532	-0.57688	2912.3696	-0.4756	2819.9648	1226107.625	1744.1174	0.76738	2490.6725	-0.21425	31188100	0.63732	597.506	212.693	207.9459	390.4332	382.8744	164372.3594	303.098	-0.2917	361.9278	8948620
017	2017-11-23t2022	1511490409.07	adult	170.1861	110.5075	-65.3859	1186.4464	88.2749	77713.22	244891.1961	4337312.728	7389.8	1.2621	752.671	0.16415	600.4206	-0.31964	3509.6189	0.48014	3352.6614	1424905.25	1719.8368	0.68052	2734.9747	0.30403	30501200	0.4989	507.203	218.286	214.0185	397.5672	391.3185	161412.2969	308.2154	-0.31425	369.8686	8845820
017	2017-11-23t2339	1511502278.01	adult	173.4831	113.8044	-62.0889	1201.8057	84.8089	77928.2701	245432.0449	4426381.8068	5253.02	-0.16643	782.712	0.5969	611.8071	-0.14592	3551.8259	0.54702	3467.5356	1445593.125	1845.0226	1.2558	2911.4781	0.68324	31807100	0.75523	1293.55	226.409	220.2194	442.4342	429.1139	180070.7344	335.5327	0.29949	405.2502	9200560
017	2017-11-24t0339	1511516676.86	adult	177.4827	117.8041	-58.0893	1105.7576	88.8274	75960.4504	239650.0677	4394213.796	8432.4	1.9333	687.315	-0.74148	523.3239	-1.5348	4315.9062	1.7764	3898.9539	1709098.875	1664.5037	0.4781	3026.471	0.93534	27191500	-0.109	531.896	196.083	186.2084	406.4828	395.8774	160967.1875	299.4011	-0.78427	362.5697	7757420
017	2017-11-24t0806	1511532655.97	adult	181.9214	122.2427	-53.6506	1080.9618	86.2355	71249.2559	224672.9087	4000147.2624	5146.34	-0.24171	763.427	0.35645	608.6423	-0.20039	3488.76	0.44942	3410.8037	1297818.75	1829.1148	1.247	2872.2384	0.62226	28348300	0.13438	589.375	227.964	226.6637	405.297	392.4226	150770.4844	318.7875	-0.43932	371.6986	8464990
017	2017-11-24t1139	1511545477.97	adult	185.4831	125.8044	-50.0889	1079.7356	86.192	70676.4605	222772.1115	3927485.6823	5264.43	-0.16281	781.888	0.63678	627.9701	0.10406	3518.5596	0.50545	3385.2056	1298348.5	1863.8663	1.4337	2895.1425	0.68501	28809500	0.23738	547.915	239.709	238.8323	411.2025	403.728	151733.7188	338.272	-0.09411	386.8362	8832330
017	2017-11-24t1539	1511559884.62	adult	189.4849	129.8062	-46.0871	992.8248	81.6766	64651.5503	203924.309	3540817.1955	6676.01	0.77666	776.085	0.57438	583.3986	-0.60211	4511.792	2.1162	4434.4924	1524985.75	2092.514	2.4949	3590.1289	2.2022	26161000	-0.19644	546.086	226.965	218.1089	411.1415	407.7984	138965.8438	347.082	-0.034211	392.7254	7650750
017	2017-11-24t1950	1511574892.1	adult	193.6536	133.975	-41.9184	959.0205	83.1839	61947.8116	195509.3184	3405490.5671	5414.11	-0.054817	750.537	0.22788	593.9855	-0.43386	3353.0266	0.25831	3156.853	1083027.625	1742.495	0.97903	2795.6607	0.50972	24241600	-0.48475	516.794	238.066	231.076	421.8002	415.8903	136241.4531	347.287	-0.17341	397.7937	7689300
017	2017-11-24t2339	1511588679.82	adult	197.4836	137.8049	-38.0884	964.0429	82.047	61417.9708	193768.4138	3323512.8897	6334.47	0.56467	766.738	0.4832	592.0956	-0.46257	3692.4495	0.81482	3496.1272	1185276.25	2022.6612	2.2802	3105.5035	1.2023	24554800	-0.39419	528.779	240.464	230.8468	433.004	426.3421	138994.2969	362.6474	0.021747	410.3597	7700850
017	2017-11-25t0438	1511606578.43	adult	202.4554	142.7767	-33.1166	896.9899	86.143	57960.1155	183260.0575	3221950.4956	7219.78	1.1681	746.505	0.21835	593.0317	-0.44464	4065.387	1.4265	3693.2212	1231812.25	1617.1799	0.51803	2918.8837	0.83014	22550400	-0.67479	539.125	247.584	238.6387	444.7979	439.3582	134773.7656	373.8542	0.079912	423.9742	7479020
017	2017-11-25t0739	1511617479.85	adult	205.4836	145.8049	-30.0884	885.7663	84.8968	56500.3674	178297.8618	3123319.659	7079.7	1.0839	749.081	0.27393	590.1134	-0.48751	4466.4712	2.077	4265.8608	1317609	1651.871	0.71113	3147.4349	1.3504	22064900	-0.72334	582.932	249.724	239.3756	461.6026	454.8355	136172.7656	379.4541	0.088509	435.2531	7355860
017	2017-11-25t1139	1511631877.38	adult	209.4829	149.8042	-26.0891	865.3017	81.58	55366.1699	174857.5231	3028611.3545	6615.4	0.78537	755.765	0.39589	598.1166	-0.35474	4341.8823	1.8952	4143.7236	1254804	1677.7499	0.8778	3138.3781	1.364	21815900	-0.72588	576.553	256.305	244.4014	474.8452	470.0724	137230.2656	395.1897	0.25645	452.4426	7398510
017	2017-11-25t1622	1511648817.55	adult	214.1885	154.5098	-21.3835	856.536	84.4598	53555.7102	169127.4521	2907878.424	8468.06	2.0438	762.684	0.52601	597.0215	-0.3613	4577.5366	2.2925	4219.5339	1281710.25	1663.7081	0.87153	3160.2052	1.4539	21310100	-0.7668	589.839	262.69	247.9735	502.2286	497.2599	140624.0156	409.8706	0.37228	474.0374	7339820
017	2017-11-25t1939	1511660678.76	adult	217.4833	157.8046	-18.0887	849.5871	84.5912	53730.9294	169706.5829	2927319.8267	6641.96	0.82675	765.024	0.58041	597.437	-0.34648	4645.3228	2.4187	4565.6763	1305335.75	1682.5634	0.99718	3420.1837	2.0578	21445900	-0.72082	645.314	263.838	249.5319	516.6079	506.8431	145166.8281	413.2342	0.32542	483.6254	7396180
017	2017-11-25t2339	1511675080.07	adult	221.4836	161.805	-14.0884	839.7829	82.4833	51812.4599	163710.5207	2755727.7033	7317.92	1.2932	773.203	0.72236	599.0508	-0.31245	4812.0669	2.7044	4627.6294	1304070.125	1699.3318	1.1216	3588.1666	2.4661	20916700	-0.77552	672.617	269.974	256.27	520.2004	515.9232	140974.2969	417.2654	0.26954	487.2258	7303330
017	2017-11-26t0406	1511691060.83	adult	225.9227	166.2441	-9.6493	812.7793	84.0781	50047.305	158055.9672	2678979.4082	8337.94	1.9945	806.615	1.2287	621.7119	0.046108	5208.2759	3.356	4955.196	1364568.25	1715.2288	1.2437	3651.8711	2.6402	21074400	-0.72634	661.634	282.319	267.5605	542.6481	532.8492	142173.8125	432.6617	0.39371	504.5921	7376140
017	2017-11-26t0739	1511703879.75	adult	229.4836	169.8049	-6.0884	796.6713	82.386	49077.0525	154964.5479	2635713.2024	7615.25	1.5169	822.024	1.4694	635.6905	0.26599	5142.7222	3.2607	5082.5835	1321679.625	1780.3512	1.5864	3608.6698	2.5653	21057800	-0.70933	691.123	293.001	276.3292	561.959	550.4081	144423.4688	446.8616	0.51837	518.7141	7505820
017	2017-11-26t1139	1511718279.23	adult	233.4834	173.8047	-2.0886	761.611	82.5515	47562.7934	150274.0685	2571843.642	9568.2	2.8552	842.003	1.7769	647.9999	0.45861	5540.2246	3.9008	5389.3706	1379515.875	1785.9289	1.6509	3941.2147	3.3227	20891800	-0.71941	748.911	305.467	289.3484	589.0796	578.4392	146680.8125	466.0713	0.70414	545.3062	7579250
017	2017-11-26t1550	1511733317.11	dead	237.6606	177.9819	2.0886	786.0206	82.6866	48557.667	153351.3646	2594006.5704	8174	1.9196	834.817	1.6903	655.2804	0.57257	4860.4468	2.8155	4586.9883	1234553.5	1812.9407	1.8146	3302.213	1.9068	21145900	-0.666	695.835	313.822	297.9681	591.3531	584.4281	150203.6875	472.0058	0.66854	553.2544	7949120
019	2017-11-16t1611	1510870638.42	egg	-1.9802	-61.6592	-241.5529	161.9949	26.9679	2894.1921	9194.2445	48917.39	0	2236.799	0	-0.34487	0	-0.40188					0	-0.036273	0	0.43764	0	2.9081	0	0	0				0	-0.35194	0	0
019	2017-11-16t2009	1510884895.76	larva	1.9802	-57.6989	-237.5925	166.614	26.7504	3288.4461	10467.1726	58475.9769	0	1605.5179	0	-0.53621	0	-0.57007					0	-0.34995	0	-0.090529	0	1.4138	0	0	0				0	-0.52285	0	0
019	2017-11-17t0011	1510899425.43	larva	6.0162	-53.6629	-233.5565	153.5366	26.626	2663.7976	8474.0234	44167.9479	0	0.041822	0	-0.73702	0	-0.74629					0	-0.66582	0	-0.52541	0	0.48284	0	0	0				0	-0.7052	0	0
019	2017-11-17t0339	1510911937.3	larva	9.4917	-50.1873	-230.0809	153.5414	27.0379	2719.6336	8653.5884	45882.1168	0	-0.4912	0	-0.91526	0	-0.9025					0	-0.93502	0	-0.84525	0	-0.11103	0	0	0				0	-0.86971	0	0
019	2017-11-17t0739	1510926341.61	larva	13.4929	-46.1861	-226.0797	155.4764	22.6334	2281.8922	7235.9636	31930.8876	723.564	0.49855	599.073	1.3343	597.3904	1.3088	699.733	-0.032125	699.1672	9096.5293	659.6051	1.1564	685.3416	0.93336	760823	-0.36856	206.477	141.066	140.6373	189.3774	187.7991	2461.9065	171.794	1.1339	183.494	179154
019	2017-11-17t1202	1510942070.37	larva	17.862	-41.817	-221.7106	151.106	41.3541	3127.3317	10292.8364	65779.1871	0	-1.0736	0	-1.3692	0	-1.2999					0	-1.5741	0	-1.4837	0	-1.1629	0	0	0				0	-1.3011	0	0
019	2017-11-17t1606	1510956721.58	larva	21.9318	-37.7473	-217.6409	220.3249	18.9622	3194.6307	10091.9524	39139.0151	977.819	0.019116	830.962	2.0267	830.8498	2.0444	950.0382	-0.015445	948.7765	17100.6875	902.9817	1.4191	935.9258	0.82406	1487420	-1.0799	258.3	182.278	182.1447	240.8935	242.2428	4336.0825	214.6261	1.4539	232.4073	326277
019	2017-11-17t2038	1510973003.38	larva	26.4545	-33.2245	-213.1181	525.9896	39.8006	16420.3215	51924.041	427147.0573	657.893	-0.68282	435.685	0.090412	427.1616	0.14317	603.1228	-0.97437	596.6911	53074.8047	540.1054	-0.23944	583.4055	-0.48949	3815730	-0.80117	305.514	117.913	117.2687	172.378	168.0058	15169.2637	148.2111	0.35056	162.5648	1032680
019	2017-11-18t0002	1510985270.54	larva	29.8621	-29.817	-209.7106	496.9151	39.048	15778.5726	49882.7365	415714.2974	804.72	-0.70028	508.562	0.26456	482.0706	0.25418	751.4122	-0.83964	746.0902	63118.625	698.8423	0.096481	735.2021	-0.34128	4269890	-0.99314	297.662	128.395	124.744	207.4626	204.3815	17426.8594	178.8578	0.67102	197.9751	1078010
019	2017-11-18t0350	1510998976.78	larva	33.6694	-26.0097	-205.9033	314.0567	29.149	6818.136	21558.3399	125513.9512	847.394	-0.84485	625.036	0.64184	621.8603	0.75786	774.5753	-0.9685	766.7634	29433.8594	714.5746	-0.12039	756.8058	-0.54846	2320760	-1.8691	260.963	157.776	156.552	217.9408	215.5492	8281.751	191.0135	0.71109	208.2876	585823
019	2017-11-18t0827	1511015570.62	larva	38.2788	-21.4003	-201.2939	700.9457	47.2918	26836.3007	84625.3562	856130.3587	1360.12	-0.55386	564.763	0.12448	563.8441	0.29714	1040.5145	-0.67033	1011.2736	147753.0625	739.475	-0.36175	916.4246	-0.46301	8016240	-0.71957	247.574	133.434	132.4716	199.3483	195.6026	28307.4551	173.9684	0.22786	190.5325	1893960
019	2017-11-18t1149	1511027707.37	larva	41.6501	-18.029	-197.9226	813.8172	53.7495	37070.4688	116976.659	1389753.2583	1760.91	-0.33992	808.787	1.217	778.4866	1.2482	1416.0641	-0.12961	1389.4874	277548.5625	1090.8686	0.713	1319.4829	0.26623	15779400	0.96362	300.589	186.191	185.7058	249.0666	247.2307	48817.0469	223.3743	0.9388	240.4478	3632590
019	2017-11-18t1539	1511041521.04	larva	45.4872	-14.1919	-194.0855	677.0639	60.6629	31945.5429	100889.8829	1262018.2736	4345.47	1.7682	905.91	1.589	805.9369	1.2696	2995.4751	2.5265	2858.8809	503239.8125	1583.5082	2.3095	2518.1035	2.7468	15204800	0.44341	337.214	190.371	188.8078	264.1243	259.7639	44372.875	233.2801	0.97079	253.0211	3195180
019	2017-11-18t2011	1511057835.68	larva	50.0191	-9.66	-189.5536	912.2575	58.6468	44675.0651	140779.3824	1837304.3501	5484.83	2.4129	735.394	0.46052	665.7936	0.34964	3078.094	2.4111	2858.3704	723352.0625	1383.1969	1.2535	2299.9787	1.9089	17248700	0.49767	308	156.967	158.6124	239.3933	236.5761	56257.4219	211.7228	0.34883	229.519	3681650
019	2017-11-18t2339	1511070319.69	larva	53.4868	-6.1922	-186.0858	914.105	64.728	48256.7451	152096.6536	2140399.8945	2960.48	0.12991	826.485	0.95333	785.0234	1.0314	1714.25	-0.12872	1604.8762	433705.25	1172.8961	0.2746	1475.847	-0.088583	20893500	1.0286	381.452	188.89	188.0041	268.3098	263.8283	67882.3906	237.6094	0.83273	257.5903	4775150
019	2017-11-19t0339	1511084721.75	larva	57.4874	-2.1917	-182.0853	1063.6613	68.8849	58758.4598	185149.4185	2712413.3114	4108.35	0.88708	794.346	0.70499	709.5095	0.53468	2495.7397	1.0317	2346.5723	768687.8125	1313.2929	0.67339	2050.3545	1.0072	24421400	1.4838	450.507	183.549	181.8554	261.1509	257.2779	80434.4844	229.0616	0.54909	249.3182	5643030
019	2017-11-19t0803	1511100501.68	adult	61.8707	2.1917	-177.7019	932.3443	73.1886	55198.3118	174138.296	2728605.3408	4661.18	1.1363	757.304	0.39758	659.513	0.15605	2545.6321	0.91237	2336.48	735687.6875	1424.6857	0.98209	2077.7765	0.89425	21836100	0.55974	447.609	172.916	172.1682	262.5343	258.9363	75872.4141	228.7085	0.4514	250.3047	4985870
019	2017-11-19t1206	1511115138.76	adult	65.9366	6.2575	-173.6361	994.3229	72.2743	57908.9125	182699.2314	2802216.9495	4911.38	1.1701	813.477	0.82482	717.7905	0.61917	3063.833	1.5884	2944.6592	928341.375	1462.3621	1.0245	2438.0527	1.5433	24634500	0.88147	431.921	190.002	188.2611	281.2399	276.486	85215.6797	243.224	0.8165	267.4292	5753840
019	2017-11-19t1638	1511131426.35	adult	70.4609	10.7818	-169.1118	1227.3194	77.6178	72266.2496	227630.8034	3566323.1777	4949.58	1.0537	699.561	-0.19352	638.6184	-0.070507	2266.178	0.14779	2102.3219	856615.25	1170.1379	-0.37194	1696.2604	-0.22424	26415400	0.98852	313.037	172.217	172.2029	260.0862	256.6483	98312.5625	225.8875	0.15471	248.5311	6502900
019	2017-11-19t2002	1511143699.63	adult	73.8702	14.1911	-165.7025	1050.3989	75.7675	63381.8982	199875.0705	3186506.7123	3111.24	-0.4299	710.67	-0.14642	633.692	-0.14253	2140.2175	-0.14851	2065.4395	710552.1875	1297.5593	0.10133	1830.0184	-0.024112	23535300	0.16017	480.559	169.529	167.0751	268.6004	263.8778	89175.3281	231.3171	0.24328	256.039	5614300
019	2017-11-19t2351	1511157384.81	adult	77.6716	17.9925	-161.9011	1136.397	75.2272	67757.2925	213592.8231	3351617.3009	4777.2	0.73353	792.528	0.64192	707.1498	0.61014	2515.3611	0.40292	2300.2373	890437.8125	1406.1944	0.5253	1951.3936	0.15698	28051500	0.95116	457.63	194.634	193.5378	289.794	284.7525	102587.0625	252.1706	0.90762	275.9655	6889080
019	2017-11-20t0428	1511174012.91	adult	82.2905	22.6114	-157.2822	1096.1529	76.0581	67343.2665	212186.7608	3480920.3352	3961.85	0.025878	742.326	0.098129	658.2265	0.095054	2335.5117	0.0042531	2230.1079	822100.125	1423.9325	0.53383	1994.2018	0.15362	26105400	0.33912	575.375	183.434	181.7275	337.4561	330.752	118784.5312	255.407	0.90249	304.9899	6450830
019	2017-11-20t0750	1511186139.9	adult	85.6591	25.9801	-153.9136	1247.8832	74.5071	72933.0517	230077.5022	3558350.4377	1940.04	-1.5752	574.512	-1.8383	500.4107	-1.7657	1701.3516	-1.1683	1689.115	648214.9375	1076.8915	-1.2646	1587.1816	-0.87311	21886600	-0.72723	770.164	140.704	137.756	250.428	236.1708	95413.0859	191.8964	-1.7365	220.9053	5360280
019	2017-11-20t1139	1511199922.87	adult	89.4877	29.8087	-150.085	1172.0159	79.0795	73280.235	230834.6435	3915937.1571	2288.41	-1.3902	638.167	-1.1746	563.866	-1.0497	1908.6665	-0.89902	1888.1852	731019.25	1192.9748	-0.77038	1717.4291	-0.65815	24393900	-0.29702	389.645	160.786	159.0264	270.1687	265.8585	103474.6016	231.148	-0.31128	256.2249	6146040
019	2017-11-20t1608	1511216048.73	adult	93.9671	34.2881	-145.6055	1069.972	77.3064	64184.7687	202245.9638	3252477.8448	5408.01	0.92511	692.24	-0.56392	600.0059	-0.60649	2803.8352	0.57133	2591.3629	942088.625	1352.3062	-0.044821	2134.2444	0.2281	23202500	-0.6952	324.764	173.537	172.3059	259.0671	255.4353	87046.5469	225.3874	-0.70738	247.95	5816630
019	2017-11-20t1939	1511228706.53	adult	97.4832	37.8041	-142.0895	1126.9174	77.6441	70124.4033	220970.6128	3692083.6866	4998.63	0.54593	688.243	-0.63356	609.9129	-0.47046	2652.0684	0.2152	2470.7761	970657	1371.2501	-0.022547	2182.7387	0.25695	25186200	-0.32295	336.597	178.336	179.7209	273.8566	270.3165	100231.5156	236.7478	-0.36712	260.7102	6526220
019	2017-11-20t2339	1511243108.21	adult	101.4836	41.8046	-138.089	1099.887	76.955	66332.8124	209083.5948	3423866.0159	4604.53	0.16448	838.224	1.2573	704.3101	0.79669	3029.8672	0.77365	2923.8999	1051363.875	1756.6223	1.8666	2594.3135	1.1267	29031000	0.51704	567.354	215.92	212.6601	330.1294	324.1729	114554.9062	281.0228	1.298	312.3565	7478180
019	2017-11-21t0350	1511258117.47	adult	105.6529	45.9738	-133.9198	1136.8665	78.9971	71037.0855	223902.5504	3767622.1206	5433.89	0.72341	704.536	-0.45092	586.6948	-0.73059	3378.5159	1.267	3197.5161	1253429.375	1676.8109	1.341	2718.3545	1.2946	26107300	-0.24729	361.29	176.498	175.8123	289.0389	285.1679	107233.4297	247.4976	-0.20388	274.6777	6540300
019	2017-11-21t0806	1511273526.1	adult	109.9331	50.254	-129.6396	1015.031	74.7054	60550.4242	190829.7656	3054216.9266	5821.15	0.9345	766.445	0.33945	654.1223	0.20689	3264.1392	0.94403	3040.1465	1034732.125	1754.4147	1.6093	2718.5229	1.1646	24245700	-0.76619	469.218	185.207	184.508	305.8877	301.5775	96966.3906	263.5704	0.29814	291.468	5858830
019	2017-11-21t1238	1511289808.06	adult	114.4558	54.7768	-125.1168	1216.2787	77.1739	74062.1071	233173.3012	3854166.3105	5395.43	0.51918	654.325	-1.116	552.3428	-1.1391	3093.9277	0.5246	2855.4148	1197350	1457.1562	0.016709	2419.0516	0.3468	25290300	-0.55786	433.732	166.434	160.9969	276.0276	271.8077	106822.6719	237.1604	-0.90628	262.3492	6432830
019	2017-11-21t1539	1511300714.36	adult	117.4854	57.8063	-122.0873	1117.3499	76.1744	69587.002	219314.7899	3642796.8654	5704.56	0.69403	615.833	-1.6212	504.9155	-1.7692	2911.9822	0.1315	2741.3021	1059961.5	1405.4304	-0.30513	2376.5383	0.16877	22364000	-1.3262	383.563	155.01	142.9873	282.3834	278.6855	102787.5547	239.9871	-0.89185	269.7789	5629170
019	2017-11-21t1939	1511315115.63	adult	121.4857	61.8066	-118.087	1113.262	79.5406	68461.8366	215789.155	3641543.8755	7160.68	1.7072	723.562	-0.23397	602.86	-0.40651	3420.3813	0.90408	3180.8372	1224496.5	1557.8252	0.34289	2635.1588	0.64775	25834800	-0.48347	457.316	192.774	188.3897	329.6083	320.0013	117999.7812	262.9501	-0.13033	303.1228	6883000
019	2017-11-22t0022	1511332029.61	adult	126.184	66.505	-113.3886	1140.1405	75.7217	68441.3157	215581.3495	3457256.1163	4482.75	-0.36523	712.074	-0.39131	575.1546	-0.76153	3148.0642	0.33282	3078.5695	1127007	1689.1921	0.86428	2682.9878	0.64048	25446700	-0.61	400.43	186.378	182.1921	314.3742	308.9317	112545.9688	253.4761	-0.65274	289.6105	6660420
019	2017-11-22t0339	1511343906.22	adult	129.4831	69.804	-110.0896	1178.2924	76.5875	71319.3191	225301.7429	3660367.2234	6054.52	0.74032	688.122	-0.70793	551.5709	-1.0716	3416.99	0.71587	3272.8428	1274537.25	1598.308	0.3698	2740.9816	0.69469	25622900	-0.58116	365.077	176.933	174.0009	283.5512	279.6756	105764.6172	235.9788	-1.4115	267.4113	6588290
019	2017-11-22t0739	1511358307.06	adult	133.4833	73.8043	-106.0893	1074.4823	75.9268	65762.2901	207243.5485	3406713.2142	6248.19	0.81836	790.508	0.61884	668.3045	0.57046	3617.6489	0.97774	3334.5333	1244471.25	1832.4014	1.3811	2926.5776	1.0156	27131000	-0.2216	461.473	210.703	217.5098	344.5691	338.7659	118531.7656	293.244	0.56603	325.6273	7231550
019	2017-11-22t1206	1511374296.88	adult	137.9249	78.2459	-101.6477	1185.0665	99.1848	71699.1666	226935.1623	3906296.9264	6733.68	1.1032	628.143	-1.5047	496.4451	-1.8113	3525.3027	0.7491	3398.9509	1321988.5	1528.7774	-0.084677	2871.0375	0.81641	23507600	-1.1185	319.58	163.948	156.8849	268.2662	265.5335	100599.8125	233.6692	-1.7223	255.8943	6135580
019	2017-11-22t1539	1511387107	adult	141.4833	81.8042	-98.0894	1226.6631	77.2964	74089.745	233393.9541	3833589.5269	4704.91	-0.38344	708.439	-0.45765	583.8036	-0.57491	3709.6033	1.0029	3676.5347	1435616.5	1433.5816	-0.55839	3223.633	1.521	27413800	-0.17285	468.475	199.858	198.9164	358.9088	350.0217	138897.7188	278.5687	-0.2492	327.2743	7733700
019	2017-11-22t1939	1511401506.07	adult	145.483	85.804	-94.0896	1121.5678	79.0585	73014.893	230209.1878	3985776.1204	7122.89	1.2768	664.387	-1.0427	550.5427	-1.0379	4245.6758	1.8405	3987.6672	1617602.5	1498.426	-0.29729	3307.631	1.6475	25285200	-0.67859	472.513	180.703	175.5162	299.5085	295.523	114112.7344	261.4964	-0.95987	286.3935	6877210
019	2017-11-22t2350	1511416523.74	adult	149.6546	89.9756	-89.918	1185.3513	80.3381	76532.1934	241245.1946	4114328.2407	5539.12	0.13357	719.665	-0.31157	622.2578	-0.003595	3352.2598	0.3236	3190.2334	1337551.625	1738.3459	0.76368	2801.4228	0.52498	28708900	0.12198	593.605	195.321	193.3865	333.769	328.2548	133173.8438	290.6667	-0.12223	317.3257	7791740
019	2017-11-23t0339	1511430306.37	adult	153.4831	93.8041	-86.0895	1216.5658	83.9942	77801.6366	245040.3867	4303130.075	5543.01	0.10724	607.488	-1.8245	472.5996	-2.1829	3473.9541	0.49561	3295.7377	1410425.375	1461.0027	-0.50223	2790.0477	0.46903	24645200	-0.79406	533.492	163.893	155.8948	398.147	388.6804	161647.6719	240.7191	-1.8485	338.2664	6648980
019	2017-11-23t0838	1511448194.43	adult	158.452	98.773	-81.1206	1203.2586	83.6956	75113.6288	236552.9946	4056825.6879	11209.8	3.9355	731.168	-0.15264	598.4698	-0.34006	4213.6348	1.6701	3945.3054	1651744.875	1542.6712	-0.13838	3217.4812	1.3539	28650800	0.1068	562.211	216.64	207.6366	463.1325	458.0334	181547.9531	315.8624	0.34974	418.9352	8489020
019	2017-11-23t1139	1511459105.37	adult	161.4829	101.8038	-78.0898	1206.9598	81.7618	77183.5932	243098.503	4183479.7565	8382.12	1.9833	654.189	-1.2102	561.9543	-0.89167	3705.9829	0.82437	3365.6248	1493511.125	1387.833	-0.82882	2826.5291	0.5104	26341600	-0.37857	478.317	184.165	179.8844	347.4865	337.6039	140037.0625	274.0897	-1.0192	318.5686	7415580
019	2017-11-23t1539	1511473507.37	adult	165.4834	105.8043	-74.0893	1291.7179	83.7838	78158.6293	246050.166	4098686.6281	6892.77	0.95048	721.716	-0.27768	589.3159	-0.48423	3821.0452	0.9959	3523.4478	1562807.5	1569.4732	-0.011217	2956.4196	0.77415	29458300	0.28195	472.888	211.558	207.3181	361.4213	355.1311	147821.3125	293.5136	-0.56867	337.2022	8635180
019	2017-11-23t2022	1511490438.79	adult	170.1866	110.5075	-69.3861	1215.7587	79.2089	75154.2794	236779.8241	3915725.0609	7637.02	1.4267	756.45	0.21715	613.6839	-0.11459	3914.1006	1.1328	3652.0867	1538241.5	1573.2527	0.028252	3083.0456	1.0437	29671000	0.33465	819.109	233.563	224.2449	520.5673	474.0964	204582.9688	332.6733	0.36003	421.1037	9161290
019	2017-11-23t2339	1511502307.45	adult	173.4834	113.8044	-66.0892	1148.1717	79.8256	73085.1116	230302.4595	3955237.6367	5339.75	-0.10886	672.112	-0.96202	568.7611	-0.81564	3313.2151	0.16223	3200.6014	1265648.125	1361.0625	-0.89528	2611.4042	0.044454	25624900	-0.43654	583.599	205.332	202.3791	412.5382	395.8579	157589.6094	289.5525	-0.92566	362.2555	7828490
019	2017-11-24t0339	1511516706.52	adult	177.4832	117.8041	-62.0895	1212.4269	78.7929	75245.597	236961.2836	4005957.06	5460.64	-0.033835	648.75	-1.2883	550.7236	-1.1057	3436.3257	0.35887	3258.0544	1350476	1273.2247	-1.2592	2735.4924	0.31435	25475700	-0.43001	499.22	201.395	197.7966	342.2633	334.9192	134167.2188	271.1752	-1.5065	316.5111	7908580
019	2017-11-24t0806	1511532685.67	adult	181.9218	122.2428	-57.6508	1137.8979	78.3835	70461.0048	221977.5461	3739716.7164	7067.49	1.0299	640.046	-1.403	522.3029	-1.5602	3424.6067	0.34591	3233.2477	1260255.25	1270.1414	-1.2366	2674.2401	0.19792	23532600	-0.73858	453.327	199.998	193.4825	351.9913	344.9349	129532.8125	280.8908	-1.3626	326.9882	7353310
019	2017-11-24t1139	1511545508.03	adult	185.4836	125.8045	-54.0891	1183.0091	79.3862	74274.8092	233912.4662	3941203.4171	5654.33	0.095373	619.353	-1.6925	520.3564	-1.5978	3271.6006	0.10683	3113.5544	1269381	1197.567	-1.5304	2550.6936	-0.055454	24002400	-0.61399	455.902	198.091	192.3376	349.9373	343.146	135775.6875	278.5641	-1.4955	325.4081	7676830
019	2017-11-24t1539	1511559914.55	adult	189.4854	129.8063	-50.0873	1142.0562	80.575	69890.9241	220206.7308	3656973.5151	6512.91	0.66849	655.593	-1.1603	549.6141	-1.138	3549.7363	0.56391	3434.481	1295653.75	1370.9627	-0.72272	2764.942	0.42283	23910100	-0.58575	622.78	219.638	211.0433	469.4207	464.8456	171338.5625	318.8813	-0.66895	424.7086	8010430
019	2017-11-24t1950	1511574921.78	adult	193.6541	133.975	-45.9186	946.6043	75.9603	59055.8171	186395.594	3094507.7579	6671.97	0.78105	679.411	-0.79999	615.1979	-0.096954	3697.1965	0.81241	3502.4702	1138736.5	1328.2714	-0.87377	2906.1581	0.74861	20925900	-1.0458	579.588	224.478	220.7426	461.3253	452.6344	142088.1875	331.5273	-0.5137	413.9343	6913910
019	2017-11-24t2339	1511588709.71	adult	197.4841	137.805	-42.0886	946.601	75.578	56649.5837	178587.8666	2914015.2815	8302.37	1.8751	662.495	-1.0269	601.1738	-0.31844	3289.9907	0.16878	2806.8333	973837.25	1238.6275	-1.2382	2396.4214	-0.33408	19607900	-1.2168	629.171	227.529	222.2804	448.2477	430.1544	132681.3281	337.3928	-0.5042	402.5469	6734170
019	2017-11-25t0438	1511606608.5	adult	202.4559	142.7769	-37.1167	858.428	78.6133	53553.0642	169134.897	2812685.6972	4140.3	-0.88847	696.513	-0.50726	623.594	0.039671	2571.7622	-0.96209	2498.0105	720093.4375	1313.1569	-0.85267	2101.6918	-0.9469	19454300	-1.1797	547.074	249.135	242.2653	421.9688	416.0803	118151.2656	350.3853	-0.38804	397.9794	6958590
019	2017-11-25t0739	1511617509.74	adult	205.4841	145.805	-34.0886	874.9363	78.4455	52864.5389	166768.7917	2738641.352	8040.78	1.7269	718.542	-0.16936	616.5978	-0.068812	3779.2363	0.9797	3503.6335	1046848.4375	1338.4955	-0.70609	2851.6478	0.70545	19835300	-1.0834	607.897	251.492	244.4133	471.9505	463.2335	130730.2812	359.9853	-0.29017	432.1888	6942420
019	2017-11-25t1139	1511631907.04	adult	209.4833	149.8043	-30.0893	827.8531	76.7038	50839.5953	160659.7441	2631323.9883	8381.31	1.9693	705.284	-0.33593	620.0515	-0.0095868	3343.0898	0.30237	3006.4644	889261.875	1248.4638	-1.0723	2438.3761	-0.16895	18711200	-1.2221	627.887	253.912	245.924	468.9355	452.452	124736.8516	371.6289	-0.18793	427.9399	6736280
019	2017-11-25t1622	1511648847.4	adult	214.189	154.5099	-25.3837	832.2313	77.5234	50390.8942	159227.582	2579826.4658	5129.7	-0.1984	701.125	-0.36394	623.5511	0.053271	2961.5125	-0.28402	2760.4872	781839.3125	1243.8804	-1.0474	2224.8957	-0.60712	18454300	-1.2192	568.503	259.125	250.6578	451.5925	443.0581	119220.4297	374.1863	-0.27852	427.4357	6820430
019	2017-11-25t1939	1511660708.69	adult	217.4838	157.8047	-22.0889	824.667	76.743	49552.2093	156524.2096	2517137.0214	5364.12	-0.032493	698.325	-0.38229	619.7776	0.0010361	3015.0454	-0.18288	2939.2529	780896.75	1245.3354	-1.0113	2316.8128	-0.38415	18067800	-1.2537	545.964	260.45	250.5303	459.3924	451.4597	118982.625	380.7402	-0.25404	431.6925	6738630
019	2017-11-25t2339	1511675110.12	adult	221.4842	161.8051	-18.0885	827.9302	77.0382	49223.8819	155553.0296	2470685.4117	4991.62	-0.27368	690.638	-0.4681	617.6702	-0.024133	2973.8855	-0.23117	2811.6659	767262.4375	1204.3273	-1.1664	2185.558	-0.65258	17766700	-1.27	570.208	263.519	251.5517	469.6202	462.4418	121162.0156	393.4961	-0.14316	445.216	6779020
019	2017-11-26t0406	1511691090.79	adult	225.9232	166.2442	-13.6494	842.1787	77.7163	50122.7533	158275.7644	2521046.4137	8360.31	2.0096	693.403	-0.40473	616.6522	-0.032003	3169.7139	0.099064	2833.1793	830465.0625	1168.1484	-1.3046	2270.5852	-0.44163	18144300	-1.1855	614.276	265.995	253.9037	480.4586	472.6932	125880.1562	396.5075	-0.21587	454.4324	6960280
019	2017-11-26t0739	1511703909.77	adult	229.4841	169.805	-10.0886	810.3896	74.9592	48812.9521	154258.2893	2491809.6941	4493.81	-0.59653	686.098	-0.49326	618.1065	-0.0049896	2461.3376	-1.0226	2317.2346	627641.125	1207.1142	-1.0986	1977.5019	-1.0799	17487300	-1.2678	569.411	267.597	254.4649	478.1609	471.9792	121931.0234	398.1699	-0.28418	452.317	6820510
019	2017-11-26t1139	1511718309.02	adult	233.4839	173.8048	-6.0888	800.8233	75.2915	48419.1924	153141.3375	2470769.1302	4825.88	-0.36895	686.968	-0.46741	619.4833	0.018916	2509.0908	-0.93599	2340.8008	634800	1188.6342	-1.1633	1991.3614	-1.0334	17374800	-1.2698	571.981	271.132	257.5825	484.7961	479.9966	122653.4062	406.0306	-0.2618	459.1443	6857460
019	2017-11-26t1550	1511733347.12	adult	237.6611	177.9821	-1.9115	805.7204	75.0226	47414.6157	149786.2421	2370805.533	4815.4	-0.3759	687.252	-0.45311	618.6946	0.0072366	2563.2078	-0.84397	2375.8242	635675.5	1189.8914	-1.1363	2048.0068	-0.89203	17038400	-1.3095	628.751	274.382	258.9885	496.0399	486.7184	123017.8828	413.9446	-0.24459	468.2291	6802490
019	2017-11-26t1939	1511747110.27	dead	241.4842	181.8052	1.9115	796.2747	80.6915	47498.4142	150547.2926	2415119.2182	5247.93	-0.080498	690.003	-0.40625	619.0955	0.012375	2729.3657	-0.57671	2456.6892	679612.0625	1179.436	-1.168	2015.4509	-0.95226	17130700	-1.2857	595.672	281.267	265.1406	506.4045	500.6889	126094.7266	423.9663	-0.1867	480.0653	6983020
021	2017-11-16t1611	1510870666.68	egg	-1.9802	-57.4676	-253.4656	229.8496	101.2972	15197.1859	52125.3004	973516.9714	0	2236.7945	0	-0.34487	0	-0.40188					0	-0.036276	0	0.43764	0	2.9081	0	0	0				0	-0.35194	0	0
021	2017-11-16t2009	1510884923.78	larva	1.9802	-53.5073	-249.5053	228.0998	83.0892	12317.6001	40776.3652	638281.6473	0	1605.5243	0	-0.53621	0	-0.57007					0	-0.34994	0	-0.090525	0	1.4138	0	0	0				0	-0.52284	0	0
021	2017-11-17t0011	1510899453.75	larva	6.0163	-49.4712	-245.4692	249.4942	57.3684	8643.9256	28114.7025	279776.3638	0	0.041809	0	-0.73702	0	-0.74629					0	-0.66583	0	-0.52542	0	0.48283	0	0	0				0	-0.7052	0	0
021	2017-11-17t0339	1510911965.64	larva	9.4918	-45.9957	-241.9936	237.2118	59.794	7981.062	26039.8216	262048.9746	0	-0.4912	0	-0.91527	0	-0.90251					0	-0.93502	0	-0.84525	0	-0.11104	0	0	0				0	-0.86972	0	0
021	2017-11-17t0739	1510926369.99	larva	13.493	-41.9945	-237.9924	241.8776	62.7298	8054.5858	26423.0644	265585.3827	0	-0.81562	0	-1.1275	0	-1.0883					0	-1.242	0	-1.1694	0	-0.66253	0	0	0				0	-1.069	0	0
021	2017-11-17t1202	1510942098.66	larva	17.8621	-37.6254	-233.6234	143.0933	42.9547	4093.649	13331.8066	111175.3597	0	-1.0736	0	-1.3692	0	-1.2999					0	-1.5741	0	-1.4837	0	-1.1629	0	0	0				0	-1.3011	0	0
021	2017-11-17t1606	1510956749.81	larva	21.9318	-33.5557	-229.5536	119.0157	43.8002	3489.8104	11532.3752	96414.2597	0	-1.2706	0	-1.6055	0	-1.507					0	-1.8814	0	-1.749	0	-1.5648	0	0	0				0	-1.5338	0	0
021	2017-11-17t2038	1510973031.75	larva	26.4546	-29.0329	-225.0308	433.6155	35.8832	12352.8158	39013.8515	295832.1614	805.481	-0.50836	588.484	0.78257	587.9321	0.85602	741.9908	-0.69307	738.4234	49713.3828	677.2142	0.26383	719.7383	-0.13173	3896350	-0.77669	295.434	138.118	137.4576	197.1639	193.0065	13209.9834	170.5046	0.67639	187.1574	914478
021	2017-11-18t0002	1510985299.88	larva	29.8624	-25.6251	-221.623	649.4198	44.2202	22650.2366	71387.7521	663298.1033	718.016	-0.7961	463.695	0.055484	449.2379	0.10431	661.0727	-1.0177	656.6085	79989.7969	594.9744	-0.28634	642.3355	-0.57767	5575930	-0.61476	316.9	117.272	115.1286	183.9734	179.4635	22260.7812	155.4049	0.31447	172.5436	1410200
021	2017-11-18t0350	1510999006.24	larva	33.6697	-21.8178	-217.8157	534.0289	54.933	21481.3484	67938.3517	750825.0256	1008.12	-0.67835	746.799	1.2283	749.9488	1.3627	912.1406	-0.70472	907.7921	103984.0312	856.0787	0.40395	894.8414	-0.20764	8470200	-0.1695	477.487	180.071	179.6324	246.1293	241.3058	28058.7363	219.0868	1.1586	236.3483	2042370
021	2017-11-18t0827	1511015599.87	larva	38.2791	-17.2084	-213.2064	714.5909	44.9419	26279.5162	82846.2726	812754.1342	2387.21	0.44163	774.082	1.1775	741.7861	1.1756	1672.3857	0.50684	1584.6617	234134	1142.8677	1.1454	1472.4997	0.86625	10768300	0.0030529	283.206	168.63	167.0221	241.9571	239.1322	33874	213.9008	0.90615	232.4829	2345820
021	2017-11-18t1149	1511027736.68	larva	41.6504	-13.8371	-209.835	638.9436	53.1257	27131.7226	85692.3749	982182.3031	1939.63	-0.17403	891.891	1.6502	841.1676	1.5691	1633.6836	0.26814	1598.1557	235250.4375	1280.509	1.4266	1520.0327	0.7353	12763000	0.19834	334.656	197.352	196.462	264.5307	260.0098	38092.4258	235.9192	1.1635	253.2347	2824110
021	2017-11-18t1539	1511041550.3	larva	45.4875	-10	-205.9979	801.4903	50.4804	33856.4262	106684.1717	1200065.9972	6495.95	3.6753	738.522	0.6734	638.4675	0.36932	2782.146	2.1445	2636.229	498004.125	1575.7247	2.2799	2324.0962	2.3038	13176000	-0.052293	365.152	144.321	140.8261	241.6457	237.8385	43254.5781	206.2856	0.45181	228.3685	2574830
021	2017-11-18t2011	1511057865.08	larva	50.0194	-5.4681	-201.466	886.2415	66.0811	43783.1534	138040.4562	1808011.0899	2093.22	-0.44587	824.5	0.98813	786.617	1.0537	1717.9192	0.031449	1678.2083	395121.4062	1237.5676	0.68988	1549.0077	0.23769	18948700	0.89524	328.787	193.051	192.754	268.3601	264.8744	61722.832	237.1766	0.89342	257.1054	4436690
021	2017-11-18t2339	1511070349.12	larva	53.4872	-2.0003	-197.9982	981.1844	64.5963	49513.0778	156194.8363	2071970.6076	3172.6	0.30404	632.393	-0.2749	514.9346	-0.65423	2275.384	0.83579	2202.2369	591599.875	1287.6815	0.72878	1887.3774	0.82167	16418200	0.0038206	518.766	123.345	121.9588	199.5284	189.6236	51877.3711	161.7185	-0.92242	180.9303	3202280
021	2017-11-19t0339	1511084751.19	adult	57.4878	2.0003	-193.9977	1101.1686	63.5572	52333.3182	164933.4167	2124987.3022	4501.95	1.2019	815.707	0.85176	763.2574	0.90029	2624.2773	1.2493	2473.251	721676.25	1362.3939	0.87279	2099.6916	1.1158	22419700	1.0338	379.108	181.821	184.3232	268.7024	265.7056	73893.1641	237.0892	0.75301	256.9795	4997360
021	2017-11-19t0803	1511100531.06	adult	61.8711	6.3836	-189.6144	993.8704	72.7885	54378.1518	171434.5741	2502581.7811	3867.89	0.51721	688.914	-0.11981	618.8653	-0.15043	2404.1047	0.67686	2300.5017	685169.875	1361.4407	0.71788	1990.6503	0.70292	19612000	0.067472	340.847	147.035	140.4002	253.4836	249.863	72242.8125	216.3845	0.10299	240.6208	4185800
021	2017-11-19t1206	1511115168.05	adult	65.9369	10.4494	-185.5485	1048.5516	74.2639	59831.7089	188524.522	2890933.1565	2803.42	-0.44523	835.06	1.0034	765.677	1.0176	1929.132	-0.27998	1872.8639	603818.3125	1375.8901	0.65355	1692.1779	-0.095997	26114000	1.2054	608.482	193.915	192.8555	288.2411	283.8192	90219.4688	251.2705	1.0668	274.7625	6064120
021	2017-11-19t1638	1511131455.76	adult	70.4613	14.9738	-181.0242	1041.9503	75.5591	62956.8443	198592.9595	3158709.524	3071.06	-0.36891	713.425	-0.068523	664.7337	0.16863	2146.7847	-0.05014	2061.9341	706292.125	1299.0621	0.19891	1767.1411	-0.067241	23445300	0.34101	457.521	163.644	165.6902	260.9834	255.5905	85863.5391	225.7475	0.14996	247.7674	5377820
021	2017-11-19t2002	1511143729.19	adult	73.8705	18.3831	-177.6149	1067.7343	77.478	62826.691	198223.1386	3087449.4778	4170.63	0.36766	661.292	-0.62166	550.5816	-0.96134	2322.0081	0.15584	2091.7441	763940.625	1322.1189	0.21317	1818.2762	-0.050393	21703600	-0.23822	325.105	154.218	147.7674	268.0179	265.0027	88177.9062	228.6481	0.14749	254.3101	5061440
021	2017-11-19t2351	1511157414.3	adult	77.672	22.1845	-173.8135	1110.6855	79.1568	63025.2595	198677.2632	3034701.7805	4478	0.50846	724.953	-0.051475	697.4104	0.50723	2485.3149	0.352	2319.1394	820153.9375	1368.8208	0.34911	2091.2636	0.47485	23893000	0.044415	733.241	171.895	168.3014	293.5018	287.6854	96855.6016	253.6345	0.96275	278.9954	5665310
021	2017-11-20t0428	1511174042.49	adult	82.2909	26.8034	-169.1945	1121.3719	74.6165	64328.5672	202583.1874	3142454.2763	3790.67	-0.1035	766.957	0.36727	693.1456	0.48922	2419.6848	0.14925	2326.7084	813014.125	1378.3748	0.31085	2001.5161	0.17054	25769700	0.26517	602.877	187.248	186.4866	299.1352	293.9357	100509.4297	259.4441	1.0602	285.5	6291520
021	2017-11-20t0750	1511186169.27	adult	85.6595	30.172	-165.826	1169.8022	76.1417	70573.6736	222640.9746	3542468.8362	3476.56	-0.40691	788.802	0.6116	706.0269	0.66445	2350.4692	-0.035243	2216.5308	867323.125	1352.1181	0.12162	1907.2283	-0.12049	29062600	0.86841	490.544	199.747	197.1537	311.3319	305.7815	114881.4688	260.1029	0.9864	293.5652	7359480
021	2017-11-20t1139	1511199952.57	adult	89.4881	34.0007	-161.9973	1096.6349	72.8463	64832.3537	204549.6249	3152329.1757	3815.92	-0.21976	721.85	-0.17888	632.4374	-0.20603	2503.5234	0.14681	2392.3101	848694.4375	1254.1086	-0.4559	1964.8987	-0.069401	24444700	-0.28557	359.261	180.866	178.8562	280.8642	277.4837	95212.9531	243.4058	0.18494	267.4422	6124840
021	2017-11-20t1608	1511216079.48	adult	93.9678	38.4804	-157.5176	1150.579	74.2047	66347.141	209103.0714	3188946.7022	4581.59	0.28733	752.343	0.17484	656.2476	0.10883	2900.3137	0.74178	2819.2405	1006408.875	1409.1249	0.24987	2297.6592	0.61853	26087500	-0.030581	421.046	191.073	188.2068	310.6743	306.9055	107804	268.6012	1.0528	297.371	6625460
021	2017-11-20t1939	1511228736.27	adult	97.4836	41.9961	-154.0018	1156.2914	77.3816	68690.9656	216501.3489	3427189.2466	3474.62	-0.63403	759.278	0.25676	688.3077	0.54758	2441.1604	-0.15778	2324.1929	876376.5625	1308.2881	-0.34878	2024.7956	-0.11994	27236100	0.1579	495	198.806	200.2521	298.0047	294.2083	106983.6953	260.1896	0.58864	285.0711	7131360
021	2017-11-20t2339	1511243137.78	adult	101.484	45.9966	-150.0014	1086.8021	82.4917	65603.9544	206798.6891	3361277.6385	4806.15	0.32057	809.923	0.8976	685.4093	0.54726	2776.1907	0.32645	2644.2578	952233.375	1547.7203	0.79334	2265.3519	0.34705	27747200	0.20973	407.886	208.729	205.5103	308.1466	304.1581	105694.2969	269.6616	0.83619	295.0775	7150850
021	2017-11-21t0350	1511258147.14	adult	105.6533	50.1658	-145.8321	1311.5974	78.9037	78833.9292	248616.7978	4076859.9512	4128.32	-0.28376	750.892	0.14358	645.9186	0.060398	2602.9016	-0.092052	2511.8894	1072395.5	1501.4334	0.45129	2163.6343	-0.0064093	30924000	0.92766	410.447	195.852	193.8873	298.6262	294.8482	123034	259.6324	0.28634	285.501	8065790
021	2017-11-21t0806	1511273555.54	adult	109.9334	54.4459	-141.552	1196.4319	84.7975	79323.5325	250172.4586	4370967.6046	5043.48	0.33806	603.891	-1.7566	485.9078	-2.0612	2687.5225	-0.058849	2469.0536	1112634.25	1303.2587	-0.64654	2125.7406	-0.20842	24964800	-0.58788	531.107	146.745	141.7064	259.0419	252.1855	107243.3594	209.1866	-1.8813	240.2512	6066450
021	2017-11-21t1238	1511289837.68	adult	114.4562	58.9688	-137.0292	1182.7716	80.7233	75294.2842	237276.8707	4002888.6247	4922.8	0.15986	692.592	-0.62117	577.2561	-0.8005	3230.3164	0.75989	3011.5317	1269514.375	1435.7732	-0.088506	2627.7768	0.82368	27202200	-0.078617	1126.25	184.458	179.9952	311.0148	302.9527	122228.8281	261.0588	0.040447	291.9996	7244790
021	2017-11-21t1539	1511300744.35	adult	117.4859	61.9984	-133.9996	1200.4003	82.8722	73723.1476	232329.4614	3891614.9677	4351.34	-0.32813	660.85	-1.0384	569.184	-0.89175	2753.8281	-0.13988	2693.3289	1060223.875	1492.9441	0.12074	2406.0044	0.23546	25421600	-0.55573	428.116	180.754	178.5879	308.3101	303.2235	118699.3906	259.9885	-0.10646	291.1815	6953240
021	2017-11-21t1939	1511315145.71	adult	121.4862	65.9988	-129.9992	1219.4794	81.7256	71806.8687	226221.3329	3703245.3591	6137.66	0.94222	711.781	-0.38668	601.896	-0.41974	3551.6509	1.1278	3398.8145	1335420.75	1641.4762	0.74432	2971.3026	1.4001	26693200	-0.26677	442.311	197.354	191.8968	361.2368	355.1409	135825.0312	283.8464	0.67825	331.4306	7401180
021	2017-11-22t0022	1511332059.22	adult	126.1844	70.697	-125.301	1191.1094	84.0982	75091.5454	236447.2532	4062010.204	7213.25	1.6505	734.023	-0.10646	612.1789	-0.25052	3823.9924	1.4763	3521.6031	1499005	1639.4084	0.62899	3096.0937	1.5541	28756800	0.22252	466.224	198.991	195.4761	345.9004	338.7479	135592.9688	275.8091	0.19335	318.7334	7795870
021	2017-11-22t0339	1511343936	adult	129.4835	73.9961	-122.0019	1176.7549	85.0494	76407.3124	240753.3052	4204333.675	6665.96	1.1877	712.214	-0.39489	595.5593	-0.46231	3930.4841	1.5805	3758.7732	1568263.125	1638.707	0.55882	3156.3376	1.6064	28366800	0.10512	744.635	205.332	200.1792	474.4456	445.8376	189303.7812	283.7976	0.37043	371.0747	8178180
021	2017-11-22t0739	1511358336.78	adult	133.4838	77.9963	-118.0017	1138.7086	87.0201	73909.2462	232926.1701	4095998.9675	7543.3	1.7565	724.852	-0.23603	612.2888	-0.20891	3968.4031	1.5652	3698.1437	1531803.625	1648.5681	0.53032	3109.6577	1.4143	27930700	-0.023398	491.142	205.907	201.6349	363.4417	355.9239	140288.4844	287.6193	0.36079	333.9035	7934210
021	2017-11-22t1206	1511374326.78	adult	137.9254	82.438	-113.56	1176.4614	83.6047	80413.9606	253506.6492	4575153.8307	4562.54	-0.45038	702.181	-0.53662	615.858	-0.13837	3220.1665	0.24078	3143.5525	1349249.75	1576.4237	0.13366	2765.5944	0.58844	29405200	0.32049	567.044	200.786	197.0105	392.5712	382.9709	164487.3281	301.302	0.68037	354.9565	8408330
021	2017-11-22t1539	1511387136.66	adult	141.4837	85.9963	-110.0017	1219.5687	83.58	77552.3286	244525.8719	4155930.2094	5953.87	0.50136	747.236	0.052071	620.7882	-0.053158	4160.8296	1.7518	4034.5459	1685136	1620.6053	0.29311	3427.7065	1.9601	30230200	0.50404	689.982	217.585	212.0095	420.3855	396.0941	170256.125	302.0117	0.56517	365.0454	8802630
021	2017-11-22t1939	1511401535.85	adult	145.4835	89.996	-106.0019	1187.2395	87.7198	77312.6593	243578.0362	4355592.8027	4417.4	-0.61872	596.134	-1.9458	473.0323	-2.1423	3083.2537	-0.081148	2978.3201	1242551.25	1415.4783	-0.67278	2543.7405	0.010111	24021800	-0.97622	812.923	169.838	159.1898	425.8111	378.084	171601.875	256.5878	-1.1259	330.0128	6843800
021	2017-11-22t2350	1511416553.57	adult	149.6551	94.1676	-101.8303	1205.1076	84.0009	78575.4268	247550.6836	4333768.0238	4425.99	-0.63863	748.56	0.074521	642.7896	0.2929	3325.0281	0.27876	3257.6393	1363261.5	1714.2659	0.65513	2874.8209	0.68186	30660300	0.56989	570.589	221.246	218.3858	404.7464	388.1985	165946.0312	299.0737	0.15366	360.1552	9062020
021	2017-11-23t0339	1511430336.1	adult	153.4836	97.9961	-98.0019	1192.5616	84.3492	79100.0052	249172.1926	4433339.007	5997.6	0.41971	719.499	-0.31358	591.6445	-0.44048	3730.5806	0.91654	3554.6785	1540729.75	1686.2439	0.50959	3150.3422	1.2371	29659900	0.33068	594.331	211.247	203.4417	409.1599	400.4126	168983.0625	300.192	0.051409	368.4643	8708230
021	2017-11-23t0838	1511448224.11	adult	158.4525	102.965	-93.033	1230.663	91.2472	83126.9766	261979.4887	4813431.5874	4476.95	-0.64665	598.679	-1.9637	487.1258	-2.0006	3192.6885	0.0044028	3073.4684	1385626.75	1498.7193	-0.3352	2699.6872	0.25239	25925800	-0.48269	554.443	173.864	165.898	374.6088	361.0239	162580.2031	254.7215	-1.5262	327.0258	7529180
021	2017-11-23t1139	1511459135.05	adult	161.4833	105.9958	-90.0021	1252.255	93.7568	85740.7019	271061.1382	4939328.5852	7887.33	1.6487	726.374	-0.216	600.6585	-0.30808	4152.7085	1.5506	3882.0566	1856260.75	1674.6575	0.4532	3374.2623	1.6742	32445700	0.9129	660.051	221.264	216.6202	475.6267	466.0602	212605.125	322.374	0.42496	426.6489	9883430
021	2017-11-23t1539	1511473537.15	adult	165.4839	109.9964	-86.0016	1182.469	86.7971	81028.2957	255424.2721	4650445.4117	6722.01	0.83596	764.736	0.32027	653.1943	0.49195	3947.0208	1.1999	3763.0897	1665642.75	1781.4271	0.93371	3234.8417	1.365	32266500	0.85887	670.073	233.071	228.6592	521.9213	507.0702	220250.7812	333.1647	0.5771	459.4745	9833960
021	2017-11-23t2022	1511490468.63	adult	170.1871	114.6996	-81.2984	1252.6884	86.9832	84330.4564	265960.8727	4863183.1069	4816.88	-0.45152	667.412	-1.0315	549.1396	-1.1124	3444.084	0.37441	3266.0465	1515397	1712.3692	0.64729	2923.2045	0.704	29310700	0.26337	821.132	199.984	191.6643	466.0259	447.9922	205051.4062	292.6877	-0.74237	395.8405	8782700
021	2017-11-23t2339	1511502337.25	adult	173.4839	117.9964	-78.0015	1243.1817	86.3687	83723.8931	263771.4263	4814443.9481	6254.15	0.49811	680.796	-0.83962	556.3203	-1.0092	3863.4878	1.0496	3616.3188	1688344.125	1685.0179	0.5446	3140.2639	1.1703	29684100	0.34597	639.222	195.985	190.6128	437.2035	422.289	191057.9062	287.8799	-0.97024	383.8313	8545340
021	2017-11-24t0339	1511516736.32	adult	177.4836	121.9962	-74.0018	1281.4847	86.7469	84298.4187	265425.8985	4770596.708	6543.67	0.68306	741.15	0.021823	606.9832	-0.22441	3806.2998	0.95513	3600.5581	1674771.875	1694.0037	0.60908	3026.0992	0.93455	32569100	0.89711	1043.71	232.178	222.2012	492.6214	474.2221	216753.4062	331.941	0.048345	440.4776	10202800
021	2017-11-24t0806	1511532715.39	adult	181.9223	126.4348	-69.5632	1264.3695	88.9648	85128.9922	268110.4804	4919529.1302	6213.93	0.46492	749.481	0.15757	631.7315	0.16327	3884.447	1.0878	3667.5308	1724694.5	1685.633	0.60951	3170.2502	1.261	33227500	1.0189	697.943	235.179	232.8422	472.8605	450.9881	209950.0781	332.429	-0.107	419.2713	10426400
021	2017-11-24t1139	1511545537.91	adult	185.4841	129.9966	-66.0014	1279.1378	87.2067	84563.9299	266261.5541	4790413.0445	6095.58	0.38756	716.249	-0.30387	585.6788	-0.56477	3568.4731	0.58602	3343.5425	1573696.625	1618.4539	0.34197	2908.6382	0.71403	31556500	0.72391	705.597	221.01	211.9284	470.7386	449.4153	207595.75	315.0509	-0.63914	409.3581	9737250
021	2017-11-24t1539	1511559944.71	adult	189.486	133.9985	-61.9995	1270.4956	91.2332	89134.3403	280957.8984	5319795.6532	6128.43	0.41352	805.485	0.99764	675.4746	0.85829	3648.2307	0.72283	3409.6189	1696427.25	1659.5049	0.56398	2921.4511	0.76031	37377700	1.7436	714.255	259.011	251.5237	509.8319	497.1076	237071.8281	356.0317	0.16719	448.4378	12019100
021	2017-11-24t1950	1511574951.72	adult	193.6546	138.1671	-57.8308	1249.0551	91.7322	87865.7424	276891.2102	5197141.2978	6666.42	0.77736	784.619	0.72042	679.3477	0.92191	3657.1626	0.74796	3469.5549	1674980.5	1738.787	0.96246	2960.4401	0.86596	35873500	1.4835	698.264	254.069	253.6979	503.3099	484.9951	230515.9375	352.8015	-0.054374	440.7144	11616300
021	2017-11-24t2339	1511588739.69	adult	197.4846	141.9971	-54.0009	1299.5427	90.1507	91538.7112	288627.9835	5422555.4702	5517.81	0.020862	769.725	0.52648	673.3289	0.82713	3481.9565	0.47693	3325.5979	1660893.25	1647.0501	0.59464	2801.8113	0.54429	36672000	1.6207	780.391	254.536	254.5379	511.541	490.8075	244005.0625	353.4719	-0.16937	443.2259	12126900
021	2017-11-25t0438	1511606638.63	adult	202.4565	146.969	-49.0289	1283.2273	101.0663	91375.2059	289006.4892	5491842.9223	7305.03	1.225	709.354	-0.32087	583.3367	-0.59827	3719.2107	0.87294	3506.839	1770344.25	1465.707	-0.16488	2832.8533	0.64306	33728300	1.1482	684.869	232.209	223.0468	484.6774	464.7009	230706.4531	330.9044	-0.77646	412.0862	11041100
021	2017-11-25t0739	1511617539.95	adult	205.4846	149.9972	-46.0008	1297.8108	91.1353	89072.8575	280723.5474	5247265.4304	6139.05	0.45457	661.915	-0.99133	542.979	-1.2327	3545.0322	0.60575	3298.9867	1644895	1443.977	-0.22905	2722.992	0.42492	30704900	0.67196	805.926	215.584	204.1856	599.4515	591.2796	278145.5	328.8547	-0.89566	501.8466	10000500
021	2017-11-25t1139	1511631937	adult	209.4838	153.9963	-42.0016	1265.828	88.286	85364.1258	268874.8718	4965934.5121	6795.15	0.90588	718.48	-0.14463	595.5829	-0.39461	3733.6567	0.92524	3488.0203	1661477.25	1586.0552	0.46127	2901.3309	0.84492	31947900	0.89339	722.806	234.901	223.96	558.6282	548.9131	248589.5312	351.2387	-0.5725	488.9154	10445100
021	2017-11-25t1622	1511648877.64	adult	214.1896	158.7021	-37.2959	1185.6371	88.5236	82246.4992	259302.1366	4794858.2856	7949.55	1.6956	750.41	0.34857	633.2599	0.20499	3929.5332	1.2594	3641.6953	1685769.75	1512.1228	0.17869	2836.593	0.74078	32133300	0.94781	848.137	247.582	238.129	570.7677	545.5788	244859.3438	363.1388	-0.48001	492.4971	10601700
021	2017-11-25t1939	1511660738.78	adult	217.4843	161.9968	-34.0011	1077.1262	90.3025	73173.4135	230745.5061	4240959.3856	5211.56	-0.13508	799.781	1.0821	668.3508	0.75661	3820.6741	1.1027	3714.9103	1459497.5	1614.1322	0.68285	3144.4118	1.4475	30482000	0.70456	799.779	268.542	259.5543	591.7606	572.5108	226052.5625	397.2938	0.041134	517.7567	10234900
021	2017-11-25t2339	1511675140.22	adult	221.4847	165.9972	-30.0007	1096.3134	93.6729	74832.5907	235984.034	4354978.059	7853.61	1.654	798.983	1.0941	668.3083	0.76	4638.7456	2.4276	4460.4387	1809110.75	1541.3048	0.39119	3537.8413	2.3542	31149100	0.83061	841.844	276.091	265.0356	620.1553	599.0916	241860.5781	420.77	0.33035	551.1535	10763700
021	2017-11-26t0406	1511691121.08	adult	225.9238	170.4364	-25.5616	999.7039	93.8121	68576.4144	216444.1431	4006179.4792	7377.95	1.3462	772.362	0.7345	663.242	0.68725	3789.0447	1.0885	3404.0797	1356478	1441.5594	-0.031082	2683.4993	0.47962	27581000	0.29332	866.093	282.572	266.5154	658.5803	645.4888	235771.7344	434.9233	0.43181	590.0968	10090600
021	2017-11-26t0739	1511703939.86	adult	229.4846	173.9971	-22.0008	979.8434	95.503	68525.8224	216916.5624	4073347.6037	6465.9	0.73872	750.648	0.43879	655.3548	0.56903	3407.3718	0.48865	3049.4292	1216431.75	1374.4298	-0.31494	2388.1109	-0.16225	26780900	0.18592	990.011	288.006	269.4813	719.2105	697.8325	256758.1562	451.9524	0.60225	629.1985	10275200
021	2017-11-26t1139	1511718339.13	adult	233.4844	177.9969	-18.001	951.1505	96.8449	60681.5377	192472.6313	3497970.4945	6187.08	0.55648	760.071	0.59084	660.0897	0.64502	3744.1531	1.0348	3476.1055	1186896.5	1334.9288	-0.47402	2684.0986	0.51424	24055500	-0.22428	936.285	298.804	280.5382	711.4301	691.4561	225523.3438	480.4927	0.93612	640.2352	9456860
021	2017-11-26t1550	1511733377.41	adult	237.6617	182.1742	-13.8237	967.0917	94.478	66308.5611	209325.9079	3933236.0718	6968.56	1.0957	747.887	0.42763	655.6003	0.57751	4038.7793	1.5066	3817.5432	1397417.625	1292.2338	-0.65161	2683.4772	0.52606	25820000	0.066275	893.705	306.607	287.0041	715.9636	706.5215	247723.4219	495.4159	1.0367	661.1453	10585300
021	2017-11-26t1939	1511747140.52	adult	241.4848	185.9973	-10.0006	944.9292	95.4796	63339.7377	200004.9893	3683746.6542	5866.42	0.34456	744.906	0.39396	653.6581	0.54811	3372.4314	0.44641	3162.64	1112902.375	1380.979	-0.20977	2389.9924	-0.11758	24582600	-0.11672	1055.89	319.745	294.2422	811.6207	796.1512	267834.8125	544.8361	1.6796	735.3159	10551900
021	2017-11-27t0038	1511765064.17	adult	246.4636	190.9761	-5.0218	843.1776	96.2155	58981.0868	186726.0597	3575906.1634	6134.06	0.53121	753.615	0.53139	658.5682	0.6245	3360.1377	0.42678	3037.9578	1031562.25	1347.9064	-0.34222	2337.0932	-0.22223	23126900	-0.33412	1104.19	339.75	310.5971	883.7584	869.2047	271313.8125	594.8622	2.2725	802.158	10426300
021	2017-11-27t0339	1511775942.12	adult	249.4852	193.9978	-2.0002	804.727	97.3894	54733.3081	173036.1401	3269442.5726	5910.95	0.37761	758.353	0.60699	658.3483	0.62115	3310.824	0.34766	3044.99	946895.625	1385.7927	-0.14638	2329.5055	-0.23115	21624400	-0.56455	1168.6	351.414	321.2146	912.3563	894.3266	260933.9062	627.0564	2.6497	834.6763	10020600
021	2017-11-27t0739	1511790343.44	dead	253.4856	197.9981	2.0002	823.901	98.432	54029.4065	170804.8419	3169706.1765	5971.38	0.41962	754.827	0.56099	653.6676	0.54711	3285.3037	0.30551	2993.8525	926455.625	1375.7365	-0.17747	2480.1019	0.11234	21269500	-0.61563	1141.97	362.572	334.5083	922.5829	906.1025	260168.375	643.3429	2.753	832.0102	10216500
023	2017-11-16t2009	1510884951.78	egg	-2.0181	-66.2193	-277.6005	118.4628	33.904	2719.1296	8816.376	58528.712	936.029	6416.9977	793.687	2.6228	793.6866	2.4913	899.499	2.1364	894.6779	13492.5	862.9762	3.1044	889.7392	4.2929	1171480	3.8124	229.579	167.287	167.3146	220.266	219.5239	3303.99	199.9622	1.9111	213.9237	246916
023	2017-11-17t0011	1510899481.91	larva	2.0181	-62.1832	-273.5643	97.016	29.1548	1832.9029	5986.3536	33466.4829	977.443	7713.9171	844.991	2.6905	845.7304	2.5797	952.914	1.6996	947.879	10482.1	915.0609	2.9695	942.6231	3.5297	852596	1.8937	229.305	172.09	171.2898	222.988	222.7124	2452.86	204.3175	1.856	219.4162	173639
023	2017-11-17t0339	1510911993.73	larva	5.4936	-58.7077	-270.0888	124.014	29.6388	2463.101	7919.6672	46301.3444	979.573	5.1355	866.794	2.67	867.1606	2.5763	967.408	1.3254	964.2461	13543.7	934.7597	2.7676	956.6122	2.9165	1168440	1.1606	265.857	177.702	177.4802	234.724	233.9979	3286.14	210.8624	1.8436	225.9836	239542
023	2017-11-17t0739	1510926398.32	larva	9.4949	-54.7064	-266.0876	100.8602	27.0253	1741.7605	5639.0366	29138.0026	1000.75	1.9227	872.264	2.5737	872.213	2.5025	986.695	0.97768	985.0814	9866.95	942.2814	2.4864	974.1532	2.3466	842607	0.25075	240.377	182.077	181.1377	232.652	230.2357	2326.52	215.5622	1.7983	228.1181	175887
023	2017-11-17t1202	1510942126.86	larva	13.8639	-50.3374	-261.7185	124.9216	34.0579	2939.1209	9506.2797	64164.5473	1044.44	1.0199	880.037	2.4781	879.5428	2.4327	999.191	0.64093	994.2264	15987.1	951.5754	2.1903	980.5309	1.7942	1401020	-0.17197	274.638	188.025	187.6326	249.608	247.0082	3993.73	221.942	1.7676	236.9463	299336
023	2017-11-17t1606	1510956777.95	larva	17.9336	-46.2676	-257.6488	147.1585	35.0674	3432.3116	11082.2696	78496.106	1044.76	0.48485	880.841	2.363	880.8116	2.3473	1003.03	0.35406	1000.1855	19057.7	952.5269	1.892	985.9199	1.3546	1640130	-0.59521	340.461	193.801	193.1746	260.689	256.4362	4953.09	229.4292	1.7628	246.3437	360857
023	2017-11-17t2038	1510973060.08	larva	22.4565	-41.7448	-253.126	157.7239	42.3184	4357.0108	14139.7034	116972.801	1029.3	0.044539	885.986	2.2516	886.3176	2.2698	1002.56	0.063817	997.7497	24061.5	956.1213	1.5753	988.7192	0.9209	2077640	-0.94177	300.319	199.09	198.56	262.745	258.6719	6305.88	236.7633	1.7488	252.9215	466865
023	2017-11-18t0002	1510985329.13	larva	25.8645	-38.3367	-249.7179	286.5455	34.3157	7717.7145	24443.6714	179808.9093	916.021	-0.34026	724.8	1.4217	725.8827	1.4847	874.977	-0.39256	872.8111	36749	822.2112	0.83862	858.067	0.27832	2999950	-0.99198	243.749	169.329	168.8938	227.906	226.3146	9572.05	205.4566	1.2059	220.2426	700853
023	2017-11-18t0350	1510999035.51	larva	29.6719	-34.5294	-245.9106	226.7121	93.2662	13789.2875	46227.2708	803331.959	936.966	-0.54359	536.625	0.40401	547.4655	0.55974	866.358	-0.60385	863.6071	33787.9	699.3958	0.11227	832.5942	-0.079492	2041860	-1.6226	214.873	121.34	122.872	201.03	199.6744	7840.19	168.736	0.52484	191.6885	461698
023	2017-11-18t0827	1511015629.17	larva	34.2812	-29.92	-241.3012	421.6512	40.3033	13602.8335	43030.279	367890.9465	967.407	-0.75049	774.883	1.3401	773.6645	1.4564	909.063	-0.73866	905.0496	66361.6	857.6132	0.36598	893.2126	-0.25369	5615580	-1.0126	328.397	189.083	187.9173	255.276	250.5728	18635.1	227.7183	1.2764	244.2637	1370290
023	2017-11-18t1149	1511027766.04	larva	37.6526	-26.5487	-237.9299	548.1395	54.3967	19322.7328	61298.591	586688.3994	729.402	-1.1395	466.69	-0.33387	444.4962	-0.26203	674.877	-1.3262	670.3761	69512.3	613.8931	-0.78481	656.7146	-1.0458	4791500	-1.5167	271.355	122.136	119.2591	196.251	192.9544	20213.9	166.027	0.12453	184.3038	1253970
023	2017-11-18t1539	1511041579.5	larva	41.4896	-22.7116	-234.0928	462.785	41.3836	15502.5102	48926.4773	443171.5837	986.6	-1.0522	737.634	0.85328	737.2915	1.043	884.331	-1.095	877.1379	73399.4	822.6638	-0.28447	860.1015	-0.79843	6079580	-1.4847	442.837	190.734	189.9598	259.082	250.1431	21503.8	228.3312	1.0337	244.0798	1572030
023	2017-11-18t2011	1511057894.6	larva	46.0216	-18.1797	-229.5608	722.3024	46.0866	28425.6492	89668.1752	923289.2112	1334.57	-0.92431	523.623	-0.53625	500.1073	-0.40333	1048.94	-0.98092	1030.1498	158389	753.0278	-0.88716	934.2118	-0.90199	7870570	-1.3899	420.197	121.872	120.3163	203.857	190.2544	30782.4	161.1037	-0.4531	180.9894	1831870
023	2017-11-18t2339	1511070378.41	larva	49.4893	-14.7119	-226.0931	799.1305	49.3848	31083.9927	97920.3582	1022079.2431	2942.74	0.29503	624.449	-0.17627	555.6421	-0.27522	2056.99	0.65009	1991.6633	339403	1184.0204	0.50866	1843.8804	0.92082	10259100	-1.0947	277.917	138.599	137.0119	212.71	210.8827	35097.1	184.2675	-0.2141	203.886	2277040
023	2017-11-19t0339	1511084780.6	larva	53.4899	-10.7113	-222.0925	807.5593	51.8896	34021.2887	107255.077	1191637.8735	2492.08	-0.2548	664.898	-0.069333	599.8671	-0.12427	1926.63	0.23619	1869.5239	346793	1267.2989	0.64796	1708.0202	0.42478	11924300	-1.0254	270.863	149.066	147.2767	231.281	228.8072	41630.5	198.2473	-0.077758	220.6424	2673360
023	2017-11-19t0803	1511100560.54	larva	57.8732	-6.328	-217.7092	919.0943	58.7214	45322.8732	142797.3441	1881927.1358	2515.63	-0.40365	616.658	-0.53517	520.5828	-0.76883	1855.82	-0.068234	1802.725	441686	1237.2484	0.34349	1631.4515	0.06414	14667800	-0.74093	313.728	123.97	121.9395	202.983	195.0385	48310	165.4218	-1.0981	185.4411	2948750
023	2017-11-19t1206	1511115197.58	larva	61.9391	-2.2622	-213.6433	671.0937	86.903	38477.1503	122223.5399	1932588.9769	4904.6	1.3243	841.427	1.0342	755.5153	0.88048	2458.59	0.76439	2316.5957	496636	1471.2118	1.1754	2082.3349	0.90264	16921100	-0.53217	530.999	196.053	193.8504	281.284	276.1213	56819.3	247.5663	0.98353	269.002	3942630
023	2017-11-19t1638	1511131485.12	adult	66.4634	2.2622	-209.119	1082.4875	68.047	57666.2084	181670.8115	2562439.2722	3574.84	0.13317	779.526	0.54278	682.4792	0.32627	2260.37	0.25061	2132.5186	682631	1369.7236	0.61776	1895.2588	0.33824	23533100	0.61322	374.066	179.57	178.0792	267.876	263.4661	80898.4	230.3956	0.40472	254.6928	5421030
023	2017-11-19t2002	1511143758.63	adult	69.8727	5.6715	-205.7097	1091.4203	92.417	65745.077	208072.2067	3317463.4014	2749.6	-0.59913	706.257	-0.12732	665.1427	0.17214	1751.49	-0.69214	1695.477	602512	1201.0494	-0.22162	1534.9785	-0.56675	24239400	0.54101	584.379	162.82	159.6596	283.919	277.4173	97668	238.2481	0.58768	267.3911	5588130
023	2017-11-19t2351	1511157443.68	adult	73.6741	9.4729	-201.9083	966.3969	77.0132	58248.2721	183729.8206	2969554.0815	4717.59	0.7835	822.536	0.92961	742.3962	0.9264	2617.57	0.65495	2473.5759	798360	1257.1311	-0.078646	2043.736	0.4583	25025700	0.49207	367.321	198.981	196.802	284.717	281.0081	86838.6	249.634	0.9056	271.7544	6054000
023	2017-11-20t0428	1511174072.05	adult	78.2931	14.0919	-197.2893	1135.1174	78.0748	72091.5063	227190.8173	3819724.078	2906.73	-0.68708	631.487	-1.0255	540.7161	-1.1612	1990.53	-0.50051	1908.8822	750430	1102.2849	-0.92578	1669.8	-0.49861	23750200	-0.014978	446.35	149.495	147.7917	234.028	229.6472	88228.7	198.867	-1.1286	220.9643	5622490
023	2017-11-20t0750	1511186198.79	adult	81.6617	17.4604	-193.9208	1084.9929	82.7761	71083.7022	224388.5641	3862472.7186	2703.18	-0.91259	611.334	-1.3246	534.208	-1.3006	1629.72	-1.196	1546.1998	604628	1083.0262	-1.1193	1430.001	-1.1367	22646900	-0.40413	369.33	140.165	135.4374	239.419	235.3309	88824.3	198.0313	-1.3156	226.2475	5192410
023	2017-11-20t1139	1511199982.04	adult	85.4903	21.2891	-190.0921	1280.4327	77.9152	78291.3506	246439.0949	4101852.363	1981.49	-1.5401	595.579	-1.5937	532.6494	-1.3824	1493.17	-1.5275	1460.8782	610708	1022.5458	-1.5335	1333.8292	-1.4644	24341900	-0.17559	403.311	146.881	141.9737	247.872	244.581	101380	206.7341	-1.1373	234.1409	6003190
023	2017-11-20t1608	1511216109.98	adult	89.9703	25.7691	-185.6121	1279.0165	80.7936	79914.3452	252134.497	4200399.0492	2045.34	-1.5867	705.577	-0.37694	677.5101	0.35122	1569.35	-1.5077	1540.4999	654420	1150.7336	-0.99933	1420.0317	-1.3778	29420500	0.82215	478.885	184.106	185.2667	291.723	287.8812	121649	257.5888	0.74293	279.9566	7676650
023	2017-11-20t1939	1511228765.9	adult	93.4858	29.2846	-182.0966	1119.2374	79.5009	69232.5326	218153.5154	3608535.3256	3932.47	-0.20416	696.114	-0.51436	632.1875	-0.20001	2266.86	-0.36389	2121.3785	820604	1253.9342	-0.54388	1868.1881	-0.3947	25153400	-0.23666	518.861	170.792	169.188	278.575	272.6597	100844	235.987	-0.25905	263.4999	6171400
023	2017-11-20t2339	1511243167.26	adult	97.4862	33.285	-178.0962	1109.4239	89.7908	72010.3063	227337.1739	3943019.0375	2895	-1.0829	718.54	-0.25383	625.8167	-0.26391	2049.22	-0.85094	1972.9692	770508	1274.853	-0.52207	1735.6894	-0.80988	26979800	0.097747	566.274	183.623	180.8879	298.235	293.4084	112136	251.7484	0.24438	280.8964	6894670
023	2017-11-21t0350	1511258176.73	adult	101.6555	37.4543	-173.9269	1030.9577	82.2053	66988.2535	211552.7369	3630113.9752	5164.65	0.59495	764.4	0.31891	661.3483	0.2311	2490.6	-0.18163	2314.7908	871711	1378.0854	-0.081826	2054.7089	-0.15645	26703500	-0.043927	531.367	189.59	188.725	291.098	286.3605	101884	251.2581	0.082432	276.018	6623130
023	2017-11-21t0806	1511273585.12	adult	105.9356	41.7344	-169.6468	1123.0353	77.5968	69815.1077	220075.3167	3605010.0509	3871.62	-0.48691	756.594	0.21658	654.6394	0.17941	2544.11	-0.20252	2428.1401	928602	1464.5421	0.25716	2139.6639	-0.07017	27563500	0.10551	441.533	196.613	196.6893	309.43	304.6195	112942	261.3866	0.34732	291.3937	7162810
023	2017-11-21t1238	1511289867.1	adult	110.4584	46.2572	-165.124	1166.028	86.9553	75453.1937	238495.6703	4154325.5368	3584.15	-0.78973	620.857	-1.5388	505.4802	-1.7948	2284.98	-0.77208	2167.0471	900283	1366.5572	-0.34134	1939.231	-0.65282	24418300	-0.72793	547.932	153.446	147.3436	299.158	278.9844	117868	221.2177	-1.4154	260.306	6035040
023	2017-11-21t1539	1511300774.2	adult	113.4882	49.2869	-162.0943	1158.6339	82.2073	73145.1378	230466.5884	3904446.5488	5436.15	0.56852	785.354	0.57935	674.694	0.51567	3154.47	0.6536	2983.4528	1205010	1518.5355	0.34129	2326.8339	0.16056	29967500	0.62181	420.37	213.424	209.3594	338.689	331.4474	129379	280.2985	0.83928	316.1021	8143840
023	2017-11-21t1939	1511315175.65	adult	117.4886	53.2873	-158.0939	1115.5981	86.75	75373.14	237812.6962	4246202.1974	3966.72	-0.61871	693.345	-0.6177	587.1466	-0.64648	2583.44	-0.43231	2446.1201	1015290	1545.6601	0.3772	2185.9221	-0.26282	27224900	-0.10133	397.997	172.814	166.032	318.073	312.7661	125003	253.2709	-0.37034	293.3879	6785720
023	2017-11-22t0022	1511332088.77	adult	122.1866	57.9854	-153.3958	1237.4705	90.2726	83062.1224	261718.6718	4751703.8032	5994.38	0.82157	640.859	-1.3076	514.8516	-1.6111	3151.6	0.42795	2991.5061	1364640	1493.7386	0.019556	2678.1727	0.72504	27724800	-0.011577	753.202	168.788	162.4743	410.584	363.1595	177783	235.6182	-1.2095	299.3653	7302090
023	2017-11-22t0339	1511343965.53	adult	125.4857	61.2845	-150.0967	1176.727	79.5964	70423.7714	221815.0051	3627705.2314	5309.61	0.25558	779.926	0.49015	645.3596	0.20342	3598.98	1.1095	3484.4424	1324420	1693.9475	0.90108	3103.8218	1.5876	28681800	0.20793	485.64	212.471	210.1186	364.085	357.6031	133983	293.452	0.89053	338.9689	7813600
023	2017-11-22t0739	1511358366.46	adult	129.486	65.2848	-146.0964	1036.6164	85.9394	68609.312	217142.3157	3780679.9848	6227.52	0.86686	810.394	0.88078	673.5612	0.61813	3397.68	0.68328	3152.2655	1216370	1701.1979	0.85117	2689.6066	0.58184	28973200	0.25678	528.921	219.551	215.2949	368.291	356.703	131848	288.4292	0.54293	335.4088	7849390
023	2017-11-22t1206	1511374356.32	adult	133.9276	69.7264	-141.6548	1090.6309	88.6576	74614.2033	235505.1541	4243865.9709	5431.54	0.22005	755.12	0.15762	637.2709	0.14163	3299.15	0.43605	3187.6245	1283370	1722.3465	0.8624	2819.1112	0.77154	29350700	0.32612	553.933	206.222	201.786	399.673	383.0804	155473	291.0296	0.46887	347.8232	8015630
023	2017-11-22t1539	1511387166.33	adult	137.486	73.2847	-138.0965	1089.7534	89.0659	75349.1196	237786.7896	4342886.1389	5952.19	0.54899	682.436	-0.79411	560.3214	-0.91716	3260.8	0.31347	3082.6277	1281490	1597.1269	0.23307	2710.1802	0.47438	26782200	-0.31909	634.633	184.616	177.972	421.878	410.2903	165798	260.9611	-0.73898	356.829	7245260
023	2017-11-22t1939	1511401565.24	adult	141.4857	77.2844	-134.0968	1079.2116	88.39	72103.7932	227402.039	4099743.1652	5071.36	-0.12386	752.671	0.12348	616.9082	-0.10788	3489.79	0.63805	3309.8783	1312160	1683.5456	0.57964	2803.8771	0.61757	28274100	0.033903	518.94	203.885	198.867	374.29	363.7246	140733	282.0279	-0.12911	338.0064	7658950
023	2017-11-22t2350	1511416583.35	adult	145.6574	81.4561	-129.9251	1107.8128	81.6732	70798.6548	223045.4622	3860416.0378	5587.79	0.19929	737.915	-0.069734	594.2591	-0.41415	3695.87	0.9297	3537.1968	1367470	1665.0623	0.45489	2928.5115	0.83218	27254100	-0.21513	559.559	203.108	196.426	400.287	391.3912	148106	287.1659	-0.097131	357.961	7501600
023	2017-11-23t0339	1511430365.68	adult	149.4858	85.2845	-126.0966	1218.4079	85.833	77998.572	245760.1753	4217344.7769	6036.72	0.48061	726.413	-0.22144	616.9402	-0.081169	3657.5	0.82721	3504.8887	1488600	1734.7687	0.74927	2982.5793	0.91436	29554900	0.31677	1166.65	196.499	192.9666	399.489	385.0571	162592	288.2793	-0.19518	355.8624	7994780
023	2017-11-23t0838	1511448253.6	adult	154.4547	90.2534	-121.1278	1175.6713	82.4193	74391.4348	234432.5506	3987277.5004	7144.91	1.2025	802.129	0.80454	643.2188	0.31596	3868.73	1.1352	3576.5709	1501070	1923.776	1.5777	3044.9743	1.0096	31110600	0.65302	655.683	219.882	214.1425	432.403	420.4208	167773	312.8194	0.41286	383.77	8528110
023	2017-11-23t1139	1511459164.72	adult	157.4855	93.2843	-118.0969	1165.8067	84.8004	75899.1502	239261.3492	4179992.9197	5779.68	0.24413	796.743	0.7402	654.7238	0.49706	3671.12	0.78929	3543.3516	1453760	1871.1668	1.3301	3027.9168	0.95246	31529500	0.73237	549.755	229.3	224.7258	417.636	406.9303	165384	308.5601	0.16509	372.1888	9074080
023	2017-11-23t1539	1511473570.36	adult	161.4871	97.2858	-114.0953	1163.6577	83.3829	77095.587	243005.1084	4277869.1119	4853.81	-0.40272	729.439	-0.17378	598.8636	-0.33514	3213.52	0.023756	3141.7256	1291840	1721.6174	0.66308	2696.7089	0.23453	29303700	0.24812	1079.44	201.486	198.7524	399.976	389.8621	160790	288.0917	-0.60052	358.7087	8094290
023	2017-11-23t2022	1511490498.3	adult	166.1893	101.988	-109.3931	1145.3475	84.9392	73652.1158	232056.4584	4106360.0212	6589.35	0.74435	774.693	0.46107	615.5966	-0.082975	4091.25	1.4307	3848.1523	1575130	1874.8493	1.3539	3297.9932	1.4996	29751300	0.34366	569.388	215.718	210.1275	448.747	437.799	172768	307.2733	-0.1976	394.8296	8284450
023	2017-11-23t2339	1511502366.86	adult	169.4861	105.2849	-106.0963	1165.1903	86.75	76715.5476	241759.365	4317098.4556	7357.23	1.243	749.198	0.11361	579.4277	-0.64295	3909.34	1.1265	3653.095	1563740	1901.6818	1.4862	3116.0114	1.113	29963400	0.39114	607.864	212.247	202.3729	451.427	439.6776	180571	312.1163	-0.18101	396.1083	8488620
023	2017-11-24t0339	1511516765.91	adult	173.4859	109.2846	-102.0966	1145.4446	86.1211	74361.2235	234223.4145	4189311.0021	6321.34	0.54271	738.642	-0.02426	590.9715	-0.47009	3843.47	1.0173	3698.8887	1491270	1894.1583	1.4742	3189.3985	1.2749	28629800	0.14274	600.9	212.093	209.4639	441.164	430.9953	171172	306.0122	-0.48718	391.792	8220740
023	2017-11-24t0806	1511532744.94	adult	177.9245	113.7232	-97.6579	1194.0449	85.0835	77959.8732	245541.23	4428065.8561	9904.08	2.9079	795.292	0.79182	641.5808	0.31765	3721.73	0.81998	3452.2642	1514740	1879.2327	1.4359	2953.6353	0.78208	32318300	0.85082	677.035	237.51	229.2269	480.162	471.7481	195426	328.1644	-0.06562	419.5959	9651690
023	2017-11-24t1139	1511545567.63	adult	181.4863	117.2851	-94.0961	1171.0953	84.1758	76981.3728	242556.8371	4266254.2702	8135.68	1.7361	793.975	0.78969	632.1786	0.17019	3788.65	0.93191	3463.1888	1523040	1916.2555	1.6295	3087.9488	1.0821	31858300	0.76937	665.67	236.15	229.584	491.477	478.4105	197574	331.7552	-0.10698	426.3584	9475510
023	2017-11-24t1539	1511559974.61	adult	185.4883	121.287	-90.0942	1108.9377	85.8111	74078.1298	233557.4861	4163120.2718	5692.19	0.12045	775.083	0.53929	605.4107	-0.25272	3625.62	0.67827	3487.9055	1403120	1911.3163	1.6449	3022.3197	0.95843	29925200	0.43501	702.78	230.155	221.1389	514.335	498.4499	199048	333.8187	-0.19881	446.7099	8886050
023	2017-11-24t1950	1511574981.48	adult	189.6568	125.4556	-85.9256	1130.3353	84.0605	73170.1009	230675.9439	3993279.965	6774.36	0.84182	730.305	-0.08406	560.7703	-0.96139	3894.64	1.1209	3681.9764	1487750	1824.3149	1.3005	3048.2544	1.0345	27875000	0.10102	783.42	211.116	196.8113	541.33	521.1298	206788	340.6636	-0.18418	457.93	8058070
023	2017-11-24t2339	1511588769.27	adult	193.4868	129.2855	-82.0956	1229.5552	83.3954	76326.4011	240282.4273	4101345.9293	6891.24	0.92629	704.618	-0.43661	547.2775	-1.1759	3944.88	1.2108	3730.8606	1574010	1676.5472	0.68217	3110.2208	1.1888	28054400	0.15914	830.933	213.649	196.6273	578.04	560.8306	230638	358.2618	0.06971	489.5377	8506420
023	2017-11-25t0438	1511606668.46	adult	198.4588	134.2575	-77.1236	1176.08	93.6476	79626.1991	251191.479	4676205.031	7482.06	1.3314	767.788	0.50397	627.2328	0.095606	4901.64	2.7565	4746.4463	2034180	1599.2375	0.391	3944.8252	3.0282	31843300	0.82201	787.618	242.73	227.0943	600.553	589.4321	249229	379.1331	0.32876	524.2324	10067000
023	2017-11-25t0739	1511617569.94	adult	201.487	137.2857	-74.0954	1238.9155	87.52	82223.3369	259016.0572	4694694.5828	5769.97	0.19701	666.592	-0.94766	548.9807	-1.1449	3196.68	0.033765	2973.4373	1371380	1606.2778	0.45745	2497.4708	-0.092602	28552800	0.29734	1089.42	204.923	193.3196	529.504	513.9124	227157	338.0228	-0.60692	452.5045	8777690
023	2017-11-25t1139	1511631966.59	adult	205.486	141.2848	-70.0964	1234.17	86.6423	80724.1447	254217.8517	4514057.5147	5669.12	0.14018	729.271	-0.01361	586.5861	-0.54327	3872.35	1.1284	3786.0776	1630260	1629.767	0.6112	3038.5944	1.1131	30690700	0.66968	792.856	236.356	223.2059	563.65	547.4582	237297	375.0233	0.0022504	486.1647	9946800
023	2017-11-25t1622	1511648907.44	adult	210.1918	145.9906	-65.3906	1202.2909	87.2862	79638.7711	250867.2827	4499302.3664	7023.8	1.0615	722.552	-0.080808	603.5593	-0.26759	3801.23	1.0358	3619.0518	1577510	1595.7463	0.51372	2917.6915	0.88667	29978700	0.58298	792.13	237.589	229.6438	568.706	548.9523	236013	361.8174	-0.39328	491.8769	9857590
023	2017-11-25t1939	1511660768.82	adult	213.4867	149.2854	-62.0958	1227.7118	87.3371	81048.8613	255405.8674	4541846.8242	6291.51	0.58008	684.09	-0.61462	559.1743	-0.95398	3597.82	0.72687	3416.6335	1521880	1494.9014	0.091783	2684.1303	0.39984	28889100	0.42956	1104.69	220.821	207.7583	577.195	558.9861	244153	353.8883	-0.63042	488.2642	9325280
023	2017-11-25t2339	1511675169.96	adult	217.487	153.2857	-58.0954	1177.5363	86.3056	80117.8209	252446.5219	4616813.9889	5256.84	-0.10462	677.466	-0.68334	560.6892	-0.91809	3395.5	0.42425	3258.485	1419320	1517.9993	0.24128	2717.4798	0.50261	28274700	0.35639	822.843	227.571	213.3436	605.98	599.5756	253300	370.3224	-0.4399	517.7419	9497900
023	2017-11-26t0406	1511691150.89	adult	221.9261	157.7249	-53.6563	1130.8064	84.8712	78467.5698	247470.5163	4520559.531	5802.35	0.27345	717.518	-0.077964	606.8143	-0.19128	3704.06	0.93688	3604.1311	1514960	1548.0781	0.42693	2747.9687	0.60074	29301300	0.54289	802.573	242.814	229.5142	595.816	588.3837	243689	381.7448	-0.35915	507.1987	9915820
023	2017-11-26t0739	1511703969.71	adult	225.4869	161.2857	-50.0955	1205.1705	86.4159	79729.7455	251173.3556	4525882.4731	5603.04	0.14677	701.464	-0.29051	591.3223	-0.42377	3665.1	0.88903	3512.8994	1524680	1515.6227	0.31003	2898.2545	0.95646	29145100	0.53633	857.676	238.877	229.5351	626.626	606.3365	260677	378.2864	-0.51194	513.7305	9925100
023	2017-11-26t1139	1511718368.9	adult	229.4867	165.2854	-46.0957	1263.6737	88.4962	81241.7026	255806.4496	4488341.9749	6360.27	0.6672	670.256	-0.722	542.0522	-1.177	4332.32	1.9662	4222.5383	1836900	1452.4106	0.050339	3477.0797	2.2713	28382700	0.43649	915.981	222.304	211.2754	622.603	604.3238	263984	352.7676	-1.0326	509.0281	9413690
023	2017-11-26t1550	1511733407.53	adult	233.6641	169.4628	-41.9183	1202.9469	88.387	78124.9351	246076.6941	4358892.8232	5732.82	0.24783	668.416	-0.7355	542.1525	-1.1734	4110.64	1.6197	4034.6384	1677140	1444.7491	0.044635	3366.4259	2.0392	27227900	0.27288	922.591	222.399	208.2369	618.399	595.9521	252307	367.2378	-0.88996	523.2838	9059410
023	2017-11-26t1939	1511747170.46	adult	237.4871	173.2859	-38.0953	1196.3685	86.4836	78954.5345	248671.2019	4472825.9268	5134.81	-0.15761	662.903	-0.80709	544.2547	-1.1429	3998.03	1.4417	3901.9558	1647190	1345.4983	-0.40033	3313.9895	1.9326	27273200	0.29338	975.031	227.054	210.1534	623.659	596.6425	256948	375.1044	-0.85147	517.9207	9341460
023	2017-11-27t0038	1511765094.68	adult	242.4661	178.2648	-33.1164	1147.5171	87.061	77961.1574	245755.9571	4433238.6391	4833.88	-0.36576	648.129	-1.0157	546.389	-1.1161	3550.27	0.72941	3527.9816	1441410	1278.7461	-0.69104	2723.2083	0.62745	26310100	0.15687	967.12	233.675	213.0571	653.006	633.1136	265120	401.0134	-0.56455	549.9745	9485790
023	2017-11-27t0339	1511775972.06	adult	245.4876	181.2863	-30.0949	1174.9942	88.1892	77828.6478	245205.372	4370160.2303	5032.01	-0.23139	636.349	-1.1859	540.7578	-1.209	3500.66	0.65032	3451.9768	1421270	1238.5161	-0.86864	2577.8842	0.31117	25804000	0.084601	944.385	236.265	213.1887	659.817	640	267886	409.2869	-0.50998	551.7881	9580530
023	2017-11-27t0739	1511790373.46	adult	249.4879	185.2867	-26.0945	1184.1332	86.6987	77365.6592	243735.7021	4285007.1319	4704.77	-0.46189	619.976	-1.4242	535.5016	-1.2984	3306.25	0.34039	3260.6477	1335720	1176.342	-1.1482	2422.7952	-0.02374	25008600	-0.03188	1104.13	238.931	213.782	674.775	646.2279	272609	420.0399	-0.44265	557.4513	9638000
023	2017-11-27t1223	1511807401.93	adult	254.2181	190.0168	-21.3643	1148.4352	87.8004	76042.5339	239625.1052	4259230.5861	4908.64	-0.32597	614.889	-1.5009	533.4448	-1.3425	3212.26	0.18897	3126.3162	1275270	1139.9818	-1.3049	2325.4206	-0.22986	24371100	-0.12579	1127.85	244.728	217.4238	685.202	660.7621	272025	435.4426	-0.32553	571.9861	9699810
023	2017-11-27t1539	1511819178.96	adult	257.4895	193.2882	-18.0929	1135.6511	87.3774	74955.6814	236179.3464	4207495.8736	4784.63	-0.41879	609.978	-1.5765	529.0175	-1.4221	3267.86	0.27542	3208.3091	1277730	1114.038	-1.4187	2362.0449	-0.14259	23835500	-0.20806	1189.32	249.08	220.3621	694.813	661.7427	271672	443.5438	-0.28292	582.4359	9733060
023	2017-11-27t1939	1511833571.55	adult	261.4874	197.2862	-14.095	1091.2025	87.6757	72266.1872	227792.8891	4092102.2141	4905.13	-0.34154	616.516	-1.4841	530.2347	-1.4156	3221.82	0.19858	3036.2478	1214620	1157.2663	-1.1996	2312.8698	-0.24555	23214900	-0.30512	1265.38	257.512	227.6812	729.772	709.5641	275124	461.0768	-0.12134	603.3462	9696620
023	2017-11-28t0006	1511849558.17	adult	265.9281	201.7269	-9.6543	1058.8277	86.7718	70572.574	222543.1754	4005807.2416	5085.43	-0.22297	622.504	-1.4004	532.4378	-1.3949	3279.45	0.28528	3179.8735	1206840	1178.5374	-1.0859	2314.9887	-0.23483	22892000	-0.35665	1268.67	264.96	234.4958	732.288	700.1746	269482	475.4181	-0.017893	615.2879	9743620
023	2017-11-28t0339	1511862372.74	adult	269.4877	205.2865	-6.0947	1057.5051	88.0144	70703.2887	223213.7731	4039647.5027	5391.39	-0.013213	618.167	-1.4691	524.1607	-1.5388	3362.77	0.4135	3267.3452	1240860	1181.8906	-1.0612	2381.7265	-0.082069	22771400	-0.37685	1263.29	267.982	235.9761	749.854	726.4543	276696	482.2472	-0.0017837	633.3468	9871670
023	2017-11-28t0739	1511876774.43	adult	273.4882	209.287	-2.0942	1036.835	85.0817	68707.975	216733.328	3880566.21	6195.91	0.55068	624.058	-1.3865	523.1804	-1.5681	3618.75	0.81721	3462.0017	1299130	1224.2397	-0.8489	2528.1028	0.2484	22349400	-0.44541	1315.24	276.181	245.781	761.471	735.3605	273368	493.961	0.072503	643.7013	9890880
023	2017-11-28t1151	1511891852.68	dead	277.6766	213.4754	2.0942	1033.0831	83.6708	66412.4873	209337.4706	3697023.0648	6530.87	0.78018	627.948	-1.3339	525.7564	-1.5411	3599.89	0.78063	3494.9773	1249160	1226.9337	-0.82697	2421.2364	0.015048	21738900	-0.5443	1466.33	282.241	252.6182	799.733	773.7813	277508	508.073	0.17429	676.0015	9770910
024	2017-11-16t1611	1510870709.11	larva	0	-53.7339	-241.5541	164.4818	28.0967	3097.3057	9842.6121	54811.141	0	1947.1563	0	-0.43988	0	-0.48543					0	-0.19359	0	0.15766	0	2.0463	0	0	0				0	-0.43646	0	0
024	2017-11-16t2009	1510884965.82	larva	3.9602	-49.7737	-237.594	159.3178	63.494	4434.7462	15602.8718	137980.9414	0	1167.289	0	-0.63394	0	-0.65587					0	-0.50537	0	-0.31405	0	0.91317	0	0	0				0	-0.61121	0	0
024	2017-11-17t0011	1510899496.09	larva	7.9964	-45.7375	-233.5578	77.2341	32.9409	1677.2441	5639.3824	34663.9086	0	-0.31929	0	-0.83793	0	-0.83475					0	-0.8195	0	-0.71271	0	0.128	0	0	0				0	-0.79802	0	0
024	2017-11-17t0339	1510912007.9	larva	11.4719	-42.262	-230.0823	71.1025	34.3053	1505.6033	5195.3354	31377.0646	0	-0.66798	0	-1.0193	0	-0.9936					0	-1.0873	0	-1.0107	0	-0.3978	0	0	0				0	-0.96693	0	0
024	2017-11-17t0739	1510926412.5	larva	15.4732	-38.2608	-226.081	154.1641	23.961	2627.4745	8362.2799	39030.9282	746.758	0.29103	530.614	0.97538	527.7078	0.96481	705.6085	-0.15005	703.3947	10584.1279	657.1474	0.9988	691.9543	0.74626	773104	-0.61453	198.456	132.756	132.3367	189.0038	185.431	2835.0566	165.3806	0.98778	183.1765	193426
024	2017-11-17t1202	1510942140.91	larva	19.8422	-33.8918	-221.712	237.8938	20.4258	3433.9859	10874.3225	42550.9495	788.738	-0.067169	578.507	1.0062	574.6544	1.0173	731.2148	-0.36004	723.7875	14624.2969	676.2309	0.74392	715.0377	0.39813	1112470	-0.98863	254.845	150.925	149.1241	219.0744	216.1851	4381.4873	191.6192	1.199	209.2358	290228
024	2017-11-17t1606	1510956791.99	larva	23.9119	-29.822	-217.6422	439.8776	38.5891	12469.6023	39429.1447	296149.2604	655.403	-0.53562	450.772	0.27602	448.8646	0.3374	579.6589	-0.89876	574.9323	38837.1445	529.9844	-0.09008	563.2242	-0.35467	3012510	-0.79279	402.572	119.145	118.3968	188.149	174.0768	12605.9844	150.5058	0.48548	166.751	796247
024	2017-11-17t2038	1510973074.27	larva	28.4348	-25.2992	-213.1194	538.5797	48.762	19828.0633	62585.9341	625923.868	858.648	-0.56198	514.47	0.35798	503.5662	0.40736	771.322	-0.7319	766.441	81760.1328	696.2718	0.19026	751.8815	-0.19569	5402970	-0.52392	435.341	125.092	122.4314	207.785	199.9912	22025.207	170.7589	0.60438	190.5372	1313710
024	2017-11-18t0002	1510985343.89	larva	31.843	-21.8909	-209.7112	575.2291	42.4419	19612.1172	61876.5068	562739.5392	1297.96	-0.2749	780.55	1.4594	781.7168	1.5657	1022.9545	-0.40391	991.3477	107410.2188	891.913	0.66681	953.2527	0.066984	8137230	-0.079637	308.57	186.738	186.3111	250.7858	246.9915	26332.5078	224.8835	1.3095	241.3762	1946740
024	2017-11-18t0350	1510999050.14	larva	35.6503	-18.0836	-205.9039	663.4841	48.6416	26020.3501	82229.5663	841962.5121	1889.44	0.11136	661.444	0.73045	642.2189	0.7826	1296.1954	-0.067533	1245.4116	178874.9688	886.1023	0.37406	1141.2344	0.25743	9093530	-0.19164	361.956	152.618	152.0957	216.7376	212.5178	29909.7891	188.4066	0.58797	205.2159	2098190
024	2017-11-18t0827	1511015644	larva	40.2597	-13.4742	-201.2945	339.6394	51.8412	12823.1261	40835.6612	415304.7405	4245.03	2.0768	864.109	1.5575	726.7787	1.0329	3224.624	3.2663	3111.5752	222499.0625	1931.7616	3.9661	2825.7686	3.9162	5878540	-1.4399	346.131	168.09	167.42	242.6341	237.4324	16741.7539	210.0028	0.75887	229.3741	1143510
024	2017-11-18t1149	1511027780.71	larva	43.631	-10.1029	-197.9231	847.2285	50.1868	35513.171	111921.6903	1240225.0765	5372.98	2.8376	818.46	1.1866	722.384	0.88867	3174.9827	2.9613	3017.4973	596896.75	1725.1915	2.9697	2589.1354	3.0658	15332200	0.6537	401.688	170.054	171.9536	250.5727	246.9304	47107.668	220.0524	0.79688	239.652	3185620
024	2017-11-18t1539	1511041594.15	larva	47.4681	-6.2659	-194.0861	855.4363	56.8177	37990.5334	119693.1818	1416610.1385	5406.73	2.5449	978.698	1.9363	833.7186	1.3677	3237.3306	2.8403	3086.6541	647466.125	1722.9117	2.7114	2564.0505	2.6879	19566100	1.301	371.734	198.879	197.7927	272.4963	268.4709	54499.2578	241.7148	1.0643	261.3951	3976000
024	2017-11-18t2011	1511057909.39	larva	52.0001	-1.7338	-189.5541	983.5153	70.8223	53520.853	168840.5793	2436480.7551	4389.9	1.3802	654.955	-0.084618	573.9697	-0.24515	2315.6169	0.97834	2095.6147	650688.375	1210.6395	0.49022	1802.5145	0.70275	18365600	0.5787	382.174	139.063	136.321	227.8528	222.0434	64026.6484	188.3383	-0.24124	212.1606	3899470
024	2017-11-18t2339	1511070393.1	adult	55.4678	1.7338	-186.0864	1069.465	80.8611	65037.8904	205716.3057	3294526.3766	3925.62	0.82823	695.186	0.06993	662.2153	0.2353	2037.3206	0.34168	1940.1031	692689	1216.0144	0.35805	1718.0763	0.35776	23603600	1.4696	615.298	156.469	155.6977	260.9418	253.2535	88720.2031	222.2627	0.42586	245.3834	5312590
024	2017-11-19t0339	1511084795.24	adult	59.4684	5.7344	-182.0858	1129.121	68.2616	61161.6457	192677.0774	2777496.7313	3131.54	0.029618	758.77	0.43476	716.2701	0.57879	1947.8318	0.021831	1884.0765	625254	1231.7584	0.26485	1681.7521	0.11577	24285900	1.2899	540.727	176.778	176.5843	265.9555	260.3599	85371.7031	227.748	0.47408	251.3433	5658120
024	2017-11-19t0803	1511100575.36	adult	63.8517	10.1178	-177.7024	1034.734	71.2343	58743.2714	185473.6035	2738079.8143	2898.17	-0.30397	713.175	0.031564	710.084	0.54422	1731.386	-0.52363	1658.4413	533266.875	1133.3157	-0.30723	1496.25	-0.45184	21914400	0.43626	497.155	171.404	171.8657	274.2765	270.3502	84477.1484	242.6259	0.82142	263.4731	5266920
024	2017-11-19t1206	1511115212.25	adult	67.9175	14.1836	-173.6366	1174.7271	71.9595	62395.6137	196618.8843	2905739.143	3169.72	-0.22213	797.918	0.69455	754.2424	0.94964	1974.8678	-0.2569	1888.8844	645781.75	1219.9314	-0.074854	1690.3488	-0.16047	26060800	1.0681	379.947	198.59	197.9982	280.3126	276.3407	91662.2188	246.9031	0.90442	268.8718	6486140
024	2017-11-19t1638	1511131499.94	adult	72.4419	18.708	-169.1122	1080.6286	78.2847	62326.6764	196417.5976	3036912.652	2689.14	-0.70964	787.179	0.59268	747.1563	0.95164	1810.0259	-0.66173	1731.9928	590068.4375	1192.9269	-0.32984	1547.295	-0.61286	25640000	0.70604	387.421	201.245	202.7138	285.9776	281.3586	93228.6875	253.1938	1.0489	273.6617	6554970
024	2017-11-19t2002	1511143773.31	adult	75.8512	22.1172	-165.703	1027.1315	70.1654	58047.758	183369.2621	2695751.2562	4736.67	0.74631	769.412	0.41151	690.1927	0.42257	2464.4351	0.35381	2370.4648	749188.25	1292.1618	0.030507	1968.2407	0.23753	23356300	0.023057	539.068	183.849	181.6532	272.521	267.7806	82846.3906	237.6627	0.41509	259.6667	5580930
024	2017-11-19t2351	1511157458.38	adult	79.6526	25.9186	-161.9016	1108.1311	76.7179	67008.553	211063.6531	3460781.2846	2796.77	-0.79948	621.654	-1.1632	541.8893	-1.177	2048.1001	-0.43278	1968.502	716835.0625	1110.9338	-0.92514	1682.2375	-0.504	21749200	-0.51459	396.357	136.11	132.671	224.9448	218.6684	78730.6875	186.1626	-1.6796	209.9741	4761960
024	2017-11-20t0428	1511174086.86	adult	84.2716	30.5377	-157.2826	1099.4957	75.0503	61446.3167	193620.4925	2951708.1176	4119.39	0.10728	703.201	-0.35119	620.8147	-0.33586	2501.4348	0.25148	2415.6438	805462	1268.4309	-0.27051	2038.0526	0.21402	22599500	-0.51172	420.444	170.468	169.7054	269.0853	266.1565	86645.4688	229.4649	-0.18427	256.222	5478510
024	2017-11-20t0750	1511186213.61	adult	87.6401	33.9062	-153.914	1192.5115	99.2084	75121.2971	238573.7281	4012991.3397	3584.75	-0.36234	763.472	0.31878	719.4781	0.84442	2420.6797	0.045339	2315.8401	951327.125	1315.8082	-0.10174	1957.0297	-0.047832	29939600	1.0071	424.292	193.222	193.5145	295.5757	291.6728	116161.2422	260.5873	0.94158	284.0378	7577200
024	2017-11-20t1139	1511199996.92	adult	91.4688	37.7349	-150.0853	1146.2997	75.6102	62953.802	198325.3815	2950037.6143	4069.32	-0.06153	759.908	0.27097	672.1787	0.29447	2646.7681	0.3539	2470.1001	873433.5	1444.1336	0.48441	2169.4667	0.37308	25034400	-0.21001	558.128	174.364	173.1907	281.8491	276.193	93010.2109	241.3987	0.032952	266.9269	5744250
024	2017-11-20t1608	1511216125.51	adult	95.949	42.2151	-145.6051	1146.389	73.4119	68174.3272	214742.0895	3420076.0593	4831.04	0.44406	817.718	0.98461	716.6963	0.8992	2782.9438	0.48489	2597.9033	993510.9375	1369.7628	0.0028307	2066.216	0.016727	29123800	0.63001	377.423	206.865	204.5861	301.9369	297.9578	107791.4844	263.356	0.77064	289.1125	7367720
024	2017-11-20t1939	1511228780.71	adult	99.4643	45.7304	-142.0898	1164.7048	76.8858	67436.7809	212408.4993	3328925.7503	4135.48	-0.16013	792.365	0.67307	683.6655	0.50532	2574.9617	0.026279	2444.3938	908961.5	1407.7671	0.12101	2056.4137	-0.095753	27926100	0.28565	489.068	199.367	197.756	299.6153	295.6559	105764.2031	259.6025	0.49643	285.663	7026500
024	2017-11-20t2339	1511243181.97	adult	103.4647	49.7308	-138.0895	1085.1965	76.6564	64843.0745	204451.3195	3275444.425	5013.79	0.44252	852.173	1.4391	723.799	1.0762	2827.8005	0.36271	2698.4617	958624.375	1537.7418	0.69172	2279.1885	0.32526	28869900	0.45211	463.481	221.965	218.5253	331.1115	328.0614	112246.7891	286.2208	1.4389	316.5131	7519720
024	2017-11-21t0350	1511258191.6	adult	107.634	53.9001	-133.9201	1183.1891	88.1444	69104.6427	217996.2311	3489862.9349	6076.43	1.178	719.529	-0.26147	662.9301	0.30541	2827.03	0.24599	2542.3672	1023384.875	1384.7464	-0.18625	2122.5923	-0.15491	25983600	-0.30258	453.881	185.984	188.8177	315.5248	309.2235	114219.9688	268.9398	0.59289	297.9238	6716260
024	2017-11-21t0806	1511273599.83	adult	111.9141	58.1802	-129.6401	1051.4232	75.2321	64608.0219	203837.4002	3340627.1416	3395.81	-0.95913	646.264	-1.2146	556.3271	-1.0999	2391.9685	-0.62323	2345.0454	808485.375	1291.7861	-0.74501	1983.3942	-0.58694	21781700	-1.4044	348.754	162.976	157.8806	278.7479	273.9272	94216.7812	231.5046	-1.05	262.285	5492950
024	2017-11-21t1238	1511289881.83	adult	116.4369	62.7029	-125.1173	1239.4305	79.4351	70547.9296	222277.7418	3555398.8941	4996.79	0.17949	658.634	-1.0645	563.6502	-0.97374	2843.6611	0.042266	2670.4492	1049311	1286.7356	-0.86099	2270.9801	-0.042126	24289100	-0.82917	579.886	171.798	168.3258	307.9551	298.4466	113635.4453	242.5389	-0.75785	282.0821	6335570
024	2017-11-21t1539	1511300789.16	adult	119.4667	65.7328	-122.0875	1014.2689	78.0481	61747.7255	194726.8049	3208185.1196	3954.34	-0.65767	837.524	1.2465	707.234	1.0093	2982.5281	0.20333	2905.0979	963356.5625	1729.919	1.2232	2622.2931	0.67402	26980000	-0.17795	409.574	225.462	221.2942	349.0215	344.954	112733.9531	293.1	1.1142	330.9218	7263020
024	2017-11-21t1939	1511315190.58	adult	123.4671	69.7331	-118.0871	1081.1448	79.9724	68522.0215	216154.1135	3631158.3161	5997.78	0.80081	827.718	1.1131	717.2079	1.1789	3066.1614	0.25449	2920.7422	1097685.75	1562.5445	0.32155	2569.9048	0.45268	29576000	0.44695	471.364	232.674	230.2922	354.4728	350.2163	126901.2656	297.3654	1.1213	335.4337	8313920
024	2017-11-22t0022	1511332103.58	adult	128.1651	74.4312	-113.389	1145.1219	74.7398	66472.894	209341.453	3273614.0495	4507.3	-0.37465	725.905	-0.21502	639.8289	0.14319	2791.1206	-0.31059	2603.3461	971309.9375	1392.6859	-0.57113	2133.9172	-0.61317	25218700	-0.67693	511.9	205.93	202.8393	354.5673	349.9916	123389.4297	291.4566	0.70795	334.266	7154200
024	2017-11-22t0339	1511343980.28	adult	131.4642	77.7303	-110.0899	1210.4496	78.7309	73068.3195	230096.1252	3812821.1009	3442.3	-1.1924	702.353	-0.5261	649.9989	0.30349	2547.6116	-0.78289	2468.2749	973187.625	1262.9912	-1.2266	2131.197	-0.67984	26797600	-0.29605	431.851	207.55	206.5441	358.4343	353.297	136921.8906	290.9735	0.56045	336.4462	7918870
024	2017-11-22t0739	1511358381.36	adult	135.4645	81.7306	-106.0896	1133.2835	80.0742	71117.0451	224087.4157	3770094.7278	4687.81	-0.33494	657.662	-1.1143	604.7784	-0.30398	2274.2944	-1.3014	2136.6145	846037.5	1190.6645	-1.6107	1876.3215	-1.301	24402600	-0.90033	430.685	191.959	184.5627	327.7234	323.014	121913.125	281.9671	0.082333	311.5817	7122630
024	2017-11-22t1206	1511374371.21	adult	139.9061	86.1722	-101.648	1133.2849	79.7049	71149.4369	224394.4671	3822289.9044	4038.96	-0.84224	739.412	-0.05051	639.8716	0.20807	2688.4319	-0.67119	2615.7325	1000096.625	1502.9618	-0.22575	2282.4294	-0.4838	27452100	-0.16061	486.226	213.813	210.4999	370.4482	364.9177	137806.75	298.2804	0.49594	346.9095	7938220
024	2017-11-22t1539	1511387181	adult	143.4644	89.7305	-98.0897	1154.1895	77.9033	69720.596	219866.0286	3563525.0012	3919.81	-0.95384	721.974	-0.28043	615.3424	-0.12219	2568.3438	-0.91295	2481.3267	937445.5	1533.2746	-0.12283	2159.5851	-0.79174	26284900	-0.44404	570.754	196.869	193.4317	330.892	324.0092	120775.5938	272.7448	-0.51544	310.8956	7167400
024	2017-11-22t1939	1511401580.15	adult	147.4642	93.7303	-94.09	1093.1844	78.2581	65718.3425	207051.9798	3374513.9504	5075.35	-0.17361	808.826	0.8733	675.8103	0.75858	3508.8364	0.6019	3388.2814	1207039.75	1798.2355	1.0441	2886.8139	0.72468	27749200	-0.099452	477.912	224.78	221.2485	362.4928	357.9205	124697.5312	307.265	0.51058	345.0488	7711740
024	2017-11-22t2350	1511416598.19	adult	151.6359	97.9019	-89.9183	1117.4049	78.5764	67530.6486	212864.384	3511486.6603	3705.45	-1.1475	798.223	0.74344	693.7663	1.0416	2753.7612	-0.6759	2694.0942	972077.75	1695.0384	0.5592	2410.8642	-0.32462	28144500	-0.0079528	453.557	224.602	226.9374	371.8125	367.6086	131249.8125	309.8736	0.43012	353.1044	7919230
024	2017-11-23t0339	1511430380.55	adult	155.4643	101.7304	-86.0899	1116.6209	76.4316	66419.3068	209199.4273	3414178.1864	5888.18	0.33098	816.919	1.0077	698.9565	1.1426	3768.571	0.96442	3617.0259	1307694.125	1965.1058	1.7557	3149.488	1.2225	28346300	0.036622	430.522	227.789	229.5497	365.8319	362.0773	126943.6875	314.4456	0.42752	350.228	7904060
024	2017-11-23t0838	1511448268.48	adult	160.4332	106.6992	-81.121	1139.7299	77.4629	66299.4875	208822.5168	3409975.2718	6074.24	0.42912	822.491	1.1039	668.6594	0.71342	3848.1672	1.0625	3677.6938	1335314	1901.7367	1.4696	3132.3878	1.1653	28495200	0.076219	554.561	236.033	229.4742	422.1996	414.3472	146503.25	330.9946	0.72671	395.517	8177370
024	2017-11-23t1139	1511459179.64	adult	163.464	109.7301	-78.0901	1100.4271	83.0195	70147.6355	221266.8706	3838919.3639	4111.88	-0.90876	702.974	-0.53705	563.0144	-0.88083	3234.8867	0.05353	3217.6908	1183968.5	1744.7391	0.77249	2721.0212	0.28337	25707800	-0.49736	425.475	189.986	183.8311	339.7596	335.5727	124351.9922	272.4466	-1.1238	319.0332	6947780
024	2017-11-23t1539	1511473585.14	adult	167.4656	113.7316	-74.0886	1044.4017	92.0905	69003.2312	217969.778	3817241.132	5381.64	-0.068182	853.554	1.5657	727.1995	1.6306	3213.5444	0.0099707	3093.6063	1156876	1753.0457	0.81713	2720.5565	0.27409	30684400	0.53468	594.218	255.171	251.9809	389.1533	384.0394	140095.1719	325.0609	0.25915	369.2539	9173140
024	2017-11-23t2022	1511490513.25	adult	172.1678	118.4339	-69.3863	1071.8405	80.6009	69599.4945	219622.6671	3819234.2904	5989.02	0.32459	816.885	1.073	688.6921	1.0483	3267.7444	0.088651	3114.8091	1186191.25	1696.5718	0.5881	2741.4293	0.31958	29645600	0.33481	526.997	243.993	239.2735	396.6762	390.6526	143993.4688	322.18	-0.0062686	370.2966	8854730
024	2017-11-23t2339	1511502381.62	adult	175.4646	121.7307	-66.0896	1179.9758	74.0683	72245.6443	227603.7342	3691804.2221	7581.63	1.3739	815.227	1.0632	663.007	0.65196	4690.9727	2.3804	4500.813	1773187.75	1835.7332	1.2254	3967.7222	2.9368	30761800	0.55582	640.961	249.43	245.0088	457.2544	437.8176	172842.1562	340.318	0.34482	402.4282	9412000
024	2017-11-24t0339	1511516780.89	adult	179.4644	125.7305	-62.0898	1136.6512	80.4253	69608.1936	219244.5994	3702005.8583	4842.21	-0.44436	704.764	-0.48944	568.6938	-0.82759	3175.8428	-0.058713	3060.6599	1156006.75	1600.3204	0.20739	2613.3316	0.057735	25594200	-0.39014	618.356	207.941	199.439	441.4166	418.1888	160675.6562	300.9886	-0.80192	374.2878	7551580
024	2017-11-24t0806	1511532759.78	adult	183.903	130.169	-57.6512	1095.9915	82.1761	68573.173	216201.7189	3660038.7305	8020.23	1.6606	777.391	0.56456	692.3944	1.1212	2849.3054	-0.57965	2620.248	1020051.3125	1547.0972	0.010312	2256.5391	-0.69259	27818900	0.051106	583.762	251.46	247.7239	467.0638	458.2106	167208.8281	346.4082	0.15702	414.2503	8998490
024	2017-11-24t1139	1511545582.55	adult	187.4648	133.7309	-54.0893	1157.9226	77.607	72306.7225	227812.3946	3807277.1345	4774	-0.48684	713.28	-0.33897	647.7746	0.41815	2817.9375	-0.62131	2700.4586	1065180.375	1447.3118	-0.40179	2303.7818	-0.57991	26896400	-0.086066	711.738	231.843	225.8154	569.9811	567.0553	215452.875	344.9635	-0.0090198	515.8559	8742340
024	2017-11-24t1539	1511559989.53	adult	191.4668	137.7329	-50.0874	1114.8563	79.6056	69432.6627	218854.4737	3728363.2401	6121.02	0.41193	744.195	0.12528	645.1882	0.37855	3148.8425	-0.077314	3057.1755	1143029.875	1586.4236	0.25845	2693.0275	0.27739	26951000	-0.043493	707.322	243.342	238.7332	514.2879	505.0228	186686.5	342.7378	-0.20011	458.4344	8812650
024	2017-11-24t1950	1511574996.41	adult	195.6354	141.9014	-45.9188	1055.9472	79.3898	67693.9375	213474.2083	3680586.4363	6454.49	0.63945	807.205	1.0592	693.5428	1.1493	3676.6765	0.78457	3598.7207	1301543.5	1684.7563	0.74242	3098.6246	1.1758	28506400	0.24962	554.629	264.647	260.1841	418.3576	414.4998	148098.5938	348.2551	-0.21708	395.5857	9346020
024	2017-11-24t2339	1511588784.11	adult	199.4653	145.7314	-42.0889	1150.7883	75.0102	69869.9483	220096.4429	3614366.337	3828.07	-1.1021	805.467	1.0565	684.0493	0.99814	2853.4678	-0.52461	2792.8513	1041515.75	1668.428	0.71341	2508.0939	-0.081377	29381000	0.42023	539.326	266.512	260.0626	445.4935	438.9156	162605.125	363.0458	-0.036913	419.0834	9721580
024	2017-11-25t0438	1511606683.58	adult	204.4374	150.7034	-37.1168	1075.0944	74.4638	59864.6034	188606.0171	2901851.6484	4693.63	-0.51393	785.21	0.79171	672.2862	0.81085	2821.1331	-0.55412	2700.4725	885835.75	1650.4205	0.69191	2392.9562	-0.30056	24597500	-0.32394	727.264	259.918	252.8985	438.9175	431.7133	137820.1094	360.7027	-0.24489	415.4986	8142200
024	2017-11-25t0739	1511617584.82	adult	207.4655	153.7315	-34.0887	1099.9083	76.9958	65814.8696	207562.3835	3310082.7176	4110.3	-0.89799	753.334	0.34807	662.53	0.65784	2864.2415	-0.47142	2750.8676	985299.0625	1529.0945	0.17888	2430.5037	-0.19924	25900400	-0.088766	573.35	253.35	249.0193	433.3392	427.1505	149068.6875	355.9496	-0.42673	409.7884	8710420
024	2017-11-25t1139	1511631981.48	adult	211.4645	157.7306	-30.0896	678.8217	88.099	42133.9871	133819.8674	2238629.0489	4720.42	-0.47989	823.179	1.3845	706.1555	1.3444	2911.45	-0.37686	2758.593	640519	1566.1547	0.39399	2366.7591	-0.31234	18105800	-1.3004	519.367	276.754	269.1127	444.8248	438.6438	97861.4609	376.2975	-0.16005	422.7424	6087210
024	2017-11-25t1622	1511648922.27	adult	216.1703	162.4364	-25.3838	1006.8203	71.6665	57447.6028	181030.8658	2795311.7123	4918.99	-0.335	764.246	0.56103	680.8264	0.94956	3109.6941	-0.038041	2974.8967	936017.9375	1523.1845	0.25109	2427.161	-0.14833	22964800	-0.49009	579.052	271.916	269.2886	470.3721	464.9135	141582	394.6888	0.034365	448.8639	8170800
024	2017-11-25t1939	1511660783.93	adult	219.4652	165.7313	-22.0889	1019.6392	69.6659	57595.4579	181473.7054	2760393.3782	4128.46	-0.85912	758.162	0.49348	673.8534	0.84349	2742.4666	-0.60899	2656.3341	828224.875	1515.1898	0.25026	2265.7291	-0.4854	22831300	-0.48715	565.401	275.765	272.4411	485.3484	481.5388	146575.2188	401.8789	0.062551	461.9701	8304370
024	2017-11-25t2339	1511675184.98	adult	223.4655	169.7316	-18.0886	981.5016	72.6873	56983.8534	179664.6313	2799956.2154	3772.21	-1.0918	755.549	0.47903	674.2817	0.85486	2469.2969	-1.0288	2353.1362	735850.5	1442.2607	-0.048776	2128.1897	-0.77052	22510100	-0.51421	581.752	285.517	279.0846	496.6021	490.4981	147987.4375	415.2419	0.17358	472.9257	8506390
024	2017-11-26t0406	1511691166.1	adult	227.9047	174.1708	-13.6494	968.3516	71.9819	55360.9135	174535.0198	2677623.7802	4031.34	-0.91075	755.439	0.50082	675.9442	0.88477	2514.9128	-0.94115	2416.2444	729324.75	1440.4445	-0.017952	2134.6119	-0.73527	21859400	-0.59104	577.408	292.215	283.964	511.9999	506.0593	148479.9688	427.8448	0.2522	487.573	8455540
024	2017-11-26t0739	1511703984.53	adult	231.4654	177.7315	-10.0888	965.5472	70.6685	54504.1298	171829.3806	2601327.5479	4182.41	-0.80652	755.631	0.51896	676.1333	0.89093	2564.6465	-0.85309	2445.6409	730924.25	1443.3323	0.022484	2164.4169	-0.65434	21529400	-0.62731	607.726	297.151	288.0723	523.3339	517.538	149150.1562	436.4644	0.2872	498.0587	8466440
024	2017-11-26t1139	1511718383.92	adult	235.4652	181.7313	-6.0889	880.7855	71.7871	48815.4477	153965.4665	2319239.3625	4524.98	-0.57359	792.582	1.0691	688.7855	1.0889	3568.1528	0.75571	3557.9359	913447.125	1481.6326	0.23094	2780.8336	0.73678	20251300	-0.81289	679.371	313.449	302.8445	542.1923	532.7235	138801.2344	451.0814	0.40353	510.2286	8008920
024	2017-11-26t1550	1511733422.47	adult	239.6426	185.9087	-1.9115	839.4467	70.3853	46217.5216	145834.0221	2220366.333	5349.47	-0.010619	777.034	0.85705	691.929	1.1402	2796.093	-0.47149	2562.2976	676654.5	1407.0574	-0.096137	2203.1517	-0.53952	18791800	-1.0295	657.362	323.506	309.5643	557.6144	550.5475	134942.6875	469.3925	0.5683	528.7098	7823680
024	2017-11-26t1939	1511747185.61	dead	243.4657	189.7318	1.9115	856.7692	71.9135	46347.0283	146216.6307	2162209.0226	6099	0.50557	797.965	1.173	691.3089	1.1329	4340.9927	1.9869	4264.5044	1054861.25	1365.3429	-0.2738	3550.8342	2.473	19365800	-0.93083	660.459	327.145	311.2528	566.3763	561.3857	137629.4375	483.6097	0.67599	541.0337	7939490
025	2017-11-16t1611	1510870723.27	egg	-1.9801	-61.6602	-249.9557	156.4183	28.4704	3045.1026	9694.4048	55154.2282	0	2236.7848	0	-0.34488	0	-0.40188					0	-0.036281	0	0.43763	0	2.9081	0	0	0				0	-0.35194	0	0
025	2017-11-16t2009	1510884979.86	larva	1.9801	-57.7	-245.9956	167.1481	28.5802	3211.7889	10206.6709	57905.7218	0	1605.5378	0	-0.5362	0	-0.57006					0	-0.34994	0	-0.090516	0	1.4138	0	0	0				0	-0.52284	0	0
025	2017-11-17t0011	1510899510.27	larva	6.0163	-53.6638	-241.9593	164.4769	27.9096	3083.4958	9797.1704	54255.4202	0	0.041795	0	-0.73702	0	-0.74629					0	-0.66583	0	-0.52542	0	0.48282	0	0	0				0	-0.7052	0	0
025	2017-11-17t0339	1510912021.92	larva	9.4918	-50.1883	-238.4839	164.4249	27.9812	3085.6542	9804.7062	54397.9277	0	-0.4912	0	-0.91527	0	-0.90251					0	-0.93502	0	-0.84525	0	-0.11104	0	0	0				0	-0.86971	0	0
025	2017-11-17t0739	1510926426.7	larva	13.4931	-46.187	-234.4825	167.2677	27.8746	3127.4175	9932.8779	54926.8151	0	-0.81562	0	-1.1275	0	-1.0883					0	-1.242	0	-1.1694	0	-0.66255	0	0	0				0	-1.069	0	0
025	2017-11-17t1202	1510942154.98	larva	17.8621	-41.8181	-230.1136	226.0817	26.0745	5117.4904	16294.0006	96900.997	889.411	0.25976	740.263	1.7691	742.1097	1.7743	865.3353	0.054333	860.7105	24229.3887	820.3558	1.4156	854.3966	0.98243	2058670	-0.43985	281.751	167.498	166.83	226.5565	222.8394	6343.5835	199.9479	1.3707	216.6794	465811
025	2017-11-17t1606	1510956806.09	larva	21.9318	-37.7483	-226.0438	556.7807	33.4665	14600.8183	46059.8687	319135.0498	596.066	-0.48442	423.772	0.24688	420.395	0.28996	550.5029	-0.86003	544.4767	43489.7266	504.9569	-0.03577	533.5447	-0.28218	3327460	-0.48008	275.099	117.553	116.4602	178.1882	173.489	14076.8711	148.8596	0.53842	165.1827	923024
025	2017-11-17t2038	1510973088.48	larva	26.4547	-33.2254	-221.5209	381.5616	33.7025	10057.6358	31716.347	233384.6837	964.495	-0.3204	735.75	1.4497	734.8161	1.5073	865.5496	-0.44279	862.3925	47605.2266	816.5437	0.77524	848.5961	0.20641	3980400	-0.75118	421.637	172.095	171.0671	235.7976	227.8251	12968.8682	206.668	1.2049	221.1448	931035
025	2017-11-18t0002	1510985358.66	larva	29.8631	-29.817	-218.1126	587.6333	40.3935	19310.108	60905.3494	539290.9589	796.868	-0.70901	504.963	0.24774	494.0319	0.30874	707.2429	-0.92672	695.322	72846.0234	629.2085	-0.16022	676.4761	-0.49082	5191520	-0.7262	377.683	121.091	119.4578	192.2038	184.5965	19796.9941	159.7113	0.37991	178.0331	1244940
025	2017-11-18t0350	1510999064.84	larva	33.6704	-26.0098	-214.3053	773.4275	46.508	29679.589	93848.3319	924775.1321	1916.6	0.26279	625.429	0.64369	609.466	0.69929	1272.4646	-0.013814	1218.8051	201049.4062	826.0883	0.29277	1108.0643	0.3188	9822990	0.20433	442.166	141.825	140.457	219.5821	212.8654	34693.9688	184.933	0.61413	204.6363	2227510
025	2017-11-18t0827	1511015658.77	larva	38.2798	-21.4003	-209.6959	720.8948	53.241	31407.2753	99058.3035	1154324.4218	2385.92	0.44034	684.475	0.72667	606.8716	0.50952	1938.1882	1.002	1884.9203	321739.25	1249.2968	1.543	1762.0829	1.5584	11320500	0.14798	330.243	139.986	137.2942	227.3913	221.9682	37746.9531	188.8987	0.48142	212.4929	2315220
025	2017-11-18t1149	1511027795.34	larva	41.651	-18.0291	-206.3246	765.1027	72.2831	38270.8214	121044.2788	1616394.4704	5122.95	2.7811	633.473	0.30302	501.6227	-0.16916	2825.2197	2.446	2576.7041	567869.1875	1404.6717	1.8938	2254.7825	2.4538	12719500	0.18724	495.247	127.351	123.1089	212.5064	207.0073	42713.7812	177.3784	0.115	198.8184	2557080
025	2017-11-18t1539	1511041608.9	larva	45.4881	-14.192	-202.4875	801.4948	51.7727	35335.5136	111455.1371	1280462.5858	6705.91	3.8615	793.798	0.97573	657.4901	0.47155	4692.2334	5.5651	4494.0801	877447.625	1666.8091	2.626	3451.8678	4.8789	14767800	0.33655	325.885	154.479	153.9042	244.8237	240.6683	45782.0273	210.393	0.53074	232.8275	2873930
025	2017-11-18t2011	1511057924.02	larva	50.0201	-9.66	-197.9555	913.9364	61.9147	43666.9675	137689.6567	1733211.3936	5512.36	2.4361	790.565	0.78719	705.0524	0.57842	2813.5437	1.9482	2578.7145	647115.0625	1516.3549	1.7689	2173.5158	1.6274	18140300	0.70611	308.182	169.229	170.4635	251.3105	248.3078	57801.4062	219.9137	0.52406	240.9044	3883120
025	2017-11-18t2339	1511070408	larva	53.4879	-6.1922	-194.4877	921.5514	63.9366	48368.9708	152515.43	2124113.8961	6519.16	3.0515	768.978	0.58939	675.8716	0.35015	2685.5974	1.5409	2463.0295	682141.75	1393.0183	1.1456	2045.1523	1.1706	19487400	0.70651	370.606	162.315	160.2359	247.5403	244.2138	62875.2266	215.7479	0.3271	236.1108	4113390
025	2017-11-19t0339	1511084809.88	larva	57.4884	-2.1917	-190.4872	1086.9024	67.3649	56077.8421	176509.4083	2476737.9537	6114.52	2.4917	811.131	0.82031	706.9304	0.51713	2966.4292	1.8285	2669.598	872130.1875	1484.6238	1.3692	2252.9826	1.4533	23845600	1.3542	345.521	179.057	177.3051	260.5507	257.1214	76601.8906	227.3899	0.5066	248.2756	5263930
025	2017-11-19t0803	1511100590.04	adult	61.8718	2.1917	-186.1038	1322.1786	69.0693	70252.4664	221987.8037	3119981.5173	4519.79	1.0259	767.12	0.47183	668.2431	0.22188	2537.8533	0.89938	2372.4675	933930	1355.2047	0.69181	2062.8577	0.86146	28218500	1.9722	414.372	179.345	177.263	263.5665	259.1495	96992.4609	227.7603	0.42457	250.7585	6597200
025	2017-11-19t1206	1511115227.08	adult	65.9376	6.2575	-182.038	1027.9211	71.1692	60651.5664	191316.9657	2962793.2398	5710.61	1.7825	734.249	0.16931	642.9609	-0.0033827	2811.7869	1.1734	2588.204	894148.25	1425.3621	0.86576	2192.5548	1.0037	23280800	0.58501	465.478	162.661	160.8248	259.0575	252.9593	82380.2812	221.0345	0.12617	244.4158	5157490
025	2017-11-19t1638	1511131514.63	adult	70.462	10.7819	-177.5137	1254.9331	66.6863	63000.4588	198345.8757	2662735.8926	8176.57	3.4976	810.216	0.80418	699.0484	0.48284	2688.1145	0.84723	2469.7112	889765.875	1453.6378	0.88334	2171.7445	0.829	26776800	1.0673	423.002	188.911	187.5875	268.5145	262.6766	88878.3125	233.1996	0.40206	254.5667	6243310
025	2017-11-19t2002	1511143788.1	adult	73.8713	14.1911	-174.1044	1311.6845	103.9883	82584.1915	261453.4388	4490079.2881	3622.5	-0.04502	683.579	-0.40717	606.4409	-0.41102	2341.1052	0.18779	2191.2112	1009016.3125	1373.7594	0.44833	1972.531	0.29471	29449300	1.4463	460.371	163.055	158.3569	278.6218	272.8528	120086	231.0718	0.23444	261.5208	7024580
025	2017-11-19t2351	1511157473.17	adult	77.6727	17.9926	-170.303	1300.6078	76.359	71287.0828	224917.1642	3324989.7029	5965.35	1.6272	737.491	0.07717	641.6349	-0.082121	2644.2886	0.62138	2368.3232	988963.9375	1465.0453	0.8027	2062.0269	0.40839	27510600	0.83315	524.56	175.387	172.3306	303.5128	299.3684	113513.7812	243.0304	0.56331	284.2027	6542470
025	2017-11-20t0428	1511174101.63	adult	82.2917	22.6116	-165.684	1251.1899	87.5243	72728.2658	230178.8871	3496552.6657	5653.04	1.304	707.326	-0.28432	591.6968	-0.65592	2977.2417	1.1097	2811.5542	1131351.875	1523.2727	1.02	2366.8348	1.0165	26877700	0.50919	365.571	165.518	165.411	261.4038	257.1898	99333.4531	222.2018	-0.39507	246.3512	6289520
025	2017-11-20t0750	1511186228.3	adult	85.6602	25.9801	-162.3154	1133.2381	80.578	69645.219	219614.3458	3573325.0803	3615.6	-0.3012	775.435	0.45878	659.2466	0.11157	2275.5347	-0.16606	2181.5759	828294.625	1442.9717	0.57922	1982.3055	0.056038	28184700	0.67319	416.422	188.313	186.9828	286.023	281.9717	104112.3906	241.959	0.26203	269.8624	6844600
025	2017-11-20t1139	1511200011.82	adult	89.489	29.8088	-158.4867	1147.1185	76.8001	68969.6516	217366.0908	3449988.5627	6158.48	1.5753	792.833	0.66576	665.1693	0.1967	3149.7153	1.2829	2942.9404	1137047.25	1649.6057	1.5787	2552.0874	1.3276	28544400	0.63958	428.266	189.653	189.0791	304.737	296.7295	110010.0625	245.7212	0.27865	276.4793	6828090
025	2017-11-20t1608	1511216140.99	adult	93.9693	34.2892	-154.0064	1190.104	83.5969	75842.2086	239220.9217	4022037.1654	6911.47	2.0853	786.911	0.59974	653.3615	0.072135	3294.4502	1.4381	3047.7524	1304602.25	1607.5623	1.2791	2556.3751	1.2366	31127800	1.1306	435.396	187.905	186.1384	283.0949	277.6338	112105.5781	243.4441	0.028031	268.3789	7432970
025	2017-11-20t1939	1511228795.6	adult	97.4845	37.8043	-150.4912	1095.4957	75.7873	66590.0489	209828.4603	3430879.9817	4428.58	0.10455	757.184	0.23052	604.9131	-0.53538	2917.7705	0.68503	2795.9169	1015384.125	1580.3407	1.0608	2388.9183	0.7489	26312100	-0.058857	426.227	172.37	168.959	288.1654	283.2545	100281.5469	238.2217	-0.30707	271.4407	5989870
025	2017-11-20t2339	1511243196.75	adult	101.4848	41.8047	-146.4909	1163.389	85.2643	68661.6847	216509.0108	3418643.7723	5915.95	1.1798	750.864	0.14695	630.2967	-0.18004	3200.2073	1.0739	2900.0623	1148874.375	1530.423	0.70446	2494.0404	0.88904	26936500	0.015652	431.551	183.628	181.1226	286.688	281.4233	102920.9844	246.424	-0.10834	271.6193	6587480
025	2017-11-21t0350	1511258206.48	adult	105.6541	45.974	-142.3215	1160.4785	86.0178	72177.1442	227813.2391	3737035.4883	7198.69	2.0848	756.375	0.2139	616.2487	-0.33586	3651.9941	1.7462	3364.1201	1376801.75	1547.0249	0.68256	2473.3769	0.71999	28489600	0.33383	411.289	185.976	184.3079	294.7128	290.3442	111106.7344	250.381	-0.087433	278.7001	7004990
025	2017-11-21t0806	1511273614.57	adult	109.9342	50.2541	-138.0415	1160.4913	83.5786	69713.9769	219662.1701	3595221.158	5473.57	0.6679	733.942	-0.079657	599.4155	-0.53074	3009.3936	0.50094	2783.3862	1095419.25	1540.4781	0.53958	2326.3628	0.25624	26714800	-0.15393	366.885	184.17	181.6516	304.1134	300.1306	110697.2656	249.1053	-0.28158	285.9913	6703600
025	2017-11-21t1238	1511289896.67	adult	114.457	54.7769	-133.5187	1194.0856	84.9072	73915.0836	232953.1508	3870631.007	5361.33	0.49323	756.62	0.20681	628.4658	-0.10454	3019.665	0.39646	2794.083	1165590.75	1568.5572	0.56479	2401.9363	0.30767	29173000	0.41539	382.006	198.505	194.8398	316.0022	309.8365	121976.8594	262.2006	0.085652	296.8818	7653770
025	2017-11-21t1539	1511300804.18	adult	117.4868	57.8067	-130.4888	1228.0771	83.5912	73509.2479	231476.5003	3788623.9129	5069.7	0.21446	703.511	-0.48608	597.8152	-0.50083	2742.4019	-0.15951	2546.083	1055824.75	1458.7723	-0.045581	2230.3411	-0.16222	27017600	-0.15355	514.696	190.03	185.2826	370.5587	361.3672	142665.0938	266.8232	0.16189	327.7583	7297890
025	2017-11-21t1939	1511315205.75	adult	121.4873	61.8072	-126.4884	1193.8989	87.5168	75969.5895	239505.9165	4113442.1549	4991.22	0.084916	706.73	-0.45215	586.9135	-0.6254	2866.5806	-0.039942	2694.3813	1138032.5	1480.2214	-0.029573	2349.1486	0.0075818	28004900	0.064377	442.153	189.263	184.9294	328.5023	324.0993	130415.4219	259.2929	-0.2719	305.8027	7499740
025	2017-11-22t0022	1511332118.43	adult	126.1852	66.5051	-121.7904	1185.6413	83.0072	72072.9397	226999.9549	3764093.6698	5055.34	0.057464	700.965	-0.53548	592.9646	-0.51571	2979.0825	0.04692	2793.8828	1123114.125	1484.7378	-0.10198	2316.8703	-0.16923	26375900	-0.3763	405.981	180.659	177.6395	320.3462	315.4734	120770.5312	255.9518	-0.55899	298.1896	6797850
025	2017-11-22t0339	1511343995.09	adult	129.4843	69.8042	-118.4913	1192.4304	91.531	79221.655	249678.7089	4471816.072	5298	0.18669	644.116	-1.2797	536.9009	-1.2748	2659.115	-0.5603	2542.9861	1098214.5	1347.9355	-0.80178	2154.6405	-0.5924	26588500	-0.33966	488.643	174.985	168.9509	293.184	288.5075	121085	250.2219	-0.88074	278.5643	7223190
025	2017-11-22t0739	1511358396.31	adult	133.4847	73.8045	-114.491	1147.5457	91.1769	77493.7261	244324.977	4446616.8546	5483.32	0.26431	736.474	-0.084708	619.2763	-0.11168	3199.8428	0.27799	3019.2516	1292736.5	1521.3792	-0.058325	2468.0087	0.017118	29741800	0.42548	455.634	202.213	199.8292	351.6487	342.9467	142066.0938	281.069	0.12176	323.0842	8166180
025	2017-11-22t1206	1511374386.13	adult	137.9263	78.2462	-110.0494	1265.2316	86.9026	79257.1461	249747.9641	4325415.1481	8893.84	2.6488	680.418	-0.82119	567.2466	-0.81938	3394.9692	0.53196	3078.1328	1405517.25	1416.0968	-0.60106	2430.4935	-0.13607	28133900	0.010309	620.087	178.714	175.0947	328.9899	322.7617	136201.8125	258.6427	-0.83517	305.5556	7389460
025	2017-11-22t1539	1511387195.89	adult	141.4845	81.8044	-106.4911	1216.0638	87.5303	78006.9353	245747.2229	4313920.7851	5328.2	0.058107	735.923	-0.096561	613.4973	-0.15601	3198.7332	0.15499	3019.5312	1301884.375	1598.7579	0.19363	2547.6726	0.066219	29938100	0.43383	489.892	198.029	195.4669	352.7663	343.4154	143575.8906	277.1501	-0.29853	324.813	8056000
025	2017-11-22t1939	1511401594.92	adult	145.4843	85.8042	-102.4914	1099.3847	90.6837	75807.8665	239074.3408	4410834.7382	5939.62	0.44779	690.056	-0.70307	577.0453	-0.66025	3166.0557	0.055724	2865.0005	1250592	1443.1487	-0.54753	2432.7784	-0.22773	27233800	-0.21953	409.919	187.414	182.1199	321.704	316.5299	127073.0938	259.2766	-1.035	298.157	7396500
025	2017-11-22t2350	1511416613.13	adult	149.656	89.9759	-98.3197	1151.1917	87.0736	75965.5705	239782.7179	4192922.6998	5722.62	0.26085	714.081	-0.38618	625.684	0.045887	2803.3423	-0.58012	2623.1077	1112926.875	1383.4338	-0.83631	2265.1822	-0.62122	28282600	0.024129	471.52	207.332	203.3154	355.4394	346.5813	141109.4531	285.5477	-0.29026	326.2209	8211780
025	2017-11-23t0339	1511430395.32	adult	153.4844	93.8043	-94.4913	1185.1738	87.4128	79434.4577	250407.7264	4546835.9362	4561.29	-0.56757	676.058	-0.89955	593.0363	-0.4201	2745.8713	-0.69864	2634.7509	1136790.75	1344.8962	-1.0238	2271.4434	-0.6366	27975300	-0.047159	595.26	205.098	200.2076	399.0458	377.4949	165204.9688	293.4261	-0.16476	347.2629	8486950
025	2017-11-23t0838	1511448283.49	adult	158.4533	98.7732	-89.5223	1164.0893	90.6734	77990.9178	246293.2195	4419380.5046	4327.53	-0.74834	672.011	-0.96128	572.1504	-0.73257	2552.4241	-1.0402	2439.1365	1038836.625	1317.0845	-1.1486	2148.7794	-0.91955	27297100	-0.18604	526.44	198.424	192.6388	362.0574	353.6782	147357.3594	282.4736	-0.67473	333.5262	8059980
025	2017-11-23t1139	1511459194.52	adult	161.4842	101.804	-86.4915	1189.2011	105.6766	80807.8692	255115.9862	4702489.2677	4842.85	-0.41012	667.871	-1.0218	566.6019	-0.8216	2844.2949	-0.57647	2700.0901	1197448.125	1355.71	-0.9724	2277.764	-0.65562	28096700	-0.0072392	564.137	201.773	195.7254	400.2455	389.2497	168503.375	289.8133	-0.54894	362.8449	8488400
025	2017-11-23t1539	1511473600.21	adult	165.4857	105.8056	-82.4899	1219.4651	90.8788	79883.2635	251655.1214	4499494.0318	5752.48	0.18577	687.663	-0.751	589.2204	-0.48569	2817.1174	-0.62986	2566.4734	1174738	1374.6558	-0.87974	2167.0183	-0.90112	28636400	0.11309	542.351	209.418	202.6545	389.9783	380.5267	162620.9688	292.9888	-0.58391	359.4208	8720780
025	2017-11-23t2022	1511490528.1	adult	170.1879	110.5078	-77.7877	1214.5749	88.4765	82467.8295	260022.4487	4703957.1343	4932.67	-0.37441	669.746	-0.99872	566.2722	-0.84757	2950.7681	-0.42153	2789.9542	1268830.25	1349.4593	-0.96758	2293.9543	-0.63312	28766900	0.15579	551.38	202.616	195.6447	413.4594	405.9436	177787.5156	292.0595	-0.75971	376.4389	8702750
025	2017-11-23t2339	1511502396.63	adult	173.4847	113.8046	-74.4909	1200.6564	88.3022	78619.7991	247721.5093	4395275.287	4927.96	-0.3822	716.974	-0.32968	622.6903	0.023407	3013.9158	-0.32042	2829.0803	1235705.5	1392.527	-0.75542	2357.1052	-0.49689	29377300	0.28683	533.385	223.516	218.4473	411.7831	404.4537	168831.0625	309.284	-0.39996	378.7348	9158360
025	2017-11-24t0339	1511516795.9	adult	177.4845	117.8044	-70.4911	1202.7873	88.4923	78274.1255	246616.1921	4408550.5398	5605.21	0.061862	704.218	-0.50181	613.3602	-0.12452	3289.041	0.12151	3060.2705	1345217.75	1353.0724	-0.90465	2498.4481	-0.19154	28743400	0.18136	560.323	221.435	215.2944	415.3345	404.6539	169871.8281	314.966	-0.38605	380.0185	9038080
025	2017-11-24t0806	1511532774.8	adult	181.9231	122.243	-66.0525	1209.0011	87.4737	80093.346	252280.0682	4567377.4279	6097.72	0.388	691.129	-0.67457	599.006	-0.35216	3184.6213	-0.041293	2942.8091	1331171.75	1352.9007	-0.86887	2466.7838	-0.2467	28838700	0.22329	566.675	217.645	211.8815	412.772	400.2843	172538.6875	311.8199	-0.60912	372.2704	9081690
025	2017-11-24t1139	1511545597.51	adult	185.485	125.8049	-62.4907	1186.9056	89.3217	78202.2132	246368.1864	4458836.3901	5548.3	0.025163	701.432	-0.51621	612.4442	-0.14148	3049.0349	-0.25241	2869.8846	1244006.25	1441.1641	-0.44673	2430.7109	-0.31338	28591800	0.19884	589.116	223.062	216.9175	426.631	415.7652	174065.4688	322.8515	-0.45609	384.4217	9092450
025	2017-11-24t1539	1511560004.69	adult	189.487	129.8069	-58.4887	1162.3525	92.0764	79953.1741	251987.4052	4751902.7444	5425.22	-0.052824	702.746	-0.48144	610.1943	-0.17711	2959.8633	-0.38784	2804.0803	1234263	1376.6774	-0.69722	2488.5365	-0.17319	29263700	0.34022	667.549	226.52	222.8051	465.0727	447.3918	193935.3125	327.5495	-0.4739	397.438	9432760
025	2017-11-24t1950	1511575011.23	adult	193.6555	133.9754	-54.3202	1185.9481	88.5425	78245.4653	246575.9184	4431828.1813	5261.89	-0.15597	716.192	-0.26845	635.5337	0.22603	2964.4731	-0.36724	2825.6246	1209505	1328.277	-0.87373	2411.7366	-0.32027	29201300	0.35449	679.416	235.689	228.4985	493.9414	481.8598	201528.0938	346.7622	-0.1848	431.6251	9609760
025	2017-11-24t2339	1511588799.18	adult	197.4854	137.8053	-50.4902	1129.032	88.4795	74787.5473	235711.9626	4209513.2013	5783.47	0.19777	716.857	-0.23938	642.4382	0.33669	2988.6926	-0.31487	2717.5139	1165590.125	1398.5277	-0.52061	2235.4189	-0.68292	27938800	0.16853	600.891	239.586	231.3322	483.0885	471.9644	188404.5312	362.9244	0.027449	441.0837	9337610
[truncated: 5,524 more rows]
