# Supplementary material for: Global, cell non-autonomous gene regulation drives individual lifespan among isogenic C. elegans
Source: eLife. 2021 Feb 1;10:e65026. doi: 10.7554/eLife.65026 (PMC7864635; doi:10.7554/eLife.65026)
Supplement: Source data 1. [file elife-65026-data1.zip › figure_data/Figures 1-3 - base strains/mir-246/mir-246_20180612-spans.tsv]

name	larvaspan	adultspan	lifespan
000	71.9999	164.0033	236.0032
001	60.0004	124	184.0003
002	76.0009	140.0001	216.001
004	60.001	111.9996	172.0006
005	60.0012	212.0002	272.0014
006	53.9997	252.0014	306.0012
007	56.001	236.001	292.002
008	64.0024	148.0018	212.0042
011	60.0023	204.0008	264.0031
012	64.0032	204.0004	268.0036
013	60.0046	180.0002	240.0048
014	60.0029	196.0018	256.0047
015	50.0011	208.0028	258.0038
018	52.0032	220.0025	272.0056
021	56.0035	128.0019	184.0054
022	50.0021	196.0027	246.0048
025	52.0042	156.0049	208.009
026	52.0044	120.0014	172.0057
027	64.0058	180.0016	244.0074
028	56.0045	148.0023	204.0068
029	64.0062	172.0079	236.0141
030	60.0054	184.0027	244.0081
031	54.0035	212.0036	266.0072
032	60.0057	192.0043	252.01
033	60.0059	192.0043	252.0103
034	72.0079	176.0042	248.0121
035	52.0059	160.0067	212.0126
037	52.0064	216.0046	268.0109
039	60.0071	120.0022	180.0093
040	52.0069	204.0053	256.0122
041	56.0069	256.4839	312.4908
042	60.0077	104.0015	164.0092
043	56.0072	204.0048	260.012
046	50.0064	240.0058	290.0122
047	72.0093	156.003	228.0123
048	60.0089	280.4661	340.475
049	52.0088	148.0035	200.0123
050	58.0067	172.0044	230.0111
051	52.0093	160.0083	212.0175
052	56.0089	212.0066	268.0155
053	54.0079	236.0063	290.0142
054	68.0105	204.0058	272.0164
055	56.0094	228.008	284.0174
057	58.0079	188.006	246.0139
058	58.0081	168.0049	226.013
059	56.0101	144.0047	200.0148
060	56.0103	152.0098	208.0202
061	56.0106	168.0051	224.0156
062	50.01	128.0024	178.0125
063	58.0089	188.0066	246.0155
064	50.0104	208.0074	258.0178
065	60.0119	180.0103	240.0222
066	62.0101	208.0078	270.0179
067	56.0115	204.0075	260.019
068	60.0124	168.005	228.0174
069	60.0125	212.0083	272.0208
070	90.0118	128.0058	218.0176
071	56.0121	204.0078	260.0199
072	60.0161	188.0079	248.024
073	50.012	208.0084	258.0203
074	60.0134	176.0169	236.0303
075	56.0128	208.0089	264.0216
076	60.0138	216.0108	276.0246
077	64.0154	188.0085	252.0239
078	58.0112	132.0054	190.0166
079	60.0142	100.0046	160.0188
080	60.0144	128.0047	188.0191
081	52.015	220.0093	272.0243
082	54.0132	172.0059	226.0191
083	56.014	168.0074	224.0214
084	62.0129	164.0067	226.0196
086	56.0145	180.0199	236.0345
087	54.0138	244.0102	298.024
088	52.0162	224.012	276.0282
089	62.0136	160.0089	222.0225
090	76.0182	144.0068	220.025
091	62.0138	156.0087	218.0225
093	52.017	208.009	260.0259
094	50.0155	200.0082	250.0237
095	68.0177	160.0062	228.0239
096	68.0179	120.0055	188.0234
097	58.014	204.0106	262.0246
098	60.0173	152.014	212.0313
099	56.0166	120.0069	176.0235
100	64.0192	132.0044	196.0235
101	54.0158	204.012	258.0279
103	50.017	128.0051	178.0221
104	60.0182	140.0069	200.0251
105	56.0176	216.0141	272.0317
106	56.0178	144.0078	200.0256
107	64.0204	208.0119	272.0323
108	60.0189	300.4677	360.4866
109	56.0183	172.0088	228.0271
110	54.0172	188.0155	242.0327
111	70.0178	156.0086	226.0265
112	60.0234	204.0122	264.0356
113	54.0178	188.0158	242.0336
114	64.0217	104.0038	168.0255
117	54.0186	172.0096	226.0282
118	58.0175	136.0089	194.0264
121	54.0194	116.0052	170.0246
122	60.0216	220.0182	280.0398
123	54.0198	236.0157	290.0355
124	52.0225	96.0039	148.0263
125	54.0201	144.0067	198.0268
126	52.0228	192.0106	244.0334
127	50.0218	144.0069	194.0287
128	58.0193	160.0124	218.0317
130	56.0221	188.0122	244.0344
131	50.0226	152.0065	202.029
132	54.0212	236.017	290.0382
